# Supplementary material for: The impact of mobile phone use on where we look and how we walk when negotiating floor based obstacles
Source: PLoS One. 2017 Jun 30;12(6):e0179802. doi: 10.1371/journal.pone.0179802 (PMC5493336; doi:10.1371/journal.pone.0179802)
Supplement: S1 File — (ZIP) [file pone.0179802.s001.zip › Gait/PP13/a no obs write 2.txt]

CODAmotion Analysis Text
Codamotion Analysis Text Save of: JN no obs write 2.mdf
Time	Markers
Time	1:LTOE.X	1:LTOE.Y	1:LTOE.Z	2:L2nd.X	2:L2nd.Y	2:L2nd.Z	3:LHEE.X	3:LHEE.Y	3:LHEE.Z	4:LANK.X	4:LANK.Y	4:LANK.Z	5:RTOE.X	5:RTOE.Y	5:RTOE.Z	6:R2nd.X	6:R2nd.Y	6:R2nd.Z	7:RHEE.X	7:RHEE.Y	7:RHEE.Z	8:RANK.X	8:RANK.Y	8:RANK.Z	9:STRN.X	9:STRN.Y	9:STRN.Z	10:Marker 10.X	10:Marker 10.Y	10:Marker 10.Z	11:FRHD.X	11:FRHD.Y	11:FRHD.Z	12:FLHD.X	12:FLHD.Y	12:FLHD.Z	13:BRHD.X	13:BRHD.Y	13:BRHD.Z	14:BLHD.X	14:BLHD.Y	14:BLHD.Z	15:BLSTEP.X	15:BLSTEP.Y	15:BLSTEP.Z	16:FLSTEP.X	16:FLSTEP.Y	16:FLSTEP.Z	17:BRSTEP.X
(s)	(mm)	(mm)	(mm)	(mm)	(mm)	(mm)	(mm)	(mm)	(mm)	(mm)	(mm)	(mm)	(mm)	(mm)	(mm)	(mm)	(mm)	(mm)	(mm)	(mm)	(mm)	(mm)	(mm)	(mm)	(mm)	(mm)	(mm)	(mm)	(mm)	(mm)	(mm)	(mm)	(mm)	(mm)	(mm)	(mm)	(mm)	(mm)	(mm)	(mm)	(mm)	(mm)	(mm)	(mm)	(mm)	(mm)	(mm)	(mm)	(mm)
0	-3968.53	116.7	-21.41	-3949.03	155.08	-22.69	-3774.6	348.97	-44.61	-3827.01	338.1	-15.46	-2789.74	-22.09	-23.65	-4114.08	77.45	-45.69	-1749.08	-38.71	113.41	-1747.03	-44.69	146.58	-4052.88	150.89	1323.46	0	0	0	-3926.54	36.53	1644.33	-3970.62	94.09	1694.16	-635.39	53.43	1774.23	-3051.03	225.15	1292.85	-265.96	1008.89	54.52	158.31	874.4	56.51	-138.06
0.01	-3968.53	116.7	-21.41	-3949.03	155.08	-22.69	-3774.6	348.97	-44.61	-3827.01	338.1	-15.46	-2789.74	-22.09	-23.65	-4114.08	77.45	-45.69	-1749.08	-38.71	113.41	-1747.03	-44.69	146.58	-4052.88	150.89	1323.46	0	0	0	-3926.54	36.53	1644.33	-3970.62	94.09	1694.16	-635.39	53.43	1774.23	-3051.03	225.15	1292.85	-265.96	1008.89	54.52	158.31	874.4	56.51	-138.06
0.02	-3968.53	116.7	-21.41	-3949.03	155.08	-22.69	-3774.6	348.97	-44.61	-3827.01	338.1	-15.46	-2789.74	-22.09	-23.65	-4114.08	77.45	-45.69	-1749.08	-38.71	113.41	-1747.03	-44.69	146.58	-4052.88	150.89	1323.46	0	0	0	-3926.54	36.53	1644.33	-3970.62	94.09	1694.16	-635.39	53.43	1774.23	-3051.03	225.15	1292.85	-265.96	1008.89	54.52	158.31	874.4	56.51	-138.12
0.03	-3968.53	116.7	-21.41	-3949.03	155.08	-22.69	-3774.74	348.98	-44.61	-3827.17	338.12	-15.45	-2789.74	-22.09	-23.65	-4114.08	77.45	-45.69	-1749.08	-38.71	113.41	-1747.03	-44.69	146.58	-4052.88	150.89	1323.46	0	0	0	-3926.54	36.53	1644.33	-3970.62	94.09	1694.16	-635.39	53.43	1774.23	-3051.91	225.22	1293.22	-266.05	1009.22	54.54	158.37	874.7	56.53	-195.95
0.04	-3968.53	116.7	-21.41	-3949.03	155.08	-22.69	-3914.55	360.03	-47	-3986.63	358.37	-7.92	-2789.74	-22.09	-23.65	-4114.08	77.45	-45.69	-1749.08	-38.71	113.41	-1747.03	-44.69	146.58	-4052.88	150.89	1323.46	0	0	0	-3926.54	36.53	1644.33	-3970.62	94.09	1694.16	-635.39	53.43	1774.23	-3930.04	289.07	1665.59	-354.13	1330.6	70.36	213.71	1180.37	75.48	-190.73
0.05	-3968.53	116.7	-21.41	-3949.03	155.08	-22.69	-3883.77	361.38	-42.11	-3915.45	358.18	3.37	-2789.74	-22.09	-23.65	-4114.08	77.45	-45.69	-1749.08	-38.71	113.41	-1747.03	-44.69	146.58	-4052.88	150.89	1323.46	0	0	0	-3926.54	36.53	1644.33	-3970.62	94.09	1694.16	-635.39	53.43	1774.23	-3914.73	289.29	1665.25	-355.01	1331.7	69.54	214.65	1180.92	75.81	-194.63
0.06	-3968.53	116.7	-21.41	-3949.03	155.08	-22.69	-3896.72	360.18	-45.22	-3951.51	358.14	-3.31	-2789.74	-22.09	-23.65	-4114.08	77.45	-45.69	-1749.08	-38.71	113.41	-1747.03	-44.69	146.58	-4052.88	150.89	1323.46	0	0	0	-3926.54	36.53	1644.33	-3970.62	94.09	1694.16	-635.39	53.43	1774.23	-3913.4	289.96	1664.95	-353.52	1332.64	69.84	214.72	1180.55	75.84	-197.11
0.07	-3968.53	116.7	-21.41	-3949.03	155.08	-22.69	-3935.59	361.49	-50.63	-3967.54	358.98	-4.99	-2789.74	-22.09	-23.65	-4114.08	77.45	-45.69	-1749.08	-38.71	113.41	-1747.03	-44.69	146.58	-4052.88	150.89	1323.46	0	0	0	-3926.54	36.53	1644.33	-3970.62	94.09	1694.16	-635.39	53.43	1774.23	-3940.69	288.97	1666.3	-358.17	1332.33	69.15	217.96	1179.64	76.43	-195.19
0.08	-3968.53	116.7	-21.41	-3949.03	155.08	-22.69	-3945.83	360.26	-52.53	-3927.55	358.31	1.88	-2789.74	-22.09	-23.65	-4114.08	77.45	-45.69	-1749.08	-38.71	113.41	-1747.03	-44.69	146.58	-4052.88	150.89	1323.46	0	0	0	-3926.54	36.53	1644.33	-3970.62	94.09	1694.16	-635.39	53.43	1774.23	-3957.26	289	1667.08	-357.42	1332.5	69.56	213.56	1181.67	75.2	-191.4
0.09	-3968.53	116.7	-21.41	-3949.03	155.08	-22.69	-3918.35	361.11	-48.26	-3951.06	357.42	-2.8	-2789.74	-22.09	-23.65	-4114.08	77.45	-45.69	-1749.08	-38.71	113.41	-1747.03	-44.69	146.58	-4052.88	150.89	1323.46	0	0	0	-3926.54	36.53	1644.33	-3970.62	94.09	1694.16	-635.39	53.43	1774.23	-3940.42	288.9	1666.35	-354.97	1332.83	69.6	216.13	1180.87	75.93	-191.07
0.1	-3968.53	116.7	-21.41	-3949.03	155.08	-22.69	-3871.52	359.55	-41.77	-3929.15	358.47	2.38	-2789.74	-22.09	-23.65	-4114.08	77.45	-45.69	-1749.08	-38.71	113.41	-1747.03	-44.69	146.58	-4052.88	150.89	1323.46	0	0	0	-3926.54	36.53	1644.33	-3970.62	94.09	1694.16	-635.39	53.43	1774.23	-3925.83	287.56	1665.41	-353.04	1332.37	70.08	216.29	1180.7	75.89	-196.52
0.11	-3968.53	116.7	-21.41	-3949.03	155.08	-22.69	-3930	360.74	-50.28	-3936.13	358.15	0.86	-2789.74	-22.09	-23.65	-4114.08	77.45	-45.69	-1749.08	-38.71	113.41	-1747.03	-44.69	146.58	-4052.88	150.89	1323.46	0	0	0	-3926.54	36.53	1644.33	-3970.62	94.09	1694.16	-635.39	53.43	1774.23	-3942.57	288.9	1665.7	-353.78	1331.44	70.27	212.75	1180.62	75.37	-197.21
0.12	-3968.53	116.7	-21.41	-3949.03	155.08	-22.69	-3945.09	363.34	-53.35	-3940.59	357.47	0.36	-2789.74	-22.09	-23.65	-4114.08	77.45	-45.69	-1749.08	-38.71	113.41	-1747.03	-44.69	146.58	-4052.88	150.89	1323.46	0	0	0	-3926.54	36.53	1644.33	-3970.62	94.09	1694.16	-635.39	53.43	1774.23	-3936.05	288.18	1665.5	-352.57	1331.28	70.46	213.16	1179.65	75.51	-191.68
0.13	-3968.53	116.7	-21.41	-3949.03	155.08	-22.69	-3902.13	360.86	-45.28	-3958.95	358.94	-3.19	-2789.74	-22.09	-23.65	-4114.08	77.45	-45.69	-1749.08	-38.71	113.41	-1747.03	-44.69	146.58	-4052.88	150.89	1323.46	0	0	0	-3926.54	36.53	1644.33	-3970.62	94.09	1694.16	-635.39	53.43	1774.23	-3935.18	287.49	1665.85	-353.33	1331.5	70.41	215.67	1179.93	76.38	-194.24
0.14	-3968.53	116.7	-21.41	-3949.03	155.08	-22.69	-3888.42	361.16	-42.83	-3946.5	358.29	-1.22	-2789.74	-22.09	-23.65	-4114.08	77.45	-45.69	-1749.08	-38.71	113.41	-1747.03	-44.69	146.58	-4052.88	150.89	1323.46	0	0	0	-3926.54	36.53	1644.33	-3970.62	94.09	1694.16	-635.39	53.43	1774.23	-3923.22	287.64	1665.06	-354.02	1332.87	69.61	215.92	1180.22	76.19	-195.52
0.15	-3968.53	116.7	-21.41	-3949.03	155.08	-22.69	-3921.85	362.3	-48.66	-3947.27	359.07	-1.94	-2789.74	-22.09	-23.65	-4114.08	77.45	-45.69	-1749.08	-38.71	113.41	-1747.03	-44.69	146.58	-4052.88	150.89	1323.46	0	0	0	-3926.54	36.53	1644.33	-3970.62	94.09	1694.16	-635.39	53.43	1774.23	-3930.05	287.03	1665.98	-353.63	1333.75	69.61	214.38	1180.23	75.74	-193.19
0.16	-3968.53	116.7	-21.41	-3949.03	155.08	-22.69	-3950.75	362.65	-52.21	-3949.23	358.04	-1.46	-2789.74	-22.09	-23.65	-4114.08	77.45	-45.69	-1749.08	-38.71	113.41	-1747.03	-44.69	146.58	-4052.88	150.89	1323.46	0	0	0	-3926.54	36.53	1644.33	-3970.62	94.09	1694.16	-635.39	53.43	1774.23	-3931.57	286.49	1665.46	-356.76	1333.09	69.04	213.83	1180.39	75.58	-196.26
0.17	-3968.53	116.7	-21.41	-3949.03	155.08	-22.69	-3940.84	362.07	-51.73	-3931.95	357.58	-0.44	-2789.74	-22.09	-23.65	-4114.08	77.45	-45.69	-1749.08	-38.71	113.41	-1747.03	-44.69	146.58	-4052.88	150.89	1323.46	0	0	0	-3926.54	36.53	1644.33	-3970.62	94.09	1694.16	-635.39	53.43	1774.23	-3944.87	287.4	1666.18	-351.74	1331.43	70.9	213.34	1181.59	74.99	-194.8
0.18	-3968.53	116.7	-21.41	-3949.03	155.08	-22.69	-3893.93	360.12	-45.24	-3926.23	356.42	2.01	-2789.74	-22.09	-23.65	-4114.08	77.45	-45.69	-1749.08	-38.71	113.41	-1747.03	-44.69	146.58	-4052.88	150.89	1323.46	0	0	0	-3926.54	36.53	1644.33	-3970.62	94.09	1694.16	-635.39	53.43	1774.23	-3921	287	1665.48	-352.41	1330.88	70.85	216.81	1180.66	76.13	-194.63
0.19	-3968.53	116.7	-21.41	-3949.03	155.08	-22.69	-3925.2	361.49	-48.33	-3928	357.68	2.49	-2789.74	-22.09	-23.65	-4114.08	77.45	-45.69	-1749.08	-38.71	113.41	-1747.03	-44.69	146.58	-4052.88	150.89	1323.46	0	0	0	-3926.54	36.53	1644.33	-3970.62	94.09	1694.16	-635.39	53.43	1774.23	-3941.91	285.75	1666.55	-354.73	1331.59	69.94	216.55	1180.95	75.95	-197.09
0.2	-3968.53	116.7	-21.41	-3949.03	155.08	-22.69	-3934.58	361.77	-52.07	-3937.6	356.26	0.44	-2789.74	-22.09	-23.65	-4114.08	77.45	-45.69	-1749.08	-38.71	113.41	-1747.03	-44.69	146.58	-4052.88	150.89	1323.46	0	0	0	-3926.54	36.53	1644.33	-3970.62	94.09	1694.16	-635.39	53.43	1774.23	-3929.1	286.78	1666.14	-353.16	1332.84	69.87	215.61	1180.25	76.24	-191.78
0.21	-3968.53	116.7	-21.41	-3949.03	155.08	-22.69	-3903.11	360.33	-47.11	-3967.61	358.47	-5.48	-2789.74	-22.09	-23.65	-4114.08	77.45	-45.69	-1749.08	-38.71	113.41	-1747.03	-44.69	146.58	-4052.88	150.89	1323.46	0	0	0	-3926.54	36.53	1644.33	-3970.62	94.09	1694.16	-635.39	53.43	1774.23	-3941.97	286.39	1666.16	-354.97	1333.1	69.88	215.54	1180.8	75.82	-189.05
0.22	-3968.53	116.7	-21.41	-3949.03	155.08	-22.69	-3937.99	361.94	-52.07	-3958.96	358.97	-4.17	-2789.74	-22.09	-23.65	-4114.08	77.45	-45.69	-1749.08	-38.71	113.41	-1747.03	-44.69	146.58	-4052.88	150.89	1323.46	0	0	0	-3926.54	36.53	1644.33	-3970.62	94.09	1694.16	-635.39	53.43	1774.23	-3946.71	286.06	1665.94	-350.94	1332.17	70.71	215.11	1181.11	75.67	-193.59
0.23	-3968.53	116.7	-21.41	-3949.03	155.08	-22.69	-3902.59	362.56	-46.83	-3941.28	357.88	0.19	-2789.74	-22.09	-23.65	-4114.08	77.45	-45.69	-1749.08	-38.71	113.41	-1747.03	-44.69	146.58	-4052.88	150.89	1323.46	0	0	0	-3926.54	36.53	1644.33	-3970.62	94.09	1694.16	-635.39	53.43	1774.23	-3932.21	285.56	1666.46	-351.69	1331.29	70.61	214.48	1180.22	76.09	-195.22
0.24	-3968.53	116.7	-21.41	-3949.03	155.08	-22.69	-3909	361.04	-46.21	-3949.84	360.06	-1.87	-2789.74	-22.09	-23.65	-4114.08	77.45	-45.69	-1749.08	-38.71	113.41	-1747.03	-44.69	146.58	-4052.88	150.89	1323.46	0	0	0	-3926.54	36.53	1644.33	-3970.62	94.09	1694.16	-635.39	53.43	1774.23	-3949.86	284.53	1665.84	-347.21	1330.08	71.82	213.5	1181.26	75.32	-196.48
0.25	-3968.53	116.7	-21.41	-3949.03	155.08	-22.69	-3877.33	360.86	-42.31	-3927.46	358.83	1.25	-2789.74	-22.09	-23.65	-4114.08	77.45	-45.69	-1749.08	-38.71	113.41	-1747.03	-44.69	146.58	-4052.88	150.89	1323.46	0	0	0	-3926.54	36.53	1644.33	-3970.62	94.09	1694.16	-635.39	53.43	1774.23	-3933.83	284.61	1665.63	-351.25	1332.05	70.59	214.44	1180.42	76.09	-197.58
0.26	-3968.53	116.7	-21.41	-3949.03	155.08	-22.69	-3897.44	359.39	-45.66	-3962.52	359.33	-4.87	-2789.74	-22.09	-23.65	-4114.08	77.45	-45.69	-1749.08	-38.71	113.41	-1747.03	-44.69	146.58	-4052.88	150.89	1323.46	0	0	0	-3926.54	36.53	1644.33	-3970.62	94.09	1694.16	-635.39	53.43	1774.23	-3942.66	284.68	1666.77	-350.41	1330.73	71.04	215.84	1180.98	75.86	-200.24
0.27	-3968.53	116.7	-21.41	-3949.03	155.08	-22.69	-3919.57	361.04	-48.62	-3931.82	357.87	2.43	-2789.74	-22.09	-23.65	-4114.08	77.45	-45.69	-1749.08	-38.71	113.41	-1747.03	-44.69	146.58	-4052.88	150.89	1323.46	0	0	0	-3926.54	36.53	1644.33	-3970.62	94.09	1694.16	-635.39	53.43	1774.23	-3934.26	285.12	1665.82	-352.93	1332.7	69.85	215.9	1180.35	76.18	-197.95
0.28	-3968.53	116.7	-21.41	-3949.03	155.08	-22.69	-3928.67	360.97	-51.6	-3909.6	357.81	5.04	-2789.74	-22.09	-23.65	-4114.08	77.45	-45.69	-1749.08	-38.71	113.41	-1747.03	-44.69	146.58	-4052.88	150.89	1323.46	0	0	0	-3926.54	36.53	1644.33	-3970.62	94.09	1694.16	-635.39	53.43	1774.23	-3923.06	283.86	1665.59	-353.4	1332.34	70	215.59	1180.61	76.13	-191.27
0.29	-3968.53	116.7	-21.41	-3949.03	155.08	-22.69	-3913.19	361.06	-46.97	-3939.91	356.88	0.72	-2789.74	-22.09	-23.65	-4114.08	77.45	-45.69	-1749.08	-38.71	113.41	-1747.03	-44.69	146.58	-4052.88	150.89	1323.46	0	0	0	-3926.54	36.53	1644.33	-3970.62	94.09	1694.16	-635.39	53.43	1774.23	-3929.71	283.43	1665.95	-352.46	1331.51	70.36	215.61	1179.57	76.41	-188.37
0.3	-3968.53	116.7	-21.41	-3949.03	155.08	-22.69	-3901.54	359.91	-44.98	-3940.48	357.55	-0.61	-2789.74	-22.09	-23.65	-4114.08	77.45	-45.69	-1749.08	-38.71	113.41	-1747.03	-44.69	146.58	-4052.88	150.89	1323.46	0	0	0	-3926.54	36.53	1644.33	-3970.62	94.09	1694.16	-635.39	53.43	1774.23	-3958.12	283.86	1667.03	-347.19	1330.05	71.97	212.62	1180.2	75.51	-188.71
0.31	-3968.53	116.7	-21.41	-3949.03	155.08	-22.69	-3869.35	360.09	-40.23	-3957.28	358.98	-3.93	-2789.74	-22.09	-23.65	-4114.08	77.45	-45.69	-1749.08	-38.71	113.41	-1747.03	-44.69	146.58	-4052.88	150.89	1323.46	0	0	0	-3926.54	36.53	1644.33	-3970.62	94.09	1694.16	-635.39	53.43	1774.23	-3942.72	284.55	1666.1	-351.78	1331.82	70.5	215.13	1179.92	75.98	-192.82
0.32	-3968.53	116.7	-21.41	-3949.03	155.08	-22.69	-3924.91	360.42	-48.93	-3951.76	357.34	-1.83	-2789.74	-22.09	-23.65	-4114.08	77.45	-45.69	-1749.08	-38.71	113.41	-1747.03	-44.69	146.58	-4052.88	150.89	1323.46	0	0	0	-3926.54	36.53	1644.33	-3970.62	94.09	1694.16	-635.39	53.43	1774.23	-3927.93	284.2	1665.5	-356.03	1330.64	70.15	216.42	1178.98	76.63	-195.39
0.33	-3968.53	116.7	-21.41	-3949.03	155.08	-22.69	-3912.74	361.24	-48.74	-3948.68	357.61	-1.29	-2789.74	-22.09	-23.65	-4114.08	77.45	-45.69	-1749.08	-38.71	113.41	-1747.03	-44.69	146.58	-4052.88	150.89	1323.46	0	0	0	-3926.54	36.53	1644.33	-3970.62	94.09	1694.16	-635.39	53.43	1774.23	-3944.78	283.85	1666.29	-354.67	1330.99	70.47	214.71	1180.51	75.86	-193.84
0.34	-3968.53	116.7	-21.41	-3949.03	155.08	-22.69	-3916.38	360.98	-48.07	-3945.74	358.72	-1.25	-2789.74	-22.09	-23.65	-4114.08	77.45	-45.69	-1749.08	-38.71	113.41	-1747.03	-44.69	146.58	-4052.88	150.89	1323.46	0	0	0	-3926.54	36.53	1644.33	-3970.62	94.09	1694.16	-635.39	53.43	1774.23	-3932.14	283.15	1665.78	-359.85	1334.6	68.21	214.86	1180.87	75.44	-195.28
0.35	-3968.53	116.7	-21.41	-3949.03	155.08	-22.69	-3915.77	360.86	-47.83	-3917.87	357.32	3.63	-2789.74	-22.09	-23.65	-4114.08	77.45	-45.69	-1749.08	-38.71	113.41	-1747.03	-44.69	146.58	-4052.88	150.89	1323.46	0	0	0	-3926.54	36.53	1644.33	-3970.62	94.09	1694.16	-635.39	53.43	1774.23	-3947.1	282.94	1666.12	-356.61	1331.66	69.55	214.1	1180.45	75.65	-192.69
0.36	-3968.53	116.7	-21.41	-3949.03	155.08	-22.69	-3913.37	361.57	-47.85	-3900.89	357.51	6.04	-2789.74	-22.09	-23.65	-4114.08	77.45	-45.69	-1749.08	-38.71	113.41	-1747.03	-44.69	146.58	-4052.88	150.89	1323.46	0	0	0	-3926.54	36.53	1644.33	-3970.62	94.09	1694.16	-635.39	53.43	1774.23	-3937.46	283.7	1665.79	-350.85	1331.8	70.59	214.77	1180.04	76	-193.67
0.37	-3968.53	116.7	-21.41	-3949.03	155.08	-22.69	-3905	361.19	-46.87	-3921.85	356.55	3.57	-2789.74	-22.09	-23.65	-4114.08	77.45	-45.69	-1749.08	-38.71	113.41	-1747.03	-44.69	146.58	-4052.88	150.89	1323.46	0	0	0	-3926.54	36.53	1644.33	-3970.62	94.09	1694.16	-635.39	53.43	1774.23	-3940.66	283.1	1666.94	-355.98	1334.1	69.26	213.67	1180.06	75.75	-194.74
0.38	-3968.53	116.7	-21.41	-3949.03	155.08	-22.69	-3912.86	361.04	-47.82	-3939.13	355.7	1.04	-2789.74	-22.09	-23.65	-4114.08	77.45	-45.69	-1749.08	-38.71	113.41	-1747.03	-44.69	146.58	-4052.88	150.89	1323.46	0	0	0	-3926.54	36.53	1644.33	-3970.62	94.09	1694.16	-635.39	53.43	1774.23	-3938.06	282.53	1666.04	-353.88	1333.07	70.04	216.91	1180.18	76.27	-194.27
0.39	-3968.53	116.7	-21.41	-3949.03	155.08	-22.69	-3925.67	361.53	-49.28	-3908.6	356.97	5.24	-2789.74	-22.09	-23.65	-4114.08	77.45	-45.69	-1749.08	-38.71	113.41	-1747.03	-44.69	146.58	-4052.88	150.89	1323.46	0	0	0	-3926.54	36.53	1644.33	-3970.62	94.09	1694.16	-635.39	53.43	1774.23	-3933.29	282.91	1665.66	-353.82	1331.43	70.28	218.28	1178.59	77.16	-198.01
0.4	-3968.53	116.7	-21.41	-3949.03	155.08	-22.69	-3920.87	362.06	-47.91	-3947.9	356.9	-0.92	-2789.74	-22.09	-23.65	-4114.08	77.45	-45.69	-1749.08	-38.71	113.41	-1747.03	-44.69	146.58	-4052.88	150.89	1323.46	0	0	0	-3926.54	36.53	1644.33	-3970.62	94.09	1694.16	-635.39	53.43	1774.23	-3921.49	282.21	1664.77	-355.61	1332.51	69.95	216.18	1179.03	76.56	-197.9
0.41	-3968.53	116.7	-21.41	-3949.03	155.08	-22.69	-3908.61	361.13	-45.77	-3925.67	357.87	3.74	-2789.74	-22.09	-23.65	-4114.08	77.45	-45.69	-1749.08	-38.71	113.41	-1747.03	-44.69	146.58	-4052.88	150.89	1323.46	0	0	0	-3926.54	36.53	1644.33	-3970.62	94.09	1694.16	-635.39	53.43	1774.23	-3922.46	282.07	1664.53	-351.88	1330.71	70.99	214.99	1180.37	75.93	-197.45
0.42	-3968.53	116.7	-21.41	-3949.03	155.08	-22.69	-3931.75	359.99	-49.89	-3910.72	357.24	4.43	-2789.74	-22.09	-23.65	-4114.08	77.45	-45.69	-1749.08	-38.71	113.41	-1747.03	-44.69	146.58	-4052.88	150.89	1323.46	0	0	0	-3926.54	36.53	1644.33	-3970.62	94.09	1694.16	-635.39	53.43	1774.23	-3922.31	281.06	1664.81	-354.3	1332.49	70.01	213.91	1181.44	75.36	-198.37
0.43	-3968.53	116.7	-21.41	-3949.03	155.08	-22.69	-3886.38	360.65	-42.62	-3967.61	357.96	-2.41	-2789.74	-22.09	-23.65	-4114.08	77.45	-45.69	-1749.08	-38.71	113.41	-1747.03	-44.69	146.58	-4052.88	150.89	1323.46	0	0	0	-3926.54	36.53	1644.33	-3970.62	94.09	1694.16	-635.39	53.43	1774.23	-3929.25	281.25	1665.33	-356.54	1332.42	69.4	213.78	1180.99	75.46	-192.74
0.44	-3968.53	116.7	-21.41	-3949.03	155.08	-22.69	-3881.16	359.63	-42.25	-3956.32	357.97	-2.57	-2789.74	-22.09	-23.65	-4114.08	77.45	-45.69	-1749.08	-38.71	113.41	-1747.03	-44.69	146.58	-4052.88	150.89	1323.46	0	0	0	-3926.54	36.53	1644.33	-3970.62	94.09	1694.16	-635.39	53.43	1774.23	-3949.39	281.18	1666.6	-357.53	1334.09	68.71	213.92	1180.84	75.66	-193.7
0.45	-3968.53	116.7	-21.41	-3949.03	155.08	-22.69	-3906.29	361.47	-45.5	-3923.55	358.6	3.08	-2789.74	-22.09	-23.65	-4114.08	77.45	-45.69	-1749.08	-38.71	113.41	-1747.03	-44.69	146.58	-4052.88	150.89	1323.46	0	0	0	-3926.54	36.53	1644.33	-3970.62	94.09	1694.16	-635.39	53.43	1774.23	-3917.45	280.73	1665.6	-355.37	1332.47	69.59	214.31	1180.67	75.87	-193.38
0.46	-3968.53	116.7	-21.41	-3949.03	155.08	-22.69	-3895.59	361.37	-43.39	-3940.07	358.66	0.86	-2789.74	-22.09	-23.65	-4114.08	77.45	-45.69	-1749.08	-38.71	113.41	-1747.03	-44.69	146.58	-4052.88	150.89	1323.46	0	0	0	-3926.54	36.53	1644.33	-3970.62	94.09	1694.16	-635.39	53.43	1774.23	-3933.85	279.91	1665.64	-352.24	1331.65	70.42	215.29	1181.25	75.76	-195.3
0.47	-3968.53	116.7	-21.41	-3949.03	155.08	-22.69	-3908.37	361.11	-46.47	-3962.4	357.53	-2.98	-2789.74	-22.09	-23.65	-4114.08	77.45	-45.69	-1749.08	-38.71	113.41	-1747.03	-44.69	146.58	-4052.88	150.89	1323.46	0	0	0	-3926.54	36.53	1644.33	-3970.62	94.09	1694.16	-635.39	53.43	1774.23	-3941.69	280.09	1665.77	-352.69	1332	70.59	217.41	1179.61	76.45	-196.07
0.48	-3968.53	116.7	-21.41	-3949.03	155.08	-22.69	-3896.07	360.6	-44.59	-3958.39	358.74	-1.45	-2789.74	-22.09	-23.65	-4114.08	77.45	-45.69	-1749.08	-38.71	113.41	-1747.03	-44.69	146.58	-4052.88	150.89	1323.46	0	0	0	-3926.54	36.53	1644.33	-3970.62	94.09	1694.16	-635.39	53.43	1774.23	-3932.08	280.22	1665.08	-355.49	1332.53	69.92	216.74	1179.38	76.51	-197.8
0.49	-3968.53	116.7	-21.41	-3949.03	155.08	-22.69	-3950.53	362.04	-52.98	-3953.88	357.31	-2.04	-2789.74	-22.09	-23.65	-4114.08	77.45	-45.69	-1749.08	-38.71	113.41	-1747.03	-44.69	146.58	-4052.88	150.89	1323.46	0	0	0	-3926.54	36.53	1644.33	-3970.62	94.09	1694.16	-635.39	53.43	1774.23	-3944.66	279.6	1665.32	-354.47	1331.43	69.89	213.07	1181.7	74.96	-199.02
0.5	-3968.53	116.7	-21.41	-3949.03	155.08	-22.69	-3891.91	361.29	-44.22	-3924.08	357.05	2.89	-2789.74	-22.09	-23.65	-4114.08	77.45	-45.69	-1749.08	-38.71	113.41	-1747.03	-44.69	146.58	-4052.88	150.89	1323.46	0	0	0	-3926.54	36.53	1644.33	-3970.62	94.09	1694.16	-635.39	53.43	1774.23	-3946.12	279.98	1666.82	-351.72	1330.62	70.61	212.07	1181.67	74.96	-196.64
0.51	-3968.53	116.7	-21.41	-3949.03	155.08	-22.69	-3914.19	360.2	-46.81	-3942.84	357.26	-1.03	-2789.74	-22.09	-23.65	-4114.08	77.45	-45.69	-1749.08	-38.71	113.41	-1747.03	-44.69	146.58	-4052.88	150.89	1323.46	0	0	0	-3926.54	36.53	1644.33	-3970.62	94.09	1694.16	-635.39	53.43	1774.23	-3919.21	279.7	1665.11	-351.3	1330.09	71.15	215.01	1180.25	75.62	-193.52
0.52	-3968.53	116.7	-21.41	-3949.03	155.08	-22.69	-3913.81	360.78	-47.01	-3930.04	358.24	2.22	-2789.74	-22.09	-23.65	-4114.08	77.45	-45.69	-1749.08	-38.71	113.41	-1747.03	-44.69	146.58	-4052.88	150.89	1323.46	0	0	0	-3926.54	36.53	1644.33	-3970.62	94.09	1694.16	-635.39	53.43	1774.23	-3911.98	278.81	1665.13	-351.82	1332.18	70.33	215.28	1180.01	75.84	-196.51
0.53	-3968.53	116.7	-21.41	-3949.03	155.08	-22.69	-3895.36	359.12	-45.83	-3958.05	358.03	-2.88	-2789.74	-22.09	-23.65	-4114.08	77.45	-45.69	-1749.08	-38.71	113.41	-1747.03	-44.69	146.58	-4052.88	150.89	1323.46	0	0	0	-3926.54	36.53	1644.33	-3970.62	94.09	1694.16	-635.39	53.43	1774.23	-3947.39	278.51	1666.22	-352.29	1331.96	70.42	213.56	1180.85	75.45	-193.78
0.54	-3968.53	116.7	-21.41	-3949.03	155.08	-22.69	-3937.37	360.46	-50.17	-3913.33	357.63	4.98	-2789.74	-22.09	-23.65	-4114.08	77.45	-45.69	-1749.08	-38.71	113.41	-1747.03	-44.69	146.58	-4052.88	150.89	1323.46	0	0	0	-3926.54	36.53	1644.33	-3970.62	94.09	1694.16	-635.39	53.43	1774.23	-3946.92	278.93	1666.09	-353.09	1331.83	70.21	216.23	1180.39	76.13	-194.76
0.55	-3968.53	116.7	-21.41	-3949.03	155.08	-22.69	-3885.08	360.73	-42.7	-3928.02	357.89	3.02	-2789.74	-22.09	-23.65	-4114.08	77.45	-45.69	-1749.08	-38.71	113.41	-1747.03	-44.69	146.58	-4052.88	150.89	1323.46	0	0	0	-3926.54	36.53	1644.33	-3970.62	94.09	1694.16	-635.39	53.43	1774.23	-3937.78	278.54	1665.61	-350.85	1330.25	71.14	214.84	1180.86	75.51	-194.5
0.56	-3968.53	116.7	-21.41	-3949.03	155.08	-22.69	-3918.89	361.99	-48.47	-3923.01	355.63	2.2	-2789.74	-22.09	-23.65	-4114.08	77.45	-45.69	-1749.08	-38.71	113.41	-1747.03	-44.69	146.58	-4052.88	150.89	1323.46	0	0	0	-3926.54	36.53	1644.33	-3970.62	94.09	1694.16	-635.39	53.43	1774.23	-3935.95	278.25	1665.52	-349.27	1329.87	71.6	215.16	1180.76	75.88	-189.59
0.57	-3968.53	116.7	-21.41	-3949.03	155.08	-22.69	-3932.73	363.28	-50.11	-3949.35	357.32	-1.1	-2789.74	-22.09	-23.65	-4114.08	77.45	-45.69	-1749.08	-38.71	113.41	-1747.03	-44.69	146.58	-4052.88	150.89	1323.46	0	0	0	-3926.54	36.53	1644.33	-3970.62	94.09	1694.16	-635.39	53.43	1774.23	-3943.58	277.98	1666.24	-357.48	1331.98	69.25	213.78	1180.34	75.87	-193.36
0.58	-3968.53	116.7	-21.41	-3949.03	155.08	-22.69	-3951.3	361.79	-54.12	-3950.28	357.45	-1.23	-2789.74	-22.09	-23.65	-4114.08	77.45	-45.69	-1749.08	-38.71	113.41	-1747.03	-44.69	146.58	-4052.88	150.89	1323.46	0	0	0	-3926.54	36.53	1644.33	-3970.62	94.09	1694.16	-635.39	53.43	1774.23	-3936.13	277.97	1665.69	-357.32	1332.1	69.4	215.02	1181.59	75.67	-191.87
0.59	-3968.53	116.7	-21.41	-3949.03	155.08	-22.69	-3891.28	361.41	-43.69	-3969.65	357.57	-3.81	-2789.74	-22.09	-23.65	-4114.08	77.45	-45.69	-1749.08	-38.71	113.41	-1747.03	-44.69	146.58	-4052.88	150.89	1323.46	0	0	0	-3926.54	36.53	1644.33	-3970.62	94.09	1694.16	-635.39	53.43	1774.23	-3928.17	277.44	1665.78	-354.63	1332.12	69.56	215.78	1181.17	75.86	-191.58
0.6	-3968.53	116.7	-21.41	-3949.03	155.08	-22.69	-3941.83	361.31	-51.94	-3936.65	356.52	0.41	-2789.74	-22.09	-23.65	-4114.08	77.45	-45.69	-1749.08	-38.71	113.41	-1747.03	-44.69	146.58	-4052.88	150.89	1323.46	0	0	0	-3926.54	36.53	1644.33	-3970.62	94.09	1694.16	-635.39	53.43	1774.23	-3923.59	277.51	1665.61	-357.32	1332.2	69.32	214.64	1180.9	75.62	-191.59
0.61	-3968.53	116.7	-21.41	-3949.03	155.08	-22.69	-3895.2	361.96	-45.38	-3934.8	357.74	0.56	-2789.74	-22.09	-23.65	-4114.08	77.45	-45.69	-1749.08	-38.71	113.41	-1747.03	-44.69	146.58	-4052.88	150.89	1323.46	0	0	0	-3926.54	36.53	1644.33	-3970.62	94.09	1694.16	-635.39	53.43	1774.23	-3908.69	276.97	1664.79	-359.12	1332.5	69.14	214.3	1179.99	75.87	-193.78
0.62	-3968.53	116.7	-21.41	-3949.03	155.08	-22.69	-3942.01	360.14	-52.06	-3936.32	357.83	1.86	-2789.74	-22.09	-23.65	-4114.08	77.45	-45.69	-1749.08	-38.71	113.41	-1747.03	-44.69	146.58	-4052.88	150.89	1323.46	0	0	0	-3926.54	36.53	1644.33	-3970.62	94.09	1694.16	-635.39	53.43	1774.23	-3936.26	277.35	1665.32	-359.1	1332.78	68.97	215.18	1179.8	76.15	-189.51
0.63	-3968.53	116.7	-21.41	-3949.03	155.08	-22.69	-3878.35	359.87	-40.63	-3965.38	358.93	-2.78	-2789.74	-22.09	-23.65	-4114.08	77.45	-45.69	-1749.08	-38.71	113.41	-1747.03	-44.69	146.58	-4052.88	150.89	1323.46	0	0	0	-3926.54	36.53	1644.33	-3970.62	94.09	1694.16	-635.39	53.43	1774.23	-3927.78	276.64	1665.55	-353.4	1331.28	70.23	215.21	1181.21	75.42	-195.96
0.64	-3968.53	116.7	-21.41	-3949.03	155.08	-22.69	-3875.38	359.39	-41.25	-3921.68	358.18	1.83	-2789.74	-22.09	-23.65	-4114.08	77.45	-45.69	-1749.08	-38.71	113.41	-1747.03	-44.69	146.58	-4052.88	150.89	1323.46	0	0	0	-3926.54	36.53	1644.33	-3970.62	94.09	1694.16	-635.39	53.43	1774.23	-3916.78	276.6	1664.84	-347.39	1331.25	71.56	214.44	1180.78	75.58	-196.32
0.65	-3968.53	116.7	-21.41	-3949.03	155.08	-22.69	-3909.49	360.68	-47.01	-3929.12	357.18	2.69	-2789.74	-22.09	-23.65	-4114.08	77.45	-45.69	-1749.08	-38.71	113.41	-1747.03	-44.69	146.58	-4052.88	150.89	1323.46	0	0	0	-3926.54	36.53	1644.33	-3970.62	94.09	1694.16	-635.39	53.43	1774.23	-3917.61	276.36	1665.41	-356.22	1334.2	68.92	216.83	1178.98	76.86	-191.36
0.66	-3968.53	116.7	-21.41	-3949.03	155.08	-22.69	-3881.62	360.26	-42.02	-3964.2	358.24	-3.18	-2789.74	-22.09	-23.65	-4114.08	77.45	-45.69	-1749.08	-38.71	113.41	-1747.03	-44.69	146.58	-4052.88	150.89	1323.46	0	0	0	-3926.54	36.53	1644.33	-3970.62	94.09	1694.16	-635.39	53.43	1774.23	-3916.34	276.33	1664.72	-355.9	1333.05	69.31	215.83	1180.27	75.96	-192.39
0.67	-3968.53	116.7	-21.41	-3949.03	155.08	-22.69	-3896.99	360.21	-45.04	-3933.48	358.49	2.35	-2789.74	-22.09	-23.65	-4114.08	77.45	-45.69	-1749.08	-38.71	113.41	-1747.03	-44.69	146.58	-4052.88	150.89	1323.46	0	0	0	-3926.54	36.53	1644.33	-3970.62	94.09	1694.16	-635.39	53.43	1774.23	-3940.76	276.07	1665.96	-355.7	1332.33	69.68	212.81	1180.5	75.38	-192.8
0.68	-3968.53	116.7	-21.41	-3949.03	155.08	-22.69	-3933.69	361.49	-50.77	-3961.12	358.19	-3.64	-2789.74	-22.09	-23.65	-4114.08	77.45	-45.69	-1749.08	-38.71	113.41	-1747.03	-44.69	146.58	-4052.88	150.89	1323.46	0	0	0	-3926.54	36.53	1644.33	-3970.62	94.09	1694.16	-635.39	53.43	1774.23	-3930.9	276.11	1665.54	-357.78	1331.52	69.4	215.47	1179.18	76.13	-194.88
0.69	-3968.53	116.7	-21.41	-3949.03	155.08	-22.69	-3887.8	360.86	-44.11	-3955.5	357.51	-3.18	-2789.74	-22.09	-23.65	-4114.08	77.45	-45.69	-1749.08	-38.71	113.41	-1747.03	-44.69	146.58	-4052.88	150.89	1323.46	0	0	0	-3926.54	36.53	1644.33	-3970.62	94.09	1694.16	-635.39	53.43	1774.23	-3915.23	275.4	1664.71	-351.79	1330.31	70.65	216.34	1180.16	76.12	-200.83
0.7	-3968.53	116.7	-21.41	-3949.03	155.08	-22.69	-3898.73	361.53	-44.38	-3984.15	359.39	-7.08	-2789.74	-22.09	-23.65	-4114.08	77.45	-45.69	-1749.08	-38.71	113.41	-1747.03	-44.69	146.58	-4052.88	150.89	1323.46	0	0	0	-3926.54	36.53	1644.33	-3970.62	94.09	1694.16	-635.39	53.43	1774.23	-3935.01	274.95	1665.58	-357.33	1333.58	68.8	217.73	1181.09	75.95	-197.73
0.71	-3968.53	116.7	-21.41	-3949.03	155.08	-22.69	-3918.69	359.58	-48.63	-3941.38	358.9	0.97	-2789.74	-22.09	-23.65	-4114.08	77.45	-45.69	-1749.08	-38.71	113.41	-1747.03	-44.69	146.58	-4052.88	150.89	1323.46	0	0	0	-3926.54	36.53	1644.33	-3970.62	94.09	1694.16	-635.39	53.43	1774.23	-3937.95	274.98	1665.56	-356.02	1333.52	69.1	215.94	1181.09	75.76	-198.67
0.72	-3968.53	116.7	-21.41	-3949.03	155.08	-22.69	-3912.08	361.05	-48.77	-3964.39	358.9	-3.54	-2789.74	-22.09	-23.65	-4114.08	77.45	-45.69	-1749.08	-38.71	113.41	-1747.03	-44.69	146.58	-4052.88	150.89	1323.46	0	0	0	-3926.54	36.53	1644.33	-3970.62	94.09	1694.16	-635.39	53.43	1774.23	-3930.86	274.85	1665.11	-354.66	1331.04	70.27	214.89	1180.1	75.92	-194.33
0.73	-3968.53	116.7	-21.41	-3949.03	155.08	-22.69	-3929.34	361.98	-50.08	-3962.46	358.69	-4.47	-2789.74	-22.09	-23.65	-4114.08	77.45	-45.69	-1749.08	-38.71	113.41	-1747.03	-44.69	146.58	-4052.88	150.89	1323.46	0	0	0	-3926.54	36.53	1644.33	-3970.62	94.09	1694.16	-635.39	53.43	1774.23	-3914.5	274.72	1664.11	-359.38	1326.22	71.55	215.94	1180.05	76.37	-197.74
0.74	-3968.53	116.7	-21.41	-3949.03	155.08	-22.69	-3889.64	360.45	-44.75	-3941.31	357.08	0.35	-2789.74	-22.09	-23.65	-4114.08	77.45	-45.69	-1749.08	-38.71	113.41	-1747.03	-44.69	146.58	-4052.88	150.89	1323.46	0	0	0	-3926.54	36.53	1644.33	-3970.62	94.09	1694.16	-635.39	53.43	1774.23	-3922.87	275.09	1664.83	-354.75	1330.66	70.5	215.78	1180.41	76.01	-196
0.75	-3968.53	116.7	-21.41	-3949.03	155.08	-22.69	-3924.8	361.1	-49.57	-3947.66	358.39	-1.74	-2789.74	-22.09	-23.65	-4114.08	77.45	-45.69	-1749.08	-38.71	113.41	-1747.03	-44.69	146.58	-4052.88	150.89	1323.46	0	0	0	-3926.54	36.53	1644.33	-3970.62	94.09	1694.16	-635.39	53.43	1774.23	-3920.52	274.34	1664.95	-354.25	1333.27	69.6	215.16	1180.19	75.85	-193.95
0.76	-3968.53	116.7	-21.41	-3949.03	155.08	-22.69	-3879.1	361.62	-41.17	-3935.3	357.67	0.85	-2789.74	-22.09	-23.65	-4114.08	77.45	-45.69	-1749.08	-38.71	113.41	-1747.03	-44.69	146.58	-4052.88	150.89	1323.46	0	0	0	-3926.54	36.53	1644.33	-3970.62	94.09	1694.16	-635.39	53.43	1774.23	-3936.66	274.87	1665.89	-358.65	1334.47	68.47	215	1180	76.04	-198.56
0.77	-3968.53	116.7	-21.41	-3949.03	155.08	-22.69	-3890.37	361.12	-44.54	-3949.04	357.92	-2.25	-2789.74	-22.09	-23.65	-4114.08	77.45	-45.69	-1749.08	-38.71	113.41	-1747.03	-44.69	146.58	-4052.88	150.89	1323.46	0	0	0	-3926.54	36.53	1644.33	-3970.62	94.09	1694.16	-635.39	53.43	1774.23	-3941.14	275.22	1665.88	-354.49	1332.48	69.96	214.97	1180.12	75.93	-192.99
0.78	-3968.53	116.7	-21.41	-3949.03	155.08	-22.69	-3911.69	360.44	-46.72	-3935.59	356.69	0.18	-2789.74	-22.09	-23.65	-4114.08	77.45	-45.69	-1749.08	-38.71	113.41	-1747.03	-44.69	146.58	-4052.88	150.89	1323.46	0	0	0	-3926.54	36.53	1644.33	-3970.62	94.09	1694.16	-635.39	53.43	1774.23	-3939.68	274.62	1666.29	-353.24	1330.97	70.98	214.94	1181.09	75.29	-191.3
0.79	-3968.53	116.7	-21.41	-3949.03	155.08	-22.69	-3924.2	362.21	-50.49	-3924.98	357.45	1.51	-2789.74	-22.09	-23.65	-4114.08	77.45	-45.69	-1749.08	-38.71	113.41	-1747.03	-44.69	146.58	-4052.88	150.89	1323.46	0	0	0	-3926.54	36.53	1644.33	-3970.62	94.09	1694.16	-635.39	53.43	1774.23	-3937.52	274.45	1666.85	-351.29	1330.5	71.02	213.66	1180.83	75.2	-198.1
0.8	-3968.53	116.7	-21.41	-3949.03	155.08	-22.69	-3924.19	362.78	-49.87	-3975.53	359.83	-6.78	-2789.74	-22.09	-23.65	-4114.08	77.45	-45.69	-1749.08	-38.71	113.41	-1747.03	-44.69	146.58	-4052.88	150.89	1323.46	0	0	0	-3926.54	36.53	1644.33	-3970.62	94.09	1694.16	-635.39	53.43	1774.23	-3940.13	274.77	1666.23	-349.7	1330.39	71.25	214.13	1180.87	75.56	-201.23
0.81	-3968.53	116.7	-21.41	-3949.03	155.08	-22.69	-3925.88	361.41	-48.17	-3955.14	357.22	-3.03	-2789.74	-22.09	-23.65	-4114.08	77.45	-45.69	-1749.08	-38.71	113.41	-1747.03	-44.69	146.58	-4052.88	150.89	1323.46	0	0	0	-3926.54	36.53	1644.33	-3970.62	94.09	1694.16	-635.39	53.43	1774.23	-3911.16	274.59	1665.11	-349.63	1330.62	71.26	213.63	1180.68	75.64	-194.57
0.82	-3968.53	116.7	-21.41	-3949.03	155.08	-22.69	-3909.9	361.6	-48.1	-3971.99	358.53	-5.25	-2789.74	-22.09	-23.65	-4114.08	77.45	-45.69	-1749.08	-38.71	113.41	-1747.03	-44.69	146.58	-4052.88	150.89	1323.46	0	0	0	-3926.54	36.53	1644.33	-3970.62	94.09	1694.16	-635.39	53.43	1774.23	-3930.97	273.88	1667.51	-349.29	1330.77	71.42	215.39	1180.12	75.91	-191.85
0.83	-3968.53	116.7	-21.41	-3949.03	155.08	-22.69	-3922.33	362.72	-50.67	-3981.71	359.04	-7.65	-2789.74	-22.09	-23.65	-4114.08	77.45	-45.69	-1749.08	-38.71	113.41	-1747.03	-44.69	146.58	-4052.88	150.89	1323.46	0	0	0	-3926.54	36.53	1644.33	-3970.62	94.09	1694.16	-635.39	53.43	1774.23	-3929.04	274	1666.26	-353.53	1329.83	70.83	217.39	1179.41	76.67	-193.7
0.84	-3968.53	116.7	-21.41	-3949.03	155.08	-22.69	-3904.81	360.31	-46.35	-3963.8	358.25	-4.4	-2789.74	-22.09	-23.65	-4114.08	77.45	-45.69	-1749.08	-38.71	113.41	-1747.03	-44.69	146.58	-4052.88	150.89	1323.46	0	0	0	-3926.54	36.53	1644.33	-3970.62	94.09	1694.16	-635.39	53.43	1774.23	-3919.81	273.78	1666.59	-357.46	1333.3	69.34	214.27	1181.19	75.52	-194.65
0.85	-3968.53	116.7	-21.41	-3949.03	155.08	-22.69	-3898.42	360.81	-44.44	-3969.53	359.64	-5.53	-2789.74	-22.09	-23.65	-4114.08	77.45	-45.69	-1749.08	-38.71	113.41	-1747.03	-44.69	146.58	-4052.88	150.89	1323.46	0	0	0	-3926.54	36.53	1644.33	-3970.62	94.09	1694.16	-635.39	53.43	1774.23	-3932.81	273.8	1667.31	-354.84	1331.46	70.54	214.52	1179.67	76	-193.53
0.86	-3968.53	116.7	-21.41	-3949.03	155.08	-22.69	-3889.3	360.76	-43.77	-3917.61	358.65	1.3	-2789.74	-22.09	-23.65	-4114.08	77.45	-45.69	-1749.08	-38.71	113.41	-1747.03	-44.69	146.58	-4052.88	150.89	1323.46	0	0	0	-3926.54	36.53	1644.33	-3970.62	94.09	1694.16	-635.39	53.43	1774.23	-3930.04	273.34	1667.77	-355.65	1331.49	70.08	216.28	1180.61	76.08	-193.12
0.87	-3968.53	116.7	-21.41	-3949.03	155.08	-22.69	-3894.52	361.38	-46.38	-3933.05	356.89	-0.91	-2789.74	-22.09	-23.65	-4114.08	77.45	-45.69	-1749.08	-38.71	113.41	-1747.03	-44.69	146.58	-4052.88	150.89	1323.46	0	0	0	-3926.54	36.53	1644.33	-3970.62	94.09	1694.16	-635.39	53.43	1774.23	-3910.62	272.28	1667.63	-355.71	1332.64	69.76	218.74	1179.42	76.74	-194.18
0.88	-3968.53	116.7	-21.41	-3949.03	155.08	-22.69	-3920.18	362.67	-49.91	-3926.52	358.37	-0.04	-2789.74	-22.09	-23.65	-4114.08	77.45	-45.69	-1749.08	-38.71	113.41	-1747.03	-44.69	146.58	-4052.88	150.89	1323.46	0	0	0	-3926.54	36.53	1644.33	-3970.62	94.09	1694.16	-635.39	53.43	1774.23	-3934.8	273.2	1668.99	-357.14	1334.05	68.72	213.69	1180.04	75.72	-191.49
0.89	-3968.53	116.7	-21.41	-3949.03	155.08	-22.69	-3917.19	361.49	-47.3	-3966.52	358.61	-6.58	-2789.74	-22.09	-23.65	-4114.08	77.45	-45.69	-1749.08	-38.71	113.41	-1747.03	-44.69	146.58	-4052.88	150.89	1323.46	0	0	0	-3926.54	36.53	1644.33	-3970.62	94.09	1694.16	-635.39	53.43	1774.23	-3938.03	273.62	1669.46	-357.27	1332.1	69.33	217.16	1179.57	76.79	-189.05
0.9	-3968.53	116.7	-21.41	-3949.03	155.08	-22.69	-3906.18	361.83	-46.24	-3979.79	359.87	-9.69	-2789.74	-22.09	-23.65	-4114.08	77.45	-45.69	-1749.08	-38.71	113.41	-1747.03	-44.69	146.58	-4052.88	150.89	1323.46	0	0	0	-3926.54	36.53	1644.33	-3970.62	94.09	1694.16	-635.39	53.43	1774.23	-3908.77	272.41	1669.44	-354.86	1332.52	69.66	215.65	1181.42	75.75	-193.37
0.91	-3968.53	116.7	-21.41	-3949.03	155.08	-22.69	-3910.61	361.52	-47.49	-3936.66	359.9	-1.08	-2789.74	-22.09	-23.65	-4114.08	77.45	-45.69	-1749.08	-38.71	113.41	-1747.03	-44.69	146.58	-4052.88	150.89	1323.46	0	0	0	-3926.54	36.53	1644.33	-3970.62	94.09	1694.16	-635.39	53.43	1774.23	-3923.69	271.81	1670.46	-355.02	1331.23	70.03	216.83	1179.9	76.23	-197.19
0.92	-3968.53	116.7	-21.41	-3949.03	155.08	-22.69	-3907.82	360.86	-48.19	-3923.43	358.65	-0.43	-2789.74	-22.09	-23.65	-4114.08	77.45	-45.69	-1749.08	-38.71	113.41	-1747.03	-44.69	146.58	-4052.88	150.89	1323.46	0	0	0	-3926.54	36.53	1644.33	-3970.62	94.09	1694.16	-635.39	53.43	1774.23	-3924.89	270.92	1671.77	-355.84	1332.52	69.48	216.58	1181.75	75.77	-198.76
0.93	-3968.53	116.7	-21.41	-3949.03	155.08	-22.69	-3877.02	360.45	-43.2	-3942.92	358.95	-2.93	-2789.74	-22.09	-23.65	-4114.08	77.45	-45.69	-1749.08	-38.71	113.41	-1747.03	-44.69	146.58	-4052.88	150.89	1323.46	0	0	0	-3926.54	36.53	1644.33	-3970.62	94.09	1694.16	-635.39	53.43	1774.23	-3923.35	270.96	1672.55	-357.01	1334.14	68.86	216.94	1181.12	76.17	-191.82
0.94	-3968.53	116.7	-21.41	-3949.03	155.08	-22.69	-3953.82	362.16	-55.28	-3956.72	359.73	-4.76	-2789.74	-22.09	-23.65	-4114.08	77.45	-45.69	-1749.08	-38.71	113.41	-1747.03	-44.69	146.58	-4052.88	150.89	1323.46	0	0	0	-3926.54	36.53	1644.33	-3970.62	94.09	1694.16	-635.39	53.43	1774.23	-3934.94	271.23	1673.5	-351.38	1331.83	70.47	216.14	1181.06	75.77	-189.17
0.95	-3968.53	116.7	-21.41	-3949.03	155.08	-22.69	-3931.71	363.16	-51.89	-3946.42	359.67	-4.7	-2789.74	-22.09	-23.65	-4114.08	77.45	-45.69	-1749.08	-38.71	113.41	-1747.03	-44.69	146.58	-4052.88	150.89	1323.46	0	0	0	-3926.54	36.53	1644.33	-3970.62	94.09	1694.16	-635.39	53.43	1774.23	-3936.98	271.33	1673.7	-353.49	1331.44	70.6	215.81	1180.57	76.03	-189.61
0.96	-3968.53	116.7	-21.41	-3949.03	155.08	-22.69	-3875.45	360.86	-42.32	-3982.36	361.53	-10.74	-2789.74	-22.09	-23.65	-4114.08	77.45	-45.69	-1749.08	-38.71	113.41	-1747.03	-44.69	146.58	-4052.88	150.89	1323.46	0	0	0	-3926.54	36.53	1644.33	-3970.62	94.09	1694.16	-635.39	53.43	1774.23	-3936.48	271.45	1674.56	-352.85	1329.6	71.18	214.66	1181.14	75.43	-194.72
0.97	-3968.53	116.7	-21.41	-3949.03	155.08	-22.69	-3948.36	363.69	-53.9	-3996.51	360.88	-10.53	-2789.74	-22.09	-23.65	-4114.08	77.45	-45.69	-1749.08	-38.71	113.41	-1747.03	-44.69	146.58	-4052.88	150.89	1323.46	0	0	0	-3926.54	36.53	1644.33	-3970.62	94.09	1694.16	-635.39	53.43	1774.23	-3945.92	270.9	1675.59	-350.89	1330.05	71.31	213.81	1180.83	75.42	-190.36
0.98	-3968.53	116.7	-21.41	-3949.03	155.08	-22.69	-3912.32	361.89	-48.53	-3962.19	359.46	-7.6	-2789.74	-22.09	-23.65	-4114.08	77.45	-45.69	-1749.08	-38.71	113.41	-1747.03	-44.69	146.58	-4052.88	150.89	1323.46	0	0	0	-3926.54	36.53	1644.33	-3970.62	94.09	1694.16	-635.39	53.43	1774.23	-3953.36	270.92	1677.27	-353.73	1331.5	70.37	212.77	1180.41	75.39	-192.39
0.99	-3968.53	116.7	-21.41	-3949.03	155.08	-22.69	-3898.66	361.1	-46.02	-3968.52	360.1	-8.92	-2789.74	-22.09	-23.65	-4114.08	77.45	-45.69	-1749.08	-38.71	113.41	-1747.03	-44.69	146.58	-4052.88	150.89	1323.46	0	0	0	-3926.54	36.53	1644.33	-3970.62	94.09	1694.16	-635.39	53.43	1774.23	-3948.32	270.54	1678.92	-353.71	1332.56	69.97	217.5	1179.53	76.83	-195.47
1	-3968.53	116.7	-21.41	-3949.03	155.08	-22.69	-3898.33	360.12	-45.7	-3929.12	358.65	-3.35	-2789.74	-22.09	-23.65	-4114.08	77.45	-45.69	-1749.08	-38.71	113.41	-1747.03	-44.69	146.58	-4052.88	150.89	1323.46	0	0	0	-3926.54	36.53	1644.33	-3970.62	94.09	1694.16	-635.39	53.43	1774.23	-3932.37	270.05	1679.35	-353.04	1331.84	69.93	217.79	1180.46	76.37	-194.5
1.01	-3968.53	116.7	-21.41	-3949.03	155.08	-22.69	-3915.02	361.21	-48.74	-3940.3	359.72	-5.79	-2789.74	-22.09	-23.65	-4114.08	77.45	-45.69	-1749.08	-38.71	113.41	-1747.03	-44.69	146.58	-4052.88	150.89	1323.46	0	0	0	-3926.54	36.53	1644.33	-3970.62	94.09	1694.16	-635.39	53.43	1774.23	-3930.04	269.36	1679.67	-353.07	1331.67	70.21	213.65	1180.5	75.82	-194.71
1.02	-3968.53	116.7	-21.41	-3949.03	155.08	-22.69	-3917.97	362.41	-48.08	-3961.65	360.36	-7.61	-2789.74	-22.09	-23.65	-4114.08	77.45	-45.69	-1749.08	-38.71	113.41	-1747.03	-44.69	146.58	-4052.88	150.89	1323.46	0	0	0	-3926.54	36.53	1644.33	-3970.62	94.09	1694.16	-635.39	53.43	1774.23	-3938.38	268.97	1681.7	-354.6	1332.89	69.67	217.2	1180.11	76.31	-195.34
1.03	-3968.53	116.7	-21.41	-3949.03	155.08	-22.69	-3880.73	359.56	-41.46	-3924.71	359.06	-3.47	-2789.74	-22.09	-23.65	-4114.08	77.45	-45.69	-1749.08	-38.71	113.41	-1747.03	-44.69	146.58	-4052.88	150.89	1323.46	0	0	0	-3926.54	36.53	1644.33	-3970.62	94.09	1694.16	-635.39	53.43	1774.23	-3953.42	269.83	1683.11	-355.25	1331.84	70.02	216.42	1179.52	76.27	-194.38
1.04	-3968.53	116.7	-21.41	-3949.03	155.08	-22.69	-3921.04	361.96	-48.7	-3945.51	361.42	-6.54	-2789.74	-22.09	-23.65	-4114.08	77.45	-45.69	-1749.08	-38.71	113.41	-1747.03	-44.69	146.58	-4052.88	150.89	1323.46	0	0	0	-3926.54	36.53	1644.33	-3970.62	94.09	1694.16	-635.39	53.43	1774.23	-3975.06	270.52	1684.32	-351.85	1332.52	70.45	214.89	1180.07	75.61	-197.04
1.05	-3968.53	116.7	-21.41	-3949.03	155.08	-22.69	-3912.04	361.97	-48.16	-3946.3	361.03	-7.1	-2789.74	-22.09	-23.65	-4114.08	77.45	-45.69	-1749.08	-38.71	113.41	-1747.03	-44.69	146.58	-4052.88	150.89	1323.46	0	0	0	-3926.54	36.53	1644.33	-3970.62	94.09	1694.16	-635.39	53.43	1774.23	-3957.47	270.4	1685.12	-352.87	1331.45	70.56	217.63	1180.44	76.24	-194.24
1.06	-3968.53	116.7	-21.41	-3949.03	155.08	-22.69	-3889.68	360.2	-42.54	-3976.06	361.1	-12.47	-2789.74	-22.09	-23.65	-4114.08	77.45	-45.69	-1749.08	-38.71	113.41	-1747.03	-44.69	146.58	-4052.88	150.89	1323.46	0	0	0	-3926.54	36.53	1644.33	-3970.62	94.09	1694.16	-635.39	53.43	1774.23	-3960.99	270.91	1686.24	-355.26	1332.51	69.47	219.28	1179.84	77.04	-189.54
1.07	-3968.53	116.7	-21.41	-3949.03	155.08	-22.69	-3911.23	361.46	-47.8	-3949.35	361.7	-8.02	-2789.74	-22.09	-23.65	-4114.08	77.45	-45.69	-1749.08	-38.71	113.41	-1747.03	-44.69	146.58	-4052.88	150.89	1323.46	0	0	0	-3926.54	36.53	1644.33	-3970.62	94.09	1694.16	-635.39	53.43	1774.23	-3957.69	271.42	1687.13	-353.87	1331.57	70.32	214.76	1180.88	75.65	-189.34
1.08	-3968.53	116.7	-21.41	-3949.03	155.08	-22.69	-3907.49	361.96	-47.08	-3958.36	361.64	-10.25	-2789.74	-22.09	-23.65	-4114.08	77.45	-45.69	-1749.08	-38.71	113.41	-1747.03	-44.69	146.58	-4052.88	150.89	1323.46	0	0	0	-3926.54	36.53	1644.33	-3970.62	94.09	1694.16	-635.39	53.43	1774.23	-3959.32	273.29	1687.23	-354.06	1331.15	70.18	213.89	1181.29	75.54	-191.83
1.09	-3968.53	116.7	-21.41	-3949.03	155.08	-22.69	-3916.83	360.49	-49.19	-3956.86	360.32	-10.56	-2789.74	-22.09	-23.65	-4114.08	77.45	-45.69	-1749.08	-38.71	113.41	-1747.03	-44.69	146.58	-4052.88	150.89	1323.46	0	0	0	-3926.54	36.53	1644.33	-3970.62	94.09	1694.16	-635.39	53.43	1774.23	-3966.68	272.78	1688.8	-355.4	1332.67	69.7	213.45	1181.41	75.4	-192.6
1.1	-3968.53	116.7	-21.41	-3949.03	155.08	-22.69	-3939.04	361.54	-52.6	-3986.29	361.8	-15.42	-2789.74	-22.09	-23.65	-4114.08	77.45	-45.69	-1749.08	-38.71	113.41	-1747.03	-44.69	146.58	-4052.88	150.89	1323.46	0	0	0	-3926.54	36.53	1644.33	-3970.62	94.09	1694.16	-635.39	53.43	1774.23	-3941.29	273.03	1689.29	-354.26	1331.8	70.03	212.17	1181.85	74.9	-196.21
1.11	-3968.53	116.7	-21.41	-3949.03	155.08	-22.69	-3933.56	361.71	-52.09	-3992.14	362.11	-15.35	-2789.74	-22.09	-23.65	-4114.08	77.45	-45.69	-1749.08	-38.71	113.41	-1747.03	-44.69	146.58	-4052.88	150.89	1323.46	0	0	0	-3926.54	36.53	1644.33	-3970.62	94.09	1694.16	-635.39	53.43	1774.23	-3932.01	274.02	1690.55	-353.15	1332.71	70.12	214.79	1182.08	75.55	-193.34
1.12	-3968.53	116.7	-21.41	-3949.03	155.08	-22.69	-3924.28	360.73	-50.32	-3999.86	363.01	-16.37	-2789.74	-22.09	-23.65	-4114.08	77.45	-45.69	-1749.08	-38.71	113.41	-1747.03	-44.69	146.58	-4052.88	150.89	1323.46	0	0	0	-3926.54	36.53	1644.33	-3970.62	94.09	1694.16	-635.39	53.43	1774.23	-3963.92	275.25	1692.4	-351.72	1331.81	70.71	217.26	1179.98	76.51	-191.02
1.13	-3968.53	116.7	-21.41	-3949.03	155.08	-22.69	-3902.57	362.67	-46.91	-3952.76	361.61	-10.4	-2789.74	-22.09	-23.65	-4114.08	77.45	-45.69	-1749.08	-38.71	113.41	-1747.03	-44.69	146.58	-4052.88	150.89	1323.46	0	0	0	-3926.54	36.53	1644.33	-3970.62	94.09	1694.16	-635.39	53.43	1774.23	-3978.59	275.25	1694.54	-355.74	1326.05	73.13	219.3	1178.89	77.39	-191.58
1.14	-3968.53	116.7	-21.41	-3949.03	155.08	-22.69	-3913.15	362.31	-49.04	-3939.83	362.02	-8.01	-2789.74	-22.09	-23.65	-4114.08	77.45	-45.69	-1749.08	-38.71	113.41	-1747.03	-44.69	146.58	-4052.88	150.89	1323.46	0	0	0	-3926.54	36.53	1644.33	-3970.62	94.09	1694.16	-635.39	53.43	1774.23	-3995.04	275.69	1695.83	-354.42	1331.49	70.77	214.99	1180.24	75.93	-189.78
1.15	-3968.53	116.7	-21.41	-3949.03	155.08	-22.69	-3901.24	361.73	-47.55	-3963	363.97	-9.16	-2789.74	-22.09	-23.65	-4114.08	77.45	-45.69	-1749.08	-38.71	113.41	-1747.03	-44.69	146.58	-4052.88	150.89	1323.46	0	0	0	-3926.54	36.53	1644.33	-3970.62	94.09	1694.16	-635.39	53.43	1774.23	-3994.29	276.69	1696.08	-355.41	1333.31	69.6	213.34	1182.1	74.79	-191.28
1.16	-3968.53	116.7	-21.41	-3949.03	155.08	-22.69	-3876.03	360.26	-42.89	-3983.37	362.82	-14.46	-2789.74	-22.09	-23.65	-4114.08	77.45	-45.69	-1749.08	-38.71	113.41	-1747.03	-44.69	146.58	-4052.88	150.89	1323.46	0	0	0	-3926.54	36.53	1644.33	-3970.62	94.09	1694.16	-635.39	53.43	1774.23	-3987.29	277.19	1697.33	-354.95	1330.74	70.3	213.25	1180.68	75.52	-192.97
1.17	-3968.53	116.7	-21.41	-3949.03	155.08	-22.69	-3892.53	359.61	-45.5	-3974.51	362.98	-14.69	-2789.74	-22.09	-23.65	-4114.08	77.45	-45.69	-1749.08	-38.71	113.41	-1747.03	-44.69	146.58	-4052.88	150.89	1323.46	0	0	0	-3926.54	36.53	1644.33	-3970.62	94.09	1694.16	-635.39	53.43	1774.23	-4023.94	277.81	1699.72	-355.08	1331.89	70.3	215.55	1180.85	76.04	-188.84
1.18	-3968.53	116.7	-21.41	-3949.03	155.08	-22.69	-3928.04	361.78	-50.53	-3971.07	363.05	-12.65	-2789.74	-22.09	-23.65	-4114.08	77.45	-45.69	-1749.08	-38.71	113.41	-1747.03	-44.69	146.58	-4052.88	150.89	1323.46	0	0	0	-3926.54	36.53	1644.33	-3970.62	94.09	1694.16	-635.39	53.43	1774.23	-4014.25	278.4	1699.98	-354.07	1332.98	69.92	215.14	1179.78	76.18	-194.86
1.19	-3968.53	116.7	-21.41	-3949.03	155.08	-22.69	-3890.59	361.93	-46.28	-3935.49	362.21	-7.38	-2789.74	-22.09	-23.65	-4114.08	77.45	-45.69	-1749.08	-38.71	113.41	-1747.03	-44.69	146.58	-4052.88	150.89	1323.46	0	0	0	-3926.54	36.53	1644.33	-3970.62	94.09	1694.16	-635.39	53.43	1774.23	-3983.77	277.07	1699.65	-357.21	1332.12	69.32	215.92	1179.32	76.39	-195.71
1.2	-3968.53	116.7	-21.41	-3949.03	155.08	-22.69	-3916.9	361	-49.68	-3969.91	365.06	-13.36	-2789.74	-22.09	-23.65	-4114.08	77.45	-45.69	-1749.08	-38.71	113.41	-1747.03	-44.69	146.58	-4052.88	150.89	1323.46	0	0	0	-3926.54	36.53	1644.33	-3973.34	93.25	1690.03	-635.39	53.43	1774.23	-3959.4	276.43	1698.19	-352.58	1331.54	70.39	215.88	1181.16	75.92	-195.89
1.21	-3968.53	116.7	-21.41	-3949.03	155.08	-22.69	-3900.03	362.32	-45.99	-3984.54	364.53	-14.56	-2789.74	-22.09	-23.65	-4114.08	77.45	-45.69	-1749.08	-38.71	113.41	-1747.03	-44.69	146.58	-4052.88	150.89	1323.46	0	0	0	-3926.54	36.53	1644.33	-3962.97	93.81	1686.69	-635.39	53.43	1774.23	-3979.6	276.72	1698.87	-355.88	1333.59	69.16	217.44	1181.28	76.36	-197.78
1.22	-3968.53	116.7	-21.41	-3949.03	155.08	-22.69	-3914.61	361.82	-47.79	-3961.44	363.3	-12.64	-2789.74	-22.09	-23.65	-4114.08	77.45	-45.69	-1749.08	-38.71	113.41	-1747.03	-44.69	146.58	-4052.88	150.89	1323.46	0	0	0	-3926.54	36.53	1644.33	-3967.35	95.32	1686.1	-635.39	53.43	1774.23	-3968.71	276.52	1698.47	-355.03	1335	69.16	218.03	1180.23	76.58	-194.13
1.23	-3968.53	116.7	-21.41	-3949.03	155.08	-22.69	-3921.75	362.25	-50.52	-4006.18	365.04	-18.17	-2789.74	-22.09	-23.65	-4114.08	77.45	-45.69	-1749.08	-38.71	113.41	-1747.03	-44.69	146.58	-4052.88	150.89	1323.46	0	0	0	-3926.54	36.53	1644.33	-3950.76	95.25	1682.09	-635.39	53.43	1774.23	-3999.58	276.25	1701.06	-352.1	1331.68	70.93	214.12	1181.44	75.56	-191.65
1.24	-3968.53	116.7	-21.41	-3949.03	155.08	-22.69	-3891.95	360.46	-46.35	-3985.01	364.19	-15.67	-2789.74	-22.09	-23.65	-4114.08	77.45	-45.69	-1749.08	-38.71	113.41	-1747.03	-44.69	146.58	-4052.88	150.89	1323.46	0	0	0	-3926.54	36.53	1644.33	-3974.99	94.66	1681.86	-635.39	53.43	1774.23	-4019.1	274.67	1702.57	-350.34	1329.58	71.5	214.36	1180.82	75.85	-193.08
1.25	-3968.53	116.7	-21.41	-3949.03	155.08	-22.69	-3887.34	360.62	-45.96	-3994.87	363.98	-17.38	-2789.74	-22.09	-23.65	-4114.08	77.45	-45.69	-1749.08	-38.71	113.41	-1747.03	-44.69	146.58	-4052.88	150.89	1323.46	0	0	0	-3926.54	36.53	1644.33	-3937.43	96.11	1677.39	-635.39	53.43	1774.23	-4008.79	275.13	1702.97	-353.82	1331.11	70.61	215.18	1179.61	75.92	-194.13
1.26	-3968.53	116.7	-21.41	-3949.03	155.08	-22.69	-3893.24	361.14	-44.88	-3996.3	365.65	-17.26	-2789.74	-22.09	-23.65	-4114.08	77.45	-45.69	-1749.08	-38.71	113.41	-1747.03	-44.69	146.58	-4052.88	150.89	1323.46	0	0	0	-3926.54	36.53	1644.33	-3927.56	99.63	1676.42	-635.39	53.43	1774.23	-4011.9	274.79	1703.72	-356.4	1333.53	69.2	214.33	1180.8	75.48	-195.63
1.27	-3968.53	116.7	-21.41	-3949.03	155.08	-22.69	-3914.06	362.73	-49.37	-3950.94	363.88	-9.53	-2789.74	-22.09	-23.65	-4114.08	77.45	-45.69	-1749.08	-38.71	113.41	-1747.03	-44.69	146.58	-4052.88	150.89	1323.46	0	0	0	-3926.54	36.53	1644.33	-3959.59	99.92	1674.26	-635.39	53.43	1774.23	-4014.89	274.43	1704.46	-357.09	1333.07	69.13	217.53	1179	76.95	-195.53
1.28	-3968.53	116.7	-21.41	-3949.03	155.08	-22.69	-3923.33	361.79	-50.54	-3987.46	362.52	-14.51	-2789.74	-22.09	-23.65	-4114.08	77.45	-45.69	-1749.08	-38.71	113.41	-1747.03	-44.69	146.58	-4052.88	150.89	1323.46	0	0	0	-3926.54	36.53	1644.33	-3943.69	101.8	1673.07	-635.39	53.43	1774.23	-4017.77	274.04	1705.19	-356.99	1332.4	69.28	217.7	1180.36	76.66	-190.61
1.29	-3968.53	116.7	-21.41	-3949.03	155.08	-22.69	-3899.5	359.67	-46.47	-3954.67	362.39	-9.82	-2789.74	-22.09	-23.65	-4114.08	77.45	-45.69	-1749.08	-38.71	113.41	-1747.03	-44.69	146.58	-4052.88	150.89	1323.46	0	0	0	-3926.54	36.53	1644.33	-3929	104.33	1669.77	-635.39	53.43	1774.23	-4020.53	273.63	1705.9	-353.09	1332.64	69.87	214.21	1181.22	75.46	-189.14
1.3	-3968.53	116.7	-21.41	-3949.03	155.08	-22.69	-3891.15	360.51	-46.07	-3967.12	363.52	-12.52	-2789.74	-22.09	-23.65	-4114.08	77.45	-45.69	-1749.08	-38.71	113.41	-1747.03	-44.69	146.58	-4052.88	150.89	1323.46	0	0	0	-3926.54	36.53	1644.33	-3906.63	104.92	1666.8	-635.39	53.43	1774.23	-4023.19	273.19	1706.6	-351.71	1330.95	70.66	215.06	1181.83	75.35	-193.03
1.31	-3968.53	116.7	-21.41	-3949.03	155.08	-22.69	-3918.03	361.64	-49.29	-3969.44	363.23	-14.1	-2789.74	-22.09	-23.65	-4114.08	77.45	-45.69	-1749.08	-38.71	113.41	-1747.03	-44.69	146.58	-4052.88	150.89	1323.46	0	0	0	-3926.54	36.53	1644.33	-3937.07	107.38	1665.77	-635.39	53.43	1774.23	-4025.74	272.74	1707.29	-352.45	1330.22	70.87	215.65	1181.45	75.48	-196.41
1.32	-3968.53	116.7	-21.41	-3949.03	155.08	-22.69	-3912.37	361.36	-46.54	-3985.32	364.08	-14.52	-2789.74	-22.09	-23.65	-4114.08	77.45	-45.69	-1749.08	-38.71	113.41	-1747.03	-44.69	146.58	-4052.88	150.89	1323.46	0	0	0	-3926.54	36.53	1644.33	-3920.26	110.05	1664.52	-635.39	53.43	1774.23	-4028.17	272.25	1707.97	-347.42	1329.45	71.99	215.04	1180.69	75.62	-197.25
1.33	-3968.53	116.7	-21.41	-3949.03	155.08	-22.69	-3935.97	361.11	-51.13	-3989.81	364.02	-14.86	-2789.74	-22.09	-23.65	-4114.08	77.45	-45.69	-1749.08	-38.71	113.41	-1747.03	-44.69	146.58	-4052.88	150.89	1323.46	0	0	0	-3926.54	36.53	1644.33	-3920.9	111.58	1663.24	-635.39	53.43	1774.23	-4030.5	271.75	1708.64	-351.55	1330.39	70.81	215.97	1180.77	76.03	-192.3
1.34	-3968.53	116.7	-21.41	-3949.03	155.08	-22.69	-3943.14	361.23	-52.97	-3973.95	364.09	-11.69	-2789.74	-22.09	-23.65	-4114.08	77.45	-45.69	-1749.08	-38.71	113.41	-1747.03	-44.69	146.58	-4052.88	150.89	1323.46	0	0	0	-3926.54	36.53	1644.33	-3904.69	113.53	1659.28	-635.39	53.43	1774.23	-4032.72	271.22	1709.3	-357.23	1333.92	69.02	217.47	1179.94	76.26	-195.1
1.35	-3968.53	116.7	-21.41	-3949.03	155.08	-22.69	-3929.46	361.9	-51.48	-3980.41	364.12	-12.56	-2789.74	-22.09	-23.65	-4114.08	77.45	-45.69	-1749.08	-38.71	113.41	-1747.03	-44.69	146.58	-4052.88	150.89	1323.46	0	0	0	-3926.54	36.53	1644.33	-3884.79	116.91	1659.06	-635.39	53.43	1774.23	-4034.83	270.67	1709.94	-357.36	1333.9	69.07	217.95	1179.56	76.76	-196.01
1.36	-3968.53	116.7	-21.41	-3949.03	155.08	-22.69	-3887.97	359.35	-43.55	-3993.82	364.96	-15.35	-2789.74	-22.09	-23.65	-4114.08	77.45	-45.69	-1749.08	-38.71	113.41	-1747.03	-44.69	146.58	-4052.88	150.89	1323.46	0	0	0	-3926.54	36.53	1644.33	-3902.17	117.56	1658.44	-635.39	53.43	1774.23	-4036.82	270.1	1710.58	-351.37	1330.63	71	216.87	1180.22	76.37	-194.71
1.37	-3968.53	116.7	-21.41	-3949.03	155.08	-22.69	-3903.56	358.88	-46.19	-3955.18	363.19	-7.84	-2789.74	-22.09	-23.65	-4114.08	77.45	-45.69	-1749.08	-38.71	113.41	-1747.03	-44.69	146.58	-4052.88	150.89	1323.46	0	0	0	-3926.54	36.53	1644.33	-3921.97	118.97	1656.9	-635.39	53.43	1774.23	-4038.72	269.5	1711.2	-357.11	1331.56	69.47	215.38	1181.2	75.67	-194.18
1.38	-3968.53	116.7	-21.41	-3949.03	155.08	-22.69	-3881.55	357.71	-42.49	-3985.61	363.97	-11.96	-2789.74	-22.09	-23.65	-4114.08	77.45	-45.69	-1749.08	-38.71	113.41	-1747.03	-44.69	146.58	-4052.88	150.89	1323.46	0	0	0	-3926.54	36.53	1644.33	-3909.08	122.27	1653.97	-635.39	53.43	1774.23	-4040.5	268.88	1711.81	-355.01	1332.24	69.69	214.96	1180.84	75.89	-198.4
1.39	-3968.53	116.7	-21.41	-3949.03	155.08	-22.69	-3905.9	359.93	-45.42	-3962.86	362.47	-7.52	-2789.74	-22.09	-23.65	-4114.08	77.45	-45.69	-1749.08	-38.71	113.41	-1747.03	-44.69	146.58	-4052.88	150.89	1323.46	0	0	0	-3926.54	36.53	1644.33	-3884.33	124.48	1652.36	-635.39	53.43	1774.23	-4042.18	268.25	1712.41	-355.49	1333.8	69.15	215.55	1179.97	76.3	-195.15
1.4	-3968.53	116.7	-21.41	-3949.03	155.08	-22.69	-3913.46	359.63	-46.96	-3938.69	362.81	-3.35	-2789.74	-22.09	-23.65	-4114.08	77.45	-45.69	-1749.08	-38.71	113.41	-1747.03	-44.69	146.58	-4052.88	150.89	1323.46	0	0	0	-3926.54	36.53	1644.33	-3859.64	126.68	1649.56	-635.39	53.43	1774.23	-4043.75	267.59	1713	-353.96	1331.47	70.18	214.68	1179.69	76.13	-192.7
1.41	-3968.53	116.7	-21.41	-3949.03	155.08	-22.69	-3899.43	359.2	-43.09	-3958.84	362.3	-4.4	-2789.74	-22.09	-23.65	-4114.08	77.45	-45.69	-1749.08	-38.71	113.41	-1747.03	-44.69	146.58	-4052.88	150.89	1323.46	0	0	0	-3926.54	36.53	1644.33	-3851.52	129.25	1647.54	-635.39	53.43	1774.23	-4045.21	266.9	1713.58	-354.24	1330.78	70.56	212.62	1181.03	75.13	-194.28
1.42	-3968.53	116.7	-21.41	-3949.03	155.08	-22.69	-3949.71	360.72	-51.17	-3950.09	361.71	-1.09	-2789.74	-22.09	-23.65	-4114.08	77.45	-45.69	-1749.08	-38.71	113.41	-1747.03	-44.69	146.58	-4052.88	150.89	1323.46	0	0	0	-3926.54	36.53	1644.33	-3887.9	129.48	1648.26	-635.39	53.43	1774.23	-4046.57	266.2	1714.15	-353.22	1332.94	69.88	215.75	1180	76.08	-194.91
1.43	-3968.53	116.7	-21.41	-3949.03	155.08	-22.69	-3921.65	358.28	-46.55	-3977.71	360.78	-3.78	-2789.74	-22.09	-23.65	-4114.08	77.45	-45.69	-1749.08	-38.71	113.41	-1747.03	-44.69	146.58	-4052.88	150.89	1323.46	0	0	0	-3926.54	36.53	1644.33	-3883.17	130.45	1645.88	-635.39	53.43	1774.23	-4047.82	265.48	1714.7	-353.85	1331.52	70.15	216.76	1179.23	76.46	-190.73
1.44	-3968.53	116.7	-21.41	-3949.03	155.08	-22.69	-3895.93	356.86	-42.24	-3909.85	357.52	6.46	-2789.74	-22.09	-23.65	-4114.08	77.45	-45.69	-1749.08	-38.71	113.41	-1747.03	-44.69	146.58	-4052.88	150.89	1323.46	0	0	0	-3926.54	36.53	1644.33	-3884.82	134.79	1643.66	-635.39	53.43	1774.23	-4048.97	264.73	1715.25	-357.96	1326.99	72.16	214.48	1179.84	75.92	-187.68
1.45	-3968.53	116.7	-21.41	-3949.03	155.08	-22.69	-3912.34	356.51	-43.07	-3947.72	358.46	2.52	-2789.74	-22.09	-23.65	-4114.08	77.45	-45.69	-1749.08	-38.71	113.41	-1747.03	-44.69	146.58	-4052.88	150.89	1323.46	0	0	0	-3926.51	36.54	1644.32	-3869.09	137.01	1640.13	-635.39	53.43	1774.23	-4050.01	263.97	1715.78	-354.78	1329.82	71.06	214.35	1180.38	75.81	-191.22
1.46	-3968.53	116.7	-21.41	-3949.03	155.08	-22.69	-3844.19	354.52	-31.97	-3949.15	358.67	4.63	-2789.74	-22.09	-23.65	-4114.08	77.45	-45.69	-1749.08	-38.71	113.41	-1747.03	-44.69	146.58	-4052.88	150.89	1323.46	0	0	0	-3891.67	39.03	1639.55	-3856.15	138.71	1638.81	-635.39	53.43	1774.23	-4050.95	263.18	1716.31	-349.24	1331.28	71.3	213.98	1180.48	75.64	-196.45
1.47	-3968.53	116.7	-21.41	-3949.03	155.08	-22.69	-3907.15	354.94	-43.42	-3914.55	357.41	11.18	-2789.74	-22.09	-23.65	-4114.08	77.45	-45.69	-1749.08	-38.71	113.41	-1747.03	-44.69	146.58	-4052.87	150.89	1323.45	0	0	0	-3880.45	41.67	1639.52	-3849.25	139.82	1636.79	-635.39	53.43	1774.23	-4051.79	262.38	1716.82	-354.02	1331.41	70.42	211.33	1181.24	74.78	-194.91
1.48	-3968.53	116.7	-21.41	-3949.03	155.08	-22.69	-3903.13	356.87	-41.71	-3913.63	356.15	12.45	-2789.74	-22.09	-23.65	-4114.08	77.45	-45.69	-1749.08	-38.71	113.41	-1747.03	-44.69	146.58	-4043.55	149.77	1321.49	0	0	0	-3916.81	40.76	1640.58	-3856.05	140.1	1635.96	-635.39	53.43	1774.23	-4052.52	261.55	1717.33	-354.88	1331.85	70.05	210.34	1181.8	74.56	-191.49
1.49	-3968.53	116.7	-21.41	-3949.03	155.08	-22.69	-3924.33	357.28	-44.94	-3923.55	354.8	12.98	-2789.74	-22.09	-23.65	-4114.08	77.45	-45.69	-1749.08	-38.71	113.41	-1747.03	-44.69	146.58	-4013.16	149.65	1321.32	0	0	0	-3879.17	41.4	1638.47	-3855.46	143.46	1634.87	-635.39	53.43	1774.23	-4053.15	260.71	1717.82	-354.22	1330.51	70.53	215.61	1179.42	76.49	-191.45
1.5	-3968.53	116.7	-21.41	-3949.03	155.08	-22.69	-3888.4	356.8	-39.88	-3919.96	357.81	14.59	-2789.74	-22.09	-23.65	-4114.08	77.45	-45.69	-1749.08	-38.71	113.41	-1747.03	-44.69	146.58	-3988.91	151.68	1321.04	0	0	0	-3864.54	42.98	1636.53	-3814.07	148.8	1632.82	-635.39	53.43	1774.23	-4053.67	259.84	1718.31	-354.95	1331.84	69.84	218.32	1178.96	77.24	-194.23
1.51	-3968.53	116.7	-21.41	-3949.03	155.08	-22.69	-3889.54	356.11	-39.81	-3903.05	357.02	18.83	-2789.74	-22.09	-23.65	-4114.08	77.45	-45.69	-1749.08	-38.71	113.41	-1747.03	-44.69	146.58	-3980.77	152.77	1319.13	0	0	0	-3876.38	44.53	1635.76	-3874.44	150.51	1633.55	-635.39	53.43	1774.23	-4054.1	258.96	1718.78	-358.97	1333.28	69.11	215.34	1179.99	76.4	-192.53
1.52	-3968.41	116.7	-21.38	-3949.03	155.08	-22.69	-3928.08	354.8	-43.23	-3919.15	358.55	16.12	-2789.74	-22.09	-23.65	-4114.08	77.45	-45.69	-1749.08	-38.71	113.41	-1747.03	-44.69	146.58	-3993.21	153.09	1318.55	0	0	0	-3866.25	45.14	1634.17	-3848.76	150.24	1633.56	-635.39	53.43	1774.23	-4054.42	258.06	1719.24	-356.57	1332.02	69.59	213.21	1180.47	75.56	-196.83
1.53	-3851.63	119.45	0.63	-3949.06	155.08	-22.69	-3919.35	354.24	-40.04	-3882.13	356.29	23.07	-2789.74	-22.09	-23.65	-4114.08	77.45	-45.69	-1749.08	-38.71	113.41	-1747.03	-44.69	146.58	-4012.18	152.5	1317.91	0	0	0	-3854.44	47.8	1634.53	-3821.91	151.41	1631.74	-635.39	53.43	1774.23	-4054.64	257.14	1719.7	-354.95	1331.79	70.06	215.82	1180.54	76.11	-196.29
1.54	-3898.3	120.2	-7.77	-3979.73	156.19	-25.63	-3891.1	352.92	-35.38	-3874.6	356.26	26.39	-2789.74	-22.09	-23.65	-4114.08	77.45	-45.69	-1749.08	-38.71	113.41	-1747.03	-44.69	146.58	-3986	154.45	1317.7	0	0	0	-3867.11	47.83	1631.55	-3844.14	152.47	1632.47	-635.39	53.43	1774.23	-4054.76	256.2	1720.14	-352.56	1332.27	70.28	213.55	1181.22	75.41	-195.32
1.55	-3828.12	121.28	3.06	-3937.96	158.05	-24.08	-3889.12	352.34	-34.46	-3884.79	356.83	27.84	-2789.74	-22.09	-23.65	-4114.08	77.45	-45.69	-1749.08	-38.71	113.41	-1747.03	-44.69	146.58	-3980.24	155.51	1314.92	0	0	0	-3827.73	50.16	1629.74	-3816.23	155.18	1630.46	-635.39	53.43	1774.23	-4054.78	255.24	1720.57	-355.4	1333.2	69.37	213.36	1181.3	75.15	-192.57
1.56	-3860.14	124.11	-4.16	-3942.83	159.92	-22.21	-3887.22	351.79	-33.98	-3935.06	358.31	23.54	-2789.74	-22.09	-23.65	-4114.08	77.45	-45.69	-1749.08	-38.71	113.41	-1747.03	-44.69	146.58	-4003.92	155.24	1314.76	0	0	0	-3854.31	50.71	1630.12	-3823.44	159.62	1628.98	-635.39	53.43	1774.23	-4054.71	254.26	1721	-354.03	1331.75	70.39	214.85	1179.3	76.04	-191.63
1.57	-3745.17	128.53	6.62	-3934.48	162.24	-20.96	-3885.4	351.28	-33.92	-3905.2	358.88	30.49	-2789.74	-22.09	-23.65	-4114.08	77.45	-45.69	-1749.08	-38.71	113.41	-1747.03	-44.69	146.58	-3994.84	157.42	1313.63	0	0	0	-3849.38	51.87	1629.84	-3831.39	159.96	1630.23	-635.39	53.43	1774.23	-4054.53	253.27	1721.41	-358.64	1334.58	68.86	215.5	1180.26	76.06	-192.8
1.58	-3683.25	131.17	15.43	-3926.43	164.54	-19.8	-3883.67	350.79	-34.28	-3864.22	355.78	37.24	-2789.74	-22.09	-23.65	-4114.08	77.45	-45.69	-1749.08	-38.71	113.41	-1747.03	-44.69	146.58	-3993.42	157.94	1313.37	0	0	0	-3836.91	54.26	1629.47	-3805.92	162.76	1626.34	-635.39	53.43	1774.23	-4054.25	252.26	1721.81	-355.33	1330.73	70.13	215.19	1179.49	76.21	-194.47
1.59	-3665.37	138.41	16.97	-3918.67	166.83	-18.71	-3882.02	350.33	-35.05	-3805.01	354.08	41.32	-2789.74	-22.09	-23.65	-4114.08	77.45	-45.69	-1749.08	-38.71	113.41	-1747.03	-44.69	146.58	-4006.59	159.49	1313.71	0	0	0	-3846.53	55.28	1628.63	-3815.49	165.9	1625.9	-635.39	53.43	1774.23	-4053.87	251.23	1722.21	-358.01	1332.8	68.86	217.36	1179.1	76.84	-191.26
1.6	-3618.22	142.75	22.04	-3911.21	169.1	-17.71	-3880.44	349.9	-36.24	-3786.05	353.45	44.95	-2789.74	-22.09	-23.65	-4114.08	77.45	-45.69	-1749.08	-38.71	113.41	-1747.03	-44.69	146.58	-3989.21	161.5	1311.55	0	0	0	-3806.3	57.39	1626.68	-3818.51	166.97	1626.08	-635.39	53.43	1774.23	-4053.4	250.18	1722.59	-352.41	1331.59	70.31	216.26	1179.52	76.51	-196.21
1.61	-3572.85	147.02	26.94	-3904.02	171.35	-16.77	-3878.95	349.5	-37.83	-3767.62	352.74	48.54	-2789.74	-22.09	-23.65	-4114.08	77.45	-45.69	-1749.08	-38.71	113.41	-1747.03	-44.69	146.58	-4017.49	160.93	1311.62	0	0	0	-3808.42	58.99	1625.57	-3800.51	169.63	1626.3	-635.39	53.43	1774.23	-4052.82	249.11	1722.97	-355.43	1333.35	69.5	215.1	1180.65	75.79	-196.41
1.62	-3529.25	151.22	31.67	-3897.11	173.59	-15.91	-3877.53	349.13	-39.83	-3749.71	351.96	52.11	-2789.74	-22.09	-23.65	-4114.08	77.45	-45.69	-1749.08	-38.71	113.41	-1747.03	-44.69	146.58	-3981.8	160.48	1311.16	0	0	0	-3792.75	61.45	1625.51	-3814.81	171.53	1625.2	-635.39	53.43	1774.23	-4052.15	248.03	1723.33	-354.01	1331.54	70.2	212.97	1181.2	75.21	-190.79
1.63	-3487.37	155.35	36.23	-3890.47	175.82	-15.13	-3876.19	348.78	-42.23	-3732.33	351.11	55.65	-2789.74	-22.09	-23.65	-4114.08	77.45	-45.69	-1749.08	-38.71	113.41	-1747.03	-44.69	146.58	-3973.01	160.92	1310.73	0	0	0	-3775.88	64.26	1624.05	-3816.28	173.75	1624.82	-635.39	53.43	1774.23	-4051.39	246.93	1723.69	-351.77	1330.54	70.52	214.31	1180.87	75.44	-188.01
1.64	-3447.21	159.4	40.64	-3884.09	178.02	-14.41	-3874.92	348.47	-45.02	-3715.46	350.18	59.17	-2789.74	-22.09	-23.65	-4114.08	77.45	-45.69	-1749.08	-38.71	113.41	-1747.03	-44.69	146.58	-3966.76	161.94	1309.37	0	0	0	-3777.78	66.29	1623.89	-3816.1	175.29	1624.76	-635.39	53.43	1774.23	-4050.52	245.82	1724.04	-356.63	1330.83	69.88	214.02	1179.26	75.86	-189.73
1.65	-3408.72	163.38	44.87	-3877.97	180.22	-13.76	-3873.73	348.18	-48.2	-3699.1	349.18	62.65	-2789.74	-22.09	-23.65	-4114.08	77.45	-45.69	-1749.08	-38.71	113.41	-1747.03	-44.69	146.58	-3950.56	162.81	1308.84	0	0	0	-3776.06	68.29	1622.96	-3814.02	176.55	1624.83	-635.39	53.43	1774.23	-4049.56	244.69	1724.38	-354.5	1331.19	70.51	215.76	1179.82	76.12	-191.1
1.66	-3371.89	167.29	48.95	-3872.09	182.39	-13.18	-3872.6	347.92	-51.76	-3683.25	348.12	66.1	-2789.74	-22.09	-23.65	-4114.08	77.45	-45.69	-1749.08	-38.71	113.41	-1747.03	-44.69	146.58	-3940.39	163.1	1307.7	0	0	0	-3771.78	71.15	1623.23	-3809.74	177.92	1624.85	-635.39	53.43	1774.23	-4048.51	243.54	1724.71	-354.6	1332.32	69.83	216.24	1178.89	76.75	-192.04
1.67	-3336.68	171.13	52.87	-3866.46	184.55	-12.67	-3871.55	347.68	-55.7	-3667.9	346.98	69.53	-2789.74	-22.09	-23.65	-4114.08	77.45	-45.69	-1749.08	-38.71	113.41	-1747.03	-44.69	146.58	-3922.98	162.5	1307.76	0	0	0	-3771.2	72.48	1623.14	-3803.02	179.77	1624.65	-635.39	53.43	1774.23	-4047.36	242.38	1725.03	-356.46	1332.17	69.37	215.86	1179.53	76.35	-194.66
1.68	-3303.07	174.9	56.64	-3861.07	186.69	-12.22	-3870.57	347.47	-60.02	-3653.05	345.77	72.93	-2789.74	-22.09	-23.65	-4114.08	77.45	-45.69	-1749.08	-38.71	113.41	-1747.03	-44.69	146.58	-3926.26	163.13	1305.78	0	0	0	-3778.32	75.59	1622.84	-3793.57	182.51	1624.03	-635.39	53.43	1774.23	-4046.11	241.2	1725.34	-354.06	1331.63	70.15	216.61	1180.33	76.22	-193.83
1.69	-3271.03	178.59	60.24	-3855.9	188.81	-11.83	-3869.65	347.29	-64.72	-3638.69	344.5	76.3	-2789.74	-22.09	-23.65	-4114.08	77.45	-45.69	-1749.08	-38.71	113.41	-1747.03	-44.69	146.58	-3939.44	163.67	1304.14	0	0	0	-3758.97	77.82	1623	-3781.14	186.51	1622.82	-635.39	53.43	1774.23	-4044.77	240	1725.64	-355.6	1332.16	69.66	214.41	1181.45	75.66	-197.04
1.7	-3240.54	182.22	63.7	-3850.96	190.92	-11.5	-3868.8	347.14	-69.78	-3624.81	343.15	79.64	-2789.74	-22.09	-23.65	-4114.08	77.45	-45.69	-1749.08	-38.71	113.41	-1747.03	-44.69	146.58	-3926.54	165.61	1303.41	0	0	0	-3750.22	80.59	1620.86	-3771.38	191.39	1622.08	-635.39	53.43	1774.23	-4043.34	238.79	1725.93	-352.08	1332.51	70.33	215.53	1180.6	76.12	-190.39
1.71	-3211.57	185.78	67	-3846.23	193	-11.24	-3868.02	347.01	-75.2	-3611.42	341.74	82.95	-2789.74	-22.09	-23.65	-4114.08	77.45	-45.69	-1749.08	-38.71	113.41	-1747.03	-44.69	146.58	-3948.92	165.4	1302.47	0	0	0	-3750.59	83	1620.96	-3768.7	193.07	1620.29	-635.39	53.43	1774.23	-4041.81	237.57	1726.22	-352.47	1332.67	70.34	216.31	1179.85	75.92	-190.57
1.72	-3184.1	189.27	70.16	-3841.72	195.07	-11.03	-3867.3	346.9	-80.98	-3598.51	340.27	86.23	-2789.74	-22.09	-23.65	-4114.08	77.45	-45.69	-1749.08	-38.71	113.41	-1747.03	-44.69	146.58	-3942.59	166.15	1300.03	0	0	0	-3736.2	84.05	1620.92	-3740.25	196.49	1619.07	-635.39	53.43	1774.23	-4040.19	236.33	1726.49	-354.71	1332.36	69.89	216.32	1179.52	76.48	-194.12
1.73	-3158.09	192.69	73.17	-3837.4	197.12	-10.87	-3866.64	346.82	-87.11	-3586.07	338.73	89.49	-2789.74	-22.09	-23.65	-4114.08	77.45	-45.69	-1749.08	-38.71	113.41	-1747.03	-44.69	146.58	-3886.54	166.97	1299.69	0	0	0	-3733.87	86.9	1619.28	-3724.45	198.55	1618.58	-635.39	53.43	1774.23	-4038.48	235.07	1726.76	-352.64	1332.68	70.05	215.07	1180.67	76	-195.95
1.74	-3133.52	196.04	76.03	-3833.29	199.15	-10.77	-3866.04	346.77	-93.59	-3574.1	337.12	92.72	-2789.74	-22.09	-23.65	-4114.08	77.45	-45.69	-1749.08	-38.71	113.41	-1747.03	-44.69	146.58	-3913.33	166.47	1298.59	0	0	0	-3731.71	90.11	1619.69	-3752.58	201.65	1617.45	-635.39	53.43	1774.23	-4036.67	233.8	1727.02	-352.2	1332.33	70.27	216.29	1179.89	76.37	-196.8
1.75	-3110.36	199.33	78.75	-3829.36	201.17	-10.72	-3865.51	346.74	-100.42	-3562.59	335.45	95.91	-2789.74	-22.09	-23.65	-4114.08	77.45	-45.69	-1749.08	-38.71	113.41	-1747.03	-44.69	146.58	-3898.48	167.28	1296.59	0	0	0	-3714.73	92.79	1618.42	-3736.35	203.84	1618.51	-635.39	53.43	1774.23	-4034.77	232.52	1727.27	-353.57	1333.38	69.99	215.33	1180.46	75.95	-196.62
1.76	-3088.59	202.54	81.33	-3825.62	203.16	-10.73	-3865.03	346.73	-107.59	-3551.54	333.72	99.09	-2789.74	-22.09	-23.65	-4114.08	77.45	-45.69	-1749.08	-38.71	113.41	-1747.03	-44.69	146.58	-3892.26	168.41	1296.57	0	0	0	-3727.05	93.79	1619.11	-3692.46	206.85	1615.57	-635.39	53.43	1774.23	-4032.78	231.22	1727.51	-357.68	1333.3	68.88	214.82	1180.11	76.06	-193.94
1.77	-3068.17	205.7	83.78	-3822.06	205.13	-10.78	-3864.6	346.75	-115.09	-3540.95	331.92	102.23	-2789.74	-22.09	-23.65	-4114.08	77.45	-45.69	-1749.08	-38.71	113.41	-1747.03	-44.69	146.58	-3857.65	169.53	1294.89	0	0	0	-3712.94	97.27	1617.9	-3681.4	206.88	1613.4	-635.39	53.43	1774.23	-4030.7	229.91	1727.75	-353.06	1331.96	70.39	215.79	1180.26	75.94	-191.09
1.78	-3049.1	208.78	86.08	-3818.67	207.09	-10.88	-3864.24	346.79	-122.93	-3530.8	330.07	105.34	-2789.74	-22.09	-23.65	-4114.08	77.45	-45.69	-1749.08	-38.71	113.41	-1747.03	-44.69	146.58	-3877.52	169.06	1294.16	0	0	0	-3713.63	99.68	1617.78	-3687.93	211.36	1612.06	-635.39	53.43	1774.23	-4028.53	228.59	1727.97	-356.82	1334.93	68.67	216.38	1179.64	76.48	-190.93
1.79	-3031.32	211.8	88.25	-3815.44	209.02	-11.03	-3863.93	346.86	-131.09	-3521.1	328.15	108.43	-2789.74	-22.09	-23.65	-4114.08	77.45	-45.69	-1749.08	-38.71	113.41	-1747.03	-44.69	146.58	-3843.18	170.58	1293.23	0	0	0	-3720.97	101.54	1617.39	-3693.25	214.36	1613	-635.39	53.43	1774.23	-4026.27	227.25	1728.19	-350.58	1331.16	71.15	213.98	1181.19	75.77	-190.2
1.8	-3014.83	214.76	90.28	-3812.37	210.93	-11.22	-3863.67	346.95	-139.58	-3511.83	326.18	111.49	-2789.74	-22.09	-23.65	-4114.08	77.45	-45.69	-1749.08	-38.71	113.41	-1747.03	-44.69	146.58	-3872.57	171.41	1291.38	0	0	0	-3711.01	106.21	1616.89	-3708.92	216.64	1614.27	-635.39	53.43	1774.23	-4023.92	225.9	1728.4	-352.66	1330.64	70.44	216.08	1180.72	76.2	-195.78
1.81	-2999.59	217.65	92.19	-3809.46	212.83	-11.45	-3863.46	347.06	-148.38	-3503	324.14	114.52	-2789.74	-22.09	-23.65	-4114.08	77.45	-45.69	-1749.08	-38.71	113.41	-1747.03	-44.69	146.58	-3883.72	172.27	1289.38	0	0	0	-3668.15	108.88	1614.49	-3685.14	218.55	1611.2	-635.39	53.43	1774.23	-4021.48	224.53	1728.6	-354.36	1331.16	69.77	216.13	1179.38	76.24	-194.03
1.82	-2985.58	220.47	93.96	-3806.69	214.7	-11.73	-3863.3	347.19	-157.5	-3494.6	322.05	117.52	-2789.74	-22.09	-23.65	-4114.08	77.45	-45.69	-1749.08	-38.71	113.41	-1747.03	-44.69	146.58	-3913.86	174.5	1288.92	0	0	0	-3647.25	111.91	1613.49	-3657.58	223.98	1608.05	-635.39	53.43	1774.23	-4018.96	223.15	1728.79	-357.41	1332.66	69.08	214.99	1181.05	75.6	-194.5
1.83	-2972.76	223.23	95.61	-3804.05	216.55	-12.05	-3863.19	347.34	-166.93	-3486.63	319.9	120.5	-2789.74	-22.09	-23.65	-4114.08	77.45	-45.69	-1749.08	-38.71	113.41	-1747.03	-44.69	146.58	-3836.23	175.04	1287.49	0	0	0	-3670.26	114.57	1613.33	-3662.91	226.55	1608.01	-635.39	53.43	1774.23	-4016.34	221.76	1728.98	-355.79	1334.31	68.99	214.05	1180.83	75.33	-199.67
1.84	-2961.12	225.93	97.13	-3801.55	218.38	-12.4	-3863.13	347.52	-176.66	-3479.08	317.7	123.45	-2789.74	-22.09	-23.65	-4114.08	77.45	-45.69	-1749.08	-38.71	113.41	-1747.03	-44.69	146.58	-3803.84	176.45	1286.09	0	0	0	-3654.27	116.05	1612.01	-3654.57	231.78	1605.88	-635.39	53.43	1774.23	-4013.63	220.36	1729.16	-353.28	1331.18	70.51	216.17	1181.22	75.9	-194.67
1.85	-2950.63	228.57	98.53	-3799.18	220.19	-12.79	-3863.12	347.72	-186.69	-3471.94	315.44	126.37	-2789.74	-22.09	-23.65	-4114.08	77.45	-45.69	-1749.08	-38.71	113.41	-1747.03	-44.69	146.58	-3846.93	176.54	1286.11	0	0	0	-3632.92	119.77	1611.57	-3650.01	234.25	1605.59	-635.39	53.43	1774.23	-4010.84	218.94	1729.33	-353.82	1331.32	70.45	216.61	1179.63	76.51	-193.79
1.86	-2941.25	231.14	99.8	-3796.92	221.97	-13.22	-3863.15	347.93	-197.02	-3465.21	313.12	129.26	-2789.74	-22.09	-23.65	-4114.08	77.45	-45.69	-1749.08	-38.71	113.41	-1747.03	-44.69	146.58	-3823.71	178.82	1285.19	0	0	0	-3632.14	124.67	1612.14	-3656.58	236.3	1605.6	-635.39	53.43	1774.23	-4007.96	217.52	1729.49	-353.1	1331.56	70.25	213.48	1180.77	75.19	-194.28
1.87	-2932.97	233.65	100.96	-3794.78	223.74	-13.68	-3863.23	348.17	-207.64	-3458.88	310.75	132.13	-2789.74	-22.09	-23.65	-4114.08	77.45	-45.69	-1749.08	-38.71	113.41	-1747.03	-44.69	146.58	-3850.88	179.06	1283.9	0	0	0	-3628.36	127.47	1610.92	-3647.01	240.21	1605.29	-635.39	53.43	1774.23	-4004.99	216.08	1729.64	-353.2	1332.24	70	213.78	1181.09	75.07	-191.71
1.88	-2925.76	236.1	102	-3792.74	225.48	-14.17	-3863.34	348.43	-218.55	-3452.96	308.33	134.96	-2789.74	-22.09	-23.65	-4114.08	77.45	-45.69	-1749.08	-38.71	113.41	-1747.03	-44.69	146.58	-3800.67	181.01	1284.59	0	0	0	-3635.72	129.79	1611.43	-3650.84	242.07	1604.32	-635.39	53.43	1774.23	-4001.94	214.63	1729.79	-355.03	1333.27	69.47	213.37	1182.05	74.84	-195.98
1.89	-2919.58	238.49	102.92	-3790.81	227.2	-14.69	-3863.5	348.71	-229.74	-3447.44	305.85	137.77	-2789.74	-22.09	-23.65	-4114.08	77.45	-45.69	-1749.08	-38.71	113.41	-1747.03	-44.69	146.58	-3810.21	182.96	1284.74	0	0	0	-3614.24	132.55	1611.62	-3613.83	244.31	1604.32	-635.39	53.43	1774.23	-3998.8	213.16	1729.93	-357.95	1334.12	68.83	213.28	1182.07	75.05	-194.92
1.9	-2914.42	240.82	103.73	-3788.97	228.89	-15.24	-3863.7	349.01	-241.21	-3442.3	303.32	140.56	-2789.74	-22.09	-23.65	-4114.08	77.45	-45.69	-1749.08	-38.71	113.41	-1747.03	-44.69	146.58	-3791.6	185.15	1284.47	0	0	0	-3612.84	134.97	1611.24	-3619.38	247.63	1602.23	-635.39	53.43	1774.23	-3995.58	211.69	1730.06	-355.85	1333.7	68.99	214.2	1181.59	75.35	-196.81
1.91	-2910.24	243.09	104.43	-3787.21	230.56	-15.81	-3863.94	349.32	-252.95	-3437.55	300.75	143.31	-2789.74	-22.09	-23.65	-4114.08	77.45	-45.69	-1749.08	-38.71	113.41	-1747.03	-44.69	146.58	-3781.87	184.58	1284.17	0	0	0	-3588.86	138.16	1609.66	-3603.48	251.24	1602.17	-635.39	53.43	1774.23	-3992.27	210.21	1730.19	-354.02	1333.06	69.64	215.76	1180.73	75.9	-196.87
1.92	-2907.03	245.3	105.01	-3785.53	232.21	-16.41	-3864.21	349.66	-264.96	-3433.18	298.12	146.04	-2789.74	-22.09	-23.65	-4114.08	77.45	-45.69	-1749.08	-38.71	113.41	-1747.03	-44.69	146.58	-3773.28	188.52	1284.81	0	0	0	-3599.46	140.21	1609.91	-3558.4	253.81	1601.38	-635.39	53.43	1774.23	-3988.88	208.71	1730.31	-355.66	1332.16	69.74	220.46	1179.11	77.26	-194.38
1.93	-2904.74	247.45	105.49	-3783.93	233.84	-17.04	-3864.52	350.02	-277.24	-3429.19	295.44	148.74	-2789.74	-22.09	-23.65	-4114.08	77.45	-45.69	-1749.08	-38.71	113.41	-1747.03	-44.69	146.58	-3772.52	190.41	1286.53	0	0	0	-3583.49	144.13	1609.01	-3607.93	255.24	1602.85	-635.39	53.43	1774.23	-3985.4	207.2	1730.42	-354.79	1331.07	70.3	217.26	1179.15	76.57	-198.76
1.94	-2903.37	249.54	105.87	-3782.4	235.44	-17.68	-3864.86	350.39	-289.77	-3425.58	292.71	151.41	-2789.74	-22.09	-23.65	-4114.08	77.45	-45.69	-1749.08	-38.71	113.41	-1747.03	-44.69	146.58	-3717.58	192.53	1288.11	0	0	0	-3577.38	146.12	1608.21	-3580.36	256.61	1601.85	-635.39	53.43	1774.23	-3981.84	205.69	1730.52	-358.45	1333.34	68.87	216.18	1179.62	76.26	-193.62
1.95	-2902.87	251.57	106.14	-3780.92	237.02	-18.35	-3865.24	350.78	-302.57	-3422.33	289.94	154.06	-2789.74	-22.09	-23.65	-4114.08	77.45	-45.69	-1749.08	-38.71	113.41	-1747.03	-44.69	146.58	-3720.45	195.34	1289.4	0	0	0	-3563.39	149.18	1609.11	-3572.62	261.99	1600.71	-635.39	53.43	1774.23	-3978.19	204.16	1730.62	-355.23	1332.59	69.46	215.84	1180.25	76.01	-193.48
1.96	-2903.23	253.55	106.3	-3779.5	238.57	-19.04	-3865.64	351.19	-315.61	-3419.44	287.12	156.68	-2789.74	-22.09	-23.65	-4114.08	77.45	-45.69	-1749.08	-38.71	113.41	-1747.03	-44.69	146.58	-3733.39	197.62	1293.08	0	0	0	-3573.28	152.56	1610.1	-3537.49	262.84	1600.25	-635.39	53.43	1774.23	-3974.46	202.63	1730.71	-353.6	1332.13	69.91	217.67	1178.96	76.7	-190.38
1.97	-2904.41	255.47	106.37	-3778.13	240.1	-19.74	-3866.08	351.62	-328.9	-3416.91	284.25	159.27	-2789.74	-22.09	-23.65	-4114.08	77.45	-45.69	-1749.08	-38.71	113.41	-1747.03	-44.69	146.58	-3731.74	198.81	1293.04	0	0	0	-3541.57	154.34	1610.43	-3519.03	265.5	1600.07	-635.39	53.43	1774.23	-3970.65	201.08	1730.79	-349.06	1329.78	71.8	215.93	1179.86	76.08	-194.87
1.98	-2906.39	257.33	106.34	-3776.8	241.6	-20.46	-3866.55	352.06	-342.44	-3414.73	281.34	161.84	-2789.74	-22.09	-23.65	-4114.08	77.45	-45.69	-1749.08	-38.71	113.41	-1747.03	-44.69	146.58	-3725.74	199.69	1294.87	0	0	0	-3530.04	157.12	1609.35	-3542.38	268.2	1602.45	-635.39	53.43	1774.23	-3966.76	199.52	1730.86	-349.05	1331.87	71.08	217.86	1178.87	76.86	-195.49
1.99	-2909.15	259.14	106.21	-3775.51	243.08	-21.19	-3867.05	352.52	-356.21	-3412.9	278.38	164.38	-2789.74	-22.09	-23.65	-4114.08	77.45	-45.69	-1749.08	-38.71	113.41	-1747.03	-44.69	146.58	-3706.07	201.08	1296.22	0	0	0	-3531.15	159.06	1610.25	-3516.71	270.52	1600.28	-635.39	53.43	1774.23	-3962.79	197.96	1730.93	-350.34	1330.34	71.23	215.57	1180.12	76.09	-192.95
2	-2912.65	260.89	105.99	-3774.24	244.53	-21.94	-3867.57	353	-370.22	-3411.41	275.38	166.89	-2789.74	-22.09	-23.65	-4114.08	77.45	-45.69	-1749.08	-38.71	113.41	-1747.03	-44.69	146.58	-3698.43	205.47	1299.77	0	0	0	-3516.38	160.32	1610.38	-3504.98	274	1601.65	-635.39	53.43	1774.23	-3958.73	196.39	1731	-352.62	1332.61	70.44	215.2	1179.26	76.31	-193.82
2.01	-2916.87	262.58	105.67	-3773	245.95	-22.69	-3868.11	353.5	-384.45	-3410.26	272.34	169.37	-2789.74	-22.09	-23.65	-4114.08	77.45	-45.69	-1749.08	-38.71	113.41	-1747.03	-44.69	146.58	-3655.49	207.33	1301.03	0	0	0	-3525.83	161.45	1610.92	-3485.73	273.97	1601.25	-635.39	53.43	1774.23	-3954.6	194.8	1731.05	-354.73	1331.78	69.98	213.41	1180.76	75.45	-193.25
2.02	-2921.78	264.22	105.26	-3771.77	247.35	-23.46	-3868.68	354	-398.92	-3409.45	269.25	171.83	-2789.74	-22.09	-23.65	-4114.08	77.45	-45.69	-1749.08	-38.71	113.41	-1747.03	-44.69	146.58	-3668.93	208.09	1303.27	0	0	0	-3516.91	163.76	1611.27	-3529.99	276.66	1602.13	-635.39	53.43	1774.23	-3950.38	193.21	1731.1	-350.33	1332.76	70.59	215.07	1180.42	75.83	-188.33
2.03	-2927.36	265.8	104.77	-3770.55	248.73	-24.23	-3869.28	354.53	-413.6	-3408.96	266.13	174.26	-2789.74	-22.09	-23.65	-4114.08	77.45	-45.69	-1749.08	-38.71	113.41	-1747.03	-44.69	146.58	-3659.01	212.02	1303.98	0	0	0	-3497.42	165.19	1612.38	-3529.74	276.98	1605.21	-635.39	53.43	1774.23	-3946.08	191.61	1731.14	-353.92	1332.48	70.36	214.93	1180.63	75.66	-194.91
2.04	-2933.58	267.33	104.19	-3769.33	250.07	-25.01	-3869.89	355.07	-428.5	-3408.8	262.96	176.67	-2789.74	-22.09	-23.65	-4114.08	77.45	-45.69	-1749.08	-38.71	113.41	-1747.03	-44.69	146.58	-3692.3	212.95	1306.09	0	0	0	-3497.22	166.07	1611.44	-3486.99	278.06	1603.27	-635.39	53.43	1774.23	-3941.71	190	1731.18	-355	1333.85	69.28	215.94	1180.2	76.25	-194.74
2.05	-2940.42	268.81	103.52	-3768.11	251.39	-25.79	-3870.52	355.62	-443.6	-3408.96	259.75	179.05	-2789.74	-22.09	-23.65	-4114.08	77.45	-45.69	-1749.08	-38.71	113.41	-1747.03	-44.69	146.58	-3646.17	216.65	1307.14	0	0	0	-3477.62	168.69	1610.71	-3463.5	279.76	1604.21	-635.39	53.43	1774.23	-3937.25	188.38	1731.21	-356.8	1333.62	69.38	214.59	1181.27	75.49	-196.36
2.06	-2947.84	270.24	102.78	-3766.88	252.69	-26.57	-3871.17	356.19	-458.92	-3409.43	256.51	181.4	-2789.74	-22.09	-23.65	-4114.11	77.45	-45.69	-1749.08	-38.71	113.41	-1747.03	-44.69	146.58	-3640.66	218.36	1309.66	0	0	0	-3477.5	167.71	1612.51	-3489.27	279.25	1606.46	-635.39	53.43	1774.23	-3932.72	186.76	1731.24	-354.86	1332.01	69.94	214.38	1181.44	75.29	-196.21
2.07	-2955.82	271.61	101.95	-3765.63	253.95	-27.36	-3871.84	356.78	-474.44	-3410.21	253.22	183.72	-2789.74	-22.09	-23.65	-4143.11	74.62	-49.35	-1749.08	-38.71	113.41	-1747.03	-44.69	146.58	-3640.44	220.56	1310.06	0	0	0	-3439.21	170.11	1611.84	-3466.76	280.29	1606.12	-635.39	53.43	1774.23	-3928.11	185.13	1731.25	-362.39	1327.89	71.28	214.96	1180.44	75.97	-190.36
2.08	-2964.33	272.93	101.04	-3764.36	255.19	-28.14	-3872.53	357.38	-490.16	-3411.29	249.9	186.02	-2789.74	-22.09	-23.65	-4094.4	73.23	-40.08	-1749.08	-38.71	113.41	-1747.03	-44.69	146.58	-3630.36	221.89	1312.37	0	0	0	-3437.68	170.93	1611.66	-3460.09	281.6	1606.84	-635.39	53.43	1774.23	-3923.42	183.49	1731.27	-355.92	1330.64	70.42	215.74	1180.89	75.94	-192.43
2.09	-2973.35	274.19	100.05	-3763.06	256.4	-28.93	-3873.22	357.99	-506.07	-3412.68	246.54	188.29	-2789.74	-22.09	-23.65	-4109.67	70.86	-44.34	-1749.08	-38.71	113.41	-1747.03	-44.69	146.58	-3630.43	220.46	1312.05	0	0	0	-3436.71	171.53	1612.8	-3456	283.1	1607.6	-635.39	53.43	1774.23	-3918.65	181.84	1731.27	-353.57	1333.27	69.77	216.4	1179.98	76.39	-194.62
2.1	-2982.85	275.41	98.99	-3761.72	257.58	-29.71	-3873.94	358.61	-522.17	-3414.36	243.15	190.54	-2789.74	-22.09	-23.65	-4054.94	70.31	-33.4	-1749.08	-38.71	113.41	-1747.03	-44.69	146.58	-3601.76	226.07	1312.9	0	0	0	-3446.13	171.57	1612.84	-3454.33	284.77	1608.41	-635.39	53.43	1774.23	-3913.8	180.19	1731.27	-351.11	1332.46	70.74	216.03	1178.89	76.56	-193.41
2.11	-2992.8	276.58	97.86	-3760.34	258.74	-30.48	-3874.66	359.25	-538.46	-3416.33	239.72	192.76	-2789.74	-22.09	-23.65	-4079.85	69.17	-35.29	-1749.08	-38.71	113.41	-1747.03	-44.69	146.58	-3574.38	226.46	1313.98	0	0	0	-3438.31	172.54	1613.18	-3454.91	286.59	1609.26	-635.39	53.43	1774.23	-3908.88	178.52	1731.27	-356.31	1332.42	69.53	217.26	1180	76.51	-196.49
2.12	-3003.18	277.69	96.65	-3758.9	259.86	-31.25	-3875.39	359.9	-554.92	-3418.59	236.26	194.95	-2789.74	-22.09	-23.65	-4044.47	71.04	-30.13	-1749.08	-38.71	113.41	-1747.03	-44.69	146.58	-3619.06	228.98	1314.89	0	0	0	-3441.24	172.84	1613.55	-3457.58	288.55	1610.14	-635.39	53.43	1774.23	-3903.89	176.86	1731.25	-358.63	1331.07	69.54	214.19	1180.43	75.64	-195.26
2.13	-3013.96	278.76	95.38	-3757.42	260.96	-32	-3876.14	360.56	-571.56	-3421.13	232.76	197.12	-2789.74	-22.09	-23.65	-3990.21	72.29	-22.52	-1749.08	-38.71	113.41	-1747.03	-44.69	146.58	-3596.94	229.32	1315.12	0	0	0	-3422.34	172.4	1612.74	-3462.19	290.63	1611.06	-635.39	53.43	1774.23	-3898.81	175.18	1731.24	-354	1332.37	70.02	215.58	1179.66	76.07	-193.85
2.14	-3025.11	279.78	94.04	-3755.87	262.02	-32.75	-3876.89	361.24	-588.38	-3423.94	229.23	199.26	-2789.74	-22.09	-23.65	-3986.84	74.41	-23.68	-1749.08	-38.71	113.41	-1747.03	-44.69	146.58	-3616.14	229.75	1315.98	0	0	0	-3420.31	174.04	1612.85	-3468.56	292.8	1612	-635.39	53.43	1774.23	-3893.67	173.5	1731.21	-353.49	1331.9	70.24	215.39	1179.75	76.38	-197.25
2.15	-3036.61	280.74	92.63	-3754.25	263.06	-33.49	-3877.64	361.92	-605.36	-3427.02	225.67	201.37	-2789.74	-22.09	-23.65	-3961.84	76.01	-20.56	-1749.08	-38.71	113.41	-1747.03	-44.69	146.58	-3596.14	230.37	1317.45	0	0	0	-3401.13	173.14	1614	-3476.53	295.04	1612.96	-635.39	53.43	1774.23	-3888.44	171.82	1731.19	-350.93	1332.73	70.27	214.29	1180.86	75.28	-191.75
2.16	-3048.43	281.66	91.17	-3752.56	264.07	-34.21	-3878.4	362.62	-622.5	-3430.37	222.08	203.46	-2789.74	-22.09	-23.65	-3959.27	76.42	-21.3	-1749.08	-38.71	113.41	-1747.03	-44.69	146.58	-3574.49	231.22	1318.36	0	0	0	-3412.45	172.76	1614.72	-3485.94	297.34	1613.93	-635.39	53.43	1774.23	-3883.15	170.12	1731.15	-354.93	1332.1	69.51	213.6	1180.97	75.29	-196.51
2.17	-3060.54	282.54	89.64	-3750.78	265.05	-34.91	-3879.17	363.33	-639.81	-3433.99	218.46	205.53	-2789.74	-22.09	-23.65	-3959.48	76.16	-24.98	-1749.08	-38.71	113.41	-1747.03	-44.69	146.58	-3546.68	231.34	1320.09	0	0	0	-3399.91	171.38	1614.31	-3496.64	299.68	1614.92	-635.39	53.43	1774.23	-3877.78	168.43	1731.11	-353.27	1331.62	70.24	218.33	1180.48	76.64	-196.67
2.18	-3072.92	283.36	88.05	-3748.92	265.99	-35.6	-3879.94	364.05	-657.26	-3437.85	214.81	207.56	-2789.74	-22.09	-23.65	-3926.43	76.34	-23.07	-1749.08	-38.71	113.41	-1747.03	-44.69	146.58	-3525.12	230.9	1318.87	0	0	0	-3379.59	171.6	1613.51	-3508.45	302.03	1615.91	-635.39	53.43	1774.23	-3872.33	166.72	1731.07	-352.48	1329.93	70.87	214.78	1180.63	75.79	-195.42
2.19	-3085.54	284.14	86.4	-3746.96	266.91	-36.27	-3880.71	364.78	-674.87	-3441.98	211.13	209.57	-2789.74	-22.09	-23.65	-3942.19	76.85	-29.59	-1749.08	-38.71	113.41	-1747.03	-44.69	146.58	-3522.42	232.37	1320.33	0	0	0	-3374.62	171.45	1614.64	-3521.21	304.38	1616.89	-635.39	53.43	1774.23	-3866.81	165.01	1731.02	-349.48	1331.05	70.88	215.03	1180.15	75.76	-192.79
2.2	-3098.37	284.87	84.69	-3744.9	267.8	-36.93	-3881.47	365.52	-692.62	-3446.34	207.42	211.56	-2789.74	-22.09	-23.65	-3874.01	76.24	-22.1	-1749.08	-38.71	113.41	-1747.03	-44.69	146.58	-3508.78	231.35	1321.12	0	0	0	-3360.47	171.25	1614.54	-3534.76	306.7	1617.88	-635.39	53.43	1774.23	-3861.22	163.3	1730.96	-349.01	1329.8	71.52	217.51	1179.04	76.78	-195.11
2.21	-3111.38	285.55	82.94	-3742.73	268.65	-37.56	-3882.24	366.27	-710.51	-3450.95	203.68	213.52	-2789.74	-22.09	-23.65	-3859.82	74.04	-26.82	-1749.08	-38.71	113.41	-1747.03	-44.69	146.58	-3548.51	231.59	1321.22	0	0	0	-3358.79	169.38	1615.46	-3548.94	308.99	1618.85	-635.39	53.43	1774.23	-3855.56	161.58	1730.9	-350.99	1330.59	71.25	218.37	1179.22	76.91	-197.41
2.22	-3124.56	286.19	81.13	-3740.45	269.47	-38.16	-3883	367.03	-728.54	-3455.8	199.92	215.45	-2789.74	-22.09	-23.65	-3825.95	73.07	-25.42	-1749.08	-38.71	113.41	-1747.03	-44.69	146.58	-3514.05	233.12	1322.21	0	0	0	-3348.39	169.98	1615.12	-3563.59	311.21	1619.8	-635.39	53.43	1774.23	-3849.82	159.86	1730.84	-355.93	1331.79	69.83	214.2	1179.96	75.86	-193.99
2.23	-3137.87	286.78	79.27	-3738.05	270.27	-38.74	-3883.76	367.8	-746.7	-3460.88	196.14	217.36	-2789.74	-22.09	-23.65	-3776.67	71.9	-22.45	-1749.08	-38.71	113.41	-1747.03	-44.69	146.58	-3494.21	233.34	1322.62	0	0	0	-3347.36	168.88	1615.23	-3578.54	313.34	1620.73	-635.39	53.43	1774.23	-3844.02	158.13	1730.76	-352.27	1331.98	70.34	216.19	1179.36	76.49	-191.28
2.24	-3151.29	287.33	77.37	-3735.52	271.03	-39.3	-3884.52	368.58	-764.98	-3466.19	192.32	219.24	-2789.74	-22.09	-23.65	-3767.81	68.55	-25.7	-1749.08	-38.71	113.41	-1747.03	-44.69	146.58	-3498.73	232.31	1322.56	0	0	0	-3343.78	168.12	1615.1	-3593.63	315.38	1621.64	-635.39	53.43	1774.23	-3838.14	156.4	1730.69	-357.28	1332.82	69.23	216.46	1180.34	76.25	-194.85
2.25	-3164.78	287.84	75.41	-3732.85	271.76	-39.83	-3885.26	369.36	-783.39	-3471.72	188.49	221.1	-2789.74	-22.09	-23.65	-3763.85	65.28	-29.47	-1749.08	-38.71	113.41	-1747.03	-44.69	146.58	-3508.06	232.09	1322.46	0	0	0	-3341.54	166.52	1616.24	-3608.7	317.29	1622.51	-635.39	53.43	1774.23	-3832.19	154.66	1730.61	-350.42	1331.43	71.19	214.68	1180.2	75.91	-194.77
2.26	-3178.33	288.3	73.42	-3730.05	272.45	-40.32	-3886	370.16	-801.92	-3477.47	184.63	222.93	-2789.74	-22.09	-23.65	-3709.55	65.54	-25.08	-1749.08	-38.71	113.41	-1747.03	-44.69	146.58	-3494.8	234.61	1322.64	0	0	0	-3318.24	165.78	1616.46	-3623.58	319.07	1623.34	-635.39	53.43	1774.23	-3826.18	152.92	1730.52	-348.34	1329.07	72.24	212.78	1180.63	75.29	-191.72
2.27	-3191.91	288.72	71.38	-3727.1	273.11	-40.79	-3886.73	370.96	-820.56	-3483.43	180.75	224.74	-2789.74	-22.09	-23.65	-3686.44	61.1	-26.09	-1749.08	-38.71	113.41	-1747.03	-44.69	146.58	-3484.82	234.09	1322.21	0	0	0	-3305.4	165.14	1616.56	-3638.12	320.68	1624.14	-635.39	53.43	1774.23	-3820.09	151.18	1730.43	-351.66	1331.45	70.65	216.75	1179.71	76.41	-192.73
2.28	-3205.49	289.09	69.3	-3723.99	273.75	-41.22	-3887.45	371.77	-839.31	-3489.6	176.85	226.52	-2789.74	-22.09	-23.65	-3643.5	57.7	-25.73	-1749.08	-38.71	113.41	-1747.03	-44.69	146.58	-3501.81	233.05	1321.92	0	0	0	-3321.77	164.19	1617.12	-3652.14	322.11	1624.88	-635.39	53.43	1774.23	-3813.93	149.43	1730.34	-352.48	1331.23	70.4	216.47	1179.2	76.63	-191.25
2.29	-3219.04	289.43	67.19	-3720.73	274.34	-41.62	-3888.15	372.59	-858.17	-3495.98	172.93	228.27	-2789.74	-22.09	-23.65	-3605.19	54.7	-24.6	-1749.08	-38.71	113.41	-1747.03	-44.69	146.58	-3501.25	233.14	1321.81	0	0	0	-3322.69	162.54	1617.66	-3665.5	323.34	1625.57	-635.39	53.43	1774.23	-3807.71	147.68	1730.24	-355.77	1331.28	69.62	214.52	1180.51	75.69	-192.17
2.3	-3232.53	289.72	65.04	-3717.3	274.91	-41.98	-3888.85	373.41	-877.12	-3502.55	168.99	230	-2789.74	-22.09	-23.65	-3555.48	52.03	-22.63	-1749.08	-38.71	113.41	-1747.03	-44.69	146.58	-3445.12	232.57	1320.79	0	0	0	-3321.94	162.38	1618.15	-3678.01	324.36	1626.21	-635.39	53.43	1774.23	-3801.41	145.93	1730.14	-349.8	1330.84	71.25	213.89	1181.78	75.38	-194.62
2.31	-3245.95	289.97	62.85	-3713.7	275.44	-42.31	-3889.52	374.24	-896.18	-3509.32	165.02	231.7	-2789.74	-22.09	-23.65	-3562.27	48.91	-26.86	-1749.08	-38.71	113.41	-1747.03	-44.69	146.58	-3479.44	232.44	1320.95	0	0	0	-3335.4	160.77	1618.75	-3689.53	325.13	1626.78	-635.39	53.43	1774.23	-3795.05	144.18	1730.03	-352.33	1331.67	70.59	214.41	1181.35	75.56	-199.32
2.32	-3259.26	290.18	60.63	-3709.92	275.93	-42.59	-3890.18	375.08	-915.32	-3516.28	161.05	233.38	-2789.74	-22.09	-23.65	-3502.01	46.36	-21.48	-1749.08	-38.71	113.41	-1747.03	-44.69	146.58	-3456.69	229.57	1322.43	0	0	0	-3327.61	157.73	1618.35	-3699.89	325.64	1627.28	-635.39	53.43	1774.23	-3788.62	142.42	1729.92	-352.78	1333.02	69.82	213.9	1180.25	75.62	-193.79
2.33	-3272.43	290.34	58.38	-3705.95	276.4	-42.83	-3890.83	375.92	-934.55	-3523.42	157.05	235.04	-2789.74	-22.09	-23.65	-3463.51	43.64	-20.43	-1749.08	-38.71	113.41	-1747.03	-44.69	146.58	-3446.33	229.91	1320.24	0	0	0	-3294.18	155.09	1617.46	-3708.93	325.87	1627.71	-635.39	53.43	1774.23	-3782.12	140.66	1729.8	-353.54	1333.04	69.89	213.22	1180.78	75.5	-196.01
2.34	-3285.45	290.47	56.11	-3701.79	276.82	-43.03	-3891.45	376.77	-953.86	-3530.74	153.03	236.67	-2789.74	-22.09	-23.65	-3465.51	39.26	-23.01	-1749.08	-38.71	113.41	-1747.03	-44.69	146.58	-3451.44	228.88	1320.65	0	0	0	-3275.53	152.65	1616.72	-3716.48	325.81	1628.06	-635.39	53.43	1774.23	-3775.56	138.9	1729.68	-355.54	1332.08	69.95	216.96	1179.32	76.46	-193.72
2.35	-3298.28	290.56	53.8	-3697.43	277.22	-43.19	-3892.05	377.63	-973.26	-3538.24	149.01	238.27	-2789.74	-22.09	-23.65	-3389.93	34.82	-12.76	-1749.08	-38.71	113.41	-1747.03	-44.69	146.58	-3443.15	227.03	1320.67	0	0	0	-3256.87	150.62	1615.89	-3722.38	325.42	1628.32	-635.39	53.43	1774.23	-3768.93	137.13	1729.55	-352.86	1332.34	70.32	214.99	1180.08	75.96	-193.95
2.36	-3310.89	290.61	51.48	-3692.87	277.58	-43.3	-3892.64	378.49	-992.72	-3545.91	144.96	239.85	-2789.74	-22.09	-23.65	-3383.69	33.76	-15.02	-1749.08	-38.71	113.41	-1747.03	-44.69	146.58	-3445.92	225.44	1318.89	0	0	0	-3249.69	149.57	1614.91	-3726.47	324.7	1628.5	-635.39	53.43	1774.23	-3762.23	135.37	1729.43	-357.06	1332.2	69.21	216.86	1179.43	76.61	-191.87
2.37	-3323.27	290.62	49.13	-3688.09	277.9	-43.37	-3893.19	379.35	-1012.26	-3553.74	140.9	241.4	-2789.74	-22.09	-23.65	-3325.28	33.6	-4.98	-1749.08	-38.71	113.41	-1747.03	-44.69	146.58	-3421.17	225.49	1318.45	0	0	0	-3255.2	147.92	1614.86	-3728.59	323.62	1628.58	-635.39	53.43	1774.23	-3755.47	133.6	1729.29	-357	1330.76	69.77	215.72	1179.89	76.41	-191.66
2.38	-3335.37	290.59	46.76	-3683.1	278.19	-43.38	-3893.73	380.22	-1031.86	-3561.74	136.83	242.93	-2789.74	-22.09	-23.65	-3306.67	29.57	-3.83	-1749.08	-38.71	113.41	-1747.03	-44.69	146.58	-3403.37	222.93	1317.76	0	0	0	-3263.69	144.54	1615.87	-3728.57	322.17	1628.56	-635.39	53.43	1774.23	-3748.64	131.83	1729.16	-357.53	1333.44	69.12	214.38	1180.31	75.88	-197.03
2.39	-3347.19	290.53	44.37	-3677.88	278.44	-43.34	-3894.24	381.09	-1051.52	-3569.89	132.74	244.44	-2789.74	-22.09	-23.65	-3212.09	23.85	8.94	-1749.08	-38.71	113.41	-1747.03	-44.69	146.58	-3433.33	221.83	1317.54	0	0	0	-3241.5	142.43	1615.14	-3726.26	320.31	1628.43	-635.39	53.43	1774.23	-3741.75	130.06	1729.02	-352.97	1332.32	70.28	216.38	1180.78	76.1	-194.27
2.4	-3358.68	290.43	41.96	-3672.43	278.66	-43.25	-3894.72	381.97	-1071.24	-3578.19	128.65	245.92	-2789.74	-22.09	-23.65	-3165.43	20.39	13.84	-1749.08	-38.71	113.41	-1747.03	-44.69	146.58	-3428.57	222.16	1317	0	0	0	-3254.62	140.47	1616.23	-3721.48	318.04	1628.2	-635.39	53.43	1774.23	-3734.8	128.29	1728.87	-352.24	1332.47	70.08	212.72	1182.26	74.79	-192.46
2.41	-3369.83	290.29	39.54	-3666.75	278.83	-43.11	-3895.17	382.85	-1091.01	-3586.63	124.54	247.37	-2789.74	-22.09	-23.65	-3122.86	17.11	17.96	-1749.08	-38.71	113.41	-1747.03	-44.69	146.58	-3412.35	220.15	1316.55	0	0	0	-3248.38	137.61	1615.67	-3714.08	315.33	1627.85	-635.39	53.43	1774.23	-3727.78	126.52	1728.72	-355.78	1333.52	69.1	216.72	1179.33	76.58	-198.67
2.42	-3380.61	290.11	37.11	-3660.82	278.98	-42.91	-3895.6	383.73	-1110.83	-3595.22	120.42	248.8	-2789.74	-22.09	-23.65	-3084.21	14.03	21.36	-1749.08	-38.71	113.41	-1747.03	-44.69	146.58	-3358.9	216.96	1315.08	0	0	0	-3232.94	134.56	1614.28	-3703.89	312.17	1627.38	-635.39	53.43	1774.23	-3720.7	124.75	1728.57	-351.59	1330.64	70.93	214.21	1179.21	76.18	-192.14
2.43	-3390.98	289.9	34.66	-3654.63	279.08	-42.66	-3895.99	384.61	-1130.68	-3603.94	116.29	250.2	-2789.74	-22.09	-23.65	-3049.29	11.14	24.06	-1749.08	-38.71	113.41	-1747.03	-44.69	146.58	-3383.18	215.24	1313.58	0	0	0	-3216.63	132.25	1613.73	-3690.75	308.53	1626.78	-635.39	53.43	1774.23	-3713.55	122.97	1728.42	-354.92	1333.77	69.21	216.48	1179.3	76.4	-195.82
2.44	-3400.93	289.66	32.21	-3648.2	279.15	-42.34	-3896.35	385.5	-1150.58	-3612.8	112.16	251.59	-2789.74	-22.09	-23.65	-3017.92	8.43	26.12	-1749.08	-38.71	113.41	-1747.03	-44.69	146.58	-3370.1	213.46	1312.97	0	0	0	-3216.45	130.16	1612.98	-3674.5	304.39	1626.06	-635.39	53.43	1774.23	-3706.34	121.2	1728.26	-358.78	1332.9	68.83	216.91	1180.37	76	-194.73
2.45	-3410.42	289.38	29.75	-3641.49	279.19	-41.97	-3896.68	386.39	-1170.51	-3621.78	108.01	252.94	-2789.74	-22.09	-23.65	-2989.94	5.9	27.57	-1749.08	-38.71	113.41	-1747.03	-44.69	146.58	-3348.41	211.69	1313.23	0	0	0	-3184.34	127.08	1611.12	-3654.98	299.74	1625.19	-635.39	53.43	1774.23	-3699.07	119.43	1728.1	-355.31	1332.89	69.77	215.62	1180.23	76.03	-192.93
2.46	-3419.44	289.06	27.28	-3634.52	279.18	-41.53	-3896.97	387.29	-1190.48	-3630.89	103.86	254.27	-2789.74	-22.09	-23.65	-2965.15	3.56	28.47	-1749.08	-38.71	113.41	-1747.03	-44.69	146.58	-3368.5	209.94	1311.52	0	0	0	-3184.59	124.93	1610.74	-3632.02	294.56	1624.19	-635.39	53.43	1774.23	-3691.74	117.66	1727.93	-353.01	1333.39	70.1	215.36	1180.15	75.98	-199.49
2.47	-3427.94	288.71	24.81	-3627.27	279.14	-41.03	-3897.22	388.18	-1210.46	-3640.11	99.7	255.58	-2789.74	-22.09	-23.65	-2943.39	1.39	28.85	-1749.08	-38.71	113.41	-1747.03	-44.69	146.58	-3356.75	207.37	1311.68	0	0	0	-3190.94	121.7	1610.73	-3605.46	288.82	1623.03	-635.39	53.43	1774.23	-3684.35	115.89	1727.76	-355.26	1333.19	69.29	215.98	1180.86	76.02	-202.21
2.48	-3435.92	288.33	22.35	-3619.74	279.06	-40.46	-3897.44	389.07	-1230.47	-3649.45	95.54	256.86	-2789.74	-22.09	-23.65	-2924.47	-0.6	28.76	-1749.08	-38.71	113.41	-1747.03	-44.69	146.58	-3349.97	206.23	1310.26	0	0	0	-3164.19	118.12	1609.74	-3575.14	282.5	1621.73	-635.39	53.43	1774.23	-3676.89	114.12	1727.59	-353.54	1333.06	69.63	214.63	1181.74	75.59	-190.42
2.49	-3443.33	287.91	19.88	-3611.92	278.94	-39.83	-3897.62	389.97	-1250.49	-3658.89	91.37	258.12	-2789.74	-22.09	-23.65	-2908.22	-2.42	28.23	-1749.08	-38.71	113.41	-1747.03	-44.69	146.58	-3324.2	202.49	1310.08	0	0	0	-3177.81	112.69	1608.81	-3540.89	275.6	1620.27	-635.39	53.43	1774.23	-3669.38	112.35	1727.41	-354.42	1332.34	69.67	213.31	1180.22	75.76	-188.31
2.5	-3450.16	287.46	17.41	-3603.8	278.78	-39.13	-3897.76	390.87	-1270.53	-3668.44	87.2	259.36	-2789.74	-22.09	-23.65	-2894.45	-4.07	27.32	-1749.08	-38.71	113.41	-1747.03	-44.69	146.58	-3339.33	200.32	1308.42	0	0	0	-3172.81	109.98	1608.8	-3502.56	268.07	1618.65	-635.39	53.43	1774.23	-3661.81	110.58	1727.24	-352.34	1331.55	70.02	216.06	1180.39	75.87	-192.82
2.51	-3456.37	286.98	14.95	-3595.39	278.58	-38.36	-3897.86	391.76	-1290.57	-3678.08	83.02	260.57	-2789.74	-22.09	-23.65	-2882.99	-5.55	26.07	-1749.08	-38.71	113.41	-1747.03	-44.69	146.58	-3318.79	196.76	1307.68	0	0	0	-3148.67	107.57	1607.38	-3459.97	259.92	1616.86	-635.39	53.43	1774.23	-3654.17	108.81	1727.06	-355.67	1333.94	69.1	216.35	1180.87	75.74	-199
2.52	-3461.95	286.47	12.5	-3586.66	278.35	-37.51	-3897.91	392.66	-1310.61	-3687.82	78.84	261.75	-2789.74	-22.09	-23.65	-2873.66	-6.86	24.51	-1749.08	-38.71	113.41	-1747.03	-44.69	146.58	-3298.82	195.57	1308.88	0	0	0	-3123.7	104.91	1606.18	-3412.97	251.11	1614.89	-635.39	53.43	1774.23	-3646.48	107.05	1726.87	-353.47	1332.18	70.22	215.58	1180.71	75.63	-190.28
2.53	-3466.85	285.93	10.05	-3577.61	278.07	-36.6	-3897.92	393.56	-1330.66	-3697.64	74.66	262.91	-2789.74	-22.09	-23.65	-2866.28	-8.01	22.69	-1749.08	-38.71	113.41	-1747.03	-44.69	146.58	-3296.12	192.66	1306.99	0	0	0	-3119.39	100.94	1605.58	-3361.4	241.63	1612.75	-635.39	53.43	1774.23	-3638.73	105.28	1726.68	-357.48	1332.76	69.44	214.86	1181.32	75.4	-195.44
2.54	-3471.07	285.35	7.61	-3568.25	277.76	-35.61	-3897.88	394.45	-1350.69	-3707.55	70.48	264.05	-2789.74	-22.09	-23.65	-2860.68	-9	20.66	-1749.08	-38.71	113.41	-1747.03	-44.69	146.58	-3277.56	189.49	1304.95	0	0	0	-3128.25	97.11	1606.67	-3305.09	231.45	1610.43	-635.39	53.43	1774.23	-3630.92	103.52	1726.5	-357.67	1333.76	69.08	214.12	1180.48	75.73	-197.56
2.55	-3474.56	284.75	5.19	-3558.55	277.4	-34.54	-3897.8	395.35	-1370.72	-3717.54	66.3	265.16	-2789.74	-22.09	-23.65	-2856.67	-9.83	18.46	-1749.08	-38.71	113.41	-1747.03	-44.69	146.58	-3271.7	187.06	1306.17	0	0	0	-3117.99	93.56	1606.34	-3243.88	220.57	1607.92	-635.39	53.43	1774.23	-3623.05	101.76	1726.3	-360.67	1333.56	68.31	214.29	1180.42	75.74	-194.33
2.56	-3477.31	284.12	2.78	-3548.52	277.01	-33.39	-3897.67	396.24	-1390.73	-3727.6	62.12	266.25	-2789.74	-22.09	-23.65	-2854.08	-10.51	16.13	-1749.08	-38.71	113.41	-1747.03	-44.69	146.58	-3249.2	182.05	1305.88	0	0	0	-3110.39	91.48	1605.85	-3177.61	208.95	1605.21	-635.39	53.43	1774.23	-3615.13	100	1726.11	-357.46	1334.52	68.55	215.88	1180.8	75.94	-194.12
2.57	-3479.28	283.45	0.39	-3538.15	276.57	-32.16	-3897.49	397.13	-1410.72	-3737.73	57.94	267.32	-2789.74	-22.09	-23.65	-2852.72	-11.03	13.71	-1749.08	-38.71	113.41	-1747.03	-44.69	146.58	-3249.87	178.53	1305	0	0	0	-3100	87.83	1605.26	-3106.15	196.59	1602.31	-635.39	53.43	1774.23	-3607.14	98.25	1725.91	-352.52	1330.45	70.67	215.2	1180.67	75.84	-191.57
2.58	-3480.45	282.76	-1.98	-3527.43	276.1	-30.86	-3897.26	398.02	-1430.69	-3747.93	53.77	268.36	-2789.74	-22.09	-23.65	-2852.42	-11.4	11.25	-1749.08	-38.71	113.41	-1747.03	-44.69	146.58	-3253.65	174.9	1303.74	0	0	0	-3102.2	81.42	1605.68	-3069.06	190.21	1600.81	-635.39	53.43	1774.23	-3599.1	96.5	1725.71	-354.62	1331.77	69.93	214.9	1179.64	75.86	-193.24
2.59	-3480.8	282.04	-4.34	-3516.36	275.58	-29.47	-3896.97	398.91	-1450.63	-3758.19	49.6	269.38	-2789.74	-22.09	-23.65	-2853.01	-11.63	8.79	-1749.08	-38.71	113.41	-1747.03	-44.69	146.58	-3232.45	171.34	1304.4	0	0	0	-3074.93	77.05	1604.84	-3025.98	182.63	1599.3	-635.39	53.43	1774.23	-3591.01	94.75	1725.51	-350.64	1332.68	70.63	213.64	1181.07	75.59	-195.73
2.6	-3480.29	281.29	-6.67	-3504.91	275.02	-27.99	-3896.63	399.79	-1470.54	-3768.5	45.43	270.37	-2789.74	-22.09	-23.65	-2854.3	-11.71	6.37	-1749.08	-38.71	113.41	-1747.03	-44.69	146.58	-3216.07	166.95	1305.14	0	0	0	-3050.25	73.59	1604.04	-3024.21	181.45	1600	-635.39	53.43	1774.23	-3582.86	93	1725.3	-351.94	1332.66	70.15	211.72	1180.65	75.26	-196.81
2.61	-3478.91	280.52	-8.97	-3477.49	273.65	-24.23	-3896.24	400.68	-1490.41	-3778.86	41.27	271.34	-2789.74	-22.09	-23.65	-2856.11	-11.64	4.04	-1749.08	-38.71	113.41	-1747.03	-44.69	146.58	-3221.91	163.38	1305.18	0	0	0	-3047.31	69.99	1604.24	-3036.67	181.34	1601.9	-635.39	53.43	1774.23	-3574.65	91.26	1725.1	-358.67	1332.93	68.71	213.28	1180.84	75.39	-193.14
2.62	-3476.61	279.71	-11.26	-3442.06	274.06	-17.3	-3895.79	401.55	-1510.24	-3789.26	37.11	272.29	-2789.74	-22.09	-23.65	-2858.27	-11.44	1.84	-1749.08	-38.71	113.41	-1747.03	-44.69	146.58	-3196.76	158.69	1306.43	0	0	0	-3049.19	66.06	1605.99	-3036.3	177.02	1603.97	-635.39	53.43	1774.23	-3566.39	89.52	1724.89	-352.58	1331.8	70.48	215.29	1179.8	76.31	-194.86
2.63	-3473.39	278.88	-13.51	-3509.19	275.53	-30.38	-3895.28	402.43	-1530.02	-3799.71	32.96	273.21	-2789.74	-22.09	-23.65	-2860.59	-11.09	-0.19	-1749.08	-38.71	113.41	-1747.03	-44.69	146.58	-3185.79	154.37	1306.45	0	0	0	-3026.63	61.68	1607.2	-3018.47	171.61	1604.38	-635.39	53.43	1774.23	-3558.08	87.79	1724.68	-351.61	1329.68	71.27	213.9	1180.24	75.88	-197.76
2.64	-3469.2	278.03	-15.73	-3503.65	273.13	-28.69	-3894.72	403.3	-1549.75	-3810.19	28.81	274.11	-2789.74	-22.09	-23.65	-2862.89	-10.61	-2	-1749.08	-38.71	113.41	-1747.03	-44.69	146.58	-3204.36	150.12	1309.07	0	0	0	-3014.53	57.81	1608.48	-3022.59	166.01	1607.21	-635.39	53.43	1774.23	-3549.71	86.06	1724.46	-352.44	1330.35	70.63	215.07	1179.87	76	-196.35
2.65	-3464.03	277.15	-17.92	-3447.09	271.51	-20.38	-3894.09	404.17	-1569.43	-3820.7	24.67	274.99	-2789.74	-22.09	-23.65	-2843.13	-8.23	0.43	-1749.08	-38.71	113.41	-1747.03	-44.69	146.58	-3179.84	144.31	1310.62	0	0	0	-3029.1	53.66	1610.81	-3028.38	163.14	1609.18	-635.39	53.43	1774.23	-3541.29	84.33	1724.25	-350.74	1331.57	70.8	212.87	1180.81	75.58	-194.94
2.66	-3457.84	276.24	-20.08	-3454.94	272.09	-20.84	-3893.4	405.03	-1589.05	-3831.24	20.55	275.84	-2789.74	-22.09	-23.65	-2858.79	-9.23	-5.17	-1749.08	-38.71	113.41	-1747.03	-44.69	146.58	-3162.02	140.09	1312.18	0	0	0	-3017.14	49.58	1611.8	-3012.76	160.56	1609.93	-635.39	53.43	1774.23	-3532.81	82.61	1724.03	-353.66	1332.09	70.26	214.76	1179.67	76.21	-193.64
2.67	-3450.61	275.31	-22.2	-3478.39	272.97	-25.21	-3892.65	405.89	-1608.6	-3841.8	16.43	276.67	-2789.74	-22.09	-23.65	-2899.86	-6.9	-12.59	-1749.08	-38.71	113.41	-1747.03	-44.69	146.58	-3145.78	136.19	1315.21	0	0	0	-2996.59	44.88	1613	-3001.12	154.55	1611.95	-635.39	53.43	1774.23	-3524.28	80.9	1723.81	-353.03	1331.18	70.72	216.72	1179.32	76.48	-187.54
2.68	-3442.32	274.36	-24.28	-3456.41	270.04	-24.05	-3891.84	406.74	-1628.09	-3852.38	12.32	277.48	-2789.74	-22.09	-23.65	-2906.35	-8.83	-17.47	-1749.08	-38.71	113.41	-1747.03	-44.69	146.58	-3136.56	131.73	1316.93	0	0	0	-2999.2	39.69	1616.03	-3009	148.29	1614.91	-635.39	53.43	1774.23	-3515.7	79.18	1723.59	-354.66	1332.63	70.02	217.21	1180.51	76.23	-191.16
2.69	-3432.93	273.38	-26.33	-3444.41	271.45	-23.74	-3890.96	407.59	-1647.5	-3862.97	8.22	278.26	-2789.74	-22.09	-23.65	-2875.91	-9.75	-10.13	-1749.08	-38.71	113.41	-1747.03	-44.69	146.58	-3114.02	128.12	1319.47	0	0	0	-2976.57	35.37	1616.81	-2987.56	144.75	1616.29	-635.39	53.43	1774.23	-3507.07	77.48	1723.37	-353.11	1332.18	70.1	215.73	1180.13	76.19	-190.55
2.7	-3419.27	271.18	-26.86	-3510.61	271.02	-40.38	-3890.01	408.43	-1666.84	-3873.56	4.14	279.02	-2789.74	-22.09	-23.65	-2872.23	-8.03	-9.98	-1749.08	-38.71	113.41	-1747.03	-44.69	146.58	-3113.04	123.26	1322.8	0	0	0	-2981.39	31.72	1619.12	-2964.03	141.68	1617.72	-635.39	53.43	1774.23	-3498.39	75.78	1723.15	-358.35	1333.22	68.91	214.84	1179.89	75.85	-192.7
2.71	-3415.48	271.14	-29.7	-3436.87	270.62	-34.08	-3888.99	409.27	-1686.09	-3884.16	0.07	279.76	-2789.74	-22.09	-23.65	-2887.14	-7.1	-15.81	-1749.08	-38.71	113.41	-1747.03	-44.69	146.58	-3107.59	118.4	1323.91	0	0	0	-2967.11	27.07	1619.77	-2959.57	136.35	1620.27	-635.39	53.43	1774.23	-3489.65	74.08	1722.92	-354.27	1333.57	69.65	216.5	1179.84	76.3	-190.46
2.72	-3412.49	271.36	-33.88	-3435.34	268.03	-36.21	-3887.91	410.1	-1705.26	-3894.76	-3.99	280.47	-2789.74	-22.09	-23.65	-2843.38	-6.22	-7.95	-1749.08	-38.71	113.41	-1747.03	-44.69	146.58	-3108.88	115.23	1326.76	0	0	0	-2963.27	22.65	1621.76	-2964.27	130.33	1623.34	-635.39	53.43	1774.23	-3480.87	72.39	1722.7	-354.3	1333.19	69.57	217.12	1180.18	76.23	-193.15
2.73	-3423.65	270.21	-41.99	-3454.32	268.52	-40.05	-3886.75	410.92	-1724.34	-3905.34	-8.04	281.16	-2789.74	-22.09	-23.65	-2879.01	-7.6	-12.52	-1749.08	-38.71	113.41	-1747.03	-44.69	146.58	-3102.68	112.1	1329.18	0	0	0	-2949.65	19.59	1623.14	-2973.85	127.18	1625.65	-635.39	53.43	1774.23	-3472.03	70.7	1722.47	-354.45	1332.2	69.66	216.71	1179.61	76.45	-198.06
2.74	-3386.63	270.11	-38.76	-3427.25	263.91	-36.42	-3885.52	411.73	-1743.32	-3915.92	-12.06	281.83	-2789.74	-22.09	-23.65	-2875.88	-6.9	-13.57	-1749.08	-38.71	113.41	-1747.03	-44.69	146.58	-3061.23	108.49	1331.43	0	0	0	-2946.49	15.74	1624.67	-2959.41	124.35	1627.08	-635.39	53.43	1774.23	-3463.14	69.03	1722.24	-355.98	1332.07	69.54	215.43	1179.93	76.03	-197.33
2.75	-3397.97	269.05	-43.74	-3366.28	262.94	-23.47	-3884.22	412.54	-1762.21	-3926.47	-16.08	282.47	-2789.74	-22.09	-23.65	-2880.77	-8.18	-13.57	-1749.08	-38.71	113.41	-1747.03	-44.69	146.58	-3038.31	104.66	1334.17	0	0	0	-2939.76	11.02	1625.86	-2926.73	120.72	1627.1	-635.39	53.43	1774.23	-3454.21	67.35	1722.01	-353.52	1330.42	70.59	214.69	1180.54	75.8	-199.55
2.76	-3367.25	268.76	-41.04	-3369.13	261.88	-21.21	-3882.84	413.34	-1780.98	-3937.01	-20.07	283.09	-2789.74	-22.09	-23.65	-2901.74	-5.5	-19.19	-1749.08	-38.71	113.41	-1747.03	-44.69	146.58	-3046.7	102.52	1335.21	0	0	0	-2921.31	7.83	1626.36	-2902.73	114.24	1627.33	-635.39	53.43	1774.23	-3445.23	65.69	1721.78	-352.58	1330.85	70.66	215.07	1181.37	75.75	-194.03
2.77	-3351.29	268.16	-41.42	-3390.05	258.89	-19.13	-3881.38	414.13	-1799.66	-3947.52	-24.05	283.69	-2789.74	-22.09	-23.65	-2887.08	-9.85	-16.1	-1749.08	-38.71	113.41	-1747.03	-44.69	146.58	-3053.64	98.07	1336.17	0	0	0	-2911.43	4.02	1628.16	-2901.67	111.62	1628.93	-635.39	53.43	1774.23	-3436.19	64.03	1721.54	-354.8	1331.99	69.78	215.48	1180.66	75.85	-195.32
2.78	-3329.3	264.16	-36.12	-3420.03	255.23	-19.49	-3879.85	414.92	-1818.22	-3957.99	-28.01	284.27	-2789.74	-22.09	-23.65	-2838	-6.88	-8.09	-1749.08	-38.71	113.41	-1747.03	-44.69	146.58	-3036.39	96.05	1338.92	0	0	0	-2884.53	0.89	1629.27	-2924.16	108.13	1631.81	-635.39	53.43	1774.23	-3427.11	62.38	1721.31	-356.95	1333.66	69.22	215.94	1180.06	76.49	-194.9
2.79	-3328.95	260.15	-30.94	-3391.88	252.1	-9.73	-3878.24	415.69	-1836.66	-3968.43	-31.96	284.82	-2789.74	-22.09	-23.65	-2872.49	-7.59	-16.96	-1749.08	-38.71	113.41	-1747.03	-44.69	146.58	-3008.05	94.16	1338.51	0	0	0	-2886.49	-2.09	1631.77	-2905.73	106.48	1632.83	-635.39	53.43	1774.23	-3417.99	60.73	1721.07	-356.74	1333.19	69.34	212.12	1179.96	75.26	-197.75
2.8	-3325.54	254.36	-28.12	-3405.52	246.64	-8.49	-3876.55	416.46	-1854.98	-3978.83	-35.88	285.35	-2789.74	-22.09	-23.65	-2879.16	-9.02	-16.46	-1749.08	-38.71	113.41	-1747.03	-44.69	146.58	-3012.24	92.43	1340.46	0	0	0	-2886.33	-6.08	1633.28	-2877.08	104.33	1633.87	-635.39	53.43	1774.23	-3408.81	59.1	1720.84	-355.95	1333.71	69.35	214.06	1179.04	75.75	-196.18
2.81	-3325.76	245.95	-26.14	-3376.19	235.98	-2.19	-3874.78	417.22	-1873.17	-3989.19	-39.78	285.86	-2789.74	-22.09	-23.65	-2905.85	-8.78	-24.54	-1749.08	-38.71	113.41	-1747.03	-44.69	146.58	-3008.57	87.02	1342.08	0	0	0	-2872.89	-8.43	1635.09	-2882.4	99.98	1636.47	-635.39	53.43	1774.23	-3399.59	57.47	1720.6	-353.81	1332.51	69.97	214.16	1180.71	75.29	-194.5
2.82	-3318.24	238.52	-24.75	-3327.27	230.19	7.62	-3872.92	417.97	-1891.24	-3999.49	-43.66	286.34	-2789.74	-22.09	-23.65	-2841.23	-8.18	-10.74	-1749.08	-38.71	113.41	-1747.03	-44.69	146.58	-2975.8	85.49	1343.56	0	0	0	-2867.1	-12.23	1637.41	-2874.65	97.1	1638.65	-635.39	53.43	1774.23	-3390.32	55.84	1720.36	-352.37	1332.37	70.54	214.19	1181.2	75.59	-194.6
2.83	-3279.86	231.78	-19.07	-3313.35	222.47	11.17	-3870.98	418.7	-1909.16	-4009.73	-47.52	286.8	-2789.74	-22.09	-23.65	-2856.73	-9.76	-14.79	-1749.08	-38.71	113.41	-1747.03	-44.69	146.58	-2993.82	83.82	1344.96	0	0	0	-2851.43	-14.03	1636.35	-2845.82	94.85	1637.8	-635.39	53.43	1774.23	-3381.01	54.23	1720.13	-352.42	1331.75	70.65	216.8	1178.53	76.84	-192.89
2.84	-3274.01	225.16	-19.4	-3283.82	216.67	12.81	-3868.95	419.43	-1926.95	-4019.92	-51.35	287.24	-2789.74	-22.09	-23.65	-2862.9	-7.47	-16.44	-1749.08	-38.71	113.41	-1747.03	-44.69	146.58	-2983.19	81.95	1346.71	0	0	0	-2850.43	-16.11	1638.83	-2856.07	93.76	1639.82	-635.39	53.43	1774.23	-3371.65	52.63	1719.89	-355.88	1333.17	69.82	216.16	1179.27	76.56	-192.87
2.85	-3225.85	218.09	-13.14	-3271.51	210.89	11.68	-3866.84	420.15	-1944.6	-4030.04	-55.16	287.66	-2789.74	-22.09	-23.65	-2826.8	-5.78	-9.06	-1749.08	-38.71	113.41	-1747.03	-44.69	146.58	-2951.45	79.54	1346.9	0	0	0	-2837.64	-17.35	1640.23	-2863.34	92.49	1641.86	-635.39	53.43	1774.23	-3362.24	51.03	1719.65	-356.01	1332.97	69.68	215.75	1180.1	76.13	-192.83
2.86	-3202.6	211.58	-12.95	-3231.5	202.48	17.48	-3864.64	420.85	-1962.1	-4040.09	-58.95	288.06	-2789.74	-22.09	-23.65	-2852.48	-6.09	-13.79	-1749.08	-38.71	113.41	-1747.03	-44.69	146.58	-2956.22	76.49	1347.7	0	0	0	-2819.48	-19.46	1639.74	-2827.67	89.52	1641.39	-635.39	53.43	1774.23	-3352.79	49.44	1719.41	-354.78	1332.18	69.9	215.01	1181.56	75.47	-191.77
2.87	-3175.67	204.43	-11.61	-3216.33	197.75	15.03	-3862.35	421.55	-1979.44	-4050.07	-62.71	288.43	-2789.74	-22.09	-23.65	-2856.43	-7.36	-15.69	-1749.08	-38.71	113.41	-1747.03	-44.69	146.58	-2941.27	74.5	1348.22	0	0	0	-2817.93	-22.72	1641.41	-2821.85	87.36	1642.85	-635.39	53.43	1774.23	-3343.3	47.86	1719.17	-348.9	1329.53	71.69	214.92	1181.25	75.43	-195
2.88	-3129.64	199.47	-7.96	-3169.98	191.97	18.38	-3859.96	422.23	-1996.63	-4059.96	-66.44	288.78	-2789.74	-22.09	-23.65	-2862.97	-6.76	-15.95	-1749.08	-38.71	113.41	-1747.03	-44.69	146.58	-2949.55	71.21	1347.31	0	0	0	-2835	-25.54	1644.2	-2814.08	85.19	1643.96	-635.39	53.43	1774.23	-3333.76	46.29	1718.93	-354.5	1331.87	70.24	217.63	1178.88	76.93	-194.16
2.89	-3094.31	194.71	-7.07	-3150.92	189.12	16.17	-3857.49	422.9	-2013.66	-4069.78	-70.15	289.11	-2789.74	-22.09	-23.65	-2880.63	-7.8	-19	-1749.08	-38.71	113.41	-1747.03	-44.69	146.58	-2936.11	69.23	1348.69	0	0	0	-2810.04	-26.75	1643.13	-2796.1	83.1	1644.18	-635.39	53.43	1774.23	-3324.18	44.73	1718.69	-351.7	1330.38	71.2	215.75	1179.81	76.35	-197.38
2.9	-3060.58	190.59	-8.15	-3123.47	184.55	12.65	-3854.92	423.56	-2030.52	-4079.5	-73.83	289.41	-2789.74	-22.09	-23.65	-2866.09	-7.26	-15.72	-1749.08	-38.71	113.41	-1747.03	-44.69	146.58	-2904.86	67.06	1349.82	0	0	0	-2785.06	-27.24	1643	-2789.69	81.72	1644.19	-635.39	53.43	1774.23	-3314.56	43.17	1718.45	-352.1	1329.54	71.12	218.33	1180.07	76.34	-195.93
2.91	-3045.81	188.12	-10.47	-3080.17	181.29	12.98	-3852.26	424.21	-2047.21	-4089.13	-77.48	289.69	-2789.74	-22.09	-23.65	-2839.52	-7.33	-10.8	-1749.08	-38.71	113.41	-1747.03	-44.69	146.58	-2914.92	65.51	1350.91	0	0	0	-2785.07	-27.73	1644.04	-2792.47	80.32	1644.94	-635.39	53.43	1774.23	-3304.89	41.63	1718.21	-351.22	1329.49	71.12	214.89	1181.67	75.09	-190.28
2.92	-3029.23	184.7	-13.22	-3079.83	178.07	5.94	-3849.5	424.85	-2063.72	-4098.66	-81.1	289.96	-2789.74	-22.09	-23.65	-2872.28	-6.33	-14.98	-1749.08	-38.71	113.41	-1747.03	-44.69	146.58	-2901.65	63.49	1350.43	0	0	0	-2788.17	-29.8	1645.13	-2811.82	79.51	1646.31	-635.39	53.43	1774.23	-3295.18	40.1	1717.97	-352.28	1331.92	70.26	215.39	1180.23	75.97	-191.85
2.93	-2986.64	182.26	-12.2	-3017.18	174.42	11.1	-3846.64	425.47	-2080.06	-4108.08	-84.69	290.2	-2789.74	-22.09	-23.65	-2869.77	-5.55	-16.64	-1749.08	-38.71	113.41	-1747.03	-44.69	146.58	-2911.34	61.88	1352.73	0	0	0	-2765.86	-31.58	1645.45	-2768.92	78.94	1643.51	-635.39	53.43	1774.23	-3285.43	38.58	1717.73	-356.45	1332.55	69.49	214.43	1180.37	75.56	-195.49
2.94	-2959.99	179.21	-13.91	-2996.58	170.8	4.75	-3843.69	426.08	-2096.21	-4117.4	-88.25	290.41	-2789.74	-22.09	-23.65	-2859.25	-4.85	-12.58	-1749.08	-38.71	113.41	-1747.03	-44.69	146.58	-2883.36	60.59	1351.5	0	0	0	-2768.64	-32.78	1646.41	-2759.65	78.21	1644.18	-635.39	53.43	1774.23	-3275.64	37.06	1717.48	-352.91	1330.79	70.79	215.98	1180.01	76.23	-193.58
2.95	-2921.1	179.3	-12.83	-2945.45	168.67	6.91	-3840.63	426.67	-2112.17	-4126.6	-91.78	290.61	-2789.74	-22.09	-23.65	-2820.22	-3.96	-6.45	-1749.08	-38.71	113.41	-1747.03	-44.69	146.58	-2910.3	59.14	1351.63	0	0	0	-2768.16	-33.23	1646.92	-2754.92	77.46	1645.41	-635.39	53.43	1774.23	-3265.81	35.56	1717.24	-353.4	1330.32	70.61	216.13	1180.23	76.12	-195.7
2.96	-2911.77	179.18	-18.06	-2922.37	169.31	2.42	-3837.47	427.25	-2127.95	-4135.69	-95.27	290.78	-2789.74	-22.09	-23.65	-2847.83	-5.66	-10.54	-1749.08	-38.71	113.41	-1747.03	-44.69	146.58	-2878.8	57.66	1351.68	0	0	0	-2746.91	-33.07	1645.72	-2739.93	76.24	1644.7	-635.39	53.43	1774.23	-3255.94	34.07	1717	-352.66	1331.58	70.16	215.51	1179.32	76.32	-196.41
2.97	-2867.66	179.54	-16.28	-2890.9	169.81	-0.45	-3834.21	427.82	-2143.52	-4144.65	-98.73	290.93	-2789.74	-22.09	-23.65	-2854.32	-6.29	-12.24	-1749.08	-38.71	113.41	-1747.03	-44.69	146.58	-2870.35	55.46	1350.4	0	0	0	-2738.27	-33.95	1646.44	-2721.69	76.67	1644.19	-635.39	53.43	1774.23	-3246.02	32.59	1716.77	-352.11	1331.06	70.75	214.94	1179.71	75.89	-196.38
2.98	-2863.85	179.36	-20.96	-2836.46	168.99	2.58	-3830.84	428.37	-2158.89	-4153.49	-102.16	291.06	-2789.74	-22.09	-23.65	-2856.29	-4.73	-11.67	-1749.08	-38.71	113.41	-1747.03	-44.69	146.58	-2866.07	53.84	1350.71	0	0	0	-2742.64	-33.49	1647.17	-2727.22	76.66	1645.72	-635.39	53.43	1774.23	-3236.07	31.12	1716.53	-357.06	1333.19	69.16	215.33	1179.5	76.18	-191.27
2.99	-2817.59	179.48	-15.93	-2829.09	170.23	-2.55	-3827.37	428.9	-2174.06	-4162.19	-105.55	291.17	-2789.74	-22.09	-23.65	-2858.35	-6.22	-11.03	-1749.08	-38.71	113.41	-1747.03	-44.69	146.58	-2853.41	54.53	1351.14	0	0	0	-2716.86	-34.77	1645.84	-2713.98	77.09	1644.94	-635.39	53.43	1774.23	-3226.08	29.66	1716.29	-356.4	1333.07	69.11	217.04	1179.62	76.59	-194.51
3	-2767.46	180.5	-9.47	-2807.58	169.34	-6.82	-3823.79	429.43	-2189.01	-4170.75	-108.91	291.26	-2789.74	-22.09	-23.65	-2855.8	-6.47	-10.66	-1749.08	-38.71	113.41	-1747.03	-44.69	146.58	-2856.68	53.93	1351.26	0	0	0	-2725.65	-35.78	1646.67	-2701.28	76.21	1643.75	-635.39	53.43	1774.23	-3216.05	28.22	1716.05	-351.37	1332.33	70.42	217.65	1178.99	76.73	-195.69
3.01	-2741.09	182.46	-7.11	-2749.12	171.13	-2.52	-3820.11	429.93	-2203.76	-4179.18	-112.23	291.32	-2789.74	-22.09	-23.65	-2874.42	-10.5	-15.41	-1749.08	-38.71	113.41	-1747.03	-44.69	146.58	-2845.82	51.95	1350.27	0	0	0	-2701.41	-34.2	1645.82	-2695.51	74.48	1643.15	-635.39	53.43	1774.23	-3205.98	26.78	1715.81	-356.82	1332.84	69.04	217.17	1178.39	77.14	-191.2
3.02	-2691.55	182.05	-0.68	-2733.59	170.74	-3.8	-3816.31	430.42	-2218.28	-4187.45	-115.51	291.37	-2789.74	-22.09	-23.65	-2856.75	-10.26	-12.17	-1749.08	-38.71	113.41	-1747.03	-44.69	146.58	-2836.15	49.88	1350.97	0	0	0	-2695.17	-35.08	1645.41	-2702.02	73.1	1645.27	-635.39	53.43	1774.23	-3195.88	25.36	1715.57	-352.34	1332.66	70.23	214.35	1179.75	75.82	-192.01
3.03	-2661.52	181.07	4.4	-2708.46	169.73	-4.54	-3812.4	430.89	-2232.58	-4195.58	-118.76	291.39	-2789.74	-22.09	-23.65	-2879.61	-10.21	-18.49	-1749.08	-38.71	113.41	-1747.03	-44.69	146.58	-2819.99	49.59	1349.7	0	0	0	-2679.11	-35.09	1644.17	-2689.49	74.19	1643.87	-635.39	53.43	1774.23	-3185.73	23.95	1715.34	-354.86	1332.71	69.63	216.2	1178.71	76.56	-191.42
3.04	-2615.74	182.77	11.39	-2723.3	169.96	-10.27	-3808.38	431.35	-2246.65	-4203.54	-121.97	291.39	-2789.74	-22.09	-23.65	-2835.33	-8.3	-10.4	-1749.08	-38.71	113.41	-1747.03	-44.69	146.58	-2814.74	49.4	1349.46	0	0	0	-2674.26	-36.45	1644.23	-2682.15	74.88	1643.7	-635.39	53.43	1774.23	-3175.55	22.55	1715.1	-350.26	1331.13	71.06	216.46	1179.21	76.75	-188.98
3.05	-2576.04	183.03	15.66	-2658.86	170.47	0	-3804.25	431.79	-2260.48	-4211.35	-125.13	291.37	-2789.74	-22.09	-23.65	-2865.38	-9.65	-15.17	-1749.08	-38.71	113.41	-1747.03	-44.69	146.58	-2792.44	48.48	1348.77	0	0	0	-2667.71	-37.23	1644.07	-2671.77	75.28	1643.43	-635.39	53.43	1774.23	-3165.34	21.16	1714.87	-350.88	1330.42	71.17	215.07	1179.89	75.88	-194.61
3.06	-2538.72	182.81	19.47	-2578.94	168.79	14.43	-3800	432.21	-2274.08	-4218.99	-128.26	291.32	-2789.74	-22.09	-23.65	-2873.41	-11.04	-17.33	-1749.08	-38.71	113.41	-1747.03	-44.69	146.58	-2777.92	47.92	1348.11	0	0	0	-2658.52	-35.2	1643.37	-2662.26	74.9	1643.14	-635.39	53.43	1774.23	-3155.08	19.79	1714.64	-350.46	1331.21	70.97	212.2	1181.48	74.9	-197.84
3.07	-2503.69	182.14	22.85	-2539.1	168.36	17.77	-3795.64	432.62	-2287.44	-4226.46	-131.34	291.26	-2789.74	-22.09	-23.65	-2863.6	-10.99	-16.28	-1749.08	-38.71	113.41	-1747.03	-44.69	146.58	-2767.76	48.06	1347.32	0	0	0	-2656.77	-35.35	1642.57	-2650.59	75.26	1642.65	-635.39	53.43	1774.23	-3144.79	18.43	1714.4	-353.63	1331.83	70.25	212.51	1180.35	75.4	-197.06
3.08	-2470.89	181.06	25.82	-2502.3	167.53	20.98	-3791.16	433.01	-2300.56	-4233.75	-134.38	291.18	-2789.74	-22.09	-23.65	-2866.21	-11.11	-14.23	-1749.08	-38.71	113.41	-1747.03	-44.69	146.58	-2772.88	47.94	1346.6	0	0	0	-2647.86	-35	1643.31	-2646.32	74.46	1642.67	-635.39	53.43	1774.23	-3134.47	17.08	1714.17	-352.81	1331.56	70.52	216.68	1178.96	76.52	-192.38
3.09	-2440.23	179.6	28.38	-2468.41	166.35	24.04	-3786.55	433.38	-2313.42	-4240.87	-137.38	291.07	-2789.74	-22.09	-23.65	-2860.52	-10.13	-14.79	-1749.08	-38.71	113.41	-1747.03	-44.69	146.58	-2786.09	45.49	1345.99	0	0	0	-2642.39	-35.16	1643.15	-2638.55	76.86	1641.37	-635.39	53.43	1774.23	-3124.11	15.75	1713.94	-353.5	1333.41	69.55	215.13	1180.14	75.96	-191.9
3.1	-2411.64	177.78	30.57	-2437.32	164.85	26.93	-3781.83	433.73	-2326.03	-4247.79	-140.34	290.94	-2789.74	-22.09	-23.65	-2841.9	-11.21	-13.8	-1749.08	-38.71	113.41	-1747.03	-44.69	146.58	-2767.47	47.57	1343.98	0	0	0	-2613.3	-34.22	1641.68	-2626.94	75.37	1640.75	-635.39	53.43	1774.23	-3113.72	14.43	1713.71	-351.7	1332.56	70.17	216.72	1179.38	76.5	-193.67
3.11	-2385.02	175.66	32.39	-2408.9	163.06	29.64	-3776.99	434.06	-2338.37	-4254.53	-143.25	290.79	-2789.74	-22.09	-23.65	-2881.2	-11.42	-20.33	-1749.08	-38.71	113.41	-1747.03	-44.69	146.58	-2749.15	45.91	1344.03	0	0	0	-2607.64	-34.01	1640.97	-2616.76	76.08	1640.01	-635.39	53.43	1774.23	-3103.29	13.12	1713.49	-352.76	1333.18	69.94	217.19	1180.35	76.58	-191.78
3.12	-2360.3	173.25	33.87	-2383.02	161.01	32.15	-3772.02	434.37	-2350.46	-4261.07	-146.12	290.62	-2789.74	-22.09	-23.65	-2903.51	-13.32	-23.17	-1749.08	-38.71	113.41	-1747.03	-44.69	146.58	-2724.11	47.16	1343.32	0	0	0	-2601.26	-33.18	1640.24	-2589.65	77.49	1636.21	-635.39	53.43	1774.23	-3092.83	11.83	1713.26	-354.94	1333.25	69.41	216.36	1180.7	76.09	-196.83
3.13	-2337.4	170.59	35.01	-2359.56	158.73	34.44	-3766.93	434.66	-2362.28	-4267.41	-148.93	290.43	-2789.74	-22.09	-23.65	-2856.57	-11.82	-15.3	-1749.08	-38.71	113.41	-1747.03	-44.69	146.58	-2708.45	45.61	1341.61	0	0	0	-2612.56	-32.48	1640.21	-2601.96	78.34	1637.82	-635.39	53.43	1774.23	-3082.34	10.55	1713.04	-351.54	1332.38	70.17	214.11	1180	75.77	-196.8
3.14	-2316.25	167.72	35.84	-2338.4	156.26	36.5	-3761.72	434.94	-2373.82	-4273.55	-151.71	290.22	-2789.74	-22.09	-23.65	-2879.9	-12.85	-20.29	-1749.08	-38.71	113.41	-1747.03	-44.69	146.58	-2710.92	46.34	1340.79	0	0	0	-2592.14	-31.47	1638.35	-2602.55	78.96	1637.25	-635.39	53.43	1774.23	-3071.81	9.28	1712.81	-346.12	1330.91	72.02	216.15	1179.36	76.47	-196.8
3.15	-2296.75	164.67	36.38	-2319.4	153.62	38.32	-3756.37	435.19	-2385.09	-4279.48	-154.43	289.99	-2789.74	-22.09	-23.65	-2888.77	-11.27	-22.4	-1749.08	-38.71	113.41	-1747.03	-44.69	146.58	-2709.37	45.3	1340.04	0	0	0	-2598.65	-31.3	1637.78	-2592.38	79.48	1635.48	-635.39	53.43	1774.23	-3061.25	8.03	1712.59	-351.21	1331.34	71.01	218	1179.05	76.77	-192.27
3.16	-2278.84	161.46	36.64	-2302.46	150.85	39.86	-3750.9	435.42	-2396.07	-4285.19	-157.11	289.73	-2789.74	-22.09	-23.65	-2888.33	-12.48	-22.96	-1749.08	-38.71	113.41	-1747.03	-44.69	146.58	-2693.96	46.47	1338.48	0	0	0	-2581.07	-30.69	1636.75	-2577.63	80.39	1634.1	-635.39	53.43	1774.23	-3050.66	6.8	1712.37	-351.1	1329.19	71.46	220.26	1178.13	77.47	-191.9
3.17	-2262.43	158.14	36.64	-2287.44	147.97	41.12	-3745.3	435.64	-2406.77	-4290.69	-159.74	289.46	-2789.74	-22.09	-23.65	-2870.7	-11.37	-18.98	-1749.08	-38.71	113.41	-1747.03	-44.69	146.58	-2696.12	47.6	1338.57	0	0	0	-2564.91	-28.97	1635	-2561.6	81.25	1631.5	-635.39	53.43	1774.23	-3040.04	5.58	1712.16	-355.03	1331.88	70.16	214.86	1179.55	75.94	-190.6
3.18	-2247.43	154.74	36.39	-2274.22	145.02	42.09	-3739.57	435.83	-2417.18	-4295.96	-162.31	289.17	-2789.74	-22.09	-23.65	-2843.17	-11.85	-14.07	-1749.08	-38.71	113.41	-1747.03	-44.69	146.58	-2678.92	48.64	1335.99	0	0	0	-2558.01	-28.63	1634.47	-2575.3	82.11	1631.92	-635.39	53.43	1774.23	-3029.38	4.38	1711.94	-353.16	1330.93	70.51	215	1179.92	76.08	-194.31
3.19	-2233.78	151.28	35.92	-2262.67	142.04	42.74	-3733.7	436	-2427.29	-4301	-164.84	288.85	-2789.74	-22.09	-23.65	-2867.13	-13.76	-18.04	-1749.08	-38.71	113.41	-1747.03	-44.69	146.58	-2670.46	49.74	1334.94	0	0	0	-2552.5	-27.45	1632.54	-2570.43	82.63	1630.62	-635.39	53.43	1774.23	-3018.7	3.19	1711.73	-352.65	1331.39	70.32	217.21	1179.43	76.47	-189.95
3.2	-2221.39	147.81	35.24	-2252.67	139.04	43.06	-3727.7	436.15	-2437.11	-4305.81	-167.31	288.51	-2789.74	-22.09	-23.65	-2867.95	-11.03	-18.63	-1749.08	-38.71	113.41	-1747.03	-44.69	146.58	-2652.02	49.78	1333.15	0	0	0	-2528.05	-25.53	1631.13	-2550.54	82.64	1628.79	-635.39	53.43	1774.23	-3007.98	2.01	1711.51	-353.86	1331.8	70.3	218.19	1179.42	76.81	-195.13
3.21	-2210.18	144.35	34.37	-2244.11	136.07	43.03	-3721.57	436.27	-2446.62	-4310.38	-169.74	288.16	-2789.74	-22.09	-23.65	-2838.39	-12.5	-12.61	-1749.08	-38.71	113.41	-1747.03	-44.69	146.58	-2645.25	50.05	1332.29	0	0	0	-2516.39	-24.89	1629.83	-2524.77	83.68	1626.84	-635.39	53.43	1774.23	-2997.24	0.85	1711.31	-350.8	1331.26	70.93	216.01	1180.71	76.1	-197.6
3.22	-2200.07	140.95	33.32	-2236.84	133.16	42.63	-3715.3	436.38	-2455.82	-4314.71	-172.1	287.78	-2789.74	-22.09	-23.65	-2865.54	-13.54	-18.98	-1749.08	-38.71	113.41	-1747.03	-44.69	146.58	-2637.19	51.25	1331.11	0	0	0	-2513.32	-24.14	1629.3	-2502.25	87.28	1625.2	-635.39	53.43	1774.23	-2986.47	-0.29	1711.1	-351.95	1330.93	70.43	216.72	1181.19	75.86	-191.61
3.23	-2190.97	137.62	32.11	-2230.75	130.33	41.86	-3708.89	436.46	-2464.71	-4318.79	-174.42	287.38	-2789.74	-22.09	-23.65	-2834.43	-13.51	-12.85	-1749.08	-38.71	113.41	-1747.03	-44.69	146.58	-2609.59	53.59	1330.1	0	0	0	-2514.78	-22.51	1629.1	-2493.32	89.98	1624.53	-635.39	53.43	1774.23	-2975.66	-1.41	1710.89	-351.29	1331.29	70.77	215.16	1180.75	75.86	-191.34
3.24	-2182.82	134.41	30.76	-2225.72	127.62	40.68	-3702.35	436.52	-2473.29	-4322.62	-176.68	286.96	-2789.74	-22.09	-23.65	-2888.55	-13.59	-22.74	-1749.08	-38.71	113.41	-1747.03	-44.69	146.58	-2603.05	54.75	1328.96	0	0	0	-2491.76	-20.38	1627.89	-2485.46	93.13	1623.43	-635.39	53.43	1774.23	-2964.83	-2.52	1710.69	-349.56	1328.72	72.22	214.85	1181.91	75.38	-195.05
3.25	-2175.53	131.35	29.3	-2221.61	125.06	39.09	-3695.66	436.55	-2481.54	-4326.19	-178.88	286.52	-2789.74	-22.09	-23.65	-2865.28	-14.33	-19.79	-1749.08	-38.71	113.41	-1747.03	-44.69	146.58	-2600.15	56.2	1328.21	0	0	0	-2482.91	-18.11	1627.61	-2490.7	94.49	1622.73	-635.39	53.43	1774.23	-2953.97	-3.61	1710.49	-350.09	1330.45	71.62	215.17	1181.14	75.43	-198.98
3.26	-2169.03	128.46	27.72	-2218.32	122.68	37.07	-3688.83	436.57	-2489.47	-4329.5	-181.03	286.07	-2789.74	-22.09	-23.65	-2861.18	-13.2	-19.01	-1749.08	-38.71	113.41	-1747.03	-44.69	146.58	-2592.05	57.19	1326.81	0	0	0	-2488.41	-16.47	1627.38	-2491.72	95.39	1621.94	-635.39	53.43	1774.23	-2943.09	-4.69	1710.29	-351.01	1330.61	71.2	218.29	1180	76.64	-195.35
3.27	-2163.22	125.8	26.06	-2215.7	120.51	34.61	-3681.86	436.55	-2497.06	-4332.54	-183.12	285.59	-2789.74	-22.09	-23.65	-2857.04	-13.33	-16.83	-1749.08	-38.71	113.41	-1747.03	-44.69	146.58	-2571.49	59.34	1326.44	0	0	0	-2485.31	-14.43	1626.39	-2471.25	97.19	1620.55	-635.39	53.43	1774.23	-2932.17	-5.75	1710.1	-350.35	1329.43	71.8	216.17	1179.86	76.35	-198.06
3.28	-2158.03	123.38	24.32	-2213.64	118.59	31.68	-3674.74	436.52	-2504.32	-4335.31	-185.15	285.09	-2789.74	-22.09	-23.65	-2835.5	-13.51	-13.86	-1749.08	-38.71	113.41	-1747.03	-44.69	146.58	-2570.92	60.43	1326.49	0	0	0	-2466.54	-12.36	1625.19	-2452.75	98.53	1619.61	-635.39	53.43	1774.23	-2921.23	-6.79	1709.9	-354.58	1332.43	69.92	213.26	1181.05	75.61	-197.76
3.29	-2153.38	121.24	22.53	-2212.02	116.94	28.27	-3667.48	436.46	-2511.24	-4337.8	-187.13	284.57	-2789.74	-22.09	-23.65	-2861.84	-13.37	-19.75	-1749.08	-38.71	113.41	-1747.03	-44.69	146.58	-2574.47	63.74	1325.84	0	0	0	-2447.79	-10.28	1623.57	-2441.3	100.07	1618.61	-635.39	53.43	1774.23	-2910.27	-7.81	1709.71	-351.69	1325.37	73.6	215.26	1180.05	76.32	-194.08
3.3	-2149.19	119.41	20.7	-2210.7	115.6	24.36	-3660.07	436.37	-2517.82	-4340.01	-189.04	284.03	-2789.74	-22.09	-23.65	-2873.46	-14.45	-20.45	-1749.08	-38.71	113.41	-1747.03	-44.69	146.58	-2556	66.06	1326.75	0	0	0	-2431.82	-9.03	1622.49	-2448.48	101.28	1618.51	-635.39	53.43	1774.23	-2899.27	-8.82	1709.52	-354.49	1330.92	70.78	213.44	1180.63	75.38	-196
3.31	-2145.38	117.93	18.85	-2209.56	114.59	19.94	-3652.51	436.26	-2524.05	-4341.93	-190.89	283.47	-2789.74	-22.09	-23.65	-2888.66	-13.9	-22.85	-1749.08	-38.71	113.41	-1747.03	-44.69	146.58	-2537.82	67.49	1327.03	0	0	0	-2418.16	-6.86	1622.57	-2450.39	103.79	1618.74	-635.39	53.43	1774.23	-2888.25	-9.81	1709.34	-352.28	1332.24	70.64	214.91	1180.56	75.8	-189.85
3.32	-2141.88	116.83	17	-2201.66	112.76	14.53	-3644.81	436.13	-2529.93	-4343.56	-192.69	282.89	-2789.74	-22.09	-23.65	-2873.55	-13.81	-21.42	-1749.08	-38.71	113.41	-1747.03	-44.69	146.58	-2536.37	69.66	1327.98	0	0	0	-2406.34	-2.02	1624.43	-2423.21	109.21	1618.77	-635.39	53.43	1774.23	-2877.21	-10.78	1709.16	-353.61	1330.43	70.68	218.1	1179.56	76.69	-187.96
3.33	-2138.57	116.14	15.17	-2200.3	111.88	8.18	-3636.95	435.96	-2535.45	-4344.9	-194.42	282.29	-2789.74	-22.09	-23.65	-2859.53	-14.5	-17.06	-1749.08	-38.71	113.41	-1747.03	-44.69	146.58	-2525.77	70.38	1328.3	0	0	0	-2400.81	1.37	1625.9	-2398.35	112.92	1618.64	-635.39	53.43	1774.23	-2866.14	-11.73	1708.98	-354.72	1331.65	70.03	215.74	1179.88	76.13	-190.44
3.34	-2119.44	116.34	15.91	-2193.76	111.7	4.18	-3628.94	435.78	-2540.61	-4345.94	-196.08	281.67	-2789.74	-22.09	-23.65	-2880.45	-13.05	-20.94	-1749.08	-38.71	113.41	-1747.03	-44.69	146.58	-2528.57	71.76	1329.47	0	0	0	-2396.55	5.1	1627.4	-2374.12	117.07	1618.2	-635.39	53.43	1774.23	-2855.05	-12.66	1708.8	-355.87	1333.47	69.12	213.85	1180.7	75.64	-194.42
3.35	-2101.73	116.44	14.6	-2214.75	111.66	-5.59	-3620.78	435.56	-2545.4	-4346.67	-197.69	281.03	-2789.74	-22.09	-23.65	-2869.79	-13.98	-20.1	-1749.08	-38.71	113.41	-1747.03	-44.69	146.58	-2487.27	72.88	1331.96	0	0	0	-2396.99	6.3	1627.71	-2367.97	118.35	1617.73	-635.39	53.43	1774.23	-2843.93	-13.58	1708.63	-352.1	1333.41	69.88	216.39	1180.3	76.2	-198.55
3.36	-2162.65	113.85	0.06	-2207.69	110.82	-6.08	-3612.46	435.32	-2549.82	-4347.09	-199.23	280.37	-2789.74	-22.09	-23.65	-2866.72	-13.94	-19.94	-1749.08	-38.71	113.41	-1747.03	-44.69	146.58	-2474.01	74.69	1332.99	0	0	0	-2387.7	7.38	1627.8	-2364.46	119.23	1618.21	-635.39	53.43	1774.23	-2832.79	-14.47	1708.46	-355.14	1332.07	69.78	215.25	1179.74	76.12	-196.93
3.37	-2144.5	114.5	1.62	-2202.43	107.71	-8.62	-3603.98	435.05	-2553.87	-4347.19	-200.7	279.69	-2789.74	-22.09	-23.65	-2854.59	-14.5	-20.89	-1749.08	-38.71	113.41	-1747.03	-44.69	146.58	-2483.4	76.43	1333.44	0	0	0	-2354.28	10.75	1628.63	-2348.2	122.19	1620.57	-635.39	53.43	1774.23	-2821.63	-15.35	1708.29	-358.27	1332.15	69.14	216.74	1180.83	76.08	-199.63
3.38	-2094.9	113.19	10.75	-2197.64	109.94	-8.51	-3595.35	434.76	-2557.54	-4346.98	-202.11	278.99	-2789.75	-22.09	-23.65	-2860.06	-16.19	-23.35	-1749.08	-38.71	113.41	-1747.03	-44.69	146.58	-2474.97	79.18	1334.92	0	0	0	-2329.13	13.41	1629.39	-2334.3	124.59	1622.39	-635.39	53.43	1774.23	-2810.45	-16.21	1708.13	-357.42	1332.2	69.05	214.68	1180.79	75.75	-194.65
3.39	-2096.96	114.74	9.38	-2201.93	108.89	-8.89	-3586.56	434.44	-2560.82	-4346.44	-203.45	278.27	-2796.86	-20.79	-26.5	-2851	-16.07	-22	-1749.08	-38.71	113.41	-1747.03	-44.69	146.58	-2445.27	79.06	1336.05	0	0	0	-2305.02	16.49	1630.08	-2313.36	127.43	1623.6	-635.39	53.43	1774.23	-2799.24	-17.04	1707.97	-353.37	1333	69.53	212.9	1178.92	75.87	-190.5
3.4	-2150.48	112.05	-3.2	-2206.69	109.04	-10.9	-3577.6	434.08	-2563.72	-4345.57	-204.72	277.53	-2811.65	-22.07	-29.25	-2831.71	-17.06	-19.64	-1749.08	-38.71	113.41	-1747.03	-44.69	146.58	-2438.45	81.13	1337.65	0	0	0	-2303.96	17.98	1630.42	-2297.54	129.07	1622.76	-635.39	53.43	1774.23	-2788.01	-17.86	1707.81	-350.36	1332.69	70.27	214.02	1179.75	75.93	-191.35
3.41	-2108.93	113.89	4.98	-2214.97	110.29	-12.91	-3568.49	433.71	-2566.23	-4344.37	-205.93	276.78	-2758.29	-21.7	-20.32	-2838.23	-18.03	-21.56	-1749.08	-38.71	113.41	-1747.03	-44.69	146.58	-2443.09	82.07	1338.68	0	0	0	-2307.35	19.36	1631.33	-2291.22	130.89	1622.19	-635.39	53.43	1774.23	-2776.76	-18.66	1707.66	-351.09	1332.75	70.25	215.35	1180.5	76.01	-191.24
3.42	-2112.16	111.95	7.53	-2236.1	108.34	-16.2	-3559.21	433.3	-2568.33	-4342.83	-207.07	276	-2787.99	-25.57	-28.68	-2820.88	-19.71	-17.54	-1749.08	-38.71	113.41	-1747.03	-44.69	146.58	-2407.81	84.64	1341	0	0	0	-2296.66	22.09	1633.74	-2298.79	134.25	1624.17	-635.39	53.43	1774.23	-2765.49	-19.44	1707.51	-352.1	1332.59	70.13	218.27	1179.58	76.86	-191.73
3.43	-2133.98	110.82	-1.12	-2204.59	110.54	-13.13	-3549.77	432.86	-2570.04	-4340.94	-208.13	275.2	-2792.66	-26.54	-30.61	-2814.7	-21.56	-16.24	-1749.08	-38.71	113.41	-1747.03	-44.69	146.58	-2409.09	86.11	1342.38	0	0	0	-2284.69	24.03	1635.48	-2306.78	136.54	1626.19	-635.39	53.43	1774.23	-2754.2	-20.2	1707.37	-353.05	1331.71	70.19	214.36	1180.33	75.73	-196.15
3.44	-2099.13	112.59	6.8	-2223.27	108.99	-15.27	-3540.16	432.39	-2571.34	-4338.7	-209.13	274.38	-2804.08	-29.55	-33.62	-2803.39	-23.34	-13.13	-1749.08	-38.71	113.41	-1747.03	-44.69	146.58	-2403.64	85.76	1342.82	0	0	0	-2277.86	26.34	1637.56	-2304.13	138.8	1627.24	-635.39	53.43	1774.23	-2742.89	-20.93	1707.22	-357.28	1332.37	69.43	216.27	1180.93	75.77	-193.53
3.45	-2096.49	112.4	6.78	-2193.44	109.39	-9.95	-3530.39	431.9	-2572.23	-4336.12	-210.05	273.55	-2755.89	-33.17	-25.9	-2800.71	-25.82	-11.03	-1749.08	-38.71	113.41	-1747.03	-44.69	146.58	-2406.47	86.34	1344.31	0	0	0	-2281.12	27.45	1638.43	-2283.56	138.91	1626.12	-635.39	53.43	1774.23	-2731.56	-21.65	1707.09	-354.16	1332.61	69.67	214.09	1181.48	75.14	-190.37
3.46	-2097.69	112.29	6.46	-2194.55	110.37	-9.82	-3520.45	431.37	-2572.7	-4333.17	-210.9	272.69	-2755.27	-36.36	-25.88	-2772.94	-28.5	-2.51	-1749.08	-38.71	113.41	-1747.03	-44.69	146.58	-2401.88	87.13	1346.13	0	0	0	-2278.17	28.51	1638.85	-2261.4	138.81	1625.43	-635.39	53.43	1774.23	-2720.2	-22.34	1706.95	-354.9	1331.13	70.07	215.24	1181.11	75.63	-194.41
3.47	-2102.38	112.25	5.86	-2192.5	107.55	-10.09	-3510.34	430.82	-2572.76	-4329.86	-211.68	271.82	-2759.93	-40.24	-23.01	-2770.56	-32.14	1.16	-1749.08	-38.71	113.41	-1747.03	-44.69	146.58	-2396.02	86.14	1347.82	0	0	0	-2252.78	30.7	1639.57	-2253.93	140.43	1627.74	-635.39	53.43	1774.23	-2708.84	-23.02	1706.82	-356.93	1331.24	69.56	212.2	1181.54	74.9	-193.75
3.48	-2110.21	112.28	5.02	-2202.42	110.37	-13.03	-3500.05	430.23	-2572.39	-4326.18	-212.39	270.93	-2743.4	-42.83	-18.93	-2756.76	-34.39	6.37	-1749.08	-38.71	113.41	-1747.03	-44.69	146.58	-2371.81	87.94	1348.97	0	0	0	-2231.76	32.27	1640.14	-2256.58	141.99	1630.08	-635.39	53.43	1774.23	-2697.45	-23.67	1706.7	-355.72	1330.77	70.22	213.92	1180.38	75.66	-193.92
3.49	-2120.81	112.38	3.95	-2184.02	110.17	-8.65	-3489.6	429.61	-2571.59	-4322.13	-213.02	270.01	-2709.84	-45.98	-11.75	-2728.37	-37.32	13.01	-1749.08	-38.71	113.41	-1747.03	-44.69	146.58	-2368.12	88.12	1350.9	0	0	0	-2213.55	34.23	1640.92	-2253.63	143.67	1632.12	-635.39	53.43	1774.23	-2686.04	-24.3	1706.57	-353.98	1331.36	70.13	214.24	1179.33	75.99	-195.3
3.5	-2133.83	112.54	2.71	-2174.66	110.25	-7.83	-3478.97	428.96	-2570.37	-4317.7	-213.57	269.08	-2693.91	-47.91	-10.17	-2707.16	-38.33	16.53	-1749.08	-38.71	113.41	-1747.03	-44.69	146.58	-2352.21	88.62	1351.7	0	0	0	-2215.01	35.05	1641.57	-2246.44	144.24	1632.19	-635.39	53.43	1774.23	-2674.62	-24.91	1706.46	-350.97	1331.28	70.48	217.05	1179.69	76.64	-190.33
3.51	-2148.92	112.74	1.3	-2177.04	110.87	-8.2	-3468.16	428.28	-2568.7	-4312.89	-214.05	268.13	-2646.43	-50.28	-3.02	-2687.76	-39.98	19.88	-1749.08	-38.71	113.41	-1747.03	-44.69	146.58	-2349.06	88.55	1352.97	0	0	0	-2219.21	35.1	1642.3	-2234.24	144.18	1631.69	-635.39	53.43	1774.23	-2663.18	-25.5	1706.34	-353.11	1334.1	69.5	214.1	1181.94	75.37	-193.52
3.52	-2165.72	112.99	-0.23	-2218.53	110.88	-16.52	-3457.18	427.57	-2566.59	-4307.69	-214.45	267.16	-2648.77	-52.14	-4.52	-2653.01	-40.88	23.77	-1749.08	-38.71	113.41	-1747.03	-44.69	146.58	-2327.36	89.66	1354.54	0	0	0	-2209.28	34.78	1643.32	-2216.31	143.94	1631.99	-635.39	53.43	1774.23	-2651.73	-26.06	1706.23	-350.24	1331.65	70.79	214.11	1181.78	75.26	-196.49
3.53	-2183.88	113.28	-1.85	-2184.62	111.37	-9.18	-3446.03	426.83	-2564.04	-4302.1	-214.77	266.18	-2598.77	-50.55	0.9	-2634.92	-43.24	24.02	-1749.08	-38.71	113.41	-1747.03	-44.69	146.58	-2326.34	89.21	1356.33	0	0	0	-2190.37	34.6	1644.38	-2202.81	144.01	1633.23	-635.39	53.43	1774.23	-2640.25	-26.6	1706.13	-357.23	1331.61	69.51	215.84	1180.84	75.94	-195.86
3.54	-2203.03	113.61	-3.55	-2198.76	110.76	-12.69	-3434.69	426.05	-2561.04	-4296.11	-215.02	265.17	-2581.38	-53.17	0.17	-2601.01	-45.03	24.13	-1749.08	-38.71	113.41	-1747.03	-44.69	146.58	-2322.02	89.17	1356.27	0	0	0	-2182.91	34.17	1644.72	-2187.68	143.5	1633.08	-635.39	53.43	1774.23	-2628.77	-27.12	1706.03	-356.52	1331.2	69.65	216.58	1179.22	76.77	-194.54
3.55	-2222.83	113.96	-5.27	-2203.89	109.76	-14.7	-3423.17	425.24	-2557.58	-4289.72	-215.18	264.14	-2536.33	-54.19	2.5	-2561.78	-46.32	25.1	-1749.08	-38.71	113.41	-1747.03	-44.69	146.58	-2307.89	89.95	1357.25	0	0	0	-2170.29	34.99	1644.46	-2178.83	142.71	1634.01	-635.39	53.43	1774.23	-2617.26	-27.62	1705.93	-354.52	1331.35	70.29	216.02	1179.99	76.05	-195.05
3.56	-2242.92	114.33	-7.01	-2200.78	110.32	-13.92	-3411.47	424.4	-2553.66	-4282.93	-215.26	263.1	-2528.26	-58.91	-4.1	-2558.8	-49.16	19.72	-1749.08	-38.71	113.41	-1747.03	-44.69	146.58	-2307.86	90.91	1358.45	0	0	0	-2170.44	35.12	1645.14	-2176.74	142.95	1634.08	-635.39	53.43	1774.23	-2605.75	-28.1	1705.84	-351.86	1331.08	70.78	218.6	1179.52	76.66	-197.31
3.57	-2262.94	114.71	-8.72	-2191.37	111.5	-12.72	-3399.59	423.53	-2549.28	-4275.72	-215.27	262.03	-2493.8	-60.42	-2.27	-2534.39	-51.53	17.02	-1749.08	-38.71	113.41	-1747.03	-44.69	146.58	-2292.68	91.77	1359.39	0	0	0	-2161.22	34.39	1645.42	-2164.8	144.11	1634.21	-635.39	53.43	1774.23	-2594.21	-28.55	1705.75	-357.89	1332.78	69.47	217.82	1179.46	76.64	-198.21
3.58	-2282.53	115.1	-10.37	-2178.58	112.12	-8.56	-3387.52	422.62	-2544.43	-4268.1	-215.19	260.95	-2424.19	-61	3.58	-2491.27	-52.57	18.18	-1749.08	-38.71	113.41	-1747.03	-44.69	146.58	-2279.1	92.16	1360.23	0	0	0	-2143.68	33.84	1644.97	-2146.74	144.51	1634.7	-635.39	53.43	1774.23	-2582.67	-28.97	1705.67	-354.12	1330.69	70.28	216.8	1179.45	76.6	-196.23
3.59	-2301.35	115.5	-11.94	-2169.73	110	-7.14	-3375.27	421.67	-2539.11	-4260.06	-215.03	259.85	-2425.6	-62.73	-3.17	-2444.73	-53.96	17.72	-1749.08	-38.71	113.41	-1747.03	-44.69	146.58	-2271.3	94.08	1361.32	0	0	0	-2128.55	33.24	1645.02	-2141.73	144.74	1635.38	-635.39	53.43	1774.23	-2571.11	-29.38	1705.59	-351.4	1331.44	70.45	215.36	1180.35	75.9	-196.22
3.6	-2319.03	115.89	-13.4	-2134.55	112.23	-0.38	-3362.83	420.69	-2533.31	-4251.59	-214.78	258.73	-2357.33	-63.24	2.32	-2412.81	-55.43	16.39	-1749.08	-38.71	113.41	-1747.03	-44.69	146.58	-2276.42	93.7	1361.74	0	0	0	-2122.78	33.03	1645.59	-2156.07	144	1636.08	-635.39	53.43	1774.23	-2559.53	-29.76	1705.52	-355.74	1332.11	69.59	213.76	1181.49	75.25	-193.42
3.61	-2335.23	116.26	-14.71	-2206.83	111.57	-14.29	-3350.2	419.68	-2527.03	-4242.69	-214.45	257.59	-2327.64	-64.7	-1.26	-2390.87	-58.15	11.95	-1749.08	-38.71	113.41	-1747.03	-44.69	146.58	-2281.19	93.85	1363.08	0	0	0	-2119.37	32.85	1646.37	-2161.74	143.04	1636.49	-635.39	53.43	1774.23	-2547.95	-30.11	1705.46	-351.43	1330.14	71.15	216.38	1180.51	76.26	-192.44
3.62	-2349.58	116.63	-15.84	-2173.04	109.46	-7.54	-3337.38	418.64	-2520.26	-4233.35	-214.04	256.44	-2304.59	-67.09	-3.84	-2356.4	-59.74	9.69	-1749.08	-38.71	113.41	-1747.03	-44.69	146.58	-2274.54	94.83	1363.06	0	0	0	-2111.38	32.36	1647.05	-2130.8	142.61	1636.31	-635.39	53.43	1774.23	-2536.35	-30.44	1705.39	-350.67	1329.57	71.21	215.65	1180.6	76.23	-195.33
3.63	-2361.72	116.97	-16.77	-2186.39	109.95	-11.79	-3324.38	417.55	-2513.01	-4223.58	-213.54	255.26	-2284.31	-68.04	-5.32	-2323.21	-60.5	7.7	-1749.08	-38.71	113.41	-1747.03	-44.69	146.58	-2245.81	95.62	1363.9	0	0	0	-2105.06	31.98	1647.31	-2101.5	142.66	1636.01	-635.39	53.43	1774.23	-2524.74	-30.75	1705.34	-350.41	1330.31	71.32	212.55	1181.76	74.96	-196.42
3.64	-2371.31	117.28	-17.47	-2151.57	109.89	-1.84	-3311.17	416.43	-2505.26	-4213.36	-212.95	254.07	-2256.15	-70.5	-8.27	-2287.27	-63.67	6.46	-1749.08	-38.71	113.41	-1747.03	-44.69	146.58	-2250.25	95.66	1363.46	0	0	0	-2097.03	30.93	1647.83	-2070.95	141.83	1635.43	-635.39	53.43	1774.23	-2513.12	-31.03	1705.28	-354.1	1331.92	69.89	214.54	1180.07	75.72	-196.57
3.65	-2377.99	117.56	-17.9	-2194.11	111.58	-9.13	-3297.78	415.28	-2497.01	-4202.69	-212.28	252.86	-2227.6	-72.42	-9.97	-2259.6	-64.87	4.17	-1749.08	-38.71	113.41	-1747.03	-44.69	146.58	-2236.86	96.17	1364.05	0	0	0	-2091.24	29.55	1648.05	-2061.27	140.23	1634.79	-635.39	53.43	1774.23	-2501.48	-31.29	1705.24	-351.09	1329.87	70.91	215.4	1180.89	75.98	-191.82
3.66	-2381.4	117.79	-18.03	-2201.59	110.69	-10.64	-3284.19	414.09	-2488.25	-4191.56	-211.52	251.63	-2197.26	-74.89	-10.9	-2214.24	-66.46	4.99	-1749.08	-38.71	113.41	-1747.03	-44.69	146.58	-2221.17	97.81	1364.03	0	0	0	-2084.28	28.56	1647.85	-2061.23	138.66	1634.61	-635.39	53.43	1774.23	-2489.84	-31.52	1705.2	-356.55	1331.2	69.78	218.58	1179.36	77.01	-196.05
3.67	-2381.19	117.98	-17.84	-2189.51	109.6	-8.87	-3270.4	412.86	-2478.99	-4179.98	-210.66	250.38	-2123.62	-72.74	-3.11	-2205.1	-67.29	-1.49	-1749.08	-38.71	113.41	-1747.03	-44.69	146.58	-2215.44	96.76	1363.63	0	0	0	-2072.74	28.7	1647.08	-2059.6	137.93	1635.39	-635.39	53.43	1774.23	-2478.19	-31.73	1705.16	-354.71	1331.35	69.71	215.39	1179.91	76.16	-195.86
3.68	-2377	118.11	-17.29	-2199.23	110.83	-9.14	-3256.42	411.6	-2469.22	-4167.93	-209.72	249.11	-2042.2	-73.31	5.57	-2172.32	-68.72	-1.68	-1749.08	-38.71	113.41	-1747.03	-44.69	146.58	-2203.55	97.92	1363.79	0	0	0	-2065.24	29.17	1646.52	-2056.51	137.91	1636.11	-635.39	53.43	1774.23	-2466.52	-31.91	1705.13	-353.78	1331.29	69.97	214.27	1181.48	75.32	-198
3.69	-2368.47	118.19	-16.35	-2151.6	110.9	-0.03	-3242.24	410.3	-2458.93	-4155.42	-208.69	247.83	-2058.12	-77.81	-4.95	-2121.52	-68.58	1.21	-1749.08	-38.71	113.41	-1747.03	-44.69	146.58	-2196.36	98.34	1363.39	0	0	0	-2052.85	28.91	1645.75	-2049.7	137.57	1636.39	-635.39	53.43	1774.23	-2454.85	-32.07	1705.11	-354.51	1333.54	69.34	211.88	1181.71	74.84	-192.37
3.7	-2355.26	118.2	-15	-2172.57	110.91	-3.2	-3227.86	408.96	-2448.11	-4142.43	-207.57	246.53	-2066.79	-78.79	-11.54	-2078.8	-68.2	4.06	-1749.08	-38.71	113.41	-1747.03	-44.69	146.58	-2195.65	98.31	1362.65	0	0	0	-2042.37	27.61	1645.14	-2040.45	137.17	1635.52	-635.39	53.43	1774.23	-2443.17	-32.2	1705.09	-352.22	1331.41	70.51	214.39	1181.1	75.45	-193.47
3.71	-2336.99	118.13	-13.21	-2171.59	112.25	-5.41	-3213.27	407.58	-2436.78	-4128.96	-206.35	245.21	-2016.14	-79.87	-4.18	-2066.93	-69.38	1.43	-1749.08	-38.71	113.41	-1747.03	-44.69	146.58	-2182.85	98.07	1363.21	0	0	0	-2034.08	26.11	1644.42	-2033.81	136.42	1634.23	-635.39	53.43	1774.23	-2431.48	-32.3	1705.07	-354.11	1332.08	70.17	214.28	1181.54	75.51	-193.15
3.72	-2313.33	117.99	-10.94	-2176.71	111.47	-6.17	-3198.48	406.17	-2424.91	-4115	-205.04	243.87	-2018.73	-79.9	-11.95	-2028.4	-68.38	3.82	-1749.08	-38.71	113.41	-1747.03	-44.69	146.58	-2181.68	97.43	1362.79	0	0	0	-2028.25	25.24	1643.3	-2034.8	135.07	1633.27	-635.39	53.43	1774.23	-2419.78	-32.38	1705.06	-354.89	1332.4	69.93	214.92	1181.97	75.27	-198.57
3.73	-2283.91	117.77	-8.16	-2169.53	111.6	-4.93	-3183.49	404.71	-2412.5	-4100.56	-203.64	242.51	-1915.96	-77.05	5.13	-1981.15	-67.27	10.21	-1749.08	-38.71	113.41	-1747.03	-44.69	146.58	-2166.69	97.33	1361.48	0	0	0	-2025.98	25.1	1642.6	-2038.03	134.19	1632.99	-635.39	53.43	1774.23	-2408.07	-32.43	1705.06	-351.9	1330.19	71.21	213.51	1180.51	75.31	-194.83
3.74	-2248.37	117.45	-4.84	-2148.81	112.06	-1.3	-3168.29	403.22	-2399.56	-4085.63	-202.14	241.14	-1904.75	-77.22	4.66	-1948.8	-67.34	12.16	-1749.08	-38.71	113.41	-1747.03	-44.69	146.58	-2167.69	96.64	1361.27	0	0	0	-2020.63	24.77	1641.82	-2034.43	133.15	1632.47	-635.39	53.43	1774.23	-2396.36	-32.45	1705.07	-353.92	1330.85	70.78	216.66	1180.03	76.03	-193.68
3.75	-2206.37	117.04	-0.96	-2161.73	112.53	-4.58	-3152.89	401.69	-2386.08	-4070.2	-200.55	239.75	-1877.22	-75.48	7.16	-1911.37	-67.71	17.66	-1749.08	-38.71	113.41	-1747.03	-44.69	146.58	-2138.36	97.05	1360.02	0	0	0	-2013.69	24.58	1641.47	-2020.09	132.72	1632.06	-635.39	53.43	1774.23	-2384.64	-32.45	1705.08	-354.74	1331.31	70.03	215.21	1178.96	76.38	-192.41
3.76	-2157.54	116.52	3.52	-2168.15	115.07	-9.93	-3137.27	400.12	-2372.04	-4054.27	-198.86	238.34	-1849.96	-77.19	12.08	-1883.59	-66.51	20.74	-1749.08	-38.71	113.41	-1747.03	-44.69	146.58	-2150.92	95.69	1359.4	0	0	0	-2003.28	24.01	1640.77	-2000.89	132.28	1631.19	-635.39	53.43	1774.23	-2372.91	-32.42	1705.09	-351.34	1331.07	71.06	215.72	1179.62	76.38	-191.38
3.77	-2101.57	115.9	8.62	-2177.28	113.71	-6.25	-3121.45	398.51	-2357.45	-4037.83	-197.08	236.91	-1807.44	-77.04	22.9	-1861.27	-64.39	23.21	-1749.08	-38.71	113.41	-1747.03	-44.69	146.58	-2140.57	95.45	1359.57	0	0	0	-1987.52	22.56	1638.95	-1982.7	131.23	1629.33	-635.39	53.43	1774.23	-2361.18	-32.36	1705.11	-350.65	1329.65	71.43	215.02	1181.14	75.72	-191.16
3.78	-2071.7	115.56	11.34	-2154.61	114.67	-3.37	-3105.42	396.86	-2342.31	-4020.87	-195.19	235.46	-1796.83	-75.12	46.15	-1793.17	-63.96	36.41	-1749.08	-38.71	113.41	-1747.03	-44.69	146.58	-2135.03	96.27	1358.29	0	0	0	-1977.98	21.53	1637.63	-1974.82	130.46	1628.06	-635.39	53.43	1774.23	-2349.44	-32.28	1705.14	-353.31	1330.36	70.54	215.36	1180.42	76.26	-193.65
3.79	-2031.48	115.3	14.5	-2209.61	114	-12.13	-3089.17	395.17	-2326.61	-4003.4	-193.21	234	-1764.85	-77.04	60.93	-1812.73	-64.14	35.08	-1749.08	-38.71	113.41	-1747.03	-44.69	146.58	-2134.95	95.6	1357.82	0	0	0	-1967.76	20.69	1636.89	-1964.04	130.27	1627.21	-635.39	53.43	1774.23	-2337.7	-32.16	1705.18	-354.45	1332.3	69.91	216.9	1180.13	76.37	-196.15
3.8	-2014.03	115.58	14.8	-2170.16	114.35	-4.75	-3072.71	393.44	-2310.34	-3985.41	-191.13	232.52	-1733.75	-74.33	72.78	-1796.21	-61.32	47.09	-1749.08	-38.71	113.41	-1747.03	-44.69	146.58	-2118.69	94.69	1357.23	0	0	0	-1961.86	19.9	1636.07	-1955.55	129.59	1626.36	-635.39	53.43	1774.23	-2325.95	-32.02	1705.22	-350.14	1330.43	71.11	215.61	1179.87	75.92	-193.74
3.81	-2014.14	116.24	13.08	-2159.64	114.14	-2.1	-3056.03	391.66	-2293.49	-3966.89	-188.95	231.02	-1712.07	-70.87	87.48	-1773.74	-55.96	67.18	-1749.08	-38.71	113.41	-1747.03	-44.69	146.58	-2117.92	94.75	1356.6	0	0	0	-1962.13	19	1634.54	-1938.87	128.1	1624.33	-635.39	53.43	1774.23	-2314.2	-31.85	1705.27	-352.55	1331.47	70.49	214.56	1179.77	75.88	-195.17
3.82	-2026.59	117.13	10.19	-2168.31	114.32	-3.92	-3039.14	389.85	-2276.08	-3947.85	-186.67	229.51	-1693.24	-69.18	96.62	-1742.44	-52.54	87.23	-1749.08	-38.71	113.41	-1747.03	-44.69	146.58	-2090.98	93.05	1354.98	0	0	0	-1944.04	17.44	1632.82	-1947.5	126.48	1623.95	-635.39	53.43	1774.23	-2302.45	-31.66	1705.32	-351.18	1330.31	71.47	214.55	1181.23	75.63	-195.9
3.83	-2046.16	118.09	6.98	-2161.51	114.58	-3.4	-3022.03	387.99	-2258.08	-3928.26	-184.28	227.98	-1675.88	-69.91	106.53	-1715.5	-51.85	100.47	-1749.08	-38.71	113.41	-1747.03	-44.69	146.58	-2090.13	91.46	1354.26	0	0	0	-1935.87	15.98	1631.97	-1950.13	125.21	1623.72	-635.39	53.43	1774.23	-2290.69	-31.43	1705.38	-354.52	1332.43	69.98	216.59	1180.74	76.11	-191.57
3.84	-2067.63	118.95	4.28	-2156.27	115.71	-1.48	-3004.71	386.1	-2239.51	-3908.13	-181.8	226.43	-1660.41	-67.87	120.95	-1696.02	-51.36	108.64	-1749.08	-38.71	113.41	-1747.03	-44.69	146.58	-2064.05	91.64	1353.04	0	0	0	-1934.23	14.89	1631.36	-1935.81	125.01	1622.43	-635.39	53.43	1774.23	-2278.92	-31.17	1705.45	-357.88	1333.2	69	215.75	1180.93	75.95	-189.28
3.85	-2085.79	119.57	2.94	-2174.54	114.6	-5.42	-2987.16	384.16	-2220.34	-3887.46	-179.2	224.86	-1643.54	-66.07	129.4	-1679.1	-51.27	115.85	-1749.08	-38.71	113.41	-1747.03	-44.69	146.58	-2073.51	90.61	1352.56	0	0	0	-1925.23	14.52	1630.49	-1911.94	124.18	1621.13	-635.39	53.43	1774.23	-2267.16	-30.89	1705.52	-357.24	1331.62	69.28	213.31	1179.88	75.54	-190.4
3.86	-2095.42	119.77	3.81	-2170.2	115.1	-3.56	-2969.39	382.17	-2200.58	-3866.24	-176.51	223.28	-1630.94	-67.51	135.74	-1667.55	-49.36	120	-1749.08	-38.71	113.41	-1747.03	-44.69	146.58	-2054.3	89.58	1350.93	0	0	0	-1913.98	13.42	1629.87	-1902.06	121.47	1620.98	-635.39	53.43	1774.23	-2255.39	-30.58	1705.6	-356.74	1331.77	69.13	216.96	1179.97	76.67	-195.75
3.87	-2091.31	119.41	7.72	-2137.64	114.42	0.7	-2951.39	380.15	-2180.22	-3844.46	-173.71	221.68	-1621.85	-68.08	138.78	-1653.05	-48.36	125.53	-1749.08	-38.71	113.41	-1747.03	-44.69	146.58	-2054.06	87.55	1351.21	0	0	0	-1901.36	11.96	1628.1	-1897.48	120.17	1620.33	-635.39	53.43	1774.23	-2243.62	-30.23	1705.69	-357.06	1332.67	69.11	213.91	1180.74	75.36	-191.55
3.88	-2084.95	119.06	10.58	-2168.42	116.33	-4.56	-2933.18	378.08	-2159.27	-3822.12	-170.81	220.06	-1613.38	-67.93	138.57	-1646.32	-48.71	126.58	-1749.08	-38.71	113.41	-1747.03	-44.69	146.58	-2039.56	86.44	1350.68	0	0	0	-1893.17	9.2	1626.66	-1884.54	120.02	1618.31	-635.39	53.43	1774.23	-2231.85	-29.86	1705.78	-353.74	1331.04	70.53	215.8	1179.95	76.22	-195.25
3.89	-2082.52	118.42	13.77	-2150.68	117.21	0.87	-2914.73	375.97	-2137.7	-3799.22	-167.79	218.42	-1604.89	-66.99	136.01	-1642.52	-49.52	123.13	-1749.08	-38.71	113.41	-1747.03	-44.69	146.58	-2038.02	85.65	1350.03	0	0	0	-1885.32	8.67	1626.39	-1880.34	119.08	1618.01	-635.39	53.43	1774.23	-2220.08	-29.46	1705.88	-353.44	1331.25	70.51	213.14	1180.77	75.42	-192.42
3.9	-2076.45	117.1	17.17	-2187.05	116.96	-6.34	-2896.06	373.81	-2115.53	-3775.74	-164.68	216.77	-1600.46	-68.17	129.07	-1636.81	-49.93	115.14	-1749.08	-38.71	113.41	-1747.03	-44.69	146.58	-2033.99	83.64	1349.69	0	0	0	-1868.82	6.64	1624.7	-1876.29	117.2	1618.63	-635.39	53.43	1774.23	-2208.31	-29.03	1705.99	-355.92	1332.43	69.68	216.03	1179.77	76.24	-188.88
3.91	-2068.45	115.48	20.38	-2168.45	116.01	-2.88	-2877.16	371.61	-2092.74	-3751.7	-161.45	215.1	-1594.6	-67.97	122.58	-1629.83	-50.06	108.52	-1749.08	-38.71	113.41	-1747.03	-44.69	146.58	-2020.62	82.4	1348.81	0	0	0	-1861.66	4.47	1623.79	-1866.24	115.23	1618.54	-635.39	53.43	1774.23	-2196.54	-28.57	1706.11	-359.76	1333.46	68.9	215.45	1180.39	75.83	-192.61
3.92	-2060.22	113.94	23	-2150.21	116.57	0.46	-2858.03	369.37	-2069.34	-3727.07	-158.11	213.41	-1592.59	-67.86	114.17	-1627.23	-49.62	101.2	-1749.08	-38.71	113.41	-1747.03	-44.69	146.58	-2011.39	79.47	1348.65	0	0	0	-1861.59	3	1623.56	-1856.47	113.79	1617.71	-635.39	53.43	1774.23	-2184.77	-28.07	1706.23	-355.08	1331.31	70.22	210.8	1181.59	74.67	-195.07
3.93	-2053.46	112.83	24.63	-2174.82	117.83	-4.5	-2838.68	367.08	-2045.3	-3701.86	-154.67	211.71	-1590.23	-68.79	106.81	-1623.95	-49.84	95.21	-1749.08	-38.71	113.41	-1747.03	-44.69	146.58	-2008.24	78.4	1347.62	0	0	0	-1853.04	1.51	1622.41	-1848.5	110.79	1617.78	-635.39	53.43	1774.23	-2173	-27.55	1706.36	-354.88	1332.25	69.63	213.43	1181.07	75.32	-193.07
3.94	-2049.87	112.55	24.87	-2197.23	116.26	-7.86	-2819.08	364.74	-2020.65	-3676.06	-151.11	209.99	-1585.64	-67.18	100.71	-1620.42	-49.55	89.5	-1749.08	-38.71	113.41	-1747.03	-44.69	146.58	-1993.37	76.36	1347.17	0	0	0	-1842.13	-1.54	1622.14	-1825.94	109.41	1617.21	-635.39	53.43	1774.23	-2161.23	-26.99	1706.5	-353.21	1330.71	70.74	217.72	1179.8	76.67	-195.33
3.95	-2051.14	113.45	23.31	-2145.67	115.08	0.72	-2799.26	362.36	-1995.35	-3649.66	-147.44	208.26	-1581.6	-65.97	91.17	-1614.98	-49.68	82.61	-1749.08	-38.71	113.41	-1747.03	-44.69	146.58	-2005.42	74.61	1346.75	0	0	0	-1809.17	13.83	1640.91	-1811.58	107.46	1616.85	-635.39	53.43	1774.23	-2149.47	-26.41	1706.64	-351.51	1329.96	70.99	216.63	1178.96	76.62	-199.22
3.96	-2059	115.91	19.56	-2155.79	117.36	-0.46	-2779.2	359.94	-1969.43	-3622.67	-143.66	206.5	-1574.75	-66.52	75.09	-1611.45	-46.89	73.24	-1749.08	-38.71	113.41	-1747.03	-44.69	146.58	-1970.64	71.86	1346.39	0	0	0	-1795.05	14.96	1644.13	-1811.34	103.97	1616.4	-635.39	53.43	1774.23	-2137.7	-25.79	1706.79	-354.31	1331.84	70.02	217.84	1178.78	77.04	-193.5
3.97	-2075.11	120.3	13.22	-2128.65	116.89	3.95	-2758.9	357.46	-1942.86	-3595.07	-139.77	204.73	-1565.79	-65.91	67.39	-1599.42	-47.9	62.29	-1749.08	-38.71	113.41	-1747.03	-44.69	146.58	-1972.95	69.28	1346.53	0	0	0	-1785.88	12.21	1643.47	-1818.9	101.31	1617.43	-635.39	53.43	1774.23	-2125.94	-25.14	1706.95	-357.78	1333.64	69.08	218.82	1179.32	77.01	-192.2
3.98	-2085.51	123.03	9.33	-2165.14	117.39	-4.27	-2738.36	354.95	-1915.64	-3566.86	-135.76	202.95	-1560.24	-64.02	59.42	-1602.02	-45.13	59.96	-1749.08	-38.71	113.41	-1747.03	-44.69	146.58	-1944.89	67.5	1347.05	0	0	0	-1774.8	9.58	1642.99	-1806.89	98.25	1617.59	-635.39	53.43	1774.23	-2114.18	-24.46	1707.12	-355.86	1331.65	69.92	216.97	1179.34	76.56	-195.27
3.99	-2085.6	121.94	8.45	-2185.13	115.6	-6	-2717.59	352.38	-1887.78	-3538.05	-131.64	201.14	-1566.06	-64.25	50.46	-1597.25	-46.99	49.23	-1749.08	-38.71	113.41	-1747.03	-44.69	146.58	-1956.66	65.14	1348.07	0	0	0	-1767.45	6.73	1642.89	-1777.23	94.89	1616.86	-635.39	53.43	1774.23	-2102.42	-23.75	1707.3	-357.21	1332.36	69.59	215.59	1179.75	75.96	-194.93
4	-2082.88	118.73	9.57	-2176.69	118.03	-5.14	-2696.58	349.77	-1859.26	-3508.61	-127.41	199.32	-1560.37	-63.97	46.54	-1603.42	-46.5	42.76	-1749.08	-38.71	113.41	-1747.03	-44.69	146.58	-1943.9	62.78	1349.88	0	0	0	-1754.22	4	1642.86	-1796.26	92.32	1618	-635.39	53.43	1774.23	-2090.67	-23.01	1707.48	-351.97	1330.43	70.82	212.58	1180.66	75.25	-193.34
4.01	-2114.84	120.38	3.22	-2156.13	115.99	-1.64	-2675.32	347.11	-1830.08	-3478.55	-123.06	197.49	-1558.67	-63.55	42.86	-1595.21	-45.47	40.99	-1749.08	-38.71	113.41	-1747.03	-44.69	146.58	-1948.28	60.21	1351.61	0	0	0	-1746.99	1.1	1643.15	-1772.56	90.36	1617.72	-635.39	53.43	1774.23	-2078.93	-22.23	1707.67	-352.78	1330.45	70.74	214.27	1180.55	75.71	-196.06
4.02	-2076.36	118.46	9.93	-2157.59	116.43	-1.22	-2653.82	344.4	-1800.23	-3447.87	-118.59	195.63	-1559.36	-60.71	38.99	-1599.43	-44.73	37.45	-1749.08	-38.71	113.41	-1747.03	-44.69	146.58	-1927.28	59.63	1352.43	0	0	0	-1738.03	-1.79	1643.61	-1779.2	87.77	1619.98	-635.39	53.43	1774.23	-2067.18	-21.42	1707.87	-348.92	1330.81	71.47	214.08	1180.51	75.6	-196.83
4.03	-2057.75	118.82	15.66	-2144.07	116.66	0.14	-2632.08	341.65	-1769.72	-3416.55	-114	193.77	-1551.95	-60.5	37.45	-1593.49	-44.14	36.07	-1749.08	-38.71	113.41	-1747.03	-44.69	146.58	-1915.44	57.47	1354.02	0	0	0	-1727.37	-4.69	1644.34	-1758.45	84.89	1619.84	-635.39	53.43	1774.23	-2055.44	-20.58	1708.08	-354.78	1330.88	70.54	212.09	1179.94	75.22	-197.34
4.04	-2068.34	119.82	12.82	-2156.38	117.83	-2.02	-2610.09	338.84	-1738.54	-3384.59	-109.29	191.88	-1566.39	-60.12	32.07	-1596.8	-44.79	33.55	-1749.08	-38.71	113.41	-1747.03	-44.69	146.58	-1901.2	55.99	1355.91	0	0	0	-1719.66	-8.06	1645.3	-1743.88	82.13	1620.27	-635.39	53.43	1774.23	-2043.71	-19.71	1708.29	-349.61	1329.07	71.96	214.9	1178.79	76.2	-199.07
4.05	-2080.57	120.26	9.74	-2148.05	115.89	-1.74	-2587.85	335.99	-1706.68	-3352	-104.47	189.98	-1559.44	-58.86	31.76	-1594.41	-43.66	32.44	-1749.08	-38.71	113.41	-1747.03	-44.69	146.58	-1895.97	53.5	1358.29	0	0	0	-1708.13	-11.09	1646.09	-1733.26	78.91	1621.45	-635.39	53.43	1774.23	-2031.99	-18.8	1708.51	-345.35	1327.69	72.95	215.6	1179.71	76.2	-196.26
4.06	-2085.83	121.78	7.05	-2161.28	115.62	-6.41	-2565.37	333.09	-1674.14	-3318.75	-99.53	188.06	-1554.67	-59.12	30.81	-1589.93	-43.65	31.83	-1749.08	-38.71	113.41	-1747.03	-44.69	146.58	-1887.74	51.47	1360.04	0	0	0	-1698.83	-14.13	1647.08	-1726.24	75.35	1622.95	-635.39	53.43	1774.23	-2020.27	-17.86	1708.74	-350.47	1331.65	70.72	214.03	1180.49	75.71	-194.35
4.07	-2085.57	118.87	6.71	-2172.05	115.11	-8.26	-2542.63	330.14	-1640.91	-3284.86	-94.46	186.13	-1555.26	-58.7	29.8	-1589.44	-43.5	30.41	-1749.08	-38.71	113.41	-1747.03	-44.69	146.58	-1871.46	49.87	1361.13	0	0	0	-1690.61	-17.29	1648.46	-1721.26	72.27	1624.97	-635.39	53.43	1774.23	-2008.55	-16.88	1708.98	-349.71	1331.42	70.86	216.37	1180.12	76.04	-189.75
4.08	-2119.29	120.35	-2.18	-2166.18	114.89	-9.2	-2519.65	327.14	-1606.99	-3250.3	-89.27	184.18	-1560.37	-59.12	27.05	-1593.78	-43.1	28.01	-1749.08	-38.71	113.41	-1747.03	-44.69	146.58	-1852.9	61.69	1377.39	0	0	0	-1680.63	-20.54	1649.36	-1709.97	69.67	1627.57	-635.39	53.43	1774.23	-1996.85	-15.87	1709.23	-347.29	1329.01	72.54	215.44	1180.66	75.73	-187.94
4.09	-2116.07	120.14	-3.81	-2169.25	113.95	-12.63	-2496.41	324.09	-1572.38	-3215.09	-83.96	182.21	-1557.82	-57.93	26.46	-1592.37	-42.97	27.77	-1749.08	-38.71	113.41	-1747.03	-44.69	146.58	-1845.1	60.76	1380.84	0	0	0	-1672.72	-23.4	1650.63	-1675.96	78.13	1646.51	-635.39	53.43	1774.23	-1985.15	-14.83	1709.49	-353.04	1330.38	70.74	215.07	1179.5	75.94	-194.55
4.1	-2154.15	120.05	-14.22	-2167.03	115.05	-14.41	-2472.92	320.99	-1537.07	-3179.21	-78.53	180.23	-1559.38	-58.4	25.26	-1589.85	-44.61	29.61	-1749.08	-38.71	113.41	-1747.03	-44.69	146.58	-1838.21	60.41	1382.02	0	0	0	-1661.15	-26.47	1651.64	-1662.87	77.86	1652.19	-635.39	53.43	1774.23	-1973.46	-13.75	1709.75	-351.39	1330.9	70.63	215.5	1179.48	76.42	-196.55
4.11	-2152.41	120.39	-17.63	-2169.71	116.7	-16.13	-2449.17	317.83	-1501.06	-3142.66	-72.98	178.23	-1565.82	-58.05	22.63	-1589.56	-45.24	28.98	-1749.08	-38.71	113.41	-1747.03	-44.69	146.58	-1826.85	57.33	1383.25	0	0	0	-1651.97	-29.02	1652.82	-1656.63	75.49	1653.42	-635.39	53.43	1774.23	-1961.78	-12.64	1710.03	-354.21	1332.11	70.29	217.19	1179.52	76.64	-189.85
4.12	-2146.2	121.38	-20.93	-2160.88	117.18	-15.03	-2425.17	314.63	-1464.33	-3105.44	-67.29	176.22	-1566.77	-58.91	21.45	-1591.38	-45.46	27.71	-1749.08	-38.71	113.41	-1747.03	-44.69	146.58	-1816.11	56.09	1384.06	0	0	0	-1646.13	-31.56	1653.96	-1647.98	72.88	1654.56	-635.39	53.43	1774.23	-1950.1	-11.5	1710.31	-355.08	1331.89	69.8	213.37	1180.43	75.44	-193.59
4.13	-2142.68	122.46	-24.28	-2163.71	118.05	-15.39	-2400.91	311.38	-1426.9	-3067.53	-61.49	174.19	-1566.29	-57.3	20.97	-1593.01	-45.78	27	-1749.08	-38.71	113.41	-1747.03	-44.69	146.58	-1804.36	53.73	1384.42	0	0	0	-1635.07	-34.39	1654.79	-1639	69.93	1655.73	-635.39	53.43	1774.23	-1938.44	-10.32	1710.6	-358.66	1331.87	69.37	217.63	1179.27	76.66	-197.7
4.14	-2120.51	124.16	-21.65	-2129.66	120.17	-5.87	-2376.39	308.07	-1388.75	-3028.94	-55.55	172.15	-1561.33	-57.09	21.19	-1590.65	-45.54	26.88	-1749.08	-38.71	113.41	-1747.03	-44.69	146.58	-1803.85	51.14	1383.58	0	0	0	-1626.79	-36.92	1655.47	-1628.52	67.72	1656.45	-635.39	53.43	1774.23	-1926.79	-9.1	1710.9	-352.63	1332.41	70.08	216.15	1178.94	76.46	-198.72
4.15	-2115.14	127.66	-21.94	-2134.47	121.91	-4.14	-2351.61	304.72	-1349.87	-2989.66	-49.49	170.08	-1564	-56.31	20.2	-1593.92	-44.85	25.92	-1749.08	-38.71	113.41	-1747.03	-44.69	146.58	-1792.03	49.85	1384.06	0	0	0	-1617.78	-39.35	1656.07	-1618.65	65.65	1656.67	-635.39	53.43	1774.23	-1915.14	-7.85	1711.21	-357.96	1333.45	68.71	214.12	1179.73	75.7	-197.82
4.16	-2105.63	130.1	-23.53	-2118.14	124.19	2.37	-2326.57	301.31	-1310.27	-2949.68	-43.3	168.01	-1554.33	-57.47	21.76	-1595.95	-45.86	24.99	-1749.08	-38.71	113.41	-1747.03	-44.69	146.58	-1779.62	47.72	1384.04	0	0	0	-1613.07	-41.72	1656.49	-1609.3	62.84	1657.34	-635.39	53.43	1774.23	-1903.51	-6.56	1711.52	-356.63	1330.97	69.83	215.96	1180.37	76.16	-193.42
4.17	-2083.57	134.82	-20.35	-2109.91	127.15	7.32	-2301.27	297.85	-1269.94	-2909.01	-36.99	165.92	-1556.89	-57.72	21.94	-1592.67	-45.25	26.09	-1749.08	-38.71	113.41	-1747.03	-44.69	146.58	-1775	46.7	1384.44	0	0	0	-1602.96	-43.42	1656.78	-1603.87	60.5	1657.43	-635.39	53.43	1774.23	-1891.89	-5.24	1711.85	-350.68	1329.48	71.51	217.23	1180.08	76.36	-195.8
4.18	-2073.84	138.89	-15.73	-2075.74	130.27	15.62	-2275.7	294.33	-1228.88	-2867.63	-30.54	163.81	-1566.81	-58.27	19.08	-1593.59	-46.12	25.31	-1749.08	-38.71	113.41	-1747.03	-44.69	146.58	-1762.44	45.51	1384.66	0	0	0	-1595.13	-45.49	1656.76	-1594.19	58.83	1657.52	-635.39	53.43	1774.23	-1880.28	-3.88	1712.19	-355.37	1332.06	69.95	215.9	1180.72	75.94	-195.04
4.19	-2037.16	143.28	-7.73	-2083.07	134.67	16.37	-2249.86	290.77	-1187.08	-2825.54	-23.96	161.69	-1561.49	-57.82	20.41	-1589.44	-43.22	24.14	-1749.08	-38.71	113.41	-1747.03	-44.69	146.58	-1752.48	43.38	1385.29	0	0	0	-1586.31	-47.69	1656.82	-1586.27	56.9	1657.61	-635.39	53.43	1774.23	-1868.68	-2.49	1712.53	-353.14	1332.49	70.3	213.02	1180.8	75.37	-193.86
4.2	-2030.31	147.15	-5.51	-2032.36	137.84	27.4	-2223.76	287.15	-1144.53	-2782.74	-17.25	159.55	-1556.96	-56.63	21.46	-1591.12	-45.26	25.35	-1749.08	-38.71	113.41	-1747.03	-44.69	146.58	-1748.1	42.41	1385.3	0	0	0	-1581.67	-48.95	1656.81	-1583.03	55.99	1657.58	-635.39	53.43	1774.23	-1857.09	-1.06	1712.88	-354.36	1331.53	70.06	211.81	1182.08	74.79	-192.86
4.21	-2009.24	150.58	-1.77	-2069.07	128.27	29.44	-2197.39	283.47	-1101.24	-2739.22	-10.41	157.39	-1551.94	-56.86	22.08	-1591.82	-43.78	23.53	-1749.08	-38.71	113.41	-1747.03	-44.69	146.58	-1740.18	41.59	1385.54	0	0	0	-1575.24	-50.04	1656.76	-1578.09	54.89	1657.39	-635.39	53.43	1774.23	-1845.52	0.41	1713.25	-355.53	1332.25	69.6	213.79	1181.16	75.18	-191.41
4.22	-1974.99	153.03	2.8	-1988.65	142.67	33.58	-2170.75	279.74	-1057.19	-2694.97	-3.44	155.22	-1561.88	-57.59	19.9	-1596.14	-44.61	24.43	-1749.08	-38.71	113.41	-1747.03	-44.69	146.58	-1736.12	39.34	1385.7	0	0	0	-1561.11	-51.72	1656.74	-1565.1	52.43	1656.98	-635.39	53.43	1774.23	-1833.96	1.91	1713.62	-354.95	1331.92	70.1	214.17	1181.59	75.2	-193.66
4.23	-1945.32	155.67	5.91	-1963.14	145.19	35.37	-2143.84	275.96	-1012.39	-2650	3.67	153.04	-1556.22	-58.55	21.32	-1592.92	-43.65	22.93	-1749.08	-38.71	113.41	-1747.03	-44.69	146.58	-1725.34	38.09	1385.96	0	0	0	-1551.13	-52.85	1656.75	-1555.51	50.66	1656.71	-635.39	53.43	1774.23	-1822.41	3.45	1714	-355.2	1333.45	69.54	214.05	1178.95	76.17	-194.47
4.24	-1917.3	158.71	7.75	-1940.59	147.44	35.67	-2116.66	272.12	-966.82	-2604.29	10.91	150.84	-1556.22	-56.73	21.07	-1598.18	-45.85	23.33	-1749.08	-38.71	113.41	-1747.03	-44.69	146.58	-1713.29	35.12	1393.01	0	0	0	-1539.37	-54.19	1656.68	-1542.67	48.61	1656.3	-635.39	53.43	1774.23	-1810.88	5.03	1714.39	-357.96	1334.03	68.43	215.48	1178.93	76.39	-198.84
4.25	-1900.83	160.71	5.72	-1911.63	148.53	35.16	-2089.2	268.23	-920.49	-2557.85	18.28	148.62	-1552.81	-56.75	22.24	-1595.42	-45.83	24.51	-1749.08	-38.71	113.41	-1747.03	-44.69	146.58	-1706.97	34.07	1394.42	0	0	0	-1534.15	-54.73	1656.57	-1534.35	47.93	1655.95	-635.39	53.43	1774.23	-1799.36	6.64	1714.79	-360.12	1332.7	68.7	215.17	1179.43	76.1	-199.7
4.26	-1875.59	168.88	18.63	-1876.8	147.47	31.79	-2061.47	264.29	-873.39	-2510.66	25.8	146.39	-1554.62	-56.67	21.09	-1590.98	-44.74	25.58	-1749.08	-38.71	113.41	-1747.03	-44.69	146.58	-1696.27	31.66	1394.98	0	0	0	-1529.4	-55.13	1656.48	-1527.6	47.79	1655.57	-635.39	53.43	1774.23	-1787.86	8.29	1715.2	-355.68	1331.16	70.06	215.37	1179.79	75.96	-195.72
4.27	-1844.25	176.16	31.44	-1850.35	151.8	35.08	-2033.46	260.28	-825.52	-2462.72	33.45	144.15	-1558.96	-56.36	20.39	-1591.65	-44.98	24.92	-1749.08	-38.71	113.41	-1747.03	-44.69	146.58	-1686.2	30.31	1395.4	0	0	0	-1519.08	-56.03	1656.5	-1519.47	47.36	1655.07	-635.39	53.43	1774.23	-1776.37	9.98	1715.62	-356.22	1332.13	69.48	216.97	1178.65	76.56	-192.67
4.28	-1816.08	177.38	30.69	-1837.91	164	49.26	-2005.17	256.22	-776.86	-2414.04	41.23	141.89	-1552.26	-57.13	21.59	-1589.92	-42.69	22.78	-1749.08	-38.71	113.41	-1747.03	-44.69	146.58	-1683.33	30.08	1395.82	0	0	0	-1511.51	-56.72	1656.55	-1514.57	46.95	1654.78	-635.39	53.43	1774.23	-1764.9	11.71	1716.05	-355.99	1333.12	68.93	214.68	1179.32	76.02	-193.06
4.29	-1787.05	178.43	29.61	-1815.8	165.54	46.75	-1976.61	252.11	-727.42	-2364.59	49.16	139.61	-1559.97	-56.89	19.78	-1592.13	-45.42	23.89	-1749.08	-38.71	113.41	-1747.03	-44.69	146.58	-1675.58	28.95	1396.09	0	0	0	-1503.43	-57.42	1656.61	-1507.12	46.74	1654.58	-635.39	53.43	1774.23	-1753.44	13.47	1716.49	-353.43	1332.21	70.05	216.37	1179.04	76.6	-188.75
4.3	-1754.69	180.57	28.9	-1775.37	167.6	46.74	-1947.76	247.94	-677.2	-2314.39	57.22	137.32	-1562.09	-57.89	19.11	-1591.97	-45.23	24.63	-1749.08	-38.71	113.41	-1747.03	-44.69	146.58	-1666.83	27.89	1396.11	0	0	0	-1500.14	-57.55	1656.64	-1500.86	46.97	1654.76	-635.39	53.43	1774.23	-1742.01	15.28	1716.94	-353.87	1330.43	70.15	214.66	1179.77	76.01	-194.87
4.31	-1723.83	181.66	28.47	-1749.16	166.44	44.28	-1918.63	243.71	-626.18	-2263.41	65.43	135.02	-1565.05	-57.03	17.91	-1595	-46.58	22.97	-1749.08	-38.71	113.41	-1747.03	-44.69	146.58	-1659.66	27.55	1396.02	0	0	0	-1494.91	-57.57	1656.59	-1493.05	47.07	1654.83	-635.39	53.43	1774.23	-1730.58	17.12	1717.4	-353.56	1331.46	70.22	216.65	1179.59	76.5	-197.19
4.32	-1687.99	181.63	29.45	-1721.56	165.14	42.14	-1889.22	239.42	-574.36	-2211.67	73.77	132.7	-1562.65	-57.59	18.78	-1595.49	-44.61	23.46	-1749.08	-38.71	113.41	-1747.03	-44.69	146.58	-1654.52	26.63	1395.82	0	0	0	-1481.06	-57.94	1656.42	-1480.98	46.45	1654.31	-635.39	53.43	1774.23	-1719.18	19	1717.87	-353.38	1331.72	70.36	215.14	1180.06	75.97	-193.5
4.33	-1655.11	182.25	29.95	-1687.19	166.44	41.55	-1859.53	235.08	-521.75	-2159.14	82.26	130.36	-1551.21	-58.12	20.74	-1591.41	-44.59	24.42	-1749.08	-38.71	113.41	-1747.03	-44.69	146.58	-1643.43	25.15	1395.55	0	0	0	-1470.85	-58.3	1656.3	-1473.42	45.87	1653.82	-635.39	53.43	1774.23	-1707.79	20.92	1718.35	-351.17	1330.2	70.94	215.3	1179.15	76.12	-193.89
4.34	-1621.54	182.56	31.4	-1647.4	168.98	41.48	-1829.55	230.67	-468.33	-2105.84	90.89	128.01	-1558.52	-56.51	19.62	-1593.72	-45.92	23.3	-1749.08	-38.71	113.41	-1747.03	-44.69	146.58	-1633.79	24.4	1395.42	0	0	0	-1459.18	-58.51	1656.13	-1464.09	45.49	1653.45	-635.39	53.43	1774.23	-1696.42	22.88	1718.85	-352.82	1331.44	70.53	215.89	1179.09	76.52	-195.26
4.35	-1583.4	182.7	38.42	-1622.41	170.91	39.43	-1799.28	226.22	-414.09	-2051.75	99.66	125.65	-1560.07	-57.84	19.27	-1594.44	-43.35	21.26	-1749.08	-38.71	113.41	-1747.03	-44.69	146.58	-1629.45	23.85	1394.87	0	0	0	-1454.18	-58.32	1655.95	-1459.46	45.78	1653.52	-635.39	53.43	1774.23	-1685.07	24.88	1719.35	-354	1331.89	69.91	214.84	1180.42	75.86	-192
4.36	-1552.04	183.9	39.94	-1583.03	171.41	57.14	-1768.72	221.7	-359.04	-1996.87	108.57	123.27	-1557.93	-57.45	19.16	-1598.25	-43.43	20.14	-1749.08	-38.71	113.41	-1747.03	-44.69	146.58	-1619.18	23.19	1394.45	0	0	0	-1449.45	-58.08	1655.61	-1453.87	46.23	1653.52	-635.39	53.43	1774.23	-1673.74	26.92	1719.86	-348.05	1330.46	71.63	214.9	1179.27	76.25	-192.35
4.37	-1514.93	185.58	43.02	-1549.93	172.49	48.7	-1737.88	217.12	-303.18	-1941.2	117.63	120.88	-1552.05	-57.28	19.99	-1594.59	-43.02	20.86	-1749.08	-38.71	113.41	-1747.03	-44.69	146.58	-1610.64	23.03	1394.08	0	0	0	-1438.63	-58.15	1655	-1441.62	46.29	1652.97	-635.39	53.43	1774.23	-1662.43	28.99	1720.38	-359.56	1326.04	71.61	213.04	1181.12	74.97	-194.16
4.38	-1482.93	187.54	45.57	-1519.24	173.65	48.97	-1706.74	212.48	-246.49	-1884.72	126.84	118.47	-1556.17	-56.85	19.18	-1594.22	-43.66	20.8	-1749.08	-38.71	113.41	-1747.03	-44.69	146.58	-1605.01	22.52	1393.37	0	0	0	-1430.63	-58.32	1654.6	-1432.88	46.14	1652.47	-635.39	53.43	1774.23	-1651.14	31.11	1720.91	-354.95	1329.8	71.24	215.64	1179.52	76.03	-194.4
4.39	-1450.63	189.37	48.91	-1488.6	176.11	49.66	-1675.31	207.79	-188.97	-1827.44	136.19	116.05	-1560.43	-57.16	18.37	-1595.23	-43.79	20.69	-1749.08	-38.71	113.41	-1747.03	-44.69	146.58	-1596.72	22.45	1393	0	0	0	-1421.2	-58.44	1654.03	-1422.42	45.99	1651.92	-635.39	53.43	1774.23	-1639.87	33.27	1721.45	-350.91	1330.94	71.08	217.96	1180.12	76.38	-197.18
4.4	-1417.51	190.68	53.33	-1455.68	178.01	53.89	-1643.59	203.03	-130.62	-1769.35	145.69	113.61	-1555.05	-57.31	19.17	-1596.22	-43.73	20.31	-1749.08	-38.71	113.41	-1747.03	-44.69	146.58	-1585.92	21.98	1392.45	0	0	0	-1416.47	-58.4	1653.61	-1417.32	45.83	1651.57	-635.39	53.43	1774.23	-1628.62	35.47	1722.01	-353.56	1331.57	70.65	215.04	1180.79	75.67	-199.57
4.41	-1381.77	192.71	59.42	-1409.16	11.15	1224.73	-1611.57	198.22	-71.44	-1710.44	155.34	111.16	-1555.71	-56.99	19.48	-1599.47	-44.32	19.55	-1749.08	-38.71	113.41	-1747.03	-44.69	146.58	-1583.11	21.8	1391.48	0	0	0	-1411.58	-58.2	1653.12	-1412.43	45.81	1651.04	-635.39	53.43	1774.23	-1617.39	37.71	1722.57	-354.31	1331.06	70.13	214.61	1180.93	75.29	-196.58
4.42	-1352.72	195.18	64.47	-1395.23	177.8	79.2	-1579.26	193.34	-11.41	-1650.72	165.13	108.7	-1549.36	-56.1	20.5	-1593.66	-44.47	20.77	-1749.08	-38.71	113.41	-1747.03	-44.69	146.58	-1573.51	21.51	1391.03	0	0	0	-1401.69	-57.86	1652.38	-1402.61	46.05	1649.96	-635.39	53.43	1774.23	-1606.18	39.99	1723.15	-354	1333.44	69.53	213.02	1181.52	74.86	-192.5
4.43	-1318.39	195.99	71.14	-1360.42	181.38	63.96	-1546.65	188.41	49.4	-1590.17	175.08	106.22	-1550.77	-56.24	20.15	-1594.19	-44.25	20.55	-1749.08	-38.71	113.41	-1747.03	-44.69	146.58	-1565.29	21.83	1390.22	0	0	0	-1390.74	-57.54	1651.62	-1391.86	46.28	1648.98	-635.39	53.43	1774.23	-1595	42.31	1723.73	-355.65	1332.38	69.41	213.99	1180.29	75.58	-188.43
4.44	-1289.12	202.65	80.91	-1330.38	183.69	68.67	-1515.31	189.47	43.89	-1528.82	185.17	103.72	-1558.22	-55.39	18.28	-1594.24	-44.85	20.63	-1749.08	-38.71	113.41	-1747.03	-44.69	146.58	-1556.09	22.25	1389.47	0	0	0	-1384.61	-57.38	1651.25	-1385.37	46.64	1648	-635.39	53.43	1774.23	-1583.83	44.67	1724.33	-353.2	1332.39	69.55	213.13	1181.07	75.17	-192.52
4.45	-1260.19	207.4	88.19	-1300.33	185.75	76.17	-1484.27	191.61	41.29	-1497.9	190.26	102.47	-1557.89	-54.26	13.91	-1591.35	-44.38	21.09	-1749.08	-38.71	113.41	-1747.03	-44.69	146.58	-1548.5	21.82	1388.78	0	0	0	-1376.92	-57	1650.47	-1375.92	46.71	1647.24	-635.39	53.43	1774.23	-1572.7	47.07	1724.94	-353.22	1331.27	70.22	214.08	1181.54	75.22	-195.38
4.46	-1231.71	209.07	96.25	-1330.13	10.3	1223.36	-1399.71	38.86	1570.85	-1451.49	197.5	100.19	-1560.92	-53.32	12.34	-1591.63	-45.06	21.15	-1749.08	-38.71	113.41	-1747.03	-44.69	146.58	-1538.77	22.18	1387.95	0	0	0	-1371.84	-56.9	1649.98	-1372.32	47.04	1646.66	-635.39	53.43	1774.23	-1561.58	49.52	1725.56	-354.9	1331.82	70.2	213.75	1180.47	75.41	-198.22
4.47	-1204.32	211.37	104.41	-1241.05	185.98	109.23	-1421.52	190.04	90.15	-1427.48	200.11	98.44	-1560.08	-52.8	12.64	-1598.23	-45.12	19.53	-1749.08	-38.71	113.41	-1747.03	-44.69	146.58	-1532.58	22.22	1387.04	0	0	0	-1362.14	-56.32	1649.45	-1362.31	47.9	1645.86	-635.39	53.43	1774.23	-1550.49	52	1726.19	-358.73	1333.25	68.88	215.82	1179.36	76.34	-195.31
4.48	-1177.44	211.96	114.03	-1213.91	191.57	97.01	-1394.5	196.61	34.5	-1414.03	199.82	97.35	-1548.91	-54.43	15.1	-1592.11	-44.95	20.66	-1749.08	-38.71	113.41	-1747.03	-44.69	146.58	-1527.2	22.96	1386.37	0	0	0	-1352.15	-55.63	1648.94	-1349.55	48.56	1645.02	-635.39	53.43	1774.23	-1539.42	54.53	1726.83	-356.45	1331.85	69.44	216.02	1179.27	76.25	-194.55
4.49	-1153.04	213.46	123.81	-1187.93	196.06	107.96	-1367.1	197.42	35.23	-1399.32	198.34	97.08	-1553.35	-52.9	14.67	-1592.43	-45.28	20.89	-1749.08	-38.71	113.41	-1747.03	-44.69	146.58	-1517.87	23.38	1385.35	0	0	0	-1343	-55.17	1648.41	-1338.44	49.21	1644.39	-635.39	53.43	1774.23	-1528.38	57.1	1727.48	-353.9	1330.74	70.15	214.88	1179.59	76.06	-194.98
4.5	-1129.99	214.2	133.85	-1163.6	195.89	117.99	-1340.25	198.85	38.43	-1371.53	197.4	97.75	-1560.36	-53.58	12.04	-1593.9	-45.33	20.52	-1749.08	-38.71	113.41	-1747.03	-44.69	146.58	-1511.6	24.18	1384.25	0	0	0	-1340.16	-55.14	1648.18	-1335.38	49.44	1644.39	-635.39	53.43	1774.23	-1517.36	59.72	1728.14	-354.29	1332.45	69.86	215.28	1179.96	76.07	-198.67
4.51	-1109.12	215.11	143.15	-1266.65	10.81	1253.18	-1341.36	44.37	1566.59	-1343.74	197.8	98.27	-1567.07	-53.24	10.37	-1592.1	-45.22	20.76	-1749.08	-38.71	113.41	-1747.03	-44.69	146.58	-1499.48	24.72	1383.22	0	0	0	-1335.98	-54.64	1647.98	-1332.46	49.98	1644.12	-635.39	53.43	1774.23	-1506.36	62.37	1728.82	-353.97	1331.81	70.06	216.35	1179.97	76.15	-196.24
4.52	-1088.73	213.71	152.41	-1122.36	193.78	152.86	-1293.85	191.51	94.97	-1322.8	196.81	99.61	-1561.46	-52.6	11.32	-1595.7	-45.47	20.12	-1749.08	-38.71	113.41	-1747.03	-44.69	146.58	-1493.59	25.42	1382.09	0	0	0	-1322.85	-52.76	1647.5	-1321.81	51.52	1642.71	-635.39	53.43	1774.23	-1495.4	65.07	1729.51	-352.32	1333.56	69.97	213.84	1181.27	75.44	-194.92
4.53	-1070.05	211.79	160.35	-1099.82	194.96	140.91	-1270.63	196.99	42.98	-1301.96	196.84	101.17	-1555.38	-57.15	16.97	-1597.29	-45.56	19.81	-1749.08	-38.71	113.41	-1747.03	-44.69	146.58	-1486.51	26.53	1380.87	0	0	0	-1312.78	-51.33	1647.15	-1313.23	52.66	1641.56	-635.39	53.43	1774.23	-1484.46	67.81	1730.21	-355.87	1333.51	69.03	214.76	1180.2	75.91	-195.39
4.54	-1052.87	208.8	166.94	-1083.75	192.91	145.89	-1251.37	194.43	43.76	-1284.88	195.26	101.81	-1551.78	-57.07	17.69	-1596.38	-46.07	19.79	-1749.08	-38.71	113.41	-1747.03	-44.69	146.58	-1475.83	26.91	1379.38	0	0	0	-1305.35	-50.2	1646.82	-1304.49	53.75	1640.89	-635.39	53.43	1774.23	-1473.54	70.6	1730.92	-357.71	1333.2	69.25	214.62	1178.77	76.36	-193.63
4.55	-1037.12	204.33	172.09	-1068.74	190.16	149.71	-1233.89	192.75	44.24	-1268.91	193.27	101.67	-1551.42	-58.05	17.74	-1595.51	-45.51	19.87	-1749.08	-38.71	113.41	-1747.03	-44.69	146.58	-1468.57	28.31	1378.3	0	0	0	-1299.08	-48.85	1646.53	-1296.7	55.26	1640.56	-635.39	53.43	1774.23	-1462.66	73.43	1731.64	-351.71	1332.2	70.34	215.71	1179.63	76.05	-196.56
4.56	-1022.96	198.02	175.17	-1055.93	186.77	150.49	-1220.59	189.08	43.15	-1254.6	191.82	101.43	-1553.76	-58.12	17.21	-1591.83	-45.54	20.38	-1749.08	-38.71	113.41	-1747.03	-44.69	146.58	-1458.77	28.96	1377.28	0	0	0	-1290.07	-46.97	1646.23	-1288.94	57.09	1639.57	-635.39	53.43	1774.23	-1451.8	76.3	1732.37	-353.21	1329.73	70.66	215.37	1180.89	75.77	-190.12
4.57	-1011.34	192.74	175.06	-1043.81	182.66	150.94	-1208.72	186.8	42.28	-1243.53	189.45	100.35	-1556.14	-57.72	16.87	-1589.92	-45.54	21.09	-1749.08	-38.71	113.41	-1747.03	-44.69	146.58	-1446.8	30.88	1376.23	0	0	0	-1279.4	-45.13	1645.81	-1280.49	58.93	1639.22	-635.39	53.43	1774.23	-1440.97	79.22	1733.12	-359.59	1332.74	68.93	214.38	1179.88	75.52	-195.65
4.58	-1001.16	186.62	172.66	-1033.03	177	149.89	-1198.65	184.39	40.78	-1234.18	187.07	99.15	-1555.82	-58.14	17.23	-1595.63	-45.84	19.73	-1749.08	-38.71	113.41	-1747.03	-44.69	146.58	-1439.47	31.72	1375.15	0	0	0	-1272.03	-43.6	1645.53	-1271.39	61	1638.72	-635.39	53.43	1774.23	-1430.17	82.18	1733.88	-351.45	1330.47	71.08	213.91	1179.95	75.26	-197.38
4.59	-992.99	181.41	168.26	-1022.94	169.14	147.21	-1191	181.47	38.68	-1224.98	184.15	97.46	-1555.7	-58.52	16.86	-1587.9	-45.47	21.29	-1749.08	-38.71	113.41	-1747.03	-44.69	146.58	-1431.13	32.81	1374.35	0	0	0	-1262.45	-41.7	1645.15	-1261.44	63.05	1638.18	-635.39	53.43	1774.23	-1419.39	85.18	1734.65	-352.63	1324.45	74.11	212.12	1181.4	74.46	-195.08
4.6	-985.72	175.33	162.81	-1016.64	165.07	141.98	-1184.28	179.47	36.81	-1217.91	182.13	95.65	-1557.76	-58.27	16.25	-1601.1	-46.3	18.29	-1749.08	-38.71	113.41	-1747.03	-44.69	146.58	-1420.86	34.06	1373.48	0	0	0	-1256.48	-40.32	1644.91	-1255.33	64.1	1637.73	-635.39	53.43	1774.23	-1408.65	88.23	1735.43	-353.56	1329.03	71.56	216.62	1180.67	75.84	-191.7
4.61	-978.57	167.14	157.93	-1011.06	161.47	136.6	-1178.04	177.33	34.02	-1211.15	179.54	93.67	-1559.33	-58.1	16.19	-1593.69	-46.25	20	-1749.08	-38.71	113.41	-1747.03	-44.69	146.58	-1414.29	35.21	1372.75	0	0	0	-1250.2	-38.57	1644.7	-1248.74	65.51	1637.15	-635.39	53.43	1774.23	-1397.93	91.32	1736.22	-351.36	1331.33	70.81	215.36	1179.8	76.24	-193.44
4.62	-974.43	162.25	150.72	-1007.84	155.36	129.95	-1175.74	174.66	31.18	-1203.43	181.2	93.69	-1553.02	-57.61	17.4	-1591.88	-46.38	20.41	-1749.08	-38.71	113.41	-1747.03	-44.69	146.58	-1402.39	37.27	1371.85	0	0	0	-1239.69	-35.56	1644.4	-1237.36	68.61	1636.2	-635.39	53.43	1774.23	-1387.25	94.46	1737.03	-348.29	1330.74	71.5	215.08	1180.11	75.96	-196.25
4.63	-970.92	155.26	143.56	-1003.48	147.34	123.64	-1174.29	170.79	28.64	-1200	178.15	91.41	-1555.63	-58.57	16.51	-1590.28	-46.02	20.5	-1749.08	-38.71	113.41	-1747.03	-44.69	146.58	-1394.48	39.01	1371.18	0	0	0	-1229.59	-32.9	1644.09	-1227.56	71.79	1635.45	-635.39	53.43	1774.23	-1376.6	97.65	1737.85	-347.71	1329.55	72.23	214.6	1179.77	75.84	-195.41
4.64	-966.96	146.81	136.6	-998.97	137.3	117.97	-1171.84	169.46	27.67	-1197.13	175.41	89.35	-1555.93	-59.29	16.96	-1593.67	-46.18	19.92	-1749.08	-38.71	113.41	-1747.03	-44.69	146.58	-1385.85	40.73	1370.49	0	0	0	-1221.91	-30.37	1643.94	-1216.72	74.21	1634.52	-635.39	53.43	1774.23	-1365.97	100.88	1738.68	-363.11	1327.48	71.34	216.11	1180.08	76.2	-195.46
4.65	-964.33	140.63	128.8	-998.43	134.7	109.83	-1169.88	166.61	26.55	-1193.19	172.87	87.58	-1556.3	-59.04	16.52	-1595.1	-46.38	19.83	-1749.08	-38.71	113.41	-1747.03	-44.69	146.58	-1376.11	43.15	1370.12	0	0	0	-1211.86	-27.85	1643.68	-1207.94	76.51	1633.88	-635.39	53.43	1774.23	-1355.38	104.15	1739.52	-355.89	1329.61	71.18	213.37	1181.25	75.09	-192.9
4.66	-958.51	133.77	120.53	-993.75	129.69	102.23	-1168.2	163.5	25.69	-1189.38	172.11	87.28	-1553.79	-58.22	17.6	-1597.39	-47.12	19.23	-1749.08	-38.71	113.41	-1747.03	-44.69	146.58	-1365.92	45.65	1369.53	0	0	0	-1202.32	-25.5	1643.62	-1201.1	79.02	1633.41	-635.39	53.43	1774.23	-1344.82	107.47	1740.38	-359.19	1332.1	69.15	215.38	1180.01	75.86	-197.37
4.67	-950.75	129.51	109.23	-988.2	121.21	92.71	-1165.12	163.28	25.89	-1183.93	170.62	86.4	-1559.71	-58.49	15.49	-1593.62	-47.28	19.76	-1749.08	-38.71	113.41	-1747.03	-44.69	146.58	-1357.08	47.59	1369.15	0	0	0	-1194.74	-22.92	1643.76	-1192.21	81.9	1633.26	-635.39	53.43	1774.23	-1334.3	110.84	1741.25	-356.16	1330.28	69.94	217.98	1179.87	76.51	-193.02
4.68	-943.48	127.39	96.53	-981.83	120.78	82.58	-1162.42	164.42	26.3	-1179.16	168.42	84.86	-1562.52	-57.7	14.96	-1595.2	-46.72	19.42	-1749.08	-38.71	113.41	-1747.03	-44.69	146.58	-1347.27	49.42	1368.92	0	0	0	-1183.65	-20.05	1643.87	-1182.18	84.8	1633.32	-635.39	53.43	1774.23	-1323.8	114.25	1742.13	-356.88	1330.87	69.59	215.85	1179.59	76.07	-191.66
4.69	-938.37	127.67	83.78	-976.97	119.93	72.03	-1161.07	165.09	26.2	-1175	167.47	84.24	-1556.49	-59.74	16.03	-1590.5	-46.99	20.48	-1749.08	-38.71	113.41	-1747.03	-44.69	146.58	-1335.93	51.91	1368.92	0	0	0	-1175.15	-17.38	1644.35	-1174.11	87.14	1633.76	-635.39	53.43	1774.23	-1313.34	117.71	1743.02	-355.33	1332.55	69.66	212.47	1180.51	75.13	-193.24
4.7	-932.87	126.72	71.64	-973.17	119.86	62.2	-1160.26	164.96	26.22	-1169.14	169.47	85.39	-1560.99	-58.82	14.87	-1594.79	-46.36	19.4	-1749.08	-38.71	113.41	-1747.03	-44.69	146.58	-1326.95	54.62	1369.34	0	0	0	-1166.13	-14.55	1645	-1165.21	90.01	1633.96	-635.39	53.43	1774.23	-1302.92	121.21	1743.93	-354.34	1332.58	69.93	212.83	1180.54	75.46	-192.27
4.71	-926.44	122.89	61.29	-967.46	116.91	55.8	-1159	164	26.87	-1167.43	165.16	83.7	-1550.81	-58.75	17.44	-1596.25	-46.2	18.86	-1749.08	-38.71	113.41	-1747.03	-44.69	146.58	-1316.78	56.46	1369.59	0	0	0	-1157.67	-11.84	1645.89	-1153.64	93.46	1634.53	-635.39	53.43	1774.23	-1292.52	124.77	1744.85	-353.17	1331.05	70.46	214.15	1181.44	75.43	-192.73
4.72	-925.76	118.34	50.97	-966.25	113.51	47.83	-1158.84	161.47	27.35	-1165.83	163.27	83.77	-1562.22	-59.1	14.78	-1590.97	-46.57	20.42	-1749.08	-38.71	113.41	-1747.03	-44.69	146.58	-1308.2	58.72	1369.88	0	0	0	-1149.04	-8.87	1646.87	-1145.24	96.26	1634.99	-635.39	53.43	1774.23	-1282.16	128.36	1745.78	-357.65	1333.06	69.12	214.22	1180.67	75.46	-198.67
4.73	-925.17	116.81	46.97	-969.13	111.17	43.64	-1158.72	160.9	27.72	-1165.31	162.13	84.1	-1563.01	-59.08	15.33	-1594.31	-46.22	19.7	-1749.08	-38.71	113.41	-1747.03	-44.69	146.58	-1296.73	60.73	1370.25	0	0	0	-1139.83	-6.13	1647.96	-1133.58	98.95	1635.82	-635.39	53.43	1774.23	-1271.84	132.01	1746.73	-358.8	1330.75	69.09	213.17	1181.08	75.14	-201.15
4.74	-920.96	115.01	46.38	-966.46	110.81	42.58	-1158.08	161.42	28.05	-1164.64	161.46	84.34	-1558.25	-58.59	15.75	-1599.39	-46.43	18.45	-1749.08	-38.71	113.41	-1747.03	-44.69	146.58	-1290.51	63.78	1368.01	0	0	0	-1128.85	-3.13	1649.27	-1122	101.81	1636.79	-635.39	53.43	1774.23	-1261.55	135.71	1747.69	-354.16	1330.08	70.81	214.81	1179.61	76.09	-197.67
4.75	-920.02	114.15	43.49	-966.6	110.85	39.83	-1157.65	161.5	28.24	-1164.12	161.17	84.52	-1554.56	-57.08	16.8	-1591.88	-46.13	20.22	-1749.08	-38.71	113.41	-1747.02	-44.69	146.58	-1280.93	66.56	1368.68	0	0	0	-1119.84	-0.19	1650.74	-1115.46	104.78	1638.05	-635.39	53.43	1774.23	-1251.3	139.45	1748.66	-353.71	1330.58	70.78	214.66	1179.39	76.01	-196.26
4.76	-922.56	115.04	39.94	-962.34	110.56	39.19	-1157.88	160.83	28.14	-1163	161.75	85.16	-1557.07	-58.03	16.13	-1590.52	-46.9	23.13	-1749.08	-38.71	113.41	-1741.63	-44.83	152	-1271.61	69	1369.92	0	0	0	-1111.07	2.71	1652.27	-1105.97	108.23	1639.42	-635.39	53.43	1774.23	-1241.08	143.24	1749.65	-353.54	1331.68	70.13	211.6	1179.59	75.45	-196.47
4.77	-919.67	115.39	39.26	-963.85	110.18	36.98	-1157.59	161.29	28.25	-1163.53	160.21	84.37	-1552.5	-57.98	17.66	-1588.26	-47.33	23.88	-1749.08	-38.71	113.41	-1732.61	-47.24	159.05	-1263.08	71.51	1371.08	0	0	0	-1101.71	5.72	1653.81	-1098.47	111.42	1640.79	-635.39	53.43	1774.23	-1231.05	147.13	1750.61	-354.68	1331.4	70	213.06	1179.43	75.96	-193.65
4.78	-919.98	114.54	37.95	-963.85	110.68	36.28	-1157.91	160.54	27.84	-1162.56	161.2	84.66	-1550.06	-57.83	18.43	-1586.8	-47.25	24.6	-1749.08	-38.71	113.42	-1722.04	-50.52	166.66	-1255.05	73.18	1371.99	0	0	0	-1092.6	8.73	1655.45	-1087.33	114.03	1641.77	-635.39	53.43	1774.23	-1221.05	151.66	1751.45	-356.96	1331.97	69.78	212.55	1180.26	75.46	-192.53
4.79	-917.76	114.89	37.38	-964.91	110.24	35.09	-1157.47	161.32	28.38	-1162.57	160.58	84.31	-1559.65	-59.51	16.46	-1585.74	-47.5	24.86	-1743.08	-37.86	120.67	-1713.6	-50.7	172.48	-1244.34	75.82	1373.26	0	0	0	-1083.83	11.76	1657.07	-1078.72	116.92	1643.19	-635.39	53.43	1774.23	-1212.59	153.85	1752.48	-358.53	1333.67	68.68	212.52	1180.38	75.29	-192.22
4.8	-915.11	114.66	37.29	-964.28	109.98	34.4	-1157.35	161.42	28.28	-1162.71	160.07	84.11	-1559.85	-58.57	16.32	-1583.78	-46.91	24.86	-1733.84	-39.18	129.46	-1702.51	-52.43	179.67	-1233.88	78.63	1374.68	0	0	0	-1074.46	14.77	1658.58	-1068.83	120.1	1644.31	-635.39	53.43	1774.23	-1202.71	158.33	1753.34	-352.67	1333.18	69.92	215.15	1180.21	75.84	-192.05
4.81	-916.39	116.5	38.44	-959.48	108.05	37.84	-1157.46	161.7	29.1	-1162.26	160.2	84.18	-1557.97	-59.04	16.1	-1580.59	-47.14	25.25	-1723.54	-41.51	139.52	-1689.29	-55.2	187.95	-1220.28	79.82	1378.49	0	0	0	-1068.53	17.05	1659.8	-1060.56	122.2	1645.15	-635.39	53.43	1774.23	-1194.03	160.96	1754.42	-355.41	1332.03	69.86	217.11	1179.71	76.27	-191.85
4.82	-915.83	115.75	37.89	-961.19	109.48	33.61	-1157.03	161.73	28.65	-1161.62	160.18	84.13	-1554.79	-59.29	16.52	-1575.62	-47.73	26.38	-1712.75	-42.64	150.29	-1677.96	-55.34	195.98	-1217.28	83.31	1377.67	0	0	0	-1058.42	20.19	1661.29	-1051.3	125.55	1646.47	-635.39	53.43	1774.23	-1185.74	163.45	1755.35	-354.41	1330.23	70.41	214.99	1180.3	75.8	-192.57
4.83	-915.8	115.89	36.87	-964.01	110.23	31.93	-1157.14	161.44	28.51	-1161.6	159.37	83.77	-1551.07	-60.03	16.37	-1572.73	-48.21	27.22	-1701.9	-42.81	161.67	-1665.6	-55.4	204.7	-1207.68	85.56	1378.35	0	0	0	-1047.37	23.32	1662.72	-1043.2	129.11	1647.87	-635.39	53.43	1774.23	-1176.26	167.76	1756	-359.01	1331.58	69.28	216.63	1179.17	76.42	-198.77
4.84	-915.6	115.72	36.08	-961.74	109.66	32	-1157.54	160.31	28.17	-1161.11	159.48	83.83	-1549.66	-60.19	16.19	-1566.34	-48.31	29.53	-1690.1	-42.85	172.82	-1651.2	-56.15	213.95	-1196.32	86.57	1380.63	0	0	0	-1036.17	26.85	1664.36	-1033.61	132.76	1649.3	-635.39	53.43	1774.23	-1167.53	170.71	1756.77	-360.18	1332.71	68.74	216.24	1180.96	75.72	-199.91
4.85	-915.4	115.61	35.4	-962.96	110.53	30.78	-1157.36	160.43	29.72	-1160.75	159.24	83.9	-1540.25	-61	18.46	-1557.74	-49.21	32.21	-1676	-44.19	185.2	-1638.04	-54.96	222.31	-1187.45	90.22	1380.5	0	0	0	-1030.94	28.93	1665.33	-1027.44	134.47	1649.94	-635.39	53.43	1774.23	-1159.44	173.04	1757.48	-355.69	1331.63	69.8	216.25	1179.96	76.02	-197.93
4.86	-918.82	113.31	31.67	-958.23	107.25	34.76	-1043.77	125.8	1580.46	-1160.27	159.06	83.82	-1536.72	-60.47	18.22	-1544.38	-50.47	35.86	-1663.91	-42.26	195.91	-1623.12	-54.88	230.77	-1174.01	92.7	1381.15	0	0	0	-1025.94	30.86	1666.19	-1020.44	136.03	1650.41	-635.39	53.43	1774.23	-1150.52	176.12	1758.17	-352.99	1329.32	71.21	213.53	1179.82	75.59	-193.14
4.87	-914.87	115.15	34.67	-962.42	109.62	30.61	-1152.85	159.4	83.79	-1159.74	159.24	84.01	-1531.85	-64.05	17.98	-1534.72	-51.3	38.35	-1650.06	-41.16	206.53	-1606.49	-55.52	239.28	-1171.23	94.1	1382.15	0	0	0	-1015.45	33.96	1667.49	-1008.35	139.27	1651.37	-635.39	53.43	1774.23	-1141.95	178.95	1758.83	-350.19	1329.73	71.42	213.4	1179.65	75.63	-196.35
4.88	-914.9	115.37	34.18	-968.51	110.15	28.73	-1156.82	160.16	28.64	-1159.35	158.9	83.98	-1522.7	-66.06	18.39	-1524.33	-52.84	42.97	-1638.17	-36.98	215.21	-1589.59	-56.34	247.66	-1159.45	95.67	1383.03	0	0	0	-1004.42	36.86	1668.69	-995.87	142.56	1652.22	-635.39	53.43	1774.23	-1133.66	181.71	1759.36	-347.94	1329.85	71.49	210.04	1180.87	74.57	-192.74
4.89	-914.65	115.01	34.14	-964.64	110.2	29.45	-1157.43	159.33	28.26	-1159.1	158.36	83.79	-1509.06	-67.96	20.04	-1517.72	-54.38	47.45	-1620.61	-37.5	223.92	-1575.64	-54.06	254.28	-1150.95	97.03	1383.7	0	0	0	-996.18	39.29	1669.7	-988.71	145.34	1653.37	-635.39	53.43	1774.23	-1125.25	184.24	1759.85	-350.4	1329.3	71.8	212.81	1180.31	75.08	-191.49
4.9	-914.53	115.12	33.8	-959.01	109.26	30.66	-1156.54	160.56	28.85	-1159	158.11	83.87	-1494.83	-68.97	25.27	-1501.38	-54.34	53.83	-1605.24	-36.12	229.83	-1558.91	-54.1	260.92	-1142.89	98.63	1384.54	0	0	0	-986.04	41.55	1670.41	-980.05	147.56	1654.13	-635.39	53.43	1774.23	-1116.2	188.12	1760.16	-350.7	1329.96	71.54	217.36	1180.1	76.18	-193.66
4.91	-914.91	115.78	33.22	-962.25	109.81	29.9	-1156.75	159.88	28.77	-1158.7	158.15	84.03	-1471.07	-67.56	33.18	-1483.34	-53.72	59.96	-1588.73	-36.29	234.51	-1541.78	-54.47	266.38	-1135.16	100.41	1384.89	0	0	0	-978.18	43.79	1671.37	-971.81	149.51	1654.94	-635.39	53.43	1774.23	-1108.59	189.41	1760.75	-350.63	1330.15	71.23	214.76	1181	75.55	-193.04
4.92	-914.46	115.06	33.42	-960.91	110.75	29.95	-1156.95	159.34	28.73	-1157.86	158.8	84.44	-1451.8	-66.58	38.13	-1459.87	-52.02	65.33	-1572.09	-36.22	237.29	-1526.2	-52.57	270.02	-1124.39	101.8	1385.58	0	0	0	-970.42	45.46	1672.07	-963.88	151.31	1655.5	-635.39	53.43	1774.23	-1100.3	191.85	1761.24	-355.29	1331.63	70.04	212.59	1180.31	75.35	-193.88
4.93	-914.36	115.24	33.13	-961.38	109.39	29.66	-1156.65	159.71	29.08	-1157.96	157.94	84.21	-1431.88	-64.68	42.29	-1438.59	-50.17	69.32	-1552.51	-38.91	239.48	-1509.37	-51.64	272.34	-1119.53	102.97	1385.83	0	0	0	-961.5	47.39	1672.71	-956.89	153.26	1656.2	-635.39	53.43	1774.23	-1092.76	193.11	1761.84	-357.47	1332.15	69.3	215.31	1179.89	76.14	-196.92
4.94	-914.65	115.76	32.74	-961.91	109.28	29.68	-1156.11	160.16	29.33	-1157.83	158	84.39	-1399.5	-61.09	48.13	-1415.99	-48.17	72.46	-1534.8	-38.79	239.07	-1490.84	-52.15	274.08	-1111.8	103.62	1386.41	0	0	0	-953.58	49.33	1673.25	-950.41	155.02	1656.82	-635.39	53.43	1774.23	-1084.49	195.22	1762.45	-358.5	1330.62	69.81	215.38	1178.9	76.35	-193.92
4.95	-914.53	115.6	32.8	-962.81	108.9	29.47	-1156.27	159.85	29.29	-1157.77	157.77	84.36	-1374.8	-60.16	50.73	-1394.03	-46.85	74.59	-1515.8	-39.14	237.49	-1473.28	-51.27	273.56	-1100.91	105.28	1386.83	0	0	0	-944.97	50.77	1673.77	-939.56	157.14	1657.15	-635.39	53.43	1774.23	-1076.23	197.38	1762.86	-356.14	1332.46	69.67	216.13	1179.43	76.33	-192.72
4.96	-914.44	115.8	32.66	-960.98	109.38	29.7	-1156.98	158.52	28.71	-1157.19	158.4	84.86	-1352.76	-58.33	52.4	-1371.46	-45.54	75.55	-1496.69	-38.67	234.35	-1453.99	-51.79	272.22	-1093.81	106.83	1387.63	0	0	0	-938.09	52.14	1674.22	-928.94	158.21	1657.56	-635.39	53.43	1774.23	-1068.18	198.84	1763.51	-354.24	1332.43	69.94	215.75	1178.01	76.58	-194.95
4.97	-914.1	115.06	32.98	-964.99	109.21	28.37	-1156.41	159.11	29.18	-1157.4	157.57	84.68	-1325.57	-57.53	51.59	-1346.29	-44.81	76.12	-1475.9	-39.52	230.74	-1434.57	-52.22	269.48	-1089.04	108.35	1388.34	0	0	0	-930.11	53.55	1674.67	-922.53	159.96	1658.17	-635.39	53.43	1774.23	-1060.64	199.56	1764.31	-355.45	1332.73	69.52	214.5	1179.87	75.87	-193.91
4.98	-914.15	115.38	32.75	-959.99	109.9	29.53	-1155.69	160.14	29.82	-1157.2	157.9	85.12	-1297.88	-56.2	51.19	-1318.96	-44.77	76.29	-1455.62	-39.04	225.46	-1415.08	-52.01	265.65	-1078.25	109.49	1388.48	0	0	0	-922.25	54.75	1675.1	-917.68	160.82	1658.59	-635.39	53.43	1774.23	-1052.73	200.91	1764.93	-356.21	1332.72	69.63	215.29	1180.83	75.9	-193.31
4.99	-914.09	115.32	32.71	-960.87	109.92	29.71	-1156.07	159.31	29.44	-1156.73	158.23	85.65	-1278.21	-56.48	49.64	-1296.8	-44.62	74.53	-1434.38	-39.02	218.95	-1395.87	-50.18	260.16	-1071.48	111.59	1389.42	0	0	0	-914.45	56.07	1675.53	-912.17	161.97	1659.15	-635.39	53.43	1774.23	-1044.79	202.46	1765.64	-354.46	1332.64	69.75	214.89	1180.14	75.87	-196.95
5	-914.38	115.93	32.26	-964.1	109.44	28.92	-1155.61	159.19	31.41	-1157.03	157.9	85.98	-1248.02	-56.19	49.52	-1272.21	-45.07	72.44	-1412.41	-38.85	211.88	-1373.91	-51.24	254.73	-1064.38	112.12	1389.86	0	0	0	-911.01	56.66	1675.75	-908.53	162.42	1659.52	-635.39	53.43	1774.23	-1036.97	204.11	1766.2	-350.18	1329.53	71.36	214.42	1180.51	75.6	-195.59
5.01	-913.86	115.22	32.65	-956.77	108.28	33.83	-922.12	149.17	1590.45	-1157.08	157.28	86.21	-1219.64	-55.45	47.87	-1241.63	-45.21	70.88	-1390	-38.84	203.65	-1353.55	-49.73	247.4	-1061.52	114.27	1390.36	0	0	0	-906.41	57.17	1676.13	-901.93	162.87	1659.97	-635.39	53.43	1774.23	-1029.53	204.98	1766.92	-348.52	1329.88	71.73	215.14	1179.72	76.2	-194.37
5.02	-914.46	116.33	32.03	-961.24	109.95	29.53	-1147.12	158.94	85.81	-1156.43	158.22	86.98	-1188.38	-57.61	49.17	-1215.4	-46	67.54	-1366.24	-39.63	194.98	-1332.31	-49.03	239.83	-1056.87	114.74	1391.18	0	0	0	-895.11	58.27	1677.05	-887.58	164.06	1660.74	-635.39	53.43	1774.23	-1022.12	205.83	1767.62	-350.98	1331.72	70.86	212.79	1179.76	75.55	-189.81
5.03	-914.22	116.1	32.18	-962.88	109.66	29.01	-1154.89	159.7	30.61	-1156.82	157.92	87.21	-1158.07	-60.57	48.48	-1189.15	-47.72	64.43	-1340.59	-41.95	186.48	-1309.09	-50.04	232.18	-1051.28	117.6	1391.62	0	0	0	-886.87	59.08	1677.7	-877.66	164.95	1661.25	-635.39	53.43	1774.23	-1014.63	206.87	1768.28	-351.51	1330.85	70.61	212.16	1180.71	75.15	-195.34
5.04	-914.17	115.97	32.22	-959.22	110.08	29.9	-1154.71	159.86	30.68	-1157.09	157.12	87.3	-1129.02	-63.49	47.1	-1159.03	-50.21	62.56	-1315.75	-42.42	176.77	-1287.4	-48.71	223.53	-1041.92	117.22	1391.56	0	0	0	-880.19	59.72	1678.17	-869.27	165.81	1661.75	-635.39	53.43	1774.23	-1007.59	207.23	1768.99	-353.4	1330.74	70.22	213.34	1179.68	75.75	-195.33
5.05	-914.13	116.21	32.1	-961.77	110.25	29.71	-1154.77	159.63	30.79	-1156.64	157.9	87.9	-1097.96	-65.38	46.68	-1126.83	-52.52	61.27	-1290.45	-43.17	166.85	-1263.25	-49.84	215.24	-1037.83	120.29	1390.68	0	0	0	-874.48	60.35	1678.63	-863.59	166.67	1662.42	-635.39	53.43	1774.23	-1000.21	208.16	1769.61	-354.95	1331.62	69.83	211.79	1181.11	74.84	-193.62
5.06	-913.77	115.89	32.34	-958.81	109.36	30.27	-1154.55	159.51	30.86	-1157.07	157.36	88.02	-1064.27	-67.45	46.85	-1098.26	-55.16	59.24	-1264.22	-44.07	156.89	-1239.51	-49.96	206.42	-1035.18	121.78	1390.79	0	0	0	-865.64	61.16	1679.37	-855.47	167.74	1663.33	-635.39	53.43	1774.23	-992.86	209.16	1770.09	-354.48	1330.94	69.94	212.15	1180.36	75.12	-192.42
5.07	-913.48	115.7	32.43	-959.61	109.92	29.87	-1154.61	159.29	31	-1157.17	157.31	88.39	-1037.85	-69.78	45.08	-1065.1	-56.78	58.01	-1238.26	-43.87	146.43	-1214.19	-51.74	198.04	-1029.4	123.28	1391.06	0	0	0	-859.41	62.27	1680.06	-848.4	168.51	1664.02	-635.39	53.43	1774.23	-985.57	209.91	1770.55	-353.43	1332.45	70.34	217.13	1178.89	76.72	-189.66
5.08	-913.8	116.55	32.03	-960.58	110.18	29.66	-1154.61	158.9	30.93	-1156.59	158.14	89.05	-1007.59	-71.84	44.62	-1037.08	-58.75	55.75	-1212.28	-43.49	136.09	-1189.42	-51.87	188.97	-1018.73	123.97	1391.66	0	0	0	-852.61	62.81	1680.54	-842.56	169.1	1664.83	-635.39	53.43	1774.23	-978.49	210.6	1771	-356.75	1332.75	69.42	215.62	1179.41	76.25	-192.53
5.09	-913.82	116.6	32	-961.82	110.79	29.58	-1154.35	159	31.19	-1156.88	157.71	89.3	-975.54	-73.23	44.43	-1006.59	-60.26	54.17	-1183.61	-45.35	126.62	-1164.43	-51.72	179.81	-1012.49	125.19	1391.97	0	0	0	-846.11	63.67	1681.22	-837.22	169.82	1665.73	-635.39	53.43	1774.23	-971.51	211.14	1771.43	-351.42	1331.01	70.76	212.7	1180.28	75.25	-196.58
5.1	-914.12	116.94	31.91	-961.17	110.99	30.1	-1154.42	158.65	31.27	-1156.58	158.11	89.82	-940.77	-74.05	45.34	-974.25	-61.06	53.31	-1157.42	-44.03	115.8	-1139.41	-51.76	170.91	-1004.16	127.3	1391.81	0	0	0	-842.68	64.23	1681.66	-835.42	170.25	1666.23	-635.39	53.43	1774.23	-964.21	212.13	1771.72	-355.35	1329.86	70.45	214.07	1179.98	75.72	-194.62
5.11	-914.56	117.27	31.77	-955.47	110.68	35.37	-1154.83	157.67	30.97	-1156.49	158.19	90.17	-909.29	-73.67	45.96	-943.56	-60.65	52.58	-1129.56	-44.55	106.27	-1113.01	-52.54	162.64	-999.1	127.58	1391.95	0	0	0	-836.71	64.77	1681.96	-830.41	170.73	1666.55	-635.39	53.43	1774.23	-957.15	212.47	1772.01	-354.91	1331.07	70.24	214.58	1179.68	76	-194.25
5.12	-914.57	116.62	32.15	-958.78	110.49	31.38	-1154.9	157.18	30.96	-1156.9	157.34	90.19	-881	-73.31	45.99	-914.39	-60.01	51.72	-1100.41	-45.76	97.41	-1087.89	-51.75	153.9	-989.31	127.47	1392	0	0	0	-822.6	65.55	1682.22	-815.41	171.6	1666.91	-635.39	53.43	1774.23	-950.07	212.84	1772.16	-353.42	1330.4	70.47	214.8	1179.12	75.9	-193.44
5.13	-914.79	116.61	32.08	-957.65	111.82	31.4	-1154.45	157.6	31.4	-1156.48	157.67	90.68	-848.58	-71.71	47.8	-883.87	-58.98	51.87	-1071.97	-45.81	88.77	-1061.25	-52.19	146.2	-980.33	127.14	1391.74	0	0	0	-812.58	66.05	1682.36	-804.28	172.18	1667.13	-635.39	53.43	1774.23	-942.87	213.3	1772.19	-355.64	1332.32	69.58	215.35	1180.02	76.11	-192.28
5.14	-914.76	116.7	32.04	-957.1	111.5	32.03	-1153.81	158.14	32.11	-1156.56	157.61	90.94	-822.87	-70.39	48.04	-854.96	-57.68	52.27	-1043.36	-45.51	80.37	-1035.36	-51.47	138.34	-970.25	129.46	1391.7	0	0	0	-802.31	66.74	1682.68	-793.29	172.99	1667.52	-635.39	53.43	1774.23	-935.44	213.8	1772.21	-355.24	1332.95	69.42	215.94	1179.85	76.1	-192.38
5.15	-914.08	116.3	32.4	-961.28	108.98	30.35	-1153.59	158.35	32.56	-1156.91	156.84	91.02	-786.7	-68.85	51.59	-823.98	-55.67	53.61	-1013.81	-46.04	73.34	-1008.73	-51.07	131.37	-966.24	130.17	1391.69	0	0	0	-800	67.15	1682.95	-791.29	173.52	1667.82	-635.39	53.43	1774.23	-928.14	213.88	1772.32	-359.62	1334.38	68.23	215.37	1179.9	75.81	-198.17
5.16	-913.87	116.46	32.31	-952.53	111.89	37.04	-1153.64	157.97	32.83	-1156.34	157.25	91.57	-757.5	-65.73	53.69	-794.92	-53.48	54.47	-985.25	-44.69	66.07	-982.77	-49.38	124.44	-960.41	130.79	1391.2	0	0	0	-797.17	67.46	1682.9	-788.88	173.94	1667.9	-635.39	53.43	1774.23	-920.69	214.2	1772.21	-359.05	1333.5	68.62	215.08	1179.58	76.11	-197.74
5.17	-913.3	116.25	32.25	-961.59	110.11	29.92	-1153.58	157.69	33.11	-1155.88	157.68	92.09	-731.85	-63.2	55.35	-762.71	-50.77	56.62	-956.13	-43.42	59.97	-956.27	-47.72	118.36	-956.27	131.77	1390.8	0	0	0	-785.35	67.81	1682.27	-776.71	174.42	1667.62	-635.39	53.43	1774.23	-913.02	214.49	1772.1	-359.06	1333.19	68.82	212.38	1180.69	75.13	-195.07
5.18	-912.57	115.83	31.97	-963.5	109.23	28.62	-1152.93	158.32	33.76	-1155.44	158.14	92.81	-700.47	-60.59	59.08	-737.3	-48.02	58.05	-926.86	-42.1	55	-929.46	-45.85	113.06	-950.27	131.75	1390.5	0	0	0	-775.78	68.03	1681.78	-766.61	174.71	1667.36	-635.39	53.43	1774.23	-905.37	214.8	1771.79	-357.37	1334.06	68.23	213.15	1180.93	75.25	-193.36
5.19	-911.82	115.32	31.59	-960.85	110.05	28.97	-1152.72	158.4	34.15	-1155.77	157.22	92.78	-675.39	-57.35	62.23	-706.91	-44.9	61.32	-897.58	-39.83	50.45	-903.09	-42.38	107.93	-937.35	132.47	1390.24	0	0	0	-765.52	68.45	1681.33	-756.64	175.11	1667.24	-635.39	53.43	1774.23	-897.93	214.65	1771.59	-358.77	1327.64	71.66	214.73	1179.59	76.07	-194.53
5.2	-911.18	114.89	31.19	-955.06	109.97	29.82	-1152.19	158.7	34.98	-1154.8	158.21	93.71	-642.48	-53.8	68.46	-679.14	-41.59	65.33	-869.26	-37.1	46.63	-876.68	-40.22	103.92	-932.64	133.18	1389.73	0	0	0	-761.49	68.8	1681.2	-753.92	175.32	1667.25	-635.39	53.43	1774.23	-890.16	215.01	1771.15	-351.6	1322.26	74.71	215.45	1180.36	75.65	-196.23
5.21	-910.77	114.66	30.89	-955.56	111.02	34.55	-1152.17	158.23	35.27	-1154.45	158.49	94.39	-614.79	-50.03	74.28	-650.15	-37.47	70.29	-840.43	-34.26	43.42	-850.19	-37.58	100.96	-928.08	133.42	1389.09	0	0	0	-757.44	68.92	1680.77	-750.69	175.44	1666.79	-635.39	53.43	1774.23	-882.59	214.78	1770.8	-354.67	1334.89	68.9	212.49	1179.78	75.36	-199.74
5.22	-910.73	114.78	30.8	-958.78	112.35	30.31	-1152.03	158.06	35.72	-1154.21	158.56	94.99	-588.5	-45.69	81.33	-624.41	-33.43	75.59	-812.91	-30.49	41.05	-824.94	-34.11	98.18	-913.13	134.14	1388.77	0	0	0	-747.1	68.66	1679.41	-739.21	175.55	1665.28	-635.39	53.43	1774.23	-874.72	214.82	1770.27	-350.58	1331.54	71.06	214.1	1180.16	75.78	-194.81
5.23	-911.19	115.4	31.02	-959.58	112.66	29.4	-1151.19	159.01	36.81	-1153.83	158.25	95.42	-563.6	-41.52	88.53	-595.24	-29	82.56	-786.32	-26.05	39.38	-800.6	-29.91	96.1	-909.12	132.99	1387.85	0	0	0	-739.32	68.41	1678.4	-730.11	175.62	1664.15	-635.39	53.43	1774.23	-866.52	215.51	1769.55	-351.62	1330.23	70.95	214.92	1178.99	76.35	-191.99
5.24	-913.83	117.16	31.87	-953.9	112.99	30.57	-1151.09	158.99	37.3	-1153.02	158.92	96.17	-540.32	-36.31	96.01	-570.05	-23.91	90.46	-759.99	-22.58	38.78	-776.29	-27.51	95.61	-904.8	133.41	1387.2	0	0	0	-730.57	68.29	1677.3	-720.9	175.68	1662.99	-635.39	53.43	1774.23	-858.72	215.45	1768.9	-352.53	1331.92	70.26	216.46	1179.28	76.58	-195.27
5.25	-913.84	117.14	31.94	-962.47	113.07	28.64	-1151.18	158.12	37.46	-1152.67	159.08	96.74	-521.45	-32.3	103.12	-547.13	-19.73	97.36	-735.46	-18.09	38.65	-753.62	-23.95	95.22	-894.39	134.39	1386.74	0	0	0	-726.35	68.46	1676.79	-717.97	175.66	1662.64	-635.39	53.43	1774.23	-851.19	214.55	1768.4	-352.02	1330.2	70.94	215.91	1179.29	76.26	-195.14
5.26	-909.28	116.01	31.09	-955.12	112.18	33.99	-1150.84	158.29	38.16	-1152.4	158.85	97.21	-494.64	-27.61	112.58	-525.7	-15.84	104.51	-710.71	-15.66	40.42	-732.54	-19.29	95.12	-886.47	134.57	1385.58	0	0	0	-720.82	68.65	1676.04	-713.9	175.67	1662.15	-635.39	53.43	1774.23	-843.23	214.49	1767.64	-356.79	1332.99	69.5	214.5	1181.06	75.33	-196.79
5.27	-910.96	116.15	30.71	-959.12	113.8	29.81	-1150.39	158.66	39.07	-1151.48	159.76	98.06	-476.89	-24.51	120.15	-505.61	-12.34	111.76	-688.74	-10.43	41.34	-712.3	-15.3	95.86	-877.31	134.46	1384.77	0	0	0	-708.17	68.55	1674.23	-701.3	175.83	1660.58	-635.39	53.43	1774.23	-835.41	214.27	1766.85	-353.1	1330.46	70.85	213.26	1180.68	75.33	-193.75
5.28	-913.88	116.97	31.91	-962.39	113.64	28.62	-1150.09	158.54	39.58	-1151.38	159.26	98.38	-460.04	-21.28	128.02	-487.44	-8.95	118.81	-668.38	-4.67	42.46	-693.24	-11.75	97.21	-873.29	134.05	1384.06	0	0	0	-699.09	68.37	1672.92	-691.63	175.96	1659.37	-635.39	53.43	1774.23	-827.78	213.72	1766.05	-354.4	1330.94	70.37	212.3	1179.48	75.49	-195.13
5.29	-913.95	117.22	31.8	-962.93	113.32	28.55	-1150.34	157.88	40.19	-1150.43	160.02	99.49	-445.89	-18.02	135.23	-470.88	-6.07	125.36	-648.89	-0.9	44.64	-676.37	-6.67	97.91	-869.22	134.29	1383.04	0	0	0	-688.78	68.29	1671.44	-680.6	176.15	1658.08	-635.39	53.43	1774.23	-820.06	213.2	1765.21	-357.33	1333	68.94	213.21	1179.31	75.57	-190.7
5.3	-914.7	116.86	29.64	-957.19	113.41	29.42	-1149.52	158.64	41.13	-1150.38	159.62	99.96	-427.87	-15.51	142.99	-456.08	-3.54	131.25	-632.65	5.59	45.26	-661.24	-1.33	98.38	-860.83	134.54	1382.16	0	0	0	-684.36	68.33	1670.79	-675.49	176.24	1657.57	-635.39	53.43	1774.23	-811.93	213.21	1764.27	-357.27	1331.98	69.33	214.65	1179.39	75.81	-191.88
5.31	-909.24	116.79	30.81	-954.81	112.23	33.36	-1149.32	158.74	41.89	-1149.47	160.45	100.93	-412.97	-14.24	148.25	-443.52	-1.4	135.96	-617.75	10.63	46.15	-647.56	3.16	98.69	-850.73	134.72	1380.86	0	0	0	-679.36	68.26	1670.01	-670.38	176.2	1656.91	-635.39	53.43	1774.23	-804.08	212.67	1763.37	-357.63	1330.09	70.07	216.53	1179.38	76.14	-196.89
5.32	-914.17	117.22	31.62	-960.06	113.24	28.76	-1149.53	157.98	42.48	-1148.8	161	101.78	-401.23	-11.89	152.56	-432.88	0.22	139.11	-605.7	16.72	45.62	-636.16	7.92	98.35	-844.89	134.69	1380.5	0	0	0	-667.36	67.85	1668.12	-659.35	175.96	1655.16	-635.39	53.43	1774.23	-795.9	212.36	1762.42	-355.4	1331.98	69.75	216.47	1179.8	76	-192.74
5.33	-910	116.75	30.61	-958.61	114.04	28.7	-1149.58	157.05	43.05	-1148.08	161.23	102.73	-394.88	-10.4	153.83	-424.49	2.51	139.86	-595.23	20.74	45.47	-627.24	13.43	97.26	-836.34	135.63	1379.59	0	0	0	-658.52	67.52	1666.74	-651.36	175.78	1653.85	-635.39	53.43	1774.23	-788.15	211.03	1761.74	-351.51	1332.01	70.55	215.44	1180.73	75.81	-192.48
5.34	-909.44	116.75	30.2	-962.25	113.7	27.9	-1149.72	156.37	43.74	-1147.29	161.66	103.83	-388.88	-10.26	151.55	-417.51	4.9	138.45	-588.25	26.15	43.77	-619.67	17.41	96.22	-825.09	134.03	1378.48	0	0	0	-649.28	67.09	1665.19	-642.43	175.43	1652.47	-635.39	53.43	1774.23	-780.42	209.66	1760.92	-352.1	1331.81	70.56	211.86	1181.59	75	-194.33
5.35	-910.48	116.82	29.99	-958.96	114.4	28.53	-1148.79	157.33	45.27	-1146.47	162.19	105.07	-383.71	-5.62	147.05	-412.23	8.37	134.48	-583.49	30.99	41.74	-614.56	23.26	93.82	-818.33	132.94	1377.66	0	0	0	-646.09	66.73	1664.57	-638.55	174.94	1652.08	-635.39	53.43	1774.23	-772.56	208.57	1760.2	-355.59	1331.19	70.04	211.98	1179.84	75.38	-194.17
5.36	-913.73	116.82	29.48	-955.02	112.04	32.89	-1148.44	157.33	46.35	-1145.68	162.39	106.23	-379.56	-2.44	140.91	-408.04	11.94	129.17	-581.19	36.66	38.65	-611.15	28.2	91.33	-807.65	132.34	1376.48	0	0	0	-641.3	66.17	1663.99	-633.64	174.26	1651.81	-635.39	53.43	1774.23	-764.81	207.32	1759.51	-350.71	1327.84	71.86	214.65	1179.09	75.56	-194.35
5.37	-913.96	117.02	28.91	-960.27	114.04	28.1	-1148.28	156.94	47.52	-1144.84	163.08	107.69	-377.05	1.27	134.75	-405.25	16.24	122.8	-579.44	40.62	35.88	-608.41	32.24	88.75	-799.65	132.13	1376.02	0	0	0	-627.26	65.16	1662.54	-621.6	173.35	1650.76	-635.39	53.43	1774.23	-756.81	206.18	1758.69	-352.13	1329.02	71.41	218.27	1179.75	76.22	-195.21
5.38	-914.54	117.36	28.59	-961.1	114.24	27.67	-1148.22	156.6	48.8	-1143.22	164.61	109.48	-373.76	6.63	128.1	-403.57	20.97	116.09	-579.46	45.45	32.31	-607.34	36.93	85.51	-794.34	131.02	1375.27	0	0	0	-616.65	64.5	1661.45	-612.78	172.83	1649.9	-635.39	53.43	1774.23	-749.01	204.66	1757.99	-353.73	1325.44	73.73	217.95	1180.06	76.33	-197.9
5.39	-914.68	117.12	28.62	-960.97	114.72	27.48	-1147.39	157.02	50.33	-1141.95	165.31	111.19	-372.13	10.97	121.94	-402.26	25.84	110.18	-579.59	48.27	30.31	-606.96	40.81	82.81	-786.94	130.54	1374.37	0	0	0	-605.23	63.74	1660.2	-603.09	172.43	1648.84	-635.39	53.43	1774.23	-741.42	202.49	1757.44	-355.28	1329.93	71.05	215.64	1181.17	75.6	-194.6
5.4	-916.4	116.8	28.29	-958.8	114.69	27.84	-1146.77	157.23	52.18	-1140.87	165.88	113.03	-372.29	17.31	117.03	-400.1	31.17	105.9	-578.29	49.55	28.73	-605.89	44.27	79.8	-776.45	128.71	1373.64	0	0	0	-601.11	63.31	1659.68	-599.28	172.48	1648.28	-635.39	53.43	1774.23	-733.63	200.76	1756.76	-355.99	1330.46	70.42	218.06	1180.54	76	-196.65
5.41	-914.2	117.53	31.28	-958.8	113.6	28.64	-1150.12	154.36	52.03	-1138.98	167.33	115.07	-366.89	22.81	114.13	-396.59	36.51	102.78	-575.99	51.5	28.99	-601.9	45.01	79.9	-769.68	128.86	1373.25	0	0	0	-596.69	62.5	1659.32	-594.73	171.93	1648.04	-635.39	53.43	1774.23	-725.85	198.67	1756.19	-357	1330.08	69.82	218.13	1179.24	76.47	-191.06
5.42	-914.3	117.48	31.35	-954.83	116.15	32.33	-1144.9	158.56	56.58	-1137.73	167.77	117.2	-359.55	27.53	106.39	-389.97	40	97.17	-573.63	54.57	29.56	-596.91	46.85	80.53	-764.57	126.59	1372.53	0	0	0	-584.4	60.61	1658.53	-582.83	169.72	1647.91	-635.39	53.43	1774.23	-717.76	196.91	1755.84	-356.54	1330.71	69.91	214.3	1180.71	75.2	-191.33
5.43	-914.69	118.28	30.94	-954.34	115.84	32.41	-1143.89	159.15	59.15	-1136.05	168.79	119.58	-357.07	29.07	93.67	-383.18	43.09	88	-571.36	55.76	30.24	-592.24	49.53	80.53	-750.73	125.55	1371.73	0	0	0	-575	59.27	1657.93	-573.94	168.03	1647.84	-635.39	53.43	1774.23	-709.46	195.13	1755.79	-354.59	1330.38	70.58	215.91	1180.66	75.52	-194.51
5.44	-914.2	117.27	31.47	-953.94	115	32.64	-1142.88	159.05	61.93	-1133.28	170.61	122.66	-349.52	30.87	83.7	-381.73	44.43	78.26	-568.94	54.52	31.32	-587.15	48.24	81.61	-744.22	124.08	1371.71	0	0	0	-564.76	57.78	1657.17	-564.06	166.3	1647.64	-635.39	53.43	1774.23	-701.31	192.6	1756.16	-353.85	1332.24	70.07	216	1180.15	76.21	-196.54
5.45	-914.22	117.66	31.25	-954.04	115.81	32.28	-1141.61	158.99	65.07	-1130.27	172.01	126.03	-347.94	31.14	74.33	-378.74	45.33	70.49	-568.45	55.84	30.79	-583.4	48.37	81.97	-734.53	124.36	1372.51	0	0	0	-560.33	57.14	1656.86	-559.51	165.8	1647.51	-635.39	53.43	1774.23	-692.71	190.71	1756.65	-350.92	1329.27	71.54	218.29	1179.54	76.8	-197.43
5.46	-913.96	117.31	31.37	-957.74	121.22	30.08	-1142.75	157.27	68.05	-1127.06	173.53	129.84	-343.9	33.21	66.93	-375.15	46.29	64.18	-567.81	56.1	30.94	-580.67	48.93	82.59	-737.42	112.23	1369.71	0	0	0	-554.52	56.27	1657	-553.38	165.21	1647.76	-635.39	53.43	1774.23	-684.21	188.41	1757.3	-357.02	1331.58	69.92	216.96	1179.44	75.88	-193.04
5.47	-913.97	117.56	31.08	-952.71	116.4	32.47	-1137.23	160.53	73.64	-1122.77	175.67	134.32	-340.47	35.81	60.96	-370.7	48.63	59.82	-567.26	56.81	31.22	-578.11	49.54	82.72	-726.66	110.48	1370.25	0	0	0	-540.18	54.08	1657.57	-538.81	163.2	1648.69	-635.39	53.43	1774.23	-675.57	186.09	1758.22	-355.62	1331.75	69.62	215.22	1177.98	75.9	-198
5.48	-914.08	118.05	30.68	-952.17	115.81	32.25	-1133.65	162.25	78.97	-1117.94	177.7	139.11	-335.97	38.24	57.23	-369.36	50.69	56.22	-566.22	56.03	32.29	-576.91	51.27	82.57	-718.12	109.7	1371.6	0	0	0	-529.67	52.47	1657.96	-528.26	161.62	1649.37	-635.39	53.43	1774.23	-666.71	183.88	1759.25	-355.16	1330.95	69.99	213.75	1179.65	75.74	-195.22
5.49	-913.24	117.03	30.93	-950.94	115.82	32.39	-1129.69	163.86	84.81	-1112.04	180.16	144.42	-334.8	39.13	54.65	-368.11	51.88	53.74	-565.85	55.83	32.8	-575.44	50.51	83.32	-712.36	108.54	1372.84	0	0	0	-517.78	50.78	1658.29	-516.38	159.88	1650.15	-635.39	53.43	1774.23	-658.01	181.34	1760.49	-352.83	1330.63	70.94	216.25	1179.49	76.15	-191.31
5.5	-913.08	117.43	30.33	-950.18	115.69	31.92	-1125.72	164.03	90.76	-1105.57	181.75	149.48	-336.75	40.14	52.73	-371.39	52.31	51.24	-565.65	56.05	32.73	-574.9	50.69	83.41	-700.8	108.02	1374.2	0	0	0	-512.77	50.2	1658.39	-511.73	159.08	1650.66	-635.39	53.43	1774.23	-649.32	179.41	1761.77	-355.57	1329.87	70.63	215.78	1178.33	76.42	-195.33
5.51	-912.32	117.11	30.13	-949.39	118.88	31.48	-1121.09	165.39	97.49	-1097.2	184.69	155.42	-332.64	40.32	52.11	-367.09	52.69	51.27	-565.86	56.8	32.31	-574.73	50.4	83.76	-694.35	106.98	1375.89	0	0	0	-507.61	49.33	1658.9	-507.37	158.15	1651.61	-635.39	53.43	1774.23	-640.64	177.43	1763.1	-354	1328.06	71.57	217.07	1178.4	77.02	-195.78
5.52	-911.14	116.2	30.24	-946.82	115.37	32.05	-1113.25	169.27	105.08	-1087.5	188.59	161.3	-335.68	40.58	50.36	-368.84	53.05	49.87	-565.73	56.59	32.13	-574.32	49.94	84.14	-685.45	106.48	1377.69	0	0	0	-495.31	46.8	1660.48	-496.37	156.01	1653.69	-635.38	53.43	1774.23	-632.28	174.9	1764.59	-355.01	1330.44	70.67	214.7	1179.87	75.96	-195.13
5.53	-910.28	114.04	29.88	-944.92	116.82	32.15	-1105.55	173.24	113.07	-1077.41	192.21	167.17	-336.17	40.92	49.58	-370	53.51	48.84	-566.04	56.4	32.01	-574.65	50.3	83.98	-668.53	106.44	1379.38	0	0	0	-486.2	44.88	1661.65	-488.05	154.46	1655.12	-627.31	52.42	1775.31	-624.14	172.23	1765.98	-352.32	1330.13	71.28	213.87	1180.1	75.3	-195.71
5.54	-908.6	114.11	29.97	-942.27	116.02	32.98	-1097.86	177.07	121.22	-1067.53	195.62	172.81	-334.97	40.9	49.43	-367.9	53.97	48.68	-565.7	55.51	32.23	-574.67	49.8	84.36	-664.01	105.79	1381.5	0	0	0	-475.57	42.84	1662.88	-479.11	152.69	1656.76	-619.27	50.55	1776.25	-615.72	170.94	1767.15	-352.71	1331.08	70.94	211.81	1179.87	75.05	-191.72
5.55	-907.34	114.06	29.27	-940	115.81	33.27	-1090.01	180.48	129.72	-1055.92	200.64	179.77	-332.22	41.32	49.35	-370.2	54.1	47.35	-565.91	55.61	32.04	-574.25	49.02	84.75	-657.36	105.45	1382.64	0	0	0	-470.37	42.15	1663.26	-475.44	151.89	1657.42	-611	48.1	1777.04	-607.78	168.83	1768.41	-348.99	1330.45	71.71	213.9	1179.56	75.82	-191.51
5.56	-905.24	114.3	29.02	-937.03	118.81	34.43	-1080.89	185.01	139.56	-1044.91	203.96	186.52	-333.6	42.34	48.35	-368.63	54.24	47.08	-565.91	55.75	31.72	-573.49	47.81	85.2	-646.79	104.63	1383.32	0	0	0	-464.91	41.36	1663.73	-470.31	151	1658.17	-602.45	45.22	1777.75	-600.11	166.65	1769.62	-350.31	1331.62	71.34	216.6	1178.44	76.75	-191.92
5.57	-902.6	115.09	28.91	-932.79	119.01	37	-1071.43	189.43	149.58	-1032.81	207.83	194.13	-334.27	42.27	47.12	-369.59	54.64	45.98	-565.95	55.45	31.72	-574.38	50.33	84.03	-634.84	115.1	1387.91	0	0	0	-453.47	39.06	1665.24	-457.03	148.96	1660.06	-594.67	43.29	1778.49	-592.69	164.51	1770.67	-351.64	1329.81	71.16	213.18	1179.66	75.71	-192.8
5.58	-899.32	116.43	29.2	-927.91	120.61	40.04	-1060.63	193.62	159.98	-1020.39	211.67	202.09	-333.63	42.36	46.68	-368.58	54.66	45.39	-565.84	55.59	31.73	-574.16	49.99	83.92	-623.94	115.47	1388.95	0	0	0	-445.31	37.29	1666.42	-447.23	147.47	1661.47	-587.49	42.29	1779.16	-585.07	162.78	1771.66	-356.87	1330.97	69.93	215.45	1179.15	76.07	-198.15
5.59	-895.21	118.46	29.81	-922.93	123.88	43.19	-1050.69	196.3	170.13	-1008.35	213.75	209.62	-334.81	42.75	45.52	-369.04	54.82	44.57	-565.78	55.45	31.78	-573.48	49.58	84.14	-616.86	114.97	1389.36	0	0	0	-436.69	35.29	1667.69	-436.6	145.82	1662.98	-579.95	40.66	1779.71	-577.76	160.61	1772.64	-353.25	1330.05	70.64	213.56	1179.18	75.8	-197.61
5.6	-895.28	120.86	26.65	-916.4	127.2	47.67	-1039.38	199.83	180.63	-995.53	216.95	217.97	-331.43	42.64	45.52	-368.51	55.08	44.14	-565.7	55.34	31.83	-572.73	48.57	84.48	-608.25	114.52	1390.1	0	0	0	-433.8	34.43	1668.17	-432.93	145.14	1663.55	-572.46	38.92	1780.31	-570.26	158.63	1773.56	-355.23	1332.54	69.97	216.55	1178.22	76.53	-198.39
5.61	-888.59	125.25	27.15	-909.42	131.03	52.4	-1027.56	202.79	190.93	-982.71	220.19	226.68	-329.63	43.25	45.71	-369.46	55.49	43.1	-565.95	56.06	31.55	-572.79	49.01	84.59	-601.66	113.96	1390.56	0	0	0	-429.49	33.67	1668.61	-429.25	144.27	1664.22	-564.65	36.61	1780.7	-562.53	157.3	1774.42	-352.57	1331.26	71.01	216.99	1178.38	76.71	-196.06
5.62	-880.11	130	26.9	-899.88	133.86	58.71	-1016.48	204.74	200.59	-970.28	222.53	235.08	-332.52	43.5	44.24	-369.55	55.4	42.73	-565.88	55.94	31.67	-572.71	49.6	84.56	-597.51	112.51	1390.9	0	0	0	-416.64	31.97	1669.75	-418.62	142.06	1666.06	-557.19	35.41	1781.2	-555.07	155.57	1775.27	-354.56	1330.97	70.58	213.25	1179.46	75.4	-193.75
5.63	-871.86	134.92	26.45	-888.93	139.72	63.65	-1003.88	207.96	209.71	-957.95	224.06	242.84	-334.13	43.13	43.29	-367.26	55.42	43.16	-565.58	55.49	31.93	-572.14	48.95	84.9	-593.06	112.2	1391.53	0	0	0	-406.88	30.72	1670.62	-410.39	140.42	1667.46	-549.76	34.27	1781.72	-547.23	154.67	1775.96	-352.8	1330.62	71.22	214.63	1179.74	75.58	-196.2
5.64	-860.04	142.99	31.42	-876.25	145.31	68.9	-991.24	209.06	216.42	-945.21	225.93	250.25	-332.21	44.22	43.61	-368.24	55.23	42.68	-565.22	55.01	32.16	-571.76	48.86	85.22	-576.78	111.71	1391.43	0	0	0	-396.06	29.36	1671.59	-400.81	138.63	1668.93	-542.7	33.53	1782.19	-539.86	152.73	1776.76	-352.41	1328.41	71.36	213.79	1180.67	75.44	-192.25
5.65	-842.8	151.6	38.21	-864.82	151.39	70.21	-978	209.84	222.34	-932.18	227.23	257.3	-332.86	43.71	43.45	-367.91	55.52	42.35	-565.25	55.58	31.99	-571.86	50.04	84.91	-575.8	100.81	1389.49	0	0	0	-391.75	28.88	1671.94	-395.81	138.09	1669.32	-535.06	31.92	1782.61	-532.13	152.16	1777.38	-356.41	1330.04	70.38	213.08	1181.39	75.27	-192
5.66	-824.85	160.39	42.89	-849.62	158.86	74.31	-963	212.25	227.34	-918.27	228.21	263.36	-332.62	44.8	43.58	-367.93	55.03	42.23	-565.04	55.25	32.23	-571.35	49.46	85.31	-569.57	98.67	1389.49	0	0	0	-387.66	28.33	1672.22	-390.4	137.85	1669.51	-527.77	31.1	1783.05	-524.9	150.48	1778.07	-354.97	1331.18	70.12	213.78	1180.44	75.57	-193.99
5.67	-805.39	169.01	47.15	-828.68	166.12	78.98	-947.77	213.96	230.23	-902.67	230.6	268.13	-331.86	44.03	43.65	-367.49	55.73	42.01	-565.3	55.7	32.06	-571.87	50.77	84.97	-565.6	97.56	1390.41	0	0	0	-377.52	26.8	1672.96	-379.58	136.96	1670.38	-520.58	30.35	1783.55	-517.25	150.28	1778.56	-350.96	1331.17	70.91	213.12	1181.02	75.09	-189.44
5.68	-783.93	177.1	51.14	-810.57	173.51	81.47	-931.43	215.9	231.73	-886.77	231.77	270.66	-331.31	44.25	43.47	-367.72	55.52	41.93	-565.16	55.36	32.22	-571.49	50.47	85.32	-558.59	97.29	1390.87	0	0	0	-369.89	25.63	1673.54	-371.99	136.19	1671.13	-513.35	29.8	1784.09	-510.01	149.04	1779.19	-353.62	1331.75	70.31	212.14	1181.64	74.4	-192.63
5.69	-765.35	184.21	52.96	-789.93	179.92	83.12	-913.13	220.27	232.65	-869.83	234.26	272.13	-334.45	44.53	42.46	-365.24	55.72	42.43	-564.8	54.83	32.52	-571.69	51.15	85.18	-555.06	96.62	1391.38	0	0	0	-361.78	24.33	1674.21	-363.16	135.17	1671.85	-505.86	28.8	1784.54	-502.63	148.39	1779.73	-351.44	1331.11	70.99	212.09	1180.1	75	-193.51
5.7	-744.15	190.55	54.03	-770.04	186.18	83.78	-895.01	223.2	231.48	-852.19	236.94	272.02	-334.45	44.7	42.37	-366.7	55.76	42	-564.85	55.51	32.25	-571.86	51.02	85.45	-545.5	96.65	1391.97	0	0	0	-358.71	23.9	1674.52	-359.08	134.45	1671.94	-498.68	28.4	1785.19	-495.22	148.31	1780.2	-353.54	1332.01	70.32	214.03	1180.13	75.35	-195.92
5.71	-722.94	198.31	54.62	-747.32	191.15	84.41	-876.51	226.26	229.21	-834.25	239.12	270.34	-331.74	44.96	43.27	-370.9	55.81	40.61	-565.2	55.86	32.08	-571.6	50.18	85.98	-543.32	96.18	1393.05	0	0	0	-354.46	23.74	1674.73	-354.4	133.95	1671.9	-491.77	28.63	1785.8	-488.02	147.67	1780.76	-365.88	1328.58	70.24	216.21	1178.9	76.4	-195.21
5.72	-697.19	201.73	55.12	-722.82	196.59	84.27	-857.12	229.88	225.39	-815.79	241.88	267.64	-332.26	44.36	43.04	-368.98	55.89	41.18	-565.25	55.54	32.27	-572.06	50.32	86.02	-530.74	95.73	1393.55	0	0	0	-342.84	23.26	1675.08	-343.79	133.58	1672.21	-484.43	27.8	1786.24	-480.95	147.18	1781.22	-356.07	1329.51	71.18	216.95	1179.54	76.43	-191.37
5.73	-676.69	204.76	52.72	-701.95	199.23	81.54	-837.27	232.94	220.21	-797.48	244.1	263.5	-330.91	44.96	43.26	-366.41	55.72	41.83	-565.34	55.55	32.18	-572.02	49.66	86.57	-522.84	95.29	1394.19	0	0	0	-334.14	22.83	1675.33	-336.11	133.41	1672.53	-477.28	27.47	1786.78	-473.7	147.33	1781.58	-350.94	1330.9	71.51	214.66	1179.54	75.95	-190.38
5.74	-648.41	210.19	52.83	-678.72	203.61	79.46	-816.58	236.77	214.21	-778.38	246.75	258.4	-334.3	44.2	42.05	-369.73	56.01	40.54	-565.41	55.75	32.1	-572.14	49.76	86.55	-517.64	94.65	1394.44	0	0	0	-325.35	22.41	1675.68	-328.47	133.1	1672.86	-469.89	26.75	1787.3	-466.59	147.36	1781.91	-356.39	1333.87	69.77	216.87	1179.62	76.33	-194.64
5.75	-621.72	215.47	52.16	-653.43	208.24	77.32	-795.8	239.77	206.74	-758.69	248.85	252.05	-331.65	44.92	42.55	-369.36	55.72	40.45	-565.41	55.88	32.12	-571.76	49.65	86.68	-511.53	94.16	1395.13	0	0	0	-323.09	22.3	1675.96	-326.6	132.9	1673.01	-462.92	26.68	1787.84	-459.76	147.13	1782.39	-357.09	1331.54	70.07	215.58	1180.17	75.81	-193.01
5.76	-592.98	220.52	51.92	-628.76	213.15	74.94	-773.43	244.04	198.82	-738.4	251.5	245.15	-330.92	44.32	42.64	-368.25	56.2	40.23	-565.58	56.71	31.75	-572.02	51.7	85.87	-508.79	93.66	1395.79	0	0	0	-320.11	22.24	1676.32	-323.07	132.83	1673.18	-455.99	26.74	1788.31	-452.86	147.11	1782.72	-353.74	1331.98	70.13	213.84	1178.88	76.03	-193.63
5.77	-563.6	224.55	51.02	-599.4	216.25	72.66	-750.33	247.86	190.14	-717.26	254.83	237.8	-333.87	45.5	41.39	-367.12	56.2	40.21	-565.23	55.96	32.29	-571.29	51.01	86.36	-503.47	93.12	1396.21	0	0	0	-309.14	21.97	1676.9	-310.5	132.92	1673.55	-449.08	26.98	1788.86	-446.04	146.58	1783.1	-351.8	1331.37	71.07	214.6	1178.83	76.03	-194.21
5.78	-531.96	229.58	51.25	-568.43	219.87	70.95	-726.62	251.71	180.92	-695.88	256.77	229.54	-329.85	44.87	41.68	-367.7	56.21	39.43	-565.21	56.28	32.33	-570.85	50.8	86.77	-496.63	92.39	1396.47	0	0	0	-300.44	21.73	1677.27	-300.72	133.01	1673.81	-442.14	26.61	1789.16	-439.15	146.75	1783.32	-353.43	1330.91	70.71	215.57	1179.55	75.89	-190.83
5.79	-504.87	232.02	49.05	-537.97	224.79	69.46	-702.86	254.1	170.54	-673.93	259.07	220.84	-331.53	45.06	40.61	-368	56.17	39.03	-565	56.3	32.59	-570.44	50.96	87.01	-482.58	92.09	1396.6	0	0	0	-291.68	21.48	1677.78	-290.72	133.09	1674.14	-435.03	26.04	1789.42	-432.52	145.97	1783.64	-349.77	1330.82	71.48	215.82	1180.18	76.16	-192.21
5.8	-470.78	236.57	49.81	-509.99	228.7	66.74	-678.38	256.05	159.7	-651.39	261.57	211.82	-329.59	44.96	40.36	-367.37	55.91	38.92	-564.74	55.96	33.01	-570.06	51.46	87.11	-479.4	92.03	1396.64	0	0	0	-289.05	21.42	1678.08	-287.91	133.08	1674.31	-428.15	25.96	1789.66	-425.53	146.56	1783.74	-350.08	1330.32	71.74	213.93	1179.25	75.87	-199.96
5.81	-438.3	240.94	51.21	-473.82	236.34	66.59	-653.55	257.71	148.73	-628.1	264.14	202.76	-330.28	44.9	40.15	-367.03	56.19	38.29	-564.95	57.08	32.71	-569.81	52.24	87.11	-474.04	91.9	1396.82	0	0	0	-285.5	21.45	1678.31	-284.84	133.01	1674.51	-421.49	26.44	1789.87	-418.55	147	1783.75	-353.34	1330.63	70.65	215.4	1179.85	75.86	-199.39
5.82	-411.27	241.45	47.75	-450.4	233.7	62.41	-628.07	258.52	137.38	-604.43	266.14	193.33	-333.41	44.62	38.69	-367.63	56.35	37.82	-564.81	56.74	33.06	-569.09	52.25	87.38	-463.39	91.62	1397.42	0	0	0	-274.01	21.48	1678.59	-274.09	132.92	1674.91	-414.55	26.09	1789.91	-411.93	146.25	1783.95	-354.07	1330.89	70.63	215.98	1180.67	75.73	-196.73
5.83	-383.45	243.71	46.75	-420.4	236.3	61.06	-601.48	260.73	126.95	-580.58	267.29	183.92	-331.58	45.01	38.92	-368.06	55.6	37.55	-564.53	56.58	33.29	-568.86	52.72	87.29	-455.47	91.42	1397.1	0	0	0	-265.1	21.48	1678.76	-265.56	132.88	1675.19	-407.51	25.59	1789.85	-405.18	145.87	1784.01	-353.01	1330.86	70.86	213.68	1179.02	75.93	-196.6
5.84	-352.8	245.86	47.12	-391.77	238	59.32	-574.96	261.31	116.23	-556.05	268.73	174.68	-329.58	45.19	39.02	-365.14	55.76	37.93	-564.64	57.37	33.15	-568.61	53.33	87.45	-449.99	91.5	1397.28	0	0	0	-255.97	21.5	1679.07	-257.36	132.71	1675.59	-400.8	25.65	1789.8	-398.22	146.51	1783.87	-355.29	1331.39	70.43	214.49	1179.02	76.03	-197.58
5.85	-319.96	247.73	48.98	-361.85	240.06	58.72	-547.85	262.27	106.37	-532.26	267.52	164.77	-328.12	45.06	38.89	-364.49	55.37	37.91	-564.56	57.75	33.28	-568.27	53.35	87.78	-441.92	91.56	1397.04	0	0	0	-253.26	21.54	1679.29	-255.5	132.51	1675.77	-393.71	25.16	1789.63	-391.39	146.39	1783.82	-356.96	1331.3	69.94	215.86	1179	76.41	-195.48
5.86	-287.29	250.55	52.23	-326.6	243.46	60.47	-520.53	262.63	96.86	-507.19	268.23	156.05	-330.44	44.71	38.01	-366.33	55.35	36.85	-564	56.99	33.89	-568.08	54.05	87.57	-444.99	91.27	1397.37	0	0	0	-250.07	21.57	1679.27	-252.44	132.46	1675.69	-387.06	25.86	1789.61	-384.42	146.44	1783.7	-356.58	1330.2	70.28	215.42	1179.95	76.24	-196.18
5.87	-261.12	249.08	52.59	-301.77	241.97	59.42	-492.43	263.19	87.98	-482.01	267.86	147.34	-327.27	44.71	38.61	-364.72	55.17	37.04	-564.34	57.51	33.78	-567.6	54.25	87.91	-431.52	91.62	1396.61	0	0	0	-239.51	21.58	1678.88	-240.63	132.74	1675.26	-380.4	26.72	1789.52	-377.43	146.43	1783.53	-354.31	1330.84	70.54	212.67	1180.44	75.56	-196.19
5.88	-232.7	250.18	55.36	-273.11	242.07	60.14	-464.46	263.37	79.64	-456.7	268.05	139.55	-330.07	44.91	37.45	-366.06	55.18	36.53	-564.46	58.38	33.55	-567.33	54.19	88.12	-425.91	91.05	1396.18	0	0	0	-231.23	21.58	1678.55	-231.27	132.99	1674.95	-373.37	26.63	1789.31	-370.39	146.47	1783.39	-351.8	1330.62	71.08	213.27	1180.24	75.2	-191.26
5.89	-201.53	249.71	58.98	-243.34	241.69	61.93	-436.16	264.3	72.29	-431.28	268.47	132.49	-329.57	44.21	37.19	-365.33	54.72	36.38	-564.03	58.42	33.74	-567.07	55.11	88	-419.09	90.94	1396.13	0	0	0	-222.85	21.64	1678.27	-222.37	133.02	1674.71	-366.36	26.43	1789	-363.31	146.8	1783.08	-352.01	1329.04	71.24	213.98	1180.3	75.34	-189.63
5.9	-173.96	249.6	63.35	-215.19	241.94	63.47	-407.89	265.14	65.76	-405.99	267.81	125.49	-326.63	44.68	37.67	-366.46	54.56	35.79	-563.95	58.4	34.06	-566.52	54.6	88.54	-410.91	91.05	1396.1	0	0	0	-220.26	21.78	1678.19	-220.72	132.69	1674.71	-359.47	26.76	1788.71	-356.15	147.23	1782.74	-354.52	1329.82	70.71	217.08	1179.92	76.3	-194
5.91	-144.57	249.14	67.8	-181.84	242.85	67.85	-379.51	265.99	59.87	-380.47	267.54	119.32	-331.52	45.13	35.96	-365.47	54.36	35.7	-564.29	59.34	33.81	-566.05	54.33	88.88	-408.95	90.85	1395.85	0	0	0	-216.62	21.92	1677.93	-218.18	132.55	1674.46	-352.57	27.43	1788.46	-348.86	147.96	1782.4	-356.23	1330.36	70.36	218.3	1179.42	76.64	-194.45
5.92	-115.43	248.34	73.05	-157.95	240.95	69.15	-351.24	266.05	54.44	-354.49	268.29	114.25	-327.94	44.81	36.75	-365.21	54.33	35.57	-563.63	58.13	34.65	-565.9	54.87	88.73	-395.95	91.05	1395.38	0	0	0	-205.11	22	1677.07	-206.64	133.14	1673.49	-345.46	27.53	1788.09	-341.73	148.25	1781.96	-356.32	1330.6	70.31	215.83	1179.02	76.35	-194.44
5.93	-87.14	247.38	78.06	-131.74	241.36	71.59	-323.07	266.95	50.04	-328.86	268.61	109.66	-329.99	44.88	35.51	-366.05	53.99	35.25	-563.59	58.4	34.6	-565.78	55.16	88.9	-391.07	90.67	1395.16	0	0	0	-196.25	22.01	1676.43	-197.25	133.71	1672.75	-338.52	28.16	1787.8	-334.61	148.55	1781.53	-353.42	1330.67	70.87	214.37	1179.66	75.87	-191.04
5.94	-58.44	247.24	83.6	-103.94	239.86	75.57	-295.39	267.38	46.29	-303.65	268.38	105.55	-326.15	45.52	35.75	-364.61	53.98	35.57	-563.45	58.8	34.54	-565.57	55.58	88.96	-381.88	91.32	1394.66	0	0	0	-186.83	22.04	1675.76	-187.29	134.31	1671.99	-331.35	28.63	1787.39	-327.56	148.88	1781.08	-351	1329.26	71.65	214.98	1180.38	75.87	-188.97
5.95	-32.84	246.82	88.86	-77.82	240.17	79.03	-268.51	267.09	43.01	-278.66	268.86	102.47	-328.85	44.98	35.04	-363.37	53.86	35.92	-563.67	59.4	34.54	-565.14	55.28	89.35	-375.51	91.49	1394.14	0	0	0	-183.47	22.13	1675.55	-183.52	134.51	1671.77	-324.15	29.06	1786.92	-320.33	149.63	1780.51	-353.52	1329.76	70.88	215.89	1178.75	76.55	-191.65
5.96	-7.98	248.19	93.05	-48.44	241.2	84.53	-241.6	267.41	40.76	-254.06	269.45	100.2	-325.67	45.39	35.83	-364.67	53.59	35.51	-563.55	59.26	34.8	-565.1	55.86	89.19	-369.41	91.84	1393.46	0	0	0	-179.71	22.41	1675.3	-179.63	134.51	1671.45	-317.07	29.92	1786.51	-312.92	150.87	1779.82	-353.64	1329.99	71.27	217.06	1178.57	76.6	-196.24
5.97	13.98	250.52	99.11	-28.82	241.57	88.31	-215.39	267.98	39.58	-229.75	270.1	98.65	-332.17	44.75	33.76	-365.56	53.65	35.05	-563.2	58.84	35.25	-564.64	55.6	89.62	-363.13	92.12	1392.8	0	0	0	-169.13	23.03	1674.54	-169.34	134.52	1670.41	-310.14	31.07	1786.05	-305.52	151.84	1779.14	-356.76	1331.32	70.42	215.81	1180.28	76.03	-199.39
5.98	37.06	251.53	106.56	-4.53	243.21	94.54	-190.44	268.24	39.25	-206.78	270.69	97.95	-330.25	43.9	33.96	-365.36	53.36	35.19	-563.17	59.25	35.31	-564.61	56.28	89.72	-359.06	92.54	1392.37	0	0	0	-161.06	23.44	1673.94	-161.54	134.55	1669.61	-303.2	32.07	1785.5	-298.23	152.52	1778.46	-354.83	1329.99	70.59	215.83	1180.36	75.86	-192.41
5.99	59.23	252.36	115.2	20.29	244.45	102.32	-166.02	269.36	39.89	-184.68	271.26	97.86	-328.08	44.81	34.11	-363.03	53.64	35.71	-562.95	59.54	35.52	-564.1	56.21	90.16	-347.18	93.02	1391.72	0	0	0	-152.39	23.83	1673.31	-152.76	134.57	1668.76	-296.01	32.64	1784.89	-290.75	153.6	1777.65	-354.02	1331.12	70.27	214.84	1180.42	75.86	-192.27
6	79.57	254.22	123.86	39.87	245	109.84	-143.17	269.79	40.94	-163.56	271.84	98.33	-326.38	44.33	34.43	-364.4	53.59	35.21	-562.89	60.07	35.77	-564.03	56.91	90.22	-342.77	93.44	1391.05	0	0	0	-149.02	23.9	1673.07	-148.64	134.69	1668.43	-288.91	33.68	1784.26	-283.1	155.12	1776.73	-353.93	1332.5	69.85	216.14	1180.06	76.1	-192.3
6.01	100.14	255.03	133.38	62.33	245.12	118.26	-121.5	269.66	42.18	-143.92	272.22	99.13	-328.63	44.1	33.57	-365.41	53.8	34.68	-562.55	59.96	36.25	-563.91	57.83	90.16	-332.6	94.54	1390.59	0	0	0	-144.84	24.13	1672.79	-143.66	135.2	1667.99	-281.9	34.96	1783.55	-275.68	156.24	1775.83	-351.18	1330.42	71.26	215.82	1179.26	76.21	-196.74
6.02	116.26	255.76	141.35	79.38	248.41	123.38	-100.73	270.1	44.02	-125.51	271.89	99.89	-329.64	44.81	33.04	-362.87	53.5	35.44	-562.41	60.44	36.44	-563.52	57.36	90.92	-317	104.58	1390.5	0	0	0	-133.72	25.05	1672.04	-132.36	136.32	1666.77	-274.89	36.46	1782.89	-268.09	157.45	1774.86	-348.24	1327.8	72.63	213.64	1180.28	75.47	-192.42
6.03	131.9	257.26	148.39	95.81	249.78	129.26	-82.08	270.17	45.57	-108.54	271.62	100.73	-328.24	44.51	33.31	-366.47	53.76	34.27	-562.12	60.87	36.69	-562.94	57.24	91.47	-307.03	106.91	1389.65	0	0	0	-125.41	25.76	1671.48	-124.2	137.09	1665.87	-267.55	37.47	1782.18	-260.48	158.75	1773.95	-357.53	1325.87	72.4	214.44	1179.61	75.6	-192.93
6.04	145.58	258.53	154.03	110.19	250.15	134.59	-65.62	269	46.15	-93.45	271.4	101.18	-328.18	44.81	33.19	-364.53	53.32	34.75	-561.94	61.13	37.03	-562.96	58.09	91.62	-303.49	107.93	1389.08	0	0	0	-116.88	26.49	1670.88	-115.66	137.81	1664.94	-260.4	39.21	1781.51	-252.76	160.49	1773	-366.32	1327.3	71.55	216.27	1179.29	76.35	-194.31
6.05	157.37	258.78	158.26	122.25	251.1	137.9	-51.63	268.73	46.47	-80.74	270.83	100.98	-330.67	44.88	32.46	-362.8	53.5	35.14	-561.55	60.7	37.73	-562.84	58.3	91.98	-290.13	108.52	1388.05	0	0	0	-114.23	26.8	1670.68	-112.74	137.94	1664.67	-253.3	41.31	1780.95	-244.98	162.38	1772.06	-351.41	1322.9	75.2	216.59	1180.32	76.43	-192.83
6.06	168.68	259.38	161.74	134.08	246.44	141.91	-40.16	267.98	45.88	-70.03	270.55	100.42	-330.75	45.26	32.33	-365	53.82	34.4	-561.87	62.14	37.33	-562.62	58.52	92.35	-285.2	110.36	1387	0	0	0	-110.31	27.4	1670.45	-108.13	138.44	1664.31	-245.99	43.15	1780.38	-237.21	164	1771.18	-357.36	1323.8	72.79	214.41	1179.81	76.09	-190.54
6.07	175.94	257.72	158.72	141.21	249.31	138.31	-31.47	267.18	44.75	-61.32	270.13	99.51	-329.34	44.51	32.77	-363.33	53.66	34.8	-561.32	61.74	38.07	-562.66	59.32	92.48	-286.34	100.68	1385.86	0	0	0	-97.96	28.99	1669.76	-94.55	140.27	1663.11	-238.61	44.79	1779.83	-229.15	166.17	1770.2	-363.59	1325.35	71.41	214.54	1180.56	75.56	-189.03
6.08	183.33	255.4	155.46	148.09	247.8	134.88	-25.22	266.77	43.6	-54.44	269.32	98.3	-328.72	45.85	33	-365.01	53.17	34.41	-560.84	61.61	38.62	-561.72	58.43	93.38	-279.2	100.27	1384.86	0	0	0	-88.48	30.16	1669.23	-84.29	141.67	1662.17	-231.25	46.96	1779.28	-221.16	168.2	1769.25	-363.99	1325.97	72.07	212.76	1179.68	75.48	-187.97
6.09	189.61	252.77	150.02	153.91	245.46	130.33	-21.38	265.42	42.11	-49.03	268.42	97.28	-329.52	44.43	32.54	-365.17	53.1	34.39	-560.61	61.97	39.07	-561.66	58.36	93.95	-271.48	101.24	1383.95	0	0	0	-77.44	31.5	1668.62	-72.34	143.2	1661.09	-223.79	49.43	1778.64	-213.12	170.19	1768.36	-364.05	1325.18	71.25	214.23	1180.01	75.66	-193.22
6.1	194.65	248.82	143.35	158.17	242.51	124.19	-19.12	264.99	41.04	-45.14	266.93	95.71	-329.01	44.88	32.65	-364.25	53.03	34.61	-560.17	61.92	39.75	-560.9	57.82	94.87	-262.08	102.56	1383.31	0	0	0	-72.2	32.21	1668.39	-66.83	143.85	1660.61	-216.03	51.3	1778.07	-204.99	172.26	1767.41	-363.49	1326.41	72.01	214.31	1179.75	75.88	-192.56
6.11	197.77	245.09	136.2	161.27	239.52	118	-17.6	263.8	39.32	-42.45	265.27	93.74	-332.35	44.99	31.75	-363.81	52.89	34.71	-559.83	62.27	40.24	-560	56.79	96.1	-254.13	104.06	1382.53	0	0	0	-67.64	33.17	1668.28	-62.23	144.61	1660.27	-208.2	53.16	1777.4	-196.84	174.45	1766.51	-360.01	1325.41	72.79	213.45	1178.87	76.06	-196.73
6.12	200.56	241.61	129.9	163.69	235.19	111.87	-16.02	262.9	38.25	-39.61	264.97	92.5	-331.08	44.77	31.87	-365.5	53.07	34.17	-559.34	62.24	41.06	-559.68	57.19	96.79	-243.84	105.57	1381.85	0	0	0	-58.65	35.28	1668.05	-52.96	146.51	1659.62	-200.46	55.92	1776.87	-188.72	176.9	1765.61	-366.74	1327.48	71.14	215.84	1179.73	76.2	-197.05
6.13	204.74	236.65	123.88	167.22	231.54	106.44	-14.77	261.93	38.13	-36.47	263.31	91.61	-326.62	44.93	33.06	-366	52.91	33.99	-558.86	62.3	42.01	-559.07	57.24	97.98	-234.17	106.91	1381.28	0	0	0	-49.63	37.3	1667.81	-43.69	148.33	1658.97	-192.41	58.32	1776.35	-180.53	179.2	1764.75	-373.99	1329.11	68.88	217.21	1179.42	76.33	-197.76
6.14	210.26	234.13	115.81	170.31	227.54	100.94	-13.1	261.34	38.24	-32.07	262.69	91.84	-327.87	44.5	32.82	-364.32	52.83	34.29	-558.21	61.93	43.28	-558.13	57.03	99.2	-230.64	108.64	1380.83	0	0	0	-41.83	39.21	1667.53	-35.35	150.3	1658.35	-184.23	60.84	1775.96	-172.11	181.76	1764.01	-368.17	1327.37	70.23	214.77	1179.18	76.09	-191.57
6.15	215.72	232.15	106.62	174.42	227.55	93.32	-11.59	261.44	38.43	-28	262.26	91.88	-328.2	44.85	32.87	-363.58	52.86	34.5	-557.87	62.39	44.25	-557.49	56.82	100.53	-222.02	110.57	1380.45	0	0	0	-33	41.03	1667.36	-26.21	151.9	1657.97	-175.83	63.59	1775.87	-163.41	184.34	1763.52	-355.02	1324.3	74.14	215.76	1178.91	76.29	-191.58
6.16	219.17	231.59	98.63	177.86	226.92	86.54	-10.4	262.04	38.51	-24.68	262.4	91.9	-325.96	44.36	32.85	-363.67	52.81	34.48	-557.33	62.4	45.89	-556.16	55.83	102.83	-212.84	112.29	1380.15	0	0	0	-27.07	42.25	1667.24	-20.12	153.09	1657.54	-167.05	65.76	1775.9	-154.48	186.87	1763.3	-351.17	1323.14	75.33	216.43	1180.37	76.35	-194.82
6.17	222.77	230.74	93.87	177.9	226.74	81.07	-9.65	262.72	38.5	-22.2	262.44	91.77	-327.92	44.82	32.31	-363.17	52.7	34.43	-556.4	62.03	47.91	-554.87	56.08	104.69	-208.91	114.19	1380.78	0	0	0	-17.38	44.82	1667.38	-10.11	155.47	1657.23	-158.24	68.43	1776.2	-145.38	189.54	1763.26	-361.47	1325.49	71.93	216.98	1179.86	76.53	-196.89
6.18	224.28	231.54	87.98	181.65	227.12	76.32	-8.97	263.38	38.42	-20.22	262.68	91.82	-326.77	44.43	32.83	-365.08	52.54	33.9	-555.51	61.83	50.21	-553.79	56.11	107.01	-196.11	115.85	1381.22	0	0	0	-7.25	47.55	1667.47	0.46	157.95	1657.01	-149.39	71.37	1776.58	-136.18	192.33	1763.33	-357.48	1325.29	73.14	215.18	1180.4	75.93	-199.56
6.19	226.16	232.21	82.1	184.81	227.27	72.27	-8.4	263.6	38.18	-18.25	263.35	92.03	-328.15	44.33	31.98	-362.19	52.6	34.51	-554.66	61.66	52.67	-551.91	55.24	109.94	-179.96	127.83	1381.87	0	0	0	2.52	50.08	1667.47	10.69	160.32	1656.7	-140.64	74.77	1777.13	-126.99	195.15	1763.44	-357.79	1325.26	73.2	215.06	1180.02	75.99	-196.5
6.2	227.09	231.24	75.43	187.85	226.52	67.99	-8	263.84	38.34	-16.09	263.85	92.34	-327.09	44.47	32.09	-363.2	52.84	34.21	-553.85	61.66	55.18	-550.13	54.81	112.78	-169.2	129.72	1382.5	0	0	0	6.57	51.06	1667.42	14.91	161.38	1656.6	-131.51	77.16	1777.6	-117.9	198.01	1763.65	-362.72	1326.37	72.37	214.38	1179.24	76.25	-190.82
6.21	229.53	229.45	69.19	187.34	225.76	61.97	-7.32	263.72	38.65	-13.89	263.55	92.61	-327.3	44.41	32.09	-363.25	53.06	33.91	-552.92	61.67	58.03	-548.03	54.24	115.82	-167	122.55	1383.35	0	0	0	11.94	52.54	1667.69	20.13	163.03	1656.78	-122.54	79.83	1778.16	-108.9	200.76	1763.9	-362.31	1325.87	72	216.41	1179.78	76.39	-194.15
6.22	233.19	228.32	63.3	190.63	224.95	57.81	-6.6	262.99	38.95	-11.72	263.11	93.06	-327.31	44.61	31.84	-362.4	52.57	34.18	-551.11	59.6	61.99	-545.96	53.31	119.23	-163.46	122.99	1384.21	0	0	0	25.65	56.57	1668.64	33.33	167.17	1657.32	-113.64	82.88	1778.81	-99.88	203.4	1764.27	-366.12	1327.03	70.71	215.74	1180.51	75.89	-195.78
6.23	235.5	228.95	56.68	194.42	223.99	53.93	-6.1	262.41	39.33	-9.91	261.96	93.39	-327.34	44.39	31.54	-361.66	52.58	34.38	-550.3	60.09	64.79	-543.49	51.96	123	-150.8	124.81	1384.61	0	0	0	35.77	59.56	1669.34	43.1	170.19	1657.69	-104.84	85.86	1779.51	-90.84	206.2	1764.67	-360.2	1325.65	72.18	215.68	1179.76	76.09	-196.52
6.24	239.57	229.06	52.09	194.98	223.67	49.76	-5.42	261.46	39.71	-8.18	260.87	93.77	-327.83	44.19	31.23	-363.32	52.78	33.86	-548.89	59.22	68.51	-541.01	51.44	126.54	-142.94	126.72	1385.75	0	0	0	46.7	62.8	1670.08	53.86	173.34	1658.1	-95.82	88.04	1780.11	-81.78	209.33	1765.05	-369.57	1328.61	70.13	218.9	1178.61	77.21	-193.18
6.25	241.11	228.78	47.65	196.23	223.19	47.03	-4.78	260.82	40.28	-6.53	259.41	94.01	-326.42	44.15	31.9	-359.38	52.92	34.82	-547.13	58.23	72.42	-537.83	49.53	130.87	-134.73	128.42	1386.77	0	0	0	50.73	63.99	1670.36	58.19	174.25	1658.3	-86.99	91.12	1780.87	-72.86	211.95	1765.55	-355.53	1329.2	71.22	215.63	1178.9	76.29	-196.51
6.26	242.23	232.09	44.69	200.48	222.39	45.49	-4.41	260.05	40.68	-5.3	257.92	94.23	-328.76	44.59	30.96	-361.38	52.74	34.23	-545.15	57.38	76.61	-534.96	48.65	134.94	-127.64	130.4	1387.35	0	0	0	55.64	65.35	1670.81	63.28	175.34	1658.73	-78.11	93.92	1781.68	-63.89	214.55	1766.08	-348.05	1328.55	72.3	217.13	1179.6	76.55	-196.49
6.27	241.37	228.37	43.98	198.47	223.12	45.31	-3.96	259.94	41.08	-4.36	257.21	94.56	-325.66	45.59	31.62	-360.52	53.25	34.32	-542.86	56.38	81.08	-531.53	47.87	138.96	-116.85	132.39	1388.11	0	0	0	69.18	69.1	1672.09	76.27	179.03	1659.8	-69.19	96.97	1782.45	-55.02	217.5	1766.58	-352.03	1328.8	71.19	218.67	1178.55	77.15	-203.39
6.28	242.02	228.58	43.44	197.82	223.15	44.82	-3.92	259.2	40.94	-3.72	256.5	94.64	-327.4	45.26	30.98	-362.17	52.7	33.97	-539.86	54.35	86.41	-527.27	45.53	143.92	-103.28	134.81	1389.11	0	0	0	79.41	71.96	1673.03	85.94	181.94	1660.57	-60.4	99.51	1783.15	-46.22	220.42	1767.14	-354.25	1329.96	70.74	218.38	1177.51	77.32	-199.76
6.29	241.89	227.98	43.08	198.75	223.62	44.69	-3.84	259.44	41.14	-3.17	256.29	94.7	-324.84	44.76	32.16	-359.81	52.8	34.7	-537.13	53.58	91.2	-522.8	44.15	148.51	-98.64	136.81	1390.17	0	0	0	88.33	74.28	1673.75	93.09	184.12	1661.3	-51.81	102.55	1784	-37.52	223.14	1767.77	-355.27	1330.28	70.64	214.2	1179.47	76	-194.51
6.3	244.04	228.38	43.45	199.16	222.95	44.75	-3.75	259.21	40.91	-2.7	256.28	94.74	-324.39	44.85	32.05	-359.33	52.89	34.91	-533.57	52.21	96.63	-517.56	41.64	153.79	-94.35	139.49	1391.28	0	0	0	95.69	76.24	1674.41	100.03	185.57	1662.03	-43.04	105.13	1784.82	-28.89	225.6	1768.44	-353.74	1329.6	70.95	215.93	1179.78	76.14	-198.63
6.31	243.51	228.46	43.06	198.27	223.64	44.3	-3.82	259.24	41	-2.42	255.95	94.48	-324.32	44.24	32.44	-359.04	53.23	35.16	-529.9	51.27	102.18	-511.81	39.22	158.89	-83.08	141.27	1392.02	0	0	0	105.31	79.09	1675.45	111.82	187.85	1662.92	-34.44	107.45	1785.58	-20.29	228.34	1769.07	-352	1329.65	71.2	214.88	1180.82	75.59	-196.76
6.32	243.28	228.37	42.88	198.72	223.64	44.31	-3.76	259.06	40.92	-2.23	255.79	94.42	-323.06	44.55	32.13	-358.39	53.45	35.48	-525.76	50.13	108.01	-506.2	38.41	163.65	-72.37	143.8	1392.96	0	0	0	113.83	81.39	1676.25	119.77	189.82	1663.71	-26.17	110.18	1786.35	-11.68	230.84	1769.73	-357.05	1331.79	69.69	215.9	1179.13	76.47	-193.64
6.33	243.02	228.41	42.68	198.72	223.52	44.23	-3.79	259.17	40.96	-2.04	255.82	94.39	-325.99	44.8	31.14	-356.13	53.56	36.35	-520.9	47.96	114.66	-499.43	35.38	169.51	-64.85	145.91	1393.95	0	0	0	122.62	83.59	1677.04	128.33	191.75	1664.49	-18	112.83	1787.18	-3.11	233.52	1770.38	-354.54	1330.65	70.18	216.9	1178.37	76.87	-203.03
6.34	243.29	228.6	42.69	196.82	223.1	43.72	-3.71	259.55	41.07	-1.92	256	94.46	-325.84	44.32	30.88	-354.81	53.18	36.94	-515.73	45.86	121.6	-492.79	33.64	174.99	-58.55	148.13	1395.18	0	0	0	130.08	85.78	1677.84	136.04	193.11	1665.34	-9.9	115.14	1787.89	5.38	236.13	1771.01	-351.28	1329.66	71.48	214.78	1178.51	76.38	-201.33
6.35	243.34	228.83	42.7	199.13	223.12	44.08	-3.84	259.57	41.03	-1.7	256.31	94.49	-326.85	44.21	30.19	-356.91	53.21	36.69	-510.32	44.23	128.85	-485.71	32.21	180.76	-49.22	150.17	1395.87	0	0	0	137.21	87.63	1678.65	142.41	195.55	1666.03	-2.05	117.96	1788.66	13.64	238.65	1771.62	-354.5	1325.03	73.29	217.05	1178.71	76.89	-199.31
6.36	243.28	228.56	42.68	198.79	222.93	44.07	-3.74	259.55	40.94	-1.6	256.43	94.39	-323.88	43.53	30.96	-357.4	52.31	37.08	-504.53	42.48	136.51	-477.93	30.72	187.03	-32.17	160.4	1396.37	0	0	0	145.33	89.69	1679.43	150.75	198.03	1666.67	5.69	120.1	1789.34	21.63	240.83	1772.31	-360.2	1324.59	72.87	217.67	1179.09	76.95	-198.02
6.37	243.43	228.29	42.42	198.1	223.21	43.86	-3.73	259.73	40.97	-1.54	256.31	94.26	-322.74	43.21	30.81	-351.83	52.01	39.1	-498.08	41.2	144.38	-469.67	29.07	193.74	-20.9	164.76	1397.08	0	0	0	152.37	91.69	1680.33	159.42	199.68	1667.45	13.27	122.44	1790.09	29.59	243.13	1772.93	-364.19	1325.92	70.79	213.3	1179.85	75.68	-195.37
6.38	243.17	228.49	42.21	198.59	223.55	43.69	-3.75	259.92	41.03	-1.54	256.43	94.22	-321.8	43.02	30.53	-349.06	50.98	40.5	-491.17	39.54	152.72	-460.85	27.69	200.54	-12.29	166.69	1398.05	0	0	0	160.25	93.51	1681.08	167.4	201.92	1668.07	20.73	125.08	1790.87	37.36	245.4	1773.49	-355.14	1323.91	73.73	213.54	1180.64	75.37	-196.65
6.39	243.77	228.21	42.37	200.84	223.6	44.65	-3.81	259.68	40.81	-1.48	256.22	93.96	-318.85	42.35	30.92	-345.33	50.21	42.12	-483.62	38.14	161.29	-451.28	25.86	207.63	-5.6	167.21	1398.8	0	0	0	167.8	95.47	1681.9	176.44	203.97	1668.69	28.06	127.01	1791.54	44.92	247.61	1774.06	-364.37	1326.31	71.43	216.95	1179.94	76.51	-194.36
6.4	243.51	228.4	42.3	199.34	223.43	44.05	-3.76	259.99	40.98	-1.27	256.76	94.1	-317.3	41.63	30.99	-340.92	49.44	44.17	-475.45	37.18	170.01	-442.05	26.18	214.16	-0.11	169.53	1399.93	0	0	0	171.31	96.45	1682.34	181.67	204.84	1668.96	35.31	128.61	1792.06	52.34	249.54	1774.64	-370.27	1328.04	69.66	215.25	1179.59	76.24	-189.32
6.41	242.97	230.67	40.4	201.45	224.7	42.79	-3.83	259.98	40.9	-1.22	256.87	94.12	-313.63	39.98	31.85	-338.36	48.56	45.85	-467.02	36.24	178.91	-431.93	25.85	220.98	7.98	170.2	1400.56	0	0	0	176.25	97.6	1682.94	187.18	205.76	1669.51	42.53	130.62	1792.7	59.64	251.35	1775.13	-363.84	1326.25	71.54	214.96	1179.59	76.15	-199.13
6.42	243.77	228.1	42.2	198.01	223.63	43.42	-3.86	259.97	40.83	-1.12	256.85	94.04	-311.65	39.18	32.7	-332.75	47.16	49.1	-458.29	36.18	187.69	-421.4	25.14	228.14	17.54	171.25	1401	0	0	0	188.1	100.06	1684.24	197.02	207.97	1670.95	49.62	132.92	1793.29	66.92	253.26	1775.57	-361.75	1326.35	71.47	218.39	1179.1	76.94	-204.49
6.43	242.58	228.23	41.79	199.24	223.52	43.93	-3.84	260.02	40.83	-1.15	256.4	93.86	-307.55	36.54	34.04	-327.38	45.85	52.3	-449.51	36.36	196.27	-410.78	24.75	235.19	17.58	164.48	1402.06	0	0	0	196.67	101.81	1685.16	203.71	209.6	1672	56.76	134.46	1793.74	74.06	254.94	1775.98	-358.5	1324.37	72.97	216.12	1180.37	76.05	-196.79
6.44	242.9	228.38	41.97	198.62	223.72	43.69	-3.92	259.76	40.72	-1.06	256.7	93.93	-297.58	33.26	36.37	-321.09	43.68	56.19	-440.29	37.1	204.05	-400	23.58	242.76	20.25	164.23	1403.03	0	0	0	206.22	103.83	1686.22	211.41	211.51	1673.17	63.89	136.21	1794.25	81.1	256.72	1776.34	-354.11	1323.7	73.95	215.71	1179.78	76.37	-203.69
6.45	243.43	228.41	42.03	198.89	223.74	43.78	-3.98	259.66	40.64	-0.93	256.62	93.84	-289.04	29.92	39.33	-311.47	41.37	61.16	-430.64	39.01	210.19	-389.75	24.42	249.01	29.37	165.68	1403.52	0	0	0	209.91	104.61	1686.62	214.85	212.35	1673.52	70.99	137.74	1794.73	88.04	258.21	1776.75	-359.48	1325.4	72.73	217.45	1179.8	76.37	-201.94
6.46	242.66	230.11	39.83	202.49	220.99	44.39	-3.98	259.78	40.71	-0.92	256.28	93.64	-277.2	26.79	45.02	-299.2	38.04	67.33	-419.45	39.48	215.75	-378.63	24.65	255.01	38.72	166.24	1404.04	0	0	0	213.79	105.16	1686.84	219.38	213	1673.65	77.92	138.81	1795.12	94.9	259.68	1777.05	-355.77	1324.87	73.97	215.03	1181.35	75.66	-202.13
6.47	243.07	228.68	42.12	196.88	223.64	43.23	-3.85	260.12	40.79	-0.77	256.67	93.8	-264.64	22.53	50.13	-286.31	34.62	72.7	-407.51	40.27	219.85	-367.15	25.76	259.76	40.28	167.37	1404.58	0	0	0	223.87	106.51	1687.37	230.32	214.31	1674.15	84.8	140.28	1795.57	101.73	260.67	1777.48	-353	1323.53	74.39	215.98	1181.24	75.82	-202.13
6.48	242.7	228.51	41.9	199.48	223.73	43.96	-3.91	260.05	40.81	-0.72	256.38	93.65	-247.01	18.8	56.03	-271.11	31.19	77.58	-394.78	40.67	222.87	-354.44	26.36	263.77	48.37	168.29	1405.07	0	0	0	231.47	107.55	1687.81	238.28	215.28	1674.59	91.74	141.62	1796.1	108.6	261.76	1777.88	-361.27	1326.27	72.01	217.32	1179.94	76.29	-202.98
6.49	241.84	228.74	41.84	198.65	223.85	43.53	-3.97	259.86	40.66	-0.61	256.51	93.73	-231.65	15.32	60.81	-255.92	27.9	81.54	-380.98	40.11	225.27	-341.54	27.36	266.25	55.37	169.53	1405.72	0	0	0	238.08	108.41	1688.16	244.38	216.34	1674.91	98.58	142.42	1796.44	115.47	262.68	1778.31	-358.59	1325.09	72.43	217.07	1180.23	76.17	-188.16
6.5	242.97	228.26	42.27	199.08	223.34	43.97	-3.96	259.62	40.57	-0.43	256.33	93.71	-217.24	11.18	63.35	-238.53	24.33	84.93	-366.87	40.51	226.06	-327.44	27.82	267.8	62.42	170.3	1406.58	0	0	0	243.66	108.85	1688.27	249.55	216.97	1675.04	105.36	143.24	1796.89	122.44	263.46	1778.72	-359.42	1325.65	72.06	220.14	1178.58	77.43	-198.99
6.51	242.85	228.46	42.31	197.53	222.95	43.52	-3.99	259.25	40.52	-0.26	256.21	93.74	-200.66	7.05	65.55	-222.63	21.1	86.72	-351.92	40.24	226.13	-312.46	27.68	268.29	68.27	171.48	1406.68	0	0	0	250.86	109.56	1688.46	257.48	217.44	1675.29	112.06	144.21	1797.3	129.38	264.15	1779.1	-361.07	1325.29	72.31	214.91	1180.57	75.65	-198.59
6.52	242.13	228.97	42.05	198.72	223.16	44.21	-3.97	259.12	40.53	-0.08	256.05	93.77	-181.86	2.84	67.4	-204.93	17.47	88.02	-336.13	39.72	225.19	-297.57	28.18	267.52	73.98	172.04	1407.13	0	0	0	257.63	109.89	1688.54	264.74	218.04	1675.4	118.63	144.85	1797.6	136.39	264.8	1779.44	-355.37	1324.47	73.86	214.73	1179.61	76.29	-203.03
6.53	241.88	228.66	41.92	198.19	223.48	44.1	-3.78	259.43	40.77	0.05	255.84	93.74	-163.3	-1.61	68.42	-186.72	13.83	88.14	-319.64	38.95	223.33	-281.58	27.76	265.84	79.2	173.07	1407.96	0	0	0	263.66	110.2	1688.57	271.83	218.2	1675.44	125.28	145.23	1797.83	143.37	265.47	1779.72	-355.75	1324	73.79	214.33	1180.92	75.86	-211.13
6.54	242.42	228.67	42.34	197.76	223.09	44.15	-3.66	259.53	40.85	0.23	255.86	93.8	-144.25	-5.2	68.07	-168.26	10.38	87.32	-302.67	38.75	220.03	-265.3	27.27	263.13	86.27	174.26	1408.29	0	0	0	269.83	110.53	1688.63	279.22	218.35	1675.61	131.61	145.98	1798.03	150.19	265.95	1779.96	-357.39	1324.24	73.26	215.68	1179.86	76.04	-198.31
6.55	242.04	228.77	42.13	196.81	223.19	43.52	-3.6	259.55	40.92	0.28	255.35	93.67	-126.45	-8.6	66.71	-148.54	7.04	85.9	-284.89	37.43	216.15	-248.68	27.48	259.24	90.62	175.36	1408.41	0	0	0	272.68	110.58	1688.64	282.87	218.08	1675.8	137.91	146.46	1798.16	156.94	266.37	1780.14	-350.82	1322.99	75.04	216.19	1179.74	76.35	-192.56
6.56	244.45	227.03	41.8	197.53	223.39	43.77	-3.61	259.68	41.03	0.4	255.34	93.71	-105.21	-12.22	65.76	-129.1	3.62	83.68	-266.51	35.83	211.27	-231.15	26.8	254.63	96.57	176.26	1408.84	0	0	0	276.87	110.37	1688.56	287.09	217.73	1675.84	144.11	147.14	1798.32	163.74	266.7	1780.23	-359.06	1325.39	73.38	218.42	1179.52	77.05	-192.99
6.57	241.89	228.84	41.94	198.11	223.03	43.67	-3.68	259.5	40.98	0.49	255.61	93.84	-81.65	-16.04	64.75	-105.69	0.22	81.95	-247.51	34.66	205.09	-213.58	26.34	249.15	100.48	177.02	1408.91	0	0	0	287.08	109.94	1688.32	296.19	217.61	1675.52	150.3	147.3	1798.34	170.49	267.04	1780.33	-360.41	1325.05	73.27	215.17	1180.78	76.03	-193.43
6.58	241.78	228.54	41.76	198.84	222.91	44.28	-3.67	259.18	40.83	0.51	255.38	93.75	-57.22	-19.1	63.37	-83.6	-3.13	79.48	-227.66	32.18	198.58	-194.95	24.6	243.39	105.34	177.53	1409.11	0	0	0	294.48	109.67	1688.16	302.69	217.67	1675.25	156.52	147.51	1798.36	177.19	267.24	1780.32	-356.54	1324.34	73.51	214.27	1180.61	75.54	-199.03
6.59	241.21	228.38	41.47	197.56	222.9	43.72	-3.71	259.64	41.1	0.59	255.56	93.83	-31.75	-22.56	62.1	-58.2	-6.2	77.47	-207.27	30.47	190.87	-175.94	24.15	236.5	113.35	177.92	1409.32	0	0	0	300.64	109.4	1687.96	309.22	217.71	1674.92	162.69	147.59	1798.35	183.83	267.27	1780.3	-356.12	1324.6	74.4	214.64	1180.49	75.8	-204.08
6.6	241.17	228.39	41.34	198.89	223.06	44.25	-3.81	259.15	40.87	0.6	255.62	93.79	-5.71	-25.4	60.58	-32.79	-8.88	75.24	-185.99	28.73	182.52	-156.07	22.1	229.48	120.22	178.56	1409.1	0	0	0	305.31	108.8	1687.78	314.75	216.98	1674.72	168.87	147.66	1798.31	190.48	267.31	1780.23	-356.71	1324.58	74.15	215.18	1180.6	75.78	-206.52
6.61	242.82	228.64	41.79	198.74	223.23	43.88	-3.75	259.18	40.86	0.62	255.36	93.68	19.77	-28.29	59.04	-5.5	-11.65	73.23	-164.12	26.88	173.66	-135.84	21.16	221.51	125.35	179.12	1409.19	0	0	0	311.86	108.04	1687.64	321.06	215.63	1674.7	175	147.92	1798.28	197.12	267.26	1780.07	-362.19	1326.14	72.01	214.87	1180.94	75.57	-212.89
6.62	242.77	228.92	41.87	198.34	223.78	43.8	-3.68	259.46	41	0.63	255.29	93.67	48.23	-30.89	57.8	21.32	-14.38	70.76	-141.49	25.07	164.34	-114.62	18.54	213.8	130.71	179.45	1409.28	0	0	0	317.75	107.3	1687.44	326.56	215.27	1674.35	181.22	147.51	1798.13	203.75	267.35	1779.83	-352.85	1329.04	71.69	217.64	1180.34	76.47	-201.83
6.63	242.8	228.83	41.86	197.94	222.89	43.86	-3.66	259.23	40.99	0.67	255.48	93.75	74.95	-33.6	56.08	47.81	-16.73	68.14	-118.16	23.14	154.75	-93.19	16.39	205.4	136.81	179.61	1409.31	0	0	0	324.24	106.75	1687.21	333.63	214.25	1673.87	187.43	147.88	1798.1	210.34	267.26	1779.55	-357.03	1332.17	69.67	214.59	1181.57	75.37	-193.75
6.64	243.76	229.23	42.35	198.76	223.22	44.19	-3.68	259.49	41.09	0.65	255.19	93.67	104.94	-36.37	55.96	75.31	-19.48	66.23	-94.36	20.89	144.98	-71.34	15.13	196.33	143.05	179.58	1409.31	0	0	0	331.08	106.02	1686.97	341.18	213.43	1673.37	193.61	147.81	1797.98	216.88	267.12	1779.25	-350.82	1331.01	71.31	213.4	1180.03	75.66	-193.05
6.65	242.19	228.94	42.14	196.48	223.53	43.78	-3.71	259.11	41.02	0.64	254.89	93.63	134.36	-39.24	55.31	103.62	-22.52	64.51	-70.05	18.64	135.17	-48.77	13.12	187.66	147.68	179.66	1409.07	0	0	0	334.92	105.43	1686.83	346.03	212.97	1673.07	199.91	147.26	1797.76	223.42	266.61	1778.95	-354.28	1332.53	69.96	212.72	1180.86	75.21	-201.2
6.66	243.7	227.84	41.7	199.38	223.2	45.05	-3.67	259.28	41.1	0.7	255.07	93.73	161.01	-42.23	54.13	133.04	-25.67	63.5	-44.6	16.26	125.64	-25.53	11.44	178.91	153.47	179.33	1409.23	0	0	0	338.99	104.59	1686.64	350.97	212.24	1672.78	206.08	147.26	1797.57	229.94	266.27	1778.6	-355.54	1332.8	69.38	214.14	1180.04	75.82	-198.74
6.67	242.88	228.94	42.57	197.22	222.97	44.65	-3.51	259.41	41.2	0.81	255.21	93.91	189.83	-45.11	54.02	160.65	-28.46	62.02	-18.93	13.97	116.32	-1.92	9.3	170.35	157.77	179.4	1408.9	0	0	0	346.53	103.12	1686.25	358.78	210.63	1672.31	212.26	146.75	1797.3	236.5	265.93	1778.18	-352.19	1331.58	70.81	204.79	1178.97	78.18	-197.37
6.68	241.73	229.26	42.31	198.51	223.67	45.07	-3.61	259.15	41.16	0.76	254.72	93.8	217.57	-46.99	53.77	187.31	-31.23	60.48	7.21	11.36	107.39	22.08	6.17	162.44	167.5	179.32	1408.63	0	0	0	354.1	101.79	1685.88	366.58	209	1671.85	218.36	146.68	1797.1	243	265.18	1777.81	-352.27	1331.93	70.79	203.24	1178.45	79.69	-197.43
6.69	242.96	229.39	42.71	197.31	224.15	44.91	-3.56	258.81	41.06	0.92	254.92	94.04	246.62	-49.89	54.24	217.07	-34.39	60.48	33.62	8.73	98.92	46.07	4.09	154.42	169.92	178.92	1408.56	0	0	0	359.66	100.59	1685.58	371.3	207.74	1671.51	224.52	145.87	1796.7	249.52	264.86	1777.32	-358.37	1331.58	69.58	200.01	1179.1	78.86	-198.78
6.7	242.68	229.57	43	198.66	224.72	45.18	-3.47	259.08	41.32	0.99	254.49	94.07	275.38	-52.58	55.08	245.16	-37.22	60.18	60.19	5.06	91.32	70.41	1.75	146.95	179.39	178.75	1408.45	0	0	0	365.5	99.37	1685.2	378.31	206.57	1670.95	230.61	145.17	1796.27	256.13	264.14	1776.86	-353.63	1330.43	70.64	202.13	1178.24	79.49	-188.12
6.71	243.36	229.98	43.42	197.12	225.35	46.34	-3.42	259.03	41.45	1.21	254.84	94.41	302.35	-55.17	56.17	273.12	-39.6	60.09	87.22	1.89	84.08	95.04	0.33	139.57	183.29	178.42	1408	0	0	0	371.2	98.18	1684.8	384.42	205.53	1670.57	236.83	144.41	1795.88	262.75	263.31	1776.38	-352.64	1332.47	70.51	197.54	1178.79	78.18	-194.78
6.72	243.55	230.23	43.43	198.09	225.31	46.19	-3.27	259.16	41.65	1.36	254.31	94.43	332.95	-57.41	58.75	301.41	-41.66	60.88	114.57	-1.4	77.51	120.03	-2.52	133.14	189.04	177.79	1407.62	0	0	0	377.49	96.83	1684.31	391.55	204.33	1670.11	242.97	143.76	1795.42	269.34	262.25	1775.9	-354.27	1331.84	69.93	203.11	1178.2	80.06	-190.69
6.73	242.36	232.65	45.15	198.16	225.61	46.12	-3.18	259.01	41.81	1.62	254.18	94.67	358.9	-59.1	60.44	329.03	-44.28	62.28	141.72	-5.06	71.67	144.82	-4.98	127.13	196.11	177.07	1407.27	0	0	0	384.25	95.26	1683.83	397.2	202.65	1669.75	249.06	143.27	1794.97	275.93	261.18	1775.39	-352.01	1333.33	70.06	197.9	1179.79	78.24	-196.96
6.74	242.88	232.6	44.96	198.59	225.56	46.23	-3.03	258.75	41.9	1.89	254.16	94.99	388.04	-60.97	63.72	358.91	-46.28	64.83	168.71	-7.75	66.03	169.69	-7.91	121.91	203.25	176.53	1406.72	0	0	0	389.71	94.04	1683.42	401.94	201.54	1669.47	255.24	142.12	1794.34	282.42	259.99	1774.83	-353.24	1331.99	70.2	203.86	1177.95	79.18	-195.85
6.75	243.91	232.47	44.62	199	226.02	46.11	-2.91	258.2	41.87	2.24	254.49	95.47	415.61	-62.84	67.37	385.47	-48.39	67.06	195.85	-11.69	61.63	194.7	-11.19	117.62	207.5	176.11	1406.41	0	0	0	395	92.78	1682.86	407.94	200.19	1668.96	261.36	140.96	1793.77	288.95	258.93	1774.22	-357.42	1332.07	69.28	203.14	1177.95	79.45	-196.95
6.76	244.78	232.49	44.42	198.24	225.58	45.39	-2.67	258.15	42.2	2.53	254.1	95.74	441.46	-64.43	71.59	413.55	-50.59	70.59	223.07	-14.61	57.46	219.81	-14.04	113.68	213.04	175.23	1405.84	0	0	0	401.53	91.09	1682.15	416.54	198.02	1668.24	267.47	140.05	1793.16	295.45	257.77	1773.59	-355.73	1332.31	69.63	201.64	1178.48	79.46	-191.31
6.77	245.13	232.51	44.05	198.07	226.08	45.47	-2.54	258.43	42.58	2.82	254.05	96.17	468.65	-66.1	76.71	439.19	-52.43	74.07	250.3	-17.78	54.11	245	-18.28	111.08	220.13	174.5	1405.53	0	0	0	407.6	89.83	1681.51	422.81	196.86	1667.55	273.68	138.63	1792.48	301.86	256.49	1772.97	-353.45	1329.13	70.86	195.63	1179.79	77.72	-199.71
6.78	246.45	232.63	44.07	199.25	224.42	44.91	-2.34	258.3	42.79	3.12	254.09	96.61	492.64	-67.8	81.36	464.81	-54.23	78.25	276.92	-20.86	51.53	269.55	-20.8	108.23	226.71	173.48	1404.89	0	0	0	414.18	88.26	1680.78	429.13	195.44	1666.97	279.93	136.51	1791.72	308.23	254.97	1772.37	-352.92	1331.17	70.78	195.75	1179.94	77.86	-201.17
6.79	244.53	231.47	42.5	198.28	225.06	44.37	-2.14	258.01	42.94	3.47	254.33	97.1	519.3	-69.37	88.33	491.36	-55.75	83.84	302.87	-23.16	49.17	293.35	-23.36	106.13	234.07	172.58	1404.27	0	0	0	419.59	86.97	1680.16	434.19	194.46	1666.5	286.03	135.41	1790.96	314.56	253.32	1771.72	-351.5	1332.11	70.78	201.61	1178.78	79.06	-194.28
6.8	244.95	230.11	41.6	200.23	224.81	44.62	-2.03	257.67	43.13	3.73	254.16	97.51	545.17	-70.25	95.71	516.13	-57.23	89.5	328.31	-25.19	47.42	316.52	-25.8	104.59	241.96	171.31	1403.48	0	0	0	425.4	85.38	1679.4	440.34	193.04	1665.84	292.27	133.65	1790.17	320.8	251.8	1771.02	-353.77	1331.75	70.42	199.15	1179.2	78.47	-200.9
6.81	245.18	230.09	41.54	198.39	225.43	44.19	-1.84	257.58	43.48	4	253.77	97.88	568.06	-70.81	102.82	541.89	-57.67	96.58	353.76	-27.01	46.39	339.21	-28.12	103.63	247.47	170.52	1402.97	0	0	0	432.51	83.3	1678.45	449.14	191.07	1664.85	298.35	131.7	1789.35	327	250.14	1770.31	-352.9	1330.21	70.65	196.67	1179.48	78.33	-193.16
6.82	244.71	230.26	41.5	198.95	224.92	44.32	-1.58	257.6	43.91	4.33	254.15	98.5	592.33	-70.7	111.74	564.53	-59.84	101.82	378.52	-28.31	45.94	361.62	-30.21	103.17	254.14	169.19	1402.29	0	0	0	439.14	81.82	1677.63	454.8	189.28	1664.22	304.57	130.06	1788.49	333.1	248.28	1769.59	-356.75	1332.21	69.8	201.99	1178.53	79.69	-194.06
6.83	243.59	230.09	40.99	198.67	224.97	44.15	-1.37	257.36	44.28	4.64	253.94	98.93	611.68	-71.47	119.11	586.06	-60.4	108.91	402.19	-30.23	46.31	383.24	-32.76	103.43	260.37	167.9	1401.59	0	0	0	445.7	80.11	1676.79	460.99	187.73	1663.66	310.74	127.75	1787.53	339.15	246.46	1768.87	-355.89	1332.15	70.02	199.09	1179.18	78.87	-195.08
6.84	244.16	230.3	41.2	197.32	225.25	43.89	-1.24	256.85	44.58	5.04	254.08	99.59	634.22	-71	127.75	606.81	-60.31	116.06	424.82	-32.11	47.18	403.77	-34.75	103.92	267.76	166.74	1400.96	0	0	0	451.32	78.67	1676.08	466.5	186.16	1663.06	316.87	125.93	1786.69	345.13	244.56	1768.15	-351.77	1330.76	70.6	196.73	1180.04	78.22	-201.78
6.85	244.32	230.42	41.29	198.95	224.89	44.13	-0.86	257.04	45.36	5.39	254.07	100.22	652.74	-70.21	135.7	626.54	-60	122.95	446.4	-33.24	48.23	423.33	-36.27	104.59	274.56	165.01	1400.13	0	0	0	457.29	76.86	1675.29	472.6	184.38	1662.43	323.09	124.05	1785.79	351.14	242.46	1767.44	-353.05	1332.25	70	191.5	1180.65	76.7	-206.24
6.86	242.82	230.42	40.67	198.57	225.39	43.86	-0.61	256.82	46.03	5.82	254	100.94	670.45	-69.31	142.76	645.07	-59.41	129.4	466.6	-34.57	49.75	441.85	-37.69	105.42	280.33	163.55	1399.44	0	0	0	464.78	74.69	1674.3	479.78	182.44	1661.71	329.42	121.47	1784.85	357.03	240.27	1766.75	-352.89	1332.8	70.27	195.17	1180.24	77.74	-199.76
6.87	242.73	230.91	40.7	197.43	226.38	43.56	-0.23	257.14	46.88	6.2	253.81	101.68	687.07	-68.43	149.18	661.62	-59.04	135.38	485.55	-35.28	51	458.95	-38.88	106.37	286.24	161.89	1398.77	0	0	0	470.94	72.67	1673.51	485.78	180.55	1661.27	335.71	119.23	1783.97	362.92	237.79	1766.07	-352.76	1332.51	70.66	192.65	1180.78	76.84	-190.15
6.88	243.32	230.46	40.99	198.34	225.44	43.75	0.07	256.58	47.47	6.71	254.16	102.63	701.9	-67.3	154.54	676.58	-57.89	140.13	502.71	-36.14	52.18	474.5	-39.63	106.96	293.32	160.17	1397.98	0	0	0	477.65	70.77	1672.71	492.98	178.48	1660.58	341.99	116.37	1783.01	368.81	235.29	1765.47	-356.31	1332.25	69.66	195.81	1179.53	77.73	-195.14
6.89	243.66	230.52	40.92	198.5	225.33	43.58	0.36	256.39	48.25	7.14	254.2	103.54	716.48	-66.08	159.51	689.87	-57.19	144.02	518.11	-36.06	52.6	488.54	-40.44	107.35	300.73	158.32	1397.17	0	0	0	483.12	69.1	1672.01	497.13	176.87	1660.24	348.32	113.84	1782.1	374.68	232.72	1764.89	-354.46	1331.01	70.4	194.16	1180.17	76.94	-191.15
6.9	243.77	230.71	40.91	199.1	226.22	43.66	0.82	256.3	49.16	7.64	254.2	104.47	728.95	-65.32	162.4	701.61	-56.12	146.3	530.92	-35.58	52.34	500.66	-40.13	106.89	306.62	156.33	1396.92	0	0	0	489.4	67	1671.29	501.74	175.03	1659.98	354.72	110.7	1781.22	380.59	229.89	1764.4	-355.37	1333.75	69.73	191.38	1180.71	75.93	-193.71
6.91	243.63	230.76	40.8	199.87	226.41	43.48	1.18	256.33	50.07	8.28	254.6	105.65	737.73	-64.84	162.97	711.46	-55.36	147.03	541.54	-35.41	51.68	511.03	-40.17	106.2	313.96	154.35	1396.09	0	0	0	497.43	64.4	1670.41	510.04	172.5	1659.41	361.01	107.87	1780.4	386.52	227.23	1763.92	-352.48	1331.06	70.74	196.82	1179.5	77.84	-189.4
6.92	243.23	230.86	40.57	200.97	226.07	43.96	1.49	256.08	51.02	8.85	254.51	106.65	744.12	-63.49	161.3	719.88	-54.22	145.97	549.95	-34.87	50.39	519.66	-39.86	104.97	319.03	152.05	1395.53	0	0	0	504.15	62.05	1669.71	515.7	170.59	1659.07	367.3	104.61	1779.6	392.5	223.96	1763.57	-351.16	1329.14	71.64	195.38	1179.71	77.85	-193.85
6.93	242.44	230.86	40.25	199.66	226.46	43.2	2.02	256.32	52.27	9.54	254.65	107.89	753.9	-61.21	159.18	726.97	-53.04	143.45	556.3	-34.45	48.77	526.5	-39.82	103.71	325.42	149.85	1395.13	0	0	0	509.74	59.71	1669.15	522.03	168.73	1658.72	373.65	101.63	1778.82	398.43	220.83	1763.17	-351.47	1330.94	70.72	193.76	1179.84	76.92	-199.59
6.94	243.25	230.91	40.41	198.46	226.37	42.59	2.33	255.97	53.35	10.35	254.83	109.22	760.24	-60.28	155.41	732.83	-51.58	139.75	561.06	-33.01	46.32	531.84	-39.09	101.91	333.75	147.62	1394.68	0	0	0	515.1	57.64	1668.62	527.53	167.04	1658.49	379.86	98.17	1778.03	404.38	217.79	1762.77	-352.26	1332.3	69.92	212.57	1179.8	76.73	-195.99
6.95	243.01	231.02	40.35	198.61	226.69	42.45	2.81	255.94	54.77	11.17	254.78	110.55	762.52	-57.73	150.35	737.34	-50	135.28	564.37	-33.07	44.23	536.06	-38.09	99.67	341.32	145.01	1394.22	0	0	0	521.66	55.17	1668.19	534.03	164.47	1658.47	386.24	94.72	1777.26	410.33	214.51	1762.39	-355.34	1333.11	69.85	218.05	1179.44	76.74	-203.88
6.96	242.66	231.07	40.2	198.07	227.12	42.19	3.46	256.12	56.34	12.16	255.18	112.3	766.66	-56.47	145.07	740.84	-48.37	130.17	566.22	-31.56	41.76	538.9	-37.21	97.6	348.76	142.79	1393.77	0	0	0	529.72	52.27	1667.65	542.4	161.37	1658.36	392.51	91.41	1776.54	416.25	211.41	1761.98	-354.74	1332.23	70.01	215.76	1180.95	75.79	-198.53
6.97	242.52	230.62	40.05	200.85	226.57	43.16	3.98	256	57.97	13.15	254.88	113.81	769.39	-54.96	138.96	743.9	-46.57	124.28	567.42	-30.38	39.67	541.09	-35.61	95.24	354.72	140.27	1393.49	0	0	0	536.38	49.45	1667.27	548.02	158.47	1658.39	398.81	87.68	1775.73	422.07	207.98	1761.62	-353.69	1332.26	69.81	215.29	1180.88	75.95	-196.46
6.98	242.45	230.65	39.84	199.5	227.22	42.22	4.58	255.66	59.71	14.3	254.9	115.6	772.16	-53.23	132.71	747.21	-45.28	118.47	569.13	-29.59	38.77	543.82	-34.92	93.91	364.29	137.71	1392.89	0	0	0	543.68	46.95	1666.92	554.51	156.16	1658.42	405.12	83.83	1775.01	427.92	204.32	1761.28	-352.65	1332.04	70.46	213.73	1180.2	75.61	-201.97
6.99	242.44	230.91	40.08	199.59	227.16	42.05	5.37	255.48	61.62	15.6	255.09	117.66	776.76	-53.43	124.68	752.12	-45.39	112.24	571.56	-28.86	38.75	547.96	-35.15	94.09	369.58	134.86	1392.57	0	0	0	550.86	44.31	1666.48	560.17	153.55	1658.42	411.49	80.19	1774.42	433.87	200.76	1761	-353.64	1331.68	70.49	216.9	1179.23	76.75	-205.22
7	242.67	230.34	39.73	200.55	227.48	42.15	6.13	255.16	63.78	17.18	255.53	120.12	785.13	-54.56	115.7	758.16	-46.02	104.27	573.86	-28.77	38.82	552.59	-35.38	94.39	376.26	132.17	1392.35	0	0	0	554.42	42.85	1666.25	562.19	152.02	1658.5	418.09	76.25	1774.02	440	197.13	1761.01	-352.83	1332.6	69.95	215.23	1180.47	76.03	-196.26
7.01	242.66	233.78	39.03	204.37	228.42	40.9	7.12	255.49	66.51	18.92	255.39	122.66	789.4	-54.93	105.44	760.46	-44.74	97.57	575.69	-28.34	38.37	556.77	-35.24	94.02	382.37	129.09	1392.54	0	0	0	559.28	40.56	1666.27	566	149.75	1658.87	425.01	72.54	1773.94	446.3	193.34	1761.27	-351.41	1331.54	70.7	215.72	1180.92	76.01	-190.04
7.02	243.21	230.8	40.03	202.73	227.08	42.34	8.18	255.3	69.46	20.99	256.12	125.92	794.79	-54.86	96.36	763.8	-44.96	89.84	577.14	-28.72	37.93	560.37	-36.13	94.05	389.46	125.76	1392.99	0	0	0	570.32	35.43	1666.57	577.03	144.92	1659.74	432.15	67.96	1773.97	452.77	189.23	1761.69	-355.63	1332.77	69.66	196.9	1181.33	76.01	-195.62
7.03	242.34	230.95	39.63	200.28	227.11	41.62	9.53	254.95	72.61	23.2	255.87	129.03	799.56	-55.57	87.2	766.7	-45.2	81.76	578.41	-28.95	37.32	563.56	-37.69	94.27	397.75	122.79	1393.61	0	0	0	578.2	31.81	1666.79	585.26	141.57	1660.33	439.27	63.92	1774.18	459.3	185.29	1762.29	-356.32	1332.93	69.46	194.52	1180.47	77.28	-200.21
7.04	243.16	230.79	39.93	202.87	227.12	42.3	11.05	254.99	76.14	25.74	256.03	132.62	801.18	-55.4	77.03	770.37	-45.04	73.27	579.48	-29.96	37.17	566.57	-38.36	94.04	405.64	119.82	1394.49	0	0	0	586.84	27.88	1666.95	593.86	138.11	1660.82	446.42	59.62	1774.43	465.82	181.32	1762.93	-353.52	1330.53	70.72	202.65	1178.31	79.44	-190.14
7.05	242.16	230.19	39.59	202.46	227.28	41.93	12.84	254.83	79.88	28.56	256.59	136.57	807.11	-54.63	67.98	772.93	-44.12	65.83	580.53	-30.52	37.35	569.66	-38.33	93.72	408.99	116.82	1395.31	0	0	0	590.18	26.45	1667	596.65	137.18	1660.83	453.63	55.4	1774.81	472.33	177.11	1763.65	-355.06	1330.67	70.06	201.7	1178.77	79.14	-193.6
7.06	243.17	232.7	38.37	207.27	227.27	41	14.69	255.17	83.91	31.84	257.21	140.68	809.94	-52.42	60.27	775.11	-42.1	60.33	581.7	-30.17	38.16	572.82	-38.58	94.1	418.81	114.07	1396.35	0	0	0	594.59	24.54	1667.39	600.3	135.62	1661.31	460.87	50.9	1775.16	478.89	172.81	1764.44	-354.05	1331.02	70.25	198.04	1178.68	78.49	-193.22
7.07	243.03	229.99	39.72	201.7	226.84	41.54	17.15	255.44	88.34	35.49	257.81	144.85	813.38	-50.37	55.79	776.17	-39.68	55.86	582.6	-29.35	38.86	575.01	-37.28	94.36	427.44	111.29	1397.32	0	0	0	606.38	19.2	1668.57	611.45	130.3	1663.18	468.28	46.85	1775.72	485.54	168.79	1765.35	-353.48	1332.05	70.26	199.76	1178.36	78.44	-192.08
7.08	242.54	230.56	39.61	203.35	226.94	41.83	20.03	256.36	93.29	39.54	258.95	149.59	813.1	-48.57	52.3	776.81	-38.25	53.22	583.2	-29.01	39.56	576.18	-36.08	94.55	435.48	108.22	1398.36	0	0	0	615.19	15.17	1669.44	620.02	126.18	1664.62	475.79	42.8	1776.55	492.38	164.64	1766.5	-354.69	1332.44	69.67	198.71	1178.77	78.25	-196.73
7.09	242.61	230.11	39.43	203.97	226.42	42.02	23.34	256.79	98.42	44.4	260.12	154.76	815.07	-47.94	50.73	779.37	-37.55	52.37	583.6	-28.58	39.85	576.98	-35.64	94.93	444.84	105.47	1400.14	0	0	0	622.51	11.73	1670.22	626.48	122.97	1665.87	483.37	38.5	1777.43	499.32	160.51	1767.76	-351.67	1332.14	70.4	201.81	1178.43	79.62	-197.83
7.1	243.9	230.19	39.93	203.43	226.9	41.65	27.3	257.58	104.35	49.89	261.49	160.42	815.33	-47.62	49.56	779.27	-37.19	51.08	583.79	-28.26	39.78	577.44	-34.92	94.9	449.64	102.62	1401.8	0	0	0	628.88	8.91	1671.11	632	120.54	1666.96	491.01	34.15	1778.44	506.28	156.09	1769.16	-355.38	1333.39	69.66	202.98	1178.35	79.91	-197.63
7.11	241.6	230.2	39.15	204.75	226.58	41.95	31.96	258.01	110.7	56.36	262.67	166.42	815.43	-47.15	49	778.9	-37.23	50.34	583.77	-28.12	39.63	577.51	-35.05	95	456.76	99.67	1403.74	0	0	0	638.05	4.99	1672.26	640.91	116.99	1668.27	498.63	29.73	1779.48	513.25	152.08	1770.54	-358.87	1333.38	68.93	203.25	1178.22	80.36	-199.73
7.12	242.84	230.01	39.53	202.09	227.05	40.79	37.45	257.64	117.27	63.59	263.59	172.6	815.65	-47.97	48.48	778.03	-37.17	49.59	583.68	-28.25	39.48	577.37	-35.82	95.35	464.83	96.64	1405.49	0	0	0	645.29	1.89	1673.3	647.54	113.63	1669.7	506.08	25.14	1780.51	520.23	147.91	1771.91	-358.73	1332.55	68.85	208.23	1177.08	81.14	-199.13
7.13	242.69	230.06	39.32	205.32	226.22	41.5	43.64	257.71	124.62	71.6	264.1	178.94	814.25	-47.48	47.86	778.69	-37.39	49.6	583.56	-28.58	39.37	577.21	-35.9	95.41	473.13	93.23	1407.39	0	0	0	652.21	-1.56	1674.24	655.02	110.84	1670.85	513.44	20.57	1781.52	527.14	144.02	1773.25	-355.64	1332.92	69.72	208.43	1177.27	81.16	-192.8
7.14	243.43	230.03	39.28	207.43	226.3	41.73	50.4	257.55	132.44	80.45	264.91	185.65	815.48	-47.38	47.95	778.7	-37.31	49.14	583.58	-28.56	39.2	576.9	-35.83	95.47	481.25	90.02	1409.08	0	0	0	659.3	-4.92	1675.27	662.54	107.82	1672.05	520.65	16.38	1782.53	534.04	139.95	1774.52	-353.93	1332.47	70.51	198.28	1179.39	79.1	-196.65
7.15	244.1	230.13	39.04	207.29	226.29	41.57	57.64	257.08	140.81	89.73	264.83	192.47	814.64	-47.48	47.4	778.69	-37.32	49.01	583.5	-28.51	39.08	576.88	-35.45	95.25	487.28	86.86	1410.69	0	0	0	662.77	-6.58	1675.81	666.41	106.2	1672.54	527.71	12.1	1783.45	540.83	136.03	1775.69	-354.87	1332.27	70.17	198.82	1179.01	78.95	-191.87
7.16	246.82	232.57	37.15	215.07	227.29	40.06	65.11	256.46	149.72	99.28	264.3	199.62	814.52	-47.05	47.05	779.61	-37.16	48.88	583.5	-28.76	39.18	577.1	-35.85	95.37	496.83	83.33	1412.05	0	0	0	667.51	-8.9	1676.41	670.96	103.76	1673.19	534.59	7.84	1784.3	547.54	132.23	1776.77	-351.26	1331.74	70.35	199.87	1178.96	78.73	-195.18
7.17	246.15	230.14	37.6	211.17	226.81	42.27	73.37	256.5	159.42	109.41	263.78	207.02	815.06	-47.26	46.36	777.72	-37.11	47.68	583.55	-28.6	39.13	577.2	-36.07	95.45	504.76	80.22	1413.04	0	0	0	678.38	-14.23	1677.62	680.5	98.3	1674.88	541.34	3.85	1785.02	554.23	128.38	1777.75	-349.91	1331.09	70.98	201.05	1178.9	79.03	-197.19
7.18	249.06	230.23	37.62	212.88	226.6	43.64	82.45	256.39	169.19	120.23	263.01	214.34	816.37	-47.34	46.32	779.5	-37.21	48.11	583.58	-28.58	38.93	577.33	-35.52	95.07	509.18	77.01	1414.06	0	0	0	686.17	-18.04	1678.47	687.23	94.44	1676.12	547.92	-0.11	1785.62	560.78	124.97	1778.53	-350.39	1331.68	71	201.25	1178.61	79.55	-193.42
7.19	250.8	230.43	37.17	217.81	226.37	45.67	92.35	256.07	178.93	131.76	261.39	221.2	816.96	-46.92	46.09	779.1	-37.04	47.62	583.59	-28.67	38.92	577.49	-35.65	95.02	518.08	73.95	1414.85	0	0	0	694.81	-22.26	1679.41	695.01	90.16	1677.47	554.52	-3.69	1786.19	567.16	121.43	1779.18	-353.9	1333.36	70.06	202.76	1178.67	79.44	-196.92
7.2	253.14	230.9	36.78	222.29	226.58	47.46	102.82	255.78	188.73	143.97	260.34	228.32	816.5	-46.87	45.58	778.63	-37.23	47.22	583.63	-28.72	38.83	577.59	-36.26	95.18	520.89	70.98	1415.42	0	0	0	698.11	-23.81	1679.73	698.6	88.63	1677.84	560.94	-7.35	1786.62	573.51	118.09	1779.74	-354.41	1333.52	69.75	201.11	1178.58	79.32	-192.99
7.21	260.03	234.03	36	233.77	228.93	46.34	113.64	253.63	197.9	156.55	258.96	235.29	815.03	-46.97	44.7	779.52	-37.07	47.22	583.61	-28.76	38.78	577.7	-36.5	95.15	526.75	68.07	1415.9	0	0	0	701.77	-25.44	1680.02	702.95	87.1	1678.05	567.24	-10.94	1786.91	579.74	114.85	1780.18	-356.05	1332.97	69.47	199.89	1179.26	78.65	-190.98
7.22	261.66	231.88	36.65	231.93	226.5	52.97	124.9	252.04	207.14	169.39	257.42	242.21	814.47	-47.08	44.41	778.61	-37.07	46.67	583.7	-28.45	38.58	577.87	-35.7	94.68	534.03	65.24	1416	0	0	0	711.5	-29.89	1680.87	712.97	82.81	1678.87	573.55	-14.43	1787.14	585.89	111.58	1780.56	-356.42	1332.24	69.42	201.73	1178.52	79.43	-201.85
7.23	266.02	232.87	36.3	240.72	226.82	57.56	136.38	249.18	215.72	182.01	255.63	249.14	815.28	-46.33	44.42	778.8	-37.21	46.76	583.64	-28.99	38.8	577.81	-36.41	94.95	542.44	62.19	1416.15	0	0	0	718.84	-33.28	1681.53	720.21	79.51	1679.58	579.85	-17.81	1787.29	592.05	108.59	1780.81	-352.45	1331.85	70.36	195.79	1179.48	77.38	-198.15
7.24	272.92	234.32	36.19	248.46	226.73	62.23	147.82	245.76	223.93	194.1	253.16	255.9	814.11	-46.21	44.02	778.64	-37.11	46.47	583.59	-28.86	38.65	577.91	-36.54	94.89	545.87	59.68	1416.24	0	0	0	727.01	-37.03	1682.23	727.81	75.82	1680.45	586.13	-20.95	1787.42	598.17	105.68	1781.02	-355.01	1332.05	70.1	194.89	1180.23	77.69	-195.43
7.25	280.63	236.78	36.62	258.72	228.24	67.04	159.11	242.05	230.59	205.77	250.41	262.5	816.23	-47.01	44.67	778.85	-37.03	46.5	583.54	-28.68	38.46	577.83	-36.12	94.53	551.9	57.22	1416.41	0	0	0	730.5	-38.5	1682.41	730.12	74.31	1680.92	592.41	-23.97	1787.5	604.28	102.56	1781.23	-354.02	1332.26	70.15	195.93	1179.76	78.01	-196.09
7.26	299.9	239.38	40.82	271.62	230.05	72.56	170.84	238.14	235.58	217.12	247.1	268.23	816.31	-46.65	44.99	778.71	-37.08	46.48	583.5	-28.97	38.5	577.87	-36.17	94.53	558.91	54.85	1416.62	0	0	0	734.32	-39.81	1682.41	733.16	72.91	1681.11	598.74	-26.97	1787.53	610.32	99.98	1781.36	-358.32	1333.92	68.86	204.2	1178.16	80.19	-191.37
7.27	311.18	243.39	49.64	288.84	231.35	79.03	183.49	234.45	239.62	229.27	243.66	273.5	816.36	-46.75	45.28	779.49	-37.21	46.81	583.5	-28.67	38.3	577.81	-37.02	94.73	561.54	52.41	1416.63	0	0	0	743.47	-43.09	1682.57	742.92	69.58	1681.13	605.04	-29.72	1787.59	616.4	97.49	1781.5	-358.33	1334.58	68.54	203.38	1177.77	80.13	-191.27
7.28	327.88	245.67	54.83	304.18	233.41	83.46	197.03	231.17	242.43	242.07	239.51	277.31	815.81	-46.09	44.93	778.27	-37.39	46.5	583.45	-29.22	38.48	577.72	-36.61	94.44	568.73	50.32	1416.95	0	0	0	750.22	-45.57	1682.76	750.49	67.09	1681.13	611.44	-32.52	1787.67	622.47	95.12	1781.66	-354.5	1332.28	69.8	201.73	1177.78	79.31	-190.62
7.29	346.9	246.3	59.31	324.79	233.71	87.94	211.62	228.12	243.92	255.97	236.54	280.05	814.72	-46.79	45.03	778.77	-37.28	46.7	583.41	-28.98	38.26	577.64	-36.61	94.42	575.13	48.2	1417.53	0	0	0	757.55	-48.41	1682.91	758.34	64.34	1681.24	617.85	-34.88	1787.83	628.55	92.64	1781.93	-348.71	1332.03	70.89	201.99	1178.35	79.77	-190.19
7.3	368.22	247.17	63.46	344.38	234.25	91.15	226.99	226.03	244.4	270.43	233.17	281.09	815.35	-46.6	45.38	779.63	-37.21	47.04	583.27	-28.91	38.17	577.53	-37.01	94.57	580.17	46.09	1417.7	0	0	0	760.4	-49.66	1682.89	760.86	63.32	1681.45	624.22	-37.28	1788.01	634.7	90.4	1782.21	-348.63	1330.72	71.53	197.63	1179.48	78.77	-197.81
7.31	394.41	248.23	62.55	362.39	233.58	92.67	242.66	223.25	243.25	285.55	230.61	280.9	815.36	-46.83	45.41	778.92	-37.57	47.19	583.29	-28.59	37.97	577.56	-37.06	94.55	587.19	43.95	1418.24	0	0	0	763.96	-50.83	1682.75	763.84	62.39	1681.56	630.51	-39.59	1788.25	640.83	88.1	1782.6	-352.93	1329.63	71.17	208.67	1180.48	76.65	-192.06
7.32	406.96	247.25	67.15	382.39	232.99	93.8	258.77	221.49	241.09	301.25	227.78	279.24	814.51	-47.18	45.3	777.85	-37.47	46.93	583.19	-28.73	37.97	577.5	-36.95	94.4	592.32	42.03	1418.87	0	0	0	773.44	-53.42	1682.54	773.05	59.92	1681.39	636.76	-41.54	1788.55	646.9	86.05	1782.97	-349.6	1329.81	71.74	214.91	1178.36	76.9	-190.33
7.33	427.79	246.98	67.75	403.3	232.55	93.74	275.26	219.15	237.33	317.17	225.66	276.49	815.94	-47.25	46.14	777.42	-37.42	46.75	583.25	-28.91	38	577.55	-37.32	94.58	596.76	40.12	1419.29	0	0	0	780.54	-55.32	1682.43	780.18	58.04	1681.2	642.92	-43.61	1788.87	652.91	84.09	1783.34	-344.97	1329.42	72.28	213.51	1178.08	76.64	-191.14
7.34	451.45	245.05	68.39	424.62	230.49	93.08	292.55	217.31	232.31	333.39	223.7	272.53	816.35	-47.18	46.35	778.29	-37.54	47.41	583.18	-29.01	37.91	577.54	-37.79	94.7	602.96	38.2	1419.92	0	0	0	788.33	-57.33	1682.26	788.03	56.08	1680.95	649	-45.69	1789.19	658.9	82.18	1783.73	-349.87	1331.66	70.85	214.32	1178.13	76.88	-190.07
7.35	473.36	243.12	67.34	448.22	229.15	91.32	310.5	215.35	226.18	350.06	222.04	267.52	813.79	-47.48	45.81	777.24	-37.37	47.07	583.17	-28.93	37.76	577.46	-37.79	94.61	609.71	36.45	1420.49	0	0	0	791.3	-57.93	1682.19	791.3	55.52	1680.81	655.08	-47.48	1789.55	664.8	80.34	1784.14	-356.85	1325.87	72.42	212.5	1179.06	76.05	-193.35
7.36	499.95	242.83	66.2	480.46	228.38	92.06	329.1	214.08	219.13	367.2	220.39	261.5	814.55	-47.53	46.09	777.2	-37.44	47.22	583.08	-29.05	37.75	577.36	-37.65	94.48	614.97	34.71	1420.95	0	0	0	794.3	-58.58	1682.19	794.74	54.93	1680.86	661.16	-49.28	1789.89	670.61	78.38	1784.58	-352.89	1329.63	71.06	214.42	1178.51	76.65	-195.39
7.37	517.87	237.5	67.81	494.39	223.83	86.55	348.16	213.23	211.07	384.79	219.1	254.64	815.83	-47.44	46.62	777.48	-37.58	47.45	583.06	-29.06	37.59	577.36	-37.27	94.23	619.27	32.8	1421.3	0	0	0	802.2	-60.7	1682.27	803.08	52.91	1681.18	667.28	-51.18	1790.21	676.23	76.79	1784.95	-354.57	1332.78	69.18	214.81	1180.05	75.92	-190.56
7.38	544.22	234.06	67.11	518.48	220.76	85.16	367.72	212.9	202.35	402.82	218.34	247.24	814.86	-47.25	46.8	777.47	-37.49	47.53	582.84	-29.76	37.88	577.17	-37.84	94.36	624.23	30.74	1421.76	0	0	0	808.2	-62.37	1682.33	809.26	51.31	1681.42	673.28	-52.88	1790.52	681.85	75.11	1785.32	-349.27	1331.66	71.04	214.45	1180.97	75.5	-192.73
7.39	567.92	230.75	65.41	544.19	218.55	83.36	387.93	212.01	192.63	421.74	217.48	239.07	814.18	-47.67	46.58	777.5	-37.75	47.65	582.83	-29.35	37.62	577.1	-37.59	94.31	630.23	28.76	1422.19	0	0	0	815.01	-64.03	1682.36	815.29	49.8	1681.68	679.23	-54.65	1790.74	687.43	73.42	1785.65	-348.95	1333.12	70.86	213.68	1181.87	75.27	-193.76
7.4	596.07	227.38	64.9	569.44	215.43	80.76	408.99	211.88	182.55	441.22	216.79	230.35	815.13	-47.71	47.33	777.1	-37.67	47.65	582.82	-29.28	37.58	576.95	-38.41	94.63	636.5	27.12	1422.41	0	0	0	818.32	-64.4	1682.35	816.5	49.62	1681.79	685.17	-56.24	1790.93	692.93	71.69	1785.96	-352.33	1332.83	70.15	211.74	1181.58	75.04	-192.32
7.41	622.68	223.25	64.34	600.66	213.28	80.25	430.98	210.99	171.69	461.04	216.06	221.22	815.32	-47.22	47.35	776.69	-37.73	47.51	582.78	-29.79	37.73	576.84	-38.86	94.86	642.09	25.69	1422.65	0	0	0	822.25	-64.71	1682.41	818.65	49.43	1681.91	690.96	-57.73	1791.05	698.37	70.15	1786.18	-349.55	1332.16	71.17	214.48	1181.31	75.59	-190.82
7.42	651.22	224.22	61.9	621.62	210	75.96	453.7	209.88	160.59	481.22	214.93	211.68	814.76	-46.92	47.2	776.51	-37.77	47.46	582.79	-29.44	37.54	576.66	-38.57	94.65	647.22	24.38	1422.69	0	0	0	830.91	-66.22	1682.66	827.51	47.92	1682.22	696.64	-59.59	1791.05	703.78	68.62	1786.34	-353.59	1331.15	70.46	214.05	1181.04	75.79	-191.1
7.43	684.26	219.05	59.33	648.15	207.4	73.96	476.64	208.92	149.55	501.83	214.34	202.28	814.41	-47.59	47.6	777.12	-37.75	47.77	582.63	-29.37	37.41	576.74	-37.73	94.29	653.21	22.69	1422.79	0	0	0	837.11	-67.48	1682.86	834.58	46.61	1682.45	702.29	-61.12	1791.03	709.21	67.13	1786.47	-349.86	1330.92	71.21	214.85	1180.33	75.99	-189.8
7.44	712.91	215.76	58.82	677.53	204.4	71.23	500.16	206.81	138.14	522.77	213.6	192.81	813.33	-47.51	47.42	776.03	-37.84	47.58	582.59	-29.51	37.42	576.54	-38.6	94.63	657.98	21.31	1422.65	0	0	0	843.98	-68.74	1683.11	842.19	45.11	1682.8	707.94	-62.41	1791.02	714.5	65.87	1786.48	-351.29	1332.74	69.95	215.23	1180.46	75.84	-190.5
7.45	740.53	213.89	58.95	705.69	202.49	70.11	523.89	205.41	127.45	544.36	213.07	183.72	814.24	-47.54	48.1	776.88	-37.83	47.87	582.61	-29.68	37.43	576.53	-38.2	94.4	662.04	19.93	1422.67	0	0	0	846.68	-69.11	1683.25	845.1	44.34	1683.07	713.55	-63.61	1790.93	719.87	64.36	1786.48	-348.58	1329.27	71.75	214.6	1179.89	75.92	-191.33
7.46	776.22	207.94	56.7	732.55	200.27	69.02	548.39	203.61	117.09	566.6	211.49	174.57	814.5	-47.76	48.27	776.95	-37.95	48.04	582.49	-29.93	37.45	576.34	-38.44	94.51	666.66	18.79	1422.58	0	0	0	849.96	-69.52	1683.31	847.9	43.7	1683.22	719.13	-64.9	1790.81	725.18	63.3	1786.4	-350.51	1330.97	71.22	217.56	1180.17	76.46	-193.64
7.47	797.67	208.3	61.43	760	197.9	69.05	573.48	202.49	107.65	589.24	209.54	165.72	814.21	-48.16	48.34	776.84	-38.12	48.2	582.53	-29.35	37.18	576.37	-38.45	94.45	672.47	17.92	1422.47	0	0	0	858.53	-70.91	1683.32	855.17	42.6	1683.25	724.65	-66.2	1790.66	730.49	61.97	1786.32	-349.08	1332.89	70.64	216.74	1179.12	76.8	-192.37
7.48	824.37	206.61	63.21	785.86	196.08	68.84	598.63	201.29	98.72	611.73	207.41	157.29	813.16	-48.28	48.63	776.96	-38.19	48.29	582.44	-29.86	37.34	576.35	-38.42	94.43	678.95	16.87	1422.37	0	0	0	864.93	-72.01	1683.32	860.68	41.83	1683.23	730.27	-67.04	1790.54	735.84	60.91	1786.17	-350.75	1331.62	70.64	216.16	1179.53	76.58	-195.17
7.49	851.01	203.65	64.68	813.13	193.75	69	623.76	199.75	90.42	634.43	205.41	149.47	813.78	-48.78	48.81	776.61	-38.32	48.38	582.35	-30.02	37.34	576.39	-38.56	94.51	683.6	15.93	1422.39	0	0	0	871.61	-73.3	1683.36	866.84	40.97	1683.19	735.84	-68.07	1790.39	741.13	60.17	1785.92	-353.51	1332.95	69.86	215.33	1180.49	76	-196.14
7.5	876.41	200.09	68.62	838.24	191.63	69.18	648.95	198.32	82.73	657.28	202.94	141.96	813.41	-48.65	48.87	776.17	-38.09	48.14	582.41	-29.71	37.17	576.27	-39.17	94.71	691.29	15.2	1422.11	0	0	0	873.74	-73.97	1683.38	869.7	40.6	1683.07	741.44	-68.79	1790.22	746.51	59.15	1785.69	-357.44	1333.96	68.72	217.04	1179.15	76.71	-196.87
7.51	901.86	197.89	71.47	864.77	189.17	71.12	674.13	196.53	75.64	680.21	201.18	135.34	813.32	-50.43	50.79	776.85	-38.2	48.37	582.36	-29.62	37.16	576.4	-38.3	94.28	695.93	14.25	1421.94	0	0	0	876.49	-74.56	1683.26	873.29	40.08	1682.84	746.94	-69.8	1790.01	751.87	58.56	1785.38	-352.09	1330.65	71.01	216.75	1179.91	76.57	-194.37
7.52	929.65	195.64	75.58	890.91	186.39	72.81	699.6	194.8	69.26	703.29	199.4	129.3	812.33	-50.34	50.56	776.01	-38.19	47.93	582.41	-29.08	36.9	576.45	-38.5	94.52	699.4	13.42	1421.79	0	0	0	884.99	-75.59	1682.88	881.6	38.75	1682.47	752.44	-70.54	1789.79	757.4	57.51	1785.17	-354.26	1332.25	70.2	213.87	1180.53	75.85	-191.86
7.53	955.14	193.04	79.5	915.03	184.89	74.84	725.22	193.34	63.91	726.49	197.23	123.82	811.96	-50.86	50.77	776.66	-38.3	48.03	582.4	-29.27	37.04	576.57	-38.68	94.6	704.43	12.68	1421.67	0	0	0	891.54	-76.31	1682.61	887.62	37.78	1682.25	757.92	-71.12	1789.59	762.89	57.1	1784.8	-350.02	1330.26	71.44	213.29	1180.23	75.83	-192
7.54	979.01	190.21	83.02	941.9	182.33	78.21	750.08	192.04	59.25	749.07	195.79	119.26	810.34	-51.23	50.31	777.09	-38.44	48.04	582.43	-29.67	37.37	576.74	-38.03	94.44	712.11	12.06	1421.25	0	0	0	898.74	-77.09	1682.29	894.53	36.95	1681.86	763.35	-71.72	1789.37	768.4	56.57	1784.49	-352.64	1331.96	70.08	212.55	1180.26	75.66	-197.41
7.55	1004.29	186.95	87.47	966.8	179.21	81.11	774.85	189.99	55.07	771.61	194.23	115.34	812.17	-50.89	50.62	777.05	-38.23	47.52	582.53	-29.46	37.38	576.93	-38.23	94.67	716.36	11.46	1421.19	0	0	0	901.72	-77.33	1682.15	897.67	37.03	1681.5	768.78	-72.26	1789.1	773.93	56.19	1784.16	-353.12	1331.06	70.57	215.74	1180.04	76.17	-190.43
7.56	1027.74	183.94	91.15	990.14	176.64	83.96	799.76	188.09	51.65	794.29	192.62	112.01	811.58	-50.67	49.93	777.73	-38.5	47.62	582.68	-29.39	37.46	577.36	-38.03	94.75	722.38	10.97	1420.88	0	0	0	904.92	-77.63	1682.01	901.17	37	1681.16	774.24	-72.62	1788.88	779.57	55.67	1783.88	-352.05	1331.97	70.58	215.19	1180	75.99	-192.08
7.57	1052.63	180.88	95.87	1013.07	173.92	87.36	823.78	187.04	49.33	816.62	190.82	109.28	811.85	-50.34	49.34	777.67	-38.63	47.27	582.75	-29.32	37.56	577.51	-37.93	94.86	728.15	10.25	1420.66	0	0	0	912.81	-78.58	1681.69	909.16	35.84	1680.85	779.66	-72.9	1788.68	785.15	55.32	1783.53	-347.61	1324.45	74.64	214.97	1181.85	75.53	-195.96
7.58	1075.44	177.8	100.66	1036.26	171.05	90.95	848.1	184.71	47.11	838.72	188.96	107.16	815.13	-48.8	48.59	777.76	-38.87	47.17	582.8	-29.38	37.83	577.84	-37.34	94.79	733.77	9.73	1420.38	0	0	0	918.67	-79.32	1681.46	914.97	34.8	1680.71	785.17	-73.16	1788.42	790.79	55.17	1783.18	-346.62	1328.54	72.76	213.88	1180.84	75.49	-193.76
7.59	1098.44	177.96	104.33	1058.92	168.35	95.72	871.57	182.98	45.95	860.56	187.08	105.69	814.22	-49.34	47.51	778.78	-38.72	47.16	582.88	-28.83	37.76	578.06	-37.72	95.25	739.64	9.57	1419.93	0	0	0	925.9	-80.07	1681.19	921.92	33.86	1680.45	790.66	-73.36	1788.17	796.39	55.06	1782.85	-354.12	1331.85	70.08	214.34	1180.77	75.8	-193
7.6	1120.86	174.5	109.83	1082.17	165.76	100.9	894.29	180.54	45.28	881.55	185.25	104.95	815.17	-48.9	47.15	778.19	-38.83	46.68	582.97	-29.08	38.05	578.35	-36.96	95.14	746.59	9.03	1419.51	0	0	0	929.97	-80.2	1681.11	925.53	33.83	1680.24	796.16	-73.46	1787.87	802.13	54.94	1782.46	-356.28	1334.08	69.09	212.67	1183.31	74.52	-190.7
7.61	1143.03	179.21	111.46	1106.8	156.58	102.15	916.38	178.56	45.46	901.86	182.87	104.57	815.38	-48.82	46.58	778.98	-38.74	46.78	583.09	-28.45	37.94	578.5	-37.32	95.46	751.17	8.81	1419.03	0	0	0	933.87	-80.16	1681.12	929.34	34.1	1680.01	801.73	-73.21	1787.59	807.85	54.99	1782.04	-354.53	1330.51	70.43	215.37	1181.97	75.3	-193.1
7.62	1163.56	169.6	118.69	1123.06	159.88	111.76	938.2	176.17	46.03	921.86	180.2	104.66	814.78	-49.12	46.37	778.14	-38.95	46.46	583.15	-28.86	38.34	578.83	-36.87	95.48	756.82	8.43	1418.58	0	0	0	940.6	-80.39	1681.1	936.91	34.03	1679.71	807.25	-73.04	1787.29	813.64	55.1	1781.59	-355.04	1331.5	69.85	217.24	1180.63	76.07	-191.79
7.63	1182.79	162.99	126.46	1141.37	158.2	117.51	959.1	173.53	47.03	941.03	178.24	105.47	816.3	-48.11	46.61	778.25	-39.18	46.42	583.32	-28.55	38.44	579.12	-36.76	95.66	763.87	8.18	1418.15	0	0	0	946.75	-80.81	1681.07	944.58	33.61	1679.5	812.79	-72.88	1786.96	819.4	55.53	1781.09	-350.01	1329.94	71.51	216.31	1180.66	75.99	-197.45
7.64	1200.94	160.76	133.74	1160.78	156.32	124.02	979.27	171.18	48.6	959.58	175.47	106.24	814.82	-48.47	45.89	778.67	-39.21	46.47	583.4	-28.82	38.74	579.41	-36.49	95.76	768.83	7.98	1417.65	0	0	0	952.71	-81.02	1681.01	950.48	33.53	1679.22	818.38	-72.47	1786.66	825.32	55.73	1780.57	-352.76	1329.63	71.03	216.99	1180.15	76.6	-198.01
7.65	1217.94	158.49	141.14	1178.31	154.38	130.21	998.86	168.42	50.11	977.38	173.06	107.36	814.75	-48.23	45.72	779.01	-39.21	46.55	583.46	-28.54	38.88	579.55	-36.45	96.04	775.58	7.83	1417.1	0	0	0	958.07	-80.96	1681.04	955.74	33.44	1679.18	824.03	-71.97	1786.32	831.27	56.13	1780.02	-352.49	1331.93	70.46	215.67	1180.17	76.09	-196.74
7.66	1234.01	157.22	147.98	1195.28	152.26	136.9	1017.55	165.03	51.57	994.41	170.44	108.56	814.66	-48.37	45.35	777.2	-39.34	45.98	583.67	-28.11	39.01	579.86	-36.46	96.32	780.78	7.75	1416.55	0	0	0	964.13	-80.91	1680.91	961.61	33.02	1678.99	829.74	-71.31	1786.03	837.25	57.05	1779.41	-352.46	1332.07	70.32	215.55	1179.62	76.12	-195.48
7.67	1249.02	155.59	154.47	1212.44	151.2	142.81	1034.92	162.65	53.37	1010.41	168.24	109.94	814.94	-48.54	45.18	777.71	-39.57	46.18	583.72	-28.32	39.41	580.12	-36.54	96.74	786.65	7.67	1416.14	0	0	0	970.34	-80.68	1680.84	969.15	33.27	1678.61	835.54	-70.43	1785.71	843.39	57.47	1778.84	-355.07	1330.26	70.26	216.36	1180.06	76.41	-193.55
7.68	1262.86	158.68	159.89	1228.28	150.36	141.87	1051.18	160.4	55.15	1025.33	166.26	111.32	814.98	-48.1	45.29	777.51	-39.56	46.08	583.86	-28.2	39.58	580.5	-36.19	96.83	792.72	7.76	1415.56	0	0	0	975.63	-80.54	1680.83	975.41	33.75	1678.16	841.39	-69.74	1785.38	849.61	58.3	1778.24	-355.65	1332.38	69.31	215.47	1180.91	76.07	-197.24
7.69	1275.76	157.43	165.19	1241.12	148.21	146.97	1066.18	158.91	57.08	1039.09	164.34	112.63	815.71	-48.62	45.12	778.67	-39.47	46.15	584.08	-27.87	39.82	580.72	-36.1	97.19	799.57	7.68	1414.88	0	0	0	981.48	-80.52	1680.72	981.86	34.11	1677.77	847.42	-68.78	1785.07	855.86	59.25	1777.6	-354.46	1330.7	70.37	215.93	1180.14	76.19	-195.39
7.7	1287.57	156.17	169.69	1253.44	147.83	150.56	1079.8	156.91	58.4	1051.81	162.04	113.51	815.41	-48.12	44.48	777.75	-39.83	45.83	584.19	-27.87	40.23	581.05	-36.01	97.51	806.08	7.72	1414.53	0	0	0	987.98	-79.86	1680.61	988.08	34.56	1677.28	853.54	-67.68	1784.78	862.08	60.22	1776.96	-355.94	1332.03	69.44	216	1180.34	76	-193.99
7.71	1298.01	154.49	173.04	1264.1	145.87	153.85	1091.49	155.52	59.61	1062.99	159.86	114.01	816.23	-48.75	44.61	777.93	-39.64	45.69	584.46	-27.52	40.5	581.46	-35.73	97.84	812.7	7.87	1414.04	0	0	0	993.98	-79.26	1680.48	994.57	35.12	1676.91	859.71	-66.41	1784.52	868.37	61.18	1776.34	-355.14	1333.51	69.07	216.22	1179.73	76.17	-199.49
7.72	1307.42	153.24	174.78	1273.88	144.35	155.14	1101.72	153.25	59.86	1072.57	158.16	114.35	816.55	-48.27	44.47	777.73	-39.8	45.56	584.71	-27.38	40.85	581.91	-35.33	98.09	818.78	7.93	1413.35	0	0	0	999.86	-78.8	1680.41	1001.34	35.85	1676.42	865.96	-65.19	1784.23	874.64	62.41	1775.66	-354.27	1331.92	69.83	215.87	1179.88	76.19	-193.34
7.73	1315.57	151.47	174.81	1282.15	142.66	155.07	1109.88	151.14	59.71	1081.07	156	114.08	815.75	-47.98	43.93	777.83	-39.96	45.48	585.04	-27.08	41.21	582.35	-34.73	98.23	825.16	8.14	1412.82	0	0	0	1006.67	-77.99	1680.29	1008.03	36.5	1676.01	872.25	-63.85	1783.95	881	63.55	1775.01	-358.09	1332.4	68.93	217.36	1179.91	76.52	-189.33
7.74	1322.94	149.73	173.19	1289.57	141.06	153.37	1116.67	149.18	59.08	1088.04	153.82	113.43	816.17	-48.03	43.38	777.66	-39.71	45.22	585.26	-27.01	41.66	582.81	-34.22	98.52	831	8.36	1412.43	0	0	0	1013.16	-77.11	1680.28	1013.91	37.28	1675.72	878.67	-62.18	1783.71	887.48	64.92	1774.35	-357.93	1331.93	69.43	213.27	1181.47	75.29	-194.42
7.75	1329.86	143.9	170.66	1295.77	139.91	150.43	1122.1	146.77	57.77	1093.99	151.86	112.53	815.64	-48.22	43.15	778.45	-39.93	45.32	585.51	-27.03	42.18	583.13	-34.24	99	839.45	8.78	1411.68	0	0	0	1019.33	-76.22	1680.22	1020.45	38.24	1675.43	885.13	-60.67	1783.41	894.02	66.17	1773.7	-354.59	1330.92	70.13	215.05	1180.86	75.79	-198.97
7.76	1335.4	141.95	166.91	1301.11	138.13	146.72	1126.35	144.86	56.23	1098.94	149.82	111.21	813.81	-48.2	42.49	778.84	-40.07	45.31	585.77	-26.89	42.65	583.62	-34.15	99.43	844.54	9.25	1411	0	0	0	1025.93	-75.15	1680.15	1027.22	39.41	1675.01	891.67	-59.28	1783.04	900.57	67.79	1772.96	-352	1331.59	70.05	213.67	1181.72	74.92	-196.45
7.77	1339.89	140.04	162.48	1305.3	135.86	142.92	1129.62	142.85	54.38	1103	147.72	109.53	815.1	-48.23	42.43	778.63	-39.76	44.78	585.98	-26.93	43.24	584.02	-34.51	100.12	852.72	9.7	1410.3	0	0	0	1032.61	-73.95	1680.1	1034.66	40.26	1674.53	898.33	-57.48	1782.7	907.28	69.29	1772.24	-353.09	1333.18	70.13	216.53	1179.69	76.47	-194.73
7.78	1343.54	138.06	157.83	1308.99	133.73	138.28	1131.89	141.32	52.35	1106.18	145.78	107.55	815.66	-48.28	42.46	778.37	-39.84	44.57	586.46	-26.49	43.61	584.49	-34.42	100.78	861.09	10.29	1409.64	0	0	0	1038.99	-72.82	1680.08	1041.72	41.41	1674.24	905	-56.06	1782.23	914.11	71	1771.46	-355.06	1330.79	70.61	216.9	1179.2	76.7	-195.86
7.79	1346.41	136.07	152.73	1310.51	131.17	140.82	1133.18	140.39	50.18	1108.51	143.81	105.17	816.55	-48.34	42.15	778.85	-40.2	44.68	586.66	-26.24	44.1	585.07	-33.69	101.11	867.39	10.98	1408.92	0	0	0	1046.25	-71.41	1679.94	1048.51	42.99	1673.82	911.84	-54.28	1781.79	921.08	72.3	1770.75	-355.66	1332.59	69.9	213.86	1180.69	75.78	-190.35
7.8	1348.07	132.89	147.92	1312.68	128.49	136.55	1134.36	137.67	46.91	1109.75	143.04	102.93	816.02	-48.16	41.99	779.06	-39.92	44.48	587.04	-26.09	44.69	585.57	-33.34	101.63	874.39	11.53	1408.27	0	0	0	1053.45	-70.03	1679.78	1055.76	44.76	1673.35	918.92	-52.32	1781.35	928.24	73.79	1769.96	-356.32	1332.72	69.68	214.36	1180.03	76.15	-189.47
7.81	1349.27	129.89	142.48	1311.25	125.5	130.87	1134.06	137.05	44.2	1110.46	141.33	100.01	815.7	-48.43	41.57	779.44	-40.05	44.37	587.47	-25.71	45.33	586.01	-33.04	102.32	881.82	12.32	1407.53	0	0	0	1060.65	-68.54	1679.64	1062.43	46.08	1672.75	925.96	-50.72	1780.86	935.34	75.74	1769.12	-358.53	1333.93	68.79	215.54	1180	76.27	-190.54
7.82	1349.84	127.01	136.61	1310.65	122.85	125.56	1133.63	135.42	41.26	1110.52	139.9	96.99	816.85	-48	41.59	779.45	-40.13	44.25	587.92	-25.41	46.03	586.57	-33.45	103.41	888.93	13.02	1406.93	0	0	0	1068.01	-67.07	1679.36	1069.27	47.59	1672.35	933.1	-48.92	1780.36	942.39	77.79	1768.22	-356.46	1333.7	68.77	216.83	1180.28	76.11	-193.39
7.83	1349.91	123.15	131.93	1311.32	119.59	121.02	1133.66	134.52	39.34	1110.54	138.72	94.28	816.04	-47.64	41.14	779.42	-40.32	44.1	588.3	-25.29	46.89	587.11	-33.59	104.39	896.16	13.77	1406.46	0	0	0	1075.29	-65.55	1679.07	1076.95	49.35	1671.75	940.35	-47.12	1779.85	949.68	79.43	1767.44	-352.56	1332.28	69.85	217.44	1180.03	76.21	-192.69
7.84	1351.44	119.21	128.46	1312.56	116.06	116.98	1135.2	133.47	38.48	1111.9	137.88	92.67	816.13	-47.93	40.66	779.83	-40.52	44.21	588.66	-25.36	47.88	587.6	-34.01	105.49	904.75	14.51	1405.79	0	0	0	1082.19	-64.06	1678.82	1083.7	50.91	1671.31	947.63	-45.32	1779.37	956.99	81.48	1766.67	-349.49	1331.23	70.93	215.56	1181.05	75.79	-195.1
7.85	1356.04	116.71	123.1	1317.2	113.46	113.28	1137.17	133.07	38.67	1115.47	136.83	92.12	815.4	-48.19	40.55	780.18	-40.05	43.88	589.13	-25.27	48.73	588.22	-34.08	106.49	912.9	15.5	1405.36	0	0	0	1089.58	-62.39	1678.49	1091.35	52.24	1670.72	955.09	-43.19	1778.99	964.46	83.39	1765.96	-353.3	1332.33	70.28	216.1	1180.01	76.13	-197.44
7.86	1360.4	117.32	121.74	1321.56	111.48	105.99	1139.58	132.13	38.47	1120.07	136.11	91.92	816.41	-48.34	40.63	779.82	-40.64	43.95	589.51	-25.98	50.13	588.78	-34.39	107.73	920.11	16.29	1404.97	0	0	0	1097.14	-60.88	1678.23	1099.05	53.68	1670.22	962.7	-41.32	1778.76	972.24	85.16	1765.44	-352.19	1333.23	69.93	216.57	1180.25	76.16	-191.82
7.87	1361.73	117.14	111.76	1325.48	110.64	98.01	1141.15	132.15	38.31	1124.08	136.13	91.51	817.18	-48.69	40.63	779.87	-40.64	43.84	589.91	-26.24	51.41	589.79	-34.34	109	928.81	16.98	1404.81	0	0	0	1104.63	-59.24	1678.13	1105.73	55.58	1669.9	970.46	-39.34	1778.73	980.21	87.17	1765.07	-357.76	1332.28	69.17	216.44	1180	76.08	-190.92
7.88	1365.54	116.93	103.27	1328.43	110.76	90.24	1142.23	133.14	38.22	1127.43	136.69	91.05	817.97	-48.54	40.57	780.5	-40.67	43.79	590.49	-26.36	53.02	590.76	-34.83	110.7	935.97	17.65	1404.93	0	0	0	1112	-57.62	1678.12	1112.87	56.76	1669.73	978.35	-37.37	1778.83	988.34	89.2	1764.89	-356.8	1331.59	69.44	213.74	1181.19	75.4	-196.6
7.89	1368.86	117.14	94.61	1332.05	110.25	83.02	1143.07	133.71	37.94	1130.61	137.35	90.87	817.71	-48.75	40.37	780.68	-40.4	43.74	591.09	-26.72	54.88	591.88	-34.26	112.08	944.97	18.27	1405.07	0	0	0	1119.81	-56	1678.15	1123.03	58.56	1669.04	986.29	-35.27	1779.05	996.36	91.29	1764.77	-354.46	1333.14	69.94	213.19	1179.48	75.78	-189.38
7.9	1372.95	116.02	85.69	1335.25	110.05	76.09	1143.78	134.05	37.92	1133.58	137.09	90.8	817.56	-47.89	40.24	780.86	-40.56	43.64	591.74	-27.32	57.06	593.12	-34.86	114.23	953.24	19.46	1405.31	0	0	0	1127.31	-54.54	1678.34	1130.72	60.38	1668.76	994.25	-33.17	1779.36	1004.45	93.5	1764.71	-357.43	1332.7	69.46	216.81	1179.87	76.45	-190.27
7.91	1376.91	113.33	77.91	1339.58	108.64	70.77	1144.74	134.13	38.56	1136.17	136.36	91.06	818.19	-47.75	40.05	782.03	-40.41	43.79	592.5	-28.13	59.52	594.44	-34.84	116.18	961.91	20.38	1405.67	0	0	0	1134.95	-53.03	1678.71	1139.52	61.75	1668.79	1002.23	-31.06	1779.77	1012.62	95.55	1764.82	-355.66	1331.63	69.72	215.82	1179.88	76.21	-195.39
7.92	1381.22	112.71	69.49	1341.74	106.95	65.69	1145.58	133.26	38.99	1138.27	135.12	91.28	818.48	-48.01	40.12	781.9	-40.46	43.58	593.23	-28.43	61.79	595.94	-35.43	118.62	969.68	21.06	1406.2	0	0	0	1142.3	-51.54	1679.26	1147.71	63.09	1669.14	1010.26	-28.83	1780.31	1020.81	97.94	1765.01	-352.79	1331.14	70.83	217.1	1179.65	76.7	-191.48
7.93	1383.26	111.96	63.98	1342.84	105.87	60.85	1146.29	132.24	39.23	1139.65	134.12	91.69	817.99	-47.89	39.84	781.28	-40.76	43.37	594.11	-29.24	64.61	597.57	-35.54	121.01	978.36	22.02	1406.74	0	0	0	1150.23	-50.08	1679.91	1155.6	64.79	1669.59	1018.39	-26.66	1781.03	1029.08	100.09	1765.38	-347.11	1329.61	71.99	215.68	1180.09	76.49	-190.95
7.94	1384.8	111.16	59.72	1344.88	104.93	58.31	1146.58	132.27	39.79	1140.76	133.05	92.04	819.29	-47.38	40.08	782.21	-40.39	43.5	595.01	-30.31	67.72	599.41	-35.89	123.69	988.07	22.96	1407.5	0	0	0	1158.41	-48.5	1680.79	1163.78	66.53	1670.09	1026.56	-24.42	1781.88	1037.56	102.26	1765.94	-352.79	1333.91	69.36	215.47	1180.23	76.49	-194.76
7.95	1386.5	110.45	56.29	1346.36	104.51	55.67	1147.05	131.35	39.84	1141.81	132.13	92.34	818.5	-47.94	39.56	782.31	-40.3	43.44	596.26	-31.11	70.98	601.51	-36.26	126.61	996.71	23.82	1408.42	0	0	0	1166.41	-47.01	1681.76	1171.52	67.69	1671	1034.77	-22.23	1782.87	1046.05	104.71	1766.52	-353.28	1333.32	69.7	215.28	1179.31	76.51	-195.15
7.96	1387.13	110.4	54.1	1345.76	104.7	53.88	1147.38	131	39.97	1142.45	131.85	92.55	818.31	-47.85	39.36	782.83	-40.28	43.45	597.63	-32.13	74.69	604.02	-37.24	130.08	1004.33	24.85	1409.35	0	0	0	1174.99	-45.37	1682.84	1179.52	68.82	1671.87	1043	-19.98	1783.89	1054.71	106.9	1767.22	-353.62	1331.2	70.3	217.47	1179.19	76.93	-190.74
7.97	1387.65	110.57	53.15	1345.98	104.85	52.66	1147.46	131.26	40.24	1142.76	131.97	92.76	819.42	-48.02	39.8	783.79	-40.09	43.57	599.39	-32.32	78.26	606.9	-37.24	133.39	1012.31	26.02	1410.41	0	0	0	1182.58	-43.89	1684.03	1188.74	70.37	1672.71	1051.32	-17.8	1784.9	1063.36	108.92	1767.94	-354.18	1332.03	70.49	216.21	1179.89	76.21	-188.26
7.98	1388	110.31	52.07	1346.26	104.44	52.15	1147.5	131.33	40.18	1142.93	131.77	92.71	819.18	-47.87	39.26	783.59	-40.14	43.44	601.28	-32.82	82.2	609.89	-37.67	137.07	1019.02	27.41	1411.42	0	0	0	1191.3	-42.5	1685.09	1195.83	71.73	1673.79	1059.59	-15.62	1785.99	1071.95	111.19	1768.66	-354.24	1331.94	70.4	216.52	1180.19	76.2	-194.29
7.99	1388.7	110.59	51.79	1346.85	104.56	52.37	1147.44	131.26	40.1	1143.18	131.87	92.74	820.04	-47.8	39.24	783.69	-40.13	43.48	603.55	-33.27	86.41	613.5	-38.68	141.18	1028.51	28.64	1412.48	0	0	0	1199.57	-41.08	1686.2	1203.33	73.25	1674.76	1067.79	-13.56	1787.04	1080.56	113.23	1769.43	-356.53	1333.32	69.21	217.28	1179.54	76.64	-198.52
8	1388.68	110.38	51.16	1346.41	103.82	51.88	1147.65	131.13	39.98	1143.12	132.04	92.75	819.33	-47.47	39.27	784.48	-39.74	43.65	606.1	-34.45	91.31	617.59	-39.21	145.23	1034.68	29.91	1413.81	0	0	0	1207.4	-39.35	1687.32	1212.04	74.75	1675.62	1076.04	-11.53	1788.08	1089.05	115.43	1770.14	-357.21	1333.56	69.08	214.53	1180.5	75.77	-188.1
8.01	1388.66	110.61	50.5	1347.29	104.63	51.66	1147.59	131.38	40.18	1143.38	131.99	92.85	820.52	-47.7	39.11	785.7	-39.87	44.33	609.04	-35.52	96.25	622.14	-40.21	149.63	1043.59	31.23	1414.89	0	0	0	1215.51	-37.76	1688.34	1220.4	76.4	1676.46	1084.26	-9.25	1789.09	1097.46	117.51	1770.76	-356.13	1332.57	69.79	213.41	1180.05	75.55	-191.32
8.02	1389	110.33	50.25	1347.22	105.18	50.91	1147.67	131.29	40.16	1143.59	131.78	92.8	818.52	-47.78	38.49	785.84	-39.59	44.53	612.41	-36.24	101.22	627.15	-42.26	154.5	1050.53	32.56	1415.87	0	0	0	1223.4	-36.22	1689.26	1228.49	77.63	1676.97	1092.34	-7.32	1789.98	1105.87	119.47	1771.35	-349.06	1330.84	71.63	210.41	1179.48	75.51	-190.1
8.03	1389.66	110.52	50.03	1348	104.44	51.34	1147.64	131.36	40.29	1143.84	131.94	92.98	821.2	-47.91	39.38	786.66	-39.17	44.91	615.99	-37.33	106.53	632.51	-43.87	159.24	1057.88	33.77	1416.74	0	0	0	1231.07	-34.67	1690.12	1235.94	79.3	1677.48	1100.37	-5.43	1790.79	1114.02	121.5	1771.83	-350.71	1329.8	71.35	214.24	1180.37	76	-196.61
8.04	1389.04	110.7	49.6	1347.1	104.02	51.01	1147.81	131.1	40.19	1144.18	131.77	93.06	821.25	-47.36	39.08	787.26	-38.9	45.32	619.96	-38.9	112.2	638.26	-45.55	164.02	1065.02	35.12	1417.56	0	0	0	1238.31	-33.32	1690.82	1243.53	80.91	1678.03	1108.38	-3.48	1791.54	1121.98	123.48	1772.23	-354.33	1331.36	70.06	214.21	1180.4	75.88	-198.46
8.05	1389.95	110.91	49.67	1347.43	104.71	51.25	1147.87	130.96	40.21	1144.5	131.54	93.05	822.81	-47.8	39.33	788.04	-39.01	45.97	624.19	-40.3	117.99	644.25	-48.04	169.18	1073.33	36.21	1418.24	0	0	0	1245.74	-31.89	1691.38	1250.89	82.6	1678.34	1116.29	-1.86	1792.18	1129.84	125.24	1772.58	-353.02	1330.9	70.42	215.04	1178.81	76.42	-192.88
8.06	1389.78	110.67	49.11	1347.87	104.06	50.9	1147.93	131.1	40.35	1144.78	131.62	93.08	821.7	-47.97	38.93	789.14	-39.21	46.63	628.7	-42.31	124.34	650.58	-50.9	174.73	1079.39	37.28	1418.92	0	0	0	1253.38	-30.41	1691.8	1258.45	83.86	1678.55	1124.03	-0.37	1792.69	1137.62	126.83	1772.87	-354.13	1331.9	69.89	216.49	1179.21	76.49	-189.18
8.07	1390.04	110.69	49.33	1347.09	103.98	50.33	1147.8	131.32	40.45	1145.07	131.32	93.08	823.08	-48.4	38.59	790.4	-39.37	47.32	633.59	-44.17	130.92	657.11	-53.47	180.53	1087.42	38.38	1419.43	0	0	0	1260.36	-28.92	1692.23	1265.56	85.2	1678.76	1131.68	1.33	1793.19	1145.21	128.3	1773.12	-352.68	1332.34	70.17	216.89	1179.91	76.73	-192.53
8.08	1389.84	110.8	49.05	1347.58	104.18	51.25	1147.98	130.85	40.3	1145.41	131.07	92.89	823.31	-49.12	38.57	792.67	-40.33	48.83	638.85	-44.91	137.49	663.89	-56.19	186.77	1093.98	39.45	1419.84	0	0	0	1267.24	-27.76	1692.45	1272.62	86.54	1678.74	1139.15	2.84	1793.59	1152.58	129.79	1773.33	-354.8	1331.11	70.3	216.72	1180.2	76.53	-191.93
8.09	1390.68	111.25	49.5	1347.94	104.23	50.77	1147.97	130.89	40.36	1145.55	131.49	93.16	825.4	-49.5	38.83	794.03	-41.15	50.1	644.33	-46.24	144.58	671	-58.95	193.35	1100.63	40.35	1420.36	0	0	0	1274.34	-26.34	1692.78	1279.69	87.65	1678.92	1146.5	4.28	1793.9	1159.79	131.19	1773.43	-353.21	1333.09	69.78	215.27	1180.9	76.09	-196.19
8.1	1390.01	110.95	48.62	1347.43	104.45	50.9	1147.94	131.07	40.48	1145.78	131.31	93.14	826.6	-50.31	39.01	796.39	-42.11	51.5	650.24	-47.37	151.85	678.5	-61.87	200.36	1106.9	41.1	1420.77	0	0	0	1278.01	-25.52	1692.9	1283.05	87.76	1679.12	1153.67	5.42	1794.1	1166.91	132.57	1773.5	-351.63	1333.97	69.85	216.16	1179.88	76.34	-197.17
8.11	1389.47	108.97	49.93	1347.92	104.26	50.89	1148.12	130.54	40.28	1146.06	131.06	93.01	828.03	-50.76	39.44	800.62	-43.75	53.77	656.46	-48.23	159.21	686.47	-64.39	207.18	1114.01	41.69	1421.04	0	0	0	1282.9	-24.77	1692.77	1287.81	88.08	1679.08	1160.72	6.47	1794.27	1174.02	133.59	1773.55	-347.58	1331.33	71.34	216.49	1181.06	75.76	-191.64
8.12	1391.03	110.92	48.61	1347.86	103.93	50.85	1148.09	130.57	40.24	1146.29	130.82	92.92	830.51	-52.85	39.91	803.97	-45.13	55.87	662.79	-48.63	166.47	694.47	-66.57	213.97	1119.69	42.27	1421.25	0	0	0	1293.64	-23.54	1692.39	1299.03	89.84	1678.54	1167.73	7.48	1794.39	1181.01	134.54	1773.61	-346.63	1330.69	71.6	216.32	1180.54	75.79	-189.84
8.13	1391.16	110.41	48.75	1347.79	104.52	50.83	1147.95	130.94	40.51	1146.45	130.92	92.99	835.11	-54.79	41.21	808.51	-47.2	58.76	669.11	-49.43	173.94	702.43	-68.16	220.6	1127.65	42.8	1421.43	0	0	0	1301.25	-22.72	1692.13	1307.11	91.28	1678.11	1174.55	8.33	1794.47	1187.76	135.52	1773.64	-349.07	1331.65	70.77	214.26	1180.89	75.48	-191.81
8.14	1391.22	110.33	48.58	1347.7	103.99	50.79	1148.07	130.6	40.34	1146.59	131.07	92.93	839.54	-58.34	43.21	813.33	-49.61	62.04	675.59	-49.96	181.15	710.39	-68.72	226.9	1134.85	43.3	1421.61	0	0	0	1309.55	-21.74	1691.86	1315.53	92.79	1677.71	1181.24	9.04	1794.55	1194.49	136.24	1773.66	-350.97	1332.6	70.17	214.25	1180.53	75.71	-197.29
8.15	1391.49	110.59	48.12	1348.32	104.25	50.9	1148.06	130.61	40.35	1146.7	131.04	92.98	845.01	-62.36	45.35	820.64	-52.91	65.9	682.89	-49.97	187.4	718.3	-69.22	233.02	1140.74	43.63	1421.77	0	0	0	1312.39	-21.38	1691.76	1317.81	93.15	1677.67	1187.91	9.72	1794.58	1201.08	137.06	1773.64	-353.2	1333.31	69.96	216.21	1180.04	75.92	-196.17
8.16	1388.28	108.97	50.8	1348.08	104.25	50.92	1148.13	130.39	40.28	1146.92	130.82	92.88	853.84	-66.69	49.74	828.54	-56.68	70.55	691.29	-50.5	192.81	726.86	-68.67	237.96	1146.63	43.91	1421.97	0	0	0	1315.54	-21.19	1691.57	1320.51	93.01	1677.62	1194.36	10.33	1794.62	1207.63	137.51	1773.72	-353.08	1332.65	69.87	217.36	1179.49	76.34	-196.12
8.17	1391.4	110.3	48.34	1347.75	104.33	50.67	1147.91	130.75	40.39	1147.03	130.74	92.82	864.28	-70.85	54.67	837.94	-60.43	75.34	700.6	-51.65	197.39	735.91	-69.02	242.46	1152.98	44.26	1422.21	0	0	0	1324.78	-20.74	1691.01	1330.2	93.04	1677.2	1200.57	10.51	1794.63	1214.05	137.87	1773.82	-349.18	1332.31	70.57	217.31	1179.89	76.47	-195.4
8.18	1391.52	110.71	48.33	1348.07	104.56	50.72	1148.14	130.26	40.15	1147.13	130.72	92.88	874.24	-75.78	58.82	848.56	-64.96	79.59	710.73	-52.33	200.68	745.84	-68.36	245.64	1158.28	44.57	1422.42	0	0	0	1331.9	-20.38	1690.6	1337.89	93.2	1676.83	1206.9	11.1	1794.75	1220.45	138.32	1773.91	-353.1	1331.83	70.32	214.02	1181.33	75.53	-201.28
8.19	1391.35	110.45	48.26	1347.46	104.5	50.8	1147.96	130.76	40.41	1147.26	130.53	92.83	885.65	-81.51	62.21	859.98	-69.49	83.21	721.71	-52.89	202.81	756.53	-68.11	248.05	1163.69	44.91	1422.79	0	0	0	1339.24	-20.08	1690.15	1345.64	93.24	1676.51	1212.99	11.34	1794.87	1226.8	138.57	1774.08	-354.35	1333.98	69.33	216.79	1181.28	76.24	-196.77
8.2	1391.2	110.35	48.24	1347.81	103.94	50.84	1147.91	130.78	40.43	1147.24	130.86	93.1	898.53	-86.97	65.24	872.12	-74.24	85.82	733.19	-53.51	203.93	767.52	-68.72	249.46	1169.49	45.33	1423.15	0	0	0	1341.48	-20.21	1689.97	1347.89	93.07	1676.49	1219.02	11.63	1795.04	1233.06	138.89	1774.28	-357.15	1333.97	68.82	216.48	1180.8	76.12	-193.09
8.21	1395.57	103.76	40.93	1348.52	103.84	50.97	1148.07	130.45	40.35	1147.37	130.66	93.08	911.28	-92.26	67.74	885.03	-79.28	87.69	745.17	-54.56	204.02	779.16	-69.45	249.92	1174.42	45.79	1423.52	0	0	0	1344.11	-20.52	1689.8	1350.71	92.79	1676.41	1224.91	11.61	1795.21	1239.29	139.14	1774.49	-350.41	1332.69	70.36	216.72	1180.24	76.37	-191.9
8.22	1391.08	110.17	48.21	1347.82	103.84	50.42	1147.82	130.92	40.57	1147.57	130.36	93.11	924.05	-97.29	68.57	898.89	-83.55	88.57	757.79	-55.4	202.91	791.19	-70.21	249.29	1178.65	46.22	1424.04	0	0	0	1352.59	-20.77	1689.37	1360.17	92.51	1675.93	1230.71	11.69	1795.49	1245.46	139.02	1774.85	-351.7	1332.68	70.26	216.82	1180.92	76.28	-196.25
8.23	1391.44	110.09	48.25	1348.21	104.37	50.78	1147.99	130.51	40.37	1147.59	130.4	93.15	938.94	-101.99	69.31	911.93	-87.78	88.06	771.13	-56.45	200.85	803.66	-71.84	247.78	1184.16	46.86	1424.44	0	0	0	1359.22	-20.85	1689.04	1367.57	92.38	1675.53	1236.46	11.8	1795.75	1251.42	139.02	1775.18	-354.1	1333.37	69.8	214.99	1180.32	76.07	-189.1
8.24	1391.33	110.07	48.06	1348.84	104.09	51	1148.06	130.37	40.37	1147.79	129.97	93.12	952.31	-107.1	68.63	925.46	-92.43	87.15	784.78	-57.65	197.7	816.54	-73.53	245.36	1187.61	47.22	1424.93	0	0	0	1366.02	-21.08	1688.68	1377.24	93.3	1673.98	1242.01	11.78	1796	1257.14	139.04	1775.48	-353.79	1333.24	69.83	217.23	1179.11	76.96	-192.37
8.25	1390.97	110.3	48.03	1348.92	103.95	50.82	1147.98	130.73	40.59	1147.99	129.67	92.99	970.39	-111.78	68.37	942.17	-96.41	86.23	798.96	-59.37	193.69	830.13	-74.7	241.7	1193.77	47.79	1425.28	0	0	0	1368.07	-21.42	1688.61	1383.18	95.14	1671.86	1247.42	11.6	1796.26	1262.83	139.05	1775.79	-353.78	1332.03	70.12	219.27	1179.03	77.14	-190.35
8.26	1395.53	103.4	40.94	1348.04	104.04	50.8	1148.24	130.24	40.36	1148.12	129.74	93.18	986.56	-116.49	66.75	958.75	-100.64	84.43	813.47	-61.83	189	844.07	-76.49	237.41	1197.51	48.26	1425.65	0	0	0	1370.38	-21.95	1688.68	1387.18	95.74	1671.01	1252.72	11.53	1796.5	1268.36	138.94	1776.1	-356.58	1333.05	69.29	218.21	1179.72	76.75	-189.44
8.27	1391.15	110.44	48.1	1348.7	104.28	51.11	1148.17	130.46	40.51	1148.49	129.1	92.99	1003.38	-120.8	65.51	976.71	-104.98	82.58	828.75	-63.73	183.1	858.4	-77.92	232.1	1201.02	48.81	1425.9	0	0	0	1377.98	-22.73	1688.71	1391.03	92.93	1673.29	1257.82	11.36	1796.74	1273.74	138.76	1776.4	-356.03	1334.39	68.8	214.82	1179.82	76.15	-191.2
8.28	1391.14	110.85	48.32	1347.56	104.25	50.52	1148.31	130.25	40.47	1148.66	129.3	93.17	1022.17	-125.31	64.39	994.72	-110.09	80.77	844.34	-67.43	177.17	873.06	-79.49	226.18	1207.12	49.24	1426.08	0	0	0	1383.94	-23.2	1688.7	1393.21	90.31	1675.52	1262.82	11.22	1796.92	1279.15	138.16	1776.73	-352.62	1330.95	70.31	214.28	1180.61	75.51	-193.36
8.29	1390.92	110.38	47.95	1347.25	104.46	50.74	1148.31	130.44	40.59	1148.81	129.18	93.22	1041.78	-130.8	62.98	1013.04	-114.93	78.5	860.46	-70.98	170.54	888.24	-82.05	220.2	1210.49	49.26	1426.35	0	0	0	1390.06	-23.69	1688.75	1389.18	84.69	1681.17	1267.67	10.84	1797.06	1284.32	137.99	1776.94	-356.33	1332.66	69.24	215.76	1180.91	75.76	-191.2
8.3	1390.46	111.13	48.2	1348.6	104.2	50.85	1148.43	130.09	40.42	1148.96	129.25	93.23	1061.63	-136.66	61.86	1033.96	-120.28	76.94	877.17	-74.79	163.54	903.85	-84.12	213.36	1215.29	49.44	1426.41	0	0	0	1391.93	-23.84	1688.87	1379.94	79.26	1687.25	1272.53	10.46	1797.2	1289.33	137.95	1777.13	-352.72	1333.94	69.49	215.96	1179.98	76.33	-199.23
8.31	1395.78	103.66	40.63	1348.2	104.53	50.68	1148.47	129.93	40.47	1149.25	128.93	93.24	1081.93	-142.1	60.41	1053.96	-125.56	75.03	894.68	-78.29	156.19	919.83	-85.97	206.19	1218.07	49.43	1426.66	0	0	0	1394.14	-24.26	1689.04	1382.01	79.08	1687.54	1277.32	10	1797.33	1294.35	137.79	1777.29	-351.75	1331.04	70.5	214.69	1179.56	76.19	-195.3
8.32	1390.24	111.11	47.91	1348.04	104.5	50.51	1148.48	130.1	40.54	1149.41	128.99	93.36	1102.77	-148.31	59.55	1074.59	-131.13	73.37	912.53	-81.91	148.5	936.11	-88.88	199.05	1223.47	49.29	1426.64	0	0	0	1401.25	-25.56	1689.26	1411.89	89.21	1675.86	1282.1	9.48	1797.45	1299.5	137.17	1777.51	-353.84	1331.49	70.28	212.9	1181.42	75.36	-191.2
8.33	1390.35	110.78	47.66	1348.96	104.07	51.05	1148.44	130.02	40.49	1149.7	128.71	93.24	1123	-153.83	58.8	1095.64	-136.46	71.8	930.79	-84.98	140.46	952.77	-92.53	192.29	1228.41	49.28	1426.77	0	0	0	1406.79	-26.53	1689.37	1436.55	97.7	1665.98	1286.85	9.07	1797.56	1304.51	136.69	1777.66	-352.7	1332.92	70.02	216.39	1180.15	76.52	-196.84
8.34	1390.37	111.02	47.6	1348.14	104.48	50.62	1148.32	130.35	40.69	1149.84	128.61	93.3	1143.22	-161.49	59.9	1116.5	-141.91	70.21	949.53	-89.09	132.89	970.01	-95.91	185.25	1232.62	48.98	1426.9	0	0	0	1413.14	-27.61	1689.56	1460.79	105.52	1656.87	1291.6	8.54	1797.62	1309.41	136.12	1777.81	-352.24	1332.55	70.35	216.96	1180.11	76.55	-200.35
8.35	1390.29	111.28	47.89	1348.01	104.86	50.56	1148.45	129.98	40.6	1149.77	129.17	93.59	1164.57	-167.75	59.77	1137.54	-147.58	68.89	968.58	-93.31	125.33	987.44	-98.91	178.18	1237.19	48.5	1426.93	0	0	0	1416.12	-28.01	1689.69	1463.53	104.92	1657.25	1296.36	7.88	1797.68	1314.44	135.18	1777.97	-354.7	1332.84	70	212.84	1180.5	75.6	-196
8.36	1396.07	104.3	40.22	1348.86	104.56	50.76	1148.23	130.27	40.69	1150.05	128.81	93.51	1185.71	-173.46	59.37	1159.2	-152.93	68	988.12	-97.19	117.81	1005.29	-102.73	171.58	1242.23	48.08	1426.98	0	0	0	1418.87	-28.35	1689.76	1458.52	100.42	1661.57	1301.07	7.12	1797.69	1319.18	134.82	1778.01	-354.44	1333.03	69.61	214.03	1180.88	75.59	-195.07
8.37	1390.62	111.12	47.59	1348.67	104.23	50.89	1148.34	130.11	40.63	1150.3	128.52	93.49	1207.89	-179.15	59.86	1180.92	-158.48	67.41	1007.91	-101.82	110.91	1023.34	-106.46	165.04	1247.11	47.67	1426.92	0	0	0	1424.52	-29.22	1689.8	1459.5	96.54	1664.29	1305.78	6.39	1797.68	1323.88	134.25	1778.04	-354.11	1334.08	69.57	217	1179.67	76.41	-196.67
8.38	1390.72	110.88	47.68	1348.72	104.3	51.03	1148.39	130.09	40.67	1150.25	128.8	93.65	1230.66	-184.59	60.59	1202.2	-163.81	66.67	1028.06	-105.22	103.59	1041.51	-110.1	158.64	1250.39	47.09	1427.08	0	0	0	1430.48	-30.17	1689.8	1465.67	94.93	1664.41	1310.47	5.72	1797.68	1328.53	133.62	1778.02	-354.71	1333.58	69.48	216.57	1179.89	76.23	-190.2
8.39	1390.36	110.84	47.51	1347.68	104.09	50.79	1148.47	129.77	40.53	1150.5	128.19	93.42	1252.62	-189.74	61.04	1223.97	-169.15	66.42	1047.9	-109.98	97.16	1059.92	-113.96	152.45	1256.12	46.38	1427.04	0	0	0	1434.87	-30.95	1689.85	1470.43	94.03	1664.31	1314.99	4.6	1797.61	1333.24	132.89	1778.01	-354.29	1331.51	69.86	212.54	1180.62	75.19	-196.6
8.4	1390.23	110.89	47.48	1348.12	104.14	50.72	1148.41	129.86	40.61	1150.7	128.01	93.45	1273.62	-194.56	61.69	1245.05	-174.25	66.2	1068.43	-113.9	90.67	1078.53	-118.2	146.82	1259.94	45.6	1427.09	0	0	0	1439.15	-32.13	1689.85	1475.27	92.64	1664.54	1319.59	3.71	1797.52	1338.14	131.56	1778.05	-356.69	1332.38	69.52	210.65	1181.95	74.53	-196.93
8.41	1390.17	111.18	47.6	1347.6	103.97	51.01	1148.55	129.5	40.51	1150.85	127.98	93.58	1294.15	-199.15	62.07	1266.9	-178.75	66.27	1088.67	-119.3	85.17	1097.33	-122.11	141.15	1264.32	45	1427.06	0	0	0	1443.72	-33.14	1689.79	1479.64	92.07	1664.38	1324.2	2.92	1797.46	1342.71	130.87	1778	-358.3	1332.48	69.05	213.63	1180.64	75.54	-192.96
8.42	1390.77	111.48	48	1348.15	104.46	50.87	1148.55	129.46	40.57	1150.97	127.74	93.55	1316.64	-203.79	63.59	1287.99	-183.22	66.17	1109.19	-124.24	79.96	1116.29	-126.93	136.27	1269.81	44.12	1426.88	0	0	0	1448.44	-33.98	1689.65	1484.26	90.57	1664.25	1328.7	1.72	1797.32	1347.39	129.7	1777.95	-355.06	1331.61	69.63	214.67	1180.02	76.16	-194.21
8.43	1390.67	111.22	47.48	1348.62	104.66	51.29	1148.5	129.78	40.71	1150.9	128.25	93.91	1339.41	-206.09	63.18	1309.67	-187.44	66.38	1130.15	-128.8	74.79	1135.86	-130.18	130.94	1274.11	43.33	1426.79	0	0	0	1452.83	-35.22	1689.48	1488.75	89.58	1664.18	1333.24	0.58	1797.21	1351.99	128.58	1777.91	-354.02	1331.66	70.14	212.69	1181.02	75.33	-195.47
8.44	1390.5	111.12	47.74	1347.6	106.85	54.37	1148.51	129.71	40.72	1150.94	128.11	93.95	1360.05	-210.18	63.92	1331.27	-191.56	66.78	1150.61	-133.9	70.27	1154.85	-134.69	126.47	1278.19	42.28	1426.59	0	0	0	1457.87	-36.46	1689.32	1492.45	87.35	1665.09	1337.71	-0.69	1797.09	1356.57	127.35	1777.84	-354.64	1334.52	69.22	210.89	1181.49	74.72	-195.31
8.45	1390.52	111.57	47.81	1346.11	107.45	54.29	1148.38	130.04	40.88	1151.21	127.68	93.9	1381.03	-213.12	64.64	1351.95	-195.38	66.9	1171.53	-138.09	65.75	1174.23	-139.05	122.17	1283.25	41.34	1426.52	0	0	0	1460.91	-37.28	1689.22	1491.65	84.27	1667.58	1342.32	-1.91	1796.98	1361.12	126.06	1777.78	-349.83	1330.49	70.81	214.07	1181.61	75.4	-195.39
8.46	1396.62	104.7	39.92	1347.42	107.55	54.85	1148.65	129.52	40.67	1151.46	127.43	93.92	1402.08	-217.55	65.81	1373.68	-199.57	67.8	1192.49	-142.67	61.83	1193.8	-143.07	118.04	1287.81	40.3	1426.51	0	0	0	1464.12	-38.25	1689.1	1488.92	80.52	1670.84	1346.96	-3.23	1796.84	1365.5	125.11	1777.65	-356.1	1332.85	69.28	214.79	1180.59	75.78	-196.09
8.47	1387.44	115.49	52.13	1345.81	107.22	53.79	1148.69	129.37	40.68	1151.57	127.21	93.96	1424.4	-221.64	66.68	1395.16	-203.49	68.45	1213.26	-147.32	58.36	1213.02	-148.42	115.03	1290.13	39.29	1426.3	0	0	0	1469.66	-39.95	1688.85	1486.79	76.3	1674.08	1351.52	-4.81	1796.65	1370	123.57	1777.59	-352.33	1331.37	70.89	211.48	1181.59	74.83	-194.12
8.48	1387.92	115.21	51.91	1346.17	107.15	53.7	1148.53	129.63	40.81	1151.73	126.95	93.93	1444.97	-224.46	67.94	1415.37	-207.3	68.74	1234.15	-152.13	55.49	1232.91	-152.3	111.8	1295.17	38.26	1426.1	0	0	0	1474.63	-41.54	1688.64	1484.5	72.69	1676.85	1356.06	-6.41	1796.43	1374.42	122.12	1777.46	-353.49	1333.01	70.14	211.3	1182.04	74.56	-192.92
8.49	1387.19	115.89	52.18	1345.9	107.62	53.93	1148.51	129.84	41.02	1151.63	127.16	94.18	1465.96	-227.95	69.04	1437.25	-210.68	69.74	1254.58	-156.96	53.09	1252.05	-157.32	109.53	1300.27	37.16	1425.98	0	0	0	1479.56	-42.84	1688.37	1487.13	71.13	1677.25	1360.62	-7.93	1796.21	1378.84	120.59	1777.34	-356.73	1332.99	69.14	211.62	1180.33	74.91	-193.38
8.5	1387.85	115.68	51.97	1346.16	108.08	54.17	1148.59	129.8	40.99	1151.66	126.83	94.22	1487.23	-231.56	71.05	1457.65	-213.76	71.09	1274.67	-161.96	51.2	1270.61	-162.59	107.79	1304.03	35.87	1425.85	0	0	0	1483.57	-44.38	1688.18	1492.03	69.63	1677.03	1365.06	-9.74	1795.98	1383.33	118.74	1777.23	-350.22	1329.76	71.71	214.75	1180.22	75.64	-196.13
8.51	1388.26	116.12	52.42	1345.41	108.34	54.22	1148.75	129.16	40.81	1151.79	126.67	94.26	1507.54	-233.33	73.66	1477.39	-216.65	73.15	1294.49	-166.43	49.4	1289.02	-166.94	105.94	1307.68	34.73	1425.55	0	0	0	1487.75	-45.82	1688	1497.64	68.47	1676.45	1369.5	-11.51	1795.7	1387.62	117.12	1777.03	-353.62	1330.62	70.4	214.54	1181.08	75.56	-195.72
8.52	1388.16	115.41	51.98	1345.94	108.5	54.13	1148.65	129.5	41.01	1152.01	126.24	94.24	1528.15	-236.26	77.54	1496.98	-219.26	76.39	1313.96	-170.59	47.75	1306.46	-171.84	104.85	1312.52	33.52	1425.3	0	0	0	1491.79	-47.52	1687.83	1502.78	66.74	1676.13	1373.84	-13.37	1795.37	1391.93	115.29	1776.84	-351.31	1332.83	70.12	212.97	1181	75.31	-195.93
8.53	1387.71	115.53	51.64	1346.95	105.36	50.41	1148.85	128.97	40.83	1152.1	126.01	94.38	1546.92	-237.12	82.4	1516.63	-220.74	80.57	1332.88	-175.47	46.81	1323.4	-176.63	104.03	1316.01	32.29	1425.05	0	0	0	1496.47	-48.92	1687.54	1506.81	65.03	1676.06	1378.1	-15.25	1795	1396.11	113.42	1776.6	-353.81	1334.28	69.11	213.01	1181.69	74.98	-198.13
8.54	1387.58	116.12	52.2	1347.94	105.61	51.04	1148.79	129.41	41.1	1152.2	125.98	94.51	1566.31	-237.19	87.8	1535.45	-221.95	85.03	1351.14	-179.74	46.08	1340.09	-180.78	103.28	1320.05	30.95	1424.69	0	0	0	1501	-50.37	1687.34	1515.42	64.87	1673.81	1382.33	-17.27	1794.61	1400.39	111.21	1776.35	-358.11	1334.98	68.05	213.83	1181.41	75.04	-198.78
8.55	1386.98	115.64	51.44	1348.16	105.49	50.78	1148.82	128.98	41.1	1152.37	125.19	94.33	1583.65	-236.38	92.74	1552.39	-221.94	89.33	1368.44	-183.84	45.74	1355.78	-184.46	102.7	1324.28	29.69	1424.32	0	0	0	1503.18	-51.12	1687.3	1526.71	67.51	1669.06	1386.58	-19.29	1794.24	1404.4	109.36	1776.05	-356.2	1333.88	69.1	213.19	1181.96	74.95	-194.66
8.56	1394.91	111.39	51.48	1347.82	105.93	50.95	1149.01	128.69	40.99	1152.48	124.99	94.5	1599.61	-235.11	98.75	1570.23	-220.98	94.48	1385	-187.44	45.59	1370.56	-188.2	102.51	1328.6	28.24	1423.95	0	0	0	1506.04	-52.44	1687.15	1538.64	69.93	1664.15	1390.69	-21.53	1793.76	1408.4	107.13	1775.78	-353.48	1333.9	69.4	212.51	1181.77	75.14	-199.36
8.57	1390.71	111.2	46.97	1348.94	105.42	51.09	1148.97	128.81	41.16	1152.42	125.35	94.79	1616.47	-234.22	103.97	1585.76	-219.98	99.14	1400.07	-191.46	45.96	1384.23	-192.01	102.65	1332.34	26.84	1423.66	0	0	0	1512.58	-55.62	1686.61	1549.17	69.08	1661.4	1394.84	-23.69	1793.27	1412.3	104.9	1775.45	-355.76	1334.21	69.14	212.29	1181.89	74.77	-199.45
8.58	1391.3	111.36	47.34	1349.06	105.69	50.89	1149.15	128.31	41.04	1152.68	124.6	94.74	1629.72	-231.82	108.56	1598.81	-218.83	103.03	1414.16	-194.8	46.24	1397.27	-194.86	102.68	1336.87	25.28	1423.27	0	0	0	1517.27	-57.89	1686.2	1553.75	67.34	1660.95	1398.97	-26.13	1792.71	1416.2	102.47	1775.11	-352.55	1332.28	69.99	214.21	1181.35	75.33	-198.43
8.59	1390.41	111.56	46.79	1347.97	105.87	50.64	1148.92	128.89	41.39	1152.72	124.56	94.88	1642.8	-229.32	113.01	1611.02	-217.69	106.81	1427.51	-196.59	45.99	1409.08	-197.54	102.7	1340.67	23.64	1422.89	0	0	0	1522.41	-60.35	1685.76	1559.84	66.27	1659.84	1403.09	-28.65	1792.19	1419.94	100.26	1774.7	-351.03	1333	70.25	214.31	1180.42	75.65	-198.34
8.6	1390.37	111.68	46.71	1347.61	105.37	50.38	1149.05	128.74	41.37	1152.7	124.33	94.98	1654.25	-227.67	117.29	1623.46	-216.29	110.31	1439.63	-197.78	45.47	1419.57	-199.77	102.43	1346	22.09	1422.47	0	0	0	1524.31	-61.25	1685.58	1561.43	66.01	1659.73	1407.24	-31.07	1791.66	1423.76	97.5	1774.42	-352.68	1333.03	69.85	216.01	1180.05	76.37	-194.93
8.61	1390.97	111.7	47.05	1348.02	105.4	50.49	1149.22	128.1	41.17	1152.54	124.7	95.34	1663.91	-225.45	120.6	1634.16	-214.65	113.1	1449.71	-199.56	45.33	1428.92	-201.41	101.93	1349.14	20.19	1421.96	0	0	0	1526.54	-62.43	1685.37	1563	64.45	1660	1411.27	-33.76	1791.07	1427.32	95.16	1774	-354.51	1333.03	69.77	215.96	1180.49	75.99	-199.78
8.62	1390.73	111.03	46.76	1347.94	105.81	50.53	1149.05	128.34	41.36	1152.62	124.35	95.43	1671.63	-224.1	122.46	1643.89	-218.92	106.87	1458.56	-200.35	44.37	1437.31	-202.27	100.98	1354.15	18.25	1421.66	0	0	0	1532.64	-65.76	1684.84	1569.03	59.5	1660	1415.23	-36.43	1790.53	1431.11	92.32	1773.71	-354.89	1331.73	70.17	215.34	1179.58	76.21	-196.08
8.63	1390.1	111.29	46.63	1347.98	105.52	50.65	1149.2	128.13	41.35	1152.79	123.81	95.38	1678.95	-222.68	123.34	1650.73	-218.35	106.86	1465.56	-201.26	43.53	1443.89	-203.32	99.97	1357.77	16.22	1421.2	0	0	0	1537.26	-68.27	1684.45	1573.92	55.84	1659.84	1419.15	-39.34	1789.93	1434.64	89.78	1773.31	-350.87	1330.78	71.13	215.7	1178.93	76.28	-191.98
8.64	1390.02	111.62	46.62	1347.89	105.34	50.18	1149.26	127.93	41.28	1152.8	123.74	95.62	1683.36	-221.4	122.66	1655.72	-211.83	114.66	1470.78	-202.22	43.02	1449.15	-204.15	99.22	1362.32	14.33	1420.75	0	0	0	1541.16	-70.44	1684.12	1580.13	54.7	1658.23	1422.86	-42.58	1789.27	1438.25	86.75	1773	-350.51	1331.64	70.79	212.98	1180.58	75.32	-191.02
8.65	1390.27	111.12	46.47	1348.56	105.45	50.36	1149.24	127.96	41.37	1152.92	123.71	95.9	1688.22	-220.29	120.02	1657.15	-210.21	112.13	1473.78	-203.03	42.45	1453.17	-204.44	98.18	1367.21	12.09	1420.29	0	0	0	1544.27	-72.59	1683.9	1580.46	52.63	1659.35	1426.74	-45.58	1788.62	1441.64	83.99	1772.6	-353.31	1335.7	69.05	216.2	1181.25	75.63	-188.5
8.66	1390.38	111.75	46.9	1347.71	105.73	50.56	1149.24	128.17	41.56	1152.95	123.51	96.16	1691.23	-218.64	115.77	1659.4	-208.58	108.35	1475.19	-202.56	41.29	1455.17	-205.27	97.51	1370.78	9.84	1419.77	0	0	0	1548.9	-75.39	1683.52	1584.8	50.22	1658.97	1430.6	-48.61	1788	1445.04	81.08	1772.22	-354.8	1335.68	69.21	215.39	1179.56	75.82	-191.6
8.67	1390.23	111.45	46.52	1347.95	105.51	50.51	1149.34	127.94	41.6	1153.22	123.01	96.28	1692.83	-217.66	110.38	1660.71	-207.7	103.76	1475.96	-202.32	40.29	1456.38	-204.84	96.04	1375.04	7.49	1419.32	0	0	0	1551.78	-78.06	1683.39	1568.34	39.02	1670.36	1434.4	-51.88	1787.39	1448.42	77.92	1771.87	-356.27	1334.09	69.28	216.35	1180.37	75.89	-192.19
8.68	1390.03	111.87	47.14	1348.78	105.85	50.71	1149.5	127.61	41.72	1153.49	122.69	96.54	1694.96	-216.99	105.83	1663.51	-206.92	100.22	1476.87	-202.35	39.8	1458.24	-204.51	95.09	1379.2	4.98	1418.89	0	0	0	1555.84	-80.52	1683.01	1567.4	34.22	1673.09	1438.11	-55.45	1786.76	1451.83	74.44	1771.65	-352.16	1333.45	69.8	217.38	1180.28	76.18	-191.64
8.69	1389.97	111.21	46.67	1348.07	106	50.58	1149.44	128.07	42.11	1153.67	122.86	97.1	1696.45	-217.69	99.87	1664.43	-207.18	95.48	1478.08	-202.4	39.63	1460.63	-205.2	95.1	1384.11	2.38	1418.63	0	0	0	1559.31	-82.66	1682.72	1560.75	27.88	1678.42	1442.07	-58.96	1786.28	1455.34	71.03	1771.51	-353.62	1333.87	69.15	216.85	1180.37	76.42	-196.99
8.7	1390.33	111.67	47.13	1347.43	105.47	50.62	1149.74	127.46	42.14	1154.18	121.95	97.26	1699.91	-218.63	94.01	1666.3	-208.19	90.81	1478.91	-202.74	39.64	1463.19	-205.45	94.95	1388.9	-0.33	1418.44	0	0	0	1563.06	-85.33	1682.71	1573.32	29.59	1673.03	1446.28	-62.39	1786.03	1459.1	67.17	1771.6	-354.28	1333.02	69.61	213.52	1179.69	76.04	-196.84
8.71	1390.31	111.59	46.92	1348.41	105.71	50.83	1149.72	127.86	42.68	1154.5	121.99	98	1702.02	-219.23	88.07	1667.96	-209.01	86.09	1479.76	-202.68	39.2	1465.35	-205.77	94.66	1393.12	-3.21	1418.57	0	0	0	1567.43	-88.77	1682.78	1598.25	35.59	1661.33	1450.5	-66.1	1785.89	1462.69	63.78	1771.75	-357.7	1332.28	69.04	213.13	1180.63	75.47	-193.66
8.72	1390.08	111.29	46.66	1353.48	104.66	41.79	1150.25	127.16	42.86	1154.98	121.69	98.65	1703.14	-219.99	83.23	1669.03	-209.32	81.73	1480.14	-203.26	39.04	1467.26	-206.08	94.41	1397.08	-6.13	1418.71	0	0	0	1570.79	-91.62	1682.9	1606.89	34.93	1658.78	1454.65	-69.91	1785.79	1466.33	60.29	1772.02	-355.81	1333.95	68.92	212.53	1181.17	75.08	-194.74
8.73	1390.77	111.68	46.89	1348.31	105.78	50.78	1150.67	126.35	43.18	1155.53	121.05	99.28	1705.37	-219.15	79.7	1670.98	-208.98	78.91	1480.48	-203.61	39.27	1468.95	-206.2	94.53	1402.07	-9.17	1419.03	0	0	0	1574.92	-94.36	1683.11	1588.13	22.91	1670.98	1458.87	-73.67	1785.85	1469.94	56.73	1772.42	-353.99	1332.89	69.79	216.07	1180.59	76	-196.79
8.74	1391.26	111.82	46.9	1349.09	105.68	51.2	1151.09	125.86	43.7	1156.03	120.76	100.17	1706.73	-218.49	75.75	1671.81	-208.52	76.09	1480.94	-203.53	39.57	1470.32	-206.26	94.88	1406.04	-12.11	1419.47	0	0	0	1578.07	-97.08	1683.24	1583.91	17.15	1675.36	1463.12	-77.49	1786	1473.76	52.73	1772.99	-351.91	1332.4	70.05	214.61	1180.54	75.77	-198.04
8.75	1391.12	111.78	46.96	1348.48	105.43	50.84	1151.58	125.35	44.52	1156.69	120.22	101.11	1708.61	-217.08	72.9	1673.06	-207.9	73.71	1481.57	-203.06	39.81	1471.88	-205.49	95.02	1410.15	-15.03	1419.99	0	0	0	1581.79	-100.26	1683.69	1590.46	15.04	1674.87	1467	-81.77	1786.17	1477.63	48.69	1773.66	-353.09	1334.66	69.61	214.43	1179.07	76.07	-199.26
8.76	1390.65	111.65	46.69	1348.88	105.98	51.02	1152	124.64	45.41	1157.41	119.67	102.23	1710.36	-216.29	69.78	1674.29	-207.09	71.67	1482.27	-202.29	40	1473.23	-204.81	95.39	1414.35	-17.81	1420.57	0	0	0	1586.85	-103.81	1684.27	1594.83	11.56	1675.79	1470.99	-85.71	1786.46	1481.44	44.67	1774.4	-351.42	1332.45	70.22	214.4	1179.99	75.79	-192.94
8.77	1391.52	111.65	46.71	1349.23	105.72	50.78	1152.66	124.15	46.65	1158.19	119.45	103.57	1711.39	-216.01	66.05	1675.72	-206.42	69.53	1482.45	-202.52	40.66	1474.53	-204.34	95.72	1418.88	-20.81	1421.27	0	0	0	1590.59	-106.92	1684.96	1600.29	8.48	1676.26	1474.99	-89.72	1786.77	1485.01	41.1	1775.04	-351.03	1330.98	70.79	213.93	1180.22	75.67	-193.28
8.78	1391.32	111.59	46.45	1349.39	105.36	50.55	1153.29	123.58	47.97	1158.91	119.28	105.09	1711.61	-213.67	62.75	1675.6	-205.7	66.8	1483.1	-201.93	40.94	1475.75	-203.86	96.07	1422.67	-23.67	1422.08	0	0	0	1594.07	-110.39	1685.7	1603.65	5.4	1677.25	1478.84	-93.85	1787.08	1488.68	37.14	1775.84	-353.24	1331.65	70.11	214.21	1179.08	76.14	-195.95
8.79	1391.12	111.94	46.55	1349.55	106.04	50.77	1154	123.08	49.3	1159.74	119.47	106.91	1712.7	-213.04	59.42	1675.91	-204.41	64.2	1483.48	-201.79	41.49	1477.26	-202.84	96.09	1426.4	-26.39	1422.72	0	0	0	1597.62	-113.14	1686.37	1607.07	2.89	1678.01	1482.72	-97.85	1787.42	1492.36	33.11	1776.63	-348.86	1328.59	72.08	213.54	1179.26	75.79	-196.89
8.8	1391.3	112.19	46.39	1349.83	106.83	50.77	1154.81	122.16	50.68	1160.55	119.68	108.74	1714.06	-212.49	57.09	1676.51	-203.15	62.18	1484.05	-201.27	41.78	1478.28	-202.2	96.26	1430	-29.28	1423.46	0	0	0	1601.52	-116.17	1687.25	1610.47	-0.42	1679.33	1486.6	-101.86	1787.79	1495.88	29.35	1777.42	-348.18	1330.68	71.53	212	1181.34	74.89	-192.29
8.81	1391.57	111.77	46.05	1350.22	105.92	50.58	1155.33	122.79	52.61	1161.61	119.52	110.47	1713.62	-211.76	55.55	1677.46	-202.59	61.38	1484.42	-200.8	41.87	1478.67	-202.48	96.73	1435.4	-32.08	1424.08	0	0	0	1605.77	-120.25	1688.24	1614.96	-4.98	1681.09	1490.54	-105.79	1788.24	1499.52	25.38	1778.31	-351.44	1333.33	70.08	213.42	1180.57	75.48	-190.26
8.82	1391.45	111.97	46.21	1349.71	106.26	50.43	1155.99	122.54	54.28	1162.71	119.58	112.36	1714.18	-211.58	54.47	1677.34	-202.17	60.34	1484.59	-200.8	42.05	1479.06	-202.24	96.78	1439.27	-35.03	1424.77	0	0	0	1609.32	-123.29	1689.25	1618.13	-8.3	1682.25	1494.38	-109.76	1788.73	1503.13	21.49	1779.23	-353.61	1333	69.41	213.1	1180.43	75.38	-189.51
8.83	1391.79	112.35	46.47	1349.94	106.09	50.51	1156.64	122.92	56.26	1163.67	120.35	114.64	1714.85	-211.03	53.67	1677.08	-202.05	59.5	1484.81	-200.49	41.96	1479.42	-201.95	96.72	1442.32	-37.93	1425.56	0	0	0	1612.69	-126.77	1690.25	1621.52	-11.4	1683.4	1498.34	-113.62	1789.3	1506.75	17.52	1780.22	-354.25	1332.64	69.58	214.34	1180.2	75.54	-191.09
8.84	1391.75	111.45	45.91	1350.93	106.55	50.48	1157.49	122.63	58.13	1165.09	120.04	116.52	1714.87	-211.53	53.3	1676.88	-202.25	59.11	1484.89	-200.49	42.06	1479.71	-201.45	96.53	1446.53	-40.97	1426.3	0	0	0	1609.32	-130.58	1694.69	1625.15	-14.15	1684.48	1502.2	-117.63	1789.91	1510.36	13.52	1781.25	-352.75	1330.15	70.62	214.11	1180.56	75.61	-192.38
8.85	1391.81	111.92	45.99	1356.77	106.88	40.98	1158.23	122.79	60.2	1166.24	120.59	118.79	1714.96	-211.45	52.27	1677.29	-202.08	58.77	1484.76	-200.74	42.18	1479.71	-201.51	96.66	1451.96	-43.93	1427.09	0	0	0	1611.59	-133.89	1696.24	1629.62	-17.43	1685.64	1506	-121.65	1790.55	1513.94	9.54	1782.27	-352.39	1332.91	69.98	215.84	1180.29	75.79	-194.25
8.86	1391.31	112.39	46.09	1351.38	106.98	50.18	1159.16	122.71	62.28	1167.72	120.7	121.01	1714.61	-210.63	52.54	1677.78	-202.03	58.68	1484.94	-200.57	42.14	1479.79	-201.69	96.8	1455.83	-46.94	1427.98	0	0	0	1615.27	-137.09	1697.13	1633.26	-20.66	1686.79	1509.88	-125.48	1791.21	1517.49	5.62	1783.19	-356.9	1334.27	68.61	212.71	1180.43	75.08	-194.84
8.87	1391.26	111.87	45.97	1351.3	106.7	50.02	1159.82	123.57	64.86	1169.15	121.28	123.4	1716.06	-211.35	52.65	1678.16	-202.05	58.75	1484.89	-200.54	42.08	1480	-201.22	96.59	1460.32	-50.18	1428.69	0	0	0	1619.26	-140.21	1697.97	1636.35	-23.66	1687.94	1513.68	-129.52	1791.81	1520.84	2.02	1784.11	-353.04	1332.34	70.06	213.22	1181.07	75.29	-188.94
8.88	1391.94	111.57	45.93	1357.25	106.79	40.74	1160.66	123.82	67.18	1170.4	122.34	126.09	1714.38	-211.66	51.44	1677.36	-202.23	58.3	1484.9	-200.66	42.11	1479.91	-201.42	96.64	1463.56	-53.44	1429.58	0	0	0	1623.17	-143.3	1698.81	1639.91	-26.64	1689.13	1517.53	-133.46	1792.43	1524.14	-1.6	1784.99	-357.27	1334.72	68.55	213.35	1180.86	75.49	-197.06
8.89	1391.73	111.71	46	1351.68	107.31	50	1161.7	123.79	69.36	1171.71	123.3	128.76	1715.48	-211.65	51.77	1677.38	-202.07	57.92	1484.97	-200.5	42.02	1479.94	-201.54	96.69	1467.71	-56.87	1430.37	0	0	0	1627.09	-146.41	1699.65	1643.18	-29.73	1690.36	1521.32	-137.37	1793.05	1527.41	-5.2	1785.82	-355.37	1335.82	68.74	214.64	1179.91	75.57	-195.32
8.9	1391.95	111.95	46.09	1351.71	106.83	50.16	1162.78	123.82	71.81	1173.54	123.3	131.11	1714.63	-210.99	51.97	1677.37	-202.16	57.92	1484.95	-200.65	42.07	1479.84	-201.94	96.76	1472.25	-60.25	1431.04	0	0	0	1629.02	-147.91	1700.06	1644.6	-31.34	1690.97	1525.23	-141.21	1793.65	1530.66	-8.91	1786.61	-354.12	1334	69.72	213.09	1180.35	75.47	-190.98
8.91	1398.03	105.46	38.38	1351.46	107.47	49.98	1163.77	124.05	74.24	1174.96	124.22	133.89	1715.17	-210.67	51.93	1677.67	-201.98	57.8	1484.82	-200.84	42.1	1479.76	-202.09	96.64	1476.06	-63.57	1431.73	0	0	0	1631.87	-149.96	1700.66	1646.87	-33.41	1691.65	1529.07	-144.97	1794.18	1533.83	-12.53	1787.37	-351.85	1332.83	70.51	212.45	1179.48	75.67	-191.81
8.92	1391.44	111.92	46.28	1351.71	107.4	50.37	1164.96	124.08	76.65	1176.78	124.59	136.35	1715.33	-211.56	51.37	1678.09	-202.04	58.04	1484.83	-200.74	41.9	1479.83	-202.29	96.56	1480.72	-66.92	1432.31	0	0	0	1638.55	-154.68	1702.06	1652.7	-37.88	1693.09	1532.86	-148.66	1794.72	1537.02	-16.14	1788.02	-349.06	1334	70.57	212.83	1180.36	75.49	-194.41
8.93	1391.44	111.66	46.27	1352.16	107.43	50.28	1166.05	124.74	79.4	1178.68	125.04	138.99	1715.31	-210.6	51.7	1677.69	-201.93	57.81	1484.79	-200.83	41.9	1479.67	-202.68	96.49	1484.11	-70.32	1432.96	0	0	0	1643.34	-158.08	1703.06	1656.95	-41.04	1694.12	1536.56	-152.44	1795.2	1540.2	-19.82	1788.64	-352.78	1332.53	69.89	209.06	1181.86	74.56	-193.52
8.94	1391.98	111.7	46.29	1352.16	107.32	50.52	1167.33	124.98	82.17	1180.76	125.1	141.54	1715.76	-211.32	51.86	1677.55	-202.01	57.85	1484.75	-200.96	41.83	1479.78	-202.43	96.3	1487.31	-73.77	1433.45	0	0	0	1648.29	-161.83	1704.24	1661.71	-44.38	1695.27	1540.14	-156.34	1795.56	1543.39	-23.52	1789.16	-355.22	1332.38	69.58	212.28	1180.7	75.4	-195.08
8.95	1391.66	111.87	46.76	1352.75	106.69	50.91	1169.18	124.13	84.51	1182.87	125.42	144.29	1715.48	-211.5	51.71	1677.51	-201.85	57.77	1484.63	-201.16	41.76	1479.6	-202.81	96.23	1490.61	-77.48	1433.9	0	0	0	1649.57	-163.27	1704.7	1663.54	-45.49	1695.65	1543.6	-160.18	1795.92	1546.5	-27.24	1789.62	-353.1	1332.49	69.9	211.11	1181.62	74.7	-194.91
8.96	1398.23	105.34	38.39	1353.35	106.86	50.99	1170.58	124.61	87.62	1185.24	125.81	147.14	1714.84	-210.97	51.86	1677.49	-202.27	57.76	1484.88	-200.7	41.37	1479.4	-203.03	96.11	1495.33	-80.76	1434.27	0	0	0	1651.22	-164.9	1704.92	1665.24	-47.14	1695.91	1547.13	-163.92	1796.22	1549.62	-30.93	1790.03	-351.16	1332.14	70.53	212.56	1181.26	74.83	-197.37
8.97	1391.81	111.47	46.15	1352.77	107.14	51.14	1172.25	124.57	90.79	1187.5	126.5	150.24	1715	-211.68	51.99	1676.81	-202.27	57.61	1484.5	-201.23	41.45	1479.08	-203.7	96.12	1498.46	-84.1	1434.59	0	0	0	1657.28	-169.23	1705.4	1669.62	-52.12	1696.69	1550.57	-167.68	1796.46	1552.62	-34.29	1790.32	-352.46	1333.66	69.69	213.49	1180.72	75.23	-193.96
8.98	1391.27	111.51	46.52	1352.67	106.62	50.67	1174.02	124.64	94.1	1190.44	126.34	153.18	1714.9	-212.05	51.88	1677.02	-202.07	57.61	1484.34	-201.53	41.41	1478.95	-203.84	95.96	1501.36	-87.32	1434.89	0	0	0	1662.09	-172.49	1705.78	1672.94	-55.91	1697.32	1554.06	-171.31	1796.64	1555.77	-38.06	1790.62	-349.14	1332.08	70.69	213.46	1180.89	75.3	-192.73
8.99	1391.67	111.4	46.38	1352.75	106.92	50.81	1175.98	124.42	97.5	1193.5	126.21	156.32	1714.08	-212.23	51.81	1677.23	-202.18	58.02	1484.43	-201.39	41.13	1479	-203.9	95.71	1505.07	-90.46	1435.12	0	0	0	1667.22	-176.02	1706.2	1676.99	-59.76	1697.92	1557.55	-174.91	1796.76	1558.8	-41.57	1790.83	-350.76	1331.87	70.85	213.1	1180.24	75.45	-197.92
9	1391.76	111.86	46.47	1353.56	106.31	50.64	1178.2	124.15	101.13	1196.8	126.01	159.49	1714.62	-211.76	53.09	1677.04	-202.5	58.09	1484.18	-201.76	41.05	1478.55	-204.47	95.64	1507.89	-93.69	1435.26	0	0	0	1669.1	-177.39	1706.34	1679.27	-60.77	1697.96	1561.1	-178.44	1796.83	1561.86	-45.13	1790.99	-352.55	1331.5	70.52	214.07	1180.08	75.77	-193.45
9.01	1398.63	105.44	38.22	1353.47	106.56	51.07	1180.48	124.07	104.96	1200.29	125.92	162.79	1714.18	-212.47	52.55	1676.64	-202.55	57.94	1484.04	-201.9	40.88	1478.3	-205.16	95.65	1510.94	-96.81	1435.46	0	0	0	1670.95	-179.04	1706.31	1681.56	-61.99	1697.82	1564.63	-181.88	1796.87	1564.91	-48.54	1791.13	-354.84	1333.46	69.38	215.35	1180.5	76.02	-194.29
9.02	1391.27	110.6	48.58	1354.09	106.07	50.94	1183.04	123.95	109	1204.11	125.71	166.23	1713.91	-212.38	53.03	1677.32	-202.34	58.27	1483.88	-202.17	40.77	1478.22	-205.49	95.42	1514.34	-99.69	1435.52	0	0	0	1676.02	-183.4	1706.23	1685.59	-66.44	1697.86	1568.21	-185.13	1796.87	1567.97	-51.97	1791.2	-352.28	1332.74	69.77	213.85	1181.64	75.1	-195.06
9.03	1390.67	111.02	48.13	1353.32	105.59	51.21	1185.78	123.83	113.11	1208.03	126.04	169.92	1714.45	-212.54	52.89	1676.95	-202.7	58.26	1483.72	-202.29	40.64	1478.07	-205.66	95.21	1517.31	-102.78	1435.75	0	0	0	1679.89	-186.67	1706.2	1688.34	-69.98	1698	1571.66	-188.45	1796.85	1570.92	-55.25	1791.23	-356.62	1334.03	68.76	212.76	1181.08	74.88	-191.15
9.04	1391.28	111.13	48.25	1354.76	106.09	51.35	1189	123.07	117.13	1212.75	125.16	173.11	1714.41	-212.26	53.44	1676.46	-202.87	58.3	1483.63	-202.57	40.54	1477.87	-206.11	95.24	1520.29	-105.68	1435.83	0	0	0	1683.7	-190.25	1706.18	1691.51	-73.37	1698.01	1575.06	-191.8	1796.77	1573.96	-58.69	1791.28	-357.56	1335.11	68.7	211.82	1180.29	75.08	-193.66
9.05	1391.73	111.1	48.19	1354.63	106.19	51.29	1192.28	122.76	121.41	1217.26	125.51	176.78	1714.31	-212.69	53.26	1676.32	-203	58.46	1483.36	-202.97	40.48	1477.62	-206.37	95.04	1523.88	-108.43	1435.89	0	0	0	1684.56	-191.68	1706.14	1693	-74.1	1697.8	1578.29	-195.27	1796.58	1577.01	-62.23	1791.34	-352.99	1334.62	69.53	211.4	1182.72	74.12	-199.36
9.06	1400.03	106.06	37	1355.56	106.42	51.21	1195.53	122.32	125.71	1222.18	124.74	180.12	1713.87	-212.46	53.54	1676.44	-203.07	58.5	1483.49	-202.73	40.17	1477.3	-206.92	95.01	1525.98	-111.28	1435.84	0	0	0	1685.87	-193.29	1705.85	1695.1	-75.33	1697.48	1581.47	-198.72	1796.34	1579.91	-65.5	1791.19	-351.88	1332.63	70.13	211.77	1180.92	74.84	-196.91
9.07	1392.3	111.57	47.73	1356.27	106.18	52.18	1198.83	122.23	130.44	1227.05	124.37	183.74	1714.1	-212.71	53.91	1676.55	-202.96	58.73	1483.29	-202.96	40.1	1477.29	-206.79	94.65	1529.45	-113.9	1435.71	0	0	0	1691.01	-197.42	1705.1	1700.08	-80.22	1697.14	1584.57	-202.13	1796.08	1582.93	-69.15	1791.15	-356.23	1335.05	68.46	213.38	1179.53	75.75	-194.28
9.08	1393.41	111.82	47.73	1356.54	107.19	54.63	1202.43	121.8	135.39	1231.99	124.18	187.71	1714.85	-213.59	53.83	1675.82	-203.08	58.44	1483.22	-203.04	39.88	1476.98	-207.24	94.57	1532.19	-116.59	1435.67	0	0	0	1695.1	-200.51	1704.57	1703.67	-84.11	1696.99	1587.73	-205.38	1795.79	1585.73	-72.3	1791.05	-359.84	1334.55	68.23	212	1180.56	74.93	-196.09
9.09	1393.46	111.64	47.38	1357.82	107.22	55.44	1206.36	120.54	140.21	1237.16	123.15	191.62	1714.53	-212.6	54.35	1675.86	-203.6	58.66	1482.98	-203.33	39.85	1476.58	-207.8	94.56	1534.42	-119.33	1435.56	0	0	0	1698.55	-203.13	1704.11	1706.01	-87.13	1696.86	1590.92	-208.54	1795.44	1588.58	-75.47	1790.87	-353.85	1332.2	70	212.52	1180.62	75.11	-195.84
9.1	1394.42	112	47.22	1359.67	107.87	56.72	1210.18	119.78	145.54	1242.38	121.76	195.48	1713.27	-213.53	54.31	1676.48	-203.37	59.08	1482.81	-203.82	39.85	1476.39	-207.96	94.38	1537.37	-121.78	1435.35	0	0	0	1700.9	-205.38	1703.72	1707.75	-89.04	1696.55	1594.01	-211.65	1795.06	1591.39	-78.66	1790.68	-351.36	1332.33	70.31	211.46	1181.56	74.85	-193.33
9.11	1396.2	112.05	47.42	1362.21	106.98	57.87	1214.44	118.36	150.61	1247.77	120.26	199.47	1714.03	-213.22	54.64	1676.06	-203.57	59.04	1482.78	-203.59	39.55	1476.31	-208.24	94.26	1539.6	-124.2	1435.27	0	0	0	1703.81	-208.54	1703.22	1711.49	-91.7	1696	1597.13	-214.75	1794.7	1594.17	-81.64	1790.48	-351.05	1332.48	70.17	213.2	1182.06	74.86	-190.62
9.12	1397.52	112.66	47.39	1363.38	106.38	58.69	1218.93	116.51	155.71	1253.42	118.38	203.39	1713.11	-213.6	54.18	1675.88	-203.51	58.94	1482.77	-203.76	39.45	1476.2	-208.51	94.22	1542.28	-126.68	1434.94	0	0	0	1706.89	-211	1702.73	1713.73	-94.67	1695.73	1600.25	-217.75	1794.31	1596.99	-84.81	1790.3	-353.6	1332.58	69.98	213.16	1180.33	75.29	-194.95
9.13	1398.84	113.01	47.88	1366.04	106.71	60.62	1223.62	114.9	160.69	1259.12	116.69	207.3	1713.03	-213.63	54.29	1676.13	-203.65	59.26	1482.68	-203.97	39.5	1476.26	-208.23	93.95	1545.22	-129	1434.74	0	0	0	1709.8	-213.56	1702.19	1716.65	-97.35	1695.4	1603.25	-220.75	1793.88	1599.67	-87.73	1790.1	-359.59	1334.41	68.11	213.59	1180.47	75.52	-195.06
9.14	1400.69	113.29	47.98	1368.68	105.47	61.8	1228.32	113.04	165.32	1264.87	114.46	210.86	1714.05	-213.47	54.86	1676.22	-203.52	59.17	1482.63	-203.89	39.39	1476.21	-208.34	93.86	1547.29	-131.3	1434.54	0	0	0	1712.7	-215.73	1701.7	1718.87	-99.68	1695.12	1606.17	-223.81	1793.46	1602.28	-90.6	1789.85	-355.26	1332.24	69.29	213.35	1180.42	75.11	-192.56
9.15	1404.07	113.44	48.49	1372.34	105.36	64.15	1233.29	110.81	168.99	1270.14	112.65	214.19	1713.76	-213.34	54.88	1676	-203.88	59.21	1482.57	-204.12	39.45	1476.02	-208.81	94.06	1549.54	-133.46	1434.47	0	0	0	1715.38	-218.05	1701.22	1721.24	-101.98	1694.8	1609.07	-226.61	1793.06	1605.09	-93.77	1789.68	-355.08	1333.3	69	210.73	1181.04	74.8	-194.47
9.16	1409.78	114.49	49.42	1377.42	104.86	66.29	1238.65	108.13	171.74	1275.55	110.18	216.83	1713.3	-213.25	54.57	1675.64	-204	58.99	1482.72	-203.78	39.24	1476.04	-208.81	94.09	1552.24	-135.64	1434.35	0	0	0	1718.28	-220.9	1700.63	1724.39	-104.83	1694.39	1611.86	-229.48	1792.67	1607.65	-96.45	1789.47	-354.32	1331.55	69.74	210.16	1182.02	74.42	-193.26
9.17	1416.43	115	52.41	1384.1	104.86	69.27	1244.27	106.25	173.87	1281.38	107.88	218.98	1713.36	-213.53	54.15	1675.72	-203.75	58.78	1482.65	-203.85	39.29	1476.08	-208.78	94.08	1553.85	-137.67	1434.33	0	0	0	1720.47	-223.36	1700.27	1726.73	-107.32	1694.13	1614.66	-232.05	1792.34	1610.38	-99.33	1789.31	-352.02	1333.34	69.66	208.9	1181.97	74.07	-192.69
9.18	1424.4	115.22	55.54	1391.09	104.61	71.97	1250.58	103.61	174.7	1287.41	105.61	220.42	1713.49	-213.53	54.19	1675.56	-203.61	58.74	1482.71	-203.83	39.32	1476.29	-208.55	93.93	1556.5	-139.76	1434.26	0	0	0	1723.09	-225.71	1699.84	1729.89	-109.79	1693.67	1617.37	-234.53	1792.07	1613.15	-102.27	1789.21	-353.77	1332.56	69.71	211.67	1180.78	74.94	-193.5
9.19	1432.47	114.95	58.2	1399.67	104.42	74.53	1257.23	102.05	175.28	1293.86	103.54	221.23	1713.26	-213.46	54.21	1675.68	-203.58	58.75	1482.66	-203.96	39.4	1476.18	-208.9	94.14	1558.93	-141.47	1434.27	0	0	0	1725.42	-228.07	1699.53	1732.01	-112.26	1693.62	1619.96	-237.12	1791.83	1615.77	-104.77	1789.15	-357.67	1335.31	68.46	211.24	1181.35	74.87	-195.41
9.2	1442.05	114.5	60.77	1408.47	103.74	76.38	1264.75	100.35	174.9	1300.82	101.93	221.52	1713.44	-213.02	54.3	1675.19	-203.61	58.42	1482.59	-204.18	39.53	1476.2	-208.97	94.23	1561.1	-143.4	1434.38	0	0	0	1728.27	-230.4	1699.19	1734.01	-114.21	1693.45	1622.55	-239.63	1791.65	1618.41	-107.49	1789.15	-354.93	1333.3	69.4	212.32	1181.34	74.91	-194.13
9.21	1452.57	113.82	62.93	1418.92	102.32	78.02	1272.79	99.18	173.98	1308.08	100.33	221.07	1713.65	-213.13	54.23	1676.06	-203.39	58.88	1482.77	-203.93	39.45	1476.47	-208.58	94.16	1563.21	-145.26	1434.51	0	0	0	1730.75	-232.66	1698.94	1736.1	-116.73	1693.27	1625.07	-242.01	1791.55	1620.81	-109.61	1789.04	-351.15	1331.11	71.21	214.36	1182.18	75.01	-194.68
9.22	1462.99	113.24	64.52	1429.85	101.51	79.6	1281.3	97.77	172.24	1315.87	98.78	219.85	1713.67	-213.02	54.03	1675.54	-203.71	58.67	1482.77	-203.96	39.55	1476.45	-208.76	94.28	1565.99	-146.93	1434.63	0	0	0	1732.66	-234.93	1698.82	1739.56	-118.98	1693.09	1627.45	-244.46	1791.47	1623.32	-111.96	1789.07	-351.39	1331.55	70.84	212.81	1182.33	74.97	-195.46
9.23	1474.55	111.96	66.47	1441.38	100.71	80.77	1290.28	96.97	169.94	1323.67	98.25	218.36	1713.84	-212.72	53.94	1675.98	-203.38	58.53	1482.76	-203.86	39.53	1476.58	-208.74	94.4	1568.26	-148.72	1434.82	0	0	0	1735.07	-237.09	1698.73	1740.92	-121.08	1693.11	1629.86	-246.68	1791.47	1625.65	-113.99	1789.08	-354.15	1333.44	69.53	212.75	1181.62	75.21	-195.14
9.24	1486.57	111.36	67.8	1452.33	100.35	81.66	1299.67	96.37	166.92	1332.11	97.54	215.98	1714.78	-213.25	53.65	1676.05	-203.13	58.49	1482.99	-203.73	39.67	1476.82	-208.52	94.43	1569.48	-150.46	1435.03	0	0	0	1737.45	-239.33	1698.57	1743.14	-123.29	1693	1632.23	-248.86	1791.45	1628.19	-116.44	1789.15	-350.59	1331.62	70.74	213.91	1181.36	75.38	-199.52
9.25	1499.15	110.56	68.58	1463.84	99.98	81.59	1309.74	95.53	163.19	1340.78	97.61	213.38	1714.27	-212.89	52.95	1675.67	-203.15	58.09	1482.92	-203.84	39.82	1477.08	-208.31	94.48	1572.37	-152.01	1435.2	0	0	0	1738.82	-240.42	1698.48	1744.56	-124.4	1692.91	1634.48	-251.04	1791.45	1630.28	-118.23	1789.19	-355.13	1334.41	69.21	212.2	1181.5	75	-194.87
9.26	1522.7	101.03	55.05	1477.2	98.92	81.64	1319.93	95.44	159.2	1350.22	97.2	209.96	1712.87	-212.83	52.37	1675.99	-202.96	58.31	1483.24	-203.52	39.86	1477.27	-208.4	94.7	1574.26	-153.59	1435.3	0	0	0	1740.59	-241.77	1698.57	1746.56	-125.85	1693.02	1636.77	-253.08	1791.49	1632.49	-120.25	1789.25	-350.9	1332.24	70.6	211.39	1182.88	74.66	-190.6
9.27	1522.47	112.16	75.18	1490.92	98.29	81.76	1330.65	95.18	154.5	1360.3	96.34	205.81	1714.4	-212.06	52.94	1676.36	-202.98	58.36	1483.06	-203.66	40.08	1477.22	-208.43	94.82	1577.48	-155.05	1435.44	0	0	0	1744.18	-244.77	1698.97	1750.53	-129.05	1693.5	1639	-255	1791.55	1634.79	-122.45	1789.32	-351.33	1331.02	70.93	210.96	1181.95	74.23	-197.93
9.28	1536.74	111.81	75.96	1504.07	97.93	81.04	1342.13	94.86	149.44	1370.56	96.32	201.59	1714.92	-213	52.66	1676	-202.99	57.91	1483.25	-203.61	40.13	1477	-209.08	95.26	1578.36	-156.45	1435.56	0	0	0	1746.67	-246.92	1699.27	1753.24	-131.33	1693.86	1641.16	-256.93	1791.53	1636.93	-124.66	1789.46	-352.26	1331.18	70.53	210.68	1181.1	74.59	-198.36
9.29	1550.83	111.58	76.45	1519.68	97.47	80.92	1353.83	95.47	144.14	1380.71	97.2	197.24	1714.85	-212.72	52.13	1676.1	-202.86	58.2	1483.04	-203.97	40.42	1477.27	-208.56	95.13	1580.79	-157.86	1435.64	0	0	0	1748.86	-248.76	1699.49	1755.16	-133.06	1694.15	1643.27	-258.78	1791.54	1639.05	-126.58	1789.51	-355.69	1334.19	69.15	210.38	1183.31	73.83	-196.71
9.3	1565.78	111.58	77.18	1533.23	97.29	79.92	1366.26	95.14	137.99	1391.44	97.61	192.32	1714.98	-212.95	51.8	1675.9	-202.96	58.05	1483.32	-203.5	40.27	1477.63	-208.18	95.11	1582.55	-159.12	1435.63	0	0	0	1750.81	-250.12	1699.66	1756.53	-134.3	1694.39	1645.36	-260.63	1791.51	1641.23	-128.67	1789.61	-355.17	1334.35	69.09	209.5	1183.08	73.82	-197.24
9.31	1581.55	111.64	78.07	1549.1	97.53	79.86	1379.17	95.38	131.99	1402.73	98.02	187.24	1715.14	-211.9	52.27	1676.22	-202.91	58.05	1483.3	-203.6	40.42	1477.52	-208.42	95.31	1584.54	-160.32	1435.68	0	0	0	1753.52	-251.99	1699.95	1759.31	-136.38	1694.68	1647.46	-262.28	1791.48	1642.9	-129.77	1789.54	-350.72	1332.57	70.65	213.03	1181.76	75.01	-196.65
9.32	1596.84	111.72	78.68	1564.57	97.84	79.08	1392.84	95.36	125.37	1414.74	98.14	181.76	1713.72	-211.96	51.75	1676.16	-202.76	57.74	1483.53	-203.1	40.23	1477.75	-207.95	95.17	1587.06	-161.36	1435.66	0	0	0	1755.7	-253.62	1700.17	1760.92	-138.03	1695.14	1649.34	-264.09	1791.42	1644.91	-131.61	1789.58	-352.17	1332.34	70.18	213.18	1181.86	74.98	-190.05
9.33	1612.64	112.1	79.41	1580.22	98.41	78.88	1406.75	95.62	118.82	1426.96	98.61	176.21	1714.54	-212.4	51.48	1676.53	-202.89	58.2	1483.63	-203.03	40.27	1477.62	-208.23	95.34	1588.97	-162.42	1435.69	0	0	0	1757.88	-255.08	1700.36	1763.1	-139.53	1695.44	1651.39	-265.62	1791.34	1646.94	-133.23	1789.55	-352.64	1333.15	69.66	213.44	1181.18	75.19	-186.65
9.34	1627.7	112.65	79.61	1595.98	98.91	78.02	1421.51	95.5	112.1	1439.72	99.22	170.67	1714.6	-212.11	51.27	1676.57	-202.58	57.98	1483.41	-203.46	40.58	1477.85	-208.26	95.45	1590.44	-163.53	1435.74	0	0	0	1760	-256.67	1700.59	1765.2	-140.98	1695.76	1653.38	-267.19	1791.24	1649.25	-135.39	1789.61	-354.33	1334.04	69.36	214.12	1181.15	75.34	-194.62
9.35	1644.76	113.42	80.68	1612.29	99.12	77.32	1436.31	96.47	105.75	1452.35	100.63	165.09	1715.06	-212.58	51.17	1676.07	-202.67	57.75	1483.72	-203.13	40.55	1477.83	-208.09	95.44	1593.12	-164.36	1435.76	0	0	0	1760.95	-257.46	1700.7	1766.41	-141.5	1695.82	1655.37	-268.63	1791.13	1650.86	-136.15	1789.43	-351.71	1331.88	69.91	211.35	1181.07	74.86	-194.58
9.36	1660.2	114.59	82.29	1628.34	100.05	76.65	1451.09	97.74	99.44	1465.35	101.79	159.45	1714.96	-212.1	50.96	1675.54	-202.84	57.31	1483.65	-203.26	40.72	1477.91	-208.03	95.54	1595.45	-165.23	1435.83	0	0	0	1762.37	-258.37	1700.75	1768.03	-142.3	1695.83	1657.36	-270.1	1790.99	1653.05	-137.97	1789.46	-354.36	1333.31	69.22	212.1	1180.49	75.18	-190.89
9.37	1677.33	114.75	82.62	1643.91	101.4	76.19	1466.71	98.39	93	1478.88	103.01	153.74	1714.57	-212.39	50.79	1676.31	-202.65	57.77	1483.75	-203.01	40.62	1478.01	-208.01	95.68	1596.87	-166.16	1435.79	0	0	0	1765.9	-260.29	1700.78	1771.37	-144.6	1696.04	1659.41	-271.39	1790.89	1655.15	-139.46	1789.53	-352.95	1333.15	69.7	213.5	1179.6	75.79	-194.33
9.38	1694.23	115.38	84.05	1660.82	102.01	76.28	1482.44	99.85	86.93	1492.72	104.55	148.24	1713.9	-213.41	54.04	1675.96	-202.74	57.54	1483.79	-203.11	40.84	1478.11	-208.25	95.87	1598.5	-167.15	1435.79	0	0	0	1768.47	-261.65	1700.8	1773.69	-146.32	1696.23	1661.48	-272.64	1790.75	1657.28	-140.94	1789.49	-352.65	1333.75	69.73	215.32	1180.23	75.8	-194.61
9.39	1716.43	112.21	78.4	1677.56	103.1	76.9	1498.45	101.77	81.13	1506.84	106.04	142.83	1713.29	-213.4	53.95	1676.13	-202.65	57.58	1483.91	-202.81	40.79	1478.29	-207.84	95.77	1601.33	-167.79	1435.7	0	0	0	1771.14	-263.16	1700.86	1776.14	-148.25	1696.44	1663.62	-273.74	1790.61	1659.19	-141.93	1789.43	-354.12	1334.85	68.93	212.64	1180.9	75.08	-193.79
9.4	1732.46	112.56	79.98	1696.33	101.17	74.99	1514.74	103.69	75.61	1521.61	106.98	137.45	1712.75	-213.57	53.68	1676.4	-202.51	57.43	1483.95	-202.93	41.07	1478.37	-208.01	95.98	1603.26	-168.5	1435.58	0	0	0	1771.93	-263.68	1700.9	1776.9	-148.92	1696.53	1665.77	-274.81	1790.47	1661.15	-142.95	1789.38	-350.72	1333.72	70.16	212.89	1180.42	75.43	-194.65
9.41	1749.29	113.02	81.87	1713.24	102	75.7	1531.16	105.99	70.58	1536.17	108.94	132.61	1713.65	-213.16	53.48	1676.13	-202.45	57.47	1484.07	-202.6	40.88	1478.78	-207.36	95.78	1605.27	-169.14	1435.64	0	0	0	1772.97	-264.13	1700.79	1778.01	-149.25	1696.48	1667.84	-276	1790.28	1663.22	-144.03	1789.35	-352.67	1333.62	69.85	210.96	1180.47	74.75	-194.57
9.42	1767.19	114.09	84.89	1731.2	103.74	77.18	1547.22	109.6	66.47	1551.06	110.89	128.13	1713.51	-213.23	53.51	1676.84	-202.44	57.75	1483.95	-203.05	41.29	1478.76	-207.48	96	1607.61	-169.76	1435.59	0	0	0	1776.41	-265.45	1700.41	1781.51	-150.19	1696.33	1670.03	-276.91	1790.1	1665.49	-145.44	1789.4	-353.83	1332.27	69.89	209.77	1181.49	74.28	-192.72
9.43	1783.53	114.66	87.55	1747.02	104.75	78.74	1564.25	111.42	62.09	1566.37	112.03	123.85	1712.97	-213.44	53.12	1676.31	-202.4	57.42	1483.95	-202.99	41.44	1478.88	-207.51	96.1	1609.29	-170.28	1435.52	0	0	0	1779.08	-266.48	1700.13	1784.21	-150.96	1696.22	1672.05	-278.01	1789.87	1667.52	-146.34	1789.38	-347.06	1331.04	71.15	211.82	1182.24	74.54	-193.65
9.44	1800.24	115.35	90.21	1763.58	105.44	80.23	1581.19	113.45	58.36	1581.44	113.85	120.3	1713.5	-213.46	53.35	1676.47	-202.4	57.37	1484.18	-202.53	41.24	1478.92	-207.4	96.09	1611.49	-170.71	1435.47	0	0	0	1781.84	-267.62	1699.87	1786.96	-152.06	1696.21	1674.22	-278.78	1789.66	1669.77	-147.48	1789.38	-348.84	1331.39	70.86	213.48	1182.12	75.11	-195.87
9.45	1816.8	116.31	93.47	1780.39	107.46	82.76	1597.94	115.29	55.1	1596.04	116.3	117.49	1713.45	-213.71	53.36	1675.86	-202.64	57.19	1484.22	-202.6	41.31	1479.15	-207.16	96.2	1614.26	-171.07	1435.29	0	0	0	1782.7	-268.07	1699.86	1787.76	-152.92	1696.39	1676.32	-279.59	1789.44	1671.59	-147.54	1789.19	-353.86	1332.21	69.83	212.9	1181.27	75.42	-197.86
9.46	1833.34	117.24	96.9	1797.08	108.65	84.8	1614.28	117.91	52.74	1610.91	118.26	114.97	1713.44	-213.44	53.14	1675.83	-202.45	57.11	1484.31	-202.31	41.29	1479.13	-207.3	96.29	1616.4	-171.4	1435.16	0	0	0	1783.64	-268.4	1699.81	1788.71	-153.6	1696.51	1678.39	-280.27	1789.19	1673.51	-147.98	1789.08	-358.6	1334.6	68.29	217.16	1181.07	76.15	-197.59
9.47	1849.48	118.95	100.4	1813.23	110.1	87.79	1630.82	120.19	50.88	1626.08	119.53	112.74	1713.37	-212.96	52.67	1676.16	-202.22	57.09	1484.32	-202.29	41.42	1479.25	-207.11	96.37	1618.11	-171.59	1434.99	0	0	0	1786.67	-269.17	1699.47	1791.95	-154.17	1696.35	1680.5	-280.84	1788.92	1675.92	-148.93	1789.01	-355.63	1333.86	69.4	215.51	1179.86	76.1	-193.62
9.48	1864.82	120.42	104.13	1829.27	112.06	91.18	1647.24	121.81	49.34	1641.03	120.58	110.77	1713.29	-212.96	52.42	1676.41	-202.3	56.99	1484.49	-201.95	41.4	1479.38	-206.99	96.46	1620.3	-171.81	1434.79	0	0	0	1789.03	-269.77	1699.18	1794.49	-154.43	1696.16	1682.52	-281.41	1788.63	1678.26	-149.76	1788.93	-353.31	1333.71	69.76	215.15	1180.07	75.91	-195.78
9.49	1882.35	123.2	106.16	1845.23	113.91	94.69	1663.09	123.38	48.31	1655.6	121.86	109.62	1713.65	-212.62	52.21	1676.24	-202.46	57.03	1484.57	-201.95	41.58	1479.33	-207.3	96.75	1621.92	-171.97	1434.59	0	0	0	1791.8	-270.44	1698.85	1797.12	-154.96	1696.01	1684.6	-281.77	1788.34	1680.46	-150	1788.75	-353.65	1331.91	70.37	212.9	1180.4	75.74	-192.26
9.5	1896.51	125.55	111.01	1860.49	116.02	98.67	1678.57	125.37	47.87	1670.03	122.69	108.68	1716.39	-211.18	49.67	1676.38	-202.21	56.78	1484.28	-202.43	41.99	1479.54	-206.95	96.73	1624.33	-172	1434.4	0	0	0	1793.24	-270.67	1698.68	1798.05	-155.41	1695.98	1686.7	-282	1788.05	1682.69	-150.13	1788.48	-352.85	1331.88	70.21	212.73	1181.2	75.31	-194.5
9.51	1911.45	127.32	115.73	1875.13	117.55	103.46	1694.26	126.47	47.67	1683.71	124.07	108.39	1715.66	-210.94	48.99	1676.41	-202.22	56.91	1484.81	-201.64	41.69	1479.8	-206.7	96.73	1625.15	-172.1	1434.17	0	0	0	1794.69	-270.79	1698.45	1799.33	-155.76	1695.85	1688.78	-282.19	1787.77	1685.13	-150.44	1788.29	-356.08	1333.63	68.89	214.02	1180.61	75.63	-196.28
9.52	1924.11	127.72	123.77	1889.01	119.66	108.2	1709.38	127.23	47.68	1697.24	125	108.28	1715.94	-210.9	48.78	1677.21	-201.97	57.06	1484.73	-201.61	41.72	1479.7	-206.87	96.93	1628.56	-171.89	1433.87	0	0	0	1797.49	-271.13	1697.97	1803.01	-155.97	1695.42	1690.89	-282.18	1787.52	1687.52	-150.65	1788.08	-356.28	1335.25	68.46	215	1180.59	75.68	-196.56
9.53	1938.4	129.16	129.58	1902.53	121.58	112.81	1723.22	129	48.44	1709.87	126.68	108.81	1715.28	-210.76	48.75	1676.61	-202.13	56.82	1484.73	-201.61	41.81	1479.95	-206.46	96.74	1630.38	-171.82	1433.66	0	0	0	1799.45	-271.4	1697.62	1805.79	-156.03	1695.09	1692.99	-282.05	1787.26	1689.79	-150.45	1787.79	-356.16	1332.72	69.29	209.12	1181.81	73.99	-194.33
9.54	1951.49	131.57	134.24	1915.42	123.69	117.61	1736.66	130.33	49.31	1722.39	127.1	109.16	1715.39	-211.14	48.42	1676.43	-202.12	56.41	1484.63	-201.78	41.9	1480.07	-206.39	96.8	1632.15	-171.65	1433.43	0	0	0	1801.51	-271.75	1697.27	1808.94	-156.3	1694.7	1695.11	-281.87	1787	1692.03	-149.9	1787.51	-359.66	1327.02	70.75	209.62	1181.94	74.3	-194.04
9.55	1963.08	133.75	139.01	1927.16	125.29	121.91	1750.1	130.66	50	1733.92	128.3	110.01	1716.07	-210.9	48.73	1677.01	-202.14	56.81	1484.69	-201.6	41.83	1480.19	-206.16	96.7	1634.32	-171.28	1433.13	0	0	0	1802.3	-271.86	1697.16	1810.32	-156.56	1694.47	1697.24	-281.56	1786.74	1694.63	-149.71	1787.23	-355.81	1331.14	70.12	212.6	1180.83	75.33	-193.53
9.56	1976.49	135.19	144.24	1938.71	127.56	126.8	1762.53	131.71	51.19	1745.27	129.14	110.96	1716.66	-210.46	48.78	1676.45	-202.29	56.72	1484.6	-201.96	42.06	1480.16	-206.28	96.81	1636.49	-170.73	1432.86	0	0	0	1803.77	-271.66	1696.95	1811.7	-156.49	1694.13	1699.34	-281.21	1786.49	1696.69	-148.68	1786.79	-351.41	1332.48	70.29	210.82	1180.81	74.83	-193.06
9.57	1989.87	132.18	134.26	1950.35	128.6	131.11	1774.12	132.95	52.63	1755.68	130.54	112.2	1715.68	-210.34	48.33	1676.37	-202.19	56.45	1484.56	-202.07	42.1	1480.24	-206.29	96.78	1638.32	-170.4	1432.5	0	0	0	1807.88	-271.06	1696.32	1814.82	-155.79	1693.43	1701.51	-280.73	1786.25	1699.4	-148.58	1786.57	-350.82	1332.57	70.43	211.78	1181.94	74.66	-190.86
9.58	2000.34	134.71	138.29	1960.27	130.14	134.3	1785.06	133.68	53.89	1765.77	131.23	113.28	1715.52	-210.32	48.64	1676.11	-202.15	56.27	1484.51	-202.09	42.07	1480.35	-206.15	96.74	1640.39	-169.88	1432.3	0	0	0	1810.92	-270.64	1695.83	1817.12	-155.22	1692.94	1703.74	-280.07	1786.02	1702.03	-148.2	1786.29	-355.44	1333.91	68.81	212.04	1180.56	75.02	-193.31
9.59	2009.21	136.2	142.01	1969.51	131.69	137.85	1794.49	135.27	55.61	1775.03	131.65	114.31	1716.31	-210.24	48.76	1676.28	-202.07	56.35	1484.68	-201.69	41.9	1480.36	-206.13	96.84	1642.63	-169.32	1431.89	0	0	0	1814.05	-270.23	1695.33	1819.97	-154.68	1692.36	1706.11	-279.16	1785.81	1704.39	-147.05	1785.93	-355.81	1332.67	69.28	212.03	1180.89	75.08	-192.06
9.6	2018.02	138.1	145	1978.74	134.01	140.89	1804.26	135.07	56.45	1783.88	131.77	115.03	1715.93	-210.45	48.32	1676.62	-202.2	56.6	1484.62	-201.71	41.91	1480.48	-205.94	96.76	1645.39	-168.48	1431.6	0	0	0	1814.86	-270.03	1695.19	1821.7	-154.51	1692.08	1708.36	-278.35	1785.54	1706.72	-145.82	1785.5	-355.37	1334.09	69.41	215.49	1180.19	76.13	-195.29
9.61	2025.67	139.21	147.78	1986.8	135.59	142.84	1812.8	135.25	57.4	1791.55	132.53	116.06	1715.9	-210.66	48.49	1676.35	-202.16	56.47	1484.85	-201.46	41.86	1480.42	-206.26	96.97	1647.56	-167.84	1431.15	0	0	0	1815.76	-269.46	1695.05	1823.63	-154.13	1691.83	1710.69	-277.35	1785.29	1709.34	-144.94	1785.11	-356.1	1334.58	68.9	213.86	1181.51	75.31	-193.19
9.62	2032.4	140	150.15	1993.03	136.03	144.98	1820.97	134.62	57.95	1798.83	132.26	116.55	1716.88	-210.82	48.92	1676.52	-201.86	56.17	1484.75	-201.57	41.92	1480.33	-206.29	97.09	1650	-167	1430.84	0	0	0	1819.17	-267.97	1694.56	1827.06	-152.95	1691.3	1713.08	-276.15	1785.07	1711.88	-143.95	1784.69	-352	1332.63	70.06	212.05	1182.22	74.8	-194.14
9.63	2038.6	140.73	152.14	1999.87	137.2	146.75	1827.66	135.29	58.74	1805.58	131.98	116.86	1716.02	-210.79	48.51	1675.93	-202.19	56.16	1484.69	-201.53	42	1480.59	-206.01	97.05	1651.79	-166.12	1430.45	0	0	0	1821.9	-266.88	1694.17	1829.38	-152.06	1690.91	1715.45	-274.92	1784.8	1714.19	-142.26	1784.23	-354.49	1333.83	69.16	213.43	1182.45	74.85	-189.16
9.64	2043.9	140.59	153.74	2005.94	137.4	147.98	1833.94	134.44	58.87	1811.63	131.47	117.03	1716.38	-210.57	48.66	1676.84	-202.01	56.45	1484.9	-201.29	41.95	1480.79	-205.55	96.84	1653.96	-165.35	1430.06	0	0	0	1824.73	-265.75	1693.76	1832.23	-151.03	1690.43	1717.87	-273.57	1784.51	1716.73	-141.07	1783.8	-350.64	1331.05	70.5	213.87	1180.67	75.6	-193.72
9.65	2048.71	139.97	154.84	2011.28	136.62	148.83	1839.4	133.81	58.99	1816.4	131.72	117.34	1716.01	-209.98	48.87	1676.99	-201.99	56.31	1484.97	-201.04	41.82	1480.74	-205.66	96.99	1656.07	-164.41	1429.68	0	0	0	1825.78	-265.31	1693.64	1833.77	-150.35	1690.12	1720.25	-272.26	1784.22	1719.54	-140.2	1783.45	-351.91	1332.36	70.11	213.58	1180.52	75.51	-194.01
9.66	2053.34	139.31	155.05	2015.76	136.18	148.87	1844.08	133.37	59	1821.16	131.09	117.18	1714.71	-210.18	48.17	1676.84	-202.17	56.31	1485	-201.04	41.9	1480.74	-205.45	96.9	1658.27	-163.53	1429.28	0	0	0	1827.13	-264.47	1693.5	1835.53	-149.25	1689.73	1722.67	-270.72	1783.94	1721.91	-138.37	1782.97	-355.48	1333.46	69.13	213.73	1180.97	75.5	-188.38
9.67	2057.92	138.6	154.53	2019.59	134.93	149	1847.99	132.79	58.79	1825.58	129.87	116.78	1716	-210.95	48.16	1676.78	-202.18	56.24	1484.8	-201.34	42.06	1480.82	-205.49	96.97	1660.51	-162.49	1428.85	0	0	0	1830.85	-262.18	1693.07	1839.05	-146.94	1689	1725.17	-269	1783.72	1724.25	-136.69	1782.53	-357.5	1334.34	68.52	215.87	1180.11	76.13	-190.59
9.68	2061.23	136.59	153.91	2023.29	132.55	148.25	1851.69	131.56	58.17	1829.37	128.94	116.21	1715.8	-210.72	48.28	1677.07	-202.11	56.25	1484.93	-201.11	42	1480.91	-205.5	97.12	1663.19	-161.26	1428.58	0	0	0	1833.65	-260.49	1692.73	1841.5	-145.35	1688.51	1727.55	-267.5	1783.43	1726.79	-134.88	1782.03	-354.18	1334.35	69.32	215.29	1181.27	75.65	-190.94
9.69	2064.75	134.99	152.53	2026.67	131.02	147.16	1854.66	130.27	57.39	1832.48	127.8	115.55	1715.71	-210.92	48.37	1676.73	-202.17	56.2	1484.88	-201.22	42.04	1481.09	-205.08	96.94	1665.39	-160.14	1428.18	0	0	0	1836.78	-258.67	1692.38	1844.28	-143.66	1687.95	1730.02	-265.76	1783.2	1729.34	-133.1	1781.66	-349.89	1333.19	70.61	215.16	1181.08	75.46	-191.55
9.7	2067.62	132.9	151	2028.92	128.41	146.22	1856.75	129.17	56.51	1835.18	126.36	114.56	1714.73	-210.02	48.36	1676.58	-202.35	56.16	1484.74	-201.47	42.24	1480.78	-205.66	97.36	1667.7	-158.94	1427.84	0	0	0	1838.12	-257.95	1692.27	1845.52	-143.04	1687.73	1732.54	-263.93	1782.99	1731.92	-131.23	1781.22	-353.34	1331.83	70.14	212.04	1181.55	74.89	-194.24
9.71	2070.09	130.2	149.49	2030.57	125.74	144.75	1858.6	127.79	55.46	1837.13	125.22	113.61	1715.16	-210.43	48.41	1677.02	-201.9	55.9	1485.04	-200.98	42.04	1480.88	-205.41	97.33	1670.45	-157.72	1427.57	0	0	0	1839.6	-256.91	1692.17	1847.2	-141.96	1687.44	1735.11	-261.95	1782.82	1734.45	-129.19	1780.79	-354.87	1332.88	69.42	212.63	1182.01	74.95	-192.18
9.72	2070.94	125.71	148.16	2032.07	122.36	143.4	1860.15	125.73	53.95	1838.26	124.25	112.69	1715.48	-210.71	48.31	1676.63	-202.4	56.06	1484.8	-201.33	42.34	1480.9	-205.51	97.51	1673.47	-156.39	1427.29	0	0	0	1843.16	-254.15	1691.85	1851.3	-138.92	1686.7	1737.7	-259.91	1782.67	1736.78	-126.71	1780.32	-352.94	1332.36	70.13	212.25	1181.11	75.26	-192.77
9.73	2072.17	122.04	146.09	2033.5	119.06	141.48	1860.92	124.22	52.66	1839.58	122.4	111.2	1715.58	-210.5	48.37	1676.71	-202.4	56.02	1484.98	-201.12	42.31	1481.37	-204.86	97.31	1675.61	-155.09	1427.05	0	0	0	1845.77	-252.11	1691.6	1854.28	-136.64	1686.15	1740.24	-257.82	1782.55	1739.58	-125.08	1780.09	-348.32	1330.73	71.19	212.15	1182.2	74.57	-192.71
9.74	2073.09	118.38	143.55	2033.8	115.41	138.94	1861.81	121.58	50.89	1840.39	120.42	109.66	1715.55	-210.88	48.35	1677.13	-202.17	56.03	1485.13	-200.93	42.28	1481.28	-205.3	97.68	1677.99	-153.65	1426.84	0	0	0	1848.02	-250.33	1691.37	1856.79	-135.08	1685.72	1742.75	-255.76	1782.45	1742.16	-122.77	1779.69	-353.43	1334.29	69.43	213.23	1182.42	74.77	-190.71
9.75	2073.75	114.74	140.94	2033.64	111.39	136.45	1861.64	119.79	49.32	1841.17	117.85	107.93	1714.9	-211.16	47.95	1677.5	-202.19	56.15	1485.06	-201.05	42.43	1481.44	-205.1	97.74	1680.93	-152.2	1426.62	0	0	0	1850.17	-248.61	1691.3	1858.95	-133.63	1685.45	1745.41	-253.43	1782.41	1744.85	-120.59	1779.33	-356.2	1334.18	68.83	214.09	1181.12	75.32	-188.69
9.76	2073.43	110.01	138.41	2032.85	107.96	133.92	1861.1	117.62	47.49	1840.4	116.93	106.6	1715.57	-211.22	48.31	1677.14	-202.35	55.81	1485.19	-200.91	42.54	1481.72	-204.67	97.74	1683.73	-150.73	1426.41	0	0	0	1853.07	-246.38	1691.24	1861.97	-131.18	1685.05	1747.9	-251.22	1782.38	1747.26	-117.73	1778.95	-356.2	1334.4	68.84	211.33	1181.88	74.38	-196
9.77	2072.03	104.02	136.06	2033.03	103.54	131.04	1860.02	115.67	45.73	1839.88	114.61	104.75	1715.56	-210.74	48.03	1677.19	-202.44	55.75	1485.34	-200.59	42.46	1481.84	-204.63	97.9	1687.03	-149.15	1426.21	0	0	0	1855.6	-244.29	1691.16	1864.58	-128.95	1684.7	1750.4	-248.96	1782.37	1750.15	-115.73	1778.79	-354.71	1333.41	69.43	208.3	1182.19	73.61	-202.85
9.78	2070.45	98.49	133.35	2031.46	99.31	128.23	1858.61	113.11	43.84	1839.28	111.78	102.63	1715.6	-210.8	48.16	1677.23	-202.5	55.92	1485.33	-200.62	42.55	1481.94	-204.62	98.01	1690.08	-147.45	1426.12	0	0	0	1857.76	-242.24	1691.19	1867.82	-126.51	1684.04	1752.82	-246.72	1782.37	1753	-113.56	1778.6	-356.47	1334.56	68.76	210.15	1182.41	74.3	-194.86
9.79	2069.85	94.81	129.39	2029.12	95.1	124.86	1856.58	111	41.93	1837.98	109.23	100.58	1715.57	-210.72	48.14	1677.01	-202.64	55.92	1485.59	-200.27	42.48	1482.2	-204.16	97.93	1692.91	-145.86	1425.95	0	0	0	1860.06	-240.36	1691.15	1880.6	-120.39	1677.14	1755.35	-244.26	1782.44	1755.52	-110.64	1778.35	-358.12	1335.19	68.41	212.47	1181.3	74.92	-188.42
9.8	2067.45	89.38	125.98	2028.21	91.68	122.02	1853.78	109.42	40.47	1835.82	107.56	98.89	1715.06	-210.94	48.19	1677.57	-202.5	55.9	1485.34	-200.74	42.81	1482.09	-204.48	98.27	1695.87	-144.21	1425.86	0	0	0	1862.73	-238.2	1691.34	1896.09	-112.99	1668.87	1757.87	-241.72	1782.49	1758.23	-107.95	1778.08	-358.37	1334.61	68.32	214.35	1180.26	75.76	-193.9
9.81	2064.92	83.3	123.19	2025.51	87.18	118.25	1852.48	106.62	38.91	1833.62	105.69	97.65	1716.26	-210.56	48.99	1677.29	-202.52	55.8	1485.58	-200.21	42.63	1482.46	-203.96	98.17	1699.64	-142.28	1425.65	0	0	0	1865.61	-235.7	1691.61	1904.78	-108.16	1665.35	1760.47	-238.91	1782.6	1760.83	-105.15	1777.86	-351.01	1330.74	70.48	212.84	1180.39	75.38	-196.88
9.82	2064.47	78.76	121.19	2025.62	82.41	116.58	1851.89	105.39	38.49	1833.44	102.75	96	1715.53	-211.86	48.16	1677.25	-202.66	55.73	1485.53	-200.33	42.75	1482.57	-203.75	98.17	1702.65	-140.42	1425.57	0	0	0	1868.18	-233.41	1691.97	1907.38	-105.55	1665.26	1763.06	-236.09	1782.71	1763.46	-102.19	1777.6	-349.85	1330.52	71.07	214.75	1180.42	75.72	-192.47
9.83	2065.89	74.86	120.28	2027.06	79.1	115.57	1853.05	104.94	38.72	1834.24	102.28	95.66	1716.01	-210.71	48.43	1677.41	-202.64	55.7	1485.54	-200.47	42.89	1482.48	-204.08	98.52	1706.43	-138.47	1425.39	0	0	0	1871.15	-230.99	1692.32	1910.1	-102.95	1665.25	1765.55	-233.39	1782.84	1766.56	-100.12	1777.56	-357.36	1333.81	68.93	213.16	1182.59	74.74	-191.39
9.84	2069.48	72.24	117.65	2028.93	75.78	113.81	1854.75	103.74	38.51	1836.8	101.44	95.44	1715.51	-211.18	48.22	1677.43	-202.73	55.74	1485.58	-200.32	42.92	1482.6	-203.97	98.67	1709.84	-136.49	1425.35	0	0	0	1874.08	-228.56	1692.83	1913.53	-101.12	1665.53	1768.16	-230.53	1783.04	1769.26	-96.92	1777.45	-353.59	1332.88	69.66	212.89	1181.31	75.26	-194.58
9.85	2066.92	78.56	127.07	2031.26	75.65	109.7	1855.52	103.78	38.59	1839.08	100.96	95.26	1714.99	-210.91	48.36	1677.1	-202.66	55.53	1485.87	-199.95	42.91	1482.83	-203.68	98.8	1712.9	-134.54	1425.33	0	0	0	1877.02	-226.07	1693.43	1916.66	-98.74	1665.79	1770.97	-227.48	1783.42	1771.98	-93.44	1777.38	-359.43	1335.26	67.76	216.68	1181.1	75.79	-191.87
9.86	2067.67	79.33	121.99	2032.53	74.98	105.64	1856.52	103.37	38.2	1841.38	100.14	94.69	1714.87	-211.47	47.84	1677.83	-202.71	55.92	1486.02	-199.86	43.04	1482.94	-203.65	99.17	1716.95	-132.36	1425.47	0	0	0	1879.71	-223.63	1694.12	1919.75	-96.12	1666.13	1773.65	-224.58	1783.83	1775.03	-90.46	1777.46	-356.7	1333.28	68.71	217.04	1179.45	76.38	-193.53
9.87	2068.99	80.55	118.76	2034.24	75.89	102.35	1856.95	103.54	38.11	1842.59	101	94.82	1715.84	-211.18	48.71	1677.15	-202.89	55.4	1486.14	-199.75	43.28	1483.37	-202.89	99.16	1721.16	-130.18	1425.61	0	0	0	1882.49	-221.1	1694.92	1923.26	-93.75	1666.6	1776.48	-221.43	1784.32	1778.18	-87.65	1777.67	-354.69	1331.71	69.86	212.68	1182	74.75	-193.76
9.88	2070.89	82.28	116.01	2034.36	77.48	99.62	1857.16	103.91	38.02	1844	100.97	94.45	1714.98	-210.95	48.17	1677.53	-203.07	55.7	1486.26	-199.63	43.53	1483.28	-203.33	99.85	1724.55	-128.06	1425.84	0	0	0	1885.43	-218.44	1695.79	1926.73	-91.74	1667.18	1779.33	-218.17	1784.78	1781.09	-84.1	1777.82	-358.52	1332.55	68.86	214.32	1182.22	75.07	-192.03
9.89	2070.25	83.49	112.05	2036.17	78.62	96.53	1857.7	104.03	37.86	1845.48	100.4	93.98	1715.79	-210.64	48.8	1677.25	-202.73	55.29	1486.39	-199.4	43.72	1483.87	-202.38	99.76	1728.2	-126.06	1425.99	0	0	0	1888.87	-215.71	1696.66	1929.4	-88.25	1667.58	1782.34	-214.72	1785.33	1784.08	-80.76	1777.91	-353.43	1332.35	69.93	215.53	1181.36	75.54	-192.64
9.9	2071.14	84.73	108.87	2036.58	78.63	92.87	1858.2	104.07	37.47	1846.25	101.52	93.87	1715.79	-211.06	48.29	1677.91	-202.69	55.51	1486.62	-199.24	44.03	1484	-202.24	100.28	1732.4	-123.79	1426.12	0	0	0	1892.34	-212.9	1697.59	1908.08	-95.33	1684.17	1785.23	-211.49	1785.83	1787.21	-77.5	1778.05	-349.73	1331.91	70.71	215.75	1180.76	75.81	-194.56
9.91	2072.76	85.93	105.57	2038.07	80.15	90.77	1858.55	104.48	37.17	1846.99	102.74	93.9	1716.03	-211.13	48.66	1677.87	-202.86	55.59	1486.82	-199.04	44.24	1484.27	-202.04	100.56	1737.11	-121.5	1426.38	0	0	0	1895.35	-210.1	1698.59	1905.41	-94.58	1688.61	1788.23	-208.11	1786.33	1790.44	-74.29	1778.18	-353.04	1332.05	70.1	212.3	1181.14	74.87	-197.34
9.92	2074.85	85.5	102.9	2038.8	79.41	88.54	1858.41	105.43	37.34	1848.5	102.29	93.22	1715.54	-210.91	48.81	1677.98	-202.98	55.68	1487.16	-198.64	44.43	1484.76	-201.68	100.98	1741.17	-119.25	1426.49	0	0	0	1898.39	-207.26	1699.66	1908.66	-91.83	1689.33	1791.28	-204.68	1786.84	1793.38	-70.57	1778.26	-353.29	1331.27	70.2	212.77	1181.3	75.15	-192.74
9.93	2076.05	85.32	100.74	2040.42	80	86.67	1858.99	105.09	37.05	1849.19	102.71	93.17	1716.47	-211.1	48.44	1678.15	-202.8	55.6	1487.16	-198.78	44.91	1484.7	-202.25	101.77	1744.58	-116.94	1426.8	0	0	0	1901.93	-204.28	1700.63	1912.27	-89.05	1690.06	1794.5	-201.14	1787.37	1796.7	-67.31	1778.45	-355.69	1333.86	68.93	212.48	1181.73	74.86	-190.3
9.94	2077.58	85.84	98.44	2042.38	79.48	84.85	1858.72	105.73	37.42	1849.86	102.79	93.02	1716.52	-210.84	48.65	1678.33	-202.76	55.69	1487.65	-198.32	45.09	1485.13	-201.79	102.11	1749.28	-114.5	1426.98	0	0	0	1905.73	-201.17	1701.58	1915.63	-85.86	1690.78	1797.8	-197.6	1787.94	1800.23	-64.14	1778.72	-352.85	1331.39	70.28	211.46	1181.11	74.82	-195.7
9.95	2079.33	85.83	96.82	2043.32	79.91	84.01	1859.11	105.45	37.27	1850.64	102.65	93.04	1716.05	-210.65	48.23	1677.8	-203.13	55.64	1487.64	-198.58	45.6	1485.37	-201.51	102.6	1753.2	-112.09	1427.32	0	0	0	1909.32	-197.93	1702.62	1919.03	-82.93	1691.55	1801.09	-194.27	1788.53	1803.71	-60.54	1778.96	-353.87	1332.71	69.74	212.53	1181.51	74.94	-193.4
9.96	2080.45	85.73	94.92	2044.5	79.71	82.7	1859.31	105.45	37.31	1851.18	102.87	93.17	1715.77	-210.4	48.61	1678.8	-202.53	55.69	1487.96	-198.26	45.95	1485.83	-201.26	103.09	1756.47	-109.6	1427.66	0	0	0	1913.01	-194.77	1703.53	1922.9	-79.82	1692.27	1804.53	-190.84	1789.11	1807.2	-56.69	1779.15	-353.74	1332.69	69.85	212.46	1181.05	75.1	-195.2
9.97	2082.7	85.71	93.06	2045.88	79.82	81.81	1859.59	105.07	37.29	1852.52	101.7	92.78	1716.67	-210.99	48.81	1678.88	-202.82	55.81	1488.23	-198.09	46.42	1486.14	-201.29	103.7	1760.35	-107.03	1428	0	0	0	1916.84	-191.47	1704.47	1926.66	-76.44	1692.88	1808.19	-187.19	1789.68	1810.69	-52.84	1779.37	-355.52	1332.35	69.6	210.38	1181.81	74.53	-191.04
9.98	2084.25	85.83	90.54	2047.56	80.48	80.35	1859.66	105.15	37.48	1852.87	102.24	93.18	1717	-210.87	48.49	1678.66	-202.71	55.53	1488.54	-198.07	47.08	1486.47	-201.15	104.45	1764.2	-104.27	1428.39	0	0	0	1920.64	-188.17	1705.34	1929.42	-72.8	1693.79	1811.82	-183.58	1790.21	1814.36	-49.01	1779.6	-355.02	1331.94	69.59	213.56	1182.19	75.08	-194.88
9.99	2086.24	86.34	87.66	2048.73	81.46	79.11	1859.68	105.56	37.94	1853.67	102	93.19	1716.44	-210.5	48.17	1678.8	-202.9	55.54	1488.89	-198	47.71	1486.86	-201.08	105.28	1768.33	-101.52	1428.63	0	0	0	1924.79	-184.7	1706.11	1933.74	-69.42	1694.29	1815.6	-179.98	1790.69	1818.3	-45.62	1779.79	-354.61	1332.21	69.67	213.91	1181.61	75.08	-196.37
10	2088.38	86.84	84.68	2049.22	80.81	77.25	1860.2	105.05	37.87	1854.09	102.25	93.43	1717.08	-211.04	47.76	1678.27	-203.09	55.34	1489.15	-197.98	48.5	1487.16	-201.05	106.09	1772.11	-98.71	1428.92	0	0	0	1928.65	-181.26	1706.83	1937.15	-66.2	1694.88	1819.4	-176.39	1791.09	1822.07	-41.82	1779.89	-351.31	1331.85	70.43	215.56	1180.3	75.9	-200.07
10.01	2090.52	87.16	81.94	2051	81.17	75.46	1860.04	105.56	38.35	1855.45	100.8	93.02	1716.76	-211.08	48.13	1679.48	-202.67	55.57	1489.35	-198.17	49.28	1487.55	-201.19	107	1776.64	-95.85	1429.21	0	0	0	1932.99	-177.69	1707.43	1941.04	-62.86	1695.35	1823.28	-172.73	1791.48	1825.75	-38.12	1780.01	-352.48	1333.36	69.86	217.23	1180.91	76.08	-198.08
10.02	2091.23	87.13	79.5	2052.39	80.85	73.64	1860.58	104.79	38.26	1855.95	100.64	93.03	1716.23	-210.53	48.09	1679.26	-202.75	55.35	1489.79	-197.7	49.76	1487.99	-201.18	107.77	1780.05	-92.92	1429.48	0	0	0	1936.75	-174.15	1707.97	1945.28	-59.42	1695.63	1827.25	-169.04	1791.85	1829.68	-34.59	1780.11	-352.84	1334.18	69.55	214.14	1181.56	75.09	-199.17
10.03	2092.41	86.8	77.9	2052.93	81	72.56	1861	104.31	38.2	1855.84	101.33	93.5	1717.12	-210.58	48.28	1679.67	-202.63	55.33	1489.94	-198.07	50.82	1488.44	-201.15	108.69	1783.9	-90.19	1429.81	0	0	0	1940.98	-170.45	1708.37	1948.84	-55.96	1696.12	1831.39	-165.11	1792.24	1833.62	-30.97	1780.27	-353.94	1334.41	69.31	213.95	1181.57	75.18	-194.91
10.04	2092.85	86.57	76.61	2053.28	80.42	71.85	1860.62	104.88	38.57	1856.04	100.98	93.39	1717.2	-210.55	47.97	1679.39	-202.86	55.26	1490.28	-197.98	51.53	1489.01	-200.88	109.48	1788.07	-87.21	1430.13	0	0	0	1944.66	-166.89	1708.83	1952.6	-52.3	1696.31	1835.55	-161.27	1792.67	1837.48	-27.11	1780.4	-355.12	1332.61	69.74	212.36	1181.57	75.11	-193.34
10.05	2093.08	86.48	75.8	2053.53	80.24	71.16	1861.04	104.38	38.38	1856.44	100.46	93.27	1717.36	-210.48	48.15	1679.74	-202.94	55.48	1490.68	-197.93	52.4	1489.71	-200.59	110.38	1791.91	-84.17	1430.51	0	0	0	1948.39	-163.29	1709.17	1956.63	-48.74	1696.42	1839.75	-157.43	1793.07	1841.23	-23.09	1780.59	-352.63	1333.82	69.02	214.2	1181.3	75.41	-193.38
10.06	2093.67	86.6	75.4	2053.8	80.71	70.47	1861.16	104.23	38.32	1856.33	100.69	93.31	1716.91	-210.91	47.55	1679.72	-202.99	55.32	1490.94	-198.11	53.42	1490.12	-200.98	111.53	1795.52	-81.11	1430.86	0	0	0	1952.21	-159.61	1709.5	1960.58	-45.14	1696.61	1843.86	-153.72	1793.48	1845.29	-19.32	1780.8	-353.84	1334.44	69.03	217.93	1180.03	76.25	-193.01
10.07	2093.52	86.55	74.85	2053.82	81.11	70.23	1861.25	104.01	38.2	1856.68	100.35	93.04	1717.08	-210.33	47.44	1680.15	-203.09	55.47	1491.48	-197.68	54.11	1490.9	-200.52	112.36	1799.67	-77.98	1431.29	0	0	0	1956.11	-155.99	1709.76	1964.08	-41.63	1696.78	1848.03	-149.98	1793.87	1849.4	-15.57	1781.04	-355.73	1334.24	69.13	214.82	1180.47	75.62	-190.83
10.08	2093.8	86.57	74.6	2053.95	80.7	69.96	1861	104.35	38.29	1856.29	100.9	93.35	1718.11	-210.47	47.91	1680.45	-202.92	55.4	1491.75	-197.9	55.31	1491.56	-200.4	113.41	1804.24	-74.82	1431.58	0	0	0	1959.89	-152.39	1710.05	1967.92	-37.72	1696.82	1852.28	-145.99	1794.28	1853.53	-11.99	1781.24	-354.99	1335.01	68.92	213.46	1181.73	74.86	-194.05
10.09	2093.79	86.47	74.02	2053.41	80.56	69.15	1861.07	104.4	38.26	1856.86	100.32	92.95	1717.77	-210.72	47.42	1680	-202.95	54.99	1492.26	-197.68	56.3	1492.35	-200.37	114.53	1807.83	-71.79	1431.94	0	0	0	1963.88	-148.68	1710.26	1972.25	-34.12	1696.89	1856.59	-141.99	1794.64	1857.67	-8.26	1781.44	-354.9	1332.44	69.92	209.66	1181.71	74.41	-197.37
10.1	2096.12	87.15	70.83	2054.19	80.58	68.69	1861.43	103.88	37.9	1857.06	100.34	92.91	1717.64	-211.12	47.11	1680.04	-203.15	55.13	1493.03	-196.97	56.95	1493.26	-199.9	115.47	1811.6	-68.74	1432.28	0	0	0	1968.1	-145.05	1710.45	1976.61	-30.21	1696.66	1860.67	-138.24	1794.95	1861.85	-4.53	1781.6	-352.84	1332.36	70.12	214.78	1180.02	75.83	-196.25
10.11	2096.46	87.58	70.02	2053.78	80.67	68.6	1860.71	105.2	38.48	1856.64	101.39	93.14	1718.04	-210.76	47.25	1679.91	-203.2	55.04	1493.29	-197.34	58.3	1493.74	-200.41	116.89	1815.87	-65.65	1432.62	0	0	0	1971.7	-141.42	1710.72	1980.77	-26.33	1696.65	1864.73	-134.48	1795.26	1866.08	-0.96	1781.79	-351.62	1331.93	70.43	213.12	1180.82	75.39	-197
10.12	2096.57	86.73	69.41	2054.64	81.32	68.3	1861.04	104.8	38.35	1856.87	101.34	92.99	1717.22	-210.6	47.51	1680.61	-203.05	55.05	1494.06	-196.54	58.94	1494.49	-200.54	118.1	1820	-62.66	1432.88	0	0	0	1975.57	-137.8	1711.01	1984.57	-22.82	1696.81	1868.81	-130.7	1795.55	1870.12	2.91	1781.96	-350.79	1329.4	71.28	211.53	1182.84	74.24	-194.97
10.13	2095.18	86.16	72.29	2054.87	80.77	67.85	1861.18	104.56	38.12	1857.05	101.47	92.9	1718.22	-210.51	47.61	1680.85	-202.91	55.08	1494.24	-197.04	60.34	1495.37	-200.36	119.23	1823.59	-59.54	1433.14	0	0	0	1979.76	-134.16	1711.25	1988.54	-19.34	1696.99	1872.83	-126.97	1795.8	1874.11	6.89	1782.09	-354.63	1332.43	69.69	215.03	1181.06	75.46	-193.71
10.14	2095.13	85.97	71.8	2054.78	79.85	67.56	1861.21	104.6	38.22	1857.09	101.62	92.92	1718.22	-210.48	47.03	1681.35	-202.83	55.21	1494.88	-196.71	61.3	1496.43	-200.07	120.24	1827.94	-56.37	1433.45	0	0	0	1983.74	-130.57	1711.46	1992.59	-15.74	1697.13	1876.86	-123.26	1796.09	1878.43	10.08	1782.34	-349.09	1329.51	71.33	213.92	1180.96	75.53	-195.87
10.15	2096.87	86.66	68.37	2055.5	80.58	67.24	1861.24	104.74	38.12	1857.08	102.18	93.02	1719.04	-210.09	47.57	1680.95	-203.05	55.01	1495.41	-196.67	62.46	1497.12	-200.33	121.51	1832.25	-53.21	1433.75	0	0	0	1987.4	-126.94	1711.69	1996.26	-12.29	1697.29	1880.87	-119.53	1796.34	1882.39	13.93	1782.43	-349.65	1330.71	70.93	212.91	1180.81	75.17	-197.65
10.16	2095.3	85.8	70.9	2055.5	80.54	66.65	1861.19	104.67	38.06	1857.33	101.89	92.77	1718.22	-209.56	47.65	1680.84	-202.93	54.54	1495.94	-196.54	63.57	1498.11	-200.38	122.87	1835.4	-50.23	1433.96	0	0	0	1991.46	-123.28	1711.87	1999.66	-8.76	1697.48	1884.96	-115.68	1796.61	1886.23	17.95	1782.5	-350.94	1331.42	70.6	213.86	1181.77	74.99	-193.51
10.17	2097.15	86.33	67.54	2054.66	80.34	66.97	1860.8	105.28	38.42	1857.56	101.7	92.66	1718.86	-210.74	46.93	1681.67	-203.09	54.98	1496.35	-196.82	64.87	1499.1	-200.46	124.08	1838.9	-47.12	1434.27	0	0	0	1995.44	-119.66	1712.06	2003.96	-5.25	1697.52	1888.91	-112.07	1796.87	1890.04	22.03	1782.52	-353.69	1333.7	69.33	212.49	1181.12	75.14	-191.49
10.18	2097.33	86.54	67.03	2055.08	80.79	66.62	1861.13	104.74	38.19	1857.46	101.98	92.76	1718.37	-210.41	46.92	1681.72	-203.06	54.94	1496.75	-197.12	66.34	1500.03	-200.83	125.54	1842.82	-44.16	1434.49	0	0	0	1999.35	-116.16	1712.27	2007.81	-1.65	1697.55	1892.96	-108.21	1797.15	1894.1	25.67	1782.63	-352.12	1332.4	69.61	210.48	1180.87	74.63	-196.83
10.19	2097.66	86.26	66.49	2055.24	80.4	66.15	1861.52	104.19	37.94	1857.93	101.5	92.58	1718.32	-209.78	47.03	1681.86	-203.1	54.97	1497.07	-197.88	68.04	1501.1	-200.81	126.84	1846.93	-41.25	1434.82	0	0	0	2003.18	-112.54	1712.47	2011.84	1.87	1697.59	1897.19	-104.09	1797.46	1898.16	29.28	1782.76	-347.41	1331.61	71	212.57	1179.99	75.43	-195.38
10.2	2097.63	86.4	66.23	2055.32	80.75	66.19	1861.36	104.46	38.15	1857.91	101.62	92.58	1718.19	-210.09	46.93	1682.01	-202.78	54.71	1497.52	-198.22	69.62	1502.15	-201.09	128.42	1850.19	-38.37	1435.07	0	0	0	2007	-108.96	1712.59	2015.63	5.48	1697.49	1901.15	-100.4	1797.69	1902.13	33.06	1782.77	-350.16	1331.62	70.7	211.99	1179.69	75.44	-187.72
10.21	2097.74	86.45	66.02	2055.49	80.7	65.35	1861.17	104.86	38.37	1858.06	101.48	92.5	1719.25	-210.01	47.23	1681.34	-203.12	54.56	1497.87	-198.97	71.4	1503.16	-201.37	129.98	1854.34	-35.4	1435.4	0	0	0	2010.58	-105.51	1712.8	2019.3	9.04	1697.45	1905.11	-96.65	1797.96	1906.21	36.59	1782.9	-354.23	1333.53	69.53	211.9	1180.54	75.31	-192.9
10.22	2097.62	85.86	65.49	2055.22	79.76	65.55	1861.45	104.36	38.23	1858.08	101.41	92.51	1718.01	-209.86	46.69	1681.95	-202.92	54.69	1498.49	-199.2	72.97	1504.26	-201.77	131.56	1857.8	-32.61	1435.62	0	0	0	2014.23	-102.04	1712.94	2022.99	12.66	1697.39	1908.9	-93.01	1798.22	1910.14	40.33	1782.96	-353.86	1332.29	69.52	214.27	1180.62	75.72	-196.51
10.23	2098.14	85.92	65.34	2056.16	80.11	65.27	1861.21	104.9	38.52	1858	101.67	92.66	1717.96	-210.24	46.54	1682.13	-202.86	54.61	1499.42	-198.75	74.26	1505.5	-201.8	133.06	1861.76	-29.73	1435.88	0	0	0	2018.24	-98.51	1713.02	2026.48	15.76	1697.55	1912.8	-89.28	1798.47	1914.1	43.96	1783.01	-354.55	1334.59	68.88	215.11	1179.76	76.2	-193.66
10.24	2097.66	86.05	65.15	2056.35	80.56	65.26	1861.5	104.28	38.12	1858.63	100.8	92.22	1718.77	-210.36	46.44	1682.18	-202.83	54.63	1500.15	-198.98	75.88	1506.88	-201.7	134.54	1864.98	-26.92	1436.24	0	0	0	2021.4	-95.1	1713.26	2030.63	19.02	1697.56	1916.73	-85.47	1798.72	1918	47.52	1783.08	-351.4	1332.57	69.94	211.88	1182.36	74.73	-193.11
10.25	2097.79	86.21	65.03	2056.06	80.38	64.98	1861.05	105.02	38.47	1858.14	101.68	92.55	1719.31	-209.98	46.89	1682.25	-202.77	54.58	1501.16	-198.82	77.34	1508.08	-202.02	136.23	1868.95	-23.97	1436.51	0	0	0	2025.1	-91.72	1713.41	2033.96	22.38	1697.53	1920.36	-81.93	1798.97	1921.74	51.2	1783.07	-354.48	1333.35	69.65	211.87	1182.8	74.61	-191.77
10.26	2098.01	86.31	65.12	2056.08	79.96	64.63	1861.55	104.36	38.21	1858.18	101.86	92.54	1719.13	-210.35	46.46	1682.52	-202.65	54.55	1501.76	-199.42	79.21	1509.46	-202.19	137.84	1872.18	-21.22	1436.83	0	0	0	2028.44	-88.41	1713.6	2037.53	25.72	1697.5	1924.14	-78.2	1799.22	1925.56	54.63	1783.08	-356.54	1335.58	68.6	211.49	1181.21	74.9	-193.2
10.27	2098.22	85.7	64.21	2055.97	80.15	64.92	1861.7	104.21	38.22	1858.16	101.84	92.54	1719.39	-210.16	46.79	1682.09	-202.65	54.2	1502.81	-199.3	80.71	1510.59	-202.92	139.7	1875.86	-18.51	1437.04	0	0	0	2032.09	-85.1	1713.69	2040.95	29.35	1697.44	1927.66	-74.83	1799.44	1929.08	58.49	1783.03	-358.19	1334.75	68.04	212.5	1180	75.6	-195.4
10.28	2097.93	86.19	64.45	2055.83	80.16	64.41	1861.46	104.48	38.39	1858.1	102.12	92.62	1719.8	-209.88	46.8	1682.81	-202.6	54.79	1503.49	-199.83	82.55	1512.05	-203.29	141.4	1878.98	-15.76	1437.36	0	0	0	2035.44	-81.88	1713.91	2044.36	32.34	1697.46	1931.16	-71.39	1799.65	1932.77	61.82	1783.05	-355.35	1333.48	69.09	215.1	1179.74	76.28	-196.04
10.29	2098.05	85.89	64.3	2056.08	79.97	64.32	1861.42	104.5	38.35	1858.69	101.28	92.22	1720.24	-209.91	47.16	1682.86	-202.5	54.86	1504.23	-200.52	84.55	1513.46	-203.9	143.25	1882.09	-12.94	1437.64	0	0	0	2038.56	-78.72	1714.05	2047.32	35.53	1697.48	1934.83	-67.71	1799.91	1936.09	65.6	1783.04	-354.43	1332.58	69.71	214.46	1181.68	75.15	-195.25
10.3	2098.45	85.61	63.5	2056.47	80.22	64.26	1861.66	104.15	38.23	1858.7	101.46	92.27	1719.47	-209.97	46.61	1682.85	-202.34	54.81	1505.27	-200.75	86.36	1514.93	-204.31	144.94	1885.78	-10.18	1437.87	0	0	0	2041.74	-75.54	1714.23	2050.98	38.82	1697.39	1938.27	-64.37	1800.13	1939.59	69.09	1783.01	-355.66	1332	69.53	215.24	1180.69	75.86	-194.73
10.31	2098.91	86.36	63.85	2056.73	80.32	64.33	1861.75	103.94	38.21	1858.36	102.15	92.6	1719.02	-209.82	46.69	1683.08	-202.37	54.95	1505.86	-201.79	88.52	1516.32	-204.97	146.76	1889.36	-7.36	1438.17	0	0	0	2045.07	-72.48	1714.4	2054.57	41.9	1697.32	1941.7	-61.01	1800.35	1943.31	72.07	1783.07	-356.87	1333.59	68.51	214.63	1180.68	75.74	-195.69
10.32	2098.59	86.04	63.31	2056.62	80.29	63.99	1861.65	104.19	38.28	1858.65	101.81	92.53	1719.51	-210.26	46.91	1683.44	-202.35	55.15	1506.71	-202.42	90.53	1518	-205.56	148.57	1892.77	-4.51	1438.41	0	0	0	2048.56	-69.33	1714.57	2057.68	45.03	1697.28	1945	-57.71	1800.54	1946.84	75.39	1783.07	-353.82	1333.03	69.26	210.66	1182.24	74.47	-198.75
10.33	2098.74	85.96	63.23	2056.86	80.57	64.1	1861.69	104.17	38.36	1859.01	101.31	92.33	1719.52	-210.51	46.66	1683	-202.19	55.02	1507.82	-202.78	92.5	1519.62	-206.02	150.35	1895.98	-1.64	1438.57	0	0	0	2051.8	-66.26	1714.77	2060.76	48.14	1697.3	1948.35	-54.28	1800.76	1950.12	78.85	1783.03	-353.69	1331.62	69.95	211	1182.24	74.41	-197.49
10.34	2098.93	85.77	62.66	2056.57	80.54	64.25	1861.67	104.11	38.48	1858.49	102.39	92.75	1719.45	-210.23	46.52	1683.02	-202.24	55.14	1508.57	-203.74	94.75	1521.26	-206.51	152.22	1899.58	1.14	1438.81	0	0	0	2055.06	-63.37	1714.96	2064.28	50.92	1697.27	1951.51	-51.16	1800.91	1953.52	82.18	1783.01	-357.69	1332.34	69.03	211.48	1181.58	74.72	-196.17
10.35	2098.67	86.39	62.72	2057.13	79.95	64.59	1861.61	104.22	38.55	1859.26	101.27	92.34	1719.39	-210.38	46.77	1683.26	-201.95	55.37	1509.79	-203.92	96.76	1522.98	-207.13	154.18	1902.57	3.82	1439	0	0	0	2058.24	-60.4	1715.18	2067.89	53.88	1697.27	1954.76	-47.78	1801.1	1956.84	85.48	1782.95	-354.32	1333.54	69.24	212.21	1179.59	75.66	-195.12
10.36	2098.76	86.46	62.59	2057.25	80.35	63.81	1861.85	103.88	38.5	1859.13	101.79	92.55	1719.53	-210.07	46.9	1683.07	-201.88	55.3	1511.11	-203.92	98.72	1524.85	-207.71	156.21	1905.38	6.58	1439.15	0	0	0	2061.27	-57.62	1715.44	2070.95	56.49	1697.53	1957.93	-44.41	1801.34	1960.07	88.84	1782.88	-353.5	1332.91	69.64	215.56	1179.29	76.26	-193.41
10.37	2098.74	86.51	62.33	2057.6	80.66	63.89	1861.86	103.86	38.51	1860.09	100.33	91.93	1719.59	-210.59	46.71	1683.3	-201.53	55.72	1512.66	-204.19	100.87	1526.75	-208.55	158.38	1909.1	9.28	1439.26	0	0	0	2064.1	-54.87	1715.73	2073.93	59.36	1697.57	1961.03	-41.17	1801.45	1963.33	92.04	1782.8	-353.22	1331.92	69.83	214.59	1180.06	75.9	-194.46
10.38	2099.3	86.13	61.7	2057.12	80.85	63.51	1861.83	103.9	38.58	1859.92	100.99	92.28	1719.77	-210.51	46.9	1683.87	-201.27	55.94	1513.98	-204.54	103.22	1528.94	-208.94	160.45	1912.32	11.96	1439.43	0	0	0	2067.37	-52.11	1715.91	2077.22	61.91	1697.68	1964.12	-37.97	1801.6	1966.52	95.26	1782.68	-354.71	1331.68	69.99	212.23	1181.14	75.02	-191.15
10.39	2098.81	86.59	61.96	2057.43	80.19	63.3	1862.31	103.39	38.4	1860.06	101.1	92.26	1718.74	-209.72	46.92	1683.66	-201.15	56.04	1515.41	-205.14	105.83	1531.34	-209.28	162.55	1915.03	14.55	1439.59	0	0	0	2070.54	-49.37	1716.09	2079.85	64.56	1697.76	1967.08	-34.99	1801.67	1969.61	98.49	1782.55	-352.5	1331.48	70.42	212.85	1181.33	75.25	-193
10.4	2099.21	86.25	61.52	2057.47	80.36	63.16	1862.05	103.63	38.55	1859.89	101.59	92.36	1720.54	-210.49	47.11	1683.35	-200.97	56.21	1517.04	-205.25	108.19	1533.82	-209.58	164.72	1917.45	17.17	1439.71	0	0	0	2073.51	-46.69	1716.31	2082.78	67.43	1697.77	1970.08	-31.84	1801.81	1972.78	101.52	1782.39	-352.94	1331.43	70.11	215.67	1180.76	75.97	-192.17
10.41	2099.33	86.61	61.72	2057.67	80.81	63.34	1861.72	104.24	38.88	1860.37	101	92.26	1719.75	-210.05	47.12	1683.57	-200.93	56.79	1518.59	-206.19	111.04	1536.61	-209.57	166.75	1920.31	19.78	1439.86	0	0	0	2076.41	-44.02	1716.44	2085.93	69.85	1697.76	1972.98	-28.95	1801.85	1976.01	104.43	1782.28	-354.06	1331.32	70.04	213.71	1180.32	75.73	-193.8
10.42	2099.05	86.4	61.61	2057.84	80.83	63.86	1861.99	103.86	38.69	1860.3	101.13	92.31	1719.69	-209.86	47.38	1684.18	-200.29	57.17	1520.64	-206.3	113.56	1539.6	-209.58	168.88	1923.18	22.4	1439.87	0	0	0	2079.47	-41.44	1716.54	2089.03	72.42	1697.66	1976.01	-25.78	1801.93	1978.9	107.76	1782.06	-353.95	1331.94	70.02	212.81	1181.42	75.23	-193.34
10.43	2099.39	86.44	61.48	2057.29	80.17	63.51	1862	103.9	38.65	1860.37	101.18	92.24	1719.44	-210.12	47.39	1683.75	-200.18	57.33	1522.68	-206.39	116.33	1542.6	-210.29	171.43	1926.31	24.88	1440	0	0	0	2082.03	-38.99	1716.63	2092.12	75.16	1697.52	1979.06	-22.74	1802.04	1982.2	110.44	1781.96	-350.09	1329.51	71.23	217.3	1178.99	77.16	-189
10.44	2099.18	86.68	61.28	2056.87	80.88	63.05	1861.95	104	38.78	1860.57	101.11	92.11	1719.68	-210.15	47.23	1684.74	-199.8	58.09	1524.88	-206.33	119.16	1545.47	-211.3	174.43	1929.71	27.4	1440.06	0	0	0	2085.25	-36.41	1716.62	2095.09	77.64	1697.37	1981.89	-19.89	1802.07	1985.27	113.31	1781.81	-353.86	1330.87	70.4	215.25	1181.03	75.97	-192.44
10.45	2099.65	86.21	61.27	2057.88	81.27	63.83	1862.01	103.87	38.6	1860.68	100.96	92	1719.91	-210.17	46.75	1684.55	-199.67	58.27	1527.34	-206.23	122.18	1548.89	-211.28	176.95	1932.19	29.77	1440.11	0	0	0	2087.71	-33.95	1716.71	2098.18	80.09	1697.24	1984.73	-17.1	1802.07	1988.32	116.25	1781.65	-352.26	1332.21	70.05	214.34	1180.31	76.05	-196.87
10.46	2099.47	86.27	61.33	2057.56	80.97	63.6	1862.02	103.94	38.65	1860.72	101.13	92.07	1720.66	-209.85	47.21	1685.06	-199.23	58.6	1529.89	-206.07	125.44	1552.37	-211.2	179.61	1935.01	32.06	1440.16	0	0	0	2090.54	-31.46	1716.65	2100.87	82.87	1696.99	1987.86	-13.99	1802.12	1991.26	119.2	1781.48	-355.08	1334.1	69.07	211.65	1180.81	75.34	-193.37
10.47	2099.1	86.5	60.9	2057.29	80.7	63.25	1861.93	104.06	38.72	1860.53	101.5	92.15	1720.83	-210.21	47.4	1686.71	-198.75	59.68	1532.69	-205.43	128.65	1556.24	-210.72	182.32	1938.01	34.33	1440.24	0	0	0	2093.02	-29.02	1716.59	2103.75	85.24	1696.74	1990.65	-11.36	1802.07	1994.25	122.01	1781.27	-353.77	1330.09	70.68	215.43	1180.41	76.19	-192.2
10.48	2099.72	86.55	60.85	2057.53	80.6	63.11	1861.45	104.75	39	1860.34	101.97	92.33	1721.15	-210.12	47.14	1686.24	-199.05	60.08	1535.18	-205.69	132.45	1560.36	-209.81	185.04	1940.83	36.48	1440.25	0	0	0	2095.86	-26.55	1716.47	2106.33	87.62	1696.66	1993.31	-8.86	1802.07	1997.09	124.83	1781.05	-357.38	1331.73	69.09	216	1180.47	75.99	-192.62
10.49	2099.92	86.45	60.66	2057.6	80.76	63.69	1862.09	103.78	38.58	1860.67	101.61	92.04	1721.38	-209.97	47.2	1687.37	-198.55	60.89	1538	-205.13	136.12	1564.57	-208.88	187.94	1943.55	38.58	1440.2	0	0	0	2098.78	-24.15	1716.34	2109.07	89.8	1696.5	1996.14	-6.16	1802.03	2000.12	127.2	1780.87	-354.87	1331.98	69.76	212.73	1181.01	75.38	-193.3
10.5	2099.88	85.99	60.44	2057.71	81.48	63.08	1861.67	104.58	38.9	1860.81	101.93	92.25	1722.08	-210.29	46.81	1688.41	-198.11	61.51	1541.15	-204.27	139.92	1568.22	-208.87	191.46	1946.04	40.66	1440.13	0	0	0	2101.19	-21.85	1716.25	2111.96	92.05	1696.19	1999.09	-3.28	1802.02	2003.2	129.45	1780.73	-353.91	1331.54	70.39	213.8	1179.23	75.96	-190.24
10.51	2099.83	86.36	60.46	2057.68	80.48	62.9	1861.88	104.31	38.8	1860.73	102.06	92.27	1722.5	-210.09	46.91	1688.48	-197.7	61.82	1544.48	-203.43	143.88	1571.94	-209.11	195.15	1948.91	42.63	1440.16	0	0	0	2103.53	-19.63	1716.16	2114.08	94.56	1695.94	2001.83	-0.67	1802	2005.89	132.14	1780.46	-350.6	1329.87	71.27	215.27	1179.86	76.24	-193.63
10.52	2099.67	86.61	60.55	2057.34	80.87	62.89	1862.35	103.39	38.39	1861.05	101.79	92.07	1722.72	-210.45	47.01	1689.88	-198.23	63.5	1547.68	-202.97	148.14	1576.55	-207.87	198.36	1951.29	44.55	1440.11	0	0	0	2106.27	-17.39	1716.01	2116.5	96.4	1695.69	2004.52	1.89	1801.95	2008.64	134.57	1780.21	-355.1	1332.58	69.43	214.67	1179.68	76.28	-199.02
10.53	2099.84	86.66	60.68	2057.67	81.04	62.9	1862.24	103.77	38.6	1861.11	101.88	92.16	1722.28	-210.65	46.69	1689.39	-195.44	66.95	1551.33	-201.82	152.16	1581.37	-206.35	201.5	1953.51	46.32	1440.12	0	0	0	2108.67	-15.31	1715.9	2119.55	98.31	1695.37	2007.2	4.34	1801.86	2011.15	137.15	1779.9	-356.35	1332.33	69.08	213.92	1181.18	75.5	-196.84
10.54	2099.95	86.1	60.39	2057.05	80.86	62.82	1862.22	103.66	38.58	1861.3	101.71	92.09	1723.26	-210.17	47.31	1690.66	-195.02	67.94	1554.92	-200.66	156.61	1585.87	-205.28	205.09	1956.52	48.12	1440.07	0	0	0	2110.96	-13.45	1715.76	2121.92	100.16	1695.07	2009.71	6.54	1801.78	2013.69	139.61	1779.6	-355.29	1331.37	69.91	214.4	1180.96	75.72	-195.55
10.55	2099.9	86.33	60.25	2057.75	80.75	62.6	1861.83	104.42	38.95	1861.38	101.85	92.12	1724.34	-210.56	47.14	1691.55	-194.98	68.37	1559.08	-198.56	160.55	1590.44	-204.48	208.78	1959.34	49.84	1440.02	0	0	0	2113.23	-11.6	1715.58	2123.96	102.34	1694.69	2012.3	8.92	1801.72	2016.34	141.82	1779.36	-354.66	1331.43	70.07	215.34	1180.99	75.96	-198.38
10.56	2099.63	86.55	60.17	2057.27	81.21	62.8	1862.36	103.49	38.54	1861.96	101.01	91.67	1724.77	-210.86	46.74	1694.04	-194.71	69.52	1562.92	-197.21	164.98	1595.26	-203.41	212.43	1961.81	51.4	1439.94	0	0	0	2115.9	-9.36	1715.4	2126.36	104.61	1694.36	2014.8	11.13	1801.6	2018.93	143.85	1779.12	-349.93	1332.32	70.86	215.38	1181.56	75.5	-194.55
10.57	2100.65	86.41	60.29	2058.37	80.47	62.81	1862.28	103.53	38.61	1861.44	102.29	92.18	1725.31	-210.33	47.22	1695.42	-194.6	70.19	1567	-195.59	169.42	1600.31	-201.68	215.97	1965.03	53.08	1439.88	0	0	0	2118.04	-7.48	1715.28	2128.71	107.09	1693.78	2016.97	12.87	1801.45	2021.47	145.88	1778.85	-352.35	1331.4	70.51	214.62	1181.16	75.69	-197.07
10.58	2100	86.01	59.99	2057.92	80.61	63.05	1862.26	103.7	38.68	1862.08	101.5	91.84	1727.73	-210.07	47.95	1697.64	-194.32	71.25	1571.82	-192.71	173.23	1605.42	-199.66	219.41	1967.93	54.64	1439.77	0	0	0	2120.52	-5.68	1715.07	2130.85	109.41	1693.31	2019.66	15.28	1801.42	2023.59	148.36	1778.47	-350.91	1331.12	70.59	215.24	1180.37	76.24	-192.22
10.59	2100.07	86.15	59.96	2057.55	80.86	62.81	1862.22	103.76	38.71	1862	101.84	92.08	1728.76	-209.9	48.31	1698.88	-194.21	71.84	1576.55	-189.95	177.16	1610.39	-198.12	222.99	1970.95	56.51	1439.7	0	0	0	2122.38	-4.11	1714.96	2133.37	110.9	1692.97	2022.24	17.54	1801.37	2026.15	150.11	1778.24	-354.07	1331.18	69.81	214.58	1181.14	75.78	-196.08
10.6	2100.45	85.88	59.75	2057.31	81.18	62.55	1862.4	103.48	38.59	1861.81	102.32	92.29	1729.56	-210.06	48.26	1701.66	-193.95	73.08	1580.7	-188.14	181.54	1615.8	-195.92	226.29	1973.93	58.31	1439.62	0	0	0	2124.23	-2.6	1714.82	2135.86	111.6	1692.95	2024.48	19.36	1801.26	2028.64	151.78	1778.07	-352.96	1331.7	70.46	214.56	1181.13	75.61	-192.61
10.61	2100.3	85.99	59.94	2058.32	80.96	62.7	1862.45	103.18	38.5	1862.22	101.84	92.02	1731.24	-210.16	48.79	1704.73	-193.84	74.23	1585.4	-185.77	185.75	1621.32	-193.35	229.46	1976.86	60.04	1439.53	0	0	0	2126.6	-0.75	1714.59	2137.97	112.92	1692.89	2026.51	20.84	1801.09	2031.05	153.51	1777.82	-350.57	1330.52	71.55	215.36	1179.36	76.35	-190.7
10.62	2100.24	86.63	60.13	2057.77	80.43	62.72	1862.45	103.38	38.59	1862.23	102.05	92.08	1731.5	-205.16	53.78	1708.12	-193.63	75.58	1590.24	-182.96	189.88	1627.11	-190.11	232.44	1979.75	61.71	1439.42	0	0	0	2128.92	0.81	1714.4	2140.24	114.22	1692.78	2028.74	22.54	1801	2033.28	155.3	1777.62	-358.98	1332.92	68.84	214.63	1180.61	75.71	-189.19
10.63	2100.7	86.18	59.84	2057.05	80.4	62.45	1862.05	104	38.89	1862.17	102.08	92.07	1733.57	-204.98	54.64	1710.73	-193.5	76.76	1594.78	-180.61	194.11	1632.62	-187.1	235.64	1982.59	63.32	1439.3	0	0	0	2130.88	2.25	1714.19	2142.45	115.86	1692.38	2030.98	24.28	1800.92	2035.5	156.97	1777.42	-353.16	1331.03	70.04	213.27	1180.35	75.77	-192.77
10.64	2100.43	86.44	60.11	2057.29	80.5	62.21	1862.23	103.7	38.74	1862.68	101.46	91.78	1735.39	-205.29	54.98	1713.88	-193.2	78.44	1599.32	-177.87	198.17	1637.78	-184.4	238.9	1985.39	64.87	1439.18	0	0	0	2132.6	3.57	1714.03	2144.47	117.03	1692.26	2033.1	25.7	1800.81	2037.74	158.56	1777.23	-354.74	1334.25	69.07	214.68	1179.36	76.42	-193.33
10.65	2100.38	86.32	59.69	2057.96	80.82	62.61	1862.33	103.55	38.75	1862.39	102.12	91.96	1742.6	-210.43	51.6	1718.46	-193.09	80.56	1604.19	-174.3	201.29	1642.83	-180.87	241.79	1988.14	66.35	1439.04	0	0	0	2134.46	4.8	1713.91	2146.4	118.18	1692.14	2035.14	27.18	1800.71	2039.9	160.01	1777.1	-351.5	1330.99	70.97	214.55	1179.84	75.96	-195.63
10.66	2100.08	86.39	59.99	2058.07	80.53	62.94	1862.54	103.26	38.54	1862.21	102.33	92.06	1748.96	-211.42	52.71	1723.17	-193.41	82.77	1608.89	-171.28	203.58	1648.01	-176.35	243.74	1990.86	67.77	1438.89	0	0	0	2136.91	6.29	1713.75	2148.6	119.83	1691.74	2037.33	28.81	1800.65	2042.1	161.37	1776.95	-348.86	1329.51	71.53	214.77	1180.58	75.98	-194.6
10.67	2100.5	86	59.74	2058.01	80.58	62.75	1862.02	104.15	38.97	1861.96	103.01	92.32	1756.19	-212.4	55.55	1730.22	-193.23	85.62	1613.96	-168.67	204.92	1652.52	-171.27	245.79	1993.53	69.13	1438.73	0	0	0	2138.78	7.44	1713.6	2150.46	121.05	1691.62	2039.25	30	1800.53	2044.27	162.68	1776.82	-350.16	1331.08	70.64	214.94	1181.84	75.65	-195.46
10.68	2100.4	86.14	59.59	2057.56	80.59	62.68	1862.07	104.1	38.94	1862.44	102.09	91.81	1764.73	-212.67	58.27	1738.29	-192.72	88.44	1619.55	-166.52	205.2	1657.98	-169.69	246.48	1996.17	70.42	1438.57	0	0	0	2140.51	8.58	1713.53	2151.85	122.18	1691.77	2041.3	31.25	1800.41	2046.33	163.9	1776.73	-356.45	1333.5	68.85	213.36	1181.61	75.31	-196.95
10.69	2100.78	86.55	60.11	2057.83	80.48	62.74	1862.38	103.62	38.74	1862.12	102.54	92.11	1774.78	-211.5	61.31	1747.54	-191.82	90.96	1626.06	-164.03	204.3	1663.81	-167.32	246.56	1998.77	71.66	1438.39	0	0	0	2142.28	9.57	1713.43	2150.67	121.95	1693.93	2043.39	32.67	1800.4	2048.3	165.23	1776.67	-357.64	1327.35	72.33	209.99	1182	74.56	-194.91
10.7	2100.2	86.48	59.8	2058.25	80.93	62.6	1862.6	103.27	38.47	1862.68	101.85	91.76	1785.2	-211.66	63.12	1757.08	-190.88	92.72	1632.89	-162.2	202.85	1670.41	-165.29	245.34	2001.33	72.83	1438.21	0	0	0	2144.27	10.47	1713.38	2149.26	121.31	1696.57	2045.4	33.84	1800.4	2050.52	166.15	1776.64	-351.13	1328.53	72.28	211.81	1180.56	75.31	-192.35
10.71	2100.25	86.77	59.91	2058.56	80.77	62.74	1862.07	104.08	38.87	1862.36	102.6	92.08	1795.94	-210.79	64.91	1767.35	-189.85	93.95	1640.5	-160.33	200.44	1676.83	-163.66	243.9	2003.85	73.94	1438.03	0	0	0	2146.62	11.6	1713.32	2150.11	121.85	1697.66	2047.35	34.79	1800.37	2052.37	167.54	1776.57	-356.13	1333.12	69.29	214.57	1180.29	75.71	-192.58
10.72	2100.32	86.44	59.64	2057.94	80.84	62.57	1862.34	103.67	38.69	1862.32	102.61	92.2	1806.21	-209.48	65.55	1777.85	-188.82	94.42	1648.3	-158.72	197.34	1684.56	-161.26	241.27	2006.34	75	1437.84	0	0	0	2148.13	12.42	1713.36	2152.12	122.65	1697.61	2049.3	35.8	1800.42	2054.44	168.51	1776.59	-351.98	1330.91	70.62	214.31	1180.81	75.65	-194.08
10.73	2100.58	86.44	59.96	2057.95	80.66	62.94	1862.28	103.87	38.92	1862.73	101.94	91.92	1818.04	-209.05	65.8	1789.13	-187.77	94.43	1656.42	-157.7	193.76	1691.54	-160.79	238.66	2008.79	75.99	1437.64	0	0	0	2150.04	13.23	1713.41	2154.5	123.37	1697.52	2051.19	36.65	1800.41	2056.68	169.19	1776.64	-349.39	1330.54	71.31	215.83	1179.73	76.48	-195.44
10.74	2100.45	86.29	59.87	2057.6	80.72	62.57	1862.59	103.25	38.7	1862.46	102.29	92.25	1829.58	-207.97	65.84	1800.96	-186.85	93.97	1665.26	-156.06	189.08	1699.3	-159.82	235.16	2011.21	76.92	1437.43	0	0	0	2151.34	13.9	1713.49	2156.48	124.04	1697.46	2053.32	37.87	1800.5	2058.45	170.45	1776.62	-350.6	1330.97	70.95	216.43	1179.56	76.8	-195.03
10.75	2099.95	86.58	60.12	2057.92	80.44	62.13	1862.42	103.57	38.87	1863.29	101.21	91.86	1842.48	-207.26	65.33	1812.62	-185.98	92.74	1674.29	-155.8	184.45	1707.1	-159.46	231.18	2013.6	77.79	1437.23	0	0	0	2153.09	14.47	1713.57	2158.36	124.63	1697.51	2055.14	38.65	1800.54	2060.55	171.14	1776.63	-352.09	1332.82	69.98	214.25	1181.97	75.5	-195.18
10.76	2100.29	87.15	60.04	2057.52	80.93	63.15	1862.75	103.37	38.85	1862.76	101.95	92.22	1855.57	-206.09	64.69	1825.29	-185.1	91.53	1684.04	-155.14	179.08	1715.66	-158.74	226.43	2015.95	78.6	1437.01	0	0	0	2155.56	15.24	1713.64	2160.52	125.36	1697.59	2056.84	39.2	1800.53	2062.62	171.84	1776.61	-352.71	1331.39	70.61	213.91	1180.77	75.88	-195.57
10.77	2100.32	86.75	59.95	2058.43	81.1	62.95	1862.89	102.94	38.64	1862.57	102.33	92.38	1869.71	-205.37	63.59	1838.28	-184.36	90.02	1694.45	-154.63	173.12	1724.57	-158.07	221.43	2018.28	79.35	1436.8	0	0	0	2157.71	15.7	1713.61	2162.56	125.84	1697.64	2058.84	40.17	1800.57	2064.56	172.74	1776.56	-352.87	1330.88	70.44	215.88	1178.75	76.57	-195.23
10.78	2100.44	86.26	59.56	2057.37	80.88	62.83	1862.79	102.92	38.72	1862.53	102.58	92.46	1883.71	-204.61	62.85	1852.01	-183.76	88.61	1704.57	-155.37	167.28	1733.84	-157.94	216.16	2020.57	80.05	1436.58	0	0	0	2159.03	16.12	1713.74	2164.21	126.34	1697.68	2060.65	40.83	1800.59	2066.54	173.49	1776.46	-353.03	1330.38	70.95	214.95	1179.74	76.14	-188.76
10.79	2100.41	86.49	59.53	2057.18	81.17	62.52	1862.78	102.94	38.75	1862.89	102.03	92.3	1898.28	-203.89	61.99	1866.41	-183.33	87.27	1715.01	-155.74	161.12	1742.96	-158.64	210.77	2022.84	80.68	1436.36	0	0	0	2160.64	16.52	1713.8	2165.88	126.73	1697.7	2062.51	41.44	1800.56	2068.34	174.39	1776.34	-351.23	1330.85	71.15	213.77	1180.3	75.67	-191.15
10.8	2100.2	86.51	59.74	2057.55	80.95	62.27	1862.67	103.25	38.94	1862.53	102.66	92.52	1913.91	-203.49	61.69	1880.97	-183.11	86.15	1726.01	-156.56	154.52	1753.02	-158.51	204.77	2025.08	81.26	1436.14	0	0	0	2162.65	16.89	1713.82	2167.89	127	1697.65	2064.44	42.17	1800.59	2070.63	174.64	1776.27	-355.63	1331.55	69.99	218.17	1178.62	77.23	-193.9
10.81	2100.38	86.53	59.91	2057.21	80.93	62.68	1862.46	103.58	38.97	1862.65	102.48	92.48	1929.05	-203.57	61	1896.08	-182.98	85.25	1737.74	-157.13	147.75	1763.1	-158.37	198.65	2027.29	81.77	1435.92	0	0	0	2164.96	17.32	1713.89	2170.28	127.38	1697.64	2066.15	42.65	1800.53	2072.74	175.06	1776.19	-352.44	1332.41	70.27	217.66	1178.69	77.16	-193.82
10.82	2100.01	86.28	59.25	2057.42	81.2	62.34	1862.34	103.95	39.21	1862.87	102	92.42	1943.3	-204.5	64.25	1910.95	-182.95	84.2	1749.77	-157.68	140.87	1773.63	-158.68	192.53	2029.47	82.23	1435.7	0	0	0	2166.77	17.6	1713.85	2172.16	127.66	1697.52	2068.07	43.21	1800.48	2074.64	175.68	1776.09	-352.15	1334.87	69.66	214.39	1180.23	76.1	-196.47
10.83	2099.96	86.53	59.54	2057.79	80.47	62.17	1862.59	103.54	39.13	1863.13	101.62	92.17	1958.57	-204.97	64.41	1927	-182.87	83.7	1761.61	-159.1	134.38	1784.88	-158.58	186.36	2031.63	82.64	1435.47	0	0	0	2168.62	17.86	1713.75	2174.5	127.91	1697.36	2069.95	43.75	1800.42	2076.75	175.99	1775.93	-354.93	1333.05	69.47	214.99	1180.13	76.1	-200.67
10.84	2100.25	86.21	59.25	2057.93	81.04	62.57	1862.44	103.5	39.04	1863.15	101.61	92.19	1974.04	-204.82	64.02	1942.55	-182.9	82.85	1775.32	-158.2	126.98	1795.83	-159.21	180.22	2033.77	82.98	1435.25	0	0	0	2170.32	18.06	1713.67	2175.81	128.08	1697.34	2071.65	43.85	1800.26	2078.77	176.36	1775.81	-357.61	1333.4	68.77	215.8	1179.63	76.39	-199.73
10.85	2099.68	86.53	59.57	2056.67	82.9	65.84	1862.45	103.56	39.22	1863.42	101.09	92.09	1989.42	-204.47	63.32	1957.43	-182.92	81.8	1787.77	-160.03	120.93	1807.2	-160.12	174.29	2035.88	83.27	1435.03	0	0	0	2172.15	18.19	1713.54	2177.78	128.22	1697.21	2073.43	43.98	1800.09	2080.71	176.76	1775.63	-357.73	1332.38	69.34	215.87	1179.52	76.24	-198.96
10.86	2108.78	81.21	41.75	2055.48	83.38	65.92	1862.46	103.41	39.09	1863.02	101.73	92.28	2006.19	-204.67	64.3	1973.11	-182.7	81.31	1801.3	-160.55	114.46	1819.3	-160.05	168.32	2037.98	83.5	1434.81	0	0	0	2174.24	18.39	1713.43	2180.09	128.4	1696.99	2075.45	44.41	1799.99	2082.78	177	1775.48	-355.31	1331.05	69.93	215.17	1180.83	75.66	-194.78
10.87	2096.39	90.79	64.66	2055.01	83.06	65.54	1862.41	103.45	39.2	1863.1	101.57	92.24	2021.48	-204.07	63.93	1988.86	-182.27	80.79	1815.21	-160.33	107.83	1830.2	-162.05	163.11	2040.05	83.67	1434.6	0	0	0	2176.1	18.52	1713.24	2181.97	128.74	1696.94	2077.65	44.88	1799.91	2084.65	177.51	1775.31	-353.92	1330.83	70.06	215.17	1179.83	76.24	-188.98
10.88	2096.16	91.07	64.77	2055.85	83.27	65.97	1862.57	103.27	39.18	1863.01	101.6	92.33	2037.22	-203.3	64.12	2004.02	-181.81	80.23	1828.85	-161.22	102	1842.8	-161.69	157.12	2042.1	83.79	1434.38	0	0	0	2178.01	18.59	1713.05	2183.29	129.22	1696.99	2079.48	44.82	1799.76	2086.59	177.84	1775.11	-354.19	1331.75	69.82	216.88	1179.57	76.76	-190.18
10.89	2096.43	90.36	64.31	2055.3	83.22	65.97	1862.61	103.2	39.13	1863.07	101.54	92.4	2049.85	-197.28	72.52	2018.98	-181.2	79.79	1843.17	-161.48	96.06	1855.46	-162.04	151.66	2044.13	83.85	1434.17	0	0	0	2179.76	18.7	1712.88	2184.12	129.8	1697.13	2081.49	44.81	1799.6	2088.89	177.56	1775.01	-355.38	1333	69.58	216.41	1179.96	76.5	-191.86
10.9	2095.94	90.97	64.65	2054.87	83.39	65.84	1862.75	102.94	38.96	1863.02	101.55	92.35	2064.67	-195.88	73.63	2036.76	-182.32	76.77	1857.33	-162.12	90.59	1868.26	-162.39	146.33	2046.14	83.86	1433.97	0	0	0	2181.72	18.69	1712.69	2184.53	130.47	1697.34	2083.61	44.88	1799.48	2091	177.61	1774.89	-353.78	1334.23	69.56	214.83	1180.74	75.86	-194.17
10.91	2096.15	91.22	65.04	2055.71	83.26	66.18	1862.63	103.26	39.14	1862.93	101.82	92.47	2080.39	-194.92	74.57	2052.68	-182.06	76.73	1871.5	-163.04	85.51	1880.92	-162.99	141.71	2048.14	83.81	1433.77	0	0	0	2184.2	18.6	1712.39	2184.6	131.21	1697.61	2085.58	44.79	1799.34	2093.24	177.4	1774.82	-357.81	1334.36	68.54	216.56	1180.55	76.53	-198.07
10.92	2096.74	90.3	64.49	2055.86	83.21	66.11	1862.94	102.67	38.86	1863.21	101.34	92.22	2095.37	-193.72	75.38	2065.79	-178.73	80.39	1886.84	-162.35	79.99	1894.67	-162.19	136.64	2050.12	83.71	1433.57	0	0	0	2185.76	18.51	1712.33	2184.4	131.98	1697.93	2087.77	45	1799.31	2095.28	177.49	1774.66	-356.53	1331.76	69.74	216.5	1180.68	76.26	-194.72
10.93	2096.03	90.88	64.61	2055.45	83.6	66.28	1862.89	102.84	39.02	1863.09	101.49	92.35	2116.1	-192.62	70.44	2081.62	-177.4	81.68	1900.85	-163.82	76.11	1907.69	-162.79	132.31	2052.09	83.55	1433.38	0	0	0	2187.79	18.32	1712.2	2184	132.76	1698.28	2089.85	44.84	1799.17	2097.2	177.68	1774.49	-356.55	1332.19	69.44	215.96	1179.73	76.63	-192.05
10.94	2096.64	90.86	64.83	2055.75	83.11	66.07	1862.78	102.82	38.9	1863.02	101.64	92.4	2132.16	-191.69	71.26	2097.12	-176.29	82.57	1914.93	-165.15	72.43	1920.37	-163.98	128.81	2054.04	83.34	1433.2	0	0	0	2189.48	18.23	1712.09	2183.48	133.54	1698.65	2092.09	44.78	1799.06	2099.26	177.65	1774.35	-353.97	1331.56	70.32	217.27	1180.28	76.42	-200.7
10.95	2096.91	91.02	65.16	2056.26	82.97	66.31	1862.61	103.18	39.14	1862.74	102	92.53	2146.7	-190.08	72.54	2111.87	-175.19	83.45	1930.29	-164.35	67.96	1933.73	-164.38	125.35	2055.97	83.07	1433.02	0	0	0	2191.7	18.03	1711.97	2182.9	134.29	1699.02	2094.27	44.5	1798.95	2101.36	177.53	1774.21	-350.5	1331.12	71.08	216.76	1179.72	76.49	-198.37
10.96	2096.45	91.42	65.35	2056.78	82.83	66.51	1862.43	103.34	39.21	1863.2	101.26	92.14	2162.37	-187.98	75.11	2127.4	-173.87	84.74	1945.93	-163.1	63.7	1947.96	-163.18	121.26	2057.9	82.75	1432.85	0	0	0	2194.57	17.76	1711.85	2182.34	134.98	1699.38	2096.63	44.41	1798.91	2103.72	176.99	1774.1	-350.54	1331.59	70.68	215.94	1181.39	75.94	-195.77
10.97	2096.5	90.79	64.77	2056.11	82.83	65.81	1862.74	102.8	38.99	1862.94	101.58	92.41	2177.24	-186.31	76.65	2142.35	-172.74	85.85	1959.95	-164.23	61.12	1960.7	-164.29	118.66	2059.81	82.37	1432.69	0	0	0	2196.59	17.47	1711.77	2181.87	135.59	1699.72	2098.7	43.72	1798.71	2106.13	176.44	1774.03	-353.4	1332.59	69.99	216.89	1180.97	76.03	-194.71
10.98	2096.82	91.22	65.43	2056.09	83.32	66.27	1862.64	103.05	39.19	1863.14	101.21	92.29	2192.32	-185.88	77.78	2156.99	-171.74	86.86	1973.51	-165.77	58.94	1973.49	-165.08	116.09	2061.72	81.95	1432.54	0	0	0	2198.85	17.15	1711.67	2181.56	136.1	1700.01	2100.86	43.18	1798.6	2108.03	176.62	1773.83	-356.35	1332.62	69.18	220.19	1179.92	77.17	-198.5
10.99	2097.14	90.92	65.13	2057.8	81.12	62.94	1862.67	102.86	39.02	1863.25	101.07	92.28	2206.2	-184	79.41	2171.63	-170.74	88.02	1987.83	-165.82	56.3	1986.17	-165.8	113.81	2063.61	81.47	1432.39	0	0	0	2201.15	16.9	1711.54	2181.49	136.49	1700.25	2103.35	42.84	1798.49	2110.47	175.95	1773.77	-357.02	1331.4	69.43	217.52	1181.15	76.22	-198.54
11	2097.33	90.55	64.79	2057.35	81.39	62.99	1862.57	103.08	39.19	1863.11	101.03	92.32	2221.43	-183.68	80.54	2185.96	-169.81	89.14	2002.67	-165.11	53.62	1999.37	-165.93	111.58	2065.5	80.93	1432.26	0	0	0	2203.69	16.49	1711.36	2181.73	136.72	1700.42	2105.78	42.33	1798.38	2112.89	175.27	1773.67	-366.19	1328.58	70.15	214.79	1180.86	75.75	-195.62
11.01	2097.36	90.23	64.67	2057.33	81.05	62.91	1862.46	103.15	39.22	1862.84	101.52	92.68	2235.42	-182.45	81.81	2199.33	-169.03	89.77	2016.71	-165.34	51.78	2012.88	-165.68	109.51	2067.38	80.34	1432.14	0	0	0	2206.27	15.94	1711.24	2182.35	136.79	1700.51	2108.22	41.71	1798.2	2115.31	174.6	1773.58	-352.69	1330.27	70.94	214.03	1181.48	75.26	-190.85
11.02	2096.85	91.24	65.23	2057.49	81.14	63.01	1862.98	102.45	39.09	1863.44	100.44	92.41	2249.54	-182.16	82.64	2212.44	-168.57	90.26	2031.02	-164.66	49.89	2025.6	-166	107.99	2069.25	79.71	1432.02	0	0	0	2208.63	15.49	1711.05	2183.42	136.65	1700.5	2110.81	41.14	1798.06	2117.71	173.95	1773.45	-356.68	1332.9	68.93	215.36	1179.96	75.87	-194.92
11.03	2100.04	87.01	59.56	2057.72	81.37	62.79	1862.73	102.84	39.34	1863.12	101.02	92.67	2262.29	-181.17	83.45	2226.85	-167.77	91.65	2043.37	-165.91	49.16	2038.11	-166.37	106.64	2071.11	79.02	1431.92	0	0	0	2211.1	15.01	1710.79	2185.02	136.3	1700.38	2113.26	40.12	1797.8	2120.18	173.11	1773.34	-356.46	1332.91	69.08	215.79	1180.2	76.52	-192.18
11.04	2099.97	86.57	59.2	2057.52	81.18	62.54	1863.11	102.25	39.2	1863.36	100.67	92.81	2275.53	-181.09	84.27	2238.43	-167.43	91.9	2056.14	-166.16	48.12	2049.3	-167.92	106.12	2072.97	78.27	1431.83	0	0	0	2213.3	14.56	1710.55	2187.21	135.7	1700.14	2116.03	39.59	1797.67	2122.54	172.4	1773.21	-355.33	1333.06	69.43	216.15	1181	76.04	-195.17
11.05	2099.98	87.02	59.55	2057.99	81.25	62.87	1863.1	102.24	39.24	1863.71	99.97	92.61	2288.2	-179.49	86.19	2251.06	-166.75	93.29	2067.6	-167.77	48.2	2061.39	-168	105.1	2074.83	77.48	1431.76	0	0	0	2215.79	13.9	1710.22	2190.08	134.84	1699.75	2118.69	38.8	1797.47	2124.74	171.74	1773.04	-355.15	1331.99	69.54	214.33	1181.13	75.74	-197.7
11.06	2100.66	86.47	59.32	2057.54	81.11	62.77	1863.31	101.91	39.29	1863.52	100.48	93.05	2299.11	-177.8	88.22	2263.6	-165.87	95.33	2079.76	-167.78	47.5	2074.94	-168.51	103.42	2076.69	76.63	1431.7	0	0	0	2218.72	13.13	1709.84	2193.69	133.69	1699.22	2121.02	37.43	1797.18	2127.25	170.72	1772.89	-357.25	1333.65	68.79	215.56	1181.45	75.65	-194.82
11.07	2100.37	86.66	59.32	2058.15	81.59	62.74	1863.17	102.06	39.43	1863.29	100.81	93.35	2311.62	-177.29	90.48	2274.2	-165.12	97.02	2079.76	-167.78	47.5	2088.12	-169.03	101.83	2078.54	75.74	1431.65	0	0	0	2221.3	12.47	1709.52	2198.11	132.22	1698.51	2123.6	36.31	1796.88	2129.99	169.38	1772.74	-355.19	1333.39	69.19	215.64	1180.72	76.04	-191.46
11.08	2099.71	87.12	59.27	2057.82	81.78	62.9	1863.22	102.05	39.48	1863.8	99.86	93.18	2321.64	-176.44	92.79	2284.91	-164.28	99.33	2079.76	-167.78	47.5	2100.95	-169.55	100.31	2080.39	74.79	1431.61	0	0	0	2223.72	11.75	1709.12	2203.43	130.42	1697.62	2126.45	35.38	1796.57	2132.24	168.47	1772.53	-357.03	1332.15	69.47	215.55	1180.94	75.71	-190.66
11.09	2099.45	87.7	59.51	2057.56	81.51	63.01	1863.5	101.66	39.45	1863.98	99.52	93.18	2330.97	-175.21	95.12	2294.66	-163.3	101.64	2079.76	-167.78	47.5	2113.43	-170.08	98.88	2082.25	73.8	1431.59	0	0	0	2226.02	11.1	1708.79	2209.7	128.26	1696.53	2128.92	33.91	1796.23	2134.76	167.2	1772.28	-353.05	1332.09	70.5	214.55	1180.91	75.84	-192.16
11.1	2099.98	87.28	58.92	2057.35	81.08	62.96	1863.66	101.49	39.51	1863.87	99.8	93.47	2339.71	-173.91	97.57	2303.18	-162.29	103.62	2079.76	-167.78	47.5	2125.55	-170.62	97.54	2084.1	72.75	1431.58	0	0	0	2228.57	10.24	1708.3	2217	125.71	1695.23	2131.7	32.85	1795.84	2137.2	165.9	1772.02	-350.89	1334.15	70.02	213.08	1181.36	75.32	-195.71
11.11	2100.6	86.89	58.74	2057.83	81.21	63.04	1863.35	101.87	39.82	1863.81	99.96	93.82	2348.13	-173.18	99.4	2311.49	-161.11	105.6	2079.76	-167.78	47.5	2137.33	-171.16	96.27	2085.96	71.65	1431.6	0	0	0	2231.57	9.19	1707.69	2225.41	122.76	1693.71	2134.28	31.45	1795.45	2139.48	164.78	1771.69	-352.91	1333.03	70.27	212.94	1181.28	75.16	-196.17
11.12	2100.13	86.87	58.81	2057.68	81.62	62.54	1863.81	101.27	39.69	1864.19	99.46	93.81	2354.41	-170.87	101.53	2318.7	-159.77	106.97	2079.76	-167.78	47.5	2148.76	-171.71	95.08	2087.82	70.51	1431.62	0	0	0	2234.06	8.29	1707.16	2235	119.37	1691.95	2137.05	30.21	1795.05	2141.68	163.54	1771.31	-353.32	1333.49	69.73	214.51	1181.32	75.58	-190.09
11.13	2100.82	86.65	58.72	2057.55	81.32	62.88	1863.26	102.39	40.35	1864.26	99.33	93.91	2361.57	-169.12	102.64	2324.76	-158.04	107.63	2079.76	-167.78	47.5	2159.86	-172.26	93.96	2089.68	69.31	1431.67	0	0	0	2236.89	7.28	1706.53	2240.1	117.57	1691	2139.89	28.95	1794.66	2143.88	162.17	1770.98	-355.31	1333.87	69.22	215.65	1180.54	76.18	-191.79
11.14	2100.61	86.48	58.76	2057.58	81.7	62.58	1863.72	101.5	40.22	1864.36	99.19	94.22	2366.52	-166.57	102.61	2329.63	-156.35	107.48	2079.76	-167.78	47.5	2170.61	-172.82	92.93	2091.55	68.07	1431.73	0	0	0	2239.05	6.4	1706.01	2246.78	115.28	1689.74	2142.4	27.22	1794.09	2146.18	160.63	1770.65	-357.52	1333.03	69.18	214.58	1180.22	76.04	-190.4
11.15	2100.32	86.58	58.32	2058.1	81.54	62.25	1864.2	100.84	40.12	1864.55	98.99	94.36	2371.63	-164.46	101.54	2334.04	-154.35	106.65	2079.76	-167.78	47.5	2181.04	-173.38	91.97	2093.43	66.78	1431.81	0	0	0	2241.3	5.3	1705.43	2249.34	114.5	1689.16	2144.76	25.19	1793.59	2148.58	158.77	1770.35	-357.21	1334.13	69.12	215.08	1180.79	75.77	-191.1
11.16	2100.42	86.4	58.49	2058.49	81.31	62.57	1863.8	101.55	40.47	1864.46	99.17	94.71	2375.21	-162.39	98.64	2337.36	-152.29	104.49	2079.76	-167.78	47.5	2191.13	-173.95	91.09	2095.31	65.44	1431.91	0	0	0	2244.37	3.98	1704.72	2249.01	114.72	1689.09	2147.57	23.79	1793.22	2150.72	157	1770.07	-351.98	1334.23	69.85	215.05	1180.89	76.11	-188.84
11.17	2100.67	86.87	59.01	2058	81.63	62.72	1864.03	101.15	40.4	1864.74	98.86	94.81	2377.17	-159.95	94.5	2339.04	-150.43	100.79	2079.76	-167.78	47.5	2200.9	-174.52	90.28	2097.2	64.05	1432.03	0	0	0	2246.79	2.78	1704.13	2247.02	115.41	1689.33	2150.04	21.83	1792.74	2152.78	155.35	1769.76	-357.69	1334.44	68.4	213.42	1179.96	75.8	-194.46
11.18	2100.25	86.84	58.57	2057.45	81.84	63.19	1864.37	100.79	40.46	1864.57	99.21	95.09	2377.19	-158.14	88.8	2339.83	-148.93	95.96	2079.76	-167.78	47.5	2210.35	-175.1	89.55	2099.1	62.61	1432.17	0	0	0	2249.37	1.49	1703.57	2244.59	116.05	1689.71	2152.54	19.9	1792.3	2154.8	153.53	1769.52	-359.82	1333.98	68.4	215.86	1180.65	75.97	-194.81
11.19	2100.82	86.54	58.38	2058.25	82.14	62.47	1863.7	101.63	40.97	1864.58	99.25	95.22	2380.22	-156.62	83.66	2340.7	-147.53	90.69	2079.76	-167.78	47.5	2219.47	-175.68	88.89	2101.01	61.13	1432.33	0	0	0	2251.35	0.36	1703.09	2242.96	116.12	1690.04	2155	17.84	1791.89	2156.8	151.52	1769.28	-350.32	1330.15	71.18	214.81	1180.95	75.55	-194.55
11.2	2100.68	86.03	58.3	2058.06	82.16	62.6	1864.72	100.12	40.32	1865.07	98.54	95.04	2381.13	-155.26	80.42	2341.98	-146.41	88.11	2079.76	-167.78	47.5	2228.29	-176.27	88.3	2102.93	59.6	1432.51	0	0	0	2253.57	-1.04	1702.74	2243.37	115.1	1690.12	2157.53	15.81	1791.53	2158.79	149.39	1769.11	-354.26	1331.8	70.14	219.28	1178.28	77.59	-198.19
11.21	2099.99	86.72	58.49	2058.27	81.89	62.89	1864.57	100.23	40.44	1865.16	98.44	95.17	2381.77	-155.13	78.73	2343.38	-146.37	87.15	2079.76	-167.78	47.5	2236.79	-176.86	87.79	2104.86	58.02	1432.71	0	0	0	2256.58	-2.7	1702.27	2247.03	112.46	1689.79	2157.53	15.81	1791.53	2160.94	146.88	1769.06	-353.76	1333.71	69.27	216.47	1179.89	76.44	-197.64
11.22	2100.03	87.05	58.51	2058.5	81.95	62.63	1865	99.69	40.37	1865.1	98.81	95.56	2382.34	-156.26	75.68	2343.71	-146.74	85.45	2079.76	-167.78	47.5	2244.98	-177.46	87.34	2106.8	56.4	1432.93	0	0	0	2259.09	-4.2	1702.01	2255.17	107.69	1688.84	2157.53	15.81	1791.53	2163.03	144.59	1769.05	-355.17	1333.28	69.31	215.18	1180.84	75.81	-196.53
11.23	2100.36	87.01	58.68	2058.15	81.94	62.43	1865	99.74	40.65	1865.4	98.28	95.72	2382.29	-155.48	72.92	2344.86	-146.52	83.68	2079.76	-167.78	47.5	2252.87	-178.05	86.97	2108.76	54.73	1433.18	0	0	0	2261.48	-5.75	1701.88	2260.57	104.68	1688.18	2157.53	15.81	1791.53	2164.84	142.65	1769.06	-356.68	1333.29	69.24	215.28	1181.94	75.44	-196
11.24	2099.95	86.99	58.77	2058.05	82.01	62.73	1865.11	99.71	40.82	1865.34	98.54	96.24	2381.37	-154.23	71.12	2345.68	-145.9	82.24	2079.76	-167.78	47.5	2260.46	-178.66	86.66	2110.73	53.01	1433.45	0	0	0	2263.68	-7.1	1701.77	2264.28	102.65	1687.87	2157.53	15.81	1791.53	2167.16	140.03	1769.41	-355.3	1331.94	70.04	217.83	1180.04	76.62	-194.72
11.25	2100.06	86.78	58.45	2058.13	81.76	62.6	1865.06	99.69	41.12	1865.47	98.24	96.68	2382.5	-154.05	69.51	2345.77	-145.51	81.18	2079.76	-167.78	47.5	2267.75	-179.26	86.42	2112.72	51.25	1433.74	0	0	0	2266.37	-8.74	1701.98	2264.99	101.85	1688.54	2157.53	15.81	1791.53	2169.32	137.55	1769.81	-352.22	1331.14	70.52	217.07	1180.81	76.25	-194.18
11.26	2100.6	86.58	58.32	2058.48	81.81	62.53	1865.26	99.16	41.26	1865.55	98.1	97.33	2382.54	-153.92	69.17	2346.4	-145.33	80.88	2079.76	-167.78	47.5	2274.74	-179.87	86.25	2114.73	49.44	1434.06	0	0	0	2269.61	-10.75	1702.23	2267.38	99.81	1689.05	2157.53	15.81	1791.53	2171.36	135.2	1770.28	-358.11	1331.52	69.31	214.06	1179.48	75.87	-192.69
11.27	2100.23	86.52	58.07	2058.23	82.3	62.52	1865.17	99.4	41.76	1865.57	98.08	98.01	2382.58	-153.8	68.23	2346.66	-145.28	80.55	2079.76	-167.78	47.5	2281.45	-180.48	86.14	2116.75	47.59	1434.41	0	0	0	2272.38	-12.54	1702.5	2269.59	98.02	1689.73	2157.53	15.81	1791.53	2173.5	132.65	1770.84	-349.77	1330.16	71.41	215.11	1179.1	76.3	-194.77
11.28	2100.19	86.89	58.58	2057.93	81.93	62.21	1865.3	99.37	42.15	1866.03	97.51	98.44	2382.32	-153.93	68.17	2346.63	-145.3	80.31	2079.76	-167.78	47.5	2287.87	-181.09	86.1	2118.79	45.69	1434.77	0	0	0	2275.09	-14.43	1702.93	2271.57	96.18	1690.38	2157.53	15.81	1791.53	2175.82	129.78	1771.57	-351.37	1331.31	70.32	213.98	1179.68	75.93	-193.3
11.29	2100.11	87.16	58.51	2058.07	82.08	62.17	1865.7	98.87	42.36	1865.97	97.89	99.2	2383.33	-154.14	68.44	2346.74	-145.34	80.3	2079.76	-167.78	47.5	2294	-181.71	86.13	2120.85	43.75	1435.17	0	0	0	2277.23	-16.05	1703.3	2272.04	95.38	1690.79	2157.53	15.81	1791.53	2177.94	127.12	1772.31	-352.04	1333.88	70.04	215.83	1180.49	75.99	-197.27
11.3	2099.97	86.52	58.33	2059.31	81.88	62.36	1866.16	98.32	42.51	1866.61	97.25	99.63	2382.63	-154.5	67.8	2346.6	-145.47	80.23	2079.76	-167.78	47.5	2299.86	-182.33	86.21	2122.93	41.76	1435.59	0	0	0	2279.47	-17.93	1703.93	2272.98	94.24	1691.41	2157.53	15.81	1791.53	2180.08	124.3	1773.16	-352.61	1334.92	69.72	217.33	1179.59	76.83	-191.29
11.31	2099.85	86.6	58.69	2066.57	79.5	43.39	1866.5	98.09	42.71	1866.47	98.04	100.5	2383.78	-154.61	67.69	2346.56	-145.66	80.23	2079.76	-167.78	47.5	2305.44	-182.95	86.36	2125.04	39.73	1436.04	0	0	0	2282.53	-20.22	1704.62	2276.37	91.41	1692.7	2157.53	15.81	1791.53	2181.88	121.77	1773.94	-353.99	1332.89	69.78	213.49	1180.6	75.71	-188.41
11.32	2100.2	86.76	58.85	2058.82	82.2	62.42	1866.47	98.38	43.35	1866.77	98.2	101.2	2383.29	-154.6	67.94	2347.04	-145.65	80.49	2079.76	-167.78	47.5	2310.74	-183.57	86.58	2127.16	37.66	1436.52	0	0	0	2284.97	-22.27	1705.36	2280.36	88.29	1693.97	2157.53	15.81	1791.53	2184.05	118.73	1774.85	-355.87	1331.34	69.53	214.7	1179.98	76.03	-193.48
11.33	2099.56	86.97	59.26	2058.45	82.03	62.31	1866.51	98.72	43.87	1867.03	98.48	101.93	2382.95	-154.97	67.62	2346.2	-145.9	80.12	2079.76	-167.78	47.5	2315.78	-184.19	86.85	2129.31	35.54	1437.02	0	0	0	2287.63	-24.26	1706.15	2282.92	86.23	1695.02	2157.53	15.81	1791.53	2185.98	115.95	1775.71	-352.86	1330.67	70.59	217.03	1180.4	76.36	-195.53
11.34	2099.97	86.99	58.88	2058.34	82.6	62.36	1866.8	98.56	44.18	1867.36	98.54	102.54	2382.65	-154.57	68.04	2346.8	-145.97	80.63	2079.76	-167.78	47.5	2320.56	-184.82	87.18	2131.48	33.38	1437.56	0	0	0	2289.77	-26.03	1706.84	2285.4	84.29	1695.92	2157.53	15.81	1791.53	2187.78	113.29	1776.52	-350.71	1331.36	70.65	215.82	1179.92	76.16	1301.05
11.35	2099.61	86.85	58.86	2056.77	84.27	65.26	1867.26	98.06	44.26	1867.66	98.77	103.12	2383.12	-155.3	68	2346.45	-146.19	80.7	2079.76	-167.78	47.5	2325.07	-185.45	87.57	2133.68	31.18	1438.12	0	0	0	2292.23	-28.1	1707.64	2287.81	82.35	1696.87	2157.53	15.81	1791.53	2189.68	110.45	1777.33	-351.09	1332.69	70.19	217.24	1180.09	76.45	374.93
11.36	2099.82	87.15	59.35	2056.76	84.25	65.18	1867.39	98.38	44.77	1868	99.23	103.94	2383.42	-155	68.5	2346.78	-146.24	81	2079.76	-167.78	47.5	2329.32	-186.08	88.02	2135.91	28.93	1438.72	0	0	0	2295.52	-30.59	1708.59	2291.2	79.84	1698.06	2157.53	15.81	1791.53	2191.69	107.34	1778.21	-353.67	1333.98	69.47	215.94	1180.68	76.06	-192.94
11.37	2099.69	86.81	59.5	2057.28	84.48	65.54	1867.36	98.78	45.28	1868.21	99.38	104.5	2383	-155.34	68.32	2346.89	-146.38	81.19	2079.76	-167.78	47.5	2333.32	-186.7	88.53	2137.53	26.95	1439.5	0	0	0	2297.98	-32.83	1709.44	2293.31	77.67	1699.3	2157.53	15.81	1791.53	2193.76	104.23	1779.03	-351	1332.12	70.58	218.02	1179.07	76.78	-190.51
11.38	2099.98	87.05	59.63	2057.21	84.44	65.39	1867.79	98.64	45.59	1868.07	100.47	105.46	2383.03	-154.87	68.68	2346.52	-146.55	81.09	2079.76	-167.78	47.5	2337.06	-187.33	89.1	2139.27	24.93	1440.11	0	0	0	2300.51	-35.07	1710.23	2299.99	78.15	1695.52	2157.53	15.81	1791.53	2195.49	101.52	1779.75	-351.3	1331.72	70.65	217.5	1179.88	76.5	-192.9
11.39	2099.71	87.01	59.29	2056.82	85.11	65.6	1868.3	98.33	45.79	1868.69	100.35	105.89	2381.99	-154.92	68.31	2346.79	-146.64	81.21	2079.76	-167.78	47.5	2340.56	-187.96	89.72	2141.2	22.84	1440.7	0	0	0	2302.7	-37.03	1710.92	2315.79	83.07	1684.11	2157.53	15.81	1791.53	2197.48	98.52	1780.46	-352.14	1332.51	70.16	214.45	1181.03	75.69	1374.9
11.4	2099.75	87.28	59.59	2057.43	84.91	65.72	1868.41	98.46	46.28	1869.28	100.04	106.41	2382.77	-154.79	68.29	2346.62	-146.62	81.08	2079.76	-167.78	47.5	2343.82	-188.6	90.39	2143.3	20.88	1441.24	0	0	0	2305.13	-39.3	1711.55	2333.25	87.28	1672.39	2157.53	15.81	1791.53	2199.46	95.45	1781.18	-352.25	1331.81	70.19	212.53	1180.87	75.4	409.02
11.41	2099.08	87.57	59.57	2056.95	85.08	65.39	1868.17	99.35	47.12	1869.43	100.62	107.09	2382.34	-154.93	68.01	2346.59	-146.63	80.94	2079.76	-167.78	47.5	2346.83	-189.23	91.12	2145.44	18.81	1441.69	0	0	0	2308.09	-42.08	1712.33	2342.5	87.42	1668.06	2157.53	15.81	1791.53	2201.7	92.06	1781.86	-352.58	1332.39	70.08	214.7	1179.97	76.06	-191.1
11.42	2098.89	87.52	59.91	2057.22	84.86	65.44	1868.77	98.95	47.39	1869.38	101.8	108.2	2382.57	-154.52	68.16	2346.52	-146.65	80.74	2079.76	-167.78	47.5	2349.61	-189.86	91.9	2147.9	16.73	1442.15	0	0	0	2310.69	-44.47	1712.98	2346.07	83.04	1669.17	2157.53	15.81	1791.53	2203.7	89.07	1782.43	-349.29	1330.97	71.01	214.34	1180.78	75.62	-192.3
11.43	2099.58	87.29	59.66	2057.18	85.34	65.66	1868.42	99.93	48.34	1869.93	101.54	108.63	2382.73	-155.3	67.49	2346.62	-146.6	80.65	2079.76	-167.78	47.5	2352.15	-190.49	92.74	2150.36	14.6	1442.54	0	0	0	2313.12	-46.92	1713.51	2318.97	68.98	1694.04	2157.53	15.81	1791.53	2205.64	86.14	1782.99	-351.44	1331.94	70.26	215.64	1180.42	76.15	-186.49
[truncated: 308 more rows]
[truncated: 35 more columns]
