# Supplementary material for: The impact of mobile phone use on where we look and how we walk when negotiating floor based obstacles
Source: PLoS One. 2017 Jun 30;12(6):e0179802. doi: 10.1371/journal.pone.0179802 (PMC5493336; doi:10.1371/journal.pone.0179802)
Supplement: S1 File — (ZIP) [file pone.0179802.s001.zip › Gait/PP13/a obs no phone 2.txt]

CODAmotion Analysis Text
Codamotion Analysis Text Save of: JN obs no phone 2.mdf
Time	Markers
Time	1:LTOE.X	1:LTOE.Y	1:LTOE.Z	2:L2nd.X	2:L2nd.Y	2:L2nd.Z	3:LHEE.X	3:LHEE.Y	3:LHEE.Z	4:LANK.X	4:LANK.Y	4:LANK.Z	5:RTOE.X	5:RTOE.Y	5:RTOE.Z	6:R2nd.X	6:R2nd.Y	6:R2nd.Z	7:RHEE.X	7:RHEE.Y	7:RHEE.Z	8:RANK.X	8:RANK.Y	8:RANK.Z	9:STRN.X	9:STRN.Y	9:STRN.Z	10:Marker 10.X	10:Marker 10.Y	10:Marker 10.Z	11:FRHD.X	11:FRHD.Y	11:FRHD.Z	12:FLHD.X	12:FLHD.Y	12:FLHD.Z	13:BRHD.X	13:BRHD.Y	13:BRHD.Z	14:BLHD.X	14:BLHD.Y	14:BLHD.Z	15:BLSTEP.X	15:BLSTEP.Y	15:BLSTEP.Z	16:FLSTEP.X	16:FLSTEP.Y	16:FLSTEP.Z	17:BRSTEP.X
(s)	(mm)	(mm)	(mm)	(mm)	(mm)	(mm)	(mm)	(mm)	(mm)	(mm)	(mm)	(mm)	(mm)	(mm)	(mm)	(mm)	(mm)	(mm)	(mm)	(mm)	(mm)	(mm)	(mm)	(mm)	(mm)	(mm)	(mm)	(mm)	(mm)	(mm)	(mm)	(mm)	(mm)	(mm)	(mm)	(mm)	(mm)	(mm)	(mm)	(mm)	(mm)	(mm)	(mm)	(mm)	(mm)	(mm)	(mm)	(mm)	(mm)
0	-3435.37	205.78	-27.84	-3387.4	211.89	-20.2	-3668	277.83	-55.58	-3661.8	269.94	-14.55	-2706.95	-28.9	-12.74	603.51	293.67	80.8	1116.1	296.88	79.47	-1801.62	113.64	277.94	-4007.04	98.88	1332.14	0	0	0	-3891.3	-10.42	1694.95	-3960.33	28.99	1738.7	-957.44	17.23	1773.06	-3038.35	145.54	1298.77	498.24	-212.25	59.84	930.78	-202.83	63.44	470.05
0.01	-3435.37	205.78	-27.84	-3387.4	211.89	-20.2	-3668	277.83	-55.58	-3661.8	269.94	-14.55	-2706.95	-28.9	-12.74	603.51	293.67	80.8	1116.1	296.88	79.47	-1801.62	113.64	277.94	-4007.04	98.88	1332.14	0	0	0	-3891.3	-10.42	1694.95	-3960.33	28.99	1738.7	-957.44	17.23	1773.06	-3038.35	145.54	1298.77	498.24	-212.25	59.84	930.78	-202.83	63.44	470.05
0.02	-3435.37	205.78	-27.84	-3387.4	211.89	-20.2	-3668	277.83	-55.58	-3661.8	269.94	-14.55	-2706.95	-28.9	-12.74	603.51	293.67	80.8	1116.1	296.88	79.47	-1801.62	113.64	277.94	-4007.04	98.88	1332.14	0	0	0	-3891.3	-10.42	1694.95	-3960.33	28.99	1738.7	-957.44	17.23	1773.06	-3038.35	145.54	1298.77	498.24	-212.25	59.84	930.78	-202.83	63.44	470.05
0.03	-3435.37	205.78	-27.84	-3387.4	211.89	-20.2	-3668	277.85	-55.56	-3661.92	269.96	-14.54	-2706.95	-28.9	-12.74	602.9	293.67	80.78	1115.98	296.91	79.49	-1801.62	113.64	277.94	-4007.04	98.88	1332.14	0	0	0	-3891.3	-10.42	1694.95	-3960.33	28.99	1738.7	-957.44	17.23	1773.06	-3039.23	145.58	1299.14	498.4	-212.32	59.86	931.11	-202.9	63.46	470.23
0.04	-3435.37	205.78	-27.84	-3387.4	211.89	-20.2	-3671.59	290.18	-34.87	-3781.05	290.21	-3.51	-2706.95	-28.9	-12.74	601.08	293.65	80.73	1115.62	297	79.55	-1801.62	113.64	277.94	-4007.04	98.88	1332.14	0	0	0	-3891.3	-10.42	1694.95	-3960.33	28.99	1738.7	-957.44	17.23	1773.06	-3917.12	187.2	1672.96	655.21	-279.51	78.36	1253.72	-273.28	85.18	649.36
0.05	-3435.37	205.78	-27.84	-3387.4	211.89	-20.2	-3716.67	291.64	-41.99	-3787.47	288.15	-2.57	-2706.95	-28.9	-12.74	598.08	293.63	80.63	1115.02	297.14	79.66	-1801.62	113.64	277.94	-4007.04	98.88	1332.14	0	0	0	-3891.3	-10.42	1694.95	-3960.33	28.99	1738.7	-957.44	17.23	1773.06	-3930.88	188.11	1674.09	654.97	-279.47	78.32	1254.28	-273.72	85.03	647.75
0.06	-3435.37	205.78	-27.84	-3387.4	211.89	-20.2	-3702.21	290.26	-38.05	-3742.72	289.64	5.41	-2706.95	-28.9	-12.74	593.91	293.6	80.51	1114.18	297.35	79.81	-1801.62	113.64	277.94	-4007.04	98.88	1332.14	0	0	0	-3891.3	-10.42	1694.95	-3960.33	28.99	1738.7	-957.44	17.23	1773.06	-3922.9	188.02	1673.4	655.41	-279.47	78.59	1254.01	-273.87	84.93	648.62
0.07	-3435.37	205.78	-27.84	-3387.4	211.89	-20.2	-3693.31	290.54	-37.83	-3774.5	289.65	-2.32	-2706.95	-28.9	-12.74	588.58	293.56	80.34	1113.11	297.61	80.01	-1801.62	113.64	277.94	-4007.04	98.88	1332.14	0	0	0	-3891.3	-10.42	1694.95	-3960.33	28.99	1738.7	-957.44	17.23	1773.06	-3918.33	187.29	1673.67	655.37	-279	78.76	1254.55	-273.33	85.56	648.05
0.08	-3435.37	205.78	-27.84	-3387.4	211.89	-20.2	-3704.02	291.05	-39	-3793.85	287.24	-4.77	-2706.95	-28.9	-12.74	582.1	293.51	80.14	1111.81	297.92	80.24	-1801.62	113.64	277.94	-4007.04	98.88	1332.14	0	0	0	-3891.3	-10.42	1694.95	-3960.33	28.99	1738.7	-957.44	17.23	1773.06	-3929.26	187.36	1674.15	654.25	-279.42	78.26	1254.18	-273.55	85.24	647.44
0.09	-3435.37	205.78	-27.84	-3387.4	211.89	-20.2	-3677.27	289.42	-34.25	-3763.13	290.45	1.14	-2706.95	-28.9	-12.74	574.51	293.45	79.91	1110.27	298.29	80.52	-1801.62	113.64	277.94	-4007.04	98.88	1332.14	0	0	0	-3891.3	-10.42	1694.95	-3960.33	28.99	1738.7	-957.44	17.23	1773.06	-3943.77	188.3	1674.41	654.8	-279.17	78.53	1254.29	-273.33	85.34	648.79
0.1	-3435.37	205.78	-27.84	-3387.4	211.89	-20.2	-3691.91	290.22	-39.09	-3779.44	286.89	-3.97	-2706.95	-28.9	-12.74	565.8	293.38	79.64	1108.51	298.72	80.84	-1801.62	113.64	277.94	-4007.04	98.88	1332.14	0	0	0	-3891.3	-10.42	1694.95	-3960.33	28.99	1738.7	-957.44	17.23	1773.06	-3938.88	187.1	1673.82	654.31	-279.29	78.4	1253.86	-273.17	85.32	648.92
0.11	-3435.37	205.78	-27.84	-3387.4	211.89	-20.2	-3707.78	289.13	-40.35	-3808.05	288.53	-6.28	-2706.95	-28.9	-12.74	556	293.31	79.34	1106.52	299.2	81.2	-1801.62	113.64	277.94	-4007.04	98.88	1332.14	0	0	0	-3891.3	-10.42	1694.95	-3960.33	28.99	1738.7	-957.44	17.23	1773.06	-3939.28	187.18	1673.67	655.64	-279.33	78.84	1253.6	-273.39	85.39	649.01
0.12	-3435.37	205.78	-27.84	-3387.4	211.89	-20.2	-3716.76	291.05	-41.69	-3771.54	289.47	0.37	-2706.95	-28.9	-12.74	545.13	293.22	79.01	1104.3	299.74	81.6	-1801.62	113.64	277.94	-4007.04	98.88	1332.14	0	0	0	-3891.3	-10.42	1694.95	-3960.33	28.99	1738.7	-957.44	17.23	1773.06	-3938.93	185.57	1672.62	656.67	-279.32	78.8	1254.16	-273.53	85.55	649.07
0.13	-3435.37	205.78	-27.84	-3387.4	211.89	-20.2	-3684.71	289.91	-35.73	-3788.43	290.56	-2.52	-2706.95	-28.9	-12.74	533.19	293.12	78.65	1101.86	300.33	82.04	-1801.62	113.64	277.94	-4007.04	98.88	1332.14	0	0	0	-3891.3	-10.42	1694.95	-3960.33	28.99	1738.7	-957.44	17.23	1773.06	-3914.33	185.64	1671.65	654.43	-279.66	78.29	1254.66	-273.22	85.53	649.27
0.14	-3435.37	205.78	-27.84	-3387.4	211.89	-20.2	-3704.56	290.38	-39.81	-3818.95	288.18	-8.47	-2706.95	-28.9	-12.74	520.2	293.02	78.25	1099.19	300.97	82.52	-1801.62	113.64	277.94	-4007.04	98.88	1332.14	0	0	0	-3891.3	-10.42	1694.95	-3960.33	28.99	1738.7	-957.44	17.23	1773.06	-3910.29	186.6	1671.76	655.54	-279.18	78.73	1254.02	-273.26	85.12	648.36
0.15	-3435.37	205.78	-27.84	-3387.4	211.89	-20.2	-3729.48	292.06	-42.8	-3775.7	287.58	0.46	-2706.95	-28.9	-12.74	506.19	292.9	77.82	1096.31	301.67	83.04	-1801.62	113.64	277.94	-4007.04	98.88	1332.14	0	0	0	-3891.3	-10.42	1694.95	-3960.33	28.99	1738.7	-957.44	17.23	1773.06	-3918.19	186.32	1672.6	655.78	-279.53	78.64	1254.08	-273.5	85.15	648.98
0.16	-3435.37	205.78	-27.84	-3387.4	211.89	-20.2	-3726.04	291.88	-42.79	-3779.28	287.08	-2.73	-2706.95	-28.9	-12.74	491.17	292.77	77.36	1093.21	302.41	83.59	-1801.62	113.64	277.94	-4007.04	98.88	1332.14	0	0	0	-3891.3	-10.42	1694.95	-3960.33	28.99	1738.7	-957.44	17.23	1773.06	-3921.12	185.27	1672.56	657.18	-279.58	78.95	1253.47	-273.54	85.08	648.79
0.17	-3435.37	205.78	-27.84	-3387.4	211.89	-20.2	-3721.95	291.96	-41.96	-3747.3	288.6	3.69	-2706.95	-28.9	-12.74	475.14	292.64	76.88	1089.88	303.21	84.19	-1801.62	113.64	277.94	-4007.04	98.88	1332.14	0	0	0	-3891.3	-10.42	1694.95	-3960.33	28.99	1738.7	-957.44	17.23	1773.06	-3932.2	185.44	1673.27	657.63	-278.91	79.11	1253.67	-273.58	85.12	648.33
0.18	-3435.37	205.78	-27.84	-3387.4	211.89	-20.2	-3659.66	291.53	-32	-3754.26	287.11	2.48	-2706.95	-28.9	-12.74	458.13	292.49	76.36	1086.35	304.06	84.82	-1801.62	113.64	277.94	-4007.04	98.88	1332.14	0	0	0	-3891.3	-10.42	1694.95	-3960.33	28.99	1738.7	-957.44	17.23	1773.06	-3935.48	184.8	1673.69	656.27	-279.33	78.71	1253.45	-273.91	84.84	648.92
0.19	-3435.37	205.78	-27.84	-3387.4	211.89	-20.2	-3701.95	289.58	-39.11	-3751.39	288.56	3.29	-2706.95	-28.9	-12.74	440.16	292.33	75.81	1082.6	304.96	85.5	-1801.62	113.64	277.94	-4007.04	98.88	1332.14	0	0	0	-3891.3	-10.42	1694.95	-3960.33	28.99	1738.7	-957.44	17.23	1773.06	-3924.62	186.2	1672.65	655.86	-279.52	78.7	1253.65	-273.49	84.95	648.95
0.2	-3435.37	205.78	-27.84	-3387.4	211.89	-20.2	-3701.15	293.3	-38.27	-3765.6	288.35	0.08	-2706.95	-28.9	-12.74	421.24	292.17	75.23	1078.64	305.91	86.2	-1801.62	113.64	277.94	-4007.04	98.88	1332.14	0	0	0	-3891.3	-10.42	1694.95	-3960.33	28.99	1738.7	-957.44	17.23	1773.06	-3908.14	186.42	1672.51	655.21	-279.99	78.32	1254.47	-273.91	85.29	648.52
0.21	-3435.37	205.78	-27.84	-3387.4	211.89	-20.2	-3710.92	290.87	-41.41	-3741.28	286.98	5.31	-2706.95	-28.9	-12.74	401.38	291.99	74.63	1074.46	306.9	86.95	-1801.62	113.64	277.94	-4007.04	98.88	1332.14	0	0	0	-3891.3	-10.42	1694.95	-3960.33	28.99	1738.7	-957.44	17.23	1773.06	-3923.4	185.2	1673.49	655.46	-279.21	78.58	1253.31	-273.9	85.02	648.38
0.22	-3435.37	205.78	-27.84	-3387.4	211.89	-20.2	-3699.24	290.49	-38.23	-3741.72	288.18	5.45	-2706.95	-28.9	-12.74	380.6	291.8	74	1070.08	307.95	87.73	-1801.62	113.64	277.94	-4007.04	98.88	1332.14	0	0	0	-3891.3	-10.42	1694.95	-3960.33	28.99	1738.7	-957.44	17.23	1773.06	-3939.18	184.45	1672.65	655.18	-279.31	78.59	1253.35	-273.46	85.09	648.5
0.23	-3435.37	205.78	-27.84	-3387.4	211.89	-20.2	-3736.98	291.4	-45.41	-3733.96	288.07	5.84	-2706.95	-28.9	-12.74	358.93	291.6	73.34	1065.5	309.04	88.55	-1801.62	113.64	277.94	-4007.04	98.88	1332.14	0	0	0	-3891.3	-10.42	1694.95	-3960.33	28.99	1738.7	-957.44	17.23	1773.06	-3926.29	184.7	1672.19	655.47	-279.76	78.6	1253.86	-272.94	85.43	648.31
0.24	-3435.37	205.78	-27.84	-3387.4	211.89	-20.2	-3724.38	292.52	-44.88	-3782.2	286.91	-0.78	-2706.95	-28.9	-12.74	336.36	291.39	72.66	1060.7	310.18	89.41	-1801.62	113.64	277.94	-4007.04	98.88	1332.14	0	0	0	-3891.3	-10.42	1694.95	-3960.33	28.99	1738.7	-957.44	17.23	1773.06	-3913.64	184.42	1672.22	656.76	-279.39	79.07	1254.39	-273.09	85.35	648.82
0.25	-3435.37	205.78	-27.84	-3387.4	211.89	-20.2	-3720.73	290.08	-42.46	-3755.18	286.25	3.25	-2706.95	-28.9	-12.74	312.93	291.17	71.95	1055.71	311.37	90.3	-1801.62	113.64	277.94	-4007.04	98.88	1332.14	0	0	0	-3891.3	-10.42	1694.95	-3960.33	28.99	1738.7	-957.44	17.23	1773.06	-3900.25	184.49	1671.91	656.02	-279.01	79	1254.48	-274.08	84.94	648.94
0.26	-3435.37	205.78	-27.84	-3387.4	211.89	-20.2	-3717.8	291.1	-43.58	-3719.02	287.99	10.13	-2706.95	-28.9	-12.74	288.64	290.94	71.21	1050.51	312.6	91.22	-1801.62	113.64	277.94	-4007.04	98.88	1332.14	0	0	0	-3891.3	-10.42	1694.95	-3960.33	28.99	1738.7	-957.44	17.23	1773.06	-3911.84	183.74	1671.64	655.97	-278.99	78.99	1253.47	-273.32	85.21	649.47
0.27	-3435.37	205.78	-27.84	-3387.4	211.89	-20.2	-3721.6	288.48	-42.14	-3774.27	286.81	0.35	-2706.95	-28.9	-12.74	263.51	290.7	70.45	1045.12	313.88	92.18	-1801.62	113.64	277.94	-4007.04	98.88	1332.14	0	0	0	-3891.3	-10.42	1694.95	-3960.33	28.99	1738.7	-957.44	17.23	1773.06	-3941.02	183.43	1673.5	654.66	-279.42	78.46	1254.4	-273.38	85.44	649.28
0.28	-3435.37	205.78	-27.84	-3387.4	211.89	-20.2	-3703.72	291.04	-39.44	-3775.51	288.36	-0.47	-2706.95	-28.9	-12.74	237.55	290.45	69.67	1039.52	315.2	93.17	-1801.62	113.64	277.94	-4007.04	98.88	1332.14	0	0	0	-3891.3	-10.42	1694.95	-3960.33	28.99	1738.7	-957.44	17.23	1773.06	-3927.98	182.81	1672.1	654.84	-278.96	78.36	1254.52	-273.45	85.33	649.09
0.29	-3435.37	205.78	-27.84	-3387.4	211.89	-20.2	-3704.32	291.87	-39.46	-3772.68	289.24	-0.46	-2706.95	-28.9	-12.74	210.79	290.18	68.86	1033.73	316.57	94.2	-1801.62	113.64	277.94	-4007.04	98.88	1332.14	0	0	0	-3891.3	-10.42	1694.95	-3960.33	28.99	1738.7	-957.44	17.23	1773.06	-3926.97	183.17	1672.14	656.11	-279.35	78.55	1253.44	-273.28	85.09	649.78
0.3	-3435.37	205.78	-27.84	-3387.4	211.89	-20.2	-3749.29	291.34	-45.82	-3748.4	287.68	2.4	-2706.95	-28.9	-12.74	183.24	289.91	68.03	1027.75	317.98	95.26	-1801.62	113.64	277.94	-4007.04	98.88	1332.14	0	0	0	-3891.3	-10.42	1694.95	-3960.33	28.99	1738.7	-957.44	17.23	1773.06	-3970.04	182.12	1674.35	655.36	-279.34	78.47	1254.16	-274.18	84.99	648.69
0.31	-3435.37	205.78	-27.84	-3387.4	211.89	-20.2	-3692.32	289.67	-37.7	-3742.26	290.07	5.09	-2706.95	-28.9	-12.74	154.91	289.62	67.18	1021.57	319.43	96.36	-1801.62	113.64	277.94	-4007.04	98.88	1332.14	0	0	0	-3891.3	-10.42	1694.95	-3960.33	28.99	1738.7	-957.44	17.23	1773.06	-3943.62	181.9	1673.15	654.92	-279.4	78.55	1253.19	-273.49	85.03	648.86
0.32	-3435.37	205.78	-27.84	-3387.4	211.89	-20.2	-3712.84	289.77	-41.25	-3739.39	286.61	4.28	-2706.95	-28.9	-12.74	125.83	289.32	66.3	1015.2	320.93	97.48	-1801.62	113.64	277.94	-4007.04	98.88	1332.14	0	0	0	-3891.3	-10.42	1694.95	-3960.33	28.99	1738.7	-957.44	17.23	1773.06	-3925.82	181.53	1671.48	654.91	-279.13	78.67	1252.87	-273.35	85.26	648.75
0.33	-3435.37	205.78	-27.84	-3387.4	211.89	-20.2	-3705.01	291.25	-40.39	-3755.5	290.15	3.08	-2706.95	-28.9	-12.74	96	289.01	65.4	1008.64	322.47	98.64	-1801.62	113.64	277.94	-4007.04	98.88	1332.14	0	0	0	-3891.3	-10.42	1694.95	-3960.33	28.99	1738.7	-957.44	17.23	1773.06	-3911.85	180.59	1671.31	655.09	-279.28	78.51	1253.21	-274	84.89	648.59
0.34	-3435.37	205.78	-27.84	-3387.4	211.89	-20.2	-3717.53	292.39	-41.98	-3734.1	289.94	7.15	-2706.95	-28.9	-12.74	65.44	288.69	64.48	1001.9	324.05	99.83	-1801.62	113.64	277.94	-4007.04	98.88	1332.14	0	0	0	-3891.3	-10.42	1694.95	-3960.33	28.99	1738.7	-957.44	17.23	1773.06	-3926.25	181.79	1672.1	654.41	-279.36	78.31	1253.87	-273.46	85.09	648.24
0.35	-3435.37	205.78	-27.84	-3387.4	211.89	-20.2	-3712.72	290.53	-40.45	-3765.18	288.3	3.42	-2706.95	-28.9	-12.74	34.17	288.35	63.55	994.97	325.67	101.06	-1801.62	113.64	277.94	-4007.04	98.88	1332.14	0	0	0	-3891.3	-10.42	1694.95	-3960.33	28.99	1738.7	-957.44	17.23	1773.06	-3930.43	181.62	1672.75	656.2	-279.93	78.75	1253.93	-273.62	85.08	648.36
0.36	-3435.37	205.78	-27.84	-3387.4	211.89	-20.2	-3708.37	291.53	-40.85	-3767.52	287.67	1.55	-2706.95	-28.9	-12.74	2.21	288	62.59	987.85	327.33	102.31	-1801.62	113.64	277.94	-4007.04	98.88	1332.14	0	0	0	-3891.3	-10.42	1694.95	-3960.33	28.99	1738.7	-957.44	17.23	1773.06	-3928	180.13	1671.58	656.23	-279.33	78.8	1254.33	-273.58	85	648.66
0.37	-3435.37	205.78	-27.84	-3387.4	211.89	-20.2	-3708.71	289.15	-40.87	-3732.92	288.18	8.6	-2706.95	-28.9	-12.74	-30.44	287.65	61.61	980.56	329.03	103.59	-1801.62	113.64	277.94	-4007.04	98.88	1332.14	0	0	0	-3891.3	-10.42	1694.95	-3960.33	28.99	1738.7	-957.44	17.23	1773.06	-3935.63	179.67	1672.03	655.43	-279.41	78.54	1254.8	-273.37	85.19	647.88
0.38	-3435.37	205.78	-27.84	-3387.4	211.89	-20.2	-3742.25	293.51	-44.54	-3759.08	287.07	2.93	-2706.95	-28.9	-12.74	-63.75	287.28	60.61	973.08	330.77	104.91	-1801.62	113.64	277.94	-4007.04	98.88	1332.14	0	0	0	-3891.3	-10.42	1694.95	-3960.33	28.99	1738.7	-957.44	17.23	1773.06	-3933.45	180.15	1672.25	654.88	-279.55	78.33	1253.77	-272.93	85.3	648.15
0.39	-3435.37	205.78	-27.84	-3387.4	211.89	-20.2	-3720.85	289.16	-40.78	-3769.69	287.53	1.76	-2706.95	-28.9	-12.74	-97.71	286.89	59.6	965.42	332.55	106.25	-1801.62	113.64	277.94	-4007.04	98.88	1332.14	0	0	0	-3891.3	-10.42	1694.95	-3960.33	28.99	1738.7	-957.44	17.23	1773.06	-3945.56	180.7	1672.49	655.17	-279.52	78.28	1253.17	-273.56	85.17	648.14
0.4	-3435.37	205.78	-27.84	-3387.4	211.89	-20.2	-3717.32	291.57	-40.88	-3765.7	287.42	0.62	-2706.95	-28.9	-12.74	-132.3	286.5	58.56	957.59	334.37	107.62	-1801.62	113.64	277.94	-4007.04	98.88	1332.14	0	0	0	-3891.3	-10.42	1694.95	-3960.33	28.99	1738.7	-957.44	17.23	1773.06	-3928.9	179.23	1671.31	654.99	-279.5	78.56	1253.31	-273.25	85.28	649.56
0.41	-3435.37	205.78	-27.84	-3387.4	211.89	-20.2	-3675.75	290.26	-35.3	-3801.6	286.52	-3.17	-2706.95	-28.9	-12.74	-167.51	286.09	57.51	949.58	336.22	109.03	-1801.62	113.64	277.94	-4007.04	98.88	1332.14	0	0	0	-3891.3	-10.42	1694.95	-3960.33	28.99	1738.7	-957.44	17.23	1773.06	-3929.88	178.31	1671.14	655.04	-279.6	78.57	1253.69	-273.57	85.22	647.75
0.42	-3435.37	205.78	-27.84	-3387.4	211.89	-20.2	-3702.87	290.79	-40.56	-3797.12	287.1	-6.03	-2706.95	-28.9	-12.74	-203.32	285.67	56.44	941.4	338.11	110.46	-1801.62	113.64	277.94	-4007.04	98.88	1332.14	0	0	0	-3891.3	-10.42	1694.95	-3960.33	28.99	1738.7	-957.44	17.23	1773.06	-3938.75	178.46	1671.94	656.05	-279.55	78.89	1253.46	-273.39	85.12	647.99
0.43	-3435.37	205.78	-27.84	-3387.4	211.89	-20.2	-3678.72	289.66	-35.34	-3756.55	288.04	4.52	-2706.95	-28.9	-12.74	-239.71	285.24	55.36	933.05	340.04	111.92	-1801.62	113.64	277.94	-4007.04	98.88	1332.14	0	0	0	-3891.3	-10.42	1694.95	-3960.33	28.99	1738.7	-957.44	17.23	1773.06	-3941.39	178.63	1672.23	654.59	-280.02	78.27	1254.13	-273.7	85.25	649.14
0.44	-3435.37	205.78	-27.84	-3387.4	211.89	-20.2	-3733.73	290.64	-44.68	-3760.72	285.92	3.09	-2706.95	-28.9	-12.74	-276.67	284.79	54.26	924.53	342	113.41	-1801.62	113.64	277.94	-4007.04	98.88	1332.14	0	0	0	-3891.3	-10.42	1694.95	-3960.33	28.99	1738.7	-957.44	17.23	1773.06	-3943.67	178.26	1672.4	654.32	-279.58	78.25	1254.24	-273.49	85.33	649.13
0.45	-3435.37	205.78	-27.84	-3387.4	211.89	-20.2	-3710.05	290.64	-39.2	-3749.52	287.02	4.68	-2706.95	-28.9	-12.74	-314.19	284.33	53.15	915.84	344	114.92	-1801.62	113.64	277.94	-4007.04	98.88	1332.14	0	0	0	-3891.3	-10.42	1694.95	-3960.33	28.99	1738.7	-957.44	17.23	1773.06	-3927.93	177.41	1671.58	655.92	-279.15	78.86	1254.49	-273.5	85.44	648.6
0.46	-3435.37	205.78	-27.84	-3387.4	211.89	-20.2	-3693.62	290.08	-37.55	-3766.99	287.97	0.32	-2706.95	-28.9	-12.74	-352.24	283.86	52.02	906.98	346.04	116.46	-1801.62	113.64	277.94	-4007.04	98.88	1332.14	0	0	0	-3891.3	-10.42	1694.95	-3960.33	28.99	1738.7	-957.44	17.23	1773.06	-3949.4	176.6	1672.51	654.67	-279.28	78.6	1254.18	-274	85.01	648.43
0.47	-3435.37	205.78	-27.84	-3387.4	211.89	-20.2	-3735.15	289.71	-42.45	-3772.39	289.37	1.56	-2706.95	-28.9	-12.74	-390.81	283.38	50.88	897.96	348.1	118.03	-1801.62	113.64	277.94	-4007.04	98.88	1332.14	0	0	0	-3891.3	-10.42	1694.95	-3960.33	28.99	1738.7	-957.44	17.23	1773.06	-3955.05	176.79	1673.01	654.96	-279.66	78.55	1253.29	-273.87	84.94	648.09
0.48	-3435.37	205.78	-27.84	-3387.4	211.89	-20.2	-3673.65	289.89	-34.94	-3746.52	288.6	4.8	-2706.95	-28.9	-12.74	-429.89	282.88	49.72	888.77	350.2	119.63	-1801.62	113.64	277.94	-4007.04	98.88	1332.14	0	0	0	-3891.3	-10.42	1694.95	-3960.33	28.99	1738.7	-957.44	17.23	1773.06	-3928.95	177.41	1671.82	654.77	-279.26	78.46	1254.04	-273.39	85.46	648.49
0.49	-3435.37	205.78	-27.84	-3387.4	211.89	-20.2	-3683.57	288.35	-36.34	-3765.33	284.28	2.31	-2706.95	-28.9	-12.74	-469.46	282.37	48.55	879.43	352.34	121.25	-1801.62	113.64	277.94	-4007.04	98.88	1332.14	0	0	0	-3891.3	-10.42	1694.95	-3960.33	28.99	1738.7	-957.44	17.23	1773.06	-3921.14	176.63	1671.8	655.98	-279.52	78.72	1254.83	-273.32	85.58	649.27
0.5	-3435.37	205.78	-27.84	-3387.4	211.89	-20.2	-3699.87	289.64	-39.81	-3771.16	286.33	0.36	-2706.95	-28.9	-12.74	-509.5	281.85	47.37	869.92	354.5	122.9	-1801.62	113.64	277.94	-4007.04	98.88	1332.14	0	0	0	-3891.3	-10.42	1694.95	-3960.33	28.99	1738.7	-957.44	17.23	1773.06	-3923.34	177.38	1670.74	655.31	-279.41	78.52	1254.47	-273.4	85.4	649.41
0.51	-3435.37	205.78	-27.84	-3387.4	211.89	-20.2	-3698.74	290.26	-39.86	-3763.98	284.88	2.82	-2706.95	-28.9	-12.74	-550	281.31	46.17	860.26	356.7	124.57	-1801.62	113.64	277.94	-4007.04	98.88	1332.14	0	0	0	-3891.3	-10.42	1694.95	-3960.33	28.99	1738.7	-957.44	17.23	1773.06	-3917.29	176.78	1670.92	656.03	-279.41	78.6	1254.75	-274.33	85.37	647.97
0.52	-3435.37	205.78	-27.84	-3387.4	211.89	-20.2	-3702.09	290.28	-38.03	-3765.12	287.81	2.14	-2706.95	-28.9	-12.74	-590.94	280.76	44.97	850.44	358.93	126.27	-1801.62	113.64	277.94	-4007.04	98.88	1332.14	0	0	0	-3891.3	-10.42	1694.95	-3960.33	28.99	1738.7	-957.44	17.23	1773.06	-3910.54	176.3	1671.33	654.82	-279.52	78.47	1254.2	-274.15	85.37	648.25
0.53	-3435.37	205.78	-27.84	-3387.4	211.89	-20.2	-3691.97	289.39	-36.97	-3781.02	288.16	-1.79	-2706.95	-28.9	-12.74	-632.31	280.19	43.75	840.47	361.19	127.99	-1801.62	113.64	277.94	-4007.04	98.88	1332.14	0	0	0	-3891.3	-10.42	1694.95	-3960.33	28.99	1738.7	-957.44	17.23	1773.06	-3918.63	174.78	1671.05	654.98	-279.59	78.47	1254.22	-272.89	85.55	648.69
0.54	-3435.37	205.78	-27.84	-3387.4	211.89	-20.2	-3704.47	291.22	-39.46	-3736.02	286.97	7.31	-2706.95	-28.9	-12.74	-674.09	279.62	42.52	830.35	363.48	129.74	-1801.62	113.64	277.94	-4007.04	98.88	1332.14	0	0	0	-3891.3	-10.42	1694.95	-3960.33	28.99	1738.7	-957.44	17.23	1773.06	-3920.3	176.11	1670.71	656.55	-279.4	79.09	1254.33	-273.12	85.49	648.97
0.55	-3435.37	205.78	-27.84	-3387.4	211.89	-20.2	-3728.45	290.34	-42.84	-3779.93	288.48	-1.56	-2706.95	-28.9	-12.74	-716.26	279.02	41.29	820.07	365.8	131.51	-1801.62	113.64	277.94	-4007.04	98.88	1332.14	0	0	0	-3891.3	-10.42	1694.95	-3960.33	28.99	1738.7	-957.44	17.23	1773.06	-3927.32	175.04	1671.66	655.9	-279.33	78.87	1253.96	-273.08	85.7	648.06
0.56	-3435.37	205.78	-27.84	-3387.4	211.89	-20.2	-3718.4	289.71	-41.26	-3739.23	287.33	8.49	-2706.95	-28.9	-12.74	-758.81	278.42	40.04	809.65	368.15	133.3	-1801.62	113.64	277.94	-4007.04	98.88	1332.14	0	0	0	-3891.3	-10.42	1694.95	-3960.33	28.99	1738.7	-957.44	17.23	1773.06	-3937.82	173.57	1672.82	655.05	-279.46	78.53	1254.11	-273.14	85.58	647.72
0.57	-3435.37	205.78	-27.84	-3387.4	211.89	-20.2	-3720.48	289.48	-40.57	-3768.21	286.56	3	-2706.95	-28.9	-12.74	-801.72	277.8	38.79	799.08	370.52	135.12	-1801.62	113.64	277.94	-4007.04	98.88	1332.14	0	0	0	-3891.3	-10.42	1694.95	-3960.33	28.99	1738.7	-957.44	17.23	1773.06	-3931.7	173.55	1671.01	655.8	-278.93	78.79	1254.08	-273.95	85.07	648.18
0.58	-3435.37	205.78	-27.84	-3387.4	211.89	-20.2	-3715.15	291.73	-41.93	-3751.48	285.57	5.71	-2706.95	-28.9	-12.74	-844.98	277.16	37.52	788.36	372.93	136.95	-1801.62	113.64	277.94	-4007.04	98.88	1332.14	0	0	0	-3891.3	-10.42	1694.95	-3960.33	28.99	1738.7	-957.44	17.23	1773.06	-3939.8	173.67	1672.49	655.87	-279.29	78.83	1253.99	-273.51	85.28	648.49
0.59	-3435.37	205.78	-27.84	-3387.4	211.89	-20.2	-3695.84	293.37	-36.18	-3736.84	285.91	7.59	-2706.95	-28.9	-12.74	-888.57	276.52	36.25	777.5	375.36	138.81	-1801.62	113.64	277.94	-4007.04	98.88	1332.14	0	0	0	-3891.3	-10.42	1694.95	-3960.33	28.99	1738.7	-957.44	17.23	1773.06	-3929.16	174.64	1671.81	656.53	-279.26	79.01	1253.55	-273.63	84.94	648.39
0.6	-3435.37	205.78	-27.84	-3387.4	211.89	-20.2	-3665.27	290.92	-32.88	-3757.28	287.22	3.5	-2706.95	-28.9	-12.74	-932.47	275.85	34.98	766.5	377.82	140.7	-1801.62	113.64	277.94	-4007.04	98.88	1332.14	0	0	0	-3891.3	-10.42	1694.95	-3960.33	28.99	1738.7	-957.44	17.23	1773.06	-3936.81	172.87	1671.33	655.39	-279.2	78.74	1253.6	-273.81	84.95	648.9
0.61	-3435.37	205.78	-27.84	-3387.4	211.89	-20.2	-3635.77	289.97	-25.24	-3718.04	284.63	11.82	-2706.95	-28.9	-12.74	-976.68	275.18	33.69	755.36	380.3	142.6	-1801.62	113.64	277.94	-4007.04	98.88	1332.14	0	0	0	-3891.3	-10.42	1694.95	-3960.33	28.99	1738.7	-957.44	17.23	1773.06	-3937.48	172.81	1672.51	655.38	-279.52	78.54	1253.59	-273.93	85.09	648.77
0.62	-3435.37	205.78	-27.84	-3387.4	211.89	-20.2	-3707.39	289.52	-39.72	-3758.44	287.8	3.47	-2706.95	-28.9	-12.74	-1021.16	274.48	32.4	744.08	382.81	144.53	-1801.62	113.64	277.94	-4007.04	98.88	1332.14	0	0	0	-3891.3	-10.42	1694.95	-3960.33	28.99	1738.7	-957.44	17.23	1773.06	-3940.83	172.66	1672.37	655.12	-279.82	78.14	1253.97	-273.68	85.25	648.78
0.63	-3435.37	205.78	-27.84	-3387.4	211.89	-20.2	-3772.93	292.96	-50.1	-3740.75	285.07	8.22	-2706.95	-28.9	-12.74	-1065.92	273.78	31.11	732.66	385.34	146.47	-1801.62	113.64	277.94	-4007.04	98.88	1332.14	0	0	0	-3891.3	-10.42	1694.95	-3960.33	28.99	1738.7	-957.44	17.23	1773.06	-3949.37	172.14	1672.39	655.19	-279.23	78.33	1254.21	-273.37	85.2	648.27
0.64	-3435.37	205.78	-27.84	-3387.4	211.89	-20.2	-3710.03	290.44	-39.3	-3752.53	286.56	4.9	-2706.95	-28.9	-12.74	-1110.92	273.06	29.81	721.11	387.9	148.44	-1801.62	113.64	277.94	-4007.04	98.88	1332.14	0	0	0	-3891.3	-10.42	1694.95	-3960.33	28.99	1738.7	-957.44	17.23	1773.06	-3954.86	172.49	1672.42	655.86	-278.71	78.78	1252.86	-273.67	84.7	649.7
0.65	-3435.37	205.78	-27.84	-3387.4	211.89	-20.2	-3711.68	287.16	-39.39	-3738.27	286.03	7.09	-2706.95	-28.9	-12.74	-1156.16	272.32	28.5	709.43	390.49	150.42	-1801.62	113.64	277.94	-4007.04	98.88	1332.14	0	0	0	-3891.3	-10.42	1694.95	-3960.33	28.99	1738.7	-957.44	17.23	1773.06	-3922.43	171.64	1671.53	657.04	-279.43	79.06	1253.75	-273.66	85.15	648.7
0.66	-3435.37	205.78	-27.84	-3387.4	211.89	-20.2	-3686.27	289.75	-35.59	-3756.05	286.73	5.54	-2706.95	-28.9	-12.74	-1201.62	271.57	27.19	697.61	393.09	152.43	-1801.62	113.64	277.94	-4007.04	98.88	1332.14	0	0	0	-3891.3	-10.42	1694.95	-3960.33	28.99	1738.7	-957.44	17.23	1773.06	-3909.27	172.07	1670.82	655.39	-279.64	78.41	1253.95	-273.72	85.08	648.43
0.67	-3435.37	205.78	-27.84	-3387.4	211.89	-20.2	-3721.67	291.17	-40.88	-3730.65	287.93	8.69	-2706.95	-28.9	-12.74	-1247.28	270.81	25.88	685.66	395.72	154.45	-1801.62	113.64	277.94	-4007.04	98.88	1332.14	0	0	0	-3891.3	-10.42	1694.95	-3960.33	28.99	1738.7	-957.44	17.23	1773.06	-3917.56	171.24	1671.61	654.83	-279.85	78.17	1254.14	-273.63	85.28	649.87
0.68	-3435.37	205.78	-27.84	-3387.4	211.89	-20.2	-3706.59	289.35	-38.49	-3725.17	285.68	11.06	-2706.95	-28.9	-12.74	-1293.13	270.02	24.56	673.59	398.37	156.49	-1801.62	113.64	277.94	-4007.04	98.88	1332.14	0	0	0	-3891.3	-10.42	1694.95	-3960.33	28.99	1738.7	-957.44	17.23	1773.06	-3941.17	170.4	1671.86	655.57	-280.04	78.4	1254.02	-273.97	85.26	649.16
0.69	-3435.37	205.78	-27.84	-3387.4	211.89	-20.2	-3694.67	288.09	-35	-3730.32	283.47	11.71	-2706.95	-28.9	-12.74	-1339.15	269.23	23.24	661.39	401.04	158.55	-1801.62	113.64	277.94	-4007.04	98.88	1332.14	0	0	0	-3891.3	-10.42	1694.95	-3960.33	28.99	1738.7	-957.44	17.23	1773.06	-3936.66	171.14	1672.14	655.32	-279.61	78.6	1254.55	-274.01	85.38	648.19
0.7	-3435.37	205.78	-27.84	-3387.4	211.89	-20.2	-3692.39	289.36	-34.59	-3726.53	285.41	11.01	-2706.95	-28.9	-12.74	-1385.33	268.42	21.92	649.07	403.74	160.63	-1801.62	113.64	277.94	-4007.04	98.88	1332.14	0	0	0	-3891.3	-10.42	1694.95	-3960.33	28.99	1738.7	-957.44	17.23	1773.06	-3916.87	170.48	1672.08	655.36	-279.82	78.57	1254.19	-273.49	85.14	648.49
0.71	-3435.37	205.78	-27.84	-3387.4	211.89	-20.2	-3710.55	290.29	-39.54	-3709.23	286.42	13.13	-2706.95	-28.9	-12.74	-1431.65	267.59	20.6	636.62	406.45	162.73	-1801.62	113.64	277.94	-4007.04	98.88	1332.14	0	0	0	-3891.3	-10.42	1694.95	-3960.33	28.99	1738.7	-957.44	17.23	1773.06	-3938.07	171.04	1672.51	655.68	-279.52	78.45	1253.74	-273.6	84.91	648.67
0.72	-3435.37	205.78	-27.84	-3387.4	211.89	-20.2	-3691.44	288.41	-35.15	-3775.18	285.78	5.94	-2706.95	-28.9	-12.74	-1478.09	266.75	19.28	624.06	409.18	164.84	-1801.62	113.64	277.94	-4007.04	98.88	1332.14	0	0	0	-3891.3	-10.42	1694.95	-3960.33	28.99	1738.7	-957.44	17.23	1773.06	-3931.89	169.72	1671.44	655.11	-279.43	78.31	1254.12	-273.77	85.03	648.75
0.73	-3435.37	205.78	-27.84	-3387.4	211.89	-20.2	-3690.56	288.03	-35.87	-3696.14	284.13	16.99	-2706.95	-28.9	-12.74	-1524.64	265.89	17.96	611.37	411.94	166.97	-1801.62	113.64	277.94	-4007.04	98.88	1332.14	0	0	0	-3891.3	-10.42	1694.95	-3960.33	28.99	1738.7	-957.44	17.23	1773.06	-3934.77	167.95	1671.64	654.63	-279.4	78.22	1253.72	-273.13	85.1	647.97
0.74	-3435.37	205.78	-27.84	-3387.4	211.89	-20.2	-3709.56	288.67	-38.68	-3722.67	284.15	13.45	-2706.95	-28.9	-12.74	-1571.28	265.02	16.64	598.57	414.71	169.11	-1801.62	113.64	277.94	-4007.04	98.88	1332.14	0	0	0	-3891.3	-10.42	1694.95	-3960.33	28.99	1738.7	-957.44	17.23	1773.06	-3928.56	167.99	1672.17	655.5	-279.86	78.5	1254.69	-273.73	85.28	647.72
0.75	-3435.37	205.78	-27.84	-3387.4	211.89	-20.2	-3686.2	286.98	-35.72	-3684.52	285.96	18.89	-2706.95	-28.9	-12.74	-1618	264.13	15.32	585.65	417.5	171.28	-1801.62	113.64	277.94	-4007.04	98.88	1332.14	0	0	0	-3891.3	-10.42	1694.95	-3960.33	28.99	1738.7	-957.44	17.23	1773.06	-3915.25	166.69	1671.53	655.67	-279.33	78.75	1254.78	-272.94	85.67	648.4
0.76	-3435.37	205.78	-27.84	-3387.4	211.89	-20.2	-3664.45	288.42	-31.4	-3706.26	285.17	15.96	-2706.95	-28.9	-12.74	-1664.78	263.22	14	572.62	420.3	173.45	-1801.62	113.64	277.94	-4007.04	98.88	1332.14	0	0	0	-3891.3	-10.42	1694.95	-3960.33	28.99	1738.7	-957.44	17.23	1773.06	-3947.86	168.18	1673.07	656.28	-279.23	78.87	1254.75	-272.82	85.63	649.28
0.77	-3435.37	205.78	-27.84	-3387.4	211.89	-20.2	-3653.24	288.35	-29.29	-3706.11	284.45	16.32	-2706.95	-28.9	-12.74	-1711.6	262.3	12.68	559.48	423.13	175.64	-1801.62	113.64	277.94	-4007.04	98.88	1332.14	0	0	0	-3891.3	-10.42	1694.95	-3960.33	28.99	1738.7	-957.44	17.23	1773.06	-3944.96	169.18	1671.75	655.93	-279.71	78.62	1254.4	-273.52	84.99	648.56
0.78	-3435.37	205.78	-27.84	-3387.4	211.89	-20.2	-3718.57	290.86	-39.85	-3729.69	285.54	13.55	-2706.95	-28.9	-12.74	-1758.46	261.37	11.36	546.22	425.97	177.85	-1801.62	113.64	277.94	-4007.04	98.88	1332.14	0	0	0	-3891.3	-10.42	1694.95	-3960.33	28.99	1738.7	-957.44	17.23	1773.06	-3940.33	168.65	1672.26	655.15	-279.62	78.58	1254.38	-272.92	85.48	649.46
0.79	-3435.37	205.78	-27.84	-3387.4	211.89	-20.2	-3659.02	288.7	-29.85	-3704.58	283.97	17.3	-2706.95	-28.9	-12.74	-1805.32	260.41	10.05	532.86	428.82	180.07	-1801.62	113.64	277.94	-4007.04	98.88	1332.14	0	0	0	-3891.3	-10.42	1694.95	-3960.33	28.99	1738.7	-957.44	17.23	1773.06	-3965.55	168.64	1674.79	656.3	-279.17	79.04	1254.08	-273.34	85.3	649.72
0.8	-3435.37	205.78	-27.84	-3387.4	211.89	-20.2	-3746.85	290.87	-44.22	-3691.66	285.07	18.1	-2706.95	-28.9	-12.74	-1852.18	259.44	8.74	519.39	431.69	182.31	-1801.62	113.64	277.94	-4007.04	98.88	1332.14	0	0	0	-3891.3	-10.42	1694.95	-3960.33	28.99	1738.7	-957.44	17.23	1773.06	-3946.77	167.88	1673.26	655.99	-279.23	78.75	1254.57	-273.39	85.41	649.58
0.81	-3435.37	205.78	-27.84	-3387.4	211.89	-20.2	-3702.98	291.63	-37.82	-3709.34	286.47	15.81	-2706.95	-28.9	-12.74	-1899.03	258.46	7.44	505.81	434.58	184.56	-1801.62	113.64	277.94	-4007.04	98.88	1332.14	0	0	0	-3891.3	-10.42	1694.95	-3960.33	28.99	1738.7	-957.44	17.23	1773.06	-3944.92	168.84	1672.78	655.24	-279.03	78.65	1254.39	-273.46	85.32	649.16
0.82	-3435.37	205.78	-27.84	-3387.4	211.89	-20.2	-3694.21	287.28	-37.63	-3700.66	285.28	18.16	-2706.95	-28.9	-12.74	-1945.84	257.45	6.14	492.14	437.48	186.82	-1801.62	113.64	277.94	-4007.04	98.88	1332.14	0	0	0	-3891.3	-10.42	1694.95	-3960.33	28.99	1738.7	-957.44	17.23	1773.06	-3938.77	167.41	1672.38	654.93	-279.28	78.62	1254.69	-273.62	85.37	648.18
0.83	-3435.37	205.78	-27.84	-3387.4	211.89	-20.2	-3726.93	289.96	-40.2	-3690.26	284.06	19.25	-2706.95	-28.9	-12.74	-1992.59	256.43	4.84	478.36	440.39	189.09	-1801.62	113.64	277.94	-4007.04	98.88	1332.14	0	0	0	-3891.3	-10.42	1694.95	-3960.33	28.99	1738.7	-957.44	17.23	1773.06	-3945.67	169.19	1673.21	654.89	-279.57	78.37	1253.53	-273.77	84.8	649.24
0.84	-3435.37	205.78	-27.84	-3387.4	211.89	-20.2	-3698.59	288.57	-34.45	-3669.97	285.4	22.44	-2706.95	-28.9	-12.74	-2039.29	255.4	3.55	464.48	443.32	191.38	-1801.62	113.64	277.94	-4007.04	98.88	1332.14	0	0	0	-3891.3	-10.42	1694.95	-3960.33	28.99	1738.7	-957.44	17.23	1773.06	-3947.62	170.31	1671.94	656.42	-279.32	78.65	1254.04	-273.82	85.14	648.92
0.85	-3435.37	205.78	-27.84	-3387.4	211.89	-20.2	-3703.31	289.64	-36.22	-3702.38	286.45	16.47	-2706.95	-28.9	-12.74	-2085.89	254.35	2.27	450.5	446.26	193.68	-1801.62	113.64	277.94	-4007.04	98.88	1332.14	0	0	0	-3891.3	-10.42	1694.95	-3960.33	28.99	1738.7	-957.44	17.23	1773.06	-3947.53	171.32	1672.57	654.98	-279.25	78.3	1253.55	-273.72	84.83	649.77
0.86	-3435.37	205.78	-27.84	-3387.4	211.89	-20.2	-3695.47	286.05	-35.33	-3697.07	283.97	19.22	-2706.95	-28.9	-12.74	-2132.41	253.28	0.99	436.43	449.21	195.99	-1801.62	113.64	277.94	-4007.04	98.88	1332.14	0	0	0	-3891.3	-10.42	1694.95	-3960.33	28.99	1738.7	-957.44	17.23	1773.06	-3963.09	171.91	1674.48	656.04	-279.02	78.85	1253.83	-273.63	84.96	649.61
0.87	-3435.37	205.78	-27.84	-3387.4	211.89	-20.2	-3707.73	287.79	-37.89	-3635.1	284.69	30.14	-2706.95	-28.9	-12.74	-2178.8	252.19	-0.27	422.26	452.17	198.31	-1801.62	113.64	277.94	-4007.04	98.88	1332.14	0	0	0	-3891.3	-10.42	1694.95	-3960.33	28.99	1738.7	-957.44	17.23	1773.06	-3925.9	172.01	1672.72	654.97	-279.35	78.39	1254.42	-273.71	85.17	648.29
0.88	-3435.37	205.78	-27.84	-3387.4	211.89	-20.2	-3726.95	287.68	-41.95	-3694.88	284.09	19.76	-2706.95	-28.9	-12.74	-2225.07	251.09	-1.54	408	455.14	200.64	-1801.62	113.64	277.94	-4007.04	98.88	1332.14	0	0	0	-3891.3	-10.42	1694.95	-3960.33	28.99	1738.7	-957.44	17.23	1773.06	-3899.22	172.92	1672.06	655.37	-279.69	78.49	1254.5	-273.78	85.26	649.57
0.89	-3435.37	205.78	-27.84	-3387.4	211.89	-20.2	-3741.81	289.31	-43.12	-3711.84	281.75	17.64	-2706.95	-28.9	-12.74	-2271.19	249.97	-2.79	393.65	458.12	202.99	-1801.62	113.64	277.94	-4007.04	98.88	1332.14	0	0	0	-3891.3	-10.42	1694.95	-3960.33	28.99	1738.7	-957.44	17.23	1773.06	-3948	173.59	1673.17	655.43	-279.66	78.54	1253.82	-273.98	84.96	649.32
0.9	-3435.37	205.78	-27.84	-3387.4	211.89	-20.2	-3727.21	288.07	-40.26	-3729.56	283.89	16.38	-2706.95	-28.9	-12.74	-2317.15	248.83	-4.03	379.21	461.12	205.34	-1801.62	113.64	277.94	-4007.04	98.88	1332.14	0	0	0	-3891.3	-10.42	1694.95	-3960.33	28.99	1738.7	-957.44	17.23	1773.06	-3955.19	175.36	1672.93	655.42	-279.41	78.4	1253.62	-273.73	85.1	648.79
0.91	-3435.37	205.78	-27.84	-3387.4	211.89	-20.2	-3700.09	288.16	-36.24	-3681.33	285.05	22.83	-2706.95	-28.9	-12.74	-2362.93	247.67	-5.27	364.68	464.12	207.7	-1801.62	113.64	277.94	-4007.04	98.88	1332.14	0	0	0	-3891.3	-10.42	1694.95	-3960.33	28.99	1738.7	-957.44	17.23	1773.06	-3940.97	174.99	1672.31	654.09	-279.29	78.28	1254.14	-273.67	85.24	649.05
0.92	-3435.37	205.78	-27.84	-3387.4	211.89	-20.2	-3670.14	289.33	-31	-3726.47	285.17	16.63	-2706.95	-28.9	-12.74	-2408.51	246.5	-6.49	350.07	467.13	210.08	-1801.62	113.64	277.94	-4007.04	98.88	1332.14	0	0	0	-3891.3	-10.42	1694.95	-3960.33	28.99	1738.7	-957.44	17.23	1773.06	-3929.48	176.44	1671.77	655.91	-279.02	79.1	1254.44	-273.86	85.49	650.03
0.93	-3435.37	205.78	-27.84	-3387.4	211.89	-20.2	-3725.49	289.75	-39.73	-3697.27	281.53	21.04	-2706.95	-28.9	-12.74	-2453.89	245.31	-7.71	335.37	470.14	212.46	-1801.62	113.64	277.94	-4007.04	98.88	1332.14	0	0	0	-3891.3	-10.42	1694.95	-3960.33	28.99	1738.7	-957.44	17.23	1773.06	-3949.98	178.15	1672.82	655.96	-279.55	79.04	1253.84	-273.5	85.29	648.8
0.94	-3435.37	205.78	-27.84	-3387.4	211.89	-20.2	-3741.28	289.87	-42.51	-3661.49	282.37	26.37	-2706.95	-28.9	-12.74	-2499.04	244.1	-8.91	320.59	473.17	214.85	-1801.62	113.64	277.94	-4007.04	98.88	1332.14	0	0	0	-3891.3	-10.42	1694.95	-3960.33	28.99	1738.7	-957.44	17.23	1773.06	-3961.38	179.86	1673.31	655.61	-279.81	78.7	1254.57	-273.74	85.21	648.28
0.95	-3435.37	205.78	-27.84	-3387.4	211.89	-20.2	-3718.28	288.25	-37.83	-3681.05	283.35	25.34	-2706.95	-28.9	-12.74	-2543.96	242.87	-10.1	305.73	476.2	217.24	-1801.62	113.64	277.94	-4007.04	98.88	1332.14	0	0	0	-3891.3	-10.42	1694.95	-3960.33	28.99	1738.7	-957.44	17.23	1773.06	-3954.02	181.87	1672.8	655.69	-279.43	78.63	1254.24	-273.38	85.17	649.55
0.96	-3435.37	205.78	-27.84	-3387.4	211.89	-20.2	-3674.38	287.39	-32.47	-3686.1	283.88	25.01	-2706.95	-28.9	-12.74	-2588.61	241.63	-11.28	290.79	479.24	219.65	-1801.62	113.64	277.94	-4007.04	98.88	1332.14	0	0	0	-3891.3	-10.42	1694.95	-3960.33	28.99	1738.7	-957.44	17.23	1773.06	-3945.18	183.62	1673.34	655.54	-279.22	78.77	1254.04	-273.26	85.24	648.82
0.97	-3435.37	205.78	-27.84	-3387.4	211.89	-20.2	-3710.01	288.9	-36.62	-3666.83	283.5	28.41	-2706.95	-28.9	-12.74	-2632.99	240.37	-12.45	275.78	482.28	222.06	-1801.62	113.64	277.94	-4007.04	98.88	1332.14	0	0	0	-3891.3	-10.42	1694.95	-3960.33	28.99	1738.7	-957.44	17.23	1773.06	-3956.72	185.73	1672.72	654.49	-278.76	78.59	1253.65	-273.67	85.06	648.33
0.98	-3435.37	205.78	-27.84	-3387.4	211.89	-20.2	-3737.92	288.7	-40.82	-3649.23	281.91	31.9	-2706.95	-28.9	-12.74	-2677.08	239.09	-13.6	260.69	485.33	224.48	-1801.62	113.64	277.94	-4007.04	98.88	1332.14	0	0	0	-3891.3	-10.42	1694.95	-3960.33	28.99	1738.7	-957.44	17.23	1773.06	-3958.73	185.93	1671.74	656.09	-279.12	78.79	1253.33	-274.1	84.72	649.17
0.99	-3435.37	205.78	-27.84	-3387.4	211.89	-20.2	-3715.5	289	-35.73	-3681.23	284.38	27.89	-2706.95	-28.9	-12.74	-2720.87	237.79	-14.74	245.52	488.38	226.91	-1801.62	113.64	277.94	-4007.04	98.88	1332.14	0	0	0	-3891.3	-10.42	1694.95	-3960.33	28.99	1738.7	-957.44	17.23	1773.06	-3970.52	186.87	1672.98	655.78	-279.18	78.84	1253.85	-273.73	85.1	647.74
1	-3435.37	205.78	-27.84	-3387.4	211.89	-20.2	-3686.36	287.8	-30.92	-3665.36	282.93	31.37	-2706.95	-28.9	-12.74	-2764.33	236.47	-15.87	230.29	491.44	229.34	-1801.62	113.64	277.94	-4007.04	98.88	1332.14	0	0	0	-3891.3	-10.42	1694.95	-3960.33	28.99	1738.7	-957.44	17.23	1773.06	-3979.72	188.66	1674.38	655.16	-279.36	78.56	1254.64	-273.53	85.43	648.33
1.01	-3435.37	205.78	-27.84	-3387.4	211.89	-20.2	-3735.75	288.35	-39.72	-3657.15	281.15	34.39	-2706.95	-28.9	-12.74	-2807.46	235.14	-16.98	214.98	494.49	231.78	-1801.62	113.64	277.94	-4007.04	98.88	1332.14	0	0	0	-3891.3	-10.42	1694.95	-3960.33	28.99	1738.7	-957.44	17.23	1773.06	-3959.1	191.41	1673.62	655.79	-279.75	78.65	1254.05	-273.35	85.39	649.12
1.02	-3435.37	205.78	-27.84	-3387.4	211.89	-20.2	-3698.92	287.07	-33.68	-3633.01	282.02	40.63	-2706.95	-28.9	-12.74	-2850.24	233.79	-18.08	199.61	497.56	234.22	-1801.62	113.64	277.94	-4007.04	98.88	1332.14	0	0	0	-3891.3	-10.42	1694.95	-3960.33	28.99	1738.7	-957.44	17.23	1773.06	-3965.28	193.92	1673.62	654.81	-279.7	78.25	1254.02	-273.68	85.47	649.17
1.03	-3435.37	205.78	-27.84	-3387.4	211.89	-20.2	-3709.74	286.73	-34.65	-3693.6	284.29	31.29	-2706.95	-28.9	-12.74	-2892.65	232.41	-19.16	184.16	500.62	236.67	-1801.62	113.64	277.94	-4007.04	98.88	1332.14	0	0	0	-3891.3	-10.42	1694.95	-3960.33	28.99	1738.7	-957.44	17.23	1773.06	-3966.99	195.91	1673.76	655.44	-278.92	78.81	1253.86	-274.11	85.11	649.45
1.04	-3435.37	205.78	-27.84	-3387.4	211.89	-20.2	-3699.29	287.28	-32.28	-3683.76	279.19	33.98	-2706.95	-28.9	-12.74	-2934.67	231.02	-20.22	168.66	503.69	239.12	-1801.62	113.64	277.94	-4007.04	98.88	1332.14	0	0	0	-3891.3	-10.42	1694.95	-3960.33	28.99	1738.7	-957.44	17.23	1773.06	-3968.58	197.85	1673.9	655.06	-279.05	78.77	1254.06	-273.21	85.4	648.95
1.05	-3435.37	205.78	-27.84	-3387.4	211.89	-20.2	-3712.87	285.97	-32.73	-3663.33	279.53	40.03	-2706.95	-28.9	-12.74	-2976.3	229.61	-21.27	153.09	506.75	241.58	-1801.62	113.64	277.94	-4007.04	98.88	1332.14	0	0	0	-3891.3	-10.42	1694.95	-3960.33	28.99	1738.7	-957.44	17.23	1773.06	-3970.07	199.75	1674.03	656.31	-279.6	78.8	1253.92	-273.56	85.23	648.25
1.06	-3435.37	205.78	-27.84	-3387.4	211.89	-20.2	-3736.27	285.62	-36.75	-3691.43	281.76	35.96	-2706.95	-28.9	-12.74	-3017.5	228.19	-22.3	137.46	509.82	244.04	-1801.62	113.64	277.94	-4007.04	98.88	1332.14	0	0	0	-3891.3	-10.42	1694.95	-3960.33	28.99	1738.7	-957.44	17.23	1773.06	-3971.45	201.6	1674.17	655.47	-280.1	78.38	1254.08	-273.25	85.19	648.91
1.07	-3435.37	205.78	-27.84	-3387.4	211.89	-20.2	-3684.05	284.48	-27.04	-3698.74	282.06	35.26	-2706.95	-28.9	-12.74	-3058.28	226.74	-23.31	121.77	512.89	246.51	-1801.62	113.64	277.94	-4007.04	98.88	1332.14	0	0	0	-3891.3	-10.42	1694.95	-3960.34	28.99	1738.69	-957.44	17.23	1773.06	-3972.73	203.4	1674.31	655.31	-279.55	78.51	1254.55	-273.29	85.37	649.91
1.08	-3435.37	205.78	-27.84	-3387.4	211.89	-20.2	-3719	285.04	-34.54	-3679.21	281.52	37.22	-2706.95	-28.9	-12.74	-3098.61	225.27	-24.31	106.03	515.95	248.97	-1801.62	113.64	277.94	-4007.04	98.88	1332.14	0	0	0	-3891.3	-10.42	1694.95	-3965.46	28.92	1737.19	-957.44	17.23	1773.06	-3973.89	205.15	1674.44	655.36	-279.19	78.68	1254.3	-273.47	85.14	648.83
1.09	-3435.37	205.78	-27.84	-3387.4	211.89	-20.2	-3700.08	286.24	-29.97	-3688.22	282.76	36.98	-2706.95	-28.9	-12.74	-3138.47	223.79	-25.28	90.22	519.02	251.44	-1801.62	113.64	277.94	-4007.04	98.88	1332.14	0	0	0	-3891.3	-10.42	1694.95	-3987.24	28.72	1735.82	-957.44	17.23	1773.06	-3974.96	206.86	1674.58	655.68	-279.34	78.52	1253.17	-273.13	85.08	647.75
1.1	-3435.37	205.78	-27.84	-3387.4	211.89	-20.2	-3691.24	282.55	-27.3	-3678.7	281.4	37.57	-2706.95	-28.9	-12.74	-3177.86	222.28	-26.24	74.37	522.08	253.92	-1801.62	113.64	277.94	-4007.04	98.88	1332.14	0	0	0	-3891.3	-10.42	1694.95	-3964.67	32.51	1732.11	-957.44	17.23	1773.06	-3975.91	208.53	1674.72	655.92	-279.51	78.49	1253.87	-273.39	85.01	648.44
1.11	-3435.37	205.78	-27.84	-3387.4	211.89	-20.2	-3673.67	283.83	-25.16	-3662.02	282.67	41.19	-2706.95	-28.9	-12.74	-3216.75	220.76	-27.17	58.46	525.14	256.39	-1801.62	113.64	277.94	-4007.04	98.88	1332.14	0	0	0	-3891.3	-10.42	1694.95	-3962.18	38.97	1731.11	-957.44	17.23	1773.06	-3976.76	210.15	1674.86	654.87	-279.36	78.43	1254.47	-273.5	85.18	648.69
1.12	-3435.37	205.78	-27.84	-3387.4	211.89	-20.2	-3700.19	284.53	-27.38	-3666.13	280.49	41.19	-2706.95	-28.9	-12.74	-3255.12	219.22	-28.09	42.5	528.2	258.87	-1801.62	113.64	277.94	-4007.04	98.88	1332.14	0	0	0	-3891.3	-10.42	1694.95	-3905.77	37.58	1725.69	-957.44	17.23	1773.06	-3977.5	211.72	1675	655.32	-279.4	78.49	1254.28	-274.02	85.14	649.2
1.13	-3435.37	205.78	-27.84	-3387.4	211.89	-20.2	-3678.7	283.84	-24.94	-3715.65	282.29	32.86	-2706.95	-28.9	-12.74	-3292.97	217.65	-28.98	26.49	531.25	261.34	-1801.62	113.64	277.94	-4007.04	98.88	1332.14	0	0	0	-3891.3	-10.42	1694.95	-3907.54	42.07	1722.11	-957.44	17.23	1773.06	-3978.14	213.25	1675.13	655.95	-279.47	78.72	1253.92	-273.68	85.14	648.56
1.14	-3435.37	205.78	-27.84	-3387.4	211.89	-20.2	-3662.58	285.28	-21.39	-3644.92	279.01	43.55	-2706.95	-28.9	-12.74	-3330.28	216.07	-29.85	10.44	534.3	263.82	-1801.62	113.64	277.94	-4007.04	98.88	1332.14	0	0	0	-3891.3	-10.42	1694.95	-3929.7	44.72	1720.19	-957.44	17.23	1773.06	-3978.67	214.74	1675.27	655.61	-279.47	78.54	1254.37	-273.71	85.33	650.1
1.15	-3435.37	205.78	-27.84	-3387.4	211.89	-20.2	-3671.81	282.19	-21.97	-3673.67	280.02	40.02	-2706.95	-28.9	-12.74	-3367.03	214.47	-30.7	-5.66	537.35	266.3	-1801.62	113.64	277.94	-4007.04	98.88	1332.14	0	0	0	-3891.3	-10.42	1694.95	-3958.33	46.76	1719.08	-957.44	17.23	1773.06	-3979.1	216.18	1675.41	655.85	-279.2	78.89	1254.11	-273.72	85.37	649.51
1.16	-3435.37	205.78	-27.84	-3387.4	211.89	-20.2	-3684.13	284.53	-24.31	-3671.37	281.71	40.46	-2706.95	-28.9	-12.74	-3403.2	212.85	-31.53	-21.81	540.39	268.78	-1801.62	113.64	277.94	-4007.04	98.88	1332.14	0	0	0	-3891.3	-10.42	1694.95	-3912.19	51.14	1713.66	-957.44	17.23	1773.06	-3979.42	217.58	1675.55	656.31	-279.05	78.99	1253.9	-273.7	85.02	649.37
1.17	-3435.37	205.78	-27.84	-3387.4	211.89	-20.2	-3682.12	283.48	-23.09	-3628.59	280.94	45.74	-2706.95	-28.9	-12.74	-3438.79	211.21	-32.33	-37.99	543.42	271.25	-1801.62	113.64	277.94	-4007.04	98.88	1332.14	0	0	0	-3891.3	-10.42	1694.95	-3876.08	55.76	1709.31	-957.44	17.23	1773.06	-3979.64	218.93	1675.69	655.2	-279.6	78.48	1253.93	-273.45	84.95	648.74
1.18	-3435.37	205.78	-27.84	-3387.4	211.89	-20.2	-3685.02	284.58	-25.82	-3672.38	282.28	39.93	-2706.95	-28.9	-12.74	-3473.76	209.54	-33.11	-54.22	546.45	273.73	-1801.62	113.64	277.94	-4007.04	98.88	1332.14	0	0	0	-3891.3	-10.42	1694.95	-3905.39	58.28	1706.04	-957.44	17.23	1773.06	-3979.75	220.25	1675.83	657	-279.24	78.97	1253.82	-273.51	85.07	648.6
1.19	-3435.37	205.78	-27.84	-3387.4	211.89	-20.2	-3668.77	285.85	-22.77	-3619.96	285.36	49.06	-2706.95	-28.9	-12.74	-3508.11	207.86	-33.87	-70.49	549.47	276.21	-1801.62	113.64	277.94	-4007.04	98.88	1332.14	0	0	0	-3891.3	-10.42	1694.95	-3886.46	60.3	1702.93	-957.44	17.23	1773.06	-3979.77	221.52	1675.98	655.5	-279.41	78.52	1253.97	-273.77	84.99	648.8
1.2	-3435.37	205.78	-27.84	-3387.4	211.89	-20.2	-3656.37	289.41	-22.44	-3628.32	284.96	44.8	-2706.95	-28.9	-12.74	-3541.83	206.16	-34.6	-86.79	552.48	278.68	-1801.62	113.64	277.94	-4007.04	98.88	1332.14	0	0	0	-3891.3	-10.42	1694.95	-3883.5	64.34	1699.23	-957.44	17.23	1773.06	-3979.67	222.74	1676.12	654.27	-279.69	78.26	1253.72	-273.3	85.16	649.78
1.21	-3435.37	205.78	-27.84	-3387.4	211.89	-20.2	-3690.26	288.04	-29.98	-3636.07	287.32	42.8	-2706.95	-28.9	-12.74	-3574.89	204.44	-35.3	-103.12	555.49	281.15	-1801.62	113.64	277.94	-4007.04	98.88	1332.14	0	0	0	-3891.3	-10.42	1694.95	-3870.4	69.01	1694.88	-957.44	17.23	1773.06	-3979.48	223.93	1676.26	656.49	-279.44	78.92	1253.3	-273.3	85.18	650.06
1.22	-3435.37	205.78	-27.84	-3387.4	211.89	-20.2	-3679.85	290.52	-29.52	-3599.99	290.54	47.66	-2706.95	-28.9	-12.74	-3607.28	202.69	-35.98	-119.49	558.48	283.62	-1801.62	113.64	277.94	-4007.04	98.88	1332.14	0	0	0	-3891.3	-10.42	1694.95	-3881.84	72.91	1693.56	-957.44	17.23	1773.06	-3979.18	225.07	1676.4	655.88	-279.78	78.81	1254.18	-273.34	85.29	649.21
1.23	-3435.37	205.78	-27.84	-3387.4	211.89	-20.2	-3621.91	290.26	-20.16	-3665.16	292.51	36.47	-2706.95	-28.9	-12.74	-3638.98	200.93	-36.64	-135.89	561.47	286.09	-1801.62	113.64	277.94	-4007.04	98.88	1332.14	0	0	0	-3891.3	-10.42	1694.95	-3891.92	76.48	1690.82	-957.44	17.23	1773.06	-3978.78	226.18	1676.54	655.04	-279.7	78.41	1253.8	-273.5	84.94	649.21
1.24	-3435.37	205.78	-27.84	-3387.4	211.89	-20.2	-3638.64	290.54	-22.7	-3656.97	293.69	40.82	-2706.95	-28.9	-12.74	-3669.99	199.14	-37.26	-152.32	564.44	288.55	-1801.62	113.64	277.94	-4007.04	98.88	1332.14	0	0	0	-3891.3	-10.42	1694.95	-3865.84	81.42	1687.07	-957.44	17.23	1773.06	-3978.28	227.24	1676.69	655.18	-279.25	78.62	1254.1	-273.22	85.14	648.43
1.25	-3435.37	205.78	-27.84	-3387.4	211.89	-20.2	-3670.3	295.69	-29.54	-3639	297.45	44.59	-2706.95	-28.9	-12.74	-3700.27	197.34	-37.86	-168.78	567.41	291.01	-1801.62	113.64	277.94	-4007.04	98.88	1332.14	0	0	0	-3891.31	-10.42	1694.94	-3858.76	83.84	1684.53	-957.44	17.23	1773.06	-3977.68	228.26	1676.83	655.52	-279.59	78.64	1254.65	-273.07	85.57	649.01
1.26	-3435.37	205.78	-27.84	-3387.4	211.89	-20.2	-3646.06	296.16	-23.37	-3622.26	298.42	48.36	-2706.95	-28.9	-12.74	-3729.82	195.51	-38.43	-185.27	570.37	293.47	-1801.62	113.64	277.94	-4007.04	98.88	1332.14	0	0	0	-3900.45	-7.04	1691.02	-3844.93	88.32	1679.69	-957.44	17.23	1773.06	-3976.98	229.24	1676.97	655.99	-279.5	78.82	1254.4	-273.16	85.48	648.49
1.27	-3435.37	205.78	-27.84	-3387.4	211.89	-20.2	-3641.82	297.72	-22.94	-3618.43	300.55	49.46	-2706.95	-28.9	-12.74	-3758.62	193.67	-38.97	-201.77	573.31	295.92	-1801.62	113.64	277.94	-4007.04	98.88	1332.14	0	0	0	-3925.67	-7.6	1687.68	-3836.91	91.84	1675.89	-957.44	17.23	1773.06	-3976.18	230.18	1677.12	656.49	-279.37	78.86	1254.18	-273.22	85.4	647.62
1.28	-3435.37	205.78	-27.84	-3387.4	211.89	-20.2	-3637.77	299.27	-22.33	-3614.75	302.66	50.72	-2706.95	-28.9	-12.74	-3786.65	191.8	-39.48	-218.3	576.24	298.36	-1801.62	113.64	277.94	-4007.04	98.88	1332.14	0	0	0	-3878.76	-8.24	1685.67	-3817.24	95.27	1673.63	-957.44	17.23	1773.06	-3975.27	231.08	1677.26	655.2	-279.14	78.51	1253.52	-273.87	85	648.55
1.29	-3435.37	205.78	-27.84	-3387.4	211.89	-20.2	-3633.91	300.79	-21.52	-3611.22	304.73	52.13	-2706.95	-28.9	-12.74	-3813.91	189.91	-39.97	-234.86	579.16	300.81	-1801.62	113.64	277.94	-4007.04	98.88	1332.14	0	0	0	-3884.34	-0.54	1681.35	-3820.91	99.12	1670.54	-957.44	17.23	1773.06	-3974.27	231.94	1677.41	654.88	-279.52	78.35	1254.78	-273.6	85.33	648.76
1.3	-3435.37	205.78	-27.84	-3387.4	211.89	-20.2	-3630.23	302.29	-20.53	-3607.84	306.77	53.69	-2706.95	-28.9	-12.74	-3840.36	188	-40.42	-251.43	582.07	303.24	-1801.62	113.64	277.94	-4007.04	98.88	1332.14	0	0	0	-3830.91	4.33	1676.14	-3802.75	103.74	1666.09	-957.44	17.23	1773.06	-3973.16	232.77	1677.56	655.05	-279.82	78.36	1254.05	-273.44	85.13	647.88
1.31	-3435.37	205.78	-27.84	-3387.4	211.89	-20.2	-3626.73	303.76	-19.36	-3604.6	308.78	55.4	-2706.95	-28.9	-12.74	-3866.01	186.07	-40.84	-268.02	584.96	305.67	-1801.62	113.64	277.94	-4007.04	98.88	1332.14	0	0	0	-3870.93	5.61	1675.63	-3814.92	108.22	1664.88	-957.44	17.23	1773.06	-3971.96	233.55	1677.7	655.79	-279.1	78.9	1253.72	-273.52	85.19	647.45
1.32	-3435.37	205.78	-27.84	-3387.4	211.89	-20.2	-3623.41	305.22	-18.01	-3601.5	310.76	57.25	-2706.95	-28.9	-12.74	-3890.82	184.11	-41.23	-284.62	587.84	308.09	-1801.62	113.64	277.94	-4007.04	98.88	1332.14	0	0	0	-3831.4	8.73	1671.47	-3816.5	109.44	1661.5	-957.44	17.23	1773.06	-3970.66	234.3	1677.85	656.94	-279.03	79.17	1253.1	-273.58	85.04	647.81
1.33	-3435.37	205.78	-27.84	-3387.4	211.89	-20.2	-3620.27	306.66	-16.47	-3598.54	312.71	59.26	-2706.95	-28.9	-12.74	-3914.79	182.14	-41.59	-301.24	590.7	310.51	-1801.62	113.64	277.94	-4007.04	98.88	1332.14	0	0	0	-3809.26	12.32	1668.11	-3789.37	115.08	1658.66	-957.44	17.23	1773.06	-3969.26	235.01	1678	655.05	-280.04	78.5	1253.36	-273.46	85.22	648.14
1.34	-3435.37	205.78	-27.84	-3387.4	211.89	-20.2	-3617.3	308.07	-14.77	-3595.72	314.62	61.4	-2706.95	-28.9	-12.74	-3937.9	180.14	-41.92	-317.87	593.54	312.92	-1801.62	113.64	277.94	-4007.04	98.88	1332.14	0	0	0	-3817.48	16.26	1666.21	-3786.58	118.91	1655.71	-957.44	17.23	1773.06	-3967.76	235.68	1678.14	655.06	-279.66	78.4	1254.07	-273.65	85.1	647.94
1.35	-3435.37	205.78	-27.84	-3387.4	211.89	-20.2	-3614.51	309.47	-12.88	-3593.04	316.51	63.69	-2706.95	-28.9	-12.74	-3960.13	178.12	-42.21	-334.51	596.37	315.32	-1801.62	113.64	277.94	-4006.99	98.89	1332.14	0	0	0	-3801.16	18.04	1662.95	-3786.56	121.39	1652.23	-957.44	17.23	1773.06	-3966.16	236.31	1678.29	656.01	-279.65	78.9	1253.92	-273.31	85.25	649.09
1.36	-3435.37	205.78	-27.84	-3387.4	211.89	-20.2	-3611.88	310.84	-10.83	-3590.48	318.37	66.11	-2706.95	-28.9	-12.74	-3981.46	176.08	-42.47	-351.16	599.19	317.72	-1801.62	113.64	277.94	-3958.85	100.05	1330.79	0	0	0	-3757.15	22.07	1659.33	-3778.74	125.84	1649.75	-957.44	17.23	1773.06	-3964.46	236.9	1678.44	655.91	-279.26	78.81	1254.16	-273.82	85.2	649.51
1.37	-3435.37	205.78	-27.84	-3387.4	211.89	-20.2	-3609.42	312.19	-8.6	-3588.06	320.2	68.68	-2706.95	-28.9	-12.74	-4001.89	174.02	-42.7	-367.81	601.99	320.1	-1801.62	113.64	277.94	-3934.72	103.46	1330.15	0	0	0	-3791.71	23.67	1656.85	-3752.71	132	1647.27	-957.44	17.23	1773.06	-3962.67	237.46	1678.59	655.02	-279.13	78.61	1254.41	-273.79	85.45	648.92
1.38	-3435.37	205.78	-27.84	-3387.4	211.89	-20.2	-3607.13	313.53	-6.21	-3585.77	322	71.38	-2706.95	-28.9	-12.74	-4021.4	171.94	-42.89	-384.47	604.76	322.48	-1801.62	113.64	277.94	-3923.61	103.68	1330.61	0	0	0	-3810.65	28.5	1656.69	-3742.49	133.13	1644.67	-957.44	17.23	1773.06	-3960.78	237.99	1678.74	655.38	-279.53	78.69	1253.87	-273.62	85.22	648.76
1.39	-3435.37	205.78	-27.84	-3387.4	211.89	-20.2	-3604.99	314.84	-3.65	-3583.6	323.77	74.21	-2706.95	-28.9	-12.74	-4039.96	169.83	-43.05	-401.14	607.52	324.85	-1801.62	113.64	277.94	-3932.43	105.17	1328.83	0	0	0	-3738.63	31.4	1650.91	-3714.32	136.54	1641.41	-957.44	17.23	1773.06	-3958.79	238.47	1678.89	655.24	-279.21	78.58	1253.73	-273.97	85.03	648.33
1.4	-3435.37	205.78	-27.84	-3387.4	211.89	-20.2	-3603.01	316.13	-0.93	-3581.56	325.51	77.18	-2706.95	-28.9	-12.74	-4057.57	167.7	-43.17	-417.8	610.27	327.21	-1801.62	113.64	277.94	-3885.41	105.98	1327.55	0	0	0	-3759.75	35.96	1649.34	-3737.55	140.01	1639.52	-957.44	17.23	1773.06	-3956.71	238.92	1679.04	654.72	-279.48	78.51	1253.85	-273.5	85.07	648.47
1.41	-3435.37	205.78	-27.84	-3387.4	211.89	-20.2	-3601.19	317.4	1.96	-3579.64	327.22	80.28	-2706.95	-28.9	-12.74	-4074.21	165.55	-43.26	-434.47	612.99	329.56	-1801.62	113.64	277.94	-3920.79	109.62	1327.15	0	0	0	-3737.34	38.4	1646.39	-3716.01	145.16	1635.65	-957.44	17.23	1773.06	-3954.53	239.34	1679.19	655.17	-279.18	78.61	1254.32	-272.89	85.35	649.15
1.42	-3435.37	205.78	-27.84	-3387.4	211.89	-20.2	-3599.52	318.65	5	-3577.84	328.9	83.51	-2706.95	-28.9	-12.74	-4089.86	163.38	-43.31	-451.13	615.69	331.9	-1801.62	113.64	277.94	-3871.16	109.37	1326.9	0	0	0	-3706.04	40.73	1642.85	-3704.45	150.09	1634.28	-957.44	17.23	1773.06	-3952.25	239.72	1679.35	654.71	-279.4	78.52	1254.66	-273.35	85.23	647.96
1.43	-3435.37	205.78	-27.84	-3387.4	211.89	-20.2	-3598.01	319.88	8.2	-3576.16	330.56	86.86	-2706.95	-28.9	-12.74	-4104.5	161.19	-43.32	-467.79	618.37	334.23	-1801.62	113.64	277.94	-3889.21	112.06	1326.2	0	0	0	-3713.95	44.64	1640.98	-3689.05	152.79	1631.84	-957.44	17.23	1773.06	-3949.88	240.06	1679.5	655.01	-279.58	78.71	1254.35	-273.49	85.16	648.15
1.44	-3435.37	205.78	-27.84	-3387.4	211.89	-20.2	-3596.64	321.09	11.56	-3574.6	332.18	90.34	-2706.95	-28.9	-12.74	-4118.13	158.97	-43.29	-484.44	621.03	336.55	-1801.62	113.64	277.94	-3916.24	112.95	1326.01	0	0	0	-3734.18	48.94	1640.07	-3718.9	155.94	1628.45	-957.44	17.23	1773.06	-3947.41	240.38	1679.65	656.44	-279.38	78.95	1255.05	-273.09	85.7	648.71
1.45	-3435.37	205.78	-27.84	-3387.4	211.89	-20.2	-3595.42	322.28	15.07	-3573.14	333.78	93.95	-2706.95	-28.9	-12.74	-4130.72	156.73	-43.23	-501.09	623.67	338.85	-1801.62	113.64	277.94	-3872.8	113.4	1322.14	0	0	0	-3700.03	54.68	1637.69	-3681.19	161.55	1625.63	-957.44	17.23	1773.06	-3944.85	240.65	1679.8	655.55	-279.64	78.67	1254.64	-273.83	85.36	649.2
1.46	-3435.37	205.78	-27.84	-3387.4	211.89	-20.2	-3594.34	323.45	18.73	-3571.8	335.34	97.67	-2706.95	-28.9	-12.74	-4142.25	154.46	-43.13	-517.73	626.28	341.15	-1801.62	113.64	277.94	-3852.87	114.43	1323.69	0	0	0	-3654.32	57.34	1634.13	-3691.59	164.8	1624.54	-957.44	17.23	1773.06	-3942.2	240.9	1679.96	656.01	-279.19	78.97	1253.75	-273.38	85.21	649.82
1.47	-3435.37	205.78	-27.84	-3387.4	211.89	-20.2	-3593.4	324.6	22.54	-3570.57	336.88	101.52	-2706.95	-28.9	-12.74	-4152.72	152.18	-42.98	-534.35	628.88	343.43	-1801.62	113.64	277.94	-3807.5	120.07	1323.6	0	0	0	-3652.15	61.14	1632.74	-3652.22	169.18	1621.43	-957.44	17.23	1773.06	-3939.45	241.1	1680.11	654.52	-279.49	78.37	1254.58	-273.51	85.54	648.34
1.48	-3435.37	205.78	-27.84	-3387.4	211.89	-20.2	-3592.59	325.73	26.49	-3569.45	338.39	105.48	-2706.95	-28.9	-12.74	-4162.11	149.87	-42.8	-550.97	631.45	345.7	-1801.62	113.64	277.94	-3818.88	120.2	1323.22	0	0	0	-3658.29	64.11	1628.89	-3664.19	172.58	1620.18	-957.44	17.23	1773.06	-3936.6	241.28	1680.27	655.35	-279.64	78.41	1254.32	-273.81	85.37	648.38
1.49	-3435.37	205.78	-27.84	-3387.4	211.89	-20.2	-3591.93	326.84	30.59	-3568.42	339.88	109.56	-2706.95	-28.9	-12.74	-4170.4	147.53	-42.58	-567.57	633.99	347.96	-1801.62	113.64	277.94	-3839.28	122.05	1321.29	0	0	0	-3662.7	66.68	1627	-3664.38	175.65	1616.83	-957.44	17.23	1773.06	-3933.66	241.42	1680.43	655.66	-279.81	78.55	1253.91	-273.38	85.34	649.18
1.5	-3435.37	205.78	-27.84	-3387.4	211.89	-20.2	-3591.39	327.94	34.84	-3567.51	341.33	113.76	-2706.95	-28.9	-12.74	-4177.57	145.18	-42.32	-584.15	636.51	350.2	-1801.62	113.64	277.94	-3804.94	123.37	1321.67	0	0	0	-3672.89	72.9	1625.81	-3623.66	182.23	1613.63	-957.44	17.23	1773.06	-3930.63	241.54	1680.58	656.04	-279.55	78.66	1253.27	-273.44	85.15	649.52
1.51	-3435.37	205.78	-27.84	-3387.4	211.89	-20.2	-3590.99	329.01	39.22	-3566.69	342.76	118.07	-2706.95	-28.9	-12.74	-4183.61	142.8	-42.01	-600.72	639.01	352.43	-1801.62	113.64	277.94	-3778.82	128.54	1320.91	0	0	0	-3640.26	74.94	1621.43	-3638.01	184.83	1611.65	-957.44	17.23	1773.06	-3927.51	241.61	1680.74	656.06	-279.61	78.62	1253.8	-273.92	84.97	649.58
1.52	-3435.37	205.78	-27.84	-3387.4	211.89	-20.2	-3590.72	330.06	43.74	-3565.97	344.16	122.49	-2706.95	-28.9	-12.74	-4188.5	140.4	-41.67	-617.27	641.48	354.64	-1801.62	113.64	277.94	-3787.9	132.24	1319.95	0	0	0	-3640.62	78.12	1620.6	-3643.87	186.92	1608.59	-957.44	17.23	1773.06	-3924.29	241.66	1680.9	655.7	-279.28	78.79	1254.13	-274.11	84.88	649.09
1.53	-3435.37	205.78	-27.84	-3387.4	211.89	-20.2	-3590.56	331.09	48.4	-3565.35	345.53	127.02	-2706.95	-28.9	-12.74	-4192.24	137.97	-41.28	-633.79	643.92	356.85	-1801.62	113.64	277.94	-3834.2	132.91	1319.52	0	0	0	-3640.29	84.26	1619.68	-3638.16	190.87	1605.81	-957.44	17.23	1773.06	-3920.98	241.68	1681.06	655.63	-278.96	78.65	1254.3	-273.64	85.2	647.57
1.54	-3435.37	205.78	-27.84	-3387.4	211.89	-20.2	-3590.54	332.11	53.19	-3564.82	346.88	131.65	-2706.95	-28.9	-12.74	-4194.79	135.52	-40.85	-650.3	646.33	359.03	-1801.62	113.64	277.94	-3819.92	134.17	1318.7	0	0	0	-3597.37	86.87	1614.82	-3632.59	194.73	1603.16	-957.44	17.23	1773.06	-3917.58	241.66	1681.22	654.93	-279.93	78.32	1254.45	-273.61	85.29	648.47
1.55	-3435.37	205.78	-27.84	-3387.4	211.89	-20.2	-3590.63	333.1	58.11	-3564.38	348.19	136.39	-2706.95	-28.9	-12.74	-4196.15	133.05	-40.37	-666.77	648.72	361.2	-1801.62	113.64	277.94	-3757.61	136.42	1318.55	0	0	0	-3546.72	89.8	1610.37	-3627.13	198.49	1600.64	-957.44	17.23	1773.06	-3914.09	241.61	1681.38	655.43	-279.56	78.54	1253.92	-273.58	85.35	648.03
1.56	-3435.37	205.78	-27.84	-3387.4	211.89	-20.2	-3590.84	334.08	63.16	-3564.04	349.48	141.24	-2706.95	-28.9	-12.74	-4196.3	130.55	-39.85	-683.23	651.08	363.36	-1801.62	113.64	277.94	-3749.71	138.87	1316.57	0	0	0	-3606.88	94.24	1610.74	-3621.77	202.15	1598.25	-957.44	17.23	1773.06	-3910.51	241.54	1681.54	655.9	-279.51	78.64	1252.98	-273.5	85.05	647.99
1.57	-3435.37	205.78	-27.84	-3387.4	211.89	-20.2	-3591.16	335.03	68.34	-3563.78	350.75	146.19	-2706.95	-28.9	-12.74	-4195.22	128.03	-39.29	-699.65	653.41	365.5	-1801.62	113.64	277.94	-3739.27	143.41	1318.59	0	0	0	-3608.48	96.65	1608.94	-3616.52	205.73	1595.99	-957.44	17.23	1773.06	-3906.83	241.43	1681.7	655.29	-279.6	78.45	1253.19	-273.52	84.92	648.18
1.58	-3435.37	205.78	-27.84	-3387.4	211.89	-20.2	-3591.59	335.97	73.65	-3563.6	351.98	151.24	-2706.95	-28.9	-12.74	-4192.9	125.48	-38.68	-716.04	655.72	367.62	-1801.62	113.64	277.94	-3752.37	147.62	1315.95	0	0	0	-3560.55	101.77	1605.54	-3611.34	209.2	1593.85	-957.44	17.23	1773.06	-3903.07	241.29	1681.86	655.29	-279.12	78.79	1253.68	-273.7	85.08	649.23
1.59	-3435.37	205.78	-27.84	-3387.4	211.89	-20.2	-3592.14	336.89	79.08	-3563.51	353.19	156.38	-2706.95	-28.9	-12.74	-4189.32	122.91	-38.02	-732.4	657.99	369.73	-1801.62	113.64	277.94	-3735.13	153.11	1316.62	0	0	0	-3529.4	105.32	1603.5	-3606.22	212.58	1591.83	-957.44	17.23	1773.06	-3899.21	241.12	1682.02	656.07	-279.42	78.65	1253.61	-273.62	84.89	649.44
1.6	-3435.37	205.78	-27.84	-3387.4	211.89	-20.2	-3592.79	337.79	84.63	-3563.5	354.38	161.62	-2706.95	-28.9	-12.74	-4184.47	120.32	-37.32	-748.73	660.23	371.82	-1801.62	113.64	277.94	-3742.16	153.96	1315.67	0	0	0	-3553.17	107.81	1601.94	-3601.17	215.86	1589.93	-957.44	17.23	1773.06	-3895.27	240.93	1682.18	655.52	-279.43	78.51	1253.76	-273.85	85.08	648.98
1.61	-3435.37	205.78	-27.84	-3387.4	211.89	-20.2	-3593.55	338.67	90.29	-3563.57	355.53	166.96	-2706.95	-28.9	-12.74	-4178.32	117.7	-36.58	-765.03	662.44	373.89	-1801.62	113.64	277.94	-3715.78	154.69	1317.17	0	0	0	-3553.78	109.1	1599.5	-3596.15	219.04	1588.15	-957.44	17.23	1773.06	-3891.23	240.7	1682.35	655.84	-279.21	78.69	1254.15	-273.89	85.01	648.82
1.62	-3435.37	205.78	-27.84	-3387.4	211.89	-20.2	-3594.4	339.53	96.08	-3563.71	356.66	172.39	-2706.95	-28.9	-12.74	-4170.88	115.06	-35.78	-781.28	664.62	375.94	-1801.62	113.64	277.94	-3713.36	159.2	1318.27	0	0	0	-3538.07	112.23	1598.55	-3591.16	222.12	1586.48	-957.44	17.23	1773.06	-3887.11	240.45	1682.51	656.15	-279.18	78.78	1254.56	-273.65	85.26	648.11
1.63	-3435.37	205.78	-27.84	-3387.4	211.89	-20.2	-3595.36	340.38	101.98	-3563.93	357.77	177.92	-2706.95	-28.9	-12.74	-4162.11	112.39	-34.94	-797.5	666.77	377.98	-1801.62	113.64	277.94	-3676.56	163.23	1318.23	0	0	0	-3520.55	116.43	1595.74	-3586.19	225.1	1584.92	-957.44	17.23	1773.06	-3882.9	240.16	1682.68	656.21	-279.48	78.66	1254.09	-274.08	85.18	648.83
1.64	-3435.37	205.78	-27.84	-3387.4	211.89	-20.2	-3596.41	341.2	107.99	-3564.22	358.85	183.53	-2706.95	-28.9	-12.74	-4152	109.7	-34.05	-813.67	668.88	379.99	-1801.62	113.64	277.94	-3682.05	168.24	1321.19	0	0	0	-3522.19	121.23	1593	-3581.22	227.98	1583.46	-957.44	17.23	1773.06	-3878.59	239.85	1682.84	654.59	-279.09	78.3	1253.6	-273.68	85.2	648.74
1.65	-3435.37	205.78	-27.84	-3387.4	211.89	-20.2	-3597.56	342.01	114.11	-3564.59	359.9	189.23	-2706.95	-28.9	-12.74	-4140.54	106.99	-33.11	-829.81	670.96	381.99	-1801.62	113.64	277.94	-3669.53	168.47	1320.44	0	0	0	-3497.52	121.46	1590.56	-3576.25	230.76	1582.12	-957.44	17.23	1773.06	-3874.21	239.52	1683.01	655.27	-279.1	78.68	1254.01	-273.38	85.43	648.64
1.66	-3435.37	205.78	-27.84	-3387.4	211.89	-20.2	-3598.8	342.8	120.34	-3565.02	360.93	195.01	-2706.95	-28.9	-12.74	-4127.71	104.25	-32.12	-845.9	673.01	383.97	-1801.62	113.64	277.94	-3668.75	170.29	1320.62	0	0	0	-3483.58	124.02	1587.26	-3571.25	233.43	1580.87	-957.44	17.23	1773.06	-3869.73	239.15	1683.18	655.95	-279.51	78.8	1253.61	-273.64	85.34	648.97
1.67	-3435.37	205.78	-27.84	-3387.4	211.89	-20.2	-3600.13	343.57	126.68	-3565.51	361.93	200.88	-2706.95	-28.9	-12.74	-4113.49	101.48	-31.08	-861.94	675.03	385.92	-1801.62	113.64	277.94	-3670.04	175.88	1322.11	0	0	0	-3476.99	127.04	1585.68	-3566.21	235.99	1579.73	-957.44	17.23	1773.06	-3865.16	238.76	1683.35	656.15	-279.16	78.81	1252.61	-273.66	85.06	648.85
1.68	-3435.37	205.78	-27.84	-3387.4	211.89	-20.2	-3601.54	344.32	133.12	-3566.07	362.91	206.83	-2706.95	-28.9	-12.74	-4097.88	98.69	-29.99	-877.94	677	387.86	-1801.62	113.64	277.94	-3674.23	176.73	1321.12	0	0	0	-3504.08	129.61	1586.12	-3561.13	238.45	1578.69	-957.44	17.23	1773.06	-3860.51	238.34	1683.51	655.85	-279.46	78.79	1253.32	-273.87	84.84	649.19
1.69	-3435.37	205.78	-27.84	-3387.4	211.89	-20.2	-3603.04	345.05	139.66	-3566.69	363.86	212.86	-2706.95	-28.9	-12.74	-4080.84	95.87	-28.85	-893.89	678.95	389.78	-1801.62	113.64	277.94	-3655.91	181.64	1324.55	0	0	0	-3479.52	134.53	1583.81	-3555.99	240.81	1577.74	-957.44	17.23	1773.06	-3855.77	237.89	1683.68	655.65	-279.92	78.57	1254.66	-273.9	85.18	647.86
1.7	-3435.37	205.78	-27.84	-3387.4	211.89	-20.2	-3604.62	345.77	146.3	-3567.37	364.78	218.97	-2706.95	-28.9	-12.74	-4062.38	93.03	-27.66	-909.78	680.85	391.67	-1801.62	113.64	277.94	-3654.19	183.38	1324.55	0	0	0	-3492.92	137.74	1584.27	-3550.77	243.05	1576.88	-957.44	17.23	1773.06	-3850.94	237.42	1683.85	655.81	-279.16	78.59	1254.1	-273.32	85.34	648.14
1.71	-3435.37	205.78	-27.84	-3387.4	211.89	-20.2	-3606.27	346.47	153.04	-3568.1	365.69	225.16	-2706.95	-28.9	-12.74	-4042.46	90.17	-26.41	-925.63	682.72	393.55	-1801.62	113.64	277.94	-3618.33	185.69	1325.37	0	0	0	-3466	138.31	1582.13	-3545.46	245.18	1576.11	-957.44	17.23	1773.06	-3846.03	236.92	1684.03	656.01	-279.21	78.7	1253.93	-273.52	85.27	648.03
1.72	-3435.37	205.78	-27.84	-3387.4	211.89	-20.2	-3608.01	347.15	159.88	-3568.9	366.56	231.42	-2706.95	-28.9	-12.74	-4021.08	87.28	-25.12	-941.42	684.56	395.4	-1801.62	113.64	277.94	-3616.2	188.11	1325.82	0	0	0	-3452.78	141.4	1581.89	-3540.06	247.21	1575.43	-957.44	17.23	1773.06	-3841.03	236.4	1684.2	656.86	-279.32	79.06	1254.38	-273.3	85.47	648.59
1.73	-3435.37	205.78	-27.84	-3387.4	211.89	-20.2	-3609.81	347.81	166.8	-3569.74	367.41	237.76	-2706.95	-28.9	-12.74	-3998.22	84.36	-23.77	-957.15	686.35	397.23	-1801.62	113.64	277.94	-3608.82	188.46	1326.69	0	0	0	-3439.8	143.16	1581.24	-3534.55	249.12	1574.84	-957.44	17.23	1773.06	-3835.95	235.85	1684.37	655.74	-279.47	78.72	1253.6	-273.19	85.19	649.52
1.74	-3435.37	205.78	-27.84	-3387.4	211.89	-20.2	-3611.69	348.45	173.82	-3570.63	368.24	244.17	-2706.95	-28.9	-12.74	-3973.89	81.42	-22.37	-972.82	688.11	399.04	-1801.62	113.64	277.94	-3638.58	191.75	1327.19	0	0	0	-3435.34	145.02	1580.88	-3528.9	250.92	1574.33	-957.44	17.23	1773.06	-3830.77	235.28	1684.54	655.58	-279.25	78.77	1254.08	-273.58	85.1	648.89
1.75	-3435.37	205.78	-27.84	-3387.4	211.89	-20.2	-3613.63	349.08	180.93	-3571.58	369.04	250.64	-2706.95	-28.9	-12.74	-3968.18	79.03	-22.25	-988.44	689.83	400.82	-1801.62	113.64	277.94	-3603.52	194.35	1325.51	0	0	0	-3440.45	146.71	1581.08	-3523.13	252.61	1573.9	-957.44	17.23	1773.06	-3825.52	234.68	1684.72	656.03	-279.64	78.86	1253.57	-273.25	85.18	648.96
1.76	-3435.37	205.78	-27.84	-3387.4	211.89	-20.2	-3615.64	349.69	188.13	-3572.56	369.82	257.19	-2706.95	-28.9	-12.74	-3911.25	77.11	-13.05	-1003.99	691.5	402.58	-1801.62	113.64	277.94	-3629.84	196.4	1326.28	0	0	0	-3430.61	148.7	1580.29	-3517.2	254.18	1573.55	-957.44	17.23	1773.06	-3820.18	234.06	1684.89	655.47	-279.67	78.51	1253.81	-273.53	85.22	649.32
1.77	-3435.37	205.78	-27.84	-3387.4	211.89	-20.2	-3617.72	350.28	195.41	-3573.6	370.58	263.8	-2706.95	-28.9	-12.74	-3895.77	75.31	-15.17	-1019.48	693.14	404.32	-1801.62	113.64	277.94	-3596.3	197.46	1327.63	0	0	0	-3417.55	150.24	1579.26	-3511.11	255.64	1573.27	-957.44	17.23	1773.06	-3814.76	233.42	1685.07	655.6	-279.71	78.64	1254.48	-273.66	85.44	649.28
1.78	-3435.37	205.78	-27.84	-3387.4	211.89	-20.2	-3619.85	350.86	202.77	-3574.67	371.31	270.48	-2706.95	-28.9	-12.74	-3846.78	74.13	-9.87	-1034.91	694.74	406.03	-1801.62	113.64	277.94	-3601.85	200.64	1327.49	0	0	0	-3417.91	150.92	1579.69	-3504.84	256.98	1573.06	-957.44	17.23	1773.06	-3809.25	232.75	1685.24	655.46	-279.7	78.43	1254.21	-274.04	84.87	648.27
1.79	-3435.37	205.78	-27.84	-3387.4	211.89	-20.2	-3622.04	351.42	210.21	-3575.79	372.01	277.21	-2706.95	-28.9	-12.74	-3843.15	70.09	-13.01	-1050.27	696.3	407.72	-1801.62	113.64	277.94	-3598.56	200.46	1329.33	0	0	0	-3404.54	151.68	1580.31	-3498.38	258.2	1572.93	-957.44	17.23	1773.06	-3803.66	232.06	1685.42	655.41	-279.15	78.61	1253.56	-273.17	85.28	647.78
1.8	-3435.37	205.78	-27.84	-3387.4	211.89	-20.2	-3624.29	351.96	217.73	-3576.94	372.7	284.01	-2706.95	-28.9	-12.74	-3849.87	66.33	-16.19	-1065.55	697.81	409.38	-1801.62	113.64	277.94	-3589.61	201.58	1330.04	0	0	0	-3398.12	152.62	1580.12	-3491.72	259.31	1572.86	-957.44	17.23	1773.06	-3797.98	231.34	1685.6	655.81	-279.12	78.72	1253.53	-273.45	85.09	648.29
1.81	-3435.37	205.78	-27.84	-3387.4	211.89	-20.2	-3626.59	352.48	225.33	-3578.12	373.36	290.87	-2706.95	-28.9	-12.74	-3799.85	63.49	-10.77	-1080.77	699.28	411.02	-1801.62	113.64	277.94	-3595.13	202.71	1330.22	0	0	0	-3389.58	154.58	1579.28	-3484.85	260.29	1572.86	-957.44	17.23	1773.06	-3792.22	230.61	1685.78	655.83	-279.55	78.8	1253.63	-273.63	84.98	648.4
1.82	-3435.37	205.78	-27.84	-3387.4	211.89	-20.2	-3628.94	352.99	233	-3579.34	373.99	297.78	-2706.95	-28.9	-12.74	-3826.4	58.29	-19.25	-1095.92	700.71	412.63	-1801.62	113.64	277.94	-3568.64	203.56	1331.65	0	0	0	-3385.26	156.49	1580.8	-3477.75	261.16	1572.92	-957.44	17.23	1773.06	-3786.38	229.85	1685.96	655.55	-279.63	78.56	1253.26	-273.46	85.01	648.89
1.83	-3435.37	205.78	-27.84	-3387.4	211.89	-20.2	-3631.33	353.48	240.75	-3580.59	374.61	304.75	-2706.95	-28.9	-12.74	-3773.54	54.88	-15.04	-1110.99	702.1	414.22	-1801.62	113.64	277.94	-3563.22	206.19	1331.64	0	0	0	-3350.74	153.78	1579.62	-3470.41	261.9	1573.04	-957.44	17.23	1773.06	-3780.46	229.07	1686.14	655.65	-279.13	78.59	1254	-273.76	85.14	649.12
1.84	-3435.37	205.78	-27.84	-3387.4	211.89	-20.2	-3633.77	353.95	248.56	-3581.87	375.2	311.77	-2706.95	-28.9	-12.74	-3768.41	47.73	-17.53	-1125.99	703.44	415.78	-1801.62	113.64	277.94	-3571.93	205.37	1333.5	0	0	0	-3384.12	154.96	1581.52	-3462.81	262.52	1573.21	-957.44	17.23	1773.06	-3774.45	228.26	1686.32	655.49	-279.57	78.46	1254.08	-272.86	85.7	649.41
1.85	-3435.37	205.78	-27.84	-3387.4	211.89	-20.2	-3636.26	354.41	256.44	-3583.18	375.76	318.85	-2706.95	-28.9	-12.74	-3661.27	45.66	-5.15	-1140.91	704.74	417.31	-1801.62	113.64	277.94	-3549.37	204.96	1334.41	0	0	0	-3341	155.62	1580.9	-3454.95	263.02	1573.45	-957.44	17.23	1773.06	-3768.36	227.44	1686.5	655.77	-279.74	78.52	1253.5	-272.72	85.23	647.39
1.86	-3435.37	205.78	-27.84	-3387.4	211.89	-20.2	-3638.78	354.85	264.39	-3584.51	376.31	325.97	-2706.95	-28.9	-12.74	-3708.19	41.01	-16.71	-1155.75	705.99	418.81	-1801.62	113.64	277.94	-3504.67	205.11	1333.74	0	0	0	-3336.64	157.5	1580.69	-3446.81	263.39	1573.73	-957.44	17.23	1773.06	-3762.2	226.59	1686.69	655.77	-279.64	78.55	1252.98	-273.92	84.55	647.73
1.87	-3435.37	205.78	-27.84	-3387.4	211.89	-20.2	-3641.34	355.27	272.39	-3585.86	376.83	333.14	-2706.95	-28.9	-12.74	-3659.96	35.16	-13.32	-1170.51	707.19	420.29	-1801.62	113.64	277.94	-3511.81	206.35	1333.82	0	0	0	-3336.68	154.57	1581.49	-3438.38	263.64	1574.06	-957.44	17.23	1773.06	-3755.95	225.73	1686.87	655.41	-279.75	78.7	1253.87	-273.88	84.89	647.88
1.88	-3435.37	205.78	-27.84	-3387.4	211.89	-20.2	-3643.94	355.68	280.47	-3587.24	377.33	340.36	-2706.95	-28.9	-12.74	-3617.91	33.08	-10.85	-1185.19	708.35	421.74	-1801.62	113.64	277.94	-3540.38	205.24	1334.09	0	0	0	-3299.6	155.9	1582.08	-3429.65	263.76	1574.44	-957.44	17.23	1773.06	-3749.61	224.84	1687.05	656.27	-279.04	79.02	1254.4	-273.5	85.49	647.97
1.89	-3435.37	205.78	-27.84	-3387.4	211.89	-20.2	-3646.57	356.07	288.6	-3588.63	377.8	347.63	-2706.95	-28.9	-12.74	-3631.04	28	-16.68	-1199.78	709.47	423.16	-1801.62	113.64	277.94	-3473.8	207.71	1331.87	0	0	0	-3322.69	156.22	1584.21	-3420.59	263.76	1574.87	-957.44	17.23	1773.06	-3743.2	223.94	1687.24	655.73	-279.65	78.64	1253.38	-273.75	85	649.14
1.9	-3435.37	205.78	-27.84	-3387.4	211.89	-20.2	-3649.22	356.44	296.78	-3590.03	378.26	354.93	-2706.95	-28.9	-12.74	-3576.93	20.7	-14.61	-1214.29	710.53	424.55	-1801.62	113.64	277.94	-3474.25	209.69	1331.1	0	0	0	-3303.51	154.78	1583.7	-3411.21	263.62	1575.33	-957.44	17.23	1773.06	-3736.71	223.01	1687.43	655.9	-279.72	78.64	1254.11	-273.86	84.92	648.14
1.91	-3435.37	205.78	-27.84	-3387.4	211.89	-20.2	-3651.91	356.8	305.02	-3591.45	378.69	362.28	-2706.95	-28.9	-12.74	-3576.56	13.74	-19.21	-1228.71	711.55	425.91	-1801.62	113.64	277.94	-3494.01	207.59	1332.3	0	0	0	-3288.64	155.84	1584.39	-3401.49	263.36	1575.84	-957.44	17.23	1773.06	-3730.14	222.07	1687.61	654.4	-279.76	78.21	1254.19	-273.84	85.11	648.91
1.92	-3435.37	205.78	-27.84	-3387.4	211.89	-20.2	-3654.61	357.14	313.32	-3592.88	379.1	369.66	-2706.95	-28.9	-12.74	-3533.48	9.91	-17.81	-1243.04	712.52	427.25	-1801.62	113.64	277.94	-3482.53	207.03	1331.1	0	0	0	-3280.55	154.18	1585.24	-3391.41	262.96	1576.38	-957.44	17.23	1773.06	-3723.49	221.11	1687.8	654.84	-279.63	78.42	1254.24	-273.71	85.33	647.67
1.93	-3435.37	205.78	-27.84	-3387.4	211.89	-20.2	-3657.34	357.46	321.66	-3594.32	379.49	377.09	-2706.95	-28.9	-12.74	-3438.17	10.43	-6.51	-1257.28	713.44	428.55	-1801.62	113.64	277.94	-3487.76	206.52	1330.77	0	0	0	-3302.02	154.66	1585.2	-3380.96	262.44	1576.96	-957.44	17.23	1773.06	-3716.76	220.13	1687.99	654.76	-279.02	78.74	1254.17	-273.1	85.49	648.57
1.94	-3435.37	205.78	-27.84	-3387.4	211.89	-20.2	-3660.09	357.77	330.06	-3595.77	379.85	384.55	-2706.95	-28.9	-12.74	-3439.63	1.39	-10.17	-1271.42	714.31	429.82	-1801.62	113.64	277.94	-3467.47	206.69	1328.38	0	0	0	-3297.41	151.98	1586.87	-3370.13	261.78	1577.57	-957.44	17.23	1773.06	-3709.95	219.13	1688.18	654.68	-279.15	78.41	1254.01	-272.86	85.44	648.94
1.95	-3435.37	205.78	-27.84	-3387.4	211.89	-20.2	-3662.86	358.07	338.5	-3597.22	380.2	392.04	-2706.95	-28.9	-12.74	-3415.63	0.36	-10.42	-1285.48	715.13	431.06	-1801.62	113.64	277.94	-3433.02	205.45	1327.64	0	0	0	-3258.39	150.03	1586.37	-3358.9	260.98	1578.2	-957.44	17.23	1773.06	-3703.07	218.11	1688.37	654.84	-279.63	78.25	1253.72	-272.94	85.21	648.29
1.96	-3435.37	205.78	-27.84	-3387.4	211.89	-20.2	-3665.63	358.34	346.98	-3598.68	380.52	399.56	-2706.95	-28.9	-12.74	-3390.43	-5.24	-7.54	-1299.43	715.89	432.27	-1801.62	113.64	277.94	-3430.73	205.86	1327.99	0	0	0	-3228.53	150.07	1586.89	-3347.27	260.06	1578.87	-957.44	17.23	1773.06	-3696.1	217.07	1688.56	654.52	-279.24	78.31	1254.13	-273.41	85.11	648.25
1.97	-3435.37	205.78	-27.84	-3387.4	211.89	-20.2	-3668.42	358.6	355.51	-3600.13	380.83	407.12	-2706.95	-28.9	-12.74	-3284.45	-3.16	6.51	-1313.28	716.61	433.45	-1801.62	113.64	277.94	-3407.25	205.8	1326.92	0	0	0	-3242.7	147.15	1587.87	-3335.22	258.99	1579.56	-957.44	17.23	1773.06	-3689.06	216.02	1688.76	654.83	-279.39	78.61	1253.89	-273.82	84.98	649.12
1.98	-3435.37	205.78	-27.84	-3387.4	211.89	-20.2	-3671.22	358.85	364.07	-3601.59	381.11	414.7	-2706.95	-28.9	-12.74	-3298.3	-4.5	5.69	-1327.04	717.27	434.6	-1801.62	113.64	277.94	-3458.05	205.6	1326.46	0	0	0	-3227.89	146.61	1588.54	-3322.74	257.79	1580.27	-957.44	17.23	1773.06	-3681.94	214.95	1688.95	654.87	-279.64	78.53	1253.4	-273.61	84.89	649.43
1.99	-3435.37	205.78	-27.84	-3387.4	211.89	-20.2	-3674.03	359.08	372.68	-3603.04	381.37	422.31	-2706.95	-28.9	-12.74	-3260.72	-7.43	8.83	-1340.69	717.89	435.71	-1801.62	113.64	277.94	-3433.64	206.17	1324.6	0	0	0	-3241.86	147.13	1590.69	-3309.81	256.45	1581	-957.44	17.23	1773.06	-3674.74	213.86	1689.15	655.07	-279.87	78.39	1253.89	-273.28	85.17	649.41
2	-3435.37	205.78	-27.84	-3387.4	211.89	-20.2	-3676.84	359.29	381.31	-3604.48	381.61	429.94	-2706.95	-28.9	-12.74	-3224.82	-10.06	11.69	-1354.24	718.45	436.79	-1801.62	113.64	277.94	-3421.11	204.11	1324.49	0	0	0	-3213.63	145.58	1590.81	-3296.42	254.98	1581.74	-957.44	17.23	1773.06	-3667.47	212.76	1689.34	656.31	-279.13	78.99	1253.9	-273.33	85.22	649.4
2.01	-3435.37	205.78	-27.84	-3387.4	211.89	-20.2	-3679.64	359.49	389.99	-3605.92	381.83	437.6	-2706.95	-28.9	-12.74	-3190.57	-12.39	14.28	-1367.69	718.95	437.84	-1801.62	113.64	277.94	-3378.55	202.25	1324.18	0	0	0	-3216.57	143.85	1591.59	-3282.56	253.36	1582.5	-957.44	17.23	1773.06	-3660.12	211.64	1689.54	655.49	-279.45	78.58	1254.2	-273.41	85.18	649.09
2.02	-3435.37	205.78	-27.84	-3387.4	211.89	-20.2	-3682.45	359.68	398.69	-3607.34	382.02	445.27	-2706.95	-28.9	-12.74	-3157.93	-14.46	16.62	-1381.02	719.4	438.86	-1801.62	113.64	277.94	-3388.52	201.11	1322.71	0	0	0	-3206.97	141.75	1592.92	-3268.22	251.6	1583.27	-957.44	17.23	1773.06	-3652.69	210.51	1689.74	655.7	-279.54	78.59	1254.76	-273.8	85.19	648.44
2.03	-3435.37	205.78	-27.84	-3387.4	211.89	-20.2	-3685.26	359.85	407.42	-3608.75	382.2	452.97	-2706.95	-28.9	-12.74	-3126.88	-16.26	18.69	-1394.25	719.8	439.84	-1801.62	113.64	277.94	-3385.84	200.86	1321.85	0	0	0	-3150.84	139.79	1591.89	-3253.38	249.71	1584.05	-957.44	17.23	1773.06	-3645.19	209.36	1689.93	655.69	-279.32	78.63	1253.93	-273.37	85.24	648.51
2.04	-3435.37	205.78	-27.84	-3387.4	211.89	-20.2	-3688.05	360	416.18	-3610.15	382.36	460.68	-2706.95	-28.9	-12.74	-3097.39	-17.81	20.53	-1407.37	720.14	440.78	-1801.62	113.64	277.94	-3359.27	197.98	1321.28	0	0	0	-3163.35	137.97	1593.57	-3238.03	247.66	1584.84	-957.44	17.23	1773.06	-3637.61	208.19	1690.13	656.11	-279.26	78.82	1253.83	-273.07	85.48	648.04
2.05	-3435.37	205.78	-27.84	-3387.4	211.89	-20.2	-3690.84	360.14	424.97	-3611.53	382.5	468.41	-2706.95	-28.9	-12.74	-3069.44	-19.12	22.12	-1420.38	720.42	441.69	-1801.62	113.64	277.94	-3352.1	198.92	1320.49	0	0	0	-3175.08	135.77	1595.19	-3222.16	245.48	1585.63	-957.44	17.23	1773.06	-3629.95	207.01	1690.33	655.87	-279.24	78.72	1253.77	-274.18	84.85	648.11
2.06	-3435.37	205.78	-27.84	-3387.4	211.89	-20.2	-3693.61	360.26	433.78	-3612.89	382.61	476.16	-2706.95	-28.9	-12.74	-3042.99	-20.21	23.48	-1433.27	720.65	442.57	-1801.62	113.64	277.94	-3352.62	195.06	1318.56	0	0	0	-3143.66	133.27	1595.47	-3205.75	243.15	1586.42	-957.44	17.23	1773.06	-3622.23	205.82	1690.54	655	-279.61	78.38	1254.13	-273.34	85.43	647.86
2.07	-3435.37	205.78	-27.84	-3387.4	211.89	-20.2	-3696.38	360.37	442.61	-3614.23	382.71	483.91	-2706.95	-28.9	-12.74	-3018.02	-21.08	24.62	-1446.04	720.82	443.41	-1801.62	113.64	277.94	-3360.36	194.08	1318.04	0	0	0	-3149.78	131.11	1596.2	-3177.82	241.66	1585.89	-957.44	17.23	1773.06	-3614.42	204.61	1690.74	655.5	-279.41	78.58	1253.9	-273.7	85.22	649.05
2.08	-3435.37	205.78	-27.84	-3387.4	211.89	-20.2	-3699.12	360.46	451.45	-3615.55	382.79	491.68	-2706.95	-28.9	-12.74	-2994.49	-21.76	25.55	-1458.7	720.93	444.22	-1801.62	113.64	277.94	-3310.53	192.12	1316.91	0	0	0	-3120.94	131.36	1595.99	-3168.74	238.55	1587.88	-957.44	17.23	1773.06	-3606.55	203.39	1690.94	655.98	-279.58	78.67	1254.09	-273.53	85.16	648.99
2.09	-3435.37	205.78	-27.84	-3387.4	211.89	-20.2	-3701.84	360.54	460.32	-3616.84	382.85	499.45	-2706.95	-28.9	-12.74	-2972.39	-22.26	26.27	-1471.24	720.99	444.98	-1801.62	113.64	277.94	-3304.54	191.67	1316.52	0	0	0	-3130.32	127.02	1597.77	-3124.55	239.06	1587.26	-957.44	17.23	1773.06	-3598.59	202.15	1691.15	655.05	-279.59	78.55	1254.43	-273.68	85.38	648.32
2.1	-3435.37	205.78	-27.84	-3387.4	211.89	-20.2	-3704.54	360.61	469.19	-3618.11	382.89	507.23	-2706.95	-28.9	-12.74	-2951.68	-22.58	26.79	-1483.65	720.98	445.72	-1801.62	113.64	277.94	-3310.57	188.12	1315.56	0	0	0	-3117.44	125.91	1599.13	-3104.05	235.37	1587.49	-957.44	17.23	1773.06	-3590.57	200.9	1691.35	653.97	-279.25	78.3	1254.43	-273.95	85.16	648.69
2.11	-3435.37	205.78	-27.84	-3387.4	211.89	-20.2	-3707.22	360.65	478.08	-3619.34	382.91	515.02	-2706.95	-28.9	-12.74	-2932.33	-22.74	27.12	-1495.95	720.92	446.41	-1801.62	113.64	277.94	-3317.73	186.51	1315.29	0	0	0	-3108.04	120.46	1598.58	-3124.3	232.39	1589.54	-957.44	17.23	1773.06	-3582.47	199.64	1691.56	655.17	-279.6	78.65	1253.66	-273.73	84.88	649.54
2.12	-3435.37	205.78	-27.84	-3387.4	211.89	-20.2	-3709.87	360.69	486.98	-3620.54	382.91	522.81	-2706.95	-28.9	-12.74	-2914.33	-22.76	27.26	-1508.12	720.79	447.07	-1801.62	113.64	277.94	-3282.81	185.36	1314.3	0	0	0	-3093.02	118.29	1598.35	-3126.81	231.66	1590.75	-957.44	17.23	1773.06	-3574.3	198.37	1691.77	655.25	-279.74	78.6	1253.88	-274.41	84.79	649.07
2.13	-3435.37	205.78	-27.84	-3387.4	211.89	-20.2	-3712.49	360.71	495.89	-3621.71	382.89	530.6	-2706.95	-28.9	-12.74	-2897.63	-22.64	27.23	-1520.16	720.61	447.69	-1801.62	113.64	277.94	-3242.08	184.49	1312.75	0	0	0	-3081.54	116.76	1598.81	-3118.56	226.6	1591.85	-957.44	17.23	1773.06	-3566.06	197.08	1691.98	655.29	-279.67	78.36	1253.92	-274.13	84.87	647.91
2.14	-3435.37	205.78	-27.84	-3387.4	211.89	-20.2	-3715.08	360.72	504.81	-3622.84	382.85	538.39	-2706.95	-28.9	-12.74	-2882.21	-22.4	27.03	-1532.07	720.36	448.27	-1801.62	113.64	277.94	-3274	179.56	1312.47	0	0	0	-3092.22	112.91	1600.85	-3079.18	225.41	1593.02	-957.44	17.23	1773.06	-3557.74	195.79	1692.19	655.26	-279.37	78.56	1253.48	-273.74	85.23	648.56
2.15	-3435.37	205.78	-27.84	-3387.4	211.89	-20.2	-3717.63	360.71	513.72	-3623.93	382.8	546.17	-2706.95	-28.9	-12.74	-2868.04	-22.06	26.67	-1543.86	720.06	448.81	-1801.62	113.64	277.94	-3274.75	178.9	1311.8	0	0	0	-3094.76	110.99	1602.14	-3103.45	221.71	1594.87	-957.44	17.23	1773.06	-3549.36	194.48	1692.4	655.34	-279.56	78.57	1254.09	-273.68	85.28	648.63
2.16	-3435.37	205.78	-27.84	-3387.4	211.89	-20.2	-3720.14	360.68	522.64	-3624.98	382.72	553.96	-2706.95	-28.9	-12.74	-2855.1	-21.62	26.16	-1555.51	719.69	449.32	-1801.62	113.64	277.94	-3257.95	177.41	1312.28	0	0	0	-3091.97	107.31	1602.59	-3096.37	218.95	1595.17	-957.44	17.23	1773.06	-3540.9	193.16	1692.61	656.34	-279.28	78.85	1254.41	-273.2	85.56	649.01
2.17	-3435.37	205.78	-27.84	-3387.4	211.89	-20.2	-3722.61	360.65	531.56	-3625.99	382.63	561.73	-2706.95	-28.9	-12.74	-2843.35	-21.1	25.5	-1567.03	719.25	449.78	-1801.62	113.64	277.94	-3248.88	174.39	1311.46	0	0	0	-3071.27	103.84	1602.32	-3083.87	215.25	1594.91	-957.44	17.23	1773.06	-3532.37	191.83	1692.82	655.84	-279.67	78.71	1253.89	-273.61	85.54	648.43
2.18	-3435.37	205.78	-27.84	-3387.4	211.89	-20.2	-3725.04	360.6	540.47	-3626.96	382.52	569.5	-2706.95	-28.9	-12.74	-2832.77	-20.51	24.71	-1578.42	718.76	450.2	-1801.62	113.64	277.94	-3256.54	171.51	1312.4	0	0	0	-3031.44	102.98	1602.42	-3060.75	211.45	1595.28	-957.44	17.23	1773.06	-3523.77	190.48	1693.04	655.21	-279.37	78.54	1253.61	-273.63	85.2	647.46
2.19	-3435.37	205.78	-27.84	-3387.4	211.89	-20.2	-3727.43	360.53	549.39	-3627.87	382.39	577.26	-2706.95	-28.9	-12.74	-2823.33	-19.86	23.78	-1589.66	718.2	450.59	-1801.62	113.64	277.94	-3225.38	168.63	1312.48	0	0	0	-3067.9	97.6	1604.47	-3027.66	207.63	1595.27	-957.44	17.23	1773.06	-3515.09	189.13	1693.25	655.43	-279.19	78.35	1254.36	-273.59	85.35	647.26
2.2	-3435.37	205.78	-27.84	-3387.4	211.89	-20.2	-3729.76	360.45	558.29	-3628.74	382.24	585.01	-2706.95	-28.9	-12.74	-2815.01	-19.17	22.74	-1600.77	717.57	450.93	-1801.62	113.64	277.94	-3211.58	165.3	1311.45	0	0	0	-3033.92	95.91	1605.42	-3031.19	205.28	1599.23	-957.44	17.23	1773.06	-3506.35	187.77	1693.47	655.31	-279.71	78.28	1254.51	-273.65	85.32	648.57
2.21	-3435.37	205.78	-27.84	-3387.4	211.89	-20.2	-3732.05	360.36	567.18	-3629.55	382.08	592.74	-2706.95	-28.9	-12.74	-2807.77	-18.45	21.58	-1611.74	716.88	451.24	-1801.62	113.64	277.94	-3189.66	162.56	1312.56	0	0	0	-3022.01	91.62	1606.82	-3005.16	201.18	1599.65	-957.44	17.23	1773.06	-3497.54	186.4	1693.68	656.07	-279.81	78.74	1254.37	-273.72	85.02	649.12
2.22	-3435.37	205.78	-27.84	-3387.4	211.89	-20.2	-3734.28	360.26	576.06	-3630.31	381.89	600.46	-2706.95	-28.9	-12.74	-2801.58	-17.72	20.32	-1622.57	716.13	451.5	-1801.62	113.64	277.94	-3206.05	157.84	1312.48	0	0	0	-3021.32	87.56	1609.68	-3008.42	198.54	1603.52	-957.44	17.23	1773.06	-3488.66	185.02	1693.9	654.93	-279.46	78.64	1254.55	-273.74	85.18	649.16
2.23	-3435.37	205.78	-27.84	-3387.4	211.89	-20.2	-3736.46	360.14	584.93	-3631.02	381.69	608.17	-2706.95	-28.9	-12.74	-2796.42	-16.98	18.96	-1633.25	715.3	451.72	-1801.62	113.64	277.94	-3145.46	154.33	1312.79	0	0	0	-2972.18	85.73	1611.31	-3016.52	195.72	1606	-957.44	17.23	1773.06	-3479.71	183.63	1694.12	654.7	-279.75	78.35	1253.05	-273.33	84.9	649.1
2.24	-3435.37	205.78	-27.84	-3387.4	211.89	-20.2	-3738.58	360	593.79	-3631.67	381.47	615.85	-2706.95	-28.9	-12.74	-2792.26	-16.25	17.51	-1643.78	714.42	451.89	-1801.62	113.64	277.94	-3157.87	150.7	1314.13	0	0	0	-2997.92	80.57	1614.55	-2999.55	189.7	1609.43	-957.44	17.23	1773.06	-3470.69	182.23	1694.34	655.79	-279.48	78.7	1253.24	-273.63	84.71	649.88
2.25	-3435.37	205.78	-27.84	-3387.4	211.89	-20.2	-3740.63	359.86	602.62	-3632.25	381.24	623.52	-2706.95	-28.9	-12.74	-2789.07	-15.54	15.98	-1654.17	713.46	452.03	-1801.62	113.64	277.94	-3134	146.81	1316.61	0	0	0	-2996.89	77.32	1619.52	-2982.44	187.71	1613.19	-957.44	17.23	1773.06	-3461.6	180.83	1694.56	655.58	-279.19	78.81	1254.02	-273.43	85.3	648.56
2.26	-3435.37	205.78	-27.84	-3387.4	211.89	-20.2	-3742.63	359.7	611.44	-3632.78	380.99	631.16	-2706.95	-28.9	-12.74	-2786.83	-14.87	14.38	-1664.41	712.43	452.12	-1801.62	113.64	277.94	-3130.31	143.64	1318.2	0	0	0	-2954.46	74.29	1621.89	-3001.49	185.58	1618.01	-957.44	17.23	1773.06	-3452.44	179.41	1694.79	655.68	-279.46	78.82	1253.67	-273.5	85.31	648.91
2.27	-3435.37	205.78	-27.84	-3387.4	211.89	-20.2	-3744.55	359.52	620.23	-3633.24	380.72	638.78	-2706.95	-28.9	-12.74	-2785.5	-14.24	12.7	-1674.5	711.34	452.17	-1801.62	113.64	277.94	-3133.36	138.3	1319.53	0	0	0	-2953.48	70.09	1626.45	-2989.73	179.44	1620.62	-957.44	17.23	1773.06	-3443.22	177.99	1695.01	655.04	-279.64	78.39	1253.72	-273.15	85.29	649.16
2.28	-3435.37	205.78	-27.84	-3387.4	211.89	-20.2	-3746.41	359.33	629	-3633.63	380.43	646.37	-2706.95	-28.9	-12.74	-2785.06	-13.68	10.97	-1684.44	710.18	452.17	-1801.62	113.64	277.94	-3118.84	136.53	1321.68	0	0	0	-2957.78	66.5	1630.37	-2986.84	176.78	1625.95	-957.44	17.23	1773.06	-3433.92	176.56	1695.24	655.2	-279.57	78.38	1253.77	-273.17	85.19	648.87
2.29	-3435.37	205.78	-27.84	-3387.4	211.89	-20.2	-3748.2	359.14	637.74	-3633.95	380.13	653.94	-2706.95	-28.9	-12.74	-2785.47	-13.19	9.19	-1694.22	708.95	452.14	-1801.62	113.64	277.94	-3092.02	132.54	1324.26	0	0	0	-2939.49	62.43	1634.27	-2966.09	172.77	1629.67	-957.44	17.23	1773.06	-3424.57	175.13	1695.46	656.24	-279.4	78.84	1254.02	-273.45	85.21	648.64
2.3	-3435.37	205.78	-27.84	-3387.4	211.89	-20.2	-3749.91	358.92	646.46	-3634.2	379.81	661.47	-2706.95	-28.9	-12.74	-2786.72	-12.79	7.37	-1703.84	707.64	452.05	-1801.62	113.64	277.94	-3048.96	127.7	1326.16	0	0	0	-2917.58	59.07	1638.23	-2927.39	170.54	1632.15	-957.44	17.23	1773.06	-3415.14	173.68	1695.69	654.88	-279.34	78.63	1253.82	-273.33	85.24	649.19
2.31	-3435.37	205.78	-27.84	-3387.4	211.89	-20.2	-3751.55	358.7	655.14	-3634.38	379.47	668.98	-2706.95	-28.9	-12.74	-2788.77	-12.48	5.51	-1713.31	706.27	451.92	-1801.62	113.64	277.94	-3079.23	123.17	1328.11	0	0	0	-2923.44	55.98	1642.46	-2903.14	164.93	1635.75	-957.44	17.23	1773.06	-3405.65	172.23	1695.92	655.46	-279.33	78.66	1253.5	-273.21	85.27	648.49
2.32	-3435.37	205.78	-27.84	-3387.4	211.89	-20.2	-3753.11	358.46	663.79	-3634.48	379.12	676.45	-2706.95	-28.9	-12.74	-2791.63	-12.29	3.61	-1722.62	704.83	451.75	-1801.62	113.64	277.94	-3057.1	121.81	1331.65	0	0	0	-2906.94	53.49	1645.76	-2904.93	163.65	1641.42	-957.44	17.23	1773.06	-3396.09	170.78	1696.15	655.69	-279.58	78.57	1253.83	-273.3	85.28	647.5
2.33	-3435.36	205.78	-27.84	-3387.4	211.89	-20.2	-3754.58	358.21	672.41	-3634.51	378.75	683.89	-2706.95	-28.9	-12.74	-2828.93	-12.73	-6.86	-1731.76	703.31	451.53	-1801.62	113.64	277.94	-3045.67	118.87	1333.09	0	0	0	-2905.3	49.45	1650.59	-2876.6	158.78	1644.9	-957.44	17.23	1773.06	-3386.46	169.32	1696.38	655.77	-278.86	78.82	1254.23	-273.64	84.93	648.68
2.34	-3425.9	204.78	-32.01	-3387.4	211.89	-20.2	-3755.97	357.94	680.99	-3634.45	378.37	691.29	-2706.95	-28.9	-12.74	-2812.91	-12.99	-6.04	-1740.74	701.72	451.27	-1801.62	113.64	277.94	-3036.99	114.84	1334.59	0	0	0	-2903.92	44.1	1654.59	-2897.08	155.6	1649.66	-957.44	17.23	1773.06	-3376.77	167.85	1696.61	654.84	-279.42	78.38	1254.41	-273.58	85.22	649
2.35	-3431.35	204.68	-38.79	-3387.4	211.89	-20.2	-3757.28	357.66	689.53	-3634.32	377.97	698.65	-2706.95	-28.9	-12.74	-2803.91	-10.75	-4.81	-1749.56	700.06	450.95	-1801.62	113.64	277.94	-3013.62	111.26	1335.97	0	0	0	-2876.16	42.05	1657.98	-2893.64	152.49	1652.62	-957.44	17.23	1773.06	-3367.01	166.38	1696.84	655.04	-279.32	78.57	1253.73	-273.76	84.93	648.67
2.36	-3430.47	204.96	-41	-3387.34	211.9	-20.19	-3758.49	357.37	698.03	-3634.09	377.55	705.97	-2706.95	-28.9	-12.74	-2828.28	-10.1	-9.53	-1758.21	698.32	450.6	-1801.62	113.64	277.94	-3033.17	107.8	1338.62	0	0	0	-2871.11	38.39	1660.94	-2877.04	149.21	1655.9	-957.44	17.23	1773.06	-3357.19	164.91	1697.08	655.79	-279.22	78.59	1253.11	-273.54	84.85	648.76
2.37	-3424.87	206.77	-42.51	-3326.66	213.88	-6.51	-3759.61	357.07	706.49	-3633.79	377.12	713.25	-2706.95	-28.9	-12.74	-2822.83	-11.34	-9.51	-1766.7	696.51	450.19	-1801.62	113.64	277.94	-2999.58	104.56	1340.11	0	0	0	-2849.07	36.76	1664.52	-2871.17	147.63	1660.67	-957.44	17.23	1773.06	-3347.3	163.43	1697.31	655.31	-279	78.53	1253.73	-273.89	85.11	649
2.38	-3379.45	208.59	-41.51	-3285.91	215.01	5.18	-3760.64	356.76	714.9	-3633.39	376.67	720.49	-2706.95	-28.9	-12.74	-2816.56	-13.35	-8.21	-1775.01	694.63	449.74	-1801.62	113.64	277.94	-2975.97	102	1340.67	0	0	0	-2848.72	33.77	1668.32	-2848.32	144.99	1664.06	-957.44	17.23	1773.06	-3337.35	161.94	1697.55	655.4	-279.57	78.5	1253.5	-273.28	85.19	648.82
2.39	-3355.37	208.51	-37.65	-3300.09	210.3	4.78	-3761.57	356.43	723.26	-3632.9	376.21	727.68	-2706.95	-28.9	-12.74	-2758.95	-10.42	2.02	-1783.15	692.67	449.24	-1801.62	113.64	277.94	-2972.46	99.81	1343.13	0	0	0	-2833.33	32.68	1671.84	-2853.89	142.14	1667.14	-957.44	17.23	1773.06	-3327.34	160.45	1697.79	655.02	-279.45	78.39	1254.23	-273.73	85.16	648.63
2.4	-3306.41	206.28	-26.51	-3254.31	212.42	16.64	-3762.4	356.09	731.57	-3632.32	375.73	734.82	-2706.95	-28.9	-12.74	-2788.12	-11.1	-2.78	-1791.11	690.63	448.69	-1801.62	113.64	277.94	-2969.2	100.27	1345.44	0	0	0	-2830.29	29.75	1674.31	-2827.5	139.23	1670.14	-957.44	17.23	1773.06	-3317.26	158.96	1698.03	654.96	-279.13	78.71	1254.37	-274.03	84.89	649.43
2.41	-3244.03	203.83	-15.08	-3244.81	207.75	20.65	-3763.13	355.74	739.83	-3631.65	375.24	741.91	-2706.95	-28.9	-12.74	-2786.5	-11.19	-3.38	-1798.9	688.52	448.09	-1801.62	113.64	277.94	-2939.68	97.45	1346.47	0	0	0	-2809.71	29.01	1676.27	-2794.19	137.2	1671.92	-957.44	17.23	1773.06	-3307.12	157.47	1698.27	656	-279.31	78.83	1253.84	-273.73	85.1	649.22
2.42	-3241.17	200.8	-14.11	-3190.79	204.24	30.18	-3763.76	355.38	748.04	-3630.87	374.73	748.96	-2706.95	-28.9	-12.74	-2829.12	-12.38	-9.6	-1806.52	686.33	447.44	-1801.62	113.64	277.94	-2913.29	96.08	1348.24	0	0	0	-2820.82	27.29	1680.41	-2779	135.33	1674.92	-957.44	17.23	1773.06	-3296.91	155.97	1698.51	655.43	-279.07	78.79	1254.01	-273.63	85.24	648.72
2.43	-3206.18	199.13	-8.17	-3162.49	197.83	34.59	-3764.27	355	756.19	-3630	374.21	755.95	-2706.95	-28.9	-12.74	-2799.65	-10.07	-5.75	-1813.95	684.06	446.74	-1801.62	113.64	277.94	-2910.56	98.35	1350.4	0	0	0	-2811.41	26.34	1683.09	-2802.73	134.06	1679.15	-957.44	17.23	1773.06	-3286.64	154.47	1698.75	655.5	-279.38	78.63	1254.23	-273.71	85.17	648.34
2.44	-3122.79	193.74	2.62	-3115.71	195.37	40	-3764.68	354.61	764.28	-3629.03	373.68	762.88	-2706.95	-28.9	-12.74	-2806.25	-11.59	-7.29	-1821.21	681.71	446	-1801.62	113.64	277.94	-2927.15	97.14	1351.65	0	0	0	-2801.9	25.15	1686.18	-2797.91	134.68	1681.89	-957.44	17.23	1773.06	-3276.31	152.97	1699	654.63	-279.95	78.19	1254.73	-273.42	85.06	648.22
2.45	-3101.3	190.15	2.92	-3107.99	193.26	37.54	-3764.97	354.22	772.31	-3627.95	373.12	769.76	-2706.95	-28.9	-12.74	-2795.1	-9.32	-5.35	-1828.28	679.28	445.2	-1801.62	113.64	277.94	-2906.53	97.21	1353.09	0	0	0	-2788.71	23.22	1688.43	-2773.19	133.87	1684.69	-957.44	17.23	1773.06	-3265.92	151.47	1699.24	655.81	-278.94	78.7	1253.71	-273.41	85.14	647.45
2.46	-3065.2	188.35	4.75	-3054.4	189.04	41.61	-3765.15	353.8	780.28	-3626.77	372.56	776.59	-2706.95	-28.9	-12.74	-2815.32	-12.09	-7.93	-1835.16	676.78	444.35	-1801.62	113.64	277.94	-2886.9	96.96	1354.39	0	0	0	-2768.31	21.77	1690.32	-2771.99	132.62	1686.82	-957.44	17.23	1773.06	-3255.47	149.96	1699.49	655.39	-278.96	78.55	1254.48	-273.26	85.33	648.91
2.47	-3012.73	184.49	7.09	-3028.37	187.06	40.4	-3765.21	353.38	788.19	-3625.47	371.98	783.35	-2706.95	-28.9	-12.74	-2759.26	-11.39	1.48	-1841.86	674.2	443.45	-1801.62	113.64	277.94	-2897.35	95.21	1355.18	0	0	0	-2759.83	21.2	1693	-2749.3	130.98	1689.13	-957.44	17.23	1773.06	-3244.95	148.46	1699.74	655.49	-279.41	78.81	1253.68	-273.42	84.91	648.99
2.48	-2959.09	184.8	11.06	-2974.01	185.73	44.25	-3765.15	352.95	796.02	-3624.07	371.39	790.05	-2706.95	-28.9	-12.74	-2794.98	-11.08	-6.4	-1848.38	671.53	442.5	-1801.62	113.64	277.94	-2856.3	96.24	1355.97	0	0	0	-2746.15	22.27	1695.06	-2739.01	130.07	1691.6	-957.44	17.23	1773.06	-3234.38	146.95	1699.99	654.81	-279.63	78.39	1253.59	-273.29	85.06	648.42
2.49	-2927.02	182.82	11.69	-2975.7	182.37	37.12	-3764.97	352.5	803.79	-3622.56	370.78	796.68	-2706.95	-28.9	-12.74	-2808.47	-11.08	-6.54	-1854.7	668.78	441.5	-1801.62	113.64	277.94	-2868.21	94.98	1357.13	0	0	0	-2735.47	21.15	1697.08	-2762.51	132.75	1694.66	-957.44	17.23	1773.06	-3223.74	145.44	1700.24	654.35	-279.67	78.44	1254.31	-273.25	85.36	648.22
2.5	-2879.23	181.51	12.72	-2903.98	181.02	39.77	-3764.66	352.05	811.49	-3620.93	370.16	803.25	-2706.95	-28.9	-12.74	-2812.14	-10.34	-9.44	-1860.83	665.96	440.44	-1801.62	113.64	277.94	-2873.05	94.54	1357.04	0	0	0	-2726.68	21.41	1699.61	-2702.09	133.76	1695.55	-957.44	17.23	1773.06	-3213.04	143.94	1700.49	655.71	-279.54	78.98	1254.05	-273.96	84.97	648.23
2.51	-2840.98	183.32	13.01	-2814.15	181.69	47.22	-3764.22	351.58	819.11	-3619.18	369.52	809.76	-2706.95	-28.9	-12.74	-2775.74	-7.18	-2.66	-1866.77	663.04	439.34	-1801.62	113.64	277.94	-2833.66	94.88	1357.88	0	0	0	-2707.66	21.79	1702.18	-2730.46	132.41	1699.64	-957.44	17.23	1773.06	-3202.28	142.43	1700.74	655.16	-279.43	78.85	1253.99	-273.82	84.87	648.55
2.52	-2809.5	186.98	9.95	-2821.28	185.72	37.78	-3763.65	351.1	826.66	-3617.31	368.87	816.19	-2706.95	-28.9	-12.74	-2778.98	-9.45	-2.64	-1872.52	660.05	438.18	-1801.62	113.64	277.94	-2834.63	94.04	1356.98	0	0	0	-2707.85	22.46	1703.95	-2703.84	133.39	1699.85	-957.44	17.23	1773.06	-3191.47	140.92	1701	654.99	-279.32	78.6	1253.85	-273.83	84.93	648.91
2.53	-2778.44	192.25	9.02	-2793.97	188.98	31.57	-3762.95	350.61	834.13	-3615.33	368.21	822.56	-2706.95	-28.9	-12.74	-2814.01	-9.39	-8.29	-1878.06	656.97	436.96	-1801.62	113.64	277.94	-2812.12	93.91	1358.1	0	0	0	-2687.92	23.15	1705.6	-2689.75	133.43	1701.92	-957.44	17.23	1773.06	-3180.59	139.42	1701.25	656.41	-279.21	78.9	1254	-274.01	84.78	648.47
2.54	-2736.76	196.11	9.79	-2720.11	192.68	36.7	-3762.11	350.1	841.53	-3613.22	367.54	828.85	-2706.95	-28.9	-12.74	-2769.37	-6.71	0.53	-1883.41	653.81	435.69	-1801.62	113.64	277.94	-2833.43	94.5	1358.33	0	0	0	-2699.95	23.98	1709.51	-2670.3	134.23	1703.93	-957.44	17.23	1773.06	-3169.65	137.91	1701.51	655.22	-279.55	78.55	1253.49	-273.61	85.14	649.17
2.55	-2707.7	201.95	8.68	-2705.87	194.83	30.94	-3761.14	349.59	848.84	-3610.98	366.85	835.07	-2706.95	-28.9	-12.74	-2743.09	-9.31	5.9	-1888.56	650.57	434.37	-1801.62	113.64	277.94	-2776.19	93.44	1358.28	0	0	0	-2682.46	24.66	1709.77	-2667.46	135.29	1705.9	-957.44	17.23	1773.06	-3158.66	136.41	1701.77	655.13	-279.68	78.15	1253.52	-273.22	85.42	648.31
2.56	-2645.17	207.27	13.65	-2645.17	202.56	33.07	-3760.02	349.07	856.06	-3608.62	366.15	841.21	-2706.95	-28.9	-12.74	-2782.33	-12.39	-1.1	-1893.51	647.24	433	-1801.62	113.64	277.94	-2779.51	92.51	1358.9	0	0	0	-2662.88	27.26	1710.69	-2641.6	137.11	1706.69	-957.44	17.23	1773.06	-3147.6	134.91	1702.03	655.89	-279.65	78.33	1254	-274.38	84.93	648.2
2.57	-2626.18	214.89	12.06	-2632.74	207.97	29.34	-3758.76	348.53	863.2	-3606.12	365.44	847.27	-2706.95	-28.9	-12.74	-2759	-9.7	2.35	-1898.25	643.82	431.56	-1801.62	113.64	277.94	-2768.69	92.32	1359	0	0	0	-2645.77	27.48	1712.19	-2646.9	136.49	1706.93	-957.44	17.23	1773.06	-3136.49	133.41	1702.29	655.28	-279.66	78.26	1253.88	-274.1	84.94	648.52
2.58	-2589.3	223.61	13.96	-2549.6	213.53	34.55	-3757.35	347.99	870.25	-3603.5	364.71	853.25	-2706.95	-28.9	-12.74	-2741.33	-9.4	4.15	-1902.79	640.32	430.08	-1801.62	113.64	277.94	-2747.94	94.59	1357.93	0	0	0	-2639.29	27.77	1714.02	-2635.89	137.89	1707.74	-957.44	17.23	1773.06	-3125.32	131.91	1702.55	655.72	-279.49	78.51	1253.74	-273.94	84.85	649.46
2.59	-2533.19	227.45	19.96	-2539.2	219.29	30.85	-3755.8	347.43	877.21	-3600.74	363.97	859.15	-2706.95	-28.9	-12.74	-2819.3	-11.72	-9.31	-1907.12	636.73	428.54	-1801.62	113.64	277.94	-2765.76	93.66	1357.36	0	0	0	-2620.55	29.73	1714.56	-2642.04	140.44	1709.3	-957.44	17.23	1773.06	-3114.1	130.42	1702.82	656.32	-278.9	78.98	1254.18	-273.94	84.97	648.51
2.6	-2499.48	236.95	23.95	-2509.65	224.68	31.01	-3754.09	346.86	884.08	-3597.84	363.22	864.97	-2706.95	-28.9	-12.74	-2815.75	-12.42	-11.43	-1911.24	633.05	426.94	-1801.62	113.64	277.94	-2743.22	94.4	1355.96	0	0	0	-2630.56	30.58	1715.86	-2628.79	141.24	1710.84	-957.44	17.23	1773.06	-3102.81	128.93	1703.08	654.84	-279.27	78.29	1253.88	-273.69	85.05	647.66
2.61	-2489.29	242.56	23.05	-2472.82	229.17	33.42	-3752.23	346.29	890.86	-3594.8	362.46	870.71	-2706.95	-28.9	-12.74	-2797.85	-11.55	-6.69	-1915.16	629.29	425.28	-1801.62	113.64	277.94	-2709.88	94.43	1355.94	0	0	0	-2616.41	32.18	1716.72	-2595.45	143.22	1709.3	-957.44	17.23	1773.06	-3091.47	127.44	1703.35	654.7	-279.56	78.21	1253.33	-273.22	84.89	648.31
2.62	-2430.69	251.08	32.22	-2459.5	237.86	34.46	-3750.21	345.7	897.53	-3591.63	361.68	876.35	-2706.95	-28.9	-12.74	-2773.52	-9.94	-2.51	-1918.86	625.44	423.57	-1801.62	113.64	277.94	-2719.26	94.2	1355.76	0	0	0	-2614.49	34.12	1716.98	-2607.48	144.19	1711.93	-957.44	17.23	1773.06	-3080.07	125.95	1703.62	655.06	-279.29	78.42	1253.82	-273.64	85.05	647.67
2.63	-2389.34	258.54	35.66	-2485.04	241.21	27.6	-3748.03	345.1	904.11	-3588.31	360.9	881.91	-2706.95	-28.9	-12.74	-2806.29	-12.45	-8.95	-1922.34	621.49	421.8	-1801.62	113.64	277.94	-2722.91	95.7	1354.22	0	0	0	-2609.44	34.92	1717.36	-2550.02	145.73	1709.74	-957.44	17.23	1773.06	-3068.62	124.48	1703.89	655.8	-279.35	78.53	1253.76	-273.58	85.11	648.31
2.64	-2349.62	265.7	38.86	-2460.89	246.57	26.95	-3745.69	344.49	910.59	-3584.85	360.1	887.38	-2706.95	-28.9	-12.74	-2781.66	-12.57	-5.14	-1925.61	617.46	419.97	-1801.62	113.64	277.94	-2702.04	96	1354	0	0	0	-2589.24	38.21	1717.1	-2568.87	147.47	1710.67	-957.44	17.23	1773.06	-3057.11	123	1704.16	655.62	-279.37	78.59	1254.22	-274	84.8	648.7
2.65	-2311.49	272.57	41.82	-2435.74	250.71	26.91	-3743.19	343.87	916.96	-3581.23	359.29	892.75	-2706.95	-28.9	-12.74	-2781.62	-11.38	-4.85	-1928.66	613.34	418.09	-1801.62	113.64	277.94	-2687.9	96.44	1353.31	0	0	0	-2571.53	38.84	1716.76	-2537.32	150.1	1710.23	-957.44	17.23	1773.06	-3045.55	121.53	1704.43	654.48	-280.01	78.1	1254.89	-273.65	85.07	648.65
2.66	-2274.92	279.14	44.56	-2409.83	253.71	27.4	-3740.52	343.25	923.23	-3577.47	358.47	898.03	-2706.95	-28.9	-12.74	-2796.7	-13.06	-8.44	-1931.5	609.13	416.14	-1801.62	113.64	277.94	-2677.28	96.31	1350.8	0	0	0	-2579.27	40.59	1717.23	-2563.35	151.96	1711.37	-957.44	17.23	1773.06	-3033.93	120.06	1704.7	655.5	-279.5	78.58	1253.95	-273.02	85.14	648.65
2.67	-2239.89	285.42	47.07	-2383.38	255.67	28.34	-3737.68	342.61	929.39	-3573.56	357.63	903.22	-2706.95	-28.9	-12.74	-2768.21	-10.71	-2.04	-1934.11	604.82	414.14	-1801.62	113.64	277.94	-2643.27	98.27	1349.82	0	0	0	-2561.46	43.43	1715.93	-2558.1	154.92	1711.66	-957.44	17.23	1773.06	-3022.25	118.6	1704.98	655.09	-279.32	78.64	1254.33	-273.65	85.15	648.04
2.68	-2206.37	291.42	49.37	-2356.63	256.69	29.63	-3734.66	341.96	935.44	-3569.49	356.79	908.3	-2706.95	-28.9	-12.74	-2798.75	-14.92	-8.43	-1936.5	600.42	412.08	-1801.62	113.64	277.94	-2654.69	99.84	1347.81	0	0	0	-2539.72	45.97	1714.02	-2524.98	154.98	1709.23	-957.44	17.23	1773.06	-3010.52	117.15	1705.26	654.89	-279.24	78.71	1253.94	-273.41	85.08	648.57
2.69	-2174.34	297.14	51.45	-2329.81	256.86	31.18	-3731.48	341.3	941.38	-3565.27	355.93	913.29	-2706.95	-28.9	-12.74	-2805.3	-13.91	-10.25	-1938.66	595.93	409.96	-1801.62	113.64	277.94	-2615.84	101.5	1346.77	0	0	0	-2521.85	48.11	1712.93	-2527.77	155.97	1708.56	-957.44	17.23	1773.06	-2998.74	115.7	1705.53	653.95	-279.57	78.18	1254.09	-273.75	85.18	648.57
2.7	-2143.77	302.58	53.33	-2303.17	256.28	32.91	-3728.11	340.63	947.21	-3560.89	355.07	918.18	-2706.95	-28.9	-12.74	-2790.1	-12.49	-6.59	-1940.6	591.35	407.78	-1801.62	113.64	277.94	-2614.47	101.99	1345.01	0	0	0	-2521.36	49.7	1712.44	-2519.65	160.03	1706.98	-957.44	17.23	1773.06	-2986.9	114.26	1705.81	655.38	-279.66	78.59	1253.94	-273.51	85.03	648.71
2.71	-2114.62	307.75	55	-2276.93	255.03	34.72	-3724.57	339.95	952.92	-3556.35	354.19	922.96	-2706.95	-28.9	-12.74	-2776.44	-13.08	-4.68	-1942.31	586.68	405.53	-1801.62	113.64	277.94	-2589.32	102.88	1345.36	0	0	0	-2510.01	51.52	1711.51	-2504.02	163.18	1705.56	-957.44	17.23	1773.06	-2975.01	112.82	1706.09	655.48	-279.47	78.32	1254.26	-273.47	85.15	649.34
2.72	-2086.89	312.66	56.47	-2251.33	253.22	36.53	-3720.84	339.27	958.51	-3551.64	353.3	927.64	-2706.95	-28.9	-12.74	-2791.96	-14.29	-8.07	-1943.79	581.91	403.23	-1801.62	113.64	277.94	-2600.2	103.45	1343.27	0	0	0	-2481.05	54.39	1710.33	-2477.56	165.72	1703.47	-957.44	17.23	1773.06	-2963.07	111.39	1706.38	653.79	-279.54	77.91	1254.5	-273.38	85.25	648.65
2.73	-2060.53	317.31	57.75	-2226.61	250.95	38.24	-3716.93	338.57	963.98	-3546.78	352.4	932.21	-2706.95	-28.9	-12.74	-2790.78	-14.53	-7.83	-1945.04	577.04	400.87	-1801.62	113.64	277.94	-2579	105.55	1341.39	0	0	0	-2477.71	57.6	1709.3	-2491.11	168.95	1704.49	-957.44	17.23	1773.06	-2951.07	109.97	1706.66	655.1	-279.5	78.25	1253.6	-273.44	85.27	647.91
2.74	-2035.52	321.71	58.85	-2202.99	248.29	39.78	-3712.83	337.86	969.33	-3541.74	351.5	936.67	-2706.95	-28.9	-12.74	-2801.15	-14.73	-9.21	-1946.05	572.08	398.44	-1801.62	113.64	277.94	-2572.13	107.05	1341.31	0	0	0	-2469.69	60.61	1707.36	-2460.18	169.73	1703.06	-957.44	17.23	1773.06	-2939.02	108.56	1706.94	655.46	-279.37	78.6	1253.42	-273.44	85.2	647.3
2.75	-2011.84	325.85	59.76	-2180.72	245.36	41.04	-3708.54	337.15	974.56	-3536.54	350.58	941.02	-2706.95	-28.9	-12.74	-2776.54	-12.44	-3.63	-1946.83	567.02	395.95	-1801.62	113.64	277.94	-2548.73	110.18	1338.73	0	0	0	-2450.71	62.01	1706.32	-2434.43	172.27	1701.47	-957.44	17.23	1773.06	-2926.92	107.15	1707.23	655.35	-279.24	78.69	1254.31	-273.81	85.19	647.79
2.76	-1989.46	329.74	60.49	-2160.03	242.24	41.94	-3704.06	336.42	979.66	-3531.16	349.65	945.26	-2706.95	-28.9	-12.74	-2801.01	-13.06	-9.1	-1947.37	561.87	393.4	-1801.62	113.64	277.94	-2544.17	111.44	1338.39	0	0	0	-2429.56	65.15	1704.1	-2418.26	176.78	1699.79	-957.44	17.23	1773.06	-2914.76	105.75	1707.52	655.72	-279.54	78.64	1254.54	-273.81	85.03	648.1
2.77	-1968.35	333.39	61.06	-2141.16	239.03	42.39	-3699.38	335.69	984.63	-3525.61	348.71	949.39	-2706.95	-28.9	-12.74	-2778.61	-13.51	-4.21	-1947.68	556.62	390.79	-1801.62	113.64	277.94	-2537.58	114.01	1338.92	0	0	0	-2421.61	68.08	1703.54	-2408.45	182.09	1699.22	-957.44	17.23	1773.06	-2902.56	104.36	1707.81	655.59	-279.65	78.5	1254.3	-273.73	85.18	648.92
2.78	-1948.49	336.81	61.45	-2124.33	235.82	42.3	-3694.5	334.94	989.46	-3519.89	347.76	953.4	-2706.95	-28.9	-12.74	-2775.13	-12.62	-3.22	-1947.74	551.27	388.11	-1801.62	113.64	277.94	-2522.86	117.82	1337.1	0	0	0	-2416.36	70.86	1702.84	-2389.72	183.3	1697.45	-957.44	17.23	1773.06	-2890.3	102.98	1708.1	655.04	-279.12	78.59	1253.55	-273.5	84.93	649.6
2.79	-1929.84	339.99	61.69	-2109.78	232.71	41.58	-3689.42	334.19	994.17	-3513.98	346.8	957.29	-2706.95	-28.9	-12.74	-2772.47	-12.19	-2.94	-1947.56	545.83	385.37	-1801.62	113.64	277.94	-2469.22	122.21	1338.94	0	0	0	-2400.22	72.99	1702.61	-2388.95	184.91	1696.32	-957.44	17.23	1773.06	-2878	101.61	1708.39	655.35	-279.36	78.58	1253.34	-273.07	85.1	650.12
2.8	-1912.39	342.94	61.77	-2097.76	229.8	40.15	-3684.14	333.43	998.74	-3507.9	345.84	961.06	-2706.95	-28.9	-12.74	-2770.86	-13.84	-2.8	-1947.14	540.28	382.57	-1801.62	113.64	277.94	-2477.6	124.19	1338.33	0	0	0	-2390.59	76.29	1701.76	-2388.82	188.82	1696.97	-957.44	17.23	1773.06	-2865.64	100.25	1708.69	655.75	-279.48	78.67	1254.39	-273.39	85.14	649.33
2.81	-1896.1	345.67	61.7	-2088.48	227.17	37.91	-3678.66	332.66	1003.17	-3501.64	344.86	964.72	-2706.95	-28.9	-12.74	-2778.34	-14.72	-2.24	-1946.47	534.64	379.7	-1801.62	113.64	277.94	-2482.81	127.54	1337.69	0	0	0	-2379.09	80.82	1701.05	-2362.75	191.07	1697.33	-957.44	17.23	1773.06	-2853.23	98.9	1708.98	655.23	-279.8	78.44	1253.87	-273.37	84.89	648.13
2.82	-1880.95	348.18	61.48	-2082.19	224.93	34.77	-3672.97	331.88	1007.47	-3495.19	343.87	968.24	-2706.95	-28.9	-12.74	-2815.52	-13.66	-8.42	-1945.56	528.89	376.77	-1801.62	113.64	277.94	-2450.5	132.36	1339.73	0	0	0	-2348.68	83.37	1701.06	-2370.96	196.02	1698.42	-957.44	17.23	1773.06	-2840.77	97.56	1709.28	655.95	-279.64	78.69	1253.24	-273.44	84.81	648.92
2.83	-1866.91	350.48	61.12	-2079.14	223.16	30.65	-3667.06	331.09	1011.62	-3488.55	342.88	971.65	-2706.95	-28.9	-12.74	-2798.04	-13.63	-7.32	-1944.39	523.05	373.77	-1801.62	113.64	277.94	-2428.05	135.44	1340.87	0	0	0	-2338	86.56	1701.69	-2356.26	199.13	1699.01	-957.44	17.23	1773.06	-2828.26	96.23	1709.58	655.7	-279.31	78.49	1252.98	-273.69	84.69	648.78
2.84	-1853.96	352.56	60.63	-2085.62	217.72	22.22	-3660.94	330.29	1015.63	-3481.73	341.87	974.93	-2706.95	-28.9	-12.74	-2765.27	-12.16	-2.12	-1942.98	517.1	370.71	-1801.62	113.64	277.94	-2420.66	140.42	1343.05	0	0	0	-2327.83	90.1	1703.2	-2354.22	202.21	1699.89	-957.44	17.23	1773.06	-2815.71	94.91	1709.88	655.37	-279.22	78.73	1253.74	-273.45	85	649.03
2.85	-1842.07	354.44	60.01	-2065.12	218.72	19.28	-3654.61	329.49	1019.49	-3474.71	340.86	978.08	-2706.95	-28.9	-12.74	-2760.05	-12.25	-3.1	-1941.31	511.06	367.58	-1801.62	113.64	277.94	-2403.58	145.4	1346.03	0	0	0	-2322.48	94.82	1703.92	-2329.59	205.64	1698.9	-957.44	17.23	1773.06	-2803.1	93.6	1710.18	655.69	-279.18	78.83	1253.52	-273.95	84.67	648.67
2.86	-1831.2	356.12	59.26	-2066.39	216.6	13.98	-3648.05	328.67	1023.2	-3467.5	339.84	981.1	-2706.95	-28.9	-12.74	-2794.59	-12.49	-12.07	-1939.39	504.91	364.38	-1801.62	113.64	277.94	-2413.94	147.55	1347.99	0	0	0	-2316.03	98.26	1705.61	-2307.19	209.93	1700.54	-957.44	17.23	1773.06	-2790.44	92.3	1710.48	654.86	-279.74	78.48	1253.9	-273.88	84.7	648.98
2.87	-1821.35	357.61	58.39	-2054.58	215.99	11.05	-3641.28	327.85	1026.77	-3460.1	338.81	983.98	-2706.95	-28.9	-12.74	-2739.76	-12.43	-3.96	-1937.21	498.65	361.12	-1801.62	113.64	277.94	-2394.89	151.31	1350.04	0	0	0	-2295.93	101.83	1706.13	-2303.45	212.27	1701.45	-957.44	17.23	1773.06	-2777.74	91.01	1710.79	655.8	-279.27	78.79	1254.62	-273.73	85.15	647.71
2.88	-1812.47	358.9	57.41	-2100.5	215.57	0.22	-3634.28	327.02	1030.18	-3452.5	337.77	986.74	-2706.95	-28.9	-12.74	-2706.29	-13.65	2.87	-1934.77	492.3	357.79	-1801.62	113.64	277.94	-2391.87	153.05	1351.82	0	0	0	-2287.73	104.57	1707.24	-2279.35	216.7	1701.48	-957.44	17.23	1773.06	-2764.99	89.74	1711.09	655.53	-278.9	78.69	1255.07	-273.36	85.31	648.41
2.89	-1804.55	360.01	56.32	-2096.46	215.38	-2.89	-3627.06	326.18	1033.43	-3444.7	336.73	989.36	-2706.95	-28.9	-12.74	-2706.11	-14.28	4.71	-1932.07	485.84	354.4	-1801.62	113.64	277.94	-2362.54	155.22	1353.35	0	0	0	-2273.16	109.03	1707.39	-2258.51	220.77	1701.96	-957.44	17.23	1773.06	-2752.19	88.48	1711.4	654.94	-279.61	78.55	1254.36	-273.15	85.21	648.41
2.9	-1797.55	360.93	55.13	-2054.09	214.13	3.99	-3619.6	325.33	1036.54	-3436.7	335.67	991.84	-2706.95	-28.9	-12.74	-2701.08	-16.3	9.61	-1929.12	479.27	350.93	-1801.62	113.64	277.94	-2342.61	159.29	1354.77	0	0	0	-2262.6	111.32	1708.56	-2253.19	223.09	1703.18	-957.44	17.23	1773.06	-2739.35	87.23	1711.71	655.97	-279.46	78.73	1253.59	-273.5	84.95	648.65
2.91	-1791.45	361.67	53.83	-2051.47	213.59	5.26	-3611.92	324.48	1039.48	-3428.49	334.61	994.18	-2706.89	-28.9	-12.72	-2638.16	-17.52	25.05	-1925.89	472.6	347.4	-1801.62	113.64	277.94	-2339.75	161.36	1355.32	0	0	0	-2245.91	114.86	1709.49	-2245.49	227.12	1704.21	-957.44	17.23	1773.06	-2726.45	86	1712.02	656.38	-279.77	78.81	1253.01	-273.57	84.71	648.4
2.92	-1786.22	362.25	52.45	-2051.93	213.94	6.14	-3604	323.62	1042.26	-3420.08	333.54	996.38	-2649.75	-26.03	0.24	-2628.75	-19.71	32.23	-1922.41	465.83	343.8	-1801.62	113.64	277.94	-2323.29	162.97	1357.1	0	0	0	-2236.18	116.87	1711.48	-2226.37	229.6	1705.19	-957.44	17.23	1773.06	-2713.51	84.78	1712.33	654.96	-279.68	78.42	1252.97	-273.88	84.62	647.71
2.93	-1781.84	362.65	50.97	-2096.17	215.16	-4.72	-3595.84	322.75	1044.88	-3411.46	332.46	998.44	-2592.51	-27.75	15.02	-2614.17	-19.83	43.86	-1918.66	458.95	340.13	-1801.62	113.64	277.94	-2311.26	165.55	1359.55	0	0	0	-2222.75	120.06	1712.26	-2219.14	233.14	1706.05	-957.44	17.23	1773.06	-2700.53	83.57	1712.65	655.06	-279.25	78.61	1253.49	-273.69	84.88	648.46
2.94	-1778.28	362.89	49.41	-2090.21	214.52	-1.69	-3587.45	321.87	1047.33	-3402.63	331.38	1000.35	-2595.45	-29.71	24.27	-2584.67	-18.14	59.79	-1914.63	451.96	336.39	-1801.62	113.64	277.94	-2310.25	166.96	1360.8	0	0	0	-2220.78	122.59	1714.3	-2200.48	234.13	1706.87	-957.44	17.23	1773.06	-2687.5	82.37	1712.96	655.51	-279.72	78.42	1253.74	-273.67	84.91	648.53
2.95	-1775.51	362.97	47.77	-2067.14	213.96	2.03	-3578.81	320.98	1049.62	-3393.59	330.28	1002.12	-2570.69	-29.02	39.57	-2561.45	-16.97	73.87	-1910.34	444.86	332.58	-1801.62	113.64	277.94	-2304.02	168.39	1362.85	0	0	0	-2213.75	124.42	1716.32	-2206.92	237.81	1710.27	-957.44	17.23	1773.06	-2674.42	81.19	1713.28	654.71	-279.14	78.3	1253.54	-273.68	84.76	648.83
2.96	-1773.5	362.89	46.06	-2068.4	213.96	1.3	-3569.93	320.09	1051.73	-3384.33	329.18	1003.74	-2513.13	-28.83	60.27	-2534.16	-16.71	87.79	-1905.78	437.66	328.7	-1801.62	113.64	277.94	-2279.45	167.96	1365.08	0	0	0	-2192.59	127.03	1717.45	-2183.91	237.7	1709.14	-957.44	17.23	1773.06	-2661.29	80.03	1713.6	655.45	-279.02	78.58	1253.73	-273.46	85.09	648.11
2.97	-1772.24	362.67	44.29	-2069.43	216.2	0.73	-3560.8	319.19	1053.68	-3374.86	328.08	1005.2	-2497.98	-26.22	71.1	-2539.06	-15.82	94.62	-1900.94	430.35	324.75	-1801.62	113.64	277.94	-2255.83	168.2	1366.9	0	0	0	-2177.84	127.49	1718.5	-2182.57	240.19	1712.98	-957.44	17.23	1773.06	-2648.13	78.88	1713.92	655.78	-279.62	78.58	1254.47	-273.42	85.23	648.43
2.98	-1771.68	362.3	42.45	-2082.97	214.93	-1.39	-3551.42	318.28	1055.45	-3365.17	326.96	1006.52	-2501.9	-24.49	77.81	-2519.07	-13.74	104.73	-1895.83	422.93	320.73	-1801.62	113.64	277.94	-2262.88	170.38	1369.16	0	0	0	-2167.11	129.19	1720.51	-2153.48	241.3	1713.98	-957.44	17.23	1773.06	-2634.91	77.75	1714.24	655.05	-279.13	78.65	1253.81	-273.32	85	648.73
2.99	-1771.82	361.79	40.55	-2059.87	215.11	2.86	-3541.79	317.36	1057.04	-3355.25	325.84	1007.69	-2447.86	-17.83	91.56	-2498.12	-10.67	115.27	-1890.44	415.4	316.63	-1801.62	113.64	277.94	-2254.68	170.32	1372.92	0	0	0	-2144.74	130.31	1721.56	-2128.42	241.91	1713.2	-957.44	17.23	1773.06	-2621.66	76.63	1714.56	654.36	-278.91	78.29	1253.91	-273.64	84.98	648.37
3	-1772.61	361.14	38.6	-2053.79	214.35	4.49	-3531.91	316.44	1058.46	-3345.11	324.72	1008.69	-2414.71	-17.77	103.04	-2484.08	-7.78	123.07	-1884.77	407.76	312.47	-1801.62	113.64	277.94	-2229.11	169.25	1374.25	0	0	0	-2125.47	131.31	1722.84	-2139.31	243.81	1716.84	-957.44	17.23	1773.06	-2608.36	75.52	1714.89	655.6	-279.37	78.58	1254.56	-273.71	85.01	649.31
3.01	-1774.03	360.37	36.61	-2057.06	211.86	4.23	-3521.76	315.51	1059.7	-3334.75	323.58	1009.55	-2396.75	-16.02	110.77	-2448.6	-3.98	132.72	-1878.82	400	308.23	-1801.62	113.64	277.94	-2239.8	169.64	1376.24	0	0	0	-2124.25	131.83	1725.49	-2106.33	242.95	1717.35	-957.44	17.23	1773.06	-2595.01	74.44	1715.22	655.41	-279.34	78.72	1254.19	-273.52	84.99	648.13
3.02	-1776.07	359.46	34.57	-2073.31	214.49	0.9	-3511.36	314.57	1060.76	-3324.16	322.44	1010.24	-2376.45	-11.79	115.83	-2439.08	-2.4	136.86	-1872.59	392.14	303.92	-1801.62	113.64	277.94	-2215.43	169.74	1378.12	0	0	0	-2125.56	131.09	1727.87	-2103.08	243.9	1719.49	-957.44	17.23	1773.06	-2581.62	73.37	1715.55	655.76	-279.27	78.69	1254.5	-273.6	85.16	647.88
3.03	-1778.67	358.43	32.5	-2071.5	216.58	1.12	-3500.69	313.62	1061.63	-3313.34	321.3	1010.77	-2399.19	-9.04	114.39	-2394.6	2.05	146.47	-1866.07	384.17	299.54	-1801.62	113.64	277.94	-2201.11	169.7	1380.65	0	0	0	-2102.43	132.09	1727.96	-2112.85	245.47	1722.74	-957.44	17.23	1773.06	-2568.19	72.32	1715.88	653.91	-279.65	78.07	1253.6	-273.63	84.83	647.96
3.04	-1781.84	357.29	30.39	-2086.66	214.62	0.16	-3489.76	312.67	1062.31	-3302.28	320.14	1011.14	-2338.85	-4.45	125.47	-2360.98	5.63	152.14	-1859.27	376.08	295.09	-1801.62	113.64	277.94	-2185.89	169.72	1381.75	0	0	0	-2095.32	131.96	1730.26	-2091.02	244.17	1722.43	-957.44	17.23	1773.06	-2554.72	71.28	1716.21	653.88	-279.29	78.23	1253.29	-273.78	84.88	648.07
3.05	-1785.53	356.03	28.26	-2053.74	212.96	4.93	-3478.57	311.71	1062.81	-3291	318.99	1011.34	-2288.81	-0.26	136.19	-2327.65	10.28	157.97	-1852.18	367.88	290.56	-1801.62	113.64	277.94	-2190.94	170.48	1382.59	0	0	0	-2080.5	131.81	1731.43	-2090.13	244.01	1725.26	-957.44	17.23	1773.06	-2541.2	70.26	1716.54	655.05	-279.61	78.42	1254.06	-273.71	85.14	647.87
3.06	-1789.71	354.66	26.11	-2058.33	214.5	3.89	-3467.1	310.74	1063.11	-3279.47	317.82	1011.38	-2273.5	3.76	138.78	-2299.88	14.03	162.43	-1844.8	359.56	285.96	-1801.62	113.64	277.94	-2177.64	170.79	1384.09	0	0	0	-2066.43	131.91	1732.8	-2062.26	243.48	1726.75	-957.44	17.23	1773.06	-2527.64	69.26	1716.88	655.71	-279.35	78.76	1253.62	-273.47	85.06	647.57
3.07	-1794.37	353.19	23.94	-2046.07	215.93	8.54	-3455.35	309.77	1063.23	-3267.71	316.65	1011.25	-2253.01	5.38	141.95	-2270.81	18.42	167	-1837.13	351.13	281.28	-1801.62	113.64	277.94	-2161.4	170.85	1385.13	0	0	0	-2061.96	131.61	1734.09	-2040.51	256.04	1741.73	-957.44	17.23	1773.06	-2514.04	68.28	1717.21	655.94	-279.48	78.63	1254.05	-273.63	85.14	648.31
3.08	-1799.48	351.62	21.76	-2075.85	214.5	1.93	-3443.34	308.79	1063.14	-3255.71	315.48	1010.95	-2220	14.45	147.74	-2229.14	22.91	171.82	-1829.17	342.59	276.53	-1801.62	113.64	277.94	-2154.04	170.21	1385.84	0	0	0	-2056.37	131.81	1735.98	-2024.4	256.9	1745.43	-957.44	17.23	1773.06	-2500.4	67.32	1717.55	656.05	-279.16	78.68	1254.49	-273.4	85.45	648.02
3.09	-1805.01	349.96	19.58	-2072.83	214.31	1.15	-3431.04	307.81	1062.86	-3243.46	314.3	1010.48	-2188.2	16.01	152.81	-2200.96	27.75	175.45	-1820.91	333.93	271.7	-1801.62	113.64	277.94	-2159.09	171.68	1387.59	0	0	0	-2045.27	130.5	1737.19	-2019.73	256.9	1747.16	-957.44	17.23	1773.06	-2486.72	66.38	1717.89	655.75	-279.33	78.57	1253.65	-273.29	85.05	648.07
3.1	-1810.92	348.2	17.4	-2109.34	216.05	-6.77	-3418.47	306.81	1062.38	-3230.97	313.11	1009.84	-2105.34	23.76	165.43	-2165.44	32.81	179.56	-1812.36	325.16	266.8	-1801.62	113.64	277.94	-2143.15	170.75	1387.53	0	0	0	-2043.05	130.7	1738.76	-2000.91	257.83	1747.61	-957.44	17.23	1773.06	-2473	65.45	1718.24	654.93	-279.43	78.58	1253.82	-273.81	84.86	648.79
3.11	-1817.21	346.36	15.22	-2068.66	214.36	1.39	-3405.61	305.81	1061.7	-3218.23	311.92	1009.02	-2091.54	28.89	165.96	-2117.67	37.68	185.02	-1803.5	316.27	261.82	-1801.62	113.64	277.94	-2132.77	172.09	1387.81	0	0	0	-2025.2	129.99	1739.81	-1991.63	255.74	1749.51	-957.44	17.23	1773.06	-2459.23	64.55	1718.58	656.18	-279.51	78.63	1253.68	-273.66	85.13	648.11
3.12	-1823.83	344.44	13.06	-2094.28	216.65	-4.15	-3392.46	304.81	1060.82	-3205.24	310.72	1008.02	-2043.98	35.3	172.67	-2070.86	43.76	190.66	-1794.35	307.26	256.76	-1801.62	113.64	277.94	-2120.88	172.78	1388.95	0	0	0	-2012.45	130.3	1740.75	-1987.12	255.69	1751.91	-957.44	17.23	1773.06	-2445.43	63.66	1718.92	655.41	-279.61	78.32	1254.41	-273.36	85.37	648.23
3.13	-1830.77	342.44	10.9	-2044.26	212.34	7.1	-3379.03	303.8	1059.73	-3192	309.52	1006.85	-1973.13	41.05	183.3	-2046.32	49.71	191.99	-1784.9	298.13	251.63	-1801.62	113.64	277.94	-2107.3	174.16	1388.88	0	0	0	-2011.9	128.33	1742.21	-1985.91	254.76	1753.03	-957.44	17.23	1773.06	-2431.58	62.8	1719.27	655.49	-278.95	78.59	1254.14	-273.82	85.14	649.31
3.14	-1837.99	340.37	8.77	-2057.32	214.86	5.82	-3365.3	302.78	1058.43	-3178.5	308.32	1005.49	-1934.39	48.48	188.26	-2005.05	58.62	196.44	-1775.14	288.89	246.42	-1801.62	113.64	277.94	-2102.09	174.2	1388.82	0	0	0	-2004.31	128.35	1742.24	-1965.48	254.12	1753.01	-957.44	17.23	1773.06	-2417.7	61.95	1719.62	655.89	-279.42	78.65	1254.46	-273.4	85.1	649.65
3.15	-1845.47	338.23	6.67	-2085.27	215.36	-1.73	-3351.29	301.76	1056.93	-3164.75	307.11	1003.95	-1886.34	54.43	194.49	-1965.91	64.04	200.46	-1765.07	279.53	241.13	-1801.62	113.64	277.94	-2080.89	173.46	1388.71	0	0	0	-1988.44	126.94	1743.15	-1953.27	253.96	1754.41	-957.44	17.23	1773.06	-2403.78	61.13	1719.97	656.41	-279.46	78.76	1254.25	-273.73	85.28	648.66
3.16	-1853.19	336.03	4.6	-2067.39	217.2	1.66	-3336.97	300.73	1055.21	-3150.75	305.89	1002.23	-1872.25	60.46	196.8	-1883.1	71.04	211.83	-1754.7	270.04	235.77	-1801.62	113.64	277.94	-2077.63	174.03	1389.56	0	0	0	-1966.83	126.48	1743.15	-1943.09	252.19	1755.35	-957.44	17.23	1773.06	-2389.82	60.33	1720.32	655.97	-279.85	78.62	1253.87	-274.07	85.05	648.1
3.17	-1861.11	333.78	2.56	-2084.82	216.53	-1.56	-3322.36	299.69	1053.27	-3136.48	304.67	1000.32	-1840.95	77.29	213.62	-1863	89.63	229.79	-1744.02	260.44	230.33	-1801.62	113.64	277.94	-2069.21	173.66	1389.95	0	0	0	-1959.8	125.83	1743.42	-1930.52	253.38	1755.06	-957.44	17.23	1773.06	-2375.82	59.55	1720.68	655.8	-279.29	78.7	1254.3	-273.59	85.31	648.83
3.18	-1869.21	331.47	0.56	-2032.84	217.95	8.97	-3307.44	298.65	1051.12	-3121.95	303.45	998.23	-1788.32	84.97	221.84	-1820.91	97.35	235.92	-1733.03	250.72	224.8	-1801.62	113.64	277.94	-2047.91	174.64	1389.68	0	0	0	-1926.52	144.03	1762.72	-1929.26	252.93	1755.8	-957.44	17.23	1773.06	-2361.78	58.79	1721.03	654.8	-279.18	78.58	1254.63	-273.41	85.44	647.54
3.19	-1877.46	329.11	-1.38	-2077.91	217.25	0.78	-3292.23	297.6	1048.76	-3107.15	302.23	995.94	-1754.71	88.91	226.88	-1786.59	101.57	239.32	-1721.73	240.88	219.2	-1801.62	113.64	277.94	-2039.88	174.93	1389.89	0	0	0	-1912.11	147.09	1766.96	-1910.82	250.91	1755.13	-957.44	17.23	1773.06	-2347.71	58.05	1721.39	655.43	-279.35	78.74	1254.55	-273.32	85.32	648.29
3.2	-1885.84	326.71	-3.28	-2075.13	216.23	-0.12	-3276.7	296.55	1046.17	-3092.09	301	993.46	-1706.81	93.85	234.25	-1743.03	107.18	243.51	-1710.12	230.91	213.52	-1801.62	113.64	277.94	-2021.78	176.04	1389.52	0	0	0	-1901.62	146.59	1766.61	-1885.01	249.61	1753.66	-957.44	17.23	1773.06	-2333.59	57.34	1721.75	656.84	-278.96	79.13	1253.26	-273.78	84.98	648.27
3.21	-1894.32	324.26	-5.12	-2109.3	218.67	-7.63	-3260.87	295.49	1043.36	-3076.75	299.76	990.79	-1682.4	96.48	237.29	-1702.49	109.63	248.46	-1698.18	220.82	207.76	-1801.62	113.64	277.94	-2018.71	175.91	1387.9	0	0	0	-1887.96	145.17	1765.97	-1878.06	248.53	1753.97	-957.44	17.23	1773.06	-2319.44	56.65	1722.11	655.27	-279.18	78.62	1254.32	-273.77	85.17	649.37
3.22	-1902.88	321.79	-6.89	-2078.88	220.37	-0.93	-3244.72	294.43	1040.32	-3061.15	298.52	987.93	-1632	98.42	245.06	-1669.75	114.98	254.97	-1685.93	210.61	201.92	-1801.62	113.64	277.94	-1998.1	176.33	1387.78	0	0	0	-1881.31	144.4	1765.4	-1868.87	246.94	1753.56	-957.44	17.23	1773.06	-2305.26	55.98	1722.48	654.37	-279.25	78.48	1254.01	-273.51	85.21	648.88
3.23	-1911.48	319.28	-8.6	-2070.57	216.74	0.27	-3228.26	293.36	1037.06	-3045.27	297.28	984.87	-1604.91	97.4	247.21	-1634.48	116.3	256.84	-1673.37	200.28	196	-1801.62	113.64	277.94	-1991.64	175.51	1387.65	0	0	0	-1867.98	142.69	1764.4	-1860.11	245.17	1752.49	-957.44	17.23	1773.06	-2291.03	55.34	1722.84	654.68	-278.99	78.44	1253.49	-273.49	85.2	648.85
3.24	-1920.1	316.75	-10.24	-2041.38	218.22	6.35	-3211.49	292.28	1033.56	-3029.12	296.04	981.61	-1567.47	96.75	250.38	-1599.39	115.33	257.73	-1660.48	189.82	190	-1801.59	113.65	277.93	-1975.15	189.76	1403.08	0	0	0	-1856.82	141.98	1763.28	-1860.47	244.93	1752.61	-957.44	17.23	1773.06	-2276.77	54.71	1723.21	655.67	-279.06	78.7	1254.07	-272.71	85.73	648.22
3.25	-1928.71	314.19	-11.8	-2077.54	218.57	-0.78	-3194.39	291.2	1029.84	-3012.69	294.79	978.15	-1534.14	93.71	251.58	-1566.05	113.23	257.73	-1647.26	179.24	183.91	-1768.5	114.24	268.55	-1968.41	191.72	1405.08	0	0	0	-1845.91	140.88	1761.89	-1848.61	243.95	1750.9	-957.44	17.23	1773.06	-2262.48	54.12	1723.58	655.84	-279.03	78.8	1253.85	-273.83	85.13	647.32
3.26	-1937.29	311.62	-13.27	-2056.57	219.18	3.69	-3176.97	290.11	1025.88	-2995.98	293.54	974.48	-1501.51	95.51	258.68	-1533.48	109.29	257.24	-1633.73	168.53	177.75	-1736.21	112.6	259.24	-1960.08	190.83	1404.3	0	0	0	-1834.72	138.66	1760.47	-1824.22	242.21	1748.73	-957.44	17.23	1773.06	-2248.15	53.55	1723.95	654.93	-279.68	78.35	1253.79	-274.23	84.86	648.87
3.27	-1945.8	309.04	-14.66	-2063.46	216.07	1.24	-3159.23	289.02	1021.69	-2978.99	292.29	970.62	-1469.86	88.4	260.06	-1503.64	105.24	255.1	-1619.86	157.7	171.5	-1709.66	114.13	247.68	-1938.08	190.38	1402.73	0	0	0	-1824.9	137.24	1758.84	-1823.23	228.96	1734.65	-957.44	17.23	1773.06	-2233.78	53	1724.32	654.54	-278.92	78.6	1254.32	-273.74	85.18	647.56
3.28	-1954.23	306.45	-15.95	-2060.74	219.26	0.58	-3141.16	287.93	1017.26	-2961.71	291.03	966.54	-1442.21	83.27	258.24	-1474.93	99.28	252.58	-1605.67	146.74	165.17	-1678.99	108.03	238.37	-1930.04	188.8	1402	0	0	0	-1815.88	135.56	1757.09	-1825.91	224.9	1729.9	-957.44	17.23	1773.06	-2219.38	52.48	1724.69	655.51	-279.43	78.45	1254.52	-273.9	85.05	646.57
3.29	-1962.55	303.86	-17.14	-2042.37	218.26	5.08	-3122.76	286.83	1012.59	-2944.15	289.77	962.26	-1416.07	77.63	255.43	-1448.25	93.36	248.93	-1591.15	135.66	158.75	-1652.04	103.76	227.74	-1913.83	187.48	1400.67	0	0	0	-1802.16	133.82	1755.44	-1825.03	222.3	1729.41	-957.44	17.23	1773.06	-2204.95	51.98	1725.07	655.59	-279.16	78.5	1254.94	-273.62	85.32	647.64
3.3	-1970.73	301.27	-18.23	-2057.06	218.66	0.83	-3104.03	285.72	1007.68	-2926.3	288.51	957.77	-1390.79	70.14	252.66	-1422.54	86.34	244.91	-1576.3	124.44	152.26	-1625.86	96.67	217.79	-1908.58	186.48	1399.73	0	0	0	-1791.88	131.55	1753.57	-1810.55	221.36	1727.95	-957.44	17.23	1773.06	-2190.48	51.51	1725.45	656.66	-279.33	78.73	1254.63	-273.69	85.19	648.14
3.31	-1978.74	298.69	-19.21	-2042.81	217.97	2.96	-3084.96	284.61	1002.52	-2908.16	287.25	953.07	-1367.72	62.69	249.49	-1399.55	79.82	240.2	-1561.11	113.1	145.67	-1602.14	88.94	207.92	-1894.61	185.51	1398.08	0	0	0	-1779.77	129.93	1751.94	-1809.24	218.8	1728.01	-957.44	17.23	1773.06	-2175.97	51.06	1725.83	656.59	-279.67	78.76	1255.23	-273.47	85.38	648.68
3.32	-1986.56	296.11	-20.08	-2078.66	218.51	-4.19	-3065.56	283.5	997.12	-2889.72	285.99	948.16	-1348.08	57.84	245.06	-1378.23	72.72	235.49	-1545.59	101.63	139.01	-1579.55	79.38	198.67	-1880.65	183.36	1397.07	0	0	0	-1771.23	127.9	1750.18	-1794.13	216.97	1726.16	-957.44	17.23	1773.06	-2161.44	50.64	1726.21	655.47	-279.68	78.29	1253.96	-272.74	85.34	647.52
3.33	-1994.15	293.56	-20.82	-2047.01	218.64	3.35	-3045.81	282.38	991.47	-2870.99	284.72	943.03	-1327.53	50.3	241.88	-1358.03	64.99	231.26	-1529.73	90.03	132.26	-1559.1	68.77	190.15	-1876.74	183.33	1395.57	0	0	0	-1760	125.26	1748.3	-1788.48	214.35	1723.79	-957.44	17.23	1773.06	-2146.87	50.25	1726.59	653.96	-279.69	78.06	1253.63	-273.12	85.17	647.95
3.34	-2001.5	291.02	-21.44	-2078.95	219.47	-4.4	-3025.73	281.25	985.56	-2851.96	283.45	937.69	-1309.35	44.01	238.48	-1339.83	58.27	226.61	-1513.54	78.31	125.42	-1540.55	59.78	181.3	-1866.07	180.96	1393.32	0	0	0	-1745.22	122.96	1746.4	-1765.17	211.95	1722.42	-957.44	17.23	1773.06	-2132.26	49.89	1726.98	655.12	-280.12	78.34	1253.97	-273.13	85.19	649.22
3.35	-2008.58	288.51	-21.94	-2058.06	219.61	2.22	-3005.29	280.12	979.41	-2832.64	282.18	932.12	-1294.19	39.75	233.82	-1324.09	52.8	221.35	-1497	66.45	118.5	-1526.09	53.57	171.87	-1851.22	178	1391.07	0	0	0	-1738.61	120.36	1744.71	-1750.23	208.86	1721.37	-957.44	17.23	1773.06	-2117.63	49.55	1727.36	655.09	-279.68	78.6	1254.19	-273.39	85.24	649.85
3.36	-2015.36	286.03	-22.29	-2062.35	217.83	0.96	-2984.51	278.99	973	-2813.01	280.91	926.34	-1279.75	35.24	229.38	-1309.85	47.54	216.17	-1480.84	55.79	112.05	-1510.24	43.86	165.13	-1835.5	177.33	1389.09	0	0	0	-1728.6	117.44	1742.92	-1746.22	205.35	1720.03	-957.44	17.23	1773.06	-2102.96	49.24	1727.75	655.09	-279.36	78.57	1253.99	-273.53	85.15	648.87
3.37	-2021.81	283.59	-22.51	-2055.8	219.84	2.03	-2963.38	277.85	966.33	-2793.07	279.63	920.34	-1265.79	29.12	225.67	-1296.65	41.71	211.37	-1464.61	43.13	107.61	-1497.53	37.37	157.27	-1826.23	175.41	1386.61	0	0	0	-1720.22	114.69	1741.38	-1720.02	202.55	1717.2	-957.44	17.23	1773.06	-2088.26	48.96	1728.14	656.11	-279.12	78.73	1254.52	-273.17	85.4	648.95
3.38	-2027.91	281.18	-22.58	-2060.8	217.48	2.17	-2941.9	276.71	959.41	-2772.83	278.36	914.11	-1257.32	28.47	219.73	-1286.04	37.56	206.15	-1453.56	35.65	101.29	-1487.28	32.3	149.39	-1824.27	174.08	1384.94	0	0	0	-1706.43	111.48	1739.58	-1719.66	200.99	1716.96	-957.44	17.23	1773.06	-2073.53	48.7	1728.54	656.08	-279.38	78.65	1254.2	-273.47	85.38	648.73
3.39	-2033.62	278.81	-22.49	-2087.85	219.43	-3.71	-2920.06	275.57	952.22	-2752.29	277.08	907.65	-1246.1	20.9	216.74	-1278.09	35.19	200.03	-1442.47	27.01	95.69	-1478.51	27.93	141.36	-1808.49	172.89	1383.05	0	0	0	-1695.34	108.21	1737.81	-1735.71	198.4	1716.8	-957.44	17.23	1773.06	-2058.77	48.48	1728.93	656.31	-279.52	78.77	1253.27	-273.21	85.31	649.46
3.4	-2038.93	276.5	-22.26	-2070.81	217.63	-1.42	-2897.86	274.42	944.77	-2731.43	275.81	900.97	-1239.52	18.89	210.41	-1271.18	32.44	193.63	-1434.71	21.63	88.85	-1469.22	22.12	134.62	-1796.24	171.65	1381.05	0	0	0	-1683.63	105.24	1736.2	-1702.26	193.43	1715.1	-957.44	17.23	1773.06	-2043.97	48.28	1729.33	655.8	-279.52	78.74	1253.48	-273.53	85.18	648.41
3.41	-2043.81	274.24	-21.86	-2058.84	219.48	1.7	-2875.31	273.26	937.06	-2710.26	274.53	894.06	-1233.34	17.28	203.55	-1264.71	28.83	186.71	-1425.33	14.64	82.78	-1463.86	19.27	126.65	-1770.78	170.14	1378.99	0	0	0	-1673.54	101.61	1734.92	-1698.14	190.71	1715.19	-957.44	17.23	1773.06	-2029.15	48.12	1729.73	655.57	-279.41	78.82	1254.4	-273.02	85.37	647.6
3.42	-2048.23	272.03	-21.29	-2048	217.85	4.49	-2852.38	272.11	929.08	-2688.78	273.25	886.92	-1229.35	16.03	194.41	-1261.26	28.61	177.12	-1421.79	11.1	78.36	-1459.38	16.83	119.15	-1756.61	169.44	1376.9	0	0	0	-1660.25	98.1	1733.56	-1698.18	186.21	1715	-957.44	17.23	1773.06	-2014.29	47.98	1730.13	655.96	-279.25	78.62	1254.1	-273.34	85.14	647.81
3.43	-2052.16	269.89	-20.55	-2037.29	217.59	5.6	-2829.1	270.95	920.82	-2666.97	271.97	879.54	-1227.78	15.04	182.96	-1257.92	26.54	167.2	-1421.08	8.02	67.36	-1457.23	14.84	110.96	-1746.6	167.64	1374.84	0	0	0	-1650.47	94.49	1732.72	-1684.94	182.98	1714.21	-957.44	17.23	1773.06	-1999.41	47.87	1730.53	656.71	-279.03	78.83	1253.3	-273.87	84.9	649.49
3.44	-2055.57	267.81	-19.64	-2061.65	217.15	-1.16	-2805.44	269.78	912.3	-2644.85	270.69	871.93	-1225.48	16.89	171.99	-1257.73	27.66	155	-1419.17	4.12	56.15	-1449.13	10.37	102.71	-1734.37	167.82	1372.91	0	0	0	-1636.58	90.44	1732.06	-1652.88	179.48	1713.09	-957.44	17.23	1773.06	-1984.5	47.79	1730.93	655.89	-279.16	78.86	1253.86	-273.77	85.29	649.22
3.45	-2058.45	265.8	-18.54	-2038.69	218.69	6.58	-2781.41	268.61	903.5	-2622.41	269.41	864.09	-1225.93	15.75	158.99	-1257.51	27.55	143	-1422.41	4.24	44.49	-1441.6	6.29	95.05	-1722.09	166.49	1371.04	0	0	0	-1624.03	86.52	1731.4	-1641.61	175.2	1714.18	-957.44	17.23	1773.06	-1969.55	47.75	1731.34	656.31	-279.43	78.86	1253.89	-273.98	85.07	648.23
3.46	-2060.76	263.87	-17.26	-2071.3	218.3	-0.76	-2757.01	267.44	894.43	-2599.64	268.14	856	-1227.91	18.26	145.05	-1260.13	29.72	129.42	-1425.84	3.4	33.46	-1434.63	2.58	87.96	-1703.45	164.53	1368.99	0	0	0	-1610.63	82.53	1730.66	-1622.18	170.15	1712.84	-957.44	17.23	1773.06	-1954.58	47.73	1731.75	655.62	-279.62	78.41	1254.35	-273.38	85.17	646.85
3.47	-2062.48	262.03	-15.78	-2007.06	216.67	11.85	-2732.24	266.26	885.07	-2576.55	266.86	847.68	-1229.14	19.22	134.62	-1261.21	29.86	117.07	-1431.08	6.99	23.64	-1428.2	-0.77	81.42	-1693.66	161.64	1366.86	0	0	0	-1596.5	78.15	1730.36	-1595.59	178.69	1730.48	-957.44	17.23	1773.06	-1939.58	47.75	1732.16	655.69	-279.77	78.65	1253.49	-273.4	85.01	647.66
3.48	-2063.58	260.26	-14.11	-2045.24	218.04	4.17	-2707.08	265.09	875.44	-2553.14	265.58	839.11	-1222.74	17.04	126.29	-1256.01	27.88	109.89	-1426.81	7.35	23.68	-1422.29	-3.76	75.42	-1676.58	159.87	1365.25	0	0	0	-1583.51	74.27	1730.26	-1577.94	177.28	1735.05	-957.44	17.23	1773.06	-1924.55	47.8	1732.57	655.92	-279.67	78.72	1253.9	-273.91	85.03	648.03
3.49	-2064.03	258.59	-12.23	-2046.01	217.94	3.48	-2681.54	263.9	865.53	-2529.39	264.3	830.3	-1216.03	9.04	103.67	-1241.46	23.6	98.61	-1423.84	9.91	24.28	-1416.88	-6.43	69.94	-1662.01	156.44	1363.93	0	0	0	-1568.24	70.02	1730.52	-1562.22	173.4	1735.85	-957.44	17.23	1773.06	-1909.49	47.88	1732.98	655.86	-279.59	78.69	1254.7	-273.7	85.15	647.92
3.5	-2063.81	257.01	-10.15	-2046.65	217.44	1.9	-2655.62	262.72	855.33	-2505.31	263.02	821.25	-1206.3	8.24	87.93	-1234.52	24.3	84.91	-1421.34	11.32	25.24	-1411.95	-8.77	64.97	-1646.23	153.66	1363.77	0	0	0	-1558.3	66	1732.2	-1548.68	171.34	1738.97	-957.44	17.23	1773.06	-1894.41	47.99	1733.4	655.83	-279.42	78.73	1253.75	-273.75	84.85	647.88
3.51	-2062.89	255.52	-7.85	-2047.1	216.7	-0.19	-2629.31	261.53	844.84	-2480.89	261.74	811.95	-1206.36	9.76	74.66	-1224.47	22.27	71.86	-1419.65	11.02	24.53	-1407.48	-10.8	60.48	-1623.78	148.99	1370.49	0	0	0	-1540.84	62.09	1733.85	-1534.03	165.82	1739.8	-957.44	17.23	1773.06	-1879.3	48.13	1733.82	654.54	-279.76	78.33	1253.84	-273.93	85.18	647.72
3.52	-2061.24	254.15	-5.33	-2047.31	215.87	-2.39	-2602.62	260.34	834.06	-2456.14	260.46	802.4	-1191.47	8.13	66.93	-1223.77	20.57	62.96	-1417.72	10.29	24.66	-1403.47	-12.53	56.46	-1605.4	145.07	1372.63	0	0	0	-1526.67	57.79	1735.66	-1522.65	160.39	1741.72	-957.44	17.23	1773.06	-1864.16	48.31	1734.24	654.52	-279.36	78.38	1254.67	-273.37	85.45	648.6
3.53	-2058.84	252.88	-2.59	-2047.23	215.1	-4.29	-2575.53	259.14	823	-2431.05	259.19	792.6	-1193.13	6.44	56.71	-1221.83	18.25	55.18	-1417.34	10.7	24.48	-1399.89	-13.97	52.89	-1590.5	141.46	1374.29	0	0	0	-1511.14	53.2	1737.26	-1505.3	158.63	1745.25	-957.44	17.23	1773.06	-1848.99	48.52	1734.66	655.26	-279.41	78.67	1253.93	-273.67	85.16	648.51
3.54	-2055.66	251.72	0.38	-2046.81	214.55	-5.51	-2548.05	257.94	811.64	-2405.62	257.91	782.54	-1195.02	5.83	48.18	-1220.58	18.31	48.58	-1417.12	11.09	24.14	-1396.71	-15.14	49.76	-1575.05	137.52	1376.36	0	0	0	-1496.35	49.12	1739.28	-1488.33	154.84	1747.51	-957.44	17.23	1773.06	-1833.8	48.76	1735.08	654.95	-279.35	78.46	1253.84	-274	84.89	648.46
3.55	-2051.67	250.68	3.58	-2046	214.36	-5.65	-2520.17	256.74	799.98	-2379.84	256.64	772.23	-1185.91	7.71	45.7	-1224.19	18.81	43.87	-1415.44	9.6	25.45	-1393.94	-16.05	47.06	-1560.71	132.79	1378.61	0	0	0	-1480.77	45.04	1741.38	-1474.6	151.21	1750.04	-957.44	17.23	1773.06	-1818.58	49.04	1735.51	655.55	-279.12	78.68	1254.21	-273.89	85.04	648.26
3.56	-2046.85	249.76	7.02	-2044.75	214.68	-4.3	-2491.89	255.54	788.03	-2353.72	255.37	761.67	-1180.21	8.83	44.46	-1226.94	20.36	40.28	-1417.52	12.52	24.26	-1391.54	-16.72	44.75	-1546.16	129.1	1381.28	0	0	0	-1466.97	40.69	1743.52	-1461.94	147.43	1752.29	-957.44	17.23	1773.06	-1803.34	49.35	1735.94	655.95	-279.4	78.68	1253.71	-274.17	84.91	648.9
3.57	-2041.18	248.97	10.71	-2043	215.68	-1.07	-2463.2	254.34	775.78	-2327.26	254.09	750.85	-1186.89	7.9	40.27	-1222.41	21	39.2	-1416.04	11.16	24.76	-1389.5	-17.14	42.84	-1530.1	124.63	1384.23	0	0	0	-1450.51	36.98	1745.35	-1445.77	143.47	1754.04	-957.44	17.23	1773.06	-1788.07	49.7	1736.37	656.05	-279.49	78.61	1253.76	-273.74	85.18	648.48
3.58	-2034.61	248.31	14.65	-2040.71	217.49	4.42	-2434.12	253.13	763.22	-2300.44	252.82	739.76	-1181.79	10.75	40.05	-1223.95	21.17	37.19	-1416.59	11.22	24.68	-1387.8	-17.35	41.29	-1518.86	119.99	1386.73	0	0	0	-1434.09	33.14	1746.92	-1426.12	139.63	1755.24	-957.44	17.23	1773.06	-1772.78	50.08	1736.8	655.93	-279.17	78.77	1253.5	-273.77	84.99	648.25
3.59	-2027.14	247.78	18.83	-2049.85	217.77	4.24	-2404.62	251.92	750.36	-2273.27	251.56	728.42	-1188.54	10.29	36.62	-1226.1	22.24	34.99	-1415.18	9.73	25.35	-1386.42	-17.34	40.11	-1505.23	117.18	1385.29	0	0	0	-1419.42	29.55	1748.51	-1411.94	136.02	1757	-957.44	17.23	1773.06	-1757.46	50.49	1737.23	656.34	-279.4	78.79	1253.43	-273.52	84.99	649.27
3.6	-2022.25	249.08	16.96	-2026.42	218.79	11.88	-2374.72	250.7	737.2	-2245.75	250.29	716.81	-1182.95	11.7	36.45	-1221.55	22.16	34.93	-1416.93	11.61	24.18	-1385.35	-17.14	39.25	-1498.47	113.41	1387.24	0	0	0	-1404.99	26.24	1749.97	-1393.15	131.79	1757.82	-957.44	17.23	1773.06	-1742.12	50.94	1737.67	656.04	-279.51	78.66	1254.21	-273.46	85.26	649.85
3.61	-2018.17	251.07	14.89	-2045.89	219.14	12.88	-2344.41	249.49	723.73	-2217.87	249.03	704.94	-1182.9	12.31	35.86	-1220.57	23	33.98	-1416.9	11.54	24.33	-1384.57	-16.75	38.72	-1491.12	110.15	1389.69	0	0	0	-1391.55	22.88	1751.44	-1381	127.99	1759.06	-957.44	17.23	1773.06	-1726.75	51.43	1738.11	656.52	-279.37	78.96	1254.77	-273.68	85.57	649.39
3.62	-2015.58	252.84	11.78	-2031.93	230.83	34.42	-2313.67	248.27	709.94	-2189.64	247.76	692.8	-1179.69	12.37	35.41	-1221.56	23.44	33.07	-1416.59	11.09	24.52	-1384.06	-16.19	38.5	-1475.14	107.19	1391.69	0	0	0	-1376.88	19.67	1752.52	-1366.47	124.91	1760.03	-957.44	17.23	1773.06	-1711.36	51.95	1738.55	655.26	-279.82	78.46	1253.8	-273.74	84.99	648.54
3.63	-2014.68	253.87	13.24	-2017.03	229.31	43.36	-2282.53	247.05	695.85	-2161.04	246.5	680.39	-1179.84	12.75	34.17	-1222.45	23.15	32.04	-1416.15	10.64	24.63	-1383.8	-15.47	38.56	-1464.53	104.04	1393.9	0	0	0	-1361.48	16.79	1753.39	-1354.18	121.75	1760.91	-957.44	17.23	1773.06	-1695.95	52.51	1738.99	654.62	-279.66	78.26	1254.44	-274.32	84.77	649.28
3.64	-2007.33	253.03	24.7	-2003.87	231.21	57.01	-2250.96	245.83	681.44	-2132.08	245.25	667.72	-1181.44	13.64	33.53	-1224.55	23.16	30.89	-1417.33	12.28	24.07	-1383.78	-14.61	38.89	-1452.95	101.07	1395.82	0	0	0	-1348.28	13.9	1754.14	-1341.34	120.09	1761.96	-957.44	17.23	1773.06	-1680.51	53.11	1739.43	654.48	-279.26	78.37	1254.16	-273.88	85.18	648.69
3.65	-1992.67	241.28	35.19	-1991.32	231.52	73.36	-2218.97	244.6	666.71	-2102.76	243.99	654.76	-1182.03	13.28	32.53	-1224	23.24	30.1	-1416.41	11.4	24.58	-1383.97	-13.61	39.48	-1437.98	99.31	1397.64	0	0	0	-1335.76	11.25	1754.86	-1325.18	118.45	1762.21	-957.44	17.23	1773.06	-1665.05	53.74	1739.88	654.57	-279.68	78.42	1253.4	-273.47	85.07	647.43
3.66	-1976.76	240.15	51.56	-1980.3	231.41	88.1	-2186.55	243.38	651.67	-2073.07	242.74	641.54	-1184.02	13.84	31.46	-1225.08	24.16	29.05	-1416.64	11.73	24.65	-1384.36	-12.48	40.31	-1424.68	97.17	1399.72	0	0	0	-1323.21	9.13	1755.42	-1312.59	116.16	1762.47	-957.44	17.23	1773.06	-1649.57	54.42	1740.33	654	-279.17	78.2	1254.31	-273.29	85.4	649.46
3.67	-1965.5	240.2	64.79	-1969.09	230.68	100.6	-2153.71	242.15	636.3	-2043.01	241.49	628.04	-1180.34	14.33	31.53	-1224.56	23.77	29.13	-1416.87	12.3	24.49	-1384.93	-11.25	41.36	-1416.83	95.8	1401.45	0	0	0	-1307.99	7.41	1755.58	-1297.84	113.71	1762.46	-957.44	17.23	1773.06	-1634.06	55.12	1740.78	655.18	-279.24	78.47	1254.46	-273.45	85.39	648.52
3.68	-1943.94	238.73	78.53	-1940.95	227.59	115.62	-2120.43	240.92	620.61	-2012.58	240.24	614.26	-1179.72	14.71	30.64	-1226.81	23.6	27.83	-1416.05	11.64	25.16	-1385.67	-9.92	42.62	-1406.55	93.3	1402.72	0	0	0	-1296.89	5.44	1755.87	-1289.11	110.15	1761.21	-957.44	17.23	1773.06	-1618.54	55.87	1741.23	654.4	-279.31	78.24	1253.56	-273.8	85.13	646.98
3.69	-1917.29	234.76	92.87	-1912.94	224.78	130.41	-2086.72	239.69	604.6	-1981.78	239	600.2	-1186.31	13.4	28.63	-1220.38	23.95	28.93	-1416.05	12.19	25.31	-1386.55	-8.51	44.06	-1392.27	91.77	1403.75	0	0	0	-1282.36	3.87	1755.82	-1274.36	107.97	1760.58	-957.44	17.23	1773.06	-1602.99	56.66	1741.69	655.23	-279.08	78.65	1253.32	-273.48	85.28	648.62
3.7	-1896.93	231.13	104.32	-1899.04	221.65	141.4	-2052.58	238.45	588.26	-1950.6	237.76	585.86	-1184.32	15.18	28.39	-1218.07	23.84	28.8	-1415.94	12.28	25.43	-1387.56	-7.02	45.68	-1378.49	90.39	1405.12	0	0	0	-1271.08	2.33	1756.07	-1260.83	107.23	1760.12	-957.44	17.23	1773.06	-1587.42	57.48	1742.15	655.99	-279.33	78.8	1253.25	-273.76	85.02	648.4
3.71	-1866.41	226.69	115.55	-1864.05	219.49	152.71	-2018	237.22	571.58	-1919.04	236.52	571.24	-1186.93	13.32	26.93	-1221.6	23.73	27.28	-1416.28	12.76	25.43	-1388.69	-5.48	47.45	-1375.45	84.97	1408.26	0	0	0	-1259.17	1.33	1756.28	-1250.56	105.63	1760.03	-957.44	17.23	1773.06	-1571.83	58.34	1742.6	655.37	-279.4	78.56	1253.75	-273.31	85.24	647.91
3.72	-1842.19	226.07	123.24	-1842.47	216.2	161.62	-1982.97	235.98	554.58	-1887.1	235.29	556.33	-1177.98	14.49	28.84	-1222	24.17	26.84	-1416.74	13.41	25.13	-1389.9	-3.89	49.36	-1366.08	86.44	1408.19	0	0	0	-1248.07	0.09	1756.41	-1236.62	104.48	1759.32	-957.44	17.23	1773.06	-1556.22	59.24	1743.07	655.69	-279.76	78.52	1254.48	-273.21	85.61	648.17
3.73	-1810.52	223.15	130.96	-1805.18	215.53	169.6	-1947.51	234.75	537.24	-1854.78	234.06	541.14	-1184.89	14.66	26.79	-1223.08	24.04	26.24	-1416.51	13.56	25.31	-1391.19	-2.26	51.39	-1350.33	81.66	1412.48	0	0	0	-1235.25	-0.61	1756.51	-1228.23	103.52	1759.07	-957.44	17.23	1773.06	-1540.59	60.19	1743.53	656.02	-279.12	78.77	1253.95	-273.58	85.48	647.61
3.74	-1774.17	223.59	136.68	-1769.66	214.4	177.59	-1911.59	233.51	519.57	-1822.08	232.84	525.65	-1182.63	13.89	26.43	-1217.76	22.02	27.68	-1416.76	14.14	25.33	-1392.53	-0.62	53.53	-1334.59	80.56	1414.71	0	0	0	-1221.48	-1.49	1756.52	-1218.22	102.39	1759.07	-957.44	17.23	1773.06	-1524.95	61.17	1744	655.43	-279.4	78.56	1254.56	-273.73	85.5	647.97
3.75	-1737.95	225.35	140.12	-1739.88	212.78	180.02	-1875.23	232.27	501.56	-1788.99	231.62	509.88	-1179.66	14.45	26.29	-1221.32	23.73	25.52	-1415.39	13.08	26.28	-1393.91	1.04	55.76	-1323.07	79.04	1416.09	0	0	0	-1211.94	-2.35	1756.91	-1204.9	101.79	1758.93	-957.44	17.23	1773.06	-1509.28	62.19	1744.46	655.28	-279.43	78.47	1255.03	-273.24	85.6	649.1
3.76	-1700.13	224.57	143	-1711.85	211.65	182.99	-1838.42	231.03	483.21	-1755.51	230.4	493.81	-1185.51	13.26	24.35	-1219.73	21.56	26.94	-1415.51	13.47	26.32	-1395.32	2.69	58.06	-1313.04	78.38	1417	0	0	0	-1198.74	-3.23	1756.86	-1191	100.72	1758.55	-957.44	17.23	1773.06	-1493.59	63.25	1744.93	655.76	-279.69	78.58	1254.35	-273.27	85.44	648.53
3.77	-1661.63	221.8	144.63	-1667.99	207.94	185.12	-1801.15	229.79	464.52	-1721.64	229.19	477.45	-1183.02	15.23	24.97	-1218.67	23.77	25.66	-1415.23	13.48	26.8	-1396.73	4.32	60.42	-1302.12	75.89	1417.47	0	0	0	-1186.79	-4.08	1756.83	-1178.56	100.86	1757.84	-957.44	17.23	1773.06	-1477.88	64.36	1745.41	654.77	-279.43	78.28	1254.06	-273.88	85	649.86
3.78	-1605.74	206.34	129.84	-1631.87	199	171.4	-1763.43	228.54	445.48	-1687.38	227.98	460.8	-1184.47	15.45	23.8	-1216.98	22.63	26.34	-1413.81	11.81	28.06	-1398.12	5.93	62.81	-1288.91	73.02	1417.89	0	0	0	-1176.71	-4.69	1756.93	-1172.56	100.71	1757.86	-957.44	17.23	1773.06	-1462.16	65.5	1745.88	655.59	-279.21	78.72	1254.17	-273.54	85.27	649.34
3.79	-1570.01	204.89	129.18	-1588.1	195.73	169.37	-1725.25	227.3	426.09	-1652.72	226.77	443.85	-1179.58	14.67	24.49	-1216.69	21.74	26.23	-1414.5	13.6	27.61	-1399.48	7.49	65.24	-1279.61	71.41	1417.55	0	0	0	-1165.71	-5.3	1757.14	-1159.64	99.54	1757.76	-957.44	17.23	1773.06	-1446.41	66.69	1746.36	655.07	-279.58	78.37	1253.94	-273.61	85.08	649.61
3.8	-1536.78	209.61	142.56	-1559.11	200.02	180.22	-1686.61	226.06	406.36	-1617.66	225.57	426.59	-1177.86	14.88	24.16	-1218.35	22.05	25.49	-1414.73	14.38	27.7	-1400.8	9	67.66	-1274.65	72.13	1413.45	0	0	0	-1153.08	-5.43	1757.1	-1152.2	99.36	1757.72	-957.44	17.23	1773.06	-1430.65	67.92	1746.83	655.33	-279.48	78.53	1254.29	-273.57	85.14	648.95
3.81	-1505.06	206.68	136.84	-1517.75	198.15	175.44	-1647.5	224.81	386.28	-1582.21	224.38	409.04	-1185.95	14.73	21.91	-1218.65	22.23	25.18	-1415.11	15.34	27.46	-1402.04	10.44	70.08	-1262.09	68.29	1414.71	0	0	0	-1140.85	-6.25	1757.05	-1136.74	99.35	1757.13	-957.44	17.23	1773.06	-1414.87	69.19	1747.32	655.01	-279.72	78.19	1254.24	-273.57	85.47	649.1
3.82	-1461.11	202.82	131.26	-1474.39	195.13	169.4	-1607.93	223.57	365.84	-1546.35	223.19	391.18	-1180.44	16.56	22.56	-1219.84	23.07	25.04	-1413.57	14.27	28.64	-1403.2	11.81	72.47	-1258.83	69.36	1412.72	0	0	0	-1131.05	-6.82	1757.32	-1125.7	98.67	1757.13	-957.44	17.23	1773.06	-1399.08	70.5	1747.8	655.94	-279.39	78.88	1253.89	-274.12	85.23	647.79
3.83	-1421.55	205.72	127.02	-1439.38	198.32	162.67	-1567.88	222.32	345.05	-1510.09	222.01	373.02	-1184.06	15.2	20.99	-1219.95	23.31	24.72	-1412.96	14.03	29.46	-1404.26	13.08	74.81	-1246.54	69.07	1412.05	0	0	0	-1118.99	-7.26	1757.44	-1114.74	98.45	1757	-957.44	17.23	1773.06	-1383.27	71.85	1748.28	655.25	-279.11	78.65	1253.28	-274.03	84.88	648.05
3.84	-1378.29	203.52	119.24	-1399.94	195.89	153.38	-1527.37	221.07	323.9	-1473.43	220.83	354.56	-1182.42	16.14	22	-1216.59	23.51	24.83	-1413.5	15.47	29.42	-1405.19	14.24	77.1	-1234.64	67.64	1411.18	0	0	0	-1106.08	-7.23	1757.29	-1104.99	97.99	1757.13	-957.44	17.23	1773.06	-1367.44	73.25	1748.77	655.58	-278.98	78.74	1254.17	-273.18	85.32	648.8
3.85	-1335.6	199.52	111.01	-1359.12	193.16	143.89	-1486.39	219.83	302.39	-1442.14	220.55	340.2	-1177.6	15.95	22.11	-1219.63	25.01	22.71	-1412.4	15.03	30.33	-1405.99	15.29	79.31	-1224.65	66.06	1410.81	0	0	0	-1094.31	-7.73	1757.22	-1094.03	97.78	1756.68	-957.44	17.23	1773.06	-1351.59	74.7	1749.26	655.22	-279.5	78.53	1253.59	-273.68	85.23	649.36
3.86	-1291.34	197.15	103.02	-1315.21	191.04	135.03	-1452.01	219.02	284.03	-1410.89	218.97	324.35	-1179.42	16.36	22	-1219.22	23.54	24.03	-1412.03	15.6	30.88	-1406.63	16.21	81.43	-1212.27	65.15	1410	0	0	0	-1083.11	-8.36	1757.04	-1078.62	97.43	1756.3	-957.44	17.23	1773.06	-1335.73	76.18	1749.75	655.47	-279.17	78.8	1254.38	-273.8	85.21	647.72
3.87	-1244.48	195.44	95.45	-1273.11	187.14	124.91	-1418.74	215.57	263.36	-1377.71	218.58	307.66	-1182.06	16.48	21	-1218.91	22.49	23.61	-1409.5	13.72	33.09	-1407.09	16.98	83.44	-1198.1	63.98	1409.06	0	0	0	-1069.58	-8.52	1756.68	-1067.74	97.08	1755.97	-957.44	17.23	1773.06	-1319.86	77.71	1750.25	654.78	-279.73	78.31	1253.86	-273.63	85.05	648.18
3.88	-1196.75	192.56	88.63	-1230.75	185.26	115.1	-1382.2	215.44	243.35	-1345.06	216.53	289.49	-1182.01	16.13	20.77	-1221.02	25.01	22.03	-1410.63	16.06	33.01	-1407.37	17.61	85.32	-1186.6	62.72	1407.68	0	0	0	-1056.58	-8.43	1756.3	-1057.03	97.02	1755.48	-957.44	17.23	1773.06	-1303.96	79.29	1750.74	655.44	-279.78	78.56	1253.69	-273.39	85.22	648.03
3.89	-1149.31	190.07	82.29	-1184.91	182.88	105.91	-1343.69	215.49	223.33	-1311.18	214.68	270.82	-1183.52	16.74	20.82	-1218.11	25.28	22.98	-1410.9	17.76	33.31	-1407.43	18.06	87.06	-1175.6	61.71	1406.71	0	0	0	-1046.22	-8.76	1755.89	-1045.73	96.87	1754.87	-957.44	17.23	1773.06	-1288.06	80.91	1751.24	655.92	-279.52	78.75	1254.3	-273.53	85.39	648.3
3.9	-1103	187.64	76.75	-1135.79	181.33	99.08	-1302.89	216.95	203.72	-1276.42	212.61	251.66	-1177.84	16.07	21.96	-1221.36	24.96	21.89	-1410.38	18.53	34.28	-1407.27	18.33	88.64	-1164.37	60.68	1405.57	0	0	0	-1033.28	-9.01	1755.27	-1030.71	96.9	1753.88	-957.44	17.23	1773.06	-1272.14	82.58	1751.74	656.04	-280.07	78.67	1254.13	-273.6	85.11	649.1
3.91	-1052.6	185.84	73.19	-1090.17	179.96	91.88	-1263.75	214.54	182.64	-1238.34	213.67	234.11	-1184.08	18.5	18.67	-1218.02	25.07	22.72	-1408.53	17.58	35.97	-1406.86	18.41	90.04	-1158.33	60.61	1404.25	0	0	0	-1020.86	-9.14	1754.48	-1019.36	96.66	1752.91	-957.44	17.23	1773.06	-1256.2	84.29	1752.25	655.36	-279.9	78.42	1254.21	-273.71	85.29	649.77
3.92	-1005.14	185.02	70.42	-1044.1	179.04	86.4	-1221.4	215.23	163.89	-1201.04	213.22	216.24	-1185.95	17.88	18.15	-1215.06	24.26	23.49	-1408.35	18.39	36.64	-1406.11	18.62	91.17	-1145.72	59.7	1403.4	0	0	0	-1009.07	-8.92	1753.77	-1008.61	96.42	1752.17	-957.44	17.23	1773.06	-1240.25	86.04	1752.75	654.91	-279.73	78.23	1254.4	-273.38	85.44	648.76
3.93	-957.39	184.55	68.78	-998.6	178.58	81.99	-1181.26	211.04	143.53	-1163.44	211.05	198.3	-1192.08	17.44	16.81	-1214.67	24.07	23.63	-1407.79	18.54	37.86	-1407.05	20.29	91.26	-1132.32	59.36	1402.56	0	0	0	-996.41	-8.82	1752.78	-994.09	97.02	1750.79	-957.44	17.23	1773.06	-1224.29	87.85	1753.26	654.79	-279.83	78.31	1253.96	-273.49	85.35	648.13
3.94	-909.91	184.83	67.69	-955.08	178.38	77.54	-1139.79	207.74	124.6	-1124.55	209.62	181.65	-1180.14	18.32	18.97	-1217.84	24.47	22.76	-1407.69	19.06	38.97	-1406.33	19.93	92.55	-1123.05	58.52	1401.18	0	0	0	-983.13	-8.94	1751.7	-985.22	97.4	1749.73	-957.44	17.23	1773.06	-1208.32	89.69	1753.77	654.86	-279.52	78.4	1253.86	-273.51	85.24	648.47
3.95	-860.07	185.61	67.88	-905.76	178.11	75.05	-1096.72	204.88	107.05	-1084.6	209.09	166.03	-1192.09	17.43	16.83	-1216.69	24.42	22.65	-1406.43	18.23	40.45	-1406.13	19.83	93.75	-1110.88	56.72	1400.09	0	0	0	-970.53	-8.78	1750.72	-971.1	96.83	1748.74	-957.44	17.23	1773.06	-1192.33	91.59	1754.28	655.03	-279.46	78.5	1253.97	-273.66	85.27	648.87
3.96	-816.47	186.38	66.91	-860.24	177.95	72.35	-1053.72	201.76	91.05	-1045.47	205.86	150.72	-1182.81	18.14	18.49	-1215.48	23.99	22.93	-1406.58	18.94	41.71	-1405.21	19.13	95.15	-1097.17	57.06	1398.82	0	0	0	-957.88	-8.38	1749.85	-957.55	97.41	1747.38	-957.44	17.23	1773.06	-1176.33	93.53	1754.8	655.4	-279.57	78.17	1255.07	-273.74	85.58	648.55
3.97	-772.91	186.85	66.95	-812.88	178.33	71.25	-1009.99	199.86	77.79	-1006.14	202.81	137.24	-1179.81	15.98	20.88	-1215.37	24.73	22.73	-1406.08	19.04	43	-1404.15	18.52	96.53	-1082.79	56.44	1397.85	0	0	0	-944.59	-7.79	1748.92	-942.36	97.6	1745.99	-957.44	17.23	1773.06	-1160.31	95.52	1755.31	654.84	-278.95	78.31	1253.79	-273.16	85.46	648.41
3.98	-728.08	187.59	69.83	-769.2	177.63	71.75	-966.89	197.12	67.04	-966.66	199.96	125.96	-1181.12	16.26	20.61	-1214.91	24.22	22.91	-1404.72	17.98	45.26	-1403.32	17.76	98.46	-1072.27	57.74	1396.47	0	0	0	-933.15	-6.97	1748.16	-931.11	98.66	1744.83	-957.44	17.23	1773.06	-1144.29	97.56	1755.83	655.28	-279.47	78.51	1253.11	-273.18	85.36	648.8
3.99	-683.43	186.6	76.46	-731.08	176.68	74.77	-923.71	194.48	58.2	-928.24	196.25	116.52	-1180.47	15.12	20.75	-1215.88	23.96	22.59	-1404.46	18.24	46.93	-1401.28	16	100.76	-1054.27	56.7	1395.18	0	0	0	-919.7	-6.22	1747.27	-919.55	99.23	1743.85	-957.44	17.23	1773.06	-1128.25	99.65	1756.35	656.18	-279.14	78.73	1253.66	-273.76	85.33	648.96
4	-643.6	185.71	86.24	-691.06	174.45	81.59	-882.24	191	51.7	-890.84	193.32	109.7	-1179.16	15.81	21.22	-1213.84	23.88	23.02	-1402.21	16.08	49.82	-1401.53	16.63	102.24	-1039.74	56.07	1394.18	0	0	0	-908.12	-5.68	1746.43	-905.4	99.78	1742.49	-957.44	17.23	1773.06	-1112.2	101.78	1756.88	656.02	-279.09	78.96	1253.93	-273.93	85.12	648.22
4.01	-602.68	184.13	99.76	-648.45	173.57	92.38	-842.19	187.07	47.36	-855	189.35	104.58	-1181.77	15.08	20.28	-1218.68	23.66	21.79	-1401.32	15.38	52.25	-1400.53	16.39	104.12	-1032.93	55.58	1392.76	0	0	0	-894.19	-5.22	1745.43	-893.46	100.8	1741.48	-957.44	17.23	1773.06	-1096.14	103.97	1757.4	654.7	-279.34	78.47	1254.27	-273.65	85.37	647.6
4.02	-570.76	183.4	114.15	-617.6	171.42	102.89	-805.12	181.8	44.74	-821.82	185.6	101.95	-1180.95	14.99	20.39	-1215.21	23.95	22.37	-1400.81	15.48	54.22	-1399.89	16.78	105.75	-1014.6	57.16	1391.51	0	0	0	-881.3	-4.16	1744.54	-878.89	101.56	1740.54	-957.44	17.23	1773.06	-1080.07	106.2	1757.93	656.25	-279.11	78.86	1254.84	-273.4	86	647.27
4.03	-541.16	178.69	127.21	-581.2	166.8	116.23	-770.05	178.82	44.66	-790.53	183.05	101.01	-1177.36	15.86	20.98	-1216.24	23.58	22.01	-1399.94	15.01	56.85	-1398.06	15.55	108.47	-1005.6	57.96	1390.38	0	0	0	-868.45	-3.18	1743.68	-868.14	102.82	1739.74	-957.44	17.23	1773.06	-1064	108.48	1758.46	655.35	-279.32	78.55	1255.14	-273.15	85.88	647.91
4.04	-514.11	173.66	141.01	-557.75	161.29	126.3	-739.07	176.34	45.66	-762.1	181.15	101.6	-1180.28	16.42	20.75	-1217.46	23.75	21.49	-1399.27	15.04	59.09	-1395.61	13.49	111.17	-989.47	58.51	1388.65	0	0	0	-854.3	-1.96	1742.8	-854.6	104.15	1738.78	-957.44	17.23	1773.06	-1047.91	110.81	1759	656.13	-279.08	78.99	1255.33	-273.39	85.54	649.09
4.05	-491.08	166.1	151.94	-530.29	157.73	137.05	-711.06	174.76	47.75	-737.32	178.37	101.95	-1181.55	14.82	20.53	-1217.11	24.31	21.49	-1398.83	14.97	61.73	-1395.48	14.23	113.24	-979.83	58.24	1387.08	0	0	0	-843.05	-1.06	1742.17	-842.85	105.33	1738.12	-957.44	17.23	1773.06	-1031.81	113.19	1759.53	654.82	-278.91	78.47	1254.43	-273.56	85.14	648.87
4.06	-471.42	157.62	160.23	-510.27	150.35	144.08	-687.61	172.33	49.14	-715.92	175.72	102.3	-1175.27	15.94	22.19	-1216.32	23.3	21.79	-1397.23	13.93	64.86	-1393.11	12.55	116.25	-964.47	59.11	1385.2	0	0	0	-827.85	0.14	1741.22	-827.91	105.77	1737.17	-957.44	17.23	1773.06	-1015.7	115.63	1760.07	655.49	-279.53	78.67	1253.45	-273.24	85.12	649.51
4.07	-456.33	150.26	165.19	-494.78	142.5	147.8	-668.8	168.61	48.71	-698.88	172.32	101.3	-1187.78	15.51	18.7	-1214.17	23.95	22.09	-1397.14	14.09	67.5	-1392.08	13.06	118.41	-949.53	60.87	1383.79	0	0	0	-815	1.58	1740.6	-816.67	107.94	1736.49	-957.44	17.23	1773.06	-999.58	118.11	1760.61	654.91	-279.62	78.5	1253.16	-273.63	84.77	648.67
4.08	-445.17	143.38	166.05	-483.38	136.06	147.97	-654.94	164.57	46.16	-685.58	169.66	99.19	-1180.8	15.22	20.56	-1215.7	23.67	21.84	-1395.94	13.45	70.55	-1389	10.84	122.14	-935.08	61.59	1382.35	0	0	0	-802.22	2.82	1739.71	-804.53	108.98	1736.03	-957.44	17.23	1773.06	-983.45	120.64	1761.15	654.7	-279.41	78.51	1255.05	-274.02	85.18	648.66
4.09	-437.04	136.31	161.8	-474.76	129.86	143.86	-646.86	159.29	41.81	-676.96	165.19	95.35	-1181.52	15.39	20.52	-1217.93	23.86	21.1	-1394.22	12.42	74.27	-1385.75	8.69	125.73	-916.68	62.48	1380.86	0	0	0	-789.55	4.16	1738.93	-788.27	110.37	1735.24	-957.44	17.23	1773.06	-967.32	123.23	1761.7	654.97	-279.38	78.44	1254.6	-273.58	85.36	649.17
4.1	-431.29	127.65	151.98	-469.72	121.95	134.7	-642.99	156.63	39.36	-671.69	161.71	92.06	-1178.67	15.28	21.27	-1219.41	23.46	20.85	-1392.77	11.41	78.15	-1383.17	6.86	129.53	-905.27	63.01	1379.66	0	0	0	-776.93	5.74	1738.22	-775.67	112.35	1734.51	-957.42	17.23	1773.06	-951.18	125.86	1762.24	654.78	-279.42	78.39	1254.23	-273.52	85.32	649.07
4.11	-426.4	117.44	140.3	-465.02	113.11	123.56	-640.67	153.88	36.83	-667.9	160.04	89.27	-1180.13	16.25	20.81	-1214.97	23.63	21.63	-1391.76	11.17	81.51	-1380.31	5.82	132.8	-894.41	65.39	1378.8	0	0	0	-762.75	7.39	1737.42	-760.53	113.93	1733.53	-941.84	16.49	1771.2	-935.03	128.55	1762.79	653.45	-279.24	78.4	1254.59	-273.63	85.26	648.15
4.12	-421	108.94	129.68	-460.72	106.66	113.57	-636.78	152.55	36.29	-662.96	157.29	87.71	-1185.02	16.44	19.97	-1216.69	23.68	21.37	-1389.52	10.11	85.8	-1375.32	1.93	137.78	-882.5	66.9	1377.73	0	0	0	-747.8	9.19	1736.75	-747.71	115.97	1732.99	-929.13	20.35	1770.48	-918.87	131.29	1763.35	655.86	-279.25	78.96	1254.01	-274.04	85.14	649.47
4.13	-412.73	104.85	116.86	-452.06	103.61	103.69	-633.15	149.98	35.25	-654	155.1	87.88	-1186.12	15.64	19.9	-1218.36	23.94	20.8	-1387.46	9.62	90.11	-1371.59	0.65	141.84	-866.55	67.77	1376.7	0	0	0	-734.87	11.15	1736.17	-734.12	117.76	1732.29	-915.17	22.17	1769.37	-904.23	133.96	1762.47	654.55	-278.72	78.77	1253.47	-273.77	85.21	648.93
4.14	-403.32	104.42	101.11	-444.83	101.53	91.18	-629.42	150.87	35.8	-646.47	154.19	87.28	-1185.99	15.07	19.7	-1213.79	23.9	22.44	-1382.83	6.39	96.48	-1366.12	-1.49	146.93	-855.9	70.02	1376.51	0	0	0	-721.24	13.12	1735.83	-721.91	119.85	1732.13	-900.52	23.46	1769.03	-890.16	136.45	1762.43	655.21	-279.37	78.61	1253.8	-273.11	85.44	650.38
4.15	-397.08	103.89	87.12	-439.66	101.26	80.22	-627.78	150.43	34.98	-641.27	154.52	87.05	-1179.51	15.22	21.36	-1213.8	22.05	23.8	-1378.71	5.81	101.75	-1358.59	-4.75	152.84	-834.77	71.55	1376.93	0	0	0	-705.45	15.06	1735.71	-703.78	121.79	1732	-885.41	24.73	1769.39	-875.56	138.7	1763.01	656.02	-279.09	78.83	1253.89	-273.14	85.39	649.66
4.16	-396.55	103.9	76.02	-435.87	101.24	71.68	-626.41	151.88	34.47	-637.87	154.61	86.35	-1190.54	14.09	18.51	-1211.08	22.36	25.63	-1372.55	3.99	108.56	-1348.82	-8.86	159.32	-819.22	73.68	1377.72	0	0	0	-689.69	17.1	1735.7	-690.64	124.21	1732.28	-870.6	27.05	1770.38	-860.23	142.22	1763.84	655.01	-279.83	78.64	1252.89	-273.04	85.17	649.22
4.17	-391.92	104.08	67.47	-435.55	100.66	63.88	-625.79	152.67	33.99	-634.78	155.73	86.47	-1185.07	14.75	20.23	-1213.29	22.51	25.68	-1364.59	2.54	116.13	-1339.39	-10.55	165.5	-806.28	74.1	1379.31	0	0	0	-677.97	19.19	1736.09	-675.62	126.17	1732.48	-855.83	29.98	1771.59	-845.39	144.72	1765.09	654.72	-279.5	78.49	1253.9	-273.57	85.57	648.4
4.18	-390.4	102.61	59.86	-433.54	99.82	58.09	-625.13	152.37	33.8	-632.17	156.03	86.76	-1184.31	14.58	20.64	-1210.66	22.19	26.44	-1354.44	0.36	124.45	-1325.94	-14.22	172.51	-795.69	76.79	1380.97	0	0	0	-663.58	21.55	1736.47	-661.29	128.72	1732.88	-840.13	31.32	1772.65	-830.14	147.27	1766.42	655.55	-279.65	78.7	1254.36	-274.18	85.3	648.25
4.19	-388.29	100.35	55.45	-432.87	98.83	53.93	-624.02	153.36	34.68	-630.38	155.77	87.13	-1186.03	14.05	19.51	-1206.06	22.33	27.58	-1343.26	-0.96	133.23	-1311.07	-17.45	179.26	-774.52	76.97	1382.34	0	0	0	-647.83	24.03	1736.88	-646.27	131.16	1733.18	-825.2	33.72	1773.98	-815.81	148.77	1767.73	654.34	-279.85	78.36	1253.23	-274.44	84.68	648.47
4.2	-387.08	98.37	51.3	-434.35	97.06	49.77	-623.99	152.32	34.51	-629.16	155.17	87.55	-1183.97	14.84	19.46	-1205.49	22.02	27.85	-1329.19	-4.67	144.08	-1295.09	-19.39	186.01	-758.96	77.95	1384.04	0	0	0	-632.15	26.12	1737.14	-632.82	132.89	1733.78	-810.07	36.1	1774.94	-801.01	150.73	1768.98	654.73	-280	78.44	1254.16	-273.74	85.39	648.88
4.21	-387.49	96.84	47.1	-431.47	96.35	46.74	-623.28	151.97	34.9	-627.89	153.65	87.57	-1180.13	14.09	18.88	-1200	21.99	29.61	-1315.24	-6.87	156.24	-1278.02	-21.98	194.74	-744.55	80.65	1385.85	0	0	0	-619.13	28.36	1737.48	-616.66	135.32	1733.65	-796.09	39.62	1776.36	-786.51	152.56	1770.2	655.34	-279.57	78.49	1253.33	-273.05	85.51	648.23
4.22	-386.72	96.44	44.32	-429.06	96.38	44.91	-623.05	151.62	35.14	-627.13	152.27	87.45	-1173.65	13.15	19.18	-1195.59	21.24	31.64	-1300.5	-8.86	169.72	-1260.64	-23.73	204.72	-730.07	81.6	1386.65	0	0	0	-603.75	30.65	1737.7	-603.61	137.44	1734.19	-781.86	42.14	1777.4	-771.66	155.88	1770.97	655.09	-279.33	78.5	1253.75	-273.3	85.08	648.7
4.23	-384.42	96.29	43.18	-430.75	94.69	42.71	-622.99	151.29	35.29	-626.49	151.74	87.66	-1167.51	12.96	20.38	-1189.49	19.63	35.33	-1284.39	-9.71	184.03	-1242.52	-24.39	215.28	-718.34	82.9	1387.99	0	0	0	-589.96	32.76	1738	-588.87	139.5	1734.51	-768.09	44.88	1778.19	-757.23	158.84	1771.5	653.68	-279.22	78.28	1254.13	-273.31	85.21	648.72
4.24	-385.16	96.15	41.52	-428.55	94.65	42.06	-622.98	150.79	35.22	-625.61	152.09	88.04	-1159.84	10.35	21.17	-1182.74	16.82	38.96	-1265.99	-10.61	198.73	-1222.11	-25.55	226.49	-704.95	84.02	1389.06	0	0	0	-574.77	34.7	1738.34	-574.84	141.71	1734.53	-754.21	47.55	1779	-743.34	160.37	1772.29	655.14	-279.13	78.56	1253.96	-273.49	85.33	648.53
4.25	-386.28	96.43	40.04	-427.94	94.4	40.94	-622.83	151.23	35.54	-625.28	151.18	87.97	-1151.69	8.64	23.37	-1171.84	14.98	42.9	-1245.48	-12.23	213.36	-1200.03	-26.88	237.79	-692.34	85.29	1390.14	0	0	0	-560.58	36.75	1738.66	-559.67	144.2	1734.75	-739.86	49.43	1779.77	-729.24	162.65	1772.84	655.04	-279.22	78.58	1254.59	-273.75	85.42	648.59
4.26	-380.86	96.14	41.35	-431.11	94.1	39.94	-622.96	150.1	35.02	-624.86	151.09	88.07	-1141.29	5.08	24.31	-1157.88	11.68	47.82	-1222.98	-13.19	227.23	-1175.98	-28.81	249.11	-674.73	85.19	1391.09	0	0	0	-546.59	38.43	1739.13	-546.07	146.22	1734.86	-724.91	50.01	1780.53	-715.19	165.34	1773.31	655.13	-279.31	78.34	1253.23	-273.1	85.36	648.83
4.27	-381.82	96.06	40.29	-430.07	93.81	39.04	-623.07	149.95	35.12	-624.37	150.78	88.02	-1135.78	2.08	23.91	-1143.48	8.55	52.46	-1198.75	-14.31	240.54	-1151.05	-30.07	259.32	-666.89	84.68	1392.09	0	0	0	-532.7	40.21	1739.69	-531.65	147.93	1735.03	-710.69	51.27	1781.42	-701.85	166.11	1774.07	654.67	-279.05	78.29	1254.11	-273.23	85.53	649.78
4.28	-383.13	95.61	39.43	-430.19	94.14	38.59	-622.87	150.27	35.37	-624.09	150.29	87.94	-1123.33	-2.71	27.51	-1126.73	5.34	58.79	-1174.16	-14.02	251.89	-1125.37	-30.81	268.68	-651.65	85.63	1393	0	0	0	-520.86	41.72	1740.56	-519.88	149.04	1735.52	-696.51	52.66	1782.58	-687.99	167.98	1774.63	655.15	-279.58	78.49	1254.32	-273.25	85.57	648.89
4.29	-382.94	95.84	38.73	-428.19	94.66	39.23	-622.5	150.44	35.62	-623.55	150.6	88.27	-1106.72	-7.66	33.77	-1108.83	1.35	65.8	-1148.7	-13.41	261	-1100.53	-30.87	276.71	-639.09	85.15	1394.09	0	0	0	-507.42	43.26	1741.52	-507.39	150.79	1735.93	-681.87	52.52	1783.62	-674.17	169.73	1775.42	655.82	-279.72	78.6	1254.54	-273.58	85.57	647.89
4.3	-379.94	95.66	39.18	-427.39	94.45	38.63	-622.15	150.78	36.07	-623.1	150.08	88.47	-1078.64	-12.79	41.47	-1084.2	-2.42	72.31	-1124.07	-12.26	267.91	-1075.57	-30.73	283.96	-629.22	83.56	1395.51	0	0	0	-492.33	44.19	1742.14	-493.87	152.04	1736.41	-668.45	53.81	1785.11	-660.93	169.98	1776.49	655.56	-279.42	78.46	1253.56	-273.95	85.27	646.51
4.31	-383.34	95.49	37.47	-429.2	93.37	37.78	-622.18	150.53	36.27	-622.45	149.96	88.77	-1049.98	-18.37	46.1	-1052.62	-6.6	77.77	-1098.94	-12.54	272.69	-1050.64	-30.2	289.83	-614.06	83.04	1397.13	0	0	0	-480.32	45.16	1743.23	-477.39	152.65	1736.84	-655.29	54.71	1786.41	-648.05	169.92	1777.6	655.58	-279.64	78.44	1254.1	-274.53	85.07	648.03
4.32	-381.28	95.68	37.1	-429.57	93.49	37.16	-622.38	149.42	36.06	-621.82	150.01	89.37	-1014.69	-21.85	51.16	-1023.51	-10.78	81.41	-1072.69	-14.06	275.28	-1025.65	-29.94	294.4	-603.45	84.39	1398.57	0	0	0	-467.36	45.71	1744.16	-467	153.36	1737.77	-641.88	55.22	1787.66	-634.47	171.24	1778.58	655.68	-279.77	78.43	1253.86	-274.07	85.27	648.93
4.33	-383.63	95.49	36.16	-426.96	94.34	37.64	-621.49	150.58	36.86	-621.61	149.16	89.41	-975.88	-24.85	55.91	-985.83	-13.56	85.19	-1046.7	-15.29	275.74	-998.88	-31.09	298.39	-589.93	82.39	1400.07	0	0	0	-453.34	45.93	1745.19	-454.4	153.95	1738.67	-628.77	55.2	1788.97	-621.63	170.73	1779.73	655.77	-279.79	78.67	1254.51	-274.18	85.37	647.96
4.34	-380.99	95.8	36.42	-428.55	93.76	36.77	-621.74	149.34	36.53	-621.16	149.13	89.84	-938.12	-27.62	58.9	-948.02	-16.53	88.14	-1019.66	-17.34	274.88	-971.77	-32.42	300.67	-580.54	81.82	1401.59	0	0	0	-441	46.03	1746.3	-442.03	153.72	1739.57	-615.65	54.83	1790.23	-608.75	170.47	1780.93	654.83	-279.65	78.33	1254.56	-273.9	85.48	648.54
4.35	-381.55	95.47	36	-430.1	93.47	36.02	-621.56	148.67	36.61	-620.61	149.36	90.44	-897.15	-30.36	61.21	-910.74	-19.01	89.65	-991.08	-20.09	272.57	-944.45	-33.47	300.47	-572.21	80.98	1402.88	0	0	0	-427.7	45.84	1747.45	-429.29	154.06	1740.73	-602.38	54.45	1791.41	-595.69	171.3	1781.98	655	-279.79	78.31	1253.85	-273.74	85.22	647.93
4.36	-381.6	95.78	35.61	-428.33	93.97	36.32	-621.09	149.3	37.11	-620.43	148.6	90.73	-858.79	-33.95	61.89	-875.17	-21.66	89.66	-962.1	-22.53	268.74	-917.08	-33.88	298.05	-557.78	79.74	1404.22	0	0	0	-415	45.46	1748.52	-416.24	153.46	1741.81	-589.34	53.4	1792.52	-582.99	171.11	1783.25	655.77	-280.05	78.36	1253.88	-273.23	85.36	647.71
4.37	-382.14	95.1	35.31	-423.99	93.79	37.5	-620.99	148.84	37.21	-620.02	148.72	91.52	-821.91	-36.36	61.22	-839.39	-24.45	88.6	-933.15	-23.72	262.92	-888.72	-35.49	294.47	-549.21	79.4	1405.03	0	0	0	-401.63	44.64	1749.54	-403.43	152.62	1742.97	-576.64	52.5	1793.51	-570.61	170.01	1784.6	655.91	-279.36	78.59	1254.31	-273.46	85.49	647.78
4.38	-379.21	95.54	35.82	-428.18	94.09	36.04	-620.38	149.34	37.82	-619.52	148.81	92.33	-781.98	-39.57	60.68	-801.97	-27.38	86.84	-903.34	-24.89	256.02	-859.91	-36.79	289.2	-536.58	78.4	1405.85	0	0	0	-389.86	43.83	1750.67	-391.19	151.73	1744.15	-564.35	52.24	1794.57	-558.13	168.89	1785.87	655.41	-279.31	78.58	1254.47	-273.66	85.53	648.46
4.39	-379.42	94.78	35.56	-427.18	92.87	35.84	-620.91	147.3	37.36	-619.67	147.75	92.67	-747.96	-43.51	56.52	-764	-31.38	84.25	-873.17	-25.9	247.56	-830.12	-38.55	282.85	-526.52	76.68	1406.62	0	0	0	-378.26	42.37	1751.69	-376.58	150.71	1745.35	-552.21	51.85	1795.65	-545.34	168.66	1786.96	655.56	-279.29	78.55	1253.94	-273.25	85.43	649.24
4.4	-382.24	95.06	34.47	-426.75	93.61	36.16	-620.6	147.74	37.94	-619.17	148.13	93.68	-708.62	-46.95	54.27	-724.07	-35.07	81.23	-841.79	-27.75	238.43	-800.29	-40.2	275.47	-516.78	76.8	1408.02	0	0	0	-365.65	41.07	1752.63	-366.82	149.51	1746.58	-539.85	50.44	1796.39	-532.94	167.53	1788.05	656.24	-279.15	78.77	1253.53	-273.78	85.09	648.85
4.41	-379.15	95.14	35.13	-426.05	93.72	36.09	-620.66	146.99	37.96	-619.04	147.44	94.26	-663.61	-51.26	52.84	-684.64	-39.55	77.67	-809.07	-30.86	228.33	-769.47	-42.1	266.86	-511.29	68.86	1406.11	0	0	0	-354.46	39.47	1753.52	-352.75	148.12	1747.48	-528.02	49.69	1797.22	-520.59	166.52	1789.13	655.37	-279.66	78.49	1254.25	-273.71	85.21	647.63
4.42	-380.78	94.52	34.63	-425.4	93.37	36.39	-620.35	146.65	38.26	-618.61	147.66	95.16	-620.62	-54.81	50.34	-644.84	-43.81	73.51	-775.09	-34.6	217.37	-738.29	-44.64	257.46	-506.41	66.8	1406.77	0	0	0	-342.73	38.11	1754.32	-341.46	146.91	1748.51	-516.23	48.34	1797.86	-508.43	164.8	1790.14	655.46	-279.29	78.87	1254.16	-273.64	85.35	648.54
4.43	-376.51	95.08	35.83	-426.44	94.23	35.95	-619.6	147.98	39.34	-618.2	147.93	96.17	-573.37	-59.53	49.71	-603.77	-48.18	69.72	-740.85	-38.3	205.26	-706.96	-45.32	246.23	-495.14	66.35	1407.72	0	0	0	-329.97	36.25	1755.08	-330.15	144.93	1749.78	-504.32	46.58	1798.34	-496.03	164.5	1790.87	655.07	-279.62	78.53	1253.31	-273.96	84.99	647.07
4.44	-378.86	94.74	35.35	-427	94.09	36.03	-619.97	146.39	38.98	-617.5	148.92	97.36	-531.86	-63.93	47.05	-557.47	-52.69	66.93	-705.62	-41.32	192.06	-673.35	-49.98	235.89	-480.37	65.79	1408.19	0	0	0	-318.64	34.38	1755.79	-316.73	143.48	1750.52	-492.75	45.47	1798.89	-483.86	163.28	1791.72	654.93	-279.61	78.41	1253.42	-273.77	85.01	647.85
4.45	-375.64	95.2	36.23	-424.71	93.68	36.44	-619.44	146.97	39.8	-617.29	148.63	98.04	-486.19	-69.53	45.81	-514.66	-57.19	63.35	-669.66	-44.59	178.34	-638.94	-54.06	224.67	-471.92	65.94	1409.12	0	0	0	-306.08	32.6	1756.34	-304.82	141.15	1751.36	-480.87	43.64	1799.22	-471.86	161.66	1792.4	655.14	-279.24	78.51	1253.95	-273.37	85.21	647.85
4.46	-377.9	94.19	36.11	-426.61	94.7	36.08	-619.31	147	40.32	-617.06	148.31	98.72	-440.2	-74.15	44.45	-470.08	-61.5	60.55	-632.36	-48.63	164.53	-604.85	-56.55	212.12	-446.38	72.62	1411.56	0	0	0	-295.65	30.48	1757.06	-293	139.26	1752.23	-469.7	42.99	1799.58	-459.86	160.26	1792.96	656.06	-279.22	78.74	1253.49	-273.88	85.12	647.78
4.47	-381.04	96.32	36.13	-429.44	95.31	35.45	-618.59	147.6	40.96	-616.63	148.48	99.56	-392.96	-79.21	44.11	-426.12	-66.31	58.06	-594.54	-52.41	150.16	-570.22	-58.75	199.08	-437.06	73.11	1412.08	0	0	0	-283.77	28.2	1757.5	-282.02	137.15	1753.12	-457.95	41.35	1799.67	-447.98	158.78	1793.37	655.75	-278.88	78.93	1253.45	-273.58	85.15	648.12
4.48	-381.09	96.56	35.96	-427.09	95.05	36.35	-618.75	146.93	41.39	-615.69	149.54	100.79	-347.19	-83.6	44.18	-380.85	-70.95	56.22	-556.08	-54.68	135.33	-534.46	-61.83	186.3	-421.89	72.84	1412.39	0	0	0	-272.03	25.92	1757.98	-270.08	134.65	1753.88	-446.71	39.97	1799.66	-436.29	156.5	1793.72	656.09	-279.15	78.91	1253.3	-273.91	85.09	651.55
4.49	-371.64	94.74	38.52	-429.05	94.63	35.53	-618.35	146.88	41.92	-615.44	149.2	101.43	-301.68	-88.85	44.3	-335.71	-75.19	54.85	-516.35	-58.49	121.45	-497.89	-65.71	173.79	-411.03	71.32	1412.75	0	0	0	-260.42	23.55	1758.55	-257.51	132.4	1754.59	-434.98	37.63	1799.33	-424.44	154.86	1793.72	657.26	-279.46	79.22	1254.2	-273.63	85.4	651.68
4.5	-351.69	88.9	45.59	-428.99	95.46	35.76	-618.13	146.77	42.61	-614.87	149.18	102.22	-258.7	-93.1	44.57	-291.59	-79.92	53.8	-475.51	-64.28	108.82	-461.55	-68.41	160.84	-398.33	70.66	1412.61	0	0	0	-248.83	21	1759.03	-246.72	129.87	1755.35	-423.76	36.12	1798.95	-412.64	152.97	1793.59	656.61	-279.88	78.9	1254.03	-273.52	85.26	649.42
4.51	-355.62	89.8	42.74	-423.45	95.57	36.58	-617.97	146.08	43.07	-614	150.04	103.25	-213.26	-96.36	46.82	-246.31	-83.78	53.88	-434.19	-69.08	96.25	-424.2	-70.99	148.52	-394.67	63.02	1410.12	0	0	0	-237.56	18.37	1759.41	-233.37	127.63	1755.95	-412.4	34.39	1798.38	-400.67	151.99	1793.14	655.33	-279.76	78.28	1253.82	-273.46	85.12	648.57
4.52	-354.19	91.16	41.77	-430.25	95.42	34.07	-617.81	146.13	43.72	-613.34	150.1	104.09	-169.77	-100.74	49.07	-201.01	-87.53	55.3	-392.98	-71.99	83.74	-385.56	-74.68	137.28	-388.13	60.19	1409.24	0	0	0	-226.96	15.81	1759.76	-222.38	124.88	1756.55	-401.4	32.13	1797.56	-388.93	149.93	1792.65	654.87	-279.48	78.31	1253.78	-272.98	85.41	648.08
4.53	-362.77	93.19	39.22	-427.15	94.85	34.34	-617.11	146.57	44.69	-613.01	149.53	104.7	-126.2	-103.05	53.4	-158.16	-90.72	57.25	-350.77	-76.04	72.79	-346.12	-79.2	127.22	-375.84	58.57	1408.81	0	0	0	-215.92	13.13	1760.07	-210.16	122.05	1756.89	-390.4	30.5	1796.71	-377.29	147.86	1791.98	654.21	-279.63	78.23	1254.15	-273.32	85.25	647.96
4.54	-361.58	95.32	38.7	-424.92	95.79	34.93	-617.19	145.86	45.29	-612.31	149.66	105.6	-83.37	-106.59	58.85	-114.63	-93.71	61.05	-308.34	-80.54	63.39	-307	-83.95	118.51	-359.02	58.2	1407.92	0	0	0	-204.47	10.33	1760.23	-199.22	119.14	1757.29	-379.32	28.26	1795.56	-365.82	145.71	1791.18	655.12	-279.33	78.33	1254.73	-273.32	85.59	648.15
4.55	-375.73	96.61	36.19	-426.35	96.62	34.27	-617.03	145.35	45.87	-611.81	149.39	106.44	-39.41	-108.53	66.54	-71.83	-96.11	66.58	-265.74	-84.63	55.56	-267.93	-88.1	110.97	-347.62	57	1407.14	0	0	0	-192.44	7.47	1760.24	-187.4	116.41	1757.51	-368.43	26.2	1794.32	-354.43	143.45	1790.19	655.44	-279.39	78.59	1253.76	-273.47	85.55	649.34
4.56	-377.37	96.7	35.45	-426.58	96	34.02	-616.21	145.62	47.15	-611.35	149.1	107.31	-0.1	-110.02	75.83	-29.67	-98.33	74.08	-223.87	-87.92	49.47	-230.07	-91.26	104.88	-324.13	63.94	1408.4	0	0	0	-181.08	4.53	1760.1	-175.76	113.81	1757.53	-357.81	24.32	1792.97	-342.92	141.02	1789.02	655.37	-278.96	78.58	1254.5	-273.24	85.59	648.96
4.57	-375.3	96.74	36.14	-428.03	96.31	33.11	-615.77	145.38	48.22	-610.77	148.9	108.4	42.61	-111.15	88.39	10.77	-99.83	83.96	-183.05	-91.32	45.69	-193.05	-94.75	101.02	-312.2	63.17	1407.55	0	0	0	-170.77	1.72	1759.91	-164.46	110.61	1757.53	-346.73	22.11	1791.37	-331.51	139.13	1787.6	654.56	-278.85	78.33	1254.8	-273.73	85.27	648.93
4.58	-375.35	96.99	36.05	-427.66	96.1	33.01	-615.68	144.36	48.92	-609.96	149.3	109.62	81.42	-112.53	102.34	48.03	-101.26	94.7	-143.28	-94.2	43.96	-157.31	-96.87	98.45	-300.22	61.43	1406.18	0	0	0	-159.13	-1.34	1759.49	-152.74	107.29	1757.28	-335.8	20.1	1789.75	-320.19	136.6	1786.14	653.74	-279.75	78.05	1254.64	-273.68	85.31	649.15
4.59	-380.87	96.74	34.21	-426.38	96.37	33.01	-615.2	144.15	50.07	-609.68	148.14	110.35	112.43	-113.52	115.88	81.82	-102.51	106.83	-105.47	-95.55	43.78	-123.28	-98.87	97.82	-299.86	53.28	1402.58	0	0	0	-147.32	-4.34	1758.88	-141.66	104.36	1756.74	-324.75	17.72	1787.82	-308.62	134.57	1784.36	653.94	-279.7	78.14	1254.16	-273.93	85.31	648.22
4.6	-376.42	97.14	35.47	-429.01	96.63	32.48	-614.79	143.72	51.26	-608.96	147.82	111.62	142.14	-113.97	129.95	112.97	-102.95	119.1	-70.37	-95.87	44.7	-91.4	-99.59	98.11	-284.25	50.36	1400.54	0	0	0	-137.16	-7.53	1758.29	-128.82	101.14	1756.22	-313.47	15.27	1785.78	-296.84	132.33	1782.53	654.3	-279.36	78.15	1253.37	-273.51	85.06	649.43
4.61	-376.83	96.74	35.46	-426.01	96.68	33.12	-614.18	143.7	52.73	-607.81	148.35	113.19	168.57	-112.81	142.79	140.92	-102.68	130.38	-38.23	-95.72	46.6	-62.45	-99.04	98.95	-270	48.89	1398.91	0	0	0	-125.67	-10.74	1757.49	-118.01	97.96	1755.63	-302.23	12.82	1783.72	-285.06	129.97	1780.64	654.75	-279.78	78.21	1253.71	-273.72	85.33	647.99
4.62	-380.18	97.08	34.45	-426.03	96.51	32.85	-613.89	143.03	53.97	-606.79	148.44	114.97	193.59	-111.26	154.41	165.5	-101.69	139.87	-9.26	-94.03	48.48	-36.03	-99.11	100.43	-258.29	47.23	1396.63	0	0	0	-114.89	-13.97	1756.62	-106.65	94.49	1754.82	-291.11	10.51	1781.73	-273.13	127.66	1778.77	655.97	-279.56	78.78	1252.95	-274.09	85.07	647.1
4.63	-377.78	96.82	35.01	-424.48	97.22	33.08	-612.97	143.55	55.99	-605.16	149.42	117.16	212.9	-110.2	162.05	186.81	-100.33	147.33	16.19	-92	49.67	-13.04	-97.44	100.94	-241.56	45.37	1394.93	0	0	0	-103.31	-17.13	1755.64	-95.57	91.15	1754.1	-279.66	7.52	1779.65	-261.3	125.2	1776.96	654.46	-279.27	78.39	1253.42	-274.05	85.08	648.14
4.64	-374.11	96.81	36.15	-424.02	95.93	32.79	-612.55	143.02	57.56	-603.99	148.87	118.7	233.95	-108.22	167.22	204.72	-98.15	152.15	37.11	-90.16	49.89	6.25	-95.26	100.33	-228.17	43.7	1393.1	0	0	0	-91.82	-20.41	1754.69	-84.1	87.93	1753.21	-268.1	4.76	1777.82	-249.46	122.47	1775.31	654.59	-279.7	78.28	1253.46	-273.55	85.44	648.51
4.65	-378	96.93	34.72	-425.44	96.67	32.05	-611.84	142.58	59.31	-602.16	149.83	120.98	248.7	-106.15	169.24	219.22	-95.82	154.08	53.53	-87.07	48.24	21.76	-93.04	98.69	-220.46	41.52	1391.76	0	0	0	-79.98	-23.8	1753.64	-72.76	84.45	1752.4	-256.53	1.88	1776.12	-237.59	119.11	1773.89	655.63	-279.13	78.58	1254.65	-273.8	85.63	647.96
4.66	-378.23	96.99	34.45	-425.7	97.05	32.25	-610.88	143.41	61.75	-600.22	150.29	123.29	260.08	-101.79	167.71	230.91	-92.11	151.75	65.36	-84.9	45.86	33.64	-90.77	96.42	-205.06	39.2	1390.59	0	0	0	-68.68	-27.21	1752.85	-60.05	80.88	1751.71	-244.8	-1.03	1774.61	-225.49	116.33	1772.53	655.23	-279.75	78.41	1253.23	-273.91	85.06	648.03
4.67	-377.01	96.88	35.13	-422.38	96.53	32.9	-609.96	143.83	64.36	-598.34	150.77	125.67	269.81	-98.41	160.74	240.47	-88.29	145.78	73.02	-82.02	42.35	42.44	-88.36	93.44	-193.04	37.15	1389.29	0	0	0	-56.87	-30.66	1752.19	-47.42	77.58	1751.16	-232.87	-4.02	1773.26	-213.2	113.56	1771.33	655.12	-279.84	78.38	1253.62	-273.47	85.35	648.72
4.68	-375.97	96.8	35.31	-425.71	96.42	31.85	-608.91	144.1	67.01	-595.45	152.67	129.03	275.8	-92.63	152.39	247.84	-84.18	137.31	77.08	-79.32	39.45	48.25	-85.51	90.33	-177.2	34.8	1388.38	0	0	0	-44.46	-33.94	1751.57	-36.24	74.19	1750.7	-220.95	-6.97	1772.01	-201.13	110.54	1770.22	656.32	-279.55	78.87	1253.43	-273.47	85.27	648.01
4.69	-378.33	96.84	34.36	-423.15	97.04	32.47	-607.14	145.09	70.65	-592.47	154.09	132.45	281.52	-87.92	141.47	253.93	-78.73	127.44	79.49	-76.9	36.91	52.05	-82.45	87.51	-166.2	32.4	1387.47	0	0	0	-32.21	-37.35	1751.04	-22.41	70.97	1750.27	-209.12	-10.01	1770.83	-188.82	107.54	1769.12	655.62	-279.15	78.89	1253.48	-273.35	85.65	648.44
4.7	-375.37	97.17	35.48	-424.51	97.17	32.12	-604.82	146.7	74.75	-589.16	155.02	136.25	291.38	-82.02	133.71	259.97	-73.6	118.79	82.86	-75.39	36.39	56.85	-80.16	85.97	-148.73	30.62	1386.88	0	0	0	-20.26	-40.83	1750.61	-10.86	68.08	1749.55	-196.8	-13.31	1769.67	-176.35	104.77	1767.97	655.54	-279.47	78.58	1254.01	-273.59	85.54	648.38
4.71	-377.07	97.01	34.9	-425.42	97.84	31.65	-602.6	147.28	78.96	-585.24	156.35	140.56	298.55	-79.43	121.48	268.73	-71.42	109.96	87.13	-74.17	36.41	64.76	-79.88	87.06	-140.1	27.38	1386.26	0	0	0	-7.08	-44.26	1750.24	2.17	64.64	1749.25	-184.24	-16.77	1768.77	-163.74	101.3	1767.19	655.05	-279.36	78.3	1255.18	-273.5	85.71	648.83
4.72	-379.4	96.67	34.32	-425.01	96.86	31.53	-599.55	148.66	83.97	-580.25	158.49	145.55	305.03	-79.09	105.48	276.98	-70.23	98.84	90	-74.18	36.46	71.92	-79.9	87.8	-125.44	24.49	1386.3	0	0	0	5.48	-47.85	1750.27	13.8	60.78	1749.39	-171.47	-20.29	1768.82	-150.83	97.95	1767.11	654.93	-278.72	78.48	1254.35	-273.72	85.4	648.45
4.73	-377.5	96.67	34.68	-423.07	95.95	31.75	-595.72	149.37	89.7	-574.24	160.81	151.42	313.86	-78.02	94.53	281.15	-69.15	88.07	91.94	-74.06	36.05	76.63	-79.89	87.73	-114.87	20.67	1386.78	0	0	0	18.39	-51.32	1751.07	27.29	57.41	1749.87	-158.21	-23.85	1769.78	-137.75	94.28	1767.88	655.65	-278.96	78.81	1253.76	-273.95	85.34	649.25
4.74	-377.98	96.59	34.62	-423.22	96.38	31.69	-590.58	150.76	96.46	-567.43	161.85	157.33	320.29	-78.48	85.61	285.03	-69.7	80.2	93.23	-75.11	35.84	80.66	-81.15	87.7	-95.91	17.69	1388.16	0	0	0	30.46	-55.01	1752.23	40.45	53.79	1750.73	-144.89	-27.22	1771.32	-124.51	90.58	1769.26	656.67	-278.65	79.1	1253.76	-273.7	85.28	648.48
4.75	-376.77	96.3	34.85	-421.9	96.13	31.94	-584.45	152.05	103.98	-558.53	163.59	163.74	321.35	-79.56	76.7	289.71	-70.41	73.6	93.92	-75.49	35.58	83.92	-82.71	88.25	-87.6	14.86	1390.34	0	0	0	44.45	-58.36	1753.5	55.08	50.34	1751.74	-131.55	-30.89	1773.15	-111.04	88.17	1770.74	656.08	-279.38	78.67	1253.28	-273.83	84.89	647.45
4.76	-377.85	95.98	34.42	-421.77	95.91	31.68	-576.29	152.91	112.4	-547.34	165.37	170.65	322.51	-78.75	69.17	291.17	-69.95	67.61	94.71	-75.79	35.59	86.51	-82.85	88.5	-79.49	12.01	1392.8	0	0	0	57.64	-61.96	1755.01	65.48	46.86	1753.42	-118.11	-34.58	1775.04	-97.7	84.39	1772.63	655.76	-279.79	78.44	1253.81	-273.4	85.2	647.76
4.77	-378.59	95.87	34.1	-419.03	95.54	31.78	-566.29	154.27	121.86	-533.68	166.52	177.4	326.91	-76.56	64.51	293.08	-68.02	63.82	95.41	-75.96	35.98	88.69	-83.2	89.07	-62.51	9.61	1395.24	0	0	0	71.44	-65.41	1756.69	78.03	43.09	1754.98	-104.77	-38.3	1776.99	-84.49	80.26	1774.64	655.86	-279.2	78.71	1253.48	-272.85	85.19	649.13
4.78	-379.3	95.86	33.15	-419.29	94.96	31.25	-554.25	155.74	132.43	-517.56	167.73	184.24	327.84	-73.85	61.25	294.48	-66.3	60.49	95.82	-75.8	36.24	90.07	-81.81	89.12	-47.01	6.54	1397.8	0	0	0	84.58	-69.02	1758.56	90.86	39.17	1756.55	-91.52	-41.88	1779.02	-71.28	77.12	1776.47	655.02	-279.09	78.58	1254.04	-273.21	85.51	649.02
4.79	-378.9	95.22	32.26	-421	95.27	28.62	-540.02	158.67	144.74	-500.21	168.87	192.04	328.7	-72.15	57.51	293.97	-65.17	57.07	96.07	-75.45	36.37	91.58	-82.32	89.94	-36.52	3.92	1400.68	0	0	0	97.12	-72.34	1760.57	104.73	35.51	1758.41	-78.62	-45.24	1780.88	-58.35	73.74	1778.24	656.17	-279.13	78.79	1254.09	-273.67	85.29	648.6
4.8	-378	95.37	30.69	-412.71	95.75	32.7	-525.69	159.74	158.16	-482.18	170.37	201.64	328.41	-71.08	54.43	295.24	-64.47	54.71	96.43	-75.39	36.62	92.87	-81.66	90.07	-22.03	1.42	1403.28	0	0	0	110.65	-75.93	1762.39	117.49	32.14	1760.17	-65.9	-48.55	1782.55	-45.46	70.38	1779.89	655.81	-279.21	78.49	1253.7	-273.32	85.16	649.79
4.81	-374.89	95.2	29.59	-407.77	95.37	34.86	-509.86	161.3	172.94	-463.68	170.55	212.08	332.24	-69.96	52.65	296.04	-62.92	52.33	96.74	-75.82	37.07	93.85	-81.04	90.08	-8.32	-1.07	1405.56	0	0	0	122.76	-79.43	1764.17	129.5	28.83	1761.83	-53.17	-51.49	1784.06	-32.59	67.31	1781.26	655.73	-279	78.83	1254.09	-273.58	85.42	648.61
4.82	-370.22	94.95	28.91	-401.25	95.71	38.69	-492.32	161.94	188.29	-443.81	169.85	223.25	331.09	-69.62	50.1	295.88	-62.27	50.71	96.82	-75.26	36.92	94.37	-80.88	90.24	1.77	-3.48	1407.59	0	0	0	136.1	-82.76	1765.8	142.91	25.78	1763.43	-40.48	-54.55	1785.3	-19.62	64.34	1782.52	654.75	-279.77	78.24	1253.97	-273.56	85.52	648.31
4.83	-365.32	95.52	28.24	-392.14	96.9	43.46	-472.66	161.83	203.79	-422.46	168.61	234.71	330.88	-68.95	49.06	295.75	-61.86	49.53	96.92	-75.26	36.83	94.71	-80.77	90.41	16.71	-5.26	1409.02	0	0	0	148.37	-85.98	1767.31	155.33	23.12	1764.82	-27.92	-57.65	1786.34	-6.85	61.32	1783.66	655.49	-279.76	78.45	1253.94	-273.57	85.28	649.96
4.84	-354.59	96.07	28.78	-381.29	97.34	48.42	-450.72	161.07	219.15	-399.63	166.98	246.13	331.64	-68.76	48.2	296.05	-61.14	48.53	96.98	-74.93	36.72	94.81	-80.69	90.5	28.29	-7.2	1410.69	0	0	0	160.33	-89.23	1768.62	168.35	19.84	1766.11	-15.38	-60.51	1787.33	5.85	58.61	1784.7	655.99	-279.72	78.73	1252.87	-273.87	84.91	650.29
4.85	-346.87	98.48	26.75	-366.16	98.59	56.34	-427.3	159.2	233.37	-375.73	166.17	257.33	331.13	-68.24	47.57	295.7	-60.96	47.82	97.09	-75.45	37.08	94.91	-80.38	90.61	38.28	-9.66	1412.04	0	0	0	172.81	-92.48	1769.65	180.39	16.91	1767.33	-2.88	-63.13	1788.38	18.6	55.79	1785.84	655.63	-279.42	78.63	1253.51	-273.76	85.16	648.7
4.86	-336.64	101.48	24.04	-348.76	99.38	62.69	-402.91	157.07	246.26	-351.37	164.93	268.16	331.74	-67.89	46.96	295.32	-61.06	47	97	-74.73	36.83	95.24	-80.44	90.91	55.74	-11.22	1413.11	0	0	0	184.17	-95.67	1770.72	192.86	13.66	1768.37	9.34	-65.15	1789.58	31.37	53.8	1786.87	655.84	-279.51	78.54	1253.06	-273.51	85	647.97
4.87	-314.69	103.86	31.12	-326.81	102.99	71.11	-378.71	153.98	257.5	-327.08	162.6	278.44	331.5	-67.78	45.75	295.79	-60.95	46.42	97.15	-74.96	37.14	95.42	-80.36	91.09	67.34	-13.1	1414.29	0	0	0	196.64	-98.67	1771.58	204.66	10.58	1769.34	21.67	-67.62	1790.69	44.15	51.55	1788.1	656.32	-280.46	78.54	1253.83	-273.99	85.03	649.03
4.88	-286.7	106.21	41.28	-298.16	103.79	80.99	-354.19	150.31	267.05	-302.6	160	288.79	333.53	-67.03	46.12	295.92	-61.03	45.77	97.33	-75.05	37.44	95.61	-79.91	91.14	77.34	-14.27	1415.55	0	0	0	209.71	-101.44	1772.27	217.77	7.92	1770.06	33.99	-69.66	1791.91	56.93	49.55	1789.33	655.35	-279.33	78.65	1253.65	-274.13	84.98	648.56
4.89	-253.67	108.5	50.74	-265.85	104.88	89.38	-328.96	146.45	274.56	-277.84	156.21	298.44	331.57	-67.6	44.7	296.84	-61.08	45.56	97.43	-75.06	37.7	95.8	-79.43	91.27	85	-15.17	1417.07	0	0	0	221.64	-104.11	1772.95	228.21	4.54	1771.02	46.17	-71.34	1793.17	69.47	47.47	1790.59	655.46	-279.71	78.41	1253.53	-273.76	85.05	649.04
4.9	-216.83	109.44	59.91	-234.02	104.82	96.64	-302.1	143.92	280.61	-251.79	151.72	306.43	333.63	-67.77	44.68	296.01	-60.93	44.9	97.57	-74.59	37.8	96.18	-79.47	91.53	100.96	-16.15	1418.23	0	0	0	234.12	-106.57	1773.55	239.99	2.05	1771.56	58.37	-73.18	1794.44	82.03	45.83	1791.7	655.24	-279.53	78.46	1254.29	-273.11	85.61	649.2
4.91	-179.17	109	67.93	-194.56	104.49	105.14	-273.81	141.32	284.65	-224.83	147.32	312.42	332.92	-67.38	43.75	297.32	-60.94	44.97	97.79	-74.57	38.04	96.54	-79.22	91.8	110.41	-16.64	1419.88	0	0	0	245.83	-108.95	1774.21	252.28	-0.33	1772.03	70.54	-75.15	1795.62	94.61	43.94	1792.84	655.67	-279.82	78.75	1254.2	-273.73	85.16	648.95
4.92	-139.51	107.98	75.91	-158.6	103.36	111.79	-244.47	138.88	287.53	-196.4	144.89	317.4	333.69	-67.14	43.87	296.44	-61.01	44.36	97.92	-74.32	38.08	96.95	-79.3	92.06	121.92	-17.25	1421.01	0	0	0	258.05	-110.87	1774.8	264.79	-2.55	1772.45	82.89	-76.92	1796.92	107.18	41.95	1794.09	656.57	-279.45	78.8	1254.42	-272.91	85.47	648.92
4.93	-102.38	106.52	81.57	-120.88	102.24	117.52	-214.94	136.43	288.91	-168.17	140.93	320.35	332.55	-67.36	43.09	295.83	-61.02	44.12	98.09	-74.57	38.37	97.31	-79.45	92.42	133.84	-17.93	1422.2	0	0	0	270.16	-112.86	1775.39	276.99	-4.8	1773.21	95.25	-78.6	1798.24	119.84	40.25	1795.35	655.08	-279.72	78.43	1252.41	-272.82	85.32	648.45
4.94	-62.94	105.98	86.73	-83.54	100.35	121.77	-185.01	132.1	288.21	-138.78	138.23	322	332.05	-66.88	42.98	297.27	-61.15	44.3	98.07	-74.29	38.48	97.48	-79.66	92.68	139.14	-19.56	1423.7	0	0	0	281.78	-114.74	1775.98	290.02	-6.44	1773.6	107.42	-80.13	1799.46	132.41	39.27	1796.33	656.44	-279.42	78.93	1252.27	-274.14	84.61	647.94
4.95	-21.4	105.41	91.87	-44.09	98.78	125.44	-154.33	129.41	286.74	-109.06	135.21	322.24	332.54	-67.51	42.73	296.3	-61.24	43.97	98.26	-74.32	38.83	97.59	-79.76	93.08	155.09	-20.65	1424.32	0	0	0	293.3	-116.42	1776.62	301.85	-8.11	1774.12	119.61	-81.32	1800.78	144.8	37.82	1797.45	655.76	-279.33	78.72	1254.2	-273	85.63	648.89
4.96	9.21	102.47	93.97	-2.7	97.04	129.58	-122.72	125.69	283.7	-78.98	131.83	321.1	332.96	-67.03	42.83	297.4	-61.3	44.06	98.46	-74.16	39.25	97.55	-78.86	93.2	165.02	-22.01	1425.19	0	0	0	304.92	-118	1777.16	314.69	-9.89	1774.32	131.57	-82.57	1801.95	157.09	36.8	1798.43	655.13	-279.74	78.43	1254.53	-273.35	85.58	647.95
4.97	64.72	105	103.66	35.77	95.07	132.12	-90.39	122.17	279.41	-48.31	128.46	318.88	332.6	-67.51	42.02	296.15	-61.35	43.44	98.7	-74.03	39.68	97.5	-78.25	93.7	173.61	-23.79	1426.64	0	0	0	316.67	-119.49	1777.71	326.56	-11.5	1774.86	143.38	-83.58	1803.07	169.16	36.07	1799.24	654.36	-279.89	78.15	1254.35	-273.48	85.35	647.89
4.98	105.24	101.76	107.82	76.65	92.9	135.08	-56.71	119.52	274.28	-17.33	125.17	315.51	333.71	-67.68	42.27	295.8	-60.95	43	98.88	-73.49	39.97	97.92	-78.48	94.57	182.08	-25.51	1427.42	0	0	0	328.49	-120.92	1778.27	336.97	-12.04	1775.26	155.13	-84.45	1804.12	181.23	35.17	1800.06	654.95	-279.57	78.52	1253.83	-273.62	85.22	646.94
4.99	149.02	97.6	111.47	118.48	91.21	138.61	-22.62	116.83	268.11	15	121.89	311.16	333.14	-68.34	41.46	296.05	-60.92	42.76	99.26	-73.18	40.46	98.18	-78.26	95.32	196.82	-27.47	1427.97	0	0	0	340.21	-122.05	1778.83	348.75	-13.34	1775.76	166.77	-85.11	1805.21	193.06	34.16	1800.73	655.33	-279.37	78.55	1252.54	-273.66	84.99	648.42
5	196.38	96.55	115.31	162.51	88.74	141.17	12.79	114.13	261.05	47.92	118.76	305.78	334.12	-67.05	41.61	297.13	-60.96	42.89	99.59	-72.99	41	98.56	-77.64	95.8	206.92	-28.4	1429.01	0	0	0	352.15	-123.31	1779.42	361.27	-14.62	1776.06	178.33	-85.81	1806.18	204.91	33.17	1801.43	656.5	-279.43	78.77	1252.78	-273.83	85.12	650.31
5.01	240.54	95.16	118.87	207.46	87.74	143.31	48.67	110.87	252.87	81.44	116.3	299.77	335.04	-67.65	42.17	297.75	-60.83	42.78	99.96	-72.76	41.54	98.66	-77.01	96.36	218.97	-30.13	1429.52	0	0	0	363.33	-124.48	1780.01	372.77	-15.03	1776.33	189.97	-86.58	1806.99	216.63	32.75	1801.9	655.99	-279.54	78.57	1253.78	-273.8	85.44	648.99
5.02	286.02	94.19	122.63	249.27	86.09	144.86	85.37	107.88	244.37	115.12	112.91	292.71	335.38	-67.2	42.11	298.2	-60.84	42.99	100.2	-72.13	41.79	98.92	-76.83	97.07	229.59	-32.35	1430.37	0	0	0	374.55	-125.57	1780.56	384.89	-16.19	1776.47	201.49	-86.97	1807.79	228.27	32.06	1802.35	655.97	-279.39	78.46	1253.47	-273.05	85.33	646.95
5.03	330.55	92.39	126.07	294.13	84.32	146.6	122.38	105.21	235.42	149.97	110.03	285.11	335.11	-67.88	42.47	297.38	-60.73	42.67	100.5	-72.03	42.29	99.15	-75.98	97.36	238.04	-33.5	1430.88	0	0	0	386.48	-126.45	1781.05	394.86	-16.65	1776.99	213.18	-87.65	1808.38	239.95	31.65	1802.57	656.29	-280.03	78.52	1253.89	-273.21	85.15	647.42
5.04	374.17	90.8	128.92	335.26	83.42	147.42	160.59	103.24	226.56	185.44	107.91	277.42	330.61	-68.69	41.19	298.91	-60.74	43.07	100.76	-71.8	42.78	99.25	-76.23	98.17	247.18	-35.17	1431.39	0	0	0	397.43	-127.18	1781.53	408.15	-17.64	1777.11	224.93	-88.05	1808.87	251.71	31.24	1802.67	656.18	-279.88	78.57	1254.23	-273.65	85.29	648.23
5.05	418.29	89.56	133.14	379.59	81.26	149.43	199.15	101.47	217.5	221.2	106	269.5	334.37	-68.29	41.52	299.55	-61.09	42.71	101.07	-71.34	43.15	99.51	-76.62	99	259.64	-36.24	1431.55	0	0	0	408.79	-127.79	1781.93	418.6	-18.16	1777.26	236.66	-88.64	1809.19	263.51	30.88	1802.71	655.81	-279.69	78.43	1254.69	-273.47	85.43	647.97
5.06	462.16	88.52	138	423.47	80.05	151.76	237.91	99.06	207.83	256.79	104.22	261.25	331.68	-68.39	40.22	298.31	-61.14	42.03	101.44	-71.3	43.85	99.74	-76.1	99.6	274.69	-37.33	1431.48	0	0	0	420.28	-128.38	1782.22	430.7	-19.01	1777.44	248.34	-89.14	1809.38	275.21	30.26	1802.67	655.61	-279.25	78.55	1254.37	-274.22	85.13	648.54
5.07	506.38	87.03	142.81	465.67	79.02	154.47	277.26	97.46	198.6	293.4	101.92	252.68	333.89	-68.28	40.86	299.25	-61.41	42.32	101.87	-70.98	44.42	99.88	-75.64	100.1	283.78	-38.17	1431.69	0	0	0	432.39	-128.72	1782.37	442.25	-19.12	1777.44	259.94	-89.59	1809.45	286.93	29.65	1802.57	655.75	-278.99	78.59	1254.47	-273.53	85.35	648.95
5.08	549.23	85.96	148.23	508.41	77.55	157.06	317.58	96.41	189.63	330.42	99.88	244.08	334.69	-67.24	40.9	298.63	-61.96	42.52	102.27	-71.17	45.19	100.27	-76.15	101.12	294.92	-38.77	1431.6	0	0	0	443.75	-129.13	1782.47	454.45	-19.69	1777.35	271.52	-89.81	1809.41	298.69	29.33	1802.3	656.17	-279.59	78.43	1254.26	-273.42	85.33	649.19
5.09	591.65	84.32	153.97	550.66	76.69	159.96	357.74	94.75	180.57	367.15	98.44	235.81	335.48	-68.76	41.16	299.69	-62.58	43.26	102.55	-70.67	45.65	100.58	-76.55	101.99	306.57	-39.54	1431.19	0	0	0	454.75	-129.6	1782.58	466.61	-19.77	1777.06	283.12	-90.22	1809.22	310.39	29.37	1801.85	655.64	-279.3	78.26	1253.55	-273.48	85.19	649.51
5.1	634.03	82.74	159.64	592.24	74.89	163.5	397.59	93.77	172.12	403.91	96.51	227.41	336.07	-69	41.26	299.06	-62.54	43.02	102.85	-70.53	46.29	100.77	-75.93	102.4	316.43	-40.53	1430.98	0	0	0	466.84	-129.75	1782.42	477.18	-20.35	1777.04	294.74	-90.55	1808.91	322.11	29.66	1801.34	656.07	-279.02	78.01	1253.4	-273.48	85.22	648.76
5.11	675.17	81.77	165.56	633.5	73.94	167.02	437.9	93.48	164.28	441.39	95.51	219.68	337.58	-68.75	41.69	297.94	-62.83	42.84	103.22	-70.74	47.13	101.31	-76.23	103.35	330.83	-40.72	1430.8	0	0	0	478.54	-130.17	1782.16	490.38	-20.3	1776.58	306.33	-90.7	1808.46	333.81	29.48	1800.85	656.22	-278.4	77.99	1253.61	-273.67	85.14	647.02
5.12	714.55	80.31	170.86	672.44	72.7	170.07	477.82	92.27	156.73	478.46	94.44	212.17	336.07	-68.39	41.17	297.7	-63.01	42.86	103.61	-70.47	47.8	101.82	-76.28	104.13	341.4	-41.18	1430.18	0	0	0	490.75	-130.35	1781.76	500.48	-20.8	1776.32	318.05	-90.61	1807.95	345.48	29.12	1800.31	654.08	-279.59	78	1252.84	-273.4	84.88	648.45
5.13	754.18	78.74	176.26	711.99	70.62	173.31	516.98	90.81	149.74	514.71	93.3	205.28	334.24	-68.89	40.67	298.05	-63.16	42.79	104.03	-69.63	48.28	102.64	-76.8	105.23	355.52	-41.55	1429.35	0	0	0	502.45	-130.44	1781.22	512.51	-20.53	1775.85	329.89	-90.49	1807.29	357.25	29.32	1799.58	654.41	-279.76	78.44	1253.71	-273.24	85.08	647.41
5.14	792.01	76.91	181.54	749.97	69.15	177.66	555.98	89.9	143.76	550.62	93.71	199.66	332.38	-68.85	39.94	298.52	-63.37	42.66	104.51	-69.5	49.25	103.34	-76.23	105.94	368.66	-41.84	1428.59	0	0	0	514.27	-130.51	1780.61	525.16	-20.84	1775.48	341.97	-90.49	1806.47	369.23	29.89	1798.71	653.13	-279.75	78.17	1253.86	-273.08	85.39	646.12
5.15	830.52	74.45	188.22	787.25	67.75	182.26	594.82	88.24	138.51	586.61	93.11	194.64	335.36	-69.28	40.02	298.99	-63.33	42.38	104.99	-69.07	50.27	104.41	-76.83	107.26	379.18	-42.32	1427.77	0	0	0	526.03	-130.5	1779.93	537.6	-20.26	1774.72	354.05	-90.11	1805.57	381.24	30.55	1797.72	653.55	-279.65	78.21	1253.81	-273.12	85.41	646.24
5.16	864.34	71.53	194.55	821.67	65.86	187.19	631.69	87.33	134.64	620.97	91.54	190.2	336.34	-68.97	39.91	299.91	-63.17	42.19	105.7	-68.84	51.46	105.12	-75.43	107.87	385.89	-43.08	1426.94	0	0	0	537.41	-130.35	1779.25	549.12	-20.47	1773.99	366.1	-90.04	1804.49	393.38	30.95	1796.68	652.96	-280.17	78.42	1253.46	-273.44	85.1	645
5.17	898.23	69.52	202.4	856.63	63.17	193.56	666.85	86.16	131.58	653.54	91.06	187.06	333.23	-69.36	38.65	299.84	-63.34	41.97	106.21	-67.79	52.44	106.08	-75.23	109.04	403.63	-43.03	1425.81	0	0	0	549.24	-130.12	1778.45	560.24	-19.8	1773.24	378.2	-89.61	1803.34	405.65	31.2	1795.52	653.75	-280.41	78.72	1253.06	-273.79	84.95	645.12
5.18	929.54	66.6	207.39	886.07	60.67	198.92	700.73	84.15	129.1	684.54	89.12	184.32	333.63	-68.23	38.31	299.96	-63.1	41.58	106.86	-67.23	53.6	106.97	-74.44	110.1	413.04	-43.21	1424.54	0	0	0	561.15	-129.71	1777.7	572.97	-19.1	1772.38	390.32	-89.39	1802.1	417.94	31.97	1794.16	655.8	-279.23	78.35	1253.25	-273.92	84.87	647.78
5.19	957.06	63.13	215	915.55	57.59	205.32	732.33	83.28	127.86	713.79	88.34	182.72	333.93	-69.3	37.66	298.96	-63.3	40.93	107.42	-66.82	55.04	107.85	-73.94	111.28	426.39	-43.79	1423.35	0	0	0	573.5	-129.16	1776.88	585.58	-18.89	1771.58	402.44	-88.78	1800.79	430.3	32.55	1792.82	657.17	-278.46	78.72	1254.05	-273.94	85.05	649.24
5.2	982.15	60.13	222.12	944.24	54.4	207.18	761.1	81.35	126.73	740.89	86.68	181.2	334.31	-68.05	37.75	299.71	-63.44	40.96	108.03	-66.19	56.38	108.87	-73.83	112.87	441.63	-43.45	1421.95	0	0	0	585.93	-128.42	1775.98	597.72	-18.37	1770.78	414.68	-88.24	1799.38	442.62	33.16	1791.37	656.15	-278.72	78.6	1254.76	-273.84	85.14	648.8
5.21	1005.2	56.73	228.27	967.53	50.86	211.92	787.03	79.84	126.09	765.05	85.98	180.3	336.3	-68.97	37.88	300.1	-63.32	40.77	108.7	-65.82	57.94	109.71	-73.17	114.28	448.76	-43.76	1420.67	0	0	0	598.77	-127.28	1775.19	609.59	-17.55	1769.93	427.02	-87.76	1797.87	454.93	33.87	1789.84	655.03	-279.58	77.99	1253.71	-273.71	85.02	648.9
5.22	1025.79	49.82	233.11	988.81	48.63	215.27	810.54	78.67	125.49	786.84	83.96	179	334.77	-68.37	37.07	300.3	-63.46	40.58	109.44	-65.42	59.49	110.88	-73.16	115.99	463.09	-43.72	1419.06	0	0	0	611.29	-126.28	1774.34	621.2	-16.02	1769.07	439.45	-87.03	1796.38	467.27	34.84	1788.24	655.66	-278.78	78.33	1253.14	-273.46	84.88	648.83
5.23	1044.42	47.34	236.22	1007.88	46.35	217.45	830.84	78.08	125.01	806.36	82.9	177.89	334.97	-68.37	36.89	299.57	-63.3	40.06	110.2	-65.31	61.38	111.99	-72.84	117.71	478.01	-43.89	1417.53	0	0	0	623.59	-125.11	1773.58	634.49	-14.8	1768.11	452.14	-86.33	1794.9	479.74	36	1786.7	654.95	-279.23	78.09	1252.97	-274.03	84.37	649.4
5.24	1060.78	48.36	236.99	1024.11	43.82	218.71	848.38	76.7	124.24	823.14	82.21	177	333.24	-68.3	35.94	300.14	-62.91	39.79	110.88	-64.88	63.2	113.37	-72.73	119.68	489.93	-43.58	1416.04	0	0	0	635.77	-123.88	1772.82	646.33	-13.67	1767.46	465.11	-85.13	1793.54	492.36	37.32	1785.19	655.57	-278.71	78.46	1252.99	-273.9	84.5	649.63
5.25	1075.02	46	235.59	1038.42	42	217.23	862.74	74.55	122.98	837.48	80.15	175.23	335.94	-68.51	36.64	300.25	-63.1	39.56	111.77	-65.16	65.43	114.82	-73.52	122.15	502.22	-43.42	1414.79	0	0	0	649.47	-122.19	1772.18	660.28	-12.21	1766.7	478.27	-84.02	1792.28	505.05	38.58	1783.86	654.97	-278.84	78.61	1253.53	-273.51	85.05	648.8
5.26	1086.62	43.22	231.56	1049.58	39.37	213.47	873.34	73.5	121.99	848.91	78.17	173.19	334.73	-68.38	36.07	301.83	-62.81	39.92	112.84	-65.94	68.17	116.43	-73.68	124.5	517.72	-43.19	1413.54	0	0	0	662.14	-120.69	1771.61	671.91	-10.14	1766.38	491.62	-82.95	1791.1	517.95	39.91	1782.67	656.18	-278.95	78.74	1253.05	-273.06	84.98	648.7
5.27	1095.52	37.18	223.09	1057.34	36.25	206.57	879.3	72.03	120.84	857.22	77.01	171.43	335.22	-68.52	35.94	301.15	-62.91	39.46	113.94	-66.57	70.92	118.27	-74.56	127.23	530.58	-42.53	1412.58	0	0	0	675.32	-118.89	1771.25	685.89	-8.39	1765.84	505.05	-81.48	1790.19	530.9	41.25	1781.67	656.13	-279.23	78.54	1252.84	-273.52	84.73	649.01
5.28	1101.91	33.2	209.86	1063.76	32.74	194.76	882.5	69.4	118.95	862.02	75.46	169.7	337.1	-68.32	36.24	299.34	-63.06	38.76	115.17	-67.5	74.06	120.31	-75.3	130.09	543.97	-42.05	1412.08	0	0	0	689.01	-117	1771.07	699.3	-6.37	1765.62	518.61	-80.03	1789.45	544.27	42.92	1780.87	655.31	-279.31	78.3	1252.98	-273.74	84.58	648.62
5.29	1108.82	30.54	194.97	1066.56	29.96	186.9	885.14	67.89	117.83	866.77	74.42	168.91	333.12	-68.1	34.9	300.31	-62.9	38.83	116.66	-67.89	77.03	122.7	-76.78	133.55	557.22	-41.45	1411.37	0	0	0	703.17	-114.91	1771.09	713.49	-4.38	1765.61	532.43	-78.58	1789.13	558.12	44.43	1780.57	656.24	-278.91	78.46	1253.22	-273.79	84.74	648.61
5.3	1111.59	30.29	187.22	1070.19	29.01	176.99	887.4	68.06	117.19	871.83	74.55	169.22	334.16	-67.41	35.27	300.84	-62.78	38.83	118.22	-68.75	80.59	125.63	-78.33	137.32	570.83	-40.58	1411.44	0	0	0	716.67	-112.74	1771.58	727.27	-2.43	1766.15	546.64	-77.03	1789.41	572.17	46.16	1780.86	655.78	-279.41	78.31	1253.69	-274.08	84.77	649.39
5.31	1114.86	30.17	180.62	1074.3	28.8	172.12	888.71	69.13	116.97	875.2	74.5	169.23	334.01	-68.5	34.8	300.71	-62.88	38.82	120.21	-70.86	85.08	128.99	-80.24	141.31	584.24	-39.65	1412.18	0	0	0	731.59	-110.55	1772.46	741.14	0.38	1767.11	561.13	-75.48	1790.16	586.36	48.12	1781.57	654.82	-279.04	78.31	1253.75	-273.61	84.93	649.5
5.32	1116.45	30.19	175.19	1076.19	29.26	167.86	889.48	69.36	116.53	877.07	75.29	169.52	333.58	-68.41	34.58	301.61	-62.85	39.02	122.66	-72.84	89.61	132.93	-82.56	145.68	602.12	-38.49	1413.02	0	0	0	746.12	-108.16	1773.61	755.54	3.28	1768.42	575.95	-73.7	1791.07	600.58	50.13	1782.55	654.36	-278.84	78.4	1253.57	-273.53	85.11	648.78
5.33	1117.94	31.06	170.7	1077.85	29.48	164.36	890.07	69.67	115.95	878.67	76.73	169.97	333.61	-68.62	34.12	301.07	-62.56	38.68	125.39	-74.59	94.3	137.35	-84.9	150.02	613.56	-37.42	1414.48	0	0	0	760.53	-105.66	1775.07	770.57	5.88	1769.75	590.91	-71.78	1792.13	614.93	52.18	1783.6	655.23	-279.48	78.41	1254.4	-273.54	85.15	648.88
5.34	1119.61	32.14	165.48	1078.96	31.17	159.97	890.52	71.66	115.93	880.99	77.35	169.98	335.36	-68.26	34.96	300.52	-62.59	38.71	128.9	-77.2	99.53	142.28	-87.84	154.73	628.79	-36.19	1415.85	0	0	0	775.77	-103.05	1776.52	785.03	8.46	1771.43	605.98	-69.74	1793.3	629.21	54.3	1784.73	656.34	-279.16	78.96	1253.17	-274.21	84.63	648.95
5.35	1121.57	33.38	158.69	1081.51	31.19	154.36	891.62	72.68	115.98	883.65	78.32	170.21	335.82	-67.81	35.23	302.01	-62.74	39.46	133.08	-79.88	105.04	148.04	-91.2	159.84	644.83	-34.4	1417.72	0	0	0	790.59	-100.34	1778.28	799.59	11.07	1773.2	621.17	-67.71	1794.74	643.59	56.39	1786.18	655.82	-279.46	78.61	1252.79	-273.91	84.69	648.23
5.36	1125.08	33.95	151.19	1083.71	31.97	148.01	892.91	72.63	115.86	886.97	77.89	170.15	334.39	-67.77	34.84	301.66	-62.88	39.71	138.05	-82.04	110.7	154.98	-94.38	164.65	661.37	-32.71	1419.61	0	0	0	805.48	-97.55	1780.24	813.02	14.54	1775.36	636.15	-65.67	1796.52	657.96	58.62	1787.95	654.93	-279.82	78.11	1253.1	-273.23	84.83	648.37
5.37	1127.84	32.04	143.46	1086.23	31.16	142.69	893.81	72.35	116.16	889.36	76.61	170.01	333.62	-67.83	34.49	301.37	-63.13	39.96	143.95	-84.98	116.92	163.09	-97.72	169.35	673.82	-31.3	1422.21	0	0	0	819.72	-94.71	1782.43	826.55	17.23	1777.85	650.85	-63.8	1798.64	672.17	60.85	1790.07	655.19	-279.46	78.4	1253.44	-273.46	84.85	648.95
5.38	1129.77	29.72	138.56	1087.89	28.67	138.69	894.25	71.98	116.84	891.66	74.92	170	335.8	-68.06	35.13	304.25	-63.38	41.13	150.86	-88.32	123.46	172.66	-102.12	174.51	686.11	-29.24	1425.09	0	0	0	834.57	-91.82	1784.84	840.1	20.29	1780.5	665.62	-61.84	1801.15	686.27	62.77	1792.63	655.4	-279.06	78.68	1253.86	-274.24	84.91	649.2
5.39	1130.31	27.87	133.75	1088.82	26.39	134.26	894.79	70.56	116.94	893.28	73.46	170.17	336.08	-68.41	34.42	305.88	-63.92	42.08	158.7	-92.16	130.52	183.31	-106.18	179.44	702.26	-27.11	1428	0	0	0	849.3	-88.93	1787.5	854.37	22.81	1783.41	680.27	-59.8	1803.95	700.32	64.84	1795.5	654.88	-279.49	78.31	1253.3	-274.42	84.43	648.94
5.4	1130.64	27.29	130.25	1089.03	26.2	130.97	895.24	70.18	117.33	895.12	72.11	170.16	338.31	-67.97	35.12	308.41	-64.14	42.74	167.04	-95.64	138.2	194.8	-111.23	185.63	716.55	-25.05	1431.28	0	0	0	863.24	-85.88	1790.43	867.91	25.92	1786.34	694.56	-57.63	1806.95	714	66.9	1798.55	654.49	-279.28	78.41	1253.46	-273.81	84.93	648.88
5.41	1133.15	27.24	128.91	1089.02	25.12	129.47	895.5	69.66	117.45	896.33	71.17	170.21	339.17	-69.33	34.33	309.88	-64.99	43.58	175.67	-98.66	146.97	206.13	-114.82	192.37	732.75	-22.71	1434.72	0	0	0	877.08	-82.91	1793.41	879.61	29.11	1789.79	708.54	-55.72	1809.92	727.13	68.51	1801.77	654.85	-279.32	78.62	1253.81	-273.93	85.02	648.79
5.42	1133.28	26.96	127.27	1089.07	25.19	128.46	895.77	69.21	117.33	896.93	70.86	170.46	340.7	-69.48	34.32	312.71	-65.79	45.07	184.63	-101.01	156.95	217.78	-118.51	201.04	746.54	-20.89	1438.08	0	0	0	890.07	-80.32	1796.6	890.48	30.75	1793.89	722.19	-54.06	1812.89	739.7	70.64	1804.91	656.55	-278.85	78.95	1253.55	-274.15	84.73	649.62
5.43	1133.53	26.82	126.14	1090.63	25.51	128.1	895.84	69.56	117.52	897.45	70.51	170.54	342.79	-70.06	34.07	316.74	-67.08	47.45	194.61	-102.88	168.18	230.15	-120.95	210.7	762.15	-19.01	1441.46	0	0	0	903.13	-77.52	1799.97	903.34	33.89	1797.32	735.68	-52.39	1815.91	752.08	72.09	1808.13	656.23	-279.71	78.63	1253.65	-273.99	84.67	649.37
5.44	1133.44	26.76	125.46	1092.18	24.82	127.67	895.9	69.41	117.49	897.97	69.8	170.37	347.98	-70.73	35.27	322.72	-68.51	50.45	205.96	-104.51	180.26	243.92	-123.09	221.21	775.27	-17.63	1444.8	0	0	0	915.62	-75.05	1803.48	917.43	37.37	1800.62	748.79	-51.15	1818.98	764.05	73.75	1811.36	655.65	-279.97	78.44	1254.17	-274.02	84.84	650.17
5.45	1133.74	26.77	125.03	1090.8	24.75	126.97	895.93	68.87	117.27	898.34	68.83	170.15	350.53	-70.81	35.75	328.1	-69.93	53.78	218.91	-106.71	193.3	258.95	-124.43	231.78	789.91	-16.38	1448.1	0	0	0	927.69	-72.49	1807.29	930.48	40.38	1804.2	761.56	-49.84	1822.18	775.95	75.05	1814.67	654.49	-279.66	78.16	1254.08	-274.27	84.7	649.22
5.46	1134.77	28.06	124.36	1090.37	24.42	126.28	895.89	69.24	117.54	898.45	69.23	170.48	356.99	-72.82	36.91	335.53	-71.78	58.05	233.4	-109.77	207.26	275.07	-125.46	242.59	803.39	-15.23	1451.4	0	0	0	940.34	-69.93	1811.09	942.71	43.6	1807.73	774.05	-48.7	1825.47	787.48	76.22	1818.07	654.32	-278.67	78.44	1253.6	-274.23	84.56	648.3
5.47	1134.28	26.54	124.84	1091.74	24.36	126.75	895.86	69.3	117.56	898.63	69.1	170.53	363.03	-76.58	37.76	343.99	-74.35	63.11	249.11	-111.6	220.87	291.97	-126.2	253.5	816.68	-14.01	1454.82	0	0	0	952.16	-67.8	1814.92	954.2	46.41	1811.49	786.31	-47.43	1828.83	798.77	77.15	1821.47	656.11	-278.31	78.95	1253.32	-273.72	84.63	648.85
5.48	1133.9	26.36	124.52	1092.04	24.5	126.64	895.89	69.38	117.67	898.92	68.56	170.43	368.07	-81.19	38.04	353.24	-78.41	68.53	265.58	-112.22	234.42	309.37	-126.46	264.45	830.29	-13.12	1458.7	0	0	0	963.33	-65.55	1818.82	965.05	48.89	1815.38	798.35	-46.65	1832.13	809.77	77.98	1824.9	655.31	-279.24	78.37	1253.53	-274.34	84.32	648.96
5.49	1135.41	27.67	123.44	1091.63	24.36	126.36	896.2	68.38	117.37	899.26	68.77	170.59	374.1	-88.35	41.43	360.78	-84.72	74.26	282.47	-111.53	247.81	327.04	-125.37	275.28	843.04	-12.52	1462.31	0	0	0	974.86	-63.88	1822.5	976.77	51.05	1818.99	810.1	-46.11	1835.36	820.58	78.76	1828.26	655	-279.61	78.3	1253.16	-274.5	84.34	647.9
5.5	1135.28	27.62	123.43	1091.31	24.42	125.72	896.13	68.78	117.6	899.46	68.88	170.59	382.75	-96.69	49.25	371.57	-92.41	83.52	300.09	-109.61	260.92	345.01	-123.85	286.69	855.03	-12.3	1465.96	0	0	0	985.73	-62.13	1826.16	988.01	52.92	1822.37	821.45	-46.2	1838.47	831.29	79.51	1831.58	654.74	-278.94	78.19	1253.78	-273.87	84.61	648.72
5.51	1134.1	26.55	124.05	1092.15	24.81	125.95	896.07	69.01	117.58	899.91	68.61	170.45	396.42	-106.4	59.71	385.66	-100.55	94.02	318.08	-107.32	273.69	363.38	-121.68	298.49	867.26	-12.45	1469.69	0	0	0	996.91	-60.81	1829.64	997.81	54.2	1826.24	832.65	-45.99	1841.65	841.85	80.2	1834.88	654.82	-279.15	78.13	1253.97	-273.6	84.74	648.81
5.52	1135.54	27.58	122.89	1091.03	24.86	125.4	896.17	68.63	117.56	900.11	68.66	170.37	412.37	-118.18	71.36	402.71	-109.72	105.4	336.62	-104.99	285.6	382.04	-119.05	310.44	877.61	-12.34	1473.38	0	0	0	1007.07	-59.44	1833.2	1008.48	55.6	1829.63	843.63	-45.84	1844.83	852.23	80.73	1838.2	655.77	-279.25	78.48	1254.1	-274.11	84.74	647.76
5.53	1134.34	26.54	123.84	1093.14	25.09	126.16	896.31	68.76	117.56	900.27	68.77	170.49	433.17	-128.96	84.55	422.38	-118.92	117.21	355.81	-102.71	296.36	401.19	-116.46	322.25	889.37	-12.11	1477.07	0	0	0	1016.69	-58.73	1836.64	1018.82	56.58	1833.03	854.49	-45.85	1848.01	862.42	81.03	1841.56	655.56	-279.57	78.31	1253.44	-274.09	84.68	649.08
5.54	1136.4	27.46	122.74	1091.02	25.33	125.28	896.14	69.59	117.9	900.51	68.59	170.4	457.8	-139.81	98.03	445.5	-127.33	129.17	375.89	-100.78	305.92	420.85	-114.75	333.69	900.73	-12.31	1480.49	0	0	0	1026.63	-57.94	1840.05	1028.93	57.57	1836.46	865.16	-45.99	1851.19	872.47	81.02	1844.94	656.51	-279.24	78.6	1253.76	-274.35	84.66	648.77
5.55	1135.75	27.56	122.47	1091.77	25.42	125.56	896.36	69.06	117.79	900.56	69.14	170.61	481.17	-149.44	110.21	469.55	-134.56	140.26	396.63	-100.74	314.75	441.43	-114.2	343.97	911.85	-12.15	1484	0	0	0	1036.42	-57.5	1843.41	1040.07	58.17	1839.58	875.5	-46.41	1854.28	882.49	80.87	1848.32	656.03	-279.26	78.49	1254.58	-273.9	84.91	648.05
5.56	1135.8	28.39	122.49	1091.52	25.97	125.09	896.47	68.89	117.87	900.87	68.83	170.56	506.38	-158.13	121.28	494.83	-140.57	150.68	417.96	-101.1	322.33	462.74	-114.05	352.63	921.33	-12.14	1487.3	0	0	0	1045.97	-56.95	1846.69	1048.47	58.71	1843	885.63	-46.98	1857.29	892.17	81.24	1851.51	656.76	-279.04	78.93	1253.81	-274.05	84.59	647.71
5.57	1135.24	28.36	122.08	1091.43	25.41	124.82	896.58	68.94	117.95	901.02	69.16	171.01	534.63	-164.2	131.39	519.13	-146.52	159.52	440.09	-102.24	328.63	484.93	-113.62	359.36	930.71	-11.89	1490.63	0	0	0	1056.15	-56.87	1849.67	1058.99	59.56	1845.88	895.67	-47.1	1860.33	901.75	81.77	1854.48	654.68	-279.66	78.28	1253.77	-273.77	84.77	649.32
5.58	1135.99	28.39	122	1090.26	25.76	124.98	896.73	68.83	118.18	901.49	67.9	170.84	561.08	-169.71	139.37	544.19	-151.53	166.73	462.63	-104.28	333.73	507.6	-114.36	364.85	937.89	-11.81	1493.92	0	0	0	1064.53	-56.74	1852.87	1068.8	59.9	1848.86	905.52	-47.26	1863.2	911.38	81.8	1857.42	654.57	-279.52	78.2	1253.96	-273.69	84.78	649.34
5.59	1136.29	28.4	122.2	1092.09	26.18	125.14	896.83	68.65	118.41	901.65	67.52	171.2	588.36	-174.88	145.87	571.22	-155.11	172.88	485.8	-105.74	336.91	530.31	-115.31	368.68	947.79	-11.43	1496.89	0	0	0	1074.09	-56.9	1855.62	1077.78	59.86	1851.76	915.32	-47.22	1866.02	920.92	81.65	1860.2	656.9	-279.35	78.76	1253.3	-273.77	84.68	648.93
5.6	1136.96	28.27	121.86	1091.12	25.79	125.1	897.3	68.01	118.61	902.09	66.91	171.62	615.86	-178.45	150.91	598.81	-158.86	177.87	509.62	-107.42	338.58	553.23	-116.24	370.96	955.98	-11.49	1499.69	0	0	0	1083.2	-56.94	1858.31	1088.3	60.19	1854.24	925.02	-47.26	1868.64	930.37	81.63	1862.81	655.68	-279.59	78.6	1254.34	-273.93	84.82	647.35
5.61	1135.59	28.45	121.48	1092.84	26.55	125.22	897.66	67.47	118.79	902.41	67.03	172.3	643.58	-181.56	154.04	626.48	-161.72	181.16	533.31	-109.75	338.8	576.56	-118.06	372.12	965.97	-11.3	1502.1	0	0	0	1093.25	-57.1	1860.71	1096.11	60.17	1856.84	934.54	-47.56	1871	939.65	81.57	1865.2	654.48	-280.57	79.22	1253.62	-274.16	84.5	645.13
5.62	1136.14	29.15	121.54	1092.04	25.81	124.89	897.8	67.4	118.99	902.89	66.18	172.53	675.71	-183.22	157.31	655.59	-164.02	183.64	557.65	-111.58	337.22	600.32	-120.37	371.97	974.44	-11.36	1504.55	0	0	0	1101.57	-57.16	1863.11	1106.14	59.68	1859.12	943.87	-47.93	1873.12	948.92	81.14	1867.45	655.02	-281.21	79.78	1253.5	-274.34	84.46	647.1
5.63	1136.15	29.35	121.58	1092.07	25.77	125.01	897.99	67.58	119.51	903.35	65.97	173.04	705.26	-185.55	158.81	685.41	-166.13	185.09	582.42	-114.3	334.45	624.54	-122.21	370.27	983.02	-11.24	1506.6	0	0	0	1110.74	-57.5	1865.14	1115.5	59.56	1861.06	953.25	-48.07	1875.06	958.2	80.68	1869.5	655.37	-280.2	78.83	1253.58	-274.37	84.39	646.75
5.64	1135.62	29.09	121.24	1091.59	25.97	124.72	898.22	67.76	120.07	903.62	65.54	173.56	738.51	-186.89	160.21	717.65	-167.9	185.98	608.01	-116.86	330.12	649.07	-124.18	367.22	993.17	-11.08	1508.35	0	0	0	1118.61	-57.75	1867.11	1123.64	59.16	1863.12	962.46	-48.43	1876.76	967.45	80.47	1871.25	655.56	-279.82	78.36	1253.6	-274.13	84.53	648.02
5.65	1135.7	28.92	121.12	1092.01	26.55	124.17	898.62	66.93	120.27	903.93	65.85	174.42	772.93	-188.84	160.8	749.39	-169.6	185.72	634.36	-120.17	324.72	673.79	-126.8	363.05	1000.28	-11.02	1510.07	0	0	0	1127.85	-57.88	1868.59	1133.4	59.04	1864.44	971.73	-48.59	1878.36	976.74	80.16	1872.92	656.41	-279.74	78.5	1254.34	-273.73	84.92	647.2
5.66	1136.12	29.13	121.16	1092.07	26.81	124.15	898.8	66.78	120.81	904.24	65.4	175.12	807.53	-190.33	161.07	782.61	-171.07	184.75	661	-123.55	318.07	699.22	-129.41	357.63	1008.51	-10.49	1511.63	0	0	0	1136.62	-58.3	1869.99	1142.66	59.02	1865.52	980.97	-48.89	1879.72	986.04	79.79	1874.25	656.31	-279.72	78.33	1253.37	-274.26	84.39	645.11
5.67	1135.89	28.38	120.51	1093.63	26.78	124.36	898.9	66.42	121.54	904.7	64.9	175.88	843.01	-190.96	160.61	815.73	-172.65	183.18	688.23	-127.18	310.49	725.15	-132.38	351.06	1018.45	-10.1	1512.89	0	0	0	1145.13	-58.71	1871.13	1150.79	58.41	1866.75	990.11	-49.19	1880.89	995.02	79.75	1875.31	656.37	-279.29	78.53	1253.67	-273.72	84.59	647.46
5.68	1135.51	28.71	120.11	1093.03	26.04	124.13	899.28	65.93	122.19	905.07	64.57	176.58	878.15	-191.47	159.59	850.95	-173.36	181.55	716.34	-130.71	301.89	751.88	-135.2	343.43	1027.49	-10.02	1514.11	0	0	0	1154.99	-58.99	1871.93	1160.16	58.34	1867.42	999.29	-49.56	1881.85	1004.2	79.24	1876.34	656.66	-279.15	78.41	1253.58	-273.32	84.83	649.54
5.69	1136.14	29.11	120.4	1093.54	26.79	124.14	899.58	65.52	122.83	905.43	64.6	177.45	912.98	-192.99	158.97	886.24	-173.78	178.8	745.29	-134.25	292.34	779.1	-138.5	335.07	1035.1	-10.14	1514.87	0	0	0	1163.72	-59.77	1872.5	1169.67	57.93	1868	1008.52	-49.96	1882.63	1013.22	78.88	1877.02	657.04	-279.17	78.86	1253.12	-272.94	84.81	648.83
5.7	1135.92	28.1	119.69	1092.61	26.64	123.63	899.79	65.1	123.53	905.89	64.16	178.05	947.97	-193.93	157.14	920.64	-175.64	176.34	774.96	-138.12	282.12	806.89	-141.34	325.82	1044.83	-10.25	1515.45	0	0	0	1171.05	-60.31	1873.3	1178.25	57.23	1868.53	1017.71	-50.38	1883.22	1022.33	78.32	1877.62	656.86	-279.54	78.97	1252.96	-273.15	84.8	649.3
5.71	1135.6	28.46	119.75	1094.55	27.13	124.2	900.14	64.84	124.19	906.14	64.31	178.84	985.98	-194.87	156.12	956.89	-176.79	173.63	805.35	-141.13	270.81	835.42	-144.65	316.16	1053.25	-10.28	1516.12	0	0	0	1180.16	-60.9	1873.44	1186.54	56.49	1868.94	1026.8	-50.95	1883.61	1031.38	77.67	1878.05	656.11	-279.54	78.82	1253.5	-273.72	84.58	648.81
5.72	1136.37	28.5	120.01	1094.28	27.39	124.4	900.05	65.69	125.14	906.44	63.98	179.34	1022.93	-195.91	154.48	993.84	-177.7	170.86	836.53	-144.36	259.14	864.53	-148.11	306.02	1065.49	-10.4	1516.49	0	0	0	1188.54	-61.47	1873.64	1195.86	56.63	1868.75	1036	-51.68	1883.85	1040.39	77.3	1878.19	655.74	-278.81	78.76	1253.65	-273.42	84.76	649.37
5.73	1136.77	29.18	120.37	1093.89	27.34	124.31	900.18	65.65	125.71	906.86	63.28	179.73	1063.43	-195.29	150.98	1029.14	-178.64	167.24	868.69	-147.53	246.96	894.22	-151.87	295.42	1072.83	-10.45	1516.62	0	0	0	1197.39	-61.81	1873.65	1204.76	55.92	1868.67	1045.28	-52.25	1883.96	1049.47	76.52	1878.28	658.81	-279.79	77.92	1253.55	-273.89	84.5	648
5.74	1136.86	29.74	121.06	1093.68	26.77	123.94	900.64	64.41	125.75	907.08	63.6	180.38	1100.27	-195.92	148.76	1066.51	-179.5	164.31	901.19	-151.63	234.73	924.34	-155.64	284.48	1082.91	-10.71	1516.81	0	0	0	1205.97	-62.22	1873.54	1213.95	55.36	1868.35	1054.49	-53.03	1883.88	1058.53	75.57	1878.21	659.73	-279.42	77.85	1253.18	-273.25	84.55	647.92
5.75	1137.09	31.24	121.79	1092.39	30.61	126.87	900.7	64.56	126.48	907.27	63.71	181	1138.73	-195.88	147.4	1102.77	-179.98	160.9	934.14	-155.75	222.4	955.23	-158.71	272.98	1090.56	-11.06	1516.79	0	0	0	1215.26	-63.02	1873.07	1221.57	54.52	1868.27	1063.68	-54.05	1883.58	1067.48	74.74	1877.96	655.93	-279.51	78.02	1253.84	-273.49	84.6	648.54
5.76	1132.15	30.53	130.99	1091.64	30.01	126.49	900.85	64.02	126.72	907.54	63.01	181.26	1176.82	-195.7	145.87	1140.13	-180.74	158.38	967.99	-159.54	210.06	986.81	-161.58	261.22	1101.01	-11.44	1516.51	0	0	0	1223.31	-63.59	1872.81	1231.11	53.99	1867.58	1072.84	-55.26	1883.05	1076.45	73.64	1877.5	655.05	-279.28	78.35	1254.12	-273.04	84.97	648.56
5.77	1130.98	30.66	130.9	1091.66	31.36	127.46	901.05	64.16	127.13	907.66	63.09	181.67	1216.23	-196.51	144.76	1177.92	-181.74	155.89	1002.53	-163.44	197.9	1018.66	-165.66	249.94	1110.05	-11.98	1516.15	0	0	0	1232.23	-63.75	1872.2	1239.89	53.94	1866.82	1082.15	-56.23	1882.38	1085.2	72.94	1876.8	656.07	-279.65	78.66	1252.48	-274.45	86.34	649.27
5.78	1132.42	30.99	132.02	1090.99	31.88	127.27	901.23	63.46	127.28	907.83	63.08	182.07	1252.01	-196.25	143.25	1216.69	-182.49	153.17	1037.17	-167.95	186.34	1051.24	-168.85	238.34	1118.11	-12.46	1515.65	0	0	0	1240.22	-64.54	1871.7	1248.76	52.91	1866.03	1091.41	-57.42	1881.53	1094.07	71.78	1876.05	656.15	-279.73	78.52	1252.26	-274.97	87.25	648.53
5.79	1133.22	31.2	132.3	1091.46	32.33	127.38	901.02	64.27	127.85	908	62.6	182.12	1290.46	-197.8	141.82	1253.28	-183.94	150.04	1072.22	-172.41	175.36	1084.47	-171.29	226.98	1128.54	-12.85	1514.96	0	0	0	1249	-65.35	1870.77	1258.02	52.63	1864.9	1100.62	-58.89	1880.42	1102.81	70.65	1875.09	656.57	-279.56	78.75	1252.12	-275.33	87.59	648.97
5.8	1131.93	32.08	131.67	1095.16	28.98	125.57	901.26	63.48	127.75	908.13	62.34	182.31	1326.76	-198.44	139.02	1289.5	-185.86	146.1	1107.91	-176.44	165.16	1118.1	-174.54	216.84	1139.06	-13.57	1513.97	0	0	0	1252.27	-67	1871.55	1266.72	52.26	1863.92	1109.82	-60.08	1879.25	1111.53	69.59	1873.94	655.87	-279.69	78.65	1251.28	-275.85	87.86	648.7
5.81	1137.33	28.08	122.7	1094.55	29.16	124.65	901.39	63.09	127.82	908.23	62.4	182.64	1362.88	-199.71	137.44	1327.1	-188.35	143.29	1143.46	-179.55	155.4	1151.18	-178.42	207.9	1147.48	-14.31	1513.06	0	0	0	1259.98	-67.84	1870.91	1275.07	51.41	1862.93	1118.82	-61.48	1877.93	1120.33	68.22	1872.74	656.28	-279.37	78.79	1252.42	-275.78	88.23	647.51
5.82	1136.58	27.92	122.49	1094.33	29.12	123.9	901.31	63.43	128.1	908.37	62.39	182.84	1400.92	-203.9	137.75	1362.56	-192.05	141.57	1178.76	-183.29	146.81	1184.05	-182.11	199.62	1157.69	-15.18	1511.91	0	0	0	1270.39	-68.32	1869.5	1283.8	51.19	1861.6	1127.76	-63.09	1876.39	1129.02	66.98	1871.35	655.54	-279.62	78.56	1255.4	-279.73	85.79	648.91
5.83	1138.13	32.24	121.67	1096.35	28.94	124.31	901.44	63.63	128.38	908.56	62.11	183.01	1436.94	-208.19	140.19	1400.62	-195.79	143.32	1213.99	-186.85	138.83	1216.99	-184.69	191.78	1167.72	-15.88	1510.51	0	0	0	1278.58	-69.04	1868.3	1292.72	50.07	1860.43	1136.75	-64.62	1874.75	1137.6	65.84	1869.8	654.79	-279.69	78.45	1256.38	-281.28	84.97	650.84
5.84	1138.96	29.4	120.33	1094.37	28.17	123.73	901.56	62.88	128.27	908.67	62.67	183.5	1471.93	-212.79	145.58	1436.3	-200.43	147.02	1248.71	-190.27	131.81	1248.91	-187.56	184.88	1176.09	-16.82	1509.12	0	0	0	1287.21	-69.78	1867.08	1300.8	49.8	1859.25	1145.71	-66.19	1872.99	1146.2	64.15	1868.13	656.09	-279.33	78.72	1257.52	-278.64	83.23	650.16
5.85	1138.82	28.98	119.95	1094.75	28.11	123.66	901.43	63.08	128.65	908.95	62.23	183.51	1504.57	-217.33	152.61	1469.49	-204.74	151.62	1283.68	-192.63	125.64	1280.64	-190.34	179.11	1188.03	-17.88	1507.48	0	0	0	1295.9	-70.5	1865.67	1309.12	49.05	1857.76	1154.72	-67.73	1871.1	1154.62	62.76	1866.34	658.84	-279.59	78.17	1258.22	-277.16	82.36	649.51
5.86	1137.99	28.02	119.1	1093.95	28.55	123.57	901.6	63.18	129.08	909.21	61.97	183.85	1537.1	-221.52	160.28	1503.99	-208.97	158.34	1317.81	-195.39	121.15	1311.21	-193.92	174.68	1197.21	-18.97	1505.73	0	0	0	1304.94	-71.04	1864.22	1317.19	48.61	1856.4	1163.74	-69.3	1869.11	1163.08	61.05	1864.43	659.61	-280	78.09	1258.9	-277.61	81.69	649.36
5.87	1137.84	28.46	119.3	1094.24	28.69	123.48	901.75	62.72	129.25	909.53	61.24	183.88	1568.17	-223.9	169.1	1535.86	-212.33	164.97	1350.52	-198.95	118.1	1341.39	-196.8	171.05	1207.49	-19.87	1503.87	0	0	0	1314.53	-71.88	1862.68	1325.84	47.41	1854.89	1172.72	-70.99	1867.01	1171.63	58.87	1862.47	659.6	-280.36	77.97	1259.34	-276.71	81.12	649.69
5.88	1136.74	28.36	119.12	1093.49	28.26	123.61	901.86	62.74	129.76	909.75	61.57	184.44	1597.95	-226.21	178.29	1565.62	-214.46	171.42	1382.22	-201.46	115.65	1369.87	-200.05	168.65	1217.04	-20.86	1502.06	0	0	0	1324.27	-72.56	1861	1334.52	46.55	1853.47	1181.62	-73.19	1864.69	1180	56.85	1860.34	659.59	-280.7	77.88	1259.04	-275.65	81.07	647.93
5.89	1137.01	28.94	119.85	1094.39	27.87	123.82	901.98	62.48	130.09	910.14	60.81	184.73	1626.01	-227.33	187.54	1597.88	-222.27	171.4	1412	-205.16	114.59	1396.76	-203.93	167.2	1228.06	-22.14	1500.03	0	0	0	1332.69	-73.4	1859.5	1342.75	45.29	1852.09	1190.52	-75.51	1862.23	1188.37	54.92	1858.1	659.61	-280.61	77.91	1258.56	-275.98	80.87	648.81
5.9	1136.44	28.38	119.32	1093.33	28.55	123.5	902.13	62.33	130.66	910.29	60.89	185.21	1652.4	-227.22	196	1624.47	-223.99	178.04	1440.75	-208.7	114.05	1422.78	-206.89	165.92	1238.28	-23.18	1497.83	0	0	0	1342.06	-74.2	1857.92	1352.08	44.42	1850.4	1199.62	-77.43	1859.82	1196.81	52.81	1855.81	659.65	-280.29	77.95	1258.18	-275.59	80.83	648.86
5.91	1136.22	28.77	119.5	1094.33	28.56	123.68	902.24	62.15	131.08	910.55	61.12	185.86	1676.87	-227.35	204.14	1649.75	-223.83	184.66	1467.86	-211.03	113.56	1447.66	-209.66	165.23	1248.68	-24.3	1495.72	0	0	0	1350.75	-75	1856.4	1359.58	43.76	1848.84	1208.78	-79.82	1857.29	1205	51.03	1853.25	659.67	-280.61	77.59	1258.08	-275.2	80.56	649.08
5.92	1136.54	28.65	119.77	1095.41	28.46	123.94	902.33	61.88	131.6	911.1	60.4	186.13	1699.61	-227.48	211.31	1672.19	-224.42	191.18	1493.76	-211.95	112.89	1470.63	-211.47	164.33	1259.16	-25.68	1493.34	0	0	0	1359.78	-75.93	1854.68	1367.93	43.05	1847.09	1217.99	-82.24	1854.61	1213.3	48.77	1850.69	659.78	-280.81	77.71	1258.03	-275.13	80.45	648.46
5.93	1135.59	29.36	119.91	1094.44	28.14	123.5	902.5	61.87	132.31	911.53	60.08	186.67	1719.75	-227.16	218.26	1693.48	-223.8	196.55	1517.7	-212.46	112.02	1491.55	-213.87	163.7	1271.53	-26.77	1490.78	0	0	0	1370.15	-76.82	1852.63	1377.24	42.35	1845.05	1227.15	-84.7	1851.89	1221.67	46.31	1848.06	659.57	-280.23	78.06	1257.81	-275.15	80.63	647.94
5.94	1135.88	29.25	120.07	1094.46	28.61	123.66	902.65	61.76	132.98	912.08	60.17	187.4	1738.42	-226.89	224.11	1712.4	-223.79	201.58	1539.65	-212.98	110.75	1511.72	-214.14	161.61	1281.42	-28.05	1488.17	0	0	0	1378.44	-77.82	1851.01	1385.92	40.18	1843.52	1236.44	-86.95	1849.1	1230.13	43.56	1845.3	659.48	-279.84	78.07	1257.93	-275.11	80.42	648.39
5.95	1136.4	29.09	119.9	1093.38	28.74	123.42	902.96	61.38	133.69	912.81	60.02	188.13	1754.09	-227.3	228.61	1728.78	-223.71	205.55	1559.46	-213.54	108.73	1529.12	-215.57	159.5	1292.34	-29.59	1485.64	0	0	0	1387.57	-78.89	1849.23	1394.08	39.39	1841.72	1245.71	-89.3	1846.15	1238.54	40.75	1842.45	659.59	-279.89	77.99	1257.98	-274.76	80.4	648.16
5.96	1136.11	29.31	120.14	1094.89	28.41	123.79	903.26	61.44	134.71	913.58	59.6	188.86	1768.15	-226.24	230.89	1743.56	-222.32	207.18	1576.57	-213.87	105.93	1545.3	-215.74	156.11	1304.5	-31.35	1482.87	0	0	0	1397.32	-79.88	1847.4	1402.92	38.07	1839.72	1255.09	-91.96	1843.05	1246.86	38.12	1839.43	659.62	-279.82	77.99	1257.98	-274.94	80.43	648.32
5.97	1135.86	29.03	119.73	1094.8	28.2	123.44	903.74	61.55	135.93	914.38	59.54	189.85	1782.08	-225.02	231.4	1756.09	-220.97	206.66	1591.01	-214.07	102.35	1558.56	-216.82	152.58	1315.86	-33.04	1480.04	0	0	0	1405.48	-81.17	1845.68	1411.09	36.79	1837.93	1264.51	-94.81	1839.9	1255.37	35.44	1836.37	659.62	-279.79	78	1257.84	-274.89	80.53	648.18
5.98	1135.55	28.95	119.81	1094.56	28.65	123.62	904.1	61.02	137.08	915.19	60.18	191.29	1792.57	-222.62	227.84	1766.53	-220.13	203.7	1602.49	-214.99	98.08	1569.23	-218.7	148.68	1327.92	-34.51	1477.02	0	0	0	1414.9	-82.4	1843.91	1419.11	36.04	1835.93	1274.03	-97.66	1836.67	1263.85	32.63	1833.14	659.68	-281.06	77.67	1257.94	-275.8	80.18	647.69
5.99	1136	29.49	119.97	1094.04	28.39	123.3	904.43	61.31	138.58	916.24	59.77	192.64	1802.25	-219.21	222.66	1775.88	-218	197.86	1611.4	-216.19	93.03	1578.66	-219.33	143.59	1339.56	-36.41	1474.06	0	0	0	1425.37	-83.57	1842.04	1427.89	34.59	1834.12	1283.54	-100.72	1833.32	1272.48	29.73	1829.78	659.6	-280.81	77.74	1254.64	-275.61	82.86	648.6
6	1136.03	28.95	119.76	1092.8	28.53	122.64	904.99	61.82	140.45	917.54	59.82	194.18	1809.01	-217.3	216.03	1783.21	-216.59	191.38	1618.74	-216.21	86.86	1586.32	-220.3	138.21	1351	-38.31	1471.09	0	0	0	1435.13	-84.8	1840.41	1435.62	32.55	1832.6	1293.3	-103.65	1829.87	1281.42	26.49	1826.34	659.42	-279.94	77.98	1256.66	-275.54	81.29	649.02
6.01	1135.77	29.44	119.51	1095.6	28.14	123.84	905.63	61.89	142.26	918.69	59.86	195.95	1815.2	-214.47	208.51	1789.36	-214.43	183.78	1624.3	-217.15	80.28	1592.18	-221.58	132.09	1362.88	-40.33	1467.97	0	0	0	1444.13	-86.08	1838.81	1445.14	31.86	1830.54	1303.19	-106.95	1826.18	1290.41	23.08	1822.72	659.59	-279.71	77.8	1254.96	-274.16	83.45	648.61
6.02	1135.97	30.12	119.95	1095.23	28.34	123.34	906.1	62.28	144.54	920.12	60.6	198.14	1820.15	-211.66	200.43	1793.68	-212.84	175.72	1628.29	-218.22	73.46	1597.02	-222.19	125.54	1374.25	-42.83	1464.87	0	0	0	1453.62	-87.44	1837.19	1453.73	29.97	1828.96	1313.52	-109.9	1822.49	1299.41	19.7	1818.9	659.48	-279.61	77.78	1254.17	-273.65	84.71	648.35
6.03	1135.96	29.4	119.71	1095.12	29.04	123.25	907.13	62.15	146.83	921.7	60.56	200.24	1825.21	-210.23	191.5	1798.03	-209.55	166.33	1631.44	-218.68	66.04	1600.54	-224.12	119.08	1385.81	-45.35	1461.98	0	0	0	1463.19	-88.97	1835.65	1463.17	28.05	1826.95	1323.91	-113.1	1818.65	1308.44	16.5	1814.92	659.52	-279.95	77.64	1254.16	-274.3	84.44	648.85
6.04	1136.22	28.88	118.93	1095.5	28.68	123.65	908.02	62.39	149.51	923.7	60.32	202.73	1828.28	-205.24	181.65	1801.11	-206.29	156.35	1632.81	-220.42	58.88	1603.83	-224.34	111.9	1398.13	-48.06	1458.87	0	0	0	1473.42	-90.38	1833.97	1472.24	26.62	1824.89	1334.37	-116.32	1814.8	1317.4	13.55	1810.82	659.43	-280.04	77.84	1253.81	-274.15	84.39	648.01
6.05	1136.26	29.17	119.45	1095.36	28.42	123.09	909.31	62.38	152.4	925.75	60.05	205.35	1829.44	-201.06	170.52	1803.29	-202.61	145.91	1633.98	-220.83	50.97	1606.27	-224.69	104.52	1410.09	-50.92	1455.74	0	0	0	1483.53	-91.84	1832.25	1480.7	24.59	1823.1	1344.86	-119.8	1810.9	1326.81	9.69	1806.78	659.46	-279.58	77.95	1254.31	-274.47	84.24	647.89
6.06	1136.1	29.4	119.39	1095.08	29.05	122.89	910.7	62.29	155.59	928.09	60.69	208.66	1831.25	-197.82	160.24	1804.54	-199.35	135.79	1633.56	-223.02	43.71	1607.37	-225.52	97.03	1422.85	-53.93	1452.58	0	0	0	1493.81	-93.45	1830.48	1489.49	22.72	1821.09	1355.31	-123.62	1806.89	1336.21	6.04	1802.62	659.53	-279.78	77.8	1254	-274.56	84.24	647.62
6.07	1135.73	29.44	119.35	1095.81	29.37	122.89	912.26	61.92	159.09	930.72	61.32	212.37	1833.72	-195.23	152.86	1805.95	-198.22	127.87	1636.11	-222.18	39.19	1610.49	-225.22	91.19	1435.28	-56.79	1449.5	0	0	0	1504.69	-95.14	1828.49	1498	20.93	1818.92	1366.09	-127.13	1802.97	1346.01	2.08	1798.5	659.49	-280.07	77.68	1256.83	-275.5	81.05	648.08
6.08	1135.81	29.33	119.42	1095.41	29.3	122.72	914.21	62.14	163.41	933.96	61.77	216.36	1843.54	-196.55	139.86	1815.84	-199.92	118.7	1641.16	-221.81	38.88	1618.83	-225.15	90.82	1448.26	-59.76	1446.46	0	0	0	1514.33	-96.87	1826.62	1506.09	17.59	1817.41	1376.87	-130.81	1799.21	1355.87	-1.8	1794.49	659.47	-279.29	78.01	1257.99	-275	80.12	647.54
6.09	1136.26	29.5	119.63	1094.87	30.12	122.74	916.9	61.76	167.85	938.04	62.26	220.69	1859.32	-197.98	120.52	1824.67	-194.34	112.65	1645	-221.15	39.04	1628.4	-224.79	91.79	1460.27	-62.81	1443.83	0	0	0	1524.98	-98.57	1825.26	1515.42	15.97	1815.46	1388.07	-134.19	1796.59	1366.31	-5.86	1791.55	659.48	-279.4	77.86	1258.22	-274.57	79.98	646.69
6.1	1136.24	28.96	119.47	1095.48	29.7	122.74	919.9	62.73	173.68	943.12	62.97	225.81	1867.14	-198.51	102.57	1831.59	-192.54	99.09	1647.93	-220.68	39.34	1634.94	-224.47	92.42	1473.26	-65.88	1441.91	0	0	0	1536.78	-100.26	1824.89	1528	14.57	1813.67	1399.59	-138.01	1795.62	1377.01	-9.53	1790.12	659.39	-279.8	78	1258.53	-275.12	79.6	646.77
6.11	1135.8	29.24	119.59	1095.62	28.63	122.71	924.11	62.38	180	949.26	63.51	231.7	1872.91	-197.43	85.85	1835.8	-190.75	85.75	1649.95	-221.56	39.91	1641.39	-224.45	92.24	1485.82	-68.64	1441.11	0	0	0	1548.77	-101.89	1825.08	1537.98	12.56	1813.57	1411.6	-141.49	1795.54	1387.64	-12.8	1789.46	659.46	-279.91	77.67	1258.36	-275.13	79.86	647.35
6.12	1135.03	30.09	119.86	1094.97	28.92	122.25	929.44	61.39	187.08	956.55	64.17	238.44	1879.7	-192.9	72.52	1841.27	-188.67	74.49	1651.77	-221.11	40.95	1646.83	-223.17	92.27	1498.53	-71.28	1441.22	0	0	0	1560.03	-103.66	1825.3	1546.32	9.77	1814.25	1423.54	-144.86	1795.46	1398.36	-16.11	1789.02	659.41	-279.86	77.94	1258.42	-275.14	79.93	647.79
6.13	1135.43	29.54	120.16	1096.33	28.67	122.37	936.17	60.05	195.11	965.36	65.03	246.24	1882.99	-189.96	64.86	1843.15	-185.51	69.81	1653.25	-219.29	42.25	1649.35	-220.81	92.9	1510.48	-74.04	1442.04	0	0	0	1571.48	-105.54	1825.4	1557.58	7.31	1813.94	1435.44	-148.21	1795.53	1409.44	-19.96	1788.86	659.55	-280.09	78.07	1258.39	-274.37	80.13	648.05
6.14	1135.26	29.99	120.41	1096.71	28.71	122.68	944.68	59.78	204.38	976.34	65.6	254.36	1884.36	-188.93	60.77	1843.75	-184.1	67.12	1654	-218.29	42.84	1650.3	-219.34	93.89	1521.35	-77.04	1443.42	0	0	0	1583.58	-107.56	1825.87	1568.98	5.59	1813.8	1447.29	-151.71	1796.24	1420.79	-23.81	1789.25	659.62	-280.7	77.92	1258.66	-275.1	79.97	647.62
6.15	1133.54	30.77	122.07	1096.01	29.15	122.8	955.67	58.71	214.24	989.99	66.97	262.88	1884.73	-188.72	58.11	1844.56	-184.04	65.72	1654.27	-218.11	42.99	1650.87	-218.69	94.61	1533.14	-80.06	1445.1	0	0	0	1594.75	-109.72	1827.25	1578.56	2.53	1815.45	1459.22	-155.44	1797.68	1431.87	-26.59	1790.24	659.59	-280	78.13	1258.54	-274.51	80.04	647.51
6.16	1133.56	30.51	121.66	1095.42	27.1	125.61	968.66	58.8	225.09	1006.15	67.43	271.18	1885.4	-187.67	56.61	1844.69	-183.5	64.34	1654.22	-218.47	43.69	1651.78	-217.74	95	1545.31	-82.7	1447.24	0	0	0	1606.16	-111.92	1829.02	1590.44	0.48	1816.7	1471.24	-159.05	1799.52	1443.27	-30.17	1791.9	659.52	-280.36	77.95	1258.6	-274.94	80.07	648.26
6.17	1136.68	30.84	121.17	1098.61	27.6	126.29	982.94	58.38	236.86	1023.83	68.02	279.89	1884.84	-188.27	54.94	1845.14	-183.23	63.56	1654.82	-217.94	43.79	1652.75	-217.77	95.54	1556	-85.39	1449.61	0	0	0	1618.09	-114.12	1830.86	1600.09	-1.36	1818.57	1483.03	-162.58	1801.4	1454.75	-33.71	1793.85	659.55	-280.13	78.01	1258.29	-275.27	80.5	649.56
6.18	1138.85	30.83	120.3	1099.49	28.34	131.68	998.79	58.59	250.39	1042.74	67.78	289.4	1885.72	-187.9	54.51	1845.76	-182.7	62.74	1655.25	-217.32	43.67	1653.04	-218.02	96.01	1566.62	-88.23	1452.03	0	0	0	1629.71	-116.56	1832.67	1611.61	-4.67	1820.49	1494.73	-165.52	1803.16	1466.14	-37.05	1795.7	659.69	-279.6	77.95	1258.06	-275.14	80.49	649.94
6.19	1143.12	30.86	120.25	1105.15	28.15	134.11	1016.39	59.03	265.22	1062.63	67.31	299.71	1885.71	-188.11	53.67	1845.85	-183.16	62.54	1655.38	-217.43	43.8	1653.68	-217.94	96.24	1577.07	-90.88	1454.41	0	0	0	1641.44	-119.07	1834.4	1622.56	-7.58	1822.74	1506.38	-168.37	1804.6	1477.14	-40.03	1797.4	659.57	-279.39	78.23	1257.79	-274.91	80.64	647.87
6.2	1146.96	31.86	119.78	1113.56	28.87	137.9	1035.72	58.28	280.22	1083.18	68	310.85	1885.56	-187.04	53.61	1845.73	-182.81	61.79	1655.25	-217.63	43.73	1653.16	-219.26	96.95	1588.19	-93.07	1456.56	0	0	0	1652.46	-121.7	1836.24	1633.86	-9.35	1824.57	1517.94	-171.28	1805.83	1488.39	-43.52	1799.07	659.57	-279.57	78.06	1257.98	-274.44	80.47	648.49
6.21	1153.04	33.1	120.87	1123.77	29.07	143.13	1055.93	57.94	295.2	1105.25	66.69	321.52	1885.37	-187.48	53.02	1846.13	-182.8	61.76	1655.2	-218.23	43.9	1653.8	-219.09	96.81	1598.92	-94.95	1458.43	0	0	0	1663.06	-124.33	1838.03	1644.6	-12.04	1826.55	1529.19	-174.28	1806.93	1499.16	-46.08	1800.63	659.63	-279.5	78.07	1258.19	-275.6	80.26	649.1
6.22	1155.11	37.8	123.38	1135.76	29.46	150.31	1077.15	55.52	308.73	1127.15	65	332.27	1885.87	-187.27	52.82	1845.83	-182.85	61.52	1655.13	-218.49	43.85	1654.15	-219.13	96.69	1608.97	-96.77	1460.21	0	0	0	1674.02	-126.97	1839.72	1655.1	-14.68	1828.89	1540.21	-176.99	1807.94	1509.88	-48.58	1802.12	659.52	-279.93	78.15	1257.41	-278.83	80.89	648.56
6.23	1168.91	42.04	124.09	1154.91	32.62	154.33	1098	52.2	320.63	1149.01	61.68	342.19	1885.16	-186.96	52.9	1846.18	-182.6	61.43	1654.9	-218.97	43.91	1653.99	-219.8	96.98	1617.83	-98.62	1461.73	0	0	0	1684.89	-129.45	1841.23	1667.03	-17.08	1830.61	1551.12	-179.58	1808.84	1520.86	-51.47	1803.66	659.5	-279.02	78.07	1257.28	-279.61	81.14	647.73
6.24	1187.45	46.75	132.09	1174.83	35.27	162.26	1119.03	46.18	329.58	1170.61	57.42	351.09	1886.28	-187.25	52.66	1846.57	-182.4	61.21	1655.3	-218.33	43.59	1654.21	-219.62	96.94	1628.33	-100.08	1463.05	0	0	0	1695.82	-131.85	1842.62	1676.32	-19.39	1832.78	1561.98	-182.14	1809.66	1531.36	-53.32	1804.98	659.38	-278.81	78.17	1257.52	-279.4	81.04	649.88
6.25	1208.36	50.76	140.43	1192.95	37.73	173.32	1141.23	40.64	336.95	1192.06	53.89	359.44	1885.87	-187.3	52.64	1846.07	-182.73	61.03	1655.11	-218.6	43.89	1653.93	-219.96	97.42	1639.3	-101.36	1464.17	0	0	0	1706.69	-134.14	1843.87	1687.63	-21.91	1834.61	1572.81	-184.37	1810.44	1542.13	-55.81	1806.32	659.51	-279.53	78	1257.56	-279.54	81.11	649.1
6.26	1234.69	53.97	147	1218.84	39.79	179.47	1164.53	35.91	342.73	1214.59	49.6	366.28	1885.19	-187.59	51.98	1846.2	-182.43	60.72	1655.29	-218.26	44.14	1653.82	-220.08	97.83	1649.56	-102.5	1465.25	0	0	0	1717.4	-136.13	1845.02	1697.95	-24.52	1836.43	1583.58	-186.48	1811.19	1552.83	-58.28	1807.67	659.55	-279.99	78	1257.57	-279.35	81.09	649.13
6.27	1261.63	55.56	151.58	1245.56	40.62	183.96	1189.09	32.24	346.76	1238.44	45.94	371.23	1885.8	-188.32	51.61	1846.6	-182.8	61.04	1655.41	-218.22	44.47	1653.92	-219.63	98.17	1659.85	-103.43	1466.27	0	0	0	1728.07	-138.03	1846.02	1709.3	-26.03	1837.72	1594.31	-188.34	1811.95	1563.03	-59.88	1808.78	659.52	-280.14	77.99	1258.09	-276.53	80.49	648.69
6.28	1289.11	55.38	154.81	1273.08	39.98	186.97	1214.18	29.76	349.31	1263.34	42.06	374.05	1885.29	-188.18	51.47	1845.89	-182.61	60.62	1655.57	-218.09	44.9	1654.12	-219.09	98.5	1669.67	-104.39	1467.29	0	0	0	1738.33	-139.65	1847.12	1719.27	-27.34	1838.83	1605.14	-190.12	1812.77	1573.45	-62.06	1809.89	659.5	-279.9	77.95	1258.73	-276.58	79.82	650.09
6.29	1316.89	54.03	156.69	1299.83	38.86	188.56	1239.83	26.47	349.78	1288.49	38.63	375.21	1885.84	-187.72	51.45	1846.73	-182.64	61.06	1656.15	-217.17	44.82	1654.35	-218.63	98.8	1679.36	-105.49	1468.4	0	0	0	1748.86	-140.94	1847.91	1730.11	-28.2	1839.39	1615.88	-192.1	1813.55	1584.06	-64.32	1810.86	659.5	-279.8	78.17	1258.19	-275.79	80.36	649.21
6.3	1346.47	52.91	157.77	1328.65	37	189.08	1265.54	23.97	348.48	1313.38	36.75	374.95	1885.85	-187.17	51.32	1846.68	-182.61	60.91	1656.37	-216.92	45.04	1654.48	-218.62	99.33	1689.54	-106.51	1469.43	0	0	0	1759.44	-142.1	1848.68	1739.45	-29.31	1840.18	1626.66	-193.72	1814.32	1594.24	-66.02	1811.69	659.47	-279.82	78.12	1258.13	-275.62	80.39	647.53
6.31	1376.49	51.85	157.57	1358.99	35.75	188.77	1291.02	21.23	345.32	1338.29	34.47	372.85	1885.52	-187.56	51.46	1846.6	-182.64	60.8	1656.48	-216.93	45.37	1654.66	-218.52	99.85	1699.32	-107.66	1470.31	0	0	0	1770.05	-143.02	1849.27	1749.47	-31.17	1840.97	1637.1	-195.41	1815.05	1604.22	-67.43	1812.35	659.52	-279.92	77.97	1258.2	-275.61	80.44	648.43
6.32	1408	50.66	156.52	1388.63	34.2	186.8	1316.88	17.85	340.28	1363.15	32.21	369.27	1886.36	-187.96	51.49	1846.67	-182.79	60.79	1656.83	-216.34	45.39	1654.68	-218.57	100.32	1709.65	-108.89	1471.21	0	0	0	1780.72	-143.73	1849.79	1759.8	-31.72	1841.13	1647.54	-197	1815.71	1614.32	-69.2	1812.97	659.43	-278.71	78.25	1258.35	-275.8	80.62	649.26
6.33	1441.22	49.54	154.53	1421.24	32.53	184.4	1342.46	16.29	334.13	1389.02	29.28	363.91	1886.13	-188.33	50.99	1846.02	-182.97	60.44	1656.59	-216.88	45.85	1654.84	-218.4	100.71	1719.03	-110.42	1471.9	0	0	0	1790.28	-144.42	1850.38	1769.28	-32.31	1841.52	1658.23	-198.35	1816.36	1624.17	-70.34	1813.27	659.61	-279.39	78.22	1258.25	-275.44	80.73	650.06
6.34	1473.29	48	150.98	1452.68	31.18	180.37	1369.23	13.48	325.83	1415.07	27.48	357.5	1886.58	-187.73	51.49	1846.21	-183.09	60.49	1656.75	-216.61	46.09	1654.96	-218.01	101.03	1729.19	-112.08	1472.44	0	0	0	1800.33	-144.89	1850.79	1779.23	-32.88	1841.55	1668.81	-199.72	1816.93	1634.07	-72.22	1813.58	659.48	-279.15	78.02	1258.41	-275.49	80.58	648.81
6.35	1508.8	46.19	147.08	1486.71	29.47	175.67	1396.26	13.48	317.08	1441.22	27.23	350.33	1885.31	-188.33	50.38	1846.14	-183.08	60.22	1657.03	-216.33	46.21	1654.98	-218.05	101.57	1738.81	-113.81	1472.81	0	0	0	1810.53	-145.09	1851.17	1787.9	-33.26	1841.6	1679.25	-201.24	1817.39	1643.69	-74.09	1813.76	659.34	-279.19	78.36	1258.27	-275.49	80.6	649.55
6.36	1544.9	44.35	142.41	1522.02	27.83	170.48	1424.81	11.62	306.3	1468.45	25.34	341.36	1885.17	-188.58	50.61	1846.58	-183.02	60.31	1657.17	-216.27	46.64	1655.1	-218.35	102.21	1748.54	-115.7	1473.05	0	0	0	1820.65	-145.25	1851.48	1797.98	-33.76	1841.52	1689.66	-202.5	1817.84	1653.48	-75.74	1813.8	659.38	-279.75	78.21	1258.27	-275.22	80.4	648.25
6.37	1581.99	42.8	137.51	1558.36	26.46	164.91	1453.13	12.29	295.02	1495.19	25.59	331.61	1885.35	-187.64	50.65	1846.67	-183.14	60.22	1657.45	-216.07	47.08	1655.48	-218.27	102.73	1759.43	-117.48	1473.21	0	0	0	1830.8	-145.31	1851.77	1805.76	-34.67	1841.83	1700.15	-203.75	1818.2	1663.15	-77.31	1813.76	659.48	-279.64	78.05	1257.7	-274.64	80.81	647.46
6.38	1619.64	41.61	132.1	1594.6	25.5	158.36	1482.71	11.74	281.91	1522.94	25.05	320.56	1884.34	-187.68	50.53	1845.98	-183.3	59.97	1657.89	-215.58	47.46	1655.48	-218.98	103.79	1768.21	-119.45	1473.06	0	0	0	1840.67	-145.3	1852.1	1814.65	-35.36	1842.03	1710.88	-204.66	1818.53	1672.62	-78.51	1813.56	659.43	-279.56	78.18	1257.67	-273.89	81.1	648.27
6.39	1658.74	40.81	126.82	1632.16	24.79	151.89	1512.6	11.41	267.71	1551.31	24.58	308.44	1885.51	-188.12	50.73	1846.03	-183.34	59.92	1658.3	-215.02	47.79	1655.77	-219.08	104.46	1777.49	-121.26	1472.95	0	0	0	1850.34	-145.22	1852.33	1823.78	-35.48	1841.85	1721.35	-205.96	1818.7	1682.15	-79.77	1813.35	659.48	-279.72	77.94	1258.01	-274.79	80.53	648.38
6.4	1699.22	40.42	121.86	1672.96	25.08	141.29	1543.38	11.41	252.56	1579.63	25.61	295.76	1885.32	-188.2	50.43	1846.05	-183.34	59.92	1658.45	-215.11	48.42	1656.84	-217.98	104.73	1787.26	-123.11	1472.73	0	0	0	1860.3	-145.19	1852.48	1833.22	-35.73	1841.81	1731.77	-207.13	1818.78	1691.97	-81.35	1813.14	659.45	-280.13	77.84	1258.33	-276.25	80.17	648.43
6.41	1738.97	40.6	116.57	1711.77	24.78	134.22	1575.51	11.1	236.5	1609.67	24.29	281.65	1885.5	-187.62	50.64	1845.81	-183.71	59.91	1658.68	-214.95	49.17	1657.23	-218.17	105.54	1795.74	-124.82	1472.52	0	0	0	1869.65	-145.1	1852.68	1842.02	-36.34	1841.88	1741.91	-208.33	1818.73	1701.39	-82.47	1812.71	659.53	-279.9	77.93	1258.19	-275.93	80.52	647.56
6.42	1779.21	41.17	111.85	1752.07	25.7	128.18	1607.73	12.05	220.17	1639.71	24.14	267.16	1885.59	-187.68	50.95	1847.18	-183.46	60.14	1658.88	-214.99	49.92	1657.74	-218.15	106.24	1804.49	-126.61	1472.23	0	0	0	1879.94	-144.99	1852.69	1851.35	-36.93	1841.89	1752.28	-209.25	1818.68	1710.93	-85.89	1812.93	659.57	-279.91	77.93	1258.28	-275.53	80.34	648.49
6.43	1820.44	42.26	107.93	1790.87	26.84	121.76	1640.23	13.88	204.01	1669.87	25.6	252.75	1882.98	-189.39	54.02	1846.68	-183.67	59.91	1659.1	-214.92	50.66	1658.02	-218.48	107.06	1814.74	-128.17	1471.92	0	0	0	1889.72	-144.93	1852.72	1860.43	-37.42	1841.74	1762.45	-210.48	1818.44	1720.42	-88.06	1812.73	659.43	-279.65	77.88	1258.53	-275.63	79.97	647.33
6.44	1860.8	43.75	104.24	1830.55	28.59	116.21	1673.46	15.86	187.91	1701.48	25.05	237.46	1883.72	-189.22	54.38	1847.12	-183.68	60.08	1659.74	-214.3	51.08	1658.47	-218.77	107.93	1823.52	-129.72	1471.64	0	0	0	1899.68	-144.9	1852.69	1868.46	-37.68	1841.89	1772.7	-211.49	1818.18	1729.95	-89.66	1812.27	659.57	-280.23	77.99	1258.34	-275.93	80.2	648.06
6.45	1902.08	45.7	101.76	1871.24	30.43	111.56	1707.97	17.16	171.37	1732.94	26.56	222.85	1883.73	-189.2	54.48	1847.46	-183.64	60.11	1659.75	-214.69	51.85	1658.98	-218.78	108.46	1832.79	-130.92	1471.32	0	0	0	1909.21	-144.92	1852.64	1877.82	-37.81	1841.69	1782.86	-212.44	1817.83	1739.51	-90.61	1811.89	659.51	-280	77.87	1257.91	-275.19	80.69	648.89
6.46	1944.42	47.87	100.72	1911.34	32.5	107.48	1742.18	21.09	156.52	1765.45	26.94	208.49	1882.4	-189.54	54.25	1847.06	-183.61	59.84	1660.04	-214.56	52.42	1659.03	-219.74	109.51	1842.33	-131.92	1471.07	0	0	0	1919.27	-144.88	1852.44	1887.54	-37.89	1841.36	1792.91	-213.31	1817.42	1749.47	-92.01	1811.62	659.49	-279.78	77.98	1258.04	-275.68	80.57	648.59
6.47	1986.75	47.96	96.25	1951.53	34.76	104.29	1778.16	22.01	141.11	1797.26	28.63	194.87	1882.66	-189.36	54.22	1846.5	-183.69	59.6	1660.09	-214.95	53.32	1659.56	-219.82	110.07	1851.66	-132.73	1470.77	0	0	0	1928.66	-144.96	1852.26	1896.53	-37.96	1841.1	1802.93	-214.19	1816.93	1759.19	-93.35	1811.29	659.46	-280.08	77.89	1258.03	-275.47	80.73	648.75
6.48	2027.54	49.93	95.99	1991.54	36.3	102.03	1814.89	22.63	126.13	1829.78	30.1	181.85	1882.78	-189.58	54.29	1846.87	-183.83	59.59	1660.49	-214.68	53.82	1659.56	-220.7	111.13	1861.77	-133.22	1470.29	0	0	0	1938.81	-144.89	1851.91	1906.13	-38.4	1841.02	1813.08	-214.97	1816.29	1768.98	-94.5	1810.8	659.52	-279.88	78.01	1258.19	-275.5	80.57	647.58
6.49	2067.16	51.95	96.79	2031.95	39.16	101.57	1851.41	24.68	112.83	1862.38	32.72	170.01	1883	-189.67	54.51	1846.99	-184.05	59.56	1660.8	-214.5	54.55	1660.21	-220.5	111.7	1871.36	-133.58	1469.83	0	0	0	1948.57	-144.97	1851.57	1915.27	-38.68	1840.94	1823.35	-215.38	1815.62	1778.41	-95	1810.15	659.52	-279.73	77.95	1258	-274.5	80.55	648.66
6.5	2106.39	53.23	98.94	2070	41.44	101.69	1889.36	25.67	99.92	1895.31	35	158.91	1885.61	-188.54	51.37	1847.36	-183.92	59.51	1660.6	-215.13	55.76	1660.94	-220.31	112.34	1881.51	-133.91	1469.25	0	0	0	1958.2	-145.04	1851.14	1924.49	-38.46	1840.61	1833.28	-215.95	1814.85	1788.14	-95.8	1809.68	659.46	-280.31	77.88	1257.86	-274.57	80.59	648.38
6.51	2144.61	54.03	101.91	2108.66	42.39	102.32	1924.84	29.68	89.51	1929.76	35.1	147.83	1886.15	-188.45	50.54	1847.91	-183.93	59.63	1661.38	-214.13	56.15	1661.15	-220.82	113.28	1891.45	-133.96	1468.46	0	0	0	1967.63	-145.03	1850.75	1934.43	-38.64	1840.35	1843.2	-216.37	1813.95	1797.79	-96.22	1808.91	659.46	-279.48	77.99	1257.95	-274.85	80.62	649.06
6.52	2182.89	55.11	106.31	2146.05	43.38	104.53	1963.17	29.96	78.97	1963.22	37.34	138.64	1886.46	-188.24	50.6	1848.37	-184.02	59.74	1661.52	-214.26	57.22	1661.79	-220.3	114.05	1901.46	-133.84	1467.65	0	0	0	1977.52	-144.94	1850.26	1943.23	-38.77	1840.09	1852.95	-216.93	1812.88	1807.17	-96.7	1808.09	659.46	-279.56	77.85	1257.99	-274.85	80.62	649.2
6.53	2219.49	55.29	112.16	2184.22	42.42	105.01	1999.5	33.75	71.25	1997.91	37.35	129.64	1886.52	-187.81	50.97	1848.83	-184.28	59.62	1661.93	-213.81	58.02	1662.28	-220.23	114.96	1910.79	-133.67	1466.75	0	0	0	1987.2	-144.92	1849.65	1952.8	-39.07	1839.79	1862.86	-217.13	1811.77	1816.8	-97.02	1807.19	659.45	-279.96	77.84	1257.78	-274.35	80.79	648.37
6.54	2252.15	59.62	127.03	2220.91	42.63	109.53	2037.95	34.48	63.85	2031.23	39.6	123.32	1886.47	-188.09	50.18	1848.34	-184.31	59.38	1662.69	-213.11	58.75	1662.57	-220.41	116.01	1920.99	-133.29	1465.87	0	0	0	1997.17	-144.66	1848.97	1961.77	-39.33	1839.58	1872.68	-217.45	1810.44	1826.32	-96.84	1806.21	659.49	-279.94	77.85	1257.96	-275.03	80.53	649.49
6.55	2286.68	59.69	136.82	2254.13	45.02	119.87	2074.75	36.02	58.71	2064.42	40.58	117.57	1886.8	-188.28	50.18	1847.48	-184.58	59.01	1663.17	-212.66	59.61	1663.26	-220	116.87	1931.12	-132.7	1464.78	0	0	0	2006.61	-144.48	1848.29	1971.75	-39.1	1838.98	1882.4	-217.63	1809.01	1835.87	-97.28	1805.03	659.43	-279.44	78.04	1258.07	-275.66	80.52	649.21
6.56	2319.44	59.47	148.01	2288.11	45.73	128.8	2110.71	38.41	55.51	2097.89	40.14	113.22	1886.67	-188.08	50.47	1848.31	-184.81	59.59	1663.83	-211.79	60.25	1663.8	-219.82	117.77	1941.77	-132.02	1463.64	0	0	0	2015.93	-144.18	1847.53	1981.24	-38.44	1838.38	1891.94	-217.71	1807.48	1845.69	-97.16	1803.86	659.38	-279.84	78.01	1257.89	-275.39	80.63	648.64
6.57	2357.01	60.13	156.27	2320.25	45.77	138.25	2145.45	40.24	54.34	2129.43	41.01	111.09	1886.37	-188.21	50.26	1848.12	-184.69	59.37	1663.97	-211.85	61.4	1664.38	-219.86	118.81	1952.1	-131.28	1462.53	0	0	0	2025.78	-143.68	1846.64	1990.71	-38.07	1837.75	1901.67	-217.48	1805.86	1855.52	-96.89	1802.53	659.39	-280.55	77.83	1257.99	-274.79	80.68	648.74
6.58	2390.78	59.8	163.29	2351.29	45.98	149.74	2180.26	39.1	53.61	2160.39	40.84	110.12	1886.32	-187.22	50.57	1848.48	-184.75	59.39	1664.37	-211.84	62.47	1665.08	-219.49	119.63	1962.84	-130.37	1461.15	0	0	0	2035.66	-143.18	1845.64	1999.7	-37.5	1837.35	1911.43	-217	1804.08	1865.12	-97.05	1801.03	659.4	-279.74	78.08	1257.95	-275.22	80.57	648.48
6.59	2420.99	58.56	169.11	2379.85	44.97	160.12	2212.37	39	55.08	2188.8	40.94	110.7	1886.57	-188.25	50.46	1848.71	-184.72	59.39	1664.71	-211.74	63.63	1665.64	-219.63	120.8	1973.55	-129.33	1459.83	0	0	0	2045.01	-142.55	1844.6	2009.45	-36.99	1836.43	1921.18	-216.55	1802.14	1874.7	-96.15	1799.43	659.46	-279.77	77.94	1257.9	-275.65	80.57	647.51
6.6	2447.85	56.52	173.76	2405.03	45.17	171.47	2241.76	38.86	57.76	2216.98	38.13	111.22	1886.98	-188.66	49.69	1848.26	-185.23	59.52	1665.12	-211.5	64.6	1666.32	-219.74	121.97	1984.43	-128.29	1458.33	0	0	0	2054.6	-141.7	1843.58	2019.22	-36.42	1835.59	1930.88	-216	1800.18	1884.53	-95.73	1797.74	659.45	-279.62	77.97	1257.8	-275.32	80.85	648.53
6.61	2471.6	53.78	177.3	2428.62	43.73	181.19	2269.65	36.99	60.4	2241.22	38.36	113.29	1887.58	-188.37	50.34	1848.73	-185.11	59.45	1665.57	-211.39	65.71	1667.14	-219.59	123.04	1994.91	-127.15	1456.83	0	0	0	2064.19	-140.69	1842.5	2028.75	-35.37	1834.69	1940.56	-215.26	1798.12	1894.61	-95.03	1795.99	659.48	-280.21	77.99	1257.88	-275.07	80.77	649.75
6.62	2492.45	50.44	179.76	2450.7	41.8	189.42	2294.14	35.2	62.49	2262.39	38.29	115.19	1887.61	-189.05	50.08	1849.05	-185.04	59.51	1665.9	-211.41	67.03	1668.41	-218.99	123.95	2006.39	-125.83	1455.14	0	0	0	2074.18	-139.48	1841.43	2038	-34.14	1833.74	1950.32	-214.4	1795.98	1904.46	-94.02	1794.06	659.42	-279.91	78.05	1257.62	-274.12	80.9	648.98
6.63	2510.64	46.59	181.16	2480.37	41.4	168.63	2316.37	31.78	62.39	2282.54	35.59	115	1887.84	-188.66	50.48	1849.1	-185.02	59.47	1666.43	-211.3	68.32	1669.4	-219.01	125.3	2017.26	-124.6	1453.39	0	0	0	2083.77	-138.1	1840.41	2047.07	-32.57	1832.87	1960	-213.37	1793.8	1914.37	-92.44	1792.06	659.51	-279.65	77.85	1257.72	-275.03	80.63	648.47
6.64	2526.37	42.33	181.57	2506.71	38.74	167.05	2331.94	30.75	62.41	2298.08	34.03	114.25	1887.72	-188.23	50.44	1849.13	-184.99	59.36	1666.73	-211.78	69.86	1670.38	-219.37	126.84	2027.86	-123.37	1451.68	0	0	0	2093.83	-136.52	1839.3	2057.61	-31.27	1831.63	1969.97	-212.09	1791.76	1924.09	-91.18	1789.99	659.51	-279.93	77.8	1257.82	-275.28	80.72	647.97
6.65	2539.89	37.77	181	2522.9	33.75	168.39	2344.76	27.82	60.64	2310.58	31.5	112.49	1888.01	-188.19	50.33	1848.52	-185.18	59.07	1667.43	-211.49	70.94	1671.37	-219.86	128.32	2038.77	-121.98	1449.96	0	0	0	2103.83	-134.75	1838.32	2067.41	-29.68	1830.73	1979.97	-210.63	1789.75	1934.13	-89.91	1788.02	659.37	-279.52	78.23	1257.74	-274.93	80.77	647.91
6.66	2551.4	33	179.5	2531.16	27.08	171.44	2354.11	24.35	57.63	2321.57	27.55	109.82	1887.35	-187.77	50.89	1849.15	-185.06	59.04	1668.23	-211.45	72.16	1672.42	-220.61	129.8	2049.68	-120.53	1448.23	0	0	0	2113.72	-132.8	1837.39	2077.35	-27.56	1829.64	1990.09	-209	1787.74	1944.01	-88.07	1785.97	659.39	-279.4	78.17	1257.72	-275.27	80.84	648.7
6.67	2561.14	28.12	177.11	2533.69	19.44	175.01	2360.19	21.8	54.19	2329.79	24.33	106.59	1886.02	-187.15	50.39	1849.34	-185.34	59.33	1668.47	-212.34	73.73	1673.67	-221.25	131.25	2060.56	-119	1446.46	0	0	0	2123.85	-130.58	1836.51	2086.75	-25.67	1828.94	1990.09	-209	1787.74	1954.25	-86.19	1783.95	659.47	-279.61	78.14	1258.05	-275.03	80.64	648.75
6.68	2569.33	23.22	173.87	2532.73	11.48	177.88	2365.51	18.03	49.82	2335.03	22.6	103.44	1887.73	-188.1	50.31	1849.25	-185.27	59.13	1669.21	-212.83	75.17	1674.93	-222.09	132.83	2071.25	-117.32	1444.87	0	0	0	2134.36	-128.21	1835.64	2096.42	-23.22	1827.93	1990.09	-209	1787.74	1964.37	-84.26	1781.92	659.56	-280.06	77.98	1257.76	-274.77	80.98	648.06
6.69	2576.2	18.41	169.82	2530.47	3.88	178.84	2368.79	15.01	45	2340.3	18.58	98.86	1887.72	-188.02	50.66	1849.48	-185.12	59	1669.97	-213.6	77.22	1676.44	-223.01	134.76	2082.14	-115.63	1443.27	0	0	0	2144.44	-125.69	1834.82	2106.5	-21.29	1827.19	1990.09	-209	1787.74	1974.47	-81.87	1779.78	659.43	-279.81	78	1257.8	-274.54	81.01	649.07
6.7	2581.96	13.79	164.98	2529.13	-2.67	176.7	2371.7	12.51	42.35	2343.35	16.53	95.55	1887.79	-188.22	50.42	1849.87	-185.05	59.1	1671.28	-213.62	79.15	1677.87	-224.19	137.08	2093.34	-113.79	1441.76	0	0	0	2154.71	-123.02	1833.92	2116.23	-18.5	1826.02	1990.09	-209	1787.74	1985.45	-79.86	1777.71	659.37	-279.49	77.98	1257.74	-274.71	81.03	649.53
6.71	2586.84	9.46	159.41	2530.93	-7.5	170.24	2375.04	9.91	40.96	2348.2	12.71	92.06	1887.92	-188.92	50.05	1849.83	-185.15	59.09	1672.54	-214.16	81.73	1680.04	-225.12	139.78	2104.17	-111.87	1440.4	0	0	0	2165.03	-120.2	1833.01	2127.77	-15.93	1824.81	1990.09	-209	1787.74	1996.18	-77.59	1775.59	659.35	-279.76	78.04	1257.7	-274.91	81.18	648.96
6.72	2591.07	5.5	153.14	2538.08	-9.94	158.26	2378.56	8.23	40.35	2354.49	10.26	90.62	1887.75	-188.14	50.29	1849.78	-185.18	58.93	1673.79	-215.28	85.01	1682.53	-225.71	142.59	2115.68	-109.97	1439.26	0	0	0	2175.59	-117.15	1832.09	2137.62	-13.05	1823.85	1990.09	-209	1787.74	2006.62	-75.13	1773.52	659.51	-279.68	77.95	1257.73	-274.83	81.16	648.15
6.73	2594.86	2.03	146.2	2548.31	-12.02	146.73	2383.59	6.55	39.43	2362.27	11.3	91.04	1886.94	-188.18	50.1	1850.08	-185.18	59.15	1675.8	-215.71	88.1	1685.62	-226.16	145.66	2127.89	-107.92	1438.41	0	0	0	2186.45	-113.97	1831.33	2148.22	-9.69	1822.56	1990.09	-209	1787.74	2017.28	-72.38	1771.88	659.35	-279.25	78.37	1257.71	-275.49	81.07	648.59
6.74	2598.45	-0.86	138.65	2556.29	-12.51	133.68	2386.34	6.96	39.17	2368.52	11.56	90.19	1887.28	-187.86	50.45	1849.59	-185.11	59.28	1677.87	-216.83	91.81	1689.11	-226.92	149.13	2139.27	-105.83	1438.05	0	0	0	2197.39	-110.52	1831.15	2160.61	-5.73	1821.04	1990.09	-209	1787.74	2028	-68.94	1771.03	659.33	-279.5	78.33	1257.79	-274.84	81.02	648.43
6.75	2602.06	-3.08	130.5	2563.05	-12.02	121.31	2387.7	8.57	38.87	2374.39	11.15	89.68	1887.8	-188.1	50.27	1849.48	-184.97	59.18	1679.97	-218.45	96.26	1692.85	-228.46	153.38	2150.88	-103.85	1438.19	0	0	0	2208.51	-106.9	1831.44	2170.68	-2.46	1821.44	1990.09	-209	1787.74	2039.04	-65.98	1770.96	659.34	-279.39	78.5	1257.98	-274.99	80.85	648.34
6.76	2609.06	-3.29	115.7	2569.1	-11.29	110.17	2388.07	10.7	39.38	2377.92	12.28	90.53	1887.18	-188.03	50.22	1850.33	-184.9	59.54	1682.74	-219.89	101.11	1697.48	-230.05	158.01	2162.47	-101.96	1438.82	0	0	0	2219.47	-103.16	1831.91	2180.03	0.89	1822.67	1990.09	-209	1787.74	2049.58	-62.75	1771.19	659.43	-279.52	78.24	1257.88	-275.1	80.9	647.25
6.77	2616.48	-6.79	102.97	2574.57	-13.46	101.68	2389.77	9.71	39.81	2382.08	11.25	91	1887.53	-188.48	50.59	1849.8	-185.01	59.92	1686.57	-220.94	106.19	1702.12	-232.58	163.01	2174.2	-100.28	1439.87	0	0	0	2230.27	-99.42	1832.37	2191.91	4.42	1822.8	1990.09	-209	1787.74	2061.02	-59.24	1771.93	659.46	-279.78	78.02	1257.73	-274.9	81.04	648.48
6.78	2618.81	-10.35	95.6	2577.02	-16.84	95.02	2392.17	6.82	39.89	2385.18	9.02	91.83	1888.32	-188.47	50.51	1850.09	-184.88	60.11	1691.17	-222.18	111.53	1708.63	-234.46	167.68	2185.95	-98.71	1441.2	0	0	0	2241.64	-95.49	1832.78	2202.57	7.89	1823.22	1990.09	-209	1787.74	2072.1	-55.77	1772.76	659.46	-279.84	77.94	1257.87	-274.95	80.73	648.32
6.79	2619.3	-13.3	90.54	2577.98	-20.04	89.8	2391.73	7.19	40.77	2386.09	8.16	92.39	1888.1	-188.02	50.75	1850.84	-184.58	60.77	1695.91	-224.57	117.67	1716.41	-235.93	172.35	2197.97	-96.98	1442.86	0	0	0	2252.76	-91.51	1833.58	2212.64	11.15	1824.5	1990.09	-209	1787.74	2083.15	-52.65	1774.02	659.47	-279.86	78.05	1258.01	-275.34	80.67	648.3
6.8	2620.62	-13.46	87.33	2579.2	-20.58	87.6	2391.55	7.19	41.46	2386.38	8.09	93.2	1888.73	-188.07	50.66	1851.99	-184.23	61.6	1701.72	-227.7	124.68	1724.95	-238.9	177.74	2209.92	-95.18	1444.78	0	0	0	2264.23	-87.46	1834.69	2223.66	15.16	1825.42	1990.09	-209	1787.74	2094.37	-49.1	1775.68	659.37	-279.66	78.16	1257.8	-275.04	80.79	646.97
6.81	2620.71	-13.57	86.05	2579.54	-20.59	86.45	2392.77	5.9	41.11	2388.53	5.4	92.35	1889.53	-188.07	51.23	1853.68	-183.41	62.7	1709.77	-228.76	131.37	1735.77	-240.88	182.98	2221.83	-93.27	1446.77	0	0	0	2275.07	-83.33	1836.22	2234.84	19.59	1826.24	1990.09	-209	1787.74	2105.39	-45.89	1777.54	659.32	-279.22	78.31	1257.34	-274.3	81.41	647.46
6.82	2621.04	-13.76	85.36	2580.38	-20.79	86.01	2393.72	4.85	40.42	2387.83	6.48	92.63	1890.46	-188.58	50.44	1854.85	-182.86	63.73	1718.22	-230.57	139.15	1746.95	-243.64	188.87	2232.89	-91.49	1448.82	0	0	0	2285.83	-79.31	1837.92	2246.2	24.5	1826.88	1990.09	-209	1787.74	2116.53	-38.13	1778.63	659.18	-279.32	78.37	1257.56	-275.25	81.08	648.39
6.83	2620.94	-13.85	85.06	2579.86	-20.75	85.31	2393.19	5.41	40.39	2387.05	7.81	93.2	1891.06	-188.47	50.69	1857.18	-182.29	65.5	1727.14	-232.51	147.86	1758.64	-246.77	195.7	2244.38	-89.63	1450.93	0	0	0	2296.82	-75.25	1839.74	2256.48	28.4	1828.6	1990.09	-209	1787.74	2127.16	-32.81	1779.99	659.32	-280.11	78.08	1257.87	-275.69	80.79	648.65
6.84	2620.94	-13.9	84.91	2579.67	-20.76	84.83	2393.07	6.22	40.59	2387.51	7.58	92.8	1893	-188.07	51.03	1858.67	-180.72	70.73	1736.92	-233.4	157.28	1771.42	-247.74	202.62	2255.87	-87.76	1452.9	0	0	0	2307.53	-71.13	1841.75	2267.57	32.18	1830.17	1990.09	-209	1787.74	2137.63	-28.59	1781.31	659.44	-280.17	77.8	1257.7	-275.21	80.91	648.41
6.85	2620.94	-13.97	84.76	2580.49	-20.68	84.96	2392.38	7.07	40.54	2387.63	7.75	92.67	1895.82	-188.11	51.31	1862.39	-181.09	73.16	1747.26	-235.2	168.25	1784.94	-248.52	210.67	2266.6	-86.12	1454.63	0	0	0	2318.43	-67.08	1843.69	2278.88	36.25	1831.16	1990.09	-209	1787.74	2148.06	-24.78	1782.43	659.35	-279.71	77.87	1257.81	-275.39	80.8	648.36
6.86	2621.07	-14.05	84.55	2580.25	-20.71	84.5	2392.06	7.62	40.48	2387.35	8.25	92.86	1898.78	-188.46	52.02	1866.71	-181.93	75.56	1759.22	-236.28	179.89	1798.94	-250.01	219.77	2277.3	-84.48	1456.13	0	0	0	2329.26	-63.05	1845.58	2290.22	40.3	1831.94	1990.09	-209	1787.74	2159.29	-21.9	1783.45	659.32	-279.37	77.94	1257.77	-275.16	80.87	648.15
6.87	2620.9	-14.23	84.14	2580	-20.88	83.99	2391.57	8.14	40.46	2387.25	8.76	92.82	1902.9	-188.37	53.96	1872.15	-182.91	78.7	1771.71	-237.99	192.03	1814.78	-249.94	228.53	2287.71	-82.9	1457.41	0	0	0	2339.74	-59.1	1847.37	2300.55	44.05	1833	1990.09	-209	1787.74	2170.3	-19.03	1784.04	659.32	-279.38	78.17	1257.9	-275.73	80.83	647.68
6.88	2621.32	-14.41	83.86	2580.32	-21.12	83.69	2391.98	7.57	40.42	2388.46	7.7	92.45	1905.58	-186.12	59.03	1879.23	-183.77	82.31	1786.77	-237.51	203.52	1830.82	-251.32	238.05	2297.34	-81.51	1458.46	0	0	0	2350.46	-55.26	1848.93	2310.08	47.52	1834.33	1990.09	-209	1787.74	2180.82	-15.75	1784.28	659.35	-279.4	78.31	1257.67	-274.93	81.17	648.07
6.89	2621.23	-14.53	83.21	2580.33	-21.26	83.25	2392.96	6.64	39.83	2387.47	9.35	93.17	1909.06	-187.96	65.55	1887.64	-185.28	85.89	1802.17	-238.17	215.84	1848.87	-251.03	246.87	2307.93	-80.1	1459.27	0	0	0	2360.84	-51.55	1850.34	2319.69	50.77	1835.39	1990.09	-209	1787.74	2191.36	-12.92	1784.34	659.39	-279.2	78.25	1257.68	-275.12	81.13	647.92
6.9	2621.6	-14.61	83.01	2580.62	-21.38	83.11	2393.01	6.54	40.02	2388.81	7.9	92.62	1914.05	-190.21	66.15	1897.51	-187	89.45	1818.48	-238.4	227.56	1866.81	-251.24	255.75	2317.89	-78.76	1459.88	0	0	0	2371.25	-47.92	1851.53	2329.62	53.41	1836.27	1990.09	-209	1787.74	2202.13	-10.41	1784.26	657.5	-279.08	79.11	1257.8	-275.3	80.92	648.21
6.91	2621.48	-14.68	82.62	2580.64	-21.51	82.83	2392.36	7.19	40.45	2388.96	7.82	92.89	1923.79	-193.04	67.29	1907.1	-189.39	92.78	1836.41	-237.06	237.96	1884.86	-251.36	264.16	2327.22	-77.48	1460.32	0	0	0	2381.5	-44.54	1852.57	2338.98	56.64	1836.9	1990.09	-209	1787.74	2212.54	-7.5	1784.05	657.14	-279.28	79.18	1257.8	-275.09	81.04	648.62
6.92	2621.61	-14.74	82.37	2580.66	-21.52	82.61	2391.44	8.46	41.12	2388.92	7.69	92.99	1934.35	-195.99	69.69	1919.71	-191.57	97.71	1854.24	-236.28	246.97	1903.68	-250.23	271.53	2336.3	-76.33	1460.66	0	0	0	2392.02	-41.29	1853.39	2349.36	60.28	1836.5	1990.09	-209	1787.74	2222.87	-4.56	1783.78	656.25	-279.05	79.25	1257.76	-275.16	81.13	647.55
6.93	2621.62	-14.75	82.14	2580.75	-21.64	82.47	2393.24	6.29	40.2	2389.98	6.85	92.6	1949.37	-198.76	75.18	1935	-193.48	103.59	1872.72	-234.45	253.82	1921.59	-249.86	278	2345.22	-75.19	1460.93	0	0	0	2402.31	-38.27	1854.09	2360.01	63.22	1836.43	1990.09	-209	1787.74	2233.68	-2.72	1783.65	658.56	-279.91	78.28	1257.64	-274.76	81.06	647.19
6.94	2621.84	-14.8	82.13	2580.47	-21.71	82.26	2392.89	6.73	40.36	2390.22	6.64	92.79	1968.84	-201.39	80.88	1955.21	-195.33	109.56	1891.32	-232.81	259.08	1939.63	-249.2	284.08	2354.43	-74.12	1461.17	0	0	0	2412.9	-35.49	1854.58	2370.43	65.45	1836.45	1990.09	-209	1787.74	2243.94	-0.11	1783.31	659.36	-279.49	78.18	1257.63	-274.56	81.17	648.19
6.95	2621.67	-14.75	81.9	2580.91	-21.66	82.38	2392.42	7.16	40.68	2389.88	7.18	93.16	1992.89	-203.4	86.2	1977.9	-197.29	114.49	1910.06	-232.33	263	1958.93	-247.21	289.07	2363.12	-73.12	1461.43	0	0	0	2423.4	-32.96	1854.92	2373.18	64.95	1842.35	1990.09	-209	1787.74	2254.84	1.17	1783.38	659.35	-279.93	78.06	1257.92	-274.86	80.85	648.82
6.96	2621.54	-14.77	81.82	2580.9	-21.73	82.37	2392.6	7.03	40.76	2390.25	6.65	93.1	2018.57	-205.49	90.48	2003.31	-198.69	118.96	1929.95	-231.81	265.03	1978.39	-245.76	293	2371.55	-72.1	1461.75	0	0	0	2433.46	-30.71	1855.17	2381.97	66.39	1843.5	1990.09	-209	1787.74	2265.12	3.09	1783.34	657.92	-278.92	79.38	1257.79	-274.2	81.1	648.03
6.97	2621.4	-14.77	81.71	2580.63	-21.65	82.18	2393.14	6.11	40.6	2390.54	6.46	93.22	2045.85	-207	94.35	2030	-199.92	122.51	1950.97	-231.07	265.45	1998.01	-244.71	295.77	2379.92	-70.93	1461.99	0	0	0	2443.83	-28.74	1855.24	2391.71	68.32	1843.47	1990.09	-209	1787.74	2275.24	4.92	1783.37	655.12	-279.72	78.78	1257.9	-274.98	80.91	648.47
6.98	2621.59	-14.73	81.8	2581.04	-21.66	82.33	2393.84	5.45	40.18	2390.55	6.43	93.26	2075.35	-208.23	97.87	2058	-200.89	125.32	1972.98	-230.37	264.47	2018.41	-243.7	296.87	2388.09	-69.78	1462.18	0	0	0	2454.26	-26.97	1855.23	2401.77	69.95	1843.4	1990.09	-209	1787.74	2285.58	6.33	1783.56	658.23	-279.49	78.13	1257.93	-275.11	80.87	648.69
6.99	2621.68	-14.69	81.83	2580.45	-21.64	82.06	2392.43	7.24	41.07	2389.68	7.32	93.8	2103.43	-209.59	99.5	2086.42	-201.85	126.89	1995.67	-229.11	262.02	2018.41	-243.7	296.87	2396.04	-68.6	1462.44	0	0	0	2464.75	-25.46	1855.16	2412.14	71.43	1843.24	1990.09	-209	1787.74	2296.17	7.05	1783.97	659.44	-279.44	78.27	1257.98	-274.95	81.01	647.69
7	2621.83	-14.58	81.93	2580.73	-21.54	82.26	2393.59	5.69	40.41	2390.08	6.92	93.54	2132.85	-211.48	100.65	2115.39	-203.15	127.59	2017.9	-228.4	258.42	2018.41	-243.7	296.87	2404.19	-67.46	1462.68	0	0	0	2474.7	-24.21	1855.11	2422.18	72.65	1843.19	1990.09	-209	1787.74	2306.1	8.31	1784.38	659.4	-279.23	78.48	1257.66	-274.38	81.19	647.75
7.01	2621.78	-14.52	81.89	2580.78	-21.45	82.3	2393.77	5.36	40.21	2390.83	6.34	93.67	2162.3	-213.37	100.59	2143.8	-204.63	126.82	2017.9	-228.4	258.42	2018.41	-243.7	296.87	2412.78	-66.16	1462.99	0	0	0	2484.85	-23.15	1855	2432.03	73.69	1843.32	1990.09	-209	1787.74	2315.94	9.41	1784.84	659.52	-279.79	77.98	1257.89	-275.32	80.84	649.19
7.02	2621.78	-14.45	81.85	2580.59	-21.39	82.16	2393.34	5.92	40.56	2389.62	7.63	94.36	2193.54	-215.02	100.44	2173.67	-205.9	125.6	2017.9	-228.4	258.42	2018.41	-243.7	296.87	2420.97	-64.88	1463.38	0	0	0	2494.92	-22.32	1854.89	2442.1	74.5	1843.46	1990.09	-209	1787.74	2326.27	9.51	1785.7	659.42	-279.57	78.16	1257.83	-275.68	80.89	649.46
7.03	2622.03	-14.35	81.96	2581.15	-21.26	82.5	2394.13	5.45	40.39	2390.54	6.75	94.15	2225.05	-216.62	99.51	2205.05	-206.9	124.32	2017.9	-228.4	258.42	2018.41	-243.7	296.87	2430.07	-63.34	1463.84	0	0	0	2504.73	-21.71	1854.82	2451.89	75.23	1843.78	1990.09	-209	1787.74	2335.9	10.52	1786.45	659.43	-279.68	78.19	1257.67	-274.97	81.19	648.83
7.04	2622	-14.27	81.86	2581.02	-21.22	82.45	2392.98	6.41	41.08	2390.31	7.2	94.5	2257.38	-217.9	98.29	2237.9	-207.58	122.92	2017.9	-228.4	258.42	2018.41	-243.7	296.87	2438.28	-61.79	1464.37	0	0	0	2514.69	-21.27	1854.73	2461.61	75.75	1844.18	1990.09	-209	1787.74	2345.38	11.37	1787.35	659.47	-280.09	78.21	1257.7	-274.65	81.22	648.49
7.05	2622.48	-14.09	82.11	2580.96	-21.17	82.38	2393.91	5.21	40.63	2390.18	7.35	94.71	2290.97	-218.79	97	2273.56	-207.76	122.6	2017.9	-228.4	258.42	2018.41	-243.7	296.87	2446.61	-60.12	1464.93	0	0	0	2524.45	-21	1854.69	2471.44	76.02	1844.57	1990.09	-209	1787.74	2355.54	11.16	1788.43	659.36	-279.71	78.1	1257.67	-275.02	81.07	648.68
7.06	2622.3	-14.01	81.94	2581.6	-20.94	82.8	2393.82	5.65	40.82	2390.68	7.35	94.93	2325.65	-219.55	95.69	2306.57	-208.4	119.91	2017.9	-228.4	258.42	2018.41	-243.7	296.87	2454.97	-58.45	1465.46	0	0	0	2533.8	-20.88	1854.72	2481.13	76.18	1845.05	1990.09	-209	1787.74	2364.44	12.5	1789.16	659.38	-279.31	78.21	1258.06	-275.44	80.69	647.23
7.07	2622.41	-13.88	81.94	2581.15	-20.82	82.61	2392.78	6.86	41.51	2390.59	7.69	95.26	2358.96	-220.71	93.36	2335.71	-209.82	114.28	2017.9	-228.4	258.42	2018.41	-243.7	296.87	2463.5	-56.86	1465.98	0	0	0	2543.27	-20.85	1854.77	2490.76	76.35	1845.44	1990.09	-209	1787.74	2373.98	12.54	1790.07	659.38	-279.28	78.13	1257.81	-275.21	80.86	646.86
7.08	2622.91	-13.76	82.13	2581.62	-20.78	82.91	2393.01	6.83	41.68	2390.38	8.32	95.68	2396.37	-221.85	93.1	2369.17	-210.94	111.22	2017.9	-228.4	258.42	2018.41	-243.7	296.87	2472.46	-55.34	1466.47	0	0	0	2552.66	-20.92	1854.89	2500.21	76.43	1845.97	1990.09	-209	1787.74	2383.6	12.33	1790.9	659.43	-279.66	77.85	1258.23	-276.21	80.52	648.44
7.09	2622.78	-13.66	81.96	2581.48	-20.69	82.86	2392.76	7.03	41.95	2391.06	7.52	95.63	2432.85	-223.36	92.66	2405.19	-212.03	109.37	2017.9	-228.4	258.42	2018.41	-243.7	296.87	2481.12	-54.06	1466.93	0	0	0	2561.82	-21.11	1855.11	2509.28	76.28	1846.61	1990.09	-209	1787.74	2392.22	13.1	1791.58	659.48	-280.63	77.9	1257.84	-274.76	80.87	648.18
7.1	2622.7	-13.59	81.88	2581.08	-20.66	82.76	2393.12	6.42	41.81	2391.54	7.25	95.92	2471.76	-225.64	87.29	2440.92	-213.36	107.58	2017.9	-228.4	258.42	2018.41	-243.7	296.87	2489.71	-52.96	1467.39	0	0	0	2570.99	-21.42	1855.36	2518.22	76.09	1847.25	1990.09	-209	1787.74	2401.21	13.25	1792.28	659.52	-280.04	77.96	1257.9	-275.16	80.82	647.96
7.11	2622.77	-13.45	81.89	2581.32	-20.57	82.92	2394.96	4.29	40.95	2391.54	7.64	96.55	2505.98	-227.18	92.61	2477.19	-214.79	106.34	2017.9	-228.4	258.42	2018.41	-243.7	296.87	2498.61	-52.01	1467.75	0	0	0	2579.84	-21.86	1855.7	2527.08	75.72	1847.89	1990.09	-209	1787.74	2410.16	13.09	1792.85	659.41	-279.87	77.86	1257.92	-275.27	80.9	647.48
7.12	2622.46	-13.34	81.67	2581.57	-20.48	83.06	2393.26	6.12	41.83	2392.11	7.06	96.9	2542	-229.05	93.65	2512.51	-216.53	104.99	2017.9	-228.4	258.42	2018.41	-243.7	296.87	2506.99	-51.14	1468.05	0	0	0	2588.42	-22.41	1856.08	2535.95	75.31	1848.52	1990.09	-209	1787.74	2418.59	13.62	1793.24	659.44	-280.03	77.84	1254.98	-273.88	83.78	648.63
7.13	2622.7	-13.24	81.71	2580.91	-20.36	82.7	2393.85	5.37	41.68	2392.51	6.86	97.18	2577.72	-230.95	94.59	2548.38	-218.12	104.38	2017.9	-228.4	258.42	2018.41	-243.7	296.87	2515.48	-50.36	1468.3	0	0	0	2597.3	-23.03	1856.42	2545.54	74.78	1848.97	1990.09	-209	1787.74	2427.1	14.05	1793.48	659.31	-279.48	78.11	1253.82	-273.54	85.12	647.87
7.14	2622.88	-13.07	81.75	2581.56	-20.28	83.02	2394.81	4.31	41.57	2392.24	7.25	98.02	2613.61	-232.54	96.27	2583.5	-219.62	103.86	2017.9	-228.4	258.42	2018.41	-243.7	296.87	2523.82	-49.71	1468.42	0	0	0	2606.01	-23.81	1856.82	2554.46	74.19	1849.54	1990.09	-209	1787.74	2436.13	13.67	1793.77	659.39	-279.82	78.09	1256.48	-274.88	82.24	647.87
7.15	2623.18	-12.89	81.79	2581.72	-20.04	83.05	2394.77	4.55	41.98	2392.14	7.24	98.35	2651.42	-233.91	92.75	2618.69	-220.93	103.85	2017.9	-228.4	258.42	2018.41	-243.7	296.87	2532.03	-49.22	1468.53	0	0	0	2614.7	-24.72	1857.19	2563.45	73.57	1850.06	1990.09	-209	1787.74	2444.79	13.78	1793.92	659.32	-279.45	78.34	1257.44	-274.64	81.47	648.63
7.16	2623.39	-12.73	81.83	2581.95	-19.94	83.32	2394.88	4.2	42.01	2393.15	6.27	98.47	2686.98	-235.75	93.87	2653.17	-222.06	103.97	2017.9	-228.4	258.42	2018.41	-243.7	296.87	2540.41	-48.7	1468.52	0	0	0	2623.36	-25.7	1857.52	2572.22	72.83	1850.6	1990.09	-209	1787.74	2453.21	14.17	1793.89	659.31	-279.24	78.04	1257.68	-274.53	81.16	648.86
7.17	2623.53	-12.69	81.9	2582.27	-19.85	83.58	2395.21	3.68	42.02	2392.93	6.49	99.04	2718.91	-236.3	101.81	2687.59	-222.84	104.67	2017.9	-228.4	258.42	2018.41	-243.7	296.87	2548.76	-48.28	1468.41	0	0	0	2631.78	-26.85	1857.83	2581.53	71.92	1851	1990.09	-209	1787.74	2461.84	14.11	1793.76	659.36	-279.72	78.05	1258.04	-275.3	80.72	647.9
7.18	2623.25	-12.6	81.82	2581.67	-19.91	83.31	2395.15	3.5	41.92	2393.27	6.15	99.42	2752.61	-237.09	104.67	2721.81	-223.44	105.88	2017.9	-228.4	258.42	2018.41	-243.7	296.87	2557.22	-47.92	1468.26	0	0	0	2640.39	-28.15	1858.03	2590.27	70.89	1851.43	1990.09	-209	1787.74	2461.84	14.11	1793.76	659.37	-280.78	77.93	1257.83	-274.29	80.87	646.81
7.19	2623.1	-12.73	81.9	2581.72	-19.84	83.12	2394.63	4.39	42.58	2393.49	6.34	99.86	2785.59	-238.34	107.16	2755.46	-223.94	107.51	2017.9	-228.4	258.42	2018.41	-243.7	296.87	2565.73	-47.62	1468.07	0	0	0	2648.92	-29.56	1858.18	2599.6	69.81	1851.66	1990.09	-209	1787.74	2461.84	14.11	1793.76	659.5	-280.67	78.03	1257.8	-275.24	80.96	647.74
7.2	2622.79	-12.84	81.7	2582.22	-19.77	83.16	2394.94	4.21	42.53	2393.61	6.29	100.4	2817.87	-239.59	110.29	2787.98	-224.5	109.44	2017.9	-228.4	258.42	2018.41	-243.7	296.87	2574.45	-47.4	1467.77	0	0	0	2657.2	-31.06	1858.28	2608.77	68.66	1851.78	1990.09	-209	1787.74	2461.84	14.11	1793.76	659.52	-279.77	77.99	1257.82	-275.1	81	647.87
7.21	2623.49	-12.73	81.87	2581.95	-19.59	82.78	2395.11	3.89	42.68	2394.15	6.04	100.73	2850.81	-240.49	115.25	2820.4	-224.91	112.63	2017.9	-228.4	258.42	2018.41	-243.7	296.87	2583.24	-47.22	1467.38	0	0	0	2665.54	-32.7	1858.26	2617.67	67.4	1851.97	1990.09	-209	1787.74	2461.84	14.11	1793.76	659.42	-279.57	78.13	1257.97	-275.31	80.81	647.83
7.22	2623.52	-12.69	81.7	2581.81	-19.26	82.61	2395.01	4.09	42.94	2394.72	5.72	101.2	2882.12	-241.08	120.79	2852.52	-224.96	117.19	2017.9	-228.4	258.42	2018.41	-243.7	296.87	2591.98	-47.1	1466.91	0	0	0	2673.82	-34.4	1858.15	2626.79	66.12	1852.07	1990.09	-209	1787.74	2461.84	14.11	1793.76	659.42	-279.74	78.15	1257.63	-274.74	81.17	647.88
7.23	2623.25	-12.73	81.42	2581.5	-19.11	82.31	2395.95	2.88	42.8	2394.37	6.46	101.87	2912.87	-241.3	127.29	2883.39	-224.64	122.53	2017.9	-228.4	258.42	2018.41	-243.7	296.87	2600.96	-47.07	1466.36	0	0	0	2682.08	-36.19	1857.93	2636.09	64.75	1851.96	1990.09	-209	1787.74	2461.84	14.11	1793.76	659.51	-279.77	78.09	1257.43	-274.83	81.23	648.49
7.24	2623.02	-12.66	81.19	2582.06	-18.81	82.52	2395.17	4.06	43.56	2394.41	6.85	102.52	2942.65	-240.6	134.64	2913.62	-223.84	128.77	2017.9	-228.4	258.42	2018.41	-243.7	296.87	2609.75	-47.18	1465.7	0	0	0	2690.27	-37.99	1857.58	2645.19	63.24	1851.73	1990.09	-209	1787.74	2461.84	14.11	1793.76	659.49	-280.36	78	1257.78	-275.37	80.9	648.86
7.25	2623.33	-12.61	81.33	2581.62	-18.76	82.08	2397.43	1.48	42.68	2395.21	6.19	102.57	2971.33	-239.56	142.69	2942.35	-222.74	135.62	2017.9	-228.4	258.42	2018.41	-243.7	296.87	2618.47	-47.38	1464.98	0	0	0	2698.62	-39.84	1857.11	2653.88	61.72	1851.47	1990.09	-209	1787.74	2461.84	14.11	1793.76	659.4	-280.43	78.06	1257.81	-275.77	80.75	648.09
7.26	2622.79	-12.55	80.98	2581.66	-18.5	81.91	2396.1	3.24	43.95	2395.83	6.29	103.22	2998.02	-238.35	151.04	2969.25	-221.52	142.99	2017.9	-228.4	258.42	2018.41	-243.7	296.87	2627.07	-47.66	1464.15	0	0	0	2706.92	-41.7	1856.52	2662.96	60.22	1850.99	1990.09	-209	1787.74	2461.84	14.11	1793.76	659.43	-279.98	78.1	1257.85	-274.86	80.92	648.39
7.27	2623.01	-12.44	81.04	2582.26	-18.3	82.13	2397.14	2.41	44.02	2396.27	6.3	103.8	3023.45	-236.81	160.52	2994.78	-220.14	151.45	2017.9	-228.4	258.42	2018.41	-243.7	296.87	2635.43	-48.04	1463.22	0	0	0	2715.16	-43.65	1855.83	2672.32	58.72	1850.32	1990.09	-209	1787.74	2461.84	14.11	1793.76	659.34	-279.68	78.11	1257.85	-275.59	80.96	648.14
7.28	2622.96	-12.36	80.89	2582.19	-18.14	81.89	2395.67	4.03	45.13	2397.25	5.85	104.31	3046.98	-235.22	170.67	3018.09	-218.57	160.19	2017.9	-228.4	258.42	2018.41	-243.7	296.87	2643.85	-48.45	1462.23	0	0	0	2723.43	-45.59	1855.03	2681.34	57.13	1849.62	1990.09	-209	1787.74	2461.84	14.11	1793.76	659.42	-280.53	77.88	1258.01	-275.71	80.72	649.04
7.29	2622.76	-12.38	80.66	2582.13	-17.98	81.65	2396.24	3.98	45.98	2397.43	6.07	105.13	3068.11	-233.48	180.44	3039.83	-216.7	169.31	2017.9	-228.4	258.42	2018.41	-243.7	296.87	2652.32	-48.85	1461.14	0	0	0	2731.74	-47.57	1854.11	2690.29	55.34	1848.8	1990.09	-209	1787.74	2461.84	14.11	1793.76	659.43	-280.56	77.85	1257.84	-275.23	80.97	648.21
7.3	2622.63	-12.32	80.45	2582.19	-17.88	81.46	2396.69	3.25	46.25	2397.8	5.98	105.59	3086.24	-232.16	189.08	3058.85	-214.85	177.15	2017.9	-228.4	258.42	2018.41	-243.7	296.87	2660.65	-49.28	1460	0	0	0	2740.08	-49.54	1853.15	2699.38	53.66	1847.79	1990.09	-209	1787.74	2461.84	14.11	1793.76	659.3	-279.66	78.19	1257.95	-275.55	80.72	647.29
7.31	2622.67	-12.36	80.35	2581.96	-17.7	81.13	2396.05	4.57	47.48	2400.38	3.72	105.46	3103.03	-230.48	197.07	3081.46	-212.66	185.89	2017.9	-228.4	258.42	2018.41	-243.7	296.87	2669.21	-49.75	1458.81	0	0	0	2748.61	-51.58	1852.09	2708.6	51.87	1846.74	1990.09	-209	1787.74	2461.84	14.11	1793.76	659.25	-279.33	78.07	1257.98	-276.04	80.75	648.16
7.32	2622.87	-12.33	80.34	2582.53	-17.52	81.2	2396.46	4	48.01	2399.61	5.82	107.13	3117.37	-228.69	203.16	3096.95	-210.41	191.23	2017.9	-228.4	258.42	2018.41	-243.7	296.87	2677.76	-50.27	1457.66	0	0	0	2756.97	-53.66	1851.01	2717.74	50	1845.64	1990.09	-209	1787.74	2461.84	14.11	1793.76	659.37	-279.84	78.1	1257.84	-274.88	80.96	648.05
7.33	2622.64	-12.26	80.08	2582.41	-17.34	80.9	2396.65	4.6	48.88	2400.33	6.23	108.03	3128.76	-226.36	205.9	3106.84	-207.97	193.54	2017.9	-228.4	258.42	2018.41	-243.7	296.87	2686.13	-50.91	1456.58	0	0	0	2765.4	-55.77	1849.91	2726.74	48.14	1844.57	1990.09	-209	1787.74	2461.84	14.11	1793.76	659.35	-279.56	78.2	1257.95	-275.38	80.78	646.81
7.34	2623.06	-12.26	80.24	2582.71	-17.24	80.86	2398.14	3.03	49.06	2400.07	7.61	109.41	3139.15	-222.62	206.13	3112.65	-205.23	193.21	2017.9	-228.4	258.42	2018.41	-243.7	296.87	2694.82	-51.52	1455.58	0	0	0	2773.86	-57.92	1848.8	2735.68	46.25	1843.46	1990.09	-209	1787.74	2461.84	14.11	1793.76	659.42	-280.32	77.92	1258.11	-275.98	80.63	647.92
7.35	2623.06	-12.16	80.14	2583.2	-17.05	80.88	2397.32	4.59	50.71	2402.67	6.11	109.83	3147.77	-217.96	203.05	3115.91	-202.08	190.64	2017.9	-228.4	258.42	2018.41	-243.7	296.87	2703.58	-52.16	1454.65	0	0	0	2782.39	-60.09	1847.69	2744.66	44.21	1842.33	1990.09	-209	1787.74	2461.84	14.11	1793.76	659.37	-279.54	78.14	1257.94	-275.39	80.85	648.72
7.36	2622.99	-12.15	80.06	2583.02	-16.92	80.61	2398.7	3.93	51.24	2402.02	8.83	111.92	3154.94	-212.81	197.33	3118.15	-198.39	186.2	2017.9	-228.4	258.42	2018.41	-243.7	296.87	2712.19	-52.88	1453.82	0	0	0	2790.91	-62.31	1846.59	2753.57	42.09	1841.21	1990.09	-209	1787.74	2461.84	14.11	1793.76	659.32	-279.03	78.12	1257.59	-274.51	81.18	647.89
7.37	2622.72	-12.11	79.81	2582.93	-16.8	80.33	2399.2	3.88	52.54	2403.48	8.94	113.11	3160.55	-207.61	190.23	3120.88	-194.06	180.27	2017.9	-228.4	258.42	2018.41	-243.7	296.87	2720.92	-53.65	1453.05	0	0	0	2799.47	-64.67	1845.46	2762.41	39.9	1840.11	1990.09	-209	1787.74	2461.84	14.11	1793.76	659.31	-279.47	78.07	1257.66	-274.32	81.24	648.16
7.38	2623.05	-12.06	79.97	2583.4	-16.59	80.51	2398.42	5.77	54.71	2403.15	11.46	115.34	3165.39	-202.62	183.42	3125.63	-188.97	173.26	2017.9	-228.4	258.42	2018.41	-243.7	296.87	2729.59	-54.54	1452.3	0	0	0	2808.06	-67.08	1844.31	2771.16	37.63	1839	1990.09	-209	1787.74	2461.84	14.11	1793.76	659.43	-279.68	78.24	1257.9	-274.91	80.81	647.52
7.39	2623.16	-11.99	80	2583.64	-16.43	80.36	2400.08	4.91	55.57	2405.34	11.25	116.77	3169.9	-196.29	177.62	3133.91	-182.99	165.53	2017.9	-228.4	258.42	2018.41	-243.7	296.87	2738.09	-55.48	1451.66	0	0	0	2816.43	-69.56	1843.22	2780.33	35.34	1837.82	1990.09	-209	1787.74	2461.84	14.11	1793.76	659.4	-279.7	78.36	1257.76	-274.82	80.83	647.82
7.4	2623.17	-11.95	79.91	2583.8	-16.22	80.29	2400.06	6.17	58.12	2406.55	12.21	118.73	3175.13	-189.48	172.19	3144.48	-174.67	159.74	2017.9	-228.4	258.42	2018.41	-243.7	296.87	2746.79	-56.59	1451.02	0	0	0	2824.81	-72.04	1842.12	2789.12	32.97	1836.7	1990.09	-209	1787.74	2461.84	14.11	1793.76	659.53	-279.71	78.13	1257.52	-274.42	81.16	648.03
7.41	2623.15	-11.93	79.84	2584.07	-16.07	80.29	2401.5	5.58	59.89	2408.63	11.94	120.68	3179.86	-185.66	168.11	3150.98	-170.04	155.29	2017.9	-228.4	258.42	2018.41	-243.7	296.87	2755.46	-57.77	1450.46	0	0	0	2833.2	-74.6	1841.06	2797.96	30.54	1835.61	1990.09	-209	1787.74	2461.84	14.11	1793.76	659.48	-279.89	78.05	1257.7	-274.64	81.03	649.31
7.42	2623.05	-11.86	79.67	2584.39	-15.94	80.26	2403.35	4.74	61.77	2409.89	13.45	123.51	3188.41	-183.36	156.1	3158.69	-168.23	146.94	2017.9	-228.4	258.42	2018.41	-243.7	296.87	2764.14	-59.07	1450.08	0	0	0	2841.68	-77.25	1840.21	2806.46	27.96	1834.69	1990.09	-209	1787.74	2461.84	14.11	1793.76	659.46	-280.43	77.85	1257.6	-274.47	81.11	648.34
7.43	2623.85	-11.84	80.06	2584.27	-15.84	80.05	2405.39	4.22	64.57	2411.51	14.94	126.67	3197.73	-181.42	143.08	3165.99	-167.47	136.53	2017.9	-228.4	258.42	2018.41	-243.7	296.87	2772.97	-60.49	1449.97	0	0	0	2850.27	-79.82	1839.74	2815.02	25.41	1834.11	1990.09	-209	1787.74	2461.84	14.11	1793.76	659.54	-280.38	77.84	1257.67	-274.88	81.22	648.46
7.44	2623.63	-11.84	79.58	2585.09	-15.76	80.29	2404.53	8.03	69.38	2414.47	15.39	129.75	3202.87	-181.22	130.94	3171.46	-167.26	127.05	2017.9	-228.4	258.42	2018.41	-243.7	296.87	2781.65	-61.99	1450.31	0	0	0	2858.76	-82.33	1839.74	2823.58	22.87	1834.03	1990.09	-209	1787.74	2461.84	14.11	1793.76	659.55	-280.02	78.15	1257.89	-274.97	80.91	648.37
7.45	2623.82	-11.85	79.51	2584.81	-15.73	79.8	2408.34	5.79	72.13	2417.55	16.11	133.76	3207.65	-180.24	120.53	3175.17	-166.98	117.65	2017.9	-228.4	258.42	2018.41	-243.7	296.87	2790.47	-63.42	1451.11	0	0	0	2866.82	-84.98	1840.15	2832.33	20.43	1834.3	1990.09	-209	1787.74	2461.84	14.11	1793.76	659.34	-279.61	78.15	1257.84	-275.04	80.88	648.68
7.46	2624.03	-11.81	79.41	2585.67	-15.61	80.07	2408.71	8.71	77.5	2420.78	17.55	138.41	3213.42	-177.33	112.61	3178.92	-164.96	110.15	2017.9	-228.4	258.42	2018.41	-243.7	296.87	2798.99	-64.73	1452.29	0	0	0	2875.25	-87.66	1840.65	2840.77	17.79	1834.87	1990.09	-209	1787.74	2461.84	14.11	1793.76	659.33	-279.23	78.05	1257.85	-275.05	80.82	648.06
7.47	2624.47	-11.74	79.45	2586.21	-15.6	80.07	2411.08	9.75	82.58	2424.28	19.22	143.72	3217.14	-174.39	106.63	3181.7	-162.1	104.79	2017.9	-228.4	258.42	2018.41	-243.7	296.87	2807.77	-65.9	1453.75	0	0	0	2883.73	-90.42	1841.28	2849.01	15.15	1835.62	1990.09	-209	1787.74	2461.84	14.11	1793.76	659.43	-279.7	77.99	1257.88	-275.44	80.84	647.64
7.48	2624.71	-11.68	79.3	2587.16	-15.57	80.14	2416.52	7.77	87.17	2428.78	20.92	148.91	3217.14	-174.39	106.63	3183.1	-159.86	100.89	2017.9	-228.4	258.42	2018.41	-243.7	296.87	2816.25	-67.08	1455.49	0	0	0	2891.64	-93.21	1842.21	2857.2	12.38	1836.64	1990.09	-209	1787.74	2461.84	14.11	1793.76	659.41	-279.73	78.06	1257.93	-275.17	80.79	648.66
7.49	2625.09	-11.57	79.11	2588.14	-15.59	80.16	2419.91	9.49	93.75	2432.9	24.95	155.34	3217.14	-174.39	106.63	3183.99	-159.01	98.85	2017.9	-228.4	258.42	2018.41	-243.7	296.87	2824.58	-68.26	1457.49	0	0	0	2899.64	-95.96	1843.39	2865.37	9.64	1837.91	1990.09	-209	1787.74	2461.84	14.11	1793.76	659.5	-280.78	77.72	1257.97	-275.03	80.89	647.18
7.5	2625.98	-11.53	79.08	2589.26	-15.7	80.23	2424.39	11.56	101.01	2440.75	26.53	161.21	3217.14	-174.39	106.63	3184.33	-158.77	97.81	2017.9	-228.4	258.42	2018.41	-243.7	296.87	2832.92	-69.49	1459.65	0	0	0	2907.75	-98.71	1844.72	2873.31	6.94	1839.38	1990.09	-209	1787.74	2461.84	14.11	1793.76	659.36	-280.42	77.88	1257.63	-274.74	81.11	647.07
7.51	2626.35	-11.68	78.67	2590.49	-15.95	80.22	2431.77	11.44	107.59	2449.73	28.32	167.18	3217.14	-174.39	106.63	3184.26	-158.68	96.97	2017.9	-228.4	258.42	2018.41	-243.7	296.87	2840.96	-70.72	1461.89	0	0	0	2915.59	-101.48	1846.13	2881.37	4.17	1840.79	1990.09	-209	1787.74	2461.84	14.11	1793.76	659.39	-279.67	78.03	1257.67	-274.96	81.15	649.24
7.52	2627.09	-11.63	78.41	2591.59	-16.21	79.99	2437.06	15.29	116.67	2460.57	30.58	173.35	3217.14	-174.39	106.63	3184.35	-158.59	96.74	2017.9	-228.4	258.42	2018.41	-243.7	296.87	2849.16	-71.97	1464.14	0	0	0	2923.24	-104.17	1847.5	2888.97	1.34	1842.27	1990.09	-209	1787.74	2461.84	14.11	1793.76	659.49	-279.63	78.01	1257.78	-275.16	81.04	649.2
7.53	2627.92	-11.54	78.03	2593.68	-16.35	80.13	2444.14	18.66	125.31	2470.93	34.99	180.17	3217.14	-174.39	106.63	3184.35	-158.57	96.59	2017.9	-228.4	258.42	2018.41	-243.7	296.87	2857.31	-73.25	1466.25	0	0	0	2930.95	-106.88	1848.79	2896.61	-1.4	1843.65	1990.09	-209	1787.74	2461.84	14.11	1793.76	659.42	-279.61	78.15	1257.76	-275.02	81.1	648.21
7.54	2628.88	-11.4	77.42	2596	-16.18	80.23	2452.99	21.14	133.83	2483.16	37.98	186.29	3217.14	-174.39	106.63	3184.25	-158.53	96.32	2017.9	-228.4	258.42	2018.41	-243.7	296.87	2865.32	-74.51	1468.13	0	0	0	2938.52	-109.56	1849.95	2904.26	-4.11	1844.92	1990.09	-209	1787.74	2461.84	14.11	1793.76	659.33	-279.24	78.29	1257.86	-274.78	80.91	647.72
7.55	2630.79	-11.05	77	2599.47	-15.6	81.14	2459.6	26.35	144.2	2483.16	37.98	186.29	3217.14	-174.39	106.63	3184.2	-158.42	96.03	2017.9	-228.4	258.42	2018.41	-243.7	296.87	2873.24	-75.7	1469.72	0	0	0	2945.67	-112.3	1851.02	2911.42	-6.8	1846.12	1990.09	-209	1787.74	2461.84	14.11	1793.76	659.39	-279.33	78.1	1257.92	-275.01	80.89	647.55
7.56	2633.31	-10.39	76.6	2602.98	-14.68	82.67	2469.73	27.83	153.81	2483.16	37.98	186.29	3217.14	-174.39	106.63	3184.22	-158.33	95.73	2017.9	-228.4	258.42	2018.41	-243.7	296.87	2881.27	-76.84	1470.95	0	0	0	2952.78	-114.96	1851.92	2918.56	-9.53	1847.19	1990.09	-209	1787.74	2461.84	14.11	1793.76	659.28	-279.55	78.03	1257.69	-274.39	81.26	646.94
7.57	2636.72	-8.93	76.67	2607.38	-13.16	85.36	2478.86	31.51	164.79	2483.16	37.98	186.29	3217.14	-174.39	106.63	3184.11	-158.28	95.26	2017.9	-228.4	258.42	2018.41	-243.7	296.87	2889.11	-77.94	1471.81	0	0	0	2960.09	-117.57	1852.68	2925.56	-12.2	1848.16	1990.09	-209	1787.74	2461.84	14.11	1793.76	659.38	-279.46	78.04	1257.82	-274.98	80.89	647.34
7.58	2640.78	-6.72	77.33	2612.31	-11.48	89.06	2491.72	29.98	174.63	2483.16	37.98	186.29	3217.14	-174.39	106.63	3184.25	-158.21	94.85	2017.9	-228.4	258.42	2018.41	-243.7	296.87	2896.6	-78.95	1472.33	0	0	0	2966.98	-120.25	1853.45	2932.77	-14.7	1849.03	1990.09	-209	1787.74	2461.84	14.11	1793.76	659.44	-280.28	77.6	1257.86	-274.95	81.05	647.92
7.59	2645.27	-3.97	78.07	2617.79	-9.25	93.54	2491.72	29.98	174.63	2483.16	37.98	186.29	3217.14	-174.39	106.63	3184.55	-158.18	94.48	2017.9	-228.4	258.42	2018.41	-243.7	296.87	2904.21	-79.81	1472.66	0	0	0	2973.77	-122.83	1854.12	2940.04	-17.24	1849.82	1990.09	-209	1787.74	2461.84	14.11	1793.76	659.43	-279.5	78.1	1258.1	-276.04	80.71	647.75
7.6	2650.74	-0.4	78.66	2624.59	-6.5	98.78	2491.72	29.98	174.63	2483.16	37.98	186.29	3217.14	-174.39	106.63	3184.65	-158.16	93.99	2017.9	-228.4	258.42	2018.41	-243.7	296.87	2911.57	-80.61	1472.78	0	0	0	2980.67	-125.29	1854.72	2946.85	-19.66	1850.68	1990.09	-209	1787.74	2461.84	14.11	1793.76	659.43	-279.79	78.02	1257.82	-275.4	80.79	647.5
7.61	2658.2	3.45	79.09	2633.34	-3.09	104.26	2491.72	29.98	174.63	2483.16	37.98	186.29	3217.14	-174.39	106.63	3184.87	-158.11	93.55	2017.9	-228.4	258.42	2018.41	-243.7	296.87	2918.4	-81.38	1472.84	0	0	0	2987.79	-127.71	1855.21	2953.9	-22.07	1851.44	1990.09	-209	1787.74	2461.84	14.11	1793.76	659.46	-280.45	78.13	1257.83	-275.25	80.74	647.91
7.62	2667.02	8.69	80.05	2643.79	1.4	109.36	2491.72	29.98	174.63	2483.16	37.98	186.29	3217.14	-174.39	106.63	3185.09	-158.08	93.1	2017.9	-228.4	258.42	2018.41	-243.7	296.87	2924.92	-82.13	1472.89	0	0	0	2994.88	-130.03	1855.6	2960.99	-24.33	1852.2	1990.09	-209	1787.74	2461.84	14.11	1793.76	659.44	-279.86	78.06	1258.14	-275.57	80.73	647.1
7.63	2679.25	15.18	85.82	2656.23	6.66	115.07	2491.72	29.98	174.63	2483.16	37.98	186.29	3217.14	-174.39	106.63	3185.28	-158.1	92.69	2017.9	-228.4	258.42	2018.41	-243.7	296.87	2931.62	-82.87	1472.98	0	0	0	3001.91	-132.13	1855.89	2967.98	-26.54	1852.99	1990.09	-209	1787.74	2461.84	14.11	1793.76	659.46	-279.65	78.08	1258.14	-275.91	80.68	647.81
7.64	2693.42	22.13	91.53	2670.29	12.35	120.07	2491.72	29.98	174.63	2483.16	37.98	186.29	3217.14	-174.39	106.63	3185.55	-158.05	92.41	2017.9	-228.4	258.42	2018.41	-243.7	296.87	2937.91	-83.63	1473.17	0	0	0	3009.18	-134.08	1856.08	2974.93	-28.61	1853.69	1990.09	-209	1787.74	2461.84	14.11	1793.76	659.41	-279.97	78.02	1257.88	-275.08	80.97	648.64
7.65	2709.16	29.58	95.72	2687.22	18.59	124.7	2491.72	29.98	174.63	2483.16	37.98	186.29	3217.14	-174.39	106.63	3185.67	-158.08	92.12	2017.9	-228.4	258.42	2018.41	-243.7	296.87	2944.38	-84.41	1473.38	0	0	0	3016.42	-136	1856.18	2982.3	-30.58	1854.26	1990.09	-209	1787.74	2461.84	14.11	1793.76	659.36	-280.21	78.16	1257.84	-274.47	80.97	649.47
7.66	2725.72	36.87	98.99	2703.64	24.86	127.73	2491.72	29.98	174.63	2483.16	37.98	186.29	3217.14	-174.39	106.63	3185.85	-158.09	91.97	2017.9	-228.4	258.42	2018.41	-243.7	296.87	2950.5	-85.21	1473.71	0	0	0	3023.6	-137.87	1856.22	2989.42	-32.42	1854.83	1990.09	-209	1787.74	2461.84	14.11	1793.76	659.39	-280.31	78.08	1257.8	-275.64	80.8	648.21
7.67	2742.78	43.98	101.42	2720.95	30.87	130.08	2491.72	29.98	174.63	2483.16	37.98	186.29	3217.14	-174.39	106.63	3185.97	-158.1	91.83	2017.9	-228.4	258.42	2018.41	-243.7	296.87	2956.68	-86.08	1473.99	0	0	0	3030.85	-139.55	1856.21	2996.79	-34.07	1855.25	1990.09	-209	1787.74	2461.84	14.11	1793.76	659.51	-279.84	77.81	1257.83	-275.04	80.85	648.37
7.68	2760.76	50.83	103.28	2738.69	36.62	131.4	2491.72	29.98	174.63	2483.16	37.98	186.29	3217.14	-174.39	106.63	3186.14	-158.04	91.78	2017.9	-228.4	258.42	2018.41	-243.7	296.87	2962.82	-87.16	1474.34	0	0	0	3038.22	-140.96	1856.15	3004.18	-35.49	1855.6	1990.09	-209	1787.74	2461.84	14.11	1793.76	659.38	-279.45	78.1	1257.97	-275.42	80.77	648.89
7.69	2779.41	57.49	104.28	2757.62	42.4	132.25	2491.72	29.98	174.63	2483.16	37.98	186.29	3217.14	-174.39	106.63	3186.15	-158.05	91.64	2017.9	-228.4	258.42	2018.41	-243.7	296.87	2968.8	-88.37	1474.8	0	0	0	3045.28	-142.23	1856.14	3011.6	-36.76	1855.81	1990.09	-209	1787.74	2461.84	14.11	1793.76	659.44	-280.02	77.94	1257.71	-275.4	80.97	648.94
7.7	2799.06	64.13	104.7	2776.6	48.1	131.83	2491.72	29.98	174.63	2483.16	37.98	186.29	3217.14	-174.39	106.63	3186.21	-158.07	91.58	2017.9	-228.4	258.42	2018.41	-243.7	296.87	2974.82	-89.75	1475.29	0	0	0	3052.22	-143.43	1856.11	3018.96	-37.92	1856	1990.09	-209	1787.74	2461.84	14.11	1793.76	659.35	-279.85	78.04	1257.72	-274.86	81.01	648.5
7.71	2819.85	70.61	104.61	2796.61	53.54	130.74	2491.72	29.98	174.63	2483.16	37.98	186.29	3217.14	-174.39	106.63	3186.4	-158.02	91.64	2017.9	-228.4	258.42	2018.41	-243.7	296.87	2980.79	-91.22	1475.83	0	0	0	3059.24	-144.55	1856.08	3026.24	-38.97	1856.02	1990.09	-209	1787.74	2461.84	14.11	1793.76	659.37	-280.04	78.11	1257.83	-274.68	81.08	649.39
7.72	2841.21	76.75	103.7	2818.14	58.79	129.32	2491.72	29.98	174.63	2483.16	37.98	186.29	3217.14	-174.39	106.63	3186.48	-158.02	91.63	2017.9	-228.4	258.42	2018.41	-243.7	296.87	2986.69	-92.92	1476.37	0	0	0	3066.37	-145.5	1856.05	3033.42	-39.89	1856.02	1990.09	-209	1787.74	2461.84	14.11	1793.76	659.35	-280.51	77.94	1257.93	-275.27	80.87	649.79
7.73	2864.59	82.48	102.74	2841.34	63.76	127.65	2491.72	29.98	174.63	2483.16	37.98	186.29	3217.14	-174.39	106.63	3186.49	-158.06	91.58	2017.9	-228.4	258.42	2018.41	-243.7	296.87	2992.74	-94.72	1476.93	0	0	0	3073.2	-146.3	1856.07	3040.37	-40.66	1855.99	1990.09	-209	1787.74	2461.84	14.11	1793.76	659.35	-280.46	78.04	1257.91	-274.77	80.81	649.99
7.74	2889.46	87.69	101.42	2865.07	68.33	125.15	2491.72	29.98	174.63	2483.16	37.98	186.29	3217.14	-174.39	106.63	3186.53	-158.03	91.52	2017.9	-228.4	258.42	2018.41	-243.7	296.87	2998.81	-96.64	1477.49	0	0	0	3079.99	-146.95	1856.11	3047.2	-41.31	1855.9	1990.09	-209	1787.74	2461.84	14.11	1793.76	659.36	-279.87	78.04	1257.9	-274.92	80.82	649.76
7.75	2915.96	92.4	100.1	2890.94	72.68	122.89	2491.72	29.98	174.63	2483.16	37.98	186.29	3217.14	-174.39	106.63	3186.55	-158.06	91.47	2017.9	-228.4	258.42	2018.41	-243.7	296.87	3004.55	-98.65	1477.98	0	0	0	3086.94	-147.46	1856.16	3053.79	-41.86	1855.85	1990.09	-209	1787.74	2461.84	14.11	1793.76	659.34	-280.12	77.99	1258.03	-275.59	80.64	649.58
7.76	2943.87	96.64	98.74	2918.1	76.57	120.51	2491.72	29.98	174.63	2483.16	37.98	186.29	3217.14	-174.39	106.63	3186.45	-158.08	91.34	2017.9	-228.4	258.42	2018.41	-243.7	296.87	3010.46	-100.66	1478.44	0	0	0	3094.05	-147.84	1856.24	3060.29	-42.33	1855.84	1990.09	-209	1787.74	2461.84	14.11	1793.76	659.3	-279.89	77.89	1257.78	-275.41	80.87	648.46
7.77	2972.54	100.57	97.4	2946.57	80.38	118.21	2491.72	29.98	174.63	2483.16	37.98	186.29	3217.14	-174.39	106.63	3186.45	-158.14	91.26	2017.9	-228.4	258.42	2018.41	-243.7	296.87	3016.44	-102.59	1478.88	0	0	0	3100.81	-148.19	1856.4	3066.87	-42.67	1855.79	1990.09	-209	1787.74	2461.84	14.11	1793.76	659.36	-279.66	78.1	1257.65	-275.03	81.09	647.94
7.78	3003.5	104.25	97.34	2975.54	83.94	115.94	2491.72	29.98	174.63	2483.16	37.98	186.29	3217.14	-174.39	106.63	3186.51	-158.15	91.18	2017.9	-228.4	258.42	2018.41	-243.7	296.87	3022.51	-104.32	1479.3	0	0	0	3107.27	-148.54	1856.66	3073.27	-42.99	1855.84	1990.09	-209	1787.74	2461.84	14.11	1793.76	659.58	-280.26	77.85	1257.82	-275.17	80.99	647.6
7.79	3034.85	107.73	97.67	3005	87.34	113.92	2491.72	29.98	174.63	2483.16	37.98	186.29	3217.14	-174.39	106.63	3186.48	-158.19	91.04	2017.9	-228.4	258.42	2018.41	-243.7	296.87	3028.65	-105.87	1479.67	0	0	0	3113.7	-148.81	1857	3079.72	-43.2	1855.89	1990.09	-209	1787.74	2461.84	14.11	1793.76	659.39	-280.24	77.95	1257.98	-275.08	80.75	649.03
7.8	3065.77	111.04	97.91	3035.21	90.45	112.66	2491.72	29.98	174.63	2483.16	37.98	186.29	3217.14	-174.39	106.63	3186.46	-158.24	90.89	2017.9	-228.4	258.42	2018.41	-243.7	296.87	3035.07	-107.2	1480.02	0	0	0	3120.09	-149	1857.4	3085.9	-43.44	1856.06	1990.09	-209	1787.74	2461.84	14.11	1793.76	659.33	-279.67	78.02	1258.02	-275.18	80.77	649.03
7.81	3096.91	114.22	98.97	3066.02	93.63	112.02	2491.72	29.98	174.63	2483.16	37.98	186.29	3217.14	-174.39	106.63	3186.44	-158.28	90.81	2017.9	-228.4	258.42	2018.41	-243.7	296.87	3041.37	-108.32	1480.34	0	0	0	3126.04	-149.21	1857.89	3092.11	-43.61	1856.27	1990.09	-209	1787.74	2461.84	14.11	1793.76	659.35	-280.24	78	1257.92	-275.31	80.87	649.45
7.82	3126.86	117.43	99.56	3095.97	96.67	111.08	2491.72	29.98	174.63	2483.16	37.98	186.29	3217.14	-174.39	106.63	3186.58	-158.28	90.86	2017.9	-228.4	258.42	2018.41	-243.7	296.87	3047.68	-109.28	1480.6	0	0	0	3131.88	-149.38	1858.42	3098.35	-43.77	1856.43	1990.09	-209	1787.74	2461.84	14.11	1793.76	659.44	-280	78.11	1257.98	-275.25	80.8	649.12
7.83	3158.43	120.73	102.39	3125.17	99.76	111.07	2491.72	29.98	174.63	2483.16	37.98	186.29	3217.14	-174.39	106.63	3186.57	-158.33	90.84	2017.9	-228.4	258.42	2018.41	-243.7	296.87	3053.99	-110.06	1480.84	0	0	0	3137.7	-149.51	1858.97	3104.43	-43.84	1856.61	1990.09	-209	1787.74	2461.84	14.11	1793.76	659.63	-280.32	77.73	1257.98	-275.62	80.77	647.23
7.84	3158.43	120.73	102.39	3154.82	102.99	110.98	2491.72	29.98	174.63	2483.16	37.98	186.29	3217.14	-174.39	106.63	3186.53	-158.33	90.85	2017.9	-228.4	258.42	2018.41	-243.7	296.87	3060.33	-110.63	1481.05	0	0	0	3143.74	-149.53	1859.43	3110.25	-43.9	1856.85	1990.09	-209	1787.74	2461.84	14.11	1793.76	659.52	-279.65	78.02	1257.98	-276.08	80.69	648.4
7.85	3158.43	120.73	102.39	3184.3	106.14	112.38	2491.72	29.98	174.63	2483.16	37.98	186.29	3217.14	-174.39	106.63	3186.46	-158.45	90.84	2017.9	-228.4	258.42	2018.41	-243.7	296.87	3066.42	-111.08	1481.18	0	0	0	3149.52	-149.54	1859.87	3116.36	-43.91	1857.02	1990.09	-209	1787.74	2461.84	14.11	1793.76	659.45	-280.18	77.94	1257.94	-275.66	80.92	647.95
7.86	3158.43	120.73	102.39	3184.3	106.14	112.38	2491.72	29.98	174.63	2483.16	37.98	186.29	3217.14	-174.39	106.63	3186.47	-158.49	90.89	2017.9	-228.4	258.42	2018.41	-243.7	296.87	3072.59	-111.44	1481.25	0	0	0	3155.2	-149.52	1860.21	3122.11	-43.85	1857.15	1990.09	-209	1787.74	2461.84	14.11	1793.76	659.5	-279.94	77.82	1257.82	-275	81	648.34
7.87	3158.43	120.73	102.39	3184.3	106.14	112.38	2491.72	29.98	174.63	2483.16	37.98	186.29	3217.14	-174.39	106.63	3186.32	-158.61	90.84	2017.9	-228.4	258.42	2018.41	-243.7	296.87	3078.52	-111.76	1481.27	0	0	0	3161.14	-149.42	1860.42	3127.86	-43.78	1857.26	1990.09	-209	1787.74	2461.84	14.11	1793.76	659.49	-279.8	77.84	1257.91	-275.7	80.65	647.33
7.88	3158.43	120.73	102.39	3184.3	106.14	112.38	2491.72	29.98	174.63	2483.16	37.98	186.29	3217.14	-174.39	106.63	3186.3	-158.74	90.85	2017.9	-228.4	258.42	2018.41	-243.7	296.87	3084.48	-111.98	1481.19	0	0	0	3167.2	-149.23	1860.53	3133.44	-43.7	1857.34	1990.09	-209	1787.74	2461.84	14.11	1793.76	659.32	-279.16	78.35	1257.87	-275	80.68	647.33
7.89	3158.43	120.73	102.39	3184.3	106.14	112.38	2491.72	29.98	174.63	2483.16	37.98	186.29	3217.14	-174.39	106.63	3186.28	-158.82	90.87	2017.9	-228.4	258.42	2018.41	-243.7	296.87	3090.35	-112.07	1481.04	0	0	0	3173.16	-149.03	1860.55	3139.14	-43.52	1857.33	1990.09	-209	1787.74	2461.84	14.11	1793.76	659.41	-279.7	78.07	1257.75	-274.96	81.04	647.82
7.9	3158.43	120.73	102.39	3184.3	106.14	112.38	2491.72	29.98	174.63	2483.16	37.98	186.29	3217.14	-174.39	106.63	3186.08	-158.98	90.75	2017.9	-228.4	258.42	2018.41	-243.7	296.87	3096.29	-112.06	1480.82	0	0	0	3179.27	-148.75	1860.47	3145.09	-43.26	1857.22	1990.09	-209	1787.74	2461.84	14.11	1793.76	659.31	-279.23	78.29	1257.77	-275.04	80.87	647.56
7.91	3158.43	120.73	102.39	3184.3	106.14	112.38	2491.72	29.98	174.63	2483.16	37.98	186.29	3217.14	-174.39	106.63	3185.97	-159.11	90.72	2017.9	-228.4	258.42	2018.41	-243.7	296.87	3102.46	-111.89	1480.55	0	0	0	3185.41	-148.38	1860.3	3150.89	-42.98	1857	1990.09	-209	1787.74	2461.84	14.11	1793.76	659.31	-279.43	78.2	1257.88	-274.97	80.72	647.96
7.92	3158.43	120.73	102.39	3184.3	106.14	112.38	2491.72	29.98	174.63	2483.16	37.98	186.29	3217.14	-174.39	106.63	3185.78	-159.25	90.68	2017.9	-228.4	258.42	2018.41	-243.7	296.87	3108.62	-111.67	1480.26	0	0	0	3191.5	-147.99	1860.03	3156.44	-42.64	1856.77	1990.09	-209	1787.74	2461.84	14.11	1793.76	659.45	-279.45	77.97	1257.97	-275.57	80.7	648.38
7.93	3158.43	120.73	102.39	3184.3	106.14	112.38	2491.72	29.98	174.63	2483.16	37.98	186.29	3217.14	-174.39	106.63	3185.72	-159.33	90.71	2017.9	-228.4	258.42	2018.41	-243.7	296.87	3114.77	-111.37	1479.9	0	0	0	3197.41	-147.57	1859.72	3162.15	-42.21	1856.46	1990.09	-209	1787.74	2461.84	14.11	1793.76	659.5	-279.74	77.99	1257.91	-275.19	80.87	647.98
7.94	3158.43	120.73	102.39	3184.3	106.14	112.38	2491.72	29.98	174.63	2483.16	37.98	186.29	3217.14	-174.39	106.63	3185.6	-159.46	90.69	2017.9	-228.4	258.42	2018.41	-243.7	296.87	3121.1	-110.97	1479.49	0	0	0	3197.41	-147.57	1859.72	3168.11	-41.74	1856.02	1990.09	-209	1787.74	2461.84	14.11	1793.76	659.58	-279.97	77.72	1257.85	-274.97	80.82	648.45
7.95	3158.43	120.73	102.39	3184.3	106.14	112.38	2491.72	29.98	174.63	2483.16	37.98	186.29	3217.14	-174.39	106.63	3185.63	-159.55	90.73	2017.9	-228.4	258.42	2018.41	-243.7	296.87	3127.29	-110.54	1479.09	0	0	0	3197.41	-147.57	1859.72	3174.27	-41.2	1855.5	1990.09	-209	1787.74	2461.84	14.11	1793.76	659.39	-279.69	78.05	1257.74	-274.84	80.77	648.02
7.96	3158.43	120.73	102.39	3184.3	106.14	112.38	2491.72	29.98	174.63	2483.16	37.98	186.29	3217.14	-174.39	106.63	3185.69	-159.64	90.82	2017.9	-228.4	258.42	2018.41	-243.7	296.87	3133.52	-110.06	1478.67	0	0	0	3197.41	-147.57	1859.72	3180.39	-40.62	1854.96	1990.09	-209	1787.74	2461.84	14.11	1793.76	659.4	-280.25	78.06	1258.12	-275.96	80.39	648.35
7.97	3158.43	120.73	102.39	3184.3	106.14	112.38	2491.72	29.98	174.63	2483.16	37.98	186.29	3217.14	-174.39	106.63	3185.65	-159.7	90.79	2017.9	-228.4	258.42	2018.41	-243.7	296.87	3139.9	-109.49	1478.2	0	0	0	3197.41	-147.57	1859.72	3186.71	-39.92	1854.32	1990.09	-209	1787.74	2461.84	14.11	1793.76	659.32	-279.58	78.23	1258.05	-275.94	80.65	649.45
7.98	3158.43	120.73	102.39	3184.3	106.14	112.38	2491.72	29.98	174.63	2483.16	37.98	186.29	3217.14	-174.39	106.63	3185.68	-159.82	90.81	2017.9	-228.4	258.42	2018.41	-243.7	296.87	3146.37	-108.9	1477.71	0	0	0	3197.41	-147.57	1859.72	3193.41	-39.32	1853.81	1990.09	-209	1787.74	2461.84	14.11	1793.76	659.32	-279.51	78.35	1257.74	-275.2	81.08	649.14
7.99	3158.43	120.73	102.39	3184.3	106.14	112.38	2491.72	29.98	174.63	2483.16	37.98	186.29	3217.14	-174.39	106.63	3185.61	-159.89	90.77	2017.9	-228.4	258.42	2018.41	-243.7	296.87	3152.85	-108.27	1477.22	0	0	0	3197.41	-147.57	1859.72	3199.95	-38.67	1853.31	1990.09	-209	1787.74	2461.84	14.11	1793.76	659.5	-280.56	77.82	1257.81	-274.7	81	648.68
8	3158.43	120.73	102.39	3184.3	106.14	112.38	2491.72	29.98	174.63	2483.16	37.98	186.29	3217.14	-174.39	106.63	3185.5	-160	90.69	2017.9	-228.4	258.42	2018.41	-243.7	296.87	3159.47	-107.6	1476.68	0	0	0	3197.41	-147.57	1859.72	3206.38	-37.96	1852.81	1990.09	-209	1787.74	2461.84	14.11	1793.76	659.43	-280.16	77.88	1257.9	-274.98	80.85	648.75
8.01	3158.43	120.73	102.39	3184.3	106.14	112.38	2491.72	29.98	174.63	2483.16	37.98	186.29	3217.14	-174.39	106.63	3185.36	-160.07	90.62	2017.9	-228.4	258.42	2018.41	-243.7	296.87	3166	-106.96	1476.12	0	0	0	3197.41	-147.57	1859.72	3212.72	-37.18	1852.31	1990.09	-209	1787.74	2461.84	14.11	1793.76	659.36	-280.08	78.16	1257.9	-274.87	80.76	647.44
8.02	3158.43	120.73	102.39	3184.3	106.14	112.38	2491.72	29.98	174.63	2483.16	37.98	186.29	3217.14	-174.39	106.63	3185.52	-160.13	90.74	2017.9	-228.4	258.42	2018.41	-243.7	296.87	3172.52	-106.28	1475.54	0	0	0	3197.41	-147.57	1859.72	3219.01	-36.31	1851.81	1990.09	-209	1787.74	2461.84	14.11	1793.76	659.46	-279.41	78.13	1257.86	-274.71	80.82	647.78
8.03	3158.43	120.73	102.39	3184.3	106.14	112.38	2491.72	29.98	174.63	2483.16	37.98	186.29	3217.14	-174.39	106.63	3185.45	-160.2	90.66	2017.9	-228.4	258.42	2018.41	-243.7	296.87	3179	-105.58	1474.9	0	0	0	3197.41	-147.57	1859.72	3225.28	-35.34	1851.28	1990.09	-209	1787.74	2461.84	14.11	1793.76	659.42	-279.59	78.28	1257.96	-275.19	81.04	648.7
8.04	3158.43	120.73	102.39	3184.3	106.14	112.38	2491.72	29.98	174.63	2483.16	37.98	186.29	3217.14	-174.39	106.63	3185.5	-160.26	90.67	2017.9	-228.4	258.42	2018.41	-243.7	296.87	3185.5	-104.83	1474.25	0	0	0	3197.41	-147.57	1859.72	3231.55	-34.24	1850.72	1990.09	-209	1787.74	2461.84	14.11	1793.76	659.45	-279.77	78.04	1257.84	-274.82	80.96	648.5
8.05	3158.43	120.73	102.39	3184.3	106.14	112.38	2491.72	29.98	174.63	2483.16	37.98	186.29	3217.14	-174.39	106.63	3185.5	-160.34	90.65	2017.9	-228.4	258.42	2018.41	-243.7	296.87	3192.1	-104.02	1473.57	0	0	0	3197.41	-147.57	1859.72	3237.87	-33.01	1850.14	1990.09	-209	1787.74	2461.84	14.11	1793.76	659.36	-279.58	78.07	1257.93	-275.4	80.75	649.25
8.06	3158.43	120.73	102.39	3184.3	106.14	112.38	2491.72	29.98	174.63	2483.16	37.98	186.29	3217.14	-174.39	106.63	3185.38	-160.38	90.52	2017.9	-228.4	258.42	2018.41	-243.7	296.87	3198.88	-103.12	1472.88	0	0	0	3197.41	-147.57	1859.72	3244.26	-31.64	1849.51	1990.09	-209	1787.74	2461.84	14.11	1793.76	659.32	-280.61	78.05	1257.9	-275.04	80.84	648.12
8.07	3158.43	120.73	102.39	3184.3	106.14	112.38	2491.72	29.98	174.63	2483.16	37.98	186.29	3217.14	-174.39	106.63	3185.46	-160.44	90.54	2017.9	-228.4	258.42	2018.41	-243.7	296.87	3205.65	-102.16	1472.2	0	0	0	3197.41	-147.57	1859.72	3250.76	-30.09	1848.83	1990.09	-209	1787.74	2461.84	14.11	1793.76	659.31	-279.74	78.32	1257.95	-274.6	80.78	649
8.08	3158.43	120.73	102.39	3184.3	106.14	112.38	2491.72	29.98	174.63	2483.16	37.98	186.29	3217.14	-174.39	106.63	3185.43	-160.53	90.47	2017.9	-228.4	258.42	2018.41	-243.7	296.87	3212.34	-101.14	1471.51	0	0	0	3197.41	-147.57	1859.72	3257.4	-28.37	1848.09	1990.09	-209	1787.74	2461.84	14.11	1793.76	659.47	-279.19	78.3	1257.79	-274.91	80.96	649.08
8.09	3158.43	120.73	102.39	3184.3	106.14	112.38	2491.72	29.98	174.63	2483.16	37.98	186.29	3217.14	-174.39	106.63	3185.51	-160.6	90.48	2017.9	-228.4	258.42	2018.41	-243.7	296.87	3219.1	-100.05	1470.84	0	0	0	3197.41	-147.57	1859.72	3264.21	-26.46	1847.29	1990.09	-209	1787.74	2461.84	14.11	1793.76	659.46	-279.61	78.05	1257.91	-275.2	80.71	648.18
8.1	3158.43	120.73	102.39	3184.3	106.14	112.38	2491.72	29.98	174.63	2483.16	37.98	186.29	3217.14	-174.39	106.63	3185.65	-160.62	90.48	2017.9	-228.4	258.42	2018.41	-243.7	296.87	3225.74	-98.98	1470.16	0	0	0	3197.41	-147.57	1859.72	3271.23	-24.33	1846.42	1990.09	-209	1787.74	2461.84	14.11	1793.76	659.54	-279.66	77.95	1257.78	-274.65	81	649.13
8.11	3158.43	120.73	102.39	3184.3	106.14	112.38	2491.72	29.98	174.63	2483.16	37.98	186.29	3217.14	-174.39	106.63	3185.64	-160.65	90.4	2017.9	-228.4	258.42	2018.41	-243.7	296.87	3232.38	-97.82	1469.52	0	0	0	3197.41	-147.57	1859.72	3278.48	-21.98	1845.46	1990.09	-209	1787.74	2461.84	14.11	1793.76	659.38	-279.59	78.24	1258.14	-274.94	80.65	649.87
8.12	3158.43	120.73	102.39	3184.3	106.14	112.38	2491.72	29.98	174.63	2483.16	37.98	186.29	3217.14	-174.39	106.63	3185.8	-160.74	90.42	2017.9	-228.4	258.42	2018.41	-243.7	296.87	3239.08	-96.65	1468.88	0	0	0	3197.41	-147.57	1859.72	3286	-19.39	1844.42	1990.09	-209	1787.74	2461.84	14.11	1793.76	659.41	-279.61	78.1	1257.96	-275.55	80.75	649.63
8.13	3158.43	120.73	102.39	3184.3	106.14	112.38	2491.72	29.98	174.63	2483.16	37.98	186.29	3217.14	-174.39	106.63	3185.91	-160.82	90.41	2017.9	-228.4	258.42	2018.41	-243.7	296.87	3245.92	-95.43	1468.26	0	0	0	3197.41	-147.57	1859.72	3293.83	-16.55	1843.29	1990.09	-209	1787.74	2461.84	14.11	1793.76	659.35	-278.99	78.33	1257.89	-275.87	80.71	650.03
8.14	3158.43	120.73	102.39	3184.3	106.14	112.38	2491.72	29.98	174.63	2483.16	37.98	186.29	3217.14	-174.39	106.63	3185.96	-160.88	90.37	2017.9	-228.4	258.42	2018.41	-243.7	296.87	3252.86	-94.18	1467.66	0	0	0	3197.41	-147.57	1859.72	3300.63	-14.18	1842.36	1990.09	-209	1787.74	2461.84	14.11	1793.76	659.49	-279.55	77.89	1258.07	-275.28	80.76	649.74
8.15	3158.43	120.73	102.39	3184.3	106.14	112.38	2491.72	29.98	174.63	2483.16	37.98	186.29	3217.14	-174.39	106.63	3185.99	-161	90.33	2017.9	-228.4	258.42	2018.41	-243.7	296.87	3259.86	-92.96	1467.06	0	0	0	3197.41	-147.57	1859.72	3307.39	-11.71	1841.36	1990.09	-209	1787.74	2461.84	14.11	1793.76	659.49	-279.56	77.97	1257.98	-275.24	80.88	648.88
8.16	3158.43	120.73	102.39	3184.3	106.14	112.38	2491.72	29.98	174.63	2483.16	37.98	186.29	3217.14	-174.39	106.63	3186.15	-161.06	90.39	2017.9	-228.4	258.42	2018.41	-243.7	296.87	3266.87	-91.76	1466.5	0	0	0	3197.41	-147.57	1859.72	3314.32	-9.11	1840.28	1990.09	-209	1787.74	2461.84	14.11	1793.76	659.36	-279.3	78.08	1257.79	-274.72	81.07	648.51
8.17	3158.43	120.73	102.39	3184.3	106.14	112.38	2491.72	29.98	174.63	2483.16	37.98	186.29	3217.14	-174.39	106.63	3186.25	-161.09	90.41	2017.9	-228.4	258.42	2018.41	-243.7	296.87	3273.86	-90.58	1465.99	0	0	0	3197.41	-147.57	1859.72	3321.17	-6.42	1839.16	1990.09	-209	1787.74	2461.84	14.11	1793.76	659.43	-279.35	78.11	1258	-275.01	80.78	648.71
8.18	3158.43	120.73	102.39	3184.3	106.14	112.38	2491.72	29.98	174.63	2483.16	37.98	186.29	3217.14	-174.39	106.63	3186.35	-161.14	90.4	2017.9	-228.4	258.42	2018.41	-243.7	296.87	3280.87	-89.47	1465.57	0	0	0	3197.41	-147.57	1859.72	3328.11	-3.59	1838.06	1990.09	-209	1787.74	2461.84	14.11	1793.76	659.34	-279.22	78.26	1257.93	-274.78	80.87	648.47
8.19	3158.43	120.73	102.39	3184.3	106.14	112.38	2491.72	29.98	174.63	2483.16	37.98	186.29	3217.14	-174.39	106.63	3186.57	-161.18	90.48	2017.9	-228.4	258.42	2018.41	-243.7	296.87	3288.03	-88.37	1465.29	0	0	0	3197.41	-147.57	1859.72	3335.07	-0.74	1837.13	1990.09	-209	1787.74	2461.84	14.11	1793.76	659.33	-279.2	78.19	1257.95	-275.5	80.78	648.23
8.2	3158.43	120.73	102.39	3184.3	106.14	112.38	2491.72	29.98	174.63	2483.16	37.98	186.29	3217.14	-174.39	106.63	3186.65	-161.25	90.44	2017.9	-228.4	258.42	2018.41	-243.7	296.87	3295.25	-87.32	1465.16	0	0	0	3197.41	-147.57	1859.72	3335.07	-0.74	1837.13	1990.09	-209	1787.74	2461.84	14.11	1793.76	659.54	-279.79	77.97	1257.76	-274.64	81.03	648.07
8.21	3158.43	120.73	102.39	3184.3	106.14	112.38	2491.72	29.98	174.63	2483.16	37.98	186.29	3217.14	-174.39	106.63	3187.06	-161.22	90.57	2017.9	-228.4	258.42	2018.41	-243.7	296.87	3302.4	-86.29	1465.18	0	0	0	3197.41	-147.57	1859.72	3335.07	-0.74	1837.13	1990.09	-209	1787.74	2461.84	14.11	1793.76	659.52	-280.26	77.93	1257.63	-274.55	81.22	648.04
8.22	3158.43	120.73	102.39	3184.3	106.14	112.38	2491.72	29.98	174.63	2483.16	37.98	186.29	3217.14	-174.39	106.63	3187.24	-161.26	90.52	2017.9	-228.4	258.42	2018.41	-243.7	296.87	3309.42	-85.31	1465.27	0	0	0	3197.41	-147.57	1859.72	3335.07	-0.74	1837.13	1990.09	-209	1787.74	2461.84	14.11	1793.76	659.49	-279.96	77.93	1257.57	-274.98	81.09	647.96
8.23	3158.43	120.73	102.39	3184.3	106.14	112.38	2491.72	29.98	174.63	2483.16	37.98	186.29	3217.14	-174.39	106.63	3187.35	-161.31	90.42	2017.9	-228.4	258.42	2018.41	-243.7	296.87	3316.31	-84.34	1465.41	0	0	0	3197.41	-147.57	1859.72	3335.07	-0.74	1837.13	1990.09	-209	1787.74	2461.84	14.11	1793.76	659.47	-280.02	78.13	1257.79	-274.73	80.84	649.96
8.24	3158.43	120.73	102.39	3184.3	106.14	112.38	2491.72	29.98	174.63	2483.16	37.98	186.29	3217.14	-174.39	106.63	3187.54	-161.35	90.36	2017.9	-228.4	258.42	2018.41	-243.7	296.87	3323.2	-83.33	1465.63	0	0	0	3197.41	-147.57	1859.72	3335.07	-0.74	1837.13	1990.09	-209	1787.74	2461.84	14.11	1793.76	659.42	-280.23	78.03	1257.84	-275.28	80.74	649.83
8.25	3158.43	120.73	102.39	3184.3	106.14	112.38	2491.72	29.98	174.63	2483.16	37.98	186.29	3217.14	-174.39	106.63	3187.68	-161.39	90.32	2017.9	-228.4	258.42	2018.41	-243.7	296.87	3330.13	-82.19	1465.96	0	0	0	3197.41	-147.57	1859.72	3335.07	-0.74	1837.13	1990.09	-209	1787.74	2461.84	14.11	1793.76	659.49	-280.63	77.91	1257.92	-275.81	80.7	648.96
8.26	3158.43	120.73	102.39	3184.3	106.14	112.38	2491.72	29.98	174.63	2483.16	37.98	186.29	3217.14	-174.39	106.63	3187.86	-161.45	90.32	2017.9	-228.4	258.42	2018.41	-243.7	296.87	3330.13	-82.19	1465.96	0	0	0	3197.41	-147.57	1859.72	3335.07	-0.74	1837.13	1990.09	-209	1787.74	2461.84	14.11	1793.76	659.53	-280.18	78.03	1257.75	-274.96	80.99	647.32
8.27	3158.43	120.73	102.39	3184.3	106.14	112.38	2491.72	29.98	174.63	2483.16	37.98	186.29	3217.14	-174.39	106.63	3188.16	-161.49	90.41	2017.9	-228.4	258.42	2018.41	-243.7	296.87	3330.13	-82.19	1465.96	0	0	0	3197.41	-147.57	1859.72	3335.07	-0.74	1837.13	1990.09	-209	1787.74	2461.84	14.11	1793.76	659.64	-280.67	77.75	1257.87	-275.07	80.91	648.86
8.28	3158.43	120.73	102.39	3184.3	106.14	112.38	2491.72	29.98	174.63	2483.16	37.98	186.29	3217.14	-174.39	106.63	3188.4	-161.55	90.42	2017.9	-228.4	258.42	2018.41	-243.7	296.87	3330.13	-82.19	1465.96	0	0	0	3197.41	-147.57	1859.72	3335.07	-0.74	1837.13	1990.09	-209	1787.74	2461.84	14.11	1793.76	659.49	-280.03	77.86	1257.99	-274.89	80.88	650.05
8.29	3158.43	120.73	102.39	3184.3	106.14	112.38	2491.72	29.98	174.63	2483.16	37.98	186.29	3217.14	-174.39	106.63	3188.5	-161.61	90.33	2017.9	-228.4	258.42	2018.41	-243.7	296.87	3330.13	-82.19	1465.96	0	0	0	3197.41	-147.57	1859.72	3335.07	-0.74	1837.13	1990.09	-209	1787.74	2461.84	14.11	1793.76	659.39	-280.74	77.9	1257.9	-275.17	80.88	648.84
8.3	3158.43	120.73	102.39	3184.3	106.14	112.38	2491.72	29.98	174.63	2483.16	37.98	186.29	3217.14	-174.39	106.63	3188.84	-161.61	90.39	2017.9	-228.4	258.42	2018.41	-243.7	296.87	3330.13	-82.19	1465.96	0	0	0	3197.41	-147.57	1859.72	3335.07	-0.74	1837.13	1990.09	-209	1787.74	2461.84	14.11	1793.76	659.44	-280.38	78.13	1258.04	-275.64	80.65	651.48
8.31	3158.43	120.73	102.39	3184.3	106.14	112.38	2491.72	29.98	174.63	2483.16	37.98	186.29	3217.14	-174.39	106.63	3189.06	-161.6	90.37	2017.9	-228.4	258.42	2018.41	-243.7	296.87	3330.13	-82.19	1465.96	0	0	0	3197.41	-147.57	1859.72	3335.07	-0.74	1837.13	1990.09	-209	1787.74	2461.84	14.11	1793.76	659.41	-279.68	78.22	1257.77	-274.73	81.04	652.53
8.32	3158.43	120.73	102.39	3184.3	106.14	112.38	2491.72	29.98	174.63	2483.16	37.98	186.29	3217.14	-174.39	106.63	3189.37	-161.59	90.41	2017.9	-228.4	258.42	2018.41	-243.7	296.87	3330.13	-82.19	1465.96	0	0	0	3197.41	-147.57	1859.72	3335.07	-0.74	1837.13	1990.09	-209	1787.74	2461.84	14.11	1793.76	659.32	-279.5	78.31	1257.85	-274.9	80.93	652.56
8.33	3158.43	120.73	102.39	3184.3	106.14	112.38	2491.72	29.98	174.63	2483.16	37.98	186.29	3217.14	-174.39	106.63	3189.61	-161.56	90.38	2017.9	-228.4	258.42	2018.41	-243.7	296.87	3330.13	-82.19	1465.96	0	0	0	3197.41	-147.57	1859.72	3335.07	-0.74	1837.13	1990.09	-209	1787.74	2461.84	14.11	1793.76	659.35	-279.74	78.02	1257.71	-274.63	81.13	652.55
8.34	3158.43	120.73	102.39	3184.3	106.14	112.38	2491.72	29.98	174.63	2483.16	37.98	186.29	3217.14	-174.39	106.63	3189.91	-161.5	90.4	2017.9	-228.4	258.42	2018.41	-243.7	296.87	3330.13	-82.19	1465.96	0	0	0	3197.41	-147.57	1859.72	3335.07	-0.74	1837.13	1990.09	-209	1787.74	2461.84	14.11	1793.76	659.45	-279.85	77.98	1257.78	-274.83	80.9	652.7
8.35	3158.43	120.73	102.39	3184.3	106.14	112.38	2491.72	29.98	174.63	2483.16	37.98	186.29	3217.14	-174.39	106.63	3190.12	-161.46	90.4	2017.9	-228.4	258.42	2018.41	-243.7	296.87	3330.13	-82.19	1465.96	0	0	0	3197.41	-147.57	1859.72	3335.07	-0.74	1837.13	1990.09	-209	1787.74	2461.84	14.11	1793.76	659.36	-279.59	78.13	1257.96	-275.43	80.9	652.8
8.36	3158.43	120.73	102.39	3184.3	106.14	112.38	2491.72	29.98	174.63	2483.16	37.98	186.29	3217.14	-174.39	106.63	3190.43	-161.37	90.4	2017.9	-228.4	258.42	2018.41	-243.7	296.87	3330.13	-82.19	1465.96	0	0	0	3197.41	-147.57	1859.72	3335.07	-0.74	1837.13	1990.09	-209	1787.74	2461.84	14.11	1793.76	659.37	-279.62	78.08	1258.04	-275.4	80.81	652.73
8.37	3158.43	120.73	102.39	3184.3	106.14	112.38	2491.72	29.98	174.63	2483.16	37.98	186.29	3217.14	-174.39	106.63	3190.74	-161.26	90.45	2017.9	-228.4	258.42	2018.41	-243.7	296.87	3330.13	-82.19	1465.96	0	0	0	3197.41	-147.57	1859.72	3335.07	-0.74	1837.13	1990.09	-209	1787.74	2461.84	14.11	1793.76	659.37	-279.89	78.25	1257.78	-275.05	80.84	652.7
8.38	3158.43	120.73	102.39	3184.3	106.14	112.38	2491.72	29.98	174.63	2483.16	37.98	186.29	3217.14	-174.39	106.63	3191.15	-161.15	90.62	2017.9	-228.4	258.42	2018.41	-243.7	296.87	3330.13	-82.19	1465.96	0	0	0	3197.41	-147.57	1859.72	3335.07	-0.74	1837.13	1990.09	-209	1787.74	2461.84	14.11	1793.76	659.33	-279.51	78.2	1257.79	-275.39	80.91	652.75
8.39	3158.43	120.73	102.39	3184.3	106.14	112.38	2491.72	29.98	174.63	2483.16	37.98	186.29	3217.14	-174.39	106.63	3191.54	-161.04	90.82	2017.9	-228.4	258.42	2018.41	-243.7	296.87	3330.13	-82.19	1465.96	0	0	0	3197.41	-147.57	1859.72	3335.07	-0.74	1837.13	1990.09	-209	1787.74	2461.84	14.11	1793.76	659.33	-279.71	78.29	1257.91	-275.14	80.79	652.68
8.4	3158.43	120.73	102.39	3184.3	106.14	112.38	2491.72	29.98	174.63	2483.16	37.98	186.29	3217.14	-174.39	106.63	3191.79	-160.97	90.98	2017.9	-228.4	258.42	2018.41	-243.7	296.87	3330.13	-82.19	1465.96	0	0	0	3197.41	-147.57	1859.72	3335.07	-0.74	1837.13	1990.09	-209	1787.74	2461.84	14.11	1793.76	659.45	-279.77	78.04	1258.01	-275.19	80.82	652.68
8.41	3158.43	120.73	102.39	3184.3	106.14	112.38	2491.72	29.98	174.63	2483.16	37.98	186.29	3217.14	-174.39	106.63	3192.09	-160.92	91.24	2017.9	-228.4	258.42	2018.41	-243.7	296.87	3330.13	-82.19	1465.96	0	0	0	3197.41	-147.57	1859.72	3335.07	-0.74	1837.13	1990.09	-209	1787.74	2461.84	14.11	1793.76	659.44	-279.73	78.08	1257.8	-274.78	81.07	652.69
8.42	3158.43	120.73	102.39	3184.3	106.14	112.38	2491.72	29.98	174.63	2483.16	37.98	186.29	3217.14	-174.39	106.63	3192.53	-160.84	91.56	2017.9	-228.4	258.42	2018.41	-243.7	296.87	3330.13	-82.19	1465.96	0	0	0	3197.41	-147.57	1859.72	3335.07	-0.74	1837.13	1990.09	-209	1787.74	2461.84	14.11	1793.76	659.39	-279.82	78.25	1257.92	-275.92	80.98	652.7
8.43	3158.43	120.73	102.39	3184.3	106.14	112.38	2491.72	29.98	174.63	2483.16	37.98	186.29	3217.14	-174.39	106.63	3193.13	-160.86	91.92	2017.9	-228.4	258.42	2018.41	-243.7	296.87	3330.13	-82.19	1465.96	0	0	0	3197.41	-147.57	1859.72	3335.07	-0.74	1837.13	1990.09	-209	1787.74	2461.84	14.11	1793.76	659.37	-279.87	78.05	1257.96	-275.64	80.75	652.67
8.44	3158.43	120.73	102.39	3184.3	106.14	112.38	2491.72	29.98	174.63	2483.16	37.98	186.29	3217.14	-174.39	106.63	3194	-161.01	92.37	2017.9	-228.4	258.42	2018.41	-243.7	296.87	3330.13	-82.19	1465.96	0	0	0	3197.41	-147.57	1859.72	3335.07	-0.74	1837.13	1990.09	-209	1787.74	2461.84	14.11	1793.76	659.3	-279.62	78.24	1258.08	-274.96	80.79	652.69
8.45	3158.43	120.73	102.39	3184.3	106.14	112.38	2491.72	29.98	174.63	2483.16	37.98	186.29	3217.14	-174.39	106.63	3195.28	-161.33	92.98	2017.9	-228.4	258.42	2018.41	-243.7	296.87	3330.13	-82.19	1465.96	0	0	0	3197.41	-147.57	1859.72	3335.07	-0.74	1837.13	1990.09	-209	1787.74	2461.84	14.11	1793.76	659.38	-280.06	78	1258.15	-274.89	80.76	652.69
8.46	3158.43	120.73	102.39	3184.3	106.14	112.38	2491.72	29.98	174.63	2483.16	37.98	186.29	3217.14	-174.39	106.63	3195.28	-161.33	92.98	2017.9	-228.4	258.42	2018.41	-243.7	296.87	3330.13	-82.19	1465.96	0	0	0	3197.41	-147.57	1859.72	3335.07	-0.74	1837.13	1990.09	-209	1787.74	2461.84	14.11	1793.76	659.37	-280.07	78.17	1257.88	-274.77	81.13	652.62
8.47	3158.43	120.73	102.39	3184.3	106.14	112.38	2491.72	29.98	174.63	2483.16	37.98	186.29	3217.14	-174.39	106.63	3195.28	-161.33	92.98	2017.9	-228.4	258.42	2018.41	-243.7	296.87	3330.13	-82.19	1465.96	0	0	0	3197.41	-147.57	1859.72	3335.07	-0.74	1837.13	1990.09	-209	1787.74	2461.84	14.11	1793.76	659.39	-280.06	78.18	1257.83	-274.64	81.14	652.57
8.48	3158.43	120.73	102.39	3184.3	106.14	112.38	2491.72	29.98	174.63	2483.16	37.98	186.29	3217.14	-174.39	106.63	3195.28	-161.33	92.98	2017.9	-228.4	258.42	2018.41	-243.7	296.87	3330.13	-82.19	1465.96	0	0	0	3197.41	-147.57	1859.72	3335.07	-0.74	1837.13	1990.09	-209	1787.74	2461.84	14.11	1793.76	659.44	-279.98	78.07	1257.96	-274.71	80.91	652.69
8.49	3158.43	120.73	102.39	3184.3	106.14	112.38	2491.72	29.98	174.63	2483.16	37.98	186.29	3217.14	-174.39	106.63	3195.28	-161.33	92.98	2017.9	-228.4	258.42	2018.41	-243.7	296.87	3330.13	-82.19	1465.96	0	0	0	3197.41	-147.57	1859.72	3335.07	-0.74	1837.13	1990.09	-209	1787.74	2461.84	14.11	1793.76	659.44	-279.48	78.08	1257.91	-274.81	80.88	652.58
8.5	3158.43	120.73	102.39	3184.3	106.14	112.38	2491.72	29.98	174.63	2483.16	37.98	186.29	3217.14	-174.39	106.63	3195.28	-161.33	92.98	2017.9	-228.4	258.42	2018.41	-243.7	296.87	3330.13	-82.19	1465.96	0	0	0	3197.41	-147.57	1859.72	3335.07	-0.74	1837.13	1990.09	-209	1787.74	2461.84	14.11	1793.76	659.44	-280.14	78.09	1257.81	-275.1	80.81	652.66
8.51	3158.43	120.73	102.39	3184.3	106.14	112.38	2491.72	29.98	174.63	2483.16	37.98	186.29	3217.14	-174.39	106.63	3195.28	-161.33	92.98	2017.9	-228.4	258.42	2018.41	-243.7	296.87	3330.13	-82.19	1465.96	0	0	0	3197.41	-147.57	1859.72	3335.07	-0.74	1837.13	1990.09	-209	1787.74	2461.84	14.11	1793.76	659.39	-279.71	78.17	1257.76	-275.34	80.81	652.65
8.52	3158.43	120.73	102.39	3184.3	106.14	112.38	2491.72	29.98	174.63	2483.16	37.98	186.29	3217.14	-174.39	106.63	3195.28	-161.33	92.98	2017.9	-228.4	258.42	2018.41	-243.7	296.87	3330.13	-82.19	1465.96	0	0	0	3197.41	-147.57	1859.72	3335.07	-0.74	1837.13	1990.09	-209	1787.74	2461.84	14.11	1793.76	659.5	-280.49	77.91	1257.89	-276.01	80.76	652.6
8.53	3158.43	120.73	102.39	3184.3	106.14	112.38	2491.72	29.98	174.63	2483.16	37.98	186.29	3217.14	-174.39	106.63	3195.28	-161.33	92.98	2017.9	-228.4	258.42	2018.41	-243.7	296.87	3330.13	-82.19	1465.96	0	0	0	3197.41	-147.57	1859.72	3335.07	-0.74	1837.13	1990.09	-209	1787.74	2461.84	14.11	1793.76	659.46	-280.76	77.92	1257.76	-275.36	80.94	649.05
8.54	3158.43	120.73	102.39	3184.3	106.14	112.38	2491.72	29.98	174.63	2483.16	37.98	186.29	3217.14	-174.39	106.63	3195.28	-161.33	92.98	2017.9	-228.4	258.42	2018.41	-243.7	296.87	3330.13	-82.19	1465.96	0	0	0	3197.41	-147.57	1859.72	3335.07	-0.74	1837.13	1990.09	-209	1787.74	2461.84	14.11	1793.76	659.43	-279.66	78.09	1257.5	-274.96	81.06	649.23
8.55	3158.43	120.73	102.39	3184.3	106.14	112.38	2491.72	29.98	174.63	2483.16	37.98	186.29	3217.14	-174.39	106.63	3195.28	-161.33	92.98	2017.9	-228.4	258.42	2018.41	-243.7	296.87	3330.13	-82.19	1465.96	0	0	0	3197.41	-147.57	1859.72	3335.07	-0.74	1837.13	1990.09	-209	1787.74	2461.84	14.11	1793.76	659.38	-279.16	78.26	1257.65	-274.72	81.05	649.59
8.56	3158.43	120.73	102.39	3184.3	106.14	112.38	2491.72	29.98	174.63	2483.16	37.98	186.29	3217.14	-174.39	106.63	3195.28	-161.33	92.98	2017.9	-228.4	258.42	2018.41	-243.7	296.87	3330.13	-82.19	1465.96	0	0	0	3197.41	-147.57	1859.72	3335.07	-0.74	1837.13	1990.09	-209	1787.74	2461.84	14.11	1793.76	659.35	-279.98	78.25	1257.75	-274.28	81.01	649.56
8.57	3158.43	120.73	102.39	3184.3	106.14	112.38	2491.72	29.98	174.63	2483.16	37.98	186.29	3217.14	-174.39	106.63	3195.28	-161.33	92.98	2017.9	-228.4	258.42	2018.41	-243.7	296.87	3330.13	-82.19	1465.96	0	0	0	3197.41	-147.57	1859.72	3335.07	-0.74	1837.13	1990.09	-209	1787.74	2461.84	14.11	1793.76	659.44	-279.93	78.15	1257.79	-274.78	80.98	650.81
8.58	3158.43	120.73	102.39	3184.3	106.14	112.38	2491.72	29.98	174.63	2483.16	37.98	186.29	3217.14	-174.39	106.63	3195.28	-161.33	92.98	2017.9	-228.4	258.42	2018.41	-243.7	296.87	3330.13	-82.19	1465.96	0	0	0	3197.41	-147.57	1859.72	3335.07	-0.74	1837.13	1990.09	-209	1787.74	2461.84	14.11	1793.76	659.48	-279.78	77.83	1257.56	-274.74	81.3	650.34
8.59	3158.43	120.73	102.39	3184.3	106.14	112.38	2491.72	29.98	174.63	2483.16	37.98	186.29	3217.14	-174.39	106.63	3195.28	-161.33	92.98	2017.9	-228.4	258.42	2018.41	-243.7	296.87	3330.13	-82.19	1465.96	0	0	0	3197.41	-147.57	1859.72	3335.07	-0.74	1837.13	1990.09	-209	1787.74	2461.84	14.11	1793.76	659.33	-280.09	77.89	1257.33	-274.36	81.57	649.8
8.6	3158.43	120.73	102.39	3184.3	106.14	112.38	2491.72	29.98	174.63	2483.16	37.98	186.29	3217.14	-174.39	106.63	3195.28	-161.33	92.98	2017.9	-228.4	258.42	2018.41	-243.7	296.87	3330.13	-82.19	1465.96	0	0	0	3197.41	-147.57	1859.72	3335.07	-0.74	1837.13	1990.09	-209	1787.74	2461.84	14.11	1793.76	659.45	-279.9	77.86	1257.54	-274.49	81.37	650.32
8.61	3158.43	120.73	102.39	3184.3	106.14	112.38	2491.72	29.98	174.63	2483.16	37.98	186.29	3217.14	-174.39	106.63	3195.28	-161.33	92.98	2017.9	-228.4	258.42	2018.41	-243.7	296.87	3330.13	-82.19	1465.96	0	0	0	3197.41	-147.57	1859.72	3335.07	-0.74	1837.13	1990.09	-209	1787.74	2461.84	14.11	1793.76	659.41	-280.04	78.08	1257.88	-275.04	80.83	650.56
8.62	3158.43	120.73	102.39	3184.3	106.14	112.38	2491.72	29.98	174.63	2483.16	37.98	186.29	3217.14	-174.39	106.63	3195.28	-161.33	92.98	2017.9	-228.4	258.42	2018.41	-243.7	296.87	3330.13	-82.19	1465.96	0	0	0	3197.41	-147.57	1859.72	3335.07	-0.74	1837.13	1990.09	-209	1787.74	2461.84	14.11	1793.76	659.47	-279.77	78.11	1258	-275.14	80.75	650.31
8.63	3158.43	120.73	102.39	3184.3	106.14	112.38	2491.72	29.98	174.63	2483.16	37.98	186.29	3217.14	-174.39	106.63	3195.28	-161.33	92.98	2017.9	-228.4	258.42	2018.41	-243.7	296.87	3330.13	-82.19	1465.96	0	0	0	3197.41	-147.57	1859.72	3335.07	-0.74	1837.13	1990.09	-209	1787.74	2461.84	14.11	1793.76	659.53	-280.27	77.87	1257.95	-275.35	80.84	651.99
8.64	3158.43	120.73	102.39	3184.3	106.14	112.38	2491.72	29.98	174.63	2483.16	37.98	186.29	3217.14	-174.39	106.63	3195.28	-161.33	92.98	2017.9	-228.4	258.42	2018.41	-243.7	296.87	3330.13	-82.19	1465.96	0	0	0	3197.41	-147.57	1859.72	3335.07	-0.74	1837.13	1990.09	-209	1787.74	2461.84	14.11	1793.76	659.46	-280.22	77.87	1257.93	-275.06	80.9	652.56
8.65	3158.43	120.73	102.39	3184.3	106.14	112.38	2491.72	29.98	174.63	2483.16	37.98	186.29	3217.14	-174.39	106.63	3195.28	-161.33	92.98	2017.9	-228.4	258.42	2018.41	-243.7	296.87	3330.13	-82.19	1465.96	0	0	0	3197.41	-147.57	1859.72	3335.07	-0.74	1837.13	1990.09	-209	1787.74	2461.84	14.11	1793.76	659.38	-279.66	78.24	1257.87	-274.72	80.98	652.63
8.66	3158.43	120.73	102.39	3184.3	106.14	112.38	2491.72	29.98	174.63	2483.16	37.98	186.29	3217.14	-174.39	106.63	3195.28	-161.33	92.98	2017.9	-228.4	258.42	2018.41	-243.7	296.87	3330.13	-82.19	1465.96	0	0	0	3197.41	-147.57	1859.72	3335.07	-0.74	1837.13	1990.09	-209	1787.74	2461.84	14.11	1793.76	659.39	-280.02	78.02	1257.93	-274.98	80.87	652.55
8.67	3158.43	120.73	102.39	3184.3	106.14	112.38	2491.72	29.98	174.63	2483.16	37.98	186.29	3217.14	-174.39	106.63	3195.28	-161.33	92.98	2017.9	-228.4	258.42	2018.41	-243.7	296.87	3330.13	-82.19	1465.96	0	0	0	3197.41	-147.57	1859.72	3335.07	-0.74	1837.13	1990.09	-209	1787.74	2461.84	14.11	1793.76	659.44	-280.22	77.96	1257.71	-275.02	81.05	652.56
8.68	3158.43	120.73	102.39	3184.3	106.14	112.38	2491.72	29.98	174.63	2483.16	37.98	186.29	3217.14	-174.39	106.63	3195.28	-161.33	92.98	2017.9	-228.4	258.42	2018.41	-243.7	296.87	3330.13	-82.19	1465.96	0	0	0	3197.41	-147.57	1859.72	3335.07	-0.74	1837.13	1990.09	-209	1787.74	2461.84	14.11	1793.76	659.44	-279.55	78.08	1257.75	-274.9	81.08	652.68
8.69	3158.43	120.73	102.39	3184.3	106.14	112.38	2491.72	29.98	174.63	2483.16	37.98	186.29	3217.14	-174.39	106.63	3195.28	-161.33	92.98	2017.9	-228.4	258.42	2018.41	-243.7	296.87	3330.13	-82.19	1465.96	0	0	0	3197.41	-147.57	1859.72	3335.07	-0.74	1837.13	1990.09	-209	1787.74	2461.84	14.11	1793.76	659.4	-279.38	78.13	1257.69	-275.14	81.08	652.59
8.7	3158.43	120.73	102.39	3184.3	106.14	112.38	2491.72	29.98	174.63	2483.16	37.98	186.29	3217.14	-174.39	106.63	3195.28	-161.33	92.98	2017.9	-228.4	258.42	2018.41	-243.7	296.87	3330.13	-82.19	1465.96	0	0	0	3197.41	-147.57	1859.72	3335.07	-0.74	1837.13	1990.09	-209	1787.74	2461.84	14.11	1793.76	659.37	-279.33	78.21	1257.56	-274.61	81.08	652.69
8.71	3158.43	120.73	102.39	3184.3	106.14	112.38	2491.72	29.98	174.63	2483.16	37.98	186.29	3217.14	-174.39	106.63	3195.28	-161.33	92.98	2017.9	-228.4	258.42	2018.41	-243.7	296.87	3330.13	-82.19	1465.96	0	0	0	3197.41	-147.57	1859.72	3335.07	-0.74	1837.13	1990.09	-209	1787.74	2461.84	14.11	1793.76	659.34	-279.26	78.32	1257.76	-274.74	80.81	652.75
8.72	3158.43	120.73	102.39	3184.3	106.14	112.38	2491.72	29.98	174.63	2483.16	37.98	186.29	3217.14	-174.39	106.63	3195.28	-161.33	92.98	2017.9	-228.4	258.42	2018.41	-243.7	296.87	3330.13	-82.19	1465.96	0	0	0	3197.41	-147.57	1859.72	3335.07	-0.74	1837.13	1990.09	-209	1787.74	2461.84	14.11	1793.76	659.37	-279.62	77.97	1257.76	-274.79	81.04	652.69
8.73	3158.43	120.73	102.39	3184.3	106.14	112.38	2491.72	29.98	174.63	2483.16	37.98	186.29	3217.14	-174.39	106.63	3195.28	-161.33	92.98	2017.9	-228.4	258.42	2018.41	-243.7	296.87	3330.13	-82.19	1465.96	0	0	0	3197.41	-147.57	1859.72	3335.07	-0.74	1837.13	1990.09	-209	1787.74	2461.84	14.11	1793.76	659.49	-280.22	77.64	1257.87	-275	80.88	652.69
8.74	3158.43	120.73	102.39	3184.3	106.14	112.38	2491.72	29.98	174.63	2483.16	37.98	186.29	3217.14	-174.39	106.63	3195.28	-161.33	92.98	2017.9	-228.4	258.42	2018.41	-243.7	296.87	3330.13	-82.19	1465.96	0	0	0	3197.41	-147.57	1859.72	3335.07	-0.74	1837.13	1990.09	-209	1787.74	2461.84	14.11	1793.76	659.45	-279.84	77.92	1258.1	-275.6	80.76	652.65
8.75	3158.43	120.73	102.39	3184.3	106.14	112.38	2491.72	29.98	174.63	2483.16	37.98	186.29	3217.14	-174.39	106.63	3195.28	-161.33	92.98	2017.9	-228.4	258.42	2018.41	-243.7	296.87	3330.13	-82.19	1465.96	0	0	0	3197.41	-147.57	1859.72	3335.07	-0.74	1837.13	1990.09	-209	1787.74	2461.84	14.11	1793.76	659.36	-279.17	78.14	1258.09	-275.58	80.53	652.73
8.76	3158.43	120.73	102.39	3184.3	106.14	112.38	2491.72	29.98	174.63	2483.16	37.98	186.29	3217.14	-174.39	106.63	3195.28	-161.33	92.98	2017.9	-228.4	258.42	2018.41	-243.7	296.87	3330.13	-82.19	1465.96	0	0	0	3197.41	-147.57	1859.72	3335.07	-0.74	1837.13	1990.09	-209	1787.74	2461.84	14.11	1793.76	659.28	-278.98	78.14	1257.82	-274.83	80.97	652.8
8.77	3158.43	120.73	102.39	3184.3	106.14	112.38	2491.72	29.98	174.63	2483.16	37.98	186.29	3217.14	-174.39	106.63	3195.28	-161.33	92.98	2017.9	-228.4	258.42	2018.41	-243.7	296.87	3330.13	-82.19	1465.96	0	0	0	3197.41	-147.57	1859.72	3335.07	-0.74	1837.13	1990.09	-209	1787.74	2461.84	14.11	1793.76	659.28	-278.98	78.14	1257.82	-274.83	80.97	652.8
[truncated: 35 more columns]
