# Supplementary material for: The impact of mobile phone use on where we look and how we walk when negotiating floor based obstacles
Source: PLoS One. 2017 Jun 30;12(6):e0179802. doi: 10.1371/journal.pone.0179802 (PMC5493336; doi:10.1371/journal.pone.0179802)
Supplement: S1 File — (ZIP) [file pone.0179802.s001.zip › Gait/PP13/a obs read 1.txt]

CODAmotion Analysis Text
Codamotion Analysis Text Save of: JN obs read 1.mdf
Time	Markers
Time	1:LTOE.X	1:LTOE.Y	1:LTOE.Z	2:L2nd.X	2:L2nd.Y	2:L2nd.Z	3:LHEE.X	3:LHEE.Y	3:LHEE.Z	4:LANK.X	4:LANK.Y	4:LANK.Z	5:RTOE.X	5:RTOE.Y	5:RTOE.Z	6:R2nd.X	6:R2nd.Y	6:R2nd.Z	7:RHEE.X	7:RHEE.Y	7:RHEE.Z	8:RANK.X	8:RANK.Y	8:RANK.Z	9:STRN.X	9:STRN.Y	9:STRN.Z	10:Marker 10.X	10:Marker 10.Y	10:Marker 10.Z	11:FRHD.X	11:FRHD.Y	11:FRHD.Z	12:FLHD.X	12:FLHD.Y	12:FLHD.Z	13:BRHD.X	13:BRHD.Y	13:BRHD.Z	14:BLHD.X	14:BLHD.Y	14:BLHD.Z	15:BLSTEP.X	15:BLSTEP.Y	15:BLSTEP.Z	16:FLSTEP.X	16:FLSTEP.Y	16:FLSTEP.Z	17:BRSTEP.X
(s)	(mm)	(mm)	(mm)	(mm)	(mm)	(mm)	(mm)	(mm)	(mm)	(mm)	(mm)	(mm)	(mm)	(mm)	(mm)	(mm)	(mm)	(mm)	(mm)	(mm)	(mm)	(mm)	(mm)	(mm)	(mm)	(mm)	(mm)	(mm)	(mm)	(mm)	(mm)	(mm)	(mm)	(mm)	(mm)	(mm)	(mm)	(mm)	(mm)	(mm)	(mm)	(mm)	(mm)	(mm)	(mm)	(mm)	(mm)	(mm)	(mm)
0	-3456.3	188.04	-21.83	-3459.33	194.89	-20.52	-3619.53	243.21	-48.61	-3557.67	238.13	3.6	-3022.8	-6.45	-18.59	-3114.42	2.46	15.02	-1817.72	77.71	457.16	-1800.78	56.84	428.33	-4004.44	181.94	1328.34	0	0	0	-3905.88	44.24	1643.92	-3972.21	78.73	1725.11	-309.98	-62.46	1776.83	-3081.02	154.28	1316.98	-2820.75	189.61	-34.65	-2766.55	187.38	7.21	470.13
0.01	-3456.3	188.04	-21.83	-3459.33	194.89	-20.52	-3619.53	243.21	-48.61	-3557.67	238.13	3.6	-3022.8	-6.45	-18.59	-3114.42	2.46	15.02	-1817.72	77.71	457.16	-1800.78	56.84	428.33	-4004.44	181.94	1328.34	0	0	0	-3905.88	44.24	1643.92	-3972.21	78.73	1725.11	-309.98	-62.46	1776.83	-3081.02	154.28	1316.98	-2820.75	189.61	-34.65	-2766.55	187.38	7.21	470.13
0.02	-3456.3	188.04	-21.83	-3459.33	194.89	-20.52	-3619.53	243.21	-48.61	-3557.67	238.13	3.6	-3022.8	-6.45	-18.59	-3114.42	2.46	15.02	-1817.72	77.71	457.16	-1800.78	56.84	428.33	-4004.44	181.94	1328.34	0	0	0	-3905.88	44.24	1643.92	-3972.21	78.73	1725.11	-309.98	-62.46	1776.83	-3081.02	154.28	1316.98	-2818.32	189.24	-34.57	-2763.81	187.03	7.26	470.31
0.03	-3456.3	188.04	-21.83	-3459.33	194.89	-20.52	-3619.61	243.22	-48.6	-3557.78	238.14	3.62	-3022.8	-6.45	-18.59	-3114.42	2.46	15.02	-1817.72	77.71	457.16	-1800.78	56.84	428.33	-4004.44	181.94	1328.34	0	0	0	-3905.88	44.24	1643.92	-3972.21	78.73	1725.11	-309.98	-62.46	1776.83	-3081.87	154.32	1317.35	-391.17	-183.34	49.65	-26.67	-166.31	65.34	648.93
0.04	-3456.3	188.04	-21.83	-3459.33	194.89	-20.52	-3701.87	255.85	-40.86	-3671.88	255.31	17.39	-3022.8	-6.45	-18.59	-3114.42	2.46	15.02	-1817.72	77.71	457.16	-1800.78	56.84	428.33	-4004.44	181.94	1328.34	0	0	0	-3905.88	44.24	1643.92	-3972.21	78.73	1725.11	-309.98	-62.46	1776.83	-3933.93	200.47	1695.02	657.98	-321.51	78.74	1256.61	-312.1	84.43	649.34
0.05	-3456.3	188.04	-21.83	-3459.33	194.89	-20.52	-3692.38	255.94	-39.6	-3672.14	255.02	17.63	-3022.8	-6.45	-18.59	-3114.42	2.46	15.02	-1817.72	77.71	457.16	-1800.78	56.84	428.33	-4004.44	181.94	1328.34	0	0	0	-3905.88	44.24	1643.92	-3972.21	78.73	1725.11	-309.98	-62.46	1776.83	-3931.38	201.32	1695.17	656.8	-321.48	78.49	1255.58	-312.3	84.13	649.5
0.06	-3456.3	188.04	-21.83	-3459.33	194.89	-20.52	-3699.24	255.45	-40.29	-3659.38	255.06	19.6	-3022.8	-6.45	-18.59	-3114.42	2.46	15.02	-1817.72	77.71	457.16	-1800.78	56.84	428.33	-4004.44	181.94	1328.34	0	0	0	-3905.88	44.24	1643.92	-3972.21	78.73	1725.11	-309.98	-62.46	1776.83	-3933.73	201.19	1695.51	657.21	-321.04	78.76	1255.69	-312.17	84.19	649.35
0.07	-3456.3	188.04	-21.83	-3459.33	194.89	-20.52	-3690.11	255.1	-38.98	-3665.22	254.98	18.14	-3022.8	-6.45	-18.59	-3114.42	2.46	15.02	-1817.72	77.71	457.16	-1800.78	56.84	428.33	-4004.44	181.94	1328.34	0	0	0	-3905.88	44.24	1643.92	-3972.21	78.73	1725.11	-309.98	-62.46	1776.83	-3936.16	201.1	1695.22	657.1	-321.44	78.6	1255.91	-312.16	84.24	649.06
0.08	-3456.3	188.04	-21.83	-3459.33	194.89	-20.52	-3701.58	255.05	-40.1	-3661.14	255.67	19.35	-3022.8	-6.45	-18.59	-3114.42	2.46	15.02	-1817.72	77.71	457.16	-1800.78	56.84	428.33	-4004.44	181.94	1328.34	0	0	0	-3905.88	44.24	1643.92	-3972.21	78.73	1725.11	-309.98	-62.46	1776.83	-3934.97	201.08	1695.41	657.05	-321.71	78.59	1255.87	-312.16	84.2	649.08
0.09	-3456.3	188.04	-21.83	-3459.33	194.89	-20.52	-3695.42	255.29	-39.89	-3667.24	254.55	17.72	-3022.8	-6.45	-18.59	-3114.42	2.46	15.02	-1817.72	77.71	457.16	-1800.78	56.84	428.33	-4004.44	181.94	1328.34	0	0	0	-3905.88	44.24	1643.92	-3972.21	78.73	1725.11	-309.98	-62.46	1776.83	-3934.51	201.31	1695.27	656.8	-321.66	78.46	1256.04	-312.13	84.36	648.83
0.1	-3456.3	188.04	-21.83	-3459.33	194.89	-20.52	-3695.19	255.43	-39.96	-3656.73	255.1	19.33	-3022.8	-6.45	-18.59	-3114.42	2.46	15.02	-1817.72	77.71	457.16	-1800.78	56.84	428.33	-4004.44	181.94	1328.34	0	0	0	-3905.88	44.24	1643.92	-3972.21	78.73	1725.11	-309.98	-62.46	1776.83	-3938.33	201.25	1695.64	656.98	-321.23	78.67	1256.02	-312.26	84.33	648.57
0.11	-3456.3	188.04	-21.83	-3459.33	194.89	-20.52	-3684.4	254.8	-37.71	-3656.95	255.1	19.47	-3022.8	-6.45	-18.59	-3114.42	2.46	15.02	-1817.72	77.71	457.16	-1800.78	56.84	428.33	-4004.44	181.94	1328.34	0	0	0	-3905.88	44.24	1643.92	-3972.21	78.73	1725.11	-309.98	-62.46	1776.83	-3939.34	201.45	1695.59	657.3	-321.31	78.73	1255.64	-312.37	84.35	649.07
0.12	-3456.3	188.04	-21.83	-3459.33	194.89	-20.52	-3698.85	254.7	-40.85	-3669.07	256.33	17.72	-3022.8	-6.45	-18.59	-3114.42	2.46	15.02	-1817.72	77.71	457.16	-1800.78	56.84	428.33	-4004.44	181.94	1328.34	0	0	0	-3905.88	44.24	1643.92	-3972.21	78.73	1725.11	-309.98	-62.46	1776.83	-3938.68	201.81	1695.46	657.43	-321.36	78.59	1255.59	-312.19	84.38	648.79
0.13	-3456.3	188.04	-21.83	-3459.33	194.89	-20.52	-3706.42	255.67	-41.63	-3672.54	254.62	17.78	-3022.8	-6.45	-18.59	-3114.42	2.46	15.02	-1817.72	77.71	457.16	-1800.78	56.84	428.33	-4004.44	181.94	1328.34	0	0	0	-3905.88	44.24	1643.92	-3972.21	78.73	1725.11	-309.98	-62.46	1776.83	-3933.58	201.58	1695.3	657.34	-321.37	78.74	1255.68	-312.39	84.34	649.2
0.14	-3456.3	188.04	-21.83	-3459.33	194.89	-20.52	-3700.71	255.37	-40.52	-3681.54	254.98	15.63	-3022.8	-6.45	-18.59	-3114.42	2.46	15.02	-1817.72	77.71	457.16	-1800.78	56.84	428.33	-4004.44	181.94	1328.34	0	0	0	-3905.88	44.24	1643.92	-3972.21	78.73	1725.11	-309.98	-62.46	1776.83	-3941.42	201.57	1695.81	656.64	-321.33	78.59	1255.82	-312.43	84.19	649.31
0.15	-3456.3	188.04	-21.83	-3459.33	194.89	-20.52	-3693.73	255.04	-39.5	-3673.71	255.38	17.23	-3022.8	-6.45	-18.59	-3114.42	2.46	15.02	-1817.72	77.71	457.16	-1800.78	56.84	428.33	-4004.44	181.94	1328.34	0	0	0	-3905.88	44.24	1643.92	-3972.21	78.73	1725.11	-309.98	-62.46	1776.83	-3947.33	201.66	1695.63	656.7	-321.3	78.56	1255.82	-312.34	84.14	649.08
0.16	-3456.3	188.04	-21.83	-3459.33	194.89	-20.52	-3703.53	256.04	-41.37	-3673.71	255.54	17.1	-3022.8	-6.45	-18.59	-3114.42	2.46	15.02	-1817.72	77.71	457.16	-1800.78	56.84	428.33	-4004.44	181.94	1328.34	0	0	0	-3905.88	44.24	1643.92	-3972.21	78.73	1725.11	-309.98	-62.46	1776.83	-3937.07	202.27	1695.26	657.1	-321.31	78.62	1256.14	-312.26	84.35	649.16
0.17	-3456.3	188.04	-21.83	-3459.33	194.89	-20.52	-3696.35	255.59	-39.84	-3659.21	255.47	19.5	-3022.8	-6.45	-18.59	-3114.42	2.46	15.02	-1817.72	77.71	457.16	-1800.78	56.84	428.33	-4004.44	181.94	1328.34	0	0	0	-3905.88	44.24	1643.92	-3972.21	78.73	1725.11	-309.98	-62.46	1776.83	-3940.48	201.94	1695.75	657.21	-321.45	78.64	1255.67	-312.33	84.22	649.58
0.18	-3456.3	188.04	-21.83	-3459.33	194.89	-20.52	-3699.24	256	-40.46	-3671.76	255.42	16.85	-3022.8	-6.45	-18.59	-3114.42	2.46	15.02	-1817.72	77.71	457.16	-1800.78	56.84	428.33	-4004.44	181.94	1328.34	0	0	0	-3905.88	44.24	1643.92	-3972.21	78.73	1725.11	-309.98	-62.46	1776.83	-3929.26	202.11	1695.13	657.33	-321.26	78.71	1255.74	-312.29	84.21	649.07
0.19	-3456.3	188.04	-21.83	-3459.33	194.89	-20.52	-3673.1	254.74	-35.99	-3684.32	255.42	16.05	-3022.8	-6.45	-18.59	-3114.42	2.46	15.02	-1817.72	77.71	457.16	-1800.78	56.84	428.33	-4004.44	181.94	1328.34	0	0	0	-3905.88	44.24	1643.92	-3972.21	78.73	1725.11	-309.98	-62.46	1776.83	-3935.47	202.28	1695.63	657.44	-321.57	78.67	1255.9	-312.41	84.17	649.1
0.2	-3456.3	188.04	-21.83	-3459.33	194.89	-20.52	-3684.92	254.65	-38.28	-3671.26	256.35	18.01	-3022.8	-6.45	-18.59	-3114.42	2.46	15.02	-1817.72	77.71	457.16	-1800.78	56.84	428.33	-4004.44	181.94	1328.34	0	0	0	-3905.88	44.24	1643.92	-3972.21	78.73	1725.11	-309.98	-62.46	1776.83	-3931.68	202	1694.98	657.19	-321.39	78.56	1255.63	-312.57	84.09	649.67
0.21	-3456.3	188.04	-21.83	-3459.33	194.89	-20.52	-3687.19	254.76	-38.58	-3673.64	255.97	16.73	-3022.8	-6.45	-18.59	-3114.42	2.46	15.02	-1817.72	77.71	457.16	-1800.78	56.84	428.33	-4004.44	181.94	1328.34	0	0	0	-3905.88	44.24	1643.92	-3972.21	78.73	1725.11	-309.98	-62.46	1776.83	-3932.14	202.24	1695.1	657.09	-321.6	78.59	1255.46	-312.53	84.15	649.52
0.22	-3456.3	188.04	-21.83	-3459.33	194.89	-20.52	-3693.8	255.12	-39.59	-3651.49	254.77	20.82	-3022.8	-6.45	-18.59	-3114.42	2.46	15.02	-1817.72	77.71	457.16	-1800.78	56.84	428.33	-4004.44	181.94	1328.34	0	0	0	-3905.88	44.24	1643.92	-3972.21	78.73	1725.11	-309.98	-62.46	1776.83	-3920.88	201.91	1694.82	656.83	-321.49	78.56	1255.86	-312.44	84.29	648.78
0.23	-3456.3	188.04	-21.83	-3459.33	194.89	-20.52	-3696.77	254.89	-40.03	-3655.83	255.31	19.8	-3022.8	-6.45	-18.59	-3114.42	2.46	15.02	-1817.72	77.71	457.16	-1800.78	56.84	428.33	-4004.44	181.94	1328.34	0	0	0	-3905.88	44.24	1643.92	-3972.21	78.73	1725.11	-309.98	-62.46	1776.83	-3939.06	202.59	1695.55	656.38	-321.58	78.44	1255.8	-312.54	84.28	648.78
0.24	-3456.3	188.04	-21.83	-3459.33	194.89	-20.52	-3666.01	255.39	-35.13	-3679.9	255.51	15.7	-3022.8	-6.45	-18.59	-3114.42	2.46	15.02	-1817.72	77.71	457.16	-1800.78	56.84	428.33	-4004.44	181.94	1328.34	0	0	0	-3905.88	44.24	1643.92	-3972.21	78.73	1725.11	-309.98	-62.46	1776.83	-3936.82	202.36	1695.47	656.58	-321.49	78.47	1255.93	-312.43	84.25	648.69
0.25	-3456.3	188.04	-21.83	-3459.33	194.89	-20.52	-3688.86	255.29	-38.87	-3673.21	255.05	16.64	-3022.8	-6.45	-18.59	-3114.42	2.46	15.02	-1817.72	77.71	457.16	-1800.78	56.84	428.33	-4004.44	181.94	1328.34	0	0	0	-3905.88	44.24	1643.92	-3972.21	78.73	1725.11	-309.98	-62.46	1776.83	-3934.45	202.39	1695.38	656.61	-321.25	78.47	1255.92	-311.98	84.43	649.07
0.26	-3456.3	188.04	-21.83	-3459.33	194.89	-20.52	-3699.91	254.81	-40.57	-3664.52	255.67	18.11	-3022.8	-6.45	-18.59	-3114.42	2.46	15.02	-1817.72	77.71	457.16	-1800.78	56.84	428.33	-4004.44	181.94	1328.34	0	0	0	-3905.88	44.24	1643.92	-3972.21	78.73	1725.11	-309.98	-62.46	1776.83	-3925.64	202.58	1695.24	657.17	-321.49	78.56	1255.93	-312.19	84.18	649.3
0.27	-3456.3	188.04	-21.83	-3459.33	194.89	-20.52	-3697.73	255.3	-40.56	-3676.6	256.05	16.59	-3022.8	-6.45	-18.59	-3114.42	2.46	15.02	-1817.72	77.71	457.16	-1800.78	56.84	428.33	-4004.44	181.94	1328.34	0	0	0	-3905.88	44.24	1643.92	-3972.21	78.73	1725.11	-309.98	-62.46	1776.83	-3930.96	203.41	1695.23	656.35	-321.59	78.37	1255.96	-312.21	84.29	649.29
0.28	-3456.3	188.04	-21.83	-3459.33	194.89	-20.52	-3693.33	255.18	-39.56	-3657.53	255.22	19.94	-3022.8	-6.45	-18.59	-3114.42	2.46	15.02	-1817.72	77.71	457.16	-1800.78	56.84	428.33	-4004.44	181.94	1328.34	0	0	0	-3905.88	44.24	1643.92	-3972.21	78.73	1725.11	-309.98	-62.46	1776.83	-3933.31	203.25	1695.29	656.7	-321.57	78.51	1256.2	-312.35	84.48	648.89
0.29	-3456.3	188.04	-21.83	-3459.33	194.89	-20.52	-3686.62	254.8	-38.27	-3677.51	255.28	17.23	-3022.8	-6.45	-18.59	-3114.42	2.46	15.02	-1817.72	77.71	457.16	-1800.78	56.84	428.33	-4004.44	181.94	1328.34	0	0	0	-3905.88	44.24	1643.92	-3972.21	78.73	1725.11	-309.98	-62.46	1776.83	-3926.99	203.34	1694.73	656.9	-321.47	78.51	1255.92	-312.34	84.39	649.14
0.3	-3456.3	188.04	-21.83	-3459.33	194.89	-20.52	-3699.08	254.52	-40.93	-3675.74	255.27	17.29	-3022.8	-6.45	-18.59	-3114.42	2.46	15.02	-1817.72	77.71	457.16	-1800.78	56.84	428.33	-4004.44	181.94	1328.34	0	0	0	-3905.88	44.24	1643.92	-3972.21	78.73	1725.11	-309.98	-62.46	1776.83	-3931.83	203.3	1695.24	657.12	-321.41	78.69	1255.74	-312.45	84.22	649.05
0.31	-3456.3	188.04	-21.83	-3459.33	194.89	-20.52	-3689.85	255.48	-38.63	-3680.8	255.59	16.22	-3022.8	-6.45	-18.59	-3114.42	2.46	15.02	-1817.72	77.71	457.16	-1800.78	56.84	428.33	-4004.44	181.94	1328.34	0	0	0	-3905.88	44.24	1643.92	-3972.21	78.73	1725.11	-309.98	-62.46	1776.83	-3934.09	203.47	1695.87	656.67	-321.42	78.57	1255.54	-312.48	84.07	649.09
0.32	-3456.3	188.04	-21.83	-3459.33	194.89	-20.52	-3712.47	254.77	-42.05	-3665.01	255.46	19.04	-3022.8	-6.45	-18.59	-3114.42	2.46	15.02	-1817.72	77.71	457.16	-1800.78	56.84	428.33	-4004.44	181.94	1328.34	0	0	0	-3905.88	44.24	1643.92	-3972.21	78.73	1725.11	-309.98	-62.46	1776.83	-3937.86	203.5	1695.85	656.52	-321.58	78.39	1255.43	-312.45	84.08	649.18
0.33	-3456.3	188.04	-21.83	-3459.33	194.89	-20.52	-3687.85	255.27	-38.23	-3674.47	256.34	17.13	-3022.8	-6.45	-18.59	-3114.42	2.46	15.02	-1817.72	77.71	457.16	-1800.78	56.84	428.33	-4004.44	181.94	1328.34	0	0	0	-3905.88	44.24	1643.92	-3972.21	78.73	1725.11	-309.98	-62.46	1776.83	-3944.88	203.1	1696.41	657	-321.26	78.59	1255.4	-312.42	84.22	649.17
0.34	-3456.3	188.04	-21.83	-3459.33	194.89	-20.52	-3697.01	255.04	-39.85	-3667.83	254.67	18.2	-3022.8	-6.45	-18.59	-3114.42	2.46	15.02	-1817.72	77.71	457.16	-1800.78	56.84	428.33	-4004.44	181.94	1328.34	0	0	0	-3905.88	44.24	1643.92	-3972.21	78.73	1725.11	-309.98	-62.46	1776.83	-3939.39	204.07	1695.94	657.23	-321.14	78.76	1255.38	-312.31	84.15	649.04
0.35	-3456.3	188.04	-21.83	-3459.33	194.89	-20.52	-3687.96	255.59	-39.07	-3656.18	254.63	19.6	-3022.8	-6.45	-18.59	-3114.42	2.46	15.02	-1817.72	77.71	457.16	-1800.78	56.84	428.33	-4004.44	181.94	1328.34	0	0	0	-3905.88	44.24	1643.92	-3972.21	78.73	1725.11	-309.98	-62.46	1776.83	-3934.11	204.01	1696.01	656.78	-321.41	78.58	1255.59	-312.56	84.15	648.85
0.36	-3456.3	188.04	-21.83	-3459.33	194.89	-20.52	-3692.63	255.5	-39.14	-3662.79	254.97	19.08	-3022.8	-6.45	-18.59	-3114.42	2.46	15.02	-1817.72	77.71	457.16	-1800.78	56.84	428.33	-4004.44	181.94	1328.34	0	0	0	-3905.88	44.24	1643.92	-3972.21	78.73	1725.11	-309.98	-62.46	1776.83	-3935.18	204.38	1696.14	656.92	-321.42	78.64	1255.62	-312.67	84.08	648.98
0.37	-3456.3	188.04	-21.83	-3459.33	194.89	-20.52	-3691.17	255.13	-39.08	-3660.24	255.68	18.82	-3022.8	-6.45	-18.59	-3114.42	2.46	15.02	-1817.72	77.71	457.16	-1800.78	56.84	428.33	-4004.44	181.94	1328.34	0	0	0	-3905.88	44.24	1643.92	-3972.21	78.73	1725.11	-309.98	-62.46	1776.83	-3933.47	204.62	1695.71	656.7	-321.36	78.47	1256.12	-312.51	84.34	649.39
0.38	-3456.3	188.04	-21.83	-3459.33	194.89	-20.52	-3688.86	254.03	-38.8	-3665.1	255.14	18.31	-3022.8	-6.45	-18.59	-3114.42	2.46	15.02	-1817.72	77.71	457.16	-1800.78	56.84	428.33	-4004.44	181.94	1328.34	0	0	0	-3905.88	44.24	1643.92	-3972.21	78.73	1725.11	-309.98	-62.46	1776.83	-3932.83	204.72	1695.75	656.61	-321.71	78.32	1255.97	-312.49	84.26	648.82
0.39	-3456.3	188.04	-21.83	-3459.33	194.89	-20.52	-3703.36	255.37	-40.98	-3651.43	254.62	20.4	-3022.8	-6.45	-18.59	-3114.42	2.46	15.02	-1817.72	77.71	457.16	-1800.78	56.84	428.33	-4004.44	181.94	1328.34	0	0	0	-3905.88	44.24	1643.92	-3972.21	78.73	1725.11	-309.98	-62.46	1776.83	-3926.97	204.71	1695.3	657.02	-321.4	78.6	1256.05	-312.23	84.39	648.75
0.4	-3456.3	188.04	-21.83	-3459.33	194.89	-20.52	-3691.47	255.55	-39	-3654.4	255.2	20.06	-3022.8	-6.45	-18.59	-3114.42	2.46	15.02	-1817.72	77.71	457.16	-1800.78	56.84	428.33	-4004.44	181.94	1328.34	0	0	0	-3905.88	44.24	1643.92	-3972.21	78.73	1725.11	-309.98	-62.46	1776.83	-3935.26	205.34	1695.62	656.94	-321.42	78.52	1255.65	-312.29	84.23	649.13
0.41	-3456.3	188.04	-21.83	-3459.33	194.89	-20.52	-3692.18	255.02	-39.45	-3670.6	255.6	17.57	-3022.8	-6.45	-18.59	-3114.42	2.46	15.02	-1817.72	77.71	457.16	-1800.78	56.84	428.33	-4004.44	181.94	1328.34	0	0	0	-3905.88	44.24	1643.92	-3972.21	78.73	1725.11	-309.98	-62.46	1776.83	-3937.16	205.48	1696.05	657.16	-321.43	78.58	1255.82	-312.4	84.23	649.58
0.42	-3456.3	188.04	-21.83	-3459.33	194.89	-20.52	-3701.28	255.43	-41.02	-3659.86	255.75	19.49	-3022.8	-6.45	-18.59	-3114.42	2.46	15.02	-1817.72	77.71	457.16	-1800.78	56.84	428.33	-4004.44	181.94	1328.34	0	0	0	-3905.88	44.24	1643.92	-3972.21	78.73	1725.11	-309.98	-62.46	1776.83	-3921.05	205.44	1695.08	657.05	-321.31	78.67	1255.7	-312.53	84.23	649.3
0.43	-3456.3	188.04	-21.83	-3459.33	194.89	-20.52	-3678.5	254.79	-37.38	-3657.91	255.73	19.86	-3022.8	-6.45	-18.59	-3114.42	2.46	15.02	-1817.72	77.71	457.16	-1800.78	56.84	428.33	-4004.44	181.94	1328.34	0	0	0	-3905.88	44.24	1643.92	-3972.21	78.73	1725.11	-309.98	-62.46	1776.83	-3927.05	205.42	1695.32	657.01	-321.55	78.55	1255.75	-312.29	84.35	648.92
0.44	-3456.3	188.04	-21.83	-3459.33	194.89	-20.52	-3686.94	254.93	-38.86	-3672.81	255.27	17.13	-3022.8	-6.45	-18.59	-3114.42	2.46	15.02	-1817.72	77.71	457.16	-1800.78	56.84	428.33	-4004.44	181.94	1328.34	0	0	0	-3905.88	44.24	1643.92	-3972.21	78.73	1725.11	-309.98	-62.46	1776.83	-3945.19	205.78	1696.42	656.76	-321.45	78.48	1255.35	-312.59	84.15	648.86
0.45	-3456.3	188.04	-21.83	-3459.33	194.89	-20.52	-3699.61	255.45	-40.58	-3662.97	255.26	19.03	-3022.8	-6.45	-18.59	-3114.42	2.46	15.02	-1817.72	77.71	457.16	-1800.78	56.84	428.33	-4004.44	181.94	1328.34	0	0	0	-3905.88	44.24	1643.92	-3972.21	78.73	1725.11	-309.98	-62.46	1776.83	-3935.7	205.76	1695.21	656.57	-321.42	78.51	1255.48	-312.69	84.07	648.67
0.46	-3456.3	188.04	-21.83	-3459.33	194.89	-20.52	-3705.5	255.37	-41.64	-3670.32	256.46	17.56	-3022.8	-6.45	-18.59	-3114.42	2.46	15.02	-1817.72	77.71	457.16	-1800.78	56.84	428.33	-4004.44	181.94	1328.34	0	0	0	-3905.88	44.24	1643.92	-3972.21	78.73	1725.11	-309.98	-62.46	1776.83	-3939.23	206.61	1696.04	656.73	-321.34	78.59	1255.8	-312.36	84.31	648.84
0.47	-3456.3	188.04	-21.83	-3459.33	194.89	-20.52	-3697.74	254.49	-40.62	-3651.07	255.64	20.41	-3022.8	-6.45	-18.59	-3114.42	2.46	15.02	-1817.72	77.71	457.16	-1800.78	56.84	428.33	-4004.44	181.94	1328.34	0	0	0	-3905.88	44.24	1643.92	-3972.21	78.73	1725.11	-309.98	-62.46	1776.83	-3933.12	206.3	1696.07	656.98	-321.49	78.56	1255.56	-312.33	84.23	649.27
0.48	-3456.3	188.04	-21.83	-3459.33	194.89	-20.52	-3693.44	254.52	-39.48	-3671.71	256.02	17.18	-3022.8	-6.45	-18.59	-3114.42	2.46	15.02	-1817.72	77.71	457.16	-1800.78	56.84	428.33	-4004.44	181.94	1328.34	0	0	0	-3905.88	44.24	1643.92	-3972.21	78.73	1725.11	-309.98	-62.46	1776.83	-3925.6	206.64	1695.34	657.1	-321.71	78.56	1255.83	-312.23	84.31	649.65
0.49	-3456.3	188.04	-21.83	-3459.33	194.89	-20.52	-3694.38	254.95	-39.94	-3665.39	256.81	18.75	-3022.8	-6.45	-18.59	-3114.42	2.46	15.02	-1817.72	77.71	457.16	-1800.78	56.84	428.33	-4004.44	181.94	1328.34	0	0	0	-3905.88	44.24	1643.92	-3972.21	78.73	1725.11	-309.98	-62.46	1776.83	-3933.89	206.74	1695.66	656.86	-321.63	78.57	1255.91	-312.15	84.48	649.19
0.5	-3456.3	188.04	-21.83	-3459.33	194.89	-20.52	-3694.99	255.05	-39.87	-3683.48	255.97	16.25	-3022.8	-6.45	-18.59	-3114.42	2.46	15.02	-1817.72	77.71	457.16	-1800.78	56.84	428.33	-4004.44	181.94	1328.34	0	0	0	-3905.88	44.24	1643.92	-3972.21	78.73	1725.11	-309.98	-62.46	1776.83	-3923.58	206.97	1695.35	657.11	-321.36	78.76	1255.58	-312.39	84.31	648.83
0.51	-3456.3	188.04	-21.83	-3459.33	194.89	-20.52	-3689.99	255.39	-38.6	-3648.2	255.58	21.17	-3022.8	-6.45	-18.59	-3114.42	2.46	15.02	-1817.72	77.71	457.16	-1800.78	56.84	428.33	-4004.44	181.94	1328.34	0	0	0	-3905.88	44.24	1643.92	-3972.21	78.73	1725.11	-309.98	-62.46	1776.83	-3937.79	208.12	1696.05	657.28	-321.28	78.82	1255.58	-312.44	84.3	649.12
0.52	-3456.3	188.04	-21.83	-3459.33	194.89	-20.52	-3700.77	255.55	-40.27	-3664.52	254.59	18.77	-3022.8	-6.45	-18.59	-3114.42	2.46	15.02	-1817.72	77.71	457.16	-1800.78	56.84	428.33	-4004.44	181.94	1328.34	0	0	0	-3905.88	44.24	1643.92	-3972.21	78.73	1725.11	-309.98	-62.46	1776.83	-3940.72	208.52	1696.37	657.08	-321.61	78.59	1255.62	-312.51	84.23	648.76
0.53	-3456.3	188.04	-21.83	-3459.33	194.89	-20.52	-3703.43	254.71	-41.11	-3650.33	255.66	20.11	-3022.8	-6.45	-18.59	-3114.42	2.46	15.02	-1817.72	77.71	457.16	-1800.78	56.84	428.33	-4004.44	181.94	1328.34	0	0	0	-3905.88	44.24	1643.92	-3972.21	78.73	1725.11	-309.98	-62.46	1776.83	-3942.14	208.01	1696.14	657.05	-321.38	78.68	1255.62	-312.59	84.15	649.02
0.54	-3456.3	188.04	-21.83	-3459.33	194.89	-20.52	-3680.5	255.55	-37.52	-3642.19	254.87	22.03	-3022.8	-6.45	-18.59	-3114.42	2.46	15.02	-1817.72	77.71	457.16	-1800.78	56.84	428.33	-4004.44	181.94	1328.34	0	0	0	-3905.88	44.24	1643.92	-3972.21	78.73	1725.11	-309.98	-62.46	1776.83	-3944.6	209.2	1696.93	657.17	-321.48	78.56	1255.93	-312.46	84.42	649.12
0.55	-3456.3	188.04	-21.83	-3459.33	194.89	-20.52	-3697.44	254.43	-40.63	-3654.88	255.61	20.48	-3022.8	-6.45	-18.59	-3114.42	2.46	15.02	-1817.72	77.71	457.16	-1800.78	56.84	428.33	-4004.44	181.94	1328.34	0	0	0	-3905.88	44.24	1643.92	-3972.21	78.73	1725.11	-309.98	-62.46	1776.83	-3932.61	209.02	1696.4	657.49	-321.38	78.67	1256.02	-312.29	84.56	649.23
0.56	-3456.3	188.04	-21.83	-3459.33	194.89	-20.52	-3687.66	254.78	-38.87	-3640.97	255.69	22.23	-3022.8	-6.45	-18.59	-3114.42	2.46	15.02	-1817.72	77.71	457.16	-1800.78	56.84	428.33	-4004.44	181.94	1328.34	0	0	0	-3905.88	44.24	1643.92	-3972.21	78.73	1725.11	-309.98	-62.46	1776.83	-3937.08	209.85	1696.61	656.85	-321.22	78.63	1255.9	-312.08	84.43	648.97
0.57	-3456.3	188.04	-21.83	-3459.33	194.89	-20.52	-3695.16	254.96	-40.18	-3663.48	256.37	18.89	-3022.8	-6.45	-18.59	-3114.42	2.46	15.02	-1817.72	77.71	457.16	-1800.78	56.84	428.33	-4004.44	181.94	1328.34	0	0	0	-3905.88	44.24	1643.92	-3972.21	78.73	1725.11	-309.98	-62.46	1776.83	-3926.71	210.15	1695.96	656.77	-321.58	78.4	1255.95	-312.21	84.32	649
0.58	-3456.3	188.04	-21.83	-3459.33	194.89	-20.52	-3697.31	254.29	-40.45	-3672.53	255.37	17.16	-3022.8	-6.45	-18.59	-3114.42	2.46	15.02	-1817.72	77.71	457.16	-1800.78	56.84	428.33	-4004.44	181.94	1328.34	0	0	0	-3905.88	44.24	1643.92	-3972.21	78.73	1725.11	-309.98	-62.46	1776.83	-3935.63	210.95	1696.09	656.63	-321.51	78.47	1255.68	-312.16	84.39	649.26
0.59	-3456.3	188.04	-21.83	-3459.33	194.89	-20.52	-3680.95	255.21	-37.5	-3660.14	255.97	18.63	-3022.8	-6.45	-18.59	-3114.42	2.46	15.02	-1817.72	77.71	457.16	-1800.78	56.84	428.33	-4004.44	181.94	1328.34	0	0	0	-3905.88	44.24	1643.92	-3972.21	78.73	1725.11	-309.98	-62.46	1776.83	-3931.53	211.23	1695.69	656.82	-321.71	78.5	1255.43	-312.38	84.26	649.47
0.6	-3456.3	188.04	-21.83	-3459.33	194.89	-20.52	-3717.48	255.71	-43.64	-3662.66	256.23	18.86	-3022.8	-6.45	-18.59	-3114.42	2.46	15.02	-1817.72	77.71	457.16	-1800.78	56.84	428.33	-4004.44	181.94	1328.34	0	0	0	-3905.88	44.24	1643.92	-3972.21	78.73	1725.11	-309.98	-62.46	1776.83	-3932.35	211.19	1695.88	657.22	-321.45	78.63	1255.78	-312.31	84.28	649.41
0.61	-3456.3	188.04	-21.83	-3459.33	194.89	-20.52	-3693.19	255.1	-40.4	-3663.65	254.86	19.38	-3022.8	-6.45	-18.59	-3114.42	2.46	15.02	-1817.72	77.71	457.16	-1800.78	56.84	428.33	-4004.44	181.94	1328.34	0	0	0	-3905.88	44.24	1643.92	-3972.21	78.73	1725.11	-309.98	-62.46	1776.83	-3933.51	211.99	1696.11	657.13	-321.32	78.75	1255.93	-312.19	84.54	648.99
0.62	-3456.3	188.04	-21.83	-3459.33	194.89	-20.52	-3709.76	255.33	-42.27	-3680.23	256.36	15.86	-3022.8	-6.45	-18.59	-3114.42	2.46	15.02	-1817.72	77.71	457.16	-1800.78	56.84	428.33	-4004.44	181.94	1328.34	0	0	0	-3905.88	44.24	1643.92	-3972.21	78.73	1725.11	-309.98	-62.46	1776.83	-3935.16	211.35	1696.22	657.15	-321.17	78.59	1255.7	-312.45	84.29	649.67
0.63	-3456.3	188.04	-21.83	-3459.33	194.89	-20.52	-3690.59	254.65	-39.43	-3671.94	256.58	17.38	-3022.8	-6.45	-18.59	-3114.42	2.46	15.02	-1817.72	77.71	457.16	-1800.78	56.84	428.33	-4004.44	181.94	1328.34	0	0	0	-3905.88	44.24	1643.92	-3972.21	78.73	1725.11	-309.98	-62.46	1776.83	-3931.17	211.85	1696.07	657.34	-321.56	78.64	1256.1	-312.4	84.35	649.44
0.64	-3456.3	188.04	-21.83	-3459.33	194.89	-20.52	-3697.63	254.46	-39.99	-3653.16	255.84	20.76	-3022.8	-6.45	-18.59	-3114.42	2.46	15.02	-1817.72	77.71	457.16	-1800.78	56.84	428.33	-4004.44	181.94	1328.34	0	0	0	-3905.88	44.24	1643.92	-3972.21	78.73	1725.11	-309.98	-62.46	1776.83	-3937.94	212.73	1696.47	656.92	-321.52	78.53	1255.92	-312.53	84.3	648.84
0.65	-3456.3	188.04	-21.83	-3459.33	194.89	-20.52	-3692.46	255.6	-39.28	-3645.67	256.35	21.92	-3022.8	-6.45	-18.59	-3114.42	2.46	15.02	-1817.72	77.71	457.16	-1800.78	56.84	428.33	-4004.44	181.94	1328.34	0	0	0	-3905.88	44.24	1643.92	-3972.21	78.73	1725.11	-309.98	-62.46	1776.83	-3940.62	212.94	1696.37	657.03	-321.81	78.62	1255.85	-312.81	84.18	649.15
0.66	-3456.3	188.04	-21.83	-3459.33	194.89	-20.52	-3694.92	254.62	-39.8	-3649.73	255.79	21.4	-3022.8	-6.45	-18.59	-3114.42	2.46	15.02	-1817.72	77.71	457.16	-1800.78	56.84	428.33	-4004.44	181.94	1328.34	0	0	0	-3905.88	44.24	1643.92	-3972.21	78.73	1725.11	-309.98	-62.46	1776.83	-3942.55	213.43	1696.62	657.27	-321.49	78.62	1255.79	-312.35	84.19	649.34
0.67	-3456.3	188.04	-21.83	-3459.33	194.89	-20.52	-3702.47	255.4	-40.79	-3650.09	255.98	21.27	-3022.8	-6.45	-18.59	-3114.42	2.46	15.02	-1817.72	77.71	457.16	-1800.78	56.84	428.33	-4004.44	181.94	1328.34	0	0	0	-3905.88	44.24	1643.92	-3972.21	78.73	1725.11	-309.98	-62.46	1776.83	-3937.94	214.09	1696.75	656.83	-321.35	78.61	1255.99	-312.33	84.21	649.32
0.68	-3456.3	188.04	-21.83	-3459.33	194.89	-20.52	-3678.8	254.81	-36.97	-3648.91	255.79	21.7	-3022.8	-6.45	-18.59	-3114.42	2.46	15.02	-1817.72	77.71	457.16	-1800.78	56.84	428.33	-4004.44	181.94	1328.34	0	0	0	-3905.88	44.24	1643.92	-3972.21	78.73	1725.11	-309.98	-62.46	1776.83	-3931.1	214.22	1696.37	656.59	-321.37	78.44	1255.59	-312.4	84.22	649.33
0.69	-3456.3	188.04	-21.83	-3459.33	194.89	-20.52	-3701.23	255.68	-40.8	-3669.66	254.93	18.09	-3022.8	-6.45	-18.59	-3114.42	2.46	15.02	-1817.72	77.71	457.16	-1800.78	56.84	428.33	-4004.44	181.94	1328.34	0	0	0	-3905.88	44.24	1643.92	-3972.21	78.73	1725.11	-309.98	-62.46	1776.83	-3938.67	215.13	1696.68	656.66	-321.68	78.41	1255.71	-312.41	84.26	648.81
0.7	-3456.3	188.04	-21.83	-3459.33	194.89	-20.52	-3700.95	254.35	-41.14	-3648.01	257	20.47	-3022.8	-6.45	-18.59	-3114.42	2.46	15.02	-1817.72	77.71	457.16	-1800.78	56.84	428.33	-4004.44	181.94	1328.34	0	0	0	-3905.88	44.24	1643.92	-3972.21	78.73	1725.11	-309.98	-62.46	1776.83	-3947.09	215.62	1696.89	656.53	-321.75	78.46	1255.51	-312.61	84.17	648.76
0.71	-3456.3	188.04	-21.83	-3459.33	194.89	-20.52	-3698.86	254.66	-40.77	-3667.64	256.34	18	-3022.8	-6.45	-18.59	-3114.42	2.46	15.02	-1817.72	77.71	457.16	-1800.78	56.84	428.33	-4004.44	181.94	1328.34	0	0	0	-3905.88	44.24	1643.92	-3972.21	78.73	1725.11	-309.98	-62.46	1776.83	-3946.88	216.12	1696.94	656.76	-321.24	78.74	1255.81	-312.37	84.24	648.93
0.72	-3456.3	188.04	-21.83	-3459.33	194.89	-20.52	-3673.87	254.64	-36.72	-3680.22	256.38	16.93	-3022.8	-6.45	-18.59	-3114.42	2.46	15.02	-1817.72	77.71	457.16	-1800.78	56.84	428.33	-4004.44	181.94	1328.34	0	0	0	-3905.88	44.24	1643.92	-3972.21	78.73	1725.11	-309.98	-62.46	1776.83	-3945.96	216.31	1696.99	656.86	-321.1	78.8	1255.83	-312.27	84.27	648.8
0.73	-3456.3	188.04	-21.83	-3459.33	194.89	-20.52	-3688.94	254.77	-38.72	-3684.97	257.03	15.9	-3022.8	-6.45	-18.59	-3114.42	2.46	15.02	-1817.72	77.71	457.16	-1800.78	56.84	428.33	-4004.44	181.94	1328.34	0	0	0	-3905.88	44.24	1643.92	-3972.21	78.73	1725.11	-309.98	-62.46	1776.83	-3960.14	217.53	1698.02	656.99	-321.56	78.69	1255.33	-312.16	84.25	649.11
0.74	-3456.3	188.04	-21.83	-3459.33	194.89	-20.52	-3704.28	254.48	-41.43	-3666.66	256.57	18.58	-3022.8	-6.45	-18.59	-3114.42	2.46	15.02	-1817.72	77.71	457.16	-1800.78	56.84	428.33	-4004.44	181.94	1328.34	0	0	0	-3905.88	44.24	1643.92	-3972.21	78.73	1725.11	-309.98	-62.46	1776.83	-3951.34	217.82	1697.69	656.91	-321.49	78.43	1255.5	-312.29	84.33	649.76
0.75	-3456.3	188.04	-21.83	-3459.33	194.89	-20.52	-3709.27	255.48	-41.91	-3665.54	256.89	18.85	-3022.8	-6.45	-18.59	-3114.42	2.46	15.02	-1817.72	77.71	457.16	-1800.78	56.84	428.33	-4004.44	181.94	1328.34	0	0	0	-3905.88	44.24	1643.92	-3972.21	78.73	1725.11	-309.98	-62.46	1776.83	-3938.86	218.07	1697.28	657.3	-321.45	78.57	1255.65	-312.32	84.32	649.33
0.76	-3456.3	188.04	-21.83	-3459.33	194.89	-20.52	-3680.76	255.22	-38.1	-3662.82	256.73	18.33	-3022.8	-6.45	-18.59	-3114.42	2.46	15.02	-1817.72	77.71	457.16	-1800.78	56.84	428.33	-4004.44	181.94	1328.34	0	0	0	-3905.88	44.24	1643.92	-3972.21	78.73	1725.11	-309.98	-62.46	1776.83	-3933.51	218.55	1697	656.83	-321.5	78.47	1255.71	-311.93	84.4	649.56
0.77	-3456.3	188.04	-21.83	-3459.33	194.89	-20.52	-3684.93	255.28	-38.23	-3654.94	255.78	20.18	-3022.8	-6.45	-18.59	-3114.42	2.46	15.02	-1817.72	77.71	457.16	-1800.78	56.84	428.33	-4004.44	181.94	1328.34	0	0	0	-3905.88	44.24	1643.92	-3972.21	78.73	1725.11	-309.98	-62.46	1776.83	-3946.93	219.74	1697.71	656.73	-321.53	78.51	1255.87	-312.12	84.25	649.32
0.78	-3456.3	188.04	-21.83	-3459.33	194.89	-20.52	-3690.97	255.25	-39.37	-3654.29	255.56	20.74	-3022.8	-6.45	-18.59	-3114.42	2.46	15.02	-1817.72	77.71	457.16	-1800.78	56.84	428.33	-4004.44	181.94	1328.34	0	0	0	-3905.88	44.24	1643.92	-3972.21	78.73	1725.11	-309.98	-62.46	1776.83	-3938.16	221.05	1697.46	657.16	-321.39	78.73	1255.79	-312.17	84.32	649.52
0.79	-3456.3	188.04	-21.83	-3459.33	194.89	-20.52	-3712.8	256.08	-43.08	-3675.36	256.62	17.45	-3022.8	-6.45	-18.59	-3114.42	2.46	15.02	-1817.72	77.71	457.16	-1800.78	56.84	428.33	-4004.44	181.94	1328.34	0	0	0	-3905.88	44.24	1643.92	-3972.21	78.73	1725.11	-309.98	-62.46	1776.83	-3942.71	221.48	1697.88	657.22	-321.43	78.84	1255.59	-312.39	84.23	649.64
0.8	-3456.3	188.04	-21.83	-3459.33	194.89	-20.52	-3690.67	256.06	-39.38	-3662.67	256.28	19.09	-3022.8	-6.45	-18.59	-3114.42	2.46	15.02	-1817.72	77.71	457.16	-1800.78	56.84	428.33	-4004.44	181.94	1328.34	0	0	0	-3905.88	44.24	1643.92	-3972.21	78.73	1725.11	-309.98	-62.46	1776.83	-3946.24	222.57	1697.99	657.1	-321.41	78.79	1255.84	-312.16	84.38	649.61
0.81	-3456.3	188.04	-21.83	-3459.33	194.89	-20.52	-3682.96	255.37	-38.41	-3658.48	256.34	19.75	-3022.8	-6.45	-18.59	-3114.42	2.46	15.02	-1817.72	77.71	457.16	-1800.78	56.84	428.33	-4004.44	181.94	1328.34	0	0	0	-3905.88	44.24	1643.92	-3972.21	78.73	1725.11	-309.98	-62.46	1776.83	-3945.95	223.48	1698.34	656.75	-321.21	78.63	1255.88	-312.26	84.44	649.51
0.82	-3456.3	188.04	-21.83	-3459.33	194.89	-20.52	-3690.47	254.74	-39.58	-3679.65	256.69	16.11	-3022.8	-6.45	-18.59	-3114.42	2.46	15.02	-1817.72	77.71	457.16	-1800.78	56.84	428.33	-4004.44	181.94	1328.34	0	0	0	-3905.88	44.24	1643.92	-3972.21	78.73	1725.11	-309.98	-62.46	1776.83	-3935.86	224.03	1698	656.91	-321.13	78.65	1255.99	-312.39	84.43	648.99
0.83	-3456.3	188.04	-21.83	-3459.33	194.89	-20.52	-3683.78	254.36	-38.49	-3664.38	257.07	19.16	-3022.8	-6.45	-18.59	-3114.42	2.46	15.02	-1817.72	77.71	457.16	-1800.78	56.84	428.33	-4004.44	181.94	1328.34	0	0	0	-3905.88	44.24	1643.92	-3972.21	78.73	1725.11	-309.98	-62.46	1776.83	-3927.32	224.95	1697.66	657.03	-321.25	78.75	1255.85	-312.62	84.19	649.25
0.84	-3456.3	188.04	-21.83	-3459.33	194.89	-20.52	-3681.05	255.59	-38.53	-3659.63	256.23	20.21	-3022.8	-6.45	-18.59	-3114.42	2.46	15.02	-1817.72	77.71	457.16	-1800.78	56.84	428.33	-4004.44	181.94	1328.34	0	0	0	-3905.88	44.24	1643.92	-3972.21	78.73	1725.11	-309.98	-62.46	1776.83	-3918.49	225.79	1697.76	656.59	-321.67	78.51	1256.04	-312.6	84.29	649.24
0.85	-3456.3	188.04	-21.83	-3459.33	194.89	-20.52	-3676.11	255.58	-36.85	-3693.09	256.57	15.07	-3022.8	-6.45	-18.59	-3114.42	2.46	15.02	-1817.72	77.71	457.16	-1800.78	56.84	428.33	-4004.44	181.94	1328.34	0	0	0	-3905.88	44.24	1643.92	-3972.21	78.73	1725.11	-309.98	-62.46	1776.83	-3903.21	226.96	1697.21	656.61	-321.79	78.55	1255.24	-312.77	84.1	649.18
0.86	-3456.3	188.04	-21.83	-3459.33	194.89	-20.52	-3689.4	254.62	-38.84	-3676.95	256.21	17.17	-3022.8	-6.45	-18.59	-3114.42	2.46	15.02	-1817.72	77.71	457.16	-1800.78	56.84	428.33	-4004.44	181.94	1328.34	0	0	0	-3905.88	44.24	1643.92	-3972.21	78.73	1725.11	-309.98	-62.46	1776.83	-3910.24	228.18	1697.51	656.97	-321.48	78.66	1255.65	-312.48	84.22	649.25
0.87	-3456.3	188.04	-21.83	-3459.33	194.89	-20.52	-3690.75	254.95	-39.37	-3675.12	257.2	17.37	-3022.8	-6.45	-18.59	-3114.42	2.46	15.02	-1817.72	77.71	457.16	-1800.78	56.84	428.33	-4004.44	181.94	1328.34	0	0	0	-3905.88	44.24	1643.92	-3972.21	78.73	1725.11	-309.98	-62.46	1776.83	-3902.3	229.13	1698.13	656.52	-321.52	78.44	1255.87	-312.33	84.35	649.43
0.88	-3456.3	188.04	-21.83	-3459.33	194.89	-20.52	-3707.59	255.25	-41.92	-3668.93	256.87	18.79	-3022.8	-6.45	-18.59	-3114.42	2.46	15.02	-1817.72	77.71	457.16	-1800.78	56.84	428.33	-4004.44	181.94	1328.34	0	0	0	-3905.88	44.24	1643.92	-3972.21	78.73	1725.11	-309.98	-62.46	1776.83	-3894.56	230.49	1697.95	656.87	-321.38	78.49	1256.01	-312.36	84.36	649.54
0.89	-3456.3	188.04	-21.83	-3459.33	194.89	-20.52	-3683.36	254.54	-38.18	-3675.32	256.94	16.95	-3022.8	-6.45	-18.59	-3114.42	2.46	15.02	-1817.72	77.71	457.16	-1800.78	56.84	428.33	-4004.44	181.94	1328.34	0	0	0	-3905.88	44.24	1643.92	-3972.21	78.73	1725.11	-309.98	-62.46	1776.83	-3892.86	232.37	1698.54	657.05	-321.45	78.55	1255.97	-312.44	84.22	649.24
0.9	-3456.3	188.04	-21.83	-3459.33	194.89	-20.52	-3687.5	254.58	-39.28	-3684.16	257.57	16.39	-3022.8	-6.45	-18.59	-3114.42	2.46	15.02	-1817.72	77.71	457.16	-1800.78	56.84	428.33	-4004.44	181.94	1328.34	0	0	0	-3905.88	44.24	1643.92	-3972.21	78.73	1725.11	-309.98	-62.46	1776.83	-3893.14	233.96	1699.53	657.44	-321.36	78.81	1255.89	-312.52	84.19	649.04
0.91	-3456.3	188.04	-21.83	-3459.33	194.89	-20.52	-3703.9	254.74	-42.28	-3679.87	257.69	16.36	-3022.8	-6.45	-18.59	-3114.42	2.46	15.02	-1817.72	77.71	457.16	-1800.78	56.84	428.33	-4004.44	181.94	1328.34	0	0	0	-3905.88	44.24	1643.92	-3972.21	78.73	1725.11	-309.98	-62.46	1776.83	-3925.84	236.01	1699.49	657.06	-321.54	78.51	1255.96	-312.39	84.27	648.34
0.92	-3456.3	188.04	-21.83	-3459.33	194.89	-20.52	-3690.81	254.26	-39.61	-3665.88	257.18	18.77	-3022.8	-6.45	-18.59	-3114.42	2.46	15.02	-1817.72	77.71	457.16	-1800.78	56.84	428.33	-4004.44	181.94	1328.34	0	0	0	-3905.88	44.24	1643.92	-3972.21	78.73	1725.11	-309.98	-62.46	1776.83	-3943.75	238.31	1699.58	657.16	-321.29	78.63	1255.65	-312.6	84.25	649.28
0.93	-3456.3	188.04	-21.83	-3459.33	194.89	-20.52	-3694.54	254.54	-39.7	-3677.52	257.18	16.92	-3022.8	-6.45	-18.59	-3114.42	2.46	15.02	-1817.72	77.71	457.16	-1800.78	56.84	428.33	-4004.44	181.94	1328.34	0	0	0	-3905.88	44.24	1643.92	-3972.21	78.73	1725.11	-309.98	-62.46	1776.83	-3954.05	240.56	1699.76	656.97	-321.37	78.63	1255.59	-312.65	84.14	649.38
0.94	-3456.3	188.04	-21.83	-3459.33	194.89	-20.52	-3683.78	255.91	-38.9	-3675.48	256.62	17.78	-3022.8	-6.45	-18.59	-3114.42	2.46	15.02	-1817.72	77.71	457.16	-1800.78	56.84	428.33	-4004.44	181.94	1328.34	0	0	0	-3905.88	44.24	1643.92	-3972.21	78.73	1725.11	-309.98	-62.46	1776.83	-3955.51	242.32	1700.04	657.26	-321.45	78.77	1255.6	-312.23	84.2	649.05
0.95	-3456.3	188.04	-21.83	-3459.33	194.89	-20.52	-3693.21	255.38	-39.99	-3669.59	257.14	18.88	-3022.8	-6.45	-18.59	-3114.42	2.46	15.02	-1817.72	77.71	457.16	-1800.78	56.84	428.33	-4004.44	181.94	1328.34	0	0	0	-3905.88	44.24	1643.92	-3972.21	78.73	1725.11	-309.98	-62.46	1776.83	-3964.58	243.89	1700.78	656.16	-321.53	78.31	1255.75	-312.4	84.34	649.47
0.96	-3456.3	188.04	-21.83	-3459.33	194.89	-20.52	-3686.21	255.4	-39.06	-3668.87	256.69	18.05	-3022.8	-6.45	-18.59	-3114.42	2.46	15.02	-1817.72	77.71	457.16	-1800.78	56.84	428.33	-4004.44	181.94	1328.34	0	0	0	-3905.88	44.24	1643.92	-3972.21	78.73	1725.11	-309.98	-62.46	1776.83	-3963.92	244.91	1700.66	656.85	-321.39	78.58	1255.45	-312.54	84.24	649.32
0.97	-3456.3	188.04	-21.83	-3459.33	194.89	-20.52	-3705.42	254.67	-42.46	-3663.26	256.96	18.81	-3022.8	-6.45	-18.59	-3114.42	2.46	15.02	-1817.72	77.71	457.16	-1800.78	56.84	428.33	-4004.44	181.94	1328.34	0	0	0	-3905.88	44.24	1643.92	-3972.21	78.73	1725.11	-309.98	-62.46	1776.83	-3964.81	247.18	1700.61	657.09	-321.61	78.49	1255.59	-312.4	84.29	649.31
0.98	-3456.3	188.04	-21.83	-3459.33	194.89	-20.52	-3706.45	254.52	-41.82	-3672.67	257.08	17.93	-3022.8	-6.45	-18.59	-3114.42	2.46	15.02	-1817.72	77.71	457.16	-1800.78	56.84	428.33	-4004.44	181.94	1328.34	0	0	0	-3905.88	44.24	1643.92	-3972.21	78.73	1725.11	-309.98	-62.46	1776.83	-3978.5	249.32	1701.79	656.72	-321.4	78.45	1255.89	-312.33	84.26	649.27
0.99	-3456.3	188.04	-21.83	-3459.33	194.89	-20.52	-3687.96	254.88	-39.3	-3657.06	257.1	21	-3022.8	-6.45	-18.59	-3114.42	2.46	15.02	-1817.72	77.71	457.16	-1800.78	56.84	428.33	-4004.44	181.94	1328.34	0	0	0	-3905.88	44.24	1643.92	-3972.21	78.73	1725.11	-309.98	-62.46	1776.83	-3968.11	250.25	1701.85	656.68	-321.4	78.52	1256.05	-312.15	84.41	649.33
1	-3456.3	188.04	-21.83	-3459.33	194.89	-20.52	-3680.93	255.18	-38.42	-3663.45	255.75	19.5	-3022.8	-6.45	-18.59	-3114.42	2.46	15.02	-1817.72	77.71	457.16	-1800.78	56.84	428.33	-4004.44	181.94	1328.34	0	0	0	-3905.88	44.24	1643.92	-3972.21	78.73	1725.11	-309.98	-62.46	1776.83	-3981.44	252.26	1702.48	656.49	-321.21	78.51	1255.79	-312.3	84.34	649.06
1.01	-3456.3	188.04	-21.83	-3459.33	194.89	-20.52	-3700.86	255.19	-41.69	-3666.66	258.15	20.17	-3022.8	-6.45	-18.59	-3114.42	2.46	15.02	-1817.72	77.71	457.16	-1800.78	56.84	428.33	-4004.44	181.94	1328.34	0	0	0	-3905.88	44.24	1643.92	-3972.21	78.73	1725.11	-309.98	-62.46	1776.83	-3985.64	254.05	1703.26	656.83	-321.4	78.68	1256.07	-312.33	84.35	649.17
1.02	-3456.3	188.04	-21.83	-3459.33	194.89	-20.52	-3696.37	255.63	-40.13	-3651.93	257.94	22.03	-3022.8	-6.45	-18.59	-3114.42	2.46	15.02	-1817.72	77.71	457.16	-1800.78	56.84	428.33	-4004.44	181.94	1328.34	0	0	0	-3905.88	44.24	1643.92	-3972.21	78.73	1725.11	-309.98	-62.46	1776.83	-3972.56	254.81	1702.67	656.73	-321.44	78.52	1255.83	-312.3	84.34	649.29
1.03	-3456.3	188.04	-21.83	-3459.33	194.89	-20.52	-3699.31	254.86	-40.3	-3650.37	257.69	22.06	-3022.8	-6.45	-18.59	-3114.42	2.46	15.02	-1817.72	77.71	457.16	-1800.78	56.84	428.33	-4004.44	181.94	1328.34	0	0	0	-3905.88	44.24	1643.92	-3972.21	78.73	1725.11	-309.98	-62.46	1776.83	-3978.83	256.92	1703.33	657.22	-321.3	78.65	1255.89	-312.44	84.32	649.19
1.04	-3456.3	188.04	-21.83	-3459.33	194.89	-20.52	-3712.45	254.92	-42.71	-3651.05	257.08	21.62	-3022.8	-6.45	-18.59	-3114.42	2.46	15.02	-1817.72	77.71	457.16	-1800.78	56.84	428.33	-4004.44	181.94	1328.34	0	0	0	-3905.88	44.24	1643.92	-3972.21	78.73	1725.11	-309.98	-62.46	1776.83	-3984.05	257.39	1703.94	657.49	-321.47	78.73	1255.93	-312.5	84.15	649.6
1.05	-3456.3	188.04	-21.83	-3459.33	194.89	-20.52	-3697.4	254.98	-40.39	-3671.83	257.92	18.68	-3022.8	-6.45	-18.59	-3114.42	2.46	15.02	-1817.72	77.71	457.16	-1800.78	56.84	428.33	-4004.44	181.94	1328.34	0	0	0	-3905.88	44.24	1643.92	-3972.09	77.56	1723.82	-309.98	-62.46	1776.83	-3995.39	258.73	1705.02	656.8	-321.45	78.57	1255.82	-312.18	84.33	649.16
1.06	-3456.3	188.04	-21.83	-3459.33	194.89	-20.52	-3704.99	255.45	-41.71	-3659.73	257.83	20.5	-3022.8	-6.45	-18.59	-3114.42	2.46	15.02	-1817.72	77.71	457.16	-1800.78	56.84	428.33	-4004.44	181.94	1328.34	0	0	0	-3905.88	44.24	1643.92	-4004.9	78.09	1723.03	-309.98	-62.46	1776.83	-4012.1	259.43	1706.24	657.28	-321.56	78.69	1255.91	-312.29	84.29	648.78
1.07	-3456.3	188.04	-21.83	-3459.33	194.89	-20.52	-3688.67	254.7	-38.94	-3652.88	256.42	22.28	-3022.8	-6.45	-18.59	-3114.42	2.46	15.02	-1817.72	77.71	457.16	-1800.78	56.84	428.33	-4004.44	181.94	1328.34	0	0	0	-3905.88	44.24	1643.92	-3995.7	78.64	1719.93	-309.98	-62.46	1776.83	-4001.83	260.07	1706.33	656.89	-321.54	78.58	1255.97	-312.44	84.28	649
1.08	-3456.3	188.04	-21.83	-3459.33	194.89	-20.52	-3706.94	255.27	-42.46	-3658.61	257.28	21.16	-3022.8	-6.45	-18.59	-3114.42	2.46	15.02	-1817.72	77.71	457.16	-1800.78	56.84	428.33	-4004.44	181.94	1328.34	0	0	0	-3905.88	44.24	1643.92	-3992.03	78.13	1717.2	-309.98	-62.46	1776.83	-4003.65	260.56	1706.25	656.61	-321.69	78.34	1256.15	-312.4	84.41	648.48
1.09	-3456.3	188.04	-21.83	-3459.33	194.89	-20.52	-3692.18	254.82	-39.58	-3662.38	257.44	21.13	-3022.8	-6.45	-18.59	-3114.42	2.46	15.02	-1817.72	77.71	457.16	-1800.78	56.84	428.33	-4004.44	181.94	1328.34	0	0	0	-3905.88	44.24	1643.92	-3992.94	77.95	1714.7	-309.98	-62.46	1776.83	-4002.63	261.18	1707.11	656.58	-321.51	78.41	1255.82	-312.14	84.36	648.71
1.1	-3456.3	188.04	-21.83	-3459.33	194.89	-20.52	-3695.31	255.41	-40.54	-3652.86	256.44	22.28	-3022.8	-6.45	-18.59	-3114.42	2.46	15.02	-1817.72	77.71	457.16	-1800.78	56.84	428.33	-4004.44	181.94	1328.34	0	0	0	-3905.88	44.24	1643.92	-3975.92	79.79	1711.62	-309.98	-62.46	1776.83	-4002.44	261.99	1707.76	656.46	-321.6	78.43	1255.68	-312.34	84.31	648.93
1.11	-3456.3	188.04	-21.83	-3459.33	194.89	-20.52	-3681.82	253.75	-37.64	-3650.56	257.59	23.36	-3022.8	-6.45	-18.59	-3114.42	2.46	15.02	-1817.72	77.71	457.16	-1800.78	56.84	428.33	-4004.44	181.94	1328.34	0	0	0	-3905.88	44.24	1643.92	-4001.46	79.45	1710.64	-309.98	-62.46	1776.83	-4017.68	261.13	1707.99	657.43	-321.41	78.72	1255.94	-312.54	84.3	648.75
1.12	-3456.3	188.04	-21.83	-3459.33	194.89	-20.52	-3698.85	254.74	-40.31	-3659.12	257.83	21.76	-3022.8	-6.45	-18.59	-3114.42	2.46	15.02	-1817.72	77.71	457.16	-1800.78	56.84	428.33	-4004.44	181.94	1328.34	0	0	0	-3905.88	44.24	1643.92	-3984.55	80.14	1708.04	-309.98	-62.46	1776.83	-4028.87	260.28	1708.85	656.75	-321.48	78.58	1256.17	-312.43	84.44	648.95
1.13	-3456.3	188.04	-21.83	-3459.33	194.89	-20.52	-3715.23	254.71	-43.14	-3658.16	257.68	21.45	-3022.8	-6.45	-18.59	-3114.42	2.46	15.02	-1817.72	77.71	457.16	-1800.78	56.84	428.33	-4004.44	181.94	1328.34	0	0	0	-3905.88	44.24	1643.92	-3949.53	81.68	1704.48	-309.98	-62.46	1776.83	-4014.56	260.17	1707.65	656.74	-321.52	78.6	1255.93	-312.43	84.14	648.84
1.14	-3456.3	188.04	-21.83	-3459.33	194.89	-20.52	-3682.87	253.59	-37.56	-3647.54	257.65	23.8	-3022.8	-6.45	-18.59	-3114.42	2.46	15.02	-1817.72	77.71	457.16	-1800.78	56.84	428.33	-4004.44	181.94	1328.34	0	0	0	-3905.88	44.24	1643.92	-3984.75	81.86	1703.64	-309.98	-62.46	1776.83	-4031.24	262.03	1708.97	657.3	-321.54	78.62	1255.55	-312.2	84.17	648.41
1.15	-3456.3	188.04	-21.83	-3459.33	194.89	-20.52	-3694.8	254.84	-39.95	-3653.17	256.9	22.25	-3022.8	-6.45	-18.59	-3114.42	2.46	15.02	-1817.72	77.71	457.16	-1800.78	56.84	428.33	-4004.44	181.94	1328.34	0	0	0	-3905.88	44.24	1643.92	-3966.78	84.27	1700.22	-309.98	-62.46	1776.83	-4039.37	262.93	1709.86	657.22	-321.7	78.67	1255.16	-312.41	84.28	648.79
1.16	-3456.3	188.04	-21.83	-3459.33	194.89	-20.52	-3685.08	254.61	-37.97	-3662.53	258.12	20.45	-3022.8	-6.45	-18.59	-3114.42	2.46	15.02	-1817.72	77.71	457.16	-1800.78	56.84	428.33	-4004.44	181.94	1328.34	0	0	0	-3905.88	44.24	1643.92	-3941.6	85.59	1696.73	-309.98	-62.46	1776.83	-4059.36	263.02	1709.88	656.94	-321.49	78.57	1255.6	-312.31	84.4	649.21
1.17	-3456.3	188.04	-21.83	-3459.33	194.89	-20.52	-3698.83	254.61	-40.23	-3664.97	258.14	20.37	-3022.8	-6.45	-18.59	-3114.42	2.46	15.02	-1817.72	77.71	457.16	-1800.78	56.84	428.33	-4004.44	181.94	1328.34	0	0	0	-3905.88	44.24	1643.92	-3967.56	87.34	1695.29	-309.98	-62.46	1776.83	-4068.07	263.43	1710.31	656.71	-321.65	78.53	1255.82	-312.28	84.24	648.6
1.18	-3456.3	188.04	-21.83	-3459.33	194.89	-20.52	-3683.5	254.67	-37.37	-3663.44	258.15	20.16	-3022.8	-6.45	-18.59	-3114.42	2.46	15.02	-1817.72	77.71	457.16	-1800.78	56.84	428.33	-4004.44	181.94	1328.34	0	0	0	-3905.88	44.24	1643.92	-3957.46	88.3	1692.02	-309.98	-62.46	1776.83	-4076.63	263.83	1710.73	657.35	-321.67	78.6	1255.88	-312.43	84.25	648.77
1.19	-3456.3	188.04	-21.83	-3459.33	194.89	-20.52	-3702.15	254.52	-39.94	-3648.93	258.38	23.14	-3022.8	-6.45	-18.59	-3114.42	2.46	15.02	-1817.72	77.71	457.16	-1800.78	56.84	428.33	-4004.44	181.94	1328.34	0	0	0	-3905.88	44.24	1643.92	-3938.41	90.69	1687.72	-309.98	-62.46	1776.83	-4085.06	264.23	1711.15	657.44	-321.56	78.76	1255.81	-312.44	84.25	648.92
1.2	-3456.3	188.04	-21.83	-3459.33	194.89	-20.52	-3694.15	255.01	-39.12	-3642.81	258.27	23.06	-3022.8	-6.45	-18.59	-3114.42	2.46	15.02	-1817.72	77.71	457.16	-1800.78	56.84	428.33	-4004.44	181.94	1328.34	0	0	0	-3905.88	44.24	1643.92	-3930.53	94.84	1685.6	-309.98	-62.46	1776.83	-4093.33	264.62	1711.57	657.17	-321.34	78.63	1255.69	-312.36	84.19	649.15
1.21	-3456.3	188.04	-21.83	-3459.33	194.89	-20.52	-3691.22	254.21	-38.91	-3660.84	258.34	19.85	-3022.8	-6.45	-18.59	-3114.42	2.46	15.02	-1817.72	77.71	457.16	-1800.78	56.84	428.33	-4004.44	181.94	1328.34	0	0	0	-3905.88	44.24	1643.92	-3932.76	95.65	1682.56	-309.98	-62.46	1776.83	-4101.47	265	1711.97	657.55	-321.25	78.79	1255.62	-312.28	84.2	649.04
1.22	-3456.3	188.04	-21.83	-3459.33	194.89	-20.52	-3694.16	254.53	-39.04	-3671.44	259.03	18.53	-3022.8	-6.45	-18.59	-3114.42	2.46	15.02	-1817.72	77.71	457.16	-1800.78	56.84	428.33	-4004.44	181.94	1328.34	0	0	0	-3905.88	44.24	1643.92	-3928.22	98.53	1679.96	-309.98	-62.46	1776.83	-4109.46	265.38	1712.37	657.02	-321.17	78.8	1255.83	-312.31	84.32	649.12
1.23	-3456.3	188.04	-21.83	-3459.33	194.89	-20.52	-3694.32	253.93	-40.15	-3663.22	258.83	19.1	-3022.8	-6.45	-18.59	-3114.42	2.46	15.02	-1817.72	77.71	457.16	-1800.78	56.84	428.33	-4004.44	181.94	1328.34	0	0	0	-3905.88	44.24	1643.92	-3920.83	100.66	1677.88	-309.98	-62.46	1776.83	-4117.31	265.76	1712.77	657.27	-321.29	78.73	1255.67	-312.23	84.26	649.12
1.24	-3456.3	188.04	-21.83	-3459.33	194.89	-20.52	-3685.55	253.96	-38.38	-3664.28	259.48	19.65	-3022.8	-6.45	-18.59	-3114.42	2.46	15.02	-1817.72	77.71	457.16	-1800.78	56.84	428.33	-4004.44	181.94	1328.34	0	0	0	-3905.88	44.24	1643.92	-3936.98	103.2	1675.47	-309.98	-62.46	1776.83	-4125.01	266.13	1713.16	656.7	-321.53	78.45	1255.85	-312.41	84.35	648.72
1.25	-3456.3	188.04	-21.83	-3459.33	194.89	-20.52	-3696.26	255.21	-39.69	-3661.05	259.8	20.01	-3022.8	-6.45	-18.59	-3114.42	2.46	15.02	-1817.72	77.71	457.16	-1800.78	56.84	428.33	-4004.44	181.94	1328.34	0	0	0	-3905.88	44.24	1643.92	-3908.63	104.43	1671.9	-309.98	-62.46	1776.83	-4132.58	266.5	1713.54	656.42	-321.46	78.43	1255.63	-312.64	84.05	648.69
1.26	-3456.3	188.04	-21.83	-3459.33	194.89	-20.52	-3693.24	254.52	-39.48	-3661.38	260.34	19.76	-3022.8	-6.45	-18.59	-3114.42	2.46	15.02	-1817.72	77.71	457.16	-1800.78	56.84	428.33	-4004.44	181.94	1328.34	0	0	0	-3905.88	44.24	1643.92	-3915.02	107.09	1670.01	-309.98	-62.46	1776.83	-4140.01	266.86	1713.92	656.97	-321.43	78.62	1255.86	-312.54	84.09	649.02
1.27	-3456.3	188.04	-21.83	-3459.33	194.89	-20.52	-3680.95	255.2	-37.58	-3655.58	260.19	20.59	-3022.8	-6.45	-18.59	-3114.42	2.46	15.02	-1817.72	77.71	457.16	-1800.78	56.84	428.33	-4004.44	181.94	1328.34	0	0	0	-3905.88	44.24	1643.92	-3916.55	109.29	1668.36	-309.98	-62.46	1776.83	-4147.29	267.21	1714.29	657.35	-321.55	78.68	1255.82	-312.51	84.24	649.39
1.28	-3456.3	188.04	-21.83	-3459.33	194.89	-20.52	-3706.31	254.83	-41.24	-3676.99	261.04	16.29	-3022.8	-6.45	-18.59	-3114.42	2.46	15.02	-1817.72	77.71	457.16	-1800.78	56.84	428.33	-4004.44	181.94	1328.34	0	0	0	-3905.88	44.24	1643.92	-3909.23	111.8	1665.46	-309.98	-62.46	1776.83	-4154.44	267.56	1714.65	657.06	-321.28	78.67	1255.78	-312.52	84.37	649.47
1.29	-3456.3	188.04	-21.83	-3459.33	194.89	-20.52	-3695.17	255.55	-40.1	-3649.68	261.71	21.02	-3022.8	-6.45	-18.59	-3114.42	2.46	15.02	-1817.72	77.71	457.16	-1800.78	56.84	428.33	-4004.44	181.94	1328.34	0	0	0	-3905.88	44.24	1643.92	-3909.76	114.65	1664.35	-309.98	-62.46	1776.83	-4161.44	267.91	1715.01	657.25	-321.29	78.72	1255.85	-312.55	84.26	649.39
1.3	-3456.3	188.04	-21.83	-3459.33	194.89	-20.52	-3676.82	254.93	-37.18	-3659.33	261.7	18.98	-3022.8	-6.45	-18.59	-3114.42	2.46	15.02	-1817.72	77.71	457.16	-1800.78	56.84	428.33	-4004.44	181.94	1328.34	0	0	0	-3905.88	44.24	1643.92	-3905.8	116.27	1661.96	-309.98	-62.46	1776.83	-4168.31	268.25	1715.36	657.14	-321.44	78.69	1255.7	-312.33	84.23	649.36
1.31	-3456.3	188.04	-21.83	-3459.33	194.89	-20.52	-3691.03	255.42	-39.54	-3649.21	262.96	20.86	-3022.8	-6.45	-18.59	-3114.42	2.46	15.02	-1817.72	77.71	457.16	-1800.78	56.84	428.33	-4004.44	181.94	1328.34	0	0	0	-3905.88	44.24	1643.92	-3898.31	118.66	1660.15	-309.98	-62.46	1776.83	-4175.04	268.58	1715.71	656.84	-321.68	78.52	1255.88	-312.41	84.3	649.17
1.32	-3456.3	188.04	-21.83	-3459.33	194.89	-20.52	-3680.16	256	-38.14	-3656.28	263.82	19.77	-3022.8	-6.45	-18.59	-3114.42	2.46	15.02	-1817.72	77.71	457.16	-1800.78	56.84	428.33	-4004.44	181.94	1328.34	0	0	0	-3905.88	44.24	1643.92	-3885.83	120.71	1658.84	-309.98	-62.46	1776.83	-4181.63	268.91	1716.05	656.97	-321.43	78.71	1255.58	-312.45	84.17	648.87
1.33	-3456.3	188.04	-21.83	-3459.33	194.89	-20.52	-3695.36	256.07	-40.19	-3670.71	264.55	17.26	-3022.8	-6.45	-18.59	-3114.42	2.46	15.02	-1817.72	77.71	457.16	-1800.78	56.84	428.33	-4004.44	181.94	1328.34	0	0	0	-3905.88	44.24	1643.92	-3887.86	123.07	1657.23	-309.98	-62.46	1776.83	-4188.08	269.24	1716.38	657.15	-321.39	78.67	1255.53	-312.54	84.18	648.42
1.34	-3456.3	188.04	-21.83	-3459.33	194.89	-20.52	-3674.38	258.77	-37.16	-3648.8	265.72	20.49	-3022.8	-6.45	-18.59	-3114.42	2.46	15.02	-1817.72	77.71	457.16	-1800.78	56.84	428.33	-4004.44	181.94	1328.34	0	0	0	-3905.88	44.24	1643.92	-3878.05	125.32	1654.4	-309.98	-62.46	1776.83	-4194.4	269.56	1716.71	656.98	-321.53	78.57	1255.74	-312.49	84.2	648.39
1.35	-3456.3	188.04	-21.83	-3459.33	194.89	-20.52	-3689.78	259.13	-40.31	-3647.66	266.98	20.87	-3022.8	-6.45	-18.59	-3114.42	2.46	15.02	-1817.72	77.71	457.16	-1800.78	56.84	428.33	-4004.44	181.94	1328.34	0	0	0	-3905.88	44.24	1643.92	-3884.07	127.59	1653.22	-309.98	-62.46	1776.83	-4200.58	269.88	1717.03	656.78	-321.46	78.56	1255.56	-312.58	84.17	648.34
1.36	-3456.3	188.04	-21.83	-3459.33	194.89	-20.52	-3694.03	260.18	-40.5	-3655.48	267.28	18.5	-3022.8	-6.45	-18.59	-3114.42	2.46	15.02	-1817.72	77.71	457.16	-1800.78	56.84	428.33	-4004.44	181.94	1328.34	0	0	0	-3905.88	44.24	1643.92	-3875.71	129.45	1652.21	-309.98	-62.46	1776.83	-4206.62	270.19	1717.35	656.34	-321.69	78.41	1255.6	-312.39	84.24	649.33
1.37	-3456.3	188.04	-21.83	-3459.33	194.89	-20.52	-3673.21	259.8	-37.15	-3662	270	18.01	-3022.8	-6.45	-18.59	-3114.42	2.46	15.02	-1817.72	77.71	457.16	-1800.78	56.84	428.33	-4004.44	181.94	1328.34	0	0	0	-3905.88	44.24	1643.92	-3888.46	131.46	1651.35	-309.98	-62.46	1776.83	-4212.53	270.49	1717.66	656.97	-321.68	78.53	1255.83	-312.66	84.23	649.25
1.38	-3456.3	188.04	-21.83	-3459.33	194.89	-20.52	-3689	263.15	-38.73	-3670.05	272.78	17.51	-3022.8	-6.45	-18.59	-3114.42	2.46	15.02	-1817.72	77.71	457.16	-1800.78	56.84	428.33	-4004.44	181.94	1328.34	0	0	0	-3905.88	44.24	1643.92	-3851.83	133.33	1647.92	-309.98	-62.46	1776.83	-4218.3	270.8	1717.97	656.83	-321.37	78.5	1255.62	-312.53	84.18	649.06
1.39	-3456.3	188.04	-21.83	-3459.33	194.89	-20.52	-3677.51	264.11	-38.28	-3655.47	273.57	20.49	-3022.8	-6.45	-18.59	-3114.42	2.46	15.02	-1817.72	77.71	457.16	-1800.78	56.84	428.33	-4004.44	181.94	1328.34	0	0	0	-3905.88	44.24	1643.92	-3874.39	136.4	1647.28	-309.98	-62.46	1776.83	-4223.94	271.09	1718.27	657.14	-321.32	78.69	1255.57	-312.44	84.15	649.35
1.4	-3456.3	188.04	-21.83	-3459.33	194.89	-20.52	-3681.41	266.7	-38.44	-3677.64	275.22	20.23	-3022.8	-6.45	-18.59	-3114.42	2.46	15.02	-1817.72	77.71	457.16	-1800.78	56.84	428.33	-4004.44	181.94	1328.34	0	0	0	-3905.88	44.24	1643.92	-3858.59	137.43	1645.47	-309.98	-62.46	1776.83	-4229.45	271.38	1718.56	656.77	-321.95	78.55	1255.61	-312.51	84.18	649.37
1.41	-3456.3	188.04	-21.83	-3459.33	194.89	-20.52	-3686.42	268.34	-38.45	-3691.4	277.56	23.45	-3022.8	-6.45	-18.59	-3114.42	2.46	15.02	-1817.72	77.71	457.16	-1800.78	56.84	428.33	-4004.44	181.94	1328.34	0	0	0	-3905.88	44.24	1643.92	-3883.98	138.93	1645.3	-309.98	-62.46	1776.83	-4234.82	271.67	1718.85	656.67	-321.77	78.41	1255.4	-312.49	84.06	648.94
1.42	-3456.3	188.04	-21.83	-3459.33	194.89	-20.52	-3697.51	270.13	-40.01	-3697.77	279.4	24.29	-3022.8	-6.45	-18.59	-3114.42	2.46	15.02	-1817.72	77.71	457.16	-1800.78	56.84	428.33	-4004.44	181.94	1328.34	0	0	0	-3901.13	48.12	1643.33	-3842.83	141.19	1642.51	-309.98	-62.46	1776.83	-4240.06	271.96	1719.14	656.71	-321.66	78.49	1255.66	-312.27	84.22	649.38
1.43	-3456.3	188.04	-21.83	-3459.33	194.89	-20.52	-3688.02	271.28	-39.21	-3704.04	281.24	25.2	-3022.8	-6.45	-18.59	-3114.42	2.46	15.02	-1817.72	77.71	457.16	-1800.78	56.84	428.33	-4004.44	181.94	1328.34	0	0	0	-3892.41	51.05	1641.06	-3840.76	143.49	1640.73	-309.98	-62.46	1776.83	-4245.16	272.23	1719.42	657.01	-321.55	78.62	1255.53	-312.21	84.28	649.65
1.44	-3456.3	188.04	-21.83	-3459.33	194.89	-20.52	-3689.94	272.61	-40.74	-3710.22	283.07	26.16	-3022.8	-6.45	-18.59	-3114.42	2.46	15.02	-1817.72	77.71	457.16	-1800.78	56.84	428.33	-4004.44	181.94	1328.34	0	0	0	-3893.37	51.82	1640.69	-3852.42	146.38	1639.78	-309.98	-62.46	1776.83	-4250.14	272.51	1719.69	657.42	-321.57	78.7	1255.36	-312.62	84.16	649.44
1.45	-3456.3	188.04	-21.83	-3459.33	194.89	-20.52	-3678.14	273.81	-38.16	-3716.31	284.88	27.19	-3022.8	-6.45	-18.59	-3114.42	2.46	15.02	-1817.72	77.71	457.16	-1800.78	56.84	428.33	-4004.44	181.94	1328.34	0	0	0	-3917.13	53.56	1638.58	-3831.33	148.63	1638.83	-309.98	-62.46	1776.83	-4254.98	272.78	1719.96	656.93	-321.64	78.53	1255.83	-312.69	84.1	649.49
1.46	-3456.3	188.04	-21.83	-3459.33	194.89	-20.52	-3659.34	275.06	-35.99	-3722.31	286.68	28.27	-3022.8	-6.45	-18.59	-3114.42	2.46	15.02	-1817.72	77.71	457.16	-1800.78	56.84	428.33	-4004.44	181.94	1328.34	0	0	0	-3869.82	54.2	1637.92	-3835.78	150.02	1638.1	-309.98	-62.46	1776.83	-4259.69	273.04	1720.22	657.33	-321.37	78.71	1255.56	-312.41	84.2	649.16
1.47	-3456.3	188.04	-21.83	-3459.33	194.89	-20.52	-3654.12	276.67	-35.37	-3728.21	288.47	29.42	-3022.8	-6.45	-18.59	-3114.42	2.46	15.02	-1817.72	77.71	457.16	-1800.78	56.84	428.33	-4004.44	181.94	1328.34	0	0	0	-3849.46	56.69	1636.68	-3814.86	152.03	1636.29	-309.98	-62.46	1776.83	-4264.27	273.3	1720.48	657.17	-321.69	78.55	1255.9	-312.16	84.32	648.82
1.48	-3456.3	188.04	-21.83	-3459.33	194.89	-20.52	-3648.94	278.27	-34.69	-3734.03	290.25	30.62	-3022.8	-6.45	-18.59	-3114.42	2.46	15.02	-1817.72	77.71	457.16	-1800.78	56.84	428.33	-4004.44	181.94	1328.34	0	0	0	-3897.32	57.29	1637.15	-3805.17	154.81	1635.47	-309.98	-62.46	1776.83	-4268.73	273.55	1720.73	657.01	-321.43	78.56	1255.84	-312.11	84.32	648.84
1.49	-3456.3	188.04	-21.83	-3459.33	194.89	-20.52	-3643.8	279.86	-33.95	-3739.75	292.02	31.88	-3022.8	-6.45	-18.59	-3114.42	2.46	15.02	-1817.72	77.71	457.16	-1800.78	56.84	428.33	-4004.44	181.94	1328.34	0	0	0	-3897.47	59.6	1637.24	-3826.67	156.52	1634.9	-309.98	-62.46	1776.83	-4273.05	273.8	1720.97	656.55	-321.7	78.26	1255.72	-312.38	84.26	649.31
1.5	-3456.3	188.04	-21.83	-3459.33	194.89	-20.52	-3638.7	281.45	-33.16	-3745.38	293.77	33.21	-3022.8	-6.45	-18.59	-3114.42	2.46	15.02	-1817.72	77.71	457.16	-1800.78	56.84	428.33	-4004.43	181.94	1328.34	0	0	0	-3872.6	59.95	1634.79	-3811.95	159.31	1633.78	-309.98	-62.46	1776.83	-4277.24	274.05	1721.21	656.89	-321.62	78.42	1255.69	-312.73	84.13	649.26
1.51	-3456.3	188.04	-21.83	-3459.33	194.89	-20.52	-3633.63	283.02	-32.32	-3750.91	295.52	34.58	-3022.8	-6.45	-18.59	-3114.42	2.46	15.02	-1817.72	77.71	457.16	-1800.78	56.84	428.33	-3988	181.03	1328.9	0	0	0	-3818.63	61.62	1633.44	-3802.17	159.51	1632.9	-309.98	-62.46	1776.83	-4281.31	274.29	1721.45	657	-321.82	78.43	1255.84	-312.55	84.17	649.56
1.52	-3456.3	188.04	-21.83	-3459.33	194.89	-20.52	-3628.6	284.59	-31.42	-3756.36	297.25	36.02	-3022.8	-6.45	-18.59	-3114.42	2.46	15.02	-1817.72	77.71	457.16	-1800.78	56.84	428.33	-3980.08	182.12	1327.85	0	0	0	-3808.55	63	1631.86	-3804.89	163.74	1631.58	-309.98	-62.46	1776.83	-4285.24	274.53	1721.68	656.91	-321.71	78.53	1255.48	-312.49	84.17	649.46
1.53	-3456.3	188.04	-21.83	-3459.33	194.89	-20.52	-3623.6	286.16	-30.47	-3761.71	298.97	37.51	-3022.8	-6.45	-18.59	-3114.42	2.46	15.02	-1817.72	77.71	457.16	-1800.78	56.84	428.33	-3988.2	182.99	1327.65	0	0	0	-3849.87	64.29	1632.61	-3819.84	164.86	1631.67	-309.98	-62.46	1776.83	-4289.05	274.76	1721.91	657.25	-321.63	78.71	1255.98	-312.73	84.24	649.72
1.54	-3456.3	188.04	-21.83	-3459.33	194.89	-20.52	-3618.64	287.71	-29.46	-3766.97	300.68	39.06	-3022.8	-6.45	-18.59	-3114.42	2.46	15.02	-1817.72	77.71	457.16	-1800.78	56.84	428.33	-3998.18	182.71	1327.89	0	0	0	-3824.4	66.58	1631.17	-3785.65	166.62	1629.73	-309.98	-62.46	1776.83	-4292.73	274.99	1722.13	657.03	-321.59	78.64	1256.11	-312.41	84.28	649.41
1.55	-3456.3	188.04	-21.83	-3459.33	194.89	-20.52	-3613.71	289.26	-28.41	-3772.14	302.38	40.66	-3022.8	-6.45	-18.59	-3114.42	2.46	15.02	-1817.72	77.71	457.16	-1800.78	56.84	428.33	-3980.12	184.41	1327.95	0	0	0	-3832.89	68.37	1630.56	-3773.37	168.93	1628.36	-309.98	-62.46	1776.83	-4296.29	275.21	1722.34	656.82	-321.35	78.6	1255.88	-312.38	84.11	649.46
1.56	-3456.3	188.04	-21.83	-3459.33	194.89	-20.52	-3608.82	290.8	-27.3	-3777.22	304.07	42.31	-3022.8	-6.45	-18.59	-3114.42	2.46	15.02	-1817.72	77.71	457.16	-1800.78	56.84	428.33	-3972.18	184.57	1327.86	0	0	0	-3813.92	70.4	1628.38	-3776.8	171.36	1627.77	-309.98	-62.46	1776.83	-4299.72	275.43	1722.55	657.29	-321.56	78.67	1255.59	-312.08	84.2	649.17
1.57	-3456.3	188.04	-21.83	-3459.33	194.89	-20.52	-3603.96	292.34	-26.14	-3782.21	305.74	44.02	-3022.8	-6.45	-18.59	-3114.42	2.46	15.02	-1817.72	77.71	457.16	-1800.78	56.84	428.33	-3957.9	184.22	1327.91	0	0	0	-3843.21	71.41	1629.4	-3767.32	171.66	1626.89	-309.98	-62.46	1776.83	-4303.02	275.65	1722.76	657.22	-321.31	78.65	1255.71	-312.38	84.18	648.92
1.58	-3456.3	188.04	-21.83	-3459.33	194.89	-20.52	-3599.14	293.86	-24.93	-3787.11	307.41	45.79	-3022.8	-6.45	-18.59	-3114.42	2.46	15.02	-1817.72	77.71	457.16	-1800.78	56.84	428.33	-3943.71	185.7	1327.96	0	0	0	-3814.56	72.4	1628.67	-3756.15	174.59	1625.11	-309.98	-62.46	1776.83	-4306.2	275.86	1722.96	656.97	-321.46	78.57	1255.52	-312.35	84.21	648.94
1.59	-3456.3	188.04	-21.83	-3459.33	194.89	-20.52	-3594.34	295.38	-23.66	-3791.92	309.06	47.6	-3022.8	-6.45	-18.59	-3114.42	2.46	15.02	-1817.72	77.71	457.16	-1800.78	56.84	428.33	-3911.33	185.81	1327.77	0	0	0	-3803.39	76.03	1627.37	-3771.53	175.37	1624.25	-309.98	-62.46	1776.83	-4309.26	276.06	1723.15	657.21	-321.32	78.76	1255.64	-312.22	84.33	649.53
1.6	-3456.3	188.04	-21.83	-3459.33	194.89	-20.52	-3589.58	296.9	-22.35	-3796.63	310.7	49.47	-3022.8	-6.45	-18.59	-3114.42	2.46	15.02	-1817.72	77.71	457.16	-1800.78	56.84	428.33	-3964.07	186.44	1328.16	0	0	0	-3805.02	76.9	1626.14	-3773.58	178.47	1623.51	-309.98	-62.46	1776.83	-4312.19	276.26	1723.34	656.75	-321.42	78.47	1255.76	-312.36	84.32	649.61
1.61	-3456.3	188.04	-21.83	-3459.33	194.89	-20.52	-3584.86	298.4	-20.99	-3801.26	312.33	51.39	-3022.8	-6.45	-18.59	-3114.42	2.46	15.02	-1817.72	77.71	457.16	-1800.78	56.84	428.33	-3953.47	187.03	1327.78	0	0	0	-3816.82	78.72	1625.11	-3781.83	181.04	1622.94	-309.98	-62.46	1776.83	-4314.99	276.46	1723.53	656.96	-321.45	78.62	1256.01	-312.12	84.44	649.36
1.62	-3456.3	188.04	-21.83	-3459.33	194.89	-20.52	-3580.16	299.9	-19.58	-3805.8	313.95	53.36	-3022.8	-6.45	-18.59	-3114.42	2.46	15.02	-1817.72	77.71	457.16	-1800.78	56.84	428.33	-3950.65	187.32	1328.14	0	0	0	-3818.66	80.1	1622.94	-3770.42	182.55	1622.67	-309.98	-62.46	1776.83	-4317.68	276.65	1723.71	657.16	-321.54	78.53	1255.85	-312.29	84.37	649.22
1.63	-3456.3	188.04	-21.83	-3459.33	194.89	-20.52	-3575.5	301.39	-18.13	-3810.24	315.55	55.38	-3022.8	-6.45	-18.59	-3114.42	2.46	15.02	-1817.72	77.71	457.16	-1800.78	56.84	428.33	-3916.91	188.54	1329.1	0	0	0	-3823.53	83.09	1621.67	-3764.6	185	1621.11	-309.98	-62.46	1776.83	-4320.24	276.84	1723.89	656.78	-321.47	78.49	1255.4	-312.26	84.31	649.53
1.64	-3456.3	188.04	-21.83	-3459.33	194.89	-20.52	-3570.87	302.87	-16.62	-3814.6	317.15	57.45	-3022.8	-6.45	-18.59	-3114.42	2.46	15.02	-1817.72	77.71	457.16	-1800.78	56.84	428.33	-3925.28	187.46	1327.7	0	0	0	-3798.21	82.87	1621.81	-3766.59	185.9	1619.6	-309.98	-62.46	1776.83	-4322.68	277.03	1724.06	657.3	-321.23	78.78	1255.62	-312.65	84.18	649.03
1.65	-3456.3	188.04	-21.83	-3459.33	194.89	-20.52	-3566.26	304.34	-15.07	-3818.86	318.73	59.57	-3022.8	-6.45	-18.59	-3114.42	2.46	15.02	-1817.72	77.71	457.16	-1800.78	56.84	428.33	-3923.15	188.91	1327.95	0	0	0	-3798.41	83.96	1622.18	-3740.87	188.38	1617.62	-309.98	-62.46	1776.83	-4325	277.21	1724.23	657.03	-321.42	78.6	1255.58	-312.71	84.17	648.84
1.66	-3456.3	188.04	-21.83	-3459.33	194.89	-20.52	-3561.69	305.81	-13.47	-3823.04	320.3	61.74	-3022.8	-6.45	-18.59	-3114.42	2.46	15.02	-1817.72	77.71	457.16	-1800.78	56.84	428.33	-3931.06	188.79	1327.62	0	0	0	-3778.33	87.71	1619.94	-3761.36	189.25	1617.61	-309.98	-62.46	1776.83	-4327.19	277.38	1724.39	656.69	-321.52	78.54	1255.58	-312.53	84.22	649.23
1.67	-3456.3	188.04	-21.83	-3459.33	194.89	-20.52	-3557.15	307.26	-11.83	-3827.13	321.86	63.96	-3022.8	-6.45	-18.59	-3114.42	2.46	15.02	-1817.72	77.71	457.16	-1800.78	56.84	428.33	-3918.92	189.62	1326.75	0	0	0	-3785.04	88.65	1619.2	-3743.28	190.58	1615.45	-309.98	-62.46	1776.83	-4329.27	277.55	1724.55	656.81	-321.48	78.64	1255.4	-312.57	84.15	649.09
1.68	-3456.3	188.04	-21.83	-3459.33	194.89	-20.52	-3552.63	308.72	-10.14	-3831.12	323.41	66.22	-3022.8	-6.45	-18.59	-3114.42	2.46	15.02	-1817.72	77.71	457.16	-1800.78	56.84	428.33	-3925.79	189.05	1327.93	0	0	0	-3782.57	90.05	1618.84	-3730.39	191.99	1614.89	-309.98	-62.46	1776.83	-4331.23	277.72	1724.7	657.01	-321.5	78.55	1255.67	-312.34	84.23	648.89
1.69	-3456.3	188.04	-21.83	-3459.33	194.89	-20.52	-3548.15	310.16	-8.4	-3835.03	324.95	68.53	-3022.8	-6.45	-18.59	-3114.42	2.46	15.02	-1817.72	77.71	457.16	-1800.78	56.84	428.33	-3933.03	189.96	1328.6	0	0	0	-3755.46	91.05	1618.14	-3727.67	195.25	1613.33	-309.98	-62.46	1776.83	-4333.06	277.88	1724.85	657.06	-321.69	78.48	1255.91	-312.31	84.34	649.04
1.7	-3456.3	188.04	-21.83	-3459.33	194.89	-20.52	-3543.69	311.59	-6.63	-3838.85	326.48	70.89	-3022.8	-6.45	-18.59	-3114.42	2.46	15.02	-1817.72	77.71	457.16	-1800.78	56.84	428.33	-3904.54	188.53	1327.8	0	0	0	-3784.64	91.19	1617.77	-3721.13	197.32	1612.05	-309.98	-62.46	1776.83	-4334.78	278.04	1724.99	657.16	-321.37	78.73	1255.92	-312.6	84.31	649.09
1.71	-3456.3	188.04	-21.83	-3459.33	194.89	-20.52	-3539.26	313.02	-4.8	-3842.57	327.99	73.29	-3022.8	-6.45	-18.59	-3114.42	2.46	15.02	-1817.72	77.71	457.16	-1800.78	56.84	428.33	-3911.22	190.2	1327.71	0	0	0	-3787.48	92.61	1617.4	-3714.62	199.36	1610.86	-309.98	-62.46	1776.83	-4336.38	278.2	1725.13	656.57	-321.42	78.47	1255.98	-312.32	84.45	649.29
1.72	-3456.3	188.04	-21.83	-3459.33	194.89	-20.52	-3534.86	314.44	-2.94	-3846.21	329.49	75.74	-3022.8	-6.45	-18.59	-3114.42	2.46	15.02	-1817.72	77.71	457.16	-1800.78	56.84	428.33	-3905.59	189.97	1327.78	0	0	0	-3760.93	95.71	1616.94	-3708.15	201.39	1609.78	-309.98	-62.46	1776.83	-4337.86	278.35	1725.27	656.49	-321.92	78.22	1256.1	-312.51	84.29	649.01
1.73	-3456.3	188.04	-21.83	-3459.33	194.89	-20.52	-3530.48	315.85	-1.03	-3849.76	330.98	78.23	-3022.8	-6.45	-18.59	-3114.42	2.46	15.02	-1817.72	77.71	457.16	-1800.78	56.84	428.33	-3897.28	189.75	1327.35	0	0	0	-3763.55	97.91	1616.24	-3701.71	203.4	1608.78	-309.98	-62.46	1776.83	-4339.22	278.5	1725.4	656.69	-321.73	78.42	1255.83	-312.54	84.24	649.01
1.74	-3456.3	188.04	-21.83	-3459.33	194.89	-20.52	-3526.14	317.25	0.93	-3853.23	332.46	80.77	-3022.8	-6.45	-18.59	-3114.42	2.46	15.02	-1817.72	77.71	457.16	-1800.78	56.84	428.33	-3893.87	189.18	1327.7	0	0	0	-3766	98.41	1615.92	-3695.3	205.39	1607.86	-309.98	-62.46	1776.83	-4340.47	278.64	1725.52	656.47	-321.58	78.46	1256.17	-312.63	84.35	648.86
1.75	-3456.3	188.04	-21.83	-3459.33	194.89	-20.52	-3521.81	318.65	2.92	-3856.6	333.93	83.35	-3022.8	-6.45	-18.59	-3114.42	2.46	15.02	-1817.72	77.71	457.16	-1800.78	56.84	428.33	-3881.81	190.49	1326.85	0	0	0	-3739.73	99.8	1614.18	-3688.93	207.36	1607.03	-309.98	-62.46	1776.83	-4341.6	278.78	1725.65	656.72	-321.43	78.69	1256.18	-312.42	84.41	649.1
1.76	-3456.3	188.04	-21.83	-3459.33	194.89	-20.52	-3517.52	320.04	4.96	-3859.88	335.39	85.97	-3022.8	-6.45	-18.59	-3114.42	2.46	15.02	-1817.72	77.71	457.16	-1800.78	56.84	428.33	-3877.73	191.33	1327.7	0	0	0	-3721.24	102.42	1613.99	-3682.6	209.31	1606.28	-309.98	-62.46	1776.83	-4342.61	278.91	1725.76	657.51	-321.59	78.61	1255.88	-312.35	84.31	649.53
1.77	-3456.3	188.04	-21.83	-3459.33	194.89	-20.52	-3513.25	321.42	7.03	-3863.08	336.83	88.63	-3022.8	-6.45	-18.59	-3114.42	2.46	15.02	-1817.72	77.71	457.16	-1800.78	56.84	428.33	-3848.41	190.96	1327.45	0	0	0	-3707.45	104.17	1613.51	-3676.31	211.24	1605.6	-309.98	-62.46	1776.83	-4343.51	279.04	1725.88	657.12	-321.54	78.61	1255.66	-312.44	84.28	649.1
1.78	-3456.3	188.04	-21.83	-3459.33	194.89	-20.52	-3509	322.79	9.15	-3866.19	338.26	91.34	-3022.8	-6.45	-18.59	-3114.42	2.46	15.02	-1817.72	77.71	457.16	-1800.78	56.84	428.33	-3871.55	190.11	1328.29	0	0	0	-3709.98	104.38	1613.56	-3670.06	213.15	1604.99	-309.98	-62.46	1776.83	-4344.29	279.17	1725.99	657.07	-321.38	78.59	1255.69	-312.36	84.35	649.22
1.79	-3456.3	188.04	-21.83	-3459.33	194.89	-20.52	-3504.78	324.15	11.31	-3869.21	339.69	94.09	-3022.8	-6.45	-18.59	-3114.42	2.46	15.02	-1817.72	77.71	457.16	-1800.78	56.84	428.33	-3846.98	189.08	1328.24	0	0	0	-3720.89	105.61	1614.32	-3663.86	215.04	1604.46	-309.98	-62.46	1776.83	-4344.96	279.29	1726.09	656.98	-321.18	78.63	1255.57	-312.5	84.25	649.62
1.8	-3456.3	188.04	-21.83	-3459.33	194.89	-20.52	-3500.58	325.51	13.5	-3872.14	341.09	96.88	-3022.8	-6.45	-18.59	-3114.42	2.46	15.02	-1817.72	77.71	457.16	-1800.78	56.84	428.33	-3841.57	190.54	1329.01	0	0	0	-3691.51	107.38	1613.09	-3657.7	216.92	1603.98	-309.98	-62.46	1776.83	-4345.51	279.41	1726.19	657.35	-321.38	78.74	1255.33	-312.5	84.14	649.86
1.81	-3456.3	188.04	-21.83	-3459.33	194.89	-20.52	-3496.41	326.85	15.74	-3874.98	342.49	99.7	-3022.8	-6.45	-18.59	-3114.42	2.46	15.02	-1817.72	77.71	457.16	-1800.78	56.84	428.33	-3853.08	191.28	1328.8	0	0	0	-3692.64	110.18	1613.66	-3651.59	218.77	1603.57	-309.98	-62.46	1776.83	-4345.95	279.53	1726.29	657.39	-321.37	78.67	1256.04	-312.47	84.29	648.93
1.82	-3456.3	188.04	-21.83	-3459.33	194.89	-20.52	-3492.25	328.19	18.01	-3877.74	343.88	102.57	-3022.8	-6.45	-18.59	-3114.42	2.46	15.02	-1817.72	77.71	457.16	-1800.78	56.84	428.33	-3830.43	192.48	1328.46	0	0	0	-3683.85	111.94	1613.82	-3645.53	220.61	1603.22	-309.98	-62.46	1776.83	-4346.28	279.64	1726.38	657.04	-321.32	78.59	1255.86	-312.24	84.33	649.31
1.83	-3456.3	188.04	-21.83	-3459.33	194.89	-20.52	-3488.13	329.52	20.32	-3880.41	345.25	105.48	-3022.8	-6.45	-18.59	-3114.42	2.46	15.02	-1817.72	77.71	457.16	-1800.78	56.84	428.33	-3812.37	190.87	1328.64	0	0	0	-3685.84	113.44	1614.33	-3639.52	222.43	1602.92	-309.98	-62.46	1776.83	-4346.5	279.75	1726.47	657.2	-321.3	78.75	1255.78	-312.43	84.24	648.88
1.84	-3456.3	188.04	-21.83	-3459.33	194.89	-20.52	-3484.02	330.84	22.67	-3882.99	346.62	108.42	-3022.8	-6.45	-18.59	-3114.42	2.46	15.02	-1817.72	77.71	457.16	-1800.78	56.84	428.33	-3805.92	191.7	1328.49	0	0	0	-3673.53	114.73	1613.96	-3633.56	224.23	1602.67	-309.98	-62.46	1776.83	-4346.6	279.85	1726.55	656.97	-321.42	78.61	1255.86	-312.6	84.13	649.2
1.85	-3456.3	188.04	-21.83	-3459.33	194.89	-20.52	-3479.93	332.16	25.05	-3885.48	347.97	111.4	-3022.8	-6.45	-18.59	-3114.42	2.46	15.02	-1817.72	77.71	457.16	-1800.78	56.84	428.33	-3838.47	192.54	1327.55	0	0	0	-3666.29	116.82	1613.4	-3627.65	226.01	1602.47	-309.98	-62.46	1776.83	-4346.59	279.95	1726.63	657.28	-321.55	78.57	1255.8	-312.72	84.22	649.64
1.86	-3456.3	188.04	-21.83	-3459.33	194.89	-20.52	-3475.87	333.46	27.47	-3887.88	349.31	114.42	-3022.8	-6.45	-18.59	-3114.42	2.46	15.02	-1817.72	77.71	457.16	-1800.78	56.84	428.33	-3820.75	192.26	1329.11	0	0	0	-3652.69	119.2	1612.8	-3621.8	227.78	1602.31	-309.98	-62.46	1776.83	-4346.47	280.05	1726.71	657.44	-321.25	78.79	1255.87	-312.21	84.37	649.39
1.87	-3456.3	188.04	-21.83	-3459.33	194.89	-20.52	-3471.83	334.76	29.93	-3890.2	350.64	117.48	-3022.8	-6.45	-18.59	-3114.42	2.46	15.02	-1817.72	77.71	457.16	-1800.78	56.84	428.33	-3823.51	192.7	1328.93	0	0	0	-3639.59	120.16	1612.89	-3616.01	229.53	1602.2	-309.98	-62.46	1776.83	-4346.24	280.14	1726.78	657.19	-321.37	78.66	1255.73	-312.01	84.37	648.84
1.88	-3456.3	188.04	-21.83	-3459.33	194.89	-20.52	-3467.81	336.05	32.42	-3892.44	351.96	120.57	-3022.8	-6.45	-18.59	-3114.42	2.46	15.02	-1817.72	77.71	457.16	-1800.78	56.84	428.33	-3796.53	193.93	1329.39	0	0	0	-3653.7	122.87	1613.66	-3610.28	231.26	1602.12	-309.98	-62.46	1776.83	-4345.89	280.23	1726.85	657.34	-321.41	78.75	1255.93	-312.31	84.34	649.36
1.89	-3456.3	188.04	-21.83	-3459.33	194.89	-20.52	-3463.8	337.33	34.95	-3894.58	353.26	123.69	-3022.8	-6.45	-18.59	-3114.42	2.46	15.02	-1817.72	77.71	457.16	-1800.78	56.84	428.33	-3818.11	193.42	1330.21	0	0	0	-3617.31	124.81	1613.21	-3604.6	232.97	1602.07	-309.98	-62.46	1776.83	-4345.44	280.31	1726.92	656.98	-321.35	78.69	1255.89	-312.63	84.13	649.44
1.9	-3456.3	188.04	-21.83	-3459.33	194.89	-20.52	-3459.82	338.6	37.51	-3896.64	354.55	126.86	-3022.8	-6.45	-18.59	-3114.42	2.46	15.02	-1817.72	77.71	457.16	-1800.78	56.84	428.33	-3808.82	194.2	1329.95	0	0	0	-3655.24	127.76	1613.73	-3598.99	234.67	1602.05	-309.98	-62.46	1776.83	-4344.88	280.39	1726.98	656.72	-321.47	78.53	1255.56	-312.53	84.13	649.04
1.91	-3456.3	188.04	-21.83	-3459.33	194.89	-20.52	-3455.86	339.86	40.1	-3898.61	355.84	130.05	-3022.8	-6.45	-18.59	-3114.42	2.46	15.02	-1817.72	77.71	457.16	-1800.78	56.84	428.33	-3791.34	195.22	1329.34	0	0	0	-3651.33	127.66	1614.57	-3593.44	236.35	1602.06	-309.98	-62.46	1776.83	-4344.21	280.47	1727.03	657.34	-321.33	78.77	1255.66	-312.27	84.27	649.08
1.92	-3456.3	188.04	-21.83	-3459.33	194.89	-20.52	-3451.92	341.12	42.73	-3900.49	357.11	133.28	-3022.8	-6.45	-18.59	-3114.42	2.46	15.02	-1817.72	77.71	457.16	-1800.78	56.84	428.33	-3790.98	196.04	1330.39	0	0	0	-3629.97	129.26	1613.49	-3587.96	238.02	1602.09	-309.98	-62.46	1776.83	-4343.44	280.54	1727.09	656.81	-321.35	78.58	1255.68	-312.51	84.21	649.12
1.93	-3456.3	188.04	-21.83	-3459.33	194.89	-20.52	-3447.99	342.36	45.39	-3902.29	358.37	136.54	-3022.8	-6.45	-18.59	-3114.42	2.46	15.02	-1817.72	77.71	457.16	-1800.78	56.84	428.33	-3794.77	197.67	1330.74	0	0	0	-3616.11	130.37	1612.87	-3582.55	239.66	1602.14	-309.98	-62.46	1776.83	-4342.55	280.61	1727.14	656.84	-321.41	78.5	1255.96	-312.28	84.37	649.03
1.94	-3456.3	188.04	-21.83	-3459.33	194.89	-20.52	-3444.08	343.6	48.08	-3904.01	359.61	139.84	-3022.8	-6.45	-18.59	-3114.42	2.46	15.02	-1817.72	77.71	457.16	-1800.78	56.84	428.33	-3748.62	197.47	1331.57	0	0	0	-3609.06	133.08	1612.96	-3577.2	241.29	1602.21	-309.98	-62.46	1776.83	-4341.56	280.68	1727.18	657.26	-321.31	78.56	1255.93	-312.06	84.46	649.43
1.95	-3456.3	188.04	-21.83	-3459.33	194.89	-20.52	-3440.19	344.83	50.8	-3905.63	360.85	143.16	-3022.8	-6.45	-18.59	-3114.42	2.46	15.02	-1817.72	77.71	457.16	-1800.78	56.84	428.33	-3741.58	198.43	1331.58	0	0	0	-3632.64	134.07	1614.71	-3571.92	242.91	1602.29	-309.98	-62.46	1776.83	-4340.46	280.74	1727.23	657.1	-321.51	78.54	1255.77	-312.21	84.31	649.08
1.96	-3456.3	188.04	-21.83	-3459.33	194.89	-20.52	-3436.32	346.05	53.55	-3907.17	362.07	146.52	-3022.8	-6.45	-18.59	-3114.42	2.46	15.02	-1817.72	77.71	457.16	-1800.78	56.84	428.33	-3741.67	200.3	1332.09	0	0	0	-3592.72	135.96	1613.8	-3566.72	244.51	1602.37	-309.98	-62.46	1776.83	-4339.25	280.8	1727.27	657.13	-321.57	78.58	1255.39	-312.29	84.21	648.88
1.97	-3456.3	188.04	-21.83	-3459.33	194.89	-20.52	-3432.46	347.26	56.34	-3908.63	363.28	149.91	-3022.8	-6.45	-18.59	-3114.42	2.46	15.02	-1817.72	77.71	457.16	-1800.78	56.84	428.33	-3750.13	199.98	1330.81	0	0	0	-3569.7	137.64	1612.87	-3561.59	246.09	1602.46	-309.98	-62.46	1776.83	-4337.94	280.86	1727.3	656.7	-321.5	78.56	1255.71	-312.36	84.34	649.39
1.98	-3456.3	188.04	-21.83	-3459.33	194.89	-20.52	-3428.62	348.46	59.15	-3910	364.49	153.32	-3022.8	-6.45	-18.59	-3114.42	2.46	15.02	-1817.72	77.71	457.16	-1800.78	56.84	428.33	-3751.76	201.75	1332.43	0	0	0	-3581.06	139.38	1614.06	-3556.53	247.66	1602.56	-309.98	-62.46	1776.83	-4336.53	280.91	1727.33	656.41	-321.57	78.44	1255.91	-312.42	84.33	649.01
1.99	-3456.3	188.04	-21.83	-3459.33	194.89	-20.52	-3424.79	349.66	61.99	-3911.28	365.67	156.77	-3022.8	-6.45	-18.59	-3114.42	2.46	15.02	-1817.72	77.71	457.16	-1800.78	56.84	428.33	-3750.91	203	1331.93	0	0	0	-3584.21	140.88	1614.1	-3551.56	249.22	1602.65	-309.98	-62.46	1776.83	-4335	280.96	1727.36	657.21	-321.53	78.64	1255.64	-312.62	84.26	649.13
2	-3456.3	188.04	-21.83	-3459.33	194.89	-20.52	-3420.98	350.84	64.87	-3912.48	366.85	160.25	-3022.8	-6.45	-18.59	-3114.42	2.46	15.02	-1817.72	77.71	457.16	-1800.78	56.84	428.33	-3738.59	203.94	1331.83	0	0	0	-3575.48	143.83	1613.37	-3546.66	250.75	1602.74	-309.98	-62.46	1776.83	-4333.38	281	1727.39	657.02	-321.4	78.62	1255.78	-312.51	84.29	648.71
2.01	-3456.3	188.04	-21.83	-3459.33	194.89	-20.52	-3417.19	352.02	67.77	-3913.59	368.02	163.75	-3022.8	-6.45	-18.59	-3114.42	2.46	15.02	-1817.72	77.71	457.16	-1800.78	56.84	428.33	-3760.29	204.33	1331.62	0	0	0	-3562.31	145.78	1612.92	-3541.84	252.28	1602.81	-309.98	-62.46	1776.83	-4331.65	281.04	1727.41	657.06	-321.65	78.68	1255.84	-312.49	84.23	649.23
2.02	-3456.3	188.04	-21.83	-3459.33	194.89	-20.52	-3413.41	353.18	70.7	-3914.62	369.17	167.28	-3022.8	-6.45	-18.59	-3114.42	2.46	15.02	-1817.72	77.71	457.16	-1800.78	56.84	428.33	-3742.69	206	1332.16	0	0	0	-3574.28	146.86	1614.52	-3537.1	253.79	1602.88	-309.98	-62.46	1776.83	-4329.82	281.08	1727.43	657.15	-321.49	78.65	1255.34	-312.39	84.09	649.34
2.03	-3456.3	188.04	-21.83	-3459.33	194.89	-20.52	-3409.64	354.34	73.65	-3915.56	370.31	170.84	-3022.8	-6.45	-18.59	-3114.42	2.46	15.02	-1817.72	77.71	457.16	-1800.78	56.84	428.33	-3703.75	207.07	1332.37	0	0	0	-3561.77	147.53	1613.76	-3532.45	255.28	1602.93	-309.98	-62.46	1776.83	-4327.88	281.11	1727.44	657.11	-321.4	78.65	1255.58	-312.17	84.22	649.41
2.04	-3456.3	188.04	-21.83	-3459.33	194.89	-20.52	-3405.89	355.49	76.63	-3916.41	371.44	174.43	-3022.8	-6.45	-18.59	-3114.42	2.46	15.02	-1817.72	77.71	457.16	-1800.78	56.84	428.33	-3692.02	207.53	1332.29	0	0	0	-3556.67	149.97	1613.31	-3527.88	256.76	1602.96	-309.98	-62.46	1776.83	-4325.85	281.15	1727.45	656.91	-321.17	78.68	1255.91	-312.34	84.33	649.04
2.05	-3456.3	188.04	-21.83	-3459.33	194.89	-20.52	-3402.15	356.63	79.64	-3917.19	372.56	178.04	-3022.8	-6.45	-18.59	-3114.42	2.46	15.02	-1817.72	77.71	457.16	-1800.78	56.84	428.33	-3705.35	208.47	1333.1	0	0	0	-3546.1	151.26	1613.93	-3523.4	258.23	1602.96	-309.98	-62.46	1776.83	-4323.71	281.17	1727.46	657.14	-321.3	78.71	1255.77	-312.46	84.19	648.68
2.06	-3456.3	188.04	-21.83	-3459.33	194.89	-20.52	-3398.42	357.76	82.68	-3917.87	373.67	181.68	-3022.8	-6.45	-18.59	-3114.42	2.46	15.02	-1817.72	77.71	457.16	-1800.78	56.84	428.33	-3695.65	209.81	1332.87	0	0	0	-3545.77	152.68	1613.84	-3519.01	259.68	1602.94	-309.98	-62.46	1776.83	-4321.47	281.2	1727.46	656.84	-321.54	78.55	1256.08	-312.59	84.28	649.06
2.07	-3456.3	188.04	-21.83	-3459.33	194.89	-20.52	-3394.71	358.88	85.74	-3918.48	374.77	185.34	-3022.8	-6.45	-18.59	-3114.42	2.46	15.02	-1817.72	77.71	457.16	-1800.78	56.84	428.33	-3690.32	210.85	1333.64	0	0	0	-3536.51	154.87	1613.91	-3514.7	261.11	1602.89	-309.98	-62.46	1776.83	-4319.12	281.22	1727.47	657.03	-321.85	78.53	1255.49	-312.5	84.23	649.62
2.08	-3456.3	188.04	-21.83	-3459.33	194.89	-20.52	-3391.01	360	88.82	-3919	375.85	189.03	-3022.8	-6.45	-18.59	-3114.42	2.46	15.02	-1817.72	77.71	457.16	-1800.78	56.84	428.33	-3683.84	212.51	1334.09	0	0	0	-3536.08	155.16	1613.54	-3510.49	262.54	1602.81	-309.98	-62.46	1776.83	-4316.68	281.24	1727.47	656.76	-321.44	78.47	1255.72	-312.23	84.28	649.37
2.09	-3456.3	188.04	-21.83	-3459.33	194.89	-20.52	-3387.31	361.1	91.93	-3919.43	376.92	192.74	-3022.8	-6.45	-18.59	-3114.42	2.46	15.02	-1817.72	77.71	457.16	-1800.78	56.84	428.33	-3675.03	213.43	1334.58	0	0	0	-3506.56	156.59	1612.68	-3506.37	263.95	1602.69	-309.98	-62.46	1776.83	-4314.14	281.25	1727.46	657.1	-321.39	78.67	1255.77	-312.46	84.19	649.26
2.1	-3456.3	188.04	-21.83	-3459.33	194.89	-20.52	-3383.63	362.2	95.06	-3919.78	377.98	196.47	-3022.8	-6.45	-18.59	-3114.42	2.46	15.02	-1817.72	77.71	457.16	-1800.78	56.84	428.33	-3681.94	214.26	1333.75	0	0	0	-3522.93	157.19	1613.04	-3502.35	265.34	1602.53	-309.98	-62.46	1776.83	-4311.5	281.26	1727.45	657.07	-321.35	78.76	1255.58	-312.41	84.18	649.37
2.11	-3456.3	188.04	-21.83	-3459.33	194.89	-20.52	-3379.96	363.28	98.22	-3920.05	379.03	200.23	-3022.8	-6.45	-18.59	-3114.42	2.46	15.02	-1817.72	77.71	457.16	-1800.78	56.84	428.33	-3668.87	214.92	1333.83	0	0	0	-3508.58	159.11	1613.08	-3498.43	266.73	1602.32	-309.98	-62.46	1776.83	-4308.76	281.27	1727.44	657.03	-321.71	78.51	1255.99	-312.65	84.25	649.14
2.12	-3456.3	188.04	-21.83	-3459.33	194.89	-20.52	-3376.3	364.36	101.39	-3920.23	380.07	204.01	-3022.8	-6.45	-18.59	-3114.42	2.46	15.02	-1817.72	77.71	457.16	-1800.78	56.84	428.33	-3680.79	215.68	1334.85	0	0	0	-3515.5	160.13	1613.9	-3494.6	268.1	1602.07	-309.98	-62.46	1776.83	-4305.92	281.27	1727.43	657.18	-321.73	78.65	1255.84	-312.37	84.25	648.99
2.13	-3456.3	188.04	-21.83	-3459.33	194.89	-20.52	-3372.65	365.43	104.6	-3920.33	381.09	207.81	-3022.8	-6.45	-18.59	-3114.42	2.46	15.02	-1817.72	77.71	457.16	-1800.78	56.84	428.33	-3651.55	216.47	1335.77	0	0	0	-3522.59	160.5	1613.2	-3490.88	269.46	1601.77	-309.98	-62.46	1776.83	-4302.99	281.27	1727.41	657.52	-321.23	78.78	1255.43	-312.15	84.22	648.89
2.14	-3456.3	188.04	-21.83	-3459.33	194.89	-20.52	-3369.01	366.48	107.82	-3920.34	382.11	211.62	-3022.8	-6.45	-18.59	-3114.42	2.46	15.02	-1817.72	77.71	457.16	-1800.78	56.84	428.33	-3649.65	217.11	1335.54	0	0	0	-3499.71	163.07	1613.51	-3487.25	270.8	1601.41	-309.98	-62.46	1776.83	-4299.95	281.27	1727.39	656.74	-321.53	78.65	1255.55	-312.32	84.35	649.19
2.15	-3456.3	188.04	-21.83	-3459.33	194.89	-20.52	-3365.38	367.53	111.06	-3920.27	383.11	215.47	-3022.8	-6.45	-18.59	-3114.42	2.46	15.02	-1817.72	77.71	457.16	-1800.78	56.84	428.33	-3672.83	218.23	1334.91	0	0	0	-3517.61	164.42	1613.62	-3483.73	272.14	1600.99	-309.98	-62.46	1776.83	-4296.82	281.26	1727.37	656.65	-321.62	78.43	1255.77	-312.35	84.33	649.17
2.16	-3456.3	188.04	-21.83	-3459.33	194.89	-20.52	-3361.76	368.57	114.32	-3920.12	384.1	219.32	-3022.8	-6.45	-18.59	-3114.42	2.46	15.02	-1817.72	77.71	457.16	-1800.78	56.84	428.33	-3653.68	219.73	1335	0	0	0	-3513.11	165.69	1612.91	-3480.31	273.46	1600.51	-309.98	-62.46	1776.83	-4293.6	281.26	1727.34	656.89	-321.5	78.49	1255.93	-312.34	84.26	649.46
2.17	-3456.3	188.04	-21.83	-3459.33	194.89	-20.52	-3358.14	369.6	117.61	-3919.88	385.08	223.2	-3022.8	-6.45	-18.59	-3114.42	2.46	15.02	-1817.72	77.71	457.16	-1800.78	56.84	428.33	-3652.95	220.61	1335.19	0	0	0	-3486.85	166.55	1611.85	-3477	274.77	1599.97	-309.98	-62.46	1776.83	-4290.28	281.24	1727.32	656.9	-321.53	78.5	1255.62	-312.57	84.14	649.13
2.18	-3456.3	188.04	-21.83	-3459.33	194.89	-20.52	-3354.53	370.62	120.91	-3919.56	386.05	227.1	-3022.8	-6.45	-18.59	-3114.42	2.46	15.02	-1817.72	77.71	457.16	-1800.78	56.84	428.33	-3649.72	221.67	1334.87	0	0	0	-3497.96	167.98	1612.36	-3473.79	276.06	1599.36	-309.98	-62.46	1776.83	-4286.86	281.23	1727.28	657.14	-321.32	78.61	1255.96	-312.14	84.48	649.05
2.19	-3456.3	188.04	-21.83	-3459.33	194.89	-20.52	-3350.93	371.63	124.23	-3919.16	387	231.02	-3022.8	-6.45	-18.59	-3114.42	2.46	15.02	-1817.72	77.71	457.16	-1800.78	56.84	428.33	-3629.9	221.15	1334.65	0	0	0	-3484.36	169.12	1611.38	-3457.81	277.59	1598.7	-309.98	-62.46	1776.83	-4283.35	281.21	1727.25	657.72	-321.14	78.93	1255.88	-312.48	84.34	649.07
2.2	-3456.3	188.04	-21.83	-3459.33	194.89	-20.52	-3347.34	372.63	127.57	-3918.68	387.94	234.95	-3022.8	-6.45	-18.59	-3114.42	2.46	15.02	-1817.72	77.71	457.16	-1800.78	56.84	428.33	-3648.11	222.82	1333.35	0	0	0	-3481.16	169.97	1610.6	-3472.44	278.83	1598.23	-309.98	-62.46	1776.83	-4279.74	281.19	1727.21	656.95	-321.47	78.64	1255.83	-312.37	84.26	649.73
2.21	-3456.3	188.04	-21.83	-3459.33	194.89	-20.52	-3343.75	373.62	130.93	-3918.11	388.88	238.9	-3022.8	-6.45	-18.59	-3114.42	2.46	15.02	-1817.72	77.71	457.16	-1800.78	56.84	428.33	-3634.92	222.58	1333.29	0	0	0	-3467.27	171.34	1609.13	-3477.93	280.37	1598.2	-309.98	-62.46	1776.83	-4276.04	281.16	1727.17	657.25	-321.6	78.67	1255.13	-312.63	84.06	649.46
2.22	-3456.3	188.04	-21.83	-3459.33	194.89	-20.52	-3340.17	374.61	134.3	-3917.46	389.8	242.86	-3022.8	-6.45	-18.59	-3114.42	2.46	15.02	-1817.72	77.71	457.16	-1800.78	56.84	428.33	-3640.4	223.08	1333.38	0	0	0	-3457.63	173.32	1609.18	-3457.55	281.08	1597.67	-309.98	-62.46	1776.83	-4272.24	281.14	1727.13	657.13	-321.75	78.6	1255.63	-312.43	84.26	649.67
2.23	-3456.3	188.04	-21.83	-3459.33	194.89	-20.52	-3336.59	375.58	137.7	-3916.73	390.7	246.84	-3022.8	-6.45	-18.59	-3114.42	2.46	15.02	-1817.72	77.71	457.16	-1800.78	56.84	428.33	-3617.4	224.76	1332.92	0	0	0	-3464.41	173.85	1608.88	-3454.19	280.78	1596.05	-309.98	-62.46	1776.83	-4268.36	281.11	1727.09	657.35	-321.69	78.56	1255.87	-312.39	84.46	649.45
2.24	-3456.3	188.04	-21.83	-3459.33	194.89	-20.52	-3333.02	376.54	141.1	-3915.91	391.6	250.84	-3022.8	-6.45	-18.59	-3114.42	2.46	15.02	-1817.72	77.71	457.16	-1800.78	56.84	428.33	-3607.99	225	1332.64	0	0	0	-3459.78	173.93	1608.19	-3448.32	283.48	1595.79	-309.98	-62.46	1776.83	-4264.38	281.07	1727.04	656.93	-321.52	78.54	1256.05	-312.38	84.47	649.2
2.25	-3456.3	188.04	-21.83	-3459.33	194.89	-20.52	-3329.45	377.5	144.53	-3915.01	392.48	254.85	-3022.8	-6.45	-18.59	-3114.42	2.46	15.02	-1817.72	77.71	457.16	-1800.78	56.84	428.33	-3631.75	226.44	1332.09	0	0	0	-3440.49	175.37	1607.18	-3467.64	284.37	1595.56	-309.98	-62.46	1776.83	-4260.31	281.04	1726.99	657.25	-321.38	78.59	1255.47	-312.47	84.25	649.38
2.26	-3456.3	188.04	-21.83	-3459.33	194.89	-20.52	-3325.89	378.44	147.97	-3914.04	393.36	258.87	-3022.8	-6.45	-18.59	-3114.42	2.46	15.02	-1817.72	77.71	457.16	-1800.78	56.84	428.33	-3605.56	226.26	1332.14	0	0	0	-3448.17	175.73	1606.61	-3454.14	284.71	1594.82	-309.98	-62.46	1776.83	-4256.14	281	1726.94	656.58	-321.47	78.42	1255.84	-312.32	84.43	649.33
2.27	-3456.3	188.04	-21.83	-3459.33	194.89	-20.52	-3322.33	379.37	151.42	-3912.97	394.22	262.91	-3022.8	-6.45	-18.59	-3114.42	2.46	15.02	-1817.72	77.71	457.16	-1800.78	56.84	428.33	-3606.24	226.7	1331.33	0	0	0	-3448.78	176.96	1605.57	-3459.27	286.31	1594.15	-309.98	-62.46	1776.83	-4251.89	280.95	1726.88	657.27	-321.5	78.73	1255.9	-312.43	84.42	648.87
2.28	-3456.3	188.04	-21.83	-3459.33	194.89	-20.52	-3318.77	380.3	154.89	-3911.83	395.07	266.96	-3022.8	-6.45	-18.59	-3114.42	2.46	15.02	-1817.72	77.71	457.16	-1800.78	56.84	428.33	-3599.33	227.4	1331.05	0	0	0	-3423.51	177.5	1603.66	-3431.44	287.65	1592.05	-309.98	-62.46	1776.83	-4247.55	280.91	1726.82	657.24	-321.44	78.69	1255.84	-312.59	84.33	649.2
2.29	-3456.3	188.04	-21.83	-3459.33	194.89	-20.52	-3315.22	381.21	158.37	-3910.6	395.91	271.02	-3022.8	-6.45	-18.59	-3114.42	2.46	15.02	-1817.72	77.71	457.16	-1800.78	56.84	428.33	-3598.4	226.86	1330.13	0	0	0	-3403.74	177.53	1603.83	-3434.91	287.85	1591.95	-309.98	-62.46	1776.83	-4243.11	280.86	1726.76	657.46	-321.64	78.68	1255.56	-312.52	84.12	649.11
2.3	-3456.3	188.04	-21.83	-3459.33	194.89	-20.52	-3311.66	382.12	161.87	-3909.3	396.73	275.1	-3022.8	-6.45	-18.59	-3114.42	2.46	15.02	-1817.72	77.71	457.16	-1800.78	56.84	428.33	-3579.57	227.09	1330.43	0	0	0	-3407.27	177.9	1603.25	-3436.62	288.62	1590.92	-309.98	-62.46	1776.83	-4238.59	280.81	1726.7	657.26	-321.61	78.63	1255.34	-312.5	84.04	649.72
2.31	-3456.3	188.04	-21.83	-3459.33	194.89	-20.52	-3308.11	383.01	165.38	-3907.91	397.55	279.18	-3022.8	-6.45	-18.59	-3114.42	2.46	15.02	-1817.72	77.71	457.16	-1800.78	56.84	428.33	-3591.08	227.2	1330.49	0	0	0	-3413.63	178.6	1602.6	-3432.84	289.31	1590.19	-309.98	-62.46	1776.83	-4233.98	280.75	1726.64	657.11	-321.36	78.74	1255.61	-312.42	84.14	649.14
2.32	-3456.3	188.04	-21.83	-3459.33	194.89	-20.52	-3304.57	383.9	168.9	-3906.44	398.35	283.28	-3022.8	-6.45	-18.59	-3114.42	2.46	15.02	-1817.72	77.71	457.16	-1800.78	56.84	428.33	-3595.54	228.29	1329.31	0	0	0	-3400.97	179.39	1601.09	-3424.11	289.47	1589.31	-309.98	-62.46	1776.83	-4229.28	280.7	1726.57	657	-321.29	78.71	1255.9	-312.11	84.51	649.32
2.33	-3456.3	188.04	-21.83	-3459.33	194.89	-20.52	-3301.02	384.77	172.43	-3904.89	399.14	287.38	-3022.8	-6.45	-18.59	-3114.42	2.46	15.02	-1817.72	77.71	457.16	-1800.78	56.84	428.33	-3596.09	228.98	1328.95	0	0	0	-3412.56	179.9	1601.49	-3414.62	290.58	1588.46	-309.98	-62.46	1776.83	-4224.49	280.64	1726.5	657.09	-321.31	78.65	1255.8	-312.14	84.34	649.25
2.34	-3456.3	188.04	-21.83	-3459.33	194.89	-20.52	-3297.47	385.64	175.98	-3903.26	399.92	291.49	-3022.8	-6.45	-18.59	-3114.42	2.46	15.02	-1817.72	77.71	457.16	-1800.78	56.84	428.33	-3605.1	228.92	1329.05	0	0	0	-3413.77	179.87	1600.87	-3404.83	290.55	1587.37	-309.98	-62.46	1776.83	-4219.61	280.57	1726.43	657.31	-321.32	78.68	1255.31	-312.55	84.08	649.43
2.35	-3456.3	188.04	-21.83	-3459.33	194.89	-20.52	-3293.93	386.49	179.53	-3901.54	400.68	295.62	-3022.8	-6.45	-18.59	-3114.42	2.46	15.02	-1817.72	77.71	457.16	-1800.78	56.84	428.33	-3574.04	227.36	1328.93	0	0	0	-3396.35	179.96	1600.31	-3408.42	289.38	1587.17	-309.98	-62.46	1776.83	-4214.65	280.51	1726.36	657.04	-321.45	78.6	1255.54	-312.32	84.2	649.3
2.36	-3456.3	188.04	-21.83	-3459.33	194.89	-20.52	-3290.38	387.34	183.09	-3899.75	401.44	299.75	-3022.8	-6.45	-18.59	-3114.42	2.46	15.02	-1817.72	77.71	457.16	-1800.78	56.84	428.33	-3562.41	228.01	1327.96	0	0	0	-3388.57	179.3	1599.23	-3392.51	290.41	1586.7	-309.98	-62.46	1776.83	-4209.6	280.44	1726.28	657.1	-321.34	78.66	1255.61	-312.42	84.13	649.16
2.37	-3456.3	188.04	-21.83	-3459.33	194.89	-20.52	-3286.83	388.17	186.67	-3897.88	402.18	303.88	-3022.8	-6.45	-18.59	-3114.42	2.46	15.02	-1817.72	77.71	457.16	-1800.78	56.84	428.33	-3555.72	226.87	1328.32	0	0	0	-3385.5	179.05	1598.46	-3380.45	289.37	1586.61	-309.98	-62.46	1776.83	-4204.46	280.37	1726.2	657.02	-321.51	78.55	1255.77	-312.47	84.21	649.39
2.38	-3456.3	188.04	-21.83	-3459.33	194.89	-20.52	-3283.28	389	190.25	-3895.92	402.92	308.03	-3022.8	-6.45	-18.59	-3114.42	2.46	15.02	-1817.72	77.71	457.16	-1800.78	56.84	428.33	-3566.52	226.56	1327.98	0	0	0	-3397.83	179.99	1598.49	-3418.26	288.26	1586.47	-309.98	-62.46	1776.83	-4199.24	280.29	1726.12	656.38	-321.47	78.37	1255.49	-312.23	84.27	649.32
2.39	-3456.3	188.04	-21.83	-3459.33	194.89	-20.52	-3279.73	389.81	193.84	-3893.89	403.64	312.18	-3022.8	-6.45	-18.59	-3114.42	2.46	15.02	-1817.72	77.71	457.16	-1800.78	56.84	428.33	-3566.87	227.22	1328.17	0	0	0	-3406.73	179.36	1597.91	-3397.52	289.64	1584.99	-309.98	-62.46	1776.83	-4193.94	280.22	1726.04	657.1	-321.35	78.55	1255.35	-312.22	84.24	649.15
2.4	-3456.3	188.04	-21.83	-3459.33	194.89	-20.52	-3276.18	390.61	197.44	-3891.77	404.34	316.34	-3022.8	-6.45	-18.59	-3114.42	2.46	15.02	-1817.72	77.71	457.16	-1800.78	56.84	428.33	-3553.45	226.34	1327.71	0	0	0	-3391.56	178.84	1597.56	-3371.12	289.18	1582.8	-309.98	-62.46	1776.83	-4188.55	280.14	1725.96	656.6	-321.66	78.47	1255.94	-312.29	84.29	648.81
2.41	-3456.3	188.04	-21.83	-3459.33	194.89	-20.52	-3272.63	391.41	201.05	-3889.57	405.04	320.5	-3022.8	-6.45	-18.59	-3114.42	2.46	15.02	-1817.72	77.71	457.16	-1800.78	56.84	428.33	-3549.05	226.43	1327.17	0	0	0	-3365.49	179	1596.34	-3373.38	289.07	1583.3	-309.98	-62.46	1776.83	-4183.07	280.06	1725.87	656.73	-321.76	78.54	1255.55	-312.25	84.15	648.87
2.42	-3456.3	188.04	-21.83	-3459.33	194.89	-20.52	-3269.07	392.19	204.66	-3887.3	405.72	324.66	-3022.8	-6.45	-18.59	-3114.42	2.46	15.02	-1817.72	77.71	457.16	-1800.78	56.84	428.33	-3545.74	225.54	1326.89	0	0	0	-3387.85	177.96	1596.41	-3373.46	288.05	1584.03	-309.98	-62.46	1776.83	-4177.51	279.97	1725.78	656.83	-321.47	78.63	1255.61	-312.31	84.3	649.14
2.43	-3456.3	188.04	-21.83	-3459.33	194.89	-20.52	-3265.51	392.97	208.28	-3884.94	406.4	328.83	-3022.8	-6.45	-18.59	-3114.42	2.46	15.02	-1817.72	77.71	457.16	-1800.78	56.84	428.33	-3541.65	224.22	1326.79	0	0	0	-3380.72	176.69	1596.63	-3376.89	288.34	1583.5	-309.98	-62.46	1776.83	-4171.87	279.88	1725.69	656.67	-321.54	78.46	1255.89	-312.34	84.41	649.55
2.44	-3456.3	188.04	-21.83	-3459.33	194.89	-20.52	-3261.94	393.73	211.91	-3882.51	407.06	333.01	-3022.8	-6.45	-18.59	-3114.42	2.46	15.02	-1817.72	77.71	457.16	-1800.78	56.84	428.33	-3541.77	222.67	1326.74	0	0	0	-3372.13	175.72	1596.02	-3375.25	287.2	1583.08	-309.98	-62.46	1776.83	-4166.15	279.79	1725.6	657.08	-321.61	78.67	1255.83	-312.48	84.38	649.34
2.45	-3456.3	188.04	-21.83	-3459.33	194.89	-20.52	-3258.38	394.48	215.54	-3879.99	407.71	337.18	-3022.8	-6.45	-18.59	-3114.42	2.46	15.02	-1817.72	77.71	457.16	-1800.78	56.84	428.33	-3539.88	221.17	1326.49	0	0	0	-3354.56	175.1	1595.56	-3376.08	286.28	1583.22	-309.98	-62.46	1776.83	-4160.35	279.7	1725.51	657.03	-321.68	78.56	1255.78	-312.64	84.36	649.32
2.46	-3456.3	188.04	-21.83	-3459.33	194.89	-20.52	-3254.8	395.23	219.18	-3877.39	408.34	341.36	-3022.8	-6.45	-18.59	-3114.42	2.46	15.02	-1817.72	77.71	457.16	-1800.78	56.84	428.33	-3534.04	220.86	1325.84	0	0	0	-3366.93	174.26	1595.46	-3370.33	285.03	1583.04	-309.98	-62.46	1776.83	-4154.46	279.61	1725.41	657.17	-321.57	78.53	1255.6	-312.59	84.28	649.39
2.47	-3456.3	188.04	-21.83	-3459.33	194.89	-20.52	-3251.23	395.96	222.82	-3874.72	408.97	345.54	-3022.8	-6.45	-18.59	-3114.42	2.46	15.02	-1817.72	77.71	457.16	-1800.78	56.84	428.33	-3530.95	219.19	1325.91	0	0	0	-3362.82	173.41	1594.92	-3360.61	283.32	1581.76	-309.98	-62.46	1776.83	-4148.49	279.51	1725.31	656.3	-321.58	78.38	1256.09	-312.45	84.33	648.9
2.48	-3456.3	188.04	-21.83	-3459.33	194.89	-20.52	-3247.64	396.68	226.46	-3871.97	409.58	349.72	-3022.8	-6.45	-18.59	-3114.42	2.46	15.02	-1817.72	77.71	457.16	-1800.78	56.84	428.33	-3516.13	218.36	1325.48	0	0	0	-3347.75	171.61	1594	-3353.93	283.44	1581.68	-309.98	-62.46	1776.83	-4142.44	279.41	1725.21	656.77	-321.45	78.6	1255.71	-312.38	84.26	649.51
2.49	-3456.3	188.04	-21.83	-3459.33	194.89	-20.52	-3244.05	397.39	230.11	-3869.13	410.19	353.91	-3022.8	-6.45	-18.59	-3114.42	2.46	15.02	-1817.72	77.71	457.16	-1800.78	56.84	428.33	-3517.02	217.43	1324.6	0	0	0	-3334.9	170.34	1593.11	-3355.71	282.03	1580.92	-309.98	-62.46	1776.83	-4136.31	279.31	1725.11	656.15	-321.55	78.29	1255.44	-312.64	84.11	649.44
2.5	-3456.3	188.04	-21.83	-3459.33	194.89	-20.52	-3240.46	398.09	233.76	-3866.22	410.78	358.09	-3022.8	-6.45	-18.59	-3114.42	2.46	15.02	-1817.72	77.71	457.16	-1800.78	56.84	428.33	-3518.37	216.97	1324.19	0	0	0	-3335.19	169.21	1593.93	-3337.03	280.7	1580.49	-309.98	-62.46	1776.83	-4130.11	279.2	1725.01	657.21	-321.63	78.52	1255.46	-312.41	84.23	649.11
2.51	-3456.3	188.04	-21.83	-3459.33	194.89	-20.52	-3236.85	398.78	237.41	-3863.23	411.35	362.27	-3022.8	-6.45	-18.59	-3114.42	2.46	15.02	-1817.72	77.71	457.16	-1800.78	56.84	428.33	-3511.71	214.86	1324	0	0	0	-3338.38	167.95	1593.16	-3319.45	278.59	1580.29	-309.98	-62.46	1776.83	-4123.82	279.09	1724.9	656.84	-321.53	78.46	1255.8	-312.78	84.05	649.12
2.52	-3456.3	188.04	-21.83	-3459.33	194.89	-20.52	-3233.24	399.46	241.07	-3860.16	411.92	366.45	-3022.8	-6.45	-18.59	-3114.42	2.46	15.02	-1817.72	77.71	457.16	-1800.78	56.84	428.33	-3514.27	214.69	1323.77	0	0	0	-3328.82	166.27	1593.26	-3344.11	277.53	1580.83	-309.98	-62.46	1776.83	-4117.45	278.98	1724.8	656.51	-321.27	78.61	1256.05	-312.2	84.43	649.08
2.53	-3456.3	188.04	-21.83	-3459.33	194.89	-20.52	-3229.63	400.13	244.73	-3857.01	412.47	370.63	-3022.8	-6.45	-18.59	-3114.42	2.46	15.02	-1817.72	77.71	457.16	-1800.78	56.84	428.33	-3521.17	213.13	1322.68	0	0	0	-3326.68	165.15	1591.59	-3315.54	274.35	1579.16	-309.98	-62.46	1776.83	-4111.01	278.87	1724.69	656.58	-321.36	78.43	1256.07	-312.37	84.32	649.75
2.54	-3456.3	188.04	-21.83	-3459.33	194.89	-20.52	-3226	400.79	248.38	-3853.78	413.02	374.8	-3022.8	-6.45	-18.59	-3114.42	2.46	15.02	-1817.72	77.71	457.16	-1800.78	56.84	428.33	-3516.23	210.88	1322.05	0	0	0	-3320.56	162.77	1591.68	-3318.94	273.71	1579.52	-309.98	-62.46	1776.83	-4104.49	278.75	1724.58	656.62	-321.44	78.35	1255.84	-312.5	84.29	648.97
2.55	-3456.3	188.04	-21.83	-3459.33	194.89	-20.52	-3222.37	401.44	252.04	-3850.48	413.55	378.97	-3022.8	-6.45	-18.59	-3114.42	2.46	15.02	-1817.72	77.71	457.16	-1800.78	56.84	428.33	-3503.67	208.92	1321.67	0	0	0	-3309.47	160.64	1590.88	-3350.27	272.35	1580.73	-309.98	-62.46	1776.83	-4097.89	278.64	1724.47	657.35	-321.29	78.74	1255.97	-312.25	84.46	648.59
2.56	-3456.3	188.04	-21.83	-3459.33	194.89	-20.52	-3218.73	402.08	255.7	-3847.09	414.07	383.14	-3022.8	-6.45	-18.59	-3114.42	2.46	15.02	-1817.72	77.71	457.16	-1800.78	56.84	428.33	-3505.63	206.53	1321.97	0	0	0	-3301.81	158.19	1590.33	-3332.23	270.38	1579.85	-309.98	-62.46	1776.83	-4091.21	278.52	1724.36	657.72	-321.44	78.84	1255.91	-312.28	84.37	649.09
2.57	-3456.3	188.04	-21.83	-3459.33	194.89	-20.52	-3215.07	402.7	259.35	-3843.63	414.57	387.31	-3022.8	-6.45	-18.59	-3114.42	2.46	15.02	-1817.72	77.71	457.16	-1800.78	56.84	428.33	-3482.36	205.24	1321.48	0	0	0	-3300.34	155.46	1589.94	-3318.48	266.89	1579.55	-309.98	-62.46	1776.83	-4084.46	278.4	1724.25	657.31	-321.31	78.77	1255.96	-312.48	84.28	649.28
2.58	-3456.3	188.04	-21.83	-3459.33	194.89	-20.52	-3211.41	403.32	263.01	-3840.09	415.07	391.47	-3022.8	-6.45	-18.59	-3114.42	2.46	15.02	-1817.72	77.71	457.16	-1800.78	56.84	428.33	-3484.76	203.47	1320.35	0	0	0	-3292.9	153.11	1589.62	-3317.77	265.07	1579.53	-309.98	-62.46	1776.83	-4077.64	278.27	1724.13	657.29	-321.6	78.62	1255.96	-312.54	84.22	649.3
2.59	-3456.3	188.04	-21.83	-3459.33	194.89	-20.52	-3207.74	403.92	266.66	-3836.47	415.55	395.62	-3022.8	-6.45	-18.59	-3114.42	2.46	15.02	-1817.72	77.71	457.16	-1800.78	56.84	428.33	-3469.56	200.32	1320.42	0	0	0	-3300.21	150.73	1589.15	-3305.6	263.25	1578.21	-309.98	-62.46	1776.83	-4070.74	278.14	1724.01	657.38	-321.3	78.7	1255.77	-312.23	84.37	649.18
2.6	-3456.3	188.04	-21.83	-3459.33	194.89	-20.52	-3204.06	404.52	270.31	-3832.78	416.02	399.77	-3022.8	-6.45	-18.59	-3114.42	2.46	15.02	-1817.72	77.71	457.16	-1800.78	56.84	428.33	-3483.68	199.28	1320.77	0	0	0	-3291.13	148.94	1588.85	-3316.85	260.07	1577.9	-309.98	-62.46	1776.83	-4063.76	278.01	1723.9	657.28	-321.36	78.83	1255.64	-312.1	84.3	649.13
2.61	-3456.3	188.04	-21.83	-3459.33	194.89	-20.52	-3200.36	405.1	273.96	-3829.01	416.48	403.91	-3022.8	-6.45	-18.59	-3114.42	2.46	15.02	-1817.72	77.71	457.16	-1800.78	56.84	428.33	-3460.17	195.97	1320.08	0	0	0	-3281.22	146.53	1587.98	-3330.28	258.51	1578.97	-309.98	-62.46	1776.83	-4056.71	277.88	1723.78	656.72	-321.63	78.59	1255.9	-312.3	84.26	649.27
2.62	-3456.3	188.04	-21.83	-3459.33	194.89	-20.52	-3196.66	405.67	277.6	-3825.16	416.93	408.05	-3022.8	-6.45	-18.59	-3114.42	2.46	15.02	-1817.72	77.71	457.16	-1800.78	56.84	428.33	-3466.85	194.19	1319.76	0	0	0	-3278.69	142.95	1587.68	-3319.4	254.7	1579.37	-309.98	-62.46	1776.83	-4049.58	277.75	1723.66	657.16	-321.4	78.63	1255.74	-312.34	84.26	649.19
2.63	-3456.3	188.04	-21.83	-3459.33	194.89	-20.52	-3192.94	406.24	281.24	-3821.23	417.37	412.18	-3022.8	-6.45	-18.59	-3114.42	2.46	15.02	-1817.72	77.71	457.16	-1800.78	56.84	428.33	-3455.03	191.77	1320.53	0	0	0	-3284.9	139.51	1587.96	-3302.28	250.32	1578.44	-309.98	-62.46	1776.83	-4042.39	277.61	1723.54	657.24	-321.62	78.71	1256.05	-312.35	84.39	649.23
2.64	-3456.3	188.04	-21.83	-3459.33	194.89	-20.52	-3189.21	406.79	284.87	-3817.22	417.79	416.3	-3022.8	-6.45	-18.59	-3114.42	2.46	15.02	-1817.72	77.71	457.16	-1800.78	56.84	428.33	-3449.83	187.88	1319.74	0	0	0	-3268.69	136.47	1587.56	-3282.91	248.09	1578.27	-309.98	-62.46	1776.83	-4035.12	277.47	1723.41	657.29	-321.34	78.74	1255.96	-312.47	84.3	648.64
2.65	-3456.3	188.04	-21.83	-3459.33	194.89	-20.52	-3185.47	407.33	288.5	-3813.14	418.2	420.41	-3022.8	-6.45	-18.59	-3114.42	2.46	15.02	-1817.72	77.71	457.16	-1800.78	56.84	428.33	-3450.95	185.69	1319.24	0	0	0	-3269.94	134.11	1587.99	-3290.73	244.4	1578.02	-309.98	-62.46	1776.83	-4027.78	277.33	1723.29	657.35	-321.59	78.77	1255.62	-312.44	84.09	648.9
2.66	-3456.3	188.04	-21.83	-3459.33	194.89	-20.52	-3181.71	407.85	292.13	-3808.98	418.6	424.51	-3022.8	-6.45	-18.59	-3114.42	2.46	15.02	-1817.72	77.71	457.16	-1800.78	56.84	428.33	-3437.76	183.23	1318.96	0	0	0	-3260.4	131.69	1587.45	-3285.38	241.06	1577.84	-309.98	-62.46	1776.83	-4020.36	277.19	1723.17	656.68	-321.52	78.49	1256.01	-312.59	84.22	649.04
2.67	-3456.3	188.04	-21.83	-3459.33	194.89	-20.52	-3177.94	408.37	295.75	-3804.74	418.99	428.6	-3022.8	-6.45	-18.59	-3114.42	2.46	15.02	-1817.72	77.71	457.16	-1800.78	56.84	428.33	-3456.3	179.03	1318.96	0	0	0	-3249.35	128.33	1587.22	-3280.07	237.65	1577.72	-309.98	-62.46	1776.83	-4012.88	277.05	1723.04	656.86	-321.35	78.54	1256.07	-312.39	84.3	649.12
2.68	-3456.3	188.04	-21.83	-3459.33	194.89	-20.52	-3174.16	408.88	299.36	-3800.43	419.37	432.68	-3022.8	-6.45	-18.59	-3114.42	2.46	15.02	-1817.72	77.71	457.16	-1800.78	56.84	428.33	-3416.49	176.74	1318.75	0	0	0	-3248.48	124.05	1587.77	-3274.8	234.2	1577.67	-309.98	-62.46	1776.83	-4005.32	276.9	1722.91	657.04	-321.53	78.58	1255.89	-312.14	84.51	648.82
2.69	-3456.3	188.04	-21.83	-3459.33	194.89	-20.52	-3170.36	409.37	302.96	-3796.04	419.73	436.75	-3022.8	-6.45	-18.59	-3114.4	2.46	15.02	-1817.72	77.71	457.16	-1800.78	56.84	428.33	-3426.9	174.79	1319.9	0	0	0	-3230.46	121.05	1588.38	-3269.57	230.69	1577.68	-309.98	-62.46	1776.83	-3997.7	276.75	1722.78	657.08	-321.72	78.59	1255.95	-312.24	84.44	648.73
2.7	-3456.3	188.04	-21.83	-3459.33	194.89	-20.52	-3166.55	409.86	306.56	-3791.57	420.08	440.81	-3022.8	-6.45	-18.59	-3099.91	3.96	14.55	-1817.72	77.71	457.16	-1800.78	56.84	428.33	-3417.26	172.14	1320.32	0	0	0	-3232.19	117.34	1588.33	-3264.37	227.14	1577.74	-309.98	-62.46	1776.83	-3990	276.6	1722.66	656.77	-321.63	78.46	1255.69	-312.1	84.38	649.19
2.71	-3456.3	188.04	-21.83	-3459.33	194.89	-20.52	-3162.72	410.33	310.15	-3787.03	420.43	444.85	-3022.8	-6.45	-18.59	-3115.35	3.34	9.93	-1817.72	77.71	457.16	-1800.78	56.84	428.33	-3424.44	168.26	1320.87	0	0	0	-3224.44	114.59	1588.53	-3259.19	223.55	1577.85	-309.98	-62.46	1776.83	-3982.24	276.45	1722.53	657.16	-321.32	78.62	1255.67	-312.2	84.34	649.23
2.72	-3456.3	188.04	-21.83	-3459.33	194.89	-20.52	-3158.88	410.79	313.73	-3782.41	420.75	448.88	-3022.8	-6.45	-18.59	-3121.47	5.13	7.04	-1817.72	77.71	457.16	-1800.78	56.84	428.33	-3414.26	164.43	1322.03	0	0	0	-3220.28	110.65	1589.31	-3254.03	219.93	1578.02	-309.98	-62.46	1776.83	-3974.4	276.29	1722.4	657.23	-321.44	78.62	1255.57	-312.25	84.32	648.96
2.73	-3456.3	188.04	-21.83	-3459.33	194.89	-20.52	-3155.02	411.24	317.3	-3777.72	421.07	452.9	-3022.8	-6.45	-18.59	-3117.66	6.96	5.09	-1817.72	77.71	457.16	-1800.78	56.84	428.33	-3402.58	161.66	1322.63	0	0	0	-3222.28	105.65	1590.42	-3248.89	216.29	1578.24	-309.98	-62.46	1776.83	-3966.5	276.13	1722.26	656.88	-321.32	78.6	1255.28	-312.48	84.16	649.43
2.74	-3456.3	188.04	-21.83	-3459.33	194.89	-20.52	-3151.14	411.68	320.86	-3772.95	421.38	456.91	-3022.8	-6.45	-18.59	-3088.91	5.41	7.6	-1817.72	77.71	457.16	-1800.78	56.84	428.33	-3398.89	158.15	1323.73	0	0	0	-3218.06	100.48	1591.04	-3243.76	212.62	1578.51	-309.98	-62.46	1776.83	-3958.53	275.98	1722.13	656.59	-321.47	78.42	1255.74	-312.65	84.18	649.18
2.75	-3456.3	188.04	-21.83	-3459.33	194.89	-20.52	-3147.25	412.11	324.42	-3768.1	421.67	460.9	-3022.8	-6.45	-18.59	-3083.67	7.38	7.47	-1817.72	77.71	457.16	-1800.78	56.84	428.33	-3388.73	154.51	1324.53	0	0	0	-3205.66	97.81	1592.08	-3238.64	208.94	1578.82	-309.98	-62.46	1776.83	-3950.5	275.81	1722	656.92	-321.85	78.33	1255.92	-312.49	84.23	648.58
2.76	-3456.3	188.04	-21.83	-3459.33	194.89	-20.52	-3143.34	412.53	327.96	-3763.18	421.95	464.88	-3022.8	-6.45	-18.59	-3101.34	6.35	2.79	-1817.72	77.71	457.16	-1800.78	56.84	428.33	-3387.41	152.02	1326.05	0	0	0	-3187.6	93.19	1591.76	-3233.52	205.26	1579.17	-309.98	-62.46	1776.83	-3942.4	275.65	1721.86	656.96	-321.82	78.47	1255.92	-312.37	84.28	648.64
2.77	-3456.3	188.04	-21.83	-3459.33	194.89	-20.52	-3139.41	412.93	331.49	-3758.18	422.22	468.83	-3022.8	-6.45	-18.59	-3117.16	5.23	-1.05	-1817.72	77.71	457.16	-1800.78	56.84	428.33	-3352.94	146.91	1327.01	0	0	0	-3195.54	89.54	1593.19	-3228.4	201.57	1579.56	-309.98	-62.46	1776.83	-3934.23	275.49	1721.73	657.1	-321.42	78.7	1255.77	-312.43	84.3	649.32
2.78	-3456.3	188.04	-21.83	-3459.33	194.89	-20.52	-3135.46	413.32	335	-3753.11	422.48	472.78	-3022.8	-6.45	-18.59	-3113.05	7.47	-1.62	-1817.72	77.71	457.16	-1800.78	56.84	428.33	-3375.38	142.94	1327.86	0	0	0	-3198.21	86.76	1594.53	-3223.28	197.88	1579.99	-309.98	-62.46	1776.83	-3925.99	275.32	1721.59	656.89	-321.32	78.65	1255.87	-312.43	84.32	649.09
2.79	-3456.3	188.04	-21.83	-3459.33	194.89	-20.52	-3131.49	413.71	338.51	-3747.96	422.72	476.7	-3022.8	-6.45	-18.59	-3123.02	7.21	-2.7	-1817.72	77.71	457.16	-1800.78	56.84	428.33	-3367.57	140.69	1329.43	0	0	0	-3171	82.73	1595.17	-3218.15	194.21	1580.45	-309.98	-62.46	1776.83	-3917.69	275.15	1721.46	657.07	-321.5	78.66	1255.8	-312.39	84.25	649.3
2.8	-3456.3	188.04	-21.83	-3459.33	194.89	-20.52	-3127.51	414.08	342	-3742.73	422.96	480.61	-3022.8	-6.45	-18.59	-3119.09	4.34	-3.81	-1817.72	77.71	457.16	-1800.78	56.84	428.33	-3341.02	137.29	1330.43	0	0	0	-3169.11	79.37	1596.68	-3213	190.55	1580.95	-309.98	-62.46	1776.83	-3909.33	274.98	1721.32	657.11	-321.45	78.71	1255.77	-312.47	84.32	649.46
2.81	-3456.3	188.04	-21.83	-3459.33	194.89	-20.52	-3123.5	414.44	345.48	-3737.43	423.18	484.5	-3022.8	-6.45	-18.59	-3098.42	6.33	-0.37	-1817.72	77.71	457.16	-1800.78	56.84	428.33	-3337.4	133.83	1332.02	0	0	0	-3158.12	75.34	1597.14	-3207.83	186.91	1581.47	-309.98	-62.46	1776.83	-3900.9	274.81	1721.18	657.05	-321.45	78.59	1255.77	-312.44	84.24	649.4
2.82	-3456.3	188.04	-21.83	-3459.33	194.89	-20.52	-3119.47	414.78	348.94	-3732.06	423.39	488.38	-3022.8	-6.45	-18.59	-3119.57	5.88	-3.69	-1817.72	77.71	457.16	-1800.78	56.84	428.33	-3325.29	130.76	1332.76	0	0	0	-3156.41	71.49	1598.16	-3202.65	183.29	1582.02	-309.98	-62.46	1776.83	-3892.41	274.63	1721.04	656.9	-321.62	78.49	1255.35	-312.56	84.05	648.98
2.83	-3456.3	188.04	-21.83	-3459.33	194.89	-20.52	-3115.43	415.12	352.39	-3726.61	423.58	492.23	-3022.8	-6.45	-18.59	-3104.21	5.51	-2.46	-1817.72	77.71	457.16	-1800.78	56.84	428.33	-3324.51	127.3	1333.65	0	0	0	-3148.9	68.63	1598.99	-3197.43	179.71	1582.6	-309.98	-62.46	1776.83	-3883.85	274.45	1720.91	657.27	-321.32	78.64	1255.57	-312.46	84.24	649.35
2.84	-3456.3	188.04	-21.83	-3459.33	194.89	-20.52	-3111.36	415.44	355.83	-3721.09	423.77	496.06	-3022.8	-6.45	-18.59	-3117.95	5.87	-4.44	-1817.72	77.71	457.16	-1800.78	56.84	428.33	-3314.43	124.33	1334.9	0	0	0	-3149.98	65.04	1600.67	-3192.18	176.17	1583.2	-309.98	-62.46	1776.83	-3875.23	274.28	1720.77	657.14	-321.47	78.54	1255.78	-312.53	84.26	649.34
2.85	-3456.3	188.04	-21.83	-3459.33	194.89	-20.52	-3107.27	415.76	359.25	-3715.49	423.94	499.88	-3022.8	-6.45	-18.59	-3104.11	6.12	-2.89	-1817.72	77.71	457.16	-1800.78	56.84	428.33	-3328.13	120.47	1336.25	0	0	0	-3148.22	61.68	1601.6	-3186.9	172.67	1583.82	-309.98	-62.46	1776.83	-3866.55	274.1	1720.63	657.03	-321.47	78.58	1255.5	-312.19	84.41	648.96
2.86	-3456.32	188.04	-21.83	-3459.33	194.89	-20.52	-3103.16	416.06	362.65	-3709.82	424.11	503.67	-3022.8	-6.45	-18.59	-3116.02	6.72	-5.49	-1817.72	77.71	457.16	-1800.78	56.84	428.33	-3306.05	118.45	1336.19	0	0	0	-3141.61	59.55	1602.31	-3181.58	169.22	1584.46	-309.98	-62.46	1776.83	-3857.81	273.91	1720.49	657.06	-321.46	78.54	1255.83	-312.38	84.45	649.08
2.87	-3473.51	188.99	-27.55	-3459.33	194.89	-20.52	-3099.03	416.35	366.04	-3704.07	424.26	507.44	-3022.8	-6.45	-18.59	-3104.65	5.57	-2.98	-1817.72	77.71	457.16	-1800.78	56.84	428.33	-3317.89	114.24	1336.28	0	0	0	-3133.96	56.93	1602.8	-3176.21	165.83	1585.11	-309.98	-62.46	1776.83	-3849.01	273.73	1720.35	657.22	-321.41	78.63	1256.24	-312.23	84.65	649.14
2.88	-3461.68	190.03	-29.31	-3459.33	194.89	-20.52	-3094.87	416.62	369.41	-3698.25	424.39	511.18	-3022.8	-6.45	-18.59	-3111.79	7.17	-2.69	-1817.72	77.71	457.16	-1800.78	56.84	428.33	-3300.53	112.09	1337.22	0	0	0	-3126.27	52.71	1603.62	-3170.79	162.5	1585.78	-309.98	-62.46	1776.83	-3840.14	273.55	1720.21	657.41	-321.46	78.72	1255.98	-312.46	84.33	649.63
2.89	-3457.93	191.45	-34.13	-3459.31	194.89	-20.51	-3090.69	416.89	372.77	-3692.36	424.52	514.91	-3022.8	-6.45	-18.59	-3102.5	6.05	-1.5	-1817.72	77.71	457.16	-1800.78	56.84	428.33	-3295.2	110.41	1337.27	0	0	0	-3135.11	48.9	1604.62	-3165.32	159.24	1586.45	-309.98	-62.46	1776.83	-3831.22	273.36	1720.07	657.26	-321.49	78.64	1255.89	-312.66	84.16	649.3
2.9	-3436.11	192.54	-33.06	-3438.5	196.15	-15.38	-3086.49	417.14	376.1	-3686.39	424.63	518.61	-3022.8	-6.45	-18.59	-3112.87	5.73	-2.28	-1817.72	77.71	457.16	-1800.78	56.84	428.33	-3297.48	107.72	1338.28	0	0	0	-3117.65	46.13	1604.7	-3159.79	156.05	1587.14	-309.98	-62.46	1776.83	-3822.23	273.17	1719.93	657.08	-321.67	78.53	1255.99	-312.15	84.4	648.94
2.91	-3420.87	192.82	-33.02	-3418.28	196.63	-8.42	-3082.26	417.38	379.42	-3680.34	424.74	522.29	-3022.8	-6.45	-18.59	-3132.67	5.69	-6.15	-1817.72	77.71	457.16	-1800.78	56.84	428.33	-3296.08	105.31	1338.81	0	0	0	-3102.22	42.66	1604	-3154.2	152.93	1587.83	-309.98	-62.46	1776.83	-3813.19	272.98	1719.78	657.1	-321.43	78.71	1255.89	-312.24	84.38	648.96
2.92	-3400.97	193.11	-27.77	-3404.04	196.29	-2.89	-3078.01	417.61	382.72	-3674.23	424.83	525.94	-3022.8	-6.45	-18.59	-3102.17	6.51	-0.29	-1817.72	77.71	457.16	-1800.78	56.84	428.33	-3291.75	102.13	1338.72	0	0	0	-3110.35	40.32	1605.27	-3148.54	149.91	1588.52	-309.98	-62.46	1776.83	-3804.09	272.79	1719.64	657.05	-321.73	78.67	1255.71	-312.59	84.16	649.13
2.93	-3369.33	192.83	-20.71	-3384.96	195.46	3.15	-3073.73	417.83	385.99	-3668.04	424.9	529.57	-3022.8	-6.45	-18.59	-3104.77	4.19	0.59	-1817.72	77.71	457.16	-1800.78	56.84	428.33	-3282.58	102.23	1339.87	0	0	0	-3100.06	37.6	1605.96	-3142.81	146.97	1589.21	-309.98	-62.46	1776.83	-3794.93	272.59	1719.5	656.96	-321.49	78.61	1256	-312.71	84.18	649.03
2.94	-3341.45	193.33	-14.46	-3362.19	195.21	9.17	-3069.43	418.04	389.25	-3661.77	424.97	533.18	-3022.8	-6.45	-18.59	-3096.97	6.25	1.71	-1817.72	77.71	457.16	-1800.78	56.84	428.33	-3271.24	100.28	1339.75	0	0	0	-3097.89	35.47	1606.2	-3137	144.13	1589.9	-309.98	-62.46	1776.83	-3785.71	272.4	1719.36	657.38	-321.34	78.72	1256.16	-312.58	84.31	649.37
2.95	-3330.84	192.97	-11.39	-3362.52	194.21	10.69	-3065.1	418.23	392.49	-3655.44	425.02	536.75	-3022.8	-6.45	-18.59	-3113.05	5.28	-0.81	-1817.72	77.71	457.16	-1800.78	56.84	428.33	-3263.03	98.7	1341.03	0	0	0	-3093.15	32.48	1606.37	-3131.11	141.39	1590.58	-309.98	-62.46	1776.83	-3776.43	272.2	1719.22	657.15	-321.59	78.55	1255.69	-312.39	84.24	649.37
2.96	-3300.35	192.25	-5.4	-3341.35	193.72	13.3	-3060.75	418.42	395.7	-3649.03	425.07	540.3	-3022.8	-6.45	-18.59	-3098.75	6.57	2.96	-1817.72	77.71	457.16	-1800.78	56.84	428.33	-3263.34	96.95	1341.37	0	0	0	-3081.65	29.95	1607.44	-3125.14	138.76	1591.26	-309.98	-62.46	1776.83	-3767.1	272	1719.08	656.69	-321.28	78.56	1255.78	-312.18	84.28	648.97
2.97	-3285.11	191.87	-2.9	-3331.83	193.34	14.76	-3056.37	418.59	398.9	-3642.55	425.1	543.82	-3022.8	-6.45	-18.59	-3097.65	5.92	3.92	-1817.72	77.71	457.16	-1800.78	56.84	428.33	-3249.71	94.46	1341.92	0	0	0	-3090.27	28.09	1607.9	-3119.08	136.25	1591.93	-309.98	-62.46	1776.83	-3757.71	271.8	1718.93	656.87	-321.13	78.72	1255.49	-312.19	84.18	649.12
2.98	-3262.73	191.16	0.27	-3329.67	191.69	13.61	-3051.96	418.74	402.07	-3635.99	425.11	547.32	-3022.8	-6.45	-18.59	-3090.75	7	4.74	-1817.72	77.71	457.16	-1800.78	56.84	428.33	-3263.82	92.65	1341.77	0	0	0	-3084.43	26.05	1607.89	-3112.93	133.85	1592.59	-309.98	-62.46	1776.83	-3748.27	271.6	1718.79	656.98	-321.49	78.65	1255.54	-312.48	84.16	648.95
2.99	-3255.99	190.8	-0.22	-3282.3	190.48	19.02	-3047.53	418.89	405.22	-3629.36	425.12	550.79	-3022.8	-6.45	-18.59	-3080.77	6.42	7.71	-1817.72	77.71	457.16	-1800.78	56.84	428.33	-3261.04	90.41	1343.15	0	0	0	-3068.16	24.73	1608.07	-3106.68	131.58	1593.23	-309.98	-62.46	1776.83	-3738.77	271.4	1718.65	657.37	-321.49	78.75	1255.76	-312.62	84.29	648.71
3	-3240.92	189.64	0.57	-3259	189.54	19.08	-3043.07	419.02	408.34	-3622.66	425.11	554.22	-3022.8	-6.45	-18.59	-3107.6	7.15	3.39	-1817.72	77.71	457.16	-1800.78	56.84	428.33	-3248.41	89.36	1343.98	0	0	0	-3067.11	22.73	1608.42	-3100.32	129.44	1593.85	-309.98	-62.46	1776.83	-3729.21	271.19	1718.51	657.14	-321.45	78.78	1255.62	-312.3	84.21	648.74
3.01	-3208.87	188.68	3.83	-3239.98	187.59	19.21	-3038.58	419.14	411.45	-3615.89	425.1	557.63	-3022.8	-6.45	-18.59	-3104.43	6.76	4.51	-1817.72	77.71	457.16	-1800.78	56.84	428.33	-3227.83	89.15	1344.27	0	0	0	-3055.6	20.93	1608.24	-3093.86	127.44	1594.46	-309.98	-62.46	1776.83	-3719.6	270.99	1718.37	656.55	-321.52	78.64	1255.68	-312.34	84.27	649.05
3.02	-3184.75	187.96	5.58	-3177.41	186.96	26.14	-3034.06	419.25	414.52	-3609.04	425.07	561.01	-3022.8	-6.45	-18.59	-3050.67	7.16	13.51	-1817.72	77.71	457.16	-1800.78	56.84	428.33	-3223.03	87.19	1344.87	0	0	0	-3047.18	19.15	1608.88	-3087.29	125.58	1595.04	-309.98	-62.46	1776.83	-3709.94	270.78	1718.22	656.74	-321.57	78.58	1255.88	-312.2	84.35	649.23
3.03	-3171.16	186.51	5.97	-3172.28	185.08	23.65	-3029.51	419.35	417.58	-3602.12	425.02	564.35	-3022.8	-6.45	-18.59	-3083.27	7.66	11.13	-1817.72	77.71	457.16	-1800.78	56.84	428.33	-3242.91	85.82	1345.31	0	0	0	-3044.96	17.31	1608.99	-3080.61	123.87	1595.6	-309.98	-62.46	1776.83	-3700.22	270.57	1718.08	657.24	-321.56	78.6	1255.74	-312.08	84.37	648.85
3.04	-3134.38	185.56	8.61	-3159.17	183.86	21.71	-3024.93	419.43	420.6	-3595.13	424.97	567.67	-3022.8	-6.45	-18.59	-3117.81	6.7	5.42	-1817.72	77.71	457.16	-1800.78	56.84	428.33	-3218.75	84.53	1345.47	0	0	0	-3040.21	16.97	1609.19	-3073.8	122.31	1596.14	-309.98	-62.46	1776.83	-3690.45	270.36	1717.94	656.54	-321.65	78.35	1255.86	-312.25	84.39	648.3
3.05	-3108.56	184.36	10.73	-3144.44	183.6	20.03	-3020.32	419.51	423.61	-3588.07	424.9	570.95	-3022.8	-6.45	-18.59	-3081.84	7.48	14.29	-1817.72	77.71	457.16	-1800.78	56.84	428.33	-3229.34	83.44	1345.61	0	0	0	-3031.4	16.56	1609.23	-3066.87	120.91	1596.64	-309.98	-62.46	1776.83	-3680.63	270.15	1717.8	657.27	-321.59	78.63	1256.25	-312.22	84.32	648.54
3.06	-3095.67	183.26	10.05	-3113.13	181.2	20.54	-3015.68	419.57	426.58	-3580.94	424.83	574.2	-3022.8	-6.45	-18.59	-3111.62	7.51	9.36	-1817.72	77.71	457.16	-1800.78	56.84	428.33	-3218.73	82.6	1345.54	0	0	0	-3024.11	14.17	1609.15	-3059.81	119.68	1597.11	-309.98	-62.46	1776.83	-3670.76	269.94	1717.66	657.19	-321.48	78.6	1255.73	-312.5	84.2	649.18
3.07	-3045.73	183.49	16.52	-3099.77	181.32	17.87	-3011.01	419.61	429.53	-3573.73	424.74	577.42	-3022.8	-6.45	-18.59	-3078.23	8.25	16.71	-1817.72	77.71	457.16	-1800.78	56.84	428.33	-3210.21	82.59	1345.89	0	0	0	-3024.26	13.41	1609.95	-3052.62	118.62	1597.55	-309.98	-62.46	1776.83	-3660.83	269.72	1717.52	656.91	-321.42	78.6	1255.67	-312.63	84.22	648.5
3.08	-3031.94	183.02	15.95	-3070.86	178.82	18.71	-3006.31	419.65	432.45	-3566.45	424.63	580.6	-3022.8	-6.45	-18.59	-3063.51	5.91	18.42	-1817.72	77.71	457.16	-1800.78	56.84	428.33	-3207.46	82.06	1345.64	0	0	0	-3023.92	13.12	1609.55	-3045.29	117.74	1597.96	-309.98	-62.46	1776.83	-3650.86	269.51	1717.38	657.32	-321.46	78.79	1255.57	-312.44	84.26	649.01
3.09	-3033.09	183.59	12.8	-3049.76	178.82	18.81	-3001.57	419.67	435.34	-3559.1	424.52	583.75	-3022.8	-6.45	-18.59	-3070.5	6.07	18.21	-1817.72	77.71	457.16	-1800.78	56.84	428.33	-3198.74	80.9	1345.33	0	0	0	-3014.57	13.14	1609.55	-3037.82	117.04	1598.32	-309.98	-62.46	1776.83	-3640.83	269.29	1717.24	657.35	-321.6	78.65	1255.49	-312.49	84.22	649.3
3.1	-2993.45	184.11	16.52	-3046.58	180.48	14.09	-2996.81	419.68	438.21	-3551.68	424.39	586.87	-3022.8	-6.45	-18.59	-3057.99	7.23	20.42	-1817.72	77.71	457.16	-1800.78	56.84	428.33	-3163.69	80.25	1344.43	0	0	0	-2998.38	12.01	1608.71	-3030.2	116.53	1598.64	-309.98	-62.46	1776.83	-3630.76	269.07	1717.1	657.61	-321.46	78.76	1255.45	-312.16	84.28	649.03
3.11	-2970.43	184.32	18.77	-2997.16	179.26	20.43	-2992.01	419.68	441.04	-3544.19	424.26	589.94	-3022.8	-6.45	-18.59	-3084.45	4.54	12.08	-1817.72	77.71	457.16	-1800.78	56.84	428.33	-3176.29	80.29	1344.15	0	0	0	-2989.86	11.75	1608.25	-3022.43	116.22	1598.92	-309.98	-62.46	1776.83	-3620.63	268.85	1716.96	656.54	-321.74	78.4	1255.38	-312.25	84.17	648.89
3.12	-2926.63	185.15	24.31	-2969.86	181.06	22.18	-2987.18	419.66	443.85	-3536.63	424.11	592.99	-3022.8	-6.45	-18.59	-3078.3	7.13	13.47	-1817.72	77.71	457.16	-1800.78	56.84	428.33	-3171.8	80.04	1343.49	0	0	0	-2989.77	12.12	1608.03	-3014.51	116.1	1599.15	-309.98	-62.46	1776.83	-3610.46	268.63	1716.83	656.57	-321.72	78.48	1255.42	-312.51	84.2	648.95
3.13	-2897.13	185.43	26.68	-2942.72	185.23	24.9	-2982.31	419.64	446.63	-3529	423.94	595.99	-3022.8	-6.45	-18.59	-3091.13	3.74	10.95	-1817.72	77.71	457.16	-1800.78	56.84	428.33	-3169.95	79.37	1341.99	0	0	0	-2978.3	12.55	1607.84	-3006.42	116.2	1599.33	-309.98	-62.46	1776.83	-3600.23	268.41	1716.69	657.29	-321.35	78.59	1255.58	-312.42	84.26	649.37
3.14	-2868.74	186.02	28.92	-2907.6	185.2	26.76	-2977.42	419.6	449.37	-3521.29	423.77	598.96	-3022.8	-6.45	-18.59	-3133.69	1.01	1.79	-1817.72	77.71	457.16	-1800.78	56.84	428.33	-3147.75	79.13	1341.32	0	0	0	-2993.32	11.93	1607.53	-2998.18	116.5	1599.47	-309.98	-62.46	1776.83	-3589.96	268.19	1716.55	657.5	-321.66	78.57	1255.59	-312.2	84.2	649.56
3.15	-2841.43	186.92	31.02	-2866.94	188.92	31.59	-2972.48	419.54	452.08	-3513.52	423.58	601.89	-3022.8	-6.45	-18.59	-3077.7	5.2	12.14	-1817.72	77.71	457.16	-1800.78	56.84	428.33	-3148.85	79.64	1341.35	0	0	0	-2975.23	11.97	1606.77	-2989.76	117.03	1599.54	-309.98	-62.46	1776.83	-3579.65	267.96	1716.41	656.61	-321.76	78.37	1255.15	-312.48	84.03	649.52
3.16	-2815.21	188.09	32.99	-2845.72	188.96	32.67	-2967.51	419.48	454.77	-3505.67	423.38	604.78	-3022.8	-6.45	-18.59	-3098.1	1.81	7.27	-1817.72	77.71	457.16	-1800.78	56.84	428.33	-3130.05	78.81	1340.76	0	0	0	-2966.61	11.58	1606.19	-2981.17	117.78	1599.56	-309.98	-62.46	1776.83	-3569.28	267.74	1716.28	656.84	-321.58	78.59	1255.55	-312.53	84.22	649.58
3.17	-2790.06	189.51	34.82	-2814.73	190.42	34.77	-2962.51	419.4	457.42	-3497.76	423.17	607.64	-3022.8	-6.45	-18.59	-3087.52	2.03	9.24	-1817.72	77.71	457.16	-1800.78	56.84	428.33	-3134.54	78.77	1339.81	0	0	0	-2955.67	12.04	1605.31	-2972.41	118.75	1599.53	-309.98	-62.46	1776.83	-3558.87	267.51	1716.14	657.47	-321.5	78.74	1255.46	-312.35	84.34	648.97
3.18	-2765.98	191.15	36.51	-2786	192.04	36.67	-2957.47	419.31	460.04	-3489.77	422.95	610.45	-3022.8	-6.45	-18.59	-3096	2.69	6.9	-1817.72	77.71	457.16	-1800.78	56.84	428.33	-3127.21	78.62	1338.84	0	0	0	-2939.72	13.29	1604.02	-2963.46	119.97	1599.43	-309.98	-62.46	1776.83	-3548.41	267.28	1716.01	657.12	-321.48	78.6	1255.73	-312.4	84.3	648.81
3.19	-2742.95	193	38.05	-2759.44	193.8	38.36	-2952.4	419.2	462.62	-3481.71	422.72	613.23	-3022.8	-6.45	-18.59	-3117.75	0.08	1.92	-1817.72	77.71	457.16	-1800.78	56.84	428.33	-3116.08	79.11	1338.09	0	0	0	-2941.2	13.65	1603.62	-2954.33	121.42	1599.27	-309.98	-62.46	1776.83	-3537.91	267.06	1715.88	656.87	-321.37	78.59	1255.69	-312.3	84.44	649.03
3.2	-2720.98	195.03	39.46	-2734.94	195.67	39.83	-2947.28	419.09	465.17	-3473.59	422.47	615.96	-3022.8	-6.45	-18.59	-3124.98	-1.27	0.78	-1817.72	77.71	457.16	-1800.78	56.84	428.33	-3102.26	80.52	1337.21	0	0	0	-2935.1	14.01	1602.63	-2945	123.12	1599.04	-309.98	-62.46	1776.83	-3527.36	266.83	1715.74	657.16	-321.82	78.58	1255.86	-312.35	84.28	648.68
3.21	-2700.03	197.22	40.72	-2712.42	197.64	41.11	-2942.13	418.96	467.69	-3465.39	422.21	618.65	-3022.8	-6.45	-18.59	-3084.09	1.18	7.8	-1817.72	77.71	457.16	-1800.78	56.84	428.33	-3095.73	79.94	1335.72	0	0	0	-2920.7	15.38	1601.36	-2933.89	124.94	1598.78	-309.98	-62.46	1776.83	-3516.77	266.6	1715.61	657.1	-321.79	78.48	1255.79	-312.27	84.29	649.09
3.22	-2680.12	199.54	41.83	-2691.79	199.69	42.18	-2936.95	418.82	470.17	-3457.12	421.94	621.3	-3022.8	-6.45	-18.59	-3093.3	1.78	6.94	-1817.72	77.71	457.16	-1800.78	56.84	428.33	-3088.38	80.64	1334.75	0	0	0	-2928.33	15.41	1601.14	-2937.3	124.95	1598.78	-309.98	-62.46	1776.83	-3506.14	266.36	1715.48	657.2	-321.81	78.52	1255.36	-312.31	84.22	649.7
3.23	-2661.22	201.96	42.78	-2672.95	201.8	43.05	-2931.72	418.66	472.62	-3448.79	421.66	623.91	-3022.8	-6.45	-18.59	-3074.71	2.19	8.19	-1817.72	77.71	457.16	-1800.78	56.84	428.33	-3083.83	80.19	1334.25	0	0	0	-2910.65	17.36	1600	-2935.02	125.56	1598.43	-309.98	-62.46	1776.83	-3495.46	266.13	1715.35	657.14	-321.51	78.62	1255.18	-312.27	84.15	649.41
3.24	-2643.34	204.48	43.59	-2655.82	203.95	43.73	-2926.46	418.49	475.03	-3440.38	421.36	626.47	-3022.8	-6.45	-18.59	-3105.57	-1.18	2.24	-1817.72	77.71	457.16	-1800.78	56.84	428.33	-3078.76	81.59	1332.99	0	0	0	-2900.67	18.27	1598.88	-2927.04	126.7	1597.02	-309.98	-62.46	1776.83	-3484.73	265.9	1715.22	657.47	-321.59	78.72	1255.83	-312.26	84.26	649.19
3.25	-2626.45	207.05	44.24	-2640.29	206.13	44.22	-2921.16	418.31	477.4	-3431.91	421.06	628.99	-3022.8	-6.45	-18.59	-3095.63	0.16	4.44	-1817.72	77.71	457.16	-1800.78	56.84	428.33	-3064.54	82.03	1331.99	0	0	0	-2890.07	19.53	1598.27	-2913.09	128.04	1595.21	-309.98	-62.46	1776.83	-3473.97	265.66	1715.09	657.35	-321.55	78.65	1255.97	-312.29	84.45	648.95
3.26	-2610.56	209.66	44.74	-2626.28	208.31	44.51	-2915.82	418.12	479.74	-3423.36	420.74	631.47	-3022.8	-6.45	-18.59	-3104.68	0.37	0.53	-1817.72	77.71	457.16	-1800.78	56.84	428.33	-3060.73	82.62	1330.4	0	0	0	-2882.56	20.84	1597.32	-2913.97	129.37	1594.26	-309.98	-62.46	1776.83	-3463.16	265.43	1714.97	657.01	-321.53	78.61	1255.77	-312.19	84.45	649.33
3.27	-2595.65	212.28	45.08	-2613.7	210.48	44.61	-2910.44	417.91	482.04	-3414.75	420.4	633.9	-3022.8	-6.45	-18.59	-3114.24	0.06	-1.31	-1817.72	77.71	457.16	-1800.78	56.84	428.33	-3051.12	83.39	1328.44	0	0	0	-2883.69	22.1	1596.13	-2899.2	131.09	1592.84	-309.98	-62.46	1776.83	-3452.31	265.19	1714.84	656.96	-321.38	78.71	1255.78	-312.53	84.33	649.24
3.28	-2581.71	214.9	45.25	-2602.46	212.62	44.53	-2905.02	417.69	484.3	-3406.07	420.06	636.29	-3022.8	-6.45	-18.59	-3135.72	-0.43	-5.35	-1817.72	77.71	457.16	-1800.78	56.84	428.33	-3050.83	84.21	1328.07	0	0	0	-2868.86	23.46	1595.5	-2885.44	131.74	1591.4	-309.98	-62.46	1776.83	-3441.42	264.95	1714.71	657.12	-321.5	78.63	1255.59	-312.42	84.29	649.36
3.29	-2568.73	217.48	45.26	-2592.45	214.7	44.27	-2899.56	417.45	486.53	-3397.32	419.71	638.63	-3022.8	-6.45	-18.59	-3093.03	-0.48	0.73	-1817.72	77.71	457.16	-1800.78	56.84	428.33	-3025.35	85.39	1327.25	0	0	0	-2865.48	24.53	1594.3	-2879.63	132.58	1590.32	-309.98	-62.46	1776.83	-3430.49	264.71	1714.59	657.06	-321.49	78.49	1255.65	-312.33	84.28	649.07
3.3	-2556.71	220.01	45.11	-2583.6	216.72	43.82	-2894.06	417.21	488.71	-3388.5	419.34	640.93	-3022.8	-6.45	-18.59	-3107.33	1.89	-2.51	-1817.72	77.71	457.16	-1800.78	56.84	428.33	-3024.95	86.34	1325.93	0	0	0	-2856.56	25.72	1592.97	-2890.38	134.74	1589.72	-309.98	-62.46	1776.83	-3419.52	264.47	1714.47	656.83	-321.4	78.57	1255.47	-312.29	84.21	648.67
3.31	-2545.63	222.45	44.79	-2575.8	218.66	43.2	-2888.51	416.95	490.86	-3379.61	418.96	643.17	-3022.8	-6.45	-18.59	-3124.8	1.68	-6.04	-1817.72	77.71	457.16	-1800.78	56.84	428.33	-3013.54	87.37	1324.31	0	0	0	-2841.32	27.95	1592.27	-2871.9	135.89	1588.56	-309.98	-62.46	1776.83	-3408.52	264.23	1714.35	656.83	-321.52	78.53	1255.59	-312.3	84.31	648.6
3.32	-2535.48	224.79	44.3	-2568.98	220.49	42.4	-2882.93	416.67	492.96	-3370.65	418.57	645.37	-3022.8	-6.45	-18.59	-3105.06	-0.44	-4.03	-1817.72	77.71	457.16	-1800.78	56.84	428.33	-3006.94	88.14	1323.8	0	0	0	-2836.05	29.57	1591.07	-2848.18	137.43	1587.31	-309.98	-62.46	1776.83	-3397.47	263.99	1714.23	656.7	-321.64	78.55	1255.72	-312.42	84.16	649.08
3.33	-2526.27	227	43.64	-2563.02	222.19	41.43	-2877.3	416.39	495.03	-3361.62	418.16	647.52	-3022.8	-6.45	-18.59	-3109.56	-0.54	-6.42	-1817.72	77.71	457.16	-1800.78	56.84	428.33	-2988.54	89.13	1323.08	0	0	0	-2830.35	30.97	1590	-2837.07	139.79	1585.62	-309.98	-62.46	1776.83	-3386.38	263.75	1714.11	656.67	-321.71	78.44	1255.76	-312.55	84.29	649.4
3.34	-2517.96	229.06	42.81	-2557.85	223.76	40.29	-2871.63	416.09	497.05	-3352.53	417.75	649.63	-3022.8	-6.45	-18.59	-3119.26	0.19	-9.21	-1817.72	77.71	457.16	-1800.78	56.84	428.33	-2982.56	91.53	1321.43	0	0	0	-2815.11	33.28	1589.09	-2836.05	142.72	1584.07	-309.98	-62.46	1776.83	-3375.26	263.51	1713.99	657.25	-321.39	78.64	1255.71	-312.44	84.26	649.25
3.35	-2510.57	230.95	41.8	-2553.37	225.16	38.99	-2865.92	415.77	499.04	-3343.37	417.32	651.68	-3022.8	-6.45	-18.59	-3137.75	-0.92	-13.07	-1817.72	77.71	457.16	-1800.78	56.84	428.33	-2985.16	92.57	1320.35	0	0	0	-2816.38	35.03	1588.35	-2829.96	145.43	1582.98	-309.98	-62.46	1776.83	-3364.09	263.26	1713.87	657.32	-321.41	78.68	1255.8	-312.51	84.22	649.54
3.36	-2504.08	232.63	40.61	-2549.49	226.39	37.52	-2860.16	415.45	500.98	-3334.14	416.88	653.68	-3022.8	-6.45	-18.59	-3107.68	-0.32	-9.17	-1817.72	77.71	457.16	-1800.78	56.84	428.33	-2965.02	94.46	1319.92	0	0	0	-2786.55	37.45	1586.84	-2816.56	146.56	1582.04	-309.98	-62.46	1776.83	-3352.89	263.02	1713.76	656.48	-321.54	78.28	1256.03	-312.26	84.26	649.5
3.37	-2498.47	234.1	39.25	-2546.11	227.41	35.89	-2854.36	415.11	502.87	-3324.84	416.43	655.63	-3022.8	-6.45	-18.59	-3126.52	0.56	-13.09	-1817.72	77.71	457.16	-1800.78	56.84	428.33	-2964.75	97.43	1318.96	0	0	0	-2795.98	39.46	1587	-2823.61	148.22	1581.84	-309.98	-62.46	1776.83	-3341.66	262.77	1713.64	656.43	-321.64	78.38	1255.86	-312.54	84.22	649.33
3.38	-2493.74	235.32	37.7	-2543.15	228.23	34.1	-2848.52	414.75	504.73	-3315.47	415.96	657.54	-3022.8	-6.45	-18.59	-3118.68	0.34	-11.98	-1817.72	77.71	457.16	-1800.78	56.84	428.33	-2950.73	99.63	1318.14	0	0	0	-2783.63	41.5	1585.99	-2805.6	149.87	1580.62	-309.98	-62.46	1776.83	-3330.39	262.53	1713.53	656.72	-321.46	78.47	1255.59	-312.68	84.09	648.8
3.39	-2489.89	236.26	35.96	-2540.51	228.81	32.15	-2842.63	414.39	506.54	-3306.04	415.49	659.39	-3022.8	-6.45	-18.59	-3122.82	0.7	-12.92	-1817.72	77.71	457.16	-1800.78	56.84	428.33	-2930.84	100.87	1317.94	0	0	0	-2772.51	43.91	1585.6	-2783.74	153.86	1579.39	-309.98	-62.46	1776.83	-3319.08	262.28	1713.42	657.18	-321.21	78.71	1255.37	-312.34	84.21	648.87
3.4	-2486.89	236.92	34.04	-2538.1	229.13	30.05	-2836.7	414.01	508.31	-3296.54	415	661.18	-3022.8	-6.45	-18.59	-3115.7	1.13	-12.52	-1817.72	77.71	457.16	-1800.78	56.84	428.33	-2914.67	103.31	1318.23	0	0	0	-2766.22	45.92	1585.57	-2780.04	157.33	1579.04	-309.98	-62.46	1776.83	-3307.74	262.04	1713.31	657	-321.35	78.64	1255.83	-312.41	84.23	648.91
3.41	-2484.75	237.26	31.94	-2535.84	229.19	27.8	-2830.72	413.61	510.03	-3286.97	414.5	662.93	-3022.8	-6.45	-18.59	-3105.46	1.5	-10.92	-1817.72	77.71	457.16	-1800.78	56.84	428.33	-2922.16	106.06	1317.89	0	0	0	-2760.03	47.96	1585.13	-2767.8	161.29	1578.24	-309.98	-62.46	1776.83	-3296.36	261.79	1713.2	657.28	-321.52	78.66	1255.9	-312.42	84.3	649.15
3.42	-2483.45	237.25	29.64	-2533.62	228.96	25.4	-2824.69	413.2	511.71	-3277.34	413.98	664.62	-3022.8	-6.45	-18.59	-3118.62	0.66	-13.79	-1817.72	77.71	457.16	-1800.78	56.84	428.33	-2912.34	108.18	1319.09	0	0	0	-2751.14	50.4	1584.89	-2758.34	163.36	1577.77	-309.98	-62.46	1776.83	-3284.95	261.54	1713.1	656.85	-321.36	78.41	1255.37	-312.56	84.19	649.36
3.43	-2482.98	236.88	27.15	-2542.29	229.67	19.8	-2818.62	412.78	513.34	-3267.63	413.46	666.26	-3022.8	-6.45	-18.59	-3122.4	0.45	-14.36	-1817.72	77.71	457.16	-1800.78	56.84	428.33	-2905.41	111.21	1319.23	0	0	0	-2739.68	52.62	1585.03	-2748.74	165.17	1577.71	-309.98	-62.46	1776.83	-3273.5	261.29	1712.99	657.16	-321.3	78.61	1255.57	-312.35	84.22	649.69
3.44	-2483.35	236.13	24.46	-2533.02	227.56	19.29	-2812.5	412.35	514.93	-3257.86	412.92	667.84	-3022.8	-6.45	-18.59	-3138.03	-0.05	-16.8	-1817.72	77.71	457.16	-1800.78	56.84	428.33	-2886.27	114.25	1320.4	0	0	0	-2728.08	56.24	1585.03	-2736.05	168.35	1578.12	-309.98	-62.46	1776.83	-3262.03	261.04	1712.89	656.96	-321.59	78.58	1255.94	-312.4	84.33	649.28
3.45	-2498.16	235.8	17.49	-2524.89	226.43	18.11	-2806.33	411.9	516.46	-3248.03	412.37	669.37	-3022.8	-6.45	-18.59	-3118.12	0.98	-14.09	-1817.72	77.71	457.16	-1800.78	56.84	428.33	-2880.7	116.26	1321.6	0	0	0	-2717.1	59.51	1585.49	-2714.8	171.82	1578.25	-309.98	-62.46	1776.83	-3250.52	260.79	1712.79	656.68	-321.47	78.42	1255.44	-312.47	84.29	649.51
3.46	-2499.02	234.06	14.88	-2510.77	226.96	17.53	-2800.11	411.44	517.96	-3238.13	411.81	670.84	-3022.8	-6.45	-18.59	-3106.41	1.69	-11.8	-1817.72	77.71	457.16	-1800.78	56.84	428.33	-2859.82	118.34	1322.7	0	0	0	-2711.69	62.48	1586.51	-2726.91	173.69	1579.31	-309.98	-62.46	1776.83	-3238.97	260.54	1712.69	657.04	-321.49	78.61	1255.45	-312.2	84.23	649.19
3.47	-2486.77	233.14	14.76	-2524.14	226.74	13.15	-2793.85	410.96	519.4	-3228.16	411.23	672.25	-3022.8	-6.45	-18.59	-3112.01	1.77	-12.16	-1817.72	77.71	457.16	-1800.78	56.84	428.33	-2853.04	121.75	1324.72	0	0	0	-2698.47	65.3	1586.73	-2703.53	176.73	1578.76	-309.98	-62.46	1776.83	-3227.4	260.29	1712.59	657.03	-321.61	78.56	1255.68	-312.33	84.14	649.02
3.48	-2490.04	234.51	12.43	-2537.32	227.4	9.13	-2787.54	410.47	520.79	-3218.12	410.65	673.61	-3022.8	-6.45	-18.59	-3109.9	1.57	-12.37	-1817.72	77.71	457.16	-1800.78	56.84	428.33	-2853.26	124.63	1325.98	0	0	0	-2685.27	68.19	1587.8	-2694.2	179.8	1579.68	-309.98	-62.46	1776.83	-3215.79	260.04	1712.49	656.56	-321.78	78.47	1256.02	-312.11	84.4	649.04
3.49	-2489.79	232.86	10.36	-2537.47	227.79	5.58	-2781.18	409.97	522.14	-3208.02	410.05	674.91	-3022.8	-6.45	-18.59	-3110.5	1.53	-12.01	-1817.72	77.71	457.16	-1800.78	56.84	428.33	-2835.66	128.19	1327.33	0	0	0	-2675.14	70.75	1588.49	-2683.44	183.35	1580.82	-309.98	-62.46	1776.83	-3204.16	259.79	1712.4	656.76	-321.2	78.72	1255.66	-312.22	84.15	648.54
3.5	-2489.47	230.06	10.38	-2497.5	225.68	12.82	-2774.77	409.45	523.44	-3197.85	409.44	676.15	-3022.8	-6.45	-18.59	-3109.41	2.5	-9.69	-1817.72	77.71	457.16	-1800.78	56.84	428.33	-2835.68	130.35	1329.18	0	0	0	-2667.39	73.95	1589.77	-2690.46	186.36	1582.65	-309.98	-62.46	1776.83	-3192.49	259.53	1712.31	657.15	-321.38	78.62	1255.99	-312.32	84.22	648.74
3.51	-2459.8	229.2	15.17	-2515.96	227.14	7.34	-2768.31	408.92	524.69	-3187.61	408.82	677.34	-3022.8	-6.45	-18.59	-3089.76	2.79	-6.95	-1817.72	77.71	457.16	-1800.78	56.84	428.33	-2816.04	133.63	1331.22	0	0	0	-2658.06	76.82	1590.67	-2681.79	189.37	1583.68	-309.98	-62.46	1776.83	-3180.8	259.28	1712.22	657.38	-321.42	78.72	1255.89	-312.46	84.32	649.1
3.52	-2478.1	228.76	11.22	-2501.28	225.01	7.67	-2761.8	408.37	525.88	-3177.31	408.18	678.46	-3022.8	-6.45	-18.59	-3097.2	2.63	-12.29	-1817.72	77.71	457.16	-1800.78	56.84	428.33	-2814.37	136.38	1332.17	0	0	0	-2648.94	79.24	1591.61	-2665.38	192.06	1584.15	-309.98	-62.46	1776.83	-3169.07	259.03	1712.13	657.33	-321.34	78.7	1255.5	-312.63	84.13	648.95
3.53	-2476.53	227.75	10	-2515.02	225.23	4.27	-2755.24	407.82	527.03	-3166.95	407.54	679.53	-3022.8	-6.45	-18.59	-3108.68	2.26	-15.15	-1817.72	77.71	457.16	-1800.78	56.84	428.33	-2806.45	139.49	1334.89	0	0	0	-2644.42	81.39	1592.96	-2658.42	194.84	1584.89	-309.98	-62.46	1776.83	-3157.32	258.77	1712.04	657.23	-321.55	78.55	1255.75	-312.72	84.12	648.96
3.54	-2475.08	226.8	8.91	-2534.94	225.63	-0.33	-2748.62	407.24	528.12	-3156.51	406.88	680.53	-3022.8	-6.45	-18.59	-3087.65	2.67	-13.48	-1817.72	77.71	457.16	-1800.78	56.84	428.33	-2781.51	142.88	1336.06	0	0	0	-2628.69	84.24	1593.68	-2644.58	197.63	1585.98	-309.98	-62.46	1776.83	-3145.54	258.52	1711.96	657.58	-321.58	78.53	1255.87	-312.69	84.26	648.8
3.55	-2473.76	225.9	7.94	-2492.61	226.15	7.35	-2741.96	406.66	529.17	-3146.02	406.21	681.47	-3022.8	-6.45	-18.59	-3082.45	2.28	-14.17	-1817.72	77.71	457.16	-1800.78	56.84	428.33	-2780.42	145.25	1338.05	0	0	0	-2619.42	87.26	1594.57	-2622.37	200.31	1586.95	-309.98	-62.46	1776.83	-3133.73	258.26	1711.87	657.2	-321.42	78.61	1255.59	-312.64	84.13	649.34
3.56	-2472.56	225.07	7.1	-2538.35	227.44	-1.26	-2735.24	406.05	530.16	-3135.45	405.52	682.36	-3022.8	-6.45	-18.59	-3058.29	2.48	-11.24	-1817.72	77.71	457.16	-1800.78	56.84	428.33	-2769.69	148.04	1339.36	0	0	0	-2620.3	89.52	1595.88	-2621.37	202.52	1588.27	-309.98	-62.46	1776.83	-3121.89	258.01	1711.79	657.16	-321.41	78.65	1255.45	-312.57	84.1	649.68
3.57	-2471.47	224.29	6.37	-2497.46	226.63	5.56	-2728.47	405.44	531.09	-3124.82	404.83	683.17	-3022.8	-6.45	-18.59	-3046.42	2.95	-9.78	-1817.72	77.71	457.16	-1800.78	56.84	428.33	-2770.22	150.97	1340.52	0	0	0	-2621.58	91.47	1597.56	-2620.86	204.63	1589.35	-309.98	-62.46	1776.83	-3110.03	257.75	1711.71	657.2	-321.43	78.6	1255.83	-312.58	84.24	649.65
3.58	-2470.49	223.57	5.75	-2510.34	226.1	2.14	-2721.65	404.81	531.98	-3114.13	404.12	683.93	-3022.8	-6.45	-18.59	-3024.97	3.1	-5.64	-1817.72	77.71	457.16	-1800.78	56.84	428.33	-2752.95	153.8	1341.89	0	0	0	-2612.36	93.99	1599.07	-2606.5	206.56	1589.6	-309.98	-62.46	1776.83	-3098.14	257.5	1711.64	657.29	-321.45	78.63	1255.67	-312.57	84.23	649.05
3.59	-2469.62	222.91	5.24	-2510.1	226.52	2.2	-2714.77	404.17	532.81	-3103.37	403.4	684.62	-3022.8	-6.45	-18.59	-3012.2	3.06	-1.93	-1817.72	77.71	457.16	-1800.78	56.84	428.33	-2742.09	155.79	1343.55	0	0	0	-2598.13	96.55	1600.06	-2579.01	210.41	1591.21	-309.98	-62.46	1776.83	-3086.23	257.24	1711.56	657.11	-321.74	78.52	1255.62	-312.62	84.19	648.99
3.6	-2468.84	222.3	4.83	-2487.94	227.2	6.31	-2707.84	403.51	533.58	-3092.55	402.67	685.25	-3022.8	-6.45	-18.59	-3009.47	3.14	0.72	-1817.72	77.71	457.16	-1800.78	56.84	428.33	-2727.41	158.25	1344.37	0	0	0	-2588.45	98.87	1601.36	-2569.96	212.41	1591.26	-309.98	-62.46	1776.83	-3074.29	256.99	1711.49	657.52	-321.4	78.75	1255.71	-312.61	84.23	649.04
3.61	-2468.17	221.74	4.52	-2495.34	226.48	3.64	-2700.86	402.84	534.3	-3081.66	401.92	685.82	-3024.49	-6.24	-18.95	-3008.31	2.98	4.27	-1817.72	77.71	457.16	-1800.78	56.84	428.33	-2734.65	160.45	1345.7	0	0	0	-2579.25	100.98	1602.45	-2558.25	214.23	1592.01	-309.98	-62.46	1776.83	-3062.32	256.73	1711.42	657.12	-321.36	78.71	1255.57	-312.5	84.09	649.34
3.62	-2467.58	221.23	4.3	-2490.68	226.54	4.65	-2693.82	402.15	534.97	-3070.71	401.16	686.32	-2978.87	-5.99	-9.95	-2997.56	4.12	9.82	-1817.72	77.71	457.16	-1800.78	56.84	428.33	-2712.59	162.06	1346.42	0	0	0	-2567.97	102.58	1603.26	-2558.99	215.9	1593.44	-309.98	-62.46	1776.83	-3050.34	256.47	1711.35	656.96	-321.3	78.57	1255.66	-312.5	84.1	649.64
3.63	-2467.08	220.77	4.18	-2514.95	228.4	-0.14	-2686.73	401.45	535.58	-3059.69	400.4	686.75	-2963.13	-4.37	-3.68	-2966.74	5.71	18.79	-1817.72	77.71	457.16	-1800.78	56.84	428.33	-2699.04	163.05	1347.36	0	0	0	-2557.77	104.34	1604.23	-2560.01	218.47	1595.12	-309.98	-62.46	1776.83	-3038.32	256.22	1711.29	657.25	-321.26	78.66	1255.67	-312.53	84.21	649.32
3.64	-2466.66	220.36	4.13	-2512.57	226.9	0.05	-2679.58	400.74	536.13	-3048.61	399.61	687.12	-2942.6	-2.25	1.6	-2944.51	7.43	25.08	-1817.72	77.71	457.16	-1800.78	56.84	428.33	-2695.98	165.7	1347.77	0	0	0	-2536.26	106	1604.81	-2562.23	220.59	1596.27	-309.98	-62.46	1776.83	-3026.29	255.96	1711.23	657.63	-321.24	78.8	1255.53	-312.34	84.24	648.92
3.65	-2466.32	220	4.17	-2522.12	227.4	-2.74	-2672.37	400.01	536.62	-3037.46	398.82	687.42	-2945.25	0.31	1.86	-2922.48	9.81	30.91	-1817.72	77.71	457.16	-1800.78	56.84	428.33	-2684.86	166.49	1349	0	0	0	-2535.17	108.08	1606.16	-2551.14	220.88	1597.02	-309.98	-62.46	1776.83	-3014.23	255.7	1711.17	657.25	-321.53	78.79	1255.79	-312.33	84.26	648.82
3.66	-2466.05	219.69	4.28	-2511.12	227.31	-0.47	-2665.11	399.26	537.06	-3026.25	398.02	687.66	-2901.19	3.19	10.45	-2891.26	12.53	36.58	-1817.72	77.71	457.16	-1800.78	56.84	428.33	-2689.17	167.04	1349.83	0	0	0	-2525.33	109.73	1606.84	-2549.86	222.1	1598.01	-309.98	-62.46	1776.83	-3002.15	255.44	1711.11	657.45	-321.26	78.71	1255.5	-312.66	84.21	648.62
3.67	-2465.85	219.42	4.46	-2507.68	227.36	-0.21	-2657.79	398.51	537.44	-3014.97	397.2	687.82	-2864.63	5.67	16.71	-2859.37	14.87	41.62	-1817.72	77.71	457.16	-1800.78	56.84	428.33	-2676.8	169.43	1351.19	0	0	0	-2518.09	110.6	1607.49	-2540	223.96	1598.56	-309.98	-62.46	1776.83	-2990.05	255.19	1711.05	656.9	-321.43	78.5	1255.64	-312.34	84.32	649.05
3.68	-2465.72	219.2	4.71	-2510.02	228.12	0.29	-2650.42	397.73	537.76	-3003.64	396.37	687.92	-2833	7.95	19.58	-2824.12	17.13	45.1	-1817.72	77.71	457.16	-1800.78	56.84	428.33	-2669.43	170.55	1352.12	0	0	0	-2513.83	111.46	1608.36	-2516.04	225.97	1599.01	-309.98	-62.46	1776.83	-2977.92	254.93	1711	657.12	-321.45	78.59	1255.4	-312.59	84.14	649.43
3.69	-2465.64	219.02	5.02	-2502.49	227.52	0.71	-2642.98	396.95	538.02	-2992.23	395.52	687.95	-2816.38	10.61	19.4	-2795.36	20.58	47.49	-1817.72	77.71	457.16	-1800.78	56.84	428.33	-2655.24	171.55	1352.73	0	0	0	-2509.05	112.38	1609.75	-2509.74	227.17	1599.03	-309.98	-62.46	1776.83	-2965.78	254.67	1710.95	657.06	-321.57	78.56	1255.49	-312.5	84.2	648.97
3.7	-2465.62	218.89	5.39	-2478.57	228.2	5.57	-2635.49	396.15	538.22	-2980.77	394.67	687.91	-2746.48	15.88	26.76	-2769.02	22.09	48.61	-1817.72	77.71	457.16	-1800.78	56.84	428.33	-2645.42	172.54	1353.44	0	0	0	-2501.53	112.93	1610.15	-2499	227.16	1599.52	-309.98	-62.46	1776.83	-2953.62	254.41	1710.9	656.89	-321.38	78.68	1255.83	-312.45	84.27	649.47
3.71	-2465.65	218.79	5.81	-2515.93	226.81	-0.85	-2627.94	395.33	538.36	-2969.24	393.8	687.8	-2743.43	16.26	22.82	-2737.76	24.2	49.33	-1817.72	77.71	457.16	-1800.78	56.84	428.33	-2647.51	174.22	1354.15	0	0	0	-2487.45	114.86	1610	-2492.49	228.01	1600.57	-309.98	-62.46	1776.83	-2941.43	254.16	1710.86	656.82	-321.39	78.64	1255.34	-312.48	84.12	649.85
3.72	-2465.73	218.73	6.27	-2488.67	226.6	3.81	-2620.33	394.5	538.44	-2957.65	392.92	687.61	-2727.54	18.97	22.36	-2716.99	26.47	47.83	-1817.72	77.71	457.16	-1800.78	56.84	428.33	-2637.95	174.84	1354.4	0	0	0	-2473.42	115.43	1610.56	-2476.38	228.44	1599.94	-309.98	-62.46	1776.83	-2929.23	253.9	1710.81	657.25	-321.1	78.73	1255.24	-312.59	84.08	649.35
3.73	-2465.85	218.71	6.78	-2494.24	226.59	3.4	-2612.66	393.65	538.46	-2945.99	392.03	687.36	-2692.32	21.43	22.35	-2689.51	28.13	46.67	-1817.72	77.71	457.16	-1800.78	56.84	428.33	-2637.61	175.92	1354.97	0	0	0	-2466.59	115.7	1610.78	-2482.13	228.88	1601.45	-309.98	-62.46	1776.83	-2917.01	253.64	1710.77	656.92	-321.28	78.62	1255.44	-312.43	84.24	649.38
3.74	-2466	218.73	7.33	-2496.7	225.83	2.37	-2604.93	392.79	538.41	-2934.27	391.13	687.03	-2630.94	24.26	27.64	-2668.39	29.86	44.47	-1817.72	77.71	457.16	-1800.78	56.84	428.33	-2621.36	176.62	1355.06	0	0	0	-2465.56	115.66	1610.99	-2464.21	228.65	1601.36	-309.98	-62.46	1776.83	-2904.77	253.38	1710.74	656.7	-321.46	78.49	1255.45	-312.38	84.14	648.97
3.75	-2466.19	218.79	7.91	-2502.27	226.05	1.86	-2597.14	391.92	538.31	-2922.49	390.21	686.63	-2607.57	25.74	24.44	-2643.7	30.97	41.68	-1817.72	77.71	457.16	-1800.78	56.84	428.33	-2598.95	177.53	1355.35	0	0	0	-2457.96	116.33	1611.37	-2448.77	228.11	1601.33	-309.98	-62.46	1776.83	-2892.51	253.13	1710.7	656.57	-321.2	78.56	1255.71	-312.26	84.23	649.11
3.76	-2466.41	218.88	8.52	-2491.76	226.48	4.8	-2589.29	391.03	538.14	-2910.64	389.29	686.16	-2591.23	27.03	22.97	-2613.87	31.94	39.74	-1817.72	77.71	457.16	-1800.78	56.84	428.33	-2610.06	178.25	1355.32	0	0	0	-2446.16	210.56	1603.65	-2435.86	228.93	1601.37	-309.98	-62.46	1776.83	-2880.23	252.87	1710.67	657	-321.4	78.56	1255.76	-312.42	84.24	648.8
3.77	-2466.65	219	9.16	-2469.49	225.35	10.05	-2581.38	390.13	537.91	-2898.73	388.34	685.62	-2555.75	29.38	23.58	-2585.61	33.39	37.73	-1817.72	77.71	457.16	-1800.78	56.84	428.33	-2601.5	178.86	1355.32	0	0	0	-2446.73	135.89	1610.07	-2431.78	229.89	1601.59	-309.98	-62.46	1776.83	-2867.94	252.61	1710.64	656.98	-321.48	78.54	1255.51	-312.37	84.15	649.17
3.78	-2466.9	219.16	9.81	-2501.14	225.76	3.68	-2573.4	389.21	537.61	-2886.76	387.39	685	-2520.57	29.2	24.18	-2545.97	34.68	37.4	-1817.72	77.71	457.16	-1800.78	56.84	428.33	-2594.84	179.59	1355.2	0	0	0	-2438.58	116.47	1611.49	-2422.69	229.33	1601.47	-309.98	-62.46	1776.83	-2855.63	252.35	1710.61	656.88	-321.26	78.53	1255.71	-312.44	84.29	649.25
3.79	-2467.18	219.35	10.48	-2477.94	225.91	7.92	-2565.37	388.28	537.25	-2874.73	386.43	684.3	-2460.84	31.39	28.07	-2513.11	34.74	36.08	-1817.72	77.71	457.16	-1800.78	56.84	428.33	-2581.76	179.63	1355.26	0	0	0	-2427.79	116.33	1611.28	-2427.46	229.74	1602.23	-309.98	-62.46	1776.83	-2843.31	252.1	1710.59	656.58	-321.62	78.42	1255.89	-312.51	84.22	648.87
3.8	-2467.46	219.57	11.16	-2488.86	224.38	5.96	-2557.27	387.33	536.83	-2862.64	385.45	683.53	-2447.42	31.28	23.88	-2504.72	35.77	29.98	-1817.72	77.71	457.16	-1800.78	56.84	428.33	-2575.04	180.66	1354.43	0	0	0	-2416.35	116.09	1610.97	-2410.04	229.17	1601.18	-309.98	-62.46	1776.83	-2830.97	251.84	1710.57	656.74	-321.54	78.5	1255.34	-312.36	84.16	648.57
3.81	-2467.74	219.82	11.85	-2483.86	226.49	7.31	-2549.11	386.37	536.34	-2850.48	384.46	682.69	-2409.39	31.77	24.91	-2474.62	36.89	28.89	-1817.72	77.71	457.16	-1800.78	56.84	428.33	-2568.77	181.04	1353.83	0	0	0	-2409.53	116.28	1610.68	-2399.62	228.9	1601.01	-309.98	-62.46	1776.83	-2818.62	251.58	1710.55	656.81	-321.2	78.54	1255.87	-312.44	84.27	649.09
3.82	-2468.03	220.09	12.54	-2492.46	225.84	5.95	-2540.89	385.39	535.78	-2838.26	383.46	681.76	-2361.13	33.17	28.1	-2454.73	37.91	24.41	-1817.72	77.71	457.16	-1800.78	56.84	428.33	-2570.11	181.78	1353.45	0	0	0	-2404.17	115.72	1610.41	-2392.51	228.45	1600.8	-309.98	-62.46	1776.83	-2806.25	251.33	1710.54	657.17	-321.63	78.51	1255.74	-312.49	84.22	649.37
3.83	-2468.32	220.39	13.23	-2480.1	226.29	7.97	-2532.6	384.39	535.15	-2825.98	382.44	680.76	-2353.72	32.7	23.78	-2426.91	37.46	22.79	-1817.72	77.71	457.16	-1800.78	56.84	428.33	-2558.41	181.86	1352.75	0	0	0	-2391.69	114.26	1610.05	-2392.36	228.38	1600	-309.98	-62.46	1776.83	-2793.87	251.07	1710.53	657.15	-321.59	78.58	1255.5	-312.26	84.19	649.53
3.84	-2468.59	220.72	13.9	-2481.8	227.1	6.32	-2524.25	383.39	534.46	-2813.63	381.42	679.68	-2320.98	33.47	24.05	-2410	37.99	19.78	-1817.72	77.71	457.16	-1800.78	56.84	428.33	-2548.44	182.69	1352.03	0	0	0	-2388.83	113.57	1610.07	-2375.82	227.07	1600.14	-309.98	-62.46	1776.83	-2781.47	250.81	1710.52	657.29	-321.17	78.86	1255.79	-312.48	84.22	648.94
3.85	-2468.86	221.07	14.57	-2464.56	226.14	9.76	-2515.83	382.36	533.71	-2801.23	380.38	678.53	-2323.99	31.33	16.81	-2389.32	38.42	17.16	-1817.72	77.71	457.16	-1800.78	56.84	428.33	-2534.68	182.49	1351.93	0	0	0	-2382.76	113.89	1609.48	-2369.84	225.64	1599.6	-309.98	-62.46	1776.83	-2769.06	250.56	1710.51	657.17	-321.3	78.67	1255.68	-312.52	84.13	649.13
3.86	-2469.1	221.45	15.22	-2510.97	227.7	0.58	-2507.35	381.33	532.88	-2788.76	379.33	677.29	-2277.16	33.92	21.12	-2354.47	39.34	17.45	-1817.72	77.71	457.16	-1800.78	56.84	428.33	-2527.87	182.09	1351.05	0	0	0	-2372.11	113.01	1608.57	-2349.6	225.46	1598.51	-309.98	-62.46	1776.83	-2756.64	250.3	1710.51	657.39	-321.33	78.66	1256.01	-312.35	84.37	649.55
3.87	-2469.33	221.85	15.85	-2466.15	228	7.83	-2498.8	380.27	531.98	-2776.23	378.27	675.98	-2255.7	33.6	23.1	-2348.08	40.38	14.23	-1817.72	77.71	457.16	-1800.78	56.84	428.33	-2521.49	182.11	1350.4	0	0	0	-2354.77	112.1	1607.46	-2338.25	225.3	1598.22	-309.98	-62.46	1776.83	-2744.21	250.05	1710.51	657.47	-321.38	78.69	1255.53	-312.09	84.33	649.1
3.88	-2469.52	222.27	16.45	-2493.99	228.27	2.93	-2490.19	379.21	531.02	-2763.64	377.19	674.58	-2264.55	33.89	16.46	-2320.23	41.6	14.74	-1817.72	77.71	457.16	-1800.78	56.84	428.33	-2506.36	181.73	1349.81	0	0	0	-2355.78	111.24	1607.25	-2348.58	224.54	1598.3	-309.98	-62.46	1776.83	-2731.77	249.79	1710.52	657.55	-321.09	78.84	1255.17	-312.44	84.18	648.99
3.89	-2469.69	222.7	17.02	-2483.21	227.85	4.2	-2481.51	378.12	529.99	-2750.99	376.1	673.11	-2219.98	36.48	22.05	-2291.8	42.57	15.36	-1817.72	77.71	457.16	-1800.78	56.84	428.33	-2498.44	181.86	1349.2	0	0	0	-2344.82	110.63	1606.52	-2328.39	223.42	1596.9	-309.98	-62.46	1776.83	-2719.31	249.54	1710.52	657.64	-321.49	78.66	1255.32	-312.46	84.18	648.93
3.9	-2469.82	223.16	17.56	-2452.88	228.61	9.69	-2472.76	377.02	528.88	-2738.28	375	671.55	-2220.06	36.66	20.47	-2278.55	42.96	13.6	-1817.72	77.71	457.16	-1800.78	56.84	428.33	-2492.24	180.43	1348.38	0	0	0	-2331.34	109.04	1605.55	-2329.42	222.13	1596.4	-309.98	-62.46	1776.83	-2706.85	249.28	1710.53	657.37	-321.25	78.66	1255.6	-312.53	84.23	648.94
3.91	-2469.91	223.63	18.06	-2490.26	230.35	2.12	-2463.94	375.91	527.71	-2725.51	373.89	669.91	-2196.6	36.69	22.41	-2231.74	44.45	18.54	-1817.72	77.71	457.16	-1800.78	56.84	428.33	-2484.76	179.72	1347.68	0	0	0	-2325.35	107.45	1604.57	-2330.35	221.04	1595.58	-309.98	-62.46	1776.83	-2694.37	249.03	1710.55	657.45	-321.39	78.61	1255.67	-312.41	84.22	648.94
3.92	-2469.96	224.12	18.51	-2495.54	230.17	2.67	-2455.06	374.78	526.46	-2712.68	372.76	668.19	-2170.49	38.1	24.84	-2200.37	44.67	22.45	-1817.72	77.71	457.16	-1800.78	56.84	428.33	-2474.53	179.58	1346.97	0	0	0	-2314.14	106.37	1603.92	-2313.87	219.93	1595.6	-309.98	-62.46	1776.83	-2681.89	248.77	1710.57	657.6	-321.41	78.65	1256.04	-312.38	84.36	649.28
3.93	-2469.96	224.63	18.92	-2477.83	230.86	4.03	-2446.11	373.64	525.14	-2699.78	371.63	666.38	-2119.93	38.84	35.53	-2171.49	45.46	23.65	-1817.72	77.71	457.16	-1800.78	56.84	428.33	-2470.26	178.2	1346.33	0	0	0	-2312.91	105.08	1603.44	-2303.92	217.69	1594.33	-309.98	-62.46	1776.83	-2669.4	248.52	1710.59	657.03	-321.34	78.63	1255.93	-312.24	84.41	648.95
3.94	-2469.9	225.15	19.27	-2494.01	230.96	1.62	-2437.09	372.48	523.75	-2686.83	370.48	664.5	-2139.16	37.53	34.2	-2144.83	46.12	25.31	-1817.72	77.71	457.16	-1800.78	56.84	428.33	-2464.16	178	1345.89	0	0	0	-2303.76	103.89	1602.58	-2295.7	216.32	1594.06	-309.98	-62.46	1776.83	-2656.9	248.27	1710.61	657.22	-321.59	78.58	1255.64	-312.34	84.32	649.29
3.95	-2469.79	225.68	19.56	-2481.63	230.7	3.81	-2428.01	371.3	522.29	-2673.81	369.32	662.52	-2118.96	38	37.63	-2120.31	46.65	27.34	-1817.72	77.71	457.16	-1800.78	56.84	428.33	-2450.21	177.46	1344.55	0	0	0	-2297.47	102.36	1601.94	-2282.53	215.29	1592.5	-309.98	-62.46	1776.83	-2644.39	248.02	1710.64	656.98	-321.44	78.66	1255.48	-312.42	84.27	649.44
3.96	-2469.61	226.22	19.79	-2490.6	232.78	1.92	-2418.85	370.11	520.75	-2660.74	368.14	660.47	-2096.91	38.62	42.24	-2097.81	47.09	29.65	-1817.72	77.71	457.16	-1800.78	56.84	428.33	-2439.49	176.83	1344.04	0	0	0	-2289.93	101.15	1601.01	-2273.99	213.68	1591.86	-309.98	-62.46	1776.83	-2631.87	247.76	1710.67	657.34	-321.51	78.58	1255.75	-312.17	84.3	649.03
3.97	-2469.37	226.77	19.95	-2483.73	232.92	2.27	-2409.62	368.91	519.14	-2647.6	366.96	658.32	-2073.5	39.38	47.71	-2077.23	47.45	32.15	-1817.72	77.71	457.16	-1800.78	56.84	428.33	-2421.03	175.08	1342.66	0	0	0	-2278.8	99.62	1599.88	-2265.32	211.53	1591.26	-309.98	-62.46	1776.83	-2619.35	247.51	1710.7	657.02	-321.47	78.67	1256.11	-312.33	84.34	649.02
3.98	-2469.06	227.33	20.04	-2487.47	232.47	1.46	-2400.32	367.69	517.46	-2634.4	365.76	656.09	-2049.22	40.25	53.75	-2058.46	47.75	34.75	-1817.72	77.71	457.16	-1800.78	56.84	428.33	-2408.74	174.2	1341.49	0	0	0	-2267.01	97.69	1599.03	-2251.22	210.1	1590.14	-309.98	-62.46	1776.83	-2606.82	247.26	1710.74	656.61	-321.49	78.52	1256.18	-312.46	84.33	649.21
3.99	-2468.66	227.9	20.06	-2503.22	232.34	-1.15	-2390.96	366.45	515.7	-2621.15	364.55	653.78	-2024.56	41.19	60.05	-2041.41	48.01	37.36	-1817.72	77.71	457.16	-1800.78	56.84	428.33	-2415.58	172.8	1341.07	0	0	0	-2254.48	95.97	1597.78	-2244.32	207.34	1589.19	-309.98	-62.46	1776.83	-2594.28	247.01	1710.78	656.46	-321.47	78.47	1255.75	-312.38	84.25	649.28
4	-2468.19	228.48	19.99	-2498.21	232.34	-0.3	-2381.52	365.2	513.87	-2607.83	363.32	651.38	-2000.01	42.2	66.31	-2025.96	48.26	39.88	-1817.72	77.71	457.16	-1800.78	56.84	428.33	-2407.3	171.26	1340.3	0	0	0	-2249.56	93.52	1597.2	-2228.87	205.35	1588.63	-309.98	-62.46	1776.83	-2581.74	246.76	1710.83	657.09	-321.59	78.51	1255.54	-312.23	84.22	649.04
4.01	-2467.64	229.06	19.84	-2477.72	233.07	3.29	-2372.01	363.93	511.95	-2594.46	362.09	648.89	-1976.08	43.23	72.22	-2012.01	48.51	42.23	-1817.72	77.71	457.16	-1800.78	56.84	428.33	-2402.25	170.42	1339.37	0	0	0	-2245.93	91.59	1596.77	-2228.73	203	1588.19	-309.98	-62.46	1776.83	-2569.2	246.51	1710.88	657.16	-321.47	78.6	1255.7	-312.25	84.27	649.06
4.02	-2466.99	229.65	19.6	-2491.72	233.14	0.83	-2362.42	362.65	509.97	-2581.02	360.84	646.31	-1953.24	44.26	77.47	-1999.45	48.78	44.31	-1817.72	77.71	457.16	-1800.78	56.84	428.33	-2382.97	168.46	1338.91	0	0	0	-2237.8	89.42	1596.1	-2217.48	201.24	1587.98	-309.98	-62.46	1776.83	-2556.65	246.26	1710.93	656.74	-321.59	78.45	1255.85	-312.14	84.43	649.05
4.03	-2466.25	230.24	19.26	-2493.73	233.36	-0.49	-2352.77	361.35	507.9	-2567.53	359.58	643.64	-1932	45.27	81.77	-1988.19	49.09	46.03	-1817.72	77.71	457.16	-1800.78	56.84	428.33	-2379.1	166.95	1338.02	0	0	0	-2221.65	86.84	1595.12	-2216.53	199.21	1587.49	-309.98	-62.46	1776.83	-2544.09	246.02	1710.99	657.41	-321.45	78.59	1255.35	-312.41	84.19	649.16
4.04	-2465.41	230.83	18.83	-2474.37	232.87	3.38	-2343.04	360.03	505.76	-2553.98	358.31	640.89	-1912.84	46.24	84.8	-1978.11	49.47	47.29	-1817.72	77.71	457.16	-1800.78	56.84	428.33	-2362.63	164.78	1337.21	0	0	0	-2208.86	84.82	1594.22	-2207.01	196.8	1587.04	-309.98	-62.46	1776.83	-2531.53	245.77	1711.05	657.9	-321.24	78.82	1256.15	-312.29	84.32	648.93
4.05	-2464.47	231.42	18.29	-2483.51	233.83	1.8	-2333.24	358.7	503.54	-2540.36	357.02	638.04	-1896.27	47.13	86.26	-1969.12	49.93	48.02	-1817.72	77.71	457.16	-1800.78	56.84	428.33	-2357.38	162.71	1336.47	0	0	0	-2202.75	82.62	1594.27	-2190.65	193.84	1586.74	-309.98	-62.46	1776.83	-2518.97	245.52	1711.11	657.57	-321.13	78.79	1255.53	-312.51	84.03	649.01
4.06	-2463.42	232.01	17.64	-2468.39	233.86	4.69	-2323.36	357.36	501.24	-2526.69	355.72	635.1	-1882.76	47.92	85.85	-1961.1	50.49	48.11	-1817.72	77.71	457.16	-1800.78	56.84	428.33	-2355.92	160.82	1335.95	0	0	0	-2195.74	80.75	1594.04	-2183.89	191.78	1586.31	-309.98	-62.46	1776.83	-2506.41	245.28	1711.18	657.31	-321.33	78.79	1255.58	-312.48	84.14	648.92
4.07	-2462.25	232.6	16.88	-2490.47	234.29	-0.29	-2313.41	356	498.87	-2512.96	354.41	632.07	-1872.82	48.58	83.26	-1953.95	51.18	47.47	-1817.72	77.71	457.16	-1800.78	56.84	428.33	-2345.07	159.16	1335	0	0	0	-2186.42	78.09	1593.63	-2178.07	189.79	1585.99	-309.98	-62.46	1776.83	-2493.85	245.03	1711.25	656.93	-321.33	78.65	1255.49	-312.04	84.32	649.12
4.08	-2460.97	233.19	16	-2493.9	233.82	0.23	-2303.39	354.62	496.41	-2499.17	353.09	628.95	-1866.94	49.09	78.19	-1947.57	52.01	46.02	-1817.72	77.71	457.16	-1800.78	56.84	428.33	-2326.7	156.48	1334.69	0	0	0	-2174.46	74.38	1592.88	-2162.96	186.99	1585.73	-309.98	-62.46	1776.83	-2481.28	244.79	1711.33	656.7	-321.37	78.5	1255.57	-312.16	84.36	648.92
4.09	-2459.57	233.77	14.99	-2489.58	232.54	0.85	-2293.29	353.23	493.87	-2485.33	351.76	625.74	-1865.6	49.42	70.33	-1941.85	53.01	43.65	-1817.72	77.71	457.16	-1800.78	56.84	428.33	-2319.55	153.54	1333.6	0	0	0	-2164.12	72.23	1592.82	-2154.7	184.53	1585.72	-309.98	-62.46	1776.83	-2468.71	244.54	1711.41	657.01	-321.32	78.68	1255.51	-312.21	84.29	649.02
4.1	-2458.05	234.35	13.87	-2477.56	233.23	2.62	-2283.12	351.82	491.25	-2471.42	350.41	622.44	-1869.31	49.55	59.37	-1936.7	54.19	40.29	-1817.72	77.71	457.16	-1800.78	56.84	428.33	-2306.65	149.83	1333.39	0	0	0	-2148.16	69.2	1592.12	-2148.71	180.48	1586.15	-309.98	-62.46	1776.83	-2456.15	244.3	1711.49	656.77	-321.61	78.55	1255.67	-312.29	84.29	648.98
4.11	-2456.39	234.92	12.61	-2472.98	233.25	3.46	-2272.87	350.39	488.56	-2457.45	349.05	619.04	-1878.55	49.45	45.03	-1931.99	55.57	35.83	-1817.72	77.71	457.16	-1800.78	56.84	428.33	-2297.38	147.29	1333.37	0	0	0	-2139.22	65.96	1591.86	-2136.22	178.34	1586.28	-309.98	-62.46	1776.83	-2443.58	244.06	1711.58	656.8	-321.61	78.47	1255.96	-312.19	84.45	648.66
4.12	-2454.6	235.48	11.21	-2481.78	233.95	2.39	-2262.54	348.95	485.78	-2443.43	347.68	615.55	-1884.62	49.34	36.95	-1927.63	57.18	30.2	-1817.72	77.71	457.16	-1800.78	56.84	428.33	-2290.24	144.49	1334.38	0	0	0	-2137.07	63.77	1592.14	-2121.57	174.94	1586.18	-309.98	-62.46	1776.83	-2431.01	243.81	1711.67	656.84	-321.51	78.56	1256.15	-312.35	84.47	648.74
4.13	-2452.66	236.04	9.67	-2492.48	233.25	-1.8	-2252.14	347.5	482.91	-2429.35	346.29	611.96	-1883.04	49.66	29.25	-1919.95	58.62	26.77	-1817.72	77.71	457.16	-1800.78	56.84	428.33	-2283.09	141.48	1335.21	0	0	0	-2118.77	60.37	1591.95	-2111.95	172.03	1586.24	-309.98	-62.46	1776.83	-2418.44	243.57	1711.76	657.12	-321.44	78.61	1255.89	-312.35	84.25	649.59
4.14	-2444.09	236.05	10.23	-2469.4	232.66	2.66	-2241.65	346.02	479.97	-2415.21	344.9	608.28	-1881.65	49.97	21.45	-1926.89	59.2	21.1	-1817.72	77.71	457.16	-1800.78	56.84	428.33	-2275.33	139.08	1337.2	0	0	0	-2113.27	56.91	1592.77	-2092.3	168.43	1586.84	-309.98	-62.46	1776.83	-2405.88	243.33	1711.86	657.03	-321.37	78.62	1255.59	-312.11	84.31	649.09
4.15	-2427.04	237.01	12.64	-2469.34	232.85	2.69	-2231.1	344.53	476.94	-2401.01	343.49	604.5	-1880.46	50.28	13.56	-1923	60.4	16.94	-1817.72	77.71	457.16	-1800.78	56.84	428.33	-2269.81	136.86	1338.32	0	0	0	-2099.46	53.98	1593.12	-2076.62	165.66	1586.93	-309.98	-62.46	1776.83	-2393.32	243.09	1711.97	657.34	-321.52	78.61	1256.12	-312.28	84.42	649.31
4.16	-2452	236.71	5.97	-2460.01	233.1	4.37	-2220.46	343.03	473.83	-2386.76	342.07	600.62	-1879.44	50.57	5.59	-1919.31	61.58	12.56	-1817.72	77.71	457.16	-1800.78	56.84	428.33	-2252.61	134.26	1340.03	0	0	0	-2094.04	51.4	1593.67	-2073.14	165.66	1586.53	-309.98	-62.46	1776.83	-2380.76	242.86	1712.08	657.28	-321.07	78.72	1255.72	-312.42	84.36	649.38
4.17	-2462.86	237.48	1.31	-2464.91	232.23	1.31	-2209.74	341.51	470.63	-2372.45	340.63	596.65	-1878.61	50.86	-2.45	-1915.79	62.74	7.97	-1817.72	77.71	457.16	-1800.78	56.84	428.33	-2233.83	131.77	1341.84	0	0	0	-2086.69	48.59	1594.55	-2073.8	165.72	1586.47	-309.98	-62.46	1776.83	-2368.2	242.62	1712.19	657.45	-321.31	78.82	1255.67	-312.22	84.25	649.35
4.18	-2465.37	238.14	-0.25	-2467.97	232.51	0.11	-2198.95	339.97	467.35	-2358.08	339.19	592.58	-1877.96	51.13	-10.55	-1912.46	63.88	3.18	-1817.72	77.71	457.16	-1800.78	56.84	428.33	-2227.26	128.99	1344.43	0	0	0	-2073.62	44.79	1595.53	-2070.57	163.14	1587.59	-309.98	-62.46	1776.83	-2355.65	242.38	1712.31	658.02	-321.27	78.89	1255.47	-312.16	84.3	648.46
4.19	-2463.23	238.47	-1.77	-2429.77	232.34	5.93	-2188.08	338.42	463.98	-2343.65	337.73	588.41	-1877.48	51.4	-18.71	-1909.3	65	-1.79	-1817.72	77.71	457.16	-1800.78	56.84	428.33	-2224.2	126.45	1346.17	0	0	0	-2058.92	42.16	1596.45	-2055.43	155.23	1590.75	-309.98	-62.46	1776.83	-2343.1	242.15	1712.43	657.03	-321.36	78.59	1255.63	-312.28	84.36	648.48
4.2	-2469.8	239.38	-5.5	-2414.71	233.58	8.98	-2177.12	336.85	460.53	-2329.17	336.26	584.15	-1877.16	51.65	-26.93	-1906.32	66.1	-6.94	-1817.72	77.71	457.16	-1800.78	56.84	428.33	-2219.69	125.03	1347.41	0	0	0	-2048.46	38.63	1597.64	-2043.54	149.49	1592.98	-309.98	-62.46	1776.83	-2330.55	241.91	1712.55	656.69	-321.33	78.63	1255.74	-312.4	84.27	649.63
4.21	-2448.2	240.31	-4.99	-2416.48	234.17	9.62	-2166.09	335.26	456.99	-2314.63	334.77	579.78	-1877.01	51.89	-35.18	-1903.51	67.19	-12.26	-1817.72	77.71	457.16	-1800.78	56.84	428.33	-2198.67	122.67	1348.65	0	0	0	-2043.07	35.56	1598.73	-2031.04	145.56	1594.68	-309.98	-62.46	1776.83	-2318.01	241.68	1712.68	656.87	-321.3	78.66	1255.81	-312.19	84.43	649.33
4.22	-2407.23	241.17	-0.85	-2388.93	235.69	16.99	-2154.98	333.66	453.36	-2300.03	333.28	575.32	-1877.01	52.13	-43.47	-1900.86	68.25	-17.74	-1817.72	77.71	457.16	-1800.78	56.84	428.33	-2186.05	119.61	1350.46	0	0	0	-2037.2	32.73	1600.03	-2022.61	143.75	1595.82	-309.98	-62.46	1776.83	-2305.48	241.45	1712.82	657.14	-321.05	78.76	1255.52	-312.38	84.26	649.11
4.23	-2386.64	243.18	-0.5	-2369.02	237.45	25.17	-2143.78	332.04	449.65	-2285.37	331.77	570.75	-1877.17	52.35	-51.79	-1898.38	69.29	-23.37	-1817.72	77.71	457.16	-1800.78	56.84	428.33	-2184.56	117.73	1351.59	0	0	0	-2024.47	29.81	1601.55	-2021.37	139.39	1597.55	-309.98	-62.46	1776.83	-2292.95	241.22	1712.95	657.4	-321.06	78.88	1255.34	-312.39	84.13	648.62
4.24	-2370.63	245.91	0.77	-2370.35	239.3	29.72	-2132.5	330.41	445.85	-2270.66	330.25	566.09	-1877.47	52.57	-60.13	-1896.06	70.32	-29.13	-1817.72	77.71	457.16	-1800.78	56.84	428.33	-2181.43	115.09	1353.18	0	0	0	-2012.41	26.87	1602.63	-2001.14	137.2	1599.48	-309.98	-62.46	1776.83	-2280.43	240.99	1713.1	656.96	-321.43	78.59	1255.63	-312.34	84.22	649.11
4.25	-2354.42	249.24	1.72	-2356.39	242.38	39.2	-2121.14	328.76	441.96	-2255.89	328.71	561.32	-1877.91	52.77	-68.48	-1893.89	71.32	-35.03	-1817.72	77.71	457.16	-1800.78	56.84	428.33	-2162.67	112.96	1354.16	0	0	0	-2001.19	24.55	1603.82	-1997.95	133.81	1600.79	-309.98	-62.46	1776.83	-2267.91	240.76	1713.24	657.09	-321.38	78.63	1255.59	-312.39	84.27	649.12
4.26	-2334.52	252.35	12.45	-2354.85	245.74	47.59	-2109.7	327.09	437.98	-2241.07	327.17	556.45	-1878.5	52.97	-76.83	-1891.87	72.3	-41.04	-1817.72	77.71	457.16	-1800.78	56.84	428.33	-2151.65	111.61	1355.44	0	0	0	-1994	22.23	1604.85	-1986.44	131.75	1601.91	-309.98	-62.46	1776.83	-2255.41	240.53	1713.4	657.64	-321.4	78.89	1255.72	-312.32	84.43	649.25
4.27	-2316.58	255.43	26.23	-2359.28	248.2	57	-2098.18	325.41	433.91	-2226.19	325.61	551.47	-1879.21	53.15	-85.19	-1890.01	73.26	-47.17	-1817.72	77.71	457.16	-1800.78	56.84	428.33	-2145.62	109.72	1356.28	0	0	0	-1987.95	20.03	1606.14	-1979.14	130.31	1603.06	-309.98	-62.46	1776.83	-2242.91	240.3	1713.55	657.9	-321.15	78.95	1255.45	-312.46	84.14	649.08
4.28	-2316.29	259.47	36.41	-2352.79	251.16	67.58	-2086.57	323.71	429.75	-2211.25	324.04	546.4	-1880.06	53.33	-93.53	-1888.29	74.2	-53.4	-1817.72	77.71	457.16	-1800.78	56.84	428.33	-2145.46	108.08	1357.43	0	0	0	-1975.74	17.57	1607.6	-1977.83	128.07	1604.76	-309.98	-62.46	1776.83	-2230.42	240.08	1713.71	657.29	-321.18	78.64	1255.51	-312.54	84.19	649.05
4.29	-2320.71	261.6	45.84	-2358.02	252.75	77.18	-2074.88	321.99	425.51	-2196.26	322.46	541.22	-1881.02	53.49	-101.86	-1886.71	75.11	-59.71	-1817.72	77.71	457.16	-1800.78	56.84	428.33	-2136.9	106.4	1358.45	0	0	0	-1970.27	15.37	1609.23	-1970.63	126.09	1606.04	-309.98	-62.46	1776.83	-2217.93	239.85	1713.88	656.54	-321.48	78.56	1255.68	-312.59	84.19	649.05
4.3	-2320.43	264.05	56.22	-2356.02	254.12	87.09	-2063.11	320.26	421.17	-2181.21	320.86	535.93	-1882.11	53.65	-110.16	-1885.27	76.01	-66.11	-1817.72	77.71	457.16	-1800.78	56.84	428.33	-2126.94	105.3	1358.82	0	0	0	-1961.49	13.49	1610.22	-1957.84	124.25	1607.02	-309.98	-62.46	1776.83	-2205.46	239.63	1714.05	656.34	-321.57	78.52	1255.64	-312.53	84.25	649.09
4.31	-2313.07	265.21	66.88	-2336.11	255.85	100.28	-2051.25	318.51	416.74	-2166.1	319.25	530.54	-1883.31	53.79	-118.43	-1883.96	76.88	-72.58	-1817.72	77.71	457.16	-1800.78	56.84	428.33	-2116.9	103.31	1360.08	0	0	0	-1949.84	11.93	1611.17	-1941.89	122.95	1607.76	-309.98	-62.46	1776.83	-2193	239.4	1714.23	656.83	-321.38	78.59	1255.89	-312.48	84.23	650.14
4.32	-2298.64	265.87	78.58	-2316.08	255.97	112.22	-2039.3	316.75	412.21	-2150.94	317.63	525.05	-1884.61	53.93	-126.66	-1882.79	77.73	-79.12	-1817.72	77.71	457.16	-1800.78	56.84	428.33	-2113.43	101.88	1360.98	0	0	0	-1939.61	10.44	1611.99	-1945.64	121.04	1608.58	-309.98	-62.46	1776.83	-2180.55	239.18	1714.41	657.1	-321.27	78.63	1255.92	-312.32	84.39	649.94
4.33	-2278.54	265.82	90.26	-2301.98	256.11	122.8	-2027.27	314.96	407.6	-2135.72	316	519.44	-1886.02	54.05	-134.84	-1881.74	78.55	-85.7	-1817.72	77.71	457.16	-1800.78	56.84	428.33	-2096.74	100.95	1361.67	0	0	0	-1933.01	8.82	1612.66	-1938.48	119.19	1609.83	-309.98	-62.46	1776.83	-2168.11	238.96	1714.59	657.13	-321.62	78.56	1255.58	-312.27	84.27	649.98
4.34	-2256.06	265.74	102.11	-2275.65	255.33	134.45	-2015.16	313.16	402.89	-2120.45	314.36	513.74	-1887.53	54.17	-142.97	-1880.82	79.35	-92.33	-1817.72	77.71	457.16	-1800.78	56.84	428.33	-2084.37	99.52	1362.49	0	0	0	-1928.9	6.72	1613.45	-1925.56	117.27	1610.53	-309.98	-62.46	1776.83	-2155.68	238.74	1714.78	656.98	-321.72	78.52	1255.7	-312.26	84.4	649.41
4.35	-2243.53	265.66	111.45	-2249.86	254.92	146.02	-2002.95	311.35	398.08	-2105.12	312.7	507.92	-1889.14	54.27	-151.03	-1880.01	80.13	-98.99	-1817.72	77.71	457.16	-1800.78	56.84	428.33	-2083.53	97.51	1363.25	0	0	0	-1914.8	5.84	1613.94	-1921.16	116.18	1611.55	-309.98	-62.46	1776.83	-2143.26	238.53	1714.98	656.72	-321.43	78.64	1255.77	-312.32	84.39	649.15
4.36	-2211.27	264.28	123.62	-2243.14	253.99	153.09	-1990.66	309.52	393.19	-2089.74	311.03	502	-1890.83	54.37	-159.03	-1879.33	80.89	-105.67	-1817.72	77.71	457.16	-1800.78	56.84	428.33	-2078.34	96.64	1364.51	0	0	0	-1903.1	4.82	1614.5	-1903.42	115.18	1611.17	-309.98	-62.46	1776.83	-2130.85	238.31	1715.17	657.04	-321.6	78.64	1255.3	-312.32	84.19	649.2
4.37	-2185.11	263.07	133.96	-2205.07	253.19	165.95	-1978.29	307.67	388.19	-2074.31	309.34	495.96	-1892.61	54.45	-166.95	-1878.76	81.62	-112.37	-1817.72	77.71	457.16	-1800.78	56.84	428.33	-2068.03	94.79	1365.09	0	0	0	-1901.18	4.03	1615.77	-1889.85	113.71	1611.59	-309.98	-62.46	1776.83	-2118.46	238.1	1715.38	656.49	-321.76	78.43	1255.45	-312.45	84.19	649.4
4.38	-2160.55	261.5	143.44	-2180.05	251.46	174.92	-1965.82	305.8	383.11	-2058.81	307.65	489.82	-1894.47	54.53	-174.79	-1878.3	82.32	-119.07	-1817.72	77.71	457.16	-1800.78	56.84	428.33	-2062.69	92.89	1365.52	0	0	0	-1890.16	3.88	1615.75	-1896.71	113.32	1612.79	-309.98	-62.46	1776.83	-2106.08	237.88	1715.59	656.88	-321.44	78.7	1255.52	-312.19	84.3	649.28
4.39	-2137.27	259.86	152.12	-2146.8	250.01	184.79	-1953.27	303.92	377.92	-2043.27	305.94	483.57	-1896.4	54.59	-182.53	-1877.94	83.01	-125.77	-1817.72	77.71	457.16	-1800.78	56.84	428.33	-2046.57	92.58	1365.49	0	0	0	-1885.69	2.64	1616.3	-1887.77	113.05	1613.11	-309.98	-62.46	1776.83	-2093.71	237.67	1715.8	656.44	-321.37	78.61	1255.38	-312.36	84.2	649.1
4.4	-2111.39	258.26	161.12	-2143.58	248.04	189.48	-1940.63	302.02	372.65	-2027.66	304.22	477.21	-1898.4	54.65	-190.17	-1877.69	83.66	-132.45	-1817.72	77.71	457.16	-1800.78	56.84	428.33	-2048.94	90.9	1365.95	0	0	0	-1877.85	1.45	1617.01	-1879.24	112.19	1613.55	-309.98	-62.46	1776.83	-2081.36	237.46	1716.02	656.92	-320.98	78.73	1255.42	-312.24	84.3	649.2
4.41	-2086.34	256.87	169.27	-2109.31	246.97	199	-1927.9	300.1	367.27	-2012.01	302.49	470.73	-1900.47	54.69	-197.71	-1877.53	84.29	-139.11	-1817.72	77.71	457.16	-1800.78	56.84	428.33	-2037.95	90.02	1366.36	0	0	0	-1872.66	0.6	1616.93	-1865.54	111.37	1613.33	-309.98	-62.46	1776.83	-2069.03	237.25	1716.25	656.97	-321.16	78.65	1255.29	-312.31	84.14	649.09
4.42	-2057.28	270.15	194.14	-2084.97	245.2	205.6	-1915.08	298.17	361.8	-1996.3	300.74	464.15	-1902.6	54.73	-205.13	-1877.48	84.9	-145.73	-1817.72	77.71	457.16	-1800.78	56.84	428.33	-2030.46	89.22	1366.37	0	0	0	-1862.17	0.2	1617.11	-1871.58	111.11	1613.88	-309.98	-62.46	1776.83	-2056.71	237.04	1716.48	656.58	-321.25	78.59	1255.68	-312.46	84.34	648.76
4.43	-2027.22	269	201.55	-2060.14	244.46	211.68	-1902.17	296.22	356.23	-1980.53	298.99	457.45	-1904.79	54.76	-212.43	-1877.51	85.48	-152.31	-1817.72	77.71	457.16	-1800.78	56.84	428.33	-2031.1	88.25	1366.87	0	0	0	-1849.29	0.16	1617.22	-1855.09	110.38	1613.33	-309.98	-62.46	1776.83	-2044.4	236.83	1716.71	656.75	-321.3	78.58	1255.57	-312.53	84.36	648.89
4.44	-2001.97	269.29	207.23	-2036.89	257.25	228.87	-1889.18	294.25	350.56	-1964.71	297.22	450.65	-1907.02	54.77	-219.6	-1877.64	86.04	-158.83	-1817.72	77.71	457.16	-1800.78	56.84	428.33	-2023.37	86.95	1366.87	0	0	0	-1846.43	-0.69	1617.13	-1843.14	110.27	1613.78	-309.98	-62.46	1776.83	-2032.11	236.63	1716.95	657.22	-321.33	78.62	1255.91	-312.8	84.29	649.29
4.45	-1970.52	268.9	213.29	-2004.46	255.93	234.99	-1876.09	292.26	344.79	-1948.84	295.43	443.72	-1909.3	54.78	-226.63	-1877.84	86.57	-165.29	-1817.72	77.71	457.16	-1800.78	56.84	428.33	-2011.71	85.71	1366.91	0	0	0	-1839.13	-1.2	1617.06	-1828.12	109.23	1613.47	-309.98	-62.46	1776.83	-2019.84	236.43	1717.2	657.22	-321.27	78.73	1255.89	-312.6	84.36	649.05
4.46	-1939.1	267.63	219.4	-1969.27	255.46	240.24	-1862.91	290.26	338.92	-1932.91	293.64	436.69	-1911.62	54.78	-233.52	-1878.13	87.07	-171.68	-1817.72	77.71	457.16	-1800.78	56.84	428.33	-2004.24	85.46	1367.32	0	0	0	-1821.51	6.25	1625.68	-1819.35	108.95	1613.46	-309.98	-62.46	1776.83	-2007.59	236.22	1717.45	657.07	-321.51	78.71	1255.36	-312.42	84.33	648.66
4.47	-1910.29	266.83	224.65	-1945.53	255.36	243.31	-1849.63	288.24	332.95	-1916.93	291.83	429.54	-1913.98	54.76	-240.26	-1878.5	87.54	-177.98	-1817.72	77.71	457.16	-1800.78	56.84	428.33	-1994.39	85.26	1367.52	0	0	0	-1799.41	15.89	1636.18	-1819.12	108.89	1613.42	-309.98	-62.46	1776.83	-1995.35	236.02	1717.7	656.94	-321.47	78.57	1255.41	-312.39	84.24	648.84
4.48	-1878.15	266.12	229.64	-1916.6	254.15	246.81	-1836.27	286.21	326.88	-1900.9	290.01	422.27	-1916.37	54.74	-246.84	-1878.95	87.99	-184.19	-1817.72	77.71	457.16	-1800.78	56.84	428.33	-1989.95	84.36	1367.23	0	0	0	-1786.1	19.45	1640.03	-1823.71	108.77	1613.62	-309.98	-62.46	1776.83	-1983.13	235.82	1717.96	656.96	-321.23	78.59	1255.61	-312.35	84.19	649.13
4.49	-1846.06	264.62	234.21	-1888.67	253.86	249.44	-1822.82	284.15	320.72	-1884.81	288.18	414.89	-1918.79	54.71	-253.25	-1879.46	88.41	-190.3	-1817.72	77.71	457.16	-1800.78	56.84	428.33	-1984.49	83.67	1367.07	0	0	0	-1777.27	19.24	1639.58	-1806.65	107.69	1612.96	-309.98	-62.46	1776.83	-1970.93	235.63	1718.23	656.94	-321.5	78.62	1255.93	-312.52	84.29	648.97
4.5	-1816.79	263.56	237.62	-1851.19	251.64	253.59	-1809.27	282.08	314.45	-1868.67	286.33	407.39	-1921.23	54.66	-259.49	-1880.04	88.81	-196.3	-1817.72	77.71	457.16	-1800.78	56.84	428.33	-1969.2	83.35	1367.17	0	0	0	-1768.75	18.6	1638.76	-1799.26	108.36	1612.55	-309.98	-62.46	1776.83	-1958.75	235.43	1718.5	657.26	-321.55	78.6	1255.75	-312.61	84.27	648.94
4.51	-1783.15	261.62	241.62	-1819.98	250.08	255.79	-1795.62	280	308.07	-1852.48	284.48	399.78	-1923.68	54.61	-265.54	-1880.69	89.17	-202.17	-1817.72	77.71	457.16	-1800.78	56.84	428.33	-1965.65	82.26	1366.56	0	0	0	-1761.77	18.09	1638.27	-1791.61	107.76	1612.45	-309.98	-62.46	1776.83	-1946.59	235.24	1718.78	656.81	-321.8	78.44	1255.68	-312.34	84.33	648.98
4.52	-1754.49	260.78	244.48	-1795.47	248.94	256.77	-1781.89	277.89	301.6	-1836.23	282.61	392.05	-1926.15	54.55	-271.41	-1881.4	89.51	-207.91	-1817.72	77.71	457.16	-1800.78	56.84	428.33	-1955.13	81.52	1366.33	0	0	0	-1754.87	17.84	1637.63	-1786.46	106.92	1611.94	-309.98	-62.46	1776.83	-1934.45	235.04	1719.06	656.88	-321.53	78.47	1255.55	-312.24	84.34	649.25
4.53	-1725.86	258.67	246.78	-1763.14	247.19	258.4	-1768.06	275.77	295.02	-1819.93	280.72	384.2	-1928.63	54.47	-277.08	-1882.16	89.82	-213.52	-1817.72	77.71	457.16	-1800.78	56.84	428.33	-1945.86	81.09	1366.08	0	0	0	-1746.41	17.92	1636.85	-1781.54	106.63	1611.01	-309.98	-62.46	1776.83	-1922.33	234.85	1719.35	657.01	-321.33	78.73	1255.65	-312.27	84.37	649.23
4.54	-1696.59	256.47	248.45	-1733.79	245.23	258.86	-1754.13	273.63	288.34	-1803.57	278.83	376.23	-1931.1	54.39	-282.55	-1882.98	90.1	-218.97	-1817.72	77.71	457.16	-1800.78	56.84	428.33	-1942.56	80.72	1365.99	0	0	0	-1737.77	17.3	1635.74	-1769.46	106.56	1609.77	-309.98	-62.46	1776.83	-1910.23	234.66	1719.64	656.52	-321.67	78.42	1255.64	-312.49	84.18	649.38
4.55	-1670.26	254.42	248.68	-1702.15	244.01	259.27	-1740.12	271.48	281.55	-1787.17	276.92	368.15	-1933.58	54.3	-287.8	-1883.84	90.35	-224.26	-1817.72	77.71	457.16	-1800.78	56.84	428.33	-1936.97	80.19	1365.36	0	0	0	-1730.76	17.08	1634.82	-1756.92	106.79	1609.33	-309.98	-62.46	1776.83	-1898.16	234.47	1719.94	656.67	-321.59	78.49	1255.88	-312.33	84.43	649.12
4.56	-1637.29	252	249.45	-1674.92	240.55	258.47	-1726	269.3	274.66	-1770.71	275	359.94	-1936.05	54.2	-292.84	-1884.76	90.57	-229.39	-1817.72	77.71	457.16	-1800.78	56.84	428.33	-1932.33	78.94	1365.26	0	0	0	-1722.94	16.83	1633.88	-1746.7	105.93	1608.28	-309.98	-62.46	1776.83	-1886.11	234.29	1720.25	656.96	-321.32	78.69	1255.84	-312.47	84.31	649.69
4.57	-1610.01	249.55	248.92	-1650.74	238.23	256.71	-1711.79	267.11	267.67	-1754.2	273.07	351.62	-1938.5	54.08	-297.64	-1885.71	90.77	-234.33	-1817.72	77.71	457.16	-1800.78	56.84	428.33	-1922.54	79.13	1364.95	0	0	0	-1714.12	16.47	1632.75	-1740.03	105.54	1606.86	-309.98	-62.46	1776.83	-1874.07	234.1	1720.56	656.79	-321.28	78.59	1255.64	-312.54	84.23	649.1
4.58	-1583.25	246.97	247.7	-1618.46	236.83	254.76	-1697.48	264.9	260.57	-1737.64	271.12	343.17	-1940.94	53.96	-302.22	-1886.71	90.93	-239.08	-1817.72	77.71	457.16	-1800.78	56.84	428.33	-1913.2	77.8	1364.78	0	0	0	-1708.25	16.01	1631.52	-1730.47	105.37	1606.16	-309.98	-62.46	1776.83	-1862.07	233.92	1720.87	656.81	-321.69	78.55	1255.57	-312.44	84.35	648.58
4.59	-1555.9	245.04	246.11	-1595	234.41	251.91	-1683.08	262.67	253.36	-1721.02	269.16	334.6	-1943.36	53.83	-306.55	-1887.74	91.06	-243.64	-1817.72	77.71	457.16	-1800.78	56.84	428.33	-1909.9	77.97	1363.88	0	0	0	-1700.21	15.56	1630.32	-1723.7	105.64	1606.49	-309.98	-62.46	1776.83	-1850.08	233.74	1721.19	656.79	-321.72	78.42	1255.72	-312.46	84.22	648.78
4.6	-1529.23	241.73	247.15	-1560.71	233.19	249.94	-1668.58	260.43	246.04	-1704.35	267.19	325.91	-1945.75	53.69	-310.64	-1888.8	91.16	-247.98	-1817.72	77.71	457.16	-1800.78	56.84	428.33	-1909.29	77.78	1363.58	0	0	0	-1692.83	15.09	1629.06	-1718.72	106.28	1607.65	-309.98	-62.46	1776.83	-1838.12	233.56	1721.52	657.22	-321.43	78.68	1255.82	-312.3	84.39	649.25
4.61	-1500.24	239.64	244.8	-1542.34	228.87	249.04	-1653.98	258.17	238.62	-1687.63	265.21	317.1	-1948.11	53.54	-314.46	-1889.89	91.24	-252.11	-1817.72	77.71	457.16	-1800.78	56.84	428.33	-1886.69	91.02	1377.99	0	0	0	-1686.8	14.76	1628.04	-1714.55	107.23	1609.44	-309.98	-62.46	1776.83	-1826.19	233.38	1721.86	656.81	-321.83	78.45	1255.84	-312.6	84.31	648.62
4.62	-1474.47	238.09	241.39	-1518.56	227.5	244.06	-1639.29	255.89	231.09	-1670.86	263.22	308.17	-1950.44	53.37	-318.03	-1891.01	91.28	-256.01	-1817.72	77.71	457.16	-1800.78	56.84	428.33	-1877.31	93	1380.08	0	0	0	-1680.06	14.4	1626.92	-1710.21	108.44	1611.68	-309.98	-62.46	1776.83	-1814.28	233.21	1722.19	657.03	-321.6	78.57	1255.97	-312.44	84.5	648.6
4.63	-1451.02	236.46	237.41	-1495.54	226.19	238.87	-1624.49	253.59	223.46	-1654.04	261.21	299.11	-1952.72	53.2	-321.32	-1892.15	91.29	-259.67	-1817.72	77.71	457.16	-1800.78	56.84	428.33	-1872.79	92.78	1380.08	0	0	0	-1670.43	13.79	1625.48	-1704.7	109.84	1614.17	-309.98	-62.46	1776.83	-1802.39	233.03	1722.54	657.19	-321.43	78.67	1256.06	-312.44	84.47	649.27
4.64	-1424.61	234.39	234	-1464.81	223.94	235.74	-1609.6	251.28	215.71	-1637.16	259.19	289.92	-1954.96	53.02	-324.33	-1893.3	91.27	-263.09	-1817.72	77.71	457.16	-1800.78	56.84	428.33	-1865.94	92.18	1379.5	0	0	0	-1664	13.49	1624.33	-1697.05	111.37	1616.7	-309.98	-62.46	1776.83	-1790.54	232.86	1722.89	657.09	-321.52	78.63	1255.99	-312.4	84.4	649.12
4.65	-1400.59	232.21	229.94	-1439.73	222.52	230.73	-1594.61	248.95	207.86	-1620.24	257.15	280.62	-1957.14	52.83	-327.06	-1894.47	91.22	-266.25	-1817.72	77.71	457.16	-1800.78	56.84	428.33	-1858.96	91.34	1379.23	0	0	0	-1655.65	13.23	1623.22	-1686.27	112.98	1619.09	-309.98	-62.46	1776.83	-1778.71	232.69	1723.25	656.92	-321.63	78.49	1255.72	-312.4	84.23	648.87
4.66	-1375.67	229.8	226.1	-1420.74	220.31	224.31	-1579.51	246.6	199.89	-1603.26	255.11	271.18	-1959.27	52.63	-329.49	-1895.65	91.13	-269.14	-1817.72	77.71	457.16	-1800.78	56.84	428.33	-1852.77	90.7	1378.3	0	0	0	-1639.32	103.03	1626.23	-1671.37	114.59	1621.14	-309.98	-62.46	1776.83	-1766.9	232.52	1723.61	656.77	-321.62	78.37	1255.34	-312.5	84.27	648.64
4.67	-1355.74	227.56	220.5	-1395.01	218.1	219.04	-1564.32	244.23	191.81	-1586.23	253.05	261.62	-1961.35	52.42	-331.62	-1896.84	91.01	-271.76	-1817.72	77.71	457.16	-1800.78	56.84	428.33	-1847.45	90.68	1377.34	0	0	0	-1640	30.99	1621.77	-1651.37	116.16	1622.65	-309.98	-62.46	1776.83	-1755.13	232.36	1723.98	656.86	-321.67	78.47	1255.34	-312.34	84.27	648.86
4.68	-1331.92	222.96	216.24	-1374.14	214.24	213.12	-1549.03	241.85	183.63	-1569.15	250.98	251.94	-1963.35	52.2	-333.45	-1898.04	90.86	-274.09	-1817.72	77.71	457.16	-1800.78	56.84	428.33	-1841.15	90.25	1376.69	0	0	0	-1633.92	11.92	1619.88	-1624.84	118.4	1625.54	-309.98	-62.46	1776.83	-1743.38	232.19	1724.35	656.64	-321.65	78.43	1255.37	-312.65	84.15	648.53
4.69	-1309.94	218.85	212.09	-1350.4	210.52	208.08	-1533.64	239.44	175.33	-1552.02	248.89	242.12	-1965.29	51.97	-334.95	-1899.23	90.68	-276.12	-1817.72	77.71	457.16	-1800.78	56.84	428.33	-1833.42	90.48	1376.25	0	0	0	-1625.53	11.38	1618.88	-1616.91	118.61	1624.36	-309.98	-62.46	1776.83	-1731.66	232.03	1724.73	656.73	-321.72	78.52	1255.46	-312.75	84.19	648.51
4.7	-1290.13	214.68	208.27	-1330.13	207.07	203.41	-1518.14	237.02	166.92	-1534.84	246.8	232.18	-1967.15	51.73	-336.14	-1900.42	90.47	-277.85	-1817.72	77.71	457.16	-1800.78	56.84	428.33	-1826.36	90.03	1375.26	0	0	0	-1617.83	10.9	1617.99	-1609.49	118.29	1623.32	-309.98	-62.46	1776.83	-1719.97	231.87	1725.12	656.86	-321.59	78.45	1255.7	-312.51	84.3	648.95
4.71	-1272.84	213.29	207.91	-1311.45	203.4	199.11	-1502.54	234.58	158.4	-1517.61	244.69	222.11	-1968.93	51.48	-336.99	-1901.6	90.22	-279.27	-1817.72	77.71	457.16	-1800.78	56.84	428.33	-1818.03	89.34	1374.39	0	0	0	-1603.29	99.4	1621.27	-1603.14	117.85	1622.37	-309.98	-62.46	1776.83	-1708.31	231.71	1725.51	656.8	-321.78	78.46	1255.69	-312.39	84.34	649.36
4.72	-1255.42	210.45	205.31	-1295.74	200.34	194.95	-1486.84	232.13	149.76	-1500.32	242.57	211.92	-1970.63	51.22	-337.5	-1902.77	89.94	-280.36	-1817.72	77.71	457.16	-1800.78	56.84	428.33	-1811.31	89.87	1373.64	0	0	0	-1602.44	28.49	1616.8	-1595.9	117.24	1621.39	-309.98	-62.46	1776.83	-1696.68	231.56	1725.91	656.81	-321.6	78.56	1255.55	-312.55	84.43	649.48
4.73	-1239.13	207.3	203.36	-1276.31	198.27	192.14	-1470.08	228.18	139.06	-1483.72	240.68	202.32	-1972.24	50.95	-337.67	-1903.93	89.62	-281.11	-1817.72	77.71	457.16	-1800.78	56.84	428.33	-1807.61	88.34	1372.23	0	0	0	-1596.99	9.42	1614.85	-1586.83	116.63	1620.27	-309.98	-62.46	1776.83	-1685.08	231.4	1726.32	657.13	-321.67	78.55	1255.47	-312.2	84.51	648.78
4.74	-1224.24	204.77	201.68	-1257.9	194.76	190.49	-1453.42	225.71	130.31	-1468.03	239.16	193.36	-1973.75	50.67	-337.48	-1905.08	89.27	-281.53	-1817.72	77.71	457.16	-1800.78	56.84	428.33	-1801.73	88.96	1371.08	0	0	0	-1588.76	9.45	1613.94	-1578.67	116.69	1619.14	-309.98	-62.46	1776.83	-1673.51	231.25	1726.73	656.95	-321.52	78.41	1255.76	-312.33	84.41	649.35
4.75	-1210.68	201.1	200.25	-1250.78	194.42	189.28	-1438.49	222.51	121.68	-1452.69	238.17	185.17	-1975.17	50.38	-336.93	-1906.2	88.89	-281.58	-1817.72	77.71	457.16	-1800.78	56.84	428.33	-1795.59	88.46	1370.18	0	0	0	-1582.52	9.41	1613.18	-1570.52	116.67	1618.13	-309.98	-62.46	1776.83	-1661.98	231.1	1727.15	657.03	-321.45	78.52	1255.71	-312.02	84.42	648.92
4.76	-1198.08	199.21	198.9	-1237.64	192.25	187.15	-1423.71	220.96	114.24	-1439.78	235.5	176.59	-1976.48	50.08	-336.02	-1907.29	88.47	-281.28	-1817.72	77.71	457.16	-1800.78	56.84	428.33	-1798.85	88.19	1369.57	0	0	0	-1573.7	9.07	1612.18	-1562.34	116.52	1617.13	-309.98	-62.46	1776.83	-1650.47	230.95	1727.57	656.52	-321.31	78.53	1255.35	-312.22	84.35	649.07
4.77	-1186.58	197.05	197.48	-1226.71	190.35	183.82	-1410.19	219.78	107.77	-1427.94	233.67	168.84	-1977.68	49.77	-334.73	-1908.36	88.02	-280.6	-1817.72	77.71	457.16	-1800.78	56.84	428.33	-1750.98	101.18	1378.61	0	0	0	-1564.52	9.03	1611.34	-1554.09	116.25	1616.14	-309.98	-62.46	1776.83	-1639	230.81	1728	657.25	-321.13	78.75	1255.42	-312.3	84.26	649.44
4.78	-1175.87	195.54	196.17	-1215.83	188.92	181.06	-1397.7	218.61	101.57	-1418.27	229.92	160.5	-1978.77	49.45	-333.05	-1909.4	87.53	-279.54	-1817.72	77.71	457.16	-1800.78	56.84	428.33	-1735.5	104.01	1378.65	0	0	0	-1557.09	9.2	1610.61	-1545.51	116.07	1615.19	-309.98	-62.46	1776.83	-1627.56	230.66	1728.44	657.73	-321.39	78.81	1255.43	-312.22	84.3	649.19
4.79	-1165.72	193.51	194.39	-1206.14	187.14	178.26	-1386.45	217.07	95.24	-1410.06	225.34	152.24	-1979.75	49.12	-330.98	-1910.4	87.01	-278.09	-1817.72	77.71	457.16	-1800.78	56.84	428.33	-1765.13	90.49	1366.49	0	0	0	-1548.01	9.34	1609.81	-1535.78	116.82	1614.32	-309.98	-62.46	1776.83	-1616.16	230.52	1728.89	657.26	-321.54	78.6	1255.66	-312.35	84.32	649.11
4.8	-1158.31	192.78	191.99	-1197.81	185.12	175.38	-1375.3	216.92	90.07	-1404.39	220.71	144.74	-1980.59	48.78	-328.52	-1911.36	86.45	-276.24	-1817.72	77.71	457.16	-1800.78	56.84	428.33	-1754.97	88.53	1362.63	0	0	0	-1537.77	9.74	1609.2	-1526.51	116.82	1613.42	-309.98	-62.46	1776.83	-1604.79	230.38	1729.34	656.62	-321.7	78.43	1255.7	-312.31	84.26	649.02
4.81	-1150.57	190.34	190.05	-1190.61	184.19	172.15	-1366.68	215.01	84.4	-1397.42	216.7	136.79	-1981.32	48.43	-325.65	-1912.29	85.85	-273.98	-1817.72	77.71	457.16	-1800.78	56.84	428.33	-1734.41	89.32	1360.74	0	0	0	-1529.08	9.74	1608.41	-1516.6	117.2	1612.68	-309.98	-62.46	1776.83	-1593.45	230.24	1729.79	656.69	-321.84	78.39	1255.52	-312.22	84.35	648.93
4.82	-1144.47	188.62	187.72	-1184.46	181.95	168.62	-1358.92	213.24	78.74	-1390.3	215.2	131.3	-1981.9	48.08	-322.36	-1913.16	85.22	-271.29	-1817.72	77.71	457.16	-1800.78	56.84	428.33	-1718.51	89.91	1358.8	0	0	0	-1518.3	10.12	1607.99	-1506.62	117.46	1612.09	-309.98	-62.46	1776.83	-1582.15	230.11	1730.25	657.19	-321.34	78.66	1255.37	-312.42	84.25	649.32
4.83	-1140.69	189.44	183.51	-1178.29	184.35	165.48	-1352.35	211.78	73.17	-1385.42	211.8	125.12	-1982.36	47.71	-318.65	-1913.99	84.55	-268.17	-1817.72	77.71	457.16	-1800.78	56.84	428.33	-1702.92	89.7	1356.7	0	0	0	-1507.48	10.87	1607.67	-1496.09	118.15	1611.48	-309.98	-62.46	1776.83	-1570.89	229.98	1730.72	656.89	-321.03	78.7	1255.6	-312.22	84.38	649.32
4.84	-1136.53	187.48	180.12	-1174.57	183.64	161.02	-1346.67	210.71	67.93	-1381.04	208.98	119.29	-1982.66	47.33	-314.52	-1914.76	83.85	-264.62	-1817.72	77.71	457.16	-1800.78	56.84	428.33	-1679.37	88.81	1360.14	0	0	0	-1497.47	11.64	1607.43	-1485.11	119.12	1610.96	-309.98	-62.46	1776.83	-1559.66	229.85	1731.2	657.2	-321.26	78.61	1255.72	-312.4	84.41	649.48
4.85	-1133.24	184.95	176.17	-1172.01	182.41	156.18	-1342.12	209.56	62.18	-1377.36	206.69	113.73	-1982.83	46.94	-309.95	-1915.48	83.11	-260.61	-1817.72	77.71	457.16	-1800.78	56.84	428.33	-1665.04	89.36	1359.33	0	0	0	-1486.17	12.55	1607.33	-1482.54	115.95	1604.64	-309.98	-62.46	1776.83	-1548.47	229.72	1731.68	657.05	-321.16	78.66	1255.79	-312.13	84.47	649.26
4.86	-1130.74	182.59	171.07	-1169.1	179.66	150.78	-1340.6	206.38	55.47	-1373.87	205.65	108.96	-1982.84	46.54	-304.94	-1916.14	82.33	-256.14	-1817.72	77.71	457.16	-1800.78	56.84	428.33	-1653.64	89.89	1357.7	0	0	0	-1473.7	13.62	1607.29	-1473.09	115.89	1602.73	-309.98	-62.46	1776.83	-1537.31	229.59	1732.17	657.03	-321.57	78.54	1255.11	-312.21	84.27	649
4.87	-1130.16	181.49	164.18	-1167.24	176.56	145.09	-1339.42	204.34	48.94	-1371.5	204.84	104.3	-1982.69	46.14	-299.47	-1916.73	81.51	-251.21	-1817.72	77.71	457.16	-1800.78	56.84	428.33	-1643.15	90.53	1356.14	0	0	0	-1462.38	14.74	1607.5	-1460.81	117.09	1602.66	-309.98	-62.46	1776.83	-1526.2	229.47	1732.67	657.09	-321.25	78.68	1255.67	-312.41	84.25	649.03
4.88	-1129.99	179.49	156.6	-1167.72	175.72	137.02	-1339.13	202.83	42.1	-1370.56	203.16	98.93	-1982.38	45.72	-293.55	-1917.26	80.65	-245.79	-1817.72	77.71	457.16	-1800.78	56.84	428.33	-1630.72	91.7	1354.05	0	0	0	-1450.33	15.98	1607.78	-1449.22	118.41	1602.91	-309.98	-62.46	1776.83	-1515.12	229.35	1733.17	657.5	-321.05	78.9	1255.25	-312.55	84.15	648.83
4.89	-1130.1	176.99	148.29	-1167.82	173.11	129.29	-1341.04	199.71	34.3	-1370.45	203.35	92.96	-1981.91	45.29	-287.16	-1917.72	79.76	-239.89	-1817.72	77.71	457.16	-1800.78	56.84	428.33	-1620.66	93.22	1349.06	0	0	0	-1439.22	17.2	1608.22	-1437.02	119.8	1603.22	-309.98	-62.46	1776.83	-1504.08	229.23	1733.68	657.09	-321.4	78.53	1255.52	-312.41	84.27	648.98
4.9	-1130.78	174.54	140.59	-1168.96	172.05	120.51	-1342.91	197.23	28.82	-1370.71	201.13	88.71	-1981.26	44.86	-280.3	-1918.1	78.83	-233.48	-1817.72	77.71	457.16	-1800.78	56.84	428.33	-1608.49	92.52	1349.43	0	0	0	-1425.04	18.53	1608.88	-1425	121.41	1604.09	-309.98	-62.46	1776.83	-1493.07	229.11	1734.2	656.88	-321.24	78.46	1255.47	-312.11	84.36	649.06
4.91	-1130.21	173.14	133.91	-1167.62	169.83	113.97	-1340.65	196	27.69	-1369.96	200.12	85.88	-1980.44	44.41	-272.96	-1918.41	77.86	-226.57	-1817.72	77.71	457.16	-1800.78	56.84	428.33	-1596.62	94.27	1346.21	0	0	0	-1412.84	20.28	1609.93	-1410.59	123.17	1604.84	-309.98	-62.46	1776.83	-1482.11	229	1734.72	656.28	-321.39	78.37	1255.46	-312.21	84.41	649.14
4.92	-1123.76	172.91	123.9	-1159.09	167.55	106.79	-1337.51	193.77	27.44	-1368.72	188.31	82.98	-1979.44	43.95	-265.13	-1918.63	76.85	-219.14	-1817.72	77.71	457.16	-1800.78	56.84	428.33	-1584.45	95.97	1345.08	0	0	0	-1398.22	21.95	1610.93	-1395.41	124.98	1606.07	-309.98	-62.46	1776.83	-1471.19	228.89	1735.25	656.46	-321.51	78.4	1255.87	-312.57	84.32	649.48
4.93	-1112.77	173.03	109.37	-1151.03	163.42	96.91	-1335.23	192.28	26.81	-1353.96	198.63	86.69	-1978.25	43.49	-256.8	-1918.77	75.8	-211.19	-1817.72	77.71	457.16	-1800.78	56.84	428.33	-1572.15	96.85	1344.52	0	0	0	-1385.96	24.11	1612.36	-1380.51	126.8	1607.45	-309.98	-62.46	1776.83	-1460.31	228.78	1735.79	656.91	-321.53	78.48	1256.19	-312.24	84.5	649.06
4.94	-1107.99	172.55	98.21	-1146.89	159.58	84.27	-1333.39	192.45	26.32	-1345.33	200.47	87.16	-1976.87	43.01	-247.97	-1918.82	74.72	-202.7	-1817.72	77.71	457.16	-1800.78	56.84	428.33	-1558.28	98	1344.42	0	0	0	-1371.48	25.95	1613.97	-1366.65	129.2	1608.93	-309.98	-62.46	1776.83	-1449.47	228.67	1736.33	656.96	-321.47	78.64	1255.8	-312.16	84.39	649.16
4.95	-1103.86	171.98	89.92	-1147.54	159.98	75.83	-1331.69	193.66	25.96	-1340.02	202.82	87.45	-1975.29	42.53	-238.63	-1918.78	73.59	-193.66	-1817.72	77.71	457.16	-1800.78	56.84	428.33	-1542.52	99.31	1345.11	0	0	0	-1356.95	28.11	1615.64	-1352.88	131.24	1610.61	-309.98	-62.46	1776.83	-1438.67	228.57	1736.88	657.13	-321.4	78.69	1255.91	-312.23	84.44	649.29
4.96	-1099.55	172.13	82.33	-1144.39	160.06	69.56	-1331.06	193.88	25.26	-1337.26	205.16	87.54	-1973.52	42.03	-228.77	-1918.65	72.42	-184.06	-1817.72	77.71	457.16	-1800.78	56.84	428.33	-1530.7	100.36	1345.98	0	0	0	-1343.42	30.61	1617.47	-1337.26	133.64	1612.23	-309.98	-62.46	1776.83	-1427.91	228.47	1737.44	657.19	-321.59	78.63	1255.8	-312.34	84.34	649.33
4.97	-1100.31	168.69	72.18	-1141.43	160.89	64.04	-1330.4	195.03	24.8	-1336.28	207	87.42	-1971.54	41.53	-218.39	-1918.42	71.22	-173.9	-1817.72	77.71	457.16	-1800.78	56.84	428.33	-1515.22	101.9	1347	0	0	0	-1328.57	33.2	1619.38	-1324.24	136.21	1613.94	-309.98	-62.46	1776.83	-1417.2	228.37	1738.01	656.96	-321.54	78.54	1256.05	-312.33	84.31	649.31
4.98	-1097.96	169.03	65.91	-1139.07	161.95	59.32	-1329.9	195.96	24.34	-1336.31	207.81	87.1	-1969.35	41.01	-207.47	-1918.08	69.97	-163.16	-1817.72	77.71	457.16	-1800.78	56.84	428.33	-1504.43	103.19	1347.96	0	0	0	-1313.69	36.2	1621.34	-1309.46	139.02	1615.36	-309.98	-62.46	1776.83	-1406.53	228.27	1738.58	656.41	-321.53	78.44	1255.79	-312.31	84.32	648.78
4.99	-1096.18	168.54	61.5	-1138.33	161.59	56.21	-1329.86	195.86	23.96	-1336.57	207.08	86.55	-1966.94	40.49	-196.02	-1917.64	68.68	-151.84	-1817.72	77.71	457.16	-1800.78	56.84	428.33	-1489.1	105	1349.31	0	0	0	-1299.1	39.16	1623.25	-1294.11	142.06	1616.98	-309.98	-62.46	1776.83	-1395.9	228.18	1739.16	657.21	-321.08	78.74	1255.56	-312.64	84.2	649.23
5	-1094.6	166.96	58.51	-1137.74	161.18	54.15	-1329.27	196.16	24.23	-1336.76	205.47	85.79	-1964.32	39.95	-184.01	-1917.09	67.35	-139.92	-1817.72	77.71	457.16	-1800.78	56.84	428.33	-1475.2	106.83	1350.91	0	0	0	-1285.38	42.17	1625.16	-1280.5	144.93	1618.39	-309.98	-62.46	1776.83	-1385.32	228.09	1739.74	657.07	-321.19	78.72	1255.69	-312.65	84.31	649.2
5.01	-1093.07	165.62	56.58	-1136.24	158.88	52.57	-1329.69	195.3	23.8	-1336.81	204.43	85.4	-1961.47	39.41	-171.45	-1916.43	65.98	-127.4	-1817.72	77.71	457.16	-1800.78	56.84	428.33	-1461.72	108.37	1352.58	0	0	0	-1270.54	45.51	1627.02	-1266.03	147.96	1620.4	-309.98	-62.46	1776.83	-1374.78	228	1740.34	656.95	-321.45	78.63	1255.93	-312.49	84.3	649.2
5.02	-1093.8	164.94	54.39	-1133.73	158.32	51.44	-1329.1	196.04	24.2	-1336.67	203.85	85.48	-1958.4	38.86	-158.33	-1915.65	64.57	-114.26	-1817.72	77.71	457.16	-1800.78	56.84	428.33	-1450.14	110.39	1354.53	0	0	0	-1257.33	48.66	1628.81	-1249.99	151.65	1622.1	-309.98	-62.46	1776.83	-1364.28	227.91	1740.94	657.04	-321.67	78.62	1255.82	-312.42	84.3	649.27
5.03	-1092.92	164.27	52.71	-1136.15	158.17	49.45	-1328.85	196.46	24.36	-1336.45	203.53	85.38	-1955.08	38.29	-144.63	-1914.75	63.11	-100.5	-1817.72	77.71	457.16	-1800.78	56.84	428.33	-1436.35	113	1356.82	0	0	0	-1243.23	52.12	1630.68	-1236.73	155.02	1623.78	-309.98	-62.46	1776.83	-1353.84	227.83	1741.55	656.58	-321.51	78.48	1255.4	-312.45	84.11	648.58
5.04	-1091.12	163.18	51.38	-1134.61	157.19	48.13	-1329.15	195.73	24.04	-1336.33	202.72	85.14	-1951.53	37.72	-130.36	-1913.72	61.61	-86.11	-1817.72	77.71	457.16	-1800.78	56.84	428.33	-1424.34	115.08	1358.68	0	0	0	-1229.39	55.49	1632.61	-1221.8	158.76	1625.58	-309.98	-62.46	1776.83	-1343.43	227.75	1742.16	657.28	-321.36	78.68	1255.67	-312.69	84.14	648.9
5.05	-1092.17	162.56	49.02	-1136.41	155.68	46.33	-1328.9	195.89	24.18	-1335.38	203.43	85.5	-1947.74	37.14	-115.5	-1912.57	60.07	-71.07	-1817.72	77.71	457.16	-1800.78	56.84	428.33	-1410.74	117.35	1360.61	0	0	0	-1216.21	58.76	1634.49	-1210.7	162.59	1627.4	-309.98	-62.46	1776.83	-1333.08	227.67	1742.79	657.09	-321.68	78.43	1255.59	-312.42	84.28	649.08
5.06	-1091.84	161.85	47.33	-1134.71	155.33	45.22	-1328.82	195.98	24.3	-1335.16	203.15	85.43	-1943.7	36.54	-100.05	-1911.29	58.49	-55.38	-1817.72	77.71	457.16	-1800.78	56.84	428.33	-1397.36	119.52	1362.82	0	0	0	-1203.36	62.14	1636.45	-1198.75	166.12	1629.09	-309.98	-62.46	1776.83	-1322.77	227.59	1743.42	657.47	-321.33	78.7	1255.77	-312.13	84.45	649.07
5.07	-1090.78	161.11	45.83	-1135.43	154.94	43.42	-1329.01	195.47	24.05	-1335.22	202.44	85.38	-1939.4	35.94	-84	-1909.88	56.87	-39.02	-1817.72	77.71	457.16	-1800.78	56.84	428.33	-1385.56	122.09	1364.75	0	0	0	-1189.95	65.22	1638.38	-1183.84	168.93	1630.85	-309.98	-62.46	1776.83	-1312.51	227.52	1744.05	656.86	-321.61	78.58	1255.67	-312.43	84.41	649.12
5.08	-1090.42	161.01	44.5	-1133.79	154.29	42.21	-1328.57	195.99	24.41	-1334.91	202.04	85.31	-1934.85	35.33	-67.34	-1908.33	55.2	-22	-1817.72	77.71	457.16	-1800.78	56.84	428.33	-1371.95	124.12	1366.38	0	0	0	-1177.06	68.31	1640.23	-1170.72	171.92	1632.38	-309.98	-62.46	1776.83	-1302.3	227.45	1744.7	656.85	-321.46	78.6	1255.85	-312.49	84.22	648.58
5.09	-1089.54	160.43	43.18	-1132.03	153.42	41.4	-1328.26	196.26	24.5	-1334.49	202.26	85.51	-1930.03	34.71	-50.07	-1906.63	53.49	-4.29	-1817.72	77.71	457.16	-1800.78	56.84	428.33	-1355.4	125.99	1367.86	0	0	0	-1164.97	70.95	1641.95	-1159.72	174.66	1633.78	-309.98	-62.46	1776.83	-1292.13	227.38	1745.35	657.32	-321.42	78.6	1255.65	-312.53	84.15	648.72
5.1	-1088.7	159.66	41.81	-1134.41	153.68	38.91	-1328.77	195.53	24.34	-1334.81	201.1	85.13	-1924.95	34.07	-32.17	-1904.8	51.73	14.11	-1817.72	77.71	457.16	-1800.78	56.84	428.33	-1343.86	128.21	1369.19	0	0	0	-1151.84	73.54	1643.3	-1148.32	177.54	1635.45	-309.98	-62.46	1776.83	-1282.01	227.32	1746.01	657.2	-321.6	78.56	1255.48	-312.24	84.33	648.86
5.11	-1089.7	159.38	39.81	-1133.91	153.26	37.33	-1328.43	195.79	24.58	-1334.33	201.11	85.28	-1919.59	33.43	-13.65	-1902.81	49.93	33.2	-1817.72	77.71	457.16	-1800.78	56.84	428.33	-1331.44	129.21	1370.14	0	0	0	-1142.36	75.74	1644.96	-1136.95	179.95	1636.55	-309.98	-62.46	1776.83	-1271.95	227.26	1746.68	656.93	-321.72	78.56	1255.62	-312.18	84.4	649.07
5.12	-1088.27	158.88	39.06	-1132.18	153.07	36.18	-1328.36	195.6	24.73	-1333.95	200.71	85.24	-1913.96	32.78	5.52	-1903.06	47.88	46.12	-1817.72	77.71	457.16	-1800.78	56.84	428.33	-1318.23	130.01	1370.89	0	0	0	-1130.49	77.56	1646.32	-1126.26	182.06	1637.74	-309.98	-62.46	1776.83	-1261.93	227.2	1747.35	657.07	-321.51	78.67	1255.44	-312.09	84.3	649.44
5.13	-1087.8	158.39	37.32	-1133.44	153.31	34.37	-1328.59	195.07	24.45	-1333.57	200.35	85.42	-1908.04	32.12	25.33	-1904.74	45.97	61.8	-1817.72	77.71	457.16	-1800.78	56.84	428.33	-1307.05	130.23	1371.59	0	0	0	-1120.7	79.26	1647.63	-1113.75	184.1	1638.82	-309.98	-62.46	1776.83	-1251.97	227.14	1748.04	656.68	-321.54	78.49	1255.91	-312.17	84.37	649.14
5.14	-1088.71	158.61	35.95	-1134.93	152.39	32.94	-1328.31	195.02	24.84	-1333.26	199.78	85.41	-1901.84	31.45	45.79	-1900.62	43.79	81.21	-1817.72	77.71	457.16	-1800.78	56.84	428.33	-1296.23	130.56	1372.51	0	0	0	-1110.57	80.93	1648.75	-1105.01	185.62	1639.78	-309.98	-62.46	1776.83	-1242.05	227.09	1748.73	657.29	-321.43	78.68	1255.69	-312.18	84.37	649.67
5.15	-1083.88	160.35	38.44	-1134.16	152.1	31.83	-1327.59	195.5	25.37	-1332.83	199.31	85.47	-1895.33	30.77	66.92	-1890.93	41.96	101.72	-1817.72	77.71	457.16	-1800.78	56.84	428.33	-1281.25	130.93	1377.16	0	0	0	-1100.75	82.12	1649.65	-1096.12	186.84	1640.59	-309.98	-62.46	1776.83	-1232.19	227.04	1749.43	657.11	-321.49	78.67	1255.38	-312.31	84.24	649.09
5.16	-1087.64	157.99	34.05	-1132.78	152.03	31.32	-1327.66	195.02	25.49	-1332.4	198.88	85.64	-1878.2	29.04	91.79	-1895.21	39.73	120.46	-1817.72	77.71	457.16	-1800.78	56.84	428.33	-1269.83	131.3	1378.66	0	0	0	-1090.69	82.9	1650.3	-1085.72	188.05	1641.33	-309.98	-62.46	1776.83	-1222.38	226.99	1750.13	656.99	-321.3	78.63	1255.63	-312.4	84.4	648.36
5.17	-1083.52	159.77	36.72	-1132.85	152.29	30.77	-1327.76	194.4	25.41	-1332.27	198.28	85.7	-1870.82	28.47	112.62	-1895.13	38.95	139.77	-1817.72	77.71	457.16	-1800.78	56.84	428.33	-1260.64	131.75	1379.78	0	0	0	-1081.59	83.7	1650.97	-1074.93	188.99	1641.95	-309.98	-62.46	1776.83	-1212.62	226.95	1750.85	656.97	-321.45	78.55	1255.51	-312.14	84.47	647.83
5.18	-1083.31	159.71	36.28	-1132.1	152.56	30.41	-1327.83	193.99	25.44	-1332.61	197.26	85.71	-1893.27	26.9	127.24	-1895.76	38.35	159.61	-1817.72	77.71	457.16	-1800.78	56.84	428.33	-1248.97	132.19	1380.7	0	0	0	-1072.05	84.26	1651.49	-1064.86	189.59	1642.45	-309.98	-62.46	1776.83	-1202.91	226.91	1751.57	656.92	-321.3	78.66	1255.82	-312.06	84.5	648.87
5.19	-1088	158.13	32.38	-1132.06	152.61	30.18	-1327.64	193.86	25.62	-1331.85	197.68	86.21	-1887.85	25.75	147.34	-1889.53	37.37	179.6	-1817.72	77.71	457.16	-1800.78	56.84	428.33	-1238.97	133.27	1381.69	0	0	0	-1063.46	84.57	1652.01	-1056.57	190.11	1642.9	-309.98	-62.46	1776.83	-1193.26	226.87	1752.3	657.09	-321.5	78.66	1255.95	-312.28	84.36	649.37
5.2	-1082.57	159.95	35.92	-1131.33	151.99	29.97	-1327.71	193.44	25.77	-1331.97	197.04	86.31	-1888.26	25.91	166	-1882.48	37.16	198.1	-1817.72	77.71	457.16	-1800.76	56.83	428.34	-1232.17	134.12	1382.72	0	0	0	-1055.61	84.83	1652.36	-1046.64	190.01	1642.99	-309.98	-62.46	1776.83	-1183.66	226.83	1753.03	656.4	-321.65	78.43	1255.91	-312.22	84.38	649.09
5.21	-1082.52	159.91	35.4	-1132.32	152.63	29.63	-1327.71	193.11	25.91	-1331.45	197.28	86.74	-1876.71	25.05	183.91	-1867.54	37.1	216.41	-1817.72	77.71	457.16	-1783	56.55	443.77	-1221.81	134.73	1383.69	0	0	0	-1046.29	84.81	1652.68	-1038.48	190.29	1643.15	-309.98	-62.46	1776.83	-1174.12	226.8	1753.78	656.94	-321.26	78.57	1255.73	-312.21	84.38	648.98
5.22	-1082.68	160.05	34.75	-1131.99	152.72	29.37	-1327.11	193.51	26.45	-1331.79	196.29	86.71	-1867.33	24.31	199.64	-1849.65	49.78	250.28	-1817.7	77.71	457.18	-1765.62	57.07	457.87	-1214.65	135.61	1384.56	0	0	0	-1037.52	84.78	1652.93	-1028.57	190.47	1643.37	-309.98	-62.46	1776.83	-1164.63	226.77	1754.53	657.16	-321.53	78.5	1255.52	-312.28	84.45	649.44
5.23	-1088.87	158.42	30.6	-1131.65	152.35	29.39	-1327.08	193.1	26.43	-1331.5	196.14	87.17	-1841.98	22.13	215	-1833.61	50.26	265.82	-1799.16	76.06	471.22	-1747.43	56.86	471.03	-1211.64	137.09	1381.97	0	0	0	-1029.08	84.45	1653.12	-1022.42	189.84	1643.69	-309.98	-62.46	1776.83	-1155.19	226.75	1755.29	657.23	-321.53	78.62	1255.44	-311.96	84.42	648.96
5.24	-1081.9	160	34.24	-1131.31	153.03	28.79	-1327.11	192.6	26.54	-1331.36	195.67	87.56	-1820.45	33.56	243.48	-1814.93	48.23	277.52	-1781.97	75.93	483.12	-1728.17	55.89	483.54	-1205.22	137.99	1382.36	0	0	0	-1021.28	84.04	1653.34	-1012.55	189.43	1643.57	-309.98	-62.46	1776.83	-1146.83	226.4	1756.05	657.37	-321.55	78.7	1255.93	-312.19	84.26	649.02
5.25	-1081.6	160.14	33.81	-1131.46	153.48	28.54	-1326.27	193.18	27.3	-1331.05	195.43	87.94	-1796.4	32.32	254.77	-1792.43	46.91	287.55	-1763.43	73.97	493.95	-1710.17	56.63	494.5	-1197.56	139.07	1383.53	0	0	0	-1013.88	83.43	1653.59	-1005.69	188.91	1643.92	-309.98	-62.46	1776.83	-1137.51	227.44	1756.67	656.88	-321.33	78.57	1255.87	-312.16	84.39	649.03
5.26	-1081.39	160.55	33.43	-1129.79	153.49	28.81	-1326.29	192.46	27.38	-1330.63	195.27	88.55	-1772.78	28.6	262.89	-1768.78	44.19	295.22	-1745.77	72.89	502.31	-1690.41	55.11	504.56	-1189.54	140.44	1384.56	0	0	0	-1007.36	82.86	1654.07	-996.07	188.24	1643.9	-309.98	-62.46	1776.83	-1128.87	227.5	1757.38	657.01	-321.33	78.56	1256.17	-312.38	84.47	648.89
5.27	-1081.41	160.13	32.83	-1127.46	152.73	29.16	-1326.2	191.88	27.55	-1330.56	194.67	89.08	-1750.23	26.47	268.14	-1742.68	41.7	301.26	-1727.17	70.68	508.91	-1671.12	54.19	512.12	-1181.75	142.18	1385.74	0	0	0	-999.34	82.17	1654.53	-988.44	187.84	1644.34	-309.98	-62.46	1776.83	-1120.21	227.5	1758.11	657.55	-321.37	78.71	1255.86	-312.31	84.36	648.88
5.28	-1081	160.74	32.75	-1128.7	153.41	28.75	-1325.4	192.25	28.06	-1330.24	194.52	89.88	-1717.46	23.39	275.87	-1716.4	39.25	305.07	-1708.67	68.78	513.24	-1652.03	53.13	517.57	-1174.75	143.22	1386.78	0	0	0	-992.04	81.38	1655.01	-979.67	187.02	1644.69	-309.98	-62.46	1776.83	-1112.19	226.49	1758.92	657.22	-321.19	78.76	1256.01	-312.27	84.38	648.95
5.29	-1080.92	160.95	32.37	-1128.02	153.74	28.28	-1325.62	191.24	27.99	-1329.2	195.31	91.05	-1691.71	20.78	277.01	-1689.08	37.51	306.96	-1689.84	66.22	515.24	-1632.66	51.35	520.9	-1167.18	143.85	1387.73	0	0	0	-983.91	80.41	1655.51	-974.14	185.91	1644.94	-309.98	-62.46	1776.83	-1103.74	226.51	1759.63	656.84	-321.49	78.57	1256.06	-311.97	84.58	648.56
5.3	-1080.77	160.68	32.16	-1128.1	153.65	28.44	-1324.97	191.51	28.58	-1329.03	195.17	91.81	-1658.29	19.55	277.28	-1660.41	36.29	306.86	-1671.38	63.96	514.65	-1613.73	50.01	521.71	-1159.13	144.5	1388.51	0	0	0	-976.35	79.53	1656.07	-966.67	184.98	1645.22	-309.98	-62.46	1776.83	-1095.44	226.33	1760.26	657.33	-321.16	78.85	1256.03	-312.17	84.5	648.69
5.31	-1080.64	161.02	31.86	-1131.12	154.1	27.18	-1324.1	192.13	29.4	-1328.9	194.83	92.45	-1629.62	19.23	274.53	-1631.83	36.07	304.47	-1651.9	60.53	511.68	-1594.48	47.84	520.5	-1151	145.26	1389.39	0	0	0	-969.33	78.42	1656.65	-957.51	183.84	1645.57	-309.98	-62.46	1776.83	-1087.25	226.04	1760.87	657.44	-321.04	78.96	1255.65	-312.29	84.51	649
5.32	-1083.14	159.95	28.78	-1129.72	153.83	27.74	-1323.94	191.83	29.55	-1328.43	195.03	93.29	-1597.28	19.49	270.11	-1602.43	35.38	300.26	-1632.4	57.45	506.01	-1574.63	44.95	517	-1144.94	145.69	1390.31	0	0	0	-961.8	77.63	1657.36	-950.11	182.85	1646.01	-309.98	-62.46	1776.83	-1078.93	226.05	1761.39	656.71	-321.46	78.46	1255.68	-312.22	84.33	648.89
5.33	-1080.39	161.22	31.76	-1127.93	154.42	27.77	-1323.61	192.18	30.12	-1327.79	196.04	94.34	-1565.35	19.75	263.86	-1570.62	34.93	294.4	-1612.87	54.51	497.7	-1555.09	42.36	511.09	-1133.59	145.14	1391.95	0	0	0	-955.02	76.54	1658.06	-943.68	181.69	1646.36	-309.98	-62.46	1776.83	-1070.67	225.99	1761.9	656.78	-321.63	78.45	1255.93	-312.53	84.31	648.94
5.34	-1080.48	161.73	31.63	-1128.64	154.56	27.59	-1323.22	192.75	30.7	-1326.95	197.06	95.44	-1531.68	20.64	255.62	-1541.1	35.18	286.24	-1592.95	51.36	487.06	-1535.37	39.79	502.87	-1126.03	145.48	1392.78	0	0	0	-946.77	75.45	1658.65	-933.84	180.52	1646.56	-309.98	-62.46	1776.83	-1062.22	226.09	1762.33	656.9	-321.23	78.55	1255.77	-312.4	84.36	648.66
5.35	-1084.79	160.15	28.06	-1128.57	155.18	27.38	-1323.37	192.47	30.9	-1325.74	198.74	96.7	-1496.91	22.64	243.69	-1505.8	34.59	277.47	-1572.16	47.75	474.04	-1515.4	36.93	492.51	-1121.77	145.68	1392.3	0	0	0	-938.81	74.28	1659.28	-926.11	179.13	1646.73	-309.98	-62.46	1776.83	-1053.79	225.96	1762.7	656.86	-321.38	78.55	1256.24	-312.48	84.51	649.14
5.36	-1080.79	161.36	31.12	-1129.53	155.54	26.87	-1323.17	192.68	31.5	-1325.67	198.53	97.36	-1462.92	23.54	232.81	-1472.82	34.55	266.79	-1549.37	42.88	459.38	-1495.05	34.39	479.91	-1115.01	145.65	1392.78	0	0	0	-932.56	73.31	1659.82	-918.51	178.05	1647.2	-309.98	-62.46	1776.83	-1045.6	225.55	1763.03	657.11	-321.61	78.62	1256.01	-312.42	84.55	649
5.37	-1080.6	161.36	31.12	-1127.48	155.53	27.1	-1322.76	192.81	32.18	-1325.2	198.69	98.12	-1429.79	24.37	220.47	-1440.44	34.79	254.27	-1526.17	38.69	442.4	-1471.81	28.86	466.43	-1109.2	145.33	1392.88	0	0	0	-925.12	71.99	1660.27	-909.42	177.15	1647.31	-309.98	-62.46	1776.83	-1037.06	225.56	1763.25	656.79	-321.49	78.57	1255.65	-312.38	84.19	648.62
5.38	-1080.4	161.09	30.94	-1129.99	154.91	26.45	-1322.31	193	33.03	-1324.44	198.98	99.02	-1393.34	25.11	207.7	-1404.65	35.01	241.14	-1502.16	34.96	423.3	-1448.72	25.26	450.55	-1101	144.73	1392.91	0	0	0	-916.74	70.82	1660.64	-902.08	175.73	1647.67	-309.98	-62.46	1776.83	-1028.72	225.26	1763.47	656.52	-321.38	78.56	1255.69	-312.34	84.39	648.96
5.39	-1080.65	160.15	30.36	-1128.98	154.92	26.31	-1321.07	194.15	34.34	-1323.04	199.66	100.31	-1348.47	24.52	196.01	-1367.75	34.74	227.21	-1477.46	31.87	402.46	-1425.14	21.98	432.99	-1095	143.62	1393	0	0	0	-909.68	69.59	1661.06	-894.27	174.16	1647.7	-309.98	-62.46	1776.83	-1020.59	224.52	1763.69	656.89	-321.72	78.74	1255.72	-312.49	84.19	649.24
5.4	-1080.64	159.79	29.78	-1127.52	155	26.18	-1321.2	192.89	34.92	-1322.5	198.6	100.84	-1313.02	21.96	184.44	-1330.39	33.61	212.42	-1450.84	28.35	380.65	-1400.6	18.83	414.05	-1089.73	143.23	1393.19	0	0	0	-901.04	68.31	1661.39	-885.12	172.86	1647.75	-309.98	-62.46	1776.83	-1012.39	223.89	1763.79	656.88	-321.28	78.71	1255.69	-312.35	84.18	648.91
5.41	-1080.7	159	29.14	-1127.32	154.38	25.87	-1320.81	192.19	35.79	-1321.4	198.35	101.83	-1272.95	20.3	171.74	-1291.79	30.5	199.07	-1423.07	25.22	357.47	-1374.46	15.79	394.2	-1082.38	141.95	1393.43	0	0	0	-893.95	67.05	1661.77	-878.18	171.51	1647.97	-309.98	-62.46	1776.83	-1004.13	223.26	1763.82	656.85	-321.21	78.5	1255.71	-312.12	84.35	648.86
5.42	-1080.55	158.49	28.8	-1126.35	154.31	25.96	-1319.55	192.76	37.45	-1320.42	197.29	102.62	-1233.2	19.15	158.05	-1254.12	28.12	184.48	-1393.06	21.59	333.95	-1347.09	12.6	373.4	-1075.69	141.32	1393.44	0	0	0	-886.27	65.54	1661.92	-868.55	170.02	1647.93	-309.98	-62.46	1776.83	-995.9	222.35	1763.85	656.95	-321.22	78.67	1255.84	-312.48	84.29	649.04
5.43	-1080.61	158.32	28.55	-1126.31	154.33	25.74	-1319.89	190.83	38.24	-1319.46	196.36	103.46	-1192.84	16.92	144.77	-1215.14	25.42	169.7	-1361.79	17.83	309.96	-1319.66	10.93	351.45	-1068.36	140.75	1393.34	0	0	0	-878.63	64.28	1662.08	-861.34	168.67	1648.01	-309.98	-62.46	1776.83	-987.63	221.36	1763.77	656.98	-321.32	78.7	1255.49	-312.61	84.1	649.19
5.44	-1080.88	158.3	28.16	-1128.32	154.48	24.78	-1318.92	190.56	39.55	-1318.94	194.6	104.14	-1149.06	13.82	132.32	-1173.68	22.58	155.83	-1329.52	15.14	285.06	-1289.6	7.54	329.93	-1057.91	140.64	1393.28	0	0	0	-870.48	62.93	1662.14	-854.5	167.09	1648	-309.98	-62.46	1776.83	-979.25	220.57	1763.57	656.64	-321.37	78.58	1255.94	-312.41	84.35	648.63
5.45	-1080.93	158.08	27.66	-1126.26	154.38	25.08	-1318.61	189.51	40.61	-1318.3	193.03	104.75	-1108.05	11.95	119.89	-1132.28	18.97	141.86	-1295.99	12.97	260.04	-1258.29	4.68	307.86	-1051.75	140	1393.15	0	0	0	-862.51	61.55	1662.13	-845.28	165.76	1647.81	-309.98	-62.46	1776.83	-970.91	219.55	1763.32	656.39	-321.58	78.39	1256.1	-312.51	84.33	648.77
5.46	-1080.41	157.99	27.49	-1125.09	154.53	25.35	-1318.27	188.44	41.61	-1317.43	191.96	105.48	-1062.43	9	109.38	-1091	17.68	128.34	-1261.37	11.37	234.81	-1226.36	2.86	285.51	-1041.46	138.68	1392.51	0	0	0	-855.14	60.04	1662.14	-836.49	164.2	1647.88	-309.98	-62.46	1776.83	-962.84	218.2	1762.95	657.26	-321.52	78.76	1256	-312.58	84.23	649.02
5.47	-1080.1	157.03	27.03	-1127.76	151.01	23.07	-1317.07	188.83	42.95	-1316.83	190.79	106.05	-1020.66	6.51	99.08	-1049.13	15.18	116.7	-1224.44	9.23	210.32	-1194.17	2	262.76	-1031.69	138.33	1391.66	0	0	0	-846.92	58.55	1661.92	-828.22	162.82	1647.72	-309.98	-62.46	1776.83	-954.5	217.22	1762.4	657.01	-321.48	78.6	1255.52	-312.39	84.2	648.6
5.48	-1077.51	150.26	24.23	-1131.25	151.46	22.41	-1317.55	187.13	43.22	-1316.24	190	106.62	-975.2	4.36	90.71	-1007.09	13.48	105.92	-1185.76	5.82	187.14	-1159.98	-0.11	240.95	-1024.26	138.6	1391.07	0	0	0	-837.81	57.15	1661.55	-819.45	161.18	1647.45	-309.98	-62.46	1776.83	-946.09	215.92	1761.76	656.66	-321.42	78.58	1255.46	-312.31	84.36	648.29
5.49	-1072.95	151.75	25.99	-1127.65	152.61	23.34	-1316.48	188	44.6	-1316.04	189.01	107.09	-928.85	1.75	84.42	-963.8	11.57	96.64	-1146.07	2.99	164.7	-1125.96	-0.76	219.32	-1014.85	138.58	1390.27	0	0	0	-829.59	55.73	1661.18	-810.85	159.29	1646.83	-309.98	-62.46	1776.83	-937.57	214.88	1760.96	656.43	-321.57	78.44	1255.76	-312.27	84.52	648.31
5.5	-1072.89	156.26	28.24	-1125.42	151.53	23.61	-1316.6	187.35	45.14	-1315.46	188.81	107.64	-883.35	-0.17	78.96	-918.4	10.3	89.39	-1106.08	1.38	143.28	-1089.55	-3.18	199.52	-1005.65	138.85	1389.4	0	0	0	-820.76	54.18	1660.57	-803.35	157.7	1646.37	-309.98	-62.46	1776.83	-929.06	213.41	1760.17	656.68	-321.45	78.55	1255.92	-312.25	84.28	649.19
5.51	-1072.27	157.34	29.04	-1124.83	152.45	23.98	-1315.98	187.66	45.9	-1314.69	189.04	108.35	-838.82	-1.47	75.09	-872.72	8.74	83.68	-1065.47	0.9	122.53	-1052.32	-4.86	180.63	-997.25	137.96	1388.39	0	0	0	-813.9	52.81	1660.08	-796.22	156.3	1645.82	-309.98	-62.46	1776.83	-920.38	211.97	1759.3	657.05	-321.21	78.76	1255.68	-312.18	84.49	648.5
5.52	-1073.94	156.5	28.37	-1127.36	151.66	23.09	-1316.18	187.22	46.38	-1314.37	188.58	108.79	-795.78	-3.09	71.84	-830.2	7.47	78.64	-1024.02	0.1	103.72	-1013.64	-7.42	163.59	-985.34	137.35	1387.24	0	0	0	-805.69	51.29	1659.23	-787.37	154.81	1645	-309.98	-62.46	1776.83	-911.41	210.75	1758.28	656.75	-321.7	78.53	1255.63	-312.47	84.3	648.97
5.53	-1076.2	155.59	27.35	-1125.79	154.85	24.46	-1315.45	188.01	47.45	-1313.81	188.8	109.45	-750.75	-4.28	70.57	-787.25	6.47	74.96	-981.71	-1.05	87.65	-975.17	-8.32	148.02	-977.92	136.75	1385.84	0	0	0	-794.3	49.55	1658.21	-776.57	153	1644.17	-309.98	-62.46	1776.83	-902.77	208.99	1757.28	656.47	-321.74	78.52	1255.77	-312.16	84.55	648.65
5.54	-1077.57	158.29	26.97	-1124.23	155.01	24.76	-1315.37	187.99	48.27	-1312.73	189.59	110.46	-707.56	-4.54	70.35	-745.45	6.08	72.85	-938.81	-2.84	74.56	-937.01	-8.45	134.39	-968.39	135.91	1384.73	0	0	0	-785.81	47.89	1657.26	-767.63	151.17	1643.21	-309.98	-62.46	1776.83	-893.93	207.27	1756.28	656.72	-321.81	78.68	1256.02	-312.3	84.46	648.7
5.55	-1078.98	157.93	26.4	-1125.25	154.57	24.15	-1314.43	188.87	49.41	-1311.96	189.98	111.52	-665.66	-4.39	73.27	-702.11	5.99	73.85	-897.89	-2.94	63.43	-899.6	-9.14	123.57	-957.69	135.6	1383.6	0	0	0	-777.23	45.91	1656.18	-757.46	149.39	1642.18	-309.98	-62.46	1776.83	-885.03	205.52	1755.2	656.82	-321.53	78.65	1255.92	-312.34	84.47	649.28
5.56	-1077.43	157.81	26.65	-1124.18	154.21	24.34	-1314.47	188.4	50.26	-1311.25	190.13	112.51	-628.26	-4.36	78.53	-663.44	6.02	77.42	-857.19	-4.77	55.73	-863.43	-10.01	115.51	-949.23	134.04	1382.24	0	0	0	-768.39	44.34	1655.13	-749.1	147.45	1641.36	-309.98	-62.46	1776.83	-876.06	203.62	1754.06	656.65	-321.64	78.59	1255.53	-312.57	84.27	648.96
5.57	-1080.59	157.87	25.83	-1125.37	154.77	23.8	-1314.5	187.88	51.02	-1310.49	190.19	113.48	-592.82	-3.72	87.02	-625.7	6.46	84.25	-819.46	-5.31	50.09	-829.74	-10.34	109.58	-940.75	132.86	1381	0	0	0	-759.36	42.47	1654.04	-739.07	145.65	1640.36	-309.98	-62.46	1776.83	-867.06	201.47	1752.96	656.93	-321.46	78.69	1255.7	-312.56	84.36	648.74
5.58	-1077.31	157.67	26.53	-1125.32	154.67	23.95	-1313.89	188.09	52.49	-1309.07	191.05	115.01	-557.26	-2.82	98.2	-590.1	7.03	94.04	-783.71	-6.46	46.94	-797.87	-11.14	106.04	-928.05	131.96	1379.65	0	0	0	-749.97	40.66	1652.96	-730.87	143.88	1639.42	-309.98	-62.46	1776.83	-857.81	199.65	1751.7	657.11	-321.46	78.71	1255.56	-312.45	84.35	648.88
5.59	-1077.55	157.65	26.42	-1125.41	155.23	23.81	-1313.04	188.6	54.18	-1308.08	191.1	116.41	-528.79	-3.61	109.12	-560.2	6.13	103.22	-751.07	-7.81	45.66	-768.61	-12.35	104.3	-917.91	130.34	1378.13	0	0	0	-740.05	38.56	1651.72	-722.06	141.74	1638.42	-309.98	-62.46	1776.83	-848.8	197.39	1750.4	657.02	-321.4	78.77	1255.5	-312.44	84.24	648.84
5.6	-1079.15	157.61	26	-1126.2	154.53	23.52	-1312.48	188.48	55.73	-1306.36	192.16	118.32	-504.05	-4.81	119.82	-534.05	4.77	112.37	-721.52	-8.81	45.48	-742.68	-12.15	103.04	-906.96	128.07	1376.65	0	0	0	-730.8	36.43	1650.5	-712.5	140.01	1637.37	-309.98	-62.46	1776.83	-839.74	195.21	1749.07	656.49	-321.29	78.56	1255.89	-312.44	84.35	648.29
5.61	-1079.57	157.78	25.86	-1123.87	154.96	23.85	-1312.03	188.21	57.47	-1305.11	192.18	120.06	-481.59	-6.77	130.32	-511.39	3.12	120.94	-695.71	-9.33	45.86	-719.29	-12.5	102.72	-897.95	126.24	1375.33	0	0	0	-721.67	34.47	1649.39	-702.4	137.96	1636.36	-309.98	-62.46	1776.83	-830.84	192.45	1747.77	657.4	-321.49	78.75	1255.79	-312.33	84.34	648.65
5.62	-1078.64	157.61	26.1	-1124.92	155.36	23.5	-1311.81	187.53	59.21	-1304.04	191.79	121.64	-462.75	-8.81	138.9	-492.28	0.85	128.08	-673.85	-8.65	46.01	-699.66	-11.61	102.13	-887.93	124.4	1374.13	0	0	0	-712.11	32.26	1648.2	-694.12	135.5	1635.34	-309.98	-62.46	1776.83	-821.7	189.85	1746.52	657.05	-321.62	78.69	1255.82	-312.6	84.41	648.82
5.63	-1079.8	157.64	25.86	-1125.97	154.2	23.27	-1311.1	187.34	61.41	-1302.49	191.89	123.77	-446.89	-11.17	144.13	-476.85	-0.96	132.25	-655.9	-7.19	45.33	-683.13	-10.72	101.25	-877.55	122.3	1372.73	0	0	0	-701.81	30.22	1647	-683.31	133.41	1634.36	-309.98	-62.46	1776.83	-812.36	187.03	1745.41	657.19	-321.48	78.73	1255.78	-312.45	84.45	648.06
5.64	-1079.44	157.28	25.88	-1125.93	154.59	23.22	-1310.25	187.34	63.84	-1300.56	192.38	126.23	-438.12	-13.5	145.18	-464.27	-3.3	133.4	-642.25	-4.79	43.39	-670.53	-8.26	98.96	-865.88	120.1	1371.95	0	0	0	-691.67	27.77	1645.83	-673.63	131.2	1633.55	-309.98	-62.46	1776.83	-802.89	183.99	1744.42	657.14	-321.64	78.68	1255.71	-312.26	84.4	648.61
5.65	-1079.19	157.6	25.98	-1123.36	154.61	23.94	-1309.2	187.53	66.4	-1298.61	192.64	128.65	-422.87	-15.12	144.26	-454.88	-4.23	130.97	-632.66	-2.74	40.44	-660.81	-6.28	96.12	-856.33	117.4	1371.1	0	0	0	-681.77	25.37	1644.66	-664.24	128.88	1632.61	-309.98	-62.46	1776.83	-793.49	180.68	1743.59	657.25	-321.42	78.82	1256.17	-312.38	84.4	649.14
5.66	-1077.83	157.56	26.4	-1122.84	154.47	23.83	-1307.75	188.52	69.44	-1296.36	193.49	131.34	-419.82	-15.67	138.35	-448.24	-3.92	125.84	-627.17	-1.65	37.49	-653.97	-5.42	93.3	-845.77	114.24	1370.31	0	0	0	-670.79	22.83	1643.63	-654.2	126.43	1631.9	-309.98	-62.46	1776.83	-783.99	177.26	1742.95	656.62	-321.61	78.59	1256.01	-312.23	84.43	649.42
5.67	-1080.59	158.48	27.4	-1124.07	154.7	23.5	-1305.96	189.7	72.77	-1293.27	195.39	134.54	-415.82	-13.62	129.32	-443.95	-1.74	117.69	-625.23	-1.22	34.56	-650.02	-4.65	90.46	-836.9	111.23	1369.28	0	0	0	-661.17	20.21	1642.77	-644.09	124.29	1631.29	-309.98	-62.46	1776.83	-774.37	174.07	1742.4	656.21	-321.58	78.52	1255.81	-312.26	84.42	649.32
5.68	-1081.32	157.6	25.7	-1124.05	155.02	23.39	-1303.81	191.38	76.4	-1289.79	197.8	138.18	-409.32	-10.99	120.95	-440.38	-0.18	109	-623.49	0.14	32.58	-647.5	-3.3	87.59	-825.24	108.48	1368.43	0	0	0	-650.57	17.48	1641.96	-634.22	121.79	1630.98	-309.98	-62.46	1776.83	-764.77	170.34	1741.99	656.79	-321.29	78.7	1255.8	-312.3	84.46	649
5.69	-1076.32	157.56	27.05	-1124.88	154.7	23.06	-1301.54	192.98	80.2	-1285.22	201.43	142.39	-405.09	-11.09	110.01	-434.31	0.63	100.63	-620.28	1.13	32.67	-641.98	-2.53	87.97	-813.92	105.8	1368.27	0	0	0	-639.53	14.66	1641.37	-624.96	119.15	1630.7	-309.98	-62.46	1776.83	-754.97	166.49	1741.8	656.75	-321.36	78.73	1255.51	-312.44	84.27	648.77
5.7	-1079.11	157.78	26.58	-1125.23	154.59	22.95	-1299.52	193.59	83.97	-1280.94	204.02	146.56	-395.15	-10.53	97.42	-426.18	0.72	90.8	-616.97	1.22	33.27	-634.56	-2.62	89.08	-801.83	102.55	1368.4	0	0	0	-629.22	11.68	1641.03	-614.17	115.93	1630.59	-309.98	-62.46	1776.83	-744.53	162.76	1742.05	656.47	-321.63	78.45	1255.36	-312.53	84.19	648.86
5.71	-1079.4	157.83	26.59	-1122.66	154.49	23.41	-1296.53	194.58	88.44	-1275.24	207.44	151.6	-391.82	-9.08	84.75	-421.95	2	80.08	-614.88	1.67	33.2	-629.07	-2.48	89.18	-790.22	99.93	1369.06	0	0	0	-618.02	8.66	1641.01	-604.02	112.84	1631.02	-309.98	-62.46	1776.83	-733.7	159.02	1742.83	657.1	-321.6	78.67	1255.79	-312.28	84.45	648.96
5.72	-1078.75	157.79	26.87	-1122.63	154.44	23.08	-1292.85	195.18	93.44	-1269.11	210	156.6	-386.6	-7.12	75.79	-418.08	3.6	71.74	-613.26	1.47	32.94	-624.59	-3.21	89.3	-780	97.03	1370.01	0	0	0	-606.77	5.51	1641.27	-593.73	109.92	1631.72	-309.98	-62.46	1776.83	-722.84	155.14	1743.89	656.59	-321.67	78.53	1255.71	-312.42	84.42	649.15
5.73	-1076.1	157.94	27.68	-1122.81	154.71	22.73	-1286.71	197.92	100.14	-1260.85	213.03	162.25	-383.52	-7.25	66.72	-415.2	3.47	63.97	-611.92	1.2	33.04	-621.13	-3.12	89.25	-770.49	94.45	1370.75	0	0	0	-595.56	2.12	1641.69	-582.26	107.16	1632.51	-309.98	-62.46	1776.83	-711.91	151.06	1745.15	656.52	-321.52	78.56	1255.87	-312.15	84.41	648.45
5.74	-1077.31	157.83	27.08	-1121.37	154.97	22.77	-1280.91	198.2	106.55	-1251.51	215.46	167.85	-380.2	-7.04	57.81	-413.77	3.27	56.14	-610.57	0.81	33.7	-618.01	-2.78	89.47	-764.32	91.82	1371.61	0	0	0	-584.14	-1.01	1642.38	-569.82	104.16	1633.32	-309.98	-62.46	1776.83	-700.77	147.3	1746.37	656.82	-321.55	78.6	1255.66	-312.46	84.37	648.2
5.75	-1077.79	157.69	26.95	-1121.95	154.74	21.99	-1273.3	198.86	113.9	-1240.12	217.81	173.84	-377.32	-4.66	50.52	-410.99	5.17	50.22	-609.29	0.6	34.56	-615.05	-2.48	89.7	-749.28	88.96	1373.46	0	0	0	-572.51	-4.36	1643.17	-559.52	101.12	1634.57	-309.98	-62.46	1776.83	-689.73	143.24	1747.61	657.05	-321.57	78.67	1255.84	-312.56	84.37	648.82
5.76	-1078.54	157.63	26.56	-1119.37	155.07	22.12	-1262.83	202.33	123.57	-1227.66	219.85	180.17	-375.27	-3.29	46.54	-410.98	6.58	46.45	-608.53	1.17	35.21	-613.44	-1.26	89.85	-738.55	85.76	1375.34	0	0	0	-561.01	-7.69	1644.08	-546.92	97.95	1635.72	-309.98	-62.46	1776.83	-678.87	139.28	1748.79	657.03	-321.61	78.65	1256.05	-312.27	84.51	649.08
5.77	-1077.9	157.74	26.43	-1116.86	154.85	22.63	-1253.04	203.92	133.82	-1214.86	221.08	187.29	-374.31	-2.01	43.68	-409.78	7.47	44.31	-607.9	1.04	35.63	-612.13	-1.2	90.38	-727.61	82.93	1376.97	0	0	0	-549.85	-10.98	1645.08	-536.49	94.64	1636.88	-309.98	-62.46	1776.83	-668.09	135.55	1749.92	656.73	-321.5	78.62	1256.17	-312.42	84.47	649.3
5.78	-1078.96	157.15	25.39	-1113.94	154.15	23.83	-1240.55	207.32	146.71	-1201.89	221.09	195.46	-374.24	-1.49	41.89	-409.56	7.88	42.72	-607.85	1.31	35.64	-611.74	-0.69	90.5	-718.41	79.83	1378.43	0	0	0	-538.66	-14.47	1646.1	-527.23	90.83	1638.06	-309.98	-62.46	1776.83	-657.63	131.28	1751.13	657.25	-321.72	78.66	1256.12	-312.42	84.39	649
5.79	-1077.72	156.94	24	-1109.84	154.19	26.22	-1228.56	207.8	159.47	-1186.82	221.74	204.97	-375.85	-1.55	40.24	-410.62	8.04	41.2	-608.05	1.98	35.24	-611.42	-0.61	90.69	-705.37	77.24	1379.79	0	0	0	-527.9	-17.83	1647.08	-516.2	87.93	1639.2	-309.98	-62.46	1776.83	-647.01	127.57	1752.26	657.08	-321.56	78.6	1256.19	-312.51	84.5	648.95
5.8	-1075.16	156.6	22.54	-1104.91	154.5	29.26	-1215.74	207.6	173.05	-1171.29	221.02	215.24	-373.49	-0.89	39.92	-409.32	8.16	40.92	-608.19	1.98	35.17	-611.31	-0.73	90.8	-696.51	74.32	1381.37	0	0	0	-517.05	-21.06	1648.07	-505.83	84.9	1640.63	-309.98	-62.46	1776.83	-636.64	123.73	1753.41	656.95	-321.74	78.59	1256.22	-312.54	84.53	649
5.81	-1069.39	157.16	22.09	-1097.37	155.47	33.31	-1201.27	206.37	186.93	-1154.66	219.24	225.86	-371.99	-1.06	39.64	-409.93	8.04	40.35	-607.92	1.22	35.3	-611.3	-0.84	90.81	-685.31	72.05	1382.6	0	0	0	-506.34	-24.45	1649	-494.94	81.5	1641.91	-309.98	-62.46	1776.83	-626.4	119.84	1754.63	656.85	-321.82	78.48	1256.54	-312.62	84.68	649.14
5.82	-1064.05	158.1	21.55	-1088.57	156.57	37.54	-1184.16	205.88	201.26	-1136.6	217.54	236.36	-374.2	-1.07	38.94	-409.07	7.75	40.4	-608.11	1.37	35.01	-611.46	-0.97	90.76	-677	69.54	1383.91	0	0	0	-495.61	-27.65	1649.96	-485.11	78.9	1642.92	-309.98	-62.46	1776.83	-616.34	115.96	1755.8	657.18	-321.84	78.7	1256.01	-312.64	84.57	648.98
5.83	-1056.99	159.96	20.96	-1078.8	157.08	42.82	-1165.6	204.99	215.06	-1117.48	215.36	246.38	-371.89	-1.27	39.3	-409.05	7.5	40.32	-608.19	1.1	34.84	-611.64	-1.23	90.73	-665.67	68.32	1385.04	0	0	0	-485.21	-30.7	1650.98	-474.66	75.45	1644.08	-309.98	-62.46	1776.83	-606.24	112.62	1756.91	657.3	-321.66	78.67	1255.78	-312.69	84.31	648.73
5.84	-1048.4	162.27	19.99	-1068.6	158.27	48.66	-1147.19	202.18	227.52	-1097.62	213.6	255.9	-373.45	-1.39	38.8	-409.95	7.49	39.9	-608.26	0.78	34.78	-611.7	-1.86	90.85	-653.96	64.74	1386.03	0	0	0	-475.04	-33.87	1651.91	-464.87	72.48	1645.27	-309.98	-62.46	1776.83	-596.18	109.45	1758.05	657.04	-322.04	78.54	1256.26	-312.66	84.39	648.78
5.85	-1038.95	164.88	19.44	-1053.96	159.27	55.58	-1127.78	198.6	238.48	-1077.45	212.35	265.09	-372.62	-1.39	38.76	-410.33	7.01	39.81	-608.52	0.94	34.56	-611.63	-2.63	91.05	-642.85	63.08	1387.36	0	0	0	-465.38	-37	1652.9	-454.37	70.06	1646.33	-309.98	-62.46	1776.83	-586.23	105.93	1759.2	656.56	-321.93	78.37	1256	-312.57	84.5	649.12
5.86	-1023.91	167	25.63	-1038.23	160.41	62.63	-1107.75	195.56	247.98	-1056.65	210.68	273.79	-373.56	-2.16	38.65	-409.16	6.85	40.11	-608.6	0.81	34.4	-611.83	-2.71	91.05	-636.32	62.26	1388.62	0	0	0	-455.03	-39.78	1653.93	-444.61	66.95	1647.44	-309.98	-62.46	1776.83	-576.18	103.07	1760.36	656.54	-321.59	78.46	1255.79	-312.7	84.35	648.7
5.87	-1004.06	169.33	33.81	-1019.26	161.21	70.18	-1087.43	192.7	256.18	-1035.53	208.92	281.89	-373.67	-2.24	38.57	-409.69	6.53	40.07	-608.75	0.82	34.39	-611.92	-3.23	91.2	-627.87	61.18	1389.91	0	0	0	-444.69	-42.68	1654.88	-434.71	63.93	1648.61	-309.98	-62.46	1776.83	-566.22	100.26	1761.49	656.8	-321.57	78.48	1255.81	-312.63	84.25	648.62
5.88	-980.93	171.09	40.63	-996.06	163.2	76.88	-1065.67	191.42	263.17	-1014.49	206.81	289.25	-373.84	-2.62	38.5	-410.7	6.19	40.01	-608.46	0.18	34.58	-611.91	-3.21	91.23	-616.88	59.98	1391.46	0	0	0	-436.21	-45.38	1655.86	-423.92	61.55	1649.75	-309.98	-62.46	1776.83	-556.32	97.67	1762.61	656.55	-321.84	78.28	1255.84	-312.71	84.31	648.53
5.89	-953.93	172.15	47.14	-970.07	163.66	83.19	-1043.4	190.64	268.29	-992.84	204.92	295.46	-374.72	-2.74	38.21	-409.53	5.97	40.41	-608.46	0.22	34.58	-611.99	-3.08	91.2	-609.44	58.6	1392.82	0	0	0	-425.51	-48.04	1656.72	-415.31	58.82	1650.87	-309.98	-62.46	1776.83	-546.86	94.68	1763.85	656.67	-321.85	78.39	1256.39	-312.71	84.5	649.01
5.9	-925.54	172.91	53.01	-942.61	164.64	88.37	-1021.09	189.93	271.79	-971.05	203.09	300.21	-371.57	-2.81	39.21	-409.37	5.64	40.52	-608.19	-0.04	34.77	-611.52	-4.04	91.86	-598.65	56.5	1394.2	0	0	0	-416.28	-50.6	1657.71	-405.5	56.58	1651.93	-309.98	-62.46	1776.83	-537.3	92.15	1764.95	656.74	-321.49	78.58	1255.95	-312.46	84.37	649.09
5.91	-896.34	174.13	57.52	-915.81	165.42	92.08	-998.23	189.3	273.65	-949.74	200.79	303.26	-374.12	-2.97	38.58	-409.68	5.27	40.44	-608.17	0.18	34.83	-611.54	-3.66	91.92	-590.73	56.12	1395.83	0	0	0	-407.03	-52.91	1658.61	-396.48	54.17	1653.12	-309.98	-62.46	1776.83	-527.91	89.76	1766.09	655.85	-321.74	78.28	1255.7	-312.47	84.29	649.15
5.92	-866	174.64	61.2	-885.72	166.06	95.45	-975.27	188.46	273.83	-926.96	200.08	305.16	-373.25	-3.56	38.39	-409.95	5.02	40.45	-607.84	-0.17	35.18	-611.32	-3.62	92.19	-579.66	53.8	1397.19	0	0	0	-398.06	-55.21	1659.52	-387.13	51.83	1654.21	-309.98	-62.46	1776.83	-518.58	87.56	1767.18	656.31	-321.53	78.36	1255.9	-312.32	84.5	648.51
5.93	-837.09	174.98	63.32	-856.7	166.01	97.39	-952.36	187.55	272.4	-903.9	199.37	305.34	-374.35	-3.86	38.23	-409.85	5.12	40.47	-607.97	0.4	35.06	-611.3	-3.42	92.4	-571.87	53.18	1398.18	0	0	0	-389.13	-57.26	1660.38	-378.3	50.02	1655.11	-309.98	-62.46	1776.83	-509.43	85.46	1768.2	656.8	-321.59	78.49	1255.86	-312.57	84.26	648.61
5.94	-807.44	175.27	64.05	-829.1	166.31	97.17	-927.96	187.34	269.54	-880.74	198.47	303.87	-374.53	-2.99	38.22	-409.16	4.99	40.64	-607.73	-0.09	35.4	-611.3	-3.67	92.8	-563.27	51.61	1399.42	0	0	0	-379.69	-59.05	1661.2	-369.17	48.3	1656.07	-309.98	-62.46	1776.83	-500.25	83.89	1769.11	657.34	-321.94	78.54	1256.11	-312.46	84.39	648.71
5.95	-776.86	175.03	63.95	-797.65	166.07	96.94	-903.52	186.79	265.26	-856.73	198.16	301.14	-373.4	-3.34	38.48	-409.49	4.87	40.55	-607.66	-0.14	35.51	-611.43	-4.18	93.2	-554.66	50	1400.2	0	0	0	-370.82	-60.96	1662.02	-360.04	46.42	1657.03	-309.98	-62.46	1776.83	-491.53	81.65	1770.09	657.09	-321.81	78.56	1255.93	-312.3	84.53	648.31
5.96	-744.9	175.28	62.94	-767.33	165.82	95.37	-878.78	186.28	259.63	-832.15	198.78	297.43	-374.84	-3.48	38.09	-409.53	4.79	40.62	-607.86	0.36	35.37	-611.77	-4.14	93.38	-544.59	48.43	1401.17	0	0	0	-362.08	-62.67	1662.81	-351.18	44.82	1657.84	-309.98	-62.46	1776.83	-482.86	79.66	1771	656.35	-321.67	78.36	1256.37	-312.51	84.68	648.52
5.97	-715.28	173.36	59.52	-736.85	163.86	91.53	-853.13	186.12	252.51	-807.89	198.55	292.09	-371.55	-3.23	39.08	-409.28	4.81	40.7	-607.8	0.04	35.66	-612.05	-4.11	93.56	-536.69	47.46	1402.29	0	0	0	-353.1	-64.21	1663.47	-342.11	43.35	1658.41	-309.98	-62.46	1776.83	-474.12	78.27	1771.82	656.63	-321.75	78.44	1255.84	-312.76	84.27	649.08
5.98	-679.79	174.25	58.72	-704.58	163.56	88.87	-827.07	186.26	244.33	-782.64	198.7	285.84	-374.69	-3.34	38.43	-409.45	4.65	40.78	-607.81	0.24	35.58	-611.87	-4.35	93.76	-529.73	46.1	1402.94	0	0	0	-344.5	-65.6	1664.12	-334.43	42	1659.19	-309.98	-62.46	1776.83	-465.53	76.73	1772.56	656.42	-322.04	78.26	1256.13	-312.39	84.39	648.45
5.99	-659.03	169.32	46.2	-669.98	162.81	85.86	-799.48	187.52	235.49	-757.41	198.47	278.29	-372.78	-3.56	38.97	-410.52	4.57	40.55	-607.95	0.47	35.56	-612.17	-4.08	93.79	-521.93	43.76	1403.71	0	0	0	-335.88	-66.95	1664.68	-324.93	41.04	1659.84	-309.98	-62.46	1776.83	-457.03	75.21	1773.24	656.22	-321.78	78.4	1255.82	-312.25	84.57	647.96
6	-621.57	168.76	45.25	-636.59	162	82.39	-771.21	188.8	225.7	-731.97	197.31	269.61	-373.47	-3.49	38.87	-410.2	4.41	40.71	-607.73	-0.06	35.83	-612.26	-4.05	93.89	-513.45	43.99	1404.66	0	0	0	-326.84	-68.13	1665.22	-316.21	39.81	1660.29	-309.98	-62.46	1776.83	-448.61	73.66	1773.93	656.81	-321.85	78.59	1255.91	-312.25	84.72	648.12
6.01	-582.61	167.73	44.47	-599.52	161.31	79.53	-742.7	189.41	214.8	-705.66	196.57	260.16	-375.68	-3.4	38.81	-410.37	4.36	40.85	-607.91	0.33	35.66	-612.25	-3.99	93.97	-504.59	43.23	1405.34	0	0	0	-318.72	-69.33	1665.76	-308.77	38.86	1660.98	-309.98	-62.46	1776.83	-440.2	72.41	1774.45	656.56	-321.9	78.41	1255.83	-312.36	84.48	648.43
6.02	-534.76	171.3	50.54	-562.78	162.16	77.58	-713.03	190.73	203.72	-679.06	195.61	250.04	-374.35	-3.97	39.08	-410.97	4.27	40.87	-607.63	-0.16	35.95	-612.05	-4.44	94.24	-497.58	42.08	1405.75	0	0	0	-310.03	-70.31	1666.26	-300.74	38.01	1661.53	-309.98	-62.46	1776.83	-431.89	71.1	1774.89	656.5	-321.88	78.53	1256.22	-312.59	84.45	648.67
6.03	-496.31	170.79	48.75	-527.32	161.64	74.13	-683.65	190	191.38	-650.88	196.27	240	-373.14	-3.92	39.95	-411.03	3.98	41.06	-607.43	-0.63	36.19	-612.52	-3.51	93.82	-488.51	40.49	1406.13	0	0	0	-301.69	-71.28	1666.77	-291.2	37.08	1662.03	-309.98	-62.46	1776.83	-423.6	70.08	1775.2	656.75	-321.96	78.55	1256	-312.67	84.51	648.25
6.04	-457.76	169.52	47.3	-491.17	161.35	70.47	-652.77	190.58	179.41	-622.62	196.31	229.42	-374.87	-4.54	39.83	-410.86	4.05	41.34	-607.75	0.14	35.82	-612.61	-3.54	93.86	-479.17	39.49	1406.34	0	0	0	-292.98	-72.26	1667.13	-282.57	36.26	1662.42	-309.98	-62.46	1776.83	-415.31	69.1	1775.41	657.4	-321.61	78.74	1255.74	-312.4	84.51	648.33
6.05	-419.96	168.42	45.74	-454.17	160.87	67.34	-621.48	190.69	166.98	-593.77	196.41	218.62	-374.21	-4.75	40.47	-411.32	3.81	41.46	-607.63	0.07	35.88	-612.48	-3.77	94.11	-470.47	38.42	1406.48	0	0	0	-284.23	-73.1	1667.48	-275.03	35.43	1662.89	-309.98	-62.46	1776.83	-407.07	68.08	1775.58	656.84	-321.72	78.52	1255.72	-312.27	84.38	648.64
6.06	-382.79	167.33	44.44	-418.15	159.99	64.02	-589.58	190.4	154.39	-564.64	196.13	207.74	-376.2	-4.63	40.49	-409.91	3.54	41.99	-607.71	0.37	35.9	-612.44	-4.06	94.3	-464.36	37.47	1406.55	0	0	0	-275.61	-73.9	1667.8	-267.68	34.82	1663.29	-309.98	-62.46	1776.83	-398.73	67.28	1775.6	656.76	-321.8	78.46	1255.64	-312.61	84.24	648.13
6.07	-343.96	165.76	44.48	-380.95	158.57	61.99	-558.18	188.4	141.3	-535.31	195.24	196.63	-375.55	-5.39	40.8	-410.6	3.34	41.9	-607.38	-0.44	36.35	-612.6	-3.73	94.33	-453.62	37.1	1406.51	0	0	0	-266.91	-74.57	1668.07	-258.25	34.29	1663.46	-309.98	-62.46	1776.83	-390.51	66.2	1775.61	656.83	-321.58	78.64	1255.93	-312.64	84.42	648.48
6.08	-305.59	164.2	45.15	-343.25	157.39	60.73	-525.76	186.49	128.7	-505.36	194.46	185.98	-375.98	-5.13	40.93	-409.82	3.34	41.98	-607.49	0.16	36.23	-612.26	-4.04	94.67	-443.89	37.52	1406.62	0	0	0	-258.35	-75.3	1668.15	-249.95	33.68	1663.63	-309.98	-62.46	1776.83	-382.25	65.71	1775.42	656.77	-321.74	78.51	1255.94	-312.58	84.52	648.24
6.09	-268.65	162.42	46.29	-306.7	155.64	60.07	-493.56	183.12	116	-475.68	192.68	175.2	-372.85	-5.5	41.76	-409.87	3.01	41.99	-607.61	0.58	36.25	-612.31	-3.9	94.82	-433.89	35.46	1406.2	0	0	0	-249.56	-75.82	1668.24	-241.04	33.38	1663.84	-309.98	-62.46	1776.83	-373.94	64.92	1775.2	656.66	-321.4	78.71	1256.25	-312.18	84.74	648.17
6.1	-231.82	160.23	48.01	-272.01	153.61	59.13	-460.37	182.02	105.13	-445.53	191.31	165.23	-374.24	-5.86	41.79	-409.63	2.81	41.94	-607.52	0.96	36.22	-612.01	-4.09	95.21	-425.7	34.83	1406.03	0	0	0	-240.68	-76.31	1668.19	-231.31	33.15	1663.72	-309.98	-62.46	1776.83	-365.56	64.09	1774.97	657.02	-321.46	78.7	1256.33	-312.28	84.81	648.71
6.11	-195.96	157.47	50.26	-236.3	151.07	59.28	-427.37	179.36	94.38	-415.56	188.87	155.4	-374.79	-5.7	41.62	-409.93	2.59	41.78	-607.24	0.77	36.56	-611.92	-3.85	95.36	-413.83	34.29	1405.74	0	0	0	-231.89	-76.72	1668.11	-223.4	32.6	1663.65	-309.98	-62.46	1776.83	-357.05	63.63	1774.66	657.15	-321.82	78.7	1255.74	-312.25	84.55	648.92
6.12	-160.92	154.79	52.82	-200.28	148.26	60.48	-393.73	177.44	84.96	-385.25	185.95	146.11	-375.2	-5.71	41.15	-408.97	2.34	41.89	-607.16	0.93	36.73	-611.64	-4.37	95.9	-405.42	33.39	1405.04	0	0	0	-222.87	-77.18	1667.9	-215.22	32.13	1663.58	-309.98	-62.46	1776.83	-348.74	62.74	1774.34	656.65	-321.65	78.61	1255.93	-312.41	84.51	648.6
6.13	-126.33	151.14	56.69	-166.15	145.35	62.03	-360.04	174.7	76.18	-355.08	182.57	137.58	-376.07	-5.53	40.56	-408.49	2.22	42	-607.2	1.34	36.85	-611.62	-4.18	96.16	-395.01	33.45	1404.52	0	0	0	-214.16	-77.53	1667.67	-206.62	31.84	1663.27	-309.98	-62.46	1776.83	-340.24	62.1	1773.94	656.46	-321.79	78.5	1255.66	-312.42	84.44	648.77
6.14	-90.07	147.64	61.78	-132.91	141.46	64.64	-326.49	172.26	68.69	-325.11	179.06	129.84	-374.91	-5.05	40.14	-409.3	2.02	41.73	-606.7	0.8	37.52	-611.85	-3.37	96.23	-387.85	30.96	1404.21	0	0	0	-205.36	-77.83	1667.39	-197.99	31.64	1663.04	-309.98	-62.46	1776.83	-331.49	61.8	1773.43	656.11	-321.62	78.48	1255.67	-312.02	84.47	648.63
6.15	-55.77	143.64	67.75	-98.77	137.37	68.32	-293.78	168.45	61.63	-295.38	175.65	123.14	-375.06	-5.09	39.86	-409.96	1.6	41.5	-606.66	1.49	37.61	-611.18	-3.92	97.03	-378.85	30.85	1403.67	0	0	0	-196.53	-78.16	1666.98	-188.61	31.33	1662.69	-309.98	-62.46	1776.83	-322.68	61.37	1772.9	656.5	-321.56	78.46	1255.81	-312.37	84.42	648.9
6.16	-22.23	139.32	74.65	-66.42	133.2	72.96	-260.8	164.69	55.74	-265.66	172.24	117.46	-375.32	-5.56	39.68	-411.39	1.54	40.88	-606.1	1.23	38.36	-611.04	-3.43	97.43	-368.32	28.87	1403.06	0	0	0	-186.92	-78.35	1666.54	-179.51	31.22	1662.32	-309.98	-62.46	1776.83	-313.61	61.26	1772.3	656.62	-321.6	78.53	1255.53	-312.25	84.61	648.43
6.17	8.45	134.84	82.07	-35.6	129.13	78.24	-228.63	160.84	51.08	-236.47	168.55	112.75	-374.19	-5.47	39.62	-410.18	1.62	40.92	-605.86	1.76	38.82	-610.25	-3.83	98.22	-367.46	17.32	1401.22	0	0	0	-177.74	-78.52	1666.15	-170.67	31.12	1661.76	-309.98	-62.46	1776.83	-304.59	60.81	1771.69	657.04	-321.12	78.8	1255.83	-312.39	84.61	648.76
6.18	40.69	130.82	91.06	-6.08	125.28	84.31	-197.07	157.05	47.58	-208.07	164.89	109.09	-374.96	-5.25	39.45	-409.47	1.69	40.76	-605.5	2.09	39.4	-610.01	-3.26	98.75	-359.25	15.31	1400.35	0	0	0	-168.24	-78.55	1665.65	-161.89	30.91	1661.37	-309.97	-62.46	1776.83	-295.35	60.96	1770.98	656.71	-321.25	78.61	1256.03	-312.31	84.63	648.65
6.19	68.13	127.98	98.98	24.19	121.1	92.12	-166.58	152.61	45.01	-180.4	160.75	106.3	-374.73	-4.7	38.9	-409.71	1.64	40.37	-605.02	2.27	40.22	-609.63	-2.79	99.34	-348.89	14.77	1399.65	0	0	0	-159.6	-78.56	1665.19	-151.55	31.19	1660.71	-301.09	-61.62	1776.23	-286.31	60.63	1770.31	656.64	-321.49	78.44	1255.99	-312.18	84.4	648.76
6.2	95.28	124.07	109.19	52.35	118.16	100.39	-136.57	149.22	44.09	-153.97	156.79	104.51	-374.73	-5.53	38.38	-409.88	1.69	39.82	-604.68	2.98	40.76	-608.88	-2.85	100.3	-338.4	14.98	1399.12	0	0	0	-150.19	-78.57	1664.65	-141.89	31.22	1660.11	-292.2	-60.56	1775.54	-277.07	60.73	1769.54	656.84	-321.69	78.52	1255.66	-312.23	84.47	649.18
6.21	120.22	120.2	120.13	76.96	114.67	109.12	-107.89	144.9	43.77	-128.26	152.62	103.53	-375.17	-5.05	37.83	-410.1	1.75	39.31	-604.32	3.4	41.55	-608.29	-2.29	101.03	-325.37	15.18	1398.34	0	0	0	-140.58	-78.42	1664.06	-133.05	31.2	1659.63	-282.76	-60.7	1774.72	-267.7	61.19	1768.73	657.14	-321.57	78.68	1255.45	-312.11	84.43	648.86
6.22	143.29	116.71	131.36	102.78	112.23	118.94	-80.97	141.1	44.64	-103.96	149.17	103.62	-374.42	-4.9	37.51	-410.16	1.63	38.85	-603.69	3.53	42.64	-607.06	-2.74	102.26	-316.62	15.21	1397.67	0	0	0	-131.05	-78.25	1663.51	-123.5	31.52	1659.01	-273.69	-59.28	1773.95	-258.38	61.27	1767.93	656.95	-321.79	78.55	1255.75	-312.12	84.49	648.63
6.23	164.45	114.12	141.83	125.61	110.58	126.65	-55.79	136.43	45.68	-81.31	145.08	104.06	-374.51	-4.64	37.05	-410.25	1.53	38.34	-602.91	3.43	43.76	-606.24	-2.37	103.13	-308.38	15.42	1396.73	0	0	0	-121.5	-77.96	1662.88	-114.25	31.76	1658.29	-264.01	-59.27	1773.14	-248.86	61.73	1767	657.13	-321.62	78.6	1255.82	-312.29	84.52	648.73
6.24	183.86	112.49	150.92	146.01	108.14	134.58	-32.92	132.38	47.45	-60.15	140.86	104.8	-373.3	-5.35	36.75	-408.72	1.9	38.15	-602.62	4.48	44.45	-605.54	-1.76	104.01	-298.8	15.77	1395.75	0	0	0	-111.57	-77.38	1662.31	-104.42	31.87	1657.63	-254.55	-58.71	1772.24	-239.22	62.22	1766.06	657.07	-321.59	78.56	1255.46	-312.41	84.36	648.6
6.25	201.96	110.65	158.77	164.56	105.65	141.37	-12.18	128.06	49.14	-41	136.6	105.66	-374.04	-4.68	35.93	-409.6	2.03	37.4	-602.17	4.9	45.56	-604.53	-1.47	105.04	-287.95	16.13	1394.74	0	0	0	-102.12	-76.87	1661.72	-94.36	32.49	1656.95	-245.18	-57.38	1771.27	-229.43	63	1765.04	657.01	-321.64	78.44	1255.49	-312.34	84.29	648.52
6.26	218.31	109.98	164.67	181.22	104.41	146.39	6.3	122.38	49.82	-24.17	131.74	106.02	-372.13	-4.29	35.89	-410.01	1.89	36.77	-601.77	5.54	46.68	-603.43	-1.5	106.38	-278.69	16.56	1393.71	0	0	0	-92.28	-76.26	1661.05	-84.89	33.34	1656.18	-235.63	-55.79	1770.31	-219.55	63.91	1763.9	656.75	-321.85	78.42	1255.53	-312.42	84.28	648.27
6.27	232.56	109.89	168.74	195.78	102.87	149.89	22.6	118.06	50.33	-9.01	127.15	105.83	-373.27	-4.01	34.85	-409.46	1.95	36.38	-601.07	5.93	47.98	-602.38	-1.02	107.61	-266.08	17.13	1392.5	0	0	0	-82.44	-75.51	1660.35	-74.55	33.96	1655.37	-225.72	-55.16	1769.16	-209.68	65.04	1762.75	656.92	-321.62	78.37	1255.77	-312.29	84.35	649.41
6.28	244.57	109.47	170.97	208.3	101.75	151.74	36.42	112.75	49.41	4.01	122.71	104.89	-372.58	-3.99	34.31	-409.61	2.07	35.8	-600.78	6.6	49.21	-601.21	-0.98	109	-257.91	17.55	1391.09	0	0	0	-72.8	-74.68	1659.64	-63.86	34.77	1654.48	-215.94	-53.49	1768.17	-199.72	66.23	1761.6	656.35	-321.92	78.04	1255.71	-312.09	84.4	649.47
6.29	254.72	107.89	171.29	218.81	99.6	151.84	47.49	108.64	48.12	14.8	118.3	103.23	-373.74	-4.39	33.27	-408.84	2.22	35.58	-599.9	6.25	50.81	-600.03	-1.2	110.58	-246.45	18.35	1390.01	0	0	0	-62.5	-73.64	1658.88	-53.62	35.77	1653.59	-205.96	-52.08	1767.19	-189.55	67.67	1760.39	656.37	-321.62	78.32	1255.57	-312.36	84.38	648.64
6.3	263.35	105.13	169.03	227.54	97.44	149.3	55.92	104.86	46.01	23.55	114.57	101.17	-373.17	-4.28	33.01	-409.01	2.19	35.13	-599.58	7.03	51.96	-598.55	-1.9	112.38	-235.96	19.09	1388.9	0	0	0	-52.05	-72.49	1658.11	-43.16	36.75	1652.67	-195.83	-50.91	1766.14	-179.11	69.29	1759.2	657.01	-321.65	78.51	1255.72	-312.35	84.38	649.21
6.31	270.67	101.63	164.23	234.88	93.6	144.83	62.09	102.04	43.53	30.44	111.02	98.67	-370.94	-3.79	33.4	-408.26	2.5	34.94	-598.77	6.27	54.02	-597.34	-2.3	114.13	-225.43	19.85	1387.76	0	0	0	-41.29	-71.38	1657.33	-32.68	38.08	1651.74	-185.67	-48.83	1765.18	-168.53	70.87	1758	657.22	-321.68	78.44	1255.71	-312.39	84.51	649.22
6.32	276.76	97.18	156.88	240.49	90.17	138.03	65.49	99.52	41.73	35.68	107.53	96.41	-372.46	-3.77	32.56	-408.25	2.56	34.58	-598.23	6.12	55.82	-595.94	-2.89	116.03	-216.47	20.47	1386.48	0	0	0	-31.01	-70.05	1656.64	-21.8	39.56	1650.7	-175.15	-47.06	1764.21	-157.89	72.54	1756.78	657.46	-321.4	78.63	1255.82	-312.43	84.47	649.07
6.33	282.19	90.93	147.7	245.43	85.15	129.21	67.53	97.36	40.35	39.41	104.61	94.34	-373.65	-3.94	31.82	-409.18	2.4	34.14	-597.59	5.88	57.66	-594.63	-3.35	118.09	-204.54	21.46	1385.37	0	0	0	-20.48	-68.54	1655.9	-11.33	41.11	1649.76	-164.61	-44.66	1763.23	-147.16	74.57	1755.53	656.81	-321.34	78.49	1255.56	-312.1	84.45	649.01
6.34	286.61	86.84	137.46	249.52	80.32	120.52	70.06	95.44	39.98	42.8	101.67	92.66	-371.82	-3.87	32.07	-409.12	2.46	33.84	-596.84	5.21	59.97	-592.9	-4.64	120.58	-192.83	22.4	1384.11	0	0	0	-9.48	-66.83	1655.22	-0.74	42.45	1648.78	-153.85	-42.97	1762.18	-136.44	76.61	1754.27	657.32	-321.37	78.66	1256.01	-312.37	84.32	648.93
6.35	292.67	83.6	126.97	255.79	74.74	111.81	73.31	93.23	39.86	48.94	99.63	92.35	-375.06	-3.87	31.03	-409.3	2.46	33.6	-595.98	4.57	62.49	-591.11	-5.6	123.19	-183.41	23.47	1383.16	0	0	0	1.2	-65.24	1654.54	10.24	44.16	1647.86	-143.14	-40.84	1761.18	-125.45	78.89	1753.03	657.28	-321.5	78.61	1255.84	-312.21	84.56	648.69
6.36	304.79	79.81	116.31	262.19	71.95	102.92	76.6	92.62	39.94	56.61	98.24	92.29	-372.16	-3.25	31.5	-409.63	2.44	33.32	-594.98	3.85	65.41	-588.77	-7.31	126.49	-170.32	24.83	1382.14	0	0	0	11.97	-63.4	1653.95	21.99	45.79	1646.97	-131.95	-38.8	1760.51	-114.09	81.21	1752.08	657.27	-321.6	78.59	1255.41	-312.36	84.45	648.62
6.37	310.18	77.83	102.8	268.36	70.15	92.57	78.66	92.36	39.82	62.22	97.86	92.37	-373.92	-3.64	30.76	-403.85	3.49	36.33	-593.5	2.62	69.23	-585.9	-9.02	130.32	-159.31	26.05	1381.78	0	0	0	23.49	-61.54	1653.51	32.67	47.46	1646.28	-120.49	-36.53	1760.37	-102.37	83.63	1751.53	657.12	-321.37	78.7	1255.44	-312.73	84.11	649.02
6.38	313.29	76.92	92.69	271.78	69.64	83.93	79.97	92.77	39.74	66.06	97.3	92.2	-373.75	-3.65	30.58	-403.07	3.76	36.53	-591.74	1.77	73.48	-582.72	-10.31	134.65	-149.52	27.15	1381.74	0	0	0	34.69	-59.68	1653.32	44.04	49.18	1645.65	-108.87	-33.52	1760.63	-90.33	86.13	1751.36	657.34	-321.61	78.62	1255.43	-312.6	84.38	648.58
6.39	315.74	77.15	84.25	274.79	69.59	77.71	80.69	93.02	39.56	69.01	97.53	92.36	-374.28	-3.32	30.1	-402.62	3.87	36.52	-588.88	0.16	79.08	-578.38	-11.92	139.81	-137.78	28.67	1382.25	0	0	0	46.17	-57.57	1653.31	55.36	51.62	1645.2	-96.82	-30.83	1761.13	-78.02	88.81	1751.48	656.65	-321.84	78.39	1255.71	-312.2	84.54	648.75
6.4	319.5	76.03	77.92	276.99	69.55	72.21	81.39	93.79	39.66	71.32	98.03	92.77	-374.09	-2.97	29.83	-402.05	4.47	36.31	-584.85	-1.85	85.77	-572.37	-14.7	146.17	-125.8	29.84	1383.15	0	0	0	58.02	-55.65	1653.45	65.98	53.49	1645.14	-84.91	-27.66	1762.01	-65.76	91.6	1751.83	656.91	-321.79	78.53	1255.75	-312.27	84.37	648.81
6.41	321.55	74	72.38	280.34	67.72	68.54	81.96	93.62	39.68	73.22	97.92	93.13	-372.6	-2.65	30.09	-401.14	4.69	36.57	-580.71	-2.36	92.86	-565.2	-17.17	152.99	-115.99	31.41	1384.28	0	0	0	69.26	-53.57	1653.91	77.98	55.33	1645.18	-72.77	-25.07	1763.09	-53.53	94.07	1752.49	656.78	-321.76	78.57	1255.61	-312.28	84.48	649.06
6.42	323.11	71.81	68.3	281.58	66.23	64.8	82.55	93.27	39.77	74.8	97.63	93.54	-372.84	-2.36	29.62	-400.13	5.12	36.86	-574.64	-4.15	101.12	-556.54	-20.03	160.32	-103.14	33.01	1385.82	0	0	0	81.09	-51.4	1654.55	89.55	57.6	1645.38	-60.64	-22.17	1764.35	-41.29	96.76	1753.32	657.03	-321.82	78.46	1255.67	-312.38	84.46	648.49
6.43	323.66	70.16	64.24	282.44	65.03	61.23	82.98	93.26	40.03	76.24	97.47	94.04	-372.4	-2.23	29.72	-398.82	5.46	37.41	-567.08	-7.23	110.58	-546.24	-23.81	167.96	-92.06	34.62	1387.67	0	0	0	92.95	-49.24	1655.31	101	59.79	1645.86	-48.41	-19.92	1765.57	-29	99.89	1754.14	656.96	-321.64	78.55	1255.82	-312.12	84.53	648.97
6.44	324.68	68.76	60.57	284.06	63.79	58.12	83.61	92.93	40.34	77.67	96.63	94.28	-372.5	-2.5	29.44	-396.84	5.12	38.35	-558.67	-11.1	120.8	-534.05	-29.26	176.34	-81.69	36	1389.14	0	0	0	104.46	-47.14	1656.19	111.96	61.32	1646.55	-36.55	-16.73	1766.83	-16.91	102.72	1755	656.62	-321.73	78.46	1255.82	-312.52	84.54	649.08
6.45	326.23	68.25	56.73	283.65	62.57	54.8	83.99	92.72	40.73	78.93	95.4	94.33	-369.57	-2.68	29.66	-393.93	4.26	39.61	-549.14	-15.58	131.9	-521.27	-34.13	184.79	-73.74	37.63	1390.63	0	0	0	115.56	-44.94	1657.2	122.73	62.41	1647.54	-24.83	-14.13	1768.03	-5.12	105.57	1755.79	657.17	-321.85	78.51	1255.73	-312.26	84.48	648.51
6.46	326.86	67.8	54.43	284.88	61.88	52.84	84.25	91.91	40.71	79.92	94.9	94.56	-367.37	-3.85	29.42	-390.07	2.82	41.61	-538.23	-20.94	144.72	-507	-39.82	194.85	-53.68	51.37	1391.65	0	0	0	126.75	-42.61	1658.27	133.55	64.09	1648.47	-13.67	-11.12	1769.21	6.26	108.41	1756.57	657.09	-321.6	78.61	1255.58	-312.3	84.48	649.06
6.47	327.68	67.33	52.96	285.74	61.62	51.38	84.45	91.61	40.86	80.7	94.41	94.7	-362.48	-4.86	30.03	-391.28	-0.4	41.05	-526.32	-25.75	158.4	-491.22	-46.02	206.15	-42.25	54.16	1393.1	0	0	0	137.88	-40.4	1659.36	143.43	67.2	1649.2	-2.7	-8.28	1770.43	17.35	111.16	1757.35	656.66	-321.6	78.63	1255.75	-312.19	84.51	649
6.48	327.74	66.71	51.28	285.4	60.89	49.47	84.51	91.18	40.77	81.27	93.98	94.7	-359.45	-6.25	30.78	-385.87	-2.87	44.32	-512.84	-30.11	172.76	-474.44	-50.91	217.61	-30.71	55.91	1394.31	0	0	0	148.64	-38.18	1660.46	154.74	68.87	1650.14	8.09	-5.82	1771.65	28.21	113.92	1758.17	657.04	-321.67	78.75	1255.66	-312.09	84.63	649.11
6.49	327.85	66.59	50.31	285.56	61.01	48.65	84.71	91.26	40.9	81.56	94.12	94.88	-355.6	-9.16	31.58	-379.62	-5.48	48.47	-497.48	-35.24	187.75	-455.81	-55.81	229.38	-19.54	57.74	1395.41	0	0	0	158.42	-36.15	1661.69	164.81	70.9	1651.03	18.59	-3.4	1772.9	38.68	116.2	1759.11	656.87	-321.79	78.51	1255.43	-312.39	84.43	648.77
6.5	328.01	66.74	49.79	285.55	60.7	47.97	84.72	91.22	40.96	81.68	93.77	94.8	-348.7	-11.6	32.83	-371.41	-8.78	53.1	-480.72	-40.52	202.94	-436	-60.12	241.12	-8.96	58.94	1396.64	0	0	0	168.41	-34.32	1662.85	174.73	73.12	1651.98	28.94	-0.62	1774.37	49.04	118.34	1760.15	656.62	-321.82	78.47	1255.34	-312.18	84.58	648.97
6.51	328.12	66.37	49.02	286.28	60.53	47.77	84.76	91.15	40.86	81.69	93.92	94.81	-342.68	-15.61	33.92	-360.07	-12.88	58.3	-462.51	-45.73	217.87	-415.76	-63.4	252.34	0.12	60.99	1397.97	0	0	0	178.14	-32.45	1664.08	184.43	74.9	1652.93	39.17	1.15	1775.79	59.2	120.5	1761.23	656.76	-321.62	78.57	1255.28	-312.29	84.52	648.84
6.52	327.96	66.45	48.59	286.5	60.66	47.42	84.72	91.22	40.82	81.69	94.17	94.85	-331.95	-21.1	34.43	-347.33	-18.27	64.11	-443.58	-49.34	231.36	-395.58	-66.27	263.5	9.35	62.4	1399.42	0	0	0	188.36	-30.75	1665.32	194.95	76.92	1653.82	49.08	3.29	1777.26	69.15	122.65	1762.38	657.59	-321.54	78.8	1255.63	-312.09	84.57	648.86
6.53	327.78	66.39	48.44	285.99	61.16	47.31	84.66	91.4	40.74	81.67	94.52	94.85	-317.38	-26.81	39.29	-332.33	-23.55	71.18	-424.34	-51.34	242.48	-375.67	-68.96	274.24	20.96	62.6	1401.03	0	0	0	198.13	-29.16	1666.53	204.26	78.35	1654.96	58.84	5.32	1778.78	78.83	124.47	1763.61	657.06	-321.66	78.64	1255.5	-312.11	84.65	648.98
6.54	328.5	66.47	48.36	286.54	61.47	47.1	84.57	91.69	40.78	81.62	94.57	94.72	-297.18	-34.23	48.7	-310.38	-29.81	80.96	-404.5	-53.14	252.08	-355.57	-71.61	284.64	29.45	63.11	1402.87	0	0	0	207.39	-27.8	1667.87	213.77	79.66	1656.24	68.46	6.95	1780.27	88.3	126.17	1764.92	656.55	-321.86	78.55	1255.26	-312.07	84.48	649.05
6.55	328.17	67.4	48.46	286.47	61.42	47.04	84.52	92.03	40.76	81.45	94.83	94.61	-272.67	-41.63	58.95	-285.77	-36.23	90.63	-383.95	-54.86	260.22	-335.29	-73.89	294.43	38.29	63.57	1404.26	0	0	0	216.21	-26.54	1669.25	222.79	81.21	1657.39	77.87	8.77	1781.77	97.65	127.65	1766.25	656.95	-321.84	78.6	1255.91	-312.23	84.54	648.61
6.56	328.36	67.59	48.34	286.37	61.77	46.96	84.35	91.93	40.56	81.41	94.94	94.53	-245.29	-48.79	68.82	-260.17	-42.95	99.65	-362.53	-56.74	266.84	-314.21	-75.86	302.92	46.21	63.81	1405.95	0	0	0	225.46	-25.38	1670.62	232.33	82.15	1658.7	87.2	10.23	1783.24	106.93	129.19	1767.56	657.07	-321.69	78.67	1255.54	-312.35	84.51	648.47
6.57	328.49	67.69	48.19	285.57	61.71	46.85	84.36	92.44	40.71	81.36	95.15	94.54	-217.03	-55.05	77.91	-232.91	-48.64	107.97	-339.88	-59.3	272.54	-292.01	-77.7	309.87	55.89	64.24	1407.64	0	0	0	234.45	-24.3	1672.06	241.17	83.05	1660.06	96.24	11.74	1784.78	116.16	130.65	1768.9	657.21	-321.44	78.77	1255.31	-312.45	84.44	648.53
6.58	328.01	67.79	47.94	285.73	62.03	46.69	84.41	92.6	40.64	81.37	95.39	94.61	-188.14	-61.17	86.08	-204.96	-53.59	115.42	-316.28	-62.09	277.26	-268.94	-79.99	315.75	64.3	65	1409.21	0	0	0	242.95	-23.4	1673.59	250.61	84.12	1661.28	105.1	13.34	1786.36	125.4	132.07	1770.26	657.38	-321.74	78.74	1255.53	-312.47	84.37	648.67
6.59	328.03	67.99	47.93	286.09	62	46.65	84.55	92.85	40.76	81.47	95.65	94.67	-158.34	-66.77	93.45	-176.83	-58.44	122.09	-291.56	-65.18	281.02	-245.39	-81.44	320.19	72.57	65.51	1410.74	0	0	0	251.26	-22.5	1675.11	258.96	85.18	1662.6	113.76	14.9	1787.91	134.58	133.38	1771.68	656.89	-321.94	78.57	1255.87	-312.26	84.54	648.47
6.6	328.39	67.99	47.9	286.03	62.08	46.53	84.59	92.54	40.7	81.53	95.59	94.73	-127.27	-71.59	100.55	-147.12	-62.66	128.29	-266.51	-67.68	283.48	-221.04	-83.71	323.99	81.22	66.9	1412.39	0	0	0	259.31	-21.81	1676.66	266.45	85.98	1664.15	122.27	16.12	1789.36	143.56	134.83	1773.01	656.78	-322.17	78.49	1255.47	-312.25	84.46	648.51
6.61	328.58	68.31	48.01	285.59	61.71	46.5	84.65	92.09	40.55	81.57	95.2	94.71	-96.43	-75.87	106.97	-116.08	-66.75	134.23	-240.86	-70.24	284.76	-196.69	-85.45	326.56	87.32	66.65	1414.02	0	0	0	267.56	-21.2	1678.18	276.06	86.71	1665.57	130.65	16.93	1790.75	152.38	136.01	1774.29	656.73	-322	78.54	1255.41	-312.25	84.51	648.66
6.62	328.17	68.29	47.57	285.97	61.72	46.39	84.81	92.61	40.86	81.63	95.1	94.91	-61.99	-80.77	113.27	-84.88	-70.68	139.37	-214.74	-72.13	284.75	-171.71	-87.31	328.21	96.6	67.66	1415.38	0	0	0	275.7	-20.51	1679.69	285.21	87.56	1666.87	138.78	18.35	1792.07	161.08	137.31	1775.49	657.48	-322.27	78.61	1255.41	-312.18	84.5	648.33
6.63	328.35	68.07	47.47	285.96	61.86	46.53	84.8	91.98	40.7	81.72	95.05	95.12	-27.9	-83.94	119	-52.09	-74.52	144.26	-187.97	-74.73	283.91	-146.21	-88.57	328.52	103.56	68	1416.69	0	0	0	284.02	-19.85	1681.14	293.12	88.31	1668.26	146.96	19.8	1793.36	169.66	138.56	1776.58	656.77	-322.04	78.46	1255.38	-312.38	84.35	648.59
6.64	328.89	67.94	47.29	286.62	61.51	46.72	84.87	91.72	40.72	81.83	94.83	95.26	4.6	-88.15	123.78	-18.55	-77.98	148.47	-160.33	-76.8	281.98	-120.43	-90.06	327.97	111.44	69.13	1417.91	0	0	0	291.92	-19.3	1682.52	300.86	89.02	1669.59	154.96	20.81	1794.49	178.12	139.74	1777.6	656.72	-322.07	78.54	1255.24	-312.4	84.36	648.69
6.65	328.45	67.53	46.81	285.96	61.48	46.15	84.91	92.03	41.02	81.86	94.47	95.31	37.92	-91.83	128.17	14.72	-81.34	152.1	-132.22	-79.01	279.24	-94.05	-91.46	326.57	111.18	62.67	1418.6	0	0	0	300.13	-18.61	1683.78	310.18	89.59	1670.74	162.78	22.45	1795.58	186.51	140.94	1778.55	657.38	-321.92	78.73	1255.48	-312.5	84.34	648.77
6.66	328.67	67.18	46.36	286.37	61.22	46.26	84.88	92.05	41.13	81.88	94.57	95.56	73.09	-95.11	132.91	48.17	-84.27	155.41	-103.55	-81.44	275.86	-67.38	-92.88	324.37	117.11	62.5	1419.51	0	0	0	307.82	-18.06	1684.95	318.73	89.82	1671.79	170.69	23.54	1796.54	194.88	142.12	1779.39	657.21	-321.67	78.67	1255.19	-312.43	84.37	648.83
6.67	328.87	67.33	46.2	286.57	61.91	46.19	85	92.14	41.18	81.88	94.56	95.73	109.61	-97.72	137.83	83.82	-86.72	159.08	-74.48	-83.2	271.59	-40.45	-94.1	321.48	123.32	63.83	1420.31	0	0	0	315.74	-17.52	1686.01	326.11	90.39	1672.83	178.58	24.71	1797.43	203.21	143.44	1780.15	656.96	-321.76	78.54	1255.74	-312.39	84.57	648.93
6.68	328.18	67.63	45.79	287.13	61.55	46.21	85.06	92.05	41.32	81.86	94.56	95.91	146.68	-99.19	142.48	118.34	-88.69	162.41	-44.96	-85.28	266.97	-12.77	-95.47	318.26	130.94	65.21	1420.88	0	0	0	323.63	-16.77	1687.01	334.72	91.18	1673.62	186.37	26.41	1798.28	211.45	144.59	1780.86	656.89	-321.54	78.71	1255.8	-312.27	84.52	649.02
6.69	329.02	67.7	45.66	286.7	61.64	46.06	85.18	91.66	41.25	81.86	94.61	96.23	181.53	-100.87	147.04	153.4	-90.33	166.03	-14.65	-86.93	261.99	15.14	-96.54	314.45	139.08	66.68	1421.49	0	0	0	331.54	-16.02	1687.87	343.29	92	1674.37	194.27	27.88	1799.03	219.7	145.7	1781.48	656.27	-321.98	78.4	1255.57	-312.28	84.48	648.51
6.7	329.49	67.5	45.61	285.62	62.1	45.81	85.32	92.34	41.74	81.82	94.27	96.42	218.02	-102	152.28	187.65	-91.73	169.63	15.9	-87.98	256.61	43.32	-97.72	310.49	147.65	68.2	1422.08	0	0	0	339.62	-15.37	1688.6	350.67	92.35	1675.14	202.28	28.64	1799.66	227.94	146.91	1781.99	656.8	-321.93	78.54	1255.41	-312.62	84.36	648.29
6.71	329.38	66.62	44.91	286.64	62	46.09	85.41	91.51	41.58	81.8	94.26	96.78	254.53	-103.09	157.43	223.47	-92.98	173.67	46.63	-88.47	250.91	71.52	-98.4	306.2	155.31	69.43	1422.68	0	0	0	347.47	-14.65	1689.24	358.32	92.88	1675.78	210.27	30.46	1800.32	236.15	148.15	1782.49	657.31	-321.31	78.78	1255.59	-312.36	84.48	649.14
6.72	329.5	66.17	44.59	284.56	63.46	45.69	85.54	91.12	41.68	81.83	93.95	97.03	290.01	-104.42	162.46	258.46	-93.86	177.57	77.52	-89.08	245.32	100.12	-98.96	301.73	161.98	70.48	1423.04	0	0	0	355.05	-13.87	1689.8	366.94	93.62	1676.15	218.35	32.02	1800.89	244.39	149.44	1782.87	657.11	-321.54	78.73	1255.99	-312.2	84.63	648.82
6.73	328.4	64.23	41.47	284.46	63.49	45.37	85.71	91.19	41.91	81.89	93.52	97.27	325.51	-104.68	168.2	293.49	-94.65	181.99	109.01	-89.66	239.92	128.95	-98.79	297.07	170.42	71.38	1423.55	0	0	0	363.1	-13	1690.25	374.25	94.39	1676.58	226.39	32.94	1801.32	252.7	150.68	1783.21	657.01	-321.32	78.64	1255.91	-312.42	84.5	648.5
6.74	330.33	62.43	40.69	284.57	63.51	45.24	85.92	91.07	42.13	82.03	93.97	97.87	361.37	-104.75	174.19	327.09	-94.96	186.29	140.6	-89.86	234.63	157.74	-99.14	292.78	177.84	72.39	1423.88	0	0	0	371.05	-12.24	1690.62	382.27	95.25	1676.95	234.47	34.11	1801.74	261.01	151.96	1783.49	657.02	-321.31	78.62	1255.86	-312.36	84.5	648.76
6.75	328.94	61.27	39.28	285.75	63.95	45.56	85.96	90.71	42.15	82.04	93.43	98.08	395.15	-104.79	179.93	361.66	-94.91	190.98	172	-90.16	229.69	186.33	-99.05	288.61	186.79	73.32	1424.23	0	0	0	378.5	-11.47	1690.9	390.18	95.78	1677.19	242.47	35.7	1802.08	269.29	153.35	1783.7	656.51	-321.3	78.31	1255.68	-312.26	84.43	648.62
6.76	330.06	60.99	39.16	285.73	63.81	45.35	86.15	90.55	42.33	82.15	93.12	98.4	427.91	-105.08	185.67	395.67	-94.79	195.78	203.19	-89.9	224.89	214.98	-98.56	284.37	194.1	74.27	1424.64	0	0	0	386.21	-10.57	1691.16	398.89	96.83	1677.35	250.52	36.88	1802.38	277.55	154.63	1783.87	656.44	-321.5	78.35	1255.56	-312.36	84.34	648.59
6.77	330.37	61.42	39.09	285.4	64.06	45.27	86.35	90.59	42.62	82.33	93.32	99	462.21	-103.9	192.1	428.41	-94.56	200.51	234.76	-89.57	220.34	244.09	-97.85	280.24	200.96	75.05	1424.88	0	0	0	394.27	-9.59	1691.36	406.55	97.92	1677.4	258.42	38.12	1802.68	285.78	155.75	1784.01	657.04	-321.59	78.57	1255.38	-312.23	84.42	648.72
6.78	330.77	62.69	39.63	286.54	62.98	45.69	86.46	90.06	42.63	82.53	93.02	99.37	495.21	-103.23	198.27	461.01	-94.42	205.48	266.31	-89.11	216.08	273.24	-97.4	276.33	207.5	76.04	1425.2	0	0	0	401.82	-8.69	1691.52	413.87	98.98	1677.48	266.38	39.21	1802.88	294.01	157.21	1784.06	657	-321.39	78.49	1255.51	-312.12	84.59	649.48
6.79	331.53	65.64	43.44	287.85	63.46	45.84	86.58	89.55	42.63	82.78	92.8	99.95	526.05	-102.52	204.22	492.79	-93.71	210.24	297.33	-88.47	211.94	301.84	-96.73	272.44	214.61	76.88	1425.49	0	0	0	409.72	-7.75	1691.62	422.8	100.21	1677.39	274.28	40.9	1803.15	302.18	158.28	1784.09	657.08	-321.12	78.68	1255.46	-312.07	84.51	649.87
6.8	330.64	66.53	43.31	286.88	63.73	45.34	86.85	89.56	43.1	83.07	92.42	100.57	557.86	-101.87	210.61	523.09	-93.06	215.08	327.89	-87.19	207.73	329.99	-96.16	268.7	223.9	77.57	1425.59	0	0	0	417.46	-6.83	1691.71	431.15	101.15	1677.34	282.18	42.27	1803.28	310.29	159.48	1784.07	657.4	-321.06	78.63	1255.23	-312.3	84.36	649.27
6.81	331.54	67.57	43.68	287.75	63.76	45.53	87.17	89.58	43.63	83.37	92.14	101.15	587.66	-100.78	216.82	555.31	-91.66	220.25	358.42	-85.87	203.63	357.86	-95.2	264.96	232.06	78.38	1425.8	0	0	0	425.3	-5.89	1691.78	439.03	102.28	1677.18	290.05	43.54	1803.41	318.39	160.84	1783.96	657.16	-321.13	78.39	1255.63	-312.36	84.43	649.79
6.82	330.69	68.28	43.45	287.73	63.9	45.2	87.4	88.74	43.79	83.77	92.32	102.01	618.09	-99.14	223.05	583.56	-90.01	224.45	388.65	-83.83	199.47	385.55	-94.17	261.34	239.81	79.22	1425.91	0	0	0	433.02	-5	1691.83	447.19	103.16	1677.09	298.03	44.53	1803.48	326.39	162	1783.84	655.76	-322.51	78.75	1255.53	-312.45	84.3	647.16
6.83	330.19	68.64	43.35	287.14	63.92	44.8	87.73	88.92	44.43	84.27	92.54	102.89	646.02	-96.67	228.28	613.23	-87.97	228.8	417.88	-82.02	195.58	412.3	-92.97	257.77	248.84	79.88	1425.94	0	0	0	440.79	-4.04	1691.82	454.24	104.19	1676.97	305.96	45.68	1803.54	334.37	163.25	1783.68	654.85	-322.96	78.61	1255.48	-312.42	84.45	646.99
6.84	330.58	68.96	43.36	286.92	64.54	44.7	88.03	88.54	44.79	84.67	92.44	103.72	673.94	-93.77	233.18	642.22	-85.12	232.58	446.54	-79.53	191.71	438.49	-91.66	254.3	255.95	80.59	1426.1	0	0	0	448.78	-3.14	1691.79	462.55	104.98	1676.76	313.98	46.91	1803.53	342.29	164.33	1783.5	655.14	-322.85	78.6	1255.25	-312.58	84.27	647.25
6.85	330.74	69.49	43.42	286.9	64.89	44.63	88.39	88.86	45.5	85.17	92.63	104.66	702.07	-91.09	238.08	670.47	-82.05	236.13	474.66	-77.95	188.53	464.31	-89.99	250.77	262.34	81.33	1426.16	0	0	0	456.81	-2.12	1691.74	471.5	106.27	1676.44	322.02	48.15	1803.56	350.17	165.57	1783.25	655.41	-322.73	78.66	1255.15	-312.52	84.25	646.52
6.86	329.94	69.8	43.2	287.27	64.75	44.51	88.68	88.67	45.98	85.55	93.01	105.61	726.54	-87.58	241.89	696.6	-79.17	239.34	502.51	-75.83	185.28	489.84	-88.77	247.55	271.63	82.02	1426.04	0	0	0	464.51	-1.19	1691.64	479.27	107.17	1676.26	330.13	49.65	1803.54	358.04	166.59	1783	655.68	-322.59	78.7	1255.27	-312.75	84.2	646.05
6.87	330.38	69.45	43.35	286.85	64.9	44.31	88.92	88.95	46.67	85.95	92.91	106.38	751.95	-84.11	246.04	720.61	-76.61	239.48	529.32	-73.84	182.35	514.91	-87.36	244.47	278.2	82.48	1426.14	0	0	0	472.73	-0.28	1691.43	486.81	107.88	1676.01	338.3	50.61	1803.43	365.88	167.62	1782.72	655.66	-322.47	78.67	1255.52	-312.58	84.36	646.41
6.88	330.82	69.94	43.62	287.07	65.33	44.37	89.31	89.62	47.41	86.36	93.59	107.39	777.36	-80.49	250.16	744.63	-73.71	242.04	555.04	-71.89	179.71	538.77	-86.23	241.76	286.29	83.02	1426.24	0	0	0	480.9	0.6	1691.17	494.54	109.32	1675.67	346.45	51.09	1803.18	373.7	168.66	1782.4	655.41	-322.6	78.67	1255.18	-312.45	84.39	646.07
6.89	330.69	70.05	43.59	287.65	65.38	44.58	89.43	88.97	47.57	86.8	94.31	108.37	801.07	-76.96	253.8	767.81	-70.56	244.49	579.73	-70.24	177.56	561.78	-84.53	239.1	292.96	83.6	1426.21	0	0	0	488.79	1.46	1690.92	502.33	109.86	1675.39	354.55	52.01	1802.92	381.54	169.48	1782.07	654.67	-322.78	78.56	1255.34	-312.45	84.4	645.61
6.9	329.99	70.17	43.46	287.44	65.74	44.32	89.67	89.25	48.21	87.25	94.76	109.16	820.85	-73.53	256.26	789.71	-67.31	246.37	603.16	-68.88	175.83	583.71	-82.92	236.72	301.21	83.99	1425.97	0	0	0	496.4	2.29	1690.6	509.86	110.82	1675.06	362.62	52.86	1802.62	389.41	170.42	1781.66	654.58	-322.58	78.35	1255.29	-312.53	84.37	645.97
6.91	330.52	70.46	43.37	288.01	65.62	44.27	90.01	89.84	49.01	87.77	95.38	110.09	842.26	-70.31	258.75	810.24	-64.35	248	625.59	-67.15	174.13	604.73	-81.47	234.62	309.2	84.3	1425.85	0	0	0	504.49	3.18	1690.18	517.69	111.78	1674.65	370.61	53.33	1802.2	397.29	171.13	1781.25	655.36	-322.6	78.72	1255.22	-312.39	84.34	646.42
6.92	330.51	70.68	43.34	287.93	66.28	44.14	90.17	89.68	49.52	88.42	96.47	111.19	861.85	-67.65	261.24	829.81	-61.87	249.72	646.67	-65.67	172.68	624.56	-79.57	232.49	316.72	84.5	1425.46	0	0	0	512.52	4.06	1689.74	524.81	112.74	1674.3	378.6	54.16	1801.73	405.16	171.7	1780.82	655.43	-322.48	78.77	1255.61	-312.38	84.36	645.91
6.93	330.42	70.41	43.06	288.46	66.47	44.15	90.54	89.58	50.16	89.11	96.65	111.99	879.45	-65.12	263.36	848.11	-59.42	251.44	666.1	-64.54	171.41	643.15	-77.47	230.34	324.89	84.86	1425.03	0	0	0	520.34	4.86	1689.24	533.17	113.67	1673.8	386.54	55.03	1801.17	413.06	172.32	1780.28	654.97	-322.63	78.61	1255.46	-312.49	84.4	645.62
6.94	330.75	70.94	43.09	288.82	66.58	44.08	90.9	89.73	51.07	89.94	96.78	112.87	896.28	-62.74	266.06	865.2	-57.15	253.21	684.49	-62.82	170.01	660.33	-75.43	228.33	333.28	85.02	1424.51	0	0	0	528.19	5.56	1688.67	542.54	114.57	1673.21	394.56	55.42	1800.52	420.92	172.92	1779.68	656.25	-321.5	78.4	1255.45	-312.51	84.4	645.79
6.95	330.53	70.8	42.81	288.46	66.66	43.89	91.28	89.52	51.79	90.74	96.43	113.52	912.63	-60.65	268.43	881.03	-55.13	254.87	701.7	-61.41	168.86	676.28	-73.34	226.41	340.89	85.15	1423.97	0	0	0	536.37	6.18	1688.06	549.72	115.27	1672.89	402.48	55.64	1799.77	428.8	173.39	1779.02	656.72	-321.38	78.19	1255.56	-312.49	84.4	645.54
6.96	330.91	70.96	42.45	289.81	66.73	43.8	91.63	89.21	52.55	91.52	96.02	114.27	927.51	-58.94	270.44	895.86	-53.64	256.24	717.72	-59.31	167.46	691.37	-71.28	224.55	349.79	85.16	1423.27	0	0	0	544.27	6.76	1687.46	557.82	116.12	1672.41	410.49	56	1798.99	436.66	173.7	1778.33	657.01	-321.07	78.34	1255.45	-312.47	84.45	647.7
6.97	330.75	71.05	42.23	288.32	66.91	43.19	91.98	88.9	53.33	92.37	95.34	114.92	941.32	-57.64	271.77	909.69	-51.94	256.73	732.62	-57.09	166.06	705.39	-69.16	222.83	357.92	85.19	1422.63	0	0	0	552.82	7.31	1686.79	565.66	116.89	1671.9	418.55	56.22	1798.13	444.52	173.93	1777.58	656.82	-321.03	78.39	1255.52	-312.31	84.43	649.27
6.98	331.33	71.09	41.97	289.52	66.56	43.43	92.35	88.04	53.93	93.2	95.08	115.66	954.2	-56.41	271.85	922.54	-50.71	256.62	746.25	-54.7	164.51	718.46	-66.74	221.02	367.32	85.07	1421.71	0	0	0	561.59	7.86	1686.13	574.09	117.46	1671.39	426.74	55.97	1797.14	452.47	174.05	1776.8	656.68	-321.42	78.27	1255.19	-312.53	84.4	649.26
6.99	331.28	71.11	41.76	289.31	66.49	43.25	92.79	88.03	54.91	94.01	94.67	116.46	966.7	-55.47	271.35	934.59	-49.61	255.79	759.02	-52.09	162.76	730.72	-64.21	219.03	375.27	84.98	1420.75	0	0	0	570.16	8.24	1685.52	582.67	117.97	1670.93	435.13	56.06	1796.17	460.49	174.21	1775.96	657.1	-321.56	78.34	1255.19	-312.74	84.27	649.29
7	331.41	70.97	41.49	288.76	66.79	42.88	93.19	87.34	55.67	94.84	94.23	117.26	977.77	-54.53	270.04	945.96	-48.55	254.29	770.82	-49.14	160.76	742.19	-61.17	216.77	384.73	85.01	1419.7	0	0	0	579.04	8.57	1684.91	590.88	118.5	1670.51	443.66	55.86	1795.18	468.57	174.05	1775.14	657.44	-321.35	78.54	1255.67	-312.51	84.49	648.74
7.01	331.42	70.93	41.43	290.05	66.87	43.12	93.54	86.64	56.49	95.62	93.29	117.9	988.49	-53.91	267.99	956.71	-47.33	252.09	781.56	-46.91	158.86	752.85	-58.39	214.51	393.66	84.92	1418.7	0	0	0	588.38	8.91	1684.3	599.54	118.85	1670.13	452.41	55.73	1794.22	476.82	173.97	1774.3	657.08	-321.46	78.41	1255.72	-312.49	84.55	648.93
7.02	332.36	70.92	41.37	289.4	67.01	42.82	93.96	86.01	57.43	96.48	92.86	118.88	998.12	-52.75	265.12	966.69	-46.44	249.38	791.17	-45.07	156.91	762.77	-55.88	212.33	403.72	84.63	1417.69	0	0	0	597.72	9.02	1683.74	607.94	118.77	1669.87	461.38	55.2	1793.2	485.21	173.68	1773.44	656.84	-321.39	78.36	1255.55	-312.52	84.44	648.94
7.03	331.37	70.95	40.93	289.36	66.99	42.4	94.37	85.51	58.48	97.48	92.1	119.76	1006.61	-51.46	261.55	976.01	-45.43	246	799.88	-42.95	154.65	771.91	-53.74	210.11	413.59	84.42	1416.63	0	0	0	607.43	9.17	1683.23	616.05	118.94	1669.64	470.57	54.69	1792.22	493.8	173.14	1772.6	657.11	-321.21	78.45	1255.56	-312.37	84.45	649.28
7.04	332.07	70.86	41.01	289.74	66.67	42.52	94.79	85.02	59.61	98.47	91.74	120.88	1014.97	-50.16	257.44	984.61	-44.49	242.1	807.56	-41.73	152.42	780.27	-52.05	207.89	423.52	84.29	1415.56	0	0	0	617.18	9.18	1682.73	625.39	118.88	1669.47	480.01	54.01	1791.22	502.6	172.5	1771.83	656.83	-321.33	78.35	1255.39	-312.42	84.34	649.51
7.05	332.03	70.79	40.79	289.84	66.65	42.26	95.24	84.67	60.92	99.44	90.84	121.9	1022.8	-49.81	253.03	992.5	-43.45	237.77	814.31	-41.2	150.21	787.67	-50.57	205.45	433.19	83.97	1414.51	0	0	0	627.32	9.02	1682.24	634.87	118.69	1669.34	489.73	53.05	1790.24	511.68	171.72	1771.1	656.94	-321.33	78.46	1255.97	-312.54	84.38	650.06
7.06	332.29	70.92	40.85	290.68	66.33	42.36	95.68	84.46	62.31	100.49	90.92	123.31	1029.55	-49.03	248.73	999.37	-42.71	233.59	820.21	-40.9	147.66	794.26	-49.33	202.73	442.75	83.48	1413.52	0	0	0	637.52	8.82	1681.83	644.64	118.56	1669.18	499.64	51.89	1789.32	521.01	170.68	1770.49	657.31	-321.34	78.54	1255.55	-312.45	84.31	649.62
7.07	332.41	71	40.71	290.4	66.19	42.1	96.22	84.62	63.85	101.54	90.58	124.7	1035.36	-48.62	244.39	1005.06	-42.51	229.55	825.36	-41	145.02	800.08	-47.87	199.56	453.43	83.17	1412.66	0	0	0	648.02	8.55	1681.43	655.01	118.47	1668.99	509.78	50.69	1788.51	530.69	169.51	1769.98	656.9	-321.31	78.43	1255.43	-312.41	84.33	649.78
7.08	332.2	70.65	40.5	290.41	66.89	42.02	96.76	84.23	65.34	102.5	90.19	126.08	1040.22	-48.02	239.82	1010.08	-41.61	225.14	829.67	-40.99	141.95	804.93	-46.71	196.23	463.11	82.64	1411.88	0	0	0	658.33	8.07	1681.08	665.5	118.19	1668.91	520.15	49.06	1787.76	540.7	168.16	1769.58	657.06	-321.4	78.44	1255.45	-312.47	84.3	649.83
7.09	332.12	70.8	40.43	290.74	66.19	41.91	97.4	84.53	67.16	103.69	90.65	127.91	1043.14	-47.21	234.82	1014.34	-41.38	220.7	833.24	-41.02	138.62	808.96	-46.22	192.9	473.52	82.04	1411.2	0	0	0	669.49	7.74	1680.86	676.39	117.93	1668.87	530.8	47.57	1787.16	551.1	166.78	1769.33	656.87	-321.56	78.49	1255.64	-312.77	84.3	649.24
7.1	331.84	70.72	40.29	290.95	66.55	42.02	98.05	84.61	68.88	104.9	91.06	129.85	1047.15	-46.53	229.58	1018.05	-40.49	215.65	836.2	-40.82	134.97	812.64	-45.41	189.29	485.13	81.41	1410.51	0	0	0	680.68	7.31	1680.74	687.14	117.14	1669.16	541.77	45.74	1786.68	561.73	165.07	1769.26	657.31	-321.32	78.54	1255.78	-312.75	84.37	649.19
7.11	332.33	70.5	40.27	290.21	66.9	41.63	98.78	84.44	70.64	106.22	91.58	131.93	1051.23	-44.34	223.73	1021.36	-38.71	209.81	838.44	-41.16	131.37	815.67	-44.94	185.64	496.22	80.63	1410.2	0	0	0	692.16	6.42	1680.63	697.99	116.56	1669.51	553.05	43.56	1786.3	572.49	163.36	1769.34	657.47	-321.38	78.57	1255.8	-312.64	84.36	649.36
7.12	332.28	70.57	40.27	290.84	66.77	41.74	99.62	84.99	72.81	107.59	92.47	134.2	1053.66	-42.15	217.48	1024.11	-36.61	203.75	840.19	-41.12	127.38	818.18	-44.55	181.89	507.42	79.97	1410.1	0	0	0	703.83	5.3	1680.65	709.49	115.67	1670.01	564.69	41.41	1786.04	583.46	161.46	1769.62	657.43	-321.47	78.54	1255.5	-312.56	84.29	649.69
7.13	332.49	70.49	40.29	291.16	66.29	41.8	100.64	85.81	75.23	109.2	93.4	136.63	1055.86	-39.34	211.1	1026.15	-34.28	197.69	841.45	-41.07	123.19	820.28	-44.18	177.91	519.78	79.26	1410.06	0	0	0	715.84	4.09	1680.85	721.48	115.05	1670.68	576.63	38.96	1785.93	594.71	159.35	1770.05	656.89	-321.42	78.36	1255.6	-312.74	84.29	649.69
7.14	332.46	70.59	40.41	291.75	66.59	42.04	101.68	86.49	77.66	110.95	94.39	139.2	1056.67	-36.14	204.69	1027.83	-31.45	191.46	842.35	-40.63	119.2	821.81	-44.11	173.97	531.68	78.27	1410.14	0	0	0	728.51	2.88	1681.19	732.79	113.92	1671.75	588.87	36.39	1785.9	606.22	157.18	1770.62	656.32	-321.8	78.25	1255.66	-312.63	84.41	649.95
7.15	331.52	70.43	40.12	291.72	66.81	42.1	102.88	87.63	80.4	112.88	96.11	142.15	1059.4	-34.09	199.24	1029.67	-28.96	185.88	843.83	-39.66	116.28	823.57	-44.03	170.69	543.06	77.54	1410.4	0	0	0	741.43	1.57	1681.75	745.43	112.85	1672.8	601.36	33.59	1785.99	617.98	154.77	1771.33	657.03	-321.6	78.46	1255.54	-312.53	84.42	649.47
7.16	332.02	70.55	40.25	291.34	66.81	41.88	104.27	88.61	83.21	115.01	97.44	145.03	1063.11	-31.51	192.84	1033.38	-26.75	180.05	846.27	-38.44	115.71	827.19	-43.14	169.46	554.13	76.6	1410.82	0	0	0	754.35	0.17	1682.53	757.78	112.17	1674.08	614.17	30.76	1786.22	630.05	152.39	1772.19	657.58	-321.63	78.58	1255.05	-312.37	84.42	648.72
7.17	331.51	70.42	40.12	291.03	66.57	41.54	105.83	90.15	86.33	117.5	99.12	148.08	1068.62	-29.99	182.95	1034.94	-23.88	175.8	849.15	-37.34	116.29	833.09	-42.12	170.17	567.3	75.57	1411.42	0	0	0	767.57	-1.38	1683.52	770.75	110.11	1675.83	627.34	27.84	1786.68	642.48	149.88	1773.27	656.46	-321.52	78.3	1255.07	-312.28	84.44	648.75
7.18	331.96	70.37	40.31	290.95	66.22	41.54	107.67	91.77	89.75	120.4	101.1	151.51	1075.1	-29.27	173.18	1038.5	-23.26	168.3	851.41	-36.59	116.7	838.28	-40.34	170.5	580.68	74.52	1412.04	0	0	0	780.75	-3.05	1684.82	783.79	108.95	1677.65	640.73	24.96	1787.51	655.41	147.43	1774.64	656.78	-321.49	78.52	1255	-312.62	84.21	649.07
7.19	331.63	70.34	40.3	290.92	66.35	41.44	109.88	93.5	93.33	123.67	103.06	155.03	1077.56	-28.58	165.81	1041.07	-22.73	162.41	852.79	-36.74	116.92	841.73	-39.95	170.66	593.21	73.37	1413.1	0	0	0	794.55	-4.67	1686.33	797.67	107.23	1679.59	654.16	21.61	1788.48	668.64	144.92	1776.2	656.93	-321.58	78.59	1255.18	-312.61	84.27	649.39
7.2	331.5	70.43	40.33	291.37	66.54	41.4	112.31	95.25	97.16	127.4	105.56	158.85	1079.41	-28.44	160.55	1042.92	-23.21	157.94	853.79	-36.5	116.64	844.17	-39.75	170.5	605.68	72.13	1414.42	0	0	0	808.27	-6.37	1687.95	810.56	105.6	1681.69	667.76	18.48	1789.57	682.09	142.51	1777.78	657.45	-321.74	78.62	1255.45	-312.62	84.4	649.15
7.21	331.82	70.46	40.55	292.05	66.31	41.65	115.09	96.98	101.11	131.48	108.03	162.6	1080.96	-28.69	155.68	1044.22	-23.59	153.76	854.34	-36.76	116.5	845.86	-40.05	170.56	618.84	70.95	1415.91	0	0	0	822.67	-8.24	1689.58	824.42	104.16	1683.75	681.67	15.41	1790.68	695.75	139.83	1779.41	657.38	-321.4	78.78	1255.36	-313.03	84.19	649.23
7.22	331.76	70.25	40.58	291.71	66.63	41.39	118.39	98.94	105.27	136.15	110.78	166.48	1082.27	-29.09	151.32	1045.03	-23.65	149.84	854.87	-37.22	116.48	847.37	-40.32	170.65	632.91	69.62	1417.45	0	0	0	836.69	-10.13	1691.3	838.27	102.44	1685.84	695.71	12.48	1791.91	709.39	137.2	1781.06	656.96	-321.6	78.58	1255.34	-312.98	84.32	649.36
7.23	331.96	70.17	40.73	292.51	66.65	41.49	122.07	101.03	109.65	141.47	113.7	170.36	1082.35	-27.82	147.16	1046.32	-23.23	146.61	855.49	-37.34	116.57	849.02	-40.39	170.71	644.88	67.96	1419.15	0	0	0	850.57	-12.06	1693.04	852.66	100.6	1687.64	709.75	9.3	1793.2	722.82	134.65	1782.72	655.25	-322.92	78.96	1255.28	-313.1	84.19	648.64
7.24	331.67	70.26	40.56	292.45	66.98	41.37	126.26	103.54	114.22	147.34	116.75	174.16	1084.57	-26.87	143.64	1047.44	-22.12	143.62	856.04	-37.29	116.68	850.61	-40.22	170.74	657.89	66.08	1421.05	0	0	0	864.67	-14.11	1694.64	866.78	99.32	1689.21	723.72	6.24	1794.56	736.16	131.77	1784.35	655.97	-321.97	78.58	1255.51	-312.85	84.38	648.89
7.25	332.19	70.21	40.85	293.97	66.89	41.43	130.78	105.54	118.74	153.97	119.77	177.84	1085.83	-25.61	140.6	1047.72	-21.04	140.85	856.54	-37.26	116.93	852	-40.23	170.87	670.71	64	1423.02	0	0	0	878.33	-16.1	1696.12	880.61	97.6	1690.73	737.69	3.16	1795.89	749.45	128.83	1786.02	657.31	-321.37	78.82	1254.93	-312.65	84.26	649.15
7.26	331.92	70.48	40.8	294.72	67.67	41.2	135.91	108.79	123.95	161.32	123.49	181.77	1086.48	-24.78	137.7	1048.25	-20.12	138.61	856.92	-36.99	116.98	853.31	-39.99	170.98	683.45	62.01	1425.12	0	0	0	891.49	-18.32	1697.56	894.73	95.82	1692.21	751.6	-0.06	1797.31	762.69	125.84	1787.72	656.68	-321.66	78.54	1254.96	-312.75	84	648.81
7.27	332.54	70.45	40.85	296.18	68.04	41.34	141.43	111.7	129.51	169.09	126.75	185.97	1087.33	-23.72	135.03	1049.18	-19.41	136.81	857.1	-37.24	117.23	854.41	-39.69	171.02	696.61	59.81	1427.21	0	0	0	904.45	-20.61	1698.94	907.41	93.84	1693.73	765.23	-3.41	1798.8	775.78	122.98	1789.44	656.82	-321.71	78.46	1255.47	-312.88	84.13	648.39
7.28	332.23	70.36	40.51	297.66	68.3	41.7	147.14	114.43	135.64	177.09	129.84	190.75	1088.37	-22.83	132.94	1049.09	-18.6	134.72	857.27	-37.11	117.24	855.4	-39.27	171.05	707.89	57.5	1429.4	0	0	0	917.56	-22.92	1700.18	920.21	91.54	1695.29	778.57	-6.57	1800.34	788.68	120	1791.21	657.17	-321.67	78.69	1255.41	-312.97	84.15	647.71
7.29	332.97	70.26	40.06	297.96	69.11	42.02	153.17	116.69	142.54	185.29	132.34	196.09	1087.62	-21.98	130.99	1049.43	-17.88	133.22	857.5	-36.78	117.21	856.29	-39.07	171.2	721.04	55.2	1431.42	0	0	0	929.99	-25.15	1701.53	932.85	89.36	1696.66	791.68	-9.7	1801.92	801.38	117.06	1793.02	657.07	-321.67	78.61	1255.24	-313.06	84.17	648.05
7.3	333.88	70.44	39.84	301.22	69.41	43.12	159.79	119.61	150.44	194	134.67	202.23	1088.17	-21.47	129.25	1050.01	-17.32	132.03	857.59	-37.05	117.41	857.12	-38.61	171.25	733.27	52.95	1433.58	0	0	0	942.59	-27.32	1702.85	944.84	87.13	1698.13	804.65	-12.62	1803.58	813.84	114.13	1794.88	657.28	-321.63	78.76	1255.1	-313.24	83.98	648.61
7.31	335.07	69.89	39.15	302.87	69.66	44.07	167.08	121.23	158.55	203.41	136.06	208.61	1088.52	-20.67	127.77	1050.24	-16.74	130.96	857.74	-36.83	117.38	857.78	-38.43	171.37	746.36	50.8	1435.7	0	0	0	955.06	-29.56	1704.16	956.15	84.89	1699.74	817.33	-15.7	1805.22	826.19	111.14	1796.77	656.75	-321.92	78.56	1255.41	-313.37	84.01	647.68
7.32	336.56	69.57	40.17	306.73	70.91	45.79	175.31	122.9	167.37	213.54	137.35	215.53	1088.9	-21.03	126.54	1050.36	-16.46	130.06	857.88	-36.66	117.28	858.31	-38.44	171.48	757.12	48.62	1437.95	0	0	0	966.66	-31.87	1705.61	968.41	82.81	1701.19	829.55	-18.66	1806.9	838.24	108.61	1798.6	657.2	-321.97	78.7	1255.08	-313.06	84.04	647.1
7.33	338.9	69.8	39.93	309.64	71.53	47.69	184.43	124.75	176.93	224.38	138.53	222.97	1089.2	-20.32	125.74	1050.91	-16.1	129.29	857.87	-36.85	117.26	858.72	-38.51	171.59	769.19	46.65	1440.27	0	0	0	977.75	-34.21	1707.11	979.72	80.54	1702.77	841.47	-21.46	1808.62	849.92	106.03	1800.47	656.9	-321.83	78.71	1255.11	-313.25	83.96	646.73
7.34	341.94	70.54	39.61	314.4	72.52	50.37	194.59	125.75	186.7	236.13	139.17	230.73	1089.61	-20.31	125.12	1050.54	-16.04	128.66	857.87	-37.03	117.3	859.12	-38.52	171.67	780.76	44.64	1442.75	0	0	0	988.89	-36.33	1708.59	991.24	78.46	1704.33	853.08	-23.95	1810.37	861.2	103.3	1802.38	656.88	-321.94	78.59	1255.21	-313.42	84.09	646.42
7.35	346.26	72.81	38.23	319.48	73.89	53.96	205.58	126.99	197.17	248.58	139.91	239.13	1090.18	-20.14	124.32	1051.28	-15.79	128.19	857.99	-36.97	117.25	859.44	-38.38	171.7	792.63	42.84	1445.14	0	0	0	999.71	-38.64	1710.06	1001.46	76.42	1705.99	864.39	-26.19	1812.13	872.05	100.79	1804.3	656.48	-322	78.49	1255	-313.16	83.96	645.62
7.36	351.11	75.03	38.65	325.62	75.9	58.26	217.35	128.4	208.06	261.5	140.66	248	1090.39	-20.18	123.7	1051.62	-15.57	127.8	857.99	-37.11	117.23	859.66	-38.36	171.74	803.22	40.9	1447.63	0	0	0	1009.88	-40.96	1711.68	1012.16	74.19	1707.76	875.23	-28.34	1813.89	882.56	98.5	1806.19	656.93	-322.04	78.59	1254.74	-313.04	84	644.87
7.37	355.96	78.2	38.68	334.45	78.24	64.39	229.4	128.75	218.88	274.61	141.34	257.15	1090.57	-19.92	123.33	1051.48	-15.6	127.4	858.06	-36.99	117.16	859.78	-38.42	171.88	813.98	39.27	1450.06	0	0	0	1020.08	-43.08	1713.2	1021.69	71.84	1709.65	885.6	-30.36	1815.68	892.79	96.05	1808.1	656.68	-322	78.57	1254.86	-313.05	83.9	644.49
7.38	362.12	81.46	38.05	342.49	80.67	69.68	241.82	128.98	229.52	288.07	141.94	266.34	1090.31	-19.59	123.29	1051.23	-15.81	127.14	858.07	-36.9	117.06	859.89	-38.23	171.85	823.88	37.83	1452.69	0	0	0	1030.01	-45.07	1714.8	1031.57	70.11	1711.28	895.56	-32.48	1817.43	902.76	93.9	1809.97	656.74	-321.86	78.62	1255.42	-313.23	83.96	643.47
7.39	369.25	84.91	39.29	351.21	83.97	76.47	254.54	129.31	240.33	301.72	141.87	275.74	1090.43	-19.66	122.7	1051.66	-15.78	127.08	858.07	-36.94	117	859.91	-38.36	172	834.95	36.22	1455.12	0	0	0	1039.42	-47.06	1716.41	1041.09	68.12	1713.04	905.11	-34.5	1819.15	912.44	91.95	1811.82	656.9	-322.02	78.61	1255.08	-312.96	84.11	642.87
7.4	380.82	89.21	48.21	362.38	87.62	85.72	268.02	128.85	251.13	315.91	142.09	286.05	1090.38	-19.95	122.4	1051.87	-15.63	126.72	858.06	-36.92	116.94	860.04	-38.31	172.05	845.25	34.65	1457.41	0	0	0	1048.29	-49.05	1718.02	1049.56	66.19	1714.78	914.31	-36.44	1820.88	921.86	90.07	1813.67	657.23	-321.73	78.63	1255.33	-312.97	84.1	642.05
7.41	394.84	95.41	58.85	377.32	92.44	96.64	282.12	128.83	262.07	330.09	141.83	296.73	1091.58	-19.61	122.21	1052.27	-15.78	126.61	858.11	-37.01	116.97	860.22	-38.59	172.14	854.9	33.3	1459.66	0	0	0	1057.02	-50.89	1719.58	1058.3	64.4	1716.44	923.35	-38.15	1822.65	931.08	88.38	1815.48	656.76	-321.67	78.48	1255.26	-312.96	84.01	642.23
7.42	411.92	101.38	69.51	393.78	96.78	107	296.85	128.29	272.4	344.56	140.31	307.16	1090.77	-20.01	121.62	1052.09	-15.77	126.14	858.13	-37.29	117.06	860.56	-38.53	172.03	863.71	31.76	1461.86	0	0	0	1065.18	-52.59	1721.2	1067.26	62.53	1718.12	932.12	-39.47	1824.47	939.9	87.09	1817.28	656.68	-321.94	78.41	1255.53	-313.05	84.18	641.77
7.43	429.19	107.07	82.08	411.03	101.81	117.66	312.47	128	282.16	359.86	140.35	317.47	1090.72	-20.01	121.15	1051.63	-15.87	125.67	858.21	-37.29	117.03	860.81	-38.8	172.15	873.24	30.6	1464.02	0	0	0	1073.42	-54.31	1722.79	1075.32	61.11	1719.81	940.72	-40.67	1826.33	948.62	85.59	1819.13	656.99	-321.64	78.65	1255.59	-313.08	84.09	646.98
7.44	450.83	112.2	92.09	430.8	105.8	127.67	328.98	128.44	291.37	376.17	141.13	327.26	1091.14	-19.62	121	1051.78	-16.12	125.58	858.22	-37.34	117.04	861.04	-38.87	172.18	881.91	29.46	1466.13	0	0	0	1081.54	-56.01	1724.38	1083.73	59.59	1721.45	949.07	-41.71	1828.22	957.18	84.17	1821	656.81	-321.68	78.64	1255.36	-313.01	84.05	648.83
7.45	469	117.81	103.25	451.26	108.83	137.64	346.46	128.99	299.71	393.41	141.93	336.03	1091.58	-19.61	120.8	1051.73	-16.08	125.28	858.3	-37.17	116.99	861.38	-38.78	172.17	890.82	28.34	1468.07	0	0	0	1089.3	-57.55	1726.08	1091.97	58.18	1723.09	957.23	-42.88	1830.07	965.55	83.17	1822.79	656.66	-321.77	78.55	1255.36	-312.78	84.02	649.42
7.46	492.89	120.84	111.5	471.17	111.7	146.71	364.77	130	307.18	411.8	142.93	343.79	1091.15	-20.08	120.17	1051.9	-16.25	125.18	858.32	-37.4	117.17	861.68	-38.52	172.18	898.11	27.29	1470.16	0	0	0	1097.07	-59.03	1727.79	1099.92	56.92	1724.78	965.18	-43.92	1831.9	973.74	82.3	1824.56	657.04	-321.65	78.61	1255.43	-312.69	83.96	648.88
7.47	514.52	123.79	119.51	493.24	114.86	154.6	383.96	131.97	313.88	431.29	143.99	350.47	1090.8	-19.88	119.97	1052.05	-16.23	124.85	858.47	-37.18	117.23	861.97	-38.5	172.42	905.7	26.17	1472.04	0	0	0	1104.88	-60.23	1729.52	1107.93	55.58	1726.51	972.93	-44.91	1833.7	981.71	81.53	1826.3	656.98	-321.43	78.68	1255.55	-312.71	84.15	649.16
7.48	536.09	127	126.96	515.47	117.19	161.69	403.89	134.16	319.5	451.4	145.74	356.27	1091.3	-19.81	119.73	1052.49	-16.38	124.77	858.57	-36.97	117.35	862.21	-38.49	172.59	915.17	25.31	1473.96	0	0	0	1111.95	-61.28	1731.39	1115.65	54.58	1728.26	980.51	-45.91	1835.42	989.6	80.61	1828	657.18	-321.34	78.75	1255.57	-312.55	84.08	649.55
7.49	556.28	127.78	133.57	537.11	119.2	167.58	424.84	136.23	323.81	471.87	147.48	360.91	1090.95	-19.51	119.29	1052.21	-16.46	124.53	858.71	-36.87	117.54	862.48	-38.03	172.63	921.2	24.34	1475.81	0	0	0	1119.3	-62.28	1733.19	1123.15	53.36	1730.02	987.91	-46.82	1837.06	997.24	79.88	1829.59	656.82	-321.52	78.74	1255.77	-312.32	84.07	649.17
7.5	580.38	129.63	139.62	559.49	122.18	172.37	446.45	138.57	326.84	492.59	149.7	364.56	1092.02	-19.41	119.26	1052.16	-16.43	124.25	858.77	-37	117.89	862.77	-37.71	172.86	929.32	23.59	1477.41	0	0	0	1126.94	-63.23	1734.92	1129.57	52.54	1731.78	995.19	-47.46	1838.64	1004.62	79.36	1831.06	656.24	-321.57	78.41	1255.63	-312.65	84.04	649.02
7.51	605.31	131.49	145.01	584.28	124.47	177.06	468.39	141.3	328.74	513.74	151.94	367.01	1092.04	-19.87	118.97	1052.82	-16.44	124.25	858.97	-36.68	118.1	863.01	-37.45	173.11	936.52	22.72	1479.01	0	0	0	1133.85	-63.94	1736.72	1136.73	51.87	1733.46	1002.34	-48.02	1840.16	1011.8	79.14	1832.42	656.45	-321.7	78.41	1255.49	-312.51	84.16	648.62
7.52	630.98	133.87	149.43	608.97	126.99	180.76	490.86	143.84	329.37	535.33	154.33	368.47	1091.98	-19.62	118.73	1052.6	-16.54	124.08	859.11	-36.42	118.34	863.28	-36.85	173.22	943.87	21.97	1480.52	0	0	0	1141.07	-64.65	1738.32	1144.18	51.19	1735.03	1009.49	-48.45	1841.64	1018.96	78.71	1833.79	656.58	-321.58	78.65	1255.57	-312.56	84.01	645.95
7.53	659.05	137	153.08	636.25	129.84	183.8	513.75	146.86	328.93	557.88	156.43	368.79	1092.34	-19.52	118.72	1053.24	-16.46	124.1	859.23	-36.52	118.64	863.5	-36.8	173.56	951.61	21.32	1481.98	0	0	0	1148.11	-65.01	1739.94	1151.4	50.68	1736.55	1016.53	-48.82	1843.06	1025.99	78.31	1835.07	655.09	-322.94	79.11	1255.44	-312.39	83.98	646.03
7.54	687.79	140.34	156.24	664.61	132.82	186.26	537.31	149.38	327.23	581.17	158.96	368.21	1091.78	-19.55	118.45	1053.27	-16.55	124	859.4	-36.23	118.73	863.7	-36.81	173.89	959.41	20.69	1483.14	0	0	0	1155	-65.54	1741.44	1158.1	50.3	1737.96	1023.45	-49.36	1844.37	1032.9	77.99	1836.28	654.34	-323.42	79.08	1255.52	-312.5	84.04	646.17
7.55	718.48	143.89	159.03	693.9	135.95	188.05	561.82	152.19	324.7	604.43	161.17	366.59	1092.6	-19.46	118.46	1053.42	-16.67	123.96	859.57	-35.99	118.82	863.98	-36.66	174.1	965.25	20.02	1484.52	0	0	0	1161.79	-65.76	1742.94	1164.66	50.13	1739.34	1030.36	-49.72	1845.63	1039.69	77.93	1837.45	654.56	-323.3	79.13	1255.58	-312.62	84.1	646.39
7.56	748.71	147.33	161.16	724.4	139.28	189.34	587.22	154.68	320.95	628.11	163.3	364.03	1092.91	-19.36	118.53	1052.97	-16.73	123.8	859.66	-36.15	119.08	864.22	-36.69	174.38	971.2	19.52	1485.72	0	0	0	1168.68	-65.84	1744.38	1171.55	49.72	1740.71	1037.3	-49.92	1846.84	1046.54	77.94	1838.54	654.59	-323.45	79.25	1255.45	-312.64	83.94	648.69
7.57	780.6	150.79	163.23	755.01	142.29	190.07	612.58	157.97	316.58	652.19	165.93	360.8	1092.99	-19.5	118.38	1053.22	-16.77	123.71	859.87	-35.8	119.16	864.47	-36.57	174.55	978.49	19.06	1486.73	0	0	0	1175.46	-66.04	1745.72	1178.71	49.52	1741.92	1044.22	-50.16	1848.03	1053.31	77.93	1839.59	653.93	-323.61	79.06	1255.54	-312.57	84.05	649.51
7.58	812.32	154.13	164.87	785.24	145.53	190.57	638.54	161.22	311.39	676.94	168.39	356.78	1092.59	-19.42	118.17	1053.31	-16.84	123.62	859.99	-35.63	119.23	864.59	-36.86	174.85	986.18	18.7	1487.75	0	0	0	1182.25	-66.07	1747.01	1185.37	49.57	1743.16	1051.06	-50.22	1849.15	1060.04	77.85	1840.63	654.1	-323.54	79.02	1255.59	-312.74	84.03	650.17
7.59	838.35	159.24	168.69	817.38	148.86	190.75	665.09	164.05	305.32	702.3	170.83	351.96	1093.3	-19.67	118.46	1053.31	-16.9	123.66	860.04	-35.73	119.49	864.85	-36.28	174.8	992.11	18.51	1488.69	0	0	0	1189.24	-65.8	1748.32	1191.88	49.75	1744.35	1057.84	-50.36	1850.16	1066.81	77.7	1841.59	656.22	-321.94	78.85	1255.62	-312.83	84.02	649.74
7.6	870.23	162.23	169.93	846.13	152.66	191.71	692.37	167.05	298.65	728.25	173.01	346.42	1092.83	-19.64	118.19	1053.04	-16.75	123.36	860.12	-35.66	119.62	864.99	-36.24	174.95	998.05	18.44	1489.64	0	0	0	1195.73	-65.61	1749.53	1199.08	49.89	1745.39	1064.6	-50.45	1851.09	1073.47	77.84	1842.45	656.56	-321.8	78.45	1255.57	-312.46	84.18	648.84
7.61	903.22	165.08	171.26	876.61	155.22	190.94	720.55	170.1	291.42	754.08	175.21	340.36	1093.1	-19.66	118.17	1053.06	-16.88	123.4	860.15	-35.52	119.75	865.09	-36.2	175.1	1004.58	18.2	1490.31	0	0	0	1202.58	-65.41	1750.58	1205.51	49.99	1746.45	1071.31	-50.5	1851.92	1079.99	78.23	1843.23	656.38	-321.73	78.49	1255.24	-313.04	83.94	649.14
7.62	937.71	168.11	172.92	909.18	157.46	190.53	748.72	172.39	283.5	780.38	177.14	333.65	1092.76	-19.66	117.91	1053.09	-16.9	123.33	860.25	-35.24	119.83	865.21	-36.07	175.23	1011.55	18.23	1491	0	0	0	1209.05	-65.15	1751.62	1212.09	50.64	1747.22	1078	-50.45	1852.66	1086.54	78.44	1843.93	655.85	-321.75	78.22	1255.49	-312.88	84.08	649.19
7.63	972.08	171.09	174.3	942.23	159.42	189.79	777.42	174.19	274.96	807.08	179.22	326.56	1093.01	-19.93	117.92	1052.97	-16.86	123.26	860.27	-35.3	120.04	865.33	-35.95	175.34	1017.65	18.49	1491.59	0	0	0	1215.45	-64.64	1752.62	1218.6	51.11	1748.13	1084.71	-50.35	1853.33	1093.12	78.67	1844.53	655.84	-321.49	78.3	1255.67	-312.96	84.11	648.91
7.64	1012.06	171.58	171.35	975.01	162.47	189.28	806.64	175.91	266	834.24	181.39	319.1	1092.5	-19.67	118.1	1053.3	-16.88	123.3	860.37	-34.89	120.05	865.4	-35.77	175.39	1024.01	18.52	1492.14	0	0	0	1222.07	-64.36	1753.49	1225.36	51.75	1748.89	1091.44	-50.21	1853.91	1099.6	78.88	1845.1	656.45	-321.61	78.4	1255.8	-313.21	84.07	648.99
7.65	1046.01	174.44	172.4	1011.14	164.48	187.46	836.38	177.65	256.92	861.91	183.01	311.19	1091.56	-21.46	120.51	1053.29	-16.86	123.22	860.43	-35.04	120.28	865.59	-35.74	175.49	1030.73	18.63	1492.6	0	0	0	1228.8	-63.79	1754.36	1231.52	52.2	1749.67	1098.23	-49.96	1854.43	1106.13	79.1	1845.59	656.39	-321.8	78.19	1255.8	-312.98	84.1	649.03
7.66	1079.83	177.2	173.34	1044.09	167.21	186.61	866.36	180	247.94	889.39	184.65	303.13	1092.5	-21.73	121.09	1053.37	-16.79	123.15	860.48	-34.93	120.38	865.72	-35.7	175.61	1036.84	18.72	1493.02	0	0	0	1235.31	-63.16	1755.27	1238.17	52.69	1750.44	1105.08	-49.55	1854.93	1112.59	79.59	1845.99	656.64	-321.93	78.29	1255.37	-312.93	84.16	649.02
7.67	1112.43	179.48	174.32	1077.06	169.85	185.86	896.25	181.59	238.8	917.37	185.64	294.76	1091.47	-21.87	120.64	1052.98	-16.83	123.02	860.57	-34.62	120.43	866.03	-35.12	175.55	1044.08	18.69	1493.32	0	0	0	1242.29	-62.63	1756.08	1244.58	53.31	1751.16	1111.84	-49.26	1855.34	1119.13	79.98	1846.32	656.78	-321.56	78.54	1255.48	-312.96	84.23	648.73
7.68	1145.12	182.05	174.88	1109.67	172.05	184.77	926.42	183.35	229.86	945.56	186.25	286.36	1092.31	-22	121.03	1053.28	-16.8	123.19	860.66	-34.43	120.53	866.22	-35.02	175.71	1050.76	18.67	1493.61	0	0	0	1248.65	-61.94	1756.88	1251.47	54.22	1751.71	1118.53	-48.99	1855.65	1125.67	80.4	1846.6	656.13	-321.54	78.37	1255.56	-312.97	84.27	648.83
7.69	1177.94	183.97	175.68	1141.86	174.06	183.75	956.7	184.68	221.07	974.01	186.63	277.88	1091.73	-22.41	120.97	1053.2	-16.86	123.17	860.72	-34.35	120.7	866.41	-34.81	175.86	1057.42	18.66	1493.74	0	0	0	1255.48	-61.07	1757.69	1258.45	54.97	1752.28	1125.26	-48.47	1855.89	1132.13	80.87	1846.77	656.31	-321.75	78.17	1255.6	-312.7	84.55	649.05
7.7	1210.38	185.62	176.26	1173.43	175.88	182.41	987.29	185.86	212.42	1002.29	187.83	269.81	1092.03	-22.75	121.18	1053.86	-16.93	123.32	860.84	-34.3	120.91	866.65	-34.67	176.06	1065.14	18.65	1493.75	0	0	0	1262.12	-60.36	1758.36	1265.28	56.08	1752.65	1132.01	-47.91	1856.05	1138.6	81.53	1846.77	656.72	-321.72	78.34	1254.45	-314.3	85.52	648.92
7.71	1242.08	186.86	176.71	1205.05	177.13	180.57	1017.46	187.44	204.13	1030.37	188.55	261.63	1091.83	-22.93	121.24	1053.49	-16.87	123.08	860.94	-34.13	121.12	866.96	-34.35	176.11	1072.4	18.66	1493.75	0	0	0	1269.2	-59.44	1758.99	1272.06	56.73	1753.19	1138.73	-47.26	1856.07	1145.04	82.01	1846.78	656.54	-321.28	78.54	1254.47	-314.75	85.94	649.06
7.72	1273.91	188.34	176.57	1235.61	178.19	178.71	1047.39	188.71	195.86	1058.39	189.89	253.71	1091.5	-23.26	120.98	1054.36	-17.08	123.38	861.04	-33.95	121.32	866.95	-33.96	176.48	1079.16	18.64	1493.59	0	0	0	1275.94	-58.64	1759.48	1278.2	57.67	1753.72	1145.4	-46.78	1855.91	1151.47	82.71	1846.57	656.45	-321.46	78.33	1254.58	-314.65	85.88	649.07
7.73	1304.96	189.46	176.18	1267.04	179.24	177.14	1077.52	190.2	187.85	1086.66	190.73	245.86	1091.79	-22.99	120.77	1054.74	-17.29	123.42	861.18	-33.71	121.46	867.17	-33.43	176.59	1086.3	18.81	1493.39	0	0	0	1282.97	-57.57	1759.85	1284.57	58.4	1754.11	1152.09	-46.18	1855.62	1157.9	83.35	1846.22	656.67	-321.86	78.33	1254.14	-314.86	85.85	649.19
7.74	1335.62	190.38	175.88	1297.03	180.2	175.13	1107.33	191.31	179.93	1114.66	192.34	238.52	1091.19	-22.82	120.25	1054.82	-17.31	123.41	861.33	-33.29	121.42	867.31	-33.12	176.63	1094.77	18.94	1492.91	0	0	0	1289.22	-56.63	1760.21	1291.73	59.55	1754.17	1158.83	-45.46	1855.21	1164.27	84.1	1845.73	656.71	-321.58	78.53	1254.13	-314.96	85.88	649.23
7.75	1365.06	191.15	174.98	1326.81	181.1	172.82	1136.92	192.6	172.43	1142.21	193.91	231.59	1094.18	-21.01	118.67	1055.11	-17.4	123.69	861.35	-33.05	121.43	867.42	-32.99	176.69	1102.97	19.03	1492.3	0	0	0	1295.94	-55.75	1760.38	1298.39	60.58	1754.21	1165.6	-44.58	1854.67	1170.68	84.92	1845.08	657.29	-321.49	78.79	1254.56	-314.86	85.95	648.95
7.76	1393.37	191.3	173.6	1355.18	181.11	170	1165.8	193.29	165.27	1169.39	195.19	225.04	1094.42	-20.56	118.33	1055.76	-17.43	124.1	861.33	-33.34	121.72	867.48	-32.97	176.83	1110.22	19.24	1491.66	0	0	0	1302.71	-54.8	1760.53	1304.7	61.58	1754.23	1172.37	-43.72	1854.01	1177.11	85.8	1844.35	656.68	-321.23	78.61	1255.44	-313.24	84.72	649.09
7.77	1421.02	191.3	171.8	1382.64	181.56	166.98	1193.98	194.47	158.77	1195.99	196.9	218.95	1094.38	-20.15	118.41	1056.38	-17.23	124.27	861.34	-33.25	121.78	867.57	-32.78	176.82	1118.66	19.56	1490.77	0	0	0	1309.36	-53.86	1760.47	1312.31	62.71	1754	1179.17	-42.87	1853.25	1183.73	86.52	1843.55	656.82	-321.58	78.53	1255.88	-312.64	84.35	649.27
7.78	1446.87	190.8	169.55	1408.86	181.24	163.41	1221.55	195.5	152.66	1221.93	198.94	213.57	1094.67	-20.21	118.38	1055	-17.49	123.96	861.47	-32.97	121.8	867.74	-32.65	176.93	1126.82	19.79	1489.98	0	0	0	1316.17	-52.84	1760.37	1319.78	64.01	1753.63	1186.09	-41.91	1852.44	1190.39	87.33	1842.66	656.43	-321.54	78.4	1255.74	-312.82	84.33	649.17
7.79	1472.23	190.81	167.18	1435.09	181.35	160.03	1248.88	196.17	146.83	1247.55	201	208.45	1094.8	-20.19	118.36	1054.05	-17.56	123.55	861.53	-32.74	121.87	867.94	-32.72	177.11	1135.01	20.16	1489	0	0	0	1323.27	-51.56	1760.18	1326.1	65.12	1753.32	1193.04	-41	1851.51	1197.12	88.14	1841.75	656.89	-321.49	78.44	1255.84	-312.53	84.42	649.49
7.8	1497.33	190.48	164.89	1460.36	181.62	156.82	1275.01	197.26	141.54	1272.26	202.67	203.38	1094	-19.97	118.09	1053.57	-17.65	123.35	861.65	-32.7	122.08	868	-32.79	177.35	1142.6	20.58	1488.07	0	0	0	1329.9	-50.64	1759.88	1333.4	66.2	1752.87	1199.98	-40.06	1850.51	1203.87	89.21	1840.7	656.91	-321.36	78.49	1255.59	-312.61	84.24	650.01
7.81	1522.31	190.72	162.56	1485.14	181.69	153.84	1299.88	198.64	136.57	1295.83	204.78	198.69	1093.11	-20.2	117.83	1053.63	-17.54	123.27	861.73	-32.52	122.31	868.13	-33	177.7	1150.29	21.05	1487.05	0	0	0	1336.8	-49.58	1759.45	1340.68	67.4	1752.4	1207.04	-39.04	1849.47	1210.86	89.93	1839.69	656.79	-321.38	78.68	1255.66	-312.65	84.16	649.74
7.82	1545.73	190.86	160.14	1508.8	182.18	151.31	1324.22	200.04	131.88	1318.87	206.91	194.31	1093.14	-20.14	117.67	1053.16	-17.59	123.03	861.9	-32.29	122.63	868.39	-32.73	177.89	1159.21	21.64	1486.03	0	0	0	1343.77	-48.51	1758.96	1347.87	68.36	1751.81	1214.11	-38.06	1848.35	1217.79	90.97	1838.59	656.86	-321.27	78.69	1255.87	-312.61	84.28	649.35
7.83	1568.35	190.98	158.55	1531.33	182.57	149.01	1347.93	200.79	127.16	1340.96	209.47	190.23	1093.08	-20.34	117.74	1053.48	-17.75	123.06	862.08	-32.19	123.06	868.59	-32.73	178.37	1167.87	22.21	1484.92	0	0	0	1350.52	-47.44	1758.52	1355.27	69.81	1751	1221.33	-36.9	1847.23	1224.84	91.91	1837.44	656.37	-321.12	78.54	1255.88	-312.56	84.31	649.18
7.84	1591.62	192.26	155.27	1553.64	182.54	147.36	1370.41	202.44	123.01	1362.23	211.65	186.18	1092.92	-20.18	117.62	1053.83	-17.97	123.19	862.28	-32.07	123.64	868.85	-32.71	178.9	1176.07	22.87	1483.87	0	0	0	1357.82	-46.31	1757.86	1362.37	71.05	1750.22	1228.59	-35.69	1846.09	1231.9	93.07	1836.21	656.76	-321.58	78.55	1255.83	-312.38	84.19	648.91
7.85	1611.07	191.04	156.79	1574.75	182.84	146.06	1392.36	203.42	118.88	1382.98	213.31	182.18	1093.12	-20.4	117.53	1054.07	-18.07	123.14	862.6	-31.64	124.22	869.23	-32.6	179.53	1185.08	23.56	1482.77	0	0	0	1364.5	-45.26	1757.28	1369.31	72.09	1749.61	1235.88	-34.37	1844.91	1239.06	94.24	1835.02	656.72	-321.58	78.55	1255.3	-312.35	84.09	649.72
7.86	1632.18	192.45	153.59	1594.75	183.56	145.16	1412.61	204.78	115.26	1402.44	214.75	178.4	1093.29	-20.55	117.63	1054.12	-18.16	123.03	862.93	-31.12	124.88	869.65	-32.52	180.22	1193.55	24.27	1481.64	0	0	0	1371.8	-44.08	1756.56	1376.34	73.31	1748.98	1243.11	-33.09	1843.69	1246.4	95.46	1833.79	656.14	-321.31	78.44	1255.83	-312.54	84.1	649.58
7.87	1651.03	192.63	153.12	1613.74	183.34	144.34	1431.76	205.93	112.14	1420.48	216.72	175.45	1093.2	-20.18	117.48	1054.2	-18.23	122.9	863.26	-30.83	125.69	870.17	-32.65	181.12	1203.26	25.18	1480.62	0	0	0	1379.02	-42.87	1755.94	1383.54	74.49	1748.23	1250.33	-31.76	1842.46	1253.89	96.69	1832.56	656.86	-321.18	78.62	1255.88	-312.52	84.19	649.31
7.88	1669.16	192.54	152.38	1630.86	183.25	143.21	1449.65	207.61	109.67	1437.83	217.74	172.6	1093.45	-19.99	117.56	1055.03	-18.26	122.97	863.67	-30.55	126.61	870.73	-32.86	182.14	1212.45	26.01	1479.58	0	0	0	1386.42	-41.63	1755.24	1391.3	75.8	1747.53	1257.65	-30.29	1841.25	1261.3	98.38	1831.23	656.84	-321.29	78.65	1255.83	-312.41	84.21	648.9
7.89	1686.05	192.24	150.74	1647.38	183.69	141.71	1466.26	209.02	107.38	1453.81	218.95	170.06	1093.59	-20.09	117.62	1054.75	-18.36	122.76	864.1	-30.29	127.63	871.41	-32.79	183.16	1222.41	27.05	1478.38	0	0	0	1393.77	-40.46	1754.66	1399.48	77.06	1746.69	1265.02	-28.75	1840	1268.87	100.01	1829.92	656.25	-321.32	78.37	1257.31	-312.34	84.74	648.49
7.9	1700.91	192.86	148.75	1662.11	184.06	139.8	1481.37	210.11	104.95	1468.85	219.69	167.4	1093.85	-20.2	117.39	1054.83	-18.45	122.62	864.57	-30.05	128.82	872.13	-33.09	184.47	1232.35	28.07	1477.21	0	0	0	1401.48	-38.98	1754.1	1407.32	78.29	1746.08	1272.45	-27.08	1838.75	1276.45	101.77	1828.6	656.72	-321.2	78.55	1258.41	-312.19	85.37	648.76
7.91	1714.59	193.63	146.09	1676.19	185.08	137.2	1495	210.87	102.27	1482.48	220.48	164.61	1094.52	-20.16	117.69	1054.94	-18.62	122.59	864.92	-30.42	130.39	872.97	-33.16	185.86	1242.3	29.14	1475.89	0	0	0	1409.41	-37.52	1753.53	1414.64	79.86	1745.59	1280	-25.35	1837.47	1284.15	103.55	1827.24	656.59	-321.38	78.5	1257.55	-312.17	84.91	648.74
7.92	1724.68	193.66	146.23	1687.79	186.34	133.76	1507.71	210.79	99.01	1495.24	220.07	161.09	1094.2	-20.29	117.43	1055.23	-18.62	122.44	865.41	-30.43	131.92	873.88	-33.45	187.44	1252.02	30.18	1474.69	0	0	0	1416.98	-36.15	1753.05	1422.81	81.12	1745.05	1287.73	-23.24	1836.23	1292.03	105.21	1825.86	656.39	-321.27	78.37	1256.37	-312.41	84.16	648.83
7.93	1734.93	194.38	142.81	1698.38	186.81	130.26	1518.56	210.53	95.4	1506.13	220.58	157.78	1094.31	-20.83	117.35	1055.07	-18.92	122.34	866.01	-30.33	133.56	874.93	-33.75	189.14	1262.43	31.49	1473.29	0	0	0	1424.57	-34.65	1752.6	1431.1	82.68	1744.35	1295.47	-21.13	1834.87	1299.97	107.24	1824.39	656.08	-321.7	78.24	1256.27	-312.69	84	648.4
7.94	1744.1	194.57	138.73	1707.45	187.1	126.57	1528.24	209.93	91.61	1515.52	220.93	154.11	1094.34	-20.33	117.33	1055.27	-18.93	122.3	866.64	-30.28	135.35	876.08	-34.33	191.21	1272.91	32.89	1471.84	0	0	0	1432.73	-33.08	1752.1	1438.84	84.21	1743.82	1303.24	-19.14	1833.4	1308.04	109.48	1822.81	655.87	-321.62	78.23	1256.35	-312.57	84.08	648.88
7.95	1752.07	193.82	134.05	1715.38	186.42	121.71	1536.18	209.24	87.41	1523.6	221.05	150.14	1093.67	-20.23	117.16	1055.12	-18.94	122.16	867.3	-30.6	137.58	877.46	-34.85	193.43	1283.61	34.42	1470.14	0	0	0	1441.19	-31.42	1751.48	1447.91	85.61	1743.17	1311.09	-16.85	1831.92	1316.31	111.76	1821.18	656.37	-321.65	78.23	1256.13	-312.76	84.06	648.96
7.96	1758.44	192.86	128.39	1722.15	185.28	116.07	1542.34	209.44	83.17	1530.5	220.86	145.78	1093.55	-20.33	117.11	1055.2	-18.98	122.02	868.12	-30.87	139.99	878.92	-35.67	195.95	1294.03	35.9	1468.49	0	0	0	1449.72	-29.83	1750.79	1456.58	87.41	1742.41	1319.07	-14.51	1830.33	1324.77	114.02	1819.46	656	-321.73	78.22	1256.53	-312.92	84.18	648.68
7.97	1763.22	191.57	121.13	1726.72	184.08	109.22	1547.27	209.03	78.42	1536.3	220.42	140.99	1094.23	-20.44	117.15	1055.76	-19.21	122.18	869.06	-30.73	142.39	880.53	-36.4	198.7	1303.37	37.42	1466.76	0	0	0	1458.15	-28.21	1750.07	1465	88.96	1741.64	1327.04	-12.47	1828.57	1333.37	116.31	1817.63	656.2	-321.6	78.31	1256.34	-313.34	84.05	648.69
7.98	1767.34	190.06	112.59	1730.52	182.79	101.47	1550.6	208.66	73.6	1541.19	219.8	135.98	1093.85	-20.4	117.18	1055.37	-19.06	121.91	870.05	-31.1	145.22	882.47	-36.96	201.54	1313.87	39.1	1464.88	0	0	0	1466.58	-26.49	1749.35	1473.81	90.56	1740.84	1335.12	-10.27	1826.75	1342.08	118.87	1815.69	655.84	-321.76	77.98	1256.91	-313.11	84.25	648.85
7.99	1769.08	188.27	102.06	1732.92	180.54	92.09	1553.3	207.16	68.1	1544.77	219.56	130.98	1094.2	-20.47	117.27	1055.32	-19	121.8	871.27	-31.09	148.15	884.52	-38.05	204.86	1324.72	41.1	1462.92	0	0	0	1475.35	-24.6	1748.42	1483.11	92.47	1739.72	1343.49	-7.81	1824.86	1350.93	121.47	1813.65	656.23	-321.52	78.19	1256.51	-312.63	84.21	648.64
8	1771.17	185.92	90.87	1734.37	178.88	82.08	1554.21	206.69	62.95	1547.68	219.06	125.75	1093.67	-20.32	116.83	1054.95	-19.12	121.74	872.71	-31.09	151.32	887.02	-38.95	208.33	1336.04	43.09	1460.97	0	0	0	1484.24	-22.73	1747.41	1492.5	93.73	1738.76	1352	-5.15	1822.87	1359.94	124.09	1811.49	656.12	-321.51	78.32	1256.66	-312.54	84.2	648.84
8.01	1774.2	177.82	78.79	1736.33	173.54	73.33	1553.95	206.77	58.48	1549.05	217.73	120.73	1093.53	-19.89	116.97	1054.94	-19.06	121.72	874.37	-31.57	155.02	889.76	-40.02	212.06	1346.98	45.13	1458.96	0	0	0	1492.84	-20.92	1746.3	1501.91	95.42	1737.52	1360.61	-2.47	1820.75	1369.04	126.95	1809.18	655.97	-321.35	78.25	1256.49	-312.56	84.16	648.14
8.02	1779.06	173.38	71.55	1739.84	169.15	68.28	1553.06	206.76	54.47	1548.43	215.38	116.37	1093.15	-20.36	117.01	1055.1	-18.89	121.7	876.26	-32.32	159.2	893.08	-40.83	216.03	1358.35	47.35	1456.97	0	0	0	1502.21	-18.92	1744.98	1511.27	97.63	1736.05	1369.44	0.59	1818.56	1378.47	129.81	1806.82	655.96	-321.15	78.32	1255.91	-312.35	84.17	648.4
8.03	1781.83	172.69	67.12	1741.39	168.84	64.96	1551.78	204.3	49.05	1546.44	211.45	110.79	1092.74	-19.68	116.89	1055.22	-18.92	121.8	878.68	-33.04	163.79	896.9	-42.02	220.41	1369.48	49.66	1454.79	0	0	0	1511.53	-17.14	1743.63	1520.49	99.04	1734.87	1378.25	3.35	1816.33	1388.15	132.75	1804.43	656.15	-321.42	78.23	1256.02	-312.44	84.16	648.12
8.04	1781.89	171.41	65.62	1741.3	167.89	62.98	1550.62	201.39	43.59	1544	208.06	105.72	1092.9	-20.25	117.08	1055.31	-18.84	121.93	881.69	-33.73	168.96	901.52	-43.55	225.33	1380.61	52.19	1452.77	0	0	0	1521.02	-15.12	1742.38	1530.6	100.52	1733.69	1387.34	6.18	1814.28	1398.07	135.69	1802.23	655.71	-321.77	77.93	1255.35	-312.17	83.93	647.99
8.05	1782.34	170.06	63.6	1741.82	166.49	61.27	1549.37	200.23	40.73	1543.15	204.99	102.27	1092.79	-20.36	117.03	1055.27	-18.56	122.01	885.4	-35.01	175.02	907.14	-45.3	230.91	1392.38	54.84	1450.78	0	0	0	1530.92	-13.16	1741.12	1540.64	102.52	1732.33	1396.72	9.02	1812.43	1408.24	138.47	1800.24	656.26	-321.62	78.32	1255.02	-312.59	83.72	648.19
8.06	1783.07	169.49	61.18	1742.4	165.59	59.36	1549.32	197.94	39.19	1543.59	201.3	99.58	1092.27	-20.37	116.97	1055.66	-18.52	122.75	890.04	-36.71	182.14	913.75	-47.5	237.31	1404.18	57.46	1448.96	0	0	0	1540.74	-11.37	1739.96	1550.83	104.39	1731.23	1406.3	11.84	1810.78	1418.61	141.57	1798.41	656.62	-321.43	78.3	1255.73	-312.59	83.94	648.31
8.07	1784.99	170.24	57.31	1743.46	164.22	58.32	1549.32	196.08	39.11	1544.65	197.28	97.85	1091.86	-20.42	117.32	1056.32	-17.99	123.57	895.91	-38.15	189.97	921.89	-49.01	244.05	1415.72	60.03	1447.38	0	0	0	1550.96	-9.33	1738.87	1561.45	106.05	1730.14	1416.32	14.95	1809.37	1429.37	144.66	1796.81	656.33	-321.39	78.39	1256.18	-312.35	84.15	648.61
8.08	1784.39	168.4	57.9	1743.9	164.02	57.85	1549.82	194.07	39.77	1545.71	194.09	97.06	1092.2	-20.45	117.59	1057.13	-17.17	124.37	903.28	-40.05	198.8	931.75	-50.58	251.28	1426.96	62.64	1446.07	0	0	0	1561.69	-7.48	1737.8	1571.79	107.77	1729.22	1426.7	18.07	1808.2	1440.53	147.68	1795.47	656.78	-321.36	78.52	1256.05	-312.47	83.98	648.67
8.09	1785.22	168.02	56.83	1743.82	163.63	57.11	1550.08	192.98	40.17	1547.06	191.71	96.39	1091.85	-20.82	117.46	1057.52	-16.44	125.23	912.44	-41.32	208.11	943.66	-52.46	258.97	1437.63	65.26	1445.13	0	0	0	1572.2	-5.51	1736.85	1582.59	109.34	1728.31	1437.17	21.35	1807.23	1451.84	150.83	1794.28	656.74	-321.55	78.45	1256.21	-312.43	84.04	648.28
8.1	1786.17	169.44	53.73	1743.94	163.45	56.38	1550	193.1	40.07	1547.83	190.87	95.72	1092.04	-21.1	117.79	1059.05	-15.7	126.11	923.56	-42.51	217.97	957.77	-54.14	266.63	1449.32	67.96	1444.38	0	0	0	1582.56	-3.69	1735.91	1593.82	110.98	1727.41	1447.73	24.63	1806.43	1463.24	154.02	1793.24	656.34	-321.52	78.39	1255.85	-312.49	83.9	648.53
8.11	1786.41	169.35	53.57	1744.1	163.24	56.72	1549.9	193.03	39.66	1548.16	191.41	95.58	1093.17	-21.16	117.56	1060.78	-15.25	126.87	936.49	-43.54	228.42	974.06	-55.77	274.35	1460.11	70.8	1443.94	0	0	0	1593.16	-1.8	1735.07	1604.71	112.16	1726.77	1458.29	27.88	1805.79	1474.89	156.94	1792.39	656.24	-321.47	78.33	1256.07	-312.27	83.94	648.64
8.12	1786.83	169.11	53.93	1744.39	163.65	56.64	1549.78	193.3	39.18	1548.3	192.22	95.29	1094.88	-21.75	117.17	1064.98	-14.95	128.36	950.75	-44.85	239.93	991.63	-57.34	282.31	1470.72	73.6	1443.7	0	0	0	1603.82	-0.03	1734.28	1615.07	113.72	1726.2	1468.99	31.11	1805.3	1486.57	160	1791.59	656.64	-321.36	78.59	1256.24	-312.67	83.97	648.84
8.13	1785.9	169.53	53.61	1743.93	164.03	56.95	1549.37	193.91	38.81	1548.49	192.96	94.91	1099.63	-22.86	117.77	1070.4	-14.81	130.9	966.31	-45.78	252.58	1010.09	-58.6	291.22	1481.52	76.22	1443.52	0	0	0	1614.38	1.65	1733.54	1626.11	115.53	1725.37	1479.71	34.23	1804.92	1498.32	163.05	1790.9	656.3	-321.24	78.42	1256.29	-312.8	83.91	648.45
8.14	1786.3	169.34	53.87	1744.25	163.93	56.81	1549.01	194.64	38.49	1548.61	193.85	94.61	1106.11	-24.64	119.57	1078.05	-15.82	135.12	982.75	-46.53	265.99	1029.16	-59.15	300.86	1492.03	78.71	1443.39	0	0	0	1625.08	3.31	1732.92	1637.45	116.68	1724.82	1490.62	37.35	1804.62	1510	166.09	1790.22	656.33	-321.1	78.33	1256.23	-312.74	83.78	648.95
8.15	1786.01	169.28	54.07	1744.26	163.78	56.86	1548.71	195.27	38.33	1548.61	194.59	94.36	1117.68	-28.64	122.35	1089.82	-19.67	141.23	999.57	-45.77	278.67	1048	-58.6	310.87	1502.55	80.64	1443.32	0	0	0	1635.66	4.99	1732.47	1648.14	118.05	1724.32	1501.51	40.3	1804.4	1521.43	168.93	1789.55	656.08	-321.27	78.32	1256.57	-312.42	83.95	648.7
8.16	1786.47	169.18	54.08	1744.83	163.83	57.4	1548.75	195.23	38.12	1548.69	195.04	94.16	1132.71	-33.91	125.97	1105.51	-24.26	147.51	1017.72	-43.43	289.7	1066.92	-56.83	320.98	1512.75	82.49	1443.2	0	0	0	1645.99	6.37	1732.23	1658.92	119.61	1723.66	1512.43	43.07	1804.27	1532.63	171.71	1788.89	655.5	-321.27	78.19	1256.62	-312.65	84.03	648.34
8.17	1786.19	169.25	54.2	1744.46	163.85	57.44	1548.94	194.82	37.89	1549	194.62	93.98	1150.13	-38.05	131.99	1123.07	-27.06	153.89	1038.13	-40.54	298.72	1087.5	-54.02	329.77	1522.76	83.93	1443.11	0	0	0	1656.75	8.08	1732.19	1670.33	121.11	1723.11	1523.34	45.57	1804.3	1543.93	174.03	1788.4	656.74	-321.62	78.45	1256.16	-312.63	83.9	647.79
8.18	1786.65	169.02	54.37	1744.01	163.7	56.7	1548.85	194.95	38.05	1549.19	194.53	94.05	1170.76	-42.13	137.02	1144.14	-29.21	159.41	1060.28	-37.59	305.75	1109.53	-50.98	336.84	1532.7	85.11	1443.12	0	0	0	1667.22	9.56	1732.33	1681.16	122.2	1722.94	1534.26	47.65	1804.49	1555.43	175.98	1788.09	656.26	-321.53	78.48	1254.96	-313.74	84.93	648.26
8.19	1785.98	169.05	53.9	1743.75	163.27	56.94	1548.91	194.82	38.15	1549.41	194.27	94.18	1192.71	-44.64	140.81	1162.51	-31.83	166.45	1083.51	-35.69	311.22	1132.88	-48.45	342.05	1542.35	85.87	1443.41	0	0	0	1677.76	10.94	1732.64	1691.81	123.52	1722.75	1545.45	49.59	1804.97	1566.77	177.87	1787.99	655.9	-321.81	78.11	1255.28	-313.98	85.52	648.56
8.2	1785.85	168.9	53.61	1744.01	163.54	56.35	1548.9	194.68	38.21	1549.69	193.87	94.28	1216.64	-46.47	143.68	1186.93	-33.34	170.02	1107.52	-33.38	314.28	1156.67	-46.13	345.22	1551.63	86.44	1443.94	0	0	0	1688.78	12.28	1733.05	1701.93	124.68	1722.81	1556.9	51.4	1805.64	1578.05	179.46	1788.1	656.32	-321.42	78.34	1254.54	-314.03	85.19	648.73
8.21	1785.91	168.96	53.48	1743.74	163.2	56.44	1549.04	194.37	38.16	1549.89	193.57	94.31	1242.05	-47.59	145.02	1212.02	-33.97	171.41	1132.09	-31.32	315.21	1179.26	-47.71	348.32	1560.16	86.81	1444.55	0	0	0	1698.35	13.35	1733.39	1711.26	125.8	1722.66	1568.27	52.79	1806.44	1589.15	180.9	1788.35	656.66	-321.55	78.46	1254.54	-314.07	85.19	648.68
8.22	1786.17	168.79	53.32	1743.83	163.33	56.6	1549.15	194.15	38.11	1550.01	193.71	94.46	1269.58	-47.77	145.19	1240.13	-33.97	171.94	1157.34	-29.62	314.12	1205.14	-42.62	346.3	1568.9	86.85	1445.64	0	0	0	1708.3	14.09	1733.83	1721.55	126.63	1722.63	1579.48	53.94	1807.31	1600.08	182.27	1788.7	656.52	-321.49	78.36	1254.52	-314.33	85.32	648.33
8.23	1786	168.59	53.04	1743.74	163.45	56.49	1548.91	194.55	38.31	1550.07	193.86	94.59	1299.33	-47.19	143.97	1269.57	-33.38	171.06	1183.08	-27.78	310.86	1230.47	-40.54	343.78	1578.83	87.08	1446.81	0	0	0	1720.34	15.2	1734.46	1733.84	127.53	1722.72	1590.34	54.67	1808.1	1611.1	183.17	1789.2	656.65	-321.41	78.45	1255.4	-313.01	84.28	648.72
8.24	1786.06	168.62	53.32	1743.65	163.3	56.48	1548.72	194.92	38.44	1550.18	194	94.67	1329.4	-46.44	141.55	1300.74	-32.28	169.02	1209.46	-26.62	305.86	1256.18	-39.27	339.94	1588.01	87.24	1447.75	0	0	0	1730.34	15.68	1734.79	1744.01	128.23	1722.94	1601.11	55.31	1808.89	1622.01	183.9	1789.71	656.5	-321.46	78.38	1255.49	-312.31	83.87	648.6
8.25	1786.01	168.71	53.17	1743.65	163.8	56.37	1548.78	194.67	38.31	1550.37	193.82	94.65	1361.88	-44.89	138.13	1331.63	-31.08	165.4	1236.31	-26.08	299.26	1282.24	-38.3	334.49	1596.85	87.58	1448.58	0	0	0	1740.29	16.3	1735.34	1754.28	128.74	1723.13	1611.68	55.74	1809.57	1632.69	184.56	1790.23	656.32	-321.57	78.38	1255.54	-312.39	83.88	648.56
8.26	1785.86	168.79	53.3	1743.36	163.41	56.34	1548.85	194.71	38.28	1550.35	194.11	94.78	1395.73	-43.86	133.96	1364.62	-29.89	161.13	1264.03	-25.4	290.88	1309.18	-37.56	327.29	1604.57	87.89	1449.28	0	0	0	1749.13	16.63	1735.66	1763.09	129.2	1723.3	1622.31	56.2	1810.17	1643.19	184.99	1790.74	657.14	-321.21	78.62	1255.75	-312.51	84.06	648.84
8.27	1785.55	168.88	53.22	1742.83	164.05	56.16	1548.95	194.78	38.3	1550.45	194.15	94.82	1430.49	-42.98	129.52	1399.03	-28.96	156.2	1292.14	-25.69	281.28	1335.52	-38.22	319.38	1613.34	88.34	1449.65	0	0	0	1758.52	16.46	1736	1772.77	129.06	1723.78	1632.76	56.58	1810.61	1653.45	185.2	1791.21	657.03	-321.46	78.61	1255.55	-312.76	84.03	648.99
8.28	1785.17	169.26	53.21	1743.25	164.02	56.2	1549.08	194.51	38.25	1550.32	194.48	95.11	1466.08	-42.42	124.89	1434.82	-28.47	150.93	1320.98	-25.65	270.02	1362.59	-38.85	309.99	1623.96	88.82	1450.12	0	0	0	1769.78	16.43	1736.59	1785.06	128.87	1724.33	1642.71	56.5	1810.86	1663.54	185.28	1791.63	656.53	-321.69	78.44	1255.27	-312.76	83.91	649.04
8.29	1784.97	169.68	53.14	1743.39	163.78	56.4	1548.97	194.77	38.44	1550.57	193.97	95.2	1502.47	-43.15	119.62	1470.65	-28.7	145.05	1350.85	-25.62	257.22	1390.76	-39.32	299.38	1633.84	89.23	1450.42	0	0	0	1779.37	16.17	1736.94	1794.65	128.59	1725.1	1652.48	56.47	1811.03	1673.7	184.96	1792.07	656.1	-321.55	78.38	1255.97	-312.28	84.35	649.25
8.3	1785.33	169.46	53.17	1743.4	164.12	56.51	1549.01	194.77	38.54	1550.47	194.04	95.52	1540.57	-44.06	114.52	1508.38	-29.66	139.26	1381.22	-27	243.8	1418.89	-40.41	288.37	1643.38	89.92	1450.68	0	0	0	1788.81	15.74	1737.39	1804.1	128.33	1725.82	1662.06	56.28	1811.1	1683.64	184.91	1792.38	656.67	-321.38	78.65	1255.94	-312.4	84.41	648.78
8.31	1785.31	169.3	52.82	1742.77	164.23	56.31	1549.04	194.53	38.52	1550.46	194	95.87	1578.62	-46.08	109.25	1546.57	-31.5	133.12	1412.65	-27.99	229.26	1517.86	-31.09	599.74	1651.85	90.61	1450.92	0	0	0	1797.38	15.39	1737.65	1812.56	128.23	1726.36	1671.67	55.98	1811.03	1693.58	184.64	1792.65	656.64	-321.49	78.41	1256.01	-312.28	84.4	648.42
8.32	1785.47	168.89	52.23	1742.65	164.26	56.13	1549.07	194.67	38.87	1550.87	193.34	95.99	1616.17	-50.42	107.27	1585.73	-34.14	127.15	1444.98	-28.64	213.71	1487.34	-40.44	306.32	1661.46	91.51	1450.89	0	0	0	1806.54	14.75	1737.86	1821.9	127.53	1726.96	1681.17	55.49	1810.88	1703.46	184.18	1792.84	655.89	-321.55	78.22	1255.93	-312.22	84.29	648.97
8.33	1785.24	168.93	52.23	1742.99	164.61	56.22	1549.28	194.29	38.91	1550.85	193.19	96.51	1656.23	-54.1	103.04	1626.96	-38.7	118.04	1478.38	-29.69	197.45	1508.35	-43.22	247.94	1673.13	92.47	1450.85	0	0	0	1817.35	14.01	1738.29	1833.04	126.34	1727.89	1690.6	54.92	1810.64	1713.11	183.87	1792.96	655.97	-321.55	78.19	1255.65	-312.37	84.12	648.67
8.34	1785.12	169.23	52.49	1740.81	167.3	59.25	1549.32	194.24	39.04	1550.93	192.91	96.94	1695.46	-59.34	98.76	1666.55	-43.17	111.64	1512.28	-32.54	181.48	1539.75	-44.11	233.22	1683.3	93.14	1450.64	0	0	0	1826.57	13.19	1738.44	1842.79	125.5	1728.49	1699.89	54.3	1810.29	1722.77	183.25	1793.02	655.86	-321.57	78.15	1255.97	-312.29	84.13	648.51
8.35	1782.12	173.96	57.86	1741.65	167.35	59.69	1549.28	194.34	39.3	1551.38	191.95	97.12	1735.62	-64.21	94.92	1706.51	-47.41	105.89	1546.21	-36.61	165.88	1572.35	-45.17	219.25	1692.95	93.54	1450.38	0	0	0	1835.89	12.19	1738.53	1852.59	124.63	1728.86	1709.21	53.55	1809.86	1732.46	182.52	1792.98	655.74	-321.73	78.08	1256.4	-312.13	84.27	648.64
8.36	1781.68	174.79	58	1741.27	167.57	59.9	1549.56	193.78	39.33	1551.46	191.72	97.71	1778.6	-67.88	87.75	1747.04	-52.62	101.19	1582.12	-39.34	149.34	1801.49	3.61	1559.6	1702.14	93.81	1450.13	0	0	0	1843.91	11.41	1738.56	1861.06	123.66	1729.29	1718.47	52.75	1809.39	1742.27	181.62	1792.89	656.32	-321.73	78.27	1255.95	-312.18	84.24	648.63
8.37	1781.84	175.17	58.42	1741.43	167.87	59.81	1549.7	193.66	39.64	1551.55	191.39	98.18	1819.1	-72.78	84.79	1787.21	-58.05	96.87	1618.59	-43.05	133.11	1664.37	-44.72	374.04	1712.88	94.15	1449.54	0	0	0	1852.83	10.27	1738.31	1870.37	122.16	1729.54	1727.84	51.74	1808.81	1752.09	180.77	1792.72	656.15	-321.73	78.26	1255.93	-312.19	84.32	648.72
8.38	1781.45	175.09	57.95	1741.2	168.12	59.84	1549.85	193.34	39.92	1552.04	190.59	98.58	1859.04	-78.11	83.12	1827.77	-63.1	93.13	1655.4	-48.05	117.73	1670.94	-55.42	173.96	1723.46	94.31	1449.01	0	0	0	1863.7	8.69	1738.11	1881.97	120.44	1729.83	1737.41	50.78	1808.17	1761.87	180.02	1792.42	656.17	-321.58	78.28	1255.75	-312.48	84.08	648.55
8.39	1781.41	174.57	57.32	1741.33	168.01	59.75	1550.19	192.74	40.15	1552.45	190.14	99.05	1899.79	-82.5	81.99	1868.53	-68.03	90.04	1693.54	-52.4	102.44	1705.19	-59.36	159.82	1733.41	94.35	1448.49	0	0	0	1873.44	7.52	1737.77	1891.48	119.09	1729.9	1746.98	49.56	1807.48	1771.8	178.86	1792.12	656.51	-321.71	78.34	1255.8	-312.42	84.27	648.79
8.4	1778.86	173.32	63.91	1743.15	165.76	56.54	1550.45	192.26	40.36	1552.84	189.62	99.46	1940.83	-86.78	81.27	1908.96	-73.08	87.3	1731.86	-57.58	88.37	1739.77	-64.56	148.31	1743.76	94.21	1447.91	0	0	0	1882.94	6.25	1737.34	1901.12	117.85	1729.76	1756.61	48.45	1806.75	1781.72	177.63	1791.74	656.37	-321.68	78.17	1255.47	-312.54	84.18	648.8
8.41	1784.3	168.4	55.46	1743.44	165.91	56.2	1550.37	192.43	41	1553.09	189.62	100.15	1980.68	-91.42	81.59	1949.52	-77.56	85.64	1770.15	-64.01	76.4	1863.78	-3.95	1549.44	1753.17	94.07	1447.36	0	0	0	1891.2	5.15	1737.02	1909.33	116.65	1729.76	1766.18	47.16	1805.93	1791.51	176.53	1791.26	656.7	-321.46	78.23	1255.64	-312.61	84	648.58
8.42	1784.31	168.54	55.02	1743.88	165.69	55.91	1550.68	191.96	41.31	1553.34	189.41	100.7	2019.52	-95.96	83.11	1989.01	-82.55	85.4	1809.29	-69.82	65.98	1822.53	-65.56	318.4	1763.45	93.61	1446.58	0	0	0	1900.34	3.65	1736.44	1918.82	115.02	1729.53	1775.71	45.81	1805.07	1801.35	175.22	1790.7	656.72	-321.32	78.43	1255.99	-312.37	84.09	648.97
8.43	1785.38	170.25	51.41	1744.77	165.87	55.5	1551.08	191.33	41.62	1554.02	188.78	101.15	2058.37	-100.19	86.78	2028.17	-87.51	87.39	1847.98	-76.18	57.7	1846.24	-79.47	116.47	1775.16	93.13	1445.69	0	0	0	1911.76	1.84	1735.65	1930.77	113.09	1729.17	1785.4	44.41	1804.13	1811.35	173.8	1790.11	656.39	-321.28	78.37	1256.36	-312.28	84.25	648.88
8.44	1786.11	169.94	51.22	1744.93	166	55.39	1551.18	191.48	42.32	1554.03	189.38	102.13	2096.45	-104.32	92.37	2065.9	-92.16	91.15	1886.72	-81.24	51.29	1880.23	-86.02	110.93	1785.79	92.57	1444.87	0	0	0	1921.2	0.2	1735	1940.77	111.43	1728.74	1795.32	43.15	1803.12	1821.44	172.32	1789.38	656.46	-321.31	78.44	1256.11	-312.33	84.25	648.4
8.45	1786.65	169.61	50.91	1745.12	165.96	55.11	1551.37	191.39	42.97	1554.64	189.2	102.85	2130.03	-102.05	104.21	2102.54	-96.39	97.1	1923.51	-86.52	47.54	1914.21	-90.1	108.13	1796.19	91.93	1443.89	0	0	0	1930.9	-1.42	1734.17	1950.86	109.97	1728.17	1805.17	41.57	1801.98	1831.52	170.78	1788.53	656.72	-321.22	78.51	1256.15	-312.36	84.12	648.82
8.46	1786.83	169.28	50.56	1744.98	166.23	55.25	1551.54	191.56	43.84	1554.87	189.66	103.84	2164.32	-104.56	114.13	2132.23	-93.35	113.52	1958.49	-91.67	46.5	1930.28	-13.74	1541.1	1805.5	91.36	1443.05	0	0	0	1939.24	-2.74	1733.55	1959.38	108.54	1727.8	1815.05	39.97	1800.77	1841.69	169.05	1787.6	656.84	-321.48	78.49	1256.13	-312.61	84.02	649.15
8.47	1787.15	169.17	50.46	1745.29	166.34	55.1	1552.05	191.01	44.47	1555.78	189.35	104.65	2195.88	-106.04	124.74	2163.06	-94.32	123.84	1990.84	-96.15	47.15	1973.6	-87.25	301.66	1815.56	90.25	1441.92	0	0	0	1948.54	-4.26	1732.78	1968.83	106.95	1727.13	1824.93	38.12	1799.43	1851.73	167.35	1786.54	656.26	-321.58	78.43	1255.7	-312.3	84.14	648.87
8.48	1787.24	169.24	50.28	1745.19	166.91	54.92	1552.53	190.69	45.39	1556.26	189.99	105.97	2224.09	-106.11	135.31	2191.6	-94.22	133.9	2021.09	-98.89	48.49	2003.37	-100.62	105.94	1827.56	88.92	1440.57	0	0	0	1959.92	-6.27	1731.78	1980.52	105.12	1726.26	1834.94	36.31	1798.05	1861.81	165.61	1785.36	656.38	-321.21	78.44	1256.08	-312.26	84.22	648.45
8.49	1787.26	169.55	50.24	1745.06	166.97	55	1552.92	190.75	46.59	1557.06	189.94	107.08	2250.2	-104.52	146.08	2216.65	-92.79	143.36	2048.4	-100.64	50.3	2028.22	-102.05	107.02	1838	87.62	1439.32	0	0	0	1969.88	-7.91	1730.85	1990.98	103.53	1725.26	1845.2	34.43	1796.67	1871.97	163.5	1784.2	656.9	-321.13	78.53	1256.11	-312.45	84.11	648.76
8.5	1787.32	169.46	50.28	1745.1	167.64	54.56	1553.27	190.82	47.97	1557.98	190.12	108.47	2272.39	-101.41	155.71	2238.84	-90.46	152.01	2073.23	-101.03	51.79	2051.13	-101.78	109.08	1848.38	86.13	1438.29	0	0	0	1980.02	-9.64	1729.88	2000.95	101.85	1724.37	1855.66	32.43	1795.29	1882.13	161.45	1783.02	656.72	-321.22	78.43	1255.73	-312.39	84.01	649.05
8.51	1787	169.79	50.15	1745.57	167.82	54.36	1554.24	189.86	49.03	1558.96	190.35	110.05	2291.82	-98.68	163.6	2264.58	-88.18	162.08	2094.97	-100.18	52.34	1992.03	-22.6	1536.44	2020.97	112.76	1660.03	0	0	0	1988.85	-11.11	1728.98	2009.65	100.31	1723.52	1865.75	30.83	1794.18	1891.1	162.1	1780.76	657	-320.97	78.67	1255.76	-312.43	83.94	649.09
8.52	1787.25	169.86	50.19	1745.54	167.62	54.72	1554.67	190.17	50.79	1560.31	190.13	111.54	2308.1	-96.29	168.8	2279.66	-85.77	167.97	2112.94	-99.05	51.81	2075.89	-90.71	302.93	1895.23	87.33	1471.21	0	0	0	1998.77	-12.85	1728.14	2019.58	98.6	1722.52	1876.69	28.1	1792.79	1902.43	157.7	1780.43	656.05	-321.42	78.34	1256.2	-312.48	84.12	648.74
8.53	1787.17	169.75	49.97	1745.9	167.57	54.15	1555.39	189.99	52.38	1561.53	190.62	113.4	2320.4	-92.58	171.85	2287.65	-83.3	169.76	2126.95	-98.05	50.47	2099.74	-100.54	105.99	1879.75	80.9	1434.52	0	0	0	2010.77	-15.09	1727.23	2032.03	96.58	1721.31	1887.52	25.54	1791.64	1913.22	154.47	1779.77	656.49	-321.26	78.41	1256.42	-312.21	84.21	649.03
8.54	1787.21	170	50.07	1745.53	168.27	53.96	1556.12	190.14	54.22	1562.55	191.77	115.67	2330.05	-89.59	170.26	2292.12	-80.81	167.55	2137.54	-96.41	48.1	2109.92	-99.78	104.17	1890.33	78.93	1433.57	0	0	0	2021.35	-16.87	1726.43	2042.37	94.93	1720.38	1898.38	23.04	1790.66	1923.71	151.87	1778.88	656.48	-321.37	78.33	1256.22	-312.04	84.19	648.89
8.55	1787.15	170.04	50	1746	168.24	53.88	1556.93	190.23	56.18	1564.07	192.31	117.8	2338.23	-86.91	165.08	2296.62	-78.36	161.44	2137.54	-96.41	48.1	2117.64	-98.16	103.51	1901.29	76.95	1433	0	0	0	2027.39	-19.1	1728.38	2052.87	93.11	1719.39	1909.23	20.27	1789.67	1934.11	149.19	1778.07	656.3	-321.4	78.27	1256.31	-312.27	84.23	648.7
8.56	1786.99	170.07	49.96	1745.96	167.98	54.28	1557.6	190.75	58.57	1565.88	192.93	120.22	2344.26	-83.8	156.56	2304.72	-75.98	151.52	2137.54	-96.41	48.1	2048.3	-30.49	1531	2073.71	103	1654.98	0	0	0	2035.28	-20.8	1728.54	2061.96	91.58	1718.49	1919.63	18.04	1788.91	1943.06	149.42	1776.18	656.49	-321.49	78.51	1255.84	-312.24	84.17	649.26
8.57	1787.17	169.95	49.99	1745.81	168.43	53.89	1558.35	191.59	61.38	1567.6	193.92	123.09	2348.04	-81.95	146.18	2315.66	-72.64	143.25	2137.54	-96.41	48.1	2116.94	-86.2	294.16	1949.39	77.06	1467.02	0	0	0	2046.7	-22.74	1727.26	2071.92	89.5	1717.89	1930.76	14.52	1787.67	1954.25	144.56	1775.92	655.75	-321.63	78.21	1256.16	-312.43	84.17	648.96
8.58	1787.24	169.69	49.92	1745.79	168.53	53.82	1559.32	192.21	64.48	1569.81	194.53	125.97	2354.4	-80.74	136.59	2320.3	-71.79	133.76	2137.54	-96.41	48.1	2132.46	-94.23	97.97	1934.75	70.3	1430.92	0	0	0	2059.44	-25.22	1726.31	2084.09	86.86	1717.25	1941.7	11.14	1786.57	1964.79	140.93	1775.3	656.26	-321.57	78.37	1256.33	-312.5	84.13	649.46
8.59	1787.15	169.78	49.8	1746.49	168.58	54.18	1560.99	192.31	67.69	1572.34	195.52	129.51	2362.29	-81.92	124.79	2328.06	-73.08	124.41	2137.54	-96.41	48.1	2139.32	-93.69	98.11	1945.5	67.71	1430.53	0	0	0	2070.77	-27.49	1725.58	2094.58	84.66	1716.76	1952.95	7.88	1785.85	1975.36	137.74	1774.71	656.17	-321.33	78.39	1256.56	-312.05	84.23	648.55
8.6	1787.05	170.12	49.96	1746.81	168.55	54.1	1562.53	193.14	71.81	1575.33	196.39	133.51	2367.86	-83.09	113.41	2332.74	-73.88	114.52	2137.54	-96.41	48.1	2151.17	-95.82	33.5	1956.8	64.9	1430.64	0	0	0	2082.01	-29.81	1725.16	2105.39	82.44	1716.44	1964.38	4.45	1785.56	1986.19	134.63	1774.61	655.75	-321.21	78.34	1256.39	-312.15	84.22	648.2
8.61	1787.26	169.5	49.74	1746.68	168.25	54.05	1564.85	193.46	76.4	1578.93	197.5	138.32	2372.58	-84.02	103.63	2337.02	-73.98	106.88	2137.54	-96.41	48.1	2161.89	-97.82	-27.98	2128.39	90.6	1652.17	0	0	0	2091.89	-31.87	1724.77	2114.61	80.5	1716.21	1975.9	1.03	1785.69	1997.27	131.37	1774.88	656.6	-321.34	78.49	1256.31	-311.9	84.32	649.38
8.62	1787.5	169.38	49.86	1746.88	168.48	54.08	1567.36	194.29	81.96	1583.39	198.37	143.66	2376.43	-83.39	96.9	2340.4	-73.94	100.6	2137.54	-96.41	48.1	2171.52	-99.68	-86.36	2003.18	63.52	1466.94	0	0	0	2103.01	-34.25	1724.91	2125.03	78.15	1716.52	1987.62	-2.24	1786.15	2008.37	128.32	1775.4	656.76	-321.44	78.57	1256.11	-312.16	84.23	648.88
8.63	1787.31	169.54	50.21	1745.64	169.74	56.52	1570.97	194.41	87.88	1588.72	199.21	149.61	2379.91	-82.87	91.1	2343.01	-73.37	96.34	2137.54	-96.41	48.1	2180.08	-101.41	-141.71	1988.21	56.13	1432.85	0	0	0	2116.6	-37.12	1725.01	2138.04	75.27	1716.8	1999.3	-5.75	1786.85	2019.63	125.02	1776.26	656.4	-321.43	78.46	1256.1	-311.94	84.25	648.64
8.64	1787.33	169.34	50.54	1746.17	169.4	56.88	1574.92	195.21	95.12	1594.75	200.61	156.34	2382.05	-82.03	86.81	2345.34	-72.23	93.32	2137.54	-96.41	48.1	2187.62	-103.01	-194.09	1998.41	53.48	1434.34	0	0	0	2128.17	-39.64	1725.38	2148.92	72.75	1717.32	2011.21	-9.23	1787.79	2031.05	121.55	1777.42	656.36	-321.18	78.41	1256.37	-312.16	84.27	648.72
8.65	1787.35	169.4	50.79	1746.68	168.91	57.03	1580.31	195.39	103.01	1602	202.63	163.94	2384	-81.22	83.87	2346.48	-71.39	90.9	2137.54	-96.41	48.1	2194.15	-104.49	-243.54	2008.8	51	1436.03	0	0	0	2139.87	-42.24	1725.91	2160.7	70.11	1717.85	2023.11	-12.81	1788.87	2042.24	118.44	1778.65	656.31	-321.34	78.27	1256.06	-312.14	84.25	649.05
8.66	1787.5	169.42	51.24	1747.36	168.45	57.62	1586.85	195.89	111.73	1611.34	203.55	171.65	2384.8	-80.47	81.77	2347.49	-70.97	89.09	2137.54	-96.41	48.1	2199.72	-105.84	-290.14	2018.87	48.49	1437.94	0	0	0	2151.01	-44.83	1726.59	2171.92	67.63	1718.61	2034.61	-16.76	1790.01	2053.56	114.94	1780.07	656.56	-321.38	78.47	1256.11	-312.28	84.19	648.69
8.67	1787.27	169.5	51.78	1747.63	168.19	57.9	1594.83	195.69	120.96	1622.41	204.23	179.35	2385.52	-80	80.31	2347.81	-70.65	87.26	2137.54	-96.41	48.1	2204.36	-107.07	-333.92	2028.57	45.91	1439.91	0	0	0	2162.1	-47.4	1727.36	2182.83	65.01	1719.54	2046.26	-20.32	1791.17	2064.82	111.48	1781.46	657.07	-321.11	78.64	1256.19	-312.3	84.29	648.84
8.68	1786.91	169.1	54.8	1748.69	167.94	57.98	1604.3	195.35	130.83	1634.46	205.76	187.6	2385.89	-79.69	78.52	2348.23	-70.26	85.98	2137.54	-96.41	48.1	2208.1	-108.19	-374.95	2038.55	43.27	1441.8	0	0	0	2173.52	-49.9	1728.15	2188.69	60.71	1724.1	2057.82	-23.95	1792.34	2075.97	107.93	1782.86	656.94	-321.22	78.68	1256.38	-312.24	84.35	649.23
8.69	1787.71	169.27	54.49	1751.07	167.81	59.06	1614.71	194.97	141.56	1648.62	205.16	195.51	2386.35	-79.66	77.12	2348.39	-69.99	84.91	2137.54	-96.41	48.1	2210.96	-109.19	-413.28	2048.45	40.71	1443.65	0	0	0	2184.79	-52.41	1728.99	2198.02	57.8	1726	2069.34	-27.29	1793.49	2086.8	104.69	1784.16	657.27	-321.49	78.74	1255.86	-312.1	84.31	651.9
8.7	1789.42	169.65	53.99	1754.23	167.77	60.42	1625.62	195.48	153.64	1661.13	205.05	208.22	2386.24	-79.47	75.89	2348.51	-69.77	83.99	2137.54	-96.41	48.1	2212.99	-110.09	-448.98	2058.68	38.34	1445.41	0	0	0	2195.88	-54.82	1729.78	2208.77	55.4	1726.93	2080.47	-30.74	1794.55	2097.27	101.75	1785.37	656.93	-321.42	78.66	1256.06	-312.11	84.33	652.82
8.71	1791.99	169.9	53.82	1756.56	167.4	66.41	1637.25	196.77	167.17	1678.08	204.42	214.43	2385.96	-79.24	74.82	2348.75	-69.68	83.34	2137.54	-96.41	48.1	2214.21	-110.87	-482.09	2067.84	36.2	1446.98	0	0	0	2205.49	-56.97	1730.47	2217.95	53.26	1727.8	2091.54	-33.93	1795.58	2107.72	98.75	1786.49	656.75	-321.28	78.7	1256.16	-312.23	84.32	652.79
8.72	1795.33	170.3	54.1	1761.68	167.38	69.05	1650.98	197.03	180.78	1694.76	202.75	223.72	2386.16	-79.25	74.06	2348.79	-69.66	82.73	2137.54	-96.41	48.1	2214.66	-111.55	-512.67	2077.77	34.38	1448.27	0	0	0	2215.72	-59.2	1731.21	2228.02	51.14	1728.55	2102.34	-37.1	1796.53	2118.06	95.75	1787.62	659.83	-321.5	78.32	1255.75	-312.24	84.12	652.86
8.73	1799.58	170.93	54.62	1768.27	167.51	72.13	1666.36	195.7	194.08	1712.39	201.09	233.37	2386.41	-78.84	73.93	2348.49	-69.76	82.1	2137.54	-96.41	48.1	2214.36	-112.13	-540.78	2089.41	32.25	1449.8	0	0	0	2228.19	-61.92	1732.12	2240	48.41	1729.74	2112.93	-40.38	1797.43	2128.48	92.65	1788.77	660.75	-321.63	78.33	1255.37	-312.23	84.09	652.94
8.74	1803.05	174.67	58.9	1775.86	167.64	76.23	1683.05	194.02	207.36	1730.54	199.79	243.14	2386.14	-79.04	73.09	2348.53	-69.86	81.69	2137.54	-96.41	48.1	2213.35	-112.61	-566.47	2099.52	30.51	1450.99	0	0	0	2239.15	-64.1	1732.92	2250.45	46.23	1730.68	2112.93	-40.38	1797.43	2138.54	90.05	1789.78	660.78	-321.88	78.18	1255.92	-312.27	84.25	652.87
8.75	1809.57	175.69	58.4	1784.39	167.9	81.33	1701.01	190.86	219.57	1749.21	197.14	252.17	2385.88	-78.93	72.65	2348.57	-69.97	81.32	2137.54	-96.41	48.1	2211.66	-112.99	-589.8	2109.52	28.82	1452.06	0	0	0	2249.47	-66.31	1733.79	2260.89	44.1	1731.63	2112.93	-40.38	1797.43	2148.8	87.23	1790.83	660.84	-321.92	78.16	1256.1	-312.31	84.23	652.82
8.76	1818.34	176.58	57.02	1795.66	167.72	87.79	1719.28	187.53	230.97	1767.68	194.33	260.73	2386	-78.79	72.34	2348.52	-70.13	80.93	2137.54	-96.41	48.1	2209.33	-113.28	-610.82	2119.52	27.14	1453	0	0	0	2259.76	-68.37	1734.68	2271.27	42.07	1732.65	2112.93	-40.38	1797.43	2158.93	84.77	1791.76	660.81	-321.75	78.21	1256.61	-312.21	84.44	652.85
8.77	1830.96	178.78	60.86	1809.84	168.56	94.09	1737.04	183.68	239.96	1786.44	190.55	268.88	2386.17	-78.97	71.81	2348.5	-70.32	80.5	2137.54	-96.41	48.1	2206.38	-113.49	-629.6	2129.52	25.57	1453.81	0	0	0	2269.95	-70.33	1735.54	2281.19	40.13	1733.71	2112.93	-40.38	1797.43	2168.71	82.83	1792.62	660.82	-321.85	78.14	1256.15	-312.21	84.25	652.85
8.78	1850.12	180.17	69.41	1828.2	169.12	101.53	1755.85	178.76	246.75	1804.73	186.99	276.25	2386.03	-79.2	71.1	2348.61	-70.39	80.17	2137.54	-96.41	48.1	2202.85	-113.6	-646.18	2139.36	24.1	1454.58	0	0	0	2280.41	-72.22	1736.35	2291.05	38.35	1734.78	2112.93	-40.38	1797.43	2178.85	80.6	1793.45	660.79	-321.96	78.16	1255.99	-312.48	84.1	652.84
8.79	1871.95	180.95	76.05	1850.67	169.18	108.05	1774.96	175.41	252.5	1823.71	183.34	282.79	2386.3	-79.17	70.73	2348.59	-70.51	79.78	2137.54	-96.41	48.1	2198.77	-113.63	-660.63	2149.14	22.79	1455.29	0	0	0	2290.58	-73.94	1737.13	2300.83	36.6	1735.79	2112.93	-40.38	1797.43	2189.1	78.2	1794.32	660.8	-322.05	78.19	1256.12	-312.19	84.24	652.87
8.8	1896.75	180.78	81.72	1873.7	168.7	112.86	1795.65	172.5	256.33	1844.16	179.1	287.44	2386.14	-79.24	70.17	2349.56	-70.48	80.08	2137.54	-96.41	48.1	2194.16	-113.59	-672.99	2158.9	21.56	1456.03	0	0	0	2300.82	-75.58	1737.82	2311.06	35.05	1736.62	2112.93	-40.38	1797.43	2199.08	76.34	1795.02	660.77	-321.87	78.24	1256.54	-312.32	84.43	652.89
8.81	1923.05	179.51	86.42	1900.42	167.14	117.58	1817.43	169.81	258.35	1865.14	176.38	290.69	2386	-78.75	70.1	2349.58	-70.53	79.8	2137.54	-96.41	48.1	2189.07	-113.46	-683.33	2168.39	20.32	1456.74	0	0	0	2310.89	-77.05	1738.44	2321.06	33.6	1737.35	2112.93	-40.38	1797.43	2209.11	74.51	1795.71	660.8	-322.13	78.15	1256.55	-312.36	84.35	652.88
8.82	1950.61	177.64	89.96	1927.26	165.2	120.61	1840.13	166.81	258.48	1886.63	173.77	292.14	2386.75	-79.05	69.73	2349.68	-70.58	79.49	2137.54	-96.41	48.1	2183.52	-113.26	-691.7	2177.99	18.99	1457.48	0	0	0	2320.98	-78.33	1738.99	2330.81	32.29	1738.02	2112.93	-40.38	1797.43	2218.93	73.09	1796.33	660.85	-322.39	78.05	1255.8	-312.32	84.15	652.84
8.83	1979.56	175.6	92.6	1955.8	163.08	122.82	1862.59	164.86	257.13	1908.62	171.24	291.89	2386.46	-78.86	69.39	2349.98	-70.63	79.24	2137.54	-96.41	48.1	2177.55	-112.99	-698.16	2187.52	17.64	1458.23	0	0	0	2331.09	-79.48	1739.45	2340.59	31.16	1738.53	2112.93	-40.38	1797.43	2229.07	71.38	1796.98	660.89	-322.39	77.96	1255.98	-312.35	84.23	652.83
8.84	2009.01	173.34	93.98	1985.16	160.73	123.92	1886.3	162.32	253.79	1931.46	168.8	290.01	2386.72	-78.89	68.81	2350.1	-70.69	78.83	2137.54	-96.41	48.1	2171.19	-112.66	-702.76	2196.74	16.3	1458.96	0	0	0	2341.21	-80.5	1739.78	2350.16	30.16	1738.95	2112.93	-40.38	1797.43	2238.91	70.19	1797.48	660.83	-322.12	78.12	1255.92	-312.21	84.22	652.85
8.85	2040.53	170.86	94.9	2015.96	158.3	124.29	1910.3	159.91	248.85	1955.11	165.82	286.38	2386.72	-79.18	67.91	2350.26	-70.72	78.43	2137.54	-96.41	48.1	2164.46	-112.25	-705.56	2206.2	14.86	1459.61	0	0	0	2351.07	-81.34	1740.06	2360.15	29.37	1739.08	2112.93	-40.38	1797.43	2248.71	69.06	1797.86	660.82	-321.65	78.24	1255.89	-312.39	84.21	652.84
8.86	2073.25	168.05	95.13	2047.56	155.47	123.65	1935.63	157.47	242.39	1978.58	164.14	281.8	2387.12	-78.87	67.79	2350.72	-70.74	78.29	2137.54	-96.41	48.1	2157.41	-111.79	-706.61	2231.26	15.77	1463.59	0	0	0	2359.81	-82.1	1740.26	2368.64	28.68	1739.21	2112.93	-40.38	1797.43	2258.38	68.1	1798.1	660.83	-322.18	78.02	1255.55	-312.47	84.04	652.87
8.87	2106.75	164.84	94.77	2079.95	152.46	122.37	1961.12	156.38	235.12	2002.92	162.82	276.03	2387.75	-79.52	66.99	2350.84	-70.78	77.92	2137.54	-96.41	48.1	2150.06	-111.27	-705.97	2227.16	12.18	1461.11	0	0	0	2369.28	-82.54	1740.32	2377.72	28.28	1739.18	2112.93	-40.38	1797.43	2268.16	67.05	1798.35	660.86	-321.96	78.07	1255.82	-312.69	84.07	652.84
8.88	2141.66	161.51	94.25	2114.19	149.34	120.99	1987.86	154.89	226.16	2028.03	161.26	268.98	2387.19	-79.07	66.51	2351.02	-70.87	77.56	2137.54	-96.41	48.1	2142.45	-110.69	-703.7	2233.54	10.29	1460.82	0	0	0	2380.76	-83.1	1740.46	2388.99	27.73	1739.2	2112.93	-40.38	1797.43	2277.83	65.99	1798.48	660.72	-322	78.41	1255.92	-312.57	84.17	652.83
8.89	2177.84	158.16	93.75	2150.96	146.31	120.21	2015.33	154.05	216.55	2053.99	159.26	260.62	2387.29	-79.56	65.52	2351.17	-70.97	77.22	2137.54	-96.41	48.1	2134.6	-110.05	-699.85	2242.56	8.91	1460.98	0	0	0	2390.6	-83.45	1740.53	2398.28	27.4	1739.16	2112.93	-40.38	1797.43	2287.33	65.27	1798.5	660.76	-322.05	78.16	1256.58	-312.5	84.36	652.74
8.9	2216.86	155.08	94.49	2185.35	143.54	117.52	2043.57	153.06	205.87	2080.22	158.59	251.61	2387.6	-79.83	64.96	2351.49	-71.09	77.06	2137.54	-96.41	48.1	2126.56	-109.37	-694.48	2251.53	7.67	1461.08	0	0	0	2400.5	-83.67	1740.56	2407.73	27.21	1739.01	2112.93	-40.38	1797.43	2296.83	64.53	1798.48	660.85	-322.09	78.12	1256.27	-312.44	84.26	652.76
8.91	2252.41	152.35	92.7	2220.55	141.27	114.73	2072.97	152.07	194.23	2107.8	156.82	241.46	2386.7	-79.32	64.54	2351.03	-71.29	76.37	2137.54	-96.41	48.1	2118.34	-108.64	-687.64	2259.52	6.53	1461.19	0	0	0	2409.11	-83.85	1740.58	2415.71	27.03	1738.9	2112.93	-40.38	1797.43	2306.43	63.66	1798.47	660.81	-322.23	78.22	1256.37	-312.5	84.34	652.81
8.92	2290.51	150.05	92.4	2257.65	139.26	112.86	2102.65	151.77	182.06	2134.87	156.61	231.17	2382.65	-79.36	70.82	2351.06	-71.44	76.13	2137.54	-96.41	48.1	2109.99	-107.87	-679.4	2268.1	5.57	1461.11	0	0	0	2418.42	-83.79	1740.53	2424.41	27.11	1738.73	2112.93	-40.38	1797.43	2315.86	63.09	1798.31	660.82	-322.02	78.17	1256.4	-312.42	84.29	652.88
8.93	2326.71	148.4	91.08	2298.58	138.19	113.34	2134.6	149.39	168.73	2163.36	155.62	220.23	2382.01	-79.4	70.7	2351.28	-71.52	75.95	2137.54	-96.41	48.1	2101.53	-107.06	-669.8	2278.28	4.43	1461.02	0	0	0	2429.78	-83.77	1740.5	2435.34	27.22	1738.54	2112.93	-40.38	1797.43	2324.96	62.89	1798.02	660.82	-321.54	78.22	1256.49	-312.46	84.47	652.88
8.94	2364.8	147.27	91.02	2332.26	136.61	109.49	2165.77	149.31	156.04	2192.23	154.86	209.15	2381.56	-79.49	69.97	2351.64	-71.61	75.85	2137.54	-96.41	48.1	2093	-106.21	-658.9	2287.24	3.52	1460.86	0	0	0	2439.47	-83.63	1740.38	2444.56	27.38	1738.34	2112.93	-40.38	1797.43	2334.49	62.13	1797.82	660.76	-321.69	78.28	1256.26	-312.36	84.58	652.88
8.95	2403.86	146.71	92.24	2366.92	135.91	106.18	2199.59	147	142.46	2221.31	154.82	198.16	2382.75	-79.4	70.31	2351.72	-71.68	75.62	2137.54	-96.41	48.1	2084.42	-105.32	-646.75	2296.17	2.75	1460.67	0	0	0	2449	-83.44	1740.28	2453.81	27.6	1738.05	2112.93	-40.38	1797.43	2343.94	61.52	1797.55	660.84	-322.04	78.18	1256.25	-312.41	84.44	652.85
8.96	2442.3	146.88	93.5	2404.62	135.94	105.29	2234.13	144.75	129.24	2250.94	154.64	187.1	2381.89	-79.39	69.34	2351.81	-71.71	75.4	2137.54	-96.41	48.1	2075.84	-104.4	-633.43	2305.68	2.17	1460.45	0	0	0	2458.76	-83.16	1740.1	2462.9	27.91	1737.81	2112.93	-40.38	1797.43	2352.86	61.48	1797.15	660.87	-322.07	78.18	1256.18	-312.25	84.44	652.86
8.97	2480.43	147.66	95.47	2442.26	136.53	104.97	2266.91	145.62	117.71	2281.85	153.3	175.91	2382	-79.31	69.18	2352.13	-71.7	75.34	2137.54	-96.41	48.1	2067.28	-103.46	-618.97	2315.32	1.58	1460.21	0	0	0	2468.55	-82.83	1739.88	2471.92	28.22	1737.53	2112.93	-40.38	1797.43	2362.19	60.93	1796.88	660.82	-321.85	78.19	1256.17	-312.23	84.3	652.87
8.98	2518.19	149.02	98.05	2479.72	137.55	105.3	2302.55	143.57	105.48	2312.59	152.96	165.27	2382.02	-79.18	69.03	2352.02	-71.73	75.1	2137.54	-96.41	48.1	2058.77	-102.49	-603.43	2325.04	1.05	1459.97	0	0	0	2478.29	-82.42	1739.65	2481.09	28.64	1737.22	2112.93	-40.38	1797.43	2371.14	60.85	1796.46	660.79	-321.67	78.21	1256.08	-312.3	84.48	652.8
8.99	2554.98	150.75	101.08	2516.18	138.94	106.08	2336.31	144.36	95.01	2345.64	150.15	154.03	2386.53	-79.23	62.38	2352.16	-71.71	75.05	2137.54	-96.41	48.1	2050.35	-101.49	-586.88	2334.69	0.51	1459.7	0	0	0	2487.82	-82.02	1739.38	2490.14	29.04	1736.92	2112.93	-40.38	1797.43	2380.28	60.58	1796.06	660.78	-321.98	78.21	1256.07	-312.56	84.4	652.82
9	2591.61	152.73	105.3	2552.5	140.61	107.89	2372.52	142.83	84.17	2376.8	150.57	144.74	2386.73	-79.07	61.55	2352.18	-71.7	74.96	2137.54	-96.41	48.1	2042.05	-100.48	-569.37	2344.56	0.09	1459.39	0	0	0	2497.3	-81.6	1739.11	2499.45	29.46	1736.57	2112.93	-40.38	1797.43	2389.41	60.5	1795.61	660.8	-321.55	78.31	1256.19	-312.38	84.41	650.11
9.01	2627.07	155	110.19	2588.48	142.47	110.81	2372.52	142.83	84.17	2376.8	150.57	144.74	2387.34	-79.19	61.27	2352.26	-71.65	74.82	2137.54	-96.41	48.1	2033.9	-99.45	-550.95	2354.27	-0.3	1459.08	0	0	0	2506.84	-81.14	1738.76	2508.76	29.94	1736.17	2112.93	-40.38	1797.43	2398.65	60.33	1795.1	660.86	-321.54	78.18	1255.9	-312.29	84.33	648.56
9.02	2662.37	157.4	116.52	2623.64	144.56	114.68	2372.52	142.83	84.17	2376.8	150.57	144.74	2387.25	-78.65	61.34	2352.41	-71.67	74.76	2137.54	-96.41	48.1	2025.93	-98.41	-531.68	2364.21	-0.62	1458.67	0	0	0	2516.23	-80.67	1738.42	2517.98	30.45	1735.82	2112.93	-40.38	1797.43	2407.77	60.38	1794.59	660.82	-321.84	78.19	1255.53	-312.41	84.11	648.6
9.03	2696.25	159.8	123.54	2658.24	146.62	119.68	2372.52	142.83	84.17	2376.8	150.57	144.74	2387.42	-78.53	61.13	2352.74	-71.67	74.82	2137.54	-96.41	48.1	2018.17	-97.36	-511.61	2373.89	-0.9	1458.28	0	0	0	2525.61	-80.15	1738.07	2526.81	30.95	1735.55	2112.93	-40.38	1797.43	2416.82	60.61	1793.99	660.82	-322.06	78.23	1256.22	-312.38	84.4	648.75
9.04	2729.36	161.99	131.76	2691.41	148.56	125.49	2372.52	142.83	84.17	2376.8	150.57	144.74	2386.98	-78.31	60.97	2352.85	-71.72	74.69	2137.54	-96.41	48.1	2010.65	-96.3	-490.8	2383.56	-1.1	1457.81	0	0	0	2535.02	-79.6	1737.7	2536	31.52	1735.15	2112.93	-40.38	1797.43	2425.9	60.74	1793.36	660.83	-321.98	78.22	1256.26	-312.45	84.3	648.26
9.05	2761.47	164.1	141.06	2723.67	150.51	132.47	2372.52	142.83	84.17	2376.8	150.57	144.74	2386.99	-78.52	60.68	2352.91	-71.77	74.6	2137.54	-96.41	48.1	2003.42	-95.23	-469.31	2393.52	-1.26	1457.29	0	0	0	2544.38	-79.03	1737.32	2545.23	32.12	1734.78	2112.93	-40.38	1797.43	2425.9	60.74	1793.36	660.8	-321.97	78.13	1256.08	-312.48	84.35	648.47
9.06	2792.03	166.22	151.19	2754.57	152.5	140.42	2372.52	142.83	84.17	2376.8	150.57	144.74	2387.55	-78.66	60.77	2353.22	-71.84	74.66	2137.54	-96.41	48.1	1996.49	-94.17	-447.2	2403.39	-1.34	1456.7	0	0	0	2553.64	-78.41	1736.95	2554.32	32.72	1734.43	2112.93	-40.38	1797.43	2425.9	60.74	1793.36	660.79	-322.03	78.26	1256.32	-312.72	84.3	648.86
9.07	2820.47	168.39	162.03	2783.86	154.45	149.46	2372.52	142.83	84.17	2376.8	150.57	144.74	2387.56	-78.69	60.66	2353.11	-71.94	74.5	2137.54	-96.41	48.1	1989.91	-93.1	-424.51	2413.31	-1.36	1455.97	0	0	0	2562.92	-77.79	1736.52	2563.8	33.39	1734	2112.93	-40.38	1797.43	2425.9	60.74	1793.36	660.79	-321.7	78.39	1256.42	-312.79	84.3	648.58
9.08	2847.5	170.17	174.13	2811.01	156.14	159.34	2372.52	142.83	84.17	2376.8	150.57	144.74	2387.46	-78.36	60.73	2353.07	-72.08	74.39	2137.54	-96.41	48.1	1983.69	-92.05	-401.31	2423.39	-1.24	1455.12	0	0	0	2572.06	-77.1	1736.07	2572.96	34.03	1733.6	2112.93	-40.38	1797.43	2425.9	60.74	1793.36	660.75	-321.65	78.31	1256.51	-312.33	84.38	648.83
9.09	2871.87	171.33	186.16	2836.17	157.32	169.55	2372.52	142.83	84.17	2376.8	150.57	144.74	2387.25	-78.66	60.27	2353.02	-72.21	74.26	2137.54	-96.41	48.1	1977.89	-91	-377.65	2433.47	-1.02	1454.16	0	0	0	2581.04	-76.4	1735.6	2582.39	34.76	1733.09	2112.93	-40.38	1797.43	2425.9	60.74	1793.36	660.77	-321.83	78.17	1256.45	-312.17	84.51	648.88
9.1	2894.3	171.71	197.67	2859.23	157.77	179.45	2372.52	142.83	84.17	2376.8	150.57	144.74	2387.37	-78.74	60.29	2353.22	-72.31	74.28	2137.54	-96.41	48.1	1972.52	-89.96	-353.58	2443.63	-0.69	1453.15	0	0	0	2590	-75.66	1735.09	2591.53	35.52	1732.57	2112.93	-40.38	1797.43	2425.9	60.74	1793.36	660.84	-321.99	78.07	1256.15	-312.29	84.4	649.12
9.11	2914.38	171.49	207.83	2880.04	157.6	188.33	2372.52	142.83	84.17	2376.8	150.57	144.74	2387.31	-78.7	60.35	2353.3	-72.38	74.26	2137.54	-96.41	48.1	1967.61	-88.93	-329.17	2453.78	-0.21	1452.1	0	0	0	2599.01	-74.89	1734.53	2600.45	36.32	1732.08	2112.93	-40.38	1797.43	2425.9	60.74	1793.36	660.76	-321.65	78.34	1256.08	-312.14	84.54	648.37
9.12	2931.57	170.53	215.97	2897.69	156.88	195.16	2372.52	142.83	84.17	2376.8	150.57	144.74	2387.25	-78.63	60.24	2353.29	-72.5	74.15	2137.54	-96.41	48.1	1963.21	-87.92	-304.47	2463.8	0.4	1451.05	0	0	0	2607.99	-74.05	1733.96	2609.57	37.15	1731.53	2112.93	-40.38	1797.43	2425.9	60.74	1793.36	660.76	-321.64	78.2	1256.09	-312.52	84.33	648.08
9.13	2952.98	169.15	225.09	2912.57	155.07	199.33	2372.52	142.83	84.17	2376.8	150.57	144.74	2387.33	-78.72	60.24	2353.16	-72.63	74.02	2137.54	-96.41	48.1	1959.34	-86.94	-279.53	2473.64	1.12	1450.07	0	0	0	2617.13	-73.14	1733.35	2618.83	38.02	1730.91	2112.93	-40.38	1797.43	2425.9	60.74	1793.36	660.77	-321.84	78.28	1255.79	-312.29	84.3	649.02
9.14	2965.17	166.8	226.91	2924.83	151.75	199.88	2372.52	142.83	84.17	2376.8	150.57	144.74	2387.33	-78.77	60.28	2353.31	-72.72	74.04	2137.54	-96.41	48.1	1956.03	-85.97	-254.41	2483.8	1.97	1449.08	0	0	0	2626.21	-72.17	1732.79	2628.19	38.98	1730.32	2112.93	-40.38	1797.43	2425.9	60.74	1793.36	660.77	-321.57	78.27	1256.27	-312.17	84.61	648.83
9.15	2971.81	162.9	222.77	2934.37	147.1	196.32	2372.52	142.83	84.17	2376.8	150.57	144.74	2387.55	-78.64	60.48	2353.35	-72.79	73.97	2137.54	-96.41	48.1	1953.32	-85.03	-229.17	2494.06	2.95	1448.12	0	0	0	2635.14	-71.15	1732.31	2637.33	39.97	1729.87	2112.93	-40.38	1797.43	2425.9	60.74	1793.36	660.76	-321.59	78.32	1255.91	-312.23	84.31	648.65
9.16	2976.52	156.93	213.98	2942.07	141.54	189.91	2372.52	142.83	84.17	2376.8	150.57	144.74	2387.16	-79	60.15	2353.24	-72.88	73.87	2137.54	-96.41	48.1	1951.24	-84.13	-203.85	2503.31	3.83	1447.28	0	0	0	2642.97	-70.26	1731.89	2645.32	40.83	1729.45	2112.93	-40.38	1797.43	2425.9	60.74	1793.36	660.76	-321.66	78.11	1255.87	-312.21	84.34	648.29
9.17	2982.94	148.34	201.89	2948.18	136.11	182.03	2372.52	142.83	84.17	2376.8	150.57	144.74	2387.27	-79.02	60.18	2353.18	-73.02	73.78	2137.54	-96.41	48.1	1949.82	-83.25	-178.53	2513.37	5.12	1446.42	0	0	0	2651.57	-69.04	1731.7	2654.46	42.04	1729.11	2112.93	-40.38	1797.43	2425.9	60.74	1793.36	660.78	-321.9	78.19	1255.98	-312.39	84.44	648.77
9.18	2988.64	141.48	192.62	2953.46	129.85	173.8	2372.52	142.83	84.17	2376.8	150.57	144.74	2387.14	-78.94	60.24	2353.14	-73.08	73.7	2137.54	-96.41	48.1	1949.08	-82.41	-153.25	2525.12	6.58	1445.39	0	0	0	2662.11	-67.56	1731.45	2665.78	43.51	1728.69	2112.93	-40.38	1797.43	2425.9	60.74	1793.36	660.79	-321.73	78.19	1255.71	-312.29	84.44	649.28
9.19	2994.23	135.02	184.53	2958.43	123.81	166.39	2372.52	142.83	84.17	2376.8	150.57	144.74	2387.64	-79.42	60.15	2353.02	-73.15	73.6	2137.54	-96.41	48.1	1949.08	-81.61	-128.08	2535.52	8.05	1444.51	0	0	0	2671.05	-66.17	1731.33	2675.36	44.83	1728.4	2112.93	-40.38	1797.43	2425.9	60.74	1793.36	660.75	-321.67	78.18	1256.05	-312.16	84.54	648.91
9.2	3001.75	129.81	175.83	2965.19	119.19	158.76	2372.52	142.83	84.17	2376.8	150.57	144.74	2387.23	-78.9	60.27	2353.17	-73.18	73.57	2137.54	-96.41	48.1	1949.82	-80.85	-103.05	2545.89	9.6	1443.73	0	0	0	2679.98	-64.68	1731.28	2685.03	46.31	1728.1	2112.93	-40.38	1797.43	2425.9	60.74	1793.36	660.84	-322	78.07	1255.88	-312.21	84.42	649.28
9.21	3010.72	127.77	162.52	2973.24	117.24	148.91	2372.52	142.83	84.17	2376.8	150.57	144.74	2387.37	-79.13	60.36	2353.24	-73.19	73.54	2137.54	-96.41	48.1	1951.36	-80.13	-78.24	2555.33	11.08	1442.9	0	0	0	2687.84	-63.4	1731.23	2693.3	47.54	1727.86	2112.93	-40.38	1797.43	2425.9	60.74	1793.36	660.71	-321.83	78.38	1258.78	-313.77	80.95	649.04
9.22	3018.54	127.39	148.13	2980.57	116.76	138.35	2372.52	142.83	84.17	2376.8	150.57	144.74	2387.31	-79.1	60.27	2353.5	-73.16	73.59	2137.54	-96.41	48.1	1953.71	-79.46	-53.7	2565.59	12.78	1442.96	0	0	0	2696.75	-61.63	1731.65	2702.79	49.26	1727.97	2112.93	-40.38	1797.43	2425.9	60.74	1793.36	660.78	-321.78	78.31	1259.6	-313.65	79.97	648.6
9.23	3024.15	127.57	135.74	2985.86	117.05	128.58	2372.52	142.83	84.17	2376.8	150.57	144.74	2387.52	-78.82	60.49	2353.77	-73.11	73.6	2137.54	-96.41	48.1	1956.92	-78.84	-29.48	2577.5	14.72	1443.16	0	0	0	2707.58	-59.47	1732.15	2714.67	51.39	1728.07	2112.93	-40.38	1797.43	2425.9	60.74	1793.36	660.76	-321.71	78.26	1259.59	-313.91	80	648.18
9.24	3029.04	128.38	124.79	2988.79	117.91	118.97	2372.52	142.83	84.17	2376.8	150.57	144.74	2388.03	-78.98	60.48	2353.96	-73.05	73.55	2137.54	-96.41	48.1	1961	-78.28	-5.64	2588.09	16.31	1443.86	0	0	0	2716.91	-57.46	1732.82	2724.68	53.38	1728.37	2112.93	-40.38	1797.43	2425.9	60.74	1793.36	660.79	-321.84	78.19	1259.69	-314.1	79.99	648.08
9.25	3033.71	126.95	114.55	2992.82	117.4	111.51	2372.52	142.83	84.17	2376.8	150.57	144.74	2387.86	-78.62	60.6	2354.34	-72.92	73.63	2137.54	-96.41	48.1	1966.01	-77.77	17.77	2598.78	17.84	1444.88	0	0	0	2726.43	-55.29	1733.66	2734.88	55.54	1728.74	2112.93	-40.38	1797.43	2425.9	60.74	1793.36	660.74	-321.58	78.3	1259.73	-313.99	79.92	648.21
9.26	3037.51	124.92	107.51	2995.52	115.62	105.96	2372.52	142.83	84.17	2376.8	150.57	144.74	2388.02	-78.84	60.41	2354.45	-72.9	73.61	2137.54	-96.41	48.1	1971.96	-77.32	40.68	2608.43	19.26	1445.77	0	0	0	2734.57	-53.4	1734.4	2743.3	57.36	1729.1	2112.93	-40.38	1797.43	2425.9	60.74	1793.36	660.77	-321.97	78.25	1259.74	-314	79.94	648.16
9.27	3038.68	122.75	102.61	2997.14	113.74	101.55	2372.52	142.83	84.17	2376.8	150.57	144.74	2388.65	-78.83	60.71	2354.84	-72.75	73.7	2137.54	-96.41	48.1	1978.88	-76.94	63.04	2618.21	20.6	1447.31	0	0	0	2743.5	-51.04	1735.87	2752.37	59.65	1730.18	2112.93	-40.38	1797.43	2425.9	60.74	1793.36	660.82	-321.69	78.29	1259.62	-313.61	79.98	648.11
9.28	3039.58	121.82	99.36	2998.03	112.77	98.38	2372.52	142.83	84.17	2376.8	150.57	144.74	2388.53	-78.56	60.97	2355.46	-72.59	73.97	2137.54	-96.41	48.1	1986.82	-76.62	84.8	2629.55	22.15	1449.08	0	0	0	2754.61	-48.16	1737.6	2764	62.51	1731.46	2112.93	-40.38	1797.43	2425.9	60.74	1793.36	660.77	-321.8	78.2	1259.64	-313.67	80.03	648.29
9.29	3040.41	121.65	96.81	2998.73	112.54	96.23	2372.52	142.83	84.17	2376.8	150.57	144.74	2388.77	-78.72	60.89	2355.75	-72.33	74.23	2137.54	-96.41	48.1	1995.8	-76.37	105.91	2639.33	23.39	1450.83	0	0	0	2763.89	-45.64	1739.37	2773.73	64.99	1732.77	2112.93	-40.38	1797.43	2425.9	60.74	1793.36	660.8	-322.11	78.18	1259.63	-313.48	80.03	648.97
9.3	3040.91	121.13	94.41	2999.3	112	94.3	2372.52	142.83	84.17	2376.8	150.57	144.74	2388.92	-78.83	61.07	2356.33	-72.01	74.71	2137.54	-96.41	48.1	2005.85	-76.19	126.3	2648.89	24.67	1452.61	0	0	0	2773.13	-43.1	1741.35	2783.15	67.48	1734.27	2112.93	-40.38	1797.43	2425.9	60.74	1793.36	660.83	-321.82	78.23	1259.65	-313.31	79.96	651.84
9.31	3041.58	120.72	92.53	3000.06	111.57	93.08	2372.52	142.83	84.17	2376.8	150.57	144.74	2389	-78.61	61.3	2357.15	-71.63	75.28	2137.54	-96.41	48.1	2017.01	-76.09	145.91	2658.29	26.06	1454.34	0	0	0	2782.51	-40.46	1743.42	2792.57	70.03	1735.96	2112.93	-40.38	1797.43	2425.9	60.74	1793.36	660.74	-321.53	78.33	1259.68	-313.78	79.91	652.82
9.32	3041.71	120.61	90.75	3000.14	111.45	91.84	2372.52	142.83	84.17	2376.8	150.57	144.74	2388.98	-78.28	61.46	2358.66	-71.44	76.05	2137.54	-96.41	48.1	2029.31	-76.06	164.7	2667.34	27.49	1455.93	0	0	0	2791.7	-37.82	1745.57	2801.96	72.63	1737.7	2112.93	-40.38	1797.43	2425.9	60.74	1793.36	660.74	-321.47	78.2	1259.72	-313.83	79.9	652.89
9.33	3041.85	120.52	89.91	2999.57	111.34	90.46	2372.52	142.83	84.17	2376.8	150.57	144.74	2389.83	-79.13	61.47	2360.61	-71.44	76.87	2137.54	-96.41	48.1	2042.78	-76.12	182.61	2676.05	28.94	1457.39	0	0	0	2801.04	-35.15	1747.8	2811.04	75.25	1739.52	2112.93	-40.38	1797.43	2425.9	60.74	1793.36	660.76	-321.92	78.2	1259.79	-314.22	79.79	652.88
9.34	3040.97	120.4	88.47	3001.43	111.33	91.61	2372.52	142.83	84.17	2376.8	150.57	144.74	2390.54	-79.19	61.25	2362.84	-71.8	77.63	2137.54	-96.41	48.1	2057.44	-76.25	199.58	2685.02	30.43	1458.75	0	0	0	2810.28	-32.47	1750.04	2820.25	77.84	1741.34	2112.93	-40.38	1797.43	2425.9	60.74	1793.36	660.8	-322.04	78.14	1259.61	-313.89	80	652.84
9.35	3041.29	120.3	88.3	3001.67	111.26	91.38	2372.52	142.83	84.17	2376.8	150.57	144.74	2391.75	-79.92	60.7	2364.43	-72.68	77.88	2137.54	-96.41	48.1	2073.35	-76.48	215.55	2693.97	31.93	1459.93	0	0	0	2819.22	-29.86	1752.26	2829.4	80.43	1743.13	2112.93	-40.38	1797.43	2425.9	60.74	1793.36	660.84	-322.12	78	1259.68	-313.8	79.92	652.86
9.36	3042.85	120.29	89.39	3001.68	111.25	91.02	2372.52	142.83	84.17	2376.8	150.57	144.74	2392.38	-80.74	59.62	2368.18	-73.6	79.41	2137.54	-96.41	48.1	2090.51	-76.8	230.47	2702.96	33.4	1460.9	0	0	0	2828.41	-27.28	1754.44	2838.16	82.99	1744.96	2112.93	-40.38	1797.43	2425.9	60.74	1793.36	660.82	-322.17	78.07	1259.66	-313.94	79.96	652.88
9.37	3042.84	120.27	89.12	3001.92	111.29	90.88	2372.52	142.83	84.17	2376.8	150.57	144.74	2393.8	-81.07	59.94	2372.7	-74.6	81.51	2137.54	-96.41	48.1	2108.98	-77.21	244.29	2711.86	34.82	1461.72	0	0	0	2837.32	-24.75	1756.53	2847.16	85.47	1746.66	2112.93	-40.38	1797.43	2425.9	60.74	1793.36	660.74	-321.76	78.22	1259.61	-313.91	80.02	652.89
9.38	3042.91	120.26	88.97	3002.01	111.37	90.66	2372.52	142.83	84.17	2376.8	150.57	144.74	2395.74	-82.2	66.98	2379.73	-75.43	85.52	2137.54	-96.41	48.1	2128.77	-77.72	256.94	2720.85	36.15	1462.36	0	0	0	2846.14	-22.3	1758.57	2855.86	87.89	1748.38	2112.93	-40.38	1797.43	2425.9	60.74	1793.36	660.78	-321.99	78.25	1259.61	-313.94	80.01	652.88
9.39	3042.83	120.27	88.75	3002.06	111.39	90.48	2372.52	142.83	84.17	2376.8	150.57	144.74	2404.58	-83.42	71.16	2388.55	-76.33	90.82	2137.54	-96.41	48.1	2149.92	-78.32	268.37	2729.64	37.37	1462.9	0	0	0	2855.15	-19.91	1760.53	2864.31	90.29	1750.09	2112.93	-40.38	1797.43	2425.9	60.74	1793.36	660.77	-321.77	78.29	1259.69	-314.03	79.92	652.81
9.4	3042.88	120.26	88.63	3002.13	111.24	90.33	2372.52	142.83	84.17	2376.8	150.57	144.74	2411.71	-85.9	72.47	2398.38	-77.64	96.5	2137.54	-96.41	48.1	2172.47	-79.03	278.53	2738.32	38.52	1463.43	0	0	0	2863.83	-17.56	1762.5	2872.84	92.63	1751.76	2112.93	-40.38	1797.43	2425.9	60.74	1793.36	660.78	-321.47	78.34	1259.65	-313.65	79.92	652.83
9.41	3042.92	119.73	88.49	3002.2	110.65	90.17	2372.52	142.83	84.17	2376.8	150.57	144.74	2427.98	-88.14	79.47	2407.23	-79.58	101.91	2137.54	-96.41	48.1	2196.44	-79.84	287.36	2746.14	39.59	1463.88	0	0	0	2871.4	-15.52	1764.23	2880.03	94.65	1753.21	2112.93	-40.38	1797.43	2425.9	60.74	1793.36	660.8	-321.9	78.31	1259.63	-313.61	80.01	652.9
9.42	3043	118.83	88.35	3002.28	111.63	90.12	2372.52	142.83	84.17	2376.8	150.57	144.74	2443.02	-90.34	87.79	2420.41	-81.34	109.21	2137.54	-96.41	48.1	2221.87	-80.77	294.8	2754.08	40.35	1464.4	0	0	0	2879.5	-13.49	1765.95	2887.62	96.71	1754.79	2112.93	-40.38	1797.43	2425.9	60.74	1793.36	660.78	-322.08	78.31	1259.89	-314.45	79.75	652.88
9.43	3042.93	120.3	88.23	3002.22	111.69	89.96	2372.52	142.83	84.17	2376.8	150.57	144.74	2457.03	-92.86	93.98	2437	-83.11	116.5	2137.54	-96.41	48.1	2248.79	-81.8	300.81	2763.41	41.21	1465.02	0	0	0	2889.54	-10.99	1768.03	2897.19	99.3	1756.77	2112.93	-40.38	1797.43	2425.9	60.74	1793.36	660.77	-321.8	78.28	1259.75	-314	79.86	652.92
9.44	3042.97	120.31	88.08	3002.36	111.7	89.94	2372.52	142.83	84.17	2376.8	150.57	144.74	2475.41	-94.73	100.53	2455.89	-84.53	123.23	2137.54	-96.41	48.1	2277.23	-82.95	305.31	2771.41	41.75	1465.58	0	0	0	2897.93	-8.95	1769.71	2905.11	101.35	1758.39	2112.93	-40.38	1797.43	2425.9	60.74	1793.36	660.77	-321.77	78.21	1259.7	-313.56	79.96	652.91
9.45	3043.09	120.29	88	3002.45	111.68	89.91	2372.52	142.83	84.17	2376.8	150.57	144.74	2495.77	-96	106.57	2476.29	-85.6	129.16	2137.54	-96.41	48.1	2307.21	-84.21	308.26	2779.29	42.2	1466.11	0	0	0	2906.32	-7	1771.32	2912.86	103.34	1760	2112.93	-40.38	1797.43	2425.9	60.74	1793.36	660.85	-321.76	78.07	1259.77	-314.35	79.81	652.95
9.46	3043.23	120.32	87.98	3002.51	111.71	89.88	2372.52	142.83	84.17	2376.8	150.57	144.74	2517.91	-96.93	111.9	2497.92	-86.43	134.13	2137.54	-96.41	48.1	2338.79	-85.6	309.6	2797.79	40.43	1467.25	0	0	0	2913.29	-5.34	1772.75	2919.61	105.05	1761.38	2112.93	-40.38	1797.43	2425.9	60.74	1793.36	660.76	-321.53	78.21	1259.65	-313.81	79.87	652.9
9.47	3043.32	120.32	87.92	3002.36	111.69	89.71	2372.52	142.83	84.17	2376.8	150.57	144.74	2541.08	-97.78	116.33	2520.85	-87.1	138.37	2137.54	-96.41	48.1	2371.98	-87.11	309.27	2796.15	42.79	1467.29	0	0	0	2920.66	-3.8	1774.16	2926.49	106.69	1762.91	2112.93	-40.38	1797.43	2425.9	60.74	1793.36	660.86	-321.85	78.24	1259.52	-313.99	80.13	652.85
9.48	3043.38	120.33	87.89	3002.65	111.7	89.85	2372.52	142.83	84.17	2376.8	150.57	144.74	2564.54	-98.64	119.53	2543.84	-87.79	141.24	2137.54	-96.41	48.1	2406.81	-88.75	307.22	2801.76	43.76	1467.75	0	0	0	2930.13	-1.85	1775.87	2934.91	108.72	1764.85	2112.93	-40.38	1797.43	2425.9	60.74	1793.36	660.9	-322.27	78.15	1259.68	-313.85	79.95	652.86
9.49	3043.39	120.36	87.85	3002.66	111.71	89.82	2372.52	142.83	84.17	2376.8	150.57	144.74	2588.56	-99.41	121.71	2567.58	-88.42	143.07	2137.54	-96.41	48.1	2443.33	-90.51	303.39	2808.88	44.49	1468.31	0	0	0	2937.87	-0.33	1777.26	2942.02	110.33	1766.45	2112.93	-40.38	1797.43	2425.9	60.74	1793.36	660.86	-322.06	78.19	1259.77	-314.21	79.89	652.87
9.5	3043.45	120.39	87.9	3002.74	111.74	89.83	2372.52	142.83	84.17	2376.8	150.57	144.74	2613.12	-100.26	122.8	2591.97	-89.17	143.91	2137.54	-96.41	48.1	2481.56	-92.41	297.73	2815.87	45.27	1468.86	0	0	0	2945.55	1.09	1778.56	2949.19	111.84	1768.03	2112.93	-40.38	1797.43	2425.9	60.74	1793.36	660.81	-321.9	78.16	1259.85	-313.86	79.79	652.89
9.51	3043.46	120.44	87.92	3002.72	111.8	89.79	2372.52	142.83	84.17	2376.8	150.57	144.74	2638.95	-101.31	123.48	2616.73	-90.15	143.78	2137.54	-96.41	48.1	2521.53	-94.45	290.18	2826	45.15	1469.89	0	0	0	2952.36	2.35	1779.67	2954.97	113.11	1769.43	2112.93	-40.38	1797.43	2425.9	60.74	1793.36	660.85	-321.82	78.13	1259.77	-314	79.9	652.87
9.52	3043.4	120.48	87.91	3002.63	111.88	89.75	2372.52	142.83	84.17	2376.8	150.57	144.74	2665.08	-102.78	123.12	2642.27	-91.53	142.83	2137.54	-96.41	48.1	2563.25	-96.62	280.69	2830.15	46.81	1469.83	0	0	0	2959.64	3.43	1780.8	2961.16	114.21	1770.97	2112.93	-40.38	1797.43	2425.9	60.74	1793.36	660.8	-322.05	78.17	1259.66	-313.72	79.95	652.89
9.53	3043.33	120.52	87.86	3002.62	111.95	89.77	2372.52	142.83	84.17	2376.8	150.57	144.74	2692.06	-104.81	122.24	2668.47	-93.34	141.15	2137.54	-96.41	48.1	2584.55	-97.74	275.45	2836.34	47.83	1470.07	0	0	0	2968.39	4.77	1782.24	2969.28	115.64	1772.85	2112.93	-40.38	1797.43	2425.9	60.74	1793.36	660.78	-321.98	78.26	1259.67	-314.09	79.95	652.86
9.54	3043.28	120.54	87.81	3002.44	111.99	89.66	2372.52	142.83	84.17	2376.8	150.57	144.74	2719.39	-107.51	120.61	2695.38	-95.75	138.86	2137.54	-96.41	48.1	2584.55	-97.74	275.45	2843.18	48.65	1470.35	0	0	0	2975.86	5.8	1783.44	2976.06	116.7	1774.43	2112.93	-40.38	1797.43	2425.9	60.74	1793.36	660.84	-322.21	78.15	1259.69	-313.79	79.93	652.88
9.55	3043.29	120.57	87.8	3002.38	112.01	89.63	2372.52	142.83	84.17	2376.8	150.57	144.74	2747.32	-110.98	118.6	2723.07	-98.78	136.21	2137.54	-96.41	48.1	2584.55	-97.74	275.45	2850.08	49.38	1470.64	0	0	0	2982.94	6.73	1784.65	2982.59	117.67	1776.02	2112.93	-40.38	1797.43	2425.9	60.74	1793.36	660.79	-321.84	78.18	1259.75	-313.77	79.89	652.89
9.56	3043.12	120.59	87.66	3002.28	112.04	89.53	2372.52	142.83	84.17	2376.8	150.57	144.74	2776.01	-115.03	116.51	2751.41	-102.49	133.31	2137.54	-96.41	48.1	2584.55	-97.74	275.45	2857.26	49.57	1471.29	0	0	0	2989.16	7.52	1785.68	2988.34	118.48	1777.35	2112.93	-40.38	1797.43	2425.9	60.74	1793.36	660.78	-322.09	78.03	1259.58	-313.38	80.09	652.88
9.57	3043.03	120.6	87.57	3002.3	112.1	89.55	2372.52	142.83	84.17	2376.8	150.57	144.74	2806.14	-119.49	114.85	2780.32	-106.82	130.28	2137.54	-96.41	48.1	2584.55	-97.74	275.45	2864.09	50.82	1471.32	0	0	0	2995.87	8.22	1786.74	2994.55	119.16	1778.86	2112.93	-40.38	1797.43	2425.9	60.74	1793.36	660.81	-322.08	78.14	1259.65	-313.64	80.03	652.9
9.58	3042.89	120.64	87.43	3002.44	112.1	89.61	2372.52	142.83	84.17	2376.8	150.57	144.74	2837.08	-124.35	113.36	2810.05	-111.61	127.34	2137.54	-96.41	48.1	2584.55	-97.74	275.45	2871.28	51.71	1471.55	0	0	0	3004.19	9.12	1788.06	3002.22	120.07	1780.77	2112.93	-40.38	1797.43	2425.9	60.74	1793.36	660.84	-322.03	78.12	1259.67	-313.74	79.99	652.93
9.59	3042.96	120.66	87.4	3002.42	112.17	89.53	2372.52	142.83	84.17	2376.8	150.57	144.74	2868.12	-129.7	112.02	2840.58	-116.82	124.68	2137.54	-96.41	48.1	2584.55	-97.74	275.45	2878.69	52.46	1471.85	0	0	0	3011.13	9.81	1789.2	3008.5	120.76	1782.47	2112.93	-40.38	1797.43	2425.9	60.74	1793.36	660.8	-321.95	78.17	1259.66	-313.57	79.94	652.99
9.6	3043.03	120.66	87.36	3002.58	112.19	89.6	2372.52	142.83	84.17	2376.8	150.57	144.74	2899.82	-135.37	110.98	2871.51	-122.47	122.16	2137.54	-96.41	48.1	2584.55	-97.74	275.45	2886.1	53.08	1472.11	0	0	0	3018.29	10.49	1790.35	3014.51	121.42	1784.2	2112.93	-40.38	1797.43	2425.9	60.74	1793.36	660.82	-322.03	78.07	1259.74	-314.07	79.81	652.94
9.61	3043.11	120.71	87.32	3002.68	112.22	89.61	2372.52	142.83	84.17	2376.8	150.57	144.74	2931.5	-141.49	110.13	2902.98	-128.47	120.02	2137.54	-96.41	48.1	2584.55	-97.74	275.45	2892.88	53.61	1472.36	0	0	0	3024.37	11.05	1791.37	3019.84	121.97	1785.64	2112.93	-40.38	1797.43	2425.9	60.74	1793.36	660.76	-321.64	78.27	1259.78	-314.12	79.84	652.84
9.62	3043.14	120.7	87.25	3002.61	112.27	89.54	2372.52	142.83	84.17	2376.8	150.57	144.74	2963.42	-147.98	109.78	2934.08	-134.85	117.88	2137.54	-96.41	48.1	2584.55	-97.74	275.45	2900.21	53.85	1472.49	0	0	0	3030.88	11.61	1792.64	3025.79	122.52	1787.23	2112.93	-40.38	1797.43	2425.9	60.74	1793.36	660.85	-321.83	78.19	1259.77	-313.87	79.89	652.88
9.63	3043.25	120.7	87.23	3002.71	112.29	89.57	2372.52	142.83	84.17	2376.8	150.57	144.74	2993.71	-155.36	108.75	2965.61	-141.58	116.42	2137.54	-96.41	48.1	2584.55	-97.74	275.45	2908.78	54.18	1472.65	0	0	0	3038.84	12.3	1794.2	3033.11	123.23	1789.23	2112.93	-40.38	1797.43	2425.9	60.74	1793.36	660.91	-322.28	78.1	1259.67	-314.07	79.94	652.9
9.64	3043.24	120.7	87.15	3002.74	112.3	89.53	2372.52	142.83	84.17	2376.8	150.57	144.74	3025.48	-163.05	109.22	2996.06	-148.78	114.66	2137.54	-96.41	48.1	2584.55	-97.74	275.45	2916.07	54.35	1472.72	0	0	0	3045.94	12.92	1795.51	3039.21	123.81	1790.95	2112.93	-40.38	1797.43	2425.9	60.74	1793.36	660.91	-322.53	78.09	1259.69	-313.87	79.89	652.91
9.65	3043.23	120.71	87.08	3002.8	112.36	89.54	2372.52	142.83	84.17	2376.8	150.57	144.74	3056.98	-171.11	110.13	3027.29	-156.08	113.87	2137.54	-96.41	48.1	2584.55	-97.74	275.45	2923.26	54.47	1472.74	0	0	0	3052.89	13.55	1796.84	3045.26	124.39	1792.77	2112.93	-40.38	1797.43	2425.9	60.74	1793.36	660.8	-321.42	78.32	1259.81	-313.93	79.78	652.87
9.66	3043.33	120.69	87.08	3002.98	112.37	89.63	2372.52	142.83	84.17	2376.8	150.57	144.74	3088.38	-179.27	111.36	3058.39	-163.5	113.72	2137.54	-96.41	48.1	2584.55	-97.74	275.45	2930.48	54.47	1472.69	0	0	0	3059.76	14.2	1798.16	3051.03	124.98	1794.61	2112.93	-40.38	1797.43	2425.9	60.74	1793.36	660.79	-321.86	78.3	1259.79	-314.28	79.87	652.89
9.67	3043.53	120.69	87.16	3003.11	112.42	89.71	2372.52	142.83	84.17	2376.8	150.57	144.74	3118.95	-187.3	112.43	3089.82	-170.61	114.15	2137.54	-96.41	48.1	2584.55	-97.74	275.45	2937.58	54.36	1472.59	0	0	0	3066.9	14.92	1799.46	3056.59	125.58	1796.43	2112.93	-40.38	1797.43	2425.9	60.74	1793.36	660.81	-321.94	78.32	1259.83	-314.01	79.84	652.89
9.68	3043.48	120.7	87.11	3002.92	112.43	89.56	2372.52	142.83	84.17	2376.8	150.57	144.74	3150.02	-194.51	114.35	3119.02	-177.52	114.26	2137.54	-96.41	48.1	2584.55	-97.74	275.45	2944.66	54.13	1472.46	0	0	0	3073.69	15.63	1800.81	3062.27	126.18	1798.19	2112.93	-40.38	1797.43	2425.9	60.74	1793.36	660.78	-322.15	78.19	1259.64	-313.68	79.99	652.93
9.69	3043.5	120.75	87.12	3002.97	112.5	89.58	2372.52	142.83	84.17	2376.8	150.57	144.74	3180.07	-201.22	115.7	3148.32	-183.76	115.13	2137.54	-96.41	48.1	2584.55	-97.74	275.45	2951.73	53.81	1472.33	0	0	0	3080.16	16.33	1802.2	3067.87	126.79	1799.9	2112.93	-40.38	1797.43	2425.9	60.74	1793.36	660.77	-322.06	78.15	1259.71	-313.75	79.98	652.86
9.7	3043.4	120.79	87.04	3003.09	112.56	89.62	2372.52	142.83	84.17	2376.8	150.57	144.74	3210.32	-207.34	118.42	3180.51	-190.53	115.78	2137.54	-96.41	48.1	2584.55	-97.74	275.45	2958.76	53.41	1472.18	0	0	0	3086.97	17.06	1803.48	3073.07	127.34	1801.63	2112.93	-40.38	1797.43	2425.9	60.74	1793.36	660.8	-321.73	78.08	1259.61	-313.58	80.06	652.84
9.71	3043.41	120.85	87.02	3003.1	112.63	89.58	2372.52	142.83	84.17	2376.8	150.57	144.74	3210.32	-207.34	118.42	3210.48	-195.96	118.23	2137.54	-96.41	48.1	2584.55	-97.74	275.45	2965.76	52.96	1471.96	0	0	0	3093.8	17.79	1804.69	3078.18	127.89	1803.39	2112.93	-40.38	1797.43	2425.9	60.74	1793.36	660.83	-322.19	78.08	1259.61	-313.63	79.98	652.8
9.72	3043.47	120.91	87.02	3003.19	112.7	89.57	2372.52	142.83	84.17	2376.8	150.57	144.74	3210.32	-207.34	118.42	3210.48	-195.96	118.23	2137.54	-96.41	48.1	2584.55	-97.74	275.45	2972.78	52.44	1471.71	0	0	0	3100.59	18.57	1805.87	3083.52	128.45	1805.06	2112.93	-40.38	1797.43	2425.9	60.74	1793.36	660.85	-322.21	78.04	1259.74	-313.81	79.83	652.77
9.73	3043.49	120.95	86.98	3003.12	112.75	89.47	2372.52	142.83	84.17	2376.8	150.57	144.74	3210.32	-207.34	118.42	3210.48	-195.96	118.23	2137.54	-96.41	48.1	2584.55	-97.74	275.45	2979.75	51.9	1471.37	0	0	0	3107.6	19.39	1807.03	3088.65	129.01	1806.75	2112.93	-40.38	1797.43	2425.9	60.74	1793.36	660.8	-321.88	78.23	1259.63	-313.71	80.01	652.84
9.74	3043.55	121.02	86.99	3003.16	112.84	89.47	2372.52	142.83	84.17	2376.8	150.57	144.74	3210.32	-207.34	118.42	3210.48	-195.96	118.23	2137.54	-96.41	48.1	2584.55	-97.74	275.45	2986.72	51.32	1470.94	0	0	0	3114.67	20.29	1808.18	3093.64	129.56	1808.44	2112.93	-40.38	1797.43	2425.9	60.74	1793.36	660.83	-321.95	78.25	1259.62	-313.63	80.05	652.9
9.75	3043.53	121.06	86.94	3003.13	112.95	89.38	2372.52	142.83	84.17	2376.8	150.57	144.74	3210.32	-207.34	118.42	3210.48	-195.96	118.23	2137.54	-96.41	48.1	2584.55	-97.74	275.45	2993.71	50.7	1470.46	0	0	0	3121.74	21.23	1809.35	3098.75	130.12	1810.12	2112.93	-40.38	1797.43	2425.9	60.74	1793.36	660.83	-321.73	78.21	1259.75	-314.1	79.89	652.89
9.76	3043.5	121.12	86.91	3003.08	113.06	89.32	2372.52	142.83	84.17	2376.8	150.57	144.74	3210.32	-207.34	118.42	3210.48	-195.96	118.23	2137.54	-96.41	48.1	2584.55	-97.74	275.45	3000.79	50.06	1469.88	0	0	0	3128.7	22.23	1810.53	3103.83	130.66	1811.75	2112.93	-40.38	1797.43	2425.9	60.74	1793.36	660.89	-322.01	78.06	1259.74	-314.02	79.92	652.81
9.77	3043.5	121.12	86.91	3003.08	113.06	89.32	2372.52	142.83	84.17	2376.8	150.57	144.74	3210.32	-207.34	118.42	3210.48	-195.96	118.23	2137.54	-96.41	48.1	2584.55	-97.74	275.45	3000.79	50.06	1469.88	0	0	0	3128.7	22.23	1810.53	3103.83	130.66	1811.75	2112.93	-40.38	1797.43	2425.9	60.74	1793.36	660.89	-322.01	78.06	1259.74	-314.02	79.92	652.81
[truncated: 35 more columns]
