# Supplementary material for: The impact of mobile phone use on where we look and how we walk when negotiating floor based obstacles
Source: PLoS One. 2017 Jun 30;12(6):e0179802. doi: 10.1371/journal.pone.0179802 (PMC5493336; doi:10.1371/journal.pone.0179802)
Supplement: S1 File — (ZIP) [file pone.0179802.s001.zip › Gait/PP13/a obs talk 1.txt]

CODAmotion Analysis Text
Codamotion Analysis Text Save of: JN obs talk 1.mdf
Time	Markers
Time	1:LTOE.X	1:LTOE.Y	1:LTOE.Z	2:L2nd.X	2:L2nd.Y	2:L2nd.Z	3:LHEE.X	3:LHEE.Y	3:LHEE.Z	4:LANK.X	4:LANK.Y	4:LANK.Z	5:RTOE.X	5:RTOE.Y	5:RTOE.Z	6:R2nd.X	6:R2nd.Y	6:R2nd.Z	7:RHEE.X	7:RHEE.Y	7:RHEE.Z	8:RANK.X	8:RANK.Y	8:RANK.Z	9:STRN.X	9:STRN.Y	9:STRN.Z	10:Marker 10.X	10:Marker 10.Y	10:Marker 10.Z	11:FRHD.X	11:FRHD.Y	11:FRHD.Z	12:FLHD.X	12:FLHD.Y	12:FLHD.Z	13:BRHD.X	13:BRHD.Y	13:BRHD.Z	14:BLHD.X	14:BLHD.Y	14:BLHD.Z	15:BLSTEP.X	15:BLSTEP.Y	15:BLSTEP.Z	16:FLSTEP.X	16:FLSTEP.Y	16:FLSTEP.Z	17:BRSTEP.X
(s)	(mm)	(mm)	(mm)	(mm)	(mm)	(mm)	(mm)	(mm)	(mm)	(mm)	(mm)	(mm)	(mm)	(mm)	(mm)	(mm)	(mm)	(mm)	(mm)	(mm)	(mm)	(mm)	(mm)	(mm)	(mm)	(mm)	(mm)	(mm)	(mm)	(mm)	(mm)	(mm)	(mm)	(mm)	(mm)	(mm)	(mm)	(mm)	(mm)	(mm)	(mm)	(mm)	(mm)	(mm)	(mm)	(mm)	(mm)	(mm)	(mm)
0	-3687.96	204.7	-31.83	-3681.76	209.67	-24.11	-3728.83	110.73	-45	-3770.32	110.03	-9.02	-3172.96	-38.07	-14.89	-4080.54	63.46	-21.44	-1803.14	54.05	477.2	-1782.37	36.41	465.72	-4219.86	160.36	1337.34	0	0	0	-3954.57	115.26	1694.01	-4236.21	71.98	1722.28	-981.18	167.43	1771.78	-3206.33	126.88	1291.87	497.66	-203.73	59.88	930.55	-194.35	62.95	469.96
0.01	-3687.96	204.7	-31.83	-3681.76	209.67	-24.11	-3728.83	110.73	-45	-3770.32	110.03	-9.02	-3172.96	-38.07	-14.89	-4080.54	63.46	-21.44	-1803.14	54.05	477.2	-1782.37	36.41	465.72	-4219.86	160.36	1337.34	0	0	0	-3954.57	115.26	1694.01	-4236.21	71.98	1722.28	-981.18	167.43	1771.78	-3206.33	126.88	1291.87	497.66	-203.73	59.88	930.55	-194.35	62.95	469.96
0.02	-3687.96	204.7	-31.83	-3681.76	209.67	-24.11	-3728.83	110.73	-45	-3770.32	110.03	-9.02	-3172.96	-38.07	-14.89	-4080.54	63.46	-21.44	-1803.14	54.05	477.2	-1782.37	36.41	465.72	-4219.86	160.36	1337.34	0	0	0	-3954.57	115.26	1694.01	-4236.21	71.98	1722.28	-981.18	167.43	1771.78	-3206.33	126.88	1291.87	497.66	-203.73	59.88	930.55	-194.35	62.95	469.96
0.03	-3687.96	204.7	-31.83	-3681.76	209.67	-24.11	-3728.95	110.73	-45	-3770.41	110.03	-9	-3172.96	-38.07	-14.89	-4080.54	63.46	-21.44	-1803.14	54.05	477.2	-1782.37	36.41	465.72	-4219.86	160.36	1337.34	0	0	0	-3954.57	115.26	1694.01	-4236.21	71.98	1722.28	-981.18	167.43	1771.78	-3207.23	126.92	1292.25	497.81	-203.8	59.89	930.87	-194.42	62.97	470.14
0.04	-3687.96	204.7	-31.83	-3681.76	209.67	-24.11	-3849.13	114.33	-43.84	-3862.42	116.54	9.74	-3172.96	-38.07	-14.89	-4080.54	63.46	-21.44	-1803.14	54.05	477.2	-1782.37	36.41	465.72	-4219.86	160.36	1337.34	0	0	0	-3954.57	115.26	1694.01	-4236.21	71.98	1722.28	-981.18	167.43	1771.78	-4113.42	163.64	1663.21	655.59	-268.23	78.83	1254.34	-261.93	84.75	649.19
0.05	-3687.96	204.7	-31.83	-3681.76	209.67	-24.11	-3805.34	114.41	-36.06	-3896.69	116.84	4.96	-3172.96	-38.07	-14.89	-4080.54	63.46	-21.44	-1803.14	54.05	477.2	-1782.37	36.41	465.72	-4219.86	160.36	1337.34	0	0	0	-3954.57	115.26	1694.01	-4236.21	71.98	1722.28	-981.18	167.43	1771.78	-4134.38	163.66	1663.45	655.84	-268.45	78.84	1254.34	-261.7	85.11	648.84
0.06	-3687.96	204.7	-31.83	-3681.76	209.67	-24.11	-3824.85	114.53	-38.92	-3865.3	118.6	11.77	-3172.96	-38.07	-14.89	-4080.54	63.46	-21.44	-1803.14	54.05	477.2	-1782.37	36.41	465.72	-4219.86	160.36	1337.34	0	0	0	-3954.57	115.26	1694.01	-4236.21	71.98	1722.28	-981.18	167.43	1771.78	-4136.87	162.33	1663.86	655.07	-268.81	78.54	1254.46	-261.66	85.24	648.26
0.07	-3687.96	204.7	-31.83	-3681.76	209.67	-24.11	-3827.33	115.53	-39.21	-3869.67	118.54	8.97	-3172.96	-38.07	-14.89	-4080.54	63.46	-21.44	-1803.14	54.05	477.2	-1782.37	36.41	465.72	-4219.86	160.36	1337.34	0	0	0	-3954.57	115.26	1694.01	-4236.21	71.98	1722.28	-981.18	167.43	1771.78	-4146.93	162.49	1665.08	654.61	-268.8	78.31	1253.83	-261.82	84.79	649.09
0.08	-3687.96	204.7	-31.83	-3681.76	209.67	-24.11	-3819.5	115.36	-39.44	-3855.13	116.81	9.7	-3172.96	-38.07	-14.89	-4080.54	63.46	-21.44	-1803.14	54.05	477.2	-1782.37	36.41	465.72	-4219.86	160.36	1337.34	0	0	0	-3954.57	115.26	1694.01	-4236.21	71.98	1722.28	-981.18	167.43	1771.78	-4140.34	163.32	1664.36	654.56	-268.57	78.46	1254.52	-261.64	84.99	648.24
0.09	-3687.96	204.7	-31.83	-3681.76	209.67	-24.11	-3810.09	114.95	-36.92	-3868.94	117.53	8.82	-3172.96	-38.07	-14.89	-4080.54	63.46	-21.44	-1803.14	54.05	477.2	-1782.37	36.41	465.72	-4219.86	160.36	1337.34	0	0	0	-3954.57	115.26	1694.01	-4236.21	71.98	1722.28	-981.18	167.43	1771.78	-4128.31	163.66	1663.96	655.5	-268.28	78.74	1254.67	-261.53	85.2	648.85
0.1	-3687.96	204.7	-31.83	-3681.76	209.67	-24.11	-3857.37	114.4	-44.77	-3841.73	116.94	13.38	-3172.96	-38.07	-14.89	-4080.54	63.46	-21.44	-1803.14	54.05	477.2	-1782.37	36.41	465.72	-4219.86	160.36	1337.34	0	0	0	-3954.57	115.26	1694.01	-4236.21	71.98	1722.28	-981.18	167.43	1771.78	-4136.39	163.63	1663.82	656.26	-268.25	79.03	1254.6	-261.75	85.09	648.37
0.11	-3687.96	204.7	-31.83	-3681.76	209.67	-24.11	-3840.68	115.84	-41.44	-3862.9	116.95	10.56	-3172.96	-38.07	-14.89	-4080.54	63.46	-21.44	-1803.14	54.05	477.2	-1782.37	36.41	465.72	-4219.86	160.36	1337.34	0	0	0	-3954.57	115.26	1694.01	-4236.21	71.98	1722.28	-981.18	167.43	1771.78	-4140.4	164.59	1664.1	656.27	-268.27	79.05	1254.4	-261.81	85.04	648.57
0.12	-3687.96	204.7	-31.83	-3681.76	209.67	-24.11	-3835.19	114.71	-41.4	-3880.73	118.29	6.76	-3172.96	-38.07	-14.89	-4080.54	63.46	-21.44	-1803.14	54.05	477.2	-1782.37	36.41	465.72	-4219.86	160.36	1337.34	0	0	0	-3954.57	115.26	1694.01	-4236.21	71.98	1722.28	-981.18	167.43	1771.78	-4134.9	163.79	1663.94	654.89	-268.33	78.57	1254.49	-261.69	84.94	648.22
0.13	-3687.96	204.7	-31.83	-3681.76	209.67	-24.11	-3821.8	114.16	-38.39	-3870.38	115.8	8.62	-3172.96	-38.07	-14.89	-4080.54	63.46	-21.44	-1803.14	54.05	477.2	-1782.37	36.41	465.72	-4219.86	160.36	1337.34	0	0	0	-3954.57	115.26	1694.01	-4236.21	71.98	1722.28	-981.18	167.43	1771.78	-4132.26	162.63	1663.62	655.12	-268.53	78.48	1254.5	-261.75	85.04	649.35
0.14	-3687.96	204.7	-31.83	-3681.76	209.67	-24.11	-3785.8	114.45	-32.98	-3850.5	117.59	10.77	-3172.96	-38.07	-14.89	-4080.54	63.46	-21.44	-1803.14	54.05	477.2	-1782.37	36.41	465.72	-4219.86	160.36	1337.34	0	0	0	-3954.57	115.26	1694.01	-4236.21	71.98	1722.28	-981.18	167.43	1771.78	-4142.76	163.41	1664.58	654.8	-268.66	78.37	1253.9	-261.76	84.79	648.91
0.15	-3687.96	204.7	-31.83	-3681.76	209.67	-24.11	-3833.37	115.61	-41.09	-3866.13	117.09	10.15	-3172.96	-38.07	-14.89	-4080.54	63.46	-21.44	-1803.14	54.05	477.2	-1782.37	36.41	465.72	-4219.86	160.36	1337.34	0	0	0	-3954.57	115.26	1694.01	-4236.21	71.98	1722.28	-981.18	167.43	1771.78	-4146.11	164.35	1664.53	655.49	-268.99	78.56	1254.53	-262.13	84.98	648.99
0.16	-3687.96	204.7	-31.83	-3681.76	209.67	-24.11	-3833.84	115.09	-41.83	-3862.64	116.45	10.55	-3172.96	-38.07	-14.89	-4080.54	63.46	-21.44	-1803.14	54.05	477.2	-1782.37	36.41	465.72	-4219.86	160.36	1337.34	0	0	0	-3954.57	115.26	1694.01	-4236.21	71.98	1722.28	-981.18	167.43	1771.78	-4144.59	164.3	1664.14	654.8	-268.55	78.43	1254.72	-261.71	84.99	648.68
0.17	-3687.96	204.7	-31.83	-3681.76	209.67	-24.11	-3845.31	114.24	-42.73	-3831.1	117.79	14.35	-3172.96	-38.07	-14.89	-4080.54	63.46	-21.44	-1803.14	54.05	477.2	-1782.37	36.41	465.72	-4219.86	160.36	1337.34	0	0	0	-3954.57	115.26	1694.01	-4236.21	71.98	1722.28	-981.18	167.43	1771.78	-4128.27	163.55	1663.58	654.43	-268.79	78.22	1254.21	-261.7	85.09	648.94
0.18	-3687.96	204.7	-31.83	-3681.76	209.67	-24.11	-3856.08	114.2	-45.15	-3874.25	117.94	8.18	-3172.96	-38.07	-14.89	-4080.54	63.46	-21.44	-1803.14	54.05	477.2	-1782.37	36.41	465.72	-4219.86	160.36	1337.34	0	0	0	-3954.57	115.26	1694.01	-4236.21	71.98	1722.28	-981.18	167.43	1771.78	-4120.92	163.58	1663.1	655.84	-268.29	78.75	1254.19	-261.67	85.07	649.01
0.19	-3687.96	204.7	-31.83	-3681.76	209.67	-24.11	-3834.16	116.35	-41.09	-3897.37	116.14	4.48	-3172.96	-38.07	-14.89	-4080.54	63.46	-21.44	-1803.14	54.05	477.2	-1782.37	36.41	465.72	-4219.86	160.36	1337.34	0	0	0	-3954.57	115.26	1694.01	-4236.21	71.98	1722.28	-981.18	167.43	1771.78	-4127.96	162.56	1663.14	655.46	-268.38	78.6	1253.87	-261.62	85.01	648.65
0.2	-3687.96	204.7	-31.83	-3681.76	209.67	-24.11	-3839.76	114.26	-42.4	-3873.08	117.61	8.13	-3172.96	-38.07	-14.89	-4080.54	63.46	-21.44	-1803.14	54.05	477.2	-1782.37	36.41	465.72	-4219.86	160.36	1337.34	0	0	0	-3954.57	115.26	1694.01	-4236.21	71.98	1722.28	-981.18	167.43	1771.78	-4144.13	162.57	1664.18	655.27	-268.9	78.42	1254.57	-261.97	85.15	649.02
0.21	-3687.96	204.7	-31.83	-3681.76	209.67	-24.11	-3849.05	114.76	-42.84	-3831.19	117.48	14.57	-3172.96	-38.07	-14.89	-4080.54	63.46	-21.44	-1803.14	54.05	477.2	-1782.37	36.41	465.72	-4219.86	160.36	1337.34	0	0	0	-3954.57	115.26	1694.01	-4236.21	71.98	1722.28	-981.18	167.43	1771.78	-4144.67	163.02	1664.17	655.32	-268.66	78.43	1254.02	-261.74	85.23	648.23
0.22	-3687.96	204.7	-31.83	-3681.76	209.67	-24.11	-3794.37	115.05	-35.15	-3869.86	117.08	8.69	-3172.96	-38.07	-14.89	-4080.54	63.46	-21.44	-1803.14	54.05	477.2	-1782.37	36.41	465.72	-4219.86	160.36	1337.34	0	0	0	-3954.57	115.26	1694.01	-4236.21	71.98	1722.28	-981.18	167.43	1771.78	-4130.12	162.73	1663.55	655.21	-268.6	78.48	1254.14	-261.75	84.99	648.16
0.23	-3687.96	204.7	-31.83	-3681.76	209.67	-24.11	-3859.01	114.17	-45.15	-3862.55	118.05	10.77	-3172.96	-38.07	-14.89	-4080.54	63.46	-21.44	-1803.14	54.05	477.2	-1782.37	36.41	465.72	-4219.86	160.36	1337.34	0	0	0	-3954.57	115.26	1694.01	-4236.21	71.98	1722.28	-981.18	167.43	1771.78	-4136.41	163.69	1664.1	654.68	-268.94	78.43	1254.42	-261.81	85.04	648.86
0.24	-3687.96	204.7	-31.83	-3681.76	209.67	-24.11	-3891.43	115.09	-50.38	-3868.64	115.67	7.91	-3172.96	-38.07	-14.89	-4080.54	63.46	-21.44	-1803.14	54.05	477.2	-1782.37	36.41	465.72	-4219.86	160.36	1337.34	0	0	0	-3954.57	115.26	1694.01	-4236.21	71.98	1722.28	-981.18	167.43	1771.78	-4140.68	164.12	1664.2	654.94	-268.65	78.58	1254.44	-261.67	85.17	648.45
0.25	-3687.96	204.7	-31.83	-3681.76	209.67	-24.11	-3867.34	115.83	-46.14	-3838.64	119.57	13.14	-3172.96	-38.07	-14.89	-4080.54	63.46	-21.44	-1803.14	54.05	477.2	-1782.37	36.41	465.72	-4219.86	160.36	1337.34	0	0	0	-3954.57	115.26	1694.01	-4236.21	71.98	1722.28	-981.18	167.43	1771.78	-4142.85	163.66	1664.19	655.44	-268.61	78.65	1255.01	-261.77	85.39	648.98
0.26	-3687.96	204.7	-31.83	-3681.76	209.67	-24.11	-3840.19	115.07	-42.72	-3850.66	116.27	11.4	-3172.96	-38.07	-14.89	-4080.54	63.46	-21.44	-1803.14	54.05	477.2	-1782.37	36.41	465.72	-4219.86	160.36	1337.34	0	0	0	-3954.57	115.26	1694.01	-4236.21	71.98	1722.28	-981.18	167.43	1771.78	-4154.47	163.42	1664.71	655.27	-268.54	78.73	1254.37	-261.93	85.11	649.56
0.27	-3687.96	204.7	-31.83	-3681.76	209.67	-24.11	-3830.94	116.07	-39.54	-3865.58	117.29	9.56	-3172.96	-38.07	-14.89	-4080.54	63.46	-21.44	-1803.14	54.05	477.2	-1782.37	36.41	465.72	-4219.86	160.36	1337.34	0	0	0	-3954.57	115.26	1694.01	-4236.21	71.98	1722.28	-981.18	167.43	1771.78	-4161	164.39	1664.76	654.35	-268.41	78.45	1254.08	-261.82	85.19	648.55
0.28	-3687.96	204.7	-31.83	-3681.76	209.67	-24.11	-3821.27	114	-39.03	-3877.85	117.56	7.15	-3172.96	-38.07	-14.89	-4080.54	63.46	-21.44	-1803.14	54.05	477.2	-1782.37	36.41	465.72	-4219.86	160.36	1337.34	0	0	0	-3954.57	115.26	1694.01	-4236.21	71.98	1722.28	-981.18	167.43	1771.78	-4147.72	163.85	1664.32	655.01	-268.71	78.46	1254.28	-261.94	85.11	648.78
0.29	-3687.96	204.7	-31.83	-3681.76	209.67	-24.11	-3801	115.25	-35.94	-3857.89	117.93	9.21	-3172.96	-38.07	-14.89	-4080.54	63.46	-21.44	-1803.14	54.05	477.2	-1782.37	36.41	465.72	-4219.86	160.36	1337.34	0	0	0	-3954.57	115.26	1694.01	-4236.21	71.98	1722.28	-981.18	167.43	1771.78	-4132.85	164.36	1664.9	655.04	-268.59	78.48	1254.55	-261.79	84.96	648.28
0.3	-3687.96	204.7	-31.83	-3681.76	209.67	-24.11	-3855.1	115.27	-44.45	-3830.3	116.93	15.49	-3172.96	-38.07	-14.89	-4080.54	63.46	-21.44	-1803.14	54.05	477.2	-1782.37	36.41	465.72	-4219.86	160.36	1337.34	0	0	0	-3954.57	115.26	1694.01	-4236.21	71.98	1722.28	-981.18	167.43	1771.78	-4110.36	164.52	1663.76	655.59	-268.56	78.76	1254.3	-261.9	85	648.9
0.31	-3687.96	204.7	-31.83	-3681.76	209.67	-24.11	-3847.29	113.58	-43.21	-3877.85	116.69	8.66	-3172.96	-38.07	-14.89	-4080.54	63.46	-21.44	-1803.14	54.05	477.2	-1782.37	36.41	465.72	-4219.86	160.36	1337.34	0	0	0	-3954.57	115.26	1694.01	-4236.21	71.98	1722.28	-981.18	167.43	1771.78	-4121.21	163.09	1663.51	655.78	-268.69	78.74	1254.7	-261.9	85.11	648.95
0.32	-3687.96	204.7	-31.83	-3681.76	209.67	-24.11	-3822.28	114.87	-40.08	-3892.59	116.06	6.49	-3172.96	-38.07	-14.89	-4080.54	63.46	-21.44	-1803.14	54.05	477.2	-1782.37	36.41	465.72	-4219.86	160.36	1337.34	0	0	0	-3954.57	115.26	1694.01	-4236.21	71.98	1722.28	-981.18	167.43	1771.78	-4146.89	164.17	1664	655.55	-268.69	78.56	1254.48	-261.92	85.07	648.24
0.33	-3687.96	204.7	-31.83	-3681.76	209.67	-24.11	-3859.97	115.39	-44.56	-3862.05	116.39	9.86	-3172.96	-38.07	-14.89	-4080.54	63.46	-21.44	-1803.14	54.05	477.2	-1782.37	36.41	465.72	-4219.86	160.36	1337.34	0	0	0	-3954.57	115.26	1694.01	-4236.21	71.98	1722.28	-981.18	167.43	1771.78	-4132.69	165.27	1663.51	655.07	-268.77	78.49	1254.03	-262.09	85.05	648.83
0.34	-3687.96	204.7	-31.83	-3681.76	209.67	-24.11	-3845.87	114.55	-43.03	-3868.67	116.22	10.12	-3172.96	-38.07	-14.89	-4080.54	63.46	-21.44	-1803.14	54.05	477.2	-1782.37	36.41	465.72	-4219.86	160.36	1337.34	0	0	0	-3954.57	115.26	1694.01	-4236.21	71.98	1722.28	-981.18	167.43	1771.78	-4126.11	164.97	1664.25	655.86	-268.67	78.8	1254.21	-261.99	85.04	648.71
0.35	-3687.96	204.7	-31.83	-3681.76	209.67	-24.11	-3841.34	115.31	-41.83	-3831.67	116.94	14.38	-3172.96	-38.07	-14.89	-4080.54	63.46	-21.44	-1803.14	54.05	477.2	-1782.37	36.41	465.72	-4219.86	160.36	1337.34	0	0	0	-3954.57	115.26	1694.01	-4236.21	71.98	1722.28	-981.18	167.43	1771.78	-4139.26	164.5	1664.89	655.88	-268.61	78.91	1254.22	-261.67	85.24	649.45
0.36	-3687.96	204.7	-31.83	-3681.76	209.67	-24.11	-3877.82	115.19	-48.5	-3859.25	117.21	11.15	-3172.96	-38.07	-14.89	-4080.54	63.46	-21.44	-1803.14	54.05	477.2	-1782.37	36.41	465.72	-4219.86	160.36	1337.34	0	0	0	-3954.57	115.26	1694.01	-4236.21	71.98	1722.28	-981.18	167.43	1771.78	-4134.56	164.68	1664.55	655.5	-268.36	78.92	1253.69	-261.62	85.08	649.01
0.37	-3687.96	204.7	-31.83	-3681.76	209.67	-24.11	-3840.24	114.5	-41.56	-3865.39	116.87	9.86	-3172.96	-38.07	-14.89	-4080.54	63.46	-21.44	-1803.14	54.05	477.2	-1782.37	36.41	465.72	-4219.86	160.36	1337.34	0	0	0	-3954.57	115.26	1694.01	-4236.21	71.98	1722.28	-981.18	167.43	1771.78	-4145.81	163.81	1665.2	655.74	-268.38	78.8	1254.25	-261.71	85.23	649.16
0.38	-3687.96	204.7	-31.83	-3681.76	209.67	-24.11	-3810.72	114.55	-36.89	-3849.26	116.91	12.05	-3172.96	-38.07	-14.89	-4080.54	63.46	-21.44	-1803.14	54.05	477.2	-1782.37	36.41	465.72	-4219.86	160.36	1337.34	0	0	0	-3954.57	115.26	1694.01	-4236.21	71.98	1722.28	-981.18	167.43	1771.78	-4146.51	165.86	1664.78	655.8	-268.4	78.88	1254.45	-261.4	85.26	649.77
0.39	-3687.96	204.7	-31.83	-3681.76	209.67	-24.11	-3837.97	114.68	-42.01	-3862.7	117.25	10.7	-3172.96	-38.07	-14.89	-4080.54	63.46	-21.44	-1803.14	54.05	477.2	-1782.37	36.41	465.72	-4219.86	160.36	1337.34	0	0	0	-3954.57	115.26	1694.01	-4236.21	71.98	1722.28	-981.18	167.43	1771.78	-4137.88	164.31	1664.73	655.62	-268.35	78.55	1254.05	-261.66	85.11	648.02
0.4	-3687.96	204.7	-31.83	-3681.76	209.67	-24.11	-3836.01	114.34	-41.49	-3875.02	117.68	8.88	-3172.96	-38.07	-14.89	-4080.54	63.46	-21.44	-1803.14	54.05	477.2	-1782.37	36.41	465.72	-4219.86	160.36	1337.34	0	0	0	-3954.57	115.26	1694.01	-4236.21	71.98	1722.28	-981.18	167.43	1771.78	-4125.89	164.02	1663.95	655.54	-268.58	78.7	1254.78	-261.93	85.37	648.35
0.41	-3687.96	204.7	-31.83	-3681.76	209.67	-24.11	-3824.33	114.32	-39.46	-3878.04	118.04	8.41	-3172.96	-38.07	-14.89	-4080.54	63.46	-21.44	-1803.14	54.05	477.2	-1782.37	36.41	465.72	-4219.86	160.36	1337.34	0	0	0	-3954.57	115.26	1694.01	-4236.21	71.98	1722.28	-981.18	167.43	1771.78	-4140.93	165.77	1664.59	655.16	-268.65	78.65	1254.56	-261.99	85.25	648.98
0.42	-3687.96	204.7	-31.83	-3681.76	209.67	-24.11	-3844.25	113.54	-43.87	-3849	117.87	12.1	-3172.96	-38.07	-14.89	-4080.54	63.46	-21.44	-1803.14	54.05	477.2	-1782.37	36.41	465.72	-4219.86	160.36	1337.34	0	0	0	-3954.57	115.26	1694.01	-4236.21	71.98	1722.28	-981.18	167.43	1771.78	-4122.6	165.24	1663.68	655.5	-268.42	78.62	1254.33	-261.74	85.04	649.06
0.43	-3687.96	204.7	-31.83	-3681.76	209.67	-24.11	-3862.84	114.78	-44.89	-3872	117.87	8.03	-3172.96	-38.07	-14.89	-4080.54	63.46	-21.44	-1803.14	54.05	477.2	-1782.37	36.41	465.72	-4219.86	160.36	1337.34	0	0	0	-3954.57	115.26	1694.01	-4236.21	71.98	1722.28	-981.18	167.43	1771.78	-4135.7	165.3	1664.11	655.4	-268.21	78.61	1254.11	-261.61	85.26	648.36
0.44	-3687.96	204.7	-31.83	-3681.76	209.67	-24.11	-3841.74	114.46	-41.3	-3872.84	116.35	7.87	-3172.96	-38.07	-14.89	-4080.54	63.46	-21.44	-1803.14	54.05	477.2	-1782.37	36.41	465.72	-4219.86	160.36	1337.34	0	0	0	-3954.57	115.26	1694.01	-4236.21	71.98	1722.28	-981.18	167.43	1771.78	-4128.9	165.65	1664.79	655.61	-268.46	78.58	1254.03	-261.79	84.99	649.14
0.45	-3687.96	204.7	-31.83	-3681.76	209.67	-24.11	-3836.91	114.58	-40.73	-3867.03	117.33	9.83	-3172.96	-38.07	-14.89	-4080.54	63.46	-21.44	-1803.14	54.05	477.2	-1782.37	36.41	465.72	-4219.86	160.36	1337.34	0	0	0	-3954.57	115.26	1694.01	-4236.21	71.98	1722.28	-981.18	167.43	1771.78	-4141.05	166.16	1665.21	654.81	-268.26	78.55	1254.36	-261.95	85.12	648.8
0.46	-3687.96	204.7	-31.83	-3681.76	209.67	-24.11	-3834.11	113.41	-40.84	-3830.84	117.06	14.44	-3172.96	-38.07	-14.89	-4080.54	63.46	-21.44	-1803.14	54.05	477.2	-1782.37	36.41	465.72	-4219.86	160.36	1337.34	0	0	0	-3954.57	115.26	1694.01	-4236.21	71.98	1722.28	-981.18	167.43	1771.78	-4158.86	165.87	1664.48	655.16	-268.48	78.52	1254.62	-262.28	85.21	648.39
0.47	-3687.96	204.7	-31.83	-3681.76	209.67	-24.11	-3817.62	114.96	-37.91	-3876.11	117.65	9.03	-3172.96	-38.07	-14.89	-4080.54	63.46	-21.44	-1803.14	54.05	477.2	-1782.37	36.41	465.72	-4219.86	160.36	1337.34	0	0	0	-3954.57	115.26	1694.01	-4236.21	71.98	1722.28	-981.18	167.43	1771.78	-4132.71	166.08	1663.91	655.65	-268.63	78.77	1254.49	-262.02	85	648.91
0.48	-3687.96	204.7	-31.83	-3681.76	209.67	-24.11	-3855.52	115	-45.06	-3880.27	117.27	7.96	-3172.96	-38.07	-14.89	-4080.54	63.46	-21.44	-1803.14	54.05	477.2	-1782.37	36.41	465.72	-4219.86	160.36	1337.34	0	0	0	-3954.57	115.26	1694.01	-4236.21	71.98	1722.28	-981.18	167.43	1771.78	-4136.22	165.22	1663.62	654.42	-268.45	78.42	1254.78	-261.78	85.17	647.61
0.49	-3687.96	204.7	-31.83	-3681.76	209.67	-24.11	-3856.59	114.98	-44.16	-3854.31	117.52	11.59	-3172.96	-38.07	-14.89	-4080.54	63.46	-21.44	-1803.14	54.05	477.2	-1782.37	36.41	465.72	-4219.86	160.36	1337.34	0	0	0	-3954.57	115.26	1694.01	-4236.21	71.98	1722.28	-981.18	167.43	1771.78	-4137.6	165.88	1663.47	654.69	-268.48	78.4	1254.5	-261.57	85.21	648.15
0.5	-3687.96	204.7	-31.83	-3681.76	209.67	-24.11	-3822.67	115.81	-38.85	-3833.52	117.11	14.79	-3172.96	-38.07	-14.89	-4080.54	63.46	-21.44	-1803.14	54.05	477.2	-1782.37	36.41	465.72	-4219.86	160.36	1337.34	0	0	0	-3954.57	115.26	1694.01	-4236.21	71.98	1722.28	-981.18	167.43	1771.78	-4116.75	166.74	1662.47	654.94	-268.72	78.56	1254.13	-261.88	85.08	648.58
0.51	-3687.96	204.7	-31.83	-3681.76	209.67	-24.11	-3825.22	114.39	-38.58	-3848.95	117.14	12.67	-3172.96	-38.07	-14.89	-4080.54	63.46	-21.44	-1803.14	54.05	477.2	-1782.37	36.41	465.72	-4219.86	160.36	1337.34	0	0	0	-3954.57	115.26	1694.01	-4236.21	71.98	1722.28	-981.18	167.43	1771.78	-4146.86	167.15	1663.69	655.23	-268.55	78.53	1254.22	-262.25	84.93	649.09
0.52	-3687.96	204.7	-31.83	-3681.76	209.67	-24.11	-3844.26	115.49	-44.13	-3856.01	116.72	11.9	-3172.96	-38.07	-14.89	-4080.54	63.46	-21.44	-1803.14	54.05	477.2	-1782.37	36.41	465.72	-4219.86	160.36	1337.34	0	0	0	-3954.57	115.26	1694.01	-4236.21	71.98	1722.28	-981.18	167.43	1771.78	-4137.06	166.68	1664.32	654.66	-268.5	78.43	1254.52	-261.73	85.24	649
0.53	-3687.96	204.7	-31.83	-3681.76	209.67	-24.11	-3855	114.05	-45.72	-3846.35	117.38	14.35	-3172.96	-38.07	-14.89	-4080.54	63.46	-21.44	-1803.14	54.05	477.2	-1782.37	36.41	465.72	-4219.86	160.36	1337.34	0	0	0	-3954.57	115.26	1694.01	-4236.21	71.98	1722.28	-981.18	167.43	1771.78	-4135.35	166.62	1663.91	656.07	-268.07	78.84	1254.54	-261.81	85.32	649.06
0.54	-3687.96	204.7	-31.83	-3681.76	209.67	-24.11	-3825.39	115.43	-39.57	-3872.61	116.53	10.66	-3172.96	-38.07	-14.89	-4080.54	63.46	-21.44	-1803.14	54.05	477.2	-1782.37	36.41	465.72	-4219.86	160.36	1337.34	0	0	0	-3954.57	115.26	1694.01	-4236.21	71.98	1722.28	-981.18	167.43	1771.78	-4147.6	168.17	1664.59	655.79	-268.65	78.86	1254.39	-262.2	84.92	649.12
0.55	-3687.96	204.7	-31.83	-3681.76	209.67	-24.11	-3827.3	114.15	-39.47	-3849.93	116.63	13.32	-3172.96	-38.07	-14.89	-4080.54	63.46	-21.44	-1803.14	54.05	477.2	-1782.37	36.41	465.72	-4219.86	160.36	1337.34	0	0	0	-3954.57	115.26	1694.01	-4236.21	71.98	1722.28	-981.18	167.43	1771.78	-4142.64	168.22	1664.49	654.76	-268.61	78.34	1254.34	-262.38	84.89	649.17
0.56	-3687.96	204.7	-31.83	-3681.76	209.67	-24.11	-3833.4	113.34	-39.24	-3878.65	117.31	7.77	-3172.96	-38.07	-14.89	-4080.54	63.46	-21.44	-1803.14	54.05	477.2	-1782.37	36.41	465.72	-4219.86	160.36	1337.34	0	0	0	-3954.57	115.26	1694.01	-4236.21	71.98	1722.28	-981.18	167.43	1771.78	-4143.22	167.66	1663.88	655.67	-268.2	78.79	1254.58	-261.67	85.23	648.04
0.57	-3687.96	204.7	-31.83	-3681.76	209.67	-24.11	-3836.82	114.12	-41.74	-3878.01	117.27	8.08	-3172.96	-38.07	-14.89	-4080.54	63.46	-21.44	-1803.14	54.05	477.2	-1782.37	36.41	465.72	-4219.86	160.36	1337.34	0	0	0	-3954.57	115.26	1694.01	-4236.21	71.98	1722.28	-981.18	167.43	1771.78	-4130.93	168.2	1663.26	655.47	-268.24	78.69	1254.52	-261.76	85.04	648.24
0.58	-3687.96	204.7	-31.83	-3681.76	209.67	-24.11	-3846.04	115.17	-42.2	-3876.04	117.96	9.3	-3172.96	-38.07	-14.89	-4080.54	63.46	-21.44	-1803.14	54.05	477.2	-1782.37	36.41	465.72	-4219.86	160.36	1337.34	0	0	0	-3954.57	115.26	1694.01	-4236.21	71.98	1722.28	-981.18	167.43	1771.78	-4129.57	169.05	1663.21	654.54	-268.58	78.29	1254.05	-261.99	84.82	648.33
0.59	-3687.96	204.7	-31.83	-3681.76	209.67	-24.11	-3823.1	115.83	-37.81	-3841.02	118.16	14.47	-3172.96	-38.07	-14.89	-4080.54	63.46	-21.44	-1803.14	54.05	477.2	-1782.37	36.41	465.72	-4219.86	160.36	1337.34	0	0	0	-3954.57	115.26	1694.01	-4236.21	71.98	1722.28	-981.18	167.43	1771.78	-4151.9	170.26	1664.3	654.12	-268.73	78.05	1253.72	-262.1	84.73	648.58
0.6	-3687.96	204.7	-31.83	-3681.76	209.67	-24.11	-3817.93	114.09	-37.65	-3879.67	117.53	7.82	-3172.96	-38.07	-14.89	-4080.54	63.46	-21.44	-1803.14	54.05	477.2	-1782.37	36.41	465.72	-4219.86	160.36	1337.34	0	0	0	-3954.57	115.26	1694.01	-4236.21	71.98	1722.28	-981.18	167.43	1771.78	-4148.87	169.64	1664.22	656.03	-268.47	78.84	1254.45	-261.97	84.87	648.86
0.61	-3687.96	204.7	-31.83	-3681.76	209.67	-24.11	-3839.59	113.68	-41.24	-3865.05	118.1	9.66	-3172.96	-38.07	-14.89	-4080.54	63.46	-21.44	-1803.14	54.05	477.2	-1782.37	36.41	465.72	-4219.86	160.36	1337.34	0	0	0	-3954.57	115.26	1694.01	-4236.21	71.98	1722.28	-981.18	167.43	1771.78	-4150.46	169.16	1664.9	655.23	-268.75	78.68	1254.32	-261.64	85.09	648.78
0.62	-3687.96	204.7	-31.83	-3681.76	209.67	-24.11	-3833.75	114.08	-39.52	-3852.77	116.87	13.52	-3172.96	-38.07	-14.89	-4080.54	63.46	-21.44	-1803.14	54.05	477.2	-1782.37	36.41	465.72	-4219.86	160.36	1337.34	0	0	0	-3954.57	115.26	1694.01	-4236.21	71.98	1722.28	-981.18	167.43	1771.78	-4141.64	169.47	1664.38	654.88	-268.39	78.7	1254.92	-261.86	85.16	649.25
0.63	-3687.96	204.7	-31.83	-3681.76	209.67	-24.11	-3828.17	115.33	-39.93	-3862.46	117.23	10.11	-3172.96	-38.07	-14.89	-4080.54	63.46	-21.44	-1803.14	54.05	477.2	-1782.37	36.41	465.72	-4219.86	160.36	1337.34	0	0	0	-3954.57	115.26	1694.01	-4236.21	71.98	1722.28	-981.18	167.43	1771.78	-4121.97	169.22	1663.48	656.14	-268.22	78.86	1255.08	-262.2	85.14	648.61
0.64	-3687.96	204.7	-31.83	-3681.76	209.67	-24.11	-3851.58	114.39	-43.42	-3880.43	117.13	7.81	-3172.96	-38.07	-14.89	-4080.54	63.46	-21.44	-1803.14	54.05	477.2	-1782.37	36.41	465.72	-4219.86	160.36	1337.34	0	0	0	-3954.57	115.26	1694.01	-4236.21	71.98	1722.28	-981.18	167.43	1771.78	-4131.2	170.72	1663.37	656.36	-268.13	79.02	1255.03	-261.72	85.37	648.49
0.65	-3687.96	204.7	-31.83	-3681.76	209.67	-24.11	-3809.85	113.72	-37.87	-3884.11	116.84	7.9	-3172.96	-38.07	-14.89	-4080.54	63.46	-21.44	-1803.14	54.05	477.2	-1782.37	36.41	465.72	-4219.86	160.36	1337.34	0	0	0	-3954.57	115.26	1694.01	-4236.21	71.98	1722.28	-981.18	167.43	1771.78	-4154.83	171.35	1664.39	655.55	-268.5	78.68	1254.28	-261.85	84.94	647.76
0.66	-3687.96	204.7	-31.83	-3681.76	209.67	-24.11	-3840.63	114.29	-41.01	-3875.42	117.07	7.27	-3172.96	-38.07	-14.89	-4080.54	63.46	-21.44	-1803.14	54.05	477.2	-1782.37	36.41	465.72	-4219.86	160.36	1337.34	0	0	0	-3954.57	115.26	1694.01	-4236.21	71.98	1722.28	-981.18	167.43	1771.78	-4131.4	171.19	1664.05	655.64	-268.64	78.7	1254.39	-261.83	84.83	648.69
0.67	-3687.96	204.7	-31.83	-3681.76	209.67	-24.11	-3845.41	114.47	-42.71	-3878.21	116.96	9.43	-3172.96	-38.07	-14.89	-4080.54	63.46	-21.44	-1803.14	54.05	477.2	-1782.37	36.41	465.72	-4219.86	160.36	1337.34	0	0	0	-3954.57	115.26	1694.01	-4236.21	71.98	1722.28	-981.18	167.43	1771.78	-4125.29	171.29	1663.16	655.09	-268.33	78.4	1254.09	-262.06	84.91	648.45
0.68	-3687.96	204.7	-31.83	-3681.76	209.67	-24.11	-3819.62	114.53	-37.26	-3844.99	116.37	13.41	-3172.96	-38.07	-14.89	-4080.54	63.46	-21.44	-1803.14	54.05	477.2	-1782.37	36.41	465.72	-4219.86	160.36	1337.34	0	0	0	-3954.57	115.26	1694.01	-4236.21	71.98	1722.28	-981.18	167.43	1771.78	-4155.56	172.01	1664.22	654.9	-268.58	78.58	1254.57	-261.73	85.15	647.56
0.69	-3687.96	204.7	-31.83	-3681.76	209.67	-24.11	-3835.62	115.57	-41.08	-3838.37	117.32	15	-3172.96	-38.07	-14.89	-4080.54	63.46	-21.44	-1803.14	54.05	477.2	-1782.37	36.41	465.72	-4219.86	160.36	1337.34	0	0	0	-3954.57	115.26	1694.01	-4236.21	71.98	1722.28	-981.18	167.43	1771.78	-4142.1	171.25	1664.48	655.31	-268.43	78.52	1254.57	-261.92	84.98	649.1
0.7	-3687.96	204.7	-31.83	-3681.76	209.67	-24.11	-3838.78	115.25	-40.32	-3878.94	116.41	7.88	-3172.96	-38.07	-14.89	-4080.54	63.46	-21.44	-1803.14	54.05	477.2	-1782.37	36.41	465.72	-4219.86	160.36	1337.34	0	0	0	-3954.57	115.26	1694.01	-4236.21	71.98	1722.28	-981.18	167.43	1771.78	-4135.44	171.54	1664.31	655.54	-268.77	78.65	1255.27	-262	85.19	649.26
0.71	-3687.96	204.7	-31.83	-3681.76	209.67	-24.11	-3832.84	113.74	-41.16	-3857.15	117.51	12.18	-3172.96	-38.07	-14.89	-4080.54	63.46	-21.44	-1803.14	54.05	477.2	-1782.37	36.41	465.72	-4219.86	160.36	1337.34	0	0	0	-3954.57	115.26	1694.01	-4236.21	71.98	1722.28	-981.18	167.43	1771.78	-4164.92	172.8	1665.02	655.27	-268.28	78.62	1254.75	-261.93	85.04	648.31
0.72	-3687.96	204.7	-31.83	-3681.76	209.67	-24.11	-3822.79	115.25	-38.79	-3882.57	116.66	9.2	-3172.96	-38.07	-14.89	-4080.54	63.46	-21.44	-1803.14	54.05	477.2	-1782.37	36.41	465.72	-4219.86	160.36	1337.34	0	0	0	-3954.57	115.26	1694.01	-4236.21	71.98	1722.28	-981.18	167.43	1771.78	-4142.78	173.73	1663.89	654.95	-268.36	78.48	1254.41	-261.93	84.95	648.95
0.73	-3687.96	204.7	-31.83	-3681.76	209.67	-24.11	-3839.42	114.98	-41.31	-3848.26	117.94	12.67	-3172.96	-38.07	-14.89	-4080.54	63.46	-21.44	-1803.14	54.05	477.2	-1782.37	36.41	465.72	-4219.86	160.36	1337.34	0	0	0	-3954.57	115.26	1694.01	-4236.21	71.98	1722.28	-981.18	167.43	1771.78	-4149.54	174.51	1664.19	655.74	-268.55	78.63	1254.68	-262.05	85.06	649.81
0.74	-3687.96	204.7	-31.83	-3681.76	209.67	-24.11	-3835.37	114.97	-40.95	-3869.75	116.52	10.07	-3172.96	-38.07	-14.89	-4080.54	63.46	-21.44	-1803.14	54.05	477.2	-1782.37	36.41	465.72	-4219.86	160.36	1337.34	0	0	0	-3954.57	115.26	1694.01	-4236.21	71.98	1722.28	-981.18	167.43	1771.78	-4171.6	174.18	1665.17	655.27	-268.35	78.6	1254.73	-262.22	84.83	648.87
0.75	-3687.96	204.7	-31.83	-3681.76	209.67	-24.11	-3828.48	114.78	-40.04	-3834.47	118.38	15.8	-3172.96	-38.07	-14.89	-4080.54	63.46	-21.44	-1803.14	54.05	477.2	-1782.37	36.41	465.72	-4219.86	160.36	1337.34	0	0	0	-3954.57	115.26	1694.01	-4236.21	71.98	1722.28	-981.18	167.43	1771.78	-4152.45	174.59	1664.59	655.01	-268.41	78.52	1254.53	-261.81	85.02	648.2
0.76	-3687.96	204.7	-31.83	-3681.76	209.67	-24.11	-3847.02	114.22	-42.14	-3855.13	117.03	11.89	-3172.96	-38.07	-14.89	-4080.54	63.46	-21.44	-1803.14	54.05	477.2	-1782.37	36.41	465.72	-4219.86	160.36	1337.34	0	0	0	-3954.57	115.26	1694.01	-4236.21	71.98	1722.28	-981.18	167.43	1771.78	-4154.4	174.53	1664.81	655.97	-268.3	78.84	1254.18	-261.93	84.94	647.94
0.77	-3687.96	204.7	-31.83	-3681.76	209.67	-24.11	-3844.96	114.93	-42.97	-3864.1	118.44	12.13	-3172.96	-38.07	-14.89	-4080.54	63.46	-21.44	-1803.14	54.05	477.2	-1782.37	36.41	465.72	-4219.86	160.36	1337.34	0	0	0	-3954.57	115.26	1694.01	-4236.21	71.98	1722.28	-981.18	167.43	1771.78	-4154.09	175.45	1664.77	655.64	-268.43	78.77	1255.06	-261.77	85.19	648.17
0.78	-3687.96	204.7	-31.83	-3681.76	209.67	-24.11	-3835.09	114.4	-40	-3900.38	118.12	5.34	-3172.96	-38.07	-14.89	-4080.54	63.46	-21.44	-1803.14	54.05	477.2	-1782.37	36.41	465.72	-4219.86	160.36	1337.34	0	0	0	-3954.57	115.26	1694.01	-4236.21	71.98	1722.28	-981.18	167.43	1771.78	-4147.71	176.75	1664.81	655.42	-268.42	78.74	1254.77	-261.88	85.22	648.67
0.79	-3687.96	204.7	-31.83	-3681.76	209.67	-24.11	-3834.92	113.2	-41.35	-3846.06	117.67	15.72	-3172.96	-38.07	-14.89	-4080.54	63.46	-21.44	-1803.14	54.05	477.2	-1782.37	36.41	465.72	-4219.86	160.36	1337.34	0	0	0	-3954.57	115.26	1694.01	-4236.21	71.98	1722.28	-981.18	167.43	1771.78	-4168.7	176.74	1665.16	654.65	-268.52	78.43	1253.87	-262.24	84.89	649.02
0.8	-3687.96	204.7	-31.83	-3681.76	209.67	-24.11	-3831.61	114.36	-39.83	-3876.02	116.73	11.44	-3172.96	-38.07	-14.89	-4080.54	63.46	-21.44	-1803.14	54.05	477.2	-1782.37	36.41	465.72	-4219.86	160.36	1337.34	0	0	0	-3954.57	115.26	1694.01	-4236.21	71.98	1722.28	-981.18	167.43	1771.78	-4153.72	177.59	1665.09	654.33	-268.44	78.36	1254.75	-261.95	85.07	649.24
0.81	-3687.96	204.7	-31.83	-3681.76	209.67	-24.11	-3834.12	113.52	-39.33	-3865.16	117.82	11.24	-3172.96	-38.07	-14.89	-4080.54	63.46	-21.44	-1803.14	54.05	477.2	-1782.37	36.41	465.72	-4219.86	160.36	1337.34	0	0	0	-3954.57	115.26	1694.01	-4236.21	71.98	1722.28	-981.18	167.43	1771.78	-4139.74	177.99	1664.38	655.91	-268.19	78.77	1254.94	-261.93	85.18	647.79
0.82	-3687.96	204.7	-31.83	-3681.76	209.67	-24.11	-3840.57	114.99	-41.6	-3861.25	117.48	12.3	-3172.96	-38.07	-14.89	-4080.54	63.46	-21.44	-1803.14	54.05	477.2	-1782.37	36.41	465.72	-4219.86	160.36	1337.34	0	0	0	-3954.57	115.26	1694.01	-4236.21	71.98	1722.28	-981.18	167.43	1771.78	-4158.95	178.13	1664.91	655.56	-268.13	78.72	1254.94	-262.18	85.09	648.68
0.83	-3687.96	204.7	-31.83	-3681.76	209.67	-24.11	-3852.54	115.59	-41.84	-3880.71	116.74	8.49	-3172.96	-38.07	-14.89	-4080.54	63.46	-21.44	-1803.14	54.05	477.2	-1782.37	36.41	465.72	-4219.86	160.36	1337.34	0	0	0	-3954.57	115.26	1694.01	-4236.21	71.98	1722.28	-981.18	167.43	1771.78	-4152.52	179.25	1665.47	654.41	-268.49	78.47	1254.18	-261.93	85.09	649.1
0.84	-3687.96	204.7	-31.83	-3681.76	209.67	-24.11	-3814.36	114.42	-35.78	-3857.38	116.57	12.77	-3172.96	-38.07	-14.89	-4080.54	63.46	-21.44	-1803.14	54.05	477.2	-1782.37	36.41	465.72	-4219.86	160.36	1337.34	0	0	0	-3954.57	115.26	1694.01	-4236.21	71.98	1722.28	-981.18	167.43	1771.78	-4155.94	179.44	1666.27	655.37	-268.45	78.67	1254.2	-261.69	85.1	648.89
0.85	-3687.96	204.7	-31.83	-3681.76	209.67	-24.11	-3837.6	114.46	-39.32	-3858.53	118.08	14.03	-3172.96	-38.07	-14.89	-4080.54	63.46	-21.44	-1803.14	54.05	477.2	-1782.37	36.41	465.72	-4219.86	160.36	1337.34	0	0	0	-3954.57	115.26	1694.01	-4236.21	71.98	1722.28	-981.18	167.43	1771.78	-4144.29	180.81	1665.94	655.87	-268.19	78.87	1254.29	-262.01	84.88	649.35
0.86	-3687.96	204.7	-31.83	-3681.76	209.67	-24.11	-3823.62	114.35	-38.23	-3898.96	116.51	7.04	-3172.96	-38.07	-14.89	-4080.54	63.46	-21.44	-1803.14	54.05	477.2	-1782.37	36.41	465.72	-4219.86	160.36	1337.34	0	0	0	-3954.57	115.26	1694.01	-4236.21	71.98	1722.28	-981.18	167.43	1771.78	-4147.79	182.06	1666.34	655.39	-268.36	78.61	1254.48	-262.15	84.75	648.68
0.87	-3687.96	204.7	-31.83	-3681.76	209.67	-24.11	-3856.7	114.35	-42.82	-3858.55	116.9	14.1	-3172.96	-38.07	-14.89	-4080.54	63.46	-21.44	-1803.14	54.05	477.2	-1782.37	36.41	465.72	-4219.86	160.36	1337.34	0	0	0	-3954.57	115.26	1694.01	-4236.21	71.98	1722.28	-981.18	167.43	1771.78	-4130.62	182.82	1666.74	655.92	-268.63	78.77	1254.03	-262.14	84.65	648.52
0.88	-3687.96	204.7	-31.83	-3681.76	209.67	-24.11	-3856	114.84	-43.49	-3910.97	116.26	6.07	-3172.96	-38.07	-14.89	-4080.54	63.46	-21.44	-1803.14	54.05	477.2	-1782.37	36.41	465.72	-4219.86	160.36	1337.34	0	0	0	-3954.57	115.26	1694.01	-4236.21	71.98	1722.28	-981.18	167.43	1771.78	-4153.24	183.34	1668.58	654.98	-268.5	78.6	1253.93	-261.77	84.59	648.59
0.89	-3687.96	204.7	-31.83	-3681.76	209.67	-24.11	-3824.32	113.29	-38.44	-3861.7	116.67	13.71	-3172.96	-38.07	-14.89	-4080.54	63.46	-21.44	-1803.14	54.05	477.2	-1782.37	36.41	465.72	-4219.86	160.36	1337.34	0	0	0	-3954.57	115.26	1694.01	-4236.21	71.98	1722.28	-981.18	167.43	1771.78	-4157.73	184.79	1668.79	655.13	-268.75	78.6	1254.28	-261.78	85	648.97
0.9	-3687.96	204.7	-31.83	-3681.76	209.67	-24.11	-3847.51	113.58	-41.2	-3840.86	117.81	16.32	-3172.96	-38.07	-14.89	-4080.54	63.46	-21.44	-1803.14	54.05	477.2	-1782.37	36.41	465.72	-4219.86	160.36	1337.34	0	0	0	-3954.57	115.26	1694.01	-4236.21	71.98	1722.28	-981.18	167.43	1771.78	-4143.74	185.34	1668.29	654.69	-268.54	78.46	1254.91	-262.06	85.09	648.21
0.91	-3687.96	204.7	-31.83	-3681.76	209.67	-24.11	-3859.24	114.59	-44.92	-3871.24	116.48	13.37	-3172.96	-38.07	-14.89	-4080.54	63.46	-21.44	-1803.14	54.05	477.2	-1782.37	36.41	465.72	-4219.86	160.36	1337.34	0	0	0	-3954.57	115.26	1694.01	-4236.21	71.98	1722.28	-981.18	167.43	1771.78	-4156.48	185.3	1669.88	656.2	-268.69	78.82	1254.27	-261.6	84.84	648.02
0.92	-3687.96	204.7	-31.83	-3681.76	209.67	-24.11	-3818.54	114.07	-35.68	-3868.49	117.33	13.72	-3172.96	-38.07	-14.89	-4080.54	63.46	-21.44	-1803.14	54.05	477.2	-1782.37	36.41	465.72	-4219.86	160.36	1337.34	0	0	0	-3954.57	115.26	1694.01	-4236.21	71.98	1722.28	-981.18	167.43	1771.78	-4157.89	187.05	1670.55	655.91	-268.57	78.79	1254.13	-261.83	84.92	649.13
0.93	-3687.96	204.7	-31.83	-3681.76	209.67	-24.11	-3840.31	114.08	-39.75	-3865.23	119.18	14.41	-3172.96	-38.07	-14.89	-4080.54	63.46	-21.44	-1803.14	54.05	477.2	-1782.37	36.41	465.72	-4219.86	160.36	1337.34	0	0	0	-3954.57	115.26	1694.01	-4236.21	71.98	1722.28	-981.18	167.43	1771.78	-4148.49	188.18	1670.95	655.51	-268.65	78.72	1254.37	-262.04	84.8	648.63
0.94	-3687.96	204.7	-31.83	-3681.76	209.67	-24.11	-3825.67	115.03	-37.13	-3885.27	116.17	12.44	-3172.96	-38.07	-14.89	-4080.54	63.46	-21.44	-1803.14	54.05	477.2	-1782.37	36.41	465.72	-4219.86	160.36	1337.34	0	0	0	-3954.57	115.26	1694.01	-4236.21	71.98	1722.28	-981.18	167.43	1771.78	-4146.1	187.91	1671.39	655.08	-268.32	78.68	1254.23	-261.8	85.02	649.45
0.95	-3687.96	204.7	-31.83	-3681.76	209.67	-24.11	-3822.28	113.8	-36.69	-3866.91	116.03	14.83	-3172.96	-38.07	-14.89	-4080.54	63.46	-21.44	-1803.14	54.05	477.2	-1782.37	36.41	465.72	-4219.86	160.36	1337.34	0	0	0	-3954.57	115.26	1694.01	-4236.21	71.98	1722.28	-981.18	167.43	1771.78	-4173.39	189.46	1673.81	655.18	-268.49	78.57	1254.84	-262.28	85.08	649.31
0.96	-3687.96	204.7	-31.83	-3681.76	209.67	-24.11	-3815.04	113.77	-35.22	-3839.89	116.71	18.07	-3172.96	-38.07	-14.89	-4080.54	63.46	-21.44	-1803.14	54.05	477.2	-1782.37	36.41	465.72	-4219.86	160.36	1337.34	0	0	0	-3954.57	115.26	1694.01	-4236.21	71.98	1722.28	-981.18	167.43	1771.78	-4165.49	190.37	1673.1	654.69	-268.25	78.52	1254.87	-262.04	85.07	649.35
0.97	-3687.96	204.7	-31.83	-3681.76	209.67	-24.11	-3809.9	113.73	-34.97	-3889.34	115.1	10.44	-3172.96	-38.07	-14.89	-4080.54	63.46	-21.44	-1803.14	54.05	477.2	-1782.37	36.41	465.72	-4219.86	160.36	1337.34	0	0	0	-3954.57	115.26	1694.01	-4236.21	71.98	1722.28	-981.18	167.43	1771.78	-4167.72	191.8	1674.37	655.3	-268.15	78.48	1253.95	-261.92	84.9	648.78
0.98	-3687.96	204.7	-31.83	-3681.76	209.67	-24.11	-3798.14	113.33	-32.15	-3886.52	116.79	11.73	-3172.96	-38.07	-14.89	-4080.54	63.46	-21.44	-1803.14	54.05	477.2	-1782.37	36.41	465.72	-4219.86	160.36	1337.34	0	0	0	-3954.57	115.26	1694.01	-4236.21	71.98	1722.28	-981.18	167.43	1771.78	-4153.53	193.12	1673.97	655.17	-268.14	78.43	1254.74	-261.82	85.15	649.16
0.99	-3687.96	204.7	-31.83	-3681.76	209.67	-24.11	-3822.62	113.48	-34.8	-3869.65	116.37	16.65	-3172.96	-38.07	-14.89	-4080.54	63.46	-21.44	-1803.14	54.05	477.2	-1782.37	36.41	465.72	-4219.86	160.36	1337.34	0	0	0	-3954.57	115.26	1694.01	-4236.21	71.98	1722.28	-981.18	167.43	1771.78	-4188.85	194.34	1676.49	655.19	-268.14	78.62	1254.74	-261.69	85.16	647.55
1	-3687.96	204.7	-31.83	-3681.76	209.67	-24.11	-3850.67	112.86	-39.99	-3891.49	116.17	11.72	-3172.96	-38.07	-14.89	-4080.54	63.46	-21.44	-1803.14	54.05	477.2	-1782.37	36.41	465.72	-4219.86	160.36	1337.34	0	0	0	-3954.57	115.26	1694.01	-4236.21	71.98	1722.28	-981.18	167.43	1771.78	-4182.37	194.92	1677	655.26	-268.38	78.54	1254.56	-261.67	85.03	648.27
1.01	-3687.96	204.7	-31.83	-3681.76	209.67	-24.11	-3860.18	113.98	-40.87	-3885.28	115.56	15.64	-3172.96	-38.07	-14.89	-4080.54	63.46	-21.44	-1803.14	54.05	477.2	-1782.37	36.41	465.72	-4219.86	160.36	1337.34	0	0	0	-3954.57	115.26	1694.01	-4236.21	71.98	1722.28	-981.18	167.43	1771.78	-4162.45	196.35	1677.43	655.13	-268.67	78.57	1255.16	-261.62	85.36	648.81
1.02	-3687.96	204.7	-31.83	-3681.76	209.67	-24.11	-3846.7	113.5	-38.51	-3878.38	116	14.92	-3172.96	-38.07	-14.89	-4080.54	63.46	-21.44	-1803.14	54.05	477.2	-1782.37	36.41	465.72	-4219.86	160.36	1337.34	0	0	0	-3954.57	115.26	1694.01	-4236.21	71.98	1722.28	-981.18	167.43	1771.78	-4183.83	198.4	1679.14	654.44	-268.5	78.32	1254.78	-261.73	85.19	648.42
1.03	-3687.96	204.7	-31.83	-3681.76	209.67	-24.11	-3830.03	112.37	-36.78	-3879.34	115.37	15.88	-3172.96	-38.07	-14.89	-4080.54	63.46	-21.44	-1803.14	54.05	477.2	-1782.37	36.41	465.72	-4219.86	160.36	1337.34	0	0	0	-3954.57	115.26	1694.01	-4236.21	71.98	1722.28	-981.18	167.43	1771.78	-4193.97	198.46	1680.59	654.22	-268.41	78.32	1254.55	-262.17	85.02	648.94
1.04	-3687.96	204.7	-31.83	-3681.76	209.67	-24.11	-3822.12	113.03	-35.43	-3887.86	116.79	15.11	-3172.96	-38.07	-14.89	-4080.54	63.46	-21.44	-1803.14	54.05	477.2	-1782.37	36.41	465.72	-4219.86	160.36	1337.34	0	0	0	-3954.57	115.26	1694.01	-4236.21	71.98	1722.28	-981.18	167.43	1771.78	-4185.37	199.78	1681.3	655.01	-268.39	78.61	1254.39	-262.15	84.89	648.65
1.05	-3687.96	204.7	-31.83	-3681.76	209.67	-24.11	-3861.01	113.66	-39.66	-3855.23	116.41	20.2	-3172.96	-38.07	-14.89	-4080.54	63.46	-21.44	-1803.14	54.05	477.2	-1782.37	36.41	465.72	-4219.86	160.36	1337.34	0	0	0	-3954.57	115.26	1694.01	-4236.21	71.98	1722.28	-981.18	167.43	1771.78	-4175.17	200.18	1682.07	654.97	-268.71	78.48	1254.44	-261.9	85.15	649.08
1.06	-3687.96	204.7	-31.83	-3681.76	209.67	-24.11	-3836.29	112.06	-36.68	-3882.5	114.7	17.35	-3172.96	-38.07	-14.89	-4080.54	63.46	-21.44	-1803.14	54.05	477.2	-1782.37	36.41	465.72	-4219.86	160.36	1337.34	0	0	0	-3954.57	115.26	1694.01	-4236.21	71.98	1722.28	-981.18	167.43	1771.78	-4173.4	200.48	1683.18	655.21	-268.21	78.55	1254.68	-261.84	85.08	649.82
1.07	-3687.96	204.7	-31.83	-3681.76	209.67	-24.11	-3849.34	113.06	-39.35	-3881.26	114.96	16.55	-3172.96	-38.07	-14.89	-4080.54	63.46	-21.44	-1803.14	54.05	477.2	-1782.37	36.41	465.72	-4219.86	160.36	1337.34	0	0	0	-3954.57	115.26	1694.01	-4236.21	71.98	1722.28	-981.18	167.43	1771.78	-4173.11	203.19	1684.8	654.86	-268.14	78.65	1254.72	-262.19	84.89	649.72
1.08	-3687.96	204.7	-31.83	-3681.76	209.67	-24.11	-3852.91	112.54	-39.43	-3895.31	117.04	14.63	-3172.96	-38.07	-14.89	-4080.54	63.46	-21.44	-1803.14	54.05	477.2	-1782.37	36.41	465.72	-4219.86	160.36	1337.34	0	0	0	-3954.57	115.26	1694.01	-4236.21	71.98	1722.28	-981.18	167.43	1771.78	-4186.98	203.48	1685.93	655.65	-268.34	78.63	1254.28	-262.07	84.98	649.66
1.09	-3687.96	204.7	-31.83	-3681.76	209.67	-24.11	-3830.09	112.77	-34.14	-3840.13	116.05	23.48	-3172.96	-38.07	-14.89	-4080.54	63.46	-21.44	-1803.14	54.05	477.2	-1782.37	36.41	465.72	-4219.86	160.36	1337.34	0	0	0	-3954.57	115.26	1694.01	-4236.21	71.98	1722.28	-981.18	167.43	1771.78	-4205.93	205.44	1688.07	656.52	-268.49	78.9	1254.02	-261.86	85	649.48
1.1	-3687.96	204.7	-31.83	-3681.76	209.67	-24.11	-3831	111.71	-33.95	-3843.2	115.62	23.06	-3172.96	-38.07	-14.89	-4080.54	63.46	-21.44	-1803.14	54.05	477.2	-1782.37	36.41	465.72	-4219.86	160.36	1337.34	0	0	0	-3954.57	115.26	1694.01	-4236.21	71.98	1722.28	-981.18	167.43	1771.78	-4185.27	206.32	1687.22	656.01	-268.39	78.79	1254.15	-261.9	85.04	649.97
1.11	-3687.96	204.7	-31.83	-3681.76	209.67	-24.11	-3826.25	111.46	-33.21	-3859.62	114.51	21.68	-3172.96	-38.07	-14.89	-4080.54	63.46	-21.44	-1803.14	54.05	477.2	-1782.37	36.41	465.72	-4219.86	160.36	1337.34	0	0	0	-3954.57	115.26	1694.01	-4236.21	71.98	1722.28	-981.18	167.43	1771.78	-4198.01	207.26	1688.19	655.86	-268.42	78.73	1254.71	-261.76	85.08	649
1.12	-3687.96	204.7	-31.83	-3681.76	209.67	-24.11	-3819.71	110.92	-31.08	-3881.4	114.28	19.1	-3172.96	-38.07	-14.89	-4080.54	63.46	-21.44	-1803.14	54.05	477.2	-1782.37	36.41	465.72	-4219.86	160.36	1337.34	0	0	0	-3954.57	115.26	1694.01	-4236.21	71.98	1722.28	-981.18	167.43	1771.78	-4204.55	209.91	1688.96	655.91	-268.41	78.69	1254.22	-261.84	85.04	648.7
1.13	-3687.96	204.7	-31.83	-3681.76	209.67	-24.11	-3840.27	113.21	-34.53	-3858.48	114.62	21.84	-3172.96	-38.07	-14.89	-4080.54	63.46	-21.44	-1803.14	54.05	477.2	-1782.37	36.41	465.72	-4219.86	160.36	1337.34	0	0	0	-3954.57	115.26	1694.01	-4236.21	71.98	1722.28	-981.18	167.43	1771.78	-4211.84	210.44	1689.93	654.67	-268.69	78.35	1254.45	-261.84	85.09	648.21
1.14	-3687.96	204.7	-31.83	-3681.76	209.67	-24.11	-3840.06	113.05	-34.45	-3847.72	113.58	25.28	-3172.96	-38.07	-14.89	-4080.54	63.46	-21.44	-1803.14	54.05	477.2	-1782.37	36.41	465.72	-4219.86	160.36	1337.34	0	0	0	-3954.57	115.26	1694.01	-4236.21	71.98	1722.28	-981.18	167.43	1771.78	-4199.31	210.4	1690.04	654.92	-268.57	78.5	1254.41	-261.56	85.17	647.96
1.15	-3687.96	204.7	-31.83	-3681.76	209.67	-24.11	-3860.87	113.44	-36.93	-3851.18	114.73	24.37	-3172.96	-38.07	-14.89	-4080.54	63.46	-21.44	-1803.14	54.05	477.2	-1782.37	36.41	465.72	-4219.86	160.36	1337.34	0	0	0	-3954.57	115.26	1694.01	-4236.21	71.98	1722.28	-981.18	167.43	1771.78	-4210.14	211.41	1690.5	654.86	-268.22	78.53	1254.78	-261.75	85.31	648.17
1.16	-3687.96	204.7	-31.83	-3681.76	209.67	-24.11	-3803.25	110.76	-27	-3877.01	114.09	22.17	-3172.96	-38.07	-14.89	-4080.54	63.46	-21.44	-1803.14	54.05	477.2	-1782.37	36.41	465.72	-4219.86	160.36	1337.34	0	0	0	-3954.57	115.26	1694.01	-4236.21	71.98	1722.28	-981.18	167.43	1771.78	-4212.01	213.06	1690.26	653.91	-268.86	78.25	1254.65	-261.75	85.02	649.05
1.17	-3687.96	204.7	-31.83	-3681.76	209.67	-24.11	-3790.81	112.74	-26.45	-3878.04	114.71	21.7	-3172.96	-38.07	-14.89	-4080.54	63.46	-21.44	-1803.14	54.05	477.2	-1782.37	36.41	465.72	-4219.86	160.36	1337.34	0	0	0	-3954.57	115.26	1694.01	-4236.21	71.98	1722.28	-981.18	167.43	1771.78	-4210.09	214.39	1691.01	654.64	-268.74	78.38	1254.59	-261.34	85.09	649.31
1.18	-3687.96	204.7	-31.83	-3681.76	209.67	-24.11	-3835.05	112.35	-32.38	-3847.54	114.9	26.25	-3172.96	-38.07	-14.89	-4080.54	63.46	-21.44	-1803.14	54.05	477.2	-1782.37	36.41	465.72	-4219.86	160.36	1337.34	0	0	0	-3954.57	115.26	1694.01	-4236.21	71.98	1722.28	-981.18	167.43	1771.78	-4220.04	214.43	1692.02	655.57	-268.42	78.6	1254.25	-261.83	84.89	648.59
1.19	-3687.96	204.7	-31.83	-3681.76	209.67	-24.11	-3847.47	112.4	-34.67	-3871.06	113.85	22.47	-3172.96	-38.07	-14.89	-4080.54	63.46	-21.44	-1803.14	54.05	477.2	-1782.37	36.41	465.72	-4219.86	160.36	1337.34	0	0	0	-3954.57	115.26	1694.01	-4236.21	71.98	1722.28	-981.18	167.43	1771.78	-4207.32	217.07	1690.25	655.6	-268.87	78.69	1254.26	-261.75	84.96	648.12
1.2	-3687.96	204.7	-31.83	-3681.76	209.67	-24.11	-3803.8	111.2	-28.07	-3845.82	114.68	26.73	-3172.96	-38.07	-14.89	-4080.54	63.46	-21.44	-1803.14	54.05	477.2	-1782.37	36.41	465.72	-4219.86	160.36	1337.34	0	0	0	-3954.57	115.26	1694.01	-4236.21	71.98	1722.28	-981.18	167.43	1771.78	-4224.14	218.52	1690.74	655.47	-268.22	78.69	1253.44	-261.93	84.78	648.12
1.21	-3687.96	204.7	-31.83	-3681.76	209.67	-24.11	-3805.28	110.72	-26.77	-3873.17	114.87	22.94	-3172.96	-38.07	-14.89	-4080.54	63.46	-21.44	-1803.14	54.05	477.2	-1782.37	36.41	465.72	-4219.86	160.36	1337.34	0	0	0	-3954.57	115.26	1694.01	-4236.21	71.98	1722.28	-981.18	167.43	1771.78	-4221.65	220.4	1691.6	655.09	-268.46	78.75	1253.81	-261.95	84.78	649.05
1.22	-3687.96	204.7	-31.83	-3681.76	209.67	-24.11	-3839.64	111.17	-32.61	-3830.97	115.01	29.38	-3172.96	-38.07	-14.89	-4080.54	63.46	-21.44	-1803.14	54.05	477.2	-1782.37	36.41	465.72	-4219.86	160.36	1337.34	0	0	0	-3954.57	115.26	1694.01	-4236.21	71.98	1722.28	-981.18	167.43	1771.78	-4209.71	220.72	1690.46	655.53	-268.27	78.91	1254.39	-261.98	84.9	649.26
1.23	-3687.96	204.7	-31.83	-3681.76	209.67	-24.11	-3857.32	112.63	-35.95	-3838.91	114.49	29.08	-3172.96	-38.07	-14.89	-4080.54	63.46	-21.44	-1803.14	54.05	477.2	-1782.37	36.41	465.72	-4219.86	160.36	1337.34	0	0	0	-3954.57	115.26	1694.01	-4236.21	71.98	1722.28	-981.18	167.43	1771.78	-4245.06	222.9	1691.59	655.68	-268.28	78.97	1254.32	-262.05	84.95	648.32
1.24	-3687.96	204.7	-31.83	-3681.76	209.67	-24.11	-3832.92	113.1	-30.38	-3843.75	114.86	27.95	-3172.96	-38.07	-14.89	-4080.54	63.46	-21.44	-1803.14	54.05	477.2	-1782.37	36.41	465.72	-4219.86	160.36	1337.34	0	0	0	-3954.57	115.26	1694.01	-4236.21	71.98	1722.28	-981.18	167.43	1771.78	-4223.07	223.72	1691.54	656.45	-268.5	78.99	1254	-261.74	84.96	649.29
1.25	-3687.96	204.7	-31.83	-3681.76	209.67	-24.11	-3831.86	112.33	-30.29	-3878.22	115.3	23.58	-3172.96	-38.07	-14.89	-4080.54	63.46	-21.44	-1803.14	54.05	477.2	-1782.37	36.41	465.72	-4219.86	160.36	1337.34	0	0	0	-3954.57	115.26	1694.01	-4236.21	71.98	1722.28	-981.18	167.43	1771.78	-4228.08	226.36	1691.36	655.69	-268.19	78.87	1254.2	-261.78	85.1	649.21
1.26	-3687.96	204.7	-31.83	-3681.76	209.67	-24.11	-3845.71	110.82	-32.96	-3890.1	113.83	22.14	-3172.96	-38.07	-14.89	-4080.54	63.46	-21.44	-1803.14	54.05	477.2	-1782.37	36.41	465.72	-4219.86	160.36	1337.34	0	0	0	-3954.57	115.26	1694.01	-4236.21	71.98	1722.28	-981.18	167.43	1771.78	-4220.45	228.79	1690.81	654.48	-268.76	78.41	1253.99	-261.56	85.05	648.92
1.27	-3687.96	204.7	-31.83	-3681.76	209.67	-24.11	-3820.82	110.51	-28.83	-3852.99	114.67	27.56	-3172.96	-38.07	-14.89	-4080.54	63.46	-21.44	-1803.14	54.05	477.2	-1782.37	36.41	465.72	-4219.86	160.36	1337.34	0	0	0	-3954.57	115.26	1694.01	-4236.21	71.98	1722.28	-981.18	167.43	1771.78	-4236.34	230.81	1691.55	654.45	-268.5	78.4	1253.93	-261.56	85.12	648.2
1.28	-3687.96	204.7	-31.83	-3681.76	209.67	-24.11	-3852.96	110.88	-33.39	-3893.65	114.36	21.79	-3172.96	-38.07	-14.89	-4080.54	63.46	-21.44	-1803.14	54.05	477.2	-1782.37	36.41	465.72	-4219.86	160.36	1337.34	0	0	0	-3954.57	115.26	1694.01	-4236.21	71.98	1722.28	-981.18	167.43	1771.78	-4240.36	232.55	1691.38	655.39	-268.16	78.67	1254.21	-261.7	85.2	648.21
1.29	-3687.96	204.7	-31.83	-3681.76	209.67	-24.11	-3819.54	111.98	-27.45	-3882.87	115.11	23.09	-3172.96	-38.07	-14.89	-4080.54	63.46	-21.44	-1803.14	54.05	477.2	-1782.37	36.41	465.72	-4219.86	160.36	1337.34	0	0	0	-3954.57	115.26	1694.01	-4236.21	71.98	1722.28	-981.18	167.43	1771.78	-4230.11	234.45	1691.23	655.65	-268.3	78.69	1255.1	-261.88	85.39	648.35
1.3	-3687.96	204.7	-31.83	-3681.76	209.67	-24.11	-3831.95	111.22	-28.43	-3849.58	114.13	28.68	-3172.96	-38.07	-14.89	-4080.54	63.46	-21.44	-1803.14	54.05	477.2	-1782.37	36.41	465.72	-4219.86	160.36	1337.34	0	0	0	-3954.57	115.26	1694.01	-4236.21	71.98	1722.28	-981.18	167.43	1771.78	-4243.25	234.91	1689.89	655.59	-268.49	78.65	1254.88	-262.14	85.14	648.41
1.31	-3687.96	204.7	-31.83	-3681.76	209.67	-24.11	-3807.31	111.03	-25.87	-3854.58	115.28	27.34	-3172.96	-38.07	-14.89	-4080.54	63.46	-21.44	-1803.14	54.05	477.2	-1782.37	36.41	465.72	-4219.86	160.36	1337.34	0	0	0	-3954.57	115.26	1694.01	-4236.21	71.98	1722.28	-981.18	167.43	1771.78	-4239.26	237.89	1690.64	654.84	-268.4	78.35	1253.93	-261.98	84.68	648.41
1.32	-3687.96	204.7	-31.83	-3681.76	209.67	-24.11	-3840.04	111.62	-30.92	-3832.92	115.92	31.68	-3172.96	-38.07	-14.89	-4080.54	63.46	-21.44	-1803.14	54.05	477.2	-1782.37	36.41	465.72	-4219.86	160.36	1337.34	0	0	0	-3954.57	115.26	1694.01	-4236.21	71.98	1722.28	-981.18	167.43	1771.78	-4259.91	238.87	1690.49	654.03	-268.8	78.07	1254.18	-261.62	85	649.35
1.33	-3687.96	204.7	-31.83	-3681.76	209.67	-24.11	-3843.81	112.31	-32.43	-3845.8	114.89	29.62	-3172.96	-38.07	-14.89	-4080.54	63.46	-21.44	-1803.14	54.05	477.2	-1782.37	36.41	465.72	-4219.86	160.36	1337.34	0	0	0	-3954.57	115.26	1694.01	-4236.21	71.98	1722.28	-981.18	167.43	1771.78	-4272.62	240.27	1691.85	654.19	-268.83	78.23	1255.03	-261.59	85.42	648.49
1.34	-3687.96	204.7	-31.83	-3681.76	209.67	-24.11	-3822.9	112.57	-29	-3854.12	115.96	26.18	-3172.96	-38.07	-14.89	-4080.54	63.46	-21.44	-1803.14	54.05	477.2	-1782.37	36.41	465.72	-4219.86	160.36	1337.34	0	0	0	-3954.57	115.26	1694.01	-4236.21	71.98	1722.28	-981.18	167.43	1771.78	-4250.11	241.57	1690.85	655.03	-268.4	78.56	1255.17	-261.74	85.41	648.88
1.35	-3687.96	204.7	-31.83	-3681.76	209.67	-24.11	-3843.74	112.71	-32.03	-3862.35	118.32	24.72	-3172.96	-38.07	-14.89	-4080.54	63.46	-21.44	-1803.14	54.05	477.2	-1782.37	36.41	465.72	-4219.86	160.36	1337.34	0	0	0	-3954.57	115.26	1694.01	-4236.21	71.98	1722.28	-981.18	167.43	1771.78	-4262.19	244.08	1691.32	654.45	-268.49	78.26	1254.69	-262.4	85	649.1
1.36	-3687.96	204.7	-31.83	-3681.76	209.67	-24.11	-3820.31	113.54	-29.3	-3837.44	119.32	28.1	-3172.96	-38.07	-14.89	-4080.54	63.46	-21.44	-1803.14	54.05	477.2	-1782.37	36.41	465.72	-4219.86	160.36	1337.34	0	0	0	-3954.57	115.26	1694.01	-4236.21	71.98	1722.28	-981.18	167.43	1771.78	-4268.65	245.11	1692.09	655.15	-268.38	78.66	1254.11	-262.16	85.05	648.8
1.37	-3687.96	204.7	-31.83	-3681.76	209.67	-24.11	-3839.78	114.65	-34.84	-3844.65	121.11	26.32	-3172.96	-38.07	-14.89	-4080.54	63.46	-21.44	-1803.14	54.05	477.2	-1782.37	36.41	465.72	-4219.86	160.36	1337.34	0	0	0	-3954.57	115.26	1694.01	-4236.21	71.98	1722.28	-981.18	167.43	1771.78	-4275.78	247.53	1692.86	655.84	-268.24	78.91	1254.07	-262.17	85.01	649.97
1.38	-3687.96	204.7	-31.83	-3681.76	209.67	-24.11	-3821.24	116.72	-31.26	-3826.57	123.57	29.9	-3172.96	-38.07	-14.89	-4080.54	63.46	-21.44	-1803.14	54.05	477.2	-1782.37	36.41	465.72	-4219.86	160.36	1337.34	0	0	0	-3954.57	115.26	1694.01	-4236.21	71.98	1722.28	-981.18	167.43	1771.78	-4261.21	247.63	1691.79	656.12	-268.26	78.82	1254.4	-261.84	85	648.77
1.39	-3687.96	204.7	-31.83	-3681.76	209.67	-24.11	-3830.56	118.82	-33.37	-3839.19	126.08	26.92	-3172.96	-38.07	-14.89	-4080.54	63.46	-21.44	-1803.14	54.05	477.2	-1782.37	36.41	465.72	-4219.86	160.36	1337.34	0	0	0	-3954.57	115.26	1694.01	-4236.21	71.98	1722.28	-981.18	167.43	1771.78	-4247.7	249.67	1691.1	655.11	-268.43	78.5	1254.45	-262.13	84.95	649.31
1.4	-3687.96	204.7	-31.83	-3681.76	209.67	-24.11	-3836.15	122.04	-34.51	-3865.86	129.93	22.02	-3172.96	-38.07	-14.89	-4080.54	63.46	-21.44	-1803.14	54.05	477.2	-1782.37	36.41	465.72	-4219.86	160.36	1337.34	0	0	0	-3954.57	115.26	1694.01	-4236.21	71.98	1722.28	-981.18	167.43	1771.78	-4245.2	250	1691.36	654.87	-268.57	78.46	1255.01	-262.08	85.22	649.23
1.41	-3687.96	204.7	-31.83	-3681.76	209.67	-24.11	-3828.61	124.87	-32.99	-3882.69	134.22	19.61	-3172.96	-38.07	-14.89	-4080.54	63.46	-21.44	-1803.14	54.05	477.2	-1782.37	36.41	465.72	-4219.86	160.36	1337.34	0	0	0	-3954.57	115.26	1694.01	-4236.21	71.98	1722.28	-981.18	167.43	1771.78	-4283.77	252.7	1691.98	655.09	-268.42	78.56	1254.57	-261.55	85.31	649.04
1.42	-3687.96	204.7	-31.83	-3681.76	209.67	-24.11	-3854.37	128.84	-37.79	-3844.24	139.14	24.48	-3172.96	-38.07	-14.89	-4080.54	63.46	-21.44	-1803.14	54.05	477.2	-1782.37	36.41	465.72	-4219.86	160.36	1337.34	0	0	0	-3954.57	115.26	1694.01	-4236.17	71.98	1722.27	-981.18	167.43	1771.78	-4271.6	252.98	1691.66	655.31	-268.27	78.66	1253.71	-261.58	84.85	648.72
1.43	-3687.96	204.7	-31.83	-3681.76	209.67	-24.11	-3847.47	134.47	-36.53	-3859.75	144.38	22.82	-3172.96	-38.07	-14.89	-4080.54	63.46	-21.44	-1803.14	54.05	477.2	-1782.37	36.41	465.72	-4219.86	160.36	1337.34	0	0	0	-3954.57	115.26	1694.01	-4199.92	75.26	1718.58	-981.18	167.43	1771.78	-4258.89	253.81	1692.06	655.48	-268.24	78.8	1253.56	-261.76	84.81	649.02
1.44	-3687.96	204.7	-31.83	-3681.76	209.67	-24.11	-3837.68	139.4	-35.45	-3836.49	150.73	25.09	-3172.96	-38.07	-14.89	-4080.54	63.46	-21.44	-1803.14	54.05	477.2	-1782.37	36.41	465.72	-4219.86	160.36	1337.34	0	0	0	-3954.57	115.26	1694.01	-4175.97	75.96	1718.62	-981.18	167.43	1771.78	-4283	255.87	1692.15	656.24	-268.58	79.01	1254.3	-261.45	85.19	649.1
1.45	-3687.96	204.7	-31.83	-3681.76	209.67	-24.11	-3814.41	147.41	-32	-3843.39	155.11	24.59	-3172.96	-38.07	-14.89	-4080.54	63.46	-21.44	-1803.14	54.05	477.2	-1782.37	36.41	465.72	-4219.86	160.36	1337.34	0	0	0	-3954.57	115.26	1694.01	-4220.09	78.36	1721.7	-981.18	167.43	1771.78	-4264.87	256.79	1692.45	656	-268.48	78.83	1254.17	-261.54	85.16	649.12
1.46	-3687.96	204.7	-31.83	-3681.76	209.67	-24.11	-3843.73	152.92	-36.35	-3882.58	163.57	20.06	-3172.96	-38.07	-14.89	-4080.54	63.46	-21.44	-1803.14	54.05	477.2	-1782.37	36.41	465.72	-4219.86	160.36	1337.34	0	0	0	-3954.57	115.26	1694.01	-4175.27	80.02	1718.29	-981.18	167.43	1771.78	-4265.98	259.61	1693.62	655.28	-268.48	78.56	1254.21	-262.1	85	648.61
1.47	-3687.96	204.7	-31.83	-3681.76	209.67	-24.11	-3828.05	159.82	-33.09	-3856.94	171.8	23.97	-3172.96	-38.07	-14.89	-4080.54	63.46	-21.44	-1803.14	54.05	477.2	-1782.37	36.41	465.72	-4219.86	160.36	1337.34	0	0	0	-3954.57	115.26	1694.01	-4214.71	81.39	1719.79	-981.18	167.43	1771.78	-4275.62	260.51	1693.59	655.85	-268.47	78.77	1253.91	-261.86	85.04	649.27
1.48	-3687.96	204.7	-31.83	-3681.76	209.67	-24.11	-3852.22	168.61	-37.65	-3858.95	178.58	23.42	-3172.96	-38.07	-14.89	-4080.54	63.46	-21.44	-1803.14	54.05	477.2	-1782.37	36.41	465.72	-4219.86	160.36	1337.34	0	0	0	-3954.57	115.26	1694.01	-4202.82	83.78	1718.86	-981.18	167.43	1771.78	-4287.44	261.91	1696.28	655.22	-268.71	78.8	1254.15	-262.26	85.03	649.35
1.49	-3687.96	204.7	-31.83	-3681.76	209.67	-24.11	-3833.86	176.75	-33.65	-3882.19	188.22	21.09	-3172.96	-38.07	-14.89	-4080.54	63.46	-21.44	-1803.14	54.05	477.2	-1782.37	36.41	465.72	-4219.86	160.36	1337.34	0	0	0	-3954.57	115.26	1694.01	-4197.77	85.56	1719.98	-981.18	167.43	1771.78	-4303.78	263.88	1698.32	655.61	-268.71	78.74	1254.03	-262.29	84.89	648.61
1.5	-3687.96	204.7	-31.83	-3681.76	209.67	-24.11	-3810.14	185.36	-29.21	-3882.14	196.14	28.4	-3172.96	-38.07	-14.89	-4080.54	63.46	-21.44	-1803.14	54.05	477.2	-1782.37	36.41	465.72	-4219.86	160.36	1337.34	0	0	0	-3954.57	115.26	1694.01	-4178.7	87.07	1720.09	-981.18	167.43	1771.78	-4310.79	265.58	1699.45	655.77	-268.67	78.64	1253.93	-261.87	85.04	648.69
1.51	-3687.96	204.7	-31.83	-3681.76	209.67	-24.11	-3823.16	197.19	-29.77	-3886.28	204.19	29.55	-3172.96	-38.07	-14.89	-4080.54	63.46	-21.44	-1803.14	54.05	477.2	-1782.37	36.41	465.72	-4219.86	160.36	1337.34	0	0	0	-3954.57	115.26	1694.01	-4171.48	89.03	1719.04	-981.18	167.43	1771.78	-4317.69	267.28	1700.58	655.29	-268.4	78.81	1254.28	-261.66	85.12	648.71
1.52	-3687.96	204.7	-31.83	-3681.76	209.67	-24.11	-3836.03	207.91	-31.99	-3890.36	212.13	30.76	-3172.96	-38.07	-14.89	-4080.54	63.46	-21.44	-1803.14	54.05	477.2	-1782.37	36.41	465.72	-4219.86	160.36	1337.34	0	0	0	-3954.57	115.26	1694.01	-4195.3	93.09	1719.71	-981.18	167.43	1771.78	-4324.47	268.96	1701.69	654.72	-268.64	78.33	1254.58	-261.73	85.16	648.52
1.53	-3687.96	204.7	-31.83	-3681.76	209.67	-24.11	-3836.31	217.61	-31.53	-3894.38	219.95	32	-3172.96	-38.07	-14.89	-4080.54	63.46	-21.44	-1803.14	54.05	477.2	-1782.37	36.41	465.72	-4219.86	160.36	1337.34	0	0	0	-3954.57	115.26	1694.01	-4174.2	94.95	1718.22	-981.18	167.43	1771.78	-4331.14	270.65	1702.8	655.52	-268.06	78.7	1254.39	-261.99	85.01	649.09
1.54	-3687.96	204.7	-31.83	-3681.76	209.67	-24.11	-3836.54	227.18	-31.04	-3898.34	227.65	33.3	-3172.96	-38.07	-14.89	-4080.54	63.46	-21.44	-1803.14	54.05	477.2	-1782.37	36.41	465.72	-4219.86	160.36	1337.34	0	0	0	-3954.57	115.26	1694.01	-4189.67	100.04	1718.57	-981.18	167.43	1771.78	-4337.68	272.33	1703.89	655.88	-268.07	78.85	1254.24	-262.21	84.83	649.38
1.55	-3687.96	204.7	-31.83	-3681.76	209.67	-24.11	-3836.73	236.61	-30.5	-3902.24	235.24	34.63	-3172.96	-38.07	-14.89	-4080.54	63.46	-21.44	-1803.14	54.05	477.2	-1782.37	36.41	465.72	-4219.86	160.36	1337.34	0	0	0	-3954.57	115.26	1694.01	-4161.32	103.27	1718.67	-981.18	167.43	1771.78	-4344.12	274	1704.98	655.8	-268.44	78.78	1254.78	-261.99	84.9	649.32
1.56	-3687.96	204.7	-31.83	-3681.76	209.67	-24.11	-3836.87	245.91	-29.92	-3906.08	242.72	36.01	-3172.96	-38.07	-14.89	-4080.54	63.46	-21.44	-1803.14	54.05	477.2	-1782.37	36.41	465.72	-4219.86	160.36	1337.34	0	0	0	-3954.57	115.26	1694.01	-4141.99	104.37	1716.84	-981.18	167.43	1771.78	-4350.43	275.68	1706.05	655.35	-268.61	78.47	1255.05	-261.89	85.24	648.99
1.57	-3687.96	204.7	-31.83	-3681.76	209.67	-24.11	-3836.96	255.09	-29.3	-3909.86	250.07	37.43	-3172.96	-38.07	-14.89	-4080.54	63.46	-21.44	-1803.14	54.05	477.2	-1782.37	36.41	465.72	-4219.86	160.36	1337.34	0	0	0	-3954.57	115.26	1694.01	-4115.71	108.35	1716.55	-981.18	167.43	1771.78	-4356.64	277.34	1707.12	655.86	-268.44	78.75	1254.22	-261.79	85.28	648.65
1.58	-3687.96	204.7	-31.83	-3681.76	209.67	-24.11	-3837.01	264.13	-28.64	-3913.58	257.32	38.9	-3172.96	-38.07	-14.89	-4080.54	63.46	-21.44	-1803.14	54.05	477.2	-1782.37	36.41	465.72	-4219.86	160.36	1337.34	0	0	0	-3954.57	115.26	1694.01	-4159.56	111.6	1717.41	-981.18	167.43	1771.78	-4362.72	279.01	1708.17	654.99	-269.03	78.46	1254.42	-261.81	85.14	649
1.59	-3687.96	204.7	-31.83	-3681.76	209.67	-24.11	-3837.01	273.04	-27.93	-3917.24	264.45	40.4	-3172.96	-38.07	-14.89	-4080.54	63.46	-21.44	-1803.14	54.05	477.2	-1782.37	36.41	465.72	-4219.86	160.36	1337.34	0	0	0	-3954.57	115.26	1694.01	-4177.48	113.6	1718.98	-981.18	167.43	1771.78	-4368.7	280.66	1709.22	655.35	-268.37	78.53	1254.58	-261.39	85.06	649.27
1.6	-3687.96	204.7	-31.83	-3681.76	209.67	-24.11	-3836.96	281.82	-27.19	-3920.85	271.47	41.95	-3172.96	-38.07	-14.89	-4080.54	63.46	-21.44	-1803.14	54.05	477.2	-1782.37	36.41	465.72	-4219.86	160.36	1337.34	0	0	0	-3954.57	115.26	1694.01	-4118.41	116.19	1716.61	-981.18	167.43	1771.78	-4374.56	282.32	1710.26	654.78	-268.59	78.46	1254.94	-261.02	85.28	649.37
1.61	-3687.96	204.7	-31.83	-3681.76	209.67	-24.11	-3836.87	290.48	-26.41	-3924.39	278.38	43.54	-3172.96	-38.07	-14.89	-4080.54	63.46	-21.44	-1803.14	54.05	477.2	-1782.37	36.41	465.72	-4219.86	160.36	1337.34	0	0	0	-3954.57	115.26	1694.01	-4122.14	122.38	1716.81	-981.18	167.43	1771.78	-4380.3	283.97	1711.29	655.23	-268.51	78.59	1254.98	-261.79	85.34	648.79
1.62	-3687.96	204.7	-31.83	-3681.76	209.67	-24.11	-3836.73	299	-25.59	-3927.87	285.17	45.16	-3172.96	-38.07	-14.89	-4080.54	63.46	-21.44	-1803.14	54.05	477.2	-1782.37	36.41	465.72	-4219.86	160.36	1337.34	0	0	0	-3954.57	115.26	1694.01	-4093.55	124.76	1713.9	-981.18	167.43	1771.78	-4385.94	285.61	1712.31	655.46	-268.42	78.66	1254.39	-261.97	85.11	648.27
1.63	-3687.96	204.7	-31.83	-3681.76	209.67	-24.11	-3836.55	307.41	-24.73	-3931.29	291.86	46.83	-3172.96	-38.07	-14.89	-4080.54	63.46	-21.44	-1803.14	54.05	477.2	-1782.37	36.41	465.72	-4219.86	160.36	1337.34	0	0	0	-3954.57	115.26	1694.01	-4077.34	126.9	1712.72	-981.18	167.43	1771.78	-4391.45	287.25	1713.32	654.82	-268.39	78.48	1254.32	-262.21	84.79	649.91
1.64	-3687.96	204.7	-31.83	-3681.76	209.67	-24.11	-3836.32	315.68	-23.83	-3934.66	298.44	48.54	-3172.96	-38.07	-14.89	-4080.54	63.46	-21.44	-1803.14	54.05	477.2	-1782.37	36.41	465.72	-4219.86	160.36	1337.34	0	0	0	-3954.57	115.26	1694.01	-4072.91	129.67	1713.55	-981.18	167.43	1771.78	-4396.86	288.88	1714.32	654.96	-268.25	78.59	1254.72	-262.19	85.09	648.76
1.65	-3687.96	204.7	-31.83	-3681.76	209.67	-24.11	-3836.04	323.83	-22.89	-3937.96	304.9	50.29	-3172.96	-38.07	-14.89	-4080.54	63.46	-21.44	-1803.14	54.05	477.2	-1782.37	36.41	465.72	-4219.86	160.36	1337.34	0	0	0	-3954.57	115.26	1694.01	-4093.12	133.15	1715	-981.18	167.43	1771.78	-4402.16	290.51	1715.31	655.4	-268.22	78.76	1254.38	-262.23	85.1	648.36
1.66	-3687.96	204.7	-31.83	-3681.76	209.67	-24.11	-3835.71	331.85	-21.91	-3941.2	311.26	52.07	-3172.96	-38.07	-14.89	-4080.54	63.46	-21.44	-1803.14	54.05	477.2	-1782.37	36.41	465.72	-4219.86	160.36	1337.34	0	0	0	-3954.57	115.26	1694.01	-4075.84	136.96	1713.7	-981.18	167.43	1771.78	-4407.34	292.14	1716.29	655.34	-268.38	78.68	1254.69	-261.55	85.24	648.84
1.67	-3687.96	204.7	-31.83	-3681.76	209.67	-24.11	-3835.34	339.75	-20.9	-3944.39	317.51	53.9	-3172.96	-38.07	-14.89	-4080.54	63.46	-21.44	-1803.14	54.05	477.2	-1782.37	36.41	465.72	-4219.87	160.36	1337.34	0	0	0	-3954.57	115.26	1694.01	-4054.96	140.71	1711.54	-981.18	167.43	1771.78	-4412.41	293.76	1717.27	655.29	-268.61	78.66	1254.17	-261.86	84.89	648
1.68	-3687.96	204.7	-31.83	-3681.76	209.67	-24.11	-3834.93	347.53	-19.85	-3947.51	323.65	55.76	-3172.96	-38.07	-14.89	-4080.54	63.46	-21.44	-1803.14	54.05	477.2	-1782.37	36.41	465.72	-4227.89	161.91	1337.17	0	0	0	-3954.57	115.26	1694.01	-4094.65	141.84	1715.33	-981.18	167.43	1771.78	-4417.37	295.38	1718.23	655.61	-268.4	78.75	1254.7	-262	85.05	648.24
1.69	-3687.96	204.7	-31.83	-3681.76	209.67	-24.11	-3834.46	355.18	-18.76	-3950.57	329.69	57.66	-3172.96	-38.07	-14.89	-4080.54	63.46	-21.44	-1803.14	54.05	477.2	-1782.37	36.41	465.72	-4207.89	160.49	1337.47	0	0	0	-3954.57	115.26	1694.01	-4071.68	145.79	1713.06	-981.18	167.43	1771.78	-4422.22	296.99	1719.19	655.19	-268.32	78.61	1254.12	-262.11	84.97	648.38
1.7	-3687.96	204.7	-31.83	-3681.76	209.67	-24.11	-3833.95	362.71	-17.64	-3953.57	335.61	59.6	-3172.96	-38.07	-14.89	-4080.54	63.46	-21.44	-1803.14	54.05	477.2	-1782.37	36.41	465.72	-4183.92	159.89	1337.26	0	0	0	-3954.57	115.26	1694.01	-4041.76	149.47	1711.84	-981.18	167.43	1771.78	-4426.95	298.59	1720.13	654.52	-268.62	78.22	1254.27	-262.12	84.98	649.14
1.71	-3687.96	204.7	-31.83	-3681.76	209.67	-24.11	-3833.4	370.12	-16.48	-3956.51	341.44	61.57	-3172.96	-38.07	-14.89	-4080.54	63.46	-21.44	-1803.14	54.05	477.2	-1782.37	36.41	465.72	-4177.8	162.57	1336.81	0	0	0	-3954.57	115.26	1694.01	-4052.1	151.99	1711.72	-981.18	167.43	1771.78	-4431.58	300.2	1721.07	655.28	-268.48	78.6	1254	-262.18	84.56	648.52
1.72	-3687.96	204.7	-31.83	-3681.76	209.67	-24.11	-3832.79	377.41	-15.28	-3959.39	347.16	63.58	-3172.96	-38.07	-14.89	-4080.54	63.46	-21.44	-1803.14	54.05	477.2	-1782.37	36.41	465.72	-4150.85	163.53	1338.93	0	0	0	-3954.57	115.26	1694.01	-4069.68	155.59	1711.87	-981.18	167.43	1771.78	-4436.1	301.79	1722	655.12	-268.42	78.47	1254.67	-261.99	85.07	648.37
1.73	-3687.96	204.7	-31.83	-3681.76	209.67	-24.11	-3832.15	384.58	-14.05	-3962.21	352.77	65.62	-3172.96	-38.07	-14.89	-4080.54	63.46	-21.44	-1803.14	54.05	477.2	-1782.37	36.41	465.72	-4179.26	163.38	1337.56	0	0	0	-3954.57	115.26	1694.01	-4033.69	159.05	1709.51	-981.18	167.43	1771.78	-4440.51	303.38	1722.92	654.71	-268.48	78.09	1254.11	-261.97	85.12	648.21
1.74	-3687.96	204.7	-31.83	-3681.76	209.67	-24.11	-3831.45	391.63	-12.79	-3964.97	358.28	67.71	-3172.96	-38.07	-14.89	-4080.54	63.46	-21.44	-1803.14	54.05	477.2	-1782.37	36.41	465.72	-4174.58	162.07	1335.23	0	0	0	-3954.57	115.26	1694.01	-4035.99	163.45	1710.26	-981.18	167.43	1771.78	-4444.81	304.97	1723.83	655	-268.39	78.4	1254.48	-262.02	85.05	648.46
1.75	-3687.96	204.7	-31.83	-3681.76	209.67	-24.11	-3830.71	398.56	-11.49	-3967.67	363.69	69.82	-3172.96	-38.07	-14.89	-4080.54	63.46	-21.44	-1803.14	54.05	477.2	-1782.37	36.41	465.72	-4190.14	165.92	1336.01	0	0	0	-3954.57	115.26	1694.01	-4018.11	167.56	1708.99	-981.18	167.43	1771.78	-4449	306.55	1724.73	655.06	-268.48	78.41	1254.34	-261.88	85.17	648.24
1.76	-3687.96	204.7	-31.83	-3681.76	209.67	-24.11	-3829.92	405.38	-10.15	-3970.3	368.99	71.97	-3172.96	-38.07	-14.89	-4080.54	63.46	-21.44	-1803.14	54.05	477.2	-1782.37	36.41	465.72	-4143.7	165.18	1336.14	0	0	0	-3954.57	115.26	1694.01	-4026.1	168.93	1708.76	-981.18	167.43	1771.78	-4453.08	308.13	1725.62	654.76	-268.21	78.57	1255.14	-262	85.3	648.14
1.77	-3687.96	204.7	-31.83	-3681.76	209.67	-24.11	-3829.09	412.07	-8.78	-3972.88	374.2	74.15	-3172.96	-38.07	-14.89	-4080.54	63.46	-21.44	-1803.14	54.05	477.2	-1782.37	36.41	465.72	-4129.16	165.16	1334.68	0	0	0	-3954.57	115.26	1694.01	-4037.96	170.81	1709.02	-981.18	167.43	1771.78	-4457.06	309.7	1726.5	654.47	-268.54	78.35	1254.66	-261.91	85.21	648.14
1.78	-3687.96	204.7	-31.83	-3681.76	209.67	-24.11	-3828.21	418.65	-7.38	-3975.39	379.3	76.37	-3172.96	-38.07	-14.89	-4080.54	63.46	-21.44	-1803.14	54.05	477.2	-1782.37	36.41	465.72	-4108.21	165.44	1334.04	0	0	0	-3954.57	115.26	1694.01	-4017.53	176	1707.69	-981.18	167.43	1771.78	-4460.92	311.27	1727.38	655.48	-268.82	78.55	1254.65	-261.64	85.21	649.59
1.79	-3687.96	204.7	-31.83	-3681.76	209.67	-24.11	-3827.28	425.11	-5.95	-3977.85	384.3	78.62	-3172.96	-38.07	-14.89	-4080.54	63.46	-21.44	-1803.14	54.05	477.2	-1782.37	36.41	465.72	-4096.96	166.47	1335.85	0	0	0	-3954.57	115.26	1694.01	-4007.32	178.04	1707.41	-981.18	167.43	1771.78	-4464.68	312.83	1728.24	655.24	-268.53	78.6	1254.51	-261.67	85.28	648.97
1.8	-3687.96	204.7	-31.83	-3681.76	209.67	-24.11	-3826.31	431.46	-4.48	-3980.24	389.2	80.9	-3172.96	-38.07	-14.89	-4080.54	63.46	-21.44	-1803.14	54.05	477.2	-1782.37	36.41	465.72	-4082.12	168.18	1334.21	0	0	0	-3954.57	115.26	1694.01	-3999.51	180.67	1706.95	-981.18	167.43	1771.78	-4468.33	314.39	1729.1	655.1	-268.73	78.58	1254.65	-261.94	85.23	648.5
1.81	-3687.96	204.7	-31.83	-3681.76	209.67	-24.11	-3825.29	437.69	-2.98	-3982.57	394	83.22	-3172.96	-38.07	-14.89	-4080.54	63.46	-21.44	-1803.14	54.05	477.2	-1782.37	36.41	465.72	-4080.23	167.15	1335.19	0	0	0	-3954.57	115.26	1694.01	-4019.53	185.07	1706.79	-981.18	167.43	1771.78	-4471.88	315.94	1729.95	655.43	-268.5	78.57	1254.22	-261.96	85.11	648.42
1.82	-3687.96	204.7	-31.83	-3681.76	209.67	-24.11	-3824.23	443.81	-1.45	-3984.83	398.71	85.57	-3172.96	-38.07	-14.89	-4080.54	63.46	-21.44	-1803.14	54.05	477.2	-1782.37	36.41	465.72	-4112.43	169.2	1334.32	0	0	0	-3954.57	115.26	1694.01	-3959.77	187.94	1702.27	-981.18	167.43	1771.78	-4475.32	317.49	1730.79	655.15	-268.24	78.73	1254.77	-262.15	85.16	648.63
1.83	-3687.96	204.7	-31.83	-3681.76	209.67	-24.11	-3823.11	449.82	0.11	-3987.04	403.31	87.94	-3172.96	-38.07	-14.89	-4080.54	63.46	-21.44	-1803.14	54.05	477.2	-1782.37	36.41	465.72	-4075.95	171.04	1334.79	0	0	0	-3954.57	115.26	1694.01	-3966.74	190.99	1702.21	-981.18	167.43	1771.78	-4478.65	319.03	1731.62	655.75	-268.35	78.72	1254.48	-261.88	85.06	649.15
1.84	-3687.96	204.7	-31.83	-3681.76	209.67	-24.11	-3821.96	455.71	1.7	-3989.19	407.82	90.35	-3172.96	-38.07	-14.89	-4080.54	63.46	-21.44	-1803.14	54.05	477.2	-1782.37	36.41	465.72	-4043.45	170.52	1333.45	0	0	0	-3954.57	115.26	1694.01	-3956.67	195.57	1700.51	-981.18	167.43	1771.78	-4481.88	320.57	1732.45	655.4	-268.08	78.72	1253.66	-261.89	84.97	649.09
1.85	-3687.96	204.7	-31.83	-3681.76	209.67	-24.11	-3820.75	461.49	3.33	-3991.27	412.23	92.79	-3172.96	-38.07	-14.89	-4080.54	63.46	-21.44	-1803.14	54.05	477.2	-1782.37	36.41	465.72	-4057.77	171.88	1332.62	0	0	0	-3954.57	115.26	1694.01	-3976.15	198.16	1701.37	-981.18	167.43	1771.78	-4485	322.1	1733.26	655.18	-268.32	78.62	1254.36	-261.59	85.1	649.72
1.86	-3687.96	204.7	-31.83	-3681.76	209.67	-24.11	-3819.51	467.16	4.98	-3993.29	416.54	95.26	-3172.96	-38.07	-14.89	-4080.54	63.46	-21.44	-1803.14	54.05	477.2	-1782.37	36.41	465.72	-4072.21	171.97	1332.51	0	0	0	-3954.57	115.26	1694.01	-3935.57	203.06	1698.49	-981.18	167.43	1771.78	-4488.01	323.63	1734.07	655.19	-268.65	78.55	1254.08	-262.01	84.89	649.07
1.87	-3687.96	204.7	-31.83	-3681.76	209.67	-24.11	-3818.21	472.72	6.66	-3995.25	420.76	97.76	-3172.96	-38.07	-14.89	-4080.54	63.46	-21.44	-1803.14	54.05	477.2	-1782.37	36.41	465.72	-4073.52	173.12	1332.14	0	0	0	-3954.57	115.26	1694.01	-3925.69	207.69	1696.17	-981.18	167.43	1771.78	-4490.93	325.15	1734.86	654.53	-268.5	78.45	1253.93	-261.99	84.69	649.28
1.88	-3687.96	204.7	-31.83	-3681.76	209.67	-24.11	-3816.87	478.17	8.38	-3997.15	424.89	100.29	-3172.96	-38.07	-14.89	-4080.54	63.46	-21.44	-1803.14	54.05	477.2	-1782.37	36.41	465.72	-4047.48	173.62	1331.56	0	0	0	-3954.57	115.26	1694.01	-3910.5	210.26	1695.53	-981.18	167.43	1771.78	-4493.73	326.67	1735.65	655.87	-268.4	78.62	1253.79	-262.03	84.79	649.86
1.89	-3687.96	204.7	-31.83	-3681.76	209.67	-24.11	-3815.48	483.5	10.12	-3998.98	428.92	102.84	-3172.96	-38.07	-14.89	-4080.54	63.46	-21.44	-1803.14	54.05	477.2	-1782.37	36.41	465.72	-4057.35	176.29	1331.94	0	0	0	-3954.58	115.27	1694.01	-3913.83	213.13	1695.48	-981.18	167.43	1771.78	-4496.44	328.18	1736.43	655.75	-268.3	78.65	1253.47	-262.02	84.76	649.61
1.9	-3687.96	204.7	-31.83	-3681.76	209.67	-24.11	-3814.05	488.74	11.89	-4000.75	432.85	105.43	-3172.96	-38.07	-14.89	-4080.54	63.46	-21.44	-1803.14	54.05	477.2	-1782.37	36.41	465.72	-4045.51	177.12	1331.32	0	0	0	-3961.74	118.33	1694.5	-3902.71	217	1692.62	-981.18	167.43	1771.78	-4499.04	329.68	1737.21	655.78	-268.36	78.75	1253.92	-261.84	84.98	648.51
1.91	-3687.96	204.7	-31.83	-3681.76	209.67	-24.11	-3812.57	493.86	13.69	-4002.47	436.7	108.04	-3172.96	-38.07	-14.89	-4080.54	63.46	-21.44	-1803.14	54.05	477.2	-1782.37	36.41	465.72	-4008.28	177.01	1331.52	0	0	0	-3970.9	119.07	1692.36	-3918.02	218.75	1693.66	-981.18	167.43	1771.78	-4501.54	331.18	1737.97	655.52	-268.34	78.74	1254.48	-261.91	85.23	649.12
1.92	-3687.96	204.7	-31.83	-3681.76	209.67	-24.11	-3811.04	498.87	15.52	-4004.11	440.45	110.68	-3172.96	-38.07	-14.89	-4080.54	63.46	-21.44	-1803.14	54.05	477.2	-1782.37	36.41	465.72	-4040.74	178.11	1332.09	0	0	0	-3952.48	122.94	1692.13	-3910.45	223.97	1690.94	-981.18	167.43	1771.78	-4503.93	332.68	1738.73	655.87	-268.45	78.79	1254.78	-261.84	85.1	649.41
1.93	-3687.96	204.7	-31.83	-3681.76	209.67	-24.11	-3809.47	503.78	17.38	-4005.7	444.11	113.35	-3172.96	-38.07	-14.89	-4080.54	63.46	-21.44	-1803.14	54.05	477.2	-1782.37	36.41	465.72	-3987.62	179.54	1332.02	0	0	0	-3913.79	125.12	1691.23	-3862.31	225.18	1688.51	-981.18	167.43	1771.78	-4506.22	334.17	1739.48	655.05	-268.42	78.43	1254.91	-261.72	85.21	649.82
1.94	-3687.96	204.7	-31.83	-3681.76	209.67	-24.11	-3807.85	508.59	19.26	-4007.22	447.68	116.04	-3172.96	-38.07	-14.89	-4080.54	63.46	-21.44	-1803.14	54.05	477.2	-1782.37	36.41	465.72	-4013.82	180.63	1331.24	0	0	0	-3891.12	128.04	1689.26	-3860.65	228.4	1689.41	-981.18	167.43	1771.78	-4508.41	335.65	1740.22	654.31	-268.72	78.17	1254.3	-261.66	85.1	648.8
1.95	-3687.96	204.7	-31.83	-3681.76	209.67	-24.11	-3806.19	513.28	21.17	-4008.68	451.15	118.76	-3172.96	-38.07	-14.89	-4080.54	63.46	-21.44	-1803.14	54.05	477.2	-1782.37	36.41	465.72	-4048.4	181.64	1331.06	0	0	0	-3924.65	129.19	1690.32	-3873.8	233.13	1688.83	-981.18	167.43	1771.78	-4510.5	337.13	1740.95	655.3	-268.24	78.67	1254.33	-261.86	85.03	648.8
1.96	-3687.96	204.7	-31.83	-3681.76	209.67	-24.11	-3804.48	517.88	23.11	-4010.08	454.54	121.51	-3172.96	-38.07	-14.89	-4080.54	63.46	-21.44	-1803.14	54.05	477.2	-1782.37	36.41	465.72	-3998.47	182.75	1332.73	0	0	0	-3915.24	133.43	1690.72	-3866.27	235.03	1688.6	-981.18	167.43	1771.78	-4512.48	338.6	1741.67	655.44	-268.04	78.79	1254.64	-261.65	85.2	647.73
1.97	-3687.96	204.7	-31.83	-3681.76	209.67	-24.11	-3802.73	522.36	25.07	-4011.41	457.84	124.28	-3172.96	-38.07	-14.89	-4080.54	63.46	-21.44	-1803.14	54.05	477.2	-1782.37	36.41	465.72	-4000.62	184.05	1332.1	0	0	0	-3900.16	133.86	1689.11	-3861.41	240.57	1685.8	-981.18	167.43	1771.78	-4514.37	340.07	1742.39	656.04	-268.3	78.81	1254.68	-261.42	85.21	647.78
1.98	-3687.96	204.7	-31.83	-3681.76	209.67	-24.11	-3800.92	526.75	27.06	-4012.69	461.05	127.07	-3172.96	-38.07	-14.89	-4080.54	63.46	-21.44	-1803.14	54.05	477.2	-1782.37	36.41	465.72	-3951.87	184.36	1333.01	0	0	0	-3882.41	135.58	1688.68	-3853.49	243.53	1685.76	-981.18	167.43	1771.78	-4516.15	341.53	1743.09	655.28	-268.74	78.41	1254.75	-261.8	85.13	649.22
1.99	-3687.96	204.7	-31.83	-3681.76	209.67	-24.11	-3799.08	531.03	29.07	-4013.9	464.17	129.89	-3172.96	-38.07	-14.89	-4080.54	63.46	-21.44	-1803.14	54.05	477.2	-1782.37	36.41	465.72	-3947.08	186.35	1331.98	0	0	0	-3886.7	137.08	1689.41	-3807.8	245.94	1684.89	-981.18	167.43	1771.78	-4517.84	342.99	1743.79	654.75	-268.49	78.51	1254.57	-262.12	85.06	649.42
2	-3687.96	204.7	-31.83	-3681.76	209.67	-24.11	-3797.18	535.22	31.11	-4015.04	467.21	132.74	-3172.96	-38.07	-14.89	-4080.54	63.46	-21.44	-1803.14	54.05	477.2	-1782.37	36.41	465.72	-3954.32	186.07	1333.71	0	0	0	-3835.91	141.16	1685.89	-3806.19	246.27	1684.11	-981.18	167.43	1771.78	-4519.42	344.44	1744.48	656.02	-268.15	78.89	1254.33	-261.82	85.21	648.45
2.01	-3687.96	204.7	-31.83	-3681.76	209.67	-24.11	-3795.25	539.3	33.17	-4016.12	470.15	135.6	-3172.96	-38.07	-14.89	-4080.54	63.46	-21.44	-1803.14	54.05	477.2	-1782.37	36.41	465.72	-3952.59	186.7	1333.1	0	0	0	-3866.38	142.25	1687.02	-3777	247.21	1682.34	-981.18	167.43	1771.78	-4520.9	345.89	1745.17	654.67	-268.3	78.4	1255.24	-261.76	85.53	649.19
2.02	-3687.96	204.7	-31.83	-3681.76	209.67	-24.11	-3793.26	543.28	35.26	-4017.14	473.01	138.49	-3172.96	-38.07	-14.89	-4080.54	63.46	-21.44	-1803.14	54.05	477.2	-1782.37	36.41	465.72	-3927.5	189.48	1332.5	0	0	0	-3843.05	144.99	1686.8	-3804.4	251.67	1683.21	-981.18	167.43	1771.78	-4522.29	347.33	1745.84	655.69	-268.39	78.8	1255.32	-262.11	85.46	649.17
2.03	-3687.96	204.7	-31.83	-3681.76	209.67	-24.11	-3791.23	547.16	37.37	-4018.1	475.79	141.4	-3172.96	-38.07	-14.89	-4080.54	63.46	-21.44	-1803.14	54.05	477.2	-1782.37	36.41	465.72	-3931.12	190.4	1333.24	0	0	0	-3861.14	144.88	1688.45	-3796.78	255.82	1683.75	-981.18	167.43	1771.78	-4523.57	348.77	1746.51	656.35	-268.51	78.97	1254.5	-261.92	85.19	649.26
2.04	-3687.96	204.7	-31.83	-3681.76	209.67	-24.11	-3789.15	550.94	39.51	-4018.99	478.48	144.34	-3172.96	-38.07	-14.89	-4080.54	63.46	-21.44	-1803.14	54.05	477.2	-1782.37	36.41	465.72	-3928.88	192.39	1334.4	0	0	0	-3833.2	149.45	1686.61	-3786.5	256.48	1684.37	-981.18	167.43	1771.78	-4524.76	350.2	1747.17	656.05	-268.59	78.76	1254.83	-261.77	85.32	649.63
2.05	-3687.96	204.7	-31.83	-3681.76	209.67	-24.11	-3787.03	554.62	41.66	-4019.82	481.09	147.29	-3172.96	-38.07	-14.89	-4080.54	63.46	-21.44	-1803.14	54.05	477.2	-1782.37	36.41	465.72	-3916.85	192.08	1333.56	0	0	0	-3805.75	151.09	1686.25	-3773.86	259.01	1684.52	-981.18	167.43	1771.78	-4525.85	351.62	1747.82	655.51	-268.67	78.7	1254.73	-262.03	85.16	649.44
2.06	-3687.96	204.7	-31.83	-3681.76	209.67	-24.11	-3784.86	558.2	43.85	-4020.59	483.61	150.27	-3172.96	-38.07	-14.89	-4080.54	63.46	-21.44	-1803.14	54.05	477.2	-1782.37	36.41	465.72	-3915.65	192.19	1334.09	0	0	0	-3841.96	152.75	1688.13	-3743.89	260.65	1682.56	-981.18	167.43	1771.78	-4526.84	353.04	1748.47	655.7	-268.47	78.65	1254.9	-262.09	85.21	648.59
2.07	-3687.96	204.7	-31.83	-3681.76	209.67	-24.11	-3782.65	561.69	46.05	-4021.29	486.05	153.27	-3172.96	-38.07	-14.89	-4080.54	63.46	-21.44	-1803.14	54.05	477.2	-1782.37	36.41	465.72	-3915.7	195.51	1333.9	0	0	0	-3834.52	151.74	1688.29	-3764.01	261.69	1685.44	-981.18	167.43	1771.78	-4527.73	354.45	1749.11	655.14	-268.43	78.55	1254.77	-261.7	85.16	648.83
2.08	-3687.96	204.7	-31.83	-3681.76	209.67	-24.11	-3780.39	565.08	48.27	-4021.93	488.41	156.29	-3172.96	-38.07	-14.89	-4080.54	63.46	-21.44	-1803.14	54.05	477.2	-1782.37	36.41	465.72	-3896.37	197.47	1333.98	0	0	0	-3786.43	154.45	1686.18	-3762.07	264.31	1685.16	-981.18	167.43	1771.78	-4528.53	355.86	1749.73	655.02	-268.49	78.46	1254.5	-261.66	85.21	649.65
2.09	-3687.96	204.7	-31.83	-3681.76	209.67	-24.11	-3778.08	568.38	50.52	-4022.5	490.69	159.33	-3172.96	-38.07	-14.89	-4080.54	63.46	-21.44	-1803.14	54.05	477.2	-1782.37	36.41	465.72	-3906.57	198.77	1335.44	0	0	0	-3788.99	156.67	1687.68	-3761.18	264.96	1686.21	-981.18	167.43	1771.78	-4529.22	357.26	1750.36	655.45	-268.74	78.45	1254.14	-261.49	85.11	648.36
2.1	-3687.96	204.7	-31.83	-3681.76	209.67	-24.11	-3775.73	571.58	52.79	-4023.01	492.88	162.38	-3172.96	-38.07	-14.89	-4080.54	63.46	-21.44	-1803.14	54.05	477.2	-1782.37	36.41	465.72	-3901.83	199.28	1336.94	0	0	0	-3815.24	158.2	1688.64	-3732.1	267.28	1685.91	-981.18	167.43	1771.78	-4529.83	358.65	1750.97	655.44	-268.68	78.73	1254.36	-261.8	85.13	648.43
2.11	-3687.96	204.7	-31.83	-3681.76	209.67	-24.11	-3773.34	574.68	55.08	-4023.46	495	165.46	-3172.96	-38.07	-14.89	-4080.54	63.46	-21.44	-1803.14	54.05	477.2	-1782.37	36.41	465.72	-3865.04	201.46	1336.04	0	0	0	-3802.13	158.67	1688.4	-3748.09	269.56	1686.7	-981.18	167.43	1771.78	-4530.33	360.04	1751.58	655.27	-268.54	78.73	1254.42	-261.91	85	647.58
2.12	-3687.96	204.7	-31.83	-3681.76	209.67	-24.11	-3770.89	577.69	57.39	-4023.84	497.03	168.55	-3172.96	-38.07	-14.89	-4080.54	63.46	-21.44	-1803.14	54.05	477.2	-1782.37	36.41	465.72	-3873.15	201.12	1336.63	0	0	0	-3818.93	158.74	1689.07	-3714.21	271.05	1684.49	-981.18	167.43	1771.78	-4530.74	361.43	1752.18	654.83	-268.32	78.6	1254.49	-261.98	85.16	648.61
2.13	-3687.96	204.7	-31.83	-3681.76	209.67	-24.11	-3768.4	580.61	59.72	-4024.16	498.99	171.67	-3172.96	-38.07	-14.89	-4080.54	63.46	-21.44	-1803.14	54.05	477.2	-1782.37	36.41	465.72	-3901.48	200.6	1337.58	0	0	0	-3777.65	159.75	1687.64	-3698.98	269.69	1684.12	-981.18	167.43	1771.78	-4531.05	362.8	1752.77	655.53	-268.2	78.8	1254.14	-262.44	84.89	649.31
2.14	-3687.96	204.7	-31.83	-3681.76	209.67	-24.11	-3765.87	583.44	62.07	-4024.41	500.87	174.8	-3172.96	-38.07	-14.89	-4080.54	63.46	-21.44	-1803.14	54.05	477.2	-1782.37	36.41	465.72	-3895.83	202.36	1337.42	0	0	0	-3773.03	160.38	1686.57	-3690.38	270.39	1684.18	-981.18	167.43	1771.78	-4531.27	364.18	1753.35	655.57	-268.37	78.78	1254.99	-261.68	85.21	649.5
2.15	-3687.96	204.7	-31.83	-3681.76	209.67	-24.11	-3763.29	586.17	64.43	-4024.6	502.66	177.95	-3172.96	-38.07	-14.89	-4080.54	63.46	-21.44	-1803.14	54.05	477.2	-1782.37	36.41	465.72	-3865.11	203.33	1336.7	0	0	0	-3773.51	160.56	1686.95	-3693.42	272.38	1683.61	-981.18	167.43	1771.78	-4531.4	365.54	1753.93	655.89	-268.48	78.9	1254.7	-261.5	85.15	649.05
2.16	-3687.96	204.7	-31.83	-3681.76	209.67	-24.11	-3760.67	588.82	66.82	-4024.73	504.39	181.11	-3172.96	-38.07	-14.89	-4080.5	63.45	-21.43	-1803.14	54.05	477.2	-1782.37	36.41	465.72	-3831.23	202.88	1337.49	0	0	0	-3741	160.75	1685.75	-3695.09	273.85	1684.54	-981.18	167.43	1771.78	-4531.43	366.9	1754.5	655.67	-268.66	78.61	1254.47	-262	85.07	649.83
2.17	-3687.96	204.7	-31.83	-3681.76	209.67	-24.11	-3758	591.37	69.23	-4024.79	506.03	184.29	-3172.96	-38.07	-14.89	-4042.21	56.12	-14.83	-1803.14	54.05	477.2	-1782.37	36.41	465.72	-3847.52	202.37	1336.99	0	0	0	-3741.92	161.14	1684.71	-3699.84	274.13	1684.88	-981.18	167.43	1771.78	-4531.36	368.26	1755.06	655.38	-268.15	78.69	1254.38	-261.87	85.09	649.02
2.18	-3687.96	204.7	-31.83	-3681.76	209.67	-24.11	-3755.28	593.83	71.65	-4024.78	507.6	187.49	-3172.96	-38.07	-14.89	-4076.98	50.41	-23.11	-1803.14	54.05	477.2	-1782.37	36.41	465.72	-3834.36	203.53	1336.17	0	0	0	-3724.09	160.85	1684.46	-3693.36	274.29	1682.43	-981.18	167.43	1771.78	-4531.2	369.61	1755.61	655.03	-268.67	78.55	1254.48	-261.64	85.15	648.19
2.19	-3687.96	204.7	-31.83	-3681.76	209.67	-24.11	-3752.52	596.21	74.09	-4024.71	509.09	190.71	-3172.96	-38.07	-14.89	-4005.04	40.53	-17.66	-1803.14	54.05	477.2	-1782.37	36.41	465.72	-3853.28	204.03	1335.54	0	0	0	-3740.24	162.94	1683.66	-3643.15	276.41	1681.39	-981.18	167.43	1771.78	-4530.95	370.95	1756.16	655.58	-268.53	78.78	1254.56	-261.38	85.36	648.56
2.2	-3687.96	204.7	-31.83	-3681.76	209.67	-24.11	-3749.71	598.49	76.55	-4024.58	510.51	193.93	-3172.96	-38.07	-14.89	-3989.04	36.69	-17.85	-1803.14	54.05	477.2	-1782.37	36.41	465.72	-3855.99	203.29	1336.58	0	0	0	-3720.91	164.18	1682.5	-3687.03	276.31	1682.37	-981.18	167.43	1771.78	-4530.6	372.28	1756.7	655.65	-268.33	78.65	1254.33	-261.86	85.22	648.73
2.21	-3687.96	204.7	-31.83	-3681.76	209.67	-24.11	-3746.86	600.69	79.03	-4024.38	511.86	197.18	-3172.96	-38.07	-14.89	-3985.08	29.54	-21.53	-1803.14	54.05	477.2	-1782.37	36.41	465.72	-3823.05	204.17	1334.44	0	0	0	-3726.49	162.85	1681.85	-3687.13	275.91	1681	-981.18	167.43	1771.78	-4530.16	373.62	1757.23	655.2	-268.59	78.7	1254.26	-262.15	84.88	648.63
2.22	-3687.96	204.7	-31.83	-3681.76	209.67	-24.11	-3743.96	602.8	81.52	-4024.12	513.13	200.43	-3172.96	-38.07	-14.89	-3947.75	24.89	-17.39	-1803.14	54.05	477.2	-1782.37	36.41	465.72	-3802.01	204.32	1334.91	0	0	0	-3700.04	162.73	1680.12	-3682.89	275.44	1680.03	-981.18	167.43	1771.78	-4529.63	374.94	1757.76	654.64	-268.39	78.57	1254.38	-261.73	85.09	649.06
2.23	-3687.96	204.7	-31.83	-3681.76	209.67	-24.11	-3741.01	604.83	84.03	-4023.79	514.33	203.7	-3172.96	-38.07	-14.89	-3872.16	21.24	-9.07	-1803.14	54.05	477.2	-1782.37	36.41	465.72	-3806.19	204.1	1333.93	0	0	0	-3697.67	161.72	1679.98	-3692.13	275.81	1679.25	-981.18	167.43	1771.78	-4529.01	376.26	1758.28	654.64	-268.77	78.53	1254.46	-261.37	85.08	648.96
2.24	-3687.96	204.7	-31.83	-3681.76	209.67	-24.11	-3738.02	606.76	86.56	-4023.4	515.45	206.99	-3172.96	-38.07	-14.89	-3979.27	13.51	-32.04	-1803.14	54.05	477.2	-1782.37	36.41	465.72	-3812.05	203.75	1334.97	0	0	0	-3665.15	163.1	1677.64	-3669.31	275.8	1677.52	-981.18	167.43	1771.78	-4528.3	377.57	1758.79	655.28	-268.5	78.59	1255.08	-261.96	85.18	648.92
2.25	-3687.96	204.7	-31.83	-3681.76	209.67	-24.11	-3734.99	608.62	89.1	-4022.94	516.51	210.29	-3172.96	-38.07	-14.89	-3875.66	12.55	-19.43	-1803.14	54.05	477.2	-1782.37	36.41	465.72	-3789.03	201.88	1332.96	0	0	0	-3680.97	163.91	1676.76	-3654.67	275.9	1676.32	-981.18	167.43	1771.78	-4527.49	378.88	1759.29	655.46	-268.5	78.78	1254.91	-261.95	85.19	649.76
2.26	-3687.96	204.7	-31.83	-3681.76	209.67	-24.11	-3731.91	610.39	91.66	-4022.41	517.49	213.59	-3172.96	-38.07	-14.89	-3857.89	10.41	-20.81	-1803.14	54.05	477.2	-1782.37	36.41	465.72	-3804.77	201.98	1333.78	0	0	0	-3651.93	162.67	1674.48	-3664.04	275.87	1675.4	-981.18	167.43	1771.78	-4526.59	380.18	1759.79	654.47	-268.58	78.36	1254.11	-261.62	84.95	649.83
2.27	-3687.96	204.7	-31.83	-3681.76	209.67	-24.11	-3728.78	612.07	94.23	-4021.83	518.4	216.92	-3172.96	-38.07	-14.89	-3754.36	6.52	-4.85	-1803.14	54.05	477.2	-1782.37	36.41	465.72	-3801.2	201.93	1331.69	0	0	0	-3663.5	161.54	1675.54	-3621.88	272.86	1673.05	-981.18	167.43	1771.78	-4525.6	381.47	1760.28	655.92	-268.48	78.75	1254.53	-261.67	85.25	649.33
2.28	-3687.96	204.7	-31.83	-3681.76	209.67	-24.11	-3725.61	613.68	96.81	-4021.17	519.25	220.25	-3172.96	-38.07	-14.89	-3817	3.95	-17.82	-1803.14	54.05	477.2	-1782.37	36.41	465.72	-3767.29	200.49	1330.6	0	0	0	-3680.05	160.98	1674.69	-3598.73	274.88	1670.75	-981.18	167.43	1771.78	-4524.53	382.76	1760.76	656.21	-268.17	79.09	1254.89	-261.81	85.2	649.27
2.29	-3687.96	204.7	-31.83	-3681.76	209.67	-24.11	-3722.39	615.2	99.41	-4020.45	520.02	223.59	-3172.96	-38.07	-14.89	-3793.74	-0.08	-17.67	-1803.14	54.05	477.2	-1782.37	36.41	465.72	-3766.78	199.45	1330.45	0	0	0	-3656.61	161.11	1672.91	-3624.38	274.6	1671.47	-981.18	167.43	1771.78	-4523.36	384.04	1761.24	656.15	-268.4	78.87	1254.88	-261.72	85.32	648.34
2.3	-3687.96	204.7	-31.83	-3681.76	209.67	-24.11	-3719.13	616.64	102.02	-4019.66	520.72	226.95	-3172.96	-38.07	-14.89	-3770.89	-3.9	-17.43	-1803.14	54.05	477.2	-1782.37	36.41	465.72	-3768.89	198.36	1329.47	0	0	0	-3641.76	160	1672	-3672.81	274.14	1672.1	-981.18	167.43	1771.78	-4522.1	385.32	1761.71	655.69	-268.34	78.87	1253.84	-261.53	85.19	649.03
2.31	-3687.96	204.7	-31.83	-3681.76	209.67	-24.11	-3715.82	618	104.65	-4018.81	521.36	230.31	-3172.96	-38.07	-14.89	-3748.46	-7.51	-17.13	-1803.14	54.05	477.2	-1782.37	36.41	465.72	-3747.83	199.12	1328.62	0	0	0	-3612.58	160.66	1669.15	-3606.98	273.04	1670.74	-981.18	167.43	1771.78	-4520.75	386.58	1762.17	655.78	-268.36	78.79	1254.39	-262.07	84.94	649.43
2.32	-3687.96	204.7	-31.83	-3681.76	209.67	-24.11	-3712.46	619.27	107.29	-4017.9	521.93	233.69	-3172.96	-38.07	-14.89	-3726.43	-10.93	-16.74	-1803.14	54.05	477.2	-1782.37	36.41	465.72	-3771.74	198.18	1327.96	0	0	0	-3628.14	158.42	1667.64	-3599.42	272.24	1668.29	-981.18	167.43	1771.78	-4519.32	387.85	1762.63	656.26	-268.15	78.83	1254.16	-261.85	85.07	648.48
2.33	-3687.96	204.7	-31.83	-3681.76	209.67	-24.11	-3709.07	620.47	109.94	-4016.91	522.44	237.07	-3172.96	-38.07	-14.89	-3704.83	-14.15	-16.29	-1803.14	54.05	477.2	-1782.37	36.41	465.72	-3746.58	196.22	1327.76	0	0	0	-3599.41	158.2	1667.61	-3636.91	271.26	1670.46	-981.18	167.43	1771.78	-4517.79	389.1	1763.08	655.34	-268.58	78.65	1254.46	-261.65	85.13	648.59
2.34	-3687.96	204.7	-31.83	-3681.76	209.67	-24.11	-3705.62	621.59	112.6	-4015.86	522.87	240.47	-3172.96	-38.07	-14.89	-3683.63	-17.18	-15.77	-1803.14	54.05	477.2	-1782.37	36.41	465.72	-3716.1	196.35	1326.68	0	0	0	-3610.1	156.19	1666.51	-3636.04	270.54	1669.85	-981.18	167.43	1771.78	-4516.18	390.35	1763.52	655.45	-268.62	78.79	1254.05	-261.86	84.98	649.41
2.35	-3687.96	204.7	-31.83	-3681.76	209.67	-24.11	-3702.13	622.63	115.28	-4014.75	523.25	243.87	-3172.96	-38.07	-14.89	-3662.85	-20.02	-15.19	-1803.14	54.05	477.2	-1782.37	36.41	465.72	-3718.96	195.63	1327.05	0	0	0	-3596.69	155.69	1665.46	-3634.85	269.69	1669.23	-981.18	167.43	1771.78	-4514.48	391.6	1763.96	655.34	-268.66	78.76	1253.93	-261.91	84.96	649.01
2.36	-3687.96	204.7	-31.83	-3681.76	209.67	-24.11	-3698.6	623.6	117.97	-4013.57	523.55	247.28	-3172.96	-38.07	-14.89	-3642.49	-22.68	-14.55	-1803.14	54.05	477.2	-1782.37	36.41	465.72	-3746.32	192.64	1324.98	0	0	0	-3603.11	154.08	1665.61	-3633.35	268.71	1668.6	-981.18	167.43	1771.78	-4512.69	392.84	1764.39	655.33	-268.5	78.73	1254.26	-261.71	85.04	649
2.37	-3687.96	204.7	-31.83	-3681.76	209.67	-24.11	-3695.01	624.48	120.67	-4012.32	523.8	250.69	-3172.96	-38.07	-14.89	-3622.55	-25.16	-13.85	-1803.14	54.05	477.2	-1782.37	36.41	465.72	-3700.15	189.85	1325.21	0	0	0	-3587	153.17	1663.71	-3631.53	267.61	1667.95	-981.18	167.43	1771.78	-4510.81	394.07	1764.81	655.58	-268.22	78.8	1253	-262.39	84.53	649.12
2.38	-3687.96	204.7	-31.83	-3681.76	209.67	-24.11	-3691.39	625.29	123.37	-4011	523.98	254.12	-3172.96	-38.07	-14.89	-3603.03	-27.48	-13.1	-1803.14	54.05	477.2	-1782.37	36.41	465.72	-3717.09	189.76	1325.12	0	0	0	-3572.5	151.06	1663.42	-3629.41	266.39	1667.3	-981.18	167.43	1771.78	-4508.85	395.29	1765.23	654.92	-268.48	78.49	1253.62	-262.51	84.65	649.19
2.39	-3687.96	204.7	-31.83	-3681.76	209.67	-24.11	-3687.72	626.03	126.09	-4009.62	524.09	257.55	-3172.96	-38.07	-14.89	-3583.92	-29.62	-12.3	-1803.14	54.05	477.2	-1782.37	36.41	465.72	-3693.14	187.71	1323.21	0	0	0	-3557.4	148.98	1660.91	-3626.99	265.06	1666.63	-981.18	167.43	1771.78	-4506.8	396.51	1765.64	654.24	-268.89	78.26	1254.73	-262.14	84.99	649.1
2.4	-3687.96	204.7	-31.83	-3681.76	209.67	-24.11	-3684	626.69	128.82	-4008.18	524.15	260.99	-3172.96	-38.07	-14.89	-3565.24	-31.59	-11.45	-1803.14	54.05	477.2	-1782.37	36.41	465.72	-3698.59	184.98	1322.77	0	0	0	-3576.4	147.45	1661.71	-3624.27	263.61	1665.96	-981.18	167.43	1771.78	-4504.66	397.72	1766.04	654.96	-268.84	78.52	1254.42	-261.71	85.12	649.05
2.41	-3687.96	204.7	-31.83	-3681.76	209.67	-24.11	-3680.24	627.28	131.56	-4006.66	524.14	264.43	-3172.96	-38.07	-14.89	-3546.98	-33.41	-10.56	-1803.14	54.05	477.2	-1782.37	36.41	465.72	-3698.09	184.25	1323.71	0	0	0	-3594.32	146.08	1659.84	-3621.27	262.06	1665.28	-981.18	167.43	1771.78	-4502.44	398.93	1766.44	655.1	-268.42	78.53	1253.87	-262.07	84.8	649.22
2.42	-3687.96	204.7	-31.83	-3681.76	209.67	-24.11	-3676.43	627.79	134.31	-4005.08	524.07	267.88	-3172.96	-38.07	-14.89	-3529.14	-35.08	-9.63	-1803.14	54.05	477.2	-1782.37	36.41	465.72	-3714.22	183.93	1323.32	0	0	0	-3560.8	144.71	1658.8	-3617.98	260.41	1664.59	-981.18	167.43	1771.78	-4500.13	400.12	1766.83	655.52	-268.42	78.58	1253.77	-262.1	84.89	648.24
2.43	-3687.96	204.7	-31.83	-3681.76	209.67	-24.11	-3672.58	628.23	137.06	-4003.44	523.94	271.33	-3172.96	-38.07	-14.89	-3511.73	-36.59	-8.66	-1803.14	54.05	477.2	-1782.37	36.41	465.72	-3658.7	180.85	1322.55	0	0	0	-3542.56	141.48	1658.18	-3614.41	258.66	1663.9	-981.18	167.43	1771.78	-4497.74	401.32	1767.21	655.54	-268.58	78.56	1253.86	-261.93	84.96	648.09
2.44	-3687.96	204.7	-31.83	-3681.76	209.67	-24.11	-3668.68	628.59	139.83	-4001.72	523.75	274.79	-3172.96	-38.07	-14.89	-3494.73	-37.95	-7.66	-1803.14	54.05	477.2	-1782.37	36.41	465.72	-3657.27	178.4	1321.13	0	0	0	-3530.81	139.32	1656.73	-3610.57	256.81	1663.19	-981.18	167.43	1771.78	-4495.26	402.5	1767.59	655.68	-268.36	78.66	1254.46	-261.59	85.2	647.92
2.45	-3687.96	204.7	-31.83	-3681.76	209.67	-24.11	-3664.74	628.89	142.6	-3999.94	523.51	278.26	-3172.96	-38.07	-14.89	-3478.17	-39.18	-6.63	-1803.14	54.05	477.2	-1782.37	36.41	465.72	-3652.45	176.14	1320.43	0	0	0	-3523.56	137.15	1655.6	-3606.46	254.87	1662.48	-981.18	167.43	1771.78	-4492.7	403.68	1767.96	656.04	-268.21	78.97	1254.63	-261.6	85.31	648.61
2.46	-3687.96	204.7	-31.83	-3681.76	209.67	-24.11	-3660.75	629.12	145.38	-3998.1	523.2	281.72	-3172.96	-38.07	-14.89	-3462.03	-40.27	-5.57	-1803.14	54.05	477.2	-1782.37	36.41	465.72	-3625	172.83	1319.8	0	0	0	-3523.36	134.17	1653.84	-3602.09	252.85	1661.77	-981.18	167.43	1771.78	-4490.06	404.85	1768.32	655.07	-268.35	78.63	1254.51	-261.95	85.13	647.99
2.47	-3687.96	204.7	-31.83	-3681.76	209.67	-24.11	-3656.72	629.27	148.17	-3996.18	522.84	285.19	-3172.96	-38.07	-14.89	-3446.31	-41.22	-4.5	-1803.14	54.05	477.2	-1782.37	36.41	465.72	-3658.38	170.75	1320.57	0	0	0	-3509.64	132.93	1652.71	-3597.47	250.74	1661.05	-981.18	167.43	1771.78	-4487.33	406.02	1768.68	654.74	-268.14	78.46	1253.93	-261.93	85.02	649.2
2.48	-3687.96	204.7	-31.83	-3681.76	209.67	-24.11	-3652.64	629.36	150.96	-3994.2	522.42	288.66	-3172.96	-38.07	-14.89	-3431.03	-42.05	-3.4	-1803.14	54.05	477.2	-1782.37	36.41	465.72	-3609.7	168.27	1319.79	0	0	0	-3493.64	131.12	1651.53	-3592.59	248.56	1660.32	-981.18	167.43	1771.78	-4484.51	407.18	1769.03	655.33	-268.51	78.76	1253.81	-261.72	85.15	648.96
2.49	-3687.96	204.7	-31.83	-3681.76	209.67	-24.11	-3648.52	629.37	153.76	-3992.15	521.94	292.14	-3172.96	-38.07	-14.89	-3416.17	-42.75	-2.29	-1803.14	54.05	477.2	-1782.37	36.41	465.72	-3645.07	164.8	1318.99	0	0	0	-3485.37	127.67	1649.87	-3587.46	246.3	1659.59	-981.18	167.43	1771.78	-4481.62	408.33	1769.38	655.79	-268.5	78.79	1254.12	-262.04	85.02	647.92
2.5	-3687.96	204.7	-31.83	-3681.76	209.67	-24.11	-3644.35	629.32	156.57	-3990.03	521.41	295.62	-3172.96	-38.07	-14.89	-3401.75	-43.33	-1.16	-1803.14	54.05	477.2	-1782.37	36.41	465.72	-3621.28	163.92	1318.68	0	0	0	-3485.84	125.15	1648.52	-3582.09	243.98	1658.85	-981.18	167.43	1771.78	-4478.64	409.48	1769.72	655.33	-268.51	78.82	1254.38	-262.05	84.9	648.21
2.51	-3687.96	204.7	-31.83	-3681.76	209.67	-24.11	-3640.13	629.2	159.38	-3987.85	520.82	299.09	-3172.96	-38.07	-14.89	-3387.75	-43.8	-0.02	-1803.14	54.05	477.2	-1782.37	36.41	465.72	-3628.07	159.5	1318.88	0	0	0	-3463.25	120.89	1647.32	-3576.49	241.58	1658.12	-981.18	167.43	1771.78	-4475.58	410.62	1770.05	654.38	-268.57	78.47	1254.18	-261.87	84.98	648.17
2.52	-3687.96	204.7	-31.83	-3681.76	209.67	-24.11	-3635.88	629.02	162.2	-3985.6	520.17	302.57	-3172.96	-38.07	-14.89	-3374.19	-44.16	1.12	-1803.14	54.05	477.2	-1782.37	36.41	465.72	-3604.51	157.56	1320.31	0	0	0	-3467.56	118.11	1647.59	-3570.66	239.13	1657.38	-981.18	167.43	1771.78	-4472.44	411.75	1770.38	655.36	-268.63	78.62	1254.53	-261.97	85.06	648.12
2.53	-3687.96	204.7	-31.83	-3681.76	209.67	-24.11	-3631.57	628.77	165.02	-3983.28	519.48	306.05	-3172.96	-38.07	-14.89	-3361.06	-44.41	2.26	-1803.14	54.05	477.2	-1782.37	36.41	465.72	-3608.14	151.94	1318.85	0	0	0	-3477.48	114.53	1647.62	-3564.6	236.62	1656.63	-981.18	167.43	1771.78	-4469.21	412.87	1770.7	654.23	-268.78	78.38	1253.94	-262.22	84.72	647.77
2.54	-3687.96	204.7	-31.83	-3681.76	209.67	-24.11	-3627.22	628.45	167.84	-3980.89	518.73	309.53	-3172.96	-38.07	-14.89	-3348.36	-44.56	3.4	-1803.14	54.05	477.2	-1782.37	36.41	465.72	-3588.87	149.18	1319.7	0	0	0	-3460.04	111.74	1646.63	-3558.33	234.06	1655.89	-981.18	167.43	1771.78	-4465.91	413.99	1771.02	654.18	-268.66	78.39	1253.81	-262.02	84.94	648.75
2.55	-3687.96	204.7	-31.83	-3681.76	209.67	-24.11	-3622.83	628.07	170.68	-3978.44	517.92	313.01	-3172.96	-38.07	-14.89	-3336.1	-44.61	4.54	-1803.14	54.05	477.2	-1782.37	36.41	465.72	-3582.79	146.96	1319.69	0	0	0	-3466.51	107.55	1646.39	-3551.83	231.44	1655.14	-981.18	167.43	1771.78	-4462.52	415.11	1771.33	654.92	-268.8	78.48	1254.5	-261.75	85.23	648.12
2.56	-3687.96	204.7	-31.83	-3681.76	209.67	-24.11	-3618.39	627.62	173.51	-3975.92	517.07	316.49	-3172.96	-38.07	-14.89	-3324.27	-44.58	5.67	-1803.14	54.05	477.2	-1782.37	36.41	465.72	-3589.04	143.2	1320.46	0	0	0	-3453.28	103.7	1646.16	-3545.13	228.78	1654.39	-981.18	167.43	1771.78	-4459.05	416.21	1771.63	655.48	-268.44	78.62	1254.71	-261.3	85.35	648.76
2.57	-3687.96	204.7	-31.83	-3681.76	209.67	-24.11	-3613.9	627.11	176.35	-3973.33	516.16	319.97	-3172.96	-38.07	-14.89	-3312.88	-44.45	6.79	-1803.14	54.05	477.2	-1782.37	36.41	465.72	-3559.12	138.91	1320.6	0	0	0	-3421.47	98.93	1644.81	-3538.23	226.08	1653.65	-981.18	167.43	1771.78	-4455.5	417.31	1771.93	655.57	-267.9	78.87	1254.52	-261.38	85.31	649.11
2.58	-3687.96	204.7	-31.83	-3681.76	209.67	-24.11	-3609.38	626.54	179.19	-3970.67	515.2	323.44	-3172.96	-38.07	-14.89	-3301.93	-44.24	7.9	-1803.14	54.05	477.2	-1782.37	36.41	465.72	-3563.91	135.01	1321.24	0	0	0	-3428.4	95.32	1646.27	-3531.13	223.35	1652.9	-981.18	167.43	1771.78	-4451.87	418.4	1772.22	655.79	-268.38	78.79	1254.7	-261.45	85.29	650.06
2.59	-3687.96	204.7	-31.83	-3681.76	209.67	-24.11	-3604.8	625.91	182.03	-3967.94	514.19	326.92	-3172.96	-38.07	-14.89	-3291.41	-43.95	8.99	-1803.14	54.05	477.2	-1782.37	36.41	465.72	-3565.4	132.61	1323.31	0	0	0	-3414.57	91.42	1646.8	-3523.84	220.58	1652.15	-981.18	167.43	1771.78	-4448.17	419.48	1772.51	655.65	-268.49	78.73	1254.56	-261.7	85.16	649.74
2.6	-3687.96	204.7	-31.83	-3681.76	209.67	-24.11	-3600.18	625.21	184.88	-3965.15	513.13	330.39	-3172.96	-38.07	-14.89	-3281.34	-43.59	10.05	-1803.14	54.05	477.2	-1782.37	36.41	465.72	-3562.27	128.29	1323.55	0	0	0	-3389.05	89.2	1646.96	-3516.35	217.78	1651.41	-981.18	167.43	1771.78	-4444.38	420.56	1772.79	655.71	-268.33	78.85	1255.16	-261.67	85.29	649.12
2.61	-3687.96	204.7	-31.83	-3681.76	209.67	-24.11	-3595.52	624.45	187.73	-3962.29	512.02	333.86	-3172.96	-38.07	-14.89	-3271.7	-43.15	11.1	-1803.14	54.05	477.2	-1782.37	36.41	465.72	-3515.65	124.88	1326.49	0	0	0	-3418.62	85.29	1648.63	-3508.69	214.96	1650.66	-981.18	167.43	1771.78	-4440.51	421.63	1773.07	655.78	-268.07	78.84	1254.89	-261.78	85.28	648.93
2.62	-3687.96	204.7	-31.83	-3681.76	209.67	-24.11	-3590.81	623.64	190.58	-3959.36	510.87	337.32	-3172.96	-38.07	-14.89	-3262.51	-42.65	12.11	-1803.14	54.05	477.2	-1782.37	36.41	465.72	-3547.2	121.68	1326.2	0	0	0	-3398.44	80.34	1650.2	-3500.85	212.12	1649.92	-981.18	167.43	1771.78	-4436.57	422.7	1773.34	655.1	-268.32	78.46	1253.89	-262.18	84.7	648.16
2.63	-3687.96	204.7	-31.83	-3681.76	209.67	-24.11	-3586.05	622.76	193.43	-3956.36	509.66	340.79	-3172.96	-38.07	-14.89	-3253.75	-42.09	13.09	-1803.14	54.05	477.2	-1782.37	36.41	465.72	-3514.87	117.51	1328.67	0	0	0	-3374.42	76.56	1650.2	-3492.84	209.26	1649.18	-981.18	167.43	1771.78	-4432.55	423.75	1773.6	654.01	-269.01	78.19	1254.59	-261.64	84.98	649.54
2.64	-3687.96	204.7	-31.83	-3681.76	209.67	-24.11	-3581.26	621.83	196.28	-3953.29	508.41	344.24	-3172.96	-38.07	-14.89	-3245.44	-41.47	14.04	-1803.14	54.05	477.2	-1782.37	36.41	465.72	-3512.71	113.87	1331.11	0	0	0	-3378.55	72.7	1651.18	-3484.66	206.39	1648.45	-981.18	167.43	1771.78	-4428.45	424.8	1773.86	655.52	-268.3	78.8	1254.3	-261.93	85.23	649.34
2.65	-3687.96	204.7	-31.83	-3681.76	209.67	-24.11	-3576.41	620.84	199.13	-3950.15	507.12	347.7	-3172.96	-38.07	-14.89	-3237.58	-40.8	14.95	-1803.14	54.05	477.2	-1782.37	36.41	465.72	-3495.51	109.04	1332.23	0	0	0	-3372.26	69.24	1652.53	-3476.32	203.51	1647.71	-981.18	167.43	1771.78	-4424.27	425.84	1774.11	656.19	-268.42	78.81	1253.9	-261.87	84.99	648.72
2.66	-3687.96	204.7	-31.83	-3681.76	209.67	-24.11	-3571.52	619.79	201.98	-3946.95	505.77	351.14	-3172.96	-38.07	-14.89	-3230.15	-40.09	15.82	-1803.14	54.05	477.2	-1782.37	36.41	465.72	-3507.11	104.13	1335.45	0	0	0	-3367.85	65.3	1654.15	-3467.83	200.63	1646.98	-981.18	167.43	1771.78	-4420.02	426.88	1774.36	655.46	-268.51	78.55	1254.35	-261.97	85.2	648.92
2.67	-3687.96	204.7	-31.83	-3681.76	209.67	-24.11	-3566.59	618.68	204.83	-3943.68	504.38	354.59	-3172.96	-38.07	-14.89	-3223.18	-39.33	16.64	-1803.14	54.05	477.2	-1782.37	36.41	465.72	-3515.35	101.12	1338.03	0	0	0	-3367.15	61.6	1655.13	-3459.19	197.74	1646.26	-981.18	167.43	1771.78	-4415.68	427.91	1774.6	655.67	-268.44	78.72	1254.87	-261.76	85.44	648.79
2.68	-3687.96	204.7	-31.83	-3681.76	209.67	-24.11	-3561.61	617.52	207.69	-3940.33	502.95	358.02	-3172.96	-38.07	-14.89	-3216.65	-38.53	17.42	-1803.14	54.05	477.2	-1782.37	36.41	465.72	-3496.27	98.31	1338.68	0	0	0	-3349.97	57.55	1655.85	-3450.4	194.87	1645.54	-981.18	167.43	1771.78	-4411.28	428.93	1774.83	656.27	-268.48	78.9	1254.89	-262.23	85.19	648.4
2.69	-3687.96	204.7	-31.83	-3681.76	209.67	-24.11	-3556.59	616.3	210.53	-3936.92	501.47	361.45	-3172.96	-38.07	-14.89	-3210.57	-37.69	18.14	-1803.14	54.05	477.2	-1782.37	36.41	465.72	-3475.29	95.14	1339.4	0	0	0	-3368.47	53.47	1657.58	-3441.47	192	1644.83	-981.18	167.43	1771.78	-4406.79	429.94	1775.06	655.96	-268.62	78.74	1254.02	-262.06	84.93	648.63
2.7	-3687.95	204.7	-31.84	-3681.76	209.67	-24.11	-3551.52	615.03	213.38	-3933.44	499.95	364.87	-3172.96	-38.07	-14.89	-3204.93	-36.83	18.81	-1803.14	54.05	477.2	-1782.37	36.41	465.72	-3492.99	91.07	1340.57	0	0	0	-3335.59	48.62	1656.8	-3432.41	189.14	1644.12	-981.18	167.43	1771.78	-4402.23	430.95	1775.29	655.7	-268.36	78.79	1254.28	-261.67	85.25	648.14
2.71	-3686.16	203.17	-39.38	-3681.76	209.67	-24.11	-3546.4	613.7	216.23	-3929.89	498.39	368.29	-3172.96	-38.07	-14.89	-3199.75	-35.94	19.42	-1803.14	54.05	477.2	-1782.37	36.41	465.72	-3465.76	86.9	1342.29	0	0	0	-3326.48	45.65	1657.24	-3423.23	186.3	1643.42	-981.18	167.43	1771.78	-4397.6	431.95	1775.51	655.29	-268.52	78.76	1254.09	-261.91	84.99	648.55
2.72	-3651.07	205.92	-37.78	-3681.76	209.67	-24.1	-3541.25	612.33	219.07	-3926.27	496.78	371.7	-3172.96	-38.07	-14.89	-3195.01	-35.03	19.97	-1803.14	54.05	477.2	-1782.37	36.41	465.72	-3460.15	84.76	1341.94	0	0	0	-3323.66	41.63	1658.48	-3413.91	183.48	1642.73	-981.18	167.43	1771.78	-4392.88	432.94	1775.72	655.55	-268.48	78.62	1254.79	-262.03	85.2	649.02
2.73	-3646.87	205.14	-38.49	-3672.93	210.75	-20.74	-3536.04	610.89	221.91	-3922.59	495.13	375.1	-3172.96	-38.07	-14.89	-3190.73	-34.1	20.46	-1803.14	54.05	477.2	-1782.37	36.41	465.72	-3470.44	81.73	1342.68	0	0	0	-3343.27	37.48	1660.51	-3404.49	180.68	1642.05	-981.18	167.43	1771.78	-4388.1	433.92	1775.93	655.39	-268.54	78.64	1254.46	-262	85.16	649.67
2.74	-3624.51	208.07	-34.47	-3672.01	210.42	-15.82	-3530.8	609.41	224.75	-3918.83	493.45	378.49	-3172.96	-38.07	-14.89	-3186.9	-33.17	20.87	-1803.14	54.05	477.2	-1782.37	36.41	465.72	-3461.11	78.91	1343.9	0	0	0	-3344.57	34.45	1660.88	-3394.94	177.92	1641.37	-981.18	167.43	1771.78	-4383.24	434.9	1776.14	654.28	-268.62	78.16	1254.54	-262.1	85.15	649.26
2.75	-3615.82	208.33	-29.5	-3647.03	211.23	-8.64	-3525.5	607.88	227.59	-3915	491.72	381.87	-3172.96	-38.07	-14.89	-3183.52	-32.22	21.22	-1803.14	54.05	477.2	-1782.37	36.41	465.72	-3459.39	76.5	1344.76	0	0	0	-3329.04	32.5	1661.77	-3385.29	175.18	1640.7	-981.18	167.43	1771.78	-4378.31	435.87	1776.33	654.86	-268.72	78.33	1254.63	-261.7	85.28	648.79
2.76	-3626.74	208.28	-27.97	-3625.36	211.26	-0.78	-3520.17	606.29	230.42	-3911.1	489.95	385.24	-3172.96	-38.07	-14.89	-3180.6	-31.27	21.49	-1803.14	54.05	477.2	-1782.37	36.41	465.72	-3420.17	75.76	1344.85	0	0	0	-3308.74	27.93	1661.52	-3375.54	172.49	1640.04	-981.18	167.43	1771.78	-4373.3	436.84	1776.53	654.67	-268.46	78.42	1254.73	-261.82	85.43	649.04
2.77	-3567.1	207.78	-15.26	-3578.41	208.9	11.75	-3514.78	604.66	233.25	-3907.14	488.14	388.61	-3172.96	-38.07	-14.89	-3178.13	-30.33	21.68	-1803.14	54.05	477.2	-1782.37	36.41	465.72	-3450.28	73.73	1346.2	0	0	0	-3293.62	24.35	1662.51	-3365.7	169.83	1639.39	-981.18	167.43	1771.78	-4368.22	437.79	1776.72	655.21	-268.16	78.67	1254.91	-261.96	85.22	649.45
2.78	-3562.63	206.68	-11.83	-3594.97	206.27	9.86	-3509.36	602.97	236.07	-3903.1	486.3	391.96	-3172.96	-38.07	-14.89	-3176.12	-29.39	21.79	-1803.14	54.05	477.2	-1782.37	36.41	465.72	-3443.06	70.26	1347.76	0	0	0	-3290.18	23.29	1663.8	-3355.76	167.22	1638.75	-981.18	167.43	1771.78	-4363.06	438.74	1776.9	655.53	-268.67	78.57	1254.54	-262.06	85.07	648.98
2.79	-3567.57	205.02	-11.63	-3566.94	205.61	18.93	-3503.89	601.24	238.89	-3899	484.41	395.3	-3172.96	-38.07	-14.89	-3174.56	-28.46	21.81	-1803.14	54.05	477.2	-1782.37	36.41	465.72	-3408.93	68.56	1347.95	0	0	0	-3281.89	20.63	1663.82	-3345.74	164.66	1638.12	-981.18	167.43	1771.78	-4357.84	439.68	1777.08	655.66	-268.86	78.71	1254.13	-262.18	84.76	648.5
2.8	-3527.52	203.29	-4.22	-3535.32	202.08	23.96	-3498.37	599.46	241.7	-3894.82	482.49	398.63	-3172.96	-38.07	-14.89	-3173.46	-27.54	21.74	-1803.14	54.05	477.2	-1782.37	36.41	465.72	-3416.36	67.77	1348.88	0	0	0	-3285.75	18.41	1664.66	-3335.64	162.16	1637.51	-981.18	167.43	1771.78	-4352.54	440.61	1777.25	655.62	-268.49	78.61	1254.09	-261.88	84.83	648.51
2.81	-3488.91	199.66	1.89	-3525.9	200.72	24.1	-3492.81	597.63	244.5	-3890.58	480.54	401.95	-3172.96	-38.07	-14.89	-3172.82	-26.64	21.59	-1803.14	54.05	477.2	-1782.37	36.41	465.72	-3410.31	65.31	1348.77	0	0	0	-3269.12	16.14	1665.38	-3325.46	159.71	1636.9	-981.18	167.43	1771.78	-4347.17	441.54	1777.42	654.17	-268.6	78.38	1254.38	-262.13	85.02	647.76
2.82	-3415.38	196.82	13.26	-3489.89	197.19	29.24	-3487.2	595.75	247.3	-3886.26	478.54	405.25	-3172.96	-38.07	-14.89	-3172.64	-25.77	21.33	-1803.14	54.05	477.2	-1782.37	36.41	465.72	-3403.97	62.65	1349.19	0	0	0	-3272.26	14.15	1665.85	-3315.21	157.32	1636.31	-981.18	167.43	1771.78	-4341.73	442.46	1777.58	654.86	-268.25	78.68	1254.46	-262.1	85.18	648.88
2.83	-3424.55	193.9	10.18	-3476.72	192.86	30.5	-3481.55	593.83	250.1	-3881.88	476.52	408.55	-3172.96	-38.07	-14.89	-3172.92	-24.93	20.98	-1803.14	54.05	477.2	-1782.37	36.41	465.72	-3382.08	63.21	1349.74	0	0	0	-3249.79	11.95	1665.6	-3304.9	155	1635.73	-981.18	167.43	1771.78	-4336.21	443.37	1777.74	654.86	-268.21	78.47	1254.27	-262.42	85	648.95
2.84	-3393.55	191.97	13.92	-3462.89	191.88	30.04	-3475.86	591.87	252.89	-3877.42	474.45	411.83	-3172.96	-38.07	-14.89	-3173.66	-24.12	20.53	-1803.14	54.05	477.2	-1782.37	36.41	465.72	-3414.88	60.25	1350.96	0	0	0	-3236.72	10.77	1664.9	-3294.53	152.75	1635.16	-981.18	167.43	1771.78	-4330.63	444.27	1777.89	654.74	-268.36	78.49	1254.55	-262.29	85.18	649.05
2.85	-3356.68	190.81	16.02	-3414.44	187.35	34.72	-3470.12	589.86	255.67	-3872.89	472.36	415.1	-3172.96	-38.07	-14.89	-3174.86	-23.35	19.97	-1803.14	54.05	477.2	-1782.37	36.41	465.72	-3371.91	59.96	1351.01	0	0	0	-3233.97	8.59	1665.64	-3284.11	150.58	1634.61	-981.18	167.43	1771.78	-4324.97	445.17	1778.04	655.24	-268.4	78.66	1254.52	-262.13	85.13	648.78
2.86	-3347.82	188.61	13.57	-3380.59	185.12	35.55	-3464.34	587.8	258.44	-3868.3	470.23	418.35	-3172.96	-38.07	-14.89	-3176.53	-22.61	19.3	-1803.14	54.05	477.2	-1782.37	36.41	465.72	-3373.78	56.94	1351.61	0	0	0	-3230.85	7	1666.31	-3273.64	148.48	1634.07	-981.18	167.43	1771.78	-4319.25	446.06	1778.18	655.88	-268.54	78.69	1254.18	-262.22	84.95	648.72
2.87	-3306.64	188.3	16.79	-3380.14	183.72	30.55	-3458.51	585.71	261.2	-3863.63	468.06	421.59	-3172.96	-38.07	-14.89	-3178.66	-21.93	18.52	-1803.14	54.05	477.2	-1782.37	36.41	465.72	-3393.77	54.73	1351.37	0	0	0	-3220.31	5.84	1666.07	-3263.12	146.46	1633.54	-981.18	167.43	1771.78	-4313.45	446.94	1778.32	655.22	-268.59	78.56	1254.69	-261.71	85	649.07
2.88	-3283.63	184.62	15.27	-3348.79	181.19	29.11	-3452.63	583.57	263.96	-3858.89	465.87	424.81	-3172.96	-38.07	-14.89	-3181.26	-21.29	17.62	-1803.14	54.05	477.2	-1782.37	36.41	465.72	-3380.54	54.28	1352.16	0	0	0	-3218.48	5.49	1666.96	-3252.57	144.53	1633.03	-981.18	167.43	1771.78	-4307.59	447.81	1778.45	654.28	-268.71	78.2	1255.28	-261.98	85.3	648.2
2.89	-3258.09	182.34	14.03	-3304.99	180.46	31.49	-3446.72	581.39	266.71	-3854.09	463.64	428.02	-3172.96	-38.07	-14.89	-3184.32	-20.72	16.61	-1803.14	54.05	477.2	-1782.37	36.41	465.72	-3329.91	52.22	1351.47	0	0	0	-3217.86	4.17	1667.57	-3241.99	142.7	1632.54	-981.18	167.43	1771.78	-4301.66	448.68	1778.58	654.62	-268.61	78.42	1254.47	-261.77	85.11	648.48
2.9	-3225.32	181.88	15.17	-3267.89	176.56	31.82	-3440.75	579.17	269.44	-3849.21	461.39	431.22	-3172.96	-38.07	-14.89	-3187.85	-20.2	15.47	-1803.14	54.05	477.2	-1782.37	36.41	465.72	-3352.33	50.66	1350.52	0	0	0	-3206.6	2.55	1667.59	-3231.38	140.95	1632.06	-981.18	167.43	1771.78	-4295.65	449.53	1778.71	655.5	-268.55	78.46	1254.11	-261.81	85.07	648.54
2.91	-3175.86	179.83	19.87	-3218.99	174.48	32.79	-3434.75	576.9	272.17	-3844.26	459.1	434.39	-3172.96	-38.07	-14.89	-3191.84	-19.74	14.2	-1803.14	54.05	477.2	-1782.37	36.41	465.72	-3325.12	48.78	1349.88	0	0	0	-3211.01	1.5	1667.23	-3220.75	139.31	1631.6	-981.18	167.43	1771.78	-4289.58	450.38	1778.83	655.34	-268.09	78.68	1253.57	-261.8	84.81	649.24
2.92	-3196.58	178.33	13.7	-3207.14	174.05	30.03	-3428.7	574.6	274.89	-3839.24	456.78	437.55	-3172.96	-38.07	-14.89	-3196.31	-19.35	12.81	-1803.14	54.05	477.2	-1782.37	36.41	465.72	-3343.37	48.59	1351.23	0	0	0	-3180.83	2.67	1666.08	-3210.1	137.76	1631.16	-981.18	167.43	1771.78	-4283.44	451.23	1778.94	655.28	-268.23	78.72	1254.53	-261.71	85.16	648.94
2.93	-3149.82	178.44	18.88	-3137.43	172.94	36.08	-3422.6	572.26	277.6	-3834.15	454.44	440.7	-3172.96	-38.07	-14.89	-3201.24	-19.04	11.29	-1803.14	54.05	477.2	-1782.37	36.41	465.72	-3325.77	48.22	1350.03	0	0	0	-3184.18	2.51	1666.27	-3199.44	136.33	1630.73	-981.18	167.43	1771.78	-4277.24	452.06	1779.05	654.62	-268.32	78.38	1254.73	-261.96	85.37	649.17
2.94	-3108.64	176.09	23.64	-3139.52	173.67	28.34	-3416.46	569.88	280.3	-3828.98	452.06	443.82	-3172.96	-38.07	-14.89	-3206.65	-18.8	9.62	-1803.14	54.05	477.2	-1782.37	36.41	465.72	-3315.05	48.48	1348.73	0	0	0	-3172.57	3.2	1665.47	-3188.78	135.01	1630.33	-981.18	167.43	1771.78	-4270.96	452.89	1779.16	655.34	-268.28	78.69	1254.37	-262.17	84.94	649.1
2.95	-3110.98	175.73	20.17	-3137.47	171.17	26.27	-3410.27	567.46	282.99	-3823.75	449.66	446.93	-3172.96	-38.07	-14.89	-3212.53	-18.65	7.82	-1803.14	54.05	477.2	-1782.37	36.41	465.72	-3312.92	47.09	1348.72	0	0	0	-3183.37	3.27	1665.13	-3178.12	133.8	1629.94	-981.18	167.43	1771.78	-4264.62	453.71	1779.26	655.1	-268.45	78.49	1254.46	-262.61	84.74	649.49
2.96	-3049.3	175.81	29.16	-3093.42	171.35	26.42	-3404.05	565.01	285.66	-3818.45	447.23	450.02	-3172.96	-38.07	-14.89	-3218.88	-18.58	5.88	-1803.14	54.05	477.2	-1782.37	36.41	465.72	-3290.24	46.46	1348.17	0	0	0	-3151.68	3.42	1663.65	-3167.46	132.71	1629.57	-981.18	167.43	1771.78	-4258.21	454.52	1779.36	656.12	-268.5	78.77	1254.52	-262.12	84.81	649.48
2.97	-3022.08	176.51	32.11	-3015.5	171.65	36.99	-3397.77	562.51	288.33	-3813.07	444.78	453.1	-3172.96	-38.07	-14.89	-3225.7	-18.61	3.79	-1803.14	54.05	477.2	-1782.37	36.41	465.72	-3302.61	47.17	1347.69	0	0	0	-3157.62	2.34	1663.3	-3156.82	131.74	1629.22	-981.18	167.43	1771.78	-4251.74	455.32	1779.45	656.13	-268.41	78.84	1254.53	-262	84.98	648.87
2.98	-2990	175.87	34.74	-3059.18	173.98	26	-3391.45	559.99	290.98	-3807.62	442.29	456.15	-3172.96	-38.07	-14.89	-3232.99	-18.73	1.55	-1803.14	54.05	477.2	-1782.37	36.41	465.72	-3314.16	45.47	1346.94	0	0	0	-3135.18	3.1	1661.98	-3146.19	130.91	1628.89	-981.18	167.43	1771.78	-4245.2	456.12	1779.54	655.93	-268.56	78.68	1254.49	-262.22	84.87	649.27
2.99	-2959.48	175.39	37.24	-2972.57	171.28	39.56	-3385.09	557.43	293.62	-3802.1	439.79	459.18	-3172.96	-38.07	-14.89	-3240.77	-18.95	-0.84	-1803.14	54.05	477.2	-1782.37	36.41	465.72	-3280.76	45.82	1345.28	0	0	0	-3137.57	4.29	1660.89	-3135.58	130.2	1628.58	-981.18	167.43	1771.78	-4238.59	456.91	1779.62	655.72	-268.22	78.8	1254.34	-262.25	84.81	649.04
3	-2930.5	175.07	39.6	-2936.88	170.92	41.17	-3378.68	554.83	296.24	-3796.51	437.26	462.2	-3172.96	-38.07	-14.89	-3249.03	-19.27	-3.39	-1803.14	54.05	477.2	-1782.37	36.41	465.72	-3226.55	47.98	1346.39	0	0	0	-3118.25	5.89	1659.63	-3125	129.63	1628.3	-981.18	167.43	1771.78	-4231.92	457.69	1779.7	655.24	-268.52	78.53	1254.22	-262.07	84.92	649.61
3.01	-2902.99	174.91	41.81	-2903.97	170.93	42.45	-3372.23	552.2	298.86	-3790.85	434.7	465.19	-3172.96	-38.07	-14.89	-3270.47	-19.42	-7.96	-1803.14	54.05	477.2	-1782.37	36.41	465.72	-3251.69	46.05	1343.28	0	0	0	-3116.81	7.09	1658.2	-3114.45	129.2	1628.03	-981.18	167.43	1771.78	-4225.18	458.46	1779.78	655.48	-268.45	78.58	1254.44	-261.81	84.9	648.75
3.02	-2876.94	174.9	43.88	-2873.7	171.28	43.39	-3365.74	549.54	301.46	-3785.12	432.12	468.16	-3172.96	-38.07	-14.89	-3302.14	-19.69	-16.54	-1803.14	54.05	477.2	-1782.37	36.41	465.72	-3241.26	46.11	1341.94	0	0	0	-3108.79	7.88	1656.97	-3103.94	128.91	1627.79	-981.18	167.43	1771.78	-4218.38	459.22	1779.85	656.02	-268.72	78.71	1254.01	-261.99	84.69	648.21
3.03	-2852.29	175.04	45.78	-2845.95	171.94	44.04	-3359.2	546.84	304.04	-3779.31	429.52	471.11	-3172.96	-38.07	-14.89	-3309.18	-20.49	-17.79	-1803.14	54.05	477.2	-1782.37	36.41	465.72	-3247.08	47.12	1341.26	0	0	0	-3099.73	9.41	1655.61	-3093.48	128.77	1627.57	-981.18	167.43	1771.78	-4211.52	459.98	1779.92	655.49	-268.69	78.63	1254.1	-262.3	85.05	648.82
3.04	-2829.01	175.31	47.53	-2820.6	172.89	44.39	-3352.61	544.12	306.62	-3773.43	426.9	474.04	-3172.96	-38.07	-14.89	-3301.19	-19.07	-17.9	-1803.14	54.05	477.2	-1782.37	36.41	465.72	-3225.89	48.25	1340.11	0	0	0	-3095.32	10.89	1653.83	-3083.06	128.79	1627.37	-981.18	167.43	1771.78	-4204.59	460.73	1779.98	655.45	-268.63	78.62	1254.3	-262.23	85.27	649.4
3.05	-2807.06	175.72	49.1	-2797.53	174.11	44.48	-3345.98	541.36	309.17	-3767.48	424.26	476.95	-3172.96	-38.07	-14.89	-3283.89	-23.37	-14.84	-1803.14	54.05	477.2	-1782.37	36.41	465.72	-3207.45	47.61	1339.06	0	0	0	-3095.65	11.74	1652.78	-3072.69	128.96	1627.2	-981.18	167.43	1771.78	-4197.6	461.47	1780.04	655.57	-268.36	78.67	1254.06	-261.87	85.19	648.84
3.06	-2786.39	176.27	50.49	-2776.62	175.56	44.31	-3339.31	538.57	311.71	-3761.46	421.59	479.83	-3172.96	-38.07	-14.89	-3307.25	-20.84	-21.23	-1803.14	54.05	477.2	-1782.37	36.41	465.72	-3192.62	49.44	1338.06	0	0	0	-3092.59	12.95	1652.47	-3062.39	129.29	1627.05	-981.18	167.43	1771.78	-4190.54	462.2	1780.09	655.53	-268.68	78.49	1254.7	-261.39	85.33	648.5
3.07	-2766.98	176.94	51.69	-2757.74	177.23	43.9	-3332.59	535.75	314.24	-3755.37	418.91	482.69	-3172.96	-38.07	-14.89	-3279.32	-22.68	-15.11	-1803.14	54.05	477.2	-1782.37	36.41	465.72	-3225.54	48.46	1336.09	0	0	0	-3070.21	15.4	1650.66	-3052.15	129.79	1626.93	-981.18	167.43	1771.78	-4183.42	462.92	1780.14	655.14	-268.67	78.42	1254.16	-261.69	85.12	648.97
3.08	-2748.77	177.73	52.71	-2740.77	179.08	43.28	-3325.83	532.9	316.75	-3749.2	416.2	485.53	-3172.96	-38.07	-14.89	-3283.73	-22.39	-16.79	-1803.14	54.05	477.2	-1782.37	36.41	465.72	-3210.18	51.08	1334.07	0	0	0	-3052.65	17.82	1648.25	-3041.98	130.45	1626.83	-981.18	167.43	1771.78	-4176.24	463.64	1780.19	655.61	-268.51	78.64	1254.01	-261.95	84.97	648.29
3.09	-2731.72	178.63	53.52	-2725.59	181.09	42.46	-3319.03	530.03	319.24	-3742.97	413.48	488.34	-3172.96	-38.07	-14.89	-3268.32	-22.02	-14.98	-1803.14	54.05	477.2	-1782.37	36.41	465.72	-3177.71	52	1333.64	0	0	0	-3041.98	19.28	1646.32	-3031.88	131.29	1626.76	-981.18	167.43	1771.78	-4168.99	464.35	1780.23	656.26	-268.47	78.94	1254.3	-261.88	85.05	648.98
3.1	-2715.81	179.65	54.12	-2712.07	183.24	41.45	-3312.18	527.13	321.72	-3736.65	410.73	491.13	-3172.96	-38.07	-14.89	-3308.93	-21.62	-22.12	-1803.14	54.05	477.2	-1782.37	36.41	465.72	-3173.43	52.91	1332.63	0	0	0	-3023.63	21.45	1645.32	-3021.87	132.3	1626.71	-981.18	167.43	1771.78	-4161.69	465.05	1780.27	655.63	-268.42	78.64	1254.38	-261.8	85.15	649.06
3.11	-2700.98	180.77	54.51	-2700.09	185.49	40.28	-3305.28	524.2	324.18	-3730.27	407.97	493.89	-3172.96	-38.07	-14.89	-3294.61	-20.68	-21.67	-1803.14	54.05	477.2	-1782.37	36.41	465.72	-3175.51	54.64	1330.34	0	0	0	-3022.44	23.4	1644.36	-3011.94	133.5	1626.69	-981.18	167.43	1771.78	-4154.32	465.74	1780.3	654.7	-268.56	78.3	1254.63	-261.67	85.19	648.6
3.12	-2687.2	182	54.68	-2689.52	187.83	38.96	-3298.34	521.24	326.62	-3723.82	405.2	496.63	-3172.96	-38.07	-14.89	-3262.38	-18.45	-13.4	-1803.14	54.05	477.2	-1782.37	36.41	465.72	-3170.41	55.24	1328.37	0	0	0	-3027.26	24.38	1643.09	-3002.1	134.88	1626.7	-981.18	167.43	1771.78	-4146.89	466.42	1780.33	654.3	-268.52	78.27	1254.33	-262.09	84.97	649
3.13	-2674.43	183.32	54.62	-2680.26	190.23	37.51	-3291.36	518.26	329.05	-3717.29	402.4	499.34	-3172.96	-38.07	-14.89	-3310.9	-21.71	-24.07	-1803.14	54.05	477.2	-1782.37	36.41	465.72	-3151.92	57.78	1327.69	0	0	0	-3008.87	26.7	1640.64	-2992.36	136.45	1626.74	-981.18	167.43	1771.78	-4139.4	467.1	1780.36	655.74	-268.68	78.76	1254.31	-261.66	85.13	647.98
3.14	-2662.63	184.74	54.32	-2672.16	192.66	35.95	-3284.33	515.25	331.45	-3710.69	399.6	502.03	-3172.96	-38.07	-14.89	-3264.74	-21.42	-15.4	-1803.14	54.05	477.2	-1782.37	36.41	465.72	-3148.97	61.02	1324.71	0	0	0	-3008.8	29.08	1639.75	-2982.72	138.21	1626.8	-981.18	167.43	1771.78	-4131.85	467.76	1780.38	655.82	-268.35	78.8	1254.39	-262.02	85.06	649.27
3.15	-2651.75	186.24	53.78	-2665.12	195.1	34.29	-3277.26	512.22	333.84	-3704.01	396.77	504.69	-3172.96	-38.07	-14.89	-3283.01	-20.97	-19.02	-1803.14	54.05	477.2	-1782.37	36.41	465.72	-3127.2	61.6	1323.4	0	0	0	-2990	32.01	1637.67	-2973.19	140.17	1626.89	-981.18	167.43	1771.78	-4124.24	468.42	1780.4	655.3	-268.49	78.58	1254.49	-262.01	84.99	650.08
3.16	-2641.76	187.83	52.99	-2659	197.52	32.55	-3270.15	509.17	336.21	-3697.26	393.93	507.33	-3172.96	-38.07	-14.89	-3280.76	-21.68	-19.58	-1803.14	54.05	477.2	-1782.37	36.41	465.72	-3124.3	62.94	1321.62	0	0	0	-2968.37	34.5	1636.47	-2963.77	142.33	1627.02	-981.18	167.43	1771.78	-4116.57	469.07	1780.42	655.09	-268.77	78.43	1254.5	-262.08	85.09	649.15
3.17	-2632.62	189.49	51.94	-2653.69	199.89	30.76	-3262.99	506.09	338.56	-3690.44	391.08	509.93	-3172.96	-38.07	-14.89	-3291.99	-19.82	-21.19	-1803.14	54.05	477.2	-1782.37	36.41	465.72	-3112.83	64.76	1320.79	0	0	0	-2967.15	36.32	1634.75	-2954.47	144.7	1627.17	-981.18	167.43	1771.78	-4108.85	469.71	1780.43	655.22	-268.51	78.57	1254.82	-262.11	85.12	649.12
3.18	-2624.29	191.22	50.63	-2649.05	202.2	28.92	-3255.78	502.99	340.89	-3683.55	388.22	512.51	-3172.96	-38.07	-14.89	-3308.75	-19.49	-22.08	-1803.14	54.05	477.2	-1782.37	36.41	465.72	-3095.62	66.4	1321.06	0	0	0	-2961.11	38.08	1633.71	-2945.29	147.28	1627.35	-981.18	167.43	1771.78	-4101.06	470.35	1780.44	656.16	-268.32	79	1254.64	-261.87	85.04	648.64
3.19	-2616.73	193.03	49.04	-2644.98	204.4	27.05	-3248.54	499.87	343.2	-3676.58	385.34	515.06	-3172.96	-38.07	-14.89	-3252.47	-20.22	-12.03	-1803.14	54.05	477.2	-1782.37	36.41	465.72	-3077.74	67.99	1318.11	0	0	0	-2958.5	40.79	1632.36	-2936.25	150.07	1627.57	-981.18	167.43	1771.78	-4093.21	470.97	1780.44	656.18	-268.28	78.94	1254.1	-261.95	85.05	649.18
3.2	-2609.9	194.89	47.18	-2641.34	206.49	25.17	-3241.24	496.73	345.49	-3669.55	382.45	517.58	-3172.96	-38.07	-14.89	-3316.99	-22.98	-24.09	-1803.14	54.05	477.2	-1782.37	36.41	465.72	-3083.37	71.3	1318.49	0	0	0	-2938.01	43.64	1631.28	-2927.33	153.08	1627.81	-981.18	167.43	1771.78	-4085.31	471.59	1780.44	655.13	-268.4	78.52	1254	-261.92	85.05	648.66
3.21	-2603.75	196.82	45.03	-2638.01	208.43	23.31	-3233.91	493.57	347.76	-3662.43	379.54	520.07	-3172.96	-38.07	-14.89	-3311.64	-22.64	-22.72	-1803.14	54.05	477.2	-1782.37	36.41	465.72	-3076.1	72.9	1316.8	0	0	0	-2933.61	47.46	1630.24	-2918.56	156.31	1628.09	-981.18	167.43	1771.78	-4077.34	472.2	1780.44	654.37	-268.54	78.42	1253.85	-261.98	84.97	648.83
3.22	-2598.26	198.79	42.59	-2634.87	210.2	21.47	-3226.53	490.39	350.01	-3655.25	376.63	522.53	-3172.96	-38.07	-14.89	-3242.39	-20.16	-9.07	-1803.14	54.05	477.2	-1782.37	36.41	465.72	-3061.77	75.75	1314.54	0	0	0	-2930.91	49.82	1630.1	-2909.93	159.77	1628.4	-981.18	167.43	1771.78	-4069.32	472.8	1780.43	655.34	-268.74	78.54	1254.08	-261.79	85.07	649.1
3.23	-2593.37	200.82	39.85	-2631.79	211.77	19.67	-3219.1	487.19	352.23	-3647.99	373.71	524.96	-3172.96	-38.07	-14.89	-3281.91	-20.36	-17.97	-1803.14	54.05	477.2	-1782.37	36.41	465.72	-3053.74	79.01	1315.25	0	0	0	-2908.45	53.75	1628.84	-2901.45	163.46	1628.74	-981.18	167.43	1771.78	-4061.24	473.39	1780.42	655.97	-268.63	78.54	1254.55	-261.78	85.13	648.44
3.24	-2589.05	202.88	36.81	-2628.67	213.11	17.94	-3211.64	483.97	354.44	-3640.65	370.78	527.36	-3172.96	-38.07	-14.89	-3252.86	-20.42	-12.59	-1803.14	54.05	477.2	-1782.37	36.41	465.72	-3027.36	81.7	1314.65	0	0	0	-2911.19	57.35	1628.89	-2893.13	167.38	1629.12	-981.18	167.43	1771.78	-4053.11	473.97	1780.41	654.58	-268.42	78.23	1254.77	-261.79	85.14	648.11
3.25	-2585.26	204.99	33.45	-2625.36	214.21	16.28	-3204.12	480.74	356.62	-3633.25	367.84	529.74	-3172.96	-38.07	-14.89	-3265.62	-20.11	-14.55	-1803.14	54.05	477.2	-1782.37	36.41	465.72	-3029.45	84.38	1314.83	0	0	0	-2906.34	60.36	1629.8	-2884.99	171.54	1629.53	-981.18	167.43	1771.78	-4044.92	474.55	1780.39	654.61	-268.52	78.35	1254.32	-261.89	85.15	648.73
3.26	-2581.96	207.13	29.76	-2621.75	215.03	14.72	-3196.57	477.48	358.78	-3625.76	364.89	532.07	-3172.96	-38.07	-14.89	-3281.79	-20.24	-17.12	-1803.14	54.05	477.2	-1782.37	36.41	465.72	-3015.16	87.19	1316	0	0	0	-2885.68	63.55	1629.13	-2902.13	175.42	1631.5	-981.18	167.43	1771.78	-4036.67	475.11	1780.37	656.11	-268.31	78.8	1254.54	-261.86	85.06	649
3.27	-2579.1	209.3	25.75	-2617.71	215.55	13.28	-3188.97	474.21	360.91	-3618.21	361.93	534.38	-3172.96	-38.07	-14.89	-3295.21	-22.24	-18.57	-1803.14	54.05	477.2	-1782.37	36.41	465.72	-3010.4	90.74	1315.4	0	0	0	-2878.7	67.92	1629.86	-2871.35	178.19	1630.66	-981.18	167.43	1771.78	-4028.36	475.67	1780.35	655.73	-268.11	78.68	1254.32	-261.85	85.12	648.55
3.28	-2576.66	211.49	21.41	-2613.13	215.74	11.97	-3181.32	470.93	363.02	-3610.58	358.97	536.66	-3172.96	-38.07	-14.89	-3284.32	-23.02	-18	-1803.14	54.05	477.2	-1782.37	36.41	465.72	-3000.9	94.19	1316.01	0	0	0	-2847.82	71.41	1629.82	-2865.58	183.58	1630.49	-981.18	167.43	1771.78	-4020	476.22	1780.32	654.69	-268.36	78.35	1254.47	-262.15	84.95	648.84
3.29	-2574.59	213.7	16.72	-2607.87	215.58	10.8	-3173.63	467.63	365.11	-3602.88	356	538.9	-3172.96	-38.07	-14.89	-3258.81	-17.96	-13.01	-1803.14	54.05	477.2	-1782.37	36.41	465.72	-2984.48	97.09	1316.82	0	0	0	-2840.89	75.45	1630.02	-2856.63	185.6	1629.18	-981.18	167.43	1771.78	-4011.59	476.76	1780.29	655.24	-268.18	78.61	1254.68	-262.22	85.1	648.56
3.3	-2572.85	215.93	11.69	-2594.98	212.54	11.71	-3165.9	464.32	367.18	-3595.1	353.02	541.11	-3172.96	-38.07	-14.89	-3284.43	-21.79	-17.96	-1803.14	54.05	477.2	-1782.37	36.41	465.72	-2974.84	100.04	1318.08	0	0	0	-2817.96	80	1629.98	-2841.51	190.99	1630.95	-981.18	167.43	1771.78	-4003.12	477.29	1780.26	654.91	-268.29	78.49	1254.71	-262.13	85.08	648.02
3.31	-2573.8	217.58	6.68	-2595.71	213.43	9.54	-3158.13	460.99	369.22	-3587.25	350.04	543.28	-3172.96	-38.07	-14.89	-3244.82	-20.56	-9.68	-1803.14	54.05	477.2	-1782.37	36.41	465.72	-2951.53	102.15	1318.43	0	0	0	-2823.47	83.26	1631.64	-2835.43	194.27	1631.32	-981.18	167.43	1771.78	-3994.6	477.81	1780.22	655.18	-268.96	78.47	1254.87	-261.79	85.25	649.02
3.32	-2568.69	218.73	6.28	-2592.93	213.76	7.31	-3150.31	457.65	371.23	-3579.33	347.06	545.42	-3172.96	-38.07	-14.89	-3269.8	-19.58	-13.61	-1803.14	54.05	477.2	-1782.37	36.41	465.72	-2920.13	104.92	1319.86	0	0	0	-2807.46	87.09	1632.78	-2819.15	199.18	1631.4	-981.18	167.43	1771.78	-3986.02	478.33	1780.18	655.37	-268.33	78.55	1254.22	-261.99	84.94	648.98
3.33	-2565.89	220.76	2.39	-2587.78	215.38	4.18	-3142.44	454.3	373.22	-3571.33	344.07	547.53	-3172.96	-38.07	-14.89	-3269.85	-19.75	-14.56	-1803.14	54.05	477.2	-1782.37	36.41	465.72	-2937.68	108.51	1321.9	0	0	0	-2789.27	91.79	1633.6	-2836.39	203.17	1633.35	-981.18	167.43	1771.78	-3977.38	478.83	1780.14	654.53	-268.64	78.38	1254.18	-261.92	84.84	648.45
3.34	-2563.01	222.68	-1.19	-2567.69	212.82	7.39	-3134.54	450.94	375.18	-3563.25	341.07	549.6	-3172.96	-38.07	-14.89	-3271.41	-19.98	-15.51	-1803.14	54.05	477.2	-1782.37	36.41	465.72	-2968.2	111.64	1322.79	0	0	0	-2792.88	95.8	1634.58	-2809.28	206.91	1634.16	-981.18	167.43	1771.78	-3968.7	479.33	1780.09	654.49	-268.9	78.26	1254.43	-261.74	85.2	648.86
3.35	-2560.05	224.49	-4.49	-2572.82	214.84	6.49	-3126.58	447.57	377.12	-3555.1	338.08	551.64	-3172.96	-38.07	-14.89	-3270.77	-18.82	-16.94	-1803.14	54.05	477.2	-1782.37	36.41	465.72	-2915.25	114.75	1324.39	0	0	0	-2771.65	99.51	1636.08	-2799.25	211.25	1634.84	-981.18	167.43	1771.78	-3959.96	479.82	1780.05	655.05	-268.53	78.46	1254.81	-262.12	85.05	649.33
3.36	-2557.02	226.19	-7.49	-2599.69	214.37	-0.92	-3118.59	444.18	379.03	-3546.88	335.08	553.64	-3172.96	-38.07	-14.89	-3287.6	-19.05	-22.34	-1803.14	54.05	477.2	-1782.37	36.41	465.72	-2905.89	117.88	1325.57	0	0	0	-2771.23	102.86	1637.35	-2789.71	215.48	1635.52	-981.18	167.43	1771.78	-3951.17	480.3	1779.99	655.67	-268.59	78.67	1254.5	-261.82	84.89	648.85
3.37	-2553.93	227.79	-10.22	-2572.86	214.04	3.14	-3110.55	440.79	380.92	-3538.58	332.08	555.6	-3172.96	-38.07	-14.89	-3264.12	-19.44	-19.58	-1803.14	54.05	477.2	-1782.37	36.41	465.72	-2878.8	120.49	1327.23	0	0	0	-2759.99	105.8	1638.13	-2780.64	219.61	1636.19	-981.18	167.43	1771.78	-3942.32	480.77	1779.94	655.33	-268.35	78.67	1254.27	-261.46	85.04	649.85
3.38	-2550.77	229.28	-12.68	-2559.85	213.61	2.24	-3102.47	437.39	382.77	-3530.21	329.09	557.53	-3172.96	-38.07	-14.89	-3249.12	-19.51	-18.76	-1803.14	54.05	477.2	-1782.37	36.41	465.72	-2878.43	123.32	1330.52	0	0	0	-2753.97	109.85	1640.22	-2772.03	223.62	1636.86	-981.18	167.43	1771.78	-3933.43	481.23	1779.88	655.15	-268.25	78.74	1253.73	-261.52	85.02	649.27
3.39	-2547.56	230.66	-14.87	-2552.92	213.88	2.75	-3094.34	433.98	384.6	-3521.76	326.09	559.42	-3172.96	-38.07	-14.89	-3252.2	-20.14	-21.14	-1803.14	54.05	477.2	-1782.37	36.41	465.72	-2849.08	127.01	1331.32	0	0	0	-2741.18	113.2	1642.28	-2763.85	227.53	1637.53	-981.18	167.43	1771.78	-3924.48	481.68	1779.82	655.26	-268.5	78.61	1254.04	-261.72	84.98	649.17
3.4	-2544.29	231.95	-16.81	-2507	214.68	11.91	-3086.17	430.56	386.4	-3513.24	323.09	561.27	-3172.96	-38.07	-14.89	-3233.55	-20.31	-18.79	-1803.14	54.05	477.2	-1782.37	36.41	465.72	-2881.15	129.82	1333.24	0	0	0	-2721.16	116.73	1643.29	-2756.11	231.33	1638.19	-981.18	167.43	1771.78	-3915.48	482.13	1779.76	655.4	-268.21	78.58	1254.98	-261.42	85.18	648.72
3.41	-2540.98	233.14	-18.51	-2533.55	211.82	4.87	-3077.95	427.14	388.18	-3504.64	320.09	563.09	-3172.96	-38.07	-14.89	-3217.14	-20.94	-16.55	-1803.14	54.05	477.2	-1782.37	36.41	465.72	-2867.95	133.56	1335.08	0	0	0	-2729.97	120.02	1645.1	-2748.79	235.02	1638.85	-981.18	167.43	1771.78	-3906.43	482.56	1779.69	655.67	-268.12	78.77	1254.11	-262.13	84.99	648.64
3.42	-2537.62	234.24	-19.96	-2551.5	213.7	3.33	-3069.69	423.71	389.92	-3495.97	317.1	564.86	-3172.96	-38.07	-14.89	-3213.56	-22.28	-14.61	-1803.14	54.05	477.2	-1782.37	36.41	465.72	-2844.55	135.79	1337.09	0	0	0	-2716.06	123.02	1646.8	-2741.87	238.6	1639.51	-981.18	167.43	1771.78	-3897.33	482.99	1779.62	654.14	-268.52	78.42	1253.75	-262.21	84.82	648.27
3.43	-2534.23	235.24	-21.19	-2518.52	213.17	7.22	-3061.39	420.28	391.63	-3487.22	314.1	566.6	-3172.96	-38.07	-14.89	-3209.37	-23.19	-12.1	-1803.14	54.05	477.2	-1782.37	36.41	465.72	-2826.47	137.66	1338.57	0	0	0	-2705.36	126.6	1648.15	-2735.34	242.07	1640.16	-981.18	167.43	1771.78	-3888.17	483.4	1779.55	654.35	-268.68	78.25	1254.25	-261.52	85.25	648.6
3.44	-2530.8	236.16	-22.18	-2547.09	211.96	2.66	-3053.05	416.84	393.32	-3478.4	311.11	568.3	-3172.96	-38.07	-14.89	-3189.04	-23.16	-5.87	-1803.14	54.05	477.2	-1782.37	36.41	465.72	-2831.73	140.24	1340.17	0	0	0	-2702.56	128.51	1649.15	-2729.19	245.44	1640.81	-981.18	167.43	1771.78	-3878.97	483.81	1779.47	654.77	-268.92	78.23	1254.77	-261.57	85.24	649.67
3.45	-2527.34	236.99	-22.97	-2517.2	213.31	8.92	-3044.66	413.39	394.97	-3469.5	308.13	569.95	-3172.96	-38.07	-14.89	-3189.24	-24.09	-2.91	-1803.14	54.05	477.2	-1782.37	36.41	465.72	-2831.56	141.5	1340.52	0	0	0	-2695.56	132.03	1650.51	-2723.41	248.69	1641.46	-981.18	167.43	1771.78	-3869.72	484.21	1779.4	655.16	-268.73	78.37	1254.81	-261.88	85.16	649.25
3.46	-2523.86	237.73	-23.54	-2518.05	215	9.02	-3036.22	409.95	396.6	-3460.52	305.14	571.57	-3172.94	-38.07	-14.88	-3165.45	-25.11	6.73	-1803.14	54.05	477.2	-1782.37	36.41	465.72	-2798.97	144.43	1342.66	0	0	0	-2667.16	133.82	1651.17	-2717.97	251.84	1642.1	-981.18	167.43	1771.78	-3860.42	484.6	1779.32	655.42	-268.33	78.65	1254.6	-262.05	85.12	648.4
3.47	-2520.36	238.39	-23.91	-2539.67	215.23	4.26	-3027.75	406.5	398.19	-3451.47	302.17	573.15	-3145.53	-36.66	-6.76	-3140.14	-23.94	16.52	-1803.14	54.05	477.2	-1782.37	36.41	465.72	-2792.34	146.95	1344.14	0	0	0	-2656.07	136.09	1652.2	-2712.88	254.88	1642.74	-981.18	167.43	1771.78	-3851.07	484.98	1779.23	655.67	-268.48	78.82	1254.34	-261.79	85.07	648.95
3.48	-2516.85	238.97	-24.09	-2529.7	214.56	6.28	-3019.23	403.05	399.76	-3442.35	299.2	574.69	-3092.9	-39.23	6.3	-3132.39	-25.58	22.57	-1803.14	54.05	477.2	-1782.37	36.41	465.72	-2796.22	149.84	1345.07	0	0	0	-2660.02	138.3	1654.26	-2708.11	257.81	1643.38	-981.18	167.43	1771.78	-3841.67	485.36	1779.15	655.63	-268.67	78.77	1254.26	-261.83	85.08	649.32
3.49	-2513.32	239.48	-24.09	-2538.38	213.72	4.65	-3010.66	399.59	401.29	-3433.15	296.23	576.18	-3062.65	-37.04	15.12	-3085.17	-23.66	34.03	-1803.14	54.05	477.2	-1782.37	36.41	465.72	-2781.1	151.48	1345.95	0	0	0	-2650.32	139.76	1655.15	-2703.65	260.63	1644.01	-981.18	167.43	1771.78	-3832.22	485.72	1779.06	655.66	-268.49	78.8	1254.17	-261.82	84.88	649.04
3.5	-2509.79	239.9	-23.91	-2561.67	215.81	-1.47	-3002.05	396.14	402.79	-3423.87	293.27	577.63	-3039.92	-35.94	20.49	-3077.59	-23.57	37.21	-1803.14	54.05	477.2	-1782.37	36.41	465.72	-2763.71	152.79	1346.3	0	0	0	-2636.41	141.19	1655.49	-2699.49	263.34	1644.64	-981.18	167.43	1771.78	-3822.73	486.07	1778.97	655.85	-268.53	78.68	1254.35	-262.08	84.88	649.78
3.51	-2506.26	240.26	-23.55	-2524.49	216.01	5.89	-2993.4	392.69	404.25	-3414.52	290.32	579.05	-3057.71	-34.91	17.35	-3049.67	-22.49	42.95	-1803.14	54.05	477.2	-1782.37	36.41	465.72	-2778.94	152.98	1347.99	0	0	0	-2628.63	143.8	1656.07	-2695.62	265.94	1645.27	-981.18	167.43	1771.78	-3813.19	486.42	1778.88	654.68	-268.63	78.59	1254.48	-261.73	85.02	648.5
3.52	-2502.74	240.55	-23.04	-2538.97	214.53	4	-2984.71	389.24	405.69	-3405.09	287.38	580.41	-3007.33	-35.42	29.35	-3036.33	-22.32	46.65	-1803.14	54.05	477.2	-1782.37	36.41	465.72	-2761.43	156.07	1349.39	0	0	0	-2605.23	145.42	1656.48	-2692.02	268.44	1645.89	-981.18	167.43	1771.78	-3803.6	486.75	1778.78	654.63	-268.69	78.38	1254.73	-261.87	85.32	647.78
3.53	-2499.22	240.77	-22.37	-2540.21	214.54	2.97	-2975.97	385.79	407.09	-3395.58	284.45	581.74	-2985.25	-32.13	31.96	-3009.75	-21.26	50.61	-1803.14	54.05	477.2	-1782.37	36.41	465.72	-2749.65	158.61	1350.12	0	0	0	-2595.54	145.74	1656.87	-2688.68	270.83	1646.51	-981.18	167.43	1771.78	-3793.96	487.08	1778.69	655.14	-268.59	78.51	1254.23	-261.81	85.05	647.96
3.54	-2495.72	240.92	-21.55	-2560.77	215.43	-0.56	-2967.19	382.34	408.46	-3386	281.52	583.02	-2958.28	-32.4	33.81	-2991.99	-21.72	51.82	-1803.14	54.05	477.2	-1782.37	36.41	465.72	-2757.55	159.8	1350.68	0	0	0	-2598.91	146.66	1658.16	-2685.59	273.1	1647.13	-981.18	167.43	1771.78	-3784.28	487.4	1778.59	655.92	-268.13	78.83	1254.24	-261.94	85	648.81
3.55	-2492.23	241.01	-20.59	-2519.39	213.76	6.69	-2958.36	378.89	409.79	-3376.35	278.61	584.25	-2979.2	-32.78	29.93	-2956.33	-21.04	55.33	-1803.14	54.05	477.2	-1782.37	36.41	465.72	-2729.45	160.99	1351.85	0	0	0	-2597.27	147.74	1659.23	-2682.74	275.27	1647.74	-981.18	167.43	1771.78	-3774.55	487.71	1778.48	655.23	-268.52	78.44	1254.5	-261.98	85.06	648.55
3.56	-2488.77	241.04	-19.51	-2582.43	215.1	-3.13	-2949.49	375.45	411.1	-3366.61	275.7	585.45	-2954.5	-35.31	31.06	-2950.05	-22.33	54.26	-1803.14	54.05	477.2	-1782.37	36.41	465.72	-2744.16	161.86	1353.41	0	0	0	-2592.17	148.93	1660.34	-2680.1	277.34	1648.35	-981.18	167.43	1771.78	-3764.77	488.01	1778.38	654.77	-268.66	78.31	1254.13	-262	84.99	648.37
3.57	-2485.34	241.02	-18.29	-2548.44	215.15	1.7	-2940.58	372.01	412.36	-3356.8	272.81	586.59	-2893.87	-34.32	38.58	-2917.86	-21.24	55.12	-1803.14	54.05	477.2	-1782.37	36.41	465.72	-2712.27	162.75	1353.65	0	0	0	-2575.67	148.73	1660.59	-2677.67	279.29	1648.96	-981.18	167.43	1771.78	-3754.95	488.3	1778.27	654.85	-268.15	78.43	1254.23	-261.85	84.95	648.44
3.58	-2481.94	240.94	-16.97	-2565.88	214.49	-0.03	-2931.62	368.58	413.59	-3346.92	269.93	587.69	-2906.25	-35.44	29.35	-2895.58	-21.97	54.6	-1803.14	54.05	477.2	-1782.37	36.41	465.72	-2705.77	165.63	1354.13	0	0	0	-2574.82	149.14	1661.28	-2675.44	281.13	1649.56	-981.18	167.43	1771.78	-3745.09	488.58	1778.16	654.71	-268.4	78.48	1254.34	-262.08	84.96	648.6
3.59	-2478.57	240.8	-15.53	-2555.66	215.54	1.03	-2922.62	365.15	414.79	-3336.95	267.06	588.75	-2848.95	-36.33	35.46	-2871.37	-23.11	53.16	-1803.14	54.05	477.2	-1782.37	36.41	465.72	-2701.47	165.76	1354.86	0	0	0	-2578.98	149.85	1662.49	-2673.38	282.87	1650.16	-981.18	167.43	1771.78	-3735.17	488.85	1778.05	654.63	-268.55	78.5	1254.35	-262.35	84.94	648.69
3.6	-2475.25	240.62	-13.99	-2521.15	215.26	10.11	-2913.58	361.73	415.95	-3326.91	264.21	589.76	-2818.32	-38.62	33.37	-2838.67	-23.45	53.47	-1803.14	54.05	477.2	-1782.37	36.41	465.72	-2697.56	167.01	1356.11	0	0	0	-2573.69	150.28	1663.39	-2671.5	284.5	1650.75	-981.18	167.43	1771.78	-3725.22	489.11	1777.94	655.37	-268.74	78.64	1253.94	-261.95	84.83	648.91
3.61	-2471.98	240.38	-12.36	-2574.53	213.93	-1.64	-2904.49	358.31	417.08	-3316.8	261.36	590.72	-2793.92	-37.79	33.57	-2800.01	-24.45	53.76	-1803.14	54.05	477.2	-1782.37	36.41	465.72	-2703.33	168.49	1356.45	0	0	0	-2557.16	150.22	1663.38	-2669.77	286.02	1651.34	-981.18	167.43	1771.78	-3715.22	489.36	1777.82	654.98	-268.61	78.49	1254.69	-261.92	85.01	648.27
3.62	-2468.75	240.11	-10.65	-2560.93	215.65	0.71	-2895.36	354.91	418.16	-3306.6	258.54	591.64	-2781.54	-40	31.48	-2785.09	-26	50.26	-1803.14	54.05	477.2	-1782.37	36.41	465.72	-2688.29	169.72	1357.25	0	0	0	-2558.83	150.68	1664.33	-2668.18	287.43	1651.93	-981.18	167.43	1771.78	-3705.18	489.6	1777.71	656.04	-268.54	78.75	1254.66	-261.75	85.08	648.63
3.63	-2465.58	239.78	-8.85	-2534.06	214.12	4.85	-2886.18	351.51	419.22	-3296.33	255.73	592.5	-2744.71	-38.08	31.96	-2752.96	-26.48	48.48	-1803.14	54.05	477.2	-1782.37	36.41	465.72	-2672.75	169.63	1358.49	0	0	0	-2548.58	150.39	1665.29	-2666.72	288.73	1652.52	-981.18	167.43	1771.78	-3695.09	489.84	1777.59	655.32	-268.23	78.75	1254.92	-261.66	85.32	648.46
3.64	-2462.48	239.42	-6.99	-2522.03	214.69	7.5	-2876.97	348.12	420.23	-3285.99	252.93	593.32	-2704.4	-40.02	32.95	-2736.57	-28	45.72	-1803.14	54.05	477.2	-1782.37	36.41	465.72	-2652.38	171.17	1358.86	0	0	0	-2540.91	150.96	1665.26	-2665.38	289.92	1653.1	-981.18	167.43	1771.78	-3684.96	490.06	1777.47	656.8	-267.83	79.26	1254.99	-261.8	85.33	648.1
3.65	-2459.44	239.02	-5.06	-2510.48	215.84	10.27	-2867.71	344.74	421.21	-3275.56	250.15	594.1	-2711.27	-38.26	26	-2704.2	-29.04	44.61	-1803.14	54.05	477.2	-1782.37	36.41	465.72	-2674.47	171.49	1358.45	0	0	0	-2524.68	151.5	1665.49	-2664.14	291.01	1653.68	-981.18	167.43	1771.78	-3674.79	490.28	1777.34	655.82	-268.17	78.93	1254.83	-261.48	85.28	649.19
3.66	-2456.46	238.59	-3.08	-2525.66	213	6.13	-2858.4	341.36	422.15	-3265.06	247.39	594.82	-2677.44	-38.89	24.04	-2689.93	-30.12	39.85	-1803.14	54.05	477.2	-1782.37	36.41	465.72	-2650.86	171.96	1359.48	0	0	0	-2515.26	151.23	1665.53	-2662.99	291.98	1654.25	-981.18	167.43	1771.78	-3664.57	490.48	1777.22	655.94	-268.49	78.76	1255.18	-261.52	85.35	648.57
3.67	-2453.57	238.12	-1.06	-2488.28	211.79	12.99	-2849.05	338	423.05	-3254.48	244.64	595.49	-2610.96	-39.75	32.06	-2663.01	-30.81	37.51	-1803.14	54.05	477.2	-1782.37	36.41	465.72	-2666.44	171.53	1359.13	0	0	0	-2509.66	152.65	1666.18	-2661.92	292.85	1654.83	-981.18	167.43	1771.78	-3654.32	490.68	1777.09	655.51	-268.4	78.58	1254.35	-261.79	84.99	648.51
3.68	-2450.75	237.62	1.01	-2539.73	215.17	4.66	-2839.66	334.66	423.91	-3243.83	241.91	596.11	-2603.66	-41.17	26.75	-2637.77	-30.56	35.77	-1803.14	54.05	477.2	-1782.37	36.41	465.72	-2652.13	173.02	1359.59	0	0	0	-2504.07	149.87	1666.52	-2660.91	293.61	1655.39	-981.18	167.43	1771.78	-3644.02	490.86	1776.96	656.03	-268.24	78.73	1255.25	-261.94	85.21	647.99
3.69	-2448.02	237.09	3.11	-2550.91	213.59	1.67	-2830.23	331.32	424.73	-3233.09	239.2	596.69	-2546.3	-38.63	29.97	-2621.57	-31.83	30.59	-1803.14	54.05	477.2	-1782.37	36.41	465.72	-2651.89	173.8	1360.09	0	0	0	-2496.69	150.3	1666.33	-2659.95	294.26	1655.96	-981.18	167.43	1771.78	-3633.68	491.04	1776.83	655.6	-268.37	78.71	1255.04	-261.86	85.23	649.22
3.7	-2445.37	236.54	5.23	-2549.1	213.18	4.6	-2820.75	328	425.52	-3222.28	236.51	597.21	-2517.67	-36.88	31.17	-2582.45	-31.38	32.04	-1803.14	54.05	477.2	-1782.37	36.41	465.72	-2627.76	172.46	1359.73	0	0	0	-2501.63	149.83	1666.93	-2659.02	294.81	1656.52	-981.18	167.43	1771.78	-3623.3	491.21	1776.7	655.5	-268.8	78.59	1254.56	-261.88	84.89	648.4
3.71	-2442.82	235.96	7.37	-2546.13	215.5	3.46	-2811.23	324.69	426.26	-3211.4	233.84	597.68	-2515.48	-38.26	28.15	-2562.17	-31.67	29.25	-1803.14	54.05	477.2	-1782.37	36.41	465.72	-2614.14	173.59	1359.86	0	0	0	-2486.98	148.88	1667.03	-2658.13	295.24	1657.08	-981.18	167.43	1771.78	-3612.88	491.36	1776.56	655.17	-268.4	78.61	1254.38	-262.1	84.89	648.66
3.72	-2440.37	235.37	9.52	-2561.54	215.07	1.95	-2801.66	321.39	426.96	-3200.43	231.2	598.1	-2485.07	-38.13	27.68	-2523.03	-31.85	31.13	-1803.14	54.05	477.2	-1782.37	36.41	465.72	-2607.8	174.68	1360.46	0	0	0	-2477.02	149.58	1667.1	-2657.24	295.57	1657.63	-981.18	167.43	1771.78	-3602.41	491.51	1776.43	655.31	-268.26	78.55	1253.82	-262.23	84.7	647.91
3.73	-2438.02	234.75	11.66	-2553.59	216.82	3.02	-2792.06	318.11	427.63	-3189.38	228.57	598.46	-2455.34	-38.01	27.02	-2522.85	-33.4	25.77	-1803.14	54.05	477.2	-1782.37	36.41	465.72	-2602.7	173.79	1360.16	0	0	0	-2465.2	148.59	1666.8	-2656.35	295.79	1658.18	-981.18	167.43	1771.78	-3591.91	491.65	1776.29	656.63	-268.28	79.16	1253.84	-261.9	84.91	647.87
3.74	-2435.78	234.12	13.8	-2559.2	217.56	2.83	-2782.4	314.85	428.25	-3178.26	225.96	598.78	-2426.27	-37.89	26.16	-2509.23	-33.43	23.82	-1803.14	54.05	477.2	-1782.37	36.41	465.72	-2589.87	172.52	1359.26	0	0	0	-2461.71	148.85	1666.77	-2655.44	295.9	1658.73	-981.18	167.43	1771.78	-3581.37	491.78	1776.15	655.7	-268.5	78.84	1254.11	-261.74	85.26	648.93
3.75	-2433.65	233.47	15.93	-2518.48	217.32	10.56	-2772.71	311.6	428.83	-3167.06	223.38	599.04	-2397.86	-37.79	25.12	-2499.05	-34.85	21.16	-1803.14	54.05	477.2	-1782.37	36.41	465.72	-2600.5	172.69	1359.4	0	0	0	-2455.73	147.34	1666.47	-2654.51	295.9	1659.27	-981.18	167.43	1771.78	-3570.79	491.9	1776.01	656.17	-268.46	78.86	1254.26	-261.78	85.06	648.57
3.76	-2431.64	232.82	18.03	-2583.42	216.42	-4.75	-2762.97	308.37	429.37	-3155.79	220.82	599.25	-2370.09	-37.69	23.9	-2467.49	-32.76	22.77	-1803.14	54.05	477.2	-1782.37	36.41	465.72	-2595.38	172.51	1358.39	0	0	0	-2448.75	147.06	1666.66	-2653.54	295.79	1659.81	-981.18	167.43	1771.78	-3560.17	492.01	1775.87	655.32	-268.58	78.54	1254.78	-261.6	85.16	648.88
3.77	-2429.75	232.15	20.1	-2543.61	216.7	4.48	-2753.19	305.15	429.87	-3144.43	218.28	599.4	-2342.98	-37.6	22.49	-2418.12	-32.74	29.16	-1803.14	54.05	477.2	-1782.37	36.41	465.72	-2588.29	172.65	1358.28	0	0	0	-2449.75	145.76	1666.12	-2652.51	295.58	1660.35	-981.18	167.43	1771.78	-3549.51	492.11	1775.72	655.27	-268.38	78.53	1254.49	-261.91	84.94	649.05
3.78	-2427.99	231.48	22.14	-2551.85	217.73	2.9	-2743.37	301.96	430.32	-3133	215.77	599.5	-2316.5	-37.53	20.91	-2407.11	-32.14	28	-1803.14	54.05	477.2	-1782.37	36.41	465.72	-2581.55	173.3	1357.96	0	0	0	-2438.95	145.01	1666.46	-2651.42	295.25	1660.88	-981.18	167.43	1771.78	-3538.82	492.2	1775.58	655.25	-268.15	78.56	1254.51	-261.65	85.02	649.2
3.79	-2426.36	230.81	24.13	-2552.85	218.89	-0.33	-2733.5	298.78	430.73	-3121.48	213.29	599.55	-2290.65	-37.45	19.15	-2401.65	-31.28	24.71	-1803.14	54.05	477.2	-1782.37	36.41	465.72	-2564.99	171.37	1357.5	0	0	0	-2424.01	144.59	1665.52	-2650.24	294.82	1661.41	-981.18	167.43	1771.78	-3528.08	492.28	1775.43	655.08	-268.46	78.58	1253.79	-262	84.65	649.87
3.8	-2424.87	230.13	26.07	-2544.04	217.03	4.68	-2723.59	295.63	431.1	-3109.89	210.83	599.54	-2265.43	-37.39	17.23	-2354.84	-29.25	32.07	-1803.14	54.05	477.2	-1782.37	36.41	465.72	-2548.98	171.75	1357.89	0	0	0	-2423.47	143.41	1665.11	-2648.97	294.28	1661.93	-981.18	167.43	1771.78	-3517.31	492.35	1775.28	654	-268.6	78.32	1253.6	-261.95	84.79	648.45
3.81	-2423.51	229.46	27.94	-2548.27	216.05	3.18	-2713.63	292.49	431.43	-3098.22	208.39	599.47	-2240.83	-37.34	15.14	-2410.7	-29.89	21.49	-1803.14	54.05	477.2	-1782.37	36.41	465.72	-2557.93	169.87	1357.24	0	0	0	-2415.41	142.47	1664.99	-2647.59	293.63	1662.45	-981.18	167.43	1771.78	-3506.5	492.41	1775.13	655.06	-268.05	78.55	1253.81	-261.72	84.94	648.48
3.82	-2422.31	228.79	29.75	-2547.32	217.97	2.8	-2703.64	289.37	431.71	-3086.48	205.98	599.35	-2216.84	-37.29	12.89	-2454.32	-29.79	13.32	-1803.14	54.05	477.2	-1782.37	36.41	465.72	-2551.62	168.35	1355.94	0	0	0	-2404.04	140.28	1664.52	-2646.1	292.88	1662.97	-981.18	167.43	1771.78	-3495.66	492.46	1774.98	654.93	-268.32	78.53	1254.19	-261.91	85.07	648.8
3.83	-2421.25	228.12	31.48	-2573.59	218.35	-2.83	-2693.6	286.28	431.95	-3074.65	203.6	599.17	-2193.46	-37.25	10.48	-2453.29	-29.3	11.03	-1803.14	54.05	477.2	-1782.37	36.41	465.72	-2544.9	168.68	1354.84	0	0	0	-2402.44	139.8	1664.31	-2644.47	292.01	1663.49	-981.18	167.43	1771.78	-3484.77	492.5	1774.83	654.41	-268.67	78.24	1253.96	-262.15	85.05	648.95
3.84	-2420.34	227.47	33.13	-2569.63	218.34	-1.29	-2683.51	283.21	432.14	-3062.75	201.25	598.94	-2170.67	-37.22	7.92	-2449.18	-28.79	9.2	-1803.14	54.05	477.2	-1782.37	36.41	465.72	-2533.85	167.83	1355.18	0	0	0	-2393.79	138.2	1663.35	-2642.69	291.04	1664	-981.18	167.43	1771.78	-3473.86	492.53	1774.67	654.89	-268.39	78.54	1254.08	-262.31	84.99	648.61
3.85	-2419.6	226.82	34.68	-2545.47	218.81	3.83	-2673.39	280.16	432.29	-3050.76	198.93	598.65	-2148.48	-37.19	5.21	-2442.25	-28.24	7.8	-1803.14	54.05	477.2	-1782.37	36.41	465.72	-2525.01	165.24	1354.3	0	0	0	-2382.24	136.76	1662.48	-2640.75	289.96	1664.51	-981.18	167.43	1771.78	-3462.9	492.55	1774.52	655.47	-268.5	78.79	1254.21	-262	84.91	648.96
3.86	-2419.02	226.19	36.14	-2583.54	220.39	-3.4	-2663.22	277.14	432.39	-3038.7	196.64	598.3	-2126.88	-37.18	2.35	-2432.75	-27.68	6.78	-1803.14	54.05	477.2	-1782.37	36.41	465.72	-2514.45	164.97	1353.15	0	0	0	-2366.74	136.09	1662.02	-2638.65	288.77	1665.01	-981.18	167.43	1771.78	-3451.91	492.56	1774.36	654.97	-268.64	78.57	1254.97	-261.79	85.23	648.84
3.87	-2418.61	225.57	37.49	-2568.44	220.26	-1.79	-2653	274.14	432.45	-3026.56	194.37	597.89	-2105.86	-37.17	-0.65	-2420.92	-27.1	6.13	-1803.14	54.05	477.2	-1782.37	36.41	465.72	-2498.26	162.4	1352.42	0	0	0	-2356.83	135.07	1661.13	-2636.35	287.47	1665.51	-981.18	167.43	1771.78	-3440.89	492.56	1774.2	654.57	-268.51	78.57	1254.78	-261.6	85.38	649.29
3.88	-2418.37	224.98	38.72	-2539.87	220.93	4.48	-2642.75	271.16	432.46	-3014.34	192.14	597.42	-2085.42	-37.16	-3.79	-2407.02	-26.49	5.78	-1803.14	54.05	477.2	-1782.37	36.41	465.72	-2491.56	161.71	1351.65	0	0	0	-2364.69	133.2	1660.96	-2633.86	286.06	1666.01	-981.18	167.43	1771.78	-3429.83	492.55	1774.05	655.46	-268.3	78.73	1255.06	-261.77	85.36	648.41
3.89	-2418.32	224.4	39.83	-2562.57	220.06	-0.34	-2632.45	268.21	432.42	-3002.04	189.94	596.9	-2065.54	-37.17	-7.06	-2391.29	-25.88	5.72	-1803.14	54.05	477.2	-1782.37	36.41	465.72	-2479	159.74	1350.79	0	0	0	-2370.58	131.64	1660.93	-2631.16	284.55	1666.5	-981.18	167.43	1771.78	-3418.74	492.53	1773.89	655.61	-267.98	78.9	1254.8	-261.99	85.1	648.33
3.9	-2418.44	223.85	40.81	-2586.09	218.38	-4.8	-2622.11	265.29	432.34	-2989.66	187.77	596.31	-2046.23	-37.18	-10.47	-2373.97	-25.25	5.9	-1803.14	54.05	477.2	-1782.37	36.41	465.72	-2493.83	158.4	1349.45	0	0	0	-2358.35	130.21	1660.32	-2628.23	282.92	1666.99	-981.18	167.43	1771.78	-3407.61	492.5	1773.73	656.13	-268.09	78.86	1254.69	-262.08	85.2	648.72
3.91	-2418.76	223.32	41.66	-2575.59	220.42	-1.95	-2611.72	262.39	432.2	-2977.2	185.63	595.67	-2027.47	-37.2	-14	-2355.32	-24.62	6.29	-1803.14	54.05	477.2	-1782.37	36.41	465.72	-2474.36	156.67	1348.83	0	0	0	-2340.92	127.72	1659.05	-2625.07	281.19	1667.47	-981.18	167.43	1771.78	-3396.45	492.46	1773.56	655.15	-268.46	78.56	1254.46	-262.21	85.15	650.02
3.92	-2419.26	222.82	42.35	-2599.74	221.13	-7.79	-2601.29	259.52	432.03	-2964.66	183.53	594.96	-2009.26	-37.22	-17.66	-2335.59	-23.98	6.85	-1803.14	54.05	477.2	-1782.37	36.41	465.72	-2480.12	153.77	1349.41	0	0	0	-2331.84	125.56	1658.27	-2621.65	279.35	1667.96	-981.18	167.43	1771.78	-3385.25	492.41	1773.4	655.05	-268.58	78.59	1254.47	-262.49	84.95	649.31
3.93	-2419.96	222.35	42.9	-2590.07	221.89	-6.32	-2590.82	256.68	431.8	-2952.05	181.46	594.2	-1991.59	-37.25	-21.43	-2315.01	-23.33	7.53	-1803.14	54.05	477.2	-1782.37	36.41	465.72	-2463.58	152.34	1348.09	0	0	0	-2321.13	123.3	1657.59	-2617.97	277.4	1668.43	-981.18	167.43	1771.78	-3374.02	492.35	1773.24	655.65	-268.11	78.73	1254.35	-262.09	84.98	649.28
3.94	-2420.87	221.92	43.28	-2575.73	220.23	-2.54	-2580.31	253.87	431.52	-2939.35	179.42	593.37	-1974.46	-37.28	-25.33	-2293.85	-22.69	8.32	-1803.14	54.05	477.2	-1782.37	36.41	465.72	-2449.73	150.03	1347.06	0	0	0	-2327.51	121.13	1657.76	-2614.01	275.35	1668.91	-981.18	167.43	1771.78	-3362.76	492.28	1773.07	655.13	-268.32	78.66	1254.12	-261.72	85.08	649.1
3.95	-2421.98	221.52	43.5	-2544.61	219.39	3.38	-2569.75	251.09	431.2	-2926.58	177.42	592.48	-1957.86	-37.32	-29.33	-2272.34	-22.05	9.16	-1803.14	54.05	477.2	-1782.37	36.41	465.72	-2439.66	148.18	1346.68	0	0	0	-2322.53	118.55	1657.76	-2609.76	273.18	1669.38	-981.18	167.43	1771.78	-3351.47	492.2	1772.91	655.35	-268.56	78.77	1254.56	-261.61	85.16	647.75
3.96	-2423.3	221.15	43.54	-2593.97	219.26	-6.03	-2559.15	248.34	430.83	-2913.72	175.46	591.53	-1941.78	-37.37	-33.45	-2250.74	-21.41	10.03	-1803.14	54.05	477.2	-1782.37	36.41	465.72	-2420.37	144.54	1345.56	0	0	0	-2310.55	115.81	1656.73	-2605.21	270.91	1669.85	-981.18	167.43	1771.78	-3340.15	492.11	1772.74	655.17	-268.22	78.76	1254.84	-261.96	85.18	648.52
3.97	-2424.84	220.83	43.39	-2555.79	219.59	0.21	-2548.51	245.62	430.4	-2900.78	173.53	590.51	-1926.23	-37.42	-37.67	-2229.29	-20.79	10.87	-1803.14	54.05	477.2	-1782.37	36.41	465.72	-2421.15	142.72	1344.97	0	0	0	-2310.52	113.58	1656.21	-2600.34	268.53	1670.31	-981.18	167.43	1771.78	-3328.79	492.01	1772.58	655.81	-268.49	78.86	1254.79	-261.76	85.21	647.82
3.98	-2426.6	220.55	43.06	-2552.65	220.73	1.77	-2537.82	242.94	429.93	-2887.77	171.64	589.44	-1911.18	-37.48	-41.99	-2208.24	-20.17	11.67	-1803.14	54.05	477.2	-1782.37	36.41	465.72	-2409.44	140.33	1343.54	0	0	0	-2294.12	110.58	1655.75	-2595.15	266.04	1670.77	-981.18	167.43	1771.78	-3317.4	491.9	1772.41	655.76	-268.45	78.76	1253.54	-261.92	84.79	648.84
3.99	-2428.59	220.32	42.52	-2604.28	221.03	-8.32	-2527.09	240.28	429.41	-2874.67	169.79	588.3	-1896.64	-37.55	-46.41	-2187.84	-19.57	12.38	-1803.14	54.05	477.2	-1782.37	36.41	465.72	-2394.97	138.54	1342.99	0	0	0	-2280.34	108.18	1655.53	-2589.61	263.44	1671.23	-981.18	167.43	1771.78	-3305.98	491.77	1772.24	655.36	-268.41	78.59	1254.34	-262.15	85.04	648.62
4	-2430.81	220.14	41.78	-2600.13	221.9	-6.6	-2516.32	237.66	428.83	-2861.5	167.97	587.09	-1882.59	-37.62	-50.92	-2168.34	-18.99	12.96	-1803.14	54.05	477.2	-1782.37	36.41	465.72	-2387.82	135.48	1342.34	0	0	0	-2267.59	104.87	1654.42	-2583.71	260.74	1671.68	-981.18	167.43	1771.78	-3294.53	491.64	1772.07	654.9	-268.65	78.57	1253.91	-262.27	84.87	648.86
4.01	-2433.26	220	40.82	-2584.65	221.35	-2.2	-2505.51	235.07	428.21	-2848.24	166.2	585.82	-1869.04	-37.69	-55.53	-2149.98	-18.42	13.38	-1803.14	54.05	477.2	-1782.37	36.41	465.72	-2384.99	131.87	1341.25	0	0	0	-2269.49	101.62	1654.7	-2577.44	257.93	1672.13	-981.18	167.43	1771.78	-3283.06	491.5	1771.9	654.28	-268.76	78.27	1254.13	-262.38	84.74	649.21
4.02	-2435.95	219.92	39.64	-2605.9	221.23	-7.9	-2494.65	232.52	427.53	-2834.91	164.46	584.49	-1855.98	-37.77	-60.22	-2133.02	-17.88	13.6	-1803.14	54.05	477.2	-1782.37	36.41	465.72	-2384.12	129.3	1340.62	0	0	0	-2249.91	98.15	1653.9	-2570.8	255	1672.57	-981.18	167.43	1771.78	-3271.55	491.35	1771.73	654.47	-268.51	78.58	1254.78	-261.88	85.06	649.04
4.03	-2438.88	219.89	38.23	-2595.78	221.39	-7.62	-2483.75	230	426.8	-2821.49	162.76	583.09	-1843.39	-37.85	-64.99	-2117.69	-17.37	13.59	-1803.14	54.05	477.2	-1782.37	36.41	465.72	-2373.97	124.64	1339.57	0	0	0	-2248.61	95.07	1653.36	-2563.76	251.97	1673.01	-981.18	167.43	1771.78	-3260.01	491.19	1771.56	654.81	-268.49	78.52	1254.26	-261.66	85.28	648.41
4.04	-2442.07	219.92	36.58	-2594.74	221.64	-6.18	-2472.81	227.52	426.02	-2807.99	161.11	581.63	-1831.28	-37.94	-69.84	-2104.25	-16.88	13.3	-1803.14	54.05	477.2	-1782.37	36.41	465.72	-2375.95	120.73	1339.8	0	0	0	-2248.43	91.71	1653.32	-2556.31	248.84	1673.45	-981.18	167.43	1771.78	-3248.44	491.01	1771.39	656.35	-268.31	78.92	1254.24	-261.8	85.03	648.35
4.05	-2445.5	220.01	34.68	-2568.58	222.49	-3.4	-2461.82	225.07	425.18	-2794.42	159.49	580.1	-1819.63	-38.03	-74.76	-2092.95	-16.42	12.7	-1803.14	54.05	477.2	-1782.37	36.41	465.72	-2355.36	117.66	1339.43	0	0	0	-2242.97	87.9	1653.51	-2548.43	245.59	1673.88	-981.18	167.43	1771.78	-3236.84	490.83	1771.22	656.66	-268.09	78.99	1253.96	-261.5	84.97	649.16
4.06	-2449.2	220.17	32.53	-2593.38	222.31	-6.95	-2450.79	222.66	424.3	-2780.76	157.92	578.5	-1808.44	-38.13	-79.76	-2084.03	-16	11.75	-1803.14	54.05	477.2	-1782.37	36.41	465.72	-2360.46	113.69	1339.93	0	0	0	-2220.86	84.52	1653.42	-2540.13	242.24	1674.31	-981.18	167.43	1771.78	-3225.22	490.64	1771.04	655	-268.49	78.6	1254.35	-262.04	84.95	648.51
4.07	-2453.16	220.39	30.13	-2577.26	222.12	-3.45	-2439.72	220.29	423.36	-2767.02	156.39	576.84	-1797.71	-38.23	-84.82	-2077.74	-15.61	10.43	-1803.14	54.05	477.2	-1782.37	36.41	465.72	-2335.95	110.34	1339.72	0	0	0	-2209.17	80.64	1653.92	-2531.38	238.77	1674.74	-981.18	167.43	1771.78	-3213.57	490.43	1770.87	655.14	-268.4	78.58	1253.97	-262.19	84.96	648.4
4.08	-2457.39	220.67	27.45	-2597.71	222.91	-7.56	-2428.61	217.96	422.36	-2753.2	154.9	575.11	-1787.43	-38.33	-89.95	-2074.33	-15.27	8.68	-1803.14	54.05	477.2	-1782.37	36.41	465.72	-2332.7	106.28	1341.83	0	0	0	-2202.26	76.45	1655.1	-2522.16	235.2	1675.16	-981.18	167.43	1771.78	-3201.88	490.22	1770.7	655.3	-268.59	78.74	1254.57	-261.86	85.12	648.49
4.09	-2461.89	221.03	24.49	-2548.93	220.61	2.95	-2417.45	215.67	421.32	-2739.3	153.46	573.31	-1777.59	-38.44	-95.14	-2074.05	-14.97	6.47	-1803.14	54.05	477.2	-1782.37	36.41	465.72	-2317.61	102.93	1343.06	0	0	0	-2202.19	72.68	1656.39	-2512.47	231.52	1675.58	-981.18	167.43	1771.78	-3190.18	489.99	1770.52	655.33	-268.6	78.6	1254.31	-261.53	85.21	648.44
4.1	-2466.67	221.46	21.26	-2553.73	220.92	0.31	-2406.25	213.41	420.21	-2725.32	152.06	571.44	-1768.18	-38.55	-100.39	-2077.12	-14.71	3.77	-1803.14	54.05	477.2	-1782.37	36.41	465.72	-2304.39	98.75	1345.29	0	0	0	-2199.3	67.72	1657.52	-2502.3	227.74	1676	-981.18	167.43	1771.78	-3178.44	489.75	1770.35	655.72	-268.5	78.53	1253.66	-261.91	85.01	649.08
4.11	-2471.75	221.96	17.72	-2580.35	219.59	-6.32	-2395	211.2	419.05	-2711.26	150.71	569.51	-1759.2	-38.67	-105.68	-2062.51	-13.6	4.11	-1803.14	54.05	477.2	-1782.37	36.41	465.72	-2297.41	95.17	1347.71	0	0	0	-2185.66	64.22	1659.28	-2491.63	223.84	1676.41	-981.18	167.43	1771.78	-3166.68	489.51	1770.17	655.16	-268.53	78.68	1253.97	-262.48	84.87	649.53
4.12	-2504.29	221.2	9.51	-2562.7	219.42	-2.8	-2383.72	209.03	417.84	-2697.12	149.4	567.5	-1750.64	-38.79	-111.03	-2083.97	-14.56	-0.44	-1803.14	54.05	477.2	-1782.37	36.41	465.72	-2305.35	92.01	1349.77	0	0	0	-2182.3	60.05	1660.88	-2480.44	219.84	1676.82	-981.18	167.43	1771.78	-3154.89	489.25	1770	655.62	-268.71	78.77	1254.32	-262.11	85.04	649.23
4.13	-2499.36	222.22	9.6	-2552.25	219.97	-2.71	-2372.39	206.9	416.57	-2682.89	148.14	565.43	-1742.5	-38.91	-116.42	-2059.05	-13.02	2.28	-1803.14	54.05	477.2	-1782.37	36.41	465.72	-2288.97	87.68	1352.24	0	0	0	-2174.58	56.48	1662.65	-2468.72	215.73	1677.22	-981.18	167.43	1771.78	-3143.08	488.98	1769.83	654.97	-268.88	78.51	1254.59	-262.03	85.21	649.41
4.14	-2529.44	222.66	1.24	-2524.28	220.04	2.94	-2361.02	204.82	415.25	-2668.59	146.93	563.28	-1734.77	-39.03	-121.85	-2141.96	-15.78	-14.56	-1803.14	54.05	477.2	-1782.37	36.41	465.72	-2265.93	84.45	1354.13	0	0	0	-2158.14	52.18	1663.62	-2456.47	211.51	1677.62	-981.18	167.43	1771.78	-3131.24	488.7	1769.65	654.72	-268.55	78.41	1254.14	-262.18	84.96	649.63
4.15	-2543.94	222.02	-4.04	-2548.47	219.19	-3.26	-2349.61	202.77	413.87	-2654.2	145.76	561.07	-1727.45	-39.16	-127.32	-2154.33	-15.92	-18.98	-1803.14	54.05	477.2	-1782.37	36.41	465.72	-2277.04	79.85	1356.42	0	0	0	-2154.44	48.09	1665.67	-2443.67	207.18	1678.02	-981.18	167.43	1771.78	-3119.37	488.42	1769.48	655.59	-268.48	78.7	1253.86	-262.11	84.92	648.84
4.16	-2532.89	223.29	-5.19	-2515.41	220.12	2.92	-2338.15	200.77	412.43	-2639.73	144.65	558.78	-1720.52	-39.29	-132.83	-2166.25	-16.05	-23.48	-1803.14	54.05	477.2	-1782.37	36.41	465.72	-2259.19	77.09	1358.25	0	0	0	-2147.18	43.7	1666.71	-2430.3	202.75	1678.41	-981.18	167.43	1771.78	-3107.48	488.12	1769.3	655.18	-268.36	78.7	1253.81	-262.41	84.81	648.08
4.17	-2519.71	224.6	-5.38	-2481.63	220.21	8.98	-2326.65	198.82	410.93	-2625.18	143.58	556.42	-1713.98	-39.43	-138.36	-2177.74	-16.19	-28.08	-1803.14	54.05	477.2	-1782.37	36.41	465.72	-2247.91	74.18	1360.47	0	0	0	-2132.5	40.01	1667.76	-2416.35	198.2	1678.8	-981.18	167.43	1771.78	-3095.56	487.81	1769.13	655.32	-268.35	78.72	1254.25	-262	84.89	648.37
4.18	-2488.39	225	-3.88	-2460.23	221.08	11.65	-2315.11	196.91	409.38	-2610.55	142.56	553.99	-1707.82	-39.56	-143.92	-2188.79	-16.32	-32.75	-1803.14	54.05	477.2	-1782.37	36.41	465.72	-2252.86	71	1361.83	0	0	0	-2117.07	36.11	1669.64	-2401.81	193.55	1679.18	-981.18	167.43	1771.78	-3083.62	487.48	1768.95	655.67	-268.76	78.73	1254.64	-261.9	85.2	649
4.19	-2465.59	225.55	-2.71	-2465.65	221.18	14.61	-2303.53	195.05	407.77	-2595.84	141.59	551.49	-1702.04	-39.7	-149.51	-2199.42	-16.45	-37.49	-1803.14	54.05	477.2	-1782.37	36.41	465.72	-2233.21	67.1	1363.28	0	0	0	-2118.99	31.86	1671.22	-2386.66	188.79	1679.56	-981.18	167.43	1771.78	-3071.66	487.15	1768.77	655.34	-268.79	78.71	1254.38	-261.93	85.03	648.61
4.2	-2460.39	229.08	-4.11	-2446.09	223.37	22.54	-2291.9	193.23	406.1	-2581.05	140.67	548.92	-1696.64	-39.84	-155.11	-2209.63	-16.58	-42.31	-1803.14	54.05	477.2	-1782.37	36.41	465.72	-2237.88	64.23	1364.93	0	0	0	-2117.54	27.01	1673.15	-2370.9	183.92	1679.94	-981.18	167.43	1771.78	-3059.67	486.81	1768.6	655.36	-268.3	78.78	1254.09	-261.97	84.99	648.99
4.21	-2433.21	231.04	-1.63	-2431.64	224.35	31.64	-2280.23	191.46	404.37	-2566.17	139.8	546.27	-1691.59	-39.98	-160.72	-2219.42	-16.71	-47.19	-1803.14	54.05	477.2	-1782.37	36.41	465.72	-2219.16	61.18	1366.12	0	0	0	-2109.25	24.02	1674.41	-2354.51	178.95	1680.31	-981.18	167.43	1771.78	-3047.66	486.46	1768.42	655.14	-268.28	78.64	1254.78	-262.11	85.07	648.7
4.22	-2418.82	232.78	4.02	-2408.53	225.71	43.44	-2268.52	189.74	402.59	-2551.21	138.99	543.55	-1686.91	-40.13	-166.35	-2228.8	-16.84	-52.13	-1803.14	54.05	477.2	-1782.37	36.41	465.72	-2205.81	58.6	1367.51	0	0	0	-2093.24	20.03	1675.25	-2337.47	173.86	1680.68	-981.18	167.43	1771.78	-3035.63	486.09	1768.25	655.18	-268.24	78.63	1254.52	-262.17	84.9	648.71
4.23	-2387.6	234.8	18.8	-2420.74	226.66	48.26	-2256.76	188.07	400.74	-2536.17	138.23	540.76	-1682.58	-40.27	-171.99	-2237.78	-16.97	-57.13	-1803.14	54.05	477.2	-1782.37	36.41	465.72	-2210.15	55.5	1369.29	0	0	0	-2093.57	16.94	1676.12	-2319.77	168.67	1681.05	-981.18	167.43	1771.78	-3023.57	485.72	1768.07	655.69	-268.02	78.86	1254.52	-262.16	84.93	649.66
4.24	-2379.75	235.77	27.54	-2397.87	227.48	60.57	-2244.97	186.44	398.83	-2521.05	137.52	537.89	-1678.6	-40.42	-177.63	-2246.35	-17.1	-62.19	-1803.14	54.05	477.2	-1782.37	36.41	465.72	-2206.34	52.81	1369.63	0	0	0	-2091.97	12.41	1677.32	-2301.41	163.37	1681.41	-981.18	167.43	1771.78	-3011.5	485.33	1767.9	655.35	-268.43	78.53	1254.34	-261.91	84.93	648.77
4.25	-2372.53	235.95	36.25	-2430.6	227.43	61.54	-2233.13	184.87	396.87	-2505.85	136.86	534.94	-1674.96	-40.57	-183.27	-2254.53	-17.23	-67.29	-1803.14	54.05	477.2	-1782.37	36.41	465.72	-2203.12	51.96	1370.7	0	0	0	-2076.26	9.54	1677.68	-2282.36	157.96	1681.77	-981.18	167.43	1771.78	-2999.4	484.93	1767.72	654.92	-268.56	78.36	1254.16	-261.75	84.93	648.37
4.26	-2355.35	234.57	47.66	-2413.83	226.96	73.64	-2221.24	183.35	394.84	-2490.56	136.26	531.92	-1671.64	-40.72	-188.9	-2262.31	-17.35	-72.43	-1803.14	54.05	477.2	-1782.37	36.41	465.72	-2183.06	49.75	1371.8	0	0	0	-2069.78	5.96	1678.64	-2262.61	152.45	1682.12	-981.18	167.43	1771.78	-2987.27	484.53	1767.55	654.38	-268.51	78.38	1254.24	-262.1	85.03	649.33
4.27	-2366.66	234.04	52.78	-2401.1	225.75	82.77	-2209.32	181.88	392.75	-2475.19	135.72	528.83	-1668.66	-40.87	-194.53	-2269.72	-17.48	-77.62	-1803.14	54.05	477.2	-1782.37	36.41	465.72	-2177.27	47.82	1372.47	0	0	0	-2059.81	2.3	1678.6	-2242.16	146.82	1682.47	-981.18	167.43	1771.78	-2975.13	484.11	1767.38	654.99	-268.52	78.5	1254.27	-261.87	85.05	649.19
4.28	-2362.74	233.86	60.53	-2375.36	225.25	93.55	-2197.35	180.46	390.6	-2459.74	135.23	525.66	-1666	-41.02	-200.15	-2276.74	-17.6	-82.84	-1803.14	54.05	477.2	-1782.37	36.41	465.72	-2162.85	45.7	1373.39	0	0	0	-2059.39	-0.47	1679.26	-2220.98	141.09	1682.81	-981.18	167.43	1771.78	-2962.97	483.68	1767.2	655.56	-268.13	78.92	1254.23	-261.85	85.15	647.91
4.29	-2355.16	232.95	68.14	-2378.43	223.77	98.78	-2185.34	179.09	388.39	-2444.21	134.8	522.41	-1663.65	-41.17	-205.75	-2283.38	-17.73	-88.09	-1803.14	54.05	477.2	-1782.37	36.41	465.72	-2171.7	42.64	1374.47	0	0	0	-2046.67	-2.89	1679.36	-2199.07	135.25	1683.16	-981.18	167.43	1771.78	-2950.78	483.24	1767.03	655.45	-268.13	78.87	1253.4	-262.19	84.76	648.16
4.3	-2344.9	231.82	75.22	-2400.42	222.36	101.08	-2173.29	177.78	386.12	-2428.59	134.42	519.08	-1661.61	-41.33	-211.33	-2289.66	-17.85	-93.36	-1803.14	54.05	477.2	-1782.37	36.41	465.72	-2157.32	41.41	1375.12	0	0	0	-2035.42	-4.92	1679.08	-2176.41	129.3	1683.5	-981.18	167.43	1771.78	-2938.58	482.78	1766.86	655.12	-268.39	78.53	1254.15	-261.97	85.11	648.24
4.31	-2323.39	231.7	84.29	-2365.39	220.75	111.49	-2161.19	176.52	383.78	-2412.89	134.1	515.68	-1659.87	-41.48	-216.9	-2295.57	-17.97	-98.66	-1803.14	54.05	477.2	-1782.37	36.41	465.72	-2149.75	38.78	1375.17	0	0	0	-2040.05	-8.23	1679.51	-2152.98	123.25	1683.83	-981.18	167.43	1771.78	-2926.36	482.32	1766.68	654.54	-268.4	78.41	1254.53	-262.01	85.1	648.13
4.32	-2316.87	229.23	90.04	-2327.11	220.17	122.83	-2149.06	175.32	381.38	-2397.11	133.84	512.2	-1658.43	-41.63	-222.43	-2301.13	-18.09	-103.98	-1803.14	54.05	477.2	-1782.37	36.41	465.72	-2153.12	36.21	1376.54	0	0	0	-2032.83	-10.43	1679.35	-2128.78	117.09	1684.16	-981.18	167.43	1771.78	-2914.11	481.85	1766.51	655.32	-268.53	78.57	1255.13	-261.61	85.33	648.62
4.33	-2308.64	228.05	96.7	-2338.7	220.37	124.19	-2136.88	174.17	378.92	-2381.24	133.64	508.64	-1657.28	-41.79	-227.94	-2306.33	-18.2	-109.3	-1803.14	54.05	477.2	-1782.37	36.41	465.72	-2141.26	33.68	1377.03	0	0	0	-2032.68	-13.34	1679.43	-2103.8	110.81	1684.49	-981.18	167.43	1771.78	-2901.85	481.36	1766.34	654.71	-268.71	78.44	1254.1	-261.98	85.08	648.65
4.34	-2286.26	227.35	103.41	-2300.68	219.14	134.22	-2124.66	173.08	376.39	-2365.3	133.5	505.01	-1656.4	-41.94	-233.41	-2311.18	-18.32	-114.64	-1803.14	54.05	477.2	-1782.37	36.41	465.72	-2137.48	31.99	1377.76	0	0	0	-2018.85	-14.66	1679.4	-2078.01	104.43	1684.81	-981.18	167.43	1771.78	-2889.57	480.87	1766.17	654.82	-268.33	78.59	1254.14	-261.98	84.99	648.51
4.35	-2271.92	226.72	108.86	-2281.65	216.9	139.9	-2112.39	172.04	373.81	-2349.27	133.42	501.29	-1655.81	-42.1	-238.84	-2315.68	-18.44	-119.98	-1803.14	54.05	477.2	-1782.37	36.41	465.72	-2120.58	30.79	1377.5	0	0	0	-2013.61	-17.31	1678.48	-2051.41	97.95	1685.13	-981.18	167.43	1771.78	-2877.27	480.36	1766	655.91	-268.06	78.81	1254	-261.89	84.9	648.48
4.36	-2255.56	225.64	115.64	-2270.52	215.6	145.03	-2100.09	171.06	371.15	-2333.15	133.4	497.49	-1655.48	-42.25	-244.23	-2319.85	-18.55	-125.32	-1803.14	54.05	477.2	-1782.37	36.41	465.72	-2119.36	27.92	1378.41	0	0	0	-2008.87	-19.04	1678.75	-2023.99	91.35	1685.44	-981.18	167.43	1771.78	-2864.95	479.84	1765.83	655.09	-269.04	78.37	1254.08	-261.82	84.9	648.31
4.37	-2229.69	224.52	122.58	-2234.61	213.79	152.44	-2087.74	170.14	368.43	-2316.96	133.44	493.62	-1655.42	-42.41	-249.58	-2323.68	-18.66	-130.65	-1803.14	54.05	477.2	-1782.37	36.41	465.72	-2121.07	25.94	1378.61	0	0	0	-1994.27	-20.67	1678.59	-2010.06	88.03	1685.6	-981.18	167.43	1771.78	-2852.62	479.31	1765.66	655.03	-268.91	78.45	1254.45	-261.72	85.12	648.39
4.38	-2199.92	224.22	130.16	-2211.14	212.78	158.57	-2075.35	169.28	365.65	-2300.67	133.55	489.66	-1655.62	-42.56	-254.88	-2327.19	-18.77	-135.98	-1803.14	54.05	477.2	-1782.37	36.41	465.72	-2115.17	23.87	1378.15	0	0	0	-1997.46	-22.91	1678.9	-1987.73	82.62	1685.87	-981.18	167.43	1771.78	-2840.26	478.77	1765.49	654.85	-268.54	78.69	1254.52	-262	85.03	648.5
4.39	-2169.28	222.79	137.67	-2213.7	213.04	159.36	-2062.91	168.48	362.8	-2284.31	133.72	485.62	-1656.06	-42.71	-260.13	-2330.37	-18.88	-141.29	-1803.14	54.05	477.2	-1782.37	36.41	465.72	-2115.74	22.01	1377.88	0	0	0	-1992.3	-24.62	1679.01	-1973.42	79.2	1686.05	-981.18	167.43	1771.78	-2827.9	478.22	1765.33	655.08	-268.46	78.86	1254.22	-262.07	85.09	648.13
4.4	-2149.08	221.9	142.61	-2165.84	212	167.72	-2050.44	167.74	359.88	-2267.86	133.95	481.5	-1656.75	-42.86	-265.32	-2333.23	-18.99	-146.58	-1803.14	54.05	477.2	-1782.37	36.41	465.72	-2103.74	20.91	1379.01	0	0	0	-1977.37	-25.55	1678.58	-1965.61	77.39	1686.13	-981.18	167.43	1771.78	-2815.51	477.65	1765.16	655.33	-268.31	78.63	1254.65	-262.24	85.17	648.94
4.41	-2118.49	222.49	149.11	-2154.31	211.43	170.97	-2037.92	167.06	356.9	-2251.33	134.24	477.3	-1657.68	-43.01	-270.45	-2335.78	-19.1	-151.85	-1803.14	54.05	477.2	-1782.37	36.41	465.72	-2101.84	18.64	1378.63	0	0	0	-1972.95	-27.47	1678.11	-1962.75	76.83	1686.1	-981.18	167.43	1771.78	-2803.11	477.08	1764.99	655.48	-268.27	78.79	1254.28	-262.11	85.16	648.91
4.42	-2099.86	220.58	152.45	-2143.63	209.99	172.98	-2025.36	166.44	353.85	-2234.72	134.6	473.02	-1658.84	-43.16	-275.51	-2338.03	-19.2	-157.09	-1803.14	54.05	477.2	-1782.37	36.41	465.72	-2107.23	18.13	1378.99	0	0	0	-1971	-28.12	1678.73	-1963.33	77.13	1685.97	-981.18	167.43	1771.78	-2790.69	476.49	1764.83	655.12	-268.92	78.56	1254.42	-262.02	85.1	648.68
4.43	-2083.79	220.27	156.7	-2102.33	209.11	180.09	-2012.75	165.88	350.74	-2218.02	135.02	468.65	-1660.23	-43.31	-280.51	-2339.97	-19.3	-162.3	-1803.14	54.05	477.2	-1782.37	36.41	465.72	-2090.7	16.72	1378.61	0	0	0	-1965.21	-29.58	1678.24	-1965.8	77.94	1685.73	-981.18	167.43	1771.78	-2778.25	475.9	1764.66	655.34	-268.56	78.75	1254.13	-262.09	84.99	648.25
4.44	-2045.95	219.94	164	-2085.28	208.48	182.28	-2000.11	165.39	347.55	-2201.24	135.51	464.2	-1661.84	-43.46	-285.44	-2341.61	-19.4	-167.47	-1803.14	54.05	477.2	-1782.37	36.41	465.72	-2076.12	15.56	1378.93	0	0	0	-1964.1	-31.31	1678.06	-1968.65	78.88	1685.36	-981.18	167.43	1771.78	-2765.8	475.29	1764.5	655.65	-268.68	78.67	1254.15	-261.7	85.24	648.63
4.45	-2040.99	219.03	164.88	-2073.03	207.73	185.31	-1987.42	164.96	344.3	-2184.37	136.07	459.67	-1663.65	-43.6	-290.29	-2342.96	-19.5	-172.6	-1803.14	54.05	477.2	-1782.37	36.41	465.72	-2084.13	16.04	1379.34	0	0	0	-1953.95	-32.92	1677.45	-1970.34	79.57	1684.88	-981.18	167.43	1771.78	-2753.34	474.67	1764.34	655.17	-268.65	78.77	1254.46	-261.74	85.22	648.27
4.46	-2004.35	234.13	188.17	-2029.31	206.52	190.84	-1974.69	164.59	340.98	-2167.42	136.69	455.05	-1665.68	-43.75	-295.07	-2344.03	-19.6	-177.69	-1803.14	54.05	477.2	-1782.37	36.41	465.72	-2075.52	14.9	1378.97	0	0	0	-1946.54	-34.14	1676.06	-1969.34	79.66	1684.26	-981.18	167.43	1771.78	-2740.86	474.04	1764.18	654.64	-268.26	78.82	1253.91	-261.85	84.82	648.99
4.47	-1984.54	232.96	191.61	-2038.47	205.38	190.01	-1961.92	164.29	337.6	-2150.39	137.38	450.35	-1667.9	-43.89	-299.76	-2344.81	-19.7	-182.72	-1803.14	54.05	477.2	-1782.37	36.41	465.72	-2069.84	13.84	1379.67	0	0	0	-1943.6	-35.68	1675.55	-1964.12	78.78	1683.51	-981.18	167.43	1771.78	-2728.37	473.39	1764.01	655.58	-268.27	78.8	1253.64	-261.89	84.87	649.66
4.48	-1960.24	230.79	195.96	-1980.69	218.15	210.71	-1949.11	164.05	334.14	-2133.27	138.14	445.56	-1670.32	-44.03	-304.36	-2345.32	-19.79	-187.71	-1803.14	54.05	477.2	-1782.37	36.41	465.72	-2076.76	13.34	1379.05	0	0	0	-1941.4	-36.95	1675.45	-1953.16	76.54	1682.63	-981.18	167.43	1771.78	-2715.86	472.74	1763.86	655.31	-268.71	78.58	1253.83	-261.94	85.03	649.45
4.49	-1932.51	230.19	200.84	-1963.28	218.18	212.55	-1936.25	163.88	330.61	-2116.07	138.97	440.69	-1672.93	-44.16	-308.88	-2345.55	-19.89	-192.63	-1803.14	54.05	477.2	-1782.37	36.41	465.72	-2072.78	12.28	1379.09	0	0	0	-1926.35	-37.1	1673.86	-1936.9	73.01	1681.87	-981.18	167.43	1771.78	-2703.34	472.07	1763.7	655.58	-268.44	78.84	1254.3	-262.08	85.13	648.2
4.5	-1901.5	229.18	206.56	-1941.03	217.49	215.44	-1923.35	163.78	327.02	-2098.79	139.87	435.73	-1675.72	-44.3	-313.3	-2345.52	-19.98	-197.49	-1803.14	54.05	477.2	-1782.37	36.41	465.72	-2062.64	11.73	1378.74	0	0	0	-1928.31	-38.18	1673.5	-1917.63	71.91	1680.69	-981.18	167.43	1771.78	-2690.81	471.4	1763.54	654.81	-268.45	78.59	1254.19	-261.78	85.11	648.82
4.51	-1878	227.88	210.98	-1920.7	215.18	217.6	-1910.41	163.75	323.35	-2081.42	140.84	430.69	-1678.68	-44.43	-317.63	-2345.23	-20.07	-202.28	-1803.14	54.05	477.2	-1782.37	36.41	465.72	-2044.23	11.56	1378.48	0	0	0	-1915.4	-38.81	1672.74	-1940.45	71.03	1681.03	-981.18	167.43	1771.78	-2678.26	470.71	1763.38	654.57	-268.42	78.27	1254.86	-262.11	85.14	649.34
4.52	-1852.81	226.75	214.83	-1900.33	213.2	219.68	-1897.43	163.78	319.62	-2063.96	141.88	425.56	-1681.81	-44.56	-321.85	-2344.68	-20.15	-207.01	-1803.14	54.05	477.2	-1782.37	36.41	465.72	-2046.53	10.93	1378.03	0	0	0	-1911.92	-39.83	1671.31	-1940.24	69.74	1680.65	-981.18	167.43	1771.78	-2665.7	470.01	1763.23	655.69	-268.53	78.94	1254.55	-261.99	85.13	649.05
4.53	-1828.18	224.88	219.27	-1871.72	212.18	223.13	-1884.4	163.88	315.81	-2046.42	142.99	420.34	-1685.1	-44.69	-325.97	-2343.88	-20.24	-211.65	-1803.14	54.05	477.2	-1782.37	36.41	465.72	-2060.57	9.86	1376.9	0	0	0	-1910.71	-40.47	1670.58	-1934.73	69.32	1680.31	-981.18	167.43	1771.78	-2653.13	469.3	1763.08	655.3	-268.47	78.84	1254.37	-262.12	84.82	648.83
4.54	-1801.25	223.61	224.11	-1836.35	209.62	228.82	-1871.34	164.06	311.93	-2028.8	144.17	415.03	-1688.55	-44.81	-329.98	-2342.83	-20.32	-216.21	-1803.14	54.05	477.2	-1782.37	36.41	465.72	-2042.87	9.67	1377.39	0	0	0	-1902.62	-41.44	1669.23	-1925.71	69.39	1679.84	-981.18	167.43	1771.78	-2640.55	468.57	1762.92	655.06	-268.27	78.68	1254.52	-261.79	85.18	648.72
4.55	-1774.2	220.79	229.29	-1819.86	207.62	231	-1858.23	164.3	307.98	-2011.09	145.43	409.64	-1692.14	-44.93	-333.87	-2341.55	-20.4	-220.69	-1803.14	54.05	477.2	-1782.37	36.41	465.72	-2039.75	9.48	1376.91	0	0	0	-1901.16	-41.49	1668.35	-1914.96	69.55	1679.03	-981.18	167.43	1771.78	-2627.95	467.84	1762.77	655.56	-268.29	78.73	1254.46	-261.94	85.2	648.38
4.56	-1752.79	218.59	233.71	-1783.6	205.89	236.86	-1845.08	164.61	303.96	-1993.29	146.76	404.16	-1695.88	-45.05	-337.66	-2340.03	-20.48	-225.08	-1803.14	54.05	477.2	-1782.37	36.41	465.72	-2042.11	8.59	1376.49	0	0	0	-1889.71	-41.83	1667.33	-1904.23	69.42	1677.7	-981.18	167.43	1771.78	-2615.35	467.09	1762.62	655.16	-268.51	78.66	1253.69	-262.11	84.71	649.28
4.57	-1732.01	215.95	237.94	-1779.14	204.52	237.12	-1831.89	165	299.87	-1975.42	148.16	398.58	-1699.76	-45.16	-341.32	-2338.28	-20.56	-229.38	-1803.14	54.05	477.2	-1782.37	36.41	465.72	-2038.02	7.96	1375.75	0	0	0	-1883.51	-42.08	1666.17	-1895.31	68.61	1675.66	-981.18	167.43	1771.78	-2602.73	466.33	1762.47	655.65	-268.08	78.78	1254.07	-261.87	85.02	649.5
4.58	-1704.43	213.26	243.51	-1748.55	201.59	241.92	-1818.65	165.45	295.7	-1957.45	149.64	392.92	-1703.77	-45.28	-344.85	-2336.3	-20.63	-233.57	-1803.14	54.05	477.2	-1782.37	36.41	465.72	-2012.76	8.35	1375.23	0	0	0	-1876.68	-42.52	1664.64	-1887.24	68	1673.39	-981.18	167.43	1771.78	-2590.11	465.56	1762.33	655.45	-268.37	78.77	1253.73	-261.9	84.72	648.91
4.59	-1678.34	210.7	248.39	-1722.18	198.34	245.66	-1805.37	165.98	291.46	-1939.4	151.19	387.17	-1707.9	-45.38	-348.26	-2334.1	-20.71	-237.66	-1803.14	54.05	477.2	-1782.37	36.41	465.72	-2022.13	6.84	1374.71	0	0	0	-1878.3	-43.1	1663.84	-1895.64	66.34	1672.67	-981.18	167.43	1771.78	-2577.47	464.78	1762.18	654.54	-268.51	78.46	1254.22	-261.79	85.16	648.96
4.6	-1660.07	207.7	252.61	-1697.31	196.61	248.6	-1792.05	166.59	287.15	-1921.27	152.82	381.33	-1712.14	-45.49	-351.54	-2331.69	-20.78	-241.65	-1803.14	54.05	477.2	-1782.37	36.41	465.72	-2011.74	7.02	1373.77	0	0	0	-1868.96	-43.18	1662.32	-1869.68	65.73	1669.89	-981.18	167.43	1771.78	-2564.82	463.99	1762.04	655.08	-268.55	78.53	1254.46	-262.18	85.03	649.46
4.61	-1628.62	204.78	258.69	-1681.81	192.32	250.97	-1778.69	167.27	282.76	-1903.05	154.53	375.4	-1716.5	-45.58	-354.69	-2329.08	-20.85	-245.52	-1803.14	54.05	477.2	-1782.37	36.41	465.72	-2004.58	7.1	1373.07	0	0	0	-1857.1	-43.71	1661.12	-1865.3	66.09	1669.58	-981.18	167.43	1771.78	-2552.17	463.18	1761.9	655.3	-268.69	78.73	1254.02	-262.09	85.02	648.77
4.62	-1620.82	209.47	266.1	-1649.07	190.31	255.15	-1765.29	168.02	278.3	-1884.75	156.31	369.38	-1720.97	-45.68	-357.69	-2326.25	-20.91	-249.28	-1803.14	54.05	477.2	-1782.37	36.41	465.72	-2021.7	6.69	1373.23	0	0	0	-1860.1	-44.43	1660.59	-1856.24	65.73	1668.26	-981.18	167.43	1771.78	-2539.5	462.36	1761.75	655.99	-268.51	78.82	1253.95	-261.73	85.07	649.34
4.63	-1599.88	207.35	269.48	-1641.45	186.2	256.36	-1751.84	168.85	273.76	-1866.36	158.17	363.27	-1725.53	-45.77	-360.55	-2323.23	-20.98	-252.91	-1803.14	54.05	477.2	-1782.37	36.41	465.72	-2007.17	6.47	1372.61	0	0	0	-1855.87	-43.57	1658.81	-1853.51	66.05	1667.59	-981.18	167.43	1771.78	-2526.83	461.53	1761.62	655.42	-268.73	78.7	1254.16	-261.78	85.13	648.66
4.64	-1576.83	199.04	273.86	-1620.63	184.29	258.87	-1738.36	169.75	269.15	-1847.88	160.11	357.06	-1730.18	-45.86	-363.27	-2320.01	-21.04	-256.42	-1803.14	54.05	477.2	-1782.37	36.41	465.72	-1986.16	6.42	1371.79	0	0	0	-1850.33	-43.62	1658.04	-1852.92	65.78	1666.16	-981.18	167.43	1771.78	-2514.15	460.69	1761.48	654.67	-268.74	78.43	1253.91	-261.9	84.95	649.15
4.65	-1556.61	197.67	277.15	-1584.09	182.25	264.57	-1724.83	170.74	264.46	-1829.32	162.13	350.76	-1734.92	-45.94	-365.83	-2316.61	-21.1	-259.8	-1803.14	54.05	477.2	-1782.37	36.41	465.72	-1994.03	6.57	1371.42	0	0	0	-1848.7	-44.07	1657.6	-1853.66	66.23	1665.83	-981.18	167.43	1771.78	-2501.46	459.84	1761.34	654.8	-268.29	78.5	1254.24	-261.71	84.96	649.12
4.66	-1536.5	194.73	280.1	-1564.71	180.96	270.33	-1711.26	171.8	259.7	-1810.67	164.23	344.37	-1739.74	-46.01	-368.25	-2313.02	-21.16	-263.05	-1803.14	54.05	477.2	-1782.37	36.41	465.72	-1992.14	6.82	1370.84	0	0	0	-1834.59	-43.36	1655.64	-1840.48	66.08	1663.93	-981.18	167.43	1771.78	-2488.76	458.98	1761.21	654.87	-268.61	78.6	1254.48	-262.12	84.9	649.26
4.67	-1515.7	192.95	283.55	-1545.64	178.53	272.67	-1697.64	172.93	254.86	-1791.94	166.41	337.89	-1744.64	-46.09	-370.5	-2309.25	-21.21	-266.16	-1803.14	54.05	477.2	-1782.37	36.41	465.72	-1978.9	6.78	1370.67	0	0	0	-1824.65	-43.35	1654.92	-1829.79	66.6	1663.34	-981.18	167.43	1771.78	-2476.06	458.1	1761.08	654.96	-268.16	78.5	1254.44	-261.92	84.87	648.38
4.68	-1497.27	190.36	285.84	-1536.85	176.51	272.64	-1683.99	174.15	249.95	-1773.12	168.67	331.31	-1749.6	-46.15	-372.6	-2305.31	-21.26	-269.12	-1803.14	54.05	477.2	-1782.37	36.41	465.72	-1975.26	6.37	1370.18	0	0	0	-1825.19	-43.25	1654.51	-1827.15	66.81	1661.94	-981.18	167.43	1771.78	-2463.35	457.21	1760.95	655.47	-268.3	78.57	1253.88	-262.07	84.9	648.62
4.69	-1479.7	189.33	287.64	-1511.43	176.44	275.6	-1670.29	175.45	244.95	-1754.22	171.01	324.64	-1754.62	-46.21	-374.52	-2301.21	-21.31	-271.94	-1803.14	54.05	477.2	-1782.37	36.41	465.72	-1968.24	6.35	1368.93	0	0	0	-1820.97	-43.15	1653.52	-1820.92	66.52	1660.91	-981.18	167.43	1771.78	-2450.63	456.31	1760.82	655.98	-268.65	78.91	1254.47	-261.92	85.2	649.13
4.7	-1461.91	191.49	290.14	-1499.03	176.5	279.61	-1656.55	176.83	239.88	-1735.23	173.43	317.87	-1759.69	-46.27	-376.28	-2296.93	-21.36	-274.6	-1803.14	54.05	477.2	-1782.37	36.41	465.72	-1955.98	6.8	1368.81	0	0	0	-1811.46	-42.93	1652.14	-1805.27	68.91	1660.14	-981.18	167.43	1771.78	-2437.9	455.4	1760.69	655.44	-268.29	78.68	1254.44	-261.84	85.07	649.65
4.71	-1444.45	190	291.8	-1480.6	174.68	280.85	-1642.77	178.29	234.74	-1716.15	175.94	311.01	-1764.81	-46.32	-377.87	-2292.51	-21.4	-277.11	-1803.14	54.05	477.2	-1782.37	36.41	465.72	-1954.87	6.47	1367.88	0	0	0	-1805.04	-42.11	1651.82	-1790.78	67.92	1658.64	-981.18	167.43	1771.78	-2425.17	454.47	1760.56	655.48	-268.44	78.64	1254.22	-261.58	85.25	649.66
4.72	-1428.5	189.81	291.99	-1463.01	172.61	280.86	-1628.95	179.83	229.51	-1696.99	178.53	304.05	-1769.97	-46.37	-379.28	-2287.93	-21.45	-279.45	-1803.14	54.05	477.2	-1782.37	36.41	465.72	-1950.21	5.76	1367.18	0	0	0	-1796.14	-41.79	1650.71	-1801.58	67.64	1658.07	-981.18	167.43	1771.78	-2412.44	453.54	1760.44	655.98	-268.17	78.81	1254.21	-261.73	84.98	649.85
4.73	-1407.91	183.61	294.62	-1447.81	172.15	279.73	-1615.09	181.45	224.21	-1677.74	181.2	297	-1775.17	-46.41	-380.51	-2283.2	-21.48	-281.63	-1803.14	54.05	477.2	-1782.37	36.41	465.72	-1953.74	6.17	1366.74	0	0	0	-1767.24	-24.43	1668.55	-1799.58	68.29	1657.46	-981.18	167.43	1771.78	-2399.7	452.59	1760.32	656.04	-268.5	78.97	1254.09	-261.9	84.99	649.54
4.74	-1393.31	184.38	293.05	-1430.29	169.51	279.51	-1601.18	183.16	218.83	-1658.41	183.96	289.85	-1780.4	-46.44	-381.56	-2278.33	-21.52	-283.64	-1803.14	54.05	477.2	-1782.37	36.41	465.72	-1942.97	7.04	1366.16	0	0	0	-1759.93	-20.21	1671.88	-1805.23	68.3	1656.6	-981.18	167.43	1771.78	-2386.95	451.63	1760.2	655.28	-268.47	78.73	1254.18	-261.84	85.16	649.26
4.75	-1374.36	182.99	294.05	-1414.47	169.37	277.82	-1587.24	184.95	213.37	-1638.99	186.8	282.6	-1785.65	-46.47	-382.42	-2273.32	-21.56	-285.48	-1803.14	54.05	477.2	-1782.37	36.41	465.72	-1932.85	7.14	1366.03	0	0	0	-1752.62	-19.38	1671	-1793.48	69.6	1655.89	-981.18	167.43	1771.78	-2374.2	450.66	1760.08	654.68	-268.43	78.64	1254.8	-262.12	85.31	648.39
4.76	-1356.59	181.77	294.6	-1398.66	167.81	276.59	-1573.25	186.82	207.83	-1619.48	189.73	275.26	-1790.91	-46.49	-383.09	-2268.18	-21.59	-287.13	-1803.14	54.05	477.2	-1782.37	36.41	465.72	-1928.84	7.23	1364.79	0	0	0	-1746.95	-19.26	1670.17	-1794.06	68.89	1655	-981.18	167.43	1771.78	-2361.45	449.67	1759.97	655.13	-268.96	78.45	1254.61	-262.27	85.07	647.98
4.77	-1339.97	180.75	294.71	-1383.96	167	275.48	-1559.21	188.78	202.2	-1599.89	192.75	267.82	-1796.19	-46.5	-383.56	-2262.92	-21.62	-288.61	-1803.14	54.05	477.2	-1782.37	36.41	465.72	-1927.11	7.4	1363.48	0	0	0	-1739.97	-19.07	1669.3	-1780.83	70.34	1653.98	-981.18	167.43	1771.78	-2348.69	448.67	1759.86	654.73	-269.04	78.27	1254.22	-262.17	84.79	648.65
4.78	-1324.46	179.93	294.36	-1370.85	169.42	272.55	-1545.14	190.83	196.5	-1580.2	195.85	260.28	-1801.46	-46.51	-383.84	-2257.53	-21.64	-289.89	-1803.14	54.05	477.2	-1782.37	36.41	465.72	-1913.17	7.43	1363.03	0	0	0	-1734.82	-18.22	1668.56	-1783.82	71.34	1654.58	-981.18	167.43	1771.78	-2335.93	447.67	1759.74	655.34	-268.95	78.59	1254.36	-262.37	84.93	649.35
4.79	-1310.03	179.34	293.56	-1356.53	167.11	271.53	-1528.96	194.14	192.41	-1560.44	199.04	252.64	-1806.74	-46.51	-383.91	-2252.03	-21.66	-290.99	-1803.14	54.05	477.2	-1782.37	36.41	465.72	-1910.76	7.6	1362.56	0	0	0	-1728.52	-18.01	1667.92	-1772.66	71.88	1652.7	-981.18	167.43	1771.78	-2323.16	446.64	1759.64	656.34	-268.4	79.09	1253.91	-262.19	84.9	648.52
4.8	-1296.65	178.99	292.29	-1343.61	169.79	269.68	-1516.64	192.39	186.07	-1540.59	202.32	244.91	-1812	-46.51	-383.78	-2246.41	-21.69	-291.88	-1803.14	54.05	477.2	-1782.37	36.41	465.72	-1907.14	7.46	1361.49	0	0	0	-1722.11	-17.1	1667.23	-1770.61	71.07	1652.51	-981.18	167.43	1771.78	-2310.4	445.61	1759.53	656.02	-268.36	78.89	1254.07	-261.85	84.98	649.51
4.81	-1284.3	178.91	290.54	-1332.12	174.01	267.06	-1502.73	194.61	181.09	-1526.6	204.86	239.95	-1817.25	-46.49	-383.43	-2240.69	-21.7	-292.58	-1803.14	54.05	477.2	-1782.37	36.41	465.72	-1910.99	8.63	1360.92	0	0	0	-1716.1	-16.52	1666.52	-1758.61	72.18	1651.76	-981.18	167.43	1771.78	-2297.63	444.57	1759.43	655.08	-268.71	78.57	1254.05	-261.83	85.04	649.11
4.82	-1272.94	179.1	288.31	-1318.74	173.55	264.88	-1488.68	198.19	176.52	-1514.79	206.43	234.3	-1822.48	-46.47	-382.88	-2234.87	-21.72	-293.07	-1803.14	54.05	477.2	-1782.37	36.41	465.72	-1893.63	9.39	1360.53	0	0	0	-1709.65	-16.02	1666.19	-1750.89	72.49	1651.1	-981.18	167.43	1771.78	-2284.86	443.51	1759.32	656.05	-268.5	78.89	1254.08	-262.31	85	648.97
4.83	-1262.54	179.59	285.6	-1308.44	176.08	261.59	-1477.43	198.97	170.74	-1501.4	208.93	228.89	-1827.67	-46.45	-382.1	-2228.96	-21.73	-293.35	-1803.14	54.05	477.2	-1782.37	36.41	465.72	-1889.72	9.84	1360.1	0	0	0	-1704.59	-15.12	1665.84	-1749.67	73.51	1650.27	-981.18	167.43	1771.78	-2272.08	442.44	1759.22	656.03	-268.28	78.93	1254.23	-262.02	85.02	649.18
4.84	-1253.07	180.39	282.39	-1299.55	179.23	257.39	-1465.04	202.64	165.61	-1493.48	211.15	225.58	-1832.84	-46.41	-381.11	-2222.95	-21.74	-293.41	-1803.14	54.05	477.2	-1782.37	36.41	465.72	-1862.55	10.52	1359.75	0	0	0	-1697.19	-14.84	1665.25	-1745.16	74.52	1649.47	-981.18	167.43	1771.78	-2259.31	441.35	1759.13	655.72	-268.51	78.66	1254.25	-262.12	84.86	648.54
4.85	-1244.51	181.53	278.68	-1291.03	183.01	252.25	-1455.19	204.43	160.03	-1483.02	213.76	219.37	-1837.96	-46.37	-379.89	-2216.86	-21.74	-293.26	-1803.14	54.05	477.2	-1782.37	36.41	465.72	-1860.12	11.18	1358.37	0	0	0	-1692.09	-14.1	1665.04	-1748.87	75.37	1650.67	-981.18	167.43	1771.78	-2246.53	440.26	1759.03	654.51	-268.63	78.3	1253.89	-262.17	84.93	649.53
4.86	-1236.81	183.01	274.46	-1280.78	182.64	248.4	-1445.97	206.63	154.16	-1472.7	215.96	213.05	-1843.03	-46.32	-378.44	-2210.69	-21.75	-292.88	-1803.14	54.05	477.2	-1782.37	36.41	465.72	-1872.9	10.46	1357.71	0	0	0	-1683.87	-13.25	1664.6	-1735.49	76.49	1649.99	-981.18	167.43	1771.78	-2233.76	439.15	1758.94	654.7	-268.38	78.45	1254.06	-261.87	85.13	649.76
4.87	-1229.95	184.85	269.72	-1269.84	182.73	243.81	-1435.98	210.24	149	-1464.52	217.56	207.03	-1848.05	-46.26	-376.75	-2204.44	-21.74	-292.28	-1803.14	54.05	477.2	-1782.37	36.41	465.72	-1863.17	11.41	1356.99	0	0	0	-1679.98	-12.87	1664.21	-1716.37	77.44	1649.13	-981.18	167.43	1771.78	-2220.98	438.03	1758.85	655.02	-268.12	78.48	1254.24	-261.88	85.14	648.49
4.88	-1223.9	187.08	264.47	-1261.58	183.79	239.18	-1430.15	210.47	142.33	-1456.73	219.12	200.92	-1853.01	-46.2	-374.83	-2198.13	-21.74	-291.44	-1803.14	54.05	477.2	-1782.37	36.41	465.72	-1846.03	12.64	1356.48	0	0	0	-1673.27	-11.82	1664.08	-1703.47	78.67	1647.54	-981.18	167.43	1771.78	-2208.2	436.9	1758.76	655.3	-267.83	78.81	1254.19	-261.84	84.95	648.44
4.89	-1218.63	189.71	258.69	-1257.16	190.2	232.5	-1423.99	211.5	135.76	-1449.24	221.32	194.97	-1857.91	-46.12	-372.68	-2191.75	-21.73	-290.36	-1803.14	54.05	477.2	-1782.37	36.41	465.72	-1829.55	14.31	1355.84	0	0	0	-1665.43	-10.8	1663.72	-1672.08	90.28	1665.83	-981.18	167.43	1771.78	-2195.43	435.76	1758.68	655.51	-268.52	78.67	1254.16	-262.01	85.17	648.6
4.9	-1214.1	192.75	252.37	-1251.81	193.04	227.61	-1416.75	214.57	129.87	-1443.09	222.6	188.5	-1862.73	-46.04	-370.27	-2185.31	-21.72	-289.05	-1803.14	54.05	477.2	-1782.37	36.41	465.72	-1828.26	14.16	1353.86	0	0	0	-1660.45	-10.2	1663.53	-1664	94.04	1669.7	-981.18	167.43	1771.78	-2182.65	434.6	1758.6	655.22	-268.42	78.58	1254.65	-261.88	85.32	649.34
4.91	-1208.77	195.61	247.13	-1242.53	190.86	224.43	-1412.31	215.35	123.23	-1436.33	224.58	181.88	-1867.47	-45.95	-367.62	-2178.81	-21.71	-287.49	-1803.14	54.05	477.2	-1782.37	36.41	465.72	-1816.63	28.37	1369.17	0	0	0	-1650.86	-9.28	1663.06	-1655.95	95.04	1669.07	-981.18	167.43	1771.78	-2169.88	433.43	1758.52	655.02	-268.25	78.63	1254.63	-262.16	85.19	648.82
4.92	-1204.64	198.9	241.36	-1240.61	197.72	216.58	-1408.04	216.84	116.89	-1433.03	226.4	177.59	-1872.12	-45.85	-364.72	-2172.27	-21.69	-285.67	-1803.14	54.05	477.2	-1782.37	36.41	465.72	-1806.85	31.42	1370.76	0	0	0	-1648.41	-8.15	1663.2	-1649.87	95.89	1668.49	-981.18	167.43	1771.78	-2157.1	432.25	1758.44	655.04	-268.32	78.56	1254.49	-261.98	84.98	648.89
4.93	-1201.73	203.4	234.71	-1234.58	197.84	211.79	-1402.24	221.12	112.01	-1428.98	229.01	170.75	-1876.69	-45.74	-361.57	-2165.68	-21.67	-283.61	-1803.14	54.05	477.2	-1782.37	36.41	465.72	-1800.62	32.41	1369.77	0	0	0	-1639.28	-7.07	1662.77	-1641.77	96.94	1668.35	-981.18	167.43	1771.78	-2144.33	431.05	1758.36	654.73	-268.88	78.5	1254.62	-261.91	85.13	648.87
4.94	-1197.56	205.35	229.03	-1230.51	199.24	206.63	-1398.18	224.11	106.77	-1424.28	231.83	164.13	-1881.15	-45.62	-358.15	-2159.06	-21.65	-281.28	-1803.14	54.05	477.2	-1782.37	36.41	465.72	-1794.33	33.53	1369.13	0	0	0	-1631.46	-6.12	1662.63	-1633.92	98.21	1668	-981.18	167.43	1771.78	-2131.56	429.85	1758.29	655.09	-268.58	78.57	1254.34	-262.1	85.08	649.01
4.95	-1195.05	207.98	223.16	-1227.18	201.49	200.34	-1394.06	227.98	101.71	-1422.01	232.83	157.83	-1885.51	-45.5	-354.47	-2152.4	-21.62	-278.69	-1803.14	54.05	477.2	-1782.37	36.41	465.72	-1785.05	34.77	1368.03	0	0	0	-1625.08	-4.74	1662.72	-1627.49	98.89	1667.73	-981.18	167.43	1771.78	-2118.8	428.63	1758.22	655.3	-268.18	78.77	1254.85	-262.16	85.28	649.62
4.96	-1192.51	210.17	217.03	-1223.89	202.13	195.74	-1390.52	231.5	96.6	-1420.07	233.66	151.35	-1889.76	-45.36	-350.53	-2145.71	-21.6	-275.84	-1803.14	54.05	477.2	-1782.37	36.41	465.72	-1776.68	35.33	1366.88	0	0	0	-1618.49	-3.49	1662.54	-1617.56	100.56	1667.26	-981.18	167.43	1771.78	-2106.03	427.39	1758.16	655.54	-268.4	78.8	1254.46	-261.83	85.31	649.23
4.97	-1189.94	211.06	211.55	-1220.19	201.55	190.53	-1390.56	231.39	89.96	-1418.45	235.12	144.85	-1893.89	-45.22	-346.32	-2139	-21.56	-272.71	-1803.14	54.05	477.2	-1782.37	36.41	465.72	-1768.85	36.66	1365.56	0	0	0	-1610.93	-2.28	1662.49	-1611.2	102.31	1666.8	-981.18	167.43	1771.78	-2093.27	426.15	1758.09	655.43	-268.28	78.65	1254.27	-262.19	85.09	649.09
4.98	-1189.41	213.76	204.13	-1222.77	209.87	180.81	-1388.05	235.36	85.04	-1418.54	234.72	137.97	-1897.9	-45.06	-341.83	-2132.28	-21.53	-269.3	-1803.14	54.05	477.2	-1782.37	36.41	465.72	-1757.25	37.96	1364.98	0	0	0	-1601.56	-0.33	1662.54	-1599.74	103.97	1666.29	-981.18	167.43	1771.78	-2080.52	424.89	1758.03	655.43	-268.43	78.67	1254.45	-261.84	85.14	647.94
4.99	-1187.8	214.25	197.57	-1220.42	209.01	175.02	-1387.26	237.52	79.32	-1418.47	235.17	131.56	-1901.78	-44.9	-337.07	-2125.54	-21.49	-265.61	-1803.14	54.05	477.2	-1782.37	36.41	465.72	-1750.14	39.57	1363.79	0	0	0	-1592.36	0.95	1662.27	-1589.71	105.21	1666	-981.18	167.43	1771.78	-2067.76	423.62	1757.98	655.03	-268.29	78.77	1253.99	-261.86	84.98	649.26
5	-1188	216.26	189.69	-1220.63	210.84	167.21	-1387.8	238.61	73.34	-1417.64	237.18	125.99	-1905.52	-44.72	-332.02	-2118.79	-21.44	-261.64	-1803.14	54.05	477.2	-1782.37	36.41	465.72	-1740.98	41.66	1362.78	0	0	0	-1584.83	2.61	1662.21	-1582	107.14	1665.64	-981.18	167.43	1771.78	-2055.01	422.34	1757.92	655.32	-268.23	78.82	1254.09	-261.58	85.14	649.66
5.01	-1188.87	217.95	181.08	-1220.32	210.93	160.18	-1389.54	238.69	66.18	-1419.43	236.26	119.48	-1909.12	-44.54	-326.69	-2112.04	-21.39	-257.37	-1803.14	54.05	477.2	-1782.37	36.41	465.72	-1730.03	42.87	1361.82	0	0	0	-1576.09	4.48	1662.14	-1574.14	108.73	1665.16	-981.18	167.43	1771.78	-2042.27	421.04	1757.87	655.13	-268.28	78.74	1254.28	-261.78	85.09	648.64
5.02	-1188.5	216.79	173.33	-1221.29	210.77	151.85	-1390	240.8	60.14	-1421.02	236.15	113.35	-1912.57	-44.35	-321.07	-2105.29	-21.34	-252.81	-1803.14	54.05	477.2	-1782.37	36.41	465.72	-1718.08	44.5	1360.79	0	0	0	-1567.78	6.24	1662.05	-1568.13	110.6	1664.85	-981.18	167.43	1771.78	-2029.53	419.73	1757.82	654.78	-268.01	78.71	1254.63	-261.88	85.03	648.28
5.03	-1190.28	217.61	164.07	-1224.89	214.15	141.68	-1391.35	242.65	54.03	-1421.73	237.65	108.21	-1915.86	-44.14	-315.16	-2098.55	-21.29	-247.96	-1803.14	54.05	477.2	-1782.37	36.41	465.72	-1706.29	45.72	1365.12	0	0	0	-1557.54	8.57	1661.99	-1557.42	113.09	1664.69	-981.18	167.43	1771.78	-2016.8	418.41	1757.78	655.28	-268.45	78.55	1254.37	-261.7	85	649.4
5.04	-1191.81	216.71	155.06	-1226.24	212.6	133.6	-1391.81	246	48.3	-1422.8	238.78	102.83	-1918.99	-43.93	-308.95	-2091.82	-21.23	-242.79	-1803.14	54.05	477.2	-1782.37	36.41	465.72	-1694.72	47.19	1364.96	0	0	0	-1547.84	11.03	1662.02	-1545.98	115.39	1664.4	-981.18	167.43	1771.78	-2004.07	417.08	1757.74	655.5	-268.39	78.64	1254.58	-261.49	85.23	648.81
5.05	-1194.66	216.51	145.46	-1229.52	212.14	124.27	-1396.11	244.83	40.6	-1425.36	238	96.9	-1921.95	-43.7	-302.44	-2085.12	-21.17	-237.32	-1803.14	54.05	477.2	-1782.37	36.41	465.72	-1684.87	49.37	1363.93	0	0	0	-1537.63	13.32	1662.03	-1535.48	117.96	1664.14	-981.18	167.43	1771.78	-1991.34	415.73	1757.7	655.42	-268.28	78.64	1254.7	-261.63	85.21	648.96
5.06	-1197.02	214.84	137.62	-1231.82	211.35	115.62	-1400.9	241.64	32.96	-1428.9	236.99	91.1	-1924.74	-43.46	-295.63	-2078.43	-21.1	-231.54	-1803.14	54.05	477.2	-1782.37	36.41	465.72	-1673.94	51.97	1362.96	0	0	0	-1529.19	16.01	1662.1	-1525.4	120.5	1663.83	-981.18	167.43	1771.78	-1978.63	414.37	1757.66	655.35	-268.25	78.73	1255.18	-262.02	85.12	649.5
5.07	-1197.7	213.34	132.55	-1230.94	209.15	110.29	-1401.57	238.67	29.57	-1429.18	236.1	87.28	-1927.35	-43.22	-288.51	-2071.78	-21.04	-225.44	-1803.14	54.05	477.2	-1782.37	36.41	465.72	-1663.63	54.82	1361.87	0	0	0	-1519.44	18.88	1662.02	-1510.67	123.52	1663.62	-981.18	167.43	1771.78	-1965.92	413	1757.63	654.88	-268.42	78.36	1254.6	-262.18	85	649.4
5.08	-1191.46	215.33	122.9	-1223.74	209.62	103.23	-1397.3	239.21	29.56	-1426.79	230.42	85.74	-1929.77	-42.96	-281.07	-2065.15	-20.96	-219.02	-1803.14	54.05	477.2	-1782.37	36.41	465.72	-1652.94	57.95	1361	0	0	0	-1509.32	21.77	1662.27	-1499.71	128.82	1664.63	-981.18	167.43	1771.78	-1953.22	411.62	1757.6	654.83	-268.34	78.43	1253.66	-261.91	84.79	648.97
5.09	-1179.75	215.09	109.81	-1216.74	210.75	93.27	-1394.29	239.13	29.55	-1419.38	232.41	85.77	-1932	-42.69	-273.33	-2058.57	-20.89	-212.27	-1803.14	54.05	477.2	-1782.37	36.41	465.72	-1639.45	61.25	1360.01	0	0	0	-1496.17	25.02	1662.23	-1486.77	132.21	1665.03	-981.18	167.43	1771.78	-1940.52	410.22	1757.57	655.69	-268.44	78.81	1254.34	-261.41	85.27	649.03
5.1	-1176.2	214.74	98.67	-1213.2	210.59	82.8	-1392.38	239.08	28.85	-1410.47	238.17	87.31	-1934.02	-42.41	-265.26	-2052.03	-20.81	-205.2	-1803.14	54.05	477.2	-1782.37	36.41	465.72	-1626.66	65.57	1358.86	0	0	0	-1485.78	28.64	1662.93	-1475.92	135.54	1665.32	-981.18	167.43	1771.78	-1927.83	408.81	1757.55	655.07	-268.26	78.74	1254.11	-261.45	85.26	648.78
5.11	-1172.47	212.94	89.56	-1210.16	209.68	74.47	-1391.81	238.84	27.73	-1407.54	238.54	86.7	-1935.84	-42.11	-256.88	-2045.54	-20.72	-197.78	-1803.14	54.05	477.2	-1782.37	36.41	465.72	-1621.13	69.46	1354.28	0	0	0	-1474.83	31.97	1663.45	-1465.57	139.46	1665.23	-981.18	167.43	1771.78	-1915.15	407.38	1757.53	655.82	-268.06	78.98	1254.25	-261.62	85.15	648.94
5.12	-1168.28	213.75	79.99	-1201.29	200.9	63.79	-1390.16	240	27.7	-1402.93	240.69	87.09	-1937.45	-41.81	-248.16	-2039.11	-20.63	-190.03	-1803.14	54.05	477.2	-1782.37	36.41	465.72	-1607.92	72.71	1353.49	0	0	0	-1461.97	35.98	1663.88	-1452.47	143.35	1665.28	-981.18	167.43	1771.78	-1902.48	405.94	1757.51	656.22	-268.52	78.87	1254.48	-261.98	84.93	648.35
5.13	-1163.4	214.19	70.75	-1193.61	203.46	56.52	-1389.77	240.19	27.22	-1397.22	243.16	87.5	-1938.84	-41.49	-239.12	-2032.73	-20.54	-181.94	-1803.14	54.05	477.2	-1782.37	36.41	465.72	-1601.34	76.73	1354.02	0	0	0	-1450.47	39.75	1664.66	-1440.49	147.38	1665.87	-981.18	167.43	1771.78	-1889.82	404.49	1757.5	655.8	-268.31	78.87	1254.22	-262.05	84.94	649.15
5.14	-1157.97	213.55	61.84	-1194.03	203.54	51.31	-1387.98	241.82	27.76	-1393.03	244.86	87.99	-1940	-41.17	-229.74	-2026.42	-20.44	-173.49	-1803.14	54.05	477.2	-1782.37	36.41	465.72	-1586.3	79.91	1354.6	0	0	0	-1437.89	43.88	1665.57	-1426.04	151.46	1666.15	-981.18	167.43	1771.78	-1877.17	403.03	1757.49	654.75	-268.44	78.62	1254.28	-261.63	85.06	648
5.15	-1148.17	209.31	50.81	-1190.76	202.3	46.28	-1388.37	240.23	27.48	-1390.15	245.89	88.51	-1940.94	-40.83	-220.03	-2020.18	-20.34	-164.7	-1803.14	54.05	477.2	-1782.37	36.41	465.72	-1572.42	83.71	1355.14	0	0	0	-1426.26	48.3	1666.62	-1414.51	156.48	1667.5	-981.18	167.43	1771.78	-1864.52	401.55	1757.48	654.68	-268.42	78.71	1254.58	-261.7	85.14	648.25
5.16	-1152.49	208.51	43.82	-1189.04	201.83	43.27	-1388.09	239.33	27.71	-1388.36	246.35	89.02	-1941.63	-40.47	-209.97	-2014.02	-20.24	-155.54	-1803.14	54.05	477.2	-1782.37	36.41	465.72	-1563.44	87.38	1356.09	0	0	0	-1413.65	53.31	1667.77	-1399.04	160.93	1667.84	-981.18	167.43	1771.78	-1851.89	400.07	1757.48	655.6	-268.48	78.77	1254.27	-261.88	85.11	648.36
5.17	-1149.1	207.37	41.08	-1194.38	201.37	39.69	-1386.79	240.7	28.48	-1387.44	246.34	89.45	-1942.08	-40.11	-199.57	-2007.93	-20.13	-146.03	-1803.14	54.05	477.2	-1782.37	36.41	465.72	-1550.19	91.37	1356.74	0	0	0	-1399.79	58.03	1668.88	-1387.97	164.14	1667.54	-981.18	167.43	1771.78	-1839.26	398.56	1757.48	655.71	-268.4	78.73	1253.52	-261.74	84.99	648.19
5.18	-1151.47	207.32	38.62	-1197.42	200.8	37.73	-1386.92	240.02	28.47	-1387.16	245.96	89.77	-1942.28	-39.73	-188.82	-2001.94	-20.02	-136.15	-1803.14	54.05	477.2	-1782.37	36.41	465.72	-1535.93	95.94	1357.78	0	0	0	-1384.42	62.99	1669.99	-1379.05	169.08	1668.56	-981.18	167.43	1771.78	-1826.65	397.05	1757.49	655.19	-268.78	78.76	1254.31	-262.08	85.11	648.38
5.19	-1146.54	206.22	39.59	-1190.8	201.37	37.87	-1387.58	238.86	27.95	-1387.31	245.33	89.91	-1942.22	-39.34	-177.72	-1996.03	-19.9	-125.9	-1803.14	54.05	477.2	-1782.37	36.41	465.72	-1526.9	99.93	1359.23	0	0	0	-1371.6	68.31	1671.44	-1363.78	173.82	1669.85	-981.18	167.43	1771.78	-1814.05	395.52	1757.5	655.89	-268.11	79.01	1254.72	-261.96	85.04	648.32
5.2	-1152.63	205.58	36.57	-1194.89	201.75	35.54	-1387.83	238.72	27.92	-1387.66	244.54	89.83	-1941.89	-38.94	-166.26	-1990.22	-19.78	-115.27	-1803.14	54.05	477.2	-1782.37	36.41	465.72	-1519.01	104.01	1361.01	0	0	0	-1358.6	73.68	1672.79	-1355.51	179.26	1671.06	-981.18	167.43	1771.78	-1801.46	393.98	1757.51	654.92	-268.36	78.58	1254.81	-261.85	85.23	649.07
5.21	-1148.94	206.03	36.72	-1195.48	201.44	34.34	-1387.79	238.53	27.55	-1388	243.69	89.47	-1941.3	-38.52	-154.44	-1984.5	-19.66	-104.26	-1803.14	54.05	477.2	-1782.37	36.41	465.72	-1500.38	107.38	1366.61	0	0	0	-1347.71	79.13	1674.37	-1339.02	184.12	1672.11	-981.18	167.43	1771.78	-1788.87	392.42	1757.52	654.81	-268.2	78.44	1254.95	-261.8	85.25	649.36
5.22	-1149.2	205.34	35.77	-1191.04	201.34	34.97	-1387.2	239.6	28.17	-1388.13	243.02	89.11	-1940.43	-38.09	-142.26	-1978.9	-19.53	-92.87	-1803.14	54.05	477.2	-1782.37	36.41	465.72	-1486.03	110.67	1369.35	0	0	0	-1333.19	84.58	1675.7	-1325.98	190.08	1673.37	-981.18	167.43	1771.78	-1776.31	390.85	1757.54	655.3	-268	78.79	1254.09	-262.09	85.06	648.42
5.23	-1148.76	205.55	35.2	-1192.07	201.03	33.56	-1387.35	239.28	27.87	-1388.16	242.72	88.9	-1939.28	-37.65	-129.7	-1973.41	-19.39	-81.09	-1803.14	54.05	477.2	-1782.37	36.41	465.72	-1473.42	114.35	1371.63	0	0	0	-1320.52	89.8	1677.33	-1315.39	195.9	1674.81	-981.18	167.43	1771.78	-1763.75	389.27	1757.57	654.63	-268.59	78.48	1254.03	-261.63	85.1	649.14
5.24	-1149.59	205.42	34.31	-1191.25	201.09	32.78	-1387.4	239.19	28.08	-1388.51	241.81	88.17	-1937.84	-37.2	-116.78	-1968.03	-19.25	-68.92	-1803.14	54.05	477.2	-1782.37	36.41	465.72	-1464.22	118.17	1373.59	0	0	0	-1308.17	95.48	1678.9	-1305.2	201.55	1676.32	-981.18	167.43	1771.78	-1751.21	387.68	1757.59	654.64	-268.44	78.49	1254.08	-261.82	85.14	649.41
5.25	-1146.88	205.11	34.43	-1192.2	200.87	32.18	-1386.37	240.49	28.68	-1389.22	240.47	87.64	-1936.1	-36.73	-103.49	-1962.78	-19.11	-56.36	-1803.14	54.05	477.2	-1782.37	36.41	465.72	-1451.07	121.69	1375.23	0	0	0	-1296.5	100.93	1680.71	-1292.23	206.55	1677.83	-981.18	167.43	1771.78	-1738.68	386.07	1757.63	654.88	-268.47	78.51	1254.37	-261.83	85.12	648.85
5.26	-1146.65	205.63	34.13	-1192.35	200.77	31.36	-1387.51	238.91	27.95	-1389.27	240.1	87.36	-1934.07	-36.24	-89.81	-1957.65	-18.97	-43.39	-1803.14	54.05	477.2	-1782.37	36.41	465.72	-1440.38	125.5	1377.02	0	0	0	-1284.14	106.57	1682.41	-1284.81	211.82	1679.44	-981.18	167.43	1771.78	-1726.16	384.45	1757.66	654.85	-268.4	78.53	1254.08	-261.78	84.94	648.6
5.27	-1147.98	205.59	32.86	-1193.26	201.15	30.76	-1387.98	238.13	27.56	-1389.22	239.93	87.3	-1931.72	-35.75	-75.75	-1952.65	-18.82	-30.01	-1803.14	54.05	477.2	-1782.37	36.41	465.72	-1428.16	128.14	1378.3	0	0	0	-1273.53	111.34	1684.05	-1270.97	216.9	1680.81	-981.18	167.43	1771.78	-1713.66	382.81	1757.7	655.57	-268.32	78.82	1253.92	-261.63	84.92	648.7
5.28	-1147.13	205.31	32.91	-1195.2	201.1	29.43	-1387.39	238.99	28	-1389.15	239.69	87.14	-1929.06	-35.23	-61.31	-1947.8	-18.66	-16.22	-1803.14	54.05	477.2	-1782.37	36.41	465.72	-1415.8	131.54	1379.74	0	0	0	-1260.43	116.32	1685.74	-1259.58	221.72	1682.44	-981.18	167.43	1771.78	-1701.17	381.16	1757.74	655.47	-268.07	78.89	1254.2	-261.98	84.96	648.47
5.29	-1147.42	204.86	32.23	-1190.23	201.49	30.22	-1387.27	239.03	27.96	-1389.12	239.6	87.1	-1926.08	-34.71	-46.48	-1943.08	-18.5	-2.02	-1803.14	54.05	477.2	-1782.37	36.41	465.72	-1404.6	134.26	1380.89	0	0	0	-1248.86	121.02	1687.22	-1251.4	226.98	1684.41	-981.18	167.43	1771.78	-1688.69	379.5	1757.79	655.57	-268.2	78.74	1255.23	-261.83	85.31	648.74
5.3	-1147.89	205.89	31.65	-1193.44	200.34	29.15	-1387.05	239.56	28.18	-1390.06	238.19	86.36	-1922.78	-34.17	-31.25	-1938.51	-18.34	12.6	-1803.14	54.05	477.2	-1782.37	36.41	465.72	-1393.48	136.99	1382.08	0	0	0	-1239.66	125.36	1688.79	-1238.4	232.12	1685.99	-981.18	167.43	1771.78	-1676.23	377.83	1757.84	654.82	-267.98	78.6	1254.11	-261.67	85.22	647.42
5.31	-1143.6	207	35.02	-1192.06	201.33	29.33	-1387.22	239.26	28.09	-1389.55	238.91	86.67	-1919.13	-33.62	-15.62	-1934.1	-18.17	27.64	-1803.14	54.05	477.2	-1782.37	36.41	465.72	-1384.2	139.02	1383.4	0	0	0	-1229.82	129.5	1690.05	-1228.41	236.34	1687.62	-981.18	167.43	1771.78	-1663.78	376.14	1757.89	655.55	-268.39	78.88	1254.28	-262	85	646.8
5.32	-1143.79	207.1	34.6	-1194.19	201.3	28.7	-1387.13	239.45	28.12	-1389.38	239.14	86.61	-1915.15	-33.05	0.4	-1931.92	-18.78	36.16	-1803.14	54.05	477.2	-1782.37	36.41	465.72	-1374.18	142.21	1384.57	0	0	0	-1218.73	133.3	1691.28	-1218.15	240	1689.11	-981.18	167.43	1771.78	-1651.35	374.44	1757.95	655.66	-268.68	78.74	1254.06	-262.37	84.84	647.92
5.33	-1143.34	207.13	34.74	-1192.75	201.45	28.64	-1387.42	239.27	28.07	-1389.69	238.8	86.53	-1910.83	-32.46	16.84	-1926.15	-18.57	48.96	-1803.14	54.05	477.2	-1782.37	36.41	465.72	-1364.47	144.29	1385.56	0	0	0	-1209.97	137	1692.49	-1208.5	243.34	1690.65	-981.18	167.43	1771.78	-1638.94	372.72	1758.02	654.32	-268.52	78.35	1254.35	-262.37	84.95	648.57
5.34	-1143.73	207.08	34.37	-1194.8	202.13	27.92	-1387.83	238.78	27.73	-1389.37	239.25	86.49	-1906.15	-31.86	33.68	-1933.02	-19.35	60.99	-1803.14	54.05	477.2	-1782.37	36.41	465.72	-1355.41	146.7	1386.55	0	0	0	-1200.2	140.25	1693.5	-1199.68	246.26	1691.97	-981.18	167.43	1771.78	-1626.54	370.99	1758.08	654.85	-268.27	78.51	1254.58	-262.07	85.21	648.3
5.35	-1143.42	208.11	34.62	-1197.12	201.69	27.38	-1387.29	239.47	28.14	-1389.63	239.02	86.35	-1901.11	-31.25	50.93	-1921.98	-19.29	77.74	-1803.14	54.05	477.2	-1782.37	36.41	465.72	-1346.3	148.58	1387.63	0	0	0	-1190.2	143.04	1694.44	-1190.65	249.37	1693.11	-981.18	167.43	1771.78	-1614.16	369.25	1758.16	655.21	-267.95	78.69	1255.54	-261.96	85.45	648.42
5.36	-1143.25	207.5	34.62	-1193.9	201.61	27.83	-1386.94	239.74	28.24	-1389.2	239.59	86.61	-1894.56	-32.46	66.93	-1905.14	-19.29	95.92	-1803.14	54.05	477.2	-1782.37	36.41	465.72	-1337.55	151.02	1388.7	0	0	0	-1180.57	145.69	1695.29	-1183.03	252.31	1693.65	-981.18	167.43	1771.78	-1601.79	367.49	1758.23	655.43	-268.11	78.81	1254.73	-261.66	85.28	649.12
5.37	-1143.33	207.26	34.43	-1192.04	201.66	28.44	-1387.4	239.16	27.84	-1389.19	239.56	86.53	-1879.31	-32.44	84.73	-1906.66	-18.02	111.44	-1803.14	54.05	477.2	-1782.37	36.41	465.72	-1331.41	152.57	1389.59	0	0	0	-1172.72	148.22	1696.09	-1175.04	254.54	1694.88	-981.18	167.43	1771.78	-1589.44	365.72	1758.31	656.24	-268.11	79.03	1254.44	-261.78	85.16	649.34
5.38	-1147.85	206.24	30.94	-1190.73	202.33	28.55	-1387.53	239.09	27.78	-1389.46	239.33	86.35	-1885.56	-31.58	99.07	-1909.28	-17.49	126.29	-1803.14	54.05	477.2	-1782.37	36.41	465.72	-1323.01	154.81	1390.64	0	0	0	-1164.1	149.95	1696.66	-1165.43	256.11	1695.41	-981.18	167.43	1771.78	-1577.11	363.94	1758.4	656.14	-268.2	78.92	1254.66	-261.6	85.27	648.97
5.39	-1143.37	208.23	34.32	-1196.32	202.03	27.07	-1387.44	238.92	27.88	-1389.81	238.72	86.15	-1908.89	-31.41	112.07	-1901.08	-15.45	144	-1803.14	54.05	477.2	-1782.37	36.41	465.72	-1314.14	156.24	1391.78	0	0	0	-1157.48	151.89	1697.39	-1158.9	258.04	1696.48	-981.18	167.43	1771.78	-1564.8	362.14	1758.49	656.2	-268.29	79.02	1254.5	-262.06	85.11	648.61
5.4	-1143.34	208.18	34.11	-1193.31	202.08	27.68	-1386.92	239.72	28.19	-1389.3	239.14	86.49	-1882.38	-28.06	131.66	-1897.05	-14.26	160.6	-1803.14	54.05	477.2	-1782.37	36.41	465.72	-1306.35	158.7	1392.78	0	0	0	-1150.04	153.42	1698.03	-1152.29	259.82	1697.3	-981.18	167.43	1771.78	-1552.5	360.33	1758.58	655.83	-268.27	78.91	1254.29	-261.8	85.13	648.88
5.41	-1143.31	208.09	33.62	-1188.97	202.41	28.5	-1387.37	238.97	28	-1388.88	239.64	86.74	-1873.7	-27.67	147.99	-1891.82	-12.58	177.24	-1803.14	54.05	477.2	-1782.37	36.41	465.72	-1298.94	160.76	1394.05	0	0	0	-1141.01	154.82	1698.68	-1142.37	260.99	1698.01	-981.18	167.43	1771.78	-1540.23	358.51	1758.68	654.71	-268.12	78.64	1254.58	-261.77	85.08	649.06
5.42	-1142.74	208.51	33.93	-1188.79	201.48	28.43	-1386.93	239.39	28.32	-1388.75	239.43	86.77	-1867.15	-26.41	163.95	-1880.6	-10.93	193.76	-1803.14	54.05	477.2	-1782.37	36.41	465.72	-1291.77	163.14	1395.13	0	0	0	-1133.17	155.78	1699.16	-1134.68	262.28	1698.74	-981.18	167.43	1771.78	-1527.97	356.67	1758.78	655.32	-268.27	78.72	1254.31	-261.39	85.17	648.83
5.43	-1142.75	208.04	33.2	-1194.2	202.08	27.48	-1386.59	239.54	28.42	-1389.28	238.4	86.49	-1869.56	-26.2	177.34	-1874.45	-10.23	208.25	-1803.14	54.05	477.2	-1782.37	36.41	465.72	-1285.66	164.49	1396.21	0	0	0	-1125.41	156.88	1699.82	-1127.08	263.25	1699.25	-981.18	167.43	1771.78	-1515.73	354.82	1758.88	655.42	-268.09	78.65	1254.11	-261.3	85.14	648.9
5.44	-1142.66	208.91	32.95	-1192.08	202.33	27.47	-1387.25	238.4	28.15	-1389.72	237.16	86.42	-1862.52	-23.43	191.39	-1847.82	-7.94	224.18	-1803.14	54.05	477.2	-1782.37	36.41	465.72	-1279.5	166.04	1397.2	0	0	0	-1120.75	157.82	1700.71	-1121.59	264.48	1700.04	-981.18	167.43	1771.78	-1503.51	352.95	1759	655.11	-268.25	78.6	1253.83	-261.66	85.26	648.55
5.45	-1145.67	206.87	29.23	-1193.85	201.99	26.51	-1386.39	239.28	28.83	-1389.52	236.85	86.44	-1826.53	-21.78	207.14	-1834	-7.64	236.59	-1803.14	54.05	477.2	-1782.35	36.41	465.73	-1272.41	167.77	1397.96	0	0	0	-1113.73	158.52	1701.56	-1112.41	265.43	1700.86	-981.18	167.43	1771.78	-1491.31	351.08	1759.11	654.95	-268.41	78.67	1254.04	-261.89	85.06	648.13
5.46	-1142.06	208.91	32.15	-1191.3	202.22	27.04	-1386.52	238.45	28.68	-1389.45	236.35	86.57	-1828.63	-20.7	214.05	-1813.92	-6	247.88	-1803.14	54.05	477.2	-1764.32	37.94	476.81	-1266.81	169.02	1398.82	0	0	0	-1105.34	159.23	1702.27	-1108.56	265.41	1701.78	-981.18	167.43	1771.78	-1479.13	349.18	1759.23	655.29	-268.58	78.62	1254.56	-261.85	85.16	648.36
5.47	-1142.07	208.75	31.53	-1191.03	202.29	26.64	-1385.7	239.08	29.41	-1388.87	236.33	87.09	-1796.39	-10.15	242.21	-1794.68	6.58	273.38	-1803.12	54.05	477.2	-1747.94	41.33	485.8	-1261.39	170.56	1399.47	0	0	0	-1098.69	160	1703.09	-1099.79	266.11	1702.62	-981.18	167.43	1771.78	-1466.97	347.28	1759.36	654.7	-268.35	78.38	1254.95	-261.43	85.44	648.52
5.48	-1141.32	208.81	31.61	-1190.4	202.81	26.64	-1385.34	238.95	29.73	-1388.6	235.81	87.34	-1774.91	-6.37	250.97	-1779.23	11.2	281.6	-1786.26	55.11	484.88	-1730.45	42.78	493.71	-1253.23	171.75	1400.06	0	0	0	-1092.01	160.86	1703.95	-1090.89	267.35	1703.53	-981.18	167.43	1771.78	-1454.84	345.35	1759.49	654.77	-268.22	78.53	1254.15	-261.55	85.28	648.61
5.49	-1141.4	208.96	31.05	-1192.25	202.75	25.72	-1385.63	237.59	29.67	-1388.35	235.35	87.86	-1754.5	-4.54	256.47	-1754.03	12.93	288.36	-1769.39	55.82	490.73	-1713.59	44.2	500.23	-1248.22	173.16	1400.83	0	0	0	-1085.87	161.44	1704.78	-1086.72	268.42	1704.59	-981.18	167.43	1771.78	-1442.72	343.42	1759.62	655.16	-268.39	78.72	1254.39	-261.54	85.32	648.76
5.5	-1141.25	208.74	30.87	-1189.42	202.78	26.68	-1385.58	236.79	29.68	-1387.6	235.46	88.57	-1727.27	-4.51	265.51	-1734.24	14.79	292.47	-1752.5	56.46	494.93	-1695.84	44.29	505.22	-1241.69	174.01	1401.24	0	0	0	-1079.18	162.21	1705.65	-1079.93	269	1705.48	-981.18	167.43	1771.78	-1430.62	341.47	1759.76	654.87	-268.56	78.49	1254.33	-261.61	85.32	648.62
5.51	-1140.89	209.19	30.81	-1193.49	202.5	25.51	-1384.98	236.97	30.12	-1387.87	234.12	88.59	-1707.48	-1.51	267.47	-1711.05	17.18	295.01	-1736.04	56.87	497.48	-1678.99	44.86	508.37	-1233.07	174.74	1401.48	0	0	0	-1072.33	162.95	1706.42	-1074.56	269.64	1706.19	-981.18	167.43	1771.78	-1418.55	339.51	1759.9	654.77	-268.44	78.35	1254.22	-261.81	85.21	648.02
5.52	-1140.54	208.95	30.87	-1193.61	202.74	25.51	-1385.53	235.64	30.04	-1387.21	234.24	89.45	-1683.68	1.79	267.62	-1684.6	18.88	297.92	-1719.39	56.76	497.89	-1661.74	44.88	509.99	-1229.25	174.34	1401.92	0	0	0	-1066.15	163.66	1707.12	-1064.72	270.21	1706.83	-981.18	167.43	1771.78	-1406.5	337.53	1760.05	654.75	-268.61	78.41	1254.28	-261.61	85.11	648.34
5.53	-1144.85	206.92	27.05	-1190.24	203.16	26.27	-1384.67	235.89	30.72	-1386.12	234.71	90.45	-1659.88	5.33	267.68	-1665.85	21.07	296.86	-1702.02	56.19	496.87	-1645.77	45.53	509.67	-1223.96	174.26	1401.53	0	0	0	-1057.87	164.16	1707.63	-1057.34	270.75	1707.63	-981.18	167.43	1771.78	-1394.47	335.54	1760.21	655.25	-268.4	78.82	1253.78	-261.84	84.84	648.31
5.54	-1140.84	208.99	29.99	-1192.24	202.97	25.32	-1384.13	236.12	31.25	-1385.68	234.41	91.07	-1636.24	8.32	265.07	-1641.34	23.62	295.25	-1684.92	55.52	493.83	-1628.13	44.56	508.28	-1213.38	176	1402.68	0	0	0	-1050.69	164.53	1708.17	-1053.24	271.17	1707.94	-981.18	167.43	1771.78	-1382.47	333.54	1760.37	655.07	-268.64	78.72	1253.45	-261.84	84.88	648.42
5.55	-1140.95	208.73	29.63	-1192.99	203.25	25.23	-1384.1	235.51	31.49	-1385.37	234.14	91.8	-1605.78	13.16	259.08	-1617.44	27.56	291.94	-1668.58	55.44	488.94	-1610.56	43.25	505.07	-1207.79	177.44	1402.77	0	0	0	-1044.61	165.17	1708.81	-1045.43	271.64	1708.27	-981.18	167.43	1771.78	-1370.49	331.52	1760.53	655.34	-268.27	78.56	1254.46	-262.04	85.02	648.51
5.56	-1141.39	207.1	27.27	-1185.93	203.33	26.55	-1383.07	236.17	32.25	-1384.81	234.01	92.42	-1578.62	17.53	254.64	-1592.21	31.96	286.15	-1651.2	54.07	482.49	-1595.51	44.51	499.61	-1213.89	169.89	1390.5	0	0	0	-1038.34	165.53	1709.32	-1037.41	272.48	1708.84	-981.18	167.43	1771.78	-1358.53	329.49	1760.7	654.71	-268.56	78.38	1254.1	-262.04	84.95	648.84
5.57	-1143.82	206.89	26.5	-1190.46	203.09	25.07	-1382.66	235.84	32.77	-1384.28	234.02	93.2	-1557.58	21.71	248.17	-1566.05	34.9	280.7	-1633.26	52.59	474.48	-1577.04	41.77	493.65	-1214.75	169.17	1389	0	0	0	-1031.66	166.11	1709.69	-1030.98	273.28	1708.98	-981.18	167.43	1771.78	-1346.59	327.44	1760.87	654.3	-268.63	78.28	1253.71	-261.64	85.05	647.89
5.58	-1144.69	207.36	25.99	-1190.2	203.72	25.22	-1381.76	236.35	33.82	-1383.75	233.99	93.78	-1527.46	25.08	241.7	-1542.13	37.01	273.45	-1614.22	50.3	465.08	-1559.72	40.59	485.59	-1192.62	175.83	1399.86	0	0	0	-1023.15	166.38	1709.72	-1022.69	273.56	1709.21	-981.18	167.43	1771.78	-1334.68	325.38	1761.05	654.56	-268.51	78.31	1254.4	-261.78	85.09	648.38
5.59	-1144.34	207.34	25.95	-1190.96	203.69	24.67	-1381.75	235.99	34.12	-1383.61	233.58	94.29	-1500	27.18	234.8	-1515.62	39.23	265.33	-1595.63	48.12	453.98	-1541.99	39.52	475.91	-1185.61	174.59	1401.41	0	0	0	-1015.61	166.9	1709.79	-1015.09	273.96	1709.34	-981.18	167.43	1771.78	-1322.8	323.31	1761.23	653.86	-268.3	78.26	1254.24	-261.48	84.98	648.33
5.6	-1140.3	209.24	29.5	-1187.8	203.52	25.22	-1381.21	236.07	34.98	-1383.08	233.6	95.04	-1476.24	31.28	224.91	-1486.84	41.26	256.72	-1576.27	45.79	441.46	-1523.64	37.68	465.21	-1175.4	175.26	1401.27	0	0	0	-1010.77	167.52	1710.11	-1008.9	274.08	1709.51	-981.18	167.43	1771.78	-1310.94	321.22	1761.42	654.42	-268.44	78.25	1254.22	-261.93	84.83	648.08
5.61	-1140.44	208.31	29.05	-1189.77	203.79	24.42	-1380.82	235.88	35.55	-1382.95	233.56	95.74	-1449.67	33.62	214.67	-1460.33	42.69	246.74	-1556.51	43.81	427.3	-1505.17	35.91	453.28	-1182.7	171.85	1391.55	0	0	0	-1004.09	167.83	1710.24	-1004.85	274.55	1709.59	-981.18	167.43	1771.78	-1299.11	319.11	1761.62	654.95	-268.47	78.47	1254.57	-261.75	85.13	648.68
5.62	-1140.67	208.49	28.92	-1188.22	203.17	24.54	-1380.54	235.89	36.25	-1381.75	234.5	96.72	-1413.33	36.27	205.18	-1433.06	44.36	235.64	-1536.17	42.01	411.69	-1485.09	33	440.32	-1172.66	170.81	1390.43	0	0	0	-996.61	167.83	1710.12	-997.04	274.92	1709.67	-981.18	167.43	1771.78	-1287.3	317	1761.82	655.53	-268.63	78.55	1254.55	-261.99	85.16	648.96
5.63	-1140.85	207.63	28.4	-1187.07	204.14	24.88	-1380.25	235.63	36.81	-1381.06	234.99	97.65	-1385	34.59	196.43	-1403.57	46.09	223.97	-1514.47	39.21	395.41	-1465.12	30.99	425.96	-1156.93	173.31	1396.85	0	0	0	-989.26	168.1	1710.1	-990.26	275.3	1709.58	-981.18	167.43	1771.78	-1275.51	314.87	1762.02	655.16	-268.17	78.53	1255.29	-262	85.35	648.35
5.64	-1140.77	207.67	28.51	-1190.56	203.88	23.83	-1378.62	237.12	38.49	-1380.53	234.86	98.24	-1356.14	35.42	185.38	-1376.39	45.35	212.9	-1493.46	37.73	377.56	-1444.89	29.71	410.35	-1148.36	173.31	1397.68	0	0	0	-982.9	168.81	1710.09	-983.51	275.48	1709.47	-981.18	167.43	1771.78	-1263.76	312.72	1762.23	655.07	-268.6	78.31	1254.31	-262.04	84.78	649.47
5.65	-1140.92	206.96	28.11	-1190.53	204.39	23.56	-1379.05	236.12	38.65	-1380.28	234.42	98.92	-1322.75	36.73	175.16	-1344.46	45.26	201.14	-1471.06	35.96	358.74	-1424.18	27.83	394.04	-1156.38	171.04	1391.36	0	0	0	-974.05	168.83	1709.89	-978.48	275.78	1709.45	-981.18	167.43	1771.78	-1252.03	310.56	1762.44	654.66	-268.52	78.34	1254.57	-261.95	85.07	649.47
5.66	-1140.87	206.5	27.97	-1186.95	203.21	24.08	-1378.55	236.01	39.66	-1380.37	233.46	99.23	-1290.3	37.29	163.82	-1313.12	45.55	189.13	-1447.58	33.72	339.55	-1401.53	24.89	377.45	-1145.09	170.41	1390.28	0	0	0	-967.98	168.98	1709.71	-968.85	276.06	1709.01	-981.18	167.43	1771.78	-1240.33	308.39	1762.66	655.08	-268.46	78.47	1254.56	-262.07	85.03	648.03
5.67	-1141.17	205.86	27.53	-1189.71	204.25	23.59	-1378.46	235.21	40.3	-1379.64	233.45	100.03	-1255.95	38.56	152.83	-1282.28	45.08	176.37	-1423.04	30.92	320.09	-1379.13	23.25	359.64	-1138.75	170.56	1389.99	0	0	0	-960.98	168.87	1709.5	-961.15	276.34	1708.55	-981.18	167.43	1771.78	-1228.65	306.2	1762.89	655.48	-268.3	78.7	1254.57	-262.01	85.05	648.28
5.68	-1140.89	206.47	27.7	-1191.26	204.05	23.03	-1377.61	235.87	41.49	-1379.02	233.25	100.86	-1224.18	37.9	141.09	-1250.48	44.48	163.75	-1397.03	28.01	300.08	-1356.6	22.07	341.21	-1127.01	170.3	1389.67	0	0	0	-951.91	168.91	1709.06	-953.38	276.14	1708.12	-981.18	167.43	1771.78	-1217.01	304	1763.12	654.13	-268.16	78.45	1254.54	-261.69	85.13	648.1
5.69	-1141.21	207.03	27.15	-1186.25	204.49	23.79	-1378.14	234.23	41.71	-1378.1	232.93	101.43	-1194.18	38.29	128.72	-1218.11	43.77	151.37	-1371.57	26.87	279.28	-1331.52	18.99	323.52	-1128.52	169.62	1389.53	0	0	0	-944.92	168.88	1708.63	-947.09	275.71	1707.62	-981.18	167.43	1771.78	-1205.39	301.78	1763.36	654.37	-268.45	78.4	1254.38	-261.75	85.03	647.96
5.7	-1141.41	207.08	26.74	-1187.26	204.92	23.31	-1377.35	234.6	42.9	-1377.81	232.43	102.14	-1160.68	37.16	118.13	-1184.67	42.92	139.8	-1344.88	25.13	258.38	-1306.69	17.08	304.85	-1124.89	169.21	1388.93	0	0	0	-938.21	168.84	1708.22	-939.31	275.77	1707.04	-981.18	167.43	1771.78	-1193.8	299.55	1763.6	655.45	-268.38	78.74	1254.36	-262	84.81	647.71
5.71	-1140.81	206.56	26.73	-1186.22	205.02	23.48	-1377.73	233.1	43.32	-1376.67	232.35	102.75	-1121.39	36.88	108.75	-1149.26	42.46	128.42	-1317.22	24.2	237.23	-1280.54	14.54	286.42	-1115.99	168.24	1388.36	0	0	0	-931.07	168.43	1707.85	-931.74	275.93	1706.4	-981.18	167.43	1771.78	-1182.24	297.3	1763.85	655.47	-268.66	78.65	1254.94	-261.83	85.36	647.77
5.72	-1139.61	204.12	24.9	-1191.67	199.89	21.82	-1376.83	233.53	44.49	-1376.59	231.14	103.08	-1091.3	36.45	98.2	-1117.16	41.59	117.35	-1287.37	21.37	216.87	-1255.21	14	267.34	-1106.22	167.85	1388.47	0	0	0	-922.96	168.38	1707.24	-923.08	275.21	1705.64	-981.18	167.43	1771.78	-1170.71	295.04	1764.1	655.2	-268.82	78.56	1255.2	-261.52	85.38	648.1
5.73	-1140.77	204.38	24.44	-1192.66	200.19	21.37	-1377.05	232.58	45.09	-1375.47	231.49	104.11	-1055.05	35.91	89.96	-1083.86	41.42	106.87	-1256.93	18.92	197.05	-1227.81	12.32	248.87	-1098.27	167.33	1387.38	0	0	0	-914.38	167.98	1706.46	-917.78	275.29	1705.1	-981.18	167.43	1771.78	-1159.2	292.77	1764.36	655.43	-268.31	78.71	1254.96	-261.28	85.35	648.72
5.74	-1140.24	200.83	24.85	-1181.93	200.43	23.83	-1377.16	231.54	45.67	-1374.95	231.11	104.78	-1019.83	34.93	81.68	-1048.89	40.56	97.22	-1225.66	17.11	177.5	-1200.3	11.47	230.54	-1089.78	166.94	1386.64	0	0	0	-907.93	167.42	1705.92	-906.76	275.13	1704.12	-981.18	167.43	1771.78	-1147.73	290.48	1764.62	654.79	-268.55	78.46	1254.99	-261.9	85.16	648.6
5.75	-1139.63	201.95	25.25	-1193.33	201.32	21.49	-1376.69	231.28	46.59	-1374.29	230.75	105.7	-985.01	33.77	74.4	-1014.05	39.73	88.23	-1193.84	14.86	158.88	-1172.39	10.9	212.52	-1086.18	166.27	1386.22	0	0	0	-900.2	166.95	1705.27	-900.52	274.6	1703.29	-981.18	167.43	1771.78	-1136.29	288.17	1764.89	654.81	-268.78	78.46	1253.79	-261.76	84.94	649.04
5.76	-1138.62	202.07	23.8	-1188.3	200.86	22.59	-1375.86	232.01	48.12	-1374.13	230.04	106.24	-947.83	34.12	68.44	-980.08	38.71	79.66	-1161.4	13.53	141.01	-1143.04	9.36	195.78	-1072.3	165.35	1385.72	0	0	0	-892.27	166.2	1704.55	-893.74	273.68	1702.42	-981.18	167.43	1771.78	-1124.88	285.86	1765.17	654.99	-268.76	78.56	1254.53	-261.86	85.15	649.5
5.77	-1136.56	203.8	25.56	-1189.06	201.47	22.4	-1376.35	230.57	48.58	-1373.39	230.21	107.31	-912.42	32.65	62.77	-944.7	37.09	72.59	-1129.08	13.18	123.48	-1113.51	8.24	179.51	-1070.13	164.14	1385.09	0	0	0	-885.35	165.51	1703.88	-886.02	273.32	1701.23	-981.18	167.43	1771.78	-1113.5	283.52	1765.45	655.53	-268.46	78.72	1254.63	-261.53	85.28	649.26
5.78	-1141.02	204.24	24.57	-1185.41	200.95	23.14	-1375.16	231.74	50.08	-1373.38	229.09	107.84	-872.95	32.32	59.41	-909.36	38.38	66.7	-1095.62	12.62	106.92	-1081.73	4.98	165.31	-1064.67	163.64	1384.3	0	0	0	-877.65	164.72	1703.15	-875.76	272.41	1699.97	-981.18	167.43	1771.78	-1102.15	281.18	1765.74	655.32	-268.3	78.58	1254.7	-261.46	85.38	648.42
5.79	-1140.67	204.66	25.06	-1188.26	200.59	22.41	-1376.04	230.09	50.49	-1372.44	229.54	109.04	-839.49	30.67	56.12	-872.68	37.89	62.91	-1062.16	11.7	92.13	-1050.83	3.63	151.55	-1055.34	163.35	1383.9	0	0	0	-869.18	163.83	1702.29	-869.16	271.69	1698.98	-981.18	167.43	1771.78	-1090.83	278.81	1766.03	654.94	-268.61	78.49	1254.33	-261.92	85.14	647.97
5.8	-1140.11	203.87	24.95	-1187.61	205.86	22.76	-1375.11	230.9	51.86	-1371.73	229.37	109.91	-789.26	30.54	57.66	-840.81	36.63	59.45	-1027.72	10.39	78.96	-1019.98	2.05	139.21	-1050.5	162.11	1382.94	0	0	0	-859.75	162.75	1701.34	-861.78	270.54	1697.98	-981.18	167.43	1771.78	-1079.55	276.44	1766.33	654.73	-268.59	78.49	1255.13	-262.03	85.21	649.2
5.81	-1139.77	203.56	24.62	-1186.58	205.69	22.59	-1373.95	231.89	53.76	-1370.96	229.54	111.18	-764.6	28.34	57.21	-790.85	35.57	61.55	-993.12	8.28	68.11	-989.84	1.6	127.85	-1042.56	161.74	1382.18	0	0	0	-851.45	161.74	1700.47	-853.59	269.69	1696.81	-981.18	167.43	1771.78	-1068.29	274.05	1766.64	654.83	-268.52	78.49	1254.6	-262.09	85.26	648.65
5.82	-1142.75	207.34	24.43	-1186.36	206.76	22.5	-1373.2	232.47	55.28	-1370.31	229.55	112.42	-733.11	26.6	59.57	-763.76	36.51	64.67	-960.26	7.96	58.26	-960.75	1.55	118.22	-1029.63	160.47	1381.67	0	0	0	-844.39	160.82	1699.79	-844.21	268.88	1695.93	-981.18	167.43	1771.78	-1057.07	271.64	1766.95	654.38	-268.33	78.54	1254.3	-262.23	85.15	648.33
5.83	-1140.34	206.7	24.98	-1182.74	206.13	22.99	-1373.51	231.52	56.01	-1369.33	229.74	113.72	-698.13	27.54	65.72	-740.94	33.38	63.63	-928.33	7.81	50.52	-931.94	0.45	110.66	-1017.94	158.52	1380.68	0	0	0	-836.09	159.59	1698.91	-836.07	268.02	1694.94	-981.18	167.43	1771.78	-1045.89	269.22	1767.26	654.74	-268.95	78.45	1254.48	-261.95	85.06	648.11
5.84	-1142.27	206.21	24.23	-1185.15	205.88	22.37	-1373.28	231.16	57.24	-1368.45	230.1	115.17	-672.44	26.32	71.04	-708.64	32.41	68.08	-897.09	5.8	45.52	-904.85	0.38	104.74	-1008.72	157.85	1380.46	0	0	0	-825.43	158.32	1697.96	-825.87	266.4	1694.02	-981.18	167.43	1771.78	-1034.73	266.78	1767.59	655.09	-268.53	78.62	1254.28	-261.78	85.06	648.24
5.85	-1138.61	206.89	25.13	-1189.09	207.03	21.48	-1372.37	231.68	58.99	-1367.29	230.49	116.56	-642.42	22.95	78.45	-677.67	33.91	74.49	-867.57	4.49	42.2	-878.84	-0.33	100.77	-1003.73	156.14	1379.59	0	0	0	-817.32	156.73	1697.16	-817.44	264.91	1693.2	-981.18	167.43	1771.78	-1023.61	264.33	1767.91	654.57	-268.61	78.32	1254.25	-261.49	85.23	647.74
5.86	-1142.91	206.67	24.21	-1182.58	206.6	22.78	-1371.76	231.92	60.46	-1366.78	229.89	117.65	-623.26	20.45	84.28	-650.04	33.6	81.02	-841.02	4.59	39.79	-854.34	-1.36	98.72	-993.14	153.89	1378.94	0	0	0	-809.37	155.3	1696.43	-810.15	263.78	1692.59	-981.17	167.43	1771.78	-1012.53	261.87	1768.25	654.56	-268.76	78.3	1253.52	-261.46	85.03	648.68
5.87	-1142.52	207.07	24.21	-1187.98	206.32	21.79	-1371.79	231.29	61.76	-1365.52	230.57	119.3	-598.32	19.15	93.04	-630.24	27.89	86.94	-816.08	3.68	39.08	-832.16	-1.66	97.32	-980.78	152.27	1378.3	0	0	0	-800.18	153.79	1695.75	-801.93	262.61	1691.91	-971.42	163.04	1771.12	-1001.48	259.39	1768.59	654.55	-268.6	78.39	1254.02	-261.86	85.02	648.79
5.88	-1142.87	206.86	23.95	-1183.87	206.73	22.69	-1372.05	230.1	62.79	-1364.16	231	120.99	-578.05	18.17	100.49	-605.65	25.87	95.57	-793.39	2.87	39.04	-812.32	-1.7	96.5	-967.22	150.88	1377.42	0	0	0	-791.84	151.84	1695.08	-792.61	260.55	1691.35	-962.8	161.54	1770.71	-990.46	256.9	1768.94	655.54	-268.34	78.74	1254	-262.06	85.11	647.98
5.89	-1141.4	206.57	24.42	-1183.15	205.97	22.68	-1370.84	231.19	65.11	-1362.81	231.23	122.86	-559.98	16.67	108.28	-587.5	24.96	101.65	-773.85	3.33	38.85	-794.55	-1.66	96.21	-967.33	149.27	1376.55	0	0	0	-783.12	149.94	1694.49	-783.98	258.91	1690.75	-951.78	155.61	1768.98	-979.48	254.39	1769.29	655.29	-268.39	78.66	1254.1	-261.9	85.05	647.51
5.9	-1139.27	206.45	24.93	-1183.5	206	22.77	-1370.16	231.28	67.08	-1361.54	231.47	124.83	-551.58	15.37	112.75	-572.53	23.92	106.76	-757.13	4.65	38.55	-778.98	-1.08	95.59	-951.18	146.62	1375.73	0	0	0	-774.45	147.9	1693.96	-776.48	257.03	1690.38	-943.04	153.72	1768.24	-968.53	251.86	1769.65	656.18	-268.4	78.95	1253.97	-262.17	84.99	647.67
5.91	-1142.03	206.39	24.37	-1185.16	206.18	21.92	-1369.57	231.16	69.09	-1359.78	231.97	127	-540.61	13.02	116.72	-559.72	22.46	110.59	-742.9	6.44	37.52	-766.8	1.34	94.05	-948.21	144.09	1374.59	0	0	0	-764.88	145.5	1693.45	-766.66	254.29	1689.85	-934.4	150.98	1767.46	-957.62	249.32	1770.02	655.2	-267.91	78.66	1254.14	-262.21	85.12	647.32
5.92	-1137.66	206.76	25.35	-1187.92	206.77	21.14	-1367.93	232.32	71.85	-1357.37	233.38	129.67	-527.45	11.06	120.13	-549.65	21.08	112.55	-731.16	8.5	36.04	-756.21	2.47	92.59	-935.85	141.96	1374.24	0	0	0	-754.5	143.1	1692.93	-758.52	252.16	1689.53	-924.74	147.52	1766.89	-946.75	246.77	1770.39	655.21	-268.51	78.77	1254.39	-261.81	85.24	648.78
5.93	-1138.84	206.5	25.07	-1185.93	206.1	21.38	-1366.6	233.16	74.34	-1355	234.52	132.45	-518.21	9.59	121.37	-541.63	19.75	112.64	-722.61	10.22	34.55	-748.43	4.75	90.49	-920.55	140.1	1373.32	0	0	0	-747.36	140.52	1692.71	-750.51	249.17	1689.29	-915.87	144.55	1766.25	-935.91	244.2	1770.77	654.93	-268.64	78.54	1253.91	-261.4	85.16	649.55
5.94	-1140.9	206.96	24.4	-1186.8	206.37	21.14	-1364.54	234.81	77.47	-1352.25	235.94	135.3	-508.85	9.4	119.43	-535.87	19.43	110.12	-717.03	10.49	33.41	-742.41	5.55	89.1	-922.29	137.61	1373.31	0	0	0	-737.61	137.53	1692.28	-741.7	246.4	1689.08	-906.16	139.89	1765.65	-925.11	241.62	1771.15	655.39	-268.31	78.75	1254.45	-261.47	85.33	648.99
5.95	-1139.21	207.01	25.14	-1184.82	207.22	21.35	-1363.63	234.53	80.06	-1349.12	237.72	138.52	-500.75	8.42	114.16	-532.04	19.04	104.94	-715.38	11.77	31.88	-739.39	7.86	86.97	-910.18	134.45	1372.83	0	0	0	-729.86	134.33	1692.15	-732.04	243.48	1689.04	-898.15	138.12	1765.27	-914.35	239.02	1771.54	656.12	-268.15	79.1	1254.21	-261.33	85.2	648.67
5.96	-1142.95	206.83	24.08	-1184.49	206.73	21.18	-1361.73	234.33	82.93	-1345.39	239.71	142.12	-506.63	7.94	104.54	-529.61	19.67	97.17	-714.36	12.93	30.89	-737	8.58	85.38	-897.86	132.08	1372.5	0	0	0	-720.38	131.31	1692.04	-723.45	240.44	1689.2	-888.18	133.22	1764.45	-903.62	236.41	1771.94	655.09	-267.85	78.67	1254.23	-261.67	85.18	648.16
5.97	-1138.33	206.36	24.93	-1186.71	206.31	20.7	-1360.07	235.26	86.23	-1341.56	241.7	145.8	-500.51	8.21	95.74	-525.55	18.75	89.4	-712.81	14.88	30.42	-733.56	10.28	84.81	-884.85	128.9	1372.13	0	0	0	-711.15	127.99	1692.1	-714.32	237.13	1689.32	-878.7	128.49	1763.85	-892.94	233.78	1772.34	654.2	-268.42	78.21	1254.47	-261.6	85.22	649.35
5.98	-1142.37	206.51	24.1	-1184.37	206.86	20.74	-1357.49	236.24	90.24	-1336.93	243.91	149.91	-491.39	5.68	85.59	-519.5	17.38	81.33	-710.23	14.08	31.17	-728.03	10.44	85.29	-872.69	126.01	1372.43	0	0	0	-700.36	124.48	1692.33	-705.35	233.82	1689.93	-869.3	124.88	1763.77	-882.29	231.13	1772.75	654.1	-268.92	78.05	1254.21	-261.56	85.21	647.6
5.99	-1140.32	206.67	24.9	-1186.46	206.35	20.29	-1353.55	238.17	94.86	-1331.56	246.28	154.43	-481.5	5.75	77.79	-519.56	15.97	71.2	-709.46	14.96	31.04	-723.61	10.55	85.52	-860.48	122.5	1372.93	0	0	0	-692.7	120.9	1693.05	-695.55	230.31	1690.48	-860.14	121.95	1764.48	-871.68	228.47	1773.17	654.96	-268.58	78.29	1254.01	-261.9	85.09	647.93
6	-1140.33	206.69	24.84	-1185.51	206.79	20.06	-1349.65	238.95	99.45	-1325.21	249.14	159.5	-477.99	5.53	69.65	-515.36	16.9	64.19	-708.31	14.41	31.37	-720.83	11.64	84.9	-851.03	119.24	1373.84	0	0	0	-683.49	117.34	1693.85	-688.93	226.45	1691.58	-850.52	118.13	1765.32	-861.11	225.8	1773.59	655.13	-268.46	78.65	1253.73	-262.1	85.02	648.76
6.01	-1138.63	205.85	25.26	-1184.95	207.31	20.15	-1344.6	240.38	104.9	-1318.1	251.27	164.38	-476	10.98	61.95	-513.76	17.55	58.54	-707.24	14.42	31.92	-717.56	10.77	85.6	-841.59	115.99	1375.39	0	0	0	-674.4	113.81	1694.89	-678.92	223.02	1692.9	-841.11	114.54	1766.67	-850.57	223.11	1774.02	655.45	-268.37	78.64	1254.8	-261.87	85.31	648.19
6.02	-1142	206.16	24.15	-1185.93	206.38	19.64	-1338.36	241.3	110.69	-1309.11	254.17	169.67	-478.71	12.13	55.67	-516.03	18.89	53.29	-706.6	14.78	32.38	-715.97	12.27	85.4	-835.14	112.76	1376.94	0	0	0	-665.44	109.92	1696.18	-669.03	218.94	1694.32	-831.26	110.63	1768.14	-840.08	220.41	1774.46	654.6	-268.35	78.5	1254.41	-261.76	85.35	648.34
6.03	-1140.59	205.7	24.34	-1188.38	206.76	18.43	-1331.84	241.82	117.17	-1297.74	258.54	175.92	-477.57	13.57	51.75	-512.91	20.54	50.04	-705.62	13.63	33.27	-714.2	12.06	86.06	-823.8	109.69	1379	0	0	0	-655.25	106.16	1697.54	-658.24	215.05	1695.97	-821.65	106.24	1769.84	-829.63	217.69	1774.9	654.62	-268.43	78.68	1254.78	-261.54	85.56	648.59
6.04	-1140.04	205.72	24.45	-1181.79	207.06	19.56	-1323.39	243.98	124.87	-1286.24	260.75	181.73	-477.26	13.57	48.59	-512.4	21.69	47.13	-705.58	14.37	33.04	-713.29	12.46	86.17	-814.85	106.47	1381.66	0	0	0	-645.05	102.17	1699.18	-647.78	211.04	1697.82	-812.44	102.76	1771.69	-819.22	214.95	1775.36	654.72	-268.7	78.72	1255.1	-261.45	85.51	648.16
6.05	-1140.22	205.44	23.61	-1177.35	207.81	19.5	-1313.11	247.26	134.72	-1274.65	262.08	188.15	-472.08	13.29	47.53	-512.12	22.26	45.17	-706.03	15.33	32.56	-712.16	11.7	86.78	-805.3	103.83	1384.11	0	0	0	-634.73	98.44	1700.81	-640.51	206.65	1699.99	-802.82	98.7	1773.39	-808.85	212.2	1775.81	654.14	-268.13	78.48	1254.53	-261.67	85.45	648.56
6.06	-1140.97	205.68	22.44	-1176.04	206.5	20.24	-1302.67	249.67	145.63	-1261.43	264.07	196.16	-472.13	14.43	46.08	-511.34	22.43	43.62	-706.2	15.46	32.55	-711.82	11.91	86.76	-798.58	100.74	1385.85	0	0	0	-625.52	94.46	1702.62	-629.11	202.98	1701.93	-793.48	94.61	1775.05	-798.51	209.44	1776.28	654.39	-268.23	78.49	1254.58	-261.53	85.44	648.96
6.07	-1137.85	205.68	21.48	-1172.84	206.33	21.87	-1289.52	253.29	158.02	-1248.19	264.13	203.92	-471.23	14.26	44.27	-487.2	23.6	46.66	-705.93	15.09	32.39	-711.44	11.93	86.71	-791.04	98.32	1388.26	0	0	0	-616.18	90.66	1704.39	-620.01	198.94	1703.87	-783.79	90	1776.49	-788.23	206.66	1776.75	655.55	-268.37	78.72	1254.61	-261.77	85.31	648.49
6.08	-1135.5	205.49	20.72	-1166.56	205.2	24.78	-1276.66	254.84	170.04	-1233.53	264.45	212.42	-472.77	14.75	42.7	-494	23.35	44.25	-705.35	13.6	33.08	-711.61	12.55	86.47	-780.25	95.91	1390.01	0	0	0	-607.56	86.91	1706.28	-612.08	194.88	1705.96	-774.29	85.46	1777.8	-777.98	203.86	1777.22	655.45	-268.58	78.59	1254.27	-261.96	85.14	648.34
6.09	-1133.69	205.35	19.56	-1163.9	204.16	27.64	-1262.49	256.04	182.25	-1216.93	265.03	221.1	-465.07	15.37	42.67	-501.18	23.49	41.79	-705.51	14.35	32.58	-711.06	11.67	86.96	-764.12	93.22	1391.89	0	0	0	-599.02	83.02	1708.01	-601.55	191.42	1707.79	-765.74	82.77	1779.08	-767.77	201.05	1777.71	654.56	-268.7	78.39	1254.39	-262.17	85.11	649.23
6.1	-1127.43	206.24	19.17	-1153.96	204.44	31.73	-1247.16	256.16	194.27	-1199.8	264.36	229.6	-463.99	15.36	42.15	-508.99	23.77	39.47	-705.69	14.84	32.43	-710.56	11.36	87.12	-763.28	90.28	1393.51	0	0	0	-590.59	79.14	1709.78	-592.18	187.92	1709.52	-757.12	80	1780.36	-757.61	198.23	1778.2	654.61	-268.79	78.4	1253.82	-262.28	84.8	649.04
6.11	-1122.46	207.08	18.52	-1144.41	204.92	36.55	-1230.53	255.67	206.12	-1181.86	263.69	238.31	-466.15	16.13	40.36	-509.96	24.06	38.36	-705.3	13.77	33.09	-710.57	11.89	87.18	-753.13	88.54	1394.61	0	0	0	-580.1	75.27	1711.08	-583.19	184.19	1711.15	-748.47	76.83	1781.41	-747.49	195.38	1778.7	654.88	-268.81	78.3	1254.08	-262.15	85.06	649.22
6.12	-1115.06	209.2	17.74	-1135.25	206.54	41.45	-1213.24	254.22	217.45	-1164.14	262.11	246.52	-475.23	16.32	37.62	-508.13	23.9	38.11	-705.57	14.95	32.71	-709.77	11.73	87.43	-741.26	86.24	1395.57	0	0	0	-572.07	71.55	1712.52	-573.18	179.98	1712.31	-739.33	72.99	1782.18	-737.42	192.53	1779.2	655.07	-269	78.4	1254.52	-261.95	85.17	648.6
6.13	-1106.37	211.33	15.93	-1122.53	206.74	47.57	-1195.01	253.22	228.56	-1145.84	260.79	254.54	-473.88	16.49	37.15	-506.56	24.15	37.71	-705.12	14.95	32.94	-709.9	12.57	87.36	-735.12	83.99	1396.77	0	0	0	-562.43	68.09	1713.65	-563.82	176.61	1713.4	-730.61	70.29	1782.94	-727.38	189.65	1779.72	654.76	-268.72	78.35	1254.61	-261.67	85.28	648.48
6.14	-1096.34	214.32	15.46	-1112.14	207.88	51.7	-1178.18	249.49	237.05	-1127.78	258.67	262.48	-468.96	16.5	37.47	-508.73	23.78	36.69	-705.01	14.73	33.23	-709.4	12.83	87.42	-723.01	82.23	1397.43	0	0	0	-553.97	64.44	1714.77	-553.88	173.22	1714.25	-722.1	67.76	1783.67	-717.39	186.77	1780.24	654.57	-268.78	78.24	1254.59	-262.4	84.97	648.73
6.15	-1077.28	216.53	22.34	-1095.44	209.88	57.75	-1159.82	246.43	244.39	-1109.65	256.27	269.77	-472.72	16.22	36.01	-509.6	23.92	35.84	-704.73	14.41	33.65	-709.05	13.22	87.4	-705.96	79.96	1397.73	0	0	0	-544.85	61.2	1715.65	-545.59	169.52	1715.11	-713.43	65.24	1784.24	-707.45	183.86	1780.76	654.61	-269.05	78.2	1254.31	-262.26	85.02	648.27
6.16	-1055.68	218.53	29.17	-1068.86	211.83	65.22	-1141.69	242.56	250.05	-1090.45	253.96	276.82	-471.65	16.74	35.62	-508.43	24.07	35.52	-705.15	15.55	33.17	-708.09	12.3	87.99	-703.77	77.82	1398.44	0	0	0	-535.79	57.9	1716.37	-537.56	166.36	1715.7	-704.97	63.54	1784.96	-699.14	179.21	1781.36	654.37	-268.51	78.29	1254.35	-262.11	84.92	648.9
6.17	-1029.83	220.05	35.31	-1046.74	212.47	70.55	-1121.64	240.63	254.6	-1071.11	250.95	282.52	-472.53	16.99	35	-510.29	23.84	34.8	-705.04	15.51	33.35	-708.08	12.66	87.93	-702.72	75.22	1398.99	0	0	0	-527.16	54.87	1716.98	-526.95	162.76	1716.17	-696.03	61.27	1785.46	-690.1	176.66	1781.8	655.15	-268.43	78.22	1254.85	-262.41	85.24	649.16
6.18	-1003.21	220.3	40.45	-1021.89	212.64	75.12	-1101.06	238.28	257.48	-1050.96	248.24	286.92	-475.09	16.01	33.97	-509.02	23.7	34.98	-704.83	15.27	33.49	-707.92	12.82	87.76	-689.36	74.47	1399.45	0	0	0	-519.22	51.99	1717.4	-518.02	159.99	1716.49	-687.08	58.5	1785.87	-680.66	174.78	1782.13	654.68	-268.62	78.11	1254.05	-262.39	84.95	648.11
6.19	-975.89	220.19	44.69	-997.32	213.45	78.4	-1079.68	235.97	258.66	-1029.56	246.23	290.08	-470.3	16.3	35.03	-509.13	23.49	34.88	-704.43	14.76	33.89	-708.09	13.07	87.83	-681.39	73.55	1400.09	0	0	0	-509.93	49.11	1717.64	-509.97	157.06	1716.69	-678.33	56.35	1786.36	-671.39	172.28	1782.61	655.35	-268.72	78.66	1254.93	-261.62	85.26	648.14
6.2	-946.28	219.57	48.26	-968.51	212.53	81.62	-1057.93	233.85	258.69	-1008.07	243.95	291.59	-472.3	17.7	34.67	-508.51	23.55	34.81	-704.76	15.62	33.39	-708.11	13.21	87.93	-672.86	71.87	1400.67	0	0	0	-500.78	46.43	1717.67	-500.5	154.32	1716.66	-669.45	54.37	1786.85	-662.4	169.43	1783.21	655.29	-268.33	78.76	1254.99	-262	85.14	648.27
6.21	-917.63	219.02	50.32	-939.68	211.3	83.31	-1034.89	232.59	257.51	-986.34	241.85	291.55	-470.27	16.77	35.07	-508.53	23.65	34.63	-704.6	15.57	33.55	-707.99	13.38	88.11	-663.01	70.8	1401.43	0	0	0	-492.32	44.2	1717.65	-492.02	152.24	1716.71	-660.69	52.51	1787.32	-653.18	167.81	1783.69	654.53	-268.77	78.3	1254.23	-262	85.07	649.39
6.22	-889.82	217.73	51.28	-910.9	210.59	83.79	-1012.29	230.05	254.46	-963.71	240.33	290.17	-468.81	17.55	35.38	-507.72	23.46	34.7	-704.81	15.81	33.58	-708.11	13.6	88.25	-658.17	69.14	1402.03	0	0	0	-483.55	42.05	1717.53	-483.19	150.11	1716.53	-652.04	50.75	1787.61	-643.89	165.75	1784.16	654.51	-269.08	78.32	1254.7	-262.27	85.01	648.68
6.23	-862.94	214.28	49.16	-883.58	208.69	83.21	-988.51	228.98	250.63	-941.34	238.31	287.34	-470.42	17.35	34.56	-508.89	23.47	34.26	-704.97	16.5	33.45	-708.06	13.25	88.7	-645.88	67.35	1402.52	0	0	0	-474.23	40.16	1717.24	-473.32	147.94	1716.37	-643.04	48.76	1788.02	-634.73	164.19	1784.62	654.33	-268.62	78.3	1254.73	-262.18	85.02	649.56
6.24	-836.2	213.06	47.85	-855.54	204.47	80.19	-964.09	227.53	245.28	-918.61	236.07	283.17	-472.47	17.17	34.14	-509.37	23.61	33.88	-704.48	15.38	34.15	-707.6	12.12	89.59	-637.84	65.75	1403.41	0	0	0	-465.84	38.46	1716.98	-465.11	146.12	1716.16	-634.2	46.98	1788.3	-625.93	162.19	1785.09	654.08	-268.66	78.15	1254.34	-261.83	85.17	648.87
6.25	-801.85	211.72	47.49	-824.92	202.01	78.54	-939.81	225.36	238.53	-894.65	234.98	278.27	-468.63	16.97	34.74	-509.81	23.48	33.71	-704.58	15.99	34.04	-707.75	12.94	89.43	-629.54	63.82	1404.03	0	0	0	-457.2	36.86	1716.78	-457.37	144.7	1716.19	-624.93	44.62	1788.41	-616.94	160.8	1785.46	654.68	-268.87	78.28	1254.72	-261.81	85.4	648.73
6.26	-766.31	209.58	46.99	-792.32	200.79	76.67	-913.8	225.08	231.29	-870.53	233.71	272.27	-472.28	17.47	33.93	-510.26	23.2	33.4	-704.39	15.81	34.4	-707.44	13.27	89.4	-628.69	61.79	1404.47	0	0	0	-448.64	35.46	1716.5	-449.95	143.26	1716.11	-616.18	43.45	1788.71	-607.97	159.53	1785.79	654.84	-268.76	78.2	1254.65	-262.3	84.96	648.66
6.27	-731.57	207.55	45.85	-760.4	198.81	74.17	-887.27	224.16	222.6	-846.13	231.83	264.96	-470.89	17.08	33.64	-509.44	23.39	33.48	-704.33	15.9	34.56	-706.91	12.95	89.9	-614.65	60.76	1404.96	0	0	0	-439.14	34.25	1716.24	-441.5	142.19	1716.1	-607.25	41.97	1788.97	-599.46	157.54	1786.2	655.28	-268.41	78.51	1255.11	-261.94	85.18	648.3
6.28	-693.14	206.99	46.47	-725.55	196.03	72	-859.93	223.66	213.26	-820.9	230.38	257.02	-472.55	17.64	33.02	-507.38	23.44	33.76	-704.35	16.75	34.43	-706.34	12.59	90.42	-604.55	58.43	1405.14	0	0	0	-430.01	33.13	1716.13	-433.02	141.33	1715.99	-598.14	40.3	1789.04	-590.73	156.49	1786.41	654.83	-268.47	78.45	1255	-261.74	85.37	648.48
6.29	-661.56	202.39	43.11	-687.78	195.61	71.19	-832.54	221.66	202.42	-795.33	228.91	248.25	-466.75	16.55	35.91	-508.24	23.18	33.43	-703.89	16.43	34.86	-706.63	14.52	90.02	-599.19	57.46	1405.91	0	0	0	-422.4	32.11	1716.17	-423.39	140.2	1715.92	-589.12	38.51	1789.13	-582.42	154.82	1786.65	654.73	-268.7	78.53	1254.08	-262.02	84.86	648.53
6.3	-621.41	201.75	44.02	-654.7	192.84	68.4	-803.67	221.48	191.89	-768.54	227.91	239.1	-471.05	17.16	33.2	-507.71	23.36	33.48	-703.8	16.62	35.07	-705.82	13.97	90.67	-593.05	55.41	1406.03	0	0	0	-413.04	31.24	1716.07	-415.32	139.16	1715.83	-580.28	37.31	1789.17	-573.87	153.5	1786.71	654.21	-268.24	78.33	1254.32	-262.03	84.81	648.58
6.31	-584.53	199.3	43.28	-618.18	190.95	66.41	-773.91	220.82	180.42	-741.42	227.13	229.53	-466.71	15.95	35.3	-507.66	23.49	33.13	-703.7	16.89	35.43	-705.59	14.96	90.56	-583.39	54.27	1405.99	0	0	0	-404.83	30.28	1716.04	-407.19	138.18	1715.95	-571.4	36.01	1789.11	-565.23	152.54	1786.72	654.66	-268.61	78.41	1254.03	-261.68	85.03	648.25
6.32	-546.21	196.99	43	-581.22	189.93	64.36	-743.83	219.83	168.65	-713.63	226.37	219.6	-470.64	16.48	33.18	-506.09	23.2	33.66	-703.36	16.65	35.82	-705.27	15.29	90.88	-575.44	52.88	1406.08	0	0	0	-396.08	29.35	1715.93	-397.28	137.47	1715.76	-562.74	35.35	1789.01	-556.8	151.15	1786.73	654.18	-268.52	78.39	1254.74	-262.12	85.12	648.54
6.33	-508.9	195.08	42.93	-547.62	188.03	61.72	-713.37	217.91	156.28	-685.7	224.49	208.98	-469.79	17.42	33.37	-507.75	23.47	33.11	-703.28	17.27	36.05	-704.7	15.56	91.28	-565.92	51.6	1405.46	0	0	0	-388.13	28.53	1715.85	-388.74	136.93	1715.53	-554.18	34.69	1788.96	-547.9	150.74	1786.52	654.48	-268.64	78.4	1254.84	-262.02	85.22	647.53
6.34	-470.95	193.54	43.3	-508.5	186.36	60.73	-682.59	215.8	143.77	-657.14	223.37	198.44	-472.37	16.4	32.46	-506.8	23.52	33.24	-703.11	17.75	36.15	-704.67	16.54	91.26	-559.21	50.51	1405.04	0	0	0	-379.15	27.6	1715.6	-381.25	136.31	1715.32	-545.17	33.25	1788.64	-539.43	149.21	1786.29	654.2	-268.28	78.49	1254.35	-262.45	84.8	648.53
6.35	-434.47	192.58	44	-472.93	185.3	59.09	-651.04	213.32	131.31	-627.76	222.77	188.46	-469.53	16.71	33.05	-505.39	23.12	33.44	-703.09	18.58	36.32	-703.9	16.27	91.78	-547.93	49.43	1404.78	0	0	0	-370.28	26.95	1715.23	-372.62	135.51	1714.92	-536.46	32.53	1788.29	-530.5	149.06	1785.83	654.34	-268.32	78.44	1254.23	-262.63	84.68	647.73
6.36	-396.97	192	45.71	-438	184.63	58.18	-618.83	211.48	119.58	-598.35	221.53	178.3	-470.06	16.62	32.6	-505.85	23.13	33.2	-702.58	18.39	36.97	-703.33	16.48	92.27	-538.04	48.61	1404.64	0	0	0	-361.84	26.11	1714.77	-363.24	134.8	1714.38	-527.62	31.52	1787.88	-521.9	148.02	1785.38	654.48	-268.6	78.3	1253.86	-262.36	84.77	647.92
6.37	-360.21	191.51	47.38	-403.1	184.33	57.66	-586.35	209.56	108.24	-568.32	220.61	168.52	-467.43	16.55	33.19	-506.22	23.18	32.78	-702.47	19.24	37.09	-702.64	16.52	92.84	-531.1	47.89	1404.25	0	0	0	-353.15	25.44	1714.22	-354.2	134.18	1713.76	-518.79	30.77	1787.35	-513.02	147.32	1784.83	654.1	-268.47	78.24	1254.75	-262.11	85.08	648.09
6.38	-325.21	190.91	49.21	-364.65	183.33	58.67	-553.19	208.88	98.28	-538.99	217.99	158.53	-469.22	16.66	33.11	-505.4	22.84	32.97	-701.91	18.88	37.83	-702.19	16.72	93.1	-525.01	47.31	1403.79	0	0	0	-343.91	24.73	1713.5	-345.51	133.49	1712.99	-510.01	30.16	1786.76	-504.37	146.08	1784.31	654.48	-268.07	78.49	1254.04	-261.74	85.05	647.96
6.39	-288.58	190.18	52.08	-329.18	182.62	58.79	-520.04	206.47	88.11	-508.85	215.33	149.09	-472.26	15.55	32.09	-503.52	22.41	33.55	-702.15	20.44	37.67	-701.7	16.88	93.67	-517.59	46.56	1402.96	0	0	0	-335.27	24	1712.75	-336.3	132.91	1712.11	-501.24	29.83	1786.19	-495.48	145.64	1783.58	654.86	-268.1	78.64	1254.53	-261.75	85.22	647.36
6.4	-253.11	189.78	55.58	-295.56	181.44	59.96	-486.68	205.09	79.26	-478.57	213.45	140.55	-467.22	16.27	32.98	-506.1	21.91	33	-701.54	20.38	38.32	-701.44	17.52	93.81	-510.27	45.73	1402.41	0	0	0	-327.57	23.31	1711.92	-328.39	132.18	1711.29	-492.47	29.67	1785.58	-486.13	145.83	1782.72	655.12	-268.29	78.6	1254.09	-261.74	84.98	647.22
6.41	-219.47	188.94	59.29	-260.41	180.96	62.23	-453.14	204.37	71.42	-448.76	210.81	132.25	-466.85	16.94	32.23	-504.88	22.35	33.02	-701.14	20.21	38.95	-701.78	18.56	94.03	-496.92	45.17	1401.69	0	0	0	-317.8	22.75	1710.99	-318.7	131.41	1710.15	-483.29	28.6	1784.73	-477.18	145.05	1781.98	654.54	-268.44	78.32	1253.82	-261.68	84.93	648.75
6.42	-184.86	187.55	64.22	-226.89	179.55	65.04	-419.95	202.52	63.89	-418.92	208.8	124.97	-468.05	16.95	31.73	-505.04	22.29	32.97	-700.78	20.48	39.44	-700.77	18.14	94.93	-487.1	44.87	1401.14	0	0	0	-309.24	22.07	1710.06	-310	130.96	1709.13	-474.04	27.87	1783.92	-468.25	144.15	1781.21	655.71	-268.14	78.76	1254.18	-261.36	85.19	649.11
6.43	-150.82	186.28	70.08	-192.93	179	68.76	-386.73	201.33	57.49	-388.59	208.07	118.96	-470.67	17.1	30.67	-506.03	22.4	32.81	-700.4	20.77	39.95	-700.13	17.4	95.7	-481.97	44.81	1400.32	0	0	0	-300.59	21.5	1709.1	-300.21	130.28	1707.92	-465.09	27.87	1783.21	-458.84	144.4	1780.28	654.59	-268.44	78.4	1253.94	-261.42	85.19	647.84
6.44	-116.5	184.38	76.88	-159.71	176.93	73.43	-353.6	200.98	52.52	-358.46	207.01	113.75	-469.49	16.2	30.59	-507.43	22	32.31	-700.09	21.18	40.36	-700.43	18.93	95.68	-473.11	44.28	1399.91	0	0	0	-291.01	20.92	1708.06	-291.07	129.87	1706.91	-455.91	27.94	1782.37	-449.57	144.49	1779.29	654.31	-268.47	78.34	1254.67	-261.69	85.33	648.38
6.45	-82.01	182.5	85	-126.31	175.7	78.33	-321.31	199.68	48.27	-328.82	206.01	109.43	-466.84	15.92	31.47	-505.71	22.14	32.72	-699.67	21.15	41	-699.81	18.46	96.4	-467.25	43.8	1399.26	0	0	0	-281.9	20.42	1707.1	-280.66	129.27	1705.75	-446.52	27.52	1781.5	-440.18	144.55	1778.3	655.26	-268.5	78.58	1254.21	-262.01	84.96	647.97
6.46	-48.46	180.98	93.18	-98.51	174.16	83.09	-289.44	199.34	45.32	-299.68	205.19	106.12	-469.31	16.62	30.62	-507.25	21.98	32.16	-699.38	21.66	41.26	-699.41	18.54	96.85	-455.8	43.95	1398.31	0	0	0	-272.6	20.06	1706.09	-271.57	128.78	1704.44	-437.62	28.16	1780.69	-430.6	145.05	1777.21	655.19	-268.29	78.61	1254.32	-261.66	85.1	648.04
6.47	-25.07	180.89	98.33	-67.63	172.45	89.72	-258.01	197.58	42.91	-271.33	203.74	103.39	-470.58	16.44	30.26	-506.09	21.81	32.63	-699.29	22.38	41.58	-699.12	18.53	97.61	-443.87	43.92	1397.54	0	0	0	-264.18	19.9	1705.17	-264.41	128.78	1703.42	-428.28	28.45	1779.83	-421.38	144.68	1776.24	654.58	-268.19	78.45	1254.55	-261.84	85.24	647.86
6.48	2.7	178.83	107.15	-40.1	172.06	96.51	-227.22	196.74	41.89	-243.18	202.61	101.77	-469.69	16.65	30.31	-506.69	21.83	32.28	-699.11	23.04	41.98	-699.06	18.87	98.01	-434.44	43.97	1396.54	0	0	0	-254.58	19.65	1704.14	-255.49	128.28	1702.32	-418.82	28.17	1778.85	-411.79	145.19	1775.12	655.41	-268.45	78.72	1254.31	-261.96	85.26	649.48
6.49	28.99	177.95	116.51	-10.27	171.24	105	-197.68	195.5	41.89	-216.25	201.59	101.28	-470.49	16.56	30.23	-505.58	21.6	32.45	-698.55	22.48	42.87	-698.61	18.83	98.81	-430.9	44.54	1395.7	0	0	0	-245.76	19.71	1703.17	-245.01	128.93	1701.05	-409.6	28.8	1777.94	-402.3	145.46	1774.03	655.58	-268.48	78.84	1254.41	-261.45	85.25	649.42
6.5	53.88	177.33	126.32	13.23	169.19	113.03	-169.33	194	42.87	-190.6	200.12	101.47	-470	16.17	30.43	-505.13	21.4	32.66	-698.37	23.27	43.37	-698.32	18.99	99.46	-421.24	44.52	1394.76	0	0	0	-236.71	19.79	1702.16	-235.94	129.02	1700.13	-400.33	29.39	1776.98	-392.71	146.27	1772.81	654.76	-268.37	78.46	1254.74	-261.96	85.25	649.13
6.51	77.57	175.66	136.98	39.32	169.22	121.38	-143.02	191.84	44.38	-166.31	198.57	102.49	-468.15	16.13	30.92	-504.19	21.49	32.77	-697.71	22.96	44.43	-697.93	18.81	100.28	-409.91	44.69	1394.03	0	0	0	-227.36	19.85	1701.16	-226.18	129.06	1698.86	-390.72	29.24	1775.85	-383.24	146.57	1771.74	654.74	-268.49	78.26	1254.41	-261.77	85.23	648.83
6.52	99.03	174.66	146.79	61.67	167.89	130.07	-117.85	190.84	47.3	-143.69	196.23	103.84	-469.68	16.62	30.42	-507	21.23	32.05	-697.47	23.7	45.02	-696.99	18.17	101.53	-403.82	45.5	1393.01	0	0	0	-217.62	20.29	1700.18	-217.5	129.61	1697.94	-381.18	29.3	1774.71	-373.7	147.03	1770.67	654.64	-268.29	78.27	1254.72	-261.85	85.09	648.54
6.53	118.61	172.92	155.85	81.97	165.95	138.02	-95.19	188.45	49.69	-122.58	194.26	105.67	-469.56	16.6	30.62	-505.45	21.35	32.22	-697.17	24.12	45.89	-696.65	18.68	102.22	-390.01	46.08	1391.97	0	0	0	-208.41	20.69	1699.2	-208	130.05	1696.83	-371.92	30.47	1773.76	-364.05	147.99	1769.47	655.14	-268.48	78.33	1254.21	-261.85	85.13	648.89
6.54	136.08	170.71	163.63	100.12	164.15	144.99	-74.78	185.85	51.73	-103.76	191.74	106.94	-468.25	15.65	30.66	-506.14	21.31	32.03	-697.36	25.45	46.39	-696	18.77	103.19	-377.37	47.25	1391.05	0	0	0	-198.23	21.11	1698.17	-198.78	130.54	1695.8	-362.54	31.34	1772.67	-354.43	148.8	1768.39	655.66	-268.82	78.47	1254.47	-261.87	85.21	647.82
6.55	150.94	169.09	169.15	115.43	162.25	149.64	-57.3	182.29	52.32	-87.37	189.72	107.59	-468.13	15.94	30.47	-505.65	21.4	31.99	-696.85	25.45	47.59	-695.25	18.52	104.51	-369.19	47.98	1389.63	0	0	0	-188.71	21.93	1697.35	-188.14	131.36	1694.82	-353.01	31.98	1771.58	-344.84	149.67	1767.38	655.51	-268.27	78.6	1254.25	-261.82	85.05	648.49
6.56	163.6	166.75	172.34	128.57	160.45	152	-42.62	180.08	52.32	-73.7	187.43	107.23	-468.48	15.94	30.73	-506.77	21.27	31.51	-696.14	25.3	48.92	-694.24	17.92	106.04	-359.29	48.94	1388.53	0	0	0	-178.57	22.64	1696.31	-177.64	132.38	1694	-343.5	32.83	1770.49	-335.27	150.05	1766.46	655.56	-268.21	78.72	1254.7	-261.93	85.18	649.37
6.57	174.25	163.44	172.45	139.47	157.09	151.91	-31.1	178.32	51.58	-62.39	184.88	106.14	-467.72	15.78	30.64	-506.37	20.95	31.68	-695.79	25.55	50.15	-693.36	17.59	107.53	-348.32	49.77	1387.46	0	0	0	-168.85	23.71	1695.48	-169.62	133.29	1693.45	-333.66	33.6	1769.36	-325.72	150.92	1765.46	656.04	-268.29	78.93	1254.68	-261.65	85.32	649.12
6.58	183.53	159.77	169.29	148.68	154.15	149.06	-22.96	175.69	49.86	-53.31	182.58	104.7	-469.39	15.88	30.19	-504.92	21.28	31.86	-695.37	25.89	51.39	-692.92	18.32	108.59	-337.95	50.94	1386.35	0	0	0	-159.49	24.54	1694.64	-157.8	134.27	1692.66	-324.09	35.12	1768.35	-316.02	151.93	1764.54	654.58	-269	78.22	1254.17	-261.8	85.23	648.71
6.59	191.32	155.61	163.66	156.05	150.36	143.94	-17	174.86	48.23	-46.23	180.72	103.03	-465.99	16.22	31.01	-504.23	21.17	32.05	-694.54	25.28	53	-691.63	17.74	110.24	-330.47	52.02	1385.28	0	0	0	-149.49	25.64	1693.84	-149.31	135.09	1692.24	-314.05	36.07	1767.24	-306.06	153.14	1763.62	655.85	-268.45	78.72	1254.44	-261.62	85.36	649.19
6.6	197.8	153.16	156.17	161.79	146.49	137.18	-13.37	172.91	45.57	-41.02	178.8	100.82	-470.88	16.01	29.72	-506.06	20.99	31.62	-694.2	25.22	54.66	-690.6	17.44	111.82	-317.69	53.29	1384.26	0	0	0	-139.37	26.8	1693.09	-139.05	136.46	1691.72	-304.15	37.25	1766.19	-296.03	154.29	1762.84	655.07	-268.22	78.68	1254.35	-261.9	85.11	648.88
6.61	202.54	146.57	148.5	165.96	143.41	129.63	-11.13	171.5	42.89	-37.36	176.65	98.13	-470.74	15.7	29.22	-505.5	21.51	31.57	-693.21	24.31	56.74	-689.42	16.64	114.03	-308.2	54.6	1383.6	0	0	0	-129.91	28.01	1692.44	-129.06	137.7	1691.13	-294.05	38.58	1765.27	-285.71	156	1761.96	655.24	-268.49	78.59	1254.36	-262.13	85.13	648.83
6.62	205.79	142.96	140.24	168.77	139.73	121.67	-9.72	170.26	40.56	-34.77	175.07	95.75	-468.95	16.19	29.76	-505.44	21.12	31.46	-692.82	24.72	58.51	-687.89	15.85	116.38	-295.74	56.12	1382.88	0	0	0	-119.44	29.48	1691.7	-117.23	139.22	1690.34	-283.89	39.81	1764.21	-275.42	157.65	1761.13	655.9	-268.41	78.87	1253.67	-261.8	84.86	648.28
6.63	208.59	139.72	133.17	171.48	137.05	115.09	-8.31	169.61	39.16	-32.25	173.53	93.37	-469.87	15.94	29.67	-505.18	21.03	31.45	-691.93	24.2	60.7	-686.4	15.12	118.78	-285.64	57.74	1382.17	0	0	0	-109.45	31	1691.17	-107.79	140.44	1689.8	-273.7	41.91	1763.34	-265.05	159.36	1760.3	655.37	-268.38	78.58	1254.61	-261.63	85.38	648.51
6.64	212.49	137.18	125.5	175.09	134.08	108.22	-6.54	168.21	38.96	-28.99	171.6	92.21	-470.5	15.99	29.23	-506.05	21.28	31.28	-690.67	23.24	63.6	-684.9	14.92	121.16	-277.61	59.13	1381.82	0	0	0	-99.47	32.74	1690.7	-97.49	142.33	1689.24	-263.38	43.42	1762.54	-254.6	161.26	1759.53	655.91	-268.1	78.82	1254.19	-261.99	85.2	649.41
6.65	218.37	135.85	115.26	180.78	132.28	100.07	-4.18	167.85	39.27	-23.58	170.59	92.5	-470.69	16.23	29.44	-506.07	21.46	30.96	-689.85	22.97	66.24	-683.09	14.69	123.76	-263.92	61.2	1381.36	0	0	0	-88.91	34.42	1690.26	-86.76	144.37	1688.71	-253.03	45.93	1762	-243.97	163.62	1758.86	655.38	-268.54	78.41	1254.07	-261.82	85.17	649.49
6.66	225.51	136.15	101.89	186.62	130.34	91.69	-1.83	167.87	39.25	-17.97	170.58	92.81	-467.63	16.14	30.28	-504.17	21.62	31.53	-688.35	21.94	69.64	-680.61	13.02	127.47	-252.6	62.9	1381.46	0	0	0	-78.23	36.11	1690.08	-75.77	146.44	1688.38	-242.48	48.39	1761.9	-233.06	166.13	1758.53	654.91	-268.36	78.41	1253.79	-261.77	85.05	649.72
6.67	234.5	134.52	94.03	188.87	129.11	82.27	-0.11	167.93	38.89	-13.52	170.55	92.6	-468.46	16.11	29.89	-504.76	21.88	31.29	-686.85	21.42	73.18	-677.74	12	131.11	-241.56	64.5	1381.72	0	0	0	-66.79	38.31	1690.12	-67.03	148.09	1688.39	-231.8	51	1762.15	-221.81	169.09	1758.57	655.18	-268.98	78.45	1254.35	-261.65	85.21	649.26
6.68	236.35	133.21	85.34	193.81	128.24	75.96	1.05	168.97	38.8	-9.85	171.49	92.65	-470.22	16.06	29.14	-505.59	21.78	31.07	-685.55	22.12	76.66	-674.46	11.42	135.01	-233.06	66.5	1382.29	0	0	0	-56.42	40.42	1690.36	-56.64	150.38	1688.36	-221	53.98	1762.61	-210.47	172.07	1758.85	654.99	-268.7	78.57	1254.19	-261.78	85.27	649.08
6.69	239.08	131.1	77.22	197.23	127.06	69.61	1.85	169.75	38.83	-7.09	171.5	92.67	-470.29	16.07	29.5	-503.8	22.01	31.61	-683.04	21.21	81.18	-670.62	9.72	139.76	-222.65	68.71	1383.29	0	0	0	-46.27	42.75	1690.71	-43.65	153.15	1688.39	-210.01	57.02	1763.26	-199.19	175.2	1759.17	655.49	-268.7	78.53	1253.62	-261.94	84.83	650.49
6.7	240.35	129.54	70.03	198.09	125.86	64.49	2.66	169.33	39	-4.68	171.31	92.79	-467.52	16.96	30.11	-503.44	22.41	31.52	-679.73	19.09	86.75	-666.17	8.45	144.54	-211.42	70.65	1384.17	0	0	0	-35.64	45.29	1691.22	-32.55	155.56	1688.75	-198.89	60.39	1764.09	-187.96	178.63	1759.6	655.67	-268.51	78.66	1254.21	-261.9	85.07	649.9
6.71	243.98	128.19	65.24	201.3	124.89	60.57	3.3	169	39.36	-2.86	171.15	93.31	-467.82	16.59	30.06	-501.83	22.25	32.17	-676.24	18.07	92.22	-661.4	6.95	149.69	-197.04	72.8	1385.53	0	0	0	-24.2	48.13	1691.94	-21.69	158.43	1689.1	-187.74	63.65	1765.08	-176.8	181.88	1760.3	655.06	-268.46	78.65	1254.44	-261.61	85.26	648.14
6.72	246.82	127.52	60.97	203.99	125.03	58.08	3.56	168.36	39.49	-1.92	170.66	93.57	-467.32	16.3	30.31	-502.18	22.44	32.35	-672.32	17.1	98.05	-655.1	4.5	155.54	-185.46	74.53	1387.04	0	0	0	-13.21	51.11	1692.9	-10.67	161.22	1689.81	-176.54	67.21	1766.35	-165.48	185.42	1761.18	655.33	-268.57	78.54	1253.81	-262.12	84.94	649.18
6.73	247.1	127.29	57.52	206.1	124.42	56.47	3.87	168.12	39.68	-1.11	170.07	93.78	-468.25	16.6	30.2	-502.9	23.05	32.39	-667.05	15.27	104.9	-647.88	2.44	161.41	-175.42	76.32	1388.68	0	0	0	-2.02	54.29	1693.89	0.06	164	1690.57	-165.35	70.85	1767.74	-154.13	188.83	1762.17	655.69	-268.03	78.78	1254.24	-262.11	85.07	648.18
6.74	248.82	127.47	55.18	204.96	123.56	53.93	4.09	168.29	39.88	-0.36	170.16	94.1	-470.52	16.56	29.43	-501.76	23.14	33.05	-660.56	13.26	112.26	-639.57	-0.13	167.51	-166.58	78.08	1390.42	0	0	0	8.48	57.38	1695.08	11.54	167.3	1691.43	-154.24	74.64	1769.26	-142.79	192.39	1763.28	655.02	-268.17	78.54	1254.09	-261.94	85.05	648.56
6.75	250.18	127.57	53.38	204.53	123.49	51.88	4.22	168.27	39.93	0.17	169.44	94.08	-471.25	16.56	29.11	-501.33	23.57	33.8	-653.33	10.8	120.37	-629.51	-3.24	174.03	-157.22	79.87	1392.34	0	0	0	20.1	60.89	1696.28	23.3	170.92	1692.26	-142.9	78.12	1770.74	-131.51	196.43	1764.24	655.4	-268.79	78.57	1254.24	-261.87	85.34	648.11
6.76	251.05	127.53	52.26	203.14	123.4	50.22	4.38	168.15	39.9	0.66	169.02	94.09	-469.16	16.31	29.36	-499.95	23.9	34.69	-645.44	8.73	128.74	-618.57	-6.65	180.8	-145.87	81.87	1394.09	0	0	0	30.8	64.53	1697.51	36.11	174.84	1692.98	-131.66	81.5	1772.09	-120.54	199.93	1765.25	655.49	-268.35	78.66	1254.33	-261.71	85.4	648.17
6.77	251.13	127.29	51.21	202.69	122.96	49.03	4.42	167.91	39.8	1.23	169.26	94.27	-465.99	15.9	29.59	-496.65	23.01	35.53	-636.69	6.5	138	-607.18	-9.28	187.66	-137.9	84.16	1395.95	0	0	0	41.94	68.12	1698.61	44.89	178.54	1693.77	-120.47	84.61	1773.5	-109.72	203.62	1766.15	655.74	-268.46	78.82	1254.35	-261.78	85.3	648.43
6.78	252.09	126.88	50.47	202.14	122.97	48.33	4.42	167.88	39.92	1.51	169.13	94.32	-464.28	15.8	29.19	-495.42	22.49	35.96	-627.58	4.04	148.55	-595.01	-12.56	196.07	-125.18	85.88	1397.36	0	0	0	53.08	71.6	1699.75	55.14	181.97	1694.5	-109.69	88.1	1774.93	-99.07	207.13	1767	656.29	-268.31	79.07	1254.57	-261.76	85.52	649.05
6.79	252.98	126.06	50.06	204.42	123.1	48.25	4.49	167.75	39.91	1.78	168.7	94.27	-463.85	15.7	28.21	-492.05	21.56	37.95	-617.06	1.14	160.15	-582.22	-15.02	205.15	-116.46	87.86	1398.78	0	0	0	63.39	75.09	1700.95	66.37	185.76	1695.01	-98.91	91.56	1776.37	-88.63	210.67	1767.86	655.03	-268.75	78.55	1254.62	-261.51	85.34	648.67
6.8	253.35	126.84	49.74	204.69	122.66	47.46	4.46	167.62	39.86	2.06	168.72	94.29	-460.31	14.07	28.64	-486.38	20.15	40.7	-605.65	-1.18	172.14	-568.45	-17.26	214.55	-104.08	89.69	1400.13	0	0	0	73.74	78.33	1701.94	75.29	189.3	1695.61	-88.07	94.54	1777.78	-78.27	214.35	1768.64	655.02	-268.46	78.69	1253.96	-261.92	84.97	648.47
6.81	252.75	126.66	48.86	202.81	122.59	46.58	4.52	167.47	39.94	2.36	168.82	94.34	-455.11	13.05	29.8	-479.92	18.36	44.08	-592.98	-4.14	184.72	-554.06	-19.29	223.98	-93.6	91.68	1401.72	0	0	0	83.94	81.66	1702.86	84.61	192.76	1696.08	-77.41	97.81	1779.23	-68.07	217.32	1769.55	655.58	-268.2	78.88	1253.92	-262.08	85	648.38
6.82	253.48	126.48	48.76	205.3	122.55	46.96	4.68	167.56	40.03	2.59	168.49	94.39	-450.52	10.8	30.65	-472.18	16.05	48.09	-579.38	-6.64	197.14	-538.65	-20.91	233.33	-83.98	93.28	1403.05	0	0	0	94.2	84.92	1703.76	94.69	196	1696.38	-66.81	100.51	1780.58	-58.04	220.22	1770.36	655.67	-268.35	78.76	1253.69	-261.8	85.2	648.93
6.83	253.61	126.35	48.37	203.9	122.24	45.99	4.79	167.44	40.06	2.89	168.41	94.46	-444.59	8.08	32.17	-465.77	13.69	51.63	-565.66	-7.78	208.88	-522.61	-23.49	242.96	-74.23	94.78	1404.62	0	0	0	103.95	87.9	1704.59	103.94	198.84	1696.92	-56.54	103.25	1781.85	-48.25	223.14	1771.11	654.78	-268.25	78.45	1254.46	-261.76	85.29	649.65
6.84	254.09	125.89	47.54	204.23	122.45	45.64	4.82	167.51	40.2	3.04	168.26	94.55	-437.16	4.24	33.5	-455.56	10.29	56.63	-550.83	-9.25	220.19	-506.11	-25.72	252.27	-65.13	96.03	1405.88	0	0	0	113.77	90.55	1705.37	113.92	201.91	1697.26	-46.47	106.06	1783.13	-38.7	225.84	1771.85	654.88	-268.58	78.41	1254.1	-261.55	85.23	648
6.85	253.45	125.78	46.96	203.69	122.25	45.21	4.98	167.82	40.44	3.29	168.16	94.65	-424.16	-1.68	37.46	-443.31	6.34	62.51	-535.85	-9.06	229.62	-489.91	-27.52	261.06	-55.63	97.45	1407.1	0	0	0	123.26	92.78	1706.08	122.78	204.32	1697.67	-36.56	108.52	1784.37	-29.26	228.36	1772.63	654.5	-268.7	78.21	1254.14	-261.43	85.29	648.33
6.86	254.49	125.74	47.13	207.33	122.7	46.06	5.02	167.16	40.27	3.59	167.95	94.68	-409.81	-7.01	44.39	-428.6	1.91	69.68	-519.91	-8.73	237.59	-473.69	-28.97	269.25	-47.64	98.77	1408.71	0	0	0	132.46	94.97	1706.75	132.9	206.92	1698.04	-26.99	110.91	1785.56	-19.9	230.77	1773.48	655.32	-268.53	78.46	1254.26	-261.46	85.26	648.14
6.87	254.1	125.59	46.41	204.87	122.05	45.09	5.16	167.36	40.51	3.73	168.2	94.9	-388.95	-12.46	52.29	-409.92	-3.06	76.75	-502.61	-10.07	244.79	-456.43	-31.01	277.26	-39.64	100.19	1410.02	0	0	0	141.26	97.02	1707.48	142.53	209.05	1698.44	-17.66	113.08	1786.73	-10.56	233	1774.37	655.88	-268.41	78.79	1254.15	-261.67	85.23	648.71
6.88	255.25	125.57	46.63	204.39	122.31	44.72	5.21	167.24	40.6	3.83	167.79	94.94	-370.45	-18.2	57.44	-388.47	-7.86	83.22	-484.7	-11.18	250.12	-438.51	-32.44	284.01	-31.08	101.53	1411.45	0	0	0	150.01	98.67	1708.17	151.23	210.91	1698.94	-8.37	114.87	1787.88	-1.38	234.92	1775.42	655.09	-268.49	78.4	1254.26	-261.97	85.03	648.37
6.89	254.52	126.03	46.35	206.36	122.06	45.14	5.32	167.05	40.66	3.85	167.56	94.95	-345.19	-22.83	63.82	-366.46	-12.42	88.87	-465.23	-13.68	254.36	-419.85	-33.23	289.05	-21.73	103.27	1412.64	0	0	0	159.43	100.31	1708.81	160.27	212.19	1699.63	0.59	116.54	1789.07	7.75	236.77	1776.48	653.87	-268.61	78.12	1254.14	-261.67	84.94	648.01
6.9	254.4	125.93	46.2	205.81	122.31	45	5.43	167.36	40.94	3.98	167.64	95.14	-322.56	-26.85	68.32	-342.93	-16.51	93.48	-445.06	-15.99	257.02	-400.18	-35.28	293.13	-15.98	104.25	1414.1	0	0	0	167.8	101.91	1709.63	168.72	213.98	1700.25	9.38	118.09	1790.21	16.74	238.26	1777.66	655	-268.44	78.53	1253.98	-261.69	85.15	647.82
6.91	253.75	126.1	45.76	204.26	122.72	44.67	5.62	167.49	41.07	4.12	167.73	95.37	-299.05	-30.43	71.88	-317.86	-20.19	97.23	-424.18	-18.95	258.55	-379.91	-37.29	295.48	-3.66	105.45	1415.43	0	0	0	175.64	103.24	1710.46	177.14	215.72	1701.15	17.92	119.34	1791.39	25.49	239.83	1778.87	654.83	-268.69	78.42	1253.98	-261.39	85.18	648.44
6.92	252.85	125.94	45.44	206.5	122.89	45.32	5.65	166.54	40.86	4.27	167.38	95.45	-276.23	-34.01	73.88	-295.23	-24.3	99.12	-402.97	-21.3	258.51	-358.91	-40.16	296.58	-1.22	106.88	1417.06	0	0	0	184.51	104.37	1711.2	184.92	216.44	1702.28	26.4	120.22	1792.47	34.06	240.79	1780.24	655.14	-268.46	78.56	1253.96	-262	84.95	649.41
6.93	252.66	126.21	45.21	205.84	123.26	44.92	5.81	166.64	41.04	4.5	167.65	95.8	-249.37	-38.32	75.69	-269.91	-28.02	100.57	-381.05	-24.68	257.74	-338.05	-42.44	296.26	7.91	108.23	1418.21	0	0	0	192.4	105.24	1712.1	192.95	217.96	1703.46	34.77	121.05	1793.48	42.49	241.94	1781.53	656.3	-268.48	78.68	1254.48	-262.12	85.09	648.56
6.94	251.68	126.43	44.74	205.12	123.23	44.68	5.98	166.32	41.13	4.72	167.57	96.07	-222.43	-42.62	76.73	-243.87	-32.05	101.17	-359.13	-27.04	255.41	-316.49	-45.09	294.84	16.2	109.59	1419.48	0	0	0	200.65	106.38	1713.06	201.2	218.93	1704.54	42.94	121.75	1794.51	50.71	242.89	1782.85	654.87	-268.6	78.35	1254.15	-262.1	84.89	648.15
6.95	251.74	126.43	44.64	204.96	122.9	44.47	6.21	166.47	41.45	4.93	167.27	96.31	-196.13	-46.38	76.46	-218.15	-36.63	100.75	-336.5	-29.83	252.06	-294.23	-48.22	292.5	25.5	111.09	1420.48	0	0	0	208.7	107.25	1713.98	209.9	219.65	1705.67	51.06	122.64	1795.46	58.75	243.81	1784.09	654.72	-268.37	78.62	1254.4	-261.78	85.07	648.21
6.96	249.93	126.84	43.88	205.13	123.3	44.38	6.34	166.2	41.51	5.15	167.26	96.65	-169.96	-51.12	75.34	-190.67	-41.27	100.01	-312.78	-33.42	247.92	-271.86	-50.65	288.99	29.93	112.17	1421.66	0	0	0	216.44	108.12	1714.97	217.89	220.57	1706.99	59.07	123.12	1796.32	66.79	244.52	1785.3	655.69	-268.25	78.67	1254.96	-261.19	85.43	648.57
6.97	249.15	126.7	43.53	206.23	123.21	44.72	6.54	166.26	41.7	5.4	166.71	96.75	-140.92	-55.28	74.3	-161.14	-45.31	98.77	-288.56	-37.19	242.89	-248.7	-54.53	285.12	37.13	113.58	1422.61	0	0	0	224.86	108.63	1715.86	226.11	221.1	1708.28	67	123.7	1797.17	74.67	245.2	1786.48	655.98	-268.16	78.82	1254.39	-261.46	85.35	648.33
6.98	250.17	127.3	43.94	206.44	122.85	44.62	6.65	166.3	41.92	5.52	166.97	97.13	-108.31	-59.43	73.8	-131.75	-49.73	97.04	-263.46	-41.42	237.16	-225.37	-56.68	279.82	40.92	114.71	1423.71	0	0	0	232.28	109.17	1716.87	233.86	221.47	1709.6	74.65	124.43	1798.03	82.38	245.77	1787.6	654.9	-268.49	78.46	1254.18	-261.77	85.03	647.98
6.99	250.16	126.57	43.73	206.84	123.54	44.94	6.64	165.76	41.84	5.54	166.66	97.29	-80.6	-63.87	71.63	-102.27	-53.87	94.95	-237.86	-45.57	230.46	-201.34	-60.35	274.51	49.12	115.41	1424.47	0	0	0	240.09	109.65	1717.8	240.62	222.02	1710.85	82.3	124.87	1798.78	90.02	246.53	1788.59	654.8	-268.81	78.17	1254.25	-262.07	84.99	648.47
7	249.88	126.76	43.52	204.94	122.93	43.98	6.58	165.25	41.73	5.58	166.68	97.49	-44.43	-68.21	71.86	-70.17	-58.37	93.68	-211.89	-48.76	222.87	-176.68	-63.91	268.62	58.86	116.58	1425.04	0	0	0	247.21	110.11	1718.76	247.95	222.53	1711.95	89.76	125.65	1799.47	97.53	247.09	1789.5	655.15	-268.57	78.5	1254.61	-261.84	85.14	648.47
7.01	250.34	126.6	43.53	206.28	122.89	44.52	6.82	166.26	42.25	5.65	166.07	97.45	-10.09	-73.26	72.06	-37.37	-62.49	92.46	-185.13	-52.7	214.87	-151.36	-67.55	262.28	66.89	117.94	1425.8	0	0	0	254.63	110.45	1719.67	255.14	222.53	1713.17	97.1	126.05	1800.07	104.93	247.53	1790.3	655.65	-268.43	78.62	1254.4	-261.67	85.13	648.64
7.02	249.25	126.09	42.99	205.63	122.82	44.38	6.73	165.7	42.09	5.62	166.07	97.58	24.06	-77.57	72.24	-4.35	-66.48	91.17	-157.5	-56.38	206.51	-125.44	-71.4	255.64	73.66	118.68	1426.53	0	0	0	261.81	110.92	1720.49	264.74	222.93	1713.98	104.39	126.51	1800.58	112.38	248.26	1790.9	655.65	-268.73	78.51	1254.32	-261.57	85.04	648.44
7.03	250.29	126.24	43.39	206.99	123.54	44.8	6.84	166.39	42.49	5.67	165.81	97.62	58.29	-81.49	71.73	29.44	-71.06	90.37	-129.28	-60.35	198.03	-99.39	-74.77	248.65	80.13	119.67	1427.05	0	0	0	268.79	111.05	1721.22	271.6	223.73	1714.79	111.56	127.02	1801	119.81	248.56	1791.4	655.68	-268.67	78.65	1254.21	-261.87	84.93	648.22
7.04	249.67	126.78	43.11	206.59	123.57	44.33	6.9	165.63	42.18	5.77	166.13	97.82	91.27	-85.7	72.24	63.93	-75.27	89.82	-100.46	-64.83	189.81	-72.93	-78.06	241.44	85.55	120.48	1427.66	0	0	0	275.95	111.32	1721.84	278.7	223.62	1715.55	118.72	127.28	1801.3	127.13	248.76	1791.85	655.93	-269	78.8	1254.51	-261.72	85.1	648.44
7.05	250.46	127.2	43.82	205.86	123.61	44.09	6.97	165.94	42.4	5.83	165.69	97.83	123.51	-90.19	72.29	97.15	-79.66	89.36	-71.11	-69.49	181.65	-45.95	-81.44	234.23	93.98	121.03	1427.65	0	0	0	283.57	111.26	1722.22	285.96	223.62	1716.1	125.94	127.66	1801.54	134.55	249.04	1792.17	655.46	-268.76	78.71	1254.55	-261.91	85.3	648.18
7.06	248.73	127.01	43.15	206.28	123.8	44.67	6.91	165.2	42.14	5.96	165.46	97.81	159.3	-94.94	73.92	129.01	-84.42	89.35	-41.64	-73.02	172.95	-18.33	-84.5	226.93	101.2	121.41	1428.04	0	0	0	290.71	111.41	1722.6	292.79	223.79	1716.53	133.11	127.88	1801.77	141.96	249.11	1792.41	655.45	-268.28	78.64	1254.19	-261.89	85.09	648.54
7.07	251.3	126.7	44.23	205.95	123.19	44.59	7.07	165.34	42.32	6.06	165.14	97.82	196.43	-98.99	76.9	163.17	-88.71	90.35	-11.38	-76.22	164.52	9.59	-88.27	220.06	107.08	121.94	1428.23	0	0	0	298.19	111.24	1722.74	299.82	224.05	1716.75	140.2	127.92	1801.91	149.25	249.01	1792.58	655.23	-268.77	78.58	1254.06	-261.88	84.81	648.53
7.08	250.17	126.58	43.8	204.12	123.74	43.92	7.14	165.7	42.63	6.25	165.07	97.96	229.21	-103.55	79.39	198.91	-92.93	92.51	19.23	-80.7	157.05	37.57	-92.12	213.54	113.85	121.91	1428.45	0	0	0	305.22	111.27	1722.9	306.84	223.97	1716.9	147.35	127.79	1801.97	156.54	249.14	1792.64	655.27	-268.59	78.54	1253.97	-261.93	84.93	649.2
7.09	251.36	126.26	43.77	206.16	124.18	44.56	7.12	165.22	42.59	6.47	165.03	98.18	265.45	-107.96	83.62	234.22	-97.09	95.29	49.98	-84.94	149.92	65.3	-95.01	206.98	121.91	122.34	1428.34	0	0	0	312.72	111.14	1722.85	314.96	223.84	1716.89	154.53	127.74	1801.93	163.83	249.05	1792.62	655.24	-268.45	78.49	1253.82	-261.65	84.97	648.94
7.1	251.44	126.69	43.66	205.11	124.9	44.46	7.21	164.87	42.54	6.63	164.73	98.27	300.88	-111.59	88.54	269.03	-101.11	98.84	80.69	-89.51	143.58	93.54	-98.61	201.36	130.42	122.57	1428.29	0	0	0	319.41	110.84	1722.82	322.8	223.65	1716.79	161.76	127.46	1801.8	171.08	248.6	1792.59	655.11	-268.74	78.48	1254.31	-262.07	84.85	648.31
7.11	251.72	127.42	44.09	204.4	125.21	44.13	7.26	164.16	42.49	6.73	164.53	98.47	333.72	-115.47	94.45	300.8	-104.66	102.53	111.96	-93.9	137.89	121.99	-101.31	195.74	135.09	122.35	1428.17	0	0	0	327.1	110.52	1722.6	330.38	223.36	1716.6	169.07	127.37	1801.66	178.35	248.54	1792.4	654.71	-268.49	78.37	1254.11	-262.25	84.83	649.03
7.12	253.42	126.84	44.04	204.41	126.01	44.23	7.51	164.41	42.81	6.92	164.17	98.58	365.16	-118.38	100.67	333.71	-107.59	107.65	143.01	-97.52	132.54	150.12	-104.23	190.9	141.84	122.45	1427.96	0	0	0	334.03	110.31	1722.43	337.01	223.07	1716.57	176.38	126.87	1801.39	185.65	248.32	1792.21	655.33	-268.73	78.5	1254.47	-261.89	85.11	649.4
7.13	255.44	126.31	43.91	205.99	126.28	44.42	7.61	164.8	43.23	7.02	164	98.91	399.16	-120.36	108.56	365.32	-110.21	113.2	173.69	-101.24	128.12	178.06	-106.79	186.63	149.19	122.25	1427.52	0	0	0	341.75	109.76	1722.08	343.88	222.46	1716.39	183.76	126.2	1801.04	192.98	247.7	1792.03	655.83	-268.65	78.49	1254.56	-261.7	85.26	648.75
7.14	253.6	126.93	42.92	206.43	125.86	43.94	7.73	164.46	43.28	7.11	163.65	99.22	431.82	-122.91	117.11	397.23	-112.3	119.63	204.12	-105.28	124.67	205.82	-109.1	182.86	156.2	122.17	1427.42	0	0	0	349.09	109.26	1721.67	350.63	222.47	1716.12	191.33	125.93	1800.73	200.4	247.35	1791.77	655.99	-268.47	78.75	1253.7	-261.76	84.86	648.36
7.15	257.18	126.46	43.53	206.82	125.95	44.05	7.83	164.24	43.45	7.34	163.87	99.73	461.86	-124.04	125.06	431.48	-113.6	127.18	234.66	-108.82	121.93	233.71	-112.01	180.22	163.7	121.97	1426.91	0	0	0	356.59	108.85	1721.22	358.18	221.86	1715.67	198.85	125.51	1800.4	207.79	246.79	1791.5	655.02	-268.09	78.53	1254.33	-261.67	85.21	649.2
7.16	255.2	127.74	43.14	207.27	125.77	43.72	8.06	163.83	43.64	7.51	163.24	99.98	490.52	-125.5	132.52	461.59	-115.08	133.79	264.91	-111.77	119.77	261.4	-114.01	177.76	169.73	121.88	1426.47	0	0	0	364.17	108.42	1720.68	365.95	221.26	1715.3	206.61	124.8	1800.04	215.24	246.08	1791.28	655.15	-267.8	78.75	1254.07	-261.75	85	648
7.17	253.34	127.53	42.25	209.25	124.82	44.19	8.22	163.36	43.85	7.87	163.06	100.47	519.23	-126.7	140.54	489.13	-116.56	139.99	294.27	-114.57	118.44	288.38	-116.7	176.4	178.98	121.23	1426.29	0	0	0	371.46	107.76	1720.06	373.21	221.05	1714.78	214.28	124.29	1799.72	222.74	245.54	1790.99	655.67	-267.96	78.86	1254.31	-261.72	84.93	648.36
7.18	253.01	126.96	42.39	208.36	125.16	43.59	8.57	163.41	44.37	8.3	162.99	101.12	548.13	-127.14	149.13	516.33	-117.75	146.36	322.68	-117.76	118.1	314.6	-118.82	175.52	183.9	121.04	1425.84	0	0	0	378.93	106.97	1719.45	379.85	220.46	1714.35	222.03	123.61	1799.3	230.23	244.86	1790.66	655.72	-268.11	79.14	1254.47	-261.94	84.97	648.53
7.19	252.13	126.82	41.8	207.98	125.43	43.64	8.92	163.65	45.14	8.66	162.84	101.76	576.06	-127.54	157.27	542.56	-118.61	152.96	350.7	-119.94	118.16	340.2	-119.87	174.86	192.84	120.77	1425.55	0	0	0	387.19	106.42	1718.73	388.27	219.95	1713.62	229.84	122.75	1798.88	237.75	243.69	1790.39	655.7	-268.58	79.06	1254.54	-262.16	85.02	648.83
7.2	253.09	127.02	42.09	207.13	125.37	43.13	9.14	162.65	45.34	9.2	162.09	102.27	599.03	-127.52	164.59	569.19	-118.82	159.87	378.23	-121.55	118.78	365.54	-121.01	174.8	197.57	120.02	1425.31	0	0	0	393.98	105.85	1718.14	394.08	219.53	1713.18	237.56	121.99	1798.42	245.28	243.17	1789.97	654.36	-269.01	78.58	1255.13	-262.18	85.06	649.18
7.21	252.53	127.49	41.95	208.16	125.44	43.37	9.51	162.41	46.05	9.79	162.58	103.21	624.87	-127.17	171.74	596.04	-118.51	167.21	404.53	-122.81	119.89	390.3	-122.19	175.53	205.34	119.57	1425.08	0	0	0	401.04	105.22	1717.5	402.22	219.09	1712.56	245.43	120.9	1797.96	252.89	242.32	1789.62	653.45	-270.1	79.49	1254.04	-261.92	84.86	648.78
7.22	250.52	127.45	41.38	207.21	126.08	42.78	9.88	162.22	46.7	10.29	162.22	103.89	650.11	-126.71	179.3	619.85	-118.19	173.19	429.63	-123.06	121.08	413.87	-122.53	176.46	212.34	118.81	1424.66	0	0	0	409.81	104.54	1716.73	410.81	218.26	1711.97	253.24	119.95	1797.54	260.55	241.15	1789.3	653.05	-270.78	79.77	1254.29	-262.12	84.89	648.71
7.23	251.33	127.25	41.77	208.25	125.91	42.95	10.06	161.49	47.11	10.71	161.89	104.63	673.3	-125.12	186.46	643.36	-117.19	179.29	453.57	-123.76	122.91	436.42	-123.05	177.81	220.7	118.24	1424.54	0	0	0	417.01	103.78	1716.17	417.91	217.8	1711.43	261.04	118.62	1797	268.2	240.02	1788.91	653.3	-271.1	79.91	1254.52	-261.91	85.19	648.73
7.24	251.01	127.49	41.55	208.12	126.23	42.7	10.41	161.36	47.85	11.13	161.38	105.19	695.06	-124.6	192.82	663.75	-116.18	184.74	476.68	-124.1	124.97	458.1	-123.9	179.68	226.03	117.32	1424.19	0	0	0	424.38	102.97	1715.55	425.42	217.08	1710.94	268.84	117.4	1796.54	275.83	238.85	1788.55	653.87	-271.13	80.08	1254.97	-262.09	85.23	649.07
7.25	251.19	127.68	41.39	208.19	125.87	42.6	10.79	161.23	48.58	11.7	161.85	106.3	713.71	-122.89	198.84	684.61	-116.04	188.13	498.73	-124.08	127	478.83	-124.01	181.43	234.57	116.36	1423.79	0	0	0	432.03	102.37	1714.99	433.16	216.42	1710.29	276.57	116	1796.09	283.45	237.56	1788.17	653.77	-271.33	80	1254.03	-262.28	85.03	649.24
7.26	250.58	127.53	41.42	207.28	125.92	41.79	11.11	160.69	49.18	12.07	161.71	107.11	734.64	-120.75	205.41	704.21	-114.6	193.28	519.69	-123.94	129.11	498.75	-123.77	183.18	239.38	115.44	1423.35	0	0	0	439.19	101.53	1714.46	440.03	215.82	1709.79	284.39	114.69	1795.64	291.04	236.26	1787.8	654.47	-271.29	80.23	1254.19	-262.05	85.07	648.86
7.27	250.46	127.94	41.17	207.23	126.36	41.84	11.45	160.82	50.02	12.48	161.65	107.97	754.17	-119.04	211.87	722.69	-112.51	198.39	539.22	-123.66	131.2	517.52	-124.25	185.3	247.33	114.48	1423.14	0	0	0	447.27	100.7	1713.86	447.52	214.82	1709.41	292.24	113.59	1795.24	298.65	234.77	1787.49	653.56	-271.43	79.82	1254.42	-262.06	85.06	646.48
7.28	250.29	127.94	40.95	209.63	126.4	42.37	11.73	160.71	50.92	13.11	161.93	109.1	770.31	-117.28	217	740.14	-111.12	203.72	557.8	-123.34	133.22	535.06	-123.87	186.93	255.28	113.42	1422.76	0	0	0	454.94	99.79	1713.33	456.7	213.82	1708.88	300.1	111.8	1794.78	306.15	233.21	1787.14	652.86	-271.54	79.35	1254.43	-261.9	85.09	647.6
7.29	250.93	128.07	41.26	208.6	126.57	41.91	12.12	160.01	51.55	13.68	162.37	110.33	785.02	-115.09	222.26	756.61	-109.27	208.39	575.32	-122.8	135.01	551.6	-123.58	188.55	261.58	112.16	1422.29	0	0	0	462.43	98.73	1712.83	464.42	213.25	1708.39	308.09	110.01	1794.35	313.64	231.27	1786.87	652.46	-271.5	79.25	1254.35	-261.67	85.07	647.69
7.3	251.02	128.21	41.23	207.63	126.69	41.69	12.63	160.43	52.83	14.26	161.85	111.24	801.56	-113.79	227.49	771.87	-108.01	212.9	591.63	-122.7	136.85	567.11	-123.22	189.98	267.32	111	1422.11	0	0	0	470.2	97.55	1712.35	470.35	212.15	1708.14	316.06	108.06	1793.89	321.16	229.59	1786.56	652.94	-271.24	79.18	1254.4	-261.95	84.96	646.45
7.31	252.55	127.8	41.58	208.53	126.98	41.71	12.87	159.51	53.65	14.96	162.14	112.5	816.74	-111.89	231.76	785.97	-106.45	216.6	606.81	-122.52	138.5	581.57	-122.64	191.29	277.98	109.82	1421.77	0	0	0	478.46	96.27	1711.86	477.79	210.91	1707.92	324.1	106.22	1793.47	328.62	227.79	1786.26	652.17	-271.17	78.97	1254.14	-262.04	85	646.34
7.32	251.16	128.17	41.02	208.85	127.22	41.91	13.23	159.1	54.71	15.54	161.38	113.39	827.7	-109.66	234.55	798.96	-105.14	219.71	620.87	-122.27	139.93	595.01	-122.79	192.74	284.69	108.36	1421.48	0	0	0	486.27	94.96	1711.38	485.43	209.68	1707.66	332.22	104.31	1793.05	336.03	225.82	1786.01	653.14	-270.92	79.14	1254.09	-262.25	84.83	645.58
7.33	251.91	128.28	41.25	208.08	126.9	41.47	13.79	159.36	56.08	16.35	160.72	114.41	840.94	-107.77	237	810.95	-103.95	222.16	633.67	-121.98	141.16	607.49	-122.58	193.89	290.23	107.15	1421.24	0	0	0	494.13	93.68	1711.04	491.8	208.36	1707.41	340.34	102.34	1792.64	343.48	223.78	1785.79	651.02	-270.87	78.4	1254.02	-262.09	84.72	645.58
7.34	251.79	128.61	40.01	209.3	126.92	42.05	14.12	158.62	57.08	17.19	161.06	115.87	851.82	-106.15	238.8	822.12	-102.24	223.54	645.14	-121.74	142.02	618.9	-122.12	194.74	299.76	105.43	1421.09	0	0	0	502.57	92.12	1710.71	500.52	206.81	1707.17	348.47	100.17	1792.21	351.01	221.41	1785.62	653.1	-270.81	79.15	1253.68	-262.1	84.81	645.51
7.35	252.49	128.18	41.3	208.99	127.01	41.46	14.58	158.1	58.15	18.11	160.74	117.06	863.15	-103.43	239.75	832.2	-101.05	224.31	655.41	-121.45	142.6	629.46	-121.15	195.08	309.55	104.19	1420.73	0	0	0	510.3	90.4	1710.41	508.91	205.03	1707.07	356.6	97.76	1791.78	358.55	219.11	1785.43	652.32	-270.85	78.83	1254.57	-262.15	85.21	646.77
7.36	252.61	127.87	41.07	208.72	127.29	41.29	14.89	157.84	59.39	18.84	160.5	118.23	871.66	-102.35	239.21	841.55	-99.35	223.94	664.58	-120.91	142.72	638.85	-121.06	195.36	315.22	102.64	1420.48	0	0	0	518.3	88.75	1710.18	515.83	203.53	1707.24	364.7	95.33	1791.33	366.17	216.8	1785.23	652.97	-270.61	78.94	1254.23	-262.3	85.03	646.11
7.37	252.44	128.39	41.07	208.26	127.45	41.19	15.36	157.57	60.59	19.73	160.47	119.63	880.96	-101.86	238.52	849.89	-98.68	223.19	672.61	-120.22	142.32	647.16	-120.58	195.21	323.38	100.86	1420.22	0	0	0	526.32	87.03	1710.12	524.07	201.92	1707.31	372.81	92.84	1790.87	373.79	214.39	1785	653.67	-270.79	79.23	1254.36	-261.96	85.08	645.89
7.38	251.74	128.3	40.78	210.39	127.14	41.78	15.76	157.15	61.77	20.59	160.02	120.79	887.57	-100.41	236.8	857.54	-97.33	221.41	679.69	-119.69	141.62	654.63	-119.59	194.39	332.32	99.27	1419.75	0	0	0	534.25	84.9	1710.2	532.4	199.81	1707.59	380.88	90.24	1790.34	381.5	211.66	1784.82	652.74	-270.81	78.99	1253.95	-262.17	84.8	645.33
7.39	251.02	128.06	40.39	210.97	127.24	41.74	16.34	157.56	63.29	21.41	159.95	122.21	895.16	-98.82	234.99	864.15	-96.51	219.26	685.77	-118.82	140.47	661.09	-119.5	193.63	339.04	97.53	1419.29	0	0	0	542.3	82.81	1710.28	541.17	197.99	1707.91	389.02	87.53	1789.82	389.36	208.8	1784.59	652.08	-271.09	78.9	1254.73	-261.96	85.17	645.49
7.4	252.29	128.03	40.68	209.14	126.76	41.06	16.69	156.75	64.3	22.34	159.99	123.63	901.01	-98.49	232.7	869.75	-95.48	216.76	690.91	-118.28	139.22	666.68	-118.18	192.2	345.88	95.58	1418.92	0	0	0	550.35	80.54	1710.47	550.1	195.88	1708.27	397.16	84.61	1789.28	397.27	206.08	1784.33	652.27	-270.67	78.69	1254.29	-262.11	85.15	646.02
7.41	251.84	128.26	40.54	209.81	126.98	41.32	17.24	157	65.76	23.13	159.79	124.97	903.53	-97.8	229.14	874.5	-94.2	213.76	695.03	-117.34	137.55	671.34	-116.92	190.52	354.76	93.71	1418.24	0	0	0	558.77	78.1	1710.75	557.84	193.85	1708.76	405.35	81.77	1788.75	405.25	203.12	1784.13	653.76	-269.38	78.16	1253.96	-261.82	85	645.01
7.42	251.82	127.87	40.63	209.38	127.14	41.33	17.73	157.13	67.21	24.17	160.15	126.51	909.83	-95.98	226.26	878.37	-93.42	210.53	698.16	-116.48	135.52	675.01	-116.48	188.94	365.41	91.58	1417.65	0	0	0	567.37	75.9	1711.06	564.74	191.29	1709.39	413.61	78.49	1788.19	413.45	200.04	1783.93	655.86	-268.49	78.86	1254.07	-262.06	84.92	645.53
7.43	251.55	127.84	40.53	208.53	126.86	40.94	18.3	157.12	68.61	25.15	160.09	128.02	911.61	-96.07	221.74	881.48	-92.66	206.55	700.45	-115.92	133.49	677.92	-115.56	186.82	373.62	89.42	1417.17	0	0	0	575.72	73.24	1711.31	572.64	188.47	1710.09	421.99	75.43	1787.76	421.63	197.08	1783.72	655.87	-268.85	79.01	1254.19	-262.13	84.9	645.95
7.44	251.75	128.12	40.37	209.44	127.03	41.19	19.01	157.64	70.31	26.32	160.84	129.86	913.6	-95.84	216.71	883.76	-92.61	202.08	701.94	-114.77	130.83	680.29	-114.34	184.36	384.96	87.1	1416.83	0	0	0	584.84	70.43	1711.63	580.46	185.61	1710.69	430.57	72.07	1787.31	430.02	193.53	1783.67	656.18	-269.47	79.06	1253.72	-262.19	84.84	645.51
7.45	252.04	128.15	40.72	209.73	126.98	41.37	19.59	157.32	71.68	27.41	161.26	131.67	915.66	-95.49	211.18	885.5	-92.1	196.67	702.57	-114.07	128.12	681.78	-113	181.58	391.88	84.63	1416.33	0	0	0	594.13	67.8	1712.02	589.74	183.28	1711.2	439.18	68.43	1786.89	438.46	190.11	1783.58	655.27	-269.7	78.85	1254.06	-262.19	84.77	645.3
7.46	252.4	128.25	40.82	210.25	127.3	41.49	20.28	157.32	73.35	28.63	161.52	133.45	915.48	-95.37	204.39	886.55	-92.2	191.01	702.38	-112.55	124.86	682.63	-111.94	178.82	403.73	82.25	1415.78	0	0	0	602.86	64.93	1712.48	598.67	180.34	1711.95	448.04	64.85	1786.52	446.96	186.59	1783.56	656.05	-269.81	79.24	1254.15	-262.1	84.87	645.71
7.47	252.22	128.06	40.69	209.72	127.45	41.1	20.93	156.98	74.89	30.02	162.13	135.52	917.1	-95.18	198.25	887.08	-91.95	185	701.9	-111.45	122.27	683.07	-110.52	175.88	412.79	79.63	1415.66	0	0	0	611.99	62.25	1713.13	607.44	177.25	1712.86	456.99	61.49	1786.29	455.52	182.96	1783.58	655.97	-269.17	79.27	1253.78	-261.99	84.93	645.54
7.48	251.68	128.02	40.4	208.9	127.43	40.62	21.9	157.77	77.12	31.62	162.98	137.76	917.5	-94.54	192.32	888.12	-91.52	179.34	702.16	-110.64	120.22	683.63	-109.71	173.46	421.54	76.8	1415.42	0	0	0	621.42	59.17	1713.79	616.4	174.1	1713.88	466.13	57.76	1786.06	464.26	179.36	1783.69	656.34	-269.17	79.36	1254.16	-261.91	85.42	646.4
7.49	252.8	128.44	41	211.23	127.47	41.13	22.91	157.99	79.23	33.27	163.09	139.87	919.6	-94.5	186.68	890.35	-91.44	174.36	703.55	-110.26	119.06	686.14	-109.53	172.35	431.3	74.02	1415.28	0	0	0	630.51	55.87	1714.6	625.24	170.92	1714.98	475.41	53.96	1785.94	473.15	175.31	1783.93	654.54	-269.42	78.87	1254.14	-261.91	85.8	646.52
7.5	251.5	128.19	40.34	208.42	126.8	40.4	24.01	158.59	81.67	35.21	163.92	142.38	925.16	-94.7	180.36	894.18	-92.47	169	705.74	-110	118.35	690.4	-109.4	171.97	440.94	71.16	1415.23	0	0	0	639.77	52.7	1715.59	636.07	167.64	1716.11	485.01	49.88	1786	482.18	171.29	1784.4	654.95	-269.37	78.7	1253.89	-262.31	85.82	646.4
7.51	252.57	128.03	40.91	208.71	127.74	40.68	25.34	158.83	84.14	37.41	164.74	145.11	929.82	-96.13	171.41	898.68	-93.1	161.47	707.54	-110.31	118.17	694.66	-109.55	171.94	451.08	67.85	1415.59	0	0	0	649.77	49.17	1716.81	645.38	163.93	1717.66	494.91	45.53	1786.33	491.58	167.46	1785.07	655.22	-269.14	78.95	1253.9	-262.24	85.5	646.1
7.52	252.27	127.89	40.59	209.93	127.54	40.82	26.86	160	87.18	39.84	165.78	148.07	935.48	-98.05	159.43	897.21	-91.58	157.23	708.91	-110	117.78	698.08	-109.67	171.82	462.7	64.81	1415.97	0	0	0	660.1	45.59	1718.25	654.56	160.66	1719.4	504.91	41.27	1786.9	501.16	163.34	1786.02	655.47	-269.04	79	1254.17	-262.28	85.82	644.6
7.53	252.16	128.11	40.64	210.7	126.85	40.92	28.43	159.94	90.04	42.49	166.42	151.01	934.66	-97.06	155.56	898.28	-91.23	152.05	709.84	-110.59	117.77	701.02	-109.55	171.5	473.07	61.44	1416.91	0	0	0	669.57	42.1	1720	664.84	156.57	1721.45	514.97	36.55	1787.5	510.82	158.95	1787.06	656.07	-268.99	78.98	1253.72	-262.08	85.95	645.64
7.54	251.76	128.02	40.51	210.31	126.85	40.68	30.33	160.2	93.03	45.43	167.03	154.12	936.04	-97.23	150.93	900.16	-90.3	147.91	710.62	-110.63	117.6	703.22	-110.4	171.66	484.42	58.39	1417.58	0	0	0	679.83	37.97	1721.69	674.09	152.74	1723.67	525.02	31.85	1788.18	520.5	154.44	1788.1	655.64	-269.15	78.99	1253.94	-261.65	86.13	645.86
7.55	252.53	127.75	40.81	210.41	127.49	40.8	32.41	160.61	96.21	48.62	168.02	157.49	936.92	-96.53	146.26	900.76	-88.86	144.16	711.13	-111.02	117.62	704.88	-109.98	171.2	493.56	54.93	1418.51	0	0	0	690.38	34.33	1723.62	684.6	148.37	1725.83	535.14	26.95	1788.94	530.42	149.95	1789.23	655.79	-268.84	79.04	1254.14	-262.03	86	646.79
7.56	252.1	127.64	40.44	209.61	126.39	40.65	34.86	161.69	99.96	52.25	168.98	160.89	937.83	-96.26	141.96	902.6	-91.21	140.96	711.7	-111.1	117.54	706.44	-110.86	171.25	504.61	51.34	1419.71	0	0	0	700.76	30.42	1725.68	695.34	144.51	1728.16	545.4	21.88	1789.89	540.51	144.92	1790.67	655.11	-269.03	78.86	1254.74	-262.22	86.15	648.82
7.57	251.89	127.32	40.66	212.23	126.15	41.26	37.66	162.66	103.87	56.43	170.06	164.54	939.77	-95.54	139.17	903.58	-91.12	138.36	712.2	-111.48	117.65	707.92	-111.42	171.25	513.05	47.49	1421.26	0	0	0	711.49	26.22	1727.85	705.4	140.36	1730.68	555.73	16.47	1791.15	550.73	140.26	1792.27	656.23	-269.13	79.14	1253.73	-262.05	85.82	649.28
7.58	250.94	127.28	40.16	212.03	126.29	41.12	40.87	163.19	108.04	60.96	170.61	168.18	941.38	-96.6	136.24	905.76	-91.01	136.55	712.45	-111.81	117.77	708.97	-111.55	171.23	526.15	43.56	1422.94	0	0	0	721.45	21.86	1730.29	715.11	136.11	1733.33	566.12	11.22	1792.66	560.99	135.19	1794.09	655.32	-268.97	78.59	1253.95	-261.95	85.72	648.93
7.59	251.26	127.51	40.31	210.05	125.67	40.26	44.64	164.15	112.59	66.08	171.21	172.04	942.85	-95.86	134.1	908.28	-90.98	135.26	712.58	-111.88	117.59	709.77	-112.07	171.41	539.22	39.78	1424.93	0	0	0	731.79	17.35	1732.8	725.91	132.02	1735.96	576.51	5.62	1794.28	571.13	130.2	1796.05	655.88	-269.03	78.8	1254.24	-261.91	85.7	648.9
7.6	251.55	127.4	40.52	210.39	125.96	40.8	48.8	164.62	117.14	71.92	171.93	176.01	944.99	-95.86	132.64	910.8	-90.85	134.05	712.81	-111.78	117.25	710.71	-112.59	171.52	549.2	35.57	1427.17	0	0	0	741.65	12.91	1735.62	735.7	127.38	1739.03	586.82	-0.13	1796.05	581.07	125.1	1798.16	656.1	-268.88	78.81	1254.43	-261.6	86.02	648.77
7.61	251.41	127.25	40.61	212.42	125.03	41.02	53.5	165.31	122.11	78.52	172.69	180.07	946.65	-95.81	130.92	906.46	-91.06	131.19	712.92	-112.18	117.32	711.54	-112.31	171.27	560.33	31.37	1429.57	0	0	0	751.53	8.01	1738.64	746.51	122.68	1742.13	597.02	-5.65	1798.03	590.85	120.11	1800.36	655.71	-269.18	78.68	1255.95	-262.11	86.55	648.21
7.62	251.52	127.08	40.52	212.47	125.35	40.84	58.98	166.24	127.58	85.96	173.28	184.12	945.54	-95.41	128.91	906.26	-90.99	129.86	713.15	-111.73	116.98	712.23	-112.2	171.13	570.68	26.87	1432.18	0	0	0	762.23	3.2	1741.86	756.42	117.72	1745.57	607.05	-11.14	1800.15	600.46	114.8	1802.75	655.5	-269.06	78.52	1256.07	-262.24	86.58	649.64
7.63	251.77	127.07	40.58	212.66	125.08	40.52	64.98	166.88	133.31	94.04	173.88	188.35	944.28	-95.74	127.21	907.11	-91.01	129.11	713.15	-112.05	117	712.78	-112.4	171.11	581.58	22.21	1434.96	0	0	0	772.05	-1.7	1745.59	765.69	112.94	1749.39	616.97	-16.42	1802.46	609.82	109.74	1805.17	655.65	-268.79	78.7	1254.54	-262.12	86.16	648.9
7.64	251.35	127.16	40.16	213.07	125.02	40.44	71.27	167.4	139.53	102.41	174.03	192.66	944.63	-95.32	126.69	906.51	-91.37	128.25	713.2	-112.32	116.95	713.14	-112.72	171.04	593.77	17.51	1437.84	0	0	0	781.13	-6.57	1749.81	774.14	108.3	1753.67	626.49	-21.6	1804.92	618.91	104.41	1807.75	654.67	-269.18	78.44	1254.38	-262.91	85.97	648.74
7.65	251.63	127.14	40	215.5	125.25	40.78	78	168.22	146.67	110.97	174.21	197.91	944.06	-95.63	125.3	907.87	-91.17	128.11	713.22	-112.19	116.69	713.54	-112.69	170.87	604.02	13.38	1440.71	0	0	0	790.35	-11.43	1754.42	784.31	103.47	1758.03	635.75	-26.62	1807.54	627.75	98.94	1810.45	655.61	-269.13	78.39	1254.71	-262.98	86.15	648.83
7.66	251.84	127.28	39.69	217.63	125.53	41.25	84.87	168.26	154.49	119.69	173.99	203.9	945.15	-94.63	125.22	906.92	-91.29	127.3	713.22	-112.25	116.55	713.7	-112.42	170.63	617.35	9.34	1443.7	0	0	0	800.25	-16.16	1759.37	794.03	98.87	1762.97	644.59	-31.71	1810.24	636.35	93.64	1813.17	655.69	-269.18	78.61	1254.11	-262.06	85.92	648.98
7.67	253	126.75	39.01	216.46	124.21	41.59	92.31	167.86	163.01	128.89	172.87	210.4	945.95	-94.69	125.26	906.75	-90.98	126.7	713.21	-112.46	116.44	713.84	-112.5	170.57	625.48	5.46	1446.77	0	0	0	809.25	-21.07	1764.56	802.4	94.76	1767.96	653.16	-36.34	1813	644.58	88.49	1815.94	655.17	-269.07	78.52	1251.59	-262.38	85.34	649.64
7.68	254.82	126.77	38.58	220.37	124.34	42.91	100.43	166.64	171.85	138.82	171.6	217.44	945.14	-95.14	124.65	906.52	-90.84	126.33	713.17	-112.53	116.37	713.85	-112.79	170.62	638.2	1.83	1449.79	0	0	0	817.54	-25.7	1770.04	809.9	89.8	1773.57	661.57	-41.06	1815.74	652.55	83.6	1818.69	656.04	-269.11	78.57	1253.6	-261.94	86.12	649.87
7.69	257.74	126.75	38.2	223.65	123.68	44.33	109.31	164.84	181.14	149.71	169.91	224.75	943.49	-95.07	123.85	907.65	-90.87	126.52	713.12	-112.9	116.45	713.91	-112.65	170.49	647.76	-1.65	1452.84	0	0	0	825.59	-30.68	1775.53	819.39	85.36	1778.83	669.79	-45.78	1818.48	660.44	78.5	1821.58	656.67	-269.27	78.88	1254.26	-262	85.99	649.22
7.7	260.49	126.17	37.29	229.33	123.11	46.87	118.94	162.38	190.75	161.14	168.18	232.75	944.46	-94.96	123.64	907.98	-90.58	126.24	713.2	-112.76	116.32	714.02	-112.83	170.63	659.44	-5.01	1456.04	0	0	0	833.7	-35.03	1780.91	827.43	80.68	1784.22	677.8	-50.3	1821.21	668.09	73.4	1824.51	655.9	-269.52	78.44	1254.11	-262.4	85.87	648.44
7.71	265.88	125.91	36.94	238.66	123.37	50.78	129.46	160.06	201.17	173.06	165.25	240.91	945.37	-95.27	123.19	907.41	-90.69	125.8	713.2	-112.52	116.24	714.11	-112.85	170.65	667.15	-8.39	1458.98	0	0	0	841.6	-39.59	1786.31	835.24	76.64	1789.68	685.62	-54.51	1823.89	675.53	68.64	1827.29	655.66	-269.33	78.43	1254.94	-262.2	86.21	649.32
7.72	271.12	126.48	36.75	244.58	123.21	55.28	140.59	157.2	211.91	185.41	162.71	249.74	945.47	-94.83	123	906.8	-91.01	125.48	713.31	-112.41	116.18	714.17	-112.89	170.7	678.59	-11.64	1461.92	0	0	0	849.18	-43.95	1791.71	842.46	72.34	1794.99	693.11	-58.83	1826.46	682.89	64.26	1830.03	655.61	-269.58	78.23	1254.23	-261.99	86.16	649.1
7.73	277.72	128	36.78	252.89	124.19	61.33	152.34	153.93	222.71	197.91	159.59	258.58	945.51	-94.75	122.9	906.95	-90.93	125.21	713.28	-112.43	116.16	714.26	-113	170.73	686.19	-14.38	1464.9	0	0	0	855.67	-48.23	1796.95	850.32	67.81	1800.4	700.41	-62.93	1828.91	689.99	60.32	1832.61	655.52	-269.53	78.31	1253.83	-262.39	85.76	648.38
7.74	285.81	129.29	36.31	263.1	123.65	68.14	164.42	149.96	233.27	210.46	157.37	268.08	945.57	-94.59	122.65	907.51	-90.8	125.27	713.28	-112.31	116.09	714.33	-112.8	170.61	695.87	-17.22	1467.65	0	0	0	862.69	-52.37	1802.01	857.27	64.51	1805.42	707.46	-67.04	1831.3	697.02	56.22	1835.19	655.58	-269.35	78.34	1254.56	-262.39	86.03	648.55
7.75	296.92	129.07	42.32	275.15	122.66	76.12	177.04	146.53	242.52	223.27	154.65	277.62	945.63	-94.42	122.63	906.92	-91.13	125.05	713.29	-112.76	116.29	714.31	-112.66	170.62	705.76	-19.88	1470.31	0	0	0	869.47	-56.16	1806.99	864.65	60.59	1810.44	714.35	-70.72	1833.62	704	52.28	1837.79	656.75	-269.36	78.62	1254.59	-262.24	85.98	649.53
7.76	313.11	126.83	53.53	290.23	120.35	86.69	190.47	143.7	251.52	236.91	151.72	286.76	945.68	-94.78	122.51	906.56	-90.96	124.8	713.26	-112.74	116.24	714.28	-112.49	170.52	713.37	-22.2	1473.01	0	0	0	876.58	-59.85	1811.76	871.74	57.08	1815.33	721.11	-74.54	1835.78	710.78	48.41	1840.31	657.54	-269.49	78.85	1253.93	-261.91	85.91	649.61
7.77	329.98	123.87	64.1	308.46	118.12	97.3	205.21	141.43	260.22	251.45	148.88	295.85	945.35	-94.7	122.62	907.6	-90.94	125.11	713.33	-112.65	116.15	714.16	-112.83	170.52	723.11	-24.53	1475.57	0	0	0	882.99	-63.28	1816.46	877.57	54.11	1820.11	727.78	-78.14	1837.96	717.34	45.34	1842.73	657.18	-268.89	78.62	1253.97	-261.71	86.03	648.51
7.78	348.16	121.23	73.53	325.84	115.51	106.61	220.94	139.61	268.29	266.9	145.67	304.13	943.94	-94.91	122.34	907.46	-91.49	125.16	713.22	-112.76	116.16	714.15	-112.72	170.43	730.71	-26.65	1478.17	0	0	0	889.23	-66.61	1820.97	885.19	50.19	1824.64	734.44	-81.44	1840.15	723.87	42.23	1845.2	656.25	-268.62	78.54	1254.29	-262	85.95	649.87
7.79	368.01	118.81	83.33	342.72	112.47	115.59	237.48	137.27	275.24	283.8	143.44	311.62	944.23	-94.51	122.15	907.48	-91.38	125.05	713.27	-112.64	116.13	714.06	-112.91	170.48	738.51	-28.42	1480.85	0	0	0	895.73	-69.59	1825.26	891.7	47.47	1829.11	740.94	-84.76	1842.3	730.32	39.16	1847.66	656.17	-268.76	78.55	1254.26	-261.84	86.06	650.29
7.8	387.77	116.84	91.91	363.22	110.06	123.8	255.03	134.44	281.13	301.61	141.54	318.24	944.56	-94.44	122.37	907.74	-91.41	124.92	713.26	-112.53	116.08	714.05	-112.77	170.37	747.71	-30.28	1483.23	0	0	0	901.44	-72.46	1829.34	897.2	44.54	1833.51	747.4	-87.83	1844.46	736.7	35.99	1850.19	656.24	-269.16	78.47	1254.24	-261.57	86.1	649.23
7.81	406.31	114.12	99.31	383.94	108.04	131.15	273.28	132.4	286.29	320.01	139.33	323.7	944.2	-94.97	122.07	907.24	-91.54	124.72	713.28	-112.52	116.09	714.06	-112.97	170.44	754.68	-32.1	1485.74	0	0	0	908	-75.08	1833.29	903.58	41.61	1837.58	753.87	-90.46	1846.62	743.07	32.83	1852.63	656.68	-269.09	78.73	1254.13	-261.65	85.9	648.38
7.82	428.36	113.09	105.6	403.3	105.96	137.42	292.46	129.68	290.14	338.98	137.49	328.17	944.63	-94.7	122.22	907.35	-91.59	124.67	713.28	-112.83	116.33	714.13	-112.87	170.48	764.24	-34.03	1487.87	0	0	0	914.25	-77.32	1837.06	909.84	39.33	1841.41	760.33	-93.05	1848.7	749.32	30.48	1854.88	657	-269.01	78.72	1254.11	-261.66	86.04	648.88
7.83	450.54	111.72	111.22	425.85	104.88	142.64	312.5	127.53	293.06	358.36	135.55	331.58	945	-95.19	122.19	907.24	-91.8	124.55	713.22	-112.76	116.35	714.07	-112.85	170.54	772.81	-35.87	1490.18	0	0	0	920.86	-79.72	1840.49	915.78	37.56	1844.87	766.76	-95.51	1850.69	755.5	28.38	1856.98	656.78	-268.94	78.64	1254.93	-261.77	86.1	649.68
7.84	474.46	111.04	116.03	448.4	103.29	147.07	333.14	125.26	294.75	378.38	134.3	334.12	943.54	-94.49	121.68	906.93	-91.85	124.44	713.3	-112.55	116.38	714.09	-113.32	170.8	781.11	-37.33	1492.25	0	0	0	927.55	-81.78	1843.97	921.24	35.13	1848.42	773.18	-97.91	1852.57	761.77	26.29	1858.99	655.39	-268.85	78.35	1254.33	-261.68	86.02	649.63
7.85	501.12	109.98	120.51	474.13	102.04	150.92	354.45	124.47	295.64	398.92	132.44	335.41	945.06	-94.2	121.81	906.81	-91.71	124.12	713.38	-112.48	116.4	714.25	-112.71	170.64	788.26	-39.05	1494.32	0	0	0	932.37	-83.84	1847.34	927.71	33.14	1851.76	779.76	-99.71	1854.48	768.04	24.36	1860.82	655.75	-269.22	78.25	1254.32	-261.9	86.05	649.63
7.86	527.44	109.65	123.81	500.65	102.08	154.17	376.41	122.71	295.06	420.5	131.3	335.89	944.08	-94.78	121.77	907.17	-91.96	124.25	713.34	-112.39	116.45	714.32	-112.63	170.7	795.57	-40.77	1496.17	0	0	0	928.83	-87.7	1852.33	933.52	31.75	1854.77	786.42	-101.44	1856.25	774.28	22.56	1862.48	655.97	-269.12	78.42	1253.95	-261.9	86	650.29
7.87	556.45	109.37	126.93	527.6	101.29	155.79	399.28	121.46	293.38	442.95	130.4	335.41	945.09	-95.2	121.72	907.05	-91.95	124.08	713.44	-112.33	116.57	714.47	-112.54	170.74	803.98	-42.43	1497.8	0	0	0	933.48	-89.56	1855.64	939.52	30.58	1857.52	793.1	-103.26	1857.8	780.54	20.73	1864.01	656.83	-269.28	78.52	1254.28	-261.74	85.94	649.64
7.88	584.69	108.87	129.27	555.29	100.24	157.1	423.25	120.9	290.81	465.81	129.04	333.69	944.36	-94.98	121.61	906.6	-91.95	123.89	713.46	-112.38	116.62	714.43	-112.61	170.83	812.48	-44.05	1499.41	0	0	0	941.87	-90.47	1858.15	945.98	28.63	1860.22	799.85	-104.89	1859.25	786.98	19.11	1865.27	655.61	-269.61	78.17	1254.02	-261.56	85.94	649.93
7.89	614.8	109.44	131.26	586.41	100.75	158.12	448.02	120.39	287.15	488.95	128.01	331.1	944.68	-95.04	121.61	906.83	-91.99	123.92	713.48	-112.22	116.68	714.46	-112.53	170.83	819.14	-45.5	1500.77	0	0	0	949.03	-91.45	1860.55	951.07	27.77	1862.69	806.65	-106.28	1860.58	793.57	17.18	1866.48	655.83	-269.32	78.32	1253.67	-261.66	86.02	649.4
7.9	644.4	109.81	132.48	614.77	101.91	158.17	473.26	119.62	282.37	512.63	127.18	327.41	944.78	-95	121.61	906.59	-92.05	123.82	713.52	-112.14	116.73	714.56	-112.42	170.8	826.96	-47.01	1502	0	0	0	955.94	-92.24	1862.88	958.45	26.59	1864.76	813.52	-107.62	1861.71	800.01	15.84	1867.42	655.56	-269.03	78.32	1254.28	-261.82	85.98	646.62
7.91	674.45	110.34	133.18	646.27	102.15	157.93	498.94	119.12	276.86	536.84	126.59	322.98	944.14	-94.77	121.38	906.24	-91.95	123.62	713.52	-111.99	116.71	714.62	-112.66	171.08	833.6	-48.05	1503.32	0	0	0	963.3	-92.89	1864.8	963.22	25.72	1866.85	820.6	-108.77	1862.71	806.59	14.66	1868.19	654.58	-270.42	78.93	1254.37	-261.89	85.83	645.75
7.92	699.96	111.88	136.6	676.35	103.21	157.22	525.14	118.98	270.44	562.06	126.12	317.76	946.17	-95.17	121.84	906.72	-92.04	123.71	713.65	-111.95	116.91	714.81	-112.37	171.09	842.91	-48.95	1504.32	0	0	0	970.29	-93.32	1866.46	970.48	24.77	1868.25	827.72	-109.91	1863.57	813.31	13.64	1868.82	654.25	-271.14	79.35	1254.21	-262	85.64	645.49
7.93	732.96	112.74	137.32	705.78	104.03	156.81	552.26	119.37	263.57	588.14	125.07	311.62	944.65	-95.03	120.94	907.12	-91.94	123.5	713.75	-111.67	116.96	715.11	-112.27	171.21	851.37	-49.95	1505.01	0	0	0	977.28	-93.77	1867.94	977.69	24.48	1869.52	835.03	-110.95	1864.3	820.09	12.47	1869.43	652.92	-271.61	79.33	1254.23	-262.18	85.68	645.75
7.94	765.19	113.9	137.85	737.42	105.26	155.94	580.62	119.41	255.88	614.23	125.26	305.32	945.46	-95.22	120.78	907.63	-91.99	123.38	713.9	-111.75	117.3	715.36	-112.22	171.47	857.87	-51	1505.73	0	0	0	984.4	-94.12	1869.29	984.38	24.3	1870.76	842.49	-111.99	1864.85	826.98	11.52	1869.85	653.53	-271.24	79.44	1254.28	-261.89	85.78	646.95
7.95	797.97	114.98	138.33	769.02	106.01	154.62	609.3	119.15	247.58	640.75	125.16	298.35	945.34	-94.55	120.56	907.34	-92.02	123.1	714.09	-111.47	117.47	715.68	-111.43	171.4	866.97	-51.47	1506.3	0	0	0	990.58	-94.32	1870.52	991.64	24.13	1871.44	850.02	-112.94	1865.26	834.07	10.66	1870.19	653.14	-271.41	79.28	1253.86	-262.2	85.61	647.31
7.96	839.47	115.15	135.4	801.47	106.69	153.37	638.57	118.95	238.86	667.81	125.32	290.99	946.88	-94.44	120.53	907.56	-91.82	122.83	714.26	-110.99	117.55	715.96	-111.17	171.55	875.12	-52.16	1506.64	0	0	0	999.03	-94.32	1871.32	998.72	24.03	1872.35	857.64	-113.63	1865.56	841.28	9.94	1870.37	652.24	-271.15	78.81	1254.56	-262.01	85.67	645.94
7.97	873.56	116.18	136.04	838.14	107.54	151.55	668.3	119.57	230.14	695.62	125.35	283.21	946.3	-94.38	120.09	907.64	-91.88	122.68	714.41	-110.86	117.8	716.19	-111.51	171.96	881.81	-52.88	1506.98	0	0	0	1006.32	-94.28	1872.23	1005.96	23.98	1873.1	865.29	-114.44	1865.7	848.58	9.3	1870.45	653.59	-271.01	79.14	1254.01	-261.97	85.47	645.9
7.98	908.68	117.12	137.65	872.93	108.07	150.83	698.79	120.2	221.26	724.26	125.91	275.38	945.29	-94.58	119.52	907.47	-91.97	122.42	714.52	-110.82	118.11	716.55	-110.72	171.93	891.11	-53.05	1507.14	0	0	0	1014.29	-94.15	1873.02	1013.77	24.08	1873.62	873.13	-115.05	1865.76	856	9	1870.38	656.39	-269.74	78.88	1253.92	-261.92	85.37	648.23
7.99	943.08	118.51	138.86	907.32	108.63	150.75	730.14	121.46	212.41	752.71	126.05	267.35	946.03	-94.37	119.62	907.5	-91.95	122.36	714.63	-110.68	118.34	716.69	-110.89	172.35	899.34	-53.41	1507.23	0	0	0	1021.89	-93.78	1873.61	1021.19	24.33	1874.16	881.06	-115.58	1865.74	863.56	8.11	1870.37	656.74	-268.94	78.66	1254.1	-261.84	85.45	648.84
8	977.32	119.97	140.75	941.15	110.51	149.94	761.22	122.77	203.9	781.41	126.1	259.25	943.05	-96.37	120.59	907.4	-91.93	122.28	714.75	-110.84	118.7	716.71	-110.9	172.61	908.48	-53.39	1507.31	0	0	0	1030.82	-93.1	1874.08	1027.79	24.87	1874.7	889.07	-116.09	1865.55	870.98	7.67	1870.11	656.33	-269.1	78.65	1253.55	-262.25	85.15	649.81
8.01	1012.38	121.44	142.81	975.93	112.36	150.75	792.88	123.24	195.06	810.89	125.69	251.16	943.05	-97.3	121.21	906.79	-92.17	122.07	714.91	-110.25	118.73	716.87	-110.38	172.67	917.21	-53.55	1507.36	0	0	0	1037.67	-92.56	1874.78	1035.86	25.54	1875.09	897.28	-116.47	1865.22	878.54	6.89	1869.78	656.74	-269.33	78.63	1253.49	-262.38	84.95	649.19
8.02	1047.18	122.81	145.4	1009.59	112.79	150.91	824.77	124.74	187.15	840.51	125.82	243.48	942.17	-97.63	120.87	907.39	-91.96	122.08	714.99	-109.89	118.85	717.01	-109.92	172.82	924.09	-53.55	1507.19	0	0	0	1045.86	-91.7	1875.24	1042.54	26.6	1875.4	905.61	-116.97	1864.75	885.96	6.65	1869.26	655.08	-269.14	78.36	1254.37	-261.81	85.5	649.26
8.03	1081.65	124.27	148.16	1044.29	114.14	151.98	857.49	124.74	178.89	870.71	126.17	235.97	940.66	-97.88	120.41	907.9	-92.04	122.24	715.13	-109.96	119.21	717.07	-109.91	173.13	932.28	-53.54	1507.2	0	0	0	1053.7	-90.71	1875.64	1050.22	27.78	1875.55	914.03	-117.14	1864.2	893.54	6.15	1868.75	655.08	-269.54	78.31	1254.37	-261.69	85.37	648.55
8.04	1115.86	125.23	151.74	1078.42	116.4	153.44	890.05	125.81	171.5	900.36	127.12	229.12	942.38	-97.96	121.13	909.47	-92.01	122.65	715.31	-109.68	119.41	717.14	-110.17	173.59	941.72	-53.35	1506.85	0	0	0	1062.77	-89.51	1875.77	1057.79	28.36	1875.57	922.5	-117.13	1863.6	901.13	5.94	1868.09	655.4	-269.6	78.57	1254.06	-261.77	85.08	649.72
8.05	1149	127.12	155.04	1111.32	117.48	155.03	922.46	125.79	164.15	930.24	127.25	222.23	943.31	-97.59	120.94	909.19	-92.4	122.26	715.46	-109.41	119.65	717.21	-109.56	173.73	949.42	-53.65	1506.65	0	0	0	1070.44	-88.48	1876.02	1066.42	29.69	1875.48	930.98	-117.22	1862.89	908.68	5.98	1867.36	655.8	-269.53	78.46	1254.43	-261.54	85.14	650.02
8.06	1181.88	128.29	158.8	1144.09	118.61	156.44	954.69	126.54	157.66	959.96	127.97	216.16	946.02	-97.35	121.35	908.85	-92.48	122.05	715.65	-109.32	120.06	717.26	-109.56	174.2	959.31	-53.14	1506.26	0	0	0	1077.69	-87.19	1876.25	1074.15	30.11	1875.57	939.52	-117.31	1862.1	916.35	6.19	1866.54	656.03	-269.19	78.83	1254.96	-261.55	85.33	649.45
8.07	1213.93	129.38	162.15	1176.1	119.5	158.39	986.71	126.97	151.55	989.73	128.66	210.52	946.33	-95.9	119.13	908.28	-92.63	121.84	715.84	-109.07	120.35	717.27	-109.3	174.6	967.59	-53.01	1505.72	0	0	0	1086.61	-85.79	1876.05	1081.78	32.27	1875.19	948.08	-117.08	1861.26	924.26	6.07	1865.77	655.63	-268.92	78.86	1253.9	-261.49	85.18	649.93
8.08	1245.86	131.02	164.5	1208.06	121.7	159.09	1018.48	127.08	146.08	1019.4	129.15	205.41	947.12	-95.88	119.22	908.76	-92.85	122.05	715.96	-108.96	120.81	717.37	-109.57	175.23	976.23	-52.34	1505.17	0	0	0	1095.13	-84.39	1875.87	1090.54	33.47	1874.73	956.66	-116.74	1860.35	932.13	6.4	1864.86	656.23	-269.16	78.9	1252.99	-263.14	86.3	650.02
8.09	1277.12	132.27	166.76	1239.11	122.84	160.06	1049.47	126.93	141.07	1048.4	129.44	200.71	946.95	-95.77	119.03	908.21	-92.88	121.84	716.22	-108.56	121.1	717.48	-109.31	175.66	984.57	-51.75	1504.45	0	0	0	1103.08	-82.98	1875.69	1098.37	34.9	1874.39	965.31	-116.24	1859.36	940.14	6.78	1863.82	656.45	-269.24	78.79	1253.23	-263.44	86.6	649.91
8.1	1306.53	133.71	168.13	1269.98	123.95	160.53	1079.73	127.32	136.93	1077.23	129.19	196.43	946.02	-95.63	118.89	907.35	-93.3	121.75	716.39	-108.4	121.54	717.73	-109.18	176.13	993.59	-51.08	1503.71	0	0	0	1112.5	-81.42	1875.28	1106.61	36.02	1873.94	973.9	-115.81	1858.25	948.18	7.12	1862.71	656.66	-269.29	78.98	1253.01	-263.42	86.54	649.67
8.11	1336.98	134.71	169.81	1298.78	125.2	160.67	1109.52	127.15	133.3	1105.24	129.46	193.04	946.45	-95.73	119	907.22	-93.49	121.68	716.7	-107.78	121.89	718.07	-109.43	176.9	1002.91	-50.31	1502.86	0	0	0	1120.05	-79.8	1875.09	1114.5	38.19	1873.21	982.48	-115.3	1857.06	956.23	7.45	1861.55	656.2	-269.09	78.99	1253.07	-263.45	86.55	649.03
8.12	1364.99	135.96	169.95	1327.58	126.27	160.03	1138.65	126.67	130.18	1132.79	129.91	190.35	946.79	-95.61	118.65	907.3	-93.53	121.62	717.11	-107.27	122.42	718.48	-109.11	177.46	1013.05	-49.45	1501.89	0	0	0	1128.45	-78.14	1874.82	1122.08	40.1	1872.58	991.17	-114.56	1855.81	964.31	8.11	1860.24	656.52	-269.11	79.01	1253.3	-263.44	86.44	648.92
8.13	1391.69	137.1	168.54	1354.74	127.12	158.81	1166.55	126.48	127.67	1159.58	130.13	188.03	945.09	-95.98	117.9	907.41	-93.8	121.46	717.53	-106.81	123.14	718.95	-109.08	178.24	1022.02	-48.51	1500.7	0	0	0	1137.5	-76.27	1874.23	1129.31	41.61	1872	999.88	-113.71	1854.49	972.44	8.78	1858.84	655.97	-268.8	79.03	1252.67	-263.55	86.07	648.52
8.14	1419.01	139.16	166.69	1381.72	128.9	157.17	1193.25	125.75	125.32	1185.36	129.95	185.73	945.67	-96.11	117.72	908.17	-93.81	121.6	718.01	-106.53	124	719.7	-108.72	179.03	1031.96	-47.43	1499.59	0	0	0	1145.51	-74.45	1873.82	1138.65	43.15	1871.22	1008.55	-112.84	1853.11	980.63	9.95	1857.33	655.83	-268.71	78.79	1253.08	-263.45	86.18	648.66
8.15	1444.3	141.96	162.05	1406.93	129.97	154.68	1218.73	125.26	123.23	1209.96	131.1	184.06	945.21	-96.53	117.05	907.45	-93.85	121.06	718.44	-105.91	124.78	720.4	-108.6	180.03	1042.28	-46.15	1498.4	0	0	0	1153.88	-72.67	1873.28	1146.94	45	1870.4	1017.27	-111.84	1851.68	988.93	11.12	1855.8	656.06	-268.83	78.96	1254.6	-262.52	85.27	648.45
8.16	1468.78	143.27	159.21	1431.2	130.82	151.99	1243.02	125.23	121.39	1233.74	131.68	182.24	945.07	-95.64	117.3	908.37	-93.75	120.97	718.95	-105.54	125.82	721.23	-108.33	181.05	1050.72	-44.64	1497.23	0	0	0	1162.46	-70.74	1872.53	1154.41	46.67	1869.65	1025.98	-110.8	1850.19	997.48	11.99	1854.35	655.93	-269.22	78.84	1254.8	-261.61	84.82	649.61
8.17	1492.02	143.81	156.34	1454.78	131.2	149.88	1265.97	126.06	120.22	1256.47	133.1	180.77	946.32	-95.73	116.94	909.15	-94.01	121.05	719.47	-105.25	126.97	722.14	-108.2	182.18	1061.05	-43.44	1495.96	0	0	0	1171	-68.96	1871.65	1162.62	48.21	1868.74	1034.73	-109.42	1848.7	1006.04	13.18	1852.79	656.23	-269.18	79	1254.29	-261.9	84.66	649.94
8.18	1513.72	144.08	153.47	1477.08	131.76	147.88	1288.43	125.84	118.86	1278.13	134.7	179.64	946.49	-95.88	116.78	909.61	-93.99	120.82	720.08	-104.7	128.24	723.19	-107.95	183.47	1071.54	-42	1494.72	0	0	0	1179.34	-67.13	1870.72	1171.71	50	1867.5	1043.51	-107.88	1847.19	1014.51	14.85	1851.06	656.3	-268.84	79.12	1254.33	-262.13	84.64	650.15
8.19	1532.66	143.1	154.01	1497.73	131.51	146.04	1309.01	126.8	117.92	1298.75	136.16	178.5	947.35	-95.65	116.85	909.99	-93.98	120.75	720.79	-103.88	129.48	724.39	-107.67	184.92	1081.76	-40.44	1493.24	0	0	0	1187.74	-65.4	1869.73	1179.82	51.93	1866.46	1052.34	-106.28	1845.55	1023.11	16.3	1849.38	656.54	-269	78.88	1255.49	-262.23	84.98	649.99
8.2	1552.24	142.1	152.62	1517.83	130.58	145.19	1328.63	127.44	116.88	1317.51	137.98	177.58	947.95	-95.39	116.67	909.9	-94.01	120.5	721.5	-103.31	130.95	725.58	-107.73	186.55	1091.49	-38.99	1491.85	0	0	0	1197.07	-63.6	1868.61	1188.55	53.57	1865.25	1061.16	-104.66	1843.85	1031.83	17.83	1847.61	656.23	-269.04	78.94	1254.59	-262.04	84.79	649.15
8.21	1570.87	141.09	151.3	1535.11	129.82	143.06	1346.71	128.69	115.92	1335.56	138.72	176.13	947.65	-94.58	116.5	910.11	-94.18	120.29	722.07	-103.37	132.85	726.98	-106.85	187.95	1100.94	-37.44	1490.51	0	0	0	1205.7	-61.67	1867.55	1197.85	55.65	1863.94	1070	-103.14	1842.04	1040.68	19.36	1845.82	655.7	-268.93	78.79	1254.52	-262.04	84.7	649
8.22	1588.09	139.5	150.4	1552.08	128.87	142.27	1363.72	129.4	114.67	1352.05	140.32	174.9	948.04	-95.47	115.91	909.88	-94.19	119.98	722.94	-102.73	134.46	728.39	-107.13	189.93	1110.85	-35.73	1489	0	0	0	1214.59	-59.94	1866.42	1205.64	57.3	1862.66	1079	-101.18	1840.26	1049.48	21.28	1843.91	655.39	-269.26	78.7	1254.79	-261.91	84.68	648.84
8.23	1603.35	137.88	149.8	1566.73	126.83	141.19	1379.54	129.11	112.58	1367.42	140.36	172.91	947.65	-95.66	115.79	910.55	-94.39	120.09	723.64	-102.8	136.58	729.78	-106.9	191.88	1122.79	-33.93	1487.54	0	0	0	1222.86	-58.18	1865.17	1215.09	58.94	1861.22	1088.04	-99.09	1838.41	1058.5	23.22	1841.92	655.4	-269.15	78.64	1254.28	-261.93	84.77	649.91
8.24	1616.32	136.54	148.64	1580.18	126.86	139.74	1393.8	128.69	109.89	1380.58	141.5	170.76	947.25	-95.33	115.62	909.98	-94.24	119.56	724.44	-102.45	138.64	731.4	-107.33	194.16	1133.23	-32.28	1485.95	0	0	0	1231.99	-56.4	1863.87	1224.11	60.98	1859.85	1097	-97	1836.49	1067.62	25.26	1839.88	656.07	-268.99	78.91	1254.4	-261.84	84.87	650.21
8.25	1627.47	135.97	146.8	1591.53	125.81	137.91	1405.99	128.86	107.09	1392.44	141.35	167.71	948.42	-95.12	115.46	910.26	-94.21	119.66	725.26	-102.63	140.99	733.14	-107.33	196.37	1143.56	-30.43	1484.36	0	0	0	1242.13	-54.55	1862.39	1233.45	62.5	1858.31	1105.93	-94.81	1834.53	1076.64	28.1	1837.62	655.64	-269.04	78.82	1254.28	-262.22	84.56	649.99
8.26	1638.12	135.98	143.76	1602.08	125.58	134.63	1416.61	127.85	103.22	1402.35	141.65	164.4	947.22	-95.16	115.12	910.58	-94.29	119.65	726.16	-102.86	143.46	734.89	-107.89	198.93	1154.46	-28.43	1482.64	0	0	0	1251.14	-52.64	1860.87	1242.62	64.52	1856.66	1114.98	-92.27	1832.62	1085.97	30.42	1835.51	655.31	-269.29	78.54	1254.36	-262	84.79	649.77
8.27	1646.31	136.6	138.79	1609.76	125.66	129.34	1425.2	126.71	98.89	1411.01	140.97	160.31	948.87	-95.44	115.48	910.65	-94.27	119.41	727.12	-103.09	146.06	736.71	-108.41	201.61	1165.76	-26.35	1480.92	0	0	0	1259.84	-50.65	1859.35	1252.03	66.23	1854.89	1124.04	-89.41	1830.7	1095.33	33.15	1833.26	655.45	-269.18	78.74	1254.94	-262.28	84.88	648.85
8.28	1652.28	136.59	131.76	1616.11	125.48	122.27	1430.91	127.24	94.68	1418.25	140.63	155.77	947.62	-95	115.34	910.94	-94.15	119.39	728.27	-103.62	148.93	738.84	-108.42	204.18	1176.83	-24.17	1479.15	0	0	0	1268.57	-48.89	1857.73	1261.11	67.98	1853.1	1133.05	-86.77	1828.64	1104.89	35.82	1830.97	655.73	-268.85	78.93	1254.05	-262.32	84.83	649.04
8.29	1656.68	136.59	122.82	1620.88	124.96	113.88	1435.93	125.98	89.25	1424.14	140.05	150.61	948.89	-95.39	115.28	911.47	-94.1	119.36	729.38	-104	151.97	741.16	-109.14	207.26	1188.29	-22.01	1477.38	0	0	0	1278.22	-46.81	1855.89	1269.73	69.96	1851.2	1142.11	-84	1826.54	1114.51	38.79	1828.6	655.98	-268.89	78.75	1253.64	-262.17	84.59	649.49
8.3	1659.77	135.37	112.94	1623.41	123.58	104.5	1439.28	125.6	83.82	1428.56	140.12	145.2	948.76	-95.38	115.22	911.52	-94.22	119.45	730.84	-104.27	155.08	743.7	-109.65	210.34	1199.16	-19.83	1475.44	0	0	0	1287.59	-44.93	1853.86	1280.21	72.01	1848.89	1151.28	-81.13	1824.4	1124.28	41.97	1826.16	654.87	-268.65	78.51	1254.3	-262.16	84.82	649.44
8.31	1661.73	132.9	102.53	1625.87	121.8	94.36	1441.01	126.32	78.35	1432.65	139.17	139.02	947.56	-95.23	114.79	911.32	-94.01	119.25	732.39	-104.76	158.51	746.39	-110.51	213.79	1210.45	-17.51	1473.42	0	0	0	1297.26	-42.86	1851.64	1289.1	74.1	1846.88	1160.49	-78.33	1822.1	1134.24	45.19	1823.66	654.83	-269	78.4	1254.32	-262.24	84.87	649.7
8.32	1662.48	129.74	91.42	1626.12	119.41	84.54	1442.49	125.83	72	1435.94	138.48	132.66	948.33	-95.52	115.04	910.33	-94.14	118.98	734.15	-105.28	162.07	749.43	-111.8	217.5	1223.25	-15.23	1471.33	0	0	0	1306.67	-40.91	1849.41	1299.07	76.45	1844.32	1169.84	-75.3	1819.72	1144.27	48.57	1821.13	655.02	-268.36	78.58	1254.59	-262.53	84.72	649.77
8.33	1663.91	123.24	79.95	1626.77	114.28	74.37	1443.13	125.03	65.53	1438.04	138.48	126.53	947.54	-94.6	114.86	911.07	-93.87	119.14	736.23	-105.59	165.74	752.57	-113.43	221.57	1234.29	-12.73	1469.2	0	0	0	1317.08	-38.7	1846.7	1309.93	78.47	1841.59	1179.37	-72.2	1817.23	1154.49	52.03	1818.4	654.59	-268.63	78.25	1254.79	-262.41	84.87	648.37
8.34	1667.84	114.53	69.62	1629.42	106.73	67.31	1442.65	125.44	60.76	1438.89	137.31	121.08	948.22	-95.78	114.8	911.05	-93.9	119.25	738.53	-106.61	169.88	756.23	-114.58	225.64	1246.41	-10.14	1466.87	0	0	0	1326.66	-36.5	1843.89	1319.41	79.99	1838.93	1188.95	-68.99	1814.64	1164.97	55.13	1815.74	654.45	-268.58	78.35	1254.09	-262.27	84.72	649.03
8.35	1670.7	112.58	65.11	1631.66	104.89	64.07	1441.08	124.93	56.01	1437.05	133.91	115.88	947.4	-95.05	114.85	911.05	-93.67	119.24	741.17	-107.4	174.29	760.41	-116.2	230.09	1259.41	-7.52	1464.49	0	0	0	1336.42	-34.5	1840.87	1330.83	82.44	1835.57	1198.66	-65.86	1811.95	1175.45	58.73	1812.84	655.19	-268.84	78.39	1254.4	-262.16	84.83	648.73
8.36	1671.15	112.03	63.29	1631.11	104.8	61.85	1438.89	122.41	49.09	1434.01	130.09	109.4	947.96	-95.19	114.9	911	-93.55	119.41	744.44	-108.47	179.15	765.28	-117.62	234.69	1271.57	-4.86	1461.99	0	0	0	1346.6	-32.35	1837.78	1341.11	84.89	1832.27	1208.62	-62.87	1809.31	1186.18	62.48	1810.03	654.71	-269.12	78.09	1254.3	-262.57	84.71	648.79
8.37	1670.51	110.54	63.2	1630.72	102.82	60.61	1436.67	121.48	43.44	1431.79	126.94	103.91	947.15	-95.14	114.96	910.76	-93.32	119.82	748.52	-109.3	184.5	770.91	-119.88	240.03	1284.37	-2.12	1459.5	0	0	0	1357.15	-30.13	1834.69	1352.16	87.25	1829.1	1219.06	-59.62	1806.94	1197.47	66.12	1807.54	654.65	-268.76	78.16	1254.68	-262.27	85.06	648.71
8.38	1671.39	111.02	59.48	1631.36	102.03	58.92	1435.46	121.13	40.53	1431.56	124.66	100.54	947.76	-94.83	115.8	909.74	-93.29	120.05	753.64	-109.93	190.33	777.55	-121.7	245.61	1296.87	0.52	1457.25	0	0	0	1368.45	-27.88	1831.63	1364.11	89.29	1826.01	1229.9	-56.16	1804.95	1209.05	69.81	1805.41	654.87	-268.28	78.26	1254.61	-262.31	85.07	648.14
8.39	1673.57	110.36	57.17	1631.74	101.58	57.16	1435.54	119.11	39.31	1432.57	121.67	97.96	946.73	-95.47	115.47	910.52	-92.68	120.97	759.87	-110.58	196.83	785.62	-123.43	251.62	1308.34	3.2	1455.13	0	0	0	1379.6	-25.58	1828.67	1376.79	92.28	1822.65	1241.02	-52.58	1803.34	1221.03	73.48	1803.62	654.14	-268.22	78.09	1255	-262.03	85.22	647.78
8.4	1674.13	109.76	55.44	1633.11	100.78	56.65	1435.93	117.17	39.67	1433.99	118.07	96.95	947.42	-95.21	115.65	910.58	-91.99	121.5	767.57	-111.53	204.32	795.41	-125.41	258.02	1321.28	5.72	1453.2	0	0	0	1391.43	-23.18	1825.72	1388.29	94.35	1819.87	1252.46	-49.03	1802.05	1233.3	77.19	1802.19	654	-268.51	77.96	1254.66	-262.26	85.06	647.69
8.41	1674.91	110.05	54.01	1633.91	100.37	55.82	1436.48	115.2	40.24	1435.17	115.17	96.51	947.62	-95.37	115.89	911	-91.3	122.08	776.83	-112.66	212.63	807.42	-126.45	264.13	1333.21	8.1	1451.64	0	0	0	1403.54	-20.79	1822.81	1400	95.96	1817.43	1264.12	-45.61	1801.1	1245.91	81.13	1801.06	654.12	-268.62	77.84	1255.13	-262.21	85.2	648.44
8.42	1674.05	108.07	54.75	1634.82	99.71	55.43	1437.58	112.48	40.35	1437.05	111.57	95.47	949.3	-95.73	116.13	913.08	-90.4	123.11	787.61	-114.8	222.07	821.49	-128.3	270.57	1344.91	10.63	1450.41	0	0	0	1416.01	-18.4	1819.93	1411.43	97.8	1814.98	1276.18	-42.09	1800.43	1259.09	84.83	1800.15	653.51	-268.41	77.85	1254.75	-261.89	85.14	649.3
8.43	1676.13	109.41	52.01	1635	99.76	55.42	1437.58	112.21	40.56	1438.13	110.77	95.09	949.66	-95.41	115.64	915.67	-89.92	124.33	799.95	-117.16	232.33	837.39	-129.88	277.08	1356.1	13.04	1449.37	0	0	0	1428.68	-16.01	1816.9	1424.29	100.13	1812.29	1288.56	-38.49	1799.86	1272.27	88.83	1799.29	653.23	-268.14	77.9	1255.23	-261.59	85.37	649.1
8.44	1675.57	110.02	51.94	1634.9	99.98	55.02	1437.4	112.26	40.38	1438.79	109.99	94.37	951.64	-95.24	115.55	919.49	-90.12	126	813.65	-118.64	243.42	854.14	-131.58	284.61	1367.49	15.24	1448.52	0	0	0	1441.63	-13.63	1813.93	1437.35	102.35	1809.49	1301.07	-35.04	1799.3	1285.55	92.56	1798.4	653.36	-268.37	78.01	1255.31	-262.2	84.99	648.54
8.45	1676.03	109.98	51.6	1635.02	100.15	54.9	1436.89	113.08	40.44	1439.69	109.84	93.86	955.67	-96.34	115.58	924.59	-90.64	127.92	828.51	-120.58	256.21	871.97	-133.5	293.7	1377.69	17.3	1447.66	0	0	0	1454.13	-11.28	1811.14	1451.08	104.8	1806.24	1313.82	-31.63	1798.76	1298.88	96.42	1797.4	653.15	-268.28	78.06	1254.84	-262.16	84.76	648.6
8.46	1675.98	109.59	51.04	1634.54	100.06	54.47	1437.05	112.94	40.21	1440.22	110.56	93.77	959.94	-97.05	116.15	931.74	-90.95	131.41	844.93	-121.81	269.72	890.87	-134.34	303.28	1389	19.3	1446.82	0	0	0	1467.01	-8.83	1808.43	1465.63	107.6	1802.67	1326.78	-28.3	1798.36	1312.58	99.59	1796.59	653.99	-268.37	78.31	1254.42	-262.37	84.88	648
8.47	1675.63	109.93	50.94	1634.7	100.59	54.3	1437.18	112.65	39.89	1440.86	110.9	93.67	966.73	-98.76	117.99	938.56	-91.86	138.65	862.81	-122.91	283.78	910.61	-135.42	313.56	1399.73	21.14	1446.18	0	0	0	1480.43	-6.58	1805.79	1479.27	110.32	1799.27	1340.11	-25.19	1798.13	1326.38	102.85	1795.79	654.7	-268.44	78.31	1254.71	-262.55	85.01	648.25
8.48	1675.68	109.99	51.08	1635.35	100.8	54.56	1437.17	112.6	39.77	1441.41	111.21	93.69	976.86	-101.87	120.92	949.11	-94.32	144.96	881.69	-123.55	297.52	931.06	-135.94	324	1409.68	22.8	1445.52	0	0	0	1493.22	-4.29	1803.2	1493.41	112.65	1796.06	1353.59	-22.38	1798.03	1340.13	105.98	1795.07	653.72	-268.56	78.06	1255.44	-261.87	85.18	647.79
8.49	1675.83	109.82	50.43	1636.14	99.93	54.32	1437.43	112.34	39.63	1441.67	111.5	93.75	992.39	-108.25	126.07	965.19	-99.96	150.38	900.59	-122.11	309.46	951.33	-135.51	334.44	1420.96	24.2	1444.94	0	0	0	1506.73	-2.05	1800.54	1507.2	115.03	1792.78	1367.19	-19.59	1798.03	1353.98	108.84	1794.34	653.94	-268.02	78.15	1255.42	-262.15	85.21	647.3
8.5	1676.22	109.71	50.16	1635.13	100.3	54.11	1437.03	113.27	40.17	1442.23	111.18	93.8	1009.95	-114.67	133.81	982.78	-104.19	160.88	920.74	-119.56	319.47	971.99	-133.73	344.4	1431.26	25.27	1444.42	0	0	0	1520.48	0.02	1797.97	1521.63	117.09	1789.39	1380.75	-17.04	1798.14	1367.89	111.33	1793.75	654.57	-268.26	78.31	1255.19	-262.04	85.06	647.77
8.51	1676.32	109.41	49.98	1635.33	100.56	54.2	1437.31	112.69	39.97	1442.43	111.53	94.17	1030.67	-121.75	140.74	1006.94	-110.92	166.85	942.93	-117.09	327.66	994.33	-130.59	352.93	1440.17	26.03	1444.13	0	0	0	1534.07	1.89	1795.52	1535.51	118.97	1786.19	1394.31	-14.81	1798.28	1381.82	113.74	1793.23	654.45	-268.66	78.14	1255.43	-261.95	85.19	648.3
8.52	1675.91	109.44	50.24	1634.89	100.83	54.29	1437.5	112.36	39.98	1443.01	110.88	94.34	1055.46	-128.19	146.46	1027.58	-115.36	174.14	966.84	-115.56	334.14	1018.26	-127.6	359.64	1450.01	26.78	1443.78	0	0	0	1547.03	3.58	1793.18	1548.77	120.78	1783.19	1408	-12.73	1798.5	1395.8	115.88	1792.86	654.31	-268.44	78.32	1255.28	-262.25	85.42	647.63
8.53	1676.34	109.44	50.14	1635.46	100.38	54.44	1437.48	112.39	40.17	1443.48	110.08	94.4	1080.61	-133.4	151.08	1052.6	-119.89	179.23	992	-114.04	338.65	1042.87	-125.32	364.5	1459.38	27.35	1443.62	0	0	0	1560.62	5.01	1790.79	1562.98	121.83	1780.37	1421.54	-10.91	1798.7	1409.64	117.73	1792.62	654.85	-268.22	78.37	1254.88	-262.23	85.13	648.68
8.54	1676.41	108.6	49.69	1636.17	100.1	54.52	1437.44	112.39	40.35	1443.53	110.19	94.89	1106.85	-137.84	153.86	1080.42	-123.65	183.07	1017.87	-112.88	341.28	1068.34	-123.04	367.39	1467.92	27.8	1443.46	0	0	0	1574.06	6.23	1788.48	1575.89	123.08	1777.71	1434.98	-9.2	1798.94	1423.24	119.6	1792.43	653.85	-268.52	78.1	1255.19	-261.82	85.14	648.16
8.55	1676.14	108.79	49.65	1635.13	100.16	54.07	1437.36	112.64	40.53	1443.78	109.88	95.19	1136.38	-141.83	156.71	1108.42	-126.89	185.36	1043.81	-112.12	342.1	1094.01	-121.4	368.62	1476.6	28.09	1443.36	0	0	0	1586.93	7.22	1786.19	1588.35	123.88	1775.26	1448.25	-7.63	1799.19	1436.84	121.21	1792.39	653.17	-268.05	78.04	1254.79	-261.44	85.16	647.56
8.56	1676.21	108.61	49.57	1635.87	101.34	54.3	1437.67	112.13	40.43	1444.02	109.81	95.46	1164.52	-145.09	157.58	1138.14	-129.68	186.38	1070.14	-111.23	340.82	1120.25	-119.84	368.05	1485.31	28.27	1443.28	0	0	0	1600.02	7.89	1783.7	1601.47	124.65	1772.78	1461.35	-6.31	1799.44	1450.46	122.7	1792.43	653.26	-268.03	78.05	1255.65	-261.9	85.42	648.1
8.57	1676.46	108.92	49.76	1635.48	100.81	54.31	1437.57	112.02	40.4	1443.79	110.55	96	1195.83	-148.35	157.37	1168.03	-132.1	185.73	1096.74	-110.66	337.67	1146.12	-118.93	365.98	1494.05	28.34	1443.3	0	0	0	1612.57	8.5	1781.44	1614.42	125.32	1770.44	1474.57	-5.03	1799.67	1463.74	124.36	1792.43	653.86	-268.71	78.05	1254.82	-261.91	85.27	648.8
8.58	1676.24	108.67	49.46	1635.16	100.77	54.08	1437.65	112.18	40.44	1444.06	110.31	96.08	1227.73	-149.99	156.01	1201.01	-133.57	184.28	1124.36	-109.81	332.39	1172.61	-117.76	362.03	1503.1	28.25	1443.39	0	0	0	1624.55	8.77	1779.19	1627.62	125.27	1768.03	1487.47	-4.06	1799.81	1477.12	125.32	1792.49	653.79	-268.12	78.07	1252.38	-263.25	85.84	648.7
8.59	1676.12	108.46	49.62	1634.7	100.86	53.97	1437.65	112.32	40.56	1444.11	110.38	96.25	1262.45	-152.05	153.38	1233.59	-134.93	181.05	1152.03	-109.1	325.31	1199.35	-117.32	356.62	1512.2	28.24	1443.44	0	0	0	1636.88	9.05	1776.9	1639.34	125.81	1765.69	1500.23	-2.96	1799.91	1490.12	126.48	1792.5	654.16	-268.22	78.26	1252.29	-263.78	86.34	649.21
8.6	1675.83	109.34	49.97	1635.65	100.72	54.43	1437.64	112.65	40.74	1444.09	110.93	96.84	1297.22	-152.61	149.57	1268.88	-135.6	177.06	1180.48	-108.88	316.63	1226.53	-117.33	349.62	1520.89	28.22	1443.59	0	0	0	1648.84	9.14	1774.71	1651.82	125.69	1763.62	1512.69	-2.13	1799.94	1503.18	127.18	1792.54	654.79	-268.72	78.4	1253.84	-262.89	85.38	649.51
8.61	1675.83	109.24	49.66	1634.58	101.15	53.68	1437.79	112.32	40.67	1444.31	110.51	96.99	1333.51	-153.05	144.74	1303.39	-136.01	171.48	1209.5	-109.1	306.42	1254.49	-117.25	340.95	1530.76	28.69	1443.87	0	0	0	1660.81	9.05	1772.52	1663.24	126.01	1761.65	1525.06	-1.54	1799.9	1516.03	127.98	1792.51	655.22	-268.37	78.54	1254.39	-262.17	85.26	648.66
8.62	1675.83	109.64	49.88	1634.74	101.38	53.89	1437.69	112.65	40.94	1444.16	111.09	97.76	1370.58	-153.03	139.23	1340.86	-136.02	165.56	1239.31	-109.7	294.7	1282.85	-117.19	330.78	1540.36	29.54	1444.15	0	0	0	1672.42	8.98	1770.42	1675.24	125.68	1759.78	1537.39	-1.21	1799.74	1528.68	128.59	1792.44	654.88	-268.3	78.33	1254.49	-261.63	85.23	648.36
8.63	1675.46	109.98	49.95	1635.69	100.75	54.24	1437.78	112.31	40.98	1444.34	110.65	98.21	1407.9	-153.77	132.84	1378.5	-136.08	158.84	1269.67	-110.47	281.4	1311.89	-117.38	319.32	1549.75	30.31	1444.46	0	0	0	1684.02	8.76	1768.38	1687.04	125.79	1757.74	1549.47	-1.09	1799.54	1541.08	128.86	1792.45	654.6	-268.23	78.24	1255.24	-261.89	85.24	649.19
8.64	1675.69	109.67	49.78	1634.8	101.15	54.45	1437.99	112.12	41.08	1444.55	110.33	98.72	1448.55	-153.38	126.8	1417.02	-136.21	151.61	1301.13	-110.94	266.72	1341.27	-118.35	307.14	1560.2	31.23	1444.72	0	0	0	1695.87	8.43	1766.33	1698.21	125.05	1756.31	1561.43	-1.04	1799.3	1553.18	129.27	1792.41	654.57	-268.14	78.25	1254.74	-262.38	84.93	649.25
8.65	1675.29	109.67	49.74	1634.63	101.71	53.9	1438.37	111.49	41.02	1444.55	110.26	99.37	1487.64	-154.73	123.94	1457.94	-136.1	144.72	1333.48	-111.89	250.94	1371.48	-119.16	293.57	1569.73	31.87	1444.97	0	0	0	1706.97	7.89	1764.44	1709.68	124.55	1754.61	1573.19	-1.3	1799.04	1565.29	129.15	1792.42	654.63	-268.38	78.27	1254.53	-262.23	85.19	649.75
8.66	1675.41	109.39	49.54	1635.24	101.68	53.91	1438.26	111.7	41.36	1444.64	110.32	100.01	1530.45	-155.07	119.22	1499.48	-136.24	137.8	1367.3	-113.06	234.14	1402.47	-119.82	278.96	1580.13	32.46	1445.13	0	0	0	1718.16	7.31	1762.7	1720.8	123.61	1753.41	1585	-1.61	1798.72	1577.44	128.88	1792.4	655.48	-268.16	78.71	1254.11	-262.2	85.01	648.69
8.67	1675.8	109.32	49.6	1633.69	103.88	56.64	1438.69	111.27	41.57	1444.65	110.63	100.9	1572.49	-155.5	113.61	1541.39	-136.36	131.12	1401.65	-114.09	216.4	1434.33	-120.29	263.43	1589.83	32.96	1445.31	0	0	0	1729.42	6.59	1761.09	1731.82	122.97	1752.31	1596.72	-2.18	1798.37	1589.38	128.53	1792.35	658.48	-267.84	78.49	1255.47	-261.91	85.55	648.43
8.68	1672.24	114.11	54.64	1633.09	103.74	56.18	1438.65	111.83	42.1	1444.99	110.48	101.52	1615.36	-155.96	108.63	1584.29	-136.65	125.02	1436.81	-116.23	199.02	1466.75	-121.91	247.62	1599.8	33.29	1445.41	0	0	0	1740.85	5.77	1759.6	1743.19	121.75	1751.32	1608.28	-2.78	1797.95	1601.14	128.1	1792.3	659.39	-267.93	78.26	1254.77	-262.31	85.33	648.86
8.69	1672.64	114.46	55.03	1633.29	104.73	56.74	1438.78	111.88	42.6	1445.11	111	102.42	1660.93	-154.89	101.56	1627.45	-137.04	119.32	1473.33	-118.43	181.24	1500.13	-123.08	231.12	1609.75	33.53	1445.46	0	0	0	1751.22	4.72	1758.37	1754.09	120.61	1750.66	1619.74	-3.28	1797.53	1612.58	127.8	1792.18	659.43	-268.31	78.38	1254.01	-262.74	84.83	648.12
8.7	1672.06	114.7	54.78	1633.59	104.76	56.68	1439.17	111.52	42.94	1445.55	110.92	103.11	1705.73	-155.02	97.63	1670.96	-137.59	114.26	1510.48	-120.55	163.16	1534.43	-124.69	214.77	1619.96	33.57	1445.3	0	0	0	1762.43	3.68	1757.2	1765.52	119.67	1749.77	1630.68	-4.28	1797.03	1624.23	126.68	1792.19	659.46	-268.47	78.09	1254.65	-263.09	84.85	647.86
8.71	1672.44	114.16	54.32	1632.28	105.19	56.2	1439.37	111.42	43.42	1445.83	110.9	103.83	1748.32	-155.96	93.97	1712.81	-138.42	108.97	1548.88	-122.93	145.59	1569.06	-127.44	199.09	1630.1	33.53	1445.09	0	0	0	1773.23	2.39	1756.15	1776.23	118.51	1749.18	1641.65	-5.31	1796.48	1635.6	125.76	1792.1	659.53	-268.99	77.81	1254.53	-262.69	85.11	648.17
8.72	1673.2	112.56	53.24	1633.29	105.26	56.51	1439.63	111.31	43.95	1446.03	111.26	104.74	1790.65	-156.64	90.61	1758.42	-141.11	100.92	1587.95	-125.97	128.78	1604.67	-129.93	183.47	1640.55	33.26	1444.85	0	0	0	1783.85	1.16	1755.28	1786.72	117.08	1748.9	1652.59	-6.38	1795.9	1647	124.64	1792.02	659.49	-268.89	77.87	1254.74	-262.63	85.13	648.12
8.73	1668.64	113.24	61.08	1635.23	103.04	54.12	1439.72	111.59	44.75	1446.28	111.54	105.67	1833.03	-156.88	88.31	1800.79	-142.35	96.21	1627.13	-129.31	112.86	1640.23	-133.08	168.63	1650.99	32.83	1444.49	0	0	0	1794.15	-0.18	1754.43	1797.66	115.76	1748.43	1663.43	-7.45	1795.32	1658.09	123.83	1791.74	659.38	-268.28	78.23	1255.24	-262.5	85.32	648.37
8.74	1674.03	108.27	52.88	1635.65	103.22	53.61	1440.15	111.07	45.31	1446.67	111.51	106.53	1875.88	-156.71	87.11	1843.63	-143.03	92.76	1667.32	-132.92	98.68	1676.64	-136.49	155.09	1661.42	32.37	1444.01	0	0	0	1804.4	-1.68	1753.66	1808.61	114.4	1747.94	1674.11	-8.64	1794.67	1669.14	122.56	1791.51	659.43	-268.49	78.19	1254.92	-262.44	85.31	648.22
8.75	1673.91	108.53	52.54	1635.41	104.01	53.02	1440.41	110.93	46.16	1447.03	111.55	107.38	1918.07	-156.54	86.84	1886.39	-143.46	90.73	1708.61	-135.35	85.27	1714.23	-139.44	142.63	1672.16	31.81	1443.54	0	0	0	1814.87	-3.26	1752.82	1819.2	112.67	1747.53	1684.56	-10.04	1793.9	1680.02	121.43	1791.13	659.45	-268.68	78.14	1254.52	-262.57	84.89	647.34
8.76	1676.35	110.78	49.38	1636.08	103.74	53.32	1440.82	110.61	46.84	1447.43	111.46	108.26	1959.89	-157.3	88.57	1928.74	-144.18	90.33	1750.14	-138.15	73.64	1751.71	-142.71	131.8	1682.9	31.25	1443.09	0	0	0	1825.68	-4.93	1751.93	1830.29	110.75	1747.09	1694.97	-11.72	1793.03	1690.77	120.04	1790.65	659.41	-268.51	78.12	1254.75	-262.43	85.19	648.62
8.77	1676.04	110.67	49.14	1636.13	104.08	52.95	1441.44	109.91	47.48	1447.71	111.98	109.34	2000.84	-157.58	92.48	1970.47	-145.11	92.71	1791.25	-141.3	64.11	1789.51	-145.04	122.18	1693.63	30.64	1442.48	0	0	0	1835.71	-6.64	1751.04	1841.13	109.44	1746.18	1705.54	-13.1	1792.13	1701.51	118.56	1790.06	659.43	-268.41	77.95	1254.89	-262.53	84.91	649.2
8.78	1676.69	110.19	48.91	1636.39	103.61	52.9	1441.61	109.94	48.38	1448.57	111.04	109.88	2041.09	-156.87	99.65	2010.92	-145.31	97.23	1832.89	-143.03	56.22	1826.55	-147.37	114.87	1704.58	30.08	1441.92	0	0	0	1846.51	-8.34	1750.02	1851	107.52	1745.76	1716.24	-14.33	1791.18	1712.35	116.9	1789.39	659.46	-268.45	78.03	1254.77	-262.22	85.17	648.8
8.79	1676.49	110.62	48.81	1635.43	103.99	52.37	1441.92	110.11	49.47	1448.84	111.44	111.08	2077.4	-150.99	113.95	2049.63	-145.62	104.22	1873.04	-144.98	50.85	1862.68	-148.97	109.13	1715.87	29.35	1441.15	0	0	0	1857.01	-10.21	1748.94	1861.21	105.84	1744.94	1726.49	-16.09	1790.05	1723.18	115.2	1788.57	659.44	-268.34	78.09	1254.63	-262.2	85.02	648.64
8.8	1676.67	110.41	48.63	1636.45	104.04	52.85	1442.46	109.44	50.17	1449.66	111.01	111.97	2113.37	-148.34	126.96	2092.97	-146.09	104.89	1912.55	-146.15	47.66	1897	-150.74	105.6	1726.87	28.59	1440.22	0	0	0	1867.18	-12.19	1747.81	1871.75	103.68	1744.03	1736.79	-17.65	1788.89	1733.91	113.73	1787.58	659.42	-268.03	78.08	1254.81	-262.17	85.12	649.28
8.81	1676.46	109.77	48.4	1635.88	104.11	52.47	1442.82	109.54	51.27	1449.9	111.84	113.41	2146.32	-150.78	139.44	2131.75	-146.01	105.37	1949.48	-147.07	46.38	1930.18	-152.09	104	1738.3	27.63	1439.22	0	0	0	1877.51	-14.16	1746.64	1882.24	101.7	1743.24	1747.1	-19.36	1787.57	1744.57	112.02	1786.48	659.39	-268.17	78.15	1254.61	-262.43	84.8	648.33
8.82	1676.77	109.95	48.76	1635.53	104.2	52.33	1443.39	109.05	52.36	1450.71	111.47	114.47	2176.59	-143.12	152.19	2166.2	-145.41	105.68	1983.64	-148.32	47.32	1960.7	-153.76	104.23	1749.48	26.42	1438.08	0	0	0	1887.95	-16.28	1745.37	1892.63	99.74	1742.26	1757.54	-21.11	1786.17	1755.18	110.28	1785.13	659.41	-268.13	78.28	1254.53	-262.25	84.92	648.36
8.83	1675.83	110.01	48.63	1635.39	104.61	52.35	1443.7	109.1	53.79	1451.58	111.27	115.81	2204.85	-141.04	163.38	2196.58	-144.37	105.81	2015.09	-148.34	49.17	1989.86	-153.14	104.71	1761.07	25.19	1436.7	0	0	0	1898.36	-18.39	1744.12	1903.62	97.32	1741.09	1768.02	-22.91	1784.57	1765.74	108.26	1783.66	659.45	-268.47	77.97	1254.43	-262.33	85	649.82
8.84	1675.79	110.32	48.85	1635.26	104.57	52.16	1444.21	108.92	55.24	1452.76	110.97	117.19	2230.52	-136.66	174.33	2223.13	-142.92	105.79	2043.15	-147.81	51.77	2015.5	-152.16	105.7	1772.87	23.75	1435.24	0	0	0	1908.94	-20.52	1742.75	1913.2	95.04	1740.25	1778.46	-25.01	1782.89	1776.31	106.2	1782.09	659.47	-268.5	77.98	1254.57	-262.35	85.21	649.16
8.85	1675.93	109.98	48.36	1635.92	104.64	52.2	1444.89	108.36	56.83	1453.64	111.02	118.89	2256.71	-134.06	163.12	2246.1	-141.11	105.62	2068.32	-144.54	52.9	2038.02	-150.72	106.74	1783.8	22.15	1433.69	0	0	0	1919.3	-22.75	1741.39	1923.98	92.72	1738.85	1789.1	-27.02	1781.16	1787.19	103.49	1780.49	659.41	-268.39	78.11	1254.71	-262.61	84.96	649.44
8.86	1675.96	110.19	48.61	1635.25	104.96	51.56	1445.56	108.22	58.54	1454.96	111.02	120.69	2275.02	-132.93	167.15	2265.74	-139	105.31	2089.07	-141.57	53.03	2056.16	-149.43	106.8	1795.21	20.29	1431.99	0	0	0	1929.95	-24.92	1739.96	1935.23	90.27	1737.46	1799.62	-29.47	1779.38	1797.63	101.57	1778.68	659.36	-268.42	78.1	1254.1	-262.36	84.98	648.74
8.87	1675.95	109.6	48.1	1635.57	105.51	51.71	1446.12	108.57	60.53	1456.29	111.22	122.56	2290	-132.47	169.8	2282.29	-136.64	104.87	2105.45	-138.55	51.3	2070.93	-147.31	105.13	1806.48	18.14	1430.31	0	0	0	1941.03	-27.1	1738.53	1945.75	88.17	1735.91	1810.54	-31.9	1777.69	1808.36	99.26	1776.95	659.39	-268.15	78.23	1255.01	-262.12	85.2	648.52
8.88	1676.2	110.05	48.7	1635.67	104.53	51.85	1446.92	108.57	62.61	1457.95	111.55	124.66	2299.94	-128.53	168.91	2296.01	-134.08	104.32	2105.45	-138.55	51.3	2082.52	-144.52	102.47	1817.64	15.77	1428.67	0	0	0	1951.69	-29.41	1737.09	1956.07	85.81	1734.54	1821.6	-34.4	1776.14	1819.57	96.1	1775.43	659.38	-268.28	78.14	1255.22	-262.25	85.32	648.69
8.89	1676.05	109.81	48.15	1636.2	105.01	52.43	1447.68	109.13	64.97	1459.27	113.18	127.38	2309.65	-126.48	163.33	2307.14	-131.38	103.67	2105.45	-138.55	51.3	2091.01	-141.67	98.91	1829.22	13.24	1427.14	0	0	0	1962.86	-31.72	1735.69	1965.93	83.35	1733.38	1832.67	-36.93	1774.67	1830.29	93.73	1773.84	659.46	-268.1	78.11	1254.53	-262.13	85.09	649.22
8.9	1676.25	110.24	48.37	1636.36	105.39	51.85	1448.68	109.83	67.46	1461.01	114.63	130.22	2314.35	-120.77	156.03	2315.92	-128.57	102.92	2105.45	-138.55	51.3	2096.48	-139.11	95.76	1840.32	10.74	1425.8	0	0	0	1973.82	-34.15	1734.29	1976.66	80.94	1732.02	1843.6	-39.81	1773.16	1840.95	91.35	1772.27	659.41	-268.18	78.13	1254.81	-262.18	85.15	649.21
8.91	1675.33	110.01	48.3	1636.78	104.99	51.83	1449.75	110.73	70.43	1463.13	116.11	133.14	2315.4	-117.81	167.26	2322.6	-125.72	102.09	2105.45	-138.55	51.3	2112.67	-137.06	94.14	1852.26	8.3	1424.53	0	0	0	1985.15	-36.62	1732.84	1987.19	78.44	1730.7	1854.61	-42.69	1771.63	1851.74	88.5	1770.64	659.34	-267.96	78.22	1255.08	-262.21	85.13	649.6
8.92	1675.62	109.59	48.51	1636.37	105.26	51.87	1451.12	111.64	73.69	1465.32	118.1	136.7	2322.52	-119.36	158.49	2327.44	-122.87	101.18	2105.45	-138.55	51.3	2127.93	-135.11	92.75	1863.6	5.93	1423.37	0	0	0	1995.89	-39.14	1731.51	1997.88	75.73	1729.22	1865.84	-45.44	1770.09	1862.47	85.77	1768.87	659.38	-268.45	78.11	1254.79	-262.07	85.27	649.25
8.93	1675.84	109.66	48.24	1636.32	105.27	51.88	1452.9	112.44	77.5	1468.48	119.31	140.45	2331.21	-122.79	145.03	2330.67	-120.08	100.22	2105.45	-138.55	51.3	2142.3	-133.24	91.59	1875.04	3.43	1422.35	0	0	0	2007.54	-41.59	1730.26	2008.54	73.12	1727.91	1877.29	-48.26	1768.69	1873.61	82.42	1767.43	659.34	-268.45	78.31	1254.2	-262.2	85.07	649.2
8.94	1675.87	109.86	48.94	1637.07	104.83	52.15	1454.98	113.9	82.18	1472.28	121.23	144.97	2340.73	-125.03	130.48	2332.55	-117.4	99.2	2105.45	-138.55	51.3	2155.78	-131.45	90.65	1886.79	0.68	1421.68	0	0	0	2019.17	-44.13	1729.34	2020.51	70.46	1726.73	1888.94	-51.45	1767.9	1884.99	79.38	1766.58	659.33	-268.08	78.17	1254.35	-261.97	85.18	648.61
8.95	1676.1	110.25	48.62	1635.78	106.98	54.63	1457.76	115.22	87.58	1476.62	123.37	150.34	2347.11	-124.82	117.94	2333.32	-114.87	98.14	2105.45	-138.55	51.3	2168.4	-129.76	89.92	1898.04	-2.44	1421.6	0	0	0	2030.87	-46.74	1728.65	2033.45	67.58	1725.59	1900.9	-54.68	1767.74	1896.34	76.66	1766.33	659.4	-268.37	78.03	1254.78	-262.05	85.29	647.68
8.96	1676.49	109.67	48.94	1636.13	106.58	54.48	1461.38	116.18	93.59	1482.5	124.41	155.9	2353.24	-123.39	106.64	2333.24	-112.56	97.05	2105.45	-138.55	51.3	2180.18	-128.14	89.4	1909.34	-5.58	1422.11	0	0	0	2042.66	-49.45	1728.12	2044.67	65.29	1725.04	1913.01	-58.04	1767.97	1907.96	73.45	1766.6	659.33	-268.01	78.08	1254.73	-261.63	85.34	648.24
8.97	1676.42	109.47	49.03	1635.6	106.63	54.57	1466.07	116.71	100.15	1488.59	126.67	162.55	2359.22	-120.97	98.18	2332.53	-110.51	95.95	2105.45	-138.55	51.3	2191.14	-126.6	89.09	1920.78	-8.6	1423.1	0	0	0	2054.4	-52.2	1727.95	2055.54	62.2	1725.08	1925.09	-61.49	1768.57	1919.82	70.05	1767.28	659.38	-267.98	78.13	1254.49	-261.81	84.83	648.18
8.98	1676.41	109.66	49.22	1636.51	106.47	54.9	1471.29	118.29	107.81	1496.25	128.53	169.42	2364.31	-119.77	92.07	2331.47	-108.77	94.84	2105.45	-138.55	51.3	2201.31	-125.14	88.98	1932.19	-11.34	1424.53	0	0	0	2065.88	-54.99	1728.09	2066.23	59.14	1725.92	1937.08	-65.03	1769.44	1931.57	66.8	1768.36	659.38	-267.89	78.15	1257.03	-262.08	81.78	648.27
8.99	1676.23	109.76	49.68	1637.31	106.33	55.49	1478.44	119.06	116.05	1505.79	130.31	176.57	2364.12	-117.51	88.63	2330.28	-107.39	93.73	2105.45	-138.55	51.3	2210.7	-123.76	89.05	1943.38	-13.61	1426.42	0	0	0	2077.13	-57.83	1728.71	2077.41	56.26	1726.82	1949.02	-68.67	1770.63	1943.36	63.4	1769.83	659.38	-268.34	78.11	1258.02	-262.59	80.64	648.44
9	1676.55	109.85	49.72	1637.62	106.36	55.95	1486.81	120.87	125.45	1517.71	131.7	183.57	2365.73	-116.72	87.33	2329.23	-106.43	92.63	2105.45	-138.55	51.3	2219.34	-122.46	89.32	1954.61	-15.68	1428.65	0	0	0	2089.14	-60.58	1729.68	2088.78	53.29	1728.11	1960.99	-72.37	1772.12	1954.97	60.08	1771.56	659.44	-268.3	78.15	1258.04	-262.59	80.75	648.65
9.01	1676.94	110.28	50.53	1638.27	105.11	55.5	1496.8	122.58	135.67	1531.4	133.69	190.85	2367.29	-116.27	86.42	2328.54	-105.93	91.56	2105.45	-138.55	51.3	2227.24	-121.23	89.77	1965.34	-17.61	1431.05	0	0	0	2100.95	-63.2	1730.98	2100.3	50.49	1729.6	1972.94	-76.07	1773.68	1966.59	56.48	1773.34	659.48	-268.5	78.09	1258.12	-263.06	80.61	647.98
9.02	1676.69	109.7	52.67	1637.94	104.78	60.85	1508.43	123.91	146.63	1547.05	134.98	198.12	2366.96	-115.34	85.42	2328.49	-105.95	90.52	2105.45	-138.55	51.3	2234.43	-120.07	90.4	1976.44	-19.43	1433.66	0	0	0	2112.55	-65.75	1732.56	2111.27	48.04	1731.28	1984.82	-79.46	1775.24	1977.87	52.86	1775.1	659.41	-268.63	78.22	1258.36	-263.73	80.3	648.56
9.03	1678.23	110.24	51.98	1640.56	105.06	61.44	1521.01	125.1	158.74	1563.16	136.05	206.19	2379.59	-117.03	59.49	2328.92	-107.34	88.58	2105.45	-138.55	51.3	2240.92	-118.98	91.21	1987.69	-21.03	1436.11	0	0	0	2123.49	-68.3	1734.33	2122.05	45.89	1732.87	1996.26	-83.04	1776.55	1988.9	49.26	1776.7	659.35	-268.39	78.23	1258.33	-263.96	80.41	648.06
9.04	1680.9	110.61	51.55	1645	105.27	63.32	1534.53	125.84	171.62	1579.6	136.69	215.31	2368.93	-115.2	81.66	2329.31	-107.56	88.02	2105.45	-138.55	51.3	2246.75	-117.96	92.18	1998.75	-22.41	1438.37	0	0	0	2134.78	-70.75	1736.06	2132.47	42.9	1735.16	2007.56	-86.48	1777.68	1999.67	45.75	1778.13	659.38	-268.36	78.28	1258.1	-263.01	80.78	648
9.05	1684.08	111.06	51.55	1650.72	105.9	66.14	1549.85	125.52	184.71	1596.76	137.11	224.91	2368.71	-116.1	82.81	2329.53	-107.36	87.46	2105.45	-138.55	51.3	2251.93	-117.01	93.31	2009.51	-23.6	1440.32	0	0	0	2146	-73.29	1737.81	2143.43	40.44	1737.17	2018.68	-89.72	1778.65	2009.9	42.89	1779.48	659.49	-268.42	78.21	1258.04	-262.65	80.67	646.92
9.06	1688.11	112.54	52.2	1657.22	106.39	69.02	1566.21	126	198.3	1615.9	136.5	234.08	2368.29	-116.33	81.66	2329.56	-107.25	86.91	2105.45	-138.55	51.3	2256.48	-116.12	94.61	2020.25	-24.75	1441.83	0	0	0	2157.02	-75.78	1739.55	2154.05	38.49	1738.7	2029.44	-92.85	1779.55	2020.52	39.6	1780.77	659.51	-268.71	78.04	1258.37	-263.88	80.53	647.21
9.07	1691.62	115.98	56.26	1666.38	107.01	73.52	1584.29	125.41	211.45	1635.14	136.57	243.7	2368.8	-116.03	81.15	2329.78	-107.15	86.31	2105.45	-138.55	51.3	2260.42	-115.3	96.05	2030.73	-25.87	1443.04	0	0	0	2168.1	-78.24	1741.14	2163.88	35.82	1741.08	2040.08	-95.61	1780.39	2031.06	36.63	1781.97	659.44	-268.94	78.17	1258.15	-263.06	80.69	648.06
9.08	1698	117.54	55.54	1675.66	108.08	78.29	1603.56	124.04	224.02	1655.63	134.78	252.04	2368.3	-115.59	80.22	2330.49	-106.98	85.81	2105.45	-138.55	51.3	2263.77	-114.54	97.64	2041.65	-26.89	1443.94	0	0	0	2178.64	-80.78	1742.66	2168.02	30.1	1748.16	2050.51	-98.34	1781.06	2041.47	34.14	1782.98	659.39	-268.78	78.23	1258.21	-263.44	80.61	649.49
9.09	1707.66	119.28	54.32	1686.34	108.93	84.51	1625.36	121.31	235.12	1675.8	133.34	260.49	2369.59	-115.56	79.41	2330.47	-106.82	84.71	2105.45	-138.55	51.3	2266.56	-113.85	99.38	2052.68	-27.76	1444.66	0	0	0	2189.21	-83.24	1744.07	2177.54	26.94	1751.01	2060.8	-100.92	1781.67	2052.21	31.52	1783.97	659.4	-268.75	78.35	1258.43	-264.11	80.46	649.27
9.1	1719.1	122.05	56.92	1700.7	110.62	90.75	1645.56	119.23	244.92	1695.99	131.96	268.84	2369.06	-114.83	78.24	2330.56	-106.64	83.85	2105.45	-138.55	51.3	2268.81	-113.21	101.25	2062.95	-28.66	1445.2	0	0	0	2199.82	-85.6	1745.39	2187.67	24.54	1752.69	2071.04	-103.39	1782.18	2062.69	29.41	1784.87	659.44	-268.73	78.2	1258.39	-263.58	80.42	648.2
9.11	1737.5	124.42	65.11	1718.25	112.27	97.8	1665.39	117.19	252.8	1716.18	130.13	276.47	2369.31	-114.83	77.11	2329.17	-106.62	82.57	2105.45	-138.55	51.3	2270.53	-112.62	103.26	2073.59	-29.49	1445.72	0	0	0	2210.31	-87.82	1746.58	2198.2	22.34	1754.23	2071.04	-103.39	1782.18	2073.32	27.4	1785.74	659.44	-268.78	78.18	1258.27	-263.04	80.57	648.8
9.12	1760.78	126.61	72.61	1742.24	113.77	105.16	1686.76	114.36	258.83	1736.37	128.33	283.72	2381.64	-115.16	52.1	2329.1	-106.59	82	2105.45	-138.55	51.3	2271.75	-112.1	105.39	2084.26	-30.16	1446.16	0	0	0	2220.77	-89.87	1747.66	2209.69	20.33	1755.33	2071.04	-103.39	1782.18	2084.06	25.39	1786.51	659.4	-268.67	78.16	1258.3	-263.46	80.4	648.4
9.13	1786.6	128.56	78.3	1766.97	115.28	110.26	1708.39	112.73	263.5	1758.01	125.33	289.53	2382.8	-114.93	49.44	2331.61	-106.27	82.21	2105.45	-138.55	51.3	2272.49	-111.63	107.64	2094.12	-30.76	1446.72	0	0	0	2231.24	-91.76	1748.63	2220.61	18.58	1756.39	2071.04	-103.39	1782.18	2094.78	23.71	1787.25	659.46	-268.6	77.94	1258.17	-263.04	80.61	648.24
9.14	1815.16	129.68	83.45	1794.97	116.1	115.11	1731.28	110.9	266.4	1780.2	123.12	293.93	2368.48	-115.15	72.27	2332.05	-106.34	81.87	2105.45	-138.55	51.3	2272.77	-111.21	110.01	2103.53	-31.31	1447.38	0	0	0	2241.69	-93.39	1749.41	2231.39	16.94	1757.26	2071.04	-103.39	1782.18	2105.51	21.92	1788	659.45	-268.84	78.04	1258.17	-263.4	80.57	648.36
9.15	1844.35	130.09	87.52	1822.66	116.18	118.28	1754.74	109.21	267.56	1803	120.83	296.72	2367.41	-114.65	73.89	2331.98	-106.38	81.41	2105.45	-138.55	51.3	2272.62	-110.84	112.49	2113.14	-31.82	1448.03	0	0	0	2252.29	-94.77	1750.13	2242.17	15.55	1758.03	2071.04	-103.39	1782.18	2115.81	20.96	1788.6	659.41	-268.89	78.18	1258.14	-263.48	80.68	649.08
9.16	1874.08	130.08	90.33	1853.24	116.06	121.26	1778.52	107.88	267.27	1826.44	118.88	297.84	2370.07	-114.62	74.25	2331.8	-106.34	81.02	2105.45	-138.55	51.3	2272.04	-110.52	115.08	2122.2	-32.5	1448.7	0	0	0	2262.69	-95.89	1750.75	2253.03	14.44	1758.68	2071.04	-103.39	1782.18	2126.23	20.02	1789.27	659.43	-268.8	78.35	1258.05	-263.03	80.75	648.7
9.17	1904.44	129.85	92.06	1882.86	115.77	122.51	1802.41	107.04	265.47	1850.26	116.95	297.24	2370.72	-114.88	73.86	2331.98	-106.44	80.75	2105.45	-138.55	51.3	2271.07	-110.25	117.77	2130.92	-33.31	1449.42	0	0	0	2273.59	-96.7	1751.26	2263.23	13.63	1759.42	2071.04	-103.39	1782.18	2136.74	19.14	1789.84	659.44	-268.98	78.19	1258.04	-263.08	80.74	648.66
9.18	1935.74	129.31	92.86	1912.92	114.91	122.61	1827.31	105.39	261.87	1874.17	115.76	295.15	2370.77	-114.82	73.56	2331.91	-106.48	80.53	2105.45	-138.55	51.3	2269.72	-110.02	120.55	2140.33	-34.19	1450.2	0	0	0	2284.13	-97.23	1751.71	2273.39	13.02	1759.98	2071.04	-103.39	1782.18	2147.54	17.86	1790.57	659.4	-268.84	78.18	1258.27	-263.05	80.6	648.63
9.19	1967.67	128.65	92.78	1944.74	114.18	122.26	1853.01	103.52	256.79	1898.45	114.66	291.64	2370.53	-114.37	73.47	2332.4	-106.52	80.43	2105.45	-138.55	51.3	2268.02	-109.84	123.43	2149.66	-35.1	1451.05	0	0	0	2294.61	-97.55	1752.1	2283.15	12.72	1760.46	2071.04	-103.39	1782.18	2158.13	16.9	1791.17	659.45	-268.57	78.29	1258.32	-263.31	80.45	648.25
9.2	2000.52	127.72	91.81	1977.23	113.2	120.9	1878.83	101.97	250.23	1923.22	113.65	286.88	2370.51	-114.48	73.02	2332.5	-106.58	80.07	2105.45	-138.55	51.3	2265.99	-109.7	126.39	2158.85	-36.04	1451.91	0	0	0	2305.15	-97.59	1752.38	2293.32	12.6	1760.76	2071.04	-103.39	1782.18	2168.24	16.24	1791.65	659.36	-268.7	78.25	1258	-262.61	80.79	648.48
9.21	2034.87	126.7	90.7	2010.77	112.19	119.09	1904.94	101.86	242.77	1948.73	112.02	280.7	2370.95	-113.98	72.82	2332.49	-106.65	79.66	2105.45	-138.55	51.3	2263.64	-109.6	129.43	2167.96	-36.91	1452.74	0	0	0	2315.48	-97.45	1752.58	2303.84	12.77	1760.92	2071.04	-103.39	1782.18	2178.74	15.28	1792.2	659.39	-268.4	78.15	1258.06	-262.9	80.75	649.49
9.22	2070.51	125.55	89.41	2045.47	111.09	116.94	1931.68	101.99	234.11	1974.56	111.55	273.56	2371.39	-114.38	72.21	2332.8	-106.76	79.35	2105.45	-138.55	51.3	2261	-109.54	132.55	2176.83	-37.79	1453.44	0	0	0	2325.79	-97.12	1752.73	2314.05	13.04	1761.04	2071.04	-103.39	1782.18	2188.86	14.88	1792.66	659.44	-268.49	77.97	1258.14	-263.37	80.77	649.09
9.23	2107.05	124.28	88.04	2080.38	110.04	114.27	1959.32	102.34	224.21	2000.04	112.11	265.97	2371.19	-114.33	71.44	2332.66	-106.87	78.81	2105.45	-138.55	51.3	2258.1	-109.52	135.74	2186.12	-38.73	1454.13	0	0	0	2335.83	-96.61	1752.86	2323.51	13.52	1761.22	2071.04	-103.39	1782.18	2198.55	15.04	1793.01	659.4	-268.67	78	1258.36	-263.84	80.5	647.99
9.24	2144.65	123.26	86.89	2116.18	109.19	111.47	1987.67	103.55	213.59	2027.05	111.1	256.88	2371.55	-114.89	70.49	2333.31	-106.84	78.6	2105.45	-138.55	51.3	2254.94	-109.54	138.99	2195.46	-39.68	1454.67	0	0	0	2346.08	-95.92	1752.96	2332.36	14.06	1761.47	2071.04	-103.39	1782.18	2208.66	14.76	1793.36	659.41	-268.76	78.09	1258.36	-263.37	80.53	648.3
9.25	2182.74	122.59	85.84	2153.2	108.71	108.97	2016.61	104.15	201.95	2053.64	111.98	247.39	2371.41	-114.62	69.85	2333.41	-106.92	78.09	2105.45	-138.55	51.3	2251.56	-109.59	142.31	2204.41	-40.72	1455.18	0	0	0	2356.14	-95.19	1753.02	2341.65	14.66	1761.52	2071.04	-103.39	1782.18	2218.61	14.44	1793.69	659.44	-268.71	78.04	1258.37	-263.6	80.41	648.57
9.26	2221.47	122.27	85.21	2190.48	108.65	106.62	2046.18	105.62	190.01	2082.01	110.93	236.6	2371.49	-114.58	69.21	2333.55	-107.05	77.71	2105.45	-138.55	51.3	2247.97	-109.67	145.67	2213.59	-41.72	1455.47	0	0	0	2366.28	-94.38	1753.07	2351.36	15.47	1761.48	2071.04	-103.39	1782.18	2228.13	14.71	1793.71	659.53	-269.05	77.85	1258.39	-263.79	80.47	648.7
9.27	2260.66	122.46	85.31	2228.53	108.95	104.76	2077.04	105.94	177.16	2109.51	112.44	226.18	2371.42	-114.64	68.37	2333.71	-107.1	77.27	2105.45	-138.55	51.3	2244.19	-109.78	149.09	2222.75	-42.7	1455.68	0	0	0	2376.22	-93.52	1753.13	2361.24	16.37	1761.37	2071.04	-103.39	1782.18	2237.83	14.63	1793.82	659.53	-268.71	77.92	1258.31	-263.7	80.51	649.2
9.28	2299.25	123.04	85.59	2266.24	109.66	103.09	2108.74	106.69	164.16	2138.02	113.12	215.22	2367.19	-114.49	74.25	2334.38	-107.08	77.08	2105.45	-138.55	51.3	2240.25	-109.92	152.55	2232.11	-43.64	1455.7	0	0	0	2386.1	-92.54	1753.17	2370.59	17.2	1761.4	2071.04	-103.39	1782.18	2246.98	15.21	1793.72	659.47	-268.97	78.1	1258.18	-263.35	80.69	648.46
9.29	2338.16	124.03	86.38	2304.54	110.69	102.06	2140.95	107.43	150.95	2166.38	114.89	204.36	2366.53	-114.48	73.8	2334.6	-107.08	76.76	2105.45	-138.55	51.3	2236.17	-110.1	156.05	2241.1	-44.53	1455.61	0	0	0	2395.94	-91.54	1753.22	2380.02	18.14	1761.3	2071.04	-103.39	1782.18	2256.97	14.59	1793.75	659.48	-268.69	78.14	1258.15	-262.59	80.74	648.03
9.3	2376.3	125.49	87.41	2342.34	112.08	101.31	2173.82	108.24	137.84	2196.44	115.43	193.07	2367.4	-114.38	73.58	2334.73	-107.15	76.37	2105.45	-138.55	51.3	2231.97	-110.29	159.59	2250.06	-45.33	1455.42	0	0	0	2405.7	-90.47	1753.23	2389.29	19.15	1761.29	2071.04	-103.39	1782.18	2266.33	14.78	1793.55	659.4	-268.65	78.26	1258.14	-262.91	80.79	648.28
9.31	2415.11	127.37	89.29	2378.67	113.89	99.82	2207.4	109.4	125.59	2225.97	116.95	182.3	2367.27	-114.26	72.99	2334.98	-107.14	76.09	2105.45	-138.55	51.3	2227.66	-110.51	163.15	2259.03	-45.89	1455.25	0	0	0	2415.54	-89.39	1753.19	2398.53	20.17	1761.17	2071.04	-103.39	1782.18	2275.46	15.32	1793.2	659.5	-268.21	78.09	1258.16	-263.5	80.74	647.81
9.32	2452.84	129.57	91.23	2415.66	115.91	99.48	2241.64	110.07	113.35	2256.46	118.28	171.92	2367.85	-114.08	72.68	2335.52	-107.05	76.01	2105.45	-138.55	51.3	2223.27	-110.76	166.74	2268.28	-46.3	1455.03	0	0	0	2425.25	-88.26	1753.09	2408.15	21.21	1761	2071.04	-103.39	1782.18	2284.86	15.66	1792.8	659.49	-268.58	78.05	1258.37	-263.52	80.6	648.11
9.33	2489.96	131.89	93.67	2452.19	118.13	99.62	2276.32	110.79	101.83	2287.55	118.88	161.3	2368.54	-113.86	72.78	2335.37	-107.07	75.61	2105.45	-138.55	51.3	2218.83	-111.02	170.35	2277.33	-46.65	1454.73	0	0	0	2435.15	-87.06	1752.92	2417.49	22.32	1760.77	2071.04	-103.39	1782.18	2294.44	15.7	1792.43	659.49	-268.89	78.06	1258.35	-262.75	80.66	648.16
9.34	2526.21	134.18	96.57	2488.31	120.36	100.51	2309.76	113.21	91.79	2318.71	119.92	151.53	2371.75	-113.99	65.48	2335.37	-106.95	75.39	2105.45	-138.55	51.3	2214.34	-111.31	173.97	2286.64	-46.78	1454.42	0	0	0	2444.75	-85.9	1752.7	2426.59	23.38	1760.48	2071.04	-103.39	1782.18	2303.68	16.14	1791.94	659.48	-268.44	77.99	1258.18	-263.12	80.77	647.55
9.35	2561.33	136.37	99.79	2523.19	122.48	101.67	2344.46	114.35	81.77	2350.61	119.98	141.61	2372.83	-114	64.36	2335.66	-106.98	75.4	2105.45	-138.55	51.3	2209.84	-111.61	177.6	2295.92	-46.88	1454.02	0	0	0	2454.55	-84.67	1752.35	2435.81	24.56	1760.12	2071.04	-103.39	1782.18	2312.56	17.07	1791.29	659.38	-268.63	78.18	1258.42	-263.68	80.44	648.43
9.36	2596.13	138.35	104.06	2558.23	124.34	104.08	2377.44	117.42	73.38	2381.26	122.07	133.57	2372.36	-113.3	64.69	2335.79	-107.01	75.32	2105.45	-138.55	51.3	2205.35	-111.93	181.23	2305.44	-46.8	1453.58	0	0	0	2463.98	-83.49	1751.99	2445.04	25.7	1759.71	2071.04	-103.39	1782.18	2321.85	17.61	1790.64	659.42	-268.75	78.05	1258.44	-263.88	80.38	649.17
9.37	2630.2	139.94	108.92	2592.22	126.01	106.78	2412.6	118.81	65.35	2412.49	123.83	125.71	2373.24	-112.64	64.7	2336.06	-106.96	75.28	2105.45	-138.55	51.3	2200.88	-112.26	184.86	2314.97	-46.58	1453.18	0	0	0	2473.31	-82.27	1751.55	2454.19	26.88	1759.18	2071.04	-103.39	1782.18	2331.23	18.01	1789.97	659.48	-268.85	77.91	1258.3	-263.4	80.57	648.98
9.38	2664.14	141.2	114.79	2625.92	127.38	110.51	2412.6	118.81	65.35	2412.49	123.83	125.71	2373.33	-113	64.33	2336	-107.05	75.12	2105.45	-138.55	51.3	2196.45	-112.61	188.48	2324.22	-46.3	1452.7	0	0	0	2482.79	-81.04	1751.11	2463.3	28.07	1758.6	2071.04	-103.39	1782.18	2340.41	18.9	1789.24	659.47	-268.84	77.87	1258.25	-263.11	80.62	648.64
9.39	2696.84	142.01	121.06	2659.32	128.46	115.19	2412.6	118.81	65.35	2412.49	123.83	125.71	2372.98	-113.09	64.43	2335.93	-107.12	75	2105.45	-138.55	51.3	2192.1	-112.97	192.09	2333.86	-45.98	1452.16	0	0	0	2492.23	-79.8	1750.65	2472.42	29.25	1758.04	2071.04	-103.39	1782.18	2349.55	19.95	1788.43	659.51	-269.16	77.89	1258.35	-262.89	80.55	648.13
9.4	2728.8	142.61	128.53	2691.28	129.18	120.76	2412.6	118.81	65.35	2412.49	123.83	125.71	2373.9	-113.55	63.75	2335.75	-107.12	74.82	2105.45	-138.55	51.3	2187.83	-113.34	195.69	2343.47	-45.54	1451.56	0	0	0	2501.76	-78.54	1750.18	2481.76	30.48	1757.41	2071.04	-103.39	1782.18	2358.78	20.88	1787.64	659.43	-268.75	78.08	1258.25	-263.1	80.7	647.18
9.41	2759.38	142.99	137.37	2721.95	129.78	127.6	2412.6	118.81	65.35	2412.49	123.83	125.71	2373.53	-113.38	63.6	2336.04	-107.18	74.92	2105.45	-138.55	51.3	2183.67	-113.71	199.26	2353.04	-45.11	1450.9	0	0	0	2511.19	-77.33	1749.7	2490.98	31.66	1756.87	2071.04	-103.39	1782.18	2368.06	21.83	1786.76	659.44	-268.88	77.92	1258.46	-263.14	80.39	647.83
9.42	2787.94	144.79	147.84	2751.16	130.3	136.27	2412.6	118.81	65.35	2412.49	123.83	125.71	2372.89	-113.34	63.23	2336.13	-107.22	74.85	2105.45	-138.55	51.3	2179.65	-114.09	202.8	2362.77	-44.57	1450.17	0	0	0	2520.52	-76.12	1749.3	2500.18	32.9	1756.21	2071.04	-103.39	1782.18	2377.29	22.79	1785.82	659.4	-268.51	78.17	1258.29	-263.7	80.55	649.32
9.43	2814.66	144.98	159.86	2778.46	130.47	146.14	2412.6	118.81	65.35	2412.49	123.83	125.71	2372.96	-112.8	63.5	2336.12	-107.32	74.73	2105.45	-138.55	51.3	2175.77	-114.48	206.31	2372.34	-43.92	1449.33	0	0	0	2529.78	-74.92	1748.87	2509.34	34.11	1755.6	2071.04	-103.39	1782.18	2386.35	23.99	1784.71	659.36	-267.98	78.32	1258.2	-263.96	80.68	648.52
9.44	2839.07	144.03	172.57	2804.22	130.15	157.24	2412.6	118.81	65.35	2412.49	123.83	125.71	2373.6	-113.42	63.31	2336.35	-107.28	74.68	2105.45	-138.55	51.3	2172.07	-114.87	209.79	2382.52	-43.2	1448.42	0	0	0	2538.88	-73.69	1748.51	2518.64	35.37	1755.02	2071.04	-103.39	1782.18	2395.27	25.3	1783.55	659.38	-268.55	78.11	1258.21	-263.51	80.57	649.26
9.45	2861.41	142.37	185.01	2827.6	128.96	168.1	2412.6	118.81	65.35	2412.49	123.83	125.71	2373.22	-112.67	63.32	2336.1	-107.44	74.43	2105.45	-138.55	51.3	2168.56	-115.26	213.22	2392.69	-42.5	1447.37	0	0	0	2548	-72.46	1748.14	2527.9	36.6	1754.41	2071.04	-103.39	1782.18	2404.15	26.83	1782.3	659.35	-268.2	78.4	1258.12	-263.13	80.75	648.22
9.46	2881.07	140.06	195.76	2848.64	127.35	177.94	2412.6	118.81	65.35	2412.49	123.83	125.71	2374.1	-113.77	62.97	2336.65	-107.49	74.65	2105.45	-138.55	51.3	2165.27	-115.65	216.6	2402.72	-41.6	1446.29	0	0	0	2557.2	-71.18	1747.84	2537.06	37.89	1753.84	2071.04	-103.39	1782.18	2413.14	28.45	1781.04	659.37	-268.82	78.12	1258.24	-263.07	80.67	648.63
9.47	2904.49	137.64	207.79	2867.21	125.58	186.36	2412.6	118.81	65.35	2412.49	123.83	125.71	2373.86	-112.99	63.29	2336.48	-107.58	74.44	2105.45	-138.55	51.3	2162.22	-116.04	219.92	2412.95	-40.6	1445.26	0	0	0	2566.4	-69.84	1747.58	2546.46	39.26	1753.32	2071.04	-103.39	1782.18	2422.12	30.09	1779.76	659.51	-268.81	78	1258.08	-262.7	80.87	647.7
9.48	2920.58	134.55	214.84	2882.46	123.81	192.6	2412.6	118.81	65.35	2412.49	123.83	125.71	2373.5	-112.78	63.14	2336.68	-107.6	74.45	2105.45	-138.55	51.3	2159.42	-116.43	223.19	2422.88	-39.55	1444.32	0	0	0	2575.63	-68.51	1747.37	2555.82	40.68	1752.87	2071.04	-103.39	1782.18	2431.01	32.14	1778.45	659.45	-268.66	78.17	1258.34	-263.17	80.62	648.64
9.49	2931.03	131.03	217.5	2894.44	121.61	195.75	2412.6	118.81	65.35	2412.49	123.83	125.71	2373.8	-113.31	62.81	2336.7	-107.65	74.34	2105.45	-138.55	51.3	2156.9	-116.81	226.4	2433.33	-38.39	1443.39	0	0	0	2584.86	-67.11	1747.2	2565.23	42.1	1752.47	2071.04	-103.39	1782.18	2440.24	33.94	1777.3	659.35	-268.52	78.15	1258.56	-263.6	80.39	648.82
9.5	2937.51	127.32	216.35	2903.68	118.66	194.97	2412.6	118.81	65.35	2412.49	123.83	125.71	2374.2	-113.24	62.82	2336.37	-107.69	74.1	2105.45	-138.55	51.3	2154.68	-117.19	229.54	2443.59	-37.14	1442.52	0	0	0	2594.16	-65.64	1747.09	2574.94	43.62	1752.12	2071.04	-103.39	1782.18	2449.43	35.97	1776.21	659.4	-268.44	78.19	1258.36	-263.08	80.54	648.75
9.51	2941.68	123.68	211.99	2911.56	115.29	190.92	2412.6	118.81	65.35	2412.49	123.83	125.71	2374.52	-113.24	62.99	2336.96	-107.76	74.3	2105.45	-138.55	51.3	2152.78	-117.55	232.6	2454.28	-35.78	1441.64	0	0	0	2603.33	-64.11	1747.09	2584.39	45.22	1751.91	2071.04	-103.39	1782.18	2449.43	35.97	1776.21	659.46	-268.46	78.1	1258.2	-263.09	80.62	648.75
9.52	2945.24	120.35	205.01	2917.33	112.08	183.94	2412.6	118.81	65.35	2412.49	123.83	125.71	2374.79	-113.24	63.09	2337.03	-107.81	74.25	2105.45	-138.55	51.3	2151.22	-117.91	235.58	2464.9	-34.44	1440.78	0	0	0	2612.58	-62.5	1747.14	2594.04	46.88	1751.75	2071.04	-103.39	1782.18	2449.43	35.97	1776.21	659.39	-268.54	78.27	1257.94	-262.85	80.94	648.84
9.53	2949.84	117.57	195.99	2921.43	108.87	175.63	2412.6	118.81	65.35	2412.49	123.83	125.71	2374.1	-112.96	62.91	2336.76	-107.84	74.03	2105.45	-138.55	51.3	2150.03	-118.25	238.48	2475.4	-33	1439.93	0	0	0	2622.09	-60.77	1747.21	2603.78	48.72	1751.57	2071.04	-103.39	1782.18	2449.43	35.97	1776.21	659.44	-268.85	78.21	1258.14	-263.12	80.84	648.62
9.54	2957.16	115.6	185.53	2924.82	105.72	167.56	2412.6	118.81	65.35	2412.49	123.83	125.71	2374.16	-113.62	62.53	2337.04	-107.95	74.11	2105.45	-138.55	51.3	2149.21	-118.58	241.29	2485.84	-31.51	1439.11	0	0	0	2631.3	-58.97	1747.33	2613.57	50.6	1751.44	2071.04	-103.39	1782.18	2449.43	35.97	1776.21	659.46	-268.48	78.15	1258.31	-263.5	80.57	648.63
9.55	2963.2	113.2	178.97	2929.72	103.23	161.09	2412.6	118.81	65.35	2412.49	123.83	125.71	2373.31	-112.72	62.87	2337.12	-107.97	74	2105.45	-138.55	51.3	2148.81	-118.9	244	2496.25	-29.9	1438.33	0	0	0	2641.05	-57.01	1747.4	2623.25	52.59	1751.36	2071.04	-103.39	1782.18	2449.43	35.97	1776.21	659.47	-268.78	78.07	1258.27	-263.1	80.64	648.7
9.56	2971.79	111.95	170.92	2936.35	101.91	153.72	2412.6	118.81	65.35	2412.49	123.83	125.71	2373.85	-112.52	63.05	2337.19	-108	73.93	2105.45	-138.55	51.3	2148.83	-119.2	246.62	2506.51	-28.08	1437.65	0	0	0	2650.59	-54.97	1747.5	2633.16	54.73	1751.2	2071.04	-103.39	1782.18	2449.43	35.97	1776.21	659.36	-269.36	78.16	1258.38	-263.66	80.53	648.55
9.57	2980.67	112.49	158.73	2943.52	102.09	144.41	2412.6	118.81	65.35	2412.49	123.83	125.71	2374.52	-113.3	62.46	2337.55	-107.99	73.91	2105.45	-138.55	51.3	2149.3	-119.48	249.13	2516.68	-26.05	1437.12	0	0	0	2660.24	-52.78	1747.65	2643.18	56.95	1751.12	2071.04	-103.39	1782.18	2449.43	35.97	1776.21	659.38	-268.54	78.23	1258.27	-263.53	80.61	648.39
9.58	2986.96	112.91	145.56	2949.28	102.48	133.89	2412.6	118.81	65.35	2412.49	123.83	125.71	2374.43	-113.44	62.62	2337.45	-107.97	73.69	2105.45	-138.55	51.3	2150.23	-119.74	251.53	2526.64	-24.02	1436.93	0	0	0	2670.13	-50.5	1747.93	2653.39	59.31	1751.06	2071.04	-103.39	1782.18	2449.43	35.97	1776.21	659.43	-268.11	78.04	1258.13	-263.63	80.72	649.12
9.59	2992.55	113.8	133.86	2954.53	103.33	124.37	2412.6	118.81	65.35	2412.49	123.83	125.71	2374.81	-113.27	62.7	2337.68	-107.95	73.68	2105.45	-138.55	51.3	2151.66	-119.98	253.81	2536.82	-22	1437.16	0	0	0	2680.06	-48.12	1748.19	2663.58	61.7	1751.14	2071.04	-103.39	1782.18	2449.43	35.97	1776.21	659.45	-268.34	78.29	1258.2	-263.57	80.64	648.8
9.6	2997.76	113.3	121.77	2959.6	103.83	116.09	2412.6	118.81	65.35	2412.49	123.83	125.71	2374.06	-112.79	62.71	2338.04	-107.88	73.74	2105.45	-138.55	51.3	2153.59	-120.19	255.98	2547.54	-19.98	1437.74	0	0	0	2690.02	-45.7	1748.48	2674.01	64.2	1751.18	2071.04	-103.39	1782.18	2449.43	35.97	1776.21	659.43	-268.49	78.2	1258.26	-263.19	80.58	647.47
9.61	3004.67	111.5	112.46	2963.81	102.49	109.95	2412.6	118.81	65.35	2412.49	123.83	125.71	2374.8	-112.82	62.78	2338.08	-107.74	73.63	2105.45	-138.55	51.3	2156.06	-120.38	258.01	2558.14	-18.01	1438.55	0	0	0	2699.73	-43.15	1748.91	2684.15	66.78	1751.3	2071.04	-103.39	1782.18	2449.43	35.97	1776.21	659.41	-268.4	77.94	1258.42	-263.43	80.39	647.97
9.62	3007.54	109.45	106.49	2965.49	100.65	104.41	2412.6	118.81	65.35	2412.49	123.83	125.71	2375.23	-113.21	62.78	2338.38	-107.65	73.72	2105.45	-138.55	51.3	2159.08	-120.55	259.92	2568.55	-16.14	1439.6	0	0	0	2709.58	-40.56	1749.51	2694.35	69.41	1751.56	2071.04	-103.39	1782.18	2449.43	35.97	1776.21	659.38	-268.68	78.05	1258.2	-263.02	80.68	648.11
9.63	3008.41	107.06	102.36	2966.53	98.48	100.55	2412.6	118.81	65.35	2412.49	123.83	125.71	2374.88	-112.9	62.76	2338.31	-107.8	73.7	2105.45	-138.55	51.3	2162.68	-120.68	261.69	2579.12	-14.38	1440.86	0	0	0	2719.61	-37.84	1750.33	2704.17	72.18	1752.3	2071.04	-103.39	1782.18	2449.43	35.97	1776.21	659.44	-269.05	78.03	1258.25	-262.94	80.68	648.3
9.64	3009.22	106.54	99.91	2967.23	97.86	98.58	2412.6	118.81	65.35	2412.49	123.83	125.71	2374.91	-112.59	62.82	2338.54	-107.72	73.83	2105.45	-138.55	51.3	2166.87	-120.79	263.32	2589.38	-12.82	1442.43	0	0	0	2729.5	-35.03	1751.46	2713.9	74.98	1753.26	2071.04	-103.39	1782.18	2449.43	35.97	1776.21	659.42	-268.92	78.01	1258.28	-263.45	80.62	648.12
9.65	3009.33	106.51	98.79	2967.45	97.92	97.39	2412.6	118.81	65.35	2412.49	123.83	125.71	2375.15	-113.26	62.43	2339.49	-107.63	74.33	2105.45	-138.55	51.3	2171.67	-120.86	264.81	2599.9	-11.26	1444.21	0	0	0	2739.4	-32.14	1752.87	2723.87	77.94	1754.38	2071.04	-103.39	1782.18	2449.43	35.97	1776.21	659.4	-268.9	77.92	1258.46	-264.14	80.28	648.06
9.66	3009.45	106.52	98.3	2967.86	97.99	96.85	2412.6	118.81	65.35	2412.49	123.83	125.71	2375.46	-113.42	62.49	2339.89	-107.64	74.53	2105.45	-138.55	51.3	2177.11	-120.9	266.14	2610.22	-9.72	1446.16	0	0	0	2749.48	-29.18	1754.54	2733.94	80.94	1755.75	2071.04	-103.39	1782.18	2449.43	35.97	1776.21	659.37	-268.81	78.08	1258.18	-263.67	80.61	648.38
9.67	3009.12	106.52	97.8	2968.67	98.05	96.79	2412.6	118.81	65.35	2412.49	123.83	125.71	2375.64	-112.87	62.86	2340.79	-107.46	75.01	2105.45	-138.55	51.3	2183.21	-120.91	267.32	2620.11	-8.18	1448.15	0	0	0	2759.24	-26.15	1756.54	2744.19	83.98	1757.3	2071.04	-103.39	1782.18	2449.43	35.97	1776.21	659.41	-269.2	78.04	1258.26	-263.19	80.59	647.92
9.68	3009.68	106.57	98	2967.91	98.03	96.07	2412.6	118.81	65.35	2412.49	123.83	125.71	2376.57	-112.6	63.47	2341.92	-107.19	75.58	2105.45	-138.55	51.3	2189.99	-120.88	268.33	2629.9	-6.62	1450.15	0	0	0	2769.09	-23.01	1758.73	2753.78	87.12	1759.2	2071.04	-103.39	1782.18	2449.43	35.97	1776.21	659.37	-268.89	77.97	1258.23	-262.86	80.7	648.15
9.69	3009.63	106.57	97.89	2967.73	98.06	95.84	2412.6	118.81	65.35	2412.49	123.83	125.71	2376.73	-113.15	63.45	2343.66	-106.72	76.26	2105.45	-138.55	51.3	2197.47	-120.81	269.18	2639.92	-5.09	1452.16	0	0	0	2779	-19.82	1761.1	2763.67	90.28	1761.14	2071.04	-103.39	1782.18	2449.43	35.97	1776.21	659.4	-269.07	78.19	1258.3	-263.01	80.66	648.96
9.7	3009.6	106.45	97.52	2967.47	97.99	95.27	2412.6	118.81	65.35	2412.49	123.83	125.71	2377.19	-112.9	63.85	2344.97	-106.3	76.59	2105.45	-138.55	51.3	2205.67	-120.71	269.86	2649.82	-3.5	1454.11	0	0	0	2788.44	-16.63	1763.63	2773.66	93.47	1763.05	2071.04	-103.39	1782.18	2449.43	35.97	1776.21	659.47	-269.25	78.2	1258.46	-263.9	80.33	648.81
9.71	3009.84	106.3	96.95	2967.87	97.81	94.88	2412.6	118.81	65.35	2412.49	123.83	125.71	2376.35	-112.33	64.02	2346.5	-105.87	76.94	2105.45	-138.55	51.3	2214.62	-120.56	270.36	2659.51	-1.88	1455.94	0	0	0	2798.13	-13.46	1766.22	2783.24	96.67	1765.1	2071.04	-103.39	1782.18	2449.43	35.97	1776.21	659.4	-268.49	78.34	1258.24	-263.39	80.62	647.96
9.72	3010.1	106.1	96.13	2968.04	97.64	94.15	2412.6	118.81	65.35	2412.49	123.83	125.71	2378.07	-113.35	63.68	2348.7	-105.63	77.4	2105.45	-138.55	51.3	2224.32	-120.37	270.67	2669.12	-0.26	1457.56	0	0	0	2807.21	-10.27	1768.85	2792.35	99.8	1767.24	2071.04	-103.39	1782.18	2449.43	35.97	1776.21	659.34	-268.73	78.26	1258.13	-263.27	80.69	647.69
9.73	3010.44	105.89	95.31	2968.34	97.43	93.47	2412.6	118.81	65.35	2412.49	123.83	125.71	2379.21	-113.54	63.67	2351.36	-105.55	78.02	2105.45	-138.55	51.3	2234.82	-120.13	270.8	2678.69	1.35	1458.96	0	0	0	2816.2	-7.16	1771.45	2801.1	102.89	1769.36	2071.04	-103.39	1782.18	2449.43	35.97	1776.21	659.5	-268.7	78.06	1258.1	-263.09	80.84	647.9
9.74	3010.96	105.69	94.59	2968.87	97.25	92.92	2412.6	118.81	65.35	2412.49	123.83	125.71	2380.85	-114.02	63.59	2353.86	-105.8	78.69	2105.45	-138.55	51.3	2246.12	-119.85	270.74	2688.35	2.95	1460.15	0	0	0	2825.14	-4.01	1773.98	2809.31	105.96	1771.5	2071.04	-103.39	1782.18	2449.43	35.97	1776.21	659.42	-268.8	78.07	1258.04	-263.24	80.9	648.67
9.75	3011.09	105.48	93.76	2969.33	97.08	92.44	2412.6	118.81	65.35	2412.49	123.83	125.71	2382.75	-114.78	64.18	2356.05	-106.37	79.62	2105.45	-138.55	51.3	2258.24	-119.52	270.48	2698.02	4.51	1461.08	0	0	0	2833.69	-0.94	1776.48	2817.72	109	1773.48	2071.04	-103.39	1782.18	2449.43	35.97	1776.21	659.42	-268.56	77.95	1258.26	-263.87	80.56	649.84
9.76	3011.35	105.3	93.18	2969.57	96.91	91.95	2412.6	118.81	65.35	2412.49	123.83	125.71	2386.6	-116.35	64.67	2361.41	-106.93	82.95	2105.45	-138.55	51.3	2271.21	-119.14	270.01	2707.34	6.06	1461.74	0	0	0	2842.13	2.13	1778.86	2825.7	111.92	1775.41	2071.04	-103.39	1782.18	2449.43	35.97	1776.21	659.41	-268.93	77.98	1258.3	-263.14	80.51	649.04
9.77	3011.59	105.15	92.66	2969.94	96.84	91.58	2412.6	118.81	65.35	2412.49	123.83	125.71	2392.74	-118.71	65.89	2368.6	-107.97	86.95	2105.45	-138.55	51.3	2285.06	-118.7	269.34	2716.49	7.64	1462.24	0	0	0	2850.49	5.08	1781.11	2833.47	114.73	1777.24	2071.04	-103.39	1782.18	2449.43	35.97	1776.21	659.46	-268.75	77.98	1258.22	-263.51	80.68	649.6
9.78	3011.67	105.02	92.2	2970.08	96.78	91.12	2412.6	118.81	65.35	2412.49	123.83	125.71	2401.75	-120.65	69.64	2380.3	-109.38	93.25	2105.45	-138.55	51.3	2299.79	-118.22	268.45	2725.51	9.18	1462.5	0	0	0	2858.59	7.89	1783.16	2840.9	117.41	1778.98	2071.04	-103.39	1782.18	2449.43	35.97	1776.21	659.45	-268.64	78.13	1258.27	-263.4	80.56	648.78
9.79	3011.74	104.93	91.82	2970.14	96.73	90.72	2412.6	118.81	65.35	2412.49	123.83	125.71	2420.44	-122.45	79.13	2393.62	-111.16	99.67	2105.45	-138.55	51.3	2315.43	-117.68	267.35	2734.42	10.61	1462.68	0	0	0	2866.78	10.62	1785.04	2848.55	120.05	1780.52	2071.04	-103.39	1782.18	2449.43	35.97	1776.21	659.48	-268.32	78.3	1258.08	-263.81	80.73	648.75
9.8	3011.81	104.87	91.49	2970.43	96.71	90.58	2412.6	118.81	65.35	2412.49	123.83	125.71	2436.71	-124.5	85.76	2408.09	-113.2	105.32	2105.45	-138.55	51.3	2332.01	-117.08	266.02	2743.14	11.96	1462.85	0	0	0	2874.53	13.16	1786.79	2855.79	122.57	1781.98	2071.04	-103.39	1782.18	2449.43	35.97	1776.21	659.44	-268.63	78.18	1258.14	-263.37	80.67	649.07
9.81	3011.9	104.82	91.28	2970.54	96.74	90.38	2412.6	118.81	65.35	2412.49	123.83	125.71	2451.26	-127.11	90.42	2424.49	-115.34	110.57	2105.45	-138.55	51.3	2349.54	-116.43	264.47	2751.5	13.19	1463.06	0	0	0	2881.88	15.59	1788.5	2862.79	124.9	1783.36	2071.04	-103.39	1782.18	2449.43	35.97	1776.21	659.44	-268.65	78.1	1258.09	-263.43	80.76	648.5
9.82	3011.9	104.82	91.06	2970.7	96.75	90.23	2412.6	118.81	65.35	2412.49	123.83	125.71	2468.53	-129.95	94.67	2441.79	-117.49	115.01	2105.45	-138.55	51.3	2368.04	-115.72	262.68	2759.65	14.31	1463.35	0	0	0	2889.36	17.88	1790.13	2870.12	127.09	1784.56	2071.04	-103.39	1782.18	2449.43	35.97	1776.21	659.39	-268.29	78.13	1258.33	-263.25	80.59	648
9.83	3011.92	104.81	90.88	2970.71	96.76	90.1	2412.6	118.81	65.35	2412.49	123.83	125.71	2486.18	-132.65	97.9	2460.16	-119.48	118.69	2105.45	-138.55	51.3	2387.54	-114.94	260.65	2767.45	15.43	1463.83	0	0	0	2896.78	20.02	1791.68	2877.02	129.04	1785.78	2071.04	-103.39	1782.18	2449.43	35.97	1776.21	659.35	-268.54	78.18	1258.3	-264.21	80.46	648.84
9.84	3012.01	104.81	90.78	2970.7	96.81	89.94	2412.6	118.81	65.35	2412.49	123.83	125.71	2504.38	-135.09	101.1	2479.1	-121.56	121.54	2105.45	-138.55	51.3	2408.05	-114.11	258.38	2774.87	16.5	1464.49	0	0	0	2903.92	21.93	1793.11	2883.92	130.82	1786.92	2071.04	-103.39	1782.18	2449.43	35.97	1776.21	659.41	-268.79	78.16	1258.33	-263.27	80.53	648.29
9.85	3012.24	104.87	90.76	2970.95	96.86	89.97	2412.6	118.81	65.35	2412.49	123.83	125.71	2524.24	-137.12	103.52	2498.72	-123.51	123.46	2105.45	-138.55	51.3	2427.86	-115.03	258.42	2782.09	17.63	1465.24	0	0	0	2911.14	23.65	1794.48	2890.77	132.45	1788.11	2071.04	-103.39	1782.18	2449.43	35.97	1776.21	659.42	-268.82	78.14	1258.22	-262.89	80.65	649.13
9.86	3012.17	104.87	90.56	2970.98	96.9	89.89	2412.6	118.81	65.35	2412.49	123.83	125.71	2542.13	-139.74	109.81	2518.86	-125.5	124.48	2105.45	-138.55	51.3	2443.72	-111.03	258.69	2789.04	18.76	1465.93	0	0	0	2918.37	25.18	1795.86	2897.47	133.87	1789.46	2071.04	-103.39	1782.18	2449.43	35.97	1776.21	659.34	-268.47	78.18	1258.26	-263.23	80.61	649.19
9.87	3012.4	104.9	90.6	2971.05	96.93	89.83	2412.6	118.81	65.35	2412.49	123.83	125.71	2562.46	-142.18	110.59	2539.61	-127.47	124.72	2105.45	-138.55	51.3	2462.83	-109.5	257.08	2795.94	19.91	1466.58	0	0	0	2925.52	26.54	1797.31	2903.83	135.18	1790.95	2071.04	-103.39	1782.18	2449.43	35.97	1776.21	659.3	-268.1	78.35	1258.11	-263.66	80.74	648.37
9.88	3012.36	104.94	90.42	2970.98	97.01	89.73	2412.6	118.81	65.35	2412.49	123.83	125.71	2583.6	-144.74	110.04	2561.43	-129.49	124.29	2105.45	-138.55	51.3	2481.24	-108.73	255.05	2802.54	21.01	1467.16	0	0	0	2932.45	27.74	1798.91	2910.19	136.39	1792.56	2071.04	-103.39	1782.18	2449.43	35.97	1776.21	659.33	-268.2	78.31	1258.14	-263.36	80.58	648.54
9.89	3012.52	104.98	90.43	2971	97.07	89.66	2412.6	118.81	65.35	2412.49	123.83	125.71	2606.37	-147.25	109.43	2584.01	-131.6	123.25	2105.45	-138.55	51.3	2503.03	-110.2	251.08	2809.25	22	1467.71	0	0	0	2939.48	28.84	1800.63	2917.16	137.46	1794.17	2071.04	-103.39	1782.18	2449.43	35.97	1776.21	659.48	-268.68	78.12	1258.27	-263.7	80.45	648.65
9.9	3012.52	105	90.35	2971.07	97.14	89.66	2412.6	118.81	65.35	2412.49	123.83	125.71	2629.7	-149.74	108.31	2607.59	-133.81	121.79	2105.45	-138.55	51.3	2521.98	-109.35	247.43	2815.84	22.94	1468.27	0	0	0	2946.09	29.8	1802.4	2924.06	138.38	1795.89	2071.04	-103.39	1782.18	2449.43	35.97	1776.21	659.45	-268.47	78.14	1257.96	-263	80.79	648.44
9.91	3012.48	105.06	90.25	2971.01	97.17	89.56	2412.6	118.81	65.35	2412.49	123.83	125.71	2654.84	-152.4	107.35	2631.87	-136.27	119.87	2105.45	-138.55	51.3	2539.66	-106.09	243.51	2822.59	23.78	1468.81	0	0	0	2952.85	30.66	1804.18	2930.8	139.22	1797.64	2071.04	-103.39	1782.18	2449.43	35.97	1776.21	659.5	-268.61	78.07	1257.99	-262.82	80.82	648.65
9.92	3012.48	105.11	90.16	2971.11	97.29	89.59	2412.6	118.81	65.35	2412.49	123.83	125.71	2680.36	-155.38	105.99	2657.45	-138.98	118.07	2105.45	-138.55	51.3	2561.79	-107.46	237.85	2829.52	24.68	1469.36	0	0	0	2959.79	31.44	1805.91	2937.6	140	1799.46	2071.04	-103.39	1782.18	2449.43	35.97	1776.21	659.54	-268.87	77.9	1258.01	-262.81	80.9	647.23
9.93	3012.49	105.19	90.08	2970.99	97.33	89.44	2412.6	118.81	65.35	2412.49	123.83	125.71	2707.08	-158.71	104.87	2683.59	-142.04	116.1	2105.45	-138.55	51.3	2583.5	-109.34	230.9	2836.79	25.61	1469.89	0	0	0	2966.36	32.13	1807.66	2943.93	140.66	1801.39	2071.04	-103.39	1782.18	2449.43	35.97	1776.21	659.48	-268.95	77.92	1257.97	-262.61	81.02	646.83
9.94	3012.49	105.24	89.97	2971.08	97.43	89.45	2412.6	118.81	65.35	2412.49	123.83	125.71	2734.04	-162.54	103.72	2710.45	-145.6	114.22	2105.45	-138.55	51.3	2606.44	-110.91	223.9	2844.13	26.62	1470.42	0	0	0	2972.97	32.73	1809.41	2950.26	141.21	1803.27	2071.04	-103.39	1782.18	2449.43	35.97	1776.21	659.42	-268.96	78.24	1258.26	-263.05	80.72	647.93
9.95	3012.4	105.28	89.82	2971.19	97.48	89.51	2412.6	118.81	65.35	2412.49	123.83	125.71	2762.04	-166.61	103.01	2738.11	-149.46	112.53	2105.45	-138.55	51.3	2606.44	-110.91	223.9	2851.45	27.73	1470.9	0	0	0	2979.54	33.25	1811.15	2956.58	141.68	1805.1	2071.04	-103.39	1782.18	2449.43	35.97	1776.21	659.43	-268.75	78.2	1258.27	-263.85	80.66	648.79
9.96	3012.4	105.32	89.74	2971.25	97.59	89.54	2412.6	118.81	65.35	2412.49	123.83	125.71	2791.37	-170.81	102.99	2766.83	-153.59	111.33	2105.45	-138.55	51.3	2606.44	-110.91	223.9	2858.88	28.86	1471.32	0	0	0	2985.96	33.7	1812.81	2962.93	142.07	1806.81	2071.04	-103.39	1782.18	2449.43	35.97	1776.21	659.48	-268.8	78.08	1258.39	-263.98	80.35	649.42
9.97	3012.57	105.38	89.79	2971.44	97.64	89.61	2412.6	118.81	65.35	2412.49	123.83	125.71	2820.57	-175.34	102.93	2795.45	-158.01	109.96	2105.45	-138.55	51.3	2606.44	-110.91	223.9	2866.49	29.85	1471.68	0	0	0	2992.33	34.11	1814.39	2969.11	142.37	1808.53	2071.04	-103.39	1782.18	2449.43	35.97	1776.21	659.48	-268.68	77.95	1258.4	-263.59	80.41	649.35
9.98	3012.49	105.41	89.69	2971.39	97.68	89.6	2412.6	118.81	65.35	2412.49	123.83	125.71	2850.33	-180.01	103.28	2824.96	-162.59	109.07	2105.45	-138.55	51.3	2606.44	-110.91	223.9	2874.1	30.64	1472.01	0	0	0	2999.1	34.52	1815.84	2975.19	142.65	1810.25	2071.04	-103.39	1782.18	2449.43	35.97	1776.21	659.45	-268.59	78.18	1258.17	-263.63	80.66	648.81
9.99	3012.5	105.49	89.62	2971.51	97.77	89.65	2412.6	118.81	65.35	2412.49	123.83	125.71	2879.93	-184.95	103.59	2854.32	-167.23	108.17	2105.45	-138.55	51.3	2606.44	-110.91	223.9	2881.84	31.24	1472.27	0	0	0	3005.68	34.92	1817.23	2981.01	142.9	1811.94	2071.04	-103.39	1782.18	2449.43	35.97	1776.21	659.4	-268.78	78.28	1258.15	-263.74	80.64	648.85
10	3012.52	105.52	89.58	2971.31	97.81	89.55	2412.6	118.81	65.35	2412.49	123.83	125.71	2909.52	-190.15	104	2884.18	-172.03	107.66	2105.45	-138.55	51.3	2606.44	-110.91	223.9	2889.49	31.63	1472.47	0	0	0	3012.1	35.32	1818.56	2986.94	143.18	1813.54	2071.04	-103.39	1782.18	2449.43	35.97	1776.21	659.31	-268.54	78.43	1258.28	-263.29	80.58	650.34
10.01	3012.47	105.53	89.52	2971.47	97.88	89.61	2412.6	118.81	65.35	2412.49	123.83	125.71	2939.32	-195.63	105	2913.44	-177.04	107.05	2105.45	-138.55	51.3	2606.44	-110.91	223.9	2897.29	31.91	1472.63	0	0	0	3018.73	35.79	1819.78	2992.67	143.47	1815.12	2071.04	-103.39	1782.18	2449.43	35.97	1776.21	659.3	-268.63	78.31	1258.3	-263.52	80.46	648.99
10.02	3012.52	105.54	89.53	2971.56	97.95	89.63	2412.6	118.81	65.35	2412.49	123.83	125.71	2968.88	-201.31	106.03	2943.08	-182.04	107	2105.45	-138.55	51.3	2606.44	-110.91	223.9	2905.19	32.11	1472.73	0	0	0	3025.41	36.31	1820.92	2998.65	143.71	1816.55	2071.04	-103.39	1782.18	2449.43	35.97	1776.21	659.4	-268.85	78.06	1258.43	-264.11	80.34	648.14
10.03	3012.55	105.51	89.52	2971.74	98.01	89.69	2412.6	118.81	65.35	2412.49	123.83	125.71	2997.45	-207	106.63	2972.57	-186.98	107.2	2105.45	-138.55	51.3	2606.44	-110.91	223.9	2912.95	32.2	1472.82	0	0	0	3031.89	36.87	1821.97	3004.1	144.02	1818.01	2071.04	-103.39	1782.18	2449.43	35.97	1776.21	659.39	-269.06	78	1258.49	-263.89	80.31	649.09
10.04	3012.59	105.52	89.53	2971.71	98.09	89.65	2412.6	118.81	65.35	2412.49	123.83	125.71	3027.46	-212.12	108.58	3001.24	-191.97	107.1	2105.45	-138.55	51.3	2606.44	-110.91	223.9	2920.65	32.22	1472.84	0	0	0	3038.58	37.47	1822.91	3009.39	144.28	1819.38	2071.04	-103.39	1782.18	2449.43	35.97	1776.21	659.33	-268.32	78.11	1258.11	-262.89	80.77	648.65
10.05	3012.67	105.52	89.59	2971.86	98.11	89.72	2412.6	118.81	65.35	2412.49	123.83	125.71	3056.82	-216.57	110.45	3031.26	-196.52	108.32	2105.45	-138.55	51.3	2606.44	-110.91	223.9	2928.36	32.11	1472.85	0	0	0	3045.49	38.14	1823.77	3014.71	144.53	1820.63	2071.04	-103.39	1782.18	2449.43	35.97	1776.21	659.45	-268.56	78.14	1258.29	-263.36	80.53	647.74
10.06	3012.84	105.52	89.69	2971.91	98.23	89.75	2412.6	118.81	65.35	2412.49	123.83	125.71	3087.11	-220.32	113.29	3060.86	-200.71	109.74	2105.45	-138.55	51.3	2606.44	-110.91	223.9	2936.14	31.8	1472.77	0	0	0	3052.28	38.83	1824.57	3019.85	144.78	1821.91	2071.04	-103.39	1782.18	2449.43	35.97	1776.21	659.34	-268.51	78.3	1258.17	-263.36	80.77	648.25
10.07	3012.76	105.53	89.63	2971.82	98.34	89.65	2412.6	118.81	65.35	2412.49	123.83	125.71	3116.28	-223.89	115.65	3090.42	-204.53	111.44	2105.45	-138.55	51.3	2606.44	-110.91	223.9	2944.08	31.28	1472.67	0	0	0	3058.97	39.51	1825.33	3024.92	144.97	1823.06	2071.04	-103.39	1782.18	2449.43	35.97	1776.21	659.37	-268.54	78.28	1258.22	-263.55	80.64	648.13
10.08	3012.75	105.55	89.59	2971.73	98.36	89.5	2412.6	118.81	65.35	2412.49	123.83	125.71	3145.02	-226.9	118.33	3119.47	-208.05	113.21	2105.45	-138.55	51.3	2606.44	-110.91	223.9	2952.05	30.54	1472.58	0	0	0	3065.99	40.18	1826.03	3029.87	145.1	1824.25	2071.04	-103.39	1782.18	2449.43	35.97	1776.21	659.4	-268.5	78.27	1258.13	-263.44	80.7	648.64
10.09	3012.73	105.58	89.53	2972.04	98.43	89.64	2412.6	118.81	65.35	2412.49	123.83	125.71	3174.07	-229.57	121.59	3148.62	-211.07	115.64	2105.45	-138.55	51.3	2606.44	-110.91	223.9	2960.09	29.72	1472.46	0	0	0	3072.85	40.75	1826.68	3034.74	145.07	1825.38	2071.04	-103.39	1782.18	2449.43	35.97	1776.21	659.45	-268.92	78.15	1258.12	-263.27	80.75	649.62
10.1	3012.72	105.62	89.43	2972.12	98.58	89.56	2412.6	118.81	65.35	2412.49	123.83	125.71	3202.36	-231.98	124.31	3176.86	-214.2	117.77	2105.45	-138.55	51.3	2606.44	-110.91	223.9	2968	28.84	1472.33	0	0	0	3079.63	41.21	1827.31	3039.94	144.95	1826.43	2071.04	-103.39	1782.18	2449.43	35.97	1776.21	659.43	-268.86	77.99	1258.05	-262.69	80.88	648.32
10.11	3012.84	105.64	89.43	2972.15	98.66	89.47	2412.6	118.81	65.35	2412.49	123.83	125.71	3231.11	-234.19	128.57	3204.93	-216.9	120.42	2105.45	-138.55	51.3	2606.44	-110.91	223.9	2976.61	28.21	1472.18	0	0	0	3086.48	41.56	1827.88	3045.22	144.75	1827.3	2071.04	-103.39	1782.18	2449.43	35.97	1776.21	659.44	-268.57	77.98	1258.08	-263.25	80.71	648.46
10.12	3012.75	105.69	89.26	2972.07	98.77	89.29	2412.6	118.81	65.35	2412.49	123.83	125.71	3231.11	-234.19	128.57	3204.93	-216.9	120.42	2105.45	-138.55	51.3	2606.44	-110.91	223.9	2984.93	27.53	1471.91	0	0	0	3093.12	41.74	1828.44	3050.17	144.32	1828.27	2071.04	-103.39	1782.18	2449.43	35.97	1776.21	659.42	-268.58	78.3	1258.28	-263.59	80.41	648.35
10.13	3012.91	105.76	89.26	2972.18	98.93	89.31	2412.6	118.81	65.35	2412.49	123.83	125.71	3231.11	-234.19	128.57	3204.93	-216.9	120.42	2105.45	-138.55	51.3	2606.44	-110.91	223.9	2992.99	26.79	1471.53	0	0	0	3099.55	41.77	1828.96	3055.62	143.79	1829.04	2071.04	-103.39	1782.18	2449.43	35.97	1776.21	659.43	-268.5	78.24	1258.24	-263.42	80.6	647.85
10.14	3012.94	105.82	89.19	2972.2	99.05	89.17	2412.6	118.81	65.35	2412.49	123.83	125.71	3231.11	-234.19	128.57	3204.93	-216.9	120.42	2105.45	-138.55	51.3	2606.44	-110.91	223.9	3000.82	25.96	1471.06	0	0	0	3106.05	41.67	1829.42	3060.92	143.13	1829.78	2071.04	-103.39	1782.18	2449.43	35.97	1776.21	659.42	-268.26	78.11	1258.42	-263.8	80.43	648.7
10.15	3012.89	105.82	89.09	2972.31	99.2	89.12	2412.6	118.81	65.35	2412.49	123.83	125.71	3231.11	-234.19	128.57	3204.93	-216.9	120.42	2105.45	-138.55	51.3	2606.44	-110.91	223.9	3008.46	25.05	1470.51	0	0	0	3112.73	41.44	1829.81	3066.31	142.28	1830.38	2071.04	-103.39	1782.18	2449.43	35.97	1776.21	659.51	-268.84	77.96	1258.27	-263.62	80.49	649.08
10.16	3012.92	105.9	89.05	2972.3	99.33	89.02	2412.6	118.81	65.35	2412.49	123.83	125.71	3231.11	-234.19	128.57	3204.93	-216.9	120.42	2105.45	-138.55	51.3	2606.44	-110.91	223.9	3015.93	24.04	1469.88	0	0	0	3119.18	41.07	1830.17	3071.58	141.3	1830.9	2071.04	-103.39	1782.18	2449.43	35.97	1776.21	659.46	-268.66	78.03	1258.38	-263.3	80.37	649.33
10.17	3012.89	105.97	88.98	2972.47	99.51	88.97	2412.6	118.81	65.35	2412.49	123.83	125.71	3231.11	-234.19	128.57	3204.93	-216.9	120.42	2105.45	-138.55	51.3	2606.44	-110.91	223.9	3023.28	22.92	1469.21	0	0	0	3125.71	40.54	1830.44	3077.1	140.2	1831.27	2071.04	-103.39	1782.18	2449.43	35.97	1776.21	659.42	-268.47	78.22	1258.28	-263.39	80.53	649.3
10.18	3012.99	106.03	88.99	2972.63	99.69	88.95	2412.6	118.81	65.35	2412.49	123.83	125.71	3231.11	-234.19	128.57	3204.93	-216.9	120.42	2105.45	-138.55	51.3	2606.44	-110.91	223.9	3030.52	21.68	1468.49	0	0	0	3132.59	39.93	1830.6	3082.55	138.93	1831.53	2071.04	-103.39	1782.18	2449.43	35.97	1776.21	659.5	-268.74	78.1	1258.2	-263.19	80.66	648.41
10.19	3012.88	106.07	88.88	2972.73	99.84	88.88	2412.6	118.81	65.35	2412.49	123.83	125.71	3231.11	-234.19	128.57	3204.93	-216.9	120.42	2105.45	-138.55	51.3	2606.44	-110.91	223.9	3037.7	20.3	1467.75	0	0	0	3139.35	39.15	1830.73	3087.99	137.54	1831.68	2071.04	-103.39	1782.18	2449.43	35.97	1776.21	659.46	-268.57	78	1258.3	-263.16	80.51	648.19
10.2	3013.01	106.14	88.95	2972.62	100.01	88.7	2412.6	118.81	65.35	2412.49	123.83	125.71	3231.11	-234.19	128.57	3204.93	-216.9	120.42	2105.45	-138.55	51.3	2606.44	-110.91	223.9	3044.84	18.78	1467	0	0	0	3145.89	38.19	1830.81	3093.45	136.05	1831.74	2071.04	-103.39	1782.18	2449.43	35.97	1776.21	659.42	-268.28	78.11	1258.31	-263.22	80.48	648.14
10.21	3012.89	106.18	88.86	2972.93	100.13	88.74	2412.6	118.81	65.35	2412.49	123.83	125.71	3231.11	-234.19	128.57	3204.93	-216.9	120.42	2105.45	-138.55	51.3	2606.44	-110.91	223.9	3051.98	17.1	1466.25	0	0	0	3152.25	37.11	1830.87	3098.71	134.47	1831.81	2071.04	-103.39	1782.18	2449.43	35.97	1776.21	659.42	-268.44	78.03	1258.02	-263.16	80.82	648.17
10.22	3013.01	106.22	88.93	2973.02	100.33	88.68	2412.6	118.81	65.35	2412.49	123.83	125.71	3231.11	-234.19	128.57	3204.93	-216.9	120.42	2105.45	-138.55	51.3	2606.44	-110.91	223.9	3059.15	15.25	1465.52	0	0	0	3158.83	35.91	1830.88	3104.33	132.8	1831.76	2071.04	-103.39	1782.18	2449.43	35.97	1776.21	659.43	-268.6	78.11	1257.98	-262.61	80.91	648.67
10.23	3013.02	106.24	88.91	2973.05	100.41	88.55	2412.6	118.81	65.35	2412.49	123.83	125.71	3231.11	-234.19	128.57	3204.93	-216.9	120.42	2105.45	-138.55	51.3	2606.44	-110.91	223.9	3066.39	13.23	1464.81	0	0	0	3165.21	34.59	1830.92	3109.78	131.02	1831.68	2071.04	-103.39	1782.18	2449.43	35.97	1776.21	659.43	-268.39	78.16	1258.21	-263.37	80.6	648.35
10.24	3013.05	106.31	88.9	2972.98	100.58	88.36	2412.6	118.81	65.35	2412.49	123.83	125.71	3231.11	-234.19	128.57	3204.93	-216.9	120.42	2105.45	-138.55	51.3	2606.44	-110.91	223.9	3073.72	11.02	1464.15	0	0	0	3171.34	33.19	1831	3115.31	129.16	1831.58	2071.04	-103.39	1782.18	2449.43	35.97	1776.21	659.51	-268.53	77.93	1258.21	-263	80.64	648.08
10.25	3012.99	106.32	88.82	2973.02	100.7	88.29	2412.6	118.81	65.35	2412.49	123.83	125.71	3231.11	-234.19	128.57	3204.93	-216.9	120.42	2105.45	-138.55	51.3	2606.44	-110.91	223.9	3081.17	8.6	1463.54	0	0	0	3177.44	31.61	1831.04	3120.86	127.15	1831.46	2071.04	-103.39	1782.18	2449.43	35.97	1776.21	659.52	-268.6	77.84	1258.23	-263.08	80.7	647.94
10.26	3013.01	106.38	88.81	2972.96	100.86	88.13	2412.6	118.81	65.35	2412.49	123.83	125.71	3231.11	-234.19	128.57	3204.93	-216.9	120.42	2105.45	-138.55	51.3	2606.44	-110.91	223.9	3088.79	5.97	1463.01	0	0	0	3183.61	29.91	1831.04	3126.6	124.95	1831.26	2071.04	-103.39	1782.18	2449.43	35.97	1776.21	659.44	-269.01	78.09	1258.32	-263.3	80.64	648.26
10.27	3012.93	106.44	88.71	2973.26	101.01	88.17	2412.6	118.81	65.35	2412.49	123.83	125.71	3231.11	-234.19	128.57	3204.93	-216.9	120.42	2105.45	-138.55	51.3	2606.44	-110.91	223.9	3096.6	3.13	1462.56	0	0	0	3190.04	28.04	1830.95	3132.31	122.64	1831.01	2071.04	-103.39	1782.18	2449.43	35.97	1776.21	659.35	-268.56	78.32	1258.04	-262.97	80.75	649.08
10.28	3012.98	106.46	88.67	2973.3	101.16	88.08	2412.6	118.81	65.35	2412.49	123.83	125.71	3231.11	-234.19	128.57	3204.93	-216.9	120.42	2105.45	-138.55	51.3	2606.44	-110.91	223.9	3104.63	0.04	1462.2	0	0	0	3196.26	26.1	1830.82	3137.85	120.32	1830.75	2071.04	-103.39	1782.18	2449.43	35.97	1776.21	659.38	-268.5	78.17	1257.99	-262.81	80.78	648.66
10.29	3013.07	106.51	88.66	2973.4	101.28	88.01	2412.6	118.81	65.35	2412.49	123.83	125.71	3231.11	-234.19	128.57	3204.93	-216.9	120.42	2105.45	-138.55	51.3	2606.44	-110.91	223.9	3111.48	-2.52	1461.28	0	0	0	3203.01	24.28	1830.69	3143.51	117.87	1830.38	2071.04	-103.39	1782.18	2449.43	35.97	1776.21	659.49	-268.46	78.13	1258.26	-263.37	80.57	648.29
10.3	3012.96	106.5	88.46	2973.39	101.34	87.83	2412.6	118.81	65.35	2412.49	123.83	125.71	3231.11	-234.19	128.57	3204.93	-216.9	120.42	2105.45	-138.55	51.3	2606.44	-110.91	223.9	3118.55	-5.26	1460.47	0	0	0	3209.06	22.66	1830.4	3149.07	115.29	1830.05	2071.04	-103.39	1782.18	2449.43	35.97	1776.21	659.45	-268.36	78	1258.17	-263.3	80.66	648.94
10.31	3013.14	106.54	88.44	2973.54	101.47	87.72	2412.6	118.81	65.35	2412.49	123.83	125.71	3231.11	-234.19	128.57	3204.93	-216.9	120.42	2105.45	-138.55	51.3	2606.44	-110.91	223.9	3125.92	-8.22	1459.83	0	0	0	3214.59	21.17	1830.03	3154.7	112.61	1829.91	2071.04	-103.39	1782.18	2449.43	35.97	1776.21	659.44	-268.56	78.18	1258.15	-263.36	80.76	649.33
10.32	3013.32	106.52	88.34	2973.9	101.57	87.72	2412.6	118.81	65.35	2412.49	123.83	125.71	3231.11	-234.19	128.57	3204.93	-216.9	120.42	2105.45	-138.55	51.3	2606.44	-110.91	223.9	3133.52	-11.33	1459.54	0	0	0	3219.74	19.74	1829.67	3160.56	109.92	1830.04	2071.04	-103.39	1782.18	2449.43	35.97	1776.21	659.42	-268.24	78.18	1258.19	-263.37	80.73	649.43
10.33	3013.47	106.54	88.17	2974.11	101.58	87.6	2412.6	118.81	65.35	2412.49	123.83	125.71	3231.11	-234.19	128.57	3204.93	-216.9	120.42	2105.45	-138.55	51.3	2606.44	-110.91	223.9	3141.18	-14.48	1459.67	0	0	0	3224.67	18.32	1829.39	3166.38	107.1	1830.43	2071.04	-103.39	1782.18	2449.43	35.97	1776.21	659.41	-268.48	78.14	1258.16	-263.22	80.67	649.65
10.34	3013.75	106.52	88.06	2974.45	101.62	87.54	2412.6	118.81	65.35	2412.49	123.83	125.71	3231.11	-234.19	128.57	3204.93	-216.9	120.42	2105.45	-138.55	51.3	2606.44	-110.91	223.9	3148.98	-17.48	1460.22	0	0	0	3229.56	16.82	1829.25	3172.15	104.29	1831	2071.04	-103.39	1782.18	2449.43	35.97	1776.21	659.44	-268.53	78.19	1258.19	-263.26	80.64	648.26
10.35	3013.87	106.5	87.85	2974.87	101.67	87.46	2412.6	118.81	65.35	2412.49	123.83	125.71	3231.11	-234.19	128.57	3204.93	-216.9	120.42	2105.45	-138.55	51.3	2606.44	-110.91	223.9	3156.52	-20.44	1461.05	0	0	0	3234.54	15.2	1829.35	3177.8	101.36	1831.8	2071.04	-103.39	1782.18	2449.43	35.97	1776.21	659.51	-268.87	78.04	1258.13	-263.49	80.77	649.21
10.36	3014.11	106.5	87.71	2975.25	101.64	87.42	2412.6	118.81	65.35	2412.49	123.83	125.71	3231.11	-234.19	128.57	3204.93	-216.9	120.42	2105.45	-138.55	51.3	2606.44	-110.91	223.9	3164.08	-23.4	1462.14	0	0	0	3239.79	13.37	1829.75	3177.8	101.36	1831.8	2071.04	-103.39	1782.18	2449.43	35.97	1776.21	659.37	-268.87	78.11	1258.22	-263.03	80.69	648.08
10.37	3014.33	106.49	87.57	2975.61	101.66	87.38	2412.6	118.81	65.35	2412.49	123.83	125.71	3231.11	-234.19	128.57	3204.93	-216.9	120.42	2105.45	-138.55	51.3	2606.44	-110.91	223.9	3171.73	-26.33	1463.5	0	0	0	3245.47	11.28	1830.53	3177.8	101.36	1831.8	2071.04	-103.39	1782.18	2449.43	35.97	1776.21	659.43	-268.54	78.18	1258.31	-263.38	80.56	648.32
10.38	3014.6	106.5	87.47	2975.82	101.63	87.19	2412.6	118.81	65.35	2412.49	123.83	125.71	3231.11	-234.19	128.57	3204.93	-216.9	120.42	2105.45	-138.55	51.3	2606.44	-110.91	223.9	3179.2	-29.17	1464.83	0	0	0	3251.73	8.86	1831.77	3177.8	101.36	1831.8	2071.04	-103.39	1782.18	2449.43	35.97	1776.21	659.46	-268.16	78.19	1258.17	-262.98	80.76	648.23
10.39	3014.84	106.49	87.39	2976.4	101.65	87.25	2412.6	118.81	65.35	2412.49	123.83	125.71	3231.11	-234.19	128.57	3204.93	-216.9	120.42	2105.45	-138.55	51.3	2606.44	-110.91	223.9	3183.75	-30.77	1465.89	0	0	0	3258.72	6.04	1833.54	3177.8	101.36	1831.8	2071.04	-103.39	1782.18	2449.43	35.97	1776.21	659.43	-268.63	78.12	1258.29	-263.33	80.61	647.99
10.4	3015.05	106.46	87.24	2976.92	101.53	87.21	2412.6	118.81	65.35	2412.49	123.83	125.71	3231.11	-234.19	128.57	3204.93	-216.9	120.42	2105.45	-138.55	51.3	2606.44	-110.91	223.9	3192.85	-34.05	1468.01	0	0	0	3266.63	2.75	1835.91	3177.8	101.36	1831.8	2071.04	-103.39	1782.18	2449.43	35.97	1776.21	659.46	-268.78	78.28	1258.05	-263.01	80.92	648.85
10.41	3015.34	106.42	87.14	2977.35	101.42	87.12	2412.6	118.81	65.35	2412.49	123.83	125.71	3231.11	-234.19	128.57	3204.93	-216.9	120.42	2105.45	-138.55	51.3	2606.44	-110.91	223.9	3202.83	-37.63	1470.22	0	0	0	3275.59	-1.07	1838.97	3177.8	101.36	1831.8	2071.04	-103.39	1782.18	2449.43	35.97	1776.21	659.38	-268.72	78.11	1258.29	-263.65	80.61	648.58
10.42	3015.58	106.37	86.98	2977.93	101.19	87.07	2412.6	118.81	65.35	2412.49	123.83	125.71	3231.11	-234.19	128.57	3204.93	-216.9	120.42	2105.45	-138.55	51.3	2606.44	-110.91	223.9	3210.59	-40.64	1471.97	0	0	0	3285.77	-5.49	1842.79	3177.8	101.36	1831.8	2071.04	-103.39	1782.18	2449.43	35.97	1776.21	659.4	-268.49	78.15	1258.27	-263.67	80.54	647.47
10.43	3015.96	106.34	86.9	2978.66	100.9	87.1	2412.6	118.81	65.35	2412.49	123.83	125.71	3231.11	-234.19	128.57	3204.93	-216.9	120.42	2105.45	-138.55	51.3	2606.44	-110.91	223.9	3210.59	-40.64	1471.97	0	0	0	3297.32	-10.56	1847.43	3177.8	101.36	1831.8	2071.04	-103.39	1782.18	2449.43	35.97	1776.21	659.38	-268.61	78.27	1258.19	-263.39	80.63	647.85
10.44	3016.35	106.25	86.8	2979.15	100.53	86.9	2412.6	118.81	65.35	2412.49	123.83	125.71	3231.11	-234.19	128.57	3204.93	-216.9	120.42	2105.45	-138.55	51.3	2606.44	-110.91	223.9	3210.59	-40.64	1471.97	0	0	0	3303.47	-13.28	1849.98	3177.8	101.36	1831.8	2071.04	-103.39	1782.18	2449.43	35.97	1776.21	659.37	-268.54	78.24	1258.2	-262.87	80.62	647.7
10.45	3016.6	106.21	86.6	2980.03	100.13	86.86	2412.6	118.81	65.35	2412.49	123.83	125.71	3231.11	-234.19	128.57	3204.93	-216.9	120.42	2105.45	-138.55	51.3	2606.44	-110.91	223.9	3210.59	-40.64	1471.97	0	0	0	3303.47	-13.28	1849.98	3177.8	101.36	1831.8	2071.04	-103.39	1782.18	2449.43	35.97	1776.21	659.4	-268.81	78.11	1258.09	-263.28	80.72	647.75
10.46	3016.86	106.2	86.32	2981.05	99.74	86.85	2412.6	118.81	65.35	2412.49	123.83	125.71	3231.11	-234.19	128.57	3204.93	-216.9	120.42	2105.45	-138.55	51.3	2606.44	-110.91	223.9	3210.59	-40.64	1471.97	0	0	0	3303.47	-13.28	1849.98	3177.8	101.36	1831.8	2071.04	-103.39	1782.18	2449.43	35.97	1776.21	659.4	-268.5	78.16	1258.22	-263.72	80.7	648.47
10.47	3017.33	106.22	86.06	2981.99	99.52	86.77	2412.6	118.81	65.35	2412.49	123.83	125.71	3231.11	-234.19	128.57	3204.93	-216.9	120.42	2105.45	-138.55	51.3	2606.44	-110.91	223.9	3210.59	-40.64	1471.97	0	0	0	3303.47	-13.28	1849.98	3177.8	101.36	1831.8	2071.04	-103.39	1782.18	2449.43	35.97	1776.21	659.43	-268.7	78.27	1258.35	-263.54	80.59	648.93
10.48	3018.03	106.36	85.8	2983.69	99.43	87.09	2412.6	118.81	65.35	2412.49	123.83	125.71	3231.11	-234.19	128.57	3204.93	-216.9	120.42	2105.45	-138.55	51.3	2606.44	-110.91	223.9	3210.59	-40.64	1471.97	0	0	0	3303.47	-13.28	1849.98	3177.8	101.36	1831.8	2071.04	-103.39	1782.18	2449.43	35.97	1776.21	659.45	-268.73	78.17	1258.12	-263.31	80.71	648
10.49	3019.05	106.5	85.4	2985.43	99.43	87.36	2412.6	118.81	65.35	2412.49	123.83	125.71	3231.11	-234.19	128.57	3204.93	-216.9	120.42	2105.45	-138.55	51.3	2606.44	-110.91	223.9	3210.59	-40.64	1471.97	0	0	0	3303.47	-13.28	1849.98	3177.8	101.36	1831.8	2071.04	-103.39	1782.18	2449.43	35.97	1776.21	659.38	-268.23	78.15	1258.16	-263.51	80.71	647.6
10.5	3019.05	106.5	85.4	2985.43	99.43	87.36	2412.6	118.81	65.35	2412.49	123.83	125.71	3231.11	-234.19	128.57	3204.93	-216.9	120.42	2105.45	-138.55	51.3	2606.44	-110.91	223.9	3210.59	-40.64	1471.97	0	0	0	3303.47	-13.28	1849.98	3177.8	101.36	1831.8	2071.04	-103.39	1782.18	2449.43	35.97	1776.21	659.38	-268.23	78.15	1258.16	-263.51	80.71	647.6
[truncated: 35 more columns]
