# Supplementary material for: The impact of mobile phone use on where we look and how we walk when negotiating floor based obstacles
Source: PLoS One. 2017 Jun 30;12(6):e0179802. doi: 10.1371/journal.pone.0179802 (PMC5493336; doi:10.1371/journal.pone.0179802)
Supplement: S1 File — (ZIP) [file pone.0179802.s001.zip › Gait/PP13/a obs talk 2.txt]

CODAmotion Analysis Text
Codamotion Analysis Text Save of: JN obs talk 2.mdf
Time	Markers
Time	1:LTOE.X	1:LTOE.Y	1:LTOE.Z	2:L2nd.X	2:L2nd.Y	2:L2nd.Z	3:LHEE.X	3:LHEE.Y	3:LHEE.Z	4:LANK.X	4:LANK.Y	4:LANK.Z	5:RTOE.X	5:RTOE.Y	5:RTOE.Z	6:R2nd.X	6:R2nd.Y	6:R2nd.Z	7:RHEE.X	7:RHEE.Y	7:RHEE.Z	8:RANK.X	8:RANK.Y	8:RANK.Z	9:STRN.X	9:STRN.Y	9:STRN.Z	10:Marker 10.X	10:Marker 10.Y	10:Marker 10.Z	11:FRHD.X	11:FRHD.Y	11:FRHD.Z	12:FLHD.X	12:FLHD.Y	12:FLHD.Z	13:BRHD.X	13:BRHD.Y	13:BRHD.Z	14:BLHD.X	14:BLHD.Y	14:BLHD.Z	15:BLSTEP.X	15:BLSTEP.Y	15:BLSTEP.Z	16:FLSTEP.X	16:FLSTEP.Y	16:FLSTEP.Z	17:BRSTEP.X
(s)	(mm)	(mm)	(mm)	(mm)	(mm)	(mm)	(mm)	(mm)	(mm)	(mm)	(mm)	(mm)	(mm)	(mm)	(mm)	(mm)	(mm)	(mm)	(mm)	(mm)	(mm)	(mm)	(mm)	(mm)	(mm)	(mm)	(mm)	(mm)	(mm)	(mm)	(mm)	(mm)	(mm)	(mm)	(mm)	(mm)	(mm)	(mm)	(mm)	(mm)	(mm)	(mm)	(mm)	(mm)	(mm)	(mm)	(mm)	(mm)	(mm)
0	-3729.05	314.15	-20.27	-3807.69	322.08	-23.9	-3794.41	340.03	-40.59	-3950.81	359.92	10.7	-2930.39	-56.53	9.05	-4278.05	248.43	-21.86	-1824.04	66.15	462.5	-1813.75	52.59	459.58	-4306.65	303.97	1324.41	0	0	0	-4157.4	198.61	1678.96	-4302.59	307.9	1745.46	-1080.36	241.77	1783.23	-3374.78	377.45	1276.88	492.14	253.5	62.94	925.49	255.61	63.94	470.04
0.01	-3729.05	314.15	-20.27	-3807.69	322.08	-23.9	-3794.41	340.03	-40.59	-3950.81	359.92	10.7	-2930.39	-56.53	9.05	-4278.05	248.43	-21.86	-1824.04	66.15	462.5	-1813.75	52.59	459.58	-4306.65	303.97	1324.41	0	0	0	-4157.4	198.61	1678.96	-4302.59	307.9	1745.46	-1080.36	241.77	1783.23	-3374.78	377.45	1276.88	492.14	253.5	62.94	925.49	255.61	63.94	470.04
0.02	-3729.05	314.15	-20.27	-3807.69	322.08	-23.9	-3794.41	340.03	-40.59	-3950.81	359.92	10.7	-2930.39	-56.53	9.05	-4278.05	248.43	-21.86	-1824.04	66.15	462.5	-1813.75	52.59	459.58	-4306.65	303.97	1324.41	0	0	0	-4157.4	198.61	1678.96	-4302.59	307.9	1745.46	-1080.36	241.77	1783.23	-3374.78	377.45	1276.88	492.3	253.12	62.96	925.82	255.26	63.96	470.04
0.03	-3729.05	314.15	-20.27	-3807.69	322.08	-23.9	-3794.54	340.03	-40.59	-3950.81	359.92	10.7	-2930.39	-56.53	9.05	-4278.05	248.43	-21.86	-1824.04	66.15	462.5	-1813.75	52.59	459.58	-4306.65	303.97	1324.41	0	0	0	-4157.4	198.61	1678.96	-4302.59	307.9	1745.46	-1080.36	241.77	1783.23	-3375.78	377.56	1277.25	655.6	-122.68	79.49	1254.1	-102.83	85.38	470.22
0.04	-3729.05	314.15	-20.27	-3807.69	322.08	-23.9	-3923.48	349.45	-40.6	-3950.81	359.92	10.7	-2930.39	-56.53	9.05	-4278.05	248.43	-21.86	-1824.04	66.15	462.5	-1813.75	52.59	459.58	-4306.65	303.97	1324.41	0	0	0	-4157.4	198.61	1678.96	-4302.59	307.9	1745.46	-1080.36	241.77	1783.23	-4371.6	487.7	1645.36	657.03	-267.2	78.35	1256.3	-257.7	85.04	647.45
0.05	-3729.05	314.15	-20.27	-3807.69	322.08	-23.9	-3931.46	351.11	-41.43	-3950.81	359.92	10.7	-2930.39	-56.53	9.05	-4278.05	248.43	-21.86	-1824.04	66.15	462.5	-1813.75	52.59	459.58	-4306.65	303.97	1324.41	0	0	0	-4157.4	198.61	1678.96	-4302.59	307.9	1745.46	-1080.36	241.77	1783.23	-4372.97	488.03	1646.18	657.06	-267.26	78.5	1256.53	-257.34	85.26	647.18
0.06	-3729.05	314.15	-20.27	-3807.69	322.08	-23.9	-3962.83	350.33	-46.35	-3950.81	359.92	10.7	-2930.39	-56.53	9.05	-4278.05	248.43	-21.86	-1824.04	66.15	462.5	-1813.75	52.59	459.58	-4306.65	303.97	1324.41	0	0	0	-4157.4	198.61	1678.96	-4302.59	307.9	1745.46	-1080.36	241.77	1783.23	-4371.05	486.74	1646.03	656.87	-267.59	78.53	1256.36	-257.19	85.51	647.23
0.07	-3729.05	314.15	-20.27	-3807.69	322.08	-23.9	-3920.93	349.97	-39.55	-3950.81	359.92	10.7	-2930.39	-56.53	9.05	-4278.05	248.43	-21.86	-1824.04	66.15	462.5	-1813.75	52.59	459.58	-4306.65	303.97	1324.41	0	0	0	-4157.4	198.61	1678.96	-4302.59	307.9	1745.46	-1080.36	241.77	1783.23	-4375.65	486.29	1645.94	656.57	-267.1	78.7	1256.1	-257.54	85.2	647.37
0.08	-3729.05	314.15	-20.27	-3807.69	322.08	-23.9	-3946.49	349.08	-43.8	-3950.81	359.92	10.7	-2930.39	-56.53	9.05	-4278.05	248.43	-21.86	-1824.04	66.15	462.5	-1813.75	52.59	459.58	-4306.65	303.97	1324.41	0	0	0	-4157.4	198.61	1678.96	-4302.59	307.9	1745.46	-1080.36	241.77	1783.23	-4372.02	486.67	1646.4	657.16	-267.45	78.72	1256.58	-257.72	85.18	646.67
0.09	-3729.05	314.15	-20.27	-3807.69	322.08	-23.9	-3917.5	351.51	-40.4	-3950.81	359.92	10.7	-2930.39	-56.53	9.05	-4278.05	248.43	-21.86	-1824.04	66.15	462.5	-1813.75	52.59	459.58	-4306.65	303.97	1324.41	0	0	0	-4157.4	198.61	1678.96	-4302.59	307.9	1745.46	-1080.36	241.77	1783.23	-4359.61	485.77	1645.89	657.75	-267.3	79.03	1256.38	-257.45	85.08	646.49
0.1	-3729.05	314.15	-20.27	-3807.69	322.08	-23.9	-3900	348.66	-36.39	-3950.81	359.92	10.7	-2930.39	-56.53	9.05	-4278.05	248.43	-21.86	-1824.04	66.15	462.5	-1813.75	52.59	459.58	-4306.65	303.97	1324.41	0	0	0	-4157.4	198.61	1678.96	-4302.59	307.9	1745.46	-1080.36	241.77	1783.23	-4348.61	485.76	1645.33	657.02	-267.38	78.75	1256.22	-257.58	85.06	647.56
0.11	-3729.05	314.15	-20.27	-3807.69	322.08	-23.9	-3943.81	352.21	-43.22	-3950.81	359.92	10.7	-2930.39	-56.53	9.05	-4278.05	248.43	-21.86	-1824.04	66.15	462.5	-1813.75	52.59	459.58	-4306.65	303.97	1324.41	0	0	0	-4157.4	198.61	1678.96	-4302.59	307.9	1745.46	-1080.36	241.77	1783.23	-4370.16	488.03	1646.33	657.71	-267.04	78.86	1255.93	-257.35	84.94	648.32
0.12	-3729.05	314.15	-20.27	-3807.69	322.08	-23.9	-3908.17	349.19	-36.75	-3950.81	359.92	10.7	-2930.39	-56.53	9.05	-4278.05	248.43	-21.86	-1824.04	66.15	462.5	-1813.75	52.59	459.58	-4306.65	303.97	1324.41	0	0	0	-4157.4	198.61	1678.96	-4302.59	307.9	1745.46	-1080.36	241.77	1783.23	-4361.68	486.45	1645.5	656.74	-267.28	78.52	1255.94	-257.29	85.08	647.43
0.13	-3729.05	314.15	-20.27	-3807.69	322.08	-23.9	-3969.72	350.21	-48.04	-3950.81	359.92	10.7	-2930.39	-56.53	9.05	-4278.05	248.43	-21.86	-1824.04	66.15	462.5	-1813.75	52.59	459.58	-4306.65	303.97	1324.41	0	0	0	-4157.4	198.61	1678.96	-4302.59	307.9	1745.46	-1080.36	241.77	1783.23	-4362.68	487.3	1646.54	656.92	-267.18	78.76	1256.17	-257.49	85.06	647.23
0.14	-3729.05	314.15	-20.27	-3807.69	322.08	-23.9	-3934.28	350.47	-42.48	-3950.81	359.92	10.7	-2930.39	-56.53	9.05	-4278.05	248.43	-21.86	-1824.04	66.15	462.5	-1813.75	52.59	459.58	-4306.65	303.97	1324.41	0	0	0	-4157.4	198.61	1678.96	-4302.59	307.9	1745.46	-1080.36	241.77	1783.23	-4354.64	486.89	1646.56	657.36	-267.42	78.8	1256.64	-257.51	85.29	647.51
0.15	-3729.05	314.15	-20.27	-3807.69	322.08	-23.9	-3945.73	349.55	-43.83	-3950.81	359.92	10.7	-2930.39	-56.53	9.05	-4278.05	248.43	-21.86	-1824.04	66.15	462.5	-1813.75	52.59	459.58	-4306.65	303.97	1324.41	0	0	0	-4157.4	198.61	1678.96	-4302.59	307.9	1745.46	-1080.36	241.77	1783.23	-4375.41	487.06	1646.84	657.79	-267.43	78.81	1256.33	-257.33	85.13	647.53
0.16	-3729.05	314.15	-20.27	-3807.69	322.08	-23.9	-3920.57	351.21	-39.84	-3950.81	359.92	10.7	-2930.39	-56.53	9.05	-4278.05	248.43	-21.86	-1824.04	66.15	462.5	-1813.75	52.59	459.58	-4306.65	303.97	1324.41	0	0	0	-4157.4	198.61	1678.96	-4302.59	307.9	1745.46	-1080.36	241.77	1783.23	-4367.82	487.26	1646.26	657.91	-267.26	78.87	1256.64	-257.41	85.27	647.54
0.17	-3729.05	314.15	-20.27	-3807.69	322.08	-23.9	-3914.92	351.26	-38.62	-3950.81	359.92	10.7	-2930.39	-56.53	9.05	-4278.05	248.43	-21.86	-1824.04	66.15	462.5	-1813.75	52.59	459.58	-4306.65	303.97	1324.41	0	0	0	-4157.4	198.61	1678.96	-4302.59	307.9	1745.46	-1080.36	241.77	1783.23	-4370.11	486.86	1647.22	657.16	-267.31	78.66	1256.13	-257.68	84.86	647.74
0.18	-3729.05	314.15	-20.27	-3807.69	322.08	-23.9	-3903.48	349.32	-36.22	-3950.81	359.92	10.7	-2930.39	-56.53	9.05	-4278.05	248.43	-21.86	-1824.04	66.15	462.5	-1813.75	52.59	459.58	-4306.65	303.97	1324.41	0	0	0	-4157.4	198.61	1678.96	-4302.59	307.9	1745.46	-1080.36	241.77	1783.23	-4383.68	487.1	1647.67	656.35	-266.87	78.61	1256.06	-257.61	85.09	647.55
0.19	-3729.05	314.15	-20.27	-3807.69	322.08	-23.9	-3918.58	352.51	-39.95	-3950.81	359.92	10.7	-2930.39	-56.53	9.05	-4278.05	248.43	-21.86	-1824.04	66.15	462.5	-1813.75	52.59	459.58	-4306.65	303.97	1324.41	0	0	0	-4157.4	198.61	1678.96	-4302.59	307.9	1745.46	-1080.36	241.77	1783.23	-4369.51	485.53	1646.61	657.94	-267.09	78.87	1255.58	-257.49	84.97	647.22
0.2	-3729.05	314.15	-20.27	-3807.69	322.08	-23.9	-3934.97	351.67	-42.86	-3950.81	359.92	10.7	-2930.39	-56.53	9.05	-4278.05	248.43	-21.86	-1824.04	66.15	462.5	-1813.75	52.59	459.58	-4306.65	303.97	1324.41	0	0	0	-4157.4	198.61	1678.96	-4302.59	307.9	1745.46	-1080.36	241.77	1783.23	-4362.58	486.1	1647.08	657.67	-267.27	78.62	1255.88	-257.3	85.13	647.11
0.21	-3729.05	314.15	-20.27	-3807.69	322.08	-23.9	-3939.05	351.05	-42.42	-3950.81	359.92	10.7	-2930.39	-56.53	9.05	-4278.05	248.43	-21.86	-1824.04	66.15	462.5	-1813.75	52.59	459.58	-4306.65	303.97	1324.41	0	0	0	-4157.4	198.61	1678.96	-4302.59	307.9	1745.46	-1080.36	241.77	1783.23	-4369.79	486.63	1646.46	657.67	-267.27	78.64	1256.15	-257.43	85.24	647.36
0.22	-3729.05	314.15	-20.27	-3807.69	322.08	-23.9	-3911.76	349.65	-37.09	-3950.81	359.92	10.7	-2930.39	-56.53	9.05	-4278.05	248.43	-21.86	-1824.04	66.15	462.5	-1813.75	52.59	459.58	-4306.65	303.97	1324.41	0	0	0	-4157.4	198.61	1678.96	-4302.59	307.9	1745.46	-1080.36	241.77	1783.23	-4359.99	486.2	1646.71	657.55	-267.42	78.63	1256.52	-257.23	85.29	647.07
0.23	-3729.05	314.15	-20.27	-3807.69	322.08	-23.9	-3933.6	349.93	-42.43	-3950.81	359.92	10.7	-2930.39	-56.53	9.05	-4278.05	248.43	-21.86	-1824.04	66.15	462.5	-1813.75	52.59	459.58	-4306.65	303.97	1324.41	0	0	0	-4157.4	198.61	1678.96	-4302.59	307.9	1745.46	-1080.36	241.77	1783.23	-4362.14	486.99	1646.81	656.67	-267.34	78.54	1256.41	-257.45	85.19	647.99
0.24	-3729.05	314.15	-20.27	-3807.69	322.08	-23.9	-3941.02	349.98	-43.1	-3950.81	359.92	10.7	-2930.39	-56.53	9.05	-4278.05	248.43	-21.86	-1824.04	66.15	462.5	-1813.75	52.59	459.58	-4306.65	303.97	1324.41	0	0	0	-4157.4	198.61	1678.96	-4302.59	307.9	1745.46	-1080.36	241.77	1783.23	-4370.18	486.4	1646.64	657.34	-267.16	78.74	1255.96	-257.65	84.98	647.98
0.25	-3729.05	314.15	-20.27	-3807.69	322.08	-23.9	-3936.2	350.65	-42.03	-3950.81	359.92	10.7	-2930.39	-56.53	9.05	-4278.05	248.43	-21.86	-1824.04	66.15	462.5	-1813.75	52.59	459.58	-4306.65	303.97	1324.41	0	0	0	-4157.4	198.61	1678.96	-4302.59	307.9	1745.46	-1080.36	241.77	1783.23	-4375.6	486.97	1646.22	657.86	-267.29	78.93	1255.93	-257.56	85.03	647.88
0.26	-3729.05	314.15	-20.27	-3807.69	322.08	-23.9	-3958.03	351.82	-44.94	-3950.81	359.92	10.7	-2930.39	-56.53	9.05	-4278.05	248.43	-21.86	-1824.04	66.15	462.5	-1813.75	52.59	459.58	-4306.65	303.97	1324.41	0	0	0	-4157.4	198.61	1678.96	-4302.59	307.9	1745.46	-1080.36	241.77	1783.23	-4389.14	486.3	1647.17	657.9	-267.25	78.92	1256.43	-257.97	85.04	647.53
0.27	-3729.05	314.15	-20.27	-3807.69	322.08	-23.9	-3941.26	352.3	-44	-3950.81	359.92	10.7	-2930.39	-56.53	9.05	-4278.05	248.43	-21.86	-1824.04	66.15	462.5	-1813.75	52.59	459.58	-4306.65	303.97	1324.41	0	0	0	-4157.4	198.61	1678.96	-4302.59	307.9	1745.46	-1080.36	241.77	1783.23	-4380.43	486.96	1647.58	657.58	-266.88	78.66	1256.06	-257.15	85.19	647.37
0.28	-3729.05	314.15	-20.27	-3807.69	322.08	-23.9	-3945.84	349.94	-43.82	-3950.81	359.92	10.7	-2930.39	-56.53	9.05	-4278.05	248.43	-21.86	-1824.04	66.15	462.5	-1813.75	52.59	459.58	-4306.65	303.97	1324.41	0	0	0	-4157.4	198.61	1678.96	-4302.59	307.9	1745.46	-1080.36	241.77	1783.23	-4380.47	486.96	1647.96	657.32	-266.99	78.65	1255.88	-257.02	85.28	647.58
0.29	-3729.05	314.15	-20.27	-3807.69	322.08	-23.9	-3927.29	348.94	-40.48	-3950.81	359.92	10.7	-2930.39	-56.53	9.05	-4278.05	248.43	-21.86	-1824.04	66.15	462.5	-1813.75	52.59	459.58	-4306.65	303.97	1324.41	0	0	0	-4157.4	198.61	1678.96	-4302.59	307.9	1745.46	-1080.36	241.77	1783.23	-4369.88	487.48	1646.54	657.32	-267.19	78.7	1256.56	-257.44	85.44	647.24
0.3	-3729.05	314.15	-20.27	-3807.69	322.08	-23.9	-3943.83	349.22	-43.69	-3950.81	359.92	10.7	-2930.39	-56.53	9.05	-4278.05	248.43	-21.86	-1824.04	66.15	462.5	-1813.75	52.59	459.58	-4306.65	303.97	1324.41	0	0	0	-4157.4	198.61	1678.96	-4302.59	307.9	1745.46	-1080.36	241.77	1783.23	-4362.77	487.07	1647.25	657.42	-267.33	78.92	1256.35	-257.16	85.34	646.55
0.31	-3729.05	314.15	-20.27	-3807.69	322.08	-23.9	-3936.61	348.83	-42.28	-3950.81	359.92	10.7	-2930.39	-56.53	9.05	-4278.05	248.43	-21.86	-1824.04	66.15	462.5	-1813.75	52.59	459.58	-4306.65	303.97	1324.41	0	0	0	-4157.4	198.61	1678.96	-4302.59	307.9	1745.46	-1080.36	241.77	1783.23	-4353.13	486.92	1646.78	657.29	-267.46	78.8	1255.84	-257.31	85.19	646.9
0.32	-3729.05	314.15	-20.27	-3807.69	322.08	-23.9	-3930.56	350.75	-40.84	-3950.81	359.92	10.7	-2930.39	-56.53	9.05	-4278.05	248.43	-21.86	-1824.04	66.15	462.5	-1813.75	52.59	459.58	-4306.65	303.97	1324.41	0	0	0	-4157.4	198.61	1678.96	-4302.59	307.9	1745.46	-1080.36	241.77	1783.23	-4361.96	487.12	1646.26	656.21	-267.28	78.44	1256.45	-257.21	85.21	647.35
0.33	-3729.05	314.15	-20.27	-3807.69	322.08	-23.9	-3958.7	350.88	-46.38	-3950.81	359.92	10.7	-2930.39	-56.53	9.05	-4278.05	248.43	-21.86	-1824.04	66.15	462.5	-1813.75	52.59	459.58	-4306.65	303.97	1324.41	0	0	0	-4157.4	198.61	1678.96	-4302.59	307.9	1745.46	-1080.36	241.77	1783.23	-4358.1	487.63	1646.59	656.97	-266.88	78.64	1256.42	-257.13	85.25	647.67
0.34	-3729.05	314.15	-20.27	-3807.69	322.08	-23.9	-3941.09	351.25	-43.1	-3950.81	359.92	10.7	-2930.39	-56.53	9.05	-4278.05	248.43	-21.86	-1824.04	66.15	462.5	-1813.75	52.59	459.58	-4306.65	303.97	1324.41	0	0	0	-4157.4	198.61	1678.96	-4302.59	307.9	1745.46	-1080.36	241.77	1783.23	-4356.79	486.96	1646.48	656.66	-267.19	78.56	1256.13	-257.24	85.07	647.87
0.35	-3729.05	314.15	-20.27	-3807.69	322.08	-23.9	-3923.36	350.86	-40.55	-3950.81	359.92	10.7	-2930.39	-56.53	9.05	-4278.05	248.43	-21.86	-1824.04	66.15	462.5	-1813.75	52.59	459.58	-4306.65	303.97	1324.41	0	0	0	-4157.4	198.61	1678.96	-4302.59	307.9	1745.46	-1080.36	241.77	1783.23	-4368.46	487.75	1647.28	656.65	-267.37	78.59	1256.35	-257.4	85.24	647.46
0.36	-3729.05	314.15	-20.27	-3807.69	322.08	-23.9	-3923.13	349.12	-40.45	-3950.81	359.92	10.7	-2930.39	-56.53	9.05	-4278.05	248.43	-21.86	-1824.04	66.15	462.5	-1813.75	52.59	459.58	-4306.65	303.97	1324.41	0	0	0	-4157.4	198.61	1678.96	-4302.59	307.9	1745.46	-1080.36	241.77	1783.23	-4349.77	486.86	1646.5	657.28	-267.31	78.88	1256.41	-257.45	85.31	647.7
0.37	-3729.05	314.15	-20.27	-3807.69	322.08	-23.9	-3898.42	349.6	-37.24	-3950.81	359.92	10.7	-2930.39	-56.53	9.05	-4278.05	248.43	-21.86	-1824.04	66.15	462.5	-1813.75	52.59	459.58	-4306.65	303.97	1324.41	0	0	0	-4157.4	198.61	1678.96	-4302.59	307.9	1745.46	-1080.36	241.77	1783.23	-4370.99	487.66	1646.43	656.92	-267.46	78.49	1256.55	-257.43	85.34	648.13
0.38	-3729.05	314.15	-20.27	-3807.69	322.08	-23.9	-3961.66	352.53	-47.13	-3950.81	359.92	10.7	-2930.39	-56.53	9.05	-4278.05	248.43	-21.86	-1824.04	66.15	462.5	-1813.75	52.59	459.58	-4306.65	303.97	1324.41	0	0	0	-4157.4	198.61	1678.96	-4302.59	307.9	1745.46	-1080.36	241.77	1783.23	-4352.88	487.06	1646.53	657.06	-267.46	78.63	1256.3	-257.34	85.3	647.86
0.39	-3729.05	314.15	-20.27	-3807.69	322.08	-23.9	-3929.22	349.54	-42.51	-3950.81	359.92	10.7	-2930.39	-56.53	9.05	-4278.05	248.43	-21.86	-1824.04	66.15	462.5	-1813.75	52.59	459.58	-4306.65	303.97	1324.41	0	0	0	-4157.4	198.61	1678.96	-4302.59	307.9	1745.46	-1080.36	241.77	1783.23	-4347.59	487.31	1645.89	657.06	-267.37	78.62	1256.42	-256.97	85.43	647.87
0.4	-3729.05	314.15	-20.27	-3807.69	322.08	-23.9	-3958.53	350.09	-45.4	-3950.81	359.92	10.7	-2930.39	-56.53	9.05	-4278.05	248.43	-21.86	-1824.04	66.15	462.5	-1813.75	52.59	459.58	-4306.65	303.97	1324.41	0	0	0	-4157.4	198.61	1678.96	-4302.59	307.9	1745.46	-1080.36	241.77	1783.23	-4359.25	486.94	1645.95	657.55	-267.36	78.74	1256.48	-256.98	85.32	648.3
0.41	-3729.05	314.15	-20.27	-3807.69	322.08	-23.9	-3959.69	350.76	-45.56	-3950.81	359.92	10.7	-2930.39	-56.53	9.05	-4278.05	248.43	-21.86	-1824.04	66.15	462.5	-1813.75	52.59	459.58	-4306.65	303.97	1324.41	0	0	0	-4157.4	198.61	1678.96	-4302.59	307.9	1745.46	-1080.36	241.77	1783.23	-4367.73	488.44	1646.67	657.94	-267.4	78.87	1256.29	-257.4	85.27	647.15
0.42	-3729.05	314.15	-20.27	-3807.69	322.08	-23.9	-3931.19	350.83	-41.15	-3950.81	359.92	10.7	-2930.39	-56.53	9.05	-4278.05	248.43	-21.86	-1824.04	66.15	462.5	-1813.75	52.59	459.58	-4306.65	303.97	1324.41	0	0	0	-4157.4	198.61	1678.96	-4302.59	307.9	1745.46	-1080.36	241.77	1783.23	-4382.26	488.65	1647.33	657	-267.32	78.67	1256.78	-257.2	85.56	646.67
0.43	-3729.05	314.15	-20.27	-3807.69	322.08	-23.9	-3951.13	351.28	-44.08	-3950.81	359.92	10.7	-2930.39	-56.53	9.05	-4278.05	248.43	-21.86	-1824.04	66.15	462.5	-1813.75	52.59	459.58	-4306.65	303.97	1324.41	0	0	0	-4157.4	198.61	1678.96	-4302.59	307.9	1745.46	-1080.36	241.77	1783.23	-4385.27	488.55	1647.3	657.22	-267.47	78.68	1255.88	-257.13	85.38	646.87
0.44	-3729.05	314.15	-20.27	-3807.69	322.08	-23.9	-3952.54	351.88	-44.52	-3950.81	359.92	10.7	-2930.39	-56.53	9.05	-4278.05	248.43	-21.86	-1824.04	66.15	462.5	-1813.75	52.59	459.58	-4306.65	303.97	1324.41	0	0	0	-4157.4	198.61	1678.96	-4302.59	307.9	1745.46	-1080.36	241.77	1783.23	-4373.64	488.55	1648	656.88	-267.35	78.67	1255.54	-257.2	85.15	647.19
0.45	-3729.05	314.15	-20.27	-3807.69	322.08	-23.9	-3926.2	351.47	-40.57	-3950.81	359.92	10.7	-2930.39	-56.53	9.05	-4278.05	248.43	-21.86	-1824.04	66.15	462.5	-1813.75	52.59	459.58	-4306.65	303.97	1324.41	0	0	0	-4157.4	198.61	1678.96	-4302.59	307.9	1745.46	-1080.36	241.77	1783.23	-4374.94	489.71	1647.67	657.03	-267.29	78.55	1256.56	-257.57	85.29	646.73
0.46	-3729.05	314.15	-20.27	-3807.69	322.08	-23.9	-3938.61	351.93	-42.39	-3950.81	359.92	10.7	-2930.39	-56.53	9.05	-4278.05	248.43	-21.86	-1824.04	66.15	462.5	-1813.75	52.59	459.58	-4306.65	303.97	1324.41	0	0	0	-4157.4	198.61	1678.96	-4302.59	307.9	1745.46	-1080.36	241.77	1783.23	-4360.68	489.97	1647.55	657.17	-267.28	78.59	1256.62	-257.51	85.45	647.53
0.47	-3729.05	314.15	-20.27	-3807.69	322.08	-23.9	-3964.02	350.13	-46.72	-3950.81	359.92	10.7	-2930.39	-56.53	9.05	-4278.05	248.43	-21.86	-1824.04	66.15	462.5	-1813.75	52.59	459.58	-4306.65	303.97	1324.41	0	0	0	-4157.4	198.61	1678.96	-4302.59	307.9	1745.46	-1080.36	241.77	1783.23	-4369.38	488.31	1646.63	656.63	-267.33	78.56	1256.81	-257.23	85.54	647.59
0.48	-3729.05	314.15	-20.27	-3807.69	322.08	-23.9	-3937.67	350.9	-42.14	-3950.81	359.92	10.7	-2930.39	-56.53	9.05	-4278.05	248.43	-21.86	-1824.04	66.15	462.5	-1813.75	52.59	459.58	-4306.65	303.97	1324.41	0	0	0	-4157.4	198.61	1678.96	-4302.59	307.9	1745.46	-1080.36	241.77	1783.23	-4377.94	488.85	1647.18	656.24	-267.32	78.56	1257.12	-257.56	85.33	647
0.49	-3729.05	314.15	-20.27	-3807.69	322.08	-23.9	-3931.4	350.55	-40.92	-3950.81	359.92	10.7	-2930.39	-56.53	9.05	-4278.05	248.43	-21.86	-1824.04	66.15	462.5	-1813.75	52.59	459.58	-4306.65	303.97	1324.41	0	0	0	-4157.4	198.61	1678.96	-4302.59	307.9	1745.46	-1080.36	241.77	1783.23	-4362.81	490.4	1646.56	657.39	-267.43	78.85	1256.28	-257.9	85.12	646.7
0.5	-3729.05	314.15	-20.27	-3807.69	322.08	-23.9	-3930.05	349.21	-41.52	-3950.81	359.92	10.7	-2930.39	-56.53	9.05	-4278.05	248.43	-21.86	-1824.04	66.15	462.5	-1813.75	52.59	459.58	-4306.65	303.97	1324.41	0	0	0	-4157.4	198.61	1678.96	-4302.59	307.9	1745.46	-1080.36	241.77	1783.23	-4366.4	490.31	1647.22	657.56	-267.34	78.69	1256.29	-257.75	85.23	646.56
0.51	-3729.05	314.15	-20.27	-3807.69	322.08	-23.9	-3947.61	350.62	-43.78	-3950.81	359.92	10.7	-2930.39	-56.53	9.05	-4278.05	248.43	-21.86	-1824.04	66.15	462.5	-1813.75	52.59	459.58	-4306.65	303.97	1324.41	0	0	0	-4157.4	198.61	1678.96	-4302.59	307.9	1745.46	-1080.36	241.77	1783.23	-4380.69	491.15	1647.33	658.05	-267.33	79	1255.77	-257.48	85.15	646.57
0.52	-3729.05	314.15	-20.27	-3807.69	322.08	-23.9	-3901.14	349.68	-35.96	-3950.81	359.92	10.7	-2930.39	-56.53	9.05	-4278.05	248.43	-21.86	-1824.04	66.15	462.5	-1813.75	52.59	459.58	-4306.65	303.97	1324.41	0	0	0	-4157.4	198.61	1678.96	-4302.59	307.9	1745.46	-1080.36	241.77	1783.23	-4387.45	491.11	1647.71	657.52	-267.22	78.82	1255.82	-257.37	85.17	647.57
0.53	-3729.05	314.15	-20.27	-3807.69	322.08	-23.9	-3938.66	349.87	-43.82	-3950.81	359.92	10.7	-2930.39	-56.53	9.05	-4278.05	248.43	-21.86	-1824.04	66.15	462.5	-1813.75	52.59	459.58	-4306.65	303.97	1324.41	0	0	0	-4157.4	198.61	1678.96	-4302.59	307.9	1745.46	-1080.36	241.77	1783.23	-4359.04	490.59	1647.61	657.3	-267.53	78.67	1256.39	-257.29	85.31	647.36
0.54	-3729.05	314.15	-20.27	-3807.69	322.08	-23.9	-3942.77	352.27	-41.86	-3950.81	359.92	10.7	-2930.39	-56.53	9.05	-4278.05	248.43	-21.86	-1824.04	66.15	462.5	-1813.75	52.59	459.58	-4306.65	303.97	1324.41	0	0	0	-4157.4	198.61	1678.96	-4302.59	307.9	1745.46	-1080.36	241.77	1783.23	-4362.96	489.68	1646.86	656.27	-267.56	78.37	1256.21	-257.6	85.14	646.63
0.55	-3729.05	314.15	-20.27	-3807.69	322.08	-23.9	-3976.87	350.79	-47.24	-3950.81	359.92	10.7	-2930.39	-56.53	9.05	-4278.05	248.43	-21.86	-1824.04	66.15	462.5	-1813.75	52.59	459.58	-4306.65	303.97	1324.41	0	0	0	-4157.4	198.61	1678.96	-4302.59	307.9	1745.46	-1080.36	241.77	1783.23	-4373.56	490.39	1647.7	655.84	-267.44	78.28	1256.26	-257.46	85.11	646.9
0.56	-3729.05	314.15	-20.27	-3807.69	322.08	-23.9	-3979.76	351.07	-47.76	-3950.81	359.92	10.7	-2930.39	-56.53	9.05	-4278.05	248.43	-21.86	-1824.04	66.15	462.5	-1813.75	52.59	459.58	-4306.65	303.97	1324.41	0	0	0	-4157.4	198.61	1678.96	-4302.59	307.9	1745.46	-1080.36	241.77	1783.23	-4354.58	490.65	1647.35	656.57	-267.27	78.48	1256.32	-257.44	85.18	646.49
0.57	-3729.05	314.15	-20.27	-3807.69	322.08	-23.9	-3946.68	350.98	-43.18	-3950.81	359.92	10.7	-2930.39	-56.53	9.05	-4278.05	248.43	-21.86	-1824.04	66.15	462.5	-1813.75	52.59	459.58	-4306.65	303.97	1324.41	0	0	0	-4157.4	198.61	1678.96	-4302.59	307.9	1745.46	-1080.36	241.77	1783.23	-4360.81	490.25	1647.33	657.91	-267.09	79.04	1256	-257.6	85.25	646.14
0.58	-3729.05	314.15	-20.27	-3807.69	322.08	-23.9	-3931.75	350.45	-41.86	-3950.81	359.92	10.7	-2930.39	-56.53	9.05	-4278.05	248.43	-21.86	-1824.04	66.15	462.5	-1813.75	52.59	459.58	-4306.65	303.97	1324.41	0	0	0	-4157.4	198.61	1678.96	-4302.59	307.9	1745.46	-1080.36	241.77	1783.23	-4372.77	491.58	1647.51	657.4	-267.18	78.73	1255.88	-257.66	85.22	647.43
0.59	-3729.05	314.15	-20.27	-3807.69	322.08	-23.9	-3937.8	349.93	-41.89	-3950.81	359.92	10.7	-2930.39	-56.53	9.05	-4278.05	248.43	-21.86	-1824.04	66.15	462.5	-1813.75	52.59	459.58	-4306.65	303.97	1324.41	0	0	0	-4157.4	198.61	1678.96	-4302.59	307.9	1745.46	-1080.36	241.77	1783.23	-4384.14	492.69	1647.95	656.57	-267.13	78.45	1256.25	-257.54	85.26	647.24
0.6	-3729.05	314.15	-20.27	-3807.69	322.08	-23.9	-3973.62	350.78	-47.82	-3950.81	359.92	10.7	-2930.39	-56.53	9.05	-4278.05	248.43	-21.86	-1824.04	66.15	462.5	-1813.75	52.59	459.58	-4306.65	303.97	1324.41	0	0	0	-4157.4	198.61	1678.96	-4302.59	307.9	1745.46	-1080.36	241.77	1783.23	-4386.19	491.45	1649.02	656.37	-267.34	78.52	1256.47	-257.43	85.29	647.01
0.61	-3729.05	314.15	-20.27	-3807.69	322.08	-23.9	-3967.89	351.1	-47.19	-3950.81	359.92	10.7	-2930.39	-56.53	9.05	-4278.05	248.43	-21.86	-1824.04	66.15	462.5	-1813.75	52.59	459.58	-4306.65	303.97	1324.41	0	0	0	-4157.4	198.61	1678.96	-4302.59	307.9	1745.46	-1080.36	241.77	1783.23	-4370.54	493.06	1647.7	656.44	-267.13	78.57	1256.22	-257.38	85.32	647.41
0.62	-3729.05	314.15	-20.27	-3807.69	322.08	-23.9	-3914.38	349.93	-40.14	-3950.81	359.92	10.7	-2930.39	-56.53	9.05	-4278.05	248.43	-21.86	-1824.04	66.15	462.5	-1813.75	52.59	459.58	-4306.65	303.97	1324.41	0	0	0	-4157.4	198.61	1678.96	-4302.59	307.9	1745.46	-1080.36	241.77	1783.23	-4389.48	492.89	1648.8	656.87	-267.4	78.58	1255.91	-257.12	85.27	647.6
0.63	-3729.05	314.15	-20.27	-3807.69	322.08	-23.9	-3917.97	349.81	-38.06	-3950.81	359.92	10.7	-2930.39	-56.53	9.05	-4278.05	248.43	-21.86	-1824.04	66.15	462.5	-1813.75	52.59	459.58	-4306.65	303.97	1324.41	0	0	0	-4157.4	198.61	1678.96	-4302.59	307.9	1745.46	-1080.36	241.77	1783.23	-4406.02	492.24	1650.28	657.81	-267.21	78.78	1256.72	-257.75	85.32	646.63
0.64	-3729.05	314.15	-20.27	-3807.69	322.08	-23.9	-3960.02	351.33	-45.77	-3950.81	359.92	10.7	-2930.39	-56.53	9.05	-4278.05	248.43	-21.86	-1824.04	66.15	462.5	-1813.75	52.59	459.58	-4306.65	303.97	1324.41	0	0	0	-4157.4	198.61	1678.96	-4302.59	307.9	1745.46	-1080.36	241.77	1783.23	-4392.32	491.94	1649.54	656.73	-267.4	78.4	1256.44	-257.71	85.22	646.85
0.65	-3729.05	314.15	-20.27	-3807.69	322.08	-23.9	-3960.81	351.62	-44.98	-3950.81	359.92	10.7	-2930.39	-56.53	9.05	-4278.05	248.43	-21.86	-1824.04	66.15	462.5	-1813.75	52.59	459.58	-4306.65	303.97	1324.41	0	0	0	-4157.4	198.61	1678.96	-4302.59	307.9	1745.46	-1080.36	241.77	1783.23	-4387.86	492.09	1649.56	656.27	-267.21	78.49	1256.31	-257.72	85.24	647.43
0.66	-3729.05	314.15	-20.27	-3807.69	322.08	-23.9	-3951.79	350.72	-44.72	-3950.81	359.92	10.7	-2930.39	-56.53	9.05	-4278.05	248.43	-21.86	-1824.04	66.15	462.5	-1813.75	52.59	459.58	-4306.65	303.97	1324.41	0	0	0	-4157.4	198.61	1678.96	-4302.59	307.9	1745.46	-1080.36	241.77	1783.23	-4376.57	492.17	1649.71	656.2	-267.66	78.24	1256.99	-257.56	85.43	647.14
0.67	-3729.05	314.15	-20.27	-3807.69	322.08	-23.9	-3923.41	348.55	-40.41	-3950.81	359.92	10.7	-2930.39	-56.53	9.05	-4278.05	248.43	-21.86	-1824.04	66.15	462.5	-1813.75	52.59	459.58	-4306.65	303.97	1324.41	0	0	0	-4157.4	198.61	1678.96	-4302.59	307.9	1745.46	-1080.36	241.77	1783.23	-4391.37	492.84	1650.85	656.91	-267.44	78.58	1256.67	-257.31	85.3	647.02
0.68	-3729.05	314.15	-20.27	-3807.69	322.08	-23.9	-3899.25	348.91	-36.13	-3950.81	359.92	10.7	-2930.39	-56.53	9.05	-4278.05	248.43	-21.86	-1824.04	66.15	462.5	-1813.75	52.59	459.58	-4306.65	303.97	1324.41	0	0	0	-4157.4	198.61	1678.96	-4302.59	307.9	1745.46	-1080.36	241.77	1783.23	-4387.91	491.39	1651.2	657.56	-267.11	78.77	1256.09	-257.72	85.06	647.12
0.69	-3729.05	314.15	-20.27	-3807.69	322.08	-23.9	-3954.55	349.82	-44.84	-3950.81	359.92	10.7	-2930.39	-56.53	9.05	-4278.05	248.43	-21.86	-1824.04	66.15	462.5	-1813.75	52.59	459.58	-4306.65	303.97	1324.41	0	0	0	-4157.4	198.61	1678.96	-4302.59	307.9	1745.46	-1080.36	241.77	1783.23	-4382.16	490.24	1650.64	657.97	-266.96	78.86	1256.25	-257.77	85.27	646.93
0.7	-3729.05	314.15	-20.27	-3807.69	322.08	-23.9	-3938.16	350.26	-41.19	-3950.81	359.92	10.7	-2930.39	-56.53	9.05	-4278.05	248.43	-21.86	-1824.04	66.15	462.5	-1813.75	52.59	459.58	-4306.65	303.97	1324.41	0	0	0	-4157.4	198.61	1678.96	-4302.59	307.9	1745.46	-1080.36	241.77	1783.23	-4388.03	490.59	1651.67	658.47	-267.07	79.09	1256.25	-257.91	85.08	648.77
0.71	-3729.05	314.15	-20.27	-3807.69	322.08	-23.9	-3953.09	351.56	-44.91	-3950.81	359.92	10.7	-2930.39	-56.53	9.05	-4278.05	248.43	-21.86	-1824.04	66.15	462.5	-1813.75	52.59	459.58	-4306.65	303.97	1324.41	0	0	0	-4157.4	198.61	1678.96	-4302.59	307.9	1745.46	-1080.36	241.77	1783.23	-4382.54	489.78	1652.62	657.2	-267.24	78.77	1256.7	-257.6	85.24	648.34
0.72	-3729.05	314.15	-20.27	-3807.69	322.08	-23.9	-3919.35	348.16	-38.61	-3950.81	359.92	10.7	-2930.39	-56.53	9.05	-4278.05	248.43	-21.86	-1824.04	66.15	462.5	-1813.75	52.59	459.58	-4306.65	303.97	1324.41	0	0	0	-4157.4	198.61	1678.96	-4302.59	307.9	1745.46	-1080.36	241.77	1783.23	-4377.18	489.25	1653.15	655.99	-267.12	78.4	1256.52	-257.51	85.25	646.97
0.73	-3729.05	314.15	-20.27	-3807.69	322.08	-23.9	-3965.67	351.49	-46.13	-3950.81	359.92	10.7	-2930.39	-56.53	9.05	-4278.05	248.43	-21.86	-1824.04	66.15	462.5	-1813.75	52.59	459.58	-4306.65	303.97	1324.41	0	0	0	-4157.4	198.61	1678.96	-4302.59	307.9	1745.46	-1080.36	241.77	1783.23	-4393.85	490.8	1653.25	657.38	-267.26	78.7	1255.84	-257.48	85.14	646.6
0.74	-3729.05	314.15	-20.27	-3807.69	322.08	-23.9	-3967.13	351.48	-44.32	-3950.81	359.92	10.7	-2930.39	-56.53	9.05	-4278.05	248.43	-21.86	-1824.04	66.15	462.5	-1813.75	52.59	459.58	-4306.65	303.97	1324.41	0	0	0	-4157.4	198.61	1678.96	-4302.59	307.9	1745.46	-1080.36	241.77	1783.23	-4375.34	490.02	1653.08	658.07	-267.31	79.03	1256.16	-257.78	85.02	648.05
0.75	-3729.05	314.15	-20.27	-3807.69	322.08	-23.9	-3924.4	349.25	-39.34	-3950.81	359.92	10.7	-2930.39	-56.53	9.05	-4278.05	248.43	-21.86	-1824.04	66.15	462.5	-1813.75	52.59	459.58	-4306.65	303.97	1324.41	0	0	0	-4157.4	198.61	1678.96	-4302.59	307.9	1745.46	-1080.36	241.77	1783.23	-4379.89	489	1654.14	657.29	-267.43	78.67	1255.67	-257.87	85.09	647.54
0.76	-3729.05	314.15	-20.27	-3807.69	322.08	-23.9	-3967.76	351.83	-46.13	-3950.81	359.92	10.7	-2930.39	-56.53	9.05	-4278.05	248.43	-21.86	-1824.04	66.15	462.5	-1813.75	52.59	459.58	-4306.65	303.97	1324.41	0	0	0	-4157.4	198.61	1678.96	-4302.59	307.9	1745.46	-1080.36	241.77	1783.23	-4376.24	489.91	1654.09	656.58	-266.9	78.55	1256.29	-257.33	85.41	647.8
0.77	-3729.05	314.15	-20.27	-3807.69	322.08	-23.9	-3931.31	349.54	-40.27	-3950.81	359.92	10.7	-2930.39	-56.53	9.05	-4278.05	248.43	-21.86	-1824.04	66.15	462.5	-1813.75	52.59	459.58	-4306.65	303.97	1324.41	0	0	0	-4157.4	198.61	1678.96	-4302.59	307.9	1745.46	-1080.36	241.77	1783.23	-4372.69	489.1	1655.01	656.67	-267.21	78.58	1256.84	-257.32	85.49	646.88
0.78	-3729.05	314.15	-20.27	-3807.69	322.08	-23.9	-3945.11	351.31	-42.04	-3950.81	359.92	10.7	-2930.39	-56.53	9.05	-4278.05	248.43	-21.86	-1824.04	66.15	462.5	-1813.75	52.59	459.58	-4306.65	303.97	1324.41	0	0	0	-4157.4	198.61	1678.96	-4302.59	307.9	1745.46	-1080.36	241.77	1783.23	-4400.63	489.61	1656.75	657.21	-267.18	78.83	1256.92	-257.43	85.37	646.77
0.79	-3729.05	314.15	-20.27	-3807.69	322.08	-23.9	-3905.74	350.04	-37.93	-3950.81	359.92	10.7	-2930.39	-56.53	9.05	-4278.05	248.43	-21.86	-1824.04	66.15	462.5	-1813.75	52.59	459.58	-4306.65	303.97	1324.41	0	0	0	-4157.4	198.61	1678.96	-4302.59	307.9	1745.46	-1080.36	241.77	1783.23	-4401.24	490.28	1657.11	657.07	-267.1	78.72	1256.24	-257.25	85.28	647.21
0.8	-3729.05	314.15	-20.27	-3807.69	322.08	-23.9	-3952.8	349.61	-45.03	-3950.81	359.92	10.7	-2930.39	-56.53	9.05	-4278.05	248.43	-21.86	-1824.04	66.15	462.5	-1813.75	52.59	459.58	-4306.65	303.97	1324.41	0	0	0	-4157.4	198.61	1678.96	-4302.59	307.9	1745.46	-1080.36	241.77	1783.23	-4382.38	489.39	1656.62	657.36	-267.44	78.63	1255.79	-257.56	85.02	647.29
0.81	-3729.05	314.15	-20.27	-3807.69	322.08	-23.9	-3955	351.46	-44.32	-3950.81	359.92	10.7	-2930.39	-56.53	9.05	-4278.05	248.43	-21.86	-1824.04	66.15	462.5	-1813.75	52.59	459.58	-4306.65	303.97	1324.41	0	0	0	-4157.4	198.61	1678.96	-4302.59	307.9	1745.46	-1080.36	241.77	1783.23	-4391	489.76	1656.96	657.12	-267.59	78.52	1256.17	-257.37	85.27	648.33
0.82	-3729.05	314.15	-20.27	-3807.69	322.08	-23.9	-3948.15	350.2	-42.81	-3950.81	359.92	10.7	-2930.39	-56.53	9.05	-4278.05	248.43	-21.86	-1824.04	66.15	462.5	-1813.75	52.59	459.58	-4306.65	303.97	1324.41	0	0	0	-4157.4	198.61	1678.96	-4302.59	307.9	1745.46	-1080.36	241.77	1783.23	-4383.91	489.13	1657.12	657.18	-267.25	78.85	1256.82	-257.54	85.38	647.77
0.83	-3729.05	314.15	-20.27	-3807.69	322.08	-23.9	-3959.77	349.67	-45.86	-3950.81	359.92	10.7	-2930.39	-56.53	9.05	-4278.05	248.43	-21.86	-1824.04	66.15	462.5	-1813.75	52.59	459.58	-4306.65	303.97	1324.41	0	0	0	-4157.4	198.61	1678.96	-4302.59	307.9	1745.46	-1080.36	241.77	1783.23	-4379.08	488.66	1657.92	657.06	-267.32	78.59	1256.6	-257.32	85.45	647.76
0.84	-3729.05	314.15	-20.27	-3807.69	322.08	-23.9	-3942.13	351.21	-42.78	-3950.81	359.92	10.7	-2930.39	-56.53	9.05	-4278.05	248.43	-21.86	-1824.04	66.15	462.5	-1813.75	52.59	459.58	-4306.65	303.97	1324.41	0	0	0	-4157.4	198.61	1678.96	-4302.59	307.9	1745.46	-1080.36	241.77	1783.23	-4391.75	490.7	1658.91	656.91	-267.42	78.46	1256.12	-257.22	85.49	647.51
0.85	-3729.05	314.15	-20.27	-3807.69	322.08	-23.9	-3965.88	350.94	-45.68	-3950.81	359.92	10.7	-2930.39	-56.53	9.05	-4278.05	248.43	-21.86	-1824.04	66.15	462.5	-1813.75	52.59	459.58	-4306.65	303.97	1324.41	0	0	0	-4157.4	198.61	1678.96	-4302.59	307.9	1745.46	-1080.36	241.77	1783.23	-4397.73	490.34	1658.85	657.11	-267.65	78.56	1256.65	-257.33	85.54	647.04
0.86	-3729.05	314.15	-20.27	-3807.69	322.08	-23.9	-3944.25	352.74	-43.51	-3950.81	359.92	10.7	-2930.39	-56.53	9.05	-4278.05	248.43	-21.86	-1824.04	66.15	462.5	-1813.75	52.59	459.58	-4306.65	303.97	1324.41	0	0	0	-4157.4	198.61	1678.96	-4302.59	307.9	1745.46	-1080.36	241.77	1783.23	-4390.15	489.5	1659.4	657.05	-267.6	78.53	1256.75	-257.97	85.3	647.33
0.87	-3729.05	314.15	-20.27	-3807.69	322.08	-23.9	-3939.46	350.59	-42.97	-3950.81	359.92	10.7	-2930.39	-56.53	9.05	-4278.05	248.43	-21.86	-1824.04	66.15	462.5	-1813.75	52.59	459.58	-4306.65	303.97	1324.41	0	0	0	-4157.4	198.61	1678.96	-4302.59	307.9	1745.46	-1080.36	241.77	1783.23	-4403.88	490.38	1660.3	656.97	-267.07	78.63	1256.4	-257.7	85.21	647.52
0.88	-3729.05	314.15	-20.27	-3807.69	322.08	-23.9	-3947.48	350.71	-43.63	-3950.81	359.92	10.7	-2930.39	-56.53	9.05	-4278.05	248.43	-21.86	-1824.04	66.15	462.5	-1813.75	52.59	459.58	-4306.65	303.97	1324.41	0	0	0	-4157.4	198.61	1678.96	-4302.59	307.9	1745.46	-1080.36	241.77	1783.23	-4394.62	489.3	1659.66	656.55	-267.37	78.55	1256.47	-258.03	85.18	646.86
0.89	-3729.05	314.15	-20.27	-3807.69	322.08	-23.9	-3953.31	351.14	-43.92	-3950.81	359.92	10.7	-2930.39	-56.53	9.05	-4278.05	248.43	-21.86	-1824.04	66.15	462.5	-1813.75	52.59	459.58	-4306.65	303.97	1324.41	0	0	0	-4157.4	198.61	1678.96	-4302.59	307.9	1745.46	-1080.36	241.77	1783.23	-4410.52	490.76	1661.26	656.1	-267.67	78.39	1256.63	-257.18	85.53	647.24
0.9	-3729.05	314.15	-20.27	-3807.69	322.08	-23.9	-3976.56	350.38	-48.65	-3950.81	359.92	10.7	-2930.39	-56.53	9.05	-4278.05	248.43	-21.86	-1824.04	66.15	462.5	-1813.75	52.59	459.58	-4306.65	303.97	1324.41	0	0	0	-4157.4	198.61	1678.96	-4302.59	307.9	1745.46	-1080.36	241.77	1783.23	-4419.45	491.74	1662.23	657.17	-267.57	78.73	1256.34	-257.47	85.15	647.48
0.91	-3729.05	314.15	-20.27	-3807.69	322.08	-23.9	-3909.64	347.81	-39.19	-3950.81	359.92	10.7	-2930.39	-56.53	9.05	-4278.05	248.43	-21.86	-1824.04	66.15	462.5	-1813.75	52.59	459.58	-4306.65	303.97	1324.41	0	0	0	-4157.4	198.61	1678.96	-4302.59	307.9	1745.46	-1080.36	241.77	1783.23	-4397.83	490.6	1661.6	656.81	-267.62	78.38	1256.44	-257.45	85.17	647.66
0.92	-3729.05	314.15	-20.27	-3807.69	322.08	-23.9	-3941.13	350.39	-41.16	-3950.81	359.92	10.7	-2930.39	-56.53	9.05	-4278.05	248.43	-21.86	-1824.04	66.15	462.5	-1813.75	52.59	459.58	-4306.65	303.97	1324.41	0	0	0	-4157.4	198.61	1678.96	-4302.59	307.9	1745.46	-1080.36	241.77	1783.23	-4382.76	490.28	1660.39	656.91	-267.23	78.54	1255.94	-257.16	85.22	647.32
0.93	-3729.05	314.15	-20.27	-3807.69	322.08	-23.9	-3970.96	351.18	-47.26	-3950.81	359.92	10.7	-2930.39	-56.53	9.05	-4278.05	248.43	-21.86	-1824.04	66.15	462.5	-1813.75	52.59	459.58	-4306.65	303.97	1324.41	0	0	0	-4157.4	198.61	1678.96	-4302.59	307.9	1745.46	-1080.36	241.77	1783.23	-4408.88	490.81	1661.82	657.06	-267.12	78.71	1256.18	-257.53	85.2	647.34
0.94	-3729.05	314.15	-20.27	-3807.69	322.08	-23.9	-3935.75	348.85	-40.74	-3950.81	359.92	10.7	-2930.39	-56.53	9.05	-4278.05	248.43	-21.86	-1824.04	66.15	462.5	-1813.75	52.59	459.58	-4306.65	303.97	1324.41	0	0	0	-4157.4	198.61	1678.96	-4302.59	307.9	1745.46	-1080.36	241.77	1783.23	-4392.75	490.94	1661.87	657.99	-267.23	78.89	1255.87	-257.38	85.19	646.58
0.95	-3729.05	314.15	-20.27	-3807.69	322.08	-23.9	-3922.05	350.17	-38.08	-3950.81	359.92	10.7	-2930.39	-56.53	9.05	-4278.05	248.43	-21.86	-1824.04	66.15	462.5	-1813.75	52.59	459.58	-4306.65	303.97	1324.41	0	0	0	-4157.4	198.61	1678.96	-4302.59	307.9	1745.46	-1080.36	241.77	1783.23	-4387.13	490.73	1662.15	657.56	-267.64	78.59	1255.8	-257.39	85.07	647.3
0.96	-3729.05	314.15	-20.27	-3807.69	322.08	-23.9	-3894.51	347.77	-33.35	-3950.81	359.92	10.7	-2930.39	-56.53	9.05	-4278.05	248.43	-21.86	-1824.04	66.15	462.5	-1813.75	52.59	459.58	-4306.65	303.97	1324.41	0	0	0	-4157.4	198.61	1678.96	-4302.59	307.9	1745.46	-1080.36	241.77	1783.23	-4400.42	491.63	1662.13	657.52	-267.28	78.72	1256.53	-257.18	85.37	647.14
0.97	-3729.05	314.15	-20.27	-3807.69	322.08	-23.9	-3896.17	347.14	-34.89	-3950.81	359.92	10.7	-2930.39	-56.53	9.05	-4278.05	248.43	-21.86	-1824.04	66.15	462.5	-1813.75	52.59	459.58	-4306.65	303.97	1324.41	0	0	0	-4157.4	198.61	1678.96	-4302.59	307.9	1745.46	-1080.36	241.77	1783.23	-4402.89	492.8	1661.98	657.7	-267.34	78.69	1256.37	-257.28	85.4	647.41
0.98	-3729.05	314.15	-20.27	-3807.69	322.08	-23.9	-3936.95	349.52	-41.01	-3950.81	359.92	10.7	-2930.39	-56.53	9.05	-4278.05	248.43	-21.86	-1824.04	66.15	462.5	-1813.75	52.59	459.58	-4306.65	303.97	1324.41	0	0	0	-4157.4	198.61	1678.96	-4302.59	307.9	1745.46	-1080.36	241.77	1783.23	-4388.73	491.59	1661.29	657.58	-267.13	78.95	1256.62	-257.54	85.26	647.29
0.99	-3729.05	314.15	-20.27	-3807.69	322.08	-23.9	-3989.32	348.92	-48.04	-3950.81	359.92	10.7	-2930.39	-56.53	9.05	-4278.05	248.43	-21.86	-1824.04	66.15	462.5	-1813.75	52.59	459.58	-4306.65	303.97	1324.41	0	0	0	-4157.4	198.61	1678.96	-4302.59	307.9	1745.46	-1080.36	241.77	1783.23	-4376.49	492.14	1660.7	656.81	-267.12	78.66	1255.81	-257.36	85.17	646.71
1	-3729.05	314.15	-20.27	-3807.69	322.08	-23.9	-3924.66	347.22	-38.71	-3950.81	359.92	10.7	-2930.39	-56.53	9.05	-4278.05	248.43	-21.86	-1824.04	66.15	462.5	-1813.75	52.59	459.58	-4306.65	303.97	1324.41	0	0	0	-4157.4	198.61	1678.96	-4302.59	307.9	1745.46	-1080.36	241.77	1783.23	-4378.28	491.72	1660.96	656.88	-267.34	78.63	1255.95	-257.61	85.05	646.61
1.01	-3729.05	314.15	-20.27	-3807.69	322.08	-23.9	-3891.38	347.51	-31.66	-3950.81	359.92	10.7	-2930.39	-56.53	9.05	-4278.05	248.43	-21.86	-1824.04	66.15	462.5	-1813.75	52.59	459.58	-4306.65	303.97	1324.41	0	0	0	-4157.4	198.61	1678.96	-4302.59	307.9	1745.46	-1080.36	241.77	1783.23	-4386.53	492.17	1661.47	657.66	-267.35	78.81	1255.82	-257.82	84.81	647.25
1.02	-3729.05	314.15	-20.27	-3807.69	322.08	-23.9	-3919.89	348.7	-36.46	-3950.81	359.92	10.7	-2930.39	-56.53	9.05	-4278.05	248.43	-21.86	-1824.04	66.15	462.5	-1813.75	52.59	459.58	-4306.65	303.97	1324.41	0	0	0	-4157.4	198.61	1678.96	-4302.59	307.9	1745.46	-1080.36	241.77	1783.23	-4373.98	493.23	1661.46	657.4	-267.18	78.84	1256.22	-257.61	84.97	647.15
1.03	-3729.05	314.15	-20.27	-3807.69	322.08	-23.9	-3937.95	349.29	-40.48	-3950.81	359.92	10.7	-2930.39	-56.53	9.05	-4278.05	248.43	-21.86	-1824.04	66.15	462.5	-1813.75	52.59	459.58	-4306.65	303.97	1324.41	0	0	0	-4157.4	198.61	1678.96	-4302.59	307.9	1745.46	-1080.36	241.77	1783.23	-4381.12	492.61	1661.2	656.45	-267.49	78.43	1256.4	-257.83	85.06	647.46
1.04	-3729.05	314.15	-20.27	-3807.69	322.08	-23.9	-3889.45	348.44	-33.32	-3950.81	359.92	10.7	-2930.39	-56.53	9.05	-4278.05	248.43	-21.86	-1824.04	66.15	462.5	-1813.75	52.59	459.58	-4306.65	303.97	1324.41	0	0	0	-4157.4	198.61	1678.96	-4302.59	307.9	1745.46	-1080.36	241.77	1783.23	-4408.59	493.47	1662.46	657.81	-267.53	78.69	1256.2	-257.56	85.31	647.1
1.05	-3729.05	314.15	-20.27	-3807.69	322.08	-23.9	-3953.24	349.56	-42.76	-3950.81	359.92	10.7	-2930.39	-56.53	9.05	-4278.05	248.43	-21.86	-1824.04	66.15	462.5	-1813.75	52.59	459.58	-4306.65	303.97	1324.41	0	0	0	-4157.4	198.61	1678.96	-4302.59	307.9	1745.46	-1080.36	241.77	1783.23	-4395.38	493.45	1662.57	657.43	-267.25	78.73	1256.45	-257.49	85.33	647.6
1.06	-3729.05	314.15	-20.27	-3807.69	322.08	-23.9	-3970.23	353.82	-45	-3950.81	359.92	10.7	-2930.39	-56.53	9.05	-4278.05	248.43	-21.86	-1824.04	66.15	462.5	-1813.75	52.59	459.58	-4306.65	303.97	1324.41	0	0	0	-4157.4	198.61	1678.96	-4302.59	307.9	1745.46	-1080.36	241.77	1783.23	-4373.01	493.29	1661.71	657.77	-267.34	78.84	1256.27	-257.58	85.14	646.15
1.07	-3729.05	314.15	-20.27	-3807.69	322.08	-23.9	-3918.76	351.8	-34.76	-3950.81	359.92	10.7	-2930.39	-56.53	9.05	-4278.05	248.43	-21.86	-1824.04	66.15	462.5	-1813.75	52.59	459.58	-4306.65	303.97	1324.41	0	0	0	-4157.4	198.61	1678.96	-4302.59	307.9	1745.46	-1080.36	241.77	1783.23	-4391.94	494.59	1661.41	657.5	-267.05	78.89	1256.4	-257.52	85.06	646.81
1.08	-3729.05	314.15	-20.27	-3807.69	322.08	-23.9	-3901.71	353.08	-31.72	-3950.81	359.92	10.7	-2930.39	-56.53	9.05	-4278.05	248.43	-21.86	-1824.04	66.15	462.5	-1813.75	52.59	459.58	-4306.65	303.97	1324.41	0	0	0	-4157.4	198.61	1678.96	-4302.59	307.9	1745.46	-1080.36	241.77	1783.23	-4415.97	496.91	1663.07	657.38	-267.37	78.73	1256.72	-257.38	85.22	647.48
1.09	-3729.05	314.15	-20.27	-3807.69	322.08	-23.9	-3955.01	358.71	-40.78	-3950.81	359.92	10.7	-2930.39	-56.53	9.05	-4278.05	248.43	-21.86	-1824.04	66.15	462.5	-1813.75	52.59	459.58	-4306.65	303.97	1324.41	0	0	0	-4157.4	198.61	1678.96	-4302.59	307.9	1745.46	-1080.36	241.77	1783.23	-4402.49	494.42	1662.7	657.58	-267.22	78.83	1256.04	-257.07	85.17	647.79
1.1	-3729.05	314.15	-20.27	-3807.69	322.08	-23.9	-3965.85	357.63	-43.12	-3950.82	359.93	10.69	-2930.39	-56.53	9.05	-4278.05	248.43	-21.86	-1824.04	66.15	462.5	-1813.75	52.59	459.58	-4306.65	303.97	1324.41	0	0	0	-4157.4	198.61	1678.96	-4302.59	307.9	1745.46	-1080.36	241.77	1783.23	-4383.18	493.43	1661.69	657.41	-267.4	78.64	1256.16	-257.43	85.15	647.43
1.11	-3729.05	314.15	-20.27	-3807.69	322.08	-23.9	-3998.37	359.75	-46.35	-3961.11	363.57	9.6	-2930.39	-56.53	9.05	-4278.05	248.43	-21.86	-1824.04	66.15	462.5	-1813.75	52.59	459.58	-4306.65	303.97	1324.41	0	0	0	-4157.4	198.61	1678.96	-4302.59	307.9	1745.46	-1080.36	241.77	1783.23	-4396.37	494.57	1662.45	656.92	-267.34	78.53	1256.57	-257.06	85.31	646.84
1.12	-3729.05	314.15	-20.27	-3807.69	322.08	-23.9	-4011.85	361.31	-47.99	-3971.6	365.65	9.78	-2930.39	-56.53	9.05	-4278.05	248.43	-21.86	-1824.04	66.15	462.5	-1813.75	52.59	459.58	-4306.65	303.97	1324.41	0	0	0	-4157.4	198.61	1678.96	-4302.59	307.9	1745.46	-1080.36	241.77	1783.23	-4382.91	492.93	1663.59	657.31	-267.5	78.71	1256.83	-257.23	85.43	647.1
1.13	-3729.05	314.15	-20.27	-3807.69	322.08	-23.9	-4025.11	362.81	-49.56	-3956.19	364.8	10.22	-2930.39	-56.53	9.05	-4278.05	248.43	-21.86	-1824.04	66.15	462.5	-1813.75	52.59	459.58	-4306.65	303.97	1324.41	0	0	0	-4157.4	198.61	1678.96	-4302.59	307.9	1745.46	-1080.36	241.77	1783.23	-4375.02	491.35	1662.37	656.92	-267.48	78.68	1255.74	-257.55	85.11	646.8
1.14	-3729.05	314.15	-20.27	-3807.69	322.08	-23.9	-4038.14	364.27	-51.07	-3956.79	368.17	10.95	-2930.39	-56.53	9.05	-4278.05	248.43	-21.86	-1824.04	66.15	462.5	-1813.75	52.59	459.58	-4306.65	303.97	1324.41	0	0	0	-4157.4	198.61	1678.96	-4302.59	307.9	1745.46	-1080.36	241.77	1783.23	-4405.09	492.8	1664.75	657.66	-267.16	78.78	1256.53	-257.31	85.46	646.56
1.15	-3729.05	314.15	-20.27	-3807.69	322.08	-23.9	-4050.95	365.69	-52.51	-3939.66	368.12	13.38	-2930.39	-56.53	9.05	-4278.05	248.43	-21.86	-1824.04	66.15	462.5	-1813.75	52.59	459.58	-4306.65	303.97	1324.41	0	0	0	-4157.4	198.61	1678.96	-4302.59	307.9	1745.46	-1080.36	241.77	1783.23	-4404.94	491.72	1666.11	657.15	-267.24	78.68	1256.68	-257.54	85.25	647.48
1.16	-3729.05	314.15	-20.27	-3807.69	322.08	-23.9	-4063.53	367.05	-53.89	-4002.08	370.36	5.97	-2930.39	-56.53	9.05	-4278.05	248.43	-21.86	-1824.04	66.15	462.5	-1813.75	52.59	459.58	-4306.65	303.97	1324.41	0	0	0	-4157.4	198.61	1678.96	-4302.59	307.9	1745.46	-1080.36	241.77	1783.23	-4417.34	490.72	1666.57	656.65	-267.28	78.53	1256.22	-257.56	85.13	647.62
1.17	-3729.05	314.15	-20.27	-3807.69	322.08	-23.9	-4075.88	368.37	-55.2	-4017.3	372.11	4.41	-2930.39	-56.53	9.05	-4278.05	248.43	-21.86	-1824.04	66.15	462.5	-1813.75	52.59	459.58	-4306.65	303.97	1324.41	0	0	0	-4157.4	198.61	1678.96	-4302.59	307.9	1745.46	-1080.36	241.77	1783.23	-4411.74	488.55	1665.72	656.21	-267.2	78.25	1256.12	-257.65	85.21	648.28
1.18	-3729.05	314.15	-20.27	-3807.69	322.08	-23.9	-4088.01	369.64	-56.45	-4032.28	373.81	2.94	-2930.39	-56.53	9.05	-4278.05	248.43	-21.86	-1824.04	66.15	462.5	-1813.75	52.59	459.58	-4306.65	303.97	1324.41	0	0	0	-4157.4	198.61	1678.96	-4302.59	307.9	1745.46	-1080.36	241.77	1783.23	-4391.19	487.07	1665.56	657.33	-267.46	78.44	1256.24	-257.34	85.32	647.33
1.19	-3729.05	314.15	-20.27	-3807.69	322.08	-23.9	-4099.92	370.87	-57.64	-4047.01	375.45	1.54	-2930.39	-56.53	9.05	-4278.05	248.43	-21.86	-1824.04	66.15	462.5	-1813.75	52.59	459.58	-4306.65	303.97	1324.41	0	0	0	-4157.4	198.61	1678.96	-4302.59	307.9	1745.46	-1080.36	241.77	1783.23	-4418.07	488.42	1667.58	657.41	-267.16	78.72	1256.39	-257.56	85.23	646.91
1.2	-3729.05	314.15	-20.27	-3807.69	322.08	-23.9	-4111.6	372.05	-58.76	-4061.5	377.04	0.23	-2930.39	-56.53	9.05	-4278.05	248.43	-21.86	-1824.04	66.15	462.5	-1813.75	52.59	459.58	-4306.65	303.97	1324.41	0	0	0	-4157.4	198.61	1678.96	-4302.59	307.9	1745.46	-1080.36	241.77	1783.23	-4403.32	486.19	1666.68	657.05	-267.35	78.62	1256.7	-257.42	85.4	647.39
1.21	-3729.05	314.15	-20.27	-3807.69	322.08	-23.9	-4123.07	373.19	-59.82	-4075.75	378.57	-1.01	-2930.39	-56.53	9.05	-4278.05	248.43	-21.86	-1824.04	66.15	462.5	-1813.75	52.59	459.58	-4306.65	303.97	1324.41	0	0	0	-4157.4	198.61	1678.96	-4302.59	307.9	1745.46	-1080.36	241.77	1783.23	-4390.95	484.26	1666.79	655.5	-267.42	78.1	1256.14	-257.58	85.17	647.37
1.22	-3729.05	314.15	-20.27	-3807.69	322.08	-23.9	-4134.31	374.28	-60.83	-4089.76	380.06	-2.16	-2930.39	-56.53	9.05	-4278.05	248.43	-21.86	-1824.04	66.15	462.5	-1813.75	52.59	459.58	-4306.65	303.97	1324.41	0	0	0	-4157.4	198.61	1678.96	-4302.59	307.9	1745.46	-1080.36	241.77	1783.23	-4396.24	483.49	1667.36	656.31	-267.3	78.45	1256.21	-257.15	85.49	647.84
1.23	-3729.05	314.15	-20.27	-3807.69	322.08	-23.9	-4145.34	375.33	-61.77	-4103.53	381.49	-3.24	-2930.39	-56.53	9.05	-4278.05	248.43	-21.86	-1824.04	66.15	462.5	-1813.75	52.59	459.58	-4306.65	303.97	1324.41	0	0	0	-4157.4	198.61	1678.96	-4302.59	307.9	1745.46	-1080.36	241.77	1783.23	-4381.62	482.87	1667.83	657.42	-267.02	78.72	1256.03	-257.47	85.13	647.8
1.24	-3729.05	314.15	-20.27	-3807.69	322.08	-23.9	-4156.14	376.33	-62.65	-4117.05	382.87	-4.24	-2930.39	-56.53	9.05	-4278.05	248.43	-21.86	-1824.04	66.15	462.5	-1813.75	52.59	459.58	-4306.65	303.97	1324.41	0	0	0	-4157.4	198.61	1678.96	-4302.59	307.9	1745.46	-1080.36	241.77	1783.23	-4373.25	481.4	1669.62	656.73	-267.11	78.33	1256.14	-257.52	84.95	646.85
1.25	-3729.05	314.15	-20.27	-3807.69	322.08	-23.9	-4166.73	377.29	-63.46	-4130.35	384.2	-5.16	-2930.39	-56.53	9.05	-4278.05	248.43	-21.86	-1824.04	66.15	462.5	-1813.75	52.59	459.58	-4306.65	303.97	1324.41	0	0	0	-4157.4	198.61	1678.96	-4302.59	307.9	1745.46	-1080.36	241.77	1783.23	-4402.22	480.8	1670.37	656.91	-267.27	78.69	1256.72	-257.48	85.31	646.66
1.26	-3729.05	314.15	-20.27	-3807.69	322.08	-23.9	-4177.11	378.2	-64.22	-4143.4	385.48	-6.01	-2930.39	-56.53	9.05	-4278.05	248.43	-21.86	-1824.04	66.15	462.5	-1813.75	52.59	459.58	-4306.65	303.97	1324.41	0	0	0	-4157.4	198.61	1678.96	-4302.59	307.9	1745.46	-1080.36	241.77	1783.23	-4382.58	479.51	1670.64	657.03	-267.14	78.76	1256.99	-257.7	85.24	647.12
1.27	-3729.05	314.15	-20.27	-3807.69	322.08	-23.9	-4187.26	379.07	-64.93	-4156.22	386.71	-6.78	-2930.39	-56.53	9.05	-4278.05	248.43	-21.86	-1824.04	66.15	462.5	-1813.75	52.59	459.58	-4306.65	303.97	1324.41	0	0	0	-4157.4	198.61	1678.96	-4302.59	307.9	1745.46	-1080.36	241.77	1783.23	-4340.67	476.56	1669.53	656.63	-267.43	78.56	1256.18	-257.23	85.28	646.67
1.28	-3729.05	314.15	-20.27	-3807.69	322.08	-23.9	-4197.21	379.9	-65.57	-4168.8	387.88	-7.47	-2930.39	-56.53	9.05	-4278.05	248.43	-21.86	-1824.04	66.15	462.5	-1813.75	52.59	459.58	-4306.65	303.97	1324.41	0	0	0	-4157.4	198.61	1678.96	-4302.59	307.9	1745.46	-1080.36	241.77	1783.23	-4371.02	476.57	1671.7	657.44	-267.34	78.67	1256.21	-257.41	85.24	647.9
1.29	-3729.05	314.15	-20.27	-3807.69	322.08	-23.9	-4206.94	380.69	-66.15	-4181.15	389.01	-8.09	-2930.39	-56.53	9.05	-4278.05	248.43	-21.86	-1824.04	66.15	462.5	-1813.75	52.59	459.58	-4306.65	303.97	1324.41	0	0	0	-4157.4	198.61	1678.96	-4302.59	307.9	1745.46	-1080.36	241.77	1783.23	-4356.42	477.16	1670.77	657.04	-267.15	78.52	1256.53	-257.2	85.48	647.65
1.3	-3729.05	314.15	-20.27	-3807.69	322.08	-23.9	-4216.46	381.43	-66.67	-4193.27	390.09	-8.63	-2930.39	-56.53	9.05	-4278.05	248.43	-21.86	-1824.04	66.15	462.5	-1813.75	52.59	459.58	-4306.65	303.97	1324.41	0	0	0	-4157.4	198.61	1678.96	-4302.59	307.9	1745.46	-1080.36	241.77	1783.23	-4353.7	476.21	1672.75	656.68	-267.34	78.61	1256.04	-257.86	85.1	646.98
1.31	-3729.05	314.15	-20.27	-3807.69	322.08	-23.9	-4225.77	382.13	-67.14	-4205.15	391.12	-9.1	-2930.39	-56.53	9.05	-4278.05	248.43	-21.86	-1824.04	66.15	462.5	-1813.75	52.59	459.58	-4306.65	303.97	1324.41	0	0	0	-4157.4	198.61	1678.96	-4302.59	307.9	1745.46	-1080.36	241.77	1783.23	-4380.66	473.83	1672.79	656.55	-267.37	78.58	1255.71	-257.84	85	647.41
1.32	-3729.05	314.15	-20.27	-3807.69	322.08	-23.9	-4234.86	382.79	-67.55	-4216.81	392.1	-9.49	-2930.39	-56.53	9.05	-4278.05	248.43	-21.86	-1824.04	66.15	462.5	-1813.75	52.59	459.58	-4306.65	303.97	1324.41	0	0	0	-4157.4	198.61	1678.96	-4302.63	307.9	1745.46	-1080.36	241.77	1783.23	-4385.68	472.03	1673.82	657.1	-267.45	78.64	1256.08	-257.8	85.04	647.18
1.33	-3729.05	314.15	-20.27	-3807.69	322.08	-23.9	-4243.75	383.41	-67.91	-4228.23	393.04	-9.82	-2930.39	-56.53	9.05	-4278.05	248.43	-21.86	-1824.04	66.15	462.5	-1813.75	52.59	459.58	-4306.65	303.97	1324.41	0	0	0	-4157.4	198.61	1678.96	-4341.33	308.41	1746.74	-1080.36	241.77	1783.23	-4371.74	469.73	1676.18	658.02	-267.62	78.7	1256.47	-257.56	85.35	647.27
1.34	-3729.05	314.15	-20.27	-3807.69	322.08	-23.9	-4252.43	383.98	-68.2	-4239.43	393.92	-10.07	-2930.39	-56.53	9.05	-4278.05	248.43	-21.86	-1824.04	66.15	462.5	-1813.75	52.59	459.58	-4306.65	303.97	1324.41	0	0	0	-4157.4	198.61	1678.96	-4323.14	304.87	1743.82	-1080.36	241.77	1783.23	-4374.45	468.9	1677.48	657.17	-267.57	78.56	1256.23	-257.52	85.23	647.61
1.35	-3729.05	314.15	-20.27	-3807.69	322.08	-23.9	-4260.9	384.52	-68.44	-4250.39	394.76	-10.25	-2930.39	-56.53	9.05	-4278.05	248.43	-21.86	-1824.04	66.15	462.5	-1813.75	52.59	459.58	-4306.65	303.97	1324.41	0	0	0	-4157.4	198.61	1678.96	-4328.9	304.59	1743.88	-1080.36	241.77	1783.23	-4382.17	467.96	1678.31	657.18	-267.44	78.5	1256.18	-257.47	85.24	647.02
1.36	-3729.05	314.15	-20.27	-3807.69	322.08	-23.9	-4269.17	385.01	-68.63	-4261.13	395.55	-10.36	-2930.39	-56.53	9.05	-4278.05	248.43	-21.86	-1824.04	66.15	462.5	-1813.75	52.59	459.58	-4306.65	303.97	1324.41	0	0	0	-4157.4	198.61	1678.96	-4324.83	303.79	1742.94	-1080.36	241.77	1783.23	-4384.18	466.53	1679.45	656.72	-267.55	78.44	1256.06	-257.42	85.04	647.05
1.37	-3729.05	314.15	-20.27	-3807.69	322.08	-23.9	-4277.23	385.47	-68.76	-4271.65	396.29	-10.39	-2930.39	-56.53	9.05	-4278.05	248.43	-21.86	-1824.04	66.15	462.5	-1813.75	52.59	459.58	-4306.65	303.97	1324.41	0	0	0	-4157.4	198.61	1678.96	-4306.15	301.62	1740.93	-1080.36	241.77	1783.23	-4386.13	465.13	1680.58	656.84	-267.27	78.48	1255.76	-257.68	84.87	647.58
1.38	-3729.05	314.15	-20.27	-3807.69	322.08	-23.9	-4285.08	385.88	-68.84	-4281.94	396.99	-10.36	-2930.39	-56.53	9.05	-4278.05	248.43	-21.86	-1824.04	66.15	462.5	-1813.75	52.59	459.58	-4306.65	303.97	1324.41	0	0	0	-4157.4	198.61	1678.96	-4313.38	301.47	1740.8	-1080.36	241.77	1783.23	-4388	463.74	1681.7	657.16	-267.29	78.49	1256.01	-257.18	85.11	646.49
1.39	-3729.05	314.15	-20.27	-3807.69	322.08	-23.9	-4292.73	386.25	-68.86	-4292.01	397.64	-10.26	-2930.39	-56.53	9.05	-4278.05	248.43	-21.86	-1824.04	66.15	462.5	-1813.75	52.59	459.58	-4306.65	303.97	1324.41	0	0	0	-4157.4	198.61	1678.96	-4276.67	296.82	1736.64	-1080.36	241.77	1783.23	-4389.8	462.38	1682.81	656.5	-267.38	78.39	1256.32	-257.41	85.24	646.5
1.4	-3729.05	314.15	-20.27	-3807.69	322.08	-23.9	-4300.18	386.59	-68.83	-4301.85	398.24	-10.09	-2930.39	-56.53	9.05	-4278.05	248.43	-21.86	-1824.04	66.15	462.5	-1813.75	52.59	459.58	-4306.65	303.97	1324.41	0	0	0	-4157.4	198.61	1678.96	-4255.89	295.94	1734.04	-1080.36	241.77	1783.23	-4391.53	461.03	1683.91	656.74	-267.46	78.38	1256.41	-257.21	85.23	648.03
1.41	-3729.05	314.15	-20.27	-3807.69	322.08	-23.9	-4307.43	386.88	-68.75	-4311.48	398.8	-9.85	-2930.39	-56.53	9.05	-4278.05	248.43	-21.86	-1824.04	66.15	462.5	-1813.75	52.59	459.58	-4306.65	303.97	1324.41	0	0	0	-4157.4	198.61	1678.96	-4248.12	293.45	1732.13	-1080.36	241.77	1783.23	-4393.18	459.71	1685.01	656.63	-266.78	78.49	1256.08	-257.23	85.06	647.33
1.42	-3729.05	314.15	-20.27	-3807.69	322.08	-23.9	-4314.48	387.14	-68.61	-4320.88	399.32	-9.54	-2930.39	-56.53	9.05	-4278.05	248.43	-21.86	-1824.04	66.15	462.5	-1813.75	52.59	459.58	-4306.65	303.97	1324.41	0	0	0	-4157.4	198.61	1678.96	-4281.8	294.45	1732.23	-1080.36	241.77	1783.23	-4394.77	458.4	1686.09	657.58	-267	78.71	1256.42	-257.38	85.11	646.12
1.43	-3729.05	314.15	-20.27	-3807.69	322.08	-23.9	-4321.33	387.36	-68.42	-4330.06	399.79	-9.17	-2930.39	-56.53	9.05	-4278.05	248.43	-21.86	-1824.04	66.15	462.5	-1813.75	52.59	459.58	-4306.65	303.97	1324.41	0	0	0	-4157.4	198.61	1678.96	-4247.5	293.98	1728.6	-1080.36	241.77	1783.23	-4396.29	457.11	1687.17	656.94	-267.46	78.43	1256.29	-257.41	85.08	646.54
1.44	-3729.05	314.15	-20.27	-3807.69	322.08	-23.9	-4327.98	387.54	-68.18	-4339.03	400.21	-8.73	-2930.39	-56.53	9.05	-4278.05	248.43	-21.86	-1824.04	66.15	462.5	-1813.75	52.59	459.58	-4306.65	303.97	1324.41	0	0	0	-4157.4	198.61	1678.96	-4232.21	291.12	1725.32	-1080.36	241.77	1783.23	-4397.74	455.84	1688.24	656.55	-267.37	78.24	1256.08	-257.53	85.07	647.55
1.45	-3729.05	314.15	-20.27	-3807.69	322.08	-23.9	-4334.43	387.68	-67.88	-4347.78	400.59	-8.22	-2930.39	-56.53	9.05	-4278.05	248.43	-21.86	-1824.04	66.15	462.5	-1813.75	52.59	459.58	-4306.65	303.97	1324.41	0	0	0	-4157.4	198.61	1678.96	-4263.6	291.32	1724.58	-1080.36	241.77	1783.23	-4399.11	454.6	1689.3	656.95	-267.39	78.57	1255.91	-257.32	85.18	647.99
1.46	-3729.05	314.15	-20.27	-3807.69	322.08	-23.9	-4340.68	387.79	-67.54	-4356.31	400.93	-7.65	-2930.39	-56.53	9.05	-4278.05	248.43	-21.86	-1824.04	66.15	462.5	-1813.75	52.59	459.58	-4306.65	303.97	1324.41	0	0	0	-4157.4	198.61	1678.96	-4230.6	289.81	1721.47	-1080.36	241.77	1783.23	-4400.42	453.36	1690.35	656.24	-267.31	78.41	1256.38	-257.06	85.45	647.43
1.47	-3729.05	314.15	-20.27	-3807.69	322.08	-23.9	-4346.74	387.85	-67.15	-4364.62	401.23	-7.01	-2930.39	-56.53	9.05	-4278.05	248.43	-21.86	-1824.04	66.15	462.5	-1813.75	52.59	459.58	-4306.65	303.97	1324.41	0	0	0	-4157.4	198.61	1678.96	-4212.25	291.48	1718.64	-1080.36	241.77	1783.23	-4401.66	452.15	1691.4	656.09	-267.23	78.18	1256.29	-257.33	85.27	647.31
1.48	-3729.05	314.15	-20.27	-3807.69	322.08	-23.9	-4352.61	387.88	-66.7	-4372.72	401.48	-6.31	-2930.39	-56.53	9.05	-4278.05	248.43	-21.86	-1824.04	66.15	462.5	-1813.75	52.59	459.58	-4306.65	303.97	1324.41	0	0	0	-4157.4	198.61	1678.96	-4172.7	289.04	1713.4	-1080.36	241.77	1783.23	-4402.82	450.96	1692.44	656.69	-267.18	78.52	1256.14	-257.73	85.03	647.31
1.49	-3729.05	314.15	-20.27	-3807.69	322.08	-23.9	-4358.28	387.88	-66.21	-4380.61	401.68	-5.55	-2930.39	-56.53	9.05	-4278.05	248.43	-21.86	-1824.04	66.15	462.5	-1813.75	52.59	459.58	-4307.25	301.33	1322.89	0	0	0	-4157.4	198.61	1678.96	-4197.23	288.8	1711.72	-1080.36	241.77	1783.23	-4403.92	449.79	1693.46	656.06	-267.59	78.24	1255.81	-257.68	85.23	647.13
1.5	-3729.05	314.15	-20.27	-3807.69	322.08	-23.9	-4363.75	387.84	-65.66	-4388.29	401.85	-4.72	-2930.39	-56.53	9.05	-4278.05	248.43	-21.86	-1824.04	66.15	462.5	-1813.75	52.59	459.58	-4325.38	300.79	1321.05	0	0	0	-4157.4	198.61	1678.96	-4198.8	287.95	1708.87	-1080.36	241.77	1783.23	-4404.95	448.63	1694.48	655.84	-267.27	78.22	1256.76	-257.53	85.27	647.71
1.51	-3729.05	314.15	-20.27	-3807.69	322.08	-23.9	-4369.04	387.76	-65.07	-4395.75	401.97	-3.83	-2930.39	-56.53	9.05	-4278.05	248.43	-21.86	-1824.04	66.15	462.5	-1813.75	52.59	459.58	-4374.8	300.68	1320.83	0	0	0	-4157.4	198.61	1678.96	-4208.38	288.87	1708	-1080.36	241.77	1783.23	-4405.91	447.49	1695.5	656.88	-267.04	78.69	1256.01	-257.66	85.03	647.42
1.52	-3729.05	314.15	-20.27	-3807.69	322.08	-23.9	-4374.13	387.64	-64.43	-4403.01	402.06	-2.88	-2930.39	-56.53	9.05	-4278.05	248.43	-21.86	-1824.04	66.15	462.5	-1813.75	52.59	459.58	-4345.3	300.03	1319.84	0	0	0	-4157.4	198.61	1678.96	-4194.45	288.09	1704.96	-1080.36	241.77	1783.23	-4406.81	446.37	1696.5	656.89	-267.02	78.62	1256.18	-257.56	84.91	648.06
1.53	-3729.05	314.15	-20.27	-3807.69	322.08	-23.9	-4379.04	387.49	-63.74	-4410.05	402.1	-1.87	-2930.39	-56.53	9.05	-4278.05	248.43	-21.86	-1824.04	66.15	462.5	-1813.75	52.59	459.58	-4311.9	300.68	1318.95	0	0	0	-4157.4	198.61	1678.96	-4152.43	287.75	1700.79	-1080.36	241.77	1783.23	-4407.63	445.27	1697.5	656.97	-267.36	78.51	1256.45	-257.22	85.27	647.64
1.54	-3729.05	314.15	-20.27	-3807.69	322.08	-23.9	-4383.75	387.31	-63.01	-4416.89	402.1	-0.8	-2930.39	-56.53	9.05	-4278.05	248.43	-21.86	-1824.04	66.15	462.5	-1813.75	52.59	459.58	-4250.57	298.03	1319.24	0	0	0	-4157.4	198.61	1678.96	-4134.36	286.49	1697.9	-1080.36	241.77	1783.23	-4408.39	444.19	1698.49	656.66	-267.43	78.54	1256.02	-257.53	85.19	647.77
1.55	-3729.05	314.15	-20.27	-3807.69	322.08	-23.9	-4388.28	387.09	-62.22	-4423.52	402.06	0.34	-2930.39	-56.53	9.05	-4278.05	248.43	-21.86	-1824.04	66.15	462.5	-1813.75	52.59	459.58	-4266.48	297.46	1318.35	0	0	0	-4157.4	198.61	1678.96	-4147.65	287.13	1695.69	-1080.36	241.77	1783.23	-4409.08	443.13	1699.47	655.96	-267.34	78.36	1256.24	-257.69	85.23	648
1.56	-3729.05	314.15	-20.27	-3807.69	322.08	-23.9	-4392.62	386.84	-61.39	-4429.94	401.98	1.53	-2930.39	-56.53	9.05	-4278.05	248.43	-21.86	-1824.04	66.15	462.5	-1813.75	52.59	459.58	-4314.17	296.43	1318.24	0	0	0	-4157.4	198.61	1678.96	-4135.98	287.56	1691.74	-1080.36	241.77	1783.23	-4409.7	442.08	1700.44	656.32	-266.98	78.61	1256.12	-257.38	85.18	646.85
1.57	-3729.05	314.15	-20.27	-3807.69	322.08	-23.9	-4396.78	386.55	-60.52	-4436.16	401.86	2.79	-2930.39	-56.53	9.05	-4278.05	248.43	-21.86	-1824.04	66.15	462.5	-1813.75	52.59	459.58	-4294.92	293.62	1317.13	0	0	0	-4157.4	198.61	1678.96	-4138.59	287.99	1690.33	-1080.36	241.77	1783.23	-4410.25	441.05	1701.4	657.19	-267.19	78.6	1256.26	-257.29	85.22	647.45
1.58	-3729.05	314.15	-20.27	-3807.69	322.08	-23.9	-4400.75	386.23	-59.6	-4442.17	401.7	4.1	-2930.39	-56.53	9.05	-4278.05	248.43	-21.86	-1824.04	66.15	462.5	-1813.75	52.59	459.58	-4281.66	295.15	1317.13	0	0	0	-4157.4	198.61	1678.96	-4156.97	288.87	1687.5	-1080.36	241.77	1783.23	-4410.74	440.04	1702.36	657.64	-267.12	78.77	1256.79	-257.69	85.37	647.97
1.59	-3729.05	314.15	-20.27	-3807.69	322.08	-23.9	-4404.54	385.87	-58.63	-4447.99	401.5	5.46	-2930.39	-56.53	9.05	-4278.05	248.43	-21.86	-1824.04	66.15	462.5	-1813.75	52.59	459.58	-4256	294.63	1316.23	0	0	0	-4157.4	198.61	1678.96	-4116.43	288.6	1682.4	-1080.36	241.77	1783.23	-4411.16	439.05	1703.31	657.39	-267.04	78.76	1256.6	-257.5	85.35	647.34
1.6	-3729.05	314.15	-20.27	-3807.69	322.08	-23.9	-4408.14	385.48	-57.62	-4453.59	401.26	6.89	-2930.39	-56.53	9.05	-4278.05	248.43	-21.86	-1824.04	66.15	462.5	-1813.75	52.59	459.58	-4217.68	292.97	1315.99	0	0	0	-4157.4	198.61	1678.96	-4129.01	291.52	1680.42	-1080.36	241.77	1783.23	-4411.51	438.07	1704.25	657.44	-267.24	78.89	1256.58	-257.23	85.33	646.6
1.61	-3729.05	314.15	-20.27	-3807.69	322.08	-23.9	-4411.56	385.06	-56.56	-4459	400.98	8.37	-2930.39	-56.53	9.05	-4278.05	248.43	-21.86	-1824.04	66.15	462.5	-1813.75	52.59	459.58	-4250.18	291.42	1314.03	0	0	0	-4157.4	198.61	1678.96	-4093.59	290.05	1677.29	-1080.36	241.77	1783.23	-4411.8	437.12	1705.18	657.32	-267.25	78.87	1256.19	-257.42	85.09	647.09
1.62	-3729.05	314.15	-20.27	-3807.69	322.08	-23.9	-4414.8	384.61	-55.46	-4464.21	400.67	9.91	-2930.39	-56.53	9.05	-4278.05	248.43	-21.86	-1824.04	66.15	462.5	-1813.75	52.59	459.58	-4225.56	290.29	1314.55	0	0	0	-4157.33	198.61	1678.96	-4106.51	290.92	1674.27	-1080.36	241.77	1783.23	-4412.02	436.18	1706.1	657.3	-267.3	78.62	1256.43	-257.36	85.34	647.04
1.63	-3729.05	314.15	-20.27	-3807.69	322.08	-23.9	-4417.86	384.12	-54.32	-4469.22	400.32	11.51	-2930.39	-56.53	9.05	-4278.05	248.43	-21.86	-1824.04	66.15	462.5	-1813.75	52.59	459.58	-4254.39	289.78	1314.46	0	0	0	-4085.07	201.06	1672.74	-4083.31	292.16	1672.71	-1080.36	241.77	1783.23	-4412.17	435.25	1707.02	657.16	-267.1	78.6	1255.97	-257.29	85.48	648.12
1.64	-3729.05	314.15	-20.27	-3807.69	322.08	-23.9	-4420.74	383.6	-53.13	-4474.03	399.93	13.16	-2930.39	-56.53	9.05	-4278.05	248.43	-21.86	-1824.04	66.15	462.5	-1813.75	52.59	459.58	-4202.36	289.85	1313.42	0	0	0	-4090.17	197.46	1668.93	-4069.14	294.29	1669.22	-1080.36	241.77	1783.23	-4412.26	434.35	1707.93	657.46	-267.34	78.65	1256.15	-257.67	85.27	647.87
1.65	-3729.05	314.15	-20.27	-3807.69	322.08	-23.9	-4423.44	383.05	-51.9	-4478.64	399.5	14.86	-2930.39	-56.53	9.05	-4278.05	248.43	-21.86	-1824.04	66.15	462.5	-1813.75	52.59	459.58	-4226.12	287.15	1312.63	0	0	0	-4133.63	196.82	1669.91	-4079.41	295.44	1666.34	-1080.36	241.77	1783.23	-4412.28	433.46	1708.83	657.55	-267.07	78.78	1255.62	-257.83	85.03	647.32
1.66	-3729.05	314.15	-20.27	-3807.69	322.08	-23.9	-4425.97	382.47	-50.63	-4483.06	399.04	16.62	-2930.39	-56.53	9.05	-4278.05	248.43	-21.86	-1824.04	66.15	462.5	-1813.75	52.59	459.58	-4227.19	285.33	1311.24	0	0	0	-4095.73	198.81	1667.21	-4092.12	295.66	1663.87	-1080.36	241.77	1783.23	-4412.24	432.59	1709.73	657.43	-267.22	78.79	1256.45	-257.45	85.11	647.25
1.67	-3729.05	314.15	-20.27	-3807.69	322.08	-23.9	-4428.31	381.86	-49.31	-4487.29	398.54	18.43	-2930.39	-56.53	9.05	-4278.05	248.43	-21.86	-1824.04	66.15	462.5	-1813.75	52.59	459.58	-4256.7	286.59	1311.79	0	0	0	-4071.45	199.08	1662.75	-4067.74	296.67	1660.03	-1080.36	241.77	1783.23	-4412.13	431.73	1710.61	657.89	-267.36	78.8	1256.41	-257.58	84.96	647.13
1.68	-3729.05	314.15	-20.27	-3807.69	322.08	-23.9	-4430.49	381.22	-47.96	-4491.32	398	20.3	-2930.39	-56.53	9.05	-4278.05	248.43	-21.86	-1824.04	66.15	462.5	-1813.75	52.59	459.58	-4202.44	284.22	1311.29	0	0	0	-4077.57	198.75	1661.09	-4075.82	298.27	1657.71	-1080.36	241.77	1783.23	-4411.95	430.89	1711.49	657.07	-267.1	78.75	1256.06	-257.23	85.2	647.52
1.69	-3729.05	314.15	-20.27	-3807.69	322.08	-23.9	-4432.49	380.54	-46.56	-4495.15	397.43	22.21	-2930.39	-56.53	9.05	-4278.05	248.43	-21.86	-1824.04	66.15	462.5	-1813.75	52.59	459.58	-4185.48	283.14	1310.73	0	0	0	-4071.67	197.77	1657.51	-4065.64	301.79	1654.71	-1080.36	241.77	1783.23	-4411.71	430.07	1712.36	657.34	-267.17	78.79	1255.89	-257.23	85.34	647.96
1.7	-3729.05	314.15	-20.27	-3807.69	322.08	-23.9	-4434.31	379.84	-45.12	-4498.8	396.83	24.18	-2930.39	-56.53	9.05	-4278.05	248.43	-21.86	-1824.04	66.15	462.5	-1813.75	52.59	459.58	-4214.71	282.52	1310.72	0	0	0	-4046.77	199.74	1656.33	-4042.17	303.08	1651.37	-1080.36	241.77	1783.23	-4411.41	429.27	1713.23	657.39	-267.26	78.74	1256.02	-257.53	85.23	648.14
1.71	-3729.05	314.15	-20.27	-3807.69	322.08	-23.9	-4435.96	379.11	-43.65	-4502.25	396.18	26.2	-2930.39	-56.53	9.05	-4278.05	248.43	-21.86	-1824.04	66.15	462.5	-1813.75	52.59	459.58	-4177.91	282.23	1309.27	0	0	0	-4046.5	199.3	1654.75	-4043.16	302.41	1650.58	-1080.36	241.77	1783.23	-4411.04	428.48	1714.08	657.08	-267.16	78.69	1255.88	-257.48	85.33	647.64
1.72	-3729.05	314.15	-20.27	-3807.69	322.08	-23.9	-4437.45	378.34	-42.13	-4505.52	395.51	28.27	-2930.39	-56.53	9.05	-4278.05	248.43	-21.86	-1824.04	66.15	462.5	-1813.75	52.59	459.58	-4195.81	281.98	1309.08	0	0	0	-4038.39	199.36	1652.5	-4064.46	303.3	1648.59	-1080.36	241.77	1783.23	-4410.61	427.71	1714.93	656.8	-267.4	78.37	1255.83	-257.62	85.23	647.22
1.73	-3729.05	314.15	-20.27	-3807.69	322.08	-23.9	-4438.76	377.55	-40.57	-4508.59	394.8	30.39	-2930.39	-56.53	9.05	-4278.05	248.43	-21.86	-1824.04	66.15	462.5	-1813.75	52.59	459.58	-4182.71	278.19	1309.54	0	0	0	-3996.81	200.27	1648.43	-4004.14	304.23	1644.02	-1080.36	241.77	1783.23	-4410.12	426.95	1715.77	656.33	-267.42	78.36	1255.85	-257.43	85.16	647.84
1.74	-3729.05	314.15	-20.27	-3807.69	322.08	-23.9	-4439.9	376.73	-38.98	-4511.48	394.05	32.55	-2930.39	-56.53	9.05	-4278.05	248.43	-21.86	-1824.04	66.15	462.5	-1813.75	52.59	459.58	-4229.24	277.56	1309.28	0	0	0	-4036.87	201.16	1649.45	-4011.34	304.84	1643.52	-1080.36	241.77	1783.23	-4409.56	426.21	1716.61	654.92	-267.13	78.22	1255.9	-257.52	85.12	646.97
1.75	-3729.05	314.15	-20.27	-3807.69	322.08	-23.9	-4440.87	375.88	-37.35	-4514.18	393.28	34.77	-2930.39	-56.53	9.05	-4278.05	248.43	-21.86	-1824.04	66.15	462.5	-1813.75	52.59	459.58	-4178.2	276.67	1308.76	0	0	0	-4004.8	201.99	1646.16	-4030.27	305.31	1642.68	-1080.36	241.77	1783.23	-4408.93	425.49	1717.43	656.6	-267.29	78.63	1256.53	-257.44	85.26	647.41
1.76	-3729.05	314.15	-20.27	-3807.69	322.08	-23.9	-4441.68	375	-35.68	-4516.7	392.47	37.04	-2930.39	-56.53	9.05	-4278.05	248.43	-21.86	-1824.04	66.15	462.5	-1813.75	52.59	459.58	-4162.21	277	1310.37	0	0	0	-3994.88	201.67	1645.23	-4001.94	307.23	1638.12	-1080.36	241.77	1783.23	-4408.25	424.78	1718.25	656.6	-267.01	78.74	1256.88	-257.25	85.37	647.51
1.77	-3729.05	314.15	-20.27	-3807.69	322.08	-23.9	-4442.32	374.1	-33.97	-4519.03	391.62	39.35	-2930.39	-56.53	9.05	-4278.05	248.43	-21.86	-1824.04	66.15	462.5	-1813.75	52.59	459.58	-4184.95	276.71	1309.75	0	0	0	-4007.97	203.07	1645.69	-3990.75	308.67	1637.83	-1080.36	241.77	1783.23	-4407.5	424.09	1719.06	656.35	-267.15	78.51	1256.53	-257.31	85.34	647.43
1.78	-3729.05	314.15	-20.27	-3807.69	322.08	-23.9	-4442.79	373.16	-32.22	-4521.17	390.75	41.71	-2930.39	-56.53	9.05	-4278.05	248.43	-21.86	-1824.04	66.15	462.5	-1813.75	52.59	459.58	-4151.91	275.2	1308.6	0	0	0	-4019.66	202.03	1642.99	-3990.81	310.79	1636.64	-1080.36	241.77	1783.23	-4406.69	423.41	1719.87	656.46	-267.04	78.32	1255.93	-257.42	85.24	647.8
1.79	-3729.05	314.15	-20.27	-3807.69	322.08	-23.9	-4443.1	372.2	-30.44	-4523.14	389.84	44.11	-2930.39	-56.53	9.05	-4278.05	248.43	-21.86	-1824.04	66.15	462.5	-1813.75	52.59	459.58	-4156.48	272.82	1308.82	0	0	0	-3990.68	201.79	1641.38	-3955.77	310.2	1633.55	-1080.36	241.77	1783.23	-4405.81	422.75	1720.66	656.5	-267.35	78.43	1256.24	-257.41	85.26	647.22
1.8	-3729.05	314.15	-20.27	-3807.69	322.08	-23.9	-4443.24	371.21	-28.62	-4524.92	388.9	46.57	-2930.39	-56.53	9.05	-4278.05	248.43	-21.86	-1824.04	66.15	462.5	-1813.75	52.59	459.58	-4152.94	271.93	1308.39	0	0	0	-4008.18	204.06	1639.63	-3964.5	311.48	1632.31	-1080.36	241.77	1783.23	-4404.87	422.11	1721.45	656.08	-267.62	78.31	1256.22	-257.61	85.09	646.61
1.81	-3729.05	314.15	-20.27	-3807.69	322.08	-23.9	-4443.23	370.2	-26.77	-4526.52	387.93	49.06	-2930.39	-56.53	9.05	-4278.05	248.43	-21.86	-1824.04	66.15	462.5	-1813.75	52.59	459.58	-4151.5	272.12	1309.7	0	0	0	-3990.98	204.63	1637.74	-3936.73	313.26	1629.16	-1080.36	241.77	1783.23	-4403.87	421.48	1722.23	657.09	-267.64	78.63	1255.45	-257.6	84.87	647.01
1.82	-3729.05	314.15	-20.27	-3807.69	322.08	-23.9	-4443.05	369.16	-24.88	-4527.95	386.92	51.6	-2930.39	-56.53	9.05	-4278.05	248.43	-21.86	-1824.04	66.15	462.5	-1813.75	52.59	459.58	-4104.32	270.35	1308.76	0	0	0	-3953.13	206.05	1635.22	-3946	315.34	1628.37	-1080.36	241.77	1783.23	-4402.81	420.86	1723.01	656.46	-267.63	78.44	1256.06	-257.67	85.12	647.37
1.83	-3729.05	314.15	-20.27	-3807.69	322.08	-23.9	-4442.71	368.09	-22.96	-4529.19	385.89	54.19	-2930.39	-56.53	9.05	-4278.05	248.43	-21.86	-1824.04	66.15	462.5	-1813.75	52.59	459.58	-4101.65	268.63	1309.04	0	0	0	-3970.2	206.22	1635.57	-3920.23	313.72	1625.41	-1080.36	241.77	1783.23	-4401.69	420.27	1723.78	656.62	-267.64	78.43	1255.61	-257.58	85.21	647.41
1.84	-3729.05	314.15	-20.27	-3807.69	322.08	-23.9	-4442.21	367	-21	-4530.26	384.83	56.82	-2930.39	-56.53	9.05	-4278.05	248.43	-21.86	-1824.04	66.15	462.5	-1813.75	52.59	459.58	-4101.3	269.24	1311.46	0	0	0	-3922.6	204.49	1631.63	-3920.83	313.99	1623.8	-1080.36	241.77	1783.23	-4400.5	419.68	1724.54	657.09	-267.49	78.49	1256.51	-257.71	85.27	647.06
1.85	-3729.05	314.15	-20.27	-3807.69	322.08	-23.9	-4441.55	365.88	-19.01	-4531.15	383.73	59.49	-2930.39	-56.53	9.05	-4278.05	248.43	-21.86	-1824.04	66.15	462.5	-1813.75	52.59	459.58	-4092.18	268.16	1312.13	0	0	0	-3918.39	206.18	1629.45	-3918.84	316	1623.36	-1080.36	241.77	1783.23	-4399.26	419.12	1725.29	657.26	-267.16	78.66	1256.66	-257.56	85.31	646.53
1.86	-3729.05	314.15	-20.27	-3807.69	322.08	-23.9	-4440.73	364.74	-16.98	-4531.87	382.61	62.21	-2930.39	-56.53	9.05	-4278.05	248.43	-21.86	-1824.04	66.15	462.5	-1813.75	52.59	459.58	-4070.39	266.83	1311.59	0	0	0	-3941.22	206.46	1627.6	-3899.72	316.33	1620.99	-1080.36	241.77	1783.23	-4397.95	418.56	1726.04	657.74	-267.19	78.94	1256.34	-257.75	85.04	646.83
1.87	-3729.05	314.15	-20.27	-3807.69	322.08	-23.9	-4439.76	363.57	-14.92	-4532.41	381.46	64.96	-2930.39	-56.53	9.05	-4278.05	248.43	-21.86	-1824.04	66.15	462.5	-1813.75	52.59	459.58	-4056.57	267.85	1313.08	0	0	0	-3933.47	207.73	1626.31	-3872.64	317.94	1618.34	-1080.36	241.77	1783.23	-4396.58	418.03	1726.78	657.01	-267.32	78.52	1256.27	-257.41	85.13	647.19
1.88	-3729.05	314.15	-20.27	-3807.69	322.08	-23.9	-4438.63	362.38	-12.83	-4532.77	380.28	67.76	-2930.39	-56.53	9.05	-4278.05	248.43	-21.86	-1824.04	66.15	462.5	-1813.75	52.59	459.58	-4096.55	267.23	1312.86	0	0	0	-3917.26	208.92	1624.41	-3867.61	316.53	1616.95	-1080.36	241.77	1783.23	-4395.15	417.5	1727.51	657.77	-267.57	78.7	1256.11	-257.34	85.09	647.9
1.89	-3729.05	314.15	-20.27	-3807.69	322.08	-23.9	-4437.35	361.16	-10.71	-4532.97	379.07	70.6	-2930.39	-56.53	9.05	-4278.05	248.43	-21.86	-1824.04	66.15	462.5	-1813.75	52.59	459.58	-4070.22	266.59	1313.92	0	0	0	-3910.47	208.28	1621.97	-3877.94	317.4	1615.33	-1080.36	241.77	1783.23	-4393.66	416.99	1728.23	656.76	-267.59	78.41	1255.74	-257.16	85.17	647.08
1.9	-3729.05	314.15	-20.27	-3807.69	322.08	-23.9	-4435.91	359.92	-8.56	-4532.99	377.83	73.48	-2930.39	-56.53	9.05	-4278.05	248.43	-21.86	-1824.04	66.15	462.5	-1813.75	52.59	459.58	-4060.45	265.4	1314.02	0	0	0	-3882.79	207.53	1618.72	-3860.18	317.97	1612.23	-1080.36	241.77	1783.23	-4392.11	416.5	1728.95	656.69	-267.41	78.44	1255.74	-257.43	84.99	647.48
1.91	-3729.05	314.15	-20.27	-3807.69	322.08	-23.9	-4434.32	358.65	-6.37	-4532.85	376.56	76.39	-2930.39	-56.53	9.05	-4278.05	248.43	-21.86	-1824.04	66.15	462.5	-1813.75	52.59	459.58	-4083.64	265.84	1314.99	0	0	0	-3869.91	207.01	1618.33	-3830.56	316.97	1608.96	-1080.36	241.77	1783.23	-4390.5	416.02	1729.66	656.9	-267.41	78.47	1256.22	-257.55	85.02	647.66
1.92	-3729.05	314.15	-20.27	-3807.69	322.08	-23.9	-4432.57	357.37	-4.15	-4532.53	375.27	79.35	-2930.39	-56.53	9.05	-4278.05	248.43	-21.86	-1824.04	66.15	462.5	-1813.75	52.59	459.58	-4045.85	264.98	1315.17	0	0	0	-3897.87	207.87	1617.61	-3816.35	317.16	1606.5	-1080.36	241.77	1783.23	-4388.83	415.56	1730.37	656.3	-267.35	78.37	1256	-257.21	85.08	646.88
1.93	-3729.05	314.15	-20.27	-3807.69	322.08	-23.9	-4430.68	356.05	-1.9	-4532.05	373.95	82.35	-2930.39	-56.53	9.05	-4278.05	248.43	-21.86	-1824.04	66.15	462.5	-1813.75	52.59	459.58	-4048.79	264.13	1315.85	0	0	0	-3882.93	208.42	1613.91	-3802.34	317.3	1604.1	-1080.36	241.77	1783.23	-4387.1	415.11	1731.07	656.83	-267.03	78.43	1255.82	-257.53	85.07	647.46
1.94	-3729.05	314.15	-20.27	-3807.69	322.08	-23.9	-4428.64	354.72	0.37	-4531.4	372.6	85.38	-2930.39	-56.53	9.05	-4278.05	248.43	-21.86	-1824.04	66.15	462.5	-1813.75	52.59	459.58	-4030.78	263.58	1316.93	0	0	0	-3866.83	209.45	1610.72	-3788.51	317.38	1601.75	-1080.36	241.77	1783.23	-4385.31	414.67	1731.76	656.63	-267.07	78.38	1256.48	-257.66	85.01	647.09
1.95	-3729.05	314.15	-20.27	-3807.69	322.08	-23.9	-4426.44	353.36	2.68	-4530.58	371.23	88.45	-2930.39	-56.53	9.05	-4278.05	248.43	-21.86	-1824.04	66.15	462.5	-1813.75	52.59	459.58	-4010.94	263.48	1317.07	0	0	0	-3846.43	208.7	1608.67	-3774.87	317.41	1599.45	-1080.36	241.77	1783.23	-4383.46	414.25	1732.44	657.19	-267.15	78.75	1256.76	-257.3	85.36	647.54
1.96	-3729.05	314.15	-20.27	-3807.69	322.08	-23.9	-4424.1	351.99	5.02	-4529.6	369.83	91.55	-2930.39	-56.53	9.05	-4278.05	248.43	-21.86	-1824.04	66.15	462.5	-1813.75	52.59	459.58	-4011.74	261.78	1316.88	0	0	0	-3829.92	206.86	1607.08	-3761.42	317.38	1597.21	-1080.36	241.77	1783.23	-4381.56	413.84	1733.12	656.63	-267.33	78.44	1256.19	-257.34	85.08	646.88
1.97	-3729.05	314.15	-20.27	-3807.69	322.08	-23.9	-4421.61	350.59	7.38	-4528.45	368.4	94.7	-2930.39	-56.53	9.05	-4278.05	248.43	-21.86	-1824.04	66.15	462.5	-1813.75	52.59	459.58	-4007.11	261.87	1316.8	0	0	0	-3837.05	208.77	1604.66	-3748.15	317.3	1595.03	-1080.36	241.77	1783.23	-4379.59	413.44	1733.79	656.12	-267.06	78.33	1256.45	-257.76	85.24	647.31
1.98	-3729.05	314.15	-20.27	-3807.69	322.08	-23.9	-4418.98	349.16	9.77	-4527.14	366.95	97.87	-2930.39	-56.53	9.05	-4278.05	248.43	-21.86	-1824.04	66.15	462.5	-1813.75	52.59	459.58	-4029.5	261.28	1316.13	0	0	0	-3831.45	208.06	1603.87	-3735.07	317.17	1592.9	-1080.36	241.77	1783.23	-4377.56	413.06	1734.45	656.5	-267.55	78.44	1256.18	-257.73	85.08	647.9
1.99	-3729.05	314.15	-20.27	-3807.69	322.08	-23.9	-4416.2	347.72	12.2	-4525.67	365.47	101.09	-2930.39	-56.53	9.05	-4278.05	248.43	-21.86	-1824.04	66.15	462.5	-1813.75	52.59	459.58	-3997.25	262.21	1316.93	0	0	0	-3813.14	206.63	1600.79	-3722.16	316.99	1590.82	-1080.36	241.77	1783.23	-4375.48	412.7	1735.11	657.17	-267.23	78.67	1255.83	-257.3	85.1	647.07
2	-3729.05	314.15	-20.27	-3807.69	322.08	-23.9	-4413.28	346.26	14.64	-4524.04	363.97	104.33	-2930.39	-56.53	9.05	-4278.05	248.43	-21.86	-1824.04	66.15	462.5	-1813.75	52.59	459.58	-3987.53	260.36	1316.3	0	0	0	-3792.95	207.67	1598.44	-3709.43	316.75	1588.79	-1080.36	241.77	1783.23	-4373.34	412.35	1735.76	656.93	-267.4	78.45	1256.04	-257.42	85.18	646.63
2.01	-3729.05	314.15	-20.27	-3807.69	322.08	-23.9	-4410.21	344.77	17.12	-4522.24	362.45	107.62	-2930.39	-56.53	9.05	-4278.05	248.43	-21.86	-1824.04	66.15	462.5	-1813.75	52.59	459.58	-3980.4	260.32	1315.26	0	0	0	-3799.82	207.78	1597.36	-3696.88	316.47	1586.81	-1080.36	241.77	1783.23	-4371.14	412.01	1736.4	656.38	-267.46	78.18	1256.47	-257.42	85.26	646.99
2.02	-3729.05	314.15	-20.27	-3807.69	322.08	-23.9	-4407	343.27	19.62	-4520.29	360.9	110.93	-2930.39	-56.53	9.05	-4278.05	248.43	-21.86	-1824.04	66.15	462.5	-1813.75	52.59	459.58	-3936.69	257.02	1315.1	0	0	0	-3787.99	208.51	1595.38	-3684.5	316.14	1584.89	-1080.36	241.77	1783.23	-4368.88	411.68	1737.04	657	-267.22	78.41	1256.39	-257.7	85.3	647.38
2.03	-3729.05	314.15	-20.27	-3807.69	322.08	-23.9	-4403.65	341.75	22.15	-4518.18	359.32	114.28	-2930.39	-56.53	9.05	-4278.02	248.43	-21.86	-1824.04	66.15	462.5	-1813.75	52.59	459.58	-3960.72	256.68	1313.44	0	0	0	-3792.8	206.79	1593.32	-3672.29	315.76	1583.02	-1080.36	241.77	1783.23	-4366.57	411.37	1737.67	657.74	-267.37	78.8	1256.68	-257.43	85.3	647.01
2.04	-3729.05	314.15	-20.27	-3807.69	322.08	-23.9	-4400.16	340.2	24.7	-4515.91	357.73	117.65	-2930.39	-56.53	9.05	-4246	243.93	-20.82	-1824.04	66.15	462.5	-1813.75	52.59	459.58	-3939.62	256.93	1312.43	0	0	0	-3785.08	205.46	1590.63	-3660.26	315.33	1581.19	-1080.36	241.77	1783.23	-4364.2	411.07	1738.29	657.07	-267.26	78.62	1256.14	-257.5	85.11	646.53
2.05	-3729.05	314.15	-20.27	-3807.69	322.08	-23.9	-4396.53	338.64	27.28	-4513.49	356.11	121.06	-2930.39	-56.53	9.05	-4246.17	236.08	-25.04	-1824.04	66.15	462.5	-1813.75	52.59	459.58	-3934.33	254.83	1312.48	0	0	0	-3779.95	206.13	1589.86	-3648.39	314.85	1579.42	-1080.36	241.77	1783.23	-4361.77	410.78	1738.91	656.44	-267.32	78.34	1256.38	-257.27	85.05	647.47
2.06	-3729.05	314.15	-20.27	-3807.69	322.08	-23.9	-4392.76	337.06	29.88	-4510.91	354.46	124.51	-2930.39	-56.53	9.05	-4289.83	229.6	-31.93	-1824.04	66.15	462.5	-1813.75	52.59	459.58	-3935.98	254.09	1311.19	0	0	0	-3749.01	203.52	1585.44	-3636.69	314.34	1577.7	-1080.36	241.77	1783.23	-4359.28	410.51	1739.52	656.78	-267.52	78.48	1256.29	-257.4	85.13	647.62
2.07	-3729.05	314.15	-20.27	-3807.69	322.08	-23.9	-4388.85	335.46	32.51	-4508.18	352.8	127.98	-2930.39	-56.53	9.05	-4252.49	221.53	-27.61	-1824.04	66.15	462.5	-1813.75	52.59	459.58	-3933.79	252.26	1310.24	0	0	0	-3771.21	203.2	1585.88	-3625.16	313.77	1576.02	-1080.36	241.77	1783.23	-4356.74	410.25	1740.12	656.61	-267.74	78.38	1256.26	-257.86	85.18	646.96
2.08	-3729.05	314.15	-20.27	-3807.69	322.08	-23.9	-4384.81	333.84	35.16	-4505.3	351.11	131.48	-2930.39	-56.53	9.05	-4176.79	210.43	-20.1	-1824.04	66.15	462.5	-1813.75	52.59	459.58	-3934.21	252.11	1308.75	0	0	0	-3756.87	202.71	1583.57	-3613.79	313.17	1574.4	-1080.36	241.77	1783.23	-4354.14	410	1740.72	656.44	-267.39	78.4	1256.07	-257.51	85.1	647.4
2.09	-3729.05	314.15	-20.27	-3807.69	322.08	-23.9	-4380.63	332.2	37.84	-4502.26	349.41	135.01	-2930.39	-56.53	9.05	-4131.96	200.2	-15.03	-1824.04	66.15	462.5	-1813.75	52.59	459.58	-3962.97	251.88	1308.31	0	0	0	-3744.03	201.37	1581.7	-3602.57	312.52	1572.82	-1080.36	241.77	1783.23	-4351.48	409.77	1741.31	655.63	-267.54	78.29	1256.36	-257.47	85.17	647.57
2.1	-3729.05	314.15	-20.27	-3807.69	322.08	-23.9	-4376.32	330.55	40.54	-4499.08	347.68	138.57	-2930.39	-56.53	9.05	-4155.33	185.61	-20.81	-1824.04	66.15	462.5	-1813.75	52.59	459.58	-3909.73	250.72	1308.18	0	0	0	-3739.97	200.11	1579.14	-3591.52	311.83	1571.29	-1080.36	241.77	1783.23	-4348.77	409.54	1741.89	657.15	-267.42	78.69	1256.2	-257.28	85.19	646.69
2.11	-3729.05	314.15	-20.27	-3807.69	322.08	-23.9	-4371.87	328.87	43.26	-4495.74	345.93	142.15	-2930.39	-56.53	9.05	-4089.48	179.52	-12.8	-1824.04	66.15	462.5	-1813.75	52.59	459.58	-3909.38	251.04	1307.77	0	0	0	-3757.61	199.24	1577.17	-3580.63	311.09	1569.81	-1080.36	241.77	1783.23	-4346.01	409.33	1742.47	657.21	-267.4	78.54	1256.28	-257.6	85.14	646.56
2.12	-3729.05	314.15	-20.27	-3807.69	322.08	-23.9	-4367.3	327.19	46	-4492.25	344.16	145.77	-2930.39	-56.53	9.05	-4020.21	167.2	-5.7	-1824.04	66.15	462.5	-1813.75	52.59	459.58	-3892.62	249.87	1307.69	0	0	0	-3721.64	198.43	1576.32	-3569.89	310.32	1568.38	-1080.36	241.77	1783.23	-4343.18	409.14	1743.04	657.25	-267.31	78.65	1256.58	-257.13	85.32	647.17
2.13	-3729.05	314.15	-20.27	-3807.69	322.08	-23.9	-4362.59	325.48	48.76	-4488.62	342.37	149.41	-2930.39	-56.53	9.05	-4061.92	155.87	-15.59	-1824.04	66.15	462.5	-1813.75	52.59	459.58	-3884	248.43	1307.4	0	0	0	-3728.74	198.55	1574.08	-3559.31	309.51	1566.99	-1080.36	241.77	1783.23	-4340.31	408.95	1743.61	657.74	-267.22	78.74	1256.95	-257.03	85.71	646.51
2.14	-3729.05	314.15	-20.27	-3807.69	322.08	-23.9	-4357.74	323.76	51.55	-4484.84	340.56	153.07	-2930.39	-56.53	9.05	-4020.67	146.76	-11.95	-1824.04	66.15	462.5	-1813.75	52.59	459.58	-3891.71	248	1307.36	0	0	0	-3714.62	194.94	1572.36	-3548.87	308.66	1565.65	-1080.36	241.77	1783.23	-4337.37	408.78	1744.17	657.2	-267.38	78.42	1257.07	-257.35	85.49	647.26
2.15	-3729.05	314.15	-20.27	-3807.69	322.08	-23.9	-4352.77	322.02	54.36	-4480.91	338.73	156.77	-2930.39	-56.53	9.05	-4003.55	131.37	-12.44	-1824.04	66.15	462.5	-1813.75	52.59	459.58	-3887.68	247.22	1306.03	0	0	0	-3694.87	192.88	1571.62	-3538.59	307.77	1564.35	-1080.36	241.77	1783.23	-4334.38	408.62	1744.72	656.59	-267.18	78.31	1256.32	-257.55	85.11	647.44
2.16	-3729.05	314.15	-20.27	-3807.69	322.08	-23.9	-4347.68	320.26	57.18	-4476.84	336.88	160.48	-2930.39	-56.53	9.05	-4029.65	121.45	-18.85	-1824.04	66.15	462.5	-1813.75	52.59	459.58	-3891.48	245.41	1305.84	0	0	0	-3705.9	192.65	1570.71	-3528.46	306.85	1563.1	-1080.36	241.77	1783.23	-4331.34	408.47	1745.27	656.8	-267.32	78.56	1255.9	-257.48	84.98	647.07
2.17	-3729.05	314.15	-20.27	-3807.69	322.08	-23.9	-4342.45	318.49	60.03	-4472.63	335.01	164.23	-2930.39	-56.53	9.05	-4041.03	109.16	-26.15	-1824.04	66.15	462.5	-1813.75	52.59	459.58	-3890.32	241.29	1304.77	0	0	0	-3694.45	190.85	1570.46	-3518.47	305.89	1561.89	-1080.36	241.77	1783.23	-4328.24	408.34	1745.81	657.76	-267.13	78.85	1256.66	-257.38	85.2	647.07
2.18	-3729.05	314.15	-20.27	-3807.69	322.08	-23.9	-4337.1	316.71	62.9	-4468.27	333.12	167.99	-2930.39	-56.53	9.05	-3924.86	98.74	-10.81	-1824.04	66.15	462.5	-1813.75	52.59	459.58	-3889.2	240.26	1305.45	0	0	0	-3649.83	189.11	1567.74	-3508.62	304.9	1560.73	-1080.36	241.77	1783.23	-4325.09	408.21	1746.34	657.65	-267.43	78.82	1256.14	-257.55	85.06	647.38
2.19	-3729.05	314.15	-20.27	-3807.69	322.08	-23.9	-4331.62	314.91	65.78	-4463.78	331.22	171.78	-2930.39	-56.53	9.05	-3915.49	88.88	-13.05	-1824.04	66.15	462.5	-1813.75	52.59	459.58	-3868.77	237.72	1304.88	0	0	0	-3665.83	186.15	1566.88	-3498.92	303.87	1559.61	-1080.36	241.77	1783.23	-4321.89	408.1	1746.87	657.98	-267.07	78.88	1255.9	-257.49	85.11	646.98
2.2	-3729.05	314.15	-20.27	-3807.69	322.08	-23.9	-4326.01	313.09	68.69	-4459.14	329.3	175.6	-2930.39	-56.53	9.05	-3902.35	77.92	-13.12	-1824.04	66.15	462.5	-1813.75	52.59	459.58	-3847.97	236.42	1303.98	0	0	0	-3677.96	182.89	1565.85	-3489.36	302.81	1558.53	-1080.36	241.77	1783.23	-4318.63	408	1747.39	656.91	-267.25	78.46	1255.97	-257.33	85.43	647.47
2.21	-3729.05	314.15	-20.27	-3807.69	322.08	-23.9	-4320.28	311.26	71.61	-4454.36	327.36	179.43	-2930.39	-56.53	9.05	-3877.83	66.24	-12.8	-1824.04	66.15	462.5	-1813.75	52.59	459.58	-3834.49	232.89	1302.51	0	0	0	-3667.97	181.52	1564.93	-3479.94	301.72	1557.5	-1080.36	241.77	1783.23	-4315.32	407.91	1747.91	656.84	-267.51	78.48	1256.27	-257.75	85.29	648.49
2.22	-3729.05	314.15	-20.27	-3807.69	322.08	-23.9	-4314.43	309.42	74.55	-4449.44	325.4	183.29	-2930.39	-56.53	9.05	-3853.83	55.41	-12.52	-1824.04	66.15	462.5	-1813.75	52.59	459.58	-3849.88	231.32	1303.13	0	0	0	-3637.83	180.44	1562.37	-3470.65	300.59	1556.51	-1080.36	241.77	1783.23	-4311.95	407.83	1748.41	656.26	-267.4	78.24	1256.36	-257.84	85.12	647.22
2.23	-3729.05	314.15	-20.27	-3807.69	322.08	-23.9	-4308.46	307.56	77.5	-4444.39	323.43	187.16	-2930.39	-56.53	9.05	-3830.35	45.4	-12.28	-1824.04	66.15	462.5	-1813.75	52.59	459.58	-3863.09	231.36	1302.15	0	0	0	-3631.53	178.1	1561.76	-3461.5	299.44	1555.56	-1080.36	241.77	1783.23	-4308.53	407.77	1748.92	656.84	-267.44	78.31	1256.57	-257.5	85.17	647.24
2.24	-3729.05	314.15	-20.27	-3807.69	322.08	-23.9	-4302.37	305.69	80.48	-4439.2	321.44	191.06	-2930.39	-56.53	9.05	-3807.4	36.18	-12.07	-1824.04	66.15	462.5	-1813.75	52.59	459.58	-3816.47	225.8	1301.77	0	0	0	-3647.52	177.85	1562.48	-3452.48	298.26	1554.65	-1080.36	241.77	1783.23	-4305.06	407.71	1749.42	657.42	-267.24	78.69	1255.69	-257.57	84.91	647.14
2.25	-3729.05	314.15	-20.27	-3807.69	322.08	-23.9	-4296.16	303.81	83.47	-4433.87	319.43	194.98	-2930.39	-56.53	9.05	-3784.99	27.71	-11.91	-1824.04	66.15	462.5	-1813.75	52.59	459.58	-3825.73	224.19	1301.02	0	0	0	-3625.92	173.82	1562.04	-3443.6	297.04	1553.79	-1080.36	241.77	1783.23	-4301.53	407.67	1749.91	657.24	-267.56	78.62	1256.22	-257.31	85.27	646.5
2.26	-3729.05	314.15	-20.27	-3807.69	322.08	-23.9	-4289.82	301.91	86.48	-4428.41	317.41	198.92	-2930.39	-56.53	9.05	-3763.14	19.96	-11.77	-1824.04	66.15	462.5	-1813.75	52.59	459.58	-3836.51	220.66	1300.12	0	0	0	-3633.42	171.82	1561.04	-3434.84	295.8	1552.96	-1080.36	241.77	1783.23	-4297.95	407.63	1750.39	657.8	-266.91	78.96	1256.08	-257.64	84.95	648.01
2.27	-3729.05	314.15	-20.27	-3807.69	322.08	-23.9	-4283.37	300	89.5	-4422.82	315.38	202.87	-2930.39	-56.53	9.05	-3741.84	12.92	-11.68	-1824.04	66.15	462.5	-1813.75	52.59	459.58	-3822.42	219.47	1299.66	0	0	0	-3597.34	169.98	1559.23	-3426.21	294.54	1552.17	-1080.36	241.77	1783.23	-4294.32	407.61	1750.87	657.08	-267.11	78.68	1256.26	-257.82	85.05	647.82
2.28	-3729.05	314.15	-20.27	-3807.69	322.08	-23.9	-4276.81	298.08	92.53	-4417.09	313.33	206.85	-2930.39	-56.53	9.05	-3721.1	6.54	-11.61	-1824.04	66.15	462.5	-1813.75	52.59	459.58	-3796.49	218.86	1299.46	0	0	0	-3604.56	167.23	1558.18	-3417.71	293.25	1551.43	-1080.36	241.77	1783.23	-4290.64	407.6	1751.35	656.74	-267.62	78.6	1255.7	-257.45	85.09	647.12
2.29	-3729.05	314.15	-20.27	-3807.69	322.08	-23.9	-4270.12	296.15	95.59	-4411.23	311.26	210.84	-2930.39	-56.53	9.05	-3700.94	0.79	-11.59	-1824.04	66.15	462.5	-1813.75	52.59	459.58	-3780.91	216.22	1299.33	0	0	0	-3617.16	164.66	1558.94	-3409.33	291.93	1550.72	-1080.36	241.77	1783.23	-4286.91	407.6	1751.81	656.5	-267.46	78.53	1255.66	-257.65	84.89	647.26
2.3	-3729.05	314.15	-20.27	-3807.69	322.08	-23.9	-4263.33	294.2	98.65	-4405.24	309.18	214.85	-2930.39	-56.53	9.05	-3681.36	-4.34	-11.59	-1824.04	66.15	462.5	-1813.75	52.59	459.58	-3756.86	214.63	1298.96	0	0	0	-3569.8	162.85	1557.35	-3401.07	290.59	1550.05	-1080.36	241.77	1783.23	-4283.12	407.61	1752.28	658.25	-267.23	79.06	1255.97	-257.48	85.12	647.6
2.31	-3729.05	314.15	-20.27	-3807.69	322.08	-23.9	-4256.41	292.25	101.73	-4399.13	307.09	218.87	-2930.39	-56.53	9.05	-3662.38	-8.9	-11.63	-1824.04	66.15	462.5	-1813.75	52.59	459.58	-3767.93	210.9	1298.79	0	0	0	-3593.61	159.23	1559.24	-3392.93	289.22	1549.42	-1080.36	241.77	1783.23	-4279.28	407.63	1752.73	658.52	-267.34	79.07	1255.59	-257.78	84.9	647.14
2.32	-3729.05	314.15	-20.27	-3807.69	322.08	-23.9	-4249.39	290.28	104.82	-4392.88	304.98	222.91	-2930.39	-56.53	9.05	-3644	-12.92	-11.71	-1824.04	66.15	462.5	-1813.75	52.59	459.58	-3784.13	207.94	1299	0	0	0	-3578.53	156.06	1558.49	-3384.91	287.83	1548.83	-1080.36	241.77	1783.23	-4275.39	407.66	1753.18	657.42	-267.5	78.66	1255.69	-257.91	84.94	646.76
2.33	-3729.05	314.15	-20.27	-3807.69	322.08	-23.9	-4242.25	288.3	107.93	-4386.51	302.86	226.97	-2930.39	-56.53	9.05	-3626.22	-16.42	-11.81	-1824.04	66.15	462.5	-1813.75	52.59	459.58	-3792.32	205.55	1297	0	0	0	-3561.3	152.36	1558.05	-3377.01	286.42	1548.28	-1080.36	241.77	1783.23	-4271.45	407.7	1753.63	656.99	-267.46	78.71	1256.45	-257.53	85.28	646.84
2.34	-3729.05	314.15	-20.27	-3807.69	322.08	-23.9	-4235	286.32	111.05	-4380.01	300.73	231.04	-2930.39	-56.53	9.05	-3609.06	-19.43	-11.95	-1824.04	66.15	462.5	-1813.75	52.59	459.58	-3757.4	204.03	1297.19	0	0	0	-3565.03	149.65	1557.65	-3369.22	284.99	1547.76	-1080.36	241.77	1783.23	-4267.46	407.76	1754.07	656.58	-267.4	78.53	1257.13	-257.42	85.42	647.43
2.35	-3729.05	314.15	-20.27	-3807.69	322.08	-23.9	-4227.64	284.32	114.18	-4373.39	298.58	235.13	-2930.39	-56.53	9.05	-3592.53	-21.98	-12.12	-1824.04	66.15	462.5	-1813.75	52.59	459.58	-3751.54	199.28	1296.24	0	0	0	-3554.93	147.71	1557.92	-3361.54	283.54	1547.28	-1080.36	241.77	1783.23	-4263.42	407.82	1754.5	656.49	-267.41	78.55	1256.14	-257.44	85.06	647.77
2.36	-3729.05	314.15	-20.27	-3807.69	322.08	-23.9	-4220.18	282.31	117.32	-4366.64	296.43	239.23	-2930.39	-56.53	9.05	-3576.63	-24.11	-12.32	-1824.04	66.15	462.5	-1813.75	52.59	459.58	-3767.91	196.9	1296.2	0	0	0	-3530.04	144.66	1557.17	-3353.97	282.08	1546.83	-1080.36	241.77	1783.23	-4259.33	407.89	1754.93	657.43	-267.47	78.71	1256.16	-257.44	84.89	647.44
2.37	-3729.05	314.15	-20.27	-3807.69	322.08	-23.9	-4212.6	280.29	120.47	-4359.77	294.26	243.34	-2930.39	-56.53	9.05	-3561.37	-25.84	-12.55	-1824.04	66.15	462.5	-1813.75	52.59	459.58	-3725.82	194.52	1297.14	0	0	0	-3528.83	141.78	1557.75	-3346.51	280.59	1546.42	-1080.36	241.77	1783.23	-4255.19	407.97	1755.35	657.12	-267.46	78.62	1256.44	-257.56	85.14	646.99
2.38	-3729.05	314.15	-20.27	-3807.69	322.08	-23.9	-4204.92	278.27	123.64	-4352.77	292.08	247.46	-2930.39	-56.53	9.05	-3546.77	-27.2	-12.8	-1824.04	66.15	462.5	-1813.75	52.59	459.58	-3723.68	188.78	1296.62	0	0	0	-3532.6	138.53	1559.03	-3339.16	279.09	1546.05	-1080.36	241.77	1783.23	-4251	408.07	1755.77	656.71	-267.51	78.49	1256.36	-257.87	85.05	648.13
2.39	-3729.05	314.15	-20.27	-3807.69	322.08	-23.9	-4197.13	276.23	126.81	-4345.66	289.89	251.6	-2930.39	-56.53	9.05	-3532.82	-28.23	-13.09	-1824.04	66.15	462.5	-1813.75	52.59	459.58	-3704.04	186.36	1296.02	0	0	0	-3509.52	135.12	1559.18	-3331.92	277.57	1545.71	-1080.36	241.77	1783.23	-4246.75	408.17	1756.18	657.42	-267.09	78.83	1255.92	-257.93	84.91	647.77
2.4	-3729.05	314.15	-20.27	-3807.69	322.08	-23.9	-4189.23	274.19	130	-4338.42	287.69	255.75	-2930.39	-56.53	9.05	-3519.54	-28.95	-13.41	-1824.04	66.15	462.5	-1813.75	52.59	459.58	-3695.47	184.24	1295.76	0	0	0	-3529.34	133.21	1560.87	-3324.77	276.03	1545.4	-1080.36	241.77	1783.23	-4242.46	408.28	1756.58	656.81	-267.22	78.68	1255.92	-257.65	84.87	647.14
2.41	-3729.05	314.15	-20.27	-3807.69	322.08	-23.9	-4181.23	272.14	133.19	-4331.07	285.47	259.91	-2930.39	-56.53	9.05	-3506.94	-29.39	-13.75	-1824.04	66.15	462.5	-1813.75	52.59	459.58	-3719.47	181.24	1295.94	0	0	0	-3518.64	129.84	1561.34	-3317.73	274.48	1545.13	-1080.36	241.77	1783.23	-4238.12	408.4	1756.98	656.88	-267.08	78.66	1256.01	-257.55	85.03	646.87
2.42	-3729.05	314.15	-20.27	-3807.69	322.08	-23.9	-4173.13	270.08	136.39	-4323.6	283.25	264.08	-2930.39	-56.53	9.05	-3495.03	-29.59	-14.12	-1824.04	66.15	462.5	-1813.75	52.59	459.58	-3711.39	176.86	1297.05	0	0	0	-3516.05	125.93	1562.21	-3310.79	272.92	1544.89	-1080.36	241.77	1783.23	-4233.73	408.53	1757.37	656.71	-267.34	78.54	1256.17	-257.63	85.04	647.88
2.43	-3729.05	314.15	-20.27	-3807.69	322.08	-23.9	-4164.92	268.01	139.6	-4316.01	281.02	268.25	-2930.39	-56.53	9.05	-3483.8	-29.57	-14.52	-1824.04	66.15	462.5	-1813.75	52.59	459.58	-3692.35	172.81	1296.25	0	0	0	-3486.3	122.59	1561.65	-3303.94	271.34	1544.68	-1080.36	241.77	1783.23	-4229.29	408.67	1757.76	656.61	-267.34	78.53	1256.1	-257.62	85.19	647.26
2.44	-3729.05	314.15	-20.27	-3807.69	322.08	-23.9	-4156.62	265.94	142.82	-4308.3	278.78	272.44	-2930.39	-56.53	9.05	-3473.29	-29.36	-14.94	-1824.04	66.15	462.5	-1813.75	52.59	459.58	-3673.26	169.22	1296.11	0	0	0	-3499.15	118.19	1563.25	-3297.19	269.75	1544.51	-1080.36	241.77	1783.23	-4224.81	408.82	1758.15	656.9	-267.39	78.52	1256	-257.82	85.03	647.43
2.45	-3729.05	314.15	-20.27	-3807.69	322.08	-23.9	-4148.21	263.86	146.05	-4300.48	276.53	276.64	-2930.39	-56.53	9.05	-3463.48	-29	-15.39	-1824.04	66.15	462.5	-1813.75	52.59	459.58	-3665.73	164.45	1296.5	0	0	0	-3479.48	115.81	1562.72	-3290.54	268.15	1544.36	-1080.36	241.77	1783.23	-4220.27	408.98	1758.52	657	-267.21	78.62	1256.65	-257.56	85.23	646.63
2.46	-3729.05	314.15	-20.27	-3807.69	322.08	-23.9	-4139.7	261.77	149.28	-4292.55	274.27	280.84	-2930.39	-56.53	9.05	-3454.39	-28.51	-15.87	-1824.04	66.15	462.5	-1813.75	52.59	459.58	-3707.39	161.26	1296.56	0	0	0	-3489.71	109.94	1564.81	-3283.97	266.54	1544.25	-1080.36	241.77	1783.23	-4215.69	409.15	1758.9	656.33	-267.17	78.53	1256.38	-257.58	85.16	647.8
2.47	-3729.05	314.15	-20.27	-3807.69	322.08	-23.9	-4131.1	259.68	152.53	-4284.5	272.01	285.05	-2930.39	-56.53	9.05	-3446.02	-27.92	-16.37	-1824.04	66.15	462.5	-1813.75	52.59	459.58	-3644.24	154.76	1298.91	0	0	0	-3486.18	106.26	1566.17	-3277.5	264.93	1544.17	-1080.36	241.77	1783.23	-4211.05	409.32	1759.26	656.97	-267.07	78.63	1257.09	-257.57	85.4	647.97
2.48	-3729.05	314.15	-20.27	-3807.69	322.08	-23.9	-4122.39	257.58	155.77	-4276.35	269.73	289.27	-2930.39	-56.53	9.05	-3438.4	-27.26	-16.89	-1824.04	66.15	462.5	-1813.75	52.59	459.58	-3597.38	150.79	1299.8	0	0	0	-3477.91	102.51	1566.41	-3271.11	263.3	1544.12	-1080.36	241.77	1783.23	-4206.37	409.51	1759.63	656.78	-267.01	78.69	1256.53	-257.68	85.27	646.65
2.49	-3729.05	314.15	-20.27	-3807.69	322.08	-23.9	-4113.6	255.47	159.03	-4268.08	267.45	293.49	-2930.39	-56.53	9.05	-3431.52	-26.57	-17.44	-1824.04	66.15	462.5	-1813.75	52.59	459.58	-3631.7	147.23	1301.1	0	0	0	-3457.67	99.29	1567.34	-3264.81	261.67	1544.11	-1080.36	241.77	1783.23	-4201.65	409.71	1759.98	656.77	-267.33	78.56	1256.51	-257.49	85.45	647.22
2.5	-3729.05	314.15	-20.27	-3807.69	322.08	-23.9	-4104.7	253.36	162.28	-4259.7	265.16	297.72	-2930.39	-56.53	9.05	-3425.39	-25.87	-18.01	-1824.04	66.15	462.5	-1813.75	52.59	459.58	-3634.99	141.24	1301.39	0	0	0	-3466.31	94.2	1570.65	-3258.6	260.02	1544.12	-1080.36	241.77	1783.23	-4196.87	409.91	1760.33	656.83	-267.14	78.63	1255.81	-257.31	85.25	646.7
2.51	-3729.05	314.15	-20.27	-3807.69	322.08	-23.9	-4095.71	251.25	165.55	-4251.21	262.86	301.95	-2930.39	-56.53	9.05	-3420.03	-25.19	-18.6	-1824.04	66.15	462.5	-1813.75	52.59	459.58	-3598.32	137.02	1304.23	0	0	0	-3460.51	90.03	1571.73	-3252.47	258.38	1544.16	-1080.36	241.77	1783.23	-4192.05	410.12	1760.68	656.9	-267.46	78.56	1255.62	-257.64	84.94	646.81
2.52	-3729.05	314.15	-20.27	-3807.72	322.09	-23.9	-4086.63	249.13	168.82	-4242.61	260.56	306.19	-2930.39	-56.53	9.05	-3415.43	-24.57	-19.21	-1824.04	66.15	462.5	-1813.75	52.59	459.58	-3605.67	133.05	1304.99	0	0	0	-3448.24	86.03	1572.75	-3246.41	256.73	1544.22	-1080.36	241.77	1783.23	-4187.18	410.34	1761.02	657.27	-267.17	78.68	1255.64	-257.49	84.95	647.2
2.53	-3729.05	314.15	-20.27	-3836.92	322.34	-28.52	-4077.45	247	172.09	-4233.91	258.25	310.44	-2930.39	-56.53	9.05	-3411.61	-24.02	-19.85	-1824.04	66.15	462.5	-1813.75	52.59	459.58	-3621.69	127	1307.81	0	0	0	-3452.33	81.76	1576.55	-3240.44	255.07	1544.32	-1080.36	241.77	1783.23	-4182.27	410.57	1761.36	657.59	-267.06	78.85	1256.74	-257.43	85.3	647.55
2.54	-3729.05	314.15	-20.27	-3827.91	321.39	-27.42	-4068.18	244.87	175.36	-4225.1	255.94	314.68	-2930.39	-56.53	9.05	-3408.58	-23.59	-20.5	-1824.04	66.15	462.5	-1813.75	52.59	459.58	-3606.55	124.06	1308.37	0	0	0	-3430.43	76.52	1578.01	-3234.54	253.41	1544.44	-1080.36	241.77	1783.23	-4177.3	410.81	1761.69	657.21	-267.16	78.76	1256.29	-257.64	85.03	647.17
2.55	-3729.07	314.15	-20.27	-3819.89	318.79	-27.41	-4058.83	242.74	178.64	-4216.19	253.62	318.93	-2930.39	-56.53	9.05	-3406.31	-23.31	-21.17	-1824.04	66.15	462.5	-1813.75	52.59	459.58	-3610.36	119.2	1310.37	0	0	0	-3413.65	71.75	1579.06	-3228.72	251.75	1544.6	-1080.36	241.77	1783.23	-4172.29	411.05	1762.01	657.26	-267.39	78.67	1256.14	-257.87	84.91	647.81
2.56	-3748.14	316.98	-26.18	-3787.11	318.36	-25.39	-4049.38	240.6	181.93	-4207.18	251.3	323.18	-2930.39	-56.53	9.05	-3367.46	-22.06	-15.74	-1824.04	66.15	462.5	-1813.75	52.59	459.58	-3615.92	114.74	1313.93	0	0	0	-3418.26	67.93	1582.41	-3222.97	250.09	1544.77	-1080.36	241.77	1783.23	-4167.24	411.31	1762.33	657.66	-267.36	78.64	1256.26	-257.48	85.01	647.2
2.57	-3757.27	315.49	-29.27	-3805.64	317.32	-32.39	-4039.84	238.46	185.21	-4198.06	248.97	327.43	-2930.39	-56.53	9.05	-3386.12	-21.53	-19.22	-1824.04	66.15	462.5	-1813.75	52.59	459.58	-3569.15	110.31	1314.08	0	0	0	-3395.44	63.12	1585.11	-3217.3	248.43	1544.98	-1080.36	241.77	1783.23	-4162.14	411.57	1762.65	656.95	-267.41	78.49	1256.89	-257.32	85.29	647.17
2.58	-3806.22	316.09	-42.68	-3838.51	316.89	-43.55	-4030.22	236.32	188.5	-4188.84	246.63	331.68	-2930.39	-56.53	9.05	-3375.56	-19.3	-17.71	-1824.04	66.15	462.5	-1813.75	52.59	459.58	-3580.07	107.05	1316.95	0	0	0	-3410.76	59.72	1587.56	-3211.69	246.76	1545.21	-1080.36	241.77	1783.23	-4156.99	411.84	1762.96	656.56	-267.72	78.34	1256.72	-257.53	85.07	647.43
2.59	-3790.1	314.82	-45.73	-3786.64	311.77	-36.5	-4020.5	234.18	191.79	-4179.52	244.3	335.94	-2930.39	-56.53	9.05	-3402.17	-21.77	-25.47	-1824.04	66.15	462.5	-1813.75	52.59	459.58	-3577.41	102.69	1319.31	0	0	0	-3415.6	54.96	1589.96	-3206.15	245.1	1545.47	-1080.36	241.77	1783.23	-4151.8	412.11	1763.26	656.99	-267.22	78.79	1256.51	-257.25	85.28	647.06
2.6	-3758.57	312.56	-44.92	-3814.41	311.05	-40.03	-4010.71	232.03	195.08	-4170.09	241.96	340.19	-2930.39	-56.53	9.05	-3445.41	-23.02	-34.4	-1824.04	66.15	462.5	-1813.75	52.59	459.58	-3580.98	98.71	1319.86	0	0	0	-3387.65	51.04	1591.99	-3200.68	243.44	1545.75	-1080.36	241.77	1783.23	-4146.56	412.4	1763.56	656.22	-267.41	78.4	1256.61	-257.47	85.26	647.33
2.61	-3738.58	310.58	-44.06	-3775.1	308.91	-29.51	-4000.82	229.88	198.37	-4160.58	239.61	344.44	-2930.39	-56.53	9.05	-3411.01	-22.08	-28.33	-1824.04	66.15	462.5	-1813.75	52.59	459.58	-3554.48	97.39	1320.92	0	0	0	-3389.02	46.03	1594.33	-3195.26	241.79	1546.05	-1080.36	241.77	1783.23	-4141.28	412.69	1763.86	656.35	-267.31	78.53	1256.08	-257.73	85.06	647.42
2.62	-3739.07	311.97	-45.5	-3743.12	307.93	-22.09	-3990.86	227.73	201.66	-4150.96	237.26	348.69	-2930.39	-56.53	9.05	-3402.18	-23.58	-27.51	-1824.04	66.15	462.5	-1813.75	52.59	459.58	-3557	92.98	1322.73	0	0	0	-3399.75	40.51	1597.4	-3189.91	240.14	1546.39	-1080.36	241.77	1783.23	-4135.95	412.99	1764.15	656.63	-267.38	78.52	1256.13	-257.44	85.09	646.63
2.63	-3741.07	312.84	-44.32	-3752.7	306.51	-20.87	-3980.81	225.58	204.95	-4141.25	234.91	352.94	-2930.39	-56.53	9.05	-3386.53	-23.24	-23.44	-1824.04	66.15	462.5	-1813.75	52.59	459.58	-3584.05	90.45	1325.41	0	0	0	-3377.74	36.79	1599.68	-3184.63	238.49	1546.74	-1080.36	241.77	1783.23	-4130.58	413.3	1764.43	657.22	-267.12	78.63	1256.08	-257.56	85.19	647.53
2.64	-3700.84	308.44	-34.9	-3706.53	302.17	-9.14	-3970.68	223.43	208.24	-4131.44	232.56	357.19	-2930.39	-56.53	9.05	-3352.43	-22.27	-18.64	-1824.04	66.15	462.5	-1813.75	52.59	459.58	-3550.58	88.06	1325.78	0	0	0	-3369.77	33.48	1600.86	-3179.4	236.85	1547.12	-1080.36	241.77	1783.23	-4125.17	413.61	1764.71	656.76	-267.05	78.46	1256.77	-257.69	85.35	646.96
2.65	-3682.88	305.1	-29.93	-3701.27	298.04	-5.59	-3960.47	221.27	211.52	-4121.53	230.21	361.43	-2930.39	-56.53	9.05	-3442.98	-23.93	-35.6	-1824.04	66.15	462.5	-1813.75	52.59	459.58	-3527.39	84.9	1325.81	0	0	0	-3363.52	29.37	1602.96	-3174.22	235.21	1547.52	-1080.36	241.77	1783.23	-4119.71	413.94	1764.99	656.64	-267.51	78.35	1256.33	-257.67	85.15	647.38
2.66	-3662.5	299.86	-26.37	-3649	292.03	2.89	-3950.17	219.12	214.81	-4111.54	227.85	365.67	-2930.39	-56.53	9.05	-3388.95	-23.12	-23.84	-1824.04	66.15	462.5	-1813.75	52.59	459.58	-3525.3	81.36	1328.44	0	0	0	-3351.31	26.57	1604.67	-3169.1	233.59	1547.94	-1080.36	241.77	1783.23	-4114.2	414.26	1765.26	657.52	-267.53	78.75	1255.67	-257.71	84.81	647.54
2.67	-3637.05	294.08	-21.89	-3650.52	285.18	4.11	-3939.8	216.96	218.09	-4101.45	225.5	369.91	-2930.39	-56.53	9.05	-3423.94	-22.96	-31.11	-1824.04	66.15	462.5	-1813.75	52.59	459.58	-3521.16	79.16	1329.5	0	0	0	-3365.64	22.94	1607.87	-3164.03	231.97	1548.38	-1080.36	241.77	1783.23	-4108.66	414.6	1765.52	656.74	-267.23	78.59	1255.89	-257.59	85.09	646.78
2.68	-3618.68	286.85	-18.71	-3621.87	277.65	8.09	-3929.35	214.81	221.38	-4091.27	223.14	374.14	-2930.39	-56.53	9.05	-3413.54	-21.81	-29.17	-1824.04	66.15	462.5	-1813.75	52.59	459.58	-3507.45	76.23	1329.33	0	0	0	-3341.11	19.83	1608.11	-3159.02	230.36	1548.85	-1080.36	241.77	1783.23	-4103.06	414.94	1765.79	656.87	-267.49	78.39	1255.59	-257.56	85.09	647.15
2.69	-3568.82	277.91	-12.43	-3576.41	270.38	13.7	-3918.83	212.65	224.66	-4081	220.78	378.36	-2930.39	-56.53	9.05	-3390.82	-21.92	-26.72	-1824.04	66.15	462.5	-1813.75	52.59	459.58	-3505.36	73.56	1332.23	0	0	0	-3346.95	17.44	1610.84	-3154.05	228.76	1549.34	-1080.36	241.77	1783.23	-4097.43	415.29	1766.04	656.23	-267.59	78.31	1256.38	-257.74	85.13	647.87
2.7	-3543.82	270.01	-10.09	-3582.74	263.93	11.35	-3908.22	210.5	227.93	-4070.64	218.42	382.58	-2930.39	-56.53	9.05	-3402.42	-21.63	-28.4	-1824.04	66.15	462.5	-1813.75	52.59	459.58	-3500.62	71.7	1333.48	0	0	0	-3326.07	16.11	1611.35	-3149.12	227.17	1549.84	-1080.36	241.77	1783.23	-4091.75	415.65	1766.29	656.66	-267.63	78.6	1256.54	-257.43	85.32	647.77
2.71	-3517.55	261.41	-9.25	-3542.64	253.78	14.1	-3897.54	208.35	231.21	-4060.19	216.07	386.8	-2930.39	-56.53	9.05	-3376.39	-20.21	-22.59	-1824.04	66.15	462.5	-1813.75	52.59	459.58	-3492.24	69.22	1334.6	0	0	0	-3351.17	12.41	1613.44	-3144.25	225.59	1550.37	-1080.36	241.77	1783.23	-4086.03	416.01	1766.54	656.39	-267.45	78.49	1256.27	-257.47	85.25	647.12
2.72	-3485.99	251.27	-7.83	-3520.36	244.58	14.55	-3886.79	206.2	234.47	-4049.65	213.71	391	-2930.39	-56.53	9.05	-3433.19	-22.47	-33.77	-1824.04	66.15	462.5	-1813.75	52.59	459.58	-3496.63	64.58	1336.31	0	0	0	-3331.91	10.85	1614.39	-3139.42	224.03	1550.92	-1080.36	241.77	1783.23	-4080.27	416.38	1766.78	657.47	-267.15	78.72	1256.35	-257.48	85.07	647.07
2.73	-3493.41	243.32	-12.67	-3499.08	237.05	12.58	-3875.97	204.05	237.74	-4039.03	211.35	395.2	-2930.39	-56.53	9.05	-3369.37	-20.29	-22.13	-1824.04	66.15	462.5	-1813.75	52.59	459.58	-3484.34	63.24	1335.37	0	0	0	-3308.98	8.61	1614.17	-3134.62	222.48	1551.48	-1080.36	241.77	1783.23	-4074.46	416.76	1767.02	658.22	-267.01	78.98	1256.04	-257.44	85.24	647.56
2.74	-3456.67	234.22	-11.72	-3470.36	227.88	11.08	-3865.07	201.91	241	-4028.33	209	399.39	-2930.39	-56.53	9.05	-3370.03	-20.94	-20.47	-1824.04	66.15	462.5	-1813.75	52.59	459.58	-3482.22	60.82	1335.52	0	0	0	-3314.27	6.29	1615.22	-3129.87	220.94	1552.07	-1080.36	241.77	1783.23	-4068.61	417.14	1767.25	657.25	-267.11	78.74	1256.06	-257.48	85.28	647.7
2.75	-3411.17	226.11	-8.98	-3457.48	219.77	7.32	-3854.1	199.76	244.25	-4017.53	206.65	403.57	-2930.39	-56.53	9.05	-3398.32	-21.13	-26.33	-1824.04	66.15	462.5	-1813.75	52.59	459.58	-3448.76	58.74	1335.75	0	0	0	-3299.35	5.87	1615.22	-3125.15	219.42	1552.67	-1080.36	241.77	1783.23	-4062.72	417.53	1767.48	657.16	-267.17	78.39	1255.46	-257.36	84.97	647.57
2.76	-3384.39	219.13	-8.41	-3429.69	213.38	8.39	-3843.06	197.62	247.5	-4006.66	204.3	407.74	-2930.39	-56.53	9.05	-3370.04	-19.73	-20.1	-1824.04	66.15	462.5	-1813.75	52.59	459.58	-3447.99	56.11	1337.9	0	0	0	-3292.24	3.06	1615.73	-3120.48	217.91	1553.29	-1080.36	241.77	1783.23	-4056.79	417.93	1767.71	657.37	-267.43	78.6	1256.11	-257.75	84.98	647.88
2.77	-3370.93	212.46	-11.3	-3410.94	206.38	4.52	-3831.95	195.48	250.74	-3995.7	201.95	411.9	-2930.39	-56.53	9.05	-3358.09	-20.2	-18.24	-1824.04	66.15	462.5	-1813.75	52.59	459.58	-3478.22	55	1337.87	0	0	0	-3298.17	1.9	1616.7	-3115.83	216.43	1553.93	-1080.36	241.77	1783.23	-4050.82	418.33	1767.93	657.08	-267.36	78.55	1256.62	-257.73	85.16	647.49
2.78	-3346.6	205.39	-9.02	-3369.18	203.43	6.83	-3820.77	193.35	253.97	-3984.67	199.6	416.05	-2930.39	-56.53	9.05	-3348.82	-20.28	-15.8	-1824.04	66.15	462.5	-1813.75	52.59	459.58	-3460.44	52.47	1337.06	0	0	0	-3279.86	0.14	1616.13	-3111.22	214.96	1554.59	-1080.36	241.77	1783.23	-4044.8	418.73	1768.14	657.47	-267.68	78.68	1256.66	-257.58	85.3	647.52
2.79	-3310.2	201.19	-5.07	-3339.78	197.37	5.92	-3809.53	191.22	257.2	-3973.55	197.26	420.19	-2930.39	-56.53	9.05	-3378.43	-18.87	-20.48	-1824.04	66.15	462.5	-1813.75	52.59	459.58	-3421.87	51.68	1337.3	0	0	0	-3274.03	-0.58	1616.12	-3106.63	213.51	1555.26	-1080.36	241.77	1783.23	-4038.75	419.15	1768.35	657.67	-267.42	78.82	1256.74	-257.56	85.23	648.6
2.8	-3307.12	196.68	-5.68	-3353.09	192.05	-0.38	-3798.22	189.09	260.42	-3962.35	194.92	424.32	-2930.39	-56.53	9.05	-3393.72	-21.17	-25.03	-1824.04	66.15	462.5	-1813.75	52.59	459.58	-3416.97	50.15	1337.61	0	0	0	-3265.22	-1.7	1616.41	-3102.08	212.08	1555.94	-1080.36	241.77	1783.23	-4032.65	419.57	1768.56	657.6	-267.52	78.68	1255.61	-257.78	84.85	647.34
2.81	-3267.13	194.28	-1.77	-3244.73	188.83	13.33	-3786.84	186.96	263.63	-3951.08	192.58	428.44	-2930.39	-56.53	9.05	-3342.79	-22.27	-15.88	-1824.04	66.15	462.5	-1813.75	52.59	459.58	-3413.89	49.51	1337.48	0	0	0	-3275.08	-3.4	1616.37	-3097.55	210.67	1556.65	-1080.36	241.77	1783.23	-4026.51	419.99	1768.76	657.29	-267.3	78.65	1256.45	-257.7	85.16	647.37
2.82	-3263.9	191.92	-2.53	-3247.54	186.46	6.74	-3775.4	184.85	266.83	-3939.73	190.25	432.54	-2930.39	-56.53	9.05	-3375.79	-21.27	-20.61	-1824.04	66.15	462.5	-1813.75	52.59	459.58	-3425.19	46.54	1337.63	0	0	0	-3258.86	-4.06	1615.95	-3093.04	209.28	1557.37	-1080.36	241.77	1783.23	-4020.34	420.42	1768.96	657.33	-267.11	78.67	1255.79	-257.68	84.96	647.22
2.83	-3204.2	189.81	6.69	-3225.65	182.76	6.13	-3763.9	182.73	270.03	-3928.3	187.92	436.63	-2930.39	-56.53	9.05	-3363.6	-21.97	-19.33	-1824.04	66.15	462.5	-1813.75	52.59	459.58	-3424.4	45.16	1336.92	0	0	0	-3257.57	-4.07	1615.81	-3088.56	207.91	1558.1	-1080.36	241.77	1783.23	-4014.12	420.86	1769.15	657.15	-267.03	78.64	1256.56	-257.37	85.36	647.46
2.84	-3193.2	186.43	8.19	-3211.63	183.15	6.11	-3752.33	180.62	273.21	-3916.79	185.6	440.71	-2930.39	-56.53	9.05	-3385.77	-21.18	-25.01	-1824.04	66.15	462.5	-1813.75	52.59	459.58	-3391.07	42.93	1336.34	0	0	0	-3252.06	-4.13	1615.62	-3084.1	206.57	1558.84	-1080.36	241.77	1783.23	-4007.86	421.3	1769.34	657.57	-267.26	78.88	1256.34	-257.14	85.16	647.29
2.85	-3166.14	182.53	10.87	-3162.84	182.56	12.54	-3740.7	178.52	276.38	-3905.22	183.29	444.77	-2930.39	-56.53	9.05	-3411.14	-22.98	-25.79	-1824.04	66.15	462.5	-1813.75	52.59	459.58	-3386.29	42.41	1337.2	0	0	0	-3258.44	-4.74	1614.8	-3079.65	205.25	1559.61	-1080.36	241.77	1783.23	-4001.56	421.74	1769.53	656.69	-267.53	78.53	1256.07	-257.33	85.04	648.01
2.86	-3140.51	179.07	13.35	-3130.5	179.77	13.75	-3729.01	176.42	279.55	-3893.57	180.97	448.81	-2930.39	-56.53	9.05	-3417.42	-23.25	-28.06	-1824.04	66.15	462.5	-1813.75	52.59	459.58	-3391.54	40.52	1336.01	0	0	0	-3247.15	-4.66	1614.68	-3075.23	203.95	1560.38	-1080.36	241.77	1783.23	-3995.22	422.19	1769.71	656.84	-267.51	78.64	1256.2	-257.46	85.2	647.42
2.87	-3116.27	176.04	15.61	-3099.91	177.31	14.94	-3717.26	174.33	282.7	-3881.85	178.67	452.84	-2930.39	-56.53	9.05	-3403.24	-23.37	-26.09	-1824.04	66.15	462.5	-1813.75	52.59	459.58	-3385.66	40.52	1335.11	0	0	0	-3221.21	-5.31	1613.98	-3070.82	202.69	1561.17	-1080.36	241.77	1783.23	-3988.85	422.65	1769.88	657.99	-267.29	78.92	1256.21	-257.24	85.24	647.32
2.88	-3093.37	173.42	17.66	-3071.01	175.16	16.12	-3705.46	172.25	285.84	-3870.05	176.37	456.86	-2930.39	-56.53	9.05	-3403.49	-24.4	-27.35	-1824.04	66.15	462.5	-1813.75	52.59	459.58	-3352.18	40.83	1334.96	0	0	0	-3215.29	-5.27	1613.41	-3066.42	201.44	1561.96	-1080.36	241.77	1783.23	-3982.43	423.11	1770.06	657.19	-267.18	78.71	1256.09	-257.52	84.93	647.61
2.89	-3071.75	171.18	19.52	-3043.75	173.31	17.27	-3693.59	170.17	288.98	-3858.19	174.08	460.85	-2930.39	-56.53	9.05	-3383.42	-23.44	-24.45	-1824.04	66.15	462.5	-1813.75	52.59	459.58	-3355.79	38.39	1332.51	0	0	0	-3220.1	-6.09	1612.78	-3062.03	200.23	1562.77	-1080.36	241.77	1783.23	-3975.97	423.58	1770.22	657.56	-267.55	78.63	1256.33	-257.84	84.95	646.71
2.9	-3051.37	169.3	21.18	-3018.1	171.73	18.39	-3681.67	168.1	292.09	-3846.26	171.79	464.83	-2930.39	-56.53	9.05	-3375.24	-22.77	-23.33	-1824.04	66.15	462.5	-1813.75	52.59	459.58	-3356.22	37.13	1332.36	0	0	0	-3206.5	-5.46	1611.81	-3057.65	199.05	1563.6	-1080.36	241.77	1783.23	-3969.48	424.05	1770.39	657.19	-267.34	78.7	1256.26	-257.64	85.11	647.49
2.91	-3032.16	167.77	22.66	-2994.01	170.42	19.47	-3669.69	166.03	295.2	-3834.26	169.51	468.79	-2930.39	-56.53	9.05	-3363.97	-23.91	-21.13	-1824.04	66.15	462.5	-1813.75	52.59	459.58	-3333.52	36.55	1330.94	0	0	0	-3193.71	-5.15	1610.86	-3053.28	197.89	1564.43	-1080.36	241.77	1783.23	-3962.95	424.52	1770.55	657.01	-267.17	78.62	1255.99	-257.18	85.16	648.17
2.92	-3014.09	166.55	23.94	-2971.42	169.35	20.5	-3657.66	163.98	298.29	-3822.2	167.24	472.74	-2930.39	-56.53	9.05	-3379.75	-24.33	-23.51	-1824.04	66.15	462.5	-1813.75	52.59	459.58	-3342.73	36.61	1331.33	0	0	0	-3173.22	-5.93	1609.68	-3048.92	196.76	1565.27	-1080.36	241.77	1783.23	-3956.38	425	1770.7	656.07	-267.16	78.32	1256.1	-257.52	85.17	647.23
2.93	-2997.1	165.64	25.05	-2950.3	168.51	21.49	-3645.57	161.93	301.37	-3810.07	164.98	476.66	-2930.39	-56.53	9.05	-3377.53	-25.79	-22.22	-1824.04	66.15	462.5	-1813.75	52.59	459.58	-3323.12	36.51	1331.17	0	0	0	-3179.64	-7.01	1609.26	-3044.56	195.67	1566.13	-1080.36	241.77	1783.23	-3949.77	425.49	1770.86	656.66	-267.22	78.41	1255.79	-257.91	84.94	647.06
2.94	-2981.14	165	25.97	-2930.6	167.88	22.41	-3633.43	159.89	304.44	-3797.87	162.72	480.56	-2930.39	-56.53	9.05	-3365.71	-24.77	-20.84	-1824.04	66.15	462.5	-1813.75	52.59	459.58	-3326.01	35.34	1330.08	0	0	0	-3172.59	-8.37	1608.53	-3040.2	194.61	1566.99	-1080.36	241.77	1783.23	-3943.12	425.98	1771	657.05	-267.23	78.72	1256.05	-257.39	85.01	646.79
2.95	-2966.16	164.62	26.73	-2912.26	167.45	23.28	-3621.24	157.86	307.49	-3785.61	160.48	484.45	-2930.39	-56.53	9.05	-3375.07	-23.33	-22.78	-1824.04	66.15	462.5	-1813.75	52.59	459.58	-3319.02	34.57	1327.64	0	0	0	-3172.91	-8.03	1608.52	-3035.84	193.58	1567.86	-1080.36	241.77	1783.23	-3936.43	426.47	1771.15	657.64	-267.3	78.87	1256.52	-257.39	85.19	646.96
2.96	-2952.1	164.48	27.32	-2895.25	167.2	24.07	-3609	155.83	310.53	-3773.29	158.24	488.31	-2930.39	-56.53	9.05	-3386.77	-23.1	-26.06	-1824.04	66.15	462.5	-1813.75	52.59	459.58	-3315.89	34.32	1327.24	0	0	0	-3142.51	-6.21	1606.25	-3031.48	192.58	1568.74	-1080.36	241.77	1783.23	-3929.71	426.97	1771.29	657.7	-267.31	78.84	1255.59	-257.44	85.05	647.19
2.97	-2938.91	164.55	27.74	-2879.52	167.11	24.79	-3596.71	153.82	313.55	-3760.9	156.01	492.15	-2930.39	-56.53	9.05	-3402.15	-24.46	-28.67	-1824.04	66.15	462.5	-1813.75	52.59	459.58	-3315.35	34.09	1326.76	0	0	0	-3162.02	-6.4	1607.07	-3027.12	191.62	1569.63	-1080.36	241.77	1783.23	-3922.95	427.47	1771.42	657.63	-267.4	78.73	1256	-257.57	85.04	648.29
2.98	-2926.54	164.81	28.01	-2865.02	167.16	25.42	-3584.37	151.82	316.56	-3748.46	153.79	495.97	-2930.39	-56.53	9.05	-3382.4	-25.04	-25	-1824.04	66.15	462.5	-1813.75	52.59	459.58	-3290.98	34.63	1326.6	0	0	0	-3155.73	-6.1	1606.26	-3022.75	190.7	1570.53	-1080.36	241.77	1783.23	-3916.15	427.97	1771.56	656.93	-267.42	78.61	1256.16	-257.74	85.04	647.2
2.99	-2914.95	165.25	28.12	-2851.7	167.35	25.97	-3571.98	149.82	319.55	-3735.96	151.59	499.77	-2930.39	-56.53	9.05	-3374	-24.56	-22.48	-1824.04	66.15	462.5	-1813.75	52.59	459.58	-3322.09	33.37	1325.61	0	0	0	-3133.71	-5.15	1604.64	-3018.37	189.81	1571.44	-1080.36	241.77	1783.23	-3909.32	428.48	1771.68	656.86	-267.43	78.51	1255.82	-257.61	85.09	646.47
3	-2904.08	165.84	28.09	-2839.53	167.64	26.42	-3559.54	147.84	322.52	-3723.39	149.39	503.54	-2930.39	-56.53	9.05	-3391.29	-24.63	-25.26	-1824.04	66.15	462.5	-1813.75	52.59	459.58	-3309.92	34.99	1324.61	0	0	0	-3129.58	-4.52	1604.12	-3013.98	188.96	1572.35	-1080.36	241.77	1783.23	-3902.45	429	1771.81	657.39	-267.23	78.73	1255.82	-257.61	84.88	647.61
3.01	-2893.87	166.55	27.91	-2828.44	168.03	26.76	-3547.06	145.86	325.48	-3710.77	147.2	507.29	-2930.39	-56.53	9.05	-3361.71	-25.87	-20.07	-1824.04	66.15	462.5	-1813.75	52.59	459.58	-3266.68	34.55	1323.89	0	0	0	-3117.31	-2.92	1602.68	-3009.58	188.14	1573.27	-1080.36	241.77	1783.23	-3895.54	429.51	1771.93	657.43	-267.09	78.82	1256.02	-257.45	84.99	647.89
3.02	-2884.28	167.38	27.59	-2818.4	168.5	27	-3534.53	143.9	328.42	-3698.1	145.03	511.01	-2930.39	-56.53	9.05	-3425.84	-26.42	-32.11	-1824.04	66.15	462.5	-1813.75	52.59	459.58	-3254.53	34.96	1322.28	0	0	0	-3106.25	-2.61	1601.91	-3005.17	187.37	1574.19	-1080.36	241.77	1783.23	-3888.6	430.03	1772.05	657.54	-267.13	78.84	1256.02	-257.41	85.06	648.12
3.03	-2875.25	168.29	27.13	-2809.36	169.04	27.13	-3521.96	141.95	331.34	-3685.36	142.86	514.71	-2930.39	-56.53	9.05	-3387.54	-25.13	-24.64	-1824.04	66.15	462.5	-1813.75	52.59	459.58	-3249.4	34.76	1322.51	0	0	0	-3099.34	-1.14	1601.72	-3000.75	186.64	1575.12	-1080.36	241.77	1783.23	-3881.62	430.56	1772.16	656.33	-267.38	78.43	1256.38	-257.54	85.19	646.86
3.04	-2866.74	169.27	26.55	-2801.28	169.62	27.13	-3509.35	140.01	334.25	-3672.58	140.71	518.39	-2930.39	-56.53	9.05	-3372.09	-26.09	-22.45	-1824.04	66.15	462.5	-1813.75	52.59	459.58	-3244.32	36.04	1320.83	0	0	0	-3085.78	-0.13	1600.7	-2996.31	185.94	1576.05	-1080.36	241.77	1783.23	-3874.61	431.08	1772.27	656.44	-267.76	78.36	1256.12	-257.76	85.11	647.49
3.05	-2858.69	170.29	25.84	-2794.09	170.23	27	-3496.69	138.08	337.13	-3659.74	138.57	522.04	-2930.39	-56.53	9.05	-3338.95	-24.95	-17.04	-1824.04	66.15	462.5	-1813.75	52.59	459.58	-3259.62	35.9	1319.35	0	0	0	-3083.52	0.52	1599.55	-2991.84	185.29	1576.99	-1080.36	241.77	1783.23	-3867.56	431.61	1772.37	657.23	-267.43	78.65	1255.88	-257.32	85.08	647.13
3.06	-2851.06	171.33	25.01	-2787.77	170.85	26.74	-3484	136.16	340	-3646.84	136.45	525.66	-2930.39	-56.53	9.05	-3375.14	-24.59	-22.23	-1824.04	66.15	462.5	-1813.75	52.59	459.58	-3239.61	36.53	1318.84	0	0	0	-3084.79	1.29	1599.72	-2987.36	184.68	1577.94	-1080.36	241.77	1783.23	-3860.47	432.15	1772.48	656.73	-267.52	78.43	1255.82	-257.66	85	646.82
3.07	-2843.78	172.38	24.06	-2782.27	171.46	26.34	-3471.26	134.26	342.84	-3633.9	134.33	529.25	-2930.39	-56.53	9.05	-3385.95	-27.66	-23.97	-1824.04	66.15	462.5	-1813.75	52.59	459.58	-3230.98	37.85	1317.36	0	0	0	-3065.2	3.47	1599.01	-2982.86	184.11	1578.88	-1080.36	241.77	1783.23	-3853.35	432.68	1772.57	657.07	-267.27	78.63	1255.27	-257.71	84.83	647.68
3.08	-2836.81	173.41	23	-2777.53	172.06	25.8	-3458.48	132.37	345.67	-3620.91	132.23	532.82	-2930.39	-56.53	9.05	-3369.19	-26.03	-21.39	-1824.04	66.15	462.5	-1813.75	52.59	459.58	-3229.21	38.59	1316.81	0	0	0	-3066.44	5.27	1598.08	-2978.33	183.59	1579.83	-1080.36	241.77	1783.23	-3846.19	433.22	1772.67	657.12	-267.29	78.67	1256.35	-257.03	85.24	646.86
3.09	-2830.09	174.39	21.83	-2773.51	172.62	25.1	-3445.67	130.49	348.48	-3607.86	130.14	536.36	-2930.39	-56.53	9.05	-3373.59	-26.53	-20.71	-1824.04	66.15	462.5	-1813.75	52.59	459.58	-3214.35	40.42	1316.11	0	0	0	-3043.02	7.65	1597.25	-2973.77	183.12	1580.78	-1080.36	241.77	1783.23	-3839	433.77	1772.76	656.54	-267.54	78.42	1256.3	-257.31	85.22	646.96
3.1	-2823.58	175.32	20.56	-2770.17	173.12	24.24	-3432.82	128.62	351.26	-3594.77	128.07	539.87	-2930.39	-56.53	9.05	-3392.97	-25.11	-26.11	-1824.04	66.15	462.5	-1813.75	52.59	459.58	-3227.62	41.65	1315.88	0	0	0	-3058.56	9.23	1597.55	-2969.19	182.69	1581.74	-1080.36	241.77	1783.23	-3831.78	434.31	1772.85	656.77	-267.35	78.44	1256.05	-257.58	85.09	647.65
3.11	-2817.22	176.16	19.19	-2767.46	173.56	23.21	-3419.93	126.77	354.03	-3581.63	126.01	543.35	-2930.39	-56.53	9.05	-3383.22	-24.79	-23.45	-1824.04	66.15	462.5	-1813.75	52.59	459.58	-3226.43	43.57	1315.66	0	0	0	-3044.97	10.36	1596.38	-2964.58	182.3	1582.7	-1080.36	241.77	1783.23	-3824.52	434.86	1772.93	657.18	-267.47	78.52	1256.14	-257.19	85.28	646.6
3.12	-2810.97	176.89	17.73	-2765.32	173.9	22.01	-3407	124.93	356.77	-3568.45	123.97	546.8	-2930.39	-56.53	9.05	-3358.91	-24.26	-17.76	-1824.04	66.15	462.5	-1813.75	52.59	459.58	-3186.38	45.7	1315.5	0	0	0	-3022.85	13.29	1596.06	-2959.93	181.97	1583.66	-1080.36	241.77	1783.23	-3817.22	435.41	1773.01	657.35	-267.15	78.53	1256.24	-257.61	85.22	646.39
3.13	-2804.76	177.5	16.18	-2763.73	174.15	20.64	-3394.04	123.11	359.49	-3555.22	121.94	550.22	-2930.39	-56.53	9.05	-3354.93	-24.24	-19.09	-1824.04	66.15	462.5	-1813.75	52.59	459.58	-3181.69	47.02	1315.51	0	0	0	-2999.22	16.8	1595.31	-2955.26	181.68	1584.62	-1080.36	241.77	1783.23	-3809.9	435.96	1773.09	656.61	-267.33	78.38	1256.25	-257.78	85.15	646.99
3.14	-2798.56	177.97	14.54	-2762.62	174.27	19.07	-3381.05	121.3	362.19	-3541.94	119.92	553.61	-2930.39	-56.53	9.05	-3373.74	-25.69	-21.8	-1824.04	66.15	462.5	-1813.75	52.59	459.58	-3161.34	50.62	1315.15	0	0	0	-3011.03	18.28	1595.23	-2950.54	181.45	1585.58	-1080.36	241.77	1783.23	-3802.54	436.52	1773.16	656.98	-267.63	78.35	1256.07	-257.37	85.23	647.6
3.15	-2792.3	178.26	12.83	-2761.96	174.25	17.32	-3368.03	119.5	364.87	-3528.62	117.93	556.96	-2930.39	-56.53	9.05	-3367.45	-24.64	-19.96	-1824.04	66.15	462.5	-1813.75	52.59	459.58	-3151.02	51.53	1315.11	0	0	0	-3013.66	21.23	1596.31	-2945.79	181.26	1586.54	-1080.36	241.77	1783.23	-3795.14	437.08	1773.23	657.32	-267.33	78.48	1256.46	-257.53	85.3	647.36
3.16	-2785.94	178.37	11.04	-2761.69	174.08	15.37	-3354.97	117.72	367.52	-3515.26	115.94	560.28	-2930.39	-56.53	9.05	-3372.66	-23.56	-21.61	-1824.04	66.15	462.5	-1813.75	52.59	459.58	-3153.78	53.25	1315.71	0	0	0	-2991.64	23.84	1595.38	-2941	181.12	1587.49	-1080.36	241.77	1783.23	-3787.71	437.64	1773.3	657.5	-267.29	78.75	1256.2	-257.87	85.05	647.11
3.17	-2779.42	178.26	9.18	-2761.77	173.75	13.21	-3341.89	115.96	370.15	-3501.86	113.98	563.58	-2930.39	-56.53	9.05	-3360.21	-23.92	-19.1	-1824.04	66.15	462.5	-1813.75	52.59	459.58	-3137.44	55.88	1315.81	0	0	0	-2973.98	26.16	1594.81	-2936.17	181.04	1588.45	-1080.36	241.77	1783.23	-3780.25	438.2	1773.36	657.79	-267.57	78.98	1256.33	-257.82	85.04	647.28
3.18	-2772.7	177.93	7.25	-2762.16	173.22	10.84	-3328.77	114.21	372.75	-3488.42	112.03	566.83	-2930.39	-56.53	9.05	-3387.41	-25.56	-24.69	-1824.04	66.15	462.5	-1813.75	52.59	459.58	-3153.5	58.89	1317.57	0	0	0	-2974.3	29.24	1596.44	-2931.29	181.01	1589.41	-1080.36	241.77	1783.23	-3772.76	438.76	1773.42	657.64	-267.43	78.9	1256.44	-257.69	85.16	648.08
3.19	-2765.72	177.34	5.27	-2762.8	172.49	8.26	-3315.63	112.48	375.33	-3474.94	110.1	570.06	-2930.39	-56.53	9.05	-3362.49	-23.94	-20.73	-1824.04	66.15	462.5	-1813.75	52.59	459.58	-3120.91	60.66	1317.45	0	0	0	-2986.09	31.85	1597.62	-2926.37	181.04	1590.37	-1080.36	241.77	1783.23	-3765.24	439.33	1773.48	657.25	-267.37	78.66	1256.25	-257.71	84.94	647.39
3.2	-2758.39	176.47	3.23	-2762.08	169.32	2.61	-3302.46	110.76	377.88	-3461.42	108.18	573.24	-2930.39	-56.53	9.05	-3340.51	-25.39	-15.55	-1824.04	66.15	462.5	-1813.75	52.59	459.58	-3104.51	62.31	1318.46	0	0	0	-2973.38	35.04	1597.73	-2921.4	181.12	1591.32	-1080.36	241.77	1783.23	-3757.68	439.9	1773.53	657.76	-267.48	78.73	1256.56	-257.65	85.17	646.27
3.21	-2711.24	175.65	8.76	-2750.48	166.53	2.25	-3289.26	109.06	380.41	-3447.86	106.29	576.4	-2930.39	-56.53	9.05	-3379.31	-25.24	-21.08	-1824.04	66.15	462.5	-1813.75	52.59	459.58	-3102.51	65.55	1319.06	0	0	0	-2947.34	37.58	1598.42	-2916.39	181.25	1592.27	-1080.36	241.77	1783.23	-3750.09	440.47	1773.59	657.52	-267.33	78.81	1255.94	-257.51	84.98	646.92
3.22	-2772.91	174.38	-6.52	-2744.44	168.14	-0.05	-3276.04	107.38	382.91	-3434.27	104.41	579.51	-2930.39	-56.53	9.05	-3382.9	-25.37	-21.86	-1824.04	66.15	462.5	-1813.75	52.59	459.58	-3074.23	67.61	1319.88	0	0	0	-2941.52	40.32	1599.55	-2911.32	181.44	1593.22	-1080.36	241.77	1783.23	-3742.46	441.04	1773.63	657.44	-267.45	78.81	1255.89	-257.6	84.77	648.02
3.23	-2749.36	174.07	-3.16	-2796.22	167.63	-9.94	-3262.79	105.71	385.39	-3420.65	102.55	582.59	-2930.39	-56.53	9.05	-3356.53	-27.94	-17.12	-1824.04	66.15	462.5	-1813.75	52.59	459.58	-3080.63	68.73	1320.71	0	0	0	-2929.95	42.44	1599.54	-2906.2	181.69	1594.16	-1080.36	241.77	1783.23	-3734.81	441.61	1773.68	657.02	-267.47	78.55	1256.31	-257.49	85.03	647.84
3.24	-2740.57	173.73	-2.73	-2772.74	168.2	-7.76	-3249.51	104.06	387.84	-3406.98	100.71	585.64	-2930.39	-56.53	9.05	-3383.31	-25.4	-21.27	-1824.04	66.15	462.5	-1813.75	52.59	459.58	-3077.56	71.6	1322.07	0	0	0	-2929.97	45.74	1600.69	-2901.03	182	1595.1	-1080.36	241.77	1783.23	-3727.13	442.18	1773.72	658.02	-267.4	78.87	1255.76	-257.58	85	647.79
3.25	-2741.52	173.76	-4.34	-2760.51	168.99	-4.94	-3236.22	102.43	390.26	-3393.29	98.89	588.64	-2930.39	-56.53	9.05	-3370.56	-23.45	-17.07	-1824.04	66.15	462.5	-1813.75	52.59	459.58	-3067.2	74.05	1323.02	0	0	0	-2910.22	49.4	1601.88	-2895.8	182.37	1596.04	-1080.36	241.77	1783.23	-3719.41	442.76	1773.76	658.14	-267.26	79.08	1255.84	-257.8	85.01	647.43
3.26	-2752.92	173.26	-7.23	-2759.31	168.04	-7.02	-3222.9	100.82	392.65	-3379.56	97.09	591.61	-2930.39	-56.53	9.05	-3365.79	-24.42	-19.14	-1824.04	66.15	462.5	-1813.75	52.59	459.58	-3069.29	76.12	1323.97	0	0	0	-2899.85	51.48	1603.05	-2890.51	182.79	1596.97	-1080.36	241.77	1783.23	-3711.66	443.34	1773.79	657.03	-267.43	78.53	1254.8	-257.65	84.84	648.42
3.27	-2752.4	171.15	-8.08	-2776.63	169.44	-8.93	-3209.57	99.22	395.02	-3365.81	95.3	594.54	-2930.39	-56.53	9.05	-3414.07	-25.18	-26.44	-1824.04	66.15	462.5	-1813.75	52.59	459.58	-3050.24	79.13	1325.27	0	0	0	-2895.94	54.94	1603.78	-2885.17	183.28	1597.89	-1080.36	241.77	1783.23	-3703.88	443.91	1773.82	656.94	-267.15	78.62	1255.8	-257.3	85.18	647.91
3.28	-2754.18	172.26	-7.24	-2785.04	167.86	-11.6	-3196.21	97.65	397.36	-3352.02	93.54	597.43	-2930.39	-56.53	9.05	-3357.99	-24.95	-18.22	-1824.04	66.15	462.5	-1813.75	52.59	459.58	-3038.61	83.05	1325.66	0	0	0	-2881.85	57.46	1604.86	-2879.76	183.83	1598.81	-1080.36	241.77	1783.23	-3696.07	444.49	1773.85	656.97	-267.16	78.68	1256.02	-257.36	85.29	646.7
3.29	-2719.4	170.73	-0.16	-2758.43	168.93	-6.79	-3182.83	96.09	399.66	-3338.21	91.8	600.28	-2930.39	-56.53	9.05	-3361.73	-24.28	-20.96	-1824.04	66.15	462.5	-1813.75	52.59	459.58	-3023.77	84.5	1327.35	0	0	0	-2881.38	60.74	1606.6	-2874.29	184.44	1599.73	-1080.36	241.77	1783.23	-3688.24	445.07	1773.88	656.91	-267.21	78.68	1255.56	-257.54	84.91	647.34
3.3	-2741.33	170.84	-5.81	-2765.64	169.31	-8.41	-3169.44	94.56	401.94	-3324.36	90.08	603.09	-2930.39	-56.53	9.05	-3351.9	-25.01	-20.65	-1824.04	66.15	462.5	-1813.75	52.59	459.58	-3037.28	86.72	1328.69	0	0	0	-2885.74	62.69	1607.84	-2868.75	185.12	1600.63	-1080.36	241.77	1783.23	-3680.37	445.65	1773.9	656.88	-267.67	78.43	1256.08	-257.47	85.01	647.17
3.31	-2733.05	171.69	-4.55	-2707.75	169.76	0.51	-3156.03	93.04	404.19	-3310.49	88.38	605.86	-2930.39	-56.53	9.05	-3355.58	-25.98	-22.61	-1824.04	66.15	462.5	-1813.75	52.59	459.58	-3021.32	89.9	1330.43	0	0	0	-2858.1	65.5	1608.34	-2863.14	185.86	1601.53	-1080.36	241.77	1783.23	-3672.47	446.23	1773.92	657.66	-267.34	78.78	1255.99	-257.12	85.33	647.82
3.32	-2732.38	171.31	-5.09	-2734.71	168.82	-2.6	-3142.6	91.54	406.41	-3296.6	86.71	608.59	-2930.39	-56.53	9.05	-3368.97	-26.63	-26.2	-1824.04	66.15	462.5	-1813.75	52.59	459.58	-2995.38	92.47	1331.17	0	0	0	-2849.27	68.27	1610.17	-2857.47	186.67	1602.42	-1080.36	241.77	1783.23	-3664.54	446.81	1773.94	656.95	-267.24	78.72	1256.18	-257.73	85.21	647.89
3.33	-2734.44	170.67	-6.33	-2749.53	168.99	-5.65	-3129.16	90.07	408.59	-3282.68	85.05	611.27	-2930.39	-56.53	9.05	-3329.5	-26.52	-20.85	-1824.04	66.15	462.5	-1813.75	52.59	459.58	-2986.33	94.01	1331.88	0	0	0	-2845.71	69.98	1611.56	-2851.72	187.54	1603.31	-1080.36	241.77	1783.23	-3656.58	447.4	1773.95	657.75	-267.42	78.79	1256.52	-257.61	85.29	647.85
3.34	-2739.07	169.81	-8.22	-2747.8	168.16	-5.94	-3115.71	88.61	410.75	-3268.73	83.42	613.91	-2930.39	-56.53	9.05	-3311.97	-27.78	-20.21	-1824.04	66.15	462.5	-1813.75	52.59	459.58	-3008.27	95.98	1333.35	0	0	0	-2839.33	72.02	1611.88	-2845.9	188.48	1604.18	-1080.36	241.77	1783.23	-3648.59	447.98	1773.96	657.57	-267.37	78.68	1256.03	-257.43	85.08	647.18
3.35	-2746.09	168.73	-10.72	-2736.68	167.73	-1.84	-3102.24	87.18	412.87	-3254.77	81.81	616.51	-2930.39	-56.53	9.05	-3288.18	-27.43	-14.45	-1824.04	66.15	462.5	-1813.75	52.59	459.58	-2983.43	97.95	1334.69	0	0	0	-2831.21	74.55	1613.84	-2840.01	189.49	1605.05	-1080.36	241.77	1783.23	-3640.57	448.56	1773.97	658.5	-267.23	78.93	1256.15	-257.07	85.61	647.34
3.36	-2755.32	167.45	-13.77	-2769.75	168.33	-8.14	-3088.76	85.76	414.96	-3240.78	80.22	619.06	-2930.39	-56.53	9.05	-3289.06	-29.85	-13.44	-1824.04	66.15	462.5	-1813.75	52.59	459.58	-2979.34	99.91	1334.37	0	0	0	-2826.4	77.33	1614.58	-2834.04	190.56	1605.9	-1080.36	241.77	1783.23	-3632.53	449.15	1773.98	657.39	-267.55	78.63	1255.69	-257.38	85.29	647.25
3.37	-2766.58	166	-17.33	-2779.97	169.38	-11.62	-3075.27	84.37	417.02	-3226.77	78.66	621.57	-2930.39	-56.53	9.05	-3288.74	-31.66	-9.67	-1824.04	66.15	462.5	-1813.75	52.59	459.58	-2974.23	101.27	1336.36	0	0	0	-2803.1	79.37	1615.33	-2827.99	191.71	1606.75	-1080.36	241.77	1783.23	-3624.45	449.73	1773.98	658.07	-267.75	78.78	1256	-257.53	85.2	646.61
3.38	-2779.71	164.39	-21.35	-2748.36	168.93	-4.76	-3061.77	83	419.05	-3212.74	77.12	624.04	-2930.39	-56.53	9.05	-3266.44	-31.92	-2.89	-1824.04	66.15	462.5	-1813.75	52.59	459.58	-2973.46	103.94	1336.54	0	0	0	-2826.05	80.22	1617.22	-2821.86	192.93	1607.59	-1080.36	241.77	1783.23	-3616.35	450.31	1773.98	657.22	-267.91	78.49	1256.02	-257.29	85.25	647.04
3.39	-2794.53	162.63	-25.78	-2749.85	170.79	-6.6	-3048.26	81.65	421.04	-3198.69	75.6	626.46	-2930.39	-56.53	9.05	-3265.69	-34.58	1.02	-1824.04	66.15	462.5	-1813.75	52.59	459.58	-2947.44	105.11	1336.83	0	0	0	-2815.32	82.33	1617.97	-2815.65	194.22	1608.41	-1080.36	241.77	1783.23	-3608.22	450.9	1773.98	657.64	-267.47	78.68	1256.09	-257.19	85.38	647.62
3.4	-2810.85	160.75	-30.58	-2745.67	170.26	-4.23	-3034.74	80.33	423	-3184.63	74.11	628.83	-2930.39	-56.53	9.05	-3239.54	-35.79	8.89	-1824.04	66.15	462.5	-1813.75	52.59	459.58	-2933.67	105.18	1337.38	0	0	0	-2821.18	84.51	1619.85	-2809.34	195.58	1609.23	-1080.36	241.77	1783.23	-3600.06	451.48	1773.97	657.7	-266.97	79.05	1255.9	-257.55	85.2	647.27
3.41	-2828.51	158.75	-35.7	-2758.97	172.3	-7.89	-3021.21	79.02	424.92	-3170.55	72.65	631.16	-2930.39	-56.53	9.05	-3231	-36.39	12.87	-1824.04	66.15	462.5	-1813.75	52.59	459.58	-2932.99	106.52	1339.18	0	0	0	-2793.54	86.58	1620.02	-2796.29	196.25	1609.44	-1080.36	241.77	1783.23	-3591.87	452.06	1773.96	657.24	-267.18	78.87	1256.04	-257.36	85.27	647.33
3.42	-2847.33	156.67	-41.09	-2775.53	171.44	-9.79	-3007.68	77.74	426.81	-3156.45	71.21	633.44	-2930.39	-56.53	9.05	-3211.82	-38.03	18.63	-1824.04	66.15	462.5	-1813.75	52.59	459.58	-2925.68	107.88	1339.69	0	0	0	-2790.9	87.97	1620.34	-2783.59	197.49	1610.98	-1080.36	241.77	1783.23	-3583.65	452.65	1773.95	658.05	-267.05	79.01	1255.87	-257.33	85.15	647.47
3.43	-2867.13	154.51	-46.71	-2787.65	170.25	-11.83	-2994.14	76.49	428.67	-3142.34	69.79	635.67	-2930.39	-56.53	9.05	-3210.8	-38.64	19.52	-1824.04	66.15	462.5	-1813.75	52.59	459.58	-2920.02	109.8	1341.02	0	0	0	-2770.39	88.86	1621.51	-2781.95	199.67	1611.23	-1080.36	241.77	1783.23	-3575.41	453.23	1773.94	657.69	-267.39	78.64	1256.38	-257.24	85.4	648.02
3.44	-2887.73	152.29	-52.51	-2788.55	169.99	-12.46	-2980.6	75.25	430.49	-3128.22	68.4	637.85	-2930.39	-56.53	9.05	-3169.82	-38.44	26	-1824.04	66.15	462.5	-1813.75	52.59	459.58	-2927.16	109.75	1340.36	0	0	0	-2761.09	90.71	1621.29	-2787.02	200.55	1611.97	-1080.36	241.77	1783.23	-3567.14	453.81	1773.92	656.84	-267.37	78.54	1256.4	-257.22	85.51	647.15
3.45	-2908.97	150.03	-58.44	-2723.29	169.11	-1.06	-2967.06	74.05	432.27	-3114.08	67.04	639.98	-2930.39	-56.53	9.05	-3144.76	-40.14	29.97	-1824.04	66.15	462.5	-1813.75	52.59	459.58	-2905.9	111.47	1342.54	0	0	0	-2767.97	91.29	1622.31	-2801.05	201.21	1612.18	-1080.36	241.77	1783.23	-3558.85	454.39	1773.9	657.36	-267.43	78.72	1255.91	-257.24	85.15	646.88
3.46	-2930.67	147.75	-64.45	-2756.51	169.73	-6.69	-2953.51	72.86	434.01	-3099.93	65.71	642.07	-2930.39	-56.53	9.05	-3131.11	-41.07	30.17	-1824.04	66.15	462.5	-1813.75	52.59	459.58	-2909.67	112.22	1342.69	0	0	0	-2743.95	93.39	1622.3	-2798.23	203.74	1614.99	-1080.36	241.77	1783.23	-3550.52	454.97	1773.88	656.61	-267.22	78.65	1256.34	-257.24	85.3	647.41
3.47	-2952.65	145.46	-70.5	-2761.05	171.78	-6.11	-2939.96	71.7	435.72	-3085.77	64.4	644.1	-2930.39	-56.53	9.05	-3124.57	-41.76	29.04	-1824.04	66.15	462.5	-1813.75	52.59	459.58	-2887.29	113.94	1342.53	0	0	0	-2740.57	94.06	1623.15	-2784.26	206.13	1615.86	-1080.36	241.77	1783.23	-3542.17	455.55	1773.86	656.48	-267.16	78.53	1256.07	-257.32	85.47	647.94
3.48	-2974.73	143.18	-76.54	-2744.17	170.11	-3.28	-2926.41	70.57	437.39	-3071.6	63.12	646.08	-2930.39	-56.53	9.05	-3111.79	-43.9	27.08	-1824.04	66.15	462.5	-1813.75	52.59	459.58	-2894.07	115.63	1343.34	0	0	0	-2734.22	94.77	1623.54	-2773.42	206.6	1616	-1080.36	241.77	1783.23	-3533.8	456.13	1773.83	657.13	-267.38	78.61	1255.22	-257.43	85.3	647.42
3.49	-2996.74	140.93	-82.53	-2786.79	168	-12.96	-2912.87	69.46	439.03	-3057.42	61.86	648.02	-2930.39	-56.53	9.05	-3093.92	-44.66	26.45	-1824.04	66.15	462.5	-1813.75	52.59	459.58	-2885.67	117.67	1344.35	0	0	0	-2733.29	95.04	1624.6	-2748.99	207.2	1615.09	-1080.36	241.77	1783.23	-3525.39	456.71	1773.81	657.46	-266.69	78.97	1255.94	-257.36	85.22	647.38
3.5	-3018.5	138.72	-88.4	-2777.42	169.12	-8.58	-2899.32	68.37	440.62	-3043.24	60.64	649.9	-2930.39	-56.53	9.05	-3054.1	-44.81	28.34	-1824.04	66.15	462.5	-1813.75	52.59	459.58	-2885.17	118.59	1343.98	0	0	0	-2724.83	94.8	1625.21	-2721.71	206.85	1614.9	-1080.36	241.77	1783.23	-3516.97	457.28	1773.78	657.38	-267.12	78.76	1256.23	-257.31	85.25	647.89
3.51	-3039.84	136.58	-94.13	-2750.16	169.71	-4.43	-2885.78	67.32	442.18	-3029.05	59.44	651.72	-2930.39	-56.53	9.05	-3054.25	-47.62	23.21	-1824.04	66.15	462.5	-1813.75	52.59	459.58	-2889.36	119.99	1344.61	0	0	0	-2720.18	94.81	1625.12	-2722.93	207.17	1614.84	-1080.36	241.77	1783.23	-3508.51	457.86	1773.74	657.93	-267.3	78.84	1256.24	-257.29	85.51	648.44
3.52	-3060.59	134.52	-99.66	-2784.04	169.07	-11.21	-2872.24	66.29	443.7	-3014.85	58.27	653.5	-2930.39	-56.53	9.05	-3013.97	-48.66	24.02	-1824.04	66.15	462.5	-1813.75	52.59	459.58	-2870.08	120.97	1345.07	0	0	0	-2709.46	95.83	1625.36	-2709.59	207.54	1615.32	-1080.36	241.77	1783.23	-3500.03	458.43	1773.71	657.28	-267.34	78.87	1256.37	-257.48	85.24	647.75
3.53	-3080.56	132.56	-104.94	-2742.67	169.36	-2.28	-2858.7	65.28	445.17	-3000.65	57.13	655.22	-2930.39	-56.53	9.05	-2989.92	-50.15	22.78	-1824.04	66.15	462.5	-1813.75	52.59	459.58	-2868.12	122.87	1345.89	0	0	0	-2691.92	96.8	1625.2	-2698	208.42	1614.88	-1080.36	241.77	1783.23	-3491.53	459	1773.67	657.58	-267.34	78.7	1255.77	-257.28	85.15	647.3
3.54	-3099.58	130.71	-109.93	-2751.9	166.83	-6.24	-2845.17	64.3	446.61	-2986.45	56.02	656.88	-2930.39	-56.54	9.05	-2976.09	-51.68	19.68	-1824.04	66.15	462.5	-1813.75	52.59	459.58	-2864.93	123.7	1345.33	0	0	0	-2696.28	96.88	1626.2	-2715.01	206.82	1617.11	-1080.36	241.77	1783.23	-3483	459.57	1773.63	658.04	-267	79.07	1255.7	-257.53	85.07	647.23
3.55	-3117.47	128.99	-114.58	-2746.32	167.73	-3.02	-2831.65	63.35	448.01	-2972.25	54.94	658.49	-2932.92	-64.41	3.82	-2952.82	-53.17	16.88	-1824.04	66.15	462.5	-1813.75	52.59	459.58	-2829.95	122.92	1344.99	0	0	0	-2687.21	96.47	1625.92	-2712.52	208.29	1618.14	-1080.36	241.77	1783.23	-3474.45	460.14	1773.59	657.58	-267.1	78.78	1256.18	-257.49	85.17	647.45
3.56	-3134.07	127.42	-118.84	-2781	167.52	-11.55	-2818.13	62.43	449.36	-2958.04	53.89	660.05	-2861.46	-64.98	11.19	-2912.46	-54.99	18.87	-1824.04	66.15	462.5	-1813.75	52.59	459.58	-2857.76	123.4	1345.61	0	0	0	-2702.5	96.39	1626.91	-2700.08	208.66	1617.73	-1080.36	241.77	1783.23	-3465.87	460.71	1773.54	658.26	-267.39	78.95	1256.33	-257.28	85.43	647.46
3.57	-3149.19	126.02	-122.67	-2795.21	169.13	-11.87	-2804.62	61.53	450.68	-2943.83	52.87	661.55	-2793.22	-69.3	15.79	-2886.69	-58.42	17.56	-1824.04	66.15	462.5	-1813.75	52.59	459.58	-2845.89	125.01	1345.5	0	0	0	-2675.46	96.97	1626.73	-2701.54	209.45	1619.1	-1080.36	241.77	1783.23	-3457.26	461.27	1773.5	657.18	-267.65	78.49	1256.19	-257.51	85.18	647.14
3.58	-3162.66	124.8	-126.02	-2737.39	167.72	-1.83	-2791.12	60.66	451.95	-2929.63	51.88	662.99	-2728.74	-73.27	20.11	-2853	-60.16	17.71	-1824.04	66.15	462.5	-1813.75	52.59	459.58	-2819.38	125.31	1345.57	0	0	0	-2678.04	97.23	1626.69	-2686.36	208.29	1617.88	-1080.36	241.77	1783.23	-3448.64	461.84	1773.45	656.99	-267.66	78.39	1256.01	-257.7	85.16	647.81
3.59	-3174.3	123.78	-128.83	-2759.71	166.46	-4.42	-2777.64	59.82	453.18	-2915.42	50.92	664.38	-2667.93	-76.9	24.14	-2847.01	-62.2	12.82	-1824.04	66.15	462.5	-1813.75	52.59	459.58	-2819.26	125.06	1345.66	0	0	0	-2664.49	97.14	1625.96	-2670.2	208.82	1617.17	-1080.36	241.77	1783.23	-3439.98	462.4	1773.4	656.53	-267.32	78.55	1256.41	-257.42	85.47	648.35
3.6	-3183.93	122.97	-131.07	-2757.94	169.39	-3.39	-2764.16	59.01	454.37	-2901.22	50	665.7	-2610.69	-80.19	27.9	-2824.64	-63.31	10.33	-1824.04	66.15	462.5	-1813.75	52.59	459.58	-2789.47	125.86	1345.71	0	0	0	-2661.46	96.8	1626.56	-2673.01	209.54	1618.25	-1080.36	241.77	1783.23	-3431.31	462.96	1773.34	656.95	-267.35	78.63	1255.97	-257.7	85.25	648.47
3.61	-3191.39	122.41	-132.69	-2767.55	168.6	-4.44	-2750.7	58.23	455.51	-2887.03	49.1	666.97	-2556.9	-83.15	31.39	-2789.06	-64.64	11.22	-1824.04	66.15	462.5	-1813.75	52.59	459.58	-2800.45	126.72	1345.18	0	0	0	-2661.31	95.77	1626.07	-2655.58	206.9	1617.57	-1080.36	241.77	1783.23	-3422.61	463.51	1773.29	657.23	-267.54	78.61	1256.22	-257.57	85.17	646.95
3.62	-3196.5	122.09	-133.64	-2775.41	166.68	-8.3	-2737.24	57.48	456.62	-2872.83	48.24	668.18	-2506.47	-85.81	34.61	-2777.17	-65.95	8.22	-1824.04	66.15	462.5	-1813.75	52.59	459.58	-2794.58	126.32	1344.28	0	0	0	-2643.55	95.65	1625.34	-2658.91	207.1	1618.02	-1080.36	241.77	1783.23	-3413.89	464.07	1773.23	657.11	-267.54	78.51	1256.47	-257.37	85.32	647.56
3.63	-3199.07	122.05	-133.87	-2744.36	167.56	-2.98	-2723.81	56.76	457.67	-2858.65	47.41	669.34	-2459.29	-88.16	37.58	-2741.01	-65.83	10.37	-1824.04	66.15	462.5	-1813.75	52.59	459.58	-2780.11	127.09	1344.03	0	0	0	-2638.97	95.52	1625.88	-2646.44	207.11	1616.37	-1080.36	241.77	1783.23	-3405.14	464.62	1773.17	657.9	-267.06	79.05	1256.11	-257.47	85.31	647.52
3.64	-3198.94	122.29	-133.34	-2758.76	168.04	-3.98	-2710.39	56.06	458.69	-2844.47	46.61	670.43	-2415.27	-90.23	40.3	-2677.2	-65.38	17.5	-1824.04	66.15	462.5	-1813.75	52.59	459.58	-2759.45	126.93	1344.09	0	0	0	-2633.61	95.19	1625.75	-2632.84	207.99	1614.8	-1080.36	241.77	1783.23	-3396.38	465.17	1773.11	657.78	-267.32	78.93	1256.51	-257.29	85.51	647.68
3.65	-3195.92	122.84	-132	-2778.54	168.67	-7.37	-2696.98	55.4	459.65	-2830.3	45.85	671.46	-2374.29	-92.01	42.77	-2665.88	-65.3	17.28	-1824.04	66.15	462.5	-1813.75	52.59	459.58	-2769.85	126.23	1343.35	0	0	0	-2625.8	95.01	1625.29	-2598.41	206.49	1614.24	-1080.36	241.77	1783.23	-3387.59	465.72	1773.05	658.02	-267.24	79.11	1255.87	-257.56	85.32	646.81
3.66	-3189.85	123.7	-129.79	-2737.85	169.65	-0.36	-2683.59	54.77	460.58	-2816.14	45.12	672.43	-2336.25	-93.53	45.01	-2654.45	-65.42	16.53	-1824.04	66.15	462.5	-1813.75	52.59	459.58	-2770.19	127.03	1343.02	0	0	0	-2612.63	93.91	1624.42	-2626.14	206.24	1615.32	-1080.36	241.77	1783.23	-3378.77	466.26	1772.98	656.92	-267.44	78.47	1255.75	-257.59	85.17	647.7
3.67	-3180.55	124.91	-126.68	-2777.03	172.75	-9.94	-2670.22	54.17	461.45	-2801.99	44.43	673.34	-2301.06	-94.78	47.01	-2634.76	-64.23	17.78	-1824.04	66.15	462.5	-1813.75	52.59	459.58	-2755.36	127.67	1341.94	0	0	0	-2611.08	93.44	1623.6	-2622.01	205.77	1614.18	-1080.36	241.77	1783.23	-3369.94	466.8	1772.92	656.63	-267.17	78.42	1256.14	-257.45	85.38	646.7
3.68	-3167.84	126.47	-122.62	-2797.98	171.32	-14	-2656.87	53.6	462.28	-2787.84	43.77	674.18	-2268.61	-95.79	48.79	-2620.6	-64.45	15.88	-1824.04	66.15	462.5	-1813.75	52.59	459.58	-2762.71	126.91	1341.02	0	0	0	-2616.53	93.44	1623.23	-2624.15	207.39	1613.78	-1080.36	241.77	1783.23	-3361.08	467.34	1772.85	656.45	-267.13	78.4	1255.25	-257.3	85.05	647.2
3.69	-3151.54	128.4	-117.56	-2722.53	172.35	0.89	-2643.54	53.06	463.07	-2773.72	43.14	674.96	-2238.8	-96.57	50.34	-2566.56	-63.62	23.43	-1824.04	66.15	462.5	-1813.75	52.59	459.58	-2760.25	126.54	1340.64	0	0	0	-2596.21	93.45	1622.34	-2607.51	205.94	1612.12	-1080.36	241.77	1783.23	-3352.2	467.88	1772.78	657.52	-267.26	78.63	1255.21	-257.47	84.85	647.51
3.7	-3131.49	130.73	-111.45	-2763.64	170.65	-7.35	-2630.23	52.55	463.8	-2759.6	42.55	675.68	-2211.52	-97.11	51.68	-2574.63	-62.8	19.37	-1824.04	66.15	462.5	-1813.75	52.59	459.58	-2739.33	126.66	1339.63	0	0	0	-2579.04	91.65	1620.81	-2591.92	204.66	1612.13	-1080.36	241.77	1783.23	-3343.3	468.41	1772.71	657.25	-267.34	78.62	1255.76	-257.62	85.07	647.71
3.71	-3107.5	133.46	-104.25	-2796.95	172.52	-10.73	-2616.94	52.08	464.49	-2745.5	41.99	676.34	-2186.67	-97.45	52.82	-2575.89	-62.56	17.1	-1824.04	66.15	462.5	-1813.75	52.59	459.58	-2724.78	125.5	1338.11	0	0	0	-2588.97	91.31	1620.62	-2595.81	204.13	1610.87	-1080.36	241.77	1783.23	-3334.38	468.94	1772.63	657.39	-267.33	78.83	1255.13	-257.95	85.04	648.05
3.72	-3079.4	136.61	-95.9	-2787.03	171.21	-9.61	-2603.68	51.64	465.13	-2731.41	41.47	676.93	-2164.14	-97.57	53.75	-2557	-62.15	17.42	-1824.04	66.15	462.5	-1813.75	52.59	459.58	-2736.79	124.33	1337.22	0	0	0	-2573.6	91.02	1619.21	-2578.29	203.44	1609.15	-1080.36	241.77	1783.23	-3325.44	469.47	1772.56	657.45	-267.24	78.55	1255.25	-257.59	85.03	648.32
3.73	-3047.01	140.21	-86.37	-2754.5	172.84	-4.52	-2590.44	51.23	465.73	-2717.34	40.99	677.45	-2143.85	-97.51	54.49	-2538.06	-61.8	17.83	-1824.04	66.15	462.5	-1813.75	52.59	459.58	-2721.67	124.54	1336.2	0	0	0	-2566.87	90.53	1618.26	-2584.56	202.68	1609.88	-1080.36	241.77	1783.23	-3316.47	469.99	1772.48	657.02	-266.83	78.63	1255.93	-257.47	85.15	647.16
3.74	-3010.16	144.27	-75.6	-2742.74	171.04	-1.82	-2577.22	50.85	466.27	-2703.29	40.54	677.91	-2125.67	-97.26	55.05	-2519.1	-61.52	18.33	-1824.04	66.15	462.5	-1813.75	52.59	459.58	-2711.46	124.74	1335.26	0	0	0	-2568.59	89.09	1617.1	-2579.77	201.74	1609.11	-1080.36	241.77	1783.23	-3307.49	470.51	1772.4	657.06	-267.24	78.6	1256.22	-257.88	85.05	648.12
3.75	-2968.67	148.8	-63.54	-2749.71	172.24	-3.46	-2564.03	50.51	466.77	-2689.26	40.13	678.31	-2109.51	-96.84	55.41	-2500.15	-61.29	18.9	-1824.04	66.15	462.5	-1813.75	52.59	459.58	-2723.02	122.42	1334.47	0	0	0	-2561.73	87.29	1616.12	-2570.01	202.3	1608.42	-1080.36	241.77	1783.23	-3298.48	471.02	1772.32	657.35	-267.07	78.75	1255.92	-257.79	85.16	648.4
3.76	-2922.37	153.83	-50.16	-2785.39	170.56	-12.27	-2550.87	50.2	467.21	-2675.24	39.76	678.63	-2095.27	-96.25	55.61	-2481.24	-61.11	19.53	-1824.04	66.15	462.5	-1813.75	52.59	459.58	-2678.77	122.59	1332.6	0	0	0	-2547.97	86.86	1614.2	-2575.47	200.03	1607.21	-1080.36	241.77	1783.23	-3289.46	471.53	1772.23	657.36	-266.8	78.79	1255.94	-257.24	85.3	647.82
3.77	-2871.07	159.36	-35.4	-2771.13	172.9	-8.37	-2537.73	49.92	467.61	-2661.25	39.42	678.89	-2082.85	-95.52	55.63	-2462.41	-60.96	20.21	-1824.04	66.15	462.5	-1813.75	52.59	459.58	-2686.49	122.19	1332.16	0	0	0	-2540.32	86.27	1612.76	-2569.43	198.11	1605.2	-1080.36	241.77	1783.23	-3280.41	472.04	1772.15	657.54	-267.19	78.82	1256.36	-257.35	85.32	646.9
3.78	-2814.62	165.43	-19.21	-2794.91	170.71	-10.66	-2524.63	49.68	467.95	-2647.28	39.12	679.08	-2072.13	-94.65	55.49	-2443.68	-60.86	20.92	-1824.04	66.15	462.5	-1813.75	52.59	459.58	-2684.9	120.61	1330.86	0	0	0	-2526.67	85.21	1611.54	-2560.25	198.54	1603.88	-1080.36	241.77	1783.23	-3271.35	472.55	1772.06	657.21	-267.43	78.61	1255.59	-258.01	84.99	647.56
3.79	-2752.86	172.04	-1.57	-2739.3	173.22	-3.47	-2511.55	49.47	468.25	-2633.33	38.86	679.21	-2063.03	-93.65	55.19	-2425.1	-60.78	21.66	-1824.04	66.15	462.5	-1813.75	52.59	459.58	-2676.11	119.31	1329.63	0	0	0	-2518.08	84.21	1610.03	-2534.13	196.3	1602.71	-1080.36	241.77	1783.23	-3262.26	473.05	1771.98	656.93	-267.54	78.42	1255.96	-257.77	85.04	648.08
3.8	-2720.58	175.48	7.64	-2792.84	173.21	-12.37	-2498.5	49.3	468.49	-2619.4	38.64	679.26	-2055.42	-92.52	54.74	-2406.68	-60.73	22.4	-1824.04	66.15	462.5	-1813.75	52.59	459.58	-2671.24	118.45	1327.88	0	0	0	-2520.68	82.55	1608.74	-2546.68	195.58	1602.06	-1080.36	241.77	1783.23	-3253.16	473.54	1771.89	658.14	-267.58	78.82	1255.66	-257.59	84.99	647.71
3.81	-2675.17	180.4	20.71	-2747.22	173	-3.16	-2485.49	49.16	468.68	-2605.5	38.46	679.24	-2049.22	-91.3	54.15	-2388.47	-60.7	23.15	-1824.04	66.15	462.5	-1813.75	52.59	459.58	-2654.76	117.88	1327.62	0	0	0	-2508.93	81.15	1607.59	-2504.76	193.61	1600.93	-1080.36	241.77	1783.23	-3244.03	474.03	1771.8	657.64	-267.23	78.72	1255.21	-257.45	84.91	646.8
3.82	-2638.44	184.39	31.26	-2801.07	173.48	-13.68	-2472.51	49.06	468.82	-2591.62	38.32	679.15	-2044.32	-89.97	53.41	-2370.5	-60.69	23.88	-1824.04	66.15	462.5	-1813.75	52.59	459.58	-2649.63	116.58	1326.07	0	0	0	-2502.27	79.46	1605.78	-2522.93	191.67	1599.24	-1080.36	241.77	1783.23	-3234.89	474.52	1771.71	656.93	-267.16	78.72	1255.77	-257.34	84.97	646.9
3.83	-2609.74	187.53	39.48	-2763.35	173.75	-8.15	-2459.56	49	468.9	-2577.77	38.22	679	-2040.62	-88.56	52.55	-2352.79	-60.68	24.59	-1824.04	66.15	462.5	-1813.75	52.59	459.58	-2644	114.94	1324.63	0	0	0	-2497.34	77.61	1604.71	-2496.03	190.33	1597.59	-1080.36	241.77	1783.23	-3225.73	475	1771.61	656.73	-267.34	78.56	1255.96	-257.4	85.24	647.04
3.84	-2588.42	189.9	45.56	-2753.96	174.95	-5.99	-2446.65	48.97	468.93	-2563.95	38.15	678.77	-2038.01	-87.07	51.56	-2335.39	-60.67	25.26	-1824.04	66.15	462.5	-1813.75	52.59	459.58	-2637.42	113.32	1322.36	0	0	0	-2488.37	75.7	1603.83	-2497.93	188.11	1596.61	-1080.36	241.77	1783.23	-3216.55	475.48	1771.52	656.58	-267.19	78.38	1255.79	-257.27	85.29	647.89
3.85	-2573.8	191.55	49.68	-2760.37	174.26	-5.6	-2433.77	48.97	468.91	-2550.15	38.13	678.46	-2036.39	-85.52	50.44	-2318.31	-60.66	25.88	-1824.04	66.15	462.5	-1813.75	52.59	459.58	-2631.39	111.69	1321.82	0	0	0	-2468.61	74.05	1601.81	-2482.48	186.46	1594.15	-1080.36	241.77	1783.23	-3207.35	475.95	1771.42	657.27	-267.36	78.66	1255.93	-257.14	85.23	648.18
3.86	-2565.24	192.56	52.03	-2779.09	174.3	-12.18	-2420.93	49.02	468.83	-2536.39	38.15	678.09	-2035.65	-83.91	49.22	-2301.6	-60.65	26.43	-1824.04	66.15	462.5	-1813.75	52.59	459.58	-2632.95	110.44	1320.63	0	0	0	-2460.78	71.52	1599.88	-2465.01	186.12	1593.53	-1080.36	241.77	1783.23	-3198.13	476.42	1771.32	657.52	-267.33	78.78	1256.17	-257.08	85.31	647.6
3.87	-2562.08	193	52.8	-2764.3	173.08	-8.23	-2408.13	49.1	468.7	-2522.65	38.21	677.64	-2035.7	-82.26	47.88	-2285.29	-60.62	26.92	-1824.04	66.15	462.5	-1813.75	52.59	459.58	-2619.8	107.86	1320.04	0	0	0	-2466.92	68.17	1599.45	-2469.45	182.62	1592.01	-1080.36	241.77	1783.23	-3188.9	476.89	1771.22	657.46	-267.2	78.82	1256.02	-257.54	85.1	647.47
3.88	-2563.66	192.95	52.17	-2741.21	173.97	-5.26	-2395.36	49.22	468.52	-2508.95	38.31	677.12	-2036.44	-80.58	46.45	-2269.41	-60.57	27.32	-1824.04	66.15	462.5	-1813.75	52.59	459.58	-2613.66	106.7	1318.26	0	0	0	-2451.64	66.91	1598.05	-2459.69	178.87	1591.3	-1080.36	241.77	1783.23	-3179.65	477.35	1771.12	657.11	-267.4	78.49	1256.15	-257.37	85.06	646.89
3.89	-2569.31	192.46	50.34	-2737.91	174.55	-4.69	-2382.64	49.37	468.28	-2495.28	38.45	676.52	-2037.75	-78.88	44.92	-2253.99	-60.49	27.62	-1824.04	66.15	462.5	-1813.75	52.59	459.58	-2601.96	104.86	1317.43	0	0	0	-2444.1	64.23	1596.68	-2450.97	174.39	1589.84	-1080.36	241.77	1783.23	-3170.38	477.8	1771.02	658.09	-267.12	79.02	1256.49	-257.59	85.06	647.73
3.9	-2578.39	191.62	47.49	-2741.42	174.95	-4.24	-2369.95	49.57	467.98	-2481.64	38.63	675.85	-2039.54	-77.16	43.3	-2239.06	-60.39	27.81	-1824.04	66.15	462.5	-1813.75	52.59	459.58	-2582.86	103.22	1316.63	0	0	0	-2440.04	61.34	1596.14	-2420.36	172.47	1589	-1080.36	241.77	1783.23	-3161.09	478.25	1770.92	657.39	-266.94	78.74	1256.48	-257.62	85.18	647.18
3.91	-2590.24	190.5	43.81	-2749.1	173.03	-5.68	-2357.31	49.8	467.63	-2468.04	38.86	675.11	-2041.7	-75.45	41.59	-2224.65	-60.24	27.88	-1824.04	66.15	462.5	-1813.75	52.59	459.58	-2585.91	101.93	1315.9	0	0	0	-2428.8	59.12	1594.68	-2416.08	169.52	1588.54	-1080.36	241.77	1783.23	-3151.79	478.69	1770.82	656.8	-267.27	78.55	1256.85	-257.37	85.58	646.99
3.92	-2604.19	189.15	39.48	-2745.63	175.66	-4.09	-2344.71	50.07	467.22	-2454.48	39.13	674.28	-2044.14	-73.74	39.81	-2210.81	-60.06	27.82	-1824.04	66.15	462.5	-1813.75	52.59	459.58	-2567.11	99.62	1314.24	0	0	0	-2420.02	56	1593.66	-2419.58	167.72	1587.24	-1080.36	241.77	1783.23	-3142.47	479.13	1770.71	657.21	-267.26	78.73	1256.13	-257.36	85.44	647.21
3.93	-2619.59	187.67	34.7	-2755.85	175.24	-7.34	-2332.15	50.38	466.75	-2440.95	39.44	673.38	-2046.74	-72.06	37.96	-2197.55	-59.83	27.61	-1824.04	66.15	462.5	-1813.75	52.59	459.58	-2560.14	97.3	1313.98	0	0	0	-2408.98	53.62	1592.19	-2407.33	164.63	1585.86	-1080.36	241.77	1783.23	-3133.13	479.57	1770.6	656.96	-267.37	78.68	1255.83	-257.26	85.34	647.5
3.94	-2635.79	186.1	29.65	-2747.23	175.3	-6.27	-2319.64	50.73	466.23	-2427.46	39.8	672.41	-2049.4	-70.41	36.05	-2184.92	-59.55	27.24	-1824.04	66.15	462.5	-1813.75	52.59	459.58	-2539.32	94.01	1313.32	0	0	0	-2400.11	50.19	1591.86	-2377.43	163.55	1584.67	-1080.36	241.77	1783.23	-3123.78	479.99	1770.5	656.53	-267.27	78.48	1255.59	-257.4	85.21	646.73
3.95	-2652.11	184.53	24.52	-2758.6	175.96	-7.95	-2307.17	51.12	465.65	-2414	40.2	671.35	-2052.03	-68.8	34.08	-2172.94	-59.2	26.7	-1824.04	66.15	462.5	-1813.75	52.59	459.58	-2510.64	91.85	1312.5	0	0	0	-2394.48	46.39	1591.42	-2413.62	159.44	1585.97	-1080.36	241.77	1783.23	-3114.41	480.42	1770.39	657.15	-267.17	78.67	1255.74	-257.58	85	647.36
3.96	-2667.91	183.03	19.5	-2762.92	175.31	-9.5	-2294.75	51.54	465.01	-2400.59	40.64	670.22	-2054.52	-67.25	32.06	-2161.64	-58.8	25.98	-1824.04	66.15	462.5	-1813.75	52.59	459.58	-2511.56	88.89	1311.08	0	0	0	-2387.52	43.59	1590.33	-2385.75	156.16	1585.9	-1080.36	241.77	1783.23	-3105.02	480.83	1770.28	657.28	-267.2	78.72	1256.44	-257.5	85.38	647.89
3.97	-2682.53	181.67	14.77	-2745.87	175.78	-6.99	-2282.37	52.01	464.31	-2387.22	41.13	669.01	-2056.76	-65.76	29.99	-2151.07	-58.32	25.06	-1824.04	66.15	462.5	-1813.75	52.59	459.58	-2520.25	86.31	1310.59	0	0	0	-2375.26	41.09	1589.76	-2376.75	153	1585.44	-1080.36	241.77	1783.23	-3095.62	481.24	1770.17	657.26	-267.19	78.84	1256.62	-257.57	85.48	647.92
3.98	-2695.31	180.51	10.53	-2739.81	173.92	-5.97	-2270.05	52.52	463.55	-2373.89	41.67	667.72	-2058.66	-64.34	27.88	-2141.24	-57.77	23.94	-1824.04	66.15	462.5	-1813.75	52.59	459.58	-2508.2	83.72	1309.63	0	0	0	-2358.73	37	1589.47	-2367.46	149.8	1585.22	-1080.36	241.77	1783.23	-3086.2	481.65	1770.06	657.86	-267.32	78.82	1256.65	-257.2	85.42	647.01
3.99	-2705.58	179.63	6.96	-2756.09	175.7	-7.33	-2257.77	53.07	462.73	-2360.6	42.25	666.34	-2060.1	-63.01	25.74	-2132.2	-57.13	22.6	-1824.04	66.15	462.5	-1813.75	52.59	459.58	-2496.78	80.57	1310.75	0	0	0	-2355.4	32.74	1589.47	-2357.91	146.57	1585.23	-1080.36	241.77	1783.23	-3076.77	482.05	1769.94	657.4	-267.88	78.68	1256.66	-257.29	85.3	647.19
4	-2712.71	179.1	4.24	-2730.5	175.54	-4.71	-2245.54	53.66	461.85	-2347.36	42.87	664.89	-2061	-61.78	23.57	-2123.97	-56.42	21.03	-1824.04	66.15	462.5	-1813.75	52.59	459.58	-2491.83	76.87	1311.09	0	0	0	-2348.17	29.28	1588.97	-2348.12	143.3	1585.45	-1080.36	241.77	1783.23	-3067.32	482.44	1769.83	657.03	-267.35	78.66	1256.61	-257.38	85.31	647.22
4.01	-2715.99	178.98	2.57	-2755.99	174.88	-9.87	-2233.37	54.29	460.91	-2334.16	43.54	663.36	-2061.24	-60.65	21.38	-2116.56	-55.6	19.22	-1824.04	66.15	462.5	-1813.75	52.59	459.58	-2482.32	73.66	1312.15	0	0	0	-2337.1	24.54	1589.85	-2338.14	140.01	1585.86	-1080.36	241.77	1783.23	-3057.86	482.83	1769.72	657.42	-267.3	78.94	1256.72	-257.48	85.59	646.99
4.02	-2691.12	178.68	7.62	-2754.45	177.7	-9.65	-2221.25	54.97	459.91	-2321.01	44.26	661.74	-2060.72	-59.65	19.18	-2074.81	-53.72	21.91	-1824.04	66.15	462.5	-1813.75	52.59	459.58	-2477.54	69.67	1313.71	0	0	0	-2320.23	20.72	1589.93	-2327.98	136.67	1586.45	-1080.36	241.77	1783.23	-3048.38	483.21	1769.6	657.51	-267.49	78.9	1255.63	-257.49	85.18	647.01
4.03	-2703.26	176.43	5.6	-2752.81	173.95	-11.13	-2209.18	55.68	458.85	-2307.9	45.02	660.05	-2059.34	-58.77	16.97	-2086.13	-53.45	16.85	-1824.04	66.15	462.5	-1813.75	52.59	459.58	-2474.53	66.56	1314.35	0	0	0	-2306.18	16.36	1590.12	-2317.69	133.3	1587.2	-1080.36	241.77	1783.23	-3038.89	483.58	1769.48	657.55	-267.54	78.74	1255.7	-257.76	84.84	646.84
4.04	-2719.4	179.81	1.11	-2735.57	173.31	-6.52	-2197.16	56.44	457.73	-2294.85	45.83	658.26	-2056.98	-58.03	14.76	-2090.92	-51.93	12.14	-1824.04	66.15	462.5	-1813.75	52.59	459.58	-2456.56	63.24	1316.05	0	0	0	-2301.21	13.14	1591.18	-2307.29	129.9	1588.1	-1080.36	241.77	1783.23	-3029.38	483.95	1769.37	657.17	-267.17	78.61	1256.28	-257.44	85.26	646.56
4.05	-2744.86	178.69	-4.67	-2759	172.43	-11.6	-2185.2	57.24	456.54	-2281.84	46.69	656.4	-2034.77	-57.51	18.55	-2095.66	-51.66	9.35	-1824.04	66.15	462.5	-1813.75	52.59	459.58	-2443.55	60.81	1318.32	0	0	0	-2302.98	7.94	1592.12	-2296.82	126.45	1589.14	-1080.36	241.77	1783.23	-3019.86	484.31	1769.25	656.95	-267.48	78.48	1256.29	-257.35	85.45	647.02
4.06	-2712	178.03	0.08	-2727.63	173.38	-7.19	-2173.29	58.08	455.29	-2268.88	47.6	654.45	-2044.5	-55.75	12.12	-2089.81	-51.17	8.43	-1824.04	66.15	462.5	-1813.75	52.59	459.58	-2425.15	56.9	1319.97	0	0	0	-2284.91	4.18	1593	-2286.3	122.96	1590.3	-1080.36	241.77	1783.23	-3010.33	484.66	1769.13	656.08	-267.29	78.42	1255.71	-257.64	85.15	647.09
4.07	-2712.39	180.52	-0.67	-2733.79	174.48	-9.28	-2161.45	58.97	453.98	-2255.97	48.55	652.42	-2049.75	-55.67	8.2	-2058.09	-50.5	11.42	-1824.04	66.15	462.5	-1813.75	52.59	459.58	-2420.44	53.88	1321.82	0	0	0	-2266.22	0.31	1593.86	-2275.76	119.43	1591.57	-1080.36	241.77	1783.23	-3000.78	485.01	1769.01	656.51	-267.42	78.48	1255.52	-257.83	84.98	648.07
4.08	-2727.11	179.94	-5.14	-2743.36	174.48	-10.5	-2149.66	59.9	452.6	-2243.12	49.55	650.3	-2040.22	-54.93	6.57	-2069.66	-50.45	9.05	-1824.04	66.15	462.5	-1813.75	52.59	459.58	-2398.93	50.86	1324.75	0	0	0	-2267.84	-3.82	1595.47	-2265.25	115.86	1592.92	-1080.36	241.77	1783.23	-2991.22	485.35	1768.89	656.78	-267.02	78.58	1256.65	-257.43	85.29	648.09
4.09	-2742.24	181.16	-8.67	-2754.62	175.28	-13.98	-2137.93	60.87	451.16	-2230.32	50.61	648.09	-2029.64	-54.4	7.53	-2091.96	-51.5	2.66	-1824.04	66.15	462.5	-1813.75	52.59	459.58	-2398.04	46.41	1327.04	0	0	0	-2250.58	-7.96	1596.65	-2254.78	112.25	1594.35	-1080.36	241.77	1783.23	-2981.65	485.69	1768.77	656.89	-267.25	78.64	1256.52	-257.52	85.19	647.75
4.1	-2728.45	180.74	-9.99	-2718.48	175.42	-7.84	-2126.26	61.89	449.66	-2217.57	51.71	645.8	-2092.52	-57.87	-6.57	-2078.93	-49.95	2.42	-1824.04	66.15	462.5	-1813.75	52.59	459.58	-2389.53	43.07	1329.58	0	0	0	-2246.38	-12.95	1598.83	-2244.39	108.58	1595.84	-1080.36	241.77	1783.23	-2972.06	486.01	1768.65	656.75	-267.63	78.48	1256.13	-257.43	85.03	648.18
4.11	-2738.58	181.84	-14	-2729.1	175.57	-11.29	-2114.65	62.96	448.09	-2204.88	52.86	643.42	-2037.53	-53.73	2.71	-2082.68	-48.75	1.08	-1824.04	66.15	462.5	-1813.75	52.59	459.58	-2373.61	38.99	1331.51	0	0	0	-2240.76	-17.08	1600.08	-2234.11	104.87	1597.38	-1080.36	241.77	1783.23	-2962.46	486.33	1768.52	657.13	-267.49	78.36	1256.06	-257.53	85.18	648.11
4.12	-2731.66	180.56	-16.55	-2706.59	175.24	-6.11	-2103.1	64.06	446.45	-2192.24	54.06	640.96	-2034.57	-53.04	0.84	-2095.53	-50.87	-2.69	-1824.04	66.15	462.5	-1813.75	52.59	459.58	-2378.84	35.32	1332.56	0	0	0	-2225.19	-20.83	1601.45	-2223.97	101.12	1598.94	-1080.36	241.77	1783.23	-2952.85	486.64	1768.4	656.83	-267.41	78.33	1256.12	-257.65	85.15	647.82
4.13	-2707.47	182.2	-16.34	-2682.71	174.63	-0.03	-2091.61	65.22	444.75	-2179.66	55.31	638.4	-2031.85	-52.41	-1.09	-2103.82	-51.55	-4.96	-1824.04	66.15	462.5	-1813.75	52.59	459.58	-2368.59	32.42	1334.61	0	0	0	-2225.75	-26.08	1603.1	-2214.01	97.31	1600.53	-1080.36	241.77	1783.23	-2943.22	486.95	1768.28	657.64	-267.54	78.74	1255.78	-257.49	84.83	647.3
4.14	-2691.89	182.62	-16.21	-2668.12	176.72	3.53	-2080.19	66.41	442.98	-2167.14	56.61	635.76	-2029.38	-51.84	-3.08	-2084.6	-51.36	-1.14	-1824.04	66.15	462.5	-1813.75	52.59	459.58	-2354.48	29.16	1335.8	0	0	0	-2212.81	-30.07	1605.15	-2204.24	93.45	1602.11	-1080.36	241.77	1783.23	-2933.58	487.25	1768.15	656.26	-267.56	78.48	1255.88	-257.39	85.09	646.34
4.15	-2682.68	185.03	-17.44	-2664.17	178.63	7.14	-2068.84	67.66	441.15	-2154.68	57.96	633.03	-2027.13	-51.32	-5.13	-2091.02	-51.21	-3.44	-1824.04	66.15	462.5	-1813.75	52.59	459.58	-2338.3	26.01	1338.77	0	0	0	-2197.65	-32.82	1607.04	-2194.72	89.54	1603.68	-1080.36	241.77	1783.23	-2923.93	487.54	1768.03	657.12	-267.1	78.69	1256	-257.11	85.31	645.99
4.16	-2671.86	187.22	-18.28	-2616.72	178.1	20.05	-2057.54	68.95	439.25	-2142.28	59.36	630.21	-2025.12	-50.86	-7.24	-2089.95	-51.18	-3.96	-1824.04	66.15	462.5	-1813.75	52.59	459.58	-2347.81	22.9	1339.92	0	0	0	-2189.99	-36.83	1607.74	-2185.45	85.58	1605.23	-1080.36	241.77	1783.23	-2914.27	487.82	1767.9	657.64	-267.26	78.75	1256.83	-256.97	85.56	647.72
4.17	-2650.92	189.82	-16.55	-2620.41	179.95	24.11	-2046.32	70.28	437.28	-2129.94	60.82	627.29	-2023.34	-50.45	-9.4	-2084.59	-51.14	-3.18	-1824.04	66.15	462.5	-1813.75	52.59	459.58	-2346.91	18.92	1340.37	0	0	0	-2191.21	-40.35	1609.42	-2176.49	81.56	1606.73	-1080.36	241.77	1783.23	-2904.6	488.09	1767.78	656.7	-267.21	78.5	1256.49	-257.56	85.29	648.12
4.18	-2609.64	192.15	-4.11	-2611.22	180.58	32.73	-2035.16	71.67	435.24	-2117.66	62.32	624.29	-2021.77	-50.1	-11.61	-2086.4	-51.7	-3.85	-1824.04	66.15	462.5	-1813.75	52.59	459.58	-2314.82	18.36	1341.38	0	0	0	-2182.14	-43.92	1610.46	-2167.85	77.49	1608.17	-1080.36	241.77	1783.23	-2894.92	488.36	1767.65	657.19	-267.23	78.82	1256.43	-257.54	85.22	647.31
4.19	-2581.08	192.96	6.91	-2575.11	181.18	42.83	-2024.08	73.1	433.13	-2105.45	63.88	621.19	-2020.41	-49.8	-13.87	-2083.34	-52.12	-2.04	-1824.04	66.15	462.5	-1813.75	52.59	459.58	-2309.06	15.89	1343.01	0	0	0	-2166.26	-46.55	1611.48	-2159.57	73.36	1609.54	-1080.36	241.77	1783.23	-2885.22	488.62	1767.53	657.76	-267.14	78.87	1256.39	-257.73	84.92	647.16
4.2	-2565.97	193.9	13.82	-2529.82	182.64	56.46	-2013.06	74.57	430.96	-2093.3	65.49	618.01	-2019.26	-49.55	-16.18	-2087.65	-51.59	-4.78	-1824.04	66.15	462.5	-1813.75	52.59	459.58	-2301.19	14.37	1343.48	0	0	0	-2154.43	-49.07	1612.62	-2151.68	69.17	1610.82	-1080.36	241.77	1783.23	-2875.52	488.87	1767.4	657.66	-266.82	78.86	1255.8	-257.66	85.07	647.07
4.21	-2512.23	193.96	27.82	-2518.65	183.15	63.42	-2002.11	76.1	428.71	-2081.22	67.16	614.73	-2018.31	-49.35	-18.53	-2108.28	-53.1	-8.4	-1824.04	66.15	462.5	-1813.75	52.59	459.58	-2312.01	12.24	1344.93	0	0	0	-2141.99	-51.51	1613.23	-2144.21	64.92	1612	-1080.36	241.77	1783.23	-2865.8	489.11	1767.27	657.26	-266.82	78.77	1256.15	-257.75	85.26	647.25
4.22	-2483.29	194.29	36.7	-2526.77	182.97	64.84	-1991.24	77.67	426.4	-2069.2	68.87	611.35	-2017.56	-49.19	-20.91	-2081.64	-51.97	-2.69	-1824.04	66.15	462.5	-1813.75	52.59	459.58	-2290.25	9.83	1345.6	0	0	0	-2132.41	-54.25	1613.59	-2137.19	60.61	1613.06	-1080.36	241.77	1783.23	-2856.08	489.35	1767.15	658.26	-267.15	78.98	1256.35	-257.57	85.28	647.79
4.23	-2476.67	194.77	40.57	-2519.97	181.36	67.68	-1980.43	79.29	424.02	-2057.25	70.65	607.88	-2017	-49.08	-23.34	-2078.19	-51.45	-1.73	-1824.04	66.15	462.5	-1813.75	52.59	459.58	-2276.77	7.66	1347.04	0	0	0	-2131.88	-57.25	1614.01	-2130.65	56.24	1613.98	-1080.36	241.77	1783.23	-2846.34	489.57	1767.02	657.51	-267.26	78.7	1256.03	-257.5	85.19	647.32
4.24	-2451.83	193.74	47.46	-2474.38	181.78	79.48	-1969.7	80.96	421.56	-2045.37	72.47	604.32	-2016.62	-49.02	-25.8	-2078.03	-51.14	-1.73	-1824.04	66.15	462.5	-1813.75	52.59	459.58	-2285.22	5.26	1347.84	0	0	0	-2121.52	-58.83	1615.06	-2124.63	51.8	1614.77	-1080.36	241.77	1783.23	-2836.6	489.79	1766.89	656.97	-267.19	78.76	1255.83	-257.65	85.1	647.43
4.25	-2439.77	193.21	52.08	-2486.92	181.54	78.76	-1959.05	82.68	419.03	-2033.56	74.35	600.66	-2016.43	-49	-28.28	-2074.27	-51.61	-0.63	-1824.04	66.15	462.5	-1813.75	52.59	459.58	-2255.48	4.14	1347.8	0	0	0	-2112.52	-60.59	1615.13	-2121.75	49.57	1615.12	-1080.36	241.77	1783.23	-2826.84	490	1766.76	656.68	-267.61	78.51	1256.23	-257.47	85.34	647.2
4.26	-2416.22	192.72	57.85	-2466.88	182.68	82.37	-1948.47	84.44	416.44	-2021.82	76.29	596.91	-2016.4	-49.02	-30.8	-2076.12	-50.62	-0.99	-1824.04	66.15	462.5	-1813.75	52.59	459.58	-2252.3	2.32	1349.11	0	0	0	-2107.44	-62.88	1614.87	-2114.8	45.36	1616.08	-1080.36	241.77	1783.23	-2817.07	490.2	1766.63	656.88	-267.33	78.66	1256.21	-257.52	85.1	647.12
4.27	-2405.44	192.49	61.01	-2449.78	181.57	86.87	-1937.97	86.26	413.77	-2010.15	78.28	593.06	-2016.55	-49.09	-33.34	-2088.62	-50.83	-4.18	-1824.04	66.15	462.5	-1813.75	52.59	459.58	-2255.2	1.33	1350.23	0	0	0	-2112.21	-63.97	1615.82	-2108.14	41.34	1616.83	-1080.36	241.77	1783.23	-2807.3	490.39	1766.51	656.74	-267.41	78.52	1256.26	-257.36	85.25	646.92
4.28	-2398.57	192.59	62.13	-2437.9	181.35	88.46	-1927.54	88.13	411.02	-1998.55	80.32	589.12	-2016.85	-49.19	-35.91	-2080.55	-51.24	-1.5	-1824.04	66.15	462.5	-1813.75	52.59	459.58	-2225.48	0.52	1350.68	0	0	0	-2100.14	-64.89	1615.86	-2101.74	37.5	1617.38	-1080.36	241.77	1783.23	-2797.52	490.57	1766.38	655.84	-267.62	78.23	1256.24	-257.33	85.25	647.18
4.29	-2401.33	192.74	61.89	-2422.78	179.27	89.1	-1917.19	90.04	408.21	-1987.03	82.42	585.07	-2017.32	-49.33	-38.49	-2080.72	-51.21	-2.79	-1824.04	66.15	462.5	-1813.75	52.59	459.58	-2231.14	-2.86	1351.25	0	0	0	-2096.59	-66.43	1615.92	-2095.61	33.84	1617.74	-1080.36	241.77	1783.23	-2787.72	490.74	1766.25	656.73	-267.58	78.45	1256.33	-257.58	85.27	647.87
4.3	-2361.4	192.28	68.32	-2396.11	180.57	93.04	-1906.92	92.01	405.32	-1975.58	84.58	580.93	-2017.94	-49.51	-41.1	-2086.2	-51.31	-3.71	-1824.04	66.15	462.5	-1813.75	52.59	459.58	-2234.22	-3.31	1352.25	0	0	0	-2088.74	-67.75	1616.53	-2089.73	30.36	1617.91	-1080.36	241.77	1783.23	-2777.92	490.91	1766.12	657.04	-267.09	78.61	1256.74	-257.47	85.18	646.85
4.31	-2364.87	191.85	66.04	-2397.04	181.02	91.87	-1896.74	94.03	402.36	-1964.2	86.79	576.69	-2018.7	-49.73	-43.71	-2090.67	-50.54	-4.27	-1824.04	66.15	462.5	-1813.75	52.59	459.58	-2214.89	-3.93	1353.11	0	0	0	-2071.51	-68.59	1615.51	-2084.08	27.06	1617.91	-1080.36	241.77	1783.23	-2768.11	491.06	1765.99	657.15	-267.3	78.63	1256.65	-257.34	85.27	646.55
4.32	-2338.4	193.04	69.74	-2364.78	180.21	94.26	-1886.63	96.09	399.32	-1952.91	89.07	572.35	-2019.6	-49.98	-46.34	-2087.38	-51.27	-3.81	-1824.04	66.15	462.5	-1813.75	52.59	459.58	-2216.46	-5.04	1354.28	0	0	0	-2063.94	-68.82	1615.64	-2078.65	23.93	1617.73	-1080.36	241.77	1783.23	-2758.29	491.21	1765.86	657.51	-267.21	78.71	1256.14	-257.66	85.11	647.79
4.33	-2317.63	192.91	72.14	-2338.43	181.3	97.03	-1876.61	98.21	396.21	-1941.69	91.39	567.91	-2020.64	-50.27	-48.98	-2069.17	-49.54	-0.55	-1824.04	66.15	462.5	-1813.75	52.59	459.58	-2203.62	-6.29	1355.11	0	0	0	-2069.09	-69.27	1615.72	-2073.42	20.98	1617.4	-1080.36	241.77	1783.23	-2748.47	491.35	1765.73	657.55	-267.23	78.89	1256.25	-257.3	85.45	647.59
4.34	-2309.3	192.6	71.98	-2312.28	180.79	100.1	-1866.67	100.38	393.02	-1930.55	93.78	563.37	-2021.8	-50.59	-51.62	-2083.4	-48.84	-2.95	-1824.04	66.15	462.5	-1813.75	52.59	459.58	-2200.54	-7.87	1355.41	0	0	0	-2058.19	-70.24	1615.32	-2068.4	18.21	1616.91	-1080.36	241.77	1783.23	-2738.63	491.47	1765.6	657.23	-266.81	78.79	1256.08	-257.17	85.45	647.29
4.35	-2280.25	193.34	76.83	-2319.35	180.42	96.25	-1856.81	102.61	389.76	-1919.49	96.22	558.73	-2023.09	-50.93	-54.26	-2084.25	-49.99	-3.44	-1824.04	66.15	462.5	-1813.75	52.59	459.58	-2199.38	-7.91	1356.28	0	0	0	-2054	-69.65	1615.56	-2063.55	15.62	1616.28	-1080.36	241.77	1783.23	-2728.79	491.59	1765.47	657.19	-267.14	78.61	1256.22	-257.38	85.25	647.07
4.36	-2241.97	193.98	81.65	-2276.76	179.78	101.72	-1847.04	104.88	386.42	-1908.51	98.72	553.99	-2024.5	-51.31	-56.91	-2102.43	-50.41	-6.7	-1824.04	66.15	462.5	-1813.75	52.59	459.58	-2199.07	-9.03	1356.66	0	0	0	-2049.15	-70.09	1615.17	-2058.87	13.2	1615.5	-1080.36	241.77	1783.23	-2718.94	491.7	1765.34	657.21	-267.24	78.76	1256.27	-257.65	85.32	647.54
4.37	-2219.95	194.84	84.35	-2256.05	182.41	102.42	-1837.35	107.21	383.01	-1897.61	101.29	549.15	-2026.02	-51.72	-59.55	-2095.81	-49.51	-5.18	-1824.04	66.15	462.5	-1813.75	52.59	459.58	-2190.88	-8.62	1356.24	0	0	0	-2029.07	-69.96	1614.5	-2054.35	10.96	1614.6	-1080.36	241.77	1783.23	-2709.09	491.8	1765.22	656.91	-266.97	78.69	1256.49	-257.36	85.35	647.79
4.38	-2188.23	195.15	88.42	-2228.65	180.97	102.9	-1827.76	109.59	379.52	-1886.8	103.91	544.2	-2027.65	-52.16	-62.19	-2088.66	-50	-3.41	-1824.04	66.15	462.5	-1813.75	52.59	459.58	-2181.77	-8.76	1357.26	0	0	0	-2035.43	-69.56	1614.58	-2049.97	8.89	1613.57	-1080.36	241.77	1783.23	-2699.22	491.89	1765.09	656.36	-267.38	78.28	1256.16	-257.3	85.34	646.9
4.39	-2147.52	196.13	94.66	-2170.68	183.79	112.43	-1818.25	112.02	375.95	-1876.07	106.58	539.15	-2029.38	-52.62	-64.81	-2079.28	-49.61	-2.13	-1824.04	66.15	462.5	-1813.75	52.59	459.58	-2176.35	-10.29	1356.86	0	0	0	-2019.87	-68.4	1614.36	-2045.73	6.99	1612.43	-1080.36	241.77	1783.23	-2689.36	491.97	1764.96	656.78	-267.33	78.57	1256.14	-257.33	85.12	647.94
4.4	-2125.85	196.7	97.59	-2167.89	184.1	110.37	-1808.82	114.51	372.31	-1865.42	109.32	534	-2031.2	-53.1	-67.43	-2088.61	-48.95	-3.7	-1824.04	66.15	462.5	-1813.75	52.59	459.58	-2170.56	-9.27	1356.77	0	0	0	-2018.7	-68.36	1614.23	-2041.59	5.27	1611.18	-1080.36	241.77	1783.23	-2679.48	492.04	1764.83	657.53	-267.06	78.93	1255.74	-257.17	85.12	648.23
4.41	-2098.34	196.69	101.3	-2145.07	183.08	112.79	-1799.49	117.05	368.58	-1854.87	112.12	528.74	-2033.12	-53.61	-70.03	-2078.32	-48.19	-1.84	-1824.04	66.15	462.5	-1813.75	52.59	459.58	-2167.76	-10.22	1356.49	0	0	0	-2015.81	-68.06	1613.61	-2037.56	3.73	1609.83	-1080.36	241.77	1783.23	-2669.6	492.09	1764.7	657.42	-266.98	78.88	1255.75	-257.61	85.05	648.28
4.42	-2077.27	197.08	103.82	-2116.96	181.74	113.38	-1790.25	119.65	364.78	-1844.39	114.98	523.38	-2035.12	-54.14	-72.62	-2075.61	-49.58	-0.56	-1824.04	66.15	462.5	-1813.75	52.59	459.58	-2172.52	-10.53	1355.51	0	0	0	-1994.17	-66.74	1612.72	-2033.62	2.35	1608.38	-1080.36	241.77	1783.23	-2659.71	492.14	1764.57	656.33	-267.32	78.46	1256.31	-257.22	85.28	647.64
4.43	-2040.99	197.74	110.79	-2090.45	184.91	117.34	-1781.11	122.29	360.9	-1834.01	117.9	517.91	-2037.2	-54.69	-75.19	-2078.48	-49.24	-0.85	-1824.04	66.15	462.5	-1813.75	52.59	459.58	-2146.74	-9.83	1355.77	0	0	0	-1995.83	-66.86	1612.21	-2029.76	1.15	1606.85	-1080.36	241.77	1783.23	-2649.81	492.18	1764.45	655.86	-266.91	78.32	1256.26	-257.79	85.13	647.84
4.44	-2020.21	198.21	113.89	-2049.27	184.98	123.66	-1772.05	125	356.94	-1823.71	120.88	512.34	-2039.35	-55.27	-77.73	-2092.71	-48.87	-3.17	-1824.04	66.15	462.5	-1813.75	52.59	459.58	-2149.73	-9.96	1355.91	0	0	0	-1988.5	-64.94	1611.58	-2025.96	0.12	1605.25	-1080.36	241.77	1783.23	-2639.91	492.21	1764.32	656.13	-267.09	78.36	1255.89	-257.3	85.07	647.78
4.45	-1995.02	214.38	135.59	-2010.73	183.32	129.29	-1763.09	127.76	352.89	-1813.51	123.92	506.66	-2041.57	-55.86	-80.25	-2089.48	-49.64	-1.57	-1824.04	66.15	462.5	-1813.75	52.59	459.58	-2145.65	-8.56	1355.13	0	0	0	-1984.38	-63.79	1611.06	-2022.22	-0.73	1603.57	-1080.36	241.77	1783.23	-2630.01	492.23	1764.19	657.38	-266.94	78.67	1256.21	-257.27	85.01	647.94
4.46	-1970.23	213.56	140.45	-1996.12	182.74	130.81	-1754.23	130.57	348.77	-1803.39	127.03	500.87	-2043.85	-56.46	-82.74	-2082.26	-48.36	-0.94	-1824.04	66.15	462.5	-1813.75	52.59	459.58	-2127.57	-7.63	1355.18	0	0	0	-1981.8	-63.69	1610.31	-2018.51	-1.42	1601.84	-1080.36	241.77	1783.23	-2620.1	492.23	1764.07	656.83	-267.32	78.53	1256.22	-257.77	84.94	648.36
4.47	-1940.43	212.68	147.16	-1970.18	195.09	147.8	-1745.46	133.44	344.57	-1793.37	130.19	494.97	-2046.19	-57.09	-85.2	-2077.48	-49.48	0.22	-1824.04	66.15	462.5	-1813.75	52.59	459.58	-2147.96	-7.93	1355.64	0	0	0	-1974.7	-61.66	1610.09	-2014.83	-1.94	1600.04	-1080.36	241.77	1783.23	-2610.18	492.23	1763.94	657.1	-267.13	78.68	1256.06	-257.53	85.01	646.89
4.48	-1909.7	211.65	154.28	-1936.34	195.36	154.01	-1736.78	136.37	340.29	-1783.44	133.42	488.97	-2048.58	-57.72	-87.63	-2074.59	-49.12	2.08	-1824.04	66.15	462.5	-1813.75	52.59	459.58	-2170.6	-8.38	1357.95	0	0	0	-1968.26	-60.72	1609.3	-2011.16	-2.28	1598.21	-1080.36	241.77	1783.23	-2600.26	492.21	1763.81	658.23	-266.56	78.89	1256.5	-256.99	85.42	647.21
4.49	-1879.22	209.59	162.17	-1927.14	194.85	156.64	-1728.21	139.35	335.92	-1773.61	136.72	482.86	-2051.02	-58.38	-90.01	-2068.13	-48.3	2.62	-1824.04	66.15	462.5	-1813.75	52.59	459.58	-2232.68	-10.1	1360.64	0	0	0	-1960.8	-59.04	1608.68	-2007.48	-2.46	1596.33	-1080.36	241.77	1783.23	-2590.34	492.19	1763.69	656.84	-267.49	78.53	1256.42	-257.05	85.38	647.41
4.5	-1849.47	208.59	170.65	-1893.8	192.9	164.11	-1719.73	142.39	331.47	-1763.87	140.07	476.64	-2053.5	-59.04	-92.37	-2092.4	-49.94	-1.79	-1824.04	66.15	462.5	-1813.75	52.59	459.58	-2284.49	-11.19	1363.37	0	0	0	-1957.51	-57.61	1608.35	-2003.8	-2.47	1594.42	-1080.36	241.77	1783.23	-2580.41	492.15	1763.56	656.6	-267.53	78.6	1256.32	-257.53	85.2	648.28
4.51	-1814	207.91	180.61	-1869.49	192.48	169.82	-1711.36	145.48	326.94	-1754.22	143.49	470.3	-2056.01	-59.71	-94.67	-2089.47	-50.36	-2.34	-1824.04	66.15	462.5	-1813.75	52.59	459.58	-2342.15	-11.2	1366.49	0	0	0	-1943.3	-55.48	1607.35	-2000.08	-2.31	1592.49	-1080.36	241.77	1783.23	-2570.47	492.1	1763.44	656.68	-267.63	78.57	1256.4	-257.34	85.45	646.76
4.52	-1809.02	217.15	190.88	-1823.31	191.55	179.86	-1703.08	148.64	322.33	-1744.68	146.97	463.86	-2058.55	-60.4	-96.94	-2092.1	-50.11	-1.92	-1824.04	66.15	462.5	-1813.75	52.59	459.58	-2377.39	-12.21	1368.17	0	0	0	-1935.22	-53.93	1607.09	-1996.33	-1.98	1590.54	-1080.36	241.77	1783.23	-2560.53	492.04	1763.32	656.61	-267.32	78.47	1256.04	-257.57	85.32	647.79
4.53	-1782.53	214.2	199.23	-1815.29	190.15	183.44	-1694.91	151.85	317.64	-1735.23	150.52	457.31	-2061.11	-61.09	-99.15	-2075.29	-50.05	1.57	-1824.04	66.15	462.5	-1813.75	52.59	459.58	-2398.63	-11.82	1369.62	0	0	0	-1942.73	-52.68	1607.08	-1992.53	-1.49	1588.58	-1080.36	241.77	1783.23	-2550.59	491.97	1763.19	657.13	-267.32	78.59	1256.24	-257.37	85.29	647.85
4.54	-1758.55	213.83	206.9	-1779.61	189.88	193.1	-1686.84	155.11	312.86	-1725.88	154.13	450.64	-2063.7	-61.79	-101.32	-2086.59	-50.22	-0.77	-1824.04	66.15	462.5	-1813.75	52.59	459.58	-2420.07	-10.54	1370	0	0	0	-1931.02	-51.47	1606.8	-1988.65	-0.83	1586.63	-1080.36	241.77	1783.23	-2540.65	491.89	1763.07	657.55	-267.43	78.82	1256.59	-257.35	85.35	648.05
4.55	-1735.26	213.22	214.61	-1751.26	189.46	200.91	-1678.87	158.44	307.99	-1716.63	157.81	443.86	-2066.29	-62.49	-103.43	-2086.02	-50.56	-0.91	-1824.04	66.15	462.5	-1813.75	52.59	459.58	-2448.96	-10.65	1370.7	0	0	0	-1916.91	-49.18	1606.03	-1984.7	0	1584.68	-1080.36	241.77	1783.23	-2530.7	491.8	1762.95	656.89	-266.98	78.61	1256.66	-257.38	85.36	647.92
4.56	-1711.89	211.88	222.06	-1737.98	189.12	205.6	-1671	161.82	303.04	-1707.48	161.55	436.97	-2068.89	-63.2	-105.48	-2083.3	-50.62	0	-1824.04	66.15	462.5	-1813.75	52.59	459.58	-2490.55	-11.21	1373.03	0	0	0	-1904.29	-46.23	1605.24	-1980.66	0.99	1582.74	-1080.36	241.77	1783.23	-2520.75	491.69	1762.83	657.67	-267.49	78.63	1256.4	-257.41	85.37	648.22
4.57	-1689.39	211.39	228.56	-1705.65	188.8	212.92	-1663.25	165.27	298.01	-1698.44	165.36	429.97	-2071.49	-63.91	-107.48	-2074.58	-49.89	1.75	-1824.04	66.15	462.5	-1813.75	52.59	459.58	-2537.8	-11.44	1374.96	0	0	0	-1897.73	-44.69	1605.28	-1976.51	2.15	1580.83	-1080.36	241.77	1783.23	-2510.79	491.57	1762.71	657.26	-267.18	78.64	1256.31	-257.57	85.11	648.28
4.58	-1666.72	210.19	234.73	-1689.02	188.86	217.48	-1655.6	168.77	292.89	-1689.5	169.23	422.85	-2074.09	-64.62	-109.41	-2062.69	-49.97	3.7	-1824.04	66.15	462.5	-1813.75	52.59	459.58	-2551.06	-10.67	1376.23	0	0	0	-1905.49	-43.49	1605.27	-1972.24	3.47	1578.95	-1080.36	241.77	1783.23	-2500.84	491.45	1762.59	657.27	-267.11	78.65	1255.97	-257.94	84.95	647.93
4.59	-1645.29	209.71	239.55	-1673.11	188.8	220.13	-1648.05	172.33	287.68	-1680.66	173.17	415.62	-2076.68	-65.34	-111.28	-2055.11	-49.97	5.11	-1824.04	66.15	462.5	-1813.75	52.59	459.58	-2529.51	-8.62	1375.45	0	0	0	-1895.95	-41.31	1604.93	-1967.84	4.96	1577.1	-1080.36	241.77	1783.23	-2490.88	491.31	1762.47	656.87	-267.25	78.57	1256.03	-257.47	85.29	647.92
4.6	-1624.81	210.67	243.15	-1652.13	189.96	224.13	-1640.62	175.95	282.39	-1671.93	177.18	408.27	-2079.25	-66.05	-113.08	-2075.46	-49.74	1.57	-1824.04	66.15	462.5	-1813.75	52.59	459.58	-2483.39	-6.8	1372.66	0	0	0	-1885.2	-39.26	1604.43	-1963.29	6.61	1575.3	-1080.36	241.77	1783.23	-2480.92	491.15	1762.35	656.89	-267.14	78.66	1256.13	-257.52	85.17	648.39
4.61	-1603.95	211.43	246.02	-1632.05	190.3	227.11	-1633.29	179.63	277.01	-1663.3	181.25	400.8	-2081.8	-66.76	-114.82	-2072.34	-50.09	2.03	-1824.04	66.15	462.5	-1813.75	52.59	459.58	-2467.23	-5.32	1371.81	0	0	0	-1876.23	-37.27	1604.35	-1958.59	8.43	1573.55	-1080.36	241.77	1783.23	-2470.95	490.99	1762.23	657.98	-267.42	78.83	1256.1	-257.39	85.11	647.79
4.62	-1583.48	212.78	248.6	-1602.74	192.34	229.49	-1626.08	183.37	271.54	-1654.79	185.39	393.22	-2084.33	-67.47	-116.47	-2086.19	-51.22	-0.49	-1824.04	66.15	462.5	-1813.75	52.59	459.58	-2442.21	-3.83	1370.47	0	0	0	-1877.89	-35.38	1603.57	-1953.72	10.4	1571.87	-1080.36	241.77	1783.23	-2460.99	490.81	1762.11	657.41	-267.43	78.72	1255.83	-257.54	85.17	647.93
4.63	-1563.02	214.18	250.81	-1578.88	191.4	232.9	-1618.98	187.17	265.99	-1646.38	189.6	385.52	-2086.82	-68.18	-118.06	-2087.07	-51.06	-0.96	-1824.04	66.15	462.5	-1813.75	52.59	459.58	-2409.67	-2.3	1368.72	0	0	0	-1874.42	-33.11	1604.17	-1948.66	12.54	1570.25	-1080.36	241.77	1783.23	-2451.02	490.62	1762	656.19	-267.45	78.42	1256.46	-257.65	85.19	648.8
4.64	-1543.09	216.82	251.72	-1565.99	193.96	232.15	-1611.99	191.04	260.35	-1638.08	193.88	377.71	-2089.28	-68.87	-119.56	-2083.52	-49.73	-0.11	-1824.04	66.15	462.5	-1813.75	52.59	459.58	-2370.97	-0.7	1366.65	0	0	0	-1863.93	-30.76	1603.24	-1943.41	14.84	1568.71	-1080.36	241.77	1783.23	-2441.05	490.42	1761.88	656.87	-267.46	78.68	1256.11	-257.86	85.1	647.51
4.65	-1522.54	219.14	252.09	-1539.98	197.05	233.65	-1605.11	194.96	254.62	-1629.89	198.22	369.78	-2091.69	-69.57	-120.98	-2094.26	-50.81	-2.47	-1824.04	66.15	462.5	-1813.75	52.59	459.58	-2327.46	1.02	1364.35	0	0	0	-1855.69	-28.57	1602.24	-1937.95	17.31	1567.25	-1080.36	241.77	1783.23	-2431.08	490.21	1761.77	656.55	-267.12	78.55	1256.32	-257.72	85.26	647.34
4.66	-1502.86	222.58	251.03	-1539.9	202.62	228.96	-1598.35	198.95	248.79	-1621.81	202.64	361.72	-2094.05	-70.25	-122.32	-2066.18	-49.46	2.96	-1824.04	66.15	462.5	-1813.75	52.59	459.58	-2280.49	2.88	1361.91	0	0	0	-1838.94	-25.74	1601.99	-1932.26	19.93	1565.88	-1080.36	241.77	1783.23	-2421.11	489.98	1761.66	657.2	-266.87	78.55	1255.58	-257.59	85.02	647.99
4.67	-1482.67	225.15	249.26	-1511.34	203.38	233.06	-1591.7	202.99	242.88	-1613.85	207.12	353.55	-2096.36	-70.92	-123.57	-2062.05	-49.45	3.83	-1824.04	66.15	462.5	-1813.75	52.59	459.58	-2231.42	4.93	1359.41	0	0	0	-1835.02	-22.95	1601.52	-1926.34	22.71	1564.62	-1080.36	241.77	1783.23	-2411.14	489.74	1761.54	657.22	-267.15	78.6	1255.95	-257.58	85.18	646.79
4.68	-1463.24	228.22	246.52	-1491.98	206.78	230.8	-1585.17	207.1	236.88	-1606	211.67	345.26	-2098.61	-71.58	-124.73	-2089.14	-50.32	-1.27	-1824.04	66.15	462.5	-1813.75	52.59	459.58	-2181.61	7.18	1356.96	0	0	0	-1836	-21.19	1601.1	-1920.17	25.65	1563.45	-1080.36	241.77	1783.23	-2401.17	489.49	1761.43	656.46	-267.61	78.43	1255.95	-257.93	85.06	646.79
4.69	-1445.31	232.41	242.99	-1479.06	211.11	226.93	-1578.75	211.27	230.79	-1598.26	216.3	336.85	-2100.79	-72.23	-125.8	-2080.82	-51.39	-0.31	-1824.04	66.15	462.5	-1813.75	52.59	459.58	-2132.4	9.68	1354.63	0	0	0	-1827.76	-18.55	1600.89	-1913.73	28.75	1562.41	-1080.36	241.77	1783.23	-2391.2	489.22	1761.32	656.84	-267.18	78.54	1256.65	-257.91	85.26	647.57
4.7	-1427.89	236.19	239.93	-1456.28	214.56	224.91	-1572.46	215.51	224.61	-1590.64	220.99	328.32	-2102.9	-72.87	-126.77	-2084.41	-50.77	0.01	-1824.04	66.15	462.5	-1813.75	52.59	459.58	-2085.1	12.46	1352.52	0	0	0	-1796.58	1.5	1619.95	-1907.03	32.01	1561.48	-1080.36	241.77	1783.23	-2381.23	488.95	1761.21	656.6	-267.06	78.57	1256.1	-257.71	85.09	648.2
4.71	-1410.78	239.48	237.11	-1439.77	217.97	222.42	-1566.28	219.81	218.34	-1583.13	225.75	319.66	-2104.94	-73.49	-127.64	-2092.96	-51.04	-2.08	-1824.04	66.15	462.5	-1813.75	52.59	459.58	-1987.48	16.86	1348.22	0	0	0	-1783.02	7.35	1623.71	-1900.03	35.43	1560.69	-1080.36	241.77	1783.23	-2371.26	488.66	1761.11	656.85	-267.21	78.56	1256.63	-257.69	85.33	647.48
4.72	-1394.89	243.82	234.12	-1427.68	223	218.7	-1560.22	224.17	211.98	-1575.75	230.59	310.89	-2106.89	-74.1	-128.42	-2085.22	-50.72	-0.95	-1824.04	66.15	462.5	-1813.75	52.59	459.58	-1971.81	19.26	1348	0	0	0	-1777.14	9.81	1623.37	-1892.73	39	1560.03	-1080.36	241.77	1783.23	-2361.29	488.35	1761	656.83	-267.2	78.47	1256.74	-257.74	85.25	646.91
4.73	-1379.12	247.58	231.09	-1411.25	228.07	215.84	-1554.29	228.59	205.52	-1568.48	235.5	301.99	-2108.75	-74.69	-129.08	-2078.64	-51.04	0.29	-1824.04	66.15	462.5	-1813.75	52.59	459.58	-1974.53	19.34	1347.16	0	0	0	-1771.33	11.85	1623.4	-1885.12	42.74	1559.52	-1080.36	241.77	1783.23	-2351.32	488.03	1760.89	656.43	-266.75	78.62	1256.21	-257.73	85.15	646.95
4.74	-1364.81	252.16	227.42	-1403.92	230.85	211.12	-1548.48	233.08	198.97	-1561.33	240.47	292.97	-2110.53	-75.26	-129.65	-2081.03	-50.6	-0.53	-1824.04	66.15	462.5	-1813.75	52.59	459.58	-1970.24	20.69	1347.67	0	0	0	-1763.35	14.26	1623.34	-1877.18	46.63	1559.16	-1080.36	241.77	1783.23	-2341.35	487.7	1760.79	657.49	-266.91	78.82	1255.72	-257.76	84.9	647.25
4.75	-1350.69	256.42	222.96	-1382.3	236.34	207.77	-1542.79	237.63	192.33	-1554.3	245.52	283.82	-2112.2	-75.81	-130.1	-2066.14	-50.71	3.03	-1824.04	66.15	462.5	-1813.75	52.59	459.58	-1949.05	22.81	1346.97	0	0	0	-1754.88	16.56	1623.21	-1868.9	50.67	1558.96	-1080.36	241.77	1783.23	-2331.38	487.36	1760.68	656.5	-267.42	78.41	1255.94	-257.54	84.97	647.73
4.76	-1337.92	261.86	216.95	-1368.15	240.98	202.56	-1537.22	242.25	185.59	-1547.4	250.65	274.55	-2113.77	-76.34	-130.44	-2098.57	-51.29	-3.14	-1824.04	66.15	462.5	-1813.75	52.59	459.58	-1941.71	24.19	1347.11	0	0	0	-1748.42	18.65	1623.07	-1860.27	54.87	1558.93	-1080.36	241.77	1783.23	-2321.41	487	1760.58	657.12	-267.3	78.67	1256.3	-257.5	85.25	647.76
4.77	-1326.36	268.08	209.86	-1361.96	245.11	195.43	-1531.78	246.93	178.76	-1540.62	255.84	265.15	-2115.22	-76.85	-130.66	-2073.28	-50.27	1.49	-1824.04	66.15	462.5	-1813.75	52.59	459.58	-1950.46	25.33	1346.64	0	0	0	-1743.66	21.07	1623.43	-1851.27	59.23	1559.07	-1080.36	241.77	1783.23	-2311.44	486.63	1760.48	657.46	-267.11	78.8	1256.37	-257.3	85.38	647.64
4.78	-1315.58	273.56	202.56	-1347.48	250.42	189.94	-1526.47	251.68	171.84	-1533.96	261.11	255.63	-2116.57	-77.33	-130.76	-2072.6	-51.01	2.25	-1824.04	66.15	462.5	-1813.75	52.59	459.58	-1931.96	26.9	1345.99	0	0	0	-1736.38	23.15	1623.48	-1841.9	63.73	1559.4	-1080.36	241.77	1783.23	-2301.48	486.24	1760.38	657	-267.18	78.84	1255.96	-257.52	85.1	647.4
4.79	-1305.13	277.2	195.69	-1342	256.25	181.76	-1521.28	256.49	164.82	-1527.42	266.45	245.98	-2117.79	-77.79	-130.75	-2068.91	-50.21	2.89	-1824.04	66.15	462.5	-1813.75	52.59	459.58	-1925.58	29.1	1345.79	0	0	0	-1729.68	25.59	1623.52	-1832.12	68.4	1559.92	-1080.36	241.77	1783.23	-2291.52	485.84	1760.28	656.41	-267.34	78.4	1256	-257.57	85.2	647.08
4.8	-1296.22	281.28	188.09	-1328.17	260.28	176.13	-1516.22	261.37	157.71	-1521.02	271.87	236.21	-2118.88	-78.22	-130.61	-2075.22	-50.85	0.61	-1824.04	66.15	462.5	-1813.75	52.59	459.58	-1912.2	31.33	1344.78	0	0	0	-1724.83	27.62	1623.8	-1821.95	73.21	1560.63	-1080.36	241.77	1783.23	-2281.56	485.43	1760.19	657.14	-267.12	78.67	1256.15	-257.57	85.15	647.68
4.81	-1288.62	285.27	180.09	-1325.83	262.49	167.4	-1511.29	266.32	150.5	-1514.74	277.36	226.31	-2119.84	-78.63	-130.34	-2089.64	-52.19	-1.41	-1824.04	66.15	462.5	-1813.75	52.59	459.58	-1907.34	32.55	1344.64	0	0	0	-1715.26	29.85	1623.92	-1811.35	78.18	1561.56	-1080.36	241.77	1783.23	-2271.6	485	1760.09	657.44	-267.19	78.82	1256.08	-257.68	85.14	647.71
4.82	-1280.44	285.81	173.18	-1317.64	266.49	159.61	-1504.12	272	144.52	-1508.58	282.92	216.28	-2120.67	-79	-129.95	-2070.32	-50.13	2.89	-1824.04	66.15	462.5	-1813.75	52.59	459.58	-1900.84	33.51	1344.23	0	0	0	-1708.9	32.09	1624.16	-1800.33	83.31	1562.7	-1080.36	241.77	1783.23	-2261.64	484.56	1760	657.83	-267.03	78.98	1257.08	-257.55	85.3	647.4
4.83	-1273.65	286.28	165.76	-1302.47	268.46	153.69	-1499.87	274.88	137.44	-1502.56	288.56	206.12	-2121.35	-79.35	-129.42	-2083.22	-50.24	-0.93	-1824.04	66.15	462.5	-1813.75	52.59	459.58	-1891.29	35.74	1342.77	0	0	0	-1702.58	33.99	1624.22	-1788.86	88.58	1564.06	-1080.36	241.77	1783.23	-2251.69	484.11	1759.9	657.37	-267.18	78.67	1256.92	-257.4	85.35	647.55
4.84	-1269.3	288.37	157.31	-1307.51	270.06	143.79	-1495.21	279.64	130.99	-1496.67	294.27	195.84	-2121.88	-79.66	-128.76	-2082.39	-51.36	-0.4	-1824.04	66.15	462.5	-1813.75	52.59	459.58	-1872.58	39.01	1342.01	0	0	0	-1693.83	36.5	1624.42	-1776.93	94.01	1565.64	-1080.36	241.77	1783.23	-2241.74	483.64	1759.81	658.36	-267.26	78.99	1255.71	-257.28	85.17	647.2
4.85	-1266.13	291	147.93	-1305.64	272.86	134.2	-1490.83	284.68	124.6	-1493.26	297.11	188.55	-2122.26	-79.95	-127.95	-2076.06	-50.23	1.93	-1824.04	66.15	462.5	-1813.75	52.59	459.58	-1863.34	41.54	1341.21	0	0	0	-1686.8	38.56	1624.48	-1764.53	99.58	1567.47	-1080.36	241.77	1783.23	-2231.79	483.15	1759.72	658.4	-266.86	79.05	1256.07	-257.6	85.15	647.02
4.86	-1263.58	293.42	138.03	-1300.55	274.86	125.53	-1488.28	288.57	118.12	-1488.41	302.94	182.42	-2122.47	-80.2	-127.01	-2076.89	-51.51	0.06	-1824.04	66.15	462.5	-1813.75	52.59	459.58	-1850.67	58.08	1355.85	0	0	0	-1679.04	40.67	1624.39	-1751.64	105.31	1569.54	-1080.36	241.77	1783.23	-2221.85	482.65	1759.63	657.57	-266.61	78.94	1256.1	-257.45	85.16	647.92
4.87	-1260.82	290.87	123.24	-1301.47	276.74	114.49	-1485.69	293.36	111.98	-1482.5	308.49	172.87	-2122.52	-80.41	-125.93	-2075.7	-51.25	0.6	-1824.04	66.15	462.5	-1813.75	52.59	459.58	-1844.57	63.4	1357.32	0	0	0	-1670.14	43.28	1624.6	-1738.26	111.18	1571.86	-1080.36	241.77	1783.23	-2211.91	482.14	1759.55	657.42	-266.89	78.82	1255.84	-257.41	85.15	647.4
4.88	-1263.46	293.15	111.02	-1300.76	279.95	104.21	-1485.8	296.03	105.15	-1476.85	313.8	163.66	-2122.4	-80.59	-124.7	-2084.83	-51.86	-1.15	-1824.04	66.15	462.5	-1813.75	52.59	459.58	-1832.86	65.57	1356.2	0	0	0	-1662.53	45.91	1624.69	-1724.37	117.21	1574.44	-1080.36	241.77	1783.23	-2201.97	481.61	1759.46	656.8	-267.08	78.47	1255.91	-257.16	85.31	647.35
4.89	-1267.4	294.5	97.83	-1302.99	282.26	92.3	-1484.81	300.64	98.96	-1471.45	318.89	154.78	-2122.1	-80.73	-123.32	-2089.26	-52.09	-1.2	-1824.04	66.15	462.5	-1813.75	52.59	459.58	-1820.25	69.81	1355.2	0	0	0	-1653.24	48.18	1624.85	-1709.96	123.38	1577.29	-1080.36	241.77	1783.23	-2192.04	481.07	1759.38	657.09	-267.5	78.49	1256.15	-257.39	85.1	647.11
4.9	-1266.73	295.12	86.4	-1301.35	283.59	81.07	-1481.86	305.21	91.95	-1466.31	323.76	146.24	-2121.62	-80.83	-121.78	-2085.62	-51.36	-1.24	-1824.04	66.15	462.5	-1813.75	52.59	459.58	-1808.99	73.13	1353.77	0	0	0	-1645.6	50.95	1624.83	-1695.01	129.71	1580.42	-1080.36	241.77	1783.23	-2182.12	480.51	1759.3	657.29	-267.42	78.65	1256.43	-257.12	85.26	647.25
4.91	-1267.74	296.2	72.9	-1309.28	285.22	67.08	-1479.02	309.63	85.18	-1461.41	328.4	138.02	-2120.96	-80.89	-120.1	-2081.44	-51.64	-0.65	-1824.04	66.15	462.5	-1813.75	52.59	459.58	-1802.1	76.1	1352.71	0	0	0	-1635.18	53.83	1624.81	-1679.51	136.18	1583.83	-1080.36	241.77	1783.23	-2172.19	479.94	1759.22	658	-266.76	79.11	1256.24	-257	85.34	647.48
4.92	-1269.71	296.79	58.52	-1312.23	285.95	53.81	-1476.29	313.89	78.62	-1456.75	332.83	130.13	-2120.09	-80.91	-118.25	-2076.17	-51.55	1.09	-1824.04	66.15	462.5	-1813.75	52.59	459.58	-1788.91	78.94	1350.61	0	0	0	-1627.76	57.15	1624.88	-1663.45	142.8	1587.53	-1080.36	241.77	1783.23	-2162.27	479.35	1759.14	656.68	-267.23	78.42	1256.42	-257.29	85.21	647.88
4.93	-1273.92	296.23	43.13	-1318.18	287.91	39.4	-1473.68	317.98	72.29	-1452.33	337.05	122.56	-2119.03	-80.89	-116.24	-2068.47	-51.35	3.03	-1824.04	66.15	462.5	-1813.75	52.59	459.58	-1776.37	82.62	1349.67	0	0	0	-1616.35	60.2	1625	-1646.8	149.57	1591.54	-1080.36	241.77	1783.23	-2152.36	478.74	1759.06	656.56	-267.07	78.4	1255.91	-257.26	85.02	647.76
4.94	-1267.05	292.05	30.51	-1309.15	286.06	32.47	-1471.17	321.93	66.19	-1448.15	341.05	115.29	-2117.77	-80.82	-114.08	-2078.42	-50.88	1.26	-1824.04	66.15	462.5	-1813.75	52.59	459.58	-1769.16	87.25	1348.29	0	0	0	-1609.26	63.94	1625.01	-1615.69	164.04	1609.11	-1080.36	241.77	1783.23	-2142.45	478.13	1758.99	657.14	-266.96	78.72	1255.54	-257.38	84.98	647.85
4.95	-1266.8	292.05	27.91	-1313.2	287.1	29.04	-1468.78	325.72	60.3	-1444.19	344.86	108.34	-2116.29	-80.71	-111.74	-2067.28	-50.18	3.16	-1824.04	66.15	462.5	-1813.75	52.59	459.58	-1756.91	90.85	1346.8	0	0	0	-1597.82	67.38	1624.87	-1601.41	169.77	1613.18	-1080.36	241.77	1783.23	-2132.55	477.49	1758.91	657.83	-267.41	78.9	1255.56	-257.74	84.86	647.97
4.96	-1265.87	291.3	26.63	-1310.56	286.07	27.59	-1466.49	329.36	54.62	-1440.46	348.46	101.68	-2114.6	-80.55	-109.24	-2078.66	-51.3	0.4	-1824.04	66.15	462.5	-1813.75	52.59	459.58	-1747.39	95.33	1345.28	0	0	0	-1588.22	70.97	1624.9	-1589.21	173.01	1612.85	-1080.36	241.77	1783.23	-2122.65	476.84	1758.84	657.11	-267.67	78.52	1256.47	-257.71	85.17	646.92
4.97	-1266.5	290.64	24.92	-1309.94	285.78	26.24	-1464.3	332.85	49.15	-1436.95	351.86	95.33	-2112.69	-80.34	-106.56	-2062.64	-49.99	4.09	-1824.04	66.15	462.5	-1813.75	52.59	459.58	-1730.11	100.99	1344.08	0	0	0	-1577	74.55	1624.83	-1577.85	176.56	1613.02	-1080.36	241.77	1783.23	-2112.76	476.18	1758.77	657.68	-267.15	78.95	1256.11	-257.58	85.29	647.61
4.98	-1266.45	291	23.83	-1307.64	285.84	26.24	-1462.22	336.19	43.9	-1433.65	355.06	89.26	-2110.55	-80.09	-103.71	-2087.48	-49.86	-0.54	-1824.04	66.15	462.5	-1813.75	52.59	459.58	-1720.1	105.53	1343.1	0	0	0	-1564.78	78.33	1624.88	-1570.62	181.16	1612.96	-1080.36	241.77	1783.23	-2102.87	475.49	1758.7	657.91	-267.5	78.94	1256.05	-257.72	85.07	648.29
4.99	-1264.8	290.57	23.48	-1305.58	284.95	26.08	-1460.24	339.39	38.85	-1430.57	358.08	83.48	-2108.17	-79.78	-100.68	-2087.78	-49.64	-0.48	-1824.04	66.15	462.5	-1813.75	52.59	459.58	-1710.49	110.77	1341.94	0	0	0	-1555.36	82.67	1624.86	-1558.12	185.45	1612.86	-1080.36	241.77	1783.23	-2092.99	474.8	1758.64	657.14	-267.09	78.59	1256.37	-257.5	85.2	647.61
5	-1264.46	290.33	23.09	-1307.02	284.95	25.4	-1458.35	342.44	34	-1427.7	360.91	77.99	-2105.56	-79.42	-97.48	-2075.92	-50.14	1.82	-1824.04	66.15	462.5	-1813.75	52.59	459.58	-1702.29	116.23	1341.43	0	0	0	-1542.23	87.17	1624.95	-1545.67	189.55	1612.21	-1080.36	241.77	1783.23	-2083.12	474.08	1758.57	657.45	-267.45	78.71	1256.53	-257.46	85.33	647.36
5.01	-1264.89	289.62	22.35	-1308.39	283.49	25.36	-1456.57	345.36	29.35	-1425.03	363.56	72.77	-2102.71	-79.01	-94.09	-2082.45	-49.3	0.81	-1824.04	66.15	462.5	-1813.75	52.59	459.58	-1688.95	121.4	1341.44	0	0	0	-1531.21	92.14	1625.27	-1534.78	194.11	1612.01	-1080.36	241.77	1783.23	-2073.25	473.35	1758.51	656.85	-267.42	78.64	1256.51	-257.18	85.14	647.53
5.02	-1262.45	290.12	22.91	-1308.13	284.71	25.11	-1454.88	348.14	24.9	-1422.56	366.02	67.83	-2099.6	-78.55	-90.51	-2089.35	-50.06	-0.93	-1824.04	66.15	462.5	-1813.75	52.59	459.58	-1677	126.23	1341.06	0	0	0	-1518.52	97.05	1625.46	-1519.7	199.29	1612.02	-1080.36	241.77	1783.23	-2063.39	472.61	1758.45	657.33	-267.14	78.73	1256.52	-257.62	85.23	647.03
5.03	-1265.92	289.99	22.42	-1306.68	285.1	25.6	-1453.29	350.78	20.64	-1420.28	368.31	63.15	-2096.25	-78.03	-86.74	-2069.68	-49.09	3.03	-1824.04	66.15	462.5	-1813.75	52.59	459.58	-1669.15	131.69	1340.89	0	0	0	-1506.64	101.97	1625.76	-1508.69	204.53	1612.44	-1080.36	241.77	1783.23	-2053.54	471.85	1758.39	657.27	-267.1	78.55	1256.77	-257.77	85.33	647.73
5.04	-1264.22	290.39	23.05	-1309.13	284.9	25.19	-1451.79	353.29	16.57	-1418.2	370.43	58.73	-2092.63	-77.45	-82.79	-2069.02	-48.99	2.7	-1824.04	66.15	462.5	-1813.75	52.59	459.58	-1656.66	136.75	1340.74	0	0	0	-1492.93	107.28	1625.96	-1491.56	209.99	1611.99	-1080.36	241.77	1783.23	-2043.69	471.07	1758.34	656.9	-267.25	78.69	1256.7	-257.78	85.31	647.65
5.05	-1265.04	290.08	22.82	-1309.65	284.58	24.99	-1450.38	355.67	12.69	-1416.3	372.38	54.58	-2088.74	-76.82	-78.64	-2064.45	-48.42	4.01	-1824.04	66.15	462.5	-1813.75	52.59	459.58	-1644.32	143.43	1341.1	0	0	0	-1480.25	112.98	1626.24	-1474.37	215.38	1612.04	-1080.36	241.77	1783.23	-2033.86	470.27	1758.28	657.21	-267.34	78.72	1255.97	-257.86	84.97	648.13
5.06	-1265.38	290.18	22.79	-1311.87	285.17	24.35	-1449.06	357.92	9	-1414.58	374.16	50.67	-2084.58	-76.12	-74.29	-2066.34	-47.91	3	-1824.04	66.15	462.5	-1813.75	52.59	459.58	-1632.19	148.72	1340.99	0	0	0	-1466.5	118.62	1626.67	-1465.37	221.25	1612.27	-1080.36	241.77	1783.23	-2024.03	469.46	1758.23	657.07	-267.14	78.64	1256.33	-257.36	85.29	648.1
5.07	-1264.86	290.14	22.73	-1311.35	284.84	24.07	-1447.83	360.04	5.48	-1413.04	375.79	47.01	-2080.15	-75.37	-69.74	-2080.76	-48.06	0.03	-1824.04	66.15	462.5	-1813.75	52.59	459.58	-1623.31	153.89	1341.97	0	0	0	-1452.21	124.3	1626.8	-1447.07	227.12	1611.9	-1080.36	241.77	1783.23	-2014.2	468.64	1758.18	656.5	-267.56	78.34	1256.62	-257.49	85.37	647.69
5.08	-1263.74	290.55	22.79	-1311.35	285.84	24.15	-1446.69	362.04	2.15	-1411.68	377.25	43.6	-2075.43	-74.55	-64.99	-2076.76	-48.09	0.77	-1824.04	66.15	462.5	-1813.75	52.59	459.58	-1611.17	158.92	1342.95	0	0	0	-1439.06	130.41	1626.88	-1435.24	233.25	1612	-1080.36	241.77	1783.23	-2004.39	467.79	1758.13	657.28	-267.05	78.8	1256.48	-257.68	85.21	646.79
5.09	-1261.5	290.32	23.31	-1303.79	284.47	26.13	-1445.63	363.91	-1.01	-1410.48	378.56	40.42	-2070.43	-73.67	-60.04	-2064.88	-47.06	2.82	-1824.04	66.15	462.5	-1813.75	52.59	459.58	-1600.61	164.97	1344.3	0	0	0	-1425.48	136.36	1627.12	-1426.89	239.35	1611.98	-1080.36	241.77	1783.23	-1994.58	466.93	1758.09	658.18	-267.47	78.87	1256.18	-257.61	85.28	647.09
5.1	-1265.11	290.34	22.04	-1312.36	284.83	23.92	-1444.65	365.67	-3.99	-1409.45	379.72	37.47	-2065.13	-72.73	-54.87	-2072.58	-47.03	0.6	-1824.04	66.15	462.5	-1813.75	52.59	459.58	-1584.99	168.67	1349.36	0	0	0	-1413.43	142.48	1627.45	-1411.7	245.37	1611.75	-1080.36	241.77	1783.23	-1984.78	466.05	1758.04	657.07	-267.36	78.58	1256.4	-257.74	85.22	647.96
5.11	-1266.74	290.15	21.7	-1309.28	284.99	24.35	-1443.76	367.3	-6.81	-1408.58	380.74	34.75	-2059.53	-71.72	-49.5	-2082.63	-47.16	-1.75	-1824.04	66.15	462.5	-1813.75	52.59	459.58	-1572.16	174.06	1351.88	0	0	0	-1399.13	148.37	1627.66	-1397.24	252.06	1611.91	-1080.36	241.77	1783.23	-1975	465.16	1758	656.79	-267.5	78.58	1257.02	-257.22	85.7	648.18
5.12	-1263.69	290.05	22.34	-1307.76	284.99	24.84	-1442.94	368.82	-9.45	-1407.87	381.61	32.26	-2053.63	-70.65	-43.91	-2084.71	-46.74	-1.79	-1824.04	66.15	462.5	-1813.75	52.59	459.58	-1560.37	179.29	1353.43	0	0	0	-1387.6	154.58	1628.14	-1384.36	258.73	1611.95	-1080.36	241.77	1783.23	-1965.22	464.24	1757.96	657.21	-267.09	78.71	1256.54	-257.61	85.3	646.96
5.13	-1265.83	289.85	21.84	-1308.26	284.63	24.79	-1442.2	370.23	-11.94	-1407.31	382.34	29.98	-2047.42	-69.5	-38.1	-2070.1	-46.53	1.8	-1824.04	66.15	462.5	-1813.75	52.59	459.58	-1548.97	184.32	1355.01	0	0	0	-1376.33	160.73	1628.82	-1370.41	264.65	1612.27	-1080.36	241.77	1783.23	-1955.45	463.32	1757.93	657.22	-267.49	78.42	1256.75	-257.71	85.38	646.61
5.14	-1263.42	289.73	22.22	-1306.49	284.91	25.04	-1441.54	371.53	-14.26	-1406.89	382.93	27.91	-2040.89	-68.29	-32.08	-2068.25	-45.13	3.1	-1824.04	66.15	462.5	-1813.75	52.59	459.58	-1536.44	189.81	1356.03	0	0	0	-1364.06	166.99	1629.5	-1362.53	270.48	1612.7	-1080.36	241.77	1783.23	-1945.68	462.37	1757.89	657.52	-267.59	78.55	1256.48	-257.8	85.15	647.36
5.15	-1262.86	290.05	22.33	-1307.03	285.17	24.51	-1440.96	372.71	-16.42	-1406.63	383.4	26.05	-2034.04	-67	-25.83	-2060.73	-45.62	4.91	-1824.04	66.15	462.5	-1813.75	52.59	459.58	-1525.71	194.46	1357.12	0	0	0	-1351.06	172.53	1630.27	-1352.38	276.21	1613.39	-1080.36	241.77	1783.23	-1935.93	461.4	1757.86	657.21	-267.4	78.55	1255.82	-257.3	85.05	647.09
5.16	-1264.33	289.95	21.87	-1309.32	285.07	24.62	-1440.44	373.79	-18.43	-1406.5	383.73	24.4	-2026.86	-65.65	-19.36	-2053.67	-44.26	7.82	-1824.04	66.15	462.5	-1813.75	52.59	459.58	-1517.68	198.73	1358.41	0	0	0	-1338.56	178.06	1630.91	-1338.49	282.1	1614.12	-1080.36	241.77	1783.23	-1926.19	460.42	1757.83	656.55	-267.42	78.37	1255.89	-257.55	85.03	646.85
5.17	-1265.47	289.67	21.82	-1307.35	284.28	24.98	-1440	374.77	-20.29	-1406.5	383.94	22.94	-2019.35	-64.22	-12.66	-2053.72	-44.36	9.86	-1824.04	66.15	462.5	-1813.75	52.59	459.58	-1508.81	202.69	1359.62	0	0	0	-1326.56	183.5	1631.63	-1328.36	287.58	1614.82	-1080.36	241.77	1783.23	-1916.46	459.42	1757.8	657.51	-267.38	78.76	1256.71	-257.81	85.09	646.88
5.18	-1263.48	289.76	21.89	-1305.52	285.17	25.25	-1439.63	375.64	-21.99	-1406.64	384.03	21.67	-2011.5	-62.72	-5.72	-2040.28	-43.5	14.57	-1824.04	66.15	462.5	-1813.75	52.59	459.58	-1494.23	207.18	1360.35	0	0	0	-1315.75	189.33	1632.5	-1315.95	293.07	1615.51	-1080.36	241.77	1783.23	-1906.74	458.41	1757.78	657.45	-267.39	78.74	1255.81	-257.85	84.85	647.49
5.19	-1262.08	289.65	22.46	-1307.65	284.58	24.67	-1439.33	376.41	-23.55	-1406.9	384.01	20.59	-2003.31	-61.14	1.44	-2034.96	-43.32	18.16	-1824.04	66.15	462.5	-1813.75	52.59	459.58	-1488.25	211.28	1361.25	0	0	0	-1304.05	194.61	1633.21	-1305.37	298.19	1616.01	-1080.36	241.77	1783.23	-1897.03	457.37	1757.76	657.13	-267.25	78.64	1256.03	-257.84	85.05	647.02
5.2	-1262.22	289.27	22.53	-1305.89	285.04	24.95	-1439.09	377.08	-24.97	-1407.29	383.86	19.69	-1994.77	-59.48	8.84	-2029.96	-43.28	24.97	-1824.04	66.15	462.5	-1813.75	52.59	459.58	-1475.73	214.56	1361.92	0	0	0	-1293.95	199.74	1633.97	-1298.44	303.34	1617.32	-1080.36	241.77	1783.23	-1887.33	456.32	1757.74	657.13	-266.83	78.72	1256.6	-257.67	85.2	647.34
5.21	-1265.46	289.78	21.56	-1309.33	285.64	24.1	-1438.92	377.66	-26.25	-1407.79	383.61	18.97	-1985.87	-57.74	16.48	-2020.79	-43.42	31.94	-1824.04	66.15	462.5	-1813.75	52.59	459.58	-1463.66	218.37	1362.81	0	0	0	-1282.96	204.75	1634.5	-1285.2	308.46	1617.61	-1080.36	241.77	1783.23	-1877.64	455.25	1757.72	657	-267.07	78.52	1256.26	-257.44	85.15	647.37
5.22	-1264.6	289.81	21.9	-1308	285.47	24.41	-1438.82	378.15	-27.39	-1408.41	383.26	18.42	-1976.62	-55.93	24.36	-2014.13	-42.18	39.47	-1824.04	66.15	462.5	-1813.75	52.59	459.58	-1456.96	222.38	1363.62	0	0	0	-1273.28	209.05	1634.92	-1278.25	312.85	1618.15	-1080.36	241.77	1783.23	-1867.96	454.16	1757.71	657.88	-266.96	78.89	1256.41	-257.31	85.32	647.59
5.23	-1263.35	289.68	22.36	-1308.11	285.4	24.25	-1438.77	378.54	-28.39	-1409.13	382.8	18.04	-1974.14	-55.66	29.63	-2010.44	-40.82	46.21	-1824.04	66.15	462.5	-1813.75	52.59	459.58	-1448.71	225.97	1364.69	0	0	0	-1261.78	213.48	1635.07	-1266.8	317.42	1618.57	-1080.36	241.77	1783.23	-1858.29	453.05	1757.69	657.46	-266.83	78.64	1256.75	-257.5	85.34	647.36
5.24	-1262.78	289.6	22.46	-1310.34	286.29	23.71	-1438.79	378.84	-29.26	-1409.96	382.24	17.83	-1958.55	-52.54	39.29	-1996.27	-38.43	54.72	-1824.04	66.15	462.5	-1813.75	52.59	459.58	-1438.51	229.4	1365.45	0	0	0	-1252.91	217.55	1635.45	-1257.75	321.5	1618.93	-1080.36	241.77	1783.23	-1848.64	451.93	1757.68	657.92	-267.06	78.84	1256.69	-257.53	85.32	647.39
5.25	-1263.35	290.01	22.24	-1309.43	284.92	23.83	-1438.86	379.06	-30.01	-1410.9	381.58	17.77	-1964.35	-50.59	43.68	-1980.93	-36.14	64.22	-1824.04	66.15	462.5	-1813.75	52.59	459.58	-1429.55	232.65	1366.39	0	0	0	-1243.26	221.36	1635.46	-1246.69	325.76	1619.04	-1080.36	241.77	1783.23	-1838.99	450.78	1757.68	656.71	-267.33	78.57	1256.07	-257.95	85.02	647.35
5.26	-1266.38	290.03	21.89	-1307.44	284.78	24.5	-1438.99	379.19	-30.63	-1411.92	380.84	17.86	-1950.99	-49.65	51.22	-1962.35	-33.28	73.47	-1824.04	66.15	462.5	-1813.75	52.59	459.58	-1422.24	235.53	1367.24	0	0	0	-1234.39	225.02	1635.46	-1236.7	329.27	1619.13	-1080.36	241.77	1783.23	-1829.36	449.62	1757.67	657.2	-267.32	78.58	1256.54	-257.99	85.06	648.44
5.27	-1263.13	290.35	22.62	-1306.67	285.37	24.57	-1439.17	379.23	-31.12	-1413.05	380	18.1	-1939.26	-47.45	59.46	-1958.96	-31.49	80.22	-1824.04	66.15	462.5	-1813.75	52.59	459.58	-1413.71	238.56	1368.23	0	0	0	-1225.63	228.4	1635.68	-1230.41	332.55	1619.25	-1080.36	241.77	1783.23	-1819.74	448.44	1757.67	656.55	-267.34	78.35	1256.45	-257.64	85.2	648.24
5.28	-1264.69	289.84	22.32	-1306.17	286.1	24.63	-1439.41	379.2	-31.5	-1414.26	379.08	18.48	-1924.46	-44.1	68.07	-1958.8	-29.58	86.52	-1824.04	66.15	462.5	-1813.75	52.59	459.58	-1407.06	241.34	1369.05	0	0	0	-1216.62	231.72	1635.72	-1222.96	335.63	1619.16	-1080.36	241.77	1783.23	-1810.13	447.24	1757.67	657.34	-267.38	78.62	1256.32	-257	85.25	647.46
5.29	-1263.85	289.74	22.6	-1305.98	285.8	24.89	-1439.7	379.09	-31.76	-1415.55	378.09	19	-1904.94	-44.37	77.85	-1936.84	-27.02	96.21	-1824.04	66.15	462.5	-1813.75	52.59	459.58	-1400.04	244.48	1370.03	0	0	0	-1209.14	234.3	1635.63	-1212.36	338.55	1618.94	-1080.36	241.77	1783.23	-1800.54	446.02	1757.68	657.14	-267.22	78.56	1256.35	-257.02	85.25	647.58
5.3	-1264.92	289.33	22.29	-1305.91	285.34	24.64	-1440.04	378.9	-31.9	-1416.92	377.01	19.65	-1886.83	-42.44	86.65	-1927.84	-24.93	103.52	-1824.04	66.15	462.5	-1813.75	52.59	459.58	-1394.49	246.85	1370.91	0	0	0	-1202.29	236.86	1635.81	-1205.62	341.19	1619.01	-1080.36	241.77	1783.23	-1790.96	444.78	1757.68	657.51	-267.4	78.66	1256.6	-257.41	85.16	647.71
5.31	-1264.59	290.31	22.4	-1312.36	285.91	23.15	-1440.43	378.64	-31.94	-1418.37	375.86	20.43	-1903	-41.22	90.18	-1927.89	-24.18	110.16	-1824.04	66.15	462.5	-1813.75	52.59	459.58	-1386.17	249.59	1372.05	0	0	0	-1194.53	239.16	1636.09	-1198.78	344.01	1619.03	-1080.36	241.77	1783.23	-1781.39	443.53	1757.69	656.32	-267.63	78.35	1256.47	-257.74	85.14	647.62
5.32	-1267.41	289.73	21.64	-1306.21	284.49	24.48	-1440.86	378.31	-31.86	-1419.89	374.64	21.34	-1887.62	-38.57	97.9	-1918.3	-22.92	118.38	-1824.04	66.15	462.5	-1813.75	52.59	459.58	-1378.55	251.78	1373.1	0	0	0	-1187.74	241.26	1636.42	-1192.35	346.36	1619.24	-1080.36	241.77	1783.23	-1771.84	442.25	1757.71	656.47	-267.16	78.64	1256.7	-257.79	85.32	647.49
5.33	-1264.45	289.89	22.42	-1305.95	285.25	24.48	-1441.35	377.91	-31.68	-1421.47	373.36	22.36	-1891.76	-38.49	104.12	-1910.52	-21.64	125.92	-1824.04	66.15	462.5	-1813.75	52.59	459.58	-1371.26	254.81	1374.02	0	0	0	-1181.32	243.82	1636.99	-1183.5	348.39	1619.58	-1080.36	241.77	1783.23	-1762.29	440.96	1757.72	657.04	-266.97	78.73	1257.36	-257.35	85.57	647.33
5.34	-1262.74	289.93	22.94	-1303.2	285.51	25.7	-1441.87	377.44	-31.4	-1423.12	372.01	23.49	-1876.39	-36.99	113.55	-1901.79	-19.68	134.09	-1824.04	66.15	462.5	-1813.75	52.59	459.58	-1366.78	257.01	1374.89	0	0	0	-1174.91	245.66	1637.53	-1176.38	350.61	1620	-1080.36	241.77	1783.23	-1752.77	439.64	1757.74	657.71	-267.16	78.88	1256.51	-257.45	85.38	647.41
5.35	-1262.99	290.08	22.75	-1305.54	285.24	24.36	-1442.44	376.9	-31.02	-1424.83	370.61	24.73	-1862.81	-35.27	122.23	-1897.58	-18.95	140.84	-1824.04	66.15	462.5	-1813.75	52.59	459.58	-1361.08	259.76	1375.87	0	0	0	-1168.99	247.29	1638.22	-1171.52	352.07	1620.63	-1080.36	241.77	1783.23	-1743.25	438.31	1757.76	657.52	-267.49	78.8	1256.02	-257.49	85.14	647.35
5.36	-1262.62	289.97	23.02	-1303.6	286.11	24.81	-1443.04	376.3	-30.55	-1426.59	369.15	26.07	-1862.99	-34.03	128.33	-1885.66	-18.07	149.28	-1824.04	66.15	462.5	-1813.75	52.59	459.58	-1353.31	262.34	1376.77	0	0	0	-1162.49	249.09	1639.07	-1165.24	353.99	1621.26	-1080.36	241.77	1783.23	-1733.75	436.96	1757.79	657.97	-267.22	78.93	1256.08	-257.32	84.87	647.35
5.37	-1264.59	290.21	22.31	-1303.79	286.05	25.01	-1443.69	375.64	-29.98	-1428.39	367.64	27.51	-1853	-33.21	136.77	-1886.85	-16.45	156.21	-1824.04	66.15	462.5	-1813.75	52.59	459.58	-1349.56	264.24	1377.96	0	0	0	-1157.4	250.68	1640.03	-1156.42	355.98	1622.11	-1080.36	241.77	1783.23	-1724.27	435.58	1757.81	657.44	-267.47	78.69	1255.86	-257.4	85	647.36
5.38	-1262.55	290.17	22.96	-1309.56	285.17	23.84	-1444.37	374.93	-29.32	-1430.25	366.08	29.04	-1821.02	-31.58	149.88	-1871.08	-14.91	166.03	-1824.04	66.15	462.5	-1813.75	52.59	459.58	-1346	266.58	1378.91	0	0	0	-1154.11	252.25	1641.35	-1150.86	357.16	1623.3	-1080.36	241.77	1783.23	-1714.79	434.19	1757.84	657.93	-267.47	78.88	1256.27	-257.52	85.14	646.91
5.39	-1263.03	289.64	22.75	-1306.92	286.43	24.37	-1445.09	374.15	-28.57	-1432.14	364.47	30.66	-1840.07	-29.52	152.64	-1869.06	-13	172.84	-1824.04	66.15	462.5	-1813.75	52.59	459.58	-1340.79	268.91	1380.04	0	0	0	-1146.78	253.59	1642.45	-1147.59	359.21	1624.66	-1080.36	241.77	1783.23	-1705.34	432.78	1757.88	657.22	-267.48	78.57	1256.35	-257.98	85.05	646.91
5.4	-1263.56	290.2	22.65	-1310.42	286.14	23.19	-1445.84	373.32	-27.74	-1434.08	362.83	32.36	-1834.95	-27.39	159.96	-1870.99	-11.54	179.17	-1824.04	66.15	462.5	-1813.75	52.59	459.58	-1335.82	270.64	1380.98	0	0	0	-1143.66	255.16	1643.89	-1143.13	360.65	1626.1	-1080.36	241.77	1783.23	-1695.9	431.35	1757.91	656.94	-267.47	78.6	1256.2	-257.77	85.05	646.9
5.41	-1263.47	290.18	22.96	-1310.42	286.87	23.29	-1446.62	372.45	-26.83	-1436.04	361.15	34.14	-1833.54	-26.88	166.72	-1852.07	-7.89	189.38	-1824.04	66.15	462.5	-1813.75	52.59	459.58	-1335.69	274.19	1378.16	0	0	0	-1137.94	256.67	1645.27	-1135.42	361.91	1627.17	-1080.36	241.77	1783.23	-1686.47	429.9	1757.95	657.62	-267.21	78.71	1256.01	-257.71	85.11	647.37
5.42	-1262.45	290.17	23.11	-1309.19	286.16	23.79	-1447.44	371.52	-25.84	-1438.03	359.44	36	-1809.29	-22.57	176.66	-1855	-6.27	195.68	-1824.04	66.15	462.5	-1813.75	52.59	459.58	-1334.75	275.63	1378.98	0	0	0	-1133.12	257.71	1646.8	-1133.67	362.57	1628.68	-1080.36	241.77	1783.23	-1677.06	428.42	1757.99	657.57	-267.16	78.71	1256.45	-257.63	85.4	647.54
5.43	-1261.77	289.83	23.28	-1305.85	286.14	24.51	-1448.28	370.54	-24.77	-1440.05	357.7	37.92	-1789.92	-19.34	186.71	-1830.57	-3.13	206.3	-1824.04	66.15	462.5	-1813.75	52.59	459.58	-1327.62	277.42	1380.09	0	0	0	-1128.48	258.91	1648.34	-1130.3	364.42	1630.33	-1080.36	241.77	1783.23	-1667.67	426.93	1758.04	656.88	-266.94	78.67	1256.11	-257.71	85.03	646.51
5.44	-1264.5	290.2	22.43	-1309.26	285.2	23.61	-1449.15	369.52	-23.64	-1442.08	355.93	39.9	-1792.9	-16.24	191.8	-1821.74	-0.05	214.02	-1824.04	66.15	462.5	-1813.75	52.59	459.58	-1322.73	278.61	1381.22	0	0	0	-1125.89	260.29	1649.96	-1124.08	365.92	1631.94	-1080.36	241.77	1783.23	-1658.29	425.42	1758.09	656.81	-267.42	78.53	1256.52	-257.32	85.24	646.4
5.45	-1263.09	290.83	22.92	-1304.59	286.74	24.54	-1450.04	368.45	-22.43	-1444.13	354.14	41.94	-1797.61	-5.09	213.04	-1809.1	12.61	238.69	-1824.04	66.15	462.5	-1813.75	52.59	459.58	-1316.46	279.62	1382.41	0	0	0	-1122.03	261.74	1651.71	-1118.27	367.02	1633.62	-1080.36	241.77	1783.23	-1648.92	423.89	1758.14	656.99	-267.3	78.74	1255.77	-257.46	85.05	647
5.46	-1261.9	290.61	23.17	-1311.07	286.07	23.11	-1450.96	367.34	-21.16	-1446.2	352.34	44.03	-1780.33	-0.74	222.66	-1800.73	16.73	247.45	-1824.04	66.15	462.5	-1813.75	52.59	459.58	-1318.76	280.47	1383.48	0	0	0	-1118.25	262.94	1653.38	-1115.55	368.52	1635.41	-1080.36	241.77	1783.23	-1639.58	422.33	1758.2	657.61	-267.16	78.78	1256.28	-257.4	85.15	647.55
5.47	-1264.6	290.52	22.48	-1306.94	286.27	24.05	-1451.9	366.2	-19.82	-1448.27	350.52	46.17	-1777.11	1.1	229.14	-1787.61	19.69	255.15	-1824.04	66.15	462.5	-1813.74	52.59	459.59	-1315.64	281.05	1384.6	0	0	0	-1113.89	264.46	1655.19	-1114.03	369.93	1637.27	-1080.36	241.77	1783.23	-1630.25	420.76	1758.25	657.31	-267.12	78.59	1255.89	-257.25	85.06	647.02
5.48	-1266.02	290.16	22.14	-1309.44	287.18	22.99	-1452.86	365.02	-18.42	-1450.34	348.68	48.35	-1765.55	3.58	236.5	-1780.51	21.71	261.64	-1824.04	66.15	462.5	-1802.47	53.02	466.62	-1308.98	281.8	1385.68	0	0	0	-1110.29	265.65	1657.07	-1108.7	372.04	1639.09	-1080.36	241.77	1783.23	-1620.93	419.17	1758.32	657.01	-267.04	78.58	1255.79	-257.73	85.01	646.17
5.49	-1260.99	290.35	23.49	-1308.08	286.39	23.38	-1453.84	363.8	-16.96	-1452.41	346.85	50.57	-1745.58	6.11	244.37	-1770.96	23.54	268.24	-1824.04	66.15	462.5	-1793.69	55.57	472.93	-1305.39	282.47	1386.93	0	0	0	-1108.87	267.15	1659.16	-1103.76	372.95	1640.91	-1080.36	241.77	1783.23	-1611.64	417.55	1758.38	657.33	-267.42	78.66	1256.15	-257.56	85.19	646.72
5.5	-1261.37	290.33	23.48	-1302.94	287.13	24.74	-1454.84	362.55	-15.45	-1454.47	345	52.82	-1739.14	8.46	249.69	-1761.52	25.84	274.55	-1824.04	66.15	462.5	-1782.74	55.75	479.58	-1300.07	282.32	1387.76	0	0	0	-1105.16	268.47	1661.06	-1102.25	374.07	1643.08	-1080.36	241.77	1783.23	-1602.36	415.92	1758.45	657.1	-267.73	78.51	1256.96	-257.53	85.38	647.01
5.51	-1263.58	291.07	22.84	-1307.15	286.84	23.59	-1455.85	361.28	-13.89	-1456.52	343.16	55.1	-1735.22	8.64	255.08	-1750.18	27.66	280.52	-1824.03	66.15	462.5	-1772.41	57.17	485.28	-1295.72	283.9	1389.31	0	0	0	-1100.81	269.85	1662.95	-1101.58	375.44	1645.03	-1080.36	241.77	1783.23	-1593.1	414.26	1758.52	657.34	-267.19	78.6	1256.26	-257.5	85.11	647.87
5.52	-1262.24	290.34	23.1	-1310.57	286.93	22.69	-1456.88	359.97	-12.28	-1458.56	341.32	57.41	-1717.7	11.07	261.11	-1734.62	29.24	286.39	-1814.64	67.8	467.61	-1760.57	56.32	491.1	-1295.46	285.06	1390.25	0	0	0	-1097.65	271.13	1664.97	-1096.04	376.44	1646.86	-1080.36	241.77	1783.23	-1583.85	412.58	1758.6	657.42	-267.1	78.7	1256.37	-257.88	85.06	647.97
5.53	-1262.55	290.44	22.99	-1301.29	286.94	24.76	-1457.92	358.64	-10.62	-1460.58	339.49	59.73	-1715.52	11.49	264.3	-1725.3	30.39	290.86	-1804.49	68.12	472.11	-1753.7	60.66	494.84	-1289.53	285.92	1391.41	0	0	0	-1095.6	272.19	1666.97	-1093.08	378.13	1648.8	-1080.36	241.77	1783.23	-1574.63	410.88	1758.68	657.02	-266.66	78.68	1256.55	-257.36	85.32	647.43
5.54	-1262.57	290.74	23.16	-1309.28	287.47	22.78	-1458.97	357.29	-8.92	-1462.57	337.67	62.06	-1700.35	13.12	269.14	-1718.08	31.78	294.26	-1794.85	68.72	475.87	-1741.56	59.08	499.49	-1289.6	286.84	1392.63	0	0	0	-1092.44	273.06	1668.96	-1087.6	378.79	1650.75	-1080.36	241.77	1783.23	-1565.42	409.16	1758.76	657.58	-267.26	78.72	1256.26	-257.36	85.37	647.07
5.55	-1261.93	290.5	23.27	-1306.21	286.34	23.59	-1460.03	355.91	-7.18	-1464.54	335.87	64.4	-1687.17	14.15	273.43	-1705.33	33.28	298.11	-1784.09	68.42	478.93	-1731.98	59.97	502.74	-1286.41	287.51	1393.75	0	0	0	-1087.74	274.29	1670.8	-1084.65	380.57	1652.71	-1080.36	241.77	1783.23	-1556.23	407.42	1758.84	656.8	-267.26	78.59	1255.91	-257.86	85.02	646.59
5.56	-1261.62	290.98	23.25	-1304.7	286.93	23.91	-1461.1	354.52	-5.41	-1466.48	334.08	66.74	-1672.78	16.27	276.03	-1693.95	34.66	300.5	-1774.01	68.41	481.06	-1720.71	58.93	505.37	-1280.29	288.4	1394.78	0	0	0	-1086.12	275.47	1672.96	-1082.75	381.45	1654.77	-1080.36	241.77	1783.23	-1547.05	405.66	1758.93	656.71	-267.01	78.54	1256.21	-257.67	85.3	647.23
5.57	-1265.02	290.93	22.46	-1307.61	286.52	23.62	-1462.17	353.1	-3.6	-1468.38	332.32	69.08	-1662.49	18.1	277.46	-1680.38	35.68	302.51	-1764.77	69.41	481.69	-1711.92	60.77	506.29	-1282.6	289.4	1395.95	0	0	0	-1084.44	276.6	1675.05	-1080.56	382.69	1656.68	-1080.36	241.77	1783.23	-1537.9	403.87	1759.03	657	-267.44	78.54	1256.47	-257.28	85.35	647.57
5.58	-1263.39	290.71	22.88	-1306.03	286.78	23.43	-1463.24	351.68	-1.76	-1470.24	330.58	71.42	-1643.14	19.94	279.65	-1667.78	37.16	303.36	-1754.37	68.82	481.77	-1701.6	60.45	506.71	-1277.46	289.71	1396.78	0	0	0	-1081.69	277.84	1677.14	-1080.52	383.73	1658.85	-1080.36	241.77	1783.23	-1528.77	402.06	1759.12	657.35	-267.5	78.76	1256.43	-257.29	85.1	647.5
5.59	-1263.86	291.09	22.68	-1304.81	287.01	24.21	-1464.32	350.24	0.11	-1472.05	328.87	73.74	-1637.91	20.07	278.49	-1655.07	38.59	303.54	-1743.59	67.78	481.09	-1692.03	60.88	506.11	-1274.65	290.38	1397.61	0	0	0	-1077.8	278.76	1679.07	-1075.19	384.47	1660.83	-1080.36	241.77	1783.23	-1519.65	400.24	1759.22	656.49	-267.71	78.31	1256.01	-257.57	85.19	647.1
5.6	-1261.06	290.6	23.44	-1307.49	287.13	23.71	-1465.4	348.79	2.01	-1473.82	327.19	76.04	-1624.91	23.08	277.51	-1643.25	39.51	302.48	-1734.17	68.38	478.63	-1681.13	59.82	505.03	-1269.83	290.72	1398.6	0	0	0	-1075.62	279.81	1680.99	-1073.34	385.37	1662.73	-1080.36	241.77	1783.23	-1510.56	398.39	1759.33	656.64	-267.65	78.57	1255.64	-257.93	84.9	647.16
5.61	-1262.53	291.29	23.09	-1304.96	287.56	23.91	-1466.48	347.34	3.92	-1475.53	325.56	78.32	-1614.54	24.31	275.49	-1630.73	40.8	300.78	-1723.07	67.36	476.01	-1671.85	60.25	502.28	-1267.32	291.59	1399.35	0	0	0	-1072.76	280.7	1682.94	-1071.23	386.16	1664.68	-1080.36	241.77	1783.23	-1501.48	396.51	1759.43	657.45	-267.38	78.6	1255.55	-257.23	85	647.28
5.62	-1263.48	290.93	23.05	-1308.93	288.22	22.58	-1467.56	345.88	5.86	-1477.19	323.96	80.58	-1596.2	25.45	274.55	-1614.33	41.92	298.71	-1713.56	67.81	471.66	-1662.02	60.48	498.81	-1266.91	291.72	1400.2	0	0	0	-1070.08	281.86	1684.77	-1070.52	386.97	1666.32	-1080.36	241.77	1783.23	-1492.42	394.62	1759.54	657.31	-267.3	78.52	1256.41	-257.37	85.26	646.93
5.63	-1263.8	290.75	22.76	-1305.98	286.94	23.44	-1468.63	344.41	7.81	-1478.78	322.4	82.8	-1577.84	26.07	274.56	-1600.33	43	295.7	-1703.77	67.96	466.39	-1652.27	60.24	494.49	-1261.58	292.13	1400.91	0	0	0	-1067.35	282.71	1686.58	-1066.39	387.71	1668.03	-1080.36	241.77	1783.23	-1483.39	392.7	1759.66	656.54	-266.98	78.67	1255.94	-257.59	85.06	647.54
5.64	-1265.43	290.94	22.3	-1307.12	286.79	23.26	-1469.69	342.95	9.78	-1480.31	320.9	84.98	-1568.34	26.78	270.01	-1590.91	44.08	290.71	-1692.11	66.42	460.68	-1642.54	60.7	488.93	-1256.68	292.5	1401.4	0	0	0	-1065.62	283.29	1688.25	-1065.11	388.79	1669.81	-1080.36	241.77	1783.23	-1474.37	390.76	1759.78	656.94	-267.03	78.67	1255.96	-257.76	84.83	647.44
5.65	-1264.66	290.71	22.5	-1310.41	287.08	22.25	-1470.75	341.48	11.75	-1481.76	319.44	87.12	-1545.68	28.7	266.91	-1573.27	44.67	288.39	-1681.9	66.43	453.37	-1633.31	61.32	482.59	-1256	292.73	1401.93	0	0	0	-1061.84	284.12	1689.78	-1065.7	389.66	1671.48	-1080.36	241.77	1783.23	-1465.37	388.8	1759.9	656.85	-267.18	78.62	1255.91	-257.66	84.91	646.7
5.66	-1264.61	290.9	22.58	-1305.59	286.49	23.36	-1471.8	340.02	13.73	-1483.15	318.05	89.22	-1537.8	30.1	260.38	-1559.17	44.58	283.15	-1670.02	64.56	445.91	-1621.03	59.22	476.22	-1254.35	291.9	1402.65	0	0	0	-1060.42	284.92	1691.27	-1059.17	390.13	1672.54	-1080.36	241.77	1783.23	-1456.4	386.82	1760.03	657.48	-267.1	78.93	1256.64	-257.72	85.21	646.39
5.67	-1260.56	290.28	23.48	-1311.04	286.6	22.38	-1472.84	338.56	15.72	-1484.45	316.71	91.26	-1520.59	31.27	255.35	-1543.36	45.38	277.29	-1659.01	63.99	437.05	-1610.05	58.04	468.64	-1247.94	290.63	1402.53	0	0	0	-1057.71	285.32	1692.54	-1057.06	390.42	1674.06	-1080.36	241.77	1783.23	-1447.44	384.81	1760.16	656.98	-267.36	78.52	1255.59	-257.59	85.19	647.19
5.68	-1263.2	290.2	22.7	-1311.95	286.2	21.47	-1473.86	337.11	17.71	-1485.67	315.43	93.24	-1506.3	32.4	248.71	-1527.59	46.15	270.56	-1646.79	62.54	427.42	-1601.15	59.75	459.53	-1241.98	290.49	1402.61	0	0	0	-1054.37	285.51	1693.57	-1053.03	390.61	1675.48	-1080.36	241.77	1783.23	-1438.51	382.79	1760.29	657.06	-267.34	78.49	1256.13	-257.26	85.28	647.79
5.69	-1261.64	292.83	25.73	-1312.33	286.68	21.72	-1474.88	335.68	19.7	-1486.8	314.22	95.16	-1489.11	34.48	242.45	-1512.58	46.81	263.01	-1634.46	61.23	417.31	-1588.67	57.39	450.67	-1240.86	289.8	1402.89	0	0	0	-1050.89	285.9	1694.53	-1051.97	391.1	1676.61	-1080.36	241.77	1783.23	-1429.6	380.73	1760.43	657.72	-267.02	78.84	1256.44	-257.14	85.22	646.96
5.7	-1261.49	292.14	25.93	-1309.02	287	22.53	-1475.87	334.25	21.68	-1487.84	313.08	97.02	-1472.07	34.53	234.65	-1494.26	47.46	255.64	-1622.21	60.39	406.06	-1576.67	55.95	441.09	-1238.29	289.08	1402.54	0	0	0	-1049.02	286.29	1695.52	-1049.66	391.34	1677.7	-1080.36	241.77	1783.23	-1420.71	378.66	1760.57	657.61	-267.41	78.86	1256.22	-257.31	85.27	646.98
5.71	-1261.36	292.38	25.93	-1303.27	286.63	24.27	-1476.85	332.84	23.65	-1488.79	312.01	98.8	-1454.69	36.08	226.57	-1478.71	48.5	247.03	-1610.65	60.5	393.74	-1564.46	54.74	430.6	-1235.78	288.85	1402.44	0	0	0	-1047.99	286.49	1696.38	-1046.21	391.44	1678.58	-1080.36	241.77	1783.23	-1411.84	376.56	1760.71	657.41	-267.05	78.76	1255.59	-257.57	84.96	647.27
5.72	-1260.93	292.02	26.27	-1306.3	286.92	22.9	-1477.81	331.44	25.62	-1489.63	311.02	100.51	-1436.74	36.16	218.23	-1462.28	48.56	237.96	-1596.3	58.01	381.72	-1552.77	54.19	419.01	-1231.09	287.79	1402.27	0	0	0	-1044.43	286.53	1697	-1043.28	391.75	1679.62	-1080.36	241.77	1783.23	-1402.99	374.44	1760.86	656.04	-267.38	78.29	1255.55	-257.71	84.93	646.76
5.73	-1261.4	291.54	26.01	-1304.51	286.28	23.45	-1478.75	330.06	27.57	-1490.37	310.11	102.13	-1420.29	36.74	209.35	-1443.93	48.91	228.64	-1583.8	58.05	368.33	-1539.06	51.89	407.93	-1227.9	286.98	1401.88	0	0	0	-1041.5	286.57	1697.55	-1037.3	391.49	1680.14	-1080.36	241.77	1783.23	-1394.16	372.3	1761.02	655.62	-267.7	78.19	1255.43	-257.44	84.97	646.63
5.74	-1262	289.53	22.88	-1305.64	286.14	23.42	-1479.67	328.7	29.5	-1491.01	309.29	103.66	-1403.92	36.06	200.1	-1426.72	48.98	218.92	-1569.8	56.96	354.69	-1527.82	53.19	394.8	-1239.99	276.44	1392.71	0	0	0	-1038.45	286.39	1697.92	-1037.64	391.97	1680.67	-1080.36	241.77	1783.23	-1385.36	370.13	1761.17	657.01	-267.18	78.61	1256.31	-257.24	85.32	646.69
5.75	-1261.61	289.58	23.2	-1310.92	286.08	22.21	-1480.56	327.37	31.42	-1491.52	308.55	105.11	-1380.95	36.26	191.92	-1410.08	48.91	208.65	-1554.98	55.49	340.74	-1514.34	51.36	382.3	-1234.65	274.07	1391.58	0	0	0	-1035.84	286.13	1698.39	-1034.47	391.81	1681.2	-1080.36	241.77	1783.23	-1376.58	367.94	1761.34	657.16	-267.07	78.69	1257.08	-257.51	85.34	647.06
5.76	-1261.27	290.66	25.94	-1308.27	286.26	22.89	-1481.42	326.06	33.31	-1491.92	307.91	106.45	-1362.9	37.21	182.49	-1388.38	49.01	199.28	-1540.81	55.35	326.04	-1500.29	49.78	369.36	-1241.91	274.1	1391.55	0	0	0	-1032.58	286.13	1698.57	-1030.56	391.38	1681.31	-1080.36	241.77	1783.23	-1367.82	365.73	1761.5	657.7	-267.03	78.75	1256.61	-257.83	85.14	647.97
5.77	-1261.32	290.89	25.74	-1303.67	285.78	23.56	-1482.26	324.78	35.18	-1492.2	307.36	107.7	-1340.62	35.95	173.66	-1368.85	48.06	189.59	-1525.93	54.72	311.08	-1486.13	48.97	355.58	-1212.2	272.77	1397.34	0	0	0	-1029.37	285.8	1698.7	-1028.11	391.42	1681.7	-1080.36	241.77	1783.23	-1359.09	363.49	1761.67	657.28	-267.4	78.48	1257.15	-257.82	85.31	647.97
5.78	-1263.4	289.16	22.67	-1307.23	285.74	22.8	-1483.07	323.53	37.02	-1492.36	306.91	108.83	-1324.97	35.34	164.34	-1350.86	47.49	179.4	-1508.3	51.27	297.03	-1471.74	48.09	341.51	-1205.12	270.42	1397.87	0	0	0	-1026.15	285.05	1698.55	-1023.7	390.63	1682.01	-1080.36	241.77	1783.23	-1350.38	361.23	1761.85	656.76	-267.37	78.44	1256.29	-257.65	85.22	647.33
5.79	-1260.81	288.53	23.12	-1308.35	285.42	22.57	-1483.85	322.31	38.83	-1492.38	306.57	109.86	-1300.77	33.72	156.43	-1330.29	45.76	169.78	-1491.73	49.64	281.93	-1456.56	46.4	327.79	-1200.72	268.47	1397.16	0	0	0	-1022.58	284.69	1698.64	-1021.02	390.56	1682.18	-1080.36	241.77	1783.23	-1341.69	358.95	1762.02	656.72	-267.61	78.34	1256.83	-257.77	85.03	647.43
5.8	-1262.91	288.43	22.45	-1305.91	286.28	22.68	-1484.6	321.12	40.6	-1492.27	306.33	110.76	-1280.72	32.68	147.57	-1311.76	44.65	159.87	-1474.68	48.53	266.59	-1440.22	44.02	314.45	-1195.11	266.37	1396.65	0	0	0	-1018.24	284.17	1698.48	-1020.59	389.79	1682.5	-1080.36	241.77	1783.23	-1333.02	356.64	1762.21	657.08	-267.33	78.32	1256.2	-257.33	85.08	646.95
5.81	-1259.65	288.24	23.2	-1307.05	286.72	22.5	-1485.32	319.97	42.34	-1492.01	306.2	111.55	-1261.32	30.81	139.05	-1289.34	42.68	150.93	-1457.43	47.45	250.98	-1424.78	42.81	299.96	-1218.97	269.81	1391.04	0	0	0	-1014.22	283.28	1698.4	-1016.06	389.21	1682.44	-1080.36	241.77	1783.23	-1324.38	354.31	1762.39	655.77	-267.35	78.07	1255.69	-257.34	85.09	646.91
5.82	-1263.63	287.83	22.05	-1306.88	285.89	22.51	-1486	318.86	44.04	-1491.62	306.18	112.2	-1242.46	29.95	130.37	-1268.07	41.38	142.05	-1439.52	45.95	235.65	-1408.31	41.4	285.69	-1215.04	270.21	1390.04	0	0	0	-1011.83	282.47	1698.41	-1014.12	388.57	1682.56	-1080.36	241.77	1783.23	-1315.77	351.95	1762.59	656.77	-267.19	78.59	1256.19	-257.36	85.43	646.91
5.83	-1262.87	288.03	22.3	-1306	285.88	22.73	-1486.64	317.79	45.69	-1491.07	306.31	112.82	-1219.1	28.05	123.03	-1248.42	39.55	132.71	-1421.24	44.92	219.49	-1391.68	39.74	271.51	-1192.94	276.49	1400.6	0	0	0	-1006.79	281.64	1698.22	-1009.47	387.7	1682.68	-1080.36	241.77	1783.23	-1307.17	349.57	1762.78	657.18	-267.13	78.53	1256.49	-257.41	85.43	646.72
5.84	-1260.65	287.74	22.62	-1311.11	285.7	21.54	-1487.24	316.76	47.3	-1490.89	305.87	113.2	-1193.91	27.64	116.71	-1227.39	38.07	124.4	-1401.53	42.27	204.36	-1374.72	38.19	257.19	-1186.43	276.54	1402.62	0	0	0	-1003.4	280.78	1698.1	-1007.14	387.07	1682.86	-1080.36	241.77	1783.23	-1298.6	347.17	1762.98	656.71	-267.42	78.51	1257.29	-257.64	85.49	647.16
5.85	-1262.9	289.41	23.85	-1304.2	285.56	22.98	-1487.8	315.78	48.86	-1490.21	306.38	113.9	-1173.28	25.22	109.75	-1202.18	35.62	117.18	-1382.72	41.22	188.57	-1358.2	36.99	242.54	-1183.07	275.22	1402.74	0	0	0	-999.75	279.56	1698.02	-1002.06	385.89	1682.94	-1080.36	241.77	1783.23	-1290.06	344.74	1763.18	657.21	-267.42	78.65	1256.59	-257.35	85.17	646.86
5.86	-1261.32	287.03	22.58	-1304.69	285.5	23.1	-1488.32	314.84	50.37	-1489.83	306.43	114.42	-1149.57	23.57	103.86	-1181.07	33.87	109.69	-1361.91	38.18	173.98	-1339.1	33.55	229.15	-1178.68	274.15	1402.74	0	0	0	-996.38	278.22	1697.85	-997.83	384.52	1683.08	-1080.36	241.77	1783.23	-1281.54	342.29	1763.39	656.47	-267.27	78.58	1256.47	-257.61	84.98	647.05
5.87	-1263.84	286.94	21.81	-1305.07	286.09	22.94	-1488.8	313.96	51.82	-1489.75	306.2	114.95	-1130.63	20.62	97.42	-1155.98	32.65	103.42	-1339.8	33.78	160.28	-1321.17	31.75	215.21	-1170.13	272.95	1402.55	0	0	0	-991.86	277.21	1697.8	-996.18	383.55	1683.24	-1080.36	241.77	1783.23	-1273.05	339.81	1763.61	657.02	-266.87	78.64	1256.21	-257.59	85.12	647.75
5.88	-1260.67	287.41	22.71	-1306.43	286.14	23.06	-1489.23	313.12	53.21	-1488.92	306.68	115.6	-1106.98	20.06	92.31	-1135.6	30.52	96.89	-1317.83	30.29	146.98	-1301.45	28.57	202.2	-1167.85	271.63	1402.45	0	0	0	-987.65	275.34	1697.66	-993.2	382.35	1683.65	-1080.36	241.77	1783.23	-1264.58	337.31	1763.82	657.05	-267.23	78.72	1256.39	-257.47	85.24	647.48
5.89	-1260.33	287.75	22.94	-1307.47	281.89	21.5	-1489.61	312.34	54.55	-1488.71	306.41	115.86	-1080.81	17.94	88.75	-1111.62	28.85	91.68	-1294.89	25.85	134.79	-1280.91	24.02	190.32	-1165.43	270.4	1402.38	0	0	0	-983.23	273.9	1697.67	-986.61	381.01	1683.97	-1080.36	241.77	1783.23	-1256.14	334.78	1764.04	657.33	-267.28	78.63	1256.52	-257.41	85.38	647.47
5.9	-1262.82	288.58	22.58	-1305.6	281.51	21.74	-1489.95	311.62	55.82	-1488.25	306.58	116.46	-1054.43	15.93	86.83	-1088.73	26.71	87.11	-1272.72	23.01	122.69	-1260.86	20.73	178.6	-1160.5	268.42	1402.32	0	0	0	-980.27	272.23	1697.59	-983.73	379.44	1684.35	-1080.36	241.77	1783.23	-1247.72	332.23	1764.27	657.83	-267	78.8	1256.05	-257.89	85.09	647.52
5.91	-1258.13	284.26	22.79	-1306.17	282.21	21.77	-1490.23	310.95	57.02	-1487.54	306.97	117.17	-1028.07	13.64	88.04	-1065.38	23.87	83.41	-1250.2	20.69	110.81	-1239.55	16.66	167.81	-1152.68	266.62	1402.02	0	0	0	-975.73	270.34	1697.65	-978.21	377.63	1684.44	-1080.36	241.77	1783.23	-1239.33	329.65	1764.5	656.7	-267.87	78.47	1256.13	-257.71	85.07	648.18
5.92	-1261.33	283.9	22.02	-1307.36	282.49	21.91	-1490.47	310.34	58.16	-1487.68	306.17	117.24	-1007.92	12.51	83.55	-1048	21.65	79	-1227.56	18.01	99.51	-1218.91	13.23	157.65	-1148.69	265.21	1402.01	0	0	0	-970.8	268.12	1697.73	-973.31	375.37	1684.82	-1080.36	241.77	1783.23	-1230.97	327.05	1764.74	656.99	-267.55	78.65	1256.1	-257.67	85.16	647.73
5.93	-1260.55	283.82	21.95	-1306.9	281.73	21.78	-1490.64	309.8	59.22	-1486.65	306.71	118.05	-986.19	10.43	82.72	-1013.86	23.98	83.13	-1204.73	15.27	88.78	-1198.48	10.54	147.78	-1142.75	263.18	1401.78	0	0	0	-966.19	266.03	1697.9	-970.49	373.37	1685.4	-1080.36	241.77	1783.23	-1222.63	324.42	1764.98	657.77	-267.4	79.06	1255.46	-257.65	85.03	646.89
5.94	-1260.02	284.67	22.49	-1303.48	281.91	22.56	-1490.77	309.32	60.2	-1486.55	306.25	118.43	-959.62	9.72	83.68	-994.54	20	78.41	-1180.84	11.29	79.78	-1177.47	7.28	139.21	-1135.92	261.15	1401.58	0	0	0	-960.6	263.43	1698.02	-967.64	371.5	1685.85	-1080.36	241.77	1783.23	-1214.32	321.77	1765.22	656.62	-267.25	78.53	1256.25	-257.7	85.12	646.7
5.95	-1257.39	285.25	22.85	-1311.07	282.04	20.72	-1490.84	308.91	61.11	-1485.95	306.19	118.89	-940.9	5.58	84.34	-971.16	17.4	78.38	-1155.6	5.24	72.46	-1157.32	4.93	130.92	-1132.69	258.93	1401.23	0	0	0	-956.11	260.87	1698.21	-962.91	368.46	1686.32	-1080.36	241.77	1783.23	-1206.03	319.09	1765.47	656.17	-267.19	78.45	1256.24	-257.64	85.1	647.14
5.96	-1263.18	285.69	21.59	-1306.65	281.83	21.58	-1490.84	308.57	61.94	-1485.94	305.63	119.35	-916.13	5.1	88.31	-947.67	14.99	79.9	-1132.08	1.63	65.67	-1135.98	1.02	124.4	-1127.44	256.4	1400.9	0	0	0	-951.32	258.46	1698.45	-957.01	365.69	1686.81	-1080.36	241.77	1783.23	-1197.77	316.39	1765.73	656.63	-267.15	78.65	1256.15	-257.61	85.28	647.73
5.97	-1262.57	284.79	21.57	-1308.22	282.44	21.2	-1490.79	308.3	62.68	-1485.74	305.12	119.6	-894.29	1.55	91.99	-921.53	12.66	83.43	-1108.85	-1.93	60.15	-1115.33	-2.39	118.5	-1122.12	254.01	1400.61	0	0	0	-946.62	255.31	1698.63	-950.27	363.44	1687.12	-1080.36	241.77	1783.23	-1189.54	313.66	1765.98	656.75	-267.01	78.73	1256.85	-257.95	85.33	647.89
5.98	-1261.73	284.72	21.77	-1303.14	281.66	22.2	-1490.68	308.1	63.33	-1484.96	305.35	120.24	-871.58	-0.18	97.07	-901.89	9.78	86.67	-1086.43	-4.59	55.24	-1094.33	-6.31	114	-1115.51	251.83	1399.95	0	0	0	-942.29	252.52	1698.83	-941.31	363.13	1690.05	-1080.36	241.77	1783.23	-1181.34	310.91	1766.25	656.88	-267.47	78.65	1256.06	-257.8	84.99	647.4
5.99	-1261.64	285.01	21.7	-1301.79	281.58	22.77	-1489.58	309.2	64.41	-1484.95	304.58	120.56	-850.78	-3.27	102.14	-879.09	7.7	91.01	-1064.44	-7.2	51.5	-1075.06	-8.66	109.8	-1109.84	249.37	1399.47	0	0	0	-935.85	249.29	1698.9	-935.71	360.31	1691.12	-1080.36	241.77	1783.23	-1173.17	308.13	1766.52	656.74	-267.39	78.43	1256.07	-258.03	84.99	646.56
6	-1263.09	284.38	21.43	-1308.25	281.86	21.22	-1490.68	307.4	64.21	-1484.3	304.77	121.4	-832.28	-6.08	107.82	-858.84	5.4	97.9	-1043.11	-10.44	48.96	-1056.12	-11.34	106.79	-1104.77	246.38	1398.86	0	0	0	-930.72	245.96	1698.98	-936.35	354.77	1689.15	-1080.36	241.77	1783.23	-1165.02	305.32	1766.79	656.41	-267.87	78.49	1256.44	-257.41	85.2	646.5
6.01	-1262.35	284.74	21.75	-1305.59	286.44	22.48	-1489.88	308.22	65.02	-1484.34	304.22	121.76	-813.61	-10.05	114.56	-840.62	2.75	103.1	-1022.57	-13.95	47.73	-1039.06	-12.99	104.17	-1100.88	243.39	1397.99	0	0	0	-926.2	242.21	1698.86	-926.96	353.17	1691.05	-1080.36	241.77	1783.23	-1156.9	302.49	1767.07	656.16	-267.45	78.32	1256.75	-257.54	85.28	647.93
6.02	-1261.71	284.63	21.62	-1303.86	285.9	22.99	-1489.85	307.94	65.44	-1483.42	304.81	122.64	-797.59	-12.43	120.86	-823.61	-0.68	108.5	-1004.29	-15.28	46.26	-1022.42	-15.08	102.4	-1095.21	240.01	1396.99	0	0	0	-922.21	238.53	1698.75	-920.39	350.12	1691.62	-1080.36	241.77	1783.23	-1148.81	299.63	1767.35	656.92	-267.35	78.54	1256.67	-257.7	85.24	648.12
6.03	-1256.88	284.73	22.69	-1303.93	285.85	23.05	-1489.94	307.37	66	-1483.38	303.77	122.91	-780.07	-15.86	127.31	-808.09	-4.02	113.77	-986.81	-17.03	45.54	-1006.41	-17.8	101.53	-1086.54	236.21	1395.65	0	0	0	-915.21	234.63	1698.4	-915.27	346.28	1691.59	-1080.36	241.77	1783.23	-1140.75	296.75	1767.64	657.25	-267.4	78.47	1256.02	-257.51	85.24	647.45
6.04	-1260.29	284.31	22.14	-1307.89	286.53	21.92	-1490.06	307.04	66.4	-1483.04	303.94	123.65	-764.7	-20.77	134.53	-794.03	-7.52	118.45	-971.29	-17.61	44.51	-991.83	-19.61	100.61	-1099.78	226.02	1385.04	0	0	0	-910.37	230.7	1698.11	-910.15	342.1	1691.39	-1075.31	237.46	1782.35	-1132.71	293.84	1767.93	656.93	-267.5	78.55	1256.25	-257.61	85.21	647.25
6.05	-1259.04	289.74	23.77	-1308.26	286.73	21.94	-1490.2	306.45	66.95	-1482.82	303.69	124.44	-753.07	-24.84	138.82	-781.21	-11.89	122.58	-956.68	-19.2	44.04	-979.9	-19.7	99.08	-1100.22	221.44	1382.48	0	0	0	-905.6	226.58	1697.68	-904.9	337.91	1691.12	-1070	233.41	1781.62	-1124.71	290.91	1768.23	656.95	-267.29	78.63	1256.8	-257.27	85.48	647.89
6.06	-1260.88	289.72	23.58	-1304.25	287.13	22.76	-1489.79	306.8	67.75	-1481.91	304.03	125.39	-742.76	-29.86	141.86	-770.58	-15.35	125.19	-943.64	-20.92	43.21	-968.67	-21.07	97.73	-1087.7	217.64	1381.23	0	0	0	-900.12	222.3	1697.18	-899.59	333.74	1690.74	-1064.51	227.66	1780.47	-1116.73	287.94	1768.53	657.39	-267.42	78.74	1256.18	-257.22	85.2	647.93
6.07	-1259.04	289.45	23.56	-1304.06	285.54	22.75	-1489.8	306.37	68.43	-1481.34	304.32	126.46	-734.23	-32.53	143.76	-761.5	-18.79	126.43	-933.58	-21.04	41.19	-959.53	-21.67	95.85	-1087.54	213.85	1380.29	0	0	0	-894.6	217.79	1696.55	-894.21	329.35	1690.34	-1059.31	223.98	1779.45	-1108.79	284.95	1768.84	656.23	-267.69	78.11	1256.24	-257.4	85.14	647.03
6.08	-1260.69	289.62	23.42	-1307.56	286.61	22.03	-1489.75	306.23	69.2	-1480.77	304.66	127.54	-727.22	-36.17	143.5	-754.02	-21.86	126.33	-924.62	-22.62	39.56	-951.88	-22.33	93.43	-1074.5	209.93	1379.33	0	0	0	-888.92	213.17	1696.02	-888.64	325.14	1689.85	-1053.65	217.95	1778.4	-1100.87	281.94	1769.15	656.25	-267.48	78.22	1255.62	-257.79	84.96	645.89
6.09	-1260.75	289.95	23.39	-1305.79	286.33	22.38	-1489.22	306.43	70.35	-1479.59	305.49	129	-721.93	-38.41	141.51	-748.24	-24.44	124.43	-918.77	-23.25	36.47	-946.27	-22.9	90.69	-1070.82	206.76	1378.2	0	0	0	-884.31	208.48	1695.31	-883.3	320.31	1689.45	-1048.93	213.64	1777.36	-1092.98	278.9	1769.47	657.26	-267.17	78.72	1255.92	-257.58	85.23	647.17
6.1	-1259.78	289.58	23.54	-1306.5	286.31	22.19	-1489.03	306.35	71.26	-1479.06	305.29	130.04	-716.89	-40.63	137.29	-744.25	-25.76	120.03	-916.56	-23.25	33.37	-942.42	-24.14	88.34	-1060.16	202.08	1377.7	0	0	0	-877.76	203.28	1694.61	-877.85	315.37	1689.02	-1043.3	207.95	1776.04	-1085.13	275.83	1769.79	657.53	-267.6	78.71	1256.16	-257.4	85.3	647.3
6.11	-1264.98	290.1	22.48	-1307.45	286.59	21.58	-1488.48	306.79	72.65	-1478.24	305.84	131.44	-713.94	-41.8	129.59	-741.36	-27.94	113.55	-914.61	-25.09	31.02	-940.21	-24.82	85.51	-1058.22	198	1375.89	0	0	0	-872.95	198.16	1694.13	-872.45	310.08	1688.66	-1038.43	203.42	1774.82	-1077.3	272.73	1770.12	657.34	-267.57	78.69	1256.65	-257.83	85.16	647.56
6.12	-1259.42	290.18	24.09	-1307.46	286.81	21.79	-1487.77	307.08	73.97	-1476.63	306.88	133.21	-711.2	-44.14	122.17	-738.7	-29.9	106.16	-913.98	-23.71	29	-937.61	-25.58	83.41	-1051.98	193.43	1375.27	0	0	0	-866.96	193.04	1693.48	-866.96	304.86	1688.24	-1033.4	197.87	1773.68	-1069.51	269.61	1770.45	657.47	-267.15	78.88	1256.83	-257.8	85.39	647.23
6.13	-1262.72	290.06	23.1	-1307.19	286.44	21.91	-1486.77	308.05	75.77	-1474.83	308.05	135.25	-705.03	-48.27	112.35	-732.92	-32.44	98.04	-911.71	-23.81	28.9	-932.79	-26.41	83.6	-1036.96	188.76	1374.34	0	0	0	-861.67	187.64	1693.11	-865.25	296.88	1685.3	-1027.79	192.05	1772.19	-1061.74	266.46	1770.79	656.57	-267.23	78.59	1256.43	-257.67	85.24	646.23
6.14	-1261.01	289.97	23.57	-1305.06	286.67	22.2	-1485.77	308.63	77.64	-1473.01	309.05	137.41	-701.33	-50.3	99.21	-726.12	-34.74	88.89	-909.56	-23.92	29.29	-927.6	-26.33	83.89	-1028.04	184.35	1373.57	0	0	0	-856.02	182.32	1692.85	-863.21	290.94	1684.91	-1022.22	185.88	1771.2	-1054.01	263.28	1771.13	657.23	-267.49	78.73	1256.59	-257.39	85.41	646.78
6.15	-1263.09	290.03	23.01	-1305.18	286.79	21.87	-1484.56	308.77	79.84	-1471.5	308.8	139.37	-698.99	-50.29	86.63	-720.43	-35.63	79.32	-907.46	-23.94	29.58	-922.81	-26.8	84.14	-1023.89	179.39	1372.94	0	0	0	-849.33	176.92	1692.88	-857.36	285.63	1685.08	-1016.47	180.41	1770.98	-1046.3	260.08	1771.48	657.67	-267.54	78.79	1256.85	-257.43	85.62	645.84
6.16	-1261.17	290.07	23.41	-1305.27	286.35	21.84	-1482.88	309.41	82.55	-1468.29	310.04	142.24	-692.27	-49.75	75.63	-719.25	-35.23	67.19	-905.93	-24.43	29.85	-918.66	-26.04	83.95	-1019.46	173.94	1372.77	0	0	0	-844.21	171.51	1693	-849.71	279.99	1685.19	-1010.17	174.05	1770.95	-1038.63	256.85	1771.83	656.85	-267.38	78.52	1256.19	-257.63	85.31	646.81
6.17	-1261.86	290.04	23.1	-1305.65	285.81	21.53	-1482.07	308.11	84.79	-1464.53	311.3	145.44	-685.9	-46.99	64.84	-713.46	-34.23	58.22	-904.84	-23.15	30.4	-913.74	-25.88	84.62	-1008.43	168.25	1373.25	0	0	0	-837.3	165.95	1693.33	-844.87	274.55	1685.74	-1004.19	168.26	1771.38	-1030.99	253.59	1772.19	656.53	-267.34	78.52	1256.52	-257.65	85.33	646.15
6.18	-1261.12	289.81	23.48	-1308.92	286.57	20.61	-1481.22	306.38	87.3	-1461.2	311.61	148.71	-679.1	-45.16	56.33	-713.15	-32.35	50.47	-903.42	-22.05	31.67	-910.44	-23.28	84.6	-1006.28	162.91	1374.05	0	0	0	-830.39	160.44	1693.78	-839.66	269.16	1686.53	-998.17	162.61	1771.62	-1023.39	250.3	1772.55	657.14	-267.24	78.57	1256.75	-257.17	85.59	646.62
6.19	-1261.32	289.18	23.31	-1306.63	286.45	20.95	-1478.54	306.81	91.03	-1457.47	311.78	152.14	-673.68	-42.3	50.81	-707.24	-30.11	46.17	-901.96	-21.66	33.05	-907.03	-22.91	85.42	-999.25	157.87	1374.86	0	0	0	-824.73	154.85	1694.47	-833	263.45	1687.45	-992.21	156.98	1772.16	-1015.81	246.99	1772.92	657.58	-267.43	78.63	1256.23	-257.47	85.13	646.57
6.2	-1259.63	289.93	23.68	-1304	285.75	21.85	-1475.62	307.04	94.95	-1452.91	312.57	155.97	-673.91	-42.19	46.29	-702.45	-29.21	46.99	-901.74	-20.63	33.11	-905.7	-22.4	85.93	-989.74	152.28	1375.92	0	0	0	-819.01	149.33	1695.49	-825.04	257.83	1688.46	-986.14	151.31	1773.02	-1008.27	243.65	1773.3	655.88	-267.3	78.39	1256.47	-257.53	85.35	647.87
6.21	-1263.95	289.59	22.71	-1305.78	286.43	20.7	-1470.91	308.96	100.15	-1448.1	312.83	160.05	-671.43	-41.53	45.09	-701.82	-28.88	45.77	-901.2	-21.15	33.59	-905.26	-21.65	85.82	-983.33	147.02	1377.71	0	0	0	-813.19	143.52	1696.54	-820.99	252.03	1689.94	-979.11	144.26	1774.24	-1000.75	240.28	1773.68	655.84	-266.94	78.46	1256.16	-257.49	85.33	646.81
6.22	-1261.51	289.56	23.25	-1305.85	285.75	20.48	-1466.83	309.25	104.77	-1442.11	313.43	164.21	-672.81	-42.09	43.81	-701.58	-29.1	45.19	-901.79	-20.51	33.15	-905.91	-21.01	85.61	-980.3	142.68	1379.11	0	0	0	-807.45	137.83	1697.83	-814.46	246.5	1691.26	-973.09	138.81	1775.73	-993.27	236.88	1774.06	656.39	-267.22	78.51	1256.03	-257.8	85.01	647.1
6.23	-1261.73	289.09	23.07	-1300.59	284.82	21.86	-1463.02	308.09	109.58	-1433.65	315.31	169.34	-671.71	-42.11	43.6	-706.38	-24	41.36	-901.37	-21.78	33.39	-906	-21.63	85.75	-974.9	137.72	1381.38	0	0	0	-800.92	132.35	1699.16	-808.27	240.76	1692.91	-966.55	132.98	1777.07	-985.83	233.45	1774.46	656.4	-267.24	78.52	1256.33	-257.46	85.26	647.59
6.24	-1263.71	289.52	22.49	-1301.85	285.37	20.98	-1457.33	308.12	115.41	-1425.78	316.74	174.73	-672.74	-41.96	43.75	-702.17	-29.33	44.66	-901.71	-21.81	32.81	-906.27	-22.43	86	-961.26	132.48	1383.84	0	0	0	-795.79	126.74	1700.66	-799.84	234.45	1694.48	-961.17	128.57	1778.86	-978.42	230	1774.85	657.14	-267.22	78.61	1256.73	-257.81	85.49	647.32
6.25	-1261.17	289.6	22.92	-1302.71	285.25	20.3	-1449.46	310.53	123.1	-1416.9	317.21	180.34	-670.53	-42.23	43.99	-708.47	-26.77	40.91	-901.74	-22.44	32.86	-906.48	-24.13	86.31	-956.91	127.23	1385.27	0	0	0	-788.92	120.79	1701.92	-795.04	228.6	1695.9	-954.58	121.81	1780.33	-971.04	226.51	1775.25	656.97	-267.47	78.63	1256.66	-257.71	85.41	647.66
6.26	-1262.88	289.96	22.03	-1299.99	285.64	20.56	-1443.54	309.29	130.08	-1407.93	317.68	186.34	-671.55	-42.42	43.78	-707.61	-26.84	41.1	-902.13	-22.63	32.43	-907.42	-23.7	85.7	-954.82	122.87	1386.95	0	0	0	-783.05	115.36	1703.43	-786.92	222.96	1697.42	-949.11	117.23	1781.96	-963.69	223	1775.66	657.09	-267.43	78.35	1256.68	-257.32	85.37	648.17
6.27	-1262.14	289.88	21.25	-1298.31	285.05	20.79	-1436.16	308.83	138.36	-1398.3	317.62	193.1	-674.33	-40.24	43.11	-706.14	-27.81	41.47	-902.19	-23.08	32.38	-907.28	-25.03	85.84	-948.09	117.57	1388.95	0	0	0	-778.24	109.78	1705.04	-782.94	217.01	1699.04	-944.12	112.3	1783.32	-956.38	219.46	1776.08	656.84	-267.48	78.48	1256.68	-257.23	85.5	647.87
6.28	-1261.47	290.05	20.22	-1294.83	285.58	21.85	-1429.05	308.22	146.94	-1389.59	316.1	199.53	-668.65	-41.44	44.68	-707.38	-29.67	41.37	-902.54	-22.94	31.68	-908.22	-25	85.48	-919.66	110.94	1394.86	0	0	0	-772.29	104.29	1706.56	-775.39	211.4	1700.61	-937.21	104.51	1784.49	-949.1	215.9	1776.49	656.01	-267.5	78.38	1256.94	-257.84	85.21	647.07
6.29	-1260.96	290.32	19.07	-1293.55	284.99	21.97	-1420.62	307.36	156.08	-1379.1	315.17	206.42	-672.9	-41.43	44.14	-707.58	-30.21	41.66	-902.85	-23.01	31.51	-908.3	-25.79	85.47	-915.27	106.25	1396.78	0	0	0	-766.37	98.73	1708.05	-771.5	205.87	1702.16	-930.63	98.2	1785.97	-941.86	212.3	1776.92	656.28	-267.54	78.32	1257.08	-257.49	85.35	647.55
6.3	-1258.46	290.01	18.39	-1287.89	284.5	23.95	-1411.63	306.51	165.42	-1368.47	313.82	213.02	-670.99	-42.35	44.86	-704.59	-30.19	42.49	-902.9	-23.29	31.2	-909.08	-25.48	84.92	-926.76	104.1	1393.05	0	0	0	-760.67	93.13	1709.46	-766.68	200.3	1703.55	-924.19	92.17	1787.36	-934.65	208.68	1777.35	656.64	-266.92	78.64	1256.16	-257.66	85.16	646.44
6.31	-1254.71	290.54	17.74	-1282	284.89	25.91	-1400.96	306.29	175.49	-1357.88	311.36	219.46	-672.54	-43.57	44.15	-701.47	-30.22	43.47	-903.38	-23.29	31.02	-908.92	-26.28	84.89	-907.96	108.89	1400.51	0	0	0	-754.35	87.7	1710.77	-759.76	194.63	1704.81	-917.88	86.38	1788.65	-927.47	205.02	1777.78	656.3	-266.88	78.65	1256.74	-257.71	85.24	647.08
6.32	-1251.86	290.75	16.74	-1277.02	283.5	27.68	-1389.35	306.41	185.49	-1345.9	310	226.51	-669.94	-43.46	45.33	-700.3	-30.32	44.04	-903.97	-22.71	30.45	-908.65	-27.39	84.88	-895.73	106.64	1402.51	0	0	0	-749.66	82.4	1712.04	-753.63	189.11	1705.96	-911.68	80.85	1789.85	-920.33	201.34	1778.23	655.98	-267.41	78.47	1257	-257.49	85.5	647.18
6.33	-1248.42	291.12	15.67	-1269.82	282.27	31.15	-1379.46	303.1	194.23	-1334.79	306.55	232.69	-673.25	-44.27	44.59	-703.04	-30.82	43.54	-903.53	-23.71	30.63	-908.88	-27.82	84.77	-894.09	104.28	1403.71	0	0	0	-744.4	77.25	1713.23	-748.31	184.07	1706.98	-905.58	75.56	1790.95	-913.22	197.63	1778.67	656.31	-267.51	78.47	1257.01	-257.76	85.18	648.06
6.34	-1243.19	291.82	15.14	-1261.62	283.54	35.51	-1367.79	300.73	203.34	-1322.96	303.63	238.87	-670	-43.61	45.71	-702.16	-30.79	43.94	-903.23	-24.3	30.84	-908.98	-28.59	84.95	-888	101.09	1404.39	0	0	0	-738.8	72.04	1714.18	-741.85	178.98	1707.76	-899.58	70.5	1791.97	-906.15	193.88	1779.13	656.56	-267.28	78.39	1256.31	-257.59	85.08	647.42
6.35	-1236.41	292.87	14.22	-1256.41	283.52	38.99	-1356.73	296.14	211.34	-1309.98	301.58	245.4	-668.17	-44.21	46.88	-702.51	-31.1	44.21	-903.92	-23.48	30.19	-909.27	-28.61	84.69	-881.67	97.64	1404.85	0	0	0	-733.39	66.9	1714.93	-735.82	173.68	1708.46	-893.67	65.68	1792.9	-899.12	190.11	1779.59	656.67	-267.51	78.45	1256.05	-257.55	85.1	646.8
6.36	-1229.53	293.51	12.62	-1246.02	283.58	44.53	-1344.9	292.84	218.72	-1298.41	297.84	251.39	-669.85	-44.77	46.59	-701.55	-31.28	45.11	-903.9	-23.62	30.05	-910.51	-27.2	83.65	-874.95	94.54	1405.06	0	0	0	-729.28	61.95	1715.67	-730.47	169.11	1709.04	-887.84	61.08	1793.74	-892.12	186.31	1780.05	657.11	-267.4	78.63	1256.11	-257.77	84.87	646.11
6.37	-1217.02	294.89	13.03	-1238.68	282.49	47.76	-1334.61	286.79	223.47	-1286.59	294.18	257.07	-671.93	-45.88	46.62	-706.39	-31.94	44.56	-904.3	-23.31	29.88	-910.3	-28.38	84.24	-871.1	91.4	1405.26	0	0	0	-723.4	57.27	1716.12	-725.45	164.01	1709.43	-882.08	56.7	1794.5	-885.16	182.49	1780.52	657.33	-267.61	78.62	1256.13	-257.26	85.25	647.42
6.38	-1202.68	294.06	19.29	-1226.35	281.77	52.71	-1321.3	283.67	228.09	-1274.17	290.36	262.05	-673.49	-45.61	47.01	-704.51	-32.02	45.75	-904.07	-23.84	29.85	-910.42	-28.72	84.13	-862.91	88.57	1405.53	0	0	0	-716.32	52.63	1716.22	-719.96	159.39	1709.86	-876.37	52.53	1795.18	-878.23	178.63	1781	656.9	-267.6	78.44	1256.12	-257.57	85.12	646.41
6.39	-1187.14	288.15	24.43	-1207.12	279.08	58.27	-1307.13	280.61	231.46	-1261.38	285.41	265.82	-674.95	-45	47.32	-706.61	-32.54	45.48	-903.7	-24.59	30.11	-911.01	-28.63	83.96	-858.55	85.09	1405.75	0	0	0	-711.39	48.19	1716.42	-713.07	155.34	1709.77	-870.72	48.57	1795.77	-871.34	174.74	1781.48	656.89	-267.54	78.46	1256.54	-257.6	85.2	646.54
6.4	-1167.55	287.33	29.85	-1187.9	273.64	61.32	-1293.13	276.37	233.08	-1247.07	281.85	268.84	-676.19	-45.15	47.29	-707.67	-32.37	45.36	-904.26	-24.28	29.75	-910.93	-29.51	84.23	-851.36	81.82	1405.75	0	0	0	-705.15	44.09	1716.36	-706.75	150.82	1709.92	-865.11	44.81	1796.28	-864.48	170.82	1781.97	656.96	-267.78	78.47	1256.39	-257.77	85.14	647.88
6.41	-1148.63	285.09	33.51	-1167.23	271	64.98	-1276.71	274.22	234.5	-1232.6	277.53	270.31	-674.15	-45.04	48.48	-709.62	-32.52	45.39	-904.26	-24.36	29.92	-911.73	-28.55	83.71	-848.56	78.28	1405.81	0	0	0	-699.79	39.79	1716.25	-701.23	146.8	1709.95	-859.53	41.24	1796.72	-858.09	167.57	1782.41	657.48	-267.65	78.78	1257.14	-257.66	85.25	647.1
6.42	-1129.15	282.4	36.32	-1153.39	268.28	65.73	-1260.96	270.42	233.85	-1216.17	274.9	271.09	-673.53	-46.13	48.87	-708.72	-33.2	46.11	-904.11	-24.59	29.64	-911.77	-29.15	83.85	-843.21	74.68	1405.71	0	0	0	-694.47	35.82	1715.99	-694.02	142.92	1709.81	-853.98	37.85	1797.08	-852.79	161.9	1782.98	656.69	-267.74	78.41	1256.43	-257.79	85.11	645.99
6.43	-1108	279.64	38.24	-1129.73	264.84	67.4	-1244.06	267.45	232.36	-1199.59	271.83	270.45	-672.25	-45.96	49.8	-707.9	-33.14	46.48	-904.32	-24.57	29.66	-911.73	-29.67	83.99	-837.32	70.13	1405.34	0	0	0	-689.18	32.09	1715.69	-687.81	138.77	1709.43	-848.43	34.65	1797.36	-846.06	159.58	1783.33	656.78	-267.25	78.48	1256.41	-258.18	85.01	646.63
6.44	-1085.09	276.58	39.12	-1112.81	262.55	67.38	-1226.37	264.4	229.74	-1183.45	267.97	268.24	-672.57	-45.88	49.96	-706.63	-33.42	47.09	-904.34	-24.77	29.5	-911.73	-30.11	84.05	-842.52	59.31	1399.2	0	0	0	-682.38	28.54	1715.24	-684.72	135.07	1709.36	-842.9	31.62	1797.57	-840.05	155.43	1783.9	656.33	-267.39	78.31	1256.26	-258.06	84.92	646.47
6.45	-1063.09	273.36	39.15	-1091.9	258.41	66.5	-1208.85	260.53	225.6	-1166.18	265.24	265.4	-674.02	-45.89	49.75	-706.77	-33.91	47.19	-903.82	-25.59	29.91	-911.86	-29.69	83.68	-845.77	55.48	1398.65	0	0	0	-675.89	25.43	1714.83	-678.07	131.43	1709.03	-837.35	28.75	1797.71	-833.95	152.01	1784.46	657.04	-267.25	78.63	1256.12	-258.03	85.01	646.29
6.46	-1039.68	269.99	38.91	-1068.45	255.32	65.85	-1189.98	258.12	221.04	-1147.85	262.91	261.83	-675.45	-46.36	49.49	-705.64	-33.97	47.55	-903.72	-25.74	29.98	-912.25	-29.28	83.7	-839.45	52.88	1399.27	0	0	0	-671.26	22.07	1714.51	-671.37	128.3	1708.85	-831.8	26.05	1797.78	-827.24	149.1	1784.85	656.32	-267.46	78.32	1255.9	-258	85.07	647.24
6.47	-1017.03	266.72	37.88	-1042.65	252.26	64.9	-1171.21	254.84	215.05	-1130.07	259.5	256.85	-675.95	-46.63	49.23	-706.69	-34.03	47.4	-904.44	-24.59	29.39	-912.74	-28.55	83.44	-818.95	53.68	1404.86	0	0	0	-665.2	18.9	1714.09	-663.86	124.89	1708.61	-826.22	23.5	1797.78	-821.04	145.44	1785.28	657.01	-267.27	78.6	1256.27	-257.9	85.17	647.89
6.48	-991.06	262.95	37.03	-1022.59	248.43	62.52	-1150.89	252.81	208.64	-1111.21	257.33	251.47	-673.24	-46	49.56	-705.28	-33.82	47.28	-904.17	-24.73	29.58	-912.25	-28.88	83.67	-827.1	48.51	1400.81	0	0	0	-659.18	15.96	1713.73	-658.95	122.56	1708.27	-820.61	21.11	1797.71	-814.25	142.98	1785.49	657.19	-267.2	78.58	1256.76	-257.44	85.51	647.03
6.49	-961.11	260.84	38.19	-995.2	244.5	60.83	-1130.15	250.7	201.08	-1091.46	255.01	245.22	-674.83	-46.64	48.91	-706.5	-34.14	46.61	-904.43	-24.11	29.37	-911.64	-29.26	84.08	-825.08	45.99	1399.86	0	0	0	-651.98	13.2	1713.19	-653.67	119.99	1707.97	-814.96	18.85	1797.58	-808.16	139.66	1785.71	656.32	-267.49	78.33	1256.68	-257.37	85.39	646.58
6.5	-931.66	256.9	37.42	-962.54	243.33	60.93	-1108.69	248.55	192.75	-1071.93	251.95	238.1	-673.52	-46.46	48.5	-707.3	-33.89	45.73	-904.61	-23.8	29.26	-911.89	-28.96	84.1	-818.26	43.79	1399.93	0	0	0	-645.58	10.69	1712.8	-645.7	117.56	1707.54	-809.26	16.73	1797.38	-801.41	137.87	1785.83	656.87	-267.64	78.49	1256.04	-257.52	85.02	647.04
6.51	-903.84	252.62	36.32	-938.4	240.72	57.96	-1085.91	246.68	183.8	-1051.21	250.12	230.76	-675.93	-46.72	47.84	-705.66	-34.15	48.17	-904.63	-23.57	29.19	-911.67	-28.55	84	-816.99	42.11	1400.18	0	0	0	-639.36	8.27	1712.35	-640.72	115.03	1707.34	-803.49	14.74	1797.12	-795.09	135.06	1785.91	657.16	-267.66	78.71	1256.71	-257.55	85.17	647.31
6.52	-874.84	248.71	35.2	-906.88	236.42	56.65	-1062.74	245.09	174.4	-1030.25	247.38	222.4	-674.47	-46.1	47.84	-707.5	-33.84	45.65	-904.41	-23.91	29.42	-911.77	-28.1	84.02	-803.7	39.98	1399.97	0	0	0	-633.36	5.95	1712.04	-634.63	112.73	1706.96	-797.66	12.87	1796.8	-788.46	133.4	1785.86	656.69	-267.07	78.46	1256.73	-257.46	85.29	646.35
6.53	-844.36	245.14	34.57	-879.4	233.15	54.26	-1039.85	241.7	163.85	-1008.19	245.62	214.12	-673.86	-46.53	47.73	-705.82	-33.66	47.34	-904.4	-23.89	29.49	-911.11	-28.81	84.58	-801.29	37.82	1399.85	0	0	0	-628.19	3.81	1711.66	-627.36	110.45	1706.53	-791.75	11.12	1796.42	-782.47	130.03	1785.78	657	-267.35	78.62	1256.66	-257.41	85.23	647.82
6.54	-814.59	241.76	34.08	-850.42	229.57	52.04	-1015.37	239.62	153.38	-986.28	242.84	205.07	-676.99	-46.24	46.79	-709.67	-33.7	44.56	-904.12	-24.14	29.48	-911.67	-27.67	83.83	-795.35	35.9	1400.07	0	0	0	-621.59	1.76	1711.24	-620.93	108.66	1706.03	-785.76	9.48	1795.99	-776.28	127.3	1785.62	656.89	-267.71	78.51	1256.81	-257.34	85.27	647.62
6.55	-784.27	238.33	33.88	-821	226.69	50.5	-990.81	236.7	142.68	-963.16	241.16	196.27	-675.82	-46.56	46.85	-705.61	-33.47	45.12	-904.53	-23.74	29.33	-911.09	-28.56	84.37	-790.74	34.45	1399.57	0	0	0	-614.2	-0.27	1710.61	-613.73	107.03	1705.55	-779.66	7.95	1795.5	-769.53	126.09	1785.31	657.64	-267.29	78.73	1256.83	-257.49	85.46	647.25
6.56	-754.04	235.5	34.06	-791.82	224.49	48.81	-965.76	233.16	131.38	-939.79	239.16	187.19	-674.82	-46.85	46.98	-705.67	-33.55	46.76	-904.14	-24.69	29.77	-910.91	-28.95	84.74	-785.32	32.99	1399.17	0	0	0	-608.48	-2.2	1710.02	-608.23	104.71	1705	-773.46	6.51	1794.95	-763.08	124.19	1784.98	656.38	-267.07	78.44	1256.27	-257.63	85.21	646.34
6.57	-723.96	232.79	34.43	-764.36	221.28	47.04	-939.62	230.62	120.94	-915.82	237.09	178.1	-674.09	-46.82	47.19	-705.09	-33.4	45.41	-904.18	-24.36	29.61	-911.72	-27.74	84.1	-765.03	39.1	1405.51	0	0	0	-602.73	-4.01	1709.36	-601.32	102.81	1704.16	-767.15	5.17	1794.36	-756.69	122.29	1784.66	656.94	-267.16	78.64	1256.76	-257.96	85.09	646.21
6.58	-692.42	229.93	35.41	-732.13	218.85	46.34	-912.91	228.27	110.65	-891.72	234.32	168.89	-676.31	-46.28	46.51	-705.66	-33.37	46.38	-904.37	-23.98	29.59	-911.65	-27.55	84.04	-757.57	39.56	1406.23	0	0	0	-596.41	-5.44	1708.64	-597.13	101.22	1703.63	-760.71	3.91	1793.71	-750.33	120.57	1784.32	656.49	-267.4	78.34	1256.65	-257.98	85.15	646.78
6.59	-660.89	227.26	37.03	-702.07	216.41	46.47	-885.49	226.44	101.02	-867.41	231.65	159.86	-677.94	-46.37	46.32	-705.49	-33.69	46.56	-904.51	-23.81	29.36	-911.12	-28.51	84.62	-750.71	38.21	1405.9	0	0	0	-589.94	-7.15	1707.72	-589.77	100.26	1702.78	-754.14	2.73	1793.01	-744.39	117.99	1784.06	657.23	-267.11	78.7	1256.79	-257.52	85.38	647.64
6.6	-632.04	224.71	38.54	-669.85	213.64	46.83	-858.25	223.5	91.39	-842.64	228.82	151	-674.41	-46.04	47.07	-705.37	-33.68	46.34	-904.73	-23.26	29.21	-911.41	-27.73	84.3	-746.62	37.18	1405.67	0	0	0	-582.73	-8.61	1706.86	-581.36	98.92	1701.76	-747.42	1.62	1792.27	-738.23	116.19	1783.68	656.56	-267.16	78.53	1256.73	-257.45	85.44	647.89
6.61	-602.5	221.98	40.99	-641.17	210.95	47.13	-830.37	221.61	82.66	-817.75	226.25	142.8	-677.78	-46.57	45.74	-707.09	-33.55	44.24	-904.18	-24.13	29.73	-910.72	-28.66	84.83	-740.65	36.41	1405.34	0	0	0	-577.17	-9.9	1706.08	-575.98	97.41	1701.12	-740.56	0.58	1791.48	-731.51	115.3	1783.22	656.47	-267.61	78.37	1256.73	-257.17	85.61	647.16
6.62	-571.09	219.16	44.41	-611.9	208.56	48.33	-802.2	220.13	74.59	-793.05	223.12	134.69	-675.1	-45.86	46.41	-706.34	-33.5	43.88	-904.01	-24.16	29.87	-911.04	-27.62	84.57	-732.69	35.6	1404.78	0	0	0	-571.14	-11.08	1705.15	-570.71	96.32	1700.47	-733.53	-0.4	1790.64	-725.47	113.14	1782.89	655.96	-267.6	78.24	1256.4	-257.42	85.32	646.86
6.63	-549.39	216.13	45.76	-582.81	205.95	49.87	-774.18	217.36	66.82	-767.72	220.32	127.11	-676.72	-46.68	45.27	-703.15	-33.72	44.69	-904.16	-23.67	29.75	-910.73	-27.55	84.55	-725.59	34.05	1404.34	0	0	0	-564.52	-12.34	1704.26	-567	94.68	1699.85	-727.1	-1.92	1789.84	-718.82	112.24	1782.29	656.93	-267.12	78.69	1256.3	-257.54	85.27	646.92
6.64	-509.77	214.18	53.91	-562.39	202.49	49.47	-746.16	215.29	59.96	-741.72	219.35	121.07	-674.38	-46.38	45.4	-704.14	-33.79	43.72	-903.44	-24.55	30.32	-910.3	-27.8	84.82	-720.74	32.27	1403.63	0	0	0	-558.76	-13.22	1703.31	-558.29	94.08	1698.96	-721.99	-0.49	1789.26	-712.27	111.1	1781.7	656.75	-266.96	78.68	1256.05	-257.19	85.42	646.76
6.65	-482.95	209.15	57.15	-535.95	199.59	51.99	-717.21	214.85	54.51	-716.17	217.5	115.27	-668.89	-47.01	46	-707.76	-34.22	42.71	-903.93	-23.99	30.23	-910.71	-26.69	84.36	-732.7	23.04	1396.84	0	0	0	-552.4	-14.26	1702.33	-551.98	93.28	1698.09	-714.83	-2.29	1788.46	-705.53	110.69	1781.02	657.05	-267.15	78.59	1255.82	-257.61	84.95	647.11
6.66	-452.47	205.61	62.74	-495.05	197.73	59.53	-688.96	213.54	49.51	-690.73	215.35	110.04	-673.11	-46.54	44.62	-707.48	-34.23	42.22	-903.79	-23.62	30.18	-909.92	-27.06	84.77	-713.96	29.99	1401.41	0	0	0	-545.31	-15.2	1701.36	-545.51	92.31	1697.23	-707.16	-6.07	1787.62	-699.11	109.65	1780.39	656.85	-267.08	78.59	1256.13	-257.23	85.09	646.45
6.67	-426.12	202.6	67.99	-470.23	193.55	61.43	-660.85	212.4	45.36	-665.14	214.35	106.01	-669.98	-46.4	44.83	-704.5	-34.17	42.89	-903.79	-23.53	30.12	-910.08	-26.81	84.8	-703.81	31.18	1401.86	0	0	0	-538.55	-16.17	1700.41	-540.73	91.33	1696.57	-701.08	-6.21	1786.78	-692.17	109.92	1779.54	656.55	-267.49	78.47	1256.35	-257.44	85.35	646.77
6.68	-399.9	199.03	73.59	-443.61	191.6	65.68	-632.85	211.34	42.04	-639.77	212.44	102.33	-671.06	-46.1	44.27	-703.46	-34.07	42.87	-903.82	-23.61	30.3	-909.76	-26.95	84.9	-699.4	30.1	1401.11	0	0	0	-533.17	-16.94	1699.64	-533.4	90.92	1695.73	-694.37	-6.59	1785.85	-685.69	108.94	1778.98	657.11	-267.28	78.59	1256.23	-257.46	85.21	646.44
6.69	-373.8	198.04	79.75	-416.99	188.23	70.37	-605.82	210.09	39.75	-614.85	211.31	99.74	-671.83	-45.14	43.51	-708.07	-34.86	41.75	-903.77	-23.3	30.19	-909.51	-27.08	85.04	-691.82	29.72	1400.47	0	0	0	-526.93	-17.57	1698.74	-526.6	90.12	1694.96	-688.36	-6.6	1785.1	-679.15	108.33	1778.33	656.29	-267.33	78.36	1255.48	-257.36	84.97	646.07
6.7	-348.82	195.54	86.86	-392.73	186.18	75.61	-579.45	207.62	37.73	-590.28	210.5	98.16	-674.38	-45.73	42.81	-708	-35.17	41.73	-903.87	-23.06	30.18	-909.39	-26.86	85.09	-684.4	29.83	1399.88	0	0	0	-519.94	-18.15	1697.95	-519.18	89.96	1694.09	-681.32	-7.7	1784.27	-672.65	107.72	1777.76	656.44	-266.96	78.56	1256.2	-257.39	85.17	646.61
6.71	-325.13	192.86	93.94	-367.18	183.24	82.13	-553.62	206.66	37.27	-566.81	208.6	96.92	-671.82	-46.07	43.74	-705.68	-34.75	42.13	-903.82	-22.74	30.19	-908.85	-27.96	85.86	-677.36	29.23	1399.05	0	0	0	-513.49	-18.47	1697.13	-514.44	88.79	1693.68	-675.35	-6.56	1783.57	-665.9	107.77	1776.99	657.29	-266.9	78.74	1256.36	-257.57	85.31	646.92
6.72	-302.32	190.24	102.27	-343.76	180.36	88.93	-528.51	205.18	37.67	-544.08	207.2	96.73	-674.99	-46.68	42.92	-708.52	-35.14	41.42	-904.24	-22.38	30.09	-909.2	-26.64	85.32	-672.23	29.25	1398.38	0	0	0	-506.63	-18.72	1696.44	-507.25	88.59	1692.9	-668.23	-7.23	1782.86	-659.23	107.4	1776.29	656.45	-267.37	78.42	1256.65	-257.12	85.3	646.34
6.73	-281.36	187.42	110.65	-320.37	175.96	96.64	-504.45	203.19	38.48	-521.84	205.85	97.2	-674.08	-46.37	43.12	-707.72	-35.31	41.54	-903.79	-22.45	30.17	-909.31	-26.19	85.23	-666.09	28.65	1397.64	0	0	0	-500.17	-19.07	1695.65	-500.38	88.81	1692.23	-661.28	-7.53	1782.06	-652.56	107.21	1775.61	656.46	-267.32	78.46	1256.41	-256.88	85.59	647.23
6.74	-261.25	183.78	118.64	-298.72	173.86	103.6	-482.13	200.31	39.35	-500.98	203.6	97.77	-675.03	-46.95	42.87	-707.44	-35.66	41.33	-903.72	-22.62	30.5	-908.97	-26.32	85.59	-658.02	28.84	1396.71	0	0	0	-494.67	-19.27	1695.04	-493.41	88.74	1691.62	-655.12	-6.78	1781.28	-645.55	108.12	1774.7	656.95	-267.45	78.53	1256.02	-257.65	85.32	646.76
6.75	-242.44	179.34	126.39	-279.74	171.26	109.94	-461.03	198.02	40.89	-481.43	201.68	98.9	-668.89	-46.41	44.14	-708.95	-35.6	40.81	-903.33	-22.78	30.86	-908.37	-26.62	86.04	-650.81	28.88	1395.94	0	0	0	-488.28	-19.43	1694.4	-485.09	88.62	1690.7	-648.74	-5.54	1780.59	-638.91	108.05	1773.91	656.4	-267.23	78.39	1256.41	-257.4	85.44	647.07
6.76	-225.28	174.81	133.2	-262.11	166.77	115.87	-441.55	195.77	42.54	-463.41	199.46	99.89	-671.24	-46.95	42.93	-705.86	-35.49	41.17	-903.39	-22.25	30.88	-908.29	-25.83	86.09	-644.25	28.81	1395.15	0	0	0	-480.98	-19.28	1693.72	-481.2	88.63	1689.99	-641.5	-6.37	1779.61	-631.9	108.81	1772.93	656.23	-267.24	78.5	1256.11	-257.55	85.13	646.3
6.77	-210.11	169.95	139.21	-246.55	162.77	121.02	-423.98	193.15	43.77	-447.45	196.54	100.49	-670.38	-46.9	43.05	-706.8	-35.49	40.77	-903.06	-22.36	31.2	-908.43	-25.11	86.11	-638.56	28.45	1394.12	0	0	0	-474.61	-19.17	1693.13	-472.96	88.74	1689.14	-634.91	-6.18	1778.71	-624.9	109.71	1771.87	656.58	-267.04	78.73	1256.51	-257.12	85.42	646.62
6.78	-197.28	165.22	143.61	-232.59	157.87	125.53	-408.69	190.35	44.28	-433.45	194.02	100.72	-672.24	-46.43	42.12	-705.44	-35.47	40.83	-902.63	-22.77	31.69	-907.5	-25.39	86.62	-631.19	28.74	1393	0	0	0	-467.24	-18.79	1692.49	-464.02	89.19	1688.23	-628.39	-5.27	1777.88	-618.1	110.05	1770.92	656.52	-267.12	78.56	1256.37	-257.19	85.39	646.89
6.79	-185.89	159.18	146.69	-221.54	153.23	127.15	-395.53	188.34	44.62	-420.93	192.32	100.83	-672.21	-46.67	41.73	-708.39	-35.45	39.49	-902.35	-22.2	31.8	-907.52	-24.17	86.48	-624.65	28.68	1392.06	0	0	0	-460.5	-18.55	1691.74	-459.48	89.47	1687.66	-621.54	-4.62	1776.94	-611.24	110.95	1769.85	656.88	-267.39	78.55	1256.64	-257.31	85.25	647.87
6.8	-176.48	153.97	147.1	-211.78	148.26	127.59	-384.75	186	44.08	-410.44	190.5	100.4	-674.61	-46.44	40.37	-706.08	-35.16	39.7	-902.17	-22.23	32.2	-906.59	-24.52	87.18	-616.68	28.94	1391.03	0	0	0	-453.34	-18.11	1690.96	-452.64	90.06	1686.72	-614.55	-4.06	1775.77	-604.16	112.37	1768.63	656.61	-267.49	78.58	1256.47	-257.34	85.17	648.07
6.81	-168.38	148.4	145.52	-204.06	143.8	125.71	-376.2	184.85	43.48	-401.88	188.53	99.57	-672.93	-45.61	40.03	-706.52	-35.31	39.2	-901.94	-21.86	32.59	-906.41	-23.6	87.1	-607.69	29.06	1389.92	0	0	0	-447.53	-17.56	1690.26	-443.9	90.72	1685.69	-608.08	-2.71	1774.84	-596.95	113.78	1767.42	656.24	-267.46	78.38	1256.35	-257.53	85.27	646.99
6.82	-161.45	142.33	142.44	-197.57	139.84	122.78	-370.32	182.6	41.96	-395.05	186.88	98.43	-673.38	-46.26	39.44	-707.98	-35.31	38.31	-901.77	-21.39	32.84	-905.35	-24.1	87.92	-601.28	29.44	1388.87	0	0	0	-440.22	-16.84	1689.55	-437.56	91.38	1684.67	-601.81	-0.39	1774.13	-589.9	114.9	1766.33	656.18	-267.27	78.42	1256.14	-257.37	85.29	647.05
6.83	-156.3	138.42	137.13	-192.65	135.84	118.36	-365.75	181.41	40.76	-389.5	185.32	97.25	-671.72	-46.6	39.45	-708.55	-34.78	37.48	-901.76	-20.61	33.08	-904.61	-23.75	88.45	-593.8	30.02	1387.79	0	0	0	-432.57	-15.65	1688.74	-430.54	92.12	1683.61	-594.53	0.76	1773.21	-582.43	116.75	1765.07	656.03	-267.47	78.18	1256.53	-257.27	85.53	646.82
6.84	-152.02	133.34	130.88	-189.16	131.67	112.54	-363.38	180	39.48	-385.56	183.37	95.98	-672.36	-45.25	38.51	-706.31	-34.71	37.63	-901.62	-20.41	33.6	-904.45	-22.74	88.54	-587.06	30.47	1386.73	0	0	0	-426.42	-14.84	1687.91	-421.73	92.74	1682.35	-587.26	2.09	1772.42	-575.05	118.31	1763.84	656.29	-267.35	78.32	1256.4	-256.92	85.54	647.39
6.85	-149.19	128.73	123.86	-187.03	127.64	105.78	-362.08	178.91	38.33	-382.93	181.53	94.38	-671.13	-45.52	38.06	-703.51	-34.55	37.72	-900.46	-21.06	34.58	-903.84	-22.55	89.22	-580.18	31.2	1385.73	0	0	0	-419.63	-13.5	1687.19	-416.41	94.37	1681.43	-580	3.61	1771.75	-567.55	120.55	1762.46	657.13	-267.25	78.64	1256.29	-257.33	85.28	648.1
6.86	-147.27	125.51	116.94	-184.79	124.37	99.7	-360.59	177.64	37.19	-380.32	180.54	93.12	-671.29	-44.68	37.55	-704.37	-34.61	37.06	-900.13	-20.7	35.13	-902.62	-22.85	90.13	-573.59	31.95	1384.87	0	0	0	-411.69	-12.23	1686.34	-405.87	95.9	1680.01	-572.74	5.28	1771.2	-559.8	122.89	1761.19	657.5	-267.17	78.87	1256.61	-257.51	85.26	646.54
6.87	-143.95	122.64	109.87	-182.06	121.97	93.33	-358.82	176.97	36.67	-377.02	179.51	92.36	-671.92	-44.73	36.99	-704.31	-34.57	36.93	-899.62	-20.29	35.82	-902.47	-22.08	90.59	-565.84	32.46	1384.12	0	0	0	-404.71	-10.72	1685.46	-399.13	97.2	1678.87	-565.47	7.12	1770.77	-552.21	124.93	1760.02	657.6	-267.15	78.9	1256.27	-257.75	85.19	645.9
6.88	-139.62	121.56	100.94	-178.29	120.26	86.09	-357.01	176.54	36.2	-372.87	178.45	91.92	-668.44	-45.1	37.11	-704.56	-34.31	36.44	-899.48	-19.61	36.31	-902.16	-20.99	91.17	-556.48	33.87	1383.42	0	0	0	-397.33	-9.14	1684.7	-392.63	98.57	1677.94	-558.19	9.1	1770.44	-544.54	127.08	1758.96	656.75	-267.41	78.68	1256.01	-257.66	85.13	646.76
6.89	-135.54	121.05	91.37	-174.99	118.66	78.52	-355.51	176.16	35.76	-368.98	177.91	91.56	-670.84	-45.68	35.83	-703.08	-34.3	36.31	-898.75	-19.16	37.25	-901.51	-20.86	92.31	-548.55	35.3	1382.92	0	0	0	-389.78	-7.53	1684.03	-385.14	99.9	1677.01	-550.9	11.21	1770.23	-536.72	129.31	1758.15	657.19	-267.11	78.74	1255.97	-257.69	85.02	646.6
6.9	-132.26	119.84	83.24	-171.98	117.14	71.89	-354.31	176.64	35.56	-365.66	177.53	91.15	-671.13	-45.83	35.27	-703.75	-34.47	35.86	-898.19	-18.59	38.29	-900.39	-20.58	93.57	-541.7	36.49	1382.63	0	0	0	-382.77	-5.83	1683.35	-378.48	102.13	1676.24	-543.59	13.45	1770.12	-529.02	131.22	1757.53	656.22	-267.53	78.39	1256.19	-257.46	85.24	647.53
6.91	-129.31	118.96	75.85	-169.5	117.53	65.59	-353.57	176.91	35.49	-362.49	178.09	91.03	-665.43	-45.16	35.74	-703.57	-34.61	35.46	-897.59	-17.76	39.45	-898.71	-21.38	95.58	-534.64	38.13	1382.69	0	0	0	-375.84	-4.25	1682.85	-369.96	103.96	1675.45	-536.25	15.8	1770.1	-521.05	133.86	1756.97	656.61	-267.41	78.33	1256.79	-257.05	85.52	645.94
6.92	-123.79	115.79	69.78	-166.23	116.09	61.09	-352.5	177.02	35.84	-359.79	177.83	90.84	-671.45	-44.98	33.82	-705.36	-34.53	34.47	-896.16	-18.6	41.37	-897.83	-20.87	97.15	-524.47	39.3	1382.62	0	0	0	-368.33	-2.4	1682.44	-363.16	106.05	1674.98	-528.89	18.25	1770.18	-513.05	136.37	1756.58	656.13	-267.25	78.36	1255.92	-257.52	85.23	647.18
6.93	-121.67	114.78	63.22	-162.85	115.06	57.64	-351.99	176.18	35.96	-357.51	177.69	90.97	-671.65	-45.2	32.94	-705.99	-34.61	33.96	-896.42	-16.33	42.04	-896.91	-19.85	98.59	-514.61	40.42	1382.87	0	0	0	-361.01	-0.36	1682.12	-353.3	108.3	1674.43	-521.49	20.79	1770.36	-505.09	138.99	1756.23	657.02	-267.36	78.54	1255.92	-257.49	85.06	647.83
6.94	-119.64	114.18	57.8	-162.72	114.43	53.82	-351.31	176.58	36.42	-356.1	177.06	91.07	-667.55	-44.58	33.17	-704.65	-34.58	33.6	-895.21	-16.63	44.18	-895.41	-20.02	100.64	-508.37	42.85	1383.08	0	0	0	-353.31	1.76	1681.97	-345.88	110.73	1674.03	-514.05	23.41	1770.61	-497.03	141.71	1756.11	656.8	-267.33	78.57	1255.7	-257.58	85.04	647.33
6.95	-117.71	113.58	53.9	-164.2	114.02	50.45	-351.12	176.41	36.55	-355.07	176.8	91.22	-669.73	-44.86	32.22	-702.51	-34.71	33.76	-894.54	-15.92	45.99	-893.45	-20.76	103.26	-500.12	44.24	1383.3	0	0	0	-345.91	3.85	1682.04	-338.11	112.87	1673.94	-506.57	26.1	1770.95	-489.06	144.27	1756.17	656.99	-267.2	78.59	1256.35	-257.76	85.13	646.98
6.96	-116.48	113.01	50.73	-161.86	112.85	48.57	-350.88	176.21	36.66	-354.39	176.02	91.2	-668.2	-44.55	32.02	-704.55	-34.74	32.8	-893.13	-16.12	48.74	-891.49	-20.49	105.84	-492.9	45.35	1383.95	0	0	0	-338.33	6.04	1682.3	-328.97	115.18	1674.1	-499.03	28.85	1771.36	-480.95	147.07	1756.39	656.96	-267.12	78.63	1256.65	-257.7	85.27	646.68
6.97	-115.39	112.48	48.34	-161.38	112.85	46.83	-350.87	175.94	36.62	-353.65	175.93	91.33	-667.06	-44.29	31.39	-703.31	-34.6	32.61	-892.14	-15.99	51.63	-889.5	-20.81	108.73	-485.44	47.2	1384.62	0	0	0	-330.06	8.28	1682.72	-323.71	117.3	1674.51	-491.44	31.65	1771.85	-472.9	149.91	1756.77	657.14	-267.34	78.55	1256.89	-257.45	85.49	647.01
6.98	-114.98	113.01	46.56	-159.26	112.86	45.67	-350.67	176.19	36.78	-353.21	175.92	91.43	-664.28	-44.51	31.3	-703.02	-34.82	32.17	-890.82	-15.9	54.76	-887.14	-20.71	111.95	-475.74	48.43	1385.33	0	0	0	-322.29	10.79	1683.32	-314.7	120.03	1674.8	-483.8	34.48	1772.41	-464.94	152.72	1757.27	656.37	-267.2	78.32	1256.44	-257.37	85.31	646.88
6.99	-111.53	112.7	46.27	-159.62	112.75	44.2	-350.87	175.35	36.36	-352.73	175.61	91.34	-668.74	-43.89	29.43	-701.57	-34.13	31.94	-889.55	-15.54	58.08	-884.9	-20.43	115.26	-468.03	50.36	1386.26	0	0	0	-315.59	13.23	1684.22	-306.32	122.21	1675.5	-476.09	37.34	1773.03	-456.96	155.55	1757.94	655.8	-267.21	78.11	1256.06	-257.41	85.19	647.32
7	-112.71	112.69	44.83	-160.4	112.22	43.29	-350.66	175.78	36.58	-352.43	175.32	91.2	-666.13	-44.58	29.33	-700.71	-34.16	31.82	-888.07	-15.18	61.75	-882.74	-20.15	118.87	-459.99	52.15	1387.27	0	0	0	-307.3	15.76	1685.1	-299.27	124.6	1676.4	-468.31	40.21	1773.71	-448.92	158.43	1758.75	655.77	-267.01	78.15	1256.19	-257.64	85.09	647.7
7.01	-112.14	112.66	44.13	-158.31	112.44	43.35	-350.71	175.47	36.4	-352.06	175.34	91.21	-666.78	-44.55	29.18	-699.63	-34.17	31.89	-886.31	-15.55	65.94	-879.33	-21.25	123.25	-452.11	53.8	1388.34	0	0	0	-299	18.4	1686.22	-291.52	127.6	1677.31	-460.45	43.09	1774.45	-440.95	161.08	1759.72	656.82	-266.74	78.65	1256.11	-257.36	85.17	646.93
7.02	-113	112.61	43.32	-159.61	112.78	42.13	-350.67	175.62	36.48	-351.81	175.48	91.26	-664.93	-44.37	28.87	-699.02	-33.89	31.87	-884.42	-15.63	70.35	-875	-23.59	128.39	-442.08	55.43	1389.49	0	0	0	-291.39	20.87	1687.56	-282.39	130.07	1678.33	-452.52	45.96	1775.24	-432.88	164	1760.8	656.49	-267.08	78.44	1255.81	-257.11	85.26	646.75
7.03	-111.22	112.53	43.27	-160.02	111.53	41.87	-350.48	176.06	36.64	-351.72	175.14	91.2	-664.83	-43.97	28.8	-698.3	-33.89	31.99	-882.25	-16.16	75.2	-872	-23.49	132.59	-435.49	56.56	1390.69	0	0	0	-283.18	23.66	1689	-274.94	132.53	1679.73	-444.5	48.81	1776.08	-424.84	166.72	1761.89	656.63	-267.26	78.69	1256.07	-257.55	85.13	647.83
7.04	-111	112.13	42.6	-158.94	111.55	41.4	-350.42	175.82	36.56	-351.51	175.01	91.13	-664.5	-44.41	28.49	-699.84	-33.73	31.4	-879.31	-17.69	80.73	-866.9	-26.12	138.26	-427.33	57.47	1391.84	0	0	0	-275.82	26.19	1690.47	-266.71	135.29	1680.94	-436.4	51.64	1776.96	-416.91	169.36	1763.07	656.93	-267.12	78.57	1256.31	-256.89	85.44	647.33
7.05	-111.71	112.09	42.05	-159.47	111.85	40.94	-350.44	175.97	36.6	-351.23	175.21	91.11	-665.95	-43.79	27.78	-697.83	-33.21	31.82	-876.33	-18.53	86.19	-862.79	-26.7	142.9	-437.88	51.71	1389.46	0	0	0	-267.11	28.77	1691.92	-259.5	138.03	1682.23	-428.2	54.42	1777.88	-408.97	171.99	1764.21	656.9	-267.36	78.55	1256.31	-257.19	85.34	647.53
7.06	-111.46	112.26	41.84	-156.3	111.28	41.48	-350.42	175.87	36.56	-351.24	175.11	91.03	-666.5	-43.68	27.85	-697.11	-33.04	32.25	-873.06	-19.41	91.75	-857.86	-28.59	148.03	-431.18	51.79	1390.18	0	0	0	-259.09	31.46	1693.46	-250.09	140.54	1683.47	-419.9	57.16	1778.84	-401.07	174.34	1765.34	656.87	-267.4	78.52	1256.29	-257.31	85.3	647.25
7.07	-112.73	112.71	41.34	-158.61	111.3	40.46	-350.43	175.96	36.53	-351.19	175.14	90.97	-665.47	-44.21	28.08	-698.12	-32.9	32.2	-868.62	-22.26	98.5	-851.09	-32.69	154.27	-426	52.97	1391.6	0	0	0	-250.63	34.06	1694.89	-243.3	143.14	1684.86	-411.5	59.84	1779.82	-393.23	176.91	1766.44	656.62	-267.12	78.53	1256.82	-257.3	85.52	646.97
7.08	-112.55	112.4	41.16	-157.33	111.6	40.98	-350.41	175.92	36.48	-351.03	175.7	91.03	-664.38	-44.37	28.36	-698.2	-33.4	32.32	-864.61	-23.62	104.45	-845.17	-35.08	159.58	-396.96	55.82	1394.89	0	0	0	-242.78	36.36	1696.35	-233.92	145.62	1686	-402.99	62.44	1780.84	-385.38	179.53	1767.39	656.57	-267.25	78.5	1255.76	-257.19	85.2	646.6
7.09	-110.98	111.8	41.39	-158.77	112.12	40.31	-350.58	175.7	36.3	-351.09	175.72	90.86	-663.45	-44.19	28.3	-695.83	-33.36	33.03	-859.74	-25.98	110.92	-838.72	-37.36	164.83	-384.7	55.67	1396.08	0	0	0	-234.83	38.76	1697.78	-226.51	147.94	1687.27	-393.77	65.8	1782.23	-377.72	181.5	1768.44	656.58	-267.3	78.56	1255.78	-257.66	85.12	646.65
7.1	-111.38	111.66	41.33	-159.55	111.78	39.82	-350.57	175.94	36.31	-351.13	175.74	90.73	-661.56	-43.91	28.68	-694.86	-34.02	33.14	-853.93	-28.87	118.15	-831.13	-40.51	170.78	-377.21	55.85	1396.79	0	0	0	-226.91	41.03	1699.15	-219.11	150.11	1688.56	-386.12	67.95	1783.35	-369.92	184.17	1769.25	656.99	-267.26	78.57	1255.99	-257.55	85.11	647.38
7.11	-112.56	111.79	41.04	-157.97	111.81	40.17	-350.32	176.47	36.46	-351.09	176.09	90.67	-663.44	-44.61	27.55	-693.49	-34.28	33.26	-847.81	-31.89	125.9	-823.12	-43.43	176.73	-368.12	56.12	1397.31	0	0	0	-219.58	43.26	1700.45	-210.85	152.25	1689.62	-378.56	70.38	1784.28	-362.14	186.81	1770.01	656.59	-267.28	78.44	1256.06	-257.44	85.31	646.91
7.12	-110.69	111.28	41.42	-156.91	112.38	40.47	-350.48	176.21	36.19	-351.15	176.25	90.51	-665.44	-46.41	26.44	-689.56	-35.72	34.46	-841.53	-34.5	134.1	-814.49	-47.03	183.58	-361.91	57.16	1398	0	0	0	-211.63	45.15	1701.54	-203.88	154.23	1690.55	-371.12	72.58	1785.14	-354.55	188.87	1770.7	657.37	-267.24	78.75	1256.39	-257.47	85.38	645.72
7.13	-112.14	112.05	41.22	-158.55	111.68	39.93	-350.4	176.67	36.36	-351.04	176.87	90.67	-660.81	-46.25	27.71	-687.4	-36.63	35.68	-834.13	-37.55	143	-805.58	-49.56	190.59	-356.13	58.28	1398.7	0	0	0	-204.13	46.96	1702.61	-196.74	156.18	1691.46	-364.03	75.57	1786.13	-347.14	190.88	1771.35	656.89	-267.33	78.59	1256.28	-257.16	85.42	646.07
7.14	-109.71	111.53	41.9	-137.63	112.09	46.85	-350.5	176.71	36.24	-351.28	176.55	90.31	-658.58	-47.14	27.84	-684.08	-37.86	37.48	-827.1	-39.4	151.87	-796.37	-51.8	197.89	-348.79	57.64	1399.01	0	0	0	-196.35	48.84	1703.54	-189.35	157.9	1692.41	-356.39	76.89	1786.78	-339.66	192.93	1771.83	656.66	-266.97	78.52	1256.66	-257.2	85.55	647.03
7.15	-111.88	111.44	41.11	-147.23	111.75	43.68	-350.58	176.79	36.16	-351.2	177.09	90.46	-655.47	-48.3	28.26	-679.64	-38.67	39.84	-819.66	-40.99	160.87	-786.46	-53.68	205.2	-341.08	57.87	1399.38	0	0	0	-189.32	50.45	1704.45	-182.94	159.46	1693.06	-348.81	78.42	1787.27	-332.28	194.81	1772.25	656.07	-267.43	78.34	1256.45	-257.27	85.34	647.25
7.16	-112.57	112.08	41.38	-146.11	111.74	43.75	-350.55	176.96	36.13	-351.2	177.12	90.22	-653.19	-50.57	29.15	-677.02	-40.62	42.49	-811.98	-41.46	169.34	-776.44	-55.06	212.42	-332.54	58.62	1399.53	0	0	0	-181.65	52.17	1705.2	-176.33	160.74	1693.6	-341.52	80.2	1787.74	-325.01	196.34	1772.55	656.46	-267.24	78.41	1256.48	-257.36	85.14	647.49
7.17	-111.79	112.25	41.49	-155.65	111.98	40.65	-350.55	176.91	36.11	-351.21	177.26	90.19	-643.66	-52.7	31.97	-670.17	-42.55	46.36	-803.71	-42.18	177.71	-766.36	-56.86	220.12	-327.61	60.44	1400.02	0	0	0	-174.32	53.57	1705.82	-167	162.5	1693.93	-334.34	81.61	1788.15	-317.74	198.1	1772.72	656.96	-267.11	78.6	1257.06	-257.14	85.62	646.64
7.18	-111.81	112.55	41.61	-158.83	112.3	40.03	-350.57	176.85	36.05	-351.03	178.01	90.42	-635.72	-56.63	34.46	-663.24	-45.81	50.45	-794.33	-43.13	185.24	-757.04	-56.51	226.64	-340.93	69.57	1400.08	0	0	0	-166.56	54.98	1706.28	-159.08	163.81	1694.23	-326.88	83.22	1788.48	-310.6	199.47	1772.87	656.83	-267.37	78.41	1255.93	-257.16	85.29	646.58
7.19	-92.3	112.26	48.24	-160.18	112.2	39.56	-350.6	177.03	36.04	-351.2	177.72	90.22	-629.13	-60.11	38.16	-653.2	-49.14	55.73	-784.06	-43.52	191.53	-746.76	-56.68	232.82	-335.42	71.71	1400.3	0	0	0	-159.25	56.2	1706.71	-152.15	164.92	1694.55	-319.39	83.81	1788.43	-303.47	200.97	1772.88	656.18	-267.31	78.26	1256.49	-257.56	85.23	646.67
7.2	-93.5	112.86	48.23	-158.17	113.13	40.22	-350.64	177.01	35.99	-351.17	177.86	90.25	-617.47	-64.35	43.5	-643.27	-52.99	60.37	-772.83	-43.99	196.83	-736	-56.87	237.98	-332.28	72.69	1400.32	0	0	0	-152.46	57.12	1706.97	-144.59	166.38	1694.64	-312.34	85.82	1788.69	-296.32	202.25	1772.86	657.23	-267.1	78.73	1256.21	-257.53	85.18	647.41
7.21	-111.99	112.52	41.79	-158.42	112.36	39.96	-350.57	177.13	36.03	-351.23	177.68	90.1	-602.69	-68.87	47.96	-630.14	-56.95	64.98	-760.87	-44.79	201	-724.38	-56.81	242.27	-326.33	74.35	1400.79	0	0	0	-145.04	58.16	1707.11	-137.17	167.3	1694.73	-304.98	86.68	1788.74	-289.16	203.37	1772.82	656.77	-266.92	78.61	1256	-257.62	85.03	647.42
7.22	-109.74	111.75	42.42	-158.5	111.9	40.16	-350.74	176.83	35.88	-351.24	177.85	90.15	-591.97	-73.68	50.65	-616.43	-61.05	68.55	-748.11	-45.27	204.11	-711.54	-57.54	245.99	-318.24	74.77	1400.55	0	0	0	-137.41	59.09	1707.18	-130.05	168.16	1694.61	-297.8	87.41	1788.9	-282.04	204.24	1772.82	656.9	-267.04	78.7	1256.52	-257.2	85.22	647.36
7.23	-111.81	112.17	41.91	-157.41	112.59	40.66	-350.85	176.51	35.72	-351.25	177.81	90.07	-577.62	-78.05	53.38	-602.17	-65.55	71.46	-734.56	-46.59	206.5	-698.36	-57.48	248.13	-317.59	75.78	1401.14	0	0	0	-131.07	59.95	1707.27	-123.61	169.17	1694.52	-290.52	87.93	1788.91	-274.86	204.99	1772.87	657.27	-267.32	78.68	1256.66	-257.37	85.41	647.44
7.24	-111.08	112.62	42.28	-158.06	112.73	40.45	-350.68	177.33	36.06	-351.37	177.93	90.07	-563.54	-82.6	55.35	-586.7	-69.7	73.53	-720.43	-47.62	207.7	-684.06	-58.37	249.5	-308.99	76.7	1401.47	0	0	0	-123.36	60.72	1707.18	-116.98	169.62	1694.42	-283.31	88.66	1789.07	-267.71	205.85	1772.91	656.97	-267.45	78.5	1255.59	-257.34	85.19	646.87
7.25	-111.97	112.85	41.92	-159.33	112.97	40.01	-350.55	177.39	36.12	-351.32	178.04	90.16	-547.4	-87.22	57.04	-571.89	-73.86	74.46	-705.49	-48.71	207.7	-669.28	-60.07	250.16	-301.04	77.49	1401.72	0	0	0	-116.97	61.44	1707.03	-109.07	170.54	1694.02	-276.23	89.52	1789.26	-260.6	206.34	1773	657.16	-267.31	78.48	1255.84	-257.37	85.19	646.96
7.26	-112.15	112.7	42.2	-159.04	113.08	40.44	-350.76	176.86	35.85	-351.4	177.77	90	-531.18	-93.12	57.88	-555.29	-78.53	74.97	-690.01	-50.14	206.68	-654.89	-59.85	248.87	-295.72	78.71	1401.95	0	0	0	-109.84	62.01	1706.77	-102.24	171.32	1693.8	-269.29	90.49	1789.43	-253.55	206.89	1773.14	657.12	-267.51	78.63	1256.19	-257.1	85.25	647.54
7.27	-111.59	113.22	42.61	-158.47	112.73	40.3	-350.61	177.23	36.06	-351.2	178.49	90.24	-513	-98.02	58.72	-539.36	-82.67	74.55	-674.44	-51.34	204.46	-639.33	-61.5	247.34	-288.75	80.09	1402.48	0	0	0	-103.13	62.54	1706.42	-97.49	171.83	1693.69	-262.12	90.63	1789.52	-246.6	207.51	1773.32	656.81	-267.29	78.75	1256.54	-257.2	85.42	647.59
7.28	-112.23	113.22	42.61	-160.35	112.37	39.71	-350.88	176.55	35.8	-351.28	178.18	90.17	-499.84	-102.7	56.9	-520.33	-86.72	74.04	-658.07	-52.45	201.32	-623.64	-62.45	244.51	-285.62	80.9	1402.93	0	0	0	-96.96	62.96	1706.08	-90.12	172.59	1693.2	-255.13	90.57	1789.64	-239.7	207.97	1773.53	656.57	-267.39	78.49	1256.09	-257.37	85.19	647.47
7.29	-112.43	113.43	42.51	-158.42	112.16	40.59	-350.56	177.63	36.26	-351.41	177.92	90.11	-482.04	-106.71	55.29	-500.11	-90.38	72.99	-640.78	-54.68	197.56	-607.24	-64.02	241.04	-276.23	82.41	1402.97	0	0	0	-89.94	63.35	1705.62	-83.27	172.87	1692.99	-248.48	91.51	1789.83	-232.82	208.58	1773.72	656.95	-267.26	78.66	1255.72	-257.49	84.96	647.01
7.3	-112.52	113.34	42.25	-159.57	112.82	40.52	-350.7	177.02	36.03	-351.4	177.76	90.11	-456.63	-110.46	55.46	-481.97	-94.2	70.86	-623.23	-55.99	192.42	-589.96	-66.33	237.02	-274.58	83.23	1403.5	0	0	0	-83.97	63.69	1705.24	-77.53	173.39	1692.7	-241.71	91.42	1789.84	-226.06	208.81	1773.99	656.38	-267.19	78.5	1256.17	-257.43	85.27	647.08
7.31	-91.59	112.8	49.09	-158.65	113.08	40.63	-350.66	177.06	36.09	-351.31	177.9	90.23	-436.97	-114.89	54.09	-461.37	-98.21	69.02	-604.97	-58.36	186.75	-572.43	-68.37	232.16	-267.05	84.6	1403.69	0	0	0	-76.59	64.01	1704.67	-71.71	173.68	1692.58	-234.99	91.82	1789.93	-219.37	209.08	1774.23	656.52	-267.04	78.35	1256.17	-257.29	85.24	646.58
7.32	-88.86	113.08	50.02	-157.07	113.21	41.08	-350.69	176.79	36.04	-351.3	177.62	90.2	-412.28	-118.64	53.6	-438.73	-101.66	67.38	-585.96	-60.92	180.4	-554.23	-70.51	226.73	-262.58	85.41	1403.98	0	0	0	-70.4	64.37	1704.11	-63.3	174.15	1692.01	-228.18	91.34	1789.81	-212.78	209.2	1774.46	657.14	-267.39	78.49	1256.4	-257.18	85.48	646.78
7.33	-88.7	112.77	50.22	-157.63	112.56	40.92	-350.68	176.86	36.16	-351.23	177.79	90.33	-391.07	-122.67	52.21	-414.94	-105.53	65.89	-566.11	-63.39	173.19	-536.07	-72.35	220.44	-255.05	86.51	1403.88	0	0	0	-64.48	64.54	1703.73	-58.33	174.58	1691.98	-221.7	91.68	1789.74	-206.22	209.51	1774.61	656.48	-267.25	78.48	1256.66	-257.54	85.46	647.67
7.34	-90.43	113.02	49.51	-158.84	112.86	40.6	-350.69	176.59	36.02	-351.15	177.87	90.45	-363.56	-126.37	52.03	-388.78	-109.24	64.8	-545.64	-66.28	165.48	-517.46	-73.71	213.54	-248.98	87.3	1403.88	0	0	0	-58.19	64.95	1703.3	-51.39	174.76	1691.81	-214.95	91.57	1789.61	-199.72	209.54	1774.71	655.93	-267.59	78.18	1255.96	-257.26	85.17	646.33
7.35	-88.67	112.75	50.06	-157.89	112.98	41	-350.74	176.29	35.99	-351.03	177.84	90.51	-336.22	-129.64	52.12	-365.03	-112.79	63	-524.84	-68.12	156.89	-498.35	-75.4	206.23	-243.19	87.69	1403.79	0	0	0	-51.4	65.07	1702.88	-45.68	174.77	1691.64	-208.14	91.14	1789.42	-193.41	209.14	1774.83	656.62	-267.42	78.35	1256.28	-257.31	85.34	646.34
7.36	-112.45	113.32	42.22	-157.44	112.93	41.01	-350.71	176.61	36.25	-351.26	177.26	90.37	-312.62	-132.63	50.59	-339.04	-116.08	61.48	-503.55	-70.25	148.15	-478.51	-77.76	198.84	-234.91	88.1	1403.62	0	0	0	-44.97	65.36	1702.56	-40.14	175.2	1691.4	-201.73	91.24	1789.3	-187.05	209.28	1774.78	656.31	-267.47	78.38	1256.5	-257.32	85.46	647.17
7.37	-112.36	114.31	42.52	-157.96	113.14	41.09	-350.75	176.21	36.17	-351.33	176.84	90.33	-288.34	-136	49.79	-312.42	-119.23	60.23	-481.3	-73.04	139.57	-458	-80.12	191.18	-232.67	88.04	1403.35	0	0	0	-38.57	65.3	1702.14	-32.67	175.38	1691.1	-195.03	90.77	1789.07	-180.8	208.96	1774.76	656.68	-267.29	78.55	1255.83	-257.35	85.18	646.91
7.38	-112.23	114.64	42.87	-159.46	112.96	40.85	-350.59	176.18	36.22	-351.32	176.89	90.46	-259.17	-139.12	50.25	-289.1	-122.23	57.92	-458.66	-75.68	131	-437.17	-82.31	183.54	-221.32	88.53	1402.92	0	0	0	-32	65.45	1701.74	-27.16	175.52	1691	-188.46	90.57	1788.86	-174.51	208.81	1774.72	656.23	-266.99	78.14	1255.83	-257.1	85.43	647.46
7.39	-112.39	114.56	42.59	-157.76	113.08	41.38	-350.4	176.45	36.44	-351.49	176.26	90.3	-232.41	-142.76	50.34	-262.58	-125.28	56.73	-434.87	-79.61	123.1	-415.46	-84.86	175.93	-217.84	88.83	1402.67	0	0	0	-25.7	65.48	1701.3	-20.56	175.77	1690.59	-181.83	89.86	1788.61	-168.23	208.68	1774.58	656.85	-267.25	78.45	1256.42	-257.25	85.4	646.66
7.4	-107.96	113.71	43.93	-159.74	113.53	40.7	-350.49	176.38	36.59	-351.41	176.35	90.44	-208.17	-146.12	50	-235.74	-128.18	55.84	-411.26	-82.25	114.79	-394.09	-86.54	167.96	-211.34	88.87	1402.46	0	0	0	-19.32	65.31	1700.81	-13.73	175.75	1690.24	-175.48	90.02	1788.44	-161.96	208.41	1774.4	656.6	-267.3	78.41	1256.92	-257.45	85.39	646.28
7.41	-112.79	114.83	42.76	-160.62	113.64	41	-350.49	176.06	36.55	-351.52	176.31	90.52	-179.49	-148.66	50.92	-210.3	-130.77	55.03	-386.94	-85.79	107.12	-372.17	-88.69	160.56	-204.96	88.59	1402.16	0	0	0	-13.23	65.18	1700.38	-7.81	175.86	1689.77	-168.73	89.44	1788.1	-155.7	208	1774.2	656.91	-267.01	78.59	1255.72	-257.6	85.03	647.01
7.42	-113	115.36	43.27	-159.44	113.9	41.53	-350.42	176.11	36.62	-351.56	176.12	90.56	-154.69	-151.35	51.01	-184.99	-133.33	54.48	-362.86	-88.12	99.14	-350.15	-90.34	153.18	-203.48	88.14	1402.03	0	0	0	-6.24	65.08	1699.82	-1.61	175.89	1689.46	-162.1	88.72	1787.79	-149.35	207.59	1773.97	656.64	-267.39	78.48	1256.42	-257.7	85.12	647.24
7.43	-113.32	115.6	43.44	-158.78	114.16	41.73	-350.33	175.92	36.77	-351.52	176.07	90.73	-126.48	-153.52	52.9	-158.64	-135.7	54.61	-338.53	-89.84	91.41	-327.95	-91.89	146.2	-197.8	87.54	1401.48	0	0	0	-0.14	64.73	1699.34	5.62	175.72	1688.84	-155.64	88.43	1787.55	-142.93	207.15	1773.67	656.89	-267.27	78.68	1256.5	-257.53	85.32	646.43
7.44	-113.48	115.85	43.73	-158.85	114.54	41.97	-350.32	175.83	36.8	-351.49	175.99	90.91	-101.12	-155.53	54.21	-131.43	-137.52	55.31	-314.08	-92.18	84.51	-304.92	-95.16	140.22	-189.5	87.22	1400.92	0	0	0	6.81	64.47	1698.73	11.47	175.24	1688.42	-148.88	87.16	1787.09	-136.47	206.64	1773.4	656.79	-267.11	78.43	1256.39	-257.59	85.27	646.4
7.45	-113.49	116.32	43.83	-158.48	114.58	42.02	-350.31	175.63	36.88	-351.32	176.19	91.19	-74.71	-157.1	55.69	-105.56	-139.29	55.96	-289.48	-93.72	77.69	-281.59	-97.99	134.54	-184.58	86.98	1400.9	0	0	0	13.14	64.22	1698.08	17.7	174.85	1688.05	-142.35	86.66	1786.75	-130.12	205.85	1773.17	657.16	-267.2	78.57	1256.43	-257.88	85.15	646.93
7.46	-113.41	116.74	43.64	-159.15	115	41.87	-350.29	175.18	36.97	-351.2	175.89	91.42	-50.33	-157.91	57.35	-79.05	-140.58	57.11	-264.1	-96.33	71.95	-258.72	-99.98	128.88	-175.08	86.58	1400.47	0	0	0	19.06	63.76	1697.54	23.14	174.79	1687.51	-135.68	85.93	1786.38	-123.69	205.13	1772.87	657.05	-267.07	78.58	1256.57	-257.41	85.49	647.15
7.47	-107.78	115.57	45.69	-162.24	116.4	40.92	-350.1	174.89	37.09	-351.07	175.45	91.52	-22.62	-158.73	60.15	-53.09	-141.73	58.32	-239.22	-98.44	66.35	-235.6	-102.15	123.83	-171.93	85.61	1400.27	0	0	0	26.07	63.35	1696.88	29.52	174.46	1686.96	-129.05	85.05	1786	-117.32	204.28	1772.58	656.93	-267.27	78.5	1256.37	-257.3	85.45	646.91
7.48	-107.1	116.15	45.43	-160.8	116.71	41.33	-349.9	175.09	37.5	-351.03	174.69	91.62	4.13	-159.36	62.17	-26.72	-142.48	59.93	-214.11	-100.21	61.19	-212.44	-104.35	119.14	-166.36	84.92	1400.03	0	0	0	32.26	62.59	1696.24	36.07	174.11	1686.47	-122.33	83.88	1785.52	-111.03	203.39	1772.28	657.92	-267.23	78.72	1256.02	-257.31	85.24	647.59
7.49	-110.97	122.78	45.98	-156.12	116.54	42.2	-349.77	174.75	37.64	-350.71	174.46	91.99	27.61	-159.21	64.31	-1.15	-142.95	61.92	-189.16	-101.62	56.44	-189.29	-106.09	114.84	-160.69	83.93	1399.75	0	0	0	39.23	62.02	1695.54	41.73	173.54	1685.97	-115.82	82.88	1785.13	-104.67	202.44	1771.95	656.67	-267.41	78.41	1256.33	-256.83	85.37	646.69
7.5	-102.93	119.25	47.93	-158.44	115.93	40.87	-349.59	174.18	37.85	-350.43	173.89	92.25	54.2	-159.64	67.81	25.54	-143.3	64.63	-163.97	-103.6	52.76	-166.53	-107.08	110.77	-155.82	83.53	1399.35	0	0	0	45.48	61.37	1694.88	48.3	172.8	1685.48	-109.26	81.44	1784.71	-98.42	201.13	1771.61	656.93	-267.04	78.48	1256.12	-257.26	85.24	647.6
7.51	-103.44	118.77	46.53	-158.12	116.44	41.05	-349.5	173.78	38.06	-350.09	173.45	92.68	79.56	-158.69	71.25	48.75	-143.23	66.44	-138.83	-105.27	49.52	-143.43	-108.07	107.31	-150.4	82.26	1398.9	0	0	0	52.67	60.72	1694.21	54.5	172	1684.92	-102.68	80.19	1784.15	-92.18	199.89	1771.25	657.81	-267.38	78.68	1256.97	-257.58	85.28	647.92
7.52	-103.47	118.54	45.62	-159.68	116.34	39.95	-349.41	172.79	38.15	-349.68	173.1	93.21	100.47	-157.82	74.17	73.23	-142.93	69.3	-114.42	-106.1	46.65	-120.41	-109.69	104.69	-145.89	81.19	1398.55	0	0	0	58.82	60.03	1693.56	61.43	171.57	1684.32	-96.12	78.99	1783.57	-86.06	198.11	1770.82	657.81	-267.58	78.74	1256.56	-257.4	85.22	647.15
7.53	-104.1	117.47	44.12	-157.8	115.94	40.69	-349.09	172.8	38.53	-349.29	173.09	93.91	125.62	-157.24	78.39	97.75	-142.6	73.11	-90.12	-108.26	45.08	-97.92	-110.95	102.59	-136.15	80.16	1398.12	0	0	0	65.3	59.01	1692.89	68.59	170.57	1683.76	-89.58	77.13	1782.97	-80	196.71	1770.31	657.77	-267.28	78.66	1256.19	-257.49	85.03	647.17
7.54	-102.8	117.27	43.62	-157.09	115.95	40.45	-349.02	172.26	38.77	-349.23	172.09	94.14	148.06	-156.35	83.53	121.43	-141.67	77.33	-66.74	-109.1	43.62	-76.27	-112.11	101.06	-131.5	78.78	1397.58	0	0	0	71.34	58.15	1692.28	73.77	170.06	1683.23	-82.93	75.39	1782.29	-73.92	195.34	1769.7	657.5	-266.89	78.67	1256.02	-257.47	85.14	647.01
7.55	-106.6	115.96	41.54	-160	115.6	39.14	-348.65	172.26	39.22	-349.06	171.73	94.62	170.6	-155.47	89.72	144.73	-140.55	83.19	-44.49	-110.15	42.72	-55.86	-112.62	99.75	-122.79	77.15	1396.82	0	0	0	78.6	57.28	1691.55	79.2	168.98	1682.56	-76.5	73.83	1781.65	-67.88	193.64	1769.13	657.26	-266.8	78.63	1256	-257.75	85.07	648.16
7.56	-105.56	116.1	41.68	-157.24	115.83	40.2	-348.66	171.3	39.3	-348.76	171.39	95.13	191.11	-153.65	97.38	164.78	-140.57	88.92	-22.69	-110.88	42.41	-36.29	-113.78	99.28	-116.77	76.13	1396.48	0	0	0	84.82	55.95	1690.82	85.33	167.73	1681.97	-70.06	71.97	1780.95	-62.09	191.58	1768.53	657.03	-266.95	78.55	1256.05	-257.44	85.24	647.43
7.57	-103.23	116.02	42.16	-157.45	115.48	39.75	-348.39	171.32	39.73	-348.34	171.56	95.84	212.05	-152.03	105.74	183.99	-139.67	95.99	-1.83	-112.01	42.66	-17.68	-114.45	99.02	-112.5	74.75	1395.87	0	0	0	90.72	54.88	1690.14	91.39	166.71	1681.38	-63.66	70.09	1780.22	-56.41	189.67	1767.9	656.99	-266.93	78.67	1255.99	-257.5	85.19	647.14
7.58	-108.35	115.34	40.4	-156.24	116.12	39.81	-348.17	171.17	40.17	-348.21	171.19	96.33	228.24	-149.04	112.8	201.82	-138.03	102.9	17.78	-113	43.24	0.07	-115.79	99.38	-106.08	72.91	1395.36	0	0	0	96.96	53.64	1689.37	97.52	165.51	1680.64	-57.08	67.55	1779.52	-50.8	187.62	1767.34	656.82	-267.19	78.53	1256.19	-257.42	85.22	647.3
7.59	-106.82	114.82	40.44	-155.39	115.68	39.76	-348.03	170.72	40.46	-347.9	171.22	96.95	243.56	-146.82	119.76	218.16	-135.63	108.98	35.78	-112.5	43.3	16.35	-116.11	99.42	-102.49	71.18	1394.72	0	0	0	103.71	52.39	1688.57	103.42	164.24	1679.91	-50.88	65.37	1778.88	-45.4	185.19	1766.81	657.51	-266.85	78.79	1256.01	-257.42	85.2	646.92
7.6	-107.67	114.98	40.24	-156.03	116.76	39.3	-347.57	171.21	41.18	-347.43	171.59	97.73	259.95	-143.92	126.14	233.08	-133.22	114.36	52.31	-112.07	43.51	31.16	-116.11	99.35	-95.43	69.56	1394.43	0	0	0	109.45	50.8	1687.77	108.08	162.96	1679.35	-44.61	62.77	1778.23	-39.96	182.98	1766.26	656.83	-266.91	78.43	1256.17	-257.57	85.22	647.06
7.61	-109.52	115.08	39.63	-156.7	115.95	39.02	-347.47	170.81	41.48	-347.22	171.56	98.36	271.85	-141.7	131.14	246.32	-130.88	118.8	67.19	-111.67	43.61	44.21	-116.03	99.19	-85.95	67.58	1393.92	0	0	0	115.4	49.29	1686.98	113.34	161.53	1678.71	-38.41	60.25	1777.63	-34.72	180.39	1765.82	656.48	-266.96	78.6	1256.1	-257.62	85.28	647.92
7.62	-106.56	115.47	40.51	-155.92	116.63	39.28	-347.28	170.22	41.72	-346.65	172.19	99.26	287.07	-138.07	136.56	257.59	-128.25	122.06	79.86	-110.97	43.16	55.54	-115.28	98.45	-80.86	65.46	1393.72	0	0	0	120.8	47.75	1686.3	119.5	159.96	1677.98	-32.43	57.47	1776.97	-29.57	177.62	1765.41	657.62	-266.97	78.91	1256.12	-257.68	85.17	647.52
7.63	-108.34	115.07	39.99	-156.55	117.1	38.84	-346.91	170.63	42.46	-346.2	172.27	100.03	298.42	-135.69	139.5	266.86	-126.02	123.94	90.09	-109.75	42.14	65.04	-115.26	97.64	-71.97	63.37	1393.01	0	0	0	127.32	45.88	1685.49	124.31	158.41	1677.57	-26.49	54.44	1776.4	-24.44	174.8	1765.02	656.36	-267.23	78.41	1256.13	-257.6	85.1	648.25
7.64	-108.89	115.28	39.76	-156.06	116.54	38.78	-346.67	170.56	43.05	-345.82	172.28	100.76	301.36	-133.51	138.27	274.27	-123.63	123.85	98.31	-109.28	40.86	72.69	-114.49	96.13	-67.36	61.27	1392.81	0	0	0	133.14	44.03	1684.82	128.98	156.59	1677.25	-20.58	51.08	1775.87	-19.53	171.61	1764.74	657.29	-267.18	78.59	1256.55	-257.19	85.24	647.57
7.65	-109.38	115.42	39.49	-155.79	116.9	38.73	-346.26	170.91	43.95	-345.11	172.86	101.79	308.4	-131.54	136.28	280.06	-121.79	121.9	103.53	-108.55	39.52	78.23	-113.8	94.62	-63.92	59.14	1392.7	0	0	0	138.22	42.18	1684.3	134.09	155.02	1676.83	-14.89	48.04	1775.36	-14.67	168.53	1764.42	657.33	-267.3	78.6	1256.76	-257.25	85.29	646.34
7.66	-108.13	115.46	39.92	-155.89	117.33	38.44	-346	170.43	44.39	-344.61	173.09	102.7	313.47	-128.72	131.49	284.34	-119.74	117.46	106.3	-108.34	38.4	82.13	-113.39	93.49	-56.05	56.33	1392.42	0	0	0	143.97	40.37	1683.9	138.73	152.9	1676.77	-9.27	44.27	1774.77	-9.93	164.71	1764.22	656.69	-266.83	78.39	1256.25	-257.53	85.22	647.04
7.67	-109.09	115.62	39.52	-156.16	117.49	38.39	-345.78	170.08	45.08	-344.08	172.79	103.48	316.14	-127.56	124.3	287.69	-118.28	111.39	107.47	-106.85	36.42	84.46	-111.68	91.36	-52.14	53.55	1392.06	0	0	0	149.17	38.15	1683.5	143.11	150.81	1676.76	-3.89	40.84	1774.22	-5.35	161.26	1763.99	657.16	-267.07	78.62	1256.5	-257.36	85.47	647.23
7.68	-110.19	115.3	38.95	-156.03	116.89	38.28	-345.37	170.08	45.9	-343.44	172.45	104.28	318.8	-126.13	117.68	290.38	-116.5	104.97	108.96	-105.96	35.53	86.67	-111.33	90.15	-44.51	50.57	1391.66	0	0	0	154.52	35.75	1683.23	149.29	148.71	1676.68	1.46	36.89	1773.65	-0.91	157.47	1763.78	658.45	-267.04	78.9	1256.62	-257.46	85.33	646.48
7.69	-109.1	115.33	39.35	-155.93	117.91	37.8	-345	169.96	47.01	-342.46	173.03	105.65	324.37	-125.95	110.46	294.55	-116.54	98.87	111.1	-105.19	35.65	90.18	-110.33	89.72	-38.65	47.41	1391.38	0	0	0	159.22	33.2	1683.16	152.67	146.59	1676.86	6.69	32.97	1773.14	3.43	153.41	1763.61	657.29	-267.2	78.62	1256.07	-257.52	85.09	646.91
7.7	-108.91	115.57	39.36	-155.47	117.83	37.98	-344.28	170.34	48.49	-341.47	173.02	107.05	329.42	-127.43	100.56	299.91	-117.42	91.11	113.27	-105.04	36.11	94.83	-109.83	90.01	-32.55	44.19	1390.81	0	0	0	164.28	30.64	1683.25	157.47	144.13	1677.21	11.98	28.89	1772.78	7.77	149.16	1763.63	657.27	-266.87	78.71	1256.46	-257.73	85.19	648.05
7.71	-108.65	115.59	39.22	-153.45	117.59	38.3	-343.78	170.21	50.08	-340.26	172.97	108.65	332.47	-127.25	89.07	302.78	-115.82	81.73	114.79	-104.64	36.06	98.94	-109.91	90.24	-24.83	40.74	1390.77	0	0	0	170.45	28.02	1683.41	161.9	141.22	1677.68	17.38	24.74	1772.72	12.36	145.34	1763.86	657.06	-267.2	78.54	1256.4	-257.48	85.36	648.09
7.72	-107.88	115.52	39.21	-157.68	117.18	37	-343.11	169.52	51.75	-338.85	172.92	110.69	336.05	-127.07	78.57	307.08	-115.56	73.19	115.95	-104.89	35.94	102.68	-110.1	90.26	-18.14	37.06	1390.88	0	0	0	175.69	25.08	1683.81	167.46	138.51	1678.19	22.73	20.68	1772.99	16.96	141.06	1764.46	657.45	-267.21	78.5	1255.9	-257.48	85.26	647.39
7.73	-108.89	115.16	38.6	-156.44	117.35	37.14	-342.26	169.27	54.05	-337.44	172.35	112.8	344.2	-124.34	70.34	312.17	-112.96	66.17	117.05	-105.02	36.3	106.44	-110.83	90.92	-14.27	33.56	1391.3	0	0	0	181.17	22.22	1684.34	171.59	135.54	1679.04	28.1	16.5	1773.44	21.64	136.82	1765.22	657.17	-267.32	78.59	1256.07	-257.1	85.11	646.48
7.74	-108.52	115.25	38.33	-155.02	117.55	37.32	-341.4	168.73	56.44	-335.53	172.57	115.55	347.02	-121.44	63.18	313.83	-110.48	60.39	118.22	-104.55	37.13	109.33	-109.91	91.3	-6.51	30.4	1392.12	0	0	0	186.06	19.09	1685	176.37	132.34	1680.02	33.57	12.02	1774.02	26.35	132.2	1766.22	657.28	-266.83	78.83	1256.36	-257.41	84.96	647.02
7.75	-109.21	115.38	37.97	-152.95	117.43	37.54	-340.06	168.95	59.45	-333.38	173.01	118.58	349.54	-119.97	59.17	316.17	-108.58	56.94	118.79	-104.12	37.75	110.72	-108.58	91.42	-3.47	27.02	1393.05	0	0	0	190.98	15.65	1685.76	181.25	128.8	1681.19	39.07	7.57	1774.89	31.3	127.92	1767.46	657.73	-266.96	78.8	1256.08	-257.07	85.22	647.05
7.76	-107.26	115.29	38.5	-153.77	117.72	36.9	-338.95	168.79	62.63	-330.77	173.85	122.07	350.36	-119.55	56.87	317.82	-107.76	55.44	119.07	-104	38.05	111.36	-107.94	91.69	7.58	23.8	1394.28	0	0	0	196.65	12.55	1686.82	186.17	125.66	1682.55	44.71	3.13	1776.03	36.31	123.71	1769.04	657.61	-267.18	78.87	1256.05	-257.36	85.2	646.59
7.77	-109.59	115.38	37.5	-153.83	117.16	36.62	-337.17	169.29	66.37	-328	174.23	125.88	351.32	-118.47	56.02	317.22	-107.3	54.21	119.11	-103.75	37.97	111.63	-108.32	92.11	11	20.81	1395.86	0	0	0	201.99	9.16	1687.95	189.59	122.23	1684.13	50.46	-1.52	1777.38	41.45	119.65	1770.8	656.59	-267.07	78.6	1255.92	-257.33	85.24	646.35
7.78	-107.67	115.04	37.85	-154.46	117.05	36.34	-335.36	169.35	70.41	-324.54	175.18	130.17	350.33	-118.45	55.21	316.64	-107.29	53.47	119.08	-103.78	37.79	111.56	-108.28	92.07	16.99	17.66	1397.72	0	0	0	207.61	5.72	1689.16	194.14	118.97	1685.88	56.11	-6.01	1778.88	46.6	115.11	1772.82	657.5	-267.07	78.91	1255.83	-257.17	85.28	647.28
7.79	-109.75	115.29	37.15	-151.7	117.06	36.94	-333.08	169.57	74.85	-320.88	175.83	134.66	350.98	-119.25	54.62	316.08	-107.53	52.84	118.91	-104.22	37.65	111.38	-109.17	92.34	24.91	14.85	1399.87	0	0	0	212.38	2.27	1690.53	201.13	115.56	1687.47	61.63	-10.47	1780.49	51.77	110.55	1774.94	657.37	-266.98	78.86	1255.88	-257.69	85.24	647.4
7.8	-110.27	114.62	36.59	-152.04	116.7	36.74	-330.41	169.73	79.81	-316.63	176.76	139.62	351.92	-118.5	54.75	316.77	-107.43	52.87	118.63	-104.28	37.2	110.84	-109.06	91.96	31.19	11.61	1401.92	0	0	0	217.68	-1.53	1691.89	204.83	111.87	1689.44	67.18	-15.05	1782.09	56.88	106.24	1776.91	656.79	-267.1	78.31	1256.64	-257.13	85.41	647.03
7.81	-109.37	114.92	36.73	-149.96	116.82	36.93	-327.26	170.33	85.28	-311.6	178.42	145.04	349.83	-119.24	54.15	314.95	-107.71	52.4	118.5	-105.05	37.04	110.55	-110.34	92.16	38.27	9.03	1404.01	0	0	0	223.25	-5.16	1693.33	210.39	107.89	1691.31	72.62	-19.39	1783.71	61.81	101.75	1778.95	656.38	-267.21	78.39	1256.21	-257.36	85.17	647.42
7.82	-109.46	114.66	36.33	-150.94	116.41	36.39	-323.66	170.47	90.86	-305.99	179.51	150.44	350.16	-119.23	54.36	316.05	-107.93	52.97	118.25	-105.18	36.62	110.07	-110.81	92.05	44.03	6.23	1405.93	0	0	0	228.23	-8.94	1694.78	214.93	104.28	1693.08	77.83	-23.77	1785.3	66.78	97.12	1780.96	656.94	-267.12	78.59	1255.86	-257.6	85.13	647.52
7.83	-110.14	114.59	36.07	-151.16	115.64	36.32	-319.32	171.34	97.25	-299.85	180.26	155.88	352.53	-118.83	54.84	315.39	-107.87	52.51	118.13	-105.8	36.52	109.7	-111.14	91.75	47.87	3.43	1407.7	0	0	0	233.25	-12.52	1696.33	221.49	100.67	1694.76	82.96	-28.15	1786.78	71.61	92.93	1782.78	656.38	-267.09	78.4	1256.01	-257.25	85.18	647.28
7.84	-109.89	114.34	35.78	-149.18	115.61	36.34	-314.5	171.66	103.7	-292.55	181.65	161.64	350.52	-119.11	54.42	316.52	-108.08	52.99	118.03	-106.06	36.24	109.53	-111.58	91.51	53.9	0.65	1409.23	0	0	0	238.17	-16.21	1697.85	226.33	96.64	1696.65	88.02	-32.62	1788.12	76.3	88.99	1784.44	657.71	-267.2	78.69	1256.27	-257.38	85.08	648.27
7.85	-109.39	114.25	35.41	-148.73	114.95	35.91	-309.18	172.33	110.6	-284.98	182.12	167.18	350.92	-119.36	54.41	315.92	-108.17	52.69	117.77	-105.79	35.72	109.37	-111.84	91.1	60.82	-2.33	1410.55	0	0	0	243.18	-19.97	1699.33	229.24	92.61	1698.37	92.88	-36.68	1789.46	80.96	84.82	1785.93	657.21	-266.76	78.68	1256.43	-257.21	85.25	647.41
7.86	-108.4	114.08	35.19	-146.86	114.98	36.16	-303.39	173.85	118.23	-276.73	183.33	173.19	350.97	-119.76	53.88	315.42	-108.33	52.43	117.78	-106.5	35.69	109.2	-112.58	91.01	67.66	-5.58	1411.59	0	0	0	248.06	-23.69	1700.75	234.07	89.15	1699.88	97.63	-40.43	1790.69	85.6	80.97	1787.16	657.8	-266.93	78.76	1256.14	-257.4	85.14	647.28
7.87	-108.3	114.23	34.37	-145.29	114.95	36.49	-297.42	174.87	126.31	-268.23	184.12	179.64	350.82	-119.9	53.63	315.65	-108.54	52.26	117.69	-106.71	35.52	109.2	-113.14	90.91	74.63	-8.59	1412.49	0	0	0	252.3	-27.46	1702.14	239.49	85.25	1701.25	102.26	-44.34	1791.72	90.2	77.3	1788.2	657.08	-266.93	78.52	1256.25	-257.54	85.16	647.08
7.88	-106.84	114.06	34.08	-141.68	115.07	37.75	-290.84	175.88	135.15	-259.32	184.35	186.64	349.7	-120.05	52.9	315.09	-108.94	51.86	117.57	-106.94	35.37	109.15	-113.25	90.66	79.15	-11.42	1412.83	0	0	0	256.98	-31.3	1703.42	245	81.83	1702.43	106.89	-48.13	1792.56	94.8	73.61	1789.01	657.14	-267.01	78.52	1256.4	-257.52	85.3	647.9
7.89	-104.77	114.02	33.57	-139.57	114.47	38.93	-283.58	176.55	144.43	-249.87	184.1	193.8	350.13	-120.07	53	315.75	-108.8	51.83	117.46	-106.31	34.83	109.03	-113.48	90.58	85.19	-14.69	1413.45	0	0	0	261.79	-34.87	1704.63	249.81	77.67	1703.41	111.52	-51.72	1793.23	99.47	70.26	1789.63	657.12	-267.05	78.61	1257.19	-257.57	85.49	647.61
7.9	-101.03	114.91	33.7	-134.73	115.05	41.41	-275.72	177.34	154.16	-239.9	184.34	201.54	351.06	-120.22	53.05	315.63	-109.09	51.73	117.41	-106.68	34.81	108.79	-113.57	90.41	91.32	-17.82	1413.7	0	0	0	266.76	-38.18	1705.65	254.64	74.44	1704.38	116.16	-55.1	1793.75	104.29	67.05	1790.04	657.37	-267.19	78.75	1256.68	-257.5	85.36	646.92
7.91	-98.95	114.74	33.4	-131.21	116.08	44.16	-267.61	176.67	163.62	-229.81	184.19	209.29	350.06	-120.15	52.86	315.73	-109.08	51.68	117.36	-106.82	34.76	108.72	-113.98	90.42	93.39	-21.1	1413.8	0	0	0	271.94	-41.63	1706.52	259.69	70.94	1705.22	120.86	-58.64	1794.12	109.02	63.53	1790.38	657.1	-266.98	78.49	1256.3	-257.25	85.17	647.3
7.92	-93.66	116.32	34.44	-125.9	117.13	48.04	-259.21	175.65	173.09	-219.99	183.26	216.97	350.3	-120.76	52.97	315.38	-109.46	51.67	117.37	-107.15	34.77	108.63	-114.3	90.31	100.61	-23.87	1414.01	0	0	0	276.37	-45.02	1707.32	266.33	67.54	1705.83	125.65	-61.97	1794.36	113.92	60.09	1790.56	656.54	-267.16	78.41	1256.4	-257.47	85.18	647.28
7.93	-90.35	118.47	34.55	-119.15	117.82	52.69	-250.89	174.22	182.41	-210.09	182.09	224.73	350.07	-120.59	52.93	315.31	-109.7	51.9	117.32	-107.05	34.49	108.35	-114.27	90.01	105.28	-26.83	1413.82	0	0	0	281.38	-48.33	1707.85	271.81	64.48	1706.18	130.49	-65.03	1794.55	118.93	56.77	1790.67	657.38	-267.22	78.52	1256.49	-257.81	85.24	646.83
7.94	-82.37	120.94	35.49	-113.69	118.93	57.32	-242.32	171.76	190.76	-200.26	181.32	232.77	352.44	-120.24	53.57	316	-109.67	52.18	117.25	-107.14	34.35	108.2	-113.89	89.73	109.83	-29.95	1413.66	0	0	0	286.47	-51.39	1708.16	275.95	61.59	1706.44	135.42	-68.04	1794.66	124.08	54.08	1790.65	657.7	-267.03	78.57	1256.48	-257.87	85.07	646.98
7.95	-73.57	122.94	36.53	-104.08	120.18	62.8	-232.68	170.25	198.64	-190.29	179.42	240.05	350.35	-120.33	53.47	315.55	-109.84	51.96	117.14	-106.84	34.06	108	-113.87	89.58	112.22	-33.02	1413.5	0	0	0	291.47	-54.48	1708.21	278.55	58.53	1706.32	140.5	-71.08	1794.72	129.28	50.88	1790.67	657.46	-267.32	78.49	1255.96	-257.55	85.01	647.11
7.96	-64.02	123.72	41.65	-93.21	121.15	68.17	-222.18	167.85	205.2	-179.41	178.24	247	351.23	-120.73	53.58	314.31	-110.11	51.56	117.07	-107.21	34.15	107.93	-114.6	89.93	118.69	-35.73	1413.4	0	0	0	296.03	-57.39	1708.15	284.57	56.03	1706.26	145.66	-74.07	1794.76	134.62	48.57	1790.66	657.5	-267.31	78.53	1256.36	-257.5	84.91	647.12
7.97	-51.47	124.07	48.35	-80.48	121.32	74.61	-210.68	165.49	210.95	-167.96	176.8	253.19	351.02	-121.22	53.16	315.12	-110.12	51.5	117.05	-107.14	34.05	107.93	-114.22	89.74	124.83	-38.46	1413.56	0	0	0	301.76	-60.14	1707.82	291.51	53.06	1706.03	150.99	-77.03	1794.79	140	46.02	1790.71	657.07	-267.25	78.55	1256.35	-257.83	84.92	647.34
7.98	-37.85	124.57	53.92	-66.98	121.47	79.98	-198.21	163.85	216.06	-155.82	175.75	258.86	351.04	-120.63	52.86	315.27	-109.97	51.13	117.09	-107.16	34.21	108	-114.25	89.91	127.91	-40.76	1413.7	0	0	0	307.31	-62.61	1707.34	295.38	50.3	1705.61	156.43	-79.62	1794.87	145.47	43.72	1790.79	657.73	-266.87	78.74	1256.53	-257.35	85.27	647.63
7.99	-22.88	124.94	59.08	-53.25	122.05	85.18	-185	162.49	220.17	-142.99	174.23	263.49	351.62	-120.27	52.37	314.88	-110.1	50.43	117.2	-107.11	34.31	108.27	-114.6	90.35	132.5	-43.35	1414.06	0	0	0	311.89	-65.33	1706.73	300.69	47.73	1705.08	161.93	-82	1795.03	151.06	40.88	1791.04	657.2	-267.18	78.35	1256.38	-257.68	85.15	647.49
8	-11.81	124.94	62.3	-37.59	121.63	89.82	-171.42	161.08	223.43	-129.4	173.1	267.24	350.23	-120.11	51.46	313.53	-110.12	49.37	117.25	-106.98	34.39	108.49	-113.49	90.08	137.35	-45.48	1414.65	0	0	0	316.93	-67.74	1706.03	306.86	45.11	1704.27	167.53	-84.53	1795.21	156.65	37.93	1791.35	657.31	-267.1	78.54	1255.99	-257.34	85.29	647.45
8.01	0.7	125.4	65.66	-20.35	122.23	93.91	-157.26	159.6	225.67	-115.44	171.65	269.95	350.87	-120.24	50.05	315.45	-109.83	49.06	117.55	-107.38	35	108.91	-113.37	90.49	142.03	-47.29	1415.29	0	0	0	322.14	-70.02	1705.19	310.75	42.82	1703.64	173.16	-86.93	1795.42	162.29	35.86	1791.62	656.43	-267.18	78.44	1256.35	-257.41	85.16	647.85
8.02	21.23	126.52	70.12	-7.05	122.95	96.34	-142.65	157.87	226.95	-101.36	169.82	271.54	353.72	-119.41	49.84	315.93	-109.86	48.21	117.62	-106.45	34.99	109.44	-112.24	90.59	144.99	-49.33	1415.76	0	0	0	327.2	-72.04	1704.33	314.61	40.72	1702.87	178.86	-89.14	1795.67	167.96	33.71	1791.92	657.44	-267.26	78.76	1256.14	-257.66	84.99	648.22
8.03	38.83	127.9	72.96	11.66	123.56	98.99	-127	157.06	227.57	-86.68	168.62	272.58	353.89	-118.65	48.28	317.25	-109.43	47.33	117.85	-105.85	35.38	110.47	-112.37	91.3	151.28	-51.02	1416.48	0	0	0	332.73	-73.95	1703.54	319.02	38.79	1702.19	184.57	-91.31	1795.88	173.6	31.74	1792.23	657.44	-267.31	78.8	1256.16	-257.43	85.06	647.32
8.04	57.59	128.97	75.64	30.51	124.13	100.92	-111.15	155.42	226.96	-71.41	167.52	272.79	352.78	-118.34	46.04	316.17	-109.45	45.9	118.23	-105.64	35.98	111.17	-110.69	91.3	154.47	-53.07	1416.71	0	0	0	337.89	-75.81	1702.75	324.63	36.95	1701.51	190.29	-93.44	1796.07	179.18	29.57	1792.5	656.22	-267.58	78.11	1256.28	-257.21	85.25	646.71
8.05	75.58	130.05	77.54	49.66	125.46	102.51	-94.65	154.4	225.7	-55.48	166.21	272.15	353.57	-118.54	44.75	316.51	-109.02	44.59	118.62	-104.89	36.28	112.12	-109.93	91.57	159.41	-55.32	1417.23	0	0	0	343.11	-77.58	1702.01	329.11	35.43	1700.78	196.09	-95.53	1796.21	184.78	27.73	1792.75	657.31	-267.23	78.47	1256.13	-257.71	85.2	647.53
8.06	94.04	131.36	78.87	71.08	126	103.86	-77.22	154.66	223.97	-39.28	165.69	270.99	353.75	-117.95	43.71	317.81	-108.85	44.11	118.88	-104.25	36.59	112.98	-109.63	92.09	165.32	-57.02	1417.42	0	0	0	348.32	-79.07	1701.36	334.24	33.87	1700.16	201.78	-97.34	1796.32	190.34	26.03	1792.87	658.31	-267.07	78.9	1256.32	-257.56	85.13	647.4
8.07	117.83	132.48	81.25	89.72	126.78	104.18	-59.3	153.94	221.16	-22.82	164.57	268.9	355.28	-117.35	43.02	317.47	-108.52	43.12	119.14	-104.17	37.08	113.5	-108.78	92.16	169.72	-58.93	1417.65	0	0	0	353.48	-80.71	1700.7	339.86	32.45	1699.49	207.44	-98.99	1796.41	195.81	24.34	1792.97	657.55	-267.25	78.69	1255.68	-257.7	84.88	646.94
8.08	140.95	133.74	83.01	111.92	127.82	105.15	-41.04	153.8	217.71	-5.82	163.38	266.11	354.1	-117.09	41.63	319.75	-108.42	43.22	119.45	-104.39	37.49	114.04	-109.14	92.73	171.38	-60.8	1417.92	0	0	0	358.53	-82.13	1700.05	344.81	30.92	1698.93	213.28	-100.73	1796.43	201.15	22.4	1793.08	658.06	-267.06	78.75	1255.64	-257.97	84.7	646.83
8.09	170.03	136.04	84.48	135.74	128.92	106.07	-22.29	153.74	213.73	11.74	162.19	262.71	355.73	-117.12	41.63	318.71	-108.43	42.54	119.49	-103.97	37.53	114.24	-108.19	92.58	177.76	-62.47	1417.92	0	0	0	364.13	-83.43	1699.38	350.01	29.37	1698.27	219.08	-102.31	1796.43	206.57	20.6	1793.14	657.87	-267.14	78.7	1255.94	-257.51	84.92	646.95
8.1	192.51	137.22	85.63	158.86	130.04	106.18	-2.92	153.41	209.01	29.8	162.05	259.15	355.65	-116.85	41.43	318.38	-108.35	42.09	119.5	-103.77	37.52	114.49	-107.89	92.6	183.37	-64.13	1417.81	0	0	0	369.18	-84.87	1698.69	355.38	28.1	1697.61	224.94	-103.95	1796.37	212.04	19.24	1793.05	657.29	-267.41	78.43	1256.36	-257.89	85.02	647.3
8.11	216.39	138.59	87.12	182.14	131.34	106.59	17.31	153.71	204.08	48.1	161.25	254.95	356.28	-116.86	41.23	317.49	-108.3	41.74	119.61	-104.01	37.72	114.75	-108.78	93.23	188.65	-65.78	1417.96	0	0	0	374.47	-86.27	1697.92	359.68	26.43	1697.02	230.79	-105.5	1796.29	217.49	17.65	1792.95	657.34	-267.06	78.88	1255.95	-257.95	84.98	647.06
8.12	241.93	139.95	89.13	206.68	132.66	107.46	37.81	154	198.77	66.86	160.8	250.4	356.29	-116.9	41.47	318.63	-108.31	41.89	119.56	-103.77	37.59	114.71	-108.18	93.02	190.15	-67.21	1417.63	0	0	0	378.97	-87.61	1697.17	365.48	25.26	1696.17	236.63	-107.26	1796.08	222.93	15.89	1792.86	657.46	-266.74	78.81	1256.59	-257.6	85.18	646.81
8.13	265.52	141.34	90.87	230.19	133.63	108.26	58.65	153.72	192.94	85.95	160.7	245.76	355.92	-116.64	41.02	318.42	-108.28	41.7	119.66	-103.92	37.7	114.81	-108.33	93.09	193	-68.59	1417.43	0	0	0	384.34	-88.77	1696.26	370.19	24.34	1695.25	242.36	-108.56	1795.87	228.4	14.66	1792.71	656.57	-266.96	78.32	1256.75	-257.57	85.34	646.8
8.14	291.73	142.74	93.49	255.25	134.4	109.44	79.98	154.02	187.17	105.03	160.41	240.82	355.04	-117.05	40.58	318.84	-108.32	41.77	119.64	-104.23	37.81	114.95	-107.94	93.01	197.09	-69.66	1417.53	0	0	0	390.25	-89.87	1695.28	374.95	22.99	1694.42	248.1	-109.95	1795.57	233.95	13.31	1792.48	656.5	-267.1	78.26	1256.09	-257.64	85.27	646.8
8.15	317.8	143.51	96.75	282.15	135.52	111.67	101.55	154.15	181.29	124.58	160.56	235.99	355.94	-116.73	40.59	318.45	-108.42	41.62	119.51	-103.62	37.57	115.08	-108.22	93.1	204.04	-70.66	1417.38	0	0	0	394.93	-91.12	1694.34	379.85	22.16	1693.6	253.9	-111.43	1795.19	239.47	11.59	1792.31	657.13	-266.95	78.62	1256.19	-257.82	84.99	647.45
8.16	343.4	144.81	99.88	305.36	135.9	112.86	123.43	154.3	175.35	144.73	160.83	231.08	354.84	-116.34	40.3	318.79	-108.45	41.73	119.67	-103.8	37.69	115.18	-108.32	93.17	206.03	-71.36	1417.33	0	0	0	400.45	-92.28	1693.27	385.8	20.85	1692.78	259.58	-112.68	1794.8	245.07	10.32	1792.02	656.41	-267.2	78.36	1255.78	-257.73	85.03	647.76
8.17	368.73	145.47	103.29	330.81	136.85	115.26	145.99	154.6	169.7	165.2	160.91	226.24	354.84	-116.71	40.23	319.75	-108.4	41.92	119.62	-103.54	37.53	115.22	-108.02	93.09	211.41	-72.26	1417.4	0	0	0	405.36	-93.49	1692.28	390.04	20.06	1691.96	265.25	-113.94	1794.37	250.77	9.07	1791.76	657.09	-267.07	78.38	1255.87	-257.46	85.01	647.08
8.18	393.78	146.35	107.38	355.83	137.61	117.62	168.64	154.84	164.28	185.73	161.04	221.62	354.44	-116.86	40.22	319.51	-108.17	41.69	119.68	-103.86	37.76	115.27	-107.74	93.03	217.6	-72.65	1417.25	0	0	0	410.4	-94.45	1691.29	395.34	19.1	1691.09	270.93	-115.09	1793.95	256.43	8.19	1791.49	657.44	-266.8	78.51	1255.83	-257.7	84.94	647.61
8.19	418.75	147.28	111.7	380.07	138.58	120.13	191.43	155.6	159.25	206.26	161.48	217.16	353.8	-117.28	40.18	319.04	-108.21	41.55	119.71	-103.68	37.71	115.34	-107.86	93.1	223.7	-73.09	1417.15	0	0	0	415.7	-95.53	1690.3	400.3	17.55	1690.27	276.62	-116.31	1793.51	262.16	7.2	1791.24	657.69	-266.91	78.66	1256.52	-257.54	85.32	648.43
8.2	443.14	147.3	116.67	403.01	138.73	122.91	214.24	155.69	154.3	226.76	161.23	212.84	354.29	-116.78	39.97	318.75	-108.23	41.27	119.63	-103.77	37.78	115.46	-107.9	93.14	228.1	-73.62	1417	0	0	0	420.54	-96.32	1689.38	406.89	16.92	1689.42	282.3	-117.4	1793.03	267.93	6.32	1790.96	658.27	-267.01	78.68	1256.2	-257.5	85.17	647.85
8.21	466.07	148.16	121.29	427.58	139.47	126.43	236.79	155.57	149.59	247.21	161.83	209.02	353.47	-117.4	40.08	318.54	-108.46	41.37	119.71	-103.81	37.79	115.43	-107.95	93.16	231.72	-73.94	1416.95	0	0	0	426.35	-97.06	1688.35	411.59	16.18	1688.75	287.96	-118.52	1792.52	273.67	5.2	1790.74	657.96	-266.72	78.48	1255.42	-257.84	84.82	647.45
8.22	490.99	148.11	126.97	452.08	139.69	130.24	259.29	156.21	145.63	267.66	161.78	205.24	351.14	-117.24	39.4	319.05	-108.32	41.54	119.59	-103.64	37.63	115.45	-107.94	92.97	234.01	-74.39	1416.68	0	0	0	431.69	-98.08	1687.41	417.15	15.13	1688.11	293.58	-119.45	1792.04	279.4	4.04	1790.48	656.69	-266.69	78.27	1256.07	-257.3	85.04	647.45
8.23	515.25	148.06	132.82	475.59	140.34	134.13	281.99	156.84	141.97	288.32	162.28	201.97	354.45	-117.24	40.66	319.12	-108.36	41.59	119.61	-103.82	37.72	115.42	-108.47	93.17	237.63	-74.77	1416.5	0	0	0	436.49	-99.15	1686.53	422.85	14.76	1687.31	299.26	-120.34	1791.56	285.14	2.78	1790.28	657.8	-266.36	78.71	1255.8	-257.48	84.93	647.13
8.24	537.92	147.96	138.66	497.55	141.2	137.87	304.74	157.8	138.83	309.01	163.27	199.12	353.71	-117.49	40.66	319.9	-108.18	41.87	119.58	-103.91	37.67	115.32	-108.31	93	243.66	-74.97	1416.16	0	0	0	441.94	-99.68	1685.7	427.28	13.9	1686.77	304.94	-121.25	1791.05	290.95	2.31	1789.96	658.55	-266.54	78.95	1255.97	-257.51	85.23	646.91
8.25	560.54	147.94	144.75	520.83	141.57	142.73	327.35	158.79	136	329.47	163.62	196.3	355.77	-117.45	41.41	319.4	-108.54	41.88	119.55	-104.07	37.59	115.22	-108.34	92.93	250.43	-75.19	1415.8	0	0	0	447.73	-100.44	1684.82	433.03	13.44	1686.04	310.63	-122.11	1790.54	296.75	1.21	1789.69	657.61	-266.43	78.51	1256.17	-257.55	85.15	648.11
8.26	583.34	148.66	150.86	543.19	142.22	147.66	349.48	159.94	133.63	349.51	164.54	194.05	354.9	-117.84	41.24	319.45	-108.72	42.12	119.48	-103.89	37.48	115.07	-107.67	92.52	255.57	-75.01	1415.75	0	0	0	453.01	-101.05	1683.96	439.04	12.66	1685.37	316.34	-122.7	1790.05	302.52	0.66	1789.32	656.65	-266.63	78.22	1256.58	-257.45	85.22	647.52
8.27	605.25	148.3	157.66	563.8	142.66	152.43	371.19	161.59	131.8	369.03	165.53	192.16	354.1	-117.55	41.28	320.71	-108.68	42.56	119.46	-103.99	37.5	115.08	-107.87	92.66	257.35	-75.41	1415.37	0	0	0	458.53	-101.75	1683.18	445.61	12.22	1684.46	322.08	-123.22	1789.58	308.38	0.67	1788.88	657.63	-266.54	78.49	1256.82	-257.17	85.41	647.64
8.28	626.54	148.77	164.38	584.39	143.81	157.73	392.3	162.64	130.27	388.4	166.77	190.76	353.9	-117.49	41.02	319.22	-108.44	41.9	119.54	-104.39	37.75	115.13	-108.3	92.99	261.77	-75.48	1414.99	0	0	0	463.69	-102.44	1682.4	450.05	11.79	1683.89	327.87	-123.78	1789.1	314.27	-0.14	1788.53	657.86	-266.16	78.52	1256.21	-257.51	85.12	646.78
8.29	649.22	149.24	171.68	604.99	143.77	163.45	413.33	163.78	129.19	407.3	167.47	189.63	356.97	-117.25	41.64	319.35	-108.48	42.1	119.44	-103.55	37.41	115.2	-107.99	92.94	267.55	-75.35	1414.71	0	0	0	469.24	-102.91	1681.6	456	11.29	1683.02	333.71	-124.13	1788.63	320.17	-0.37	1788.11	658.62	-266.07	78.8	1255.72	-257.47	84.92	644.37
8.3	667.53	149.64	177.41	625.39	143.86	168.75	433.95	164.62	128.46	426.11	168.53	188.97	355.12	-117.29	40.91	318.8	-108.48	41.87	119.66	-104.49	37.92	115.34	-108.02	92.98	272.31	-75.36	1414.37	0	0	0	474.78	-103.4	1680.76	461.58	10.75	1682.31	339.61	-124.49	1788.14	326.12	-0.58	1787.71	658.36	-266.07	78.73	1255.72	-257.51	84.94	644.36
8.31	689.53	149.72	184.8	644.06	143.79	173.8	454.02	165.71	128.32	444.53	169.49	188.71	355.68	-117.42	41.09	318.93	-108.63	42.07	119.58	-104.02	37.69	115.38	-107.71	92.91	277.99	-75.29	1414.04	0	0	0	481.04	-103.81	1679.94	467.56	10.66	1681.58	345.6	-124.71	1787.67	332.12	-0.69	1787.27	657.08	-266.35	78.12	1256.07	-257.43	84.95	645.25
8.32	703.97	149.53	185.72	662.13	144.68	178.49	473.2	167.27	128.72	462.34	170.54	188.81	355.1	-117.86	40.86	319	-108.68	42.16	119.52	-103.47	37.5	115.53	-107.71	92.99	279.78	-75.46	1413.9	0	0	0	487.04	-104.09	1679.16	473.17	10.33	1680.89	351.67	-124.93	1787.17	338.09	-0.95	1786.82	657.16	-266.3	78.42	1256.04	-257.54	85.04	645.24
8.33	721.32	149.38	190.75	680.55	144.32	183.1	491.58	167.97	129.09	479.5	171.08	188.93	353.99	-117.36	40.97	319.31	-108.8	42.48	119.62	-103.9	37.81	115.52	-107.79	93.18	287.04	-75.27	1413.5	0	0	0	491.98	-104.38	1678.44	478.93	10.14	1680.08	357.74	-124.92	1786.7	344.15	-0.81	1786.33	657.49	-266.13	78.65	1255.95	-257.26	85.07	645.94
8.34	738.21	149.38	194.88	697.52	144.78	187.01	509.36	168.75	129.66	496.11	172.12	189.48	354.4	-117.54	41.18	320.07	-108.62	42.6	119.62	-103.7	37.72	115.64	-107.82	93.27	291.09	-75.24	1413.01	0	0	0	497.96	-104.49	1677.63	485.03	10.08	1679.29	363.88	-124.91	1786.16	350.28	-0.71	1785.8	655.57	-267.72	78.6	1255.94	-257.28	84.97	644.33
8.35	754.72	149.41	198.19	714.05	144.31	189.89	526.41	169.51	130.46	512.19	172.66	189.91	355.45	-116.97	41.86	318.17	-108.81	42.19	119.67	-104	37.93	115.76	-107.56	93.29	296.15	-75.21	1412.74	0	0	0	503.81	-104.56	1676.8	490.78	10.06	1678.44	370.05	-124.91	1785.59	356.36	-0.36	1785.17	654.51	-268.05	78.41	1256.1	-257.31	85.28	644.49
8.36	770.67	148.82	201.06	728.82	144	191.76	543.03	170.36	131.37	527.83	173.39	190.55	355.36	-117.79	41.63	318.81	-109.01	42.46	119.62	-103.28	37.63	115.95	-108.09	93.55	300.46	-75.46	1412.37	0	0	0	510.09	-104.41	1675.89	496.92	10.19	1677.52	376.21	-124.68	1785.02	362.51	-0.21	1784.56	655.35	-267.88	78.48	1256.13	-257.42	85.25	643.89
8.37	786.27	148.12	203.8	744.02	143.6	194.19	559.2	170.42	131.91	543.08	173.94	191.17	355.67	-118.02	41.87	319.42	-108.96	42.69	119.67	-103.3	37.7	115.95	-107.5	93.45	305.31	-75.26	1411.95	0	0	0	515.6	-104.29	1675.03	503.62	10.21	1676.54	382.46	-124.31	1784.42	368.8	0.25	1783.85	655.32	-268.1	78.59	1256.19	-257.41	85.27	643.74
8.38	801.25	147.87	206.5	758.9	143.3	197.1	574.89	170.88	132.6	557.88	174.38	191.65	354.52	-117.75	41.59	318.19	-108.94	42.28	119.76	-103.39	37.78	116.02	-107.21	93.3	311.11	-74.89	1411.39	0	0	0	521.5	-104.03	1674.18	510.54	11.15	1675.49	388.71	-124.37	1783.7	375.11	0.75	1783.14	655.26	-268.08	78.7	1255.72	-257.71	85.03	645.06
8.39	815.08	147.02	209.85	772.41	142.75	199.91	589.97	171.75	133.37	572.13	174.58	191.95	354.43	-117.47	41.65	318.72	-109.01	42.56	119.74	-103.47	37.93	116.16	-107.76	93.64	316.78	-74.55	1410.98	0	0	0	527.56	-103.86	1673.19	516.91	11.31	1674.4	395.01	-123.97	1783.01	381.47	1.19	1782.38	654.15	-268.21	78.44	1255.58	-257.28	84.91	644.91
8.4	828.06	146.25	213.22	787.43	141.95	203.37	604.28	171.87	133.83	585.56	175.58	192.54	353.77	-118.17	41.44	319.41	-109.11	42.77	119.73	-103.25	37.83	116.22	-107.54	93.63	319.95	-74.32	1410.58	0	0	0	534.03	-103.43	1672.14	523.58	11.82	1673.23	401.39	-123.69	1782.22	387.93	2.1	1781.51	655.74	-267.99	78.8	1255.64	-257.09	85.07	643.69
8.41	840.32	144.4	216.92	799.3	141.24	205.94	617.77	172.61	134.46	598.29	176.15	192.98	354.75	-117.74	42.05	317.6	-109.28	42.3	119.83	-103.62	38.06	116.34	-107.39	93.66	328.64	-74.07	1409.59	0	0	0	540.06	-103.03	1671.16	528.93	12.15	1672.27	407.82	-123.1	1781.45	394.58	2.18	1780.78	655.77	-268.24	78.97	1256.13	-257.39	85.12	644.59
8.42	852.08	142.93	219.97	814.09	141.03	205.46	630.73	172.67	134.85	610.38	176.54	193.39	354.91	-118.06	42.02	318.17	-109.13	42.6	119.81	-103.18	37.87	116.23	-107.04	93.51	333.1	-73.76	1409.12	0	0	0	546.47	-102.54	1670.07	536.77	12.82	1670.88	414.27	-122.4	1780.62	401.19	2.98	1779.84	655.1	-268.44	78.88	1255.9	-257.5	85.1	644.82
8.43	863.27	141.73	222.35	825.41	139.49	207.47	642.79	173.34	135.35	621.89	177.14	193.62	352.97	-117.86	41.64	318.01	-109.23	42.64	119.74	-103.16	37.92	116.19	-106.95	93.55	338.68	-73.27	1408.27	0	0	0	552.71	-102.04	1668.95	551.14	18.01	1668.69	420.78	-121.58	1779.78	407.98	3.79	1778.84	655.45	-268.19	78.86	1256.3	-257.05	85.4	645.06
8.44	873.77	140.21	224.32	835.9	138.94	209.28	654.24	173.67	135.5	632.66	177.68	193.77	353.21	-117.91	42.19	317.97	-109.41	42.75	119.79	-103.21	37.93	116.23	-106.61	93.49	345.8	-72.84	1407.4	0	0	0	559.1	-101.48	1667.84	559.54	19.94	1667.24	427.42	-120.61	1778.91	414.83	4.41	1777.87	656.27	-268.19	79.18	1256.42	-257.57	85.43	644.48
8.45	883.55	138.74	225.82	845.78	137.81	210.39	664.87	174.17	135.51	642.75	178.49	193.89	353.26	-118.1	42.03	318.24	-109.25	42.66	119.73	-103.1	37.9	116.42	-106.93	93.72	349.36	-72.65	1406.46	0	0	0	565.7	-100.77	1666.66	566.39	20.59	1665.94	434.15	-119.74	1777.95	421.72	5.57	1776.83	654.4	-268.65	78.66	1256.03	-257.26	85.41	643.53
8.46	892.63	137.53	227.03	855.16	136.19	211.19	674.86	174.4	135.24	652.16	178.6	193.55	352.94	-117.7	41.99	318.89	-109.34	42.95	119.84	-103.22	38.13	116.51	-106.99	93.89	357.29	-72.08	1405.55	0	0	0	572.31	-99.92	1665.46	573.2	21.36	1664.54	440.91	-118.74	1776.98	428.74	6.43	1775.77	654.64	-268.52	78.73	1256.53	-257.21	85.35	644.56
8.47	900.99	136.46	227.77	863.59	135.21	211.8	683.97	174.55	134.8	660.84	179.09	193.17	352.74	-117.69	41.84	316.58	-109.47	42.23	119.81	-103.02	38.05	116.78	-107.21	94.13	362.74	-71.61	1404.87	0	0	0	579.2	-99.16	1664.18	580.09	22.57	1662.99	447.8	-117.65	1775.96	435.79	7.5	1774.62	654.06	-268.35	78.48	1255.96	-257.8	85	644.76
8.48	908.6	135.15	228.25	871.28	134.19	212.3	692.24	174.75	134.23	668.81	178.96	192.39	352.35	-118.09	41.98	318.14	-109.44	42.67	119.98	-102.84	38.05	116.8	-107	94.23	369.18	-71.04	1403.85	0	0	0	586.49	-98.22	1662.9	587.01	23.67	1661.58	454.81	-116.48	1774.92	442.88	8.81	1773.41	653.81	-268.36	78.47	1255.93	-257.56	84.96	643.71
8.49	915.7	134.11	228.33	878.11	133.94	212.13	699.74	174.5	133.39	675.96	179.07	191.58	352.89	-118.17	41.68	318.44	-109.51	42.76	119.94	-102.79	38.18	117.14	-107.01	94.4	372.8	-70.43	1402.99	0	0	0	592.88	-97.35	1661.67	594	24.48	1660.21	461.92	-115.26	1773.86	450.08	9.8	1772.23	653.57	-268.49	78.45	1255.95	-257.41	85.09	644.61
8.5	921.95	132.97	228.06	884.2	132.68	212.01	706.47	174.17	132.19	682.36	178.83	190.44	354.44	-117.93	42.11	317.76	-109.66	42.5	120	-102.75	38.29	117.21	-106.78	94.46	380.88	-69.53	1402.14	0	0	0	600.09	-96.38	1660.38	601.09	25.6	1658.65	469.15	-113.96	1772.8	457.39	11.19	1771.03	654.39	-268.47	78.67	1256.35	-257.22	85.17	646.4
8.51	927.37	131.77	227.29	889.64	131.97	211.02	712.14	173.82	130.69	687.96	178.53	188.97	354.34	-118.32	42.09	318.02	-109.66	42.69	120.05	-102.78	38.45	117.5	-107.32	94.99	387.48	-68.52	1401.07	0	0	0	607.15	-95.32	1659.1	608.28	26.47	1657.2	476.48	-112.46	1771.72	464.79	12.57	1769.85	654.71	-268.64	78.73	1255.71	-257.07	85.03	647.45
8.52	932.17	130.7	225.89	894.62	130.9	209.02	717.23	173.07	128.9	692.87	177.88	187.17	354.47	-118.08	42.39	318.81	-109.88	43.06	120.22	-102.78	38.56	117.63	-106.84	94.93	393.56	-67.72	1400.2	0	0	0	614.02	-94.06	1657.77	615.55	27.72	1655.65	483.92	-111.07	1770.64	472.23	13.93	1768.68	656.05	-268.21	78.89	1256.18	-257.24	85.24	647.75
8.53	936.27	129.73	223.72	898.68	129.92	206.83	721.31	172.5	126.83	697.01	177.37	185.31	354.51	-118	42.12	316.98	-109.71	42.37	120.24	-102.87	38.81	117.84	-106.53	95.05	402.44	-66.8	1399.29	0	0	0	621.93	-92.87	1656.47	614.66	23.72	1655.7	491.37	-109.4	1769.58	479.83	15.52	1767.46	654.94	-268.36	78.71	1256.62	-257.57	85.44	647.55
8.54	939.77	128.8	220.58	902.01	129.66	204.15	724.47	171.73	124.56	700.43	177.03	183.16	353.42	-118.73	41.97	318.47	-109.68	42.84	120.42	-102.95	38.96	117.92	-106.22	95.28	409.07	-65.6	1398.35	0	0	0	629.09	-91.8	1655.23	618.15	23.63	1654.87	498.85	-107.55	1768.55	487.46	17.09	1766.21	655.13	-268.13	78.67	1256.16	-257.8	84.99	647.95
8.55	942.54	127.02	216.96	904.69	127.96	200.66	726.9	170.31	121.61	703.22	175.91	180.51	353	-118.23	41.75	318.06	-109.59	42.61	120.43	-102.4	38.93	118.13	-106.2	95.47	415.68	-64.47	1397.23	0	0	0	636.42	-90.28	1654.11	626.12	25.01	1653.42	506.36	-105.77	1767.47	495.17	19.12	1764.93	654.39	-268.22	78.55	1255.49	-257.42	85	647.14
8.56	944.8	125.1	212.2	906.74	125.52	196.13	728.44	169.49	119.67	705.36	174.84	178.22	353.21	-118.23	41.94	317.6	-109.69	42.56	120.62	-102.51	39.23	118.39	-106.44	95.89	422.23	-63.25	1396.49	0	0	0	643.8	-88.94	1652.93	632.75	25.5	1652.41	513.87	-103.72	1766.42	502.99	21.23	1763.64	653.62	-268.34	78.3	1256.05	-257.05	85.35	647.08
8.57	946.75	122.57	206.36	908.54	123.23	190.72	729.31	169.13	118.16	706.87	174.01	176.11	353.96	-118.2	42.03	318.39	-109.83	42.78	120.76	-102.5	39.51	118.56	-106.1	96.04	431.28	-61.67	1395.43	0	0	0	651.04	-87.48	1651.9	642.05	26.83	1650.95	521.41	-101.43	1765.39	510.87	23.52	1762.31	655.25	-268.28	78.74	1256.12	-256.72	85.5	647.19
8.58	948.58	119.51	200.64	910.63	121.53	185.05	730.57	167.97	116.64	708.66	173.07	174.13	354.16	-118.55	42.29	317.39	-109.97	42.45	120.87	-102.15	39.58	118.82	-105.87	96.32	436.47	-60.28	1394.41	0	0	0	657.9	-86.05	1650.94	649.91	28.45	1649.6	529.06	-99.33	1764.35	518.84	25.78	1761.03	654.78	-268.33	78.51	1256.26	-257.4	85.28	647.24
8.59	950.67	120.36	194.71	912.79	118.54	179.9	732.17	167.49	115.87	711.42	172.46	173.07	354.37	-118.13	42.22	317.28	-109.97	42.25	121.18	-102.3	40.03	119.1	-106.03	96.89	443.64	-58.63	1393.48	0	0	0	666.11	-84.33	1650.02	668.16	33.63	1646.97	536.82	-96.72	1763.43	526.95	28.2	1759.77	653.78	-268.12	78.12	1255.52	-257.48	85.02	646.87
8.6	954.9	118.9	187.39	916.51	116.85	173.41	733.97	167.03	115.19	715.34	171.71	172.38	354.64	-118.77	42.09	316.94	-110.08	42.12	121.32	-102.28	40.45	119.49	-106.24	97.48	451.93	-56.7	1392.44	0	0	0	674.64	-82.5	1649.08	678.91	36.65	1645.48	544.72	-94.1	1762.57	535.24	30.85	1758.6	653.81	-268.35	78.19	1256.06	-257.74	85.39	647.21
8.61	958.96	117.95	178.9	919.73	116.89	166.77	735.55	166.74	114.79	719.07	171.68	172.31	353.6	-118.25	41.61	317.76	-110.07	42.27	121.6	-101.97	40.84	119.87	-106.15	98.05	460.16	-54.89	1391.84	0	0	0	682.19	-80.73	1648.39	687.43	38.43	1644.4	552.87	-91.39	1761.8	543.76	33.4	1757.54	654.8	-268.67	78.6	1255.98	-257.19	85.54	647.83
8.62	960.21	117.6	174.09	922.48	116.8	160.12	736.53	167.01	114.67	721.83	171.71	172.3	353.6	-118.48	41.26	318.39	-109.92	42.17	121.9	-101.14	41.18	120.62	-105.78	98.68	466.84	-53.21	1391.22	0	0	0	690.89	-78.71	1647.74	695.89	41.54	1643.19	561.13	-88.33	1761.22	552.47	35.97	1756.64	656.35	-267.13	78.54	1255.99	-257.03	85.48	648.25
8.63	961.47	117.34	168.42	924.21	116.21	155.58	737.16	167	114.6	723.93	171.62	172.33	354.5	-118.09	41.13	318.32	-109.84	41.81	122.4	-100.94	41.92	121.16	-105.47	99.5	475.67	-51.1	1390.67	0	0	0	699.48	-76.52	1647.2	704.98	42.46	1642.72	569.44	-85.21	1760.66	561.25	39.14	1755.73	656.53	-266.08	78.45	1255.79	-256.88	85.59	646.89
8.64	963.1	118.51	165.05	925.94	116.43	152.33	737.39	167.47	114.8	725.55	170.92	172.13	353.52	-117.81	40.51	318.2	-110.06	41.66	122.97	-100.87	42.83	121.84	-105.33	100.54	484.08	-49.1	1390.08	0	0	0	707.66	-74	1646.83	714.02	44.55	1641.97	577.88	-81.97	1760.11	570.02	42.1	1754.91	657.04	-266.25	78.35	1255.79	-257.12	85.63	647.1
8.65	963.37	118.04	162.2	926.62	116.83	150.88	737.74	167.01	114.7	726.34	170.49	172.17	353.7	-118.44	40.09	318.9	-110.22	41.59	123.49	-100.14	43.6	122.51	-104.6	101.37	494.92	-46.87	1389.32	0	0	0	717.04	-71.49	1646.44	722.94	47.28	1641.22	586.35	-78.87	1759.52	578.72	45.58	1753.99	657.53	-266.4	78.54	1255.65	-257.51	85.47	647.39
8.66	964.03	117.92	161.38	927.27	116.37	149.66	737.82	166.85	114.78	726.62	170.71	172.47	353.99	-118.36	39.54	318.33	-109.92	40.84	124.12	-99.9	44.73	123.22	-104.14	102.45	500.77	-44.52	1388.74	0	0	0	725.47	-68.71	1646.24	731.88	49.69	1640.68	594.95	-75.48	1758.99	587.47	48.81	1753.18	656.82	-266.32	78.29	1255.2	-257.41	85.22	647.01
8.67	963.92	116.45	159.69	927.27	116.18	149.34	737.96	166.73	114.89	726.9	170.62	172.7	354.95	-117.92	39.51	319.03	-110.15	40.95	124.77	-99.41	45.82	124.16	-104.39	104.07	510.49	-41.85	1388.15	0	0	0	733.66	-65.76	1646.16	740.78	53.25	1640.08	603.67	-71.9	1758.53	596.18	52.17	1752.44	656.53	-267.07	77.93	1255.54	-257.27	85.38	647.79
8.68	963.6	116.61	158.83	923.96	115.96	152.38	738.07	166.71	115.01	727.45	170.23	172.76	353.61	-118.35	38.63	319.15	-110.37	40.69	125.44	-99.3	47.22	125.18	-104.31	105.58	519.51	-39.15	1387.79	0	0	0	742.68	-62.57	1646.02	749.43	56.63	1639.62	612.53	-68.2	1758.18	604.95	55.53	1751.78	656.87	-266.85	78.17	1255.44	-257.08	85.37	647.7
8.69	964.49	115.92	157.36	924.13	115.68	151.48	738.1	167.32	115.17	728.03	170.31	172.82	354.27	-118.35	38.18	319.9	-110.28	40.58	126.06	-98.45	48.26	126.08	-103.85	107.08	527.05	-36.28	1387.45	0	0	0	751.59	-59.35	1645.96	758.44	59.61	1639.29	621.41	-64.43	1757.86	613.77	59.21	1751.21	656.19	-266.7	78.2	1256.22	-257.48	85.47	647.41
8.7	965.97	115.88	156.46	923.63	115.42	150.32	738.34	167.4	115.04	728.67	170.75	172.81	354.46	-118.62	37.67	320.34	-110.27	40.39	126.76	-98.62	49.99	127.27	-104.24	109.06	535.93	-33.01	1387.36	0	0	0	760.08	-55.78	1646.07	767.06	63.84	1638.86	630.23	-60.63	1757.66	622.59	62.99	1750.74	656.68	-266.61	78.21	1256.2	-257.09	85.73	648
8.71	965.69	115.72	154.69	924.35	115.26	149.5	738.5	167.09	114.66	729.21	171.62	172.85	355.51	-118.53	37.44	319.98	-110.31	40.01	127.52	-98.74	51.85	128.6	-104.38	111.03	544	-29.72	1387.26	0	0	0	769.02	-51.98	1646.22	776.1	67.7	1638.63	639.08	-56.76	1757.58	631.45	67.05	1750.39	657.55	-266.56	78.42	1255.41	-257.07	85.39	647.78
8.72	965.42	114.71	154.35	924.48	115.11	148.74	738.53	167.9	114.72	730.02	171.62	172.41	355.31	-118.68	37.24	319.04	-110.37	39.44	128.36	-99.04	54	129.96	-105.25	113.6	553.58	-26.16	1387.28	0	0	0	778.02	-48.31	1646.4	785.37	71.58	1638.48	647.92	-52.77	1757.66	640.43	71.06	1750.2	658.35	-266.56	78.57	1255.93	-257.02	85.58	647.33
8.73	967.38	116.77	152.91	925.01	115.52	147.93	738.68	167.91	114.39	730.7	172.35	172.14	354.91	-118.16	36.94	320.89	-110.46	39.8	129.21	-99.35	56.5	131.33	-105	115.84	563.2	-22.7	1387.71	0	0	0	787.06	-44.43	1646.76	794.41	75.06	1638.6	656.79	-48.54	1757.92	649.43	74.97	1750.22	657.54	-266.26	78.56	1255.62	-256.77	85.59	648.59
8.74	967.64	116.96	152.42	924.92	116.37	147.73	738.77	168.35	114.13	731.12	173.12	171.8	355.46	-118.54	36.69	320.64	-110.7	39.61	130.04	-99.77	59.33	133.2	-105.5	118.71	571.79	-19.05	1388.13	0	0	0	795.89	-40.57	1647.29	803.63	78.79	1638.89	665.86	-44.25	1758.35	658.58	79.41	1750.39	658.26	-266.38	78.67	1255.56	-257.13	85.56	648.57
8.75	967.93	117.68	152.31	925.47	116.71	148.07	738.68	169.25	113.87	731.58	173.46	171.23	355.29	-118.09	36.57	321.08	-110.46	39.5	131.27	-100.47	62.56	135.18	-106.09	122.04	581.84	-15.26	1388.8	0	0	0	804.96	-36.48	1647.91	812.5	83.27	1639.12	674.95	-39.87	1758.99	667.75	83.79	1750.8	658.01	-266.18	78.6	1256.17	-257.51	85.67	648.09
8.76	968.47	118.22	152.28	925.54	116.77	147.71	738.8	169.72	113.56	732.12	174.75	171.15	356.31	-117.99	36.23	320.77	-110.42	39.12	132.5	-100.69	65.92	137.48	-107.2	125.79	591.38	-11.4	1389.98	0	0	0	813.68	-32.28	1648.69	821.51	87.48	1639.43	684.08	-35.34	1759.82	677.07	88.44	1751.37	657.26	-266.48	78.23	1256.11	-257.38	85.77	648.75
8.77	969.27	118.86	151.68	926.97	117.33	147.78	738.92	170.19	113.41	732.95	175.15	170.77	356.01	-118.07	36	321.38	-110.36	39.07	134.11	-101.79	70	140.07	-107.63	129.53	601.21	-7.64	1390.77	0	0	0	822.33	-28.29	1649.56	830.81	91.61	1640.02	693.2	-30.53	1760.92	686.4	93.35	1752.09	657.72	-266.54	78.46	1255.6	-257.59	85.67	647.87
8.78	970.02	118.93	150.87	926.52	117.69	147.07	739.16	170.15	113.28	733.74	175.57	170.53	357.11	-117.77	36.06	321.71	-110.27	39.01	135.96	-102.9	74.51	143.11	-108.49	133.72	610.05	-3.91	1392.1	0	0	0	830.93	-23.96	1650.68	840.08	96.33	1640.63	702.24	-25.92	1762.19	695.79	98.09	1753.04	657.84	-266.42	78.38	1255.47	-257.43	85.68	647.73
8.79	970.02	119	150.14	926.82	118.03	147.01	739.24	170.74	113.39	734.29	175.56	170.22	358.17	-117.61	36.3	323.62	-110.22	39.6	138.11	-104.2	79.46	146.65	-109.67	138.35	618.98	-0.36	1393.73	0	0	0	839.66	-19.69	1652	849.21	100.44	1641.52	711.39	-21.1	1763.75	705.34	103.05	1754.23	657.06	-266.46	78.18	1256.14	-257.2	86.07	648.05
8.8	969.56	119.32	150.39	927.71	118.15	147.71	739.34	170.6	113.15	734.55	175.85	169.98	355.47	-117.8	35.21	323.14	-110.21	39.42	140.71	-105.4	84.83	150.66	-111.23	143.37	627.5	3.59	1395.81	0	0	0	848.61	-15.41	1653.48	858.37	105.06	1642.51	720.54	-16.18	1765.62	714.68	108.2	1755.68	657.42	-266.54	78.29	1255.94	-256.99	86.18	648.39
8.81	970.01	119.58	150.81	927.84	118.74	147.71	739.35	170.5	112.83	734.66	175.96	169.68	358.05	-117.77	35.92	323.06	-110.02	39.39	143.8	-106.66	90.5	155.29	-111.79	148.34	634.89	7.2	1397.99	0	0	0	857.46	-11.03	1655.21	867.24	109.65	1643.82	729.78	-11.45	1767.75	724.01	113.15	1757.46	657.18	-266.53	78.27	1255.14	-257.01	86.11	648.78
8.82	970.1	120.04	151.73	927.19	118.5	148.34	739.26	170.95	112.67	734.6	176.63	169.54	358.56	-117.76	35.78	323.45	-109.72	39.6	147.43	-107.67	96.53	160.81	-113.7	154.07	642.82	10.91	1400.61	0	0	0	866.41	-6.64	1657.25	875.74	115.85	1645.31	739.02	-6.88	1770.1	733.21	118.17	1759.5	657.22	-266.18	78.32	1255.77	-257.1	86.1	649.11
8.83	969.48	120.56	152.15	927.98	119.17	149.47	739.06	171.34	112.48	734.58	176.79	169.22	357.55	-117.82	35.52	323.91	-109.48	40.12	151.84	-108.52	102.97	167.11	-114.8	159.8	654.11	14.67	1403.55	0	0	0	875.22	-2.24	1659.57	873.42	115.17	1650.64	748.33	-1.9	1772.79	742.4	123.21	1761.75	657.91	-266.53	78.49	1255.42	-257.29	86.03	648.62
8.84	969.59	120.98	153.23	927.45	119.43	150.2	739.04	171.44	112.18	734.4	177.18	168.94	358.88	-117.83	36.24	325.27	-109.34	41.08	157.16	-109.98	110.24	174.57	-116.22	165.89	662.52	18.25	1406.68	0	0	0	883.51	1.97	1662.24	877.91	117.84	1653.92	757.39	2.94	1775.62	751.48	128.08	1764.13	657.1	-266.23	78.2	1255.41	-256.79	86.23	648.7
8.85	968.52	121.45	153.64	926.43	119.36	150.72	738.96	172.07	112.07	734.37	177.5	168.69	356.66	-117.98	35.54	327.51	-108.82	41.95	163.35	-110.69	117.66	183.32	-117.31	172.27	671.59	21.96	1409.87	0	0	0	891.88	6.22	1665.05	887.29	122.31	1656.31	766.22	7.59	1778.62	760.5	133.05	1766.67	655.98	-266.46	77.91	1255.52	-257.13	86.18	648.69
8.86	968.76	121.77	154.13	927.61	120.14	151.19	738.83	172.01	111.79	734.15	178.12	168.59	358.57	-118.27	36.08	329.25	-108.62	42.46	170.65	-112.4	126.3	193.45	-119.1	179.38	680.47	25.53	1413.32	0	0	0	900.26	10.16	1668.05	897.11	126.87	1658.64	774.84	12.13	1781.74	769.26	137.95	1769.35	656.62	-266.43	78.17	1255.84	-257.06	86.43	648.47
8.87	968.17	121.69	154.57	925.65	120.01	150.98	738.74	171.93	111.53	734.02	178.37	168.4	360.27	-118.52	36.14	331.94	-108.65	43.29	178.66	-113.06	135.6	204.59	-119.47	186.7	688.71	28.89	1416.69	0	0	0	908.6	14.33	1671.32	905.67	131.02	1661.48	783.19	16.43	1784.86	777.74	142.68	1772.1	657.18	-266.49	78.18	1256.15	-257.37	86.35	648.23
8.88	968.22	122.68	155.08	926.51	120.31	152.1	738.57	172.59	111.55	733.79	178.66	168.25	363.18	-119.1	36.32	336.04	-108.69	45.1	187.3	-113.02	146.01	216.28	-119.79	195.23	698.49	32.58	1419.99	0	0	0	916.54	18.16	1674.73	925.61	139.84	1661.1	791.32	20.6	1787.98	785.94	147.19	1774.87	656.77	-266.42	78.04	1255.96	-257.44	86.34	648.62
8.89	966.5	121.49	157.14	925.99	120.77	152.18	738.49	172.61	111.33	733.52	179	168.07	366.15	-119.99	37.14	341.53	-108.94	48.43	196.6	-112.14	157.73	228.42	-119.3	205.23	707.22	35.75	1423.01	0	0	0	925.32	22.06	1678.22	936.31	145.86	1663.2	799.25	24.48	1790.99	793.82	151.68	1777.59	657.72	-266.46	78.35	1255.42	-257.2	86.43	648.61
8.9	966.79	121.97	158.07	925.75	121.14	152.84	738.41	172.81	111.11	733.15	179.5	168	374.97	-121.45	40.05	347.39	-109.66	53.31	206.56	-109.89	169.74	240.72	-118.32	216.15	715.17	38.44	1426.05	0	0	0	932.6	25.85	1681.91	944.37	149.62	1666.44	807.04	28.35	1793.96	801.47	155.74	1780.26	657.33	-266.27	78.26	1255.67	-257	86.59	648.78
8.91	966.18	122.37	158.38	923.6	121.88	153.01	738.33	172.75	110.89	732.88	179.93	167.88	382.08	-123.45	47.3	354.54	-111.36	61.28	216.95	-106.46	181.36	252.63	-115.77	226.82	724.01	41.35	1428.99	0	0	0	940.93	29.75	1685.53	952.35	153.12	1669.78	814.58	31.84	1796.88	808.9	159.57	1782.9	657.7	-266.37	78.48	1256.3	-257.34	86.52	648.63
8.92	965.73	122.68	158.68	924.82	121.87	153.5	738.09	173.62	110.91	732.58	180.04	167.63	391.55	-126.61	57.19	365.53	-113.79	72.21	228.28	-103.22	193.06	264.54	-111.69	237.42	729.56	43.6	1431.91	0	0	0	947.95	33.11	1689.2	947.76	150.96	1677.13	821.97	35.17	1799.72	816.2	162.81	1785.47	658.14	-266.49	78.56	1256.2	-257.29	86.67	648.33
8.93	966.1	122.91	158.79	925.47	122.29	153.91	738.01	174.05	110.89	732.33	180.25	167.47	403.57	-129.7	68.04	377.93	-116.64	83.74	240.97	-100.35	204.82	277.17	-107.35	248.31	737.32	46.03	1434.7	0	0	0	955.75	36.37	1692.8	955.03	153.27	1680.81	829.24	38.32	1802.53	823.27	166.11	1788.01	657.95	-266.39	78.34	1256.14	-257.17	86.75	648.28
8.94	966.09	123.17	158.84	924.7	122.48	153.87	738.03	173.57	110.47	732.04	180.74	167.42	417.21	-131.82	79.65	391.07	-119.94	95.6	254.94	-96.81	216.04	290.93	-102.88	258.97	746.71	48.01	1437.42	0	0	0	962.6	39.52	1696.39	960.87	155.83	1684.54	836.28	41.32	1805.3	830.19	169.02	1790.5	658.16	-266.47	78.21	1256.07	-256.87	86.72	648.96
8.95	965.86	123.1	158.29	924.55	123.4	153.28	737.93	173.96	110.41	731.8	180.93	167.31	431.01	-135.36	90.7	405.11	-121.74	106.7	269.8	-92.49	226.3	305.52	-98.14	268.99	755.44	49.95	1440.15	0	0	0	969.75	42.56	1699.99	967.09	158.53	1688.09	843.22	43.96	1808.02	836.95	171.89	1793	657.42	-266.52	78.31	1255.97	-256.79	86.47	648.43
8.96	965.79	122.92	157.69	923.83	122.69	152.72	737.95	173.92	110.22	731.61	181.15	167.29	446.3	-137.82	102.04	419.78	-122.79	116.82	285.34	-88.48	235.79	321.07	-93.84	278.25	762.9	51.66	1442.81	0	0	0	976.8	45.2	1703.47	972.35	160.98	1691.66	850.06	46.6	1810.79	843.49	174.8	1795.51	656.99	-266.43	78.24	1255.73	-257.14	86.17	648.85
8.97	965.99	122.55	157.07	924.81	122.75	152.48	737.85	174.37	110.25	731.54	181.62	167.31	460.29	-140.1	111.49	437.19	-123.59	126.72	301.51	-84.75	244.51	337.32	-89.32	286.46	769.95	53.34	1445.68	0	0	0	984	47.91	1706.87	979.72	163.5	1694.8	856.83	48.99	1813.55	849.97	177.28	1798.08	657.4	-266.64	78.27	1255.84	-256.97	86.26	648.57
8.98	965.12	122.6	155.87	925.87	123.04	152.08	737.82	174.48	110.19	731.47	181.24	167.06	476.4	-141.02	120.39	451.52	-123.73	134.55	318.51	-80.9	252.02	354.53	-84.97	293.65	776.29	54.81	1448.51	0	0	0	990.44	50.29	1710.27	985.63	166.05	1697.99	863.54	51.18	1816.29	856.52	179.16	1800.77	657.71	-266.41	78.23	1255.85	-257.17	86.37	648.6
8.99	966.28	122.3	155.51	924.39	122.82	151.22	737.83	174.33	110	731.32	181.62	167.12	494.51	-141.18	128.11	471.15	-123.51	142.38	336.5	-77.15	258.47	372.75	-81.13	299.88	783.92	56.37	1451.27	0	0	0	996.91	52.38	1713.59	992.12	168.2	1701.24	870.19	53.44	1819.03	862.92	181.39	1803.36	657.88	-266.63	78.36	1256.13	-256.99	86.56	648.84
9	967.55	122.53	154.89	924	122.98	150.4	737.76	175.04	110.1	731.07	181.98	167.14	515.14	-140.41	134.92	485.24	-123.05	147.63	355.46	-73.6	263.65	391.58	-77.76	305.12	790.25	58.16	1454.06	0	0	0	1004.38	54.19	1716.74	997.98	170.34	1704.54	876.76	55.53	1821.74	869.3	183.33	1806.01	657.57	-266.45	78.23	1256.21	-257.24	86.5	648.82
9.01	966.73	122.15	154.21	924.51	122.95	149.98	737.8	174.45	109.75	730.97	182	167.08	535.35	-139.46	140.68	507.07	-121.97	153.6	375.31	-70.46	267.54	410.87	-74.8	309.25	795.74	60.01	1456.81	0	0	0	1010.92	56.09	1720.08	1005.16	172.16	1707.59	883.15	57.37	1824.4	875.58	185.39	1808.57	656.49	-266.43	77.83	1255.48	-257.44	86.33	649.43
9.02	965.5	122.36	153.39	925.55	123.31	150.11	737.66	175.01	109.82	730.81	182.11	167.07	554.96	-138.69	144.99	528.59	-120.24	158.35	395.75	-67.82	270.03	430.68	-72.09	312.21	801.69	61.85	1459.47	0	0	0	1018	57.67	1723.16	1011.74	173.56	1710.78	889.44	59.27	1826.96	881.99	187.02	1811.17	657.91	-266.18	78.52	1255.53	-256.94	86.28	648.91
9.03	966.69	122.33	153.09	925.85	123.78	149.87	737.75	175.06	109.75	730.68	182.16	167.02	578.52	-137.26	149.81	550.2	-118.53	162.03	416.72	-65.16	271.14	451.03	-70.17	314.19	808.51	63.83	1462.05	0	0	0	1023.93	59.12	1726.35	1018.28	175.04	1713.92	895.57	60.89	1829.41	888.3	188.84	1813.63	657.68	-265.96	78.66	1255.82	-256.71	86.49	648.27
9.04	966.17	122.26	152.43	926.51	124.17	149.52	737.72	175.02	109.64	730.65	181.86	166.89	603.13	-134.55	153.35	575.02	-116.04	165.36	438.4	-63.02	271.1	471.97	-68.2	314.81	815.01	65.57	1464.24	0	0	0	1029.84	60.37	1729.42	1023.95	176	1717.34	901.63	62.5	1831.79	894.57	190.26	1816.06	657.82	-266.53	78.66	1255.15	-256.97	86.45	648.66
9.05	966.52	122.43	152.05	925.6	123.86	148.57	737.75	175.06	109.65	730.44	182.24	167.09	629.44	-132.2	156.71	600.63	-113.44	167.89	460.82	-61.58	270.02	493.83	-65.71	313.98	821.72	67.45	1466.41	0	0	0	1036.08	61.58	1732.44	1031.08	177.44	1720.28	907.64	63.97	1834.01	900.83	191.76	1818.37	654.43	-268.72	78.54	1255.49	-256.97	86.33	649.33
9.06	967.06	122.43	151.38	925.92	123.98	147.82	737.76	174.9	109.6	730.45	182.17	167.1	654.96	-129.16	158.8	626.55	-110.55	169.32	484.29	-60.06	267.67	516.35	-64.57	312.51	827.37	69.11	1468.63	0	0	0	1042.59	62.7	1735.29	1038.32	178.69	1723.15	913.59	65.31	1836.09	907	193.13	1820.52	655.35	-268.73	78.87	1256.19	-256.79	86.66	647.6
9.07	966.43	122.37	150.4	926.87	123.88	147.44	737.81	174.88	109.64	730.52	181.61	167.03	679.55	-127.36	161.15	653.57	-107.59	170.39	508.72	-58.66	264.13	539.2	-62.92	309.58	834.26	70.62	1470.52	0	0	0	1049.37	63.78	1738.04	1044.86	179.7	1726.22	919.47	66.62	1838.09	913.1	194.38	1822.55	655.6	-268.69	78.78	1256.06	-256.93	86.72	646.78
9.08	966.06	122.35	149.46	925.73	124.24	146.23	737.75	175.28	109.91	730.54	181.79	167.23	707.52	-124.33	162.38	682.54	-104.65	170.95	533.61	-57.65	259.6	562.63	-61.91	305.73	839.66	72.06	1472.45	0	0	0	1054.7	64.75	1740.96	1051.67	180.53	1729.01	925.37	67.78	1839.92	919.17	195.67	1824.4	654.13	-268.64	78.2	1255.82	-256.89	86.52	645.95
9.09	967.41	122.1	148.72	927.5	123.81	145.92	737.84	175.05	109.97	730.73	181.33	167.18	736.97	-120.35	162.56	710.22	-101.91	170.71	559.1	-57.54	254.41	586.88	-61.29	301.13	846.65	73.28	1474.25	0	0	0	1062.23	65.57	1743.36	1057.99	181.52	1731.68	931.23	68.65	1841.61	925.23	196.69	1826.13	654.18	-269.08	78.36	1255.09	-257.01	86.12	646.02
9.1	965.92	121.65	147.17	928	123.48	145.17	737.93	174.48	109.89	730.94	181.05	167.37	767.33	-116.57	162.65	740.47	-98.53	170.02	585.39	-56.99	248.16	611.91	-61.49	295.9	852.97	74.24	1475.7	0	0	0	1068.39	66.35	1745.85	1065.48	182.33	1734.09	937.16	69.5	1843.14	931.21	197.73	1827.7	654.56	-269.04	78.33	1254.92	-257	86.05	646.15
9.11	974.77	119.06	144.29	927.52	122.87	144.02	738.08	174.52	110.13	731.23	180.47	167.41	797.64	-113.05	162.8	772.21	-95.15	169.64	612.68	-56.94	241.12	637.7	-62.53	290.19	860.03	75.22	1476.99	0	0	0	1074.7	66.99	1748.18	1071.8	182.86	1736.49	943.15	70.22	1844.51	937.26	198.58	1829.15	654.55	-268.8	78.4	1255.62	-257.16	86.48	645.2
9.12	974.85	119.03	143.11	927.94	123.02	143.09	738.17	173.93	110.17	731.51	180.18	167.6	830.64	-108.56	162.93	803.37	-91.95	168.87	640.98	-57.3	233.6	663.79	-63.43	283.71	867.8	76.31	1477.92	0	0	0	1080.74	67.65	1750.31	1078.58	183.71	1738.56	949.15	70.83	1845.71	943.42	199.25	1830.44	655.4	-268.83	78.87	1254.9	-257	86.41	645.6
9.13	974.77	118.27	142.23	928.31	122.44	141.89	738.17	174.28	110.61	731.84	179.6	167.71	865.99	-103.42	161.58	835.53	-88.67	168.1	669.52	-58.04	225.41	690.41	-64.17	276.59	875.02	76.99	1478.89	0	0	0	1087.56	68.3	1752.24	1085.18	184.35	1740.58	955.14	71.28	1846.77	949.6	199.74	1831.55	656.02	-267.85	78.37	1255.13	-257	86.54	648.11
9.14	975.15	118.49	140.88	928.4	122.27	140.85	738.31	173.7	110.76	732.03	179.39	167.98	900.04	-99.25	162.24	868.19	-85.41	167.38	698.78	-59.33	217.07	717.73	-65.07	269.11	880.5	77.56	1479.87	0	0	0	1093.5	68.66	1754.12	1091.28	184.66	1742.45	961.26	71.68	1847.7	955.82	200.25	1832.51	657.07	-266.99	78.54	1255.54	-257.01	86.53	648.74
9.15	975.36	117.91	140.1	928.81	122.08	140.23	738.4	173.68	111.13	732.36	178.68	168.09	932.68	-95.25	163.06	901.18	-82.76	167.06	728.95	-59.92	208.03	745.57	-66.47	261.42	887.78	78.18	1480.56	0	0	0	1099.31	69.12	1755.89	1098.11	185.1	1743.96	967.44	72.13	1848.53	962.08	200.6	1833.32	657.29	-266.32	78.46	1255.7	-256.95	86.65	647.88
9.16	975.63	117.32	139.4	927.06	123.27	141.23	738.58	172.93	111.21	732.77	177.47	168.02	966.07	-92.93	163.68	933.87	-80.1	166.47	759.9	-59.65	198.45	774.12	-67.44	253.31	894.59	78.73	1481.1	0	0	0	1106.43	69.31	1757.34	1105.1	185.05	1745.45	973.65	72.4	1849.23	968.35	200.8	1834.04	657.48	-266.52	78.41	1256.11	-257.31	86.75	647.99
9.17	976.17	117.65	138.19	925.51	123.01	139.79	738.67	172.71	111.55	733.09	177.12	168.28	999.58	-90.25	165.07	966.85	-77.95	166.21	791.11	-60.59	189.49	802.57	-69.73	245.6	902.93	79.18	1481.61	0	0	0	1112.86	69.4	1758.64	1111.92	185.34	1746.57	979.92	72.4	1849.81	974.66	200.98	1834.64	657.2	-266.78	78.47	1255.71	-257.23	86.7	648.28
9.18	973.26	126.17	138.89	924.61	123.25	139.04	738.81	172.42	111.87	733.5	176.57	168.5	1031.66	-88.02	165.89	999.42	-76.33	165.84	822.39	-62.44	181.11	831.73	-71.05	237.7	909.38	79.65	1481.87	0	0	0	1119.38	69.65	1759.82	1117.85	185.56	1747.64	986.34	72.5	1850.31	981.05	200.94	1835.12	657.45	-266.29	78.72	1255.65	-257.37	86.68	648.52
9.19	969.26	136.52	140.98	924.73	123.82	138.27	738.95	171.56	112.12	734.17	175.41	168.58	1063.93	-86.76	167.22	1031.81	-75.21	165.43	854.03	-65.01	173.54	861.35	-72.88	230.06	916.4	79.92	1482.06	0	0	0	1125.96	69.39	1760.7	1125.4	185.52	1748.5	992.76	72.47	1850.67	987.47	200.76	1835.51	657.92	-266.8	78.74	1255.91	-257.28	86.62	648.19
9.2	968.2	137.66	141.13	926.27	123.15	137.32	739.16	170.95	112.61	734.8	174.62	168.86	1095.82	-85.57	167.61	1063.45	-74.28	164.87	886.05	-67.78	166.48	891.73	-73.93	222.54	923.95	80.24	1482.07	0	0	0	1132.1	69.24	1761.54	1131.68	185.39	1749.29	999.27	72.24	1850.82	993.8	200.96	1835.69	658.14	-266.63	78.52	1255.87	-257.5	86.66	647.57
9.21	967.32	142.79	143.27	927.14	122.76	136.16	739.5	169.98	112.95	735.31	173.95	169.19	1127.28	-84.58	168.61	1095.48	-74.15	164.49	918.02	-70.25	160	921.76	-75.53	215.84	930.81	80.49	1482.14	0	0	0	1138.52	68.99	1762.28	1138.05	185.14	1750.14	1005.88	72.01	1850.9	1000.3	200.5	1835.87	657.04	-266.51	78.27	1255.85	-257.13	86.6	648.31
9.22	970.51	134.23	145.3	931.14	120.06	133.53	739.67	169.34	113.39	735.85	172.55	169.32	1158.77	-83.62	170.22	1127.18	-73.77	164.25	949.82	-72.28	153.84	951.72	-77.08	209.65	938.4	80.53	1482	0	0	0	1145.22	68.51	1762.79	1145.03	184.74	1750.64	1012.53	71.6	1850.83	1006.84	200.1	1835.87	656.25	-266.62	78.25	1256.46	-257.5	86.79	648.59
9.23	970.95	133.88	143.28	931.78	119.79	132.16	739.88	168.21	113.64	736.31	172.01	169.72	1189.1	-83.88	170.86	1158.91	-74.32	164.49	981.63	-74.6	148.6	981.49	-78.9	204.23	944.94	80.52	1481.81	0	0	0	1152.25	68.48	1763.22	1150.85	184.82	1751.04	1019.26	71.14	1850.66	1013.53	199.56	1835.8	657.45	-266.97	78.38	1254.94	-259	87.97	648.38
9.24	976.37	122.34	135.78	931.74	119.13	131.19	740.14	167.77	114.13	736.83	170.71	169.84	1218.97	-84.54	172.26	1189.02	-74.86	164.38	1013.13	-76.63	143.96	1011.14	-81.16	199.78	953.31	80.73	1481.55	0	0	0	1158.45	67.82	1763.63	1158.43	184.36	1751.36	1025.99	70.32	1850.31	1020.24	199.09	1835.58	657.11	-266.74	78.44	1254.1	-259.77	88.45	648.59
9.25	977	120.42	133.36	933.2	118.68	130.39	740.46	166.71	114.31	737.26	170.22	170.19	1248.81	-84.88	173.77	1219.57	-75.59	165.17	1043.75	-79.04	140.17	1040.06	-83.13	195.82	961.1	80.79	1481.1	0	0	0	1165.43	67.18	1763.84	1165.42	183.8	1751.74	1032.83	69.52	1849.88	1027.02	198.33	1835.34	657.28	-266.54	78.29	1253.69	-259.85	88.23	649.02
9.26	976.71	118.59	131.07	933.01	118.18	129.33	740.56	166.5	114.83	737.82	168.91	170.3	1276.47	-85.53	175.53	1250.01	-76.24	166.05	1073.44	-82.27	137.48	1068.46	-85.63	192.83	967.57	80.87	1480.55	0	0	0	1172.1	66.45	1763.89	1173.39	183.37	1751.7	1039.75	68.74	1849.37	1033.81	197.55	1834.97	656.95	-266.72	78.3	1254.45	-259.96	88.58	648.26
9.27	977.53	117.03	129.68	931.74	118.09	128.42	740.84	166.05	115.3	738.48	168.03	170.48	1302.8	-86.04	177.56	1278.02	-77.6	167.69	1102.8	-84.37	134.99	1095.94	-88.84	190.85	975.19	80.69	1480	0	0	0	1179.18	66.08	1764.02	1181.73	182.95	1751.67	1046.7	67.65	1848.73	1040.66	196.5	1834.53	658.23	-266.64	78.76	1254.3	-259.97	88.66	647.98
9.28	977.32	116.17	128.22	931.99	117.97	127.95	741.1	165.3	115.65	739.12	167.27	170.8	1329.63	-87.02	180.09	1308.09	-75.21	168.58	1131.21	-87.37	133.52	1122.86	-91.38	189.17	983.09	80.6	1479.22	0	0	0	1185.8	65.31	1763.98	1188.3	182.41	1751.6	1053.72	66.45	1847.98	1047.44	195.55	1833.9	657.33	-266.89	78.38	1254.29	-260.14	88.71	647.33
9.29	976.2	115.6	126.71	932.43	117.29	126.94	741.43	164.58	116.02	739.84	166.45	171.06	1355.81	-87.36	183.07	1333.27	-78.26	163.37	1158.19	-90.45	132.76	1149.02	-93.6	187.98	991.6	80.39	1478.41	0	0	0	1192.63	64.38	1763.62	1195.96	181.95	1751.28	1060.78	65.19	1847.16	1054.32	194.28	1833.26	657.26	-266.97	78.51	1253.86	-259.99	88.45	647.31
9.3	976.78	115.3	125.88	932.54	117.35	126.37	741.8	164.03	116.51	740.62	165.67	171.38	1380.3	-88.93	185.69	1358.45	-80.03	164.08	1183.92	-93.13	132.46	1173.53	-95.64	187.29	999.53	80.05	1477.55	0	0	0	1199.6	63.55	1763.33	1204.78	180.81	1750.92	1067.92	63.85	1846.25	1061.2	192.9	1832.51	656.59	-266.75	78.41	1253.46	-260.22	88.49	647.23
9.31	976.89	115.32	125.23	932.94	117.09	126.05	742.27	162.95	116.75	741.28	165.02	171.77	1402.82	-90.72	187.99	1382.09	-81.76	165.91	1208.46	-95.2	132.29	1196.99	-97.93	187.11	1006.17	79.53	1476.53	0	0	0	1206.47	62.51	1762.91	1210.83	179.73	1750.66	1075.2	62.4	1845.23	1068.02	191.49	1831.59	657.31	-266.96	78.54	1252.72	-260.55	88.35	647.96
9.32	976.94	114.93	124.34	932.22	116.99	124.89	742.47	162.85	117.39	741.85	164.26	172.12	1426.11	-92.46	190.04	1404.36	-84.27	167.31	1231.31	-97.3	132.57	1219.14	-99.76	187.04	1013.99	78.91	1475.46	0	0	0	1212.87	61.51	1762.41	1216.66	178.58	1750.32	1082.45	60.95	1844.17	1075.03	189.46	1830.69	656.99	-266.83	78.51	1252.71	-260.24	88.14	647.66
9.33	976.72	115.09	123.4	933.89	116.53	125.2	742.89	161.73	117.66	742.59	163.44	172.51	1446.21	-94.39	191.81	1425.43	-86.19	168.63	1253.03	-99.47	133	1239.92	-101.88	187.27	1023.06	78.37	1474.25	0	0	0	1220.24	60.31	1761.79	1223.34	177.58	1749.73	1089.74	59.13	1842.98	1081.94	187.7	1829.65	656.62	-267.44	78.27	1254.3	-258.56	86.81	647.8
9.34	977.3	114.89	123.05	933.3	116.18	124.35	743.26	161.13	118.16	743.2	162.59	172.94	1465.18	-96.81	192.28	1444.94	-88.33	169.52	1272.96	-100.98	133.12	1259.44	-103.64	187.27	1030.9	77.49	1473.14	0	0	0	1226.57	58.92	1761.24	1230.03	176.81	1748.87	1097.02	57.22	1841.74	1088.93	185.71	1828.52	656.57	-267.16	78.23	1255.69	-257.58	87.07	647.48
9.35	977.34	114.83	122.53	934.13	116.73	124.31	743.51	160.85	118.8	743.83	162.3	173.58	1484.06	-99.38	193.02	1463.42	-91.29	169.38	1291.26	-102.52	133.21	1277.46	-104.83	186.88	1039.41	76.63	1471.86	0	0	0	1234.19	57.77	1760.46	1236.24	175.42	1748.18	1104.27	55.21	1840.42	1095.81	183.92	1827.29	656.64	-267.06	78.23	1256.74	-257.33	87.24	647.66
9.36	977.93	115.32	122.42	935.79	116.23	124.47	743.7	160.29	119.29	744.41	161.63	174.11	1500.26	-101.79	191.93	1480.2	-92.15	169.13	1308.56	-103.55	132.66	1294.1	-106.94	186.54	1046.2	75.42	1470.62	0	0	0	1240.84	56.12	1759.82	1243.31	173.95	1747.33	1111.54	53.07	1839.09	1102.8	181.72	1826.05	657.28	-266.9	78.49	1258.66	-256.95	87.95	647.62
9.37	977.56	115.1	121.5	935.58	115.87	123.94	744.07	159.43	119.85	745.17	161.04	174.72	1515.68	-104.14	190.71	1496.34	-95.78	167.25	1324.01	-105.25	132	1309.48	-108.81	185.69	1055.08	74.41	1469.4	0	0	0	1247.12	54.02	1759.12	1249.82	172.51	1746.49	1118.87	50.94	1837.72	1109.75	179.43	1824.76	657.91	-266.78	78.76	1260.65	-256.85	88.91	647.32
9.38	978.35	115.46	121.59	935.59	115.98	123.52	744.51	159.04	120.53	745.92	160.97	175.66	1529.43	-105.06	188.26	1509.83	-96.81	165.72	1338.01	-106.84	130.86	1323.74	-110.58	184.36	1063.25	73.33	1468.19	0	0	0	1253.66	52.04	1758.51	1257.79	170.67	1745.56	1126.31	48.67	1836.29	1116.78	176.81	1823.47	657.29	-267.23	78.6	1260.23	-256.76	88.92	647.21
9.39	978.17	115.21	120.94	935.71	116.14	123.05	744.88	158.45	121.2	746.82	160.52	176.39	1541.87	-106.43	185.66	1521.64	-96.51	163.6	1350.65	-108.49	129.4	1336.36	-112.78	182.77	1071.52	72.03	1467.05	0	0	0	1254.47	49.32	1760.17	1263.98	169.06	1744.71	1133.65	46.31	1834.89	1123.79	174.15	1822.16	656.78	-267.02	78.36	1256.81	-257.45	87.11	646.8
9.4	978.3	115.02	120.4	935.09	116.43	122.51	745.25	158.38	122.11	747.7	160.78	177.47	1553.16	-107.19	182.09	1533.26	-98.83	159.5	1361.82	-109.92	127.37	1347.59	-114.9	180.92	1080.48	70.79	1465.83	0	0	0	1261.3	47.2	1759.82	1271.18	166.76	1744.06	1140.91	43.65	1833.43	1130.68	171.56	1820.8	657.12	-266.69	78.49	1256.47	-257.62	86.62	648.18
9.41	979.03	114.92	120.15	937.14	116.58	122.59	745.74	158.35	123.12	748.65	160.75	178.49	1562.28	-108.7	177.67	1542.8	-99.55	155.22	1371.24	-111.82	125.01	1357.8	-115.94	178.2	1090.03	69.33	1464.61	0	0	0	1268.16	45.05	1759.22	1278.31	164.51	1743.42	1148.1	40.85	1832	1137.58	168.84	1819.49	657.05	-266.69	78.59	1256.02	-257.93	86.37	647.59
9.42	978.13	114.72	119.51	936.29	116.46	122.03	746.14	157.97	124.11	749.57	160.96	179.78	1569.63	-109.93	172.14	1551.13	-100.89	149.72	1378.77	-113.57	121.98	1366.1	-117.66	175.29	1099.31	67.78	1463.42	0	0	0	1275.52	42.82	1758.6	1285.16	162.34	1742.84	1155.33	37.96	1830.56	1144.54	165.89	1818.22	656.74	-267.06	78.44	1256.46	-257.96	86.59	647.44
9.43	978.96	115.02	119.6	936.46	116.95	122.01	746.69	157.78	125.25	750.76	160.62	180.94	1577.17	-111.28	166.16	1557.54	-101.4	150.8	1385.16	-115.06	118.33	1373.23	-119.17	171.67	1109.05	66	1462.07	0	0	0	1283.44	40.45	1757.95	1292.71	159.78	1742.47	1162.43	34.77	1829.03	1151.51	162.81	1816.95	656.7	-266.95	78.52	1256.27	-258.19	86.41	647.62
9.44	979.41	115.24	119.31	937.22	116.99	121.92	747.15	158.14	126.82	751.69	161.38	182.64	1582.45	-111.69	158.63	1560.98	-101.17	144.44	1390.25	-116.23	114.01	1379.18	-120.89	167.61	1118.24	64.1	1460.83	0	0	0	1290.79	38	1757.5	1300.11	157.52	1742.03	1169.52	31.4	1827.48	1158.38	159.94	1815.61	657.29	-267.07	78.7	1256.45	-258.46	86.61	647.3
9.45	978.21	115.4	119.04	937	117.16	121.3	747.68	157.9	128.21	752.85	161.39	184.15	1587.34	-113.01	150.16	1563.08	-101.78	136.34	1393.94	-117.97	109.55	1384.14	-122.4	163.18	1128.38	62.05	1459.45	0	0	0	1299.07	35.46	1757.04	1308.16	154.85	1741.68	1176.68	28.17	1825.91	1165.27	156.75	1814.28	657.16	-266.95	78.54	1256.99	-257.71	86.67	646.98
9.46	978.67	115.24	118.73	936.3	117.47	121.03	748.25	158.34	130.16	754.14	161.62	186.04	1589.96	-112.21	140.14	1565.29	-100.69	127.28	1396.48	-119.86	105.01	1387.9	-123.93	158.73	1138.76	59.75	1458.16	0	0	0	1306.27	32.69	1756.72	1315.13	152.15	1741.5	1183.79	24.8	1824.24	1172.21	153.48	1812.89	656.62	-267.05	78.42	1256.52	-257.62	86.27	647.41
9.47	979.09	115.39	118.84	936.72	117.2	120.86	748.89	158.07	132.03	755.43	161.93	188.14	1593.06	-110.47	130.66	1566.74	-100.4	118.33	1398.2	-121.1	100.22	1391.09	-125.26	154.08	1149.17	57.43	1456.76	0	0	0	1314.82	29.9	1756.24	1321.94	148.75	1741.65	1190.94	21.28	1822.53	1179.13	149.87	1811.53	657.4	-266.69	78.66	1256.81	-257.22	86.43	646.79
9.48	978.98	115.07	118.49	937.66	117.78	120.86	749.55	158.71	134.43	756.96	162.08	190.31	1592.87	-109.87	119.4	1567.42	-99.21	108.86	1398.67	-122.84	95.44	1393.31	-126.67	149.17	1159.2	55.03	1455.31	0	0	0	1322.16	26.91	1755.96	1328.85	145.92	1741.74	1198.01	17.79	1820.79	1186.16	145.76	1810.12	656.9	-267.07	78.56	1256.77	-257.37	86.24	647.33
9.49	978.89	115.25	118.54	937.03	118.01	120.41	750.29	158.96	137.03	758.59	162.14	192.67	1593.6	-108.85	108.98	1564.48	-100.94	100.96	1398.53	-124.14	90.38	1394.82	-127.25	143.8	1169.78	52.47	1453.77	0	0	0	1329.79	23.93	1755.7	1335.87	142.93	1741.74	1205.06	13.98	1818.89	1193.02	142.22	1808.53	657.29	-266.83	78.75	1256.77	-257.34	86.09	647.58
9.5	979.44	115.49	118.55	938.9	118.1	120.68	751.15	159.54	139.91	760.38	162.7	195.51	1598.61	-111.25	90.53	1563.62	-99.35	90.89	1397.81	-124.63	84.95	1395.86	-127.52	138.23	1180.96	49.83	1452.19	0	0	0	1337.39	20.83	1755.45	1343.93	140.02	1741.4	1212	10.1	1816.91	1199.77	138.69	1806.76	657.25	-266.98	78.57	1256.68	-257.41	86.1	647.05
9.51	979.98	115.44	118.73	937.92	118	120.23	752.31	159.27	142.72	762.42	162.9	198.43	1591.77	-106.66	85.68	1562.09	-97.75	80.6	1396.55	-125.1	79.39	1396.01	-128.67	132.96	1191.91	46.89	1450.39	0	0	0	1345.04	17.67	1755.14	1350.78	136.88	1741.32	1219.03	6.5	1814.86	1206.57	134.83	1804.85	657.07	-266.96	78.43	1257.47	-257.25	86.24	647
9.52	979.95	115.62	118.49	938.78	118.39	120.43	753.46	159.71	146.14	764.72	162.96	201.58	1597.26	-106.23	81.48	1564.79	-97.69	76.84	1394.62	-125.53	72.6	1393.19	-128.47	126.78	1202.33	43.8	1448.6	0	0	0	1353.17	14.56	1754.72	1357.53	133.68	1741.07	1225.98	2.57	1812.6	1213.3	130.94	1802.76	657	-267.23	78.53	1257.83	-257.32	86.18	647.22
9.53	979.51	115.56	118.49	938.46	118.15	120.29	754.9	160.57	149.93	767.34	163.55	205.13	1602.62	-106.57	75.76	1576.69	-105.51	61.65	1393.16	-125.37	67.3	1392.55	-127.64	122.33	1213.9	40.47	1446.65	0	0	0	1360.32	11.16	1754.5	1364.69	130.27	1740.89	1233.05	-1.41	1810.22	1220.03	127.19	1800.49	656.88	-266.64	78.66	1257.16	-257.22	86.05	647.28
9.54	979.82	115.28	118.45	938.14	118.4	120.31	756.65	160.96	153.85	770.29	164.44	209.21	1607.92	-106.95	70.32	1573.42	-99.68	67.9	1391.71	-124.61	61.78	1391.23	-126.41	117.63	1224.97	37.07	1444.67	0	0	0	1368.3	7.77	1754.23	1372.26	126.51	1740.91	1240.39	-5.31	1808.01	1227.19	123.08	1798.4	657.02	-266.64	78.66	1256.78	-257.11	85.88	646.79
9.55	979.64	115.53	118.64	937.69	118.51	120.02	758.92	161.7	158.49	773.92	165.66	213.72	1613.72	-107.91	62.93	1576.75	-100.66	64.25	1391.34	-123.85	57.4	1390.9	-126.43	114.26	1236.09	33.32	1442.82	0	0	0	1376.36	4.34	1754.09	1378.25	122.17	1741.5	1247.9	-9.23	1806.09	1234.43	119.4	1796.52	656.39	-267.1	78.33	1256.88	-257.02	86	646.6
9.56	979.91	115.72	118.72	938.68	118.32	120.39	761.66	162.22	163.64	778.53	165.96	218.47	1616.45	-108.42	56	1580.18	-101.46	60.94	1391.29	-123.23	54.09	1391.37	-125.5	111.27	1247.57	29.62	1441.29	0	0	0	1385.01	0.99	1754.03	1384.15	118.29	1742.23	1255.59	-13.15	1804.5	1241.93	115.65	1794.95	655.93	-266.94	78.33	1256.7	-256.94	85.8	646.81
9.57	979.91	115.71	118.71	938.6	118.33	120.16	765.1	162.61	169.49	783.86	166.92	223.9	1619.13	-108.56	52.94	1580.82	-101.32	58.95	1390.65	-122.41	51.4	1390.99	-124.13	108.69	1258.63	25.95	1440.31	0	0	0	1392.64	-2.38	1754.11	1391.67	114.51	1742.4	1263.38	-17.09	1803.2	1249.76	111.59	1793.68	655.96	-267.05	78.32	1257	-257.48	85.58	646.31
9.58	980.12	115.4	118.57	940.05	118.09	120.72	769.33	163.03	176.02	790.27	167.77	229.78	1619.52	-108.29	50.68	1579.18	-101.34	57.1	1390.3	-120.77	48.9	1390.47	-122.45	106.45	1269.9	22.46	1439.64	0	0	0	1401.63	-5.72	1754.3	1400.24	111.19	1742.51	1271.33	-20.88	1802.13	1257.67	107.54	1792.65	656.5	-266.99	78.77	1256.61	-257.39	85.47	646.23
9.59	979.91	115.59	118.84	939.57	117.36	120.64	774.66	163.35	183.22	797.92	168.87	236.27	1622.47	-107.88	49.8	1581.74	-101.08	56.93	1390.31	-118.93	47.31	1390.67	-120.01	104.35	1281.01	19.41	1439.61	0	0	0	1409.62	-9.13	1754.81	1408.62	107.82	1742.9	1279.49	-24.62	1801.26	1265.63	103.76	1791.82	656.39	-267.14	78.44	1256.78	-257.25	85.66	646.8
9.6	979.7	115.29	118.79	940.34	116.86	120.64	781.29	163.7	191.12	807	170.08	243.23	1621.46	-107.48	48.59	1582.35	-100.87	56.42	1390.22	-117.72	46.63	1391.05	-118.23	102.94	1291.8	16.26	1439.72	0	0	0	1418.5	-12.51	1755.5	1417.33	104.99	1743.4	1287.8	-28.18	1800.61	1273.59	100.14	1791.19	655.7	-267.19	78.24	1257.11	-257.4	85.84	646.66
9.61	980.11	115.52	119.11	941.82	116.29	120.9	789.19	163.97	199.6	817.77	170.73	250.27	1620.62	-107.25	47.33	1582.28	-100.86	56.07	1390.31	-116.92	46.51	1391.53	-116.75	101.83	1302.32	12.58	1440.01	0	0	0	1427.21	-15.79	1756.36	1425.97	101.21	1744.55	1295.98	-32.12	1800.11	1281.76	96.31	1790.9	656.42	-267.13	78.54	1257.62	-257.26	85.88	646.2
9.62	980.49	115.79	119.11	943.12	116.63	121.45	798.23	164.27	208.84	829.84	171.54	257.71	1620.98	-107.27	47.66	1582.36	-100.72	55.77	1390.39	-116.36	46.14	1391.88	-116.15	101.16	1313.34	8.64	1440.54	0	0	0	1435.96	-18.99	1757.48	1433.88	98.25	1745.81	1304.32	-35.54	1799.86	1289.97	92.7	1790.76	656.37	-267.16	78.59	1257.5	-257.27	85.66	646.71
9.63	981.76	115.85	118.89	942.91	115.54	123.76	808.49	164.09	218.96	843.25	172.28	265.65	1620.83	-106.92	47.17	1582.4	-100.78	55.61	1390.13	-116.57	45.78	1392.13	-116.02	100.53	1323.58	4.68	1441.16	0	0	0	1444.59	-22.21	1758.81	1442.2	94.94	1747.37	1312.68	-39.08	1799.87	1298.19	89.17	1790.91	656.83	-267.56	78.72	1257.42	-257.38	85.84	647.01
9.64	983.25	116.1	118.59	945.27	114.8	124.97	819.92	164.19	230.39	857.58	173.68	275.08	1621.66	-107.14	47.33	1582.6	-100.86	55.75	1389.75	-116.99	45.38	1392.12	-116.7	99.98	1333.91	0.86	1441.94	0	0	0	1453.58	-25.37	1760.25	1450.1	91.43	1749.31	1321.04	-42.39	1800.08	1306.49	85.93	1791.22	655.8	-267.99	78.26	1257.18	-257.39	85.62	646.57
9.65	985.16	116.23	118.08	948.38	115.6	125.85	832.76	163.93	242.78	873.07	174.35	284.99	1621.48	-106.83	47.77	1582.41	-100.88	55.52	1389.42	-117.53	44.9	1392.02	-117.74	99.71	1344.96	-2.78	1442.59	0	0	0	1462.4	-28.39	1761.96	1459.34	87.78	1751.46	1329.55	-45.72	1800.43	1314.93	82.81	1791.66	656.27	-267.61	78.41	1257.49	-257.29	85.42	646.47
9.66	987.78	115.09	118.52	953.57	115.93	127.84	847.52	162.88	255.48	889.85	174.05	294.89	1620.35	-107.6	47.4	1582.41	-100.95	55.37	1389.18	-117.71	44.33	1391.84	-118.35	99.16	1353.67	-6.23	1443.13	0	0	0	1471.66	-31.39	1763.74	1468.76	84.92	1753.19	1338.13	-48.93	1800.89	1323.4	79.98	1792.21	656.75	-267.67	78.66	1257.24	-257.44	85.27	646.4
9.67	991.31	115.37	118.34	955.78	116	134.41	863.6	162.58	268.77	908.15	173.16	304.68	1620.84	-107.72	47.51	1581.97	-101.25	55.35	1388.78	-118.44	44.11	1391.81	-118.83	98.73	1363.07	-9.65	1443.77	0	0	0	1480.52	-34.3	1765.74	1477.87	81.65	1755.22	1346.73	-51.82	1801.42	1332.11	76.96	1792.84	655.34	-268.16	77.93	1257.31	-257.67	85.29	647.06
9.68	996.99	117.32	119.21	966.86	116.97	140.28	880.39	162.96	282.55	927.31	172.13	314.63	1619.31	-107.9	47.08	1581.59	-101.29	55.19	1388.57	-118.92	43.92	1391.55	-119.59	98.58	1372.71	-12.87	1444.32	0	0	0	1489.58	-37.2	1767.72	1486.71	78.81	1757.35	1355.2	-54.66	1801.95	1340.92	74.24	1793.45	655.53	-267.57	78.18	1257.24	-257.53	85.26	646.7
9.69	1003.82	120.95	120.3	976.04	118.39	146.47	897.78	161.57	295.75	946.71	169.78	324.78	1620.32	-107.67	47.73	1581.52	-101.43	55.31	1388.52	-118.81	43.58	1391.43	-119.82	98.3	1381.21	-15.75	1444.78	0	0	0	1498.3	-40.07	1769.71	1495.9	76	1759.27	1363.67	-57.1	1802.44	1349.67	71.75	1794.01	655.41	-267.28	78.46	1258.18	-257.27	85.51	646.5
9.7	1011.76	125.41	122.4	996.6	121.19	151.52	915.07	158.75	307.51	964.93	167.03	335.33	1619.75	-108.11	47.87	1581.56	-101.58	55.34	1388.22	-119.36	43.74	1391.29	-120.13	98.33	1391.29	-17.94	1445.25	0	0	0	1507.3	-42.8	1771.65	1505.02	73.24	1761.31	1372.11	-59.58	1802.84	1358.45	69.65	1794.41	656.47	-267.24	78.48	1258.63	-257.28	85.44	646.48
9.71	1030.83	129.14	129.65	1014.74	123.16	158.58	933.34	153.78	315.52	983.07	164.2	344.79	1619.72	-107.99	47.65	1581.19	-101.65	55.34	1388.25	-119.3	43.7	1391.29	-120.03	98.3	1399.81	-19.9	1445.8	0	0	0	1515.89	-45.47	1773.56	1515.45	71.04	1762.74	1380.64	-61.79	1803.22	1367.39	67.55	1794.84	656.49	-267.37	78.54	1257.93	-257.48	85.47	645.88
9.72	1053.75	132.5	138.84	1037	125.39	165.97	953.02	149.33	321.97	1002.37	160.64	352.28	1619.87	-108.48	47.73	1581.27	-101.7	55.43	1388.56	-118.61	43.44	1391.24	-120.12	98.44	1408.84	-21.3	1446.2	0	0	0	1524.98	-48.05	1775.36	1524.88	68.34	1764.61	1389.35	-63.86	1803.6	1376.42	65.37	1795.25	655.89	-267.31	78.44	1257.31	-257.34	85.35	646.43
9.73	1078.6	135.5	144.59	1057.46	126.37	175.36	974.05	146.06	326.83	1022.84	156.4	357.97	1619.87	-108.46	47.65	1581.02	-101.81	55.34	1388.45	-118.91	43.73	1391.42	-119.89	98.52	1417.45	-22.72	1446.76	0	0	0	1533.74	-50.51	1777.05	1533.91	66.04	1766.33	1398.06	-65.77	1803.97	1385.48	63.54	1795.6	657.47	-267.14	78.76	1257.64	-257.27	85.34	646.79
9.74	1104.76	137.6	149.18	1083.31	128.14	179.66	996.66	143.03	329.54	1044.39	152.25	361.33	1620.13	-108.23	48	1581.36	-101.82	55.4	1388.5	-118.91	43.86	1391.3	-120.07	98.77	1427.48	-24.27	1447.04	0	0	0	1543.12	-52.74	1778.64	1543.02	63.55	1768.11	1406.83	-67.74	1804.29	1394.7	61.59	1796.01	656.95	-267.38	78.56	1257.6	-257.24	85.39	647.17
9.75	1130.62	139.3	152.06	1106.5	128.78	181.37	1019.86	139.72	330.14	1066.94	148.19	362.5	1620.12	-108.52	47.73	1581.53	-101.76	55.45	1388.6	-118.73	43.9	1391.4	-119.96	98.85	1436.36	-25.88	1447.46	0	0	0	1551.73	-54.79	1780.25	1552.17	61.09	1769.78	1415.72	-69.39	1804.61	1404.03	59.76	1796.32	656.06	-267.6	78.3	1257.37	-257.19	85.63	646.86
9.76	1157.52	140.65	153.51	1134.86	129.41	182.85	1043.26	136.84	329.02	1089.9	144.79	361.84	1619.99	-107.81	47.72	1581.35	-101.86	55.5	1388.74	-118.42	43.84	1391.56	-119.53	98.77	1445.6	-27.42	1447.83	0	0	0	1561.37	-56.7	1781.68	1561.6	59.59	1771.02	1424.68	-71.13	1804.87	1413.22	58.05	1796.59	655.94	-267.47	78.33	1256.96	-258.92	86.93	647.13
9.77	1185.94	141.98	153.83	1161.47	130.06	182.17	1067.18	133.75	325.77	1113.25	141.62	359.41	1619.81	-108.62	47.52	1581.84	-101.62	55.42	1388.62	-118.81	44.23	1391.44	-119.79	99.13	1453.86	-29.07	1448.32	0	0	0	1570.62	-58.38	1783.14	1571.34	58.28	1772.11	1433.64	-72.96	1805.03	1422.33	56.38	1796.76	655.71	-267.69	78.32	1256.07	-259.8	87.14	646.94
9.78	1215.48	142.94	152.99	1188.89	130.55	180.24	1091.77	130.71	320.55	1136.94	139.32	355.4	1619.84	-108.57	47.64	1581.39	-102.05	55.45	1388.68	-118.85	44.43	1391.39	-120.05	99.43	1463.59	-30.62	1448.7	0	0	0	1579.85	-59.85	1784.55	1580.82	56.98	1773.45	1442.88	-74.65	1805.14	1431.23	54.73	1796.85	656.16	-267.36	78.5	1256.12	-259.61	87.01	647.45
9.79	1245.12	143.83	150.72	1218.38	130.67	177.47	1116.84	128.75	313.84	1161.13	136.93	349.66	1619.88	-108.25	47.45	1581.15	-102.11	55.34	1388.94	-118.23	44.32	1391.54	-119.96	99.59	1472.05	-32.26	1449.06	0	0	0	1589.76	-61.04	1785.82	1589.94	55.36	1774.8	1452.09	-76.41	1805.19	1440.11	52.77	1796.98	656.5	-267.36	78.33	1256	-259.54	86.9	646.64
9.8	1277.35	144.09	147.93	1250.7	130.61	173.95	1142.81	127.03	305.35	1185.72	135.04	342.4	1619.62	-108.63	47.44	1581.56	-102.16	55.57	1388.99	-118.48	44.67	1391.71	-119.71	99.85	1480.24	-33.88	1449.28	0	0	0	1599.06	-62.11	1787.11	1599.18	54.43	1775.93	1461.31	-78.01	1805.19	1448.7	51.37	1796.92	656.58	-267.25	78.65	1255.23	-259.83	86.76	646.97
9.81	1310.47	144.08	144.37	1281.53	130.11	168.96	1169.41	125.47	295.07	1211.21	132.68	333.39	1619.86	-108.52	47.31	1581.22	-102.25	55.31	1389.04	-118.41	44.98	1391.82	-119.43	100.09	1489.53	-35.58	1449.31	0	0	0	1607.94	-62.95	1788.47	1607.51	53.24	1777.29	1470.3	-79.57	1805.09	1457.41	49.43	1796.81	656.72	-266.89	78.57	1256.56	-259.38	87.09	647.37
9.82	1347.59	143.02	136.97	1314.89	129.68	163.62	1196.44	124.52	283.35	1237.2	131.26	323.24	1620.38	-108.37	47.72	1580.93	-102.44	55.19	1389.37	-118.12	45.15	1391.87	-119.68	100.66	1497.93	-37.27	1449.25	0	0	0	1617.08	-63.6	1789.68	1615.35	52.55	1778.68	1479.19	-81.26	1804.78	1465.96	47.73	1796.54	656.57	-267.2	78.37	1257.39	-258	85.88	647.49
9.83	1383.42	141.73	132.88	1350.02	129.05	158.03	1224.43	123.92	270.26	1263.67	130.39	311.92	1619.73	-108.75	47.44	1581.18	-102.43	55.22	1389.59	-117.76	45.36	1391.99	-119.4	101.01	1506.43	-38.81	1449.09	0	0	0	1625.98	-64.08	1790.91	1624.09	52.15	1779.95	1488.28	-82.76	1804.38	1474.34	46.25	1796.13	656.5	-267.23	78.37	1257.13	-258.03	85.13	647.39
9.84	1416.41	142.94	130.91	1385.38	128.67	151.92	1253.89	122.49	255.69	1290.67	130.19	299.56	1619.44	-108.89	46.98	1580.81	-102.5	55.03	1389.84	-117.28	45.6	1391.94	-119.43	101.54	1514.83	-40.34	1448.73	0	0	0	1634.73	-64.32	1792.31	1631.65	52.19	1781.36	1497.34	-84.38	1803.8	1482.61	44.64	1795.58	656.79	-267.56	78.52	1257.02	-257.84	85.07	647.04
9.85	1455.65	142.29	126.77	1426.17	127.91	141.45	1283.67	123.16	240.65	1318.26	129.49	285.93	1618.99	-108.27	47.17	1581.5	-102.63	55.18	1390	-116.97	45.96	1392.09	-119.09	101.89	1523.27	-41.66	1448.29	0	0	0	1643.58	-64.3	1793.82	1641.2	51.82	1782.51	1506.46	-85.88	1803	1490.74	43.01	1794.92	656.71	-267.49	78.55	1257.5	-258.15	84.9	646.74
9.86	1494.04	141.63	122.22	1463.38	127.29	134.8	1314.25	123.26	224.43	1346.87	128.85	271.44	1618.1	-109.21	50.33	1581.97	-102.7	55.32	1390.05	-116.99	46.47	1392.11	-119	102.38	1532.36	-42.83	1447.81	0	0	0	1653.06	-64	1795.32	1649.44	51.98	1784	1515.45	-87.68	1802.05	1498.8	40.97	1794.21	656.65	-267.6	78.49	1257.61	-258.61	84.77	647.72
9.87	1532.71	141.27	118.06	1501.22	127.79	128.54	1345.69	123.83	207.85	1376.37	128.27	256.35	1619.32	-108.36	47.73	1581.56	-102.75	55.18	1390.17	-116.81	46.96	1392.33	-118.63	102.77	1540.89	-43.89	1447.21	0	0	0	1662.45	-63.47	1796.99	1657.25	52.38	1785.59	1524.42	-89.35	1801.07	1506.75	38.86	1793.4	656.94	-267.61	78.46	1257.53	-258.24	84.92	646.96
9.88	1572.13	141.16	114.48	1541.31	127.27	122.77	1377.8	125.5	191.4	1405.95	128.83	241.32	1617.79	-109.47	50.09	1582.86	-102.78	55.52	1390.5	-116.29	47.37	1392.51	-118.79	103.35	1549.85	-44.86	1446.47	0	0	0	1671.51	-62.78	1798.65	1664.12	52.02	1787.74	1533.58	-90.94	1799.99	1514.5	36.98	1792.55	656.76	-267.24	78.54	1257.61	-257.75	85.25	646.84
9.89	1614.71	138.05	106.03	1578.19	128.76	116.96	1411.11	126.81	174.62	1436.24	129.94	226.27	1618.42	-109.77	50.86	1582.04	-102.71	54.89	1390.87	-115.84	47.81	1392.88	-118.53	103.8	1558.51	-45.68	1445.81	0	0	0	1680.18	-61.93	1800.35	1671.32	52.32	1789.93	1542.79	-92.59	1798.89	1522.1	35.21	1791.66	656.51	-267.59	78.37	1257.5	-257.68	85.26	647.28
9.9	1654.82	139.17	103.7	1618.79	127.08	109.89	1445.75	127.15	157.58	1467.05	130.46	211.02	1618.72	-109.83	51.06	1581.86	-102.87	54.88	1391.08	-115.63	48.4	1393.35	-118.18	104.18	1567.85	-46.34	1445.08	0	0	0	1689.46	-60.97	1801.92	1676.23	52.53	1792.55	1552.21	-94.04	1797.8	1529.64	33.48	1790.8	656.36	-267.54	78.29	1257.07	-257.73	85.14	647.67
9.91	1693.41	140.65	101.33	1657.45	128.69	104.92	1481.17	126.92	140.69	1498.48	131.74	196.5	1617.85	-110.3	50.87	1581.93	-102.81	54.81	1391.35	-115.37	48.99	1393.83	-117.8	104.62	1575.73	-47.1	1444.36	0	0	0	1698.4	-59.85	1803.38	1681.07	52.12	1795.52	1561.56	-95.54	1796.66	1537.25	31.66	1790	656.04	-267.36	78.54	1257.45	-257.79	85.18	647.26
9.92	1731.86	142.41	99.72	1695.5	129.81	101.04	1517.21	126.69	124.59	1530.95	131.79	182.06	1617.94	-110.23	50.81	1581.83	-102.79	54.88	1391.71	-114.8	49.41	1394.14	-117.76	105.25	1584.49	-47.68	1443.61	0	0	0	1706.59	-58.77	1804.8	1680.77	50.11	1801.4	1570.85	-96.87	1795.56	1544.99	29.78	1789.24	655.89	-267.04	78.38	1257.63	-257.88	85.37	646.55
9.93	1770.07	144.72	98.16	1734.08	132.41	96.87	1553.97	126.09	109.61	1563.61	132.59	168.51	1617.99	-110.53	51.12	1582.14	-102.93	54.91	1391.94	-114.6	50.12	1394.53	-117.68	105.89	1594.18	-48.14	1442.92	0	0	0	1715.74	-57.51	1806	1687.41	50.42	1803.6	1579.91	-98.2	1794.46	1552.7	28.22	1788.53	655.46	-267.29	78.13	1257.25	-257.42	85.3	646.71
9.94	1808.12	146.71	97.22	1772.84	134.28	93.43	1590.09	126.52	96.14	1596.67	132.26	155.41	1619.49	-109.33	47.47	1582.55	-102.88	54.94	1392.34	-114.05	50.67	1394.85	-117.43	106.56	1603.1	-48.48	1442.27	0	0	0	1724.58	-56.28	1807.12	1703.91	55.05	1799.57	1589.08	-99.22	1793.47	1560.7	26.62	1787.88	656.44	-267.27	78.58	1257.05	-257.64	85.05	647.51
9.95	1845.29	148.69	96.56	1809.85	136.38	90.89	1626.94	126.6	83.9	1630.26	132.09	143.39	1619.5	-109.07	46.9	1582.53	-102.95	54.72	1392.54	-114.04	51.46	1395.3	-117.22	107.23	1611.45	-49	1441.72	0	0	0	1733.3	-55.06	1808.06	1715.08	57.28	1798.75	1598.24	-100.31	1792.43	1568.73	25.08	1787.28	655.47	-267.13	78.16	1257.3	-257.49	85.26	647.39
9.96	1882.08	150.63	97.37	1847.51	137.84	89.8	1662.83	128.04	73.38	1664.8	130.48	131.97	1620.57	-109.03	47	1582.89	-103.04	54.47	1393.15	-113.16	51.9	1395.84	-116.86	107.81	1620.45	-49.41	1441.2	0	0	0	1741.91	-53.83	1808.92	1723.2	58.48	1799.36	1607.47	-101.13	1791.47	1576.73	23.71	1786.66	657.08	-267.38	78.53	1256.97	-257.66	85.15	645.91
9.97	1918.38	152.52	100.21	1884	139.88	90.46	1700.07	127.51	63.89	1698.39	130.46	122.71	1620.74	-108.88	46.66	1582.65	-103.26	54.21	1393.29	-113.4	52.88	1396.1	-117.15	108.7	1629.72	-49.57	1440.62	0	0	0	1750.43	-52.7	1809.66	1731.07	59.12	1800.29	1616.45	-102.08	1790.4	1584.56	22.63	1785.96	656.74	-267.43	78.32	1257.17	-257.55	85.2	646.03
9.98	1954.59	154.01	104.72	1920.76	140.53	92.83	1736.66	126.94	56.12	1732.12	129.06	114.63	1620.75	-108.46	46.57	1583.33	-103.35	54.42	1393.7	-112.88	53.39	1396.64	-116.98	109.4	1639.09	-49.72	1440.02	0	0	0	1758.6	-51.51	1810.31	1738.36	60.18	1800.92	1625.47	-102.76	1789.31	1592.38	21.84	1785.15	656.43	-267.48	78.5	1256.3	-257.52	85.04	646.62
9.99	1989.91	154.01	111.17	1956.4	141.29	97.72	1772.65	126.92	50.96	1765.95	127.19	108.48	1620.47	-109.5	46.14	1583.4	-103.51	54.46	1393.8	-113.2	54.32	1397.3	-116.57	109.91	1648.75	-49.8	1439.3	0	0	0	1766.55	-50.38	1810.87	1746.24	60.98	1801.5	1634.45	-103.37	1788.15	1600.27	20.84	1784.27	656.53	-267.16	78.55	1256.13	-257.81	84.91	647.54
10	2024.21	153.4	118.58	1991.15	140.56	104.01	1808.25	126.07	47.28	1797.93	126.31	104.45	1621.15	-108.49	46.78	1583.4	-103.49	54.37	1394.13	-113.01	55.03	1397.87	-116.66	110.72	1657.77	-49.7	1438.66	0	0	0	1775.19	-49.19	1811.27	1754.02	61.85	1801.81	1643.43	-103.91	1786.94	1608.24	19.97	1783.32	655.86	-267.68	78.05	1256.42	-257.7	85.2	647.92
10.01	2057.15	150.85	127.37	2023.43	139.52	111.82	1842.92	124.53	44.96	1829.28	125.37	101.81	1619.84	-108.88	46.1	1582.91	-103.67	54.03	1394.22	-113.53	56.09	1398.38	-116.74	111.47	1667.43	-49.46	1437.82	0	0	0	1783.25	-48.04	1811.71	1761.53	63.29	1801.99	1652.46	-104.3	1785.64	1616.14	19.36	1782.24	656.87	-267.02	78.44	1257.03	-257.88	85.3	648.17
10.02	2087.48	147.98	136.65	2053.89	135.61	120.02	1874.92	124.23	44.43	1858.47	124.4	100.37	1620.65	-108.4	46.43	1582.72	-103.99	54.07	1394.68	-113.18	56.83	1398.86	-116.86	112.45	1676.36	-49.15	1436.89	0	0	0	1791.99	-46.86	1811.99	1769.73	63.98	1802.14	1661.51	-104.6	1784.33	1624.12	18.96	1781.06	656.38	-267.11	78.38	1256.73	-257.55	85.21	646.99
10.03	2116.17	143.09	146.53	2082.4	133.37	129.85	1905.75	122.72	44.53	1885.88	123.41	100.1	1619.95	-109.04	46.21	1583.24	-104.21	54.33	1394.92	-113.52	57.97	1399.29	-117.32	113.62	1686.18	-48.61	1435.93	0	0	0	1800.63	-45.76	1812.2	1777.8	65.11	1802.19	1670.58	-104.59	1782.99	1632.21	18.79	1779.77	657.25	-266.87	78.65	1256.46	-257.82	85.05	647.39
10.04	2147.1	131.29	142.08	2107.27	128.09	140.19	1933.7	121.99	46.1	1911.5	122.58	100.78	1620.42	-108.33	46.14	1582.52	-104.23	53.88	1395.19	-113.73	59.1	1400.06	-117.35	114.58	1696.03	-48.03	1434.74	0	0	0	1808.9	-44.67	1812.34	1785.9	66.06	1802.15	1679.47	-104.5	1781.63	1640.44	18.53	1778.49	656.83	-266.93	78.4	1256.95	-257.35	85.27	647.63
10.05	2169.81	125.85	152.33	2130.19	122.74	149.11	1959.12	121.28	48.43	1935.03	120.79	101.71	1619.77	-108.46	46.17	1583.06	-104.29	54	1395.47	-113.94	60.32	1400.49	-117.97	115.9	1705.26	-47.48	1433.56	0	0	0	1817.66	-43.49	1812.34	1793.82	67.15	1802.23	1688.28	-104.16	1780.17	1648.61	18.75	1777.13	656.57	-267.17	78.51	1256.42	-257.32	85.18	647.39
10.06	2189.84	120.1	160.8	2150.72	118.05	156.34	1982.26	119.37	50.05	1955.27	120.1	103.25	1619.97	-108.66	46.16	1582.23	-104.62	53.77	1395.81	-114.26	61.56	1401.13	-118.52	117.27	1714.83	-46.74	1432.31	0	0	0	1826.09	-42.45	1812.31	1802.02	67.98	1802.16	1696.96	-103.83	1778.64	1656.99	19	1775.7	656.2	-267.11	78.52	1257.04	-257.57	85.12	646.71
10.07	2206.82	114.59	166.91	2167.18	113.31	161.66	2001.1	117.66	51.24	1973.78	116.93	103.3	1620.24	-108.81	46.32	1583.08	-104.26	53.79	1396.17	-114.44	62.93	1401.9	-119.02	118.76	1724.94	-45.85	1431.03	0	0	0	1834.56	-41.4	1812.17	1810.07	68.9	1802.08	1705.62	-103.31	1777.1	1665.41	19.4	1774.34	657	-266.92	78.7	1256.85	-257.38	85.3	646.28
10.08	2220.29	108.57	170.1	2188.86	105.71	147.75	2017.13	112.93	49.94	1988.78	113.12	102.01	1620.67	-109.12	46.43	1582.96	-104.61	53.86	1396.65	-114.38	64.22	1402.78	-119.44	120.19	1734.58	-44.83	1429.78	0	0	0	1842.62	-40.37	1811.94	1818.69	70.13	1801.8	1714.45	-102.39	1775.6	1673.95	20.1	1773.03	657.21	-267.06	78.79	1257.24	-257.31	85.48	646
10.09	2231.46	102.54	168.96	2199.48	100.44	146.54	2028.76	108.63	47.93	1999.21	110.8	100.8	1620.28	-108.83	45.91	1583.26	-104.47	53.79	1397.04	-114.82	65.76	1403.66	-119.93	121.61	1744.24	-43.67	1428.52	0	0	0	1850.79	-39.36	1811.69	1827.02	70.91	1801.8	1723.11	-101.53	1774.04	1682.59	21.11	1771.69	656.91	-267.22	78.65	1256.24	-257.9	85.16	646.87
10.1	2239.76	94.96	164.7	2208.28	93.66	142.37	2035.79	105.49	45.94	2008.41	106.03	98.03	1620.75	-109.13	46.2	1583.22	-104.56	53.68	1397.49	-115.04	67.11	1404.69	-120.65	123.16	1754.01	-42.34	1427.39	0	0	0	1859.43	-38.25	1811.37	1834.89	72.08	1801.81	1731.75	-100.46	1772.53	1691.17	22.41	1770.38	656.94	-267.13	78.69	1256.28	-257.8	85.04	647.43
10.11	2247.51	87.68	157.2	2215.26	84.94	135.54	2040.5	102.04	44.41	2014.7	102.1	96.09	1620.67	-108.87	46.11	1583.7	-104.57	53.74	1397.86	-115.74	68.79	1405.82	-121.08	124.66	1763.48	-40.85	1426.29	0	0	0	1868.2	-37.01	1811.03	1843.15	73.29	1801.65	1740.38	-99.2	1770.98	1699.9	23.82	1769.02	656.85	-267.01	78.75	1257.01	-257.56	85.17	646.79
10.12	2253.43	78.25	148.64	2212.8	81.97	145.52	2044.24	98.43	42.58	2019.03	99.07	94.44	1620.43	-108.88	46.28	1583.32	-104.64	53.5	1398.4	-116.11	70.44	1406.89	-121.93	126.42	1773.52	-39.3	1425.17	0	0	0	1876.73	-35.76	1810.64	1851.8	74.37	1801.53	1749.03	-97.74	1769.33	1708.71	25.43	1767.59	656.75	-267.14	78.53	1257.13	-257.67	85.23	647.69
10.13	2258.21	70.01	140.14	2217.24	75.71	138.26	2046.74	96.88	42	2023.44	96.95	92.99	1620.71	-108.75	46.2	1583.23	-104.77	53.47	1399.17	-116.56	72.32	1408.28	-122.57	128.37	1783.42	-37.64	1423.95	0	0	0	1885.45	-34.34	1810.3	1860.22	75.67	1801.52	1757.69	-96.15	1767.69	1717.55	27.13	1766.09	657.02	-267.08	78.64	1256.25	-257.76	85.01	647.88
10.14	2258.66	72.67	145.23	2223.84	71.68	130.03	2050.64	95.82	41.48	2029.98	95.56	92.68	1621.22	-108.85	46.25	1583.26	-104.79	53.37	1399.92	-117.33	74.6	1409.89	-123.13	130.44	1793.54	-35.99	1422.84	0	0	0	1894.21	-32.84	1809.92	1869.06	77.24	1801.2	1766.54	-94.26	1766.08	1726.45	28.9	1764.67	657.38	-267	78.63	1256.54	-257.67	85.27	647.61
10.15	2259.28	82.38	148.55	2230.09	70.82	120.75	2054	95.37	40.92	2036.12	96.37	92.78	1620.67	-108.86	45.99	1583.37	-104.8	53.32	1401.03	-117.71	77	1411.52	-124.16	133.03	1803.27	-34.14	1421.86	0	0	0	1903.09	-31.16	1809.74	1878.64	79.32	1800.79	1775.72	-92.04	1764.74	1735.53	30.79	1763.49	657.24	-267.25	78.66	1255.9	-257.79	85.33	647.87
10.16	2265.53	82.82	137.35	2235.25	70.75	111.77	2055.17	96.76	40.72	2040.69	96.55	92.38	1620.21	-108.87	46.16	1583.3	-104.84	53.27	1402.23	-118.16	79.92	1414.07	-124.1	135.76	1813.41	-32.19	1421.3	0	0	0	1912.18	-29.3	1809.84	1887.58	80.89	1801.25	1784.95	-89.84	1763.92	1744.77	32.8	1762.85	656.76	-267.42	78.62	1255.86	-257.71	85.37	647.73
10.17	2269.21	84.26	127.17	2237.35	72.41	103.42	2055.6	98.6	40.43	2043.89	97.8	92.24	1620.53	-109.06	45.99	1584.07	-104.7	53.24	1403.58	-119.21	83.65	1416.63	-124.7	139.17	1823.07	-30.06	1421.23	0	0	0	1921.56	-27.34	1810.11	1896.82	83.12	1801.7	1794.29	-87.52	1763.71	1754.19	34.97	1762.91	656.25	-267.31	78.32	1256.1	-257.6	85.48	647.56
10.18	2272.76	86	117.43	2241.05	74.54	95.75	2057.18	99.08	39.49	2047.35	99.07	91.7	1621.44	-108.54	46.55	1583.67	-104.5	53.11	1405.68	-118.92	87.18	1419.69	-125.07	142.86	1833.23	-27.77	1421.78	0	0	0	1930.71	-25.36	1810.45	1906.36	85.26	1802.26	1803.34	-85.19	1763.89	1763.58	37.52	1763.43	656.71	-266.82	78.5	1255.97	-257.84	85.2	647.68
10.19	2277.25	85.48	107.74	2243.95	74.59	88.6	2057.78	100.35	39.36	2050.23	100.64	91.68	1621	-108.36	46.4	1583.62	-104.37	53.2	1408.24	-118.88	91.19	1423.02	-125.96	147.07	1843.06	-25.48	1422.79	0	0	0	1940.11	-23.2	1810.73	1915.45	87.43	1803.13	1812.46	-82.61	1764.32	1772.98	40.65	1764.11	660.2	-266.93	78.41	1255.99	-257.7	85.21	648.15
10.2	2281.75	83.52	99.23	2245.72	75.65	87.21	2058.87	100.22	39.7	2052.57	101.49	92.26	1621.18	-109.13	46.25	1584.14	-104.27	53.36	1410.99	-119.07	95.56	1426.92	-126.75	151.5	1852.71	-23.24	1424.12	0	0	0	1949.48	-20.93	1811.19	1924.36	89.63	1804.14	1821.59	-79.81	1764.85	1782.54	43.29	1764.9	661.32	-267.37	78.15	1255.5	-257.45	85.14	647.47
10.21	2284.36	81.37	93.9	2247.43	74.06	83.85	2058.95	100.43	40.62	2054.27	100.42	92.39	1621.27	-108.22	46.37	1583.9	-103.91	53.59	1414.23	-119.74	100.53	1431.58	-127.75	156.3	1863.04	-21.04	1425.77	0	0	0	1959.25	-18.46	1811.85	1934.06	91.68	1805.26	1830.81	-77.05	1765.56	1792.16	45.97	1765.82	661.29	-267.56	78.14	1256.31	-257.74	85.32	647.79
10.22	2286.11	80.17	90.43	2249.17	72.57	81.01	2059.54	99.85	40.64	2054.64	100.36	92.85	1620.57	-108.52	46.55	1584.24	-103.65	54.03	1418.15	-120.66	106.04	1437.13	-128.94	161.35	1874.09	-18.89	1427.53	0	0	0	1968.8	-15.87	1812.83	1943.03	94.35	1806.47	1840.08	-74.24	1766.53	1801.31	49.32	1766.78	661.3	-267.27	78.31	1255.22	-257.83	85.13	647.54
10.23	2287.39	80.08	87.81	2250.27	72.19	79.02	2060.27	98.94	40.38	2055.74	99.56	92.86	1620.3	-108.58	46.11	1584.97	-103.1	54.66	1422.61	-122.11	112.22	1443.64	-130.46	166.7	1884.39	-16.83	1429.57	0	0	0	1977.81	-13.12	1814.12	1952.86	97.18	1807.77	1849.32	-71.5	1767.76	1810.69	52.42	1768.11	661.38	-267.36	78.23	1255.99	-257.49	85.15	647.01
10.24	2288.3	79.77	85.57	2250.79	71.55	77.35	2059.82	99.46	40.73	2056	99.68	93.2	1620.56	-108.23	46.41	1584.67	-102.9	55.41	1428.38	-122.73	118.53	1451.33	-132.13	172.3	1895.02	-14.77	1431.69	0	0	0	1986.94	-10.25	1815.67	1961.63	99.94	1809.47	1858.56	-68.65	1769.27	1819.97	55.47	1769.64	661.35	-267.5	78.2	1256.4	-257.73	85.31	646.63
10.25	2288.73	79.16	83.94	2250.9	71.28	76.1	2060.09	99.11	40.57	2056.86	98.81	93	1620.6	-108.72	46.62	1585.72	-102.01	56.4	1435.12	-123.93	125.54	1460.03	-134.51	178.39	1905.29	-12.79	1433.91	0	0	0	1996.05	-7.31	1817.42	1970.71	102.78	1811.31	1867.76	-65.73	1770.91	1829.24	58.58	1771.17	661.36	-267.03	78.24	1256.7	-257.65	85.44	646.57
10.26	2289.52	78.78	82.96	2251.33	70.91	75.24	2060.97	97.94	40.13	2057.01	99.01	93.29	1620.8	-108.76	46.9	1586.32	-101.12	57.49	1442.58	-125.62	133.14	1470.42	-136.31	184.23	1915.28	-11.13	1436.12	0	0	0	2005.26	-4.31	1819.31	1979.88	105.93	1813.11	1876.84	-62.88	1772.63	1838.6	61.41	1772.78	661.41	-266.98	78.28	1256.3	-257.4	85.34	647.75
10.27	2289.68	78.57	82.14	2251.66	70.53	74.5	2060.14	99.12	40.54	2057.04	99.15	93.29	1622.26	-108.28	46.76	1587.5	-100.19	58.59	1451.59	-126.8	140.78	1482.2	-137.99	189.96	1925.14	-9.6	1438.25	0	0	0	2014.43	-1.25	1821.31	1988.56	108.93	1814.92	1885.9	-59.86	1774.35	1847.64	63.58	1774.8	661.42	-267.1	78.28	1256.5	-257.43	85.35	647.67
10.28	2289.39	78.34	81.32	2251.97	70.07	73.84	2060.03	99.19	40.62	2057	99.57	93.6	1623.31	-108.71	46.54	1590.14	-99.7	60.07	1461.25	-128.48	148.96	1494.25	-140.38	196.05	1935.35	-8.24	1440.27	0	0	0	2023.26	1.83	1823.33	1997.29	111.84	1816.73	1894.82	-57.05	1776.04	1856.49	66.05	1776.28	661.4	-267.09	78.34	1256.44	-257.61	85.28	646.77
10.29	2289.59	78.14	80.93	2251.74	69.6	72.97	2060.34	98.83	40.41	2057.37	98.95	93.25	1624.59	-108.5	46.87	1591.24	-98.43	64.24	1471.19	-130.25	157.93	1506.69	-142.74	202.72	1945.02	-6.97	1442.02	0	0	0	2032	4.94	1825.33	2005.77	114.83	1818.59	1903.81	-54.1	1777.65	1865.07	68.32	1777.29	661.45	-267.3	78.26	1256.39	-257.21	85.46	646.56
10.3	2289.96	78.04	80.71	2251.85	69.87	73.06	2060.12	99.27	40.41	2057.21	99.33	93.33	1627.36	-109.79	46.44	1595.21	-99.14	66.03	1481.76	-131.36	167.75	1519.91	-143.69	209.67	1954.54	-5.67	1443.57	0	0	0	2041.11	8.11	1827.24	2014.04	117.9	1820.07	1912.86	-51.22	1779.11	1873.66	71.45	1778.13	661.45	-267.49	78.28	1256.14	-257	85.16	647.3
10.31	2290.17	78.03	80.43	2252.62	70.02	73.09	2059.98	99.52	40.39	2057.24	99.61	93.28	1629.68	-109.84	47.2	1600.96	-100	68.72	1492.58	-133	178.58	1533.52	-144.47	217.45	1964.17	-4.31	1444.82	0	0	0	2049.48	11.26	1829.15	2022.47	120.94	1821.39	1921.73	-48.62	1780.34	1882.35	74.31	1778.79	661.45	-267.36	78.26	1255.73	-256.91	85.2	646.66
10.32	2290.07	78.02	80.1	2251.98	69.95	72.37	2060.05	99.57	40.27	2057.69	99.31	92.92	1633.8	-110.83	48.57	1606.1	-100.8	71.81	1505.07	-133.01	189.39	1547.54	-145.7	225.86	1973.94	-2.86	1445.87	0	0	0	2057.96	14.35	1830.92	2031.4	123.91	1822.34	1930.73	-45.94	1781.38	1891.25	76.66	1779.21	661.44	-266.93	78.34	1256.61	-257.54	85.13	646.1
10.33	2289.93	77.95	79.8	2252.69	70.04	72.55	2060.15	99.65	40.24	2057.41	99.95	93.02	1638.71	-112.43	50.21	1612.4	-101.75	75.64	1518.12	-133.33	200.59	1562.36	-146.37	234.34	1983.09	-1.6	1446.67	0	0	0	2066.6	17.44	1832.47	2038.84	126.92	1823.34	1939.57	-43.45	1782.25	1899.93	78.91	1779.37	661.53	-267.34	78.18	1257.17	-257.25	85.58	646.02
10.34	2290.04	77.95	79.6	2252.62	70.21	72.4	2060.16	99.57	40.03	2057.05	100.66	93.12	1645.23	-114.47	51.97	1619.25	-103.16	79.68	1531.88	-132.67	211.17	1577.33	-146.8	243.01	1992.42	-0.5	1447.23	0	0	0	2074.78	20.35	1833.91	2047.22	129.53	1824.06	1948.28	-41.16	1782.92	1908.33	81.24	1779.27	661.46	-267.54	78.21	1257.06	-256.87	85.73	646.77
10.35	2290.13	77.92	79.54	2253.17	69.92	72.32	2059.5	100.61	40.4	2057.17	100.84	93.15	1654.75	-117.27	54.74	1629.16	-105.35	84.71	1545.89	-131.27	220.63	1591.92	-147.19	251.41	2001.31	0.33	1447.55	0	0	0	2083.24	23.14	1835.14	2055.23	132.46	1824.53	1957.04	-39	1783.44	1916.98	83.17	1779.17	661.38	-267.77	78.26	1256.36	-256.92	85.34	646.6
10.36	2290.22	77.91	79.42	2252.49	70.29	72.03	2059.99	100.01	39.92	2057.16	100.88	92.97	1666.78	-121.03	60.32	1641.86	-107.91	90.76	1560.72	-129.32	228.68	1607.18	-145.73	258.88	2010.3	1.1	1447.79	0	0	0	2091.67	25.81	1836.26	2063.46	134.76	1824.91	1965.79	-36.87	1783.97	1925.29	84.76	1778.96	661.38	-266.95	78.36	1256.95	-256.92	85.41	647.39
10.37	2290.1	77.99	79.34	2252.61	69.95	71.75	2059.91	100.06	40.02	2057.4	100.76	92.86	1680.47	-124.56	65.7	1655.34	-111.05	96.15	1576.17	-128.46	235.98	1622.74	-144.71	265.92	2018.86	1.83	1448.04	0	0	0	2100.14	28.26	1837.27	2071.75	137.12	1825.27	1974.58	-34.81	1784.5	1934	86.69	1778.9	661.42	-266.68	78.31	1256.9	-257.22	85.23	646.61
10.38	2290.01	78.08	79.19	2252.75	70.43	72.03	2060.11	99.89	39.86	2057.67	100.48	92.58	1697.45	-128.69	70.62	1672.29	-114.33	101.16	1593.28	-127.05	241.55	1639.56	-143.02	271.88	2027.15	2.55	1448.27	0	0	0	2108.79	30.5	1838.09	2080.37	139.06	1825.59	1983.28	-33.16	1785.06	1942.25	88.22	1778.84	661.45	-267.23	78.23	1256.36	-257.22	85.08	647.43
10.39	2290.3	78.16	79.17	2252.98	70.26	71.85	2060.16	99.74	39.69	2057.59	100.66	92.67	1716.57	-132.24	74.84	1691.55	-117.31	105.52	1611.05	-126.32	245.94	1657.82	-140.39	276.25	2035.86	3.29	1448.69	0	0	0	2117.41	32.65	1838.87	2088.51	141.15	1825.92	1991.95	-31.67	1785.63	1950.81	89.68	1778.9	661.43	-266.96	78.25	1256.27	-257.38	85	646.98
10.4	2290.4	78.23	79.2	2253.37	70.11	71.76	2060.02	99.96	39.74	2057.73	100.39	92.63	1737.37	-135.32	78.41	1712.29	-120.08	109.02	1629.98	-125.43	248.73	1676.33	-138.9	279.8	2043.86	3.98	1449.13	0	0	0	2125.98	34.54	1839.59	2097.08	143.01	1826.26	2000.93	-30.07	1786.26	1959.35	90.91	1779.16	661.5	-267.37	78.1	1257.05	-257.08	85.28	646.69
10.41	2290.24	78.23	79.05	2253.28	70.09	71.65	2059.65	100.41	40.09	2058.01	100.09	92.53	1760.46	-138.46	81.16	1733.6	-122.62	111.35	1649.92	-124.43	249.83	1695.37	-138.15	282.05	2051.46	4.78	1449.66	0	0	0	2134.25	36.27	1840.35	2105.27	144.64	1826.51	2009.56	-29.17	1786.8	1967.75	92.17	1779.43	661.39	-267.47	78.35	1256.75	-256.89	85.35	647.33
10.42	2290.63	78.25	79.14	2252.86	70.51	71.67	2059.82	100.24	39.96	2057.77	100.34	92.69	1783.19	-139.66	83.05	1756.72	-124.98	113.13	1669.9	-124.45	249.93	1714.98	-137.1	282.71	2059.27	5.73	1450.27	0	0	0	2143.05	37.83	1841	2113.18	145.88	1827.25	2018.49	-27.88	1787.52	1976.25	93.39	1779.86	661.41	-267.2	78.24	1257.01	-256.78	85.45	647.24
10.43	2290.59	78.37	79.13	2253.39	70.67	71.92	2060.5	99.2	39.62	2057.96	99.93	92.64	1804.44	-139.41	87.27	1781.1	-127.15	113.98	1690.61	-124.27	248.44	1735.16	-135.92	281.9	2066.84	6.67	1450.81	0	0	0	2152.03	39.21	1841.64	2121.74	147.06	1827.74	2027.22	-27.12	1788.14	1984.83	94	1780.37	661.43	-267.4	78.27	1256.99	-256.89	85.63	647.18
10.44	2290.62	78.41	79.1	2253.15	70.67	71.72	2059.49	100.37	40.1	2057.81	100.33	92.91	1830.53	-142.05	87.54	1805.46	-129.27	113.61	1711.61	-124.09	245.46	1755.74	-135.14	279.81	2074.2	7.6	1451.31	0	0	0	2160.88	40.31	1842.22	2130.37	148.02	1828.3	2036.07	-26.38	1788.77	1993.36	94.64	1780.96	661.38	-267.21	78.33	1259.28	-257.75	82.13	646.92
10.45	2290.74	78.56	79.15	2252.99	70.9	71.75	2059.7	100.13	40.04	2057.76	100.22	92.94	1858.05	-147.16	83.99	1831.96	-131.2	112.9	1733.36	-123.61	241.11	1776.28	-135.37	276.79	2081.08	8.55	1451.91	0	0	0	2169.4	41.26	1842.83	2139.03	148.8	1828.91	2044.84	-25.74	1789.38	2002.14	95.36	1781.65	661.46	-267.34	78.22	1260.25	-259.03	80.84	647.36
10.46	2290.77	78.71	79.18	2253.15	71.35	71.92	2059.7	100.16	40.06	2057.86	100.05	93.05	1886.11	-149.93	82.79	1859.51	-133.01	111.61	1756.56	-122.09	234.87	1797.47	-135.4	272.48	2088.78	9.62	1452.41	0	0	0	2178.14	41.99	1843.3	2147.33	149.76	1829.4	2053.67	-25.29	1789.91	2010.7	95.95	1782.29	661.47	-267.42	78.16	1260.33	-258.58	80.7	646.47
10.47	2290.45	78.86	79.06	2253.65	70.78	71.78	2059.9	100.03	40	2057.85	99.85	93.08	1914.98	-152.08	81.23	1887.18	-134.76	109.39	1779.19	-122.38	228.19	1819.85	-134.34	266.71	2096.21	10.8	1452.87	0	0	0	2186.53	42.55	1843.77	2155.87	150.16	1830.03	2062.2	-25.14	1790.29	2019.17	96.11	1782.94	661.37	-266.95	78.4	1260.36	-258.49	80.86	647.78
10.48	2290.82	78.99	79.18	2252.48	71.5	71.61	2060.33	99.33	39.71	2057.64	100.06	93.37	1945.17	-154.12	79.65	1917.87	-136.12	107.73	1803.2	-122.41	220.2	1841.18	-135.67	260.88	2103.76	12.19	1453.4	0	0	0	2194.92	42.95	1844.19	2163.78	150.64	1830.75	2070.86	-24.8	1790.67	2027.82	95.94	1783.57	661.33	-267.18	78.41	1260.35	-259.05	80.8	647.15
10.49	2290.65	79.12	79.09	2252.38	71.97	71.95	2060.48	99.26	39.88	2057.73	99.94	93.56	1976.74	-155.17	78.97	1947.98	-137.52	105.15	1827.16	-123.75	211.76	1865.04	-132.16	252.71	2111.67	13.83	1453.92	0	0	0	2203.45	43.2	1844.51	2172.76	150.64	1831.29	2079.33	-24.75	1790.98	2036.35	96.65	1784.2	661.44	-267.47	78.01	1260.41	-259	80.76	647.52
10.5	2290.74	79.32	78.97	2252.72	71.96	71.91	2059.55	100.5	40.57	2057.94	99.55	93.81	2008.49	-156.74	77.37	1980.49	-138.79	103.19	1852.24	-124.72	202.25	1888.27	-130.73	244.68	2119.83	15.53	1454.42	0	0	0	2212.06	43.32	1844.77	2180.6	151	1831.76	2087.82	-24.69	1791.22	2044.81	96.86	1784.76	661.35	-267.26	78.13	1260.1	-258.02	81.15	648.13
10.51	2290.75	79.47	78.76	2252.35	72.4	71.94	2060.53	99.04	40.13	2058.72	98.3	93.63	2042.54	-157.78	76.12	2012.64	-140.1	100.86	1878.04	-125.97	191.92	1913.65	-131.51	235.32	2127.49	17.28	1454.88	0	0	0	2220.48	43.36	1844.97	2189.62	150.77	1832.34	2096.19	-24.8	1791.4	2052.95	96.88	1785.2	661.37	-267.38	78.32	1260.22	-258.23	80.89	648.09
10.52	2290.96	79.62	78.58	2252.51	71.71	71.66	2060.5	99.15	40.64	2058.78	98.19	94.05	2075.1	-159.26	75.06	2045.35	-141.54	98.64	1904.45	-127.34	181.14	1937.82	-134.33	226.33	2135.83	19.12	1455.25	0	0	0	2228.91	43.3	1845.13	2197.18	150.72	1833.13	2104.52	-25.04	1791.51	2061.36	96.95	1785.73	661.4	-267.28	78.3	1260.35	-258.55	80.74	648.16
10.53	2292.84	79.86	74.1	2252.26	72.31	71.33	2060.79	98.79	40.71	2059	97.97	94.46	2103.99	-158.1	83.71	2078.63	-143.14	96.74	1932.1	-128	169.69	1962.7	-135.52	216.99	2143.81	20.77	1455.55	0	0	0	2237.03	43.16	1845.26	2205.64	150.16	1833.62	2112.98	-25.14	1791.57	2069.95	96.59	1786.13	661.41	-267.56	78.35	1260.34	-258.6	80.85	647.79
10.54	2291.04	79.86	77.91	2252.92	72.26	71.75	2060.84	98.59	40.81	2059.04	97.93	94.98	2137.29	-159.72	84.12	2111.65	-144.92	94.83	1959.63	-129.82	158.74	1987.33	-137.66	207.66	2152.06	22.14	1455.72	0	0	0	2245.09	42.95	1845.37	2213.94	150	1833.87	2121.31	-25.45	1791.56	2078.27	95.86	1786.48	661.29	-267.21	78.53	1260.3	-258.33	80.91	647.99
10.55	2292.94	79.98	73.53	2252.34	72.78	71.69	2061.5	97.56	40.71	2059.48	97.44	95.16	2170.99	-161.77	84.24	2145.13	-146.74	93.61	1987.79	-132.03	147.66	2013.62	-138.27	197.69	2159.72	23.26	1455.81	0	0	0	2253.33	42.67	1845.37	2222.25	149.74	1834.19	2121.31	-25.45	1791.56	2086.34	95.64	1786.73	661.37	-267.23	78.29	1260.13	-258.28	81.03	648.19
10.56	2292.9	80.66	73.8	2253.11	72.83	71.99	2061.19	97.86	41.07	2059.75	97.08	95.54	2205.67	-163.73	85.34	2178.57	-148.7	92.76	2016.78	-133.69	136.62	2040.95	-138.28	187.58	2167.83	24.13	1455.84	0	0	0	2261.53	42.36	1845.38	2229.7	149.68	1834.53	2121.31	-25.45	1791.56	2094.62	95.74	1786.96	661.47	-267.81	78.01	1260.11	-258.56	81.11	648.14
10.57	2293.98	80.38	73.36	2253.87	72.65	71.95	2061.14	98.1	41.32	2060.25	96.62	95.74	2239.03	-165.74	86.46	2211.46	-150.89	92.13	2047.57	-133.76	125.19	2067.56	-139.81	177.92	2175.84	24.79	1455.74	0	0	0	2269.59	41.98	1845.35	2237.62	149.45	1834.76	2121.31	-25.45	1791.56	2102.63	94.8	1787.02	661.44	-267.7	78.32	1260.15	-257.7	81.02	647.41
10.58	2292.18	80.48	77.72	2253.56	72.8	71.87	2061.26	97.86	41.53	2060.53	96.1	95.92	2272.79	-167.82	88.3	2244.89	-152.89	92.22	2077.12	-136.08	115.15	2095.04	-140.84	168.7	2183.74	25.31	1455.48	0	0	0	2277.69	41.58	1845.31	2245.83	148.9	1834.85	2121.31	-25.45	1791.56	2110.92	94.51	1787.09	661.39	-266.53	78.42	1260.22	-257.93	80.9	647.37
10.59	2292.25	80.62	77.65	2253.61	73.02	71.97	2061.61	97.36	41.46	2060.43	96.38	96.42	2309.18	-170.18	82.83	2277.3	-154.96	92.19	2077.12	-136.08	115.15	2095.04	-140.84	168.7	2191.29	25.64	1455.23	0	0	0	2285.88	41.09	1845.18	2254.21	148.51	1834.9	2121.31	-25.45	1791.56	2118.85	94.13	1787.08	661.46	-266.94	78.19	1260.41	-258.47	80.74	647.73
10.6	2293.93	81.4	73.75	2253.73	73.17	72.18	2061.83	97.04	41.45	2060.65	96.17	96.58	2341.22	-171.35	84.14	2310.04	-156.66	92.96	2077.12	-136.08	115.15	2095.04	-140.84	168.7	2199.28	25.81	1454.92	0	0	0	2294.12	40.59	1845.04	2262.19	147.85	1835.06	2121.31	-25.45	1791.56	2127.21	93.54	1787.14	661.49	-267.57	78.08	1260.45	-258.52	80.73	647.5
10.61	2294.25	81.28	73.46	2252.97	73.53	72.19	2062.11	96.67	41.43	2060.73	95.99	96.95	2374.23	-172.39	86.76	2342.23	-158.07	93.83	2077.12	-136.08	115.15	2095.04	-140.84	168.7	2206.89	25.84	1454.54	0	0	0	2302.04	40	1844.9	2269.96	147.24	1835.17	2121.31	-25.45	1791.56	2135.04	92.76	1786.87	661.54	-267.79	77.99	1260.45	-258.67	80.76	646.97
10.62	2293.87	81.29	73.26	2253.36	73.75	72.13	2061.84	97.15	41.98	2061.29	95.35	97.01	2405.83	-173.87	88.69	2374.83	-159.12	95.34	2077.12	-136.08	115.15	2095.04	-140.84	168.7	2214.51	25.78	1454.1	0	0	0	2310.25	39.42	1844.69	2278.23	146.23	1835.15	2121.31	-25.45	1791.56	2142.91	91.98	1786.58	661.49	-267.41	78.01	1260.1	-258.29	81.02	647.15
10.63	2291.8	80.75	77.53	2253.07	73.32	71.58	2062.08	96.6	41.92	2061.33	95.36	97.57	2438.19	-174.71	91.24	2406.61	-160.04	96.61	2077.12	-136.08	115.15	2095.04	-140.84	168.7	2222.08	25.59	1453.64	0	0	0	2318.22	38.73	1844.44	2285.93	145.79	1834.97	2121.31	-25.45	1791.56	2151.04	90.83	1786.27	661.45	-267.29	78.13	1260.21	-258.47	80.96	647.09
10.64	2292.07	80.69	77.52	2253.47	73.43	71.62	2062.13	96.52	42.02	2061.86	94.67	97.74	2470.26	-175.5	93.57	2438.28	-160.77	98.1	2077.12	-136.08	115.15	2095.04	-140.84	168.7	2230.03	25.46	1453.11	0	0	0	2326.43	38.08	1844.11	2293.33	144.72	1835.18	2121.31	-25.45	1791.56	2159.26	89.78	1785.94	661.37	-267.5	78.13	1260.31	-258.53	80.9	647.37
10.65	2292.12	80.64	77.32	2253.15	73.41	71.21	2062.64	95.85	42.08	2061.91	94.63	98.05	2500.74	-175.71	96.02	2469.46	-161.34	99.67	2077.12	-136.08	115.15	2095.04	-140.84	168.7	2237.76	25.17	1452.56	0	0	0	2334.37	37.35	1843.79	2301.23	144.32	1834.84	2121.31	-25.45	1791.56	2167.04	88.39	1785.35	661.36	-267.12	78.08	1260.31	-258.46	80.89	646.79
10.66	2292.49	80.65	77.25	2253.16	73.97	71.44	2063.06	95.35	42.1	2061.63	95.14	98.73	2530.93	-175.53	99.3	2500.15	-161.76	101.71	2077.12	-136.08	115.15	2095.04	-140.84	168.7	2245.95	24.95	1451.97	0	0	0	2342.44	36.6	1843.38	2308.76	143.39	1834.58	2121.31	-25.45	1791.56	2175.21	87.49	1784.89	661.39	-267.02	78.41	1260.26	-258.3	80.91	647.34
10.67	2292.65	82.11	72.17	2253.99	74.12	71.62	2062.73	95.91	42.69	2062.38	94.23	98.96	2562.35	-176.48	102.5	2530.49	-162.01	104.35	2077.12	-136.08	115.15	2095.04	-140.84	168.7	2253.89	24.61	1451.38	0	0	0	2350.36	35.76	1842.94	2316.59	142.42	1834.18	2121.31	-25.45	1791.56	2183	86.29	1784.2	661.43	-267.03	78.19	1260.3	-258.45	80.88	647.37
10.68	2293.44	81.46	71.54	2254.16	74.06	71.39	2063.57	94.59	42.46	2062.71	93.73	99.23	2590.21	-175.61	106.55	2559.79	-162.15	107.32	2077.12	-136.08	115.15	2095.04	-140.84	168.7	2262.1	24.22	1450.74	0	0	0	2358.19	34.9	1842.42	2316.18	137.86	1840.65	2121.31	-25.45	1791.56	2191.04	84.5	1783.56	661.43	-267.38	78.24	1260.33	-258.81	80.85	647.36
10.69	2292.78	80.74	76.81	2254.01	73.95	70.98	2063.46	94.62	42.9	2062.33	94.45	100.14	2619.46	-175.99	111.23	2588.36	-162.21	111.16	2077.12	-136.08	115.15	2095.04	-140.84	168.7	2270.19	23.74	1450.01	0	0	0	2366.16	33.91	1841.79	2322.06	136.01	1841.6	2121.31	-25.45	1791.56	2198.61	83.47	1782.71	661.35	-267.02	78.29	1260.31	-258.39	80.92	647.98
10.7	2292.33	80.75	76.4	2254.16	74.25	71	2064.08	93.61	42.86	2063.26	93.15	100.17	2646.63	-175.83	116.85	2616.09	-162.17	116.06	2077.12	-136.08	115.15	2095.04	-140.84	168.7	2278.19	23.2	1449.31	0	0	0	2374.23	32.93	1841.11	2329.83	134.9	1840.89	2121.31	-25.45	1791.56	2206.61	84.87	1781.11	661.37	-267.01	78.22	1260.11	-258.12	81.14	648.4
10.71	2292.66	80.86	76.39	2254.42	74.25	70.87	2064.02	93.8	43.33	2063.41	93.07	100.71	2668.72	-175.65	131.4	2642.39	-162.04	121.9	2077.12	-136.08	115.15	2095.04	-140.84	168.7	2286.39	22.56	1448.51	0	0	0	2382.14	31.8	1840.37	2337.5	133.76	1840.16	2121.31	-25.45	1791.56	2214.49	84.2	1780.03	661.39	-267.57	78.27	1260.21	-258.27	81.07	647.52
10.72	2292.87	80.81	76.41	2254.03	74.78	70.93	2064.04	93.7	43.9	2063.99	92.38	101.1	2693.85	-175.04	140.05	2667.4	-161.63	128.81	2077.12	-136.08	115.15	2095.04	-140.84	168.7	2294.74	21.76	1447.64	0	0	0	2390.11	30.63	1839.59	2345.27	132.5	1839.31	2121.31	-25.45	1791.56	2222.28	82.67	1779.06	661.34	-267.61	78.32	1260.28	-258.52	81.07	647.21
10.73	2292.63	80.9	76.16	2254.3	74.64	70.64	2064.85	92.55	43.91	2063.75	93.12	102.07	2717.24	-174.28	149.08	2690.38	-161.12	136.45	2077.12	-136.08	115.15	2095.04	-140.84	168.7	2302.88	20.89	1446.73	0	0	0	2397.99	29.4	1838.76	2352.83	131.11	1838.39	2121.31	-25.45	1791.56	2230.13	80.91	1777.98	661.33	-267.33	78.14	1260.22	-258.63	81.08	646.6
10.74	2292.34	80.97	75.85	2254.43	74.52	70.41	2064.5	93.22	44.74	2064.84	91.96	102.18	2738.64	-173.32	158.44	2711.36	-160.56	144.39	2077.12	-136.08	115.15	2095.04	-140.84	168.7	2311.24	19.9	1445.77	0	0	0	2405.92	28.05	1837.93	2360.42	129.71	1837.49	2121.31	-25.45	1791.56	2237.69	79.33	1776.84	661.31	-266.87	78.36	1260.06	-258.5	81.25	647.05
10.75	2292.39	81.01	75.74	2254.51	74.68	70.39	2065.57	91.91	44.65	2064.55	92.75	103.19	2757.71	-172.76	167.38	2730.69	-160.03	152.22	2077.12	-136.08	115.15	2095.04	-140.84	168.7	2319.62	18.87	1444.79	0	0	0	2413.64	26.63	1837.13	2368.05	128.16	1836.57	2121.31	-25.45	1791.56	2245.49	77.21	1775.71	661.47	-266.99	78.18	1260.34	-258.67	80.85	647.1
10.76	2292.58	81.08	75.75	2254.43	75.15	70.43	2065.53	92.04	45.36	2064.98	92.96	103.97	2774.98	-172.3	175.47	2747.82	-159.73	159.15	2077.12	-136.08	115.15	2095.04	-140.84	168.7	2327.97	17.8	1443.86	0	0	0	2421.49	25.18	1836.3	2375.83	126.54	1835.57	2121.31	-25.45	1791.56	2253.28	75.03	1774.49	661.48	-267.31	78.04	1260.35	-258.85	80.91	646.91
10.77	2295.57	81.16	69.95	2254.57	75.13	70.1	2065.71	91.96	45.86	2066.24	92.02	104.22	2789.45	-172.39	181.9	2762.28	-159.54	164.45	2077.12	-136.08	115.15	2095.04	-140.84	168.7	2336.31	16.56	1442.92	0	0	0	2429.28	23.61	1835.48	2383.27	124.67	1834.57	2121.31	-25.45	1791.56	2261.28	72.35	1773.38	661.39	-267.36	78.15	1260.26	-258.46	80.93	647.3
10.78	2295.28	81.28	69.75	2254.63	75.26	69.98	2066.07	91.97	46.5	2066.78	92.16	104.94	2802.27	-172.44	186.75	2773.17	-159.57	167.18	2077.12	-136.08	115.15	2095.04	-140.84	168.7	2344.78	15.31	1441.99	0	0	0	2437.18	21.92	1834.67	2390.49	122.89	1833.68	2121.31	-25.45	1791.56	2268.73	70.17	1772.17	661.31	-267.07	78.37	1260.26	-258.48	80.94	647.79
10.79	2295.64	81.38	69.79	2255.21	75.53	70.17	2065.94	92.46	47.42	2067.07	92.94	105.99	2812.3	-172.36	188.94	2783.88	-159.77	169.85	2077.12	-136.08	115.15	2095.04	-140.84	168.7	2353.43	13.91	1441.07	0	0	0	2445.11	20.15	1833.85	2397.98	120.89	1832.75	2121.31	-25.45	1791.56	2276.48	67.31	1771.09	661.3	-267.28	78.32	1260.2	-258.12	81.12	647.43
10.8	2295.44	81.27	69.45	2255.02	75.85	69.8	2067.12	91.46	47.72	2067.86	93.22	106.93	2820.48	-171.57	188.59	2787.19	-159.57	168.14	2077.12	-136.08	115.15	2095.04	-140.84	168.7	2362.16	12.41	1440.22	0	0	0	2452.75	18.22	1833.07	2405.08	118.78	1831.88	2121.31	-25.45	1791.56	2284.4	64.02	1770.09	661.41	-267.06	78.19	1260.08	-258.23	81.06	647.46
10.81	2296.23	81.14	69.49	2254.68	76.04	69.67	2067.72	91.02	48.37	2068.45	93.99	108.26	2827.62	-170.17	185.91	2794.21	-157.59	163.66	2077.12	-136.08	115.15	2095.04	-140.84	168.7	2370.62	10.71	1439.39	0	0	0	2460.58	16.19	1832.26	2412.72	116.59	1830.92	2121.31	-25.45	1791.56	2292.05	60.99	1769.02	661.4	-267.21	78.09	1260.12	-258.37	81.01	646.91
10.82	2295.7	81.19	69.12	2255.59	75.72	69.47	2067.61	92.08	49.77	2069.73	93.84	109.19	2832.45	-168.29	180.19	2804.26	-155.3	161.43	2077.12	-136.08	115.15	2095.04	-140.84	168.7	2379.14	8.96	1438.63	0	0	0	2468.5	14.04	1831.43	2420	114.18	1829.99	2121.31	-25.45	1791.56	2299.44	58	1767.81	661.48	-267.34	78.12	1260.19	-258.5	80.97	647.47
10.83	2295.78	81.27	68.72	2255.28	76.02	69.12	2068.14	92.08	50.94	2070.45	94.6	110.59	2836.93	-166.14	172.53	2809.35	-153.23	155.2	2077.12	-136.08	115.15	2095.04	-140.84	168.7	2387.7	7.02	1437.91	0	0	0	2476.1	11.75	1830.64	2427.04	111.62	1829.09	2121.31	-25.45	1791.56	2306.76	54.89	1766.58	661.37	-266.83	78.41	1260.1	-258.7	81.17	647.27
10.84	2295.79	81.64	68.83	2255.9	76.2	69.29	2068.99	92.04	52.13	2071.67	95.01	112.27	2840.03	-164.58	164.43	2813.4	-151.85	148.13	2077.12	-136.08	115.15	2095.04	-140.84	168.7	2396.52	4.89	1437.22	0	0	0	2483.76	9.42	1829.85	2433.78	109.01	1828.23	2121.31	-25.45	1791.56	2313.89	51.88	1765.28	661.32	-267.17	78.53	1260.14	-258.54	80.94	646.85
10.85	2296.03	81.23	68.42	2255.75	76.42	69.12	2069.4	92.31	53.74	2073.25	95.06	113.72	2847.39	-165.66	154.83	2820.83	-152.69	140.83	2077.12	-136.08	115.15	2095.04	-140.84	168.7	2405.17	2.59	1436.57	0	0	0	2491.45	7.03	1829.18	2441.38	106.31	1827.33	2121.31	-25.45	1791.56	2321.51	48.19	1764.14	661.34	-267.42	78.18	1260.16	-258.38	80.93	647.07
10.86	2295.83	81.24	68.17	2255.74	76.34	68.72	2069.91	92.93	55.93	2074.79	95.59	115.79	2854.88	-167.84	143.04	2827.62	-154.35	131.33	2077.12	-136.08	115.15	2095.04	-140.84	168.7	2414.14	0.14	1436.08	0	0	0	2499.3	4.65	1828.81	2448.48	103.66	1826.8	2121.31	-25.45	1791.56	2329.08	44.49	1763.32	661.41	-267.23	78.21	1259.93	-257.87	81.22	647.83
10.87	2295.91	81.48	68.44	2256.38	76.21	68.61	2071.42	92.33	57.88	2075.92	96.75	118.6	2860.46	-168.06	131.68	2832.57	-154.59	121.33	2077.12	-136.08	115.15	2095.04	-140.84	168.7	2423.03	-2.45	1435.9	0	0	0	2507.07	2.23	1828.8	2455.34	100.89	1826.62	2121.31	-25.45	1791.56	2336.62	40.78	1762.97	661.34	-267.01	78.34	1260.21	-258.34	80.87	647.71
10.88	2296.17	81.21	68.11	2256.74	76.27	68.61	2071.87	93.47	61.1	2077.49	97.48	121.53	2865.43	-167.81	120.23	2837.5	-154.32	111.88	2077.12	-136.08	115.15	2095.04	-140.84	168.7	2431.77	-5.13	1436.09	0	0	0	2514.89	-0.24	1829	2462.97	98.03	1826.69	2121.31	-25.45	1791.56	2344.4	36.64	1763.24	661.34	-266.62	78.53	1260.1	-258.33	81.05	647.71
10.89	2296.18	81.5	68.43	2256.81	76.18	68.34	2073.31	93.31	63.94	2080.03	97.62	124.52	2873.27	-166.15	110.81	2843.38	-153.25	104.85	2077.12	-136.08	115.15	2095.04	-140.84	168.7	2440.74	-7.78	1436.68	0	0	0	2522.77	-2.76	1829.29	2469.84	95.05	1827.13	2121.31	-25.45	1791.56	2351.96	32.64	1763.8	661.38	-267.38	78.19	1260.02	-258.21	81.25	647.58
10.9	2296.5	81.22	68.16	2256.82	76.55	68.84	2075.46	92.61	66.85	2082.06	98.61	128.06	2878.89	-165.62	104.2	2847.54	-152.83	99.85	2077.12	-136.08	115.15	2095.04	-140.84	168.7	2449.5	-10.48	1437.66	0	0	0	2530.75	-5.32	1829.78	2476.88	92.09	1827.79	2121.31	-25.45	1791.56	2359.97	28.16	1764.74	661.41	-267.62	78.27	1260.12	-258.26	81.11	648.01
10.91	2296.71	80.88	67.84	2257.19	76.5	68.72	2076.61	93.97	71.07	2084.27	100.34	132.18	2881.77	-164.86	99.69	2849.49	-152.04	96.38	2077.12	-136.08	115.15	2095.04	-140.84	168.7	2458.22	-13.09	1438.93	0	0	0	2538.69	-7.87	1830.59	2484.15	89.16	1828.72	2121.31	-25.45	1791.56	2367.74	24	1765.81	661.37	-267.35	78.27	1260.2	-258.56	80.99	648.33
10.92	2296.35	81.75	68.28	2257.56	76.34	68.67	2078.97	93.84	74.68	2087.62	101.04	136.36	2882.92	-164.68	97.69	2850.39	-151.79	95.07	2077.12	-136.08	115.15	2095.04	-140.84	168.7	2466.84	-15.79	1440.65	0	0	0	2546.6	-10.44	1831.76	2491.22	86.14	1830.06	2121.31	-25.45	1791.56	2375.52	19.91	1767.29	661.38	-266.85	78.25	1259.96	-258.1	81.15	648.17
10.93	2296.33	81.63	68.47	2258.47	75.91	68.55	2080.42	95.79	79.75	2091.27	102.3	141.08	2883.33	-164.7	96.44	2850.73	-151.64	94.25	2077.12	-136.08	115.15	2095.04	-140.84	168.7	2475.14	-18.53	1442.79	0	0	0	2554.53	-12.98	1833.23	2498.51	83.2	1831.73	2121.31	-25.45	1791.56	2383.5	15.5	1769.29	661.48	-267.32	78.17	1259.87	-258.48	81.11	647.35
10.94	2296.95	81.08	68	2258.31	76.31	69.31	2083.44	96.16	84.68	2095.26	103.5	146.06	2883.81	-164.76	95.54	2850.82	-151.61	93.61	2077.12	-136.08	115.15	2095.04	-140.84	168.7	2483.84	-21.12	1445.25	0	0	0	2562.42	-15.61	1834.91	2505.55	80.04	1833.68	2121.31	-25.45	1791.56	2391.88	10.54	1771.51	661.44	-267.28	78.21	1260.03	-258.71	81.01	648.41
10.95	2294.88	81.53	72.98	2258.72	76.14	69.19	2087.5	95.51	89.6	2100.37	104.65	151.17	2884.03	-164.85	94.83	2850.92	-151.62	93.16	2077.12	-136.08	115.15	2095.04	-140.84	168.7	2492.33	-23.63	1447.87	0	0	0	2570.2	-18.31	1836.72	2512.52	76.92	1835.63	2121.31	-25.45	1791.56	2398.96	6.94	1773.48	661.4	-267.13	78.39	1260.11	-258.41	81.05	648.31
10.96	2294.93	81.51	72.81	2259.26	76.05	69.24	2091.03	96.59	95.73	2105.49	106.84	157.13	2884.21	-164.93	94.36	2850.86	-151.64	92.81	2077.12	-136.08	115.15	2095.04	-140.84	168.7	2500.65	-26.1	1450.53	0	0	0	2577.69	-21.1	1838.64	2519.59	73.87	1837.69	2121.31	-25.45	1791.56	2406.71	2.55	1775.46	661.38	-267.13	78.43	1260.11	-258.23	81.03	647.92
10.97	2295.51	81.56	72.75	2258.51	75.55	73.8	2094.77	98.32	102.52	2112.4	107.8	162.68	2884.18	-164.93	94	2850.84	-151.6	92.57	2077.12	-136.08	115.15	2095.04	-140.84	168.7	2509	-28.6	1453	0	0	0	2585.09	-23.96	1840.6	2526.46	70.6	1839.75	2121.31	-25.45	1791.56	2414.34	-1.84	1777.18	661.47	-267.63	78.29	1260.18	-258.81	80.92	647.25
10.98	2295.65	81.56	72.49	2259.09	75.21	73.72	2099.76	98.99	109.08	2119.76	109.43	168.58	2883.91	-165	93.49	2850.81	-151.57	92.34	2077.12	-136.08	115.15	2095.04	-140.84	168.7	2517.32	-31.14	1455.24	0	0	0	2592.38	-26.91	1842.62	2533.21	67.31	1841.75	2121.31	-25.45	1791.56	2421.19	-5.5	1778.55	661.43	-267.55	78.14	1260.27	-258.54	80.85	647.91
10.99	2296.54	81.68	72.59	2260.45	75.01	73.79	2105.32	100.37	116.27	2127.97	111.31	174.32	2884.1	-165.02	93.31	2850.79	-151.57	92.06	2077.12	-136.08	115.15	2095.04	-140.84	168.7	2525.81	-33.74	1457.26	0	0	0	2599.69	-29.96	1844.56	2539.89	63.92	1843.61	2121.31	-25.45	1791.56	2428.54	-9.67	1779.75	661.39	-267.51	78.24	1260.27	-258.33	81	647.62
11	2296.87	81.85	72.16	2261.63	74.98	73.71	2111.67	101.73	123.69	2136.98	113.28	180.15	2883.96	-165.1	92.82	2850.94	-151.47	91.94	2077.12	-136.08	115.15	2095.04	-140.84	168.7	2533.98	-36.38	1458.88	0	0	0	2606.62	-33.11	1846.41	2546.7	60.51	1845.4	2121.31	-25.45	1791.56	2435.72	-13.65	1780.58	661.49	-267.81	78.16	1260.28	-258.72	80.81	648.71
11.01	2297.5	82.09	71.8	2263.07	75.02	73.65	2118.11	103.15	131.22	2145.96	115.91	186.29	2884.36	-164.96	92.63	2851	-151.46	91.66	2077.12	-136.08	115.15	2095.04	-140.84	168.7	2542.33	-39.09	1460.13	0	0	0	2613.32	-36.42	1848.17	2553.13	57.05	1846.98	2121.31	-25.45	1791.56	2442.96	-17.76	1781.11	661.38	-267.39	78.19	1260.28	-258.76	80.74	648.81
11.02	2298.67	82.29	71.33	2265.05	75.28	74.14	2124.69	105.08	140	2156.24	117.17	192.5	2884.71	-165.02	92.25	2851.11	-151.43	91.29	2077.12	-136.08	115.15	2095.04	-140.84	168.7	2550.36	-41.82	1460.93	0	0	0	2620.42	-39.71	1849.65	2559.98	53.66	1848.36	2121.31	-25.45	1791.56	2450.43	-21.95	1781.39	661.41	-267.48	78.18	1260.14	-258.47	80.89	648.26
11.03	2300.58	82.55	70.83	2267.68	75.58	75.02	2132.51	106.33	149.11	2165.72	119.5	199.85	2884.92	-164.88	91.75	2851.16	-151.41	90.89	2077.12	-136.08	115.15	2095.04	-140.84	168.7	2558.7	-44.61	1461.28	0	0	0	2627.53	-43.01	1850.92	2566.66	50.19	1849.43	2121.31	-25.45	1791.56	2457.45	-25.32	1781.3	661.47	-267.34	78.26	1260.13	-258.2	80.88	647.73
11.04	2302.65	82.82	70.33	2271.32	75.98	76.47	2140.48	108.23	158.9	2178.02	119.44	206.69	2885.12	-164.9	91.27	2851.4	-151.43	90.58	2077.12	-136.08	115.15	2095.04	-140.84	168.7	2566.68	-47.56	1461.23	0	0	0	2634.47	-46.35	1852	2573.33	46.72	1850.34	2121.31	-25.45	1791.56	2464.61	-28.89	1781	661.45	-267.43	78.28	1260.15	-258.24	81.09	647.76
11.05	2305.12	83.12	69.83	2275.14	76.42	78.32	2149.64	109.91	169.11	2189.51	120.84	214.32	2885.27	-164.91	90.64	2851.45	-151.42	90.11	2077.12	-136.08	115.15	2095.04	-140.84	168.7	2574.53	-50.56	1460.88	0	0	0	2641.5	-49.59	1852.87	2580.39	43.45	1851.04	2121.31	-25.45	1791.56	2472.33	-32.91	1780.79	661.41	-266.99	78.24	1260.21	-258.55	81.04	647.91
11.06	2308.44	83.78	69.7	2279.65	77.14	80.99	2160.24	110.43	178.98	2203.05	120.3	221.44	2885.62	-164.79	90.15	2851.72	-151.4	89.82	2077.12	-136.08	115.15	2095.04	-140.84	168.7	2582.4	-53.67	1460.35	0	0	0	2648.62	-52.77	1853.62	2587.42	40.18	1851.51	2121.31	-25.45	1791.56	2479.98	-36.84	1780.57	661.36	-266.92	78.43	1260.18	-259.09	80.93	647.86
11.07	2312.17	85.08	69.83	2284.18	78.13	84.11	2171.99	110.2	188.76	2215.42	121.47	229.44	2885.96	-164.75	89.79	2851.86	-151.43	89.4	2077.12	-136.08	115.15	2095.04	-140.84	168.7	2589.95	-56.65	1459.71	0	0	0	2655.77	-55.9	1854.21	2594.63	37.06	1851.87	2121.31	-25.45	1791.56	2486.65	-39.37	1780.05	661.42	-267.26	78.22	1260.31	-259.17	80.77	647.25
11.08	2316.83	87.05	70.31	2289.71	79.62	88.25	2183.37	110.94	199.05	2229.09	120.39	236.71	2886.12	-164.73	89.31	2852.21	-151.41	89.18	2077.12	-136.08	115.15	2095.04	-140.84	168.7	2597.12	-59.5	1459.05	0	0	0	2663.15	-58.89	1854.64	2601.94	33.97	1852.15	2121.31	-25.45	1791.56	2494.17	-42.62	1779.65	661.44	-268.02	78.17	1260.25	-258.66	80.81	647.23
11.09	2323.18	89.55	70.66	2297.87	81.63	93.61	2195.89	110.1	208.44	2242.68	119.08	244	2886.11	-164.69	88.87	2852.11	-151.49	88.79	2077.12	-136.08	115.15	2095.04	-140.84	168.7	2603.89	-62.32	1458.39	0	0	0	2670.52	-61.8	1855	2608.97	31.1	1852.49	2121.31	-25.45	1791.56	2501.75	-45.66	1779.44	661.4	-267.58	78.31	1260.33	-259	80.83	646.96
11.1	2332.51	92.89	71.01	2308	84.4	98.94	2207.73	109.11	216.66	2254.58	118.76	251.47	2886.5	-164.69	88.73	2852.28	-151.54	88.6	2077.12	-136.08	115.15	2095.04	-140.84	168.7	2610.77	-65.07	1457.76	0	0	0	2677.9	-64.62	1855.34	2616.04	28.25	1852.75	2121.31	-25.45	1791.56	2508.65	-47.88	1779.02	661.47	-267.06	78.25	1260.37	-259.3	80.67	646.37
11.11	2344.3	97.15	75.33	2324.34	87.65	107.03	2220.09	107.5	222.79	2268.44	115.82	257.58	2886.25	-164.65	88.33	2852.42	-151.56	88.46	2077.12	-136.08	115.15	2095.04	-140.84	168.7	2617.44	-67.87	1457.14	0	0	0	2685.34	-67.33	1855.67	2623.78	25.51	1852.96	2121.31	-25.45	1791.56	2515.86	-50.31	1778.75	661.45	-267.29	78.27	1260.3	-258.79	80.86	647.09
11.12	2354.78	101.22	78.92	2337.09	91.03	111.41	2234.23	105.07	227.84	2280.97	115.23	263.88	2886.59	-164.56	88.43	2852.47	-151.64	88.33	2077.12	-136.08	115.15	2095.04	-140.84	168.7	2624	-70.58	1456.62	0	0	0	2692.71	-69.86	1855.97	2631.31	23.01	1853.27	2121.31	-25.45	1791.56	2523.42	-52.67	1778.71	661.37	-267.56	78.26	1260.26	-259.43	80.81	647.45
11.13	2370.46	105.55	83.28	2351.12	94.36	114.46	2249.74	102.57	231.5	2294.2	114.55	269.12	2886.46	-164.57	88.04	2852.48	-151.68	88.19	2077.12	-136.08	115.15	2095.04	-140.84	168.7	2630.43	-73.13	1456.29	0	0	0	2700.34	-72.27	1856.23	2638.97	20.6	1853.56	2121.31	-25.45	1791.56	2523.42	-52.67	1778.71	661.4	-267.58	78.32	1260.16	-258.91	80.92	647.26
11.14	2392.91	109.75	90.12	2365.56	97.7	116.84	2266.41	100.37	234.11	2309.43	112.62	272.75	2886.45	-164.53	88	2852.5	-151.69	88.1	2077.12	-136.08	115.15	2095.04	-140.84	168.7	2636.96	-75.42	1456.35	0	0	0	2707.96	-74.54	1856.51	2646.64	18.36	1854.02	2121.31	-25.45	1791.56	2523.42	-52.67	1778.71	661.46	-267.47	78.36	1260.23	-259.22	80.97	647.78
11.15	2413.81	113.44	94.41	2383.59	100.82	119.47	2283.49	98.93	235.8	2326.35	109.93	274.63	2886.64	-164.56	87.99	2852.53	-151.77	88.06	2077.12	-136.08	115.15	2095.04	-140.84	168.7	2643.09	-77.49	1456.81	0	0	0	2715.61	-76.66	1856.79	2654.05	16.27	1854.51	2121.31	-25.45	1791.56	2523.42	-52.67	1778.71	661.47	-267.34	78.17	1260.13	-258.47	81.07	647.32
11.16	2432.54	116.85	96.55	2405.81	103.57	122.48	2300.18	98.53	236.48	2343.16	107.79	275.35	2886.49	-164.52	87.91	2852.36	-151.8	87.88	2077.12	-136.08	115.15	2095.04	-140.84	168.7	2649.34	-79.37	1457.48	0	0	0	2723.16	-78.58	1857.1	2661.72	14.4	1854.94	2121.31	-25.45	1791.56	2523.42	-52.67	1778.71	661.46	-267.35	78.25	1260.17	-257.99	80.97	647.24
11.17	2452.05	119.99	97.83	2426.75	106.14	123.92	2317.76	97.67	235.75	2360.4	105.77	274.71	2886.56	-164.55	87.81	2852.25	-151.86	87.79	2077.12	-136.08	115.15	2095.04	-140.84	168.7	2655.58	-81.01	1458.36	0	0	0	2730.78	-80.3	1857.37	2669.66	12.65	1855.28	2121.31	-25.45	1791.56	2523.42	-52.67	1778.71	661.35	-266.97	78.47	1260.05	-257.83	81.11	646.83
11.18	2472.67	122.96	98.49	2447.51	108.45	124.19	2336.67	95.77	233.19	2377.15	105.25	273.45	2886.56	-164.44	87.75	2852.41	-151.87	87.8	2077.12	-136.08	115.15	2095.04	-140.84	168.7	2661.49	-82.67	1459.27	0	0	0	2738.36	-81.84	1857.6	2676.98	11.07	1855.64	2121.31	-25.45	1791.56	2523.42	-52.67	1778.71	661.34	-266.92	78.32	1260.08	-258.31	81.05	647.59
11.19	2494.89	125.5	98.82	2469.27	110.42	123.71	2354.62	95.41	229.74	2394.93	103.92	270.57	2886.88	-164.31	87.86	2852.57	-151.86	87.83	2077.12	-136.08	115.15	2095.04	-140.84	168.7	2667.69	-84.38	1460.25	0	0	0	2745.84	-83.26	1857.79	2684.16	9.49	1856.02	2121.31	-25.45	1791.56	2523.42	-52.67	1778.71	661.4	-267.69	78.16	1260.22	-258.14	81.03	647.41
11.2	2517.91	127.44	98.33	2492.12	111.8	122.67	2372.57	95.82	225.28	2413.02	102.16	271.32	2886.48	-164.39	87.47	2852.49	-151.93	87.71	2077.12	-136.08	115.15	2095.04	-140.84	168.7	2674.07	-86.23	1461.22	0	0	0	2753.1	-84.6	1857.97	2691.55	8.08	1856.22	2121.31	-25.45	1791.56	2523.42	-52.67	1778.71	661.44	-267.71	78.09	1260.19	-258.24	81.1	647.77
11.21	2542.42	128.5	97.47	2515.68	112.55	120.83	2392.07	95.48	219.05	2431.6	100.3	271.64	2886.48	-164.45	87.29	2852.72	-151.91	87.73	2077.12	-136.08	115.15	2095.04	-140.84	168.7	2680.52	-88.18	1462.1	0	0	0	2760.41	-85.79	1858.09	2698.62	6.83	1856.4	2121.31	-25.45	1791.56	2523.42	-52.67	1778.71	661.39	-267.29	78.17	1260.31	-258.57	80.87	647.04
11.22	2568	128.72	96.06	2540.5	112.71	118.62	2413.46	94.22	211.59	2450.64	98.35	271.55	2886.36	-164.48	86.96	2852.56	-152	87.47	2077.12	-136.08	115.15	2095.04	-140.84	168.7	2686.96	-90.28	1462.92	0	0	0	2767.56	-86.96	1858.23	2705.6	5.59	1856.49	2121.31	-25.45	1791.56	2523.42	-52.67	1778.71	661.41	-267.55	78.12	1260.22	-258.51	80.91	647.16
11.23	2594.75	128.25	94.46	2566.73	112.29	116.25	2433.34	96.14	204.16	2470.08	96.31	271.06	2886.59	-164.33	86.87	2852.76	-151.99	87.39	2077.12	-136.08	115.15	2095.04	-140.84	168.7	2693.16	-92.54	1463.57	0	0	0	2774.63	-88.03	1858.36	2712.23	4.43	1856.63	2121.31	-25.45	1791.56	2523.42	-52.67	1778.71	661.44	-267.76	78.12	1260.3	-258.65	80.78	646.87
11.24	2622.93	127.26	93.21	2593.93	111.45	113.83	2433.34	96.14	204.16	2489.91	94.19	270.2	2886.62	-164.29	86.45	2852.79	-152.09	87.19	2077.12	-136.08	115.15	2095.04	-140.84	168.7	2699.64	-94.76	1464.17	0	0	0	2781.53	-89.05	1858.53	2719.14	3.26	1856.62	2121.31	-25.45	1791.56	2523.42	-52.67	1778.71	661.44	-267.2	78.27	1260.25	-258.59	80.85	646.25
11.25	2652.45	126	92.47	2622.23	110.42	111.65	2433.34	96.14	204.16	2510.07	91.99	268.99	2886.6	-164.3	86.21	2852.94	-152.17	87.04	2077.12	-136.08	115.15	2095.04	-140.84	168.7	2705.97	-96.92	1464.62	0	0	0	2788.29	-90	1858.73	2725.57	2.14	1856.68	2121.31	-25.45	1791.56	2523.42	-52.67	1778.71	661.43	-267.41	78.25	1260.17	-258.39	81.04	647.17
11.26	2682.28	124.54	91.87	2650.97	109.18	109.47	2433.34	96.14	204.16	2530.53	89.72	267.43	2886.92	-164.21	86.03	2853.12	-152.25	86.94	2077.12	-136.08	115.15	2095.04	-140.84	168.7	2712.31	-99.07	1464.92	0	0	0	2794.89	-90.97	1858.96	2731.98	0.99	1856.76	2121.31	-25.45	1791.56	2523.42	-52.67	1778.71	661.46	-267.23	78.15	1260.25	-258.37	80.97	647.96
11.27	2712.74	123	91.58	2680.12	107.81	107.5	2433.34	96.14	204.16	2551.26	87.38	265.56	2887.22	-164.23	85.9	2853.15	-152.37	86.71	2077.12	-136.08	115.15	2095.04	-140.84	168.7	2718.54	-101.13	1465.11	0	0	0	2801.59	-91.93	1859.16	2738.44	-0.09	1856.81	2121.31	-25.45	1791.56	2523.42	-52.67	1778.71	661.46	-267.3	78.18	1260.4	-258.54	80.66	647.43
11.28	2743.35	121.4	91.62	2709.75	106.44	105.85	2433.34	96.14	204.16	2572.22	84.98	263.39	2887.26	-164.19	85.61	2853.12	-152.47	86.49	2077.12	-136.08	115.15	2095.04	-140.84	168.7	2724.85	-103.16	1465.22	0	0	0	2808.3	-92.9	1859.35	2744.76	-1.22	1856.84	2121.31	-25.45	1791.56	2523.42	-52.67	1778.71	661.43	-267.84	78.18	1260.31	-258.78	80.87	647.5
11.29	2774.25	119.84	92.19	2739.45	105.07	104.39	2433.34	96.14	204.16	2593.36	82.52	260.94	2886.96	-164.25	85.24	2853.27	-152.56	86.43	2077.12	-136.08	115.15	2095.04	-140.84	168.7	2731.34	-105.15	1465.18	0	0	0	2814.54	-93.95	1859.54	2750.98	-2.34	1856.85	2121.31	-25.45	1791.56	2523.42	-52.67	1778.71	661.41	-267.32	78.4	1260.26	-259.03	80.82	646.93
11.3	2804.92	118.45	93.08	2769.23	103.77	103.39	2433.34	96.14	204.16	2614.67	80.01	258.22	2887.55	-164.17	85.47	2853.38	-152.69	86.43	2077.12	-136.08	115.15	2095.04	-140.84	168.7	2737.85	-107.02	1465.07	0	0	0	2820.81	-95.02	1859.7	2757.23	-3.52	1856.78	2121.31	-25.45	1791.56	2523.42	-52.67	1778.71	661.48	-267.71	78.17	1260.37	-258.68	80.76	646.86
11.31	2834.92	117.34	94.26	2799.34	102.69	103.03	2433.34	96.14	204.16	2636.08	77.46	255.27	2886.96	-164.34	85.03	2853.29	-152.84	86.29	2077.12	-136.08	115.15	2095.04	-140.84	168.7	2744.18	-108.84	1464.89	0	0	0	2827.19	-96.1	1859.73	2763.23	-4.7	1856.78	2121.31	-25.45	1791.56	2523.42	-52.67	1778.71	661.37	-267.82	78.29	1260.36	-258.68	80.78	647.38
11.32	2865.08	116.43	96.06	2829.12	101.69	103.12	2433.34	96.14	204.16	2657.58	74.87	252.08	2887.22	-164.38	85.18	2853.34	-152.98	86.33	2077.12	-136.08	115.15	2095.04	-140.84	168.7	2750.63	-110.55	1464.63	0	0	0	2833.57	-97.22	1859.7	2769.67	-5.77	1856.65	2121.31	-25.45	1791.56	2523.42	-52.67	1778.71	661.37	-267.4	78.32	1260.28	-258.76	80.93	647.89
11.33	2894.32	115.69	97.98	2858.26	100.8	103.39	2433.34	96.14	204.16	2679.12	72.24	248.7	2887.1	-164.49	85.08	2853.23	-153.14	86.25	2077.12	-136.08	115.15	2095.04	-140.84	168.7	2756.95	-112.18	1464.38	0	0	0	2840.02	-98.3	1859.59	2776.08	-6.89	1856.42	2121.31	-25.45	1791.56	2523.42	-52.67	1778.71	661.53	-267.8	77.95	1260.29	-258.64	80.81	648.22
11.34	2923.25	115.02	100.24	2886.73	99.96	103.75	2433.34	96.14	204.16	2700.67	69.58	245.12	2887.3	-164.65	85.26	2853.05	-153.38	86.16	2077.12	-136.08	115.15	2095.04	-140.84	168.7	2763.28	-113.74	1464.09	0	0	0	2846.39	-99.38	1859.42	2782.34	-7.99	1856.18	2121.31	-25.45	1791.56	2523.42	-52.67	1778.71	661.37	-267.23	78.27	1260.06	-258.01	81.1	648.09
11.35	2951.42	114.23	102.57	2915.12	98.98	104.69	2433.34	96.14	204.16	2722.18	66.9	241.38	2887.44	-164.77	85.45	2853.03	-153.51	86.15	2077.12	-136.08	115.15	2095.04	-140.84	168.7	2769.61	-115.22	1463.78	0	0	0	2852.52	-100.56	1859.22	2789.06	-9.1	1855.8	2121.31	-25.45	1791.56	2523.42	-52.67	1778.71	661.4	-267.41	78.24	1260.11	-258.58	80.96	646.47
11.36	2978.7	113.31	105.09	2943.36	97.95	106.13	2433.34	96.14	204.16	2743.63	64.19	237.49	2887.35	-164.9	85.48	2853.1	-153.63	86.14	2077.12	-136.08	115.15	2095.04	-140.84	168.7	2775.87	-116.6	1463.47	0	0	0	2858.75	-101.71	1858.95	2795.65	-10.1	1855.44	2121.31	-25.45	1791.56	2523.42	-52.67	1778.71	661.41	-267.89	78.22	1260.07	-258.3	80.94	647.04
11.37	3006.74	112.1	108.64	2970.04	96.54	107.09	2433.34	96.14	204.16	2764.97	61.48	233.47	2887.36	-165.18	85.5	2852.97	-153.76	86.09	2077.12	-136.08	115.15	2095.04	-140.84	168.7	2782.12	-117.87	1463.15	0	0	0	2865.01	-102.88	1858.65	2801.91	-11.13	1855.13	2121.31	-25.45	1791.56	2523.42	-52.67	1778.71	661.44	-267.42	78.16	1260.13	-258.46	81.02	647.28
11.38	3033.41	110.62	111.8	2996.91	94.99	108.77	2433.34	96.14	204.16	2786.16	58.75	229.34	2887.06	-165.41	85.41	2853	-153.83	86.15	2077.12	-136.08	115.15	2095.04	-140.84	168.7	2788.37	-119.07	1462.86	0	0	0	2871.46	-104.04	1858.31	2808.56	-12.15	1854.73	2121.31	-25.45	1791.56	2523.42	-52.67	1778.71	661.43	-267.43	78.21	1260.18	-258.6	81.01	647.57
11.39	3060.82	108.84	115.83	3024	93.1	111.16	2433.34	96.14	204.16	2807.18	56.02	225.11	2886.88	-165.55	85.36	2852.89	-153.93	86.1	2077.12	-136.08	115.15	2095.04	-140.84	168.7	2794.69	-120.22	1462.57	0	0	0	2877.97	-105.18	1857.93	2815.26	-13.09	1854.32	2121.31	-25.45	1791.56	2523.42	-52.67	1778.71	661.38	-267.34	78.15	1260.2	-258.41	80.86	647.42
11.4	3086.78	106.73	119.31	3050.64	90.98	113.75	2433.34	96.14	204.16	2827.98	53.29	220.81	2887.02	-165.6	85.44	2852.78	-153.98	86.09	2077.12	-136.08	115.15	2095.04	-140.84	168.7	2800.86	-121.33	1462.28	0	0	0	2884.35	-106.32	1857.53	2822.04	-14.03	1853.91	2121.31	-25.45	1791.56	2523.42	-52.67	1778.71	661.44	-267.66	78.11	1260.09	-258.42	81.02	646.52
11.41	3111.98	104.46	122.95	3076.53	88.61	116.43	2433.34	96.14	204.16	2848.52	50.56	216.46	2886.69	-165.63	85.27	2852.58	-154.06	86.02	2077.12	-136.08	115.15	2095.04	-140.84	168.7	2807.05	-122.32	1462.02	0	0	0	2890.66	-107.43	1857.13	2828.61	-14.99	1853.55	2121.31	-25.45	1791.56	2523.42	-52.67	1778.71	661.47	-267.72	78.08	1260.28	-258.91	80.72	647.27
[truncated: 39 more rows]
[truncated: 35 more columns]
