# Supplementary material for: The impact of mobile phone use on where we look and how we walk when negotiating floor based obstacles
Source: PLoS One. 2017 Jun 30;12(6):e0179802. doi: 10.1371/journal.pone.0179802 (PMC5493336; doi:10.1371/journal.pone.0179802)
Supplement: S1 File — (ZIP) [file pone.0179802.s001.zip › Gait/PP13/a obs write 1.txt]

CODAmotion Analysis Text
Codamotion Analysis Text Save of: JN obs write 1.mdf
Time	Markers
Time	1:LTOE.X	1:LTOE.Y	1:LTOE.Z	2:L2nd.X	2:L2nd.Y	2:L2nd.Z	3:LHEE.X	3:LHEE.Y	3:LHEE.Z	4:LANK.X	4:LANK.Y	4:LANK.Z	5:RTOE.X	5:RTOE.Y	5:RTOE.Z	6:R2nd.X	6:R2nd.Y	6:R2nd.Z	7:RHEE.X	7:RHEE.Y	7:RHEE.Z	8:RANK.X	8:RANK.Y	8:RANK.Z	9:STRN.X	9:STRN.Y	9:STRN.Z	10:Marker 10.X	10:Marker 10.Y	10:Marker 10.Z	11:FRHD.X	11:FRHD.Y	11:FRHD.Z	12:FLHD.X	12:FLHD.Y	12:FLHD.Z	13:BRHD.X	13:BRHD.Y	13:BRHD.Z	14:BLHD.X	14:BLHD.Y	14:BLHD.Z	15:BLSTEP.X	15:BLSTEP.Y	15:BLSTEP.Z	16:FLSTEP.X	16:FLSTEP.Y	16:FLSTEP.Z	17:BRSTEP.X
(s)	(mm)	(mm)	(mm)	(mm)	(mm)	(mm)	(mm)	(mm)	(mm)	(mm)	(mm)	(mm)	(mm)	(mm)	(mm)	(mm)	(mm)	(mm)	(mm)	(mm)	(mm)	(mm)	(mm)	(mm)	(mm)	(mm)	(mm)	(mm)	(mm)	(mm)	(mm)	(mm)	(mm)	(mm)	(mm)	(mm)	(mm)	(mm)	(mm)	(mm)	(mm)	(mm)	(mm)	(mm)	(mm)	(mm)	(mm)	(mm)	(mm)
0	-3532.82	214.17	-29.22	-3513.13	216.4	-25.01	-3737.81	263.25	-51.84	-3614.87	260.64	18.81	-2851.23	-24.66	0.08	-3787.49	39.07	-7.27	-1764.72	47.22	532.9	-1524.77	-72.96	1610.12	-4019.71	163.21	1335.07	0	0	0	-4056.91	81.31	1695.99	-4128.76	123.65	1723.86	-617.66	-3.79	1784.22	-3148.74	200.28	1293.56	497.68	-212.15	59.78	931.02	-203.36	63.23	470.73
0.01	-3532.82	214.17	-29.22	-3513.13	216.4	-25.01	-3737.81	263.25	-51.84	-3614.87	260.64	18.81	-2851.23	-24.66	0.08	-3787.49	39.07	-7.27	-1764.72	47.22	532.9	-1524.77	-72.96	1610.12	-4019.71	163.21	1335.07	0	0	0	-4056.91	81.31	1695.99	-4128.76	123.65	1723.86	-617.66	-3.79	1784.22	-3148.74	200.28	1293.56	497.68	-212.15	59.78	931.02	-203.36	63.23	470.73
0.02	-3532.82	214.17	-29.22	-3513.13	216.4	-25.01	-3737.81	263.25	-51.84	-3614.87	260.64	18.81	-2851.23	-24.66	0.08	-3787.49	39.07	-7.27	-1764.72	47.22	532.9	-1524.77	-72.96	1610.12	-4019.71	163.21	1335.07	0	0	0	-4056.91	81.31	1695.99	-4128.76	123.65	1723.86	-617.66	-3.79	1784.22	-3148.74	200.28	1293.56	497.84	-212.22	59.8	931.34	-203.44	63.25	470.73
0.03	-3532.82	214.17	-29.22	-3513.13	216.4	-25.01	-3737.87	263.26	-51.83	-3615.06	260.65	18.82	-2851.23	-24.66	0.08	-3787.49	39.07	-7.27	-1764.72	47.22	532.9	-1524.77	-72.96	1610.12	-4019.71	163.21	1335.07	0	0	0	-4056.91	81.31	1695.99	-4128.76	123.65	1723.86	-617.66	-3.79	1784.22	-3149.66	200.34	1293.93	655.81	-279.11	78.8	1253.58	-274.02	84.9	470.91
0.04	-3532.82	214.17	-29.22	-3513.13	216.4	-25.01	-3801.61	276.62	-40.3	-3804.26	274.99	21.23	-2851.23	-24.66	0.08	-3787.49	39.07	-7.27	-1764.72	47.22	532.9	-1524.77	-72.96	1610.12	-4019.71	163.21	1335.07	0	0	0	-4056.91	81.31	1695.99	-4128.76	123.65	1723.86	-617.66	-3.79	1784.22	-4069.16	257.34	1666.32	656.07	-279.35	78.72	1253.69	-273.54	85.18	649.72
0.05	-3532.82	214.17	-29.22	-3513.13	216.4	-25.01	-3795.86	275.55	-40.86	-3829.99	275.76	17.53	-2851.23	-24.66	0.08	-3787.49	39.07	-7.27	-1764.72	47.22	532.9	-1524.77	-72.96	1610.12	-4019.71	163.21	1335.07	0	0	0	-4056.91	81.31	1695.99	-4128.76	123.65	1723.86	-617.66	-3.79	1784.22	-4045.05	255.56	1665.18	655.38	-279.47	78.52	1253.42	-273.69	85.14	648.14
0.06	-3532.82	214.17	-29.22	-3513.13	216.4	-25.01	-3781.19	274.44	-37.38	-3841.28	275.36	17.04	-2851.23	-24.66	0.08	-3787.49	39.07	-7.27	-1764.72	47.22	532.9	-1524.77	-72.96	1610.12	-4019.71	163.21	1335.07	0	0	0	-4056.91	81.31	1695.99	-4128.76	123.65	1723.86	-617.66	-3.79	1784.22	-4065.77	254.39	1665.98	655.45	-279.45	78.53	1254.16	-273.21	85.46	647.75
0.07	-3532.82	214.17	-29.22	-3513.13	216.4	-25.01	-3778.37	275.44	-36.11	-3788.48	275.87	23.1	-2851.23	-24.66	0.08	-3787.49	39.07	-7.27	-1764.72	47.22	532.9	-1524.77	-72.96	1610.12	-4019.71	163.21	1335.07	0	0	0	-4056.91	81.31	1695.99	-4128.76	123.65	1723.86	-617.66	-3.79	1784.22	-4052.38	254.6	1665.96	655.03	-279.54	78.52	1253.81	-273.3	85.27	648.54
0.08	-3532.82	214.17	-29.22	-3513.13	216.4	-25.01	-3837.76	277.1	-46.14	-3793.46	274.35	24.11	-2851.23	-24.66	0.08	-3787.49	39.07	-7.27	-1764.72	47.22	532.9	-1524.77	-72.96	1610.12	-4019.71	163.21	1335.07	0	0	0	-4056.91	81.31	1695.99	-4128.76	123.65	1723.86	-617.66	-3.79	1784.22	-4029	254.22	1665.1	655.6	-278.66	78.81	1254.18	-273.73	85.26	649.16
0.09	-3532.82	214.17	-29.22	-3513.13	216.4	-25.01	-3807.09	277.48	-40.18	-3804.12	275.13	21.72	-2851.23	-24.66	0.08	-3787.49	39.07	-7.27	-1764.72	47.22	532.9	-1524.77	-72.96	1610.12	-4019.71	163.21	1335.07	0	0	0	-4056.91	81.31	1695.99	-4128.76	123.65	1723.86	-617.66	-3.79	1784.22	-4014.56	252.74	1664.93	654.68	-279.02	78.49	1254.41	-273.4	85.14	648.6
0.1	-3532.82	214.17	-29.22	-3513.13	216.4	-25.01	-3869.59	276.46	-51.82	-3810.34	275.28	20.28	-2851.23	-24.66	0.08	-3787.49	39.07	-7.27	-1764.72	47.22	532.9	-1524.77	-72.96	1610.12	-4019.71	163.21	1335.07	0	0	0	-4056.91	81.31	1695.99	-4128.76	123.65	1723.86	-617.66	-3.79	1784.22	-4047.05	254.07	1665.23	654.5	-279.52	78.39	1254.1	-273.52	85.09	648.75
0.11	-3532.82	214.17	-29.22	-3513.13	216.4	-25.01	-3806.86	275.77	-41.62	-3782.39	275.47	25.2	-2851.23	-24.66	0.08	-3787.49	39.07	-7.27	-1764.72	47.22	532.9	-1524.77	-72.96	1610.12	-4019.71	163.21	1335.07	0	0	0	-4056.91	81.31	1695.99	-4128.76	123.65	1723.86	-617.66	-3.79	1784.22	-4031.43	253.06	1665.1	653.99	-279.12	78.26	1254.32	-273.69	85.09	648.18
0.12	-3532.82	214.17	-29.22	-3513.13	216.4	-25.01	-3806.74	275.41	-41.85	-3798.24	272.99	21.78	-2851.23	-24.66	0.08	-3787.49	39.07	-7.27	-1764.72	47.22	532.9	-1524.77	-72.96	1610.12	-4019.71	163.21	1335.07	0	0	0	-4056.91	81.31	1695.99	-4128.76	123.65	1723.86	-617.66	-3.79	1784.22	-4044.24	252.64	1666.16	655.37	-278.99	78.56	1254.1	-273.8	84.94	648.49
0.13	-3532.82	214.17	-29.22	-3513.13	216.4	-25.01	-3795.3	274.84	-38.72	-3821.98	274.55	19.03	-2851.23	-24.66	0.08	-3787.49	39.07	-7.27	-1764.72	47.22	532.9	-1524.77	-72.96	1610.12	-4019.71	163.21	1335.07	0	0	0	-4056.91	81.31	1695.99	-4128.76	123.65	1723.86	-617.66	-3.79	1784.22	-4055.84	252.1	1666.51	654.68	-279.85	78.28	1254.73	-274.06	85.24	648.48
0.14	-3532.82	214.17	-29.22	-3513.13	216.4	-25.01	-3806.42	275.71	-41.88	-3774.98	275.79	26.16	-2851.23	-24.66	0.08	-3787.49	39.07	-7.27	-1764.72	47.22	532.9	-1524.77	-72.96	1610.12	-4019.71	163.21	1335.07	0	0	0	-4056.91	81.31	1695.99	-4128.76	123.65	1723.86	-617.66	-3.79	1784.22	-4051.86	252.95	1666.25	653.94	-279.44	78.15	1253.46	-274.08	84.95	647.74
0.15	-3532.82	214.17	-29.22	-3513.13	216.4	-25.01	-3771.82	276.96	-34.22	-3781.32	273.09	23.88	-2851.23	-24.66	0.08	-3787.49	39.07	-7.27	-1764.72	47.22	532.9	-1524.77	-72.96	1610.12	-4019.71	163.21	1335.07	0	0	0	-4056.91	81.31	1695.99	-4128.76	123.65	1723.86	-617.66	-3.79	1784.22	-4064.84	251.77	1666.83	654.94	-279.81	78.43	1253.59	-273.64	85.18	648.5
0.16	-3532.82	214.17	-29.22	-3513.13	216.4	-25.01	-3785.03	274.78	-37.21	-3819.86	274.62	19.26	-2851.23	-24.66	0.08	-3787.49	39.07	-7.27	-1764.72	47.22	532.9	-1524.77	-72.96	1610.12	-4019.71	163.21	1335.07	0	0	0	-4056.91	81.31	1695.99	-4128.76	123.65	1723.86	-617.66	-3.79	1784.22	-4054.72	251.4	1666.39	655.87	-279.95	78.58	1253.96	-273.85	85.04	647.89
0.17	-3532.82	214.17	-29.22	-3513.13	216.4	-25.01	-3818.67	276.22	-42.16	-3802.61	275.92	23.35	-2851.23	-24.66	0.08	-3787.49	39.07	-7.27	-1764.72	47.22	532.9	-1524.77	-72.96	1610.12	-4019.71	163.21	1335.07	0	0	0	-4056.91	81.31	1695.99	-4128.76	123.65	1723.86	-617.66	-3.79	1784.22	-4065.94	251.52	1667.71	655.04	-279.4	78.64	1254.39	-274.21	84.97	648.43
0.18	-3532.82	214.17	-29.22	-3513.13	216.4	-25.01	-3776.71	274.41	-36.88	-3772.07	274.74	25.38	-2851.23	-24.66	0.08	-3787.49	39.07	-7.27	-1764.72	47.22	532.9	-1524.77	-72.96	1610.12	-4019.71	163.21	1335.07	0	0	0	-4056.91	81.31	1695.99	-4128.76	123.65	1723.86	-617.66	-3.79	1784.22	-4063.7	249.44	1667.11	655.79	-279.28	78.61	1254.25	-273.78	85.2	647.9
0.19	-3532.82	214.17	-29.22	-3513.13	216.4	-25.01	-3845.8	275.61	-47.42	-3825.64	276.87	19.15	-2851.23	-24.66	0.08	-3787.49	39.07	-7.27	-1764.72	47.22	532.9	-1524.77	-72.96	1610.12	-4019.71	163.21	1335.07	0	0	0	-4056.91	81.31	1695.99	-4128.76	123.65	1723.86	-617.66	-3.79	1784.22	-4061.8	248.84	1666.83	655.6	-279.2	78.64	1253.55	-273.6	84.89	648.56
0.2	-3532.82	214.17	-29.22	-3513.13	216.4	-25.01	-3836.79	276.24	-46.29	-3859.76	274.79	13.85	-2851.23	-24.66	0.08	-3787.49	39.07	-7.27	-1764.72	47.22	532.9	-1524.77	-72.96	1610.12	-4019.71	163.21	1335.07	0	0	0	-4056.91	81.31	1695.99	-4128.76	123.65	1723.86	-617.66	-3.79	1784.22	-4040.51	248.6	1665.9	655.28	-279.29	78.59	1254.28	-273.06	85.38	648.46
0.21	-3532.82	214.17	-29.22	-3513.13	216.4	-25.01	-3832.9	274.98	-45.91	-3846.87	276.78	14.07	-2851.23	-24.66	0.08	-3787.49	39.07	-7.27	-1764.72	47.22	532.9	-1524.77	-72.96	1610.12	-4019.71	163.21	1335.07	0	0	0	-4056.91	81.31	1695.99	-4128.76	123.65	1723.86	-617.66	-3.79	1784.22	-4049.88	250.8	1666.6	654.7	-279.49	78.48	1254.07	-273.22	85.28	648.67
0.22	-3532.82	214.17	-29.22	-3513.13	216.4	-25.01	-3791.33	276.04	-38.63	-3842.19	276.11	14.09	-2851.23	-24.66	0.08	-3787.49	39.07	-7.27	-1764.72	47.22	532.9	-1524.77	-72.96	1610.12	-4019.71	163.21	1335.07	0	0	0	-4056.91	81.31	1695.99	-4128.76	123.65	1723.86	-617.66	-3.79	1784.22	-4055.7	250.1	1666.99	654.64	-279.78	78.33	1253.41	-273.43	85.13	650.26
0.23	-3532.82	214.17	-29.22	-3513.13	216.4	-25.01	-3824.85	275.87	-43.03	-3817.91	273.81	18.58	-2851.23	-24.66	0.08	-3787.49	39.07	-7.27	-1764.72	47.22	532.9	-1524.77	-72.96	1610.12	-4019.71	163.21	1335.07	0	0	0	-4056.91	81.31	1695.99	-4128.76	123.65	1723.86	-617.66	-3.79	1784.22	-4051.26	248.95	1667.05	655.56	-279.64	78.7	1253.85	-273.41	85.09	648.36
0.24	-3532.82	214.17	-29.22	-3513.13	216.4	-25.01	-3820.58	274.79	-43.62	-3840.35	274.65	14.98	-2851.23	-24.66	0.08	-3787.49	39.07	-7.27	-1764.72	47.22	532.9	-1524.77	-72.96	1610.12	-4019.71	163.21	1335.07	0	0	0	-4056.91	81.31	1695.99	-4128.76	123.65	1723.86	-617.66	-3.79	1784.22	-4075.84	249.25	1667.56	655.39	-279.55	78.72	1253.87	-272.88	85.35	648.21
0.25	-3532.82	214.17	-29.22	-3513.13	216.4	-25.01	-3801.6	276.99	-40.72	-3853.95	274.47	12.41	-2851.23	-24.66	0.08	-3787.49	39.07	-7.27	-1764.72	47.22	532.9	-1524.77	-72.96	1610.12	-4019.71	163.21	1335.07	0	0	0	-4056.91	81.31	1695.99	-4128.76	123.65	1723.86	-617.66	-3.79	1784.22	-4047.2	248.31	1666.57	656.51	-279.73	79.04	1253.67	-273.35	85.18	648.83
0.26	-3532.82	214.17	-29.22	-3513.13	216.4	-25.01	-3776.72	275.11	-37.13	-3779.56	272.79	23.9	-2851.23	-24.66	0.08	-3787.49	39.07	-7.27	-1764.72	47.22	532.9	-1524.77	-72.96	1610.12	-4019.71	163.21	1335.07	0	0	0	-4056.91	81.31	1695.99	-4128.76	123.65	1723.86	-617.66	-3.79	1784.22	-4047.53	248.1	1666.87	654.66	-279.66	78.13	1253.12	-273.4	84.99	649.01
0.27	-3532.82	214.17	-29.22	-3513.13	216.4	-25.01	-3806.66	273.69	-40.15	-3806.38	274.6	20.56	-2851.23	-24.66	0.08	-3787.49	39.07	-7.27	-1764.72	47.22	532.9	-1524.77	-72.96	1610.12	-4019.71	163.21	1335.07	0	0	0	-4056.91	81.31	1695.99	-4128.76	123.65	1723.86	-617.66	-3.79	1784.22	-4054.19	248.68	1667.32	654.56	-279.83	78.2	1253.07	-273.5	84.96	648.88
0.28	-3532.82	214.17	-29.22	-3513.13	216.4	-25.01	-3795.13	277.73	-38.91	-3757.79	274.99	27.56	-2851.23	-24.66	0.08	-3787.49	39.07	-7.27	-1764.72	47.22	532.9	-1524.77	-72.96	1610.12	-4019.71	163.21	1335.07	0	0	0	-4056.91	81.31	1695.99	-4128.76	123.65	1723.86	-617.66	-3.79	1784.22	-4039.62	247.95	1666.91	655.58	-278.75	78.7	1253.6	-273.42	85.26	648.85
0.29	-3532.82	214.17	-29.22	-3513.13	216.4	-25.01	-3795.04	276.29	-38	-3787.38	274.04	23.44	-2851.23	-24.66	0.08	-3787.49	39.07	-7.27	-1764.72	47.22	532.9	-1524.77	-72.96	1610.12	-4019.71	163.21	1335.07	0	0	0	-4056.91	81.31	1695.99	-4128.76	123.65	1723.86	-617.66	-3.79	1784.22	-4060.24	247.75	1667.91	655.46	-278.98	78.76	1253.91	-273.41	85.35	649.1
0.3	-3532.82	214.17	-29.22	-3513.13	216.4	-25.01	-3823.7	276.78	-44.74	-3803.62	274.76	21.78	-2851.23	-24.66	0.08	-3787.49	39.07	-7.27	-1764.72	47.22	532.9	-1524.77	-72.96	1610.12	-4019.71	163.21	1335.07	0	0	0	-4056.91	81.31	1695.99	-4128.76	123.65	1723.86	-617.66	-3.79	1784.22	-4063.81	248.13	1668.48	655.35	-279.17	78.7	1253.83	-273.29	85.27	648.12
0.31	-3532.82	214.17	-29.22	-3513.13	216.4	-25.01	-3783.9	277.63	-39.05	-3803.47	274.91	19.76	-2851.23	-24.66	0.08	-3787.49	39.07	-7.27	-1764.72	47.22	532.9	-1524.77	-72.96	1610.12	-4019.71	163.21	1335.07	0	0	0	-4056.91	81.31	1695.99	-4128.76	123.65	1723.86	-617.66	-3.79	1784.22	-4045.45	248.82	1667.33	655.26	-279.4	78.57	1253.44	-273.38	85.28	648.49
0.32	-3532.82	214.17	-29.22	-3513.13	216.4	-25.01	-3808.65	274.84	-41.29	-3818.59	276.15	18.83	-2851.23	-24.66	0.08	-3787.49	39.07	-7.27	-1764.72	47.22	532.9	-1524.77	-72.96	1610.12	-4019.71	163.21	1335.07	0	0	0	-4056.91	81.31	1695.99	-4128.76	123.65	1723.86	-617.66	-3.79	1784.22	-4061.36	248.35	1668.11	654.81	-279.4	78.42	1253.3	-273.75	85.1	648.43
0.33	-3532.82	214.17	-29.22	-3513.13	216.4	-25.01	-3813.26	276.26	-41.84	-3834.01	275.5	16.17	-2851.23	-24.66	0.08	-3787.49	39.07	-7.27	-1764.72	47.22	532.9	-1524.77	-72.96	1610.12	-4019.71	163.21	1335.07	0	0	0	-4056.91	81.31	1695.99	-4128.76	123.65	1723.86	-617.66	-3.79	1784.22	-4040.05	247.7	1667.46	655.28	-279.99	78.22	1253.59	-273.29	85.37	648.48
0.34	-3532.82	214.17	-29.22	-3513.13	216.4	-25.01	-3805.58	274.84	-41.5	-3822.91	274.94	17.38	-2851.23	-24.66	0.08	-3787.49	39.07	-7.27	-1764.72	47.22	532.9	-1524.77	-72.96	1610.12	-4019.71	163.21	1335.07	0	0	0	-4056.91	81.31	1695.99	-4128.76	123.65	1723.86	-617.66	-3.79	1784.22	-4044.61	248.65	1667.41	655.41	-279.42	78.52	1253.81	-273.53	85.2	648.31
0.35	-3532.82	214.17	-29.22	-3513.13	216.4	-25.01	-3825.12	277.37	-44.22	-3832.78	276.09	15.84	-2851.23	-24.66	0.08	-3787.49	39.07	-7.27	-1764.72	47.22	532.9	-1524.77	-72.96	1610.12	-4019.71	163.21	1335.07	0	0	0	-4056.91	81.31	1695.99	-4128.76	123.65	1723.86	-617.66	-3.79	1784.22	-4029.43	248.52	1667.26	654.67	-279.1	78.38	1253.86	-273.53	85.34	648.53
0.36	-3532.82	214.17	-29.22	-3513.13	216.4	-25.01	-3823.31	275.38	-44.76	-3810.95	273.38	20.96	-2851.23	-24.66	0.08	-3787.49	39.07	-7.27	-1764.72	47.22	532.9	-1524.77	-72.96	1610.12	-4019.71	163.21	1335.07	0	0	0	-4056.91	81.31	1695.99	-4128.76	123.65	1723.86	-617.66	-3.79	1784.22	-4052.93	249.44	1668.73	655.27	-279.25	78.56	1253.54	-273.44	85.21	648.91
0.37	-3532.82	214.17	-29.22	-3513.13	216.4	-25.01	-3777.9	275.28	-36.9	-3822.61	274.77	17.55	-2851.23	-24.66	0.08	-3787.49	39.07	-7.27	-1764.72	47.22	532.9	-1524.77	-72.96	1610.12	-4019.71	163.21	1335.07	0	0	0	-4056.91	81.31	1695.99	-4128.76	123.65	1723.86	-617.66	-3.79	1784.22	-4027.81	247.61	1667.56	655.27	-279.02	78.73	1253.83	-273.56	85.24	648.91
0.38	-3532.82	214.17	-29.22	-3513.13	216.4	-25.01	-3797.69	275.65	-39.15	-3812.4	275.3	20.01	-2851.23	-24.66	0.08	-3787.49	39.07	-7.27	-1764.72	47.22	532.9	-1524.77	-72.96	1610.12	-4019.71	163.21	1335.07	0	0	0	-4056.91	81.31	1695.99	-4128.76	123.65	1723.86	-617.66	-3.79	1784.22	-4032.77	247.7	1668.09	655.5	-279.13	78.7	1254.23	-273.8	85.23	648.74
0.39	-3532.82	214.17	-29.22	-3513.13	216.4	-25.01	-3789.35	274.57	-38.57	-3784.12	274.95	21.54	-2851.23	-24.66	0.08	-3787.49	39.07	-7.27	-1764.72	47.22	532.9	-1524.77	-72.96	1610.12	-4019.71	163.21	1335.07	0	0	0	-4056.91	81.31	1695.99	-4128.76	123.65	1723.86	-617.66	-3.79	1784.22	-4060.37	248.41	1669.1	655.05	-279.34	78.63	1253.87	-273.37	85.28	648.29
0.4	-3532.82	214.17	-29.22	-3513.13	216.4	-25.01	-3805.93	276.87	-41.34	-3795.42	275.45	20.76	-2851.23	-24.66	0.08	-3787.49	39.07	-7.27	-1764.72	47.22	532.9	-1524.77	-72.96	1610.12	-4019.71	163.21	1335.07	0	0	0	-4056.91	81.31	1695.99	-4128.76	123.65	1723.86	-617.66	-3.79	1784.22	-4065.03	248.67	1668.97	654.6	-279.15	78.49	1253.86	-273.47	85.2	647.83
0.41	-3532.82	214.17	-29.22	-3513.13	216.4	-25.01	-3820.61	276.13	-43.15	-3791.66	275.81	22.95	-2851.23	-24.66	0.08	-3787.49	39.07	-7.27	-1764.72	47.22	532.9	-1524.77	-72.96	1610.12	-4019.71	163.21	1335.07	0	0	0	-4056.91	81.31	1695.99	-4128.76	123.65	1723.86	-617.66	-3.79	1784.22	-4064.08	247.25	1669.72	655.43	-278.7	78.81	1253.63	-273.83	85.11	648.43
0.42	-3532.82	214.17	-29.22	-3513.13	216.4	-25.01	-3797.61	276.89	-39.67	-3835.16	278.14	14.96	-2851.23	-24.66	0.08	-3787.49	39.07	-7.27	-1764.72	47.22	532.9	-1524.77	-72.96	1610.12	-4019.71	163.21	1335.07	0	0	0	-4056.91	81.31	1695.99	-4128.76	123.65	1723.86	-617.66	-3.79	1784.22	-4051.72	249.18	1669.7	654.94	-279.4	78.5	1253.74	-274.08	85.12	648.27
0.43	-3532.82	214.17	-29.22	-3513.13	216.4	-25.01	-3799.13	278.23	-40	-3788.03	274.32	23.63	-2851.23	-24.66	0.08	-3787.49	39.07	-7.27	-1764.72	47.22	532.9	-1524.77	-72.96	1610.12	-4019.71	163.21	1335.07	0	0	0	-4056.91	81.31	1695.99	-4128.76	123.65	1723.86	-617.66	-3.79	1784.22	-4072.29	249.23	1668.31	655.84	-279.04	78.92	1253.92	-273.24	85.55	647.56
0.44	-3532.82	214.17	-29.22	-3513.13	216.4	-25.01	-3805.29	276.87	-42.43	-3813.29	277.35	18.54	-2851.23	-24.66	0.08	-3787.49	39.07	-7.27	-1764.72	47.22	532.9	-1524.77	-72.96	1610.12	-4019.71	163.21	1335.07	0	0	0	-4056.91	81.31	1695.99	-4128.76	123.65	1723.86	-617.66	-3.79	1784.22	-4052.53	248.87	1668.61	655.15	-279.44	78.67	1253.98	-273.31	85.34	648.31
0.45	-3532.82	214.17	-29.22	-3513.13	216.4	-25.01	-3804.45	276.53	-40.68	-3825.2	276.03	15.98	-2851.23	-24.66	0.08	-3787.49	39.07	-7.27	-1764.72	47.22	532.9	-1524.77	-72.96	1610.12	-4019.71	163.21	1335.07	0	0	0	-4056.91	81.31	1695.99	-4128.76	123.65	1723.86	-617.66	-3.79	1784.22	-4045.29	248.8	1668.38	654.61	-279.74	78.44	1254.07	-273.23	85.44	648.41
0.46	-3532.82	214.17	-29.22	-3513.13	216.4	-25.01	-3845.71	276.4	-47.32	-3801.38	275.09	20.48	-2851.23	-24.66	0.08	-3787.49	39.07	-7.27	-1764.72	47.22	532.9	-1524.77	-72.96	1610.12	-4019.71	163.21	1335.07	0	0	0	-4056.91	81.31	1695.99	-4128.76	123.65	1723.86	-617.66	-3.79	1784.22	-4057.06	247.88	1668.57	655.18	-279.39	78.56	1253.92	-273.26	85.35	648.3
0.47	-3532.82	214.17	-29.22	-3513.13	216.4	-25.01	-3813.11	277.57	-41.72	-3818.36	277.67	17.9	-2851.23	-24.66	0.08	-3787.49	39.07	-7.27	-1764.72	47.22	532.9	-1524.77	-72.96	1610.12	-4019.71	163.21	1335.07	0	0	0	-4056.91	81.31	1695.99	-4128.76	123.65	1723.86	-617.66	-3.79	1784.22	-4060.71	247.95	1668.56	655.21	-279.34	78.64	1253.9	-273.56	85.17	648.22
0.48	-3532.82	214.17	-29.22	-3513.13	216.4	-25.01	-3807.21	277.88	-41.8	-3829.28	274.99	16.78	-2851.23	-24.66	0.08	-3787.49	39.07	-7.27	-1764.72	47.22	532.9	-1524.77	-72.96	1610.12	-4019.71	163.21	1335.07	0	0	0	-4056.91	81.31	1695.99	-4128.76	123.65	1723.86	-617.66	-3.79	1784.22	-4041.27	248.34	1668.91	655.71	-279.61	78.61	1253.66	-273.32	85.36	648.59
0.49	-3532.82	214.17	-29.22	-3513.13	216.4	-25.01	-3789.26	275.29	-38.64	-3844.98	275.83	15.25	-2851.23	-24.66	0.08	-3787.49	39.07	-7.27	-1764.72	47.22	532.9	-1524.77	-72.96	1610.12	-4019.71	163.21	1335.07	0	0	0	-4056.91	81.31	1695.99	-4128.76	123.65	1723.86	-617.66	-3.79	1784.22	-4070.74	249.36	1668.92	655.38	-279.49	78.56	1254.23	-273.33	85.65	648.87
0.5	-3532.82	214.17	-29.22	-3513.13	216.4	-25.01	-3800.18	276.18	-39.92	-3830.55	277.67	17.11	-2851.23	-24.66	0.08	-3787.49	39.07	-7.27	-1764.72	47.22	532.9	-1524.77	-72.96	1610.12	-4019.71	163.21	1335.07	0	0	0	-4056.91	81.31	1695.99	-4128.76	123.65	1723.86	-617.66	-3.79	1784.22	-4084.73	250.42	1669.54	654.8	-279.46	78.5	1254.26	-273.44	85.68	648.94
0.51	-3532.82	214.17	-29.22	-3513.13	216.4	-25.01	-3777.04	276.86	-35.38	-3809.57	276.51	18.81	-2851.23	-24.66	0.08	-3787.49	39.07	-7.27	-1764.72	47.22	532.9	-1524.77	-72.96	1610.12	-4019.71	163.21	1335.07	0	0	0	-4056.91	81.31	1695.99	-4128.76	123.65	1723.86	-617.66	-3.79	1784.22	-4071.3	249.98	1669.25	655.04	-279.22	78.68	1253.59	-273.62	85.3	648.8
0.52	-3532.82	214.17	-29.22	-3513.13	216.4	-25.01	-3841.63	275.83	-47	-3835.75	276.05	15.82	-2851.23	-24.66	0.08	-3787.49	39.07	-7.27	-1764.72	47.22	532.9	-1524.77	-72.96	1610.12	-4019.71	163.21	1335.07	0	0	0	-4056.91	81.31	1695.99	-4128.76	123.65	1723.86	-617.66	-3.79	1784.22	-4056	250.43	1669.53	655.85	-279.14	78.6	1253.81	-273.23	85.33	648.92
0.53	-3532.82	214.17	-29.22	-3513.13	216.4	-25.01	-3787.57	275.94	-37.38	-3823.66	279.2	16.02	-2851.23	-24.66	0.08	-3787.49	39.07	-7.27	-1764.72	47.22	532.9	-1524.77	-72.96	1610.12	-4019.71	163.21	1335.07	0	0	0	-4056.91	81.31	1695.99	-4128.76	123.65	1723.86	-617.66	-3.79	1784.22	-4051.63	250.38	1668.6	656.34	-279.56	78.84	1254.06	-273.46	85.17	648.84
0.54	-3532.82	214.17	-29.22	-3513.13	216.4	-25.01	-3804.48	275.6	-42.26	-3791.19	275.82	20.75	-2851.23	-24.66	0.08	-3787.49	39.07	-7.27	-1764.72	47.22	532.9	-1524.77	-72.96	1610.12	-4019.71	163.21	1335.07	0	0	0	-4056.91	81.31	1695.99	-4128.76	123.65	1723.86	-617.66	-3.79	1784.22	-4063.66	250.65	1668.78	654.83	-279.41	78.51	1253.71	-273.3	85.25	648.83
0.55	-3532.82	214.17	-29.22	-3513.13	216.4	-25.01	-3840.84	278.43	-46.58	-3825.48	275.76	16.25	-2851.23	-24.66	0.08	-3787.49	39.07	-7.27	-1764.72	47.22	532.9	-1524.77	-72.96	1610.12	-4019.71	163.21	1335.07	0	0	0	-4056.91	81.31	1695.99	-4128.76	123.65	1723.86	-617.66	-3.79	1784.22	-4080.74	251.01	1670	654.65	-279.15	78.59	1253.87	-273.39	85.23	648.7
0.56	-3532.82	214.17	-29.22	-3513.13	216.4	-25.01	-3824.41	275.14	-43.88	-3799.96	276.08	20.36	-2851.23	-24.66	0.08	-3787.49	39.07	-7.27	-1764.72	47.22	532.9	-1524.77	-72.96	1610.12	-4019.71	163.21	1335.07	0	0	0	-4056.91	81.31	1695.99	-4128.76	123.65	1723.86	-617.66	-3.79	1784.22	-4073.52	251.35	1669.78	655.13	-279.3	78.57	1254.34	-273.59	85.27	648.64
0.57	-3532.82	214.17	-29.22	-3513.13	216.4	-25.01	-3816.98	276.52	-42.24	-3793.04	276.23	21.69	-2851.23	-24.66	0.08	-3787.49	39.07	-7.27	-1764.72	47.22	532.9	-1524.77	-72.96	1610.12	-4019.71	163.21	1335.07	0	0	0	-4056.91	81.31	1695.99	-4128.76	123.65	1723.86	-617.66	-3.79	1784.22	-4068.32	251.16	1669.59	654.42	-279.62	78.31	1255.01	-273.37	85.63	647.16
0.58	-3532.82	214.17	-29.22	-3513.13	216.4	-25.01	-3823.82	276.93	-45.08	-3804.67	275.15	19.7	-2851.23	-24.66	0.08	-3787.49	39.07	-7.27	-1764.72	47.22	532.9	-1524.77	-72.96	1610.12	-4019.71	163.21	1335.07	0	0	0	-4056.91	81.31	1695.99	-4128.76	123.65	1723.86	-617.66	-3.79	1784.22	-4058.8	251.74	1669.92	654.51	-279.55	78.38	1254.81	-273.4	85.3	648.4
0.59	-3532.82	214.17	-29.22	-3513.13	216.4	-25.01	-3810.43	277.06	-41.67	-3767.35	274.92	25.89	-2851.23	-24.66	0.08	-3787.49	39.07	-7.27	-1764.72	47.22	532.9	-1524.77	-72.96	1610.12	-4019.71	163.21	1335.07	0	0	0	-4056.91	81.31	1695.99	-4128.76	123.65	1723.86	-617.66	-3.79	1784.22	-4046.14	251.34	1668.72	653.79	-279.16	78.31	1254.51	-274	85.26	648.32
0.6	-3532.82	214.17	-29.22	-3513.13	216.4	-25.01	-3829.86	276.77	-44.97	-3837.67	275.99	14.57	-2851.23	-24.66	0.08	-3787.49	39.07	-7.27	-1764.72	47.22	532.9	-1524.77	-72.96	1610.12	-4019.71	163.21	1335.07	0	0	0	-4056.91	81.31	1695.99	-4128.76	123.65	1723.86	-617.66	-3.79	1784.22	-4075.17	251.58	1669.62	654.53	-279.25	78.44	1253.47	-273.44	85.29	648.79
0.61	-3532.82	214.17	-29.22	-3513.13	216.4	-25.01	-3835.43	277.37	-46.75	-3805.13	275.14	20.99	-2851.23	-24.66	0.08	-3787.49	39.07	-7.27	-1764.72	47.22	532.9	-1524.77	-72.96	1610.12	-4019.71	163.21	1335.07	0	0	0	-4056.91	81.31	1695.99	-4128.76	123.65	1723.86	-617.66	-3.79	1784.22	-4066.1	251.9	1670.01	653.46	-279.38	78.18	1253.69	-273.89	85.16	648.35
0.62	-3532.82	214.17	-29.22	-3513.13	216.4	-25.01	-3806.03	276.49	-41.94	-3819.68	277.89	16.67	-2851.23	-24.66	0.08	-3787.49	39.07	-7.27	-1764.72	47.22	532.9	-1524.77	-72.96	1610.12	-4019.71	163.21	1335.07	0	0	0	-4056.91	81.31	1695.99	-4128.76	123.65	1723.86	-617.66	-3.79	1784.22	-4091.86	252.68	1669.86	654.94	-279.7	78.39	1253.92	-273.71	85.1	648.85
0.63	-3532.82	214.17	-29.22	-3513.13	216.4	-25.01	-3824.93	278.15	-43.74	-3812.65	275.67	16.09	-2851.23	-24.66	0.08	-3787.49	39.07	-7.27	-1764.72	47.22	532.9	-1524.77	-72.96	1610.12	-4019.71	163.21	1335.07	0	0	0	-4056.91	81.31	1695.99	-4128.76	123.65	1723.86	-617.66	-3.79	1784.22	-4096.99	253.48	1670.83	656.71	-279.27	79.01	1253.58	-273.33	85.46	649.18
0.64	-3532.82	214.17	-29.22	-3513.13	216.4	-25.01	-3816.12	276.46	-42.07	-3810.41	277.02	17.86	-2851.23	-24.66	0.08	-3787.49	39.07	-7.27	-1764.72	47.22	532.9	-1524.77	-72.96	1610.12	-4019.71	163.21	1335.07	0	0	0	-4056.91	81.31	1695.99	-4128.76	123.65	1723.86	-617.66	-3.79	1784.22	-4067.2	252.74	1670.72	655.18	-279.58	78.49	1253.83	-273.68	85.25	648.54
0.65	-3532.82	214.17	-29.22	-3513.13	216.4	-25.01	-3792.07	275.72	-39.65	-3818.86	276.05	15.73	-2851.23	-24.66	0.08	-3787.49	39.07	-7.27	-1764.72	47.22	532.9	-1524.77	-72.96	1610.12	-4019.71	163.21	1335.07	0	0	0	-4056.91	81.31	1695.99	-4128.76	123.65	1723.86	-617.66	-3.79	1784.22	-4076.55	253.7	1669.89	655.28	-279.13	78.6	1254.14	-274.23	85.02	648.82
0.66	-3532.82	214.17	-29.22	-3513.13	216.4	-25.01	-3831.3	277.04	-46.67	-3825.99	275.74	16.92	-2851.23	-24.66	0.08	-3787.49	39.07	-7.27	-1764.72	47.22	532.9	-1524.77	-72.96	1610.12	-4019.71	163.21	1335.07	0	0	0	-4056.91	81.31	1695.99	-4128.76	123.65	1723.86	-617.66	-3.79	1784.22	-4071.26	253.85	1670.27	655.87	-279.03	78.95	1254.13	-273.42	85.21	648.63
0.67	-3532.82	214.17	-29.22	-3513.13	216.4	-25.01	-3789.99	277.45	-40.4	-3808.38	276	18.33	-2851.23	-24.66	0.08	-3787.49	39.07	-7.27	-1764.72	47.22	532.9	-1524.77	-72.96	1610.12	-4019.71	163.21	1335.07	0	0	0	-4056.91	81.31	1695.99	-4128.76	123.65	1723.86	-617.66	-3.79	1784.22	-4055.49	254.17	1670.07	655.53	-279.33	78.85	1254.48	-273.36	85.49	648.6
0.68	-3532.82	214.17	-29.22	-3513.13	216.4	-25.01	-3848.03	278.3	-49.6	-3850.59	276.26	12.91	-2851.23	-24.66	0.08	-3787.49	39.07	-7.27	-1764.72	47.22	532.9	-1524.77	-72.96	1610.12	-4019.71	163.21	1335.07	0	0	0	-4056.91	81.31	1695.99	-4128.76	123.65	1723.86	-617.66	-3.79	1784.22	-4064.84	255.77	1669.75	655.67	-278.98	78.71	1253.59	-273.13	85.52	649.8
0.69	-3532.82	214.17	-29.22	-3513.13	216.4	-25.01	-3811.37	278.6	-43.58	-3848.02	276.46	12.77	-2851.23	-24.66	0.08	-3787.49	39.07	-7.27	-1764.72	47.22	532.9	-1524.77	-72.96	1610.12	-4019.71	163.21	1335.07	0	0	0	-4056.91	81.31	1695.99	-4128.76	123.65	1723.86	-617.66	-3.79	1784.22	-4053.67	254.78	1669.4	656.29	-279.51	78.84	1254.13	-273.61	85.24	649.13
0.7	-3532.82	214.17	-29.22	-3513.13	216.4	-25.01	-3828.35	277.56	-45.1	-3803.29	276	19.3	-2851.23	-24.66	0.08	-3787.49	39.07	-7.27	-1764.72	47.22	532.9	-1524.77	-72.96	1610.12	-4019.71	163.21	1335.07	0	0	0	-4056.91	81.31	1695.99	-4128.76	123.65	1723.86	-617.66	-3.79	1784.22	-4064.46	255.29	1670.17	655.35	-279.73	78.49	1254.14	-273.94	84.99	648.59
0.71	-3532.82	214.17	-29.22	-3513.13	216.4	-25.01	-3827.98	277.79	-44.24	-3826.78	275.87	15.08	-2851.23	-24.66	0.08	-3787.49	39.07	-7.27	-1764.72	47.22	532.9	-1524.77	-72.96	1610.12	-4019.71	163.21	1335.07	0	0	0	-4056.91	81.31	1695.99	-4128.76	123.65	1723.86	-617.66	-3.79	1784.22	-4072.99	255.44	1670.47	655.36	-279.53	78.44	1253.66	-274.07	84.97	649.59
0.72	-3532.82	214.17	-29.22	-3513.13	216.4	-25.01	-3774.13	275.64	-36.04	-3788.72	276.47	19.44	-2851.23	-24.66	0.08	-3787.49	39.07	-7.27	-1764.72	47.22	532.9	-1524.77	-72.96	1610.12	-4019.71	163.21	1335.07	0	0	0	-4056.91	81.31	1695.99	-4128.76	123.65	1723.86	-617.66	-3.79	1784.22	-4075.17	254.27	1670.28	654.14	-279.47	78.04	1253.92	-273.42	85.39	647.82
0.73	-3532.82	214.17	-29.22	-3513.13	216.4	-25.01	-3785.84	276.25	-38.02	-3837.93	276.34	13.93	-2851.23	-24.66	0.08	-3787.49	39.07	-7.27	-1764.72	47.22	532.9	-1524.77	-72.96	1610.12	-4019.71	163.21	1335.07	0	0	0	-4056.91	81.31	1695.99	-4128.76	123.65	1723.86	-617.66	-3.79	1784.22	-4088.62	255.6	1671.8	655.15	-279.03	78.63	1254.03	-273.21	85.42	648.64
0.74	-3532.82	214.17	-29.22	-3513.13	216.4	-25.01	-3817.77	273.01	-43.92	-3752.45	274.37	28.13	-2851.23	-24.66	0.08	-3787.49	39.07	-7.27	-1764.72	47.22	532.9	-1524.77	-72.96	1610.12	-4019.71	163.21	1335.07	0	0	0	-4056.91	81.31	1695.99	-4128.76	123.65	1723.86	-617.66	-3.79	1784.22	-4088.85	255.69	1670.88	655.81	-279.48	78.58	1253.49	-273.52	85.41	648.4
0.75	-3532.82	214.17	-29.22	-3513.13	216.4	-25.01	-3798.69	276.17	-41.63	-3847.09	276.43	12.39	-2851.23	-24.66	0.08	-3787.49	39.07	-7.27	-1764.72	47.22	532.9	-1524.77	-72.96	1610.12	-4019.71	163.21	1335.07	0	0	0	-4056.91	81.31	1695.99	-4128.76	123.65	1723.86	-617.66	-3.79	1784.22	-4080.3	256.48	1670.78	655.94	-279.54	78.69	1254.53	-273.62	85.55	649.14
0.76	-3532.82	214.17	-29.22	-3513.13	216.4	-25.01	-3808.51	275.73	-41.54	-3772.81	276.33	23.17	-2851.23	-24.66	0.08	-3787.49	39.07	-7.27	-1764.72	47.22	532.9	-1524.77	-72.96	1610.12	-4019.71	163.21	1335.07	0	0	0	-4056.91	81.31	1695.99	-4128.76	123.65	1723.86	-617.66	-3.79	1784.22	-4111.65	256.42	1672.54	655.23	-278.69	78.9	1254.71	-273.37	85.53	648.69
0.77	-3532.82	214.17	-29.22	-3513.13	216.4	-25.01	-3813.96	276.7	-42.82	-3798.62	276.51	17.68	-2851.23	-24.66	0.08	-3787.49	39.07	-7.27	-1764.72	47.22	532.9	-1524.77	-72.96	1610.12	-4019.71	163.21	1335.07	0	0	0	-4056.91	81.31	1695.99	-4128.76	123.65	1723.86	-617.66	-3.79	1784.22	-4077.61	256.31	1671.49	655.01	-278.74	78.69	1253.73	-273.48	85.19	648.79
0.78	-3532.82	214.17	-29.22	-3513.13	216.4	-25.01	-3816.16	276.28	-43.03	-3859.4	276.97	9.95	-2851.23	-24.66	0.08	-3787.49	39.07	-7.27	-1764.72	47.22	532.9	-1524.77	-72.96	1610.12	-4019.71	163.21	1335.07	0	0	0	-4056.91	81.31	1695.99	-4128.76	123.65	1723.86	-617.66	-3.79	1784.22	-4075.59	256.51	1670.74	654.45	-278.86	78.54	1253.18	-273.66	85.17	648.16
0.79	-3532.82	214.17	-29.22	-3513.13	216.4	-25.01	-3795.44	276.68	-39.76	-3841.68	276.79	11.88	-2851.23	-24.66	0.08	-3787.49	39.07	-7.27	-1764.72	47.22	532.9	-1524.77	-72.96	1610.12	-4019.71	163.21	1335.07	0	0	0	-4056.91	81.31	1695.99	-4128.76	123.65	1723.86	-617.66	-3.79	1784.22	-4095.98	257.74	1671.85	654.18	-279.37	78.23	1253.09	-273.41	85.31	649.18
0.8	-3532.82	214.17	-29.22	-3513.13	216.4	-25.01	-3780.46	274.3	-37.5	-3785.23	275.45	20.19	-2851.23	-24.66	0.08	-3787.49	39.07	-7.27	-1764.72	47.22	532.9	-1524.77	-72.96	1610.12	-4019.71	163.21	1335.07	0	0	0	-4056.91	81.31	1695.99	-4128.76	123.65	1723.86	-617.66	-3.79	1784.22	-4105.83	259.29	1672.64	653.79	-279.47	78.14	1253.92	-273.38	85.43	647.32
0.81	-3532.82	214.17	-29.22	-3513.13	216.4	-25.01	-3781.69	275.4	-37.55	-3818.78	276.88	14.89	-2851.23	-24.66	0.08	-3787.49	39.07	-7.27	-1764.72	47.22	532.9	-1524.77	-72.96	1610.12	-4019.71	163.21	1335.07	0	0	0	-4056.91	81.31	1695.99	-4128.76	123.65	1723.86	-617.66	-3.79	1784.22	-4075.83	257.65	1671.51	654.51	-279.48	78.14	1253.74	-273.84	84.96	648.71
0.82	-3532.82	214.17	-29.22	-3513.13	216.4	-25.01	-3803.45	275.42	-41.34	-3832.83	277.71	13.47	-2851.23	-24.66	0.08	-3787.49	39.07	-7.27	-1764.72	47.22	532.9	-1524.77	-72.96	1610.12	-4019.71	163.21	1335.07	0	0	0	-4056.91	81.31	1695.99	-4128.76	123.65	1723.86	-617.66	-3.79	1784.22	-4072.69	257.83	1670.78	654.14	-280.22	77.97	1252.68	-273.79	84.65	648.43
0.83	-3532.82	214.17	-29.22	-3513.13	216.4	-25.01	-3808.28	276.89	-41.02	-3846.95	276.21	12.91	-2851.23	-24.66	0.08	-3787.49	39.07	-7.27	-1764.72	47.22	532.9	-1524.77	-72.96	1610.12	-4019.71	163.21	1335.07	0	0	0	-4056.91	81.31	1695.99	-4128.76	123.65	1723.86	-617.66	-3.79	1784.22	-4082.26	258.52	1670.9	653.58	-280.1	77.81	1253.29	-273.75	85.12	648.81
0.84	-3532.82	214.17	-29.22	-3513.13	216.4	-25.01	-3793.73	275.8	-39.17	-3812.94	276.8	15.5	-2851.23	-24.66	0.08	-3787.49	39.07	-7.27	-1764.72	47.22	532.9	-1524.77	-72.96	1610.12	-4019.71	163.21	1335.07	0	0	0	-4056.91	81.31	1695.99	-4128.76	123.65	1723.86	-617.66	-3.79	1784.22	-4076.35	258.51	1670.51	654.4	-279.76	78.04	1254.06	-273.25	85.37	648.57
0.85	-3532.82	214.17	-29.22	-3513.13	216.4	-25.01	-3799.93	276.99	-40.29	-3813.98	274.56	16.58	-2851.23	-24.66	0.08	-3787.49	39.07	-7.27	-1764.72	47.22	532.9	-1524.77	-72.96	1610.12	-4019.71	163.21	1335.07	0	0	0	-4056.91	81.31	1695.99	-4128.76	123.65	1723.86	-617.66	-3.79	1784.22	-4097.92	259.05	1671.68	654.77	-279.78	78.38	1253.62	-273.31	85.35	649.12
0.86	-3532.82	214.17	-29.22	-3513.13	216.4	-25.01	-3848.91	277.39	-48.48	-3817.16	276.14	14.06	-2851.23	-24.66	0.08	-3787.49	39.07	-7.27	-1764.72	47.22	532.9	-1524.77	-72.96	1610.12	-4019.71	163.21	1335.07	0	0	0	-4056.91	81.31	1695.99	-4128.76	123.65	1723.86	-617.66	-3.79	1784.22	-4103.01	257.58	1671.07	654.7	-279.36	78.42	1254.31	-273.32	85.42	647.72
0.87	-3532.82	214.17	-29.22	-3513.13	216.4	-25.01	-3791.43	275.23	-38.16	-3829.35	277.65	14.4	-2851.23	-24.66	0.08	-3787.49	39.07	-7.27	-1764.72	47.22	532.9	-1524.77	-72.96	1610.12	-4019.71	163.21	1335.07	0	0	0	-4056.91	81.31	1695.99	-4128.76	123.65	1723.86	-617.66	-3.79	1784.22	-4094.67	258.77	1670.55	655.82	-279.75	78.44	1253.81	-273.57	85.16	649.19
0.88	-3532.82	214.17	-29.22	-3513.13	216.4	-25.01	-3772.63	276.81	-34.84	-3810.22	274.64	17.78	-2851.23	-24.66	0.08	-3787.49	39.07	-7.27	-1764.72	47.22	532.9	-1524.77	-72.96	1610.12	-4019.71	163.21	1335.07	0	0	0	-4056.91	81.31	1695.99	-4128.76	123.65	1723.86	-617.66	-3.79	1784.22	-4101.63	259.87	1671.81	655.64	-279.44	78.52	1253.59	-273.66	85.07	647.61
0.89	-3532.82	214.17	-29.22	-3513.13	216.4	-25.01	-3833.46	276.79	-45.13	-3786.9	276.93	20.98	-2851.23	-24.66	0.08	-3787.49	39.07	-7.27	-1764.72	47.22	532.9	-1524.77	-72.96	1610.12	-4019.71	163.21	1335.07	0	0	0	-4056.91	81.31	1695.99	-4128.76	123.65	1723.86	-617.66	-3.79	1784.22	-4081.1	260.64	1670.68	654.83	-279.66	78.25	1253.77	-273.59	84.91	647.95
0.9	-3532.82	214.17	-29.22	-3513.13	216.4	-25.01	-3798.8	274.9	-39.61	-3833.57	277.18	14.06	-2851.23	-24.66	0.08	-3787.49	39.07	-7.27	-1764.72	47.22	532.9	-1524.77	-72.96	1610.12	-4019.71	163.21	1335.07	0	0	0	-4056.91	81.31	1695.99	-4128.76	123.65	1723.86	-617.66	-3.79	1784.22	-4095.76	262	1670.65	654.95	-279.52	78.31	1254.01	-273.46	85.25	648.58
0.91	-3532.82	214.17	-29.22	-3513.13	216.4	-25.01	-3846.11	276.9	-47.12	-3782.91	275.26	21.8	-2851.23	-24.66	0.08	-3787.49	39.07	-7.27	-1764.72	47.22	532.9	-1524.77	-72.96	1610.12	-4019.71	163.21	1335.07	0	0	0	-4056.91	81.31	1695.99	-4128.76	123.65	1723.86	-617.66	-3.79	1784.22	-4111.73	263.94	1670.48	654.76	-279.32	78.28	1254.53	-273.27	85.55	648.47
0.92	-3532.82	214.17	-29.22	-3513.13	216.4	-25.01	-3827.93	276.97	-43.39	-3808.83	273.43	16.16	-2851.23	-24.66	0.08	-3787.49	39.07	-7.27	-1764.72	47.22	532.9	-1524.77	-72.96	1610.12	-4019.71	163.21	1335.07	0	0	0	-4056.91	81.31	1695.99	-4128.76	123.65	1723.86	-617.66	-3.79	1784.22	-4100.54	264.44	1670.08	655.6	-279.27	78.59	1253.84	-273.63	85.25	648.5
0.93	-3532.82	214.17	-29.22	-3513.13	216.4	-25.01	-3826.99	274.09	-44.43	-3767.84	273.8	23.02	-2851.23	-24.66	0.08	-3787.49	39.07	-7.27	-1764.72	47.22	532.9	-1524.77	-72.96	1610.12	-4019.71	163.21	1335.07	0	0	0	-4056.91	81.31	1695.99	-4128.76	123.65	1723.86	-617.66	-3.79	1784.22	-4105.43	265.58	1670.55	655.43	-279.07	78.74	1254.69	-273.6	85.35	647.95
0.94	-3532.82	214.17	-29.22	-3513.13	216.4	-25.01	-3796.42	273.95	-36.74	-3800.27	274.13	17.7	-2851.23	-24.66	0.08	-3787.49	39.07	-7.27	-1764.72	47.22	532.9	-1524.77	-72.96	1610.12	-4019.71	163.21	1335.07	0	0	0	-4056.91	81.31	1695.99	-4128.76	123.65	1723.86	-617.66	-3.79	1784.22	-4104.16	266.81	1670.21	654.92	-279.08	78.67	1253.53	-274	85.03	649.24
0.95	-3532.82	214.17	-29.22	-3513.13	216.4	-25.01	-3791	273.33	-38.87	-3821.55	274.37	15.71	-2851.23	-24.66	0.08	-3787.49	39.07	-7.27	-1764.72	47.22	532.9	-1524.77	-72.96	1610.12	-4019.71	163.21	1335.07	0	0	0	-4056.91	81.31	1695.99	-4128.76	123.65	1723.86	-617.66	-3.79	1784.22	-4094.99	268.89	1669.32	654.6	-278.64	78.64	1253.63	-273.68	85.28	647.96
0.96	-3532.82	214.17	-29.22	-3513.13	216.4	-25.01	-3803.02	275.9	-39.25	-3790.54	274.71	21.56	-2851.23	-24.66	0.08	-3787.49	39.07	-7.27	-1764.72	47.22	532.9	-1524.77	-72.96	1610.12	-4019.71	163.21	1335.07	0	0	0	-4056.91	81.31	1695.99	-4128.76	123.65	1723.86	-617.66	-3.79	1784.22	-4090.74	270.09	1668.77	654.59	-279.02	78.61	1253.72	-273.59	85	648.56
0.97	-3532.82	214.17	-29.22	-3513.13	216.4	-25.01	-3834.32	274.86	-42.75	-3834.27	275.38	15.2	-2851.23	-24.66	0.08	-3787.49	39.07	-7.27	-1764.72	47.22	532.9	-1524.77	-72.96	1610.12	-4019.71	163.21	1335.07	0	0	0	-4056.91	81.31	1695.99	-4128.76	123.65	1723.86	-617.66	-3.79	1784.22	-4105.33	270.63	1669.67	655.02	-279.53	78.68	1253.99	-273.79	84.9	648.42
0.98	-3532.82	214.17	-29.22	-3513.13	216.4	-25.01	-3809.96	275.14	-39.7	-3780.71	271.82	24.74	-2851.23	-24.66	0.08	-3787.49	39.07	-7.27	-1764.72	47.22	532.9	-1524.77	-72.96	1610.12	-4019.71	163.21	1335.07	0	0	0	-4056.91	81.31	1695.99	-4128.76	123.65	1723.86	-617.66	-3.79	1784.22	-4127.52	271.79	1669.98	655.17	-279.31	78.6	1254.05	-273.87	85.06	647.27
0.99	-3532.82	214.17	-29.22	-3513.13	216.4	-25.01	-3812	273.7	-38.2	-3802.14	275.04	20.5	-2851.23	-24.66	0.08	-3787.49	39.07	-7.27	-1764.72	47.22	532.9	-1524.77	-72.96	1610.12	-4019.71	163.21	1335.07	0	0	0	-4056.91	81.31	1695.99	-4128.76	123.65	1723.86	-617.66	-3.79	1784.22	-4108.75	274.02	1669.79	655.66	-278.97	78.56	1254.09	-273.62	85.29	647.5
1	-3532.82	214.17	-29.22	-3513.13	216.4	-25.01	-3793.89	272.63	-37.3	-3782.93	273.16	24.06	-2851.23	-24.66	0.08	-3787.49	39.07	-7.27	-1764.72	47.22	532.9	-1524.77	-72.96	1610.12	-4019.71	163.21	1335.07	0	0	0	-4056.91	81.31	1695.99	-4128.76	123.65	1723.86	-617.66	-3.79	1784.22	-4113.2	275.75	1669.8	655.23	-279	78.65	1253.53	-273.69	85.14	648.12
1.01	-3532.82	214.17	-29.22	-3513.13	216.4	-25.01	-3831.77	273.9	-42.56	-3813.17	273.52	21.08	-2851.23	-24.66	0.08	-3787.49	39.07	-7.27	-1764.72	47.22	532.9	-1524.77	-72.96	1610.12	-4019.71	163.21	1335.07	0	0	0	-4056.91	81.31	1695.99	-4128.76	123.65	1723.86	-617.66	-3.79	1784.22	-4120.08	276.79	1670.14	655.02	-279.18	78.51	1254.15	-273.74	85.25	647.51
1.02	-3532.82	214.17	-29.22	-3513.13	216.4	-25.01	-3800.36	272.54	-34.71	-3759.36	272.39	30.67	-2851.23	-24.66	0.08	-3787.49	39.07	-7.27	-1764.72	47.22	532.9	-1524.77	-72.96	1610.12	-4019.71	163.21	1335.07	0	0	0	-4056.91	81.31	1695.99	-4128.76	123.65	1723.86	-617.66	-3.79	1784.22	-4143.06	278.26	1671.42	654.89	-279.36	78.4	1254.34	-273.88	85.28	648.06
1.03	-3532.82	214.17	-29.22	-3513.13	216.4	-25.01	-3808.57	271.94	-35.6	-3772.06	273.58	28.01	-2851.23	-24.66	0.08	-3787.49	39.07	-7.27	-1764.72	47.22	532.9	-1524.77	-72.96	1610.12	-4019.71	163.21	1335.07	0	0	0	-4056.91	81.31	1695.99	-4128.76	123.65	1723.86	-617.66	-3.79	1784.22	-4123.41	279.81	1671.68	655.37	-279.27	78.65	1254.08	-273.69	85.38	647.82
1.04	-3532.82	214.17	-29.22	-3513.13	216.4	-25.01	-3780.29	272.59	-30.93	-3746.92	270.98	32.67	-2851.23	-24.66	0.08	-3787.49	39.07	-7.27	-1764.72	47.22	532.9	-1524.77	-72.96	1610.12	-4019.71	163.21	1335.07	0	0	0	-4056.91	81.31	1695.99	-4128.76	123.65	1723.86	-617.66	-3.79	1784.22	-4140.38	282.34	1673.89	654.92	-279.34	78.59	1253.7	-273.62	85.25	649.05
1.05	-3532.82	214.17	-29.22	-3513.13	216.4	-25.01	-3790.09	272.6	-32.03	-3787.84	271.78	26.37	-2851.23	-24.66	0.08	-3787.49	39.07	-7.27	-1764.72	47.22	532.9	-1524.77	-72.96	1610.12	-4019.71	163.21	1335.07	0	0	0	-4056.91	81.31	1695.99	-4128.76	123.65	1723.86	-617.66	-3.79	1784.22	-4149.19	284.01	1673.53	655.32	-279.12	78.67	1253.56	-273.14	85.45	648.63
1.06	-3532.82	214.17	-29.22	-3513.13	216.4	-25.01	-3809.87	273.77	-36.15	-3764.79	270.2	31.68	-2851.23	-24.66	0.08	-3787.49	39.07	-7.27	-1764.72	47.22	532.9	-1524.77	-72.96	1610.12	-4019.71	163.21	1335.07	0	0	0	-4056.91	81.31	1695.99	-4128.76	123.65	1723.86	-617.66	-3.79	1784.22	-4157.62	286.06	1675.48	656.01	-279.3	78.57	1253.75	-273.74	85.25	647.92
1.07	-3532.82	214.17	-29.22	-3513.13	216.4	-25.01	-3775.88	272.89	-28.26	-3754.69	271.52	33.68	-2851.23	-24.66	0.08	-3787.49	39.07	-7.27	-1764.72	47.22	532.9	-1524.77	-72.96	1610.12	-4019.71	163.21	1335.07	0	0	0	-4056.91	81.31	1695.99	-4128.76	123.65	1723.86	-617.66	-3.79	1784.22	-4131.04	287.34	1675.3	654.99	-279.39	78.46	1254.21	-273.6	85.27	648.05
1.08	-3532.82	214.17	-29.22	-3513.13	216.4	-25.01	-3793.4	273.87	-30.81	-3744.11	271.53	35.22	-2851.23	-24.66	0.08	-3787.49	39.07	-7.27	-1764.72	47.22	532.9	-1524.77	-72.96	1610.12	-4019.71	163.21	1335.07	0	0	0	-4056.91	81.31	1695.99	-4128.76	123.65	1723.86	-617.66	-3.79	1784.22	-4182.89	288.74	1677.68	655.24	-279.72	78.52	1254.1	-273.12	85.3	648.92
1.09	-3532.82	214.17	-29.22	-3513.13	216.4	-25.01	-3767.45	272.41	-27.36	-3774.02	271.88	31.91	-2851.23	-24.66	0.08	-3787.49	39.07	-7.27	-1764.72	47.22	532.9	-1524.77	-72.96	1610.12	-4019.71	163.21	1335.07	0	0	0	-4056.91	81.31	1695.99	-4128.76	123.65	1723.86	-617.66	-3.79	1784.22	-4156.48	289.05	1678.16	655.1	-278.99	78.61	1253.38	-273.3	85.16	647.55
1.1	-3532.82	214.17	-29.22	-3513.13	216.4	-25.01	-3791.37	272.18	-33.96	-3706.27	271.09	40.91	-2851.23	-24.66	0.08	-3787.49	39.07	-7.27	-1764.72	47.22	532.9	-1524.77	-72.96	1610.12	-4019.71	163.21	1335.07	0	0	0	-4056.91	81.31	1695.99	-4128.76	123.65	1723.86	-617.66	-3.79	1784.22	-4138.33	289.87	1679.12	655.07	-279.05	78.43	1253.59	-273.58	85.2	647.97
1.11	-3532.82	214.17	-29.22	-3513.13	216.4	-25.01	-3790.84	273.33	-33.56	-3722.74	274.92	38.1	-2851.23	-24.66	0.08	-3787.49	39.07	-7.27	-1764.72	47.22	532.9	-1524.77	-72.96	1610.12	-4019.71	163.21	1335.07	0	0	0	-4056.91	81.31	1695.99	-4128.76	123.65	1723.86	-617.66	-3.79	1784.22	-4137.63	291.25	1680.19	655.49	-279.17	78.46	1253.76	-273.31	85.27	648.73
1.12	-3532.82	214.17	-29.22	-3513.13	216.4	-25.01	-3757.3	272.52	-28.75	-3769.21	274.66	29.91	-2851.23	-24.66	0.08	-3787.49	39.07	-7.27	-1764.72	47.22	532.9	-1524.77	-72.96	1610.12	-4019.71	163.21	1335.07	0	0	0	-4056.91	81.31	1695.99	-4128.71	123.65	1723.85	-617.66	-3.79	1784.22	-4136.91	292.59	1681.25	655.15	-279.2	78.58	1253.82	-273.36	85.42	648.23
1.13	-3532.82	214.17	-29.22	-3513.13	216.4	-25.01	-3826.87	273.81	-40.56	-3733.15	275.9	35.84	-2851.23	-24.66	0.08	-3787.49	39.07	-7.27	-1764.72	47.22	532.9	-1524.77	-72.96	1610.12	-4019.71	163.21	1335.07	0	0	0	-4056.91	81.31	1695.99	-4080.43	123.6	1718.86	-617.66	-3.79	1784.22	-4136.15	293.87	1682.29	654.99	-279.56	78.44	1254.36	-273.92	85.17	648.96
1.14	-3532.82	214.17	-29.22	-3513.13	216.4	-25.01	-3820.29	273.68	-39.6	-3739.48	276.27	33.53	-2851.23	-24.66	0.08	-3787.49	39.07	-7.27	-1764.72	47.22	532.9	-1524.77	-72.96	1610.12	-4019.71	163.21	1335.07	0	0	0	-4056.91	81.31	1695.99	-4063.23	125.05	1715.72	-617.66	-3.79	1784.22	-4135.36	295.11	1683.32	655.32	-279.52	78.47	1254.11	-273.99	85.13	649.08
1.15	-3532.82	214.17	-29.22	-3513.13	216.4	-25.01	-3738.35	275.98	-26.14	-3729.05	276.17	39.08	-2851.23	-24.66	0.08	-3787.49	39.07	-7.27	-1764.72	47.22	532.9	-1524.77	-72.96	1610.12	-4019.71	163.21	1335.07	0	0	0	-4056.91	81.31	1695.99	-4060.02	128.54	1713.22	-617.66	-3.79	1784.22	-4134.53	296.3	1684.33	655.21	-279.64	78.71	1253.47	-274.07	84.85	648.82
1.16	-3532.82	214.17	-29.22	-3513.13	216.4	-25.01	-3796.56	274.33	-36.28	-3733.88	279.98	36.21	-2851.23	-24.66	0.08	-3787.49	39.07	-7.27	-1764.72	47.22	532.9	-1524.77	-72.96	1610.12	-4019.71	163.21	1335.07	0	0	0	-4056.91	81.31	1695.99	-4060.72	131.63	1711.81	-617.66	-3.79	1784.22	-4133.68	297.44	1685.32	654.87	-279.3	78.25	1253.01	-273.66	84.99	648.95
1.17	-3532.82	214.17	-29.22	-3513.13	216.4	-25.01	-3788.08	275.28	-35.59	-3751.44	281.02	33.19	-2851.23	-24.66	0.08	-3787.49	39.07	-7.27	-1764.72	47.22	532.9	-1524.77	-72.96	1610.12	-4019.71	163.21	1335.07	0	0	0	-4056.91	81.31	1695.99	-4071.16	134.82	1710.79	-617.66	-3.79	1784.22	-4132.79	298.54	1686.3	654.91	-279.35	78.4	1253.66	-273.58	85.23	648.03
1.18	-3532.82	214.17	-29.22	-3513.13	216.4	-25.01	-3749.43	276.24	-29.79	-3712.46	280.7	42.31	-2851.23	-24.66	0.08	-3787.49	39.07	-7.27	-1764.72	47.22	532.9	-1524.77	-72.96	1610.12	-4019.71	163.21	1335.07	0	0	0	-4056.91	81.31	1695.99	-4042.1	137.05	1707.42	-617.66	-3.79	1784.22	-4131.88	299.58	1687.26	656.37	-279.77	78.73	1254	-273.54	85.39	648.8
1.19	-3532.82	214.17	-29.22	-3513.13	216.4	-25.01	-3715.62	278.1	-24.33	-3756.82	284.05	39.29	-2851.23	-24.66	0.08	-3787.49	39.07	-7.27	-1764.72	47.22	532.9	-1524.77	-72.96	1610.12	-4019.71	163.21	1335.07	0	0	0	-4056.91	81.31	1695.99	-4060.6	140.64	1705.87	-617.66	-3.79	1784.22	-4130.93	300.58	1688.2	656.33	-279.51	78.78	1253.31	-273.34	85.2	648.24
1.2	-3532.82	214.17	-29.22	-3513.13	216.4	-25.01	-3702.29	278.91	-22.55	-3760.73	285.59	39.96	-2851.23	-24.66	0.08	-3787.49	39.07	-7.27	-1764.72	47.22	532.9	-1524.77	-72.96	1610.12	-4019.71	163.21	1335.07	0	0	0	-4056.91	81.31	1695.99	-4045.58	144.56	1703.77	-617.66	-3.79	1784.22	-4129.95	301.53	1689.13	655.35	-278.99	78.59	1254.3	-273.61	85.26	648.32
1.21	-3532.82	214.17	-29.22	-3513.13	216.4	-25.01	-3689.09	279.69	-20.73	-3764.61	287.07	40.69	-2851.23	-24.66	0.08	-3787.49	39.07	-7.27	-1764.72	47.22	532.9	-1524.77	-72.96	1610.12	-4019.71	163.21	1335.07	0	0	0	-4056.91	81.31	1695.99	-4045.07	148.02	1701.3	-617.66	-3.79	1784.22	-4128.94	302.44	1690.05	655.19	-279.52	78.49	1255.06	-273.38	85.52	648.06
1.22	-3532.82	214.17	-29.22	-3513.13	216.4	-25.01	-3676.02	280.44	-18.87	-3768.45	288.51	41.49	-2851.23	-24.66	0.08	-3787.49	39.07	-7.27	-1764.72	47.22	532.9	-1524.77	-72.96	1610.12	-4019.71	163.21	1335.07	0	0	0	-4056.91	81.31	1695.99	-4034.43	150.85	1699.19	-617.66	-3.79	1784.22	-4127.89	303.3	1690.95	654.93	-279.6	78.5	1254.15	-273.89	85.22	648.86
1.23	-3532.82	214.17	-29.22	-3513.13	216.4	-25.01	-3663.09	281.17	-16.98	-3772.26	289.91	42.35	-2851.23	-24.66	0.08	-3787.49	39.07	-7.27	-1764.72	47.22	532.9	-1524.77	-72.96	1610.12	-4019.71	163.21	1335.07	0	0	0	-4056.91	81.31	1695.99	-3984.15	152.75	1694.92	-617.66	-3.79	1784.22	-4126.82	304.11	1691.83	655.2	-279.72	78.39	1253.5	-273.74	85.25	648.67
1.24	-3532.82	214.17	-29.22	-3513.13	216.4	-25.01	-3650.3	281.87	-15.04	-3776.03	291.26	43.28	-2851.23	-24.66	0.08	-3787.49	39.07	-7.27	-1764.72	47.22	532.9	-1524.77	-72.96	1610.12	-4019.71	163.21	1335.07	0	0	0	-4056.91	81.31	1695.99	-4018.98	157.42	1694.97	-617.66	-3.79	1784.22	-4125.71	304.88	1692.7	654.14	-279.79	78.09	1253.43	-273.33	85.22	648.85
1.25	-3532.82	214.17	-29.22	-3513.13	216.4	-25.01	-3637.64	282.54	-13.08	-3779.77	292.56	44.26	-2851.23	-24.66	0.08	-3787.49	39.07	-7.27	-1764.72	47.22	532.9	-1524.77	-72.96	1610.12	-4019.71	163.21	1335.07	0	0	0	-4056.91	81.31	1695.99	-4029.38	161.18	1692.44	-617.66	-3.79	1784.22	-4124.57	305.6	1693.55	653.97	-279.65	78.09	1253.9	-273.19	85.46	648.61
1.26	-3532.82	214.17	-29.22	-3513.13	216.4	-25.01	-3625.11	283.18	-11.07	-3783.48	293.82	45.31	-2851.23	-24.66	0.08	-3787.49	39.07	-7.27	-1764.72	47.22	532.9	-1524.77	-72.96	1610.12	-4019.71	163.21	1335.07	0	0	0	-4056.91	81.31	1695.99	-3983.49	164.13	1689.06	-617.66	-3.79	1784.22	-4123.4	306.28	1694.39	654.8	-279.84	78.38	1254.04	-273	85.54	648.77
1.27	-3532.82	214.17	-29.22	-3513.13	216.4	-25.01	-3612.71	283.8	-9.03	-3787.14	295.03	46.42	-2851.23	-24.66	0.08	-3787.49	39.07	-7.27	-1764.72	47.22	532.9	-1524.77	-72.96	1610.12	-4019.71	163.21	1335.07	0	0	0	-4056.91	81.31	1695.99	-3947.92	166.64	1685.59	-617.66	-3.79	1784.22	-4122.2	306.91	1695.21	654.6	-279.92	78.2	1254.09	-274.14	85.06	649.03
1.28	-3532.82	214.17	-29.22	-3513.13	216.4	-25.01	-3600.44	284.38	-6.96	-3790.77	296.2	47.58	-2851.23	-24.66	0.08	-3787.49	39.07	-7.27	-1764.72	47.22	532.9	-1524.77	-72.96	1610.12	-4019.71	163.21	1335.07	0	0	0	-4056.91	81.31	1695.99	-3961.68	171.84	1685.96	-617.66	-3.79	1784.22	-4120.96	307.5	1696.02	653.51	-279.26	78.09	1254.17	-273.8	85.2	647.4
1.29	-3532.82	214.17	-29.22	-3513.13	216.4	-25.01	-3588.31	284.95	-4.85	-3794.37	297.32	48.81	-2851.23	-24.66	0.08	-3787.49	39.07	-7.27	-1764.72	47.22	532.9	-1524.77	-72.96	1610.12	-4019.71	163.21	1335.07	0	0	0	-4056.91	81.31	1695.99	-3973.82	175.33	1684.85	-617.66	-3.79	1784.22	-4119.7	308.05	1696.82	655.04	-279.14	78.47	1253.71	-273.58	85.2	647.47
1.3	-3532.82	214.17	-29.22	-3513.13	216.4	-25.01	-3576.3	285.48	-2.71	-3797.93	298.4	50.1	-2851.23	-24.66	0.08	-3787.49	39.07	-7.27	-1764.72	47.22	532.9	-1524.77	-72.96	1610.12	-4019.71	163.21	1335.07	0	0	0	-4056.91	81.31	1695.99	-3984.21	175.37	1684.92	-617.66	-3.79	1784.22	-4118.4	308.55	1697.59	655.83	-279.05	78.71	1253.94	-273.35	85.16	647.86
1.31	-3532.82	214.17	-29.22	-3513.13	216.4	-25.01	-3564.42	285.99	-0.54	-3801.45	299.44	51.44	-2851.23	-24.66	0.08	-3787.49	39.07	-7.27	-1764.72	47.22	532.9	-1524.77	-72.96	1610.12	-4019.71	163.21	1335.07	0	0	0	-4056.86	81.31	1695.98	-3972.46	177.89	1683.65	-617.66	-3.79	1784.22	-4117.07	309.01	1698.36	655.78	-279.23	78.75	1254.15	-273.47	85.27	648.65
1.32	-3532.82	214.17	-29.22	-3513.13	216.4	-25.01	-3552.66	286.47	1.67	-3804.93	300.43	52.84	-2851.23	-24.66	0.08	-3787.49	39.07	-7.27	-1764.72	47.22	532.9	-1524.77	-72.96	1610.12	-4019.71	163.21	1335.07	0	0	0	-4008.77	85.94	1693.92	-3991.03	183.71	1684.25	-617.66	-3.79	1784.22	-4115.71	309.42	1699.11	655.3	-278.82	78.79	1254.01	-273.78	85.24	647.7
1.33	-3532.82	214.17	-29.22	-3513.13	216.4	-25.01	-3541.04	286.93	3.91	-3808.38	301.38	54.3	-2851.23	-24.66	0.08	-3787.49	39.07	-7.27	-1764.72	47.22	532.9	-1524.77	-72.96	1610.12	-4019.71	163.21	1335.07	0	0	0	-3992.59	90.22	1693.24	-3918.89	185.13	1680.48	-617.66	-3.79	1784.22	-4114.31	309.8	1699.84	654.62	-279.31	78.36	1254.81	-273.77	85.5	648.23
1.34	-3532.82	214.17	-29.22	-3513.13	216.4	-25.01	-3529.53	287.36	6.19	-3811.79	302.29	55.82	-2851.23	-24.66	0.08	-3787.49	39.07	-7.27	-1764.72	47.22	532.9	-1524.77	-72.96	1610.12	-4019.71	163.21	1335.07	0	0	0	-4026.91	88.96	1693.81	-3944.72	190.18	1680.98	-617.66	-3.79	1784.22	-4112.89	310.13	1700.57	655.84	-278.99	78.79	1253.85	-273.77	85.16	648.94
1.35	-3532.82	214.17	-29.22	-3513.13	216.4	-25.01	-3518.16	287.76	8.49	-3815.16	303.15	57.39	-2851.23	-24.66	0.08	-3787.49	39.07	-7.27	-1764.72	47.22	532.9	-1524.77	-72.96	1610.12	-4019.71	163.21	1335.07	0	0	0	-3973.04	92.26	1689.57	-3943.01	189.14	1678.92	-617.66	-3.79	1784.22	-4111.43	310.41	1701.27	655.56	-279.46	78.57	1253.43	-273.3	85.24	648.13
1.36	-3532.82	214.17	-29.22	-3513.13	216.4	-25.01	-3506.9	288.14	10.83	-3818.5	303.97	59.02	-2851.23	-24.66	0.08	-3787.49	39.07	-7.27	-1764.72	47.22	532.9	-1524.77	-72.96	1610.12	-4019.71	163.21	1335.07	0	0	0	-3922.1	91.24	1688.57	-3917.9	193.28	1677.79	-617.66	-3.79	1784.22	-4109.94	310.66	1701.96	656.03	-279.29	78.85	1253.52	-273.32	85.14	648.76
1.37	-3532.82	214.17	-29.22	-3513.13	216.4	-25.01	-3495.77	288.5	13.2	-3821.79	304.75	60.7	-2851.23	-24.66	0.08	-3787.49	39.07	-7.27	-1764.72	47.22	532.9	-1524.77	-72.96	1610.12	-4019.71	163.21	1335.07	0	0	0	-3948.8	92.37	1687.75	-3924.75	197.56	1677.68	-617.66	-3.79	1784.22	-4108.42	310.86	1702.64	655.89	-279.23	78.61	1253.93	-273.23	85.14	648.33
1.38	-3532.82	214.17	-29.22	-3513.13	216.4	-25.01	-3484.76	288.83	15.6	-3825.05	305.49	62.44	-2851.23	-24.66	0.08	-3787.49	39.07	-7.27	-1764.72	47.22	532.9	-1524.77	-72.96	1610.12	-4019.71	163.21	1335.07	0	0	0	-3984.95	96.93	1688.93	-3909.98	197.14	1675.95	-617.66	-3.79	1784.22	-4106.86	311.03	1703.31	655.44	-279.29	78.4	1253.64	-273.35	85.26	648.37
1.39	-3532.82	214.17	-29.22	-3513.13	216.4	-25.01	-3473.87	289.13	18.03	-3828.27	306.19	64.23	-2851.23	-24.66	0.08	-3787.49	39.07	-7.27	-1764.72	47.22	532.9	-1524.77	-72.96	1610.12	-4019.71	163.21	1335.07	0	0	0	-3968.72	98.59	1687.43	-3931.74	200.12	1675.79	-617.66	-3.79	1784.22	-4105.28	311.15	1703.96	654.95	-279.17	78.39	1254.17	-273.65	85.14	649
1.4	-3532.82	214.17	-29.22	-3513.13	216.4	-25.01	-3463.11	289.41	20.48	-3831.45	306.85	66.07	-2851.23	-24.66	0.08	-3787.49	39.07	-7.27	-1764.72	47.22	532.9	-1524.77	-72.96	1610.12	-4019.71	163.21	1335.07	0	0	0	-3880.2	100.31	1683.78	-3912.02	200.85	1675.29	-617.66	-3.79	1784.22	-4103.66	311.23	1704.6	655.27	-279.2	78.49	1254	-273.35	85.19	647.88
1.41	-3532.82	214.17	-29.22	-3513.13	216.4	-25.01	-3452.46	289.67	22.97	-3834.58	307.46	67.97	-2851.23	-24.66	0.08	-3787.49	39.07	-7.27	-1764.72	47.22	532.9	-1524.77	-72.96	1610.12	-4019.71	163.21	1335.07	0	0	0	-3902.1	100.49	1683.78	-3887.13	205.9	1673.8	-617.66	-3.79	1784.22	-4102.01	311.28	1705.22	654.89	-279.11	78.6	1254.06	-273.34	85.06	648.79
1.42	-3532.82	214.17	-29.22	-3513.13	216.4	-25.01	-3441.93	289.9	25.49	-3837.68	308.04	69.92	-2851.23	-24.66	0.08	-3787.49	39.07	-7.27	-1764.72	47.22	532.9	-1524.77	-72.96	1610.12	-4019.71	163.21	1335.07	0	0	0	-3914.06	102.24	1683.36	-3912.66	207.23	1674.68	-617.66	-3.79	1784.22	-4100.32	311.28	1705.83	655.32	-279.22	78.65	1253.68	-273.42	85.06	649.82
1.43	-3532.82	214.17	-29.22	-3513.13	216.4	-25.01	-3431.51	290.1	28.04	-3840.74	308.58	71.92	-2851.23	-24.66	0.08	-3787.49	39.07	-7.27	-1764.72	47.22	532.9	-1524.77	-72.96	1610.12	-4019.73	163.21	1335.07	0	0	0	-3908.4	104.5	1683.33	-3911.89	209.85	1673.97	-617.66	-3.79	1784.22	-4098.61	311.24	1706.43	654.86	-279.56	78.34	1254.26	-273.72	85.43	648.25
1.44	-3532.82	214.17	-29.22	-3513.13	216.4	-25.01	-3421.22	290.29	30.61	-3843.76	309.07	73.97	-2851.23	-24.66	0.08	-3787.49	39.07	-7.27	-1764.72	47.22	532.9	-1524.77	-72.96	1610.12	-4035.71	163.44	1336.55	0	0	0	-3902.57	104.7	1682.72	-3884.97	212.35	1672.81	-617.66	-3.79	1784.22	-4096.86	311.17	1707.01	655.44	-279.53	78.38	1254.23	-274.01	85.26	648.52
1.45	-3532.82	214.17	-29.22	-3513.13	216.4	-25.01	-3411.04	290.45	33.21	-3846.74	309.53	76.07	-2851.23	-24.66	0.08	-3787.49	39.07	-7.27	-1764.72	47.22	532.9	-1524.77	-72.96	1610.12	-4001.21	163.2	1337.14	0	0	0	-3877.96	109.46	1681.36	-3826.06	213	1669.65	-617.66	-3.79	1784.22	-4095.08	311.05	1707.58	655.74	-279.13	78.67	1253.61	-273.31	85.15	648.91
1.46	-3532.82	214.17	-29.22	-3513.13	216.4	-25.01	-3400.97	290.58	35.84	-3849.68	309.95	78.22	-2851.23	-24.66	0.08	-3787.49	39.07	-7.27	-1764.72	47.22	532.9	-1524.77	-72.96	1610.12	-3970.15	164.11	1335.77	0	0	0	-3881.95	110.43	1680.47	-3844.98	216.88	1670.4	-617.66	-3.79	1784.22	-4093.27	310.9	1708.13	655.35	-278.98	78.64	1253.81	-273.46	85.21	649.07
1.47	-3532.82	214.17	-29.22	-3513.13	216.4	-25.01	-3391.02	290.69	38.5	-3852.58	310.33	80.41	-2851.23	-24.66	0.08	-3787.49	39.07	-7.27	-1764.72	47.22	532.9	-1524.77	-72.96	1610.12	-3949.69	164.41	1336.29	0	0	0	-3806.66	200.03	1668.47	-3840.09	220.6	1669.43	-617.66	-3.79	1784.22	-4091.42	310.71	1708.68	654.98	-279.54	78.45	1253.55	-273.32	85.02	647.95
1.48	-3532.82	214.17	-29.22	-3513.13	216.4	-25.01	-3381.18	290.78	41.18	-3855.43	310.68	82.66	-2851.23	-24.66	0.08	-3787.49	39.07	-7.27	-1764.72	47.22	532.9	-1524.77	-72.96	1610.12	-3955.18	162.29	1334.88	0	0	0	-3840.86	130.54	1676.78	-3833.84	222.74	1668.24	-617.66	-3.79	1784.22	-4089.55	310.48	1709.21	655.23	-279.25	78.44	1253.62	-273.58	85	648.53
1.49	-3532.82	214.17	-29.22	-3513.13	216.4	-25.01	-3371.46	290.85	43.89	-3858.25	310.98	84.96	-2851.23	-24.66	0.08	-3787.49	39.07	-7.27	-1764.72	47.22	532.9	-1524.77	-72.96	1610.12	-3956.98	163.71	1336.82	0	0	0	-3862.09	115.43	1677.49	-3825.27	222.32	1666.7	-617.66	-3.79	1784.22	-4087.64	310.22	1709.73	656.14	-279.09	78.67	1253.96	-273.52	85.2	649.25
1.5	-3532.82	214.17	-29.22	-3513.13	216.4	-25.01	-3361.84	290.89	46.63	-3861.02	311.25	87.3	-2851.23	-24.66	0.08	-3787.49	39.07	-7.27	-1764.72	47.22	532.9	-1524.77	-72.96	1610.12	-3948.5	167.77	1336.29	0	0	0	-3867.95	117.21	1676.47	-3815.86	225.25	1667.21	-617.66	-3.79	1784.22	-4085.69	309.91	1710.23	656.13	-279.3	78.82	1253.34	-273.53	85.15	648.52
1.51	-3532.82	214.17	-29.22	-3513.13	216.4	-25.01	-3352.34	290.91	49.39	-3863.75	311.48	89.69	-2851.23	-24.66	0.08	-3787.49	39.07	-7.27	-1764.72	47.22	532.9	-1524.77	-72.96	1610.12	-3940.1	168.34	1336.5	0	0	0	-3849.38	119.48	1675.67	-3782.88	228.9	1665.8	-617.66	-3.79	1784.22	-4083.72	309.57	1710.72	655.34	-279.28	78.57	1253.54	-273.45	85.28	647.14
1.52	-3532.82	214.17	-29.22	-3513.13	216.4	-25.01	-3342.94	290.91	52.18	-3866.44	311.67	92.12	-2851.23	-24.66	0.08	-3787.49	39.07	-7.27	-1764.72	47.22	532.9	-1524.77	-72.96	1610.12	-3955.49	170.07	1335.67	0	0	0	-3838.19	209.45	1666.73	-3785.63	231.38	1665.52	-617.66	-3.79	1784.22	-4081.71	309.19	1711.2	656.09	-279.28	78.81	1253.97	-273.68	85.07	648.69
1.53	-3532.82	214.17	-29.22	-3513.13	216.4	-25.01	-3333.66	290.89	54.99	-3869.08	311.83	94.6	-2851.23	-24.66	0.08	-3787.49	39.07	-7.27	-1764.72	47.22	532.9	-1524.77	-72.96	1610.12	-3960.62	170.43	1335.16	0	0	0	-3852.55	141.09	1672.97	-3802.29	231.76	1664.01	-617.66	-3.79	1784.22	-4079.67	308.78	1711.67	654.83	-279.7	78.26	1253.46	-274.04	84.9	648.41
1.54	-3532.82	214.17	-29.22	-3513.13	216.4	-25.01	-3324.48	290.85	57.82	-3871.68	311.95	97.13	-2851.23	-24.66	0.08	-3787.49	39.07	-7.27	-1764.72	47.22	532.9	-1524.77	-72.96	1610.12	-3939.87	172.96	1336.84	0	0	0	-3845.16	123.6	1672.59	-3810.51	231.7	1660.85	-617.66	-3.79	1784.22	-4077.6	308.33	1712.12	655.18	-279.1	78.61	1252.84	-273.44	84.9	649.26
1.55	-3532.82	214.17	-29.22	-3513.13	216.4	-25.01	-3315.41	290.78	60.68	-3874.24	312.04	99.7	-2851.23	-24.66	0.08	-3787.49	39.07	-7.27	-1764.72	47.22	532.9	-1524.77	-72.96	1610.12	-3909.9	171.6	1336.33	0	0	0	-3815.94	125.77	1672.66	-3774.36	233.67	1659.94	-617.66	-3.79	1784.22	-4075.5	307.85	1712.56	655.68	-278.94	78.77	1253.17	-273.84	85.1	648.02
1.56	-3532.82	214.17	-29.22	-3513.13	216.4	-25.01	-3306.45	290.69	63.56	-3876.76	312.09	102.31	-2851.23	-24.66	0.08	-3787.49	39.07	-7.27	-1764.72	47.22	532.9	-1524.77	-72.96	1610.12	-3895.67	173.19	1337.29	0	0	0	-3783.68	126.55	1669.32	-3782.77	233.66	1660.2	-617.66	-3.79	1784.22	-4073.36	307.33	1712.99	657.08	-279.37	79.09	1254.03	-274.21	85.28	647.59
1.57	-3532.82	214.17	-29.22	-3513.13	216.4	-25.01	-3297.59	290.58	66.47	-3879.23	312.1	104.96	-2851.23	-24.66	0.08	-3787.49	39.07	-7.27	-1764.72	47.22	532.9	-1524.77	-72.96	1610.12	-3901.62	175.85	1337.18	0	0	0	-3798.59	127.24	1668.51	-3755.79	238.32	1657.24	-617.66	-3.79	1784.22	-4071.19	306.77	1713.41	655.53	-279.37	78.74	1253.37	-273.96	84.96	648.42
1.58	-3532.82	214.17	-29.22	-3513.13	216.4	-25.01	-3288.84	290.45	69.4	-3881.66	312.08	107.66	-2851.23	-24.66	0.08	-3787.49	39.07	-7.27	-1764.72	47.22	532.9	-1524.77	-72.96	1610.12	-3884.68	176.37	1337.4	0	0	0	-3805.35	128.65	1666.12	-3765.5	240.35	1655.57	-617.66	-3.79	1784.22	-4068.98	306.18	1713.82	655.43	-279.14	78.73	1253.38	-273.84	84.8	647.93
1.59	-3532.82	214.17	-29.22	-3513.13	216.4	-25.01	-3280.19	290.3	72.35	-3884.04	312.02	110.4	-2851.23	-24.66	0.08	-3787.49	39.07	-7.27	-1764.72	47.22	532.9	-1524.77	-72.96	1610.12	-3885.19	178.55	1338.33	0	0	0	-3766.29	128.5	1663.28	-3744.97	240.02	1654.12	-617.66	-3.79	1784.22	-4066.75	305.56	1714.21	655.14	-279.83	78.28	1254.15	-273.53	85.2	648.33
1.6	-3532.82	214.17	-29.22	-3513.13	216.4	-25.01	-3271.64	290.13	75.32	-3886.38	311.93	113.19	-2851.23	-24.66	0.08	-3787.49	39.07	-7.27	-1764.72	47.22	532.9	-1524.77	-72.96	1610.12	-3865.26	180.38	1340.16	0	0	0	-3768.54	130.44	1661.93	-3724.36	240.67	1652.15	-617.66	-3.79	1784.22	-4064.48	304.9	1714.59	655.83	-279.72	78.48	1254.12	-273.65	85.19	648.15
1.61	-3532.82	214.17	-29.22	-3513.13	216.4	-25.01	-3263.19	289.93	78.31	-3888.67	311.81	116.01	-2851.23	-24.66	0.08	-3787.49	39.07	-7.27	-1764.72	47.22	532.9	-1524.77	-72.96	1610.12	-3900.41	181.89	1338.77	0	0	0	-3792.99	129.81	1661.56	-3712.81	239.44	1650.35	-617.66	-3.79	1784.22	-4062.18	304.21	1714.96	655.06	-279.35	78.52	1253.84	-273.95	85.25	649.34
1.62	-3532.82	214.17	-29.22	-3513.13	216.4	-25.01	-3254.85	289.72	81.33	-3890.92	311.65	118.87	-2851.23	-24.66	0.08	-3787.49	39.07	-7.27	-1764.72	47.22	532.9	-1524.77	-72.96	1610.12	-3852.43	184.94	1340.31	0	0	0	-3797.53	130.69	1660.18	-3729.23	240.38	1649.73	-617.66	-3.79	1784.22	-4059.85	303.49	1715.32	655.13	-279.53	78.43	1253.66	-273.51	85.41	650.49
1.63	-3532.82	214.17	-29.22	-3513.13	216.4	-25.01	-3246.6	289.49	84.36	-3893.12	311.46	121.77	-2851.23	-24.66	0.08	-3787.49	39.07	-7.27	-1764.72	47.22	532.9	-1524.77	-72.96	1610.12	-3863.45	187.2	1338.93	0	0	0	-3775.76	132.03	1657.46	-3730.85	241.7	1647.63	-617.66	-3.79	1784.22	-4057.48	302.73	1715.66	654.6	-279.27	78.21	1253.76	-273.13	85.52	649.19
1.64	-3532.82	214.17	-29.22	-3513.13	216.4	-25.01	-3238.46	289.23	87.42	-3895.28	311.24	124.71	-2851.23	-24.66	0.08	-3787.49	39.07	-7.27	-1764.72	47.22	532.9	-1524.77	-72.96	1610.12	-3848.86	187.87	1340.59	0	0	0	-3737.45	133.13	1653.51	-3687.94	240.9	1643.38	-617.66	-3.79	1784.22	-4055.08	301.94	1716	655.25	-279.19	78.46	1254.16	-273.63	85.35	648.52
1.65	-3532.82	214.17	-29.22	-3513.13	216.4	-25.01	-3230.41	288.96	90.49	-3897.4	310.98	127.69	-2851.23	-24.66	0.08	-3787.49	39.07	-7.27	-1764.72	47.22	532.9	-1524.77	-72.96	1610.12	-3843.59	186.82	1341.54	0	0	0	-3760.09	133.43	1653.97	-3670.98	242.22	1640.41	-617.66	-3.79	1784.22	-4052.65	301.11	1716.32	656.23	-278.64	79.06	1253.92	-273.41	85.25	647.8
1.66	-3532.82	214.17	-29.22	-3513.13	216.4	-25.01	-3222.46	288.67	93.59	-3899.46	310.7	130.71	-2851.23	-24.66	0.08	-3787.49	39.07	-7.27	-1764.72	47.22	532.9	-1524.77	-72.96	1610.12	-3813.21	189.91	1340.24	0	0	0	-3750.25	133.23	1652.39	-3714.63	243.14	1641.58	-617.66	-3.79	1784.22	-4050.18	300.26	1716.63	655.04	-279.37	78.47	1254.28	-273.97	85.12	648.28
1.67	-3532.82	214.17	-29.22	-3513.13	216.4	-25.01	-3214.61	288.35	96.7	-3901.48	310.38	133.77	-2851.23	-24.66	0.08	-3787.49	39.07	-7.27	-1764.72	47.22	532.9	-1524.77	-72.96	1610.12	-3821.42	192.97	1340.37	0	0	0	-3742.49	134.52	1650.57	-3711.56	243.77	1639.74	-617.66	-3.79	1784.22	-4047.69	299.37	1716.93	655.45	-279.39	78.67	1254.51	-274.26	84.92	648.48
1.68	-3532.82	214.17	-29.22	-3513.13	216.4	-25.01	-3206.85	288.02	99.83	-3903.45	310.02	136.86	-2851.23	-24.66	0.08	-3787.49	39.07	-7.27	-1764.72	47.22	532.9	-1524.77	-72.96	1610.12	-3784.64	193.15	1340.28	0	0	0	-3712.32	135.67	1647.78	-3708.68	244.3	1638.01	-617.66	-3.79	1784.22	-4045.15	298.46	1717.22	654.11	-279.76	78.24	1253.82	-273.59	85.14	648.85
1.69	-3532.82	214.17	-29.22	-3513.13	216.4	-25.01	-3199.19	287.67	102.98	-3905.38	309.64	139.98	-2851.23	-24.66	0.08	-3787.49	39.07	-7.27	-1764.72	47.22	532.9	-1524.77	-72.96	1610.12	-3767.11	196.73	1340.33	0	0	0	-3687.82	135.71	1646.38	-3706	244.74	1636.38	-617.66	-3.79	1784.22	-4042.59	297.51	1717.5	654.16	-280.08	77.97	1253.54	-273.24	85.13	649.18
1.7	-3532.82	214.17	-29.22	-3513.13	216.4	-25.01	-3191.62	287.3	106.15	-3907.26	309.23	143.15	-2851.23	-24.66	0.08	-3787.49	39.07	-7.27	-1764.72	47.22	532.9	-1524.77	-72.96	1610.12	-3807.71	198.84	1340.96	0	0	0	-3650.12	134.97	1642.6	-3703.5	245.1	1634.86	-617.66	-3.79	1784.22	-4039.99	296.53	1717.77	654.62	-279.27	78.26	1253.11	-273.26	85.05	648.63
1.71	-3532.82	214.17	-29.22	-3513.13	216.4	-25.01	-3184.15	286.91	109.33	-3909.09	308.78	146.34	-2851.23	-24.66	0.08	-3787.49	39.07	-7.27	-1764.72	47.22	532.9	-1524.77	-72.96	1610.12	-3773.27	198.88	1341.78	0	0	0	-3675.21	134.49	1644.18	-3701.18	245.36	1633.45	-617.66	-3.79	1784.22	-4037.36	295.52	1718.03	655.45	-278.61	78.71	1253.73	-273.27	85.42	648.4
1.72	-3532.82	214.17	-29.22	-3513.13	216.4	-25.01	-3176.76	286.51	112.53	-3910.87	308.31	149.58	-2851.23	-24.66	0.08	-3787.49	39.07	-7.27	-1764.72	47.22	532.9	-1524.77	-72.96	1610.12	-3742.25	199.89	1341.63	0	0	0	-3664.57	134.65	1642.57	-3699.02	245.54	1632.14	-617.66	-3.79	1784.22	-4034.7	294.48	1718.27	655.93	-278.81	78.94	1253.9	-273.49	85.12	648.74
1.73	-3532.82	214.17	-29.22	-3513.13	216.4	-25.01	-3169.47	286.08	115.75	-3912.61	307.8	152.84	-2851.23	-24.66	0.08	-3787.49	39.07	-7.27	-1764.72	47.22	532.9	-1524.77	-72.96	1610.12	-3760.8	203.4	1341.36	0	0	0	-3651.16	135.37	1641.25	-3697.02	245.63	1630.92	-617.66	-3.79	1784.22	-4032	293.41	1718.51	655.91	-279.11	78.83	1253.47	-272.88	85.16	649.24
1.74	-3532.82	214.17	-29.22	-3513.13	216.4	-25.01	-3162.27	285.64	118.98	-3914.3	307.27	156.14	-2851.23	-24.66	0.08	-3787.49	39.07	-7.27	-1764.72	47.22	532.9	-1524.77	-72.96	1610.12	-3760.13	204.87	1342.64	0	0	0	-3632.54	135.69	1640.4	-3695.17	245.63	1629.81	-617.66	-3.79	1784.22	-4029.28	292.31	1718.73	655.88	-279.53	78.72	1253.87	-272.92	85.39	648.23
1.75	-3532.82	214.17	-29.22	-3513.13	216.4	-25.01	-3155.16	285.18	122.23	-3915.94	306.7	159.47	-2851.23	-24.66	0.08	-3787.49	39.07	-7.27	-1764.72	47.22	532.9	-1524.77	-72.96	1610.12	-3754.68	206.84	1341.91	0	0	0	-3671.23	135.6	1642.67	-3693.47	245.56	1628.79	-617.66	-3.79	1784.22	-4026.51	291.18	1718.95	655.63	-279.04	78.8	1254.75	-273.23	85.67	648.92
1.76	-3532.82	214.17	-29.22	-3513.13	216.4	-25.01	-3148.14	284.7	125.5	-3917.53	306.11	162.84	-2851.23	-24.66	0.08	-3787.49	39.07	-7.27	-1764.72	47.22	532.9	-1524.77	-72.96	1610.12	-3759.12	208.97	1341.58	0	0	0	-3658.86	139.53	1641.33	-3691.89	245.4	1627.86	-617.66	-3.79	1784.22	-4023.72	290.02	1719.15	656.17	-279.33	78.66	1253.84	-274.02	85.17	648.45
1.77	-3532.82	214.17	-29.22	-3513.13	216.4	-25.01	-3141.21	284.21	128.78	-3919.07	305.49	166.23	-2851.23	-24.66	0.08	-3787.49	39.07	-7.27	-1764.72	47.22	532.9	-1524.77	-72.96	1610.12	-3730.99	210.66	1340.47	0	0	0	-3658.34	138.66	1641.96	-3690.44	245.16	1627.02	-617.66	-3.79	1784.22	-4020.89	288.84	1719.34	655.81	-279.17	78.79	1254.03	-273.43	85.45	649.07
1.78	-3532.82	214.17	-29.22	-3513.13	216.4	-25.01	-3134.36	283.7	132.07	-3920.56	304.84	169.66	-2851.23	-24.66	0.08	-3787.49	39.07	-7.27	-1764.72	47.22	532.9	-1524.77	-72.96	1610.12	-3757.15	210	1341.65	0	0	0	-3636.82	136.2	1640.7	-3689.11	244.85	1626.27	-617.66	-3.79	1784.22	-4018.03	287.62	1719.53	656.31	-279.48	78.72	1253.65	-274.19	84.96	648.88
1.79	-3532.82	214.17	-29.22	-3513.13	216.4	-25.01	-3127.6	283.17	135.38	-3922	304.16	173.11	-2851.23	-24.66	0.08	-3787.49	39.07	-7.27	-1764.72	47.22	532.9	-1524.77	-72.96	1610.12	-3724.27	210.45	1339.77	0	0	0	-3593.86	137.25	1636.14	-3687.88	244.46	1625.6	-617.66	-3.79	1784.22	-4015.13	286.38	1719.7	654.56	-279.81	78.32	1254.67	-273.88	85.21	648.54
1.8	-3532.82	214.17	-29.22	-3513.13	216.4	-25.01	-3120.93	282.62	138.7	-3923.4	303.45	176.6	-2851.23	-24.66	0.08	-3787.49	39.07	-7.27	-1764.72	47.22	532.9	-1524.77	-72.96	1610.12	-3763.59	211.02	1339.95	0	0	0	-3609.82	136.48	1637.33	-3686.75	243.99	1625.02	-617.66	-3.79	1784.22	-4012.2	285.11	1719.86	654.57	-279.58	78.28	1254.12	-273.37	85.28	648.63
1.81	-3532.82	214.17	-29.22	-3513.13	216.4	-25.01	-3114.33	282.06	142.04	-3924.74	302.72	180.11	-2851.23	-24.66	0.08	-3787.49	39.07	-7.27	-1764.72	47.22	532.9	-1524.77	-72.96	1610.12	-3708.87	212.88	1340.16	0	0	0	-3594.55	136.74	1635.87	-3685.71	243.45	1624.53	-617.66	-3.79	1784.22	-4009.24	283.81	1720.02	655.46	-279.36	78.48	1253.86	-273.02	85.28	648.41
1.82	-3532.82	214.17	-29.22	-3513.13	216.4	-25.01	-3107.83	281.48	145.39	-3926.03	301.96	183.65	-2851.23	-24.66	0.08	-3787.49	39.07	-7.27	-1764.72	47.22	532.9	-1524.77	-72.96	1610.12	-3719.5	213.86	1339.63	0	0	0	-3599.14	136.24	1635.25	-3684.76	242.84	1624.11	-617.66	-3.79	1784.22	-4006.25	282.49	1720.16	655.5	-279.35	78.65	1254.29	-273.67	85.1	648.2
1.83	-3532.82	214.17	-29.22	-3513.13	216.4	-25.01	-3101.4	280.88	148.75	-3927.27	301.17	187.22	-2851.23	-24.66	0.08	-3787.49	39.07	-7.27	-1764.72	47.22	532.9	-1524.77	-72.96	1610.12	-3729.08	213.63	1339.44	0	0	0	-3595.63	136.36	1634.51	-3683.88	242.15	1623.76	-617.66	-3.79	1784.22	-4003.22	281.14	1720.29	655.57	-279.9	78.56	1254.23	-273.58	85.13	648.71
1.84	-3532.82	214.17	-29.22	-3513.13	216.4	-25.01	-3095.06	280.27	152.12	-3928.46	300.36	190.82	-2851.23	-24.66	0.08	-3787.49	39.07	-7.27	-1764.72	47.22	532.9	-1524.77	-72.96	1610.12	-3701.43	212.73	1340.32	0	0	0	-3564.22	138.53	1632.72	-3683.06	241.4	1623.49	-617.66	-3.79	1784.22	-4000.16	279.76	1720.42	656.05	-279.38	78.77	1254.94	-273.67	85.24	648.32
1.85	-3532.82	214.17	-29.22	-3513.13	216.4	-25.01	-3088.8	279.64	155.5	-3929.6	299.52	194.45	-2851.23	-24.66	0.08	-3787.49	39.07	-7.27	-1764.72	47.22	532.9	-1524.77	-72.96	1610.12	-3682.55	214.01	1340.54	0	0	0	-3580.17	136.42	1634.1	-3682.3	240.58	1623.3	-617.66	-3.79	1784.22	-3997.06	278.36	1720.53	654.78	-279.61	78.33	1253.7	-273.3	85.16	648.59
1.86	-3532.82	214.17	-29.22	-3513.13	216.4	-25.01	-3082.62	279	158.9	-3930.69	298.65	198.1	-2851.23	-24.66	0.08	-3787.49	39.07	-7.27	-1764.72	47.22	532.9	-1524.77	-72.96	1610.12	-3699.3	214.2	1339.33	0	0	0	-3554.63	137.81	1632.21	-3681.58	239.7	1623.17	-617.66	-3.79	1784.22	-3993.93	276.93	1720.63	655.14	-278.83	78.6	1253.76	-273.77	85.22	649.2
1.87	-3532.82	214.17	-29.22	-3513.13	216.4	-25.01	-3076.52	278.34	162.31	-3931.72	297.76	201.77	-2851.23	-24.66	0.08	-3786.62	39.02	-7.26	-1764.72	47.22	532.9	-1524.77	-72.96	1610.12	-3648.12	212.84	1338.88	0	0	0	-3591.57	137.81	1633.02	-3680.91	238.75	1623.12	-617.66	-3.79	1784.22	-3990.77	275.48	1720.73	655.13	-279.32	78.48	1254.2	-273.61	85.29	648.99
1.88	-3532.82	214.17	-29.22	-3513.13	216.4	-25.01	-3070.49	277.67	165.72	-3932.71	296.85	205.47	-2851.23	-24.66	0.08	-3784.07	38.89	-7.21	-1764.72	47.22	532.9	-1524.77	-72.96	1610.12	-3679.35	216.15	1338.72	0	0	0	-3607.22	137	1632.8	-3680.27	237.74	1623.13	-617.66	-3.79	1784.22	-3987.58	274	1720.82	655.05	-279.03	78.39	1254.33	-273.89	85.05	648.49
1.89	-3532.82	214.17	-29.22	-3513.13	216.4	-25.01	-3064.55	276.98	169.15	-3933.64	295.91	209.2	-2851.23	-24.66	0.08	-3779.91	38.66	-7.13	-1764.72	47.22	532.9	-1524.77	-72.96	1610.12	-3655.19	216.27	1338.66	0	0	0	-3547.91	135.35	1630.41	-3679.65	236.66	1623.2	-617.66	-3.79	1784.22	-3984.35	272.5	1720.89	654.55	-279.14	78.54	1254.05	-273.85	84.99	648.15
1.9	-3532.82	214.17	-29.22	-3513.13	216.4	-25.01	-3058.68	276.28	172.58	-3934.52	294.94	212.95	-2851.23	-24.66	0.08	-3774.2	38.36	-7.03	-1764.72	47.22	532.9	-1524.77	-72.96	1610.12	-3654.33	214.66	1337.37	0	0	0	-3546.53	136.08	1628.67	-3679.05	235.53	1623.33	-617.66	-3.79	1784.22	-3981.08	270.97	1720.96	655.02	-279.48	78.52	1252.86	-273.62	84.76	649.73
1.91	-3532.82	214.17	-29.22	-3513.13	216.4	-25.01	-3052.89	275.56	176.03	-3935.35	293.95	216.72	-2851.23	-24.66	0.08	-3767.02	37.98	-6.9	-1764.72	47.22	532.9	-1524.77	-72.96	1610.12	-3645.8	216.16	1339	0	0	0	-3530.9	135.58	1628.58	-3678.45	234.34	1623.52	-617.66	-3.79	1784.22	-3977.79	269.42	1721.02	655.33	-279.93	78.44	1253.85	-273.48	85.31	649.48
1.92	-3532.82	214.17	-29.22	-3513.13	216.4	-25.01	-3047.17	274.82	179.48	-3936.12	292.94	220.51	-2851.23	-24.66	0.08	-3758.42	37.52	-6.74	-1764.72	47.22	532.9	-1524.77	-72.96	1610.12	-3615.99	215.81	1336.27	0	0	0	-3509.66	135.54	1627.18	-3677.84	233.09	1623.77	-617.66	-3.79	1784.22	-3974.46	267.85	1721.07	655.63	-279.04	78.62	1254.31	-273.5	85.43	647.97
1.93	-3532.82	214.17	-29.22	-3513.13	216.4	-25.01	-3041.52	274.08	182.95	-3936.84	291.9	224.33	-2851.23	-24.66	0.08	-3748.48	36.98	-6.57	-1764.72	47.22	532.9	-1524.77	-72.96	1610.12	-3641.22	216.41	1337.71	0	0	0	-3512	132.73	1627.51	-3677.23	231.78	1624.08	-617.66	-3.79	1784.22	-3971.1	266.25	1721.11	654.58	-278.86	78.48	1254	-273.99	85.09	647.64
1.94	-3532.82	214.17	-29.22	-3513.13	216.4	-25.01	-3035.95	273.32	186.42	-3937.51	290.84	228.17	-2851.23	-24.66	0.08	-3737.27	36.38	-6.38	-1764.72	47.22	532.9	-1524.77	-72.96	1610.12	-3623.78	215.72	1336.82	0	0	0	-3523.9	135.03	1626.69	-3676.6	230.42	1624.43	-617.66	-3.79	1784.22	-3967.7	264.63	1721.14	654.96	-279.17	78.57	1253.58	-274.12	84.98	648.88
1.95	-3532.82	214.17	-29.22	-3513.13	216.4	-25.01	-3030.46	272.54	189.89	-3938.12	289.76	232.03	-2851.23	-24.66	0.08	-3724.86	35.72	-6.17	-1764.72	47.22	532.9	-1524.77	-72.96	1610.12	-3681.76	216.23	1334.63	0	0	0	-3493.94	133.09	1625.56	-3675.94	229.01	1624.84	-617.66	-3.79	1784.22	-3964.27	262.98	1721.17	655.42	-279.28	78.56	1254.09	-273.74	85.26	649.26
1.96	-3532.82	214.17	-29.22	-3513.13	216.4	-25.01	-3025.03	271.75	193.38	-3938.68	288.65	235.91	-2851.23	-24.66	0.08	-3711.3	34.99	-5.94	-1764.72	47.22	532.9	-1524.77	-72.96	1610.12	-3610.75	214.44	1336.14	0	0	0	-3508.94	132.36	1625.02	-3675.24	227.55	1625.3	-617.66	-3.79	1784.22	-3960.8	261.32	1721.18	655.71	-279.62	78.5	1253.84	-273.07	85.29	648.92
1.97	-3532.82	214.17	-29.22	-3513.13	216.4	-25.01	-3019.67	270.95	196.87	-3939.18	287.53	239.8	-2851.23	-24.66	0.08	-3696.68	34.2	-5.71	-1764.72	47.22	532.9	-1524.77	-72.96	1610.12	-3638	214.36	1334.89	0	0	0	-3498.59	133.49	1625.05	-3674.49	226.04	1625.8	-617.66	-3.79	1784.22	-3957.31	259.63	1721.19	654.69	-279.41	78.45	1253.63	-273.3	85	648.35
1.98	-3532.82	214.17	-29.22	-3513.13	216.4	-25.01	-3014.38	270.13	200.37	-3939.63	286.38	243.72	-2851.23	-24.66	0.08	-3681.05	33.36	-5.46	-1764.72	47.22	532.9	-1524.77	-72.96	1610.12	-3641.06	213.93	1334.51	0	0	0	-3460.24	132.45	1623.52	-3673.7	224.48	1626.34	-617.66	-3.79	1784.22	-3953.77	257.92	1721.19	655.55	-278.92	78.9	1253.62	-273.58	84.85	649.03
1.99	-3532.82	214.17	-29.22	-3513.13	216.4	-25.01	-3009.17	269.31	203.87	-3940.03	285.2	247.66	-2851.23	-24.66	0.08	-3664.5	32.47	-5.2	-1764.72	47.22	532.9	-1524.77	-72.96	1610.12	-3621.44	214.69	1333.92	0	0	0	-3476.38	132.06	1622.77	-3672.84	222.88	1626.93	-617.66	-3.79	1784.22	-3950.21	256.19	1721.18	654.66	-279.01	78.46	1253.59	-273.63	85	648.21
2	-3532.82	214.17	-29.22	-3513.13	216.4	-25.01	-3004.02	268.46	207.38	-3940.37	284.01	251.61	-2851.23	-24.66	0.08	-3647.07	31.53	-4.94	-1764.72	47.22	532.9	-1524.77	-72.96	1610.12	-3626.46	212.88	1333.51	0	0	0	-3495.33	129.98	1623.61	-3671.91	221.23	1627.55	-617.66	-3.79	1784.22	-3946.61	254.44	1721.16	654.91	-279.62	78.62	1253.34	-273.78	85.04	649.24
2.01	-3532.82	214.17	-29.22	-3513.13	216.4	-25.01	-2998.93	267.61	210.9	-3940.65	282.8	255.58	-2851.23	-24.66	0.08	-3628.85	30.54	-4.68	-1764.72	47.22	532.9	-1524.77	-72.96	1610.12	-3628.92	213.98	1332.37	0	0	0	-3504.42	129.5	1624.6	-3670.9	219.54	1628.21	-617.66	-3.79	1784.22	-3942.98	252.66	1721.13	654.55	-279.63	78.44	1253.94	-272.74	85.86	648.75
2.02	-3532.82	214.17	-29.22	-3513.13	216.4	-25.01	-2993.92	266.74	214.42	-3940.88	281.57	259.57	-2851.23	-24.66	0.08	-3609.91	29.52	-4.42	-1764.72	47.22	532.9	-1524.77	-72.96	1610.12	-3607.31	212.53	1331.83	0	0	0	-3444.5	128.38	1621.71	-3669.8	217.8	1628.91	-617.66	-3.79	1784.22	-3939.31	250.87	1721.1	654.82	-279.14	78.49	1253.7	-272.65	85.71	649.17
2.03	-3532.82	214.17	-29.22	-3513.13	216.4	-25.01	-2988.97	265.86	217.94	-3941.05	280.31	263.57	-2851.23	-24.66	0.08	-3590.3	28.46	-4.15	-1764.72	47.22	532.9	-1524.77	-72.96	1610.12	-3599.72	211.52	1331.14	0	0	0	-3476.38	126.54	1620.86	-3668.61	216.03	1629.64	-617.66	-3.79	1784.22	-3935.61	249.05	1721.05	655.07	-279.35	78.47	1253.76	-273.63	85.2	648.9
2.04	-3532.82	214.17	-29.22	-3513.13	216.4	-25.01	-2984.08	264.97	221.47	-3941.17	279.04	267.59	-2851.23	-24.66	0.08	-3570.1	27.36	-3.89	-1764.72	47.22	532.9	-1524.77	-72.96	1610.12	-3609.37	212.02	1331.24	0	0	0	-3472.86	126.8	1621	-3667.31	214.22	1630.4	-617.66	-3.79	1784.22	-3931.87	247.22	1721	654.91	-279.46	78.32	1253.84	-273.47	85.29	648.4
2.05	-3532.82	214.17	-29.22	-3513.13	216.4	-25.01	-2979.26	264.07	225	-3941.22	277.74	271.63	-2851.23	-24.66	0.08	-3549.37	26.23	-3.63	-1764.72	47.22	532.9	-1524.77	-72.96	1610.12	-3580.41	210.8	1331.07	0	0	0	-3479.97	125.44	1620.28	-3665.9	212.37	1631.18	-617.66	-3.79	1784.22	-3928.11	245.37	1720.95	655	-279.15	78.6	1254.18	-273.61	85.4	647.84
2.06	-3532.82	214.17	-29.22	-3513.13	216.4	-25.01	-2974.5	263.16	228.53	-3941.23	276.43	275.68	-2851.23	-24.66	0.08	-3528.19	25.08	-3.38	-1764.72	47.22	532.9	-1524.77	-72.96	1610.12	-3572.11	210.75	1329.44	0	0	0	-3453.05	124.47	1619.65	-3664.37	210.48	1631.99	-617.66	-3.79	1784.22	-3924.3	243.5	1720.88	653.35	-279.4	78	1253.7	-274.2	85.1	647.89
2.07	-3532.82	214.17	-29.22	-3513.13	216.4	-25.01	-2969.8	262.23	232.07	-3941.17	275.1	279.74	-2851.23	-24.66	0.08	-3506.62	23.9	-3.14	-1764.72	47.22	532.9	-1524.77	-72.96	1610.12	-3583.43	211.35	1330.28	0	0	0	-3410.14	122.13	1618.41	-3662.71	208.56	1632.83	-617.66	-3.79	1784.22	-3920.47	241.6	1720.81	653.51	-279.41	77.97	1254.1	-274.3	85.19	648.27
2.08	-3532.82	214.17	-29.22	-3513.13	216.4	-25.01	-2965.16	261.29	235.61	-3941.06	273.75	283.82	-2851.23	-24.66	0.08	-3484.74	22.7	-2.91	-1764.72	47.22	532.9	-1524.77	-72.96	1610.12	-3532.18	207.83	1328.78	0	0	0	-3428.41	120.58	1616.66	-3660.91	206.61	1633.69	-617.66	-3.79	1784.22	-3916.6	239.7	1720.73	654.45	-278.7	78.6	1253.76	-273.65	85.21	648.53
2.09	-3532.82	214.17	-29.22	-3513.13	216.4	-25.01	-2960.59	260.34	239.15	-3940.89	272.38	287.9	-2851.23	-24.66	0.08	-3462.6	21.49	-2.7	-1764.72	47.22	532.9	-1524.77	-72.96	1610.12	-3488.63	205.52	1326.44	0	0	0	-3422.42	118.05	1615.89	-3658.97	204.63	1634.56	-617.66	-3.79	1784.22	-3912.69	237.77	1720.64	654.91	-279.25	78.53	1253.87	-273.39	85.16	648.44
2.1	-3532.82	214.17	-29.22	-3513.13	216.4	-25.01	-2956.07	259.38	242.69	-3940.67	271	292	-2851.23	-24.66	0.08	-3440.27	20.26	-2.5	-1764.72	47.22	532.9	-1524.77	-72.96	1610.12	-3527.51	204.98	1326.4	0	0	0	-3378.92	117.76	1613.99	-3656.87	202.62	1635.45	-617.66	-3.79	1784.22	-3908.75	235.82	1720.55	654.72	-279.16	78.43	1254.14	-272.91	85.42	648.13
2.11	-3532.82	214.17	-29.22	-3513.13	216.4	-25.01	-2951.61	258.41	246.23	-3940.38	269.59	296.11	-2851.23	-24.66	0.08	-3417.83	19.02	-2.31	-1764.72	47.22	532.9	-1524.77	-72.96	1610.12	-3571.75	203.11	1325.32	0	0	0	-3397.54	114.22	1614.31	-3654.6	200.58	1636.36	-617.66	-3.79	1784.22	-3904.78	233.86	1720.44	654.78	-279.14	78.43	1253.54	-273.19	85.2	647.6
2.12	-3532.82	214.17	-29.22	-3513.13	216.4	-25.01	-2947.21	257.43	249.78	-3940.04	268.17	300.24	-2851.23	-24.66	0.08	-3395.35	17.78	-2.15	-1764.72	47.22	532.9	-1524.77	-72.96	1610.12	-3566.36	204.54	1325.26	0	0	0	-3376.59	113.26	1613.59	-3652.16	198.51	1637.28	-617.66	-3.79	1784.22	-3900.77	231.88	1720.33	655.28	-279.42	78.64	1254.48	-273.52	85.34	647.47
2.13	-3532.82	214.17	-29.22	-3513.13	216.4	-25.01	-2942.86	256.44	253.32	-3939.63	266.73	304.37	-2851.23	-24.66	0.08	-3372.88	16.54	-2.01	-1764.72	47.22	532.9	-1524.77	-72.96	1610.12	-3532.18	200.3	1324.54	0	0	0	-3396.49	111.11	1613.38	-3649.55	196.42	1638.21	-617.66	-3.79	1784.22	-3896.73	229.88	1720.22	654.92	-279.64	78.48	1254.46	-273.22	85.55	647.28
2.14	-3532.82	214.17	-29.22	-3513.13	216.4	-25.01	-2938.57	255.44	256.87	-3939.17	265.28	308.51	-2851.23	-24.66	0.08	-3350.5	15.29	-1.9	-1764.72	47.22	532.9	-1524.77	-72.96	1610.12	-3512.38	198.31	1322.73	0	0	0	-3391.33	108.82	1613.75	-3646.74	194.3	1639.14	-617.66	-3.79	1784.22	-3892.66	227.87	1720.1	655.65	-279.73	78.65	1254.26	-273.88	85.19	647.24
2.15	-3532.82	214.17	-29.22	-3513.13	216.4	-25.01	-2934.34	254.43	260.41	-3938.65	263.81	312.66	-2851.23	-24.66	0.08	-3328.29	14.05	-1.81	-1764.72	47.22	532.9	-1524.77	-72.96	1610.12	-3493.32	196.66	1322.93	0	0	0	-3367.9	108.52	1611.18	-3643.73	192.17	1640.09	-617.66	-3.79	1784.22	-3888.55	225.84	1719.97	654.98	-279.34	78.61	1254.04	-273.53	85.12	648.44
2.16	-3532.82	214.17	-29.22	-3513.13	216.4	-25.01	-2930.16	253.41	263.95	-3938.07	262.32	316.82	-2851.23	-24.66	0.08	-3306.29	12.82	-1.75	-1764.72	47.22	532.9	-1524.77	-72.96	1610.12	-3530.32	193.69	1322.78	0	0	0	-3382.22	105.47	1610.8	-3640.52	190.01	1641.03	-617.66	-3.79	1784.22	-3884.4	223.79	1719.83	654.48	-279.38	78.4	1253.74	-273.56	85.24	649.21
2.17	-3532.82	214.17	-29.22	-3513.13	216.4	-25.01	-2926.03	252.37	267.49	-3937.43	260.81	320.99	-2851.23	-24.66	0.08	-3284.59	11.6	-1.72	-1764.72	47.22	532.9	-1524.77	-72.96	1610.12	-3499.81	192.7	1321.13	0	0	0	-3377.92	102.87	1609.33	-3637.1	187.83	1641.98	-617.66	-3.79	1784.22	-3880.22	221.73	1719.69	656.21	-279.36	78.87	1254.36	-273.9	85.24	649.01
2.18	-3532.82	214.17	-29.22	-3513.13	216.4	-25.01	-2921.96	251.33	271.03	-3936.73	259.3	325.17	-2851.23	-24.66	0.08	-3263.25	10.4	-1.72	-1764.72	47.22	532.9	-1524.77	-72.96	1610.12	-3500.42	191.97	1319.98	0	0	0	-3350.78	100.07	1609.59	-3633.45	185.64	1642.92	-617.66	-3.79	1784.22	-3876.01	219.65	1719.54	654.73	-279.25	78.31	1254.72	-273.62	85.49	648.86
2.19	-3532.82	214.17	-29.22	-3513.13	216.4	-25.01	-2917.93	250.28	274.57	-3935.97	257.76	329.35	-2851.23	-24.66	0.08	-3242.34	9.21	-1.76	-1764.72	47.22	532.9	-1524.77	-72.96	1610.12	-3507.6	190.83	1319.03	0	0	0	-3332.74	97.78	1607.78	-3629.57	183.43	1643.87	-617.66	-3.79	1784.22	-3871.76	217.56	1719.38	654.87	-278.99	78.45	1253.7	-273.99	84.92	648.09
2.2	-3532.82	214.17	-29.22	-3513.13	216.4	-25.01	-2913.96	249.23	278.1	-3935.15	256.22	333.53	-2851.23	-24.66	0.08	-3221.93	8.04	-1.84	-1764.72	47.22	532.9	-1524.77	-72.96	1610.12	-3484.57	188.23	1318.24	0	0	0	-3304.7	95.58	1605.89	-3625.45	181.21	1644.8	-617.66	-3.79	1784.22	-3867.48	215.45	1719.22	654.97	-279.1	78.57	1253.39	-273.52	85.02	648.53
2.21	-3532.82	214.17	-29.22	-3513.13	216.4	-25.01	-2910.04	248.16	281.64	-3934.27	254.65	337.73	-2851.23	-24.66	0.08	-3202.08	6.9	-1.95	-1764.72	47.22	532.9	-1524.77	-72.96	1610.12	-3423.75	181.15	1317.77	0	0	0	-3324.36	91.35	1608.1	-3621.08	178.97	1645.73	-617.66	-3.79	1784.22	-3863.17	213.33	1719.05	655.3	-279.31	78.5	1253.47	-273.36	85.2	649.11
2.22	-3532.82	214.17	-29.22	-3513.13	216.4	-25.01	-2906.17	247.08	285.16	-3933.33	253.08	341.93	-2851.23	-24.66	0.08	-3182.87	5.79	-2.11	-1764.72	47.22	532.9	-1524.77	-72.96	1610.12	-3471.39	181.34	1318.71	0	0	0	-3323.56	90.3	1606.74	-3616.45	176.72	1646.65	-617.66	-3.79	1784.22	-3858.82	211.2	1718.88	655.55	-279.95	78.49	1253.73	-273.28	85.28	648.71
2.23	-3532.82	214.17	-29.22	-3513.13	216.4	-25.01	-2902.34	246	288.69	-3932.33	251.49	346.13	-2851.23	-24.66	0.08	-3164.36	4.71	-2.31	-1764.72	47.22	532.9	-1524.77	-72.96	1610.12	-3456.55	177.42	1320.04	0	0	0	-3288.26	86.93	1604.95	-3611.56	174.46	1647.55	-617.66	-3.79	1784.22	-3854.43	209.05	1718.7	655.36	-280.09	78.36	1254.15	-273.39	85.38	649.03
2.24	-3532.82	214.17	-29.22	-3513.13	216.4	-25.01	-2898.56	244.91	292.21	-3931.26	249.88	350.33	-2851.23	-24.66	0.08	-3146.62	3.67	-2.56	-1764.72	47.22	532.9	-1524.77	-72.96	1610.12	-3418.65	173.43	1317.68	0	0	0	-3280.16	84.8	1604.94	-3606.39	172.2	1648.45	-617.66	-3.79	1784.22	-3850.02	206.89	1718.51	654.88	-279.77	78.15	1254.15	-273.52	84.98	648.34
2.25	-3532.82	214.17	-29.22	-3513.13	216.4	-25.01	-2894.83	243.81	295.72	-3930.13	248.27	354.54	-2851.23	-24.66	0.08	-3129.72	2.67	-2.85	-1764.72	47.22	532.9	-1524.77	-72.96	1610.12	-3425.47	171.48	1318.08	0	0	0	-3263.98	81.14	1604.37	-3600.95	169.93	1649.32	-617.66	-3.79	1784.22	-3845.56	204.71	1718.32	655.72	-279.43	78.63	1253.77	-273.63	85.09	648.68
2.26	-3532.82	214.17	-29.22	-3513.13	216.4	-25.01	-2891.14	242.7	299.23	-3928.95	246.64	358.76	-2851.23	-24.66	0.08	-3113.72	1.71	-3.2	-1764.72	47.22	532.9	-1524.77	-72.96	1610.12	-3411.48	168.44	1316.66	0	0	0	-3242.59	80.11	1604.53	-3595.21	167.65	1650.18	-617.66	-3.79	1784.22	-3841.08	202.52	1718.12	655.67	-279.14	78.96	1253.96	-273.46	85.43	649.04
2.27	-3532.82	214.17	-29.22	-3513.13	216.4	-25.01	-2887.5	241.58	302.74	-3927.69	244.99	362.97	-2851.23	-24.66	0.08	-3098.7	0.8	-3.6	-1764.72	47.22	532.9	-1524.77	-72.96	1610.12	-3387.31	165.98	1316.75	0	0	0	-3270.68	76.39	1605.65	-3589.17	165.37	1651.01	-617.66	-3.79	1784.22	-3836.55	200.32	1717.91	655.29	-279.24	78.84	1253.78	-273.69	85	648.46
2.28	-3532.82	214.17	-29.22	-3513.13	216.4	-25.01	-2883.9	240.46	306.24	-3926.38	243.34	367.19	-2851.23	-24.66	0.08	-3084.72	-0.07	-4.05	-1764.72	47.22	532.9	-1524.77	-72.96	1610.12	-3404.89	164.54	1317.01	0	0	0	-3241.76	71.08	1604.69	-3582.82	163.08	1651.82	-617.66	-3.79	1784.22	-3832	198.11	1717.71	654.87	-279.37	78.57	1253.99	-273.31	85.22	649.27
2.29	-3532.82	214.17	-29.22	-3513.13	216.4	-25.01	-2880.35	239.33	309.73	-3925	241.67	371.4	-2851.23	-24.66	0.08	-3071.85	-0.88	-4.56	-1764.72	47.22	532.9	-1524.77	-72.96	1610.12	-3401.02	159.16	1319.25	0	0	0	-3243.41	68.44	1605.87	-3576.16	160.8	1652.61	-617.66	-3.79	1784.22	-3827.41	195.89	1717.49	654.9	-279.16	78.56	1253.63	-273.69	85.25	649.44
2.3	-3532.82	214.17	-29.22	-3513.13	216.4	-25.01	-2876.83	238.19	313.21	-3923.56	240	375.62	-2851.23	-24.66	0.08	-3060.16	-1.63	-5.12	-1764.72	47.22	532.9	-1524.77	-72.96	1610.12	-3385.4	155.58	1320.12	0	0	0	-3230.44	64.58	1606.15	-3569.17	158.52	1653.36	-617.66	-3.79	1784.22	-3822.78	193.65	1717.27	655.32	-279.25	78.34	1254.33	-273.59	85.45	649.43
2.31	-3532.82	214.17	-29.22	-3513.13	216.4	-25.01	-2873.36	237.05	316.69	-3922.06	238.31	379.83	-2851.23	-24.66	0.08	-3049.72	-2.33	-5.75	-1764.72	47.22	532.9	-1524.77	-72.96	1610.12	-3386.81	153.24	1322.52	0	0	0	-3217.73	63.07	1606.61	-3561.85	156.24	1654.09	-617.66	-3.79	1784.22	-3818.12	191.41	1717.04	655.58	-278.93	78.68	1254.47	-273.55	85.23	648.15
2.32	-3532.82	214.17	-29.22	-3513.13	216.4	-25.01	-2869.93	235.9	320.16	-3920.49	236.61	384.05	-2851.23	-24.66	0.08	-3040.6	-2.96	-6.44	-1764.72	47.22	532.9	-1524.77	-72.96	1610.12	-3385.98	148.96	1323.32	0	0	0	-3214.2	58.55	1606.43	-3554.19	153.96	1654.78	-617.66	-3.79	1784.22	-3813.42	189.15	1716.81	655.79	-278.8	78.85	1253.9	-273.56	85.24	647.68
2.33	-3532.82	214.17	-29.22	-3513.13	216.4	-25.01	-2866.53	234.74	323.63	-3918.86	234.9	388.26	-2851.23	-24.66	0.08	-3032.85	-3.52	-7.2	-1764.72	47.22	532.9	-1524.77	-72.96	1610.12	-3379.37	147.16	1324.91	0	0	0	-3203.41	54.62	1607.92	-3546.18	151.69	1655.44	-617.66	-3.79	1784.22	-3808.69	186.88	1716.58	655.5	-279.5	78.69	1253.95	-273.78	85	648.49
2.34	-3532.82	214.17	-29.22	-3513.13	216.4	-25.01	-2863.18	233.58	327.08	-3917.16	233.18	392.48	-2851.23	-24.66	0.08	-3026.56	-4.01	-8.03	-1764.72	47.22	532.9	-1524.77	-72.96	1610.12	-3332.02	141.99	1327.45	0	0	0	-3197.23	50.01	1609.36	-3537.81	149.42	1656.07	-617.66	-3.79	1784.22	-3803.93	184.6	1716.34	655.52	-278.96	78.8	1253.37	-273.73	84.79	648.84
2.35	-3532.82	214.17	-29.22	-3513.13	216.4	-25.01	-2859.86	232.41	330.53	-3915.4	231.45	396.68	-2851.23	-24.66	0.08	-3021.79	-4.43	-8.92	-1764.72	47.22	532.9	-1524.77	-72.96	1610.12	-3332.08	138.66	1329.99	0	0	0	-3185.34	46.34	1608.44	-3529.07	147.17	1656.65	-617.66	-3.79	1784.22	-3799.13	182.31	1716.09	655.38	-278.93	78.71	1253.28	-273.5	84.78	648.19
2.36	-3532.82	214.17	-29.22	-3513.13	216.4	-25.01	-2856.58	231.23	333.96	-3913.58	229.71	400.89	-2851.23	-24.66	0.08	-3018.61	-4.77	-9.89	-1764.72	47.22	532.9	-1524.77	-72.96	1610.12	-3318.76	136.51	1331.34	0	0	0	-3186.12	43.49	1610.17	-3519.96	144.92	1657.19	-617.66	-3.79	1784.22	-3794.3	180.02	1715.84	654.83	-279.07	78.59	1253.14	-274.26	84.83	649.03
2.37	-3532.82	214.17	-29.22	-3513.13	216.4	-25.01	-2853.33	230.05	337.39	-3911.69	227.96	405.09	-2851.23	-24.66	0.08	-3017.08	-5.03	-10.92	-1764.72	47.22	532.9	-1524.77	-72.96	1610.12	-3325.87	132.78	1333.2	0	0	0	-3178.92	38.51	1611.72	-3510.46	142.69	1657.69	-617.66	-3.79	1784.22	-3789.43	177.71	1715.59	654.6	-279.22	78.44	1253.47	-273.52	85.13	648.23
2.38	-3532.82	214.17	-29.22	-3513.13	216.4	-25.01	-2850.12	228.86	340.81	-3909.73	226.21	409.29	-2851.23	-24.66	0.08	-3017.28	-5.2	-12.04	-1764.72	47.22	532.9	-1524.77	-72.96	1610.12	-3284.25	129.08	1333.92	0	0	0	-3181.1	36.59	1612.75	-3500.57	140.47	1658.15	-617.66	-3.79	1784.22	-3784.52	175.4	1715.33	654.81	-279.58	78.47	1253.99	-273.73	85.1	648.6
2.39	-3532.82	214.17	-29.22	-3513.13	216.4	-25.01	-2846.95	227.67	344.22	-3907.71	224.44	413.48	-2851.23	-24.66	0.08	-3019.3	-5.29	-13.24	-1764.72	47.22	532.9	-1524.77	-72.96	1610.12	-3296.02	125.8	1336.12	0	0	0	-3167.03	32.69	1614.39	-3490.28	138.26	1658.55	-617.66	-3.79	1784.22	-3779.59	173.07	1715.06	655.05	-279.77	78.31	1254.18	-273.77	85.36	648.88
2.4	-3532.82	214.17	-29.22	-3513.13	216.4	-25.01	-2843.81	226.47	347.61	-3905.63	222.67	417.67	-2851.23	-24.66	0.08	-3057.99	-2.85	-22.85	-1764.72	47.22	532.9	-1524.77	-72.96	1610.12	-3253.67	122.15	1337.28	0	0	0	-3136.95	30.3	1614.32	-3479.57	136.07	1658.91	-617.66	-3.79	1784.22	-3774.61	170.74	1714.79	655.13	-279.7	78.37	1253.86	-273.48	85.11	648.84
2.41	-3532.82	214.17	-29.22	-3513.13	216.4	-25.01	-2840.7	225.27	351	-3903.47	220.89	421.85	-2851.23	-24.66	0.08	-2996.14	-3.9	-11.41	-1764.72	47.22	532.9	-1524.77	-72.96	1610.12	-3258.72	116.25	1338.04	0	0	0	-3131.89	28.97	1615.72	-3468.46	133.89	1659.21	-617.66	-3.79	1784.22	-3769.6	168.4	1714.52	655.55	-279.4	78.68	1254.56	-273.47	85.65	648.09
2.42	-3532.82	214.17	-29.22	-3513.13	216.4	-25.01	-2837.62	224.07	354.37	-3901.25	219.1	426.02	-2851.23	-24.66	0.08	-3020.72	-5.54	-17.33	-1764.72	47.22	532.9	-1524.77	-72.96	1610.12	-3254.36	113.51	1340.58	0	0	0	-3127.04	25.44	1617.7	-3456.91	131.74	1659.45	-617.66	-3.79	1784.22	-3764.56	166.05	1714.24	654.02	-279.23	78.36	1254.09	-273.59	85.48	648.5
2.43	-3532.82	214.17	-29.22	-3513.13	216.4	-25.01	-2834.57	222.86	357.73	-3898.97	217.3	430.19	-2851.23	-24.66	0.08	-3051.87	-5.74	-23.05	-1764.72	47.22	532.9	-1524.77	-72.96	1610.12	-3270.71	110.28	1343.02	0	0	0	-3131.93	20.47	1618.62	-3444.93	129.61	1659.65	-617.66	-3.79	1784.22	-3759.48	163.7	1713.96	655.48	-279.4	78.73	1253.94	-273.71	85.36	649.21
2.44	-3532.79	214.16	-29.22	-3513.13	216.4	-25.01	-2831.55	221.64	361.08	-3896.62	215.5	434.35	-2851.23	-24.66	0.08	-2992.31	-5.78	-11.04	-1764.72	47.22	532.9	-1524.77	-72.96	1610.12	-3248.41	106.26	1343.08	0	0	0	-3117.91	17.7	1619	-3432.5	127.5	1659.78	-617.66	-3.79	1784.22	-3754.37	161.34	1713.67	655.5	-279.22	78.6	1254.22	-273.65	85.36	649.12
2.45	-3509.25	209.85	-31.23	-3513.13	216.4	-25.01	-2828.56	220.42	364.42	-3894.2	213.69	438.5	-2851.23	-24.66	0.08	-3016.33	-6.02	-14.83	-1764.72	47.22	532.9	-1524.77	-72.96	1610.12	-3216.52	102.38	1343.33	0	0	0	-3116.58	13.74	1620.68	-3419.63	125.41	1659.85	-617.66	-3.79	1784.22	-3749.22	158.97	1713.38	654.85	-279.62	78.51	1253.01	-273.57	85.06	648.05
2.46	-3512.64	212.15	-37.4	-3513.12	216.4	-25.01	-2825.6	219.2	367.74	-3891.71	211.87	442.64	-2851.23	-24.66	0.08	-3074.65	-6.42	-28.04	-1764.72	47.22	532.9	-1524.77	-72.96	1610.12	-3241.08	98.65	1346.28	0	0	0	-3101.75	9.65	1621.66	-3406.29	123.35	1659.85	-617.66	-3.79	1784.22	-3744.04	156.59	1713.09	655.85	-279.07	78.78	1253.73	-273.77	85.04	648.07
2.47	-3498.43	213.45	-37.65	-3503.66	216.03	-22.98	-2822.67	217.97	371.05	-3889.15	210.05	446.77	-2851.23	-24.66	0.08	-3039.63	-6.3	-22.92	-1764.72	47.22	532.9	-1524.77	-72.96	1610.12	-3230.42	96.6	1345.12	0	0	0	-3088.89	8.14	1622.35	-3392.49	121.31	1659.79	-617.66	-3.79	1784.22	-3738.82	154.21	1712.79	654.33	-279.16	78.51	1253.84	-273.55	85.06	647.61
2.48	-3480.85	215.36	-37.24	-3483.78	216.2	-15.46	-2819.76	216.74	374.35	-3886.53	208.22	450.89	-2851.23	-24.66	0.08	-3057.94	-7.5	-24.36	-1764.72	47.22	532.9	-1524.77	-72.96	1610.12	-3218.15	94.81	1346.16	0	0	0	-3086.26	5.91	1624.13	-3378.2	119.3	1659.66	-617.66	-3.79	1784.22	-3733.57	151.83	1712.49	653.8	-279.58	78.26	1254.51	-273.56	85.35	648.6
2.49	-3492.79	215.19	-41.79	-3484.29	217.82	-12.13	-2816.88	215.51	377.63	-3883.84	206.39	455	-2851.23	-24.66	0.08	-3030.24	-4.87	-18.17	-1764.72	47.22	532.9	-1524.77	-72.96	1610.12	-3207.86	91.22	1347.8	0	0	0	-3075.23	2.7	1625.2	-3363.44	117.32	1659.47	-617.66	-3.79	1784.22	-3728.28	149.43	1712.19	655.41	-279.57	78.49	1254.03	-273.38	85.25	650.26
2.5	-3460.57	217.31	-37.43	-3449.33	217.09	-4.24	-2814.02	214.27	380.9	-3881.08	204.55	459.1	-2851.23	-24.66	0.08	-3038.62	-5.78	-20.73	-1764.72	47.22	532.9	-1524.77	-72.96	1610.12	-3226.99	89.29	1348.18	0	0	0	-3066.07	-0.62	1624.77	-3348.17	115.38	1659.19	-617.66	-3.79	1784.22	-3722.95	147.04	1711.88	655.18	-279.18	78.57	1254.2	-273.43	85.46	649.37
2.51	-3415.14	215.26	-26.31	-3391.69	215.51	10.18	-2811.18	213.03	384.15	-3878.25	202.71	463.18	-2851.23	-24.66	0.08	-3026.02	-7.13	-19.12	-1764.72	47.22	532.9	-1524.77	-72.96	1610.12	-3242.22	88.95	1348.2	0	0	0	-3048.7	-3.07	1625.6	-3332.41	113.46	1658.85	-617.66	-3.79	1784.22	-3717.59	144.64	1711.57	654.64	-280.01	78.35	1253.91	-273.55	85.25	648.3
2.52	-3423.36	215.16	-25.21	-3400.39	215.05	14.26	-2808.37	211.79	387.39	-3875.35	200.86	467.26	-2851.23	-24.66	0.08	-3002.73	-3.9	-15.41	-1764.72	47.22	532.9	-1524.77	-72.96	1610.12	-3206.57	86.25	1349.92	0	0	0	-3071.49	-6.36	1626.6	-3316.13	111.59	1658.42	-617.66	-3.79	1784.22	-3712.2	142.23	1711.25	654.54	-279.56	78.43	1253.13	-273.63	85.02	648.23
2.53	-3373.82	213.7	-14.88	-3381.76	211.78	19.53	-2805.58	210.55	390.61	-3872.38	199.01	471.32	-2851.23	-24.66	0.08	-2975.51	-3.98	-9.09	-1764.72	47.22	532.9	-1524.77	-72.96	1610.12	-3198.7	83.45	1350.18	0	0	0	-3048.46	-8.47	1626.78	-3299.34	109.74	1657.92	-617.66	-3.79	1784.22	-3706.77	139.82	1710.93	654.57	-279.81	78.18	1253.86	-274.2	84.88	649.79
2.54	-3344.89	210.33	-7.06	-3347.32	209.37	27.57	-2802.81	209.3	393.81	-3869.35	197.16	475.36	-2851.23	-24.66	0.08	-3029.68	-4.35	-20.39	-1764.72	47.22	532.9	-1524.77	-72.96	1610.12	-3207.42	80.62	1349.71	0	0	0	-3036.38	-9.37	1627.35	-3282.01	107.94	1657.34	-617.66	-3.79	1784.22	-3701.31	137.41	1710.61	654.71	-279.65	78.34	1255.13	-273.86	85.62	648.69
2.55	-3293.68	207.18	3.06	-3344.91	205.91	28.99	-2800.07	208.05	397	-3866.24	195.3	479.39	-2851.23	-24.66	0.08	-3016.69	-3.19	-17.32	-1764.72	47.22	532.9	-1524.77	-72.96	1610.12	-3182.83	79.77	1351.96	0	0	0	-3042.11	-12.15	1628.32	-3264.15	106.17	1656.67	-617.66	-3.79	1784.22	-3695.81	134.99	1710.29	655.49	-279.91	78.53	1254.89	-273.83	85.6	648.73
2.56	-3285.38	203.72	4.3	-3310.48	202.27	34.42	-2797.34	206.8	400.16	-3863.07	193.44	483.41	-2851.23	-24.66	0.08	-3029.51	-4.74	-19.96	-1764.72	47.22	532.9	-1524.77	-72.96	1610.12	-3178.52	80.7	1352.32	0	0	0	-3041.13	-13.26	1628.65	-3245.74	104.44	1655.92	-617.66	-3.79	1784.22	-3690.27	132.57	1709.96	655.59	-279.34	78.73	1253.77	-273.37	85.28	648.97
2.57	-3260.95	200.17	8.43	-3320.1	200.63	33.78	-2794.63	205.55	403.32	-3859.82	191.58	487.41	-2851.23	-24.66	0.08	-3040.63	-4.5	-22.58	-1764.72	47.22	532.9	-1524.77	-72.96	1610.12	-3176.1	78.43	1352.4	0	0	0	-3020.03	-14.97	1628.84	-3226.78	102.76	1655.07	-617.66	-3.79	1784.22	-3684.7	130.15	1709.63	655.12	-279.6	78.59	1253.64	-273.17	85.45	647.49
2.58	-3249.5	199.62	8.58	-3265.51	195.66	38.87	-2791.93	204.29	406.45	-3856.5	189.71	491.4	-2851.23	-24.66	0.08	-3037.85	-3.29	-19.8	-1764.72	47.22	532.9	-1524.77	-72.96	1610.12	-3155.1	76.06	1353.92	0	0	0	-3002.18	-17.19	1629.22	-3207.26	101.11	1654.14	-617.66	-3.79	1784.22	-3679.1	127.72	1709.3	655.83	-279.23	78.74	1253.6	-273.8	85.14	647.88
2.59	-3232.17	194.95	8.85	-3239.2	191.69	43.78	-2789.26	203.04	409.56	-3853.11	187.85	495.37	-2851.23	-24.66	0.08	-3018.2	-1.9	-18.08	-1764.72	47.22	532.9	-1524.77	-72.96	1610.12	-3144.93	75.43	1355.36	0	0	0	-3012.41	-18.69	1630.04	-3187.17	99.52	1653.12	-617.66	-3.79	1784.22	-3673.45	125.3	1708.96	654.73	-279.57	78.39	1253.37	-273.73	85.09	648.8
2.6	-3209.33	192.37	10.36	-3205.04	187.9	44.3	-2786.6	201.78	412.66	-3849.65	185.98	499.32	-2851.23	-24.66	0.08	-2994.03	-2.25	-12.94	-1764.72	47.22	532.9	-1524.77	-72.96	1610.12	-3130.85	72.85	1355.3	0	0	0	-3001.69	-18.92	1630.32	-3166.5	97.97	1652	-617.66	-3.79	1784.22	-3667.78	122.87	1708.62	654.42	-279.28	78.46	1253.93	-273.65	85.33	648.58
2.61	-3171.57	190.21	14.08	-3192.02	186.28	43.51	-2783.95	200.52	415.74	-3846.12	184.11	503.25	-2851.23	-24.66	0.08	-2991.96	-1.47	-11.44	-1764.72	47.22	532.9	-1524.77	-72.96	1610.12	-3150.63	73.4	1356.91	0	0	0	-2992.1	-19.31	1631.37	-3145.24	96.47	1650.78	-617.66	-3.79	1784.22	-3662.07	120.44	1708.28	653.91	-279.99	77.99	1253.26	-273.51	85.08	648.65
2.62	-3143.33	186.71	16.76	-3158.15	183.88	44.53	-2781.32	199.26	418.79	-3842.52	182.24	507.16	-2851.23	-24.66	0.08	-3008.47	-5.85	-15.32	-1764.72	47.22	532.9	-1524.77	-72.96	1610.12	-3167.65	69.79	1358.11	0	0	0	-2988.65	-20.88	1632.42	-3123.38	95.01	1649.46	-617.66	-3.79	1784.22	-3656.32	118.01	1707.94	654.76	-279.5	78.18	1254.09	-273.66	85.19	648.74
2.63	-3092.82	183.81	21.23	-3120.52	180.16	46.76	-2778.7	198	421.83	-3838.84	180.36	511.06	-2851.23	-24.66	0.08	-3003.34	-3.24	-15.68	-1764.72	47.22	532.9	-1524.77	-72.96	1610.12	-3122.89	70.31	1358.52	0	0	0	-2989.94	-22.13	1633.17	-3100.92	93.61	1648.04	-617.66	-3.79	1784.22	-3650.54	115.58	1707.59	653.91	-279.04	78.26	1254.04	-273.39	85.38	648.04
2.64	-3075.39	182.95	19.56	-3095.07	177.9	46	-2776.1	196.74	424.85	-3835.1	178.49	514.94	-2851.23	-24.66	0.08	-3028.76	-2.65	-18.34	-1764.72	47.22	532.9	-1524.77	-72.96	1610.12	-3128.03	66.5	1359.3	0	0	0	-2989.51	-22.11	1633.18	-3077.85	92.26	1646.52	-617.66	-3.79	1784.22	-3644.72	113.14	1707.25	654.71	-279.02	78.7	1253.45	-273.21	85.2	646.93
2.65	-3030.38	182.23	24.42	-3078.72	175.64	43.29	-2773.5	195.48	427.84	-3831.28	176.62	518.79	-2851.23	-24.66	0.08	-3032.06	-4.65	-19.23	-1764.72	47.22	532.9	-1524.77	-72.96	1610.12	-3102.17	68.72	1359.09	0	0	0	-2979.41	-21.87	1634.31	-3054.16	90.97	1644.89	-617.66	-3.79	1784.22	-3638.86	110.71	1706.9	655.13	-279.56	78.52	1253.95	-273.42	85.35	647.89
2.66	-2991.62	181.61	25.15	-3013.48	174.43	48.26	-2770.92	194.22	430.82	-3827.38	174.75	522.62	-2851.23	-24.66	0.08	-3007.78	-2.24	-14.58	-1764.72	47.22	532.9	-1524.77	-72.96	1610.12	-3094.9	66.67	1359.44	0	0	0	-2976.25	-22.85	1635.69	-3029.84	89.73	1643.15	-617.66	-3.79	1784.22	-3632.97	108.28	1706.54	655.4	-279.2	78.67	1253.81	-273.82	85.2	648.03
2.67	-3019.34	182.21	16.83	-3012.65	172.98	43.83	-2768.35	192.97	433.77	-3823.42	172.88	526.44	-2851.23	-24.66	0.08	-3026.82	-2.78	-16.78	-1764.72	47.22	532.9	-1524.77	-72.96	1610.12	-3070.48	50.14	1382.83	0	0	0	-2962.32	-22.89	1636.39	-3004.87	88.54	1641.31	-617.66	-3.79	1784.22	-3627.05	105.85	1706.19	655.32	-279.12	78.86	1254.33	-273.69	85.32	648.87
2.68	-2983.2	181.22	18.18	-2988.13	173.32	40.84	-2765.78	191.71	436.7	-3819.38	171.01	530.23	-2851.23	-24.66	0.08	-3039.34	-3.02	-21.1	-1764.72	47.22	532.9	-1524.77	-72.96	1610.12	-3051.48	61.97	1363.29	0	0	0	-2944.19	-22.67	1636.37	-2979.27	87.42	1639.35	-617.66	-3.79	1784.22	-3621.09	103.41	1705.83	656	-279.11	78.95	1254.24	-273.4	85.37	648.28
2.69	-2933.64	181.09	23.27	-2962.56	174.88	39.96	-2763.23	190.45	439.61	-3815.27	169.14	534	-2851.23	-24.66	0.08	-3053.46	-2.46	-21.27	-1764.72	47.22	532.9	-1524.77	-72.96	1610.12	-3093.02	63.13	1359.86	0	0	0	-2915.43	-22.83	1636.08	-2953	86.36	1637.27	-617.66	-3.79	1784.22	-3615.09	100.98	1705.48	655.71	-278.6	78.77	1254.37	-273.56	85.32	648.78
2.7	-2919.57	181.39	22.72	-2901.56	174.31	43.54	-2760.68	189.19	442.49	-3811.08	167.27	537.74	-2851.23	-24.66	0.08	-3016.83	-3.11	-13.23	-1764.72	47.22	532.9	-1524.77	-72.96	1610.12	-3097.89	62.4	1359.59	0	0	0	-2939.85	-23.14	1637.66	-2926.09	85.36	1635.08	-617.66	-3.79	1784.22	-3609.06	98.55	1705.12	654.95	-279.03	78.6	1254.55	-273.46	85.52	648.8
2.71	-2868.9	182.52	29.31	-2926.98	176.7	33.61	-2758.13	187.93	445.35	-3806.82	165.4	541.46	-2851.23	-24.66	0.08	-3013.95	-2.33	-14.06	-1764.72	47.22	532.9	-1524.77	-72.96	1610.12	-3053.62	59.85	1360.86	0	0	0	-2922.36	-22.68	1637.77	-2912.47	84.87	1633.95	-617.66	-3.79	1784.22	-3602.99	96.13	1704.76	654.27	-279.52	78.17	1253.47	-273.72	85.22	648.94
2.72	-2851.79	186.35	29.42	-2906.1	174.86	31.46	-2755.6	186.68	448.19	-3802.48	163.54	545.16	-2851.23	-24.66	0.08	-3013.72	-3.66	-15.38	-1764.72	47.22	532.9	-1524.77	-72.96	1610.12	-3039.97	60.28	1360.66	0	0	0	-2918.67	-22.42	1637.92	-2914.18	84.85	1634.06	-617.66	-3.79	1784.22	-3596.89	93.7	1704.4	655.01	-278.88	78.39	1253.54	-273.48	84.99	649.18
2.73	-2854.89	187.45	25.86	-2868.5	176.78	33.33	-2753.06	185.43	451.01	-3798.08	161.68	548.83	-2851.23	-24.66	0.08	-3038.1	-3.22	-18.96	-1764.72	47.22	532.9	-1524.77	-72.96	1610.12	-3047.48	61.58	1359.75	0	0	0	-2914.66	-22.13	1637.49	-2943.72	86.02	1636.55	-617.66	-3.79	1784.22	-3590.75	91.28	1704.03	656.27	-279.16	78.75	1254.17	-273.1	85.34	648.28
2.74	-2819.71	190	31.74	-2789.18	179.95	42.87	-2750.53	184.17	453.79	-3793.59	159.82	552.48	-2851.23	-24.66	0.08	-2981.61	-1.58	-8.9	-1764.72	47.22	532.9	-1524.77	-72.96	1610.12	-3051.12	60.32	1359.28	0	0	0	-2911.84	-22.08	1637.85	-2956.59	87.33	1638.05	-617.66	-3.79	1784.22	-3584.57	88.86	1703.67	655.11	-279.48	78.34	1253.72	-273.14	85.39	648.63
2.75	-2790.12	189.57	33.38	-2814.24	177.99	35.13	-2748.01	182.92	456.56	-3789.03	157.96	556.1	-2851.23	-24.66	0.08	-3007.81	-2.48	-14.5	-1764.72	47.22	532.9	-1524.77	-72.96	1610.12	-3044.86	60.56	1359.69	0	0	0	-2905.67	-21.45	1636.65	-2908.4	87.67	1635.17	-617.66	-3.79	1784.22	-3578.36	86.44	1703.3	655.07	-279.45	78.45	1254.25	-273.65	85.24	648.24
2.76	-2763.29	190.82	35.07	-2786.65	179.42	37.14	-2745.48	181.67	459.3	-3784.4	156.11	559.69	-2851.23	-24.66	0.08	-3017.29	-0.4	-16.22	-1764.72	47.22	532.9	-1524.77	-72.96	1610.12	-3023.52	62.44	1358.33	0	0	0	-2885.56	-20.57	1634.98	-2861.63	87.43	1632.08	-617.66	-3.79	1784.22	-3572.11	84.03	1702.93	654.24	-279.31	78.29	1253.52	-273.55	85.03	648.35
2.77	-2737.64	192.15	36.65	-2761.08	180.23	36.69	-2742.96	180.43	462.01	-3779.69	154.27	563.26	-2851.23	-24.66	0.08	-3030.47	-4.08	-17.6	-1764.72	47.22	532.9	-1524.77	-72.96	1610.12	-3010.6	62.5	1358.14	0	0	0	-2889.15	-20.53	1634.97	-2846.55	88.06	1631.13	-617.66	-3.79	1784.22	-3565.83	81.62	1702.57	654.81	-278.88	78.51	1253.73	-273.6	85.17	648.2
2.78	-2713.14	193.57	38.12	-2737	181.16	36.2	-2740.43	179.18	464.7	-3774.9	152.42	566.79	-2851.23	-24.66	0.08	-3026.28	-5.32	-18.69	-1764.72	47.22	532.9	-1524.77	-72.96	1610.12	-3008.39	60.75	1358.08	0	0	0	-2886.9	-20.37	1635.23	-2839.62	89.11	1630.36	-617.66	-3.79	1784.22	-3559.51	79.22	1702.2	654.59	-279.33	78.62	1253.59	-273.81	85.23	649.65
2.79	-2689.77	195.06	39.48	-2714.35	182.19	35.66	-2737.91	177.94	467.36	-3770.04	150.58	570.3	-2851.23	-24.66	0.08	-3000.89	-6.16	-12.78	-1764.72	47.22	532.9	-1524.77	-72.96	1610.12	-2988.04	60.43	1357.43	0	0	0	-2853.15	-19.48	1634.2	-2839.27	90.48	1629.74	-617.66	-3.79	1784.22	-3553.16	76.81	1701.83	654.29	-279.59	78.57	1253.95	-273.82	85.25	648.27
2.8	-2667.5	196.6	40.73	-2693.08	183.3	35.08	-2735.38	176.71	469.99	-3765.1	148.75	573.78	-2851.23	-24.66	0.08	-2999.84	-5.36	-13.19	-1764.72	47.22	532.9	-1524.77	-72.96	1610.12	-3022.84	57.8	1356.9	0	0	0	-2851.06	-18.35	1632.79	-2843.87	92.08	1629.24	-617.66	-3.79	1784.22	-3546.77	74.42	1701.46	656.55	-279.15	79.13	1253.9	-273.48	85.33	647.28
2.81	-2646.3	198.19	41.86	-2673.12	184.49	34.46	-2732.86	175.47	472.6	-3760.08	146.92	577.23	-2851.23	-24.66	0.08	-3020.4	-5.31	-15.62	-1764.72	47.22	532.9	-1524.77	-72.96	1610.12	-3038.43	57.71	1357.04	0	0	0	-2846.99	-17.7	1632.76	-2851.83	93.81	1628.85	-617.66	-3.79	1784.22	-3540.34	72.03	1701.08	655.19	-279.1	78.72	1254.28	-273.62	85.36	647.58
2.82	-2626.14	199.82	42.87	-2654.4	185.75	33.8	-2730.32	174.24	475.17	-3754.99	145.1	580.66	-2851.23	-24.66	0.08	-2997.17	-2.62	-13.55	-1764.72	47.22	532.9	-1524.77	-72.96	1610.12	-3001.76	58.82	1355.94	0	0	0	-2843.21	-16.94	1631.98	-2861.54	95.57	1628.53	-617.66	-3.79	1784.22	-3533.88	69.64	1700.71	655.04	-279.73	78.37	1253.79	-273.68	85.16	648.46
2.83	-2607	201.48	43.75	-2636.88	187.06	33.11	-2727.79	173.01	477.72	-3749.82	143.28	584.04	-2851.23	-24.66	0.08	-3043.74	-7.43	-20.11	-1764.72	47.22	532.9	-1524.77	-72.96	1610.12	-2950.43	60.46	1355	0	0	0	-2842.54	-16.73	1631.59	-2871.4	97.27	1628.27	-617.66	-3.79	1784.22	-3527.38	67.26	1700.34	654.13	-279.86	78.15	1254.17	-273.93	85.1	648.49
2.84	-2588.84	203.14	44.51	-2620.49	188.42	32.39	-2725.25	171.78	480.24	-3744.57	141.47	587.4	-2851.23	-24.66	0.08	-3043.27	-6.76	-20.31	-1764.72	47.22	532.9	-1524.77	-72.96	1610.12	-2968.21	60.7	1354.98	0	0	0	-2842.91	-17.16	1631.41	-2879.81	98.82	1628.04	-617.66	-3.79	1784.22	-3520.84	64.88	1699.97	655.78	-279.34	78.59	1253.91	-273.6	85.26	648.38
2.85	-2571.63	204.81	45.13	-2605.16	189.81	31.64	-2722.7	170.56	482.74	-3739.24	139.66	590.73	-2851.23	-24.66	0.08	-3049.1	-5.51	-20.8	-1764.72	47.22	532.9	-1524.77	-72.96	1610.12	-2939.74	59.54	1355.43	0	0	0	-2844.35	-16.09	1631.84	-2885.16	100.12	1627.81	-617.66	-3.79	1784.22	-3514.27	62.52	1699.6	654.98	-279.87	78.21	1254.05	-273.87	85.18	648.42
2.86	-2555.35	206.47	45.62	-2590.84	191.22	30.86	-2720.15	169.34	485.2	-3733.84	137.87	594.02	-2851.23	-24.66	0.08	-2983.8	-4.12	-10.26	-1764.72	47.22	532.9	-1524.77	-72.96	1610.12	-2957.9	59.6	1353.77	0	0	0	-2844.86	-16.17	1631.17	-2885.85	101.07	1627.55	-617.66	-3.79	1784.22	-3507.67	60.15	1699.22	654.64	-279.36	78.17	1253.48	-273.82	84.94	648.93
2.87	-2539.97	208.11	45.98	-2577.48	192.64	30.05	-2717.59	168.13	487.63	-3728.36	136.08	597.28	-2851.23	-24.66	0.08	-3030.37	-4.69	-20.13	-1764.72	47.22	532.9	-1524.77	-72.96	1610.12	-2967.35	59.83	1353.41	0	0	0	-2843.16	-15.25	1631.36	-2880.28	101.58	1627.26	-617.66	-3.79	1784.22	-3501.02	57.8	1698.85	655.25	-279.16	78.6	1254.22	-274.09	85.07	648.77
2.88	-2525.47	209.72	46.19	-2564.99	194.06	29.23	-2715.02	166.92	490.03	-3722.79	134.29	600.51	-2851.23	-24.66	0.08	-3053.16	-5.52	-21.41	-1764.72	47.22	532.9	-1524.77	-72.96	1610.12	-2954.35	61.17	1353.13	0	0	0	-2821.98	-13.2	1630.75	-2866.85	101.55	1626.89	-617.66	-3.79	1784.22	-3494.34	55.45	1698.48	655.71	-279.61	78.63	1253.57	-273.72	85.02	648.7
2.89	-2511.8	211.28	46.26	-2553.34	195.47	28.38	-2712.44	165.72	492.4	-3717.15	132.52	603.7	-2851.23	-24.66	0.08	-3016.48	-7.41	-15.9	-1764.72	47.22	532.9	-1524.77	-72.96	1610.12	-2909.79	62.53	1352.14	0	0	0	-2793.65	-10.63	1629.38	-2843.94	100.89	1626.43	-617.66	-3.79	1784.22	-3487.63	53.11	1698.1	653.74	-279.63	78.17	1253.56	-273.9	85.01	648.05
2.9	-2498.95	212.79	46.19	-2542.45	196.86	27.51	-2709.85	164.52	494.74	-3711.43	130.75	606.86	-2851.23	-24.66	0.08	-3034.95	-5.85	-20.16	-1764.72	47.22	532.9	-1524.77	-72.96	1610.12	-2917.1	63.24	1351.61	0	0	0	-2774.85	-10.32	1627.96	-2809.99	99.5	1625.85	-617.66	-3.79	1784.22	-3480.88	50.78	1697.73	653.97	-279.65	78.1	1253.64	-273.8	85.05	647.07
2.91	-2486.88	214.23	45.96	-2532.26	198.21	26.62	-2707.25	163.32	497.05	-3705.64	128.99	609.98	-2851.23	-24.66	0.08	-2985.59	-6.01	-9.28	-1764.72	47.22	532.9	-1524.77	-72.96	1610.12	-2910.48	63.9	1350.13	0	0	0	-2772.31	-9.81	1628.81	-2789.98	98.61	1625.53	-617.66	-3.79	1784.22	-3474.09	48.45	1697.36	654.34	-279.82	78.05	1254.13	-274.04	85.13	647.86
2.92	-2475.58	215.59	45.59	-2522.72	199.52	25.72	-2704.64	162.13	499.33	-3699.76	127.24	613.06	-2851.23	-24.66	0.08	-3028.04	-4.8	-17.82	-1764.72	47.22	532.9	-1524.77	-72.96	1610.12	-2907.97	63.77	1349.7	0	0	0	-2763.4	-10.19	1628.67	-2780.72	97.27	1625.71	-617.66	-3.79	1784.22	-3467.27	46.14	1696.99	654.68	-279.57	78.26	1253.61	-274.02	84.97	648.41
2.93	-2465	216.87	45.05	-2513.77	200.78	24.8	-2702.02	160.95	501.58	-3693.8	125.5	616.11	-2851.23	-24.66	0.08	-2993.96	-4.74	-10.98	-1764.72	47.22	532.9	-1524.77	-72.96	1610.12	-2889.39	64.84	1349.62	0	0	0	-2763.46	-9.14	1627.93	-2800.5	97	1626.4	-617.66	-3.79	1784.22	-3460.41	43.83	1696.61	653.22	-279.96	77.76	1254.05	-273.88	85.1	648.74
2.94	-2455.12	218.04	44.36	-2505.34	201.97	23.88	-2699.38	159.77	503.79	-3687.76	123.77	619.12	-2851.23	-24.66	0.08	-3032.76	-6.57	-18.33	-1764.72	47.22	532.9	-1524.77	-72.96	1610.12	-2861.25	67.85	1349.19	0	0	0	-2773.29	-5.89	1626.66	-2809.88	98.69	1625.98	-617.66	-3.79	1784.22	-3453.51	41.53	1696.24	654.53	-279.32	78.4	1253.72	-273.59	85.26	648.5
2.95	-2445.91	219.1	43.5	-2497.37	203.09	22.95	-2696.73	158.6	505.97	-3681.64	122.04	622.1	-2851.23	-24.66	0.08	-2979.31	-4.41	-10.23	-1764.72	47.22	532.9	-1524.77	-72.96	1610.12	-2847.35	68.67	1347.91	0	0	0	-2765.61	-5.3	1627.03	-2769.49	103.23	1622.85	-617.66	-3.79	1784.22	-3446.58	39.25	1695.87	655.82	-279.26	78.95	1253.54	-273.74	85.14	648.08
2.96	-2437.35	220.04	42.48	-2489.81	204.11	22.01	-2694.06	157.43	508.11	-3675.44	120.33	625.03	-2851.23	-24.66	0.08	-3022.04	-6.17	-15.09	-1764.72	47.22	532.9	-1524.77	-72.96	1610.12	-2883.53	69.26	1345.39	0	0	0	-2748.16	-3.72	1625.97	-2730.28	106.36	1620.34	-617.66	-3.79	1784.22	-3439.61	36.97	1695.5	656.27	-279.47	78.92	1253.23	-273.58	85.17	647.51
2.97	-2429.4	220.85	41.29	-2482.59	205.04	21.06	-2691.37	156.27	510.22	-3669.16	118.63	627.93	-2851.23	-24.66	0.08	-3046.9	-6.99	-20.22	-1764.72	47.22	532.9	-1524.77	-72.96	1610.12	-2895.48	69.87	1344.83	0	0	0	-2743.57	-2.87	1625.87	-2711.81	107.65	1619.22	-617.66	-3.79	1784.22	-3432.6	34.7	1695.14	655.73	-279.45	78.71	1254.18	-273.18	85.59	648.57
2.98	-2422.04	221.51	39.93	-2475.64	205.86	20.12	-2688.67	155.11	512.3	-3662.8	116.94	630.78	-2851.23	-24.66	0.08	-3014.15	-7.22	-13.95	-1764.72	47.22	532.9	-1524.77	-72.96	1610.12	-2872.31	71.38	1345.51	0	0	0	-2737.26	-1.25	1625.74	-2693.78	108.96	1618.12	-617.66	-3.79	1784.22	-3425.56	32.44	1694.77	655.76	-279.7	78.52	1254.24	-273.28	85.46	648.64
2.99	-2415.24	222.01	38.39	-2468.93	206.55	19.17	-2685.95	153.97	514.34	-3656.35	115.26	633.6	-2851.23	-24.66	0.08	-3045.06	-5.78	-20.79	-1764.72	47.22	532.9	-1524.77	-72.96	1610.12	-2845.78	73.45	1344.47	0	0	0	-2702.33	1.22	1624.41	-2676.18	110.27	1617.06	-617.66	-3.79	1784.22	-3418.48	30.2	1694.4	654.85	-279.94	78.14	1253.78	-273.24	85.13	647.97
3	-2408.97	222.35	36.68	-2462.37	207.12	18.23	-2683.21	152.82	516.35	-3649.83	113.59	636.37	-2851.23	-24.66	0.08	-3023.62	-9.38	-15.89	-1764.72	47.22	532.9	-1524.77	-72.96	1610.12	-2816.73	74.9	1345.17	0	0	0	-2722.9	3.12	1625.26	-2659.01	111.6	1616.02	-617.66	-3.79	1784.22	-3411.36	27.96	1694.04	656.62	-279.35	78.8	1253.98	-273.86	84.88	648.08
3.01	-2403.2	222.5	34.78	-2455.91	207.54	17.3	-2680.45	151.69	518.32	-3643.22	111.93	639.11	-2851.23	-24.66	0.08	-2990.92	-6.73	-10.43	-1764.72	47.22	532.9	-1524.77	-72.96	1610.12	-2810.91	75.46	1343.5	0	0	0	-2712.74	4.8	1624.45	-2642.27	112.93	1615.02	-617.66	-3.79	1784.22	-3404.21	25.74	1693.67	656.34	-279.39	78.73	1253.71	-273.83	84.99	648.63
3.02	-2397.9	222.47	32.7	-2449.49	207.81	16.36	-2677.68	150.56	520.26	-3636.53	110.29	641.8	-2851.23	-24.66	0.08	-2986.22	-4.57	-9.72	-1764.72	47.22	532.9	-1524.77	-72.96	1610.12	-2818.91	78.7	1344.01	0	0	0	-2697.89	5.85	1624.15	-2625.93	114.27	1614.04	-617.66	-3.79	1784.22	-3397.02	23.52	1693.31	655.98	-279.36	78.87	1253.42	-273.88	84.92	648.95
3.03	-2393.05	222.23	30.43	-2443.05	207.91	15.44	-2674.87	149.44	522.16	-3629.76	108.66	644.45	-2851.23	-24.66	0.08	-3009.5	-4.02	-13.11	-1764.72	47.22	532.9	-1524.77	-72.96	1610.12	-2791.58	82.67	1342.55	0	0	0	-2687.67	8.13	1624.76	-2610.01	115.61	1613.09	-617.66	-3.79	1784.22	-3389.8	21.32	1692.95	655.07	-279.44	78.49	1254.3	-274.09	85.13	648.62
3.04	-2388.62	221.78	27.97	-2436.53	207.84	14.53	-2672.05	148.33	524.02	-3622.9	107.04	647.05	-2851.23	-24.66	0.08	-3004.46	-4.68	-12.13	-1764.72	47.22	532.9	-1524.77	-72.96	1610.12	-2788.72	83.46	1344.58	0	0	0	-2679.85	9.8	1624.67	-2594.48	116.96	1612.18	-617.66	-3.79	1784.22	-3382.54	19.14	1692.59	654.63	-279.01	78.31	1254.11	-274.04	85.11	647.98
3.05	-2384.57	221.1	25.32	-2429.87	207.58	13.64	-2669.21	147.22	525.84	-3615.96	105.43	649.62	-2851.23	-24.66	0.08	-2982.14	-7.37	-7.72	-1764.72	47.22	532.9	-1524.77	-72.96	1610.12	-2794.71	83.4	1344.68	0	0	0	-2663.76	12.57	1623.85	-2579.36	118.32	1611.29	-617.66	-3.79	1784.22	-3375.24	16.96	1692.23	656.15	-278.73	78.65	1253.11	-273.89	85	648.39
3.06	-2380.89	220.18	22.46	-2423	207.12	12.76	-2666.34	146.13	527.63	-3608.94	103.84	652.13	-2851.23	-24.66	0.08	-2994.67	-5.11	-9.23	-1764.72	47.22	532.9	-1524.77	-72.96	1610.12	-2759.64	86.41	1346.4	0	0	0	-2677.69	14.38	1625.11	-2564.62	119.68	1610.43	-617.66	-3.79	1784.22	-3367.9	14.8	1691.87	655.36	-278.74	78.74	1254.35	-273.68	85.29	648.64
3.07	-2384.11	219.73	13.38	-2415.87	206.46	11.89	-2663.44	145.04	529.38	-3601.83	102.26	654.61	-2851.23	-24.66	0.08	-3026.45	-8.16	-14.77	-1764.72	47.22	532.9	-1524.77	-72.96	1610.12	-2773.86	89.47	1346.44	0	0	0	-2679.66	15.34	1626.2	-2550.26	121.04	1609.6	-617.66	-3.79	1784.22	-3360.53	12.65	1691.52	655.43	-279.61	78.48	1253.91	-273.31	85.17	648.93
3.08	-2369.17	218.06	12.74	-2408.4	205.57	11.05	-2660.52	143.96	531.09	-3594.64	100.69	657.03	-2851.23	-24.66	0.08	-2992.45	-7.47	-9.06	-1764.72	47.22	532.9	-1524.77	-72.96	1610.12	-2767.6	87.95	1348.29	0	0	0	-2654.66	18.32	1626.18	-2536.28	122.4	1608.8	-617.66	-3.79	1784.22	-3353.12	10.51	1691.16	655.57	-279.5	78.69	1253.9	-273.66	85.33	648.01
3.09	-2353.84	216.1	12.76	-2372.31	199.23	12.08	-2657.57	142.88	532.77	-3587.37	99.14	659.41	-2851.23	-24.66	0.08	-3023.26	-7.86	-14.28	-1764.72	47.22	532.9	-1524.77	-72.96	1610.12	-2756.79	91.01	1349.39	0	0	0	-2643.8	21.52	1626.77	-2522.67	123.76	1608.03	-617.66	-3.79	1784.22	-3345.68	8.39	1690.81	655.92	-279.35	78.67	1254.01	-274.04	85.09	649.49
3.1	-2391.03	214.87	2.65	-2388.99	200.22	8.87	-2654.6	141.82	534.4	-3580.01	97.6	661.75	-2851.23	-24.66	0.08	-2993.45	-4.26	-7.83	-1764.72	47.22	532.9	-1524.77	-72.96	1610.12	-2763.8	93.34	1350.06	0	0	0	-2633.99	24.91	1628.08	-2509.43	125.11	1607.28	-617.66	-3.79	1784.22	-3338.2	6.28	1690.46	655.17	-279.37	78.53	1253.93	-273.83	85.06	649.69
3.11	-2383.32	215.26	2.72	-2414.32	202.59	2.83	-2651.59	140.77	535.99	-3572.56	96.08	664.03	-2851.23	-24.66	0.08	-2950.96	-3.41	1.45	-1764.72	47.22	532.9	-1524.77	-72.96	1610.12	-2729.76	96.13	1352.14	0	0	0	-2644.71	27.61	1630.03	-2496.54	126.47	1606.56	-617.66	-3.79	1784.22	-3330.68	4.19	1690.12	654.75	-279.25	78.52	1253.81	-273.8	85.16	648.3
3.12	-2329.46	213.19	14.12	-2325.02	196.09	15.47	-2648.56	139.72	537.55	-3565.03	94.57	666.27	-2851.23	-24.66	0.08	-2979.98	-4.31	-3.67	-1764.72	47.22	532.9	-1524.77	-72.96	1610.12	-2749.03	97.61	1354.65	0	0	0	-2629.81	29.87	1630.58	-2484	127.82	1605.87	-617.66	-3.79	1784.22	-3323.12	2.12	1689.77	655.31	-279.21	78.7	1254.07	-274.17	85.07	647.75
3.13	-2378.3	212.62	0.98	-2403.62	200.8	-0.08	-2645.49	138.68	539.06	-3557.42	93.08	668.46	-2851.23	-24.66	0.08	-3004.84	-3.12	-9.5	-1764.72	47.22	532.9	-1524.77	-72.96	1610.12	-2723.61	99.61	1356.73	0	0	0	-2609.19	33.54	1632.35	-2471.81	129.16	1605.21	-617.66	-3.79	1784.22	-3315.53	0.05	1689.43	655.42	-279.17	78.77	1253.45	-273.98	85.12	648.94
3.14	-2364.27	212.87	1.8	-2375.12	203.25	4.39	-2642.4	137.66	540.53	-3549.72	91.61	670.61	-2851.23	-24.66	0.08	-3010.42	-4.57	-12.41	-1764.72	47.22	532.9	-1524.77	-72.96	1610.12	-2728	101.25	1358.07	0	0	0	-2613.12	34.92	1634.07	-2459.95	130.5	1604.58	-617.66	-3.79	1784.22	-3307.9	-1.99	1689.09	655.47	-279.25	78.53	1253.6	-273.37	85.39	649.37
3.15	-2346.41	214.32	5.14	-2330.48	202.3	11.33	-2639.27	136.64	541.96	-3541.93	90.15	672.7	-2851.23	-24.66	0.08	-3027.83	-3.12	-15.22	-1764.72	47.22	532.9	-1524.77	-72.96	1610.12	-2721.44	103.14	1358.92	0	0	0	-2605.77	38.38	1636.05	-2448.43	131.83	1603.97	-617.66	-3.79	1784.22	-3300.24	-4.02	1688.75	655.14	-279.6	78.35	1253.63	-272.95	85.42	648.3
3.16	-2333.05	213.02	10.81	-2355.24	201.09	5.77	-2636.11	135.63	543.35	-3534.06	88.7	674.74	-2851.23	-24.66	0.08	-3008.38	-6.13	-14.4	-1764.72	47.22	532.9	-1524.77	-72.96	1610.12	-2703.84	106.98	1359.96	0	0	0	-2595.74	41.19	1637.75	-2437.23	133.16	1603.39	-617.66	-3.79	1784.22	-3292.53	-6.04	1688.42	655.79	-278.97	78.73	1254.04	-273.2	85.35	648.76
3.17	-2317.79	211.55	9.56	-2373.02	199.52	2.21	-2632.92	134.63	544.7	-3526.11	87.28	676.73	-2851.23	-24.66	0.08	-3009.81	-4.45	-16.36	-1764.72	47.22	532.9	-1524.77	-72.96	1610.12	-2697.14	108.97	1361.78	0	0	0	-2589.65	42.95	1639.32	-2426.35	134.47	1602.84	-617.66	-3.79	1784.22	-3284.79	-8.04	1688.09	655.81	-279.43	78.65	1254.61	-272.96	85.68	647.98
3.18	-2351.77	213.17	0.96	-2364.5	200.76	5.96	-2629.69	133.65	546.01	-3518.06	85.87	678.67	-2851.23	-24.66	0.08	-2978.51	-3.74	-11.77	-1764.72	47.22	532.9	-1524.77	-72.96	1610.12	-2678.98	113.78	1362.14	0	0	0	-2567.9	46.97	1640.51	-2415.78	135.77	1602.31	-617.66	-3.79	1784.22	-3277.02	-10.02	1687.76	655.3	-279.53	78.57	1253.87	-273.41	85.51	648.51
3.19	-2352.93	212.9	0.01	-2363.34	201.38	4.87	-2626.43	132.67	547.27	-3509.93	84.48	680.56	-2851.23	-24.66	0.08	-2990.68	-5.15	-15.83	-1764.72	47.22	532.9	-1524.77	-72.96	1610.12	-2676.26	114.06	1362.62	0	0	0	-2567.51	49.07	1641.95	-2405.52	137.06	1601.81	-617.66	-3.79	1784.22	-3269.2	-11.98	1687.43	654.65	-279.32	78.39	1253.47	-273.67	85.11	648.98
3.2	-2350.08	212.34	4.01	-2353.85	201.31	3.5	-2623.13	131.7	548.49	-3501.71	83.11	682.39	-2851.23	-24.66	0.08	-2982.06	-4.67	-13.95	-1764.72	47.22	532.9	-1524.77	-72.96	1610.12	-2648.63	118.39	1363.05	0	0	0	-2555.84	52.2	1642.53	-2395.56	138.34	1601.34	-617.66	-3.79	1784.22	-3261.35	-13.93	1687.11	655.29	-279.4	78.53	1254.11	-273.4	85.36	648.35
3.21	-2381.65	210.75	-6.84	-2426.84	202.07	-8.15	-2619.79	130.75	549.66	-3493.4	81.75	684.17	-2851.23	-24.66	0.08	-2956.62	-4.51	-10.65	-1764.72	47.22	532.9	-1524.77	-72.96	1610.12	-2657.54	118.7	1363.94	0	0	0	-2554.95	54.97	1644.51	-2385.89	139.6	1600.89	-617.66	-3.79	1784.22	-3253.46	-15.85	1686.79	655.45	-279.14	78.72	1253.71	-273.18	85.29	648.22
3.22	-2360.51	212.12	-1.53	-2365.07	201.14	1.55	-2616.42	129.8	550.79	-3485.01	80.42	685.9	-2851.23	-24.66	0.08	-2948.19	-5.55	-9.48	-1764.72	47.22	532.9	-1524.77	-72.96	1610.12	-2642.94	121.32	1364.4	0	0	0	-2543.42	56.83	1645.14	-2376.51	140.85	1600.47	-617.66	-3.79	1784.22	-3245.54	-17.76	1686.47	655.29	-279.67	78.36	1253.66	-273.59	85.33	648.22
3.23	-2332.2	209.59	3.89	-2346.39	202.3	6.78	-2613.01	128.87	551.88	-3476.53	79.1	687.57	-2851.23	-24.66	0.08	-2928.38	-6.55	-5.52	-1764.72	47.22	532.9	-1524.77	-72.96	1610.12	-2631.08	123.92	1364.45	0	0	0	-2528.24	58.54	1644.79	-2367.41	142.08	1600.08	-617.66	-3.79	1784.22	-3237.58	-19.66	1686.16	654.73	-279.57	78.36	1253.16	-273.06	85.44	647.99
3.24	-2394.84	210.8	-10.09	-2326.61	199.63	9.42	-2609.55	127.95	552.92	-3467.96	77.8	689.19	-2851.23	-24.66	0.08	-2912.76	-6.78	-2.79	-1764.72	47.22	532.9	-1524.77	-72.96	1610.12	-2645.32	126.08	1364.59	0	0	0	-2518.51	61.5	1645.05	-2358.58	143.29	1599.71	-617.66	-3.79	1784.22	-3229.58	-21.53	1685.85	654.1	-279.04	78.32	1252.72	-273.36	85.12	648.19
3.25	-2393.13	208.9	-10.61	-2364.55	202.11	1.8	-2606.06	127.04	553.92	-3459.3	76.52	690.75	-2851.23	-24.66	0.08	-2890.4	-8.32	3.7	-1764.72	47.22	532.9	-1524.77	-72.96	1610.12	-2617.86	126.64	1364.87	0	0	0	-2509.94	63.62	1645.14	-2350.02	144.48	1599.36	-617.66	-3.79	1784.22	-3221.54	-23.38	1685.54	655.69	-279.31	78.72	1254.5	-273.81	85.29	648.94
3.26	-2357.39	211.14	-2.39	-2378.16	203.04	-0.96	-2602.53	126.14	554.87	-3450.55	75.26	692.26	-2851.23	-24.66	0.08	-2905.92	-10.04	4.19	-1764.72	47.22	532.9	-1524.77	-72.96	1610.12	-2606.37	128.8	1365.07	0	0	0	-2510.22	66.09	1646.01	-2341.72	145.66	1599.04	-617.66	-3.79	1784.22	-3213.47	-25.22	1685.24	655.04	-279.69	78.36	1254.03	-273.77	85.17	648.32
3.27	-2335.44	211.3	2.08	-2361.34	199.98	3.63	-2598.95	125.25	555.77	-3441.71	74.02	693.71	-2851.23	-24.66	0.08	-2867.43	-10.56	13.76	-1764.72	47.22	532.9	-1524.77	-72.96	1610.12	-2601.52	130.13	1364.6	0	0	0	-2497.72	67.29	1645.58	-2333.68	146.81	1598.75	-617.66	-3.79	1784.22	-3205.36	-27.03	1684.94	655.01	-279.76	78.29	1253.22	-274.43	84.81	647.32
3.28	-2365.57	210	-3.73	-2339.2	203.02	6.91	-2595.33	124.38	556.63	-3432.79	72.81	695.1	-2851.26	-24.66	0.08	-2857.18	-12.21	18.84	-1764.72	47.22	532.9	-1524.77	-72.96	1610.12	-2592.8	133.53	1364.42	0	0	0	-2507.67	68.65	1646.76	-2325.88	147.94	1598.48	-617.66	-3.79	1784.22	-3197.21	-28.82	1684.64	654.36	-279.3	78.23	1253.73	-273.56	85.32	648.14
3.29	-2364.76	207.49	-4.12	-2339.93	202.81	5.11	-2591.66	123.52	557.44	-3423.77	71.61	696.44	-2874.72	-27.15	-1.23	-2830.44	-13.77	25.05	-1764.72	47.22	532.9	-1524.77	-72.96	1610.12	-2594.49	134.12	1365.36	0	0	0	-2483.44	70.69	1645.25	-2318.33	149.04	1598.24	-617.66	-3.79	1784.22	-3189.02	-30.6	1684.35	654.49	-279.04	78.36	1254.13	-273.54	85.3	648.6
3.3	-2366.33	206.68	-4.57	-2349.93	199.67	3.39	-2587.95	122.67	558.2	-3414.67	70.43	697.72	-2825.45	-29.28	7.47	-2829.07	-14.94	27.63	-1764.72	47.22	532.9	-1524.77	-72.96	1610.12	-2596.06	135.67	1365	0	0	0	-2472.32	72.46	1644.22	-2311.01	150.12	1598.02	-617.66	-3.79	1784.22	-3180.8	-32.35	1684.06	655.62	-278.68	78.63	1254.82	-273.37	85.54	648.4
3.31	-2369.96	205.69	-5.29	-2396.15	201.79	-5.44	-2584.2	121.83	558.92	-3405.47	69.28	698.93	-2835.89	-31.3	7.22	-2792.06	-14.96	34.2	-1764.72	47.22	532.9	-1524.77	-72.96	1610.12	-2572.25	136.56	1366.05	0	0	0	-2463	74.29	1644.11	-2303.93	151.18	1597.83	-617.66	-3.79	1784.22	-3172.54	-34.08	1683.78	655.54	-279.16	78.82	1253.88	-273.51	85.25	648.03
3.32	-2375.46	204.52	-6.24	-2383.04	200.04	-2.44	-2580.39	121.01	559.59	-3396.19	68.14	700.09	-2779.85	-29.47	16.38	-2771.82	-15.47	38.47	-1764.72	47.22	532.9	-1524.77	-72.96	1610.12	-2578.83	139.28	1366.04	0	0	0	-2475.18	74.82	1644.4	-2297.06	152.21	1597.66	-617.66	-3.79	1784.22	-3164.24	-35.79	1683.5	655.32	-279.36	78.67	1254.12	-273.64	85.33	648.72
3.33	-2382.66	203.2	-7.4	-2353.5	197.88	4.01	-2576.54	120.2	560.21	-3386.81	67.03	701.19	-2773.97	-30.42	15.17	-2761.22	-17.6	37.86	-1764.72	47.22	532.9	-1524.77	-72.96	1610.12	-2570.4	141.01	1367.3	0	0	0	-2451.62	76.92	1644.22	-2290.41	153.2	1597.51	-617.66	-3.79	1784.22	-3155.91	-37.48	1683.22	655.55	-279.03	78.66	1253.83	-273.65	85.2	649.45
3.34	-2391.36	201.74	-8.75	-2350.38	202.21	2.03	-2572.64	119.4	560.78	-3377.34	65.94	702.23	-2729.81	-31.01	21.84	-2733.38	-17.13	41.29	-1764.72	47.22	532.9	-1524.77	-72.96	1610.12	-2568.79	139.96	1367.89	0	0	0	-2449.67	78.27	1643.48	-2283.98	154.18	1597.39	-617.66	-3.79	1784.22	-3147.54	-39.15	1682.95	655.86	-279.24	78.7	1253.12	-273.46	85.07	649.42
3.35	-2401.37	200.18	-10.26	-2332.71	201.15	7.58	-2568.7	118.62	561.3	-3367.78	64.88	703.2	-2730.37	-32.7	19.97	-2715.86	-18.47	41.23	-1764.72	47.22	532.9	-1524.77	-72.96	1610.12	-2549.47	142.07	1367.63	0	0	0	-2443.67	79.49	1644.32	-2277.74	155.11	1597.29	-617.66	-3.79	1784.22	-3139.13	-40.79	1682.68	655.24	-279.44	78.54	1253.85	-273.13	85.35	648.17
3.36	-2412.53	198.52	-11.9	-2333.76	200.24	7.25	-2564.7	117.85	561.77	-3358.13	63.84	704.11	-2700.69	-34.92	20.84	-2682.36	-18.23	43.5	-1764.72	47.22	532.9	-1524.77	-72.96	1610.12	-2560.47	142.91	1368.57	0	0	0	-2444.17	78.85	1644.41	-2271.71	156.02	1597.22	-617.66	-3.79	1784.22	-3130.68	-42.41	1682.42	655.06	-279.43	78.32	1253.91	-273.1	85.37	649.14
3.37	-2424.64	196.8	-13.65	-2327.85	202.77	6.97	-2560.65	117.09	562.19	-3348.39	62.82	704.97	-2645.54	-32.61	26.25	-2678.02	-19.66	39.77	-1764.72	47.22	532.9	-1524.77	-72.96	1610.12	-2543.98	143.66	1368.43	0	0	0	-2432.68	81.39	1642.81	-2265.86	156.9	1597.16	-617.66	-3.79	1784.22	-3122.2	-44.01	1682.16	655.33	-279.71	78.42	1253.81	-273.24	85.1	649.39
3.38	-2437.51	195.02	-15.48	-2374.86	201.08	-2.3	-2556.55	116.35	562.56	-3338.56	61.82	705.75	-2653.44	-34.76	20.21	-2660.68	-21.51	37.91	-1764.72	47.22	532.9	-1524.77	-72.96	1610.12	-2532.9	147.55	1369	0	0	0	-2425.32	81.72	1642.88	-2260.2	157.74	1597.14	-617.66	-3.79	1784.22	-3113.68	-45.59	1681.91	655.59	-279.86	78.57	1253.9	-273.19	85.16	648.5
3.39	-2450.97	193.22	-17.37	-2318.88	199.14	10.44	-2552.4	115.62	562.88	-3328.63	60.85	706.48	-2655.34	-37.29	14.86	-2638.54	-21.51	36.44	-1764.72	47.22	532.9	-1524.77	-72.96	1610.12	-2540.09	148.61	1369.33	0	0	0	-2426.41	80.95	1643.77	-2254.72	158.55	1597.13	-617.66	-3.79	1784.22	-3105.12	-47.14	1681.66	655.25	-279.25	78.57	1253.59	-273.49	85.1	648.91
3.4	-2464.82	191.41	-19.3	-2323.14	199.69	9.77	-2548.19	114.91	563.15	-3318.61	59.9	707.14	-2574.24	-36.38	24.79	-2617.77	-23.06	33.86	-1764.72	47.22	532.9	-1524.77	-72.96	1610.12	-2539.57	150.37	1369.92	0	0	0	-2431.29	81.99	1644.67	-2249.41	159.32	1597.15	-617.66	-3.79	1784.22	-3096.52	-48.67	1681.41	654.81	-279.24	78.3	1253.53	-273.44	85.14	649.08
3.41	-2478.89	189.61	-21.23	-2313.51	202.81	10.57	-2543.93	114.21	563.36	-3308.5	58.98	707.73	-2555.61	-36.82	23.26	-2572.67	-24.18	36.46	-1764.72	47.22	532.9	-1524.77	-72.96	1610.12	-2518.87	149.74	1369.93	0	0	0	-2410.48	83.09	1643.39	-2244.26	160.05	1597.19	-617.66	-3.79	1784.22	-3087.88	-50.17	1681.18	656.09	-278.93	78.93	1253.95	-273.24	85.3	649.46
3.42	-2492.98	187.84	-23.15	-2345.42	199.22	4.19	-2539.61	113.53	563.53	-3298.3	58.08	708.26	-2532.33	-36.46	23.75	-2564.11	-25.95	33.1	-1764.72	47.22	532.9	-1524.77	-72.96	1610.12	-2515.8	151.55	1369.84	0	0	0	-2395.7	83.22	1642.82	-2239.28	160.74	1597.25	-617.66	-3.79	1784.22	-3079.21	-51.65	1680.94	654.77	-279.41	78.59	1253.83	-273.5	85.26	647.76
3.43	-2506.92	186.13	-25.03	-2382.98	200	-3.14	-2535.23	112.86	563.64	-3288	57.21	708.72	-2521.98	-39.47	19.1	-2559.54	-27.57	28.51	-1764.72	47.22	532.9	-1524.77	-72.96	1610.12	-2514.81	152.13	1369.78	0	0	0	-2402.71	84.46	1643.42	-2234.44	161.4	1597.34	-617.66	-3.79	1784.22	-3070.5	-53.1	1680.71	654.87	-279.25	78.33	1253.59	-273.67	85.26	648.76
3.44	-2520.52	184.49	-26.84	-2345.95	199.82	3.82	-2530.8	112.21	563.7	-3277.61	56.37	709.12	-2520.91	-36.96	13.12	-2550.85	-30.76	22.71	-1764.72	47.22	532.9	-1524.77	-72.96	1610.12	-2505.04	152.83	1370.18	0	0	0	-2401.59	84.34	1645.13	-2229.76	162.01	1597.45	-617.66	-3.79	1784.22	-3061.75	-54.53	1680.49	655.15	-279.36	78.53	1253.86	-273.96	85.01	649.09
3.45	-2533.59	182.95	-28.56	-2316.51	200.41	11.23	-2526.31	111.57	563.7	-3267.12	55.55	709.45	-2499.3	-37.33	11.34	-2502.32	-29.96	27.09	-1764.72	47.22	532.9	-1524.77	-72.96	1610.12	-2484.93	153.9	1369.69	0	0	0	-2377.85	84.66	1644.01	-2225.21	162.58	1597.58	-617.66	-3.79	1784.22	-3052.97	-55.94	1680.27	655.66	-278.71	78.83	1253.94	-274.28	85.06	648.85
3.46	-2545.96	181.52	-30.16	-2399.44	196.13	-3.53	-2521.77	110.95	563.65	-3256.54	54.75	709.71	-2478.05	-37.77	9.37	-2489.61	-30.96	23.71	-1764.72	47.22	532.9	-1524.77	-72.96	1610.12	-2481.59	156.71	1369.58	0	0	0	-2394.31	84.78	1643.66	-2220.8	163.11	1597.73	-617.66	-3.79	1784.22	-3044.15	-57.31	1680.06	654.83	-279.32	78.52	1255.21	-273.88	85.48	648.96
3.47	-2557.43	180.23	-31.62	-2342.32	197.59	5.15	-2517.16	110.35	563.55	-3245.87	53.98	709.9	-2457.17	-38.27	7.19	-2463.9	-32.04	22.58	-1764.72	47.22	532.9	-1524.77	-72.96	1610.12	-2481.01	156.28	1370.27	0	0	0	-2366.79	84.27	1642.41	-2216.51	163.59	1597.9	-617.66	-3.79	1784.22	-3035.29	-58.66	1679.85	655.48	-279.38	78.57	1254.23	-273.51	85.44	648.88
3.48	-2567.82	179.1	-32.92	-2339.78	198.46	7.6	-2512.49	109.76	563.39	-3235.1	53.24	710.03	-2436.66	-38.82	4.83	-2449.86	-32.6	20.43	-1764.72	47.22	532.9	-1524.77	-72.96	1610.12	-2485.6	156.81	1370.36	0	0	0	-2372.64	85.58	1643.5	-2212.35	164.03	1598.09	-617.66	-3.79	1784.22	-3026.39	-59.99	1679.65	654.41	-279.34	78.36	1254.38	-273.42	85.35	648.62
3.49	-2576.94	178.14	-34.02	-2328.04	196.61	9.51	-2507.76	109.18	563.18	-3224.24	52.53	710.08	-2416.51	-39.43	2.28	-2428.05	-33.22	20.94	-1764.72	47.22	532.9	-1524.77	-72.96	1610.12	-2479.5	155.09	1368.82	0	0	0	-2374.51	85.6	1643	-2208.29	164.42	1598.31	-617.66	-3.79	1784.22	-3017.45	-61.28	1679.46	655.2	-279.52	78.59	1253.69	-273.76	85.2	649.09
3.5	-2584.62	177.38	-34.91	-2345.74	199.38	7.45	-2502.97	108.63	562.91	-3213.28	51.85	710.07	-2396.72	-40.1	-0.46	-2415.2	-34.34	18.61	-1764.72	47.22	532.9	-1524.77	-72.96	1610.12	-2481.83	156.98	1369.74	0	0	0	-2366.47	85.31	1643.43	-2204.35	164.77	1598.55	-617.66	-3.79	1784.22	-3008.48	-62.55	1679.26	655.63	-279.16	78.96	1254.98	-273.6	85.53	648.58
3.51	-2590.67	176.85	-35.55	-2365.13	199.3	2.67	-2498.11	108.09	562.58	-3202.22	51.19	709.98	-2377.28	-40.82	-3.37	-2423.75	-35.68	11.75	-1764.72	47.22	532.9	-1524.77	-72.96	1610.12	-2467.64	157.19	1369.06	0	0	0	-2362.72	85.96	1643.58	-2200.51	165.06	1598.8	-617.66	-3.79	1784.22	-2999.46	-63.8	1679.08	655.65	-279.2	78.88	1254.31	-273.15	85.66	648.67
3.52	-2594.9	176.55	-35.93	-2384.84	201.89	-4.83	-2493.19	107.57	562.2	-3191.07	50.56	709.82	-2358.2	-41.59	-6.46	-2399.91	-33.64	11.87	-1764.72	47.22	532.9	-1524.77	-72.96	1610.12	-2475.46	156.54	1369.57	0	0	0	-2375.76	85.54	1644.34	-2196.76	165.31	1599.08	-617.66	-3.79	1784.22	-2990.41	-65.01	1678.9	655.41	-279.04	78.71	1254.16	-273.05	85.54	648.04
3.53	-2597.13	176.51	-36.01	-2336.26	198.3	6.6	-2488.21	107.06	561.76	-3179.83	49.96	709.59	-2339.47	-42.42	-9.72	-2359.48	-32.5	17.38	-1764.72	47.22	532.9	-1524.77	-72.96	1610.12	-2451.23	156.16	1368.32	0	0	0	-2351.49	85.74	1643.45	-2193.11	165.5	1599.38	-617.66	-3.79	1784.22	-2981.33	-66.2	1678.73	654.51	-279.64	78.42	1253.78	-273.8	84.96	647.52
3.54	-2597.17	176.75	-35.78	-2373.04	197.97	0.9	-2483.16	106.57	561.27	-3168.49	49.39	709.29	-2321.08	-43.3	-13.14	-2371.65	-32.63	10.65	-1764.72	47.22	532.9	-1524.77	-72.96	1610.12	-2482.36	159.43	1369.06	0	0	0	-2353.36	85.37	1643.11	-2189.53	165.65	1599.7	-617.66	-3.79	1784.22	-2972.2	-67.36	1678.56	655.01	-279.87	78.32	1254.2	-273.77	85	648.31
3.55	-2594.84	177.29	-35.2	-2352	200.26	5.07	-2478.04	106.1	560.72	-3157.05	48.85	708.91	-2303.05	-44.22	-16.73	-2354.63	-33.36	13.21	-1764.72	47.22	532.9	-1524.77	-72.96	1610.12	-2452.83	157.73	1369.66	0	0	0	-2336.48	83.97	1642.39	-2186.03	165.73	1600.04	-617.66	-3.79	1784.22	-2963.04	-68.49	1678.4	654.7	-279.15	78.57	1253.93	-273.58	85.24	648.28
3.56	-2589.96	178.15	-34.26	-2385.41	200.02	0.23	-2472.86	105.65	560.11	-3145.51	48.33	708.46	-2285.35	-45.2	-20.47	-2319.25	-30.83	15.53	-1764.72	47.22	532.9	-1524.77	-72.96	1610.12	-2440.67	157.24	1368.61	0	0	0	-2324.71	83.48	1641.54	-2182.6	165.77	1600.4	-617.66	-3.79	1784.22	-2953.84	-69.59	1678.25	655.39	-279.29	78.61	1253.6	-273.75	85.04	648.07
3.57	-2582.34	179.36	-32.92	-2346.12	199.75	9.06	-2467.61	105.21	559.44	-3133.88	47.85	707.94	-2267.99	-46.22	-24.36	-2289.37	-27.77	17.81	-1764.72	47.22	532.9	-1524.77	-72.96	1610.12	-2414.63	157.67	1368.22	0	0	0	-2314.88	83.98	1640.98	-2179.24	165.75	1600.78	-617.66	-3.79	1784.22	-2944.6	-70.66	1678.1	655.51	-279.22	78.42	1253.49	-273.59	85.25	648.35
3.58	-2571.79	180.93	-31.17	-2356.27	199	5.04	-2462.28	104.8	558.71	-3122.15	47.4	707.34	-2250.97	-47.28	-28.41	-2280.99	-28.71	16.28	-1764.72	47.22	532.9	-1524.77	-72.96	1610.12	-2414.31	158.13	1367.73	0	0	0	-2312.71	84.3	1640.64	-2175.93	165.67	1601.18	-617.66	-3.79	1784.22	-2935.32	-71.7	1677.96	655.74	-279.07	78.77	1254.72	-273.43	85.63	648.57
3.59	-2558.13	182.88	-28.97	-2321.01	201.89	11.91	-2456.89	104.4	557.93	-3110.32	46.98	706.67	-2234.28	-48.39	-32.59	-2244.99	-25.09	21	-1764.72	47.22	532.9	-1524.77	-72.96	1610.12	-2437.88	156.62	1367.19	0	0	0	-2306.34	83.23	1640.13	-2172.67	165.53	1601.6	-617.66	-3.79	1784.22	-2926	-72.71	1677.83	655.34	-279.21	78.63	1255.11	-273.51	85.7	648.33
3.6	-2541.18	185.24	-26.31	-2356.03	201.24	5.23	-2451.43	104.02	557.08	-3098.4	46.59	705.92	-2217.93	-49.54	-36.92	-2206.13	-25.09	26.72	-1764.72	47.22	532.9	-1524.77	-72.96	1610.12	-2439.74	157.04	1366.33	0	0	0	-2309.35	82.34	1639.62	-2169.45	165.33	1602.04	-617.66	-3.79	1784.22	-2916.65	-73.69	1677.7	654.52	-279.08	78.16	1254.12	-273.27	85.38	648.02
3.61	-2520.75	188.03	-23.15	-2324.26	201.08	9.33	-2445.89	103.65	556.17	-3086.38	46.23	705.09	-2201.89	-50.73	-41.38	-2178.55	-23.88	28.8	-1764.72	47.22	532.9	-1524.77	-72.96	1610.12	-2432.43	155.47	1365.94	0	0	0	-2282.99	82.2	1638.49	-2166.28	165.08	1602.49	-617.66	-3.79	1784.22	-2907.26	-74.64	1677.58	654.63	-279.4	78.17	1253.32	-273.21	85.5	647.48
3.62	-2496.66	191.25	-19.48	-2419.4	203.64	-6.44	-2440.28	103.31	555.21	-3074.26	45.9	704.19	-2186.19	-51.96	-45.97	-2151.71	-22.81	30.54	-1764.72	47.22	532.9	-1524.77	-72.96	1610.12	-2425.98	155.01	1365.61	0	0	0	-2281.28	81.55	1637.86	-2163.13	164.76	1602.97	-617.66	-3.79	1784.22	-2897.83	-75.56	1677.47	655.45	-279.55	78.6	1253.7	-273.13	85.46	648.26
3.63	-2468.72	194.95	-15.26	-2326.57	200.66	10.07	-2434.6	102.99	554.18	-3062.04	45.6	703.21	-2170.81	-53.23	-50.69	-2125.61	-21.86	31.93	-1764.72	47.22	532.9	-1524.77	-72.96	1610.12	-2415.52	154.8	1365.22	0	0	0	-2283.43	79.93	1637.4	-2160.01	164.38	1603.46	-617.66	-3.79	1784.22	-2888.36	-76.44	1677.36	654.65	-279.42	78.42	1253.7	-273.46	85.16	648.03
3.64	-2436.75	199.13	-10.48	-2362.37	201.2	4.71	-2428.85	102.68	553.09	-3049.72	45.34	702.14	-2155.74	-54.54	-55.53	-2100.23	-21.03	32.98	-1764.72	47.22	532.9	-1524.77	-72.96	1610.12	-2401.21	154.48	1364.93	0	0	0	-2276.83	78.56	1637.11	-2156.91	163.93	1603.98	-617.66	-3.79	1784.22	-2878.85	-77.3	1677.27	655.7	-279.37	78.69	1254.5	-273.08	85.48	647.65
3.65	-2400.56	203.82	-5.1	-2348.22	201.32	7.73	-2423.02	102.4	551.94	-3037.3	45.11	701.01	-2140.99	-55.88	-60.48	-2075.58	-20.32	33.71	-1764.72	47.22	532.9	-1524.77	-72.96	1610.12	-2401.05	153.44	1363.63	0	0	0	-2255.72	76.21	1635.58	-2153.82	163.42	1604.51	-617.66	-3.79	1784.22	-2869.31	-78.12	1677.17	655.6	-279.24	78.52	1255.06	-272.95	85.65	648.44
3.66	-2359.99	209.03	0.9	-2326.61	202.15	9.95	-2417.11	102.13	550.73	-3024.78	44.91	699.79	-2126.56	-57.25	-65.55	-2051.63	-19.74	34.12	-1764.72	47.22	532.9	-1524.77	-72.96	1610.12	-2384.12	152.79	1363.34	0	0	0	-2267.96	74.27	1635.7	-2150.74	162.85	1605.06	-617.66	-3.79	1784.22	-2859.72	-78.91	1677.09	654.63	-279.23	78.47	1252.97	-273.52	84.86	648.7
3.67	-2338.57	211.78	4.05	-2340.93	206.31	7.62	-2411.12	101.89	549.46	-3012.16	44.74	698.49	-2112.43	-58.66	-70.73	-2028.38	-19.27	34.21	-1764.72	47.22	532.9	-1524.77	-72.96	1610.12	-2382.15	151.64	1363.52	0	0	0	-2261.09	72.95	1635.01	-2147.65	162.2	1605.63	-617.66	-3.79	1784.22	-2850.1	-79.67	1677.01	655.36	-279.33	78.89	1253.26	-273.09	85.3	649.04
3.68	-2312.78	216.21	7.38	-2332.98	202.32	9.05	-2405.06	101.66	548.12	-2999.45	44.61	697.11	-2098.61	-60.1	-76.01	-2005.83	-18.92	33.99	-1764.72	47.22	532.9	-1524.77	-72.96	1610.12	-2379.49	150.45	1362.86	0	0	0	-2251.26	72.5	1633.75	-2144.56	161.49	1606.21	-617.66	-3.79	1784.22	-2840.44	-80.4	1676.94	655.51	-279.1	78.99	1254.32	-273.27	85.35	648.66
3.69	-2305.1	220.06	7.18	-2371.81	202.81	4.45	-2398.92	101.46	546.72	-2986.63	44.51	695.65	-2085.1	-61.57	-81.4	-1983.96	-18.67	33.47	-1764.72	47.22	532.9	-1524.77	-72.96	1610.12	-2367.39	149.85	1360.13	0	0	0	-2250.8	71.79	1632.02	-2141.45	160.71	1606.82	-617.66	-3.79	1784.22	-2830.74	-81.09	1676.88	655.97	-279.11	78.65	1253.82	-273.76	85.24	648.62
3.7	-2311.44	223.27	4.34	-2361.51	202.37	1.8	-2392.7	101.27	545.26	-2973.71	44.45	694.1	-2071.88	-63.07	-86.87	-1962.77	-18.54	32.66	-1764.72	47.22	532.9	-1524.77	-72.96	1610.12	-2354.84	148.57	1360.31	0	0	0	-2243.19	70.5	1631.96	-2138.33	159.86	1607.44	-617.66	-3.79	1784.22	-2821.01	-81.75	1676.82	654.67	-279.12	78.28	1254.06	-273.36	85.47	648.77
3.71	-2327.73	225.78	-0.25	-2328.16	202.6	9.45	-2386.39	101.11	543.73	-2960.69	44.42	692.48	-2058.97	-64.59	-92.44	-1942.25	-18.51	31.57	-1764.72	47.22	532.9	-1524.77	-72.96	1610.12	-2356.87	147.25	1359.55	0	0	0	-2234.63	68.79	1631.49	-2135.18	158.93	1608.08	-617.66	-3.79	1784.22	-2811.23	-82.37	1676.78	654.99	-279.42	78.56	1253.56	-272.89	85.54	647.76
3.72	-2349.88	227.52	-5.7	-2380.79	203.9	1.1	-2380.01	100.96	542.14	-2947.57	44.43	690.77	-2046.35	-66.14	-98.1	-1922.39	-18.59	30.19	-1764.72	47.22	532.9	-1524.77	-72.96	1610.12	-2354.76	144.96	1357.74	0	0	0	-2244.56	67.29	1631.06	-2131.99	157.94	1608.73	-617.66	-3.79	1784.22	-2801.42	-82.96	1676.74	655.81	-279.46	78.74	1252.95	-273.24	85.19	648.84
3.73	-2373.81	228.42	-11.14	-2327.65	205.56	11.15	-2373.54	100.84	540.48	-2934.35	44.47	688.98	-2034.02	-67.72	-103.83	-1903.18	-18.77	28.54	-1764.72	47.22	532.9	-1524.77	-72.96	1610.12	-2336.8	145.47	1357.46	0	0	0	-2225.55	64.75	1629.18	-2128.77	156.87	1609.41	-617.66	-3.79	1784.22	-2791.57	-83.52	1676.71	655.12	-279.31	78.53	1253.27	-273.81	85.15	648.57
3.74	-2395.43	228.42	-15.66	-2374.92	200.65	0.64	-2366.99	100.74	538.76	-2921.03	44.54	687.1	-2021.99	-69.32	-109.65	-1884.62	-19.05	26.63	-1764.72	47.22	532.9	-1524.77	-72.96	1610.12	-2347.28	145.07	1357.97	0	0	0	-2208.91	63.99	1627.16	-2125.5	155.72	1610.1	-617.66	-3.79	1784.22	-2781.67	-84.04	1676.68	654.82	-279.26	78.48	1254.63	-273.14	85.76	648.48
3.75	-2410.65	227.45	-18.4	-2389.51	205.63	-0.24	-2360.36	100.66	536.97	-2907.6	44.66	685.14	-2010.24	-70.94	-115.54	-1866.69	-19.42	24.46	-1764.72	47.22	532.9	-1524.77	-72.96	1610.12	-2337.92	143.19	1356.36	0	0	0	-2200.61	61.18	1626.04	-2122.18	154.5	1610.8	-617.66	-3.79	1784.22	-2771.75	-84.53	1676.67	655.65	-279.12	78.88	1253.69	-273.51	85.38	648.17
3.76	-2415.41	225.45	-18.46	-2353.62	200.06	5.17	-2353.64	100.6	535.11	-2894.07	44.8	683.09	-1998.77	-72.58	-121.5	-1849.39	-19.89	22.04	-1764.72	47.22	532.9	-1524.77	-72.96	1610.12	-2324.14	141.79	1355.7	0	0	0	-2207.76	58.31	1625.41	-2118.8	153.2	1611.53	-617.66	-3.79	1784.22	-2761.78	-84.98	1676.66	654.91	-278.95	78.51	1253.78	-273.61	85.07	648
3.77	-2405.6	222.34	-14.96	-2343.63	201.52	6.83	-2346.84	100.56	533.19	-2880.45	44.99	680.96	-1987.59	-74.24	-127.52	-1832.71	-20.45	19.37	-1764.72	47.22	532.9	-1524.77	-72.96	1610.12	-2313.43	140.85	1355.03	0	0	0	-2194.41	56.43	1624.57	-2115.36	151.82	1612.27	-617.66	-3.79	1784.22	-2751.77	-85.39	1676.66	655.91	-278.82	78.68	1253.65	-273.63	85.1	648.09
3.78	-2377.15	218.07	-7	-2336.33	203.12	7.99	-2339.95	100.55	531.21	-2866.71	45.21	678.74	-1976.69	-75.92	-133.6	-1816.63	-21.1	16.47	-1764.72	47.22	532.9	-1524.77	-72.96	1610.12	-2311.83	139.16	1354.13	0	0	0	-2174.97	54.91	1623.57	-2111.85	150.36	1613.02	-617.66	-3.79	1784.22	-2741.73	-85.77	1676.67	655.54	-279.05	78.68	1253.92	-273.64	85.1	647.9
3.79	-2326.03	212.58	6.27	-2386.43	204.36	0.59	-2332.97	100.56	529.15	-2852.88	45.47	676.43	-1966.06	-77.61	-139.74	-1801.16	-21.83	13.34	-1764.72	47.22	532.9	-1524.77	-72.96	1610.12	-2322.87	135.92	1352.64	0	0	0	-2164.83	52.75	1621.92	-2108.26	148.82	1613.79	-617.66	-3.79	1784.22	-2731.65	-86.11	1676.69	654.31	-279.3	78.55	1254.05	-273.68	85.19	648.06
3.8	-2294.1	209.51	14.4	-2360.1	201.88	5.16	-2325.9	100.59	527.03	-2838.94	45.76	674.04	-1955.7	-79.32	-145.93	-1786.29	-22.65	9.98	-1764.72	47.22	532.9	-1524.77	-72.96	1610.12	-2300.3	134.68	1351.71	0	0	0	-2166.78	50.05	1622.24	-2104.58	147.2	1614.58	-617.66	-3.79	1784.22	-2721.52	-86.41	1676.72	655.21	-279.76	78.43	1253.58	-273.52	85.3	648.25
3.81	-2263.5	205.52	22.84	-2325.04	205.45	11.48	-2318.75	100.64	524.84	-2824.9	46.1	671.55	-1945.61	-81.05	-152.17	-1772	-23.55	6.41	-1764.72	47.22	532.9	-1524.77	-72.96	1610.12	-2288.73	133.67	1352.14	0	0	0	-2182.31	47.44	1622.09	-2100.82	145.49	1615.38	-617.66	-3.79	1784.22	-2711.36	-86.68	1676.76	655.63	-279.35	78.61	1253.95	-273.5	85.32	648.27
3.82	-2254.59	203.43	26.14	-2356.76	207.08	4.95	-2311.5	100.72	522.58	-2810.75	46.47	668.98	-1935.79	-82.78	-158.45	-1758.29	-24.53	2.63	-1764.72	47.22	532.9	-1524.77	-72.96	1610.12	-2285.35	132.14	1351.42	0	0	0	-2177.2	44.94	1621.49	-2096.96	143.7	1616.2	-617.66	-3.79	1784.22	-2701.16	-86.91	1676.8	655.95	-279.2	78.71	1254	-273.14	85.56	648.72
3.83	-2261.27	202.87	25.6	-2348.67	202.53	5.18	-2304.16	100.81	520.25	-2796.51	46.88	666.32	-1926.23	-84.53	-164.77	-1745.14	-25.59	-1.35	-1764.72	47.22	532.9	-1524.77	-72.96	1610.12	-2278.86	129.72	1350.42	0	0	0	-2158.06	42.26	1620.88	-2092.99	141.82	1617.03	-617.66	-3.79	1784.22	-2690.93	-87.1	1676.85	654.4	-279.71	78.24	1254.13	-273.68	85.36	648.56
3.84	-2277.48	203.48	22.51	-2310.81	204.47	13.39	-2296.73	100.94	517.86	-2782.15	47.33	663.57	-1916.93	-86.29	-171.12	-1732.56	-26.72	-5.53	-1764.72	47.22	532.9	-1524.77	-72.96	1610.12	-2243.82	127.25	1349.83	0	0	0	-2149.3	39.29	1620.81	-2088.92	139.86	1617.88	-617.66	-3.79	1784.22	-2680.65	-87.26	1676.92	655.35	-279.95	78.19	1254.14	-273.76	85.27	648.4
3.85	-2297.15	204.88	18.18	-2338.48	206.32	6.2	-2289.21	101.08	515.39	-2767.69	47.82	660.72	-1907.9	-88.05	-177.51	-1720.53	-27.92	-9.89	-1764.72	47.22	532.9	-1524.77	-72.96	1610.12	-2255.87	125.37	1349.88	0	0	0	-2143.61	36.62	1620.92	-2084.73	137.81	1618.75	-617.66	-3.79	1784.22	-2670.33	-87.37	1676.99	655.76	-280.09	78.44	1253.97	-273.49	85.19	648.71
3.86	-2314.2	206.73	13.93	-2317.8	205.41	10.43	-2281.59	101.25	512.85	-2753.13	48.34	657.79	-1899.11	-89.82	-183.92	-1709.05	-29.19	-14.44	-1764.72	47.22	532.9	-1524.77	-72.96	1610.12	-2247	121.66	1349.74	0	0	0	-2125.69	34.88	1619.81	-2080.42	135.67	1619.62	-617.66	-3.79	1784.22	-2659.98	-87.45	1677.07	656.12	-279	78.88	1253.69	-273.49	85.3	648.59
3.87	-2322.56	208.66	11.05	-2337.88	203.44	5.05	-2273.88	101.44	510.24	-2738.46	48.91	654.76	-1890.58	-91.6	-190.34	-1698.1	-30.53	-19.15	-1764.72	47.22	532.9	-1524.77	-72.96	1610.12	-2247.05	122.34	1347.67	0	0	0	-2118.32	32.39	1619.67	-2075.98	133.44	1620.52	-617.66	-3.79	1784.22	-2649.59	-87.48	1677.16	656.24	-279.02	78.85	1253.58	-273.82	85.13	648.33
3.88	-2316.18	210.29	10.84	-2337.46	205.71	5.25	-2266.08	101.66	507.57	-2723.69	49.52	651.65	-1882.3	-93.38	-196.79	-1687.68	-31.93	-24.04	-1764.72	47.22	532.9	-1524.77	-72.96	1610.12	-2232.48	117.04	1350.19	0	0	0	-2118.56	28.15	1620.67	-2071.41	131.12	1621.42	-617.66	-3.79	1784.22	-2639.15	-87.48	1677.26	655.84	-279.37	78.71	1254.15	-273.91	85.04	648.6
3.89	-2308.3	210.98	11.62	-2375.51	208.35	-2.63	-2258.18	101.9	504.82	-2708.81	50.16	648.43	-1874.26	-95.17	-203.25	-1677.78	-33.39	-29.08	-1764.72	47.22	532.9	-1524.77	-72.96	1610.12	-2222.32	114.84	1351.74	0	0	0	-2116.53	23.16	1621.5	-2066.69	128.7	1622.35	-617.66	-3.79	1784.22	-2628.68	-87.44	1677.36	655.51	-279.29	78.49	1254.39	-273.47	85.54	647.87
3.9	-2305.21	211.92	11.89	-2331.96	208.67	7.09	-2250.18	102.16	501.99	-2693.83	50.85	645.13	-1866.47	-96.96	-209.71	-1668.39	-34.91	-34.28	-1764.72	47.22	532.9	-1524.77	-72.96	1610.12	-2226.82	111.73	1352.12	0	0	0	-2109.52	19.94	1622.29	-2061.83	126.2	1623.28	-617.66	-3.79	1784.22	-2618.17	-87.36	1677.48	655.65	-279.19	78.64	1253.43	-273.62	85.27	647.69
3.91	-2311.26	212.16	11.41	-2321.61	206.7	7.35	-2242.08	102.45	499.1	-2678.74	51.58	641.73	-1858.92	-98.74	-216.18	-1659.5	-36.49	-39.62	-1764.72	47.22	532.9	-1524.77	-72.96	1610.12	-2206.64	109.39	1353.64	0	0	0	-2101.29	18.09	1623.24	-2056.81	123.59	1624.23	-617.66	-3.79	1784.22	-2607.63	-87.24	1677.61	655.36	-279.05	78.78	1253.28	-273.31	85.15	648.15
3.92	-2316.21	212.32	10.33	-2350.78	207.44	2.92	-2233.88	102.77	496.13	-2663.54	52.35	638.24	-1851.61	-100.53	-222.65	-1651.11	-38.12	-45.1	-1764.72	47.22	532.9	-1524.77	-72.96	1610.12	-2201.3	107.77	1354.15	0	0	0	-2087.02	14.92	1623.67	-2051.64	120.9	1625.19	-617.66	-3.79	1784.22	-2597.04	-87.07	1677.75	655.19	-279.04	78.66	1253.29	-273.65	85.22	648.15
3.93	-2306	212.23	11.63	-2320.05	207.87	7.56	-2225.59	103.11	493.1	-2648.24	53.16	634.65	-1844.53	-102.31	-229.11	-1643.2	-39.8	-50.71	-1764.72	47.22	532.9	-1524.77	-72.96	1610.12	-2217.52	104.48	1356.86	0	0	0	-2076.97	10.49	1624.8	-2046.29	118.1	1626.17	-617.66	-3.79	1784.22	-2586.41	-86.87	1677.89	655.43	-279.46	78.48	1253.63	-273.56	85.18	648.56
3.94	-2328.54	213.05	6.36	-2345.47	207	4.23	-2217.19	103.47	489.98	-2632.83	54.02	630.96	-1837.68	-104.09	-235.56	-1635.77	-41.53	-56.44	-1764.72	47.22	532.9	-1524.77	-72.96	1610.12	-2212.24	101.4	1359.05	0	0	0	-2069.97	6.2	1626.12	-2040.78	115.21	1627.16	-617.66	-3.79	1784.22	-2575.75	-86.62	1678.05	655.32	-279.33	78.54	1253.69	-273.89	85.11	648.77
3.95	-2356.87	213.05	0.33	-2347.69	206.47	2.34	-2208.7	103.86	486.8	-2617.31	54.91	627.18	-1831.07	-105.86	-242	-1628.81	-43.3	-62.29	-1764.72	47.22	532.9	-1524.77	-72.96	1610.12	-2174.75	98.6	1360.29	0	0	0	-2077.34	2.77	1628.99	-2035.08	112.21	1628.16	-617.66	-3.79	1784.22	-2565.04	-86.34	1678.22	654.95	-279.09	78.42	1253.55	-273.96	85.08	648.09
3.96	-2314.81	215.92	6.61	-2345.5	207.82	2.28	-2200.1	104.28	483.54	-2601.68	55.85	623.3	-1824.68	-107.63	-248.42	-1622.32	-45.12	-68.25	-1764.72	47.22	532.9	-1524.77	-72.96	1610.12	-2176.7	95.08	1362.1	0	0	0	-2042.21	0.76	1629.71	-2029.2	109.12	1629.18	-617.66	-3.79	1784.22	-2554.3	-86.01	1678.4	656.18	-279.04	78.91	1254.07	-273.97	85.35	648.37
3.97	-2339.78	214.41	2.26	-2315.48	206.19	7.15	-2191.39	104.72	480.2	-2585.95	56.83	619.32	-1818.51	-109.39	-254.82	-1616.27	-46.98	-74.32	-1764.72	47.22	532.9	-1524.77	-72.96	1610.12	-2168.95	93.58	1363.21	0	0	0	-2027.47	-2.55	1630.72	-2023.12	105.92	1630.2	-617.66	-3.79	1784.22	-2543.51	-85.64	1678.58	655.61	-279.3	78.57	1253.94	-273.92	85.27	648.05
3.98	-2336.65	217.82	1.66	-2320.44	204.74	6.69	-2182.58	105.18	476.79	-2570.11	57.86	615.25	-1812.56	-111.14	-261.19	-1610.67	-48.88	-80.48	-1764.72	47.22	532.9	-1524.77	-72.96	1610.12	-2168.73	90.7	1365.57	0	0	0	-2027.84	-6.81	1632.05	-2016.85	102.62	1631.25	-617.66	-3.79	1784.22	-2532.69	-85.22	1678.78	655.09	-279.3	78.48	1254.23	-273.6	85.38	648.6
3.99	-2333.2	217.65	-0.32	-2323.74	208.01	4.54	-2173.67	105.68	473.31	-2554.16	58.93	611.07	-1806.83	-112.88	-267.52	-1605.51	-50.82	-86.73	-1764.72	47.22	532.9	-1524.77	-72.96	1610.12	-2156.92	86.81	1365.83	0	0	0	-2026.81	-10.37	1633.9	-2010.37	99.22	1632.3	-617.66	-3.79	1784.22	-2521.83	-84.76	1678.99	654.99	-279.27	78.45	1253.7	-273.56	85.29	649.37
4	-2331.49	217.06	1.07	-2316.24	207.13	7.15	-2164.65	106.19	469.74	-2538.1	60.04	606.8	-1801.31	-114.61	-273.82	-1600.78	-52.79	-93.06	-1764.72	47.22	532.9	-1524.77	-72.96	1610.12	-2132.3	83.67	1367.3	0	0	0	-2026.49	-14.54	1635.8	-2003.68	95.71	1633.36	-617.66	-3.79	1784.22	-2510.93	-84.26	1679.21	655.45	-279.43	78.62	1254.24	-273.64	85.6	649.02
4.01	-2349.87	219.1	-4.42	-2348.67	206.64	-1.49	-2155.53	106.74	466.11	-2521.94	61.2	602.42	-1796.01	-116.32	-280.08	-1596.47	-54.79	-99.46	-1764.72	47.22	532.9	-1524.77	-72.96	1610.12	-2124.87	82.09	1368.94	0	0	0	-2011.4	-17.92	1637.09	-1996.78	92.1	1634.44	-617.66	-3.79	1784.22	-2499.99	-83.72	1679.44	655.4	-279.12	78.76	1253.92	-273.5	85.29	647.91
4.02	-2359.05	219.06	-7.81	-2302.36	207.98	7.21	-2146.3	107.31	462.39	-2505.66	62.4	597.95	-1790.92	-118.02	-286.3	-1592.56	-56.82	-105.93	-1764.72	47.22	532.9	-1524.77	-72.96	1610.12	-2142.67	78.23	1369.15	0	0	0	-1990.47	-20.65	1637.69	-1989.64	88.38	1635.53	-617.66	-3.79	1784.22	-2489.01	-83.13	1679.67	655.42	-279.38	78.7	1253.42	-273.6	85.04	648.03
4.03	-2338.87	219.37	-5.97	-2291.11	207.95	9.72	-2136.96	107.91	458.6	-2489.28	63.64	593.37	-1786.03	-119.7	-292.47	-1589.06	-58.87	-112.47	-1764.72	47.22	532.9	-1524.77	-72.96	1610.12	-2122.49	74.88	1370.5	0	0	0	-1991.87	-24.56	1639.93	-1975.11	84.53	1636.28	-617.66	-3.79	1784.22	-2477.99	-82.5	1679.93	655.53	-279.41	78.55	1253.76	-273.36	85.51	648.15
4.04	-2302.17	219.8	-2.08	-2283.56	209.43	12.36	-2127.51	108.54	454.73	-2472.78	64.94	588.69	-1781.34	-121.37	-298.58	-1585.96	-60.95	-119.05	-1764.72	47.22	532.9	-1524.77	-72.96	1610.12	-2107.25	71.7	1370.97	0	0	0	-1999.39	-28.75	1641.08	-1979.42	81.77	1637.64	-617.66	-3.79	1784.22	-2466.94	-81.82	1680.19	655.53	-279.26	78.7	1253.48	-273.47	85.27	648.31
4.05	-2289.58	221.2	-1.89	-2310.62	211.08	11.5	-2117.95	109.19	450.79	-2456.18	66.27	583.91	-1776.86	-123.02	-304.63	-1583.25	-63.05	-125.69	-1764.72	47.22	532.9	-1524.77	-72.96	1610.12	-2097.42	68.1	1370.92	0	0	0	-1977.51	-32.18	1641.26	-1980.69	78.88	1639.4	-617.66	-3.79	1784.22	-2455.84	-81.1	1680.46	655.87	-279.67	78.62	1253.65	-273.17	85.51	648.82
4.06	-2258.7	222.56	1.34	-2273.94	211.49	23.14	-2108.28	109.87	446.76	-2439.46	67.66	579.03	-1772.57	-124.64	-310.62	-1580.91	-65.16	-132.36	-1764.72	47.22	532.9	-1524.77	-72.96	1610.12	-2085.82	65.29	1370.94	0	0	0	-1970.24	-35.57	1641.74	-1953.21	74.58	1640.03	-617.66	-3.79	1784.22	-2444.7	-80.33	1680.74	655.37	-279.63	78.55	1253.58	-273.13	85.24	648.4
4.07	-2250.3	224.61	3.86	-2286.18	213.16	27.78	-2098.49	110.58	442.66	-2422.64	69.09	574.04	-1768.47	-126.25	-316.55	-1578.94	-67.3	-139.07	-1764.72	47.22	532.9	-1524.77	-72.96	1610.12	-2070.26	62.14	1371.74	0	0	0	-1974.67	-39.89	1642.75	-1962	69.99	1640.7	-617.66	-3.79	1784.22	-2433.53	-79.52	1681.04	656.35	-279.22	78.95	1254.08	-273.72	85.06	648.34
4.08	-2261.01	224.5	9.54	-2262.99	211.93	42.13	-2088.6	111.32	438.48	-2405.7	70.56	568.95	-1764.57	-127.83	-322.4	-1577.33	-69.44	-145.8	-1764.72	47.22	532.9	-1524.77	-72.96	1610.12	-2084.26	59.14	1371.54	0	0	0	-1960.22	-41.99	1642.85	-1950.92	68.31	1642.24	-617.66	-3.79	1784.22	-2422.31	-78.66	1681.34	656.15	-278.75	78.97	1254.3	-273.21	85.38	647.65
4.09	-2238.53	224.1	22.99	-2293.08	211.98	43.32	-2078.59	112.08	434.21	-2388.66	72.08	563.75	-1760.86	-129.39	-328.18	-1576.08	-71.6	-152.55	-1764.72	47.22	532.9	-1524.77	-72.96	1610.12	-2071.76	57.32	1370.36	0	0	0	-1962.02	-46.32	1643.49	-1962.78	64.48	1643.61	-617.66	-3.79	1784.22	-2411.06	-77.76	1681.66	655.49	-278.73	78.71	1254.42	-273.26	85.59	647.82
4.1	-2252.18	223.64	28.04	-2261.24	212	58.54	-2068.46	112.88	429.87	-2371.5	73.65	558.45	-1757.33	-130.92	-333.88	-1575.18	-73.77	-159.31	-1764.72	47.22	532.9	-1524.77	-72.96	1610.12	-2053.71	54.53	1371.55	0	0	0	-1942.37	-48.93	1643.53	-1943.95	60.59	1644.01	-617.66	-3.79	1784.22	-2399.77	-76.81	1681.98	655.66	-278.54	78.84	1253.53	-273.43	85.04	648.22
4.11	-2239.12	222.38	39.72	-2283.78	212.22	61.45	-2058.22	113.7	425.45	-2354.23	75.27	553.04	-1753.98	-132.43	-339.49	-1574.61	-75.94	-166.07	-1764.72	47.22	532.9	-1524.77	-72.96	1610.12	-2065.64	51	1371.75	0	0	0	-1940.96	-51.98	1644.18	-1912.68	57.82	1643.03	-617.66	-3.79	1784.22	-2388.43	-75.81	1682.32	655.03	-279.1	78.49	1253.13	-273.55	85.14	648.26
4.12	-2228.79	220.17	49.09	-2269.05	211.37	71.94	-2047.87	114.55	420.95	-2336.85	76.94	547.53	-1750.82	-133.9	-345.02	-1574.37	-78.11	-172.83	-1764.72	47.22	532.9	-1524.77	-72.96	1610.12	-2077.08	49.94	1372.57	0	0	0	-1941.2	-55.32	1644.77	-1913.39	54.02	1643.16	-617.66	-3.79	1784.22	-2377.06	-74.77	1682.68	655.88	-279.25	78.66	1253.08	-274.04	85.16	648.56
4.13	-2224.97	219.58	56.98	-2264.86	210.32	80.47	-2037.4	115.43	416.36	-2319.36	78.65	541.91	-1747.83	-135.35	-350.45	-1574.45	-80.29	-179.58	-1764.72	47.22	532.9	-1524.77	-72.96	1610.12	-2049.26	48.91	1372.63	0	0	0	-1929.04	-57.64	1644.23	-1918.4	51.08	1643.87	-617.66	-3.79	1784.22	-2365.65	-73.67	1683.04	655.76	-279.24	78.7	1253.63	-273.9	85.2	648.88
4.14	-2197.78	218.32	69.93	-2223.18	207.83	95.89	-2026.81	116.33	411.7	-2301.75	80.41	536.18	-1745.02	-136.77	-355.78	-1574.84	-82.46	-186.32	-1764.72	47.22	532.9	-1524.77	-72.96	1610.12	-2038.77	47.43	1373.21	0	0	0	-1918.92	-60.8	1644.38	-1902.49	49.35	1642.63	-617.66	-3.79	1784.22	-2354.2	-72.53	1683.41	655.75	-278.85	78.87	1253.59	-273.84	85.21	648.2
4.15	-2175.15	216.56	82.45	-2203.14	205.84	106.06	-2016.1	117.27	406.95	-2284.03	82.22	530.34	-1742.37	-138.15	-361.02	-1575.54	-84.63	-193.03	-1764.72	47.22	532.9	-1524.77	-72.96	1610.12	-2032.81	44.62	1373.06	0	0	0	-1921.81	-63.75	1644.56	-1898.95	47.59	1644.22	-617.66	-3.79	1784.22	-2342.71	-71.34	1683.8	655.15	-278.92	78.69	1253.49	-273.56	84.97	648.36
4.16	-2138.48	214.27	96.14	-2191.19	205.69	116.71	-2005.27	118.24	402.12	-2266.2	84.08	524.39	-1739.9	-139.5	-366.14	-1576.53	-86.79	-199.71	-1764.72	47.22	532.9	-1524.77	-72.96	1610.12	-2032.5	43.63	1373.62	0	0	0	-1911.3	-65.68	1644.77	-1893.83	45.12	1643.61	-617.66	-3.79	1784.22	-2331.18	-70.11	1684.2	656.03	-279.13	79.01	1253.87	-273.76	85.29	648.82
4.17	-2138.07	214.16	103.35	-2165.75	204.89	126.72	-1994.32	119.23	397.21	-2248.26	85.99	518.33	-1737.59	-140.82	-371.16	-1577.81	-88.95	-206.35	-1764.72	47.22	532.9	-1524.77	-72.96	1610.12	-2020.33	41.51	1374.89	0	0	0	-1895.97	-67.99	1643.86	-1882.67	41.63	1643.41	-617.66	-3.79	1784.22	-2319.6	-68.82	1684.61	655.38	-279	78.91	1253.87	-273.61	85.48	649.14
4.18	-2128.09	212.1	112.65	-2146.36	202.83	137.66	-1983.25	120.26	392.21	-2230.2	87.95	512.17	-1735.44	-142.1	-376.06	-1579.37	-91.09	-212.94	-1764.72	47.22	532.9	-1524.77	-72.96	1610.12	-2019.78	40.82	1375.01	0	0	0	-1897.06	-71.62	1644.17	-1869.15	39.51	1641.55	-617.66	-3.79	1784.22	-2307.99	-67.49	1685.03	654.18	-278.93	78.37	1253.3	-273.54	85.21	648.5
4.19	-2103.25	212.82	123.14	-2118.52	202.12	146.73	-1972.05	121.32	387.13	-2212.03	89.96	505.89	-1733.45	-143.34	-380.84	-1581.2	-93.22	-219.49	-1764.72	47.22	532.9	-1524.77	-72.96	1610.12	-1991.05	37.79	1374.6	0	0	0	-1895.52	-73.19	1644.1	-1874.81	38.12	1643.78	-617.66	-3.79	1784.22	-2296.34	-66.1	1685.46	654.82	-278.97	78.53	1254.01	-273.19	85.46	648.34
4.2	-2083.22	212.86	133.44	-2086.84	202.95	158.24	-1960.74	122.4	381.97	-2193.75	92.02	499.5	-1731.62	-144.54	-385.49	-1583.29	-95.33	-225.97	-1764.72	47.22	532.9	-1524.77	-72.96	1610.12	-2000.81	36.07	1375.25	0	0	0	-1883.05	-75.4	1643.8	-1874.55	36.16	1645.1	-617.66	-3.79	1784.22	-2284.66	-64.67	1685.91	654.86	-279.41	78.26	1253.91	-273.91	85.27	648.72
4.21	-2054.7	212.14	143.08	-2103.83	202.8	159.41	-1949.29	123.52	376.72	-2175.35	94.13	493	-1729.95	-145.7	-390.02	-1585.64	-97.42	-232.39	-1764.72	47.22	532.9	-1524.77	-72.96	1610.12	-2022.13	34.8	1376.93	0	0	0	-1872.69	-76.65	1644.3	-1864.22	34.64	1644.56	-617.66	-3.79	1784.22	-2272.93	-63.18	1686.37	654.91	-279.61	78.29	1254.39	-273.77	85.35	648.35
4.22	-2031.38	211.03	152.08	-2048.36	201.22	173.68	-1937.73	124.67	371.39	-2156.84	96.29	486.39	-1728.42	-146.82	-394.42	-1588.23	-99.48	-238.73	-1764.72	47.22	532.9	-1524.77	-72.96	1610.12	-1988.62	34.32	1377.38	0	0	0	-1874.27	-78.81	1644.72	-1849.74	32.47	1643.82	-617.66	-3.79	1784.22	-2261.16	-61.65	1686.84	653.57	-279.87	77.96	1254.24	-273.07	85.63	647.86
4.23	-2014.34	226.59	175.53	-2044.05	200.63	178.87	-1926.04	125.85	365.98	-2138.21	98.51	479.66	-1727.04	-147.9	-398.68	-1591.06	-101.53	-245	-1764.72	47.22	532.9	-1524.77	-72.96	1610.12	-2003.84	30.87	1377.81	0	0	0	-1863.23	-80.61	1644.38	-1851.48	31.03	1644.17	-617.66	-3.79	1784.22	-2249.35	-60.07	1687.33	654.93	-279.67	78.47	1253.41	-273.48	85.19	647.78
4.24	-1987.55	225.29	183.77	-2005.33	196.85	188.31	-1914.22	127.06	360.47	-2119.47	100.77	472.82	-1725.81	-148.93	-402.79	-1594.12	-103.55	-251.17	-1764.72	47.22	532.9	-1524.77	-72.96	1610.12	-1991.88	30.94	1378.64	0	0	0	-1852.08	-82.09	1644.6	-1842.81	29.21	1644.58	-617.66	-3.79	1784.22	-2237.5	-58.43	1687.82	655.14	-279.41	78.54	1253.14	-273.15	85.3	648.2
4.25	-1958	223.2	192.4	-1996.19	208.39	205.05	-1902.27	128.3	354.88	-2100.61	103.09	465.87	-1724.72	-149.92	-406.77	-1597.4	-105.53	-257.26	-1764.72	47.22	532.9	-1524.77	-72.96	1610.12	-1997.59	29.08	1378.37	0	0	0	-1838.16	-83.2	1644.12	-1824.76	26.07	1644.73	-617.66	-3.79	1784.22	-2225.61	-56.74	1688.33	655.65	-278.93	78.63	1253.58	-273.3	85.32	648.42
4.26	-1936	220.61	198.99	-1965.42	206.94	212.72	-1890.2	129.57	349.21	-2081.64	105.46	458.8	-1723.77	-150.86	-410.59	-1600.89	-107.49	-263.24	-1764.72	47.22	532.9	-1524.77	-72.96	1610.12	-1978.36	27.31	1379.23	0	0	0	-1853.81	-85.28	1645.79	-1840.52	24.75	1646.76	-617.66	-3.79	1784.22	-2213.68	-55	1688.85	656.15	-279.63	78.84	1252.83	-273.75	84.92	649.04
4.27	-1910.18	217.3	206.4	-1950.38	205.05	216.53	-1878	130.87	343.45	-2062.55	107.88	451.62	-1722.95	-151.75	-414.25	-1604.59	-109.41	-269.11	-1764.72	47.22	532.9	-1524.77	-72.96	1610.12	-1980.09	26.44	1380.13	0	0	0	-1838.23	-87.37	1645.43	-1827.48	23.51	1645.93	-617.66	-3.79	1784.22	-2201.71	-53.21	1689.39	655.36	-279.56	78.73	1254.04	-274.33	85.16	648.04
4.28	-1886.29	214.63	212.27	-1910.44	202.72	224.43	-1865.66	132.21	337.6	-2043.35	110.35	444.32	-1722.27	-152.59	-417.76	-1608.49	-111.3	-274.86	-1764.72	47.22	532.9	-1524.77	-72.96	1610.12	-1972.72	24.91	1380.07	0	0	0	-1831.56	-88.43	1646.21	-1812.83	23.01	1645.46	-617.66	-3.79	1784.22	-2189.71	-51.37	1689.94	655.13	-279.69	78.46	1254.35	-273.92	85.39	648.62
4.29	-1854.37	212.11	219.05	-1906.59	200.21	224.75	-1853.2	133.58	331.66	-2024.03	112.88	436.9	-1721.72	-153.38	-421.1	-1612.57	-113.14	-280.5	-1764.72	47.22	532.9	-1524.77	-72.96	1610.12	-1966.56	23.19	1380.62	0	0	0	-1834.74	-89.92	1646.3	-1827.39	21.53	1647.12	-617.66	-3.79	1784.22	-2177.66	-49.47	1690.5	654.87	-279.32	78.38	1253.8	-273.91	85.23	648.07
4.3	-1827.63	209.4	224.84	-1873.74	196.02	231.32	-1840.6	134.97	325.64	-2004.59	115.46	429.37	-1721.3	-154.12	-424.28	-1616.83	-114.94	-286	-1764.72	47.22	532.9	-1524.77	-72.96	1610.12	-1957.22	23.3	1380.54	0	0	0	-1816.27	-91.23	1646.29	-1814.08	20.74	1647.66	-617.66	-3.79	1784.22	-2165.57	-47.52	1691.08	654.71	-280.07	78.23	1253.88	-273.32	85.68	648.19
4.31	-1804.8	206.38	229.22	-1848.53	192.8	235.6	-1827.87	136.41	319.52	-1985.03	118.1	421.72	-1721	-154.8	-427.29	-1621.26	-116.7	-291.37	-1764.72	47.22	532.9	-1524.77	-72.96	1610.12	-1955.64	23.34	1380.12	0	0	0	-1817.9	-92.69	1646.41	-1801.43	20.2	1646.97	-617.66	-3.79	1784.22	-2153.44	-45.52	1691.66	655.44	-279.85	78.53	1253.96	-273.34	85.65	648.32
4.32	-1779.17	203.18	233.66	-1805.31	191.64	241.45	-1815.01	137.87	313.32	-1965.36	120.79	413.95	-1720.83	-155.42	-430.11	-1625.86	-118.41	-296.59	-1764.72	47.22	532.9	-1524.77	-72.96	1610.12	-1958.7	22.77	1381.14	0	0	0	-1805.23	-93.1	1646.51	-1817.71	17.16	1648.18	-617.66	-3.79	1784.22	-2141.27	-43.47	1692.27	655.14	-279.52	78.38	1254.07	-273.44	85.48	648.93
4.33	-1754.52	200.11	238.29	-1790.11	187.3	243.45	-1802.01	139.37	307.03	-1945.58	123.54	406.06	-1720.77	-155.99	-432.76	-1630.61	-120.07	-301.66	-1764.72	47.22	532.9	-1524.77	-72.96	1610.12	-1943.92	21.84	1382.5	0	0	0	-1799.95	-94.78	1646.33	-1800.22	16.69	1648.61	-617.66	-3.79	1784.22	-2129.06	-41.36	1692.88	654.89	-279.11	78.55	1253.95	-273.4	85.41	649.51
4.34	-1723.12	196.98	243.49	-1763.95	185.68	246.5	-1788.88	140.9	300.65	-1925.67	126.34	398.05	-1720.83	-156.51	-435.22	-1635.51	-121.68	-306.57	-1764.72	47.22	532.9	-1524.77	-72.96	1610.12	-1937.04	20.92	1381.1	0	0	0	-1788.48	-95.43	1645.52	-1796.42	14.88	1647.39	-617.66	-3.79	1784.22	-2116.82	-39.19	1693.51	654.89	-279.39	78.36	1254.36	-273.74	85.35	649.02
4.35	-1700.12	194.69	246.96	-1731.02	182.69	249.79	-1775.61	142.46	294.18	-1905.65	129.19	389.92	-1721	-156.96	-437.49	-1640.55	-123.23	-311.32	-1764.72	47.22	532.9	-1524.77	-72.96	1610.12	-1924.37	20.47	1379.94	0	0	0	-1794.58	-96.31	1644.73	-1781.42	15.43	1646.94	-617.66	-3.79	1784.22	-2104.53	-36.97	1694.15	655.04	-279.87	78.22	1253.27	-273.89	84.81	650.12
4.36	-1677.39	192.73	249.7	-1701.33	182	252.46	-1762.2	144.06	287.62	-1885.5	132.1	381.67	-1721.29	-157.35	-439.57	-1645.71	-124.73	-315.9	-1764.72	47.22	532.9	-1524.77	-72.96	1610.12	-1916.54	18.36	1380.17	0	0	0	-1778.61	-97.63	1644.09	-1764.91	14.57	1646.91	-617.66	-3.79	1784.22	-2092.2	-34.7	1694.81	654.51	-279.53	78.2	1254.08	-273.86	85.07	649.14
4.37	-1646.1	189.85	253.92	-1688.18	178.22	253.15	-1748.66	145.69	280.96	-1865.24	135.07	373.3	-1721.68	-157.68	-441.45	-1651	-126.17	-320.3	-1764.72	47.22	532.9	-1524.77	-72.96	1610.12	-1917.66	19.32	1379.22	0	0	0	-1773.31	-98.42	1643.47	-1763.6	12.31	1646.01	-617.66	-3.79	1784.22	-2079.83	-32.37	1695.48	655.4	-279.5	78.52	1253.36	-273.67	85.11	648.46
4.38	-1612.69	188.27	257.89	-1656.2	175.51	255.84	-1734.98	147.35	274.22	-1844.86	138.09	364.81	-1722.17	-157.95	-443.13	-1656.4	-127.54	-324.51	-1764.72	47.22	532.9	-1524.77	-72.96	1610.12	-1906.14	18.69	1380.13	0	0	0	-1776.56	-100.06	1643.13	-1764.32	11.85	1645.59	-617.66	-3.79	1784.22	-2067.42	-29.99	1696.16	654.8	-279.63	78.41	1253.8	-274.03	85.03	648.96
4.39	-1587.86	186.67	259.39	-1635.95	174.49	254.68	-1721.15	149.05	267.39	-1824.37	141.17	356.19	-1722.77	-158.15	-444.59	-1661.91	-128.85	-328.52	-1764.72	47.22	532.9	-1524.77	-72.96	1610.12	-1912.94	18.08	1379.7	0	0	0	-1764.53	-100.73	1641.35	-1764.03	11.58	1645.19	-617.66	-3.79	1784.22	-2054.97	-27.55	1696.86	654.98	-279.42	78.6	1254.05	-273.85	85.01	649.25
4.4	-1568.36	184.76	262.55	-1602.9	173.73	254.76	-1707.19	150.78	260.46	-1803.75	144.31	347.46	-1723.47	-158.28	-445.85	-1667.51	-130.1	-332.34	-1764.72	47.22	532.9	-1524.77	-72.96	1610.12	-1916.87	16.92	1379.02	0	0	0	-1766.36	-101.52	1641.36	-1731.83	20.09	1663.4	-617.66	-3.79	1784.22	-2042.48	-25.05	1697.57	655.06	-279.54	78.53	1253.85	-273.96	85.25	647.61
4.41	-1548.92	185.23	266.03	-1584.39	173.52	258.45	-1693.09	152.55	253.44	-1783.01	147.51	338.6	-1724.26	-158.35	-446.89	-1673.2	-131.27	-335.95	-1764.72	47.22	532.9	-1524.77	-72.96	1610.12	-1899.33	16.63	1379.18	0	0	0	-1746.82	-101.52	1639.55	-1720.86	22.19	1666.77	-617.66	-3.79	1784.22	-2029.95	-22.5	1698.3	655.18	-279.38	78.63	1254.12	-273.5	85.48	647.9
4.42	-1524.91	184.39	265.86	-1565.07	171.07	252.83	-1678.84	154.35	246.33	-1762.16	150.76	329.61	-1725.15	-158.35	-447.71	-1678.97	-132.37	-339.35	-1764.72	47.22	532.9	-1524.77	-72.96	1610.12	-1888.34	15.86	1378.63	0	0	0	-1736.15	-107.17	1632.91	-1710.88	23.43	1669.24	-617.66	-3.79	1784.22	-2017.38	-19.89	1699.04	654.7	-279.46	78.45	1254.31	-273.34	85.59	649.28
4.43	-1500.48	183.58	266.3	-1548.2	169.44	249.87	-1664.45	156.19	239.12	-1741.18	154.07	320.5	-1726.12	-158.28	-448.31	-1684.82	-133.39	-342.52	-1764.72	47.22	532.9	-1524.77	-72.96	1610.12	-1882.51	16.04	1377.68	0	0	0	-1724.17	-103.14	1637.18	-1707.83	21.56	1664.64	-617.66	-3.79	1784.22	-2004.77	-17.22	1699.8	655.01	-279.84	78.34	1254.01	-273.64	85.49	648.47
4.44	-1477.82	182.82	265.06	-1511.12	167.32	255.09	-1649.91	158.06	231.82	-1720.08	157.44	311.26	-1727.18	-158.13	-448.68	-1690.72	-134.34	-345.46	-1764.72	47.22	532.9	-1524.77	-72.96	1610.12	-1885.26	16.75	1376.77	0	0	0	-1707.56	-86.1	1655.75	-1698.08	21.81	1663.52	-617.66	-3.79	1784.22	-1992.12	-14.5	1700.57	654.66	-279.48	78.37	1253.45	-273.84	85.21	648.87
4.45	-1455.06	182.24	264.09	-1498.89	166.28	251.12	-1635.24	159.97	224.43	-1698.87	160.86	301.9	-1728.33	-157.92	-448.81	-1696.68	-135.21	-348.17	-1764.72	47.22	532.9	-1524.77	-72.96	1610.12	-1869.23	17.37	1376.65	0	0	0	-1698.36	-82.3	1658.65	-1691.23	21.54	1662.39	-617.66	-3.79	1784.22	-1979.43	-11.72	1701.35	655.86	-278.98	78.86	1254.06	-273.33	85.35	649.6
4.46	-1431.53	182.08	263.2	-1467.61	165.29	250.49	-1620.41	161.91	216.94	-1677.53	164.35	292.41	-1729.56	-157.63	-448.71	-1702.69	-136	-350.64	-1764.72	47.22	532.9	-1524.77	-72.96	1610.12	-1867.83	16.28	1375.07	0	0	0	-1688.8	-82.55	1657.23	-1681.52	21.16	1660.97	-617.66	-3.79	1784.22	-1966.7	-8.88	1702.15	655.78	-279.84	78.48	1253.75	-273.84	85.27	648
4.47	-1410.4	181.73	260.31	-1444.72	165.47	247.39	-1605.44	163.88	209.36	-1656.07	167.9	282.8	-1730.87	-157.26	-448.36	-1708.74	-136.7	-352.86	-1764.72	47.22	532.9	-1524.77	-72.96	1610.12	-1861.5	15.96	1374.41	0	0	0	-1681.91	-82.16	1656.52	-1672.79	22.4	1663.37	-617.66	-3.79	1784.22	-1953.92	-5.98	1702.97	655.71	-279.41	78.77	1253.98	-273.2	85.38	647.1
4.48	-1390.54	186.44	257.4	-1419.57	165.66	244.98	-1590.32	165.9	201.68	-1634.49	171.5	273.06	-1732.25	-156.82	-447.77	-1714.82	-137.31	-354.82	-1764.72	47.22	532.9	-1524.77	-72.96	1610.12	-1855.3	16.1	1373.7	0	0	0	-1677.81	-82.59	1654.59	-1664.46	24.27	1666.39	-617.66	-3.79	1784.22	-1941.11	-3.02	1703.8	654.62	-279.56	78.21	1254.72	-273.57	85.49	648.75
4.49	-1369.76	187.77	254.08	-1394.75	167.22	241.73	-1575.05	167.94	193.9	-1612.79	175.16	263.19	-1733.71	-156.29	-446.92	-1720.92	-137.83	-356.51	-1764.72	47.22	532.9	-1524.77	-72.96	1610.12	-1856.09	15.78	1372.9	0	0	0	-1672.74	-82.82	1652.9	-1656.01	24.25	1666.57	-617.66	-3.79	1784.22	-1928.26	0	1704.64	654.8	-279.41	78.39	1254.4	-273.91	85.37	648.15
4.5	-1349.26	188.62	250.22	-1385.32	169	237.98	-1559.64	170.03	186.03	-1590.97	178.89	253.19	-1735.23	-155.69	-445.82	-1727.04	-138.26	-357.94	-1764.72	47.22	532.9	-1524.77	-72.96	1610.12	-1836.18	16.73	1371.04	0	0	0	-1665.67	-82.38	1651.43	-1648.19	25.81	1664.71	-617.66	-3.79	1784.22	-1915.36	3.07	1705.5	654.81	-279.27	78.3	1254.09	-273.68	85.26	649.49
4.51	-1330.64	190.71	245.58	-1366.75	170.26	232.44	-1544.07	172.15	178.07	-1569.02	182.67	243.06	-1736.82	-155.01	-444.46	-1733.16	-138.6	-359.09	-1764.72	47.22	532.9	-1524.77	-72.96	1610.12	-1828.41	33.64	1385.33	0	0	0	-1658.1	-82.54	1649.77	-1641.81	25.29	1663.34	-617.66	-3.79	1784.22	-1902.43	6.21	1706.37	656.26	-279.08	78.75	1255.23	-273.02	85.64	648.65
4.52	-1310.99	191.19	240.88	-1346.08	172.44	228.18	-1528.35	174.31	170	-1546.95	186.52	232.8	-1738.48	-154.24	-442.84	-1739.27	-138.84	-359.95	-1764.72	47.22	532.9	-1524.77	-72.96	1610.12	-1816.31	38.76	1389.4	0	0	0	-1653.03	-82.13	1648.49	-1636.3	25.23	1661.99	-617.66	-3.79	1784.22	-1889.46	9.4	1707.26	654.88	-279.22	78.46	1253.75	-273.48	85.33	648.45
4.53	-1292.71	192.79	235.37	-1327.18	174.76	222.72	-1512.48	176.5	161.84	-1524.76	190.43	222.41	-1740.2	-153.39	-440.94	-1745.38	-138.98	-360.52	-1764.72	47.22	532.9	-1524.77	-72.96	1610.12	-1808.37	35.72	1385.58	0	0	0	-1646.86	-81.4	1647.16	-1629.59	25.93	1660.3	-617.66	-3.79	1784.22	-1876.44	12.66	1708.17	656.11	-279.34	78.99	1253.51	-273.89	85.06	649.18
4.54	-1275.31	193.86	230.33	-1309.4	176.28	217.43	-1494.24	178.82	153.57	-1504.55	197.18	216.4	-1741.97	-152.46	-438.78	-1751.47	-139.01	-360.79	-1764.72	47.22	532.9	-1524.77	-72.96	1610.12	-1803.42	35.95	1383.98	0	0	0	-1637.69	-81.05	1645.44	-1620.63	27.25	1658.12	-617.66	-3.79	1784.22	-1863.38	15.98	1709.09	656.03	-279.35	78.87	1253.69	-273.79	85.2	649.74
4.55	-1259.71	196.18	225.34	-1294.35	178.39	211.53	-1477.86	179.24	144.84	-1492.02	195.09	205.94	-1743.81	-151.44	-436.33	-1757.53	-138.94	-360.75	-1764.72	47.22	532.9	-1524.77	-72.96	1610.12	-1794.55	37.53	1382.36	0	0	0	-1629.43	-80.28	1643.88	-1613.12	28.18	1656.48	-617.66	-3.79	1784.22	-1850.29	19.35	1710.03	655.46	-279.43	78.58	1254.42	-273.55	85.49	648.05
4.56	-1244.9	196.66	221.28	-1279.7	179.77	205.96	-1461.54	182.63	137.47	-1477.6	196.72	197.83	-1745.69	-150.33	-433.61	-1763.55	-138.76	-360.41	-1764.72	47.22	532.9	-1524.77	-72.96	1610.12	-1789.92	37.7	1380.76	0	0	0	-1619.66	-79.15	1642.45	-1606.02	28.86	1654.84	-617.66	-3.79	1784.22	-1837.15	22.79	1710.98	655.27	-279.59	78.54	1254.25	-273.56	85.37	647.54
4.57	-1231.96	199.13	216.72	-1264.96	182.6	201.96	-1448.04	183.66	129.8	-1462.03	198.25	189.02	-1747.63	-149.13	-430.6	-1769.53	-138.48	-359.74	-1764.72	47.22	532.9	-1524.77	-72.96	1610.12	-1787.49	37.72	1379	0	0	0	-1614.65	-78.31	1641.24	-1599.74	29.28	1653.46	-617.66	-3.79	1784.22	-1823.97	26.29	1711.95	655.75	-279.26	78.93	1254.33	-273.77	85.29	647.56
4.58	-1218.32	198.63	213.28	-1252.96	185.16	197.69	-1436.48	183.49	121.61	-1452.05	200.59	184.3	-1749.61	-147.84	-427.29	-1775.46	-138.08	-358.74	-1764.72	47.22	532.9	-1524.77	-72.96	1610.12	-1775.07	38.92	1377.65	0	0	0	-1610.53	-77.17	1640.22	-1592.09	30.42	1651.93	-617.66	-3.79	1784.22	-1810.75	29.85	1712.93	655.52	-279.01	78.68	1254.39	-273.49	85.55	647.63
4.59	-1206.47	198.88	210.67	-1239.66	184.72	194.53	-1424.48	185.95	114.94	-1440.72	202.11	176.25	-1751.63	-146.46	-423.7	-1781.32	-137.56	-357.41	-1764.72	47.22	532.9	-1524.77	-72.96	1610.12	-1766.13	39.1	1375.93	0	0	0	-1602.42	-75.56	1638.86	-1582.58	32.27	1649.9	-617.66	-3.79	1784.22	-1797.49	33.48	1713.93	655.12	-279.47	78.35	1253.79	-273.22	85.64	648.47
4.6	-1195.97	200.02	207.45	-1229.66	185.24	190.64	-1412.15	189.66	109.26	-1430.8	202.02	167.41	-1753.7	-144.98	-419.8	-1787.12	-136.93	-355.74	-1764.72	47.22	532.9	-1524.77	-72.96	1610.12	-1758.43	41.01	1374.53	0	0	0	-1594.45	-74.53	1637.91	-1574.37	33.76	1648.41	-617.66	-3.79	1784.22	-1784.19	37.17	1714.94	654.98	-279.25	78.26	1253.67	-273.54	85.34	648.48
4.61	-1187.1	201.61	203.97	-1221.9	187.45	185.24	-1401.56	192.88	103.46	-1422.01	203.36	160.66	-1755.8	-143.41	-415.6	-1792.84	-136.17	-353.72	-1764.72	47.22	532.9	-1524.77	-72.96	1610.12	-1744.81	41.03	1372.95	0	0	0	-1588.64	-73.1	1637.04	-1565.82	35.78	1646.88	-617.66	-3.79	1784.22	-1770.85	40.92	1715.98	655.3	-279.14	78.46	1253.43	-273.76	85.11	648.81
4.62	-1177.04	199.93	202.02	-1211.65	192.65	181.89	-1389.27	198.81	99.32	-1413.67	205.06	154.39	-1757.94	-141.75	-411.09	-1798.48	-135.3	-351.35	-1764.72	47.22	532.9	-1524.77	-72.96	1610.12	-1739.9	43.05	1370.03	0	0	0	-1582.12	-71.72	1636.23	-1559.16	36.55	1645.68	-617.66	-3.79	1784.22	-1757.47	44.73	1717.02	654.96	-278.83	78.57	1253.69	-273.89	85.13	649.26
4.63	-1170.73	203.27	197.28	-1203.89	193.61	177.97	-1381.95	200.52	93.64	-1406.41	206.86	148.36	-1760.11	-139.98	-406.27	-1804.02	-134.29	-348.61	-1764.72	47.22	532.9	-1524.77	-72.96	1610.12	-1729.86	45.4	1370.52	0	0	0	-1572.88	-69.89	1635.61	-1551.2	37.64	1644.64	-617.66	-3.79	1784.22	-1744.05	48.61	1718.09	654.56	-279.35	78.46	1253.12	-273.38	85.1	648.76
4.64	-1163.35	203.51	193.69	-1197.28	196.3	173.39	-1372.46	206.21	89.85	-1399.75	208.28	142.66	-1762.31	-138.12	-401.13	-1809.46	-133.16	-345.5	-1764.72	47.22	532.9	-1524.77	-72.96	1610.12	-1719.82	45.13	1369.51	0	0	0	-1562.65	-67.99	1634.94	-1540.42	40.2	1643.22	-617.66	-3.79	1784.22	-1730.58	52.55	1719.17	654.47	-279.42	78.51	1253.46	-273.34	85.28	647.76
4.65	-1157.53	205.01	189.03	-1190.99	197.37	168.42	-1367.33	207.41	84.14	-1394.94	208.47	136.29	-1764.54	-136.16	-395.67	-1814.78	-131.9	-342.02	-1764.72	47.22	532.9	-1524.77	-72.96	1610.12	-1707.25	45.41	1373.4	0	0	0	-1552.68	-66.04	1634.32	-1531.53	41.9	1642.15	-617.66	-3.79	1784.22	-1717.08	56.55	1720.27	655.41	-279.11	78.66	1254.06	-273.48	85.4	649.15
4.66	-1153.32	207.6	183.63	-1185.53	198.18	163.84	-1362.76	208.93	78.62	-1390.14	210.48	131.19	-1766.79	-134.1	-389.89	-1819.99	-130.51	-338.15	-1764.72	47.22	532.9	-1524.77	-72.96	1610.12	-1698.45	47.08	1372.68	0	0	0	-1543.53	-63.81	1634.07	-1521.6	44.8	1641.25	-617.66	-3.79	1784.22	-1703.53	60.62	1721.38	655.16	-278.91	78.67	1253.48	-273.63	85.08	648.27
4.67	-1149.91	210.59	177.41	-1182.9	202.47	156.94	-1357.52	212.81	74.56	-1386.31	211.21	125.53	-1769.06	-131.93	-383.77	-1825.08	-128.98	-333.89	-1764.72	47.22	532.9	-1524.77	-72.96	1610.12	-1687.9	48.52	1371.08	0	0	0	-1534.5	-62.03	1633.68	-1513.14	47.25	1640.32	-617.66	-3.79	1784.22	-1689.94	64.76	1722.51	654.75	-278.87	78.54	1253.18	-273.65	85.03	648.64
4.68	-1147.28	212.82	170.95	-1179.72	202.88	151.81	-1355.3	214.53	68.95	-1384.51	210.62	119.35	-1771.35	-129.66	-377.32	-1830.02	-127.32	-329.23	-1764.72	47.22	532.9	-1524.77	-72.96	1610.12	-1675.19	50.03	1370.29	0	0	0	-1525.58	-59.79	1633.6	-1503.66	49.34	1639.55	-617.66	-3.79	1784.22	-1676.32	68.96	1723.66	654.65	-278.99	78.62	1253.49	-273.7	84.97	649.23
4.69	-1144.95	213.78	164.96	-1178.39	205.3	145.16	-1352.63	216.75	63.89	-1383	211.38	114.11	-1773.65	-127.29	-370.54	-1834.83	-125.51	-324.17	-1764.72	47.22	532.9	-1524.77	-72.96	1610.12	-1666.59	50.94	1368.9	0	0	0	-1516.03	-57.04	1633.65	-1492.32	51.31	1638.7	-617.66	-3.79	1784.22	-1662.65	73.22	1724.82	655.63	-278.87	78.62	1253.67	-273.07	85.33	648.17
4.7	-1143.4	213.86	158.97	-1177.52	205.95	139.11	-1352.18	217.39	57.44	-1380.13	214.58	109.72	-1775.97	-124.8	-363.41	-1839.48	-123.56	-318.7	-1764.72	47.22	532.9	-1524.77	-72.96	1610.12	-1656.6	52.41	1367.76	0	0	0	-1507.28	-54.29	1633.69	-1482.16	53.4	1638.2	-617.66	-3.79	1784.22	-1648.94	77.55	1726	655.14	-279.44	78.39	1254.51	-273.11	85.55	648.78
4.71	-1144	215.44	151.69	-1178.55	207.91	131.29	-1351.63	218.73	51.25	-1381.46	213.7	103.63	-1778.29	-122.21	-355.93	-1843.97	-121.47	-312.8	-1764.72	47.22	532.9	-1524.77	-72.96	1610.12	-1645.54	53.29	1366.42	0	0	0	-1497.26	-51.74	1633.78	-1472.02	55.64	1637.74	-617.66	-3.79	1784.22	-1635.19	81.95	1727.2	655.66	-278.97	78.56	1254.12	-273.39	85.31	649.54
4.72	-1144.55	214.63	144.76	-1177.28	204.6	125.92	-1354.42	216.88	43.24	-1382.67	213.27	97.37	-1780.63	-119.51	-348.09	-1848.29	-119.22	-306.48	-1764.72	47.22	532.9	-1524.77	-72.96	1610.12	-1672.7	41.19	1357.58	0	0	0	-1485.54	-49.4	1633.69	-1463.49	57.45	1637.22	-617.66	-3.79	1784.22	-1621.4	86.42	1728.42	654.5	-279.64	78.13	1253.18	-273.27	85.06	649.41
4.73	-1146.95	214.78	136.18	-1180.21	205.53	117.03	-1356.47	216.64	35.62	-1384.03	214.66	92.01	-1782.96	-116.7	-339.91	-1852.44	-116.83	-299.73	-1764.72	47.22	532.9	-1525.37	-72.59	1607.72	-1632.94	54.53	1362.01	0	0	0	-1473.62	-46.29	1633.76	-1452.53	60.82	1636.67	-617.66	-3.79	1784.22	-1607.56	90.95	1729.65	655.32	-279.65	78.52	1253.23	-273.82	85	648.51
4.74	-1147.96	211.46	129.25	-1183	205	108.77	-1358.32	216.79	29.99	-1384.88	215.96	86.71	-1785.3	-113.77	-331.36	-1856.4	-114.28	-292.54	-1764.72	47.22	532.9	-1527.12	-71.5	1600.71	-1613.21	61.15	1357.91	0	0	0	-1464.67	-42.45	1634.07	-1438.37	65.47	1636.15	-617.66	-3.79	1784.22	-1593.69	95.54	1730.9	655.57	-279.65	78.69	1254.18	-273.68	85.52	648.39
4.75	-1147.96	210.57	122.77	-1182.66	205.2	101.2	-1355.73	217.27	29.06	-1385.39	213.19	82.8	-1787.63	-110.74	-322.45	-1860.17	-111.58	-284.9	-1764.72	47.22	532.9	-1529.94	-69.76	1589.35	-1605.37	60.4	1358.81	0	0	0	-1452.96	-39.19	1634.27	-1426.52	68.95	1635.68	-617.66	-3.79	1784.22	-1579.77	100.21	1732.17	655.77	-279.11	78.97	1254.33	-273.46	85.66	648.41
4.76	-1140.69	213.75	113.26	-1175.54	206.19	95.09	-1352.38	217.1	28.7	-1376.21	215.32	84.52	-1789.96	-107.58	-313.16	-1863.73	-108.72	-276.81	-1764.72	47.22	532.9	-1533.75	-67.4	1573.91	-1594.64	66.05	1355.99	0	0	0	-1440.33	-35.5	1634.3	-1423.34	69.37	1629.58	-617.66	-3.79	1784.22	-1565.82	104.94	1733.45	655.4	-278.98	78.79	1254.05	-273.63	85.42	648.39
4.77	-1130.52	217.37	101.45	-1176.36	201.42	83.42	-1351.54	215.31	27.55	-1372.25	215.29	83.47	-1792.28	-104.31	-303.51	-1867.09	-105.7	-268.25	-1764.72	47.22	532.9	-1538.47	-64.48	1554.66	-1583.07	68.26	1354.82	0	0	0	-1430.02	-32.67	1634.36	-1412.32	72.66	1629.73	-617.66	-3.79	1784.22	-1551.82	109.74	1734.75	655.08	-279.13	78.6	1253.84	-273.4	85.15	648.23
4.78	-1127.5	219.88	92.14	-1170.29	203.01	75.02	-1351.33	215.15	26.32	-1370.54	216.24	82.27	-1794.58	-100.93	-293.47	-1870.23	-102.51	-259.23	-1764.72	47.22	532.9	-1544.03	-61.06	1531.85	-1570.04	70.01	1355.35	0	0	0	-1418.65	-29.26	1634.83	-1394.12	78.55	1633.63	-617.66	-3.79	1784.22	-1537.78	114.61	1736.07	655.75	-279.15	78.55	1254.03	-273.23	85.39	649.13
4.79	-1124.78	222.68	83.64	-1168.6	205.38	67.48	-1350.14	217.38	26.33	-1367.77	218.08	81.93	-1796.88	-97.42	-283.05	-1873.14	-99.17	-249.73	-1764.72	47.22	532.9	-1550.34	-57.17	1505.76	-1558.67	72.98	1355.89	0	0	0	-1404.11	-24.83	1635.45	-1377.3	83.57	1634.89	-617.66	-3.79	1784.22	-1523.7	119.55	1737.41	654.05	-279.7	78.18	1253.15	-273.63	84.97	648.36
4.8	-1121.49	226.57	75.12	-1167	209.42	61.12	-1350.89	217.49	24.99	-1364.44	219.82	81.5	-1799.16	-93.79	-272.25	-1875.81	-95.65	-239.75	-1764.72	47.22	532.9	-1557.32	-52.87	1476.65	-1546.27	75.75	1356.85	0	0	0	-1391.96	-20.71	1636.13	-1364.03	88.26	1634.7	-617.66	-3.79	1784.22	-1509.58	124.56	1738.77	655.05	-279.28	78.55	1253.63	-273.54	85.1	647.96
4.81	-1118.57	223.19	67.47	-1162.18	210.61	56	-1349.95	219.11	24.84	-1361.17	221.47	81.13	-1801.41	-90.05	-261.05	-1878.25	-91.96	-229.28	-1764.72	47.22	532.9	-1564.9	-48.22	1444.78	-1532.99	79.25	1358.03	0	0	0	-1379.67	-16.85	1636.79	-1359.73	87.82	1629.76	-617.66	-3.79	1784.22	-1495.41	129.63	1740.14	654.78	-279.3	78.46	1253.97	-273.22	85.21	648.44
4.82	-1118.56	218.89	57.4	-1155.8	207.66	52.05	-1350.85	216.97	24.24	-1358.89	222.21	81.3	-1803.65	-86.17	-249.46	-1880.43	-88.1	-218.31	-1764.72	47.22	532.9	-1573	-43.25	1410.42	-1362.34	94.4	1596.91	0	0	0	-1369.7	-13.21	1637.58	-1346.39	92.64	1630.93	-617.66	-3.79	1784.22	-1481.21	134.78	1741.53	656.3	-279.46	78.67	1253.61	-274.01	85	647.54
4.83	-1112.89	216.65	53.59	-1156.5	206.88	48.62	-1349.48	217.84	25.52	-1357.39	222.3	81.85	-1805.86	-82.18	-237.46	-1882.35	-84.06	-206.84	-1764.72	47.22	532.9	-1581.54	-38.03	1373.84	-1487.14	87.08	1398.14	0	0	0	-1356.59	-8.85	1638.79	-1329.31	99.29	1634.64	-617.66	-3.79	1784.22	-1467.06	140.57	1742.33	655.35	-279.09	78.5	1253.43	-273.72	85.11	648.19
4.84	-1110.09	216.66	50.53	-1156.02	206	45.6	-1348.89	217.98	25.47	-1356.49	222.02	82.57	-1808.04	-78.06	-225.07	-1884.01	-79.84	-194.86	-1764.72	47.22	532.9	-1590.44	-32.6	1335.29	-1501.45	88.32	1361.76	0	0	0	-1339.13	-3.87	1639.91	-1312.27	104.6	1636.87	-617.66	-3.79	1784.22	-1455.04	143.36	1743.65	655.57	-279.24	78.58	1253.37	-274	85	648.38
4.85	-1110.6	216.07	48	-1157.93	205.56	43.06	-1348.56	218.05	25.98	-1355.97	221.64	83.31	-1810.19	-73.81	-212.26	-1885.38	-75.45	-182.36	-1764.72	47.22	532.9	-1599.61	-27.01	1295.05	-1490	92.33	1363.6	0	0	0	-1324.74	0.9	1641.32	-1309.54	105.15	1632.5	-617.66	-3.79	1784.22	-1442.78	146.58	1744.96	655.52	-279.35	78.57	1253.98	-273.22	85.41	647.9
4.86	-1111.53	215.54	45.55	-1157.51	203.71	40.91	-1348.52	217.66	26	-1355.64	221.41	83.87	-1812.3	-69.43	-199.04	-1886.48	-70.87	-169.34	-1764.72	47.22	532.9	-1608.99	-21.31	1253.38	-1475	96.4	1365.71	0	0	0	-1311.85	5.3	1642.66	-1301.78	108.04	1632.29	-617.66	-3.79	1784.22	-1430.29	150.9	1746.49	654.35	-279.37	78.48	1253.75	-273.64	85.27	647.9
4.87	-1108.08	215.24	44.93	-1147.61	204.34	42.42	-1348.86	217.13	25.59	-1355.29	221.6	84.07	-1814.38	-64.92	-185.4	-1887.28	-66.1	-155.78	-1764.72	47.22	532.9	-1618.5	-15.55	1210.55	-1299.13	115.41	1601.63	0	0	0	-1300.73	9.3	1643.89	-1293.21	111.74	1632	-617.66	-3.79	1784.22	-1416.52	157	1747.93	655.31	-279.62	78.64	1254.12	-273.46	85.31	647.89
4.88	-1106.11	214.49	44.22	-1149.69	204.25	41.61	-1347.19	219	26.33	-1353.86	223.44	84.75	-1816.42	-60.28	-171.34	-1887.78	-61.15	-141.68	-1764.72	47.22	532.9	-1628.04	-9.79	1166.81	-1424.38	106.51	1407.27	0	0	0	-1290.03	13.83	1645.35	-1279.46	117.58	1633.58	-617.66	-3.79	1784.22	-1402.09	163.81	1749.22	655.4	-279.34	78.69	1254.25	-273.88	85.26	647.84
4.89	-1107.62	215.19	43.36	-1152.84	204.26	40.25	-1348.35	217.98	25.9	-1355.38	221.23	83.36	-1818.41	-55.51	-156.86	-1887.97	-56	-127.04	-1764.72	47.22	532.9	-1637.56	-4.07	1122.45	-1444.37	108.36	1371.92	0	0	0	-1277.65	19.34	1647.15	-1266.72	122.9	1634.61	-617.66	-3.79	1784.22	-1389.74	168.61	1750.68	655.69	-278.75	78.68	1254.43	-274.4	85.25	648.44
4.9	-1107.37	214.94	43.11	-1157.57	202.84	38.82	-1348.31	218.15	25.6	-1354.78	222.35	83.95	-1820.36	-50.6	-141.94	-1887.84	-50.66	-111.85	-1764.72	47.22	532.9	-1646.96	1.56	1077.71	-1426.84	111.46	1373.69	0	0	0	-1263.9	24.03	1648.57	-1253.14	127.17	1635.25	-617.66	-3.79	1784.22	-1377.69	173.47	1752.14	654.77	-279.68	78.26	1253.34	-274.08	84.95	648.02
4.91	-1106.6	214.88	42.73	-1150.46	203.63	39.35	-1349.45	216.49	24.7	-1355.79	221.27	83.43	-1822.26	-45.56	-126.59	-1887.39	-45.13	-96.1	-1764.72	47.22	532.9	-1656.16	7.04	1032.87	-1419.03	115.85	1376.07	0	0	0	-1252.83	28.68	1649.9	-1235.11	131.31	1636.14	-617.66	-3.79	1784.22	-1364.95	179.73	1753.25	655.24	-279.62	78.44	1253.8	-273.91	85.1	647.47
4.92	-1106.14	214.41	42.08	-1151.67	204.22	38.5	-1347.94	218.47	25.71	-1355.28	221.42	83.59	-1824.11	-40.38	-110.79	-1886.6	-39.4	-79.77	-1764.72	47.22	532.9	-1665.1	12.33	988.18	-1240.85	138.66	1607.46	0	0	0	-1242.43	32.76	1651.14	-1225.42	134.4	1635.68	-617.66	-3.79	1784.22	-1354.67	182.82	1754.72	655.68	-279.36	78.62	1254.07	-273.51	85.39	647.76
4.93	-1105.5	213.89	41.42	-1148.73	203.3	38.8	-1348.53	218.14	25.51	-1355.94	220.84	83.33	-1825.9	-35.07	-94.56	-1885.47	-33.46	-62.88	-1764.72	47.22	532.9	-1673.69	17.38	943.93	-1367.06	126.34	1415.88	0	0	0	-1232.08	36.89	1652.27	-1215.14	140.83	1638.34	-617.66	-3.79	1784.22	-1343.85	187.1	1755.92	655.53	-279.38	78.71	1254.45	-273.56	85.48	648.17
4.94	-1105.46	214.51	41.09	-1147.49	203.69	38.53	-1349.1	217.22	25.12	-1355.54	221.47	83.63	-1827.64	-29.61	-77.87	-1883.99	-27.32	-45.4	-1764.72	47.22	532.9	-1681.85	22.13	900.37	-1381.35	127.29	1380.27	0	0	0	-1219.22	41.94	1653.51	-1194.93	151.38	1644.67	-617.66	-3.79	1784.22	-1333.62	190.81	1756.94	654.94	-279.41	78.37	1253.94	-273.92	85.17	649.14
4.95	-1105.95	214.22	40.53	-1152.84	203.89	36.71	-1347.28	219.35	26.1	-1357.17	219.03	82.7	-1829.32	-24.01	-60.73	-1882.15	-20.98	-27.34	-1764.72	47.22	532.9	-1689.5	26.53	857.76	-1377.07	130.54	1381.58	0	0	0	-1209.28	46	1654.65	-1183.39	156.21	1646.91	-617.66	-3.79	1784.22	-1322.65	196.14	1757.81	654.78	-279.3	78.35	1254.1	-273.98	85.22	648.69
4.96	-1102.5	213.68	40.2	-1149.35	204.05	36.83	-1348.36	217.94	25.5	-1355.5	220.69	83.3	-1830.93	-18.27	-43.14	-1879.94	-14.43	-8.68	-1764.72	47.22	532.9	-1696.56	30.54	816.37	-1361.91	134.82	1383.12	0	0	0	-1198.62	50.51	1655.78	-1174.03	159.69	1648	-617.66	-3.79	1784.22	-1312.64	200.67	1758.56	654.35	-279.09	78.21	1254.33	-273.52	85.34	650.43
4.97	-1105.25	214.25	38.79	-1152.2	204.02	35.67	-1348.2	217.86	25.5	-1356.03	219.64	82.91	-1832.48	-12.39	-25.08	-1877.36	-7.67	10.58	-1764.72	47.22	532.9	-1702.96	34.11	776.47	-1352.56	137.84	1384.13	0	0	0	-1188.37	54.33	1656.48	-1164.86	163.25	1648.6	-617.66	-3.79	1784.22	-1303.59	203.93	1759.38	655.06	-279.25	78.31	1253.6	-273.59	85.25	648.22
4.98	-1110.99	214.22	36.6	-1150.61	202.93	35.54	-1348.27	217.95	25.71	-1356.05	219.62	83.11	-1833.96	-6.37	-6.56	-1874.39	-0.69	30.46	-1764.72	47.22	532.9	-1708.61	37.18	738.33	-1342.72	139.65	1384.8	0	0	0	-1178.05	57.8	1657.22	-1167.93	163.12	1644.35	-617.66	-3.79	1784.22	-1294.22	208.02	1760.05	654.46	-279.28	78.41	1253.9	-273.54	85.46	648.01
4.99	-1105.93	213.22	36.91	-1146.15	203.4	35.67	-1348.05	217.67	25.69	-1355.88	218.82	82.9	-1835.36	-0.19	12.44	-1871.02	6.5	50.94	-1764.72	47.22	532.9	-1713.44	39.71	702.2	-1334.81	140.98	1385.43	0	0	0	-1169.47	61.35	1657.9	-1158.06	165.6	1644.11	-617.66	-3.79	1784.22	-1285.98	210.77	1760.96	655.6	-278.21	79.1	1254.61	-273.23	85.79	648.66
5	-1107.87	213.98	36.32	-1149.69	203.24	34.38	-1347.74	218.43	26.41	-1355.57	218.81	83.07	-1836.69	6.13	31.91	-1852.14	15.01	69.21	-1764.72	47.22	532.9	-1717.37	41.64	668.35	-1326.66	143.74	1386.44	0	0	0	-1160.64	64.71	1658.74	-1147.42	168.94	1644.43	-617.66	-3.79	1784.22	-1276.82	214.86	1761.45	654.87	-278.78	78.73	1254.01	-273.16	85.59	647.96
5.01	-1104.74	212.78	36.57	-1153.39	203.06	33.17	-1346.97	218.69	26.48	-1356	217.57	82.75	-1837.95	12.6	51.85	-1863.14	22.31	83.24	-1764.72	47.22	532.9	-1720.32	42.92	637.05	-1314.48	145.16	1388.66	0	0	0	-1152.22	67.79	1659.23	-1138.8	172.19	1644.75	-617.66	-3.79	1784.22	-1268.94	217.38	1762.1	655	-279.18	78.64	1253.75	-273.1	85.41	648.43
5.02	-1106.21	213.68	36.05	-1153.45	202.65	32.82	-1348.66	216.63	25.93	-1355.11	218.8	83.6	-1839.13	19.22	72.28	-1859.36	27.23	101.49	-1764.72	47.22	532.9	-1722.21	43.5	608.56	-1309.07	147.18	1388.23	0	0	0	-1145.72	70.33	1659.75	-1135.3	174.9	1644.18	-617.66	-3.79	1784.22	-1260.71	220.36	1762.8	654.31	-279.16	78.27	1253.45	-273.18	85.32	648.91
5.03	-1103.96	213.45	36.61	-1152.96	202.76	32.96	-1348.12	216.9	25.89	-1354.33	219.73	84.03	-1853.08	27.24	87.25	-1856.6	31.91	118.8	-1764.72	47.22	532.9	-1722.96	43.34	583.15	-1293.71	148.56	1392.6	0	0	0	-1139.31	72.79	1660.31	-1127.42	179.19	1646.33	-617.66	-3.79	1784.22	-1253.15	222.94	1763.57	654.88	-279.52	78.36	1254	-273.51	85.15	647.82
5.04	-1103.12	213.86	36.88	-1150.49	202.43	33.14	-1348.11	217.09	26.19	-1354.88	218.89	83.83	-1849.94	32.94	106.39	-1852.03	36.96	137.87	-1764.72	47.22	532.9	-1722.49	42.39	561.08	-1286.42	150.36	1394.49	0	0	0	-1130.49	76	1660.99	-1109.29	185.85	1651.4	-617.66	-3.79	1784.22	-1245.92	224.81	1764.55	655.24	-279.06	78.54	1254.16	-273.86	85.23	648.52
5.05	-1102.61	212.68	36.71	-1151.78	202.44	32.6	-1349.45	215.37	25.13	-1355.52	218.07	83.69	-1878.9	39.23	118.3	-1868.15	42.27	153.49	-1764.72	47.22	532.9	-1720.79	40.57	542.5	-1277.32	152.35	1395.52	0	0	0	-1122.87	78.77	1661.55	-1100.25	188.67	1653.14	-617.66	-3.79	1784.22	-1237.99	227.9	1765.2	654.87	-279.32	78.41	1253.78	-273.01	85.33	649.64
5.06	-1105.32	212.96	36.03	-1146.06	202.57	33.86	-1348.57	216.47	25.76	-1354.83	218.73	83.96	-1864.58	40.13	141.71	-1861.7	56.5	193.3	-1764.77	47.22	532.79	-1787.7	24.61	405.43	-1278.9	153.49	1393.08	0	0	0	-1116.24	81.14	1662.24	-1092.76	192.22	1653.46	-617.66	-3.79	1784.22	-1230.87	230.01	1766.18	655.13	-279.31	78.49	1253.43	-273.53	85.17	648.75
5.07	-1106.84	213.54	35.57	-1152.6	202.02	32.43	-1348.45	216.46	25.68	-1354.51	218.93	84.26	-1857.05	55.44	178.65	-1847.07	62.9	214.78	-1817.52	48.71	420.31	-1770.07	25.9	420.9	-1274.59	156.99	1394.05	0	0	0	-1107.6	83.33	1662.71	-1086.88	192.74	1654.52	-617.66	-3.79	1784.22	-1223.71	232.18	1767.14	655.52	-278.81	78.78	1253.81	-273.92	85.12	648.66
5.08	-1103.16	213.14	35.75	-1148.96	202.02	32.87	-1348.5	216.53	25.95	-1355.27	216.77	83.3	-1851.01	60.86	196.45	-1841.09	66.18	230.87	-1798.68	48.94	436.66	-1750.08	25.25	435.53	-1274.44	158.32	1395.45	0	0	0	-1100.35	84.94	1663.4	-1079.82	195.67	1654.98	-617.66	-3.79	1784.22	-1216.96	234.17	1768.06	654.89	-279.2	78.61	1253.49	-273.76	84.95	649.2
5.09	-1103.03	213.52	35.65	-1147.05	202.28	33.08	-1348.32	216.29	25.92	-1353.29	219.09	84.75	-1851.63	63.74	211.12	-1831.1	68.8	246.31	-1782.18	51.43	450.62	-1734.81	28.56	447.88	-1271.79	158.66	1398.56	0	0	0	-1095.2	86.41	1664.38	-1073.63	196.99	1655.84	-617.66	-3.79	1784.22	-1210.46	235.91	1768.88	655.18	-279.33	78.56	1253.9	-273.22	85.12	649.56
5.1	-1101.08	214.83	38.07	-1150.49	201.77	31.92	-1347.76	217.07	26.44	-1354.76	216.57	83.99	-1827.22	66.27	227.67	-1817.5	71.85	260.2	-1764.67	52.37	463.37	-1717.14	30.02	459.48	-1268.07	160.54	1399.76	0	0	0	-1088.28	88.54	1665.19	-1067.13	198.81	1656.82	-617.66	-3.79	1784.22	-1204.58	237.23	1769.94	654.95	-279.34	78.52	1254.31	-273.01	85.38	647.44
5.11	-1103.21	213.16	34.34	-1146.16	202.9	32.62	-1347.06	217.3	26.81	-1352.83	218.11	84.84	-1817.03	69.56	238.91	-1795.29	74.31	273.45	-1747.17	52.55	474.61	-1699.94	31.29	469.75	-1251.4	163	1399.07	0	0	0	-1083.08	89.71	1666.17	-1060.47	200.95	1657.71	-617.66	-3.79	1784.22	-1198.25	238.7	1770.73	654.72	-278.97	78.68	1253.73	-273.19	85.13	648.48
5.12	-1103.86	213.34	33.76	-1148.83	202.62	31.67	-1348.06	215.7	26.37	-1352.4	217.5	85.07	-1797.27	71.55	250.07	-1781.02	76.08	283.37	-1729.51	52.82	484.36	-1682.55	32.16	478.5	-1244.57	164.84	1399.5	0	0	0	-1075.95	91.37	1667.15	-1054.25	202.18	1658.9	-617.66	-3.79	1784.22	-1191.38	241.36	1771.5	654.25	-279.48	78.48	1254.46	-273.56	85.41	647.76
5.13	-1102.02	213.3	33.65	-1145.57	203.05	32.09	-1347.03	216.6	27.6	-1352.57	216.01	85.19	-1780.61	74.29	257.58	-1770.63	77.35	290.28	-1712.81	52.94	492.57	-1664.66	31.74	486.98	-1235.18	167.04	1400.33	0	0	0	-1069.94	92.59	1668.26	-1047.78	203.96	1659.85	-617.66	-3.79	1784.22	-1185.86	241.85	1772.41	655.19	-279.63	78.64	1254.48	-273.33	85.61	648.57
5.14	-1101.61	212.46	33.17	-1150.06	202.44	30.09	-1346.95	216.36	27.66	-1350.73	217.14	85.96	-1754.33	75.42	264.53	-1747.71	78.03	297.19	-1696.71	53.35	499.24	-1648.17	32.58	493.57	-1225.1	168.01	1400.73	0	0	0	-1062.79	93.6	1669.04	-1041.45	205.58	1660.78	-617.66	-3.79	1784.22	-1180.1	242.46	1773.22	654.9	-279.44	78.51	1254.83	-273.51	85.63	648.96
5.15	-1099.98	214.68	35.75	-1148.6	202.07	29.86	-1345.86	216.88	28.46	-1350.51	215.95	86.05	-1741.56	77.49	267.04	-1728.66	78.86	300.28	-1679.74	51.92	504.38	-1630.15	31.46	499.84	-1219.43	168.13	1402.05	0	0	0	-1055.62	94.56	1670.01	-1046.98	202.01	1658.58	-617.66	-3.79	1784.22	-1174.82	242.54	1774.1	655.04	-279.46	78.34	1253.4	-273.59	85.19	649.29
5.16	-1103.88	213.1	31.54	-1149.01	202.34	29.29	-1345.8	215.94	28.32	-1349.78	215.5	86.23	-1712.45	77.54	268.58	-1702.68	79.59	301.98	-1664.49	51.47	507.16	-1614.69	33.26	503.99	-1210.53	169.95	1402.59	0	0	0	-1051.02	95.74	1671.29	-1040.14	202.07	1658.71	-617.66	-3.79	1784.22	-1168.39	244.22	1774.57	654.77	-279.52	78.37	1253.27	-273.33	85.31	648.47
5.17	-1104.72	212.92	30.43	-1145.32	202.22	29.61	-1346.19	214.98	28.62	-1348.18	215.91	87	-1686.15	75.67	270.16	-1676.94	80.09	301.72	-1649.54	50.93	507.9	-1598.92	34.48	506.9	-1205.35	170.88	1403.14	0	0	0	-1045.22	96.59	1672.34	-1024.51	207.92	1663.23	-617.66	-3.79	1784.22	-1162.74	244.64	1775.3	656.18	-279.03	78.83	1253.76	-273.22	85.5	648.6
5.18	-1102.03	213.14	30.23	-1147.17	202.45	29.01	-1345.36	215.35	28.81	-1347.78	214.88	87.1	-1656.3	75.97	268.35	-1649.05	79.13	300.1	-1634.52	50.64	506.57	-1581.91	34.23	508.73	-1203.66	171.33	1403.24	0	0	0	-1039.6	97.32	1673.28	-1016.73	209.19	1665.07	-617.66	-3.79	1784.22	-1157.15	244.93	1775.86	655.9	-279.16	78.86	1254.02	-273.49	85.45	647.85
5.19	-1102.43	213.13	29.61	-1155.27	202.48	26.42	-1346.59	212.85	28.48	-1346.03	215.28	87.83	-1626.6	74.38	263.96	-1622.02	78.71	296.79	-1618.46	49.45	503.59	-1564.71	33.75	508.89	-1197.94	172.37	1403.22	0	0	0	-1032.99	97.76	1673.99	-1010.88	209.29	1666.15	-617.66	-3.79	1784.22	-1150.96	245.88	1776.32	654.74	-278.79	78.49	1253.66	-273.12	85.42	648.45
5.2	-1102.47	213.56	28.62	-1147.36	203.51	27.21	-1345.29	213.86	29.41	-1344.98	214.96	88.29	-1596.27	73.69	259.75	-1592.67	77.54	292.4	-1602.09	48.64	498.56	-1547.72	33.87	507.05	-1195.15	173.15	1402.37	0	0	0	-1025.48	98.28	1674.7	-1004.92	209.08	1667.16	-617.66	-3.79	1784.22	-1145.22	245.86	1776.73	654.48	-279.32	78.16	1253.99	-273.29	85.29	647.34
5.21	-1103.63	213.42	27.8	-1143.64	202.64	27.9	-1345.82	212.04	29.44	-1344.39	214.05	88.43	-1563.35	73.25	253.97	-1561.6	77	287.91	-1585.32	48.04	491.62	-1530.79	34.02	502.88	-1184.94	174.7	1402.43	0	0	0	-1020.69	98.33	1675.51	-998.15	210.17	1667.72	-617.66	-3.79	1784.22	-1139.81	245.26	1777.11	655.49	-278.99	78.52	1254.17	-273.72	85.39	647.43
5.22	-1099.67	212.92	27.91	-1145.5	201.66	27.39	-1344.17	213.5	30.17	-1343.95	213.07	88.9	-1529	70.05	247.69	-1533.43	75.4	281.21	-1567.61	47.08	483.5	-1513.82	33.74	496.94	-1179.5	174.59	1402.4	0	0	0	-1013.61	98.58	1675.94	-991.74	210.29	1668.42	-617.66	-3.79	1784.22	-1133.58	245.75	1777.46	655.24	-279.11	78.68	1254.35	-273.69	85.41	648.25
5.23	-1100.56	213.58	27.01	-1148.62	202.71	26.4	-1343.18	214.07	31.3	-1343.49	212.2	89.11	-1496.94	68.32	238.02	-1505.53	73.83	273.4	-1550.02	46.9	473.34	-1496.34	33.2	489.22	-1173.45	175.15	1402.82	0	0	0	-1006.7	98.74	1676.22	-984.96	210.98	1669.03	-617.66	-3.79	1784.22	-1127.15	246.47	1777.45	655.24	-279.48	78.37	1254.41	-273.79	85.36	648.36
5.24	-1099.89	213.37	26.89	-1144.27	202.73	26.99	-1343.96	211.94	30.83	-1343.98	210.46	89.16	-1469.89	67.73	227.65	-1476.66	71.01	264.09	-1531.4	46.12	461.6	-1479.26	33.73	479.34	-1166.19	175.56	1402.43	0	0	0	-1000.34	98.81	1676.71	-978.58	210.8	1669.46	-617.66	-3.79	1784.22	-1120.71	246.61	1777.67	654.34	-279.71	78.34	1254.24	-273.54	85.45	648.92
5.25	-1099.83	212.25	26.01	-1146.4	202.81	26.36	-1344.11	210.73	30.83	-1342.3	211.35	90.49	-1430.27	64.9	219.51	-1443.78	68.62	254.28	-1512.23	45.28	448.15	-1460.39	33.47	468.44	-1155.42	175.72	1402.59	0	0	0	-993.95	98.8	1676.91	-971.89	210.8	1669.82	-617.66	-3.79	1784.22	-1114.58	246.21	1777.89	655.39	-279.35	78.54	1254.35	-273.51	85.51	648.05
5.26	-1098.52	212.66	26.32	-1144.07	202.65	26.5	-1342.78	211.86	31.78	-1342.2	210.03	90.68	-1407.85	63.51	206.26	-1414.03	66.77	242.9	-1492.23	44.43	433	-1440.63	31.83	456.37	-1150.73	176.51	1402.23	0	0	0	-989.45	98.79	1677	-965.6	210.12	1670.21	-617.66	-3.79	1784.22	-1108.36	245.33	1778.09	656.25	-279.36	78.79	1253.87	-273.64	85.21	648.22
5.27	-1099.35	212.24	25.5	-1148.92	202.48	25.45	-1342.95	210.68	31.8	-1342.12	208.81	90.75	-1370.47	58.93	196.66	-1380.17	64.37	231.16	-1470.48	42.58	416.71	-1420.12	30.45	442.91	-1144.73	177.42	1401.8	0	0	0	-980.97	98.42	1677	-958.5	210.72	1670.42	-617.66	-3.79	1784.22	-1101.58	245.12	1777.97	656.1	-279.05	78.82	1253.67	-273.48	85.27	648.78
5.28	-1099.33	212.09	25.35	-1143.98	201.94	26.46	-1342.7	210.72	32.46	-1340.77	209.74	91.92	-1333.44	53.88	187.38	-1350.17	61.36	218.21	-1449.2	41.69	398.73	-1400.12	30.12	427.54	-1140.92	177.22	1401.89	0	0	0	-974.03	97.96	1676.89	-951.49	210.5	1670.47	-617.66	-3.79	1784.22	-1094.56	245.21	1777.98	655.59	-279.54	78.37	1253.91	-273.8	85.24	647.9
5.29	-1098.13	211.23	24.84	-1144.93	201.82	25.6	-1342.76	209.33	32.67	-1340.41	208.85	92.21	-1298.04	50.19	176.75	-1315.67	57.52	207.35	-1425.93	39.85	379.99	-1379.22	29.5	411.14	-1131.55	177.51	1401.58	0	0	0	-964.96	97.57	1676.55	-944.9	209.51	1670.67	-617.66	-3.79	1784.22	-1087.89	244.82	1777.93	655.51	-279.58	78.45	1253.66	-273.43	85.3	648.15
5.3	-1101.41	210.65	23.77	-1145.45	202.87	25.15	-1342.36	209.32	33.03	-1339.81	208.79	93.1	-1262.01	46.89	165.21	-1280.72	53.92	195.03	-1402.54	39.2	359.45	-1357.44	28.77	394.06	-1123.54	178.02	1401.38	0	0	0	-959.06	97.23	1676.7	-937.9	209.18	1670.63	-617.66	-3.79	1784.22	-1080.85	244.24	1777.85	656.46	-279	78.98	1254.25	-273.48	85.19	649.75
5.31	-1099.26	210.75	23.88	-1145.37	202.23	24.94	-1341.59	209.58	33.96	-1338.85	208.88	93.96	-1226.09	43.44	153.92	-1246.89	50.8	182.72	-1378.26	38.55	338.48	-1334.24	27.33	375.96	-1116.23	177.37	1401.12	0	0	0	-953.25	96.38	1676.53	-930.67	208.48	1670.62	-617.66	-3.79	1784.22	-1073.83	243.65	1777.69	655.93	-279.03	78.77	1254.19	-273.21	85.25	649.74
5.32	-1096	209.69	24.65	-1144.37	201.83	25.24	-1341.19	209.32	34.63	-1338.91	207.91	94.35	-1183.92	39.41	143.29	-1213.68	47.31	169.43	-1351.87	36.73	317.44	-1311.17	27.35	356.37	-1105.23	177.95	1400.88	0	0	0	-945.61	96.06	1676.44	-923.42	207.64	1670.67	-617.66	-3.79	1784.22	-1066.71	243.02	1777.5	656.25	-279.57	78.63	1253.77	-273.81	85.07	649.18
5.33	-1099.53	209.74	23.48	-1146.43	202.98	24.54	-1341.06	208.91	35.58	-1338.03	208	95.17	-1153.74	35.95	130.74	-1177.6	43.57	156.91	-1324.16	35.19	295.68	-1287.07	27.61	336.51	-1100.14	177.55	1400.28	0	0	0	-937.97	94.89	1676.23	-915.9	206.87	1670.65	-617.66	-3.79	1784.22	-1059.91	241.94	1777.28	654.66	-279.21	78.3	1253.67	-273.64	84.88	648.4
5.34	-1098.05	209.84	23.68	-1146.14	202.2	25.08	-1339.96	209.54	36.68	-1337.83	207.41	95.7	-1118.62	32.11	119.27	-1140.78	40.46	144.64	-1295.48	33.7	273.64	-1261.45	26.99	316.43	-1088.79	177.33	1399.88	0	0	0	-930.89	94.06	1676.12	-908.74	205.67	1670.5	-617.66	-3.79	1784.22	-1052.4	241.47	1777.01	654.85	-279.36	78.41	1254.11	-273.82	85.23	648.29
5.35	-1098.16	210.16	23.65	-1141.49	201.93	26.03	-1339.69	209.43	37.32	-1336.72	208.31	96.69	-1075.34	29.23	110.48	-1105.81	37.68	132.38	-1266.99	33.79	251.09	-1232.83	24.23	297.03	-1085.46	177.05	1399.81	0	0	0	-925.3	93.05	1676.1	-900.95	205	1670.33	-617.66	-3.79	1784.22	-1044.81	240.7	1776.61	655.45	-279.04	78.82	1253.82	-273.29	85.33	647.94
5.36	-1097.7	209.3	23.3	-1146.81	199.12	23.05	-1339.95	208.19	37.59	-1336.51	207.32	97.09	-1039.52	26.13	100.4	-1065.44	36.11	122.42	-1236.55	33.33	228.77	-1205.73	23.97	276.74	-1076.07	176.77	1399.18	0	0	0	-917.04	91.99	1675.76	-893.27	204.07	1670.14	-617.66	-3.79	1784.22	-1037.47	239.52	1776.27	655.34	-279.37	78.77	1254.17	-273.55	85.63	647.94
5.37	-1096.88	208.89	23.2	-1148.97	198.86	22.27	-1339.62	208.59	38.75	-1336.74	206.54	97.51	-1001.67	24.76	91.67	-1030.24	33.26	111.71	-1205.33	32.54	207.03	-1177.95	24.34	256.32	-1066.72	176.12	1398.44	0	0	0	-908.33	90.82	1675.26	-885.42	203.37	1669.87	-617.66	-3.79	1784.22	-1029.67	238.81	1775.82	656.05	-280.06	78.75	1253.22	-273.51	85.02	647.58
5.38	-1096.17	202.28	20.19	-1140.58	199.83	24.46	-1339.5	208.15	39.36	-1335.16	207.87	98.79	-957.23	22.21	87.19	-991.29	32.29	103.32	-1173.09	31.7	186.01	-1149.61	24.59	236.36	-1063.42	175.43	1398.09	0	0	0	-901.73	89.8	1675	-877.77	201.78	1669.57	-617.66	-3.79	1784.22	-1021.61	238.39	1775.36	656.21	-279.7	78.57	1254.1	-273.71	85.04	647.89
5.39	-1095.34	204.13	21.09	-1146.8	199.66	23.3	-1338.59	208.82	40.14	-1335.2	207.5	99.34	-925.06	20.4	80.01	-954.04	30.55	95.69	-1139.39	30.31	165.73	-1119.45	23.01	217.62	-1053.27	174.83	1397.3	0	0	0	-894.11	88.86	1674.76	-869.97	200.51	1669.27	-617.66	-3.79	1784.22	-1013.96	237.11	1774.89	655.08	-279.41	78.51	1254.23	-273.63	85.42	648.2
5.4	-1094.63	206.21	22.28	-1142.04	200.35	24.37	-1339.68	206.76	39.86	-1335.33	206.71	99.54	-881.45	19.29	76.82	-915.32	28.95	88.82	-1104.84	29.41	146.08	-1089.62	23.39	198.84	-1045.55	174.7	1396.91	0	0	0	-886.33	87.56	1674.31	-861.6	199.74	1668.81	-617.66	-3.79	1784.22	-1005.89	236.42	1774.3	654.99	-279.73	78.54	1253.79	-273.83	85.15	648.5
5.41	-1096.87	208.97	23.33	-1136.62	200.82	25.5	-1338.81	207.58	41.06	-1333.59	208.42	100.89	-841.9	18.12	73.84	-881.13	28.98	81.77	-1069.84	29.09	127.57	-1057.51	22.38	181.63	-1036.66	174.52	1395.96	0	0	0	-877.91	86.47	1673.85	-853.27	198.94	1668.33	-617.66	-3.79	1784.22	-997.93	235.18	1773.75	655.64	-279.74	78.82	1254.59	-274.35	85.21	648
5.42	-1095.08	209.38	24.51	-1143.47	201.54	24.64	-1337.76	208.76	42.26	-1332.63	209.03	102.03	-810.78	16.28	68.93	-841.83	28.18	77.44	-1034.79	29.25	110.25	-1024.5	21.51	165.51	-1027.62	173.97	1395.17	0	0	0	-868.81	85.54	1673.17	-844.81	197.68	1667.89	-617.66	-3.79	1784.22	-989.94	233.63	1773.21	655.57	-279.36	78.73	1254.26	-273.89	85.44	647.5
5.43	-1092.97	208.73	24.6	-1142.5	203.56	25.23	-1337.69	208.31	43.06	-1333.72	207.17	102.02	-773.2	14.11	66.58	-803.7	27.18	73.65	-998.92	29.87	94.46	-992.26	22.25	150.22	-1019.41	172.74	1394.65	0	0	0	-860.83	83.96	1672.68	-836.59	196.49	1667.46	-617.66	-3.79	1784.22	-981.41	232.75	1772.5	655.08	-279.52	78.72	1254.09	-273.1	85.62	647.05
5.44	-1096.43	213.07	24.76	-1143.15	205.18	24.93	-1337.72	208.35	43.94	-1332.71	207.95	102.85	-730.43	12.51	67.15	-767.91	26.72	70.91	-963.14	31.03	80.64	-960.5	24.06	136.49	-1011.74	172.1	1393.77	0	0	0	-852.74	82.43	1672.07	-828.33	194.93	1666.95	-617.66	-3.79	1784.22	-973.14	231.36	1771.89	655.57	-279.29	78.65	1253.9	-273.76	85.31	648.17
5.45	-1098.34	212.17	23.78	-1144.87	203.89	24.64	-1337.66	208.24	44.56	-1331.97	208.52	103.91	-694.55	12.83	69.61	-735.36	26.01	70.65	-927.35	31.06	69.36	-927.87	23.96	125.13	-1001.67	170.4	1392.37	0	0	0	-844.64	81.25	1671.42	-825.14	188.81	1662.49	-617.66	-3.79	1784.22	-964.42	230.51	1771	655.06	-279.57	78.34	1254.16	-273.75	85.35	647.95
5.46	-1096.66	212.64	24.49	-1143.1	202.96	24.88	-1336.03	209.85	46.33	-1331.96	208.13	104.53	-660.04	12.19	74.88	-699.21	25.73	74.13	-892.19	31.75	59.98	-897.27	25.92	115.12	-994.53	169.66	1391.8	0	0	0	-835.82	79.82	1670.72	-818.8	186.33	1661.04	-617.66	-3.79	1784.22	-956.29	228.81	1770.18	656.03	-279.46	78.65	1254.59	-273.47	85.49	647.89
5.47	-1096.75	212.65	24.61	-1139.44	204.16	24.75	-1335.9	209.78	47.24	-1330.92	209.22	105.94	-629.58	10.48	82.27	-665.35	24.78	80.35	-857.71	31.27	53.09	-868.69	26.67	106.69	-987.25	168.85	1391	0	0	0	-827.53	78.62	1670.08	-813.38	184.5	1659.82	-617.66	-3.79	1784.22	-947.8	227.36	1769.28	654.97	-279.22	78.62	1254.53	-273.49	85.42	648.21
5.48	-1098.79	211.91	23.41	-1142.4	204.73	24.56	-1336.91	208.25	47.71	-1330.9	209	107.05	-602.85	11.61	91.93	-633.98	24.53	88.73	-825.81	33.39	47.21	-841.97	26.97	103.09	-978.5	168.08	1389.74	0	0	0	-818.74	77.24	1669.23	-804.25	183.96	1659.86	-617.66	-3.79	1784.22	-939.2	226.01	1768.38	654.32	-279.76	78.19	1254.02	-273.85	85.38	647.03
5.49	-1099	212.73	23.85	-1139.68	205.37	25.03	-1337.23	207.2	48.22	-1329.74	209.57	108.1	-571.64	8.66	104.73	-602.59	24.09	99.64	-795.47	34.41	43.67	-811.39	28	98.16	-967.44	167.06	1388.2	0	0	0	-809.72	75.64	1668.21	-794.47	181.86	1659.22	-617.66	-3.79	1784.22	-930.54	224.52	1767.3	654.36	-279.85	78.22	1254.11	-273.98	85.47	647.67
5.5	-1095.58	212.23	24.65	-1142.94	204.63	24.15	-1335.26	209.72	50.55	-1330.06	208.45	108.61	-549.08	8.01	115.82	-577.45	22.32	109.13	-766.02	32.41	42.97	-786.2	27.87	95.95	-959.36	166.12	1386.99	0	0	0	-799.99	74.05	1667.36	-783.37	180.17	1658.14	-617.66	-3.79	1784.22	-922.15	222.18	1766.23	655.11	-279.62	78.43	1252.95	-273.51	85.13	647.69
5.51	-1097.44	211.4	24.03	-1142.94	205.29	24.09	-1337.03	206.73	50.66	-1329.02	209.15	110.18	-526.07	5.69	126.77	-555.43	20.75	118.01	-740.27	32.44	42.93	-762.98	27.42	95.28	-949.31	163.94	1385.43	0	0	0	-791.11	72.03	1666.23	-777.98	178.85	1657.47	-617.66	-3.79	1784.22	-913.56	219.97	1765.09	654.42	-279.92	78.16	1253.5	-273.61	84.98	648.01
5.52	-1099.47	212.44	23.67	-1146.71	205.63	22.96	-1334.97	208.7	52.99	-1327.65	209.59	111.74	-509.64	3.72	135.63	-535.81	17.75	126.74	-717.64	32.35	43.34	-741.91	26.98	95.16	-941.7	162.3	1384.2	0	0	0	-783.83	70.58	1665.51	-770.07	177.68	1656.54	-617.66	-3.79	1784.22	-904.8	218.13	1763.87	654.37	-279.73	78.25	1253.67	-273.72	85.12	647.98
5.53	-1095.54	212.06	24.7	-1138.57	204.3	24.97	-1334.22	208.6	54.67	-1327.09	209.34	113.09	-497.62	1.49	143.31	-519.57	15.91	133.39	-697.89	32.08	44.51	-727.36	28.14	95.23	-932.39	160.54	1382.89	0	0	0	-775.35	69.02	1664.72	-760.21	175.89	1655.68	-617.66	-3.79	1784.22	-896.73	214.99	1762.73	654.43	-279.58	78.27	1253.48	-274.22	84.87	647.4
5.54	-1095.62	212.56	24.67	-1138.32	204.83	24.46	-1333.52	209.27	56.54	-1325.82	209.53	114.76	-477.47	-0.9	150.9	-506.17	13.69	137.95	-681.52	33.12	44.8	-710.52	30.02	94.6	-919.26	159.15	1381.24	0	0	0	-764.19	67.01	1663.54	-748.08	173.58	1654.89	-617.66	-3.79	1784.22	-887.53	213.47	1761.41	655.87	-279.38	78.88	1253.73	-273.65	85.35	648.1
5.55	-1099.51	212.66	23.29	-1142.64	205.09	23.37	-1333.11	208.79	58.15	-1325.14	209.1	116.26	-470.07	-3.94	152.21	-495.76	11.34	139.82	-668.88	34.92	43.65	-698.69	31.64	93.06	-910.53	156.16	1379.87	0	0	0	-754.27	64.94	1662.57	-742.63	171.38	1654.32	-617.66	-3.79	1784.22	-878.48	211.48	1760.21	655.68	-279.46	78.83	1253.4	-273.58	85.56	648.69
5.56	-1096.67	212.29	24.17	-1141.57	205.76	23.47	-1331.81	210.27	60.62	-1323.01	210.95	118.8	-462.5	-6.68	151.14	-488.21	9.6	138.58	-660.31	38.67	40.16	-690.07	33.16	90.42	-902.41	154.56	1378.55	0	0	0	-744.24	62.96	1661.71	-730.43	169.65	1653.39	-617.66	-3.79	1784.22	-869.65	208.96	1759.04	655.44	-279.12	78.77	1253.64	-273.33	85.58	648.67
5.57	-1094.58	212.68	24.59	-1142.27	204.8	23.74	-1330.6	211.66	63.15	-1321.71	211.23	120.77	-453.35	-7.63	148.08	-482.78	9.54	134.46	-654.38	39.38	36.64	-683.38	34.12	87.45	-875.51	159.92	1384.88	0	0	0	-736.06	61.21	1660.86	-723.61	167.82	1652.72	-617.66	-3.79	1784.22	-860.54	206.37	1757.96	655.77	-278.87	78.75	1253.96	-273.64	85.31	648.8
5.58	-1095.29	212.35	24.42	-1145.06	206.2	22.74	-1329.46	212.61	65.65	-1319.69	212.84	123.18	-450.53	-2.88	140.52	-479.27	12.32	127.25	-652.04	39.45	32.73	-682.35	34.96	83.25	-876.38	150.64	1377.48	0	0	0	-727.31	58.99	1660.06	-716.13	165.49	1652.1	-617.66	-3.79	1784.22	-851.52	203.58	1757.02	655.51	-279.61	78.57	1253.38	-273.97	85.12	647.47
5.59	-1093.06	212.49	25.08	-1145.28	205.63	22.41	-1329.05	212.95	67.79	-1317.8	214.85	125.85	-443.95	-0.04	133.84	-476.84	16.14	118.96	-650.79	39.63	28.94	-680.74	36.54	78.26	-869.85	146.99	1375.25	0	0	0	-716.11	56.25	1659.14	-705.99	162.86	1651.46	-617.66	-3.79	1784.22	-843.05	199.74	1756.27	655.04	-279.83	78.46	1253.67	-273.35	85.46	647.89
5.6	-1097.05	212.74	24.03	-1143.74	205.07	22.64	-1328.94	212.64	69.44	-1315.69	216.88	128.62	-448.72	2.88	125.35	-473.09	17.66	113.28	-648.48	41.47	27.85	-677.58	37.57	76.47	-858.18	144.61	1374.51	0	0	0	-706.28	53.76	1658.46	-693.73	160.49	1650.53	-617.66	-3.79	1784.22	-833.75	197.35	1755.25	655.36	-279.72	78.54	1253.92	-273.48	85.46	648.33
5.61	-1093.44	212.11	25.29	-1141.56	205.68	23.31	-1327.2	215.22	72.98	-1313.03	219.43	131.49	-437.72	3.12	117.13	-465.58	18.01	106.78	-644.53	41.5	29.64	-670.81	37.89	78.12	-847.4	142.55	1373.57	0	0	0	-695.26	51.43	1657.86	-685.93	158.27	1650.31	-617.66	-3.79	1784.22	-824.44	194.33	1754.39	654.53	-279.2	78.4	1254.28	-273.77	85.35	648.81
5.62	-1095.2	212.56	24.77	-1138.95	206.28	23.43	-1326.29	215.69	75.74	-1309.71	222.48	135.22	-427.74	2.56	104.47	-457.22	18.61	96.65	-642.24	43.7	30.47	-665.58	39.16	78.78	-825.62	149.43	1380.6	0	0	0	-686.42	49.25	1657.46	-678.52	155.84	1650.12	-617.66	-3.79	1784.22	-814.91	190.93	1754.22	655.2	-279.14	78.44	1253.76	-273.6	85.2	648.69
5.63	-1098.4	212.5	23.86	-1140.68	206.28	23.14	-1324.36	217.02	79.24	-1306.58	224.44	138.91	-425.27	2.42	92.78	-451.48	19.61	87.67	-640.31	45.37	30.64	-661.08	39.85	79.29	-830.17	139.26	1374.39	0	0	0	-676.88	46.44	1657.61	-668.78	153.11	1650.4	-617.66	-3.79	1784.22	-805.1	187.31	1754.39	655.11	-279.59	78.42	1254.01	-273.45	85.44	647.7
5.64	-1095.18	212.28	24.76	-1142.9	205.56	22.19	-1321.83	218.28	83.73	-1303.09	226.17	143.04	-419.69	3.88	83.68	-447.08	20.53	79.9	-638.87	45.55	30.66	-656.11	40	79.47	-822.42	135.08	1373.61	0	0	0	-664.81	43.03	1657.59	-656.1	150.42	1650.56	-617.66	-3.79	1784.22	-795.13	183.56	1754.9	654.53	-279.79	78.1	1254.5	-274.43	85.35	648.73
5.65	-1097.05	213.18	24.35	-1140.23	206.1	23.06	-1318.92	218.79	87.93	-1298.2	228.61	148.1	-414.63	3.51	74.61	-443.19	20.58	72.15	-637.56	44.79	30.95	-652.26	39.13	80.04	-817.46	133.02	1374.42	0	0	0	-654.34	40.19	1657.99	-644.34	147.79	1650.77	-617.66	-3.79	1784.22	-785.02	179.98	1755.75	655.54	-279.08	78.47	1253.78	-273.58	85.21	647.57
5.66	-1097.17	212.76	24.32	-1141.66	205.34	22.47	-1314.2	220.89	93.68	-1292	232.15	153.64	-412.31	4.36	65.57	-442.95	20.93	62.81	-636.78	44.5	30.93	-649.67	39.21	80.19	-808.13	129.78	1374.82	0	0	0	-645.11	37.02	1658.44	-634.19	144.8	1651.79	-617.66	-3.79	1784.22	-774.72	176.56	1756.89	655.51	-279.71	78.51	1253.66	-274.09	84.82	647.76
5.67	-1095.85	212.74	24.38	-1144.35	205.47	21.55	-1310.4	221.32	99	-1285.94	233.73	158.63	-404.25	6.15	59.44	-436.72	22.39	57.92	-635.53	43.68	31.81	-646.91	39.67	80.4	-799.93	126.38	1375.22	0	0	0	-636.47	34.42	1658.89	-622.19	144.13	1653.79	-617.66	-3.79	1784.22	-764.54	173.13	1758.09	656.08	-279.56	78.76	1254.02	-273.74	85.32	648.15
5.68	-1094.93	212.5	24.85	-1142.4	204.79	21.94	-1305.14	221.62	104.83	-1278.09	236.42	164.12	-402.88	9.59	54.83	-436.78	23.82	52.91	-634.88	44.32	32.46	-645.17	40.13	80.95	-790.14	123.1	1376.84	0	0	0	-626.27	31.48	1659.84	-609.22	143.53	1656.63	-617.66	-3.79	1784.22	-754.71	168.95	1759.64	654.61	-279.39	78.44	1253.84	-273.12	85.69	647.57
5.69	-1097.28	212.45	24.13	-1141.81	205.83	21.47	-1298.38	222.97	111.66	-1268.77	239.2	169.96	-404.16	9.98	50.12	-436.47	25.45	49.62	-634.33	44.74	32.54	-643.43	40.26	81.51	-779.22	120.95	1378.91	0	0	0	-613.84	27.69	1660.9	-595.95	141.19	1658.65	-617.66	-3.79	1784.22	-744.97	164.94	1761.4	654.92	-279.72	78.51	1254.79	-273.51	85.58	648.46
5.7	-1098.85	212.35	23.57	-1134.29	205.18	22.91	-1290.64	224.19	119.2	-1257.22	242.84	176.68	-405.36	11.65	47.31	-437.7	26.31	47.22	-634.13	45.11	32.69	-641.94	39.35	82.59	-771.02	117.23	1381.24	0	0	0	-603.55	24.73	1662.08	-586.54	137.57	1660.22	-617.66	-3.79	1784.22	-734.88	162.1	1763.02	654.38	-280	78.04	1255.35	-273.93	85.37	648.02
5.71	-1098.7	212.65	22.68	-1130.3	204.76	23.28	-1282.52	226.31	128.17	-1246.81	243.77	183.08	-401.58	12.46	46.81	-436.03	26.38	45.84	-634.09	44.97	32.62	-642.05	40.15	82.55	-759.41	115.63	1383.55	0	0	0	-593.45	21.69	1663.54	-576.7	135.65	1661.62	-617.66	-3.79	1784.22	-725.29	158.65	1764.8	654.44	-279.72	78.13	1254.66	-273.78	85.4	648.03
5.72	-1095.48	212.69	22.68	-1131.92	204.37	22.2	-1272.25	229.74	139.19	-1234.98	245.4	190.65	-402.56	12.42	45.05	-434.9	26.55	45.07	-633.77	44.17	32.73	-641.93	40.19	82.83	-753.78	114.02	1385.96	0	0	0	-585.18	19.1	1664.71	-571.56	131.18	1661.74	-617.66	-3.79	1784.22	-716.36	154.2	1766.82	654.67	-279.82	78.42	1253.67	-273.72	85.28	649.14
5.73	-1095.02	213.02	21.48	-1125.35	205.03	24.16	-1260.8	233.77	151.22	-1223.46	245.23	198.59	-403.26	13.65	44.22	-436.08	27	43.96	-633.72	43.19	32.99	-642.28	39.68	82.99	-745.56	112.65	1388.24	0	0	0	-576.63	16.56	1666.2	-566.05	125.71	1661.74	-617.66	-3.79	1784.22	-707.07	151.12	1768.53	654.74	-279.88	78.19	1253.87	-273.86	85.06	647.95
5.74	-1093.03	213.41	20.72	-1125.41	205.29	25.21	-1249.81	234.51	162.71	-1209.82	245.86	207.26	-401.98	12.68	43.9	-434.28	26.9	43.87	-634.07	43.47	32.52	-642.61	39.1	83.34	-730.32	110.24	1390.55	0	0	0	-565.06	13.44	1668.09	-552.98	121.42	1662.54	-617.66	-3.79	1784.22	-698.16	147.87	1770.06	654.85	-279.44	78.29	1254.01	-273.86	85.18	647.72
5.75	-1089.99	214.35	20.47	-1123.75	205.22	27.62	-1237.89	234.9	174.48	-1195.81	245.91	215.63	-402.24	13.03	42.89	-435.75	26.82	43.18	-633.82	42.55	32.8	-642.54	38.75	83.15	-719.05	109.09	1392.43	0	0	0	-556.56	10.89	1669.7	-548.64	118.5	1664.87	-617.66	-3.79	1784.22	-689.46	144.17	1771.71	656.21	-280.1	78.58	1254.42	-273.64	85.47	647.83
5.76	-1084.6	215.05	21.33	-1113.16	206.19	33.67	-1224.87	235.38	186.51	-1181.51	245.4	224.25	-399.93	13.22	42.72	-435.13	27.1	42.64	-634.01	42.72	32.45	-642.83	38.95	82.84	-708.27	107.81	1394.23	0	0	0	-546.76	8.01	1671.1	-539.75	116.43	1666.69	-617.66	-3.79	1784.22	-680.94	140.87	1773.11	654.45	-280.23	78.04	1253.55	-273.64	85.05	647.96
5.77	-1079.72	216.26	21.74	-1109.2	207.68	38.86	-1212.94	232.63	197.4	-1166.97	244.86	233.12	-402.91	12.96	41.41	-434.22	27.04	42.76	-634.68	43.67	31.83	-643.3	39.56	82.93	-704.1	106.14	1395.38	0	0	0	-538.37	5.56	1672.54	-530.69	114.21	1668.25	-617.66	-3.79	1784.22	-672.41	138.05	1774.27	654.24	-279.98	77.98	1253.49	-273.92	84.98	648.14
5.78	-1072.46	218.16	21.24	-1098.2	208.08	45.59	-1199.13	231.64	208.71	-1153.67	242.62	241.69	-403.16	12.32	41.33	-435.12	26.96	42.33	-634.42	42.61	32.21	-643	38.48	83.27	-694.02	104.24	1396.1	0	0	0	-529.51	3.19	1673.86	-524.53	111.51	1669.96	-617.66	-3.79	1784.22	-664.06	135.31	1775.39	654.58	-279.61	78.41	1254.62	-274.07	85.32	648.08
5.79	-1063.92	220.61	22.58	-1089.31	209.9	51.68	-1186.21	228.3	218.05	-1139.25	241.35	250.55	-399.06	12.78	42.11	-436.06	26.79	42.11	-634.96	43.86	31.35	-643.41	38.18	83.43	-685.81	101.5	1397.3	0	0	0	-520.84	0.8	1675.06	-517.03	109.22	1671.39	-617.66	-3.79	1784.22	-655.96	132.53	1776.28	655.52	-279.68	78.62	1254.5	-273.35	85.5	648.42
5.8	-1051.77	223.2	30.06	-1077.13	211.58	58.9	-1171.12	227.34	226.85	-1125.93	237.98	258.15	-400.54	12.76	41.82	-434.94	26.82	42.38	-634.46	42.36	32.01	-643.8	38.44	83.23	-678.32	99.53	1398.02	0	0	0	-511.22	-1.54	1676.1	-509.92	106.88	1672.86	-617.66	-3.79	1784.22	-647.89	130.09	1777.02	654.19	-279.66	78.22	1254.19	-273.72	85.35	647.9
5.81	-1035.56	225.69	37.44	-1057.65	213.74	66.64	-1156.84	224	233.72	-1109.91	237.63	266.38	-401.48	12.5	41.57	-431.8	26.08	43.47	-634.23	41.41	32.25	-644.1	38.39	82.98	-668.76	97.9	1398.54	0	0	0	-502.19	-3.44	1677.07	-499.78	104.95	1673.95	-617.66	-3.79	1784.22	-639.84	127.91	1777.68	654.74	-279.39	78.39	1254.15	-273.53	85.53	647.47
5.82	-1018.5	227.44	43.7	-1040.2	215.6	72.89	-1141.38	221.96	239.5	-1094.72	234.97	272.88	-400.09	12.49	42.12	-436.64	25.86	42.04	-634.75	41.86	31.81	-644.74	39.36	82.64	-664	96.47	1399.66	0	0	0	-494.73	-5.73	1677.83	-492.04	102.64	1674.95	-617.66	-3.79	1784.22	-632.25	124.55	1778.43	654.65	-279.93	78.12	1254.28	-273.43	85.38	647.65
5.83	-1000.25	229.71	49.31	-1027.84	217.23	77.13	-1124.87	221.2	244.53	-1078.9	232.51	277.94	-399.42	12.13	42.08	-434.69	25.85	42.71	-634.7	42.07	31.67	-644.13	38.06	83.38	-655.92	94.54	1399.95	0	0	0	-486.86	-7.31	1678.6	-483.35	101.1	1675.74	-617.66	-3.79	1784.22	-624.28	122.58	1779.01	654.28	-279.6	78.1	1254.57	-273.69	85.23	647.64
5.84	-981.9	230.97	53.47	-1005.38	218.17	81.56	-1107.59	219.6	247.83	-1061.69	231.95	282.17	-401.13	11.79	41.8	-435.05	25.51	42.68	-634.74	41.79	31.73	-644.36	37.96	83.44	-648.75	92.69	1400.77	0	0	0	-478.53	-8.94	1679.19	-474.47	99.32	1676.33	-617.66	-3.79	1784.22	-616.59	120.51	1779.67	655.14	-279.48	78.61	1254.7	-273.49	85.4	647.68
5.85	-961.64	232.09	56.99	-986.43	219.25	84.74	-1090.72	218.15	249.63	-1044.49	230.7	284.75	-399.39	11.36	42.65	-435.79	24.92	42.77	-634.83	41.86	31.67	-644.1	37.12	83.77	-648	90.4	1401.38	0	0	0	-470.15	-10.66	1679.56	-466.93	98.45	1676.74	-617.65	-3.8	1784.22	-609.21	118.79	1780.15	654.59	-279.71	78.31	1254.12	-272.73	85.68	647.88
5.86	-941.02	233.37	59.58	-965.12	219.91	87.3	-1072.97	217.19	250.25	-1026.97	229.85	285.98	-397.11	11.53	42.7	-434.66	25.05	43.07	-634.46	41.09	31.97	-643.11	35.5	84.62	-630.72	78.94	1400.32	0	0	0	-462.11	-12.22	1679.89	-462.73	96.71	1677.47	-609.7	-6.55	1784.67	-602.15	116.07	1780.95	654.29	-279.47	78.29	1254.39	-273.41	85.55	648.04
5.87	-919.43	234.87	61.33	-946.6	220.76	87.98	-1055.66	215.68	249.17	-1009.73	228.93	285.91	-400.03	11.33	42.13	-436.17	24.85	42.75	-634.93	42	31.52	-643.62	36.39	84.14	-625.06	75.45	1402.37	0	0	0	-455.36	-13.75	1680.22	-454.24	95.32	1677.83	-603.19	-6.32	1785.23	-595.07	114.01	1781.52	654.21	-279.69	78.34	1254.28	-274.06	85.38	647.04
5.88	-898.33	236.7	61.76	-925.01	222.7	88.7	-1037	216.09	247.2	-992.3	228	284.47	-398.51	11.12	42.57	-435.87	24.62	42.86	-634.85	41.89	31.48	-643.33	36.3	84.31	-629.79	72.91	1400.52	0	0	0	-448.17	-14.98	1680.58	-446.81	93.88	1678.3	-595.97	-8.15	1785.69	-588.2	111.47	1782.23	655.27	-279.15	78.63	1254.07	-274.29	84.98	648.36
5.89	-874.52	238.27	62.09	-899.27	223.17	88.72	-1018.51	215.65	243.46	-974.1	228.21	282.05	-400.91	11.05	42.09	-434.18	24.51	43.22	-634.6	41.31	31.63	-642.95	36.01	84.61	-603.62	76.84	1407.14	0	0	0	-441.29	-16.48	1680.81	-441.74	92.1	1678.61	-588.7	-10.05	1786.23	-581.28	109.92	1782.82	655.23	-279	78.7	1254.73	-273.9	85.53	647.6
5.9	-851.45	240.34	61.39	-876.41	224.76	87.59	-999.18	216.04	238.6	-955.82	228.24	278.4	-400.31	10.89	41.6	-437.62	24.34	42.23	-634.04	40.39	32.07	-642.99	35.28	85.05	-590.11	77.9	1410.23	0	0	0	-435.45	-17.94	1681.16	-434.49	90.99	1678.96	-581.92	-11.38	1786.81	-574.67	108.09	1783.35	654.68	-279.47	78.29	1253.72	-273.73	85.31	648.42
5.91	-827.1	242.26	60.47	-853.69	226.96	85.6	-979.64	216.61	232.33	-937.29	229.05	273.64	-400.27	10.57	41.68	-434.6	24.35	42.95	-634.2	40.67	31.97	-642.42	34.06	85.81	-581.85	77.21	1411.05	0	0	0	-427.7	-19.09	1681.48	-427.01	90.17	1678.95	-574.38	-14.3	1787.38	-567.96	106.77	1783.84	655.44	-279.26	78.65	1253.83	-273.25	85.39	648.6
5.92	-802.5	241.56	57.5	-826.71	228.89	83.69	-959.32	217.38	224.82	-918.54	229.26	267.69	-401.3	11.75	41.24	-433.7	24.21	42.95	-634.15	40.63	31.89	-643.4	35.28	85.4	-576.43	75.51	1412.08	0	0	0	-421.22	-20.22	1682.02	-421.62	88.61	1679.7	-567.43	-16.24	1787.86	-561.31	106.1	1784.36	655.31	-279.34	78.41	1254.04	-273.74	85.16	648.71
5.93	-777.51	244.01	55.91	-799.01	228.69	80.55	-938.55	218.96	216.52	-899.43	229.46	260.49	-399.56	11.41	41.58	-436.41	23.76	42.2	-634.36	40.79	31.92	-643.46	35.6	85.32	-572.1	74.13	1412.94	0	0	0	-414.44	-21.18	1682.57	-416.09	87.42	1680.08	-561.31	-16.9	1788.57	-555.4	104.16	1785.04	654.13	-279.92	77.86	1255.09	-273.68	85.43	648.77
5.94	-746.25	246.68	55.1	-774.99	230.72	77.31	-916.81	220.9	207.25	-879.99	229.94	252.28	-402.3	10.86	40.92	-435.19	23.76	42.5	-634.47	40.86	31.82	-642.64	33.36	86.69	-564.17	72.58	1413.83	0	0	0	-408.89	-22.45	1683.27	-409	86.2	1680.69	-554.67	-19.12	1789.12	-549.39	102.91	1785.59	653.96	-279.51	78.11	1254.55	-273.51	85.41	648.19
5.95	-719.12	248.94	53.06	-751.06	233.22	73.18	-894.73	222.24	196.93	-859.82	230.68	243.3	-401.49	10.59	41.05	-433.91	23.96	42.62	-634.58	41.02	31.98	-643.34	34.27	86.59	-558.06	70.92	1414.56	0	0	0	-402.59	-23.48	1683.88	-401.83	85.13	1681.02	-548.69	-20.13	1789.82	-543.6	101.13	1786.2	653.75	-279.51	78.14	1254.28	-273.24	85.66	647.73
5.96	-687.66	251.96	51.81	-723.6	235.4	69.78	-871.87	224.81	186.33	-838.65	232.55	234.16	-400.25	10.8	40.97	-434.44	23.82	42.16	-634.26	40.47	32.25	-643.2	34.35	86.77	-552.08	69.18	1415.35	0	0	0	-396.68	-24.58	1684.61	-395.26	84.63	1681.55	-542.72	-21.3	1790.35	-537.69	100.32	1786.65	655.62	-279.87	78.56	1254.15	-273.31	85.44	648.74
5.97	-658.54	255.62	50.35	-690.58	238.15	67.78	-848.61	226.29	174.73	-817.36	233.91	224.19	-398.69	10.35	40.93	-433.49	23.8	42.22	-634.66	41.17	32.06	-642.99	34.01	87.31	-546.63	67.93	1416.1	0	0	0	-391.09	-25.78	1685.25	-392.27	83.56	1682.52	-537.14	-22.34	1790.84	-532.37	98.44	1787.25	655.81	-279.43	78.59	1253.65	-273.29	85.38	648.91
5.98	-624.66	259.59	50.83	-659.76	241.87	65.2	-824.55	228.49	163.1	-795.73	235.87	214	-400.98	11.05	40.22	-435.86	23.76	41.28	-634.93	41.88	32.14	-642.46	33.82	87.69	-539.07	66.97	1416.82	0	0	0	-384.63	-26.96	1685.93	-386.35	82.27	1683.12	-531.56	-23.46	1791.51	-526.66	97.75	1787.66	655.81	-279.43	78.77	1253.7	-273.2	85.44	648.58
5.99	-594.57	262.55	50	-629.26	245.09	63.46	-800.49	229.67	150.54	-773.29	237.47	203.61	-401.85	11.85	40.12	-436.76	23.71	40.93	-634.4	41.26	32.71	-642.17	33.92	87.81	-534.65	65.66	1417.4	0	0	0	-379.09	-28	1686.72	-381.77	81.23	1684	-526.11	-24.24	1792.04	-521.35	96.53	1788.08	655.22	-279.32	78.56	1255.09	-273.49	85.6	646.52
6	-564.99	266.11	49.29	-600.97	249.11	60.78	-776.04	230.39	137.83	-749.85	240.14	193.54	-400.02	11.27	40.27	-437.4	23.99	40.25	-634.16	41.53	32.84	-642.15	35.02	87.75	-529.46	65.25	1417.97	0	0	0	-374.61	-29.1	1687.49	-374.26	80.04	1684.55	-520.33	-26.28	1792.38	-516.03	95.52	1788.57	655.07	-279.28	78.72	1254.11	-273.21	85.44	646.43
6.01	-534.31	269.28	49.44	-572.1	252.66	59.19	-750.26	232.34	125.84	-726.5	242.37	183.28	-400.93	11.78	39.93	-436	24.23	40.31	-633.71	41.59	33.27	-641.48	35.08	88.04	-519.95	64.17	1418.28	0	0	0	-369.51	-30	1688.3	-369.44	79.14	1685.21	-515.13	-27	1792.92	-510.68	94.42	1788.95	655.9	-279.26	78.84	1253.82	-273.27	85.63	648.66
6.02	-505.26	272.93	50.23	-541.38	256.82	58.4	-723.39	235.79	114.75	-703.07	243.63	172.9	-400.18	10.53	40.07	-436.16	24.16	40.18	-634.09	42.38	33.23	-640.6	34.92	88.47	-514.58	63.25	1418.72	0	0	0	-363.46	-31.1	1688.92	-362.47	78.31	1685.9	-510.45	-26.84	1793.41	-505.74	92.83	1789.45	654.95	-279.88	78.5	1254.27	-273.19	85.69	647.85
6.03	-474.86	276	51.44	-510.87	259.18	58.09	-696.73	237.72	103.63	-679.89	244.13	162.47	-398.92	11.36	39.8	-433.84	24.4	40.49	-633.54	41.8	33.8	-640.8	36.41	88.05	-510.02	62.24	1419.22	0	0	0	-358.07	-32.04	1689.66	-357.77	77.89	1686.48	-505.12	-28.2	1793.72	-500.35	92.27	1789.78	655.38	-279.38	78.61	1254.17	-273.07	85.54	647.6
6.04	-444.29	279.32	53.16	-480.89	262.53	57.46	-670.01	240.14	93.58	-655.8	245.27	152.82	-400.24	11.16	39.19	-434.28	24.39	40.01	-633.88	42.87	33.64	-640.9	36.91	88.04	-504.36	61.68	1419.56	0	0	0	-352.93	-33.02	1690.29	-354.44	77.11	1687.08	-500.05	-28.78	1794.09	-495.46	90.92	1790.05	654.01	-279.29	78.07	1254.39	-272.99	85.66	647.79
6.05	-415.67	282.75	54.24	-453.23	265.79	57.06	-642.74	242.82	84.35	-631.22	247.03	143.94	-399.84	11.81	40.15	-433.84	24.54	39.97	-633.38	42.25	34.45	-640.25	36.54	88.62	-500.31	60.35	1419.82	0	0	0	-347.01	-33.93	1690.81	-350.27	76	1687.83	-494.89	-29.78	1794.33	-490.31	90.2	1790.23	654.58	-279.53	78.26	1254.55	-273.03	85.73	646.89
6.06	-386.97	285.68	55.71	-422.77	268.4	57.52	-615.12	245.42	75.97	-606.17	248.95	136.01	-402.67	11.85	39.03	-433.49	24.86	39.82	-633.2	42.7	34.43	-640.18	37.08	88.57	-497.1	59.78	1420.08	0	0	0	-341.88	-34.68	1691.39	-344.98	74.7	1688.54	-489.94	-30.29	1794.64	-485.25	89.3	1790.57	655.53	-279.34	78.53	1254.12	-273.46	85.45	647.51
6.07	-357.95	287.78	57.75	-395.53	271.34	57.5	-587.98	248.11	68.76	-581.35	250.89	128.71	-399.3	11.24	39.6	-431.78	24.71	40	-633.39	43.44	34.44	-639.32	36.12	89.24	-489.61	58.87	1420.06	0	0	0	-336.99	-35.46	1691.85	-339.06	74.34	1688.72	-484.81	-31.42	1794.76	-479.76	89.41	1790.67	654.91	-280	78.22	1254.02	-273.44	85.56	647.58
6.08	-330.69	289.55	59.85	-369.1	272.5	57.83	-560.37	250.8	62.08	-555.98	253.59	122.64	-396.72	11.65	40.56	-437.35	24.79	38.4	-633.43	43.71	34.47	-639.33	37.19	89.09	-484.53	57.98	1420.25	0	0	0	-333.61	-36.25	1692.43	-334.45	73.29	1689.26	-479.57	-32.37	1794.82	-474.56	89.32	1790.69	654.88	-279.36	78.36	1252.9	-273.28	85.24	647.53
6.09	-302.45	290.26	62.61	-341.42	273.71	59.31	-532.58	254.4	57.11	-531.28	254.98	116.96	-401.48	11.79	38.98	-435.21	24.56	38.78	-633.03	43.56	34.82	-639.11	36.96	89.47	-477.75	57.56	1420.29	0	0	0	-327.77	-36.84	1692.67	-327.58	72.43	1689.45	-474.59	-33.18	1794.85	-469.48	88.5	1790.71	654.49	-279.32	78.35	1253.51	-273.58	85.16	647.18
6.1	-275.18	291.03	66.02	-309.27	274.17	62.67	-505.39	255.22	51.92	-505.93	256.52	112.33	-399.6	10.73	39.18	-433.45	25.08	38.91	-632.7	43.08	35.15	-639.04	37.54	89.45	-473.11	56.99	1420.32	0	0	0	-321.05	-37.5	1692.73	-321.37	72.4	1689.59	-469.86	-32.69	1794.98	-464.32	88.14	1790.73	655.47	-279.28	78.4	1253.45	-273.56	85.05	648.21
6.11	-247.88	291.29	70.42	-285.76	275.4	64.77	-478.13	257.25	48.32	-480.73	258.51	109.02	-400.17	11.99	39.05	-433.31	24.74	38.98	-632.89	43.84	34.95	-638.79	38.01	89.4	-467.98	56.52	1419.92	0	0	0	-315.9	-38	1692.81	-316.85	71.53	1689.88	-464.5	-33.69	1794.81	-459.34	86.92	1790.84	655.16	-279.22	78.51	1254.24	-273.52	85.46	646.79
6.12	-220.55	290.76	75.78	-259.3	275.1	68.75	-451.18	258.82	45.55	-456.22	259.16	105.93	-395.14	11.74	40.1	-432.24	24.7	38.95	-632.36	42.93	35.42	-638.46	37.55	89.71	-462.65	55.24	1419.48	0	0	0	-310.33	-38.26	1692.99	-311.78	71.6	1689.8	-459.56	-33.32	1794.66	-454.13	86.43	1790.69	655.31	-279.1	78.76	1254.46	-273.99	85.21	648.19
6.13	-193.76	290.51	82.23	-234.58	274.04	73.23	-425.07	259.35	43.5	-432.42	258.89	103.39	-396.53	12.36	38.98	-432.73	25.35	38.58	-632.66	43.15	35.4	-638.06	37.49	89.78	-458.86	53.09	1418.62	0	0	0	-305.5	-38.83	1692.84	-306.49	71.11	1689.89	-454.03	-34.16	1794.42	-448.69	86.62	1790.39	655.23	-279.12	78.67	1254.79	-273.74	85.33	649.69
6.14	-166.64	288.31	88.81	-207.19	273.5	78.19	-399.14	259.84	42.26	-408.69	259.31	102.1	-402.44	11.63	37.28	-435.58	24.58	37.91	-632.9	43.73	35.16	-637.92	37.36	90.01	-475.29	46.75	1412.86	0	0	0	-300.07	-38.92	1692.61	-300.39	70.78	1689.79	-448.85	-34.08	1794.11	-443.17	86.51	1790.03	654.33	-279.35	78.3	1254.57	-273.41	85.75	648.88
6.15	-144.9	288.08	93.65	-182.35	272.44	83.58	-373.59	260.16	41.68	-385.32	259.24	101.12	-400.71	11.65	37.95	-434.48	24.73	38	-633.23	44.78	34.8	-637.72	37.82	89.95	-462.31	46.38	1414.52	0	0	0	-294.39	-38.94	1692.48	-295.5	70.31	1689.49	-443.44	-34.1	1793.83	-437.55	87.1	1789.58	654.72	-279.01	78.38	1254.19	-273.57	85.26	648.14
6.16	-121.55	285.02	100.26	-157.06	269.46	89.64	-348.54	260.53	41.76	-362.24	259.81	101.05	-402.42	12.69	36.92	-433.88	24.65	38.06	-632.73	43.68	35.34	-637.88	38.98	89.36	-450.62	46.1	1414.19	0	0	0	-289.22	-39.24	1692.1	-290.45	70.86	1689.06	-437.81	-34.52	1793.37	-432.43	86.03	1789.3	654.52	-280.03	78.14	1254.02	-273.83	85.2	647.27
6.17	-98.78	282.41	107	-133.64	267.76	95.21	-324.63	259.87	42.03	-340.1	258.85	100.64	-400.21	12.65	37.51	-435.01	25.04	37.77	-632.74	44.04	35.27	-638.14	40.28	88.93	-456.8	46.18	1410.96	0	0	0	-284.39	-39.32	1691.74	-285.91	70.81	1688.74	-432.25	-34.44	1792.83	-426.67	86.58	1788.76	654.78	-279.77	78.29	1253.95	-274.05	85.16	647.09
6.18	-76.92	279.82	113.67	-117.03	264.88	100.2	-301.05	259.39	42.93	-318.18	259.14	101.62	-401.35	13.11	36.62	-433.73	25.13	37.75	-632.74	44.87	35.19	-637.27	39.8	89.38	-452.46	46.44	1410.41	0	0	0	-278.85	-39.17	1691.09	-279.59	70.85	1688.08	-426.7	-34.1	1792.29	-421.02	86.89	1788.21	655.72	-279.15	78.66	1253.48	-273.88	85.13	648.06
6.19	-55.86	276.5	120.56	-96.46	262.35	105.95	-278.59	259.36	44.35	-297	259.07	102.71	-398.82	13.15	37.04	-432.77	25.15	37.62	-632.44	44.78	35.55	-636.72	40.09	89.56	-445.99	47.04	1409.62	0	0	0	-272.48	-39.08	1690.41	-271.36	71.22	1687.18	-420.95	-34.08	1791.59	-415.23	87.33	1787.51	655.48	-279.36	78.53	1254.52	-273.55	85.45	647.63
6.2	-35.62	274.76	127.52	-73.04	258.69	112.45	-256.74	258.27	45.76	-276.68	258.64	104.04	-397.63	13.23	36.86	-435.13	24.91	36.78	-632.3	45.66	35.54	-635.8	40.34	89.83	-438.19	46.84	1408.93	0	0	0	-266.38	-38.91	1689.7	-265.72	71.48	1686.55	-415.25	-33.87	1790.84	-409.44	87.48	1786.74	654.35	-279.67	78.11	1253.93	-273.02	85.49	647.68
6.21	-16.25	270.48	133.99	-55.27	256.24	117.86	-235.22	257.52	47.63	-256.96	257.86	105.42	-398.3	13.76	36.43	-434.82	25.11	36.41	-631.99	46.05	35.81	-635.16	41.68	89.64	-437.91	46.76	1408.37	0	0	0	-260.78	-38.71	1688.9	-260.95	71.1	1685.81	-409.52	-33.18	1790.07	-403.41	88.38	1785.91	655.43	-279.09	78.39	1253.87	-273.14	85.41	648.71
6.22	2.16	267.81	140.36	-33.73	253.83	124.04	-214.92	256.31	49.64	-237.69	256.72	106.9	-395.35	14.22	36.37	-433.63	25.23	36.14	-631.83	46.77	35.9	-635.03	44.1	88.85	-429.75	47.29	1407.3	0	0	0	-255.3	-38.55	1688.09	-255.61	71.07	1685.15	-403.64	-32.8	1789.14	-397.48	88.26	1785.13	655.45	-279.5	78.37	1254.37	-274.12	85.16	649.21
6.23	19.94	264.66	146.41	-12.24	250.71	130.93	-195.68	253.79	51.11	-219.2	255.87	108.6	-398.8	14.22	34.89	-430.72	25.41	36.46	-631.66	47.53	36.06	-633.84	44.11	89.21	-425.05	47.33	1406.51	0	0	0	-249.35	-38.13	1687.05	-249.64	71.61	1684.12	-397.76	-31.63	1788.22	-391.42	88.88	1784.09	655.8	-279.32	78.74	1254.13	-274.07	85.37	649.1
6.24	36.88	263.17	153.06	2.36	249.47	134.35	-176.9	252.14	52.96	-201.91	254.27	110.06	-397.07	14.66	34.96	-432.86	25.62	35.87	-631.42	48.24	36.32	-633.8	45.37	89.05	-417.86	47.94	1405.47	0	0	0	-243.03	-37.65	1685.95	-244.26	72.33	1682.94	-391.68	-31.1	1787.19	-385.31	89.66	1783	655.55	-279.47	78.55	1254.66	-273.33	85.77	647.69
6.25	52.82	260.46	158.61	18.56	246.29	139.43	-158.9	251.31	55.3	-185.09	253.64	111.98	-397.53	14.5	34.53	-433.91	25.36	35.36	-631.14	48.68	36.62	-632.88	45.45	89.2	-414.05	47.85	1404.8	0	0	0	-236.48	-36.98	1684.91	-237.28	72.66	1681.67	-385.37	-30.66	1786.1	-379.02	90.26	1781.84	654.71	-279.65	78.22	1254.11	-273.66	85.32	647.92
6.26	67.87	257.4	163.7	33.94	244.18	144.4	-142.36	249	56.86	-169.09	252.21	113.58	-398.19	14.43	34.17	-431.85	25.6	35.7	-631.08	49.17	36.65	-632.71	46.53	89.27	-413.41	48.66	1403.53	0	0	0	-230.45	-36.47	1683.81	-230.87	72.95	1680.62	-379.12	-29.7	1785.08	-372.43	91.42	1780.55	654.63	-279.12	78.47	1254.32	-273.56	85.38	647.88
6.27	81.76	254.94	168.34	48.36	242.66	148.78	-126.34	246.95	58.54	-154.19	250.62	114.95	-395.83	15.03	34.79	-434.29	25.85	34.78	-631	49.6	36.71	-632.12	47.14	89.19	-402.82	49.13	1401.9	0	0	0	-224.78	-36.05	1682.8	-224.42	73.58	1679.44	-372.82	-28.27	1784.11	-365.81	92.38	1779.31	654.66	-279.52	78.24	1254.02	-273.6	85.51	648.2
6.28	95.2	252.78	173.14	61.9	239.59	152.85	-111.04	245.09	60.11	-140.09	250.24	116.8	-398.03	14.63	34.01	-432.11	25.55	35.56	-630.76	49.39	36.99	-631.77	46.27	89.87	-396.7	49.25	1401.14	0	0	0	-218.57	-35.37	1681.61	-218.23	74.5	1677.98	-366.29	-26.74	1783.1	-358.98	93.87	1778.05	655.23	-279.73	78.47	1254.42	-273.67	85.53	648.63
6.29	107.59	249.92	176.66	74.99	237.54	156.37	-96.8	243.55	61.52	-126.81	248.18	117.61	-397.3	15.54	34.36	-431.53	25.71	35.57	-630.45	48.93	37.45	-631.5	45.77	90.34	-387.88	50.22	1400.02	0	0	0	-211.53	-34.43	1680.25	-211.26	75.39	1676.38	-359.49	-25.65	1782.11	-352.23	94.52	1776.95	655.08	-279.36	78.55	1254.41	-273.26	85.57	648.33
6.3	119.15	247.11	179.76	86.88	233.5	158.99	-84.03	241.06	62.32	-114.37	246.24	118.31	-399.09	14.31	33.64	-431.97	25.36	35.4	-630.07	48.68	37.74	-631.31	45.64	90.78	-378.23	50.37	1398.77	0	0	0	-204.79	-33.54	1679.01	-206.42	75.72	1675.08	-352.39	-25.16	1781.15	-345.29	95.71	1775.79	655.13	-279.47	78.34	1255.1	-272.98	85.87	647.99
6.31	130.06	244.42	181.4	98.02	231.95	160.9	-72.1	239.04	63.07	-102.86	244.46	118.82	-396.63	15.27	34.09	-431.81	25.85	35.32	-630.12	48.92	37.85	-631.19	46.06	90.75	-374.2	51.07	1398.41	0	0	0	-196.74	-32.71	1677.64	-198.91	76.73	1673.45	-345.65	-23.21	1780.39	-338.32	97.03	1774.67	654.71	-279.49	78.36	1254.35	-273.49	85.44	648.58
6.32	140.02	241.59	182.68	108.09	229.63	162.09	-61.36	236.77	63.36	-92.31	242.56	119.06	-398.08	14.12	33.32	-431.3	25.51	35.35	-630.12	49.01	38.03	-630.69	47.67	90.62	-369	52	1397.35	0	0	0	-190.98	-31.99	1676.57	-193.33	76.82	1672.2	-338.65	-21.65	1779.54	-331.21	98.21	1773.59	655.06	-279.05	78.39	1254.43	-274.13	85.27	648.84
6.33	149.43	239.15	183.8	117.29	227.47	162.73	-51.22	235.87	63.86	-82.44	241.39	119.4	-397.78	15.37	33.59	-432.83	25.78	34.45	-629.83	49.47	38.45	-630.03	45.68	91.98	-363.31	52.72	1396.7	0	0	0	-184.94	-30.88	1675.53	-186.18	77.58	1670.89	-331.44	-20.37	1778.77	-323.8	100.04	1772.5	654.92	-279.51	78.41	1253.98	-273.92	85.39	649.23
6.34	158	236.98	183.51	125.82	225.61	162.81	-42.44	233.56	63.52	-73.89	238.98	118.92	-396	14.23	33.18	-431.29	25.7	35.01	-629.18	49.88	39	-629.53	46.14	92.29	-356.27	53.66	1396.09	0	0	0	-176.44	-29.51	1674.18	-176.61	79.43	1669.2	-324.09	-19.02	1778.09	-316.35	101.7	1771.51	654.73	-279.37	78.37	1253.93	-273.31	85.81	649.75
6.35	165.83	234.57	183.48	133.63	223.24	161.93	-34.55	231.86	63.16	-66.06	237.02	118.34	-398.17	14.2	32.83	-433.77	25.54	34.32	-629.01	50.74	39.36	-629.27	46.88	92.78	-349.61	54.55	1395.64	0	0	0	-169.51	-28.16	1673.08	-169.63	80.75	1667.78	-316.73	-17.18	1777.49	-308.9	103.33	1770.63	655.01	-279.5	78.58	1253.56	-273.02	85.34	648.85
6.36	172.96	233.15	182.29	140.55	220.29	160.7	-28.16	228.92	61.9	-58.96	235.27	117.55	-395.8	15.73	33.55	-433.67	25.8	33.99	-628.62	51.45	39.9	-628.13	45.81	94.05	-346.68	55.62	1394.99	0	0	0	-162.46	-26.8	1672.19	-162.17	80.95	1666.72	-309.1	-15.9	1776.82	-301.23	104.97	1769.76	654.7	-279.31	78.41	1254.24	-273.17	85.65	647.98
6.37	179.33	230.84	180.52	146.68	218.56	158.81	-22.14	227.04	60.58	-52.71	233.37	116.5	-397.27	14.5	32.89	-432.78	25.77	34.34	-628.21	51.9	40.47	-628.12	48.11	93.84	-335.33	56.82	1394.7	0	0	0	-156.66	-25.61	1671.37	-156.32	82.78	1665.51	-301.64	-13.84	1776.26	-293.57	107.01	1768.84	655.74	-279.16	78.55	1254.62	-273.73	85.47	649.23
6.38	184.93	229.3	177.85	152.43	217.51	156.84	-17.14	225.92	59.39	-47.24	231.14	114.94	-396.96	14.52	32.83	-432.24	25.76	34.36	-627.66	51.92	41.25	-627.8	48.19	94.67	-325.5	57.97	1393.6	0	0	0	-149.72	-24.13	1670.72	-149.49	85.11	1664.42	-294.1	-12.14	1775.76	-285.88	108.63	1768.03	654.61	-279.66	78.06	1253.75	-273.51	85.4	649.32
6.39	189.73	226.94	174.89	157.23	214.97	153.8	-13.1	223.52	57.27	-42.45	229.28	113.15	-395.88	14.5	32.71	-434.28	26.05	33.61	-627.21	52.2	42.02	-626.98	47.21	95.93	-320.72	58.46	1393.11	0	0	0	-140.52	-22.3	1669.87	-140.14	86.35	1663.12	-286.54	-10.03	1775.26	-278.16	110.74	1767.22	654.97	-279.36	78.29	1253.78	-273.45	85.3	649.44
6.4	194	225.38	171.38	161.42	214.62	150.89	-9.47	221.72	54.9	-38.73	226.52	110.5	-397.56	15.02	32.27	-431.2	25.49	34.35	-626.6	52.24	42.85	-626.23	46.82	97.17	-310.02	59.89	1392.54	0	0	0	-133.31	-20.69	1669.33	-133.03	87.54	1662.63	-278.93	-7.64	1774.9	-270.44	112.88	1766.44	655.28	-279.57	78.51	1254.06	-273.32	85.32	648.05
6.41	197.43	223.4	167.49	164.6	212.42	146.56	-6.6	220.28	52.47	-35.25	225.54	108.48	-398.91	14.39	32.07	-434.03	25.8	33.69	-626.38	52.81	43.48	-625.48	45.85	98.37	-304.67	60.91	1391.92	0	0	0	-125.25	-18.98	1668.89	-123.47	89.54	1661.58	-271.25	-5.51	1774.49	-262.64	115.05	1765.7	654.59	-279.93	78.28	1254.15	-273.39	85.44	648.56
6.42	200.45	222.43	163.51	167.52	210.46	142.22	-4.76	218.33	49.55	-32.75	222.74	105.27	-396.21	14.33	32.36	-432.6	25.58	33.85	-626.05	52.64	44.35	-625.93	47.33	98.81	-291.61	61.68	1391.92	0	0	0	-118.46	-17.46	1668.48	-116.89	90.62	1661.05	-263.38	-3.64	1773.97	-254.67	117.39	1765.03	654.67	-279.44	78.29	1254.41	-273.4	85.63	647.62
6.43	202.79	220.84	158.64	169.69	208.13	137.73	-3.35	216.54	46.4	-31.02	220.26	102.11	-396.87	14.63	32.11	-432.84	25.45	33.72	-625.57	51.74	45.7	-624.46	44.57	100.81	-289.23	62.4	1391.13	0	0	0	-111.02	-15.66	1668.23	-110.92	92.35	1660.82	-255.49	-1.38	1773.7	-246.71	119.91	1764.35	654.55	-279.36	78.53	1254.55	-273.71	85.36	648.51
6.44	204.42	218.39	152.62	171.31	206.08	132.31	-2.63	214.2	42.64	-29.76	218.73	98.93	-397.01	14.69	32.44	-431.55	25.35	34.17	-624.93	51.18	47.07	-623.96	44.52	101.82	-277.33	63.77	1390.9	0	0	0	-101.78	-13.52	1667.9	-103.77	95.13	1660.43	-247.53	0.93	1773.41	-238.77	121.62	1763.91	655.31	-279.61	78.55	1253.42	-273.69	85.11	648.4
6.45	205.5	216.18	147.24	172.05	203.41	127.36	-2.61	213.01	39.8	-29.05	217.24	95.7	-400.76	14.32	31.17	-430.31	25.65	34.08	-624.55	50.62	48.36	-623.39	44.03	103.26	-268.23	65.13	1390.26	0	0	0	-94.29	-11.57	1667.76	-94.2	97.29	1659.83	-239.36	2.63	1773.05	-230.68	123.86	1763.41	656.6	-279.91	78.64	1254.23	-273.68	85.32	648.08
6.46	206.23	212.71	142.19	172.92	200.43	122.16	-2.69	212.39	38.64	-28.89	214.92	92.67	-398.98	14.38	31.66	-430.93	25.32	34.08	-624.21	50.27	49.68	-622.7	43.3	104.84	-265.38	67.02	1390.12	0	0	0	-85.16	-9.31	1667.62	-87.74	98.97	1659.78	-231.38	4.84	1772.73	-222.4	126.56	1762.82	655.81	-279.24	78.47	1254.5	-273.66	85.22	648.14
6.47	208.53	206.94	138.57	174.59	196.87	118.47	-1.51	211.01	38.03	-27.42	212.96	90.69	-398.91	14.56	31.44	-431.36	25.26	33.94	-624.18	50.51	50.55	-622.27	42.58	106.63	-256.21	67.95	1389.93	0	0	0	-78.02	-7.67	1667.46	-80.65	100.71	1659.59	-223.34	7.41	1772.45	-214.13	128.7	1762.4	655.64	-279.29	78.53	1254.1	-273.5	85.48	648.59
6.48	212.84	204.03	133.65	178.68	195.1	114.12	0.75	210.27	38.25	-23.73	212.53	90.43	-398.59	15.06	31.25	-429.6	24.87	34.37	-623.79	50.13	52.13	-620.96	41.45	108.52	-241.83	69.48	1389.56	0	0	0	-70.25	-5.83	1667.59	-71.19	102.66	1659.46	-215.18	10.08	1772.25	-205.76	130.75	1762.11	654.99	-279.3	78.25	1254.08	-273.61	85.53	648.2
6.49	219.94	203.12	124.71	186.13	193.88	109.32	2.76	209.45	38.23	-19.05	212.39	90.82	-400.55	14.79	31.36	-429.75	25.05	34.27	-622.89	48.67	54.49	-620.08	41.01	110.4	-233.77	71.07	1389.34	0	0	0	-60.78	-3.22	1667.8	-58.34	104.68	1659.05	-206.44	12.38	1772.33	-197.02	133.49	1761.96	655.82	-279.44	78.6	1253.57	-273.48	85.15	648.74
6.5	225.87	202.72	115.16	186.69	194.6	99.82	4.56	210.13	38.66	-15.12	211.38	90.52	-401.45	14.47	30.9	-431.99	24.63	33.59	-622.25	47.84	56.6	-618.89	40.15	112.69	-230.04	72.3	1389.09	0	0	0	-51.43	-1.12	1668.12	-52.09	107	1659.46	-197.53	15.37	1772.77	-187.85	136.09	1762.13	655.87	-278.99	78.73	1253.54	-273.04	85.49	650.2
6.51	229.85	201.81	107.64	190.78	193.82	93.31	5.54	209.26	38.17	-12.08	211.7	90.67	-397.52	14.31	31.85	-432.63	24.84	33.31	-621.93	48.36	58.5	-617.31	39.18	115.15	-216.43	73.92	1389.72	0	0	0	-43.03	0.97	1668.64	-39.62	109.72	1659.75	-188.02	17.8	1773.38	-178.51	138.51	1762.58	655.93	-279.45	78.79	1253.94	-273.32	85.3	648.53
6.52	233.39	202.8	100.45	194.22	194.18	88	6.34	209.56	38.32	-9.43	211.59	90.82	-401.23	13.73	30.38	-430.19	24.69	33.82	-621.23	47.61	60.78	-616.11	38.77	117.95	-212.51	75.53	1390.08	0	0	0	-34.62	2.81	1669.02	-29.2	112.26	1659.88	-178.5	20.69	1774.15	-168.8	141.35	1763.06	656.15	-279.13	78.65	1253.73	-273.27	85.17	648.93
6.53	238.18	202.99	95.65	196.72	194.43	82.55	6.82	209.59	38.35	-7.44	211.17	90.7	-397.76	14.01	30.92	-431.16	25.12	33.23	-619.9	46.31	64.08	-614.06	37.97	120.8	-199.68	76.94	1390.7	0	0	0	-25.17	5.08	1669.8	-20.2	114.65	1660.37	-168.97	23.64	1774.96	-158.83	144.62	1763.51	655	-279.51	78.38	1254.07	-273.89	85.2	648.67
6.54	239.2	203.25	88.44	199.12	194.72	77.14	7.24	210.43	38.41	-5.36	211.28	90.7	-397.69	14.07	30.99	-430.24	24.86	33.67	-618.85	46	67.26	-611.8	36.14	124.49	-187.71	78.69	1392.03	0	0	0	-14.2	7.9	1670.75	-11.93	117.42	1661.24	-159.26	26.43	1775.81	-148.88	147.59	1764.13	655.06	-279.32	78.43	1254.12	-273.69	85.21	649
6.55	242.73	202.75	82.3	202.05	193.67	73.17	7.82	210.45	38.43	-3.35	211.61	91.05	-396.13	14.52	31.39	-429.55	25.27	33.5	-617.16	44.65	70.89	-609.21	34.72	128.28	-181.36	80.58	1393.1	0	0	0	-5.83	10.3	1671.74	-2.96	119	1661.95	-149.61	29.82	1776.83	-138.71	150.9	1764.65	654.8	-279.49	78.42	1253.97	-273.55	85.18	649.04
6.56	245.91	201.39	77.17	204.72	192.83	69.55	8.34	210.1	38.53	-1.55	211.64	91.29	-399.59	14.8	30.5	-431.96	24.88	32.82	-615.68	44.17	74.15	-606.32	33.33	131.88	-171.87	82.75	1394.06	0	0	0	4.16	12.9	1672.69	6.54	121.58	1662.86	-139.81	32.81	1777.77	-128.54	154.27	1765.25	655.62	-279.55	78.37	1253.64	-273.51	85.37	649.68
6.57	246.85	200.49	71.98	207.85	192.41	67.05	8.75	210.73	39.2	-0.15	210.4	91.28	-400.61	15.13	29.91	-431.77	24.95	32.74	-614.29	44.32	77.48	-603.38	31.86	135.91	-165.17	85.19	1394.96	0	0	0	12.92	15.21	1673.49	15.2	123.59	1663.33	-129.77	35.55	1778.79	-118.49	157.58	1765.97	655.55	-279.2	78.61	1253.71	-273.51	85.24	648.32
6.58	250.51	199.33	68.47	208.78	191.87	63.67	9.06	210.01	39.05	1.24	210.31	91.7	-397.41	15.48	31.01	-430.11	25.09	33.13	-611.86	42.5	81.81	-600.35	30.1	139.92	-152.14	87.37	1396.25	0	0	0	22.65	17.89	1674.46	25.38	126.46	1663.84	-119.86	39.5	1780.1	-108.28	160.73	1766.8	656.34	-279.6	78.82	1253.9	-273.76	85.31	648.07
6.59	251.91	198.36	64.54	210.86	190.99	60.25	9.36	209.5	39.23	2.51	209.98	92.09	-397.68	15.02	30.47	-428.64	25.17	33.45	-609.46	40.93	86.42	-597.18	29.65	143.74	-144.74	89.66	1397.49	0	0	0	34.05	20.99	1675.66	38.59	130.32	1664.6	-109.79	42.6	1781.3	-98.15	163.87	1767.67	655.29	-279.35	78.31	1253.8	-273.89	85.24	648.58
6.6	253.83	197.87	61.17	210.83	189.99	57.01	9.87	209.62	39.68	3.77	209.21	92.17	-395.76	14.87	30.51	-429.81	24.9	33.18	-606.59	39.16	91.33	-593.17	27.97	148.17	-133.89	91.91	1399.16	0	0	0	43.45	23.9	1676.81	46.16	132.76	1665.78	-99.95	46.04	1782.59	-88.1	167.35	1768.52	654.68	-279.17	78.39	1254.37	-272.91	85.75	648.4
6.61	255.71	196.62	57.89	213.66	189	54.32	10.29	209.27	39.89	5.2	209.29	92.58	-395.03	14.89	30.95	-427.74	24.99	34.1	-602.55	37.32	97.99	-588.49	26.19	152.73	-123.95	93.86	1400.37	0	0	0	54.51	26.84	1677.83	59.3	134.8	1666.16	-90.21	49.28	1783.81	-78.15	170.07	1769.38	655.41	-279.07	78.64	1254.21	-273.65	85.01	649.01
6.62	257.37	195.91	54.87	213.72	188.46	51.9	10.68	208.61	39.98	6.43	208.15	92.37	-396.24	15.29	31.36	-429.31	25.05	33.73	-25.6	19.78	1511.91	-582.83	23.57	157.96	-111.58	96.2	1401.15	0	0	0	62.78	29.28	1678.82	67.9	137.9	1666.75	-80.55	52.59	1784.89	-68.2	173.72	1770.05	655.93	-278.69	78.87	1254.01	-273.79	85.26	648.11
6.63	257.95	195.64	52	214.82	188.62	49.82	10.98	208.15	40.19	7.54	207.9	92.6	-394.94	14.7	31.46	-428	25.52	34.34	-528.87	32.93	269.96	-577.06	21.79	162.68	-108.59	98.53	1402.48	0	0	0	71.15	31.99	1679.79	75.31	141.21	1667.55	-70.8	56.05	1785.97	-58.52	176.63	1770.82	655.88	-279.44	78.66	1254.26	-274.06	85.3	647.75
6.64	256.25	195.56	48.9	215.02	188.15	48.39	11.37	207.75	40.24	8.43	207.95	92.7	-399.66	14.61	29.8	-429.09	25.5	34.33	-590.09	33.91	113.68	-569.66	18.81	168.26	-98.29	101.85	1403.71	0	0	0	82.12	35.46	1680.89	83.88	143.83	1668.71	-60.98	59.07	1786.87	-48.94	180.59	1771.38	655.06	-279.83	78.43	1253.81	-273.82	85.32	648.97
6.65	257.7	195.24	47.86	216.54	188.46	47.69	11.76	208.62	40.99	8.99	207.64	92.75	-395.96	14.67	31.04	-427.54	25.6	34.92	-584.21	31.51	120.59	-561.99	16.36	173.77	-88.51	104.38	1404.54	0	0	0	92.08	38.38	1681.8	95.83	146.04	1669.2	-51.53	62.37	1787.78	-39.62	183.93	1772.03	655.09	-279.34	78.56	1254.43	-273.82	85.54	648.91
6.66	257.83	195.23	46.75	217.58	187.8	47.31	11.75	208.12	40.83	9.31	207.48	92.86	-394.9	15.02	30.89	-424.95	25.27	35.71	-577.69	29.53	129.34	-554.06	14.92	179.69	-80.02	106.68	1405.3	0	0	0	101.41	41.18	1682.54	103.7	149.67	1669.89	-42.31	65.9	1788.71	-30.25	187.34	1772.62	656.5	-279.33	78.65	1254.78	-273.6	85.6	649.28
6.67	257.94	194.96	46.24	215.47	187.93	46.15	11.7	206.91	40.28	9.57	207	92.74	-398.37	13.65	29.32	-423.26	24.67	36.39	11.8	32.21	1519.73	-371.3	52.17	570.97	-67.54	109.22	1406.28	0	0	0	109.41	43.79	1683.22	111.57	152.57	1670.38	-33.13	69.37	1789.55	-21.03	190.55	1773.29	656.08	-279.58	78.49	1254.6	-273.88	85.34	648.45
6.68	259.27	194.89	46.2	214.31	188.16	45.85	11.87	207.98	40.77	9.78	207.14	92.92	-394.81	14.85	30.03	-422.09	24.01	37.08	-497.81	26.1	303.68	-513.14	16.04	245.28	-59.34	112.23	1407.39	0	0	0	117.08	46.53	1683.81	120.57	155.64	1670.7	-24.12	72.34	1790.28	-11.99	193.2	1773.99	655.72	-279.29	78.54	1254.12	-273.18	85.54	649.4
6.69	259.29	195.11	45.95	217.8	188.31	46.25	11.78	207.36	40.44	9.81	206.22	92.52	-393.24	13.63	30.05	-419.69	23.33	38.09	-557.06	23.16	153.77	-527.16	8.18	200.21	-54.44	114.88	1408.24	0	0	0	126.69	49.69	1684.56	132.81	159.3	1671.03	-15.52	75.46	1791.07	-2.99	196.56	1774.51	655.24	-279.59	78.35	1254.49	-273.31	85.4	647.93
6.7	256.36	194.74	44.73	215.89	187.75	45.59	11.88	208.06	40.68	10.08	206.77	92.82	-391.05	13.01	30.27	-415.09	21.61	39.86	-548.29	20.74	163.56	-516.11	5.25	208.3	-43.81	117.62	1408.98	0	0	0	134.74	52.44	1685.09	140.5	162.15	1671.59	-6.98	78.49	1791.75	5.82	199.76	1774.95	654.38	-279.78	78.15	1253.46	-273.22	85.03	647.74
6.71	260.17	194.78	45.93	214.67	187.91	44.89	11.73	207.53	40.4	10.23	206.82	92.74	-388.37	11.85	30.9	-410.53	20.52	41.97	-538.81	17.91	173.84	-504.79	3.73	216	-35.83	120.42	1410.02	0	0	0	143.43	55.05	1685.52	148.84	165.52	1672.02	1.36	81.85	1792.45	14.31	203.05	1775.42	654.24	-279.52	78.25	1253.8	-273.3	85.59	647.81
6.72	258.38	194.84	45.03	215.81	188.2	45.23	11.69	207.08	40.14	10.44	207.2	92.95	-384.4	9.91	31.08	-405.12	19.1	44.94	-528.94	16.71	183.71	-492.39	1.95	224.19	-28.64	122.21	1410.83	0	0	0	150.09	57.72	1686.08	156.92	168.7	1672.31	9.46	84.62	1793.07	22.56	205.94	1775.84	654.7	-279.15	78.32	1253.87	-273.67	85.5	648.27
6.73	259.68	194.65	45.49	215.42	187.95	44.97	11.73	207.61	40.44	10.54	206.61	92.65	-377.09	8.55	33.31	-398.53	17.57	48.79	-517.97	14.37	194.56	-479.71	0.31	232.38	-21.6	124.6	1411.45	0	0	0	159.24	60.22	1686.31	165.07	171.32	1672.45	17.43	86.99	1793.62	30.57	208.51	1776.28	654.76	-279.45	78.32	1253.91	-273.93	85.33	647.75
6.74	260.2	194.73	45.4	215.26	187.69	44.83	11.61	207.05	40.06	10.68	206.62	92.55	-375.79	4.59	33.91	-392.53	16.38	52.76	-506.74	12.91	204.96	-466.87	-0.37	240.39	-12.16	126.8	1412.51	0	0	0	166.42	62.51	1686.76	172.25	173.52	1672.92	25.17	89.14	1794.14	38.32	211.32	1776.63	655.17	-279.23	78.55	1253.97	-274.24	85.01	648.03
6.75	258.62	194.65	45.02	215.06	187.94	44.58	11.73	207.89	40.35	10.86	207.78	93.1	-364.24	2.45	37.26	-381.74	13.7	58.97	-494.95	12.11	213.72	-453.56	-2.67	249.02	-5.93	129.02	1413.33	0	0	0	172.92	64.76	1687.17	183.42	175.94	1672.74	32.64	91.91	1794.71	45.76	213.59	1777.1	654.9	-278.96	78.56	1253.44	-273.98	84.98	648.05
6.76	259.6	194.82	45.13	217.71	187.55	45.46	11.83	207.92	40.4	10.86	207.12	92.67	-350.12	-0.41	44.45	-370.52	11.72	65.55	-482.6	12.07	220.77	-440.64	-3.18	256.36	5.36	130.38	1413.84	0	0	0	180.88	67.13	1687.46	187.75	178.8	1673.18	39.89	94.75	1795.34	53.07	215.95	1777.56	655.6	-279.07	78.71	1254.04	-273.7	85.28	648.51
6.77	258.89	194.85	44.79	216.2	187.32	44.95	11.66	208.55	40.63	10.99	206.98	92.6	-333.72	-2.53	51.69	-358.19	9.08	72.28	-468.81	11.14	226.79	-426.89	-4.01	262.99	10.84	131.89	1414.61	0	0	0	188.05	69.39	1687.87	196.25	180.34	1673.35	47.14	96.78	1795.97	60.24	218.1	1778.05	655.62	-279.21	78.45	1253.24	-273.6	85.09	647.93
6.78	259.76	195.06	44.93	217.13	187.96	44.93	11.69	207.7	40.28	11.09	206.81	92.61	-318.23	-5.21	57.85	-339.46	6.63	79.25	-453.91	9.56	231.75	-411.98	-5.49	268.95	19.56	133.42	1415.25	0	0	0	195.1	71.32	1688.29	203.59	182.51	1673.77	54.31	98.77	1796.58	67.31	220.27	1778.58	654.14	-279.46	77.98	1254.13	-273.92	85.31	647.59
6.79	259.84	194.81	45.09	216.15	188.19	44.69	11.64	207.53	40.21	11.24	206.79	92.62	-297.89	-7.92	64.12	-319.98	4.23	85.17	-437.95	7.97	235.52	-396.37	-6.39	273.48	26.09	135.1	1416.39	0	0	0	201.89	73.3	1688.79	210.13	184.45	1674.09	61.47	100.25	1797.21	74.16	222.3	1779.18	654.74	-279.49	78.12	1254.64	-273.79	85.54	647.43
6.8	260.37	194.61	45.3	215.38	187.46	44.29	11.72	207.64	40.29	11.3	206.81	92.65	-276.52	-10.63	69.84	-301.95	1.53	89.86	-421.27	6.3	238.14	-379.88	-8.05	277.15	28.45	136.58	1417.29	0	0	0	208.95	75.49	1689.26	217.45	185.99	1674.63	68.5	102.16	1797.95	80.85	224.31	1779.84	653.89	-279.8	77.96	1254.39	-273.82	85.4	647.86
6.81	259.17	195	44.45	217.61	187.53	45.09	11.78	208.07	40.45	11.4	207.05	92.92	-256.99	-13.82	73.57	-280.64	-1.31	94.06	-403.76	5.16	239.63	-362.95	-8.8	279.27	35.14	138.41	1418.18	0	0	0	215.5	77.08	1689.86	220.23	187.59	1675.76	75.24	104.06	1798.72	87.4	225.68	1780.66	654.99	-279.62	78.28	1253.45	-273.25	85.39	647.58
6.82	257.9	194.67	44.21	216.65	187.84	44.79	11.9	207.65	40.44	11.65	206.85	92.95	-236.65	-17.33	77.11	-260.6	-4.59	96.71	-387.52	3.74	241.09	-345.68	-9.09	279.81	41.56	139.95	1419.41	0	0	0	220.8	78.71	1690.37	225.33	189.31	1676.26	81.85	105.75	1799.46	93.81	227.41	1781.36	656.01	-279.85	78.54	1253.92	-273.63	85.4	647.37
6.83	258.27	194.74	44.25	217.15	186.57	45.16	11.95	208.05	40.64	11.73	206.75	92.94	-214.63	-21.25	79.28	-239.62	-8.22	98.74	-368.43	2.33	239.76	-327.03	-10.48	280.21	50.27	141.4	1420.07	0	0	0	226.39	80.17	1691.05	232.27	191.12	1676.7	88.29	107.15	1800.17	100.03	228.93	1782.15	656.08	-279.66	78.72	1253.84	-273.42	85.41	647.5
6.84	257.85	194.48	44.03	215.4	187.51	44.42	11.94	207.46	40.37	12.11	207.27	93.24	-192.13	-24.93	81.24	-217.39	-11.74	99.96	-347.1	1.03	238.2	-308.05	-11.05	279.32	52.73	143.09	1420.96	0	0	0	233.71	81.85	1691.85	240.71	193.08	1677.34	94.51	109.18	1801.01	106.28	230.41	1782.86	655.29	-279.47	78.47	1254.24	-274.53	85.24	647.31
6.85	256.71	194.63	43.6	216.77	187.02	44.9	11.91	207.21	40.29	11.99	206.57	93	-168.61	-29.38	82.52	-193.89	-15.8	101.09	-326.63	-0.29	235.73	-288.48	-11.79	277.48	59.36	144.79	1421.34	0	0	0	240.36	83.2	1692.59	244.02	194.3	1678.61	100.6	110.77	1801.71	112.47	232	1783.57	655.04	-279.37	78.39	1254.23	-274.03	85.24	647.86
6.86	258.99	194.46	44.34	216.67	187.93	44.43	12.09	207.11	40.24	12.08	206.42	92.95	-143.05	-33.56	84.05	-167.68	-19.47	102.07	-304.51	-2.02	233.66	-267.71	-12.78	275.6	64.02	146.6	1422.33	0	0	0	246.93	84.24	1693.31	253.15	195.62	1679.06	106.52	112.27	1802.4	118.65	233.34	1784.27	654.81	-279.55	78.25	1254.52	-273.3	85.34	648.69
6.87	259.47	194.57	44.4	217.06	187.89	44.81	12.16	207.74	40.55	12.27	206.44	93.01	-113.69	-36.8	86.04	-140.03	-23.05	102.85	167.75	66.79	1542.03	19.39	97.9	1018.99	66.42	147.79	1423.05	0	0	0	252.89	85.25	1693.93	257.85	196.56	1679.9	112.45	113.67	1803.06	124.76	234.67	1784.93	655.29	-279.43	78.52	1254.03	-273.31	85.46	647.58
6.88	257.3	194.52	43.66	216.42	187.71	44.21	12	207.77	40.5	12.25	206.17	93.01	-88.31	-40.75	86.61	-111.07	-26.36	103.73	-207.45	2.08	374.72	-189.06	1.91	369.29	73.16	149.48	1423.59	0	0	0	258.36	86.13	1694.71	262.62	197.37	1680.83	118.18	115.04	1803.65	130.94	236.3	1785.49	655.85	-278.94	78.69	1252.98	-273.71	85.19	647.44
6.89	258.95	194.56	44.14	216.03	187.77	44.18	11.95	207.2	40.27	12.37	206.79	93.34	-58.74	-44.37	88.19	-81.83	-29.38	104.38	-235.23	-7.71	217.91	-203.4	-13.77	262.16	81.98	150.96	1423.91	0	0	0	264.54	87.28	1695.73	270.24	198.82	1681.63	124.05	115.98	1804.16	136.96	237.33	1786.07	654.2	-279.95	77.99	1252.67	-273.74	84.99	647.94
6.9	256.52	194.83	43.1	216.09	187.86	44.3	11.98	207.69	40.46	12.51	206.23	93.19	-29.08	-46.96	89.57	-54.31	-32.4	104.67	-210.46	-9.57	211.71	-179.97	-14.62	257.14	82.48	151.85	1424.55	0	0	0	270.07	87.93	1696.55	276.9	199.25	1682.53	129.72	116.99	1804.61	143.02	238.39	1786.54	654.97	-280.15	78.26	1253.04	-273.76	84.9	648.69
6.91	259.9	194.61	44.25	215.28	187.67	43.75	11.82	206.85	40.19	12.75	206.27	93.1	0.62	-49.22	91.77	-24.14	-35.3	106.06	-184.95	-10.08	204.7	-155.98	-15.74	251.81	91.14	153	1424.91	0	0	0	276.32	88.64	1697.26	282.51	200.02	1683.54	135.41	118.02	1805.02	149	239.24	1786.97	654.29	-279.87	78.18	1253.42	-273.6	85.15	648.22
6.92	257.13	194.56	43.29	215.92	187.39	44.14	11.89	206.61	40.23	13.17	206.82	93.56	34.13	-51.23	94.56	6.35	-37.05	106.96	-158.35	-11.05	197.88	-131.45	-16.62	246.24	98.76	154.18	1424.99	0	0	0	281.38	89.24	1697.93	287.58	200.26	1684.29	141.07	118.92	1805.41	155.01	240.41	1787.29	655.09	-279.37	78.28	1253.92	-273.99	85.1	648.75
6.93	259.13	194.55	43.96	215.84	187.86	43.86	12.01	207.43	40.68	13.4	206.2	93.36	66.15	-53	97.47	37.82	-39.03	108.52	-131.3	-11.59	190.76	-106.24	-17.25	240.45	103.66	155.13	1425.56	0	0	0	286.89	89.71	1698.47	292.99	200.57	1684.77	146.76	119.62	1805.71	161.03	241.02	1787.63	655.09	-279.52	78.37	1253.78	-274.21	85.07	648.47
6.94	258.95	194.82	43.65	214.91	187.7	43.7	12.02	207.36	40.79	13.5	205.67	93.3	99.12	-54.23	100.4	69.82	-40.23	110.24	-103.47	-11.64	183.62	-80.31	-18.09	234.66	110.15	156.25	1425.74	0	0	0	293.39	90.24	1699.13	298.43	201.51	1685.7	152.58	120.22	1805.99	167.07	241.67	1787.94	655.58	-279.31	78.61	1254.35	-273.93	85.31	648.87
6.95	258.03	194.67	43.23	215.64	187.69	44.18	12.1	206.71	40.55	13.8	205.14	93.24	133.24	-55.22	104.2	102.33	-41.16	112.4	-74.9	-12.98	177.2	-53.61	-19.63	229.4	111.16	156.67	1425.72	0	0	0	300.19	90.74	1699.51	306.81	201.85	1685.69	158.29	121.44	1806.25	173.14	242.36	1788.14	655.25	-279.9	78.29	1254.37	-273.99	85.16	647.94
6.96	260.99	194.24	44.65	217.36	187.1	44.52	12.11	207.28	40.92	14.15	205.27	93.4	164.62	-56.11	107.57	136.13	-41.82	115.29	-45.76	-13.21	170.56	-26.51	-19.52	223.71	118.76	156.96	1426.1	0	0	0	305.62	91.07	1699.89	311.2	202.69	1686.33	164.2	122.14	1806.41	179.22	243.13	1788.25	654.39	-279.64	78.25	1253.71	-273.23	85.43	648.85
6.97	259.22	194.53	43.84	216.39	187.96	44.56	12.27	207.01	40.95	14.35	205.35	93.51	195.75	-56.49	112.21	168.39	-42.17	118.57	-15.8	-13.77	164.33	0.79	-19.37	218.14	125.68	157.96	1426.22	0	0	0	311.79	91.31	1700.08	317.16	202.91	1686.62	170.21	122.59	1806.5	185.29	243.33	1788.43	654.84	-279.78	78.27	1253.72	-273.31	85.42	649.01
6.98	263.88	194.53	45.62	215.05	187.77	44.41	12.33	206.89	40.92	14.56	205.19	93.54	230.78	-56.35	117.86	200.17	-42.26	122.46	14.55	-14.75	158.8	28.51	-19.47	213.3	131.67	159.1	1426.02	0	0	0	317.78	91.55	1700.32	325.65	202.88	1686.64	176.13	122.59	1806.52	191.47	244.09	1788.45	655.08	-279.94	78.53	1253.99	-274.1	85.17	648.7
6.99	260.68	194.13	44.8	216.08	188.39	45.42	12.4	206.49	40.85	14.88	204.99	93.57	262.61	-56.59	123.46	232	-42.16	127.04	45	-14.77	153.55	56.26	-19.02	208.66	137.48	159.53	1425.92	0	0	0	323.8	91.69	1700.33	331.25	203.02	1686.75	182.17	123.21	1806.52	197.65	244.14	1788.54	654.14	-280.05	78.23	1254.02	-274.32	85.29	649.38
7	272.4	190.59	53.48	215.1	188.33	45.41	12.42	206.67	41.06	15.06	204.13	93.38	294.09	-56.19	130.17	263.38	-41.8	131.9	75.41	-14.83	149.08	84.43	-18.75	204.67	141.55	160.12	1426.28	0	0	0	329.54	91.85	1700.33	336.51	203.65	1686.91	188.38	123.46	1806.41	203.8	244.16	1788.59	655.1	-279.77	78.58	1254.08	-274.15	85.13	648.82
7.01	272.48	191.57	53.99	215.3	188.17	45.2	12.45	206.38	41.02	15.46	204.17	93.56	326.4	-55.79	136.97	296.33	-41.57	137.8	106.37	-13.98	144.93	112.78	-19.19	201.63	149.16	160.19	1426.03	0	0	0	336.41	91.83	1700.13	341.3	203.96	1687.1	194.65	123.57	1806.28	210.03	244.15	1788.64	655.5	-279.77	78.54	1254.18	-274.13	85.15	647.72
7.02	271.41	190.68	54.18	214.63	188.41	45.12	12.51	205.88	40.97	15.86	204.61	93.95	358.76	-55.48	144.82	326.9	-40.69	143.44	136.85	-13.34	141.71	141.07	-18.78	198.92	156.08	160.76	1425.71	0	0	0	342.31	92	1699.93	347.81	203.58	1686.93	201.02	123.77	1806.16	216.27	244.35	1788.5	655.38	-279.42	78.73	1254.5	-273.37	85.56	648.47
7.03	269.15	191.3	53.36	218.1	187.67	45.68	12.78	206.76	41.51	16.17	204.05	94.03	387.55	-54.76	152.02	357.48	-40.55	149.8	167.18	-12.96	139.25	168.96	-18.5	196.89	159.4	160.89	1425.82	0	0	0	347.54	91.67	1699.65	353.87	203.98	1686.72	207.35	123.63	1805.94	222.54	244.6	1788.37	654.72	-279.81	78.39	1253.94	-273.46	85.45	648.66
7.04	266.72	191.87	52.26	219.35	188.31	46.04	12.65	205.36	41.02	16.39	203.18	93.89	417.97	-54.78	160.06	388.2	-40.08	156.45	197.26	-12.9	137.64	196.7	-17.57	194.92	163.66	161.33	1425.71	0	0	0	355.09	91.7	1699.28	361.63	203.57	1686.48	213.71	123.92	1805.71	228.76	244.24	1788.3	654.37	-280.48	78.08	1254.27	-273.78	85.44	649.33
7.05	265.34	192.82	51.6	214.9	188.07	44.73	12.95	206.06	41.52	16.82	203.57	94.36	444.98	-54.27	167.88	418.9	-39.27	163.98	227.38	-11.81	136.32	224.66	-18	194.18	172.02	161.68	1425.42	0	0	0	361.38	91.6	1698.88	368.09	203.5	1685.99	220.1	123.66	1805.48	235.09	244.1	1788.15	655.31	-279.98	78.46	1253.41	-274.38	85.14	647.8
7.06	262.31	193.4	50.89	218.37	188.03	45.65	13.12	205.82	41.69	17.03	202.87	94.37	474.66	-53.91	177.23	447.62	-39.29	171.65	257.27	-11.97	136.12	252.47	-17.61	193.68	175.23	161.87	1425.48	0	0	0	367.53	91.23	1698.34	375.11	203.88	1685.54	226.44	123.06	1805.14	241.3	243.55	1788	655.41	-280	78.46	1254.23	-273.83	85.31	648.26
7.07	258.92	193.32	49.09	217.65	188.7	44.87	13.24	205.24	41.71	17.33	202.22	94.41	502.55	-54.25	186.4	481.09	-39.09	181.43	286.09	-11.98	136.35	279.29	-17.58	193.75	180.43	161.84	1425.08	0	0	0	373.67	90.86	1697.86	382.28	203.3	1685.27	232.84	122.39	1804.76	247.61	243.12	1787.81	654.18	-279.32	78.11	1253.86	-273.69	85.39	648.41
7.08	259.85	195.86	43.68	217.21	188.91	44.58	13.4	204.63	41.7	17.76	202.95	95.11	530.07	-54.97	196.01	501.94	-41.03	185.74	313.99	-11.04	136.71	305.18	-17.6	194.31	188.57	162.07	1425.01	0	0	0	379.38	90.34	1697.37	386.82	203.44	1684.91	239.1	122.06	1804.4	254.04	242.9	1787.56	654.24	-279.77	78.03	1254.16	-273.56	85.5	648.12
7.09	261.65	196.31	43.84	216.76	188.65	44.68	13.62	204.36	41.86	17.97	202.23	95.13	552.61	-55.42	204.48	527.27	-42.97	194.25	341.23	-10.18	137.52	330.29	-17.11	194.99	194.67	161.82	1424.76	0	0	0	384.97	89.8	1696.88	392.48	202.92	1684.6	245.5	121.6	1804.13	260.41	242.15	1787.4	656.45	-279.1	78.94	1253.89	-273.7	85.21	649.15
7.1	261.45	196.25	43.52	217.18	188.68	44.7	13.91	204.92	42.37	18.2	201.26	95.13	580.85	-55.32	214.14	552.16	-43.39	202.2	368.32	-9.79	138.86	355.25	-17.21	196.36	198.04	161.42	1424.65	0	0	0	391.34	89.37	1696.35	398.94	202.1	1684.28	251.86	120.69	1803.79	266.79	241.71	1787.17	655.55	-279.38	78.44	1253.77	-273.71	85.24	648.81
7.11	260.39	196.31	43.14	215.55	189.11	44.24	14.04	204.08	42.31	18.58	202.02	96	601.47	-54.64	220.8	576.29	-43.13	209.36	394.28	-9.69	140.69	379.64	-16.48	197.59	204.45	161.27	1424.24	0	0	0	397.46	88.74	1695.82	407.05	201.8	1683.66	258.22	119.91	1803.39	273.23	240.66	1787.02	654.3	-280.53	78.73	1253.65	-273.83	85.29	647.71
7.12	260.28	195.72	43.15	216.73	189.22	43.99	14.43	204.36	42.77	18.78	201.85	96.44	628.67	-53.71	228.65	599.84	-41.85	215.32	419.29	-8.97	142.47	403.13	-16.54	199.29	213.51	160.87	1424.04	0	0	0	404.29	88.24	1695.29	413.44	200.87	1683.22	264.58	119.05	1803.03	279.63	239.79	1786.81	654.03	-280.85	78.98	1253.51	-273.85	85.35	648.38
7.13	261.11	196.28	43.07	216.33	188.64	44.31	14.52	203.15	42.47	19.02	201.51	96.78	651.43	-51.81	235.45	622.79	-41.11	221.01	443.31	-7.86	144.15	425.78	-16.77	201.12	221.17	160.38	1423.92	0	0	0	410.15	87.43	1694.85	419.42	200.44	1682.95	270.87	117.95	1802.63	286.05	238.74	1786.6	652.87	-280.95	78.55	1254.23	-273.97	85.49	646.36
7.14	258.2	196.65	41.85	216.98	188.9	44.46	14.88	203.82	43.12	19.35	201.6	97.39	672.59	-50.51	240.8	645.15	-39.88	225.84	466.6	-7.45	146.24	447.63	-17.24	203.04	227.99	159.83	1423.89	0	0	0	416.78	86.44	1694.34	425.12	199.28	1682.86	277.22	116.98	1802.26	292.42	237.72	1786.39	653.86	-280.52	78.75	1253.56	-273.93	85.17	645.37
7.15	259.42	196.77	42.11	217.04	188.96	44.33	15.06	203.35	43.39	19.56	201.09	97.67	693.59	-49.44	245.28	666.4	-38.29	229.65	488.92	-7.85	148.57	468.96	-16.93	204.63	231.71	159.02	1423.5	0	0	0	423.36	85.68	1693.8	431.26	198.54	1682.61	283.55	115.7	1801.85	298.82	236.59	1786.16	653.53	-280.36	78.54	1252.84	-273.67	85	646.58
7.16	257.54	196.75	41.58	216.48	189.04	44.03	15.37	203.71	43.98	19.92	201.16	98.13	712.3	-48.22	248.44	686.7	-37.12	233	510.7	-6.97	150.39	489.57	-17.03	206.4	238.05	158.88	1423.42	0	0	0	429.8	84.61	1693.31	437.36	197.33	1682.17	289.85	114.37	1801.43	305.15	235.26	1785.92	653.92	-280.47	78.61	1253.3	-274.1	85.01	646.9
7.17	259.41	196.72	42.06	217.43	188.48	44.19	15.44	201.96	43.75	20.21	200.51	98.58	735.34	-47.75	253.02	706.33	-36.47	236.03	531.06	-7.63	152.42	509.37	-17.65	208.02	245.95	157.94	1423.1	0	0	0	435.56	83.06	1692.8	446.56	196.24	1681.47	296.1	113.18	1800.96	311.46	234.07	1785.66	653.76	-280.2	78.65	1253.07	-273.64	84.95	645.68
7.18	259.66	197.09	41.98	217.14	189.9	44.28	15.71	202.05	44.52	20.62	200.22	99.12	753.46	-47.52	255.03	725.16	-36.44	238.66	550.31	-8.57	154.23	528.16	-17.88	209.21	251.46	157.36	1422.95	0	0	0	441.67	81.93	1692.26	451.83	195.3	1681.17	302.38	111.46	1800.4	317.72	232.73	1785.35	654.02	-280.23	78.8	1253.26	-273.84	85.12	646.36
7.19	259.73	196.86	42	216.78	190.09	43.99	16.05	201.25	44.81	21.03	199.52	99.52	769.58	-46.93	257.04	743.15	-36.42	240.82	568.7	-8.66	155.39	545.92	-18.5	210.27	257.27	156.67	1422.86	0	0	0	447.86	80.39	1691.67	455.87	193.85	1681.12	308.69	109.78	1799.85	324.02	230.99	1785.03	654.2	-280.07	78.63	1252.97	-273.94	84.94	646.17
7.2	261.49	197.01	42.54	217.28	189.65	44.17	16.46	201.67	45.8	21.61	199.55	100.26	788.73	-46.73	259.29	760.33	-36.21	242.33	585.64	-10.29	156.9	562.56	-20.02	211.39	262.96	155.77	1422.51	0	0	0	454.16	79.15	1691.02	463.35	192.48	1680.49	314.94	108.06	1799.23	330.29	229.25	1784.67	654.75	-279.92	78.7	1253.63	-273.77	85.26	644.32
7.21	260.16	197.13	41.91	217.49	189.2	44.03	16.71	200.57	46.09	22.16	200.01	101.28	803.81	-46.03	261.16	776.43	-36.48	243.59	601.7	-11.29	157.86	578.26	-21.35	212.27	266.79	155.29	1422	0	0	0	460.52	77.58	1690.39	470.3	190.88	1680.03	321.23	106.56	1798.61	336.56	227.61	1784.28	653.67	-280.28	78.66	1253.48	-274.4	84.86	645.36
7.22	259.95	197.52	41.75	217.06	189.33	43.72	17.02	200.57	46.8	22.6	199.28	101.61	817.19	-47.11	261.83	791.09	-37.25	244.88	616.56	-12.86	158.67	592.81	-23.06	213	277.48	154.42	1421.54	0	0	0	466.77	75.78	1689.72	477.62	189.04	1679.4	327.58	104.95	1797.98	342.86	226.23	1783.75	654.02	-279.89	78.68	1253.77	-273.99	85.28	645.31
7.23	260.28	197.67	41.63	217.85	189.72	43.95	17.27	199.92	47.25	23.05	199.02	102.19	832.51	-47.7	263.4	804.45	-37.93	245.97	630.48	-15.35	159.53	606.42	-24.56	213.19	280.3	153.66	1421.17	0	0	0	472.96	73.97	1689.07	485.1	187.24	1678.83	334.01	103.03	1797.3	349.19	224.35	1783.33	651.96	-280.44	78.19	1253.91	-273.53	85.24	643.79
7.24	259.33	197.14	41.51	216.63	189.94	43.32	17.51	199.6	47.87	23.5	199.3	103.05	845.41	-48.18	265.26	816.69	-39.09	247.27	643.24	-17.07	159.67	618.9	-25.66	213	286.62	152.8	1420.8	0	0	0	479.5	72.01	1688.46	490.08	185.86	1678.71	340.44	101.2	1796.61	355.53	222.21	1782.96	653.14	-279.87	78.37	1253.28	-273.9	85.11	644.11
7.25	259.87	197.33	41.69	217.31	189.27	43.44	17.96	200.04	48.71	24	199.1	103.61	853.86	-49.37	265.55	827.83	-40.64	248.39	655.01	-19.7	159.85	630.32	-27.55	212.81	294.95	151.7	1420.22	0	0	0	486.37	70.24	1687.73	494.44	183.97	1678.53	346.97	99.24	1795.9	361.94	220.41	1782.4	654.68	-279.79	79.01	1253.74	-274.24	85.22	645.36
7.26	259.34	197.24	41.54	217.78	189.65	43.52	18.05	199.25	49.24	24.3	198.79	104.2	866.12	-50.53	266.98	838.18	-41.45	248.72	665.7	-20.85	159.13	640.89	-28.54	211.89	301.1	151.2	1419.95	0	0	0	492.16	68.37	1687.2	500.93	182.17	1678.14	353.57	97.27	1795.21	368.52	218.48	1781.93	654.57	-280.15	79.06	1253.87	-273.77	85.09	646.37
7.27	260.86	197.22	41.93	219.16	189.6	43.45	18.49	199.24	50.03	24.86	198.49	105.03	876.41	-51.03	267.57	847.74	-42.62	248.58	675.49	-21.98	158.22	650.56	-29.37	210.8	305.62	149.88	1419.27	0	0	0	499.97	66.48	1686.65	505.9	180.82	1678.06	360.32	95.21	1794.52	375.15	216.15	1781.55	654.09	-280	78.97	1254.24	-274.09	85.24	646.44
7.28	259.52	197.37	41.47	217.1	190.23	43.02	18.99	199.83	51.21	25.38	198.43	105.9	883.82	-52.44	266.15	856.49	-43.76	247.79	684.34	-23.1	157.04	659.22	-30.99	209.74	314.73	149.23	1418.78	0	0	0	506.46	64.49	1686.07	513.59	178.91	1677.64	367.18	92.88	1793.79	381.91	214.19	1781.1	655.63	-278.15	78.74	1254.53	-274.31	85.42	646.99
7.29	258.69	197.1	41.3	219.1	190.01	43.26	19.26	199.7	52.2	25.93	199.01	107.08	889.55	-53.63	263.93	864.59	-44.66	246.19	692.38	-24.08	155.58	667.43	-31.26	207.92	322.16	148.16	1418.26	0	0	0	513.58	62.45	1685.54	521.98	176.77	1677.23	374.08	90.55	1793.11	388.91	211.9	1780.69	656.36	-278.62	78.71	1254.32	-274.35	85.23	646.41
7.3	260.93	197.29	41.85	217.83	190.2	42.85	19.49	199.01	52.9	26.48	199	108.15	899.52	-54.58	262.53	872.12	-45.4	243.97	699.73	-24.98	153.91	674.57	-31.97	206.01	330.86	147.16	1417.73	0	0	0	521	60.48	1685.05	528.91	174.31	1677.09	381.14	88.17	1792.46	395.98	209.67	1780.28	655.72	-278.87	78.26	1253.75	-273.67	85.1	647.41
7.31	260.97	197.21	41.81	218.21	190.7	42.66	19.9	198.87	53.86	27.06	198.83	109.19	905.98	-55.17	259.71	878.95	-45.99	241.37	706.07	-25.63	151.86	681.05	-32.64	204.1	335.27	145.34	1417.42	0	0	0	527.91	58.3	1684.68	536.39	172.38	1676.96	388.32	85.43	1791.77	403.21	207.29	1779.94	656.09	-278.85	78.33	1253.99	-274.12	85.12	645.68
7.32	260.69	197.45	41.67	217.88	190.87	42.65	20.35	199.04	55.14	27.84	199.35	110.58	911.46	-55.9	256.15	885.06	-46.82	238.37	711.67	-26.52	149.78	686.81	-33.87	202.09	342.8	144.02	1417.08	0	0	0	535.14	56.03	1684.28	543.31	170.52	1676.88	395.55	83.21	1791.22	410.63	204.69	1779.63	655.02	-278.87	77.98	1254.09	-274.11	85.29	644.51
7.33	259.48	197.13	41.51	218.33	190.79	42.57	20.62	198.69	56.24	28.5	199.5	111.93	918.12	-56.38	253	890.46	-47.54	234.84	716.39	-27.66	147.58	691.84	-34.17	199.51	351.72	142.42	1416.68	0	0	0	542.94	53.71	1683.95	550.06	168.16	1676.93	402.95	80.66	1790.69	418.09	202.21	1779.35	655.81	-278.52	78.29	1253.8	-273.83	85.27	646.55
7.34	260.9	197.48	41.58	219.91	190.79	42.84	21.11	199.5	57.99	29.31	199.71	113.38	921.93	-56.53	248.71	895.34	-47.64	230.53	720.42	-28.3	144.87	696.52	-33.9	196.58	357.91	140.55	1416.45	0	0	0	550.58	51.51	1683.74	559.63	165.54	1676.66	410.53	77.96	1790.21	425.67	199.8	1779.14	655.03	-279.36	78.01	1253.33	-273.8	85.1	644.84
7.35	261.31	197.25	41.9	218.53	191.13	42.24	21.58	199.16	59.44	30.29	199.64	114.88	925.97	-57.74	244.03	899.2	-48.61	226.25	723.63	-29.08	142.03	700.36	-33.48	193.38	365.95	139.18	1416.23	0	0	0	558.46	49.04	1683.55	566.45	163.21	1676.97	418.2	75.26	1789.85	433.3	197.2	1779.01	655.61	-279.54	78.11	1253.76	-273.73	85.4	644.06
7.36	262.07	197.36	41.92	219.34	191.19	42.37	22.14	198.93	60.98	31.16	200.09	116.73	928.53	-59.69	238.89	902.28	-49.64	221.66	726.08	-30.06	139.14	703.48	-33	189.86	376.35	137.33	1415.97	0	0	0	566.26	46.66	1683.46	574.73	161.04	1677.06	426.01	72.51	1789.54	441.08	194.12	1778.94	655.85	-279.17	78.49	1253.41	-273.4	85.44	645.53
7.37	261.95	197.4	41.77	219.55	191.38	42.36	22.81	198.98	62.72	32.17	199.87	118.38	930.23	-60.16	233.67	904.7	-50.63	216.85	727.88	-30.22	135.53	705.82	-31.9	185.86	383.84	135.46	1416.02	0	0	0	574.84	44.02	1683.47	581.12	158.52	1677.5	434.03	69.5	1789.24	448.91	191.47	1778.91	656.32	-279.15	78.56	1253.35	-273.84	85.18	646.78
7.38	260.71	197.25	41.41	219.24	191.57	42.49	23.44	198.32	64.4	33.38	200.51	120.45	929.93	-61.75	228.31	906.2	-51.94	211.84	728.95	-30.66	131.79	707.36	-31.48	181.88	393.31	133.4	1415.88	0	0	0	582.62	41.39	1683.55	590.1	155.52	1677.71	442.21	66.26	1789.08	456.85	188.34	1779.07	655.65	-278.64	78.39	1253.73	-274.27	85.34	647.31
7.39	259.76	197.42	41.03	218.16	192.15	41.87	24.12	198.89	66.6	34.41	200.03	122.28	931.29	-64.46	222.39	907.13	-53.41	206.18	729.22	-31.44	127.98	708.21	-31.22	177.85	400.29	131.18	1416.18	0	0	0	591.19	38.67	1683.7	597.83	153.42	1678.2	450.7	63.19	1788.97	464.91	185.06	1779.22	655.99	-278.72	78.9	1254.09	-273.46	85.69	645.52
7.4	261.43	197.37	41.53	218.89	191.95	41.88	25.14	199.43	68.94	35.76	199.7	124.22	931.48	-65.66	215.61	907.46	-55.17	199.96	728.78	-31.26	123.42	708.47	-30.3	173.21	407.79	128.94	1416.34	0	0	0	599.7	35.99	1683.95	606.73	150.53	1678.66	459.26	59.55	1788.87	473.05	181.87	1779.38	655.76	-279.02	78.74	1253.65	-274.04	85.17	645.61
7.41	259.68	197.15	41.27	220.73	191.52	42.22	25.88	199.07	71.08	37.17	199.68	126.48	932.47	-68.32	209.17	907.18	-57.28	193.25	727.82	-31.52	119.19	708.18	-30.04	168.6	415.88	126.69	1416.31	0	0	0	609.2	33.17	1684.22	615.23	148.35	1679.02	467.99	55.67	1788.8	481.24	178.18	1779.69	654.78	-279.47	78.38	1253.75	-274.4	85.4	645.48
7.42	259.21	197.15	40.84	219.36	191.51	41.83	26.65	198.99	73.27	38.78	200.04	128.86	932	-72.1	203.12	907.15	-59.94	186.96	727.56	-30.88	115.28	708.07	-30	164.67	427.94	124.05	1416.69	0	0	0	617.09	30.83	1684.45	622.34	145.97	1679.48	476.8	52.06	1788.84	489.55	174.99	1779.87	655.16	-279	78.49	1253.76	-273.87	85.73	645.24
7.43	261.62	197.23	41.66	218.46	190.42	41.55	27.75	198.85	75.71	40.34	199.85	131.18	934.05	-76.62	196.74	909.08	-65.08	181.28	729.49	-30.42	114.66	710.41	-30.18	163.04	437.77	120.92	1416.74	0	0	0	625.57	27.92	1684.93	630.59	142.43	1680.4	485.82	48.03	1788.86	498.02	171.1	1780.31	654.6	-278.84	78.48	1253.78	-273.84	86.31	643.64
7.44	260.76	197.44	41.29	220.94	191.5	42.48	28.83	198.7	78.2	42.09	199.96	133.67	938.37	-83.85	185.24	913.99	-70.46	172.97	731.81	-30.79	114.71	715.16	-30.98	163.2	445.69	118.37	1417.21	0	0	0	635.85	24.23	1685.45	641.22	138.3	1681.42	495.07	43.53	1789.05	506.78	167.32	1780.87	654.52	-279.39	78.54	1253.76	-273.39	86.3	645.05
7.45	259.23	197.01	40.89	222.29	191.43	42.82	30.11	198.98	80.97	44.22	200.31	136.53	943.24	-86.58	173.79	918.8	-74.25	163.61	733.6	-31.11	114.8	719.34	-31.84	163.35	455.55	115.1	1417.77	0	0	0	645.23	20.99	1686.2	650.44	134.67	1682.43	504.58	39.24	1789.62	515.79	163.42	1781.73	654.28	-279.51	78.47	1253.19	-273.49	85.82	646.5
7.46	261.06	197.28	41.39	220.6	190.89	41.95	31.46	199.32	84.08	46.46	201.21	139.82	948.28	-88.16	164.06	919.54	-73.48	158.42	735.01	-31.66	114.72	722.72	-33.04	163.3	463.66	112.11	1418.61	0	0	0	655.28	17.46	1687.1	660.79	131.68	1683.42	514.33	34.81	1790.42	525.15	159.25	1782.85	655.2	-279.65	78.73	1253.76	-274.05	85.81	647.51
7.47	260.09	197.13	41.02	220.77	190.77	42.05	33.14	199.73	87.42	49.04	202.27	143.26	950.68	-88.26	156.14	921.19	-73.03	152.12	736.26	-32.35	114.81	725.72	-33.96	162.99	476.65	109.16	1419.68	0	0	0	663.63	14.5	1687.91	668.97	128.71	1684.45	524.05	29.84	1791.15	534.73	154.86	1784.09	655.41	-280.19	78.45	1253.41	-274.16	85.94	648.56
7.48	259.98	197.1	40.95	220.21	191.11	41.98	34.71	200.18	90.8	51.64	202.34	146.45	954.94	-86.78	150.38	925.24	-71.53	147.82	736.84	-32.77	115.16	728.1	-34.04	162.71	486.26	105.89	1420.63	0	0	0	672.9	10.79	1689.05	677.3	124.96	1686.15	533.94	25.06	1791.97	544.5	150.55	1785.4	654.9	-279.55	78.24	1253.26	-273.76	85.93	648.09
7.49	261.7	196.95	41.57	221.45	191.28	42.14	36.68	200.16	94.1	54.54	203.17	150.01	957.17	-85.39	145.71	927.02	-70.95	144.19	737.59	-33.08	115.63	729.99	-34.8	163.12	496.08	102.51	1421.71	0	0	0	684.31	6.02	1690.34	687.78	120.78	1688.13	543.93	19.86	1792.84	554.45	145.7	1786.86	655.06	-279.27	78.42	1253.23	-274.17	85.61	647.03
7.5	259.32	197.11	40.82	222.05	191.04	42.07	38.85	200.65	97.91	57.78	204.39	153.96	959.2	-85.35	141.89	927.21	-70.42	140.93	738.07	-32.84	115.72	731.18	-34.96	163.55	504.57	99.17	1423	0	0	0	694.66	2.22	1691.65	697.32	116.38	1689.82	553.99	14.88	1793.77	564.48	141.45	1788.21	655.1	-279.46	78.59	1253.58	-274.33	85.69	648.12
7.51	260.31	197.03	41.04	221.51	190.41	41.97	41.44	201.8	102.1	61.3	205.07	157.73	961.52	-85.23	138.98	927.78	-69.91	138.21	738.34	-33.4	116.05	732.18	-34.95	164.01	513.93	95.8	1424.59	0	0	0	705.03	-1.82	1692.93	707.55	112.63	1691.63	564.23	9.82	1794.77	574.63	136.54	1789.78	655.06	-279.41	78.47	1253.35	-273.83	85.74	648.28
7.52	260.09	196.87	40.8	222.12	190.77	42.4	44.12	201.48	105.88	65.06	205.83	161.72	961.08	-84.59	135.95	930.01	-69.68	136.44	738.65	-33.71	116.21	732.94	-35.76	164.73	524.64	92.55	1426.11	0	0	0	714.32	-5.4	1694.04	715.66	109	1693.22	574.46	4.48	1795.74	584.62	131.68	1791.37	656.52	-278.87	78.89	1253.38	-273.91	85.95	647.99
7.53	258.89	196.91	40.62	222.79	190.54	42.38	47.24	202.07	110.13	69.35	207.06	166	963.7	-84.1	133.49	929.74	-69.17	133.46	739.06	-33.52	116.32	734.2	-35.4	164.92	535.51	89.21	1427.98	0	0	0	724.17	-9.7	1695.19	724.94	104.63	1694.85	584.72	-0.96	1796.7	594.74	126.72	1792.97	656.68	-279.12	78.89	1254.36	-273.71	86.16	648.62
7.54	259.77	197.08	40.82	222.4	191.1	42.24	50.69	201.65	114.22	73.8	207.94	170.18	964.67	-83.55	130.7	930.81	-68.81	131.66	739.55	-33.23	116.53	735.45	-34.69	164.98	546.51	85.8	1429.82	0	0	0	736.14	-14.83	1696.63	736.95	99.35	1696.85	595.01	-6.5	1797.77	604.79	121.54	1794.62	655.62	-279.07	78.64	1254.45	-273.69	86.09	649.17
7.55	260.16	197.16	40.68	222.15	190.83	41.88	54.56	202.53	118.99	78.75	208.01	174.18	966.19	-82.37	128.34	932.04	-68.68	130.05	740.04	-32.63	116.65	736.6	-34.3	165.18	557.32	81.86	1431.62	0	0	0	745.49	-19.34	1697.8	747.59	95.05	1698.29	605.25	-11.66	1798.98	614.87	116.59	1796.33	656.17	-279.26	78.59	1254.13	-273.65	86.03	649.91
7.56	259.8	196.92	40.77	221.81	190.8	41.74	58.85	203.13	123.85	84.13	209.25	178.59	966.31	-82.4	126.35	932.45	-68.18	128.62	740.33	-32.34	116.87	737.66	-34.19	165.54	563.37	78.16	1433.77	0	0	0	755.22	-24.13	1698.85	756.89	90.35	1699.92	615.51	-16.83	1800.32	624.8	111.81	1798.13	656.16	-279.52	78.48	1253.39	-273.68	85.83	648
7.57	260.44	196.99	40.95	222.94	190.93	41.96	63.53	202.85	128.36	90.1	209.74	182.65	966.73	-83.06	124.75	932.34	-67.98	127.27	740.65	-32.38	117.21	738.6	-34.32	165.82	573.06	74.5	1435.89	0	0	0	763.66	-28.01	1699.79	764.9	86.21	1701.26	625.57	-21.93	1801.83	634.69	107.01	1800.05	655.34	-279.49	78.37	1252.81	-273.41	85.78	648.51
7.58	261.76	197.29	41.05	223.65	190.87	42.09	68.67	203.78	133.58	96.32	210.2	186.71	966.84	-82.35	123.93	932.91	-67.92	126.53	740.83	-32.39	117.38	739.54	-33.88	165.77	584.34	70.46	1438.18	0	0	0	772.66	-32.17	1701.14	774.15	81.97	1702.65	635.41	-26.76	1803.58	644.37	102.2	1802.06	656.17	-279.26	78.89	1253.55	-273.81	85.82	648.1
7.59	260.35	196.99	40.59	224.61	190.46	41.75	73.85	204.09	138.69	102.75	210.71	190.78	968.34	-83.01	123.1	932.37	-67.84	125.64	741.03	-31.68	117.23	740.14	-33.21	165.64	590.89	66.77	1440.67	0	0	0	783.44	-37.54	1702.75	786.76	77.26	1704.17	645.01	-31.43	1805.52	654.03	97.26	1804.24	656.9	-279.53	79.1	1253.05	-274.54	85.6	648.97
7.6	259.61	197.08	40.19	225.38	190.99	41.54	79.23	205.11	144.45	109.4	211.34	195.06	968.71	-82.31	122.22	933.38	-67.73	125.33	741.15	-31.82	117.38	740.49	-33.2	165.78	602	62.86	1443.27	0	0	0	792.89	-41.96	1704.39	795.73	72.63	1706.02	654.26	-36.25	1807.57	663.6	92.5	1806.49	656.26	-279.5	78.58	1252.88	-273.95	85.64	649.4
7.61	262.16	196.97	40.54	228.58	191.81	42.6	84.68	205.94	150.63	115.91	211.24	199.68	968.05	-81.18	121.65	933.2	-67.66	124.79	741.15	-31.72	117.29	740.8	-33.11	165.75	608.7	59.44	1445.73	0	0	0	802.02	-46.51	1706.01	803.67	68.79	1707.78	663.43	-40.43	1809.8	672.8	87.97	1808.75	656.01	-279.34	78.58	1253.56	-273.69	85.84	647.72
7.62	262.59	198.52	39.89	229.58	191.66	42.5	90.17	206.24	157.05	122.55	211.17	204.59	967.77	-81.7	121.05	934.04	-67.59	124.91	741.16	-31.49	117.13	740.99	-33.17	165.88	619.28	55.49	1448.35	0	0	0	809.74	-50.42	1707.53	811.23	64.91	1709.41	672.35	-44.71	1812.01	681.8	83.62	1811.05	656.01	-279.39	78.74	1253.47	-273.71	85.82	649.04
7.63	262.99	198.76	39.4	229.26	191.97	42.55	95.88	205.84	163.39	129.68	211.16	209.62	967.58	-81.66	120.85	933.39	-67.65	124.42	741.13	-31.44	117.02	741.13	-33.15	165.99	626.93	51.62	1450.98	0	0	0	817.28	-54.6	1709.61	819.76	60.61	1711.47	680.99	-48.82	1814.28	690.72	79.42	1813.32	655.42	-279.56	78.56	1253.57	-273.45	85.88	650.17
7.64	264.7	198.33	39.22	232.61	192.17	43.73	102.18	206.12	170.33	137.06	210.84	214.82	969.19	-82.1	121.03	933.7	-67.5	124.23	741.13	-31.62	117.05	741.05	-33.31	166.17	633.57	48.06	1453.7	0	0	0	826.76	-59.75	1712.12	830.8	55.66	1713.78	689.31	-52.8	1816.52	699.35	75.11	1815.6	656.19	-279.77	78.6	1253.49	-273.79	85.95	648.95
7.65	266.06	198.26	38.64	235.32	191.55	44.89	108.7	205.78	176.97	145.12	210.72	220.03	968.17	-81.16	121.14	933.26	-67.59	124.39	741.05	-31.88	117.1	741.13	-32.77	165.91	642.23	45.1	1456.07	0	0	0	834.79	-63.99	1714.26	837.46	51.57	1716.25	697.32	-56.87	1818.65	707.73	71.16	1817.78	655.1	-279.84	78.18	1253.74	-274.13	85.66	647.9
7.66	269.28	198.53	38.51	238.7	191.08	46.43	115.67	204.72	183.58	153.43	210.24	225.28	967.6	-81.76	120.41	934.49	-67.29	124.34	740.96	-32.38	117.24	741.08	-33.1	166.03	647.27	41.43	1458.48	0	0	0	842.25	-68.26	1716.51	846.44	46.99	1718.57	705.06	-60.33	1820.76	715.75	67.46	1819.85	655.64	-279.51	78.49	1253.25	-273.95	85.81	648.74
7.67	271.11	198.2	37.59	241.33	190.89	47.53	123.13	203.74	190.44	162.07	209.35	230.68	967.89	-81.59	120.64	933.84	-67.56	124.33	740.86	-32.58	117.2	740.88	-33.6	166.18	654.32	38.27	1460.62	0	0	0	849.03	-72.01	1718.53	852.8	43.38	1720.73	712.53	-63.68	1822.73	723.55	63.46	1821.87	655.91	-279.81	78.58	1254.43	-273.87	86.08	649.69
7.68	273.91	198.54	37.12	244.38	191.7	48.66	130.97	202.47	197.5	171.01	208.54	236.29	967.91	-81.54	120.38	933.41	-67.47	123.97	740.89	-32.29	116.99	740.9	-33.76	166.25	661.47	35.38	1462.86	0	0	0	856.1	-75.75	1720.58	859.37	39.72	1722.91	719.78	-66.98	1824.62	730.89	60.08	1823.75	655.89	-279.73	78.44	1254.56	-273.89	86	649.79
7.69	277.67	198.38	36.93	250.08	191.38	51.42	139.04	201.52	204.93	179.97	207.72	242.3	967.66	-81.92	119.95	934.03	-67.54	123.81	741.01	-31.82	116.72	740.89	-34.2	166.39	668.88	32.74	1464.67	0	0	0	864.9	-80.28	1722.94	868.78	34.9	1725.41	726.82	-70.49	1826.33	738.1	56.33	1825.62	656.15	-279.69	78.39	1254.41	-273.46	86.2	649.24
7.7	282.66	199.66	36.96	255.73	192.09	54.93	147.43	199.77	212.51	188.94	206.54	248.7	967.53	-81.85	119.29	934.36	-67.51	123.44	741	-32.09	116.83	741.2	-33.76	166.16	676.77	30.04	1466.51	0	0	0	871.43	-83.96	1724.94	875.38	31.14	1727.58	733.7	-73.94	1827.97	745.01	53.29	1827.24	656.32	-279.72	78.62	1253.98	-274.11	85.91	648.59
7.71	286.95	200.81	36.41	265.65	191.55	60.58	155.48	197.76	220.09	197.46	204.33	255.3	967.4	-81.76	118.87	933.73	-67.65	123	740.99	-32.22	116.77	741.34	-33.76	166.18	682.48	27.44	1468.27	0	0	0	877.94	-87.42	1726.81	882.32	27.65	1729.59	740.36	-77.24	1829.51	751.81	49.91	1828.95	655.88	-279.42	78.46	1253.59	-274.49	85.32	648.74
7.72	295.44	202.47	36.02	271.2	192.71	65	163.31	195.03	226.78	205.57	202.66	262.49	968.73	-81.74	118.6	934.06	-67.67	122.8	741.24	-32.09	116.72	741.49	-33.88	166.32	689.17	25.01	1470.03	0	0	0	883.86	-90.36	1728.34	887.61	24.16	1731.4	746.88	-80.25	1831.02	758.53	46.49	1830.65	657.51	-279.59	79	1253.43	-274.16	85.46	649.41
7.73	304.56	205.69	39.39	280.98	193.97	70.98	171.33	193.58	232.59	213.39	200.68	269.38	969.43	-81.47	118.38	934.66	-67.72	122.77	741.19	-31.8	116.66	741.61	-33.75	166.25	694.46	22.84	1471.54	0	0	0	889.85	-93.05	1729.7	893.5	21.18	1732.92	753.17	-83.13	1832.47	764.88	44.12	1832.04	657.67	-279.74	78.87	1252.94	-274.18	85.29	648.87
7.74	319.21	207.67	49.82	295.4	195.84	80.1	180.12	191.98	238.32	221.75	198.41	275.84	969.74	-81.63	118.34	934.69	-67.82	122.51	741.11	-32.81	117.17	741.65	-33.65	166.28	700.98	20.48	1473	0	0	0	897.07	-96.57	1731.46	902.03	18.11	1734.62	759.23	-85.98	1833.84	771.15	41.39	1833.56	656.52	-279.96	78.64	1253.47	-273.76	85.6	649.75
7.75	333.87	209.48	60.18	308.63	198.26	89.07	189.38	189.65	243.3	230.86	196.91	282.35	970.52	-81.07	118.64	934.75	-67.99	122.43	741.12	-32.47	116.99	741.93	-33.7	166.45	705.1	18.52	1474.58	0	0	0	902.42	-99.16	1732.97	907.85	15.49	1736.23	765.17	-88.85	1835.17	777.33	38.58	1835.15	656.38	-280.33	78.5	1254.34	-274.21	85.79	650.18
7.76	348.15	212.22	69.11	322.2	198.83	97.69	199.26	187.59	247.92	240.23	194.72	287.91	969.84	-82.01	117.98	935.07	-68.13	122.49	741.21	-32.23	116.93	741.99	-33.43	166.35	712.67	16.76	1476.1	0	0	0	908.47	-101.71	1734.25	914.12	13.13	1737.69	771.02	-91.41	1836.53	783.38	36.28	1836.59	656.53	-279.91	78.47	1253.7	-274.42	85.68	649.87
7.77	364.32	214.39	79.08	340.25	199.48	107.35	209.93	185.68	252.03	250.54	192.71	292.89	968.08	-80.8	117.53	934.76	-68.13	122.34	741.72	-32.62	117.23	741.95	-33.59	166.54	716.25	14.52	1477.59	0	0	0	913.51	-104.04	1735.44	919.23	10.8	1739	776.7	-93.86	1837.93	789.18	34.21	1838.05	656.86	-279.57	78.54	1253.85	-273.93	85.77	650.42
7.78	378.91	216.12	87.81	352.46	200.92	115.69	221.33	185.17	256.29	261.2	191.11	297.51	970.09	-81.77	117.91	933.79	-68.38	122.06	741.47	-31.75	116.82	741.82	-33.6	166.63	722.7	12.36	1479.2	0	0	0	918.73	-105.99	1736.74	924	8.62	1740.35	782.3	-96.3	1839.32	794.75	32.19	1839.5	656.59	-279.96	78.46	1254.18	-273.89	85.83	649.42
7.79	394.75	216.2	96.5	366.93	201.54	122.45	233.07	184.19	259.63	272.58	189.48	301.31	970.46	-81.16	118.05	934.47	-68.24	122.02	741.38	-32.14	117	741.84	-33.47	166.68	728.65	10.63	1480.78	0	0	0	925.16	-108.13	1738.37	929.47	6.28	1742.06	787.77	-98.48	1840.74	800.2	29.97	1840.98	656.42	-280.07	78.59	1254.12	-273.99	85.63	648.45
7.8	408.31	216.55	105.06	382.04	201.71	129.03	245.3	183.1	262.23	284.47	187.69	304.33	967.77	-81.41	117.52	935.52	-68.33	122.33	741.37	-32.01	116.99	741.88	-32.98	166.49	733.45	8.65	1482.23	0	0	0	930.46	-110.04	1739.63	935.55	4.24	1743.36	793.07	-100.44	1842.18	805.45	28.4	1842.37	655.16	-279.79	78.19	1254.09	-273.42	85.83	648.35
7.81	424.63	217.02	111.94	398.67	203.11	135.36	258	182.13	264.19	296.85	185.68	306.56	969.53	-81.52	117.66	933.4	-68.45	121.6	741.46	-31.93	117.04	741.63	-33.3	166.71	739.9	6.78	1483.76	0	0	0	935.83	-111.64	1740.98	940.81	2.9	1744.51	798.25	-102.28	1843.64	810.54	26.54	1843.75	655.27	-279.81	78.29	1253.65	-273.69	85.74	646.54
7.82	441.21	218.15	117.52	413.88	203.72	140.09	271.14	181.31	265.42	309.63	184.93	308.37	968.69	-81.77	117.22	933.47	-68.47	121.61	741.24	-32.36	117.34	741.66	-32.87	166.63	745.01	5.09	1485.14	0	0	0	939.88	-113.07	1742.2	944.55	1.22	1745.74	803.28	-103.96	1845.17	815.41	24.84	1845.12	656.16	-279.84	78.37	1253.57	-274.17	85.49	647.56
7.83	458.02	219.16	122.24	428.36	203.99	143.34	284.93	180.49	265.71	322.73	183.7	309.17	970.51	-81.79	117.64	934.39	-68.62	121.77	741.4	-32.14	117.22	741.51	-33.37	166.9	749.25	2.96	1486.65	0	0	0	943.89	-114.43	1743.56	948.12	-0.46	1747.06	808.06	-105.83	1846.62	820.04	23.39	1846.47	656.14	-279.87	78.48	1253.35	-273.84	85.66	649.16
7.84	475.26	219.87	126.29	444.8	204.92	146.44	299.15	180.66	265.62	336.11	183.5	309.62	970.5	-81.94	117.9	933.68	-68.67	121.56	741.37	-32.14	117.21	741.45	-33.2	167.02	752.34	1.05	1488.19	0	0	0	949.53	-116.2	1745.11	953.42	-2.15	1748.51	812.74	-107.51	1848.04	824.48	21.86	1847.79	655.73	-279.72	78.37	1253.52	-273.83	85.66	650.09
7.85	491.58	221.15	128.88	460.73	206.14	148.49	313.66	180.27	264.55	349.82	183.39	309.28	969.27	-81.43	117.69	934.83	-68.73	121.96	741.4	-32.18	117.26	741.35	-32.95	166.87	758.19	-0.68	1489.54	0	0	0	954.1	-117.49	1746.55	958.71	-3.56	1749.55	817.26	-109.12	1849.49	828.75	20.13	1849.13	656.5	-279.67	78.56	1253.62	-273.93	85.53	650.33
7.86	509.47	221.3	131.59	479.64	206.75	151.14	328.58	180.06	262.74	363.71	182.4	307.91	968.09	-81.6	117.47	934.43	-68.62	121.84	741.32	-32.31	117.3	741.17	-33.01	167	762.99	-2.88	1490.9	0	0	0	958.36	-118.61	1748.02	962.93	-4.68	1750.81	821.63	-110.51	1850.97	832.85	18.96	1850.4	655.07	-279.71	78.36	1254.07	-274.04	85.52	649.17
7.87	527.84	221.5	133.76	497.14	206.09	152.38	343.82	179.69	260.14	377.81	182.14	306.06	968.87	-81.48	117.24	933.15	-68.85	121.3	741.18	-32.19	117.32	741	-33.78	167.32	767.1	-4.81	1492.59	0	0	0	962.08	-119.76	1749.24	967.04	-5.98	1751.86	825.84	-111.8	1852.45	836.91	17.19	1851.68	655.64	-279.93	78.37	1254	-273.8	85.57	649.9
7.88	548.13	221.24	136.2	515.77	205.95	153.5	359.26	180.01	257.09	392.32	181.74	303.48	967.66	-81.64	117.22	934.35	-69.01	121.81	741.4	-32.38	117.4	740.95	-32.91	167.02	770.86	-6.48	1493.71	0	0	0	965.68	-121.01	1750.68	970.19	-7.17	1753.18	829.89	-113.02	1853.87	840.68	16.11	1852.84	655.67	-279.81	78.58	1254.39	-273.55	85.69	650.99
7.89	567.08	221.29	137.48	534.77	206.19	153.64	375.06	179.81	253.06	407.34	181.61	300.32	968.72	-81.54	117.38	934.5	-68.85	121.81	741.43	-32.21	117.39	741.08	-32.75	167.06	775.61	-7.91	1494.86	0	0	0	970.21	-122.29	1752.54	972.89	-8.01	1754.85	833.81	-114.26	1855.24	844.51	14.59	1854.07	656.65	-280.13	78.62	1254.15	-273.34	85.51	649.84
7.9	587.26	220.79	138.57	554.37	205.95	153.69	391.31	180.16	248.64	422.93	180.95	296.39	969.48	-81.71	117.71	933.31	-69	121.38	741.57	-32.27	117.42	741.07	-32.68	167.03	780.06	-9.72	1495.86	0	0	0	973.76	-123.7	1754.02	977.35	-9.5	1756.16	837.66	-115.48	1856.58	848.07	13.5	1855.16	655.27	-280.28	78.23	1252.92	-273.97	85.19	650.09
7.91	606.14	219.93	138.95	571.79	205.13	153.04	408.16	180.51	243.81	438.99	181.51	292.33	967.91	-81.55	117.36	933.43	-69.04	121.49	741.56	-32	117.31	740.95	-33	167.16	783.3	-10.94	1497.07	0	0	0	977.26	-124.91	1755.56	980.84	-10.93	1757.51	841.35	-116.72	1857.86	851.53	12.46	1856.16	655.82	-280.22	78.32	1253.77	-273.57	85.56	649.74
7.92	626.94	218.79	139.42	595.14	203.88	152.82	425.62	181.06	238.38	455.15	181.5	287.52	968.5	-82.35	117.3	932.79	-69.05	121.21	741.45	-32.12	117.36	741.1	-33.88	167.55	786.19	-12.63	1498.29	0	0	0	980.39	-125.94	1756.85	983.7	-11.89	1758.68	845	-117.84	1859.1	854.88	11.48	1857.16	656.56	-279.8	78.41	1254.41	-273.69	85.8	646.77
7.93	648.79	217.74	139.48	615.09	202.95	152.42	443.42	181.78	232.65	471.44	182.04	282.58	967.65	-82.77	116.96	933.41	-69.32	121.43	741.67	-32.61	117.56	741.29	-33.65	167.61	790.59	-13.99	1499.22	0	0	0	983.95	-126.88	1758.16	986.25	-12.73	1759.94	848.48	-118.99	1860.28	858.2	10.13	1858.22	656.57	-279.51	78.55	1254.14	-273.79	85.71	646.59
7.94	669.44	215.83	139.45	635.37	201.78	150.98	461.49	182.96	226.78	488.05	182.15	277	968.37	-82.34	117.15	934.46	-69	121.59	741.66	-32.51	117.56	741.15	-33.82	167.84	795.3	-15.48	1500.29	0	0	0	988.62	-128.22	1759.73	989.45	-13.99	1761.49	851.89	-120.13	1861.4	861.38	9.26	1859.08	654.75	-279.47	78.15	1253.77	-273.83	85.62	646.64
7.95	690.15	213.86	139.59	656.96	200.06	150.02	479.62	183.9	220.49	504.82	182.75	271.39	967.54	-83.07	116.72	933.71	-69.04	121.25	741.76	-32.03	117.38	741.26	-33.85	167.91	797.42	-16.87	1501.19	0	0	0	991.57	-128.98	1761.18	993.33	-15.37	1762.78	855.19	-121.38	1862.43	864.48	7.89	1860.04	655.43	-279.63	78.47	1253.67	-273.92	85.58	647.28
7.96	705.06	214.28	143.19	677.29	198.37	149.02	498.17	183.85	213.76	521.78	182.75	265.42	969.26	-81.75	117.77	933.94	-69.14	121.41	741.69	-32.56	117.73	741.39	-33.67	167.89	801.07	-18.12	1502.05	0	0	0	994.59	-130.29	1762.39	996.02	-16.35	1764.04	858.42	-122.68	1863.33	867.6	6.61	1860.93	652.37	-280.71	78.18	1254.17	-273.97	85.6	645.76
7.97	725.91	212.01	143.33	697.65	197.59	148.24	516.85	184.26	207.05	539.09	182.84	259.33	968.05	-82.24	117.11	934.53	-69.27	121.69	741.8	-32.01	117.52	741.17	-33.74	168.04	803.29	-19.21	1503.1	0	0	0	997.74	-131.25	1763.42	999.43	-17.23	1764.97	861.6	-123.78	1864.21	870.36	5.75	1861.69	651.31	-281.27	78.12	1254.48	-273.85	85.8	646.1
7.98	746.23	209.84	143.73	715.32	196.3	147.47	535.87	185.13	200.54	556.78	182.88	253.21	967.88	-82.7	117.35	933.71	-69.49	121.33	741.79	-32.51	117.82	741.06	-34.09	168.27	806.02	-20.65	1503.64	0	0	0	1000.89	-132.16	1764.35	1002.77	-18.13	1765.87	864.68	-125.05	1864.97	873.21	4.69	1862.43	650.89	-281.41	78.08	1253.71	-273.85	85.57	646.62
7.99	768.58	207.36	144.55	736.74	194.46	147.17	555.29	185.93	194.11	574.9	183.69	247.39	968.1	-82.64	117.34	933.71	-69.39	121.3	741.77	-32.42	117.72	740.86	-33.96	168.29	812.46	-21.6	1504.18	0	0	0	1004.11	-133.36	1765.58	1005.88	-19.15	1767.23	867.71	-126.27	1865.67	876.11	3.13	1863.22	652.01	-281.14	78.35	1253.89	-274.31	85.31	645.14
8	789.33	205.06	145.44	757.85	192.26	146.52	575.37	186.05	187.51	592.99	183.54	241.28	968.14	-82.58	117	933.89	-69.34	121.36	741.8	-32.35	117.84	740.72	-33.44	168.17	812.7	-23.21	1504.9	0	0	0	1006.66	-134.13	1766.61	1008.63	-20.47	1768.2	870.7	-127.58	1866.24	878.87	1.99	1863.85	651.18	-281.17	78.15	1253.58	-274.06	85.36	646.03
8.01	811.34	202.52	146.47	779.27	189.38	146.04	595.21	186.05	181.14	611.08	183.06	235.26	968.51	-82.09	117.23	933.68	-69.58	121.39	741.63	-32.97	118.08	740.58	-33.31	168.23	816.21	-24.17	1505.39	0	0	0	1010.27	-135.17	1767.3	1011.67	-21.73	1769.21	873.61	-128.74	1866.83	881.59	0.61	1864.61	651.11	-281.23	78.1	1253.47	-274.09	85.27	645.52
8.02	834.32	199.32	148.13	798.86	187.69	145.91	615.05	185.94	174.93	629.14	183.49	229.78	967.5	-82.47	116.99	934.35	-69.01	121.4	741.7	-32.3	117.84	740.41	-33.13	168.21	820.91	-25.11	1505.86	0	0	0	1012.67	-136	1768.02	1014.54	-22.72	1770	876.49	-129.98	1867.34	884.34	-0.89	1865.24	651.5	-281.41	78.27	1253.09	-274.07	85.11	645.71
8.03	862.22	193.84	143.45	820.27	183.48	145.15	634.91	184.96	168.78	647.32	183.49	224.37	968.92	-82.64	117.68	934.24	-69.53	121.61	741.65	-32.63	117.99	740.21	-32.89	168.02	821.99	-26.55	1506.61	0	0	0	1014.96	-136.99	1768.72	1017.15	-23.53	1770.66	879.24	-131.39	1867.79	886.93	-1.74	1865.7	651.61	-281.31	78.12	1253.1	-274.63	84.84	643.83
8.04	882.45	190.5	143.96	843.92	181.51	146.09	654.83	184.52	163.15	665.77	182.09	218.82	968.26	-82.69	117.42	934.49	-69.47	121.59	741.72	-32.25	117.79	740.19	-33.31	168.15	826.51	-27.48	1507.04	0	0	0	1018.28	-138.18	1769.59	1020.05	-24.75	1771.6	881.93	-132.73	1868.2	889.55	-2.95	1866.25	652.8	-280.88	78.41	1253.14	-274.25	85.1	646.39
8.05	903.14	187.33	144.44	864.16	177.03	143.86	674.68	183.53	157.55	684.07	181.67	213.84	967.96	-82.7	117.71	933.33	-69.45	121.15	741.82	-31.82	117.63	740.17	-32.62	167.82	830.52	-28.54	1507.29	0	0	0	1021.02	-139.3	1770.13	1022.01	-25.43	1772.23	884.65	-133.74	1868.64	892.14	-3.83	1866.69	654.26	-280.36	78.13	1253.07	-273.96	85.05	645.74
8.06	924.74	183.83	145.61	885.46	173.33	143.84	694.54	182.19	152.22	702.48	180.75	209.07	968.5	-82.53	118.06	933.61	-69.75	121.35	741.83	-32.17	117.78	740.44	-32.36	167.54	832.71	-29.49	1507.78	0	0	0	1023.74	-140.48	1770.62	1024.95	-26.2	1772.97	887.24	-134.93	1869.02	894.69	-5.13	1867.2	655.43	-279.51	78.27	1252.89	-273.69	85.34	647.37
8.07	944.86	180.2	146.82	906.46	170.89	144.29	714.56	180.47	147.17	720.88	179.35	204.4	968.34	-82.44	117.88	933.44	-69.57	121.2	741.82	-32.18	117.8	740.37	-32.59	167.55	836.26	-30.52	1508.22	0	0	0	1025.92	-141.48	1771.13	1027.83	-27.07	1773.49	889.81	-136.12	1869.34	897.26	-6.12	1867.62	655.74	-279.55	78.51	1253.4	-274.11	85.04	649.31
8.08	963.67	176.6	148.51	925.6	167.41	145.22	733.84	179.33	142.69	738.46	178.09	200.27	966.9	-82.14	118.04	933.52	-69.28	121.16	741.75	-32.16	117.71	740.26	-33.07	167.71	839.41	-31.39	1508.24	0	0	0	1028.33	-142.38	1771.59	1030.27	-28.31	1773.9	892.3	-137.25	1869.61	899.79	-7.19	1867.98	655.85	-279.31	78.51	1253.74	-273.73	85.35	648.94
8.09	983.38	173.54	150.89	946.71	164.19	147.35	752.94	176.72	138.17	755.5	177.18	196.64	967	-83.62	117.54	933.8	-69.4	121.47	741.72	-32.01	117.64	740.28	-32.82	167.64	841.93	-32.12	1508.82	0	0	0	1031.42	-143.43	1772.08	1032.1	-29.44	1774.44	894.77	-138.32	1869.87	902.33	-8.64	1868.39	655.85	-279.18	78.53	1253.72	-273.1	85.7	648.95
8.1	1001.71	170.04	153.77	962.74	161.74	148.06	771.41	175.05	134.42	772.52	175.4	193.21	968.25	-82.92	118.65	933.62	-69.27	121.21	741.61	-32.33	117.79	740.15	-32.7	167.47	842.63	-33.23	1509.12	0	0	0	1034.33	-144.38	1772.39	1034.48	-30.82	1775.01	897.12	-139.42	1870.04	904.75	-9.68	1868.67	655.32	-279.08	78.41	1253.82	-273.64	85.48	649.37
8.11	1019.28	166.83	156.48	981.55	159.27	150.68	789.84	173.04	131.16	788.9	174.74	190.55	967.47	-82.98	118.41	933.46	-69.37	121.42	741.57	-32.19	117.59	740.05	-32.88	167.56	846.95	-33.9	1509.43	0	0	0	1036.08	-145.64	1772.73	1037.43	-31.95	1775.36	899.48	-140.43	1870.24	907.15	-10.65	1868.91	655.71	-279.1	78.61	1253.01	-273.83	85.29	648.87
8.12	1036.86	164.16	159.59	998.34	157.11	152.88	807.6	170.93	128.28	805.17	172.66	187.68	968.34	-85.06	120.59	932.27	-69.56	121.16	741.63	-32.17	117.51	739.93	-32.66	167.38	851.38	-34.6	1509.41	0	0	0	1038.59	-146.57	1772.96	1039.61	-33.1	1775.7	901.82	-141.39	1870.4	909.45	-11.42	1869.11	656.37	-279.56	78.69	1252.44	-273.43	85.47	648.78
8.13	1054.03	161.9	162.21	1015.09	154.39	154.51	824.79	169.12	126.06	820.94	171.45	185.65	964.23	-85.18	120.02	931.82	-69.76	121.13	741.38	-32.37	117.53	739.81	-33.01	167.42	851.96	-35.59	1509.83	0	0	0	1041.16	-147.47	1773.15	1041.62	-34.05	1775.97	904.05	-142.43	1870.51	911.9	-12.49	1869.3	656.14	-279.39	78.59	1253.36	-273.82	85.38	649.11
8.14	1071.29	159.66	164.77	1030.82	152.34	155.98	841.52	167.55	124.46	836.46	169.28	183.84	966.7	-85.11	120.57	932.89	-69.81	121.6	741.44	-32.13	117.41	739.65	-33.45	167.5	856.99	-36.34	1509.64	0	0	0	1043.17	-148.73	1773.45	1044.44	-35.01	1776.27	906.23	-143.53	1870.57	914.1	-13.23	1869.5	655.51	-279.79	78.42	1252.96	-273.75	85.03	648.5
8.15	1086.66	158.03	166.15	1046.69	151.09	157.33	857.9	165.18	122.95	851.52	167.81	182.54	963.84	-85.28	119.92	933.15	-69.79	121.76	741.35	-32.37	117.47	739.54	-32.86	167.23	858.32	-36.91	1509.89	0	0	0	1045.83	-149.55	1773.7	1046.39	-35.95	1776.61	908.47	-144.27	1870.69	916.4	-14.2	1869.67	655.29	-279.26	78.39	1253.97	-273.52	85.39	648.86
8.16	1100.32	156.04	166.95	1062.41	149.07	158.31	873.06	163.5	122.21	865.92	166.78	181.95	966.15	-85.52	121.09	931.84	-69.89	121.57	741.21	-32.6	117.47	739.59	-32.95	167.25	859.84	-37.85	1509.86	0	0	0	1048.08	-150.43	1773.87	1047.74	-37	1777.04	910.62	-145.26	1870.7	918.65	-14.88	1869.71	656.01	-279.01	78.7	1253.21	-273.88	85.23	649.26
8.17	1115.63	154.73	168.45	1076.79	148.38	159.14	887.51	161.53	121.77	879.78	164.57	181.24	965.16	-85.59	120.99	931.58	-69.68	121.48	741.15	-32.9	117.58	739.39	-33.09	167.29	863.23	-38.11	1509.8	0	0	0	1049.96	-151.24	1774	1049.85	-37.87	1777.24	912.76	-146	1870.72	920.99	-15.94	1869.86	656.02	-279.65	78.39	1253.44	-273.7	85.16	648.67
8.18	1129.83	152.72	169.9	1090.65	145.99	160.14	901.17	159.49	121.74	892.94	162.3	180.79	967.12	-85.42	121.44	931.87	-69.52	121.5	741.19	-32.47	117.36	739.37	-32.86	167.14	866.1	-38.88	1509.74	0	0	0	1051.95	-152.15	1774.09	1052.78	-38.63	1777.28	914.93	-146.56	1870.74	923.2	-16.39	1869.86	655.72	-279.36	78.27	1253.24	-273.58	85.08	649.2
8.19	1141.42	151.61	170.45	1103.88	145.04	161.31	913.92	157.84	121.98	905.38	159.81	180.54	965.18	-85.56	120.92	931.94	-69.58	121.66	741.18	-32.53	117.29	739.41	-32.13	166.71	868.96	-39.29	1509.8	0	0	0	1053.94	-153.25	1774.37	1055.72	-39.52	1777.49	917.05	-147.26	1870.7	925.52	-17.25	1869.89	654.61	-279.42	78.07	1253.39	-273.78	85.19	648.87
8.2	1153.36	149.73	172.49	1114.62	142.61	163.28	926.33	156.01	122.15	916.85	158.53	180.7	966.4	-85.33	121.51	931.63	-69.85	121.58	741.18	-32.49	117.33	739.23	-32.53	167.01	871.45	-39.72	1509.78	0	0	0	1057.6	-154	1774.21	1057.83	-40.29	1777.65	919.2	-147.66	1870.73	927.79	-17.67	1869.85	654.97	-279.41	78.24	1253.48	-273.54	85.15	649.19
8.21	1165.73	147.81	175.61	1126.12	141.21	165.24	938.08	153.48	122.12	927.93	156.06	180.64	965.58	-85.12	121.06	933.3	-69.87	122.23	741.09	-32.46	117.21	739.15	-32.41	166.99	873.94	-40.28	1509.76	0	0	0	1059.31	-154.53	1774.45	1060.61	-40.88	1777.59	921.22	-148.37	1870.67	930.06	-18.13	1869.85	654.59	-279.7	78.24	1253.78	-273.39	85.47	649.06
8.22	1177.06	147.87	177.2	1139.04	138.36	168.17	949.32	150.89	122.05	938.38	153.3	180.33	964.05	-85.92	121.06	933.28	-69.93	122.11	741.27	-32.11	117.07	738.89	-33.3	167.38	876.44	-40.5	1509.82	0	0	0	1061.4	-155.2	1774.53	1062.21	-41.67	1777.76	923.31	-148.85	1870.66	932.42	-18.75	1869.88	652.46	-280.88	78.55	1253.17	-273.38	85.25	648.95
8.23	1186.67	145.79	179.95	1148.15	137.2	170.43	959.46	149.2	122.42	947.84	152.15	180.72	963.15	-85.87	120.68	932.25	-70.03	121.72	741.17	-32.35	117.16	738.74	-32.59	167.04	877.22	-41.26	1509.69	0	0	0	1063.34	-156.01	1774.62	1064.09	-42.41	1777.99	925.37	-149.35	1870.63	934.76	-19.02	1869.89	653.59	-280.23	78.18	1252.55	-273.76	84.83	649
8.24	1197.12	143.12	182.75	1157.17	134.36	172.8	969.19	147.23	122.78	956.88	149.89	180.8	963.38	-86.23	121.23	931.54	-70.41	121.73	741.18	-32.01	116.9	738.61	-33.04	167.34	879.47	-41.47	1509.6	0	0	0	1065.42	-156.89	1774.71	1067.3	-43	1778.08	927.48	-149.57	1870.66	937.03	-19.07	1869.84	655.06	-279.53	78.28	1252.51	-272.87	85.06	650.21
8.25	1204.85	141.12	184.52	1165.32	132.87	174.83	978.33	145.46	123.17	965.38	148.07	180.97	965.6	-85.78	121.83	931.93	-70.12	121.84	741.02	-32.55	117.13	738.43	-32.88	167.15	880.04	-41.69	1509.88	0	0	0	1067.74	-157.5	1774.88	1069.64	-43.55	1778.18	929.55	-149.77	1870.75	939.47	-19.55	1869.88	654.63	-279.77	78.2	1253.42	-272.94	85.34	649.99
8.26	1212.85	138.64	186.66	1174.78	130.1	176.47	986.81	143.59	123.38	973.46	145.96	181.15	966.15	-84.48	120.16	931.85	-70.22	121.92	740.94	-33.11	117.36	738.23	-32.86	167.24	883.93	-41.99	1509.65	0	0	0	1070.22	-157.84	1775.07	1072.66	-44.62	1778.29	931.69	-149.89	1870.85	941.82	-19.65	1869.9	654.26	-280.42	77.73	1253.63	-272.97	85.4	649.11
8.27	1221.53	136.14	187.79	1180.59	128.28	176.85	994.67	141.33	123.67	980.69	144.43	181.41	965.98	-84.12	120.1	931.76	-70.37	121.89	740.93	-32.62	117	738.21	-32.64	167.14	889.24	-41.92	1509.52	0	0	0	1072.46	-158.28	1775.19	1074.71	-45.12	1778.45	933.77	-150.14	1870.92	944.26	-20	1870.01	656.09	-279.64	78.62	1253.75	-273.64	85.19	648.81
8.28	1227.3	134.49	188.84	1188.58	125.44	178.43	1001.65	140.23	124.25	987.44	143.32	181.86	966.49	-83.69	120.32	931.73	-70.49	121.86	740.91	-32.64	117.01	738.07	-32.64	167.16	892.42	-42.03	1509.51	0	0	0	1074.6	-158.77	1775.41	1076.53	-45.36	1778.76	935.9	-150.15	1871.02	946.51	-19.6	1870	656.7	-279.66	78.74	1253.16	-273.19	85.19	650.36
8.29	1233.72	130.81	188.62	1194.96	123.54	179.08	1008.09	138.39	124.36	993.75	141.52	181.95	966.72	-84.01	120.27	932.28	-70.44	122.1	740.81	-32.77	117	737.91	-33.2	167.44	893.84	-42.1	1509.67	0	0	0	1077.17	-159.37	1775.7	1078.81	-46.24	1779.14	938.06	-150.05	1871.14	949.06	-19.73	1870	655.28	-279.67	78.41	1253.18	-272.73	85.45	650.18
8.3	1240.09	129.51	190.2	1199.19	120.94	179.16	1013.56	136.98	124.66	999.27	140.19	182.19	965.86	-84.17	120.01	931.64	-70.38	121.86	740.82	-32.68	116.96	737.85	-32.89	167.36	897.46	-42.19	1509.53	0	0	0	1078.92	-159.66	1776.05	1081.66	-46.19	1779.33	940.26	-149.99	1871.25	951.51	-19.7	1870.05	655.21	-279.45	78.46	1253.23	-273.03	85.47	649.11
8.31	1243.74	126.33	189.63	1206.1	119.15	179.96	1018.58	135.13	124.52	1004.04	138.86	182.15	965.61	-83.97	119.8	932.59	-70.41	122.19	740.84	-32.54	116.87	737.78	-33	167.51	899.41	-42.14	1509.64	0	0	0	1081.96	-159.68	1776.2	1084.45	-46.06	1779.43	942.46	-149.73	1871.35	953.88	-19.34	1870.06	655.85	-279.98	78.31	1253.84	-273.41	85.39	649.09
8.32	1248.87	124.38	190.31	1209.32	117.34	180.14	1022.66	134.14	124.58	1008.53	137.02	181.97	966.95	-84.12	120.67	932.63	-70.25	122.15	740.79	-32.89	117.02	737.93	-32.39	167.15	902.94	-41.99	1509.46	0	0	0	1084.06	-159.87	1776.44	1086.12	-46.28	1779.63	944.69	-149.47	1871.44	956.48	-19.51	1870.18	655.65	-279.97	78.14	1254.54	-273.94	85.16	649.03
8.33	1252.9	122.47	191.1	1212.79	115.12	180.62	1026.75	131.63	124.03	1011.95	135.88	181.82	966.17	-83.84	120.43	932.08	-70.2	121.96	740.89	-32.34	116.81	737.96	-32.41	167.31	905.77	-41.89	1509.42	0	0	0	1086.26	-159.95	1776.68	1088.14	-46.64	1779.9	946.96	-149.19	1871.52	958.94	-19	1870.1	655.82	-279.93	78.46	1253.19	-275.25	86.51	650.3
8.34	1254.56	120.73	190.42	1215.52	113.07	180.48	1029.49	130.27	123.81	1014.96	134.51	181.65	966.52	-83.5	120.17	931.47	-70.37	121.88	740.88	-32.71	117	737.92	-33.27	167.89	908.05	-41.83	1509.59	0	0	0	1089.34	-160	1776.88	1091.57	-46.71	1780.22	949.33	-148.89	1871.59	961.49	-18.98	1870.17	654.83	-280.09	78.31	1252.22	-275.54	86.68	649.15
8.35	1258.15	119.62	190.41	1217.34	112.01	179.38	1032.07	128.87	123.49	1017.4	132.83	181.15	966.95	-84.3	120.34	931.56	-70.39	121.85	740.81	-33.18	117.21	738.08	-32.76	167.67	909.49	-41.5	1509.57	0	0	0	1091.37	-159.82	1777.14	1094.52	-46.79	1780.29	951.75	-148.39	1871.69	964.03	-18.44	1870.18	654.75	-279.73	78.25	1252.57	-275.73	86.88	649.12
8.36	1260.41	117.5	189.45	1219.84	109.81	179.17	1033.65	127.75	123.14	1019.1	132.05	180.87	966.57	-83.19	120.55	932.13	-70.27	121.82	740.84	-32.95	117.05	738.18	-32.73	167.63	913.77	-41.25	1509.47	0	0	0	1093.39	-159.73	1777.35	1096.27	-46.85	1780.49	954.21	-147.85	1871.79	966.52	-17.59	1870.11	656.57	-279.14	78.81	1252.71	-275.63	87.05	649.86
8.37	1260.43	115.37	187.34	1221.25	108.85	177.94	1034.73	126.78	122.67	1020.78	130.43	180.23	967.54	-83.62	120.6	932.77	-70.35	122.09	740.86	-32.62	116.86	738.19	-33.29	167.97	915.36	-40.97	1509.59	0	0	0	1095.45	-159.53	1777.58	1098.29	-46.67	1780.64	956.75	-147.34	1871.85	969.31	-17.61	1870.25	656.11	-279.76	78.41	1252.49	-275.68	86.97	649.83
8.38	1262.04	114.29	186.51	1221.66	106.42	176.62	1035.7	125.26	121.79	1021.52	129.98	179.8	967.98	-83.4	120.71	932.85	-70.46	122.25	740.78	-33.08	117.1	738.47	-33.05	167.9	919.17	-40.55	1509.62	0	0	0	1097.91	-159.05	1777.76	1101.07	-45.89	1780.74	959.33	-146.86	1871.87	971.95	-17.04	1870.23	655.09	-279.23	78.42	1252.75	-275.48	86.81	649
8.39	1263.07	113.09	185.32	1222.79	105.8	175.32	1035.87	124.02	120.97	1022.04	128.85	178.99	965.65	-84.18	119.85	932.19	-70.38	121.92	740.82	-32.73	116.94	738.6	-33.93	168.38	921.03	-39.89	1509.61	0	0	0	1100.71	-158.61	1777.88	1104.58	-45.15	1780.88	961.9	-146.18	1871.93	974.51	-16.17	1870.18	656.66	-279.73	78.82	1253.07	-275.5	87.04	650.29
8.4	1261.79	112.54	183.03	1222.09	104.67	173.53	1035.44	123.39	120.13	1021.89	128.14	178.39	966.82	-83.59	120.33	932.55	-70.37	122.1	740.8	-32.75	116.92	738.55	-33.24	168.12	923.57	-39.61	1509.73	0	0	0	1102.81	-157.93	1778.09	1107.06	-44.41	1780.87	964.54	-145.55	1871.96	977.18	-15.28	1870.17	656.76	-279.65	78.75	1252.62	-275.55	86.93	649.27
8.41	1262.51	110.96	180.86	1221.71	103.7	171.4	1034.74	122.33	119.37	1021.54	127.29	177.68	967.28	-83.41	120.6	931.9	-70.31	121.86	740.81	-32.51	116.84	738.66	-33.1	167.99	927.73	-39.08	1509.56	0	0	0	1105.92	-157.15	1778.19	1109.39	-43.47	1780.87	967.23	-144.68	1872.02	979.96	-14.72	1870.22	655.29	-280.1	78	1253.5	-275.64	87.18	648.79
8.42	1261.84	108.94	178.04	1221.04	101.96	169.07	1033.64	121.26	118.27	1020.67	126.86	176.88	966.04	-84.09	119.96	933.13	-68.45	121.62	740.64	-33.17	117.06	738.74	-33.33	168.2	930.21	-38.54	1509.52	0	0	0	1108.19	-156.48	1778.28	1111.88	-42.83	1780.84	969.93	-143.72	1872.04	982.64	-13.77	1870.15	656.59	-279.7	78.51	1254.3	-273.34	86.11	649.63
8.43	1260.2	107.94	175.43	1219.7	101.67	166.46	1031.95	120.65	117.25	1019.5	126	175.88	966.18	-83.83	120.35	931.69	-70.38	121.93	740.65	-33.02	116.99	738.63	-33.77	168.33	933.03	-37.87	1509.55	0	0	0	1110.85	-155.66	1778.31	1114.65	-42.11	1780.9	972.66	-142.73	1872.05	985.32	-12.56	1870.05	655.82	-279.38	78.57	1253.91	-273.17	85.35	649.78
8.44	1258.05	107.17	172.63	1219.42	100.32	164.06	1029.97	120.31	116.59	1018.02	125.31	174.96	966.64	-83.28	120.67	932.52	-70.38	122.24	740.61	-32.69	116.79	738.53	-33.38	168.09	935.17	-37.31	1509.52	0	0	0	1114.58	-154.71	1778.39	1117.68	-41.03	1780.95	975.4	-141.74	1872.06	988.2	-11.67	1869.97	655.18	-279.41	78.29	1253.96	-273.24	85.47	650.17
8.45	1257.38	106.69	170.07	1215.82	99.9	161.38	1028.06	120.32	116.25	1016.35	125.23	174.32	967.25	-83.9	121.38	931.81	-70.56	122.25	740.5	-32.58	116.62	738.43	-33.69	168.16	940.48	-36.79	1509.41	0	0	0	1117	-153.81	1778.41	1119.91	-40.25	1781.19	978.13	-140.64	1872.01	991.04	-10.56	1869.82	655.74	-280.03	78.34	1253.72	-272.9	85.6	650.1
8.46	1255.88	106.56	167.28	1214.92	99.57	159.21	1026.55	120.36	115.83	1015.19	124.79	173.52	965.94	-83.72	121.15	931.25	-70.47	122.16	740.4	-32.93	116.67	738.42	-33.61	167.96	943.7	-36.19	1509.25	0	0	0	1119.63	-152.65	1778.65	1123.24	-38.79	1781.16	980.89	-139.51	1871.94	993.9	-9.35	1869.71	655.33	-279.44	78.36	1253.63	-273.49	85.23	649.94
8.47	1255.75	106.22	165.08	1214.67	99.23	157.45	1026.1	120.57	115.5	1014.94	124.21	172.62	965.85	-83.86	121.49	939.26	-80.24	123.03	740.3	-32.43	116.19	738.41	-33.74	167.89	946.26	-35.34	1508.94	0	0	0	1122.4	-151.69	1778.67	1125.76	-38.14	1781.18	983.69	-138.24	1871.88	996.71	-7.8	1869.45	655.28	-279.97	78.36	1253.35	-273.22	85.29	649.16
8.48	1255.77	106.19	163.7	1214.96	100.57	155.93	1026.56	120.64	115.32	1015.73	124.47	172.25	966.83	-83.75	121.85	933.06	-71.38	123.09	740.2	-32.99	116.36	738.16	-33.78	167.77	949.47	-34.74	1508.72	0	0	0	1125.52	-150.48	1778.73	1128.36	-37.35	1781.16	986.55	-136.94	1871.85	999.72	-6.61	1869.35	655.14	-280.12	78.04	1253.71	-273.07	85.66	648.58
8.49	1258.28	107.62	161.55	1216.61	100.92	153.62	1027.17	120.57	115.44	1017.08	124.54	172.01	965.65	-83.68	121.72	930.04	-70.64	122.28	740.16	-32.96	116.21	738.16	-33.26	167.5	953.38	-34.05	1508.54	0	0	0	1128.65	-149.01	1778.95	1131.3	-35.69	1781.09	989.53	-135.34	1871.9	1002.83	-5.31	1869.21	655.22	-280.25	78.21	1253.46	-273.24	85.32	649.34
8.5	1259.31	108.06	157.32	1219.19	100.52	150.83	1027.5	120.55	115.54	1018.34	124.48	171.85	966.55	-84.13	122.13	933.29	-70.37	123.34	740.08	-32.77	116.01	738.36	-32.99	167.4	957.01	-33.34	1508.46	0	0	0	1131.49	-147.73	1779.13	1134.69	-34.75	1781.27	992.5	-133.86	1872	1005.9	-3.76	1869.13	655.8	-279.86	78.47	1253.55	-273.43	85.12	649.08
8.51	1259.53	106.01	154.01	1221.03	100.63	147.89	1027.87	121.05	115.94	1019.65	123.98	171.53	966.43	-84.28	121.99	933.84	-70.38	123.69	740.01	-32.5	115.93	738.25	-33.75	167.77	958.84	-32.76	1508.18	0	0	0	1134.1	-146.31	1779.37	1138.82	-33.24	1781.15	995.57	-132.16	1872.14	1009	-2.23	1869.11	654.53	-279.15	78.17	1253.14	-273.18	85.43	650.69
8.52	1261.64	105.24	150.35	1220.73	98.72	144.17	1028.55	119.95	115.68	1021.01	123.85	171.41	970.58	-81.71	117.87	937.44	-72.31	119.97	739.97	-32.97	116.13	738.25	-33.78	167.83	961.55	-31.95	1508.33	0	0	0	1136.44	-145.04	1779.6	1141.49	-31.84	1781.1	998.7	-130.33	1872.34	1012.26	-0.58	1869.08	655.08	-279.66	78.19	1253.16	-273.68	85.04	650.2
8.53	1262.7	104.88	146.84	1223.78	97.87	142.23	1028.89	120.36	116.38	1022.13	123.34	171.43	967.04	-84.18	121.9	932.74	-70.81	122.93	739.97	-33.07	116.24	738.47	-32.77	167.54	965.94	-31.31	1508.16	0	0	0	1139.59	-143.57	1779.95	1143.96	-30.05	1781.18	1001.83	-128.58	1872.57	1015.29	1.47	1869.01	655.96	-279.58	78.43	1253.8	-273.42	85.05	648.82
8.54	1263.94	104.58	144.35	1223.63	98.17	140.7	1029.41	119.63	116.36	1023.09	122.59	171.46	965.62	-84.13	121.69	931.34	-70.59	122.84	740.02	-33	116.21	738.52	-33.67	168.18	971.13	-30.15	1508.14	0	0	0	1143.3	-142.06	1780.33	1147.06	-28.28	1781.42	1004.99	-126.82	1872.82	1018.67	2.83	1869.11	656.36	-279.29	78.76	1253.35	-272.78	85.33	649.06
8.55	1265.92	104.69	142.66	1224.71	98.76	139.29	1029.72	119.34	116.66	1023.83	122.1	171.56	966.42	-83.35	122.21	931.89	-70.62	123.16	740.08	-32.97	116.23	738.65	-33.5	168.17	973.01	-29.38	1508.21	0	0	0	1147.2	-140.17	1780.73	1151.71	-26.36	1781.38	1008.22	-124.83	1873.18	1021.81	5.11	1869.06	656.37	-279.32	78.67	1254.81	-272.76	85.72	650.87
8.56	1266.64	104.55	141.19	1225.85	97.7	138.26	1030.15	118.67	116.59	1024.41	121.93	171.73	966.35	-84.04	122.25	930.95	-70.37	122.62	740	-33.41	116.49	738.74	-33.8	168.37	978.62	-28.04	1508.46	0	0	0	1150.75	-138.36	1781.24	1154.08	-24.51	1781.71	1011.52	-122.91	1873.55	1025.1	6.76	1869.22	656.03	-279.46	78.69	1254.62	-273.03	85.61	649.81
8.57	1267.71	106.06	138.94	1226.49	98.53	138.06	1030	119.36	117.02	1024.72	121.27	171.62	969.47	-80.49	118.51	937.11	-72.77	120.12	740.05	-33.32	116.49	738.84	-34.24	168.81	980.97	-27.3	1508.74	0	0	0	1153.21	-136.95	1781.74	1157.48	-22.86	1781.83	1014.86	-120.91	1873.97	1028.35	9.05	1869.33	655.43	-279.3	78.72	1254.28	-273.04	85.39	648.98
8.58	1267.89	105.53	138.52	1226.59	98.34	137.38	1030.21	118.63	116.81	1025.06	120.76	171.63	967.55	-83.82	122.46	932.66	-70.64	122.81	740.21	-32.61	116.28	739.23	-33.57	168.71	985.05	-26.27	1508.92	0	0	0	1155.77	-135.28	1782.46	1160.83	-21	1782.23	1018.27	-118.75	1874.43	1031.69	11.14	1869.52	655.52	-279.31	78.76	1253.74	-273.01	85.3	649.33
8.59	1268.77	105.44	138.12	1227.33	97.94	137.06	1030.29	118.48	116.92	1025.17	121.14	171.91	965.67	-84.01	121.94	932.61	-70.17	123.21	740.14	-32.97	116.52	739.52	-33.56	168.95	989.44	-25.22	1509.06	0	0	0	1159.87	-133.04	1783.22	1163.64	-18.6	1782.85	1021.67	-116.68	1874.88	1035.14	13.14	1869.66	656.18	-279.74	78.64	1253.77	-273.13	85.25	649.47
8.6	1267.82	105.74	137.27	1226.64	98.12	136	1030.5	118.17	116.76	1025.8	120.09	171.6	966.1	-83.83	122.28	931.37	-70.54	123.04	740.25	-33.06	116.62	739.53	-33.86	169.35	993.52	-23.94	1509.3	0	0	0	1163.05	-130.96	1784	1167.22	-16.92	1783.38	1025.17	-114.49	1875.32	1038.5	15.37	1869.79	656.1	-279.2	78.63	1254.71	-273.33	85.45	649.54
8.61	1267.09	104.52	137.49	1226.72	97.86	135.6	1030.43	118.28	116.74	1025.92	120.51	171.79	965.13	-84.13	121.84	931.59	-70.7	123.05	740.42	-33.18	117.34	739.81	-33.86	169.6	996.95	-22.71	1509.54	0	0	0	1167.6	-128.94	1784.61	1171.62	-15.11	1783.83	1028.71	-112.1	1875.78	1041.97	17.55	1869.98	656.46	-279.57	78.71	1254.2	-273.12	85.41	649.61
8.62	1269.21	105.17	135.78	1226.95	97.94	134.77	1030.54	118.53	116.84	1026.07	120.5	171.64	965.9	-83.88	122.02	932.26	-70.54	123.14	893.77	-25.42	704.42	740.07	-34.36	170.13	1001.89	-21.16	1509.66	0	0	0	1170.92	-127.15	1785.25	1174.37	-13.3	1784.28	1032.26	-109.9	1876.19	1045.39	19.94	1870.11	656.03	-279.38	78.61	1253.39	-273.36	85.13	650.23
8.63	1269.98	105.56	135.75	1226.77	97.8	134.36	1030.62	118.39	116.63	1026.13	121.04	171.87	966.3	-83.83	122.03	932.74	-70.26	123.16	758.18	-32.18	184.68	740.51	-33.85	170.2	1005.73	-19.94	1509.82	0	0	0	1174.21	-125.07	1785.99	1177.62	-10.93	1784.76	1035.85	-107.66	1876.58	1048.92	22.33	1870.24	655.08	-279.64	78.29	1253.49	-273.55	85.08	649.72
8.64	1269.72	105.6	135.18	1228.34	98.08	134.75	1030.57	118.59	116.64	1026.26	121.06	171.67	967.29	-83.77	122.51	931.4	-70.34	122.75	740.65	-33.24	117.55	740.86	-33.98	170.7	1009	-18.83	1510.03	0	0	0	1178.45	-122.48	1786.86	1182.82	-8.43	1785.32	1039.58	-105.13	1877.02	1052.56	24.41	1870.47	654.13	-279.62	78.07	1254.09	-273.9	85.05	649.56
8.65	1270.21	104.68	134.32	1228.21	97.57	133.84	1030.29	119.26	116.77	1026.36	121.63	171.77	965.95	-83.76	122.01	932.54	-70.33	123.14	740.9	-32.98	117.75	741.12	-34.08	171.3	1012.94	-17.37	1510.36	0	0	0	1182.13	-120.42	1787.55	1186.76	-5.91	1785.75	1043.32	-102.79	1877.39	1056.22	26.9	1870.53	655.15	-279.16	78.39	1254.16	-273.39	85.33	649.4
8.66	1270.49	105.12	134.17	1226.52	97.37	133.28	1030.58	118.77	116.44	1026.34	121.72	171.65	966.95	-84.1	121.64	932.56	-70.61	123.2	741.14	-33.07	118.28	741.58	-33.6	171.68	1016.88	-16.08	1510.49	0	0	0	1186.44	-117.96	1788.13	1189.89	-4.06	1786.41	1047.23	-100.3	1877.76	1060.04	29.3	1870.65	655.5	-279.45	78.38	1253.54	-273.13	85.16	649.56
8.67	1270.25	105.4	133.7	1226.81	97.32	132.63	1030.44	118.99	116.44	1026.67	121.31	171.29	966.98	-83.21	122.01	937.66	-72.69	119.95	741.43	-32.69	118.53	742	-33.62	172.27	1021.65	-14.43	1510.65	0	0	0	1189.82	-115.91	1788.69	1193.76	-2.4	1786.86	1051.26	-97.68	1878.14	1063.92	31.8	1870.78	654.21	-279.73	78.02	1253.78	-273.05	85.21	649.21
8.68	1270.46	105.26	132.89	1227.66	97.41	132.72	1030.4	119.18	116.43	1026.6	121.72	171.32	966.15	-84.19	121.33	932.35	-70.7	122.29	741.83	-32.43	118.98	742.46	-34.13	173.34	1025.64	-12.87	1510.74	0	0	0	1193.59	-113.64	1789.2	1198.34	0.09	1786.94	1055.24	-95.5	1878.41	1067.8	34.3	1870.89	655.19	-279.59	78.31	1254.49	-273.57	85.18	650.36
8.69	1270.33	105.64	133.09	1228.36	97.78	132.62	1030.43	119.22	116.3	1026.61	121.92	171.2	965.63	-84.33	121.14	931.87	-70.71	122.66	742.24	-32.47	119.72	742.94	-34.36	174.35	1030.8	-11.48	1510.94	0	0	0	1198.15	-111	1789.88	1202.5	3.97	1786.91	1059.37	-93	1878.73	1071.79	36.73	1870.95	655.41	-279.78	78.31	1253.65	-273.57	84.92	650.3
8.7	1270.79	104.89	132.28	1228.28	96.88	132.12	1030.29	119.91	116.38	1026.54	122.41	171.26	966.84	-84.04	121.36	931.96	-70.55	122.47	742.75	-32.43	120.68	743.6	-34.22	175.42	1034.81	-9.92	1511.01	0	0	0	1202.91	-108.47	1790.22	1207.2	5.73	1787.29	1063.62	-90.41	1879.05	1075.83	39.36	1870.97	655.36	-279.34	78.59	1253.12	-273.51	84.81	650.67
8.71	1269.97	105.16	132.01	1228.49	97	132.26	1030.29	119.79	116.23	1026.44	122.81	171.27	967.02	-83.91	120.88	932.81	-70.65	122.62	743.61	-31.99	122.37	744.23	-34.17	176.56	1038.15	-8.48	1511.32	0	0	0	1206.73	-105.87	1790.59	1210.09	8.47	1787.49	1067.9	-88.02	1879.28	1079.95	42.06	1870.89	655	-279.61	78.26	1253.76	-273.25	84.98	649.58
8.72	1270.83	105.01	131.53	1227.35	97.5	131.13	1030.32	119.51	116.03	1026.62	122.31	170.9	967.44	-83.82	120.69	933.48	-70.64	122.73	980.64	-9.97	956.5	745.16	-33.96	177.87	1043.54	-6.58	1511.39	0	0	0	1210.17	-103.8	1790.92	1214.08	10.29	1787.72	1072.18	-85.69	1879.48	1084.2	44.41	1870.96	655.41	-279.88	78.34	1254.14	-273.31	85.15	649.72
8.73	1271.32	105.11	131.28	1228.63	97.31	131.07	1030.34	119.79	116.09	1026.54	123.05	171.1	967.58	-84.23	120.16	933.48	-70.73	122.49	771.94	-29.33	220.17	746.2	-34.14	179.48	1047.76	-5.27	1511.55	0	0	0	1214.03	-101.62	1791.12	1218.63	12.54	1787.73	1076.69	-82.89	1879.73	1088.44	46.98	1870.96	655.61	-279.47	78.47	1254.44	-273.45	85.22	650.18
8.74	1270.99	105.14	130.6	1228.8	98.21	130.57	1030.39	119.76	115.99	1026.72	122.57	170.87	968.01	-84.19	120.12	933.26	-70.9	122.05	745.59	-31.56	125.85	747.45	-34.27	181.37	1050.47	-3.59	1511.84	0	0	0	1219.06	-98.71	1791.3	1222.68	16.06	1787.67	1081.1	-80.42	1879.88	1092.8	49.64	1870.89	656.32	-279.86	78.79	1254.18	-273.25	84.98	649.54
8.75	1271.61	104.34	129.73	1228.6	97.93	130.79	1030.21	120.14	116.08	1026.71	122.74	170.88	967.16	-83.38	119.44	932.83	-70.99	121.6	746.3	-32.05	128.11	748.91	-34.19	183.43	1056.04	-1.62	1511.83	0	0	0	1223.14	-96.38	1791.46	1227.33	17.93	1787.73	1085.64	-77.75	1880.07	1097.24	52.15	1870.84	655.3	-279.78	78.56	1253.85	-273.02	84.74	649.47
8.76	1272.38	104.86	129.76	1228.89	97.74	130.24	1030.58	119.36	115.76	1026.74	122.92	170.92	967.8	-83.73	119.21	932.88	-71.17	121.15	747.67	-31.7	131.28	750.56	-35.39	186.4	1060.96	0.09	1512.06	0	0	0	1227.57	-93.89	1791.55	1231.5	20.31	1787.67	1090.14	-75.4	1880.18	1101.54	55.11	1870.69	654.05	-279.94	78.12	1254.26	-273.78	84.7	648.71
8.77	1271.88	104.14	128.73	1228.78	97.56	129.14	1030.48	119.71	115.97	1027.15	122.57	170.77	968.28	-83.53	118.59	933.12	-71.1	120.83	1001.64	-3.11	987.57	752.66	-36.21	189.46	1063.97	1.72	1512.43	0	0	0	1231.55	-91.73	1791.59	1235.01	22.39	1787.62	1094.67	-72.85	1880.29	1105.99	57.57	1870.61	656	-279.79	78.79	1253.36	-273.17	84.86	649.45
8.78	1272.18	105.02	128.24	1229.34	97.58	129	1030.66	119.6	115.92	1027.32	122.56	170.9	969.02	-83.63	118.07	934.28	-71.07	120.9	779	-28.78	235	754.77	-37.87	193.36	1068.26	3.59	1512.47	0	0	0	1235.78	-89.43	1791.51	1238.95	24.88	1787.35	1099.24	-70.28	1880.4	1110.5	60.2	1870.45	656.02	-279.76	78.67	1253.61	-273.46	84.94	649.34
8.79	1272.75	104.88	127.74	1229.05	98.14	128.65	1030.84	119.43	115.96	1027.56	122.11	170.82	969.52	-83.31	117.96	935.56	-71.36	121.02	751.4	-32.94	140.74	757.55	-39.31	197.48	1072.9	5.57	1512.47	0	0	0	1240.6	-86.59	1791.52	1244.17	27.48	1787.08	1103.68	-68	1880.48	1115.01	62.66	1870.34	654.29	-279.15	78.07	1254.16	-273.59	84.99	648.84
8.8	1273.33	104.7	127.49	1229.74	97.38	128.42	1030.73	119.56	116.1	1027.68	122.01	170.87	970.17	-83.01	117.74	936.32	-71.39	120.99	753.18	-33.12	144.85	760.65	-40.84	201.97	1078.08	7.33	1512.69	0	0	0	1244.92	-84.41	1791.37	1248.38	30.54	1786.63	1108.23	-65.36	1880.6	1119.57	65.08	1870.24	654.53	-279.85	78.34	1254.83	-273.21	85.24	649.22
8.81	1272.62	104.59	126.76	1230.17	97.8	128.37	1030.9	119.71	116.29	1027.91	121.93	170.84	969.3	-83.66	116.64	937.16	-71.56	121.13	755.19	-33.85	149.64	764.02	-43.19	207.06	1080.68	9.33	1512.88	0	0	0	1249.26	-81.94	1791.28	1253.41	32.77	1786.29	1112.67	-62.95	1880.64	1124.01	67.9	1870.03	654.85	-280.07	78.36	1254.33	-273.23	84.99	649.54
8.82	1273.32	104.48	126.66	1228.55	98.09	128.25	1030.7	120.3	116.42	1028.01	122.22	170.99	969.63	-83.25	116.93	936.76	-71.35	120.74	757.49	-35.17	155.04	768.13	-44.49	212.02	1084.98	11.37	1513.08	0	0	0	1253.55	-79.56	1791.13	1258.06	34.87	1785.93	1117.08	-60.61	1880.66	1128.54	70.15	1869.92	655.04	-279.89	78.36	1254.17	-272.91	85.1	649.57
8.83	1272.82	104.41	126.11	1229.54	97.82	128.05	1031.11	119.17	116.06	1028.1	122.16	170.91	971.61	-83.19	117.25	938.4	-71.58	121.3	760.34	-35.91	160.65	772.57	-46.84	217.74	1089.48	13.34	1513.28	0	0	0	1257.55	-77.28	1790.99	1262.01	36.64	1785.72	1121.51	-57.92	1880.71	1133.01	72.64	1869.7	655.61	-279.72	78.52	1254.57	-273.19	84.92	650.44
8.84	1273.04	105.56	126.46	1228.61	98.21	127.99	1030.96	119.7	116.25	1028.31	121.15	170.46	971.84	-83.34	117.27	938.38	-71.82	121.58	763.62	-37.78	167.02	777.51	-49.83	223.87	1093.18	15.17	1513.36	0	0	0	1261.93	-75.01	1790.77	1267.16	38.87	1785.19	1125.84	-55.52	1880.64	1137.32	75.27	1869.41	654.54	-278.91	78.35	1253.76	-273.83	84.57	649.38
8.85	1272.73	105.14	126.21	1229.98	98.23	128.34	1030.9	120.02	116.32	1028.45	121.08	170.37	971.47	-83.92	117.06	938.19	-71.68	121.71	767.37	-40.09	173.84	783.14	-52.9	230.15	1095.98	17.12	1513.33	0	0	0	1266.23	-72.81	1790.5	1270.49	41.58	1784.84	1130.05	-53.31	1880.5	1141.51	77.78	1869.09	655.65	-279	78.7	1254.29	-273.57	84.91	649.53
8.86	1272.41	105.71	126.2	1229.85	98.21	128.18	1030.84	119.76	116.06	1028.36	121.79	170.61	971.53	-83.72	117.15	940.07	-71.37	122.52	771.82	-42.62	181.13	789.53	-55.68	236.48	1101.23	19.03	1513.07	0	0	0	1269.47	-70.89	1790.31	1274.07	43.6	1784.52	1134.25	-51.07	1880.3	1145.83	79.91	1868.79	654.71	-279.43	78.37	1254.13	-273.88	84.7	649.35
8.87	1272.37	105.21	125.62	1229.52	97.65	127.33	1030.91	119.84	116.1	1028.51	121.65	170.39	972.63	-83.33	117.49	941.36	-71.37	123.38	776.97	-45.03	188.69	796.59	-58.74	242.94	1105.35	20.98	1513.13	0	0	0	1273.9	-68.52	1789.94	1278.37	45.81	1783.86	1138.45	-48.83	1880.09	1150.01	82.44	1868.34	653.64	-279.62	78.22	1253.42	-273.23	84.63	648.76
8.88	1272.48	105.79	125.67	1230.55	98.25	128.15	1030.98	119.7	115.84	1028.55	121.66	170.32	971.43	-84.22	116.59	942.31	-71.18	123.95	782.53	-48.66	197.1	804.58	-61.2	249.21	1108.93	22.79	1513.01	0	0	0	1278.09	-66.63	1789.64	1282.69	47.7	1783.47	1142.68	-46.6	1879.91	1154.13	84.47	1867.99	654.42	-279.13	78.29	1253.83	-272.98	84.8	648.52
8.89	1273.59	105.06	125.51	1230.28	99.01	127.58	1030.85	119.83	115.89	1028.55	122.06	170.42	973.29	-84.1	117.34	944.44	-71.05	124.96	788.8	-51.79	205.61	813.02	-64.21	255.92	1114.14	24.41	1512.92	0	0	0	1281.71	-64.73	1789.28	1285.82	49.99	1783.01	1146.79	-44.72	1879.61	1158.28	86.33	1867.62	654.42	-279.32	78.16	1254.35	-273.14	85.01	649.2
8.9	1273.38	105.2	125.35	1229.51	98.52	127.47	1030.97	119.54	115.73	1028.7	121.96	170.31	973.68	-84.69	116.97	945.94	-71.03	125.82	795.41	-54.48	214.3	822.15	-66.63	262.65	1117.64	25.96	1512.66	0	0	0	1285.69	-62.72	1788.96	1289.84	52.05	1782.66	1150.94	-42.8	1879.33	1162.43	88.26	1867.25	654.28	-279.24	78.43	1254.06	-272.87	84.76	649.45
8.91	1273.44	105.59	125.52	1229.9	98.27	127.55	1030.97	119.76	115.81	1028.75	121.92	170.24	975.67	-85.21	117.45	949.85	-71.28	128.25	802.41	-55.95	222.68	831.25	-68.79	269.63	1120.9	27.59	1512.47	0	0	0	1289.76	-60.81	1788.59	1293.95	53.42	1782.32	1155.19	-40.83	1879.12	1166.4	90.34	1866.84	653.51	-279.35	78.01	1254.57	-272.68	84.97	648.37
8.92	1273.23	105.72	125.36	1229.39	98.6	126.77	1030.89	120.04	115.9	1028.75	121.81	170.2	984.91	-81.01	114.62	1081.76	-28.31	667.89	809.76	-57.34	230.89	840.37	-69.94	276.41	1124.54	28.85	1512.35	0	0	0	1293.42	-59.06	1788.3	1297.07	54.94	1781.97	1159.35	-39.19	1878.88	1170.47	92.12	1866.48	653.25	-279.35	78.04	1254.46	-273.13	84.9	649.15
8.93	1273.88	105	125.34	1229.85	98.24	126.8	1030.83	119.56	115.71	1029.02	121.47	170.07	989.3	-86.97	120.54	972.37	-69.55	184.05	818.03	-58.78	238.2	849.57	-70.79	282.67	1128.15	29.91	1512.2	0	0	0	1297.18	-57.59	1788.01	1300.97	56.62	1781.4	1163.48	-37.76	1878.62	1174.57	93.73	1866.14	654.55	-279.4	78.35	1253.87	-273.08	84.79	648.4
8.94	1274.48	105.42	125.41	1229.9	98.16	127.35	1030.91	119.41	115.72	1028.93	121.79	170.15	999.2	-89.41	122.82	970.96	-74.75	137.81	827.45	-60.28	243.89	859.37	-71.8	288.14	1132.57	31.13	1511.96	0	0	0	1300.93	-55.93	1787.71	1306.72	58.36	1780.67	1167.79	-36.3	1878.45	1178.78	95.05	1865.83	654.48	-279.48	78.46	1254.5	-273.26	84.96	648.54
8.95	1274.02	105.21	124.85	1230.29	98.67	127.48	1030.86	119.68	115.87	1029.06	121.54	170.09	1008.71	-88.66	127.03	981.02	-75.32	141.95	838.16	-61.67	247.83	869.9	-73.07	292.41	1135.8	31.95	1511.92	0	0	0	1305.99	-54.49	1787.22	1310.54	60.28	1780.18	1172.1	-34.91	1878.29	1182.89	96.56	1865.61	653.79	-279.48	78.23	1254.32	-273.33	84.78	649.07
8.96	1273.17	104.93	124.25	1229.69	98.67	127.55	1030.85	119.14	115.68	1029.21	121.56	170.35	1022.15	-89.63	130.69	993.55	-76.25	146.82	849.65	-63.49	250.5	881.34	-73.9	295.23	1139.02	32.9	1511.99	0	0	0	1309.64	-53.27	1786.98	1314.47	61.51	1779.89	1176.48	-33.61	1878.17	1187.08	97.89	1865.38	655.27	-279.55	78.35	1254.1	-273.02	84.76	650.08
8.97	1272.42	105.67	124.81	1229.77	98.32	127.2	1030.94	118.8	115.67	1029.46	120.71	170	1034.27	-90.85	135	1155.09	-15.47	830.05	861.9	-65.24	251.88	893.4	-75.34	297.02	1144.23	33.75	1511.98	0	0	0	1313.24	-51.95	1786.77	1318.33	62.46	1779.55	1180.85	-32.6	1878.14	1191.31	99.3	1865.24	654.56	-279.35	78.54	1254.11	-273.01	84.77	648.16
8.98	1273.76	105.22	124.77	1231.52	97.75	127.62	1030.85	119.61	116.07	1029.57	121	170.24	1049.4	-92.71	137.52	1035.89	-72.44	215.6	875.17	-66.29	251.84	906.26	-76.21	297.28	1148.82	34.56	1511.94	0	0	0	1317.23	-50.71	1786.65	1322.51	63.44	1779.25	1185.39	-31.52	1878.14	1195.73	100.24	1865.2	654.5	-279.11	78.59	1254.21	-273.16	84.72	648.83
8.99	1273.62	104.81	124.88	1230.4	99.09	127.05	1030.69	119.75	116.27	1029.67	121.03	170.44	1065.69	-93.85	139.17	1037.35	-79.71	153.12	889.24	-67.52	250.61	919.49	-77.48	296.6	1153.42	35.35	1512.07	0	0	0	1321.78	-49.58	1786.46	1327.3	65.18	1778.9	1189.99	-30.41	1878.17	1200.17	101.18	1865.12	655.25	-279.44	78.57	1254.2	-273.29	85.01	647.98
9	1273.46	105.34	124.87	1230.58	98.75	127.38	1030.93	119.34	116.14	1029.85	120.94	170.45	1081.56	-95.33	140.24	1053.41	-81.04	154.07	904.02	-68.9	248.45	933.25	-78.71	294.9	1156.67	36.07	1512.26	0	0	0	1326.61	-48.25	1786.22	1330.67	66.15	1778.72	1194.55	-29.42	1878.16	1204.61	101.93	1865.09	653.92	-279.41	78.14	1253.78	-272.81	85.17	649.02
9.01	1273.52	104.72	124.1	1230.5	98.28	127.5	1030.95	119.1	116.23	1030.18	120.35	170.41	1101.06	-96.24	141.31	1071.75	-81.83	154.36	919.22	-70.85	245.32	947.89	-80.02	292.07	1160.63	36.77	1512.27	0	0	0	1330.45	-47.54	1786.09	1334.91	67.33	1778.55	1199.02	-28.8	1878.05	1208.85	103.09	1864.9	655.03	-279.33	78.54	1253.66	-273.03	84.92	649.93
9.02	1273.75	105.24	124.32	1230.41	98.47	126.96	1031.17	118.37	116.03	1030.37	120.16	170.47	1119.8	-96.15	141.25	1089.98	-82.57	153.95	935.25	-72.29	240.89	963.17	-81.58	288.42	1163.73	37.39	1512.47	0	0	0	1335.26	-46.46	1785.89	1340.55	67.52	1778.24	1203.58	-28	1877.94	1213.33	103.9	1864.69	655.27	-279.28	78.55	1254.05	-273.12	85.06	649.49
9.03	1274.07	105.35	124.27	1230.05	97.68	126.9	1031.27	118.26	116.09	1030.62	119.96	170.41	1140.97	-96.41	141.47	1110.94	-82.92	153.92	952.44	-73.43	235.4	979.01	-82.9	283.9	1168.76	38.08	1512.46	0	0	0	1340.12	-45.81	1785.55	1344.2	68.63	1778	1208.14	-27.56	1877.75	1217.78	104.4	1864.52	654.6	-279.53	78.34	1253.95	-273.14	85.16	650.37
9.04	1274.03	104.91	124.52	1232.27	97.79	127.66	1031.32	118.36	116.18	1030.88	119.73	170.42	1164.45	-95.16	139.59	1131.6	-83.51	153.38	970.29	-75.15	229.34	995.36	-84.55	278.61	1173.33	38.58	1512.41	0	0	0	1344.38	-45.32	1785.32	1347.99	69.52	1777.7	1212.84	-26.93	1877.58	1222.31	104.89	1864.34	655.65	-278.99	78.87	1253.79	-273.39	84.95	649.05
9.05	1273.37	105.21	124.17	1231.37	98.22	126.97	1031.28	118.3	116.19	1031	119.95	170.67	1185.88	-95.25	139.33	1152.41	-83.89	152.46	988.81	-76.83	222.59	1012.48	-85.88	272.56	1178.64	39.05	1512.24	0	0	0	1348.63	-44.54	1785.14	1352.8	70.07	1777.33	1217.56	-26.43	1877.32	1226.89	105.44	1864.06	655.74	-279.03	78.79	1253.21	-272.92	85.25	648.75
9.06	1273.63	105.4	124.63	1230.9	97.68	127.36	1031.28	118.49	116.31	1031.43	119.53	170.56	1208.01	-95.7	139.1	1174.64	-84	151.67	1008.08	-78.03	214.98	1030.13	-87.46	266.01	1182.02	39.26	1512.3	0	0	0	1353.12	-44.36	1784.67	1356.91	70.51	1777.06	1222.37	-26.06	1877.07	1231.66	105.74	1863.83	655.38	-279.43	78.53	1252.8	-274.98	86.31	649.51
9.07	1274.19	105.65	125.2	1230.44	97.97	126.96	1031.31	118.76	116.55	1031.73	119.27	170.49	1231.71	-95.61	139.35	1197.97	-84.4	151.09	1027.99	-79.86	207.25	1047.86	-89.42	259.24	1187.44	39.83	1512.07	0	0	0	1357.81	-43.97	1784.32	1362.2	70.92	1776.55	1227.19	-25.85	1876.78	1236.37	106.12	1863.5	655.56	-279.53	78.71	1251.93	-276.14	86.65	649.35
9.08	1273.85	105.98	125.2	1229.72	99.56	130.28	1031.42	118.11	116.34	1031.82	119.39	170.6	1256.67	-96.08	140.13	1221.27	-85.08	150.42	1048.17	-82.09	199.26	1066.24	-91.09	251.97	1191.23	39.79	1511.87	0	0	0	1362.13	-43.85	1783.94	1366.97	70.99	1776.17	1232.05	-25.78	1876.41	1241.15	106.45	1863.17	656.4	-279.17	79.06	1252.58	-276.15	86.97	649.57
9.09	1274.2	106.91	125	1228.69	99.06	129.92	1031.42	118.47	116.56	1032.25	118.72	170.44	1279.23	-97.13	140.16	1245.48	-85.89	149.88	1068.96	-84.07	191.2	1085.5	-92.08	244.21	1195.86	39.87	1511.66	0	0	0	1366.56	-43.68	1783.51	1371.83	71.13	1775.71	1236.97	-25.84	1875.98	1246.13	106.37	1862.81	655.59	-279.47	78.56	1252.74	-275.94	87.14	650.32
9.1	1266.77	105.76	135.86	1227.18	100.03	130.1	1031.59	117.62	116.41	1032.5	118.66	170.48	1302.6	-97.52	139.89	1269.14	-86.59	148.9	1090.02	-86.62	183.36	1105.07	-92.94	236.39	1199.83	39.99	1511.25	0	0	0	1371.49	-43.46	1783.03	1376.83	71.47	1775.05	1241.9	-25.92	1875.48	1251.11	106.44	1862.33	655.5	-279.26	78.61	1251.39	-276.45	86.76	649.45
9.11	1269.52	105.54	136.83	1227.38	100.49	130.78	1031.74	117.43	116.39	1032.67	118.99	170.76	1325.68	-98.6	140.01	1292.5	-87.64	147.78	1111.67	-88.52	175.52	1124.93	-94.95	229.08	1205.81	39.84	1510.71	0	0	0	1376.83	-43.16	1782.46	1380.88	71.36	1774.63	1246.94	-25.86	1875	1256.14	106.26	1861.85	655.8	-279.1	78.72	1250.7	-276.48	86.39	649.82
9.12	1270.26	105.68	137.43	1227.33	100.23	130.72	1031.55	117.95	116.68	1032.97	118.61	170.73	1349.91	-99.13	140.15	1315.92	-89	146.95	1133.8	-90.7	168	1145.44	-95.73	221.31	1209.91	39.56	1510.32	0	0	0	1381.58	-43.4	1781.71	1385.37	70.93	1774.12	1252.05	-25.96	1874.43	1261.25	105.97	1861.36	655.22	-279.01	78.68	1251.71	-276.22	86.65	649.65
9.13	1268.43	105.65	136.65	1227.92	101.02	131.06	1031.52	117.95	116.8	1033.19	118.6	170.9	1374.21	-100.22	140.33	1338.73	-90.65	145.78	1156.32	-91.39	160.07	1165.88	-97.27	214.15	1215.6	39.38	1509.82	0	0	0	1386.56	-43.67	1780.98	1391.28	71.01	1773.08	1257.18	-26.26	1873.79	1266.32	105.77	1860.77	655.53	-279.31	78.92	1251.23	-276.1	86.49	649.39
9.14	1269.92	105.76	137.34	1228.55	101.01	131.45	1031.64	117.55	116.64	1033.39	118.29	170.87	1395.98	-101.94	139.29	1361.42	-91.86	144.24	1178.4	-93.33	153.01	1186.46	-98.58	207.06	1220.34	39.33	1509.25	0	0	0	1391.67	-44.06	1780.2	1396.15	70.81	1772.4	1262.35	-26.64	1873.15	1271.36	105.59	1860.05	655.61	-279.68	78.74	1252.17	-276.22	86.95	648.78
9.15	1267.22	117.88	135.24	1227.28	101.44	131.19	1031.71	117.75	116.91	1033.77	117.48	170.59	1418.85	-103.41	138.07	1384.04	-93.25	142.42	1200.42	-95.27	146.45	1207.09	-100.33	200.66	1225.53	38.89	1508.69	0	0	0	1395.52	-44.59	1779.54	1400.9	70.48	1771.62	1267.56	-27.11	1872.42	1276.56	105.11	1859.37	655.31	-279.03	78.81	1251.16	-276.55	86.65	649.46
9.16	1267.39	106.1	136.41	1226.51	101.74	130.42	1032.01	116.82	116.6	1034.07	117.61	170.75	1441.59	-105.69	135.99	1406.3	-95.24	139.89	1222.24	-97.14	140.54	1227.71	-101.68	194.68	1230.73	38.57	1508.07	0	0	0	1400.68	-44.82	1778.75	1405.88	70.01	1770.8	1272.81	-27.65	1871.65	1281.81	104.65	1858.61	653.85	-279.7	78.09	1251.53	-276.76	86.77	649.43
9.17	1265.85	119.21	134.69	1231.05	99.09	128.13	1031.77	117.7	116.96	1034.24	117.11	170.69	1462.79	-106.95	133.01	1429.47	-96.31	136.78	1244.05	-98.52	134.97	1248.4	-103.94	189.68	1234.63	37.93	1507.57	0	0	0	1406.18	-45.55	1777.72	1410.92	69.26	1770.03	1278.18	-28.04	1870.9	1287.03	104.04	1857.77	655.75	-279.16	78.76	1253.22	-274.97	85.48	649.1
9.18	1265.26	119.21	134.01	1231.09	98.54	127.54	1031.8	117.33	116.93	1034.62	116.74	170.58	1483.47	-107.84	129.11	1449.8	-98.21	132.6	1265.28	-100.35	130.34	1268.62	-105.69	185.03	1239.67	37.55	1506.83	0	0	0	1411.49	-45.98	1776.85	1416.67	68.65	1768.96	1283.45	-28.85	1869.97	1292.26	103.15	1856.9	654.39	-279.49	78.28	1253.67	-274.37	84.97	648
9.19	1272.07	110.27	126.79	1232.27	98.64	127.45	1031.59	117.81	117.26	1034.66	117.11	170.81	1504.94	-110.09	124.66	1470.26	-99.98	128.31	1285.78	-102.36	126.39	1288.34	-108.28	181.16	1245.98	36.96	1505.89	0	0	0	1415.95	-46.6	1776.05	1421.3	67.84	1768.04	1288.72	-29.92	1868.94	1297.38	102.7	1855.89	656.57	-279.42	78.96	1253.56	-273.96	85.17	648.95
9.2	1273.26	108.67	125.74	1231.09	99.18	126.92	1031.95	117.06	116.99	1034.73	117.26	170.92	1523.97	-111.88	119.61	1491.22	-101.33	124.13	1306	-103.98	122.76	1307.8	-110.66	177.42	1250.1	36.54	1505.03	0	0	0	1421.49	-47.41	1774.97	1426.9	67.22	1766.73	1294.03	-30.82	1867.84	1302.65	101.71	1854.87	656.43	-279.34	79.01	1254.45	-274.24	84.88	649.31
9.21	1274.16	107.47	124.96	1232.24	98.2	126.54	1031.83	117.55	117.29	1035.11	116.91	170.85	1544.26	-113.95	114.79	1509.1	-103.64	119.58	1325.1	-106.63	119.96	1326.87	-112.66	173.91	1256.43	35.82	1504.1	0	0	0	1426.28	-48.17	1774.02	1432.39	66.59	1765.68	1299.38	-31.71	1866.67	1307.95	100.73	1853.74	655.06	-279.19	78.6	1254.09	-274.07	84.59	648.69
9.22	1274.31	107.58	124.64	1233.17	98.02	127.13	1032	117.33	117.34	1035.16	117.44	171.17	1563.06	-116.03	110.71	1527.26	-105.45	115.43	1343.35	-108.92	117.26	1344.9	-115.58	171.16	1261.74	35.15	1503.11	0	0	0	1431.89	-49.15	1772.82	1437.45	65.45	1764.73	1304.71	-32.79	1865.4	1313.09	99.71	1852.49	654.32	-278.94	78.47	1253.6	-273.75	84.51	648.34
9.23	1275.2	106.07	123.92	1233.48	98.56	126.92	1032.11	116.49	117.11	1035.7	116.56	170.92	1579.94	-117.99	105.92	1544.55	-107.28	111.83	1360.78	-111.51	115.03	1361.99	-119.07	168.94	1266.33	34.59	1502.04	0	0	0	1437.46	-50.24	1771.41	1441.81	64.92	1763.55	1310.02	-33.96	1864.04	1318.21	98.72	1851.12	653.49	-279.49	78.19	1254.73	-273.73	84.62	648.33
9.24	1275.47	105.23	123.24	1232.99	97.68	126.61	1032.16	116.69	117.31	1036	116.2	170.87	1596.47	-120.2	102.35	1561.23	-109.41	108.98	1377.18	-114.13	113.08	1378.14	-122.09	166.7	1272.76	33.65	1500.84	0	0	0	1442.35	-51.11	1770.22	1447.16	63.67	1762.08	1315.32	-35.53	1862.54	1323.5	97.2	1849.69	655.2	-279.5	78.85	1255.25	-273.07	84.92	648.17
9.25	1275.83	104.26	122.63	1231.46	98.25	125.75	1032.24	116.4	117.34	1036.33	116.27	171.04	1611.12	-121.17	98.86	1575.9	-111.03	105.95	1392.61	-116.64	111.29	1393.12	-125.19	164.86	1276.34	32.83	1499.63	0	0	0	1447.36	-52.19	1768.85	1452.42	63.02	1760.42	1320.68	-36.89	1861.02	1328.74	95.37	1848.3	656.24	-279.19	78.93	1254.68	-273.7	84.58	649.42
9.26	1275.7	103.82	122.55	1231.77	98.75	126.65	1032.31	116.42	117.53	1036.64	116.05	171.19	1625.56	-122.46	96.14	1591.49	-112.3	104.2	1406.8	-119.83	109.92	1407.51	-127.71	163.14	1282.57	31.81	1498.35	0	0	0	1452.35	-53.55	1767.26	1457.48	61.9	1758.94	1326	-38.58	1859.41	1333.77	94.13	1846.69	655.07	-279.1	78.72	1253.6	-273.3	84.3	650.04
9.27	1276.84	104.04	122.9	1230.88	98.71	125.8	1032.35	116.26	117.63	1037.16	115.74	171.23	1640.05	-124.15	94.5	1603.78	-113.23	101.87	1420.27	-122.65	108.63	1420.82	-130.36	161.74	1287.01	30.8	1497	0	0	0	1457.36	-54.52	1765.75	1462.17	60.65	1757.5	1331.46	-40.39	1857.74	1338.91	92.2	1845.21	654.86	-279.3	78.79	1253.3	-273.15	84.18	649.78
9.28	1275.74	103.9	122.17	1231.34	98.27	126.43	1032.63	116.11	117.76	1037.54	115.57	171.32	1651.41	-124.8	92.3	1616.23	-114.52	100.37	1432.65	-125.16	107.25	1432.66	-133.6	160.74	1292.72	29.72	1495.47	0	0	0	1462.33	-55.82	1764.21	1467.05	59.87	1755.71	1337.03	-42.09	1856.07	1344.12	90.35	1843.61	655.85	-279.24	79.17	1253.61	-273.35	84.11	648.22
9.29	1275.84	103.96	122.1	1232	97.98	126.02	1032.64	115.96	117.95	1038	115	171.34	1663.2	-125.93	90.44	1627.13	-115.78	98.92	1444.13	-127.01	105.69	1443.58	-135.74	159.11	1298.88	28.63	1493.97	0	0	0	1467.61	-57.15	1762.55	1471.9	58.79	1754.02	1342.64	-43.87	1854.36	1349.11	88.65	1841.93	655.51	-279.17	78.97	1254.72	-273.09	84.53	647.56
9.3	1275.67	104.37	122.4	1232.01	97.88	126.24	1032.83	116.03	118.1	1038.35	115.23	171.7	1673.68	-127.46	89.26	1637.52	-117.36	97.43	1454.43	-129.04	104.2	1453.61	-137.65	157.54	1304.76	27.34	1492.42	0	0	0	1472.74	-58.39	1760.9	1477.55	57.6	1752.32	1348.28	-45.85	1852.57	1354.28	86.64	1840.28	655.47	-279.48	78.81	1254.31	-273.39	84.62	647.72
9.31	1276.36	103.43	122.11	1231.32	98.75	125.89	1033.09	115.85	118.3	1038.58	115.71	172.06	1681.54	-129.59	86.98	1647.12	-119.12	96.08	1463.31	-131.26	102.64	1462.68	-138.95	155.54	1307.35	26	1490.91	0	0	0	1477.23	-60.28	1759.22	1482.54	55.81	1750.58	1353.87	-48.03	1850.7	1359.54	84.44	1838.61	654.66	-279.42	78.95	1253.37	-273.83	84.33	648.29
9.32	1275.73	104.67	122.57	1231.64	98.37	125.95	1032.98	116.22	118.63	1039.15	115.12	172.15	1690.39	-131.22	85.64	1655.41	-120.58	94.54	1470.86	-133.68	100.87	1470.2	-140.35	153.39	1315.52	24.72	1489.2	0	0	0	1481.63	-61.44	1757.79	1486.84	54.52	1749.15	1359.39	-50.2	1848.67	1364.78	82.04	1836.92	654.63	-279.68	78.8	1254.22	-274.83	86.01	647.34
9.33	1276.42	104.68	122.69	1232.17	98.38	125.87	1033.47	115.15	118.62	1039.73	114.89	172.37	1695.84	-132.89	82.7	1659.83	-122.1	90.89	1477.46	-134.8	98.36	1476.41	-142.28	151.23	1321.89	23.47	1487.34	0	0	0	1486.99	-62.88	1756.08	1491.84	53.03	1747.5	1364.97	-52.36	1846.58	1369.74	79.86	1834.96	655.06	-279.75	78.91	1253.52	-275.37	86.36	647.52
9.34	1276.43	104.54	122.92	1230.51	98.55	126.05	1033.6	115	118.91	1040.24	114.8	172.53	1700.56	-135.51	78.52	1665.13	-124.06	86.94	1482.54	-136.89	96.15	1481.77	-143.62	148.55	1328.1	22.03	1485.55	0	0	0	1493.61	-65.04	1753.91	1498.37	51.14	1745.34	1370.47	-54.93	1844.31	1375.03	77.05	1833.02	654.33	-279.64	78.89	1253.05	-275.59	86.37	648.69
9.35	1276.1	104.79	122.89	1231.49	99.13	126.33	1033.68	115.37	119.33	1040.69	114.81	172.75	1703.87	-137.1	73.63	1668.6	-125.47	82.23	1486.55	-138.34	93.16	1485.71	-145.58	145.81	1334.97	20.42	1483.5	0	0	0	1498.34	-66.81	1752.12	1503.71	49.33	1743.56	1376.03	-57.29	1841.98	1379.95	74.85	1830.85	654.41	-279.78	78.85	1253.29	-275.46	86.31	649.87
9.36	1275.82	104.46	122.62	1231.84	98.85	125.96	1033.89	115.09	119.58	1041.17	114.32	172.91	1706.12	-138.19	67.12	1671.18	-126.14	76.54	1489.22	-139.87	89.92	1489.22	-146.83	142.44	1339.87	18.8	1481.43	0	0	0	1503.46	-68.85	1750.25	1509.07	47.51	1741.62	1381.48	-60.01	1839.47	1385.08	72.18	1828.67	653.81	-279.64	78.66	1253.45	-275.32	86.29	648.77
9.37	1276.18	103.9	122.5	1231.16	99.01	126.27	1034.32	113.98	119.54	1041.54	114.46	173.32	1708.78	-137.37	60.19	1672.61	-125.99	69.12	1490.56	-141.15	86.54	1491.53	-148.42	138.99	1346.88	17.07	1479.19	0	0	0	1504.73	-71.01	1749.98	1513.91	45.88	1740	1387.21	-62.51	1836.89	1390.04	69.62	1826.34	655.53	-279.01	79.15	1253.07	-275.41	86.09	648.77
9.38	1274.95	104.68	122.65	1231.26	98.3	126.17	1034.47	113.87	120	1041.98	114.45	173.66	1710.38	-132.39	54.86	1671.76	-123.74	64.15	1491.01	-141.48	82.72	1492.7	-149.17	135.39	1352.65	15.18	1476.93	0	0	0	1506.2	-73.54	1749.61	1519.54	43.9	1738.19	1392.87	-65.24	1834.18	1395.09	66.77	1823.93	655.27	-278.98	79.25	1254.05	-275.02	86.14	648
9.39	1276.03	104.26	122.77	1231.86	98.61	126.61	1034.81	113.55	120.38	1042.58	113.67	173.7	1711.3	-131.56	51.69	1672.14	-121.37	62	1489.89	-140.48	78.41	1490.95	-148.02	131.6	1360.92	13.32	1474.33	0	0	0	1511.04	-76.19	1747.76	1526.31	41.68	1735.86	1398.52	-68.11	1831.39	1400.22	63.82	1821.48	654.94	-279.09	79.29	1253.42	-275.28	86.11	648.27
9.4	1275.26	105.16	122.64	1232.17	99.13	126.71	1035.08	113.2	120.94	1043.09	113.75	174.34	1709.95	-130.31	51.35	1670.87	-120.46	60	1487.61	-138.6	72.97	1487.02	-146.01	127.11	1366.19	11.32	1471.87	0	0	0	1517.14	-78.25	1745.51	1532.01	39.23	1734.06	1404.31	-71.15	1828.59	1405.75	60.7	1819.12	655.31	-279.18	79.4	1253.75	-275.22	86.26	648.1
9.41	1275.84	104.88	122.74	1231.24	98.87	126.02	1035.45	112.74	121.57	1043.74	113.05	174.93	1709.11	-129.64	50.75	1670.33	-120.01	58.84	1485.61	-136.9	67.75	1484.24	-143.26	122.7	1373.24	9.08	1469.24	0	0	0	1523.6	-80.47	1743.26	1537.26	37	1732.19	1410.3	-74.29	1826.03	1411.3	57.81	1816.8	654.48	-279.28	79.26	1253.25	-275.65	86.23	647.72
9.42	1275.73	104.63	122.55	1232.71	99.41	126.36	1035.76	113.49	123.03	1044.32	113.89	176.29	1709.31	-129.55	49.57	1670.3	-119.39	57.52	1484.08	-136.44	64.33	1483.01	-141.38	119.63	1380.67	7.14	1466.99	0	0	0	1529.55	-82.24	1741.32	1541.83	35	1730.63	1416.45	-77.51	1823.57	1417.27	54.4	1814.73	656.14	-279.27	79.66	1252.87	-275.66	86.07	647.66
9.43	1275.14	104.69	122.52	1231.53	99.01	125.85	1036.43	113.06	124.47	1045.32	113.85	177.8	1709.3	-128.64	48.55	1671.19	-119.11	56.96	1483.72	-134.16	60.95	1482.15	-139.29	116.82	1388.39	4.87	1464.74	0	0	0	1536.07	-84.41	1739.36	1547.83	32.58	1728.92	1422.62	-81	1821.11	1423.12	51.49	1812.68	654.76	-279.72	79.08	1252	-275.79	85.85	647.9
9.44	1275.69	105.29	122.44	1231.36	99.78	125.83	1037.06	113.13	126.31	1046.72	113.11	179.27	1710.05	-128.5	48.32	1671.8	-119.06	56.53	1482.93	-132.77	58.59	1481.29	-136.55	114.21	1394.96	2.26	1462.67	0	0	0	1543.86	-87.25	1736.87	1555.75	29.61	1726.69	1429.05	-84.4	1818.74	1429.37	47.85	1810.75	655.03	-279.51	79.26	1252.66	-275.6	86.06	647.64
9.45	1275.4	104.8	121.93	1231.73	99.57	125.75	1037.88	112.82	128.49	1047.96	113.12	181.52	1710.29	-127.72	48.07	1671.95	-118.63	56.1	1482.48	-130.86	55.85	1480.66	-133.55	111.53	1400.73	-0.01	1461.05	0	0	0	1549.6	-89.74	1735.02	1561.82	27	1725.03	1435.61	-87.89	1816.48	1435.69	44.25	1808.89	655.26	-279.97	79.28	1253.68	-275.41	86.21	648.02
9.46	1276.14	104.52	121.95	1233.07	99.79	125.59	1038.69	112.89	131.1	1049.52	112.48	183.78	1711.28	-128.52	47.17	1671.91	-119.06	55.93	1482.08	-129.47	53.52	1479.79	-132.21	109.62	1405.88	-2.61	1459.38	0	0	0	1556.47	-92.33	1733.05	1568.05	25.29	1723.15	1442.3	-91.26	1814.33	1441.79	41.23	1806.95	655.44	-279.95	79.11	1253.1	-275.52	85.86	648.06
9.47	1275.64	104.94	121.83	1233.03	99.54	125.35	1039.63	112.68	133.93	1051.08	113.25	186.94	1711.24	-127.72	48.09	1671.54	-119	55.68	1481.51	-128.99	51.34	1478.95	-131.35	107.46	1412.76	-5.1	1457.96	0	0	0	1563.68	-94.93	1731.2	1574.48	22.54	1721.49	1449.04	-94.55	1812.27	1447.93	38.21	1805.19	654.58	-279.84	79	1254.07	-275.24	86.16	648.97
9.48	1275.88	104.67	121.22	1233.05	100.1	124.82	1040.69	113.12	137.27	1053.26	112.54	189.83	1710.68	-127.82	46.97	1672.7	-118.87	55.76	1480.97	-128.41	49.35	1478.34	-131.11	105.74	1419.1	-7.59	1456.47	0	0	0	1569.9	-97.55	1729.38	1580.2	19.75	1719.98	1455.74	-98.01	1810.31	1454.2	34.88	1803.57	655.31	-279.33	79.32	1254.13	-275.43	86.53	648.68
9.49	1275.57	105.1	121.32	1233.76	100.46	124.68	1041.84	113.28	140.86	1055.43	112.74	193.47	1710.02	-127.84	47.06	1672.01	-118.72	55.4	1480.43	-128.04	47.83	1478.11	-130.11	103.81	1425.9	-10.33	1455.23	0	0	0	1576.44	-100.31	1727.72	1586.59	16.51	1718.6	1462.27	-101.61	1808.46	1460.65	31.36	1802.02	654.68	-279.7	79.11	1254.26	-275.21	86.44	648.09
9.5	1275.19	105.66	121.45	1233.52	100.16	124.91	1043.29	113.97	145.01	1057.75	113.07	197.55	1710.24	-127.77	47.7	1672.01	-118.67	55.86	1479.59	-128.32	46.59	1477.23	-131.28	102.69	1431.07	-13.06	1454.09	0	0	0	1583.36	-102.91	1726.18	1594.04	13.23	1717.25	1468.96	-105	1806.8	1466.83	28.13	1800.58	654.45	-279.83	79.08	1253.29	-275.11	86.12	648.67
9.51	1276.19	105.21	121.48	1234.31	100.87	124.66	1045.05	114.54	149.53	1060.77	113.38	201.9	1709.05	-127.24	47.47	1671.76	-118.63	55.8	1478.98	-128.25	45.43	1476.31	-132.43	101.5	1439.04	-15.49	1453.01	0	0	0	1589.85	-105.69	1724.66	1599.35	11.26	1715.76	1475.55	-108.51	1805.21	1473.29	24.31	1799.33	654.93	-279.68	78.98	1253.47	-275.21	86.12	648.58
9.52	1275.7	105.68	121.49	1235.07	101.1	124.44	1046.91	115.56	154.48	1063.95	114.47	206.7	1708.98	-128.02	47.15	1679.34	-127.2	43.31	1478.47	-128.61	44.71	1476.17	-132.04	99.58	1444.01	-17.91	1452.15	0	0	0	1595.47	-108.13	1723.3	1604.63	8.76	1714.63	1482.05	-112.15	1803.7	1479.48	20.77	1798.16	654.95	-279.42	79.21	1253.69	-275.36	86.24	649.27
9.53	1275.96	105.37	121.29	1234.53	102.19	124.61	1049.58	115.5	159.37	1067.67	115.36	211.86	1709.28	-128.87	47.25	1671.41	-119.83	54.41	1478.09	-128.49	44.04	1475.83	-132.3	98.24	1450.78	-20.6	1451.08	0	0	0	1601.48	-110.96	1722.08	1610.45	5.61	1713.78	1488.6	-115.55	1802.32	1485.93	16.68	1797.15	653.78	-279.4	78.98	1253.44	-275.19	86.09	647.84
9.54	1275.39	105.75	121.53	1234.59	101.54	124.44	1052.19	116.96	165.32	1071.98	116.37	217.18	1709.89	-128.17	47.55	1670.74	-119.32	55.92	1477.97	-128.37	43.73	1476.21	-131.61	97.13	1456.87	-23.17	1450.46	0	0	0	1608.89	-114.43	1720.63	1617.74	1.99	1712.56	1494.92	-119.13	1801.05	1492.19	13.15	1796.22	654.52	-279.55	78.95	1254.01	-275.08	86.21	648.14
9.55	1273.37	104.84	124.26	1235.05	100.88	125.04	1055.63	117.43	171.39	1077.22	116.59	222.56	1710.88	-127.51	48.07	1670.33	-119.42	55.63	1477.87	-128.57	43.87	1476.46	-131.6	97.01	1463.65	-25.75	1449.74	0	0	0	1615.55	-117.22	1719.54	1623.37	-0.56	1711.77	1501.29	-122.66	1800.08	1498.44	9.81	1795.5	654.17	-279.64	79.07	1253.89	-275.05	86.12	648.05
9.56	1275.95	104.56	120.83	1235.51	100.77	125.42	1059.8	117.46	177.64	1082.92	117.64	228.57	1709.18	-127.37	47.53	1670.81	-119.49	55.84	1478.01	-128.44	43.85	1476.71	-131.83	97.09	1469.97	-28.31	1449.37	0	0	0	1621.8	-120.23	1718.66	1630.58	-3.48	1710.93	1507.68	-126.05	1799.36	1504.75	6.45	1795.04	653.99	-279.86	79.09	1253.2	-275.32	85.99	649.15
9.57	1273.77	105.24	123.9	1236.32	100.58	125.41	1064.53	118.31	184.72	1089.62	118.32	234.77	1714.09	-131.91	39.2	1679.48	-127.2	43.02	1477.85	-128.64	43.92	1476.97	-131.84	96.95	1475.53	-31.15	1449.29	0	0	0	1627.61	-122.71	1717.83	1635.35	-6.03	1710.42	1514.06	-129.24	1798.82	1510.87	3.39	1794.73	655.2	-279.7	79.09	1254.15	-275.33	86.58	649.08
9.58	1273.22	105.05	123.38	1236.51	100.46	125.56	1070.11	118.05	191.61	1097.01	119.02	241.06	1709.23	-127.91	46.77	1672.26	-120.2	54.69	1477.79	-128.73	43.81	1477.13	-131.79	96.77	1480.37	-33.88	1449.39	0	0	0	1633.43	-125.52	1717.35	1640.55	-9.09	1710.34	1520.27	-132.59	1798.4	1516.98	0.32	1794.58	655.32	-279.83	78.94	1254.2	-275.12	86.47	647.67
9.59	1274.14	104.95	123.54	1237.22	100.87	126.07	1076.03	118.24	199.04	1104.92	119.63	247.57	1709.74	-127.86	47.49	1671.14	-119.51	55.71	1477.78	-128.72	43.63	1477.19	-132.14	96.83	1487.89	-36.25	1449.49	0	0	0	1640.4	-129.08	1716.74	1648.53	-12.79	1710	1526.48	-135.86	1798.11	1523.13	-2.68	1794.57	655.3	-279.79	78.96	1253.75	-275.37	86.5	646.81
9.6	1274.77	105.47	122.63	1238.63	100.46	126.15	1082.58	118.66	206.83	1113.52	120.05	253.95	1710.64	-127.94	47.34	1670.7	-119.55	55.49	1477.92	-128.39	43.42	1477.13	-132.87	97.09	1492.96	-38.79	1449.86	0	0	0	1645.67	-132.12	1716.52	1654.34	-15.86	1710	1532.55	-138.93	1797.94	1529.15	-5.84	1794.73	654.95	-279.83	78.76	1253.74	-275.29	86.46	647.98
9.61	1276.23	105.39	121.96	1240.74	101.18	126.72	1090.02	117.17	214.07	1122.63	120.26	260.3	1709.79	-127.92	47.3	1670.92	-119.47	55.45	1477.82	-128.67	43.49	1477.36	-132.73	96.94	1498.11	-41.32	1450.23	0	0	0	1651.74	-135.18	1716.17	1659.32	-18.55	1710.09	1538.45	-141.7	1797.88	1535.27	-9.18	1795.03	654.68	-279.99	78.67	1254.09	-275.26	86.59	648.06
9.62	1278.44	105.91	120.4	1236.11	100.69	133.46	1097.65	116.08	221.87	1131.51	121.34	267.44	1709.47	-127.33	47.41	1664.14	-120.16	51.13	1477.84	-128.68	43.41	1477.65	-132.6	96.84	1504.17	-43.5	1450.71	0	0	0	1656.73	-137.79	1715.97	1663.81	-20.81	1710.23	1544.08	-144.56	1797.87	1541.17	-12.07	1795.34	654.68	-279.46	78.62	1254.15	-275.52	86.87	648.22
9.63	1279.67	106	118.64	1239.18	100.74	134.02	1105.29	115.75	230.3	1140.92	121.12	274.46	1709.47	-127.24	47.12	1670.71	-119.76	55.34	1477.68	-128.99	43.58	1477.88	-132.44	96.74	1509.3	-45.65	1451.1	0	0	0	1661.68	-140.53	1716.19	1669.37	-23.51	1710.68	1549.31	-147.49	1797.91	1546.98	-14.73	1795.71	654.62	-279.85	78.82	1253.09	-275.84	86.45	648.26
9.64	1282.74	106.77	117.11	1243.35	101.07	134.75	1113.6	114.5	238.26	1150.67	120.33	280.99	1709.4	-127.53	47.08	1671.05	-119.71	55.45	1477.89	-128.55	43.4	1478.08	-132.36	96.73	1515.14	-47.66	1451.42	0	0	0	1668.06	-143.89	1716.33	1676.53	-27.13	1711.16	1554.43	-150.12	1797.99	1552.6	-17.12	1796.01	655.98	-279.34	79.11	1252.91	-275.82	86.38	648.03
9.65	1284.16	106.92	115.34	1247.21	101.1	134.98	1122.09	113.59	246.02	1160.53	120.26	287.42	1709.64	-126.57	47.42	1671.24	-119.88	55.65	1477.82	-128.76	43.67	1478.13	-132.43	96.84	1520.54	-49.68	1451.71	0	0	0	1672.55	-146.81	1716.79	1682.23	-30.09	1711.6	1559.51	-152.54	1798.12	1558.05	-19.43	1796.35	655.01	-279.2	78.66	1253.66	-275.89	86.86	648.5
9.66	1285.52	107.42	113.52	1249.13	101.41	134.49	1130.62	113.32	253.41	1170.76	120.19	293.21	1709.7	-127.34	47.01	1671.3	-119.67	55.57	1477.73	-129.01	43.78	1478.11	-132.96	97.21	1525.54	-51.72	1452.05	0	0	0	1678.33	-149.42	1716.99	1687.65	-32.85	1712.29	1564.55	-154.82	1798.29	1563.51	-21.64	1796.65	654.98	-279.34	78.57	1253.69	-275.82	86.95	648.46
9.67	1288.87	107.78	112.94	1253.95	102.06	134.4	1139.79	112.1	259.71	1181.34	118.54	297.8	1709.68	-127.41	46.88	1667.08	-119.43	52.96	1477.81	-128.82	43.89	1478.62	-132.14	96.89	1530.57	-53.66	1452.33	0	0	0	1682.78	-151.74	1717.3	1691.8	-35.21	1712.88	1569.5	-157.12	1798.46	1568.92	-23.86	1796.91	655.94	-279.31	78.93	1252.84	-275.85	86.72	648.12
9.68	1291.75	110.67	111.21	1260.08	103.44	135.86	1148.76	110.66	264.74	1191.46	117.17	301.85	1710.27	-126.93	47.4	1671.07	-119.69	55.23	1477.95	-128.66	43.88	1478.77	-132.1	96.97	1534.89	-55.64	1452.6	0	0	0	1687.53	-153.99	1717.65	1696.29	-37.44	1713.3	1574.29	-159.47	1798.57	1574.08	-25.58	1797.11	654.94	-279.23	78.68	1252.99	-275.57	86.73	648.89
9.69	1296.91	118.57	111.46	1272.87	105.78	132.46	1157.91	108.15	267.76	1201.11	115.64	304.83	1709.68	-127.3	47.08	1671.6	-119.8	55.58	1478.1	-128.31	43.87	1479.04	-132.19	97.24	1539.16	-57.5	1452.89	0	0	0	1694.08	-156.86	1718.01	1702.53	-40.39	1713.68	1579.23	-161.41	1798.75	1579.52	-27.94	1797.39	653.66	-279.63	78.12	1253.31	-275.67	86.91	648.32
9.7	1306.51	122.96	113.14	1283.29	110.29	134.64	1167.38	106.5	269.21	1210.78	114.2	306.81	1709.76	-127.51	46.46	1671.95	-120.02	55.67	1478.29	-128.04	43.9	1479.36	-132.06	97.36	1544.52	-59.17	1453.07	0	0	0	1698.23	-158.98	1718.34	1707.89	-42.44	1714.03	1583.98	-163.49	1798.9	1584.63	-29.64	1797.53	655.8	-279.35	78.42	1252.8	-275.63	86.69	648.21
9.71	1319.44	126.42	116.46	1295.32	112.91	136.73	1177.83	104.79	269.33	1221.19	111.72	307.35	1710.83	-127.17	46.94	1671.33	-120.26	55.61	1478.43	-127.79	44.02	1479.77	-132.02	97.51	1549.42	-61.06	1453.13	0	0	0	1703.03	-161.03	1718.64	1712.6	-44.25	1714.24	1588.9	-165.2	1799.05	1589.67	-31.26	1797.58	655.72	-279.2	78.89	1252.41	-275.73	86.47	648.03
9.72	1333.17	129.71	118.24	1305.33	114.56	142.78	1189.3	103.89	268.28	1231.66	110.79	307.14	1710.61	-127.5	46.79	1669.87	-119.77	54.53	1478.36	-127.93	44.27	1480.1	-131.89	97.64	1553.67	-62.84	1453.34	0	0	0	1707.32	-162.77	1718.89	1716.87	-45.88	1714.44	1593.71	-166.86	1799.14	1594.65	-32.92	1797.58	655.46	-279.45	78.82	1253.11	-275.66	86.94	647.18
9.73	1348.87	132.61	118.94	1320.78	116.82	143.24	1201.99	102.25	265.5	1243.38	109.08	305.19	1711.1	-127.16	46.77	1671.47	-119.95	55.28	1478.36	-128.02	44.59	1480.67	-131.33	97.54	1558.7	-64.56	1453.51	0	0	0	1712.15	-164.25	1718.93	1721.52	-47.5	1714.43	1598.54	-168.36	1799.24	1599.7	-34.73	1797.6	654.49	-279.25	78.49	1253.79	-274.26	85.63	647.76
9.74	1365.44	135.11	119.03	1337.72	118.73	142.8	1214.81	101.53	261.68	1255.28	107.89	301.92	1711.09	-127.21	46.42	1670.92	-120.01	54.98	1478.7	-127.49	44.58	1480.69	-131.51	97.8	1564.21	-66.03	1453.57	0	0	0	1717.83	-166.01	1718.96	1726.99	-49.56	1714.48	1603.35	-169.81	1799.32	1604.49	-35.87	1797.52	654.22	-279.28	78.39	1253.24	-273.84	84.8	647.39
9.75	1381.9	137.81	118.22	1353.05	121.1	141.22	1228.01	100.81	256.26	1267.63	106.98	297.42	1710.31	-127.04	46.33	1672.44	-119.86	55.65	1478.72	-127.47	44.79	1481.05	-130.91	97.77	1568.81	-67.67	1453.58	0	0	0	1722.37	-167.58	1718.99	1732.37	-51	1714.39	1608.19	-171.26	1799.37	1609.48	-37.53	1797.48	656.52	-279.03	78.92	1253.54	-273.8	84.94	646.97
9.76	1399.55	140.47	116.98	1371.48	123.12	139.25	1241.36	100.6	249.69	1279.98	107.14	291.92	1710.73	-127.27	46.02	1671.94	-119.94	55.45	1478.88	-127.24	44.79	1481.37	-130.8	97.87	1572.78	-69.43	1453.57	0	0	0	1727.21	-168.97	1718.91	1736.69	-52.63	1714.29	1613.11	-172.43	1799.44	1614.04	-38.48	1797.32	655	-279.29	78.53	1253.79	-273.8	85.08	646.95
9.77	1418.47	142.75	115.31	1388.05	124.96	136.27	1255.24	100.1	241.74	1292.84	107	285.29	1710.23	-127.3	45.84	1670.77	-119.72	54.68	1479.02	-127.14	44.78	1481.44	-130.99	98.06	1576.96	-71.07	1453.67	0	0	0	1731.4	-170.06	1718.9	1740.56	-53.72	1714.16	1618.12	-173.5	1799.45	1618.61	-39.47	1797.11	658.06	-279.84	77.88	1253.83	-273.57	85.1	647.77
9.78	1437.31	144.5	112.92	1407.39	126.5	133.31	1269.6	100.95	233.35	1306.2	107.12	277.71	1710.69	-126.78	46.3	1671.93	-119.89	55.27	1478.93	-127.36	45.1	1481.85	-130.41	97.9	1582.46	-72.6	1453.61	0	0	0	1735.8	-170.88	1718.75	1744.8	-54.52	1713.84	1622.99	-174.75	1799.41	1623.19	-40.55	1796.93	659.46	-279.82	77.81	1253.86	-273.43	85.38	647.52
9.79	1457.9	145.76	110.46	1430.78	128.21	125.01	1285.05	101.66	223.98	1319.82	107.54	269.45	1709.35	-127.4	46.01	1671.86	-119.81	55.21	1479.28	-126.94	44.95	1481.88	-130.83	98.16	1587.09	-74.12	1453.56	0	0	0	1741.03	-172.03	1718.57	1750.32	-55.66	1713.54	1627.86	-175.75	1799.38	1628	-42.34	1796.84	659.38	-279.52	78.02	1254.7	-273.5	85.34	646.98
9.8	1479.69	146.85	108.05	1450.26	128.79	120.15	1300.78	103.08	214.07	1334.31	107.6	260.14	1710.93	-126.73	46.49	1672.12	-119.95	55.27	1479.17	-127.11	45.17	1482.04	-130.38	98.7	1591.73	-75.48	1453.52	0	0	0	1745.66	-172.95	1718.28	1754.81	-56.88	1713.12	1632.59	-176.95	1799.23	1632.36	-43.22	1796.65	659.36	-279.56	78	1253.62	-273.57	84.86	647.42
9.81	1499.96	148.01	104.93	1471.68	130.24	116.56	1316.75	105.04	203.67	1349.42	107.59	250.25	1711	-127.22	46.19	1672.37	-120.04	55.42	1479.34	-126.84	45.22	1482.11	-130.25	98.83	1595.37	-76.87	1453.38	0	0	0	1750.02	-173.77	1718.03	1759.12	-57.82	1712.79	1637.24	-177.97	1799.13	1636.54	-43.81	1796.35	659.3	-279.76	78.16	1254.05	-273.32	85.03	647.5
9.82	1521.38	149.65	102.01	1491.89	131.78	112.06	1333.65	105.83	192.18	1364.44	108.85	240.28	1716.18	-131.23	36.8	1679.79	-128.87	42.94	1479.44	-126.61	45.36	1482.53	-129.79	98.84	1598.9	-77.94	1453.44	0	0	0	1754.12	-174.42	1717.8	1763.27	-58.51	1712.33	1641.82	-178.93	1799	1641.19	-45.36	1796.22	659.43	-280.14	77.89	1254	-273.95	84.85	646.36
9.83	1542.73	151.5	99.33	1513.27	133.08	107.49	1350.31	108.64	181.28	1379.7	110.68	230.29	1712.08	-128.01	45.57	1672.61	-120.94	53.99	1479.59	-126.53	45.48	1482.47	-129.91	99.25	1603.97	-79.09	1453.25	0	0	0	1758.44	-174.92	1717.45	1767.11	-58.89	1711.91	1646.38	-179.64	1798.9	1645.41	-45.97	1795.94	659.4	-280.1	77.86	1254.26	-274.13	84.65	647.6
9.84	1564.86	153.76	96.81	1534.61	135.74	103.61	1368.19	110.16	169.54	1395.02	113.12	220.28	1711	-126.99	46.57	1671.85	-120.07	55	1479.78	-126.22	45.54	1482.49	-130.11	99.65	1608.45	-79.96	1453.08	0	0	0	1763.47	-175.62	1716.98	1771.31	-59.59	1711.61	1650.78	-180.64	1798.68	1649.73	-47.05	1795.8	659.4	-280.5	77.82	1254.75	-274.09	84.76	646.89
9.85	1587.13	156.18	94.75	1556.91	138.15	99.98	1386.64	111.53	157.99	1411.15	115.43	210.24	1710.51	-127.4	46.55	1672.15	-120.19	55.25	1479.74	-126.32	45.82	1482.75	-129.62	99.72	1611.48	-81	1453.02	0	0	0	1767.61	-176.19	1716.67	1774.77	-60.07	1711.28	1655.12	-181.51	1798.5	1653.91	-47.87	1795.56	659.46	-280.56	77.82	1254.85	-273.99	85.33	648.07
9.86	1609.01	158.9	92.64	1577.96	140.94	96.42	1405.54	113.54	146.67	1427.7	117.94	200.34	1710.16	-127.35	45.96	1672.27	-120.26	55.22	1479.62	-126.67	46.22	1483.1	-128.94	99.62	1615.14	-81.67	1452.93	0	0	0	1772.08	-176.72	1716.36	1779.62	-60.68	1710.77	1659.48	-182.13	1798.34	1658.11	-48.66	1795.37	659.42	-279.76	78.28	1254.32	-273.77	85.11	648.32
9.87	1631.29	161.65	91.21	1600.45	143.74	93.66	1424.76	115.84	135.81	1445.04	119.25	190.32	1715.8	-131.28	36.73	1662.5	-126.69	48.43	1480.07	-125.95	46.08	1483.15	-129.07	99.83	1619.41	-82.4	1452.8	0	0	0	1775.45	-177.2	1716.1	1783.28	-60.97	1710.35	1663.76	-182.77	1798.15	1662.02	-48.64	1795.04	659.37	-279.31	78.37	1254.59	-273.65	85.09	647.57
9.88	1653.59	164.51	90.28	1621.9	147	91.15	1444.9	116.71	124.67	1461.8	121.79	181.09	1711.27	-126.79	45.68	1671.54	-120.8	54.48	1479.95	-126.14	46.3	1482.9	-129.65	100.32	1622.38	-83.05	1452.76	0	0	0	1779.03	-177.65	1715.79	1786.85	-61.29	1710.04	1668.02	-183.24	1798.03	1666.36	-49.76	1794.92	659.37	-279.65	77.98	1254.89	-273.62	85.15	647.61
9.89	1674.37	167.53	89.37	1644.24	149.85	89.28	1463.97	120.37	115.21	1479.27	124.31	172.14	1709.72	-128.16	50.11	1672.13	-120.34	55.02	1480.21	-125.71	46.29	1483.19	-129.25	100.31	1626.89	-83.64	1452.61	0	0	0	1784.23	-178.18	1715.35	1791.56	-62.2	1709.73	1672.03	-183.93	1797.86	1670.46	-50.42	1794.78	659.39	-279.89	77.85	1254.3	-273.11	85.29	647.2
9.9	1697.18	170.64	89.88	1667.26	152.34	87.85	1484.77	121.47	105.27	1496.76	127.07	163.64	1708.85	-128.91	50.23	1672.29	-120.28	55.12	1480.2	-125.81	46.62	1483.24	-129.46	100.54	1630.54	-84	1452.46	0	0	0	1787.68	-178.67	1715.11	1794.91	-62.18	1709.45	1676.17	-184.37	1797.73	1674.25	-50.31	1794.56	659.39	-280.06	77.91	1254.55	-274.12	85.18	647.27
9.91	1722.55	170.44	84.3	1687.54	156.11	86.35	1505.13	123.9	96.4	1514.7	129.86	155.51	1707.33	-128.53	49.41	1672.7	-120.5	55.36	1480.29	-125.96	46.87	1483.42	-129.48	100.66	1633.7	-84.47	1452.41	0	0	0	1791.53	-178.94	1714.94	1798.63	-62.91	1709.17	1680.06	-184.83	1797.64	1678.15	-50.54	1794.42	659.37	-279.85	77.94	1253.9	-273.83	85.1	647.63
9.92	1744.79	173.57	84.84	1710.34	156.45	83.42	1525.71	126.54	88.1	1533.32	131.6	147.54	1705.27	-126.52	46.98	1667.65	-123.16	51.89	1480.43	-125.72	46.97	1483.46	-129.2	100.82	1637.51	-84.75	1452.45	0	0	0	1794.51	-179.37	1714.82	1802.1	-63.75	1709.07	1684	-185.12	1797.58	1682.35	-51.3	1794.38	659.38	-280.05	77.82	1253.73	-273.13	85.21	647.31
9.93	1766.28	175.58	86.13	1731.67	158.97	83	1545.83	131.28	81.65	1552.58	132.9	140.04	1708.09	-128.45	49.82	1671.73	-120.61	54.62	1480.52	-125.43	46.96	1483.3	-129.61	101.08	1640.87	-84.99	1452.44	0	0	0	1798.1	-179.8	1714.74	1805.87	-64.28	1709.11	1687.73	-185.48	1797.49	1686.42	-51.95	1794.41	659.38	-279.5	78.07	1253.34	-273.55	85.12	647.12
9.94	1787.02	178.24	87.38	1751.74	161.86	82.72	1566.61	134.21	74.82	1571.41	135.15	133.49	1707.36	-128.83	49.55	1671.99	-120.6	55.05	1480.43	-125.85	47.31	1483.37	-129.49	101.19	1644.77	-85.17	1452.3	0	0	0	1803	-180.14	1714.55	1810.02	-64.04	1708.97	1691.44	-185.71	1797.43	1690.03	-51.86	1794.29	659.43	-280.1	77.84	1254.19	-273.54	85.34	647.4
9.95	1808.67	180.44	89.28	1773.36	164.91	83.75	1587.33	136.89	68.75	1589.71	138.4	127.93	1707.74	-129.01	49.68	1672.29	-120.35	54.84	1480.49	-125.72	47.25	1483.5	-129.37	101.26	1649.03	-85.15	1452.18	0	0	0	1806.79	-180.5	1714.5	1813.77	-64.71	1709	1694.95	-186	1797.32	1693.86	-52.11	1794.28	659.46	-280.37	77.91	1254.54	-273	85.45	647.93
9.96	1829.23	182.29	91.52	1794.43	166.96	84.55	1607.53	140.63	63.84	1608.41	141.2	122.96	1707.66	-129.17	49.69	1672.65	-120.45	55.13	1480.74	-125.27	47.21	1483.72	-128.98	101.1	1652.35	-85.29	1452.09	0	0	0	1810.23	-180.75	1714.53	1816.95	-64.88	1709.24	1698.49	-186.21	1797.21	1697.71	-52.44	1794.27	659.52	-280.2	77.94	1254.38	-273.64	85.25	647.68
9.97	1850.04	184.34	94.34	1815.32	168.65	86.58	1628.43	142.9	58.95	1628.05	142.25	117.97	1703.33	-126.41	45.56	1671.74	-121.05	54.75	1480.87	-125.1	47.27	1483.61	-129.36	101.46	1655.71	-85.31	1452.01	0	0	0	1813.17	-181.05	1714.61	1820.27	-65.26	1709.31	1702.01	-186.14	1797.14	1701.18	-52.18	1794.18	659.37	-279.75	78.01	1254.58	-273.57	85.52	648.12
9.98	1869.97	185.9	97.93	1835.31	171.06	88.53	1648.63	146.42	55.53	1646.06	145.8	114.59	1708.41	-128.77	49.51	1672.13	-120.7	55.16	1480.55	-125.67	47.6	1483.47	-129.66	101.67	1659.67	-85.14	1451.84	0	0	0	1816.52	-181.2	1714.73	1824.13	-65.47	1709.38	1705.44	-186.14	1797.04	1704.78	-52.08	1794.05	659.32	-280.15	78.03	1254.21	-274.03	85.18	647.81
9.99	1890.27	187.35	101.88	1855.01	172.14	91.09	1669.07	149.23	52.47	1664.2	148.96	111.81	1710.02	-127.31	46.23	1671.54	-120.67	54.57	1480.57	-125.66	47.81	1483.87	-128.91	101.42	1663.14	-84.99	1451.73	0	0	0	1820.93	-181.31	1714.77	1828.64	-65.69	1709.57	1708.92	-185.98	1796.91	1708.74	-52.57	1794.08	659.23	-279.39	78.07	1253.84	-273.29	85.24	647.74
10	1911.83	189.4	103.85	1874.59	173.87	94.63	1689.39	151.23	49.73	1682.35	151.54	109.41	1709.84	-127.08	45.81	1672.48	-120.54	55.11	1480.64	-125.47	47.85	1483.72	-129.1	101.62	1666.1	-84.89	1451.46	0	0	0	1824.44	-181.4	1714.88	1831.88	-65.58	1709.72	1712.2	-186.03	1796.73	1712.39	-52.33	1793.94	659.25	-279.85	78.09	1254.22	-273.24	85.28	648.2
10.01	1929.94	190.69	108.16	1893.43	174.87	99.13	1708.44	154.7	48.3	1700.12	153.92	107.53	1709.72	-126.51	46.09	1671.87	-120.9	55.15	1480.74	-125.24	47.78	1483.41	-129.55	102.05	1670.74	-84.43	1451.31	0	0	0	1827.84	-181.35	1714.95	1836.4	-65.85	1709.67	1715.78	-185.63	1796.6	1715.96	-51.76	1793.73	659.28	-279.95	77.98	1254.37	-273.78	85.26	647.5
10.02	1947.97	191.2	113.23	1912.76	176.6	103.11	1726.99	157.46	47.36	1717.44	155.88	106.09	1714.43	-130.45	37.57	1665.55	-124.61	50.19	1480.77	-125.35	48.04	1483.9	-128.63	101.81	1673.81	-84.07	1451.09	0	0	0	1830.6	-181.42	1715.03	1839.64	-65.76	1709.7	1719.18	-185.33	1796.42	1719.58	-51.36	1793.55	659.38	-280.08	77.8	1253.99	-274.34	85.01	646.47
10.03	1965.07	193.34	118.4	1930.38	177.75	107.33	1745.12	160.65	47.07	1734.53	157.7	105.13	1710.11	-126.66	45.31	1671.52	-120.88	54.39	1480.93	-125.1	48.1	1483.83	-128.52	101.8	1678.31	-83.67	1450.76	0	0	0	1833.84	-181.26	1714.98	1842.66	-65.21	1709.63	1722.8	-184.64	1796.26	1723.09	-50.63	1793.34	659.4	-279.86	77.86	1253.48	-274.1	85.01	647.64
10.04	1982.84	194.18	124.16	1946.94	179.18	112.84	1763.19	162.59	46.85	1750.51	160.59	105.25	1710.29	-127.05	45.95	1672.28	-120.42	54.84	1481.06	-124.71	48.1	1483.79	-128.65	102.08	1680.69	-83.32	1450.46	0	0	0	1837.92	-180.94	1714.93	1846.65	-64.63	1709.51	1726.24	-184.17	1796.04	1726.99	-50.23	1793.07	659.43	-279.79	77.78	1254.2	-274.11	85.09	647.79
10.05	1999.11	194.46	129.26	1963.94	180.11	117.95	1781.58	163.21	46.64	1766.68	161.84	105.3	1710.41	-127.17	45.68	1672.11	-120.65	54.76	1481.18	-124.61	48.24	1484.13	-128.16	102.05	1684.64	-82.77	1450.18	0	0	0	1841.94	-180.65	1714.77	1850.05	-64.37	1709.41	1729.76	-183.54	1795.81	1730.6	-49.23	1792.72	659.38	-280.12	77.85	1254.17	-273.72	85.24	647.29
10.06	2014.43	194.78	135.05	1978.33	180.85	122.86	1798.23	165.2	47.47	1781.18	164.62	106.03	1711.21	-127.07	46.39	1671.73	-120.49	54.32	1481.34	-124.52	48.36	1484.04	-128.33	102.31	1687.84	-82.39	1449.94	0	0	0	1845.7	-180.19	1714.61	1854.15	-64.59	1709.39	1733.37	-182.77	1795.61	1734.44	-48.28	1792.38	659.32	-279.71	77.96	1253.6	-273.44	85.21	647.25
10.07	2027.95	192.96	144.08	1994.15	181.25	127.47	1815.3	165.37	47.9	1796	165.83	106.74	1708.93	-126.76	45.09	1671.99	-121.09	54.33	1481.33	-124.51	48.59	1484.24	-128.1	102.36	1692.56	-81.54	1449.53	0	0	0	1848.62	-179.84	1714.48	1858.06	-64.32	1709.13	1737.04	-181.85	1795.4	1738.69	-48.05	1792.2	659.31	-279.22	78.07	1253.3	-273.95	84.76	647.82
10.08	2041.27	193.27	148.33	2008.14	182.44	132.36	1829.38	168.54	50.03	1810.15	167.11	107.6	1709.74	-127.17	45.35	1672.46	-120.73	54.54	1481.46	-124.43	48.84	1484.42	-127.92	102.62	1696.33	-80.85	1449.26	0	0	0	1851.74	-179.22	1714.25	1861.78	-63.46	1708.7	1740.63	-181.05	1795.17	1742.59	-47.13	1791.89	659.37	-279.07	78.24	1254.15	-273.55	85.27	647.55
10.09	2054.68	193.11	153.39	2021.48	182.42	137.34	1843.64	169.7	51.14	1822.79	169.12	108.93	1711.45	-127.06	45.79	1672.37	-120.77	54.47	1481.4	-124.52	49.07	1484.33	-128.27	102.97	1699.56	-80.26	1448.93	0	0	0	1856.3	-178.46	1713.93	1865.65	-62.73	1708.43	1744.2	-180.06	1794.98	1746.48	-46.08	1791.58	659.35	-279.71	78.09	1254.32	-273.66	85.03	648.04
10.1	2065.24	193.1	157.52	2033.65	182.2	141.85	1857.01	170.47	52.32	1834.81	170.13	109.87	1710.66	-127.29	45.25	1672.96	-120.57	54.51	1481.47	-124.77	49.55	1484.58	-127.86	103.21	1702.91	-79.53	1448.66	0	0	0	1859.5	-177.72	1713.69	1868.75	-62.02	1708.19	1747.87	-178.94	1794.77	1750.39	-44.89	1791.22	659.36	-279.68	77.98	1255.02	-273.67	85.33	647.45
10.11	2076.01	192.55	162.08	2044.17	182.06	145.89	1869.74	171.37	53.39	1846.61	170.43	110.55	1710.76	-127.04	45.24	1672.4	-120.89	54.34	1481.7	-124.35	49.66	1484.93	-127.51	103.38	1706.68	-78.66	1448.32	0	0	0	1863.03	-176.83	1713.34	1872.85	-61.01	1707.59	1751.5	-177.9	1794.55	1754.25	-43.61	1790.93	659.33	-279.52	78.01	1254.93	-273.51	85.33	647.8
10.12	2095.42	186.51	152.82	2054.68	183.26	150.18	1881.91	171.3	54.15	1856.38	171.86	111.74	1715.13	-132.33	37.18	1681.27	-128.32	42.06	1481.96	-123.94	49.78	1485.03	-127.72	103.8	1709.69	-77.79	1447.97	0	0	0	1866.11	-176.1	1713.03	1876.41	-60.35	1707.23	1755.11	-176.74	1794.32	1758.05	-42.23	1790.51	659.35	-279.4	78.1	1254.25	-273.51	85.2	647.79
10.13	2104.36	186.32	156.54	2064.15	182.71	153.55	1891.79	172.14	55.18	1866.28	172	112.42	1710.5	-127.25	44.89	1673.46	-121.39	53.2	1481.84	-124.54	50.44	1485.36	-127.26	103.92	1713.1	-76.88	1447.64	0	0	0	1869.65	-175.04	1712.68	1879.97	-59.23	1706.77	1758.8	-175.32	1794.11	1761.97	-40.92	1790.14	659.39	-279.8	78.04	1254.41	-272.99	85.45	647.83
10.14	2112.38	185.47	159.37	2073.22	182.32	155.78	1900.79	172.56	56.22	1874.34	172.85	113.24	1710.07	-127	45.01	1672.68	-120.83	54.32	1481.89	-124.52	50.8	1485.43	-127.3	104.27	1716.26	-75.82	1447.36	0	0	0	1873.81	-173.73	1712.29	1883.88	-57.72	1706.25	1762.51	-173.82	1793.91	1766	-39.62	1789.82	659.41	-280.36	77.94	1254.98	-273.55	85.55	647.12
10.15	2119.67	184.92	161.03	2080.13	181.35	157.55	1908.06	173.13	57.03	1882.08	172.87	113.73	1710.79	-126.79	45.42	1672.79	-120.85	54.46	1482.14	-124.14	51.03	1485.47	-127.67	104.87	1720.74	-74.68	1447.01	0	0	0	1877.65	-172.49	1711.93	1887.37	-56.11	1705.51	1766.12	-172.39	1793.67	1769.75	-37.99	1789.45	659.36	-279.47	78.01	1253.91	-273.66	85.25	647.63
10.16	2126.62	184.83	161.4	2086.59	181.47	158.1	1914.76	172.67	57.3	1888.99	171.98	113.74	1710.67	-127.22	45.02	1672.5	-120.89	54.18	1482.38	-124	51.33	1485.92	-127.09	105.02	1723.41	-73.59	1446.73	0	0	0	1881.29	-171.19	1711.59	1891.29	-55.49	1705.26	1769.82	-170.77	1793.42	1773.58	-36.19	1789.03	659.35	-279.84	78.03	1253.69	-273.37	85.2	647.31
10.17	2131.7	183.44	161.69	2092.02	180.39	158.1	1920.63	171.91	57.23	1894.26	172.15	113.99	1715.73	-132.36	36.75	1681.22	-129.33	42.31	1482.41	-124.16	51.81	1486	-127.42	105.65	1726.01	-72.39	1446.48	0	0	0	1884.39	-170.04	1711.22	1894.58	-54.43	1704.82	1773.6	-168.93	1793.22	1777.35	-34.44	1788.62	659.41	-280.31	77.77	1254.26	-273.14	85.41	647.56
10.18	2136.43	182.19	161.24	2096.55	179.7	157.2	1925.86	170.51	56.44	1899.66	170.88	113.47	1710.34	-127.24	45.05	1673.75	-121.77	53.02	1482.67	-123.73	52.05	1486.11	-127.57	106.13	1730.41	-70.96	1446.12	0	0	0	1887.72	-168.65	1710.82	1897.83	-53.02	1704.44	1777.34	-166.99	1793	1781.4	-32.95	1788.29	659.27	-279.31	78.16	1254.29	-273.41	85.32	648.53
10.19	2140.85	181.24	159.76	2100.54	178.67	156.3	1929.66	169.58	56.07	1904.14	169.05	112.42	1710.78	-127.48	45.23	1673.06	-120.98	54.13	1482.78	-123.93	52.59	1486.37	-127.33	106.48	1733.56	-69.61	1445.8	0	0	0	1891.9	-167.01	1710.42	1901.67	-51.41	1704.18	1781.03	-164.98	1792.77	1785.07	-30.68	1787.81	659.32	-279.25	78.21	1254.39	-273.31	85.44	649
10.2	2144.9	180.29	157.72	2103.97	176.16	154.88	1932.53	169.03	55.58	1906.96	169.22	112.33	1710.95	-126.72	45.09	1673.1	-121.13	54.27	1483.06	-123.81	52.99	1486.52	-127.75	107.13	1737.38	-68	1445.5	0	0	0	1895.55	-165.46	1710.07	1905.15	-50.39	1703.72	1784.67	-162.96	1792.5	1789.01	-28.93	1787.37	659.26	-279.68	78.18	1254.44	-273.52	85.35	648.77
10.21	2147.35	177.55	155.87	2106.58	174.26	152.93	1934.8	167.8	54.41	1909.85	168.06	111.48	1710.05	-127.18	45.28	1672.97	-121.26	54.23	1482.91	-124.17	53.58	1486.86	-127.33	107.39	1740.64	-66.5	1445.23	0	0	0	1898.92	-163.79	1709.78	1909.91	-48.96	1703.23	1788.32	-160.82	1792.24	1792.48	-26.49	1786.88	659.33	-280.28	77.9	1253.86	-273.3	85.13	648.29
10.22	2149.9	175.28	153.22	2108.42	173.24	150.62	1936.51	166.96	53.5	1911.98	167.33	110.56	1708.14	-128.39	43.88	1672.78	-121.47	53.97	1483.2	-123.91	54.02	1487.13	-127.28	107.88	1743.88	-64.71	1444.99	0	0	0	1902.06	-162.35	1709.45	1913.04	-47.54	1702.72	1791.85	-158.67	1791.91	1796.58	-24.9	1786.51	659.38	-280.1	78	1253.66	-273.14	85.11	649.31
10.23	2151.73	172.75	150.33	2110.86	171.84	147.94	1937.81	165.99	51.91	1914.01	165.84	108.96	1710.77	-127.14	45.13	1673.52	-121.28	54.49	1483.34	-123.92	54.57	1487.32	-127.58	108.57	1747.87	-62.98	1444.51	0	0	0	1905.27	-160.6	1709.17	1916.1	-45.55	1702.22	1795.43	-156.34	1791.67	1800.4	-22.73	1786.08	659.33	-280	78.09	1254.35	-273.11	85.29	648.51
10.24	2144.44	177	161.41	2111.49	168.99	144.71	1938.63	164.54	50.12	1915.18	164.95	107.35	1709.95	-126.37	45.39	1673.16	-121.35	54.28	1483.79	-123.24	54.71	1487.66	-127.27	108.87	1751.95	-61.1	1444.29	0	0	0	1908.71	-158.56	1708.96	1920.48	-43.32	1701.75	1798.98	-153.87	1791.42	1803.88	-19.86	1785.51	659.25	-279.38	78.07	1254.83	-273.2	85.52	648.86
10.25	2143.62	173.95	157.53	2112.4	166.3	142.11	1938.73	163.78	48.37	1915.82	163.85	105.53	1710.47	-127.17	44.75	1673.47	-121.23	54.29	1484.14	-122.94	55.1	1487.71	-127.42	109.53	1755.29	-59.25	1443.96	0	0	0	1912.54	-156.52	1708.62	1924.45	-41.57	1701.36	1802.51	-151.35	1791.17	1807.62	-17.5	1785.05	659.26	-279.4	78.06	1253.97	-273.65	84.94	648.63
10.26	2145.42	171.13	154.55	2112.16	163.14	138.89	1937.65	163.82	46.58	1915.39	163.95	103.94	1710.03	-126.79	45.61	1673.4	-121.51	54.33	1484.28	-122.86	55.55	1487.77	-127.91	110.24	1758.62	-57.3	1443.64	0	0	0	1915.74	-154.59	1708.44	1927.83	-40	1701.03	1805.86	-148.95	1790.88	1811.22	-14.96	1784.55	659.48	-280.2	77.76	1253.91	-273.47	85.25	648.78
10.27	2146	168.02	151.17	2112.04	159.65	135.04	1937.2	161.9	43.83	1914.55	163.77	101.98	1716.03	-131.56	36.73	1680.89	-130.41	42.73	1484.69	-122.41	55.86	1488.29	-127.42	110.51	1762.76	-55.35	1443.32	0	0	0	1918.67	-152.83	1708.23	1931.5	-38.22	1700.53	1809.2	-146.41	1790.58	1814.97	-12.61	1784.03	659.47	-280.36	77.76	1253.61	-273.36	85.13	648.23
10.28	2144.7	164.45	147.33	2110.43	156.36	131.56	1935.43	161.61	41.72	1914.31	162.25	99.34	1711.25	-128.07	44.64	1673.62	-122.04	52.83	1484.75	-122.85	56.7	1488.57	-127.49	111.11	1767.09	-53.41	1442.99	0	0	0	1921.85	-150.77	1708.12	1934.97	-35.8	1700.14	1812.57	-143.7	1790.34	1818.78	-10.4	1783.7	659.31	-279.51	78.07	1254.27	-273.19	85.33	647.97
10.29	2143.42	159.73	142.78	2108.86	154.32	127.23	1933.56	161.07	39.74	1912.57	161.99	97.45	1709.78	-127.38	44.96	1672.83	-121.57	54.16	1484.86	-122.94	57.1	1488.81	-127.6	111.74	1770.89	-51.35	1442.55	0	0	0	1925.56	-148.34	1708.01	1938.28	-32.86	1699.8	1815.72	-141.14	1790.09	1822.15	-7.21	1783.15	659.43	-279.9	77.88	1254.37	-273.53	85.01	647.9
10.3	2142.23	156.07	138.04	2108.9	150.16	123.18	1933.04	160.07	37.64	1912.36	159.85	94.61	1710.76	-127.01	45.72	1673.74	-121.4	54.43	1484.77	-123.54	57.89	1488.86	-128	112.4	1775.54	-49.14	1442.17	0	0	0	1929.33	-146.11	1707.93	1941.52	-31.23	1699.85	1818.8	-138.56	1789.78	1825.87	-4.76	1782.69	659.4	-279.66	77.95	1254.18	-273.57	85.16	648.79
10.31	2152.6	146.69	121.82	2109.39	147.42	120.95	1934.13	159.48	36.81	1912.25	160.25	93.32	1710.19	-127.52	44.95	1673.75	-121.33	54.38	1485.02	-123.37	58.27	1489.19	-128.2	112.9	1779.09	-47.07	1441.76	0	0	0	1932.22	-143.93	1708.05	1945.06	-28.16	1699.64	1822	-135.72	1789.48	1829.27	-1.84	1782.18	659.41	-279.42	78.05	1254.45	-273.82	85.21	649.12
10.32	2147.15	153.74	130.97	2111.31	145.49	118.08	1935.72	159.33	36.63	1915	160.52	92.86	1715.61	-138	38.2	1673.1	-121.86	54.15	1485.29	-123.26	58.64	1489.39	-128.22	113.32	1783.04	-44.89	1441.38	0	0	0	1935.07	-142.03	1708.02	1944.71	-27.71	1701.8	1825.32	-132.63	1789.25	1832.73	1.26	1781.73	659.47	-279.81	77.86	1254.63	-274.07	85.08	648.73
10.33	2151.46	153.65	126.24	2116.04	144.96	112.89	1937.57	158.77	36.34	1918.49	160.48	92.36	1710.79	-127.94	45.07	1673.23	-121.59	54.28	1485.54	-123.19	59.09	1489.72	-128.49	114.09	1788.3	-42.51	1440.95	0	0	0	1938.55	-139.72	1708.18	1944.55	-27.63	1704.7	1828.79	-129.37	1789.17	1836.69	3.79	1781.47	659.41	-279.98	77.83	1253.93	-273.73	85.1	648.12
10.34	2153.48	154.62	122.84	2118.94	145.98	106.53	1938.26	159.99	36.41	1921.91	160.11	91.57	1711.6	-126.83	45.89	1673.71	-121.16	54.17	1485.88	-123.05	59.65	1490.17	-128.35	114.7	1792.47	-40.07	1440.73	0	0	0	1942.72	-136.81	1708.47	1948.38	-25.69	1705.85	1832.27	-126.17	1789.16	1840.51	6.73	1781.22	659.52	-279.86	77.95	1254.11	-273.52	85.27	646.98
10.35	2156.93	156.27	112.8	2121.13	147.38	100.65	1939.36	160.3	35.95	1924.07	161.58	91.39	1710.82	-126.45	45.81	1673.28	-121.47	54.13	1486.21	-123.01	60.44	1490.48	-128.6	115.72	1796.86	-37.69	1440.57	0	0	0	1946.45	-134.38	1708.78	1951.74	-23.29	1706.14	1835.73	-123	1789.2	1844.28	10.12	1781.05	659.3	-279.14	78.2	1253.7	-273.36	85.13	647.3
10.36	2160.37	157.41	105.68	2122.92	148.8	94.62	1939.97	161.05	35.58	1926.66	162.01	90.89	1711	-127.05	45.99	1673.94	-121.27	54.32	1486.14	-123.6	61.73	1490.91	-128.3	116.55	1800.92	-35.25	1440.55	0	0	0	1950.21	-131.8	1709.12	1955.59	-20.9	1706.42	1839.2	-119.82	1789.29	1848.25	13.42	1780.88	659.2	-279.02	78.35	1254.38	-274.26	85.02	647.24
10.37	2162.98	157.37	102.35	2126.56	148.72	89.54	1940.77	161.29	35.36	1928.85	162.34	90.49	1712.32	-127.79	45.75	1681.74	-129.5	42.04	1486.95	-122.74	62.26	1491.69	-127.7	117.4	1805.28	-32.85	1440.65	0	0	0	1953.04	-129.59	1709.51	1958.92	-18.7	1706.58	1842.79	-116.4	1789.47	1852.14	16.87	1780.77	659.36	-279.56	77.82	1255.19	-274.16	85.26	647.8
10.38	2167.3	156.65	95.87	2130.16	148.28	85.87	1940.76	161.91	36.02	1931.54	161.52	90.23	1711.74	-127.35	45.6	1674.62	-122.1	52.95	1487.42	-122.66	63.3	1492.22	-127.75	118.46	1810	-30.26	1440.74	0	0	0	1956.15	-126.93	1710.2	1962.74	-16	1706.9	1846.33	-113.14	1789.74	1856.27	20.24	1780.82	659.26	-279.43	78.31	1253.9	-273.77	85	647.38
10.39	2170.97	156.44	90.95	2132.3	148.75	82.22	1941.84	161.18	36.38	1932.71	161.68	90.6	1710.73	-126.59	45.09	1674.19	-121.29	54.2	1487.59	-122.91	64.51	1492.93	-127.36	119.46	1814.55	-27.65	1440.96	0	0	0	1960.37	-123.71	1710.89	1967.84	-12.67	1707.28	1850.26	-109.37	1790.26	1860.2	23.88	1780.93	655.65	-279.21	78.39	1253.94	-273.89	85	647.74
10.4	2174.16	155.69	83.81	2133.97	147.46	79.49	1942.18	160.86	36.78	1933.35	161.08	90.83	1711.39	-126.4	45.96	1673.97	-121.56	54.18	1487.99	-123.27	65.86	1493.6	-127.6	120.8	1818.71	-25.02	1441.41	0	0	0	1964.26	-120.82	1711.66	1970.63	-10.12	1707.98	1854.03	-105.96	1790.82	1864.23	27.53	1781.25	655.88	-279.25	78.69	1254.4	-273.64	85.31	647.7
10.41	2174.33	155.66	80.99	2133.97	146.78	77.38	1942.44	160.37	36.67	1933.71	160.67	91.05	1711.86	-127.04	45.83	1674	-121.52	54.2	1488.23	-123.67	67.27	1494.37	-127.63	122.22	1823.04	-22.36	1441.9	0	0	0	1968.06	-117.9	1712.46	1974.67	-7.28	1708.63	1858.1	-102.13	1791.63	1868.61	30.68	1781.75	655.1	-279.62	78.55	1254.86	-273.15	85.57	648.65
10.42	2175.24	154.5	78.88	2134.93	146.18	75.71	1942.87	159.75	36.78	1934.05	160.56	91.34	1716.23	-137.33	37.73	1673.78	-121.24	53.9	1489.02	-123.2	68.49	1495.15	-127.6	123.66	1826.41	-19.72	1442.69	0	0	0	1971.3	-115.31	1713.25	1978.26	-4.9	1709.17	1862.06	-98.5	1792.54	1872.75	34.52	1782.24	655.08	-279.34	78.59	1254.35	-273.48	85.42	648.99
10.43	2175.58	154.9	77.99	2135.53	145.44	74.58	1942.21	160.75	37.29	1934.5	160.03	91.21	1711.98	-127.42	45.14	1673.74	-121.26	53.92	1489.38	-123.82	70.26	1496.12	-127.37	125.17	1831.18	-17.12	1443.55	0	0	0	1975.02	-112.27	1714.34	1982.61	-1.85	1709.85	1865.87	-95.14	1793.47	1877.15	37.86	1782.91	653.45	-279.62	77.99	1254.05	-273.34	85.15	647.62
10.44	2175.53	154.26	76.43	2135.3	145.9	73.66	1942.79	159.93	36.84	1934.12	160.62	91.4	1711.17	-127.06	45.56	1674.19	-121.07	53.98	1489.85	-124.27	72.14	1497.34	-126.96	126.72	1835.47	-14.3	1444.41	0	0	0	1979.83	-108.63	1715.56	1987.43	1.97	1710.76	1869.99	-91.28	1794.49	1881.37	41.46	1783.66	652.93	-279.34	77.83	1254.87	-273.33	85.27	647.5
10.45	2175.99	154.52	76.23	2135.03	146.52	73.19	1943.25	159.47	36.39	1934	160.77	91.33	1710.96	-127.33	45.35	1674.66	-120.95	54.2	1490.4	-124.53	73.93	1498.16	-127.47	128.69	1839.22	-11.6	1445.33	0	0	0	1983.64	-105.38	1716.7	1991.74	5.19	1711.54	1874.01	-87.51	1795.57	1885.78	44.8	1784.52	654.27	-279.42	78.19	1254.91	-273.26	85.43	648.28
10.46	2176.24	154.12	75.12	2135.67	146.41	72.65	1943.05	159.65	36.42	1933.64	161.24	91.43	1711.54	-126.39	46.25	1674.07	-120.94	54.06	1491.3	-124.31	75.51	1499.23	-127.74	130.59	1843.62	-8.74	1446.25	0	0	0	1987.75	-102.03	1717.8	1995.21	8.42	1712.63	1878.02	-83.82	1796.62	1889.61	48.89	1785.22	654.5	-279.31	78.04	1254.58	-273.09	85.46	649.17
10.47	2177.2	154.02	74.3	2136.27	146.3	72.01	1942.72	160.48	36.6	1934.11	160.67	91.18	1717.19	-131.1	36.13	1672.33	-121.89	52.58	1492.03	-124.46	77.28	1500.36	-127.96	132.46	1847.62	-5.95	1447.24	0	0	0	1991.06	-99.12	1718.85	1998.33	11.23	1713.55	1882.03	-79.92	1797.79	1893.67	52.7	1785.97	653.79	-279.37	78.08	1254.08	-273.45	85	648.52
10.48	2177.05	154.04	73.74	2135.76	146.24	71.27	1942.88	159.91	36.46	1933.68	161.49	91.44	1711.88	-127.9	45.09	1674.06	-120.77	53.85	1492.84	-124.58	79.1	1501.67	-127.92	134.1	1850.96	-3.2	1448.17	0	0	0	1994.76	-95.8	1720.13	2002.57	14.52	1714.46	1885.93	-76.23	1798.88	1897.52	56.72	1786.7	654.11	-279.65	78.23	1253.78	-273.45	85.25	647.58
10.49	2177.48	153.12	72.52	2136.25	146.24	71.24	1943.09	160.07	36.39	1934.5	160.45	91	1711.71	-127.78	45.69	1674.48	-120.63	54.14	1493.66	-124.68	80.77	1502.98	-128	135.81	1855.33	-0.31	1449.12	0	0	0	1999.55	-91.75	1721.63	2008.12	18.52	1715.45	1889.87	-72.41	1799.97	1901.53	60.42	1787.46	655.73	-279.76	78.64	1254.07	-273.25	85.39	646.95
10.5	2177.83	153.41	72.16	2136.02	146.08	70.82	1942.78	160.5	36.58	1933.94	161.53	91.39	1711.44	-126.42	45.41	1674.5	-120.79	54.18	1494.49	-124.89	82.61	1503.89	-128.94	137.88	1859.18	2.29	1449.93	0	0	0	2003.62	-88.24	1722.86	2012.72	22.07	1716.36	1893.82	-68.53	1801.04	1905.46	64.12	1788.17	654.33	-279.59	78.36	1254.45	-273.49	85.43	647.95
10.51	2178.19	153.19	71.17	2136.88	146.05	69.95	1942.67	160.63	36.53	1934.52	160.89	90.99	1711.67	-127.18	45.63	1675.23	-120.47	54.29	1495.22	-125.57	84.49	1505.4	-128.99	139.59	1864.07	5.04	1450.65	0	0	0	2007.51	-84.73	1724.14	2017.05	25.59	1717.3	1897.54	-64.95	1802	1908.99	68.38	1788.84	655.38	-278.92	78.75	1254.7	-273.43	85.58	648.72
10.52	2177.65	154.25	71.5	2136.75	145.77	69.49	1943.23	159.88	36.36	1934.48	160.78	91	1717	-130.15	36.08	1682.22	-128.62	41.94	1496.03	-125.83	86.29	1506.7	-129.44	141.43	1866.96	7.86	1451.5	0	0	0	2010.64	-81.75	1725.32	2020.26	28.54	1718.25	1901.25	-61.42	1802.84	1912.58	72.19	1789.47	655.15	-279.01	78.46	1254.48	-273.49	85.48	647.92
10.53	2177.76	153.76	70.96	2136.83	145.57	68.91	1943.17	159.78	36.4	1934.6	161.08	90.97	1711.73	-127.6	45.07	1675.59	-121.27	53.02	1497.04	-125.89	87.89	1508.09	-129.5	143.08	1871.44	10.63	1452.04	0	0	0	2014.21	-78.43	1726.45	2023.01	31.78	1719.43	1905.08	-57.7	1803.62	1916.36	75.58	1790.09	654.15	-279.49	78.03	1254.93	-273.66	85.21	648.57
10.54	2177.75	153.67	70.67	2137.33	145.63	69.16	1942.72	160.82	36.94	1935.11	160.39	90.77	1712.2	-125.93	46.52	1675.03	-120.57	54.42	1497.93	-126.33	89.73	1509.63	-129.62	144.66	1875.76	13.53	1452.67	0	0	0	2018.8	-74.28	1727.78	2027	35.92	1720.77	1908.67	-54.28	1804.32	1919.95	79.2	1790.59	654.9	-279.25	78.56	1254.86	-273.41	85.36	647.99
10.55	2178.28	153.34	69.64	2136.95	145.82	68.68	1943.16	160.24	36.61	1934.69	161.14	91.17	1711.93	-127.27	46.07	1675.33	-119.98	54.27	1498.85	-126.52	91.37	1511.13	-129.51	146.19	1879.11	16.36	1453.24	0	0	0	2023.23	-70.68	1728.74	2030.43	39.49	1721.79	1912.47	-50.57	1804.96	1923.55	82.86	1791.02	655.01	-279.58	78.32	1254.56	-273.4	85.66	647.27
10.56	2178.8	152.84	69.18	2136.84	145.82	68.31	1943.09	160.31	36.75	1934.87	161.09	91.21	1711.28	-126.76	45.73	1674.78	-120.2	54.5	1499.65	-127.09	93.27	1512.66	-129.44	147.65	1883.25	19.39	1453.55	0	0	0	2027.27	-67.17	1729.58	2034.14	42.98	1722.58	1916.15	-46.99	1805.53	1927.13	86.48	1791.4	656.18	-279.63	78.62	1254.63	-273.22	85.66	648.69
10.57	2177.35	152.12	71.77	2138.17	145.99	67.62	1943.44	159.85	36.69	1934.96	161	91.13	1710.81	-126.79	45.36	1675.04	-120.04	54.55	1498.98	-128.83	94.69	1514.07	-129.62	149.25	1886.59	22.28	1453.94	0	0	0	2030.47	-64.09	1730.41	2037.36	45.99	1723.24	1919.63	-43.74	1805.92	1930.51	90.42	1791.65	654.97	-279.54	78.45	1254.34	-273.84	85.44	649.39
10.58	2179.47	152.59	67.67	2137.94	145.48	67.48	1943.86	159.27	36.55	1935.21	161.04	91.31	1710.96	-126.72	45.71	1675.41	-119.84	54.73	1501.37	-128.03	96.63	1515.63	-129.66	150.73	1890.25	25.16	1454.33	0	0	0	2033.51	-60.76	1731.02	2041.01	49.43	1723.57	1923.22	-40.32	1806.3	1934.22	93.8	1791.9	654.95	-279.7	78.48	1254.54	-273.27	85.44	648.13
10.59	2179.27	152.52	67.24	2138.52	145.07	67.43	1943.51	159.76	36.86	1936.1	159.6	90.77	1711.65	-126.82	46.57	1675.14	-119.81	55.16	1502.83	-127.34	97.86	1516.94	-130.32	152.36	1894.21	28.13	1454.62	0	0	0	2037.69	-56.68	1731.7	2045.81	53.83	1724.05	1927.02	-36.54	1806.68	1937.75	97.43	1792.16	654.53	-279.34	78.29	1254.48	-273.42	85.38	648.53
10.6	2180.34	152.16	66.69	2138.44	145.28	66.6	1943.84	159.17	36.78	1935.6	160.65	91.44	1711.21	-126.55	46.52	1675.34	-119.59	55.16	1504.06	-127.27	99.34	1518.47	-130.4	153.76	1897.7	30.98	1454.83	0	0	0	2041.24	-53.22	1732.11	2048.72	57.29	1724.41	1930.55	-33.27	1806.94	1941.54	100.48	1792.31	653.55	-279.72	77.93	1254.16	-272.99	85.55	650.07
10.61	2179.19	153	67.11	2138.6	144.7	66.49	1944.05	159.03	36.75	1936.48	159.36	90.85	1711.52	-126.88	46.3	1675.28	-119.44	55.42	1505.06	-127.44	100.82	1519.73	-131.01	155.32	1900.76	33.76	1455.06	0	0	0	2044.9	-49.65	1732.39	2052.95	60.91	1724.53	1934.1	-29.84	1807.19	1944.98	104.07	1792.44	654.63	-279.35	78.4	1254.59	-273.34	85.65	649.77
10.62	2179.81	152.2	66.58	2138.99	145.08	66.31	1943.72	159.58	37.04	1935.65	160.64	91.46	1711.23	-126.47	46.19	1675.03	-119.25	55.4	1503.99	-130.28	102.73	1521.31	-131.24	156.7	1905.13	36.63	1455.31	0	0	0	2048.08	-46.62	1732.64	2055.94	63.92	1724.69	1937.92	-26.03	1807.47	1948.25	107.73	1792.52	656.73	-279.68	78.66	1254.44	-273.53	85.37	648.22
10.63	2179.27	152.68	66.11	2138.34	145.42	66.33	1943.59	159.78	37.01	1935.86	160.53	91.39	1711.39	-126.23	46.44	1674.93	-119.08	55.46	1506.88	-128.2	103.93	1522.77	-131.86	158.29	1908.69	39.56	1455.51	0	0	0	2051.26	-43.4	1732.68	2058.67	67.15	1724.69	1941.42	-22.71	1807.66	1951.72	111.07	1792.66	654.66	-279.51	78.31	1254.68	-273.44	85.29	648.67
10.64	2179.64	152.29	66.13	2138.47	144.85	66.47	1943.88	159.47	36.9	1936.65	159.44	90.9	1713.04	-126.55	47.06	1674.94	-118.95	55.69	1508.2	-127.95	105.28	1523.96	-132.46	159.79	1911.64	42.32	1455.77	0	0	0	2055.2	-39.39	1732.75	2062.23	71.24	1724.7	1944.76	-19.52	1807.84	1954.94	114.73	1792.63	654.02	-279.26	78.42	1253.61	-273.66	85.17	648.42
10.65	2179.63	152.67	66.21	2138.19	145.4	66.04	1943.74	159.33	36.76	1936.65	159.65	90.87	1711.7	-126.98	46.81	1675.59	-118.82	56.07	1509.18	-128.45	106.92	1525.57	-132.65	161.13	1915.29	45.2	1455.86	0	0	0	2058.22	-36.07	1732.81	2065.4	74.68	1724.63	1948.22	-16.07	1808.01	1958.3	118.03	1792.67	653.96	-279.63	78.11	1254.26	-273.69	85.26	648.72
10.66	2179.78	152.59	66	2138.47	145.82	66.03	1943.59	159.8	37.02	1935.69	161.01	91.45	1711.41	-126.93	46.66	1676.09	-118.47	56.45	1510.57	-128.1	108.17	1527.02	-133.25	162.63	1918.28	47.94	1456.06	0	0	0	2061.55	-32.81	1732.78	2068.97	78	1724.42	1951.57	-12.82	1808.15	1961.68	121.08	1792.76	654.47	-278.92	78.5	1254.25	-273.58	85.34	648.98
10.67	2180.04	152.96	66.51	2138.33	145.71	66.27	1943.21	160.45	37.15	1935.95	160.73	91.08	1711.22	-126.9	46.29	1675.86	-118.24	56.38	1508.59	-132.6	110.78	1528.73	-133.28	163.86	1920.85	50.51	1456.3	0	0	0	2064.22	-29.95	1732.8	2071.74	80.78	1724.34	1954.76	-9.67	1808.28	1964.68	124.65	1792.72	655.12	-279.07	78.71	1254.32	-273.75	85.15	649.08
10.68	2179.85	152.32	66.62	2138.2	144.94	66.41	1943.92	159.42	36.67	1935.68	161.02	91.1	1711.51	-126.71	46.34	1675.29	-118.15	56.36	1512.34	-128.95	111.19	1530.35	-133.55	165.19	1924.04	53.23	1456.44	0	0	0	2066.92	-26.85	1732.79	2074.38	83.79	1724.23	1957.98	-6.4	1808.47	1967.58	128.24	1792.71	654.49	-279.1	78.37	1253.92	-274.07	84.98	648.05
10.69	2180.11	152.32	66.22	2138.17	144.83	66.79	1943.77	159.55	36.67	1935.72	161.22	91.12	1711.21	-126.33	46.88	1675.27	-118.21	56.93	1513.79	-128.92	112.63	1532.21	-133.22	166.21	1926.47	55.95	1456.59	0	0	0	2070.42	-23.05	1732.74	2077.94	87.69	1723.97	1961.19	-2.96	1808.7	1970.91	131.03	1792.78	654.27	-279.05	78.19	1254.74	-273.87	85.38	647.73
10.7	2179.98	152.46	66.29	2137.91	145.56	66.51	1943.62	159.84	36.79	1936.14	160.45	90.73	1711.79	-126.78	46.98	1675.55	-117.87	57.11	1514.99	-129.16	114.2	1533.97	-133.12	167.39	1929.7	58.62	1456.84	0	0	0	2073.24	-19.9	1732.74	2080.65	90.86	1723.88	1964.23	0.18	1808.84	1973.53	134.68	1792.71	654.32	-279.47	78.28	1254.64	-273.71	85.28	648.65
10.71	2180.13	152.64	66.41	2138.09	144.79	66.49	1942.9	160.97	37.34	1935.73	161.02	90.97	1710.83	-126.73	46.72	1675.59	-117.59	57.25	1516.02	-129.69	115.89	1535.36	-133.77	168.93	1932.46	61.26	1456.99	0	0	0	2076.04	-16.87	1732.83	2083.19	93.86	1723.85	1967.37	3.69	1809.15	1976.62	137.72	1792.81	654.78	-279.15	78.47	1254.78	-273.44	85.55	649.55
10.72	2179.58	152.98	66.39	2139.25	145.17	66.2	1943.34	160.29	36.85	1936.18	160.32	90.6	1710.42	-127.31	46.49	1689.63	-110.39	34.43	1517.23	-130.02	117.53	1537.02	-134.1	170.35	1934.72	63.71	1457.31	0	0	0	2078.6	-14.18	1732.91	2085.4	96.48	1723.79	1970.22	6.89	1809.42	1979.53	140.79	1792.91	654.7	-279.89	78.43	1255	-273.52	85.77	649.76
10.73	2180.25	152.4	66.06	2138.41	144.94	66.9	1943.68	159.97	36.67	1935.94	160.77	90.76	1710.95	-127.71	46.52	1677.45	-116.68	55.84	1518.71	-129.71	118.82	1539.02	-133.73	171.43	1937.79	66.29	1457.42	0	0	0	2080.95	-11.35	1733.21	2087.78	99.28	1723.86	1972.89	9.87	1809.67	1982.19	143.99	1792.99	654.57	-279.4	78.55	1254.87	-273.66	85.54	648.94
10.74	2179.95	152.75	66.42	2138.11	144.96	66.1	1943.3	160.16	36.87	1935.83	161.28	90.87	1711.85	-127.34	46.79	1675.94	-117.38	58.03	1520.11	-129.61	120.23	1540.91	-133.52	172.5	1940.25	68.91	1457.72	0	0	0	2083.6	-7.92	1733.56	2090.78	102.79	1723.96	1975.58	13.13	1810.01	1984.76	147.3	1793.03	654.5	-279.36	78.5	1254.38	-273.92	85.1	648.8
10.75	2179.79	152.73	66.07	2138.38	144.89	66.34	1942.88	161.14	37.15	1935.65	161.53	90.87	1712.43	-127.72	46.9	1675.54	-117.34	58.31	1521.45	-129.45	121.66	1542.42	-134.1	173.97	1942.17	71.26	1457.95	0	0	0	2085.94	-4.98	1733.87	2093.23	105.62	1724.13	1978.26	16.46	1810.4	1987.42	150.27	1793.17	654.89	-279.36	78.32	1254.23	-273.58	85.24	648.29
10.76	2180.07	152.17	65.45	2138.2	145.9	66.61	1943.46	160.21	36.65	1935.65	161.59	90.86	1711.2	-126.62	47.19	1675.47	-117.09	58.45	1522.66	-129.96	123.38	1544.05	-134.48	175.24	1945.06	73.71	1458.2	0	0	0	2088.95	-2.05	1734.2	2095.44	108.42	1724.4	1980.68	19.51	1810.77	1989.92	153.26	1793.29	655.52	-279.31	78.56	1254.29	-273.92	85.15	648.17
10.77	2179.55	152.79	66.32	2139.12	144.48	66.8	1944.01	159.5	36.36	1935.52	161.79	90.91	1711.02	-126.28	47.05	1675.73	-116.86	58.63	1523.91	-130.1	124.78	1545.67	-134.9	176.55	1947.8	76.04	1458.51	0	0	0	2091.12	0.71	1734.73	2097.71	111.21	1724.62	1983	22.58	1811.11	1992.16	156.59	1793.32	654.97	-279.16	78.62	1255.1	-273.57	85.45	646.72
10.78	2180.05	152.34	66.12	2139	145.35	66.91	1943.24	160.5	36.68	1935.57	161.73	90.77	1711.45	-126.67	47.18	1675.98	-116.68	59.09	1525.48	-129.82	126.08	1547.52	-135.32	177.82	1950.44	78.4	1458.74	0	0	0	2093.39	3.39	1735.22	2100.88	113.94	1724.85	1985.07	25.39	1811.37	1994.34	159.8	1793.35	654.93	-279.44	78.41	1254.62	-273.33	85.4	647.62
10.79	2179.72	152.66	66.26	2138.25	144.76	66.64	1943.5	160.09	36.45	1935.44	162.05	90.88	1710.98	-127.6	46.77	1675.81	-116.81	59.38	1527.07	-129.39	127.21	1549.36	-135.48	178.95	1952.2	80.71	1459.02	0	0	0	2095.67	6.04	1735.75	2102.8	116.57	1725.21	1987.21	28.4	1811.69	1996.54	162.7	1793.51	655.24	-279.42	78.54	1254.96	-273.61	85.35	647.9
10.8	2179.36	152.63	66.14	2137.43	145.1	66.54	1943.93	159.65	36.18	1935.62	161.73	90.51	1711.9	-126.52	47.57	1675.47	-116.62	59.25	1528.3	-129.75	128.78	1551.1	-135.69	180.07	1954.97	83.03	1459.17	0	0	0	2097.89	8.79	1736.37	2105.54	119.14	1725.52	1989.38	31.61	1812.06	1998.4	166.1	1793.54	654.4	-279.15	78.51	1255.14	-273.92	85.45	647.81
10.81	2180.14	152.83	66.4	2138.36	145.38	66.79	1943.3	160.48	36.45	1935.26	162.45	90.75	1712.18	-127.25	47.19	1675.96	-116.65	59.85	1529.65	-130.06	130.27	1552.69	-136.23	181.28	1956.84	85.4	1459.32	0	0	0	2100.08	11.38	1736.96	2107.4	121.74	1725.95	1991.33	34.51	1812.3	2000.42	169.04	1793.58	654.08	-279.6	78.28	1254.54	-273.81	85.36	647.87
10.82	2179.39	152.69	66.67	2138.57	145.05	67.35	1943.03	160.8	36.49	1935.38	162.35	90.49	1712.02	-127.14	47.4	1676.31	-116.49	60.22	1531.05	-130.16	131.53	1554.67	-136.1	182.24	1958.66	87.59	1459.49	0	0	0	2102.33	13.99	1737.47	2109.3	124.31	1726.44	1993.19	37.29	1812.56	2002.36	171.81	1793.58	654.66	-279.25	78.53	1254.25	-273.44	85.39	647.88
10.83	2179.69	152.55	67.11	2138.33	145.41	67.34	1942.7	161.14	36.4	1935.02	163	90.6	1712.5	-127.67	47.14	1676.4	-116.23	60.09	1532.29	-130.41	132.92	1556.19	-136.87	183.59	1961.35	89.87	1459.59	0	0	0	2103.97	16.65	1738.05	2111.34	126.84	1726.84	1994.95	39.98	1812.77	2004.49	174.37	1793.71	656.06	-279.4	78.83	1254.93	-273.96	85.2	647.78
10.84	2179.19	153.16	67.38	2138.68	145.2	68.04	1943.04	160.94	35.98	1935.03	162.84	90.25	1710.88	-127.77	46.6	1676.49	-116.07	60.45	1533.67	-130.54	134.19	1558.13	-136.93	184.55	1963.41	92.08	1459.73	0	0	0	2105.9	19.17	1738.47	2113.74	129.47	1727.1	1996.92	42.94	1813	2006.38	177.16	1793.75	654.65	-279.77	78.28	1254.65	-273.54	85.25	648.4
10.85	2179.38	153.53	68.26	2138.04	145.66	68.25	1942.72	161.4	35.97	1934.78	163.36	90.26	1711.7	-126.54	47.68	1677.01	-116.24	61.14	1534.79	-131.29	135.81	1559.82	-137.39	185.8	1965.58	94.23	1459.79	0	0	0	2107.33	21.63	1738.97	2115.79	131.84	1727.45	1998.59	45.46	1813.1	2008.37	179.61	1793.79	654.4	-279.76	78.26	1254.68	-273.97	85.18	648.07
10.86	2179.26	153.8	68.76	2137.6	145.87	69.76	1942.46	161.66	35.85	1934.88	163.19	89.96	1712.47	-127.78	47.09	1676.23	-116.7	61.1	1536.11	-131.19	137.06	1561.53	-137.84	186.88	1967.28	96.35	1459.84	0	0	0	2109.41	24.08	1739.28	2117.83	134.31	1727.67	2000.46	48.24	1813.32	2010.35	182.25	1793.81	654.85	-279.57	78.15	1254.76	-273.73	85.6	648.54
10.87	2179	153.77	69.33	2137.31	146.21	70.16	1942.65	161.37	35.49	1934.32	163.9	89.94	1716.84	-127.72	47.7	1685.45	-128.17	46.97	1537.65	-130.85	138.2	1563.2	-138.02	188	1968.85	98.41	1460.03	0	0	0	2111.12	26.22	1739.63	2119.36	136.42	1727.9	2002.39	51.23	1813.51	2011.99	185.3	1793.83	654.93	-279.67	78.24	1254.32	-273.74	85.35	648.75
10.88	2178.54	154.81	70.08	2136.98	146.27	71.37	1942.83	161.32	35.06	1933.19	165.64	90.43	1712.82	-127.67	47.43	1677.47	-117.63	60.13	1538.48	-131.88	140.01	1565.05	-138.25	189.09	1971.8	100.56	1460.09	0	0	0	2112.72	28.48	1739.93	2120.9	138.6	1728.11	2004.05	53.79	1813.64	2014.1	187.7	1793.92	654.67	-279.33	78.29	1253.99	-273.45	84.87	648.67
10.89	2178.89	155.12	70.67	2137.4	145.94	71.83	1941.94	162.6	35.34	1933.2	165.43	90.06	1711.62	-127.31	47.51	1676.1	-113.44	65.01	1539.98	-131.52	141.12	1567.02	-138.04	189.99	1973.95	102.58	1460.1	0	0	0	2114.55	31.21	1740.27	2122.83	141.26	1728.42	2005.8	56.39	1813.75	2015.76	190.63	1793.86	655.39	-279.87	78.59	1254.58	-273.35	85.2	649.3
10.9	2178.72	155.23	71.6	2137.3	147.15	72.46	1941.88	162.65	34.96	1932.85	165.89	90.03	1711.48	-127.92	46.99	1674.84	-113.22	64.8	1541.14	-131.79	142.62	1568.66	-138.34	191.05	1975.2	104.59	1460.16	0	0	0	2116.01	33.58	1740.5	2125.09	143.52	1728.45	2007.51	59.04	1813.84	2017.69	193.14	1793.77	655.16	-279.57	78.74	1255.14	-273.19	85.61	647.73
10.91	2178.11	155.86	72.25	2136.41	147.09	73.29	1942	162.72	34.88	1933.17	165.38	89.47	1711.86	-126.66	47.28	1675.6	-113.16	65.08	1542.46	-131.85	143.98	1570.18	-138.96	192.3	1977.04	106.6	1460.15	0	0	0	2117.8	35.88	1740.64	2126.83	145.77	1728.59	2009.26	61.74	1813.89	2019.64	195.61	1793.67	654.48	-279.44	78.3	1254.48	-273.67	85.06	648.24
10.92	2178.82	155.93	72.49	2136.97	147.2	73.55	1942.31	162.31	34.38	1933.04	165.62	89.29	1711.95	-127.31	47.47	1675.95	-113.21	65.14	1543.87	-131.64	145.28	1572.16	-138.59	193.28	1978.83	108.64	1460.14	0	0	0	2119.33	38.18	1740.74	2128.91	147.99	1728.56	2011.16	64.72	1814	2021.43	198.25	1793.56	654.95	-279.08	78.66	1254.9	-273.46	85.48	649.22
10.93	2178.37	156.5	73.17	2136.58	147.44	74.11	1941.72	162.87	34.41	1932	166.78	89.6	1712.5	-127.29	47.69	1676.79	-113.19	65.48	1545.35	-131.3	146.48	1573.98	-138.75	194.4	1980.35	110.49	1460.13	0	0	0	2121.32	40.48	1740.71	2130.97	150.34	1728.45	2012.83	67.21	1813.96	2023.33	200.7	1793.45	654.77	-279.28	78.39	1254.37	-273.93	85.02	648.68
10.94	2177.64	156.9	74.3	2136.41	147.96	74.93	1940.89	164.08	34.71	1932.12	166.48	89.27	1712.06	-127.95	46.68	1677.75	-113.17	65.93	1546.95	-130.79	147.57	1575.86	-138.74	195.46	1982.38	112.35	1460.14	0	0	0	2122.79	42.75	1740.77	2132.22	152.57	1728.41	2014.38	69.54	1813.95	2025	203.31	1793.3	654.75	-279.69	78.39	1253.93	-273.66	85.19	647.93
10.95	2177.9	156.8	74.43	2136.35	147.62	75.35	1940.7	164.25	34.59	1932.21	166.42	88.99	1713.2	-127.37	47.47	1677.37	-113.22	65.63	1548.31	-130.73	149.01	1577.69	-138.83	196.56	1984.24	114.12	1460.19	0	0	0	2124	44.99	1740.82	2133.85	154.72	1728.28	2016.01	72.01	1813.96	2026.85	205.61	1793.19	654.66	-279.77	78.16	1253.18	-273.94	85.03	648.81
10.96	2177.73	156.96	75.02	2136.53	147.9	76.28	1941.21	163.61	34.09	1931.24	167.92	90.61	1712.65	-128.32	47.16	1678.05	-113.26	65.88	1549.76	-130.53	150.3	1579.35	-139.18	197.78	1985.93	115.9	1460.24	0	0	0	2125.81	47.22	1740.75	2135.22	156.98	1728.12	2017.72	74.54	1814	2028.78	207.77	1793.12	654.93	-279.37	78.37	1254.31	-273.73	85.26	648.76
10.97	2177.04	157.83	75.86	2134.7	148.01	76.94	1940.4	164.7	34.23	2065.87	91.42	1174	1718.14	-138.09	38.67	1678.37	-113.31	66.06	1551.1	-130.48	151.54	1581.15	-139.18	198.71	1987.52	117.45	1460.22	0	0	0	2126.95	49.23	1740.75	2136.67	158.91	1727.98	2019.42	77.02	1814.07	2030.22	210.45	1792.94	656.24	-279.05	78.99	1254.87	-273.38	85.45	647.86
10.98	2177.3	157.53	76.12	2135.32	148.21	77.41	1941.11	163.95	33.76	1937.89	164.36	148.13	1714.75	-128.13	46.66	1678.04	-113.37	65.92	1552.52	-130.65	153.09	1582.76	-139.67	200.04	1989.54	119.14	1460.33	0	0	0	2128.19	51.4	1740.71	2138.19	161.03	1727.77	2021.06	79.43	1814.14	2031.88	212.78	1792.85	656	-279.45	78.71	1254.58	-273.4	85.38	647.97
10.99	2176.89	157.93	76.65	2135.7	148.2	77.99	1940.23	165.15	33.99	1930.59	168.39	88.89	1713.92	-127.13	47.49	1679.34	-113.38	66.47	1553.83	-130.58	154.33	1584.65	-139.36	200.89	1990.86	120.63	1460.28	0	0	0	2129.91	53.93	1740.61	2139.77	163.65	1727.53	2022.67	81.85	1814.22	2033.33	215.32	1792.69	655.54	-279.61	78.52	1254.21	-274.17	85.11	649.2
11	2176.66	157.99	77.34	2134.99	149.52	78.74	1940.67	164.48	33.36	1930.19	168.9	88.87	1713.55	-127.03	47.33	1679.63	-113.44	66.59	1554.88	-131.21	155.91	1586.13	-139.66	202.07	1992.29	122.26	1460.32	0	0	0	2131.68	56.24	1740.48	2141.25	165.85	1727.26	2024.15	84.08	1814.23	2035.12	217.24	1792.62	655.78	-279.08	78.65	1254.97	-274.25	85.44	649.01
11.01	2176.75	158.87	78.3	2135.76	149.33	79.14	1941.11	163.97	32.88	1929.78	169.56	88.88	1714.23	-127.95	47.34	1680.24	-113.39	66.84	1555.93	-131.59	157.39	1587.62	-140.07	203.31	1994.01	123.79	1460.33	0	0	0	2132.91	58.41	1740.47	2142.63	167.99	1727.1	2025.6	86.31	1814.23	2036.26	220.04	1792.44	654.66	-279.12	78.62	1254.57	-273.45	85.46	648.6
11.02	2176.24	158.93	78.28	2134.74	150.15	79.26	1940.44	164.79	33.04	1929.59	169.59	88.6	1713.67	-127.72	47.11	1680.91	-113.41	67.2	1557.11	-131.74	158.96	1589.28	-140.11	204.36	1995.26	125.28	1460.33	0	0	0	2134.59	60.62	1740.37	2143.77	170.19	1726.97	2027.04	88.56	1814.27	2037.98	221.94	1792.35	655.25	-279.47	78.73	1254.36	-273.7	85.31	648.06
11.03	2176.05	159.75	79.31	2134.95	149.83	80.3	1940.39	165.24	32.91	1929.49	169.58	88.4	1714.52	-127.51	47.71	1681.16	-113.44	67.28	1558.22	-132.1	160.43	1590.97	-140.38	205.5	1996.24	126.68	1460.41	0	0	0	2135.74	62.71	1740.33	2145.44	172.24	1726.77	2028.63	91.09	1814.34	2039.2	224.46	1792.2	653.88	-279.13	78.08	1254.17	-273.88	85.08	648.58
11.04	2176.26	159.7	79.38	2134.7	151.19	81.11	1940.65	164.69	32.47	1928.78	170.8	88.72	1714.71	-127.34	47.45	1681.34	-113.46	67.39	1559.72	-132.07	161.73	1592.94	-140.18	206.32	1997.58	128.25	1460.29	0	0	0	2137.16	64.82	1740.36	2146.3	174.31	1726.71	2030.15	93.56	1814.45	2040.62	226.64	1792.1	654.1	-279.43	78.17	1254.39	-273.51	85.26	648.49
11.05	2176.19	159.73	79.74	2134.52	150.81	81.08	1940.05	165.81	32.68	1928.31	171.42	88.84	1715.13	-127.89	47.31	1682.57	-113.43	67.83	1561.23	-131.91	163.01	1594.5	-140.79	207.48	1999.14	129.66	1460.3	0	0	0	2138.48	66.89	1740.38	2147.85	176.35	1726.52	2031.51	95.78	1814.43	2042.2	228.54	1792	654.66	-279.46	78.49	1254.09	-273.64	85.27	648.75
11.06	2176.03	160.4	80.26	2134.93	149.91	81.47	1940.01	165.69	32.48	1928.43	170.93	88.48	1714.81	-127.5	47.52	1682.38	-113.44	67.8	1562.76	-131.82	164.23	1596.34	-140.96	208.55	2000.16	131.2	1460.22	0	0	0	2139.99	69.03	1740.4	2149.31	178.44	1726.34	2032.86	98.02	1814.47	2043.37	230.99	1791.8	655.25	-279.23	78.54	1253.9	-273.81	85.1	649.02
11.07	2175.69	160.23	80.8	2133.78	150.18	82.06	1939.75	166.04	32.49	1928.68	170.51	87.99	1714.41	-127.06	47.38	1682.95	-113.47	67.99	1564.22	-131.9	165.62	1598.03	-141.12	209.54	2001.89	132.58	1460.19	0	0	0	2141.17	70.99	1740.47	2149.95	180.41	1726.33	2034.02	99.99	1814.48	2044.33	233.67	1791.59	654.76	-278.96	78.64	1254.17	-273.84	84.87	649.79
11.08	2175.56	161.01	81.49	2134.25	150.86	82.69	1940.01	165.82	32.22	1928.34	171.03	88.05	1715.79	-128.36	47.33	1682.25	-113.59	67.73	1565.65	-131.95	166.87	1599.9	-140.97	210.4	2003.07	133.88	1460.11	0	0	0	2142.52	72.96	1740.54	2151.53	182.42	1726.24	2035.33	102.28	1814.53	2045.75	235.65	1791.41	654.87	-279.06	78.48	1254.74	-273.92	85.1	648.77
11.09	2175.27	160.91	81.8	2133.1	151.1	82.73	1940.32	165.24	31.82	1928.32	171.13	87.95	1716.06	-127.92	47.26	1683.83	-113.59	68.49	1566.93	-132.28	168.29	1601.49	-141.2	211.39	2004.27	135.22	1460.06	0	0	0	2143.53	74.92	1740.71	2152.92	184.38	1726.12	2036.39	104.17	1814.52	2047.07	237.57	1791.27	654.17	-279.75	78.27	1254.38	-274.3	84.98	647.09
11.1	2175.33	160.99	81.98	2133.69	150.7	83.21	1939.44	166.5	32.17	1928.83	169.97	87.42	1714.97	-127.42	46.86	1684.2	-113.52	68.49	1568.44	-132.31	169.54	1603.1	-141.67	212.4	2005.28	136.64	1459.9	0	0	0	2144.64	76.84	1740.86	2153.99	186.15	1726.11	2037.38	105.86	1814.46	2048.06	240.1	1790.97	655.05	-279.41	78.71	1255.03	-274.2	85.49	648.55
11.11	2175.12	161.5	82.77	2132.9	151.6	83.76	1940.1	165.44	31.65	1927.38	172.41	88.29	1715.89	-128.21	47.01	1684.6	-113.6	68.76	1569.86	-132.55	170.8	1605.08	-141.37	213.17	2006.06	137.86	1459.82	0	0	0	2145.74	78.73	1740.98	2155.24	188.03	1726.03	2038.86	108.41	1814.57	2049.58	241.78	1790.87	654.83	-279.42	78.45	1255.06	-274	85.37	649.06
11.12	2175.2	161.2	82.73	2133.03	151.76	83.52	1939.74	165.92	31.75	1927.27	172.46	88.15	1715.19	-127.64	46.89	1685.92	-113.6	69.42	1571.46	-132.27	171.86	1606.76	-141.8	214.09	2006.85	139	1459.84	0	0	0	2147.35	80.56	1741.08	2156.66	189.87	1725.87	2040.2	110.72	1814.68	2050.43	244.29	1790.49	655.73	-279.54	78.69	1254.85	-274.45	85.05	648.05
11.13	2174.23	161.75	83.43	2133.53	151.11	84.16	1939.36	166.62	31.86	1928.2	171.04	87.55	1715.87	-127.47	47.32	1686.32	-113.63	69.5	1573.05	-132.38	173.03	1608.68	-141.84	214.9	2007.96	140.17	1459.57	0	0	0	2148.3	82.34	1741.28	2157.83	191.53	1725.76	2041.34	112.79	1814.68	2051.85	245.98	1790.31	654.39	-279.7	78.09	1254.45	-274.52	84.98	648.35
11.14	2172.67	160.93	88.34	2133.97	152.02	83.79	1940	165.52	31.44	1927.58	171.52	87.62	1717.02	-127.65	47.27	1686.34	-113.65	69.55	1574.46	-132.63	174.26	1610.35	-142.27	215.99	2009.5	141.42	1459.53	0	0	0	2149.56	83.99	1741.48	2159	193.29	1725.69	2042.37	114.61	1814.71	2053.22	247.69	1790.09	656.68	-279.35	78.74	1254.8	-273.66	85.42	648.04
11.15	2172.69	160.78	88.25	2132.87	152.44	84.15	1939.23	166.8	31.83	1927.88	171.12	87.42	1715.48	-127.79	46.61	1686.58	-113.88	69.79	1575.57	-133.46	175.72	1611.99	-142.65	216.9	2010.53	142.48	1459.44	0	0	0	2150.48	85.67	1741.62	2160.08	194.95	1725.58	2043.39	116.5	1814.71	2054.3	249.68	1789.77	656.99	-278.86	78.96	1254.1	-273.83	85.06	648.07
11.16	2172.19	160.39	88.29	2133.62	152.04	83.78	1939.59	165.96	31.5	1927.86	171.41	87.53	1716.82	-127.27	47.13	1687.76	-113.87	70.24	1577.17	-133.5	176.8	1613.52	-143.35	217.9	2011.12	143.51	1459.38	0	0	0	2151.34	87.37	1741.81	2161.14	196.56	1725.53	2044.65	118.64	1814.73	2055.4	251.59	1789.5	658.61	-279.55	78.24	1253.96	-273.15	85.3	647.39
11.17	2172.27	160.6	87.91	2133.13	151.59	83.93	1939.65	166.14	31.61	1927.81	171.52	87.59	1716.84	-127.23	47.23	1687.5	-113.96	70.15	1578.67	-133.9	177.95	1615.55	-143.13	218.53	2012.34	144.53	1459.18	0	0	0	2152.64	89	1741.94	2162.27	198.16	1725.4	2045.92	120.74	1814.78	2056.2	253.79	1789.13	659.24	-279.37	78.17	1253.96	-273.35	85.31	648.83
11.18	2172.89	160.47	87.57	2133.16	151.97	84	1939.8	165.76	31.64	1928.17	171.18	87.63	1717.08	-127.3	47.34	1687.47	-114.1	70.17	1579.73	-134.91	179.34	1617.09	-143.66	219.39	2013.67	145.51	1459.15	0	0	0	2153.67	90.51	1742.1	2163.81	199.68	1725.17	2046.91	122.4	1814.78	2057.31	255.6	1788.83	659.25	-279.19	78.33	1254.04	-273.58	85.31	648.96
11.19	2174.93	160.97	81.96	2133.65	150.92	82.81	1939.95	165.58	31.71	1928.18	171.22	87.8	1717.76	-127.84	47.14	1688.58	-114.01	70.7	1581.19	-135	180.27	1618.33	-144.5	220.32	2014.8	146.45	1459.02	0	0	0	2154.85	92.08	1742.21	2164.97	201.19	1724.96	2048.08	124.28	1814.79	2058.58	257.05	1788.59	659.28	-279.39	78.19	1254.38	-273.47	85.37	648.79
11.2	2175.46	160.41	80.54	2133.49	151.39	81.43	1939.91	165.37	32.07	1929.08	170.25	87.71	1717.43	-127.7	47.23	1689.78	-114.12	71.18	1582.51	-135.25	181.25	1619.95	-144.61	220.95	2015.52	147.48	1458.96	0	0	0	2155.95	93.69	1742.37	2165.68	202.74	1724.88	2049.14	126.01	1814.84	2059.55	258.73	1788.29	659.31	-279.54	78.11	1254.75	-274.07	85.15	649.18
11.21	2175.83	159.69	79.07	2134.78	150.25	80.43	1940.16	165.26	32.43	1929.15	170.29	88.25	1717.98	-127.98	47.08	1689.17	-114.28	71.03	1583.56	-136.14	182.48	1621.32	-145.19	221.81	2016.09	148.36	1458.84	0	0	0	2157.24	95.24	1742.41	2166.78	204.32	1724.68	2050.24	127.59	1814.76	2061.08	259.53	1788.13	659.32	-279.49	78.05	1254.65	-274.23	85.15	649.51
11.22	2176.23	159.08	77.11	2135.76	150.05	78.53	1939.89	165.56	33.1	1930.18	168.86	88.13	1718.06	-127.92	47.11	1689.57	-114.42	71.14	1584.8	-136.61	183.47	1622.84	-145.5	222.48	2018.05	149.35	1458.71	0	0	0	2158.46	96.81	1742.55	2168.23	205.78	1724.48	2051.19	128.93	1814.69	2061.98	261.13	1787.8	659.32	-279.39	77.99	1254.03	-274.11	84.97	648.66
11.23	2177.11	157.71	75.6	2134.98	149.32	77.14	1940.97	163.97	32.95	1930.71	168.43	88.33	1717.02	-127.43	47.39	1689.79	-114.52	71.26	1585.98	-137.03	184.38	1624.18	-146.11	223.21	2018.54	150.21	1458.57	0	0	0	2159.4	98.34	1742.62	2169.11	207.28	1724.38	2052.26	130.39	1814.64	2062.7	262.9	1787.51	659.32	-279.39	78.01	1254.51	-274.03	85.2	648.46
11.24	2177.33	156.82	74.35	2134.64	147.94	75.11	1940.85	163.83	33.38	1931	168.19	88.81	1716.94	-127.36	46.78	1690.96	-114.62	71.75	1587.24	-137.19	185.2	1625.65	-146.5	223.91	2019.45	151.03	1458.4	0	0	0	2160.88	99.88	1742.67	2169.89	208.91	1724.3	2053.57	132.1	1814.64	2063.37	264.55	1787.24	659.33	-279.98	77.82	1253.44	-273.97	84.97	648.59
11.25	2177.97	155.41	72.61	2135.66	147.63	73.67	1941.63	162.96	33.43	1931.77	167.41	88.84	1717.22	-127.98	47.06	1690.56	-114.77	71.67	1588.22	-137.51	186.06	1627.19	-146.4	224.43	2021.02	151.87	1458.23	0	0	0	2161.94	101.45	1742.72	2171.29	210.47	1724.11	2054.7	133.52	1814.55	2064.42	265.69	1787.07	659.45	-280.15	77.69	1253.33	-273.99	84.81	648.66
11.26	2177.95	155.11	71.65	2136.35	147.21	72.61	1941.5	162.99	33.88	1932.79	165.74	88.36	1717.55	-127.65	47.48	1691.02	-114.97	71.79	1589.07	-138.26	187.24	1628.27	-147.08	225.25	2021.99	152.86	1458.11	0	0	0	2163.18	103.01	1742.75	2171.68	211.93	1724.1	2055.68	134.53	1814.46	2065.18	267.16	1786.81	659.51	-279.79	77.95	1254.65	-273.8	85.23	648.2
11.27	2178.26	154.34	70.81	2136.52	146.73	71.16	1941.54	163.04	34.09	1932.41	166.44	88.96	1724.68	-131.5	35.88	1691.33	-115.07	71.92	1590.11	-138.64	188.17	1629.46	-147.4	226.01	2022.71	153.67	1457.99	0	0	0	2164.05	104.37	1742.81	2172.6	213.17	1724	2056.62	135.48	1814.37	2066.23	268.17	1786.65	659.49	-279.18	78.13	1254.65	-273.8	85.16	648.99
11.28	2178.96	153.91	69.29	2136.09	146.21	70.4	1941.69	162.7	34.33	1933.46	164.91	88.74	1718.78	-128.01	46.52	1692.01	-115.1	72.25	1590.87	-139.04	189.17	1630.16	-148.29	227	2023.57	154.62	1457.87	0	0	0	2165.16	105.79	1742.78	2173.66	214.63	1723.9	2057.85	136.87	1814.31	2066.87	269.58	1786.44	659.46	-279.39	77.98	1253.65	-273.94	84.98	649.63
11.29	2178.62	152.74	67.72	2137.64	146.34	68.43	1941.97	162.55	34.72	1933.23	165.53	89.4	1719.28	-128.2	47.74	1692.96	-115.14	72.73	1591.83	-139.26	190.05	1631.21	-148.21	227.65	2024.77	155.55	1457.68	0	0	0	2166.9	107.52	1742.69	2174.54	216.57	1723.87	2058.89	137.92	1814.19	2067.47	271.1	1786.15	659.34	-279.1	78.14	1253.91	-273.98	84.9	648.45
11.3	2179.43	151.26	66.01	2137.32	145.59	67.32	1941.48	163.01	35.52	1934.64	163.93	89.42	1718.62	-128.16	47.49	1693.01	-115.31	72.72	1592.74	-139.36	190.82	1632.29	-148.42	228.29	2025.4	156.58	1457.62	0	0	0	2167.92	108.94	1742.68	2175.57	217.99	1723.69	2060.11	139.07	1814.01	2068.32	272.17	1785.98	659.31	-279.59	78.14	1253.76	-273.75	84.95	648.08
11.31	2179.4	151.56	65.48	2137.91	145.19	66.69	1942.16	161.88	35.94	1935.18	163.61	89.83	1717.73	-127.52	47.4	1693.72	-115.23	73.01	1593.56	-139.55	191.55	1633.04	-148.81	228.84	2026.49	157.36	1457.46	0	0	0	2169.27	110.3	1742.47	2176.68	219.45	1723.53	2061.26	140.14	1813.83	2069.2	273.08	1785.85	659.39	-279.93	77.99	1253.61	-273.61	84.98	647.82
11.32	2178.28	150.73	67.63	2138.28	144.88	66.15	1943.07	160.53	35.72	1935.69	163.05	89.93	1724.37	-129.94	36.55	1694.03	-115.27	73.14	1594.58	-139.49	192.07	1634.07	-148.93	229.3	2027.97	158.31	1457.27	0	0	0	2170.45	111.49	1742.34	2177.28	220.63	1723.47	2062.3	141.1	1813.75	2070.28	273.68	1785.73	659.44	-279.75	78.06	1253.97	-273.35	85.18	649.47
11.33	2180.47	151.34	64.2	2139.12	144.64	65.05	1942.99	160.71	36.12	1936.29	162.34	89.85	1718.36	-128.26	46.42	1694.27	-115.41	73.21	1595.65	-139.17	192.47	1634.97	-149.13	229.81	2028.44	159.05	1457.07	0	0	0	2171.52	112.7	1742.26	2177.92	221.79	1723.38	2063.38	142.03	1813.57	2070.87	274.88	1785.5	659.35	-279.71	78.06	1254.4	-273.62	85.16	649.01
11.34	2180.37	150.48	63.61	2138.64	143.96	65.46	1943.06	160.63	36.31	1936.39	162.35	89.97	1718.9	-128.1	47.64	1694.34	-115.59	73.23	1596.1	-140.03	193.45	1635.8	-149.3	230.33	2030.28	159.78	1456.84	0	0	0	2172.58	114.24	1742.19	2179.18	223.35	1723.16	2064.49	142.95	1813.43	2071.98	275.47	1785.38	659.44	-279.57	77.98	1254.59	-273.45	85.37	648.23
11.35	2180.95	150.35	63.3	2138.68	144.77	65.24	1943.09	160.3	36.27	1937.04	161.38	89.69	1719.28	-127.32	47.85	1695.36	-115.59	73.54	1596.94	-139.87	193.99	1636.52	-149.57	230.97	2031.35	160.4	1456.68	0	0	0	2173.74	115.42	1742.05	2180.06	224.52	1723.01	2065.53	143.7	1813.24	2072.75	276.54	1785.15	659.44	-279.86	77.81	1254.48	-273.59	85.27	648.79
11.36	2180.21	151.33	63.58	2139.04	144.58	65.44	1942.96	160.64	36.49	1936.7	162.02	89.98	1716.76	-123.85	51.37	1695.58	-115.86	73.68	1597.45	-140.15	194.71	1637.09	-149.72	231.58	2032.34	161.23	1456.49	0	0	0	2174.97	116.52	1741.91	2180.96	225.69	1722.87	2066.83	144.8	1813.11	2073.55	277.4	1785	659.38	-279.8	77.87	1254.43	-273.6	85.37	648.69
11.37	2180.83	150.87	63.15	2138.38	144.09	64.78	1942.99	160.65	36.37	1936.51	162.13	90.22	1727.17	-124.91	34.49	1696.24	-115.93	73.88	1598.2	-139.75	195.23	1637.69	-149.77	232.2	2033.31	161.94	1456.4	0	0	0	2175.97	117.51	1741.77	2181.77	226.63	1722.74	2067.72	145.47	1812.92	2074.46	278.11	1784.85	659.32	-279.64	78.09	1254.18	-273.85	85.02	648.85
11.38	2180.49	150.65	63.32	2139.32	144.57	64.85	1943.41	160.13	36.07	1936.44	162.4	90.23	1718.76	-123.61	51.04	1696.72	-115.95	74.09	1598.58	-139.89	195.96	1638.13	-149.76	232.81	2033.58	162.66	1456.3	0	0	0	2176.92	118.48	1741.6	2182.6	227.55	1722.54	2068.82	146.32	1812.73	2075.24	278.94	1784.6	659.27	-279.12	77.95	1254.16	-273.72	85.13	648.27
11.39	2180.9	150.77	63.24	2138.81	144.22	64.79	1942.97	160.81	36.61	1936.61	162.07	90.08	1717.45	-123.56	51.81	1697.06	-116.07	74.38	1599.06	-139.54	196.44	1638.41	-150	233.5	2034.58	163.31	1456.08	0	0	0	2178.18	119.66	1741.4	2183.7	228.75	1722.29	2069.72	146.77	1812.55	2076.22	279.44	1784.44	659.35	-279.43	77.96	1254.13	-274	85.16	648.73
11.4	2180.88	150.94	63.04	2139.03	144.14	64.3	1942.94	160.86	36.42	1937	161.54	89.93	1718.22	-123.25	52.24	1697.1	-116.17	74.41	1599.27	-139.52	197.2	1638.69	-149.97	234.23	2035.6	163.93	1455.93	0	0	0	2179.02	120.59	1741.25	2184.26	229.81	1722.08	2070.91	147.73	1812.45	2076.88	280.33	1784.22	659.36	-279.72	77.85	1254.74	-273.73	85.23	648.2
11.41	2180.64	150.67	63.24	2139.69	144.31	64.49	1943	160.78	36.36	1936.42	162.45	90.18	1717.67	-122.91	52.21	1697.92	-116.22	74.73	1599.73	-139.12	197.69	1639.41	-149.34	234.51	2036.28	164.45	1455.88	0	0	0	2179.84	121.45	1741.05	2185.15	230.53	1721.88	2072.05	148.85	1812.35	2077.79	280.85	1784.08	659.47	-279.59	77.87	1254.4	-273.58	85.26	648.98
11.42	2180.71	151.07	63.05	2138.93	143.77	64.35	1943.29	160.2	36.02	1936.37	162.63	90.4	1727.47	-122.19	35.52	1698.34	-116.28	74.92	1600.14	-139.06	198.35	1639.81	-149.36	235.11	2037.57	164.88	1455.67	0	0	0	2180.51	122.17	1740.9	2185.62	231.29	1721.7	2072.76	149.25	1812.16	2078.26	281.99	1783.85	659.38	-280.21	77.82	1254.51	-273.15	85.5	649.41
11.43	2181.11	150.51	62.81	2138.07	144.3	64.71	1943.21	160.6	36.32	1936.3	162.54	90.32	1719.3	-123.19	50.95	1698.66	-116.27	75.05	1600.44	-139.18	199.05	1640.6	-149.04	235.53	2038.27	165.28	1455.59	0	0	0	2181.39	122.86	1740.73	2186.2	231.99	1721.51	2073.55	149.91	1812.04	2079.22	282.31	1783.79	659.35	-280.02	77.81	1253.81	-273.81	85.04	648.78
11.44	2180.85	150.31	62.81	2139.02	143.94	64.68	1943.71	159.54	35.88	1936.5	162.37	90.33	1720.5	-123.55	52.63	1699.34	-116.24	75.28	1601.1	-139.15	199.61	1640.98	-149.44	236.14	2039.17	165.79	1455.45	0	0	0	2182.8	123.74	1740.49	2187.33	232.75	1721.26	2074.36	150.59	1811.92	2079.69	283.2	1783.56	659.37	-280.21	77.83	1253.81	-273.46	84.95	649.1
11.45	2179.1	150.29	66.31	2139.1	144.02	64.35	1943.07	160.68	36.46	1936.32	162.51	90.49	1720.29	-123.58	52.53	1699.22	-116.23	75.2	1601.55	-139.22	200.14	1641.79	-149.06	236.3	2039.27	166.15	1455.35	0	0	0	2183.23	124.43	1740.35	2187.78	233.52	1721.14	2075.21	151.34	1811.86	2080.37	283.78	1783.44	659.28	-279.45	77.95	1253.69	-273.44	85.19	647.88
[truncated: 398 more rows]
[truncated: 35 more columns]
