# Supplementary material for: The impact of mobile phone use on where we look and how we walk when negotiating floor based obstacles
Source: PLoS One. 2017 Jun 30;12(6):e0179802. doi: 10.1371/journal.pone.0179802 (PMC5493336; doi:10.1371/journal.pone.0179802)
Supplement: S1 File — (ZIP) [file pone.0179802.s001.zip › Gait/PP13/a obs write 3.txt]

CODAmotion Analysis Text
Codamotion Analysis Text Save of: JN obs write 3.mdf
Time	Markers
Time	1:LTOE.X	1:LTOE.Y	1:LTOE.Z	2:L2nd.X	2:L2nd.Y	2:L2nd.Z	3:LHEE.X	3:LHEE.Y	3:LHEE.Z	4:LANK.X	4:LANK.Y	4:LANK.Z	5:RTOE.X	5:RTOE.Y	5:RTOE.Z	6:R2nd.X	6:R2nd.Y	6:R2nd.Z	7:RHEE.X	7:RHEE.Y	7:RHEE.Z	8:RANK.X	8:RANK.Y	8:RANK.Z	9:STRN.X	9:STRN.Y	9:STRN.Z	10:Marker 10.X	10:Marker 10.Y	10:Marker 10.Z	11:FRHD.X	11:FRHD.Y	11:FRHD.Z	12:FLHD.X	12:FLHD.Y	12:FLHD.Z	13:BRHD.X	13:BRHD.Y	13:BRHD.Z	14:BLHD.X	14:BLHD.Y	14:BLHD.Z	15:BLSTEP.X	15:BLSTEP.Y	15:BLSTEP.Z	16:FLSTEP.X	16:FLSTEP.Y	16:FLSTEP.Z	17:BRSTEP.X
(s)	(mm)	(mm)	(mm)	(mm)	(mm)	(mm)	(mm)	(mm)	(mm)	(mm)	(mm)	(mm)	(mm)	(mm)	(mm)	(mm)	(mm)	(mm)	(mm)	(mm)	(mm)	(mm)	(mm)	(mm)	(mm)	(mm)	(mm)	(mm)	(mm)	(mm)	(mm)	(mm)	(mm)	(mm)	(mm)	(mm)	(mm)	(mm)	(mm)	(mm)	(mm)	(mm)	(mm)	(mm)	(mm)	(mm)	(mm)	(mm)	(mm)
0	-3261.84	167.47	-6.37	-3333.68	169.7	-15.45	-1501.16	221.89	270.04	-1490.39	223.22	330.03	-2573.2	-16.41	-8.59	-2693.77	5.51	-4.02	-1466.96	29.79	90.33	-1825.93	120.16	284.4	-3359.64	160.68	1327.59	0	0	0	-3176.83	79.21	1586.97	-2966.18	159.46	1584.06	-306.28	22.93	1775.46	-1301.2	100.06	1766.92	657.37	-258.91	78.49	1257.03	-247.29	85.89	645.23
0.01	-3261.84	167.47	-6.37	-3333.68	169.7	-15.45	-1501.16	221.89	270.04	-1490.39	223.22	330.03	-2573.2	-16.41	-8.59	-2693.77	5.51	-4.02	-1466.96	29.79	90.33	-1825.93	120.16	284.4	-3282.65	162.61	1329.02	0	0	0	-3128.96	80.27	1587.54	-2966.18	159.46	1584.06	-306.28	22.93	1775.46	-1301.2	100.06	1766.92	657.65	-259.87	78.7	1256.13	-247.34	85.29	644.51
0.02	-3261.84	167.47	-6.37	-3333.68	169.7	-15.45	-1501.16	221.89	270.04	-1490.39	223.22	330.03	-2573.2	-16.41	-8.59	-2693.77	5.51	-4.02	-1466.96	29.79	90.33	-1825.93	120.16	284.4	-3278	159.26	1329.48	0	0	0	-3117.58	80.27	1587.43	-2966.18	159.46	1584.06	-306.28	22.93	1775.46	-1301.2	100.06	1766.92	657.09	-259.81	78.65	1255.65	-247.19	85.17	643.87
0.03	-3261.84	167.47	-6.37	-3333.68	169.7	-15.45	-1501.16	221.89	270.04	-1490.39	223.22	330.03	-2573.2	-16.41	-8.59	-2693.77	5.51	-4.02	-1466.96	29.79	90.33	-1825.93	120.16	284.4	-3267.75	159.53	1329.43	0	0	0	-3096.95	81.49	1587.06	-2966.18	159.46	1584.06	-306.28	22.93	1775.46	-1301.2	100.06	1766.92	656.99	-259.64	78.59	1255.77	-247.17	85.18	643.62
0.04	-3261.84	167.47	-6.37	-3333.68	169.7	-15.45	-1501.16	221.89	270.04	-1490.39	223.22	330.03	-2573.2	-16.41	-8.59	-2693.77	5.51	-4.02	-1466.96	29.79	90.33	-1825.93	120.16	284.4	-3294.51	160.51	1327.68	0	0	0	-3098.05	80.14	1586.78	-2966.18	159.46	1584.06	-306.28	22.93	1775.46	-1301.2	100.06	1766.92	657.61	-259.64	78.65	1255.61	-246.77	85.31	643.2
0.05	-3261.84	167.47	-6.37	-3333.68	169.7	-15.45	-1501.16	221.89	270.04	-1490.39	223.22	330.03	-2573.2	-16.41	-8.59	-2693.77	5.51	-4.02	-1466.96	29.79	90.33	-1825.93	120.16	284.4	-3297.89	158.82	1326.46	0	0	0	-3095.3	78.09	1587.61	-2966.18	159.46	1584.06	-306.28	22.93	1775.46	-1301.2	100.06	1766.92	657.28	-259.96	78.61	1256.61	-247.05	85.33	644.78
0.06	-3261.84	167.47	-6.37	-3333.68	169.7	-15.45	-1501.16	221.89	270.04	-1490.39	223.22	330.03	-2573.2	-16.41	-8.59	-2693.77	5.51	-4.02	-1466.96	29.79	90.33	-1825.93	120.16	284.4	-3280.36	157.52	1326.69	0	0	0	-3098.65	77.85	1588.12	-2966.18	159.46	1584.06	-306.28	22.93	1775.46	-1301.2	100.06	1766.92	656.59	-259.96	78.42	1256.08	-247.4	85.19	644.48
0.07	-3261.84	167.47	-6.37	-3333.68	169.7	-15.45	-1501.16	221.89	270.04	-1490.39	223.22	330.03	-2573.2	-16.41	-8.59	-2693.77	5.51	-4.02	-1466.96	29.79	90.33	-1825.93	120.16	284.4	-3261.81	157.84	1326.77	0	0	0	-3074.75	75.85	1588.1	-2966.18	159.46	1584.06	-306.28	22.93	1775.46	-1301.2	100.06	1766.92	655.48	-259.99	78.08	1255.99	-247.06	85.49	643.96
0.08	-3261.84	167.47	-6.37	-3333.68	169.7	-15.45	-1501.16	221.89	270.04	-1490.39	223.22	330.03	-2573.2	-16.41	-8.59	-2693.77	5.51	-4.02	-1466.96	29.79	90.33	-1825.93	120.16	284.4	-3236.84	156.77	1326.35	0	0	0	-3076.39	75	1587.86	-2966.18	159.46	1584.06	-306.28	22.93	1775.46	-1301.2	100.06	1766.92	656.46	-259.52	78.67	1256.79	-247.29	85.49	644.81
0.09	-3261.84	167.47	-6.37	-3333.68	169.7	-15.45	-1501.16	221.89	270.04	-1490.39	223.22	330.03	-2573.2	-16.41	-8.59	-2693.77	5.51	-4.02	-1466.96	29.79	90.33	-1825.93	120.16	284.4	-3246.44	156.76	1326.42	0	0	0	-3072.19	73.34	1587.68	-2966.18	159.46	1584.06	-306.28	22.93	1775.46	-1301.2	100.06	1766.92	656.23	-259.81	78.17	1256.73	-247.17	85.27	645.41
0.1	-3261.84	167.47	-6.37	-3333.68	169.7	-15.45	-1501.16	221.89	270.04	-1490.39	223.22	330.03	-2573.2	-16.41	-8.59	-2693.77	5.51	-4.02	-1466.96	29.79	90.33	-1825.93	120.16	284.4	-3245.7	153.54	1325.6	0	0	0	-3058.09	72.36	1588.93	-2966.18	159.46	1584.06	-306.28	22.93	1775.46	-1301.2	100.06	1766.92	657.52	-260.02	78.64	1256.1	-246.94	85.3	644.5
0.11	-3261.84	167.47	-6.37	-3333.68	169.7	-15.45	-1501.16	221.89	270.04	-1490.39	223.22	330.03	-2573.2	-16.41	-8.59	-2693.77	5.51	-4.02	-1466.96	29.79	90.33	-1825.93	120.16	284.4	-3233.04	151.47	1324.86	0	0	0	-3026.98	72.09	1588.34	-2966.18	159.46	1584.06	-306.28	22.93	1775.46	-1301.2	100.06	1766.92	657.96	-259.59	78.85	1255.97	-247	85.15	645.29
0.12	-3261.84	167.47	-6.37	-3333.68	169.7	-15.45	-1501.16	221.89	270.04	-1490.39	223.22	330.03	-2573.2	-16.41	-8.59	-2693.77	5.51	-4.02	-1466.96	29.79	90.33	-1825.93	120.16	284.4	-3199.12	150.82	1324.81	0	0	0	-3044.04	68.87	1588.2	-2966.18	159.46	1584.06	-306.28	22.93	1775.46	-1301.2	100.06	1766.92	657.76	-260.22	78.65	1255.48	-246.98	85.13	644.29
0.13	-3261.84	167.47	-6.37	-3333.68	169.7	-15.45	-1501.16	221.89	270.04	-1490.39	223.22	330.03	-2573.2	-16.41	-8.59	-2693.77	5.51	-4.02	-1466.96	29.79	90.33	-1825.93	120.16	284.4	-3220.8	150.4	1323.55	0	0	0	-3039.35	68.03	1589.07	-2966.18	159.46	1584.06	-306.28	22.93	1775.46	-1301.2	100.06	1766.92	656.76	-260.25	78.63	1256.18	-246.33	85.59	644.38
0.14	-3261.84	167.47	-6.37	-3333.68	169.7	-15.45	-1501.16	221.89	270.04	-1490.39	223.22	330.03	-2573.2	-16.41	-8.59	-2693.77	5.51	-4.02	-1466.96	29.79	90.33	-1825.93	120.16	284.4	-3172.12	149.11	1322.49	0	0	0	-3038.66	65.69	1589.14	-2966.18	159.46	1584.06	-306.28	22.93	1775.46	-1301.2	100.06	1766.92	657	-259.97	78.5	1256.6	-246.73	85.64	644.21
0.15	-3261.84	167.47	-6.37	-3333.68	169.7	-15.45	-1501.16	221.89	270.04	-1490.39	223.22	330.03	-2573.2	-16.41	-8.59	-2693.77	5.51	-4.02	-1466.96	29.79	90.33	-1825.93	120.16	284.4	-3159.53	146.05	1320.98	0	0	0	-3020.05	63.92	1588.82	-2966.18	159.46	1584.06	-306.28	22.93	1775.46	-1301.2	100.06	1766.92	657.2	-260.09	78.71	1256.67	-246.76	85.63	644.13
0.16	-3261.84	167.47	-6.37	-3333.68	169.7	-15.45	-1501.16	221.89	270.04	-1490.39	223.22	330.03	-2573.2	-16.41	-8.59	-2693.77	5.51	-4.02	-1466.96	29.79	90.33	-1825.93	120.16	284.4	-3177.5	143.43	1323.69	0	0	0	-3013.56	62.4	1589.16	-2966.18	159.46	1584.06	-306.28	22.93	1775.46	-1301.2	100.06	1766.92	656.76	-260.18	78.41	1256.32	-246.99	85.4	644.01
0.17	-3261.84	167.47	-6.37	-3333.68	169.7	-15.45	-1501.16	221.89	270.04	-1490.39	223.22	330.03	-2573.2	-16.41	-8.59	-2693.77	5.51	-4.02	-1466.96	29.79	90.33	-1825.93	120.16	284.4	-3147.2	140.98	1322.31	0	0	0	-3013.73	59.62	1589.45	-2966.18	159.46	1584.06	-306.28	22.93	1775.46	-1301.2	100.06	1766.92	657.37	-259.96	78.57	1256.05	-247.18	85.19	644.09
0.18	-3261.84	167.47	-6.37	-3333.68	169.7	-15.45	-1501.16	221.89	270.04	-1490.39	223.22	330.03	-2573.2	-16.41	-8.59	-2693.77	5.51	-4.02	-1466.96	29.79	90.33	-1825.93	120.16	284.4	-3172.34	139.83	1321.02	0	0	0	-3026.54	56.26	1590.88	-2966.18	159.46	1584.06	-306.28	22.93	1775.46	-1301.2	100.06	1766.92	656.21	-260.05	78.36	1256.44	-247.27	85.27	645.17
0.19	-3261.84	167.47	-6.37	-3333.68	169.7	-15.45	-1501.16	221.89	270.04	-1490.39	223.22	330.03	-2573.2	-16.41	-8.59	-2693.77	5.51	-4.02	-1466.96	29.79	90.33	-1825.93	120.16	284.4	-3126.51	138.9	1320.48	0	0	0	-3005.05	55.84	1591.24	-2966.18	159.46	1584.06	-306.28	22.93	1775.46	-1301.2	100.06	1766.92	656.93	-260.2	78.56	1255.94	-246.86	85.56	645.92
0.2	-3261.84	167.47	-6.37	-3333.68	169.7	-15.45	-1501.16	221.89	270.04	-1490.39	223.22	330.03	-2573.2	-16.41	-8.59	-2693.77	5.51	-4.02	-1466.96	29.79	90.33	-1825.93	120.16	284.4	-3141.57	136.11	1320.97	0	0	0	-2987.57	53.18	1590.38	-2966.18	159.46	1584.06	-306.28	22.93	1775.46	-1301.2	100.06	1766.92	657.59	-259.64	78.86	1257.17	-247.09	85.54	645.29
0.21	-3261.84	167.47	-6.37	-3333.68	169.7	-15.45	-1501.16	221.89	270.04	-1490.39	223.22	330.03	-2573.2	-16.41	-8.59	-2693.77	5.51	-4.02	-1466.96	29.79	90.33	-1825.93	120.16	284.4	-3134.74	133.31	1321.37	0	0	0	-2998.19	51.17	1592.13	-2966.17	159.46	1584.06	-306.28	22.93	1775.46	-1301.2	100.06	1766.92	657.1	-260.28	78.56	1256.38	-247.06	85.39	644.09
0.22	-3261.84	167.47	-6.37	-3333.65	169.7	-15.45	-1501.16	221.89	270.04	-1490.39	223.22	330.03	-2573.2	-16.41	-8.59	-2693.77	5.51	-4.02	-1466.96	29.79	90.33	-1825.93	120.16	284.4	-3119.23	132.36	1319.8	0	0	0	-2973.46	50.56	1591.88	-2953.96	155.6	1583.8	-306.28	22.93	1775.46	-1301.2	100.06	1766.92	657.92	-259.83	78.64	1255.57	-246.68	85.56	643.6
0.23	-3261.84	167.47	-6.37	-3301.28	169.3	-10.52	-1501.16	221.89	270.04	-1490.39	223.22	330.03	-2573.2	-16.41	-8.59	-2693.77	5.51	-4.02	-1466.96	29.79	90.33	-1825.93	120.16	284.4	-3123.22	129.08	1319.28	0	0	0	-2968.55	46.25	1592.39	-2946.29	155.87	1585.23	-306.28	22.93	1775.46	-1301.2	100.06	1766.92	657.85	-259.8	78.72	1256.01	-247.02	85.29	644.68
0.24	-3261.84	167.47	-6.37	-3313.97	169.85	-12.14	-1501.16	221.89	270.04	-1490.39	223.22	330.03	-2573.2	-16.41	-8.59	-2693.77	5.51	-4.02	-1466.96	29.79	90.33	-1825.93	120.16	284.4	-3093.41	128.36	1319.56	0	0	0	-2980.59	43.2	1593.35	-2947.06	154.12	1585.76	-306.28	22.93	1775.46	-1301.2	100.06	1766.92	656.81	-260	78.42	1257.35	-247.35	85.47	644.24
0.25	-3261.84	167.47	-6.37	-3313.34	168.42	-13.11	-1501.16	221.89	270.04	-1490.39	223.22	330.03	-2573.2	-16.41	-8.59	-2693.77	5.51	-4.02	-1466.96	29.79	90.33	-1825.93	120.16	284.4	-3094.38	124.25	1321.3	0	0	0	-2958.19	41.48	1593.87	-2935.95	151.59	1585.82	-306.28	22.93	1775.46	-1301.2	100.06	1766.92	657.27	-259.96	78.69	1256.68	-247.26	85.27	643.41
0.26	-3261.84	167.47	-6.37	-3353.3	169.59	-18.93	-1501.16	221.89	270.04	-1490.39	223.22	330.03	-2573.2	-16.41	-8.59	-2693.77	5.51	-4.02	-1466.96	29.79	90.33	-1825.93	120.16	284.4	-3076.02	119.6	1320.96	0	0	0	-2946.8	38.42	1594.75	-2957.62	148.17	1587.94	-306.28	22.93	1775.46	-1301.2	100.06	1766.92	657.28	-259.72	78.79	1256.28	-247.46	85.3	644
0.27	-3261.84	167.47	-6.37	-3318.15	170.49	-12.72	-1501.16	221.89	270.04	-1490.39	223.22	330.03	-2573.2	-16.41	-8.59	-2693.77	5.51	-4.02	-1466.96	29.79	90.33	-1825.93	120.16	284.4	-3092.7	118.45	1322.07	0	0	0	-2942.43	35.39	1596.51	-2928.98	146.14	1589.1	-306.28	22.93	1775.46	-1301.2	100.06	1766.92	655.32	-259.66	78.05	1256.33	-247.23	85.55	644.39
0.28	-3261.84	167.47	-6.37	-3344.93	166.7	-17.29	-1501.16	221.89	270.04	-1490.39	223.22	330.03	-2573.2	-16.41	-8.59	-2693.77	5.51	-4.02	-1466.96	29.79	90.33	-1825.93	120.16	284.4	-3052.27	117	1324.11	0	0	0	-2923.51	33.62	1597.35	-2923.35	142.25	1590.71	-306.28	22.93	1775.46	-1301.2	100.06	1766.92	657.59	-259.55	78.72	1255.99	-246.84	85.4	644.05
0.29	-3261.84	167.47	-6.37	-3281.93	169.98	-6.93	-1501.16	221.89	270.04	-1490.39	223.22	330.03	-2573.2	-16.41	-8.59	-2693.77	5.51	-4.02	-1466.96	29.79	90.33	-1825.93	120.16	284.4	-3047.35	113.31	1325.45	0	0	0	-2907.04	30.15	1597.21	-2920	140.81	1592.52	-306.28	22.93	1775.46	-1301.2	100.06	1766.92	656.08	-260.26	78.14	1256.01	-246.8	85.24	644.21
0.3	-3261.84	167.47	-6.37	-3351.08	168.22	-19.42	-1501.16	221.89	270.04	-1490.39	223.22	330.03	-2573.2	-16.41	-8.59	-2693.77	5.51	-4.02	-1466.96	29.79	90.33	-1825.93	120.16	284.4	-3038.81	109.93	1327.35	0	0	0	-2892.2	28.86	1599.05	-2884.39	139.04	1592.42	-306.28	22.93	1775.46	-1301.2	100.06	1766.92	656.99	-260.17	78.52	1256.23	-246.87	85.34	644.47
0.31	-3261.84	167.47	-6.37	-3355.21	167.87	-18.63	-1501.16	221.89	270.04	-1490.39	223.22	330.03	-2573.2	-16.41	-8.59	-2693.77	5.51	-4.02	-1466.96	29.79	90.33	-1825.93	120.16	284.4	-3030.47	108.49	1330.13	0	0	0	-2903.49	25.01	1600.31	-2862.15	135.82	1593.3	-306.28	22.93	1775.46	-1301.2	100.06	1766.92	657.25	-259.88	78.82	1257.2	-247.02	85.55	645.08
0.32	-3261.84	167.47	-6.37	-3289.69	167.92	-8.03	-1501.16	221.89	270.04	-1490.39	223.22	330.03	-2573.2	-16.41	-8.59	-2693.77	5.51	-4.02	-1466.96	29.79	90.33	-1825.93	120.16	284.4	-3037.7	104.49	1331.2	0	0	0	-2891.09	21.98	1601.29	-2891.32	131.38	1597.22	-306.28	22.93	1775.46	-1301.2	100.06	1766.92	657.7	-259.97	78.65	1256.53	-247.2	85.25	644.39
0.33	-3261.84	167.47	-6.37	-3323.02	166.55	-16.66	-1501.16	221.89	270.04	-1490.39	223.22	330.03	-2573.2	-16.41	-8.59	-2693.77	5.51	-4.02	-1466.96	29.79	90.33	-1825.93	120.16	284.4	-3007.93	104.16	1335.45	0	0	0	-2885.82	19.36	1603.77	-2873.87	127.64	1598.54	-306.28	22.93	1775.46	-1301.2	100.06	1766.92	657.33	-259.83	78.65	1255.75	-247.59	84.95	644.3
0.34	-3261.84	167.47	-6.37	-3308.65	165.96	-13.1	-1501.16	221.89	270.04	-1490.39	223.22	330.03	-2573.2	-16.41	-8.59	-2693.77	5.51	-4.02	-1466.96	29.79	90.33	-1825.93	120.16	284.4	-3010.78	101.53	1336.91	0	0	0	-2877.76	16.17	1605.22	-2851.1	125.6	1599.26	-306.28	22.93	1775.46	-1301.2	100.06	1766.92	656.8	-259.75	78.55	1255.41	-246.47	85.05	644.7
0.35	-3261.86	167.47	-6.37	-3298.56	165.63	-12.95	-1501.16	221.89	270.04	-1490.39	223.22	330.03	-2573.2	-16.41	-8.59	-2693.77	5.51	-4.02	-1466.96	29.79	90.33	-1825.93	120.16	284.4	-3005.16	98.75	1339.67	0	0	0	-2846.53	12.46	1607.3	-2838.2	122.24	1600.84	-306.28	22.93	1775.46	-1301.2	100.06	1766.92	657.65	-259.57	78.63	1255.02	-246.44	84.98	644.58
0.36	-3277.05	170.02	-14.34	-3313.94	164.19	-15.52	-1501.16	221.89	270.04	-1490.39	223.22	330.03	-2573.2	-16.41	-8.59	-2693.77	5.51	-4.02	-1466.96	29.79	90.33	-1825.93	120.16	284.4	-2990.88	95.79	1341.64	0	0	0	-2840.75	10.02	1609.62	-2846.38	119.45	1602.75	-306.28	22.93	1775.46	-1301.2	100.06	1766.92	657.52	-260.11	78.61	1256.38	-246.51	85.44	644.98
0.37	-3273.78	167.33	-16.63	-3318.53	163.45	-19.94	-1501.16	221.89	270.04	-1490.39	223.22	330.03	-2573.2	-16.41	-8.59	-2693.77	5.51	-4.02	-1466.96	29.79	90.33	-1825.93	120.16	284.4	-2957.31	93.19	1344.1	0	0	0	-2846.38	6.4	1611.63	-2851.62	116.38	1604.96	-306.28	22.93	1775.46	-1301.2	100.06	1766.92	656.6	-260.21	78.52	1256.5	-246.85	85.4	645.56
0.38	-3298.93	166.43	-24.78	-3332.93	166.29	-26.08	-1501.16	221.89	270.04	-1490.39	223.22	330.03	-2573.2	-16.41	-8.59	-2693.77	5.51	-4.02	-1466.96	29.79	90.33	-1825.93	120.16	284.4	-2954.09	91.91	1343.94	0	0	0	-2831.54	3.28	1612.73	-2829.94	112.21	1607.4	-306.28	22.93	1775.46	-1301.2	100.06	1766.92	656.73	-260.36	78.47	1256.38	-246.47	85.48	644.39
0.39	-3276.2	164.78	-25.03	-3307.77	165.75	-27.15	-1501.16	221.89	270.04	-1490.39	223.22	330.03	-2573.2	-16.41	-8.59	-2693.77	5.51	-4.02	-1466.96	29.79	90.33	-1825.93	120.16	284.4	-2953.6	88.94	1346.71	0	0	0	-2839.1	1.01	1614.79	-2808.37	109.71	1608.67	-306.28	22.93	1775.46	-1301.2	100.06	1766.92	657.2	-260.45	78.46	1256.61	-247.22	85.39	644.22
0.4	-3267.41	165.01	-27.9	-3255.44	165.44	-19.22	-1501.16	221.89	270.04	-1490.39	223.22	330.03	-2573.2	-16.41	-8.59	-2693.77	5.51	-4.02	-1466.96	29.79	90.33	-1825.93	120.16	284.4	-2950.16	87.71	1347.29	0	0	0	-2814.49	-1.18	1616.48	-2797.87	108.44	1610.25	-306.28	22.93	1775.46	-1301.2	100.06	1766.92	657.44	-260.3	78.56	1255.96	-246.88	85.35	643.94
0.41	-3248.49	166.9	-29.85	-3241.23	166.98	-14.95	-1501.16	221.89	270.04	-1490.39	223.22	330.03	-2573.2	-16.41	-8.59	-2693.77	5.51	-4.02	-1466.96	29.79	90.33	-1825.93	120.16	284.4	-2941.17	86.18	1346.45	0	0	0	-2801.17	-4.19	1617.82	-2802.66	106.86	1612.95	-306.28	22.93	1775.46	-1301.2	100.06	1766.92	657.28	-259.74	78.57	1255.83	-246.63	85.45	644.3
0.42	-3227.04	170.25	-27.59	-3268.1	167.15	-17.4	-1501.16	221.89	270.04	-1490.39	223.22	330.03	-2573.2	-16.41	-8.59	-2693.77	5.51	-4.02	-1466.96	29.79	90.33	-1825.93	120.16	284.4	-2923.42	82.86	1347.66	0	0	0	-2818.45	-8.56	1620.2	-2794.57	104.11	1616.51	-306.28	22.93	1775.46	-1301.2	100.06	1766.92	657.29	-259.89	78.65	1255.62	-246.89	85.13	644.97
0.43	-3224.83	171	-29.25	-3251.26	169.94	-10.82	-1501.16	221.89	270.04	-1490.39	223.22	330.03	-2573.2	-16.41	-8.59	-2693.76	5.5	-4.02	-1466.96	29.79	90.33	-1825.93	120.16	284.4	-2919.41	80.05	1349.99	0	0	0	-2793.95	-11.11	1621.48	-2807.12	99.17	1618.92	-306.28	22.93	1775.46	-1301.2	100.06	1766.92	657.76	-259.62	78.89	1256.59	-247.56	85.33	644.92
0.44	-3232.55	175.55	-32.03	-3269.72	172.46	-10.34	-1501.16	221.89	270.04	-1490.39	223.22	330.03	-2573.2	-16.41	-8.59	-2676.81	4.03	2.42	-1466.96	29.79	90.33	-1825.93	120.16	284.4	-2906.69	79.59	1352.24	0	0	0	-2784.36	-13.42	1621.73	-2789.73	95.35	1618.49	-306.28	22.93	1775.46	-1301.2	100.06	1766.92	656.85	-259.53	78.52	1256.55	-246.86	85.41	643.83
0.45	-3180.88	178.43	-24.47	-3204.52	176.36	2.24	-1501.16	221.89	270.04	-1490.39	223.22	330.03	-2573.2	-16.41	-8.59	-2665.82	2.87	6.3	-1466.96	29.79	90.33	-1825.93	120.16	284.4	-2899.48	76.19	1351.15	0	0	0	-2777.72	-16.33	1622.66	-2773.37	93.93	1619.7	-306.28	22.93	1775.46	-1301.2	100.06	1766.92	656.56	-260.15	78.26	1256.71	-247.3	85.32	644.93
0.46	-3201.01	182.31	-23.58	-3214.95	178.78	6.51	-1501.16	221.89	270.04	-1490.39	223.22	330.03	-2573.2	-16.41	-8.59	-2695.21	3.16	-3.03	-1466.96	29.79	90.33	-1825.93	120.16	284.4	-2869.73	73.76	1351.6	0	0	0	-2774.44	-20.1	1623.41	-2755.3	92.63	1621.01	-306.28	22.93	1775.46	-1301.2	100.06	1766.92	657.66	-260.08	78.63	1255.56	-247.77	84.89	645.66
0.47	-3172.17	186.27	-17.29	-3148.18	182.76	21.57	-1501.16	221.89	270.04	-1490.39	223.22	330.03	-2573.2	-16.41	-8.59	-2718.61	3.15	-9.78	-1466.96	29.79	90.33	-1825.93	120.16	284.4	-2881.47	72.71	1353.91	0	0	0	-2742.84	-20.29	1624.47	-2737.79	87.53	1621.82	-306.28	22.93	1775.46	-1301.2	100.06	1766.92	657.5	-259.45	78.68	1255.97	-247.3	85.31	644.02
0.48	-3149.39	189.54	-11.6	-3172.46	182.96	18.85	-1501.16	221.89	270.04	-1490.39	223.22	330.03	-2573.2	-16.41	-8.59	-2665.04	5.9	-0.18	-1466.96	29.79	90.33	-1825.93	120.16	284.4	-2857.03	72.46	1353.35	0	0	0	-2762.27	-23.76	1626.51	-2743.86	85.6	1622.17	-306.28	22.93	1775.46	-1301.2	100.06	1766.92	658.83	-259.53	79	1256.18	-247.13	85.32	643.6
0.49	-3124.1	191.23	-6.32	-3128.12	185.91	27.79	-1501.16	221.89	270.04	-1490.39	223.22	330.03	-2573.2	-16.41	-8.59	-2634.85	5.88	6.61	-1466.96	29.79	90.33	-1825.93	120.16	284.4	-2866.68	69.38	1353.56	0	0	0	-2754.73	-26.57	1626.87	-2753.35	82.71	1623.62	-306.28	22.93	1775.46	-1301.2	100.06	1766.92	657.32	-259.54	78.73	1255.63	-247.04	85.08	643.93
0.5	-3079.61	193.85	1.6	-3084.39	186.51	35.25	-1501.16	221.89	270.04	-1490.39	223.22	330.03	-2573.2	-16.41	-8.59	-2736.22	1.22	-12.53	-1466.96	29.79	90.33	-1825.93	120.16	284.4	-2845.81	67.49	1353.44	0	0	0	-2729	-27.24	1626.35	-2724.28	82.22	1623.1	-306.28	22.93	1775.46	-1301.2	100.06	1766.92	657.12	-259.53	78.61	1255.53	-247.37	85.19	644.01
0.51	-3062.54	194.93	4.36	-3072.77	187.66	36.68	-1501.16	221.89	270.04	-1490.39	223.22	330.03	-2573.2	-16.41	-8.59	-2702.63	-0.25	-8.25	-1466.96	29.79	90.33	-1825.93	120.16	284.4	-2836.62	66.49	1354.94	0	0	0	-2726.26	-29.05	1626.22	-2752.97	79.36	1624.99	-306.28	22.93	1775.46	-1301.2	100.06	1766.92	658.09	-259.73	78.82	1255.64	-247.36	85.18	643.06
0.52	-3052.68	197.67	3.66	-3052.18	189.8	37.3	-1501.16	221.89	270.04	-1490.39	223.22	330.03	-2573.2	-16.41	-8.59	-2731.54	0.85	-14.77	-1466.96	29.79	90.33	-1825.93	120.16	284.4	-2853.74	63.39	1354.75	0	0	0	-2711.4	-30.49	1627.07	-2747.26	77.72	1626.55	-306.28	22.93	1775.46	-1301.2	100.06	1766.92	657.86	-260.26	78.72	1256.09	-247.48	85.17	643.56
0.53	-3007.32	198.54	8.3	-3030.28	191.24	38.11	-1501.16	221.89	270.04	-1490.39	223.22	330.03	-2573.2	-16.41	-8.59	-2708.53	3.33	-8.41	-1466.96	29.79	90.33	-1825.93	120.16	284.4	-2850.89	61.94	1356.43	0	0	0	-2711.31	-33.23	1627.31	-2731.67	76.91	1625.77	-306.28	22.93	1775.46	-1301.2	100.06	1766.92	657.93	-259.75	78.68	1256.47	-247.7	85.28	644.48
0.54	-2978.12	200.59	8.5	-2961.5	191.85	44.29	-1501.16	221.89	270.04	-1490.39	223.22	330.03	-2573.2	-16.41	-8.59	-2693.69	4.02	-6.26	-1466.96	29.79	90.33	-1825.93	120.16	284.4	-2797.82	60.08	1356.43	0	0	0	-2710.26	-33.68	1628.49	-2719.15	74.92	1625.58	-306.28	22.93	1775.46	-1301.2	100.06	1766.92	657.4	-259.49	78.72	1255.98	-247.32	85.32	644.43
0.55	-2948.8	203.28	9.14	-2999.96	195.8	32.75	-1501.16	221.89	270.04	-1490.39	223.22	330.03	-2573.2	-16.41	-8.59	-2698.84	3.43	-6.64	-1466.96	29.79	90.33	-1825.93	120.16	284.4	-2825.65	58.97	1356.69	0	0	0	-2708.05	-36.07	1629.4	-2714.93	73.5	1625.48	-306.28	22.93	1775.46	-1301.2	100.06	1766.92	656.79	-259.81	78.59	1255.37	-247.26	85.11	644.88
0.56	-2921.61	203.88	9.3	-2957.09	195.6	33.33	-1501.16	221.89	270.04	-1490.39	223.22	330.03	-2573.2	-16.41	-8.59	-2705.41	2.66	-8.26	-1466.96	29.79	90.33	-1825.93	120.16	284.4	-2808.79	56.67	1356.36	0	0	0	-2689.11	-36.83	1628.46	-2685.59	73.47	1624.93	-306.28	22.93	1775.46	-1301.2	100.06	1766.92	657.04	-259.84	78.63	1256.22	-247.06	85.33	643.71
0.57	-2914.71	207.55	4.23	-2917.9	196.98	34.93	-1501.16	221.89	270.04	-1490.39	223.22	330.03	-2573.2	-16.41	-8.59	-2665.31	5.52	-1.8	-1466.96	29.79	90.33	-1825.93	120.16	284.4	-2827.09	54.09	1358.32	0	0	0	-2677.5	-36.51	1628.7	-2702.44	72.81	1626.42	-306.28	22.93	1775.46	-1301.2	100.06	1766.92	656.27	-259.94	78.33	1256.48	-246.84	85.41	644.87
0.58	-2887.41	209.37	3.21	-2914.86	199.64	29.34	-1501.16	221.89	270.04	-1490.39	223.22	330.03	-2573.2	-16.41	-8.59	-2698.77	2.87	-9.07	-1466.96	29.79	90.33	-1825.93	120.16	284.4	-2829.44	52.55	1359.62	0	0	0	-2671.92	-37.71	1629.68	-2666.37	73.4	1624.14	-306.28	22.93	1775.46	-1301.2	100.06	1766.92	657.09	-259.92	78.54	1255.52	-246.55	85.52	644.2
0.59	-2867.14	211.77	1.2	-2865.31	202.29	30.4	-1501.16	221.89	270.04	-1490.39	223.22	330.03	-2573.2	-16.41	-8.59	-2694.56	3.76	-8.77	-1466.96	29.79	90.33	-1825.93	120.16	284.4	-2807.64	51.75	1360.1	0	0	0	-2673.38	-38.56	1629.42	-2655.63	72.85	1626.9	-306.28	22.93	1775.46	-1301.2	100.06	1766.92	657.01	-259.39	78.47	1255.87	-247.19	85.44	644.2
0.6	-2831.58	213.99	0.98	-2814.12	203.98	31.89	-1501.16	221.89	270.04	-1490.39	223.22	330.03	-2573.2	-16.41	-8.59	-2706.25	2.44	-9.88	-1466.96	29.79	90.33	-1825.93	120.16	284.4	-2763.86	52.7	1359.37	0	0	0	-2677.55	-39.76	1630.18	-2653.75	72.24	1626.71	-306.28	22.93	1775.46	-1301.2	100.06	1766.92	656.93	-259.51	78.46	1255.94	-246.88	85.28	645.07
0.61	-2788.19	215.35	3.87	-2808.81	204.05	26.12	-1501.16	221.89	270.04	-1490.39	223.22	330.03	-2573.2	-16.41	-8.59	-2713.65	4.52	-12.18	-1466.96	29.79	90.33	-1825.93	120.16	284.4	-2781.85	50.82	1358.96	0	0	0	-2649.3	-38.52	1629.53	-2658.83	69.56	1625.86	-306.28	22.93	1775.46	-1301.2	100.06	1766.92	658.35	-260.4	78.74	1256.28	-246.6	85.38	644.59
0.62	-2788.66	218.64	-1.1	-2825.26	207.89	16.57	-1501.16	221.89	270.04	-1490.39	223.22	330.03	-2573.2	-16.41	-8.59	-2693.05	3.83	-5.29	-1466.96	29.79	90.33	-1825.93	120.16	284.4	-2787.06	49.46	1360.38	0	0	0	-2655.7	-39.59	1631.27	-2629.09	71.03	1625.27	-306.28	22.93	1775.46	-1301.2	100.06	1766.92	656.91	-259.78	78.44	1256.12	-246.65	85.61	643.49
0.63	-2758.82	220.14	-0.76	-2775.33	210.43	17.65	-1501.16	221.89	270.04	-1490.39	223.22	330.03	-2573.2	-16.41	-8.59	-2644.12	3.81	0.33	-1466.96	29.79	90.33	-1825.93	120.16	284.4	-2770.02	47.25	1359.9	0	0	0	-2616.14	-39.11	1630.02	-2644.55	70.36	1626.94	-306.28	22.93	1775.46	-1301.2	100.06	1766.92	657.12	-259.41	78.79	1255.56	-246.96	85.4	644.29
0.64	-2702.86	223.34	4.9	-2695.31	212.9	27.43	-1501.16	221.89	270.04	-1490.39	223.22	330.03	-2573.2	-16.41	-8.59	-2697.76	4.04	-9.24	-1466.96	29.79	90.33	-1825.93	120.16	284.4	-2784.25	47.59	1361.77	0	0	0	-2627.72	-40.04	1631.34	-2627.76	69.6	1625.64	-306.28	22.93	1775.46	-1301.2	100.06	1766.92	657.42	-259.84	78.75	1255.27	-246.75	85.41	644.77
0.65	-2657.34	224.59	7.98	-2698.48	213.51	20.03	-1501.16	221.89	270.04	-1490.39	223.22	330.03	-2573.2	-16.41	-8.59	-2665.06	5.44	-2.07	-1466.96	29.79	90.33	-1825.93	120.16	284.4	-2747.53	47.56	1360.23	0	0	0	-2611.37	-38.75	1630.26	-2645.91	69.73	1628.06	-306.28	22.93	1775.46	-1301.2	100.06	1766.92	656.87	-259.83	78.54	1255.66	-246.66	85.25	645.29
0.66	-2630.85	227.58	10.7	-2672.42	216.52	20.24	-1501.16	221.89	270.04	-1490.39	223.22	330.03	-2573.2	-16.41	-8.59	-2671.63	3.52	-3.57	-1466.96	29.79	90.33	-1825.93	120.16	284.4	-2754.21	45.34	1360.62	0	0	0	-2609.54	-41.23	1630.48	-2625.57	69.59	1626.24	-306.28	22.93	1775.46	-1301.2	100.06	1766.92	657.13	-260.08	78.55	1255.96	-247.1	85.28	644.72
0.67	-2645.01	230.99	5.02	-2631.29	219.9	22.46	-1501.16	221.89	270.04	-1490.39	223.22	330.03	-2573.2	-16.41	-8.59	-2700.01	4.96	-10.27	-1466.96	29.79	90.33	-1825.93	120.16	284.4	-2736.04	45.7	1360.19	0	0	0	-2609.32	-40.37	1631.55	-2608.08	70.23	1626.48	-306.28	22.93	1775.46	-1301.2	100.06	1766.92	656.88	-259.8	78.69	1256.18	-247.27	85.34	646.05
0.68	-2608.38	231.6	8.99	-2649.82	218.65	14.02	-1501.16	221.89	270.04	-1490.39	223.22	330.03	-2573.2	-16.41	-8.59	-2706.82	4.74	-11.64	-1466.96	29.79	90.33	-1825.93	120.16	284.4	-2756.18	44.96	1359.87	0	0	0	-2598.44	-40.13	1631.36	-2594.67	68.62	1625.77	-306.28	22.93	1775.46	-1301.2	100.06	1766.92	657.16	-259.87	78.56	1255.28	-247.44	85.05	644.82
0.69	-2585.6	236.33	12.15	-2558.16	222.86	25.25	-1501.16	221.89	270.04	-1490.39	223.22	330.03	-2573.2	-16.41	-8.59	-2696.81	2.01	-8.17	-1466.96	29.79	90.33	-1825.93	120.16	284.4	-2745.44	45.07	1361.5	0	0	0	-2597.71	-40.33	1631.74	-2590.99	69.62	1624.72	-306.28	22.93	1775.46	-1301.2	100.06	1766.92	657.75	-260.19	78.85	1255.35	-246.69	85.32	644.98
0.7	-2565.5	237.98	13.06	-2506.72	222.57	32.2	-1501.16	221.89	270.04	-1490.39	223.22	330.03	-2573.2	-16.41	-8.59	-2655.17	3.96	-1.58	-1466.96	29.79	90.33	-1825.93	120.16	284.4	-2734.41	43.56	1359.86	0	0	0	-2586.56	-39.98	1631.78	-2590.19	70.69	1624.43	-306.28	22.93	1775.46	-1301.2	100.06	1766.92	657.41	-259.87	78.92	1255.79	-246.79	85.34	645.33
0.71	-2544.85	239.11	15.67	-2542.25	226.04	21.69	-1501.16	221.89	270.04	-1490.39	223.22	330.03	-2573.2	-16.41	-8.59	-2645.35	2.11	-0.41	-1466.96	29.79	90.33	-1825.93	120.16	284.4	-2704.35	44.06	1358.96	0	0	0	-2597.71	-40.49	1631.94	-2594.27	71.18	1625.79	-306.28	22.93	1775.46	-1301.2	100.06	1766.92	657.14	-260.07	78.57	1256.17	-247.34	85.19	644.5
0.72	-2528.16	241.7	18.71	-2476.44	227.61	33.31	-1501.16	221.89	270.04	-1490.39	223.22	330.03	-2573.2	-16.41	-8.59	-2689.1	1.84	-7.49	-1466.96	29.79	90.33	-1825.93	120.16	284.4	-2698.55	43.16	1359.8	0	0	0	-2579.92	-40.21	1630.99	-2573.97	71.33	1625.37	-306.28	22.93	1775.46	-1301.2	100.06	1766.92	658.06	-260.08	78.82	1256.11	-247.32	85.23	645.17
0.73	-2503.81	244.33	21.72	-2478.88	227.48	30.63	-1501.16	221.89	270.04	-1490.39	223.22	330.03	-2573.2	-16.41	-8.59	-2679.06	2.7	-5.17	-1466.96	29.79	90.33	-1825.93	120.16	284.4	-2718.36	43.38	1358.33	0	0	0	-2576.6	-38.98	1631.27	-2574.76	71.12	1624.18	-306.28	22.93	1775.46	-1301.2	100.06	1766.92	657.11	-260.18	78.57	1256.12	-247.17	85.31	644.48
0.74	-2479.07	247.14	26.2	-2486.93	233.36	29.61	-1501.16	221.89	270.04	-1490.39	223.22	330.03	-2573.2	-16.41	-8.59	-2667.99	3.74	-3.58	-1466.96	29.79	90.33	-1825.93	120.16	284.4	-2693.22	43.06	1357.38	0	0	0	-2570.33	-38.4	1629.62	-2549.67	70.33	1622.81	-306.28	22.93	1775.46	-1301.2	100.06	1766.92	657.08	-259.75	78.67	1255.68	-247.43	85.09	643.61
0.75	-2454.06	250.09	31.99	-2422.38	229.96	39.4	-1501.16	221.89	270.04	-1490.39	223.22	330.03	-2573.2	-16.41	-8.59	-2633.04	1.46	2.56	-1466.96	29.79	90.33	-1825.93	120.16	284.4	-2715.94	44.73	1357.47	0	0	0	-2558.47	-38.76	1629.09	-2545.37	70.88	1622.57	-306.28	22.93	1775.46	-1301.2	100.06	1766.92	656.91	-259.7	78.65	1256.15	-247.22	85.41	644.47
0.76	-2428.88	253.15	38.93	-2435.71	230.75	37.79	-1501.16	221.89	270.04	-1490.39	223.22	330.03	-2573.2	-16.41	-8.59	-2663.57	0.74	-1.69	-1466.96	29.79	90.33	-1825.93	120.16	284.4	-2681.45	44.91	1356.72	0	0	0	-2557.81	-38.05	1629.34	-2548.16	74.22	1622.36	-306.28	22.93	1775.46	-1301.2	100.06	1766.92	657.29	-260.23	78.67	1256.08	-246.9	85.6	644.21
0.77	-2403.62	256.3	46.86	-2414.56	232.09	40.18	-1501.16	221.89	270.04	-1490.39	223.22	330.03	-2573.2	-16.41	-8.59	-2680.64	0.08	-6.36	-1466.96	29.79	90.33	-1825.93	120.16	284.4	-2669.61	45.04	1356.51	0	0	0	-2555.78	-36.54	1628.31	-2552.95	74.42	1622.74	-306.28	22.93	1775.46	-1301.2	100.06	1766.92	657.2	-260.17	78.53	1256.32	-247.04	85.5	644.12
0.78	-2378.4	259.5	55.6	-2393.85	233.6	42.97	-1501.16	221.89	270.04	-1490.39	223.22	330.03	-2573.2	-16.41	-8.59	-2683.63	1.33	-5.71	-1466.96	29.79	90.33	-1825.93	120.16	284.4	-2683.51	44.14	1355.73	0	0	0	-2538.91	-35.35	1627.06	-2541.78	74.38	1621.45	-306.28	22.93	1775.46	-1301.2	100.06	1766.92	656.77	-260.23	78.34	1256.53	-247.35	85.19	645.61
0.79	-2353.31	262.71	65	-2373.59	235.25	46.11	-1501.16	221.89	270.04	-1490.39	223.22	330.03	-2573.2	-16.41	-8.59	-2690.32	-0.96	-7.55	-1466.96	29.79	90.33	-1825.93	120.16	284.4	-2641.85	44.99	1355.03	0	0	0	-2522.03	-34.6	1625.81	-2525.95	74.95	1619.41	-306.28	22.93	1775.46	-1301.2	100.06	1766.92	656.58	-260.22	78.25	1255.72	-246.78	85.39	644.88
0.8	-2328.47	265.91	74.88	-2353.78	237.02	49.54	-1501.16	221.89	270.04	-1490.39	223.22	330.03	-2573.2	-16.41	-8.59	-2659.55	0.33	-1.94	-1466.96	29.79	90.33	-1825.93	120.16	284.4	-2648.6	46.89	1354.4	0	0	0	-2528.2	-34.23	1625.45	-2518.81	78	1618.49	-306.28	22.93	1775.46	-1301.2	100.06	1766.92	658.29	-259.72	79.11	1256.34	-247.23	85.44	644.29
0.81	-2303.96	269.07	85.1	-2334.44	238.9	53.23	-1501.16	221.89	270.04	-1490.39	223.22	330.03	-2573.2	-16.41	-8.59	-2665.78	1.54	-2.47	-1466.96	29.79	90.33	-1825.93	120.16	284.4	-2664.81	45.97	1353.74	0	0	0	-2511	-32.99	1624.39	-2526.86	78.12	1617.87	-306.28	22.93	1775.46	-1301.2	100.06	1766.92	657.71	-259.49	79	1256.03	-247	85.45	643.87
0.82	-2279.9	272.16	95.47	-2315.58	240.88	57.11	-1501.16	221.89	270.04	-1490.39	223.22	330.03	-2573.2	-16.41	-8.59	-2669.93	-0.48	-5.07	-1466.96	29.79	90.33	-1825.93	120.16	284.4	-2660.49	48.34	1352.3	0	0	0	-2512.19	-33.04	1623.5	-2517.93	77.7	1616.58	-306.28	22.93	1775.46	-1301.2	100.06	1766.92	657.71	-259.45	78.83	1256.03	-246.8	85.16	643.76
0.83	-2256.39	275.13	105.84	-2297.21	242.92	61.15	-1501.16	221.89	270.04	-1490.39	223.22	330.03	-2573.2	-16.41	-8.59	-2674.12	1.07	-6.47	-1466.96	29.79	90.33	-1825.93	120.16	284.4	-2651.67	47.49	1351.07	0	0	0	-2503.72	-32.13	1622.34	-2501.42	80.01	1614.58	-306.28	22.93	1775.46	-1301.2	100.06	1766.92	657.49	-259.83	78.66	1256.7	-246.98	85.5	643.64
0.84	-2233.54	277.97	116.04	-2279.34	245.02	65.29	-1501.16	221.89	270.04	-1490.39	223.22	330.03	-2573.2	-16.41	-8.59	-2715.72	-1.24	-12.02	-1466.96	29.79	90.33	-1825.93	120.16	284.4	-2627.91	49.7	1350.2	0	0	0	-2495.27	-29.98	1620.99	-2477.77	83.12	1612.63	-306.28	22.93	1775.46	-1301.2	100.06	1766.92	657.79	-260	78.53	1256.53	-247.23	85.36	644.5
0.85	-2211.44	280.64	125.91	-2261.97	247.15	69.49	-1501.16	221.89	270.04	-1490.39	223.22	330.03	-2573.2	-16.41	-8.59	-2690.79	0.97	-7.92	-1466.96	29.79	90.33	-1825.93	120.16	284.4	-2622.31	50.47	1349.07	0	0	0	-2482.2	-27.55	1618.78	-2451.25	83.86	1610.48	-306.28	22.93	1775.46	-1301.2	100.06	1766.92	657.26	-259.86	78.57	1256.54	-247.18	85.5	643.8
0.86	-2190.19	283.11	135.28	-2245.13	249.3	73.7	-1501.16	221.89	270.04	-1490.39	223.22	330.03	-2573.2	-16.41	-8.59	-2686.83	-1.36	-7.04	-1466.96	29.79	90.33	-1825.93	120.16	284.4	-2585.39	52.18	1348.89	0	0	0	-2493.63	-26.36	1619.62	-2466.03	84.84	1611.77	-306.28	22.93	1775.46	-1301.2	100.06	1766.92	657.69	-260.22	78.72	1256.21	-247.16	85.21	643.4
0.87	-2169.92	285.35	143.99	-2228.83	251.45	77.87	-1501.16	221.89	270.04	-1490.39	223.22	330.03	-2573.2	-16.41	-8.59	-2666.51	-3.73	-4.05	-1466.96	29.79	90.33	-1825.93	120.16	284.4	-2595.7	53.58	1346.41	0	0	0	-2459.79	-25.71	1617.44	-2438.58	87.04	1608.61	-306.28	22.93	1775.46	-1301.2	100.06	1766.92	657.27	-260.1	78.57	1255.83	-247.19	85.13	643.29
0.88	-2150.71	287.32	151.88	-2213.06	253.57	81.96	-1501.16	221.89	270.04	-1490.39	223.22	330.03	-2573.2	-16.41	-8.59	-2669.38	0.85	-4.68	-1466.96	29.79	90.33	-1825.93	120.16	284.4	-2577.58	55.21	1344.95	0	0	0	-2456.77	-24.28	1616.78	-2431.89	88.95	1607.61	-306.28	22.93	1775.46	-1301.2	100.06	1766.92	656.97	-259.97	78.71	1256.42	-247.1	85.28	643.74
0.89	-2132.67	289	158.77	-2197.84	255.66	85.9	-1501.16	221.89	270.04	-1490.39	223.22	330.03	-2573.2	-16.41	-8.59	-2666.75	0.32	-3.78	-1466.96	29.79	90.33	-1825.93	120.16	284.4	-2592.56	54.15	1345.5	0	0	0	-2461.65	-21.56	1616.34	-2438.21	91.02	1607.62	-306.28	22.93	1775.46	-1301.2	100.06	1766.92	657.85	-259.77	79.1	1255.68	-247.13	85.25	644.39
0.9	-2115.9	290.36	164.51	-2183.19	257.68	89.67	-1501.16	221.89	270.04	-1490.39	223.22	330.03	-2573.2	-16.41	-8.59	-2664.19	-1.11	-4.15	-1466.96	29.79	90.33	-1825.93	120.16	284.4	-2581.05	55.81	1344.54	0	0	0	-2452.73	-18.49	1615.76	-2440.75	93.74	1607.17	-306.28	22.93	1775.46	-1301.2	100.06	1766.92	657.71	-259.89	78.96	1255.71	-246.99	85.28	644.18
0.91	-2100.51	291.35	168.93	-2169.12	259.63	93.2	-1501.16	221.89	270.04	-1490.39	223.22	330.03	-2573.2	-16.41	-8.59	-2683.16	-2.3	-5.6	-1466.96	29.79	90.33	-1825.93	120.16	284.4	-2577.25	58.21	1342.06	0	0	0	-2445.98	-17	1614.25	-2447.69	94.25	1607.13	-306.28	22.93	1775.46	-1301.2	100.06	1766.92	658.13	-259.62	79	1256.39	-247.2	85.31	644.7
0.92	-2086.6	291.96	171.87	-2155.62	261.49	96.45	-1501.16	221.89	270.04	-1490.39	223.22	330.03	-2573.2	-16.41	-8.59	-2673.26	-0.73	-5.41	-1466.96	29.79	90.33	-1825.93	120.16	284.4	-2575.43	58.89	1342.72	0	0	0	-2435.81	-15.67	1613.97	-2437.4	97.5	1604.84	-306.28	22.93	1775.46	-1301.2	100.06	1766.92	657.54	-259.4	78.78	1255.81	-247	85.34	642.44
0.93	-2074.28	292.15	173.16	-2142.73	263.23	99.37	-1501.16	221.89	270.04	-1490.39	223.22	330.03	-2573.2	-16.41	-8.59	-2672.73	-0.06	-5.54	-1466.96	29.79	90.33	-1825.93	120.16	284.4	-2566.18	61.14	1340	0	0	0	-2418.5	-13.95	1612.96	-2419.07	98.25	1604.34	-306.28	22.93	1775.46	-1301.2	100.06	1766.92	657.31	-259.75	78.74	1255.91	-246.97	85.41	643.61
0.94	-2063.64	291.89	172.64	-2130.43	264.84	101.91	-1501.16	221.89	270.04	-1490.39	223.22	330.03	-2573.2	-16.41	-8.59	-2625.44	0.31	2.25	-1466.96	29.79	90.33	-1825.93	120.16	284.4	-2565.44	63.88	1340.62	0	0	0	-2405.54	-10.92	1612.06	-2401.18	99.61	1603.73	-306.28	22.93	1775.46	-1301.2	100.06	1766.92	657.91	-259.68	78.85	1255.43	-247.11	85.18	644.42
0.95	-2054.79	291.14	170.14	-2118.76	266.3	104.04	-1501.16	221.89	270.04	-1490.39	223.22	330.03	-2573.2	-16.41	-8.59	-2626.67	0.29	2.34	-1466.96	29.79	90.33	-1825.93	120.16	284.4	-2540.32	64.66	1338.55	0	0	0	-2397.61	-7.5	1611.24	-2408.03	103.13	1601.39	-306.28	22.93	1775.46	-1301.2	100.06	1766.92	657.42	-260.02	78.69	1256.05	-247.37	85.22	644.33
0.96	-2047.83	289.88	165.5	-2107.7	267.59	105.68	-1501.16	221.89	270.04	-1490.39	223.22	330.03	-2573.2	-16.41	-8.59	-2688.91	-0.5	-8.2	-1466.96	29.79	90.33	-1825.93	120.16	284.4	-2532.75	66.18	1338.08	0	0	0	-2403.84	-4.94	1611.24	-2382.34	105.51	1601.03	-306.28	22.93	1775.46	-1301.2	100.06	1766.92	656.81	-259.78	78.36	1255.59	-247.14	85.28	644.42
0.97	-2041.44	290.21	161	-2097.29	268.7	106.81	-1501.16	221.89	270.04	-1490.39	223.22	330.03	-2573.2	-16.41	-8.59	-2678.55	-0.49	-5.68	-1466.96	29.79	90.33	-1825.93	120.16	284.4	-2524.2	68.98	1337.71	0	0	0	-2416.73	-3.06	1611.63	-2408.7	108.99	1602.06	-306.28	22.93	1775.46	-1301.2	100.06	1766.92	656.7	-260.24	78.48	1256.26	-247.22	85.37	644.82
0.98	-2031.19	285.85	158.85	-2087.52	269.59	107.36	-1501.16	221.89	270.04	-1490.39	223.22	330.03	-2573.2	-16.41	-8.59	-2687.65	-2.48	-8.63	-1466.96	29.79	90.33	-1825.93	120.16	284.4	-2513.86	70.76	1336.94	0	0	0	-2406.79	-0.78	1610.73	-2395.04	110.94	1601.78	-306.28	22.93	1775.46	-1301.2	100.06	1766.92	657.36	-260.01	78.45	1255.41	-247.61	84.7	644.86
0.99	-2028.19	287.55	152.82	-2078.42	270.27	107.3	-1501.16	221.89	270.04	-1490.39	223.22	330.03	-2573.2	-16.41	-8.59	-2667.38	-2.84	-4.21	-1466.96	29.79	90.33	-1825.93	120.16	284.4	-2489	72.36	1335.81	0	0	0	-2377.1	2.63	1608.85	-2367.05	113.36	1599.58	-306.28	22.93	1775.46	-1301.2	100.06	1766.92	658.05	-260.15	78.71	1255.73	-246.89	85.2	644.29
1	-2026.06	288.43	147.09	-2069.98	270.7	106.57	-1501.16	221.89	270.04	-1490.39	223.22	330.03	-2573.2	-16.41	-8.59	-2681.19	-2.24	-6.97	-1466.96	29.79	90.33	-1825.93	120.16	284.4	-2501.8	73.91	1334.64	0	0	0	-2351.05	6.14	1607.01	-2341.44	117.18	1596.74	-306.28	22.93	1775.46	-1301.2	100.06	1766.92	658.18	-260.14	78.94	1256.27	-246.86	85.44	643.48
1.01	-2018.98	283.03	143.44	-2062.22	270.87	105.13	-1501.16	221.89	270.04	-1490.39	223.22	330.03	-2573.2	-16.41	-8.59	-2717.03	-2.68	-13.51	-1466.96	29.79	90.33	-1825.93	120.16	284.4	-2481.69	76.55	1334.89	0	0	0	-2356.11	9.93	1607.56	-2362.37	120.77	1596.41	-306.28	22.93	1775.46	-1301.2	100.06	1766.92	656.61	-260.13	78.36	1255.98	-247.3	85.23	643.18
1.02	-2014.13	278.5	137.74	-2055.14	270.76	102.93	-1501.16	221.89	270.04	-1490.39	223.22	330.03	-2573.2	-16.41	-8.59	-2676.55	-1.76	-7.07	-1466.96	29.79	90.33	-1825.93	120.16	284.4	-2473.98	79.84	1334.01	0	0	0	-2340.42	12.48	1607.26	-2348.75	124.23	1596.34	-306.28	22.93	1775.46	-1301.2	100.06	1766.92	657.23	-259.75	78.56	1257.08	-247.17	85.81	644.12
1.03	-2012.79	277.66	130.32	-2048.77	270.35	99.91	-1501.16	221.89	270.04	-1490.39	223.22	330.03	-2573.2	-16.41	-8.59	-2699.05	-3.35	-8.81	-1466.96	29.79	90.33	-1825.93	120.16	284.4	-2469.58	82.22	1333.03	0	0	0	-2334.69	15.75	1606.12	-2356.61	126.99	1597.79	-306.28	22.93	1775.46	-1301.2	100.06	1766.92	657.37	-260.24	78.57	1255.9	-246.99	85.45	644.87
1.04	-2009.56	277.24	121.66	-2043.11	269.63	96.04	-1501.16	221.89	270.04	-1490.39	223.22	330.03	-2573.2	-16.41	-8.59	-2638.2	-1.34	4.79	-1466.96	29.79	90.33	-1825.93	120.16	284.4	-2464.11	84.72	1332.69	0	0	0	-2324.64	19.6	1605.04	-2337.92	130.38	1596.17	-306.28	22.93	1775.46	-1301.2	100.06	1766.92	657.21	-259.93	78.6	1255.68	-247.22	85.05	644.14
1.05	-2001.05	276.71	111.57	-2038.18	268.57	91.26	-1501.16	221.89	270.04	-1490.39	223.22	330.03	-2573.2	-16.41	-8.59	-2592.29	-0.83	10.75	-1466.96	29.79	90.33	-1825.93	120.16	284.4	-2440.47	86.84	1333.48	0	0	0	-2310.31	23.01	1605.53	-2309.78	133.63	1592.98	-306.28	22.93	1775.46	-1301.2	100.06	1766.92	657.72	-259.82	78.86	1255.51	-247.21	85.16	643.8
1.06	-1996.24	277.31	102.18	-2033.97	267.16	85.53	-1501.16	221.89	270.04	-1490.39	223.22	330.03	-2573.2	-16.41	-8.59	-2649.96	-3.64	-1.64	-1466.96	29.79	90.33	-1825.93	120.16	284.4	-2445.92	88.37	1333.96	0	0	0	-2295.4	27.38	1604.78	-2297.57	137.07	1591.94	-306.28	22.93	1775.46	-1301.2	100.06	1766.92	656.86	-260.12	78.39	1255.84	-247.11	85.2	643.89
1.07	-1991.5	277.1	94.31	-2028.62	265.31	80.01	-1501.16	221.89	270.04	-1490.39	223.22	330.03	-2573.2	-16.41	-8.59	-2703.05	-2.65	-8.47	-1466.96	29.79	90.33	-1825.93	120.16	284.4	-2447.24	91.66	1334.11	0	0	0	-2292.62	31.17	1604.72	-2286.16	140.3	1591.3	-306.28	22.93	1775.46	-1301.2	100.06	1766.92	658.4	-260.12	78.87	1255.77	-247.15	85.26	643.29
1.08	-1988.37	279.3	86.72	-2025.09	266.99	73.8	-1501.16	221.89	270.04	-1490.39	223.22	330.03	-2573.2	-16.41	-8.59	-2646.07	-0.67	0.21	-1466.96	29.79	90.33	-1825.93	120.16	284.4	-2437.28	95.44	1334.26	0	0	0	-2289.47	34.29	1605.2	-2275.45	143.35	1591.03	-306.28	22.93	1775.46	-1301.2	100.06	1766.92	657.79	-259.74	78.75	1256.22	-246.89	85.58	642.92
1.09	-1985.3	281.22	79.67	-2019.77	266.19	69.44	-1501.16	221.89	270.04	-1490.39	223.22	330.03	-2573.2	-16.41	-8.59	-2636.56	0.33	2.51	-1466.96	29.79	90.33	-1825.93	120.16	284.4	-2409.41	99.41	1335.42	0	0	0	-2277.76	37.66	1606.04	-2265.33	146.26	1591.08	-306.28	22.93	1775.46	-1301.2	100.06	1766.92	657.6	-259.85	78.73	1256.22	-247.11	85.28	643.96
1.1	-1980.41	280.89	74.49	-2011.6	256.43	53.17	-1501.16	221.89	270.04	-1490.39	223.22	330.03	-2573.2	-16.41	-8.59	-2689.95	-2.55	-7.3	-1466.96	29.79	90.33	-1825.93	120.16	284.4	-2398.57	100.91	1336.69	0	0	0	-2247.84	42.5	1605.76	-2255.7	149.08	1591.42	-306.28	22.93	1775.46	-1301.2	100.06	1766.92	657.13	-260.3	78.72	1255.87	-247.1	85.37	644.23
1.11	-1977.1	273.89	59.68	-2009.49	256.33	50.49	-1501.16	221.89	270.04	-1490.39	223.22	330.03	-2573.2	-16.41	-8.59	-2636.74	1.67	3.43	-1466.96	29.79	90.33	-1825.93	120.16	284.4	-2385.89	103.66	1338.28	0	0	0	-2253.01	45.74	1606.91	-2246.47	151.84	1592.02	-306.28	22.93	1775.46	-1301.2	100.06	1766.92	656.47	-260.15	78.56	1255.88	-246.97	85.31	644.15
1.12	-1970.55	272.7	56.47	-1997.74	255.25	50.16	-1501.16	221.89	270.04	-1490.39	223.22	330.03	-2573.2	-16.41	-8.59	-2687.22	-1.27	-3.74	-1466.96	29.79	90.33	-1825.93	120.16	284.4	-2401.29	106.37	1340.63	0	0	0	-2235.3	48.61	1607.28	-2237.52	154.59	1592.82	-306.28	22.93	1775.46	-1301.2	100.06	1766.92	656.7	-259.99	78.65	1255.6	-246.81	85.41	644.16
1.13	-1981.31	273.56	50.74	-2010.73	256.22	44.82	-1501.16	221.89	270.04	-1490.39	223.22	330.03	-2573.2	-16.41	-8.59	-2660.24	-0.83	2.44	-1466.96	29.79	90.33	-1825.93	120.16	284.4	-2376.67	110.83	1341.57	0	0	0	-2223.41	51.65	1607.91	-2228.75	157.37	1593.8	-306.28	22.93	1775.46	-1301.2	100.06	1766.92	656.58	-260.1	78.44	1256.13	-247.08	85.52	644.38
1.14	-1973.64	271.77	50.55	-2028.14	256.57	39.89	-1501.16	221.89	270.04	-1490.39	223.22	330.03	-2573.2	-16.41	-8.59	-2674.58	-0.19	-3.86	-1466.96	29.79	90.33	-1825.93	120.16	284.4	-2374.51	113.26	1344.35	0	0	0	-2215.36	55.51	1609.57	-2220.07	160.22	1594.9	-306.28	22.93	1775.46	-1301.2	100.06	1766.92	657.16	-260	78.55	1255.7	-247.22	85.42	642.72
1.15	-1970.79	272.34	47.84	-2020.63	255.55	39.83	-1501.16	221.89	270.04	-1490.39	223.22	330.03	-2573.2	-16.41	-8.59	-2638.1	1.27	0.96	-1466.96	29.79	90.33	-1825.93	120.16	284.4	-2344.43	117.25	1346.44	0	0	0	-2213.78	60.19	1611.71	-2211.36	163.18	1596.1	-306.28	22.93	1775.46	-1301.2	100.06	1766.92	657.12	-259.85	78.61	1255.67	-246.8	85.47	645.25
1.16	-1966.77	271.11	47.08	-1995.99	256.95	42.24	-1501.16	221.89	270.04	-1490.39	223.22	330.03	-2573.2	-16.41	-8.59	-2635.61	0.07	-1.3	-1466.96	29.79	90.33	-1825.93	120.16	284.4	-2344.19	122.11	1347.78	0	0	0	-2202.06	63.14	1613.44	-2202.53	166.29	1597.36	-306.28	22.93	1775.46	-1301.2	100.06	1766.92	656.9	-259.82	78.45	1255.72	-246.87	85.24	644.96
1.17	-1965.79	269.52	45.1	-2010.46	256.84	38.01	-1501.16	221.89	270.04	-1490.39	223.22	330.03	-2573.2	-16.41	-8.59	-2644.68	0.43	-4.79	-1466.96	29.79	90.33	-1825.93	120.16	284.4	-2341.8	124.62	1349.47	0	0	0	-2183.39	67.41	1613.47	-2193.47	169.59	1598.63	-306.28	22.93	1775.46	-1301.2	100.06	1766.92	657.4	-259.84	78.5	1255.93	-247.36	85.12	643.15
1.18	-1967.69	271.05	43.2	-2034.87	254.62	30.85	-1501.16	221.89	270.04	-1490.39	223.22	330.03	-2573.2	-16.41	-8.59	-2641.07	0.38	-5.67	-1466.96	29.79	90.33	-1825.93	120.16	284.4	-2308.37	129.53	1350.76	0	0	0	-2169.34	70.42	1614.47	-2184.08	173.13	1599.87	-306.28	22.93	1775.46	-1301.2	100.06	1766.92	657.63	-259.94	78.5	1256.73	-247	85.35	643.77
1.19	-1970.19	270.51	41.68	-2024.6	254.56	32.9	-1501.16	221.89	270.04	-1490.39	223.22	330.03	-2573.2	-16.41	-8.59	-2614.14	0.83	-0.17	-1466.96	29.79	90.33	-1825.93	120.16	284.4	-2312.21	132.78	1353.08	0	0	0	-2162.48	73.75	1616.04	-2174.25	176.94	1601.05	-306.28	22.93	1775.46	-1301.2	100.06	1766.92	657.16	-259.58	78.83	1256.47	-247.37	85.11	644.25
1.2	-1969.17	270.05	41.43	-2009.46	252.76	35.37	-1501.16	221.89	270.04	-1490.39	223.22	330.03	-2573.2	-16.41	-8.59	-2585.1	1.39	5.12	-1466.96	29.79	90.33	-1825.93	120.16	284.4	-2284.61	136.82	1354.36	0	0	0	-2150.64	78.55	1617.44	-2163.89	181.07	1602.13	-306.28	22.93	1775.46	-1301.2	100.06	1766.92	657.59	-259.65	79.03	1256.54	-247.13	85.42	644.38
1.21	-1962.5	269.32	42.11	-2000.67	253.56	36.46	-1501.16	221.89	270.04	-1490.39	223.22	330.03	-2573.2	-16.41	-8.59	-2565.45	1.8	10.83	-1466.96	29.79	90.33	-1825.93	120.16	284.4	-2273.22	141.46	1354.47	0	0	0	-2154.12	81.67	1618.7	-2152.89	185.55	1603.07	-306.28	22.93	1775.46	-1301.2	100.06	1766.92	657.44	-260.21	78.83	1256.17	-247.47	84.99	644.31
1.22	-1968.87	269.85	39.84	-1997.48	255.01	37.41	-1501.16	221.89	270.04	-1490.39	223.22	330.03	-2573.2	-16.41	-8.59	-2543.1	0.31	17.81	-1466.96	29.79	90.33	-1825.93	120.16	284.4	-2287.96	144.2	1356.27	0	0	0	-2148.73	84.78	1619.33	-2141.15	190.43	1603.83	-306.28	22.93	1775.46	-1301.2	100.06	1766.92	657.94	-259.92	78.79	1256.3	-247.54	85.11	644.04
1.23	-1969.83	268.6	39.96	-2003.31	254.84	35.38	-1501.16	221.89	270.04	-1490.39	223.22	330.03	-2573.18	-16.41	-8.59	-2521.92	-1.37	22.23	-1466.96	29.79	90.33	-1825.93	120.16	284.4	-2259.55	147.27	1356.86	0	0	0	-2140.39	87.72	1619.57	-2128.57	195.74	1604.37	-306.28	22.93	1775.46	-1301.2	100.06	1766.92	657.99	-259.64	79.01	1256.56	-246.95	85.48	644.15
1.24	-1954.99	268.72	42.29	-1995.35	256.38	35.87	-1501.16	221.89	270.04	-1490.39	223.22	330.03	-2550.47	-18.94	-4.42	-2504.39	-2.93	28.9	-1466.96	29.79	90.33	-1825.93	120.16	284.4	-2248.77	149.44	1357.75	0	0	0	-2124.42	91.38	1620.16	-2115.04	201.54	1604.66	-306.28	22.93	1775.46	-1301.2	100.06	1766.92	655.91	-260.01	78.26	1255.98	-247.53	85.25	644.45
1.25	-1969.6	268.23	38.69	-2002.62	256.96	34.32	-1501.16	221.89	270.04	-1490.39	223.22	330.03	-2497.6	-18.68	8.01	-2475.56	-2.44	38.69	-1466.96	29.79	90.33	-1825.93	120.16	284.4	-2237.88	152.86	1359.35	0	0	0	-2096.32	96.24	1621.51	-2105.63	207.62	1605.12	-306.28	22.93	1775.46	-1301.2	100.06	1766.92	656.13	-259.97	78.41	1255.84	-246.85	85.27	644.75
1.26	-1967.65	269.31	38.1	-2015.41	254.47	31.87	-1501.16	221.89	270.04	-1490.39	223.22	330.03	-2464.18	-16.61	22.24	-2471.42	-2.55	46.41	-1466.96	29.79	90.33	-1825.93	120.16	284.4	-2237.78	155.56	1359.75	0	0	0	-2114.79	98.7	1622.75	-2093.85	211	1604.72	-306.28	22.93	1775.46	-1301.2	100.06	1766.92	657.44	-259.87	78.86	1256.03	-246.85	85.45	644.26
1.27	-1964.89	269.25	38.37	-1986.97	252.86	37.12	-1501.16	221.89	270.04	-1490.39	223.22	330.03	-2434.75	-15.69	32.09	-2462.01	-2.2	54.5	-1466.96	29.79	90.33	-1825.93	120.16	284.4	-2241.73	155.63	1361.42	0	0	0	-2114.65	100.45	1623.22	-2082.47	213.21	1604.76	-306.28	22.93	1775.46	-1301.2	100.06	1766.92	657.66	-259.81	78.54	1256.66	-247.35	85.38	644.78
1.28	-1964.48	268.11	37.07	-2016.12	253.54	29.48	-1501.16	221.89	270.04	-1490.39	223.22	330.03	-2402.74	-15.91	43.11	-2469.6	-1.55	59.8	-1466.96	29.79	90.33	-1825.93	120.16	284.4	-2248.6	158.76	1362.69	0	0	0	-2105.84	102.69	1623.57	-2069.23	215.61	1605.42	-306.28	22.93	1775.46	-1301.2	100.06	1766.92	657.74	-259.77	78.71	1255.85	-247.18	85.52	644.93
1.29	-1959.97	267.57	36.8	-2009.32	253.44	30.38	-1501.16	221.89	270.04	-1490.39	223.22	330.03	-2435.91	-16.61	40.19	-2439.7	-0.76	70.07	-1466.96	29.79	90.33	-1825.93	120.16	284.4	-2237.9	160.34	1365.2	0	0	0	-2086.03	105.36	1624.13	-2053.69	217.6	1606.26	-306.28	22.93	1775.46	-1301.2	100.06	1766.92	657.34	-260.09	78.49	1255.71	-246.92	85.25	644.6
1.3	-1974.6	267.04	33.79	-2009.83	254.88	27.81	-1501.16	221.89	270.04	-1490.39	223.22	330.03	-2399.69	-14.83	53.9	-2422.29	-1.25	78.45	-1466.96	29.79	90.33	-1825.93	120.16	284.4	-2253.41	161.41	1366.8	0	0	0	-2076.19	107.92	1625.18	-2048.49	220.09	1606.9	-306.28	22.93	1775.46	-1301.2	100.06	1766.92	656.36	-260.04	78.37	1255.86	-247.09	85.24	644.69
1.31	-1958.74	267.29	35.33	-2011.7	254.19	26.43	-1501.16	221.89	270.04	-1490.39	223.22	330.03	-2364.96	-16.05	62.84	-2421.46	0	81.29	-1466.96	29.79	90.33	-1825.93	120.16	284.4	-2281.49	162.59	1369.36	0	0	0	-2070.03	110.52	1626.14	-2015.05	221.23	1606.04	-306.28	22.93	1775.46	-1301.2	100.06	1766.92	656.65	-259.99	78.52	1256.64	-246.87	85.88	644.64
1.32	-1962.64	268.4	31.65	-2017.77	255.08	23.49	-1501.16	221.89	270.04	-1490.39	223.22	330.03	-2428.54	-13.62	54.11	-2401.58	0.96	88.08	-1466.96	29.79	90.33	-1825.93	120.16	284.4	-2248.68	165.3	1369.75	0	0	0	-2051.98	113.73	1625.99	-1989.27	222.51	1605.59	-306.28	22.93	1775.46	-1301.2	100.06	1766.92	656.76	-260.09	78.44	1256.72	-246.71	85.7	645.53
1.33	-1961.98	274.3	39.38	-2014.64	256.35	22.43	-1501.16	221.89	270.04	-1490.39	223.22	330.03	-2371.65	-13.49	67.3	-2407.33	-6.7	87.42	-1466.96	29.79	90.33	-1825.93	120.16	284.4	-2216.93	166.55	1369.82	0	0	0	-2041.63	116.1	1626.12	-1980.6	222.48	1605.54	-306.28	22.93	1775.46	-1301.2	100.06	1766.92	656.87	-259.77	78.51	1256.61	-246.7	85.53	645.56
1.34	-1962.68	275.85	36.2	-1995.9	256.03	24.23	-1501.16	221.89	270.04	-1490.39	223.22	330.03	-2329.85	-9.41	78.62	-2383.3	1.85	96.53	-1466.96	29.79	90.33	-1825.93	120.16	284.4	-2235.36	168.22	1371.32	0	0	0	-2036.71	116.49	1626.93	-1983.99	222.49	1606.21	-306.28	22.93	1775.46	-1301.2	100.06	1766.92	656.27	-259.57	78.26	1256.09	-246.98	85.43	644.31
1.35	-1960.35	274.15	34.6	-2006.94	269.11	30.83	-1501.16	221.89	270.04	-1490.39	223.22	330.03	-2316.22	-6.32	81.36	-2356.09	5.25	103.32	-1466.96	29.79	90.33	-1825.93	120.16	284.4	-2191.93	169.59	1370.86	0	0	0	-2037.7	116.48	1628.56	-1994.39	223.89	1607.96	-306.28	22.93	1775.46	-1301.2	100.06	1766.92	656.88	-259.84	78.36	1255.48	-246.58	85.38	644.21
1.36	-1961.18	275.63	31.63	-2006.5	268.69	29.74	-1501.16	221.89	270.04	-1490.39	223.22	330.03	-2268.99	-9.1	92.66	-2336.58	6.08	107.34	-1466.96	29.79	90.33	-1825.93	120.16	284.4	-2185.47	172.19	1370.33	0	0	0	-2015.13	117.6	1628.64	-2006.76	227.99	1611.13	-306.28	22.93	1775.46	-1301.2	100.06	1766.92	657.85	-259.82	78.82	1255.89	-246.61	85.38	644.16
1.37	-1958.82	273.79	31.24	-2002.99	266.2	30.39	-1501.16	221.89	270.04	-1490.39	223.22	330.03	-2256.2	-8.29	96.68	-2330.59	6.54	109.32	-1466.96	29.79	90.33	-1825.93	120.16	284.4	-2194.67	172.24	1370.01	0	0	0	-2009.59	118.22	1629.34	-2012.58	230.95	1613.12	-306.28	22.93	1775.46	-1301.2	100.06	1766.92	658.11	-259.74	79.05	1256.09	-247.57	85.1	644.43
1.38	-1960.61	276.09	29.31	-2005.17	268.52	28.69	-1501.16	221.89	270.04	-1490.39	223.22	330.03	-2272.96	-6.76	95.58	-2289.34	7.3	117.8	-1466.96	29.79	90.33	-1825.93	120.16	284.4	-2157.95	173.77	1370.44	0	0	0	-2004.13	119.06	1629.82	-1995.85	232.51	1614.11	-306.28	22.93	1775.46	-1301.2	100.06	1766.92	658.15	-259.61	79.02	1255.33	-247.5	84.99	643.77
1.39	-1958.81	274.49	29.82	-2003.71	267.1	29.02	-1501.16	221.89	270.04	-1490.39	223.22	330.03	-2205.83	-3.03	109.79	-2253.76	7.84	124.27	-1466.96	29.79	90.33	-1825.93	120.16	284.4	-2145.23	175.46	1370.15	0	0	0	-1995.49	120.71	1629.82	-1974.05	232.05	1613.47	-306.28	22.93	1775.46	-1301.2	100.06	1766.92	656.88	-259.83	78.65	1255.88	-247.52	85.1	643.58
1.4	-1958.23	273.84	29.88	-2005.35	269.1	28.12	-1501.16	221.89	270.04	-1490.39	223.22	330.03	-2195.52	-4.62	113.3	-2214.26	10	131.46	-1466.96	29.79	90.33	-1825.93	120.16	284.4	-2124.09	175.71	1370.29	0	0	0	-1981.69	122.68	1629.83	-1980.26	233.89	1613.06	-306.28	22.93	1775.46	-1301.2	100.06	1766.92	657.41	-260.13	78.5	1255.8	-247.29	85.12	644.35
1.41	-1958.88	274.77	29.33	-2005.1	268.46	28	-1501.16	221.89	270.04	-1490.39	223.22	330.03	-2163.58	-1.38	118.79	-2185.65	9.49	136.32	-1466.96	29.79	90.33	-1825.93	120.16	284.4	-2124.53	176.85	1370.09	0	0	0	-1962.93	124.34	1629.39	-1971.45	232.12	1614.47	-306.28	22.93	1775.46	-1301.2	100.06	1766.92	656.07	-259.54	78.39	1255.57	-246.98	85.14	644.5
1.42	-1958.95	274.55	29.58	-2007.7	270.45	27.17	-1501.16	221.89	270.04	-1490.39	223.22	330.03	-2150.03	-1.45	121.82	-2173.88	11.09	138.19	-1466.96	29.79	90.33	-1825.93	120.16	284.4	-2118.75	178.26	1370.51	0	0	0	-1965.94	123.93	1630.76	-1949.11	232.57	1613.72	-306.28	22.93	1775.46	-1301.2	100.06	1766.92	656.3	-259.81	78.41	1256.22	-246.56	85.53	644.98
1.43	-1959.05	274.61	29.54	-2006.14	269.23	27.7	-1501.16	221.89	270.04	-1490.39	223.22	330.03	-2104.39	2.33	131.47	-2141.23	9.38	142.42	-1466.96	29.79	90.33	-1825.93	120.16	284.4	-2106.27	178.03	1369.87	0	0	0	-1951.82	132.88	1639.93	-1941.67	233.4	1614.12	-306.28	22.93	1775.46	-1301.2	100.06	1766.92	656.96	-259.89	78.77	1257.17	-246.56	85.89	644.58
1.44	-1959.99	275.79	28.77	-2007.18	270.46	27.28	-1501.16	221.89	270.04	-1490.39	223.22	330.03	-2054.93	4	142.9	-2105.09	12.83	149.26	-1466.96	29.79	90.33	-1825.93	120.16	284.4	-2119.09	178.33	1369.5	0	0	0	-1933.53	143.54	1650.18	-1935.2	234.1	1614.04	-306.28	22.93	1775.46	-1301.2	100.06	1766.92	657.49	-259.34	79.03	1256.23	-246.75	85.43	644.63
1.45	-1958.63	274.27	29.47	-2004.99	268.28	28.15	-1501.16	221.89	270.04	-1490.39	223.22	330.03	-2049.75	4.23	142.14	-2087.77	15.33	151.72	-1466.96	29.79	90.33	-1825.93	120.16	284.4	-2093.53	178.22	1369.81	0	0	0	-1922.77	147.34	1653.56	-1929.63	234.68	1613.5	-306.28	22.93	1775.46	-1301.2	100.06	1766.92	658.02	-259.26	79.01	1255.55	-247.19	85.03	644.3
1.46	-1958.37	274.32	29.33	-2004.92	268.85	27.82	-1501.16	221.89	270.04	-1490.39	223.22	330.03	-1971.34	6.54	157.56	-2046.46	17.18	158.69	-1466.96	29.79	90.33	-1825.93	120.16	284.4	-2088.58	179.83	1368.9	0	0	0	-1914.88	147.49	1653.42	-1924.89	235.13	1612.55	-306.28	22.93	1775.46	-1301.2	100.06	1766.92	657.4	-259.61	78.74	1255.47	-247.1	85.26	644.56
1.47	-1958.39	274.75	29.03	-2002.08	265.58	29.34	-1501.16	221.89	270.04	-1490.39	223.22	330.03	-1953.1	6.94	160.93	-2015.47	19.99	164.28	-1466.96	29.79	90.33	-1825.93	120.16	284.4	-2087.27	181.01	1369.15	0	0	0	-1907.88	147.51	1652.76	-1920.92	235.46	1611.22	-306.28	22.93	1775.46	-1301.2	100.06	1766.92	656.74	-260.01	78.5	1256.07	-247.3	85.33	644.17
1.48	-1958.96	275.04	28.8	-2005.59	268.62	27.8	-1501.16	221.89	270.04	-1490.39	223.22	330.03	-1938.36	9.58	165.99	-1979.01	22.24	171.29	-1466.96	29.79	90.33	-1825.93	120.16	284.4	-2088.42	180.97	1369.9	0	0	0	-1901.91	147.77	1652.32	-1917.63	235.68	1609.53	-306.28	22.93	1775.46	-1301.2	100.06	1766.92	656.88	-260.14	78.22	1255.83	-247.39	85.12	643.89
1.49	-1958.17	273.68	29.44	-2003.88	266.13	29.24	-1501.16	221.89	270.04	-1490.39	223.22	330.03	-1912.05	11.58	171.34	-1941.93	24.98	178.71	-1466.96	29.79	90.33	-1825.93	120.16	284.4	-2070.75	181.53	1369.77	0	0	0	-1894.5	147.7	1651.8	-1914.97	235.78	1607.53	-306.28	22.93	1775.46	-1301.2	100.06	1766.92	657.09	-259.47	78.6	1256.23	-247.76	85.2	643.59
1.5	-1958.75	274.16	29.19	-2003.94	266.56	28.97	-1501.16	221.89	270.04	-1490.39	223.22	330.03	-1881.78	12.97	180.45	-1906.61	27.24	185.42	-1466.96	29.79	90.33	-1825.93	120.16	284.4	-2070.06	182.83	1369.49	0	0	0	-1885.72	147.19	1651.17	-1912.85	235.76	1605.25	-306.28	22.93	1775.46	-1301.2	100.06	1766.92	657	-259.36	78.74	1256.01	-247.1	85.19	644.52
1.51	-1960.39	275.76	28.55	-2006.3	269.48	27.72	-1501.16	221.89	270.04	-1490.39	223.22	330.03	-1849.91	14.38	184.88	-1871.48	32.13	191.75	-1466.96	29.79	90.33	-1825.93	120.16	284.4	-2082.7	183	1369.53	0	0	0	-1875.67	147.04	1650.62	-1911.2	235.64	1602.71	-306.28	22.93	1775.46	-1301.2	100.06	1766.92	657.31	-259.46	78.8	1255.98	-247.19	85.28	644.53
1.52	-1958.9	274.14	29.07	-2003.99	266.92	28.81	-1501.16	221.89	270.04	-1490.39	223.22	330.03	-1826.69	28.2	204.8	-1848.91	35.14	196.96	-1466.96	29.79	90.33	-1825.93	120.16	284.4	-2064.44	184.56	1369.53	0	0	0	-1873.05	146.84	1649.98	-1909.96	235.42	1599.96	-306.28	22.93	1775.46	-1301.2	100.06	1766.92	657.76	-260.44	78.57	1256.34	-246.9	85.51	644.9
1.53	-1957.83	273.18	29.66	-2002.62	265.24	29.8	-1501.16	221.89	270.04	-1490.39	223.22	330.03	-1803.05	38.94	219.04	-1828.81	44.6	207.9	-1466.96	29.79	90.33	-1825.93	120.16	284.4	-2056.81	184.2	1368.8	0	0	0	-1866.69	146.78	1649.62	-1909.05	235.09	1597.03	-306.28	22.93	1775.46	-1301.2	100.06	1766.92	658.31	-259.73	78.81	1256.67	-246.97	85.47	644.4
1.54	-1959.76	276.01	28.05	-2000.39	263.39	30.61	-1501.16	221.89	270.04	-1490.39	223.22	330.03	-1781.78	37.8	217.98	-1802.06	54.94	220.65	-1466.96	29.79	90.33	-1825.93	120.16	284.4	-2048.7	186.01	1368.72	0	0	0	-1856.39	146.19	1649.15	-1908.4	234.65	1593.94	-306.28	22.93	1775.46	-1301.2	100.06	1766.92	658.27	-259.64	78.88	1255.85	-247.07	85.2	645.23
1.55	-1957.68	274.32	28.69	-1999.37	263.36	30.35	-1501.16	221.89	270.04	-1490.39	223.22	330.03	-1741.09	40.55	223.9	-1764.42	60.19	229.53	-1466.96	29.79	90.33	-1825.93	120.16	284.4	-2036.56	186.57	1367.27	0	0	0	-1846.19	144.96	1648.3	-1907.95	234.13	1590.73	-306.28	22.93	1775.46	-1301.2	100.06	1766.92	656.79	-259.76	78.52	1254.97	-246.79	85.11	644.26
1.56	-1956.8	273.81	28.73	-2000.49	264.55	29.64	-1501.16	221.89	270.04	-1490.39	223.22	330.03	-1691.17	43.09	234.75	-1732.9	64.08	235.79	-1466.96	29.79	90.33	-1825.93	120.16	284.4	-2048.33	185.3	1367.86	0	0	0	-1835.54	144.82	1647.78	-1907.61	233.5	1587.45	-306.28	22.93	1775.46	-1301.2	100.06	1766.92	657.11	-259.93	78.51	1256.02	-247.06	85.25	643.69
1.57	-1957.14	274.19	28.53	-2003.16	266.52	28.82	-1501.16	221.89	270.04	-1490.39	223.22	330.03	-1669.61	44.97	241.62	-1714.96	71.61	243.21	-1466.96	29.79	90.33	-1825.93	120.16	284.4	-2018.75	184.79	1367.31	0	0	0	-1828.15	143.73	1646.95	-1907.31	232.78	1584.11	-306.28	22.93	1775.46	-1301.2	100.06	1766.92	656.69	-259.93	78.53	1256.13	-246.92	85.37	643.82
1.58	-1957.38	274.41	28.47	-2002.83	265.73	28.96	-1501.16	221.89	270.04	-1490.39	223.22	330.03	-1649.33	46.18	245.59	-1691.02	76.04	248.54	-1466.96	29.79	90.33	-1825.93	120.16	284.4	-2027.75	186.15	1365.84	0	0	0	-1820.39	143.18	1646.36	-1907	231.98	1580.75	-306.28	22.93	1775.46	-1301.2	100.06	1766.92	657.65	-259.21	78.92	1256	-247.31	85.07	644.51
1.59	-1959.59	277	27.3	-2003.2	266.45	28.8	-1501.16	221.89	270.04	-1490.39	223.22	330.03	-1629.43	50.01	254.42	-1662.69	77.4	251.26	-1466.96	29.79	90.33	-1825.93	120.16	284.4	-1992.03	186.09	1365.66	0	0	0	-1814.89	142.39	1645.92	-1906.58	231.09	1577.41	-306.28	22.93	1775.46	-1301.2	100.06	1766.92	657.71	-259.42	78.86	1256.3	-247.15	85.61	644.45
1.6	-1957.71	274.97	28.11	-2003.92	267.14	28.4	-1501.16	221.89	270.04	-1490.39	223.22	330.03	-1605.7	59.12	257.52	-1633.18	79.67	255.24	-1466.96	29.79	90.33	-1825.9	120.16	284.39	-1994.67	201.31	1380.16	0	0	0	-1811.3	141.03	1645.32	-1906	230.11	1574.11	-306.28	22.93	1775.46	-1301.2	100.06	1766.92	657.5	-259.59	78.98	1255.56	-247.1	85.29	644.53
1.61	-1959.23	276.7	27.2	-2007.3	270.66	26.45	-1501.16	221.89	270.04	-1490.39	223.22	330.03	-1578.96	60.62	261.68	-1607.25	81.77	257.95	-1466.96	29.79	90.33	-1798.25	121.3	281.06	-1986.68	203.31	1381.81	0	0	0	-1802.06	140.51	1644.9	-1905.18	229.05	1570.9	-306.28	22.93	1775.46	-1301.2	100.06	1766.92	657.8	-260.43	78.75	1256.3	-247.06	85.3	644.43
1.62	-1958.36	276.02	27.33	-2002.74	266.64	28.45	-1501.16	221.89	270.04	-1490.39	223.22	330.03	-1554.66	62.79	264.55	-1581.8	83.31	260.01	-1466.96	29.79	90.33	-1772.61	122.58	277.03	-1967.98	203.58	1381.34	0	0	0	-1796.95	139.06	1644.06	-1904.05	227.92	1567.8	-306.28	22.93	1775.46	-1301.2	100.06	1766.92	658.22	-260.06	78.94	1256.25	-247.06	85.36	644.79
1.63	-1958.74	276.55	26.98	-2005.25	268.85	27.52	-1501.16	221.89	270.04	-1490.39	223.22	330.03	-1530.54	63.55	266.8	-1558.46	85	261.82	-1466.96	29.79	90.33	-1750.14	124.53	272.02	-1966.87	203.75	1380.41	0	0	0	-1790.95	138.16	1643.62	-1902.53	226.71	1564.85	-306.28	22.93	1775.46	-1301.2	100.06	1766.92	657.63	-260.34	78.68	1255.49	-246.52	85.36	644.41
1.64	-1958.36	275.81	27.23	-2003.44	266.63	28.82	-1501.16	221.89	270.04	-1490.39	223.22	330.03	-1507.67	64.24	267.74	-1536.58	84.87	261.54	-1466.96	29.79	90.33	-1728.02	125.64	266.47	-1955.19	202.88	1379.44	0	0	0	-1783.67	136.9	1643.06	-1900.57	225.42	1562.09	-306.28	22.93	1775.46	-1301.2	100.06	1766.92	657.38	-260.41	78.52	1256.46	-247.07	85.42	643.7
1.65	-1958.36	276.04	27.23	-2003.55	267.23	27.76	-1501.16	221.89	270.04	-1490.39	223.22	330.03	-1484.57	62.95	268.89	-1511.41	84.07	261.38	-1466.96	29.79	90.33	-1705.44	123.46	261.52	-1940.47	201.92	1378.73	0	0	0	-1775.43	135.17	1642.11	-1898.07	224.07	1559.53	-306.28	22.93	1775.46	-1301.2	100.06	1766.92	657.96	-259.5	79	1256.66	-247.41	85.25	643.44
1.66	-1959.06	276.79	26.63	-2004.31	267.93	27.91	-1501.16	221.89	270.04	-1490.39	223.22	330.03	-1464.21	62.54	268.39	-1490.73	83.58	260.18	-1466.96	29.79	90.33	-1683.82	119.99	255.61	-1942.13	200.88	1377.63	0	0	0	-1767.3	133.76	1641.42	-1894.99	222.65	1557.23	-306.28	22.93	1775.46	-1301.2	100.06	1766.92	657.68	-259.64	78.87	1256.08	-246.91	85.36	643.61
1.67	-1957.09	274.64	27.76	-2004.02	267.6	27.6	-1501.16	221.89	270.04	-1490.39	223.22	330.03	-1444.55	60.54	267.8	-1470.94	81.35	258.72	-1466.96	29.79	90.33	-1666.44	119.69	248.14	-1938.48	201.17	1376.34	0	0	0	-1763.85	132.11	1640.78	-1891.23	221.17	1555.2	-306.28	22.93	1775.46	-1301.2	100.06	1766.92	657.11	-260.01	78.4	1255.42	-246.91	85.22	644.35
1.68	-1958.54	276.42	26.73	-2006.96	270.96	26.02	-1501.16	221.89	270.04	-1490.39	223.22	330.03	-1426.86	59.36	265.72	-1452.09	78.91	257.41	-1466.96	29.79	90.33	-1646.68	115.65	241.94	-1921.56	200.25	1375.58	0	0	0	-1756.96	130.72	1640.09	-1886.74	219.62	1553.49	-306.28	22.93	1775.46	-1301.2	100.06	1766.92	657.37	-259.75	78.47	1255.74	-246.94	85.46	643.87
1.69	-1957.44	275.06	27.55	-2004.26	267.3	28.15	-1501.16	221.89	270.04	-1490.39	223.22	330.03	-1409.28	55.26	263.95	-1435.79	74.77	254.04	-1466.96	29.79	90.33	-1627.83	109.7	235.31	-1918.63	199.38	1374.7	0	0	0	-1747.35	128.96	1639.36	-1881.43	218.02	1552.13	-306.28	22.93	1775.46	-1301.2	100.06	1766.92	656.94	-259.6	78.69	1255.95	-246.77	85.5	644.05
1.7	-1957.72	275.47	27.11	-2005.22	269.17	26.98	-1501.16	221.89	270.04	-1490.39	223.22	330.03	-1392.37	50.52	261.39	-1418.5	71.45	249.83	-1466.96	29.79	90.33	-1613.1	106.34	227.42	-1902.83	197.75	1373.28	0	0	0	-1736.86	126.87	1638.64	-1875.24	216.36	1551.14	-306.28	22.93	1775.46	-1301.2	100.06	1766.92	658.39	-260.27	78.73	1256.82	-246.61	85.73	643.59
1.71	-1957.96	275.72	26.77	-2002.53	266.05	28.29	-1501.16	221.89	270.04	-1490.39	223.22	330.03	-1378.06	47.26	257.27	-1403	66.35	245.85	-1466.96	29.79	90.33	-1597.04	100.28	219.4	-1901.92	198.32	1372.22	0	0	0	-1731.95	124.87	1638.01	-1868.1	214.65	1550.57	-306.28	22.93	1775.46	-1301.2	100.06	1766.92	657.9	-260.14	78.65	1256.47	-247.16	85.34	644.26
1.72	-1958.66	276.62	26.23	-2005.38	269.43	26.54	-1501.16	221.89	270.04	-1490.39	223.22	330.03	-1364.57	43.07	253.29	-1389.01	61.95	240.78	-1466.96	29.79	90.33	-1579.41	90.03	212.87	-1889.77	196.46	1370.99	0	0	0	-1727.41	122.81	1637.22	-1859.93	212.89	1550.45	-306.28	22.93	1775.46	-1301.2	100.06	1766.92	657.56	-260.24	78.59	1256.82	-247.29	85.41	644.18
1.73	-1958.44	276.14	26.63	-2007.73	272.6	25.09	-1501.16	221.89	270.04	-1490.39	223.22	330.03	-1350.84	38.15	249.57	-1373.81	54.11	236.45	-1466.96	29.79	90.33	-1565.15	82.06	205.39	-1883.6	195.52	1369.84	0	0	0	-1720.4	121.14	1636.36	-1850.67	211.08	1550.81	-306.28	22.93	1775.46	-1301.2	100.06	1766.92	656.97	-260.26	78.27	1256.2	-246.82	85.53	643.24
1.74	-1958.05	276	26.48	-2002.74	267.05	27.8	-1501.16	221.89	270.04	-1490.39	223.22	330.03	-1338.04	32	244.29	-1362.53	50.74	229.9	-1466.96	29.79	90.33	-1552.73	75.27	198.18	-1872.55	193.69	1368.56	0	0	0	-1710.92	119.14	1635.4	-1840.24	209.22	1551.68	-306.28	22.93	1775.46	-1301.2	100.06	1766.92	657.13	-260.2	78.43	1256.77	-246.86	85.54	644.32
1.75	-1958.28	276.3	26.29	-2002.26	267.16	27.85	-1501.16	221.89	270.04	-1490.39	223.22	330.03	-1325.08	26.33	238.16	-1350.94	45.79	223.32	-1466.96	29.79	90.33	-1543.94	69.38	189.73	-1869.55	192.45	1367.8	0	0	0	-1700.96	116.58	1634.47	-1828.57	207.33	1553.1	-306.28	22.93	1775.46	-1301.2	100.06	1766.92	656.85	-260.35	78.48	1255.62	-246.98	85.29	644.09
1.76	-1957.9	275.69	26.56	-2004.63	269.69	26.35	-1501.16	221.89	270.04	-1490.39	223.22	330.03	-1313.43	21.04	232.08	-1339.57	39.54	216.68	-1466.96	29.79	90.33	-1531.95	60.67	180.9	-1863.45	191.14	1366.4	0	0	0	-1696.99	114.22	1633.68	-1815.59	205.39	1555.1	-306.28	22.93	1775.46	-1301.2	100.06	1766.92	656.8	-260.28	78.39	1255.9	-246.89	85.43	643.61
1.77	-1959.34	277.52	25.67	-2002.38	267.59	27.17	-1501.16	221.89	270.04	-1490.39	223.22	330.03	-1302.37	15.11	225.95	-1330.01	34.63	209.04	-1466.96	29.79	90.33	-1524.34	55.47	172.05	-1856.42	190.67	1365.88	0	0	0	-1687.93	111.95	1633.04	-1801.23	203.42	1557.71	-306.28	22.93	1775.46	-1301.2	100.06	1766.92	656.95	-259.49	78.56	1256.12	-246.84	85.24	643.38
1.78	-1958.93	277.29	25.6	-2002.26	267.96	27.13	-1501.16	221.89	270.04	-1490.39	223.22	330.03	-1294.73	7.86	217.98	-1317.7	28.28	202.28	-1466.96	29.79	90.33	-1515.41	48.05	163.67	-1846.63	188.63	1365.26	0	0	0	-1679.99	109.85	1632.35	-1785.41	201.42	1560.96	-306.28	22.93	1775.46	-1301.2	100.06	1766.92	657.06	-259.89	78.59	1256.23	-247.34	85.32	643.97
1.79	-1958.48	276.73	25.81	-2004.97	271.34	25.42	-1501.16	221.89	270.04	-1490.39	223.22	330.03	-1286.47	4.21	210.59	-1307.21	21.67	197.1	-1466.96	29.79	90.33	-1510.04	43.91	154.76	-1837.44	187.45	1364.14	0	0	0	-1671.98	107.1	1631.66	-1768.07	199.38	1564.9	-306.28	22.93	1775.46	-1301.2	100.06	1766.92	657.84	-259.59	78.81	1255.64	-246.92	85.32	643.99
1.8	-1959.06	277.46	25.44	-2003.49	270.05	25.99	-1501.16	221.89	270.04	-1490.39	223.22	330.03	-1277.67	-0.13	204.14	-1298.42	14.98	193	-1466.96	29.79	90.33	-1502.99	36.43	147.33	-1825.61	185.06	1363.78	0	0	0	-1665.67	103.65	1630.84	-1749.13	197.32	1569.55	-306.28	22.93	1775.46	-1301.2	100.06	1766.92	655.45	-260.02	78.07	1255.01	-247.06	85	643.48
1.81	-1958.93	277.53	25.5	-2003.66	270.47	25.96	-1501.16	221.89	270.04	-1490.39	223.22	330.03	-1271.97	-5.69	196.25	-1291.23	8.41	189.49	-1466.96	29.78	90.33	-1497.13	29.96	139.06	-1821.85	183.76	1362.91	0	0	0	-1655.93	101.04	1630.45	-1728.52	195.24	1574.94	-306.28	22.93	1775.46	-1301.2	100.06	1766.92	657.37	-259.69	78.83	1255.7	-246.85	85.47	644.74
1.82	-1960.13	278.64	24.96	-2002.5	269.3	26.28	-1501.16	221.89	270.04	-1490.39	223.22	330.03	-1266.05	-11.86	189.48	-1285.53	2.14	186.1	-1464.74	26.75	89.2	-1491.85	23.32	132.17	-1806.79	182.26	1362.03	0	0	0	-1643.66	97.95	1629.75	-1706.18	193.13	1581.11	-306.28	22.93	1775.46	-1301.2	100.06	1766.92	657.69	-259.49	78.88	1255.7	-247.27	85.12	645.2
1.83	-1959.56	278.37	25.19	-2003.37	270.8	25.74	-1501.16	221.89	270.04	-1490.39	223.22	330.03	-1262.65	-17.02	182.11	-1281.18	-3.64	182.34	-1459.44	18.95	85.48	-1489.5	18.99	124.12	-1800.48	181	1361.38	0	0	0	-1634.93	95.28	1629.46	-1682.02	191	1588.1	-306.28	22.93	1775.46	-1301.2	100.06	1766.92	657.05	-259.58	78.55	1255.71	-246.85	85.43	644.03
1.84	-1959.18	277.94	25.17	-2006.71	274.59	24.2	-1501.16	221.89	270.04	-1490.39	223.22	330.03	-1256.41	-21.33	176.77	-1278.09	-8.73	177.71	-1453.13	8.36	78.62	-1483.98	10.23	118.22	-1791.6	179.24	1360.39	0	0	0	-1627.08	92.22	1629.45	-1655.98	188.86	1595.93	-306.28	22.93	1775.46	-1301.2	100.06	1766.92	657.17	-259.77	78.55	1255.79	-247.57	85.13	643.34
1.85	-1959.39	278.27	25.07	-2004.06	271.75	24.77	-1501.16	221.89	270.04	-1490.39	223.22	330.03	-1254.8	-23.84	169.3	-1276.13	-12.96	171.73	-1447.85	-3.09	68.13	-1480.77	4.18	111.93	-1780.21	177.28	1359.6	0	0	0	-1616.29	88.61	1629.26	-1627.99	186.7	1604.64	-306.28	22.93	1775.46	-1301.2	100.06	1766.92	657.29	-260.12	78.46	1255.74	-247.17	85.41	644.83
1.86	-1958.32	277.29	25.42	-2003.35	271.92	24.9	-1501.16	221.89	270.04	-1490.39	223.22	330.03	-1253.11	-26.82	162.7	-1275.2	-16.13	163.91	-1444.14	-12.13	59.51	-1479.11	-0.13	104.9	-1771.03	176.06	1358.93	0	0	0	-1607.11	85.45	1628.96	-1597.99	184.53	1614.26	-306.28	22.93	1775.46	-1301.2	100.06	1766.92	657.64	-259.9	78.67	1255.43	-247.45	85.29	644.74
1.87	-1959.63	278.9	24.78	-2005.13	274.52	23.7	-1501.16	221.89	270.04	-1490.39	223.22	330.03	-1251.41	-30.49	155.78	-1275.17	-18.05	153.77	-1443.41	-16.47	51.77	-1476.14	-6.45	99.07	-1757.21	173.18	1357.47	0	0	0	-1597.32	81.91	1628.9	-1582.47	183.44	1619.3	-306.28	22.93	1775.46	-1301.2	100.06	1766.92	657.84	-259.74	78.8	1255.49	-247.04	85.14	644.46
1.88	-1960.16	279.36	24.48	-2001.43	270.77	25.19	-1501.16	221.89	270.04	-1490.39	223.22	330.03	-1249.93	-31.08	149.18	-1275.93	-18.53	140.81	-1444.61	-19.22	44.2	-1472.74	-12.67	92.25	-1746.5	171.09	1356.65	0	0	0	-1586.95	78.92	1628.75	-1570.34	181.47	1621.78	-306.28	22.93	1775.46	-1301.2	100.06	1766.92	657.37	-260.03	78.46	1255.57	-247.11	85.13	644.47
1.89	-1959.79	279.19	24.65	-2003.95	273.66	23.89	-1501.16	221.89	270.04	-1490.39	223.22	330.03	-1249.4	-31.94	141.42	-1277.38	-17.39	124.57	-1445.11	-20.54	34.82	-1469.6	-17.28	87.02	-1737.89	168.6	1355.45	0	0	0	-1574.78	75.37	1628.42	-1562.44	177.56	1619.64	-306.28	22.93	1775.46	-1301.2	100.06	1766.92	657.3	-259.94	78.5	1255.42	-246.99	85.23	644.91
1.9	-1958.91	278.53	24.77	-2000.1	269.8	25.78	-1501.16	221.89	270.04	-1490.39	223.22	330.03	-1251.26	-32.85	132.84	-1278.24	-16.38	115.54	-1443.52	-24.49	27.74	-1466.59	-20.5	83.17	-1717.62	165.71	1354.77	0	0	0	-1563.61	70.97	1627.95	-1543.8	173.84	1619.99	-306.28	22.93	1775.46	-1301.2	100.06	1766.92	657.05	-259.76	78.74	1256	-247.24	85.29	644.55
1.91	-1959.33	278.63	24.65	-2001.43	271.39	24.83	-1501.16	221.89	270.04	-1490.39	223.22	330.03	-1248.04	-32.7	126.41	-1276.62	-15.58	102.73	-1442.82	-21.87	24.36	-1463.61	-22.56	80.49	-1711.04	162.19	1353.38	0	0	0	-1550.01	67.33	1627.78	-1537.03	169.16	1620.42	-306.28	22.93	1775.46	-1301.2	100.06	1766.92	657.66	-260.18	78.56	1256.34	-247.12	85.51	643.75
1.92	-1958.16	277.47	25.2	-1999.36	270.31	25.14	-1501.16	221.89	270.04	-1490.39	223.22	330.03	-1236.48	-36.26	112.42	-1270.3	-15.97	95.45	-1439.44	-20.82	24.73	-1460.53	-23.69	78.79	-1690.87	160.5	1352.65	0	0	0	-1538.19	63.42	1627.3	-1523.32	165.94	1620.1	-306.28	22.93	1775.46	-1301.2	100.06	1766.92	657.01	-260.04	78.5	1255.89	-246.59	85.53	643.94
1.93	-1959.37	278.99	24.54	-2001	272.22	24.62	-1501.16	221.89	270.04	-1490.39	223.22	330.03	-1230.03	-35.6	94.33	-1261.91	-16.99	88.98	-1436.44	-20.16	25.21	-1457.25	-24.09	77.85	-1684.33	157.2	1351.68	0	0	0	-1528.34	60.05	1627.13	-1513.35	162.77	1620.49	-306.28	22.93	1775.46	-1301.2	100.06	1766.92	658.06	-259.65	78.9	1254.87	-246.72	85.01	643.68
1.94	-1958.9	278.43	24.64	-1996.87	268.61	25.88	-1501.16	221.89	270.04	-1490.39	223.22	330.03	-1219.52	-33.96	84.7	-1254.05	-18.07	78.61	-1435.61	-19.01	24.81	-1453.65	-24.01	77.47	-1667.2	153.76	1351.74	0	0	0	-1517.18	56.5	1627.34	-1502.16	159.15	1621.45	-306.28	22.93	1775.46	-1301.2	100.06	1766.92	656.85	-259.74	78.67	1255.97	-247.02	85.39	644.54
1.95	-1958.25	277.92	25.07	-1996.29	268.08	26.11	-1501.16	221.89	270.04	-1490.39	223.22	330.03	-1224.69	-34.72	73.27	-1248.53	-18.09	68.43	-1433.84	-20.18	25.19	-1449.61	-23.66	77.44	-1660.77	150.18	1352.26	0	0	0	-1504.8	52.25	1627.61	-1488.27	154.87	1622.21	-306.28	22.93	1775.46	-1301.2	100.06	1766.92	656.83	-259.6	78.76	1256.13	-246.94	85.45	644.53
1.96	-1958.3	277.82	24.91	-1999.31	271.87	24.04	-1501.16	221.89	270.04	-1490.39	223.22	330.03	-1216.67	-35.47	66.7	-1246.13	-19.87	61	-1432.06	-20.79	25.84	-1445.03	-23.26	77.57	-1645.7	146.28	1352.89	0	0	0	-1487.04	48.58	1627.49	-1476.97	150.56	1622.8	-306.28	22.93	1775.46	-1301.2	100.06	1766.92	656.86	-259.52	78.75	1256.19	-247.08	85.37	644
1.97	-1957.94	277.32	25.03	-1994.52	266.88	26.43	-1501.16	221.89	270.04	-1490.39	223.22	330.03	-1217.48	-40.35	58.06	-1244.97	-24.4	50.54	-1432.03	-20.33	25.83	-1439.78	-23.04	77.63	-1627.33	142.61	1360.49	0	0	0	-1475.77	44.17	1627.94	-1460.76	147.24	1623.63	-306.28	22.93	1775.46	-1301.2	100.06	1766.92	656.11	-259.42	78.42	1256.69	-247.13	85.39	645.44
1.98	-1958.1	277.61	24.92	-1997.45	270.14	24.59	-1501.16	221.89	270.04	-1490.39	223.22	330.03	-1209.25	-40.48	53.2	-1241.87	-25.89	44.3	-1429.74	-22.1	27.22	-1436.97	-23.02	77.61	-1616.76	138.84	1362.42	0	0	0	-1464.2	40.66	1628.32	-1453.18	143.3	1624.44	-306.28	22.93	1775.46	-1301.2	100.06	1766.92	656.81	-259.65	78.78	1255.96	-247.36	85.32	644.73
1.99	-1957.91	277.89	24.62	-1993.29	266.23	26.22	-1501.16	221.89	270.04	-1490.39	223.22	330.03	-1209.76	-38.92	47.88	-1241.02	-25.03	42.66	-1430.53	-20.22	26.8	-1433.64	-22.48	77.62	-1604.48	135.79	1363.61	0	0	0	-1451.08	36.98	1629.1	-1443.96	139.13	1625.55	-306.28	22.93	1775.46	-1301.2	100.06	1766.92	656.01	-260.15	78.5	1255.7	-247.04	85.42	643.85
2	-1958.07	277.98	24.34	-1995.64	268.53	25.19	-1501.16	221.89	270.04	-1490.39	223.22	330.03	-1205.9	-37.28	44.95	-1244.44	-25.54	38.64	-1431.26	-19.16	26.75	-1433.16	-21.48	77.72	-1597.61	132.34	1364.75	0	0	0	-1435.31	32.23	1629.96	-1425.83	135.23	1626.67	-306.28	22.93	1775.46	-1301.2	100.06	1766.92	656.09	-259.88	78.39	1256.33	-247	85.56	644.88
2.01	-1956.28	276.41	24.95	-1995.51	268.58	24.81	-1501.16	221.89	270.04	-1490.39	223.22	330.03	-1202.53	-38.19	42.15	-1241.85	-25.98	36.75	-1431.71	-17.95	26.59	-1433.46	-20.55	78.1	-1581.65	128.48	1366.39	0	0	0	-1420.3	28.57	1630.66	-1411.88	131.19	1627.92	-306.28	22.93	1775.46	-1301.2	100.06	1766.92	657.81	-259.48	78.96	1256.04	-247.64	85.17	644.33
2.02	-1956.37	276.83	24.63	-1994.87	268.35	24.49	-1501.16	221.89	270.04	-1490.39	223.22	330.03	-1203.21	-38.43	38.67	-1236	-25.2	35.84	-1430.46	-18.88	28.96	-1432.48	-20.2	78.95	-1571.41	123.67	1368.28	0	0	0	-1408.02	24.49	1631.58	-1399.43	126.94	1628.8	-306.28	22.93	1775.46	-1301.2	100.06	1766.92	657.47	-260.16	78.63	1256.51	-247.18	85.39	644.28
2.03	-1956.68	277.48	24.16	-1990.83	265.11	26.58	-1501.16	221.89	270.04	-1490.39	223.22	330.03	-1202.72	-37.62	36.87	-1235.58	-25.94	34.82	-1380.74	115.33	1469.27	-1430.58	-20.34	79.88	-1561.6	120.44	1369.91	0	0	0	-1396.26	20.96	1632.37	-1385.71	123.61	1629.58	-306.28	22.93	1775.46	-1301.2	100.06	1766.92	657.22	-259.99	78.75	1256	-246.73	85.6	644.76
2.04	-1954.35	276.26	24.3	-1991.32	268.18	25.48	-1501.16	221.89	270.04	-1490.39	223.22	330.03	-1199.82	-36.48	36.01	-1237.98	-26.27	33.78	-1424.16	-3.58	193.98	-1429.8	-20.32	80.3	-1551.71	115.72	1371.83	0	0	0	-1386.21	17.14	1633.33	-1373.85	120.07	1630.42	-306.28	22.93	1775.46	-1301.2	100.06	1766.92	656.97	-260.22	78.59	1256.54	-246.97	85.51	645.01
2.05	-1952.92	276.06	23.68	-1989.42	268.5	25.42	-1501.16	221.89	270.04	-1490.39	223.22	330.03	-1204	-36.38	33	-1234.66	-26.27	33.48	-1430.11	-18.48	27.81	-1428.08	-19.92	80.7	-1534.26	112	1373.97	0	0	0	-1375.68	12.62	1634.52	-1363.5	115.02	1631.76	-306.28	22.93	1775.46	-1301.2	100.06	1766.92	657.33	-259.97	78.57	1255.98	-247.09	85.46	644.12
2.06	-1951.18	276.25	22.9	-1984.36	266.9	26.95	-1501.16	221.89	270.04	-1490.39	223.22	330.03	-1200.2	-35.43	32.24	-1238.34	-23.42	30.25	-1430.23	-18.33	27.87	-1426.53	-19.48	80.99	-1528.28	108.44	1376.06	0	0	0	-1364.05	8.74	1635.39	-1352.83	111.74	1632.28	-306.28	22.93	1775.46	-1301.2	100.06	1766.92	657.03	-260.25	78.6	1255.64	-247.03	85.41	643.43
2.07	-1948.3	276.07	22.22	-1978.37	265.24	29.21	-1501.16	221.89	270.04	-1490.39	223.22	330.03	-1206.16	-36.41	29.28	-1236.33	-25.1	30.93	-1430.05	-18.35	28.1	-1425.15	-18.99	81.17	-1517.73	104.88	1377.69	0	0	0	-1348.9	5.53	1636.32	-1341.06	108.71	1633.38	-306.28	22.93	1775.46	-1301.2	100.06	1766.92	657.47	-259.89	78.64	1255.69	-247.87	85.2	643.9
2.08	-1943.87	274.98	21.94	-1971.6	263.16	32.46	-1501.16	221.89	270.04	-1490.39	223.22	330.03	-1204.7	-35.61	28.86	-1236.2	-23.71	29.65	-1431.04	-16.57	27.35	-1423.92	-18.46	81.24	-1506.27	101.25	1379.24	0	0	0	-1340.52	2.33	1637.24	-1332.49	105.18	1634.2	-306.28	22.93	1775.46	-1301.2	100.06	1766.92	657.38	-259.96	78.6	1256.05	-247.34	85.55	644.7
2.09	-1938.94	274.21	21.46	-1963.05	260.27	36.17	-1501.16	221.89	270.04	-1490.39	223.22	330.03	-1198.46	-34.65	28.02	-1235.09	-24.63	29.42	-1430.35	-17.27	28.02	-1422.85	-17.89	81.22	-1494.65	98.04	1381.02	0	0	0	-1333.64	-0.93	1638.42	-1322.04	101.39	1635.06	-306.28	22.93	1775.46	-1301.2	100.06	1766.92	657.29	-259.87	78.6	1255.93	-246.97	85.51	645.31
2.1	-1933.06	273.29	21.17	-1946.26	252.73	30.39	-1501.16	221.89	270.04	-1490.39	223.22	330.03	-1206.28	-35.44	24.8	-1233.68	-25.51	28.64	-1430.02	-17.45	28.28	-1421.92	-17.29	81.11	-1482.96	94.76	1382.36	0	0	0	-1320.98	-4.64	1639.71	-1307.47	97.75	1636.18	-306.28	22.93	1775.46	-1301.2	100.06	1766.92	656.77	-260.24	78.21	1257.03	-246.93	85.65	644.99
2.11	-1925.76	271.23	21.41	-1944.92	252.27	33.52	-1501.16	221.89	270.04	-1490.39	223.22	330.03	-1189.04	-34.43	27.56	-1235.36	-25.43	27.21	-1429.76	-17.19	28.17	-1421.13	-16.65	80.91	-1475.84	90.39	1383.36	0	0	0	-1310.45	-7.7	1640.92	-1294.88	94.67	1636.8	-306.28	22.93	1775.46	-1301.2	100.06	1766.92	656.25	-260.31	78.29	1256.03	-247.09	85.21	643.88
2.12	-1919.75	269.98	20.84	-1940.73	252.79	39	-1501.16	221.89	270.04	-1490.39	223.22	330.03	-1197.98	-35.02	24.05	-1232.36	-24.41	28.32	-1429.67	-17.08	29.75	-1420.48	-15.99	80.63	-1465.32	87.83	1384.73	0	0	0	-1300.5	-10.7	1641.72	-1289.44	91.83	1637.87	-306.28	22.93	1775.46	-1301.2	100.06	1766.92	657.08	-259.83	78.53	1256.62	-247.21	85.29	643.76
2.13	-1911.19	266.84	25.73	-1925.98	254.68	47.03	-1501.16	221.89	270.04	-1490.39	223.22	330.03	-1201.21	-35.01	22.71	-1234.38	-24.19	27.17	-1283.43	76.19	1469.08	-1419.96	-15.3	80.27	-1454.68	86.13	1385.77	0	0	0	-1292.1	-13.25	1642.64	-1282.78	89.4	1638.78	-306.28	22.93	1775.46	-1301.2	100.06	1766.92	657.83	-259.29	78.94	1256.41	-247.21	85.49	642.79
2.14	-1902.73	268.46	37.1	-1926.44	256.19	56.56	-1501.16	221.89	270.04	-1490.39	223.22	330.03	-1200.55	-35.68	22.71	-1236.09	-24.53	26.04	-1413.4	-5.68	193.92	-1419.55	-14.58	79.85	-1445.12	83.9	1386.76	0	0	0	-1282.81	-15.63	1643.65	-1273.06	87.14	1639.69	-306.28	22.93	1775.46	-1301.2	100.06	1766.92	658.24	-259.04	79.12	1256.28	-247.34	85.35	644.2
2.15	-1894.85	273.31	49.41	-1916.02	259.01	69.42	-1501.16	221.89	270.04	-1490.39	223.22	330.03	-1201.41	-35.55	22.58	-1232.13	-24.28	26.69	-1430.96	-15.47	27.77	-1419.26	-13.84	79.36	-1440.19	81.88	1387.7	0	0	0	-1269.44	-18.73	1644.68	-1258.65	84.39	1640.62	-306.28	22.93	1775.46	-1301.2	100.06	1766.92	657.71	-259.96	78.9	1256	-247.02	85.36	644.36
2.16	-1887.73	274.4	50.1	-1893.87	261.95	84.07	-1501.16	221.89	270.04	-1490.39	223.22	330.03	-1204.35	-35.51	21.4	-1234.47	-24.89	26.26	-1429.41	-17.5	28.83	-1419.08	-13.09	78.81	-1429.58	79.54	1388.38	0	0	0	-1262.22	-20.98	1645.77	-1251.73	81.83	1641.49	-306.28	22.93	1775.46	-1301.2	100.06	1766.92	657.62	-260.48	78.7	1255.35	-246.2	85.48	645.24
2.17	-1879.95	279.49	62.55	-1890.94	264.54	96.39	-1501.16	221.89	270.04	-1490.39	223.22	330.03	-1194.52	-35.84	22.8	-1231.94	-24.81	26.55	-1428.84	-17.9	29.18	-1419	-12.32	78.21	-1420.95	78.3	1389.21	0	0	0	-1254.58	-23.14	1646.6	-1246.69	80.32	1642.16	-306.28	22.93	1775.46	-1301.2	100.06	1766.92	658.17	-260.06	78.74	1256.28	-247.31	85.35	644.53
2.18	-1869.17	282.95	76.2	-1880.29	264.24	109.76	-1501.16	221.89	270.04	-1490.39	223.22	330.03	-1202.72	-34.54	21.18	-1226.5	-27.75	32.87	-1429.96	-16.26	28.34	-1419.02	-11.53	77.57	-1413.38	76.01	1390.21	0	0	0	-1248.08	-25.14	1647.3	-1238.48	79.02	1642.65	-306.28	22.93	1775.46	-1301.2	100.06	1766.92	656.69	-260.29	78.3	1256.5	-247.07	85.63	644.23
2.19	-1850.59	284.84	90.96	-1863.01	265.59	124.28	-1501.16	221.89	270.04	-1490.39	223.22	330.03	-1198.54	-35.53	22.12	-1234.02	-25.83	26.25	-1431.26	-14.56	27.48	-1419.13	-10.74	76.88	-1403.6	74.06	1391.17	0	0	0	-1238.82	-26.93	1647.88	-1227.33	77.3	1643.14	-306.28	22.93	1775.46	-1301.2	100.06	1766.92	657.61	-259.63	78.69	1255.74	-246.86	85.38	645.62
2.2	-1835.94	286.88	105.08	-1849.14	266.97	138.5	-1501.16	221.89	270.04	-1490.39	223.22	330.03	-1200.04	-34.17	21.8	-1231.57	-24.21	26.54	-1430.1	-16.04	28.55	-1419.32	-9.94	76.16	-1398.55	73.16	1391.94	0	0	0	-1226.01	-29.02	1648.62	-1215.68	74.7	1643.82	-306.28	22.93	1775.46	-1301.2	100.06	1766.92	657.25	-259.54	78.75	1255.73	-246.56	85.44	645.02
2.21	-1820.97	288.2	118.45	-1837.47	267.13	151.18	-1501.16	221.89	270.04	-1490.39	223.22	330.03	-1201.26	-34.76	21.04	-1233.39	-25.2	25.94	-1430.43	-15.67	28.15	-1419.59	-9.13	75.41	-1390.32	70.99	1392.89	0	0	0	-1218.17	-30.55	1649.4	-1210.23	72.65	1644.68	-306.28	22.93	1775.46	-1301.2	100.06	1766.92	657.73	-260.22	78.63	1256.49	-246.9	85.39	644.36
2.22	-1806.48	287.7	130.79	-1827.24	268.06	162.34	-1501.16	221.89	270.04	-1490.39	223.22	330.03	-1206.8	-36.38	19.73	-1235.34	-25.37	24.82	-1430.3	-15.87	28.25	-1419.93	-8.33	74.64	-1381.12	69.36	1393.81	0	0	0	-1210.95	-32.05	1650.17	-1197.72	72.15	1645.05	-306.28	22.93	1775.46	-1301.2	100.06	1766.92	657.04	-260.1	78.61	1255.91	-247.17	85.24	644.05
2.23	-1790.6	288.44	141.77	-1800.87	268.33	175.67	-1501.16	221.89	270.04	-1490.39	223.22	330.03	-1196.98	-35.23	21.75	-1236.45	-25.12	24.75	-1430.09	-15.89	28.22	-1420.34	-7.52	73.85	-1373.26	67.9	1394.85	0	0	0	-1203.8	-33.52	1650.99	-1195.27	71.34	1645.95	-306.28	22.93	1775.46	-1301.2	100.06	1766.92	656.63	-259.87	78.37	1256.05	-246.99	85.41	644.54
2.24	-1767.85	275.18	135.97	-1791.29	267.54	185.04	-1501.16	221.89	270.04	-1490.39	223.22	330.03	-1199.87	-34.39	21.49	-1230.71	-24.61	26.73	-1428.41	-18	29.27	-1420.8	-6.72	73.04	-1362.94	67.1	1395.69	0	0	0	-1193.67	-35.23	1651.64	-1188.68	69.41	1646.74	-306.28	22.93	1775.46	-1301.2	100.06	1766.92	657.4	-259.9	78.62	1255.85	-247.15	85.05	644.16
2.25	-1745.43	273.67	145.75	-1773.08	265.81	194.29	-1501.16	221.89	270.04	-1490.39	223.22	330.03	-1204.84	-35.1	20.21	-1233.82	-23.89	25.64	-1429.57	-16.92	28.7	-1421.32	-5.93	72.23	-1358.87	65.47	1396.64	0	0	0	-1188.81	-36.11	1652.64	-1173.47	67.69	1647.15	-306.28	22.93	1775.46	-1301.2	100.06	1766.92	657.82	-259.4	78.92	1256.22	-246.63	85.28	644.27
2.26	-1730.01	271.16	153.14	-1753.91	252.86	187.65	-1501.16	221.89	270.04	-1490.39	223.22	330.03	-1197.23	-35.65	22.03	-1234.43	-25.09	25.1	-1429.08	-17.46	29.08	-1421.88	-5.14	71.42	-1350.71	63.41	1397.66	0	0	0	-1180.15	-37.22	1653.53	-1170.03	68.21	1648.13	-306.28	22.93	1775.46	-1301.2	100.06	1766.92	657.56	-259.79	78.77	1256.16	-246.66	85.56	644.48
2.27	-1710.92	269.07	160.42	-1732.5	251.02	196.18	-1501.16	221.89	270.04	-1490.39	223.22	330.03	-1203.54	-36.61	19.77	-1236.26	-25.72	24.49	-1429.18	-17.15	29.05	-1422.49	-4.37	70.62	-1344.93	62.45	1398.49	0	0	0	-1172.95	-38.17	1654.44	-1166.27	66.5	1649.21	-306.28	22.93	1775.46	-1294.29	99.34	1767.92	657.48	-260.13	78.52	1256.14	-246.6	85.35	644.81
2.28	-1668.7	265.73	168.86	-1687.21	247.7	205.06	-1501.16	221.89	270.04	-1490.39	223.22	330.03	-1200.56	-35.62	20.82	-1234.14	-25.62	24.88	-1428.69	-17.82	29.24	-1423.12	-3.61	69.82	-1338.7	62.15	1399.48	0	0	0	-1166.5	-38.9	1655.45	-1156.31	65.49	1649.9	-306.28	22.93	1775.46	-1287.38	97.96	1768.88	656.46	-260.05	78.12	1256.21	-246.89	85.38	644.06
2.29	-1661.32	263.99	169.91	-1685.17	246.27	205.19	-1501.16	221.89	270.04	-1490.39	223.22	330.03	-1196.9	-35.16	22.18	-1235.26	-26.92	24.07	-1429.91	-16.63	28.41	-1423.79	-2.87	69.04	-1330.48	61.63	1400.34	0	0	0	-1160.24	-39.61	1656.48	-1145.39	65.45	1650.61	-306.28	22.93	1775.46	-1280.58	96.77	1769.59	657.04	-260.52	78.42	1256.72	-247.08	85.58	643.41
2.3	-1633.85	261.03	173.09	-1640.14	242.43	211.01	-1501.16	221.89	270.04	-1490.39	223.22	330.03	-1197.74	-34.99	22	-1230.77	-25.17	26.19	-1430.01	-16.47	28.5	-1424.48	-2.15	68.28	-1324.28	56.09	1400.29	0	0	0	-1152.89	-40.25	1657.35	-1143.01	64.35	1651.43	-306.28	22.93	1775.46	-1274.07	95.59	1770.57	657.93	-260.15	78.8	1255.56	-247.19	85.52	643.97
2.31	-1612.24	258.5	173.48	-1643.48	240.38	206.38	-1501.16	221.89	270.04	-1490.39	223.22	330.03	-1200.33	-35.34	20.93	-1232.71	-24.6	25.59	-1428.96	-17.89	29.18	-1425.18	-1.45	67.55	-1319.32	54.02	1400.6	0	0	0	-1145.15	-40.86	1658.38	-1136.23	63.64	1652.54	-306.28	22.93	1775.46	-1267.5	94.82	1771.38	657	-260	78.58	1256.07	-246.71	85.6	644.41
2.32	-1595.59	254.66	171.66	-1614.33	237.03	205.61	-1501.16	221.89	270.04	-1490.39	223.22	330.03	-1200.03	-36.49	20.88	-1235.71	-26.37	24.62	-1429.67	-17.02	28.95	-1425.89	-0.78	66.85	-1311.57	57.35	1402.27	0	0	0	-1139.1	-41.27	1659.51	-1128.69	63.32	1653.47	-306.28	22.93	1775.46	-1260.84	94.11	1772.03	656.23	-260.02	78.3	1255.73	-246.98	85.14	644.31
2.33	-1564.54	251.45	170.89	-1584.51	235.09	204.22	-1501.16	221.89	270.04	-1490.39	223.22	330.03	-1195.06	-34.67	22.27	-1236.55	-25.84	24.25	-1430.12	-16.45	28.75	-1426.6	-0.14	66.19	-1304.22	57.02	1402.82	0	0	0	-1132.04	-41.89	1660.42	-1121.53	62.33	1653.96	-306.28	22.93	1775.46	-1254.09	93.44	1772.4	657.51	-259.79	78.77	1255.14	-247.32	84.74	643.74
2.34	-1541.91	260.23	182.83	-1559.99	232.62	201.07	-1501.16	221.89	270.04	-1490.39	223.22	330.03	-1199.86	-34.66	20.7	-1236.02	-26.23	24.16	-1429.7	-16.75	28.91	-1427.31	0.47	65.58	-1300.38	56.39	1403.52	0	0	0	-1124.18	-42.2	1661.32	-1117.39	62.31	1654.91	-306.28	22.93	1775.46	-1248.21	91.99	1772.78	657.38	-259.36	78.78	1256.3	-247.02	85.43	642.64
2.35	-1512.64	256.6	183.05	-1536.42	233.98	208.93	-1501.16	221.89	270.04	-1490.39	223.22	330.03	-1198.3	-34.78	20.98	-1234.07	-25.44	24.65	-1431.2	-14.82	28.07	-1428.01	1.04	65.01	-1294.67	55.68	1403.66	0	0	0	-1117.1	-42.48	1662.02	-1111.86	61.62	1655.62	-306.28	22.93	1775.46	-1238.7	96.03	1772.9	656.99	-259.44	78.6	1256.24	-247.38	85.36	643.63
2.36	-1483.31	252.93	178.42	-1514.5	236.41	205.5	-1501.16	221.89	270.04	-1490.39	223.22	330.03	-1197.72	-36.09	20.67	-1235.52	-25.75	24.26	-1429.57	-16.04	28.98	-1428.7	1.58	64.5	-1289.79	54.62	1403.93	0	0	0	-1111.61	-42.72	1662.75	-1102.39	61.49	1656.39	-306.28	22.93	1775.46	-1230.56	98.25	1772.93	657.43	-259.04	78.87	1255.79	-246.59	85.41	644.91
2.37	-1453.88	249.42	173.26	-1483.93	234.44	199.92	-1501.16	221.89	270.04	-1490.39	223.22	330.03	-1200.91	-34.36	20.7	-1233.67	-25.38	24.83	-1428.27	-17.5	30	-1429.36	2.08	64.06	-1279.77	54.22	1404.19	0	0	0	-1106.67	-42.93	1663.53	-1097.34	61.12	1656.83	-306.28	22.93	1775.46	-1227.07	93.11	1773.5	657.1	-259.28	78.74	1255.2	-246.94	85.16	645.06
2.38	-1426.33	246.35	166.84	-1455.43	231.91	192.69	-1501.16	221.89	270.04	-1490.39	223.22	330.03	-1200.93	-34.87	20.72	-1235.03	-25.22	24.71	-1429.59	-15.61	29.27	-1429.99	2.53	63.68	-1270.84	53.33	1403.99	0	0	0	-1099.04	-42.97	1663.9	-1091.1	61.32	1657.5	-306.28	22.93	1775.46	-1220.15	93.66	1773.63	656.93	-259.6	78.71	1255.94	-246.93	85.65	644.89
2.39	-1396.43	244.06	160.25	-1427.17	228.37	184.41	-1501.16	221.89	270.04	-1490.39	223.22	330.03	-1199.56	-34.22	20.45	-1237.9	-24.34	22.51	-1429.18	-15.77	29.66	-1430.59	2.94	63.37	-1268.93	52.02	1403.97	0	0	0	-1090.82	-43.06	1664.28	-1081.65	61.82	1657.65	-306.28	22.93	1775.46	-1213.52	93.53	1773.85	656.9	-259.41	78.77	1255.6	-246.83	85.53	644.16
2.4	-1364.1	240.63	153.61	-1396.91	226.34	176.6	-1501.16	221.89	270.04	-1490.39	223.22	330.03	-1195	-32.37	25.75	-1233.85	-25.49	24.62	-1428.54	-16.19	29.95	-1431.14	3.3	63.14	-1261.77	51.89	1403.95	0	0	0	-1083.24	-43.08	1664.66	-1074.1	61.64	1658.28	-306.28	22.93	1775.46	-1206.07	94.34	1773.81	656.26	-260.06	78.29	1255.79	-246.81	85.54	643.79
2.41	-1333.87	237.76	146.1	-1363.67	223.35	169.01	-1501.16	221.89	270.04	-1490.36	223.22	330.01	-1197.2	-34.15	21.59	-1232.29	-25.09	24.87	-1428.42	-16.41	30.28	-1431.65	3.61	62.99	-1248.08	50.83	1404.29	0	0	0	-1073.96	-43.26	1664.78	-1069.19	61.54	1658.7	-306.28	22.93	1775.46	-1200.59	91.92	1774.1	657.75	-259.9	78.66	1256.63	-247.29	85.53	643.22
2.42	-1302.58	234.74	139.11	-1335.35	221.79	160.15	-1501.14	221.89	270.03	-1467.07	221.75	314.74	-1200.75	-34.08	20.1	-1234.52	-24.78	24.2	-1428.69	-15.62	30.22	-1432.11	3.86	62.94	-1245.69	50.65	1404.17	0	0	0	-1069.54	-43.43	1665.11	-1061.28	61.44	1658.74	-306.28	22.93	1775.46	-1193.23	92.82	1773.94	657.12	-259.75	78.86	1256.38	-246.86	85.52	644.04
2.43	-1269.49	232.46	132.46	-1299.7	219.55	152.46	-1474.79	220.06	252.73	-1442.11	221.62	299.79	-1197.86	-33.78	21.1	-1235.16	-24.3	24.42	-1429.71	-14.09	29.59	-1432.51	4.06	62.98	-1237.83	48.61	1403.83	0	0	0	-1062.61	-43.36	1665.31	-1055.22	62.03	1658.78	-306.28	22.93	1775.46	-1185.5	94.13	1773.73	656.81	-259.92	78.51	1256.34	-246.68	85.54	644.24
2.44	-1237.04	229.91	126.1	-1268.95	217.04	144.42	-1447.09	219.35	235.53	-1416.81	220.7	283.99	-1203.69	-34.15	19.43	-1240.89	-24.04	21.43	-1429.98	-13.5	29.63	-1432.84	4.19	63.12	-1228.52	48.96	1403.81	0	0	0	-1057.61	-43.63	1665.48	-1047.62	62.06	1658.87	-306.28	22.93	1775.46	-1179.16	92.84	1773.68	657.91	-259.96	78.98	1255.97	-247.12	85.43	644.3
2.45	-1202.46	227.83	120.59	-1234.09	215.36	137.06	-1417.12	220.48	219.32	-1392.63	217.42	267.24	-1198.29	-34.1	20.55	-1233.9	-23.82	22.98	-1428.43	-14.9	30.73	-1433.1	4.27	63.37	-1221.05	48.61	1403.63	0	0	0	-1051.07	-43.58	1665.54	-1044.8	61.87	1658.94	-306.28	22.93	1775.46	-1173.64	90.41	1773.66	658.09	-259.76	79.12	1255.31	-247.43	85.07	643.22
2.46	-1170.41	225.66	115.25	-1206.07	213.06	128.67	-1388.52	219.3	201.85	-1367.72	214.43	250.38	-1192.09	-32.69	22.27	-1233.37	-23.57	22.99	-1429.37	-13.57	30.33	-1433.28	4.28	63.73	-1216.09	46.94	1403.69	0	0	0	-1040.37	-43.53	1665.07	-1032.99	61.67	1658.77	-306.28	22.93	1775.46	-1165.76	92.23	1773.31	656.93	-260.32	78.49	1256.02	-247.49	85.15	643.66
2.47	-1136.36	224.24	111.37	-1174.02	210.56	122.35	-1357.89	219.09	185.22	-1339.32	215.44	235.43	-1200.37	-34.6	19.89	-1234.23	-23.49	22.79	-1428.62	-13.32	31.38	-1433.37	4.22	64.21	-1210.91	46.17	1403.56	0	0	0	-1032.89	-43.68	1664.87	-1028.36	61.81	1658.87	-306.28	22.93	1775.46	-1158.05	93.99	1773.04	656.84	-260.11	78.43	1255.93	-247.47	85.23	643.77
2.48	-1101.41	223.17	108	-1142.18	209.52	116.23	-1328.64	216.76	167.98	-1310.77	215.7	220.67	-1199.67	-34.24	19.84	-1235.16	-23.6	22.7	-1258.14	17.42	683.43	-1433.38	4.09	64.81	-1205	46.67	1403.08	0	0	0	-1025.5	-43.73	1664.71	-1022.46	61.53	1658.75	-306.28	22.93	1775.46	-1153.33	90.18	1773.16	657.55	-259.87	78.75	1256.04	-247.3	85.22	644.82
2.49	-1068.61	222.48	104.94	-1110.49	209.01	111.15	-1295.85	218.2	153.31	-1281.66	216.26	206.63	-1198.76	-34.31	20.87	-1236.33	-24.06	22.45	-1409.62	-8.09	105.75	-1433.28	3.89	65.55	-1195.9	46.85	1402.95	0	0	0	-1018.98	-43.78	1664.55	-1015.64	61.33	1658.32	-306.28	22.93	1775.46	-1146.53	90.19	1772.79	657.65	-259.65	78.93	1256.29	-247.28	85.2	643.91
2.5	-1035.66	221.97	102.02	-1074.06	208	107.31	-1265.7	215.5	137.95	-1252.77	215.76	192.8	-1206.77	-31.77	16.9	-1233.6	-24.44	22.89	-1428.33	-12.24	31.56	-1433.09	3.61	66.42	-1187.54	44.73	1402.67	0	0	0	-1009.85	-43.87	1664.23	-1007.18	61.1	1657.8	-306.28	22.93	1775.46	-1137.84	93.01	1772.18	657.77	-259.72	78.9	1255.34	-247.27	85.05	643.6
2.51	-1003.46	221.16	99.35	-1044.15	208.21	102.38	-1236.41	210.56	123.19	-1223.86	215.13	180.06	-1203.12	-32.09	18.06	-1241.26	-24.64	20.98	-1427.91	-12.3	31.85	-1432.78	3.25	67.43	-1181.54	44.33	1402.3	0	0	0	-1005.99	-43.94	1664.04	-999.3	61.99	1657.59	-306.28	22.93	1775.46	-1132.16	91.46	1772.13	657.36	-259.86	78.86	1256.27	-247.44	85.34	644.07
2.52	-970.5	219.53	97.24	-1008.86	207.06	99.42	-1205.6	209.1	110.08	-1194.71	215.11	168.58	-1190.35	-31.63	20.43	-1235.76	-24.96	22.8	-1428.8	-10.44	31.72	-1432.36	2.81	68.58	-1174.83	43.91	1401.77	0	0	0	-998.45	-43.66	1663.86	-992.96	62.23	1657.02	-306.28	22.93	1775.46	-1125.85	90.42	1771.7	656.46	-259.7	78.65	1256.56	-247.46	85.44	644.83
2.53	-938.5	219.25	96.79	-981.46	205.33	96.31	-1173.22	209.99	99.34	-1166.35	213.64	157.28	-1203.96	-31.78	17.67	-1236.06	-24.97	22.83	-1427.2	-11.78	33.03	-1431.81	2.29	69.89	-1167.93	43.59	1401.49	0	0	0	-990.05	-43.67	1663.57	-988.3	61.49	1657.12	-306.28	22.93	1775.46	-1119.22	90.26	1771.26	656.85	-260.15	78.54	1256.57	-246.96	85.37	644.12
2.54	-906.54	219.19	97.57	-949.99	206.19	95.36	-1141.18	210.13	89.29	-1138.3	211.84	146.93	-1210.25	-32.9	16.73	-1236.27	-24.92	22.69	-1426.84	-11.32	33.25	-1431.14	1.68	71.36	-1159.57	44.31	1400.88	0	0	0	-983.99	-43.88	1663.4	-980.9	61.06	1656.41	-306.28	22.93	1775.46	-1111.59	91.23	1770.66	657.26	-260.04	78.67	1256.24	-247.35	85.22	644.57
2.55	-876.53	218.88	99.76	-921.2	205.68	95.39	-1110.58	207.62	79.74	-1109.65	211.4	138.51	-1209.15	-32.75	16.69	-1237.26	-25.15	22.47	-1428.1	-9.46	32.87	-1430.33	0.97	72.99	-1152.23	43.31	1400.44	0	0	0	-975.87	-43.58	1663.02	-972.41	61.67	1655.78	-306.28	22.93	1775.46	-1105.3	90.49	1770.04	656.98	-259.62	78.55	1256.46	-246.97	85.51	644.85
2.56	-846	218.05	102.41	-887.59	205.47	97.37	-1080.77	205.29	71.81	-1081.51	211.22	131.77	-1208.17	-32.07	16.94	-1235.31	-25.16	22.88	-1427.19	-9.68	33.75	-1429.39	0.18	74.78	-1144.55	43.8	1399.59	0	0	0	-969.5	-43.41	1662.84	-966.35	62.24	1655.46	-306.28	22.93	1775.46	-1098.88	89.79	1769.52	657.49	-259.51	78.8	1256.31	-246.97	85.45	644.76
2.57	-813.35	217.06	107.08	-862.75	203.09	98.72	-1050.18	205.33	66.56	-1054.17	211.14	125.61	-1205.73	-32.22	17.42	-1234.75	-25.27	23.13	-1427.52	-8.93	33.78	-1428.29	-0.71	76.76	-1134.46	44.42	1399.07	0	0	0	-963.2	-43.43	1662.39	-961.26	61.99	1655.39	-306.28	22.93	1775.46	-1091.68	90.99	1768.74	657.23	-259.43	78.98	1255.53	-247.11	85.3	643.31
2.58	-790.15	216.35	110.79	-833.95	203.63	102.42	-1022.09	203.4	61.51	-1029.55	209.3	121.67	-1204.95	-35.74	18.75	-1236.67	-25.01	22.48	-1427.36	-8.26	34.18	-1427.04	-1.71	78.91	-1129.92	44.32	1398.13	0	0	0	-955.43	-43.12	1662	-953.26	61.94	1654.78	-306.28	22.93	1775.46	-1084.29	91.9	1767.82	657.67	-259.72	78.74	1256.71	-247.26	85.49	644.59
2.59	-762.42	214.76	117.13	-808.16	199.92	106.63	-994.36	202.17	58.11	-1003.3	207.83	117.64	-1198.22	-36.74	20.22	-1234.26	-25.4	23.06	-1425.94	-9.28	35.56	-1425.63	-2.8	81.26	-1121.56	44.13	1397.32	0	0	0	-948.37	-42.64	1661.76	-946.94	62.33	1654.2	-306.28	22.93	1775.46	-1077.03	93.21	1766.94	657.18	-259.89	78.5	1255.9	-247.25	85.32	645.03
2.6	-736.93	216.36	125.68	-787.84	199.6	110.72	-967.87	202.22	56.57	-981.75	202.88	112.71	-1197.23	-35.62	20.77	-1231.3	-25.45	23.48	-1426.09	-8.05	35.69	-1424.06	-3.99	83.79	-1112.1	44.52	1396.68	0	0	0	-940.23	-42.39	1661.16	-938.08	63.12	1653.59	-306.28	22.93	1775.46	-1070.63	92.57	1766.32	656.89	-259.78	78.55	1255.83	-246.62	85.5	643.85
2.61	-714.67	213.44	132.67	-760.77	198.21	117.86	-943.33	201.61	55.54	-959.85	201.39	110.45	-1194.96	-34.3	21.47	-1231.84	-24.87	23.29	-1426.34	-7.19	36.15	-1422.31	-5.3	86.52	-1105.72	44.73	1395.93	0	0	0	-933.87	-42.04	1660.76	-929.71	63.31	1653.05	-306.28	22.93	1775.46	-1062.74	94.45	1765.3	656.75	-259.68	78.62	1255.86	-246.94	85.2	643.56
2.62	-694.36	211.24	139.29	-741.49	195.39	122.25	-921.14	199.73	54.39	-938.68	201.38	109.81	-1196.37	-36.16	20.3	-1233.33	-25.65	22.94	-1426.02	-6.94	36.89	-1420.39	-6.71	89.45	-1099.49	45.28	1395.07	0	0	0	-926.87	-41.43	1660.24	-922.28	63.95	1652.43	-306.28	22.93	1775.46	-1055.94	94.75	1764.49	656.38	-260.31	78.45	1256.47	-246.88	85.34	644.26
2.63	-675.79	209.05	145.66	-712.74	193.33	129.33	-899.58	200.07	55.07	-919.19	201.2	109.52	-1196.46	-36.07	20.76	-1238.05	-25.56	21.94	-1424.66	-7.77	38.19	-1419.38	-7.44	90.97	-1091.62	46.23	1394.4	0	0	0	-919.99	-40.7	1659.82	-915.52	64.71	1651.64	-306.28	22.93	1775.46	-1048.99	95.34	1763.66	656.11	-259.5	78.33	1256.62	-246.93	85.44	643.51
2.64	-659.09	206.78	151.55	-708.9	191.24	131.81	-880.92	199.04	55.04	-902.04	199.49	108.7	-1206.45	-35.93	18.6	-1234.87	-26.29	22.69	-1423.01	-9.33	39.8	-1418.46	-8.31	92.34	-1081.46	47.21	1393.47	0	0	0	-912.26	-40.24	1659.05	-907.94	64.84	1651.14	-306.28	22.93	1775.46	-1042.48	95.26	1762.79	656.67	-260	78.44	1256.72	-247.02	85.69	644.2
2.65	-644.11	204.79	156.57	-683.3	190.57	138.99	-864.36	197.72	55	-886.75	198.26	108.4	-1201.94	-36.16	19.25	-1231.53	-26.28	23.37	-1423.93	-7.78	40.01	-1418.68	-8.06	92.8	-1074.13	47.66	1392.67	0	0	0	-905.16	-39.35	1658.57	-899.98	65.91	1650.15	-306.28	22.93	1775.46	-1035.18	96.8	1761.95	657.59	-260.25	78.43	1256.48	-246.62	85.71	643.34
2.66	-631.88	205.1	159.5	-668	193.43	143	-849.75	196.13	54.56	-872.61	197.29	107.94	-1195.76	-35.3	23.87	-1235.2	-25.95	22.25	-1422.54	-8.88	41.47	-1418.22	-8.44	94.2	-1067.85	48.58	1391.82	0	0	0	-898.28	-38.56	1658.07	-891.74	67.3	1649.36	-306.28	22.93	1775.46	-1027.75	98.63	1761.01	656.71	-259.47	78.59	1256.23	-246.98	85.77	644.03
2.67	-620.76	204.55	161.33	-656.35	193.23	144.12	-836.89	195.03	53.75	-861.23	195.54	106.45	-1203.56	-36.39	19.44	-1227.66	-25.7	23.93	-1422.05	-9.18	42.66	-1419.78	-6.14	93.75	-1058.6	49.02	1390.96	0	0	0	-890.53	-37.62	1657.37	-884.93	68.36	1648.57	-306.28	22.93	1775.46	-1019.85	101.14	1759.89	656.87	-259.22	78.65	1256.94	-246.87	85.88	643.5
2.68	-611.19	203.4	161.62	-646.93	191.91	144.44	-826.93	193.56	52.06	-851.66	194.11	104.74	-1200.51	-35.76	20.24	-1230.77	-26.39	23.25	-1420.4	-10.96	44.69	-1417.56	-8.67	96.13	-1048.63	50.21	1390.07	0	0	0	-882.47	-36.2	1656.95	-881.44	69.75	1648.63	-306.28	22.93	1775.46	-1012.86	102.26	1758.95	656.69	-260.2	78.26	1256.5	-246.63	85.54	643.02
2.69	-603.63	202.69	159.7	-639.53	192.13	142.2	-819.52	191.32	49.29	-843.94	193.01	102.27	-1202.88	-35.54	19.27	-1235.54	-26.26	22.38	-1421.2	-9.46	44.99	-1418.62	-6.97	96.43	-1042.12	51.32	1389.29	0	0	0	-875.85	-35.13	1656.6	-871.3	70.64	1647.77	-306.28	22.93	1775.46	-1006.2	102.76	1758.17	656.73	-260.04	78.15	1256.13	-246.69	85.4	643.57
2.7	-597.4	200.99	156.03	-634	191.71	138	-812.6	191.79	46.8	-837.25	193.75	100.05	-1196.38	-36.69	20.74	-1236.72	-26.17	21.81	-1420.1	-11.05	47.16	-1416.79	-9.09	98.69	-1033.01	53.28	1388.22	0	0	0	-869.75	-33.99	1656.11	-865.82	72.26	1647.03	-306.28	22.93	1775.46	-998.99	104.1	1757.41	656.16	-259.79	78.35	1255.45	-246.84	85.23	643.71
2.71	-593.28	200.08	150.25	-629.53	189.77	133.03	-808.93	190.72	43.02	-834.52	190.73	95.93	-1199.72	-36.56	19.66	-1235.7	-26.58	22.02	-1418.45	-12.59	49.24	-1416.27	-9.38	100.06	-1024.37	53.39	1387.29	0	0	0	-863.25	-32.42	1655.89	-853.09	73.87	1646.38	-306.28	22.93	1775.46	-991.05	106.8	1756.46	656.08	-259.79	78.43	1256.26	-247.1	85.35	643.89
2.72	-590.31	197.93	143.64	-627.57	189.32	125.97	-806.35	190.05	39.33	-832.16	189.49	91.68	-1205.63	-36.4	18.29	-1236	-26.76	22.08	-1419.65	-10.65	49.74	-1416.57	-8.47	101.05	-1018.7	54.33	1386.56	0	0	0	-855.88	-30.9	1655.67	-849.8	75.54	1646.04	-306.28	22.93	1775.46	-983.39	109.02	1755.49	656.29	-259.63	78.67	1255.73	-247.48	85	644.38
2.73	-588.6	195.43	136.67	-623.97	184.3	120.33	-806.18	187.64	35.56	-829.81	190.53	89.42	-1204.73	-36.25	18.49	-1233.52	-26.76	22.54	-1419.22	-10.68	51.1	-1415.82	-8.29	102.42	-1009.94	56.49	1385.73	0	0	0	-849.86	-29.67	1655.4	-841.34	76.95	1645.39	-306.28	22.93	1775.46	-975.68	111.6	1754.55	657.69	-259.86	78.73	1256.81	-247.4	85.34	644.29
2.74	-586.01	192.74	130.63	-622.97	183.91	113.35	-803.47	188.89	35.11	-828.94	188.75	86.69	-1201.43	-36.4	19.24	-1232.67	-26.68	22.53	-1418.22	-11.52	53.37	-1415.01	-8.43	104.03	-1000.31	58.88	1384.93	0	0	0	-842.82	-28.03	1655.28	-831.61	78.06	1644.99	-306.28	22.93	1775.46	-967.64	114.6	1753.66	658.02	-259.75	78.66	1255.44	-247.17	84.93	644.38
2.75	-581.42	191.57	122.76	-625.17	176.26	104.53	-801.02	187.18	34.47	-823.73	187.43	85.84	-1200.62	-36.87	19.47	-1234.52	-26.69	21.96	-1418.52	-10.95	55.15	-1414.72	-7.89	105.36	-992.47	60.24	1384.18	0	0	0	-834.18	-25.81	1655.24	-822.22	79.07	1644.89	-306.28	22.93	1775.46	-959.73	117.13	1752.83	657.54	-260.01	78.58	1255.63	-246.9	85.31	643.98
2.76	-573.54	191.09	112.51	-613.97	176.67	97.42	-798.76	184.99	33.5	-817.28	188.49	86.16	-1201.66	-35.43	19.37	-1236.98	-27.11	21.49	-1416.4	-12.98	58.3	-1412.81	-9.72	108	-982.06	62.54	1383.39	0	0	0	-826.11	-23.99	1655.25	-816.58	80.79	1644.73	-306.28	22.93	1775.46	-951.94	119.47	1752.29	658.13	-259.88	78.88	1255.8	-246.78	85.5	643.26
2.77	-570.25	188.48	98.97	-611.07	176.2	87.62	-796.45	186.21	33.79	-813.66	186.76	84.82	-1204.43	-36.71	18.39	-1235.04	-26.56	22.05	-1415.23	-14.07	61.11	-1411.28	-10.45	110.7	-972.88	63.2	1382.71	0	0	0	-816.66	-21.95	1655.37	-805.18	83.43	1644.32	-306.28	22.93	1775.46	-943.63	122.26	1751.94	656.7	-259.72	78.64	1256.43	-246.66	85.62	644.22
2.78	-562.75	187.63	88.81	-604.59	175.81	78.9	-794.39	187.95	33.81	-810.45	186.39	84.1	-1194.41	-37.26	21	-1231.87	-26.48	22.73	-1414.57	-14.19	63.46	-1407.56	-13.65	114.83	-965.35	65.61	1382.3	0	0	0	-809.33	-20.31	1655.45	-801.2	84.54	1644.21	-306.28	22.93	1775.46	-935.31	124.63	1752.01	656.84	-259.88	78.62	1256.31	-246.93	85.71	645.68
2.79	-557.2	187.13	78.47	-601.51	176.17	69.68	-793.5	188.74	33.64	-805.56	189.44	84.67	-1199.86	-36.72	19.64	-1231.88	-26.59	22.61	-1413.93	-13.66	66.44	-1407.03	-12.52	117.08	-957.63	67.4	1382.65	0	0	0	-801.92	-18.19	1655.97	-795.1	86.21	1644.33	-306.28	22.93	1775.46	-926.46	127.67	1752.07	656.72	-260.12	78.48	1255.72	-247.08	85.34	645.29
2.8	-555.61	188.12	66.5	-598.95	176.9	60.23	-793.02	188.36	32.66	-801.03	192.96	86.15	-1203.69	-35.79	19.61	-1236.47	-26.62	21.52	-1412.58	-14.09	70.03	-1404.32	-13.59	120.88	-949.3	67.99	1383.37	0	0	0	-792.53	-15.57	1656.64	-781.32	89.76	1644.11	-306.28	22.93	1775.46	-917.67	130.52	1752.18	656.29	-260.11	78.3	1255.86	-246.81	85.02	643.53
2.81	-552.94	187.35	54.76	-592.61	177.14	53.44	-791.49	189.79	33.39	-797.95	193.22	86.45	-1197.76	-36.74	20.39	-1238.57	-26.64	21.21	-1410.93	-14.84	74.2	-1400.74	-15.6	124.92	-937.95	70.49	1384.24	0	0	0	-783.97	-13.01	1657.31	-771.99	91.9	1644.47	-306.28	22.93	1775.46	-908.47	134.02	1752.33	656.72	-259.9	78.5	1256.23	-247.07	85.21	643.97
2.82	-548.6	186.7	47.45	-589.59	176.23	49.16	-790.44	189.27	33.89	-795.51	192.1	86.76	-1203.98	-37.06	19.02	-1235.88	-26.46	22.03	-1410.19	-13.99	77.7	-1398.32	-16.2	128.91	-931.47	73.26	1385.37	0	0	0	-776.88	-10.59	1658.05	-762.11	94.21	1644.89	-306.28	22.93	1775.46	-899.54	137.17	1752.69	656.68	-260.04	78.42	1256.73	-246.66	85.57	644.45
2.83	-547.12	185.33	43.72	-592.93	175.08	43.5	-790.44	187.2	33.87	-794.27	190	86.53	-1200.37	-37.17	19.73	-1234.1	-25.97	22.36	-1408.21	-15.13	81.74	-1395.71	-16.7	132.63	-920.56	75.38	1386.42	0	0	0	-769.5	-8.38	1658.71	-755.33	96.59	1645.34	-306.28	22.93	1775.46	-890.38	140.34	1753.39	656.22	-260.07	78.37	1255.63	-246.98	85.36	644.1
2.84	-545.63	184.05	41.15	-588.85	173.59	41.84	-789.91	187.01	34.21	-792.09	191.22	87.94	-1201.56	-36.56	19.54	-1232.52	-25.97	22.92	-1405.18	-16.56	86.79	-1391.78	-18.36	137.51	-911.33	76.81	1387.47	0	0	0	-760.51	-5.78	1659.8	-748.93	98.76	1646.21	-306.28	22.93	1775.46	-880.86	144.07	1754.01	656.32	-260.46	78.33	1256.12	-246.37	85.66	644.11
2.85	-543.22	183.75	39.48	-586.72	173.17	39.84	-788.8	188.1	35.17	-792.11	188.03	86.98	-1194.71	-36.84	21.48	-1232.29	-26.18	23.17	-1402.55	-17.17	92.21	-1385.87	-21.61	143.08	-902.99	78.68	1388.4	0	0	0	-749.93	-2.67	1660.98	-738.72	100.54	1647.24	-306.28	22.93	1775.46	-871.63	147.2	1755.01	657.17	-259.91	78.74	1255.72	-246.99	85.33	643.26
2.86	-542.81	182.79	37.43	-588.2	172.8	38.06	-789.07	186.64	34.85	-790.85	188.31	87.6	-1203.59	-36.92	19.09	-1230.29	-27.34	24.93	-1400.52	-16.19	96.56	-1380.3	-24.17	148.85	-903.48	83.09	1384.36	0	0	0	-741.93	0.11	1662.43	-731.63	102.88	1648.07	-306.28	22.93	1775.46	-862.34	150.34	1756.14	657.58	-259.9	78.9	1255.75	-246.88	85.45	643.42
2.87	-542.96	183.09	36.5	-588.87	173.54	37.09	-788.47	187.94	35.48	-790.4	187.73	87.27	-1206.22	-37.12	18.78	-1230.62	-27.94	25.18	-1395.66	-18.04	103.11	-1373.4	-26.67	154.83	-891.73	85.05	1385.05	0	0	0	-731.99	2.48	1663.7	-719.13	106.03	1648.74	-306.28	22.93	1775.46	-853.13	153.47	1757.39	657.25	-259.9	78.94	1256.23	-247	85.5	644.75
2.88	-544.83	183.32	35.69	-589.64	172.81	36.52	-788.53	187.57	35.16	-790.47	187.53	87.06	-1202.53	-35.99	19.75	-1224.25	-29.2	32.21	-1391.03	-19.37	108.72	-1367.45	-26.72	160.11	-883.28	84.22	1389.3	0	0	0	-723.41	4.9	1664.88	-709.72	107.98	1649.53	-306.28	22.93	1775.46	-843.73	156.67	1758.71	657.42	-259.19	78.97	1256.73	-246.73	85.58	643.84
2.89	-542.94	182.64	35.83	-589.84	173.19	35.81	-789.06	186.57	34.6	-790.68	187.45	87.06	-1198.01	-36.18	20.79	-1228.31	-26.8	26.67	-1384.34	-20.09	115.51	-1359.8	-28.24	165.98	-872.05	86.39	1391.32	0	0	0	-715	7.44	1666.31	-702.07	110.08	1651.05	-306.28	22.93	1775.46	-834.56	159.83	1759.96	656.08	-260.07	78.53	1256.53	-246.87	85.61	644.2
2.9	-541.5	183.44	36.22	-586.18	173.11	36.51	-789.41	186.09	34.34	-790.72	186.71	86.53	-1204.62	-37.27	19.18	-1229.25	-26.23	25.79	-1377.88	-20.09	122.99	-1350.97	-29.26	172.12	-875.23	90.78	1391.28	0	0	0	-705.79	10.07	1668.02	-691.92	112.78	1652.88	-306.28	22.93	1775.46	-825.64	162.42	1761.39	656.44	-259.89	78.55	1255.17	-247	85.28	644.51
2.91	-541.6	183.05	36	-588.79	174.02	35.52	-788.67	187.83	34.92	-790.64	187.07	86.77	-1205.21	-36.14	18.79	-1227.4	-26.32	25.89	-1370.8	-20.36	130.25	-1340.93	-31.43	178.64	-862.03	92.09	1392.25	0	0	0	-697.02	12.77	1669.61	-687.18	116.66	1654.28	-306.28	22.93	1775.46	-816.15	166.28	1762.5	657.11	-259.64	78.8	1255.55	-247.16	85.02	643.13
2.92	-542.1	183.31	35.64	-588.52	173.15	34.98	-788.64	187.8	35.11	-790.39	187.17	86.83	-1193.36	-36.79	20.39	-1224.45	-26.19	26.83	-1363.16	-20.84	138.62	-1332.51	-31.07	185.02	-852.64	96.47	1393.45	0	0	0	-687.68	15.5	1671.03	-676.05	119.08	1655.34	-306.28	22.93	1775.46	-807.11	169.5	1763.57	657.54	-259.85	79.01	1256.48	-247.35	85.46	643.78
2.93	-542.41	183.17	35.29	-589.29	173.55	34.79	-788.88	186.9	34.63	-790.3	186.75	86.87	-1193.23	-38.49	19.54	-1213.86	-28.78	35.34	-1356.52	-20.95	146.24	-1322.97	-31.77	192.55	-845.61	98.61	1394.53	0	0	0	-680.69	17.69	1672.33	-668.51	120.93	1656.51	-306.28	22.93	1775.46	-798.68	172.06	1764.65	655.89	-259.75	78.23	1256.39	-247.09	85.6	644.84
2.94	-541.29	182.5	35.55	-587.1	173.23	35.34	-788.76	187.38	34.87	-790.19	186.34	86.62	-1193.15	-38.71	19.46	-1218.28	-26.54	29.65	-1347.22	-21.3	155.96	-1313.09	-30.8	199.79	-832.19	100.41	1397.7	0	0	0	-673.5	19.72	1673.6	-660.75	122.84	1657.72	-306.28	22.93	1775.46	-790.56	174.2	1765.6	656.24	-259.99	78.43	1256.33	-247.17	85.62	645.1
2.95	-541.25	182.97	35.13	-590.18	173.58	34.41	-788.79	186.43	34.55	-789.63	186.54	86.68	-1190.07	-38.34	18.94	-1213.04	-27.01	30.63	-1335.56	-22.76	167.27	-1303.67	-28.83	206.84	-819.14	98.25	1398.96	0	0	0	-663.57	22.34	1675.18	-651.08	126.47	1658.98	-306.28	22.93	1775.46	-782.33	177.07	1766.31	656.52	-259.75	78.72	1256.59	-247.16	85.43	644.38
2.96	-542.46	182.4	34.66	-583.76	173.17	35.73	-788.77	186.33	34.61	-789.05	187.4	87.16	-1188.07	-38.77	19.51	-1208.06	-28.82	32.36	-1325.87	-22.01	177.1	-1291.11	-29.04	214.86	-812.13	99.94	1399.63	0	0	0	-655.14	24.58	1676.37	-642.55	128.13	1660.08	-306.28	22.93	1775.46	-774.51	179.1	1767.2	656.51	-260	78.41	1256.36	-246.93	85.39	644.84
2.97	-540.86	182.41	35.03	-586.35	173.5	35.06	-789.34	185.53	34.2	-789.02	186.67	86.84	-1182.3	-39.57	21.17	-1203.38	-27.97	34.59	-1315.22	-21.3	186.87	-1277.92	-29.31	222.9	-805.35	101.8	1400.38	0	0	0	-648.47	26.68	1677.5	-634.62	130.04	1661.17	-306.28	22.93	1775.46	-766.22	181.96	1767.72	657.96	-260.15	78.72	1256.34	-246.61	85.57	644.86
2.98	-541.93	182.42	34.52	-587.76	172.92	34.37	-788.92	186.02	34.41	-787.91	187.81	87.36	-1177.15	-41.57	22.45	-1197.37	-28.51	37.28	-1306.02	-19.44	195.93	-1265.26	-27.69	230.12	-800.2	107.41	1399.77	0	0	0	-641.95	28.54	1678.42	-626.76	131.89	1661.96	-306.28	22.93	1775.46	-758.37	184.15	1768.24	657.52	-259.72	78.57	1256.41	-246.53	85.61	644
2.99	-541.66	182.51	34.67	-586.9	173.06	34.94	-788.25	187.37	35.25	-788.06	186.78	86.78	-1164.13	-43.25	25.16	-1187.38	-30.6	42.71	-1293.91	-16.4	203.36	-1251.59	-26.98	237.6	-795.89	109.09	1400.11	0	0	0	-633.74	30.17	1679.09	-618.61	133.88	1662.43	-306.28	22.93	1775.46	-750.72	185.9	1768.78	656.88	-259.7	78.28	1256.23	-246.85	85.71	644.88
3	-541.32	182.19	34.63	-586.94	172.97	34.44	-788.49	186.95	35.02	-787.96	186.64	86.81	-1159.69	-46.76	29.23	-1177.96	-32.54	48.48	-1279.21	-14.66	211.86	-1237.53	-25.48	244.54	-785.08	109.64	1400.71	0	0	0	-623.28	32.23	1680.02	-609.37	136.37	1663.11	-306.28	22.93	1775.46	-742.9	188.1	1769.21	657.78	-259.4	78.6	1255.79	-246.98	85.66	644.77
3.01	-541.17	182.85	34.78	-588.19	172.6	34.12	-788.94	186.4	34.58	-788.04	186.16	86.64	-1143.7	-49.94	36.84	-1166.5	-34.97	54.11	-1265.96	-11.25	217.66	-1223.35	-23.6	250.8	-777.55	112.17	1401.2	0	0	0	-615.62	33.63	1680.6	-602.34	137.46	1663.69	-306.28	22.93	1775.46	-734.87	190.5	1769.51	656.12	-259.79	78.31	1256.23	-246.92	85.32	643.37
3.02	-539.34	182.91	35.08	-585.32	173.44	34.66	-788.71	186.69	34.9	-788	185.79	86.55	-1133.95	-53.89	41.32	-1148.58	-37.56	60.33	-1251.47	-8.92	222.41	-1209.38	-20.57	255.83	-767.85	111.99	1401.46	0	0	0	-608.31	35.11	1681.08	-596.23	138.83	1664.18	-306.28	22.93	1775.46	-727.15	192.37	1769.81	655.96	-260.03	78.23	1256.3	-246.91	85.33	643.68
3.03	-539.55	182.25	34.91	-585.84	172.53	34.75	-788.72	186.36	34.75	-787.36	187	86.94	-1113.03	-57.3	47.03	-1100.45	-52.22	65.09	-1236.67	-6.08	225.41	-1194.85	-16.91	259.3	-764.15	114.23	1401.78	0	0	0	-602.2	36.28	1681.52	-591.04	139.44	1664.73	-306.28	22.93	1775.46	-719.71	193.94	1770.21	656.92	-259.81	78.84	1256.68	-246.93	85.66	644.29
3.04	-541.28	182.68	34.6	-586.96	172.83	34.51	-788.36	187.11	34.97	-788.03	185.07	86.23	-1095.89	-59.69	52	-1114.43	-43.98	68.93	-1220.37	-4.36	228.11	-1178.88	-15.34	262.66	-759.33	115.5	1402.5	0	0	0	-595.86	37.37	1681.74	-584.98	140.12	1665.02	-306.28	22.93	1775.46	-712.34	194.99	1770.54	657.48	-259.65	78.79	1255.93	-246.82	85.64	644.43
3.05	-541.22	183.24	34.75	-587.05	173	34.25	-788.25	187.35	35.03	-787.31	185.87	86.61	-1082	-62.92	54.73	-1098.54	-45.07	72.64	-1203.86	-2.73	229.4	-1163.83	-11.7	263.6	-746.86	116.41	1402.96	0	0	0	-587.44	38.89	1681.98	-578.17	141.35	1665.42	-306.28	22.93	1775.46	-704.92	196.31	1770.95	657.59	-259.81	78.86	1256.96	-247.26	85.57	643.75
3.06	-541.3	182.67	34.51	-588.57	172.68	34.01	-788.17	186.75	34.87	-787.24	185.79	86.77	-1062.56	-64.83	57.54	-1079.14	-46.32	75.04	-1186.36	-2.21	229.87	-1146.43	-11.26	264.67	-742.33	116.61	1403.53	0	0	0	-581.07	39.85	1682.17	-569.09	143.03	1665.12	-306.28	22.93	1775.46	-697.8	196.83	1771.41	658.09	-260.04	78.9	1256.11	-247.02	85.41	644.07
3.07	-539.89	182.59	34.83	-584.89	172.42	34.97	-788.05	187.4	35.17	-786.94	186.15	86.94	-1036.43	-66.95	60.69	-1057.36	-47.69	76.9	-1168.84	-0.78	228.51	-1129.91	-9.06	263.89	-732.2	117.04	1403.79	0	0	0	-573.5	40.58	1682.32	-561.38	143.9	1665.31	-306.28	22.93	1775.46	-690.26	198.4	1771.65	656.68	-259.98	78.27	1255.72	-246.93	85.24	644.55
3.08	-542.45	182.97	34.1	-587.02	172.31	34.32	-788.99	185.72	34.31	-786.89	186.34	87.2	-1010.11	-67.03	67.07	-1035.25	-42.32	81.09	-1150.38	-0.95	226.56	-1110.95	-10.55	263.14	-728.06	117.45	1404.81	0	0	0	-567.75	41.37	1682.48	-555.09	144.53	1665.27	-306.28	22.93	1775.46	-682.76	199.76	1771.89	656.88	-260.11	78.62	1255.47	-247.61	85.02	644.62
3.09	-544.31	182.84	33.59	-587.32	173.09	34.07	-788.82	186.31	34.47	-787.24	185.58	86.95	-998.26	-68.06	60.45	-1016.42	-48.2	76.71	-1132.7	0.85	222.39	-1093.6	-8.88	259.98	-725.41	119.64	1405.36	0	0	0	-561.47	42	1682.42	-548.02	144.66	1665.11	-306.28	22.93	1775.46	-675.45	200.95	1772.15	656.36	-260.15	78.45	1256.16	-246.88	85.56	644.51
3.1	-541.83	182.74	34.12	-587.58	173.28	34.3	-788.7	186.21	34.5	-787.17	185.64	87.16	-973.85	-68.12	58.43	-995.39	-49.61	74.96	-1113.75	0.68	217.71	-1075.86	-7.96	255.87	-718.41	123.01	1405.53	0	0	0	-552.54	42.67	1682.31	-538.45	145.03	1665.03	-306.28	22.93	1775.46	-668.28	201.51	1772.42	657.7	-259.7	78.87	1256.18	-246.82	85.65	644.31
3.11	-541.46	182.65	34.44	-587.36	173.1	34.4	-788.23	187.27	34.78	-786.83	185.98	87.32	-945.76	-68.18	57.82	-972.77	-49.38	72.67	-1094.53	1.19	211.81	-1056.97	-8.21	251.07	-706.27	123.16	1406.1	0	0	0	-546.77	43.09	1682.22	-529.91	145.66	1664.8	-306.28	22.93	1775.46	-661.08	202.24	1772.61	656.94	-259.69	78.57	1256.19	-246.96	85.32	644.87
3.12	-540.6	182.35	34.38	-588.42	173.37	33.76	-788.65	186.75	34.75	-787.05	185.62	87.25	-930.85	-67.31	53.93	-947.34	-49.82	70.59	-1073.77	0.03	205.56	-1038.01	-8.59	245.33	-704.41	122.78	1406.33	0	0	0	-540.58	43.64	1682.27	-525.78	145.88	1664.89	-306.28	22.93	1775.46	-653.87	203.44	1772.72	656.81	-260.24	78.33	1256.07	-246.89	85.46	643.88
3.13	-540.41	182.46	34.8	-586.03	172.77	34.17	-788.63	186.72	34.6	-786.96	185.21	87.05	-898.91	-66.85	52.86	-918.79	-49.22	68.21	-1052.75	-1.58	198.36	-1018.86	-8.48	238.56	-696.49	124.64	1406.24	0	0	0	-534.96	44.07	1682.25	-520.37	146.22	1664.84	-306.28	22.93	1775.46	-647.08	203.65	1772.91	657.23	-259.94	78.71	1255.88	-247.28	85.29	642.98
3.14	-540.9	181.93	34.43	-587.59	172.7	33.85	-788.92	186.41	34.49	-786.64	185.85	87.32	-868.42	-66.88	52.28	-895.04	-49.25	64.77	-1031.24	-2.96	190.03	-999.06	-8.3	230.99	-690.17	125.11	1406.19	0	0	0	-528.37	44.22	1682.17	-514.56	146.59	1664.81	-306.28	22.93	1775.46	-640.05	204.41	1772.98	657.3	-259.9	78.69	1256.15	-247.28	85.52	642.79
3.15	-540.96	182.51	34.23	-587.55	172.68	34.1	-788.7	187.18	34.84	-786.39	186.2	87.57	-846.44	-66.73	48.96	-867.91	-49.27	62.22	-1008.31	-5.5	181.48	-977.25	-10.62	223.76	-683.44	126.81	1406.63	0	0	0	-520.47	44.36	1682.07	-508.71	147.2	1664.74	-306.28	22.93	1775.46	-633.36	204.65	1773.03	657.32	-259.92	78.53	1255.73	-246.87	85.21	643.57
3.16	-541.43	181.25	33.8	-586.78	171.86	34.12	-788.63	186.9	34.72	-786.49	185.25	87.18	-806.17	-65.71	50.96	-837.28	-49.48	60.34	-985.58	-6.34	171.8	-956.83	-10.7	215.51	-677.09	127.38	1406.26	0	0	0	-514.26	44.51	1682.06	-502	147.11	1664.92	-306.28	22.93	1775.46	-626.5	205.13	1773.06	656.76	-259.95	78.42	1255.64	-247.03	85.25	643.92
3.17	-541.67	181.66	34.02	-585.41	172.36	34.23	-788.57	186.86	34.84	-786.81	184.24	86.94	-778.82	-65.8	49.54	-810.35	-49.89	57.66	-962.27	-7.11	161.82	-934.47	-12.26	207.25	-674.34	129.02	1406.45	0	0	0	-508.16	44.78	1682.01	-492.31	147.01	1664.7	-306.28	22.93	1775.46	-619.74	205.49	1773.04	656.78	-259.75	78.69	1255.82	-247.32	85.32	643.75
3.18	-538.3	181.96	34.78	-583.41	172.01	34.38	-789.2	185.61	34.45	-785.75	185.81	87.84	-751.57	-64.33	47.99	-781.31	-50.25	55.75	-937.74	-8.92	152.09	-911.84	-13.92	198.7	-670.56	129.16	1406.89	0	0	0	-502.37	44.91	1681.91	-485.17	147.06	1664.77	-306.28	22.93	1775.46	-613.02	205.66	1773.03	656.04	-260.11	78.05	1256.48	-246.78	85.74	643.64
3.19	-541.63	182.01	33.97	-589.57	172.76	33.53	-788.31	186.93	35.08	-786.09	184.01	87.05	-719.83	-66.52	47.53	-753.12	-49.7	53.44	-913.86	-8.45	141.39	-888.65	-15.69	189.95	-662.16	130.08	1406.34	0	0	0	-495.49	44.93	1681.72	-479.4	147.1	1664.83	-306.28	22.93	1775.46	-606.15	206.12	1772.88	656.33	-260.09	78.29	1257.1	-246.93	85.86	644.2
3.2	-538.55	182.82	34.94	-584.74	172.28	34.71	-788.6	186.19	34.74	-785.25	184.79	87.61	-694.97	-66.01	46.41	-722.75	-49.98	52.12	-888.23	-10.3	131.79	-865.82	-15.44	180.9	-653.63	130.98	1406.04	0	0	0	-487.14	45.05	1681.54	-472.66	147.01	1664.64	-306.28	22.93	1775.46	-599.34	206.24	1772.67	657.31	-260.12	78.53	1256.7	-246.76	85.55	643.52
3.21	-537.9	182.68	35.24	-584.52	172.66	34.93	-788.04	186.76	35.21	-785.15	184.16	87.49	-658.98	-66.69	47.75	-691.63	-50.46	51.21	-862.12	-11.96	122.47	-841.97	-16.64	172.37	-646.8	131.5	1405.86	0	0	0	-481.07	45	1681.43	-465.52	146.85	1664.71	-306.28	22.93	1775.46	-592.54	206.39	1772.45	656.77	-259.97	78.56	1255.99	-247.09	85.24	642.9
3.22	-540.85	184.39	34.92	-584.52	172.38	34.88	-788.2	186.08	35.09	-784.91	183.9	87.6	-631.01	-67.6	47.35	-664.67	-51.62	49.6	-836.94	-11.27	112.33	-818.05	-16.89	163.86	-640.62	132.23	1405.67	0	0	0	-473.83	45.16	1681.01	-461.34	147.24	1664.42	-306.28	22.93	1775.46	-585.93	206	1772.25	657.58	-259.87	78.83	1255.62	-246.81	85.4	643.64
3.23	-539.05	182.87	34.91	-586.51	172.92	34.62	-788.12	186.3	35.26	-784.86	183.25	87.51	-605.27	-68.06	47.11	-634.25	-51.7	49.2	-810.44	-12.19	103.56	-792.86	-18.74	156.38	-629.82	132.56	1405.83	0	0	0	-468.23	44.96	1680.76	-456.7	147.37	1664.38	-306.28	22.93	1775.46	-579.15	206.24	1771.84	658.18	-259.77	79.02	1256.42	-247.09	85.54	644.31
3.24	-536.36	182.33	35.82	-582.4	172.96	35.77	-788.25	186.06	35.27	-784.61	182.41	87.5	-575.75	-67.53	47.9	-607.2	-52.06	48.38	-783.62	-12.88	95.12	-768.02	-19.68	148.93	-626.61	132.31	1405.41	0	0	0	-462.24	44.6	1680.35	-450.19	147.01	1664.12	-306.28	22.93	1775.46	-572.31	206.37	1771.45	657.28	-259.9	78.42	1256.84	-246.74	85.83	643.3
3.25	-536.17	182.28	36.05	-588.05	173.35	35.11	-787.35	186.62	35.8	-783.79	183.67	88.31	-547.92	-68.01	48.92	-577.1	-52.29	48.66	-756.56	-14.16	87.5	-743.34	-20	141.44	-623.2	132.66	1404.69	0	0	0	-454.22	44.58	1679.77	-441.35	146.61	1663.43	-306.28	22.93	1775.46	-565.48	206.36	1771.06	656.21	-260.04	78.34	1256.49	-246.65	85.63	643.65
3.26	-538.36	183.27	35.77	-583.51	173.5	35.98	-787.77	185.71	35.55	-783.51	183.48	88.46	-515.85	-68.63	50.47	-548.24	-52.38	49.07	-729.75	-14.31	79.87	-719.07	-19.01	133.81	-619.14	133.51	1404.68	0	0	0	-448.2	44.25	1679.35	-436.04	146.07	1663.43	-306.28	22.93	1775.46	-558.66	205.99	1770.72	656.71	-259.83	78.57	1256.67	-246.94	85.4	643.87
3.27	-537.73	183.03	35.82	-587.03	174.06	35.13	-787.88	185	35.66	-783.38	182.85	88.62	-490.38	-67.33	51.37	-521.58	-52.53	49.52	-701.5	-16.38	73.66	-693.58	-19.9	127.74	-608.01	134.1	1404.54	0	0	0	-441.46	43.71	1678.69	-427.19	145.55	1662.69	-306.28	22.93	1775.46	-551.67	205.93	1770.25	656.76	-259.73	78.43	1256.4	-247.43	85.28	644.21
3.28	-536.74	183.86	36.52	-584.24	173.6	35.54	-787.34	185.49	35.95	-782.71	182.83	89.04	-459.93	-67.79	53.91	-492.64	-52.48	50.9	-674.24	-17.21	67.17	-668.98	-19.67	121.36	-601.16	133.22	1403.93	0	0	0	-435.98	43.41	1678.21	-421.72	145.83	1662.21	-306.28	22.93	1775.46	-544.62	205.99	1769.69	656.91	-259.81	78.43	1256.86	-247.27	85.53	642.98
3.29	-535.22	184.49	36.93	-586.84	174.27	35.1	-787.35	184.69	35.76	-782.45	182.71	89.34	-431.71	-67.68	56.51	-463.32	-52.1	52.26	-646.78	-17.58	61.47	-643.44	-20.19	116.03	-591.03	133.33	1403.78	0	0	0	-429.45	43.07	1677.51	-415.66	146.1	1661.52	-306.28	22.93	1775.46	-537.64	205.59	1769.21	657.64	-259.7	78.93	1256.69	-246.93	85.5	643.52
3.3	-535.47	184.73	36.97	-587.17	172.84	35.11	-787.01	184.86	36.19	-782.24	182.25	89.51	-407.79	-66.49	58.52	-436.25	-52.6	54.14	-619.08	-18.74	56.68	-618.87	-19.39	110.68	-585.43	133.87	1402.74	0	0	0	-421.46	42.44	1676.63	-406.25	145.7	1660.72	-306.28	22.93	1775.46	-530.7	204.97	1768.73	657.24	-260.03	78.43	1256.66	-247	85.64	643.23
3.31	-530.65	185.46	38.4	-585.81	172.48	34.95	-786.91	184.64	36.28	-782.05	182.26	89.83	-376.09	-67.16	62.57	-405.74	-52.57	57	-592.21	-18.57	51.77	-594.48	-18.27	105.62	-581.67	133.32	1402.27	0	0	0	-413.77	42.07	1675.78	-399.69	144.84	1660.06	-306.28	22.93	1775.46	-523.77	204.37	1768.23	656.41	-260.15	78.35	1256.67	-246.88	85.56	642.5
3.32	-536.82	185.23	36	-583.52	172.56	35.33	-786.61	184.71	36.65	-781.93	181.5	89.92	-352.35	-67.14	65.05	-378.43	-52.65	59.35	-564.92	-18.22	47.7	-568.99	-18.56	101.81	-576.76	134.03	1402.06	0	0	0	-406.78	41.68	1675.05	-393.36	144.54	1659.36	-306.28	22.93	1775.46	-516.93	203.65	1767.71	656.21	-259.97	78.42	1256.32	-246.97	85.5	643.61
3.33	-532.25	185.01	37.12	-586.71	172.28	34.16	-786.09	185.1	37.31	-781.01	182.25	90.68	-324.44	-67.72	68.84	-351.17	-52.74	61.98	-537.49	-19.32	44.86	-543.24	-18.91	98.69	-572.5	132.35	1401.31	0	0	0	-400.36	41.33	1674.33	-386.11	144.34	1658.76	-306.28	22.93	1775.46	-509.99	203.19	1767.16	657.3	-260.08	78.6	1256.7	-247.06	85.38	643.81
3.34	-536.08	184.41	35.38	-586.37	172.48	34	-786.01	184.36	37.38	-780.87	182.23	91.15	-300.55	-67.37	71.75	-325.42	-52.91	64.78	-510.95	-19.17	42.12	-518.02	-18.38	95.78	-561.44	131.97	1400.52	0	0	0	-393.88	40.81	1673.52	-377.8	143.94	1658.02	-306.28	22.93	1775.46	-503.1	202.62	1766.54	656.53	-259.77	78.42	1255.58	-247.34	85.04	643.43
3.35	-535.57	182.94	34.84	-585.23	172.36	34.06	-785.88	183.77	37.5	-780.95	181.25	91.15	-272.99	-67.1	76.39	-299.08	-52.77	68.12	-484.69	-19.32	40.29	-493.19	-19.23	93.94	-554.68	132.52	1399.69	0	0	0	-386.18	40.28	1672.64	-368.7	142.95	1657.1	-306.28	22.93	1775.46	-496.19	201.84	1765.95	656.5	-259.77	78.42	1255.82	-247.07	85.1	643.6
3.36	-538.33	182.39	33.69	-586.54	174.38	34.33	-785.89	183.15	37.78	-780.63	180.79	91.57	-245.92	-66.69	81.94	-274.4	-53.48	72.04	-459.02	-20.19	39.31	-469.09	-19.59	92.47	-547.69	133.74	1399.17	0	0	0	-379.65	39.48	1671.77	-363.46	142.62	1656.34	-306.28	22.93	1775.46	-489.53	200.67	1765.37	656.3	-259.93	78.28	1256.55	-247.07	85.37	644.11
3.37	-532.71	181.77	34.73	-586.38	174.03	34.66	-785.67	182.48	38.15	-780.55	179.98	91.7	-226.04	-67.88	86.18	-250.34	-53.85	76.45	-434.19	-20.93	38.79	-445.57	-20.4	91.64	-538.04	131.84	1398.65	0	0	0	-372.8	38.62	1670.95	-358.56	141.32	1655.69	-306.28	22.93	1775.46	-482.77	199.69	1764.73	657.53	-260.02	78.68	1255.99	-247.11	85.11	643.43
3.38	-540.09	182.8	33.45	-585.8	174.73	34.05	-785.17	182.5	38.77	-779.8	180.57	92.62	-204.13	-71.09	92.54	-227.11	-54.43	81.72	-410.33	-22.05	39	-422.99	-21.46	91.57	-533.93	131.06	1397.79	0	0	0	-365.96	38.05	1670.15	-350.26	140.41	1654.97	-306.28	22.93	1775.46	-476.12	198.49	1764	657.06	-259.7	78.75	1256	-247.29	85.3	643.66
3.39	-538.67	183.35	33.56	-587.11	174.44	33.79	-784.76	182.1	39.19	-779.41	180.31	93.25	-180.55	-68.28	99.13	-205.15	-54.99	87.82	-387.27	-22.8	39.51	-401.62	-22.49	91.81	-526.16	129.52	1396.72	0	0	0	-358.68	37.22	1669.39	-341.39	139.86	1654.32	-306.28	22.93	1775.46	-469.42	197.47	1763.21	657.73	-259.79	78.68	1255.66	-247.32	85.28	643.57
3.4	-537.53	183.49	33.93	-584.2	175.33	34.4	-784.82	181.17	39.48	-779.2	179.65	93.61	-157.88	-67.89	107.05	-184.27	-55.02	94.24	-365.56	-23.51	40.01	-381.05	-24.33	92.69	-523.09	131.11	1396.47	0	0	0	-351.54	35.84	1668.56	-336.65	139.66	1653.79	-306.28	22.93	1775.46	-462.74	196.24	1762.51	656.94	-259.86	78.49	1255.92	-246.6	85.21	643.11
3.41	-538.08	183.98	33.85	-583.41	175.07	34.29	-784.71	180.55	40.08	-778.51	179.92	94.43	-138.63	-67.75	114.26	-164.33	-55.14	100.76	-344.66	-24.21	40.9	-361.63	-25.48	93.36	-516.68	130.55	1395.55	0	0	0	-343.85	35.07	1667.86	-328.81	138.55	1653.06	-306.28	22.93	1775.46	-456.03	194.92	1761.81	657.61	-260.17	78.74	1257.03	-246.83	85.81	642.55
3.42	-540.28	183.9	33.3	-587.82	175.51	33.22	-784.27	180.18	40.59	-778.28	179.35	94.8	-119.73	-67.47	121.11	-145.89	-55.1	106.97	-324.46	-25.61	42.44	-343.23	-26.56	94.2	-507.12	128.42	1395	0	0	0	-337.23	34.29	1667.14	-319.79	137.46	1652.36	-306.28	22.93	1775.46	-449.36	193.68	1761.12	657.13	-260.3	78.44	1256.63	-246.67	85.6	643.73
3.43	-536.91	183.95	34.05	-585.92	175.46	33.28	-783.85	179.98	41.35	-777.6	179.47	95.73	-102.58	-64.45	127.18	-128.96	-54.24	112.39	-305.92	-25.8	43.54	-326.05	-27.77	95.42	-495.91	129.04	1394.16	0	0	0	-330.94	33.5	1666.54	-314.6	136.87	1651.81	-306.28	22.93	1775.46	-442.71	192.2	1760.36	656.73	-259.82	78.44	1256.08	-246.59	85.68	643.55
3.44	-538.52	184.02	33.49	-588.03	175.79	32.92	-783.51	180.14	42.21	-777.16	179.27	96.42	-85.72	-65.81	133.67	-113.65	-53.68	117.31	-288.91	-25.86	44.55	-310.42	-27.2	95.82	-492.23	127.4	1393.45	0	0	0	-323.68	32.23	1665.84	-310.13	136.16	1651.44	-306.28	22.93	1775.46	-435.88	191.01	1759.65	657.41	-260.26	78.45	1255.79	-247.37	85.29	643.77
3.45	-539.19	184.38	33.18	-584.07	175.77	33.78	-782.84	180.15	43.18	-776.37	179.7	97.52	-74.78	-66.32	136.44	-100.16	-52.93	121.32	-273.57	-26.16	45.12	-296.5	-27.7	96.11	-489.68	125.22	1392.58	0	0	0	-315.08	30.81	1664.99	-302.14	134.74	1651.02	-306.28	22.93	1775.46	-429.28	188.83	1759.16	657.12	-260.76	78.3	1255.65	-246.73	85.15	644.48
3.46	-537.17	184.17	33.82	-585.93	176.42	33.05	-782.4	180.31	44.31	-775.72	179.87	98.6	-63.76	-66.03	139.15	-88.39	-52.15	124.16	-260.41	-26.18	44.91	-284.33	-28.55	96.18	-486.37	114.99	1388.69	0	0	0	-307.48	29.39	1664.2	-295.15	133.79	1650.42	-306.28	22.93	1775.46	-422.26	187.67	1758.48	656.98	-260.5	78.4	1255.85	-246.63	85.3	645.32
3.47	-538.06	184.39	33.53	-585.43	176.84	33.07	-782.5	179.27	44.77	-775.32	179.38	99.39	-53.66	-64.16	141.61	-78.23	-51.72	125.94	-249.5	-26.03	44.34	-274.35	-28.55	95.46	-485.04	112.15	1387.86	0	0	0	-300.07	28.28	1663.54	-287.76	132.69	1650.03	-306.28	22.93	1775.46	-415.28	186.09	1757.98	656.9	-260.32	78.45	1256.76	-247.26	85.65	644.21
3.48	-540.02	184.18	32.85	-587.92	176.36	32.38	-781.76	179.71	46.07	-774.12	181	101.24	-44.42	-64.65	141.54	-69.88	-50.76	125.96	-240.24	-26.97	43.5	-265.38	-29.6	94.57	-476.01	110.96	1387.66	0	0	0	-293.06	27.25	1662.93	-280.66	131.78	1649.6	-306.28	22.93	1775.46	-408.51	183.77	1757.6	657.39	-260.18	78.76	1255.87	-247.14	85.42	644.12
3.49	-538.29	184.48	33.31	-583.42	176.08	32.94	-780.82	180.66	47.75	-774.12	179.71	102	-37.42	-62.32	140.41	-62.72	-50.55	124.68	-233.4	-27.24	41.91	-258.25	-30.08	93.25	-468.16	109.96	1387.07	0	0	0	-285.77	25.87	1662.53	-274.12	130.38	1649.4	-306.28	22.93	1775.46	-401.52	181.89	1757.23	656.09	-260.47	78.31	1255.98	-246.4	85.57	644.7
3.5	-539.49	184.33	32.97	-584.01	177.03	32.8	-781.45	178.61	48.15	-773.42	179.76	103.37	-31.35	-63.08	137.22	-56.83	-50.34	122.15	-227.83	-27.71	40.05	-252.99	-29.92	91.28	-460.81	108.41	1386.61	0	0	0	-277.7	24.08	1662.05	-268.37	128.29	1649.32	-306.28	22.93	1775.46	-394.51	180.03	1756.92	656.59	-260.53	78.41	1256.27	-246.59	85.63	643.29
3.51	-540.46	184.97	32.81	-585.67	177.42	32.33	-780.57	179.66	49.92	-772.58	179.83	104.74	-26.37	-62.55	132.89	-52.12	-49.9	118.39	-224.62	-27.45	38.18	-248.52	-30.41	89.75	-453.04	107.24	1386.44	0	0	0	-270.28	22.63	1661.72	-260.36	127.43	1649.02	-306.28	22.93	1775.46	-387.56	177.95	1756.6	657.42	-259.99	78.58	1255.52	-247.52	85.23	643.18
3.52	-538.37	184.52	33.23	-586.66	177.12	31.8	-779.74	180.22	51.8	-771.65	180.35	106.55	-22.3	-61.6	127.42	-48.38	-49.3	113.17	-222.97	-27.62	36.74	-245.49	-30.79	88.2	-451.35	106.08	1386.3	0	0	0	-262.82	21.08	1661.28	-250.53	125.9	1648.7	-306.28	22.93	1775.46	-380.61	175.63	1756.31	657.31	-259.82	78.65	1255.43	-247.17	85.26	643.9
3.53	-541.46	184.41	31.98	-583.35	177.26	32.52	-779.16	180.67	53.8	-770.76	180.32	108.21	-19	-60.95	120.76	-45.73	-48.59	107.26	-221.73	-27.43	35.22	-243.63	-30.47	86.61	-440.48	103.76	1385.71	0	0	0	-255.02	19.76	1660.82	-242.92	124.93	1648.45	-306.28	22.93	1775.46	-373.52	173.36	1756.12	657.97	-259.94	79.02	1256.47	-247.1	85.48	644.14
3.54	-538.12	184.96	32.97	-584.58	177.12	32.1	-778.93	180.12	55.34	-769.18	181.24	110.47	-17.42	-60.01	115.78	-43.26	-47.55	101.55	-220.4	-26.59	34.46	-241.14	-30.26	85.58	-426.06	101.58	1385.51	0	0	0	-247.03	18.05	1660.63	-237.04	123.32	1648.64	-306.28	22.93	1775.46	-366.43	170.95	1755.96	657.58	-260.37	78.66	1256.35	-247.37	85.19	643.84
3.55	-538.15	184.29	32.98	-584.98	177.83	31.66	-778.2	179.95	57.41	-767.57	181.9	112.75	-10.1	-59.46	110.57	-39.23	-48.08	95.9	-218.65	-26.14	34.71	-238.01	-29.77	85.64	-418.66	100.08	1385.4	0	0	0	-239.78	15.92	1660.62	-228.63	121.49	1648.78	-306.28	22.93	1775.46	-359.21	168.69	1755.89	655.87	-260.17	78.2	1256.48	-246.94	85.46	644.41
3.56	-537.38	184.26	33.16	-584.39	177.53	31.76	-777.61	179.8	59.61	-765.52	183.25	115.73	-7.86	-61.34	102	-35.1	-48.94	89.57	-217.18	-25.6	34.91	-234.56	-28.87	85.77	-413.92	97.73	1385.42	0	0	0	-231.21	14.11	1660.56	-224.66	118.71	1649.32	-306.28	22.93	1775.46	-351.99	165.66	1756.13	656.94	-259.98	78.64	1256.86	-247.03	85.51	644.51
3.57	-539.45	184.19	32.51	-582.16	177.25	32.23	-776	181.08	62.96	-763.79	183.73	118.5	-10.22	-62.68	93.18	-32.05	-48.81	83.37	-216.1	-25.19	34.91	-231.19	-29.95	86.42	-410.9	95.13	1385.68	0	0	0	-223.94	12.14	1660.71	-214.76	118.12	1649.46	-306.28	22.93	1775.46	-344.39	163.27	1756.48	657.16	-259.87	78.63	1256.1	-247.56	85.13	644.05
3.58	-538.39	184.38	32.56	-584.21	177.42	31.32	-775.28	180.26	65.78	-761.7	183.84	121.62	-0.77	-59.83	88.5	-28.91	-48.74	78.12	-214.94	-25.89	35.15	-228.71	-29.95	86.27	-400.49	93.35	1386.3	0	0	0	-216.58	10.39	1660.69	-208.71	116.15	1649.81	-306.28	22.93	1775.46	-336.6	160.82	1757.1	657.55	-260.26	78.6	1256.44	-246.93	85.32	644.38
3.59	-539.1	184.6	32.34	-583.22	177.34	31.9	-773.55	180.65	69.24	-759.02	184.64	125.29	0.43	-61.05	82.57	-26.48	-48.76	73.94	-214.18	-26.11	35.25	-226.8	-29.07	85.82	-394.03	91.22	1386.82	0	0	0	-208.09	8.31	1661.05	-201.04	113.72	1650.38	-306.28	22.93	1775.46	-328.83	158.21	1757.87	658.04	-260.27	78.68	1256.08	-246.73	85.54	643.72
3.6	-539.99	184.58	31.93	-586.14	177.81	30.89	-772.05	180.99	73.28	-756.28	185.26	129.19	3.56	-61.23	78.46	-20.95	-47.49	71.83	-213.83	-25.74	35.27	-224.87	-29.7	86.24	-386.35	89.2	1388.27	0	0	0	-198.54	5.79	1661.6	-190.44	111.59	1650.88	-306.28	22.93	1775.46	-321.17	154.79	1758.9	656.12	-260.19	78.16	1256.29	-246.94	85.43	643.79
3.61	-539.12	184.67	32.13	-579.89	176.56	32.22	-769.84	181.7	77.74	-753.32	185.35	133.19	7.67	-59.63	75.1	-20.08	-46.8	68.52	-213.55	-24.7	35.18	-223.31	-30.02	86.82	-373.96	87.23	1389.54	0	0	0	-190.04	3.8	1662.23	-181.43	110.01	1651.65	-306.28	22.93	1775.46	-313.08	152.45	1759.92	655.25	-260.47	77.7	1255.93	-247.65	84.9	644.17
3.62	-541.03	184.19	31.59	-581.89	176.94	31.61	-768.17	181.21	81.98	-749.53	186.56	137.78	7.62	-58.98	71.09	-24.05	-46.02	64.05	-213.1	-24.74	35.59	-221.91	-30.33	87.45	-362.07	85.03	1390.9	0	0	0	-181.86	1.49	1662.96	-173.3	107.32	1652.69	-306.28	22.93	1775.46	-305.01	149.59	1761.15	657.13	-259.9	78.25	1256.34	-247.59	84.95	644.4
3.63	-538.84	184.14	31.88	-581.66	176.28	31.76	-765.01	182.04	87.33	-745.43	187.46	142.76	13.18	-55.33	69.5	-18.66	-45.87	62.98	-212.33	-26.06	36.55	-221.21	-28.89	87.13	-354.27	83.34	1392.37	0	0	0	-174.54	-0.55	1663.6	-167.63	105.15	1653.79	-306.28	22.93	1775.46	-296.93	146.56	1762.43	656.99	-259.73	78.49	1256.17	-247.03	85.22	644.47
3.64	-541.16	184.46	31.32	-581.62	176.57	31.57	-762.06	181.93	92.62	-740.37	189.04	148.39	12.08	-57.32	65.73	-18.87	-44.82	60.53	-211.91	-25.62	36.79	-220.01	-29.26	87.39	-348.4	80.91	1394.41	0	0	0	-166.5	-2.8	1664.61	-161.45	103.14	1655.14	-306.27	22.92	1775.46	-288.81	143.72	1763.74	657.19	-260.02	78.76	1255.77	-247.44	84.98	643.63
3.65	-541.36	184.33	31.46	-578.92	175.87	31.93	-758.73	181.27	98.09	-735.26	189.6	153.83	12.06	-55.65	62.25	-18.9	-43.94	57.91	-212.01	-24.4	36.34	-218.8	-29.6	87.9	-344.34	79.35	1396.01	0	0	0	-156.46	-5.29	1665.82	-151.34	101.18	1656.4	-297.72	18.77	1776.57	-280.72	140.82	1765.05	656.58	-260.02	78.51	1256.65	-247.36	85.34	642.89
3.66	-540.17	184.33	31.62	-583.43	175.95	30.88	-753.48	182.94	105.28	-728.97	190.5	159.94	14.29	-55.32	59.9	-17.42	-43.46	56.04	-211.36	-25.86	37.34	-218.25	-28.72	87.69	-334.15	77.1	1397.65	0	0	0	-148.85	-7.76	1666.93	-144.28	98.71	1657.79	-289.56	16.57	1777.63	-272.72	138.09	1766.37	657.31	-260.01	78.64	1256.64	-247.22	85.66	644.28
3.67	-541.99	183.79	30.97	-578.15	176.1	31.99	-748.1	182.97	112.01	-721.64	191.67	166.07	17.42	-55.03	57.94	-14.55	-42.56	54.22	-211.4	-25.11	37.01	-217.8	-28.1	87.56	-329.39	74.64	1398.66	0	0	0	-139.79	-10.19	1667.9	-133.06	96.26	1659.02	-281.4	13.51	1778.55	-264.86	135.5	1767.57	656.48	-260.5	78.3	1256.55	-247.42	85.46	644.25
3.68	-542.88	184.11	30.72	-579.14	175.31	31.51	-741.58	183.23	119.23	-713.79	192.03	172.19	19.94	-54.28	56.12	-13.3	-43.35	53.24	-211.35	-24.85	36.84	-217.05	-29.51	88.3	-320.47	72.75	1399.89	0	0	0	-132.93	-12.32	1668.9	-125.99	94.51	1660.12	-273.26	9.94	1779.46	-257.22	132.47	1768.78	657.11	-259.92	78.55	1256.36	-246.57	85.53	644.82
3.69	-542.16	184.56	30.55	-580.82	175.93	30.92	-734.27	184.15	127.27	-704.95	192.08	178.26	20.38	-55	54.92	-15.08	-42.81	51.6	-211.41	-25.02	36.76	-217.01	-29.31	88.18	-310.35	70.06	1401.13	0	0	0	-125.78	-14.68	1669.94	-120.56	92.54	1661.38	-265.53	7.51	1780.45	-249.62	129.44	1769.87	656	-260.13	78.22	1256.53	-247.04	85.53	645.4
3.7	-541.27	183.99	30.24	-577.33	175.19	31.26	-725.9	185.14	135.61	-695.33	192.85	184.63	20.45	-55.54	53.64	-15.33	-42.92	50.6	-211.46	-24.98	36.59	-217.11	-29.09	88.05	-303.7	67.34	1402.3	0	0	0	-116.21	-17.63	1671.09	-112.65	90.01	1663	-257.87	5.11	1781.38	-242.16	126.32	1770.97	656.93	-259.93	78.68	1256.39	-247.78	85.13	644.55
3.71	-540.7	184.42	29.5	-577.23	175.81	31.18	-717.85	185.34	144.14	-685.32	193.37	191.29	18.96	-55.56	52.41	-13.18	-43.05	50.5	-211.47	-25.46	36.56	-217.1	-29.6	88.09	-283.23	74.24	1405.32	0	0	0	-108.47	-19.96	1671.98	-105.55	86.84	1664.24	-250.12	1.83	1782.1	-234.83	123.4	1771.99	656.88	-260	78.63	1256.78	-247.36	84.98	644.05
3.72	-539.44	184.93	28.79	-574.75	175.72	31.54	-709.33	185.58	153.47	-674.71	193.78	198.5	20.12	-55.81	51.77	-14.46	-43.23	49.44	-211.31	-25.99	36.46	-216.98	-30.62	88.26	-276.33	74.57	1406.57	0	0	0	-100.52	-22.27	1672.81	-96.65	85.28	1665.08	-242.58	-0.89	1782.79	-227.54	120.42	1772.9	656.18	-260.26	78.23	1256.5	-247.35	85.15	643.06
3.73	-538.15	185.09	27.88	-570.53	175.54	32.85	-699.64	186.66	163.45	-663.1	194.7	206.12	22.82	-55.35	50.68	-12.55	-43.63	49.27	-211.34	-25.81	36.31	-216.9	-30.34	87.88	-268.04	72.87	1407.12	0	0	0	-93.52	-24.27	1673.48	-89.27	83.48	1665.89	-235.11	-3.69	1783.45	-220.2	117.96	1773.64	656.88	-260.78	78.33	1256.31	-247.34	85.18	642.8
3.74	-533.51	185.09	27.79	-568.08	175.46	33.77	-689.68	186.39	173.01	-650.96	194.85	213.58	18.47	-55.97	49.45	-11.25	-43.22	49.14	-211.49	-25.98	36.13	-216.83	-30.37	87.65	-268.56	58.99	1405.62	0	0	0	-86.47	-26.51	1674.11	-82.87	81	1666.76	-228.15	-5.52	1784.07	-213.21	114.96	1774.46	656.89	-260.46	78.63	1257.04	-247.09	85.45	643.13
3.75	-531.36	184.8	26.81	-562.99	176.3	35.33	-678.43	187.1	182.96	-638.18	194.84	220.79	15.24	-56.45	48.03	-13.03	-43.13	48.11	-211.53	-26.07	36.13	-216.85	-30.26	87.53	-263.57	54.21	1405.96	0	0	0	-78.18	-29.27	1674.97	-75.36	77.82	1667.92	-220.86	-8.52	1784.56	-206.21	112.39	1775.01	656.66	-260.21	78.47	1257.26	-246.94	85.59	643.37
3.76	-527.67	185.66	26.36	-559.16	176.09	37.82	-666.78	186.47	192.59	-624.77	194.94	227.9	22.37	-55.08	49.4	-12.27	-43.16	47.84	-211.62	-25.95	36.04	-216.67	-30.96	87.69	-257	51.57	1406.45	0	0	0	-70.92	-31.62	1675.63	-69.37	75.2	1668.81	-213.42	-11.49	1784.94	-199.4	109.62	1775.59	656.65	-260.01	78.39	1257.11	-247.16	85.54	643.67
3.77	-523.39	186.95	25.95	-553.13	176.5	41.03	-653.87	187.33	202.43	-611.11	195.12	235.06	18.48	-55.92	48.2	-15.06	-43.29	46.58	-211.61	-25.44	35.62	-216.7	-30.83	87.59	-254.56	48.96	1406.51	0	0	0	-63.04	-33.85	1676.13	-60.53	73.13	1669.33	-206.4	-14.12	1785.23	-192.62	106.88	1776.11	656.17	-259.68	78.2	1256.91	-246.65	85.54	643.83
3.78	-518.94	187.9	25.39	-543.48	176.84	45.83	-641.37	186.4	211.42	-597.51	194.59	241.99	19.99	-53.45	46.69	-12.37	-43.75	47.29	-211.58	-26.07	35.89	-216.39	-31.39	87.76	-246.38	46.94	1406.66	0	0	0	-56.24	-35.81	1676.57	-54.23	71.83	1669.76	-199.24	-16.9	1785.48	-185.69	104.43	1776.56	658.92	-260.34	79.07	1256.32	-247.33	85.37	644.71
3.79	-511.3	189.24	24.53	-537.28	177.56	50.23	-629.18	184.39	219.64	-584.49	193.16	248.75	15.68	-54.93	46.56	-12.69	-43.32	46.96	-211.65	-25.71	35.55	-216.52	-30.38	87.32	-235.42	44.35	1407.06	0	0	0	-49.26	-37.75	1676.98	-48.22	70.15	1670.34	-192.27	-18.99	1785.72	-178.66	102.49	1776.81	657.4	-260.16	78.72	1256	-247.18	85.1	643.51
3.8	-503.16	191.7	24.48	-524.4	179.62	55.67	-616.75	182.59	226.01	-571.6	192.25	255.3	19.34	-55.43	47.69	-13.76	-43.16	46.28	-211.62	-25.86	35.71	-216.36	-30.58	87.33	-231.01	42.32	1407.59	0	0	0	-40.97	-40.17	1677.55	-41.12	66.39	1671.57	-185.08	-21.42	1785.91	-171.61	100.46	1777.12	656.92	-260.35	78.47	1257.21	-247.75	85.09	643.42
3.81	-489.6	195.35	30.09	-511.25	182.72	61.39	-603.99	180.08	230.71	-558.67	191	261.11	20.81	-55.9	47.38	-14.38	-43.33	46.04	-211.59	-26.07	35.75	-215.72	-32.34	88.07	-224.94	40.6	1408.07	0	0	0	-33.84	-42.08	1677.95	-32.79	65.61	1671.62	-178.03	-23.14	1786.14	-164.77	97.69	1777.51	656.13	-260.19	78.35	1256.37	-247.57	85.25	643.18
3.82	-468.55	197.99	37.73	-490.4	184.61	67.08	-589.74	179	234.7	-544.88	189.54	266.03	19.46	-55.19	46.97	-14.31	-43.05	45.76	-211.53	-26.51	35.88	-216.19	-30.81	87.36	-218.27	38.94	1408.21	0	0	0	-26.25	-44.03	1678.1	-25.69	64.37	1672.13	-170.69	-25.93	1786.33	-157.91	95.2	1777.87	656.52	-260.36	78.33	1256.2	-247.34	85.02	644.31
3.83	-450.45	200.18	40.78	-473.64	186.69	70.73	-574.68	178.48	237.11	-529.92	188.35	269.68	22.87	-55.93	46.93	-12.45	-43.6	46.55	-211.44	-25.63	35.47	-215.46	-31.76	87.87	-211.82	37.37	1408.86	0	0	0	-20.45	-45.67	1678.33	-20.06	63.1	1672.34	-163.58	-28.07	1786.54	-150.9	93.34	1778.13	657.64	-260.1	78.72	1256.22	-247.55	85.17	644.01
3.84	-429.53	201.84	44.69	-454.4	188.27	73.93	-558.79	177.89	237.97	-514.11	187.18	271.57	20.76	-55.16	46.94	-15.26	-43.46	45.41	-211.33	-26.18	35.76	-215.44	-32	87.97	-205.5	35.84	1409.24	0	0	0	-14.5	-47.19	1678.5	-14.55	60.96	1672.4	-156.48	-30.24	1786.79	-143.92	91.34	1778.5	657.23	-260.58	78.47	1256.58	-247.65	85.31	644.89
3.85	-408.89	203.02	47.27	-432.44	188.9	76.02	-541.75	177.48	237.3	-497.87	186.18	272.02	20.26	-55.32	47.14	-14.27	-43.04	45.71	-211.27	-26.46	35.93	-215.49	-31.63	87.8	-201.73	33.99	1410.29	0	0	0	-6.52	-49.13	1678.64	-5.89	58.42	1672.53	-149.34	-32.16	1787.16	-137.04	89.65	1778.9	656.86	-259.84	78.73	1256.73	-247.34	85.38	643.24
3.86	-384.76	203.77	49.35	-410.39	189.8	77.89	-523.83	177.97	235.58	-481	185.95	271.21	19.5	-54.46	46.94	-14.35	-43.1	45.6	-211.49	-26.12	35.73	-215.74	-31.26	87.79	-190.68	32.99	1410.46	0	0	0	0.48	-50.56	1678.86	-1.2	56.72	1672.7	-142.27	-34.14	1787.58	-130.2	88.11	1779.32	657.05	-260.02	78.4	1256.82	-246.77	85.46	643.23
3.87	-363.26	203.75	50.09	-386.99	190.09	78.26	-506.01	177.48	231.93	-464.02	184.85	268.67	20.93	-54.58	47.43	-14.18	-42.86	45.4	-211.79	-25.01	35.11	-215.87	-31.29	87.91	-181.91	31.76	1411.12	0	0	0	7.09	-51.97	1678.97	7.9	55.34	1672.74	-135.28	-35.47	1788.06	-123.41	86.12	1779.79	657.79	-260.39	78.66	1256.35	-246.89	85.62	643.27
3.88	-350.13	200.73	44.6	-363.94	190.13	77.35	-486.96	178.73	227.41	-446.55	184.1	264.78	23.49	-52.74	47.9	-17.25	-43.97	43.83	-211.55	-25.95	35.54	-215.89	-31.46	87.9	-180.1	29.73	1412.05	0	0	0	13.02	-53.18	1679.04	13.53	54.75	1672.6	-128.38	-36.69	1788.54	-116.63	84.54	1780.26	656.87	-260.07	78.49	1256.36	-246.87	85.65	644.35
3.89	-320.83	200.51	45.63	-339.52	188.67	76.21	-467.82	178.31	221.03	-428.51	183.45	259.74	19.2	-54.99	46.52	-15.83	-42.71	44.73	-211.8	-25.15	35.17	-215.78	-32.42	88.48	-167.64	28.81	1412.59	0	0	0	19.68	-54.26	1679.08	19.18	54.02	1672.64	-121.34	-38.6	1788.99	-110.04	82.93	1780.68	656.81	-260.52	78.17	1256.19	-246.93	85.38	642.68
3.9	-290.78	199.77	45.89	-313.05	188.09	74.78	-447.86	178.67	213.87	-409.48	184.19	254.21	20.39	-54.59	46.59	-12.44	-42.1	45.3	-211.72	-25.64	35.41	-216.21	-31.24	88.08	-163.88	27.12	1413.26	0	0	0	27.91	-55.57	1679.19	27.9	52.1	1672.98	-114.3	-40.41	1789.41	-103.47	81.41	1781.12	657.16	-260.38	78.33	1256.26	-247.25	85.26	643.19
3.91	-263.69	197.63	46.04	-289.49	186.91	72.05	-426.78	179.61	205.87	-389.88	183.82	247.34	21.62	-54.36	46.62	-12.47	-42.27	45.45	-211.64	-26.01	35.56	-216.1	-31.96	88.57	-158.52	25.43	1413.95	0	0	0	34.64	-56.72	1679.31	33.4	50.88	1673.19	-107.52	-41.45	1789.87	-96.97	79.77	1781.52	657.59	-260.53	78.51	1256.39	-247.4	85.13	643.27
3.92	-232.01	195.8	46.46	-257.98	184.74	70.97	-404.87	179.86	196.83	-369.43	184.25	239.92	19.22	-54.75	45.77	-12.46	-42.27	45.22	-211.89	-25.73	35.43	-215.92	-31.67	88.56	-153.82	23.21	1414.33	0	0	0	40.46	-57.7	1679.49	39.63	49.62	1673.5	-100.74	-42.55	1790.31	-90.45	78.4	1781.89	657.84	-260.58	78.62	1255.68	-247.26	85.05	643.13
3.93	-204.43	193.46	45.18	-231.18	183.84	68.72	-381.73	180.85	187.38	-348.14	184.88	231.92	23.29	-56.31	45.31	-3.84	-39.06	49.7	-211.68	-26.12	35.77	-216.27	-30.22	87.92	-145.64	21.95	1414.62	0	0	0	45.88	-58.49	1679.68	44.97	49.14	1673.6	-93.79	-44.1	1790.61	-83.93	77.21	1782.13	657.86	-260.69	78.51	1256.07	-246.88	85.24	644.12
3.94	-165.19	194.26	48.61	-200.49	182.34	67.55	-357.74	181.57	177.33	-326.38	184.93	223.21	19.16	-54.69	45.22	-12.89	-42.02	44.59	-211.66	-25.99	35.73	-215.65	-31.38	88.68	-141.72	20.65	1415.3	0	0	0	52.52	-59.32	1679.84	50.59	48.91	1673.65	-87.14	-45.58	1790.89	-77.55	75.8	1782.42	656.6	-260.53	78.37	1256.25	-247.28	85.23	644.46
3.95	-133.7	191.81	48.53	-166.38	180.44	66.52	-332.81	182.93	166.96	-303.49	186.19	214.41	19.72	-54.62	44.99	-13.21	-42.44	44.33	-211.7	-25.65	35.61	-215.99	-29.96	88.31	-133.39	19.01	1415.47	0	0	0	60.58	-60.53	1679.95	56.41	47.92	1673.86	-80.4	-47	1791.03	-71.32	74.26	1782.64	656.54	-260.32	78.48	1256.02	-247.22	85.16	644.9
3.96	-101.14	188.87	48.84	-135.73	177.41	64.96	-307.31	182.21	155.51	-280.34	185.57	204.64	22.73	-54.56	45.63	-12.96	-42.28	44.16	-211.79	-25.64	35.58	-215.58	-29.97	88.44	-127.04	17.76	1415.52	0	0	0	67.7	-61.36	1680.08	63.89	47.21	1674.05	-73.72	-48.39	1791.15	-65	72.96	1782.81	656.75	-260.57	78.34	1256.64	-247.32	85.36	643.75
3.97	-70	186.74	48.94	-106.68	175.5	63.07	-281.02	181.91	144.16	-256.06	185.06	194.88	19.5	-54.45	45.25	-14.82	-43.06	43.68	-211.7	-25.64	35.56	-215.17	-29.91	88.41	-122.32	16.42	1415.61	0	0	0	74.51	-62.44	1680.2	69.64	46.43	1674.45	-67.17	-49.74	1791.15	-58.62	71.88	1782.83	656.96	-260.83	78.23	1256.04	-247.37	85.05	643.89
3.98	-35.23	184.01	50.72	-73.03	174.3	62.91	-253.63	180.49	132.41	-231.05	185.5	185.33	23.4	-57.53	43.7	-12.43	-43.3	44.29	-211.56	-25.68	35.66	-215.07	-29.89	88.55	-117.06	14.98	1415.83	0	0	0	80.47	-63.19	1680.3	75.79	44.99	1674.84	-60.64	-50.88	1791.07	-52.4	70.58	1782.77	656.26	-260.82	78.27	1255.67	-247.05	85.17	643.23
3.99	-2.67	181.53	52.09	-41.86	171.99	61.56	-225.88	179.38	121.2	-205.5	185.53	175.95	19.87	-55.89	44.42	-15.23	-43.05	43.19	-211.38	-26.13	36.02	-214.97	-29.6	88.65	-109.52	14.54	1415.4	0	0	0	86.7	-64.12	1680.24	83.15	43.89	1674.73	-54.02	-51.85	1791	-46.06	69.46	1782.67	656.69	-260.16	78.46	1256.32	-247.08	85.37	643.92
4	28.55	179.31	53.76	-9.42	169.6	61.98	-197.07	177.63	110.28	-179.23	184.76	166.53	22.88	-55.54	45.37	-13.46	-43.01	43.55	-211.54	-25.51	35.78	-214.59	-30.16	89.2	-102.15	13.51	1415.37	0	0	0	93.75	-65.44	1680.2	92.15	43.57	1674.4	-47.36	-53.36	1790.73	-39.57	68.43	1782.49	657.38	-260.17	78.44	1256.21	-247.5	85.27	644.54
4.01	63.05	176.87	56.99	20.94	167.52	62.38	-167.4	177.62	100.7	-152.61	184.14	157.61	20.73	-55.68	44.82	-13.11	-43.26	43.38	-211.27	-26.29	36.17	-214.49	-29.85	89.03	-98.96	11.96	1415.04	0	0	0	101.42	-66.45	1680.04	97.99	43.33	1674.04	-40.72	-54.45	1790.51	-32.99	67.54	1782.22	656.72	-259.96	78.44	1256.23	-247.25	85.23	644.33
4.02	95.05	174.89	60.37	57.37	165.82	65.07	-137.22	176.59	91.48	-125.2	182.74	149.16	21.54	-55.65	45.05	-12.5	-43.01	43.34	-211.24	-26.16	36.16	-214.65	-28.79	88.69	-92.04	11.19	1414.75	0	0	0	107.44	-67.44	1679.8	104.19	41.71	1674.21	-34.09	-55.29	1790.28	-26.23	66.78	1781.95	657.19	-260.54	78.38	1256.33	-247.05	85.36	643.55
4.03	126.05	172.35	64.77	88.24	163.34	67.4	-106.13	176.03	83.41	-97.32	181.69	141.58	24.36	-56.55	43.08	-11.61	-43.69	43.29	-211.31	-25.72	36.03	-214.42	-28.73	88.78	-87.81	10.01	1414.64	0	0	0	113.12	-68.3	1679.56	108.9	40.98	1674.05	-27.53	-56.06	1790.03	-19.54	65.7	1781.7	656.91	-259.89	78.65	1256.21	-247.13	85.5	643.6
4.04	158.31	169.71	70.76	117.65	160.96	70.32	-74.98	174.93	76.13	-69.16	180.1	134.6	22.79	-56.79	45.68	-13.27	-43.59	42.71	-211.32	-25.22	35.93	-214.01	-28.93	88.96	-77.98	9.31	1414.56	0	0	0	119.54	-69.31	1679.17	114.79	40.14	1673.45	-20.91	-57	1789.79	-12.74	65.37	1781.26	656.41	-259.77	78.44	1256.01	-247.46	85.34	642.19
4.05	191.3	167.87	77.25	151.93	159.35	75.42	-43.35	174.57	70.36	-40.58	178.31	128.56	19.67	-57.25	44.97	-11.22	-43.4	43.19	-211.43	-24.8	35.75	-213.83	-28.94	89.05	-68.84	8.31	1414.27	0	0	0	127.32	-70.59	1678.77	121.74	38.92	1672.9	-14.37	-57.43	1789.51	-6.04	64.35	1780.93	656.98	-260.09	78.36	1256.28	-247.58	85.08	643.97
4.06	222.9	165.33	84.83	181.09	156.74	80.22	-12.08	172.34	64.85	-12.31	176.84	123.59	19.05	-56.85	44.21	-10.76	-43.3	42.97	-211.24	-25.79	36.25	-213.75	-28.6	88.94	-64.51	7.51	1413.83	0	0	0	134.43	-71.57	1678.35	130.74	37.43	1672.26	-7.72	-58.2	1789.18	0.72	63.5	1780.55	658.03	-260.08	78.87	1256.27	-247.18	85.19	644.17
4.07	254.02	163.26	92.86	210.57	154.73	86.09	19.73	171.38	61.13	16.52	176.2	120.03	20.97	-56.52	44.14	-10.2	-43.69	43.04	-210.97	-25.82	36.34	-213.91	-28.67	89.11	-60.69	6.89	1413.6	0	0	0	140.1	-72.57	1677.91	138.65	36.76	1671.57	-1.13	-58.87	1788.85	7.63	63.22	1780.08	658	-259.91	79.06	1256.18	-246.5	85.44	644.37
4.08	285.72	160.75	102.38	243	153.55	93.66	51.71	171.5	58.95	45.33	175.18	117.54	21.32	-56.47	43.82	-10.78	-43.63	42.47	-211.13	-25.58	36.34	-213.62	-28.49	88.98	-52.77	5.61	1413.48	0	0	0	145.21	-73.51	1677.57	144.23	35.43	1671.21	5.38	-59.4	1788.47	14.61	62.81	1779.54	658.3	-260	78.79	1256.34	-247.4	85.54	643.93
4.09	313.25	159.06	110.06	271.15	151.89	100.93	82.7	169.96	57.26	73.71	175.03	116.36	21.44	-56.36	43.5	-11.98	-44.12	42.55	-211.34	-24.81	35.99	-213.64	-28.15	89.03	-45.88	5.41	1412.87	0	0	0	151.37	-74.42	1677.18	149.41	34.26	1670.85	11.95	-59.9	1788.13	21.44	62.12	1779.03	657.49	-259.93	78.8	1256.57	-247.57	85.1	643.71
4.1	341.72	156.2	120.45	301.44	150.15	109.7	113.26	169.79	57.5	101.8	174.36	115.97	23.5	-55.67	43.62	-11.64	-43.99	42.55	-211.28	-24.82	36.11	-213.57	-28.04	89.12	-37.8	5.51	1412.57	0	0	0	159.33	-75.56	1676.63	157.4	33.53	1670.12	18.55	-60.05	1787.75	28.31	61.68	1778.46	656.53	-259.57	78.57	1255.48	-247.33	84.71	643.76
4.11	369.77	154.24	130.76	329.71	148.85	118.09	143.1	168.3	58.07	129.23	173.06	116.31	21.66	-55.76	42.51	-13.07	-44.35	42.23	-211.15	-25.02	36.25	-213.36	-28.25	89.47	-33.76	4.44	1412.12	0	0	0	166.08	-76.2	1676.24	164.56	32.74	1669.52	25.17	-60.32	1787.31	35.2	61.47	1777.76	658.25	-259.76	78.64	1255.45	-246.89	84.99	644.59
4.12	396.8	153.41	140.64	357.04	149.56	126.63	172.92	167.32	60.07	156.74	172.89	118.07	23.09	-55.41	42.81	-13.98	-44.35	41.96	-211.23	-24.91	36.34	-213.26	-27.45	89.07	-30.07	3.72	1411.86	0	0	0	173.35	-76.97	1675.79	168.97	31.51	1669	31.86	-60.42	1786.82	42.2	61.23	1777.11	658.02	-260.26	78.45	1255.86	-247.1	85.39	644.61
4.13	422.42	154.54	149.98	385.77	148.62	136.56	201.58	166.67	62.93	183.42	172.48	120.41	23.99	-55.16	42.61	-12.13	-45.28	42.64	-210.87	-25.48	36.74	-212.65	-28.63	89.83	-20.99	4.08	1411.07	0	0	0	178.83	-77.62	1675.43	174.25	31.1	1668.59	38.57	-60.37	1786.31	49.36	61.61	1776.3	656.7	-260.2	78.15	1256.6	-246.31	85.84	643.63
4.14	447.3	155.64	159.88	411	150.77	143.1	229.23	165.25	66.19	209.29	171.26	123.18	24.16	-54.96	42.96	-13.83	-45.02	42.17	-210.84	-24.95	36.59	-212.56	-28.04	89.74	-12.84	3.44	1410.48	0	0	0	184.79	-78.25	1675	181.65	30.63	1667.96	45.23	-60.29	1785.78	56.46	61.48	1775.56	658.39	-259.78	78.7	1256.05	-247.48	85.06	644.62
4.15	471.31	157.28	169.69	435.65	150.58	152.58	255.85	164.57	70.33	234.05	170.89	126.71	22.01	-55.56	42.17	-13.76	-44.64	41.87	-210.69	-25.04	36.88	-212.34	-27.61	89.86	-4.06	3.53	1409.79	0	0	0	192.98	-79.05	1674.49	189.69	29.47	1667.1	52	-60.25	1785.2	63.63	61.65	1774.71	657.88	-259.94	78.64	1255.92	-247.15	85.31	645.72
4.16	494.77	158.82	179.79	459.72	151.44	161.89	281.94	163.7	75	258.01	170.25	130.72	22.67	-55.76	42.14	-14.62	-44.73	41.46	-210.48	-25.2	37.2	-211.93	-27.81	90.19	5.33	3.76	1409.21	0	0	0	199.84	-79.53	1673.97	198.07	28.31	1666.3	58.83	-60.14	1784.57	70.83	61.99	1773.83	658.06	-259.71	78.71	1255.77	-247.16	85.58	645.35
4.17	517.33	160.71	189.62	482.49	153.13	171.37	307.18	162.07	79.44	281.25	169.19	134.82	21.58	-56.52	41.38	-12.03	-44.92	41.91	-210.43	-24.91	37.38	-211.52	-27.69	90.54	9.93	3.28	1408.25	0	0	0	206.96	-79.68	1673.48	205.76	29.06	1665.38	65.81	-59.82	1783.97	78.12	62.34	1772.95	657.19	-259.65	78.3	1255.97	-247.39	85.1	644.16
4.18	538.41	161.88	199.43	504.14	152.94	180.44	331.13	161.38	84.61	303.94	169.31	139.62	24.36	-54.51	41.98	-11.61	-45.36	42.03	-210.42	-24.25	37.31	-211.11	-27.67	90.91	18.47	3.46	1407.52	0	0	0	213.05	-79.9	1673.02	211.99	28.63	1664.67	72.84	-59.47	1783.28	85.47	62.82	1772.05	658.45	-260	78.63	1255.81	-247.21	85.01	644.14
4.19	558.52	163.32	208.72	524.76	154.85	189.18	354.04	159.92	89.38	325.58	167.88	143.68	21.85	-56.82	40.44	-10.78	-45.11	42.1	-210.21	-23.95	37.49	-210.79	-27.45	91.2	21.4	3.52	1406.87	0	0	0	219.99	-79.98	1672.43	218.58	28.45	1664	80.05	-58.7	1782.7	92.96	63.11	1771.18	657.77	-260.16	78.5	1256.65	-247.18	85.47	644.14
4.2	577.61	164.64	217.44	544.38	154.95	197.38	375.59	160.03	94.8	346.21	167.66	148.27	23.09	-55.47	41.13	-11.77	-45.21	41.62	-210.06	-23.7	37.73	-210.37	-27.69	91.69	31.77	4.13	1406.09	0	0	0	228.58	-80.17	1671.71	226.86	29.11	1663.21	87.37	-58	1782.02	100.56	63.39	1770.31	656.49	-261.5	78.9	1256.42	-247.09	85.56	643.99
4.21	595.95	164.14	226.13	563.23	155.04	205.18	395.95	159.11	99.39	365.53	167.37	152.7	23.64	-55.75	40.64	-11.82	-44.78	41.23	-209.65	-24	38.31	-210.12	-26.97	91.9	39.77	4.23	1405.05	0	0	0	235.86	-80.05	1671.08	235.49	29.16	1662.34	94.93	-57.36	1781.27	108.37	64.48	1769.24	655.48	-261.49	78.56	1256.52	-246.75	85.43	643.63
4.22	613.67	164.68	233.49	581.43	155.89	212.44	415.43	159.89	104.63	383.95	167.01	156.89	22.47	-56.29	39.89	-12.02	-45.31	40.95	-209.47	-23.48	38.72	-209.55	-26.46	92.33	50.11	4.31	1404.18	0	0	0	244.09	-79.78	1670.33	243.63	29.56	1661.4	102.54	-56.46	1780.49	116.31	65.45	1768.21	655.15	-261.66	78.72	1256.5	-246.57	85.6	641.48
4.23	630.82	163.93	240.33	598.63	154.23	218.43	433.89	160.19	109.31	401.47	166.87	161	22.31	-55.88	39.02	-12.92	-44.85	39.9	-209.05	-23.19	39.16	-208.85	-26.3	92.86	53.32	4.22	1402.96	0	0	0	250.97	-79.45	1669.64	250.72	29.54	1660.5	110.19	-55.45	1779.69	124.3	66.13	1767.24	656.4	-261.6	78.99	1255.72	-246.62	85.35	642.57
4.24	647.4	162.5	246.17	614.95	154.16	223.5	451.36	160.45	113.52	418.36	167.4	165.05	24.59	-55.48	39.15	-11.59	-45.18	40.22	-208.24	-23.72	40.29	-207.95	-25.92	93.54	60.94	4.98	1402.31	0	0	0	258.95	-78.82	1668.88	260.32	29.98	1659.55	118.01	-54.59	1778.79	132.35	67.11	1766.18	655.72	-261.84	79.04	1256.09	-247.16	85.23	640.56
4.25	662.39	164.5	251.23	630.9	153.77	227.82	467.39	161.44	117.63	434.42	167.45	168.61	23.21	-55.44	38.17	-12.91	-45.34	39.64	-207.89	-22.73	40.74	-207.14	-25.37	94.2	67.88	5.15	1401.35	0	0	0	266.7	-78.09	1668.08	267.74	30.45	1658.7	125.97	-53.56	1777.9	140.42	68.18	1765	655.69	-262.13	79.28	1256.36	-247.19	85.16	640.5
4.26	677.77	161.99	254.08	646.11	152.3	231.45	482.32	161.71	121.04	449.78	167.93	171.99	24.37	-55.16	37.75	-12.42	-44.98	39.19	-207.5	-21.67	41.09	-206.33	-24.25	94.54	76.58	5.38	1400.44	0	0	0	274.77	-77.33	1667.21	278.31	31.88	1657.66	133.99	-52.7	1776.97	148.61	69.18	1763.93	656.73	-261.75	79.38	1256.85	-247.42	85.27	640.19
4.27	692.82	157.77	256.93	660.64	151.78	233.65	496.46	161.87	123.85	464.22	167.9	174.92	24.51	-55.63	37.17	-10.87	-44.9	39.23	-206.99	-21.19	41.8	-205.43	-23.43	94.99	84.03	5.53	1399.53	0	0	0	282.78	-76.29	1666.31	286.11	32.89	1656.46	142.09	-51.58	1775.99	156.82	70.35	1762.78	655.86	-261.8	79.22	1256.19	-247.26	85.4	639.9
4.28	706.71	156.18	258.67	674.58	150.18	235.11	509.71	164.19	127.14	477.84	168.67	177.7	24.78	-54.84	37.06	-11.8	-45.04	38.8	-206.28	-20.43	42.45	-204.51	-22.62	95.61	91.67	6.14	1398.33	0	0	0	290.54	-75.18	1665.36	292.65	33.96	1655.5	150.37	-50.22	1775.01	165.08	71.67	1761.65	653.12	-262.18	78.53	1255.81	-247.48	85.2	640.28
4.29	720.03	154.48	259.83	687.65	149.2	236.58	522.19	165.17	129.45	490.81	169.06	179.85	24.5	-54.73	36.61	-10.58	-44.78	38.83	-205.64	-20.12	43.36	-203.72	-22.74	96.55	96.38	6.78	1397.38	0	0	0	299.67	-74.02	1664.36	301.4	35.45	1654.28	158.63	-48.37	1774.06	173.52	73.22	1760.45	654.83	-261.88	79.03	1256.35	-247.44	85.53	642.03
4.3	732.85	152.66	260.48	700.29	149.08	236.88	534.2	166.64	131.52	503.23	170.62	182.06	25.68	-55.25	36.53	-11.66	-44.81	38.15	-205.13	-19.33	43.95	-202.97	-22.15	97.23	106.53	7.51	1396.32	0	0	0	307.88	-72.6	1663.38	310.78	36.67	1652.92	167.07	-47.01	1773.04	181.98	74.72	1759.19	655.66	-261.38	79.07	1256.51	-246.97	85.73	640.87
4.31	744.37	153.64	260.66	712.11	146.62	237.46	545.66	168.26	132.97	514.98	171.63	183.47	26.21	-54.46	36.67	-10.35	-44.86	38.48	-204.55	-18.44	44.48	-202.38	-21.1	97.78	116.32	7.83	1395.15	0	0	0	316.13	-71.08	1662.43	319.28	38.01	1651.8	175.73	-45.27	1772.03	190.48	76.21	1757.95	655.82	-261.53	79.11	1255.48	-247.11	85.2	641.81
4.32	755.67	152.29	260.48	723.52	146.49	236.73	556.65	169.84	134.02	526.15	172.86	184.37	25.08	-54.61	35.89	-9.98	-44.88	38.24	-204.1	-17.85	45.32	-201.54	-20.78	98.58	125.48	8.3	1394.11	0	0	0	325.2	-69.54	1661.35	327.3	39.69	1650.82	184.53	-43.3	1770.99	199.11	77.58	1756.71	656.26	-261.47	79.29	1256.03	-246.98	85.48	642.9
4.33	766.32	149.81	259.68	734.04	145.92	236.11	567.35	170.97	134.21	536.75	174.19	184.82	27.31	-55.44	35.42	-11.81	-46.51	36.41	-203.48	-17.68	46.22	-200.82	-20.69	99.5	134.84	8.81	1393.12	0	0	0	333.02	-68.18	1660.46	334.52	40.69	1649.8	193.47	-41.7	1769.9	207.86	79.43	1755.44	656.43	-261.68	79.34	1256.32	-247.13	85.47	642.12
4.34	775.95	149.06	259.02	743.54	145.69	235.16	577.2	172.64	134.2	546.9	174.61	184.37	21.51	-54.54	34.55	-11.54	-45.24	37.48	-202.96	-17.48	47.2	-200.24	-20.34	100.5	144.39	9.52	1392.32	0	0	0	341.89	-66.57	1659.54	342.5	42.64	1648.63	202.59	-40.4	1768.81	216.75	81.55	1754.18	654.43	-261.78	78.86	1255.7	-247.11	85.37	641.15
4.35	785.04	148.87	257.67	752.28	145.76	234.17	586.61	173.16	133.09	556.16	176.79	184.13	24.64	-55.01	35.07	-9.45	-44.94	37.92	-202.58	-16.89	48.04	-199.41	-20.72	101.76	151.84	9.94	1390.78	0	0	0	352.54	-64.6	1658.42	352.55	46.02	1647.22	211.99	-38.5	1767.89	225.81	83.33	1753.01	654.13	-261.93	78.69	1256.44	-247.2	85.53	641.89
4.36	793.43	148.02	255.97	760.98	143.77	231.86	594.93	174.56	131.89	564.91	177.14	182.71	24.78	-54.75	35.29	-10.48	-44.8	37.33	-202.12	-16.98	49.27	-198.81	-20.61	102.94	159.63	10.7	1390.31	0	0	0	361.84	-62.92	1657.4	360.03	47.78	1646.34	221.56	-36.34	1767.01	234.86	84.85	1751.94	654.01	-261.95	78.42	1256.67	-247.19	85.44	642.5
4.37	801.16	147.73	252.77	768.38	144.84	229.3	602.4	175.74	130.03	572.91	178.15	181.04	24.62	-54.71	34.98	-11.6	-45.32	37.03	-201.46	-17.68	51.1	-197.98	-20.6	104.27	169.28	11.57	1389.33	0	0	0	371.76	-60.88	1656.5	371.01	49.83	1645.08	231.33	-34.05	1766.26	244.26	87.06	1750.87	654.97	-261.7	78.77	1257.1	-247.18	85.64	641.63
4.38	808.23	147.14	248.43	775.32	144.57	224.82	608.93	176.73	127.6	580.01	179.83	179.22	21.64	-55.02	34.02	-8.66	-44.99	37.51	-200.88	-18	52.68	-197.35	-19.99	105.45	176.02	12.2	1388.3	0	0	0	380.57	-58.98	1655.73	382.31	52.88	1643.95	241.1	-31.95	1765.58	253.83	89.24	1749.96	655.52	-261.75	78.9	1255.95	-247	85.44	640.95
4.39	814.5	146.35	242.88	781.5	144.39	219.79	614.3	177.75	124.78	586.09	180.92	176.87	27.8	-54.89	35.43	-10.18	-45.24	37.03	-200.45	-17.56	54.11	-196.27	-20.88	107.57	186.73	13.14	1387.64	0	0	0	390.52	-56.91	1655.02	391	55.2	1643.26	250.95	-30.09	1764.98	263.6	91.49	1749.22	653.99	-261.88	78.44	1255.93	-246.9	85.49	642.26
4.4	819.88	145.57	236.15	786.81	144.07	213.46	618.6	177.91	121.07	591.22	181.67	173.88	24.59	-54.6	34.69	-7.85	-45.26	37.51	-199.67	-18.73	56.51	-195.06	-21.41	109.56	198.47	14.54	1387.3	0	0	0	400.46	-54.62	1654.51	400.8	57.94	1642.38	260.87	-27.97	1764.51	273.5	93.52	1748.52	654.92	-261.54	78.6	1255.79	-246.89	85.62	641.68
4.41	824.26	144.93	228.6	790.91	143.29	206.1	621.54	178.19	117.07	595.09	182.26	170.41	24.82	-54.67	34.39	-8.92	-45.17	37.17	-199.38	-17.91	57.99	-194.14	-21.04	111.24	207.91	15.59	1386.98	0	0	0	410.05	-52.46	1654.12	412.44	60.15	1641.95	270.92	-25.77	1764.07	283.41	95.67	1748	655.45	-261.26	78.65	1255.9	-247.28	85.36	642
4.42	827.79	145.04	220.11	794.12	142.36	198.69	623.4	178.09	112.48	597.86	182.99	166.65	23.95	-54.72	34.61	-10.69	-45.37	36.59	-198.48	-18.15	60.47	-192.78	-21.27	113.45	218.4	17.06	1386.47	0	0	0	420.38	-50.33	1653.78	423.77	62.73	1641.37	280.77	-23.43	1763.76	293.46	97.72	1747.58	654.56	-261.33	78.46	1256.04	-247.2	85.33	641.63
4.43	830.2	144.54	211.49	796.54	142.57	190.22	622.84	179.82	109.62	599.58	183.33	162.89	26.12	-54.8	35	-7.83	-45.27	37.17	-197.85	-18.04	62.6	-191.55	-21.22	115.86	230.74	19.04	1386.07	0	0	0	429.77	-47.98	1653.79	445.74	72.06	1640.03	290.75	-20.87	1763.58	303.54	100.5	1747.17	655.21	-261.27	78.68	1255.96	-247.47	85.37	641.9
4.44	832.71	144.56	202.8	799.14	142.51	181.67	622.45	180.48	106.77	601.15	182.97	159.31	27.62	-54.42	34.95	-8.29	-45.12	37	-196.71	-18.76	65.48	-189.97	-21.42	118.38	240.21	21.05	1385.96	0	0	0	440.1	-45.42	1653.99	447.85	69.31	1641.07	300.85	-18.38	1763.49	313.76	102.9	1747.02	654.94	-261.26	78.54	1254.98	-247.38	85.32	641.64
4.45	836.97	145.51	194.69	802.65	144.13	175.19	622.32	181.64	104.73	603.42	181.27	156.27	24.19	-54.64	33.92	-8.96	-45.16	36.66	-195.68	-18.66	68.14	-188.37	-21.5	121.12	250.68	22.35	1385.61	0	0	0	450.2	-43.12	1654.47	455.83	70.2	1641.58	311.08	-15.75	1763.64	324.13	105.13	1747.12	655.54	-260.87	78.49	1255.55	-247.49	85.17	641.81
4.46	842.09	146.58	187.28	807.24	144.84	168.93	622.52	181.91	104.29	606	180.21	155.5	22.4	-54.53	33.53	-10.07	-44.96	36.35	-194.65	-18.75	71.2	-186.5	-21.45	124.04	260.41	24.41	1386.11	0	0	0	461.61	-40.71	1655.18	465.45	73.32	1642.21	321.72	-13.17	1764.17	334.83	108.28	1747.43	655.66	-260.88	78.66	1255.25	-246.96	85.35	642.67
4.47	846.11	148.15	180.97	810.87	147.28	163.81	623.15	180.77	105.06	608.46	178.72	156.18	27.05	-54.31	34.73	-9.13	-45.07	36.57	-193.22	-19.53	74.76	-183.96	-23.52	128.1	272.33	26.64	1386.72	0	0	0	472.9	-38.27	1656.24	473.17	75.96	1643.62	333	-10.07	1765.27	345.98	111.29	1748.32	654.85	-261.48	78.54	1256.01	-246.92	85.64	641.98
4.48	849.36	148.36	176.02	813.67	146.41	159.59	623.94	179.78	106.33	610.71	178.27	158.01	24.63	-54.58	34.12	-7.88	-44.99	36.75	-191.58	-20.47	78.68	-181.53	-23.84	131.75	283.34	28.41	1387.31	0	0	0	484.4	-35.78	1657.72	485.2	78.04	1644.99	344.72	-6.88	1766.77	357.62	114.34	1749.64	654.48	-261.65	78.27	1256.31	-247.37	85.44	641.56
4.49	852.18	146	172.27	813.14	144.49	160.27	625.21	179.03	107.46	613.17	177.66	159.74	25.42	-54.13	34.24	-8.15	-44.6	36.62	-189.53	-21.36	82.92	-178.76	-23.9	135.63	296.74	30.91	1389.16	0	0	0	495.76	-33.13	1659.5	496.06	80.37	1646.89	356.7	-3.76	1768.53	369.53	117.11	1751.32	655.11	-261.57	78.53	1256.13	-247.74	85.33	642.83
4.5	855.04	143.38	168.17	814.34	142.47	156.83	626.8	178.79	108.59	615.64	177.3	161.13	25.37	-54.6	33.85	-6.63	-44.5	37.15	-187.6	-21.33	86.87	-175.39	-24.91	140.03	309.66	32.68	1390.98	0	0	0	507.93	-30.32	1661.46	507.99	83.75	1648.56	368.7	-0.37	1770.45	381.59	120.56	1752.98	655.74	-261.68	78.81	1257.28	-247.37	85.66	641.38
4.51	857.7	140.57	163.88	815.29	140.64	153.09	628.13	179.48	109.91	617.92	178.27	162.71	21.86	-54.09	33.08	-6.07	-44.38	37.17	-185.2	-22.21	91.6	-171.66	-26.55	144.95	321.06	34.98	1393.07	0	0	0	519.24	-27.37	1663.72	519.73	86.43	1650.66	380.73	3.01	1772.36	393.71	123.85	1754.69	654.38	-261.43	78.32	1256.03	-246.81	85.72	640.62
4.52	858.44	141.43	161.73	819.19	140.83	149.76	629.43	179.61	110.3	620.45	178.47	163.43	26.35	-54.24	34.24	-7.09	-44.39	37.08	-182.47	-22.78	96.23	-167.93	-27.35	149.53	331.91	37.45	1394.62	0	0	0	531.76	-24.14	1666.01	532.92	89.34	1652.86	392.72	6.29	1774.24	405.78	127.35	1756.32	656.47	-261.19	78.92	1256.13	-246.75	85.66	641.91
4.53	859.97	142.43	156.96	819.19	141.01	145.97	630.2	179.65	110.41	622.49	179.37	163.99	24.54	-54.23	33.76	-7.74	-44.1	36.93	-179.46	-22.81	100.93	-163.42	-28.9	154.47	341.05	39.43	1396.61	0	0	0	543.31	-20.56	1668.35	545.41	93.3	1654.91	404.68	9.82	1776.17	417.94	130.66	1757.9	655.7	-261.46	78.62	1255.98	-246.72	85.64	643.41
4.54	862.88	142.89	153.07	821.8	141.69	142.97	630.65	180.47	110.67	624.25	180.56	164.44	25.62	-54.31	34.21	-8.39	-43.68	36.83	-175.85	-23.39	105.94	-158.59	-29.76	159.37	350.42	41.76	1398.9	0	0	0	555.73	-17.2	1670.65	560.05	96.51	1656.75	416.69	13.3	1778.14	429.97	134.31	1759.56	656.23	-261.39	78.95	1255.9	-247.12	85.68	642.62
4.55	865.25	143.33	149.59	824.35	141.95	141.12	630.98	180.37	110.67	625.88	181.42	164.6	24.26	-54.17	33.93	-6.73	-43.55	37.7	-171.82	-23.95	111.12	-153.11	-31.46	164.42	365.34	45.3	1400.94	0	0	0	567.58	-13.73	1672.94	572.62	99.69	1658.69	428.9	16.71	1780.23	441.97	138.06	1761.36	655.96	-261.5	78.68	1256.15	-247.18	85.59	641.5
4.56	866.89	143.3	146	825.47	140.93	138.61	631.35	180.93	110.87	627.22	181.14	164.58	24.77	-53.86	33.8	-4.93	-43.41	38.5	-166.92	-25.69	116.77	-147.05	-33.55	169.64	376.16	48.64	1403.58	0	0	0	580.76	-10.04	1675.14	581.95	102.95	1661.03	441.17	20.49	1782.64	453.98	141.62	1763.37	655.45	-261.54	78.66	1256.41	-247.18	85.79	639.95
4.57	868.55	143.81	142.08	827.01	140.94	136.26	631.64	181.24	111.21	628.26	181.68	164.81	24.44	-54.67	33.82	-4.62	-43.51	38.88	-161.8	-26.43	122.12	-140.45	-35.09	174.52	386.85	52.26	1405.87	0	0	0	592.47	-6.23	1677.48	593.85	106.73	1663.33	453.63	24.23	1785.3	466.05	145.36	1765.7	654.57	-261.59	78.42	1256.99	-247.39	86.18	640.83
4.58	870.19	143.97	138.75	828.48	140.93	133.81	632.11	180.24	110.93	629.34	182.19	165.15	27.59	-54.64	34.79	-7.11	-43.6	38.38	-155.99	-27.65	127.73	-133.09	-36.67	179.12	401.79	55.82	1409.05	0	0	0	604.39	-2.44	1679.78	604.95	110.27	1665.54	466.12	27.7	1788.06	478.05	148.97	1768.26	655.92	-261.1	78.8	1255.91	-247.24	85.99	640.83
4.59	871.25	144.24	135.63	829.71	140.61	132.08	632.42	180.74	111.27	630.18	181.81	165.19	24.74	-54.99	34.11	-4	-43.38	39.03	-149.84	-28.82	133.31	-125.68	-38.19	183.57	411.81	59.21	1411.94	0	0	0	616.35	1.2	1682.1	617.58	114.68	1667.44	478.47	31.03	1790.91	489.9	152.9	1770.92	653.9	-261.9	78.39	1256	-247.62	85.92	643.02
4.6	873.62	145.99	133.53	830.68	140.61	130.64	632.55	180.78	111.36	630.76	181.74	165.22	25.87	-55	34.51	-4.05	-43.54	38.97	-143.27	-30.23	139.15	-117.75	-39.25	187.65	426.21	62.29	1415.24	0	0	0	627.18	5.12	1684.66	628.05	118.96	1669.58	490.65	34.43	1793.79	501.53	157.03	1773.6	654.37	-261.57	78.61	1255.98	-247.64	86.19	645.53
4.61	874.62	145.64	131.57	831.68	141.26	129.99	632.61	180.67	111.33	631.38	181.42	165.18	25.03	-54.99	34.04	-2.12	-43.86	39.46	-136.71	-31.76	145.41	-109.12	-42.3	192.84	437.23	65.8	1418.22	0	0	0	638.14	9.07	1687.27	641.61	121.94	1671.89	502.43	37.77	1796.69	513.01	161.04	1776.26	655.64	-261.54	78.9	1255.99	-247.28	86.03	642.5
4.62	873.4	145.67	129.93	831.6	140.82	128.85	632.63	180.56	111.32	631.78	181.02	165.02	27.36	-55.31	34.14	-0.88	-43.94	39.8	-130.17	-33.03	152.06	-101.34	-43.01	197.63	448.16	69	1420.93	0	0	0	649.02	13.04	1689.98	651.8	125.47	1674.8	513.88	41.43	1799.47	524.29	164.44	1778.99	655.54	-261.67	78.78	1256.51	-247.13	86.33	642.34
4.63	875.33	145.5	129.26	831.9	141.1	128.1	632.86	180.27	111.16	632.19	180.7	164.89	28.87	-55.13	34.49	1.72	-44.32	40.67	-123.81	-33.85	158.99	-93.5	-45.02	203.36	459.46	72.01	1423.72	0	0	0	660.98	16.95	1692.74	663.28	129.89	1677.46	524.94	45.14	1802.24	535.38	168.57	1781.49	656.56	-261.44	79.2	1255.73	-247.65	85.98	641.03
4.64	875.71	145.15	127.94	832.95	140.95	127.48	632.62	181.11	111.67	632.71	180.71	164.95	26.91	-55.94	33.59	3.43	-44.59	41.33	-117.06	-35.05	166.34	-85.34	-46.85	209.42	471.88	75.08	1426.24	0	0	0	671.62	20.93	1695.74	674.24	133.01	1680.42	535.8	48.41	1804.79	546.36	172.24	1783.99	655.18	-261.47	78.87	1256.48	-247.06	86.31	640.69
4.65	876.53	145.05	127.34	832.18	140.93	126.29	632.8	180.33	111.51	633.22	180.42	164.96	30.25	-55.78	34.48	7.21	-45.1	42.86	-110.15	-34.85	173.41	-77.21	-46.99	214.93	481.84	77.8	1428.93	0	0	0	682.01	24.69	1698.78	685.31	136.73	1683.21	546.41	51.91	1807.31	557.07	176.21	1786.37	654.85	-261.66	78.82	1256.12	-247.25	86.39	641.78
4.66	876.09	144.75	126.2	831.54	140.52	125.33	633.02	180.05	111.59	633.64	180.33	165.01	31.79	-55.53	34.65	9.84	-45.7	44.43	-102.68	-35.19	180.82	-68.78	-46.86	220.6	495.13	80.54	1431.27	0	0	0	692.93	28.42	1701.71	696	140.69	1686.05	556.93	55.13	1809.8	567.51	179.76	1788.74	654.97	-261.62	78.7	1256.33	-247.75	86.11	642.74
4.67	876.75	144.98	125.73	830.69	140.07	124.54	633.09	179.69	111.57	633.94	179.6	164.83	32.83	-56.74	34.34	14.64	-46.1	46.25	-94.88	-35.18	188.31	-59.79	-47.62	226.89	508.04	82.83	1433.64	0	0	0	703.07	32.3	1704.64	705.3	144.92	1688.7	567.29	58.51	1812.24	577.53	183.53	1790.99	656.07	-261.05	78.73	1256.39	-247.3	86.1	641.25
4.68	877.72	144.63	125.51	833.12	140.59	125.23	633.01	179.88	111.62	634.21	179.86	164.95	39.72	-55.73	34.05	23.57	-46.5	49.9	-86.86	-34.48	195.72	-50.37	-48.14	233.12	517.55	85.19	1436.1	0	0	0	712.43	35.58	1707.21	713.09	148.46	1691.18	577.54	61.71	1814.63	587.41	186.68	1793.3	656.01	-261.13	78.82	1256.45	-246.51	86.24	641.37
4.69	876.94	144.87	124.73	832.82	140.9	124.71	633.18	179.5	111.55	634.34	179.99	164.96	39.74	-57.12	35.56	24.77	-47.28	50.95	-78.39	-34.36	203.61	-40.74	-48.04	239.35	530.4	87.34	1438.28	0	0	0	722.09	38.65	1709.67	722.02	151.62	1693.59	587.51	64.89	1817.05	597.01	189.64	1795.58	654.62	-261.54	78.59	1256.49	-246.63	86.31	642.84
4.7	877.96	144.96	124.42	834.47	140.76	124.99	633.18	179.88	111.71	634.63	179.76	164.98	43.2	-58.49	36.25	29.6	-47.85	53.48	-69.64	-33.22	211.09	-30.89	-47.09	245.23	539.08	89.27	1440.7	0	0	0	733.8	42.42	1712.62	733.47	155.62	1696.45	597.34	67.64	1819.32	606.47	192.8	1797.73	654.76	-261.47	78.46	1255.53	-247.2	86.05	641.05
4.71	877.88	145.01	124.05	832.73	140.42	123.96	633.28	179.38	111.6	634.96	179.74	165.03	49.16	-59.68	37.18	35.8	-48.44	56.34	-60.1	-32.6	218.89	-20.63	-46.03	251.19	549.06	91.67	1443.03	0	0	0	742.73	45.51	1715.09	744.44	158.58	1698.58	607	70.34	1821.59	615.66	196.07	1799.84	654.87	-261.25	78.55	1255.88	-247.43	85.82	640.35
4.72	878.27	145.27	123.63	834.31	141.04	124.3	633.42	179.46	111.84	635.26	179.42	165.08	54.65	-61.43	37.61	40.41	-49.59	59.33	-50.09	-31.03	226.22	-10.12	-44.4	256.95	561.52	93.39	1445.13	0	0	0	752.08	48.46	1717.37	753.71	161.9	1700.66	616.45	73.03	1823.83	624.75	198.93	1801.96	653.55	-261.64	78.26	1256.01	-247.33	86.16	641.43
4.73	878.02	145.5	122.89	834.21	140.45	124.2	633.53	179.83	112.21	635.67	179.08	165.1	65.08	-62.22	37.6	51.21	-50.08	64.46	-39.6	-29.65	233.08	0.75	-43.34	262.91	568.52	95.68	1447.4	0	0	0	759.54	50.95	1719.36	762.51	164.27	1702.44	625.71	75.72	1826.06	633.66	201.43	1804.14	654.19	-261.48	78.28	1256.17	-246.64	86.41	641.08
4.74	878.67	145.72	122.67	835.3	140.94	124	633.79	179.49	112.33	636.01	179.2	165.43	71.53	-64.27	41.7	55.65	-50.75	67.85	-28.7	-28.3	238.82	11.85	-42.51	268.54	576.71	97.84	1449.71	0	0	0	767.04	53.14	1721.28	770.14	166.35	1704.36	634.51	78.03	1828.21	642.32	204.1	1806.24	654.16	-261.39	78.33	1255.57	-246.88	86.3	641.12
4.75	879.21	145.88	122.46	833.62	140.97	123.41	633.95	179.14	112.39	636.31	179.19	165.57	84.53	-65.09	47.72	67.31	-50.73	73.38	-17.53	-26.85	243.62	22.95	-40.5	273.29	583.98	99.8	1452.12	0	0	0	776.78	55.98	1723.69	778.53	169.58	1706.82	643.09	80.18	1830.37	650.83	206.72	1808.3	654.51	-261.43	78.38	1255.73	-247.49	85.99	641.1
4.76	879.47	145.69	121.8	835.37	141.03	123.68	634.29	179.05	112.66	636.61	179.41	165.87	97.5	-65.62	52.89	81.47	-50.89	79.33	-5.82	-26.05	247.79	34.62	-39.06	278.09	590.84	101.62	1454.54	0	0	0	785.06	58.02	1725.64	786.58	171.54	1708.74	651.33	82.51	1832.58	659.09	208.81	1810.43	655.24	-261.06	78.59	1256.17	-247.18	86.25	641.21
4.77	878.94	145.75	121.23	834.07	140.62	122.94	634.36	178.72	112.69	636.83	178.88	165.88	115.29	-65.81	59.35	97.61	-50.89	85.17	6.38	-25.89	251.45	46.7	-37.95	282.6	599.83	103.65	1456.8	0	0	0	793.19	60.18	1727.51	794.43	173.47	1710.71	659.28	84.7	1834.73	667.18	211.24	1812.47	655.92	-260.84	78.57	1255.28	-246.69	86.38	643.02
4.78	878.62	145.92	121.05	833.97	141.01	123.23	634.5	178.89	112.98	637.01	179.17	166.24	136.48	-64.14	64.34	119.76	-52.02	92.21	19.08	-25.86	254.34	59.25	-37.73	286.9	604.56	105.26	1459.32	0	0	0	800.05	62.01	1729.2	801.74	175.12	1712.27	666.97	87.05	1836.9	675.12	213.3	1814.55	655.09	-261.09	78.31	1255.45	-247	86.23	640.42
4.79	880.06	145.81	121.26	834.95	141.51	122.94	634.62	178.96	113.28	637.14	179.17	166.42	151.77	-66.5	71.02	132.88	-52.4	96	32.36	-25.34	256.26	72.24	-37.17	290.2	613.52	106.77	1461.54	0	0	0	806.64	63.59	1731.02	808.65	176.82	1714	674.52	88.83	1839	682.76	215.38	1816.6	655.36	-261.09	78.46	1255.76	-247.32	86.23	643.68
4.8	879.82	146.15	121.08	835.12	141.06	123.04	634.72	178.63	113.31	637.27	178.84	166.5	172.36	-68.25	76.57	151.36	-53.11	100.68	46.14	-25.44	257.76	85.99	-36.68	292.84	619.66	108.16	1463.79	0	0	0	815.22	65.52	1733.19	816.6	178.99	1716.29	681.9	90.95	1841.21	690.2	217.24	1818.67	654.26	-260.95	78.05	1256.79	-247.02	86.5	642.93
4.81	879.51	145.89	120.73	834.3	141.57	122.84	634.78	179.13	113.68	637.46	178.91	166.63	189.92	-69.49	80.02	169.53	-54.19	104.74	60.55	-25.84	258.63	100.21	-35.98	294.57	625.18	109.45	1466.22	0	0	0	821.53	67.03	1735.08	822.88	180.61	1718.27	689.02	92.55	1843.29	697.31	219.01	1820.7	654.92	-261.25	78.57	1256.91	-247.12	86.54	641.32
4.82	878.58	146.1	120.37	835.34	141.39	123.1	634.88	179.24	113.85	637.51	178.7	166.72	209.84	-70.32	84.45	187.32	-55.77	107.89	75.46	-25.76	258.69	114.91	-35.25	295.46	630.15	110.67	1468.55	0	0	0	828.1	68.45	1736.93	829.39	182.18	1720.1	695.9	94.24	1845.38	704.21	220.46	1822.74	654.56	-261.22	78.36	1256.01	-247.12	86.2	642.7
4.83	878.53	146.16	120.57	836.08	141.46	123.07	634.93	178.95	113.81	637.45	179.17	166.99	230.04	-71.75	87.7	207.31	-57.17	110.92	91.09	-25.65	258.14	129.98	-35.45	296.01	639.46	112.06	1470.75	0	0	0	834.18	69.69	1738.8	836.32	183.02	1721.92	702.57	95.8	1847.44	710.8	221.99	1824.75	655.42	-261.07	78.44	1256.95	-246.75	86.72	642.43
4.84	879.21	146.04	120.59	835.41	141.17	122.55	635.03	178.86	113.82	637.54	178.98	166.97	249.82	-74.96	90.44	227.72	-58.86	113.31	107.3	-25.82	257.06	145.29	-34.72	295.48	644.26	113.45	1472.96	0	0	0	840.1	70.77	1740.56	842.84	184.12	1723.68	708.89	97.08	1849.38	717.16	223.41	1826.68	656	-260.95	78.56	1256.5	-246.72	86.69	643.42
4.85	879.35	145.67	120.6	833.89	141.27	122.18	634.96	178.98	113.89	637.5	178.8	166.92	270.73	-76.3	93.78	247.82	-61.12	115.39	123.69	-25.68	255.22	160.96	-34.87	294.7	651.83	114.46	1475.05	0	0	0	846.59	72	1742.27	848.94	185.18	1725.4	715.06	98.2	1851.27	723.34	224.52	1828.62	654.01	-261.11	78.18	1256.02	-246.88	86.27	640.69
4.86	879.88	146.11	120.98	833.78	141.41	122.37	634.86	179.09	113.93	637.44	179.14	167.06	291.43	-79.23	96.34	269.03	-63.51	117.44	140.52	-26.58	253.08	176.76	-34.36	293.19	658.31	115.7	1477.09	0	0	0	851.93	73.07	1743.99	853.85	186.27	1727.33	720.98	99.2	1853	729.32	225.81	1830.41	655.46	-261.11	78.58	1256.68	-247.14	86.56	641.4
4.87	879.73	146.31	120.84	834.83	141.78	122.8	634.87	179	113.73	637.48	178.85	166.94	314.39	-83.1	99.64	289.87	-66.2	119.41	157.46	-26.29	249.93	192.9	-33.85	291.17	663.1	117	1479.06	0	0	0	858.05	74.03	1745.62	859.93	186.95	1729	726.66	100.55	1854.72	735.03	226.98	1832.08	654.4	-260.97	78.16	1255.56	-247.19	86.15	641.66
4.88	879.39	145.73	120.44	835.59	141.49	122.79	634.84	179.17	113.87	637.27	179.38	167.01	340.77	-83.37	101.79	318	-70	122.18	174.9	-26.92	246.45	209.1	-33.27	288.71	668.37	118.03	1480.79	0	0	0	862.96	74.87	1747.12	864.8	187.9	1730.48	732.09	101.51	1856.31	740.63	227.75	1833.7	654.45	-260.82	77.97	1255.1	-246.6	86.25	641.86
4.89	878.48	145.71	120.4	835.22	141.68	122.77	634.76	179.4	113.89	637.24	178.92	166.78	360	-90.27	106.71	334.19	-72.42	124.47	192.7	-26.77	242.11	225.75	-33.01	285.77	674.51	118.99	1482.37	0	0	0	867.89	75.65	1748.63	869.79	188.7	1731.98	737.31	102.18	1857.76	745.97	228.97	1835.15	656.34	-260.56	78.62	1255.87	-247.08	86.19	641.79
4.9	879.5	146.05	120.84	834.26	140.96	122.32	634.69	179.37	113.89	637.24	179.19	166.85	383.45	-93.39	111.09	356.96	-75.56	127.37	211.09	-27.48	237.65	242.98	-32.31	282.2	679.38	120.43	1483.87	0	0	0	873.76	76.58	1750.46	875.8	189.14	1733.98	742.46	103.17	1859.16	751.17	229.89	1836.49	655.64	-260.92	78.57	1255.61	-247.44	86	641.85
4.91	879.02	146.03	120.67	834.22	141.82	122.63	634.69	178.8	113.59	637.18	179.11	166.79	407.3	-96.36	114.92	380.42	-78.55	129.81	230.14	-27.85	232.7	260.53	-32.1	278.35	682.78	121.42	1485.23	0	0	0	879.68	77.45	1751.8	881.34	190.14	1735.33	747.4	104.12	1860.43	756.29	230.56	1837.82	655.62	-260.79	78.6	1255.29	-247.21	86.33	642.27
4.92	879.28	146.15	121.22	832.46	142.23	122.24	634.74	178.99	113.6	637.13	179.3	166.79	429.55	-100.08	117.76	402.46	-81.08	131.64	249.65	-28.45	227.56	278.4	-32.1	274.09	689.34	122.25	1486.14	0	0	0	884.26	78.01	1753.09	885.59	190.6	1736.71	752.24	105.04	1861.6	761.13	231.39	1839.01	653.57	-261.28	78.04	1256.05	-247.02	86.74	642.67
4.93	878.6	146.04	120.87	834.39	141.35	122.63	634.73	178.93	113.6	637.3	179.1	166.73	455.76	-106.48	121.15	424.88	-83.35	133.08	269.33	-28.97	222.24	296.39	-32.52	269.66	692.03	122.9	1487.36	0	0	0	888.29	78.58	1754.25	889	190.9	1738.09	756.96	105.42	1862.62	765.91	232.22	1840.11	656.41	-260.82	78.89	1256.47	-246.91	86.66	641.56
4.94	878.3	146.46	121.04	834.15	141.62	122.33	634.7	178.9	113.56	637.31	178.6	166.62	477.88	-104.82	123.73	449.73	-85.53	135.31	289.09	-29.85	216.95	314.82	-33.26	265.28	698.26	124.18	1488.38	0	0	0	892.32	79.08	1755.29	893.43	191.31	1739.2	761.64	106.21	1863.63	770.6	232.8	1841.15	655.45	-261.1	78.61	1256.12	-246.38	86.56	641.9
4.95	878.39	145.82	120.52	834.81	141.4	122.72	634.65	178.68	113.42	637.32	178.48	166.47	501.61	-106.12	126.43	472.19	-87.19	136.5	309.07	-30.35	211.29	333.35	-33.39	260.52	701.98	124.86	1489.33	0	0	0	897.56	79.73	1756.57	900.07	192.14	1740.24	766.01	106.61	1864.44	775.16	233.55	1842.06	655.22	-261.19	78.61	1255.99	-246.39	86.55	642.36
4.96	878.43	145.82	120.68	834.1	141.11	122.56	634.74	178.69	113.35	637.39	178.34	166.52	523.62	-107.9	128.16	496.08	-88.55	137.84	329.55	-31.81	206.03	352.55	-33.7	255.61	705.87	125.75	1490.07	0	0	0	902.18	80.14	1757.49	904.87	192.79	1741.17	770.4	107.33	1865.24	779.57	234.15	1842.91	655.69	-261.06	78.5	1255.78	-246.69	86.49	642.07
4.97	878.05	145.87	120.81	833.23	141.76	122.28	634.56	179.16	113.47	637.5	177.92	166.25	548.62	-109.32	130.26	519.92	-89.32	138.73	350.41	-33.29	200.77	372.13	-34.94	250.95	710.17	126.75	1490.64	0	0	0	906.07	80.62	1758.34	908.87	193.09	1742.32	774.66	107.82	1865.95	783.94	234.49	1843.67	655.04	-261.24	78.42	1255.7	-247.23	86.24	642.59
4.98	877.69	145.99	120.95	833.88	140.84	122.52	634.58	178.91	113.37	637.48	178.42	166.39	575.39	-106.29	129.99	548.24	-91.79	137.77	371.68	-34.55	195.35	391.64	-34.58	245.59	714.53	127.39	1491.28	0	0	0	909.22	80.97	1759.06	912.49	193.3	1743.23	778.86	108.33	1866.54	788.19	234.77	1844.36	654.32	-261.4	78.25	1255.65	-246.73	86.54	641.65
4.99	879.2	145.54	121.2	834.57	141.59	123.27	634.43	178.43	113.01	637.62	177.87	166.12	590.18	-111.54	133.3	566.48	-90.99	139.85	392.99	-35.29	189.73	411.46	-36.03	241.08	716	128.21	1491.92	0	0	0	912.98	81.17	1759.63	916.73	193.55	1743.79	782.96	108.34	1866.93	792.31	235.28	1844.87	655.14	-261.54	78.5	1255.82	-247.39	86.32	641.61
5	877.65	145.5	120.79	833.9	141.48	122.71	634.22	179.28	113.44	637.62	177.67	165.99	612.36	-111.67	134.94	585.78	-91.08	139.84	414.23	-35.14	183.58	431.17	-37.37	236.41	722.45	128.89	1492.09	0	0	0	918.19	81.44	1760.42	922.22	194.14	1744.44	786.96	108.76	1867.36	796.55	235.4	1845.42	655.15	-261.88	78.88	1256.32	-246.97	86.45	641.39
5.01	877.45	146.51	121.35	834.35	140.72	122.86	634.35	178.79	113.17	637.49	177.83	166.05	636.66	-112.25	137.08	604.39	-91.54	139.44	435.6	-35	177.69	451.12	-38.97	232.04	725.04	129.41	1492.66	0	0	0	922.56	81.66	1760.88	926.54	194.36	1744.96	790.95	109	1867.69	800.71	235.74	1845.84	657.39	-261.79	79.65	1255.74	-247.63	86.12	642.63
5.02	876.77	145.82	120.93	835.08	140.66	123.68	634.13	178.53	113	637.5	177.38	165.73	662.26	-111.28	139.38	633.78	-91.15	141.87	456.94	-35.14	172.2	471.05	-39.91	227.6	728.95	130.3	1492.84	0	0	0	926.22	81.78	1761.34	929.97	194.63	1745.61	794.91	109.02	1867.96	804.79	235.86	1846.29	655.04	-262.63	79.37	1255.75	-246.86	86.55	642.63
5.03	877.57	145.87	120.9	833.2	140.31	123.11	634.13	178.35	112.82	637.38	177.24	165.61	688.98	-114.84	139.4	659.1	-90.79	143.34	478.64	-36.02	167.25	491.21	-41.14	223.46	732.32	130.77	1493.29	0	0	0	929.88	82.06	1761.74	933.74	194.74	1746.07	798.9	109.14	1868.19	808.91	236.17	1846.62	654.41	-262.85	79.34	1255.24	-246.86	86.48	640.95
5.04	877.49	145.35	121.07	833.99	140.51	123.13	634.03	178.94	112.95	637.39	176.43	165.21	707.84	-110.57	142.59	678.8	-90.92	143.93	500.53	-37.02	162.85	511.72	-42.81	219.72	737.59	131.6	1493.48	0	0	0	933.94	82.09	1761.97	938	194.62	1746.46	802.81	109.18	1868.41	813.05	236.15	1847	654.1	-262.76	79.44	1255.07	-246.74	86.14	642.72
5.05	877.29	145.74	121.36	832.83	140.98	123.11	633.88	178.86	112.76	637.15	177.36	165.45	730.69	-109.83	144.89	702.42	-90.76	145.03	522.37	-37.82	158.65	531.79	-43.82	215.85	741.49	131.82	1493.66	0	0	0	938.72	81.82	1762.2	942.41	194.62	1747.05	806.73	109.09	1868.67	817.24	236.01	1847.36	654.07	-262.75	79.38	1256.25	-246.84	86.55	642.66
5.06	877.75	145.71	121.89	833.6	140.13	123.35	633.7	178.83	112.7	637.12	176.81	165.16	754.01	-107.79	145.34	726.48	-90.39	146.68	543.76	-39.11	154.84	551.75	-44.28	212.07	744.26	132.07	1494.03	0	0	0	942.42	81.82	1762.39	946.74	194.44	1747.35	810.7	108.98	1868.81	821.31	236.18	1847.57	655.39	-262.7	79.87	1255.62	-246.32	86.82	641.42
5.07	878.24	145.43	122.17	834.24	139.93	124	633.76	178.53	112.49	636.97	177.23	165.17	777.84	-106.41	147.62	747	-90.06	147.07	565.21	-40.35	151.3	571.66	-45.48	208.69	747.24	132.51	1494.21	0	0	0	946.41	81.77	1762.58	950.77	194.37	1747.66	814.7	108.56	1868.91	825.33	236.15	1847.83	656.11	-262.29	80.01	1255.16	-246.65	86.49	641.24
5.08	877.9	145.51	122.44	832.88	140.22	123.65	633.73	178.46	112.37	636.87	176.96	165.01	798.48	-106.12	148.84	770.67	-89.03	149.07	586.5	-41.81	148.1	591.65	-46.09	205.31	751.17	132.7	1494.58	0	0	0	950.21	81.56	1762.63	954.03	194.15	1748.01	818.77	108.63	1869.14	829.39	235.94	1848.09	654.43	-262.36	79.31	1256.5	-246.69	86.81	641.47
5.09	878.19	145.76	122.76	833.21	140.26	123.84	633.71	177.73	112.02	636.93	177.34	165.13	821.5	-105.42	149.67	791.41	-89.39	148.76	607.81	-43.76	145.51	611.81	-47.09	202.23	755.01	133.11	1494.86	0	0	0	953.96	81.16	1762.67	957.51	193.76	1748.17	822.76	108.3	1869.23	833.39	235.7	1848.35	654.96	-262.34	79.47	1256.04	-247.03	86.58	641.56
5.1	876.78	146.73	122.92	833.22	140.02	124.3	633.68	178.98	112.62	636.9	177.19	165.14	843.12	-103.92	150.69	812.35	-89.01	148.9	629.18	-44.91	142.74	632.06	-47.27	199.01	758.58	133.28	1495.22	0	0	0	957.9	81.01	1762.93	961.99	193.59	1748.22	826.8	108.05	1869.4	837.45	235.2	1848.6	655.69	-262.07	79.28	1254.92	-247.24	86.36	641.52
5.11	877.32	146.97	123.23	832.78	141.05	124.44	633.72	178.94	112.61	636.97	177.36	165.27	863.49	-102.96	151.1	833.44	-88.29	149.12	650.19	-46.72	140.51	652.05	-47.91	196.13	761.41	133.35	1495.65	0	0	0	961.52	80.47	1762.91	966.32	192.96	1748.31	830.77	107.63	1869.54	841.4	234.99	1848.76	657.29	-261.71	79.69	1255.93	-247.3	86.66	641.53
5.12	877.06	147.34	123.81	833.27	140.48	124.56	633.78	178.71	112.51	637.03	177.12	165.28	883.69	-102.14	151.57	853.64	-87.62	149.26	670.88	-48.06	138.16	671.72	-47.93	193.11	764.7	133.18	1496.31	0	0	0	965.62	79.93	1762.78	969.63	193.16	1748.33	834.82	107.3	1869.7	845.39	234.66	1848.98	655.5	-261.72	79.26	1256.13	-247.39	86.31	641.65
5.13	878.29	148.38	124.79	828.52	142.03	126.03	633.85	178.42	112.53	637.18	177.37	165.42	906.18	-100.84	153.57	875.41	-85.96	150.87	691.51	-49.52	136.22	691.13	-49.12	190.9	770.73	133.18	1496.41	0	0	0	969.15	79.45	1762.75	972.47	192.95	1748.36	838.87	106.74	1869.86	849.4	233.95	1849.23	655.31	-262.02	79.1	1255.39	-247.12	86.38	640.99
5.14	878.24	149.06	125.23	827.2	142.2	125.95	633.85	178.78	112.64	637.2	177.43	165.53	927.53	-100.17	155.99	897.37	-85.3	152.71	712.07	-50.39	134.23	710.51	-49.97	188.91	771.64	133.17	1496.9	0	0	0	972.7	78.99	1762.75	975.96	192.24	1748.35	842.74	105.79	1869.96	853.45	233.38	1849.48	655.58	-261.49	79	1255.43	-247.64	86.25	641.53
5.15	872.1	156.6	131.71	828.53	142.94	127.01	633.88	178.68	112.7	637.18	177.23	165.53	946.23	-99.35	159.04	917.15	-84.68	155.05	732.32	-51.35	132.47	729.63	-50.37	186.9	775.56	133.13	1497.32	0	0	0	976.89	78.53	1762.7	981.06	191.36	1748.4	846.77	105.37	1870.15	857.3	232.92	1849.66	656.21	-261.67	79.14	1255.46	-247.05	86.5	642.12
5.16	874.42	158.82	134.06	828.65	143.95	127.28	633.96	178.54	112.73	637.3	177.24	165.6	965.03	-97.96	162.05	937.71	-83.48	158.09	752.25	-52.69	131.17	748.35	-51.69	185.57	781.68	133.18	1497.83	0	0	0	980.41	77.94	1762.62	984.42	190.9	1748.29	850.76	104.93	1870.37	861.13	232.38	1849.87	656.22	-261.3	78.82	1255.96	-247.34	86.69	642.67
5.17	871.83	159.88	134.35	829.3	143.37	126.86	633.88	179.14	113.07	637.32	177.11	165.7	985.79	-96.44	165.78	956	-82.81	160.39	772.21	-53.91	130.13	766.95	-52.79	184.43	784.03	132.94	1498.42	0	0	0	984.37	77.26	1762.51	988.26	189.91	1748.35	854.63	103.98	1870.51	865.08	231.54	1850.14	656.13	-261.9	79.03	1255.56	-247.55	86.43	642.98
5.18	870.83	161.84	134.99	828.97	143.49	126.92	634.13	178.51	112.83	637.44	176.92	165.72	1005.71	-95.46	169.6	975.87	-82.08	163.91	791.42	-54.7	129.18	785.05	-53.87	183.59	789.84	132.75	1498.86	0	0	0	987.63	76.68	1762.46	991.12	188.98	1748.45	858.52	103.09	1870.65	868.9	230.99	1850.33	654.35	-261.61	78.53	1255.75	-247.29	86.47	642.29
5.19	871.04	162.74	135.19	830.55	144.29	127.33	634.07	178.44	112.88	637.46	177.38	165.97	1024.28	-94.78	173.12	992.3	-82	165.97	809.94	-55.46	128.5	802.62	-54.57	182.8	793.69	132.57	1499.28	0	0	0	991.26	75.91	1762.53	994.66	188.26	1748.53	862.37	102.29	1870.85	872.86	229.87	1850.65	653.46	-261.78	78.33	1255.34	-247.07	86.5	641.95
5.2	878.69	145.14	135.77	829.36	143.79	126.6	634.13	178.1	112.87	637.64	176.91	165.97	1041.82	-93.67	176.37	1010.12	-81.27	168.63	828.03	-56.63	128.34	819.84	-55.06	182.2	799.03	132.19	1499.73	0	0	0	995.71	75.05	1762.6	999.82	187.88	1748.37	866.2	101.54	1871.09	876.68	229.06	1850.91	654.65	-261.53	78.69	1255.7	-247.38	86.44	642.88
5.21	872.44	145.74	133.44	829.73	144.58	126.67	634.13	178.54	113.19	637.54	177.52	166.41	1059	-92.28	179.01	1028.66	-80.39	171.54	845.48	-57.33	128.23	836.28	-56.68	182.3	801.66	131.76	1500.04	0	0	0	999.72	74.07	1762.62	1003.2	187.06	1748.61	869.95	100.47	1871.26	880.42	228.33	1851.12	654.23	-260.9	78.2	1256.34	-247.11	86.86	642.91
5.22	872.08	162.32	133.98	833.31	141.89	124.65	634.3	178.43	113.19	637.65	177.47	166.55	1074.27	-91.33	181.66	1044.27	-79.88	173.61	862.29	-58.23	128.53	852.37	-57.32	182.25	805.2	131.38	1500.31	0	0	0	1003.38	72.92	1762.81	1006.53	185.9	1748.97	873.82	99.32	1871.46	884.21	227.27	1851.39	654.6	-261.24	78.41	1256.24	-247.03	87.02	642.18
5.23	875.96	145.95	134.16	833.48	142.72	124.3	634.35	178.82	113.55	637.82	176.93	166.48	1089.89	-90.75	184.12	1060.15	-78.96	175.85	878.42	-59.25	129.05	867.69	-58.15	182.48	810.54	130.86	1500.86	0	0	0	1006.91	72.06	1762.98	1010.18	184.85	1749.23	877.58	98.3	1871.7	887.92	226.23	1851.69	655.21	-261.25	78.67	1256.24	-247.17	86.78	642.85
5.24	874.77	146.72	133.53	835.46	142.88	124.04	634.4	178.65	113.57	637.85	177.06	166.75	1103.27	-90.05	186.42	1076.13	-78.8	178.77	893.94	-59.74	129.47	882.57	-59.18	182.87	814.35	130.62	1501.24	0	0	0	1010.27	71.04	1763.43	1014.18	183.7	1749.63	881.4	97.32	1871.91	891.65	225.21	1851.94	654.6	-261.13	78.47	1255.85	-246.96	86.62	642.18
5.25	880.41	144.72	123.87	834.12	143.33	123.83	634.57	178.21	113.55	638.06	176.73	166.8	1118.62	-88.55	189.52	1088.3	-77.71	179.87	908.79	-60.39	130.13	896.75	-59.53	183.21	820.02	129.8	1501.49	0	0	0	1013.75	69.62	1763.93	1017.36	182.83	1750.16	885.12	96.22	1872.17	895.36	224.02	1852.26	654.29	-260.94	78.41	1255.89	-246.97	86.75	641.28
5.26	879.14	150.72	124.08	835.18	143.04	123.9	634.65	178.62	113.86	638.12	176.85	167.12	1131.45	-88.39	192.19	1105.72	-77.05	183.52	922.68	-60.8	130.61	910.06	-60.37	183.64	823.11	129.09	1501.9	0	0	0	1017.42	68.49	1764.42	1022.47	181.07	1750.65	888.8	94.9	1872.35	899.11	222.63	1852.6	655.01	-261.23	78.73	1255.88	-246.89	86.6	641.83
5.27	880.24	150.11	123.79	835.25	142.7	123.7	634.61	178.79	114.17	638.35	177.11	167.5	1143.98	-87.2	195.53	1119.39	-79.41	180.77	935.9	-61.32	131.2	922.57	-60.62	183.88	827.37	128.7	1502.16	0	0	0	1021.27	67.27	1764.83	1026.06	179.94	1751.15	892.48	93.44	1872.49	902.85	221.24	1852.88	655.52	-260.85	78.67	1255.58	-247.2	86.29	642.74
5.28	880.47	148.35	122.26	834.92	142.75	123.04	634.85	178.44	114.37	638.53	176.96	167.85	1154.95	-86.95	198.16	1131.5	-78.93	182.64	948.55	-61.42	131.59	934.27	-60.99	184.1	830.32	127.9	1502.64	0	0	0	1024.94	66.09	1765.24	1029.51	178.99	1751.62	896.19	92.06	1872.66	906.49	220.23	1853.06	655.14	-260.94	78.58	1256.3	-247.17	86.8	641.22
5.29	880.1	147.71	121.52	836.22	142.04	123.63	635.06	177.94	114.45	638.79	176.73	168.14	1166.94	-85.26	201.11	1142.58	-78	185.03	960.46	-61.27	131.63	945.31	-61.77	184.47	835.27	127.11	1502.62	0	0	0	1028.86	64.68	1765.71	1033.07	177.84	1752.26	899.89	90.68	1872.78	910.24	218.72	1853.33	654.86	-261.32	78.35	1254.7	-249.28	87.93	640.41
5.3	881.51	147.64	121.14	834.49	142.97	122.87	635.26	177.67	114.73	639.01	176.7	168.59	1176.06	-84.13	203.44	1152.93	-76.72	187.2	971.42	-61.72	131.98	955.62	-62.03	184.41	839.85	126.13	1502.58	0	0	0	1033.29	63.02	1766.26	1037.49	176.06	1753.08	903.6	89.42	1872.9	914.07	217.16	1853.53	655.02	-261.44	78.59	1254.69	-249.73	88.45	642.34
5.31	880.54	147.82	120.48	834.75	142.63	122.75	635.68	177.45	115.14	639.31	176.65	169.07	1186.87	-83.25	206.09	1162.2	-75.95	189.32	981.67	-62.16	132.05	965.26	-62.31	184.27	845.97	125.18	1502.73	0	0	0	1036.84	61.86	1766.77	1041.4	174.82	1753.65	907.45	88.02	1872.96	917.84	215.77	1853.69	655.51	-261.14	78.63	1254.3	-249.78	88.22	642.1
5.32	880.71	147.19	119.96	836.33	143.64	123.21	636.14	176.68	115.28	639.66	176.54	169.64	1194.77	-81.56	208.37	1170.77	-74.57	190.83	991.1	-61.93	131.75	974.07	-62.16	183.87	849.54	124.22	1502.82	0	0	0	1040.39	60.39	1767.2	1044.64	173.56	1754.25	911.28	86.33	1872.96	921.73	214.05	1853.91	653.86	-260.91	78.03	1254.81	-249.6	88.32	641.35
5.33	880.11	146.84	119.1	835.73	142.68	122.64	636.23	177.18	116.03	640.09	176.5	170.21	1204.95	-78.63	210.77	1178.72	-72.35	191.59	999.4	-62.15	131.49	981.89	-62.8	183.65	854.97	123.23	1502.78	0	0	0	1044.1	59.24	1767.53	1048.1	172.33	1754.66	915.25	85.19	1873.02	925.6	212.45	1854.05	653.89	-261.04	78.22	1254.61	-249.52	88.23	640.79
5.34	881.17	147.18	118.97	835.24	143.76	122.32	636.61	176.31	116.17	640.41	176.4	170.75	1210.62	-78.72	210.54	1185.7	-70.82	192.05	1007.01	-62.1	130.76	988.98	-63.52	183.3	856.46	122.5	1502.98	0	0	0	1048.57	57.92	1767.82	1052.6	170.9	1755.02	919.24	83.49	1873.03	929.43	210.9	1854.19	654.68	-260.75	78.22	1253.95	-249.73	88.15	642.6
5.35	880.61	147.4	118.74	836.91	143.92	123.01	636.9	176.86	116.94	640.94	176.72	171.49	1216.72	-76.91	210.6	1191.8	-69.04	192	1013.74	-61.64	129.6	995.11	-63.73	182.36	862.14	121.18	1503.08	0	0	0	1053.28	56.24	1768.26	1058.01	169.4	1755.53	923.26	81.65	1872.98	933.25	209.61	1854.22	655	-260.94	78.53	1254.13	-249.57	88.24	643.95
5.36	881.47	147.25	118.68	835.4	144.2	122.12	637.39	175.91	117.13	641.41	175.96	171.9	1220.94	-74.56	209.8	1196.83	-67.23	191.43	1019.42	-61.72	128.5	1000.45	-63.95	181.3	869.7	120.12	1503.12	0	0	0	1057.46	54.86	1768.56	1061.78	167.87	1756.07	927.35	79.86	1872.98	937.28	207.59	1854.44	655.06	-260.95	78.59	1254.09	-249.35	88.05	643.18
5.37	881.34	147.71	118.59	836.26	144.19	121.94	637.69	175.72	117.68	641.79	175.8	172.48	1225.04	-71.91	208.57	1201.08	-65.28	190.19	1023.81	-61.34	126.94	1004.58	-64.57	180.24	870.98	118.71	1503.37	0	0	0	1062.1	53.15	1768.76	1065.93	166.63	1756.45	931.43	77.8	1872.98	941.33	205.75	1854.6	654.81	-260.82	78.08	1253.49	-249.55	88.11	641.07
5.38	881.47	148.04	118.48	836.83	144.36	122.28	638.11	175.37	118.14	642.2	175.56	173.13	1230.83	-67.6	207.63	1204.1	-63.58	188.68	1027.18	-61.09	125.19	1007.8	-64.9	178.85	875.5	117.89	1503.45	0	0	0	1065.75	51.63	1768.98	1069.68	165.45	1756.74	935.59	75.8	1872.93	945.29	204.09	1854.72	655.21	-260.43	78.29	1253.65	-249.8	88.18	641.63
5.39	881.69	146.94	117.54	836.9	144.91	122.44	638.42	175.01	118.63	642.65	175.55	173.89	1231.25	-67.55	204.41	1206.58	-61.09	186.16	1029.4	-60.89	123.24	1010.27	-65.43	177.32	881.5	116.38	1503.45	0	0	0	1069.59	50.13	1769.23	1073.93	163.98	1757.07	939.86	73.74	1872.9	949.41	201.67	1854.99	656.24	-260.64	78.86	1253.93	-249.77	88.21	641.89
5.4	881.36	147.37	117.55	836.58	145.06	122.05	638.77	175.37	119.47	643.05	175.15	174.6	1232.8	-65.6	201.4	1207.88	-58.74	183.21	1030.51	-60.24	120.83	1011.7	-64.88	175.18	887.87	115	1503.71	0	0	0	1074.52	48.69	1769.6	1078.75	162.15	1757.6	944.12	71.61	1872.85	953.35	199.56	1855.16	655.36	-260.7	78.59	1253.74	-249.81	88.27	642.39
5.41	881.18	147.93	117.65	836.71	144.78	121.84	639.23	173.9	119.58	643.43	174.73	175.27	1233.65	-62.48	198.23	1207.97	-57.17	180.27	1030.55	-59.42	118.21	1011.87	-64.94	173.14	892.16	113.45	1503.7	0	0	0	1078.95	46.82	1769.65	1083.12	160.62	1757.94	948.41	69.52	1872.81	957.29	197.41	1855.3	654.45	-261.02	78.37	1254.51	-249.61	88.39	642.5
5.42	880.67	147.8	117.29	836.64	144.96	121.37	639.55	174.03	120.4	643.99	174.8	176.18	1233.54	-61.17	194.77	1207.58	-55.14	176.83	1029.6	-58.97	115.99	1010.98	-64.88	171.13	896.55	112.02	1503.9	0	0	0	1083.26	45.21	1769.93	1087.82	158.71	1758.4	952.61	67.07	1872.66	961.05	195.49	1855.3	654.06	-261.13	78.37	1254.07	-250.14	88.38	641.17
5.43	880.62	147.43	117.05	837.36	145.44	121.68	639.83	173.63	121.06	644.45	174.4	176.88	1235.47	-65.18	187.56	1206.67	-54.21	173.9	1028.46	-58.79	114.06	1010.29	-63.59	168.67	899.8	110.38	1503.94	0	0	0	1087.5	43.84	1770.01	1091.26	157.51	1758.65	956.77	64.7	1872.51	964.81	193.27	1855.43	655.9	-260.94	79.08	1253.85	-250.24	88.38	641.64
5.44	880.53	148.39	117.25	838.35	145.79	121.81	640.17	173.26	121.69	644.88	174.08	177.65	1231.82	-58.95	188.5	1206.66	-53.68	171.38	1028.3	-59.1	112.87	1010.02	-63.46	167.08	907.26	108.65	1503.93	0	0	0	1091.77	42.24	1770.19	1094.44	156.17	1759.05	960.98	62.27	1872.33	968.46	191.15	1855.43	656	-260.63	79.04	1252.11	-250.29	87.26	641.61
5.45	881.56	147.44	117.25	836.34	145.04	121.15	640.55	173.04	122.48	645.36	173.93	178.42	1233.65	-59.08	184.89	1208.72	-53.29	168.43	1029.23	-58.47	112.24	1011.54	-63.34	166.49	911.19	106.67	1503.9	0	0	0	1095.96	40.16	1770.58	1098.87	154.22	1759.67	965.17	59.72	1872.18	972.16	188.28	1855.6	656.61	-260.46	79.13	1253.74	-250.19	87.64	641.85
5.46	882.42	147.79	117.66	837.25	145.94	121.48	640.9	173.24	123.42	645.82	173.79	179.3	1237.42	-58.85	180.26	1211.81	-54.28	164.04	1030.39	-57.54	112.2	1014	-62.2	166.23	916.16	104.8	1503.95	0	0	0	1100.74	38.35	1770.81	1102.73	152.2	1760.26	969.4	56.83	1872.04	975.88	185.63	1855.79	656.77	-260.69	79.2	1254.03	-250.04	87.49	641.33
5.47	882.78	147.35	117.64	837.52	145.68	121.59	641.22	172.9	124.16	646.35	173.77	180.23	1240.72	-59.53	173.09	1211.38	-51.81	162.66	1031.42	-57.12	112.46	1016.81	-61.54	166.23	920.18	102.76	1503.87	0	0	0	1104.69	36.6	1771.26	1107.44	150.5	1760.65	973.67	53.9	1871.98	979.61	183.19	1856.01	655.02	-261.27	78.85	1254.95	-249.87	87.67	641.25
5.48	882.25	147.28	117.33	838.1	146.03	121.52	641.64	172.55	124.95	646.89	173.89	181.24	1248.69	-65.01	162.68	1214.47	-49.97	157.72	1032.42	-56.86	112.83	1019.8	-60.53	166.22	925.96	100.9	1504.04	0	0	0	1108.66	35.07	1771.56	1111.3	149.22	1761.06	978.02	51.06	1872.01	983.43	180.45	1856.3	654.89	-261.01	78.87	1253.94	-250.22	87.25	642.64
5.49	880.96	147.68	116.93	837.1	145.89	120.56	642.05	172.54	125.89	647.32	174.26	182.41	1250.76	-55.93	160.21	1217.39	-47.3	153.52	1033.5	-56.05	113.38	1022.58	-59.84	166.61	929.97	98.77	1504.18	0	0	0	1113.26	33.13	1772.06	1114.72	147.56	1761.85	982.38	48.02	1872.01	987.2	177.83	1856.64	655.44	-260.99	79.04	1253.36	-250.23	86.82	642.15
5.5	880.87	147.32	116.94	838.34	145.87	120.92	642.45	172.48	126.94	647.94	173.42	183.12	1254.89	-51.79	154.44	1220.22	-44.51	149.16	1034.46	-55.56	114.4	1025.02	-58.4	167.04	936.82	96.59	1504.34	0	0	0	1118.74	30.63	1772.66	1118.37	144.91	1762.88	986.9	45.24	1872.19	991.13	174.79	1857.16	656.55	-260.9	79.35	1254.66	-250.07	87.05	642.68
5.51	881.14	147.49	116.99	838.82	146.46	121.32	642.83	171.95	127.91	648.81	173.37	184.32	1256.7	-50.26	147.86	1222.74	-43.08	144.86	1035.4	-54.68	114.99	1026.99	-57.24	167.42	941.56	94.24	1504.7	0	0	0	1122.99	28.66	1773.43	1122.57	143.31	1763.7	991.43	42.07	1872.41	995.19	171.73	1857.71	655.65	-261.16	79.21	1253.45	-250.05	86.57	642.79
5.52	882.01	147.57	117.37	837.66	145.94	120.8	643.21	172.31	129.34	649.52	173.44	185.77	1261.22	-49.13	144.21	1224.08	-42.7	141.68	1035.96	-54.3	115.53	1028.34	-56.23	167.61	946.02	91.95	1505.28	0	0	0	1127.82	26.47	1774.05	1127.14	140.9	1764.67	996.07	39.05	1872.72	999.26	168.92	1858.31	655.39	-260.93	78.9	1254.22	-250.28	87.07	641.23
5.53	882.23	147.89	117.81	838.77	145.59	120.8	643.74	171.9	130.75	650.48	173.24	187.16	1267.51	-55.49	136.57	1226.71	-41.87	139.49	1036.25	-54.33	115.92	1029.31	-55.62	167.66	951.65	89.89	1505.9	0	0	0	1131.27	24.58	1774.78	1131.44	139.36	1765.41	1000.74	36.05	1873.11	1003.34	165.99	1858.99	655.26	-260.75	78.81	1255.36	-249.97	87.17	641.45
5.54	882	147.64	117.36	838.88	146.17	120.85	644.3	172.31	132.67	651.54	172.57	188.66	1265.64	-48.86	138.06	1227.37	-41.82	137.89	1036.53	-54.2	116	1029.59	-55.41	167.67	957.13	87.66	1506.57	0	0	0	1135.24	22.36	1775.68	1135.96	137.45	1766.33	1005.42	33.02	1873.59	1007.54	162.93	1859.79	655.31	-260.83	78.92	1255.58	-248.54	85.35	642.4
5.55	880.9	147.55	117.03	838.02	145.97	120.46	644.96	172.05	134.44	652.46	172.93	190.72	1264.37	-48.17	136.97	1227.11	-41.81	136.58	1036.59	-54.14	115.73	1029.83	-55.07	167.45	961.48	85.61	1507.42	0	0	0	1140.85	19.88	1776.65	1140.65	134.66	1767.62	1010.11	29.9	1874.13	1011.81	159.86	1860.66	656.54	-260.74	79.33	1255.19	-247.91	84.87	642.52
5.56	881.61	147.41	117.17	839.2	146.46	120.73	645.71	171.59	136.36	653.75	172.26	192.5	1265.31	-47.81	136.71	1227.08	-41.99	135.89	1036.53	-54.34	115.57	1029.71	-55.72	167.51	966.25	83.31	1508.41	0	0	0	1145.6	17.16	1777.37	1145.53	132.35	1768.53	1014.79	26.95	1874.76	1016.04	156.9	1861.5	655.89	-260.89	79.06	1255.34	-247.54	85.13	642.18
5.57	881.39	147.55	116.97	839.31	146.14	120.64	646.46	171.73	138.66	655.2	172.17	194.63	1266.06	-48.63	136.02	1227.76	-42.55	135.99	1036.18	-55.17	115.54	1029.23	-56.64	167.7	971.19	81.54	1509.55	0	0	0	1150.03	14.73	1778.27	1149.85	130.1	1769.61	1019.46	23.88	1875.42	1020.32	153.99	1862.41	654.27	-261.39	78.72	1255.4	-248	84.89	641.34
5.58	881.53	147.47	117.17	839.44	145.78	120.5	647.43	171.37	140.96	656.64	172.63	197.14	1270.03	-54.37	130.74	1228.36	-42.43	135.46	1036.12	-55.29	115.19	1028.83	-57.89	167.82	975.03	79.82	1510.66	0	0	0	1154.31	12.86	1779.05	1152.91	127.98	1770.7	1024.09	20.61	1876.05	1024.59	151.01	1863.34	656.17	-260.96	79.29	1255.49	-247.64	85.14	642.46
5.59	881.98	147.16	117.22	839.2	146.14	120.93	648.24	171.73	143.57	658.29	172.63	199.63	1265.28	-48.94	135.1	1227.64	-42.98	135.37	1036.04	-55.39	114.79	1028.94	-57.3	167.13	980.74	77.65	1511.72	0	0	0	1158.43	10.56	1779.9	1156.91	125.4	1771.76	1028.62	17.42	1876.76	1028.96	147.76	1864.32	656.61	-261.17	79.51	1255.87	-247.46	85.46	642.88
5.6	882.34	147.75	117.62	839.02	145.65	120.24	649.31	172.11	146.33	660.06	172.66	202.21	1264.32	-48.45	134.92	1227.69	-43.15	135.32	1036.03	-55.57	114.57	1028.74	-58.01	167.2	983.65	75.39	1512.8	0	0	0	1162.7	7.16	1780.97	1163.3	122.33	1772.79	1033.09	14.02	1877.33	1033.2	144.79	1865.25	656.54	-260.72	79.4	1255.87	-247.73	85.05	644.04
5.61	881.73	147.83	117.5	840.7	145.68	120.75	650.43	172.71	149.19	661.95	172.74	204.81	1265.85	-48.82	135.21	1228.19	-43.36	135.38	1035.84	-55.95	114.48	1028.53	-58.7	167.31	989.87	73.41	1513.74	0	0	0	1167.15	4.64	1781.67	1167.78	119.84	1773.67	1037.45	10.78	1877.9	1037.37	141.79	1866.1	657.24	-260.8	79.65	1255.99	-247.51	85.1	643.6
5.62	881.13	147.66	117.35	839.39	146.01	120.2	651.73	172.25	151.73	663.81	173.82	207.87	1264.95	-48.98	134.91	1226.49	-43.45	134.5	1035.84	-55.79	114.27	1028.5	-59.09	167.3	993.28	71.07	1514.71	0	0	0	1170.65	1.99	1782.51	1170.43	117.24	1774.81	1041.78	7.71	1878.5	1041.52	138.65	1866.95	656.69	-260.83	79.41	1255.82	-247.85	85.02	643.07
5.63	881.37	147.32	117.52	839.01	145.8	120.43	653	173.47	154.98	665.83	175.41	211.13	1269.73	-54.76	129.96	1228.04	-43.26	134.76	1035.9	-55.75	114.15	1028.54	-59.05	167	997.73	68.88	1515.59	0	0	0	1174.83	-0.23	1783.11	1174.01	114.91	1775.67	1045.92	4.35	1879.02	1045.58	135.52	1867.8	657.51	-260.71	79.51	1255.26	-248.19	84.76	641.9
5.64	881.38	147.31	117.36	840.7	146	120.73	654.47	174.59	158.25	668.15	175.71	213.95	1266.7	-49.84	134.57	1227.63	-43.27	134.56	1035.87	-55.82	114.11	1028.35	-59.34	167.07	1001.98	66.63	1516.58	0	0	0	1179.28	-2.67	1783.76	1178.64	112.44	1776.42	1050.26	1.41	1879.6	1049.58	132.39	1868.61	656.53	-261.04	79.25	1255.4	-247.22	85.21	640.38
5.65	881.44	147.71	117.53	841.15	145.59	121.04	656.17	175.41	161.46	670.75	176.55	217.14	1265.82	-49.13	134.57	1227.02	-43.3	134.18	1035.99	-55.44	113.8	1028.44	-58.94	166.84	1006.14	64.3	1517.33	0	0	0	1183.67	-5.61	1784.7	1183.43	109.47	1777.42	1054.39	-1.78	1880.07	1053.55	129.5	1869.3	655.04	-261.4	78.92	1256.48	-247.45	85.4	641.41
5.66	881.28	147.8	117.45	840.67	145.76	120.68	658.03	176.12	164.79	673.37	177.3	220.3	1265.61	-49.29	134.44	1227.78	-43.23	134.39	1035.76	-56.05	114	1028.26	-59.62	167.01	1012.53	61.99	1517.94	0	0	0	1187.45	-8.45	1785.4	1187.8	107.16	1778.19	1058.5	-4.8	1880.58	1057.51	126.2	1870.09	655.65	-261.22	79.13	1254.71	-247.75	84.88	642.45
5.67	881.33	147.94	117.67	840.41	145.52	120.84	660.18	176.17	168.11	676.52	178.64	223.82	1265.93	-49.35	134.44	1227.95	-43.35	134.4	1035.9	-55.73	113.71	1028.06	-60	166.96	1015.6	59.6	1518.47	0	0	0	1192.07	-11.12	1785.9	1190.51	104.27	1779.15	1062.54	-7.89	1881.02	1061.37	122.85	1870.86	655.57	-261.17	79.07	1255.55	-247.22	85.18	643.05
5.68	881.69	147.39	117.95	840.14	145.68	121.03	662.36	177.13	171.83	679.71	179.82	227.32	1270.09	-55.27	129.53	1227.44	-43.79	134.19	1035.83	-55.93	113.75	1028.06	-59.96	166.81	1020.33	56.89	1519.07	0	0	0	1195.27	-13.36	1786.45	1194.34	102.03	1779.79	1066.48	-10.86	1881.49	1065.15	119.85	1871.45	657.72	-261.31	79.83	1255.74	-247.68	85.08	642.38
5.69	881.89	147.65	117.84	841.05	145.7	121.19	664.88	177.24	175.46	683.36	180.23	230.55	1266.87	-49.73	134.2	1228.35	-43.83	134.47	1035.82	-55.87	113.47	1028.04	-60.21	166.75	1024.49	54.63	1519.7	0	0	0	1198.53	-15.88	1787.05	1198.52	99.75	1780.31	1070.38	-14.28	1881.81	1068.81	117.01	1871.99	656.62	-261.44	79.55	1255.35	-247.89	84.89	644.08
5.7	881.97	147.2	117.81	840.8	145.56	120.9	667.57	177.87	179.41	687.22	181.5	234.21	1265.27	-49.08	134.35	1227.74	-43.85	134.21	1035.73	-56.17	113.38	1027.87	-60.92	166.78	1028.42	52.14	1520.12	0	0	0	1203.3	-19.23	1787.71	1202.62	97.08	1781.03	1074.24	-17.39	1882.15	1072.44	113.91	1872.53	655.42	-261.37	78.99	1256.17	-248.09	85.11	644.3
5.71	881.61	147.33	117.96	842.06	144.73	121.15	670.51	178.74	183.63	691.42	182.6	237.9	1266.16	-49.89	134.54	1227.1	-43.99	133.98	1035.57	-56.35	113.17	1027.78	-61.2	166.58	1033.15	49.35	1520.8	0	0	0	1207.01	-21.81	1788.26	1205.57	94.17	1781.83	1078.06	-20.17	1882.48	1076.03	110.6	1873	656.01	-261.2	79.16	1255.49	-247.99	84.94	642.57
5.72	882.15	148.2	118.23	842.12	145.57	121.21	673.7	179.13	187.66	695.8	183.94	241.72	1266.13	-49.91	134.91	1227.37	-44.44	134.28	1035.56	-56.76	113.15	1027.65	-61.62	166.47	1038.28	46.8	1521.08	0	0	0	1210.19	-24.3	1789.02	1209.21	91.32	1782.61	1081.78	-22.91	1882.78	1079.51	107.48	1873.47	655.25	-261.63	79.13	1255.14	-248.16	84.66	642.46
5.73	881.61	147.96	117.99	841.89	146.01	121.24	677.08	179.96	192.18	700.63	184.8	245.37	1266.28	-49.71	134.69	1228.72	-44.75	134.56	1035.56	-56.7	112.81	1027.62	-61.57	166.14	1043.88	44.36	1521.51	0	0	0	1213.04	-26.45	1789.6	1211.92	89.23	1783.1	1085.35	-26.01	1882.94	1082.86	104.75	1873.74	656.46	-261.78	79.47	1256.43	-247.7	85.27	642.67
5.74	882.04	148.37	118.06	843.55	145.95	122.05	680.68	180.65	196.6	705.57	186.34	249.37	1264.65	-50.44	134.34	1227.7	-45.02	134.43	1035.34	-57.16	112.74	1027.42	-62.41	166.27	1047.07	42.06	1521.77	0	0	0	1216.21	-29.13	1789.91	1215.19	87.07	1783.42	1088.8	-29.2	1882.98	1086.13	101.97	1873.96	657.2	-260.19	78.83	1256.12	-247.74	85.17	644.9
5.75	882.7	148.49	118.15	845.35	146.17	122.19	684.35	181.23	201.26	710.77	187.35	253.47	1264.82	-50.72	133.79	1227.18	-44.99	134.18	1035.3	-57.38	112.65	1027.28	-62.51	166.03	1053.03	39.57	1521.79	0	0	0	1220.08	-32.62	1790.23	1219.54	83.84	1784.09	1092.22	-32.09	1883.06	1089.45	99.04	1874.17	657.62	-259.7	78.72	1255.4	-247.47	85.13	642.98
5.76	884.25	147.62	117.93	846.64	146.74	123.1	688.15	182.04	206.26	716.23	188.07	257.46	1265.09	-50.83	133.98	1226.71	-45.16	133.97	1035.27	-57.18	112.4	1027.03	-63.33	166.11	1054.34	37.07	1521.98	0	0	0	1223.67	-35.3	1790.57	1223.34	81.37	1784.41	1095.63	-34.87	1883.12	1092.79	95.97	1874.42	658.46	-260.06	78.9	1255.47	-247.33	85.32	642.93
5.77	883.92	148.24	117.75	848.53	147.03	123.95	692.13	183.7	211.71	721.68	189.59	261.91	1264.79	-51.39	133.54	1227.02	-44.76	133.76	1035.31	-56.93	112.08	1027.14	-63.49	166.07	1058.91	34.72	1522.24	0	0	0	1226.24	-37.89	1790.98	1226.19	78.79	1784.75	1098.96	-37.53	1883.15	1095.85	93.38	1874.47	658.21	-260.19	78.83	1255.62	-247.57	85.22	645.8
5.78	885.36	148.43	117.86	847.42	147.25	123.95	696.51	184.24	216.8	727.26	191.05	266.47	1265.63	-50.69	133.98	1228.24	-44.94	134.24	1035.19	-57.62	112.37	1027.23	-63.28	165.94	1060.15	32.47	1522.32	0	0	0	1229.85	-40.51	1791.19	1229.46	75.87	1785.22	1102.15	-40.47	1883.05	1098.9	90.97	1874.44	657.74	-260.06	79.1	1255.78	-247.64	85.38	645.53
5.79	886.61	148.24	117.43	847.88	145.69	126.86	700.81	185.2	222.25	733	191.74	270.8	1264.8	-50.33	133.48	1226.7	-45.17	133.44	1035.28	-57.45	112.26	1027.13	-63.52	166	1064.09	30.41	1522.26	0	0	0	1233.65	-42.79	1791.5	1233.25	72.87	1785.48	1105.39	-42.85	1883.05	1102.14	88.05	1874.6	657.66	-260.31	78.77	1255.52	-247.96	84.98	645.24
5.8	887.42	149.65	117.89	847.53	145.96	127.3	705.53	185.32	227.44	738.62	192.91	275.33	1265.83	-50.12	133.55	1228.16	-44.91	133.91	1035.31	-57.39	112.24	1027.28	-63.46	166.01	1068.61	28.4	1522.08	0	0	0	1236.05	-45.7	1791.57	1236.13	70.62	1785.59	1108.46	-45.64	1882.92	1105.37	85.51	1874.59	657.97	-260.11	78.89	1255.75	-247.95	85.06	645.14
5.81	889.2	150.26	118.07	853.51	147.66	126.83	710.08	185.8	232.76	744.34	193.62	279.68	1265.1	-50.04	132.75	1228.02	-44.97	133.72	1035.26	-57.61	112.41	1027.39	-63.55	166.06	1072.11	26.15	1522.18	0	0	0	1239.58	-48.3	1791.54	1239.39	68.38	1785.76	1111.56	-47.96	1882.85	1108.43	83.12	1874.56	657.96	-259.92	78.99	1255.91	-247.91	85.2	644.63
5.82	891.52	150.91	118.23	854.76	149.08	130.84	714.72	186.43	238.17	749.92	194.65	284.27	1265.09	-49.5	132.44	1227.89	-44.6	133.2	1035.43	-57.09	112.25	1027.71	-63.53	166.08	1073.4	24.4	1522.27	0	0	0	1242.78	-50.8	1791.7	1242.51	66.25	1785.84	1114.54	-50.34	1882.78	1111.63	80.52	1874.59	656.92	-260.07	78.6	1255.76	-248.07	85.18	643.7
5.83	893.32	152.46	119.11	858.55	149.27	132.93	719.43	186.12	243.14	755.27	194.56	288.54	1265.43	-50.2	131.67	1227.25	-44.13	132.37	1035.44	-56.92	112.36	1028.13	-63.27	166.08	1075.87	22.63	1522.36	0	0	0	1245.05	-53.09	1791.95	1246.01	63.1	1786.1	1117.43	-52.84	1882.65	1114.75	78.05	1874.59	657.38	-260.54	78.66	1256.04	-247.91	85.36	643.82
5.84	896.1	154.59	120.22	860.82	150.83	135.63	723.93	185.18	247.76	760.14	195.51	293.18	1265.24	-48.95	130.47	1226.65	-44.19	131.98	1035.46	-57.05	112.57	1028.54	-62.48	165.8	1080.38	21.08	1522.25	0	0	0	1248.19	-55.68	1791.94	1248.5	60.68	1786.4	1120.33	-55.07	1882.58	1117.91	75.91	1874.55	657.93	-260.42	78.66	1255.22	-247.47	85.15	645.82
5.85	900.06	156.47	120.87	867.78	152.26	139.67	728.34	184.5	252.24	765.19	194.51	297.11	1266.18	-49.45	129.99	1227.3	-43.5	131.59	1035.68	-56.54	112.48	1028.7	-62.78	166.04	1083.03	19.55	1522.4	0	0	0	1250.58	-58.12	1792.07	1251.98	58.44	1786.51	1123.17	-57.43	1882.46	1120.96	73.57	1874.61	657.26	-260.23	78.74	1255.53	-247.18	85.33	645.35
5.86	905.34	159.32	122.7	872.38	153.45	142.29	733.19	183.69	256	770.05	194.21	301.11	1266	-47.91	129.85	1227.47	-43.49	131.41	1035.61	-57.01	112.75	1029.14	-62.17	165.94	1086.56	18.48	1522.38	0	0	0	1254.1	-60.24	1792.13	1254.57	55.81	1786.84	1126.06	-59.54	1882.4	1124.07	71.36	1874.65	657.92	-259.91	78.88	1256.23	-247.23	85.46	644.89
5.87	908.42	159.66	123.92	880.39	155.89	145.51	738.55	182.89	258.96	775.43	193.66	304.48	1265.57	-48.22	129.18	1227.7	-43.2	131.18	1035.79	-56.58	112.7	1029.4	-62.44	166.22	1089.78	16.85	1522.64	0	0	0	1257.1	-62.71	1792.11	1257.47	53.58	1787.05	1128.9	-61.57	1882.34	1127.14	69.19	1874.77	657.1	-260.21	78.61	1256.3	-247.09	85.68	644.83
5.88	917.28	162.21	127.58	887.38	158.21	148.46	744.95	181.72	260.85	781.52	192.87	307.01	1266.36	-48.11	128.5	1227.89	-43.24	131.11	1035.91	-56.52	112.81	1029.49	-62.75	166.49	1092.02	15.57	1522.65	0	0	0	1260.05	-64.7	1792.27	1260.72	51.46	1787.26	1131.73	-63.47	1882.32	1130.16	67.28	1874.85	657.92	-260.71	78.8	1255.2	-247.01	85.43	644.86
5.89	925.22	164.15	131.1	896.04	159.95	151.27	751.99	181.35	262.19	788.2	192.49	308.84	1266.78	-48.07	127.83	1228.09	-43.02	131.02	1035.9	-56.58	112.9	1029.71	-62.86	166.64	1095.74	14.56	1522.9	0	0	0	1262.92	-66.65	1792.41	1264.28	49.54	1787.36	1134.55	-65.4	1882.34	1133.31	65.11	1874.99	657.41	-260.29	78.68	1255.86	-246.87	85.51	644.93
5.9	936.54	167.21	133.76	905.85	161.89	153.51	759.67	181.13	262.58	795.38	191.75	309.62	1266.33	-47.69	127.27	1228.64	-42.41	130.65	1035.97	-56.32	112.86	1030.12	-62.23	166.46	1099.59	13.41	1523.08	0	0	0	1265.51	-68.81	1792.64	1267.18	47.61	1787.78	1137.31	-67.44	1882.34	1136.26	63.46	1875.09	656.54	-259.87	78.56	1256.71	-247.56	85.58	644.31
5.91	946.61	169.56	135.59	916.35	163.02	154.99	768.05	181.24	262.18	803.21	191.54	309.64	1266.88	-47.48	127.29	1227.76	-42.08	129.97	1035.99	-56.44	112.97	1030.21	-62.53	166.61	1102.01	12.25	1523.44	0	0	0	1268.72	-70.46	1792.78	1269.99	45.64	1788.16	1140.22	-68.95	1882.44	1139.15	61.97	1875.22	658.1	-259.85	79.15	1255.31	-248	84.96	643.98
5.92	957.4	171.67	137.18	926.71	164.87	155.56	777.15	180.81	260.73	811.67	191.09	308.72	1266.42	-46.96	126.81	1228.27	-42.05	130	1036.01	-56.56	113.24	1030.82	-61.79	166.49	1104.6	11.08	1523.58	0	0	0	1272.04	-72.22	1792.88	1272.57	44	1788.53	1143.02	-70.69	1882.52	1142.04	60.24	1875.37	658.25	-259.37	79.32	1255.95	-247.49	85.38	644.55
5.93	969.51	174.42	137.69	937.08	166.82	156.29	786.56	181.49	258.75	820.57	190.79	306.97	1267.34	-46.84	126.9	1228.53	-41.95	129.69	1036.3	-56	113.21	1031.2	-61.95	166.86	1107.48	10.2	1523.73	0	0	0	1274.57	-73.74	1793.21	1275.16	42.21	1788.8	1145.76	-72.38	1882.59	1144.98	58.62	1875.6	657.39	-260.15	78.95	1255.32	-247.15	85.3	644.29
5.94	981.06	176.42	138.07	948.66	168.88	155.93	796.64	181.43	255.59	829.95	190.42	304.31	1267.8	-47.09	125.79	1227.87	-41.86	129.18	1036.51	-55.45	113.26	1031.66	-61.2	166.77	1111.25	9.22	1523.8	0	0	0	1276.33	-75.69	1793.47	1278.49	40.73	1788.99	1148.54	-73.99	1882.65	1147.9	56.85	1875.85	657.53	-260.22	78.89	1255.28	-247.9	85.15	644.64
5.95	994.3	178.67	137.98	962.56	171.49	155.92	807.06	182.49	252.14	839.91	190.5	301.05	1268.42	-47.21	125	1229.51	-41.68	129.42	1036.55	-55.57	113.61	1031.93	-61.63	167.27	1114.12	8.08	1524.07	0	0	0	1279.81	-77.22	1793.55	1282.04	38.78	1789.31	1151.37	-75.31	1882.73	1150.81	55.13	1876.01	657.04	-260.04	78.73	1255.79	-247.92	84.96	645.35
5.96	1002.93	183.01	141.39	975.73	173.52	155.18	818.28	183.36	247.74	850.31	190.87	297.12	1269.27	-47.02	124.83	1227.78	-41.9	128.84	1036.75	-55.21	113.74	1032.39	-61.09	167.43	1115.6	7	1524.38	0	0	0	1282.34	-78.6	1793.91	1284.22	37.71	1789.58	1154.08	-76.93	1882.69	1153.42	54.13	1876.01	657.99	-259.78	79.04	1256.39	-247.57	85.28	644.6
5.97	1017.59	185.2	141.12	989.29	174.79	153.39	829.91	184.31	242.72	861.28	190.77	292.52	1269.64	-46.09	123.95	1229.45	-41.24	128.94	1036.83	-55	114.05	1032.89	-60.64	167.52	1119.55	6.12	1524.33	0	0	0	1284.74	-80.07	1794.1	1287.14	36.64	1789.86	1156.75	-78.3	1882.66	1156.24	52.63	1876.12	657.62	-259.79	79.11	1255.84	-247.29	85.44	644.09
5.98	1031.81	187.65	140.61	1004.21	177.13	152.12	842.53	184.47	236.84	872.42	191.09	287.54	1269.27	-46.03	123.18	1228.76	-41.01	127.89	1037.04	-54.87	114.3	1033.55	-59.65	167.37	1122.15	5.3	1524.25	0	0	0	1288.1	-81.21	1794.29	1289.68	35.26	1790.14	1159.51	-79.41	1882.61	1158.97	51.24	1876.19	657.66	-260.25	78.99	1255.85	-247.69	85.26	643.11
5.99	1047.67	189.8	140.37	1020.75	179	151.2	855.6	185.12	230.59	883.95	190.77	281.86	1269.79	-45.9	122.47	1229.24	-41.16	128.17	1037.23	-54.14	114.28	1034.17	-58.94	167.37	1124.25	4.1	1524.21	0	0	0	1290.27	-82.73	1794.41	1292.45	33.83	1790.47	1162.14	-80.71	1882.47	1161.69	50.28	1876.11	657.42	-260.21	78.8	1256.05	-248.03	85.09	643.21
6	1064.04	192.16	140.34	1036.25	180.78	149.63	868.78	186.89	224.51	895.86	190.53	275.74	1270.03	-46.5	121.97	1229.46	-40.77	127.62	1037.24	-54.78	114.89	1034.61	-58.51	167.41	1127.68	3.08	1524.01	0	0	0	1293.51	-83.64	1794.48	1296.01	32.38	1790.67	1164.8	-81.97	1882.31	1164.5	48.88	1876.1	657.88	-259.91	79.06	1255.8	-247.98	84.95	644.81
6.01	1080.77	194.7	140.38	1051.9	183.2	148.42	882.63	187.35	217.58	908.29	191.19	269.8	1269.87	-45.13	122.08	1230.96	-40.99	127.99	1037.38	-54.25	114.87	1034.85	-59.2	167.93	1130.34	2.4	1523.86	0	0	0	1296.26	-84.62	1794.62	1299.26	32.04	1790.55	1167.49	-83.11	1882.05	1167.36	47.56	1876	658.63	-259.83	79.19	1255.54	-248.12	84.99	644.01
6.02	1099.4	197.17	141.26	1070.22	185.6	147.88	896.92	188.09	210.67	921.27	191.29	263.44	1270.63	-45.5	121.76	1230.29	-41.23	127.74	1037.46	-54.02	114.95	1035.3	-58.33	167.71	1132.79	1.56	1523.67	0	0	0	1299.2	-85.65	1794.45	1301.55	30.5	1790.8	1170.2	-84.26	1881.77	1170.06	46.56	1875.83	657.69	-260.43	78.95	1256.23	-248.06	85.26	644.19
6.03	1117.23	199.62	141.88	1088.76	187.52	147.26	911.81	189.42	204	934.53	191.79	257.27	1270.18	-44.89	121.49	1230.01	-41.09	127.57	1037.4	-54.39	115.29	1035.69	-57.82	167.54	1136.86	0.95	1523.29	0	0	0	1301.87	-86.63	1794.38	1304.2	29.52	1790.78	1172.99	-85.22	1881.47	1172.88	45.51	1875.59	657.62	-260.57	78.67	1255.81	-247.84	85.24	646.12
6.04	1136.73	202.09	143	1106.55	189.07	146.44	927.48	189.95	196.99	948.29	192.35	251.01	1270.23	-45.39	121.25	1230.13	-40.92	127.34	1037.34	-54.56	115.47	1035.95	-57.38	167.47	1138.01	0.2	1523.06	0	0	0	1304.3	-87.6	1794.33	1307.12	29.03	1790.59	1175.82	-86.09	1881.14	1175.7	44.57	1875.35	658.73	-259.78	79.24	1256	-247.77	85.22	644.86
6.05	1154.97	204.16	143.81	1124.57	192.05	146.33	942.96	191.83	190.58	962.34	192.67	244.73	1270.31	-45.36	120.92	1230.93	-40.99	127.42	1037.49	-54.13	115.37	1036.25	-57.43	167.64	1140.97	-0.39	1522.69	0	0	0	1307.03	-88.38	1794.15	1309.75	28.11	1790.5	1178.64	-87.02	1880.81	1178.63	43.52	1875.2	658.04	-260.2	79.04	1255.78	-247.68	85.27	644.1
6.06	1178.79	203.74	138.49	1142.28	193.59	145.63	959.35	191.43	183.49	977.11	192.94	238.61	1270.57	-45.22	121.08	1230.54	-41.07	127.43	1037.56	-54.28	115.6	1036.47	-57.39	167.8	1143.37	-0.82	1522.45	0	0	0	1310.3	-89.16	1793.63	1312.45	27.46	1790.15	1181.47	-88.04	1880.38	1181.42	42.97	1874.91	657.67	-259.98	78.97	1255.66	-248.04	84.95	644.56
6.07	1197.87	205.77	139.94	1159.68	195.9	145.1	976.05	191.5	176.64	991.82	193.61	232.77	1272.22	-44.84	121.21	1230.52	-40.94	127.38	1037.62	-53.94	115.55	1036.81	-57.22	167.89	1147.48	-1.24	1521.95	0	0	0	1311.84	-89.82	1793.4	1314.66	26.27	1790.07	1184.35	-88.81	1880.01	1184.23	42.42	1874.55	657.56	-259.66	79.07	1255.96	-247.9	85.07	644.6
6.08	1215.24	207.85	141.03	1180.5	196.13	143.4	992.71	192.47	170.53	1006.84	193.44	226.88	1275.09	-51.46	115.87	1231.07	-40.48	127.16	1037.66	-53.85	115.64	1037.17	-57.23	167.97	1149.03	-1.68	1521.61	0	0	0	1314.59	-90.43	1792.91	1317.47	25.62	1789.74	1187.32	-89.54	1879.6	1187.24	41.54	1874.34	656.69	-259.94	78.51	1256.25	-246.85	85.65	644.98
6.09	1233.54	209.83	142.6	1196.36	197.48	143.29	1009.5	192.38	164.45	1021.65	193.82	221.55	1271.54	-45.42	120.76	1231.66	-40.55	127.42	1037.69	-53.93	115.82	1037.58	-56.55	167.85	1151.24	-2.09	1521.44	0	0	0	1317.78	-90.71	1792.29	1320.68	25.43	1789.1	1190.34	-90.17	1879.19	1190.01	41.24	1873.93	657.54	-259.95	78.98	1254.57	-249.28	86.48	644.79
6.1	1251.74	211.34	144.68	1215.08	199.54	144.01	1026.46	192.13	158.69	1036.88	192.78	216.03	1271.43	-44.5	120.85	1231.52	-40.28	127.06	1037.84	-53.61	115.74	1037.72	-56.69	167.99	1153.55	-2.4	1521.16	0	0	0	1320.96	-90.95	1791.73	1323.41	24.97	1788.49	1193.35	-90.77	1878.77	1192.98	40.62	1873.64	657.04	-259.64	78.86	1255.46	-250.19	87.34	644.94
6.11	1267.79	213.12	146.25	1232.8	200.65	144.64	1043.24	192.34	153.36	1052.1	192.95	211.34	1269.64	-45.39	120.06	1230.66	-40.4	126.62	1037.91	-53.52	115.8	1037.95	-56.79	168.06	1156.65	-2.45	1520.93	0	0	0	1322.7	-91.26	1791.31	1326.72	24.73	1787.96	1196.36	-91.4	1878.34	1195.86	40.14	1873.39	658.12	-259.36	79.12	1254.78	-250.32	87.08	645.02
6.12	1285.8	214.68	148.46	1251.39	201.98	145.89	1060.55	191.9	148.25	1067.18	193.67	207.14	1272.38	-44.69	121.25	1231.17	-40.29	126.89	1037.88	-53.44	115.82	1038.16	-56.59	168.14	1158.82	-2.44	1520.75	0	0	0	1325.85	-91.56	1790.61	1329.32	24.42	1787.35	1199.42	-91.71	1877.96	1198.8	39.76	1873.05	657.85	-259.44	79.12	1255.02	-249.89	86.86	645.89
6.13	1302.95	216.29	150.84	1267.99	203.3	146.75	1077.52	191.07	143.42	1082.39	193.71	203.13	1270.25	-46.98	123.5	1231.38	-40.23	126.92	1037.89	-53.49	115.92	1038.34	-56.89	168.4	1162.38	-2.44	1520.42	0	0	0	1329.5	-91.8	1789.77	1332.21	24.52	1786.76	1202.44	-92.06	1877.56	1201.91	38.86	1872.89	657.38	-259.91	78.83	1254.56	-250.21	87.03	645.7
6.14	1319.16	217.45	153.04	1282.5	204.55	147.34	1094.24	191.3	139.54	1097.58	193.65	199.5	1268.29	-47.06	122.79	1231.44	-40.6	127.14	1038.02	-53.43	115.99	1038.49	-56.5	168.27	1165.41	-2.44	1520.16	0	0	0	1331.46	-91.99	1789.26	1334.9	24.26	1786.17	1205.46	-92.41	1877.18	1204.75	38.63	1872.62	657.66	-259.43	79.27	1254.56	-250.32	87.01	645.03
6.15	1335.45	219.3	154.82	1300.19	206.37	148.83	1110.94	190.86	135.83	1112.76	193.58	196.16	1269.49	-47.7	123.67	1231.84	-40.28	127.09	1037.99	-53.23	115.98	1038.86	-55.71	168.09	1167.85	-2.35	1519.96	0	0	0	1333.72	-92.11	1788.68	1337.56	24.4	1785.59	1208.43	-92.66	1876.8	1207.52	38.81	1872.28	657.17	-259.46	79.13	1255.29	-250.14	87.05	645.59
6.16	1351.62	221.16	156.43	1316.88	208.11	149.57	1127.29	190.67	132.59	1127.7	193.82	193.3	1271.08	-47.2	123.77	1231.29	-40.09	126.89	1038.04	-53.2	116.05	1039.07	-55.55	168.1	1169.81	-2.4	1519.64	0	0	0	1336.7	-91.85	1788.21	1338.94	24.68	1785.22	1211.42	-92.71	1876.46	1210.34	38.91	1871.99	657.4	-259.41	78.83	1255.75	-249.95	87.19	644.54
6.17	1366.96	222.97	157.49	1332.22	209.43	149.63	1143.37	190.57	129.92	1142.49	193.94	190.82	1269.5	-47.41	123.1	1231.83	-39.9	126.97	1038.13	-52.96	115.95	1039.07	-55.76	168.24	1172.52	-2.28	1519.37	0	0	0	1338.58	-92.07	1787.75	1342.49	24.3	1784.69	1214.29	-92.81	1876.11	1213.26	38.66	1871.71	657.41	-259.37	78.88	1255.92	-249.93	87.34	644.4
6.18	1381.68	225.2	157.96	1346.83	211.07	149.36	1158.97	190.5	127.56	1157.14	193.41	188.47	1270.06	-47.29	123.53	1231.76	-39.85	126.66	1038.09	-53.19	116.17	1038.99	-56.31	168.54	1176.53	-2.17	1519	0	0	0	1342.04	-91.51	1787.3	1344.7	24.41	1784.34	1217.18	-92.64	1875.8	1216.01	38.7	1871.41	657.76	-260.15	78.85	1255.74	-250.24	87.32	644.1
6.19	1395.72	227.07	157.76	1361.23	212.17	149.07	1174.14	190.39	125.76	1171.84	192.76	186.15	1269.81	-47.34	123.34	1231.57	-40.2	126.99	1038.14	-52.97	116.1	1039.02	-56.06	168.5	1179.03	-1.81	1518.71	0	0	0	1343.94	-91.52	1786.87	1347.79	24.55	1783.81	1219.98	-92.64	1875.44	1218.77	38.97	1871.09	658.14	-260.21	79.22	1254.89	-250.47	87.11	645.16
6.2	1411.04	228.42	158	1374.8	213.65	148.34	1189.57	189.24	123.68	1186.23	192.54	184.49	1267.77	-47.34	122.75	1232.07	-39.93	127	1038.21	-52.91	116.16	1039.25	-55.58	168.43	1180.35	-1.78	1518.48	0	0	0	1346.6	-91.13	1786.49	1350.48	24.47	1783.43	1222.77	-92.45	1875.11	1221.41	39.33	1870.74	657.83	-259.93	79.19	1255.37	-248.7	85.65	646.08
6.21	1424.35	231.19	156.49	1391.58	216.13	148	1204.24	189.45	122.49	1200.13	193.24	183.31	1269.27	-47.66	123.14	1230.83	-40.05	126.45	1038.14	-52.88	116.25	1039.3	-55.44	168.42	1182.74	-1.46	1518.22	0	0	0	1349.23	-91.21	1786.09	1352.77	25.44	1782.97	1225.46	-92.28	1874.75	1224.22	39.44	1870.43	657.67	-259.27	79.41	1255.66	-247.56	85.25	645.14
6.22	1438.64	232.98	155.53	1404.8	217.35	146.59	1218.47	189.63	121.52	1214.32	193.05	181.98	1269.17	-47.97	123.12	1231.86	-39.95	126.84	1038.22	-52.82	116.25	1039.35	-55.56	168.53	1186.99	-1.13	1517.71	0	0	0	1352.42	-90.29	1785.84	1356.25	25.87	1782.46	1228.15	-91.95	1874.41	1226.92	39.72	1870.03	657.64	-259.7	79.15	1256.53	-247.6	85.45	646.07
6.23	1452.3	235.22	153.9	1419.4	219.18	145.27	1232.75	189.13	120.42	1228.04	193.25	180.94	1272.75	-53.68	116.41	1231.45	-39.73	126.27	1038.11	-53.22	116.43	1039.41	-55.59	168.58	1189.52	-0.61	1517.5	0	0	0	1354.62	-90	1785.57	1358.38	26.47	1782.16	1230.85	-91.45	1874.1	1229.64	40.04	1869.68	657.88	-260	79.17	1256.07	-247.3	85.3	646.34
6.24	1467.79	237.31	150.15	1432.04	220.26	144.36	1246.86	189.14	119.53	1241.59	193.76	180.03	1269.62	-48.51	122.79	1231	-39.93	126.18	1038.12	-53.27	116.52	1039.57	-55.16	168.52	1192.12	-0.44	1517.32	0	0	0	1356.88	-89.57	1785.39	1360.43	27.01	1781.93	1233.59	-90.77	1873.83	1232.36	40.87	1869.18	658.45	-259.76	79.39	1256.06	-247.13	85.32	645.42
6.25	1478.34	238.45	151.37	1446.07	222.07	142.83	1260.74	188.94	118.88	1254.83	194.78	179.41	1271.69	-45.38	121.01	1231.94	-39.78	126.31	1038.28	-52.91	116.46	1039.53	-55.66	168.83	1195.33	-0.05	1516.95	0	0	0	1360.14	-88.52	1785.3	1364.17	27.56	1781.38	1236.31	-90.11	1873.5	1235	41.46	1868.74	658.6	-259.78	79.34	1256.38	-246.82	85.53	644.04
6.26	1491.19	240.19	149.93	1458.42	223.11	141.66	1274.07	188.56	117.99	1267.86	194.98	178.6	1271.02	-45.6	120.2	1231.74	-39.97	126.24	1038.21	-53.12	116.63	1039.74	-55.46	168.84	1197.81	0.31	1516.64	0	0	0	1362.84	-88.28	1784.94	1365.64	28.01	1781.22	1238.98	-89.52	1873.14	1237.61	42.44	1868.23	658.7	-258.94	79.39	1255.53	-246.61	85.6	644.71
6.27	1504.58	241.12	149.07	1472.91	224.5	140.94	1286.7	189.11	117.78	1280.31	195.79	177.97	1271.09	-45.8	119.72	1231.72	-40.12	126.27	1038.25	-52.95	116.6	1039.74	-55.66	169.1	1199.83	0.71	1516.15	0	0	0	1365	-87.68	1784.7	1368.81	28.87	1780.77	1241.69	-88.65	1872.85	1240.44	42.85	1867.84	657.83	-259.66	78.94	1255.9	-247.67	85.24	644.41
6.28	1517.4	242.43	148.04	1484.09	225.31	140.26	1299.46	188.66	117.06	1292.81	196.12	177.27	1271.42	-45.13	119.99	1232.06	-39.78	126.17	1038.28	-53.15	116.84	1040.01	-55.11	168.94	1204.46	1.14	1515.76	0	0	0	1367.84	-86.89	1784.53	1372.01	29.53	1780.23	1244.38	-87.69	1872.53	1243.06	43.86	1867.3	657.57	-259.65	79.09	1255.82	-247.17	85.28	645.52
6.29	1529.3	243.01	147.1	1497.88	225.63	140.38	1311.46	189.7	117.16	1304.33	197.94	177.26	1272.16	-44.61	120	1232.93	-39.77	126.32	1038.34	-52.87	116.84	1040.06	-55.57	169.26	1207.26	1.44	1515.39	0	0	0	1369.81	-85.92	1784.41	1374.21	30.08	1779.86	1247.05	-86.78	1872.21	1245.57	45.24	1866.71	657.63	-260.02	79.26	1255.53	-247.48	84.96	645.3
6.3	1541.88	242.87	146.85	1509.01	226.93	139.66	1323.93	189.04	116.49	1316.02	198.78	176.88	1271.52	-45.05	119.5	1232.81	-39.9	126.29	1038.48	-52.61	116.79	1040.41	-54.88	169.17	1210.57	1.87	1515.04	0	0	0	1372.6	-85.31	1784.08	1377.37	31.08	1779.21	1249.71	-85.86	1871.87	1248.39	45.78	1866.25	657.56	-259.63	79.03	1255.98	-247.28	85.38	644.38
6.31	1554.22	242.98	146.51	1520.99	227.09	139.5	1334.9	190.87	116.92	1327.27	199.89	176.75	1272.05	-44.92	119.8	1232.96	-39.98	126.28	1038.61	-52.32	116.82	1040.45	-54.86	169.27	1212.33	2.35	1514.73	0	0	0	1375.76	-84.39	1783.66	1379	32.08	1778.93	1252.38	-84.84	1871.54	1251.14	46.97	1865.62	656.21	-260.32	78.62	1256.58	-247.84	85.23	643.85
6.32	1565.61	242.47	146.59	1531.81	225.46	139.69	1346.53	190.6	116.61	1338.18	200.73	176.67	1270.76	-44.63	119.17	1233.05	-39.94	126.13	1038.48	-52.9	117.33	1040.68	-54.42	169.22	1215.1	2.93	1514.14	0	0	0	1378.27	-83.73	1783.25	1382.81	32.57	1778.27	1255.1	-83.68	1871.18	1253.78	48.29	1865.03	657.44	-259.84	79.15	1255.72	-247.35	85.08	644.58
6.33	1579.51	243.32	142.87	1544.82	225.04	140.73	1357.32	191.21	116.72	1348.81	201.08	176.43	1272.3	-44.07	119.79	1233.22	-40.25	126.25	1038.55	-52.74	117.36	1040.76	-54.85	169.58	1218.8	3.28	1513.75	0	0	0	1381.2	-82.38	1783.12	1385.32	33.49	1777.86	1257.77	-82.49	1870.82	1256.41	49.43	1864.45	658.16	-260.16	79.14	1256.32	-247.33	85.36	644.4
6.34	1587.77	239.99	148.03	1555.81	222.93	141.89	1367.53	192.04	116.94	1358.68	201.88	176.45	1271.77	-44.31	119.7	1233.58	-40.06	126.13	1038.68	-52.52	117.39	1040.97	-54.54	169.51	1219.6	3.85	1513.28	0	0	0	1382.86	-81.51	1782.92	1387.33	34.94	1777.34	1260.49	-81.24	1870.45	1259.31	50.23	1863.91	657.46	-259.55	79.23	1255.57	-247.2	85.09	645.2
6.35	1598.67	238.3	149.8	1565.5	222.79	143.17	1377.74	192.48	116.95	1367.88	203.46	176.9	1271.77	-44.25	119.4	1233.57	-40.04	126.04	1038.74	-52.17	117.32	1041.1	-54.2	169.48	1224.95	4.41	1512.78	0	0	0	1385.12	-80.66	1782.44	1391.01	36.12	1776.62	1263.15	-80.03	1870.04	1262.1	51.63	1863.29	657.43	-259.87	78.95	1255.59	-247.56	84.79	645.07
6.36	1607.94	236.17	150.87	1574.16	221.79	143.73	1387.2	192.99	116.88	1376.93	203.93	176.82	1272.23	-44.12	119.74	1234.05	-40.22	126.2	1038.9	-51.87	117.36	1041.16	-54.73	169.82	1227.38	4.88	1512.37	0	0	0	1388.89	-79.58	1781.97	1394.38	36.87	1776.07	1265.83	-78.63	1869.64	1264.65	53.6	1862.53	658.62	-259.94	79.42	1255.73	-247.28	85.01	645.35
6.37	1618.3	233.61	152.97	1583.88	219.23	145.76	1396.4	193.48	116.8	1385.3	204.74	176.95	1272.21	-44.29	119.54	1234.1	-40.25	126.18	1038.9	-52.05	117.57	1041.43	-54.35	169.85	1230.07	5.75	1511.82	0	0	0	1391.35	-78.42	1781.77	1396.23	37.6	1775.75	1268.54	-77.23	1869.21	1267.46	55.08	1861.85	657.66	-259.8	78.98	1256.31	-247.15	85.27	644.83
6.38	1627.19	231.33	153.97	1593.17	217.88	146.14	1404.6	194.15	116.72	1393.29	204.65	176.66	1273.2	-44.59	119.41	1233.43	-40.27	125.96	1038.98	-51.84	117.61	1041.6	-54.33	169.98	1234.34	6.46	1511.28	0	0	0	1394.55	-77.19	1781.34	1399.08	38.96	1775.05	1271.19	-75.9	1868.72	1270.65	55.8	1861.31	657.55	-259.41	78.73	1256.73	-247.04	85.37	644.94
6.39	1634.98	228.5	155.1	1601.28	214.8	147.59	1412.17	194.55	116.49	1400.54	204.66	176.34	1272.87	-44.63	119.11	1233.46	-40.19	125.84	1039.02	-51.88	117.83	1041.84	-54	169.98	1237.34	7.24	1510.72	0	0	0	1397.9	-75.71	1781.01	1402.13	40.38	1774.54	1273.91	-74.32	1868.3	1273.31	57.77	1860.52	656.33	-259.42	78.72	1255.6	-246.89	84.99	645.09
6.4	1641.68	226.12	155.15	1607.54	212.38	147.55	1418.89	195	116.2	1406.87	205.39	176.22	1273.12	-44.19	119.17	1233.89	-40.26	126.1	1039.09	-51.54	117.93	1041.86	-53.93	170.22	1240.56	7.94	1510.21	0	0	0	1400.15	-74.95	1780.69	1404.43	41.56	1773.97	1276.48	-73.01	1867.75	1276.16	59.33	1859.77	656.34	-260.15	78.55	1256.03	-247.33	85.03	645.04
6.41	1649.78	223.95	155.22	1613.4	211.52	146.77	1425.35	193.81	114.95	1412.9	205.1	175.46	1271.85	-44.51	118.62	1233.45	-40.44	125.93	1039.31	-51.23	117.93	1042.16	-53.5	170.2	1243.29	8.88	1509.4	0	0	0	1402.71	-73.71	1780.32	1407.69	42.62	1773.39	1279.25	-71.21	1867.31	1279.2	60.61	1859.16	657.15	-260	78.71	1255.61	-247.25	85.04	645.14
6.42	1654.5	221.82	153.59	1619.24	209.23	146.56	1430.79	192.78	113.83	1418.09	204.51	174.46	1272.86	-44.43	119.08	1233.66	-40.18	125.79	1039.17	-51.62	118.29	1042.32	-53.47	170.3	1247.23	9.72	1508.78	0	0	0	1405.57	-72.74	1779.86	1410.17	44.04	1772.84	1281.88	-69.62	1866.78	1282.19	62.21	1858.43	657.01	-260.09	78.57	1255.13	-246.87	84.99	645.17
6.43	1658.63	219.79	151.98	1623.41	207.48	144.99	1434.76	192.69	112.87	1422.78	203.6	173.15	1272.48	-44.8	118.65	1233.33	-40.11	125.51	1039.26	-51.45	118.41	1042.51	-53.43	170.44	1251.36	10.66	1507.97	0	0	0	1408.14	-71.56	1779.63	1413.55	44.9	1772.42	1284.53	-68.11	1866.21	1284.98	64.17	1857.6	657.01	-260.24	78.86	1255.78	-246.74	85.36	645.08
6.44	1661.6	217.68	149.59	1626.59	206.15	142.01	1438.5	191.15	111.3	1426.83	202.28	171.55	1272.5	-43.94	118.89	1233.86	-40.29	125.9	1039.34	-51.27	118.37	1042.65	-53.38	170.5	1254.21	11.43	1507.34	0	0	0	1411.9	-69.98	1779.22	1416.19	45.9	1771.96	1287.24	-66.4	1865.68	1288.03	65.74	1856.87	657.82	-260.06	79.15	1256.47	-247.09	85.5	645.02
6.45	1664.73	216.03	146.66	1629.11	203.37	139.66	1441.19	189.85	109.71	1429.77	201.57	170.17	1272.9	-44.35	118.74	1234.11	-40.3	125.92	1039.42	-51.12	118.38	1042.59	-53.69	170.78	1257.68	12.69	1506.82	0	0	0	1414.95	-68.59	1778.89	1418.96	47.27	1771.4	1289.97	-64.72	1865.07	1291.05	67.89	1855.99	657.13	-260.1	78.84	1256.09	-247.31	85.21	644.01
6.46	1667.34	214.15	143.59	1631.22	201.96	136.76	1442.66	189.77	108.57	1432.01	201.09	168.69	1273.86	-44.96	119.03	1233.66	-40.72	125.77	1039.33	-51.49	118.74	1042.82	-53.19	170.62	1261.18	13.63	1505.92	0	0	0	1417.63	-67.54	1778.48	1422.36	48.34	1770.9	1292.59	-63.16	1864.42	1294.26	69.56	1855.21	658.09	-259.57	79.34	1255.65	-247.63	85.15	645.08
6.47	1668.4	212.1	139.55	1633.17	200.4	132.95	1443.79	189	107.2	1434.07	199.99	167.18	1273.98	-44.08	119.1	1233.74	-40.66	125.73	1039.47	-51.12	118.66	1043.17	-52.82	170.6	1264.7	14.76	1505.29	0	0	0	1421.35	-66.25	1777.95	1425.73	49.55	1770.4	1295.37	-61.33	1863.78	1297.32	71.65	1854.28	658.64	-259.88	79.3	1255.92	-247.63	85.07	645.04
6.48	1669.85	211.06	134.91	1633.08	198.9	128.06	1445.04	187.07	105.32	1435.84	198.63	165.54	1273.13	-44.08	119.02	1233.59	-41	125.75	1039.46	-51.29	118.9	1043.23	-53.04	170.83	1268.25	16.04	1504.5	0	0	0	1424.48	-65.25	1777.34	1428.93	50.82	1769.79	1298.21	-59.37	1863.15	1300.5	73.6	1853.39	656.89	-260.17	78.95	1256.32	-247.13	85.34	644.46
6.49	1669.88	209.03	130.12	1632.95	197.16	124.16	1445.07	187.15	104.37	1437.32	197.31	163.82	1272.96	-44.38	118.91	1234.06	-40.65	125.97	1039.61	-50.73	118.84	1043.46	-52.39	170.64	1272.55	17	1503.71	0	0	0	1427.56	-63.84	1777.08	1431.99	52.19	1769.18	1301.03	-57.55	1862.45	1303.89	75.28	1852.51	656.89	-260.31	78.62	1256.52	-247.86	84.98	643.86
6.5	1668.71	207.93	124.29	1633.27	195.43	119	1445.56	185.72	102.76	1438.37	196.34	162.32	1273.17	-44.15	119.05	1233.68	-40.39	125.61	1039.68	-50.73	119.03	1043.53	-52.63	170.87	1276	18.43	1502.94	0	0	0	1430.73	-62.06	1776.72	1436.11	53.34	1768.46	1303.99	-55.45	1861.72	1307.01	77.49	1851.5	657.36	-260.05	78.89	1256.25	-247.04	85.19	643.49
6.51	1668.14	206.89	118.48	1632.27	194.86	113.29	1445.61	185.13	101.41	1439.59	195.19	160.61	1272.87	-43.84	118.76	1234.94	-40.57	126.14	1039.72	-50.72	119.15	1043.7	-52.49	170.95	1279.31	19.74	1502.17	0	0	0	1433.88	-60.94	1776.1	1438.98	54.99	1767.87	1306.92	-53.46	1860.98	1310.36	79.47	1850.46	657.7	-259.55	79.02	1256.16	-246.84	85.02	643.5
6.52	1669.61	206.49	108.77	1631.58	192.89	108.15	1445.71	184.04	99.75	1440.67	194.32	158.79	1272.08	-44.07	118.77	1233.52	-40.75	125.68	1039.73	-50.89	119.4	1043.89	-52.53	171.13	1283.46	21.12	1501.31	0	0	0	1427.49	-61.22	1779.16	1442.16	56.29	1767.24	1309.93	-51.08	1860.24	1313.69	81.81	1849.37	656.3	-259.8	78.54	1256.42	-247.8	85.05	644
6.53	1669.15	205.95	102.57	1630.42	192.73	102.48	1445.98	182.8	97.94	1441.73	193.68	156.93	1273.63	-44.65	119.06	1234.67	-40.61	126.1	1039.82	-50.47	119.37	1043.87	-52.74	171.31	1287.72	22.56	1500.37	0	0	0	1438.69	-58.72	1775.59	1445.45	58.01	1766.47	1312.92	-48.89	1859.41	1316.99	84.03	1848.23	657.18	-260	78.83	1256.82	-247.67	85.45	644.76
6.54	1667.42	205.2	96.54	1631.74	190.45	97.18	1445.82	182.95	96.49	1442.73	193.35	154.88	1273.51	-43.83	119.41	1234.08	-40.62	125.91	1039.9	-50.44	119.51	1044.05	-52.3	171.2	1290.79	23.9	1499.57	0	0	0	1443.16	-57	1774.39	1449.11	59.47	1765.64	1315.85	-46.75	1858.47	1320.56	85.94	1847.13	657.93	-260	79.01	1256.28	-247.41	85.22	645.05
6.55	1667.1	202.79	90.53	1630.04	189.32	91.15	1445.7	182.81	94.64	1444.14	191.99	152.3	1273.04	-44.72	118.88	1233.08	-40.82	125.58	1039.92	-50.51	119.62	1044.18	-52.35	171.32	1294.4	25.4	1498.73	0	0	0	1447.09	-55.26	1773.7	1452.75	61.07	1764.74	1318.79	-44.63	1857.47	1323.94	88.26	1845.88	657.66	-259.39	79.09	1255.84	-247.74	85.04	645.99
6.56	1666.33	200.92	83.55	1628.59	187.84	84.96	1445.63	182.54	92.57	1445.03	192.1	150	1274.19	-44.93	119.15	1233.86	-40.74	125.78	1039.92	-50.56	119.76	1044.34	-52.48	171.46	1299.46	26.94	1497.55	0	0	0	1450.92	-53.69	1772.92	1456.61	61.91	1764.06	1321.74	-42.51	1856.43	1327.53	90.2	1844.63	658.11	-259.97	78.89	1256.41	-247.58	85.24	645.2
6.57	1664.34	199.07	76.76	1627.45	186.67	77.91	1445.61	182.31	90.18	1445.86	191.69	147.18	1273.4	-44.72	119.13	1233.79	-40.68	125.73	1039.96	-50.37	119.84	1044.56	-52.42	171.53	1305.53	28.3	1496.42	0	0	0	1453.85	-52.24	1772.28	1459.27	63.78	1763.23	1324.81	-40.21	1855.34	1331.03	92.47	1843.28	657.52	-260.2	78.93	1255.83	-247.03	85.16	645.14
6.58	1662.16	195.54	72.34	1626.38	184.36	72	1444.74	182.19	87.73	1446.47	190.98	143.99	1273.22	-44.61	119.05	1233.13	-40.63	125.46	1040.02	-50.3	119.86	1044.59	-52.51	171.63	1309.09	29.88	1495.24	0	0	0	1456.42	-50.64	1771.65	1462.15	65.59	1762.32	1327.9	-37.69	1854.2	1334.37	94.97	1841.74	656.35	-259.99	78.58	1256.45	-247.29	85.51	644.42
6.59	1663.68	190.99	61.81	1625.48	180.69	65.08	1444.31	181.76	84.66	1446.34	191.16	140.84	1273.44	-44.18	118.86	1233.47	-40.97	125.87	1040.06	-50.34	119.97	1044.75	-52.34	171.61	1313.7	31.47	1493.98	0	0	0	1460.33	-48.9	1770.73	1466.34	66.88	1761.44	1331.01	-35.19	1852.97	1337.88	96.96	1840.34	657.51	-259.97	78.94	1256.7	-247.11	85.45	644.95
6.6	1663.6	185.82	59.94	1625.24	177.87	61.14	1443.56	182.7	81.94	1445.74	190.87	137.68	1272.77	-44.99	118.79	1233.81	-40.81	125.82	1040.05	-50.08	119.9	1045.09	-52.17	171.63	1319.03	32.85	1492.55	0	0	0	1463.42	-47.6	1769.84	1470	68.8	1760.41	1334.08	-32.72	1851.58	1341.32	99.22	1838.81	657.04	-260.04	78.71	1256.44	-247.27	85.29	645.3
6.61	1663.67	186.19	59.3	1626.22	177.04	60.23	1442.13	182.05	78.75	1443.36	189.8	134.97	1271.88	-44.43	118.65	1232.87	-41.13	125.57	1040.08	-49.9	119.86	1045.02	-52.42	171.69	1324.18	34.67	1491.12	0	0	0	1466.95	-45.8	1769.01	1473.54	70.07	1759.49	1337.13	-30.11	1850.14	1344.6	101.61	1837.13	657.15	-259.85	78.53	1256.51	-247.78	85.34	644.55
6.62	1664.55	186.12	58.26	1626.1	177.89	58.64	1440.83	180.73	75.29	1441	188.44	131.95	1272.63	-44.79	119.07	1233.35	-41.12	125.81	1040.17	-49.99	120	1045.45	-52.06	171.55	1327.62	36.21	1489.53	0	0	0	1470.6	-44.14	1768.07	1477.43	71.62	1758.61	1340.16	-27.71	1848.63	1348.11	103.88	1835.45	656.95	-259.3	78.74	1256.19	-247.55	85.29	644.55
6.63	1664.19	185.42	57.58	1625.68	177.4	57.67	1439.14	180.04	72.51	1439.23	186.15	128.75	1272.85	-44.5	118.91	1233.51	-41.18	125.98	1040.19	-49.9	120.04	1045.5	-52.27	171.82	1333.11	38.04	1487.83	0	0	0	1473.45	-42.4	1767.38	1480.62	73.26	1757.88	1343.35	-25.12	1847.24	1351.7	106.43	1833.81	657.08	-260.35	78.84	1256.3	-247.39	85.33	643.58
6.64	1665.48	186.22	53.71	1625.95	177.35	56.15	1438.09	178.87	69.73	1437.87	184.27	126.13	1273.19	-44.33	119.29	1233.71	-40.8	125.86	1040.29	-49.89	120.25	1045.9	-51.53	171.66	1338.58	39.74	1486.26	0	0	0	1477.63	-40.31	1766.52	1485	74.99	1756.91	1346.72	-22.29	1845.95	1355.47	108.83	1832.33	656.39	-260.14	78.72	1256.66	-247.58	85.28	643.41
6.65	1666.01	186	53.37	1626.21	176.79	55.97	1437.1	178.66	67.44	1436.28	183.64	124.04	1272.78	-44.97	118.96	1233.32	-40.85	125.78	1040.39	-49.64	120.38	1046.19	-51.47	172	1342.53	41.37	1484.82	0	0	0	1481.02	-38.8	1765.77	1487.7	76.61	1756.46	1350.04	-19.76	1844.7	1359.24	111.39	1830.99	656.21	-260.16	78.59	1256.94	-247.56	85.51	643.22
6.66	1666.12	186.22	53.02	1625.99	176.72	54.85	1436.59	177.41	65.08	1435.38	182.74	121.98	1273.53	-45.02	119.09	1232.8	-41.02	125.68	1040.73	-49	120.43	1046.5	-51.33	172.32	1348.01	43.04	1483.38	0	0	0	1484.5	-37.3	1764.94	1492.05	78.09	1755.64	1353.4	-17.21	1843.43	1363.21	114.01	1829.59	656.6	-260.15	78.85	1256.88	-247.5	85.36	642.87
6.67	1665.48	186.34	52.58	1626.03	176.98	54.54	1435.57	177.47	63.21	1434.2	182.4	120.05	1272.5	-45.19	118.6	1233.61	-40.8	125.87	1040.72	-49.26	120.96	1046.92	-50.82	172.66	1353.14	44.99	1482.1	0	0	0	1489.12	-35.37	1764.03	1496.12	80.19	1754.81	1356.88	-14.41	1842.25	1367.27	116.59	1828.21	656.28	-259.98	78.68	1257.01	-247.63	85.79	644.31
6.68	1666.18	186.2	52.42	1626.39	176.76	54.42	1434.94	177.12	61.15	1433.47	181.15	117.91	1277.98	-50.68	113.88	1233.27	-40.9	125.96	1041	-49.06	121.33	1047.29	-50.46	173.06	1357.13	46.88	1480.88	0	0	0	1492.69	-33.79	1763.29	1498.77	81.98	1754.14	1360.4	-11.53	1841.11	1371.24	119.45	1826.94	657.05	-259.57	79.01	1256.37	-247.73	85.23	643.52
6.69	1666.14	185.89	51.81	1626.73	176.73	54.32	1434.07	176.99	59.16	1432.82	180.24	115.71	1273.58	-44.57	118.96	1232.51	-40.71	125.74	1041.29	-48.59	121.61	1047.72	-50.33	173.74	1361.13	48.74	1479.82	0	0	0	1496.01	-31.77	1762.66	1502.1	83.85	1753.44	1363.79	-8.9	1839.9	1375.34	122.04	1825.63	656.72	-260.29	78.69	1256.43	-248.47	85.19	643.58
6.7	1666.04	185.56	51.3	1625.02	177.26	53.3	1433.44	177.25	57.18	1431.69	180.62	114.01	1272.27	-44.62	118.8	1233.86	-40.5	126.19	1041.59	-48.22	122.05	1048.12	-49.81	174.17	1365.81	50.84	1478.69	0	0	0	1499.85	-29.2	1761.95	1507.73	85.93	1752.55	1367.48	-5.64	1838.78	1379.45	124.83	1824.25	657.27	-260.32	78.8	1255.6	-248.42	85.31	644.03
6.71	1666.44	186.03	51.48	1626.02	177.06	53.96	1432.73	176.7	54.88	1430.71	180.69	112.13	1273.08	-44.2	118.92	1233.28	-40.82	126.29	1041.85	-47.9	122.48	1048.53	-49.29	174.7	1371.97	52.93	1477.51	0	0	0	1503.91	-27.26	1761.14	1511.69	87.77	1751.72	1371.07	-2.7	1837.65	1383.56	127.68	1822.88	657.34	-260.04	79.25	1256.13	-248.29	85.3	643.5
6.72	1666.44	186.3	51.3	1624.92	176.83	52.91	1432.01	177.2	53.1	1429.87	181.08	110.38	1272.63	-44.62	118.63	1233.47	-40.74	126.27	1042.18	-47.37	122.88	1049.15	-48.39	175.06	1377.65	54.91	1476.34	0	0	0	1507.92	-25.09	1760.5	1516.18	90.33	1750.75	1374.64	0.16	1836.48	1387.47	130.88	1821.45	657.07	-260.17	78.9	1256	-247.83	85.43	644.39
6.73	1665.82	185.92	50.33	1624.89	176.9	52.7	1431.52	177.09	51.39	1429.4	181.08	108.66	1277.97	-51.23	113.68	1234.23	-40.47	126.31	1042.52	-46.73	123.39	1049.58	-48.01	175.7	1382.54	56.67	1475.08	0	0	0	1511.32	-23.23	1759.87	1519.48	91.93	1750.08	1378.19	2.88	1835.31	1391.55	133.63	1820.07	657.31	-259.62	79.05	1256.67	-247.47	85.68	644.59
6.74	1666.05	186.44	50.33	1624.63	177.08	51.99	1430.99	176.87	49.85	1429.19	180.38	106.92	1273.92	-45.12	118.36	1234.08	-40.57	126.34	1042.86	-46.07	123.94	1050.11	-47.31	176.35	1386.1	58.37	1473.7	0	0	0	1514.95	-21.06	1759.31	1524.49	94	1749.32	1381.97	5.95	1834.25	1395.62	136.41	1818.68	656.23	-259.81	78.7	1256.11	-248.12	85.18	643.64
6.75	1666.3	185.25	49.7	1624.36	176.4	52.23	1430.67	176.67	48.64	1428.71	179.98	105.64	1272.88	-45.02	118.23	1233.76	-40.76	126.42	1043.28	-45.75	124.79	1050.66	-46.98	177.19	1391.01	60.13	1472.38	0	0	0	1519.77	-18.4	1758.68	1529.44	96.2	1748.54	1385.74	8.52	1833.13	1399.62	139.23	1817.34	656.19	-259.98	78.59	1256.42	-248.2	85.23	642.65
6.76	1665.99	185.47	49.43	1624.34	175.63	51.95	1430.74	175.74	47.37	1428.71	178.87	104.25	1273.04	-43.81	118.38	1234.01	-40.9	126.46	1043.68	-45.04	125.66	1051.45	-45.62	177.85	1397.18	62.1	1471	0	0	0	1523.12	-16.19	1758.16	1533.24	98.09	1747.98	1389.45	10.99	1832.08	1403.64	141.92	1816.03	656.81	-260.21	78.66	1256.28	-247.87	85.59	643.83
6.77	1666.51	185.51	49.43	1623.96	176.31	51.47	1430.75	174.98	46.41	1428.74	177.22	102.93	1273.57	-44.37	118.19	1233.58	-40.75	126.15	1044.15	-44.58	126.73	1051.97	-45.44	179.07	1399.99	63.62	1469.7	0	0	0	1528.24	-13.39	1757.56	1536.5	100.5	1747.23	1393.42	13.63	1831.1	1407.71	144.53	1814.79	657.7	-259.49	79.07	1256.59	-247.91	85.46	644.24
6.78	1665.88	185.37	48.77	1624.91	176.52	52.29	1430.54	174.37	45.87	1428.55	176.59	102.09	1274.34	-43.78	118.54	1234.19	-40.63	126.36	1044.65	-44.04	127.9	1052.92	-44.15	179.91	1405.47	65.26	1468.44	0	0	0	1532.04	-11.16	1757.03	1541.31	103.57	1746.11	1397.58	16.47	1830.15	1411.78	147.23	1813.5	656.86	-259.98	78.92	1256.6	-248.27	85.17	644.13
6.79	1666.36	185.34	48.78	1625.05	175.92	52.16	1430.52	173.55	45.13	1428.41	175.76	101.33	1274.19	-44.55	118.18	1234.83	-40.49	126.54	1045.07	-43.78	129.2	1053.7	-43.31	181.1	1409.26	66.97	1467.36	0	0	0	1536.12	-8.79	1756.38	1544.46	105.99	1745.27	1401.77	19.15	1829.26	1415.93	149.71	1812.35	656.3	-260.03	78.71	1257.29	-248.82	85.46	644.39
6.8	1666.08	185.28	48.62	1626.02	175.43	52.49	1430.5	173.08	44.57	1428.47	174.65	100.53	1273.41	-43.83	118.06	1234.77	-40.37	126.38	1045.6	-43.58	130.48	1054.33	-43.24	182.55	1412.3	68.48	1466.45	0	0	0	1540.46	-6.43	1755.73	1550.16	108.1	1744.12	1406.01	21.7	1828.42	1420.01	152.17	1811.21	656.38	-260.02	78.69	1256.26	-248.67	85.21	644.18
6.81	1666.66	185.46	48.8	1626.58	175.21	52.91	1430.55	172.15	43.92	1428.5	173.5	99.43	1274.87	-44.03	118.23	1234.49	-40.46	126.29	1046.08	-43.34	131.77	1055.1	-42.75	183.91	1416.46	70.16	1465.57	0	0	0	1544.05	-4.05	1755.16	1553.43	109.98	1743.42	1410.11	23.88	1827.58	1424.3	154.37	1810.14	656.8	-259.94	78.86	1255.38	-250.42	86.53	644.3
6.82	1666.72	184.98	48.76	1625.06	175.07	52.63	1430.49	171.54	43.16	1428.64	172.75	98.64	1274.06	-43.59	117.99	1234.72	-40.57	126.34	1046.56	-43.51	133.25	1055.91	-42.88	185.5	1421.22	71.96	1464.9	0	0	0	1547.99	-1.81	1754.41	1556.77	112.34	1742.52	1414.4	26.24	1826.89	1428.44	156.5	1809.18	656.94	-259.86	79.08	1254.57	-251.4	86.86	643.49
6.83	1666	185.03	48.73	1625.01	175.31	52.45	1430.08	171.62	42.92	1428.62	171.85	97.7	1273.88	-43.91	117.57	1235.37	-40.83	126.56	1047.05	-43.61	134.71	1056.67	-43.03	187.07	1425.96	73.66	1464.18	0	0	0	1551.56	0.38	1753.73	1562.52	115.34	1741.08	1418.71	28.56	1826.23	1432.47	158.87	1808.25	657.12	-259.63	79.07	1254.91	-251.38	87.01	643.6
6.84	1666.03	185.08	48.97	1624.92	174.97	52.72	1429.97	171.03	42.23	1428.61	171.72	97	1275.34	-43.71	117.94	1235.63	-41.06	126.77	1047.51	-44.14	136.24	1057.45	-43.49	188.73	1428.35	75.33	1463.61	0	0	0	1556.03	2.65	1752.94	1565.83	117.87	1740.04	1422.89	30.53	1825.59	1436.42	161.33	1807.33	656.74	-259.7	78.9	1255	-251.16	86.93	642.92
6.85	1667.03	185.32	49.7	1625.06	174.95	52.6	1429.6	171.45	42.22	1428.97	170.7	96.03	1274.24	-44.01	117.81	1236.04	-40.93	126.74	1047.95	-44.8	137.79	1058.34	-43.52	190.22	1431.42	77.08	1463.11	0	0	0	1559.69	5.13	1752.33	1568.67	119.82	1739.27	1427.09	32.62	1825.04	1440.53	163.28	1806.56	657.23	-259.52	79.14	1255.33	-250.93	86.86	644.26
6.86	1666.01	184.96	48.67	1625.31	174.98	53.33	1429.68	170.94	41.87	1429	170.79	95.63	1274.04	-43.95	117.48	1235.35	-40.65	126.26	1048.42	-45	139.02	1058.94	-44.68	191.99	1435.35	78.71	1462.68	0	0	0	1563.57	7.38	1751.54	1571.75	122.19	1738.24	1431.34	34.73	1824.52	1444.58	165.12	1805.84	657.46	-259.43	79.11	1255.68	-250.94	86.95	644.1
6.87	1667.02	184.91	49.44	1625.69	174.68	53.64	1429.97	170.37	41.64	1429.44	170.34	95.04	1275.07	-44.57	117.83	1235.67	-41.18	126.76	1048.75	-46.14	140.68	1059.67	-45.88	193.63	1438.83	80.33	1462.1	0	0	0	1567.92	9.29	1750.61	1573.6	123.6	1737.51	1435.49	36.74	1824.01	1448.41	167.39	1805.13	657.28	-259.75	79.05	1255.17	-251.52	87.11	643.32
6.88	1667	184.82	49.22	1625.94	174.82	53.71	1429.92	170.25	41.58	1429.78	170.12	94.79	1279.52	-51.97	112.82	1235.52	-41.47	126.61	1049.26	-46.48	142	1060.55	-46.48	195.08	1442.66	82.2	1461.63	0	0	0	1571.08	10.93	1749.91	1576.63	125.07	1736.74	1439.61	38.8	1823.58	1452.28	169.42	1804.54	656.86	-259.62	78.98	1255.71	-251.23	87.36	644.8
6.89	1666.9	184.82	49.52	1625.58	174.89	53.58	1429.84	170.52	41.79	1430.07	169.98	94.6	1275.1	-45.41	117.12	1235.97	-41.27	126.93	1049.7	-47.06	143.43	1061.34	-47.09	196.52	1445.59	83.86	1461.21	0	0	0	1574.24	12.69	1749.32	1583.24	127.63	1735.59	1443.5	40.36	1823.15	1456.12	171.51	1804.04	656.4	-259.56	78.97	1255.97	-251.14	87.16	644.16
6.9	1666.63	185.02	49.55	1625.42	175.02	53.55	1429.57	170.98	41.94	1430.29	169.7	94.56	1274.22	-44.68	117.41	1236.37	-40.93	126.79	1050.31	-47.21	144.64	1062.32	-47.08	197.68	1449.24	85.71	1460.88	0	0	0	1578.81	15.01	1748.49	1587.84	129.36	1734.86	1447.42	42.14	1822.82	1460.09	173.27	1803.64	656.57	-259.71	78.82	1256.13	-250.96	87.09	644.3
6.91	1667.35	185.1	49.69	1625.57	174.6	53.27	1429.56	171.07	41.88	1430.11	170.64	94.88	1275.13	-44.68	117.52	1235.71	-41.3	126.56	1050.82	-47.55	146.03	1063.07	-47.76	199.13	1452.18	87.3	1460.73	0	0	0	1582.24	16.9	1747.97	1592.87	131.4	1734	1451.35	44.07	1822.6	1463.89	175.22	1803.23	657.95	-260.12	78.89	1256.06	-250.67	87.1	643.96
6.92	1666.79	185.2	49.37	1625.61	175.2	53.76	1429.68	170.78	41.82	1430.24	170.46	94.72	1274.39	-44.3	117.62	1235.72	-41.41	126.53	1051.35	-47.65	147.27	1063.89	-47.49	200.23	1455.43	89.02	1460.58	0	0	0	1586.2	18.82	1747.37	1594.45	132.32	1733.68	1455.25	45.8	1822.37	1467.71	176.68	1803.06	656.06	-260.14	78.63	1255.43	-250.94	86.91	643.7
6.93	1667.31	184.85	49.49	1625.76	173.83	53.43	1429.81	170.58	41.74	1430.55	170.03	94.59	1280.01	-51.29	112.07	1235.77	-41.34	126.5	1051.76	-48.3	148.67	1064.69	-48.04	201.38	1457.66	90.72	1460.56	0	0	0	1589.2	20.29	1746.85	1596.05	133.4	1733.38	1458.99	47.32	1822.21	1471.48	178.17	1802.85	656.24	-259.88	78.79	1254.62	-251.12	86.72	643.57
6.94	1667.03	184.88	49.26	1625.69	174.78	53.58	1429.5	171.2	41.85	1430.43	170.39	94.63	1275.02	-44.71	117.19	1235.99	-41.23	126.43	1052.26	-48.14	149.7	1065.41	-48.19	202.6	1461.78	92.21	1460.59	0	0	0	1592.06	21.63	1746.45	1601.16	135.9	1732.56	1462.64	48.97	1822.15	1475.1	179.81	1802.73	656.86	-259.98	78.95	1255.87	-250.79	87.07	643.99
6.95	1667	185.56	49.77	1626.29	175.12	53.9	1429.72	170.53	41.53	1430.42	170.41	94.6	1275.5	-44.71	117.45	1235.97	-41.29	126.43	1052.79	-48.36	150.89	1066.15	-48.56	203.75	1464.91	93.6	1460.69	0	0	0	1595.98	23.63	1746.03	1605.17	137.72	1731.93	1466.17	50.35	1822.16	1478.49	181.6	1802.64	658.01	-259.55	79.23	1256.04	-250.78	87.26	644.15
6.96	1666.68	185.18	49.67	1625.95	174.49	54.02	1429.71	170.83	41.63	1430.44	170.53	94.71	1275.32	-44.32	117.56	1236.74	-41.51	126.75	1053.24	-48.33	151.8	1066.88	-48.4	204.63	1468.08	94.91	1460.85	0	0	0	1598.97	24.8	1745.66	1609.84	139.85	1731.18	1469.6	51.62	1822.2	1481.94	182.95	1802.73	657.04	-260.08	78.84	1254.89	-250.96	86.86	643.77
6.97	1666.94	185.28	49.38	1626.43	175.26	54.39	1430.26	169.83	41.21	1430.15	170.93	94.85	1275.69	-44.42	117.61	1236.87	-41.39	126.78	1053.69	-48.51	152.67	1067.46	-48.59	205.52	1470.44	96.19	1461.04	0	0	0	1601.79	26.3	1745.51	1611.97	140.72	1730.9	1473.12	53.31	1822.37	1485.42	184.1	1802.86	658.07	-259.38	79.4	1254.96	-250.81	86.55	642.88
6.98	1667.17	184.93	49.32	1625.54	174.81	53.52	1429.56	171.02	41.8	1430.08	171.33	95.09	1279.93	-47.32	112.74	1237.22	-41.02	126.53	1054.05	-48.75	153.54	1068.08	-48.99	206.45	1473	97.28	1461.25	0	0	0	1604.56	27.62	1745.35	1613.48	141.3	1730.96	1476.43	54.69	1822.52	1488.53	185.47	1802.91	656.5	-259.91	78.62	1256.26	-250.66	86.97	644.01
6.99	1667.26	185.17	49.57	1627.25	174.61	54.41	1429.62	170.68	41.56	1430.06	171.02	94.98	1274	-44.86	116.96	1236.69	-41.56	126.72	1054.3	-49.35	154.51	1068.37	-49.64	207.35	1476.15	98.39	1461.36	0	0	0	1607.38	28.79	1745.37	1616.24	142.55	1731.18	1479.54	56.12	1822.7	1491.69	186.63	1803.07	656.95	-259.87	78.79	1255.9	-250.83	86.94	643.64
7	1666.74	185.06	49.53	1626.96	174.57	54.24	1429.5	170.92	41.69	1430.22	170.59	94.83	1275.11	-44.94	117.23	1236.46	-41.35	126.57	1054.5	-49.51	154.99	1068.73	-49.93	207.99	1479	99.31	1461.6	0	0	0	1610.54	30.06	1745.33	1618.95	143.82	1731.44	1482.38	56.98	1822.75	1494.6	188.03	1803.13	656.47	-259.82	78.86	1255.57	-250.57	86.66	643.17
7.01	1666.69	185.13	49.74	1626.46	174.91	53.89	1429.44	171.22	41.69	1429.96	171.11	94.91	1275.15	-44.97	117.34	1236.04	-41.19	126.4	1054.67	-49.75	155.48	1069.08	-49.95	208.37	1482.01	100.15	1461.54	0	0	0	1613.01	31.04	1745.43	1621.6	145.09	1731.45	1485.19	58.19	1822.81	1497.42	189.28	1803.16	657.76	-259.87	79.04	1255.69	-250.51	86.73	643.69
7.02	1666.6	185.07	49.36	1626.83	174.85	53.6	1429.67	170.3	41.25	1430.31	169.88	94.42	1275.08	-44.72	117.07	1236.02	-41.49	126.64	1055.04	-49.52	155.72	1069.37	-49.89	208.7	1483.66	101.1	1461.54	0	0	0	1615.86	32.26	1745.42	1624.72	146.49	1731.26	1487.89	59.41	1822.88	1500.14	190.34	1803.18	657.16	-259.91	78.88	1255.71	-250.92	87.05	644.07
7.03	1666.94	185.5	49.75	1625.9	174.43	53.95	1429.15	171.3	41.62	1429.91	170.69	94.59	1285.75	-44.36	120.35	1236.73	-41.45	127.13	1055.2	-49.55	156.02	1069.37	-50.68	209.3	1485.87	101.98	1461.47	0	0	0	1618.35	33.37	1745.48	1627.31	147.56	1731.14	1490.41	60.39	1822.84	1502.76	191.55	1803.16	657.49	-260.46	78.74	1256.17	-250.65	87.04	643.23
7.04	1667.55	185.07	49.56	1625.61	174.38	53.87	1429.2	171.13	41.35	1430.01	170.03	94.18	1275.73	-45.35	117.45	1236.96	-41.37	127.19	1055.23	-49.75	156.31	1069.58	-50.64	209.57	1487.97	102.99	1461.27	0	0	0	1620.5	34.37	1745.61	1630.01	148.48	1731.33	1492.92	61.54	1822.77	1505.19	192.86	1802.96	656.67	-259.82	78.71	1254.67	-250.98	86.61	643.68
7.05	1666.9	184.77	49.67	1627.19	174.04	55.01	1429.07	171.2	41.36	1429.68	170.75	94.36	1275.2	-45.03	117.71	1236.53	-41.44	126.97	1055.17	-50.33	156.72	1069.76	-50.62	209.71	1490.09	103.7	1461.01	0	0	0	1622.86	35.61	1745.89	1632.33	149.34	1731.56	1495.29	62.38	1822.59	1507.7	193.83	1802.84	656.47	-259.4	78.81	1255.67	-251.04	87.02	644.97
7.06	1666.69	185.24	49.35	1625.91	174	54.21	1429.21	170.91	41.13	1429.62	170.54	94.21	1274.54	-44.48	117.85	1236.91	-41.09	127.11	1055.3	-50.07	156.63	1069.75	-50.43	209.81	1492.29	104.44	1460.78	0	0	0	1624.96	36.08	1745.67	1634.41	150.4	1731.8	1497.75	63.52	1822.44	1510.2	194.64	1802.68	656.2	-259.77	78.69	1255.53	-250.9	86.91	644.82
7.07	1666.12	184.9	49.52	1625.96	174.58	53.74	1429.13	171.04	41.08	1429.68	170.32	93.94	1275.21	-45.25	117.94	1236.01	-41.17	126.86	1055.26	-50.23	156.76	1069.69	-50.91	210.11	1494.78	105.47	1460.49	0	0	0	1627.43	37.22	1745.73	1634.91	151.14	1731.84	1500.2	64.84	1822.29	1512.53	195.58	1802.47	656.26	-260	78.79	1255.64	-251.15	87.39	645.07
7.08	1667.15	184.6	49.59	1626.22	174.77	54.05	1429.16	170.69	40.84	1429.62	170.43	93.89	1280.71	-44.8	119.98	1236.14	-41.03	126.73	1055.37	-49.86	156.59	1069.62	-50.99	210.2	1496.07	106.14	1460.24	0	0	0	1629.75	38.06	1745.61	1636.25	151.88	1731.63	1502.34	65.51	1822	1514.8	196.75	1802.18	656.5	-259.7	78.92	1254.43	-251.05	86.63	644.38
7.09	1666.96	185.13	49.59	1626.32	174.57	53.96	1428.97	171.16	41.04	1429.34	171.09	94.04	1275.7	-45.44	118.33	1236.98	-40.7	126.96	1055.43	-49.73	156.66	1069.73	-50.65	210.16	1498.21	106.88	1459.85	0	0	0	1631.95	38.89	1745.35	1640.85	152.95	1731.12	1504.81	66.89	1821.82	1517.11	197.79	1801.91	657.26	-260.09	78.84	1255.44	-250.86	86.84	643.85
7.1	1666.7	185.11	49.57	1625.29	174.28	54.01	1429.11	170.59	40.72	1429.71	170.41	93.61	1275.1	-45.42	118.04	1236.12	-41.02	126.93	1055.32	-50.16	156.9	1069.51	-51.18	210.45	1500.57	107.7	1459.49	0	0	0	1634.33	39.98	1745.23	1644.37	153.62	1730.78	1507.11	67.93	1821.54	1519.38	198.77	1801.58	657.5	-259.47	79.13	1256.16	-250.81	87.1	644.57
7.11	1666.55	185.6	49.87	1625.2	174.47	53.54	1428.86	171.3	40.89	1429.45	170.81	93.65	1274.61	-44.5	117.95	1236.64	-41.07	127.22	1055.5	-49.84	156.73	1069.57	-51.01	210.47	1502.38	108.27	1459.08	0	0	0	1636.11	40.54	1744.84	1647.99	154.61	1730.34	1509.25	68.67	1821.21	1521.56	199.88	1801.25	656.83	-259.68	78.77	1255.33	-250.99	86.9	644.94
7.12	1666.26	185.54	49.93	1625.21	174.71	53.38	1428.85	170.96	40.74	1429.56	170.7	93.54	1274.28	-44.33	117.76	1236.06	-40.82	126.8	1055.43	-50.12	156.94	1069.62	-51.08	210.52	1504.13	108.95	1458.82	0	0	0	1638.76	41.69	1744.63	1648.87	155.35	1730.05	1511.41	69.52	1820.98	1523.86	200.65	1800.96	656.24	-259.84	78.49	1254.2	-251.35	86.61	643.51
7.13	1667.39	184.99	49.81	1624.74	174.39	53.35	1428.72	171.33	40.79	1429.43	170.76	93.52	1278.11	-44.25	119.05	1236.82	-40.63	126.9	1055.55	-49.83	156.89	1069.59	-51.38	210.77	1505.78	109.45	1458.46	0	0	0	1640.8	42.44	1744.29	1649.5	156.1	1729.69	1513.64	70.44	1820.71	1526	201.59	1800.55	657.43	-259.83	79	1255.22	-250.99	86.87	643.97
7.14	1666.46	184.92	49.39	1625.85	174.24	53.87	1428.96	170.77	40.46	1429.19	171.4	93.78	1274.89	-45.27	117.92	1236.8	-40.81	127.03	1055.62	-50.07	157.05	1069.77	-50.94	210.82	1507.39	109.85	1458.25	0	0	0	1642.67	43	1743.8	1652.38	157.12	1729.03	1515.84	71.45	1820.5	1528.14	202.63	1800.13	657.28	-260.15	78.92	1256.2	-250.72	87	644.26
7.15	1666.33	185.44	49.71	1626.69	174.24	54.4	1428.61	171.59	40.79	1429.65	170.55	93.34	1274.39	-45.12	117.74	1235.45	-40.95	126.75	1055.62	-50.03	157.2	1069.96	-50.87	210.95	1508.66	110.31	1458.02	0	0	0	1645	43.72	1743.31	1654.79	157.73	1728.59	1518.05	72.46	1820.25	1530.4	203.31	1799.82	656.62	-259.75	78.69	1255.08	-250.74	86.58	644.65
7.16	1666.6	184.93	49.73	1625.47	174.69	53.92	1428.78	171.28	40.83	1429.52	170.81	93.46	1274.66	-45.13	117.86	1236.32	-40.88	126.87	1055.74	-49.93	157.33	1070.1	-50.86	211.13	1510.67	110.78	1457.77	0	0	0	1646.79	44.4	1742.84	1657.39	158.7	1727.96	1520.2	73.18	1820.06	1532.39	204.26	1799.45	656.48	-259.86	78.73	1255.45	-250.95	86.8	644.76
7.17	1666.84	185.03	49.79	1624.69	174.37	53.97	1429.09	170.37	40.45	1429.61	170.69	93.34	1273.69	-44.86	117.8	1236.16	-41.09	126.92	1055.87	-49.92	157.48	1070.26	-50.97	211.33	1513.12	111.17	1457.61	0	0	0	1648.69	45.39	1742.54	1658.48	159.4	1727.48	1522.28	73.96	1819.87	1534.46	205.02	1799.15	656.87	-260.09	78.85	1255.18	-251.07	86.88	644.36
7.18	1666.96	185.44	50.36	1626.57	174.73	54.66	1428.85	170.95	40.77	1428.26	170.02	92.68	1275.17	-44.58	118.03	1236.89	-41.01	127.18	1055.9	-50.38	157.92	1070.39	-51.18	211.62	1514.5	111.62	1457.5	0	0	0	1650.65	45.94	1742.04	1659.57	159.89	1726.97	1524.38	74.7	1819.73	1536.67	205.59	1798.83	656.34	-259.38	78.77	1255.42	-250.9	86.88	644.4
7.19	1666.78	184.95	49.74	1625.91	174.01	54.47	1428.66	171.57	40.98	1429.71	170.64	93.46	1274.51	-44.22	118.15	1236.58	-41.29	127.13	1055.97	-50.69	158.27	1070.59	-51.36	212	1514.83	112	1457.39	0	0	0	1652.56	46.46	1741.52	1662.2	160.24	1726.21	1526.42	75.44	1819.64	1538.66	206.31	1798.55	656.16	-259.63	78.76	1255.91	-250.74	86.83	645.45
7.2	1666.52	185.31	50.12	1625.86	174.89	54.05	1428.97	170.65	40.71	1430.01	170.46	93.4	1275.16	-45.05	117.91	1235.8	-40.99	126.66	1056.22	-50.54	158.47	1070.82	-51.44	212.3	1515.9	112.36	1457.33	0	0	0	1653.98	47.46	1741.18	1664.14	160.39	1725.73	1528.33	75.94	1819.54	1540.49	207.1	1798.31	655.94	-259.59	78.66	1256.09	-250.87	87.11	644.54
7.21	1666.72	185.19	49.96	1626.12	174.47	54.42	1428.91	171.39	41.06	1430.22	170.37	93.49	1274.03	-44.23	117.75	1235.23	-41.29	126.65	1056.55	-50.05	158.5	1071.12	-51.33	212.47	1518.25	112.89	1457.35	0	0	0	1656.57	47.98	1740.63	1666.17	160.92	1725.07	1530.34	76.64	1819.5	1542.32	207.75	1798.07	656.52	-259.81	78.71	1255.59	-250.97	87.11	643.89
7.22	1666.27	184.99	49.84	1627.07	173.59	54.49	1429.21	170.23	40.57	1430.32	170.39	93.51	1274.68	-45.01	118.24	1236.23	-41.25	127.03	1056.61	-50.37	159.02	1071.42	-51.5	212.88	1519.56	113.18	1457.29	0	0	0	1657.68	48.47	1740.39	1666.74	161.71	1724.67	1532.28	77.36	1819.5	1544.19	208.3	1797.93	656.21	-259.81	78.61	1255.88	-250.64	86.91	642.6
7.23	1667.07	184.63	49.97	1627.16	174.36	54.46	1428.77	171.33	41.18	1430.8	169.64	93.26	1276	-44.64	118.16	1236.51	-41.07	126.81	1056.89	-50.2	159.15	1071.57	-51.78	213.19	1520.25	113.6	1457.26	0	0	0	1659.03	49.02	1740.08	1667.31	162.53	1724.37	1534.22	78.15	1819.56	1545.92	208.91	1797.75	656.75	-259.92	78.65	1255.97	-250.72	86.8	643.95
7.24	1666.59	185.66	50.4	1626.68	173.97	54.78	1428.98	170.9	41.01	1430.24	171.38	94.09	1274.46	-44.91	117.35	1236.4	-41.42	126.92	1056.89	-50.67	159.63	1071.75	-52.17	213.63	1521.71	113.86	1457.29	0	0	0	1660.47	49.62	1739.88	1669.36	163.13	1723.99	1535.9	78.6	1819.5	1547.54	209.45	1797.6	656.36	-260.08	78.6	1255.22	-250.92	86.64	644.51
7.25	1667.33	185.16	50.02	1627.16	174.1	54.29	1429.09	170.62	41.04	1430.48	170.89	93.97	1274.43	-45.15	117.45	1236.68	-41.31	127.09	1057.12	-50.91	159.95	1072.12	-52.04	213.81	1523.67	114.12	1457.29	0	0	0	1662.28	50.31	1739.66	1671.37	163.15	1723.8	1537.47	78.95	1819.45	1548.93	210.18	1797.46	656.27	-259.79	78.75	1255.86	-250.77	86.95	643.68
7.26	1667.14	185.14	50.24	1626.72	173.81	54.93	1429.41	170	40.83	1431.08	170.45	93.82	1274.56	-44.73	117.59	1235.87	-41.1	126.45	1057.22	-50.87	160.21	1072.08	-52.63	214.32	1526.04	114.58	1457.34	0	0	0	1663.83	50.64	1739.53	1673.94	163.92	1723.24	1539.14	79.63	1819.44	1550.59	210.4	1797.41	656.13	-259.52	78.81	1256.22	-250.72	87.1	643.35
7.27	1667.11	185.09	49.9	1626.77	174.24	54.72	1429.33	170.52	41.21	1431.19	170.48	93.89	1274.11	-44.78	116.67	1235.98	-41.33	126.54	1057.5	-50.59	160.34	1072.53	-52.36	214.47	1526.37	114.76	1457.35	0	0	0	1665.41	50.9	1739.3	1675.04	164.64	1722.99	1540.47	79.73	1819.4	1552.09	210.68	1797.33	655.87	-259.77	78.55	1256.04	-250.79	86.95	644.41
7.28	1667.45	184.85	49.94	1626.37	173.89	54.47	1429.24	170.73	41.38	1431.08	170.62	93.97	1275.4	-45.13	117.15	1236.47	-41.4	126.68	1057.66	-50.81	160.67	1072.77	-52.41	214.68	1528.13	115.06	1457.41	0	0	0	1666.77	51.33	1739.27	1676.28	164.83	1722.79	1541.95	80.25	1819.39	1553.45	211.08	1797.24	656.95	-259.72	79.04	1255.53	-250.92	86.79	643.51
7.29	1667.01	184.93	49.98	1626.7	173.97	54.62	1429.33	170.6	41.45	1431.71	170.06	93.83	1275.32	-44.91	116.94	1235.98	-41.36	126.5	1057.72	-51.07	161.06	1072.92	-52.53	214.94	1528.77	115.25	1457.4	0	0	0	1667.71	51.68	1739.4	1677.48	164.98	1722.89	1543.24	80.48	1819.4	1554.73	211.58	1797.17	656.98	-260.01	78.69	1255.54	-250.98	86.86	643.59
7.3	1667.2	185.12	50.18	1626.36	174.08	54.4	1429.22	170.64	41.56	1432.01	169.79	93.73	1275.66	-45.25	116.9	1236.63	-41.42	126.74	1057.98	-51.02	161.3	1073.22	-52.46	215.12	1529.74	115.54	1457.36	0	0	0	1668.82	51.9	1739.45	1678.62	165.47	1722.92	1544.53	80.69	1819.4	1556.06	211.84	1797.13	656.29	-259.63	78.53	1255.49	-251.27	86.97	643.33
7.31	1667.15	184.62	49.56	1626.79	173.75	54.9	1429.69	169.56	41.04	1432.02	170.24	93.9	1275.77	-45.05	116.86	1236.39	-41.8	126.63	1058.08	-51.13	161.56	1073.33	-52.82	215.52	1530.93	115.7	1457.43	0	0	0	1669.59	51.96	1739.42	1679.72	165.71	1723.02	1545.72	80.79	1819.35	1557.35	212.07	1797.2	657.05	-259.65	78.84	1255.04	-250.96	86.63	644.89
7.32	1667.06	184.94	49.95	1626.95	173.58	55.34	1429.7	169.8	41.32	1432.28	170.08	94	1275.39	-45.01	116.46	1236.74	-41.69	126.57	1058.12	-51.46	161.87	1073.49	-52.99	215.75	1532.93	116.05	1457.47	0	0	0	1671.44	52.31	1739.36	1680.19	165.56	1723.11	1546.9	80.99	1819.36	1558.62	212.37	1797.19	658.03	-259.46	79.24	1255.8	-250.8	86.98	644.13
7.33	1666.95	185.41	50.28	1626.77	173.87	55.08	1429.75	169.79	41.38	1431.09	169.52	93.38	1275.83	-44.91	116.57	1237.23	-41.67	126.64	1058.33	-51.04	161.91	1073.67	-52.9	215.89	1533.34	116.11	1457.58	0	0	0	1672.46	52.4	1739.37	1681.03	165.43	1723.16	1548.2	81.41	1819.41	1559.92	212.42	1797.23	656.47	-259.62	78.81	1255.29	-250.93	86.82	643.06
7.34	1667.24	184.94	50.08	1626.1	173.66	55.17	1429.7	169.85	41.58	1432.44	170.25	94.14	1275.24	-44.45	116.23	1236.37	-42.07	126.56	1058.46	-51.08	162.09	1073.82	-53.14	216.2	1534.64	116.27	1457.65	0	0	0	1673.44	52.36	1739.43	1683.21	165.73	1723.1	1549.25	81.38	1819.41	1561.2	212.35	1797.27	656.82	-259.85	78.96	1255.24	-250.98	86.94	644.51
7.35	1667.04	185.08	50.28	1626.04	173.46	54.75	1430.14	169.19	41.36	1432.99	169.5	93.9	1275.4	-44.64	116.07	1237.42	-41.57	126.65	1058.56	-51.25	162.3	1074	-53.49	216.51	1535.5	116.37	1457.65	0	0	0	1675.13	52.57	1739.41	1684.79	166.06	1723.03	1550.43	81.68	1819.49	1562.29	212.59	1797.29	657.24	-259.66	79.07	1255.16	-251	86.76	645.19
7.36	1666.7	184.86	50.1	1626.98	172.71	54.96	1429.78	169.8	41.75	1433.1	169.62	94.06	1275.74	-45.11	116.3	1237.7	-41.89	126.95	1058.62	-51.58	162.67	1074.14	-53.65	216.75	1536.42	116.58	1457.65	0	0	0	1676.05	52.43	1739.48	1686.5	166.38	1722.95	1551.53	81.86	1819.48	1563.52	212.61	1797.33	656.59	-259.17	79.02	1254.87	-251.05	86.69	643.6
7.37	1667.2	185.06	50.05	1627.2	173.02	55.12	1429.99	169.48	41.67	1433.21	169.53	94.2	1275.13	-44.63	115.88	1236.94	-41.8	126.42	1058.67	-51.58	162.86	1074.27	-53.59	216.9	1537.43	116.72	1457.78	0	0	0	1676.57	52.41	1739.45	1686.98	166.43	1722.93	1552.52	81.81	1819.46	1564.6	212.66	1797.34	656.45	-259.66	78.85	1255.35	-251.04	86.84	643.04
7.38	1667.42	185.09	50.22	1626.67	173.85	55.2	1430.21	169.26	41.83	1433.62	169.13	94.08	1275.11	-44.94	115.85	1236.87	-42	126.44	1058.82	-51.69	163.13	1074.31	-53.77	217.16	1538.97	116.83	1457.81	0	0	0	1677.79	52.44	1739.37	1687.33	166.23	1723.05	1553.53	81.83	1819.45	1565.74	212.59	1797.43	656.69	-259.63	78.57	1255.14	-251.24	86.99	643.36
7.39	1667.77	184.46	50.07	1626.21	173.37	54.23	1430.13	169.59	41.99	1433.44	169.5	94.33	1275.57	-45.18	116.24	1237.55	-42	126.63	1059	-51.27	163.1	1074.68	-53.33	217.16	1539.94	117.13	1457.81	0	0	0	1679.14	52.42	1739.35	1688.61	165.82	1723.39	1554.42	81.68	1819.42	1566.85	212.47	1797.53	658.01	-259.85	79.17	1255.79	-250.93	87.11	643.73
7.4	1666.95	185.24	50.27	1626.77	173.01	54.97	1430.02	169.37	41.91	1433.54	169.64	94.47	1276.66	-44.85	116.37	1236.77	-41.87	126.16	1059.05	-51.33	163.36	1074.84	-53.47	217.36	1539.83	117.23	1457.93	0	0	0	1680.16	52.28	1739.47	1689.66	165.56	1723.63	1555.25	81.39	1819.39	1567.76	212.79	1797.56	658.09	-260.3	79.16	1254.9	-250.8	86.68	644.53
7.41	1667.5	184.98	50.2	1626.69	172.65	55.28	1430	169.5	41.91	1433.54	169.8	94.58	1274.46	-44.67	115.7	1236.91	-42.01	126.34	1059.2	-51.34	163.58	1074.99	-53.55	217.68	1541.46	117.31	1457.85	0	0	0	1680.67	52.19	1739.48	1690.64	165.4	1723.78	1556.42	81.73	1819.46	1568.73	212.9	1797.66	656.89	-259.75	78.86	1254.54	-250.83	86.39	644.56
7.42	1667.42	184.58	50.24	1627.19	172.73	55	1430.14	169.48	41.89	1433.66	169.69	94.57	1274.94	-45.35	115.72	1237.31	-41.68	126.26	1059.32	-51.28	163.84	1075.2	-53.25	217.79	1542.72	117.51	1457.93	0	0	0	1681.66	52.14	1739.43	1690.86	165.59	1723.65	1557.35	81.7	1819.48	1569.81	212.8	1797.73	657.47	-259.42	79.11	1255.43	-250.97	86.9	643.82
7.43	1667.16	184.63	49.93	1627.11	173.15	55.37	1429.8	170.28	42.31	1433.59	169.8	94.62	1276.8	-45.72	115.99	1237.05	-41.45	126.33	1059.58	-50.92	163.93	1075.41	-53.21	217.95	1543.26	117.56	1457.97	0	0	0	1682.82	52.09	1739.33	1691.35	165.77	1723.52	1558.32	81.68	1819.49	1571.03	212.47	1797.83	656.77	-259.91	78.79	1255.39	-250.98	86.83	644.15
7.44	1666.97	185.05	50.13	1626.28	174.01	54.96	1429.92	169.68	42	1433.6	169.79	94.6	1275.02	-44.78	115.37	1237.57	-40.44	126.71	1059.74	-50.84	164.12	1075.58	-53.05	218.18	1544.51	117.72	1457.98	0	0	0	1683.97	52.14	1739.27	1693.11	165.56	1723.7	1559.24	81.66	1819.47	1571.96	212.54	1797.9	656.18	-259.89	78.67	1254.99	-250.68	86.66	643.8
7.45	1667.28	184.87	50.1	1625.81	174	54.55	1429.79	170.03	42.1	1434.01	169.07	94.29	1276.24	-44.61	115.93	1237.74	-41.76	126.45	1059.98	-50.55	164.3	1075.76	-53.47	218.51	1544.72	117.83	1458.04	0	0	0	1684.83	52.15	1739.29	1694.47	165.3	1723.92	1560.14	81.49	1819.44	1572.87	212.58	1797.99	655.8	-260.57	78.49	1255.25	-250.73	86.66	643.48
7.46	1667.63	185.17	50.2	1627.21	173.96	54.65	1430.32	169.02	41.67	1433.72	170.02	94.73	1275.86	-44.32	115.88	1236.56	-41.74	125.91	1060.01	-51.01	164.77	1076.03	-53.43	218.79	1545.88	118.04	1458.03	0	0	0	1685.59	52.31	1739.27	1695.93	164.95	1724.18	1561.15	81.69	1819.44	1573.68	212.94	1797.95	657.42	-260.05	79.11	1255.15	-250.94	86.91	644.13
7.47	1667.42	184.85	50.04	1625.88	173.51	54.59	1429.86	169.91	42.07	1433.47	170.06	94.75	1275.68	-44.73	115.56	1237.4	-41.94	126.28	1060.27	-50.86	164.94	1076.29	-53.77	219.22	1546.71	118.1	1458.01	0	0	0	1686.6	52.23	1739.2	1696.41	164.72	1724.3	1561.99	81.55	1819.39	1574.83	212.66	1798	657.04	-259.77	78.96	1256.16	-250.71	87.15	643.78
7.48	1667.01	185.26	50.36	1627.18	172.67	55.04	1429.94	169.82	41.97	1433.71	169.54	94.59	1275.6	-44.53	115.47	1237.95	-41.85	126.35	1060.39	-51.1	165.49	1076.59	-53.72	219.58	1548.18	118.46	1457.99	0	0	0	1687.11	52.11	1739.13	1696.8	164.74	1724.23	1562.84	81.43	1819.29	1575.66	212.88	1797.97	657.45	-259.85	79.19	1255.56	-251.11	86.98	643.12
7.49	1667.67	184.81	50.13	1626.49	173.34	55.07	1430.01	169.55	41.78	1433.82	169.29	94.42	1275.45	-44.28	115.85	1237.02	-41.88	126.13	1060.64	-51.41	165.98	1076.92	-53.96	220.02	1548.79	118.61	1457.96	0	0	0	1687.7	51.96	1738.99	1697.97	165.13	1723.91	1563.83	81.69	1819.25	1576.66	212.88	1797.98	657.8	-260.38	78.86	1254.91	-250.83	86.61	644.48
7.5	1667.57	184.78	50.14	1626.23	172.92	54.83	1430.31	168.96	41.5	1433.75	169.6	94.55	1276.71	-44.75	116.18	1238.09	-41.96	126.46	1060.82	-51.53	166.46	1077.36	-54.1	220.44	1549.13	118.8	1457.8	0	0	0	1688.6	51.85	1738.89	1698.9	165.45	1723.67	1564.61	81.4	1819.1	1577.54	213	1797.96	656.36	-259.81	78.71	1255.58	-250.69	86.82	644.11
7.51	1667.12	185.24	50.41	1626.53	173.33	55.1	1429.66	170.02	41.88	1433.62	169.89	94.57	1275	-45.1	115.18	1238.14	-42	126.5	1061.2	-51.38	166.88	1077.78	-54.31	220.99	1549.72	118.99	1457.81	0	0	0	1689.91	51.99	1738.65	1700.2	165.58	1723.48	1565.58	81.55	1819.02	1578.75	212.55	1797.95	655.43	-259.82	78.48	1255.41	-250.64	86.82	643.54
7.52	1666.78	185.57	50.62	1626.76	172.79	55.11	1429.77	169.77	41.72	1433.57	169.72	94.45	1276.25	-44.68	115.36	1237.22	-41.93	125.99	1061.51	-51.61	167.46	1078.14	-54.79	221.6	1551.31	119.1	1457.68	0	0	0	1691.09	52.09	1738.42	1701.21	165.23	1723.53	1566.51	81.62	1818.87	1579.67	212.72	1797.88	656.39	-259.8	78.74	1255.44	-250.85	86.91	644.85
7.53	1666.78	185.42	50.53	1621.94	175.44	51.47	1429.35	169.83	41.58	1433.91	169	94.05	1277.08	-44.56	115.94	1237.67	-42.01	126.23	1061.9	-51.48	167.91	1078.56	-55.13	222.2	1552.56	119.54	1457.64	0	0	0	1691.67	51.83	1738.2	1702.1	164.87	1723.57	1567.45	81.75	1818.73	1580.65	212.8	1797.78	655.58	-259.74	78.54	1254.59	-251.16	86.76	645.08
7.54	1667.46	184.72	50.44	1626.97	173.08	55.49	1429.87	169.47	41.44	1433.5	169.8	94.37	1274.51	-44.61	114.9	1236.96	-41.89	125.88	1062.21	-51.77	168.57	1079.25	-54.99	222.69	1553.06	119.84	1457.45	0	0	0	1692.23	51.67	1737.97	1703.06	164.91	1723.34	1568.37	81.72	1818.51	1581.63	212.87	1797.67	656.55	-259.78	78.71	1255.35	-250.95	86.71	643.98
7.55	1667.15	184.72	50.28	1626.44	173.21	55.21	1429.55	170.16	41.79	1433.72	169.38	94.11	1275.97	-45.04	115.32	1237.87	-41.86	126.11	1062.67	-51.63	169.17	1079.74	-55.2	223.29	1553.04	120.08	1457.39	0	0	0	1693.76	52.27	1737.81	1703.59	165.11	1723.12	1569.27	81.66	1818.29	1582.84	212.62	1797.6	657.16	-259.7	78.96	1255.63	-250.58	86.65	644.59
7.56	1667.29	184.86	50.17	1627.04	173.6	54.79	1429.56	170.23	41.78	1433.84	169.27	94.07	1275.42	-44.85	115.09	1238.03	-41.77	126.06	1062.93	-52.04	170.06	1080.3	-55.67	224.02	1555.24	120.55	1457.13	0	0	0	1694.28	51.84	1737.42	1704.43	165.15	1722.87	1570.27	81.81	1818.1	1583.81	212.83	1797.42	656.47	-259.67	78.81	1255.78	-250.76	86.91	645.88
7.57	1667.41	184.77	49.95	1626.5	172.48	54.85	1429.43	170.24	41.72	1433.78	169.37	94.08	1274.8	-45.3	114.74	1238.43	-41.8	126.25	1063.59	-51.68	170.59	1080.95	-55.94	224.82	1555.13	121	1457.03	0	0	0	1695	51.72	1737.03	1705.14	165.04	1722.7	1571.22	81.92	1817.83	1584.76	212.96	1797.26	656.52	-259.8	78.82	1254.76	-250.97	86.66	644.08
7.58	1666.83	184.89	50.28	1627.67	173.44	55.72	1429.85	169.34	41.28	1433.81	169.32	93.99	1276.47	-44.25	115.37	1238.78	-42.2	126.55	1063.9	-52.22	171.5	1081.66	-56.01	225.51	1555.69	121.5	1456.85	0	0	0	1695.84	51.65	1736.66	1705.99	165.03	1722.46	1572.09	81.71	1817.53	1585.91	212.9	1797.11	657.23	-259.5	79.06	1254.98	-251.01	86.72	644.6
7.59	1667.24	184.85	50.13	1626.21	173.15	54.92	1429.54	169.89	41.43	1433.65	169.57	94.01	1275.32	-44.35	114.63	1238.5	-41.99	126.19	1064.47	-52.12	172.23	1082.37	-56.14	226.21	1557.03	121.97	1456.77	0	0	0	1696.97	51.91	1736.29	1707.29	165.43	1721.99	1573.15	81.98	1817.28	1586.81	213.35	1796.83	657.63	-259.32	79.14	1254.17	-251.26	86.42	644.97
7.6	1665.4	183.47	53.02	1626.7	172.7	54.96	1429.54	169.85	41.37	1433.17	170.48	94.38	1277.44	-44.83	115.03	1238.39	-42.05	126.1	1065	-51.94	173.03	1083.09	-56.77	227.28	1558.08	122.55	1456.49	0	0	0	1698.2	52.11	1735.83	1708.09	165.77	1721.67	1574.15	82.15	1816.98	1588	213.37	1796.64	655.03	-259.68	78.36	1255.67	-250.92	86.92	642.96
7.61	1667.04	184.29	49.97	1627.72	172.83	55.38	1429.53	169.96	41.42	1433.4	169.93	94.07	1275.92	-45.4	114.66	1238.14	-41.96	125.83	1065.62	-52.06	174.02	1083.91	-56.76	228.11	1559.31	123.03	1456.25	0	0	0	1698.9	52.36	1735.57	1708.97	165.83	1721.36	1575.08	82.06	1816.66	1589.15	213.55	1796.4	656.35	-259.81	78.87	1256.31	-250.48	87.01	644.51
7.62	1667.25	184.66	50.49	1627.52	173.08	55.63	1429.44	170.1	41.26	1433.49	169.76	93.87	1275.52	-44.86	114.46	1238.55	-41.9	126.08	1066.24	-52.21	175.14	1084.83	-56.75	228.9	1560.66	123.77	1456.15	0	0	0	1700.53	52.55	1735.1	1709.36	165.39	1721.32	1576.22	82.49	1816.4	1590.33	213.77	1796.19	657.59	-259.8	79.12	1255.89	-250.97	87.04	644.19
7.63	1666.85	184.71	50.08	1626.16	172.08	54.84	1429.44	169.95	41.28	1431.34	166.75	91.41	1276.84	-44.11	114.88	1239.19	-42.15	126.26	1066.88	-52.61	176.35	1085.91	-56.73	229.94	1561.19	124.3	1456.03	0	0	0	1701.15	52.54	1734.74	1710.3	165.13	1721.17	1577.39	82.89	1816.15	1591.54	214.08	1796	657.15	-259.97	79.06	1254.97	-251.09	86.79	643.51
7.64	1666.72	185.07	50.22	1626.94	172.91	55.45	1429.19	170.55	41.47	1433.34	169.56	93.69	1275.82	-44.78	114.26	1238.52	-41.97	125.95	1067.73	-52.38	177.51	1087	-57.07	231.11	1561.84	125.03	1455.83	0	0	0	1701.73	52.62	1734.32	1712.79	165.71	1720.56	1578.47	83.14	1815.83	1592.76	214.27	1795.79	656.34	-260.08	78.77	1254.63	-251.05	86.65	643.67
7.65	1666.64	185.04	50.28	1626.02	172.85	55.09	1429.16	170.44	41.34	1433.3	170.12	93.9	1277.12	-45.45	114.41	1238.98	-41.79	125.82	1068.64	-52.25	178.75	1088.34	-57.04	232.34	1563.54	125.71	1455.6	0	0	0	1702.86	52.84	1733.72	1714.59	166.32	1720.09	1579.52	83.33	1815.53	1593.81	214.92	1795.54	655.33	-259.95	78.29	1254.9	-250.98	86.7	642.96
7.66	1666.8	185.56	50.68	1627.71	172.74	55.92	1429.5	169.51	40.87	1433.45	169.79	93.71	1275.05	-45.01	113.47	1239.51	-42.11	126.01	1069.72	-52.11	180.12	1089.69	-57.47	233.78	1564.9	126.41	1455.45	0	0	0	1704.36	53.39	1733.46	1716.49	166.78	1719.58	1580.76	83.89	1815.26	1595.05	215.33	1795.28	656.54	-259.58	78.75	1255.07	-250.66	86.55	643.3
7.67	1667.36	185.09	50.11	1625.24	173.2	54.69	1429.28	170.09	41.16	1433.49	169.75	93.7	1275.52	-44.85	113.23	1238.05	-41.91	125.3	1070.86	-51.76	181.58	1091.03	-57.82	235.29	1565.36	127.13	1455.28	0	0	0	1705.65	53.55	1733.06	1716.94	166.73	1719.45	1581.91	84.33	1814.98	1596.44	215.43	1795.09	656.19	-259.4	78.85	1255.02	-250.82	86.63	644.09
7.68	1667.45	184.72	50.37	1633.35	177.29	41.03	1429.19	170.2	41.17	1433.39	169.77	93.78	1275.89	-45.26	113.25	1239.3	-42.04	125.68	1072.07	-51.53	183.23	1092.89	-56.97	236.47	1566.54	127.91	1455.05	0	0	0	1706.55	53.84	1732.9	1717.24	166.71	1719.42	1583.08	84.75	1814.67	1597.78	215.91	1794.88	656.82	-259.72	78.76	1255.76	-250.81	87.05	643.57
7.69	1667.27	184.87	50.31	1627.86	172.43	55.11	1429.18	170.22	41.14	1433.44	169.63	93.58	1276.94	-44.73	113.7	1239.34	-41.94	125.37	1073.36	-51.23	184.99	1094.66	-56.85	238.08	1568.78	128.76	1454.87	0	0	0	1707.62	54.37	1732.68	1718.68	167.25	1719.24	1584.28	85.33	1814.41	1599.1	216.4	1794.72	656.83	-260.02	78.66	1255.7	-250.71	86.95	642.99
7.7	1667.18	184.83	50.15	1626.64	173.2	54.64	1429.16	170.26	41.23	1433.53	169.43	93.42	1278.11	-44.85	113.75	1239.79	-41.99	125.36	1074.87	-50.83	186.9	1096.49	-57.19	239.95	1569.15	129.68	1454.77	0	0	0	1709.16	55.09	1732.18	1720.81	168.08	1718.82	1585.38	85.61	1814.08	1600.43	217.01	1794.49	656.01	-259.87	78.48	1256.55	-250.44	87.04	642.7
7.71	1667.29	184.37	49.89	1627.14	172.57	55.07	1429.38	170.06	40.97	1433.37	170	93.63	1276.52	-45.2	113.09	1239.29	-42.04	125.25	1076.4	-50.54	189.02	1098.59	-56.63	241.66	1570.46	130.57	1454.63	0	0	0	1710.8	55.52	1731.92	1721.42	168.42	1718.96	1586.69	86.28	1813.85	1601.82	217.67	1794.34	656.34	-259.78	78.54	1256.38	-250.46	87.05	643.16
7.72	1667.4	185.12	50.24	1627.62	172.87	55.28	1428.87	170.86	41.32	1433.5	169.9	93.49	1277.82	-44.91	112.99	1239.98	-41.92	125.45	1078.15	-50.23	191.36	1100.74	-57.43	244.09	1572.54	131.43	1454.38	0	0	0	1712.14	56	1731.59	1722.53	169.18	1718.82	1588.02	86.93	1813.64	1603.24	218.27	1794.14	655.66	-260.18	78.22	1255.8	-250.53	86.95	644.31
7.73	1666.6	184.53	49.9	1633.97	176.57	40.85	1428.88	170.77	41.25	1433.65	169.57	93.31	1278.24	-45.18	112.84	1239.98	-41.83	125.09	1080.1	-50.09	194.06	1103.43	-56.93	246.21	1573.97	132.35	1454.27	0	0	0	1713.19	56.48	1731.38	1723.52	169.41	1718.81	1589.28	87.46	1813.4	1604.8	218.82	1794.02	657.18	-259.82	78.87	1255.77	-250.66	86.9	644.09
7.74	1667.27	184.65	50.01	1627.03	172.69	54.65	1429.08	170.34	41.09	1433.39	170.22	93.48	1277.38	-44.81	112.29	1241.41	-41.36	125.49	1082.14	-50.27	197.17	1106.2	-57.19	248.89	1574.69	133.4	1454.21	0	0	0	1714.42	57.1	1731.26	1725.76	170.09	1718.58	1590.74	88.24	1813.25	1606.39	219.53	1793.9	656.66	-260.1	78.76	1255.87	-250.77	87.13	643.96
7.75	1667.08	184.74	50.08	1626.99	172.55	54.83	1429.06	170.25	41.05	1433.53	170.08	93.43	1277.78	-45.26	112.36	1241.56	-41.44	125.47	1084.57	-50.26	200.52	1109.35	-57.55	251.9	1575.72	134.42	1454.17	0	0	0	1716.35	57.82	1731.07	1727.73	171	1718.32	1592.34	89.26	1813.18	1608.14	220.06	1793.8	656.38	-260.12	78.71	1255.64	-250.69	87	644.83
7.76	1667.48	184.42	49.83	1627.67	172.55	55.21	1429.05	170.47	41.14	1433.62	169.73	93.24	1278.29	-44.56	111.95	1242.15	-41.5	125.74	1087.41	-50.22	204.31	1112.93	-57.71	255.11	1577.9	135.39	1453.96	0	0	0	1717.44	58.31	1730.91	1729.17	171.87	1718.13	1593.7	89.64	1812.95	1609.67	220.98	1793.68	657.63	-259.75	78.91	1255.41	-250.54	86.8	644.33
7.77	1667.46	184.68	49.98	1626.57	173.28	55.17	1429.2	170.24	41.87	1433.75	169.55	93.14	1278.07	-45.03	111.12	1243.3	-41.33	126.22	1090.61	-50.13	208.39	1117.33	-56.8	258.16	1579.62	136.4	1453.91	0	0	0	1718.87	59.15	1730.91	1728.9	172.33	1718.16	1595.23	90.41	1812.82	1611.2	221.98	1793.5	656.68	-259.7	78.7	1255.41	-250.78	86.76	643.56
7.78	1667.34	184.65	49.82	1627.07	172.67	54.9	1561.84	119.56	812.99	1433.45	170.19	93.26	1280.29	-44.95	111.45	1244.4	-41.51	126.68	1094.19	-50.11	212.79	1121.99	-57.01	261.88	1580.79	137.45	1453.89	0	0	0	1719.86	59.88	1730.86	1729.31	172.89	1718.2	1597.02	91.61	1812.68	1613	222.64	1793.45	655.95	-259.87	78.61	1255.18	-250.54	86.58	643.17
7.79	1667.64	184.76	50.18	1626.38	173.22	54.69	1433.71	168.54	68.52	1433.51	170.36	93.24	1281.47	-44.6	110.68	1245.16	-41.46	126.91	1098.16	-50.6	217.71	1127.16	-57.56	265.95	1582.41	138.52	1453.69	0	0	0	1721.66	60.78	1730.7	1732.77	174.09	1718.04	1598.6	92.37	1812.52	1614.56	223.89	1793.22	656.44	-259.33	78.83	1255.51	-250.62	86.91	644.78
7.8	1667.21	184.23	49.55	1626.64	172.74	54.5	1429.14	170.13	40.73	1433.59	170.19	93.03	1282.36	-44.59	110.27	1245.59	-41.15	126.87	1102.73	-50.82	222.87	1132.91	-58.23	270.4	1583.24	139.56	1453.52	0	0	0	1724.16	61.68	1730.47	1735.67	174.93	1717.86	1600.28	93.25	1812.32	1616.43	224.62	1793.04	655.8	-259.14	78.61	1255.21	-250.58	86.82	645.11
7.81	1667.26	184.05	49.6	1626.56	173.01	54.75	1429.07	170.18	40.72	1433.75	169.76	92.78	1283.97	-45.33	109.55	1247.51	-41.31	127.3	1107.96	-51.25	228.49	1139.5	-58.48	274.69	1585.74	140.72	1453.25	0	0	0	1726.32	62.8	1730.28	1738.27	175.95	1717.78	1602.16	94.28	1812.07	1618	226.02	1792.74	656.46	-259.15	79.09	1255.35	-250.41	86.76	643.96
7.82	1667.38	184.12	49.94	1625.99	173.04	54.86	1428.96	170.61	40.8	1433.31	170.85	93.08	1283.62	-44.81	108.12	1249.46	-41.44	128.09	1113.89	-51.42	234.21	1146.62	-59.54	279.47	1587.35	141.76	1453.02	0	0	0	1727.95	63.67	1730.17	1738.57	176.48	1717.84	1603.87	94.98	1811.79	1619.85	226.97	1792.53	657.67	-259.08	79.34	1255.97	-250.22	86.91	644.42
7.83	1667.54	184.27	49.71	1632.1	179.28	41.29	1429	170.61	40.7	1433.09	171.33	93.12	1286.59	-45.69	106.97	1252.06	-41.72	128.62	1120.31	-52.5	240.5	1154.42	-60.19	284.15	1589.33	142.74	1452.65	0	0	0	1729.35	64.4	1730.09	1739.17	177.14	1717.71	1605.87	96.16	1811.52	1622	227.52	1792.28	657.19	-259.26	79.02	1255.9	-250.3	87.02	644.74
7.84	1666.87	184.5	49.77	1626.46	173.94	54.29	1429.01	170.54	40.61	1433.14	171.3	92.86	1286.9	-45.75	105.22	1254.57	-41.89	129.05	1127.41	-53.36	246.82	1162.92	-60.99	288.75	1590.91	143.81	1452.22	0	0	0	1731.15	65.29	1729.82	1742.65	178.49	1717.07	1607.84	97.16	1811.16	1623.88	228.62	1791.94	655.73	-259.81	78.64	1255.53	-250.44	86.87	644.6
7.85	1667.49	184.22	49.36	1626.02	173.66	54.49	1428.78	170.82	40.67	1433.33	170.9	92.59	1290.11	-46.84	103.81	1258.27	-41.69	129.34	1135.14	-54.21	253.17	1171.85	-62.46	293.49	1592.97	144.74	1451.72	0	0	0	1733.81	66.51	1729.39	1745.55	179.45	1716.57	1609.82	98	1810.75	1625.91	229.64	1791.54	656.88	-259.62	78.98	1253.85	-250.65	86.39	643.8
7.86	1666.68	184.64	49.54	1625.97	173.71	54.52	1428.81	170.85	40.71	1432.97	171.79	92.86	1292.1	-47.12	102.32	1261.94	-42.89	129.69	1143.31	-54.78	259.06	1181.53	-62.56	297.54	1594.09	145.79	1451.17	0	0	0	1735.52	67.6	1729.05	1748.25	180.49	1716.25	1611.86	98.83	1810.27	1627.99	230.54	1791.07	657.19	-259.57	78.96	1255.01	-250.15	86.53	644.16
7.87	1667.03	184.03	49.57	1625.13	173.73	53.89	1428.96	170.6	41.56	1433.5	170.99	92.88	1294.1	-48.28	100.17	1265.9	-44.33	129.19	1151.79	-54.32	264.13	1191.22	-63.13	301.54	1595.85	146.45	1450.71	0	0	0	1737.51	68.33	1728.48	1748.72	180.95	1716.36	1614.21	100.02	1809.81	1630.22	231.38	1790.55	657.17	-259.84	78.53	1254.55	-250.14	86.45	644.14
7.88	1666.87	184.78	49.69	1626.86	173.71	54.63	1611.98	111.34	1029.42	1523.04	176.57	592.06	1298.7	-52.2	98.91	1271.96	-46.5	129.49	1160.32	-54.14	268.6	1201.08	-62.99	304.97	1598.22	147.26	1450.01	0	0	0	1739.2	69.09	1728.09	1749.49	181.65	1716.09	1616.47	100.76	1809.23	1632.45	232.37	1789.98	656.37	-259.78	78.45	1254.75	-250.22	86.68	644.36
7.89	1667.1	184.1	49.54	1626.02	173.75	54.82	1435.43	168.47	75.61	1438.28	171.1	119.29	1303.63	-56.15	97.79	1279.7	-49.6	129.52	1168.86	-53.62	271.96	1211	-62.44	307.71	1599	147.95	1449.52	0	0	0	1741.65	70.07	1727.39	1753.04	183.45	1714.65	1618.9	101.61	1808.64	1634.89	233.08	1789.41	657.23	-259.13	78.95	1254.82	-249.97	86.68	644.22
7.9	1667.22	184.47	49.63	1627.15	173.64	54.73	1429.11	170.12	40.08	1433.24	171.35	92.31	1311.16	-62.91	98.18	1288.79	-54.07	129.29	1178.66	-52.23	273.48	1220.73	-62.2	309.75	1600.83	148.62	1448.87	0	0	0	1744.73	71.32	1726.47	1755.93	184.77	1713.49	1621.59	102.66	1808.13	1637.39	233.78	1788.75	656.48	-259.88	78.37	1254.2	-250.28	86.83	645.03
7.91	1666.43	184.48	49.74	1625.95	174.79	54.48	1428.88	170.71	40.36	1433.5	170.71	92.02	1321.17	-67.94	97.58	1300.43	-57.83	129.55	1188.96	-51.96	273.92	1231.21	-61.25	310.12	1602.3	149.15	1448.25	0	0	0	1747.28	72.28	1725.58	1758.95	186.26	1712.3	1624.16	103.26	1807.54	1639.81	234.77	1788.08	657.83	-259.47	78.69	1254.09	-250.08	86.99	645.06
7.92	1666.22	185.46	50.3	1626.19	173.99	54.21	1429.02	170.35	40.3	1433.01	171.38	92.29	1333.43	-72.81	97.73	1311.93	-61.16	129.53	1200.39	-51.41	272.67	1241.88	-60.88	309.51	1603.94	149.64	1447.84	0	0	0	1749.65	73.23	1724.77	1760.1	186.79	1711.88	1627.1	104.2	1807.05	1642.34	235.75	1787.42	657.33	-259.89	78.73	1255.27	-248.02	86	643.33
7.93	1666.45	184.27	49.55	1629.13	172.84	55.8	1431.1	172.36	40.09	1433.35	170.88	92.03	1349.72	-76.97	98.55	1326.99	-64.38	130.1	1212.52	-51.45	270.19	1253.46	-60.37	307.63	1605.78	150.19	1447.43	0	0	0	1751.38	74.2	1724.13	1761.54	187.13	1711.3	1629.97	104.65	1806.53	1645.1	236.56	1786.87	657.16	-260.08	78.63	1255.5	-248.07	85.18	644.05
7.94	1666.24	184.99	49.81	1625.45	174.79	54.33	1428.65	171.31	40.6	1433.34	170.84	92.06	1364.35	-82.38	98.2	1341.27	-68.21	129.61	1224.97	-51.86	266.53	1265.46	-60.04	304.47	1607.67	150.58	1447.05	0	0	0	1753.53	75	1723.25	1765.4	188.02	1709.67	1633.04	105.35	1806.14	1647.98	237.21	1786.38	656.47	-260.14	78.29	1255.79	-248.27	85.06	644.06
7.95	1666.14	185.11	49.52	1625.8	173.99	54.25	1428.64	170.96	40.51	1433.33	170.73	92.02	1379.94	-86.84	97.64	1358.79	-71.2	128.63	1238.33	-51.48	261.19	1277.7	-59.94	300.23	1609.11	150.98	1446.87	0	0	0	1756.55	75.73	1722.05	1768.3	188.72	1708.43	1636.23	106	1805.83	1651.05	237.57	1785.99	657	-259.74	78.35	1256.98	-247.93	85.4	644.72
7.96	1666.67	185.45	49.89	1625.87	174.84	54.31	1429.04	170.16	40.19	1433.15	171.06	92.26	1398.88	-90.61	96.23	1375.52	-74.8	126.25	1252.26	-51.92	255.01	1290.45	-60.22	295.08	1610.39	151.45	1446.67	0	0	0	1759.48	76.46	1720.92	1771.12	189.73	1707.02	1639.7	106.84	1805.61	1654.15	238.14	1785.6	657.58	-259.82	78.67	1257.24	-247.15	85.6	644.16
7.97	1666.79	185.12	49.83	1626.56	173.95	54.38	1428.85	170.72	40.52	1433.25	170.63	92.2	1419.44	-93.81	92.63	1393.74	-77.95	123.3	1266.65	-53.34	248.09	1303.93	-60.75	288.75	1612.02	151.99	1446.65	0	0	0	1762.29	77.2	1720.01	1771.81	190.55	1706.34	1643.05	107.29	1805.32	1657.06	239.02	1785.17	657.19	-259.54	78.82	1256.69	-247.08	85.42	644.14
7.98	1666.03	185.08	49.38	1632.42	177.9	40.04	1431.05	170.72	39.98	1433.42	170.52	92.24	1437.9	-97.31	89.17	1412.48	-81.1	119.38	1281.65	-53.84	239.64	1317.86	-61.6	281.52	1613.39	152.47	1446.69	0	0	0	1764.66	77.88	1719.12	1773.18	191.35	1705.61	1646.36	107.55	1805.09	1660.17	239.54	1784.92	656.57	-259.58	78.44	1256.01	-247.48	85.27	644.77
7.99	1666.79	184.22	49.53	1626.2	174.6	54.04	1428.87	170.58	40.38	1433.55	170.37	92.22	1457.15	-101.5	87.23	1431.61	-84.24	115.03	1297.29	-54.86	230.41	1332.09	-62.51	273.24	1615.74	152.99	1446.48	0	0	0	1767.3	78.44	1718.21	1778.05	192.28	1704.04	1649.71	107.88	1804.84	1663.42	239.9	1784.62	656.82	-259.56	78.59	1255.53	-247.54	85.11	643.88
8	1666.47	185.27	49.61	1626.04	174.37	54.34	1428.98	170.45	40.51	1433.3	170.83	92.63	1477.78	-104.78	83.56	1453.28	-86.59	110.34	1313.74	-56.1	220.2	1347	-63.72	264.22	1618.51	153.55	1446.49	0	0	0	1770.79	79.07	1717.1	1781.83	192.81	1702.91	1653.08	108.19	1804.62	1666.55	240.33	1784.33	656.62	-260.01	78.48	1255.61	-247.81	84.77	644.8
8.01	1666.72	184.71	49.55	1626.63	174.23	54.32	1428.62	170.93	40.76	1432.98	171.38	93	1501.09	-107.85	80.47	1474.45	-89.33	105.6	1331.33	-56.26	208.72	1362.37	-64.97	254.59	1620.51	154.25	1446.39	0	0	0	1773.42	79.49	1716.33	1787.04	194.06	1700.94	1656.38	108.41	1804.36	1669.73	240.71	1784.09	655.94	-259.95	78.44	1255.81	-247.16	85.06	644.79
8.02	1666.51	185.13	49.56	1625.46	174.19	53.81	1429.26	169.95	41.48	1433.94	170.21	94.08	1524.89	-109.37	76.85	1497.93	-91.64	101.6	1348.61	-58.82	197.34	1378.73	-65.38	243.99	1622.1	154.91	1446.44	0	0	0	1776.12	79.88	1715.59	1790.46	195.34	1699.3	1659.88	109.07	1804.14	1672.91	241.02	1783.74	657.07	-259.2	78.79	1256.91	-246.99	85.67	644.42
8.03	1666.85	184.13	49.24	1626.33	174.27	54.32	1656.81	112.29	1123.6	1763.61	188.64	1622.75	1548.25	-112.07	73.59	1520.61	-94.21	97.25	1366.64	-61.73	185.81	1395.13	-66.94	233.49	1624.81	155.58	1446.16	0	0	0	1778.59	80.18	1714.91	1792.43	195.97	1698.63	1663.16	109.35	1803.84	1676.33	241.03	1783.48	657.63	-259.59	79.05	1257.34	-247.81	85.34	644.49
8.04	1666.69	184.88	49.63	1624.47	176.29	56.87	1437.03	168.18	79.2	1451.5	171.1	175.97	1572.25	-114.73	70.94	1543.61	-96.79	93	1385.5	-64.58	174.21	1412.01	-68.16	222.6	1626.16	155.98	1445.97	0	0	0	1781.5	80.39	1714.31	1793.26	195.26	1699.54	1666.4	109.51	1803.53	1679.47	241.38	1783.12	656.95	-259.69	78.48	1256.88	-247.82	85.23	645.25
8.05	1666.16	184.84	49.57	1625.33	176.63	57.45	1429.05	170.38	40.63	1433.36	170.03	92.84	1597.41	-116.91	68.57	1566.99	-99.29	89.34	1404.95	-66.52	162.2	1429.35	-69.76	211.59	1628.28	156.3	1445.64	0	0	0	1784.45	80.65	1713.66	1795.77	196.04	1698.85	1669.49	109.42	1803.08	1682.56	241.91	1782.72	655.52	-259.71	78.2	1257.01	-247.45	85.69	643.83
8.06	1663.46	189.08	54.36	1625.69	176.89	57.92	1428.87	170.68	40.88	1433.52	169.6	92.6	1622.01	-119.45	66.54	1591.47	-101.8	86.04	1424.89	-68.49	150.24	1447.07	-71.72	200.73	1632.28	156.68	1445.34	0	0	0	1788.37	81.03	1713.01	1791.48	191.25	1704.09	1672.88	109.93	1802.75	1685.65	242.28	1782.26	655.86	-259.72	78.24	1257.01	-247.83	85.46	644.33
8.07	1663.5	189.37	54.65	1624.22	177.3	57.47	1429	170.25	40.62	1433.34	169.89	92.86	1648.42	-121.61	62.5	1616.15	-103.98	83.07	1444.94	-71.63	139.41	1465.07	-73.66	190.52	1634.08	156.85	1445.02	0	0	0	1791.39	81.31	1712.35	1791.67	190.18	1705.01	1676.2	110.16	1802.34	1688.94	242.25	1781.83	656.23	-259.8	78.45	1256.44	-247.97	85.06	643.64
8.08	1663.37	189.32	54.56	1625.33	177.44	57.89	1429	170.46	40.8	1433.1	170.26	93.06	1672.68	-123.66	60.9	1639.36	-106.52	80.61	1465.66	-73.88	128.67	1483.36	-76.3	181	1636.36	156.95	1444.51	0	0	0	1794.03	81.18	1711.63	1794.66	190.54	1704.28	1679.51	110.28	1801.91	1692.12	242.39	1781.37	656.21	-259.8	78.41	1257.23	-247.56	85.51	643.18
8.09	1663.37	190.35	55.55	1624.62	177.69	57.85	1428.91	170.56	40.9	1432.99	170.31	93.09	1695.75	-125.15	59.85	1663.24	-108.67	78.62	1486.56	-77.05	118.99	1502.47	-78.29	171.6	1638.51	156.87	1444.18	0	0	0	1797.66	81.54	1710.97	1798.11	190.68	1703.47	1682.89	110.49	1801.46	1695.55	242.22	1780.87	656.52	-259.77	78.48	1257.85	-247.71	85.8	642.99
8.1	1662.99	189.74	54.83	1624.09	177.16	57.38	1429.14	170.1	40.62	1433.25	169.56	92.87	1722.45	-128.4	60.11	1685.7	-110.89	76.8	1508.3	-78.59	109.16	1521.49	-80.06	162.54	1640.62	156.89	1443.75	0	0	0	1800.65	81.65	1710.23	1801.87	190.69	1702.56	1686.16	110.4	1800.92	1698.81	242.2	1780.28	655.97	-260.03	78.31	1256.9	-247.51	85.44	643.68
8.11	1663.15	189.79	54.78	1623.38	177.15	56.75	1429.08	169.98	40.66	1433.42	169.18	92.68	1744.21	-129.24	60.57	1710.46	-112.54	76.23	1529.51	-80.66	100.14	1540.63	-82.03	154.22	1643.76	156.59	1443.26	0	0	0	1803.17	81.8	1709.59	1805.11	190.82	1701.79	1689.57	110.36	1800.43	1701.97	242.54	1779.65	656.51	-260.3	78.27	1256.29	-247.53	85.09	643.75
8.12	1664	189.08	54.28	1623.23	177.07	56.65	1429.48	170.05	42.21	1433.26	169.13	92.77	1767.45	-130.67	60.88	1733.39	-114.37	75.71	1550.84	-83.61	92.14	1559.88	-84.42	146.65	1646.41	156.35	1442.8	0	0	0	1806.37	81.48	1708.73	1805.96	190.96	1701.56	1692.94	110.23	1799.9	1705.25	242.57	1779.04	656.89	-259.88	78.6	1257.03	-247.45	85.59	643.07
8.13	1664.28	188.11	53.7	1629.64	181.61	41.3	1809.41	191.51	1639.03	1433.07	169.53	92.94	1790.56	-132.45	61.82	1755.98	-115.83	75.34	1572.06	-86.19	84.88	1578.93	-86.44	139.5	1648.16	155.95	1442.33	0	0	0	1809.25	81.53	1708.12	1807.6	190.96	1701	1696.39	110.07	1799.33	1708.87	242.09	1778.48	656.5	-259.79	78.44	1257.17	-247.74	85.39	643.64
8.14	1663.61	188.34	53.43	1625.46	175.64	54.05	1442.72	170.65	97.64	1432.97	169.46	92.98	1813.61	-133.13	62.95	1778.67	-116.93	75.61	1592.93	-89.41	78.54	1598.17	-88.78	133.27	1651.44	155.5	1441.79	0	0	0	1812.52	81.57	1707.33	1813.17	190.71	1699.26	1700.16	110.23	1798.84	1712.23	241.92	1777.82	656.52	-259.91	78.51	1256.5	-247.88	84.94	643.7
8.15	1666.37	184.89	49.31	1625.39	175.02	54.24	1429.29	169.49	40.6	1433.26	168.91	92.86	1836.79	-132.39	65.78	1800.46	-118.15	76.45	1614.29	-91.57	72.67	1618.04	-89.82	127.06	1654.12	155.08	1441.35	0	0	0	1816.21	81.45	1706.24	1817.47	190.49	1697.96	1703.69	110.01	1798.29	1715.71	241.55	1777.22	657.08	-259.48	78.62	1256.39	-247.68	84.97	643.78
8.16	1666.7	184.46	48.82	1625.89	174.65	54.35	1428.88	170.36	41	1433.24	168.91	93.05	1859.36	-134.22	67.56	1822.92	-118.28	77.68	1635.69	-93.03	67.13	1636.77	-92.77	122.45	1656.64	154.35	1440.81	0	0	0	1819.28	81.11	1705.33	1820.43	190.3	1697.06	1707.21	109.7	1797.72	1719.24	241.08	1776.54	657.42	-259.44	78.79	1255.97	-248.02	84.92	643.07
8.17	1665.98	184.12	48.54	1625.62	175.46	54.11	1429.05	169.94	40.91	1432.88	169.25	93.28	1880.34	-133.26	70.39	1844.26	-118.26	79.4	1656.47	-95.37	62.58	1655.88	-94.11	117.68	1658.8	153.69	1440.33	0	0	0	1822.71	81.04	1704.46	1822.76	190.08	1696.27	1710.85	109.37	1797.15	1722.65	240.78	1775.87	657.15	-258.92	78.85	1255.93	-247.75	85.15	642.66
8.18	1666.07	184.1	48.59	1625.91	175.4	53.74	1429.14	169.98	40.85	1433.3	168.7	93.23	1902.58	-133.39	73.91	1866.09	-118.01	82.02	1677.54	-96.65	58.41	1674.67	-95.6	113.67	1661.35	153.02	1439.9	0	0	0	1825.71	80.77	1703.63	1826.95	189.84	1694.81	1714.47	108.95	1796.56	1725.88	240.47	1775.17	655.87	-259.26	78.39	1256.65	-247.39	85.41	644.04
8.19	1666.39	183.92	48.75	1626.77	174.69	54	1429.11	170.09	40.96	1433.31	168.71	93.21	1922.25	-131.98	77.56	1886.25	-117.52	85.01	1697.86	-98.01	55.09	1692.61	-97.74	110.64	1665.14	152.32	1439.32	0	0	0	1828.85	80.32	1702.62	1830.19	189.55	1693.8	1717.96	108.19	1795.95	1729.15	240.02	1774.45	656.23	-259.37	78.55	1256.71	-247.67	85.19	644.01
8.2	1666.96	183.22	48.37	1626.04	175.01	54.3	1429.35	169.57	40.85	1433.2	168.83	93.34	1942.27	-130.52	82.66	1905.81	-116.94	88.7	1717.73	-99.7	52.5	1709.86	-100.43	108.55	1666.11	151.55	1438.86	0	0	0	1831.64	79.62	1701.76	1833.83	190.39	1692.03	1721.68	107.73	1795.4	1732.41	239.45	1773.74	656.06	-259.33	78.41	1256.53	-247.71	84.89	643.44
8.21	1667.03	183.6	48.11	1626.37	175.46	53.7	1429.5	169.01	40.58	1433.39	168.75	93.4	1961.34	-129.28	87.64	1924.45	-116.06	92.01	1737	-100.97	50.51	1728.04	-100.51	105.88	1669.91	150.79	1438.25	0	0	0	1835.24	79.56	1700.9	1836.48	193.13	1689.45	1725.13	106.73	1794.7	1735.75	238.52	1773.08	656.05	-259.42	78.42	1256.12	-247.86	85.01	644.91
8.22	1666.62	183.4	48.06	1626.91	174.61	53.94	1429.46	169.46	40.88	1433.46	168.63	93.52	1978.96	-128.21	91.78	1942.38	-115.56	95.9	1755.55	-101.99	49.22	1745.19	-101	104.1	1673.48	149.96	1437.73	0	0	0	1837.63	78.9	1700.22	1841.74	196.91	1684.97	1728.7	105.9	1794.1	1739.16	237.38	1772.48	656.04	-259.28	78.36	1256.07	-248.6	84.63	643.97
8.23	1666.73	183.74	48.56	1626.42	174.71	53.85	1429.18	169.89	41.07	1433.43	168.75	93.73	1996.84	-126.94	96.82	1959.86	-114.36	100.16	1773.12	-103.03	48.63	1761.25	-102.07	103.08	1675.69	149.13	1437.21	0	0	0	1841.44	78.67	1699.38	1853.2	200.84	1677.48	1732.39	105.06	1793.45	1742.22	236.4	1771.78	656.67	-259.5	78.59	1256.44	-247.89	85.03	643.69
8.24	1666.46	183.32	47.88	1626.72	175.23	53.97	1429.64	169.08	40.79	1433.55	168.7	93.87	2013.26	-124.5	102.42	1976.88	-112.77	105.19	1790.24	-103.47	48.14	1776.7	-102.84	102.6	1678.89	148.27	1436.62	0	0	0	1844.63	77.8	1698.58	1874.44	204.05	1665.9	1735.8	103.75	1792.77	1745.26	235.5	1771.09	656.12	-259.58	78.48	1257.17	-247.84	85.43	643.35
8.25	1666.95	183.21	47.97	1626.47	174.6	53.71	1429.22	169.93	41.31	1433.33	168.77	93.93	2029.44	-122.96	108.41	1990.98	-110.93	109.98	1806.06	-104.1	48.3	1790.7	-104.2	102.53	1682.64	147.23	1435.99	0	0	0	1841.87	76.84	1701.18	1888.1	205.33	1658.91	1739.62	102.92	1792.12	1748.39	234.09	1770.45	656.93	-259.7	78.39	1256.44	-248.26	84.86	644.56
8.26	1667.31	183.31	48.03	1626.69	174.31	53.64	1429.51	169.36	41.03	1433.88	167.93	93.68	2044.24	-119.52	114.25	2005.28	-108.94	115.13	1821.28	-104.3	48.52	1804.21	-104.81	102.64	1685.63	146.23	1435.44	0	0	0	1843.62	76.01	1701.09	1895.71	205.74	1655.27	1743.1	101.46	1791.43	1751.49	232.64	1769.83	656.59	-259.92	78.26	1256.69	-248.09	85.03	644.56
8.27	1667.34	183.08	47.8	1627.19	174.73	54.16	1429.71	169.03	40.96	1433.63	168.38	94.14	2056.53	-115.38	119.28	2018.01	-106.31	119.3	1835.34	-104.52	48.97	1816.87	-104.93	102.61	1688.27	145.11	1434.93	0	0	0	1847.13	75.27	1700.25	1893.85	203.69	1657.37	1746.48	99.74	1790.66	1754.42	231.39	1769.19	656.6	-260.13	78.41	1257.14	-248.24	85.23	644.46
8.28	1667.98	182.91	48.06	1625.75	174.6	53.17	1429.78	169.1	41.06	1433.92	167.92	94.16	2068.93	-111.44	124.02	2031.07	-102.88	123.72	1847.75	-105.1	49.63	1828.22	-105.68	103.01	1691.68	143.95	1434.27	0	0	0	1851.33	74.41	1699.35	1898	201.91	1656.47	1749.84	97.79	1789.88	1757.56	229.52	1768.72	656.6	-259.6	78.53	1256.51	-248.32	85.01	644.62
8.29	1667.21	184.19	48.68	1626.41	174.25	53.87	1429.76	169.33	41.29	1433.71	168.21	94.55	2081.07	-107.63	126.84	2041.72	-99.18	126.66	1859.44	-104.68	49.61	1838.47	-105.97	103.06	1694.76	142.9	1433.64	0	0	0	1854.41	73.42	1698.64	1900.34	201.41	1655.69	1753.43	96.08	1789.16	1760.46	227.91	1768.12	656.43	-259.39	78.61	1257.78	-247.91	85.46	644.06
8.3	1667.99	183.27	48.19	1626.55	174.02	53.34	1429.7	169.45	41.35	1434.01	167.7	94.5	2090.5	-102.14	130.18	2050.58	-95.45	128.63	1869	-104.78	49.73	1846.78	-106.9	103.29	1697	141.61	1433.22	0	0	0	1857.42	72.38	1698	1903.09	201.16	1655.13	1756.89	94.14	1788.4	1763.32	226.22	1767.56	656.03	-259.36	78.3	1256.58	-247.61	85.02	643.61
8.31	1667.91	183.16	48.07	1627.01	174.74	53.48	1429.73	169.3	41.47	1434.19	167.68	94.88	2098.39	-98.12	131.95	2058.16	-90.95	130.13	1877.55	-104.49	49.36	1854.85	-106.46	102.57	1701.25	140.32	1432.62	0	0	0	1861.37	71.19	1697.24	1905.07	201.09	1654.56	1760.41	92.12	1787.65	1766.35	224.08	1767.1	656.08	-259.66	78.09	1255.9	-247.54	84.92	644.9
8.32	1667.83	183.84	48.65	1628.12	174.3	53.95	1429.9	169.11	41.42	1434.48	167.27	94.9	2103.12	-91.81	133.24	2064.55	-86.2	131.08	1884.04	-104.55	48.87	1860.41	-106.91	102.17	1704.78	138.89	1432.07	0	0	0	1864.8	69.91	1696.56	1908.14	199.65	1654.24	1763.96	90.08	1786.99	1769.21	222.17	1766.67	657.05	-259.66	78.3	1256.92	-247.65	85.36	644.8
8.33	1667.75	184.15	48.68	1626.01	174.61	53.22	1430.24	168.67	41.42	1434.52	167.32	95.18	2108.84	-86.63	133.03	2070.06	-81.41	130.91	1889.39	-103.88	47.69	1865.34	-106.8	101.28	1707.97	137.46	1431.42	0	0	0	1868.34	68.56	1695.92	1912.21	197.69	1653.84	1767.46	87.82	1786.29	1772.1	219.96	1766.27	657.14	-259.87	78.36	1256.8	-247.48	85.32	644.73
8.34	1667.92	183.16	48.25	1626.77	174.63	53.61	1429.98	169.19	41.86	1434.86	167.06	95.42	2112.62	-81.27	130.67	2073.83	-76.46	129.48	1892.86	-103.23	46.44	1869.56	-105.85	99.81	1711.19	135.88	1430.98	0	0	0	1872.66	67.01	1695.26	1916.29	195.1	1653.76	1770.82	85.17	1785.57	1775.22	217.49	1765.97	657.53	-259.91	78.65	1255.96	-247.36	85.23	645.05
8.35	1667.5	183.43	48.25	1625.32	175.09	53.36	1430.08	168.99	41.9	1434.84	166.89	95.65	2114.92	-76.52	127.67	2075.48	-72.42	126.62	1894.77	-102.45	45.15	1871.91	-105.51	98.6	1715.2	134.19	1430.55	0	0	0	1875.51	65.39	1694.8	1918.69	194.4	1653.33	1774.3	82.71	1784.92	1778.12	215.18	1765.65	657.01	-259.98	78.78	1256.14	-247.4	85.13	643.38
8.36	1667.22	183.99	48.49	1627.34	174.71	53.88	1430.47	168.08	41.82	1435.25	166.27	95.74	2116.26	-71.65	122.96	2076.9	-68.21	122.78	1895.36	-102.51	44.21	1873.52	-104.43	96.99	1719.16	132.37	1430.08	0	0	0	1879.34	63.64	1694.27	1927.99	195.37	1648.33	1777.66	80.05	1784.27	1781.07	212.56	1765.34	657.03	-259.75	78.43	1255.87	-247.23	85.16	643.21
8.37	1667.5	183.95	48.39	1626.76	174.65	53.54	1430.47	168.51	42.1	1435.25	166.56	96.19	2118.14	-68.17	119.43	2078.49	-64.84	119.31	1896.22	-101.76	42.77	1874.75	-103.96	95.5	1721.98	130.64	1429.64	0	0	0	1882.71	61.92	1693.85	1924.96	190	1653.1	1781.04	77.42	1783.63	1783.98	210.13	1765.04	658.53	-259.09	79.36	1255.84	-247.59	85.07	643.91
8.38	1667.65	183.61	48.47	1627.31	175.01	53.68	1430.63	168.18	42.16	1435.24	167.03	96.76	2119.8	-65.34	116.83	2079.65	-61.98	116.51	1897.63	-100.94	41.68	1876.08	-104.36	94.86	1726.18	128.63	1429.24	0	0	0	1886.18	59.84	1693.47	1906.02	177.43	1670.1	1784.54	74.75	1783.08	1787.19	207.13	1764.89	656.96	-259.38	78.58	1256.44	-247.63	84.91	644.12
8.39	1667.95	183.62	48.31	1627.02	174.87	53.91	1430.89	167.69	42.3	1435.67	166.17	96.7	2121.16	-64.74	112.47	2080.86	-60.84	114.31	1898.47	-101.19	41.5	1878.99	-103.13	94.13	1729.78	126.57	1428.85	0	0	0	1890.09	57.86	1693.18	1903.54	173.21	1674.24	1787.92	71.85	1782.54	1790.25	204.43	1764.68	656.31	-259.81	78.29	1256.23	-247.96	84.88	643.84
8.4	1667.6	183.4	48.14	1626.66	174.67	53.55	1430.78	168.27	42.88	1436.1	165.79	97.18	2123.91	-65.43	107.37	2083.03	-60.75	110.83	1899.78	-100.41	40.93	1881.56	-102.89	94.04	1733.46	124.42	1428.56	0	0	0	1893.44	55.64	1693.04	1906.46	170.73	1674.54	1791.44	68.8	1782.14	1793.42	201.64	1764.61	656.96	-259.41	78.65	1256.78	-247.58	85.27	643.48
8.41	1668.52	183.62	48.49	1627.31	174.59	53.81	1431.63	166.72	42.71	1436.55	165.21	97.53	2125.05	-66.25	102.35	2084.73	-61.19	106.55	1900.66	-100.19	40.51	1883.66	-102.67	93.76	1736.4	122.19	1428.58	0	0	0	1897.97	53.4	1692.83	1908.59	168.84	1675.09	1795.13	65.68	1781.9	1796.97	198.47	1764.78	656.18	-259.42	78.4	1256.66	-247.28	85.3	644.86
8.42	1668.11	183.82	48.13	1627.29	175.1	54.12	1431.83	166.67	43.35	1436.8	165.25	98.44	2126.79	-67.33	99.08	2085.9	-62.45	103.12	1901.02	-100.73	40.41	1885.33	-103.18	93.76	1740.26	119.87	1428.65	0	0	0	1901.79	51.02	1692.79	1913	167.01	1674.82	1799.01	62.71	1781.83	1800.76	194.92	1765.09	656.24	-259.14	78.55	1255.92	-247.89	84.82	644.16
8.43	1668.7	183.05	47.74	1627.62	174.89	54.14	1431.86	167.02	44.42	1437.22	165.07	99.33	2127.02	-69.47	95.81	2086.99	-63.65	101.19	1901.18	-101.2	40.1	1886.89	-103.04	93.28	1743.96	117.68	1428.83	0	0	0	1905.88	48.4	1692.83	1917.24	163.91	1675.22	1802.93	59.52	1781.79	1804.11	192.08	1765.42	656.28	-259.25	78.35	1256.68	-247.67	85.16	643.63
8.44	1668.23	183.21	48.03	1626.7	174.82	53.77	1432.38	166.24	45.07	1438.24	163.88	99.98	2128.87	-70.77	92.22	2087.66	-64.33	98.28	1901.33	-101.75	40.06	1888.04	-103.81	93.33	1747.89	115.35	1429.16	0	0	0	1909.78	45.86	1692.94	1921.23	161.11	1675.84	1806.94	56.47	1781.93	1807.45	189.4	1765.73	657.03	-259.82	78.51	1256.75	-247.12	85.2	644.32
8.45	1668.28	183.22	47.89	1627.72	174.47	53.77	1432.86	166.04	46.02	1438.51	164.08	101.23	2129.19	-70.79	89.68	2088.47	-64.58	95.49	1902.25	-101.07	39.44	1888.36	-105.21	93.69	1751.41	113.08	1429.64	0	0	0	1913.01	43.19	1693.28	1925.06	158.05	1676.63	1810.81	53.16	1782.13	1811.52	185.87	1766.33	657.23	-260.16	78.49	1256.72	-246.76	85.31	644.68
8.46	1668.45	183.26	48.4	1627.51	175.35	53.46	1433.37	165.57	46.98	1439.23	163.98	102.5	2129.33	-70.04	86.76	2089.62	-65.02	92.91	1902.63	-101.09	39.33	1890.31	-104.37	93.17	1754.83	110.76	1430.21	0	0	0	1917.58	40.38	1693.51	1928.35	155.69	1677.24	1814.71	49.68	1782.37	1815.57	182.19	1767	657.37	-259.66	78.82	1256.99	-247.42	85.45	643.59
8.47	1668.61	183.48	48.48	1627.25	174.78	53.5	1433.93	165.08	48.23	1439.94	163.51	103.68	2130.76	-70.88	83.65	2090.28	-64.73	90.29	1902.73	-101.61	39.56	1891.39	-104.4	93.27	1759.47	108.45	1430.95	0	0	0	1921.54	37.51	1693.94	1931.83	153.04	1677.96	1818.72	46.47	1782.78	1818.91	179.73	1767.56	657.64	-259.55	78.79	1257.19	-247.94	85.26	644.83
8.48	1668.47	183.94	48.27	1627.58	174.21	53.38	1434.03	165.6	49.67	1440.69	163.25	104.96	2131.28	-70.4	81.11	2091.17	-64.37	87.89	1903.13	-101.46	39.62	1892.52	-104.37	93.44	1763.28	106.25	1431.74	0	0	0	1925.59	34.55	1694.37	1936.42	149.44	1678.84	1822.75	43.21	1783.2	1822.84	176.37	1768.31	657.64	-259.81	78.64	1257.08	-247.39	85.27	645.36
8.49	1668.65	183.54	48.17	1628.43	175.46	53.36	1434.97	164.46	50.6	1441.4	163.41	106.54	2132.47	-70	78.45	2091.55	-63.63	85.91	1903.47	-101.49	39.94	1894	-103.58	93.28	1766.95	104.05	1432.46	0	0	0	1929.63	31.5	1694.91	1939.61	146.5	1679.8	1826.75	39.9	1783.68	1826.73	172.97	1769.11	657.18	-259.44	78.62	1256.76	-247.06	85.37	644.59
8.5	1668.62	184.26	48.73	1627.99	175.37	52.27	1435.41	164.62	52.1	1442.12	163.75	108.24	2132.73	-68.79	76.07	2092.49	-62.56	84.13	1903.77	-101.27	40.31	1895.13	-103.11	93.45	1771.28	102.1	1433.3	0	0	0	1933.08	28.34	1695.53	1943.41	143.62	1680.77	1830.75	36.7	1784.16	1830.51	169.89	1769.9	657.37	-259	78.72	1256.1	-247.93	85.1	644.87
8.51	1668.6	183.9	48.63	1628.8	174.92	52.59	1436.09	164.3	53.51	1442.96	163.71	109.75	2133.46	-68.51	73.98	2093.46	-61.5	82.38	1904.43	-100.6	40.36	1895.73	-103.18	93.83	1775.35	99.9	1434.13	0	0	0	1937.15	25.18	1696.18	1947.37	140.3	1681.85	1834.78	33.47	1784.71	1834.45	166.57	1770.8	657.46	-259.32	78.75	1256.35	-247.87	85.07	643.85
8.52	1668.37	184.16	48.32	1629.17	175.65	52.69	1436.78	164.13	54.87	1443.73	164.03	111.42	2133.79	-66.55	72.99	2092.87	-61	81.13	1904.86	-100.26	40.47	1896.4	-102.7	93.86	1779.17	97.69	1434.98	0	0	0	1941.6	22.01	1696.83	1951.49	137.31	1682.75	1838.79	30.08	1785.3	1838.66	162.8	1771.75	657.34	-259.91	78.76	1256.84	-247.84	85.17	644.52
8.53	1668.37	184.18	48.56	1629.29	175.54	53.3	1437.28	164.12	56.49	1444.88	164.01	113.05	2134	-66.57	71.68	2093.06	-60.79	80.48	1904.45	-100.94	40.86	1896.8	-102.65	94.03	1783.03	95.56	1435.93	0	0	0	1945.39	18.82	1697.62	1955.52	134.36	1683.76	1842.53	26.18	1785.81	1842.64	159.42	1772.64	656.5	-259.39	78.73	1256.6	-247.75	85.02	644.64
8.54	1668.83	183.6	48.34	1629.12	176.03	53.05	1437.9	164.06	57.94	1445.61	164.25	114.81	2134.33	-66.08	71.23	2093.14	-60.5	79.67	1904.46	-101.11	40.92	1896.94	-102.87	93.93	1787.65	93.18	1436.8	0	0	0	1948.97	15.55	1698.42	1958.85	131.05	1684.89	1846.57	22.64	1786.45	1846.64	155.9	1773.64	657.44	-259.42	78.9	1256.74	-247.73	85.04	644.55
8.55	1668.66	183.93	48.64	1629.02	175.45	53.18	1438.23	164.82	59.83	1446.51	164.9	116.73	2134.47	-66.63	71.06	2093.41	-60.68	79.29	1904.7	-100.86	40.6	1897.03	-102.84	93.87	1791.26	90.71	1437.71	0	0	0	1953.32	12.25	1699.22	1963.18	127.74	1686.05	1850.64	19.29	1787.13	1850.63	152.52	1774.58	656.91	-259.46	78.68	1257.44	-247.27	85.48	645.7
8.56	1668.22	184.78	48.99	1627.72	176.27	52.41	1438.89	164.78	61.45	1447.34	165.51	118.66	2134.1	-67.25	71.4	2093.55	-61.43	79.82	1904.64	-101.09	40.46	1896.69	-103.18	93.61	1795.93	88.08	1438.57	0	0	0	1957.18	9.02	1700	1967.19	124.14	1687.32	1854.7	15.92	1787.83	1854.84	148.74	1775.63	656.91	-259.63	78.67	1256.43	-247.75	85.21	644.46
8.57	1669.04	183.4	48.42	1629.21	176.29	53.08	1439.39	165.43	63.41	1448.52	165.37	120.16	2134.4	-67.24	71.87	2093.61	-61.53	80.12	1904.38	-101.35	40.35	1896.13	-104.26	93.83	1799.97	85.24	1439.47	0	0	0	1961.11	5.64	1700.81	1969.12	122.02	1688.09	1858.74	12.48	1788.57	1858.82	145.11	1776.61	657.41	-259.31	78.8	1255.92	-247.77	84.93	644.93
8.58	1669.13	183.84	48.61	1630.11	176.09	53.09	1439.75	166.24	65.53	1449.67	165.56	121.87	2133.55	-67.33	72.24	2093.32	-61.83	80.44	1904.47	-101.24	40.07	1896.37	-103.74	93.22	1803.6	82.61	1440.49	0	0	0	1964.85	2.76	1701.49	1971.83	119.48	1688.97	1862.37	8.56	1789.18	1862.67	141.81	1777.57	657.16	-259.46	78.93	1256.45	-247.59	85.15	644.57
8.59	1669.28	183.57	48.54	1628.61	175.91	53.11	1440.28	166.65	67.36	1450.85	166.07	123.81	2134.03	-67.59	72.64	2093.78	-62.4	80.9	1904.5	-101.3	39.69	1895.83	-104.77	93.47	1808.01	79.8	1441.35	0	0	0	1968.96	-0.32	1702.26	1978.17	114.64	1690.58	1866.17	4.78	1789.83	1866.45	138.53	1778.48	657.25	-260.19	78.7	1256.78	-247.66	85.05	645.62
8.6	1668.32	183.82	48.52	1628.54	176.33	52.62	1441.52	166	68.57	1451.87	166.63	125.77	2134.09	-68.89	72.7	2093.29	-62.68	80.99	1904.54	-101.1	39.37	1895.93	-104.4	92.94	1812.21	77.06	1442.22	0	0	0	1973.83	-4.11	1703.16	1982.72	111.32	1691.67	1869.89	1.06	1790.44	1870.53	134.78	1779.44	657.14	-260.05	78.51	1256.9	-247.77	85.02	643.89
8.61	1668.52	184.14	49.03	1627.58	177.77	54.93	1442.2	166.67	70.53	1453.17	167.06	127.67	2133.81	-68.81	73.28	2092.97	-63.27	81.71	1904.28	-101.71	39.45	1895.61	-104.77	92.86	1816.42	74.34	1443.06	0	0	0	1977.29	-7.33	1704.09	1986.72	108.38	1692.68	1873.64	-2.64	1791.03	1874.18	131.62	1780.28	656.96	-259.35	78.51	1256.32	-248.22	84.87	643.29
8.62	1668.77	183.98	49.05	1628.06	177.78	55.49	1442.45	167.86	72.69	1454.12	168.06	129.67	2134.16	-68.86	74.33	2092.99	-63.39	81.95	1904.14	-101.91	39.26	1895.47	-105	92.58	1820.6	71.75	1443.95	0	0	0	1981.23	-10.59	1704.88	1989.95	105.42	1693.71	1877.34	-6.34	1791.63	1878.13	127.82	1781.22	657.65	-259.56	78.68	1256.42	-248.1	84.95	644.39
8.63	1668.99	184.17	49.11	1628.95	177.4	55.43	1443.84	166.77	73.99	1455.29	168.35	131.43	2133	-68.96	74.2	2093.12	-63.86	82.25	1904.5	-101.43	38.8	1894.69	-106.22	92.87	1825.21	68.99	1444.68	0	0	0	1984.8	-13.93	1705.71	1994.54	101.28	1695.08	1881.16	-9.88	1792.18	1882.01	124.21	1782.07	657.94	-259.95	78.76	1256.01	-247.42	84.89	644.72
8.64	1669.24	184.18	49.21	1626.89	177.51	55.01	1444.3	167.93	76.16	1456.63	169.14	133.49	2133.43	-70.17	74.45	2092.65	-64.16	82.3	1904.5	-101.47	38.56	1894.92	-106.09	92.49	1828.78	66.17	1445.42	0	0	0	1988.86	-17.21	1706.47	1997.76	98.01	1696.18	1884.86	-13.56	1792.71	1885.56	121.14	1782.8	657.49	-259.75	78.49	1256.82	-247.25	85.1	643.83
8.65	1669.5	183.36	49.11	1628.37	178.35	56.11	1444.9	168.7	78.05	1457.94	169.56	135.28	2132.36	-70.14	74.83	2092.83	-64.53	82.94	1904	-102.02	38.59	1894.72	-106.32	92.25	1832.36	63.34	1446.11	0	0	0	1993.06	-20.47	1707.16	2001.1	94.68	1697.28	1888.53	-17.17	1793.25	1889.21	117.73	1783.53	657.54	-259.45	78.49	1256.59	-247.13	85.28	644.69
8.66	1668.98	183.62	48.74	1627.81	177.67	55.4	1446.3	167.86	79.42	1458.69	171.55	137.71	2133.6	-70.65	75.57	2092.58	-64.47	83.01	1903.73	-102.58	38.63	1894.31	-106.79	92.15	1836.56	60.53	1446.76	0	0	0	1996.44	-23.65	1707.91	2003.97	92.05	1698.06	1892.45	-20.45	1793.76	1893.12	114.14	1784.29	657.78	-259.67	78.84	1256.35	-247.59	84.99	645.02
8.67	1669.07	183.95	49.02	1628.6	177.33	55.38	1447.11	168.56	81.49	1460.75	170.65	138.97	2133.25	-70.94	76.3	2092.36	-64.95	83.23	1903.87	-102.36	38.27	1893.68	-107.74	92.12	1839.91	57.73	1447.43	0	0	0	2000.24	-26.91	1708.56	2007.82	89.15	1698.73	1896.1	-23.93	1794.19	1897.04	110.38	1785.11	657.47	-259.72	78.87	1256.49	-247.16	85.17	643.8
8.68	1668.43	184.21	48.99	1628.39	177.85	55.68	1447.99	168.82	83.41	1462.15	171.23	140.91	2132.26	-70.56	76.99	2092.37	-65.63	84.06	1904.33	-101.82	37.61	1893.12	-108.42	92.2	1844.15	54.86	1447.99	0	0	0	2004.14	-30.13	1709.1	2012.75	85.3	1699.74	1899.78	-27.34	1794.64	1900.49	107.33	1785.7	657.37	-259.38	78.91	1257.25	-247.22	85.42	643.45
8.69	1668.88	184.26	49.16	1628.63	177.77	55.75	1448.89	169.51	85.7	1463.42	172.12	142.98	2132.57	-71.93	77.61	2092.46	-65.63	84.51	1904.08	-102.12	37.56	1893.04	-108.46	91.88	1847.47	52.04	1448.43	0	0	0	2008.45	-33.34	1709.56	2016.72	81.91	1700.57	1903.49	-30.65	1795.05	1904.01	104.19	1786.26	656.88	-258.88	78.99	1256.55	-247.02	85.16	644.67
8.7	1669.09	184.16	49.23	1629.17	177.14	55.95	1449.71	170.08	87.89	1464.87	172.83	145.09	2132.35	-71.84	78.13	2092.06	-66.49	84.93	1903.65	-102.78	37.68	1892.83	-108.73	91.65	1851.32	49.23	1448.92	0	0	0	2012.63	-36.49	1710.07	2020.28	78.59	1701.28	1906.87	-34.29	1795.39	1907.9	100.4	1786.87	657.9	-259.24	78.99	1256.82	-247.36	85.11	645.1
8.71	1669.4	183.78	49.47	1628.69	176.8	55.62	1450.97	169.95	89.8	1466.66	172.92	146.91	2132.13	-72.81	78.07	2091.87	-66.66	85.14	1903.62	-102.69	37.3	1892.62	-109.17	91.59	1855.15	46.46	1449.47	0	0	0	2016.53	-39.72	1710.65	2022.65	74.69	1703.08	1910.5	-37.64	1795.71	1911.43	97.31	1787.34	658.45	-260.42	78.63	1256.85	-247.23	85.05	645.39
8.72	1668.79	184.13	49.6	1628.44	177.75	56.26	1452.04	170.61	92.12	1468.5	173.4	148.94	2132.71	-73.28	78.31	2091.76	-67.1	85.58	1903.84	-102.33	36.98	1892.07	-109.74	91.57	1858.44	43.84	1449.81	0	0	0	2017.75	-41.38	1711	2021.5	71.86	1705.68	1913.97	-41.05	1795.96	1915.1	93.78	1787.78	660.62	-259.71	78.39	1256.45	-247.51	85.18	644.99
8.73	1668.48	184.27	49.72	1628.17	177.28	55.75	1453.57	170.16	93.92	1470.19	173.76	150.92	2132.52	-73.27	79.17	2091.29	-67.19	85.55	1903.73	-102.54	36.89	1892.47	-109.21	91.1	1861.99	41.03	1450.19	0	0	0	2019.55	-43.68	1711.24	2021.01	68.28	1708.21	1917.56	-44.32	1796.21	1918.66	90.48	1788.2	661.42	-259.88	78.29	1255.8	-247.28	85.03	644.32
8.74	1668.97	184.34	49.94	1628.19	176.83	55.48	1455.15	169.92	95.92	1472.09	174.36	153.09	2131.16	-73.94	79.23	2091.5	-67.47	86.13	1903.91	-102.47	36.76	1891.84	-110.15	91.36	1865.76	38.34	1450.63	0	0	0	2025.17	-48.86	1711.52	2025.36	62.2	1709.82	1921.13	-47.59	1796.4	1922.23	87.19	1788.56	661.47	-259.52	78.19	1256.67	-247.8	85	644.17
8.75	1668.88	184.06	49.68	1628.27	177.42	56.21	1456.26	170.79	98.45	1474.27	174.93	155.22	2131.22	-72.74	79.35	2091.37	-67.61	85.66	1903.59	-102.87	36.87	1891.51	-110.85	91.6	1868.91	35.77	1450.99	0	0	0	2029.48	-52.53	1711.68	2029.44	58.22	1710.26	1924.48	-50.97	1796.58	1925.66	84.14	1788.87	661.37	-259.67	78.24	1256.95	-247.65	84.93	644.12
8.76	1669.12	183.85	49.64	1629.19	177.37	56.61	1457.84	171.13	100.77	1476.21	175.84	157.54	2131	-73.16	79.47	2091.38	-67.49	85.47	1903.56	-102.79	36.75	1891.85	-110.2	91.13	1871.92	33.22	1451.41	0	0	0	2034.25	-56.56	1711.89	2033.62	53.76	1711.02	1927.88	-54.28	1796.64	1929.39	80.68	1789.16	661.5	-259.93	78.15	1256.98	-247	85.06	644.71
8.77	1668.91	184.32	50.12	1628.58	177.39	56.53	1459.83	170.75	102.92	1478.55	176.57	159.81	2131.7	-73.02	79.45	2091.89	-67.56	85.82	1903.93	-102.27	36.42	1891.88	-110.63	91.26	1874.83	30.74	1451.66	0	0	0	2036.12	-58.02	1711.94	2035.4	52.33	1711.1	1931.13	-57.58	1796.76	1932.83	77.66	1789.41	661.51	-259.76	78.19	1256.62	-247.63	85.01	645.24
8.78	1668.86	184.34	50.48	1628.82	177.42	56.67	1461.67	171.19	105.3	1477.24	177.31	162.19	2132.36	-72.98	79.22	2091.74	-67.56	85.36	1903.64	-102.69	36.53	1892.33	-109.88	90.84	1878.02	28.37	1452.12	0	0	0	2037.82	-59.73	1711.93	2037.42	50.84	1710.92	1934.62	-60.27	1796.86	1936	74.91	1789.57	661.28	-259.47	78.25	1256.92	-247.82	84.96	644.48
8.79	1669.17	183.74	50.07	1629.26	176.81	56.46	1463.98	170.89	107.55	1483.01	178.88	164.51	2132.4	-72.16	78.98	2091.91	-67.37	85.28	1903.11	-103.61	37.12	1892.37	-110.07	91.07	1881.27	26.21	1452.4	0	0	0	2042.06	-64.5	1711.94	2042.29	46.23	1710.94	1937.63	-63.65	1796.86	1939.48	71.72	1789.81	661.45	-260.43	78.16	1256.71	-247.86	85.04	644.48
8.8	1669.49	183.55	49.58	1629.72	176.98	56.63	1465.64	172.1	110.45	1486.11	179.34	166.66	2131.9	-72.12	78.69	2091.47	-67.54	84.83	1903.68	-102.91	36.74	1892.34	-110.29	91.18	1883.88	23.91	1452.66	0	0	0	2045.26	-68.13	1711.97	2045.88	42.62	1711.06	1940.89	-66.63	1796.87	1943.04	68.45	1789.98	661.5	-259.99	78.16	1256.86	-246.72	85.38	644.68
8.81	1666.68	183.53	53.16	1629.13	177.25	56.97	1467.42	173.05	113.2	1488.86	180.44	169	2131.66	-71.66	77.76	2091.93	-67.04	83.95	1903.87	-102.48	36.61	1892.98	-109.73	90.9	1887.34	21.65	1452.9	0	0	0	2048.94	-72.04	1711.98	2049.76	38.72	1711.17	1943.96	-69.53	1796.91	1946.61	65.16	1790.17	661.47	-259.8	77.89	1256.35	-247.18	85.11	644.36
8.82	1667.18	183.78	53.23	1629.64	177.35	56.9	1469.69	173.51	115.78	1491.7	181.76	171.43	2132.13	-72.26	76.73	2092.09	-66.78	83.54	1904.04	-102.37	36.68	1893.31	-109.57	91.05	1890.07	19.39	1453.23	0	0	0	2050.71	-73.52	1711.97	2051.21	37.17	1711.23	1947.1	-72.15	1796.97	1949.77	62.4	1790.3	661.35	-259.47	78.27	1256.03	-247.34	85.22	643.87
8.83	1667.73	184.05	53.29	1640.97	177.68	38.22	1470.24	169.75	116.9	1494.71	183.01	173.9	2132.38	-72.17	75.12	2091.76	-66.23	82.13	1904.08	-102.39	36.93	1893.33	-109.5	91.19	1892.93	17.26	1453.46	0	0	0	2052.7	-75.17	1711.93	2053.02	35.45	1711.29	1950.11	-74.98	1796.91	1952.77	59.87	1790.34	661.47	-260.17	78.1	1256.89	-246.94	85.36	644.24
8.84	1667.33	183.96	53.13	1630.11	176.99	56.34	1474.3	174.71	120.86	1497.56	184.5	176.33	2132.9	-70.78	74.52	2091.92	-65.84	81.36	1904.25	-102.08	36.91	1893.82	-109.17	91.28	1896.15	15.08	1453.65	0	0	0	2056.99	-79.63	1711.84	2057.97	31.03	1711.37	1952.98	-77.72	1796.93	1955.89	57.11	1790.44	661.57	-259.67	78	1257.06	-247.46	85.27	644.34
8.85	1666.54	184.31	52.65	1630.69	177.17	56.97	1476.56	176.12	123.83	1501.21	184.65	178.23	2133.5	-70.37	73.21	2092.11	-65.63	80.1	1903.95	-102.64	37.34	1893.79	-109.33	91.56	1898.63	12.91	1453.86	0	0	0	2060.06	-82.99	1711.78	2061.69	27.72	1711.42	1955.72	-80.57	1796.9	1959.12	54.14	1790.49	661.57	-259.29	78.18	1256.9	-247.39	85.27	644.67
8.86	1667.01	183.81	53.13	1630.97	177.87	57.51	1478.78	176.97	126.46	1503.71	186.81	180.97	2132.97	-68.9	72.42	2092.21	-64.88	79.15	1904.15	-102.58	37.46	1894.35	-108.54	91.37	1901.63	10.77	1454.03	0	0	0	2063.37	-86.64	1711.73	2065.52	24.12	1711.54	1958.35	-83.44	1796.77	1962.09	51.53	1790.51	661.45	-259.73	78.11	1256.53	-247.34	85.11	645.33
8.87	1667.89	184.15	53.31	1631.47	177.69	57.31	1481.09	177.81	129.33	1506.82	188.01	183.32	2133.73	-69.2	71.43	2092.76	-64.37	78.5	1904.53	-101.99	37.36	1894.47	-108.91	91.61	1904.28	8.7	1454.13	0	0	0	2064.5	-88.02	1711.73	2066.49	22.76	1711.69	1961.27	-85.78	1796.8	1964.91	49.1	1790.51	661.55	-260.11	78.11	1255.95	-247.03	85.04	645.27
8.88	1667.07	184.56	52.69	1632.06	178.27	57.67	1483.03	179.28	132.41	1509.9	188.8	185.56	2134.24	-69.31	70.32	2092.97	-63.87	77.62	1904.32	-102.33	37.55	1894.44	-109	91.6	1906.92	6.61	1454.35	0	0	0	2065.95	-89.53	1711.7	2067.48	21.26	1711.78	1963.94	-88.37	1796.73	1967.55	46.87	1790.53	661.51	-259.71	78.37	1256.91	-247.6	85.19	645.29
8.89	1670.11	184.42	49.81	1632.11	178.87	58.04	1485.82	179.25	134.98	1513.1	189.67	187.82	2133.84	-68.04	70.26	2092.45	-64.03	77.3	1904.34	-102.29	37.53	1895.27	-107.96	91.13	1909.84	4.63	1454.5	0	0	0	2070.18	-93.56	1711.56	2071.31	17.23	1711.74	1966.46	-91	1796.69	1970.64	43.88	1790.63	661.47	-259.66	78.08	1256.59	-247.29	85.27	644.46
8.9	1667.9	184.6	52.89	1632.76	178.66	57.83	1488.1	179.88	137.8	1516.02	190.84	190.32	2133.87	-68.95	69.53	2092.8	-64.07	77.2	1904.35	-102.32	37.52	1894.46	-109.01	91.64	1911.46	2.58	1454.63	0	0	0	2073.41	-96.6	1711.45	2074.42	14.19	1711.67	1969	-93.47	1796.66	1973.27	41.66	1790.6	661.5	-260.23	78.06	1256.97	-247.46	85.18	644.91
8.91	1668.19	185.2	52.76	1633.36	179.55	58.49	1490.36	180.91	140.73	1519.24	191.33	192.57	2133.47	-68.17	69.66	2092.04	-64.01	76.98	1904.23	-102.59	37.56	1894.76	-108.81	91.41	1913.84	0.55	1454.85	0	0	0	2077.02	-100.19	1711.34	2077.38	11.11	1711.72	1971.58	-95.75	1796.64	1975.9	39.39	1790.6	661.45	-259.65	78.08	1256.83	-247.44	85.18	644.98
8.92	1679.01	176.07	36.98	1630.16	178.41	62.69	1492.42	182.08	143.78	1522.07	192.4	195.02	2133.64	-67.79	69.96	2092.49	-63.91	76.72	1904.13	-102.75	37.6	1894.51	-109.08	91.43	1916.71	-1.44	1455	0	0	0	2078.43	-101.88	1711.29	2080.11	8.12	1711.78	1973.97	-98.11	1796.64	1978.51	36.93	1790.7	661.43	-260	78	1256.94	-246.6	85.58	643.63
8.93	1668.46	185.28	52.66	1632.7	178.52	63.53	1494.79	182.97	146.73	1525.48	192.66	197.21	2133.67	-68.6	69.28	2092.86	-63.96	76.89	1904.64	-102.1	37.15	1894.73	-108.96	91.29	1919.52	-3.48	1455.05	0	0	0	2079.6	-103.2	1711.25	2082.62	5.22	1711.84	1976.16	-100.67	1796.56	1980.96	34.71	1790.74	661.44	-259.52	78.29	1256.63	-247.12	85.28	645.53
8.94	1668.63	185.48	52.4	1633.11	178.76	63.71	1497.15	183.66	149.63	1528.59	193.13	199.39	2133.43	-68.22	69.7	2092.11	-64.4	76.88	1904.36	-102.49	37.27	1894.75	-109.11	91.15	1921.91	-5.47	1455.23	0	0	0	2082.45	-105.71	1711.14	2084.92	2.41	1711.9	1978.56	-102.9	1796.57	1983.55	32.28	1790.79	661.55	-260.33	77.93	1256.71	-247.17	85.35	645.02
8.95	1669.56	185.49	52.82	1633.15	178.86	63.6	1498.89	185.72	153.18	1531.68	194.09	201.85	2133.55	-68.07	69.96	2092.6	-64.16	76.94	1904.71	-101.8	36.85	1894.72	-109.1	91.15	1923.72	-7.25	1455.42	0	0	0	2085.54	-108.26	1711.02	2087.02	-0.31	1711.97	1980.96	-105.02	1796.54	1985.94	30.11	1790.82	661.56	-259.89	77.91	1256.59	-247.24	85.14	644.99
8.96	1669.55	186.29	52.56	1633.08	178.98	63.53	1501.57	186.03	155.99	1534.93	194.63	203.98	2133.92	-68.16	70.05	2092.66	-63.93	76.61	1904.17	-102.63	37.25	1894.88	-108.72	90.77	1926.16	-9.13	1455.47	0	0	0	2088.02	-110.36	1710.92	2088.94	-2.94	1712.03	1983.17	-107.25	1796.54	1988.18	27.99	1790.92	661.5	-259.31	78.27	1256.82	-247.27	85.15	645.5
8.97	1669.6	185.64	52.34	1633.41	179.13	63.57	1504.48	186.22	158.82	1538.75	194.5	206.01	2133.83	-68	69.83	2092.71	-64.11	76.88	1904.67	-101.83	36.69	1894.57	-109.26	90.94	1928.72	-10.81	1455.58	0	0	0	2089.77	-112.54	1710.94	2090.68	-5.49	1712.11	1985.17	-109.61	1796.47	1990.3	26	1790.99	661.39	-259.47	78.4	1256.39	-246.86	85.07	644.96
8.98	1670.64	186.01	52.61	1635.54	179.34	64.48	1507.16	187.3	161.98	1542.27	195.29	208.37	2133.74	-67.95	69.79	2092.32	-64.2	76.59	1904.27	-102.48	37.08	1894.66	-109.27	91.01	1930.81	-12.51	1455.69	0	0	0	2091.43	-114.06	1710.88	2092.27	-7.94	1712.18	1987.59	-111.41	1796.47	1992.49	24.07	1790.96	661.35	-260.1	78.39	1255.8	-246.98	84.88	645.05
8.99	1670.9	185.75	52.92	1635.9	179.26	64.49	1509.86	188.41	165.14	1545.39	196.63	211.06	2133.37	-67.52	69.28	2092.99	-63.76	76.58	1904.24	-102.74	37.27	1894.64	-109.34	91.06	1933.2	-14.09	1455.81	0	0	0	2094.03	-116.02	1710.82	2093.7	-10.3	1712.26	1989.78	-113.46	1796.41	1994.75	21.84	1791.1	661.43	-259.63	78.11	1256.48	-247.09	85.14	644.97
9	1671.65	185.98	52.76	1636.78	179.41	64.9	1512.85	189.37	168.41	1549.14	197.16	213.34	2134.29	-67.83	68.38	2092.8	-63.54	76.05	1904.41	-102.35	37.09	1894.76	-109.24	90.94	1934.97	-15.6	1455.9	0	0	0	2096.47	-118.07	1710.82	2094.99	-12.58	1712.34	1991.99	-115.26	1796.37	1997.02	19.74	1791.2	661.44	-259.78	78.02	1256.48	-247.12	85.05	644.42
9.01	1671.39	185.89	52.75	1637.8	179.56	65.2	1516.18	189.77	171.41	1553.07	197.61	215.73	2134.57	-67.33	67.98	2093.14	-63.16	75.66	1904.44	-102.51	37.33	1894.8	-109.26	91.12	1937	-17.14	1455.93	0	0	0	2098.92	-120.12	1710.76	2096.15	-14.76	1712.42	1994.09	-117.11	1796.32	1999.02	17.84	1791.27	661.48	-259.38	78.08	1256.5	-247.2	85.12	645.51
9.02	1672.15	185.98	52.7	1639.15	179.64	65.93	1519.64	190.16	174.43	1557.24	197.69	217.81	2135.18	-67.93	67.26	2092.98	-63.15	75.14	1904.38	-102.45	37.42	1894.9	-109.08	91.13	1939.01	-18.56	1456.01	0	0	0	2099.9	-121.01	1710.68	2097.19	-16.85	1712.51	1996.05	-119.02	1796.22	2000.88	16.26	1791.3	661.51	-259.61	78.06	1256.24	-246.59	85.41	645.82
9.03	1672.71	186.47	52.67	1640.88	179.73	66.43	1522.42	191.44	177.79	1561.16	198.56	220.27	2134.75	-67.89	66.41	2092.99	-62.73	74.86	1904.76	-101.93	37.24	1894.91	-108.98	91.29	1941.25	-19.99	1456.04	0	0	0	2101.13	-121.98	1710.65	2098.13	-18.86	1712.59	1998.11	-120.73	1796.16	2002.84	14.54	1791.39	661.42	-259.43	78.44	1256.12	-247.19	85.11	645.98
9.04	1673.12	186.44	52.8	1642.15	179.89	66.81	1526.56	191.26	180.8	1565.6	199.01	222.47	2134.4	-66.58	65.54	2092.8	-62.4	74.41	1904.57	-102.17	37.57	1895.35	-108.76	91.47	1943.65	-21.26	1456.04	0	0	0	2104.3	-124.23	1710.71	2098.98	-20.77	1712.68	2000.14	-122.39	1796.1	2004.96	12.39	1791.5	661.41	-259.53	78.35	1256.82	-247.95	85.19	644.14
9.05	1673.47	186.58	52.8	1641.94	180	67	1530.41	192.16	184.2	1570.12	199.74	225.01	2134.79	-65.98	64.49	2093.17	-61.75	73.86	1904.92	-101.85	37.67	1895.77	-108.13	91.38	1945.76	-22.51	1456.05	0	0	0	2106.65	-125.89	1710.78	2099.74	-22.6	1712.77	2002.33	-123.69	1796.1	2006.99	10.5	1791.49	661.55	-259.59	78.12	1255.86	-247.26	85	645.07
9.06	1674.26	186.96	52.8	1644.28	180.38	67.85	1534.71	192.16	187.19	1574.12	201.26	227.79	2135.95	-65.52	63.55	2092.74	-61.07	72.88	1905.1	-101.41	37.95	1896.8	-107.11	91.22	1947.63	-23.87	1456.04	0	0	0	2109.14	-127.71	1710.85	2100.44	-24.34	1712.87	2004.19	-125.25	1796	2008.34	9.63	1791.43	661.41	-259.63	78.14	1255.48	-247.24	85.15	643.85
9.07	1675.25	187.64	52.53	1645.38	180.65	68.44	1538.22	193.79	190.88	1579.37	201.17	230.06	2135.25	-64.17	62.08	2093.33	-59.74	71.89	1905.24	-101.15	38.18	1897.11	-107.01	91.55	1949.23	-25.2	1456.05	0	0	0	2109.95	-128.36	1710.84	2101.07	-25.98	1712.96	2005.76	-127.18	1795.81	2010.12	8.24	1791.45	661.45	-260.05	78.1	1255.3	-247.9	84.78	645.41
9.08	1676.37	187.03	53.23	1646.87	180.95	69.01	1542.22	194.16	194.16	1584.28	202.02	232.82	2135.94	-64.14	60.87	2093.64	-58.93	71.37	1905.23	-101.22	38.54	1897.38	-106.63	91.69	1951.49	-26.34	1456.06	0	0	0	2110.88	-129	1710.82	2101.65	-27.54	1713.06	2007.63	-128.62	1795.73	2011.85	6.85	1791.42	661.56	-260.26	78.02	1256.49	-247.78	85.09	645.33
9.09	1676.75	187.58	53.06	1649.1	181.1	69.9	1547.04	193.92	197.49	1588.99	202.9	235.53	2135.47	-62.28	60.85	2091.91	-56.35	74.33	1904.69	-102.15	39.24	1897.87	-106.22	91.52	1953.05	-27.58	1456.1	0	0	0	2113.76	-130.76	1710.8	2102.2	-29.01	1713.15	2009.5	-130.08	1795.65	2013.48	5.5	1791.39	661.41	-259.57	78.25	1256.59	-247.51	85.04	645.58
9.1	1678.05	187.96	53.38	1652.23	181.06	71.35	1551.96	194.27	201.02	1594.15	203.43	238.18	2136.8	-62.99	59.98	2092.65	-55.74	74.52	1905	-101.51	39.05	1898.04	-106.49	91.67	1955.06	-28.66	1456.13	0	0	0	2115.98	-132.11	1710.81	2102.72	-30.39	1713.25	2011.33	-131.46	1795.56	2015.44	3.82	1791.45	661.4	-259.87	78.25	1256.44	-247.65	84.91	645.11
9.11	1677.6	190.69	57.04	1653.45	181.49	71.78	1556.73	194.38	204.52	1599.12	204.45	241.15	2136.05	-62.16	59.48	2092.17	-55.52	73.94	1905.38	-100.99	38.82	1897.92	-106.96	91.97	1956.92	-29.76	1456.13	0	0	0	2118.45	-133.57	1710.78	2103.23	-31.68	1713.35	2013.03	-132.76	1795.51	2017.32	2.2	1791.56	661.49	-260.21	77.96	1256.28	-246.97	85.24	645.62
9.12	1678.8	191.05	56.65	1656.53	181.77	73.15	1561.37	195.23	208.2	1604.51	204.63	243.72	2136.58	-62.44	58.91	2093.1	-55.14	74.08	1905.44	-101.12	38.86	1898.3	-106.62	91.77	1958.84	-30.85	1456.05	0	0	0	2119.46	-134.08	1710.73	2103.73	-32.88	1713.45	2014.76	-134.04	1795.43	2018.9	1.02	1791.5	661.58	-260.77	77.93	1257.11	-247.1	85.38	644.36
9.13	1680.47	191.3	56.44	1657.58	181.91	73.56	1566.57	195.15	211.67	1609.76	204.9	246.4	2136.85	-61.66	58.84	2092.33	-55.03	73.4	1905.61	-100.82	38.81	1898.59	-106.27	91.66	1960.45	-31.9	1456.16	0	0	0	2120.47	-134.61	1710.67	2104.25	-33.99	1713.55	2016.59	-135.11	1795.4	2020.15	0.48	1791.36	661.45	-260.18	78.08	1256.27	-247.47	84.97	645.16
9.14	1683.16	191.69	56.53	1661.22	182.42	75.24	1571.25	195.87	215.55	1615.25	204.61	248.95	2135.81	-61.79	58.18	2092.27	-54.84	72.99	1905.31	-101.19	38.99	1898.71	-106.34	91.71	1961.94	-32.81	1456.29	0	0	0	2122.9	-136.09	1710.61	2104.78	-35.01	1713.65	2018.31	-136.28	1795.37	2022.21	-1.29	1791.51	661.41	-259.98	78.28	1256.38	-247.16	85.02	644.72
9.15	1684.95	192.27	56.06	1663.94	182.57	76.69	1576.29	195.41	218.89	1620.58	204.22	251.54	2135.87	-61.22	58.09	2092.81	-54.7	73.01	1905.01	-101.5	39.29	1898.78	-106.61	91.8	1963.13	-33.74	1456.39	0	0	0	2124.71	-137.22	1710.57	2105.35	-35.94	1713.75	2019.85	-137.62	1795.29	2024.06	-2.67	1791.63	661.54	-260.05	78.18	1257.06	-247.67	85.24	644.97
9.16	1687.38	192.98	55.68	1667.9	183.06	78.97	1581.3	194.42	222.19	1625.41	203.91	254.41	2136.84	-61.48	57.72	2092.58	-54.38	72.66	1905.54	-100.84	38.98	1899.42	-105.93	91.6	1965.04	-34.51	1456.52	0	0	0	2126.63	-138.47	1710.52	2105.96	-36.79	1713.85	2021.39	-138.81	1795.22	2025.3	-3.1	1791.48	661.51	-260.16	77.97	1256.03	-247.44	84.97	644.09
9.17	1690.48	193.93	55.56	1670.59	183.57	80.93	1585.68	193.61	225.63	1630.39	202.58	257.15	2136.23	-60.4	57.42	2093.54	-54.1	72.87	1905.24	-101.34	39.4	1899.09	-106.61	92.08	1966.52	-35.2	1456.59	0	0	0	2127.32	-138.94	1710.46	2106.62	-37.54	1713.95	2022.95	-139.83	1795.17	2027.19	-4.61	1791.58	661.39	-259.46	78.23	1255.93	-247.62	84.79	644.24
9.18	1692.79	194.81	54.98	1673.71	183.64	83.37	1589.32	193.12	229.14	1634.47	201.85	260.25	2136.25	-60.01	57.56	2093.16	-54.04	72.45	1905.59	-100.94	39.25	1899.38	-106.2	91.97	1968.36	-35.9	1456.71	0	0	0	2128.21	-139.34	1710.38	2107.35	-38.2	1714.05	2024.47	-140.82	1795.14	2028.13	-4.69	1791.53	661.42	-259.95	78.06	1256.07	-247.42	84.91	643.78
9.19	1696.87	195.65	54.49	1677.86	183.99	86.38	1592.6	193.11	232.84	1638.42	200.68	263.36	2135.82	-60.35	57.73	2092.94	-53.89	72.28	1905.93	-100.4	39.16	1899.23	-106.49	92.21	1969.53	-36.52	1456.83	0	0	0	2130.77	-140.36	1710.26	2108.16	-38.78	1714.15	2026.09	-141.63	1795.15	2029.4	-5.34	1791.52	661.4	-259.99	78.02	1256.04	-247.48	85.12	644.57
9.2	1701.49	196.24	54.97	1682.33	183.97	88.98	1596.28	191.3	235.13	1641.74	200.09	266.49	2135.83	-59.86	57.5	2093.22	-53.8	72.39	1905.16	-101.34	39.79	1899.87	-105.63	91.9	1971.59	-36.92	1456.87	0	0	0	2132.7	-141.15	1710.17	2109.05	-39.26	1714.25	2027.69	-142.42	1795.14	2031.3	-6.55	1791.64	661.55	-260.33	77.91	1255.73	-247.24	84.94	643.99
9.21	1709.56	196.29	59.47	1689.01	183.94	92.59	1599.79	189.69	235.69	1645.16	198.82	268.49	2136	-59.9	57.34	2093.74	-53.73	72.44	1905.32	-101.06	39.72	1900.03	-105.66	91.95	1973.86	-37.43	1457	0	0	0	2134.66	-142.09	1710.07	2110.05	-39.66	1714.34	2029.16	-143.24	1795.12	2032.97	-7.62	1791.75	661.36	-260.46	78.05	1255.95	-247.53	85.07	643.88
9.22	1719.13	196.08	64.15	1696.98	183.61	96.35	1603.15	189.62	236.28	1648.95	196.91	269.76	2136.61	-60.05	56.87	2092.87	-53.7	71.99	1905.74	-100.55	39.5	1900.25	-105.46	91.78	1974.45	-37.96	1457.09	0	0	0	2135.16	-142.52	1710.06	2111.15	-39.97	1714.44	2030.79	-143.88	1795.15	2034.37	-8.14	1791.75	661.49	-260.89	77.82	1256.77	-248.01	85.14	643.99
9.23	1729.68	195.61	67.82	1703.71	185.53	97.98	1607.91	188.69	235.77	1653.21	195.69	270.8	2135.93	-59.75	57.14	2093.73	-53.59	72.38	1905.61	-100.66	39.54	1899.94	-105.98	92.07	1976.16	-38.32	1457.25	0	0	0	2135.76	-142.8	1710.13	2112.38	-40.18	1714.54	2032.2	-144.72	1795.15	2035.84	-8.89	1791.87	661.49	-260.22	77.66	1256.35	-247.92	84.67	643.4
9.24	1740.92	194.78	70.78	1715.92	182.68	101.32	1613.04	188.33	234.64	1657.53	194.88	270.92	2136.64	-60.71	56.99	2093.62	-53.47	72.43	1905.7	-100.64	39.49	1899.72	-106.42	92.34	1978.16	-38.63	1457.34	0	0	0	2138.03	-143.28	1710.32	2113.75	-40.31	1714.63	2033.66	-145.47	1795.17	2037.26	-9.44	1791.99	661.53	-259.69	77.96	1256.39	-247.37	85.07	644.93
9.25	1751.77	193.89	72.82	1725.98	181.65	102.73	1619.05	187.53	232.58	1662.86	194.17	270.02	2135.7	-59.8	56.77	2093.2	-53.47	72.1	1905.69	-100.49	39.54	1900.21	-105.86	92.19	1979.82	-39	1457.48	0	0	0	2139.85	-143.63	1710.43	2115.26	-40.35	1714.73	2035.18	-146.06	1795.22	2038.04	-8.98	1792.02	661.48	-260.18	78.32	1257.06	-246.96	85.48	644.24
9.26	1762.44	193.02	73.93	1736.75	180.94	103.67	1625.66	187.12	229.89	1669.04	193.02	268.05	2136.33	-60.86	56.72	2093.49	-53.43	72.16	1905.68	-100.62	39.59	1900.26	-105.7	92.06	1981.32	-39.36	1457.56	0	0	0	2141.8	-144.04	1710.58	2116.93	-40.3	1714.82	2036.76	-146.44	1795.35	2039.86	-10.11	1792.26	661.57	-259.85	78.28	1256.68	-247	85.22	643.55
9.27	1774.5	192.32	74.71	1746.84	180.35	103.33	1632.47	186.37	226.41	1674.97	192.71	265.63	2137.39	-59.97	57.41	2093.33	-53.35	72.14	1905.5	-100.76	39.82	1900.64	-105.09	91.84	1983.26	-39.67	1457.67	0	0	0	2142.62	-144.18	1710.65	2118.76	-40.16	1714.91	2038.16	-147.07	1795.41	2041.39	-10.59	1792.48	661.35	-259.42	78.49	1256.49	-247.45	85.28	645.23
9.28	1785.64	192.08	74.49	1758.96	180.22	103.18	1639.86	185.91	222.46	1681.35	192.28	262.46	2136.62	-59.62	56.71	2093.39	-53.37	72.22	1905.38	-100.86	39.95	1900.6	-105.46	92.01	1985.05	-39.87	1457.86	0	0	0	2143.55	-144.24	1710.74	2120.78	-39.93	1715	2039.61	-147.58	1795.47	2042.82	-10.96	1792.66	661.42	-259.99	78.08	1255.8	-247.47	84.9	644.85
9.29	1797.31	192.09	74	1769.03	179.94	101.84	1647.49	185.04	217.64	1687.87	192.45	258.9	2136.8	-59.77	56.69	2093.36	-53.34	72.03	1905.55	-100.48	39.8	1900.61	-105.45	92.03	1986.22	-40.13	1458.03	0	0	0	2145.86	-144.39	1710.93	2122.99	-39.61	1715.08	2041.12	-147.94	1795.57	2044.49	-11.73	1792.79	661.48	-260.03	78.14	1256.07	-247.48	84.79	644.36
9.3	1809.96	192.3	73.43	1781.99	179.94	101.01	1655.22	185.5	212.92	1695.33	191.12	254.18	2136.75	-59.56	56.79	2093.78	-53.23	72.26	1905.89	-100.26	39.83	1900.64	-105.67	92.32	1988.01	-40.27	1458.02	0	0	0	2147.57	-144.51	1711.07	2125.4	-39.2	1715.17	2041.12	-147.94	1795.57	2045.53	-11.41	1792.9	661.53	-260.32	77.93	1256.3	-247.75	84.92	645.01
9.31	1823.57	192.58	72.99	1794.01	180.15	99.51	1663.27	185.5	207.06	1702.22	191.4	249.68	2137.16	-60.16	56.5	2093.72	-53.21	72.18	1905.56	-100.52	40.06	1900.96	-105.46	92.23	1989.43	-40.48	1458.18	0	0	0	2149.3	-144.66	1711.25	2128.02	-38.71	1715.25	2041.12	-147.94	1795.57	2047.1	-11.95	1793.16	661.57	-260.73	77.77	1256.62	-247.01	85.3	645.5
9.32	1837.94	193.04	72.78	1807.16	180.46	98.13	1672.52	185.23	200.68	1709.47	191.89	244.8	2137.01	-60.29	56.61	2093.52	-53.16	72.01	1905.61	-100.53	40.09	1901.35	-105.03	91.94	1990.67	-40.63	1458.27	0	0	0	2149.81	-144.67	1711.38	2130.87	-38.12	1715.33	2041.12	-147.94	1795.57	2048.72	-12.3	1793.23	661.47	-260.07	78.02	1255.61	-247.33	85.03	644.39
9.33	1853.1	193.59	72.81	1823.83	181.24	97.91	1681.84	185.26	193.68	1718.17	190.5	238.72	2136.85	-59.37	56.91	2093.91	-53.21	72.16	1906.05	-99.9	39.87	1901.12	-105.01	92.27	1992.73	-40.62	1458.23	0	0	0	2150.63	-144.51	1711.55	2133.96	-37.44	1715.41	2041.12	-147.94	1795.57	2050.16	-12.43	1793.31	661.54	-260.19	78.08	1256.25	-247.51	84.88	644.37
9.34	1868.68	194.3	72.93	1837.06	181.63	96.33	1691.74	185.65	186.72	1726.72	190.28	232.66	2136.62	-59.59	56.47	2093.76	-53.15	72.1	1905.72	-100.62	40.22	1901.45	-104.41	92.14	1994.25	-40.86	1458.31	0	0	0	2153.27	-144.12	1711.84	2137.3	-36.68	1715.48	2041.12	-147.94	1795.57	2051.26	-11.99	1793.28	661.62	-260.28	77.98	1256.32	-247.21	84.99	645.64
9.35	1884.35	195.35	73.02	1854.17	183	91.45	1702.04	186.07	179.11	1735.31	190.5	226.47	2135.94	-59.31	56.19	2093.7	-53.17	72.1	1905.74	-100.37	40.01	1900.7	-105.61	92.55	1995.35	-40.79	1458.37	0	0	0	2155.3	-143.86	1712.04	2140.89	-35.83	1715.55	2041.12	-147.94	1795.57	2052.68	-11.86	1793.32	661.48	-259.8	78.23	1256.11	-247.99	84.88	645.03
9.36	1900.99	196.68	73.59	1869.7	183.54	90.02	1713.18	186.24	171.06	1744.88	189.76	219.5	2136.63	-59.87	57.08	2094.02	-53.14	72.25	1905.74	-100.42	40.02	1901.33	-104.56	92.08	1997.2	-40.92	1458.29	0	0	0	2157.42	-143.62	1712.27	2144.76	-34.88	1715.62	2041.12	-147.94	1795.57	2054.01	-11.44	1793.33	661.49	-260.06	78.27	1256.35	-247.37	85.03	644.04
9.37	1917.03	198.15	74.05	1885.89	184.97	89.43	1724.91	185.66	162.76	1754.32	190.03	212.75	2136.59	-59.74	56.62	2092.74	-53.25	71.52	1905.63	-100.61	40.22	1901.81	-104.06	91.91	1998.76	-40.92	1458.19	0	0	0	2158.16	-143.56	1712.35	2148.91	-33.85	1715.68	2041.12	-147.94	1795.57	2055.75	-11.8	1793.44	661.62	-260.68	78.05	1256.29	-247.4	85.33	644.16
9.38	1933.72	199.76	74.85	1901.59	186.29	88.5	1736.25	185.4	154.5	1764.13	190.22	205.74	2135.98	-59.87	56.16	2093.25	-53.12	71.83	1906.01	-99.92	39.84	1900.99	-105.59	92.56	2000.5	-40.88	1458.25	0	0	0	2159.15	-143.31	1712.37	2153.36	-32.73	1715.74	2041.12	-147.94	1795.57	2057.51	-11.9	1793.51	661.49	-259.56	78.44	1255.93	-247.58	84.86	644.84
9.39	1949.87	201.48	75.47	1917.48	187.82	87.54	1749.09	185.28	145.97	1774.28	190.93	198.85	2136.8	-59.89	57	2093.58	-53.12	72.02	1906	-100	39.88	1901.43	-104.78	92.29	2001.94	-40.65	1458.19	0	0	0	2162.02	-142.47	1712.45	2158.11	-31.52	1715.8	2041.12	-147.94	1795.57	2058.4	-10.69	1793.31	661.41	-259.54	78.26	1256.09	-247.3	85.09	645.55
9.4	1966.18	203.11	76.18	1933.98	189.16	86.82	1762.74	184.76	137.14	1785	191.37	191.77	2136.21	-60.34	56.29	2093.16	-53.21	71.73	1905.7	-100.39	40.11	1901.17	-105.39	92.59	2003.01	-40.48	1458.16	0	0	0	2164.2	-141.84	1712.51	2160.56	-30.89	1715.83	2041.12	-147.94	1795.57	2060.03	-10.47	1793.32	661.41	-259.72	78.3	1257.08	-247.88	85.28	644.98
9.41	1982.38	204.69	76.8	1949.62	190.71	85.57	1776	185.38	129.05	1795.79	192.6	184.85	2136.46	-60.4	56.32	2092.58	-53.32	71.44	1905.62	-100.43	40.13	1901.65	-104.7	92.29	2004.3	-40.26	1458.12	0	0	0	2166.49	-141.2	1712.59	2164.44	-29.96	1715.89	2041.12	-147.94	1795.57	2061.88	-10.46	1793.43	661.52	-259.99	78.15	1256.52	-247.25	85.26	644.68
9.42	1998.51	206.3	77.22	1965.62	191.83	84.5	1789.07	186.67	121.51	1807.87	192.05	177.29	2136.5	-60.27	56.47	2093.31	-53.21	71.8	1905.59	-100.46	40.19	1901.53	-104.77	92.3	2005.3	-39.93	1457.93	0	0	0	2167.26	-140.96	1712.62	2167.92	-29.17	1715.95	2041.12	-147.94	1795.57	2063.73	-10.28	1793.39	661.49	-259.77	78.4	1256.87	-247.12	85.26	646.06
9.43	2014.13	207.77	77.43	1980.1	194.25	83.51	1802.63	187.69	113.72	1819.91	191.98	170.02	2136.65	-59.72	56.27	2093.69	-53.12	71.97	1905.62	-100.48	40.25	1901.5	-104.94	92.42	2007.4	-39.55	1457.9	0	0	0	2168.19	-140.55	1712.61	2171.04	-28.51	1716	2041.12	-147.94	1795.57	2065.08	-9.37	1793.33	661.42	-259.78	78.14	1255.76	-247.71	84.56	646.14
9.44	2029.69	209.19	77.85	1996.33	194.85	82.7	1816.48	188.9	106.57	1831.53	193.57	163.52	2136.59	-59.82	56.24	2093.4	-53.35	71.81	1905.83	-100.29	40.06	1901.65	-104.63	92.26	2009.22	-39.15	1457.86	0	0	0	2170.96	-139.36	1712.58	2173.81	-27.95	1716.04	2041.12	-147.94	1795.57	2066.83	-8.78	1793.3	661.39	-259.9	78.02	1255.52	-248	84.71	645.88
9.45	2046.69	210.51	79.19	2012.02	196.48	81.95	1830.24	190.41	99.38	1845.06	192.61	155.99	2136.72	-59.63	56.17	2093.25	-53.2	71.69	1905.48	-100.6	40.24	1901.1	-105.46	92.63	2010.71	-38.81	1457.84	0	0	0	2173.08	-138.48	1712.56	2176.27	-27.49	1716.08	2041.12	-147.94	1795.57	2069.02	-8.89	1793.43	661.43	-260.01	77.9	1255.42	-247.35	84.83	645.78
9.46	2061.58	211.64	80.1	2028.7	197.05	81.6	1844.62	191.74	92.42	1857.92	192.68	149.37	2137.15	-60.26	56.4	2093.5	-53.3	71.8	1905.68	-100.46	40.14	1901.57	-104.85	92.32	2012.58	-38.21	1457.78	0	0	0	2175.31	-137.55	1712.51	2178.43	-27.11	1716.1	2041.12	-147.94	1795.57	2070.26	-7.35	1793.39	661.53	-260.78	77.8	1255.28	-247.29	85.06	644.85
9.47	2077.64	212.75	81.92	2043.17	198.1	81.37	1859.4	192.87	85.8	1870.04	194.78	143.6	2137.35	-60.28	56.57	2093.22	-53.26	71.7	1905.3	-100.98	40.41	1901.32	-105.06	92.58	2013.78	-37.74	1457.73	0	0	0	2176.13	-137.18	1712.46	2180.32	-26.79	1716.12	2041.12	-147.94	1795.57	2072	-6.45	1793.27	661.67	-260.32	77.87	1256.08	-247.71	84.98	644.4
9.48	2093.26	213.69	83.61	2068.89	201.95	57.5	1873.84	194.08	79.43	1882.7	196.21	137.8	2133.51	-61.55	60.8	2093.3	-53.28	71.78	1905.46	-100.87	40.37	1901.62	-104.59	92.29	2015.56	-37.19	1457.72	0	0	0	2177.23	-136.54	1712.42	2181.96	-26.52	1716.13	2041.12	-147.94	1795.57	2074.09	-6.13	1793.31	661.51	-259.52	77.94	1255.85	-247.35	84.92	644.89
9.49	2109.45	214.77	86.07	2074.91	200.98	82.33	1888.86	195.51	73.9	1896.45	196.36	132.01	2133.79	-61.69	61.54	2093.61	-53.2	71.89	1905.25	-100.87	40.34	1901.36	-104.95	92.49	2017.08	-36.57	1457.61	0	0	0	2180.26	-134.85	1712.4	2183.38	-26.28	1716.12	2041.12	-147.94	1795.57	2075.57	-4.71	1793.13	661.5	-259.57	78.06	1256.12	-247.23	85.02	645.12
9.5	2124.4	215.81	88.29	2088.91	202.27	83.61	1904.33	197.14	68.14	1909.76	197.89	126.79	2133.89	-61.43	61.36	2093.31	-53.21	71.76	1905.45	-100.64	40.22	1901.07	-105.1	92.55	2018.44	-35.91	1457.58	0	0	0	2182.55	-133.59	1712.4	2184.61	-26.06	1716.11	2041.12	-147.94	1795.57	2077.48	-3.88	1793.11	661.42	-259.7	78.26	1256.29	-247.05	85.01	645.28
9.51	2139.67	216.65	90.92	2104.33	203.18	84.75	1919.62	198.34	62.89	1922.53	199.85	122.31	2134.73	-60.92	61.29	2093.68	-53.29	71.92	1905.67	-100.41	40.14	1901	-105.23	92.63	2019.93	-35.25	1457.46	0	0	0	2184.97	-132.28	1712.38	2185.66	-25.84	1716.08	2041.12	-147.94	1795.57	2079.08	-2.58	1792.93	661.45	-259.63	78.3	1256.33	-246.78	85.2	645.35
9.52	2155.51	217.65	94.16	2118.88	204.75	86.11	1934.66	199.92	58.44	1935.78	200.87	117.87	2134.11	-61.17	61.44	2093.13	-53.38	71.65	1905.78	-100.33	39.98	1900.76	-105.41	92.74	2021.59	-34.53	1457.36	0	0	0	2185.83	-131.8	1712.36	2186.56	-25.61	1716.03	2041.12	-147.94	1795.57	2081.32	-2.14	1793.1	661.45	-259.48	78.24	1255.75	-246.89	85.22	645.2
9.53	2173.45	215.25	90.79	2144.84	208.61	63.17	1949.75	200.74	53.72	1949.43	201.44	113.76	2133.68	-61.6	61.22	2093.26	-53.33	71.77	1905.79	-100.17	39.91	1901.02	-104.99	92.54	2023.13	-33.84	1457.27	0	0	0	2186.91	-131.06	1712.29	2187.34	-25.36	1715.97	2041.12	-147.94	1795.57	2083.19	-1.06	1793.05	661.42	-259.26	78.34	1256.23	-247.35	85.28	644.98
9.54	2188.06	215.7	93.99	2149.99	206.65	89.89	1964.78	201.31	50.32	1962.8	202.29	110.37	2134.08	-61.65	61.71	2093.72	-53.21	72	1905.71	-100.26	40.01	1901.26	-104.63	92.38	2024.85	-33.01	1457.16	0	0	0	2189.99	-128.97	1712.14	2188.01	-25.07	1715.9	2041.12	-147.94	1795.57	2084.86	0.33	1792.9	661.44	-259.67	78.26	1256.82	-247.52	85.17	645.98
9.55	2202.55	216.88	97.13	2165.81	204.39	88.76	1979.86	202.83	47.31	1975.93	203.2	107.24	2133.23	-61.41	61.18	2093.68	-53.2	72.01	1905.58	-100.44	40.02	1901.47	-104.1	92.08	2026.33	-32.29	1457.02	0	0	0	2192.33	-127.4	1712.05	2188.62	-24.71	1715.81	2041.12	-147.94	1795.57	2087.01	1.21	1792.84	661.58	-259.58	78.16	1256.33	-247.84	84.88	645.55
9.56	2216.19	217.81	100.74	2180.17	205.34	91.66	1994.79	203.12	44.47	1989.13	203.81	104.6	2134.16	-61.43	61.47	2093.85	-53.21	72.19	1905.89	-99.98	39.9	1901.3	-104.52	92.31	2028.17	-31.37	1456.9	0	0	0	2194.81	-125.73	1711.96	2189.17	-24.29	1715.7	2041.12	-147.94	1795.57	2089.3	1.92	1792.84	661.56	-259.82	78.1	1256.6	-247.87	84.93	645.29
9.57	2230.53	218.77	104.23	2194.53	205.85	93.77	2008.74	204.38	42.81	2001.95	204.87	102.76	2133.89	-61.28	61.18	2093.33	-53.19	72.02	1905.68	-100.33	39.96	1901.3	-104.16	92.12	2030.44	-30.5	1456.72	0	0	0	2195.63	-125.1	1711.93	2189.69	-23.78	1715.58	2041.12	-147.94	1795.57	2090.96	3.62	1792.71	661.5	-260.1	77.85	1255.9	-247.68	84.75	645.15
9.58	2256.36	207.08	83.96	2217.22	192.2	78.64	2022.31	205.79	41.45	2014.87	204.76	100.73	2133.88	-61.68	61.66	2093.38	-53.15	72.16	1905.44	-100.76	40.15	1901.32	-104.14	92.2	2031.32	-29.73	1456.64	0	0	0	2196.52	-124.3	1711.86	2190.21	-23.17	1715.44	2041.12	-147.94	1795.57	2092.6	5.39	1792.47	661.57	-260.78	77.73	1255.6	-247.57	84.68	645.47
9.59	2256.63	220.55	111.94	2220.98	207.46	99.34	2035.53	206.98	40.7	2026.91	205.49	99.56	2133.69	-61.59	61.41	2093.38	-53.2	72.16	1905.89	-99.92	39.72	1901.31	-104.07	92.1	2033.12	-28.88	1456.51	0	0	0	2199.22	-122.11	1711.62	2190.75	-22.44	1715.27	2041.12	-147.94	1795.57	2094.13	7.29	1792.24	661.55	-260.06	78.18	1256.71	-247.51	84.95	644.53
9.6	2268.94	220.61	116.51	2232.97	208.63	104.07	2049.04	207.13	39.77	2039.25	205.65	98.6	2133.75	-61.15	61.45	2093.41	-53.25	72.32	1905.64	-100.24	39.9	1901.08	-104.32	92.2	2035.2	-27.96	1456.37	0	0	0	2201.32	-120.46	1711.44	2191.34	-21.59	1715.09	2041.12	-147.94	1795.57	2096.38	8.21	1792.23	661.46	-259.58	78.17	1256.71	-247.28	84.98	645.34
9.61	2281.93	220.71	118.09	2245.75	207.38	107.19	2061.8	207.42	39.7	2049.89	206.49	98.46	2133.41	-61.46	61.52	2093.49	-53.12	72.4	1905.02	-101.13	40.28	1901.07	-104.22	92.12	2037.5	-26.92	1456.19	0	0	0	2203.76	-118.53	1711.23	2192	-20.58	1714.89	2041.12	-147.94	1795.57	2098.31	9.73	1792.1	661.56	-259.98	78.22	1256.32	-247.59	84.89	645.76
9.62	2293.02	219.67	122.07	2256.15	207.43	111.27	2074.13	206.67	39.47	2060.81	206.22	98.27	2134.42	-61.19	61.72	2093.76	-53.11	72.51	1905.63	-100.36	39.77	1900.93	-104.45	92.19	2039.03	-26.01	1456.08	0	0	0	2204.95	-117.59	1711.11	2192.75	-19.41	1714.66	2041.12	-147.94	1795.57	2100.33	11.17	1792.02	661.49	-260.59	78.1	1256.62	-247.63	84.86	645.11
9.63	2312.62	203.39	106.45	2275.94	192.27	96.26	2084.72	207.02	40.04	2070.52	206.12	98.37	2134.32	-61.27	61.74	2093.44	-53.23	72.4	1905.19	-100.96	40.03	1900.84	-104.48	92.23	2040.28	-24.93	1455.9	0	0	0	2205.95	-116.68	1711.02	2193.62	-18.07	1714.41	2041.12	-147.94	1795.57	2102.18	13.03	1791.82	661.44	-260.33	78.13	1256.79	-247.76	85.04	646.19
9.64	2312.65	216.17	129.12	2275.16	204.11	117.59	2094.13	207.15	40.22	2078.62	207.06	98.8	2134.24	-61.18	61.67	2093.95	-53.15	72.68	1905.38	-100.69	39.89	1900.71	-104.79	92.32	2041.78	-23.84	1455.67	0	0	0	2207.86	-114.84	1710.87	2194.64	-16.54	1714.14	2041.12	-147.94	1795.57	2104.02	14.88	1791.63	661.42	-260.39	78.11	1255.85	-247.32	84.96	646.99
9.65	2318.07	214.54	136.3	2283.2	203.18	120.36	2103.5	205.83	39.8	2085.87	207.13	98.81	2136.09	-60.69	57.21	2093.66	-53.19	72.55	1905.24	-101.03	40.19	1900.56	-104.87	92.27	2043.97	-22.64	1455.48	0	0	0	2209.7	-112.99	1710.75	2195.82	-14.8	1713.84	2041.12	-147.94	1795.57	2105.94	16.64	1791.41	661.53	-260.37	78.1	1256.02	-246.93	85.25	645.38
9.66	2324.72	213.13	138.38	2291.23	201.87	122.02	2109.97	206.03	40	2093	206.05	98.51	2136.81	-60.12	56.88	2093.08	-53.15	72.29	1905.79	-100.22	39.71	1900.54	-104.82	92.43	2045.69	-21.39	1455.27	0	0	0	2211.48	-111.46	1710.61	2197.19	-12.84	1713.52	2041.12	-147.94	1795.57	2107.88	18.38	1791.17	661.49	-259.28	78.15	1256.14	-247.29	85.09	646.07
9.67	2329.69	211.82	139.57	2295.79	200.97	123.6	2116.8	204.32	39.61	2098.19	205.97	98.37	2136.16	-59.89	57.22	2092.99	-53.11	72.3	1905.2	-100.87	40.07	1900.32	-105.29	92.56	2047.82	-20.23	1455.01	0	0	0	2213.08	-109.93	1710.5	2198.78	-10.64	1713.17	2041.12	-147.94	1795.57	2109.47	20.65	1790.9	661.5	-259.54	78.19	1256.36	-247.3	85.11	644.8
9.68	2334.27	210.88	139.76	2310.09	195.96	102.14	2118.82	203.49	39.29	2102.57	204.98	98.06	2135.68	-60.6	56.82	2093.25	-53.12	72.45	1905.35	-100.7	39.93	1900.84	-104.54	92.29	2048.92	-18.96	1454.8	0	0	0	2213.98	-108.84	1710.5	2200.61	-8.19	1712.8	2041.12	-147.94	1795.57	2111.4	22.56	1790.67	661.45	-260.07	78.06	1256.31	-247.22	84.93	644.57
9.69	2337.55	210.03	138.93	2302.81	198.99	123.24	2123.72	203.3	39.4	2105.38	204.91	98.21	2136.19	-59.87	56.89	2093.68	-53.22	72.67	1905.16	-101.14	40.14	1900.68	-104.79	92.53	2050.56	-17.59	1454.61	0	0	0	2215.71	-106.97	1710.5	2202.71	-5.47	1712.4	2041.12	-147.94	1795.57	2112.93	24.93	1790.42	661.5	-260.09	77.94	1255.99	-247.07	84.95	645.08
9.7	2339.85	208.17	138.08	2304.59	197.88	122.02	2126.33	201.86	39.04	2107.72	203.73	97.79	2135.72	-59.96	57.37	2093.77	-53.1	72.7	1905.07	-101.06	40.14	1900.6	-104.75	92.52	2052.36	-16.08	1454.33	0	0	0	2217.81	-105.04	1710.43	2205.09	-2.48	1711.97	2041.12	-147.94	1795.57	2114.8	27	1790.08	661.49	-259.7	77.97	1256.17	-247.47	85.09	643.77
9.71	2336.98	211.18	144.09	2306.1	196.11	120.36	2127.31	201.23	39.16	2109.87	201.6	97.17	2135.68	-60.42	57.29	2093.29	-53.1	72.47	1905.32	-100.78	39.96	1900.75	-104.65	92.47	2053.5	-14.57	1454.15	0	0	0	2219.8	-103.21	1710.36	2207.79	0.82	1711.51	2041.12	-147.94	1795.57	2116.29	29.62	1789.72	661.57	-260.49	77.9	1255.71	-246.93	84.97	645.1
9.72	2337.87	209.65	141.62	2307.7	194.17	118.27	2127.19	200.99	39.06	2109.37	202.07	97.33	2135.92	-60.04	57.43	2093.72	-53.04	72.69	1905.16	-101.03	40.09	1900.71	-104.85	92.63	2055.35	-12.88	1453.86	0	0	0	2220.67	-102.45	1710.32	2210.83	4.42	1711.02	2041.12	-147.94	1795.57	2118.39	31.44	1789.5	661.53	-260.4	77.96	1256.94	-247.12	85.24	644.14
9.73	2338.47	208.28	139.84	2317.01	189.09	95.37	2127.11	200.47	38.77	2110.3	200.15	96.38	2135.71	-60.7	56.93	2093.74	-53.12	72.72	1905.58	-100.57	39.86	1901.2	-103.84	92.17	2056.47	-11.27	1453.65	0	0	0	2221.62	-101.26	1710.33	2214.22	8.35	1710.5	2041.12	-147.94	1795.57	2120.15	33.63	1789.15	661.49	-259.56	78.28	1256.81	-247.74	84.78	645.36
9.74	2339.02	207.15	138.19	2308	192.8	114.74	2128.39	199.37	38.35	2110.89	199.49	95.77	2136.33	-60.41	56.94	2093.71	-53.09	72.72	1905.59	-100.4	39.69	1900.57	-104.88	92.79	2058.67	-9.48	1453.44	0	0	0	2223.84	-98.15	1710.43	2218.01	12.62	1709.95	2041.12	-147.94	1795.57	2121.93	35.76	1788.84	661.41	-259.37	78.33	1256.57	-248.2	84.81	645.18
9.75	2339.86	206.44	135.92	2308.65	190.98	113.17	2127.97	200.14	38.54	2111.65	199.63	95.58	2136.63	-60.32	56.96	2094.06	-53.13	72.95	1905.52	-100.5	39.84	1900.87	-104.4	92.56	2060.64	-7.74	1453.26	0	0	0	2225.47	-95.86	1710.51	2220	14.85	1709.66	2041.12	-147.94	1795.57	2123.5	38.23	1788.46	661.55	-259.88	78.11	1256.47	-247.88	84.75	645.15
9.76	2341.36	206.29	133.28	2309.37	192.3	110.85	2129.4	199.09	37.91	2113.38	198.88	94.88	2136.75	-60.3	57.11	2093.88	-53.17	72.84	1905.29	-100.77	39.95	1901.09	-103.89	92.37	2061.93	-5.92	1453.08	0	0	0	2227.13	-93.43	1710.53	2222.73	17.54	1709.21	2041.12	-147.94	1795.57	2125.17	40.48	1788.13	661.41	-259.73	78.21	1256.34	-247.15	85.01	644.55
9.77	2342.8	206.67	129.75	2310.9	191.73	108.27	2129.51	199.57	37.91	2114.22	199.25	94.75	2136.59	-60.15	57.09	2093.31	-53.24	72.57	1905.67	-100.31	39.74	1900.91	-104.14	92.5	2063.65	-4.02	1453.01	0	0	0	2227.59	-92.54	1710.48	2224.05	18.33	1708.93	2041.12	-147.94	1795.57	2126.66	43	1787.85	661.5	-259.9	78.25	1257.35	-247.11	85.53	645.09
9.78	2344.38	207.78	126.43	2311.99	193.16	105.55	2130.23	199.27	37.45	2115.49	199.43	94.24	2136.62	-60.32	57.46	2093.81	-53.24	72.91	1905.76	-100.08	39.53	1900.81	-104.13	92.69	2065.73	-2.13	1452.88	0	0	0	2228.23	-91.29	1710.51	2225.32	19.4	1708.73	2041.12	-147.94	1795.57	2128.01	45.72	1787.53	661.45	-259.53	78.21	1256.84	-247.51	85.01	644.62
9.79	2346.44	208.1	121.86	2313.46	193.9	102.07	2129.74	200.8	37.75	2116.92	199.93	94.17	2137.06	-60.82	56.85	2093.59	-53.35	72.74	1905.2	-100.91	40.02	1900.39	-104.56	92.9	2067.8	-0.29	1452.83	0	0	0	2230.47	-87.76	1710.79	2227.88	22.91	1708.53	2041.12	-147.94	1795.57	2129.31	48.52	1787.26	661.39	-259.22	78.35	1256.2	-247.46	85.01	645.23
9.8	2348.18	207.5	116.91	2315.37	192.24	98.15	2130.71	200.07	37.32	2117.93	200.51	94.07	2136.74	-60.83	57.31	2093.89	-53.29	72.97	1905.28	-100.81	40	1900.97	-103.71	92.58	2069.82	1.57	1452.79	0	0	0	2232.22	-85.1	1711.02	2229.71	25.63	1708.41	2041.12	-147.94	1795.57	2130.87	50.91	1787.09	661.34	-259.69	78.3	1256.91	-247.28	85.25	644.72
9.81	2350.98	206.11	112.11	2316.83	192.93	95.5	2130.34	201.59	37.98	2119.66	200.18	93.64	2136.02	-60.52	57.22	2093.61	-53.44	72.92	1905.48	-100.59	39.89	1900.97	-103.68	92.72	2071.78	3.34	1452.8	0	0	0	2233.94	-82.29	1711.2	2232.17	28.5	1708.06	2041.12	-147.94	1795.57	2132.3	53.5	1787.02	661.29	-259.4	78.44	1257.01	-247.18	85.31	644.41
9.82	2354.03	204.56	107.56	2319.34	191.25	92.1	2131.3	200.69	38.06	2121.54	199.79	93.59	2135.77	-60.21	57.19	2093.32	-53.53	72.83	1905.22	-100.89	40	1900.98	-103.73	92.9	2074.61	5.17	1452.85	0	0	0	2234.36	-81.25	1711.28	2233.72	29.58	1707.72	2041.12	-147.94	1795.57	2133.72	55.99	1787.03	661.31	-258.99	78.49	1256.39	-247.57	85.18	644.28
9.83	2356.91	203.24	102.66	2321.93	189.74	87.97	2131.75	200.49	38.37	2122.57	199.78	93.81	2136.04	-60.22	57.56	2093.67	-53.5	72.93	1905.52	-100.49	39.9	1900.11	-104.75	93.56	2076.3	6.88	1452.85	0	0	0	2234.97	-79.82	1711.63	2234.95	31	1707.79	2041.12	-147.94	1795.57	2135.01	58.71	1787	661.51	-259.47	77.96	1256.36	-247.87	85.09	643.92
9.84	2358.4	202.52	99.21	2322.66	189.57	86.25	2133.3	198.88	38.29	2124.49	198.43	93.62	2136.81	-60.67	57.4	2093.41	-53.44	72.8	1905.64	-100.34	39.82	1900.67	-104.05	93.45	2078.83	8.76	1452.95	0	0	0	2237.26	-75.83	1712.65	2236.41	34.89	1708.69	2041.12	-147.94	1795.57	2136.07	61.8	1787.04	661.67	-259.75	78.04	1256.04	-247.12	85.22	644.72
9.85	2359.72	201.87	96.31	2321.78	191.42	87.52	2132.95	199.2	39	2125.19	197.96	93.9	2135.93	-60.99	57.59	2094.1	-53.55	73.03	1905.52	-100.62	40.01	1901.02	-103.38	93.3	2080.47	10.48	1453.11	0	0	0	2239.07	-72.83	1713.39	2237.3	37.82	1709.41	2041.12	-147.94	1795.57	2137.42	64.63	1787.12	661.5	-259.76	78.05	1256.65	-247.21	85.13	644.72
9.86	2360.4	201.06	94.01	2322.6	190.45	85.14	2132.65	199.93	39.91	2125.55	197.56	94.23	2136.32	-59.99	57.21	2093.78	-53.42	72.96	1905.77	-100.17	39.92	1901.28	-102.83	93.34	2083.46	12.31	1453.27	0	0	0	2240.98	-69.62	1714.18	2238.71	40.67	1709.97	2041.12	-147.94	1795.57	2138.81	67.23	1787.34	661.38	-259.48	78.3	1257.29	-247.41	85.09	644.16
9.87	2361.18	200.3	92.31	2323.97	189.9	83.96	2134.99	196.8	38.95	2126.85	196.05	94	2136.4	-60.18	57.19	2093.71	-53.32	72.87	1905.68	-100.29	40.15	1900.66	-103.77	94.02	2085.45	14.1	1453.51	0	0	0	2241.69	-68.41	1714.53	2239.98	42.62	1710.35	2041.12	-147.94	1795.57	2139.94	70.17	1787.48	661.39	-260.16	78.27	1256.4	-247.19	85.06	644.42
9.88	2361.83	199.93	90.85	2335.82	181.68	55.64	2134.98	196.88	39.43	2127.29	195.87	94.23	2136.25	-60.22	57.31	2093.74	-53.29	72.83	1905.84	-100	40.23	1901.32	-102.46	93.87	2087.3	15.87	1453.75	0	0	0	2242.57	-66.92	1715.19	2241.21	44.04	1710.66	2041.12	-147.94	1795.57	2141.41	72.65	1787.89	661.43	-259.92	78.31	1256.53	-247.25	85.31	644.87
9.89	2362.25	199.71	89.66	2323.68	189.93	81.42	2134.25	197.78	40.06	2127.59	195.77	94.45	2136.7	-60.54	57.04	2093.46	-53.17	72.66	1905.62	-100.45	40.64	1901.43	-102.36	94.12	2089.58	17.78	1454.07	0	0	0	2244.97	-62.85	1716.87	2242.46	45.27	1710.98	2041.12	-147.94	1795.57	2142.61	75.54	1788.12	661.4	-259.7	78.22	1256.33	-247.61	85.25	644.15
9.9	2362.33	199.53	88.56	2325.39	187.51	77.34	2135.22	196.54	39.76	2127.93	195.3	94.39	2136.18	-59.5	57.35	2093.98	-53.1	72.87	1906.06	-99.67	40.56	1901.23	-102.57	94.66	2091.25	19.52	1454.35	0	0	0	2246.77	-59.79	1718.1	2243.82	46.67	1711.4	2041.12	-147.94	1795.57	2143.6	78.59	1788.26	661.4	-259.81	78.24	1256.92	-247.19	85.32	644.77
9.91	2362.54	199.32	87.75	2324.26	189.2	79.8	2134.84	196.81	39.97	2128.55	194.78	94.25	2136.59	-60.02	57.11	2093.73	-53	72.72	1905.59	-100.36	41.07	1901.95	-101.5	94.56	2092.9	21.38	1454.68	0	0	0	2248.56	-56.47	1719.47	2245.37	48.59	1712.01	2041.12	-147.94	1795.57	2144.76	81.6	1788.47	661.51	-259.61	78.13	1256.96	-247.2	85.38	645.35
9.92	2362.77	199.15	87.19	2324.63	189.3	79.44	2135.32	196.4	39.7	2127.74	195.68	94.65	2136.61	-60.44	56.89	2094.1	-52.9	72.79	1906.13	-99.57	41	1901.81	-101.86	95.14	2095.62	23.34	1454.92	0	0	0	2249.04	-55.18	1720.02	2247.18	51.38	1712.89	2041.12	-147.94	1795.57	2145.84	84.54	1788.72	661.42	-259.57	78.23	1256.55	-246.96	85.34	645.66
9.93	2362.72	199.08	86.51	2343.71	189.62	48.71	2134.88	197.1	39.95	2127.46	196.31	94.91	2136.26	-59.76	57.43	2093.84	-52.96	72.6	1906	-99.69	41.3	1902.06	-101.27	95.23	2097.61	25.25	1455.29	0	0	0	2249.92	-53.61	1720.61	2249.34	55.39	1714.15	2041.12	-147.94	1795.57	2146.7	87.97	1788.86	661.46	-260.27	78.06	1257.1	-247.26	85.32	644.68
9.94	2362.8	199.06	86.18	2324.68	189.37	78	2134.68	197.54	40.42	2128.61	194.83	94.15	2136.62	-59.33	57.38	2093.62	-52.88	72.47	1905.99	-99.88	41.69	1901.96	-101.5	95.79	2100.17	27.18	1455.54	0	0	0	2252.87	-49.48	1722.12	2251.91	60.99	1715.86	2041.12	-147.94	1795.57	2147.63	91.27	1788.96	661.51	-260.26	77.99	1256.51	-247.22	85.36	644.66
9.95	2363.46	198.95	86.13	2325.28	189.02	78.35	2134.64	197.63	40.24	2128.39	195.29	94.44	2135.62	-59.89	56.45	2093.86	-52.8	72.52	1906.03	-99.81	41.99	1902.39	-101.04	95.92	2102.41	29.16	1455.8	0	0	0	2255.15	-46.39	1723.24	2253.32	64.24	1716.85	2041.12	-147.94	1795.57	2149.22	93.83	1789.21	661.45	-260.28	77.81	1256.6	-247.16	85.29	644.57
9.96	2363.35	198.88	85.74	2324.71	189.31	77.93	2134.94	197.15	39.91	2128.19	195.87	94.56	2137.49	-59.97	56.57	2093.78	-52.69	72.44	1906.33	-99.18	41.97	1902.23	-101.25	96.48	2104.39	31.06	1456.06	0	0	0	2257.64	-42.74	1724.6	2255.21	68.37	1718.1	2041.12	-147.94	1795.57	2150.34	96.79	1789.29	661.52	-260.32	77.64	1256.15	-247.45	84.86	644.99
9.97	2363.25	198.82	85.35	2325.65	188.9	77.94	2134.63	197.68	40.03	2128.37	195.59	94.31	2136.98	-60.15	56.6	2094.23	-52.75	72.5	1905.87	-99.75	42.63	1901.97	-101.31	96.87	2106.65	32.96	1456.29	0	0	0	2258.51	-40.98	1725.24	2256.16	70.02	1718.53	2041.12	-147.94	1795.57	2151.82	99.35	1789.4	661.41	-260.04	77.88	1255.99	-247.47	84.75	645.81
9.98	2363.2	198.73	85.01	2326.45	188.85	77.01	2134.64	197.75	40.13	2128.48	195.76	94.29	2136.69	-60.01	56.19	2094.67	-52.57	72.76	1906.12	-99.47	42.74	1902.38	-100.81	96.98	2108.52	34.75	1456.47	0	0	0	2259.08	-39.44	1725.68	2257.14	71.26	1718.65	2041.12	-147.94	1795.57	2153.17	102.26	1789.38	661.5	-260.51	77.95	1256.76	-247.61	84.95	644.84
9.99	2363.44	198.68	84.82	2325.73	188.75	77.17	2134.69	197.59	40.09	2129.05	195.18	93.97	2136.27	-59.91	56.33	2094.77	-52.47	72.78	1906.6	-98.66	42.51	1902.29	-100.92	97.31	2110.58	36.62	1456.59	0	0	0	2260.7	-36.43	1726.4	2259.13	74.12	1718.96	2041.12	-147.94	1795.57	2153.89	105.8	1789.2	661.43	-259.78	78.03	1257.15	-247.67	85.22	644.29
10	2363.66	198.68	84.54	2324.99	189.58	77.32	2135.44	196.63	39.7	2128.47	196.13	94.31	2136.54	-59.79	56.65	2094.42	-52.58	72.56	1906.48	-98.91	42.86	1902.59	-100.42	97.5	2112.57	38.53	1456.64	0	0	0	2262.48	-33.41	1727.16	2261.1	77.22	1719.37	2041.12	-147.94	1795.57	2155.65	108.08	1789.3	661.41	-259.92	78.18	1256.69	-247.17	85.32	644.19
10.01	2364.13	198.57	84.49	2325.11	189.25	76.65	2134.51	197.74	40.07	2128.95	195.77	94.11	2136.45	-59.74	56.7	2093.76	-52.54	72.19	1906.5	-98.84	43.01	1902.98	-100.07	97.52	2114.64	40.39	1456.71	0	0	0	2264.08	-30.86	1727.72	2262.84	79.74	1719.71	2041.12	-147.94	1795.57	2157.16	110.72	1789.2	661.43	-260.52	78.06	1255.9	-247.47	84.87	644.78
10.02	2363.66	198.53	84.03	2326.09	188.46	76.29	2135.59	196.33	39.47	2128.85	195.95	94.28	2136.49	-59.49	56.77	2093.9	-52.47	72.21	1906.77	-98.4	43.01	1903.38	-99.53	97.6	2116.52	42.14	1456.72	0	0	0	2265.42	-28.44	1728.18	2264.56	82.27	1719.84	2041.12	-147.94	1795.57	2158.74	113.22	1789.2	658.05	-260.52	78.45	1256.48	-247.7	85.32	644.73
10.03	2363.5	198.52	83.74	2325.56	188.82	76.27	2134.54	197.87	40.1	2128.93	195.8	94.25	2136.56	-59.91	56.19	2093.86	-52.56	72.24	1906.57	-98.66	43.37	1902.91	-100.11	98.15	2118.11	44.03	1456.78	0	0	0	2267.07	-25.94	1728.62	2265.94	84.78	1720.07	2041.12	-147.94	1795.57	2159.82	116.43	1788.92	655.55	-260.4	78.3	1257.07	-247.75	85.32	643.86
10.04	2363.6	198.46	83.7	2326.14	189.09	76.64	2134.8	197.45	39.93	2128.37	196.66	94.44	2135.81	-59.22	56.49	2094.51	-52.4	72.5	1906.82	-98.29	43.37	1903.24	-99.7	98.23	2119.96	45.87	1456.75	0	0	0	2268.51	-23.48	1728.96	2272.22	89.39	1716.04	2041.12	-147.94	1795.57	2161.3	119.14	1788.73	656.81	-259.73	78.67	1256.24	-247.31	85.07	643.94
10.05	2364.01	198.42	83.84	2325.9	188.98	76.37	2134.83	197.48	39.83	2129.61	194.98	93.89	2136.55	-59.67	56.25	2094.37	-52.37	72.34	1907.18	-97.82	43.28	1903.37	-99.57	98.43	2121.96	47.67	1456.79	0	0	0	2270.38	-21.06	1729.26	2274.83	92.4	1715.22	2041.12	-147.94	1795.57	2162.95	121.51	1788.67	657.31	-260	78.6	1256.51	-247.08	85.07	645.02
10.06	2363.83	198.37	83.74	2325.62	189.11	76.3	2134.83	197.55	39.87	2129.52	195.13	93.91	2136.23	-59.65	56.74	2094.55	-52.36	72.38	1907.2	-97.71	43.43	1903.31	-99.52	98.67	2124.3	49.64	1456.73	0	0	0	2271.66	-18.99	1729.5	2277.15	94.93	1714.49	2041.12	-147.94	1795.57	2164.58	124.01	1788.5	657.21	-259.67	78.81	1256.45	-247.3	84.96	645.26
10.07	2363.64	198.43	83.73	2325.67	189.03	76.18	2135.23	196.94	39.6	2128.78	195.88	94.15	2136.21	-59.94	56.64	2094.7	-52.34	72.41	1907.49	-97.6	43.59	1903.95	-98.44	98.45	2126.36	51.66	1456.67	0	0	0	2272.8	-16.85	1729.72	2277.97	96.61	1715.19	2041.12	-147.94	1795.57	2166.17	126.61	1788.34	656.99	-260.12	78.67	1255.89	-247.15	85.22	643.97
10.08	2363.61	198.46	83.73	2326.16	188.02	75.63	2135.11	197.26	39.74	2129.3	195.27	93.73	2136.27	-60.14	56.65	2093.82	-52.34	71.97	1907.49	-97.4	43.73	1903.42	-99.33	99.24	2127.84	53.51	1456.68	0	0	0	2274.34	-14.17	1730.04	2279.86	99.26	1715.19	2041.12	-147.94	1795.57	2167.47	129.58	1788.07	657.41	-259.69	78.84	1256.39	-247.35	85.27	644.2
10.09	2363.56	198.52	83.84	2325.16	188.96	75.95	2135.06	197.34	39.68	2128.66	196.17	94.13	2136.2	-59.54	56.2	2094.2	-52.41	72.15	1907.34	-97.56	44.1	1904.1	-98.21	99.15	2129.9	55.46	1456.68	0	0	0	2275.9	-11.93	1730.25	2281.54	101.19	1715.32	2041.12	-147.94	1795.57	2168.87	132.51	1787.8	657.96	-259.36	78.94	1255.54	-247.65	84.64	644.39
10.1	2363.69	198.48	83.95	2325.59	189.18	76.51	2135.15	197.32	39.51	2128.44	196.56	94.17	2136.89	-59.73	56.43	2094.53	-52.33	72.29	1907.54	-97.24	44.22	1904.48	-97.8	99.28	2131.61	57.36	1456.59	0	0	0	2276.95	-9.72	1730.54	2282.79	103.45	1715.59	2041.12	-147.94	1795.57	2170.26	135.31	1787.51	657.43	-260.03	78.65	1255.25	-247.48	84.69	645.38
10.11	2363.44	198.51	83.97	2326.05	188.78	76.47	2135.09	197.33	39.35	2128.79	195.95	93.89	2136.72	-59.31	56.44	2094.76	-52.28	72.37	1907.58	-97.22	44.53	1904.41	-97.88	99.71	2133.63	59.37	1456.56	0	0	0	2278.35	-7.48	1730.74	2284.46	105.43	1715.71	2041.12	-147.94	1795.57	2171.7	137.97	1787.31	658.11	-259.82	78.86	1256.3	-247.81	84.85	645.01
10.12	2363.61	198.61	84.14	2325.75	188.49	76.14	2134.39	198.16	39.78	2127.58	197.75	94.6	2136.54	-59.39	56.57	2094.28	-52.27	72.17	1907.84	-96.72	44.55	1904.67	-97.55	99.97	2135.33	61.29	1456.5	0	0	0	2279.79	-5.31	1730.94	2285.58	107.6	1715.77	2041.12	-147.94	1795.57	2173.1	140.78	1787.01	657.23	-259.56	78.76	1256.24	-247.78	84.9	644.69
10.13	2363.63	198.63	84.16	2325.13	188.8	76.14	2134.83	197.78	39.61	2128.8	196.14	93.74	2136.64	-58.63	56.39	2094.67	-52.17	72.31	1907.74	-96.94	44.98	1905.05	-96.82	99.99	2137.22	63.19	1456.45	0	0	0	2280.93	-3.2	1731.2	2286.92	110.1	1715.59	2041.12	-147.94	1795.57	2174.48	143.7	1786.73	657.17	-259.46	78.8	1256.21	-246.92	85.13	644.85
10.14	2363.57	198.65	84.12	2325.2	189.19	76.52	2134.67	197.71	39.53	2128.09	197.03	94.11	2136.6	-59.48	56.53	2094.34	-52.18	72.12	1908.24	-96.25	44.83	1905	-97	100.58	2138.81	65.12	1456.39	0	0	0	2282.15	-1.06	1731.47	2284.69	110.02	1719.45	2041.12	-147.94	1795.57	2175.97	146.28	1786.43	658.18	-259.51	78.99	1255.41	-247.2	85.12	644.31
10.15	2363.39	198.64	83.99	2325.68	189.09	76.6	2134.59	198.18	39.63	2128.5	196.71	93.82	2136.82	-59.1	56.25	2093.97	-52.18	71.88	1908.34	-96.05	45.14	1905.29	-96.44	100.74	2140.41	67.07	1456.34	0	0	0	2283.53	1.13	1731.74	2284.76	111.6	1720.47	2041.12	-147.94	1795.57	2177.45	149	1786.12	657.92	-259.9	78.86	1255.97	-246.91	85.28	644.8
10.16	2363.72	198.64	84.19	2325.91	188.74	76.44	2134.11	198.47	39.83	2128.64	196.53	93.65	2137.2	-58.98	56.86	2094.2	-52.18	72	1908.67	-95.65	45.33	1905.89	-95.55	100.97	2142.23	69.03	1456.24	0	0	0	2284.82	3.29	1732.02	2284.48	112.79	1722.09	2041.12	-147.94	1795.57	2178.91	151.74	1785.72	657.75	-259.72	78.88	1256.48	-247.32	85.11	644.62
10.17	2363.3	198.64	83.99	2325.51	188.67	76.12	2134.93	197.6	39.35	2128.85	196.41	93.57	2136.85	-59.15	56.37	2094.61	-52.07	72.18	1909.01	-95.04	45.44	1906.24	-95.03	101.11	2143.93	71.01	1456.23	0	0	0	2285.42	4.33	1732.17	2285.54	113.93	1721.83	2041.12	-147.94	1795.57	2180.33	154.46	1785.44	656.92	-259.5	78.87	1256.1	-247.2	85.12	644.45
10.18	2363.76	198.67	84.21	2339.08	188.56	45.66	2135.45	197.46	39.14	2128.6	196.54	93.61	2137.28	-59.52	55.82	2094.62	-52.07	72.13	1909.48	-94.39	45.55	1906.22	-95.11	101.67	2146.01	73.02	1456.09	0	0	0	2286.35	5.9	1732.36	2287.69	116	1720.86	2041.12	-147.94	1795.57	2181.79	157.21	1785.16	656.77	-259.75	78.42	1256.93	-247.51	85.24	645.92
10.19	2363.59	198.68	84.1	2325.93	189.19	76.12	2134.02	198.92	39.83	2128.74	196.49	93.63	2136.55	-59.12	56.45	2094.62	-51.92	72.07	1909.6	-94.28	45.97	1906.67	-94.37	102.02	2147.41	74.95	1456.08	0	0	0	2288.66	9.61	1732.78	2290.68	120.01	1720.36	2041.12	-147.94	1795.57	2183.39	159.65	1784.97	656.21	-259.73	78.48	1256.35	-247.29	85.17	645.67
10.2	2363.83	198.67	84.16	2325.92	188.87	76.32	2134.72	198.04	39.55	2128.51	196.88	93.78	2137.27	-59.21	56.09	2095.26	-51.93	72.33	1909.54	-94.49	46.54	1907.42	-93.19	102.08	2149.21	76.91	1456.01	0	0	0	2290.34	12.28	1733.07	2292.34	122.66	1720.41	2041.12	-147.94	1795.57	2184.6	162.53	1784.69	656.94	-259.13	78.91	1255.66	-247.04	84.99	645.32
10.21	2363.66	198.74	84.1	2325.32	189.13	76.17	2134.53	198.04	39.34	2127.98	197.63	93.92	2136.68	-58.9	56.42	2095.16	-51.88	72.28	1910.01	-93.87	46.79	1906.95	-94.05	103.01	2150.68	78.92	1456.01	0	0	0	2292.1	15.17	1733.39	2294.32	125.6	1720.3	2041.12	-147.94	1795.57	2186.1	165.05	1784.41	656.74	-259.35	78.88	1255.98	-247	85.14	646.19
10.22	2363.38	198.7	83.89	2324.88	189.09	75.99	2134.57	198.18	39.48	2128.29	197.35	93.87	2138.09	-59.55	56.31	2095.15	-51.79	72.19	1910.26	-93.46	47.06	1907.87	-92.86	103.08	2152.33	80.85	1456.03	0	0	0	2292.64	16.2	1733.51	2294.95	126.57	1720.32	2041.12	-147.94	1795.57	2187.7	167.49	1784.19	657.89	-259.2	79.25	1256.36	-247.16	85.05	644.45
10.23	2363.36	198.71	83.86	2337.66	190.02	46.56	2131.98	199.48	40.36	2128.09	197.74	93.92	2137.04	-59.23	56.35	2095.11	-51.84	72.22	1910.34	-93.42	47.67	1908.14	-92.68	103.61	2153.48	82.77	1456.01	0	0	0	2293.35	17.5	1733.64	2295.67	127.74	1720.39	2041.12	-147.94	1795.57	2189.03	170.24	1783.9	657.68	-259.74	78.87	1257	-247.27	85.17	644.07
10.24	2363.38	198.72	83.82	2325.74	189.33	75.69	2133.95	198.86	39.69	2128.88	196.59	93.42	2137.18	-58.94	56.26	2095.26	-51.84	72.15	1910.54	-93.09	48.03	1908.59	-92.05	104.04	2155.57	84.78	1455.98	0	0	0	2295.61	21.16	1733.98	2297.93	131.32	1720.44	2041.12	-147.94	1795.57	2190.47	172.64	1783.73	658.23	-259.87	78.8	1257.15	-247.03	85.59	644.36
10.25	2363.58	198.67	83.82	2324.61	189.14	75.68	2134.35	198.48	39.35	2128.24	197.59	93.76	2136.87	-59.74	55.97	2095.6	-51.6	72.36	1910.88	-92.84	48.36	1909.47	-91.2	104.2	2157.13	86.61	1455.97	0	0	0	2297.36	23.93	1734.24	2299.7	134.07	1720.44	2041.12	-147.94	1795.57	2191.6	175.5	1783.51	657.96	-259.66	78.93	1256.5	-247.03	85.21	643.85
10.26	2363.74	198.67	83.84	2325	189.36	75.99	2133.89	199.08	39.82	2129.15	196.43	93.21	2137.06	-59.25	56.08	2095.44	-51.85	72.17	1911.34	-92.32	48.79	1909.62	-91.39	104.97	2158.48	88.55	1455.97	0	0	0	2298.64	26.26	1734.49	2301.4	136.36	1720.39	2041.12	-147.94	1795.57	2192.92	178.02	1783.29	658.23	-259.65	79.12	1256.7	-246.69	85.33	643.71
10.27	2363.74	198.66	83.67	2325.93	188.41	75.44	2133.79	199.26	39.8	2128.84	197.01	93.46	2138	-58.67	56.01	2097.55	-53.61	68.53	1911.51	-92.13	49.11	1910.14	-91.08	105.41	2160.08	90.4	1456	0	0	0	2299.78	28.31	1734.64	2302.6	138.36	1720.39	2041.12	-147.94	1795.57	2194.29	180.51	1783.11	657.54	-259.49	79.08	1256.83	-247.32	85.24	644.73
10.28	2363.64	198.68	83.57	2324.3	189.9	76.1	2134.61	198.28	39.31	2128.48	197.64	93.83	2137.38	-58.89	55.62	2097.43	-54.16	68.26	1911.43	-92.53	49.92	1909.82	-92.08	106.65	2161.22	92.38	1456.01	0	0	0	2301.58	31.16	1734.81	2303.82	141.16	1720.53	2041.12	-147.94	1795.57	2195.71	182.94	1783	656.91	-259.76	78.71	1256.24	-247.36	85.12	645.13
10.29	2363.99	198.69	83.68	2325.61	189.23	76.02	2134.39	198.7	39.36	2128.7	197.39	93.66	2137.93	-59.45	55.78	2098.1	-53.98	68.26	1912.05	-91.82	50.21	1910.51	-91.61	107.15	2162.83	94.28	1456.01	0	0	0	2303.17	33.52	1734.94	2305.12	143.45	1720.48	2041.12	-147.94	1795.57	2196.97	185.5	1782.77	657.01	-259.45	78.54	1255.93	-246.9	85.1	644.97
10.3	2363.4	198.76	83.3	2326.34	188.45	75.6	2134.04	198.97	39.68	2128.7	197.5	93.67	2137.88	-59.86	55.99	2097.59	-53.86	67.93	1912.47	-91.51	50.81	1910.79	-91.76	107.89	2164.3	96.24	1455.98	0	0	0	2304.3	35.88	1735.07	2306.69	145.76	1720.43	2041.12	-147.94	1795.57	2198.34	187.95	1782.59	658.11	-259.62	78.69	1255.62	-247.36	84.96	644.87
10.31	2363.53	198.73	83.33	2325.17	189.1	75.59	2133.79	199.34	39.9	2128.85	197.36	93.68	2136.92	-59.11	55.72	2097.73	-54.09	67.74	1912.26	-92.25	51.82	1910.87	-92.22	108.8	2165.86	98.05	1455.94	0	0	0	2305.49	37.89	1735.19	2307.81	147.68	1720.45	2041.12	-147.94	1795.57	2200.01	190.08	1782.44	657.88	-259.7	78.93	1256.19	-247.45	85.07	646.27
10.32	2363.74	198.76	83.37	2325.58	189	75.7	2134.3	198.75	39.38	2128.61	197.75	93.69	2138.11	-58.54	56.06	2097.86	-54.37	68.03	1912.43	-92.23	52.44	1911.97	-91.42	109.16	2167.19	99.81	1455.94	0	0	0	2306.86	40.03	1735.19	2309.27	149.8	1720.39	2041.12	-147.94	1795.57	2201.66	192.14	1782.3	657.46	-259.39	78.81	1256.53	-247.29	85.31	643.92
10.33	2363.96	198.69	83.42	2325.81	189.18	76	2134.45	198.43	39.38	2129.36	197.03	93.39	2137.4	-58.79	55.58	2098.66	-54.03	67.97	1912.86	-92.2	53.09	1912.43	-91.81	110.03	2168.55	101.72	1455.91	0	0	0	2308.53	42.7	1735.2	2311.52	152.55	1720.22	2041.12	-147.94	1795.57	2202.71	194.93	1782.12	655.83	-259.34	78.42	1256.18	-246.82	85.22	643.94
10.34	2363.94	198.82	83.44	2325.55	189.12	75.69	2134.74	198.19	39.21	2128.28	198.17	93.94	2137.21	-58.81	55.58	2097.74	-54.29	67.59	1912.73	-92.81	54.2	1912.28	-92.87	111.32	2169.82	103.39	1455.88	0	0	0	2309.75	44.92	1735.17	2312.81	154.77	1720.1	2041.12	-147.94	1795.57	2204.07	197.22	1781.94	658.02	-259.74	79.01	1256.47	-246.97	85.4	644.44
10.35	2364	198.7	83.4	2325.6	188.58	75.28	2133.47	199.71	39.95	2128.26	198.46	93.94	2137.52	-58.68	55.45	2098.05	-54.44	67.87	1913.29	-92.47	54.69	1912.93	-92.87	112.19	2170.96	105.13	1455.84	0	0	0	2311.27	47.09	1735.1	2313.67	156.86	1720.05	2041.12	-147.94	1795.57	2205.43	199.64	1781.68	658.07	-260.18	78.77	1256.16	-247.14	85.19	644.34
10.36	2363.67	198.77	83.36	2326.15	188.82	75.76	2134.81	197.88	39.05	2128.77	197.92	93.68	2137.93	-58.61	55.41	2097.96	-54.34	67.61	1913.45	-92.68	55.7	1913.8	-92.49	112.85	2172.66	106.83	1455.77	0	0	0	2312.46	48.99	1735.05	2314.65	158.7	1719.95	2041.12	-147.94	1795.57	2206.77	202.02	1781.44	657.01	-260.08	78.53	1256.35	-247.41	85.11	644.77
10.37	2363.73	198.72	83.36	2325.99	188.5	75.57	2134.14	198.98	39.67	2128.55	198.17	93.9	2137.62	-58.81	55.36	2098.68	-54.35	67.93	1914.26	-92.14	56.25	1914.06	-93.25	114.05	2173.75	108.56	1455.77	0	0	0	2313.72	50.97	1734.91	2316.01	160.64	1719.69	2041.12	-147.94	1795.57	2208.3	204.06	1781.3	656.72	-259.47	78.77	1255.76	-247.36	85.08	644.12
10.38	2363.89	198.75	83.51	2326.23	188.37	75.57	2135.52	197.17	38.64	2128.58	198.29	93.8	2137.98	-58.39	55.42	2098.78	-54.38	68.06	1914.27	-92.62	57.46	1915.09	-92.69	114.68	2174.72	110.24	1455.7	0	0	0	2315.32	53.38	1734.71	2317.52	163.09	1719.43	2041.12	-147.94	1795.57	2209.88	206.11	1781.12	655.75	-259.69	78.51	1256.11	-247.26	85.23	644.66
10.39	2363.71	198.8	83.42	2325.49	189.1	75.97	2134.66	198.41	39.08	2128.86	197.76	93.45	2137.88	-58.45	54.97	2098.72	-54.46	67.94	1914.29	-93.26	58.81	1915.73	-92.88	115.7	2176.03	111.94	1455.74	0	0	0	2316.65	55.43	1734.55	2319.02	165.03	1719.1	2041.12	-147.94	1795.57	2211.43	208.23	1780.89	656.91	-259.91	78.51	1255.99	-247.12	84.93	643.94
10.4	2363.77	198.83	83.51	2326.03	188.98	76.05	2134.75	198.01	39.01	2128.55	198.24	93.63	2137.74	-59	55.23	2099.43	-54.56	67.89	1914.94	-93	59.61	1916.19	-93.49	116.98	2177.36	113.66	1455.63	0	0	0	2318.16	57.34	1734.31	2320.6	167.03	1718.69	2041.12	-147.94	1795.57	2213.1	210.06	1780.75	656.85	-259.79	78.53	1256.14	-246.8	85.24	644.61
10.41	2363.42	198.94	83.52	2325.11	189.4	76.08	2134.45	198.37	39.01	2129.06	197.65	93.25	2138.15	-59.15	55.53	2099.35	-54.67	67.81	1915.27	-93.29	60.73	1916.74	-93.98	118.14	2178.24	115.23	1455.61	0	0	0	2319.19	59.03	1734.17	2321.8	168.62	1718.39	2041.12	-147.94	1795.57	2214.28	212.57	1780.46	658.13	-259.68	78.82	1255.89	-246.53	85.44	644.56
10.42	2363.79	198.9	83.84	2325.71	188.8	76.09	2134.15	198.83	39.06	2128.99	197.85	93.27	2138.15	-58.6	55.15	2099.56	-54.5	67.73	1915.79	-93.23	61.57	1917.79	-93.65	118.86	2179.58	116.85	1455.6	0	0	0	2320.13	60.8	1733.99	2322.79	170.32	1718.1	2041.12	-147.94	1795.57	2215.48	214.86	1780.13	656.78	-259.97	78.54	1256.52	-246.79	85.5	643.74
10.43	2363.53	198.95	83.98	2326.16	189.17	77.07	2134.29	198.62	38.88	2128.61	198.57	93.36	2138.41	-59.37	55.31	2099.05	-54.6	67.48	1916.24	-93.29	62.51	1918.42	-94.02	120.03	2180.32	118.38	1455.57	0	0	0	2321.6	62.98	1733.68	2324.04	172.61	1717.73	2041.12	-147.94	1795.57	2216.74	217.08	1779.94	656.91	-260.33	78.32	1255.7	-246.84	85.17	645.05
10.44	2363.92	199.21	84.49	2325.1	189.33	76.95	2133.34	199.96	39.4	2128.82	198.58	93.15	2138.26	-59.19	55.38	2099.15	-54.63	67.48	1916.89	-93.12	63.36	1919.62	-93.87	120.74	2181.65	119.9	1455.5	0	0	0	2322.63	64.84	1733.5	2325.38	174.39	1717.33	2041.12	-147.94	1795.57	2218.29	218.81	1779.78	656.78	-260.31	78.47	1255.78	-247.2	85.02	644.4
10.45	2363.9	199.45	85.04	2325.54	189.41	77.78	2133.94	199.23	39	2128.21	199.34	93.31	2138.01	-59.22	55.36	2099.4	-54.39	67.37	1917.74	-92.78	64.12	1920.55	-93.87	121.66	2182.92	121.38	1455.41	0	0	0	2323.79	66.56	1733.32	2327.1	176	1716.87	2041.12	-147.94	1795.57	2219.58	220.85	1779.53	656.81	-259.84	78.48	1255.3	-246.67	84.74	644.73
10.46	2363.5	199.66	85.39	2324.63	189.78	77.62	2133.14	200.26	39.19	2128.75	198.64	92.89	2138.36	-58.8	55.52	2099.31	-54.46	67.31	1917.88	-93.2	65.22	1921.62	-94.1	122.64	2184.13	122.8	1455.37	0	0	0	2324.88	68.32	1733.11	2328.19	177.78	1716.51	2041.12	-147.94	1795.57	2221.02	222.59	1779.23	657.47	-259.75	78.68	1256.32	-247.05	85.32	644.19
10.47	2363.38	199.8	85.88	2325.36	189.22	78.59	2133.18	199.98	38.88	2128.39	199.29	92.85	2138.66	-58.93	55.22	2099.34	-55.02	67.37	1918.29	-93.47	66.21	1922.63	-94.08	123.59	2184.43	124.27	1455.29	0	0	0	2325.67	69.98	1732.96	2329.42	179.44	1716.22	2041.12	-147.94	1795.57	2222.08	224.91	1778.92	657.97	-259.94	78.81	1256.5	-247.43	85.31	647.19
10.48	2363.44	200.04	86.41	2325.42	189.55	78.85	2133.62	199.49	38.47	2128.09	199.6	92.97	2139.09	-59.55	55.56	2099.93	-54.46	67.09	1918.56	-94.15	67.34	1923.57	-94.16	124.39	2185.6	125.64	1455.21	0	0	0	2326.96	71.66	1732.75	2330.06	181.07	1715.98	2041.12	-147.94	1795.57	2223.22	226.86	1778.59	658.6	-259.28	79.07	1256.27	-247.36	85.23	648.45
10.49	2363.08	200.21	86.58	2325.6	189.85	79.3	2132.93	200.34	38.75	2127.93	199.85	92.89	2139.23	-58.71	55.3	2100.35	-54.57	67.4	1918.91	-94.39	68.29	1923.95	-95.1	125.59	2186.83	126.98	1455.04	0	0	0	2327.91	73.26	1732.63	2331.5	182.66	1715.64	2041.12	-147.94	1795.57	2224.38	228.74	1778.35	658.77	-259.31	79.11	1256.51	-247.09	85.39	648.48
10.5	2363.37	200.34	87.01	2325.06	189.92	79.36	2133.33	199.91	38.54	2128.42	199.05	92.31	2139.38	-59.22	55.62	2100.34	-54.83	67.54	1919.49	-94.21	68.94	1925.09	-94.94	126.35	2187.73	128.39	1454.93	0	0	0	2328.99	74.83	1732.49	2333.09	184.28	1715.31	2041.12	-147.94	1795.57	2225.46	230.53	1778.06	657.52	-259.61	78.96	1256.46	-247.21	85.23	648.57
10.51	2363.25	200.37	87.17	2324.47	190.2	79.64	2133.05	200.09	38.37	2127.56	200.38	92.77	2139.14	-59.81	55.07	2100.29	-54.62	67.33	1919.7	-94.64	69.94	1925.6	-95.5	127.38	2188.83	129.68	1454.78	0	0	0	2330.12	76.44	1732.34	2334.64	185.89	1714.97	2041.12	-147.94	1795.57	2226.84	231.92	1777.79	657.8	-259.72	78.71	1256.67	-247.35	85.3	648.52
10.52	2363.44	200.5	87.43	2324.08	190.69	79.9	2132.75	200.51	38.43	2126.87	201.24	93.16	2140.17	-59.84	55.48	2100.22	-54.88	67.55	1919.41	-95.6	71.22	1926.53	-95.45	128.05	2189.71	130.96	1454.61	0	0	0	2330.81	77.25	1732.25	2335.27	186.62	1714.83	2041.12	-147.94	1795.57	2228.2	233.32	1777.6	657.1	-259.76	78.71	1255.48	-247.76	84.8	648.42
10.53	2363.16	200.57	87.46	2323.71	190.74	79.93	2132.9	200.38	38.3	2127.78	200.02	92.52	2138.85	-58.48	55.25	2099.96	-54.87	67.32	1920.06	-95.43	71.78	1926.79	-96.13	129.15	2190.45	132.17	1454.46	0	0	0	2331.63	78.31	1732.18	2335.89	187.6	1714.71	2041.12	-147.94	1795.57	2229.1	235.24	1777.3	656.99	-259.54	78.71	1256.1	-247.59	85.09	648.47
10.54	2363.01	200.61	87.49	2324	190.4	80.03	2133.09	200.19	38.22	2127.12	200.45	92.5	2139.06	-59.04	55.49	2100.43	-55.01	67.68	1920.72	-95.14	72.36	1927.7	-95.93	129.67	2192.08	133.43	1454.3	0	0	0	2333.17	80.66	1732.07	2337.39	189.95	1714.43	2041.12	-147.94	1795.57	2230.18	236.86	1777.01	657.5	-259.47	78.9	1256.78	-247.51	85.18	648.53
10.55	2363.73	200.54	87.92	2324.6	190.41	80.75	2132.89	200.31	38.17	2127.52	199.99	92.19	2139.33	-59.35	55.56	2100.58	-54.72	67.43	1920.46	-96.23	73.61	1927.83	-96.89	130.77	2192.96	134.5	1454.25	0	0	0	2334.22	82.34	1732	2338.52	191.65	1714.23	2041.12	-147.94	1795.57	2231.8	237.77	1776.89	658	-259.43	79.05	1255.56	-247.36	84.93	648.57
10.56	2363.03	200.57	87.45	2324.67	190.07	80.4	2132.6	200.82	38.35	2127.82	199.73	92.09	2139.62	-59.31	54.96	2100.15	-54.94	67.31	1920.57	-96.64	74.4	1928.56	-96.81	131.26	2193.96	135.51	1454.08	0	0	0	2335.49	84.23	1731.91	2339.72	193.52	1714	2041.12	-147.94	1795.57	2232.4	239.86	1776.5	657.06	-259.52	78.88	1256.18	-247.07	85.23	648.53
10.57	2362.7	200.51	87.16	2324.85	190.29	80.67	2132.95	200.22	37.99	2127.4	200.25	92.26	2139.46	-59.2	54.94	2100.77	-54.51	67.37	1920.94	-96.71	74.99	1929.19	-96.91	131.85	2194.81	136.58	1454.03	0	0	0	2336.13	84.94	1731.87	2340.22	194.17	1713.89	2041.12	-147.94	1795.57	2233.62	240.98	1776.31	657.1	-259.29	78.84	1256.39	-247.2	85.21	648.44
10.58	2363.35	200.38	87.02	2324.92	190.18	80.25	2133.43	199.73	37.72	2127.2	200.35	92.22	2138.97	-58.88	55.58	2100.74	-54.67	67.54	1921.19	-96.75	75.53	1929.27	-97.73	132.78	2195.58	137.58	1453.91	0	0	0	2336.85	85.62	1731.81	2340.91	194.8	1713.78	2041.12	-147.94	1795.57	2234.76	242.31	1776.07	656.93	-259.48	78.84	1256.62	-247.83	84.97	648.5
10.59	2363.19	200.14	86.33	2324.99	189.94	79.28	2133.59	199.58	37.77	2127.07	200.66	92.56	2139.43	-59.24	54.93	2100.77	-54.66	67.39	1921.65	-96.81	76.04	1929.46	-98.48	133.55	2196.65	138.47	1453.87	0	0	0	2338.36	87.37	1731.69	2342.73	196.6	1713.51	2041.12	-147.94	1795.57	2235.44	244.14	1775.87	657.34	-259.56	78.58	1257.08	-247.4	85.22	648.52
10.6	2363.33	199.91	85.56	2324.89	190.07	78.71	2132.8	200.38	38.22	2127.84	199.94	92.31	2139.66	-59.49	55.01	2100.79	-54.57	67.27	1921.65	-97.18	76.74	1930.05	-98.34	133.89	2197.96	139.31	1453.76	0	0	0	2339.43	88.71	1731.61	2344.07	197.99	1713.32	2041.12	-147.94	1795.57	2236.97	244.85	1775.77	657.77	-259.36	78.7	1256.67	-247.25	85.23	648.47
10.61	2363.77	199.61	84.79	2325.55	189.41	77.84	2133.53	199.47	38.02	2128.63	198.96	92.05	2139.6	-58.81	55.49	2100.57	-54.73	67.44	1922.02	-97.27	77.17	1930.77	-98.11	134.12	2199.03	140.01	1453.8	0	0	0	2340.43	89.84	1731.54	2345.3	199.09	1713.16	2041.12	-147.94	1795.57	2237.77	246.43	1775.52	658.16	-259.08	79.25	1256.36	-247.25	85.21	648.56
10.62	2363.5	199.24	83.76	2326.07	189.08	77.09	2134.36	198.51	37.9	2128.09	199.8	92.53	2139.97	-59.36	54.82	2101.11	-54.64	67.62	1922.49	-97.1	77.39	1930.98	-98.38	134.63	2200.09	140.84	1453.77	0	0	0	2341.3	90.7	1731.54	2346.02	199.86	1713.08	2041.12	-147.94	1795.57	2238.86	247.68	1775.36	657.71	-259.6	78.88	1255.97	-246.87	85.26	648.66
10.63	2363.73	198.99	83.08	2325.69	189.24	76.54	2133.26	199.95	38.7	2129.08	198.41	92.03	2139.44	-58.73	55.15	2100.95	-54.72	67.44	1922.03	-98.11	78.26	1931.54	-98.4	134.95	2201	141.54	1453.79	0	0	0	2342.38	91.91	1731.51	2346.78	201.04	1712.95	2041.12	-147.94	1795.57	2240.22	248.49	1775.26	657.34	-259.6	78.66	1255.83	-247.23	85.06	648.49
10.64	2363.96	198.75	82.48	2326.06	188.73	76.3	2133.19	200.09	39.02	2128.75	199.04	92.57	2139.71	-58.86	55.74	2100.76	-54.91	67.64	1922.13	-98.4	78.64	1930.93	-99.86	135.82	2202.28	142.24	1453.77	0	0	0	2343.4	92.86	1731.56	2347.7	201.96	1712.87	2041.12	-147.94	1795.57	2240.72	250.27	1775.06	657.42	-259.5	78.77	1257.07	-247.1	85.51	648.43
10.65	2364.19	198.59	82.01	2325.63	189.1	76.02	2133.96	199.06	38.7	2129.33	198.29	92.2	2139.49	-59	55.29	2100.86	-54.86	67.59	1921.75	-99.52	79.45	1931.74	-99.38	135.84	2203.19	142.95	1453.79	0	0	0	2343.98	93.7	1731.7	2348.55	202.83	1712.9	2041.12	-147.94	1795.57	2242.11	250.9	1775.11	656.41	-259.81	78.41	1256.39	-247.22	85.09	648.51
10.66	2364.18	198.43	81.57	2326.04	188.88	75.68	2133.6	199.61	39.03	2128.28	199.67	93.05	2139.34	-59.21	55.11	2100.46	-54.97	67.41	1922.37	-98.88	79.39	1931.72	-99.9	136.31	2204.13	143.61	1453.82	0	0	0	2344.84	94.46	1731.76	2349.77	203.59	1712.86	2041.12	-147.94	1795.57	2243.04	252.08	1775.07	656.72	-259.52	78.55	1256.08	-247.04	84.98	648.52
10.67	2364.43	198.33	81.23	2326.12	188.49	75.05	2133.59	199.51	39.01	2129.48	198.01	92.47	2139.6	-59.28	55.47	2100.9	-54.85	67.58	1922.77	-98.55	79.43	1932.13	-99.67	136.34	2205.09	144.29	1453.9	0	0	0	2346.06	95.19	1731.83	2351.04	204.32	1712.88	2041.12	-147.94	1795.57	2244.21	252.97	1775.08	657.71	-259.83	78.77	1256.04	-247.64	85.1	648.63
10.68	2364.39	198.27	80.9	2326.45	188.56	75.04	2133.97	199.27	39	2129.04	198.62	92.71	2139.68	-58.97	55.38	2101.07	-54.73	67.57	1922.72	-98.88	79.82	1932.59	-99.43	136.43	2206.16	145.06	1453.97	0	0	0	2347.49	96.12	1731.9	2351.97	205.2	1712.93	2041.12	-147.94	1795.57	2245.44	253.79	1775.09	657.83	-259.75	78.73	1256.57	-247.27	85.35	648.62
10.69	2364.43	198.15	80.6	2325.9	188.76	74.85	2133.99	199.2	39.04	2129.13	198.51	92.63	2139.25	-59.29	55.37	2100.53	-54.81	67.35	1923.16	-98.65	80.02	1931.98	-100.77	137.34	2207.45	145.75	1454.1	0	0	0	2348.29	96.81	1732.11	2352.89	205.97	1713.06	2041.12	-147.94	1795.57	2246.58	254.74	1775.15	656.61	-259.59	78.45	1256.73	-247	85.21	648.48
10.7	2364.53	198.18	80.39	2325.72	188.79	74.61	2133.25	200.07	39.59	2129.32	198.29	92.68	2139.03	-59.33	55.12	2100.51	-55.19	67.64	1923.06	-98.96	80.49	1932.68	-100.18	137.35	2208.31	146.47	1454.21	0	0	0	2349.55	97.52	1732.28	2354.21	206.58	1713.22	2041.12	-147.94	1795.57	2247.8	255.45	1775.21	657.68	-259.56	79.06	1255.57	-247.14	84.88	648.51
10.71	2364.79	198.03	80.23	2326.22	188.87	74.81	2133.51	199.89	39.31	2129.5	198.09	92.44	2139.05	-58.88	55.69	2100.98	-54.71	67.26	1923.27	-98.91	80.67	1932.74	-100.47	137.67	2209.41	147.13	1454.31	0	0	0	2350.64	98.21	1732.45	2355.39	207.22	1713.36	2041.12	-147.94	1795.57	2248.93	256.26	1775.25	657.23	-260.21	78.53	1256.05	-246.94	85.26	648.64
10.72	2365.35	198.07	80.31	2326.81	188.51	74.59	2134.14	198.98	38.97	2129.59	198.19	92.67	2139.15	-58.44	55.73	2100.81	-54.97	67.4	1923.44	-98.84	80.86	1933.31	-100.08	137.66	2210.33	147.69	1454.47	0	0	0	2351.15	98.49	1732.53	2355.97	207.49	1713.41	2041.12	-147.94	1795.57	2249.98	257.24	1775.36	657.15	-259.72	78.68	1256.47	-246.91	85.01	648.64
10.73	2364.85	198.08	79.88	2327.04	188.23	74.35	2133.87	199.47	39.3	2128.93	199.23	93.27	2139.16	-58.87	55.3	2100.41	-55.11	67.33	1923.38	-99.31	81.36	1933.52	-100.3	137.97	2211.78	148.3	1454.6	0	0	0	2351.86	98.83	1732.68	2356.8	207.83	1713.52	2041.12	-147.94	1795.57	2251.1	258.06	1775.42	657.62	-259.68	78.67	1256.3	-247.17	85.14	648.46
10.74	2364.98	198.08	79.68	2326.63	188.42	74.15	2133.55	199.91	39.66	2129.65	198.06	92.72	2139.76	-59.19	55.4	2100.6	-55.11	67.36	1923.93	-98.8	81.23	1933.14	-101.22	138.62	2212.87	148.83	1454.71	0	0	0	2353.56	99.7	1733.09	2358.75	208.72	1713.82	2041.12	-147.94	1795.57	2252.41	258.67	1775.58	658.81	-260.18	79.14	1256.52	-247.48	84.99	648.45
10.75	2365.49	198.15	79.7	2325.85	188.9	74	2134.01	199.01	39.26	2129.63	198.16	92.87	2139.57	-58.95	55.18	2100.45	-55.41	67.14	1924.07	-98.94	81.46	1933.76	-100.63	138.39	2213.72	149.23	1454.8	0	0	0	2354.79	100.34	1733.38	2360.15	209.37	1714.05	2041.12	-147.94	1795.57	2253.54	259.57	1775.68	657.1	-259.61	78.71	1256.47	-247.57	85.15	648.51
10.76	2365.16	198.07	79.21	2326.51	189.17	74.21	2134.4	198.59	39.27	2129.91	197.99	92.89	2139.18	-58.81	55.18	2101.05	-55.07	67.03	1923.8	-99.45	81.93	1933.98	-100.74	138.57	2214.47	149.83	1454.86	0	0	0	2356.13	101.02	1733.74	2361.51	210.06	1714.35	2041.12	-147.94	1795.57	2255.06	259.84	1775.83	656.33	-259.32	78.59	1256.65	-247.33	85.15	648.58
10.77	2365.59	198.01	78.91	2327.38	188.71	74.08	2134.51	198.31	39.31	2130.75	197.18	92.72	2139.91	-59.87	55.03	2100.74	-55.08	66.89	1923.73	-100.06	82.37	1934.13	-101.07	138.96	2215.79	150.32	1454.93	0	0	0	2356.61	101.24	1733.91	2361.78	210.26	1714.53	2041.12	-147.94	1795.57	2256.35	260.44	1775.88	657.47	-259.2	78.95	1256.75	-247.75	85.03	648.43
10.78	2365.48	198.02	78.44	2327.66	188.51	73.81	2135.02	194.38	37.23	2130.81	197.23	92.86	2138.93	-60.03	54.89	2100.67	-54.88	67.05	1924.03	-99.9	82.58	1934.04	-101.57	139.39	2216.12	150.81	1454.97	0	0	0	2357.17	101.45	1734.02	2362.31	210.46	1714.64	2041.12	-147.94	1795.57	2257.51	261.28	1775.84	656.44	-259.56	78.61	1255.85	-247.55	85	648.5
10.79	2365.21	198.04	77.81	2327.38	188.51	73.49	2134.14	198.54	39.78	2131.07	197.19	93.16	2139.22	-59.8	55.14	2100.25	-55.13	66.97	1924.61	-99.44	82.47	1934.67	-101.34	139.4	2217.93	151.36	1455.02	0	0	0	2358.75	102.12	1734.21	2364.46	211.14	1714.72	2041.12	-147.94	1795.57	2258.39	262.44	1775.72	657.13	-260.15	78.6	1256.5	-247.39	85.45	648.52
10.8	2365.92	197.99	77.91	2327.44	188.65	73.51	2134.9	197.59	39.59	2131.42	196.8	93.13	2138.36	-59.14	55.05	2100.8	-55.29	67.46	1924.4	-99.98	82.99	1934.73	-101.68	139.87	2218.83	151.96	1455.03	0	0	0	2359.94	102.64	1734.34	2366.18	211.69	1714.76	2041.12	-147.94	1795.57	2259.71	262.98	1775.79	658	-260.24	78.74	1256.64	-247.27	85.54	648.5
10.81	2366.25	197.95	77.76	2327.45	188.52	73.21	2134.4	198.22	40.16	2131.69	196.65	93.29	2139	-59.68	55.24	2100.75	-55.19	66.93	1924.41	-100.36	83.48	1934.56	-102.43	140.42	2219.5	152.52	1455.06	0	0	0	2361.28	103.23	1734.52	2367.96	212.27	1714.84	2041.12	-147.94	1795.57	2261.3	263.37	1775.82	657.28	-260	78.68	1256.77	-247.28	85.39	648.43
10.82	2366.13	197.94	77.41	2326.43	188.72	73.33	2135.6	196.58	39.6	2132.43	196.19	93.24	2139.85	-59.36	55.54	2100.78	-55.05	67.18	1925.12	-99.75	83.48	1935.21	-101.79	140.26	2220.77	153.15	1454.99	0	0	0	2361.89	103.5	1734.59	2368.56	212.48	1714.89	2041.12	-147.94	1795.57	2262.95	263.65	1775.86	657.38	-259.64	78.8	1255.93	-247.14	85.13	648.49
10.83	2366.42	197.95	77.26	2326.64	188.66	73.35	2135.82	195.2	38.84	2131.75	196.95	93.74	2138.99	-59.37	54.91	2100.36	-55.09	66.92	1925.48	-99.61	83.66	1935.47	-102.04	140.75	2222.01	153.74	1454.94	0	0	0	2362.69	103.75	1734.54	2369.22	212.69	1714.86	2041.12	-147.94	1795.57	2264.18	264.53	1775.83	656.96	-259.92	78.56	1256.36	-246.96	85.4	648.58
10.84	2366.4	198.08	77.01	2327.45	188.67	73.49	2135.15	197.07	40.06	2132.8	195.74	93.3	2139.07	-58.9	55.25	2100.56	-55.31	67.2	1925.42	-99.82	84.05	1935.53	-102.31	141.1	2222.78	154.42	1454.89	0	0	0	2364.56	104.28	1734.36	2371.18	213.27	1714.7	2041.12	-147.94	1795.57	2264.18	264.53	1775.83	657.03	-259.99	78.64	1256.67	-247.06	85.37	648.59
10.85	2366.02	197.98	76.69	2327.73	188.91	73.78	2135.05	197.33	40.3	2133.02	195.69	93.38	2138.8	-58.96	55.25	2100.39	-55.27	67.08	1925.49	-99.97	84.37	1935.44	-102.86	141.6	2223.83	155.07	1454.8	0	0	0	2365.91	104.67	1734.23	2372.69	213.7	1714.59	2041.12	-147.94	1795.57	2264.18	264.53	1775.83	656.44	-260.04	78.44	1256.38	-247.18	84.93	648.55
10.86	2366.32	198	76.63	2327.59	188.94	73.59	2135.51	196.84	40.24	2132.56	196.5	93.84	2138.39	-58.97	55.41	2101.1	-55.23	67.37	1926.11	-99.39	84.58	1936.22	-102.42	141.7	2224.74	155.62	1454.73	0	0	0	2367.42	105.1	1734.09	2374.23	214.18	1714.46	2041.12	-147.94	1795.57	2264.18	264.53	1775.83	656.87	-259.9	78.58	1256.27	-246.74	85.33	648.52
10.87	2366.39	198	76.55	2327.72	188.7	73.43	2135.49	196.58	40.08	2133.39	195.51	93.36	2139.04	-59.37	55.07	2100.29	-55.08	66.78	1926.38	-99.31	84.75	1936.38	-102.73	142.23	2225.81	156.25	1454.66	0	0	0	2368.01	105.29	1734.03	2374.67	214.36	1714.4	2041.12	-147.94	1795.57	2264.18	264.53	1775.83	657.59	-259.8	78.73	1256.75	-247.18	85.09	648.59
10.88	2366.6	197.91	76.53	2333.1	191.99	81.56	2135.74	196.07	39.93	2132.95	196.07	93.77	2138.39	-58.59	55.45	2100.26	-55.18	66.95	1926.03	-100.14	85.48	1936.32	-103.28	142.75	2226.93	156.76	1454.58	0	0	0	2368.63	105.55	1733.91	2375.23	214.57	1714.28	2041.12	-147.94	1795.57	2264.18	264.53	1775.83	656.61	-259.99	78.37	1256.53	-246.8	85.43	648.47
10.89	2366.5	197.97	76.37	2328.28	188.29	72.76	2135.64	196.24	40.03	2133.77	195.36	93.53	2138.62	-59.21	55.36	2101.03	-55.3	67.36	1926.38	-99.89	85.66	1936.5	-103.64	143.25	2227.85	157.35	1454.49	0	0	0	2370.23	106.2	1733.6	2377.11	215.14	1713.99	2041.12	-147.94	1795.57	2264.18	264.53	1775.83	657.76	-260.13	78.67	1257.1	-247.76	85.37	648.48
10.9	2366.81	197.87	76.41	2328.34	188.45	73.49	2135.29	196.81	40.49	2133.83	195.54	93.58	2139.49	-59.46	54.85	2100.21	-55.5	67.07	1926.61	-100.04	86.07	1937.16	-103.25	143.3	2228.47	157.86	1454.42	0	0	0	2371.43	106.68	1733.37	2378.57	215.57	1713.78	2041.12	-147.94	1795.57	2264.18	264.53	1775.83	658.14	-259.5	78.97	1256.5	-247.81	84.98	648.73
10.91	2366.56	197.9	76.21	2328.14	188.61	73.29	2135.93	196.09	40.24	2134.17	195.13	93.41	2139.11	-59.19	55.19	2101	-55.17	67.29	1926.73	-100.33	86.54	1937.11	-103.91	143.84	2229.69	158.41	1454.39	0	0	0	2372.81	107.22	1733.11	2380.13	216.07	1713.55	2041.12	-147.94	1795.57	2264.18	264.53	1775.83	657.22	-260.01	78.48	1255.81	-247.48	85.08	648.6
10.92	2366.73	197.93	76.23	2327.77	188.55	73.03	2136.18	195.91	40.17	2134.09	195.17	93.5	2139.17	-59.31	55.19	2100.56	-55.56	66.89	1926.5	-100.85	87.06	1937.84	-103.46	143.89	2230.54	158.85	1454.36	0	0	0	2373.47	107.44	1733	2380.74	216.3	1713.43	2041.12	-147.94	1795.57	2264.18	264.53	1775.83	658.02	-259.71	78.79	1255.68	-247.68	84.93	648.52
10.93	2366.97	197.88	76.33	2330.79	189.59	74	2136.64	195.13	39.77	2133.58	195.79	93.75	2139.36	-59.75	55.2	2100.18	-55.31	66.85	1927.4	-99.94	86.9	1938.64	-102.72	143.78	2231.48	159.29	1454.31	0	0	0	2374.19	107.61	1732.86	2381.47	216.49	1713.24	2041.12	-147.94	1795.57	2264.18	264.53	1775.83	657.05	-259.07	78.58	1256.65	-247.87	84.9	648.46
10.94	2366.77	197.87	76.26	2328.2	188.39	73.1	2135.91	196.18	40.12	2133.63	195.57	93.61	2139.84	-59.37	55.43	2100.63	-55.41	67.26	1927.8	-99.75	87.11	1938.53	-103.61	144.61	2232.54	159.77	1454.28	0	0	0	2375.74	108	1732.55	2383.42	216.85	1712.78	2041.12	-147.94	1795.57	2264.18	264.53	1775.83	657.53	-259.71	78.88	1255.9	-247.7	84.79	648.63
10.95	2366.65	197.92	76.16	2328.02	188.56	73.02	2136.22	195.95	40.04	2134.08	195.15	93.43	2139.77	-59.36	54.98	2100.89	-55.28	67.2	1927.9	-100.12	87.53	1938.61	-104.04	144.96	2233.29	160.18	1454.23	0	0	0	2376.85	108.3	1732.33	2384.89	217.12	1712.46	2041.12	-147.94	1795.57	2264.18	264.53	1775.83	657.72	-259.76	78.95	1256.64	-247.3	85.17	648.59
10.96	2366.8	197.91	76.2	2328.89	188.29	72.54	2136.03	195.91	40.11	2133.1	196.37	94.08	2139.47	-59.18	55.37	2100.74	-55.43	67.19	1927.92	-100.3	87.89	1938.45	-104.72	145.54	2234.68	160.57	1454.28	0	0	0	2378.09	108.65	1732.08	2386.36	217.43	1712.1	2041.12	-147.94	1795.57	2264.18	264.53	1775.83	657.66	-259.75	78.75	1256.94	-246.88	85.4	648.54
10.97	2366.64	197.85	76.1	2328.13	188.54	73.01	2136.16	195.9	40.08	2133.71	195.79	93.86	2139.16	-59.14	55.38	2100.78	-55.25	67.01	1928.08	-100.44	88.31	1939.68	-103.49	145.16	2235.72	161.02	1454.28	0	0	0	2378.56	108.82	1732	2386.76	217.56	1711.99	2041.12	-147.94	1795.57	2264.18	264.53	1775.83	658.42	-259.55	79.03	1256.65	-247.21	85.2	648.55
10.98	2366.41	197.83	75.93	2328.14	188.54	73.09	2135.83	196.18	40.22	2134.05	195.22	93.49	2138.47	-59.34	54.99	2100.47	-55.39	67.17	1928.49	-100.29	88.51	1939.57	-104.18	145.74	2236.46	161.49	1454.3	0	0	0	2379.07	108.99	1731.96	2387.33	217.7	1711.91	2041.12	-147.94	1795.57	2264.18	264.53	1775.83	657.79	-259.99	78.92	1256.09	-247.67	84.91	648.67
10.99	2366.53	197.84	75.93	2328.23	188.71	73.16	2136.94	195.08	39.72	2133.31	196.5	94.07	2138.98	-59.34	55.55	2100.49	-55.55	67.34	1928.72	-100.26	88.64	1940.29	-103.6	145.7	2237.25	161.99	1454.31	0	0	0	2380.38	109.35	1731.81	2389.34	218.01	1711.66	2041.12	-147.94	1795.57	2264.18	264.53	1775.83	657.36	-259.81	78.72	1256.37	-247.51	85.07	648.58
11	2366.95	197.86	76.14	2327.69	189.23	73.29	2135.88	196.51	40.38	2133.4	196.2	93.95	2138.75	-59.06	55.5	2100.19	-55.58	67.21	1928.46	-100.84	89.18	1940.35	-104.21	146.27	2238.62	162.47	1454.3	0	0	0	2381.37	109.6	1731.68	2390.91	218.25	1711.46	2041.12	-147.94	1795.57	2264.18	264.53	1775.83	658.2	-259.7	78.78	1256.41	-247.71	85.12	648.61
11.01	2367.34	197.85	76.26	2328.44	189.09	73.39	2136.26	195.7	40.05	2133.61	196	93.94	2138.89	-58.83	55.46	2100.7	-55.16	66.93	1928.33	-101.41	89.72	1940.94	-103.67	146.21	2239.56	162.93	1454.3	0	0	0	2382.44	109.86	1731.55	2392.27	218.49	1711.29	2041.12	-147.94	1795.57	2264.18	264.53	1775.83	657.23	-260.04	78.46	1256.08	-247.22	85.01	648.56
11.02	2367.09	197.89	76.02	2328.51	189.23	72.9	2136.25	196.05	40.19	2134.42	195.09	93.63	2138.72	-58.35	55.53	2100.16	-55.37	67	1928.9	-100.73	89.63	1940.8	-104.25	146.72	2240.54	163.35	1454.35	0	0	0	2382.81	109.95	1731.54	2392.23	218.56	1711.33	2041.12	-147.94	1795.57	2264.18	264.53	1775.83	657.7	-260.01	78.76	1256.06	-247.37	84.94	648.51
11.03	2367.45	197.9	76.18	2329.33	189.01	73.02	2136.18	196.18	40.31	2134.23	195.48	93.8	2139.2	-59.09	55.36	2100.72	-55.46	67.42	1929.36	-100.35	89.53	1940.81	-104.5	147	2241.5	163.69	1454.37	0	0	0	2383.19	110.06	1731.61	2392.37	218.65	1711.42	2041.12	-147.94	1795.57	2264.18	264.53	1775.83	657.16	-260.25	78.37	1256.47	-247.63	84.91	648.39
11.04	2366.99	197.88	75.91	2328.95	188.88	72.67	2136.59	195.53	40.12	2134.39	195.33	93.75	2139.93	-59.27	55.13	2101.02	-55.44	67.59	1929.32	-100.54	89.88	1941.1	-104.31	147.01	2242.26	164.12	1454.38	0	0	0	2384.3	110.4	1731.73	2394.25	218.95	1711.39	2041.12	-147.94	1795.57	2264.18	264.53	1775.83	656.82	-259.76	78.45	1256.68	-247.49	85.21	648.41
11.05	2367.14	197.82	75.94	2328.91	188.5	72.2	2136.55	195.6	40.14	2134.54	195.24	93.64	2138.54	-59.04	55.66	2100.97	-55.34	67.56	1929.81	-100.24	89.77	1941.2	-104.35	147.22	2242.89	164.45	1454.35	0	0	0	2385.16	110.67	1731.79	2395.89	219.19	1711.32	2041.12	-147.94	1795.57	2264.18	264.53	1775.83	656.76	-259.4	78.68	1256.27	-247.54	84.9	648.58
11.06	2366.97	197.9	75.78	2328.19	188.71	72.01	2135.83	196.43	40.58	2134.12	196.15	94.11	2139.31	-59.78	55	2100.58	-55.32	67.34	1929.21	-100.99	90.36	1941.63	-103.95	147.13	2244.53	164.7	1454.34	0	0	0	2386.14	110.97	1731.86	2397.46	219.43	1711.3	2041.12	-147.94	1795.57	2264.18	264.53	1775.83	657.85	-259.42	78.97	1256.49	-247.13	85.16	648.57
11.07	2366.88	197.82	75.68	2328.51	188.53	72.48	2136.92	194.86	39.95	2134.81	195.19	93.72	2138.98	-58.35	55.28	2100.77	-55.25	67.44	1929.33	-100.85	90.38	1941.72	-104.09	147.27	2245.03	165.01	1454.28	0	0	0	2386.65	111.08	1731.89	2397.78	219.47	1711.38	2041.12	-147.94	1795.57	2264.18	264.53	1775.83	658.18	-259.35	79.17	1256.06	-247.56	85.05	648.59
11.08	2366.77	197.81	75.56	2328.8	188.67	72.61	2136.23	196.12	40.59	2134.93	195.28	93.74	2139.11	-58.74	55.21	2100.81	-55.3	67.46	1929.36	-100.65	90.4	1941.91	-103.82	147.25	2245.84	165.3	1454.26	0	0	0	2387.22	111.14	1731.93	2397.99	219.49	1711.5	2041.12	-147.94	1795.57	2264.18	264.53	1775.83	658.09	-259.54	79.22	1256	-247.96	85.03	648.66
11.09	2366.9	197.83	75.58	2328.99	188.77	72.35	2136.74	195.3	40.26	2134.55	195.73	93.96	2139.24	-59.59	55.22	2100.93	-55.24	67.37	1929.53	-100.36	90.35	1941.82	-103.7	147.31	2246.53	165.56	1454.24	0	0	0	2388.4	111.28	1732.05	2399.25	219.65	1711.59	2041.12	-147.94	1795.57	2264.18	264.53	1775.83	657.48	-259.64	78.97	1256.17	-247.68	85.13	648.57
11.1	2367.09	197.81	75.64	2329.11	188.28	71.85	2136.5	195.69	40.42	2135.53	194.75	93.54	2138.91	-59.28	55.23	2100.88	-54.91	66.8	1929.83	-100.15	90.33	1941.37	-104.17	147.64	2247.41	165.83	1454.19	0	0	0	2389.23	111.4	1732.14	2400.33	219.79	1711.62	2041.12	-147.94	1795.57	2264.18	264.53	1775.83	657.22	-259.53	78.7	1256.04	-246.58	85.33	648.51
11.11	2367.25	197.85	75.71	2328.37	188.98	72.08	2136.31	195.9	40.54	2135.28	194.98	93.71	2139.61	-59.63	55.45	2101.34	-54.99	67.51	1929.48	-100.71	90.78	1941.8	-103.67	147.48	2247.84	166.03	1454.16	0	0	0	2390.28	111.54	1732.24	2401.51	219.96	1711.68	2041.12	-147.94	1795.57	2264.18	264.53	1775.83	657.39	-259.27	78.81	1256.6	-246.47	85.46	648.58
11.12	2367.08	197.79	75.62	2328.36	188.7	71.77	2136.73	195.42	40.29	2135.15	195.12	93.75	2138.93	-59.17	55.28	2101.03	-55.01	67.47	1929.8	-100.21	90.52	1941.69	-103.86	147.68	2248.69	166.27	1454.13	0	0	0	2390.82	111.62	1732.25	2401.99	220.04	1711.7	2041.12	-147.94	1795.57	2264.18	264.53	1775.83	657.19	-259.55	78.88	1256.61	-246.98	85.37	648.52
11.13	2366.91	197.88	75.54	2328.99	189.18	72.29	2136.36	196.1	40.53	2135.11	195.25	93.69	2139.33	-60.26	54.63	2100.79	-54.98	67.3	1929.83	-100.04	90.66	1942	-103.3	147.6	2249.22	166.41	1454.13	0	0	0	2391.18	111.65	1732.22	2402.36	220.07	1711.65	2041.12	-147.94	1795.57	2264.18	264.53	1775.83	658.21	-259.62	78.99	1256.35	-246.94	85.11	648.53
11.14	2366.95	197.87	75.53	2328.02	188.98	71.83	2136.64	195.72	40.44	2134.77	195.75	93.9	2139.45	-59.4	55.36	2100.62	-55.14	67.43	1929.84	-100.03	90.74	1941.99	-103.28	147.59	2249.62	166.66	1454.15	0	0	0	2391.71	111.68	1732.17	2403.19	220.08	1711.54	2041.12	-147.94	1795.57	2264.18	264.53	1775.83	657.38	-259.94	78.83	1256.46	-247.72	84.95	648.54
11.15	2367.33	197.87	75.76	2328.36	188.98	72.05	2136.62	195.71	40.39	2135.05	195.6	93.83	2139.12	-58.96	55.3	2101.02	-54.91	67.39	1929.73	-100.21	90.88	1941.94	-103.26	147.72	2250.33	166.8	1454.12	0	0	0	2392.18	111.73	1732.18	2403.95	220.09	1711.48	2041.12	-147.94	1795.57	2264.18	264.53	1775.83	657.13	-259.8	78.7	1256.61	-247.16	85.11	648.56
11.16	2367.13	197.84	75.63	2328.2	188.97	71.96	2136.3	195.89	40.44	2134.9	195.81	94.03	2138.54	-59	55.4	2101	-54.91	67.48	1929.8	-99.99	90.84	1941.86	-103.33	147.87	2250.72	166.86	1454.09	0	0	0	2392.68	111.69	1732.07	2404.97	220.1	1711.27	2041.12	-147.94	1795.57	2264.18	264.53	1775.83	657.89	-259.76	78.96	1256.44	-247	85.29	648.54
11.17	2367.25	197.79	75.65	2329.15	188.51	71.98	2135.79	196.89	40.98	2135.04	195.67	93.94	2140.1	-59.74	55.27	2100.87	-54.72	67.26	1929.48	-100.38	91.04	1942.22	-102.7	147.61	2251.6	166.94	1454.15	0	0	0	2393.33	111.64	1731.97	2405.87	220.04	1711.1	2041.12	-147.94	1795.57	2264.18	264.53	1775.83	656.75	-259.82	78.46	1256.37	-247.28	85.18	648.5
11.18	2373.45	200.61	78.74	2331.18	187.81	72.88	2136.29	196.27	40.63	2135.19	195.5	93.91	2139.87	-59.47	55.06	2101.35	-54.87	67.61	1929.57	-100.09	90.95	1941.83	-103.2	147.75	2251.71	167.08	1454.07	0	0	0	2393.59	111.59	1731.92	2406.47	220	1711	2041.12	-147.94	1795.57	2264.18	264.53	1775.83	656.55	-259.54	78.62	1256.47	-246.84	85.42	648.56
11.19	2367.14	197.79	75.61	2329.08	188.43	71.82	2136.82	195.57	40.31	2134.5	196.35	94.23	2139.57	-58.82	55.71	2100.33	-55.14	67.31	1929.8	-99.76	90.82	1941.54	-103.23	147.86	2252.47	167.17	1454.07	0	0	0	2394.31	111.51	1731.73	2406.94	219.95	1710.86	2041.12	-147.94	1795.57	2264.18	264.53	1775.83	657.14	-259.41	79.01	1256.02	-247.19	85.07	648.49
11.2	2366.87	197.73	75.4	2328.64	189.09	72.2	2136.15	196.53	40.81	2134.66	196.06	94.27	2139.52	-59.01	55.34	2101.07	-55.07	67.49	1929.71	-99.74	90.79	1941.82	-103.07	147.87	2253.1	167.21	1454.04	0	0	0	2395.22	111.43	1731.51	2407.5	219.9	1710.68	2041.12	-147.94	1795.57	2264.18	264.53	1775.83	657.45	-259.37	79.09	1256.7	-246.92	85.27	648.55
11.21	2367.13	197.86	75.55	2329.33	188.64	72.25	2135.73	196.63	40.88	2134.42	196.6	94.46	2139.03	-59.72	54.86	2100.85	-54.89	67.37	1930.05	-99.26	90.5	1942.1	-102.36	147.49	2252.86	167.29	1454.08	0	0	0	2395.96	111.36	1731.34	2408.04	219.8	1710.51	2041.12	-147.94	1795.57	2264.18	264.53	1775.83	657.41	-260.14	78.83	1255.97	-246.88	85.29	648.51
11.22	2367.21	197.82	75.57	2328.44	189.1	72.16	2136.85	195.31	40.4	2135.54	194.83	93.64	2139.23	-59.53	55.13	2101.22	-54.83	67.53	1929.97	-99.25	90.58	1941.86	-102.73	147.65	2253.51	167.33	1454.03	0	0	0	2396.05	111.3	1731.3	2408.29	219.66	1710.43	2041.12	-147.94	1795.57	2264.18	264.53	1775.83	658.44	-259.65	79.17	1255.28	-247.27	84.9	648.51
11.23	2367.27	197.84	75.6	2328.59	188.9	72.11	2137.2	194.89	40.12	2134.74	195.92	94.17	2139.54	-59.77	55.19	2100.85	-54.9	67.32	1929.75	-99.61	90.57	1942.04	-102.23	147.4	2253.56	167.4	1453.94	0	0	0	2396.05	111.19	1731.23	2408.57	219.45	1710.34	2041.12	-147.94	1795.57	2264.18	264.53	1775.83	658.31	-259.36	79.13	1256	-247.24	85.15	648.51
11.24	2367.24	197.85	75.61	2328.98	188.59	72	2136.88	195.57	40.44	2135.13	195.43	93.9	2138.59	-58.79	55.49	2101.07	-54.84	67.38	1929.49	-100.01	90.85	1941.61	-102.86	147.63	2254.11	167.42	1453.88	0	0	0	2396.56	110.93	1730.95	2409.22	219.17	1710.13	2041.12	-147.94	1795.57	2264.18	264.53	1775.83	657.36	-259.69	78.78	1255.93	-247.26	85.1	648.64
11.25	2367.11	197.82	75.58	2328.99	188.62	71.8	2136.77	195.61	40.45	2135.28	195.19	93.72	2139.26	-58.87	55.55	2101.09	-54.89	67.45	1930.05	-99.04	90.35	1941.4	-103.19	147.74	2254.48	167.5	1453.82	0	0	0	2397.03	110.75	1730.73	2409.7	219.01	1709.98	2041.12	-147.94	1795.57	2264.18	264.53	1775.83	657.21	-259.69	78.72	1256.55	-247.07	85.07	648.53
11.26	2367.45	197.89	75.77	2328.84	188.57	71.88	2136.63	195.65	40.42	2135.17	195.36	93.88	2139.05	-58.7	55.31	2100.77	-55.15	67.48	1930.03	-99.15	90.27	1941.7	-102.69	147.43	2254.66	167.53	1453.74	0	0	0	2397.45	110.52	1730.49	2410.1	218.85	1709.84	2041.12	-147.94	1795.57	2264.18	264.53	1775.83	657.21	-259.42	78.69	1256.1	-247.58	84.9	648.54
11.27	2366.99	197.87	75.58	2328.87	188.12	71.54	2136.22	196.33	40.7	2134.67	196.1	94.07	2138.96	-58.79	55.25	2100.7	-55.12	67.46	1929.73	-99.58	90.4	1941.61	-102.85	147.47	2254.81	167.57	1453.67	0	0	0	2397.52	110.4	1730.39	2410.05	218.83	1709.83	2041.12	-147.94	1795.57	2264.18	264.53	1775.83	656.83	-259.87	78.56	1256.04	-247.3	85.13	648.68
11.28	2366.93	197.84	75.58	2328.74	188.18	71.57	2136.33	195.95	40.48	2134.64	195.96	93.96	2139.26	-58.8	55.31	2100.65	-55.09	67.27	1929.34	-100.2	90.6	1941.63	-102.75	147.3	2254.91	167.49	1453.6	0	0	0	2397.61	110.24	1730.28	2410.04	218.73	1709.83	2041.12	-147.94	1795.57	2264.18	264.53	1775.83	658.46	-259.79	78.9	1255.93	-246.86	85.06	648.56
11.29	2367.01	197.84	75.64	2328.86	188.44	71.88	2136.61	195.76	40.4	2135	195.41	93.75	2139.3	-58.71	55.71	2101.16	-54.77	67.37	1929.4	-100.03	90.4	1941.44	-103.08	147.47	2255.24	167.48	1453.53	0	0	0	2398.11	109.95	1730.02	2410.6	218.34	1709.7	2041.12	-147.94	1795.57	2264.18	264.53	1775.83	657.35	-260.31	78.45	1256.55	-247.12	85.21	648.43
11.3	2367.06	197.94	75.71	2329.04	188.35	72.03	2136.5	195.98	40.43	2134.61	195.74	93.67	2139.84	-59.59	55.3	2101.34	-54.86	67.26	1929.26	-100.12	90.34	1941.29	-103.26	147.39	2255.67	167.39	1453.45	0	0	0	2398.53	109.74	1729.82	2411.1	218.04	1709.59	2041.12	-147.94	1795.57	2264.18	264.53	1775.83	658.41	-260.34	78.86	1256.79	-247.32	85.15	648.54
11.31	2366.9	197.85	75.63	2329.54	188.35	72.24	2136.31	196.02	40.38	2134.36	196.18	93.85	2138.71	-58.98	55.71	2100.8	-55.1	67.3	1929.61	-99.58	89.98	1941.36	-103.11	147.29	2255.82	167.32	1453.41	0	0	0	2399.06	109.53	1729.58	2411.66	217.7	1709.45	2041.12	-147.94	1795.57	2264.18	264.53	1775.83	658.47	-259.88	78.98	1256.63	-247.51	85.21	648.52
11.32	2366.94	197.87	75.68	2328.54	188.87	72.19	2137.17	194.77	39.91	2135.49	194.52	93.17	2139.54	-59.19	55.08	2100.74	-55	67.19	1929.18	-100.29	90.37	1941.15	-103.68	147.47	2256.03	167.23	1453.33	0	0	0	2399.34	109.44	1729.46	2411.81	217.56	1709.39	2041.12	-147.94	1795.57	2264.18	264.53	1775.83	656.92	-259.74	78.65	1256.02	-247.07	85.24	648.6
11.33	2367.41	198.01	75.92	2329.68	187.96	72.08	2136.38	195.92	40.28	2134.99	195.34	93.49	2138.72	-59.37	55.13	2100.57	-55.21	67.16	1929.57	-99.69	89.98	1941.17	-103.59	147.33	2256.35	167.12	1453.28	0	0	0	2399.46	109.27	1729.4	2411.64	217.39	1709.4	2041.12	-147.94	1795.57	2264.18	264.53	1775.83	657.56	-259.5	78.92	1256.78	-247.33	85.36	648.54
11.34	2366.72	197.86	75.64	2328.49	188.95	72.26	2136.16	196.07	40.48	2134.46	195.63	93.49	2139.82	-59.27	55.36	2100.96	-54.94	67.24	1929.55	-99.5	89.8	1941.16	-103.54	147.27	2256.06	167.02	1453.25	0	0	0	2399.47	108.8	1729.32	2411.18	217.02	1709.46	2041.12	-147.94	1795.57	2264.18	264.53	1775.83	657.08	-259.88	78.67	1255.32	-247.44	84.86	648.58
11.35	2367.02	197.83	75.79	2328.81	188.49	72.21	2135.84	196.52	40.5	2134.26	195.94	93.58	2139.96	-59.26	55.57	2100.9	-54.98	67.08	1929.11	-100.16	90.03	1941.17	-103.52	147.24	2256.18	166.9	1453.19	0	0	0	2399.46	108.45	1729.27	2410.9	216.74	1709.51	2041.12	-147.94	1795.57	2264.18	264.53	1775.83	656.07	-259.3	78.44	1255.71	-247.41	84.78	648.6
11.36	2367.22	197.73	75.9	2328.24	188.44	71.75	2136.72	195.3	40.01	2133.96	196.46	93.89	2138.61	-59.1	55.28	2101.21	-55.18	67.33	1929.23	-99.9	89.93	1941.15	-103.53	147.22	2256.25	166.78	1453.17	0	0	0	2399.48	108.06	1729.21	2410.84	216.46	1709.49	2041.12	-147.94	1795.57	2264.18	264.53	1775.83	656.24	-259.25	78.46	1256.2	-247.58	84.97	648.64
11.37	2367.25	197.75	75.91	2328.85	188.2	71.94	2136.28	195.77	40.24	2134.04	196.29	93.68	2138.48	-59.95	55.04	2101.43	-55.05	67.44	1929.12	-100.21	90.09	1941.29	-103.36	147.02	2256.32	166.65	1453.13	0	0	0	2399.54	107.91	1729.18	2410.7	216.2	1709.48	2041.12	-147.94	1795.57	2264.18	264.53	1775.83	656.51	-259.51	78.45	1255.11	-247.22	84.9	648.6
11.38	2367.1	197.78	75.83	2328.61	188.42	71.98	2136.62	195.4	40.18	2134.28	195.87	93.51	2139.06	-59.17	55.01	2100.81	-54.94	67.03	1929.16	-100.11	89.92	1941	-103.72	147.17	2256.37	166.48	1453.1	0	0	0	2399.61	107.76	1729.14	2410.49	215.96	1709.49	2041.12	-147.94	1795.57	2264.18	264.53	1775.83	655.85	-259.6	78.29	1256.04	-247.63	85.07	648.66
11.39	2366.82	197.8	75.7	2328.29	188.73	72.11	2136.37	195.75	40.12	2134.2	196.16	93.72	2138.35	-59.86	54.78	2100.98	-55.26	67.36	1929.17	-100.12	89.92	1941.01	-103.75	147.1	2256.08	166.4	1453.14	0	0	0	2399.66	107.39	1729.02	2410.21	215.74	1709.5	2041.12	-147.94	1795.57	2264.18	264.53	1775.83	657.39	-259.86	78.78	1256.04	-247.17	85.3	648.54
11.4	2366.74	197.72	75.67	2328.42	188.99	72.42	2136.28	195.99	40.41	2134.4	195.79	93.53	2139.02	-59.43	55.17	2101.66	-55.2	67.64	1929.31	-99.85	89.74	1941.18	-103.5	146.93	2256.32	166.24	1453.08	0	0	0	2399.67	107.11	1728.93	2409.9	215.53	1709.52	2041.12	-147.94	1795.57	2264.18	264.53	1775.83	656.6	-259.42	78.68	1255.92	-247.3	85.02	648.53
11.41	2366.59	197.75	75.6	2328.54	188.35	72.1	2136.32	195.77	40.31	2134.59	195.4	93.42	2139.14	-58.93	55.22	2101.15	-55.09	67.21	1929.18	-100.04	89.77	1940.89	-103.99	147.22	2256.47	165.95	1453.06	0	0	0	2399.69	106.81	1728.84	2409.57	215.33	1709.56	2041.12	-147.94	1795.57	2264.18	264.53	1775.83	656.65	-259.18	78.58	1254.96	-247.36	84.76	648.57
11.42	2367.19	197.75	75.94	2329.16	188.13	72.31	2136.2	195.97	40.41	2133.72	196.49	93.82	2139.3	-59.56	55.11	2101.8	-55.08	67.47	1928.89	-100.43	89.96	1940.63	-104.33	147.38	2256.22	165.86	1453.08	0	0	0	2399.68	106.7	1728.81	2409.23	215.14	1709.6	2041.12	-147.94	1795.57	2264.18	264.53	1775.83	657.71	-259.5	78.82	1256.01	-247.55	85.1	648.52
11.43	2368.71	196.75	76.68	2329.26	188.28	72.43	2136.24	196.12	40.29	2134.62	195.28	93.24	2139.47	-59.46	55.11	2100.57	-55.39	67.05	1929.3	-99.94	89.76	1941.52	-103.09	146.75	2255.84	165.73	1453.11	0	0	0	2399.67	106.55	1728.81	2408.9	214.95	1709.65	2041.12	-147.94	1795.57	2264.18	264.53	1775.83	657.37	-259.37	78.84	1256.2	-247.36	85.47	648.54
11.44	2366.97	197.71	75.85	2328.79	188.63	72.49	2136.41	195.78	40.28	2134.12	195.81	93.48	2139.01	-58.16	55.69	2101.29	-55.28	67.45	1929.12	-100.25	89.9	1941.04	-103.79	147.07	2256.02	165.51	1453.12	0	0	0	2399.66	106.14	1728.8	2408.6	214.76	1709.71	2041.12	-147.94	1795.57	2264.18	264.53	1775.83	657.51	-259.35	78.69	1257.05	-247.1	85.67	648.47
11.45	2366.85	197.69	75.84	2328.96	188.34	72.39	2136.65	195.35	39.99	2133.58	196.47	93.7	2139.12	-59.49	55.2	2101.04	-55.25	67.24	1929.58	-99.57	89.5	1941.21	-103.39	146.79	2256.41	165.33	1453.11	0	0	0	2399.66	105.83	1728.79	2408.34	214.56	1709.77	2041.12	-147.94	1795.57	2264.18	264.53	1775.83	657.82	-259.45	78.72	1256	-247.55	85.05	648.47
11.46	2366.87	197.65	75.86	2328.47	188.66	72.4	2136.4	195.75	40.24	2133.68	196.22	93.58	2139.5	-58.82	55.34	2100.91	-55.24	67.12	1929.34	-99.88	89.71	1940.95	-103.96	147.08	2256.38	165.23	1453.11	0	0	0	2399.71	105.5	1728.78	2408.13	214.36	1709.85	2041.12	-147.94	1795.57	2264.18	264.53	1775.83	658.63	-259.63	79.3	1255.72	-247.62	85.15	648.51
11.47	2366.74	197.72	75.82	2329.02	188.4	72.53	2135.6	196.62	40.54	2133.86	195.86	93.46	2139.18	-59.67	55.17	2101.41	-55.34	67.41	1929.03	-100.39	89.96	1941.01	-103.96	147.08	2256.32	165.06	1453.14	0	0	0	2399.76	105.4	1728.79	2408.01	214.15	1709.93	2041.12	-147.94	1795.57	2264.18	264.53	1775.83	658.5	-259.78	79.13	1256.14	-247.32	85.14	648.57
11.48	2366.54	197.74	75.76	2328.79	188.85	72.85	2136.18	196.22	40.36	2134	195.57	93.29	2139.07	-59.34	55.59	2100.63	-55.53	67.17	1929.48	-99.85	89.61	1941.31	-103.61	146.98	2256.12	164.91	1453.16	0	0	0	2399.71	105.28	1728.85	2407.98	213.93	1710.02	2041.12	-147.94	1795.57	2264.18	264.53	1775.83	657.83	-259.92	78.79	1255.64	-247.49	85.04	648.49
11.49	2366.64	197.73	75.8	2328.58	189.05	72.89	2136	196.24	40.46	2133.75	195.99	93.48	2139.32	-58.95	55.33	2100.77	-55.46	67.17	1928.96	-100.38	89.93	1941.18	-103.98	147.05	2256.25	164.74	1453.19	0	0	0	2399.43	104.9	1729	2408.06	213.69	1710.11	2041.12	-147.94	1795.57	2264.18	264.53	1775.83	657.95	-259.75	78.72	1256.19	-247.57	85.11	648.43
11.5	2367.27	197.74	76.07	2328.74	188.79	72.66	2136.52	195.35	39.95	2133.25	196.79	93.91	2138.85	-58.92	55.54	2101.04	-55.38	67.23	1929.45	-99.89	89.53	1940.61	-104.61	147.32	2256.37	164.58	1453.19	0	0	0	2399.22	104.61	1729.1	2408.26	213.43	1710.21	2041.12	-147.94	1795.57	2264.18	264.53	1775.83	657.81	-259.82	78.81	1256.41	-247.09	85.24	648.5
11.51	2366.95	197.73	75.94	2329.11	188.14	72.27	2136.33	195.7	40.22	2133.78	195.95	93.43	2138.4	-58.91	55.29	2101.22	-55.18	67.06	1929.35	-100.17	89.76	1940.86	-104.3	147.09	2256.58	164.37	1453.18	0	0	0	2399.06	104.3	1729.2	2408.61	213.15	1710.32	2041.12	-147.94	1795.57	2264.18	264.53	1775.83	656.4	-259.33	78.54	1256.86	-246.63	85.48	648.59
11.52	2367.23	197.74	76.09	2328.63	188.65	72.48	2136.7	195.05	39.81	2134.65	194.67	92.97	2139.41	-59.33	55.4	2101.13	-55.44	67.3	1929.37	-99.97	89.5	1941.24	-103.9	146.98	2256.54	164.17	1453.22	0	0	0	2399.12	104.2	1729.24	2409.12	212.84	1710.43	2041.12	-147.94	1795.57	2264.18	264.53	1775.83	657.18	-259.16	78.75	1256.37	-247.19	85.14	648.45
11.53	2367.03	197.71	75.98	2328.25	189.13	72.72	2136.85	194.98	39.78	2133.54	196.18	93.65	2139.37	-59.47	54.99	2100.91	-55.25	66.93	1929.21	-100.24	89.68	1940.82	-104.52	147.14	2256.51	163.99	1453.21	0	0	0	2399.19	104.1	1729.35	2409.8	212.5	1710.55	2041.12	-147.94	1795.57	2264.18	264.53	1775.83	658.31	-259.4	79	1255.76	-247.53	84.94	648.43
11.54	2366.83	197.72	75.87	2328.23	189.21	72.75	2135.63	196.51	40.5	2133.67	195.86	93.52	2139.34	-58.96	55.53	2101.14	-55.38	67.25	1929.28	-100.28	89.68	1941.24	-104.09	146.91	2256.59	163.76	1453.24	0	0	0	2399.06	103.82	1729.65	2410.68	212.14	1710.67	2041.12	-147.94	1795.57	2264.18	264.53	1775.83	658.09	-259.52	79.07	1256.47	-247.31	85.37	648.46
11.55	2366.96	197.85	75.92	2328.1	188.78	72.32	2136.31	195.74	40.11	2134.22	195.22	93.4	2139.25	-59.4	55.3	2101.63	-55.42	67.52	1928.99	-100.84	89.83	1941.23	-103.99	146.77	2256.43	163.51	1453.3	0	0	0	2398.9	103.59	1729.88	2411.16	211.94	1710.73	2041.12	-147.94	1795.57	2264.18	264.53	1775.83	657.41	-259.75	78.69	1256.52	-246.92	85.25	648.52
11.56	2366.96	197.83	75.92	2329.24	188.39	72.37	2135.41	196.94	40.78	2134.51	194.97	93.42	2139.54	-59.74	55.12	2100.92	-55.41	67.01	1929.29	-100.39	89.56	1941.53	-103.9	146.65	2256.48	163.36	1453.37	0	0	0	2398.82	103.33	1730.13	2411.77	211.65	1710.84	2041.12	-147.94	1795.57	2264.18	264.53	1775.83	657.4	-259.72	78.83	1256.83	-246.71	85.88	648.46
11.57	2367.13	197.82	75.98	2328.77	188.67	72.26	2137.4	194.34	39.66	2134.39	195.28	93.49	2139.47	-59.3	55.06	2101.94	-55.26	67.33	1929.22	-100.5	89.59	1941.35	-104.25	146.89	2256.99	163.18	1453.35	0	0	0	2398.91	103.2	1730.23	2411.92	211.49	1710.95	2041.12	-147.94	1795.57	2264.18	264.53	1775.83	657.83	-259.69	78.91	1256.94	-247.36	85.42	648.47
11.58	2366.17	197.02	75.23	2328.67	188.53	72.02	2135.81	196.43	40.73	2134.55	195.12	93.45	2138.79	-59.25	55.09	2101.12	-55.44	67.19	1928.76	-101.3	89.99	1941.41	-104.1	146.76	2256.79	162.95	1453.39	0	0	0	2399.02	103.09	1730.34	2411.86	211.37	1711.1	2041.12	-147.94	1795.57	2264.18	264.53	1775.83	657.24	-260.51	78.32	1256.02	-247.4	85.04	648.52
[truncated: 427 more rows]
[truncated: 35 more columns]
