# Supplementary material for: The impact of mobile phone use on where we look and how we walk when negotiating floor based obstacles
Source: PLoS One. 2017 Jun 30;12(6):e0179802. doi: 10.1371/journal.pone.0179802 (PMC5493336; doi:10.1371/journal.pone.0179802)
Supplement: S1 File — (ZIP) [file pone.0179802.s001.zip › Gait/PP13/JN no obs read 1.txt]

CODAmotion Analysis Text
Codamotion Analysis Text Save of: JN no obs read 1.mdf
Time	Markers
Time	1:LTOE.X	1:LTOE.Y	1:LTOE.Z	2:L2nd.X	2:L2nd.Y	2:L2nd.Z	3:LHEE.X	3:LHEE.Y	3:LHEE.Z	4:LANK.X	4:LANK.Y	4:LANK.Z	5:RTOE.X	5:RTOE.Y	5:RTOE.Z	6:R2nd.X	6:R2nd.Y	6:R2nd.Z	7:RHEE.X	7:RHEE.Y	7:RHEE.Z	8:RANK.X	8:RANK.Y	8:RANK.Z	9:STRN.X	9:STRN.Y	9:STRN.Z	10:Marker 10.X	10:Marker 10.Y	10:Marker 10.Z	11:FRHD.X	11:FRHD.Y	11:FRHD.Z	12:FLHD.X	12:FLHD.Y	12:FLHD.Z	13:BRHD.X	13:BRHD.Y	13:BRHD.Z	14:BLHD.X	14:BLHD.Y	14:BLHD.Z	15:BLSTEP.X	15:BLSTEP.Y	15:BLSTEP.Z	16:FLSTEP.X	16:FLSTEP.Y	16:FLSTEP.Z	17:BRSTEP.X
(s)	(mm)	(mm)	(mm)	(mm)	(mm)	(mm)	(mm)	(mm)	(mm)	(mm)	(mm)	(mm)	(mm)	(mm)	(mm)	(mm)	(mm)	(mm)	(mm)	(mm)	(mm)	(mm)	(mm)	(mm)	(mm)	(mm)	(mm)	(mm)	(mm)	(mm)	(mm)	(mm)	(mm)	(mm)	(mm)	(mm)	(mm)	(mm)	(mm)	(mm)	(mm)	(mm)	(mm)	(mm)	(mm)	(mm)	(mm)	(mm)	(mm)
0.00000	-3962.64	-138.27	-19.28	-3409.33	108.11	-14.24	-3709.74	87.80	-46.12	-3757.27	87.76	-12.90	-2767.57	4.95	-18.67	-4120.25	-57.20	-37.78	-1787.90	1.06	21.96	-1784.89	0.47	87.19	-4031.02	-48.72	1330.09	0.00	0.00	0.00	-3911.59	-150.99	1649.70	-4042.24	-82.10	1703.15	-245.07	-25.41	1786.51	-3034.91	70.48	-2.46	-208.07	909.44	56.39	228.59	837.38	59.71	-141.69
0.01000	-3962.64	-138.27	-19.28	-3409.33	108.11	-14.24	-3709.74	87.80	-46.12	-3757.27	87.76	-12.90	-2767.57	4.95	-18.67	-4120.25	-57.20	-37.78	-1787.90	1.06	21.96	-1784.89	0.47	87.19	-4031.02	-48.72	1330.09	0.00	0.00	0.00	-3911.59	-150.99	1649.70	-4042.24	-82.10	1703.15	-245.07	-25.41	1786.51	-3034.91	70.48	-2.46	-208.07	909.44	56.39	228.59	837.38	59.71	-141.69
0.02000	-3962.64	-138.27	-19.28	-3409.33	108.11	-14.24	-3709.74	87.80	-46.12	-3757.27	87.76	-12.90	-2767.57	4.95	-18.67	-4120.25	-57.20	-37.78	-1787.90	1.06	21.96	-1784.89	0.47	87.19	-4031.02	-48.72	1330.09	0.00	0.00	0.00	-3911.59	-150.99	1649.70	-4042.24	-82.10	1703.15	-245.07	-25.41	1786.51	-3035.87	70.56	-1.16	-208.07	909.44	56.39	228.59	837.38	59.71	-141.75
0.03000	-3962.64	-138.27	-19.28	-3409.33	108.11	-14.24	-3709.87	87.81	-46.12	-3757.41	87.76	-12.89	-2767.57	4.95	-18.67	-4120.25	-57.20	-37.78	-1787.90	1.06	21.96	-1784.89	0.47	87.19	-4031.02	-48.72	1330.09	0.00	0.00	0.00	-3911.59	-150.99	1649.70	-4042.24	-82.10	1703.15	-245.07	-25.41	1786.51	-3988.85	152.55	1294.02	-208.14	909.73	56.41	228.68	837.67	59.73	-200.89
0.04000	-3962.64	-138.27	-19.28	-3409.33	108.11	-14.24	-3843.21	90.77	-47.83	-3897.62	94.02	-1.33	-2767.57	4.95	-18.67	-4120.25	-57.20	-37.78	-1787.90	1.06	21.96	-1784.89	0.47	87.19	-4031.02	-48.72	1330.09	0.00	0.00	0.00	-3911.59	-150.99	1649.70	-4042.24	-82.10	1703.15	-245.07	-25.41	1786.51	-4008.82	170.24	1667.11	-272.87	1199.38	74.30	309.17	1128.97	80.26	-199.49
0.05000	-3962.64	-138.27	-19.28	-3409.33	108.11	-14.24	-3828.82	92.11	-45.92	-3873.55	96.38	2.80	-2767.57	4.95	-18.67	-4120.25	-57.20	-37.78	-1787.90	1.06	21.96	-1784.89	0.47	87.19	-4031.02	-48.72	1330.09	0.00	0.00	0.00	-3911.59	-150.99	1649.70	-4042.24	-82.10	1703.15	-245.07	-25.41	1786.51	-4024.02	170.49	1667.27	-275.62	1200.60	72.97	309.54	1128.51	80.54	-203.09
0.06000	-3962.64	-138.27	-19.28	-3409.33	108.11	-14.24	-3873.38	91.16	-53.38	-3897.99	95.94	-1.64	-2767.57	4.95	-18.67	-4120.25	-57.20	-37.78	-1787.90	1.06	21.96	-1784.89	0.47	87.19	-4031.02	-48.72	1330.09	0.00	0.00	0.00	-3911.59	-150.99	1649.70	-4042.24	-82.10	1703.15	-245.07	-25.41	1786.51	-3997.89	170.63	1666.79	-277.39	1200.53	72.85	311.89	1128.86	80.95	-203.68
0.07000	-3962.64	-138.27	-19.28	-3409.33	108.11	-14.24	-3827.30	92.31	-44.86	-3924.22	95.43	-5.73	-2767.57	4.95	-18.67	-4120.25	-57.20	-37.78	-1787.90	1.06	21.96	-1784.89	0.47	87.19	-4031.02	-48.72	1330.09	0.00	0.00	0.00	-3911.59	-150.99	1649.70	-4042.24	-82.10	1703.15	-245.07	-25.41	1786.51	-4014.75	169.83	1667.11	-271.99	1199.83	74.26	310.96	1129.48	80.62	-201.13
0.08000	-3962.64	-138.27	-19.28	-3409.33	108.11	-14.24	-3828.49	90.96	-44.92	-3916.71	94.86	-4.67	-2767.57	4.95	-18.67	-4120.25	-57.20	-37.78	-1787.90	1.06	21.96	-1784.89	0.47	87.19	-4031.02	-48.72	1330.09	0.00	0.00	0.00	-3911.59	-150.99	1649.70	-4042.24	-82.10	1703.15	-245.07	-25.41	1786.51	-4019.85	170.00	1667.49	-269.58	1199.88	74.53	311.70	1128.00	81.14	-200.18
0.09000	-3962.64	-138.27	-19.28	-3409.33	108.11	-14.24	-3839.55	92.34	-46.91	-3905.00	95.18	-2.37	-2767.57	4.95	-18.67	-4120.25	-57.20	-37.78	-1787.90	1.06	21.96	-1784.89	0.47	87.19	-4031.02	-48.72	1330.09	0.00	0.00	0.00	-3911.59	-150.99	1649.70	-4042.24	-82.10	1703.15	-245.07	-25.41	1786.51	-4023.43	170.57	1668.03	-274.11	1199.92	73.70	312.23	1128.45	81.09	-200.48
0.10000	-3962.64	-138.27	-19.28	-3409.33	108.11	-14.24	-3865.34	92.96	-51.94	-3907.82	95.24	-3.62	-2767.57	4.95	-18.67	-4120.25	-57.20	-37.78	-1787.90	1.06	21.96	-1784.89	0.47	87.19	-4031.02	-48.72	1330.09	0.00	0.00	0.00	-3911.59	-150.99	1649.70	-4042.24	-82.10	1703.15	-245.07	-25.41	1786.51	-4030.44	170.86	1667.27	-274.65	1198.81	73.99	311.04	1127.67	81.10	-202.10
0.11000	-3962.64	-138.27	-19.28	-3409.33	108.11	-14.24	-3862.77	91.11	-52.16	-3901.67	95.52	-1.74	-2767.57	4.95	-18.67	-4120.25	-57.20	-37.78	-1787.90	1.06	21.96	-1784.89	0.47	87.19	-4031.02	-48.72	1330.09	0.00	0.00	0.00	-3911.59	-150.99	1649.70	-4042.24	-82.10	1703.15	-245.07	-25.41	1786.51	-4009.38	170.56	1666.76	-270.96	1199.20	74.68	310.31	1127.48	81.03	-202.44
0.12000	-3962.64	-138.27	-19.28	-3409.33	108.11	-14.24	-3824.44	92.21	-45.16	-3891.67	95.43	1.13	-2767.57	4.95	-18.67	-4120.25	-57.20	-37.78	-1787.90	1.06	21.96	-1784.89	0.47	87.19	-4031.02	-48.72	1330.09	0.00	0.00	0.00	-3911.59	-150.99	1649.70	-4042.24	-82.10	1703.15	-245.07	-25.41	1786.51	-3999.39	169.61	1665.57	-271.84	1198.87	74.42	311.17	1128.46	80.79	-204.40
0.13000	-3962.64	-138.27	-19.28	-3409.33	108.11	-14.24	-3854.85	91.28	-49.56	-3888.29	95.65	-0.11	-2767.57	4.95	-18.67	-4120.25	-57.20	-37.78	-1787.90	1.06	21.96	-1784.89	0.47	87.19	-4031.02	-48.72	1330.09	0.00	0.00	0.00	-3911.59	-150.99	1649.70	-4042.24	-82.10	1703.15	-245.07	-25.41	1786.51	-4015.76	171.02	1666.58	-275.39	1200.47	73.30	311.96	1128.24	80.94	-201.76
0.14000	-3962.64	-138.27	-19.28	-3409.33	108.11	-14.24	-3830.53	91.49	-45.29	-3900.49	94.13	-2.20	-2767.57	4.95	-18.67	-4120.25	-57.20	-37.78	-1787.90	1.06	21.96	-1784.89	0.47	87.19	-4031.02	-48.72	1330.09	0.00	0.00	0.00	-3911.59	-150.99	1649.70	-4042.24	-82.10	1703.15	-245.07	-25.41	1786.51	-4007.41	171.59	1666.73	-270.83	1199.22	74.56	312.94	1127.75	81.48	-200.83
0.15000	-3962.64	-138.27	-19.28	-3409.33	108.11	-14.24	-3827.06	92.08	-44.85	-3882.35	95.99	2.30	-2767.57	4.95	-18.67	-4120.25	-57.20	-37.78	-1787.90	1.06	21.96	-1784.89	0.47	87.19	-4031.02	-48.72	1330.09	0.00	0.00	0.00	-3911.59	-150.99	1649.70	-4042.24	-82.10	1703.15	-245.07	-25.41	1786.51	-4012.88	171.16	1666.84	-270.50	1201.08	74.48	312.13	1128.27	80.99	-199.99
0.16000	-3962.64	-138.27	-19.28	-3409.33	108.11	-14.24	-3842.16	91.14	-48.32	-3869.61	96.99	2.61	-2767.57	4.95	-18.67	-4120.25	-57.20	-37.78	-1787.90	1.06	21.96	-1784.89	0.47	87.19	-4031.02	-48.72	1330.09	0.00	0.00	0.00	-3911.59	-150.99	1649.70	-4042.24	-82.10	1703.15	-245.07	-25.41	1786.51	-4021.09	170.75	1666.76	-273.42	1200.04	73.99	311.02	1128.47	80.85	-199.71
0.17000	-3962.64	-138.27	-19.28	-3409.33	108.11	-14.24	-3839.08	90.84	-47.40	-3897.03	95.76	-1.73	-2767.57	4.95	-18.67	-4120.25	-57.20	-37.78	-1787.90	1.06	21.96	-1784.89	0.47	87.19	-4031.02	-48.72	1330.09	0.00	0.00	0.00	-3911.59	-150.99	1649.70	-4042.24	-82.10	1703.15	-245.07	-25.41	1786.51	-4034.51	170.60	1666.78	-275.08	1199.59	73.53	310.04	1128.68	80.71	-196.62
0.18000	-3962.64	-138.27	-19.28	-3409.33	108.11	-14.24	-3868.61	92.38	-51.60	-3898.66	95.98	-1.00	-2767.57	4.95	-18.67	-4120.25	-57.20	-37.78	-1787.90	1.06	21.96	-1784.89	0.47	87.19	-4031.02	-48.72	1330.09	0.00	0.00	0.00	-3911.59	-150.99	1649.70	-4042.24	-82.10	1703.15	-245.07	-25.41	1786.51	-4021.51	171.62	1667.10	-273.87	1200.52	73.58	310.46	1128.59	80.67	-199.71
0.19000	-3962.64	-138.27	-19.28	-3409.33	108.11	-14.24	-3858.41	91.22	-50.00	-3894.85	95.25	-0.61	-2767.57	4.95	-18.67	-4120.25	-57.20	-37.78	-1787.90	1.06	21.96	-1784.89	0.47	87.19	-4031.02	-48.72	1330.09	0.00	0.00	0.00	-3911.59	-150.99	1649.70	-4042.24	-82.10	1703.15	-245.07	-25.41	1786.51	-4019.35	170.71	1666.73	-273.89	1199.79	73.96	311.23	1129.21	80.54	-203.33
0.20000	-3962.64	-138.27	-19.28	-3409.33	108.11	-14.24	-3882.10	92.91	-54.36	-3895.35	95.76	-1.04	-2767.57	4.95	-18.67	-4120.25	-57.20	-37.78	-1787.90	1.06	21.96	-1784.89	0.47	87.19	-4031.02	-48.72	1330.09	0.00	0.00	0.00	-3911.59	-150.99	1649.70	-4042.24	-82.10	1703.15	-245.07	-25.41	1786.51	-4010.61	171.13	1666.27	-276.52	1200.98	72.86	312.49	1129.05	80.91	-204.77
0.21000	-3962.64	-138.27	-19.28	-3409.33	108.11	-14.24	-3864.71	90.55	-50.44	-3906.82	96.06	-2.06	-2767.57	4.95	-18.67	-4120.25	-57.20	-37.78	-1787.90	1.06	21.96	-1784.89	0.47	87.19	-4031.02	-48.72	1330.09	0.00	0.00	0.00	-3911.59	-150.99	1649.70	-4042.24	-82.10	1703.15	-245.07	-25.41	1786.51	-4013.82	170.75	1666.59	-272.66	1200.18	73.79	309.78	1129.39	80.56	-204.30
0.22000	-3962.64	-138.27	-19.28	-3409.33	108.11	-14.24	-3852.78	91.05	-51.08	-3870.58	95.75	2.74	-2767.57	4.95	-18.67	-4120.25	-57.20	-37.78	-1787.90	1.06	21.96	-1784.89	0.47	87.19	-4031.02	-48.72	1330.09	0.00	0.00	0.00	-3911.59	-150.99	1649.70	-4042.24	-82.10	1703.15	-245.07	-25.41	1786.51	-4024.32	170.94	1666.68	-272.59	1199.54	73.81	309.17	1130.17	79.95	-204.01
0.23000	-3962.64	-138.27	-19.28	-3409.33	108.11	-14.24	-3843.32	90.76	-48.10	-3907.73	95.49	-2.83	-2767.57	4.95	-18.67	-4120.25	-57.20	-37.78	-1787.90	1.06	21.96	-1784.89	0.47	87.19	-4031.02	-48.72	1330.09	0.00	0.00	0.00	-3911.59	-150.99	1649.70	-4042.24	-82.10	1703.15	-245.07	-25.41	1786.51	-4012.65	171.21	1667.22	-273.99	1199.96	73.75	310.63	1129.18	80.40	-201.11
0.24000	-3962.64	-138.27	-19.28	-3409.33	108.11	-14.24	-3862.63	92.16	-51.22	-3891.54	97.17	-1.87	-2767.57	4.95	-18.67	-4120.25	-57.20	-37.78	-1787.90	1.06	21.96	-1784.89	0.47	87.19	-4031.02	-48.72	1330.09	0.00	0.00	0.00	-3911.59	-150.99	1649.70	-4042.24	-82.10	1703.15	-245.07	-25.41	1786.51	-4029.56	171.06	1667.25	-273.99	1199.01	74.22	311.25	1127.89	80.97	-200.37
0.25000	-3962.64	-138.27	-19.28	-3409.33	108.11	-14.24	-3836.35	90.98	-46.76	-3905.01	95.19	-3.26	-2767.57	4.95	-18.67	-4120.25	-57.20	-37.78	-1787.90	1.06	21.96	-1784.89	0.47	87.19	-4031.02	-48.72	1330.09	0.00	0.00	0.00	-3911.59	-150.99	1649.70	-4042.24	-82.10	1703.15	-245.07	-25.41	1786.51	-4015.41	171.18	1667.11	-275.25	1199.69	73.74	308.62	1129.08	80.14	-201.31
0.26000	-3962.64	-138.27	-19.28	-3409.33	108.11	-14.24	-3833.35	92.02	-46.05	-3870.10	94.71	3.18	-2767.57	4.95	-18.67	-4120.25	-57.20	-37.78	-1787.90	1.06	21.96	-1784.89	0.47	87.19	-4031.02	-48.72	1330.09	0.00	0.00	0.00	-3911.59	-150.99	1649.70	-4042.24	-82.10	1703.15	-245.07	-25.41	1786.51	-4021.30	170.18	1666.94	-272.32	1200.03	74.40	309.96	1129.64	80.11	-197.22
0.27000	-3962.64	-138.27	-19.28	-3409.33	108.11	-14.24	-3852.79	92.61	-49.23	-3892.12	95.89	0.76	-2767.57	4.95	-18.67	-4120.25	-57.20	-37.78	-1787.90	1.06	21.96	-1784.89	0.47	87.19	-4031.02	-48.72	1330.09	0.00	0.00	0.00	-3911.59	-150.99	1649.70	-4042.24	-82.10	1703.15	-245.07	-25.41	1786.51	-4024.64	171.47	1666.86	-269.71	1199.55	75.11	309.18	1129.16	80.12	-198.66
0.28000	-3962.64	-138.27	-19.28	-3409.33	108.11	-14.24	-3832.64	92.07	-46.59	-3862.31	96.34	3.72	-2767.57	4.95	-18.67	-4120.25	-57.20	-37.78	-1787.90	1.06	21.96	-1784.89	0.47	87.19	-4031.02	-48.72	1330.09	0.00	0.00	0.00	-3911.59	-150.99	1649.70	-4042.24	-82.10	1703.15	-245.07	-25.41	1786.51	-4019.47	170.72	1666.89	-270.84	1200.15	74.42	307.23	1130.23	79.55	-199.20
0.29000	-3962.64	-138.27	-19.28	-3409.33	108.11	-14.24	-3838.20	92.62	-46.97	-3903.74	96.31	-1.90	-2767.57	4.95	-18.67	-4120.25	-57.20	-37.78	-1787.90	1.06	21.96	-1784.89	0.47	87.19	-4031.02	-48.72	1330.09	0.00	0.00	0.00	-3911.59	-150.99	1649.70	-4042.24	-82.10	1703.15	-245.07	-25.41	1786.51	-4032.26	171.22	1666.50	-269.32	1199.07	75.16	309.58	1129.24	80.38	-199.70
0.30000	-3962.64	-138.27	-19.28	-3409.33	108.11	-14.24	-3839.56	90.08	-47.10	-3894.75	96.49	-0.45	-2767.57	4.95	-18.67	-4120.25	-57.20	-37.78	-1787.90	1.06	21.96	-1784.89	0.47	87.19	-4031.02	-48.72	1330.09	0.00	0.00	0.00	-3911.59	-150.99	1649.70	-4042.24	-82.10	1703.15	-245.07	-25.41	1786.51	-4034.36	171.45	1667.42	-271.99	1199.50	74.62	310.51	1128.41	81.01	-201.86
0.31000	-3962.64	-138.27	-19.28	-3409.33	108.11	-14.24	-3838.23	91.70	-47.48	-3885.77	95.33	0.57	-2767.57	4.95	-18.67	-4120.25	-57.20	-37.78	-1787.90	1.06	21.96	-1784.89	0.47	87.19	-4031.02	-48.72	1330.09	0.00	0.00	0.00	-3911.59	-150.99	1649.70	-4042.24	-82.10	1703.15	-245.07	-25.41	1786.51	-4041.59	171.97	1668.16	-272.29	1200.22	74.11	311.56	1128.40	81.21	-201.86
0.32000	-3962.64	-138.27	-19.28	-3409.33	108.11	-14.24	-3833.07	91.78	-46.18	-3876.64	94.91	3.22	-2767.57	4.95	-18.67	-4120.25	-57.20	-37.78	-1787.90	1.06	21.96	-1784.89	0.47	87.19	-4031.02	-48.72	1330.09	0.00	0.00	0.00	-3911.59	-150.99	1649.70	-4042.24	-82.10	1703.15	-245.07	-25.41	1786.51	-4036.07	172.35	1667.11	-272.73	1198.93	74.20	311.56	1128.86	80.97	-198.49
0.33000	-3962.64	-138.27	-19.28	-3409.33	108.11	-14.24	-3822.39	91.64	-44.81	-3903.57	95.05	-1.02	-2767.57	4.95	-18.67	-4120.25	-57.20	-37.78	-1787.90	1.06	21.96	-1784.89	0.47	87.19	-4031.02	-48.72	1330.09	0.00	0.00	0.00	-3911.59	-150.99	1649.70	-4042.24	-82.10	1703.15	-245.07	-25.41	1786.51	-4036.34	171.52	1666.84	-271.07	1197.71	75.01	310.31	1129.18	80.53	-198.29
0.34000	-3962.64	-138.27	-19.28	-3409.33	108.11	-14.24	-3850.33	91.31	-48.63	-3857.02	96.85	4.32	-2767.57	4.95	-18.67	-4120.25	-57.20	-37.78	-1787.90	1.06	21.96	-1784.89	0.47	87.19	-4031.02	-48.72	1330.09	0.00	0.00	0.00	-3911.59	-150.99	1649.70	-4042.24	-82.10	1703.15	-245.07	-25.41	1786.51	-4045.15	171.98	1667.59	-272.37	1199.30	74.33	308.64	1128.97	80.19	-202.12
0.35000	-3962.64	-138.27	-19.28	-3409.33	108.11	-14.24	-3843.59	91.82	-46.64	-3902.82	96.10	-2.41	-2767.57	4.95	-18.67	-4120.25	-57.20	-37.78	-1787.90	1.06	21.96	-1784.89	0.47	87.19	-4031.02	-48.72	1330.09	0.00	0.00	0.00	-3911.59	-150.99	1649.70	-4042.24	-82.10	1703.15	-245.07	-25.41	1786.51	-4031.47	172.62	1667.13	-271.76	1199.74	74.42	309.17	1128.79	80.16	-200.31
0.36000	-3962.64	-138.27	-19.28	-3409.33	108.11	-14.24	-3824.04	91.71	-44.91	-3938.47	95.90	-9.02	-2767.57	4.95	-18.67	-4120.25	-57.20	-37.78	-1787.90	1.06	21.96	-1784.89	0.47	87.19	-4031.02	-48.72	1330.09	0.00	0.00	0.00	-3911.59	-150.99	1649.70	-4042.24	-82.10	1703.15	-245.07	-25.41	1786.51	-4025.16	172.25	1666.74	-272.53	1198.90	74.61	308.84	1129.00	80.07	-199.16
0.37000	-3962.64	-138.27	-19.28	-3409.33	108.11	-14.24	-3840.33	92.76	-46.66	-3896.54	95.60	-1.24	-2767.57	4.95	-18.67	-4120.25	-57.20	-37.78	-1787.90	1.06	21.96	-1784.89	0.47	87.19	-4031.02	-48.72	1330.09	0.00	0.00	0.00	-3911.59	-150.99	1649.70	-4042.24	-82.10	1703.15	-245.07	-25.41	1786.51	-4035.47	173.02	1667.40	-273.83	1199.83	74.21	312.13	1128.46	80.89	-200.99
0.38000	-3962.64	-138.27	-19.28	-3409.33	108.11	-14.24	-3865.22	92.43	-52.47	-3904.11	95.95	-1.79	-2767.57	4.95	-18.67	-4120.25	-57.20	-37.78	-1787.90	1.06	21.96	-1784.89	0.47	87.19	-4031.02	-48.72	1330.09	0.00	0.00	0.00	-3911.59	-150.99	1649.70	-4042.24	-82.10	1703.15	-245.07	-25.41	1786.51	-4046.63	172.74	1667.16	-274.66	1199.78	73.57	312.50	1128.01	81.18	-201.25
0.39000	-3962.64	-138.27	-19.28	-3409.33	108.11	-14.24	-3842.49	91.99	-47.31	-3921.80	95.70	-5.41	-2767.57	4.95	-18.67	-4120.25	-57.20	-37.78	-1787.90	1.06	21.96	-1784.89	0.47	87.19	-4031.02	-48.72	1330.09	0.00	0.00	0.00	-3911.59	-150.99	1649.70	-4042.24	-82.10	1703.15	-245.07	-25.41	1786.51	-4033.18	172.85	1666.47	-274.87	1199.72	73.42	312.99	1128.49	81.23	-197.88
0.40000	-3962.64	-138.27	-19.28	-3409.33	108.11	-14.24	-3852.62	91.40	-48.95	-3893.34	95.71	0.82	-2767.57	4.95	-18.67	-4120.25	-57.20	-37.78	-1787.90	1.06	21.96	-1784.89	0.47	87.19	-4031.02	-48.72	1330.09	0.00	0.00	0.00	-3911.59	-150.99	1649.70	-4042.24	-82.10	1703.15	-245.07	-25.41	1786.51	-4039.36	173.86	1666.34	-275.60	1202.04	72.77	313.09	1128.64	81.34	-203.22
0.41000	-3962.64	-138.27	-19.28	-3409.33	108.11	-14.24	-3838.07	92.15	-46.95	-3884.47	96.79	1.80	-2767.57	4.95	-18.67	-4120.25	-57.20	-37.78	-1787.90	1.06	21.96	-1784.89	0.47	87.19	-4031.02	-48.72	1330.09	0.00	0.00	0.00	-3911.59	-150.99	1649.70	-4042.24	-82.10	1703.15	-245.07	-25.41	1786.51	-4037.53	173.58	1667.00	-272.92	1200.68	73.81	310.94	1129.44	80.63	-204.74
0.42000	-3962.64	-138.27	-19.28	-3409.33	108.11	-14.24	-3840.47	91.62	-47.58	-3889.13	95.82	0.41	-2767.57	4.95	-18.67	-4120.25	-57.20	-37.78	-1787.90	1.06	21.96	-1784.89	0.47	87.19	-4031.02	-48.72	1330.09	0.00	0.00	0.00	-3911.59	-150.99	1649.70	-4042.24	-82.10	1703.15	-245.07	-25.41	1786.51	-4031.08	173.22	1667.09	-271.53	1200.01	74.09	311.54	1128.71	81.00	-198.29
0.43000	-3962.64	-138.27	-19.28	-3409.33	108.11	-14.24	-3840.76	92.92	-47.48	-3885.79	97.45	-0.14	-2767.57	4.95	-18.67	-4120.25	-57.20	-37.78	-1787.90	1.06	21.96	-1784.89	0.47	87.19	-4031.02	-48.72	1330.09	0.00	0.00	0.00	-3911.59	-150.99	1649.70	-4042.24	-82.10	1703.15	-245.07	-25.41	1786.51	-4052.65	173.12	1667.50	-274.00	1200.75	73.23	310.99	1128.25	80.81	-202.02
0.44000	-3962.64	-138.27	-19.28	-3409.33	108.11	-14.24	-3853.20	91.87	-49.84	-3919.20	95.07	-4.52	-2767.57	4.95	-18.67	-4120.25	-57.20	-37.78	-1787.90	1.06	21.96	-1784.89	0.47	87.19	-4031.02	-48.72	1330.09	0.00	0.00	0.00	-3911.59	-150.99	1649.70	-4042.24	-82.10	1703.15	-245.07	-25.41	1786.51	-4047.82	172.80	1667.69	-272.65	1199.65	73.83	312.04	1128.04	81.25	-202.80
0.45000	-3962.64	-138.27	-19.28	-3409.33	108.11	-14.24	-3836.36	90.95	-46.41	-3904.11	94.77	-1.39	-2767.57	4.95	-18.67	-4120.25	-57.20	-37.78	-1787.90	1.06	21.96	-1784.89	0.47	87.19	-4031.02	-48.72	1330.09	0.00	0.00	0.00	-3911.59	-150.99	1649.70	-4042.24	-82.10	1703.15	-245.07	-25.41	1786.51	-4048.15	173.04	1667.30	-269.89	1199.78	74.32	310.67	1127.84	80.96	-201.90
0.46000	-3962.64	-138.27	-19.28	-3409.33	108.11	-14.24	-3814.70	92.41	-43.69	-3878.84	96.66	1.24	-2767.57	4.95	-18.67	-4120.25	-57.20	-37.78	-1787.90	1.06	21.96	-1784.89	0.47	87.19	-4031.02	-48.72	1330.09	0.00	0.00	0.00	-3911.59	-150.99	1649.70	-4042.24	-82.10	1703.15	-245.07	-25.41	1786.51	-4026.59	172.48	1666.44	-268.61	1198.76	75.06	309.45	1128.50	80.68	-201.95
0.47000	-3962.64	-138.27	-19.28	-3409.33	108.11	-14.24	-3810.36	93.05	-42.47	-3910.01	96.46	-2.69	-2767.57	4.95	-18.67	-4120.25	-57.20	-37.78	-1787.90	1.06	21.96	-1784.89	0.47	87.19	-4031.02	-48.72	1330.09	0.00	0.00	0.00	-3911.59	-150.99	1649.70	-4042.24	-82.10	1703.15	-245.07	-25.41	1786.51	-4007.14	172.18	1666.19	-276.09	1202.37	72.53	310.31	1128.90	80.73	-201.45
0.48000	-3962.64	-138.27	-19.28	-3409.33	108.11	-14.24	-3810.04	92.58	-42.96	-3909.15	96.28	-3.20	-2767.57	4.95	-18.67	-4120.25	-57.20	-37.78	-1787.90	1.06	21.96	-1784.89	0.47	87.19	-4031.02	-48.72	1330.09	0.00	0.00	0.00	-3911.59	-150.99	1649.70	-4042.24	-82.10	1703.15	-245.07	-25.41	1786.51	-4029.85	173.02	1667.02	-277.25	1201.22	72.93	312.22	1129.59	80.67	-204.31
0.49000	-3962.64	-138.27	-19.28	-3409.33	108.11	-14.24	-3864.49	91.59	-50.75	-3903.41	96.31	-2.45	-2767.57	4.95	-18.67	-4120.25	-57.20	-37.78	-1787.90	1.06	21.96	-1784.89	0.47	87.19	-4031.02	-48.72	1330.09	0.00	0.00	0.00	-3911.59	-150.99	1649.70	-4042.24	-82.10	1703.15	-245.07	-25.41	1786.51	-4035.55	173.92	1666.91	-274.40	1200.24	74.09	311.21	1129.84	80.55	-202.70
0.50000	-3962.64	-138.27	-19.28	-3409.33	108.11	-14.24	-3823.17	90.72	-44.31	-3889.05	96.46	-0.66	-2767.57	4.95	-18.67	-4120.25	-57.20	-37.78	-1787.90	1.06	21.96	-1784.89	0.47	87.19	-4031.02	-48.72	1330.09	0.00	0.00	0.00	-3911.59	-150.99	1649.70	-4042.24	-82.10	1703.15	-245.07	-25.41	1786.51	-4029.16	172.94	1666.24	-273.58	1198.95	74.31	312.27	1128.74	81.01	-200.69
0.51000	-3962.64	-138.27	-19.28	-3409.33	108.11	-14.24	-3816.49	91.07	-43.39	-3881.08	96.26	1.34	-2767.57	4.95	-18.67	-4120.25	-57.20	-37.78	-1787.90	1.06	21.96	-1784.89	0.47	87.19	-4031.02	-48.72	1330.09	0.00	0.00	0.00	-3911.59	-150.99	1649.70	-4042.24	-82.10	1703.15	-245.07	-25.41	1786.51	-4010.37	173.42	1666.03	-273.87	1198.83	74.39	314.14	1128.34	81.75	-200.02
0.52000	-3962.64	-138.27	-19.28	-3409.33	108.11	-14.24	-3854.17	92.17	-48.53	-3921.49	96.56	-4.53	-2767.57	4.95	-18.67	-4120.25	-57.20	-37.78	-1787.90	1.06	21.96	-1784.89	0.47	87.19	-4031.02	-48.72	1330.09	0.00	0.00	0.00	-3911.59	-150.99	1649.70	-4042.24	-82.10	1703.15	-245.07	-25.41	1786.51	-4043.64	173.72	1667.38	-271.39	1198.53	74.65	311.39	1128.62	81.09	-201.41
0.53000	-3962.64	-138.27	-19.28	-3409.33	108.11	-14.24	-3841.56	90.30	-48.04	-3913.69	95.02	-4.76	-2767.57	4.95	-18.67	-4120.25	-57.20	-37.78	-1787.90	1.06	21.96	-1784.89	0.47	87.19	-4031.02	-48.72	1330.09	0.00	0.00	0.00	-3911.59	-150.99	1649.70	-4042.24	-82.10	1703.15	-245.07	-25.41	1786.51	-4029.04	173.84	1666.10	-272.37	1199.92	74.10	310.27	1128.95	80.72	-201.79
0.54000	-3962.64	-138.27	-19.28	-3409.33	108.11	-14.24	-3856.35	92.59	-50.02	-3891.40	95.70	-0.47	-2767.57	4.95	-18.67	-4120.25	-57.20	-37.78	-1787.90	1.06	21.96	-1784.89	0.47	87.19	-4031.02	-48.72	1330.09	0.00	0.00	0.00	-3911.59	-150.99	1649.70	-4042.24	-82.10	1703.15	-245.07	-25.41	1786.51	-4021.67	173.07	1666.55	-273.34	1199.51	74.14	309.32	1128.89	80.40	-197.94
0.55000	-3962.64	-138.27	-19.28	-3409.33	108.11	-14.24	-3842.77	92.77	-47.48	-3884.53	95.34	1.39	-2767.57	4.95	-18.67	-4120.25	-57.20	-37.78	-1787.90	1.06	21.96	-1784.89	0.47	87.19	-4031.02	-48.72	1330.09	0.00	0.00	0.00	-3911.59	-150.99	1649.70	-4042.24	-82.10	1703.15	-245.07	-25.41	1786.51	-4028.13	173.00	1666.34	-275.75	1199.40	73.55	309.97	1128.84	80.58	-195.66
0.56000	-3962.64	-138.27	-19.28	-3409.33	108.11	-14.24	-3804.31	92.28	-41.21	-3879.72	96.34	1.71	-2767.57	4.95	-18.67	-4120.25	-57.20	-37.78	-1787.90	1.06	21.96	-1784.89	0.47	87.19	-4031.02	-48.72	1330.09	0.00	0.00	0.00	-3911.59	-150.99	1649.70	-4042.24	-82.10	1703.15	-245.07	-25.41	1786.51	-4044.02	173.00	1666.85	-275.95	1200.29	73.12	311.96	1127.91	81.36	-199.58
0.57000	-3962.64	-138.27	-19.28	-3409.33	108.11	-14.24	-3857.28	91.51	-49.37	-3912.84	96.71	-2.14	-2767.57	4.95	-18.67	-4120.25	-57.20	-37.78	-1787.90	1.06	21.96	-1784.89	0.47	87.19	-4031.02	-48.72	1330.09	0.00	0.00	0.00	-3911.59	-150.99	1649.70	-4042.24	-82.10	1703.15	-245.07	-25.41	1786.51	-4042.38	173.23	1666.11	-274.95	1200.27	73.32	314.67	1127.86	81.87	-201.95
0.58000	-3962.64	-138.27	-19.28	-3409.33	108.11	-14.24	-3844.72	93.06	-47.10	-3888.98	95.90	-0.91	-2767.57	4.95	-18.67	-4120.25	-57.20	-37.78	-1787.90	1.06	21.96	-1784.89	0.47	87.19	-4031.02	-48.72	1330.09	0.00	0.00	0.00	-3911.59	-150.99	1649.70	-4042.24	-82.10	1703.15	-245.07	-25.41	1786.51	-4034.27	173.93	1666.35	-273.97	1200.57	73.33	311.56	1127.79	81.23	-202.09
0.59000	-3962.64	-138.27	-19.28	-3409.33	108.11	-14.24	-3833.79	92.00	-44.69	-3892.09	96.72	0.08	-2767.57	4.95	-18.67	-4120.25	-57.20	-37.78	-1787.90	1.06	21.96	-1784.89	0.47	87.19	-4031.02	-48.72	1330.09	0.00	0.00	0.00	-3911.59	-150.99	1649.70	-4042.24	-82.10	1703.15	-245.07	-25.41	1786.51	-4040.29	174.22	1666.65	-272.79	1199.20	74.26	310.16	1127.85	80.86	-199.26
0.60000	-3962.64	-138.27	-19.28	-3409.33	108.11	-14.24	-3850.32	91.06	-49.30	-3881.59	95.81	1.43	-2767.57	4.95	-18.67	-4120.25	-57.20	-37.78	-1787.90	1.06	21.96	-1784.89	0.47	87.19	-4031.02	-48.72	1330.09	0.00	0.00	0.00	-3911.59	-150.99	1649.70	-4042.24	-82.10	1703.15	-245.07	-25.41	1786.51	-4038.71	173.77	1666.80	-274.16	1199.59	74.00	311.28	1128.31	81.04	-200.20
0.61000	-3962.64	-138.27	-19.28	-3409.33	108.11	-14.24	-3830.34	91.60	-45.08	-3906.67	97.30	-3.45	-2767.57	4.95	-18.67	-4120.25	-57.20	-37.78	-1787.90	1.06	21.96	-1784.89	0.47	87.19	-4031.02	-48.72	1330.09	0.00	0.00	0.00	-3911.59	-150.99	1649.70	-4042.24	-82.10	1703.15	-245.07	-25.41	1786.51	-4023.17	174.25	1666.93	-273.19	1199.73	74.25	309.44	1128.40	80.47	-202.47
0.62000	-3962.64	-138.27	-19.28	-3409.33	108.11	-14.24	-3856.89	93.66	-49.56	-3895.66	95.09	-1.10	-2767.57	4.95	-18.67	-4120.25	-57.20	-37.78	-1787.90	1.06	21.96	-1784.89	0.47	87.19	-4031.02	-48.72	1330.09	0.00	0.00	0.00	-3911.59	-150.99	1649.70	-4042.24	-82.10	1703.15	-245.07	-25.41	1786.51	-4036.14	174.38	1666.78	-274.26	1199.40	73.84	310.39	1128.90	80.80	-198.30
0.63000	-3962.64	-138.27	-19.28	-3409.33	108.11	-14.24	-3845.62	91.71	-48.72	-3886.53	95.00	0.46	-2767.57	4.95	-18.67	-4120.25	-57.20	-37.78	-1787.90	1.06	21.96	-1784.89	0.47	87.19	-4031.02	-48.72	1330.09	0.00	0.00	0.00	-3911.59	-150.99	1649.70	-4042.24	-82.10	1703.15	-245.07	-25.41	1786.51	-4045.73	173.84	1667.03	-273.13	1199.10	73.80	312.21	1127.96	81.26	-200.53
0.64000	-3962.64	-138.27	-19.28	-3409.33	108.11	-14.24	-3840.73	91.96	-47.42	-3890.16	95.60	0.38	-2767.57	4.95	-18.67	-4120.25	-57.20	-37.78	-1787.90	1.06	21.96	-1784.89	0.47	87.19	-4031.02	-48.72	1330.09	0.00	0.00	0.00	-3911.59	-150.99	1649.70	-4042.24	-82.10	1703.15	-245.07	-25.41	1786.51	-4047.36	173.90	1667.19	-277.79	1202.25	72.27	311.44	1127.91	81.21	-201.56
0.65000	-3962.64	-138.27	-19.28	-3409.33	108.11	-14.24	-3839.04	91.76	-48.42	-3901.89	94.79	-0.74	-2767.57	4.95	-18.67	-4120.25	-57.20	-37.78	-1787.90	1.06	21.96	-1784.89	0.47	87.19	-4031.02	-48.72	1330.09	0.00	0.00	0.00	-3911.59	-150.99	1649.70	-4042.24	-82.10	1703.15	-245.07	-25.41	1786.51	-4023.94	174.00	1666.62	-274.33	1200.76	73.27	311.27	1127.53	80.98	-202.32
0.66000	-3962.64	-138.27	-19.28	-3409.33	108.11	-14.24	-3839.78	90.61	-47.35	-3907.27	94.91	-2.71	-2767.57	4.95	-18.67	-4120.25	-57.20	-37.78	-1787.90	1.06	21.96	-1784.89	0.47	87.19	-4031.02	-48.72	1330.09	0.00	0.00	0.00	-3911.59	-150.99	1649.70	-4042.24	-82.10	1703.15	-245.07	-25.41	1786.51	-4041.87	173.54	1667.18	-271.84	1199.76	74.19	309.94	1129.24	80.45	-203.18
0.67000	-3962.64	-138.27	-19.28	-3409.33	108.11	-14.24	-3857.32	92.57	-51.03	-3884.28	96.10	0.20	-2767.57	4.95	-18.67	-4120.25	-57.20	-37.78	-1787.90	1.06	21.96	-1784.89	0.47	87.19	-4031.02	-48.72	1330.09	0.00	0.00	0.00	-3911.59	-150.99	1649.70	-4042.24	-82.10	1703.15	-245.07	-25.41	1786.51	-4056.48	173.92	1667.65	-275.51	1200.97	73.04	312.73	1128.01	81.47	-203.08
0.68000	-3962.64	-138.27	-19.28	-3409.33	108.11	-14.24	-3829.78	92.17	-46.71	-3889.78	96.17	-0.22	-2767.57	4.95	-18.67	-4120.25	-57.20	-37.78	-1787.90	1.06	21.96	-1784.89	0.47	87.19	-4031.02	-48.72	1330.09	0.00	0.00	0.00	-3911.59	-150.99	1649.70	-4042.24	-82.10	1703.15	-245.07	-25.41	1786.51	-4034.57	174.36	1666.90	-273.05	1199.67	74.18	312.20	1127.84	81.23	-203.19
0.69000	-3962.64	-138.27	-19.28	-3409.33	108.11	-14.24	-3835.48	92.13	-46.79	-3873.51	96.29	2.32	-2767.57	4.95	-18.67	-4120.25	-57.20	-37.78	-1787.90	1.06	21.96	-1784.89	0.47	87.19	-4031.02	-48.72	1330.09	0.00	0.00	0.00	-3911.59	-150.99	1649.70	-4042.24	-82.10	1703.15	-245.07	-25.41	1786.51	-4044.11	174.84	1667.02	-270.10	1197.25	75.04	310.29	1129.33	80.31	-199.62
0.70000	-3962.64	-138.27	-19.28	-3409.33	108.11	-14.24	-3852.68	92.79	-49.23	-3882.06	95.84	2.69	-2767.57	4.95	-18.67	-4120.25	-57.20	-37.78	-1787.90	1.06	21.96	-1784.89	0.47	87.19	-4031.02	-48.72	1330.09	0.00	0.00	0.00	-3911.59	-150.99	1649.70	-4042.24	-82.10	1703.15	-245.07	-25.41	1786.51	-4038.11	173.90	1667.19	-272.87	1198.38	74.43	307.75	1129.44	79.89	-199.51
0.71000	-3962.64	-138.27	-19.28	-3409.33	108.11	-14.24	-3835.19	91.96	-47.82	-3891.12	96.52	-0.09	-2767.57	4.95	-18.67	-4120.25	-57.20	-37.78	-1787.90	1.06	21.96	-1784.89	0.47	87.19	-4031.02	-48.72	1330.09	0.00	0.00	0.00	-3911.59	-150.99	1649.70	-4042.24	-82.10	1703.15	-245.07	-25.41	1786.51	-4063.53	174.16	1668.04	-270.47	1198.41	74.80	310.78	1128.94	80.60	-200.22
0.72000	-3962.64	-138.27	-19.28	-3409.33	108.11	-14.24	-3845.26	92.63	-46.66	-3887.61	96.67	0.18	-2767.57	4.95	-18.67	-4120.25	-57.20	-37.78	-1787.90	1.06	21.96	-1784.89	0.47	87.19	-4031.02	-48.72	1330.09	0.00	0.00	0.00	-3911.59	-150.99	1649.70	-4042.24	-82.10	1703.15	-245.07	-25.41	1786.51	-4047.44	174.55	1667.54	-273.73	1198.50	74.19	310.90	1128.30	80.92	-197.56
0.73000	-3962.64	-138.27	-19.28	-3409.33	108.11	-14.24	-3853.38	91.19	-49.41	-3903.79	95.08	-2.18	-2767.57	4.95	-18.67	-4120.25	-57.20	-37.78	-1787.90	1.06	21.96	-1784.89	0.47	87.19	-4031.02	-48.72	1330.09	0.00	0.00	0.00	-3911.59	-150.99	1649.70	-4042.24	-82.10	1703.15	-245.07	-25.41	1786.51	-4041.40	174.50	1667.42	-271.81	1199.97	74.17	312.06	1128.01	81.17	-202.81
0.74000	-3962.64	-138.27	-19.28	-3409.33	108.11	-14.24	-3840.77	91.82	-45.82	-3893.12	96.93	-0.42	-2767.57	4.95	-18.67	-4120.25	-57.20	-37.78	-1787.90	1.06	21.96	-1784.89	0.47	87.19	-4031.02	-48.72	1330.09	0.00	0.00	0.00	-3911.59	-150.99	1649.70	-4042.24	-82.10	1703.15	-245.07	-25.41	1786.51	-4031.15	174.28	1666.31	-272.07	1199.69	74.24	310.77	1127.71	81.14	-198.96
0.75000	-3962.64	-138.27	-19.28	-3409.33	108.11	-14.24	-3856.67	92.03	-49.72	-3896.15	95.55	-1.18	-2767.57	4.95	-18.67	-4120.25	-57.20	-37.78	-1787.90	1.06	21.96	-1784.89	0.47	87.19	-4031.02	-48.72	1330.09	0.00	0.00	0.00	-3911.59	-150.99	1649.70	-4042.24	-82.10	1703.15	-245.07	-25.41	1786.51	-4047.87	173.48	1667.03	-273.53	1199.10	74.16	311.27	1128.26	80.99	-198.16
0.76000	-3962.64	-138.27	-19.28	-3409.33	108.11	-14.24	-3827.44	92.57	-45.00	-3877.15	95.24	2.00	-2767.57	4.95	-18.67	-4120.25	-57.20	-37.78	-1787.90	1.06	21.96	-1784.89	0.47	87.19	-4031.02	-48.72	1330.09	0.00	0.00	0.00	-3911.59	-150.99	1649.70	-4042.24	-82.10	1703.15	-245.07	-25.41	1786.51	-4049.83	174.73	1667.52	-268.97	1198.87	75.15	311.23	1129.58	80.60	-200.07
0.77000	-3962.64	-138.27	-19.28	-3409.33	108.11	-14.24	-3872.52	91.08	-52.36	-3881.33	95.00	0.98	-2767.57	4.95	-18.67	-4120.25	-57.20	-37.78	-1787.90	1.06	21.96	-1784.89	0.47	87.19	-4031.02	-48.72	1330.09	0.00	0.00	0.00	-3911.59	-150.99	1649.70	-4042.24	-82.10	1703.15	-245.07	-25.41	1786.51	-4044.61	174.91	1666.92	-270.48	1200.55	74.08	310.15	1129.04	80.38	-202.23
0.78000	-3962.64	-138.27	-19.28	-3409.33	108.11	-14.24	-3853.56	91.08	-48.47	-3887.08	95.99	-0.32	-2767.57	4.95	-18.67	-4120.25	-57.20	-37.78	-1787.90	1.06	21.96	-1784.89	0.47	87.19	-4031.02	-48.72	1330.09	0.00	0.00	0.00	-3911.59	-150.99	1649.70	-4042.24	-82.10	1703.15	-245.07	-25.41	1786.51	-4047.83	174.79	1666.66	-273.57	1200.98	73.95	309.49	1128.16	80.65	-202.31
0.79000	-3962.64	-138.27	-19.28	-3409.33	108.11	-14.24	-3820.78	91.51	-43.04	-3872.05	96.13	2.18	-2767.57	4.95	-18.67	-4120.25	-57.20	-37.78	-1787.90	1.06	21.96	-1784.89	0.47	87.19	-4031.02	-48.72	1330.09	0.00	0.00	0.00	-3911.59	-150.99	1649.70	-4042.24	-82.10	1703.15	-245.07	-25.41	1786.51	-4055.23	174.49	1666.88	-276.85	1199.33	73.25	312.18	1128.63	81.04	-201.42
0.80000	-3962.64	-138.27	-19.28	-3409.33	108.11	-14.24	-3876.20	90.67	-53.20	-3883.92	95.98	0.49	-2767.57	4.95	-18.67	-4120.25	-57.20	-37.78	-1787.90	1.06	21.96	-1784.89	0.47	87.19	-4031.02	-48.72	1330.09	0.00	0.00	0.00	-3911.59	-150.99	1649.70	-4042.24	-82.10	1703.15	-245.07	-25.41	1786.51	-4045.75	175.07	1666.75	-273.69	1199.53	73.66	310.40	1128.73	80.88	-204.95
0.81000	-3962.64	-138.27	-19.28	-3409.33	108.11	-14.24	-3842.64	91.03	-47.91	-3935.74	95.56	-7.64	-2767.57	4.95	-18.67	-4120.25	-57.20	-37.78	-1787.90	1.06	21.96	-1784.89	0.47	87.19	-4031.02	-48.72	1330.09	0.00	0.00	0.00	-3911.59	-150.99	1649.70	-4042.24	-82.10	1703.15	-245.07	-25.41	1786.51	-4041.70	175.20	1667.26	-274.78	1199.14	73.79	310.28	1127.86	81.13	-200.77
0.82000	-3962.64	-138.27	-19.28	-3409.33	108.11	-14.24	-3869.68	91.72	-51.83	-3889.07	96.15	0.18	-2767.57	4.95	-18.67	-4120.25	-57.20	-37.78	-1787.90	1.06	21.96	-1784.89	0.47	87.19	-4031.02	-48.72	1330.09	0.00	0.00	0.00	-3911.59	-150.99	1649.70	-4042.24	-82.10	1703.15	-245.07	-25.41	1786.51	-4051.70	174.46	1667.62	-275.45	1199.62	73.59	308.94	1127.91	80.61	-197.59
0.83000	-3962.64	-138.27	-19.28	-3409.33	108.11	-14.24	-3847.25	92.51	-48.70	-3892.65	96.18	-0.16	-2767.57	4.95	-18.67	-4120.25	-57.20	-37.78	-1787.90	1.06	21.96	-1784.89	0.47	87.19	-4031.02	-48.72	1330.09	0.00	0.00	0.00	-3911.59	-150.99	1649.70	-4042.24	-82.10	1703.15	-245.07	-25.41	1786.51	-4060.51	174.56	1667.82	-271.53	1200.28	74.40	308.88	1129.81	79.94	-204.30
0.84000	-3962.64	-138.27	-19.28	-3409.33	108.11	-14.24	-3869.61	91.02	-51.67	-3901.65	95.45	-1.63	-2767.57	4.95	-18.67	-4120.25	-57.20	-37.78	-1787.90	1.06	21.96	-1784.89	0.47	87.19	-4031.02	-48.72	1330.09	0.00	0.00	0.00	-3911.59	-150.99	1649.70	-4042.24	-82.10	1703.15	-245.07	-25.41	1786.51	-4047.65	175.10	1667.06	-270.36	1200.10	74.42	311.14	1129.90	80.44	-200.68
0.85000	-3962.64	-138.27	-19.28	-3409.33	108.11	-14.24	-3820.44	91.39	-43.90	-3910.35	97.11	-4.37	-2767.57	4.95	-18.67	-4120.25	-57.20	-37.78	-1787.90	1.06	21.96	-1784.89	0.47	87.19	-4031.02	-48.72	1330.09	0.00	0.00	0.00	-3911.59	-150.99	1649.70	-4042.24	-82.10	1703.15	-245.07	-25.41	1786.51	-4032.82	174.01	1666.91	-273.22	1198.86	74.22	309.65	1129.58	80.29	-199.39
0.86000	-3962.64	-138.27	-19.28	-3409.33	108.11	-14.24	-3863.18	92.70	-50.84	-3847.02	97.31	7.37	-2767.57	4.95	-18.67	-4120.25	-57.20	-37.78	-1787.90	1.06	21.96	-1784.89	0.47	87.19	-4031.02	-48.72	1330.09	0.00	0.00	0.00	-3911.59	-150.99	1649.70	-4042.24	-82.10	1703.15	-245.07	-25.41	1786.51	-4051.71	174.92	1667.20	-275.02	1199.61	73.57	309.91	1130.28	79.99	-199.51
0.87000	-3962.64	-138.27	-19.28	-3409.33	108.11	-14.24	-3814.38	91.93	-43.55	-3897.46	96.72	-1.31	-2767.57	4.95	-18.67	-4120.25	-57.20	-37.78	-1787.90	1.06	21.96	-1784.89	0.47	87.19	-4031.02	-48.72	1330.09	0.00	0.00	0.00	-3911.59	-150.99	1649.70	-4042.24	-82.10	1703.15	-245.07	-25.41	1786.51	-4043.71	174.49	1666.69	-274.93	1201.35	73.37	311.62	1128.51	81.05	-198.75
0.88000	-3962.64	-138.27	-19.28	-3409.33	108.11	-14.24	-3825.48	91.97	-43.42	-3882.13	95.19	0.74	-2767.57	4.95	-18.67	-4120.25	-57.20	-37.78	-1787.90	1.06	21.96	-1784.89	0.47	87.19	-4031.02	-48.72	1330.09	0.00	0.00	0.00	-3911.59	-150.99	1649.70	-4042.24	-82.10	1703.15	-245.07	-25.41	1786.51	-4052.59	174.55	1666.79	-275.23	1200.65	73.17	310.43	1128.84	80.83	-202.06
0.89000	-3962.64	-138.27	-19.28	-3409.33	108.11	-14.24	-3826.08	91.30	-44.93	-3905.43	95.67	-2.38	-2767.57	4.95	-18.67	-4120.25	-57.20	-37.78	-1787.90	1.06	21.96	-1784.89	0.47	87.19	-4031.02	-48.72	1330.09	0.00	0.00	0.00	-3911.59	-150.99	1649.70	-4042.24	-82.10	1703.15	-245.07	-25.41	1786.51	-4053.23	175.45	1667.01	-271.65	1198.42	74.41	311.20	1129.01	80.61	-204.12
0.90000	-3962.64	-138.27	-19.28	-3409.33	108.11	-14.24	-3833.80	91.64	-46.87	-3880.47	95.80	1.77	-2767.57	4.95	-18.67	-4120.25	-57.20	-37.78	-1787.90	1.06	21.96	-1784.89	0.47	87.19	-4031.02	-48.72	1330.09	0.00	0.00	0.00	-3911.59	-150.99	1649.70	-4042.24	-82.10	1703.15	-245.07	-25.41	1786.51	-4055.08	175.43	1666.72	-275.25	1198.61	73.91	310.18	1128.34	80.66	-198.92
0.91000	-3962.64	-138.27	-19.28	-3409.33	108.11	-14.24	-3844.61	92.85	-47.31	-3906.18	96.53	-2.07	-2767.57	4.95	-18.67	-4120.25	-57.20	-37.78	-1787.90	1.06	21.96	-1784.89	0.47	87.19	-4031.02	-48.72	1330.09	0.00	0.00	0.00	-3911.59	-150.99	1649.70	-4042.24	-82.10	1703.15	-245.07	-25.41	1786.51	-4055.94	175.21	1666.50	-275.39	1199.22	73.44	309.69	1129.59	80.13	-198.13
0.92000	-3962.64	-138.27	-19.28	-3409.33	108.11	-14.24	-3842.71	93.69	-46.52	-3861.86	96.22	4.31	-2767.57	4.95	-18.67	-4120.25	-57.20	-37.78	-1787.90	1.06	21.96	-1784.89	0.47	87.19	-4031.02	-48.72	1330.09	0.00	0.00	0.00	-3911.59	-150.99	1649.70	-4042.24	-82.10	1703.15	-245.07	-25.41	1786.51	-4039.92	176.07	1666.61	-272.63	1200.11	73.66	311.47	1128.79	80.77	-200.52
0.93000	-3962.64	-138.27	-19.28	-3409.33	108.11	-14.24	-3846.97	90.92	-49.22	-3906.64	95.72	-2.83	-2767.57	4.95	-18.67	-4120.25	-57.20	-37.78	-1787.90	1.06	21.96	-1784.89	0.47	87.19	-4031.02	-48.72	1330.09	0.00	0.00	0.00	-3911.59	-150.99	1649.70	-4042.24	-82.10	1703.15	-245.07	-25.41	1786.51	-4043.92	175.69	1666.74	-269.68	1199.50	74.52	312.60	1128.18	81.18	-199.47
0.94000	-3962.64	-138.27	-19.28	-3409.33	108.11	-14.24	-3873.26	91.16	-50.99	-3943.31	96.37	-6.97	-2767.57	4.95	-18.67	-4120.25	-57.20	-37.78	-1787.90	1.06	21.96	-1784.89	0.47	87.19	-4031.02	-48.72	1330.09	0.00	0.00	0.00	-3911.59	-150.99	1649.70	-4042.24	-82.10	1703.15	-245.07	-25.41	1786.51	-4053.95	175.71	1666.20	-274.22	1202.00	73.13	310.54	1129.80	80.30	-198.20
0.95000	-3962.64	-138.27	-19.28	-3409.33	108.11	-14.24	-3841.91	92.12	-47.47	-3871.16	95.26	2.86	-2767.57	4.95	-18.67	-4120.25	-57.20	-37.78	-1787.90	1.06	21.96	-1784.89	0.47	87.19	-4031.02	-48.72	1330.09	0.00	0.00	0.00	-3911.59	-150.99	1649.70	-4042.24	-82.10	1703.15	-245.07	-25.41	1786.51	-4041.23	175.05	1665.27	-276.20	1200.90	73.09	309.26	1129.84	79.91	-201.53
0.96000	-3962.64	-138.27	-19.28	-3409.33	108.11	-14.24	-3853.24	91.35	-49.70	-3916.31	95.42	-4.59	-2767.57	4.95	-18.67	-4120.25	-57.20	-37.78	-1787.90	1.06	21.96	-1784.89	0.47	87.19	-4031.02	-48.72	1330.09	0.00	0.00	0.00	-3911.59	-150.99	1649.70	-4042.24	-82.10	1703.15	-245.07	-25.41	1786.51	-4040.04	176.18	1666.37	-273.87	1199.15	74.24	310.87	1129.66	80.04	-203.78
0.97000	-3962.64	-138.27	-19.28	-3409.33	108.11	-14.24	-3856.13	92.23	-50.18	-3905.62	95.69	-0.51	-2767.57	4.95	-18.67	-4120.25	-57.20	-37.78	-1787.90	1.06	21.96	-1784.89	0.47	87.19	-4031.02	-48.72	1330.09	0.00	0.00	0.00	-3911.59	-150.99	1649.70	-4042.24	-82.10	1703.15	-245.07	-25.41	1786.51	-4051.84	175.97	1665.88	-273.15	1200.92	73.99	310.86	1128.85	80.69	-201.40
0.98000	-3962.64	-138.27	-19.28	-3409.33	108.11	-14.24	-3852.96	92.06	-48.57	-3908.51	96.51	-1.28	-2767.57	4.95	-18.67	-4120.25	-57.20	-37.78	-1787.90	1.06	21.96	-1784.89	0.47	87.19	-4031.02	-48.72	1330.09	0.00	0.00	0.00	-3911.59	-150.99	1649.70	-4042.24	-82.10	1703.15	-245.07	-25.41	1786.51	-4070.95	175.86	1666.71	-273.96	1200.80	73.63	310.83	1128.15	80.74	-200.83
0.99000	-3962.64	-138.27	-19.28	-3409.33	108.11	-14.24	-3832.26	91.61	-45.64	-3921.32	95.66	-5.07	-2767.57	4.95	-18.67	-4120.25	-57.20	-37.78	-1787.90	1.06	21.96	-1784.89	0.47	87.19	-4031.02	-48.72	1330.09	0.00	0.00	0.00	-3911.59	-150.99	1649.70	-4042.24	-82.10	1703.15	-245.07	-25.41	1786.51	-4048.79	175.20	1666.69	-278.12	1200.78	72.51	310.84	1128.81	80.54	-200.96
1.00000	-3962.64	-138.27	-19.28	-3409.33	108.11	-14.24	-3811.00	92.24	-42.43	-3881.43	96.40	0.26	-2767.57	4.95	-18.67	-4120.25	-57.20	-37.78	-1787.90	1.06	21.96	-1784.89	0.47	87.19	-4031.02	-48.72	1330.09	0.00	0.00	0.00	-3911.59	-150.99	1649.70	-4042.24	-82.10	1703.15	-245.07	-25.41	1786.51	-4040.74	175.37	1666.57	-276.03	1200.71	73.02	310.07	1128.80	80.44	-200.14
1.01000	-3962.64	-138.27	-19.28	-3409.33	108.11	-14.24	-3869.77	91.31	-50.87	-3906.42	95.62	-1.86	-2767.57	4.95	-18.67	-4120.25	-57.20	-37.78	-1787.90	1.06	21.96	-1784.89	0.47	87.19	-4031.02	-48.72	1330.09	0.00	0.00	0.00	-3911.59	-150.99	1649.70	-4042.24	-82.10	1703.15	-245.07	-25.41	1786.51	-4049.84	174.44	1666.57	-275.39	1198.88	73.61	310.45	1127.80	80.96	-195.60
1.02000	-3962.64	-138.27	-19.28	-3409.33	108.11	-14.24	-3859.88	90.66	-51.18	-3883.29	96.65	0.81	-2767.57	4.95	-18.67	-4120.25	-57.20	-37.78	-1787.90	1.06	21.96	-1784.89	0.47	87.19	-4031.02	-48.72	1330.09	0.00	0.00	0.00	-3911.59	-150.99	1649.70	-4042.24	-82.10	1703.15	-245.07	-25.41	1786.51	-4062.82	175.06	1666.42	-274.65	1199.93	73.45	309.80	1129.04	80.23	-202.17
1.03000	-3962.64	-138.27	-19.28	-3409.33	108.11	-14.24	-3822.78	92.87	-43.49	-3877.93	95.96	2.09	-2767.57	4.95	-18.67	-4120.25	-57.20	-37.78	-1787.90	1.06	21.96	-1784.89	0.47	87.19	-4031.02	-48.72	1330.09	0.00	0.00	0.00	-3911.59	-150.99	1649.70	-4042.24	-82.10	1703.15	-245.07	-25.41	1786.51	-4062.55	175.35	1666.93	-271.74	1198.52	74.59	311.09	1128.62	80.55	-198.34
1.04000	-3962.64	-138.27	-19.28	-3409.33	108.11	-14.24	-3843.93	91.21	-47.90	-3890.18	97.15	-0.17	-2767.57	4.95	-18.67	-4120.25	-57.20	-37.78	-1787.90	1.06	21.96	-1784.89	0.47	87.19	-4031.02	-48.72	1330.09	0.00	0.00	0.00	-3911.59	-150.99	1649.70	-4042.24	-82.10	1703.15	-245.07	-25.41	1786.51	-4065.95	175.12	1667.47	-274.66	1198.62	74.14	310.37	1128.30	80.79	-199.96
1.05000	-3962.64	-138.27	-19.28	-3409.33	108.11	-14.24	-3836.70	92.50	-47.23	-3864.77	96.72	3.60	-2767.57	4.95	-18.67	-4120.25	-57.20	-37.78	-1787.90	1.06	21.96	-1784.89	0.47	87.19	-4031.02	-48.72	1330.09	0.00	0.00	0.00	-3911.59	-150.99	1649.70	-4042.24	-82.10	1703.15	-245.07	-25.41	1786.51	-4061.71	175.45	1666.69	-274.05	1199.13	74.21	309.62	1127.74	80.72	-202.51
1.06000	-3962.64	-138.27	-19.28	-3409.33	108.11	-14.24	-3859.71	92.25	-50.38	-3884.22	96.71	0.83	-2767.57	4.95	-18.67	-4120.25	-57.20	-37.78	-1787.90	1.06	21.96	-1784.89	0.47	87.19	-4031.02	-48.72	1330.09	0.00	0.00	0.00	-3911.59	-150.99	1649.70	-4042.24	-82.10	1703.15	-245.07	-25.41	1786.51	-4056.36	175.73	1666.67	-274.33	1200.24	73.77	310.35	1129.37	80.34	-204.26
1.07000	-3962.64	-138.27	-19.28	-3409.33	108.11	-14.24	-3844.24	91.66	-47.91	-3879.54	96.11	2.63	-2767.57	4.95	-18.67	-4120.25	-57.20	-37.78	-1787.90	1.06	21.96	-1784.89	0.47	87.19	-4031.02	-48.72	1330.09	0.00	0.00	0.00	-3911.59	-150.99	1649.70	-4042.24	-82.10	1703.15	-245.07	-25.41	1786.51	-4053.29	174.86	1666.67	-273.05	1200.52	73.88	311.54	1129.45	80.50	-202.13
1.08000	-3962.64	-138.27	-19.28	-3409.33	108.11	-14.24	-3830.81	91.44	-46.14	-3887.55	96.44	0.96	-2767.57	4.95	-18.67	-4120.25	-57.20	-37.78	-1787.90	1.06	21.96	-1784.89	0.47	87.19	-4031.02	-48.72	1330.09	0.00	0.00	0.00	-3911.59	-150.99	1649.70	-4042.24	-82.10	1703.15	-245.07	-25.41	1786.51	-4047.28	174.94	1665.49	-275.88	1199.11	73.74	311.23	1128.89	80.65	-201.38
1.09000	-3962.64	-138.27	-19.28	-3409.33	108.11	-14.24	-3848.63	92.38	-49.61	-3929.69	95.00	-5.54	-2767.57	4.95	-18.67	-4120.25	-57.20	-37.78	-1787.90	1.06	21.96	-1784.89	0.47	87.19	-4031.02	-48.72	1330.09	0.00	0.00	0.00	-3911.59	-150.99	1649.70	-4042.24	-82.10	1703.15	-245.07	-25.41	1786.51	-4051.43	174.52	1666.37	-276.56	1201.51	72.98	312.11	1128.32	80.92	-201.26
1.10000	-3962.64	-138.27	-19.28	-3409.33	108.11	-14.24	-3815.64	91.23	-42.95	-3904.93	96.32	-1.90	-2767.57	4.95	-18.67	-4120.25	-57.20	-37.78	-1787.90	1.06	21.96	-1784.89	0.47	87.19	-4031.02	-48.72	1330.09	0.00	0.00	0.00	-3911.59	-150.99	1649.70	-4042.24	-82.10	1703.15	-245.07	-25.41	1786.51	-4048.25	174.95	1665.85	-275.78	1200.81	73.19	309.76	1129.66	80.07	-200.99
1.11000	-3962.64	-138.27	-19.28	-3409.33	108.11	-14.24	-3828.46	92.33	-46.35	-3877.48	95.58	2.22	-2767.57	4.95	-18.67	-4120.25	-57.20	-37.78	-1787.90	1.06	21.96	-1784.89	0.47	87.19	-4031.02	-48.72	1330.09	0.00	0.00	0.00	-3911.59	-150.99	1649.70	-4042.24	-82.10	1703.15	-245.07	-25.41	1786.51	-4046.81	175.50	1665.77	-274.15	1200.05	73.74	309.22	1129.24	80.05	-203.73
1.12000	-3962.64	-138.27	-19.28	-3409.33	108.11	-14.24	-3850.11	92.48	-49.17	-3899.80	94.76	-3.09	-2767.57	4.95	-18.67	-4120.25	-57.20	-37.78	-1787.90	1.06	21.96	-1784.89	0.47	87.19	-4031.02	-48.72	1330.09	0.00	0.00	0.00	-3911.59	-150.99	1649.70	-4042.24	-82.10	1703.15	-245.07	-25.41	1786.51	-4046.26	174.26	1665.39	-274.31	1198.41	74.15	312.51	1127.80	81.15	-200.58
1.13000	-3962.64	-138.27	-19.28	-3409.33	108.11	-14.24	-3850.68	90.81	-49.06	-3888.97	96.52	0.24	-2767.57	4.95	-18.67	-4120.25	-57.20	-37.78	-1787.90	1.06	21.96	-1784.89	0.47	87.19	-4031.02	-48.72	1330.09	0.00	0.00	0.00	-3911.59	-150.99	1649.70	-4042.24	-82.10	1703.15	-245.07	-25.41	1786.51	-4052.57	174.54	1665.66	-273.79	1199.77	74.01	311.55	1127.82	81.02	-202.43
1.14000	-3962.64	-138.27	-19.28	-3409.33	108.11	-14.24	-3849.12	91.80	-48.25	-3890.52	95.62	-0.61	-2767.57	4.95	-18.67	-4120.25	-57.20	-37.78	-1787.90	1.06	21.96	-1784.89	0.47	87.19	-4031.02	-48.72	1330.09	0.00	0.00	0.00	-3911.59	-150.99	1649.70	-4042.24	-82.10	1703.15	-245.07	-25.41	1786.51	-4063.88	173.29	1666.43	-274.53	1199.86	74.04	311.11	1127.56	81.02	-203.49
1.15000	-3962.64	-138.27	-19.28	-3409.33	108.11	-14.24	-3809.75	91.94	-42.26	-3922.18	96.69	-5.55	-2767.57	4.95	-18.67	-4120.25	-57.20	-37.78	-1787.90	1.06	21.96	-1784.89	0.47	87.19	-4031.02	-48.72	1330.09	0.00	0.00	0.00	-3911.59	-150.99	1649.70	-4042.24	-82.10	1703.15	-245.07	-25.41	1786.51	-4041.31	174.08	1665.72	-277.10	1201.70	72.81	310.84	1129.10	80.52	-202.15
1.16000	-3962.64	-138.27	-19.28	-3409.33	108.11	-14.24	-3855.57	92.01	-49.09	-3894.98	96.82	0.21	-2767.57	4.95	-18.67	-4120.25	-57.20	-37.78	-1787.90	1.06	21.96	-1784.89	0.47	87.19	-4031.02	-48.72	1330.09	0.00	0.00	0.00	-3911.59	-150.99	1649.70	-4042.24	-82.10	1703.15	-245.07	-25.41	1786.51	-4060.26	173.38	1665.90	-276.55	1200.03	73.33	310.49	1129.65	80.17	-197.56
1.17000	-3962.64	-138.27	-19.28	-3409.33	108.11	-14.24	-3850.50	90.77	-49.00	-3845.28	96.63	7.89	-2767.57	4.95	-18.67	-4120.25	-57.20	-37.78	-1787.90	1.06	21.96	-1784.89	0.47	87.19	-4031.02	-48.72	1330.09	0.00	0.00	0.00	-3911.59	-150.99	1649.70	-4042.24	-82.10	1703.15	-245.07	-25.41	1786.51	-4027.59	173.00	1664.74	-272.57	1199.32	74.03	310.15	1129.60	80.32	-199.85
1.18000	-3962.64	-138.27	-19.28	-3409.33	108.11	-14.24	-3848.98	92.32	-47.90	-3908.30	95.10	-3.50	-2767.57	4.95	-18.67	-4120.25	-57.20	-37.78	-1787.90	1.06	21.96	-1784.89	0.47	87.19	-4031.02	-48.72	1330.09	0.00	0.00	0.00	-3911.59	-150.99	1649.70	-4042.24	-82.10	1703.15	-245.07	-25.41	1786.51	-4063.67	173.52	1666.59	-275.14	1199.85	73.34	309.46	1129.57	80.14	-201.95
1.19000	-3962.64	-138.27	-19.28	-3409.33	108.11	-14.24	-3818.36	91.03	-43.93	-3906.18	95.20	-1.21	-2767.57	4.95	-18.67	-4120.25	-57.20	-37.78	-1787.90	1.06	21.96	-1784.89	0.47	87.19	-4031.02	-48.72	1330.09	0.00	0.00	0.00	-3911.59	-150.99	1649.70	-4042.24	-82.10	1703.15	-245.07	-25.41	1786.51	-4043.86	172.70	1666.09	-272.47	1198.19	74.31	310.81	1128.40	80.85	-203.73
1.20000	-3962.64	-138.27	-19.28	-3409.33	108.11	-14.24	-3820.67	93.07	-45.33	-3876.42	95.82	1.51	-2767.57	4.95	-18.67	-4120.25	-57.20	-37.78	-1787.90	1.06	21.96	-1784.89	0.47	87.19	-4031.02	-48.72	1330.09	0.00	0.00	0.00	-3911.59	-150.99	1649.70	-4042.24	-82.10	1703.15	-245.07	-25.41	1786.51	-4048.25	172.87	1665.61	-273.29	1199.12	74.18	312.13	1127.84	81.34	-200.28
1.21000	-3962.64	-138.27	-19.28	-3409.33	108.11	-14.24	-3858.41	92.63	-49.67	-3903.91	96.55	-1.79	-2767.57	4.95	-18.67	-4120.25	-57.20	-37.78	-1787.90	1.06	21.96	-1784.89	0.47	87.19	-4031.02	-48.72	1330.09	0.00	0.00	0.00	-3911.59	-150.99	1649.70	-4042.24	-82.10	1703.15	-245.07	-25.41	1786.51	-4039.74	172.73	1665.12	-274.24	1198.90	73.84	308.71	1129.75	80.04	-200.66
1.22000	-3962.64	-138.27	-19.28	-3409.33	108.11	-14.24	-3848.45	90.69	-48.73	-3877.38	96.33	2.46	-2767.57	4.95	-18.67	-4120.25	-57.20	-37.78	-1787.90	1.06	21.96	-1784.89	0.47	87.19	-4031.02	-48.72	1330.09	0.00	0.00	0.00	-3911.59	-150.99	1649.70	-4042.24	-82.10	1703.15	-245.07	-25.41	1786.51	-4060.06	172.53	1665.25	-272.50	1199.19	74.13	308.80	1129.26	80.14	-201.45
1.23000	-3962.64	-138.27	-19.28	-3409.33	108.11	-14.24	-3880.91	91.89	-53.93	-3894.48	97.54	-0.32	-2767.57	4.95	-18.67	-4120.25	-57.20	-37.78	-1787.90	1.06	21.96	-1784.89	0.47	87.19	-4031.02	-48.72	1330.09	0.00	0.00	0.00	-3911.59	-150.99	1649.70	-4042.24	-82.10	1703.15	-245.07	-25.41	1786.51	-4056.66	172.36	1666.00	-276.87	1201.88	72.57	310.22	1128.81	80.61	-203.01
1.24000	-3962.64	-138.27	-19.28	-3409.33	108.11	-14.24	-3820.63	92.60	-43.03	-3903.17	96.81	-0.97	-2767.57	4.95	-18.67	-4120.25	-57.20	-37.78	-1787.90	1.06	21.96	-1784.89	0.47	87.19	-4031.02	-48.72	1330.09	0.00	0.00	0.00	-3911.59	-150.99	1649.70	-4042.24	-82.10	1703.15	-245.07	-25.41	1786.51	-4047.72	171.75	1665.54	-274.58	1200.82	73.48	308.71	1128.75	80.35	-200.17
1.25000	-3962.64	-138.27	-19.28	-3409.33	108.11	-14.24	-3862.64	92.14	-51.53	-3901.07	96.79	-1.43	-2767.57	4.95	-18.67	-4120.25	-57.20	-37.78	-1787.90	1.06	21.96	-1784.89	0.47	87.19	-4031.02	-48.72	1330.09	0.00	0.00	0.00	-3911.59	-150.99	1649.70	-4042.24	-82.10	1703.15	-245.07	-25.41	1786.51	-4050.78	171.53	1665.46	-271.07	1198.72	74.46	309.07	1129.19	80.19	-199.07
1.26000	-3962.64	-138.27	-19.28	-3409.33	108.11	-14.24	-3829.40	91.95	-45.12	-3890.19	95.69	0.06	-2767.57	4.95	-18.67	-4120.25	-57.20	-37.78	-1787.90	1.06	21.96	-1784.89	0.47	87.19	-4031.02	-48.72	1330.09	0.00	0.00	0.00	-3911.59	-150.99	1649.70	-4042.24	-82.10	1703.15	-245.07	-25.41	1786.51	-4056.85	172.84	1666.31	-271.42	1198.98	74.38	313.18	1128.47	81.26	-203.01
1.27000	-3962.64	-138.27	-19.28	-3409.33	108.11	-14.24	-3848.69	91.33	-47.61	-3885.03	94.74	0.76	-2767.57	4.95	-18.67	-4120.25	-57.20	-37.78	-1787.90	1.06	21.96	-1784.89	0.47	87.19	-4031.02	-48.72	1330.09	0.00	0.00	0.00	-3911.59	-150.99	1649.70	-4042.24	-82.10	1703.15	-245.07	-25.41	1786.51	-4059.48	171.05	1666.36	-271.17	1198.42	75.05	310.95	1128.68	80.73	-201.97
1.28000	-3962.64	-138.27	-19.28	-3409.33	108.11	-14.24	-3866.81	91.79	-51.26	-3907.92	95.94	-3.17	-2767.57	4.95	-18.67	-4120.25	-57.20	-37.78	-1787.90	1.06	21.96	-1784.89	0.47	87.19	-4031.02	-48.72	1330.09	0.00	0.00	0.00	-3911.59	-150.99	1649.70	-4042.24	-82.10	1703.15	-245.07	-25.41	1786.51	-4061.01	171.04	1665.75	-272.94	1198.63	74.63	308.52	1129.75	79.87	-197.41
1.29000	-3962.64	-138.27	-19.28	-3409.33	108.11	-14.24	-3844.41	92.36	-48.42	-3891.78	95.91	-0.64	-2767.57	4.95	-18.67	-4120.25	-57.20	-37.78	-1787.90	1.06	21.96	-1784.89	0.47	87.19	-4031.02	-48.72	1330.09	0.00	0.00	0.00	-3911.59	-150.99	1649.70	-4042.24	-82.10	1703.15	-245.07	-25.41	1786.51	-4041.39	170.65	1665.34	-270.52	1199.69	74.50	310.26	1130.03	79.94	-199.91
1.30000	-3962.64	-138.27	-19.28	-3409.33	108.11	-14.24	-3837.72	92.92	-46.52	-3871.06	96.14	3.31	-2767.57	4.95	-18.67	-4120.25	-57.20	-37.78	-1787.90	1.06	21.96	-1784.89	0.47	87.19	-4031.02	-48.72	1330.09	0.00	0.00	0.00	-3911.59	-150.99	1649.70	-4042.24	-82.10	1703.15	-245.07	-25.41	1786.51	-4049.55	171.55	1665.31	-271.69	1200.14	73.83	311.29	1128.85	80.67	-201.04
1.31000	-3962.64	-138.27	-19.28	-3409.33	108.11	-14.24	-3829.87	92.36	-45.27	-3865.31	97.58	3.66	-2767.57	4.95	-18.67	-4120.25	-57.20	-37.78	-1787.90	1.06	21.96	-1784.89	0.47	87.19	-4031.02	-48.72	1330.09	0.00	0.00	0.00	-3911.59	-150.99	1649.70	-4042.24	-82.10	1703.15	-245.07	-25.41	1786.51	-4051.15	170.55	1665.36	-275.88	1200.38	73.08	311.78	1127.82	81.11	-200.03
1.32000	-3962.64	-138.27	-19.28	-3409.33	108.11	-14.24	-3854.03	90.70	-49.44	-3915.78	96.19	-2.87	-2767.57	4.95	-18.67	-4120.25	-57.20	-37.78	-1787.90	1.06	21.96	-1784.89	0.47	87.19	-4031.02	-48.72	1330.09	0.00	0.00	0.00	-3911.59	-150.99	1649.70	-4042.24	-82.10	1703.15	-245.07	-25.41	1786.51	-4049.18	170.39	1665.62	-275.36	1199.71	73.54	310.65	1128.28	80.83	-204.39
1.33000	-3962.64	-138.27	-19.28	-3409.33	108.11	-14.24	-3815.86	93.43	-41.48	-3897.05	96.16	-1.48	-2767.57	4.95	-18.67	-4120.25	-57.20	-37.78	-1787.90	1.06	21.96	-1784.89	0.47	87.19	-4031.02	-48.72	1330.09	0.00	0.00	0.00	-3911.59	-150.99	1649.70	-4042.24	-82.10	1703.15	-245.07	-25.41	1786.51	-4046.20	170.42	1665.62	-272.31	1200.27	73.78	311.72	1128.14	81.12	-199.09
1.34000	-3962.64	-138.27	-19.28	-3409.33	108.11	-14.24	-3843.85	91.67	-47.85	-3872.98	95.73	2.95	-2767.57	4.95	-18.67	-4120.25	-57.20	-37.78	-1787.90	1.06	21.96	-1784.89	0.47	87.19	-4031.02	-48.72	1330.09	0.00	0.00	0.00	-3911.59	-150.99	1649.70	-4042.24	-82.10	1703.15	-245.07	-25.41	1786.51	-4045.77	169.65	1665.44	-271.33	1200.50	73.99	311.41	1129.35	80.49	-200.69
1.35000	-3962.64	-138.27	-19.28	-3409.33	108.11	-14.24	-3851.69	91.01	-49.48	-3883.73	95.77	1.05	-2767.57	4.95	-18.67	-4120.25	-57.20	-37.78	-1787.90	1.06	21.96	-1784.89	0.47	87.19	-4031.02	-48.72	1330.09	0.00	0.00	0.00	-3911.59	-150.99	1649.70	-4042.24	-82.10	1703.15	-245.07	-25.41	1786.51	-4044.71	169.32	1666.20	-274.48	1199.93	73.63	310.16	1129.41	80.35	-203.30
1.36000	-3962.64	-138.27	-19.28	-3409.33	108.11	-14.24	-3851.35	92.50	-48.64	-3914.17	94.84	-2.44	-2767.57	4.95	-18.67	-4120.25	-57.20	-37.78	-1787.90	1.06	21.96	-1784.89	0.47	87.19	-4031.02	-48.72	1330.09	0.00	0.00	0.00	-3911.59	-150.99	1649.70	-4042.24	-82.10	1703.15	-245.07	-25.41	1786.51	-4040.93	169.45	1665.75	-274.53	1199.23	74.33	309.56	1129.01	80.36	-202.85
1.37000	-3962.64	-138.27	-19.28	-3409.33	108.11	-14.24	-3860.86	93.46	-50.74	-3899.25	96.11	-0.79	-2767.57	4.95	-18.67	-4120.25	-57.20	-37.78	-1787.90	1.06	21.96	-1784.89	0.47	87.19	-4031.02	-48.72	1330.09	0.00	0.00	0.00	-3911.59	-150.99	1649.70	-4042.24	-82.10	1703.15	-245.07	-25.41	1786.51	-4051.60	168.28	1666.37	-274.56	1200.93	73.46	309.18	1128.93	80.34	-203.41
1.38000	-3962.64	-138.27	-19.28	-3409.33	108.11	-14.24	-3821.98	93.45	-44.53	-3875.12	96.75	2.55	-2767.57	4.95	-18.67	-4120.25	-57.20	-37.78	-1787.90	1.06	21.96	-1784.89	0.47	87.19	-4031.02	-48.72	1330.09	0.00	0.00	0.00	-3911.59	-150.99	1649.70	-4042.24	-82.10	1703.15	-245.07	-25.41	1786.51	-4045.80	168.86	1666.14	-273.76	1200.36	74.15	310.91	1129.51	80.30	-200.96
1.39000	-3962.64	-138.27	-19.28	-3409.33	108.11	-14.24	-3835.84	92.59	-46.74	-3904.95	95.78	-1.77	-2767.57	4.95	-18.67	-4120.25	-57.20	-37.78	-1787.90	1.06	21.96	-1784.89	0.47	87.19	-4031.02	-48.72	1330.09	0.00	0.00	0.00	-3911.59	-150.99	1649.70	-4042.24	-82.10	1703.15	-245.07	-25.41	1786.51	-4048.29	169.14	1666.31	-271.61	1198.70	74.74	310.81	1129.28	80.40	-200.73
1.40000	-3962.64	-138.27	-19.28	-3409.33	108.11	-14.24	-3845.39	92.61	-48.88	-3910.77	96.67	-2.60	-2767.57	4.95	-18.67	-4120.25	-57.20	-37.78	-1787.90	1.06	21.96	-1784.89	0.47	87.19	-4031.02	-48.72	1330.09	0.00	0.00	0.00	-3911.59	-150.99	1649.70	-4042.24	-82.10	1703.15	-245.07	-25.41	1786.51	-4060.76	168.80	1666.06	-273.89	1199.14	74.29	309.49	1129.17	80.27	-200.03
1.41000	-3962.64	-138.27	-19.28	-3409.33	108.11	-14.24	-3844.77	92.40	-48.66	-3870.53	96.08	3.32	-2767.57	4.95	-18.67	-4120.25	-57.20	-37.78	-1787.90	1.06	21.96	-1784.89	0.47	87.19	-4031.02	-48.72	1330.09	0.00	0.00	0.00	-3911.59	-150.99	1649.70	-4042.24	-82.10	1703.15	-245.07	-25.41	1786.51	-4043.46	168.40	1665.68	-270.90	1199.76	74.45	310.32	1128.74	80.71	-201.00
1.42000	-3962.64	-138.27	-19.28	-3409.33	108.11	-14.24	-3859.62	91.89	-50.57	-3903.36	95.36	-1.01	-2767.57	4.95	-18.67	-4120.25	-57.20	-37.78	-1787.90	1.06	21.96	-1784.89	0.47	87.19	-4031.02	-48.72	1330.09	0.00	0.00	0.00	-3911.59	-150.99	1649.70	-4042.24	-82.10	1703.15	-245.07	-25.41	1786.51	-4056.71	168.54	1665.78	-272.98	1199.42	73.96	309.52	1129.83	80.18	-197.28
1.43000	-3962.64	-138.27	-19.28	-3409.33	108.11	-14.24	-3812.24	90.92	-42.98	-3872.10	95.06	4.07	-2767.57	4.95	-18.67	-4120.25	-57.20	-37.78	-1787.90	1.06	21.96	-1784.89	0.47	87.19	-4031.02	-48.72	1330.09	0.00	0.00	0.00	-3911.59	-150.99	1649.70	-4042.24	-82.10	1703.15	-245.07	-25.41	1786.51	-4049.51	167.56	1665.67	-271.50	1199.13	74.31	311.28	1129.71	80.41	-197.71
1.44000	-3962.64	-138.27	-19.28	-3409.33	108.11	-14.24	-3842.63	91.89	-48.28	-3871.44	95.71	3.68	-2767.57	4.95	-18.67	-4120.25	-57.20	-37.78	-1787.90	1.06	21.96	-1784.89	0.47	87.19	-4031.02	-48.72	1330.09	0.00	0.00	0.00	-3911.59	-150.99	1649.70	-4042.24	-82.10	1703.15	-245.07	-25.41	1786.51	-4050.34	167.64	1666.18	-273.89	1200.13	73.50	310.31	1128.90	80.53	-203.54
1.45000	-3962.64	-138.27	-19.28	-3409.33	108.11	-14.24	-3872.37	92.10	-53.32	-3903.09	96.68	-1.40	-2767.57	4.95	-18.67	-4120.25	-57.20	-37.78	-1787.90	1.06	21.96	-1784.89	0.47	87.19	-4031.02	-48.72	1330.09	0.00	0.00	0.00	-3911.59	-150.99	1649.70	-4042.24	-82.10	1703.15	-245.07	-25.41	1786.51	-4031.85	167.88	1665.53	-273.88	1200.28	73.44	311.19	1127.87	81.12	-203.44
1.46000	-3962.64	-138.27	-19.28	-3409.33	108.11	-14.24	-3829.25	91.49	-45.31	-3906.28	95.82	-2.51	-2767.57	4.95	-18.67	-4120.25	-57.20	-37.78	-1787.90	1.06	21.96	-1784.89	0.47	87.19	-4031.02	-48.72	1330.09	0.00	0.00	0.00	-3911.59	-150.99	1649.70	-4042.24	-82.10	1703.15	-245.07	-25.41	1786.51	-4040.94	166.52	1665.92	-271.97	1199.68	74.22	310.34	1129.12	80.32	-202.53
1.47000	-3962.64	-138.27	-19.28	-3409.33	108.11	-14.24	-3848.36	92.13	-49.11	-3880.33	96.18	2.47	-2767.57	4.95	-18.67	-4120.25	-57.20	-37.78	-1787.90	1.06	21.96	-1784.89	0.47	87.19	-4031.02	-48.72	1330.09	0.00	0.00	0.00	-3911.59	-150.99	1649.70	-4042.24	-82.10	1703.15	-245.07	-25.41	1786.51	-4038.34	166.72	1665.65	-274.02	1200.30	73.43	311.73	1127.77	81.15	-202.10
1.48000	-3962.64	-138.27	-19.28	-3409.33	108.11	-14.24	-3820.84	92.58	-43.97	-3908.03	96.53	-2.59	-2767.57	4.95	-18.67	-4120.25	-57.20	-37.78	-1787.90	1.06	21.96	-1784.89	0.47	87.19	-4031.02	-48.72	1330.09	0.00	0.00	0.00	-3911.59	-150.99	1649.70	-4042.24	-82.10	1703.15	-245.07	-25.41	1786.51	-4045.51	165.43	1665.58	-273.28	1198.62	74.06	309.23	1129.00	80.20	-202.54
1.49000	-3962.64	-138.27	-19.28	-3409.33	108.11	-14.24	-3845.96	91.49	-48.10	-3897.62	95.40	-0.87	-2767.57	4.95	-18.67	-4120.25	-57.20	-37.78	-1787.90	1.06	21.96	-1784.89	0.47	87.19	-4031.02	-48.72	1330.09	0.00	0.00	0.00	-3911.59	-150.99	1649.70	-4042.24	-82.10	1703.15	-245.07	-25.41	1786.51	-4027.64	164.68	1665.61	-275.23	1198.98	73.48	309.47	1128.80	80.25	-199.57
1.50000	-3962.64	-138.27	-19.28	-3409.33	108.11	-14.24	-3847.02	91.99	-48.63	-3915.21	95.61	-4.18	-2767.57	4.95	-18.67	-4120.25	-57.20	-37.78	-1787.90	1.06	21.96	-1784.89	0.47	87.19	-4031.02	-48.72	1330.09	0.00	0.00	0.00	-3911.59	-150.99	1649.70	-4042.24	-82.10	1703.15	-245.07	-25.41	1786.51	-4041.87	166.07	1665.19	-274.27	1198.78	73.84	310.91	1128.34	80.62	-204.41
1.51000	-3962.64	-138.27	-19.28	-3409.33	108.11	-14.24	-3841.73	92.68	-47.72	-3904.47	96.21	-1.57	-2767.57	4.95	-18.67	-4120.25	-57.20	-37.78	-1787.90	1.06	21.96	-1784.89	0.47	87.19	-4031.02	-48.72	1330.09	0.00	0.00	0.00	-3911.59	-150.99	1649.70	-4042.24	-82.10	1703.15	-245.07	-25.41	1786.51	-4051.88	164.39	1665.91	-271.64	1198.29	74.49	309.92	1128.48	80.34	-203.24
1.52000	-3962.64	-138.27	-19.28	-3409.33	108.11	-14.24	-3844.26	93.49	-47.85	-3903.49	96.83	-0.94	-2767.57	4.95	-18.67	-4120.25	-57.20	-37.78	-1787.90	1.06	21.96	-1784.89	0.47	87.19	-4031.02	-48.72	1330.09	0.00	0.00	0.00	-3911.59	-150.99	1649.70	-4042.24	-82.10	1703.15	-245.07	-25.41	1786.51	-4030.65	164.05	1665.67	-275.03	1200.79	73.30	309.55	1128.55	80.47	-202.20
1.53000	-3962.64	-138.27	-19.28	-3409.33	108.11	-14.24	-3852.72	91.36	-49.58	-3893.15	94.73	0.25	-2767.57	4.95	-18.67	-4120.25	-57.20	-37.78	-1787.90	1.06	21.96	-1784.89	0.47	87.19	-4031.02	-48.72	1330.09	0.00	0.00	0.00	-3911.59	-150.99	1649.70	-4042.24	-82.10	1703.15	-245.07	-25.41	1786.51	-4024.37	164.06	1666.15	-270.82	1199.44	74.35	310.01	1128.97	80.49	-200.90
1.54000	-3962.64	-138.27	-19.28	-3409.33	108.11	-14.24	-3855.53	91.04	-49.94	-3882.03	95.63	1.26	-2767.57	4.95	-18.67	-4120.25	-57.20	-37.78	-1787.90	1.06	21.96	-1784.89	0.47	87.19	-4031.02	-48.72	1330.09	0.00	0.00	0.00	-3911.59	-150.99	1649.70	-4042.24	-82.10	1703.15	-245.07	-25.41	1786.51	-3999.31	164.04	1665.81	-271.01	1198.80	74.89	310.84	1128.40	80.99	-201.58
1.55000	-3962.64	-138.27	-19.28	-3409.33	108.11	-14.24	-3857.57	92.76	-49.22	-3909.02	94.70	-2.93	-2767.57	4.95	-18.67	-4120.25	-57.20	-37.78	-1787.90	1.06	21.96	-1784.89	0.47	87.19	-4031.02	-48.72	1330.09	0.00	0.00	0.00	-3911.59	-150.99	1649.70	-4042.24	-82.10	1703.15	-245.07	-25.41	1786.51	-4007.76	163.43	1666.20	-271.60	1199.76	74.12	308.98	1129.92	79.99	-197.43
1.56000	-3962.64	-138.27	-19.28	-3409.33	108.11	-14.24	-3873.65	92.71	-53.17	-3907.63	97.78	-1.46	-2767.57	4.95	-18.67	-4120.25	-57.20	-37.78	-1787.90	1.06	21.96	-1784.89	0.47	87.19	-4031.02	-48.72	1330.09	0.00	0.00	0.00	-3911.59	-150.99	1649.70	-4042.24	-82.10	1703.15	-245.07	-25.41	1786.51	-4000.49	163.11	1666.40	-273.77	1199.73	73.77	309.46	1128.92	80.38	-200.73
1.57000	-3962.64	-138.27	-19.28	-3409.33	108.11	-14.24	-3859.32	92.32	-51.55	-3894.43	95.01	-0.62	-2767.57	4.95	-18.67	-4120.25	-57.20	-37.78	-1787.90	1.06	21.96	-1784.89	0.47	87.19	-4031.02	-48.72	1330.09	0.00	0.00	0.00	-3911.59	-150.99	1649.70	-4042.24	-82.10	1703.15	-245.07	-25.41	1786.51	-3994.08	162.53	1665.61	-273.91	1198.46	74.08	311.43	1128.25	80.89	-202.68
1.58000	-3962.64	-138.27	-19.28	-3409.33	108.11	-14.24	-3866.60	92.74	-52.14	-3900.75	96.54	-0.09	-2767.57	4.95	-18.67	-4120.25	-57.20	-37.78	-1787.90	1.06	21.96	-1784.89	0.47	87.19	-4031.02	-48.72	1330.09	0.00	0.00	0.00	-3911.59	-150.99	1649.70	-4042.24	-82.10	1703.15	-245.07	-25.41	1786.51	-3999.73	162.78	1665.78	-274.45	1200.17	73.65	309.67	1129.43	80.14	-203.57
1.59000	-3962.64	-138.27	-19.28	-3409.33	108.11	-14.24	-3826.55	91.05	-45.87	-3898.06	95.94	-1.69	-2767.57	4.95	-18.67	-4120.25	-57.20	-37.78	-1787.90	1.06	21.96	-1784.89	0.47	87.19	-4031.02	-48.72	1330.09	0.00	0.00	0.00	-3911.59	-150.99	1649.70	-4042.24	-82.10	1703.15	-245.07	-25.41	1786.51	-3988.91	162.33	1665.74	-274.07	1200.79	73.28	310.34	1128.81	80.81	-200.01
1.60000	-3962.64	-138.27	-19.28	-3409.33	108.11	-14.24	-3831.32	90.91	-46.40	-3889.42	95.20	1.60	-2767.57	4.95	-18.67	-4120.25	-57.20	-37.78	-1787.90	1.06	21.96	-1784.89	0.47	87.19	-4031.02	-48.72	1330.09	0.00	0.00	0.00	-3911.59	-150.99	1649.70	-4042.24	-82.10	1703.15	-245.07	-25.41	1786.51	-3993.10	161.94	1666.05	-272.27	1198.10	74.40	310.94	1127.86	80.99	-200.07
1.61000	-3962.64	-138.27	-19.28	-3409.33	108.11	-14.24	-3861.34	90.72	-50.49	-3902.88	95.34	-1.87	-2767.57	4.95	-18.67	-4120.25	-57.20	-37.78	-1787.90	1.06	21.96	-1784.89	0.47	87.19	-4031.02	-48.72	1330.09	0.00	0.00	0.00	-3911.59	-150.99	1649.70	-4042.24	-82.10	1703.15	-245.07	-25.41	1786.51	-3979.84	160.43	1665.86	-274.72	1199.02	73.65	311.12	1128.89	80.66	-198.86
1.62000	-3962.64	-138.27	-19.28	-3409.33	108.11	-14.24	-3829.89	91.85	-46.07	-3904.75	95.87	-2.49	-2767.57	4.95	-18.67	-4120.25	-57.20	-37.78	-1787.90	1.06	21.96	-1784.89	0.47	87.19	-4031.02	-48.72	1330.09	0.00	0.00	0.00	-3911.59	-150.99	1649.70	-4042.24	-82.10	1703.15	-245.07	-25.41	1786.51	-3983.36	160.30	1665.38	-275.80	1199.90	73.31	309.57	1128.75	80.47	-200.41
1.63000	-3962.64	-138.27	-19.28	-3409.33	108.11	-14.24	-3858.31	92.83	-49.66	-3887.19	94.94	0.77	-2767.57	4.95	-18.67	-4120.25	-57.20	-37.78	-1787.90	1.06	21.96	-1784.89	0.47	87.19	-4031.02	-48.72	1330.09	0.00	0.00	0.00	-3911.59	-150.99	1649.70	-4042.24	-82.10	1703.15	-245.07	-25.41	1786.51	-3980.37	160.73	1665.02	-271.54	1198.71	74.68	310.44	1129.72	80.20	-203.11
1.64000	-3962.64	-138.27	-19.28	-3409.33	108.11	-14.24	-3841.17	91.49	-46.71	-3870.30	97.15	4.86	-2767.57	4.95	-18.67	-4120.25	-57.20	-37.78	-1787.90	1.06	21.96	-1784.89	0.47	87.19	-4031.02	-48.72	1330.09	0.00	0.00	0.00	-3911.59	-150.99	1649.70	-4042.24	-82.10	1703.15	-245.07	-25.41	1786.51	-3993.57	160.31	1666.19	-273.35	1199.19	74.22	311.08	1128.31	80.94	-200.44
1.65000	-3962.64	-138.27	-19.28	-3409.33	108.11	-14.24	-3830.95	92.43	-45.35	-3883.94	97.23	0.32	-2767.57	4.95	-18.67	-4120.25	-57.20	-37.78	-1787.90	1.06	21.96	-1784.89	0.47	87.19	-4031.02	-48.72	1330.09	0.00	0.00	0.00	-3911.59	-150.99	1649.70	-4042.24	-82.10	1703.15	-245.07	-25.41	1786.51	-3975.39	159.12	1665.15	-275.26	1199.49	73.64	308.48	1128.66	80.28	-198.14
1.66000	-3962.64	-138.27	-19.28	-3409.33	108.11	-14.24	-3847.91	92.19	-48.77	-3895.09	95.66	0.57	-2767.57	4.95	-18.67	-4120.25	-57.20	-37.78	-1787.90	1.06	21.96	-1784.89	0.47	87.19	-4031.02	-48.72	1330.09	0.00	0.00	0.00	-3911.59	-150.99	1649.70	-4042.24	-82.10	1703.15	-245.07	-25.41	1786.51	-3956.93	158.61	1664.90	-275.01	1199.00	73.96	310.44	1128.94	80.40	-203.09
1.67000	-3962.64	-138.27	-19.28	-3409.33	108.11	-14.24	-3856.50	90.61	-50.82	-3920.28	95.86	-3.24	-2767.57	4.95	-18.67	-4120.25	-57.20	-37.78	-1787.90	1.06	21.96	-1784.89	0.47	87.19	-4031.02	-48.72	1330.09	0.00	0.00	0.00	-3911.59	-150.99	1649.70	-4042.24	-82.10	1703.15	-245.07	-25.41	1786.51	-3954.36	158.68	1665.17	-271.58	1198.43	74.85	310.85	1127.25	81.17	-200.11
1.68000	-3962.64	-138.27	-19.28	-3409.33	108.11	-14.24	-3838.01	92.13	-47.13	-3903.87	95.80	-1.41	-2767.57	4.95	-18.67	-4120.25	-57.20	-37.78	-1787.90	1.06	21.96	-1784.89	0.47	87.19	-4031.02	-48.72	1330.09	0.00	0.00	0.00	-3911.59	-150.99	1649.70	-4042.24	-82.10	1703.15	-245.07	-25.41	1786.51	-3964.05	158.56	1665.50	-278.35	1200.21	73.27	309.99	1127.97	81.05	-203.14
1.69000	-3962.64	-138.27	-19.28	-3409.33	108.11	-14.24	-3827.26	91.99	-44.82	-3889.58	96.13	-0.43	-2767.57	4.95	-18.67	-4120.25	-57.20	-37.78	-1787.90	1.06	21.96	-1784.89	0.47	87.19	-4031.02	-48.72	1330.09	0.00	0.00	0.00	-3911.59	-150.99	1649.70	-4042.24	-82.10	1703.15	-245.07	-25.41	1786.51	-3961.11	158.73	1665.88	-275.44	1199.18	73.86	308.70	1128.71	80.51	-204.67
1.70000	-3962.64	-138.27	-19.28	-3409.33	108.11	-14.24	-3833.41	90.24	-46.98	-3925.44	95.32	-4.02	-2767.57	4.95	-18.67	-4120.25	-57.20	-37.78	-1787.90	1.06	21.96	-1784.89	0.47	87.19	-4031.02	-48.72	1330.09	0.00	0.00	0.00	-3911.59	-150.99	1649.70	-4042.24	-82.10	1703.15	-245.07	-25.41	1786.51	-3957.41	157.03	1666.03	-271.61	1199.33	74.17	310.19	1128.52	80.64	-204.09
1.71000	-3962.64	-138.27	-19.28	-3409.33	108.11	-14.24	-3832.73	90.71	-45.85	-3888.42	95.50	1.53	-2767.57	4.95	-18.67	-4120.25	-57.20	-37.78	-1787.90	1.06	21.96	-1784.89	0.47	87.19	-4031.02	-48.72	1330.09	0.00	0.00	0.00	-3911.59	-150.99	1649.70	-4042.24	-82.10	1703.15	-245.07	-25.41	1786.51	-3944.20	157.35	1665.26	-272.31	1198.16	74.43	311.02	1127.82	80.92	-199.66
1.72000	-3962.64	-138.27	-19.28	-3409.33	108.11	-14.24	-3814.98	91.74	-43.41	-3919.26	94.71	-4.77	-2767.57	4.95	-18.67	-4120.25	-57.20	-37.78	-1787.90	1.06	21.96	-1784.89	0.47	87.19	-4031.02	-48.72	1330.09	0.00	0.00	0.00	-3911.59	-150.99	1649.70	-4042.24	-82.10	1703.15	-245.07	-25.41	1786.51	-3945.16	156.44	1665.20	-276.92	1199.50	73.27	310.47	1128.43	80.70	-198.03
1.73000	-3962.64	-138.27	-19.28	-3409.33	108.11	-14.24	-3833.75	91.77	-46.08	-3869.94	96.27	4.10	-2767.57	4.95	-18.67	-4120.25	-57.20	-37.78	-1787.90	1.06	21.96	-1784.89	0.47	87.19	-4031.02	-48.72	1330.09	0.00	0.00	0.00	-3911.59	-150.99	1649.70	-4042.24	-82.10	1703.15	-245.07	-25.41	1786.51	-3977.52	154.33	1666.18	-277.35	1200.72	73.13	307.94	1128.63	80.18	-202.01
1.74000	-3962.64	-138.27	-19.28	-3409.33	108.11	-14.24	-3846.88	91.67	-48.15	-3872.08	94.74	3.24	-2767.57	4.95	-18.67	-4120.25	-57.20	-37.78	-1787.90	1.06	21.96	-1784.89	0.47	87.19	-4031.02	-48.72	1330.09	0.00	0.00	0.00	-3911.59	-150.99	1649.70	-4042.24	-82.10	1703.15	-245.07	-25.41	1786.51	-3984.35	154.62	1666.60	-273.48	1199.24	74.20	308.23	1128.71	80.21	-206.78
1.75000	-3962.64	-138.27	-19.28	-3409.33	108.11	-14.24	-3855.82	91.75	-50.77	-3882.48	96.45	2.31	-2767.57	4.95	-18.67	-4120.25	-57.20	-37.78	-1787.90	1.06	21.96	-1784.89	0.47	87.19	-4031.02	-48.72	1330.09	0.00	0.00	0.00	-3911.59	-150.99	1649.70	-4042.24	-82.10	1703.15	-245.07	-25.41	1786.51	-3983.35	152.93	1666.41	-270.98	1199.18	74.78	311.09	1129.77	80.23	-200.26
1.76000	-3962.64	-138.27	-19.28	-3409.33	108.11	-14.24	-3852.51	91.94	-49.57	-3910.57	96.41	-1.70	-2767.57	4.95	-18.67	-4120.25	-57.20	-37.78	-1787.90	1.06	21.96	-1784.89	0.47	87.19	-4031.02	-48.72	1330.09	0.00	0.00	0.00	-3911.59	-150.99	1649.70	-4042.24	-82.10	1703.15	-245.07	-25.41	1786.51	-3987.96	151.86	1666.16	-272.29	1200.52	73.88	310.59	1128.89	80.55	-198.85
1.77000	-3962.64	-138.27	-19.28	-3409.33	108.11	-14.24	-3823.30	91.44	-44.20	-3888.74	95.00	1.11	-2767.57	4.95	-18.67	-4120.25	-57.20	-37.78	-1787.90	1.06	21.96	-1784.89	0.47	87.19	-4031.02	-48.72	1330.09	0.00	0.00	0.00	-3911.59	-150.99	1649.70	-4042.24	-82.10	1703.15	-245.07	-25.41	1786.51	-3988.08	151.42	1665.70	-272.48	1200.11	73.90	308.30	1128.64	80.17	-201.53
1.78000	-3962.64	-138.27	-19.28	-3409.33	108.11	-14.24	-3840.05	92.27	-47.18	-3883.20	94.83	1.49	-2767.57	4.95	-18.67	-4120.25	-57.20	-37.78	-1787.90	1.06	21.96	-1784.89	0.47	87.19	-4031.02	-48.72	1330.09	0.00	0.00	0.00	-3911.59	-150.99	1649.70	-4042.24	-82.10	1703.15	-245.07	-25.41	1786.51	-4014.40	151.83	1665.75	-272.86	1199.73	73.92	309.35	1129.45	80.01	-203.17
1.79000	-3962.64	-138.27	-19.28	-3409.33	108.11	-14.24	-3847.32	92.61	-48.22	-3907.29	95.44	-2.77	-2767.57	4.95	-18.67	-4120.25	-57.20	-37.78	-1787.90	1.06	21.96	-1784.89	0.47	87.19	-4031.02	-48.72	1330.09	0.00	0.00	0.00	-3911.59	-150.99	1649.70	-4042.24	-82.10	1703.15	-245.07	-25.41	1786.51	-4020.83	151.80	1665.67	-276.90	1201.71	72.83	308.94	1129.39	79.98	-202.04
1.80000	-3962.64	-138.27	-19.28	-3409.33	108.11	-14.24	-3833.95	90.48	-46.45	-3897.18	97.23	-1.47	-2767.57	4.95	-18.67	-4120.25	-57.20	-37.78	-1787.90	1.06	21.96	-1784.89	0.47	87.19	-4031.02	-48.72	1330.09	0.00	0.00	0.00	-3911.59	-150.99	1649.70	-4042.24	-82.10	1703.15	-245.07	-25.41	1786.51	-4002.63	150.75	1665.47	-275.23	1199.31	73.73	309.78	1129.41	80.27	-201.49
1.81000	-3962.64	-138.27	-19.28	-3409.33	108.11	-14.24	-3822.84	92.67	-44.56	-3888.16	95.27	0.86	-2767.57	4.95	-18.67	-4120.25	-57.20	-37.78	-1787.90	1.06	21.96	-1784.89	0.47	87.19	-4031.02	-48.72	1330.09	0.00	0.00	0.00	-3911.59	-150.99	1649.70	-4042.24	-82.10	1703.15	-245.07	-25.41	1786.51	-4033.32	149.80	1665.82	-274.68	1198.78	73.92	309.81	1128.81	80.43	-203.18
1.82000	-3962.64	-138.27	-19.28	-3409.33	108.11	-14.24	-3848.03	91.38	-48.29	-3872.64	95.46	4.44	-2767.57	4.95	-18.67	-4120.25	-57.20	-37.78	-1787.90	1.06	21.96	-1784.89	0.47	87.19	-4031.02	-48.72	1330.09	0.00	0.00	0.00	-3911.59	-150.99	1649.70	-4042.24	-82.10	1703.15	-245.07	-25.41	1786.51	-4054.54	149.01	1667.38	-274.77	1200.83	73.41	310.31	1128.10	80.87	-200.16
1.83000	-3962.64	-138.27	-19.28	-3409.33	108.11	-14.24	-3870.34	91.67	-50.77	-3882.99	92.97	2.50	-2767.57	4.95	-18.67	-4120.25	-57.20	-37.78	-1787.90	1.06	21.96	-1784.89	0.47	87.19	-4031.02	-48.72	1330.09	0.00	0.00	0.00	-3911.59	-150.99	1649.70	-4042.24	-82.10	1703.15	-245.07	-25.41	1786.51	-4044.55	148.49	1666.95	-273.24	1200.98	73.55	309.86	1128.31	80.91	-200.21
1.84000	-3962.64	-138.27	-19.28	-3409.33	108.11	-14.24	-3838.79	92.17	-47.63	-3895.79	95.30	0.12	-2767.57	4.95	-18.67	-4120.25	-57.20	-37.78	-1787.90	1.06	21.96	-1784.89	0.47	87.19	-4031.02	-48.72	1330.09	0.00	0.00	0.00	-3911.59	-150.99	1649.70	-4042.24	-82.10	1703.15	-245.07	-25.41	1786.51	-4024.91	146.55	1666.98	-271.48	1199.77	74.50	311.32	1129.01	80.63	-198.98
1.85000	-3962.64	-138.27	-19.28	-3409.33	108.11	-14.24	-3834.20	92.52	-45.96	-3864.00	95.04	5.40	-2767.57	4.95	-18.67	-4120.25	-57.20	-37.78	-1787.90	1.06	21.96	-1784.89	0.47	87.19	-4031.02	-48.72	1330.09	0.00	0.00	0.00	-3911.59	-150.99	1649.70	-4042.24	-82.10	1703.15	-245.07	-25.41	1786.51	-4041.66	145.96	1667.29	-270.76	1199.03	74.57	310.28	1130.14	79.90	-197.31
1.86000	-3962.64	-138.27	-19.28	-3409.33	108.11	-14.24	-3847.98	91.48	-48.84	-3907.64	95.63	-1.19	-2767.57	4.95	-18.67	-4120.25	-57.20	-37.78	-1787.90	1.06	21.96	-1784.89	0.47	87.19	-4031.02	-48.72	1330.09	0.00	0.00	0.00	-3911.59	-150.99	1649.70	-4042.24	-82.10	1703.15	-245.07	-25.41	1786.51	-4045.43	146.31	1667.72	-272.75	1199.35	73.77	312.05	1128.65	81.09	-203.92
1.87000	-3962.64	-138.27	-19.28	-3409.33	108.11	-14.24	-3857.01	90.10	-49.00	-3911.90	94.37	-2.41	-2767.57	4.95	-18.67	-4120.25	-57.20	-37.78	-1787.90	1.06	21.96	-1784.89	0.47	87.19	-4031.02	-48.72	1330.09	0.00	0.00	0.00	-3911.59	-150.99	1649.70	-4042.24	-82.10	1703.15	-245.07	-25.41	1786.51	-4028.44	144.99	1666.58	-273.48	1199.31	74.06	310.65	1127.77	80.97	-199.40
1.88000	-3962.64	-138.27	-19.28	-3409.33	108.11	-14.24	-3814.52	90.68	-42.05	-3867.87	94.97	3.04	-2767.57	4.95	-18.67	-4120.25	-57.20	-37.78	-1787.90	1.06	21.96	-1784.89	0.47	87.19	-4031.02	-48.72	1330.09	0.00	0.00	0.00	-3911.59	-150.99	1649.70	-4042.24	-82.10	1703.15	-245.07	-25.41	1786.51	-4027.09	144.05	1667.66	-272.83	1200.78	73.65	309.49	1128.68	80.25	-199.10
1.89000	-3962.64	-138.27	-19.28	-3409.33	108.11	-14.24	-3853.49	92.52	-49.71	-3871.87	95.62	3.59	-2767.57	4.95	-18.67	-4120.25	-57.20	-37.78	-1787.90	1.06	21.96	-1784.89	0.47	87.19	-4031.02	-48.72	1330.09	0.00	0.00	0.00	-3911.59	-150.99	1649.70	-4042.24	-82.10	1703.15	-245.07	-25.41	1786.51	-4038.76	142.76	1668.16	-277.23	1200.41	72.66	309.78	1129.41	80.36	-203.34
1.90000	-3962.64	-138.27	-19.28	-3409.33	108.11	-14.24	-3858.62	91.63	-50.51	-3897.54	94.02	-1.72	-2767.57	4.95	-18.67	-4120.25	-57.20	-37.78	-1787.90	1.06	21.96	-1784.89	0.47	87.19	-4031.02	-48.72	1330.09	0.00	0.00	0.00	-3911.59	-150.99	1649.70	-4042.24	-82.10	1703.15	-245.07	-25.41	1786.51	-4051.79	142.59	1668.60	-274.21	1199.28	73.85	311.62	1128.27	81.09	-199.58
1.91000	-3962.64	-138.27	-19.28	-3409.33	108.11	-14.24	-3865.79	91.53	-51.42	-3875.87	94.95	1.95	-2767.57	4.95	-18.67	-4120.25	-57.20	-37.78	-1787.90	1.06	21.96	-1784.89	0.47	87.19	-4031.02	-48.72	1330.09	0.00	0.00	0.00	-3911.59	-150.99	1649.70	-4042.24	-82.10	1703.15	-245.07	-25.41	1786.51	-4020.83	140.92	1669.12	-272.50	1200.03	74.02	310.46	1129.35	80.53	-203.63
1.92000	-3962.64	-138.27	-19.28	-3409.33	108.11	-14.24	-3841.57	90.87	-46.68	-3873.19	94.30	2.47	-2767.57	4.95	-18.67	-4120.25	-57.20	-37.78	-1787.90	1.06	21.96	-1784.89	0.47	87.19	-4031.02	-48.72	1330.09	0.00	0.00	0.00	-3911.59	-150.99	1649.70	-4042.24	-82.10	1703.15	-245.07	-25.41	1786.51	-4004.79	140.56	1668.41	-274.38	1199.04	74.08	310.67	1128.18	80.97	-201.07
1.93000	-3962.64	-138.27	-19.28	-3409.33	108.11	-14.24	-3862.35	91.62	-51.83	-3904.48	92.69	-1.61	-2767.57	4.95	-18.67	-4120.25	-57.20	-37.78	-1787.90	1.06	21.96	-1784.89	0.47	87.19	-4031.02	-48.72	1330.09	0.00	0.00	0.00	-3911.59	-150.99	1649.70	-4042.24	-82.10	1703.15	-245.07	-25.41	1786.51	-4019.78	139.32	1669.44	-272.22	1199.18	74.45	310.94	1129.11	80.90	-194.79
1.94000	-3962.64	-138.27	-19.28	-3409.33	108.11	-14.24	-3841.00	91.93	-47.04	-3879.69	93.60	0.11	-2767.57	4.95	-18.67	-4120.25	-57.20	-37.78	-1787.90	1.06	21.96	-1784.89	0.47	87.19	-4031.02	-48.72	1330.09	0.00	0.00	0.00	-3911.59	-150.99	1649.70	-4042.24	-82.10	1703.15	-245.07	-25.41	1786.51	-4024.65	137.91	1669.75	-273.22	1200.47	73.81	311.87	1128.73	81.16	-198.25
1.95000	-3962.64	-138.27	-19.28	-3409.33	108.11	-14.24	-3847.73	90.59	-48.44	-3880.86	94.02	-0.44	-2767.57	4.95	-18.67	-4120.25	-57.20	-37.78	-1787.90	1.06	21.96	-1784.89	0.47	87.19	-4031.02	-48.72	1330.09	0.00	0.00	0.00	-3911.59	-150.99	1649.70	-4042.24	-82.10	1703.15	-245.07	-25.41	1786.51	-4041.96	136.94	1671.42	-274.96	1200.28	73.45	310.28	1129.43	80.53	-197.14
1.96000	-3962.64	-138.27	-19.28	-3409.33	108.11	-14.24	-3831.92	91.94	-46.53	-3898.64	93.69	-3.03	-2767.57	4.95	-18.67	-4120.25	-57.20	-37.78	-1787.90	1.06	21.96	-1784.89	0.47	87.19	-4031.02	-48.72	1330.09	0.00	0.00	0.00	-3911.59	-150.99	1649.70	-4042.24	-82.10	1703.15	-245.07	-25.41	1786.51	-4032.97	136.05	1670.94	-274.09	1200.33	73.36	310.09	1129.05	80.38	-198.83
1.97000	-3962.64	-138.27	-19.28	-3409.33	108.11	-14.24	-3851.42	90.79	-49.13	-3906.89	93.18	-4.66	-2767.57	4.95	-18.67	-4120.25	-57.20	-37.78	-1787.90	1.06	21.96	-1784.89	0.47	87.19	-4031.02	-48.72	1330.09	0.00	0.00	0.00	-3911.59	-150.99	1649.70	-4042.24	-82.10	1703.15	-245.07	-25.41	1786.51	-4049.03	135.57	1671.62	-275.59	1199.97	73.42	309.08	1128.65	80.34	-197.87
1.98000	-3962.64	-138.27	-19.28	-3409.33	108.11	-14.24	-3832.19	90.72	-47.00	-3883.02	94.06	-0.56	-2767.57	4.95	-18.67	-4120.25	-57.20	-37.78	-1787.90	1.06	21.96	-1784.89	0.47	87.19	-4031.02	-48.72	1330.09	0.00	0.00	0.00	-3911.59	-150.99	1649.70	-4042.24	-82.10	1703.15	-245.07	-25.41	1786.51	-4046.03	134.12	1672.90	-276.80	1199.58	73.35	309.76	1129.95	80.09	-196.81
1.99000	-3962.64	-138.27	-19.28	-3409.33	108.11	-14.24	-3826.86	91.04	-45.76	-3868.51	93.84	0.93	-2767.57	4.95	-18.67	-4120.25	-57.20	-37.78	-1787.90	1.06	21.96	-1784.89	0.47	87.19	-4031.02	-48.72	1330.09	0.00	0.00	0.00	-3911.59	-150.99	1649.70	-4042.24	-82.10	1703.15	-245.07	-25.41	1786.51	-4049.31	133.22	1672.49	-276.35	1199.67	73.23	309.87	1130.26	80.04	-197.37
2.00000	-3962.64	-138.27	-19.28	-3409.33	108.11	-14.24	-3835.00	92.81	-48.30	-3879.83	93.76	-1.15	-2767.57	4.95	-18.67	-4120.25	-57.20	-37.78	-1787.90	1.06	21.96	-1784.89	0.47	87.19	-4031.02	-48.72	1330.09	0.00	0.00	0.00	-3911.59	-150.99	1649.70	-4042.24	-82.10	1703.15	-245.07	-25.41	1786.51	-4047.73	132.00	1673.32	-273.39	1198.99	73.91	309.35	1128.97	80.20	-199.20
2.01000	-3962.64	-138.27	-19.28	-3409.33	108.11	-14.24	-3843.80	90.33	-49.35	-3849.36	93.93	3.81	-2767.57	4.95	-18.67	-4120.25	-57.20	-37.78	-1787.90	1.06	21.96	-1784.89	0.47	87.19	-4031.02	-48.72	1330.09	0.00	0.00	0.00	-3911.59	-150.99	1649.70	-4042.24	-82.10	1703.15	-245.07	-25.41	1786.51	-4046.73	130.81	1673.96	-273.59	1199.30	73.77	310.48	1128.41	80.71	-197.27
2.02000	-3962.64	-138.27	-19.28	-3409.33	108.11	-14.24	-3843.31	90.25	-48.56	-3866.33	95.07	0.54	-2767.57	4.95	-18.67	-4120.25	-57.20	-37.78	-1787.90	1.06	21.96	-1784.89	0.47	87.19	-4031.02	-48.72	1330.09	0.00	0.00	0.00	-3911.59	-150.99	1649.70	-4042.24	-82.10	1703.15	-245.07	-25.41	1786.51	-4026.58	129.60	1674.03	-272.95	1200.12	73.67	312.14	1128.57	81.20	-200.20
2.03000	-3962.64	-138.27	-19.28	-3409.33	108.11	-14.24	-3848.68	92.70	-51.45	-3878.53	93.22	-2.15	-2767.57	4.95	-18.67	-4120.25	-57.20	-37.78	-1787.90	1.06	21.96	-1784.89	0.47	87.19	-4031.02	-48.72	1330.09	0.00	0.00	0.00	-3911.59	-150.99	1649.70	-4042.24	-82.10	1703.15	-245.07	-25.41	1786.51	-4035.67	129.16	1674.86	-276.14	1199.74	73.44	309.12	1128.86	80.28	-198.29
2.04000	-3962.64	-138.27	-19.28	-3409.33	108.11	-14.24	-3806.16	90.40	-43.45	-3885.15	92.22	-3.48	-2767.57	4.95	-18.67	-4120.25	-57.20	-37.78	-1787.90	1.06	21.96	-1784.89	0.47	87.19	-4031.02	-48.72	1330.09	0.00	0.00	0.00	-3911.59	-150.99	1649.70	-4042.24	-82.10	1703.15	-245.07	-25.41	1786.51	-4023.62	127.68	1675.10	-274.95	1200.43	73.65	310.56	1128.33	80.79	-197.26
2.05000	-3962.64	-138.27	-19.28	-3409.33	108.11	-14.24	-3848.35	91.80	-51.39	-3887.13	93.76	-4.70	-2767.57	4.95	-18.67	-4120.25	-57.20	-37.78	-1787.90	1.06	21.96	-1784.89	0.47	87.19	-4031.02	-48.72	1330.09	0.00	0.00	0.00	-3911.59	-150.99	1649.70	-4042.24	-82.10	1703.15	-245.07	-25.41	1786.51	-4039.46	126.22	1676.44	-274.21	1200.49	73.38	311.64	1127.83	81.19	-202.56
2.06000	-3962.64	-138.27	-19.28	-3409.33	108.11	-14.24	-3827.03	91.77	-47.96	-3850.88	93.92	0.45	-2767.57	4.95	-18.67	-4120.25	-57.20	-37.78	-1787.90	1.06	21.96	-1784.89	0.47	87.19	-4031.02	-48.72	1330.09	0.00	0.00	0.00	-3911.59	-150.99	1649.70	-4042.24	-82.10	1703.15	-245.07	-25.41	1786.51	-4030.57	124.75	1676.50	-273.50	1199.73	73.89	311.26	1128.64	80.78	-200.16
2.07000	-3962.64	-138.27	-19.28	-3409.33	108.11	-14.24	-3853.10	91.19	-51.70	-3860.96	93.14	0.08	-2767.57	4.95	-18.67	-4120.25	-57.20	-37.78	-1787.90	1.06	21.96	-1784.89	0.47	87.19	-4031.02	-48.72	1330.09	0.00	0.00	0.00	-3911.59	-150.99	1649.70	-4042.24	-82.10	1703.15	-245.07	-25.41	1786.51	-4006.75	122.32	1676.64	-275.63	1201.74	73.15	310.74	1127.18	81.18	-202.31
2.08000	-3962.64	-138.27	-19.28	-3409.33	108.11	-14.24	-3821.39	91.24	-46.85	-3861.56	92.71	-0.93	-2767.57	4.95	-18.67	-4120.25	-57.20	-37.78	-1787.90	1.06	21.96	-1784.89	0.47	87.19	-4031.02	-48.72	1330.09	0.00	0.00	0.00	-3911.59	-150.99	1649.70	-4042.24	-82.10	1703.15	-245.07	-25.41	1786.51	-4002.09	122.32	1677.89	-273.13	1200.44	73.69	310.54	1127.48	80.97	-201.59
2.09000	-3962.64	-138.27	-19.28	-3409.33	108.11	-14.24	-3834.17	92.47	-50.40	-3831.45	93.38	2.51	-2767.57	4.95	-18.67	-4120.25	-57.20	-37.78	-1787.90	1.06	21.96	-1784.89	0.47	87.19	-4031.02	-48.72	1330.09	0.00	0.00	0.00	-3911.59	-150.99	1649.70	-4042.24	-82.10	1703.15	-245.07	-25.41	1786.51	-4023.73	120.98	1678.39	-270.23	1199.38	74.40	310.28	1128.05	80.78	-201.91
2.10000	-3962.64	-138.27	-19.28	-3409.33	108.11	-14.24	-3817.45	91.05	-48.01	-3889.59	93.21	-5.48	-2767.57	4.95	-18.67	-4120.25	-57.20	-37.78	-1787.90	1.06	21.96	-1784.89	0.47	87.19	-4031.02	-48.72	1330.09	0.00	0.00	0.00	-3911.59	-150.99	1649.70	-4042.24	-82.10	1703.15	-245.07	-25.41	1786.51	-4026.50	118.02	1679.46	-272.64	1199.29	74.21	311.65	1127.86	81.19	-200.67
2.11000	-3962.64	-138.27	-19.28	-3409.33	108.11	-14.24	-3817.49	92.82	-47.20	-3870.16	93.06	-4.05	-2767.57	4.95	-18.67	-4120.25	-57.20	-37.78	-1787.90	1.06	21.96	-1784.89	0.47	87.19	-4031.02	-48.72	1330.09	0.00	0.00	0.00	-3911.59	-150.99	1649.70	-4042.24	-82.10	1703.15	-245.07	-25.41	1786.51	-4011.68	116.89	1680.76	-271.18	1198.97	74.55	310.35	1129.20	80.38	-202.10
2.12000	-3962.64	-138.27	-19.28	-3409.33	108.11	-14.24	-3822.87	92.01	-48.27	-3908.70	93.45	-9.40	-2767.57	4.95	-18.67	-4120.25	-57.20	-37.78	-1787.90	1.06	21.96	-1784.89	0.47	87.19	-4031.02	-48.72	1330.09	0.00	0.00	0.00	-3911.59	-150.99	1649.70	-4042.24	-82.10	1703.15	-245.07	-25.41	1786.51	-4001.18	116.21	1680.05	-274.01	1198.22	74.18	312.35	1128.63	80.99	-205.84
2.13000	-3962.64	-138.27	-19.28	-3409.33	108.11	-14.24	-3825.54	92.26	-48.30	-3850.68	93.41	-2.30	-2767.57	4.95	-18.67	-4120.25	-57.20	-37.78	-1787.90	1.06	21.96	-1784.89	0.47	87.19	-4031.02	-48.72	1330.09	0.00	0.00	0.00	-3911.59	-150.99	1649.70	-4042.24	-82.10	1703.15	-245.07	-25.41	1786.51	-3995.97	112.46	1681.10	-274.99	1199.17	73.61	311.16	1128.16	81.05	-201.70
2.14000	-3962.64	-138.27	-19.28	-3409.33	108.11	-14.24	-3855.33	90.91	-53.79	-3862.38	93.16	-3.32	-2767.57	4.95	-18.67	-4120.25	-57.20	-37.78	-1787.90	1.06	21.96	-1784.89	0.47	87.19	-4031.02	-48.72	1330.09	0.00	0.00	0.00	-3911.59	-150.99	1649.70	-4042.24	-82.10	1703.15	-245.07	-25.41	1786.51	-3994.87	111.99	1682.04	-268.90	1198.21	74.70	311.89	1128.68	80.90	-198.17
2.15000	-3962.64	-138.27	-19.28	-3409.33	108.11	-14.24	-3810.52	92.19	-47.75	-3865.51	93.27	-5.39	-2767.57	4.95	-18.67	-4120.25	-57.20	-37.78	-1787.90	1.06	21.96	-1784.89	0.47	87.19	-4031.02	-48.72	1330.09	0.00	0.00	0.00	-3911.59	-150.99	1649.70	-4042.24	-82.10	1703.15	-245.07	-25.41	1786.51	-3998.10	109.13	1683.29	-273.81	1199.55	73.66	311.16	1129.24	80.73	-198.92
2.16000	-3962.64	-138.27	-19.28	-3409.33	108.11	-14.24	-3801.87	92.01	-45.37	-3877.69	93.05	-6.70	-2767.57	4.95	-18.67	-4120.25	-57.20	-37.78	-1787.90	1.06	21.96	-1784.89	0.47	87.19	-4031.02	-48.72	1330.09	0.00	0.00	0.00	-3911.59	-150.99	1649.70	-4042.24	-82.10	1703.15	-245.07	-25.41	1786.51	-4008.12	106.06	1685.93	-275.95	1201.21	73.12	310.27	1128.22	80.89	-198.31
2.17000	-3962.64	-138.27	-19.28	-3409.33	108.11	-14.24	-3820.42	91.63	-49.08	-3874.53	92.97	-6.72	-2767.57	4.95	-18.67	-4120.25	-57.20	-37.78	-1787.90	1.06	21.96	-1784.89	0.47	87.19	-4031.02	-48.72	1330.09	0.00	0.00	0.00	-3911.59	-150.99	1649.70	-4042.24	-82.10	1703.15	-245.07	-25.41	1786.51	-4012.03	103.91	1687.40	-277.19	1201.28	72.68	310.16	1128.35	80.95	-200.38
2.18000	-3962.64	-138.27	-19.28	-3409.33	108.11	-14.24	-3815.25	92.61	-48.32	-3852.07	93.59	-4.77	-2767.57	4.95	-18.67	-4120.25	-57.20	-37.78	-1787.90	1.06	21.96	-1784.89	0.47	87.19	-4031.02	-48.72	1330.09	0.00	0.00	0.00	-3911.59	-150.99	1649.70	-4042.24	-82.10	1703.15	-245.07	-25.41	1786.51	-4018.69	102.55	1688.43	-274.41	1199.93	73.59	309.06	1128.77	80.55	-195.90
2.19000	-3962.64	-138.27	-19.28	-3409.33	108.11	-14.24	-3842.07	89.80	-53.13	-3884.22	94.44	-8.95	-2767.57	4.95	-18.67	-4120.25	-57.20	-37.78	-1787.90	1.06	21.96	-1784.89	0.47	87.19	-4031.02	-48.72	1330.09	0.00	0.00	0.00	-3911.59	-150.99	1649.70	-4042.24	-82.10	1703.15	-245.07	-25.41	1786.51	-4020.42	100.73	1690.08	-274.09	1200.30	73.43	312.79	1129.01	81.06	-199.44
2.20000	-3962.64	-138.27	-19.28	-3409.33	108.11	-14.24	-3821.09	91.76	-49.69	-3879.74	93.71	-8.06	-2767.57	4.95	-18.67	-4120.25	-57.20	-37.78	-1787.90	1.06	21.96	-1784.89	0.47	87.19	-4031.02	-48.72	1330.09	0.00	0.00	0.00	-3911.59	-150.99	1649.70	-4042.25	-82.10	1703.15	-245.07	-25.41	1786.51	-4006.58	100.17	1691.12	-273.60	1199.83	73.88	313.05	1128.64	81.10	-202.20
2.21000	-3962.64	-138.27	-19.28	-3409.33	108.11	-14.24	-3828.01	90.91	-50.48	-3861.24	94.56	-5.47	-2767.57	4.95	-18.67	-4120.25	-57.20	-37.78	-1787.90	1.06	21.96	-1784.89	0.47	87.19	-4031.02	-48.72	1330.09	0.00	0.00	0.00	-3911.59	-150.99	1649.70	-4053.27	-83.15	1700.47	-245.07	-25.41	1786.51	-3999.17	98.87	1692.03	-271.11	1198.83	74.66	312.77	1128.16	81.28	-204.26
2.22000	-3962.64	-138.27	-19.28	-3409.33	108.11	-14.24	-3814.85	89.89	-48.20	-3851.21	92.92	-4.00	-2767.57	4.95	-18.67	-4120.25	-57.20	-37.78	-1787.90	1.06	21.96	-1784.89	0.47	87.19	-4031.02	-48.72	1330.09	0.00	0.00	0.00	-3911.59	-150.99	1649.70	-4002.02	-82.97	1696.93	-245.07	-25.41	1786.51	-4008.85	94.51	1694.77	-271.34	1198.15	74.51	312.60	1129.00	81.06	-201.14
2.23000	-3962.64	-138.27	-19.28	-3409.33	108.11	-14.24	-3812.80	91.71	-48.05	-3861.78	93.84	-6.17	-2767.57	4.95	-18.67	-4120.25	-57.20	-37.78	-1787.90	1.06	21.96	-1784.89	0.47	87.19	-4031.02	-48.72	1330.09	0.00	0.00	0.00	-3911.59	-150.99	1649.70	-4007.16	-89.69	1696.28	-245.07	-25.41	1786.51	-4011.70	94.27	1695.93	-274.43	1198.72	73.61	312.72	1127.99	81.42	-200.10
2.24000	-3962.64	-138.27	-19.28	-3409.33	108.11	-14.24	-3814.59	91.38	-49.25	-3877.75	93.62	-7.70	-2767.57	4.95	-18.67	-4120.25	-57.20	-37.78	-1787.90	1.06	21.96	-1784.89	0.47	87.19	-4031.02	-48.72	1330.09	0.00	0.00	0.00	-3911.59	-150.99	1649.70	-3954.82	-90.43	1691.47	-245.07	-25.41	1786.51	-3992.99	93.24	1696.69	-274.58	1199.84	73.36	312.49	1128.96	80.85	-200.50
2.25000	-3962.64	-138.27	-19.28	-3409.33	108.11	-14.24	-3810.31	91.07	-47.87	-3865.57	95.77	-5.97	-2767.57	4.95	-18.67	-4120.25	-57.20	-37.78	-1787.90	1.06	21.96	-1784.89	0.47	87.19	-4031.02	-48.72	1330.09	0.00	0.00	0.00	-3911.59	-150.99	1649.70	-3989.95	-91.36	1690.65	-245.07	-25.41	1786.51	-3995.98	91.92	1699.01	-276.26	1200.73	72.45	309.27	1130.25	79.81	-195.21
2.26000	-3962.64	-138.27	-19.28	-3409.33	108.11	-14.24	-3823.89	91.24	-49.80	-3868.47	94.72	-7.24	-2767.57	4.95	-18.67	-4120.25	-57.20	-37.78	-1787.90	1.06	21.96	-1784.89	0.47	87.19	-4031.02	-48.72	1330.09	0.00	0.00	0.00	-3911.59	-150.99	1649.70	-3991.41	-93.36	1689.85	-245.07	-25.41	1786.51	-3982.13	90.11	1699.49	-272.15	1199.25	74.33	307.65	1130.46	79.46	-199.14
2.27000	-3962.64	-138.27	-19.28	-3409.33	108.11	-14.24	-3852.93	89.43	-54.60	-3892.35	94.33	-10.20	-2767.57	4.95	-18.67	-4120.25	-57.20	-37.78	-1787.90	1.06	21.96	-1784.89	0.47	87.19	-4031.02	-48.72	1330.09	0.00	0.00	0.00	-3911.59	-150.99	1649.70	-3981.90	-92.44	1686.93	-245.07	-25.41	1786.51	-3957.68	89.85	1699.14	-277.60	1201.33	72.97	311.27	1128.84	80.95	-199.73
2.28000	-3962.64	-138.27	-19.28	-3409.33	108.11	-14.24	-3841.97	89.92	-52.60	-3862.79	95.20	-6.91	-2767.57	4.95	-18.67	-4120.25	-57.20	-37.78	-1787.90	1.06	21.96	-1784.89	0.47	87.19	-4031.02	-48.72	1330.09	0.00	0.00	0.00	-3911.59	-150.99	1649.70	-3971.73	-93.54	1685.67	-245.07	-25.41	1786.51	-3981.36	86.76	1700.53	-277.62	1200.46	72.94	312.47	1128.20	81.53	-200.24
2.29000	-3962.64	-138.27	-19.28	-3409.33	108.11	-14.24	-3842.72	92.54	-53.01	-3872.73	94.59	-7.78	-2767.57	4.95	-18.67	-4120.25	-57.20	-37.78	-1787.90	1.06	21.96	-1784.89	0.47	87.19	-4031.02	-48.72	1330.09	0.00	0.00	0.00	-3911.59	-150.99	1649.70	-3962.72	-93.29	1684.52	-245.07	-25.41	1786.51	-4005.77	83.86	1702.47	-275.25	1199.85	73.60	312.61	1128.14	81.51	-204.37
2.30000	-3962.64	-138.27	-19.28	-3409.33	108.11	-14.24	-3844.87	90.55	-52.76	-3868.37	94.98	-7.08	-2767.57	4.95	-18.67	-4120.25	-57.20	-37.78	-1787.90	1.06	21.96	-1784.89	0.47	87.19	-4031.02	-48.72	1330.09	0.00	0.00	0.00	-3911.59	-150.99	1649.70	-3961.92	-92.43	1683.42	-245.07	-25.41	1786.51	-3993.56	84.00	1702.85	-272.21	1198.97	74.35	310.54	1128.36	80.79	-204.27
2.31000	-3962.64	-138.27	-19.28	-3409.33	108.11	-14.24	-3821.41	91.05	-49.36	-3901.34	94.46	-11.66	-2767.57	4.95	-18.67	-4120.25	-57.20	-37.78	-1787.90	1.06	21.96	-1784.89	0.47	87.19	-4031.02	-48.72	1330.09	0.00	0.00	0.00	-3911.59	-150.99	1649.70	-3935.61	-91.22	1679.67	-245.07	-25.41	1786.51	-4011.30	83.72	1704.10	-274.34	1200.03	73.62	310.94	1128.76	80.68	-201.61
2.32000	-3962.64	-138.27	-19.28	-3409.33	108.11	-14.24	-3822.66	91.71	-49.45	-3854.67	95.46	-5.64	-2767.57	4.95	-18.67	-4120.25	-57.20	-37.78	-1787.90	1.06	21.96	-1784.89	0.47	87.19	-4031.02	-48.72	1330.09	0.00	0.00	0.00	-3911.59	-150.99	1649.70	-3945.63	-90.16	1679.26	-245.07	-25.41	1786.51	-4014.91	82.31	1705.25	-272.87	1199.72	74.16	312.44	1128.03	81.48	-197.82
2.33000	-3962.64	-138.27	-19.28	-3409.33	108.11	-14.24	-3829.15	92.23	-50.54	-3862.57	96.40	-6.58	-2767.57	4.95	-18.67	-4120.25	-57.20	-37.78	-1787.90	1.06	21.96	-1784.89	0.47	87.19	-4031.02	-48.72	1330.09	0.00	0.00	0.00	-3911.59	-150.99	1649.70	-3946.12	-88.17	1677.46	-245.07	-25.41	1786.51	-4018.40	80.91	1706.38	-275.84	1199.24	73.83	312.34	1128.05	81.38	-201.07
2.34000	-3962.64	-138.27	-19.28	-3409.33	108.11	-14.24	-3847.45	90.23	-54.36	-3872.69	96.31	-8.39	-2767.57	4.95	-18.67	-4120.25	-57.20	-37.78	-1787.90	1.06	21.96	-1784.89	0.47	87.19	-4031.02	-48.72	1330.09	0.00	0.00	0.00	-3911.59	-150.99	1649.70	-3946.48	-89.00	1675.67	-245.07	-25.41	1786.51	-4021.76	79.52	1707.50	-277.11	1198.97	73.61	310.83	1128.16	80.97	-201.73
2.35000	-3962.64	-138.27	-19.28	-3409.33	108.11	-14.24	-3857.23	92.09	-55.98	-3859.98	95.83	-6.71	-2767.57	4.95	-18.67	-4120.25	-57.20	-37.78	-1787.90	1.06	21.96	-1784.89	0.47	87.19	-4031.02	-48.72	1330.09	0.00	0.00	0.00	-3911.59	-150.99	1649.70	-3921.69	-86.71	1671.67	-245.07	-25.41	1786.51	-4024.99	78.13	1708.59	-275.02	1200.19	73.60	309.74	1128.51	80.59	-201.28
2.36000	-3962.64	-138.27	-19.28	-3409.33	108.11	-14.24	-3796.99	91.40	-45.58	-3882.26	96.63	-9.84	-2767.57	4.95	-18.67	-4120.25	-57.20	-37.78	-1787.90	1.06	21.96	-1784.89	0.47	87.19	-4031.02	-48.72	1330.09	0.00	0.00	0.00	-3911.59	-150.99	1649.70	-3900.91	-82.66	1671.06	-245.07	-25.41	1786.51	-4028.10	76.74	1709.67	-275.08	1199.95	73.43	308.47	1128.71	80.20	-200.78
2.37000	-3962.64	-138.27	-19.28	-3409.33	108.11	-14.24	-3823.95	91.00	-50.53	-3890.79	96.32	-11.69	-2767.57	4.95	-18.67	-4120.25	-57.20	-37.78	-1787.90	1.06	21.96	-1784.89	0.47	87.19	-4031.02	-48.72	1330.09	0.00	0.00	0.00	-3911.59	-150.99	1649.70	-3918.67	-83.42	1669.86	-245.07	-25.41	1786.51	-4031.08	75.35	1710.73	-275.87	1201.37	72.58	310.25	1128.29	80.54	-195.07
2.38000	-3962.64	-138.27	-19.28	-3409.33	108.11	-14.24	-3825.53	91.73	-50.13	-3864.68	95.85	-7.94	-2767.57	4.95	-18.67	-4120.25	-57.20	-37.78	-1787.90	1.06	21.96	-1784.89	0.47	87.19	-4031.02	-48.72	1330.09	0.00	0.00	0.00	-3911.59	-150.99	1649.70	-3924.72	-80.30	1668.22	-245.07	-25.41	1786.51	-4033.94	73.97	1711.77	-274.67	1200.93	73.08	312.54	1128.01	81.35	-198.65
2.39000	-3962.64	-138.27	-19.28	-3409.33	108.11	-14.24	-3826.19	92.27	-50.07	-3864.69	96.45	-6.79	-2767.57	4.95	-18.67	-4120.25	-57.20	-37.78	-1787.90	1.06	21.96	-1784.89	0.47	87.19	-4031.02	-48.72	1330.09	0.00	0.00	0.00	-3911.59	-150.99	1649.70	-3923.46	-78.29	1666.44	-245.07	-25.41	1786.51	-4036.67	72.59	1712.80	-274.17	1199.99	73.77	311.51	1128.58	81.05	-200.19
2.40000	-3962.64	-138.27	-19.28	-3409.33	108.11	-14.24	-3839.15	92.21	-53.26	-3859.51	96.15	-5.54	-2767.57	4.95	-18.67	-4120.25	-57.20	-37.78	-1787.90	1.06	21.96	-1784.89	0.47	87.19	-4031.02	-48.72	1330.09	0.00	0.00	0.00	-3911.59	-150.99	1649.70	-3936.05	-75.51	1664.03	-245.07	-25.41	1786.51	-4039.29	71.22	1713.80	-272.30	1199.36	74.17	311.17	1128.97	80.49	-201.98
2.41000	-3962.64	-138.27	-19.28	-3409.33	108.11	-14.24	-3835.95	91.65	-52.73	-3875.64	95.42	-8.00	-2767.57	4.95	-18.67	-4120.25	-57.20	-37.78	-1787.90	1.06	21.96	-1784.89	0.47	87.19	-4031.02	-48.72	1330.09	0.00	0.00	0.00	-3911.59	-150.99	1649.70	-3900.42	-72.97	1661.40	-245.07	-25.41	1786.51	-4041.78	69.85	1714.79	-272.74	1199.41	74.24	312.22	1127.76	81.13	-202.86
2.42000	-3962.64	-138.27	-19.28	-3409.33	108.11	-14.24	-3847.09	91.89	-53.65	-3864.80	97.51	-6.61	-2767.57	4.95	-18.67	-4120.25	-57.20	-37.78	-1787.90	1.06	21.96	-1784.89	0.47	87.19	-4031.02	-48.72	1330.09	0.00	0.00	0.00	-3911.59	-150.99	1649.70	-3922.84	-72.11	1660.70	-245.07	-25.41	1786.51	-4044.14	68.49	1715.76	-273.39	1199.80	73.90	310.71	1128.32	81.09	-203.49
2.43000	-3962.64	-138.27	-19.28	-3409.33	108.11	-14.24	-3822.84	90.86	-49.94	-3873.35	98.50	-8.33	-2767.57	4.95	-18.67	-4120.25	-57.20	-37.78	-1787.90	1.06	21.96	-1784.89	0.47	87.19	-4031.02	-48.72	1330.09	0.00	0.00	0.00	-3911.59	-150.99	1649.70	-3945.85	-69.60	1658.38	-245.07	-25.41	1786.51	-4046.39	67.13	1716.72	-274.16	1199.19	74.22	310.67	1128.45	80.71	-202.26
2.44000	-3962.64	-138.27	-19.28	-3409.33	108.11	-14.24	-3863.92	91.33	-56.25	-3868.45	96.14	-7.65	-2767.57	4.95	-18.67	-4120.25	-57.20	-37.78	-1787.90	1.06	21.96	-1784.89	0.47	87.19	-4031.02	-48.72	1330.09	0.00	0.00	0.00	-3911.59	-150.99	1649.70	-3938.66	-66.68	1656.12	-245.07	-25.41	1786.51	-4048.51	65.77	1717.65	-273.04	1199.77	74.09	309.47	1129.26	80.18	-202.25
2.45000	-3962.64	-138.27	-19.28	-3409.33	108.11	-14.24	-3838.10	89.37	-52.11	-3839.26	98.70	-1.96	-2767.57	4.95	-18.67	-4120.25	-57.20	-37.78	-1787.90	1.06	21.96	-1784.89	0.47	87.19	-4031.02	-48.72	1330.09	0.00	0.00	0.00	-3911.59	-150.99	1649.70	-3905.17	-64.78	1654.34	-245.07	-25.41	1786.51	-4050.52	64.42	1718.57	-276.09	1201.06	72.87	310.64	1128.94	80.77	-197.52
2.46000	-3962.64	-138.27	-19.28	-3409.33	108.11	-14.24	-3816.13	90.90	-48.66	-3855.24	96.99	-3.72	-2767.57	4.95	-18.67	-4120.25	-57.20	-37.78	-1787.90	1.06	21.96	-1784.89	0.47	87.19	-4031.02	-48.72	1330.09	0.00	0.00	0.00	-3911.59	-150.99	1649.70	-3905.29	-61.14	1652.44	-245.07	-25.41	1786.51	-4052.40	63.07	1719.48	-273.97	1198.95	73.84	310.14	1128.58	80.65	-200.43
2.47000	-3962.64	-138.27	-19.28	-3409.33	108.11	-14.24	-3831.55	91.73	-49.68	-3852.99	96.88	-2.68	-2767.57	4.95	-18.67	-4120.25	-57.20	-37.78	-1787.90	1.06	21.96	-1784.89	0.47	87.19	-4031.02	-48.72	1330.09	0.00	0.00	0.00	-3911.59	-150.99	1649.70	-3916.56	-61.09	1650.32	-245.07	-25.41	1786.51	-4054.16	61.73	1720.36	-275.80	1199.41	73.58	307.36	1129.53	79.79	-199.21
2.48000	-3962.64	-138.27	-19.28	-3409.33	108.11	-14.24	-3829.76	90.90	-49.98	-3900.04	94.37	-8.46	-2767.57	4.95	-18.67	-4120.25	-57.20	-37.78	-1787.90	1.06	21.96	-1784.89	0.47	87.19	-4031.02	-48.72	1330.09	0.00	0.00	0.00	-3911.59	-150.99	1649.70	-3891.53	-58.21	1649.08	-245.07	-25.41	1786.51	-4055.81	60.39	1721.23	-275.15	1198.78	73.65	308.40	1128.69	80.32	-204.32
2.49000	-3962.64	-138.27	-19.28	-3409.33	108.11	-14.24	-3840.46	90.33	-50.91	-3875.42	96.10	-2.83	-2767.57	4.95	-18.67	-4120.25	-57.20	-37.78	-1787.90	1.06	21.96	-1784.89	0.47	87.19	-4031.02	-48.72	1330.09	0.00	0.00	0.00	-3911.59	-150.99	1649.70	-3915.70	-56.41	1649.13	-245.07	-25.41	1786.51	-4057.34	59.06	1722.08	-274.45	1199.33	73.75	308.86	1128.86	80.43	-205.05
2.50000	-3962.64	-138.27	-19.28	-3409.33	108.11	-14.24	-3852.47	90.14	-50.88	-3842.91	95.14	2.21	-2767.57	4.95	-18.67	-4120.25	-57.20	-37.78	-1787.90	1.06	21.96	-1784.89	0.47	87.19	-4031.02	-48.72	1330.09	0.00	0.00	0.00	-3911.59	-150.99	1649.70	-3908.96	-54.80	1648.04	-245.07	-25.41	1786.51	-4058.74	57.73	1722.92	-274.70	1200.32	73.31	308.16	1128.91	80.31	-204.10
2.51000	-3962.64	-138.27	-19.28	-3409.33	108.11	-14.24	-3843.45	88.84	-49.65	-3882.06	94.69	-0.56	-2767.57	4.95	-18.67	-4120.25	-57.20	-37.78	-1787.90	1.06	21.96	-1784.89	0.47	87.19	-4031.02	-48.72	1330.09	0.00	0.00	0.00	-3911.59	-150.99	1649.70	-3898.63	-52.14	1646.33	-245.07	-25.41	1786.51	-4060.04	56.40	1723.74	-276.04	1199.88	73.25	309.43	1128.92	80.59	-198.59
2.52000	-3962.64	-138.27	-19.28	-3409.33	108.11	-14.24	-3805.29	88.94	-43.15	-3867.10	93.46	3.38	-2767.57	4.95	-18.67	-4120.25	-57.20	-37.78	-1787.90	1.06	21.96	-1784.89	0.47	87.19	-4031.02	-48.72	1330.09	0.00	0.00	0.00	-3911.59	-150.99	1649.70	-3915.45	-50.80	1645.29	-245.07	-25.41	1786.51	-4061.21	55.08	1724.54	-274.84	1199.89	73.88	310.51	1129.26	80.47	-198.39
2.53000	-3962.64	-138.27	-19.28	-3409.33	108.11	-14.24	-3833.48	89.70	-47.17	-3872.87	92.52	3.88	-2767.57	4.95	-18.67	-4120.25	-57.20	-37.78	-1787.90	1.06	21.96	-1784.89	0.47	87.19	-4031.02	-48.72	1330.09	0.00	0.00	0.00	-3907.45	-151.00	1648.36	-3869.93	-49.40	1642.86	-245.07	-25.41	1786.51	-4062.27	53.77	1725.32	-272.73	1199.40	74.18	310.99	1128.51	81.02	-204.05
2.54000	-3962.64	-138.27	-19.28	-3409.33	108.11	-14.24	-3836.94	90.49	-47.12	-3835.56	92.61	10.25	-2767.57	4.95	-18.67	-4120.25	-57.20	-37.78	-1787.90	1.06	21.96	-1784.89	0.47	87.19	-4031.02	-48.72	1330.09	0.00	0.00	0.00	-3909.40	-152.52	1647.04	-3881.98	-50.49	1641.17	-245.07	-25.41	1786.51	-4063.21	52.45	1726.09	-273.08	1198.81	74.43	309.61	1129.00	80.41	-203.26
2.55000	-3962.64	-138.27	-19.28	-3409.33	108.11	-14.24	-3807.53	91.16	-42.16	-3867.60	91.58	6.48	-2767.57	4.95	-18.67	-4120.25	-57.20	-37.78	-1787.90	1.06	21.96	-1784.89	0.47	87.19	-4031.02	-48.72	1330.09	0.00	0.00	0.00	-3880.28	-149.51	1646.21	-3897.71	-48.93	1642.28	-245.07	-25.41	1786.51	-4064.03	51.15	1726.85	-270.97	1198.06	74.77	311.81	1129.00	81.04	-203.49
2.56000	-3962.64	-138.27	-19.28	-3409.33	108.11	-14.24	-3840.09	92.17	-47.44	-3868.14	92.33	7.91	-2767.57	4.95	-18.67	-4120.25	-57.20	-37.78	-1787.90	1.06	21.96	-1784.89	0.47	87.19	-4031.02	-48.72	1330.09	0.00	0.00	0.00	-3877.10	-150.92	1645.92	-3890.36	-46.24	1641.05	-245.07	-25.41	1786.51	-4064.74	49.85	1727.58	-270.53	1199.17	74.69	308.55	1128.41	80.32	-202.81
2.57000	-3962.64	-138.27	-19.28	-3409.33	108.11	-14.24	-3817.64	90.28	-44.44	-3900.49	91.78	4.15	-2767.57	4.95	-18.67	-4120.25	-57.20	-37.78	-1787.90	1.06	21.96	-1784.89	0.47	87.19	-4031.02	-48.72	1330.09	0.00	0.00	0.00	-3925.97	-151.24	1645.37	-3894.83	-45.17	1641.11	-245.07	-25.41	1786.51	-4065.34	48.55	1728.30	-273.70	1199.31	73.87	309.56	1128.50	80.48	-198.25
2.58000	-3962.64	-138.27	-19.28	-3409.33	108.11	-14.24	-3842.75	90.00	-49.88	-3875.85	91.93	8.23	-2767.57	4.95	-18.67	-4120.25	-57.20	-37.78	-1787.90	1.06	21.96	-1784.89	0.47	87.19	-4031.02	-48.72	1330.09	0.00	0.00	0.00	-3899.70	-150.92	1643.42	-3839.53	-41.78	1639.40	-245.07	-25.41	1786.51	-4065.82	47.26	1729.01	-268.60	1198.97	75.30	311.50	1128.10	80.98	-201.00
2.59000	-3962.59	-138.24	-19.26	-3409.33	108.11	-14.24	-3812.34	90.47	-43.36	-3864.36	95.20	10.98	-2767.57	4.95	-18.67	-4120.25	-57.20	-37.78	-1787.90	1.06	21.96	-1784.89	0.47	87.19	-4031.04	-48.72	1330.09	0.00	0.00	0.00	-3892.06	-150.59	1641.54	-3851.22	-41.39	1637.40	-245.07	-25.41	1786.51	-4066.19	45.97	1729.70	-271.17	1199.03	74.72	311.29	1128.25	81.08	-200.71
2.60000	-3962.44	-138.15	-19.22	-3409.33	108.11	-14.24	-3830.67	89.31	-44.88	-3892.81	95.15	9.08	-2767.57	4.95	-18.67	-4120.25	-57.20	-37.78	-1787.90	1.06	21.96	-1784.89	0.47	87.19	-4042.07	-49.24	1330.83	0.00	0.00	0.00	-3892.20	-149.27	1640.29	-3869.77	-41.51	1637.59	-245.07	-25.41	1786.51	-4066.45	44.69	1730.37	-276.63	1200.25	73.49	311.07	1128.68	80.88	-204.08
2.61000	-3962.20	-138.00	-19.16	-3409.33	108.11	-14.24	-3834.53	89.43	-44.81	-3851.07	95.44	14.93	-2767.57	4.95	-18.67	-4120.25	-57.20	-37.78	-1787.90	1.06	21.96	-1784.89	0.47	87.19	-4049.63	-48.68	1331.10	0.00	0.00	0.00	-3861.68	-145.34	1637.45	-3850.10	-37.82	1636.35	-245.07	-25.41	1786.51	-4066.59	43.42	1731.03	-277.59	1200.01	73.13	310.66	1129.49	80.51	-201.77
2.62000	-3961.86	-137.79	-19.06	-3409.33	108.11	-14.24	-3786.57	90.81	-35.53	-3893.99	95.45	10.78	-2767.57	4.95	-18.67	-4120.25	-57.20	-37.78	-1787.90	1.06	21.96	-1784.89	0.47	87.19	-4027.23	-48.17	1331.69	0.00	0.00	0.00	-3868.06	-144.66	1635.77	-3848.58	-37.71	1635.96	-245.07	-25.41	1786.51	-4066.62	42.15	1731.68	-271.86	1197.90	74.73	308.06	1129.67	79.90	-200.33
2.63000	-3961.42	-137.53	-18.94	-3409.33	108.11	-14.24	-3863.15	91.82	-47.75	-3873.83	96.75	13.17	-2767.57	4.95	-18.67	-4120.25	-57.20	-37.78	-1787.90	1.06	21.96	-1784.89	0.47	87.19	-4056.25	-48.43	1330.54	0.00	0.00	0.00	-3878.54	-144.61	1634.98	-3836.91	-36.57	1633.22	-245.07	-25.41	1786.51	-4066.54	40.88	1732.30	-270.28	1197.82	75.03	309.53	1129.33	80.27	-203.46
2.64000	-3960.88	-137.21	-18.80	-3409.33	108.11	-14.24	-3828.26	90.98	-44.18	-3869.85	99.51	12.33	-2767.57	4.95	-18.67	-4120.25	-57.20	-37.78	-1787.90	1.06	21.96	-1784.89	0.47	87.19	-4009.65	-50.83	1328.60	0.00	0.00	0.00	-3893.44	-146.14	1634.50	-3833.47	-35.00	1632.63	-245.07	-25.41	1786.51	-4066.35	39.62	1732.92	-269.59	1199.38	74.62	309.93	1129.50	80.18	-203.02
2.65000	-3960.25	-136.84	-18.64	-3409.33	108.11	-14.24	-3783.15	92.90	-35.70	-3892.01	100.18	8.25	-2767.57	4.95	-18.67	-4120.25	-57.20	-37.78	-1787.90	1.06	21.96	-1784.89	0.47	87.19	-4023.50	-46.65	1330.00	0.00	0.00	0.00	-3882.12	-144.44	1632.76	-3854.27	-34.14	1630.76	-245.07	-25.41	1786.51	-4066.05	38.37	1733.51	-273.47	1198.73	74.18	311.87	1128.21	81.20	-202.78
2.66000	-3959.53	-136.41	-18.45	-3409.33	108.11	-14.24	-3815.86	91.84	-44.11	-3856.09	101.73	12.85	-2767.57	4.95	-18.67	-4120.25	-57.20	-37.78	-1787.90	1.06	21.96	-1784.89	0.47	87.19	-4036.13	-46.87	1329.67	0.00	0.00	0.00	-3857.97	-142.31	1629.60	-3834.97	-32.69	1627.10	-245.07	-25.41	1786.51	-4065.64	37.12	1734.10	-275.05	1199.30	73.79	308.67	1128.37	80.46	-197.14
2.67000	-3958.71	-135.93	-18.24	-3409.33	108.11	-14.24	-3833.11	90.72	-46.62	-3871.99	102.56	11.21	-2767.57	4.95	-18.67	-4120.25	-57.20	-37.78	-1787.90	1.06	21.96	-1784.89	0.47	87.19	-4027.26	-48.13	1328.42	0.00	0.00	0.00	-3870.20	-141.74	1627.78	-3852.37	-32.03	1626.61	-245.07	-25.41	1786.51	-4065.12	35.87	1734.66	-271.91	1200.35	74.02	310.44	1128.72	80.68	-194.00
2.68000	-3957.80	-135.39	-18.00	-3409.33	108.11	-14.24	-3818.06	92.65	-45.07	-3848.03	103.77	18.28	-2767.57	4.95	-18.67	-4120.25	-57.20	-37.78	-1787.90	1.06	21.96	-1784.89	0.47	87.19	-4007.79	-46.80	1328.08	0.00	0.00	0.00	-3856.86	-140.90	1623.73	-3827.02	-28.92	1622.82	-245.07	-25.41	1786.51	-4064.49	34.64	1735.22	-271.27	1199.94	74.35	311.69	1129.97	80.40	-198.57
2.69000	-3956.79	-134.80	-17.75	-3409.33	108.11	-14.24	-3812.75	91.62	-46.09	-3819.42	104.90	22.63	-2767.57	4.95	-18.67	-4120.25	-57.20	-37.78	-1787.90	1.06	21.96	-1784.89	0.47	87.19	-4004.92	-43.90	1328.31	0.00	0.00	0.00	-3853.51	-137.62	1621.20	-3859.32	-26.48	1621.26	-245.07	-25.41	1786.51	-4063.76	33.40	1735.76	-274.01	1200.81	73.57	310.66	1128.68	80.64	-196.73
2.70000	-3955.70	-134.15	-17.48	-3409.33	108.11	-14.24	-3811.21	91.71	-46.62	-3745.47	104.64	26.21	-2767.57	4.95	-18.67	-4120.25	-57.20	-37.78	-1787.90	1.06	21.96	-1784.89	0.47	87.19	-4003.48	-46.17	1327.21	0.00	0.00	0.00	-3861.73	-137.94	1619.49	-3842.91	-23.34	1618.43	-245.07	-25.41	1786.51	-4062.91	32.18	1736.28	-274.43	1200.72	73.53	311.71	1128.59	80.91	-201.63
2.71000	-3954.51	-133.46	-17.18	-3409.33	108.11	-14.24	-3809.71	91.78	-47.07	-3890.41	104.38	-3.68	-2767.57	4.95	-18.67	-4120.25	-57.20	-37.78	-1787.90	1.06	21.96	-1784.89	0.47	87.19	-3997.72	-43.53	1327.59	0.00	0.00	0.00	-3846.76	-135.37	1615.94	-3819.45	-22.86	1614.66	-245.07	-25.41	1786.51	-4061.96	30.95	1736.79	-276.20	1200.00	73.38	312.90	1127.96	81.45	-201.86
2.72000	-3953.24	-132.71	-16.87	-3409.33	108.11	-14.24	-3808.25	91.84	-47.43	-3898.00	105.15	-7.35	-2767.57	4.95	-18.67	-4120.25	-57.20	-37.78	-1787.90	1.06	21.96	-1784.89	0.47	87.19	-4014.22	-42.86	1327.29	0.00	0.00	0.00	-3796.25	-131.69	1611.11	-3807.68	-20.61	1612.08	-245.07	-25.41	1786.51	-4060.90	29.74	1737.28	-272.86	1199.46	74.37	311.82	1128.13	80.89	-201.94
2.73000	-3951.87	-131.92	-16.54	-3409.33	108.11	-14.24	-3806.83	91.87	-47.70	-3905.49	105.90	-10.84	-2767.57	4.95	-18.67	-4120.25	-57.20	-37.78	-1787.90	1.06	21.96	-1784.89	0.47	87.19	-3990.22	-43.59	1324.61	0.00	0.00	0.00	-3785.82	-127.96	1607.92	-3817.14	-18.85	1609.76	-245.07	-25.41	1786.51	-4059.74	28.53	1737.77	-273.32	1199.47	74.28	309.78	1128.76	80.46	-204.58
2.74000	-3950.42	-131.07	-16.20	-3409.33	108.11	-14.24	-3805.45	91.89	-47.89	-3912.88	106.64	-14.16	-2767.57	4.95	-18.67	-4120.25	-57.20	-37.78	-1787.90	1.06	21.96	-1784.89	0.47	87.19	-3966.55	-42.39	1325.05	0.00	0.00	0.00	-3782.00	-126.38	1605.41	-3803.78	-16.71	1606.41	-245.07	-25.41	1786.51	-4058.47	27.33	1738.23	-275.80	1199.14	73.62	310.20	1129.30	80.24	-200.25
2.75000	-3948.88	-130.18	-15.83	-3409.33	108.11	-14.24	-3804.10	91.89	-47.99	-3920.16	107.37	-17.31	-2767.57	4.95	-18.67	-4120.25	-57.20	-37.78	-1787.90	1.06	21.96	-1784.89	0.47	87.19	-3968.20	-42.44	1323.98	0.00	0.00	0.00	-3788.68	-124.16	1602.51	-3792.29	-14.55	1602.54	-245.07	-25.41	1786.51	-4057.09	26.13	1738.69	-276.82	1200.85	72.93	308.57	1129.24	79.81	-197.45
2.76000	-3947.25	-129.23	-15.45	-3409.33	108.11	-14.24	-3802.79	91.87	-48.01	-3927.33	108.08	-20.30	-2767.57	4.95	-18.67	-4120.25	-57.20	-37.78	-1787.90	1.06	21.96	-1784.89	0.47	87.19	-3951.18	-39.48	1321.91	0.00	0.00	0.00	-3758.56	-120.82	1599.36	-3812.91	-13.39	1602.02	-245.07	-25.41	1786.51	-4055.61	24.94	1739.12	-273.66	1199.03	74.19	309.64	1129.21	80.42	-197.14
2.77000	-3945.53	-128.24	-15.06	-3409.33	108.11	-14.24	-3801.52	91.83	-47.95	-3934.40	108.78	-23.12	-2767.57	4.95	-18.67	-4120.25	-57.20	-37.78	-1787.90	1.06	21.96	-1784.89	0.47	87.19	-3969.16	-39.54	1321.46	0.00	0.00	0.00	-3783.02	-119.45	1597.44	-3783.46	-10.15	1600.32	-245.07	-25.41	1786.51	-4054.02	23.75	1739.55	-273.07	1199.45	73.99	311.47	1129.32	80.68	-203.97
2.78000	-3943.73	-127.20	-14.65	-3409.33	108.11	-14.24	-3800.29	91.77	-47.81	-3941.37	109.47	-25.78	-2767.57	4.95	-18.67	-4120.25	-57.20	-37.78	-1787.90	1.06	21.96	-1784.89	0.47	87.19	-3983.54	-38.79	1321.87	0.00	0.00	0.00	-3794.69	-117.63	1596.33	-3798.93	-6.56	1596.27	-245.07	-25.41	1786.51	-4052.34	22.57	1739.96	-275.90	1201.16	72.79	310.34	1129.44	80.40	-202.27
2.79000	-3941.84	-126.12	-14.23	-3409.33	108.11	-14.24	-3799.09	91.69	-47.58	-3948.23	110.14	-28.28	-2767.57	4.95	-18.67	-4120.25	-57.20	-37.78	-1787.90	1.06	21.96	-1784.89	0.47	87.19	-3950.59	-37.66	1320.22	0.00	0.00	0.00	-3783.80	-114.80	1594.62	-3779.31	-2.57	1594.40	-245.07	-25.41	1786.51	-4050.54	21.40	1740.36	-275.72	1200.45	72.99	312.11	1128.50	80.98	-200.65
2.80000	-3939.87	-124.99	-13.79	-3409.33	108.11	-14.24	-3797.92	91.60	-47.28	-3954.99	110.80	-30.61	-2767.57	4.95	-18.67	-4120.25	-57.20	-37.78	-1787.90	1.06	21.96	-1784.89	0.47	87.19	-3967.33	-38.12	1319.64	0.00	0.00	0.00	-3769.20	-110.15	1591.94	-3793.26	-0.86	1592.19	-245.07	-25.41	1786.51	-4048.65	20.23	1740.74	-277.92	1200.29	72.94	310.10	1128.34	80.64	-203.78
2.81000	-3937.81	-123.82	-13.34	-3409.33	108.11	-14.24	-3796.78	91.48	-46.89	-3961.64	111.45	-32.79	-2767.57	4.95	-18.67	-4120.25	-57.20	-37.78	-1787.90	1.06	21.96	-1784.89	0.47	87.19	-3959.85	-36.64	1318.54	0.00	0.00	0.00	-3783.27	-108.05	1590.49	-3795.64	4.04	1589.78	-245.07	-25.41	1786.51	-4046.65	19.07	1741.12	-278.59	1201.43	72.58	310.75	1127.85	81.14	-200.15
2.82000	-3935.67	-122.60	-12.88	-3409.33	108.11	-14.24	-3795.68	91.35	-46.43	-3968.18	112.09	-34.80	-2767.57	4.95	-18.67	-4120.25	-57.20	-37.78	-1787.90	1.06	21.96	-1784.89	0.47	87.19	-3919.36	-34.44	1318.72	0.00	0.00	0.00	-3766.51	-103.56	1587.62	-3794.60	7.41	1587.21	-245.07	-25.41	1786.51	-4044.56	17.92	1741.47	-273.67	1201.22	73.41	313.26	1127.91	81.49	-203.73
2.83000	-3933.45	-121.33	-12.41	-3409.33	108.11	-14.24	-3794.60	91.21	-45.89	-3974.62	112.71	-36.67	-2767.57	4.95	-18.67	-4120.25	-57.20	-37.78	-1787.90	1.06	21.96	-1784.89	0.47	87.19	-3943.50	-33.87	1318.40	0.00	0.00	0.00	-3756.43	-100.16	1585.94	-3793.54	10.83	1584.80	-245.07	-25.41	1786.51	-4042.36	16.77	1741.82	-272.27	1199.36	73.97	310.57	1129.72	80.44	-203.97
2.84000	-3931.15	-120.03	-11.93	-3409.33	108.11	-14.24	-3793.56	91.05	-45.27	-3980.96	113.32	-38.37	-2767.57	4.95	-18.67	-4120.25	-57.20	-37.78	-1787.90	1.06	21.96	-1784.89	0.47	87.19	-3933.92	-33.05	1315.97	0.00	0.00	0.00	-3740.27	-96.80	1583.76	-3792.45	14.29	1582.54	-245.07	-25.41	1786.51	-4040.06	15.63	1742.15	-273.59	1199.70	73.78	310.39	1128.29	80.85	-204.07
2.85000	-3928.77	-118.68	-11.44	-3409.33	108.11	-14.24	-3792.54	90.87	-44.58	-3987.19	113.91	-39.92	-2767.57	4.95	-18.67	-4120.25	-57.20	-37.78	-1787.90	1.06	21.96	-1784.89	0.47	87.19	-3932.32	-29.86	1315.05	0.00	0.00	0.00	-3731.83	-93.64	1581.77	-3791.33	17.78	1580.45	-245.07	-25.41	1786.51	-4037.66	14.49	1742.47	-276.80	1200.01	73.27	312.02	1128.85	80.95	-201.26
2.86000	-3926.30	-117.29	-10.94	-3409.33	108.11	-14.24	-3791.56	90.67	-43.81	-3993.31	114.50	-41.32	-2767.57	4.95	-18.67	-4120.25	-57.20	-37.78	-1787.90	1.06	21.96	-1784.89	0.47	87.19	-3916.04	-27.73	1314.28	0.00	0.00	0.00	-3723.01	-89.38	1580.04	-3790.15	21.30	1578.50	-245.07	-25.41	1786.51	-4035.16	13.36	1742.78	-273.47	1199.97	73.71	310.89	1129.27	80.61	-200.56
2.87000	-3923.76	-115.86	-10.44	-3409.33	108.11	-14.24	-3790.60	90.46	-42.97	-3999.33	115.07	-42.57	-2767.57	4.95	-18.67	-4120.25	-57.20	-37.78	-1787.90	1.06	21.96	-1784.89	0.47	87.19	-3908.86	-26.94	1313.21	0.00	0.00	0.00	-3734.68	-87.39	1577.97	-3788.92	24.85	1576.70	-245.07	-25.41	1786.51	-4032.56	12.24	1743.07	-271.07	1199.98	74.53	311.86	1127.95	81.26	-200.20
2.88000	-3921.13	-114.39	-9.92	-3409.33	108.11	-14.24	-3789.66	90.23	-42.06	-4005.24	115.63	-43.67	-2767.57	4.95	-18.67	-4120.25	-57.20	-37.78	-1787.90	1.06	21.96	-1784.89	0.47	87.19	-3924.16	-24.81	1312.06	0.00	0.00	0.00	-3714.73	-84.56	1575.89	-3787.62	28.42	1575.03	-245.07	-25.41	1786.51	-4029.86	11.13	1743.35	-273.83	1199.80	73.90	308.66	1128.37	80.25	-205.83
2.89000	-3918.43	-112.88	-9.40	-3409.33	108.11	-14.24	-3788.75	89.99	-41.07	-4011.05	116.18	-44.63	-2767.57	4.95	-18.67	-4120.25	-57.20	-37.78	-1787.90	1.06	21.96	-1784.89	0.47	87.19	-3899.32	-22.25	1312.88	0.00	0.00	0.00	-3703.08	-81.02	1574.71	-3786.24	32.01	1573.51	-245.07	-25.41	1786.51	-4027.07	10.02	1743.62	-272.80	1200.28	73.89	310.24	1128.86	80.59	-206.75
2.90000	-3915.65	-111.34	-8.87	-3409.33	108.11	-14.24	-3787.87	89.73	-40.01	-4016.75	116.72	-45.43	-2767.57	4.95	-18.67	-4120.25	-57.20	-37.78	-1787.90	1.06	21.96	-1784.89	0.47	87.19	-3891.34	-21.44	1311.19	0.00	0.00	0.00	-3697.19	-75.81	1574.05	-3784.77	35.61	1572.12	-245.07	-25.41	1786.51	-4024.17	8.92	1743.87	-274.59	1202.03	73.10	310.48	1129.22	80.61	-203.94
2.91000	-3912.80	-109.75	-8.34	-3409.33	108.11	-14.24	-3787.01	89.46	-38.88	-4022.35	117.25	-46.10	-2767.57	4.95	-18.67	-4120.25	-57.20	-37.78	-1787.90	1.06	21.96	-1784.89	0.47	87.19	-3864.36	-17.73	1310.19	0.00	0.00	0.00	-3696.11	-70.37	1572.13	-3783.19	39.23	1570.85	-245.07	-25.41	1786.51	-4021.18	7.82	1744.12	-276.76	1201.56	72.82	308.50	1128.71	80.18	-200.07
2.92000	-3909.87	-108.13	-7.81	-3409.33	108.11	-14.24	-3786.17	89.17	-37.68	-4027.84	117.76	-46.62	-2767.57	4.95	-18.67	-4120.25	-57.20	-37.78	-1787.90	1.06	21.96	-1784.89	0.47	87.19	-3838.38	-15.73	1310.48	0.00	0.00	0.00	-3693.06	-66.98	1571.76	-3781.51	42.84	1569.71	-245.07	-25.41	1786.51	-4018.10	6.74	1744.35	-277.58	1201.08	72.74	309.59	1129.47	80.08	-201.71
2.93000	-3906.86	-106.46	-7.26	-3409.33	108.11	-14.24	-3785.35	88.87	-36.41	-4033.22	118.26	-46.99	-2767.57	4.95	-18.67	-4120.25	-57.20	-37.78	-1787.90	1.06	21.96	-1784.89	0.47	87.19	-3870.58	-12.45	1309.98	0.00	0.00	0.00	-3662.86	-64.67	1570.73	-3779.70	46.46	1568.69	-245.07	-25.41	1786.51	-4014.92	5.66	1744.57	-275.36	1200.23	73.23	311.65	1128.75	80.91	-200.74
2.94000	-3903.78	-104.77	-6.72	-3409.33	108.11	-14.24	-3784.55	88.55	-35.07	-4038.50	118.76	-47.23	-2767.57	4.95	-18.67	-4120.25	-57.20	-37.78	-1787.90	1.06	21.96	-1784.89	0.47	87.19	-3840.35	-9.66	1309.89	0.00	0.00	0.00	-3680.18	-61.18	1571.04	-3777.77	50.07	1567.78	-245.07	-25.41	1786.51	-4011.64	4.58	1744.78	-274.96	1199.29	73.86	308.72	1128.35	80.31	-199.36
2.95000	-3900.62	-103.04	-6.17	-3409.33	108.11	-14.24	-3783.78	88.22	-33.66	-4043.67	119.24	-47.33	-2767.57	4.95	-18.67	-4120.25	-57.20	-37.78	-1787.90	1.06	21.96	-1784.89	0.47	87.19	-3862.26	-9.00	1308.57	0.00	0.00	0.00	-3665.10	-57.47	1568.88	-3775.69	53.68	1566.98	-245.07	-25.41	1786.51	-4008.27	3.52	1744.97	-274.40	1201.02	73.49	310.38	1128.62	80.55	-202.25
2.96000	-3897.39	-101.27	-5.63	-3409.33	108.11	-14.24	-3783.02	87.88	-32.19	-4048.74	119.71	-47.29	-2767.57	4.95	-18.67	-4120.25	-57.20	-37.78	-1787.90	1.06	21.96	-1784.89	0.47	87.19	-3857.97	-4.59	1309.07	0.00	0.00	0.00	-3647.76	-52.48	1567.71	-3773.45	57.27	1566.28	-245.07	-25.41	1786.51	-4004.80	2.46	1745.16	-270.97	1199.73	74.52	310.64	1128.79	80.57	-205.08
2.97000	-3894.09	-99.47	-5.08	-3409.33	108.11	-14.24	-3782.28	87.52	-30.65	-4053.70	120.17	-47.12	-2767.57	4.95	-18.67	-4120.25	-57.20	-37.78	-1787.90	1.06	21.96	-1784.89	0.47	87.19	-3847.94	-3.77	1308.75	0.00	0.00	0.00	-3656.69	-50.48	1567.71	-3771.06	60.85	1565.69	-245.07	-25.41	1786.51	-4001.24	1.40	1745.33	-269.64	1199.60	74.68	311.42	1128.42	80.79	-201.39
2.98000	-3890.71	-97.63	-4.53	-3409.33	108.11	-14.24	-3781.56	87.15	-29.05	-4058.55	120.62	-46.81	-2767.57	4.95	-18.67	-4120.25	-57.20	-37.78	-1787.90	1.06	21.96	-1784.89	0.47	87.19	-3822.69	-0.74	1308.91	0.00	0.00	0.00	-3628.97	-47.51	1567.04	-3768.48	64.40	1565.20	-245.07	-25.41	1786.51	-3997.59	0.36	1745.49	-271.19	1199.79	74.48	312.64	1128.69	81.16	-207.00
2.99000	-3887.27	-95.77	-3.98	-3409.33	108.11	-14.24	-3780.85	86.77	-27.38	-4063.30	121.06	-46.37	-2767.57	4.95	-18.67	-4120.25	-57.20	-37.78	-1787.90	1.06	21.96	-1784.89	0.47	87.19	-3823.88	3.03	1310.59	0.00	0.00	0.00	-3611.09	-44.70	1565.61	-3765.73	67.93	1564.79	-245.07	-25.41	1786.51	-3993.84	-0.68	1745.64	-273.44	1199.11	74.17	310.30	1128.29	80.81	-203.13
3.00000	-3883.75	-93.87	-3.43	-3409.33	108.11	-14.24	-3780.16	86.37	-25.65	-4067.94	121.48	-45.79	-2767.57	4.95	-18.67	-4120.25	-57.20	-37.78	-1787.90	1.06	21.96	-1784.89	0.47	87.19	-3795.60	6.76	1311.17	0.00	0.00	0.00	-3607.66	-39.04	1565.35	-3762.78	71.44	1564.48	-245.07	-25.41	1786.51	-3990.00	-1.71	1745.78	-275.91	1200.16	73.40	308.42	1129.51	79.96	-197.92
3.01000	-3880.17	-91.94	-2.88	-3409.33	108.11	-14.24	-3779.48	85.97	-23.85	-4072.47	121.90	-45.09	-2767.57	4.95	-18.67	-4120.25	-57.20	-37.78	-1787.90	1.06	21.96	-1784.89	0.47	87.19	-3774.79	10.09	1310.81	0.00	0.00	0.00	-3610.48	-34.19	1566.18	-3759.62	74.90	1564.25	-245.07	-25.41	1786.51	-3986.07	-2.73	1745.90	-271.71	1199.52	74.22	309.54	1129.26	80.30	-199.87
3.02000	-3876.51	-89.98	-2.34	-3409.33	108.11	-14.24	-3778.82	85.55	-22.00	-4076.90	122.31	-44.26	-2767.57	4.95	-18.67	-4120.25	-57.20	-37.78	-1787.90	1.06	21.96	-1784.89	0.47	87.19	-3767.39	15.10	1312.09	0.00	0.00	0.00	-3611.87	-30.67	1566.47	-3756.25	78.33	1564.10	-245.07	-25.41	1786.51	-3982.05	-3.75	1746.02	-273.33	1199.05	74.13	311.16	1128.47	80.92	-203.67
3.03000	-3872.79	-87.99	-1.80	-3409.33	108.11	-14.24	-3778.17	85.11	-20.08	-4081.22	122.71	-43.30	-2767.57	4.95	-18.67	-4120.25	-57.20	-37.78	-1787.90	1.06	21.96	-1784.89	0.47	87.19	-3744.26	18.14	1311.67	0.00	0.00	0.00	-3607.98	-27.70	1566.58	-3752.65	81.72	1564.02	-245.07	-25.41	1786.51	-3977.93	-4.76	1746.12	-276.18	1201.02	73.07	311.90	1128.50	80.88	-206.04
3.04000	-3869.00	-85.97	-1.26	-3409.33	108.11	-14.24	-3777.53	84.67	-18.10	-4085.43	123.10	-42.22	-2767.57	4.95	-18.67	-4120.25	-57.20	-37.78	-1787.90	1.06	21.96	-1784.89	0.47	87.19	-3747.68	21.78	1312.71	0.00	0.00	0.00	-3595.70	-23.38	1566.21	-3748.82	85.06	1564.01	-245.07	-25.41	1786.51	-3973.73	-5.76	1746.22	-273.01	1198.44	74.37	311.74	1128.18	81.02	-206.62
3.05000	-3865.14	-83.92	-0.73	-3409.33	108.11	-14.24	-3776.90	84.22	-16.06	-4089.54	123.48	-41.01	-2767.57	4.95	-18.67	-4120.25	-57.20	-37.78	-1787.90	1.06	21.96	-1784.89	0.47	87.19	-3748.26	24.87	1312.61	0.00	0.00	0.00	-3601.35	-18.84	1567.61	-3744.74	88.34	1564.07	-245.07	-25.41	1786.51	-3969.44	-6.75	1746.30	-276.24	1198.69	73.65	310.72	1128.77	80.73	-203.53
3.06000	-3861.21	-81.84	-0.21	-3409.33	108.11	-14.24	-3776.28	83.75	-13.97	-4093.54	123.85	-39.68	-2767.57	4.95	-18.67	-4120.25	-57.20	-37.78	-1787.90	1.06	21.96	-1784.89	0.47	87.19	-3717.52	28.03	1313.62	0.00	0.00	0.00	-3569.63	-14.80	1567.64	-3740.40	91.58	1564.19	-245.07	-25.41	1786.51	-3965.05	-7.73	1746.37	-274.73	1199.35	73.74	311.44	1127.43	81.14	-199.93
3.07000	-3857.22	-79.74	0.32	-3409.33	108.11	-14.24	-3775.67	83.27	-11.82	-4097.43	124.21	-38.23	-2767.57	4.95	-18.67	-4120.25	-57.20	-37.78	-1787.90	1.06	21.96	-1784.89	0.47	87.19	-3747.88	32.25	1315.38	0.00	0.00	0.00	-3558.88	-11.77	1567.87	-3735.79	94.75	1564.36	-245.07	-25.41	1786.51	-3960.58	-8.71	1746.44	-274.44	1199.34	73.98	313.00	1128.09	81.36	-201.18
3.08000	-3853.17	-77.60	0.83	-3409.33	108.11	-14.24	-3775.07	82.78	-9.61	-4101.21	124.57	-36.66	-2767.57	4.95	-18.67	-4120.25	-57.20	-37.78	-1787.90	1.06	21.96	-1784.89	0.47	87.19	-3704.02	33.31	1316.79	0.00	0.00	0.00	-3557.58	-8.80	1568.52	-3730.91	97.86	1564.59	-245.07	-25.41	1786.51	-3956.02	-9.68	1746.49	-275.69	1200.82	73.21	313.06	1128.79	81.29	-201.38
3.09000	-3849.05	-75.45	1.34	-3409.33	108.11	-14.24	-3774.48	82.29	-7.34	-4104.89	124.91	-34.97	-2767.57	4.95	-18.67	-4120.25	-57.20	-37.78	-1787.90	1.06	21.96	-1784.89	0.47	87.19	-3725.52	36.73	1317.52	0.00	0.00	0.00	-3550.91	-4.28	1569.59	-3725.73	100.90	1564.87	-245.07	-25.41	1786.51	-3951.37	-10.64	1746.53	-272.86	1199.22	74.29	309.84	1129.08	80.42	-203.67
3.10000	-3844.86	-73.27	1.83	-3409.33	108.11	-14.24	-3773.89	81.78	-5.02	-4108.46	125.24	-33.17	-2767.57	4.95	-18.67	-4120.25	-57.20	-37.78	-1787.90	1.06	21.96	-1784.89	0.47	87.19	-3674.35	41.85	1318.04	0.00	0.00	0.00	-3544.34	-0.97	1570.61	-3720.26	103.87	1565.19	-245.07	-25.41	1786.51	-3946.64	-11.59	1746.56	-274.30	1200.64	73.52	311.48	1128.93	80.86	-204.10
3.11000	-3840.62	-71.06	2.32	-3409.33	108.11	-14.24	-3773.31	81.26	-2.65	-4111.93	125.57	-31.25	-2767.57	4.95	-18.67	-4120.25	-57.20	-37.78	-1787.90	1.06	21.96	-1784.89	0.47	87.19	-3681.62	45.68	1318.74	0.00	0.00	0.00	-3548.76	2.66	1571.80	-3714.48	106.76	1565.55	-245.07	-25.41	1786.51	-3941.82	-12.54	1746.58	-272.41	1200.58	73.74	309.67	1128.30	80.61	-197.43
3.12000	-3836.31	-68.83	2.80	-3409.33	108.11	-14.24	-3772.73	80.73	-0.22	-4115.28	125.89	-29.21	-2767.57	4.95	-18.67	-4120.25	-57.20	-37.78	-1787.90	1.06	21.96	-1784.89	0.47	87.19	-3686.56	47.76	1318.58	0.00	0.00	0.00	-3528.95	5.63	1572.21	-3708.37	109.57	1565.95	-245.07	-25.41	1786.51	-3936.91	-13.48	1746.59	-271.89	1198.35	74.60	308.28	1129.45	79.96	-202.07
3.13000	-3831.94	-66.57	3.27	-3409.33	108.11	-14.24	-3772.15	80.20	2.26	-4118.53	126.20	-27.07	-2767.57	4.95	-18.67	-4120.25	-57.20	-37.78	-1787.90	1.06	21.96	-1784.89	0.47	87.19	-3703.05	50.84	1319.85	0.00	0.00	0.00	-3503.79	9.14	1573.12	-3701.94	112.29	1566.37	-245.07	-25.41	1786.51	-3931.92	-14.41	1746.59	-276.55	1199.87	73.42	307.84	1130.19	79.44	-202.04
3.14000	-3827.51	-64.30	3.73	-3409.33	108.11	-14.24	-3771.58	79.65	4.80	-4121.67	126.50	-24.81	-2767.57	4.95	-18.67	-4120.25	-57.20	-37.78	-1787.90	1.06	21.96	-1784.89	0.47	87.19	-3696.91	54.25	1320.53	0.00	0.00	0.00	-3497.24	13.78	1575.26	-3695.16	114.92	1566.82	-245.07	-25.41	1786.51	-3926.84	-15.33	1746.58	-274.44	1199.56	73.79	309.43	1128.11	80.53	-201.47
3.15000	-3823.02	-62.00	4.18	-3409.33	108.11	-14.24	-3771.01	79.10	7.38	-4124.71	126.79	-22.45	-2767.57	4.95	-18.67	-4120.25	-57.20	-37.78	-1787.90	1.06	21.96	-1784.89	0.47	87.19	-3647.10	57.05	1321.60	0.00	0.00	0.00	-3491.07	17.25	1576.44	-3688.03	117.46	1567.29	-245.07	-25.41	1786.51	-3921.68	-16.24	1746.57	-276.51	1199.49	73.54	308.90	1129.14	80.37	-201.39
3.16000	-3818.47	-59.68	4.61	-3409.33	108.11	-14.24	-3770.44	78.53	10.02	-4127.63	127.08	-19.97	-2767.57	4.95	-18.67	-4120.21	-57.20	-37.78	-1787.90	1.06	21.96	-1784.89	0.47	87.19	-3646.88	60.79	1321.62	0.00	0.00	0.00	-3463.34	19.90	1577.26	-3680.54	119.90	1567.78	-245.07	-25.41	1786.51	-3916.43	-17.15	1746.54	-275.42	1200.60	72.92	311.74	1127.73	81.16	-202.13
3.17000	-3813.86	-57.34	5.04	-3409.33	108.11	-14.24	-3769.87	77.96	12.70	-4130.45	127.35	-17.39	-2767.57	4.95	-18.67	-4081.76	-57.37	-30.04	-1787.90	1.06	21.96	-1784.89	0.47	87.19	-3640.35	62.45	1322.12	0.00	0.00	0.00	-3458.78	22.30	1578.72	-3672.68	122.24	1568.29	-245.07	-25.41	1786.51	-3911.10	-18.04	1746.50	-275.76	1199.68	73.33	309.16	1128.36	80.63	-200.21
3.18000	-3809.19	-54.98	5.44	-3409.33	108.11	-14.24	-3769.30	77.38	15.43	-4133.16	127.62	-14.71	-2767.57	4.95	-18.67	-4084.69	-57.15	-32.28	-1787.90	1.06	21.96	-1784.89	0.47	87.19	-3630.69	65.33	1322.16	0.00	0.00	0.00	-3462.36	24.49	1580.41	-3664.44	124.47	1568.80	-245.07	-25.41	1786.51	-3905.68	-18.93	1746.45	-273.49	1200.35	73.51	310.14	1128.16	80.96	-201.30
3.19000	-3804.47	-52.60	5.84	-3409.33	108.11	-14.24	-3768.73	76.79	18.21	-4135.76	127.89	-11.92	-2767.57	4.95	-18.67	-4066.07	-57.47	-27.15	-1787.90	1.06	21.96	-1784.89	0.47	87.19	-3600.52	67.23	1322.05	0.00	0.00	0.00	-3453.32	27.36	1582.06	-3655.80	126.59	1569.31	-245.07	-25.41	1786.51	-3900.19	-19.81	1746.40	-272.30	1199.42	74.19	311.39	1127.88	81.23	-203.71
3.20000	-3799.68	-50.21	6.22	-3409.33	108.11	-14.24	-3768.15	76.20	21.04	-4138.26	128.14	-9.03	-2767.57	4.95	-18.67	-4046.04	-56.98	-24.35	-1787.90	1.06	21.96	-1784.89	0.47	87.19	-3637.47	68.36	1323.06	0.00	0.00	0.00	-3442.32	29.57	1582.48	-3646.75	128.59	1569.83	-245.07	-25.41	1786.51	-3894.61	-20.68	1746.33	-269.59	1199.85	74.68	312.22	1127.19	81.66	-204.57
3.21000	-3794.85	-47.79	6.58	-3409.33	108.11	-14.24	-3767.57	75.60	23.91	-4140.65	128.39	-6.04	-2767.57	4.95	-18.67	-4032.26	-57.25	-22.81	-1787.90	1.06	21.96	-1784.89	0.47	87.19	-3595.10	71.10	1322.56	0.00	0.00	0.00	-3431.87	30.26	1584.06	-3637.30	130.47	1570.34	-245.07	-25.41	1786.51	-3888.95	-21.54	1746.26	-274.75	1200.92	73.34	310.20	1128.25	80.88	-203.36
3.22000	-3789.96	-45.36	6.92	-3409.33	108.11	-14.24	-3766.99	74.99	26.83	-4142.92	128.63	-2.95	-2767.57	4.95	-18.67	-4027.40	-54.93	-23.81	-1787.90	1.06	21.96	-1784.89	0.47	87.19	-3623.75	72.77	1324.06	0.00	0.00	0.00	-3429.91	31.86	1585.07	-3627.41	132.23	1570.83	-245.07	-25.41	1786.51	-3883.21	-22.40	1746.17	-274.00	1199.47	73.63	309.98	1128.91	80.51	-200.79
3.23000	-3785.01	-42.91	7.25	-3409.33	108.11	-14.24	-3766.40	74.37	29.79	-4145.09	128.87	0.23	-2767.57	4.95	-18.67	-4001.92	-54.71	-21.08	-1787.90	1.06	21.96	-1784.89	0.47	87.19	-3587.44	74.47	1324.04	0.00	0.00	0.00	-3426.71	33.23	1585.34	-3617.10	133.86	1571.32	-245.07	-25.41	1786.51	-3877.39	-23.24	1746.08	-273.46	1199.32	74.04	311.62	1128.84	80.87	-201.01
3.24000	-3780.01	-40.45	7.56	-3409.33	108.11	-14.24	-3765.81	73.75	32.80	-4147.16	129.09	3.51	-2767.57	4.95	-18.67	-3994.10	-55.15	-23.87	-1787.90	1.06	21.96	-1784.89	0.47	87.19	-3607.55	76.66	1325.61	0.00	0.00	0.00	-3397.82	35.03	1585.21	-3606.33	135.36	1571.79	-245.07	-25.41	1786.51	-3871.48	-24.08	1745.98	-276.67	1200.70	72.81	314.05	1128.39	81.42	-200.19
3.25000	-3774.96	-37.97	7.85	-3409.33	108.11	-14.24	-3765.21	73.12	35.85	-4149.11	129.31	6.89	-2767.57	4.95	-18.67	-3960.85	-53.89	-20.38	-1787.90	1.06	21.96	-1784.89	0.47	87.19	-3576.23	80.53	1325.75	0.00	0.00	0.00	-3418.86	34.08	1586.09	-3595.11	136.72	1572.23	-245.07	-25.41	1786.51	-3865.50	-24.91	1745.87	-276.35	1200.45	72.86	312.21	1127.24	81.42	-196.85
3.26000	-3769.85	-35.47	8.13	-3409.33	108.11	-14.24	-3764.60	72.48	38.94	-4150.96	129.53	10.36	-2767.57	4.95	-18.67	-3926.32	-55.36	-19.44	-1787.90	1.06	21.96	-1784.89	0.47	87.19	-3570.45	81.64	1326.43	0.00	0.00	0.00	-3391.74	34.90	1585.87	-3583.43	137.94	1572.65	-245.07	-25.41	1786.51	-3859.44	-25.73	1745.75	-274.70	1200.05	73.44	312.10	1127.98	81.31	-201.78
3.27000	-3764.69	-32.97	8.38	-3409.33	108.11	-14.24	-3763.98	71.84	42.07	-4152.69	129.74	13.92	-2767.57	4.95	-18.67	-3894.27	-53.98	-17.69	-1787.90	1.06	21.96	-1784.89	0.47	87.19	-3536.16	81.14	1326.95	0.00	0.00	0.00	-3397.97	35.26	1587.18	-3571.26	139.01	1573.04	-245.07	-25.41	1786.51	-3853.30	-26.54	1745.63	-275.06	1200.91	73.05	311.83	1128.43	81.15	-200.31
3.28000	-3759.48	-30.45	8.61	-3409.33	108.11	-14.24	-3763.35	71.20	45.24	-4154.32	129.94	17.57	-2767.57	4.95	-18.67	-3872.87	-53.43	-17.65	-1787.90	1.06	21.96	-1784.89	0.47	87.19	-3549.06	84.55	1328.11	0.00	0.00	0.00	-3398.81	35.29	1587.22	-3558.61	139.93	1573.39	-245.07	-25.41	1786.51	-3847.09	-27.34	1745.49	-272.53	1199.66	74.17	311.50	1128.47	80.82	-199.00
3.29000	-3754.22	-27.91	8.82	-3409.33	108.11	-14.24	-3762.71	70.55	48.45	-4155.84	130.13	21.31	-2767.57	4.95	-18.67	-3854.38	-54.78	-19.88	-1787.90	1.06	21.96	-1784.89	0.47	87.19	-3554.35	86.81	1329.13	0.00	0.00	0.00	-3374.29	34.97	1585.02	-3545.46	140.69	1573.70	-245.07	-25.41	1786.51	-3840.79	-28.13	1745.35	-275.68	1200.90	73.32	310.90	1129.03	80.53	-200.27
3.30000	-3748.91	-25.37	9.01	-3409.33	108.11	-14.24	-3762.05	69.89	51.70	-4157.25	130.32	25.14	-2767.57	4.95	-18.67	-3843.93	-54.55	-22.42	-1787.90	1.06	21.96	-1784.89	0.47	87.19	-3549.10	89.56	1329.05	0.00	0.00	0.00	-3368.75	35.01	1584.79	-3531.81	141.30	1573.96	-245.07	-25.41	1786.51	-3834.42	-28.91	1745.20	-276.02	1199.89	73.51	309.30	1129.31	80.26	-200.75
3.31000	-3743.56	-22.81	9.17	-3409.33	108.11	-14.24	-3761.39	69.23	54.99	-4158.55	130.51	29.05	-2767.57	4.95	-18.67	-3818.93	-54.87	-23.48	-1787.90	1.06	21.96	-1784.89	0.47	87.19	-3561.08	88.45	1330.11	0.00	0.00	0.00	-3344.46	34.49	1582.43	-3517.63	141.74	1574.18	-245.07	-25.41	1786.51	-3827.97	-29.69	1745.04	-275.03	1198.86	73.92	310.10	1128.40	80.71	-200.49
3.32000	-3738.15	-20.25	9.31	-3409.33	108.11	-14.24	-3760.71	68.56	58.32	-4159.75	130.69	33.04	-2767.57	4.95	-18.67	-3787.75	-54.82	-24.07	-1787.90	1.06	21.96	-1784.89	0.47	87.19	-3521.24	91.62	1330.67	0.00	0.00	0.00	-3348.79	33.81	1582.19	-3502.92	142.02	1574.34	-245.07	-25.41	1786.51	-3821.45	-30.45	1744.87	-274.88	1198.69	73.83	311.39	1127.50	81.37	-199.85
3.33000	-3732.70	-17.67	9.43	-3409.33	108.11	-14.24	-3760.02	67.89	61.68	-4160.83	130.86	37.12	-2767.57	4.95	-18.67	-3726.95	-54.64	-18.36	-1787.90	1.06	21.96	-1784.89	0.47	87.19	-3520.35	93.06	1331.57	0.00	0.00	0.00	-3358.97	32.56	1582.72	-3487.68	142.13	1574.44	-245.07	-25.41	1786.51	-3814.85	-31.21	1744.70	-270.64	1199.33	74.62	309.94	1128.82	80.71	-203.81
3.34000	-3727.20	-15.09	9.52	-3409.33	108.11	-14.24	-3759.31	67.22	65.07	-4161.81	131.03	41.28	-2767.57	4.95	-18.67	-3737.29	-55.29	-24.82	-1787.90	1.06	21.96	-1784.89	0.47	87.19	-3534.88	94.75	1330.43	0.00	0.00	0.00	-3346.08	31.16	1581.57	-3471.88	142.05	1574.49	-245.07	-25.41	1786.51	-3808.18	-31.95	1744.52	-274.42	1200.52	73.31	309.83	1128.51	80.81	-200.77
3.35000	-3721.65	-12.49	9.59	-3409.33	108.11	-14.24	-3758.59	66.54	68.50	-4162.68	131.19	45.52	-2767.57	4.95	-18.67	-3684.44	-53.71	-21.64	-1787.90	1.06	21.96	-1784.89	0.47	87.19	-3535.75	94.16	1331.49	0.00	0.00	0.00	-3341.25	30.68	1582.04	-3455.53	141.80	1574.46	-245.07	-25.41	1786.51	-3801.43	-32.69	1744.33	-272.47	1200.87	73.74	310.80	1127.86	80.89	-201.54
3.36000	-3716.06	-9.89	9.63	-3409.33	108.11	-14.24	-3757.84	65.86	71.97	-4163.43	131.35	49.84	-2767.57	4.95	-18.67	-3659.96	-52.44	-22.87	-1787.90	1.06	21.96	-1784.89	0.47	87.19	-3522.43	96.83	1332.58	0.00	0.00	0.00	-3317.99	30.96	1581.53	-3438.60	141.36	1574.36	-245.07	-25.41	1786.51	-3794.61	-33.42	1744.13	-277.92	1201.33	72.64	311.12	1128.49	81.02	-196.28
3.37000	-3710.42	-7.29	9.64	-3409.33	108.11	-14.24	-3757.08	65.18	75.47	-4164.08	131.50	54.23	-2767.57	4.95	-18.67	-3594.74	-49.61	-16.33	-1787.90	1.06	21.96	-1784.89	0.47	87.19	-3480.22	97.34	1331.78	0.00	0.00	0.00	-3316.06	30.28	1581.06	-3421.09	140.74	1574.19	-245.07	-25.41	1786.51	-3787.71	-34.14	1743.93	-274.00	1200.50	73.73	310.68	1128.62	80.72	-200.89
3.38000	-3704.74	-4.67	9.62	-3409.33	108.11	-14.24	-3756.30	64.49	78.99	-4164.62	131.65	58.70	-2767.57	4.95	-18.67	-3574.55	-48.63	-19.09	-1787.90	1.06	21.96	-1784.89	0.47	87.19	-3476.33	98.13	1333.26	0.00	0.00	0.00	-3325.05	28.66	1581.28	-3402.99	139.92	1573.94	-245.07	-25.41	1786.51	-3780.74	-34.84	1743.71	-273.45	1200.50	73.93	310.96	1128.39	80.88	-201.01
3.39000	-3699.02	-2.05	9.58	-3409.33	108.11	-14.24	-3755.51	63.80	82.55	-4165.05	131.79	63.24	-2767.57	4.95	-18.67	-3540.96	-46.32	-18.54	-1787.90	1.06	21.96	-1784.89	0.47	87.19	-3482.50	97.57	1332.29	0.00	0.00	0.00	-3332.96	27.15	1582.74	-3384.28	138.90	1573.60	-245.07	-25.41	1786.51	-3773.70	-35.54	1743.49	-272.80	1201.55	73.44	312.33	1127.99	81.41	-204.34
3.40000	-3693.25	0.57	9.51	-3409.33	108.11	-14.24	-3754.69	63.11	86.14	-4165.37	131.93	67.86	-2767.57	4.95	-18.67	-3488.51	-44.41	-12.96	-1787.90	1.06	21.96	-1784.89	0.47	87.19	-3492.25	98.11	1332.82	0.00	0.00	0.00	-3309.42	26.51	1581.97	-3364.97	137.68	1573.18	-245.07	-25.41	1786.51	-3766.59	-36.23	1743.27	-273.11	1200.85	73.44	310.01	1129.65	80.30	-203.66
3.41000	-3687.44	3.20	9.40	-3409.33	108.11	-14.24	-3753.85	62.41	89.76	-4165.58	132.06	72.55	-2767.57	4.95	-18.67	-3445.52	-42.11	-8.41	-1787.90	1.06	21.96	-1784.89	0.47	87.19	-3512.28	98.94	1333.62	0.00	0.00	0.00	-3310.90	24.39	1582.82	-3345.02	136.25	1572.66	-245.07	-25.41	1786.51	-3759.40	-36.91	1743.04	-273.38	1201.65	73.40	312.24	1128.53	81.18	-200.17
3.42000	-3681.59	5.83	9.27	-3409.33	108.11	-14.24	-3752.98	61.72	93.41	-4165.68	132.20	77.30	-2767.57	4.95	-18.67	-3453.97	-40.61	-12.11	-1787.90	1.06	21.96	-1784.89	0.47	87.19	-3493.92	99.09	1331.28	0.00	0.00	0.00	-3281.93	23.80	1582.76	-3324.45	134.61	1572.04	-245.07	-25.41	1786.51	-3752.15	-37.58	1742.80	-274.41	1199.83	73.82	311.78	1127.96	81.37	-202.24
3.43000	-3675.70	8.47	9.10	-3409.33	108.11	-14.24	-3752.09	61.02	97.09	-4165.67	132.32	82.12	-2767.57	4.95	-18.67	-3409.24	-37.56	-7.58	-1787.90	1.06	21.96	-1784.89	0.47	87.19	-3478.49	98.87	1331.65	0.00	0.00	0.00	-3259.72	24.34	1582.56	-3303.23	132.76	1571.32	-245.07	-25.41	1786.51	-3744.83	-38.24	1742.55	-273.03	1199.60	73.84	312.37	1127.64	81.63	-198.15
3.44000	-3669.77	11.10	8.90	-3409.33	108.11	-14.24	-3751.18	60.32	100.79	-4165.56	132.44	87.01	-2767.57	4.95	-18.67	-3388.58	-34.98	-6.19	-1787.90	1.06	21.96	-1784.89	0.47	87.19	-3451.92	100.25	1331.20	0.00	0.00	0.00	-3260.06	24.92	1582.48	-3281.37	130.69	1570.49	-245.07	-25.41	1786.51	-3737.43	-38.89	1742.30	-272.48	1198.16	74.47	310.76	1128.63	80.79	-198.95
3.45000	-3663.80	13.74	8.67	-3409.33	108.11	-14.24	-3750.25	59.62	104.52	-4165.33	132.56	91.97	-2767.57	4.95	-18.67	-3364.32	-33.34	-2.39	-1787.90	1.06	21.96	-1784.89	0.47	87.19	-3448.55	101.32	1329.94	0.00	0.00	0.00	-3265.75	23.45	1582.99	-3271.25	129.52	1569.94	-245.07	-25.41	1786.51	-3729.97	-39.53	1742.04	-271.48	1199.84	74.31	308.69	1128.88	80.09	-197.67
3.46000	-3657.80	16.38	8.41	-3409.33	108.11	-14.24	-3749.28	58.92	108.28	-4164.99	132.68	96.99	-2767.57	4.95	-18.67	-3282.76	-29.22	10.15	-1787.90	1.06	21.96	-1784.89	0.47	87.19	-3465.54	102.02	1330.20	0.00	0.00	0.00	-3251.55	22.82	1582.08	-3247.07	127.50	1569.28	-245.07	-25.41	1786.51	-3722.43	-40.16	1741.77	-275.30	1201.95	72.65	308.88	1129.07	80.30	-202.78
3.47000	-3651.75	19.02	8.11	-3409.33	108.11	-14.24	-3748.29	58.22	112.06	-4164.54	132.79	102.07	-2767.57	4.95	-18.67	-3300.97	-29.14	5.36	-1787.90	1.06	21.96	-1784.89	0.47	87.19	-3416.91	101.28	1330.90	0.00	0.00	0.00	-3233.79	22.23	1580.96	-3241.91	127.00	1568.82	-245.07	-25.41	1786.51	-3714.83	-40.78	1741.50	-275.31	1201.52	72.80	308.95	1128.74	80.51	-198.81
3.48000	-3645.67	21.66	7.78	-3409.33	108.11	-14.24	-3747.27	57.51	115.86	-4163.99	132.90	107.21	-2767.57	4.95	-18.67	-3271.07	-26.86	8.10	-1787.90	1.06	21.96	-1784.89	0.47	87.19	-3423.74	102.88	1330.45	0.00	0.00	0.00	-3221.41	21.04	1580.78	-3244.67	127.15	1569.03	-245.07	-25.41	1786.51	-3707.16	-41.39	1741.22	-273.46	1199.49	73.91	309.46	1128.98	80.47	-200.96
3.49000	-3639.55	24.30	7.41	-3409.33	108.11	-14.24	-3746.23	56.81	119.68	-4163.32	133.01	112.41	-2767.57	4.95	-18.67	-3242.68	-24.66	10.45	-1787.90	1.06	21.96	-1784.89	0.47	87.19	-3416.73	102.96	1329.83	0.00	0.00	0.00	-3219.24	18.81	1582.31	-3238.47	126.60	1568.79	-245.07	-25.41	1786.51	-3699.43	-41.99	1740.94	-272.52	1199.50	74.35	311.78	1128.57	81.34	-202.94
3.50000	-3633.39	26.93	7.00	-3409.33	108.11	-14.24	-3745.15	56.11	123.53	-4162.54	133.11	117.66	-2767.57	4.95	-18.67	-3215.74	-22.52	12.44	-1787.90	1.06	21.96	-1784.89	0.47	87.19	-3418.73	102.61	1330.08	0.00	0.00	0.00	-3222.42	18.19	1581.65	-3224.14	125.08	1570.13	-245.07	-25.41	1786.51	-3691.63	-42.58	1740.65	-274.80	1199.46	73.83	310.97	1129.95	80.48	-205.55
3.51000	-3627.21	29.57	6.56	-3409.33	108.11	-14.24	-3744.04	55.41	127.40	-4161.65	133.21	122.98	-2767.57	4.95	-18.67	-3190.21	-20.46	14.08	-1787.90	1.06	21.96	-1784.89	0.47	87.19	-3387.17	102.56	1329.54	0.00	0.00	0.00	-3210.27	18.68	1582.04	-3213.89	123.42	1570.29	-245.07	-25.41	1786.51	-3683.76	-43.16	1740.36	-274.28	1200.89	73.42	309.25	1129.22	80.38	-201.81
3.52000	-3620.98	32.20	6.08	-3409.33	108.11	-14.24	-3742.90	54.71	131.29	-4160.65	133.31	128.34	-2767.57	4.95	-18.67	-3166.03	-18.46	15.39	-1787.90	1.06	21.96	-1784.89	0.47	87.19	-3381.62	104.01	1329.30	0.00	0.00	0.00	-3210.95	17.51	1581.98	-3206.35	122.24	1571.15	-245.07	-25.41	1786.51	-3675.82	-43.73	1740.05	-273.02	1201.25	73.72	310.38	1128.65	80.49	-199.92
3.53000	-3614.72	34.82	5.56	-3409.33	108.11	-14.24	-3741.73	54.00	135.20	-4159.54	133.40	133.76	-2767.57	4.95	-18.67	-3143.16	-16.53	16.39	-1787.90	1.06	21.96	-1784.89	0.47	87.19	-3388.09	103.07	1328.66	0.00	0.00	0.00	-3202.57	16.28	1581.54	-3202.47	121.43	1571.14	-245.07	-25.41	1786.51	-3667.82	-44.29	1739.75	-270.34	1198.75	74.79	310.49	1128.53	80.47	-200.09
3.54000	-3608.43	37.45	5.00	-3409.33	108.11	-14.24	-3740.53	53.31	139.12	-4158.33	133.49	139.23	-2767.57	4.95	-18.67	-3121.55	-14.66	17.10	-1787.90	1.06	21.96	-1784.89	0.47	87.19	-3380.80	103.54	1328.76	0.00	0.00	0.00	-3167.45	17.28	1580.39	-3191.27	120.19	1570.29	-245.07	-25.41	1786.51	-3659.76	-44.84	1739.43	-270.54	1198.84	74.73	311.34	1128.86	80.77	-200.19
3.55000	-3602.11	40.06	4.41	-3409.33	108.11	-14.24	-3739.29	52.61	143.07	-4157.00	133.58	144.76	-2767.57	4.95	-18.67	-3101.14	-12.87	17.54	-1787.90	1.06	21.96	-1784.89	0.47	87.19	-3368.84	103.66	1328.17	0.00	0.00	0.00	-3180.49	15.38	1581.31	-3193.58	119.35	1570.15	-245.07	-25.41	1786.51	-3651.63	-45.38	1739.12	-273.73	1199.42	73.99	311.76	1128.44	80.91	-202.66
3.56000	-3595.76	42.67	3.77	-3409.33	108.11	-14.24	-3738.01	51.91	147.03	-4155.56	133.67	150.33	-2767.57	4.95	-18.67	-3081.89	-11.14	17.73	-1787.90	1.06	21.96	-1784.89	0.47	87.19	-3357.76	101.88	1327.62	0.00	0.00	0.00	-3167.14	14.22	1581.18	-3188.24	119.88	1569.73	-245.07	-25.41	1786.51	-3643.44	-45.91	1738.79	-277.51	1200.81	72.88	311.35	1128.51	80.73	-198.94
3.57000	-3589.37	45.28	3.09	-3409.33	108.11	-14.24	-3736.70	51.22	151.01	-4154.00	133.76	155.95	-2767.57	4.95	-18.67	-3063.74	-9.49	17.69	-1787.90	1.06	21.96	-1784.89	0.47	87.19	-3343.32	101.51	1327.53	0.00	0.00	0.00	-3167.89	14.03	1581.51	-3213.02	120.14	1571.09	-245.07	-25.41	1786.51	-3635.19	-46.43	1738.47	-278.45	1200.87	72.41	309.89	1129.29	80.58	-196.76
3.58000	-3582.96	47.87	2.37	-3409.33	108.11	-14.24	-3735.35	50.52	155.00	-4152.34	133.84	161.61	-2767.57	4.95	-18.67	-3046.65	-7.90	17.43	-1787.90	1.06	21.96	-1784.89	0.47	87.19	-3332.45	101.47	1326.84	0.00	0.00	0.00	-3162.75	13.07	1581.15	-3211.24	118.56	1571.66	-245.07	-25.41	1786.51	-3626.87	-46.93	1738.13	-273.70	1200.16	73.55	310.51	1129.18	80.67	-201.35
3.59000	-3576.51	50.46	1.60	-3409.33	108.11	-14.24	-3733.97	49.83	159.01	-4150.57	133.92	167.32	-2767.57	4.95	-18.67	-3030.57	-6.37	16.99	-1787.90	1.06	21.96	-1784.89	0.47	87.19	-3331.25	100.42	1327.03	0.00	0.00	0.00	-3156.01	10.27	1580.38	-3152.76	115.06	1569.61	-245.07	-25.41	1786.51	-3618.49	-47.43	1737.79	-271.70	1198.62	74.57	307.43	1128.95	79.87	-201.25
3.60000	-3570.04	53.04	0.80	-3409.33	108.11	-14.24	-3732.54	49.15	163.03	-4148.69	134.00	173.07	-2767.57	4.95	-18.67	-3015.44	-4.92	16.37	-1787.90	1.06	21.96	-1784.89	0.47	87.19	-3309.98	100.64	1326.65	0.00	0.00	0.00	-3132.22	8.55	1579.76	-3155.27	114.90	1569.62	-245.07	-25.41	1786.51	-3610.05	-47.91	1737.45	-273.49	1199.00	73.85	310.55	1128.49	80.79	-198.94
3.61000	-3563.54	55.61	-0.06	-3409.33	108.11	-14.24	-3731.08	48.46	167.07	-4146.69	134.08	178.86	-2767.57	4.95	-18.67	-3001.23	-3.53	15.60	-1787.90	1.06	21.96	-1784.89	0.47	87.19	-3330.66	99.58	1326.53	0.00	0.00	0.00	-3108.24	7.45	1579.97	-3144.74	113.91	1571.36	-245.07	-25.41	1786.51	-3601.55	-48.39	1737.10	-270.91	1197.76	75.16	309.80	1128.34	80.69	-200.32
3.62000	-3557.01	58.17	-0.95	-3409.33	108.11	-14.24	-3729.57	47.78	171.11	-4144.59	134.16	184.69	-2767.57	4.95	-18.67	-2987.86	-2.21	14.69	-1787.90	1.06	21.96	-1784.89	0.47	87.19	-3304.15	100.15	1326.24	0.00	0.00	0.00	-3098.82	7.29	1580.67	-3148.76	112.53	1572.58	-245.07	-25.41	1786.51	-3592.98	-48.85	1736.75	-272.23	1199.78	74.23	308.75	1129.43	80.19	-203.18
3.63000	-3550.46	60.72	-1.89	-3409.33	108.11	-14.24	-3728.03	47.10	175.17	-4142.37	134.24	190.56	-2767.57	4.95	-18.67	-2975.31	-0.96	13.67	-1787.90	1.06	21.96	-1784.89	0.47	87.19	-3288.20	98.26	1325.18	0.00	0.00	0.00	-3108.55	6.24	1581.21	-3146.19	110.75	1572.59	-245.07	-25.41	1786.51	-3584.36	-49.30	1736.39	-272.07	1200.37	74.06	310.08	1128.52	80.65	-203.03
3.64000	-3543.88	63.26	-2.88	-3409.33	108.11	-14.24	-3726.44	46.43	179.24	-4140.04	134.31	196.47	-2767.57	4.95	-18.67	-2963.51	0.23	12.55	-1787.90	1.06	21.96	-1784.89	0.47	87.19	-3253.66	96.22	1325.68	0.00	0.00	0.00	-3106.75	3.17	1580.68	-3136.84	109.08	1571.25	-245.07	-25.41	1786.51	-3575.68	-49.75	1736.03	-273.25	1200.00	73.94	311.48	1128.55	80.95	-203.86
3.65000	-3537.27	65.79	-3.92	-3409.33	108.11	-14.24	-3724.81	45.76	183.32	-4137.60	134.39	202.41	-2767.57	4.95	-18.67	-2952.43	1.35	11.36	-1787.90	1.06	21.96	-1784.89	0.47	87.19	-3262.35	97.23	1324.79	0.00	0.00	0.00	-3115.29	1.87	1580.92	-3110.62	108.70	1572.57	-245.07	-25.41	1786.51	-3566.94	-50.18	1735.67	-274.83	1199.34	73.40	312.38	1128.82	80.81	-203.44
3.66000	-3530.64	68.30	-5.00	-3409.33	108.11	-14.24	-3723.13	45.09	187.41	-4135.05	134.46	208.38	-2767.57	4.95	-18.67	-2941.99	2.40	10.11	-1787.90	1.06	21.96	-1784.89	0.47	87.19	-3260.85	96.48	1324.68	0.00	0.00	0.00	-3097.42	2.06	1581.61	-3112.54	106.44	1574.31	-245.07	-25.41	1786.51	-3558.14	-50.60	1735.30	-277.35	1200.83	73.01	310.08	1129.71	80.29	-201.79
3.67000	-3523.99	70.80	-6.13	-3409.33	108.11	-14.24	-3721.41	44.43	191.50	-4132.39	134.54	214.39	-2767.57	4.95	-18.67	-2932.17	3.39	8.83	-1787.90	1.06	21.96	-1784.89	0.47	87.19	-3246.76	94.56	1324.37	0.00	0.00	0.00	-3080.86	-0.05	1582.11	-3102.77	105.27	1574.94	-245.07	-25.41	1786.51	-3549.28	-51.00	1734.92	-273.25	1199.59	74.09	312.06	1129.07	81.04	-201.90
3.68000	-3517.31	73.29	-7.31	-3409.33	108.11	-14.24	-3719.64	43.77	195.60	-4129.62	134.61	220.43	-2767.57	4.95	-18.67	-2922.91	4.31	7.53	-1787.90	1.06	21.96	-1784.89	0.47	87.19	-3217.16	92.09	1322.91	0.00	0.00	0.00	-3065.53	-2.80	1582.53	-3085.56	103.93	1575.23	-245.07	-25.41	1786.51	-3540.37	-51.40	1734.54	-273.42	1200.02	73.37	312.63	1127.98	81.47	-204.02
3.69000	-3510.61	75.76	-8.54	-3409.33	108.11	-14.24	-3717.83	43.12	199.71	-4126.74	134.68	226.50	-2767.57	4.95	-18.67	-2914.15	5.16	6.23	-1787.90	1.06	21.96	-1784.89	0.47	87.19	-3238.02	91.31	1323.70	0.00	0.00	0.00	-3049.26	-3.70	1582.90	-3063.69	102.05	1575.82	-245.07	-25.41	1786.51	-3531.40	-51.79	1734.16	-272.71	1199.13	74.08	310.28	1128.38	80.62	-200.28
3.70000	-3503.89	78.21	-9.82	-3409.33	108.11	-14.24	-3715.96	42.48	203.82	-4123.74	134.76	232.60	-2767.57	4.95	-18.67	-2905.85	5.95	4.95	-1787.90	1.06	21.96	-1784.89	0.47	87.19	-3219.81	90.40	1324.39	0.00	0.00	0.00	-3059.52	-5.39	1583.50	-3055.26	100.20	1578.08	-245.07	-25.41	1786.51	-3522.37	-52.16	1733.78	-272.89	1199.31	74.08	310.18	1129.69	80.25	-198.60
3.71000	-3497.15	80.65	-11.15	-3409.33	108.11	-14.24	-3714.05	41.83	207.94	-4120.63	134.83	238.72	-2767.57	4.95	-18.67	-2897.96	6.67	3.71	-1787.90	1.06	21.96	-1784.89	0.47	87.19	-3205.35	87.36	1325.19	0.00	0.00	0.00	-3047.18	-7.12	1584.47	-3018.09	98.16	1577.48	-245.07	-25.41	1786.51	-3513.28	-52.52	1733.39	-277.46	1201.97	72.41	312.55	1128.89	81.10	-197.49
3.72000	-3490.39	83.08	-12.54	-3409.39	108.11	-14.25	-3712.09	41.20	212.06	-4117.41	134.90	244.87	-2767.57	4.95	-18.67	-2890.43	7.32	2.53	-1787.90	1.06	21.96	-1784.89	0.47	87.19	-3172.25	85.46	1324.31	0.00	0.00	0.00	-3031.23	-9.10	1584.76	-2989.34	97.35	1577.81	-245.07	-25.41	1786.51	-3504.14	-52.88	1733.00	-275.80	1200.63	73.19	311.69	1127.28	81.48	-199.24
3.73000	-3483.61	85.48	-13.97	-3469.51	107.07	-23.21	-3710.08	40.57	216.19	-4114.08	134.98	251.04	-2767.57	4.95	-18.67	-2883.21	7.91	1.43	-1787.90	1.06	21.96	-1784.89	0.47	87.19	-3174.56	83.84	1324.82	0.00	0.00	0.00	-3017.10	-11.26	1585.57	-2992.78	96.06	1579.50	-245.07	-25.41	1786.51	-3494.95	-53.22	1732.60	-271.66	1199.50	74.26	311.50	1128.16	81.12	-201.64
3.74000	-3476.81	87.87	-15.46	-3515.98	106.64	-34.22	-3708.02	39.95	220.31	-4110.64	135.05	257.23	-2767.57	4.95	-18.67	-2876.25	8.44	0.43	-1787.90	1.06	21.96	-1784.89	0.47	87.19	-3166.57	82.81	1327.42	0.00	0.00	0.00	-3022.28	-12.98	1587.34	-3024.78	92.55	1581.61	-245.07	-25.41	1786.51	-3485.70	-53.55	1732.20	-274.02	1200.19	73.71	309.80	1129.64	80.28	-197.76
3.75000	-3469.99	90.24	-17.01	-3441.80	107.85	-18.86	-3705.90	39.33	224.44	-4107.08	135.13	263.45	-2767.57	4.95	-18.67	-2869.50	8.89	-0.45	-1787.90	1.06	21.96	-1784.89	0.47	87.19	-3172.25	80.48	1328.49	0.00	0.00	0.00	-3004.70	-15.40	1588.45	-3006.74	91.72	1583.88	-245.07	-25.41	1786.51	-3476.40	-53.86	1731.80	-276.37	1198.97	73.59	311.69	1127.63	81.38	-196.52
3.76000	-3463.15	92.59	-18.60	-3466.51	105.36	-22.39	-3703.73	38.72	228.57	-4103.42	135.20	269.68	-2767.57	4.95	-18.67	-2862.90	9.29	-1.19	-1787.90	1.06	21.96	-1784.89	0.47	87.19	-3143.77	78.76	1329.72	0.00	0.00	0.00	-2981.28	-17.45	1589.38	-2993.19	89.71	1585.10	-245.07	-25.41	1786.51	-3467.04	-54.17	1731.39	-274.38	1198.37	74.03	312.43	1127.64	81.26	-198.62
3.77000	-3456.30	94.92	-20.26	-3456.43	104.11	-22.96	-3701.51	38.12	232.70	-4099.64	135.28	275.93	-2767.57	4.95	-18.67	-2856.42	9.61	-1.77	-1787.90	1.06	21.96	-1784.89	0.47	87.19	-3146.37	76.33	1331.17	0.00	0.00	0.00	-2964.74	-19.30	1590.34	-2982.46	87.38	1586.12	-245.07	-25.41	1786.51	-3457.64	-54.46	1730.98	-277.80	1200.40	72.60	310.88	1127.95	80.97	-203.73
3.78000	-3449.43	97.23	-21.97	-3461.54	107.39	-24.51	-3699.23	37.52	236.82	-4095.74	135.36	282.20	-2767.57	4.95	-18.67	-2849.99	9.88	-2.18	-1787.90	1.06	21.96	-1784.89	0.47	87.19	-3124.22	74.13	1334.22	0.00	0.00	0.00	-2987.78	-22.30	1593.61	-2994.80	84.19	1588.22	-245.07	-25.41	1786.51	-3448.17	-54.74	1730.57	-275.81	1200.31	73.17	310.37	1128.53	80.64	-203.31
3.79000	-3442.54	99.51	-23.73	-3421.60	106.01	-17.11	-3696.90	36.93	240.95	-4091.74	135.43	288.48	-2767.57	4.95	-18.67	-2843.58	10.07	-2.39	-1787.90	1.06	21.96	-1784.89	0.47	87.19	-3123.32	74.21	1335.29	0.00	0.00	0.00	-2975.13	-24.28	1594.23	-2967.86	83.74	1590.78	-245.07	-25.41	1786.51	-3438.66	-55.01	1730.15	-274.83	1200.13	73.52	312.95	1128.74	81.09	-204.25
3.80000	-3435.64	101.78	-25.56	-3427.04	105.93	-19.73	-3694.51	36.35	245.07	-4087.62	135.51	294.77	-2767.57	4.95	-18.67	-2837.12	10.20	-2.39	-1787.90	1.06	21.96	-1784.89	0.47	87.19	-3107.46	73.34	1338.28	0.00	0.00	0.00	-2955.63	-24.97	1595.69	-2943.57	81.31	1592.23	-245.07	-25.41	1786.51	-3429.10	-55.27	1729.74	-275.59	1200.82	72.95	312.81	1128.70	81.12	-205.16
3.81000	-3428.73	104.02	-27.44	-3472.46	106.19	-30.35	-3692.06	35.78	249.19	-4083.40	135.60	301.08	-2767.57	4.95	-18.67	-2830.58	10.27	-2.15	-1787.90	1.06	21.96	-1784.89	0.47	87.19	-3111.55	71.12	1340.44	0.00	0.00	0.00	-2951.57	-29.44	1598.31	-2934.01	78.85	1593.86	-245.07	-25.41	1786.51	-3419.48	-55.52	1729.32	-269.49	1198.40	75.13	312.24	1128.21	81.23	-200.70
3.82000	-3421.83	106.23	-29.39	-3497.35	104.13	-37.51	-3689.55	35.22	253.30	-4079.06	135.68	307.40	-2767.57	4.95	-18.67	-2823.87	10.28	-1.65	-1787.90	1.06	21.96	-1784.89	0.47	87.19	-3074.93	70.99	1342.29	0.00	0.00	0.00	-2941.38	-30.43	1600.06	-2967.14	76.87	1597.05	-245.07	-25.41	1786.51	-3409.82	-55.75	1728.89	-272.42	1199.42	74.51	310.25	1129.86	80.41	-199.36
3.83000	-3443.54	106.62	-37.68	-3482.53	105.42	-38.70	-3686.99	34.66	257.41	-4074.60	135.76	313.72	-2767.57	4.95	-18.67	-2790.64	11.34	3.82	-1787.90	1.06	21.96	-1784.89	0.47	87.19	-3082.62	68.67	1344.46	0.00	0.00	0.00	-2911.89	-33.09	1600.89	-2944.44	74.13	1599.13	-245.07	-25.41	1786.51	-3400.10	-55.98	1728.47	-275.28	1200.30	73.67	310.00	1129.37	80.31	-201.90
3.84000	-3459.64	106.33	-46.72	-3448.29	106.90	-36.03	-3684.36	34.11	261.51	-4070.04	135.85	320.05	-2767.57	4.95	-18.67	-2797.44	11.66	2.90	-1787.90	1.06	21.96	-1784.89	0.47	87.19	-3047.11	68.86	1345.64	0.00	0.00	0.00	-2910.97	-35.92	1602.60	-2909.63	71.92	1600.62	-245.07	-25.41	1786.51	-3390.34	-56.19	1728.04	-276.42	1199.26	73.63	312.35	1129.31	80.75	-198.32
3.85000	-3435.67	106.67	-45.51	-3484.46	107.47	-42.10	-3681.67	33.58	265.60	-4065.36	135.94	326.39	-2767.57	4.95	-18.67	-2788.86	8.32	3.12	-1787.90	1.06	21.96	-1784.89	0.47	87.19	-3025.37	67.90	1347.68	0.00	0.00	0.00	-2907.97	-38.98	1604.99	-2899.07	69.62	1602.40	-245.07	-25.41	1786.51	-3380.53	-56.38	1727.61	-276.32	1200.02	73.40	311.02	1128.44	80.85	-204.81
3.86000	-3418.76	109.63	-44.81	-3419.08	110.84	-30.03	-3678.92	33.05	269.69	-4060.56	136.03	332.74	-2767.57	4.95	-18.67	-2821.51	8.10	-3.83	-1787.90	1.06	21.96	-1784.89	0.47	87.19	-3044.40	67.18	1349.72	0.00	0.00	0.00	-2881.79	-39.08	1605.09	-2903.88	68.62	1605.75	-245.07	-25.41	1786.51	-3370.67	-56.57	1727.18	-274.64	1199.42	73.75	310.25	1128.81	80.41	-202.60
3.87000	-3424.89	112.76	-48.11	-3395.24	113.46	-22.20	-3676.11	32.53	273.77	-4055.66	136.13	339.08	-2767.57	4.95	-18.67	-2823.81	10.57	-4.49	-1787.90	1.06	21.96	-1784.89	0.47	87.19	-3047.34	65.78	1350.92	0.00	0.00	0.00	-2886.41	-41.71	1608.32	-2910.11	65.54	1607.21	-245.07	-25.41	1786.51	-3360.76	-56.74	1726.75	-273.42	1198.62	74.10	313.48	1128.15	81.39	-201.55
3.88000	-3368.04	116.02	-42.12	-3343.93	114.96	-7.51	-3673.23	32.02	277.84	-4050.64	136.22	345.43	-2767.57	4.95	-18.67	-2799.30	11.12	-0.14	-1787.90	1.06	21.96	-1784.89	0.47	87.19	-3014.42	64.51	1351.32	0.00	0.00	0.00	-2881.80	-43.46	1610.24	-2880.26	64.48	1608.54	-245.07	-25.41	1786.51	-3350.80	-56.91	1726.31	-274.04	1199.74	73.51	310.82	1129.34	80.59	-200.47
3.89000	-3389.67	120.87	-45.95	-3364.34	120.49	-9.21	-3670.29	31.52	281.89	-4045.51	136.32	351.78	-2767.57	4.95	-18.67	-2789.21	12.06	1.27	-1787.90	1.06	21.96	-1784.89	0.47	87.19	-3002.65	63.02	1352.44	0.00	0.00	0.00	-2869.96	-45.23	1611.82	-2883.68	62.86	1612.11	-245.07	-25.41	1786.51	-3340.80	-57.05	1725.88	-274.45	1200.01	73.62	310.94	1128.85	80.76	-198.12
3.90000	-3334.76	125.33	-33.20	-3375.36	125.53	-5.66	-3667.28	31.03	285.94	-4040.27	136.42	358.12	-2767.57	4.95	-18.67	-2796.73	11.71	-0.72	-1787.90	1.06	21.96	-1784.89	0.47	87.19	-3004.02	63.30	1353.37	0.00	0.00	0.00	-2859.87	-47.52	1612.73	-2874.03	61.05	1614.03	-245.07	-25.41	1786.51	-3330.75	-57.19	1725.44	-271.12	1198.91	74.62	309.57	1127.89	80.60	-201.14
3.91000	-3306.83	131.97	-26.50	-3360.35	130.86	0.14	-3664.20	30.55	289.98	-4034.91	136.53	364.46	-2767.57	4.95	-18.67	-2808.60	10.67	-3.37	-1787.90	1.06	21.96	-1784.89	0.47	87.19	-2994.22	61.96	1354.16	0.00	0.00	0.00	-2853.01	-48.61	1614.57	-2867.31	59.51	1616.36	-245.07	-25.41	1786.51	-3320.66	-57.31	1725.00	-274.89	1199.91	73.30	306.49	1129.48	79.59	-202.04
3.92000	-3289.48	136.48	-21.67	-3338.27	132.10	3.95	-3661.06	30.09	294.00	-4029.44	136.63	370.80	-2767.57	4.95	-18.67	-2811.55	9.54	-3.97	-1787.90	1.06	21.96	-1784.89	0.47	87.19	-2978.04	60.17	1355.13	0.00	0.00	0.00	-2845.37	-50.62	1616.17	-2856.25	58.92	1617.22	-245.07	-25.41	1786.51	-3310.52	-57.43	1724.56	-277.36	1200.09	73.15	310.63	1130.06	80.35	-202.19
3.93000	-3280.70	142.33	-20.48	-3282.78	140.57	14.84	-3657.85	29.63	298.01	-4023.86	136.74	377.13	-2767.57	4.95	-18.67	-2808.10	9.34	-2.79	-1787.90	1.06	21.96	-1784.89	0.47	87.19	-2979.03	60.87	1356.39	0.00	0.00	0.00	-2856.31	-52.57	1618.06	-2836.93	57.60	1618.57	-245.07	-25.41	1786.51	-3300.34	-57.53	1724.11	-276.08	1200.44	73.21	311.00	1128.71	80.60	-200.98
3.94000	-3252.65	146.40	-17.00	-3271.75	144.15	15.01	-3654.56	29.19	302.00	-4018.16	136.86	383.46	-2767.57	4.95	-18.67	-2803.12	7.78	-2.48	-1787.90	1.06	21.96	-1784.89	0.47	87.19	-2972.97	59.58	1355.99	0.00	0.00	0.00	-2834.54	-53.74	1619.20	-2826.88	56.57	1619.81	-245.07	-25.41	1786.51	-3290.11	-57.61	1723.67	-276.35	1199.25	73.25	310.00	1128.30	80.80	-200.81
3.95000	-3213.10	152.03	-12.13	-3251.91	148.32	16.34	-3651.21	28.75	305.98	-4012.35	136.98	389.77	-2767.57	4.95	-18.67	-2812.23	9.39	-5.66	-1787.90	1.06	21.96	-1784.89	0.47	87.19	-2946.84	59.16	1357.12	0.00	0.00	0.00	-2817.43	-54.30	1620.24	-2825.82	54.93	1622.56	-245.07	-25.41	1786.51	-3279.84	-57.68	1723.23	-273.43	1200.15	73.71	311.82	1128.09	81.42	-196.21
3.96000	-3196.53	156.36	-12.89	-3205.43	153.18	20.88	-3647.79	28.33	309.94	-4006.43	137.10	396.08	-2767.57	4.95	-18.67	-2791.54	8.69	-0.28	-1787.90	1.06	21.96	-1784.89	0.47	87.19	-2923.99	57.74	1358.80	0.00	0.00	0.00	-2810.12	-54.64	1621.43	-2817.47	53.70	1623.12	-245.07	-25.41	1786.51	-3269.53	-57.75	1722.78	-271.99	1199.16	74.31	312.35	1129.53	80.86	-200.70
3.97000	-3165.19	160.77	-11.93	-3178.30	157.24	21.78	-3644.29	27.92	313.89	-4000.39	137.22	402.37	-2767.57	4.95	-18.67	-2820.28	10.79	-7.96	-1787.90	1.06	21.96	-1784.89	0.47	87.19	-2964.59	56.73	1359.40	0.00	0.00	0.00	-2817.44	-54.80	1623.63	-2806.72	53.67	1624.55	-245.07	-25.41	1786.51	-3259.17	-57.79	1722.33	-270.85	1198.84	74.72	311.68	1128.59	81.02	-197.47
3.98000	-3145.58	166.46	-12.32	-3178.32	159.98	16.55	-3640.73	27.53	317.82	-3994.24	137.35	408.65	-2767.57	4.95	-18.67	-2825.07	9.39	-6.97	-1787.90	1.06	21.96	-1784.89	0.47	87.19	-2974.28	56.15	1359.67	0.00	0.00	0.00	-2797.69	-55.58	1623.81	-2781.78	53.04	1625.15	-245.07	-25.41	1786.51	-3248.77	-57.83	1721.89	-274.05	1198.68	74.23	309.85	1128.61	80.57	-197.83
3.99000	-3099.76	171.57	-9.94	-3151.46	164.74	16.62	-3637.08	27.14	321.72	-3987.98	137.48	414.92	-2767.57	4.95	-18.67	-2837.72	9.29	-9.66	-1787.90	1.06	21.96	-1784.89	0.47	87.19	-2950.88	55.79	1359.46	0.00	0.00	0.00	-2790.21	-55.99	1625.96	-2775.62	53.07	1627.95	-245.07	-25.41	1786.51	-3238.33	-57.85	1721.44	-274.91	1201.14	73.36	314.11	1127.46	81.75	-199.82
4.00000	-3069.08	175.50	-10.13	-3122.15	168.77	13.33	-3633.37	26.77	325.61	-3981.60	137.62	421.16	-2767.57	4.95	-18.67	-2886.75	8.30	-20.64	-1787.90	1.06	21.96	-1784.89	0.47	87.19	-2926.99	55.02	1359.97	0.00	0.00	0.00	-2781.16	-55.85	1627.05	-2780.00	52.53	1629.57	-245.07	-25.41	1786.51	-3227.85	-57.86	1720.99	-274.23	1200.31	73.80	312.95	1127.73	81.62	-197.47
4.01000	-3045.44	180.44	-12.52	-3076.00	175.19	13.78	-3629.57	26.41	329.48	-3975.11	137.76	427.39	-2767.57	4.95	-18.67	-2825.38	10.79	-9.73	-1787.90	1.06	21.96	-1784.89	0.47	87.19	-2914.55	54.77	1361.92	0.00	0.00	0.00	-2776.58	-56.15	1628.66	-2766.68	53.37	1630.73	-245.07	-25.41	1786.51	-3217.33	-57.86	1720.54	-273.54	1200.28	73.96	310.09	1128.68	80.65	-198.88
4.02000	-3004.00	185.27	-11.67	-3042.89	177.88	11.17	-3625.70	26.07	333.33	-3968.50	137.91	433.61	-2767.57	4.95	-18.67	-2855.78	10.72	-17.07	-1787.90	1.06	21.96	-1784.89	0.47	87.19	-2882.14	54.45	1362.19	0.00	0.00	0.00	-2755.58	-55.40	1628.78	-2755.83	53.32	1630.95	-245.07	-25.41	1786.51	-3206.77	-57.84	1720.09	-275.28	1200.98	73.32	311.12	1128.02	81.17	-199.46
4.03000	-2964.70	188.61	-11.52	-3027.27	183.26	6.54	-3621.76	25.74	337.16	-3961.78	138.06	439.80	-2767.57	4.95	-18.67	-2803.94	11.69	-8.43	-1787.90	1.06	21.96	-1784.89	0.47	87.19	-2897.92	54.16	1363.26	0.00	0.00	0.00	-2769.03	-56.09	1631.11	-2755.76	53.68	1631.98	-245.07	-25.41	1786.51	-3196.16	-57.81	1719.64	-271.93	1198.90	74.73	312.45	1128.59	81.15	-201.32
4.04000	-2928.70	192.97	-12.81	-2972.82	183.48	7.30	-3617.73	25.42	340.96	-3954.95	138.22	445.96	-2767.57	4.95	-18.67	-2841.57	10.38	-16.29	-1787.90	1.06	21.96	-1784.89	0.47	87.19	-2865.01	52.92	1363.09	0.00	0.00	0.00	-2736.37	-55.86	1631.06	-2727.65	53.27	1632.79	-245.07	-25.41	1786.51	-3185.52	-57.76	1719.19	-275.05	1199.06	74.08	310.52	1128.07	80.79	-201.82
4.05000	-2916.88	196.18	-17.13	-2948.29	187.86	2.69	-3613.63	25.12	344.74	-3948.00	138.38	452.11	-2767.57	4.95	-18.67	-2832.79	11.58	-14.83	-1787.90	1.06	21.96	-1784.89	0.47	87.19	-2882.41	53.48	1363.12	0.00	0.00	0.00	-2732.50	-55.16	1631.64	-2739.18	54.85	1634.42	-245.07	-25.41	1786.51	-3174.85	-57.71	1718.74	-273.54	1199.67	73.86	309.38	1128.80	80.33	-204.45
4.06000	-2888.36	200.10	-19.52	-2915.72	191.59	-0.68	-3609.44	24.83	348.49	-3940.94	138.54	458.23	-2767.57	4.95	-18.67	-2826.27	10.70	-13.74	-1787.90	1.06	21.96	-1784.89	0.47	87.19	-2877.42	53.61	1362.87	0.00	0.00	0.00	-2723.20	-55.07	1632.11	-2707.59	55.34	1635.10	-245.07	-25.41	1786.51	-3164.13	-57.64	1718.29	-272.84	1201.14	73.88	311.79	1128.18	81.18	-206.40
4.07000	-2863.29	203.29	-21.40	-2896.73	194.30	-4.14	-3605.17	24.55	352.22	-3933.76	138.71	464.32	-2767.63	4.95	-18.68	-2869.05	10.22	-23.41	-1787.90	1.06	21.96	-1784.89	0.47	87.19	-2862.25	54.08	1363.57	0.00	0.00	0.00	-2725.53	-54.76	1633.40	-2722.16	55.24	1636.94	-245.07	-25.41	1786.51	-3153.38	-57.55	1717.84	-272.94	1199.67	74.18	311.88	1127.36	81.69	-203.73
4.08000	-2804.28	204.66	-17.84	-2824.70	196.42	-0.04	-3600.82	24.29	355.93	-3926.47	138.89	470.38	-2830.12	3.23	-31.24	-2845.40	9.66	-19.42	-1787.90	1.06	21.96	-1784.89	0.47	87.19	-2856.49	52.88	1362.37	0.00	0.00	0.00	-2719.93	-55.22	1634.21	-2721.80	54.27	1638.44	-245.07	-25.41	1786.51	-3142.59	-57.46	1717.39	-276.56	1199.69	73.56	311.50	1128.22	81.11	-203.19
4.09000	-2784.13	207.57	-19.50	-2816.76	199.19	-6.68	-3596.39	24.05	359.60	-3919.06	139.07	476.42	-2806.14	5.03	-24.90	-2823.55	10.40	-15.14	-1787.90	1.06	21.96	-1784.89	0.47	87.19	-2846.84	53.95	1363.09	0.00	0.00	0.00	-2689.49	-52.88	1633.89	-2708.87	55.83	1637.79	-245.07	-25.41	1786.51	-3131.76	-57.35	1716.94	-277.03	1200.61	72.88	312.69	1128.00	81.42	-201.83
4.10000	-2762.09	210.31	-18.19	-2763.83	201.75	-5.09	-3591.88	23.82	363.25	-3911.54	139.26	482.42	-2825.28	4.49	-30.62	-2866.60	10.05	-24.60	-1787.90	1.06	21.96	-1784.89	0.47	87.19	-2840.25	53.78	1363.28	0.00	0.00	0.00	-2695.16	-53.47	1634.66	-2682.91	57.38	1638.83	-245.07	-25.41	1786.51	-3120.90	-57.22	1716.50	-271.37	1199.54	74.00	311.28	1128.84	81.01	-199.78
4.11000	-2706.72	212.14	-12.05	-2782.39	202.40	-14.19	-3587.28	23.61	366.87	-3903.91	139.45	488.39	-2819.41	5.56	-28.82	-2825.70	8.93	-16.57	-1787.90	1.06	21.96	-1784.89	0.47	87.19	-2822.60	53.91	1363.40	0.00	0.00	0.00	-2701.25	-53.60	1635.84	-2676.82	55.51	1639.48	-245.07	-25.41	1786.51	-3110.00	-57.09	1716.05	-270.73	1198.27	74.78	312.40	1129.28	81.02	-202.05
4.12000	-2674.64	213.54	-8.05	-2746.81	206.35	-15.01	-3582.59	23.41	370.46	-3896.16	139.65	494.33	-2798.91	3.88	-26.18	-2844.63	8.45	-19.42	-1787.90	1.06	21.96	-1784.89	0.47	87.19	-2794.36	55.89	1363.46	0.00	0.00	0.00	-2678.53	-53.03	1636.30	-2663.21	57.80	1639.25	-245.07	-25.41	1786.51	-3099.07	-56.93	1715.60	-270.99	1198.98	74.98	313.59	1127.93	81.43	-201.34
4.13000	-2642.69	215.18	-5.27	-2666.06	208.65	-5.08	-3577.82	23.23	374.03	-3888.29	139.86	500.23	-2809.41	2.16	-28.19	-2846.44	6.15	-19.91	-1787.90	1.06	21.96	-1784.89	0.47	87.19	-2793.82	55.22	1364.56	0.00	0.00	0.00	-2649.72	-50.73	1635.37	-2670.79	58.51	1641.41	-245.07	-25.41	1786.51	-3088.10	-56.77	1715.16	-270.22	1197.67	75.23	311.63	1128.23	81.13	-201.69
4.14000	-2582.85	217.08	4.43	-2709.38	207.66	-17.81	-3572.96	23.07	377.56	-3880.32	140.07	506.10	-2779.11	2.14	-23.38	-2834.69	6.56	-18.10	-1787.90	1.06	21.96	-1784.89	0.47	87.19	-2765.55	57.04	1363.49	0.00	0.00	0.00	-2649.21	-50.33	1636.39	-2644.68	58.43	1640.96	-245.07	-25.41	1786.51	-3077.10	-56.59	1714.71	-269.53	1198.64	74.91	310.34	1128.45	80.75	-202.39
4.15000	-2555.23	217.20	8.17	-2620.47	208.17	-3.22	-3568.01	22.92	381.05	-3872.22	140.28	511.92	-2740.29	3.93	-16.78	-2857.13	4.51	-23.43	-1787.90	1.06	21.96	-1784.89	0.47	87.19	-2774.65	57.12	1362.98	0.00	0.00	0.00	-2636.06	-50.68	1636.51	-2648.55	59.49	1640.72	-245.07	-25.41	1786.51	-3066.06	-56.40	1714.27	-276.74	1201.28	73.05	311.47	1127.11	81.43	-203.43
4.16000	-2498.51	216.04	16.59	-2609.21	211.51	-4.53	-3562.97	22.79	384.52	-3864.01	140.51	517.71	-2751.41	2.61	-21.89	-2840.23	4.89	-21.17	-1787.90	1.06	21.96	-1784.89	0.47	87.19	-2766.56	57.55	1363.73	0.00	0.00	0.00	-2634.40	-49.30	1636.54	-2633.71	60.76	1641.48	-245.07	-25.41	1786.51	-3055.00	-56.19	1713.82	-279.56	1201.08	72.22	312.58	1127.89	81.43	-200.70
4.17000	-2455.09	217.01	21.70	-2493.18	209.31	16.53	-3557.84	22.67	387.95	-3855.69	140.74	523.45	-2827.01	-0.67	-34.21	-2869.31	6.73	-26.00	-1787.90	1.06	21.96	-1784.89	0.47	87.19	-2736.07	58.72	1363.12	0.00	0.00	0.00	-2626.97	-47.72	1637.37	-2631.35	61.50	1642.47	-245.07	-25.41	1786.51	-3043.90	-55.97	1713.38	-276.75	1200.10	73.02	311.99	1129.34	80.71	-201.73
4.18000	-2415.83	217.57	26.03	-2465.49	207.33	20.29	-3552.62	22.58	391.35	-3847.25	140.98	529.15	-2833.49	-1.49	-35.91	-2863.49	5.90	-24.85	-1787.90	1.06	21.96	-1784.89	0.47	87.19	-2742.11	58.59	1361.95	0.00	0.00	0.00	-2622.52	-47.05	1637.70	-2625.20	63.24	1642.29	-245.07	-25.41	1786.51	-3032.77	-55.74	1712.94	-272.77	1199.33	74.35	311.42	1128.64	80.84	-200.77
4.19000	-2380.52	217.75	29.64	-2430.69	211.02	33.89	-3547.31	22.50	394.71	-3838.70	141.22	534.81	-2839.26	-2.18	-37.35	-2874.41	4.93	-27.38	-1787.90	1.06	21.96	-1784.89	0.47	87.19	-2767.22	58.59	1361.39	0.00	0.00	0.00	-2619.53	-45.89	1636.97	-2609.29	64.68	1641.60	-245.07	-25.41	1786.51	-3021.60	-55.49	1712.50	-275.11	1200.57	73.56	309.75	1128.66	80.55	-201.96
4.20000	-2348.92	217.59	32.57	-2382.48	211.48	42.47	-3541.90	22.44	398.03	-3830.03	141.48	540.42	-2844.32	-2.74	-38.55	-2848.83	6.52	-22.59	-1787.90	1.06	21.96	-1784.89	0.47	87.19	-2734.07	61.31	1360.38	0.00	0.00	0.00	-2613.84	-45.08	1637.98	-2592.14	65.63	1642.27	-245.07	-25.41	1786.51	-3010.41	-55.22	1712.07	-273.57	1200.21	73.77	310.79	1128.96	80.59	-194.95
4.21000	-2320.83	217.11	34.86	-2340.51	211.24	49.83	-3536.40	22.40	401.32	-3821.24	141.73	545.99	-2848.69	-3.19	-39.53	-2864.92	5.48	-25.20	-1787.90	1.06	21.96	-1784.89	0.47	87.19	-2707.98	63.65	1360.17	0.00	0.00	0.00	-2591.60	-42.33	1636.81	-2597.43	67.49	1643.70	-245.07	-25.41	1786.51	-2999.19	-54.95	1711.63	-274.43	1200.08	73.55	311.11	1128.31	80.72	-193.98
4.22000	-2296.01	216.35	36.55	-2304.40	210.39	56.00	-3530.81	22.37	404.57	-3812.34	142.00	551.50	-2852.40	-3.53	-40.29	-2875.23	4.33	-27.01	-1787.90	1.06	21.96	-1784.89	0.47	87.19	-2716.96	62.96	1358.96	0.00	0.00	0.00	-2576.22	-40.15	1636.74	-2578.27	69.13	1641.91	-245.07	-25.41	1786.51	-2987.93	-54.66	1711.20	-275.23	1201.06	73.06	312.15	1128.71	80.76	-201.05
4.23000	-2274.25	215.34	37.69	-2273.76	209.03	61.01	-3525.12	22.37	407.78	-3803.33	142.28	556.97	-2855.45	-3.77	-40.86	-2849.75	5.03	-22.86	-1787.90	1.06	21.96	-1784.89	0.47	87.19	-2704.14	65.14	1357.92	0.00	0.00	0.00	-2582.35	-39.50	1636.75	-2554.28	69.70	1641.06	-245.07	-25.41	1786.51	-2976.65	-54.35	1710.77	-278.13	1200.20	73.02	312.42	1128.67	80.87	-198.38
4.24000	-2255.32	214.12	38.32	-2248.19	207.24	64.87	-3519.34	22.38	410.96	-3794.19	142.56	562.38	-2857.86	-3.93	-41.23	-2861.55	4.79	-24.93	-1787.90	1.06	21.96	-1784.89	0.47	87.19	-2697.21	66.54	1356.30	0.00	0.00	0.00	-2564.25	-38.16	1636.49	-2547.83	72.14	1640.57	-245.07	-25.41	1786.51	-2965.34	-54.03	1710.34	-277.40	1200.09	73.16	310.58	1127.27	81.20	-199.10
4.25000	-2239.01	212.71	38.47	-2227.31	205.11	67.61	-3513.45	22.42	414.09	-3784.95	142.85	567.74	-2859.65	-4.00	-41.43	-2833.63	4.59	-19.83	-1787.90	1.06	21.96	-1784.89	0.47	87.19	-2692.89	68.00	1356.04	0.00	0.00	0.00	-2565.50	-36.85	1635.47	-2519.83	72.93	1639.57	-245.07	-25.41	1786.51	-2954.00	-53.70	1709.91	-276.98	1201.16	72.78	310.07	1128.61	80.67	-201.73
4.26000	-2225.08	211.16	38.21	-2210.71	202.74	69.24	-3507.47	22.47	417.18	-3775.59	143.15	573.04	-2860.83	-4.02	-41.47	-2870.20	4.75	-27.11	-1787.90	1.06	21.96	-1784.89	0.47	87.19	-2670.97	69.51	1354.44	0.00	0.00	0.00	-2559.01	-35.43	1636.17	-2527.61	73.67	1639.25	-245.07	-25.41	1786.51	-2942.64	-53.35	1709.48	-275.14	1200.98	73.12	310.26	1129.26	80.32	-203.73
4.27000	-2213.32	209.48	37.56	-2198.01	200.21	69.80	-3501.39	22.54	420.23	-3766.11	143.45	578.29	-2861.43	-3.97	-41.36	-2849.00	6.14	-23.01	-1787.90	1.06	21.96	-1784.89	0.47	87.19	-2669.26	69.48	1354.39	0.00	0.00	0.00	-2538.50	-33.72	1635.89	-2551.73	75.70	1640.87	-245.07	-25.41	1786.51	-2931.24	-52.98	1709.06	-275.53	1199.51	73.43	310.96	1127.89	80.92	-206.42
4.28000	-2203.51	207.73	36.57	-2188.82	197.62	69.30	-3495.21	22.63	423.24	-3756.51	143.77	583.48	-2861.45	-3.88	-41.12	-2856.97	3.82	-23.91	-1787.90	1.06	21.96	-1784.89	0.47	87.19	-2640.22	73.00	1351.55	0.00	0.00	0.00	-2528.55	-32.10	1634.90	-2497.02	77.61	1639.66	-245.07	-25.41	1786.51	-2919.82	-52.61	1708.64	-274.31	1200.05	73.74	311.76	1128.45	81.10	-202.88
4.29000	-2195.43	205.92	35.29	-2182.73	195.06	67.76	-3488.93	22.75	426.20	-3746.80	144.09	588.61	-2860.92	-3.75	-40.75	-2858.44	3.97	-24.17	-1787.90	1.06	21.96	-1784.89	0.47	87.19	-2641.83	74.96	1350.73	0.00	0.00	0.00	-2542.54	-30.82	1635.04	-2498.69	80.86	1638.76	-245.07	-25.41	1786.51	-2908.38	-52.21	1708.22	-275.58	1200.58	73.24	311.15	1129.65	80.75	-201.08
4.30000	-2188.84	204.09	33.75	-2179.37	192.61	65.20	-3482.55	22.88	429.12	-3736.98	144.42	593.68	-2859.85	-3.59	-40.27	-2835.53	4.80	-20.74	-1787.90	1.06	21.96	-1784.89	0.47	87.19	-2623.92	75.81	1349.57	0.00	0.00	0.00	-2519.23	-27.73	1634.54	-2498.54	82.12	1638.91	-245.07	-25.41	1786.51	-2896.90	-51.81	1707.81	-275.41	1200.36	73.22	311.28	1129.03	80.75	-202.85
4.31000	-2183.54	202.27	32.00	-2178.34	190.37	61.66	-3476.06	23.03	432.00	-3727.03	144.76	598.69	-2858.25	-3.42	-39.70	-2829.89	5.35	-19.14	-1787.90	1.06	21.96	-1784.89	0.47	87.19	-2605.59	79.95	1347.67	0.00	0.00	0.00	-2510.35	-25.45	1634.01	-2499.58	85.54	1639.31	-245.07	-25.41	1786.51	-2885.41	-51.39	1707.40	-277.98	1200.70	72.84	313.05	1127.73	81.47	-199.77
4.32000	-2179.30	200.50	30.08	-2179.24	188.43	57.15	-3469.47	23.21	434.82	-3716.98	145.11	603.64	-2856.14	-3.23	-39.05	-2849.64	5.08	-22.82	-1787.90	1.06	21.96	-1784.89	0.47	87.19	-2599.00	81.99	1347.30	0.00	0.00	0.00	-2499.90	-23.50	1633.42	-2465.42	86.54	1637.21	-245.07	-25.41	1786.51	-2873.89	-50.95	1706.99	-276.82	1200.65	73.11	310.78	1128.05	80.94	-200.66
4.33000	-2175.89	198.81	28.04	-2181.68	186.88	51.68	-3462.77	23.41	437.60	-3706.80	145.47	608.52	-2853.55	-3.05	-38.32	-2850.73	2.87	-23.72	-1787.90	1.06	21.96	-1784.89	0.47	87.19	-2590.51	83.77	1346.32	0.00	0.00	0.00	-2485.35	-20.75	1632.87	-2469.79	89.46	1638.03	-245.07	-25.41	1786.51	-2862.34	-50.50	1706.58	-272.39	1200.86	73.71	311.26	1128.72	80.79	-203.72
4.34000	-2173.10	197.24	25.91	-2185.27	185.82	45.29	-3455.97	23.62	440.34	-3696.51	145.83	613.33	-2850.48	-2.88	-37.54	-2871.77	4.67	-26.85	-1787.90	1.06	21.96	-1784.89	0.47	87.19	-2603.40	86.32	1345.69	0.00	0.00	0.00	-2459.68	-17.23	1632.43	-2444.40	91.22	1637.45	-245.07	-25.41	1786.51	-2850.77	-50.03	1706.18	-274.80	1201.65	73.12	310.78	1128.29	80.92	-202.33
4.35000	-2170.71	195.80	23.75	-2189.60	185.32	38.00	-3449.07	23.86	443.02	-3686.10	146.21	618.08	-2846.95	-2.73	-36.72	-2881.16	4.59	-27.95	-1787.90	1.06	21.96	-1784.89	0.47	87.19	-2570.11	88.76	1345.60	0.00	0.00	0.00	-2466.83	-15.00	1633.66	-2437.41	94.18	1636.35	-245.07	-25.41	1786.51	-2839.18	-49.55	1705.78	-272.62	1199.77	74.23	309.91	1129.85	79.96	-198.48
4.36000	-2168.48	194.54	21.59	-2171.97	186.40	30.80	-3442.05	24.13	445.66	-3675.58	146.59	622.75	-2842.98	-2.61	-35.87	-2847.91	5.36	-22.50	-1787.90	1.06	21.96	-1784.89	0.47	87.19	-2575.68	91.38	1344.41	0.00	0.00	0.00	-2449.67	-12.09	1634.33	-2414.43	96.49	1636.42	-245.07	-25.41	1786.51	-2827.57	-49.05	1705.38	-272.50	1198.02	74.83	310.10	1129.30	80.19	-197.14
4.37000	-2166.21	193.49	19.47	-2214.04	186.02	16.67	-3434.93	24.41	448.24	-3664.94	146.99	627.36	-2838.58	-2.53	-35.00	-2848.12	5.77	-21.78	-1787.90	1.06	21.96	-1784.89	0.47	87.19	-2567.92	94.47	1345.09	0.00	0.00	0.00	-2433.57	-9.03	1633.98	-2400.72	98.84	1636.62	-245.07	-25.41	1786.51	-2815.93	-48.54	1704.99	-270.83	1199.16	74.50	310.47	1127.92	80.72	-198.81
4.38000	-2163.67	192.69	17.44	-2189.53	184.94	15.91	-3427.70	24.72	450.78	-3654.18	147.39	631.89	-2833.77	-2.50	-34.12	-2841.57	5.65	-20.13	-1787.90	1.06	21.96	-1784.89	0.47	87.19	-2549.13	98.18	1346.82	0.00	0.00	0.00	-2440.32	-6.48	1635.18	-2412.88	101.42	1637.79	-245.07	-25.41	1786.51	-2804.27	-48.01	1704.60	-273.52	1200.94	73.71	308.84	1128.48	80.29	-202.41
4.39000	-2161.43	193.09	12.86	-2201.72	186.25	8.12	-3420.36	25.05	453.26	-3643.31	147.81	636.35	-2828.57	-2.54	-33.25	-2872.00	4.95	-26.64	-1787.90	1.06	21.96	-1784.89	0.47	87.19	-2533.83	99.96	1348.73	0.00	0.00	0.00	-2420.17	-3.91	1635.78	-2398.77	104.44	1638.20	-245.07	-25.41	1786.51	-2792.59	-47.47	1704.21	-273.07	1199.08	74.31	311.47	1128.27	81.06	-203.16
4.40000	-2159.99	191.18	10.30	-2206.73	183.88	2.71	-3412.90	25.40	455.69	-3632.32	148.23	640.73	-2822.93	-2.64	-32.40	-2857.18	5.24	-21.93	-1787.90	1.06	21.96	-1784.89	0.47	87.19	-2528.49	103.02	1349.77	0.00	0.00	0.00	-2419.33	-0.82	1638.20	-2399.11	108.55	1639.35	-245.07	-25.41	1786.51	-2780.89	-46.92	1703.83	-275.87	1199.99	73.49	310.41	1129.07	80.47	-201.68
4.41000	-2171.63	191.03	4.60	-2231.42	182.76	-5.41	-3405.34	25.78	458.07	-3621.21	148.67	645.04	-2765.83	-1.03	-20.41	-2801.77	5.89	-11.66	-1787.90	1.06	21.96	-1784.89	0.47	87.19	-2517.29	105.33	1351.40	0.00	0.00	0.00	-2396.96	2.71	1638.11	-2380.51	111.10	1639.78	-245.07	-25.41	1786.51	-2769.17	-46.34	1703.45	-278.37	1200.16	72.75	312.47	1127.63	81.26	-201.31
4.42000	-2169.10	190.25	3.36	-2194.42	182.74	0.35	-3397.66	26.18	460.39	-3609.99	149.11	649.27	-2833.66	-0.84	-32.22	-2827.56	7.70	-15.45	-1787.90	1.06	21.96	-1784.89	0.47	87.19	-2486.93	108.48	1353.19	0.00	0.00	0.00	-2389.79	4.80	1638.83	-2388.11	114.29	1641.13	-245.07	-25.41	1786.51	-2757.43	-45.76	1703.08	-274.57	1199.73	73.44	311.42	1128.16	80.92	-203.11
4.43000	-2126.99	188.64	11.56	-2254.27	183.69	-12.70	-3389.87	26.60	462.65	-3598.65	149.57	653.42	-2809.38	0.08	-28.66	-2861.06	6.92	-24.62	-1787.90	1.06	21.96	-1784.89	0.47	87.19	-2493.60	111.04	1354.88	0.00	0.00	0.00	-2399.80	8.22	1641.24	-2366.29	117.49	1641.90	-245.07	-25.41	1786.51	-2745.68	-45.15	1702.71	-276.23	1201.61	72.82	311.02	1128.32	80.99	-202.10
4.44000	-2124.85	186.08	11.35	-2219.16	183.98	-6.95	-3381.96	27.05	464.87	-3587.19	150.03	657.48	-2848.96	-4.10	-36.89	-2850.84	5.66	-24.51	-1787.90	1.06	21.96	-1784.89	0.47	87.19	-2477.07	112.60	1355.84	0.00	0.00	0.00	-2379.08	11.37	1641.99	-2359.35	120.53	1643.10	-245.07	-25.41	1786.51	-2733.90	-44.53	1702.34	-276.56	1201.28	72.97	310.60	1128.01	80.91	-201.88
4.45000	-2149.94	187.55	5.71	-2198.84	184.74	-4.28	-3373.94	27.52	467.02	-3575.62	150.51	661.47	-2808.39	-3.63	-28.71	-2843.84	5.67	-26.74	-1787.90	1.06	21.96	-1784.89	0.47	87.19	-2468.09	115.82	1358.03	0.00	0.00	0.00	-2368.23	15.13	1643.62	-2339.17	124.23	1644.30	-245.07	-25.41	1786.51	-2722.11	-43.90	1701.98	-273.38	1200.25	73.98	309.69	1127.95	80.80	-199.91
4.46000	-2143.11	188.87	5.18	-2235.50	183.18	-11.08	-3365.80	28.02	469.12	-3563.93	151.00	665.37	-2777.34	-1.63	-24.10	-2810.19	6.12	-22.61	-1787.90	1.06	21.96	-1784.89	0.47	87.19	-2458.96	117.50	1359.26	0.00	0.00	0.00	-2355.63	18.58	1645.22	-2331.99	126.91	1645.65	-245.07	-25.41	1786.51	-2710.30	-43.25	1701.62	-276.17	1200.74	73.03	311.89	1127.56	81.18	-199.87
4.47000	-2146.75	187.93	5.28	-2229.49	182.11	-11.10	-3357.55	28.54	471.15	-3552.12	151.50	669.18	-2758.42	-1.75	-22.37	-2831.61	4.07	-28.45	-1787.90	1.06	21.96	-1784.89	0.47	87.19	-2441.04	119.52	1360.74	0.00	0.00	0.00	-2338.77	21.58	1645.85	-2328.38	130.51	1647.26	-245.07	-25.41	1786.51	-2698.47	-42.58	1701.27	-275.18	1200.72	73.61	311.84	1128.91	80.97	-204.57
4.48000	-2145.17	188.51	5.89	-2229.20	180.39	-10.41	-3349.18	29.08	473.13	-3540.19	152.01	672.91	-2793.18	-5.14	-31.96	-2811.94	3.13	-26.31	-1787.90	1.06	21.96	-1784.89	0.47	87.19	-2444.62	123.16	1361.85	0.00	0.00	0.00	-2327.05	24.90	1646.83	-2321.06	134.10	1648.44	-245.07	-25.41	1786.51	-2686.62	-41.90	1700.92	-273.78	1199.16	73.82	312.21	1128.45	81.26	-199.89
4.49000	-2112.07	188.88	9.99	-2222.08	181.23	-8.82	-3340.68	29.66	475.05	-3528.15	152.53	676.54	-2771.95	-7.88	-27.95	-2794.04	2.69	-22.70	-1787.90	1.06	21.96	-1784.89	0.47	87.19	-2431.96	124.41	1363.07	0.00	0.00	0.00	-2326.25	28.98	1649.04	-2302.07	137.39	1649.13	-245.07	-25.41	1786.51	-2674.76	-41.21	1700.58	-272.90	1200.52	73.65	310.72	1127.41	81.28	-201.59
4.50000	-2127.89	187.30	7.38	-2208.04	183.49	-7.39	-3332.07	30.25	476.91	-3515.99	153.06	680.09	-2774.63	-7.48	-29.43	-2797.88	1.43	-20.66	-1787.90	1.06	21.96	-1784.89	0.47	87.19	-2421.61	127.00	1363.53	0.00	0.00	0.00	-2312.30	32.73	1650.81	-2290.67	139.86	1649.86	-245.07	-25.41	1786.51	-2662.89	-40.49	1700.24	-272.63	1200.19	73.99	311.18	1129.12	80.68	-199.89
4.51000	-2139.39	190.11	3.71	-2220.78	183.82	-9.09	-3323.34	30.88	478.70	-3503.71	153.61	683.55	-2731.95	-9.46	-24.27	-2791.89	-0.31	-17.29	-1787.90	1.06	21.96	-1784.89	0.47	87.19	-2421.19	128.85	1364.84	0.00	0.00	0.00	-2301.54	35.29	1652.64	-2279.95	143.35	1651.68	-245.07	-25.41	1786.51	-2651.00	-39.76	1699.91	-273.10	1198.79	74.19	312.89	1128.22	81.29	-200.05
4.52000	-2148.67	187.81	3.14	-2201.66	184.83	-6.97	-3314.48	31.53	480.44	-3491.31	154.16	686.91	-2725.59	-11.14	-21.16	-2781.79	-1.77	-10.96	-1787.90	1.06	21.96	-1784.89	0.47	87.19	-2404.25	129.24	1365.77	0.00	0.00	0.00	-2298.44	37.66	1654.61	-2279.56	146.15	1653.23	-245.07	-25.41	1786.51	-2639.09	-39.02	1699.58	-276.83	1199.40	73.21	311.30	1128.76	80.79	-197.93
4.53000	-2139.46	188.19	4.30	-2235.36	181.84	-13.49	-3305.51	32.20	482.11	-3478.80	154.73	690.18	-2723.70	-12.65	-19.50	-2771.61	-1.65	-5.83	-1787.90	1.06	21.96	-1784.89	0.47	87.19	-2376.85	132.40	1366.66	0.00	0.00	0.00	-2289.99	40.30	1655.77	-2274.83	149.05	1654.44	-245.07	-25.41	1786.51	-2627.18	-38.26	1699.25	-272.87	1200.35	73.80	310.84	1129.08	80.60	-200.74
4.54000	-2128.69	187.47	7.40	-2235.06	184.18	-12.55	-3296.40	32.91	483.71	-3466.17	155.31	693.35	-2727.52	-14.12	-16.24	-2741.84	-3.25	3.00	-1787.90	1.06	21.96	-1784.89	0.47	87.19	-2378.64	132.68	1367.20	0.00	0.00	0.00	-2265.90	44.34	1656.75	-2245.98	153.06	1655.27	-245.07	-25.41	1786.51	-2615.24	-37.48	1698.94	-272.42	1199.58	74.19	312.16	1127.88	81.42	-199.23
4.55000	-2126.33	188.64	6.72	-2204.20	183.39	-6.05	-3287.18	33.64	485.25	-3453.42	155.90	696.43	-2715.36	-14.80	-14.01	-2728.35	-4.34	7.40	-1787.90	1.06	21.96	-1784.89	0.47	87.19	-2394.91	133.54	1368.57	0.00	0.00	0.00	-2257.25	46.28	1656.97	-2253.62	154.90	1656.67	-245.07	-25.41	1786.51	-2603.30	-36.69	1698.62	-276.28	1200.94	72.98	310.97	1128.71	80.85	-201.98
4.56000	-2154.27	188.66	-0.28	-2172.80	182.92	-1.71	-3277.83	34.39	486.73	-3440.55	156.51	699.40	-2672.88	-17.05	-4.88	-2707.14	-5.16	12.96	-1787.90	1.06	21.96	-1784.89	0.47	87.19	-2357.84	135.32	1369.25	0.00	0.00	0.00	-2255.24	47.16	1659.15	-2249.46	156.90	1657.95	-245.07	-25.41	1786.51	-2591.34	-35.88	1698.32	-274.13	1200.14	73.51	309.39	1129.11	80.27	-201.72
4.57000	-2149.32	187.46	2.79	-2207.98	185.37	-6.68	-3268.35	35.18	488.13	-3427.57	157.12	702.28	-2675.66	-16.76	-6.46	-2700.11	-5.74	14.87	-1787.90	1.06	21.96	-1784.89	0.47	87.19	-2372.03	136.05	1370.16	0.00	0.00	0.00	-2249.81	49.25	1659.61	-2238.86	158.67	1658.30	-245.07	-25.41	1786.51	-2579.38	-35.06	1698.01	-272.99	1199.91	73.85	310.45	1129.49	80.49	-198.86
4.58000	-2130.19	186.73	6.96	-2210.96	183.76	-6.63	-3258.74	35.99	489.47	-3414.46	157.75	705.05	-2683.09	-18.85	-9.22	-2670.32	-5.31	19.09	-1787.90	1.06	21.96	-1784.89	0.47	87.19	-2334.01	137.50	1371.09	0.00	0.00	0.00	-2239.80	51.29	1659.92	-2216.20	160.56	1658.20	-245.07	-25.41	1786.51	-2567.40	-34.22	1697.72	-277.14	1199.18	73.18	312.85	1128.42	81.44	-197.00
4.59000	-2138.14	186.46	5.55	-2185.10	183.93	-4.51	-3249.01	36.83	490.75	-3401.24	158.39	707.72	-2612.05	-15.77	1.22	-2633.14	-6.10	21.71	-1787.90	1.06	21.96	-1784.89	0.47	87.19	-2329.67	138.26	1371.65	0.00	0.00	0.00	-2232.77	52.01	1661.46	-2195.66	162.64	1658.95	-245.07	-25.41	1786.51	-2555.41	-33.36	1697.43	-274.40	1200.30	73.53	309.32	1128.51	80.30	-201.06
4.60000	-2131.23	185.54	7.16	-2204.77	182.22	-6.33	-3239.15	37.70	491.95	-3387.90	159.05	710.28	-2595.79	-15.37	0.93	-2618.24	-5.72	20.80	-1787.90	1.06	21.96	-1784.89	0.47	87.19	-2328.19	138.40	1372.39	0.00	0.00	0.00	-2215.77	54.09	1662.37	-2187.84	164.82	1659.64	-245.07	-25.41	1786.51	-2543.41	-32.48	1697.14	-272.52	1198.08	74.36	310.89	1128.27	80.77	-201.77
4.61000	-2124.69	185.96	8.21	-2224.84	183.55	-11.80	-3229.16	38.59	493.08	-3374.44	159.72	712.74	-2586.22	-17.12	-1.94	-2588.03	-5.26	21.02	-1787.90	1.06	21.96	-1784.89	0.47	87.19	-2324.40	139.93	1372.92	0.00	0.00	0.00	-2203.37	55.90	1662.90	-2192.02	165.35	1659.90	-245.07	-25.41	1786.51	-2531.40	-31.59	1696.86	-271.83	1198.85	74.25	309.54	1128.95	80.28	-202.42
4.62000	-2124.26	187.00	8.00	-2242.03	184.24	-14.52	-3219.04	39.52	494.14	-3360.87	160.40	715.09	-2534.42	-17.14	0.23	-2564.04	-4.66	19.09	-1787.90	1.06	21.96	-1784.89	0.47	87.19	-2306.35	141.51	1374.17	0.00	0.00	0.00	-2195.11	57.31	1663.63	-2185.17	166.69	1660.36	-245.07	-25.41	1786.51	-2519.38	-30.69	1696.59	-269.87	1200.59	74.24	307.76	1129.50	79.84	-201.41
4.63000	-2117.13	186.86	9.40	-2189.24	184.00	-2.03	-3208.78	40.47	495.13	-3347.17	161.09	717.33	-2501.64	-14.44	1.96	-2527.90	-3.77	19.64	-1787.90	1.06	21.96	-1784.89	0.47	87.19	-2292.57	142.80	1374.82	0.00	0.00	0.00	-2190.75	58.00	1663.90	-2172.23	168.05	1660.82	-245.07	-25.41	1786.51	-2507.35	-29.76	1696.33	-271.24	1198.84	74.52	310.72	1129.46	80.44	-202.51
4.64000	-2101.55	186.58	12.36	-2179.40	182.75	-1.06	-3198.39	41.46	496.05	-3333.36	161.80	719.46	-2459.63	-13.36	1.87	-2498.87	-3.10	17.39	-1787.90	1.06	21.96	-1784.89	0.47	87.19	-2301.69	143.26	1375.49	0.00	0.00	0.00	-2186.10	58.86	1664.20	-2170.80	169.46	1661.28	-245.07	-25.41	1786.51	-2495.32	-28.82	1696.07	-274.77	1199.43	73.84	310.15	1128.74	80.61	-202.34
4.65000	-2078.45	186.18	16.71	-2221.54	181.32	-9.15	-3187.87	42.47	496.89	-3319.43	162.52	721.48	-2425.94	-12.46	1.19	-2464.31	-2.93	16.30	-1787.90	1.06	21.96	-1784.89	0.47	87.19	-2299.68	144.93	1375.56	0.00	0.00	0.00	-2169.20	60.00	1663.72	-2149.81	169.94	1661.52	-245.07	-25.41	1786.51	-2483.27	-27.87	1695.81	-275.76	1199.44	73.70	312.04	1129.17	80.80	-201.02
4.66000	-2048.77	185.66	22.28	-2190.94	184.43	-3.45	-3177.22	43.51	497.66	-3305.38	163.26	723.38	-2415.17	-12.55	-2.96	-2434.94	-2.37	14.25	-1787.90	1.06	21.96	-1784.89	0.47	87.19	-2282.01	145.14	1376.04	0.00	0.00	0.00	-2159.93	60.29	1663.45	-2153.07	171.55	1661.53	-245.07	-25.41	1786.51	-2471.22	-26.89	1695.57	-274.69	1200.84	73.40	311.35	1128.92	80.50	-205.89
4.67000	-2013.46	185.06	28.88	-2207.16	182.31	-7.50	-3166.43	44.58	498.35	-3291.21	164.01	725.17	-2384.55	-9.89	-5.17	-2396.96	-3.15	13.05	-1787.90	1.06	21.96	-1784.89	0.47	87.19	-2270.21	146.54	1375.78	0.00	0.00	0.00	-2154.69	61.23	1663.60	-2148.55	172.20	1661.67	-245.07	-25.41	1786.51	-2459.17	-25.90	1695.33	-274.37	1200.40	73.87	311.73	1129.03	80.71	-204.88
4.68000	-1973.45	184.38	36.34	-2217.93	180.29	-10.23	-3155.50	45.69	498.97	-3276.92	164.77	726.84	-2328.68	-9.63	-1.24	-2367.87	-2.48	10.77	-1787.90	1.06	21.96	-1784.89	0.47	87.19	-2266.82	147.78	1375.63	0.00	0.00	0.00	-2149.33	61.71	1664.06	-2134.66	171.96	1661.64	-245.07	-25.41	1786.51	-2447.10	-24.90	1695.09	-270.37	1199.84	74.60	312.55	1128.45	81.15	-202.85
4.69000	-1929.69	183.64	44.50	-2211.47	183.88	-7.43	-3144.44	46.82	499.51	-3262.51	165.55	728.40	-2303.29	-10.38	-3.72	-2348.79	-2.69	6.80	-1787.90	1.06	21.96	-1784.89	0.47	87.19	-2263.55	148.60	1375.71	0.00	0.00	0.00	-2134.65	61.40	1664.34	-2117.73	172.39	1661.91	-245.07	-25.41	1786.51	-2435.03	-23.87	1694.87	-275.96	1200.52	73.14	308.52	1129.12	80.10	-201.01
4.70000	-1883.13	182.87	53.17	-2224.74	181.83	-8.62	-3133.24	47.98	499.98	-3247.99	166.34	729.83	-2271.90	-9.75	-3.28	-2322.14	-3.40	3.67	-1787.90	1.06	21.96	-1784.89	0.47	87.19	-2234.66	149.58	1376.41	0.00	0.00	0.00	-2128.06	61.88	1664.01	-2099.62	171.67	1660.93	-245.07	-25.41	1786.51	-2422.96	-22.83	1694.65	-275.14	1199.54	73.80	310.25	1130.12	80.03	-202.17
4.71000	-1834.69	182.06	62.17	-2216.95	183.12	-7.37	-3121.90	49.18	500.36	-3233.34	167.14	731.14	-2226.88	-10.69	-2.99	-2274.51	-3.18	4.24	-1787.90	1.06	21.96	-1784.89	0.47	87.19	-2225.70	149.27	1375.94	0.00	0.00	0.00	-2110.17	61.97	1663.57	-2092.15	171.47	1660.43	-245.07	-25.41	1786.51	-2410.88	-21.77	1694.44	-273.17	1199.02	74.26	309.96	1130.07	80.13	-200.00
4.72000	-1785.33	181.25	71.35	-2210.22	183.25	-7.13	-3110.42	50.40	500.67	-3218.58	167.96	732.33	-2218.59	-11.21	-8.33	-2239.16	-4.16	4.00	-1787.90	1.06	21.96	-1784.89	0.47	87.19	-2232.87	150.42	1375.66	0.00	0.00	0.00	-2107.28	61.61	1663.19	-2085.85	171.67	1660.49	-245.07	-25.41	1786.51	-2398.80	-20.70	1694.23	-274.82	1199.51	73.53	307.76	1129.68	79.73	-198.90
4.73000	-1735.98	180.45	80.51	-2224.78	183.21	-9.12	-3098.79	51.66	500.90	-3203.70	168.80	733.40	-2162.14	-11.29	-4.37	-2215.55	-4.39	1.09	-1787.90	1.06	21.96	-1784.89	0.47	87.19	-2222.58	151.81	1375.29	0.00	0.00	0.00	-2104.23	61.48	1663.15	-2083.39	172.07	1660.66	-245.07	-25.41	1786.51	-2386.72	-19.61	1694.03	-273.87	1198.74	74.08	310.19	1129.76	80.35	-204.25
4.74000	-1687.59	179.68	89.48	-2190.80	182.99	-3.00	-3087.03	52.95	501.04	-3188.70	169.65	734.34	-2151.20	-13.11	-7.12	-2189.46	-5.13	-0.83	-1787.90	1.06	21.96	-1784.89	0.47	87.19	-2203.88	152.03	1375.55	0.00	0.00	0.00	-2082.61	62.41	1663.07	-2074.91	172.37	1660.31	-245.07	-25.41	1786.51	-2374.63	-18.50	1693.84	-273.99	1199.45	74.14	313.09	1128.32	81.22	-203.62
4.75000	-1641.10	178.95	98.10	-2234.73	183.62	-12.54	-3075.13	54.27	501.11	-3173.58	170.52	735.15	-2098.14	-11.31	-4.27	-2138.59	-5.92	2.64	-1787.90	1.06	21.96	-1784.89	0.47	87.19	-2205.60	151.45	1375.47	0.00	0.00	0.00	-2082.93	62.16	1663.34	-2074.18	171.37	1659.43	-245.07	-25.41	1786.51	-2362.54	-17.37	1693.66	-273.09	1199.70	74.05	311.15	1129.05	80.47	-202.29
4.76000	-1597.45	178.28	106.18	-2190.24	183.80	-3.03	-3063.08	55.63	501.09	-3158.34	171.40	735.83	-2043.11	-13.22	1.18	-2112.39	-7.26	1.40	-1787.90	1.06	21.96	-1784.89	0.47	87.19	-2194.02	150.76	1375.62	0.00	0.00	0.00	-2071.68	61.40	1662.33	-2042.13	171.20	1658.75	-245.07	-25.41	1786.51	-2350.44	-16.23	1693.48	-274.35	1199.59	73.66	310.46	1128.17	80.74	-201.88
4.77000	-1557.59	177.69	113.55	-2231.83	184.61	-14.99	-3050.88	57.01	500.99	-3142.98	172.29	736.39	-2054.89	-15.44	-4.73	-2082.80	-6.34	2.62	-1787.90	1.06	21.96	-1784.89	0.47	87.19	-2184.46	151.78	1375.43	0.00	0.00	0.00	-2074.67	61.16	1662.61	-2034.23	171.90	1658.99	-245.07	-25.41	1786.51	-2338.35	-15.07	1693.32	-273.72	1199.31	74.12	313.21	1127.48	81.66	-200.62
4.78000	-1522.45	177.19	120.03	-2179.61	186.50	-3.98	-3038.55	58.43	500.80	-3127.50	173.20	736.81	-1986.43	-14.94	7.45	-2046.45	-8.09	5.58	-1787.90	1.06	21.96	-1784.89	0.47	87.19	-2178.76	152.41	1373.93	0.00	0.00	0.00	-2067.29	61.31	1662.67	-2033.12	171.97	1658.83	-245.07	-25.41	1786.51	-2326.25	-13.89	1693.16	-274.63	1200.07	73.63	312.98	1127.86	81.62	-197.85
4.79000	-1492.97	176.80	125.46	-2215.30	186.94	-13.32	-3026.06	59.88	500.53	-3111.90	174.13	737.10	-1961.54	-16.42	8.54	-2009.78	-8.06	9.61	-1787.90	1.06	21.96	-1784.89	0.47	87.19	-2167.14	151.24	1373.12	0.00	0.00	0.00	-2038.55	61.49	1661.97	-2021.71	170.11	1657.20	-245.07	-25.41	1786.51	-2314.16	-12.69	1693.01	-274.04	1200.91	73.34	310.50	1128.66	80.94	-200.17
4.80000	-1470.11	176.54	129.65	-2255.24	185.14	-20.93	-3013.43	61.37	500.17	-3096.18	175.07	737.26	-1938.61	-16.45	11.58	-1981.87	-8.40	12.00	-1787.90	1.06	21.96	-1784.89	0.47	87.19	-2150.63	150.27	1373.09	0.00	0.00	0.00	-2032.42	60.91	1660.69	-2006.86	170.00	1656.60	-245.07	-25.41	1786.51	-2302.06	-11.48	1692.86	-271.64	1198.45	74.57	310.59	1129.48	80.61	-201.33
4.81000	-1454.79	176.42	132.43	-2254.72	186.41	-21.59	-3000.65	62.89	499.73	-3080.34	176.03	737.27	-1901.40	-15.58	16.89	-1922.01	-8.76	21.94	-1787.90	1.06	21.96	-1784.89	0.47	87.19	-2146.18	151.54	1372.77	0.00	0.00	0.00	-2008.60	60.79	1659.34	-2003.60	169.66	1656.25	-245.07	-25.41	1786.51	-2289.97	-10.25	1692.73	-272.63	1198.80	74.25	310.78	1128.19	80.98	-198.48
4.82000	-1447.97	176.47	133.63	-2207.78	185.68	-14.37	-2987.72	64.44	499.20	-3064.38	177.01	737.16	-1874.52	-16.60	22.93	-1912.91	-8.17	21.57	-1787.90	1.06	21.96	-1784.89	0.47	87.19	-2130.42	151.08	1370.90	0.00	0.00	0.00	-1994.99	60.72	1658.79	-1993.18	176.42	1663.99	-245.07	-25.41	1786.51	-2277.88	-9.00	1692.60	-271.41	1197.86	74.91	309.26	1129.39	80.15	-202.06
4.83000	-1450.58	176.69	133.07	-2199.83	187.50	-12.12	-2974.64	66.03	498.58	-3048.31	178.00	736.90	-1837.18	-15.84	30.34	-1865.04	-9.76	27.88	-1787.90	1.06	21.96	-1784.89	0.47	87.19	-2113.44	150.52	1370.11	0.00	0.00	0.00	-1989.88	60.20	1658.57	-1978.83	181.32	1669.36	-245.07	-25.41	1786.51	-2265.78	-7.73	1692.48	-273.27	1198.73	74.39	311.09	1128.24	80.70	-204.08
4.84000	-1463.57	177.11	130.58	-2202.14	186.65	-12.11	-2961.42	67.65	497.87	-3032.11	179.01	736.50	-1780.40	-15.65	41.72	-1816.93	-10.38	36.42	-1787.90	1.06	21.96	-1784.89	0.47	87.19	-2117.02	150.07	1370.13	0.00	0.00	0.00	-1985.51	60.06	1657.76	-1954.29	183.77	1671.05	-245.07	-25.41	1786.51	-2253.69	-6.45	1692.37	-275.10	1200.87	73.28	309.93	1127.79	80.74	-203.34
4.85000	-1487.87	177.74	125.97	-2192.57	187.71	-9.18	-2948.04	69.30	497.07	-3015.79	180.03	735.96	-1798.75	-11.55	55.24	-1779.02	-9.28	44.04	-1787.90	1.06	21.96	-1784.89	0.47	87.19	-2102.70	149.97	1368.79	0.00	0.00	0.00	-1974.48	57.76	1656.72	-1966.41	170.64	1656.90	-245.07	-25.41	1786.51	-2241.61	-5.15	1692.27	-276.41	1201.46	73.10	311.12	1127.23	81.14	-198.81
4.86000	-1524.44	178.59	119.09	-2208.81	187.48	-13.68	-2934.50	70.99	496.18	-2999.35	181.07	735.28	-1749.39	-11.85	73.05	-1784.53	1.85	67.26	-1787.90	1.06	21.96	-1784.89	0.47	87.19	-2086.89	148.45	1367.44	0.00	0.00	0.00	-1966.25	57.25	1656.61	-1951.52	165.99	1652.88	-245.07	-25.41	1786.51	-2229.52	-3.83	1692.18	-272.32	1199.57	74.58	310.99	1127.91	80.94	-200.08
4.87000	-1574.20	179.70	109.75	-2200.28	187.54	-12.24	-2920.82	72.72	495.20	-2982.80	182.13	734.45	-1720.35	-11.91	82.86	-1761.16	3.05	76.04	-1787.90	1.06	21.96	-1784.89	0.47	87.19	-2082.83	147.50	1367.05	0.00	0.00	0.00	-1961.76	56.02	1656.04	-1942.82	162.96	1649.41	-245.07	-25.41	1786.51	-2217.44	-2.49	1692.09	-272.53	1199.13	74.54	311.29	1128.67	80.54	-200.17
4.88000	-1638.11	181.07	97.77	-2215.22	189.31	-15.87	-2906.98	74.48	494.12	-2966.12	183.20	733.48	-1692.05	-12.40	92.27	-1735.66	3.02	84.36	-1787.90	1.06	21.96	-1784.89	0.47	87.19	-2089.36	146.56	1365.41	0.00	0.00	0.00	-1955.62	55.10	1654.76	-1928.60	164.65	1650.23	-245.07	-25.41	1786.51	-2205.37	-1.13	1692.02	-274.25	1199.90	73.76	312.85	1127.51	81.32	-197.77
4.89000	-1717.11	182.71	82.99	-2192.27	189.12	-11.78	-2892.98	76.28	492.96	-2949.32	184.30	732.35	-1676.42	-11.59	106.39	-1712.66	4.14	92.78	-1787.90	1.06	21.96	-1784.89	0.47	87.19	-2069.18	146.74	1364.29	0.00	0.00	0.00	-1939.11	54.32	1653.41	-1908.00	164.30	1648.06	-245.07	-25.41	1786.51	-2193.30	0.24	1691.95	-277.41	1199.76	73.16	312.28	1128.09	81.02	-201.34
4.90000	-1812.13	184.65	65.22	-2189.19	189.45	-10.45	-2878.83	78.11	491.70	-2932.40	185.40	731.08	-1657.51	-11.38	115.27	-1691.09	4.79	101.22	-1787.90	1.06	21.96	-1784.89	0.47	87.19	-2069.12	145.11	1362.96	0.00	0.00	0.00	-1938.15	53.85	1651.95	-1909.51	161.48	1647.41	-245.07	-25.41	1786.51	-2181.23	1.63	1691.89	-272.51	1200.98	73.68	311.54	1128.64	81.08	-200.51
4.91000	-1924.12	186.91	44.30	-2184.09	189.10	-8.42	-2864.52	79.98	490.34	-2915.36	186.53	729.66	-1638.00	-7.87	123.81	-1672.51	6.70	107.73	-1787.90	1.06	21.96	-1784.89	0.47	87.19	-2055.39	144.42	1362.24	0.00	0.00	0.00	-1915.83	52.85	1650.48	-1896.97	160.44	1646.17	-245.07	-25.41	1786.51	-2169.17	3.04	1691.85	-272.54	1199.28	74.27	313.09	1128.32	81.43	-202.10
4.92000	-2053.94	189.49	20.06	-2200.25	189.52	-11.80	-2850.05	81.88	488.89	-2898.20	187.67	728.09	-1623.76	-4.90	129.24	-1655.13	7.00	113.65	-1787.90	1.06	21.96	-1784.89	0.47	87.19	-2039.65	142.78	1360.97	0.00	0.00	0.00	-1912.24	49.39	1646.80	-1885.44	159.26	1644.83	-245.07	-25.41	1786.51	-2157.12	4.47	1691.81	-275.77	1198.86	73.71	312.53	1127.90	81.50	-200.71
4.93000	-2123.54	190.87	7.07	-2217.85	188.91	-15.00	-2835.43	83.82	487.34	-2880.92	188.83	726.36	-1608.99	-2.27	133.46	-1640.93	8.49	117.22	-1787.90	1.06	21.96	-1784.89	0.47	87.19	-2021.07	141.32	1359.54	0.00	0.00	0.00	-1903.32	49.96	1648.25	-1874.21	158.02	1643.14	-245.07	-25.41	1786.51	-2145.07	5.91	1691.78	-277.39	1200.40	72.54	309.41	1128.79	80.55	-201.22
4.94000	-2218.32	192.79	-10.60	-2215.76	188.61	-14.93	-2820.64	85.80	485.69	-2863.52	190.01	724.48	-1599.09	-0.68	134.02	-1629.59	9.89	118.27	-1787.90	1.06	21.96	-1784.89	0.47	87.19	-2024.75	139.99	1358.46	0.00	0.00	0.00	-1884.63	48.94	1646.71	-1874.61	156.11	1641.62	-245.07	-25.41	1786.51	-2133.03	7.38	1691.76	-269.23	1198.68	74.99	313.35	1128.50	81.34	-201.35
4.95000	-2263.33	193.78	-18.95	-2192.90	188.23	-10.81	-2805.70	87.82	483.95	-2846.00	191.21	722.44	-1590.05	2.16	132.19	-1620.14	11.07	116.46	-1787.90	1.06	21.96	-1784.89	0.47	87.19	-2005.75	138.82	1357.62	0.00	0.00	0.00	-1855.12	64.71	1665.94	-1851.36	154.75	1640.15	-245.07	-25.41	1786.51	-2121.00	8.86	1691.75	-271.47	1199.07	74.36	311.00	1128.17	80.83	-198.95
4.96000	-2269.46	194.04	-20.00	-2223.93	189.74	-16.77	-2790.59	89.87	482.10	-2828.35	192.43	720.24	-1582.69	0.94	126.13	-1613.71	13.50	111.11	-1787.90	1.06	21.96	-1784.89	0.47	87.19	-1988.66	137.43	1356.67	0.00	0.00	0.00	-1841.07	66.49	1669.17	-1837.14	152.77	1638.60	-245.07	-25.41	1786.51	-2108.97	10.36	1691.75	-274.24	1199.78	73.72	311.96	1128.10	81.23	-199.36
4.97000	-2247.64	193.79	-15.81	-2207.54	190.89	-14.10	-2775.32	91.96	480.16	-2810.59	193.66	717.88	-1576.70	5.06	117.25	-1609.62	17.57	102.28	-1787.90	1.06	21.96	-1784.89	0.47	87.19	-1986.33	135.63	1354.91	0.00	0.00	0.00	-1828.37	68.06	1671.76	-1826.29	151.17	1637.50	-245.07	-25.41	1786.51	-2096.96	11.88	1691.76	-270.25	1198.01	75.15	311.06	1129.41	80.66	-197.60
4.98000	-2208.77	193.24	-8.43	-2189.73	190.15	-9.67	-2759.89	94.09	478.12	-2792.71	194.91	715.36	-1572.99	6.80	106.04	-1606.00	20.49	91.95	-1785.08	1.47	21.74	-1784.89	0.47	87.19	-1966.12	133.55	1353.90	0.00	0.00	0.00	-1820.50	63.03	1666.91	-1821.86	149.60	1636.76	-245.07	-25.41	1786.51	-2084.95	13.42	1691.78	-273.43	1198.60	74.71	309.80	1129.35	80.32	-197.11
4.99000	-2163.75	192.61	0.10	-2183.70	191.65	-7.15	-2744.29	96.25	475.97	-2774.70	196.18	712.68	-1566.54	8.88	94.50	-1600.22	21.96	81.35	-1783.98	4.26	21.28	-1784.89	0.47	87.19	-1970.57	130.89	1353.00	0.00	0.00	0.00	-1806.98	60.36	1665.53	-1814.22	147.94	1635.89	-245.07	-25.41	1786.51	-2072.96	14.98	1691.81	-271.14	1198.77	74.75	310.71	1129.09	80.39	-201.49
5.00000	-2123.50	192.11	7.73	-2192.81	192.13	-10.71	-2728.53	98.46	473.72	-2756.58	197.47	709.83	-1561.55	8.00	75.36	-1600.17	20.65	62.56	-1783.29	5.80	21.13	-1784.89	0.47	87.19	-1964.15	129.08	1352.20	0.00	0.00	0.00	-1795.78	58.53	1664.24	-1803.50	146.09	1634.51	-245.07	-25.41	1786.51	-2060.97	16.55	1691.85	-271.68	1199.47	74.26	311.60	1129.16	80.44	-203.06
5.01000	-2098.86	191.96	12.42	-2215.62	189.70	-15.66	-2712.60	100.70	471.37	-2738.33	198.78	706.82	-1555.22	8.96	62.72	-1589.80	20.39	52.06	-1782.83	7.16	21.22	-1784.89	0.47	87.19	-1957.42	126.06	1352.19	0.00	0.00	0.00	-1780.88	56.65	1663.47	-1793.17	143.47	1633.70	-245.07	-25.41	1786.51	-2049.00	18.15	1691.90	-274.59	1200.21	73.47	312.08	1128.88	80.92	-199.50
5.02000	-2034.41	190.07	27.87	-2171.91	190.15	-7.22	-2696.51	102.98	468.92	-2719.96	200.10	703.65	-1547.13	10.38	51.76	-1590.24	18.00	43.54	-1780.16	5.86	23.20	-1784.89	0.48	87.19	-1926.24	138.67	1368.76	0.00	0.00	0.00	-1770.97	54.99	1662.67	-1778.07	141.56	1632.53	-245.07	-25.41	1786.51	-2037.03	19.76	1691.96	-274.60	1200.19	73.68	310.98	1128.66	80.72	-201.72
5.03000	-2086.11	193.52	14.65	-2187.15	188.78	-10.65	-2680.24	105.31	466.35	-2701.47	201.45	700.30	-1551.06	11.19	42.20	-1581.18	19.49	39.46	-1778.50	6.16	24.91	-1783.03	3.31	86.45	-1913.15	138.33	1371.99	0.00	0.00	0.00	-1761.30	53.28	1661.86	-1771.35	140.35	1631.84	-245.07	-25.41	1786.51	-2025.08	21.39	1692.03	-275.65	1201.18	73.29	313.15	1127.79	81.58	-203.72
5.04000	-2091.28	192.77	12.39	-2188.99	189.33	-10.16	-2663.81	107.67	463.69	-2682.86	202.81	696.78	-1538.39	13.19	36.49	-1580.18	20.96	34.24	-1777.64	7.11	25.88	-1779.26	3.47	88.09	-1903.25	136.13	1372.41	0.00	0.00	0.00	-1747.76	51.21	1660.96	-1783.00	138.93	1631.99	-245.07	-25.41	1786.51	-2013.15	23.04	1692.12	-272.85	1199.00	74.35	310.46	1128.47	80.66	-201.96
5.05000	-2078.89	192.20	14.94	-2198.20	189.96	-13.58	-2647.21	110.07	460.92	-2664.12	204.20	693.10	-1547.13	14.76	27.94	-1578.51	21.11	30.59	-1777.00	7.93	26.61	-1776.81	4.09	89.01	-1894.29	133.62	1373.16	0.00	0.00	0.00	-1734.79	49.56	1659.91	-1761.74	137.53	1630.56	-245.07	-25.41	1786.51	-2001.22	24.71	1692.21	-272.65	1199.46	73.90	311.20	1129.62	80.43	-198.88
5.06000	-2105.32	192.81	8.33	-2185.46	189.98	-12.86	-2630.44	112.51	458.04	-2645.27	205.60	689.24	-1539.22	15.52	24.73	-1577.18	21.24	27.52	-1775.83	7.62	27.54	-1775.45	5.40	89.23	-1881.14	130.93	1373.66	0.00	0.00	0.00	-1726.67	48.13	1659.23	-1759.03	136.20	1631.06	-245.07	-25.41	1786.51	-1989.31	26.40	1692.31	-272.21	1200.02	73.73	312.68	1128.46	81.16	-201.77
5.07000	-2124.59	194.76	2.85	-2192.34	188.56	-13.08	-2613.50	114.99	455.05	-2626.29	207.02	685.20	-1540.97	15.51	21.07	-1574.98	21.70	25.68	-1776.33	9.10	27.53	-1775.44	7.79	88.89	-1877.35	128.23	1374.74	0.00	0.00	0.00	-1718.97	46.65	1658.67	-1740.26	134.95	1630.66	-245.07	-25.41	1786.51	-1977.41	28.11	1692.43	-272.81	1199.33	73.98	314.48	1126.84	81.93	-201.04
5.08000	-2123.10	192.63	0.91	-2198.06	189.89	-16.43	-2596.38	117.51	451.95	-2607.19	208.47	680.99	-1537.61	15.07	19.49	-1577.41	21.36	23.92	-1775.22	8.63	28.67	-1773.65	7.48	89.65	-1860.05	126.19	1376.11	0.00	0.00	0.00	-1707.30	45.55	1657.67	-1718.89	134.00	1629.11	-245.07	-25.41	1786.51	-1965.53	29.83	1692.56	-272.54	1199.09	74.15	314.57	1126.33	82.31	-203.04
5.09000	-2144.40	194.56	-4.27	-2214.97	189.65	-20.06	-2579.09	120.07	448.74	-2587.98	209.93	676.60	-1538.34	16.93	18.20	-1577.71	21.13	23.00	-1775.41	9.50	28.55	-1773.26	8.22	89.67	-1859.79	124.52	1377.43	0.00	0.00	0.00	-1690.64	44.71	1656.28	-1708.33	133.02	1627.35	-245.07	-25.41	1786.51	-1953.66	31.58	1692.69	-276.63	1201.45	73.04	311.01	1127.81	81.07	-200.63
5.10000	-2140.48	194.79	-6.08	-2188.20	190.43	-16.60	-2561.63	122.67	445.42	-2568.63	211.41	672.03	-1540.16	15.22	17.69	-1577.14	21.15	22.72	-1775.82	10.15	28.52	-1771.91	8.37	89.52	-1852.75	122.21	1378.83	0.00	0.00	0.00	-1678.86	43.43	1654.93	-1692.26	132.03	1625.82	-245.07	-25.41	1786.51	-1941.81	33.34	1692.84	-279.57	1200.51	72.71	310.78	1128.30	80.74	-201.48
5.11000	-2155.77	195.17	-11.77	-2188.27	190.63	-16.74	-2543.99	125.32	441.99	-2549.17	212.92	667.29	-1534.62	15.62	18.39	-1577.60	21.73	22.50	-1776.20	10.74	28.18	-1771.43	8.31	89.92	-1838.86	120.56	1380.17	0.00	0.00	0.00	-1668.67	42.40	1653.65	-1689.35	132.04	1624.49	-245.07	-25.41	1786.51	-1929.97	35.13	1693.00	-271.69	1198.96	74.66	311.47	1127.34	81.24	-201.47
5.12000	-2170.21	195.41	-17.78	-2190.98	191.46	-18.54	-2526.18	128.00	438.45	-2529.59	214.44	662.36	-1540.04	16.38	17.14	-1575.94	21.37	22.44	-1776.03	10.35	28.36	-1769.95	7.46	90.16	-1821.71	117.73	1381.21	0.00	0.00	0.00	-1657.46	41.38	1652.39	-1682.36	128.73	1618.07	-245.07	-25.41	1786.51	-1918.15	36.93	1693.17	-275.52	1200.12	73.39	312.98	1127.79	81.37	-203.43
5.13000	-2155.52	196.12	-19.97	-2173.01	193.42	-15.39	-2508.19	130.73	434.80	-2509.88	215.99	657.25	-1539.23	15.88	17.30	-1576.11	21.05	22.49	-1775.38	9.41	28.94	-1768.83	6.28	90.66	-1811.85	115.66	1382.10	0.00	0.00	0.00	-1644.79	40.68	1650.95	-1661.00	131.16	1621.74	-245.07	-25.41	1786.51	-1906.34	38.75	1693.35	-273.13	1198.57	74.18	312.84	1128.60	81.19	-202.16
5.14000	-2139.35	197.87	-20.37	-2163.14	195.03	-12.43	-2490.02	133.50	431.03	-2490.05	217.55	651.95	-1540.68	15.88	17.03	-1573.68	21.02	23.12	-1776.54	10.93	27.94	-1770.38	8.20	89.36	-1804.40	113.77	1382.83	0.00	0.00	0.00	-1631.92	40.00	1649.38	-1627.97	141.06	1638.36	-245.07	-25.41	1786.51	-1894.56	40.60	1693.55	-274.55	1198.18	74.27	311.54	1128.86	80.68	-201.27
5.15000	-2136.08	200.26	-23.32	-2147.18	195.37	-6.85	-2471.67	136.31	427.14	-2470.10	219.14	646.47	-1541.84	16.18	16.26	-1581.97	21.10	20.92	-1776.47	10.77	27.75	-1769.46	7.37	89.81	-1791.67	112.04	1383.78	0.00	0.00	0.00	-1619.67	39.35	1647.87	-1614.64	143.25	1641.20	-245.07	-25.41	1786.51	-1882.79	42.46	1693.76	-273.28	1198.77	74.14	311.03	1129.00	80.46	-207.62
5.16000	-2126.98	203.38	-23.26	-2122.72	197.94	1.17	-2453.15	139.16	423.14	-2450.02	220.74	640.79	-1540.81	15.81	17.28	-1577.42	21.22	22.06	-1777.63	11.59	27.06	-1769.35	6.90	89.70	-1785.80	110.14	1384.26	0.00	0.00	0.00	-1607.73	38.69	1646.38	-1600.68	142.34	1639.88	-245.07	-25.41	1786.51	-1871.04	44.34	1693.97	-273.90	1198.92	73.72	310.63	1129.00	80.39	-202.57
5.17000	-2102.08	206.24	-22.33	-2118.49	200.39	7.47	-2434.44	142.06	419.02	-2429.83	222.37	634.93	-1541.88	15.59	16.90	-1575.58	21.29	22.46	-1775.67	9.30	28.22	-1768.80	6.14	89.90	-1779.29	109.38	1384.86	0.00	0.00	0.00	-1598.45	38.20	1645.01	-1589.86	142.16	1639.10	-245.07	-25.41	1786.51	-1859.31	46.24	1694.21	-272.31	1199.27	74.19	313.00	1128.54	81.08	-203.04
5.18000	-2092.15	209.69	-19.90	-2104.05	204.35	16.03	-2415.55	145.00	414.79	-2409.51	224.02	628.88	-1537.81	14.98	17.86	-1576.86	21.28	22.03	-1776.65	9.92	27.36	-1771.11	7.80	89.00	-1767.51	107.97	1385.61	0.00	0.00	0.00	-1589.06	37.51	1643.43	-1582.00	141.15	1637.20	-245.07	-25.41	1786.51	-1847.60	48.16	1694.45	-273.17	1199.56	73.76	312.46	1128.99	80.76	-198.92
5.19000	-2065.99	212.28	-8.17	-2089.72	206.51	25.54	-2396.48	147.98	410.44	-2389.07	225.69	622.64	-1542.02	16.78	16.40	-1577.97	21.24	21.88	-1775.35	8.89	27.99	-1770.71	7.98	88.78	-1754.37	106.33	1385.92	0.00	0.00	0.00	-1576.50	36.61	1641.66	-1572.30	140.16	1635.88	-245.07	-25.41	1786.51	-1835.91	50.10	1694.70	-271.72	1196.47	75.21	310.96	1129.16	80.57	-198.31
5.20000	-2049.19	214.92	1.60	-2041.98	208.31	41.61	-2377.23	151.01	405.97	-2368.50	227.38	616.21	-1540.71	15.58	16.78	-1575.43	20.68	22.50	-1776.75	10.20	27.32	-1769.02	6.21	89.83	-1746.60	105.35	1385.87	0.00	0.00	0.00	-1565.07	35.65	1639.87	-1562.29	139.22	1634.21	-245.07	-25.41	1786.51	-1824.24	52.06	1694.97	-273.34	1199.11	74.04	309.10	1130.06	79.98	-204.59
5.21000	-2033.58	217.04	9.74	-2057.49	210.72	45.13	-2357.79	154.08	401.38	-2347.82	229.10	609.57	-1541.40	16.18	17.05	-1579.16	20.70	21.60	-1775.36	8.56	28.36	-1767.76	5.09	90.34	-1738.04	104.29	1386.23	0.00	0.00	0.00	-1554.82	35.03	1638.26	-1551.56	138.24	1632.91	-245.07	-25.41	1786.51	-1812.59	54.04	1695.25	-273.27	1198.57	74.09	309.77	1129.23	80.48	-202.91
5.22000	-2012.25	219.67	20.16	-2033.24	211.70	55.90	-2338.17	157.19	396.66	-2327.01	230.83	602.75	-1539.93	16.50	16.82	-1577.87	20.98	21.83	-1776.89	10.59	27.36	-1768.91	6.69	90.00	-1725.62	103.56	1386.17	0.00	0.00	0.00	-1545.33	34.52	1636.89	-1543.67	137.72	1631.99	-245.07	-25.41	1786.51	-1800.97	56.04	1695.54	-273.56	1199.31	73.85	312.65	1127.99	81.44	-200.23
5.23000	-1990.22	220.62	29.21	-1986.43	212.91	70.93	-2318.36	160.35	391.83	-2306.07	232.59	595.72	-1538.82	16.34	16.96	-1577.72	21.06	21.74	-1776.53	10.23	27.66	-1767.40	6.30	90.29	-1719.46	102.53	1386.65	0.00	0.00	0.00	-1535.09	33.89	1635.16	-1534.19	137.29	1630.46	-245.07	-25.41	1786.51	-1789.36	58.06	1695.85	-274.48	1200.07	73.79	311.99	1127.11	81.21	-204.47
5.24000	-1957.22	222.49	40.68	-1987.83	216.05	74.53	-2298.37	163.55	386.87	-2285.02	234.37	588.49	-1538.00	17.12	16.45	-1577.08	20.72	21.88	-1775.96	10.04	28.34	-1767.82	7.22	89.83	-1713.20	101.68	1386.96	0.00	0.00	0.00	-1523.66	32.78	1632.91	-1522.41	136.40	1628.28	-245.07	-25.41	1786.51	-1777.78	60.10	1696.16	-275.44	1198.86	74.25	312.30	1127.31	81.29	-202.93
5.25000	-1921.02	224.34	51.76	-1950.68	215.88	85.76	-2278.18	166.80	381.80	-2263.84	236.17	581.07	-1550.05	14.98	14.20	-1578.28	20.77	21.45	-1775.59	9.81	28.65	-1767.26	7.67	90.24	-1704.90	99.67	1387.24	0.00	0.00	0.00	-1511.58	32.35	1630.98	-1508.17	135.68	1625.92	-245.07	-25.41	1786.51	-1766.22	62.16	1696.50	-277.14	1199.54	73.30	311.41	1127.98	80.96	-196.81
5.26000	-1903.80	227.23	58.89	-1937.11	219.43	91.97	-2257.81	170.09	376.59	-2242.54	238.00	573.44	-1540.78	15.40	15.65	-1575.38	20.89	21.79	-1775.15	10.06	29.20	-1768.11	9.48	89.63	-1694.69	98.47	1387.56	0.00	0.00	0.00	-1503.43	31.60	1629.00	-1502.81	135.25	1624.07	-245.07	-25.41	1786.51	-1754.69	64.24	1696.84	-274.07	1199.89	73.94	313.48	1127.42	81.58	-197.09
5.27000	-1876.13	230.04	66.82	-1909.67	221.46	100.11	-2237.25	173.43	371.26	-2221.12	239.84	565.61	-1536.89	16.86	16.81	-1576.68	20.74	21.50	-1776.44	11.84	28.42	-1766.65	8.84	90.54	-1697.70	97.76	1388.11	0.00	0.00	0.00	-1494.38	30.99	1626.90	-1491.29	134.37	1621.55	-245.07	-25.41	1786.51	-1743.18	66.34	1697.20	-273.61	1197.53	74.92	313.51	1127.11	81.82	-201.27
5.28000	-1848.67	234.20	75.94	-1898.26	223.97	103.79	-2216.50	176.81	365.81	-2199.57	241.71	557.57	-1544.60	15.71	14.81	-1576.95	20.97	21.68	-1774.93	11.20	29.49	-1765.75	8.75	90.89	-1666.98	100.47	1398.60	0.00	0.00	0.00	-1482.53	30.38	1624.50	-1481.92	133.81	1618.89	-245.07	-25.41	1786.51	-1731.69	68.46	1697.57	-277.16	1200.62	73.07	312.32	1127.56	81.40	-198.62
5.29000	-1848.84	250.87	99.82	-1872.09	227.30	111.76	-2195.56	180.24	360.23	-2177.90	243.61	549.32	-1538.40	16.07	16.01	-1578.24	20.66	21.33	-1774.63	11.02	30.03	-1766.02	9.56	91.18	-1721.12	95.61	1397.07	0.00	0.00	0.00	-1473.69	29.92	1622.14	-1463.93	137.47	1621.84	-245.07	-25.41	1786.51	-1720.23	70.60	1697.95	-276.40	1200.89	73.21	311.86	1127.98	81.11	-200.56
5.30000	-1825.41	255.27	106.02	-1856.34	230.97	116.60	-2174.43	183.72	354.52	-2156.11	245.52	540.87	-1541.60	16.76	15.28	-1578.41	20.73	21.19	-1773.17	9.55	31.11	-1765.85	10.18	91.13	-1674.41	94.62	1394.15	0.00	0.00	0.00	-1465.05	29.31	1619.77	-1452.74	137.47	1620.76	-245.07	-25.41	1786.51	-1708.80	72.76	1698.35	-275.34	1201.13	73.60	311.74	1127.31	81.12	-202.53
5.31000	-1802.37	258.90	112.29	-1835.66	242.83	136.36	-2153.10	187.24	348.69	-2134.19	247.46	532.21	-1538.78	16.87	16.15	-1578.11	20.76	21.28	-1773.70	10.31	30.88	-1766.09	10.85	90.94	-1654.39	93.90	1393.10	0.00	0.00	0.00	-1456.48	29.01	1617.44	-1442.72	137.39	1618.18	-245.07	-25.41	1786.51	-1697.39	74.94	1698.76	-273.97	1199.76	73.82	309.98	1127.92	80.74	-200.60
5.32000	-1780.06	262.04	118.15	-1805.45	246.67	142.76	-2131.58	190.81	342.72	-2112.15	249.42	523.33	-1541.59	15.87	14.86	-1575.12	21.30	22.13	-1773.78	10.79	31.08	-1765.42	10.70	91.12	-1641.64	93.09	1392.33	0.00	0.00	0.00	-1447.15	28.74	1615.36	-1434.22	136.94	1616.23	-245.07	-25.41	1786.51	-1686.01	77.14	1699.18	-272.46	1198.38	74.18	310.17	1128.83	80.65	-204.10
5.33000	-1761.26	264.98	123.15	-1797.73	250.77	144.62	-2109.86	194.42	336.63	-2089.99	251.41	514.24	-1539.69	15.88	15.27	-1578.36	20.97	21.23	-1772.16	9.68	31.63	-1764.36	10.34	91.73	-1631.61	93.08	1392.33	0.00	0.00	0.00	-1436.27	28.60	1612.93	-1425.45	136.39	1613.58	-245.07	-25.41	1786.51	-1674.66	79.36	1699.62	-273.30	1197.97	74.64	312.69	1126.52	81.93	-204.65
5.34000	-1743.86	267.32	127.49	-1766.60	253.32	150.73	-2087.95	198.08	330.41	-2067.70	253.42	504.94	-1538.52	16.31	16.29	-1576.19	21.06	21.58	-1774.33	11.93	30.54	-1764.44	10.74	91.85	-1617.57	93.18	1392.33	0.00	0.00	0.00	-1424.27	28.35	1609.99	-1413.94	136.28	1610.40	-245.07	-25.41	1786.51	-1663.33	81.60	1700.07	-273.12	1199.50	74.28	311.63	1126.50	81.56	-202.84
5.35000	-1720.50	268.16	132.83	-1747.89	254.72	154.68	-2065.84	201.79	324.05	-2045.29	255.45	495.43	-1546.38	16.11	13.85	-1579.88	21.43	20.72	-1774.14	11.98	30.88	-1765.75	12.09	91.61	-1605.18	92.68	1391.70	0.00	0.00	0.00	-1416.28	28.12	1607.44	-1404.66	135.93	1607.69	-245.07	-25.41	1786.51	-1652.03	83.87	1700.54	-271.74	1199.15	74.30	311.56	1127.93	80.93	-202.32
5.36000	-1700.61	269.13	137.40	-1737.89	256.10	156.56	-2043.54	205.55	317.56	-2022.75	257.51	485.69	-1541.75	15.48	15.43	-1577.43	21.33	21.36	-1773.91	12.14	31.05	-1766.14	12.84	91.41	-1596.23	96.32	1396.61	0.00	0.00	0.00	-1406.43	28.26	1604.90	-1395.25	135.78	1605.10	-245.07	-25.41	1786.51	-1640.76	86.15	1701.02	-276.94	1201.25	72.60	312.28	1127.97	80.97	-199.84
5.37000	-1680.39	269.66	142.79	-1713.44	256.64	162.60	-2021.03	209.35	310.94	-2000.10	259.59	475.74	-1540.90	16.11	15.88	-1576.35	21.21	21.74	-1773.76	12.35	31.39	-1764.64	11.88	92.45	-1587.35	97.03	1396.67	0.00	0.00	0.00	-1397.34	28.10	1602.40	-1386.94	135.97	1602.68	-245.07	-25.41	1786.51	-1629.52	88.45	1701.51	-276.16	1200.31	73.24	310.67	1127.35	81.10	-197.97
5.38000	-1660.82	269.99	147.96	-1694.46	256.63	166.47	-1998.33	213.21	304.18	-1977.31	261.69	465.56	-1533.92	15.76	17.23	-1577.84	21.41	21.51	-1773.53	12.40	31.77	-1764.10	11.74	92.74	-1527.99	93.32	1392.37	0.00	0.00	0.00	-1386.86	27.91	1599.96	-1377.69	136.02	1600.40	-245.07	-25.41	1786.51	-1618.31	90.78	1702.02	-273.73	1200.34	73.67	311.23	1127.80	81.04	-198.13
5.39000	-1646.09	271.65	152.23	-1677.02	258.50	170.80	-1975.42	217.11	297.29	-1954.41	263.82	455.17	-1538.27	15.80	15.37	-1579.50	20.84	20.83	-1772.00	11.25	32.79	-1764.56	13.06	93.03	-1540.11	92.58	1389.31	0.00	0.00	0.00	-1375.26	27.67	1597.22	-1366.50	135.56	1597.70	-245.07	-25.41	1786.51	-1607.13	93.12	1702.54	-273.95	1199.68	73.73	311.55	1128.77	80.92	-204.63
5.40000	-1628.10	273.35	156.38	-1656.31	258.46	175.53	-1952.32	221.06	290.27	-1931.38	265.97	444.55	-1545.14	16.54	14.41	-1574.63	21.30	21.99	-1772.21	11.81	32.89	-1763.04	11.61	94.17	-1544.87	92.39	1387.78	0.00	0.00	0.00	-1365.20	28.06	1595.31	-1357.01	135.24	1595.76	-245.07	-25.41	1786.51	-1595.99	95.49	1703.08	-272.98	1200.17	74.00	310.08	1127.83	80.78	-204.00
5.41000	-1612.82	275.07	159.87	-1645.74	260.90	177.57	-1929.01	225.06	283.10	-1908.22	268.15	433.71	-1542.73	16.42	14.80	-1574.30	20.92	21.94	-1771.45	11.75	33.94	-1764.46	13.29	93.77	-1527.84	92.62	1387.02	0.00	0.00	0.00	-1356.14	28.14	1593.64	-1347.30	135.32	1594.02	-245.07	-25.41	1786.51	-1584.87	97.88	1703.63	-273.82	1199.91	73.85	311.24	1128.36	80.78	-204.72
5.42000	-1593.28	277.16	164.43	-1616.34	263.04	182.55	-1905.50	229.10	275.80	-1884.94	270.35	422.64	-1535.46	15.91	16.60	-1577.48	21.15	21.25	-1769.83	10.57	35.08	-1764.97	14.49	94.56	-1494.76	93.57	1387.13	0.00	0.00	0.00	-1346.93	28.08	1592.08	-1337.21	135.87	1592.45	-245.07	-25.41	1786.51	-1573.78	100.29	1704.20	-272.56	1199.30	74.10	312.95	1128.34	81.24	-203.79
5.43000	-1578.20	279.66	166.93	-1608.17	266.75	183.59	-1881.79	233.20	268.37	-1861.54	272.58	411.34	-1535.18	16.75	16.70	-1576.28	21.44	21.43	-1769.41	10.62	36.13	-1765.20	15.19	95.07	-1472.53	93.78	1386.94	0.00	0.00	0.00	-1335.30	28.38	1590.77	-1328.04	135.33	1591.30	-245.07	-25.41	1786.51	-1562.73	102.72	1704.78	-272.79	1199.03	73.88	312.78	1127.96	81.42	-197.54
5.44000	-1559.49	282.74	169.96	-1593.99	268.80	184.94	-1857.87	237.35	260.79	-1838.01	274.83	399.82	-1535.38	16.80	16.47	-1578.05	21.17	20.86	-1769.58	11.60	36.76	-1763.34	14.28	96.41	-1444.16	94.32	1387.52	0.00	0.00	0.00	-1324.87	28.49	1589.67	-1317.98	135.86	1590.15	-245.07	-25.41	1786.51	-1551.71	105.17	1705.38	-275.29	1198.94	73.55	309.92	1128.26	80.67	-199.29
5.45000	-1539.26	285.33	172.48	-1573.00	270.17	187.50	-1833.74	241.54	253.07	-1814.36	277.11	388.06	-1537.38	16.93	16.66	-1576.14	21.49	21.21	-1769.71	12.48	37.68	-1762.13	13.32	97.93	-1424.55	94.25	1387.28	0.00	0.00	0.00	-1317.06	28.73	1588.81	-1308.76	135.65	1589.28	-245.07	-25.41	1786.51	-1540.73	107.64	1705.99	-276.14	1199.41	73.53	311.24	1127.89	80.93	-203.47
5.46000	-1522.94	287.96	173.60	-1556.15	272.26	188.10	-1809.41	245.79	245.21	-1790.59	279.41	376.07	-1534.37	15.51	16.84	-1576.25	21.19	21.25	-1767.78	11.41	39.60	-1762.17	14.29	98.56	-1416.82	94.76	1386.75	0.00	0.00	0.00	-1307.03	29.04	1587.86	-1299.61	135.59	1588.38	-245.07	-25.41	1786.51	-1529.78	110.13	1706.61	-276.18	1199.08	73.78	311.34	1128.32	80.89	-203.02
5.47000	-1499.43	289.43	178.93	-1534.70	276.02	188.33	-1784.87	250.09	237.22	-1766.69	281.74	363.85	-1534.70	17.22	17.06	-1576.17	21.74	21.47	-1767.28	11.69	40.91	-1761.66	14.95	99.69	-1417.37	95.19	1386.30	0.00	0.00	0.00	-1297.79	29.32	1587.16	-1290.45	135.88	1587.64	-245.07	-25.41	1786.51	-1518.86	112.65	1707.26	-273.13	1197.42	74.53	309.91	1129.00	80.44	-201.85
5.48000	-1479.07	291.20	179.13	-1516.30	277.20	192.14	-1760.13	254.43	229.08	-1742.66	284.10	351.40	-1535.05	17.05	16.95	-1577.47	22.03	21.01	-1768.28	13.21	41.78	-1760.93	14.49	101.11	-1416.71	94.97	1385.86	0.00	0.00	0.00	-1289.57	29.52	1586.49	-1281.51	136.42	1586.93	-245.07	-25.41	1786.51	-1507.98	115.18	1707.91	-272.23	1199.66	74.42	308.44	1128.44	80.26	-201.38
5.49000	-1461.08	292.84	178.09	-1495.62	279.35	190.86	-1735.17	258.83	220.79	-1718.51	286.48	338.70	-1539.87	16.48	15.86	-1576.08	21.87	21.20	-1766.08	11.50	44.45	-1760.39	14.79	102.27	-1412.08	95.59	1385.77	0.00	0.00	0.00	-1279.01	29.75	1586.04	-1272.88	136.69	1586.42	-245.07	-25.41	1786.51	-1497.13	117.74	1708.59	-275.45	1200.19	73.63	309.35	1128.06	80.66	-201.12
5.50000	-1440.01	293.88	176.89	-1478.31	280.73	187.59	-1710.00	263.28	212.36	-1694.24	288.88	325.77	-1545.52	15.74	14.29	-1578.05	21.53	20.52	-1766.83	13.06	45.39	-1760.17	15.28	103.83	-1395.56	96.05	1386.34	0.00	0.00	0.00	-1271.38	30.21	1585.78	-1264.31	137.22	1585.90	-245.07	-25.41	1786.51	-1486.32	120.32	1709.27	-275.93	1200.81	73.14	313.08	1127.07	81.71	-205.18
5.51000	-1417.49	294.16	174.64	-1455.62	280.63	184.25	-1684.63	267.78	203.79	-1669.84	291.31	312.60	-1537.62	16.04	16.46	-1577.91	21.55	20.82	-1767.11	14.14	46.90	-1759.39	15.49	105.23	-1460.15	99.73	1388.95	0.00	0.00	0.00	-1263.52	30.66	1585.77	-1255.69	137.88	1585.72	-245.07	-25.41	1786.51	-1475.55	122.92	1709.98	-276.06	1200.67	73.52	311.16	1127.81	81.17	-200.82
5.52000	-1396.24	293.70	171.41	-1432.97	281.35	180.28	-1659.04	272.34	195.07	-1645.31	293.77	299.19	-1539.98	16.92	15.32	-1578.42	21.94	20.66	-1767.50	15.41	48.07	-1757.80	14.71	107.05	-1463.87	99.79	1389.52	0.00	0.00	0.00	-1255.93	31.03	1585.69	-1248.43	138.39	1585.57	-245.07	-25.41	1786.51	-1464.81	125.54	1710.70	-272.75	1198.89	74.28	309.74	1130.19	80.14	-200.39
5.53000	-1375.04	292.75	167.50	-1411.57	281.23	175.57	-1633.23	276.94	186.21	-1620.66	296.26	285.54	-1541.65	16.03	15.08	-1581.87	24.02	17.33	-1765.61	14.04	50.97	-1757.31	15.02	108.41	-1444.20	96.91	1385.51	0.00	0.00	0.00	-1247.60	31.52	1586.28	-1240.75	138.88	1586.02	-245.07	-25.41	1786.51	-1454.11	128.19	1711.43	-277.97	1200.77	72.92	312.62	1128.92	80.90	-202.78
5.54000	-1352.51	292.20	163.36	-1391.62	281.00	168.97	-1607.22	281.60	177.20	-1595.89	298.77	271.64	-1537.95	16.25	16.18	-1579.13	24.29	18.05	-1764.93	14.34	52.89	-1757.09	15.93	110.00	-1446.57	96.59	1384.67	0.00	0.00	0.00	-1237.94	31.98	1587.04	-1230.98	139.48	1586.43	-245.07	-25.41	1786.51	-1443.45	130.85	1712.19	-276.27	1199.15	73.75	310.96	1128.14	80.85	-204.51
5.55000	-1329.91	290.88	158.55	-1365.44	281.26	164.01	-1580.99	286.31	168.04	-1570.99	301.30	257.50	-1541.44	20.29	11.80	-1577.34	24.61	18.50	-1763.51	13.29	55.17	-1756.19	15.90	111.44	-1442.46	97.52	1385.28	0.00	0.00	0.00	-1230.96	32.90	1587.89	-1222.99	140.09	1587.16	-245.07	-25.41	1786.51	-1432.83	133.54	1712.95	-278.69	1200.08	73.03	312.66	1128.15	81.32	-203.89
5.56000	-1305.21	289.08	154.15	-1346.26	279.60	157.09	-1554.54	291.07	158.73	-1545.96	303.87	243.11	-1543.98	20.36	10.86	-1578.86	24.17	18.24	-1762.44	12.61	57.30	-1756.53	16.86	112.54	-1438.52	97.39	1385.70	0.00	0.00	0.00	-1223.82	33.65	1589.10	-1214.51	141.68	1588.05	-245.07	-25.41	1786.51	-1422.24	136.25	1713.74	-278.28	1199.56	73.38	310.72	1128.05	80.77	-198.56
5.57000	-1280.03	288.66	150.32	-1320.82	278.95	151.24	-1527.88	295.88	149.27	-1520.82	306.46	228.48	-1547.27	20.54	10.12	-1578.45	24.07	18.29	-1762.11	12.62	58.95	-1755.25	15.78	114.38	-1435.14	98.62	1386.23	0.00	0.00	0.00	-1216.67	34.25	1590.16	-1207.82	142.25	1588.86	-245.07	-25.41	1786.51	-1411.70	138.98	1714.54	-274.10	1199.47	74.02	309.88	1127.63	80.90	-198.97
5.58000	-1258.07	288.70	145.64	-1298.53	278.52	145.29	-1501.00	300.75	139.66	-1495.54	309.08	213.59	-1539.14	19.30	11.47	-1579.07	24.09	18.17	-1760.80	11.83	61.07	-1753.71	15.26	116.02	-1431.84	99.87	1387.32	0.00	0.00	0.00	-1208.34	35.02	1592.15	-1200.62	142.95	1590.74	-245.07	-25.41	1786.51	-1401.20	141.73	1715.35	-274.41	1199.41	74.13	314.60	1127.04	82.08	-198.87
5.59000	-1232.44	288.16	142.69	-1276.24	280.46	139.37	-1473.90	305.67	129.90	-1470.14	311.72	198.45	-1538.58	19.45	11.41	-1580.08	23.92	17.77	-1760.02	11.54	62.67	-1753.18	15.19	117.22	-1412.74	104.12	1393.02	0.00	0.00	0.00	-1198.86	36.05	1594.42	-1191.09	144.55	1592.98	-245.07	-25.41	1786.51	-1390.73	144.50	1716.19	-275.27	1200.04	73.74	312.64	1127.21	81.54	-199.42
5.60000	-1206.74	291.26	140.03	-1252.49	281.15	134.82	-1446.58	310.64	119.98	-1444.62	314.39	183.06	-1548.43	18.78	9.97	-1578.52	23.60	18.18	-1760.13	11.98	63.80	-1752.13	14.63	118.63	-1402.97	105.71	1394.30	0.00	0.00	0.00	-1191.82	37.10	1596.89	-1183.17	145.70	1595.34	-245.07	-25.41	1786.51	-1380.31	147.30	1717.04	-275.50	1199.51	73.71	312.04	1127.68	81.37	-203.82
5.61000	-1186.10	292.20	137.68	-1229.41	282.79	131.38	-1422.35	313.57	107.82	-1424.30	316.28	169.46	-1536.85	18.67	11.88	-1572.57	23.31	19.65	-1760.24	12.47	64.91	-1752.72	15.56	119.06	-1402.57	104.05	1389.45	0.00	0.00	0.00	-1182.90	38.24	1599.58	-1175.02	147.09	1597.86	-245.07	-25.41	1786.51	-1369.93	150.12	1717.91	-275.37	1199.19	73.64	313.94	1128.41	81.52	-199.25
5.62000	-1164.15	297.97	138.94	-1210.74	285.35	127.05	-1396.98	318.89	97.85	-1402.36	320.22	157.86	-1533.77	18.81	12.72	-1576.84	23.62	18.55	-1759.33	11.55	66.27	-1751.96	15.39	120.19	-1395.50	104.33	1389.02	0.00	0.00	0.00	-1176.06	39.24	1602.02	-1168.31	147.82	1600.17	-245.07	-25.41	1786.51	-1359.60	152.96	1718.79	-271.26	1197.89	75.06	310.98	1128.81	80.48	-201.61
5.63000	-1142.01	300.21	138.22	-1184.61	289.06	126.03	-1372.02	323.81	88.72	-1382.97	321.22	145.98	-1538.37	18.28	12.30	-1580.12	23.27	17.75	-1759.49	12.25	67.15	-1749.09	12.97	122.33	-1388.22	105.72	1389.30	0.00	0.00	0.00	-1169.35	40.41	1605.08	-1160.81	149.00	1603.18	-245.07	-25.41	1786.51	-1349.30	155.82	1719.69	-273.03	1199.44	74.05	311.20	1129.26	80.47	-205.20
5.64000	-1120.08	302.44	139.13	-1166.14	291.02	122.60	-1346.14	330.31	81.22	-1364.13	321.34	134.82	-1542.88	18.35	11.41	-1575.99	23.47	18.56	-1759.29	12.20	68.20	-1748.68	13.45	123.03	-1379.22	106.87	1389.48	0.00	0.00	0.00	-1160.16	41.85	1608.68	-1151.15	151.01	1606.73	-245.07	-25.41	1786.51	-1339.05	158.71	1720.61	-272.14	1198.76	74.73	310.18	1128.99	80.66	-201.48
5.65000	-1098.88	304.38	141.13	-1139.29	299.16	128.42	-1322.74	334.44	74.26	-1342.17	323.87	124.27	-1538.56	18.99	11.84	-1577.23	23.62	18.37	-1758.90	12.05	69.22	-1747.37	12.22	124.64	-1372.31	108.35	1389.58	0.00	0.00	0.00	-1154.18	42.95	1611.77	-1143.13	152.67	1609.85	-245.07	-25.41	1786.51	-1328.84	161.61	1721.54	-274.62	1198.46	74.17	309.11	1128.78	80.45	-200.88
5.66000	-1079.40	306.58	144.00	-1117.54	300.52	130.30	-1298.72	339.79	68.81	-1325.72	328.62	121.38	-1545.56	18.71	10.87	-1576.66	23.57	18.38	-1758.74	12.40	70.05	-1746.01	11.45	125.52	-1366.44	109.60	1389.63	0.00	0.00	0.00	-1146.88	44.41	1614.91	-1135.66	153.82	1612.91	-245.07	-25.41	1786.51	-1318.68	164.54	1722.50	-273.20	1199.21	74.05	310.30	1128.82	80.65	-200.91
5.67000	-1060.11	308.18	147.70	-1097.49	302.96	132.52	-1277.54	341.88	63.27	-1303.40	333.16	118.06	-1545.15	19.01	10.75	-1578.41	23.89	17.87	-1757.69	11.75	71.41	-1746.53	12.64	126.04	-1357.47	110.94	1389.28	0.00	0.00	0.00	-1138.84	45.85	1618.49	-1129.54	154.67	1615.63	-245.07	-25.41	1786.51	-1308.56	167.49	1723.47	-271.77	1197.76	74.82	309.92	1128.42	80.61	-202.57
5.68000	-1042.33	310.54	151.49	-1078.99	304.94	135.09	-1258.50	342.54	58.31	-1282.51	335.97	113.48	-1547.82	18.81	10.15	-1576.60	23.16	18.44	-1758.05	12.39	72.09	-1745.96	12.32	127.07	-1350.06	112.59	1389.24	0.00	0.00	0.00	-1133.26	46.68	1620.69	-1129.49	154.23	1616.03	-245.07	-25.41	1786.51	-1298.49	170.47	1724.45	-270.97	1198.86	74.66	311.58	1127.11	81.61	-203.05
5.69000	-1026.55	313.29	154.89	-1060.76	304.82	138.57	-1239.18	344.21	54.13	-1266.15	337.65	110.18	-1527.20	19.52	14.33	-1576.26	20.52	20.95	-1757.92	12.74	72.99	-1744.69	11.51	128.52	-1338.94	114.41	1388.97	0.00	0.00	0.00	-1127.10	47.74	1622.72	-1128.62	153.95	1616.27	-245.07	-25.41	1786.51	-1288.46	173.47	1725.46	-269.82	1198.77	74.76	312.22	1127.09	81.60	-203.41
5.70000	-1010.92	314.29	158.73	-1045.56	308.46	140.27	-1223.09	345.26	52.12	-1250.69	338.72	107.48	-1535.62	19.89	12.39	-1576.04	20.57	20.98	-1756.52	11.45	74.52	-1744.31	11.60	129.32	-1332.04	116.34	1388.70	0.00	0.00	0.00	-1117.34	49.81	1625.77	-1120.05	155.30	1618.55	-245.07	-25.41	1786.51	-1278.48	176.49	1726.48	-271.63	1200.96	73.94	311.81	1128.39	81.05	-206.55
5.71000	-997.70	316.40	161.07	-1031.87	310.85	141.90	-1206.61	346.03	50.01	-1236.43	338.79	104.81	-1542.75	19.38	11.50	-1576.24	20.98	20.96	-1756.14	11.28	75.72	-1743.27	11.39	130.44	-1323.20	118.58	1388.25	0.00	0.00	0.00	-1108.89	51.77	1628.60	-1110.77	157.09	1621.63	-245.07	-25.41	1786.51	-1268.55	179.53	1727.52	-275.56	1200.74	73.38	309.22	1128.24	80.72	-199.84
5.72000	-984.72	316.58	163.08	-1019.35	311.58	142.93	-1193.28	345.38	47.41	-1223.96	338.57	102.65	-1543.94	15.62	15.03	-1573.87	21.22	21.72	-1756.60	12.16	76.54	-1741.27	10.11	132.13	-1314.44	120.77	1387.92	0.00	0.00	0.00	-1100.60	53.59	1630.89	-1099.91	158.78	1623.53	-245.07	-25.41	1786.51	-1258.66	182.59	1728.58	-277.78	1200.15	72.72	311.56	1129.50	80.64	-198.91
5.73000	-974.20	318.09	162.89	-1007.44	311.28	142.99	-1181.65	344.26	45.10	-1213.45	337.25	100.15	-1537.22	15.96	16.70	-1576.70	20.76	21.08	-1755.89	12.05	77.85	-1740.72	10.50	133.20	-1303.66	123.22	1387.31	0.00	0.00	0.00	-1093.91	55.41	1632.91	-1094.35	160.26	1625.63	-245.07	-25.41	1786.51	-1248.82	185.68	1729.66	-277.09	1200.13	73.09	311.44	1128.81	80.57	-200.81
5.74000	-964.77	318.37	161.34	-999.20	312.47	140.68	-1171.49	343.70	42.71	-1204.99	335.55	97.41	-1533.81	15.51	17.14	-1575.69	21.10	21.21	-1754.66	11.06	79.70	-1739.08	9.69	135.14	-1296.68	125.27	1387.05	0.00	0.00	0.00	-1087.95	57.02	1634.81	-1087.25	161.93	1627.52	-245.07	-25.41	1786.51	-1239.03	188.79	1730.75	-272.39	1199.55	74.24	310.54	1128.33	80.62	-199.25
5.75000	-957.16	317.50	158.11	-991.40	310.98	138.21	-1164.23	342.11	39.68	-1197.75	333.99	94.61	-1532.62	15.83	18.19	-1573.72	21.12	21.73	-1754.97	11.80	80.99	-1738.75	9.99	136.38	-1285.74	127.96	1386.65	0.00	0.00	0.00	-1079.58	58.98	1636.47	-1079.67	163.95	1629.31	-245.07	-25.41	1786.51	-1229.29	191.92	1731.87	-272.64	1200.61	73.50	310.51	1127.78	80.96	-198.95
5.76000	-950.86	315.43	153.00	-984.12	306.80	134.49	-1159.66	340.15	36.76	-1192.17	332.74	92.17	-1541.95	15.10	16.25	-1576.19	20.77	21.06	-1753.98	11.59	82.96	-1737.70	10.47	137.71	-1275.97	130.87	1386.17	0.00	0.00	0.00	-1073.28	61.13	1638.06	-1071.40	165.84	1631.03	-245.07	-25.41	1786.51	-1219.60	195.08	1733.00	-275.14	1200.87	72.96	309.43	1128.01	80.56	-202.53
5.77000	-946.13	312.69	144.74	-982.01	307.28	126.18	-1156.25	339.56	35.03	-1187.70	331.29	89.45	-1543.40	14.46	15.39	-1577.24	20.89	20.99	-1752.05	10.57	85.31	-1735.26	9.56	140.17	-1265.65	133.44	1385.86	0.00	0.00	0.00	-1064.24	63.50	1639.54	-1063.30	168.23	1632.12	-245.07	-25.41	1786.51	-1209.95	198.26	1734.15	-273.82	1199.47	74.11	309.08	1128.61	80.32	-198.85
5.78000	-941.98	307.96	136.61	-976.38	299.85	120.01	-1154.54	338.33	32.72	-1184.22	331.16	88.12	-1540.08	15.11	16.39	-1575.65	20.48	21.21	-1751.47	11.04	87.35	-1733.09	8.92	142.90	-1256.67	136.81	1385.45	0.00	0.00	0.00	-1055.65	65.68	1640.76	-1056.40	170.63	1633.34	-245.07	-25.41	1786.51	-1200.36	201.46	1735.32	-274.79	1198.76	74.31	310.30	1127.98	80.78	-203.04
5.79000	-937.76	305.44	127.93	-973.77	300.23	110.94	-1151.43	338.68	32.02	-1180.09	331.54	87.32	-1541.49	14.89	16.26	-1573.95	21.11	21.51	-1749.64	10.19	90.15	-1730.01	8.23	145.36	-1245.67	139.80	1384.85	0.00	0.00	0.00	-1049.90	68.15	1642.01	-1048.87	173.08	1634.75	-245.07	-25.41	1786.51	-1190.82	204.69	1736.50	-273.01	1200.06	73.85	309.58	1128.44	80.67	-201.95
5.80000	-930.19	303.31	118.29	-967.70	298.34	103.87	-1148.48	338.49	31.02	-1173.89	332.07	86.81	-1540.90	15.27	16.59	-1576.47	20.93	21.17	-1748.20	10.39	92.89	-1726.23	6.27	148.96	-1236.35	143.50	1384.46	0.00	0.00	0.00	-1043.12	70.85	1643.25	-1039.92	175.73	1635.77	-245.07	-25.41	1786.51	-1181.33	207.93	1737.71	-273.28	1199.86	73.88	312.49	1129.05	80.88	-200.90
5.81000	-923.64	302.99	107.09	-962.74	295.14	94.52	-1146.42	338.74	30.19	-1170.19	330.99	85.33	-1542.68	15.65	16.22	-1577.83	21.13	21.30	-1744.78	9.17	96.84	-1721.65	5.03	152.50	-1229.98	147.01	1384.32	0.00	0.00	0.00	-1033.46	73.68	1644.39	-1028.58	178.57	1636.99	-245.07	-25.41	1786.51	-1171.90	211.21	1738.94	-270.73	1198.40	74.70	310.54	1129.37	80.31	-202.36
5.82000	-918.94	303.45	97.42	-961.10	293.92	83.43	-1144.03	340.67	30.15	-1164.44	332.31	84.69	-1546.88	15.02	15.19	-1577.20	20.84	21.56	-1741.28	8.79	101.33	-1717.61	5.27	156.12	-1219.19	151.04	1384.43	0.00	0.00	0.00	-1024.51	76.18	1645.60	-1020.58	181.65	1638.38	-245.07	-25.41	1786.51	-1162.51	214.50	1740.18	-272.81	1198.97	74.02	311.62	1128.91	80.79	-206.40
5.83000	-914.75	304.41	88.54	-961.70	295.72	74.80	-1143.10	341.11	29.11	-1160.21	336.10	85.45	-1546.03	15.20	15.79	-1573.90	20.68	22.63	-1738.46	10.68	105.16	-1711.70	4.97	161.08	-1210.47	153.62	1384.87	0.00	0.00	0.00	-1014.86	79.15	1646.94	-1010.72	185.31	1639.74	-245.07	-25.41	1786.51	-1153.18	217.82	1741.44	-268.11	1199.00	75.12	310.78	1129.15	80.30	-202.49
5.84000	-910.92	306.54	78.17	-955.85	296.45	67.29	-1142.20	342.29	28.59	-1156.69	339.70	86.45	-1542.27	15.20	16.38	-1573.64	20.93	22.92	-1731.59	9.29	111.55	-1706.95	7.91	164.93	-1200.16	158.91	1385.47	0.00	0.00	0.00	-1008.49	82.11	1648.37	-1001.72	188.47	1641.31	-245.07	-25.41	1786.51	-1143.90	221.16	1742.73	-273.22	1200.36	73.64	309.93	1130.45	79.52	-199.82
5.85000	-910.05	303.68	64.25	-950.40	298.61	58.02	-1141.12	344.04	28.26	-1153.03	340.44	86.51	-1543.92	15.71	16.48	-1573.06	21.76	23.35	-1725.82	10.37	117.55	-1699.72	8.92	170.29	-1188.36	162.60	1386.15	0.00	0.00	0.00	-1000.91	85.21	1649.78	-992.09	192.07	1642.61	-245.07	-25.41	1786.51	-1134.68	224.53	1744.03	-272.67	1199.70	74.29	309.28	1129.54	79.95	-199.04
5.86000	-903.88	302.03	53.14	-951.82	298.33	48.85	-1140.36	343.42	28.25	-1149.71	339.84	85.96	-1540.90	15.36	17.10	-1573.15	22.38	22.92	-1719.60	13.05	123.38	-1688.78	8.25	176.49	-1180.87	167.16	1386.84	0.00	0.00	0.00	-992.18	88.39	1651.21	-983.36	195.11	1644.08	-245.07	-25.41	1786.51	-1125.51	227.91	1745.35	-275.55	1199.64	73.51	308.72	1129.84	79.70	-200.97
5.87000	-903.25	299.97	45.95	-949.39	295.54	43.81	-1139.38	342.82	29.15	-1148.35	337.90	85.45	-1539.67	15.23	17.52	-1568.71	22.62	23.70	-1710.30	13.02	131.10	-1677.70	8.83	182.54	-1170.69	171.29	1387.47	0.00	0.00	0.00	-982.41	91.70	1652.75	-972.50	198.31	1645.37	-245.07	-25.41	1786.51	-1116.39	231.33	1746.69	-274.63	1200.62	73.47	314.16	1128.45	81.26	-200.09
5.88000	-902.50	297.80	42.99	-944.18	295.28	41.15	-1139.31	341.93	29.31	-1147.24	336.84	85.77	-1535.30	14.90	18.64	-1567.92	23.20	23.56	-1701.80	15.41	138.53	-1666.08	10.56	187.91	-1159.59	174.78	1388.08	0.00	0.00	0.00	-973.75	94.61	1654.23	-966.90	201.48	1646.91	-245.07	-25.41	1786.51	-1107.34	234.76	1748.05	-275.58	1200.88	73.00	311.51	1128.90	80.73	-197.71
5.89000	-897.95	298.05	41.49	-947.20	294.40	38.09	-1139.01	341.42	29.47	-1146.08	336.16	86.13	-1538.57	15.82	17.26	-1562.52	23.65	24.28	-1689.76	15.05	148.10	-1652.11	9.95	194.77	-1150.58	178.41	1388.97	0.00	0.00	0.00	-964.05	98.01	1655.79	-959.01	204.36	1648.31	-245.07	-25.41	1786.51	-1098.33	238.22	1749.43	-273.62	1200.45	73.78	309.97	1130.15	80.09	-202.37
5.90000	-901.26	298.13	38.01	-948.89	294.09	36.11	-1138.88	340.51	29.55	-1145.39	334.90	86.08	-1539.48	15.81	16.52	-1559.43	24.35	25.00	-1679.42	17.35	157.75	-1637.88	9.96	202.39	-1138.77	181.58	1390.29	0.00	0.00	0.00	-956.73	101.09	1657.48	-948.45	207.81	1649.64	-245.07	-25.41	1786.51	-1090.32	241.11	1750.66	-277.22	1202.27	72.76	310.12	1129.36	80.45	-203.59
5.91000	-895.24	297.41	38.03	-946.62	293.48	35.15	-1138.95	339.95	29.55	-1144.27	334.77	86.34	-1533.61	16.20	16.42	-1551.92	24.41	27.01	-1667.46	18.59	168.97	-1623.81	11.10	210.39	-1130.92	184.83	1391.52	0.00	0.00	0.00	-948.47	104.26	1659.20	-940.21	210.65	1651.09	-245.07	-25.41	1786.51	-1081.77	245.23	1751.85	-275.86	1201.56	73.17	307.69	1129.34	79.82	-203.31
5.92000	-897.33	297.52	36.61	-942.26	293.61	35.36	-1139.05	339.51	29.44	-1144.38	333.80	86.13	-1525.88	15.06	17.66	-1541.96	24.32	30.16	-1653.50	19.31	181.16	-1610.55	14.33	218.26	-1121.54	187.88	1392.46	0.00	0.00	0.00	-940.82	107.37	1660.97	-934.99	214.00	1652.89	-245.07	-25.41	1786.51	-1074.33	247.65	1753.22	-277.11	1199.43	73.81	306.97	1129.77	79.54	-198.48
5.93000	-897.75	297.48	36.02	-946.48	294.57	33.46	-1139.34	339.15	29.33	-1143.50	334.58	86.41	-1525.16	15.19	17.16	-1533.75	23.67	33.22	-1639.72	21.77	193.06	-1593.96	15.33	227.70	-1111.84	190.10	1393.39	0.00	0.00	0.00	-931.55	110.25	1662.57	-924.33	216.99	1654.26	-245.07	-25.41	1786.51	-1065.20	252.43	1754.40	-273.30	1199.72	74.29	310.27	1128.90	80.49	-200.07
5.94000	-897.57	297.37	35.52	-947.02	293.91	32.89	-1139.49	339.01	29.26	-1143.73	333.88	86.08	-1517.53	14.84	17.19	-1524.42	23.60	36.74	-1625.25	25.30	204.69	-1576.64	16.95	237.03	-1099.86	191.73	1394.48	0.00	0.00	0.00	-922.50	112.99	1664.18	-916.88	219.94	1655.77	-245.07	-25.41	1786.51	-1057.35	255.26	1755.70	-273.93	1198.88	74.12	311.01	1128.31	80.85	-201.88
5.95000	-896.46	299.30	36.58	-946.04	293.93	32.57	-1138.77	339.96	29.70	-1143.23	333.80	86.03	-1508.41	14.20	18.20	-1513.22	23.00	41.03	-1609.42	28.54	216.12	-1559.59	19.74	245.70	-1090.71	193.06	1395.62	0.00	0.00	0.00	-914.50	115.32	1665.82	-907.92	222.33	1656.99	-245.07	-25.41	1786.51	-1048.97	258.70	1756.91	-272.67	1199.65	74.41	310.91	1128.70	80.54	-204.27
5.96000	-896.07	299.29	36.15	-942.73	294.12	32.98	-1138.20	340.51	30.18	-1142.84	333.52	85.88	-1494.75	13.50	20.58	-1499.90	22.49	46.78	-1592.51	32.18	226.49	-1543.54	24.38	253.72	-1081.63	193.99	1396.96	0.00	0.00	0.00	-907.19	117.79	1667.25	-900.19	224.65	1658.42	-245.07	-25.41	1786.51	-1041.53	260.14	1758.37	-274.13	1202.00	73.26	311.61	1128.88	80.53	-201.95
5.97000	-897.26	296.95	33.66	-944.53	292.85	31.99	-1138.91	339.09	29.48	-1142.04	333.71	86.14	-1477.48	11.85	28.79	-1484.05	21.97	55.28	-1576.39	37.78	234.05	-1525.57	28.00	261.68	-1071.11	194.27	1398.30	0.00	0.00	0.00	-897.41	119.85	1668.70	-891.73	227.32	1659.66	-245.07	-25.41	1786.51	-1032.80	263.52	1759.55	-272.76	1200.59	73.85	311.96	1129.14	80.81	-198.92
5.98000	-895.62	299.52	35.46	-942.75	293.97	31.92	-1138.13	340.10	30.25	-1141.96	332.88	85.95	-1451.33	10.24	38.47	-1465.12	21.57	63.04	-1558.43	42.12	240.65	-1509.04	33.59	268.24	-1062.08	194.77	1399.81	0.00	0.00	0.00	-889.34	121.77	1670.01	-884.10	229.14	1660.94	-245.07	-25.41	1786.51	-1024.96	265.46	1760.86	-274.46	1199.35	73.96	310.92	1128.15	80.99	-203.46
5.99000	-895.86	298.97	34.66	-939.76	293.63	32.65	-1138.47	339.36	30.08	-1141.08	332.88	86.22	-1431.85	8.92	45.51	-1445.59	21.72	69.53	-1539.40	45.78	245.81	-1490.95	38.15	274.15	-1052.35	195.14	1401.08	0.00	0.00	0.00	-881.04	123.71	1671.37	-878.86	231.04	1662.50	-245.07	-25.41	1786.51	-1017.39	266.25	1762.32	-272.69	1199.21	74.31	311.79	1128.91	80.76	-203.28
6.00000	-895.32	298.61	34.80	-943.05	293.77	31.80	-1138.05	339.51	30.36	-1141.02	331.99	86.25	-1411.66	8.96	51.26	-1425.54	22.35	75.07	-1520.89	50.67	248.63	-1470.81	41.35	279.16	-1045.32	195.87	1402.36	0.00	0.00	0.00	-873.55	125.20	1672.77	-868.52	232.41	1663.69	-245.07	-25.41	1786.51	-1009.15	268.29	1763.55	-275.76	1200.40	73.65	311.84	1129.12	80.75	-201.81
6.01000	-896.33	296.41	32.77	-944.53	293.39	31.16	-1138.19	338.95	30.39	-1140.47	331.88	86.62	-1384.41	8.41	53.55	-1403.06	23.31	79.16	-1500.48	54.00	250.56	-1451.02	45.26	282.11	-1036.80	196.02	1403.60	0.00	0.00	0.00	-866.65	126.67	1674.22	-859.57	233.83	1665.23	-245.07	-25.41	1786.51	-1002.17	267.69	1765.06	-275.58	1200.70	73.24	312.88	1127.71	81.27	-201.13
6.02000	-895.34	298.08	34.14	-947.19	293.69	30.42	-1138.06	338.76	30.52	-1140.10	331.67	86.81	-1361.13	8.78	57.11	-1377.44	24.34	80.65	-1479.85	57.49	250.63	-1431.20	49.34	283.19	-1028.03	196.71	1404.70	0.00	0.00	0.00	-857.53	127.56	1675.27	-853.50	234.80	1666.69	-245.07	-25.41	1786.51	-993.86	269.19	1766.30	-273.89	1199.04	74.19	311.09	1128.14	80.63	-201.68
6.03000	-898.73	296.77	31.69	-943.67	293.22	31.37	-1137.99	338.63	30.50	-1139.93	331.58	87.07	-1331.32	11.15	59.90	-1352.22	25.95	82.12	-1458.73	61.02	248.88	-1409.97	52.11	283.06	-1019.85	197.32	1405.50	0.00	0.00	0.00	-849.50	128.48	1676.53	-844.54	235.56	1667.92	-245.07	-25.41	1786.51	-986.01	269.73	1767.66	-273.73	1199.53	74.22	311.66	1129.35	80.45	-199.95
6.04000	-895.33	298.21	34.16	-946.62	292.70	30.70	-1138.26	338.34	30.29	-1140.23	330.97	86.76	-1309.03	12.30	59.92	-1325.10	27.62	83.06	-1437.02	64.27	245.57	-1389.19	55.74	280.93	-1012.99	198.20	1406.33	0.00	0.00	0.00	-841.42	128.94	1677.69	-834.78	236.14	1669.16	-245.07	-25.41	1786.51	-977.90	270.58	1768.76	-271.54	1198.70	74.83	309.94	1129.39	79.98	-199.38
6.05000	-896.92	295.82	32.00	-942.77	292.67	31.74	-1138.27	338.21	30.32	-1140.02	331.41	87.07	-1285.83	13.99	58.63	-1298.14	29.69	82.36	-1413.49	66.04	241.22	-1366.80	57.56	277.88	-1003.59	199.52	1406.88	0.00	0.00	0.00	-833.64	129.64	1678.75	-828.22	236.57	1670.55	-245.07	-25.41	1786.51	-969.80	270.69	1769.86	-275.61	1201.91	72.78	310.16	1128.76	80.53	-196.99
6.06000	-895.39	297.27	34.11	-945.02	292.57	30.89	-1138.11	338.70	30.62	-1139.97	331.38	87.06	-1252.13	15.86	59.00	-1268.94	32.76	80.46	-1390.00	67.91	235.13	-1344.66	59.82	273.42	-997.48	199.78	1407.64	0.00	0.00	0.00	-825.37	129.90	1679.74	-820.32	237.26	1671.69	-245.07	-25.41	1786.51	-961.95	270.67	1770.81	-275.93	1203.98	72.28	312.19	1128.42	81.03	-201.19
6.07000	-895.58	297.47	33.91	-944.28	293.17	31.43	-1138.34	338.24	30.39	-1140.11	331.09	86.99	-1221.67	19.43	59.05	-1242.61	34.85	77.42	-1365.01	68.48	228.28	-1321.89	61.67	267.86	-991.62	201.33	1408.02	0.00	0.00	0.00	-817.46	129.87	1680.68	-810.98	237.14	1672.62	-245.07	-25.41	1786.51	-953.53	271.38	1771.50	-274.34	1203.79	72.12	310.67	1127.54	81.37	-201.54
6.08000	-895.59	297.16	34.02	-946.12	292.90	30.96	-1137.75	339.07	30.70	-1139.82	331.40	87.23	-1190.23	20.18	57.50	-1211.11	35.59	75.93	-1339.97	69.39	219.91	-1298.23	62.94	261.14	-981.47	202.67	1408.27	0.00	0.00	0.00	-809.74	129.86	1681.57	-801.31	236.99	1673.61	-245.07	-25.41	1786.51	-946.05	270.19	1772.19	-276.62	1205.71	71.01	309.38	1128.58	80.50	-203.77
6.09000	-895.36	297.19	34.16	-943.61	293.39	31.61	-1137.97	338.60	30.65	-1139.47	331.67	87.70	-1158.90	20.65	55.50	-1178.76	36.69	73.47	-1314.32	69.94	210.27	-1272.87	62.10	254.34	-974.74	202.83	1408.42	0.00	0.00	0.00	-800.79	129.89	1682.31	-795.72	236.80	1674.62	-245.07	-25.41	1786.51	-937.47	270.98	1772.56	-273.94	1200.46	73.52	310.39	1128.94	80.63	-202.40
6.10000	-895.02	297.89	34.41	-942.88	292.94	32.03	-1138.19	337.84	30.50	-1139.77	330.91	87.57	-1121.49	21.33	54.48	-1146.03	37.53	70.90	-1286.64	68.85	200.45	-1247.13	61.10	246.19	-966.16	203.91	1408.32	0.00	0.00	0.00	-793.32	129.51	1682.97	-786.63	236.71	1675.33	-245.07	-25.41	1786.51	-929.11	271.44	1772.80	-275.44	1201.11	72.88	309.51	1129.78	80.06	-199.49
6.11000	-895.47	298.23	33.89	-945.11	293.05	31.63	-1137.99	338.02	30.77	-1139.18	331.24	88.10	-1082.87	21.97	54.13	-1111.08	37.69	68.53	-1258.28	68.02	189.63	-1222.97	62.37	236.42	-967.65	204.03	1403.37	0.00	0.00	0.00	-785.17	129.11	1683.39	-777.70	236.71	1676.03	-245.07	-25.41	1786.51	-921.45	270.14	1772.97	-274.50	1201.05	73.43	308.36	1129.78	79.62	-195.51
6.12000	-895.36	298.03	33.78	-942.67	292.71	31.93	-1137.42	338.34	31.07	-1139.75	329.92	87.91	-1052.20	22.01	51.69	-1076.12	37.39	65.82	-1230.28	67.28	178.23	-1196.26	61.51	227.00	-960.00	202.59	1404.01	0.00	0.00	0.00	-776.09	128.92	1683.66	-769.00	236.04	1676.45	-245.07	-25.41	1786.51	-912.91	270.25	1772.87	-274.12	1199.77	73.88	309.03	1128.58	80.13	-198.54
6.13000	-895.52	298.17	33.55	-943.79	293.30	31.69	-1138.03	337.17	30.87	-1139.52	329.76	88.23	-1015.59	21.25	50.37	-1042.21	36.09	62.97	-1200.56	65.98	166.59	-1170.17	61.62	216.22	-952.34	204.28	1403.36	0.00	0.00	0.00	-767.45	128.46	1683.94	-761.74	235.53	1676.83	-245.07	-25.41	1786.51	-904.39	269.55	1772.62	-272.72	1199.64	74.00	312.22	1128.50	81.02	-198.36
6.14000	-895.85	298.24	32.89	-940.75	293.10	32.10	-1137.50	337.46	31.26	-1139.63	328.90	88.21	-983.04	19.68	49.00	-1006.35	34.31	60.49	-1169.85	64.14	154.74	-1141.67	58.90	206.32	-944.29	204.86	1402.88	0.00	0.00	0.00	-758.83	127.86	1683.98	-752.40	234.44	1677.00	-245.07	-25.41	1786.51	-895.43	269.52	1772.18	-273.72	1200.01	73.94	311.02	1129.28	80.51	-198.71
6.15000	-895.91	298.04	32.72	-942.81	293.75	31.46	-1138.11	336.12	31.02	-1139.29	328.91	88.68	-938.71	18.23	49.92	-970.10	32.52	58.03	-1138.99	62.16	142.97	-1113.35	57.40	195.97	-933.75	204.69	1402.23	0.00	0.00	0.00	-749.31	127.17	1683.74	-741.12	233.99	1676.78	-245.07	-25.41	1786.51	-886.92	268.74	1771.70	-274.89	1196.23	74.72	310.92	1128.43	80.91	-202.45
6.16000	-895.56	298.53	32.78	-942.48	293.07	32.13	-1138.17	335.53	31.05	-1139.19	328.37	88.78	-905.90	15.23	48.29	-933.29	30.92	56.45	-1107.37	59.81	131.04	-1084.20	54.38	186.01	-926.23	204.59	1401.53	0.00	0.00	0.00	-741.65	126.27	1683.63	-732.02	233.34	1676.51	-245.07	-25.41	1786.51	-878.32	267.79	1771.16	-273.59	1200.34	73.68	311.11	1128.84	80.65	-201.41
6.17000	-895.16	297.74	32.82	-941.76	293.82	32.41	-1138.00	335.27	31.15	-1138.88	328.27	89.17	-871.04	13.83	47.82	-899.59	27.35	54.22	-1074.92	56.06	120.20	-1055.55	52.89	175.36	-916.93	204.06	1400.91	0.00	0.00	0.00	-733.29	125.50	1683.49	-725.03	232.41	1676.54	-245.07	-25.41	1786.51	-869.48	267.40	1770.36	-275.68	1201.54	73.38	312.67	1128.77	80.88	-201.59
6.18000	-894.95	298.26	32.58	-942.67	294.43	32.11	-1138.12	334.77	31.30	-1138.55	328.14	89.49	-833.66	9.72	49.01	-868.79	26.28	52.00	-1043.43	54.29	108.19	-1025.24	48.61	165.74	-906.36	204.20	1400.18	0.00	0.00	0.00	-723.35	124.41	1683.04	-715.98	231.51	1676.17	-245.07	-25.41	1786.51	-860.85	266.38	1769.54	-273.01	1199.72	73.99	309.16	1129.37	80.05	-200.84
6.19000	-894.47	298.49	32.77	-942.16	294.20	32.28	-1137.76	334.94	31.82	-1138.14	328.12	89.92	-803.19	6.85	49.10	-830.39	23.17	52.31	-1010.41	49.76	97.45	-995.72	45.43	155.77	-898.74	201.89	1399.40	0.00	0.00	0.00	-713.15	123.31	1682.78	-706.84	230.32	1676.10	-245.07	-25.41	1786.51	-852.22	265.10	1768.66	-275.78	1200.05	73.08	309.38	1129.06	80.08	-201.66
6.20000	-894.28	298.54	32.73	-940.19	294.62	32.30	-1137.92	334.04	31.71	-1138.10	327.54	90.14	-759.43	4.81	53.01	-795.17	19.67	52.72	-977.95	46.56	86.70	-964.99	40.18	146.93	-890.57	202.28	1398.39	0.00	0.00	0.00	-705.15	122.25	1682.74	-696.62	228.97	1675.85	-245.07	-25.41	1786.51	-843.17	264.26	1767.72	-273.82	1199.32	73.92	309.13	1129.42	79.87	-199.15
6.21000	-894.15	298.77	32.99	-944.76	292.24	30.31	-1137.47	334.31	32.41	-1137.71	327.35	90.47	-723.26	0.40	54.93	-758.73	16.20	53.58	-943.87	40.04	77.90	-934.48	34.67	138.40	-881.49	201.59	1397.35	0.00	0.00	0.00	-696.48	120.92	1682.68	-688.71	227.82	1675.96	-245.07	-25.41	1786.51	-834.70	262.40	1766.81	-275.23	1198.51	74.04	310.33	1128.75	80.57	-200.90
6.22000	-894.94	296.07	32.74	-938.83	290.45	31.77	-1137.49	333.51	32.60	-1137.33	327.08	90.94	-691.87	-3.02	56.10	-724.42	12.11	54.27	-910.84	34.68	69.34	-904.03	29.12	130.69	-871.34	200.65	1396.20	0.00	0.00	0.00	-686.57	119.53	1682.63	-680.06	225.96	1676.18	-245.07	-25.41	1786.51	-825.75	261.44	1765.72	-275.03	1199.45	73.89	310.53	1128.67	80.69	-204.69
6.23000	-888.09	290.20	32.74	-944.51	292.21	30.37	-1137.55	332.67	32.95	-1137.39	326.36	91.21	-655.15	-6.96	58.90	-689.49	7.84	55.68	-876.83	28.48	61.89	-873.60	24.15	123.18	-860.74	198.61	1394.65	0.00	0.00	0.00	-677.48	118.06	1682.83	-668.03	224.69	1676.18	-245.07	-25.41	1786.51	-816.89	260.23	1764.62	-273.38	1198.45	74.37	309.35	1129.55	79.96	-201.59
6.24000	-893.60	293.74	31.68	-941.30	291.95	30.74	-1137.31	332.36	33.58	-1136.87	326.30	91.82	-622.59	-11.49	61.23	-652.83	3.45	57.98	-843.52	22.43	55.51	-842.90	18.67	116.91	-857.39	197.90	1393.06	0.00	0.00	0.00	-668.21	116.47	1683.07	-658.67	223.50	1676.56	-245.07	-25.41	1786.51	-808.42	258.37	1763.48	-273.07	1199.29	73.99	310.92	1129.06	80.28	-199.36
6.25000	-897.31	295.45	32.24	-946.88	292.44	28.96	-1137.00	332.10	34.37	-1136.21	326.30	92.61	-588.51	-15.40	65.45	-621.06	-1.23	60.17	-809.70	15.10	50.75	-811.87	12.37	111.73	-850.06	197.38	1391.78	0.00	0.00	0.00	-658.78	114.87	1683.33	-651.12	221.40	1677.04	-245.07	-25.41	1786.51	-800.05	256.29	1762.36	-270.78	1198.77	74.82	310.89	1129.10	80.30	-200.90
6.26000	-895.40	293.57	30.27	-943.13	292.59	29.46	-1136.89	331.48	34.85	-1135.90	325.69	93.02	-557.30	-20.07	69.79	-585.68	-6.08	64.84	-777.22	8.75	46.49	-781.42	6.06	107.82	-842.50	194.54	1390.28	0.00	0.00	0.00	-649.43	113.02	1683.76	-640.72	219.71	1677.47	-245.07	-25.41	1786.51	-791.64	254.14	1761.08	-270.98	1199.47	74.60	310.00	1128.72	80.19	-199.28
6.27000	-896.64	295.06	31.93	-948.12	292.45	28.38	-1135.95	331.66	36.02	-1135.31	325.47	93.89	-527.16	-23.71	76.51	-554.25	-10.53	70.37	-744.39	-0.05	44.78	-751.77	-0.99	105.49	-829.10	192.91	1388.92	0.00	0.00	0.00	-639.81	110.93	1684.14	-631.01	217.73	1677.91	-245.07	-25.41	1786.51	-782.99	252.35	1759.74	-273.29	1198.15	74.48	311.04	1127.84	80.78	-205.66
6.28000	-896.32	294.76	31.61	-945.99	292.05	28.34	-1135.75	331.34	36.81	-1134.85	325.31	94.83	-494.30	-27.66	85.59	-524.37	-14.77	77.21	-713.78	-6.65	43.28	-724.06	-6.41	103.33	-820.03	191.36	1387.62	0.00	0.00	0.00	-630.48	109.18	1684.63	-621.84	215.89	1678.34	-245.07	-25.41	1786.51	-774.32	250.35	1758.36	-274.21	1197.98	74.48	312.85	1127.44	81.21	-204.93
6.29000	-891.67	293.79	30.80	-942.33	294.73	30.20	-1135.17	331.23	37.96	-1133.99	325.48	95.99	-468.42	-30.95	94.08	-495.16	-18.77	86.25	-683.91	-14.10	43.33	-697.60	-11.97	102.58	-814.19	189.11	1386.19	0.00	0.00	0.00	-620.51	107.00	1684.92	-613.14	214.00	1678.86	-245.07	-25.41	1786.51	-766.23	247.46	1757.11	-273.53	1199.31	74.28	312.20	1127.93	81.05	-201.69
6.30000	-895.44	295.36	31.72	-940.78	294.92	30.26	-1134.96	330.41	38.86	-1133.50	325.12	96.97	-444.76	-33.54	103.31	-469.29	-22.20	94.87	-656.97	-18.83	43.14	-672.47	-17.86	102.76	-803.28	186.60	1385.04	0.00	0.00	0.00	-611.42	104.78	1685.24	-603.36	212.00	1679.06	-245.07	-25.41	1786.51	-758.03	244.73	1755.74	-272.07	1199.52	74.24	308.29	1127.92	80.37	-200.14
6.31000	-891.95	297.38	31.63	-940.86	294.96	30.15	-1134.38	330.28	40.07	-1132.74	324.97	98.21	-418.03	-36.45	113.93	-445.58	-24.94	103.18	-631.80	-23.80	43.87	-649.54	-22.67	103.11	-787.90	185.09	1383.74	0.00	0.00	0.00	-602.24	102.39	1685.42	-595.48	209.13	1679.50	-245.07	-25.41	1786.51	-749.79	241.81	1754.55	-274.50	1198.77	74.06	310.76	1128.04	80.85	-199.05
6.32000	-895.22	299.21	31.35	-940.89	295.66	29.67	-1134.08	329.57	41.23	-1132.52	323.87	99.08	-397.52	-38.57	122.41	-424.74	-27.14	110.57	-608.18	-29.62	45.47	-628.87	-26.54	103.43	-780.53	182.92	1382.91	0.00	0.00	0.00	-593.26	99.76	1685.36	-585.22	206.82	1679.63	-245.07	-25.41	1786.51	-741.54	238.88	1753.38	-276.20	1200.76	72.98	309.01	1129.41	79.84	-197.46
6.33000	-893.24	297.29	30.89	-939.26	296.07	29.80	-1134.19	328.42	42.11	-1131.56	323.75	100.63	-382.94	-41.10	128.86	-406.34	-29.88	116.73	-588.00	-32.36	45.96	-610.31	-30.49	103.81	-769.69	180.24	1381.87	0.00	0.00	0.00	-584.03	96.99	1685.18	-575.82	203.98	1679.41	-245.07	-25.41	1786.51	-733.10	235.79	1752.29	-274.86	1199.26	73.75	308.81	1128.95	79.88	-201.62
6.34000	-895.03	299.39	31.39	-941.12	295.85	29.31	-1133.48	328.33	43.99	-1130.61	323.56	102.32	-365.78	-43.37	134.19	-390.92	-32.47	120.94	-570.72	-35.06	45.79	-594.68	-33.23	103.57	-759.91	177.73	1380.87	0.00	0.00	0.00	-575.36	93.94	1684.93	-567.81	201.34	1679.23	-245.07	-25.41	1786.51	-724.49	232.74	1751.34	-273.46	1197.82	74.43	309.47	1128.30	80.30	-198.25
6.35000	-891.97	297.55	31.12	-938.03	296.04	29.92	-1133.59	327.12	45.09	-1129.05	324.05	104.42	-346.09	-45.37	137.97	-378.41	-35.47	122.75	-556.91	-37.67	45.01	-581.61	-36.18	102.91	-750.07	175.56	1379.86	0.00	0.00	0.00	-565.88	90.82	1684.57	-558.75	198.54	1679.03	-245.07	-25.41	1786.51	-715.80	229.23	1750.62	-277.30	1200.12	73.15	309.61	1129.10	80.01	-198.64
6.36000	-895.09	299.08	30.98	-937.71	295.74	29.63	-1132.95	326.98	47.08	-1127.95	323.86	106.34	-344.42	-49.17	135.45	-368.69	-38.68	121.91	-547.29	-39.34	43.18	-571.64	-38.73	101.58	-737.17	172.52	1378.64	0.00	0.00	0.00	-557.96	87.54	1684.19	-549.20	195.06	1678.73	-245.07	-25.41	1786.51	-707.17	225.58	1749.95	-270.55	1198.76	74.77	310.76	1127.80	80.72	-199.61
6.37000	-894.89	297.50	30.27	-941.31	296.56	28.60	-1132.01	327.43	49.67	-1126.04	324.83	108.97	-331.62	-52.03	132.58	-361.52	-41.36	118.16	-540.83	-41.00	40.91	-564.25	-40.45	99.50	-734.04	170.74	1377.97	0.00	0.00	0.00	-548.36	84.08	1683.62	-540.57	191.63	1678.18	-245.07	-25.41	1786.51	-698.60	221.74	1749.40	-272.13	1198.41	74.73	310.17	1128.52	80.55	-203.64
6.38000	-889.53	297.57	31.22	-937.96	295.86	29.16	-1131.11	327.95	52.23	-1124.52	324.84	111.41	-327.36	-55.39	125.41	-356.78	-44.05	111.79	-537.98	-42.61	38.86	-559.15	-42.11	97.71	-720.05	165.89	1377.66	0.00	0.00	0.00	-538.94	80.42	1682.95	-531.70	188.27	1677.73	-245.07	-25.41	1786.51	-689.72	218.01	1748.91	-277.66	1199.68	73.26	308.98	1129.73	79.67	-203.29
6.39000	-893.93	298.05	30.00	-940.02	295.59	28.42	-1130.18	328.30	55.23	-1122.49	325.39	114.27	-326.47	-58.97	115.79	-353.21	-48.12	103.89	-537.12	-42.70	36.05	-556.56	-42.39	94.94	-709.53	164.20	1376.96	0.00	0.00	0.00	-531.30	76.37	1682.31	-523.37	184.40	1677.28	-245.07	-25.41	1786.51	-680.52	214.31	1748.55	-273.67	1199.90	73.83	309.82	1129.42	79.72	-204.27
6.40000	-892.24	297.71	30.57	-939.13	295.19	28.45	-1128.43	329.68	59.03	-1120.01	326.06	117.43	-325.00	-61.93	106.28	-350.61	-51.10	95.55	-535.84	-42.97	34.71	-553.75	-42.15	93.15	-702.18	160.74	1376.30	0.00	0.00	0.00	-522.37	72.40	1681.56	-514.29	180.52	1676.65	-245.07	-25.41	1786.51	-671.55	209.79	1748.34	-274.18	1201.85	73.19	310.47	1128.45	80.29	-205.42
6.41000	-891.89	297.28	30.25	-939.00	296.30	28.18	-1127.23	329.75	62.41	-1117.52	326.52	121.08	-319.16	-65.36	97.03	-345.87	-54.59	87.80	-533.71	-43.28	34.29	-549.01	-42.40	92.93	-693.94	157.52	1376.34	0.00	0.00	0.00	-513.18	68.13	1680.68	-504.68	176.57	1675.92	-245.07	-25.41	1786.51	-662.04	205.45	1748.22	-275.29	1199.15	73.63	310.09	1127.70	80.89	-201.75
6.42000	-895.98	297.49	29.12	-940.63	295.21	27.83	-1125.63	330.20	66.51	-1114.19	327.30	125.20	-316.85	-68.77	85.55	-341.35	-56.76	78.50	-531.68	-43.22	34.40	-543.44	-43.25	93.04	-680.32	152.16	1376.50	0.00	0.00	0.00	-503.68	63.70	1680.07	-494.41	172.26	1675.21	-245.07	-25.41	1786.51	-652.17	200.95	1748.49	-274.22	1198.52	73.99	311.05	1128.10	80.84	-201.09
6.43000	-894.91	297.60	29.29	-939.26	295.18	28.00	-1124.44	329.36	70.80	-1109.91	328.46	130.18	-307.41	-67.50	77.62	-341.52	-55.67	69.30	-529.87	-43.48	34.48	-539.30	-43.94	93.01	-667.93	148.67	1376.89	0.00	0.00	0.00	-493.33	59.05	1679.54	-483.87	167.47	1674.74	-245.07	-25.41	1786.51	-641.94	197.01	1748.97	-270.98	1197.56	75.00	310.76	1127.87	80.77	-198.73
6.44000	-893.90	297.55	29.34	-936.75	295.34	28.43	-1121.70	329.99	76.37	-1105.30	329.10	135.52	-308.04	-66.54	69.19	-336.55	-54.23	64.06	-528.47	-44.40	34.78	-536.08	-44.62	92.69	-660.06	145.15	1377.50	0.00	0.00	0.00	-484.28	54.39	1679.20	-475.92	162.22	1674.39	-245.07	-25.41	1786.51	-631.64	192.42	1749.75	-271.68	1199.02	74.37	310.85	1128.49	80.51	-199.54
6.45000	-892.42	297.02	29.69	-938.91	295.29	27.44	-1118.64	329.82	82.42	-1099.73	329.98	141.66	-301.99	-66.01	64.17	-334.58	-53.75	59.18	-528.08	-43.87	34.48	-533.77	-44.88	92.67	-649.19	140.83	1378.48	0.00	0.00	0.00	-474.21	49.58	1678.81	-467.15	157.33	1674.00	-245.07	-25.41	1786.51	-621.03	187.96	1750.75	-273.14	1197.98	74.19	310.65	1128.29	80.45	-202.44
6.46000	-893.46	297.51	29.46	-940.04	294.52	27.12	-1115.01	328.87	89.10	-1093.39	330.01	148.24	-298.81	-65.53	59.78	-333.08	-53.95	55.74	-527.34	-44.39	34.86	-531.49	-45.61	93.12	-640.80	136.50	1380.02	0.00	0.00	0.00	-464.24	44.66	1678.49	-456.02	152.23	1673.66	-245.07	-25.41	1786.51	-610.29	183.31	1751.87	-273.60	1198.35	74.30	310.94	1128.61	80.34	-199.90
6.47000	-893.57	297.18	29.45	-936.89	294.22	27.77	-1109.46	328.86	97.07	-1086.03	329.47	155.20	-299.63	-66.09	55.58	-330.52	-53.51	53.05	-526.94	-44.34	35.07	-530.05	-45.41	93.29	-631.00	132.38	1381.71	0.00	0.00	0.00	-454.66	39.59	1678.24	-446.40	146.98	1673.24	-245.07	-25.41	1786.51	-599.27	179.06	1753.06	-273.27	1197.96	74.33	312.04	1128.58	80.60	-198.46
6.48000	-892.91	297.29	29.28	-939.25	294.31	27.15	-1104.05	326.44	105.40	-1077.04	329.04	163.18	-295.55	-65.42	53.91	-331.52	-53.11	50.52	-526.71	-44.04	35.11	-528.72	-45.38	93.61	-619.19	127.51	1383.53	0.00	0.00	0.00	-445.13	34.52	1678.05	-436.06	141.79	1672.95	-245.07	-25.41	1786.51	-588.35	174.60	1754.46	-272.91	1198.82	74.39	310.68	1127.32	81.02	-197.77
6.49000	-894.91	297.46	28.63	-937.12	293.12	27.36	-1096.17	324.68	114.74	-1067.16	326.93	171.24	-297.04	-64.91	50.82	-330.53	-52.75	48.82	-526.79	-43.43	34.89	-527.68	-45.55	93.85	-608.30	122.80	1385.48	0.00	0.00	0.00	-435.38	29.42	1677.83	-427.17	136.73	1672.60	-245.07	-25.41	1786.51	-577.52	169.89	1755.99	-275.78	1200.33	73.11	309.12	1128.43	79.95	-196.13
6.50000	-895.30	297.62	28.26	-934.94	293.10	27.71	-1086.23	323.46	125.33	-1054.05	325.95	180.07	-296.56	-65.36	49.50	-330.96	-52.75	47.42	-526.63	-43.84	34.88	-527.32	-44.94	93.63	-600.09	118.45	1387.71	0.00	0.00	0.00	-426.16	24.42	1677.78	-417.35	131.44	1672.18	-245.07	-25.41	1786.51	-566.41	165.70	1757.57	-273.79	1198.67	74.27	312.55	1127.46	81.16	-202.11
6.51000	-897.64	297.34	26.50	-935.73	292.60	27.40	-1074.77	321.51	136.17	-1039.68	324.15	188.85	-299.46	-64.97	47.13	-329.80	-52.75	46.68	-526.78	-43.59	34.63	-527.01	-45.24	93.63	-592.66	113.97	1389.68	0.00	0.00	0.00	-415.84	19.37	1677.64	-407.51	125.97	1671.93	-245.07	-25.41	1786.51	-555.29	161.46	1759.23	-273.26	1197.75	74.70	314.81	1126.99	81.85	-200.33
6.52000	-895.66	297.55	25.73	-934.94	291.39	27.40	-1062.91	318.92	147.95	-1024.57	322.20	197.71	-296.99	-64.99	46.76	-330.62	-53.09	45.67	-526.58	-43.93	34.59	-526.29	-46.16	94.09	-581.34	110.78	1392.05	0.00	0.00	0.00	-407.21	14.37	1677.69	-397.64	121.23	1671.78	-245.07	-25.41	1786.51	-544.26	156.94	1760.96	-275.46	1198.74	73.88	311.00	1128.30	80.51	-201.74
6.53000	-894.01	297.36	24.62	-929.24	291.01	28.72	-1049.99	316.60	160.93	-1009.81	318.31	206.81	-293.23	-64.99	46.45	-329.22	-53.05	45.17	-526.91	-43.57	34.35	-526.43	-45.44	93.64	-571.30	106.69	1394.35	0.00	0.00	0.00	-397.53	9.58	1677.57	-387.45	116.71	1671.33	-245.07	-25.41	1786.51	-533.39	152.72	1762.57	-277.19	1198.69	73.66	310.04	1128.23	80.26	-202.01
6.54000	-889.76	296.83	23.94	-923.24	290.59	30.70	-1036.18	313.63	174.50	-993.24	315.58	217.02	-294.87	-65.34	44.74	-330.18	-53.09	43.94	-526.77	-44.26	34.46	-526.37	-45.57	93.54	-560.21	104.88	1396.59	0.00	0.00	0.00	-388.91	4.90	1677.69	-379.36	112.08	1671.48	-245.07	-25.41	1786.51	-522.75	148.73	1764.07	-272.39	1197.53	74.89	312.37	1126.54	81.34	-202.64
6.55000	-885.03	296.43	22.77	-915.12	289.16	34.17	-1020.88	310.68	188.66	-976.21	311.12	226.95	-293.06	-64.81	44.10	-328.14	-52.90	43.72	-526.95	-44.21	34.28	-526.35	-45.67	93.52	-550.23	100.80	1398.39	0.00	0.00	0.00	-379.10	0.43	1677.76	-368.47	107.60	1671.35	-245.07	-25.41	1786.51	-512.09	144.94	1765.53	-275.33	1197.44	74.37	309.50	1126.91	80.77	-203.52
6.56000	-879.31	295.83	22.06	-908.98	288.33	37.21	-1004.68	306.18	202.19	-958.22	306.70	237.08	-292.91	-65.30	43.07	-328.41	-52.99	42.95	-526.74	-44.54	34.16	-526.31	-45.06	93.17	-541.58	97.01	1400.42	0.00	0.00	0.00	-370.23	-4.03	1677.91	-359.41	103.70	1671.45	-245.07	-25.41	1786.51	-501.58	141.22	1766.96	-277.60	1200.12	73.28	310.52	1127.05	80.88	-204.05
6.57000	-875.50	296.30	18.74	-895.91	286.88	43.18	-987.20	301.07	215.14	-938.91	302.14	247.05	-292.50	-65.22	42.27	-328.87	-53.25	42.10	-526.84	-44.30	34.14	-525.67	-45.90	93.61	-529.50	93.53	1401.96	0.00	0.00	0.00	-361.20	-8.29	1678.21	-347.49	99.46	1671.52	-245.07	-25.41	1786.51	-491.16	137.81	1768.29	-274.52	1200.58	73.32	311.71	1127.12	81.02	-202.79
6.58000	-867.43	295.78	16.50	-887.01	284.56	48.92	-969.66	294.74	227.15	-919.96	297.00	256.44	-294.18	-64.88	40.92	-328.33	-53.34	41.48	-526.69	-44.16	34.22	-525.33	-45.62	93.56	-523.27	91.33	1403.15	0.00	0.00	0.00	-352.71	-12.35	1678.65	-339.26	94.93	1671.96	-245.07	-25.41	1786.51	-480.91	134.24	1769.63	-278.19	1200.34	72.37	311.86	1127.26	80.93	-201.49
6.59000	-853.34	294.67	20.82	-873.57	282.44	54.60	-951.32	288.27	236.96	-901.44	291.29	265.54	-291.02	-65.20	40.86	-328.02	-53.61	41.08	-526.80	-43.84	34.21	-525.22	-44.79	93.29	-513.41	88.58	1404.41	0.00	0.00	0.00	-343.32	-16.22	1679.16	-331.85	90.82	1672.55	-245.07	-25.41	1786.51	-470.68	131.06	1770.84	-278.19	1200.08	72.70	310.80	1128.41	80.53	-204.52
6.60000	-835.55	292.77	27.29	-853.02	279.97	62.92	-932.70	281.96	244.80	-882.80	285.15	273.51	-294.62	-64.88	39.07	-327.32	-53.69	40.61	-526.47	-44.40	34.60	-524.83	-44.84	93.59	-505.51	86.17	1405.45	0.00	0.00	0.00	-333.58	-19.78	1679.71	-320.20	87.45	1673.04	-245.07	-25.41	1786.51	-460.48	128.30	1771.96	-275.22	1199.30	73.80	312.33	1128.10	81.11	-204.01
6.61000	-814.13	288.90	35.13	-830.64	274.68	70.04	-912.78	277.28	251.35	-863.36	279.03	280.58	-293.99	-64.96	38.68	-329.06	-54.16	39.72	-526.41	-43.91	34.57	-524.45	-44.99	93.82	-491.21	81.97	1406.26	0.00	0.00	0.00	-324.31	-23.29	1680.51	-312.18	83.93	1673.86	-245.07	-25.41	1786.51	-450.55	124.99	1773.10	-274.73	1199.22	74.25	309.51	1129.16	80.03	-198.18
6.62000	-783.73	283.27	44.02	-804.19	269.23	75.84	-892.42	271.27	255.54	-843.47	272.89	286.15	-293.80	-64.91	38.28	-329.14	-54.30	39.35	-526.43	-43.79	34.56	-524.25	-44.90	93.76	-485.52	80.71	1407.60	0.00	0.00	0.00	-315.45	-26.55	1681.30	-301.87	80.84	1674.63	-245.07	-25.41	1786.51	-440.50	122.39	1774.16	-274.32	1198.07	74.35	310.51	1128.78	80.18	-203.72
6.63000	-757.44	277.19	49.04	-776.93	263.94	81.19	-870.71	265.76	258.05	-822.15	267.51	289.90	-292.07	-64.71	38.47	-327.61	-54.12	39.37	-525.99	-44.56	35.15	-524.27	-44.76	93.80	-478.00	76.71	1408.49	0.00	0.00	0.00	-305.78	-29.52	1682.08	-291.47	77.75	1675.50	-245.07	-25.41	1786.51	-430.45	119.82	1775.19	-273.62	1198.39	74.27	311.00	1127.02	80.92	-203.97
6.64000	-729.37	269.87	53.26	-751.16	256.89	84.17	-848.26	260.79	258.90	-800.38	262.26	291.86	-291.73	-64.35	38.54	-326.27	-54.48	39.48	-526.27	-43.62	34.74	-524.43	-44.27	93.73	-465.08	76.16	1409.45	0.00	0.00	0.00	-296.34	-32.31	1682.97	-282.33	75.12	1676.47	-245.07	-25.41	1786.51	-420.35	117.63	1776.18	-270.86	1199.57	74.48	310.07	1127.27	80.91	-202.08
6.65000	-708.85	260.73	52.59	-723.42	250.14	86.85	-825.43	255.28	257.93	-778.33	256.84	292.05	-292.12	-64.44	38.01	-326.79	-54.18	39.12	-526.03	-44.16	34.99	-524.20	-44.65	93.91	-456.57	73.70	1410.02	0.00	0.00	0.00	-286.35	-34.80	1683.86	-272.00	72.80	1677.21	-245.07	-25.41	1786.51	-410.50	115.24	1777.14	-273.65	1198.51	74.07	302.72	1127.05	83.01	-199.18
6.66000	-676.97	253.64	55.18	-700.00	241.27	85.97	-801.82	250.52	255.58	-755.26	252.07	290.90	-292.65	-64.90	37.36	-328.08	-54.33	38.56	-526.05	-44.16	35.08	-524.28	-44.75	94.08	-445.45	71.79	1411.08	0.00	0.00	0.00	-277.49	-37.12	1684.73	-261.26	70.57	1678.04	-245.07	-25.41	1786.51	-400.51	113.52	1778.03	-272.79	1195.74	75.20	298.86	1127.76	83.09	-200.86
6.67000	-646.27	246.19	56.10	-670.37	233.94	86.23	-778.02	244.71	251.31	-732.01	247.61	288.41	-295.06	-64.30	36.64	-325.99	-54.20	38.89	-526.58	-43.05	34.62	-524.15	-44.87	94.26	-438.43	69.70	1411.86	0.00	0.00	0.00	-267.23	-39.01	1685.61	-252.60	68.42	1678.95	-245.07	-25.41	1786.51	-390.77	111.45	1778.91	-273.02	1197.10	74.74	299.15	1127.47	83.33	-196.30
6.68000	-614.18	238.49	56.53	-640.39	226.39	85.46	-752.82	240.13	246.14	-708.29	242.50	284.43	-290.42	-64.04	37.48	-327.64	-54.45	38.17	-526.18	-43.77	35.00	-524.14	-44.34	94.08	-428.88	66.73	1412.44	0.00	0.00	0.00	-258.10	-40.92	1686.43	-242.31	66.55	1679.72	-245.07	-25.41	1786.51	-381.12	109.39	1779.67	-273.22	1197.76	74.47	307.09	1127.79	81.36	-199.81
6.69000	-579.81	231.36	56.45	-606.65	219.49	84.67	-726.89	235.84	239.62	-683.51	238.52	279.50	-292.14	-64.48	36.69	-325.71	-54.20	38.49	-525.95	-44.17	35.31	-524.32	-44.05	94.07	-421.19	64.54	1413.26	0.00	0.00	0.00	-248.10	-42.64	1687.16	-232.98	64.69	1680.49	-245.07	-25.41	1786.51	-371.52	107.52	1780.37	-275.01	1198.47	73.99	311.34	1126.48	81.31	-203.28
6.70000	-546.03	223.96	55.68	-575.23	212.48	82.68	-700.19	231.42	231.87	-658.52	234.25	273.39	-292.67	-64.49	36.63	-326.98	-54.33	38.02	-525.99	-43.81	35.22	-523.89	-44.50	94.58	-414.17	62.21	1413.86	0.00	0.00	0.00	-237.61	-44.04	1687.79	-223.28	63.54	1681.28	-245.07	-25.41	1786.51	-361.90	105.93	1780.99	-278.30	1199.28	73.14	309.58	1127.51	80.70	-204.05
6.71000	-506.38	216.73	56.33	-539.73	205.72	80.89	-672.71	227.66	223.25	-632.51	230.02	266.07	-291.38	-64.68	36.61	-327.78	-54.18	37.59	-525.87	-43.92	35.52	-523.66	-44.31	94.60	-408.23	52.07	1412.06	0.00	0.00	0.00	-228.32	-45.41	1688.50	-213.66	61.97	1681.78	-245.07	-25.41	1786.51	-352.31	104.43	1781.43	-277.94	1200.62	72.88	309.93	1127.52	81.00	-204.15
6.72000	-470.56	210.30	54.57	-503.11	201.64	79.50	-644.26	223.70	213.59	-606.12	226.34	257.99	-290.93	-65.20	36.35	-326.59	-54.33	37.62	-525.67	-43.63	35.69	-523.71	-43.52	94.56	-402.08	48.67	1412.17	0.00	0.00	0.00	-218.14	-46.60	1689.03	-203.56	60.86	1682.42	-245.07	-25.41	1786.51	-342.78	103.30	1781.79	-275.68	1199.96	73.30	309.36	1129.65	79.92	-202.58
6.73000	-436.44	204.15	51.62	-468.89	196.00	76.28	-615.01	220.69	203.33	-578.78	223.43	249.28	-290.61	-65.19	36.40	-326.82	-54.81	37.57	-525.63	-42.97	35.57	-523.20	-43.80	95.04	-393.26	47.14	1412.33	0.00	0.00	0.00	-208.40	-47.76	1689.54	-194.43	59.75	1682.96	-245.07	-25.41	1786.51	-333.28	102.27	1782.01	-276.36	1199.90	73.46	309.84	1128.72	80.26	-200.35
6.74000	-399.58	199.36	50.00	-433.63	192.03	73.26	-584.94	217.99	192.42	-550.97	220.61	239.89	-289.68	-65.83	36.52	-327.62	-54.76	37.36	-525.19	-43.52	36.18	-523.37	-42.66	95.02	-381.73	46.04	1412.62	0.00	0.00	0.00	-198.99	-48.87	1690.00	-185.55	59.25	1683.49	-245.07	-25.41	1786.51	-323.82	101.01	1782.21	-277.53	1198.58	73.97	313.03	1127.48	81.51	-198.53
6.75000	-361.15	195.37	48.79	-395.49	188.19	70.27	-554.44	214.29	180.43	-522.42	217.71	229.91	-290.30	-65.10	36.27	-327.85	-54.61	37.10	-525.21	-42.87	36.22	-523.02	-42.70	95.46	-373.65	44.53	1412.70	0.00	0.00	0.00	-188.43	-49.64	1690.25	-175.69	58.22	1683.83	-245.07	-25.41	1786.51	-314.33	99.69	1782.29	-275.98	1199.23	73.92	311.34	1126.46	81.55	-196.84
6.76000	-323.82	192.13	47.26	-357.83	184.66	67.74	-522.64	211.91	168.50	-493.16	215.29	219.59	-290.58	-65.16	36.12	-327.30	-54.78	37.44	-524.95	-42.76	36.66	-522.78	-42.29	95.65	-360.42	43.39	1412.51	0.00	0.00	0.00	-177.92	-50.25	1690.47	-166.98	57.68	1684.10	-245.07	-25.41	1786.51	-304.66	98.75	1782.26	-274.28	1198.42	74.21	310.88	1126.99	81.25	-202.36
6.77000	-283.11	189.48	47.11	-319.96	181.93	65.03	-490.58	208.51	155.79	-463.66	212.37	208.67	-291.66	-65.62	35.75	-327.01	-54.90	37.34	-524.85	-41.86	36.47	-522.34	-42.58	96.13	-350.17	42.07	1412.36	0.00	0.00	0.00	-168.43	-50.75	1690.62	-156.38	57.16	1684.26	-245.07	-25.41	1786.51	-294.85	98.01	1782.13	-274.61	1198.15	74.20	310.24	1127.77	80.86	-198.68
6.78000	-246.49	187.24	46.38	-281.54	179.76	62.70	-457.75	205.60	143.16	-433.46	210.44	197.87	-291.32	-65.46	35.44	-326.11	-55.03	37.47	-524.57	-41.96	36.94	-522.33	-41.40	96.05	-348.29	41.00	1412.18	0.00	0.00	0.00	-158.15	-51.25	1690.63	-147.50	56.81	1684.30	-245.07	-25.41	1786.51	-285.07	97.26	1781.87	-277.00	1200.07	73.21	310.80	1127.74	80.86	-201.71
6.79000	-206.04	185.70	46.77	-244.30	178.32	60.44	-424.55	202.73	130.47	-402.79	208.51	187.04	-289.46	-65.35	35.87	-324.76	-54.92	37.63	-524.29	-42.02	37.39	-522.18	-40.79	96.23	-335.38	40.47	1411.59	0.00	0.00	0.00	-147.88	-51.53	1690.50	-136.64	56.55	1684.10	-245.07	-25.41	1786.51	-275.31	96.53	1781.54	-275.22	1198.23	74.03	312.08	1127.95	81.26	-203.27
6.80000	-167.11	184.99	47.52	-207.61	177.41	58.98	-390.32	200.83	118.30	-371.05	207.78	176.49	-289.92	-65.35	35.42	-325.80	-54.80	37.15	-524.22	-41.26	37.41	-521.77	-40.44	96.63	-323.16	39.42	1411.05	0.00	0.00	0.00	-137.44	-51.69	1690.29	-126.12	56.81	1683.89	-245.07	-25.41	1786.51	-265.49	96.26	1781.08	-273.00	1197.94	74.65	311.30	1128.62	80.86	-202.27
6.81000	-128.47	184.94	48.98	-168.87	177.17	58.03	-355.51	199.08	106.42	-339.48	205.78	165.53	-291.00	-64.92	34.64	-324.07	-54.99	37.47	-523.74	-41.32	38.03	-521.14	-40.45	97.13	-316.45	39.12	1410.47	0.00	0.00	0.00	-127.71	-51.61	1690.04	-115.83	56.79	1683.58	-245.07	-25.41	1786.51	-255.63	95.81	1780.53	-271.30	1199.22	74.59	310.25	1129.15	80.34	-200.32
6.82000	-90.28	185.06	51.47	-130.55	176.50	58.38	-320.35	198.13	95.26	-307.54	204.43	155.11	-291.25	-64.92	34.50	-325.61	-54.96	36.86	-523.53	-41.08	38.42	-520.37	-40.80	97.84	-299.43	38.67	1409.69	0.00	0.00	0.00	-116.39	-51.63	1689.58	-105.03	56.94	1683.10	-245.07	-25.41	1786.51	-245.65	95.47	1779.86	-274.81	1198.13	73.95	312.55	1126.95	81.64	-201.35
6.83000	-51.76	185.08	54.84	-92.41	176.94	59.56	-284.64	197.92	84.94	-275.56	203.44	145.29	-291.44	-65.48	34.52	-325.88	-55.27	36.77	-523.13	-40.35	38.70	-520.05	-39.95	98.19	-294.08	37.41	1408.69	0.00	0.00	0.00	-106.39	-51.61	1689.17	-94.78	57.35	1682.61	-245.07	-25.41	1786.51	-235.53	95.51	1779.04	-274.68	1196.88	74.56	311.94	1126.59	81.69	-199.50
6.84000	-14.59	185.29	58.88	-54.31	177.53	61.39	-248.53	197.23	75.26	-242.85	202.01	135.75	-289.09	-65.30	34.96	-327.83	-55.38	36.22	-522.83	-39.91	39.09	-519.61	-39.36	98.72	-285.36	37.29	1407.82	0.00	0.00	0.00	-96.60	-51.36	1688.58	-84.64	57.47	1681.94	-245.06	-25.41	1786.51	-225.32	95.73	1778.20	-277.32	1198.98	73.35	310.28	1129.07	80.34	-195.91
6.85000	24.32	185.50	64.10	-17.40	177.59	64.07	-212.44	197.39	66.81	-210.40	200.85	127.05	-295.73	-65.60	33.24	-323.59	-55.33	37.42	-522.42	-39.74	39.63	-519.26	-38.78	99.16	-274.12	37.15	1407.06	0.00	0.00	0.00	-85.73	-50.93	1687.94	-75.03	57.71	1681.29	-234.70	-24.91	1785.59	-215.13	95.73	1777.34	-277.04	1199.29	73.40	310.19	1129.62	80.28	-202.92
6.86000	61.04	185.92	69.69	17.29	177.87	66.98	-176.24	197.85	59.58	-177.62	200.27	119.47	-290.76	-65.53	33.98	-321.72	-55.33	37.81	-521.70	-40.01	40.60	-518.70	-38.80	99.86	-259.98	37.11	1406.37	0.00	0.00	0.00	-74.77	-50.43	1687.15	-65.48	57.89	1680.56	-224.67	-22.73	1784.89	-204.97	95.84	1776.43	-278.25	1196.59	74.04	311.54	1128.66	80.94	-203.90
6.87000	97.04	185.46	75.96	52.16	177.98	70.81	-140.58	198.46	53.67	-145.02	200.93	113.56	-290.16	-65.47	34.09	-322.38	-55.61	37.55	-521.35	-39.13	41.03	-518.20	-38.02	100.35	-251.40	36.84	1405.23	0.00	0.00	0.00	-64.77	-50.01	1686.33	-52.14	58.72	1679.64	-214.01	-22.79	1784.05	-194.72	96.15	1775.59	-284.56	1197.15	72.53	311.66	1128.13	81.00	-206.20
6.88000	132.72	184.50	83.91	90.00	178.35	77.07	-104.96	199.04	49.20	-112.35	201.85	109.09	-286.87	-65.47	35.00	-320.72	-55.58	37.93	-520.93	-38.54	41.57	-518.05	-36.84	100.63	-240.76	37.07	1404.55	0.00	0.00	0.00	-53.69	-49.17	1685.46	-42.79	59.57	1678.84	-203.51	-22.32	1783.12	-184.34	96.42	1774.72	-288.01	1198.06	72.15	311.29	1127.87	80.92	-200.22
6.89000	164.82	184.61	91.45	121.45	177.04	83.17	-70.38	200.34	46.47	-80.77	202.35	105.67	-287.45	-65.13	34.56	-320.56	-55.44	37.84	-520.31	-37.94	42.45	-516.88	-37.61	102.05	-230.92	36.95	1403.53	0.00	0.00	0.00	-42.63	-48.42	1684.54	-32.17	60.74	1677.98	-192.79	-21.63	1782.12	-173.84	97.41	1773.64	-286.92	1198.17	71.95	308.82	1128.28	80.37	-201.18
6.90000	195.82	183.84	101.96	153.50	177.51	91.52	-36.65	201.33	45.12	-50.15	202.96	103.69	-286.35	-64.69	34.85	-322.83	-55.77	36.83	-519.85	-37.44	43.37	-516.54	-36.73	102.79	-215.98	37.19	1402.40	0.00	0.00	0.00	-32.34	-47.66	1683.69	-22.43	61.69	1677.02	-182.12	-20.91	1781.13	-163.27	97.92	1772.72	-283.12	1196.76	72.30	308.88	1129.43	80.21	-201.02
6.91000	225.27	182.94	113.93	184.33	176.52	101.63	-4.85	202.24	45.28	-21.26	203.55	103.10	-286.67	-65.26	34.38	-325.74	-55.98	35.83	-519.08	-37.03	44.37	-515.94	-36.03	103.74	-207.58	37.29	1401.13	0.00	0.00	0.00	-21.27	-46.88	1682.71	-12.55	62.42	1676.23	-171.31	-19.69	1780.05	-152.65	98.95	1771.63	-284.02	1197.23	72.57	309.64	1128.92	80.43	-200.84
6.92000	252.01	181.81	126.64	211.66	176.75	112.38	25.27	201.74	46.22	5.76	202.84	103.11	-286.39	-64.48	34.36	-325.05	-56.22	35.85	-518.48	-36.74	45.48	-515.34	-35.89	104.93	-197.02	37.61	1400.03	0.00	0.00	0.00	-10.13	-45.62	1681.83	-0.69	63.87	1675.17	-160.31	-19.49	1778.80	-142.12	99.94	1770.45	-278.89	1195.90	74.09	309.91	1128.74	80.52	-202.00
6.93000	275.64	181.98	137.97	237.71	176.46	121.57	52.92	201.24	48.24	31.08	202.55	104.35	-291.80	-64.88	32.92	-324.34	-56.55	36.09	-518.10	-36.34	46.74	-514.48	-35.91	106.19	-188.13	38.14	1398.76	0.00	0.00	0.00	0.72	-44.27	1680.88	9.42	65.39	1674.40	-149.60	-18.31	1777.65	-131.57	101.07	1769.25	-279.19	1195.43	73.98	309.42	1128.42	80.26	-201.68
6.94000	296.61	180.78	148.11	259.45	175.93	129.92	77.38	200.45	50.40	53.49	201.41	105.52	-289.92	-65.48	33.07	-324.56	-56.36	35.84	-517.51	-36.29	48.28	-513.39	-36.58	108.00	-173.90	39.06	1397.49	0.00	0.00	0.00	10.92	-42.89	1679.97	19.32	66.32	1673.56	-139.06	-16.42	1776.40	-120.93	102.35	1768.01	-277.37	1195.24	74.33	313.00	1129.34	80.86	-203.15
6.95000	314.51	179.98	155.46	278.03	174.68	136.36	98.45	198.08	51.09	72.76	200.18	106.05	-289.93	-65.39	32.84	-325.22	-56.54	35.37	-516.97	-35.60	49.46	-512.84	-36.25	109.46	-161.92	40.12	1396.37	0.00	0.00	0.00	22.41	-41.64	1679.01	30.93	67.98	1672.54	-128.49	-14.75	1775.24	-110.15	103.94	1766.74	-286.40	1197.99	72.45	311.86	1130.33	80.34	-202.32
6.96000	329.42	177.74	160.09	293.50	173.02	140.09	115.73	196.56	50.50	88.84	199.22	105.35	-290.95	-65.23	32.64	-326.12	-56.82	35.10	-516.04	-36.86	51.72	-511.58	-37.10	111.54	-153.96	41.09	1395.01	0.00	0.00	0.00	32.96	-40.16	1678.09	41.43	69.71	1671.53	-117.68	-13.13	1773.95	-99.38	105.64	1765.50	-288.19	1198.64	71.83	311.35	1130.11	80.20	-203.20
6.97000	341.28	174.90	160.65	305.39	170.18	140.68	128.90	194.94	48.58	101.42	198.42	103.66	-289.67	-65.39	33.01	-322.02	-56.78	36.10	-515.61	-36.85	53.41	-510.40	-37.31	113.39	-144.09	42.50	1393.71	0.00	0.00	0.00	44.29	-38.41	1677.19	53.79	71.02	1670.60	-106.92	-11.29	1772.78	-88.40	107.56	1764.26	-280.31	1196.08	73.37	311.51	1129.05	80.65	-208.58
6.98000	350.51	171.14	156.51	314.52	165.98	136.95	137.69	194.92	47.11	110.70	197.95	102.16	-291.95	-65.28	32.23	-324.70	-57.03	35.33	-515.22	-36.91	55.16	-508.95	-38.66	115.75	-128.61	43.45	1392.30	0.00	0.00	0.00	55.02	-36.67	1676.42	65.19	73.00	1669.65	-96.13	-9.39	1771.59	-77.32	109.77	1763.05	-278.66	1195.93	73.78	310.45	1130.05	80.14	-215.52
6.99000	358.36	164.21	148.74	321.10	161.42	129.62	142.09	193.97	45.08	117.13	196.90	100.19	-292.47	-65.69	32.10	-323.09	-56.79	35.62	-514.55	-38.08	57.57	-507.61	-39.32	117.89	-119.22	45.05	1391.36	0.00	0.00	0.00	66.17	-34.72	1675.68	75.57	74.89	1668.92	-85.35	-7.21	1770.59	-66.30	112.12	1761.89	-283.03	1196.49	72.70	309.03	1129.97	79.94	-209.55
7.00000	363.49	159.66	137.69	325.76	159.03	118.61	144.34	192.76	43.16	121.02	195.20	97.70	-289.34	-65.09	33.05	-324.82	-56.78	35.10	-513.98	-38.66	59.87	-506.23	-40.12	120.21	-108.66	46.47	1390.30	0.00	0.00	0.00	77.22	-32.76	1675.04	86.62	76.93	1668.14	-74.60	-4.62	1769.68	-55.23	114.59	1760.79	-287.99	1198.16	71.94	308.49	1130.31	79.66	-207.83
7.01000	367.81	158.85	125.18	330.08	158.11	106.69	146.82	192.10	42.45	125.05	194.03	96.80	-291.04	-65.12	32.05	-324.52	-56.86	35.03	-513.10	-39.90	62.75	-504.60	-40.94	122.84	-95.79	49.00	1389.45	0.00	0.00	0.00	88.64	-30.69	1674.42	99.05	79.19	1667.36	-63.51	-1.92	1768.80	-44.12	117.04	1759.81	-284.26	1197.33	72.79	310.15	1128.28	80.70	-210.74
7.02000	375.56	160.24	111.48	335.24	156.23	98.60	150.01	191.30	41.82	131.80	193.65	97.11	-290.25	-65.15	32.49	-323.11	-56.58	35.26	-512.18	-40.84	65.86	-502.22	-42.64	126.13	-85.13	51.08	1388.75	0.00	0.00	0.00	99.53	-28.55	1673.97	110.34	81.08	1666.78	-52.22	0.97	1768.22	-32.57	119.79	1759.00	-277.11	1195.52	74.42	311.69	1128.87	80.90	-217.71
7.03000	382.85	161.69	100.59	340.34	156.26	89.43	152.54	191.52	41.56	137.53	193.40	96.80	-291.18	-64.70	32.38	-324.64	-56.82	34.89	-511.14	-41.42	69.45	-499.71	-43.63	129.65	-69.30	53.25	1388.02	0.00	0.00	0.00	111.01	-26.40	1673.67	120.55	83.36	1666.43	-40.62	4.10	1767.95	-20.56	122.74	1758.57	-275.85	1199.48	72.32	310.93	1128.34	80.66	-214.26
7.04000	386.69	160.81	90.91	343.86	155.54	81.25	154.18	191.99	41.19	141.56	193.40	96.24	-290.53	-64.83	32.43	-322.72	-56.41	35.36	-509.30	-42.22	73.74	-496.48	-44.86	133.92	-59.93	55.35	1387.79	0.00	0.00	0.00	122.72	-24.17	1673.59	133.18	85.66	1666.02	-28.86	7.35	1768.09	-8.29	125.81	1758.41	-275.32	1199.80	71.71	311.17	1128.15	80.79	-206.95
7.05000	387.67	159.88	82.56	348.04	154.49	74.99	155.15	192.49	40.63	144.68	194.31	96.01	-289.63	-65.31	32.74	-322.83	-56.23	35.30	-506.97	-43.15	78.78	-492.71	-45.78	138.64	-51.20	57.87	1388.19	0.00	0.00	0.00	134.06	-21.65	1673.71	144.40	88.32	1665.83	-17.03	10.84	1768.45	4.00	129.22	1758.39	-276.87	1199.11	71.58	308.86	1128.17	80.20	-210.94
7.06000	390.13	159.22	75.52	348.22	154.62	69.03	155.85	193.28	40.50	147.30	195.27	95.99	-290.25	-64.29	32.27	-321.49	-56.31	35.81	-504.38	-43.32	84.22	-488.12	-46.98	143.99	-37.47	60.48	1388.71	0.00	0.00	0.00	145.90	-19.01	1673.94	156.17	89.97	1665.99	-5.31	14.40	1768.94	16.38	132.60	1758.50	-274.82	1197.13	72.49	310.07	1127.91	80.70	-211.16
7.07000	393.33	159.01	69.11	352.61	154.85	65.33	156.69	194.08	40.72	149.81	195.52	96.00	-291.30	-64.70	32.13	-323.31	-55.94	35.38	-501.13	-43.75	90.52	-482.63	-48.44	150.10	-27.05	63.30	1389.70	0.00	0.00	0.00	156.82	-16.62	1674.33	166.63	92.82	1666.05	6.54	17.72	1769.52	28.62	136.09	1758.72	-272.23	1195.36	73.99	313.78	1127.31	81.70	-212.03
7.08000	396.40	159.06	64.53	353.30	154.17	61.50	157.23	193.11	40.47	151.73	195.75	96.25	-292.66	-65.17	32.13	-321.77	-55.68	36.07	-496.67	-44.73	97.91	-476.17	-49.92	156.89	-13.33	65.72	1390.56	0.00	0.00	0.00	168.52	-13.90	1674.93	177.57	95.14	1666.47	18.47	20.97	1770.30	40.82	139.71	1759.06	-272.29	1193.85	74.70	311.49	1127.93	81.05	-210.10
7.09000	397.07	157.77	60.01	354.75	153.55	58.34	157.75	193.87	41.06	152.95	195.19	96.40	-291.52	-65.27	32.46	-322.07	-55.36	36.31	-491.54	-44.58	105.53	-468.65	-50.68	163.88	-5.88	68.51	1391.62	0.00	0.00	0.00	180.44	-11.23	1675.59	188.27	96.93	1666.97	30.26	24.66	1771.25	52.94	143.04	1759.53	-274.27	1194.48	74.23	310.00	1128.48	80.58	-207.66
7.10000	398.20	156.58	56.35	356.33	152.72	55.90	157.86	192.65	40.83	153.95	194.53	96.52	-291.99	-65.23	32.55	-322.30	-55.01	36.16	-484.87	-44.97	114.13	-459.24	-52.13	171.60	7.12	70.95	1393.05	0.00	0.00	0.00	191.40	-8.57	1676.50	199.39	99.40	1667.56	41.87	28.11	1772.31	64.94	146.34	1760.15	-275.82	1197.17	73.23	311.80	1127.37	81.32	-209.36
7.11000	399.74	156.69	53.88	356.56	152.59	53.76	158.19	192.44	40.88	154.91	194.25	96.67	-291.91	-65.78	32.60	-320.55	-54.31	36.30	-476.96	-45.22	123.07	-448.60	-53.07	179.06	20.79	73.43	1394.55	0.00	0.00	0.00	202.61	-5.59	1677.50	211.00	101.87	1668.08	53.48	31.56	1773.51	76.70	149.81	1760.87	-271.15	1195.04	74.73	311.47	1128.50	80.80	-214.93
7.12000	401.48	156.72	52.32	357.96	152.44	52.15	158.35	192.81	41.13	155.53	194.14	96.85	-292.06	-65.40	32.70	-319.50	-54.13	36.30	-467.16	-46.21	132.52	-436.01	-54.73	186.70	29.80	75.86	1396.20	0.00	0.00	0.00	213.74	-2.69	1678.54	222.25	104.52	1668.73	65.17	34.40	1774.72	88.30	153.15	1761.67	-276.58	1195.69	74.89	310.79	1128.72	80.56	-212.29
7.13000	402.43	156.57	50.77	357.00	151.95	50.51	158.46	192.42	41.07	156.10	193.42	96.75	-290.84	-65.99	32.81	-317.09	-53.82	36.70	-455.78	-48.29	142.55	-421.80	-56.93	194.19	43.06	78.23	1397.76	0.00	0.00	0.00	224.81	-0.05	1679.67	232.34	106.89	1669.58	76.63	38.38	1776.23	99.66	156.50	1762.52	-283.78	1197.45	72.61	310.16	1128.26	80.47	-210.59
7.14000	402.11	156.43	49.37	357.00	151.81	49.49	158.59	192.33	41.09	156.70	193.48	96.92	-288.35	-65.58	32.80	-314.70	-54.01	36.90	-443.29	-50.33	153.08	-406.28	-59.29	201.66	56.17	80.97	1399.59	0.00	0.00	0.00	235.99	2.69	1680.88	242.71	109.08	1670.45	87.97	41.70	1777.71	110.91	159.62	1763.49	-277.14	1196.08	74.09	310.27	1127.43	80.70	-210.51
7.15000	402.34	156.34	48.26	358.18	151.72	49.12	158.68	192.38	41.03	157.17	192.79	96.69	-286.37	-67.06	32.43	-310.22	-54.57	38.15	-430.18	-51.89	164.75	-390.03	-61.21	209.68	64.66	82.90	1400.95	0.00	0.00	0.00	246.47	5.45	1682.20	253.87	111.68	1671.49	99.09	44.73	1779.14	122.08	162.72	1764.49	-281.37	1196.70	73.36	310.53	1128.79	80.49	-209.84
7.16000	403.08	156.54	47.90	358.24	151.71	48.40	158.71	192.56	41.14	157.57	192.96	96.87	-282.65	-66.88	33.05	-304.61	-55.35	40.85	-416.31	-52.61	177.30	-372.93	-63.34	219.02	73.57	84.46	1402.71	0.00	0.00	0.00	257.58	7.96	1683.49	265.25	114.54	1672.27	110.01	47.52	1780.59	133.09	165.68	1765.51	-280.10	1196.58	73.36	310.07	1128.69	80.24	-206.17
7.17000	402.38	156.20	46.74	357.39	151.66	47.42	158.80	192.68	41.27	158.06	192.50	96.70	-277.33	-67.96	33.57	-298.82	-55.74	44.39	-401.17	-52.95	190.57	-355.47	-64.20	228.63	88.77	86.74	1404.05	0.00	0.00	0.00	267.97	10.27	1684.86	275.56	117.24	1673.36	120.54	50.30	1781.94	143.85	168.44	1766.50	-276.68	1195.80	74.23	311.24	1127.91	80.84	-198.57
7.18000	403.52	155.85	46.30	359.12	151.97	47.44	158.82	192.71	41.26	158.58	192.90	96.96	-269.73	-68.54	35.18	-291.40	-56.81	49.11	-384.89	-53.16	204.02	-337.53	-64.29	238.38	99.59	88.12	1405.43	0.00	0.00	0.00	278.16	12.55	1686.37	287.34	119.58	1674.55	130.92	52.60	1783.26	154.34	170.90	1767.50	-280.02	1196.61	73.69	309.01	1128.15	80.22	-202.09
7.19000	403.23	156.39	45.76	359.23	152.00	47.02	158.94	192.52	41.28	159.01	192.61	96.91	-259.99	-70.26	37.01	-280.44	-58.28	54.75	-367.96	-52.56	216.20	-319.59	-63.29	247.86	109.99	89.85	1406.60	0.00	0.00	0.00	288.74	14.52	1687.85	297.48	121.46	1675.88	141.26	55.21	1784.59	164.64	173.03	1768.52	-281.61	1196.51	73.15	311.27	1126.23	81.36	-203.05
7.20000	402.65	156.16	44.99	358.49	151.67	46.56	159.00	192.17	41.27	159.52	192.46	97.06	-245.39	-71.74	43.28	-267.55	-59.09	61.51	-350.23	-51.95	226.87	-301.13	-62.05	257.05	119.84	90.47	1407.62	0.00	0.00	0.00	298.59	16.51	1689.36	308.46	123.79	1677.16	151.37	57.75	1785.87	174.79	175.12	1769.50	-284.57	1197.84	72.43	311.94	1127.02	81.24	-202.28
7.21000	403.83	155.89	44.69	357.62	151.97	45.69	159.11	192.01	41.40	159.97	192.29	97.23	-230.87	-72.60	49.64	-249.60	-60.05	69.14	-331.92	-50.58	235.66	-282.49	-59.94	265.28	133.90	91.35	1408.56	0.00	0.00	0.00	309.63	18.34	1690.77	318.40	125.61	1678.57	161.44	59.49	1787.10	184.81	176.75	1770.54	-279.78	1197.61	73.43	308.31	1126.75	80.40	-206.89
7.22000	402.63	156.00	44.09	358.81	152.25	45.88	159.24	191.80	41.43	160.32	191.95	97.29	-211.17	-74.61	55.95	-230.74	-61.14	75.64	-312.96	-47.96	242.47	-263.06	-58.08	272.78	142.59	92.39	1409.90	0.00	0.00	0.00	319.79	19.79	1692.19	328.73	127.12	1679.81	171.52	60.40	1788.22	194.74	178.22	1771.58	-282.24	1197.06	73.32	308.73	1126.79	80.52	-215.65
7.23000	402.80	156.01	43.93	358.91	151.85	45.63	159.37	192.13	41.77	160.72	191.87	97.47	-186.98	-75.01	62.27	-207.18	-62.33	82.02	-292.52	-46.57	248.19	-242.76	-56.48	279.22	152.69	92.79	1411.22	0.00	0.00	0.00	329.86	21.07	1693.54	338.14	128.90	1681.07	181.56	61.79	1789.40	204.64	179.80	1772.61	-286.12	1198.18	71.92	309.67	1125.96	80.69	-208.26
7.24000	402.99	156.28	43.81	358.33	151.99	45.54	159.43	191.42	41.59	161.06	191.41	97.42	-163.87	-75.19	66.72	-184.53	-62.52	86.79	-271.35	-45.73	252.55	-221.83	-55.09	284.41	163.60	93.57	1412.34	0.00	0.00	0.00	340.12	22.38	1694.70	347.50	129.59	1682.54	191.58	63.26	1790.62	214.37	180.88	1773.74	-276.04	1194.99	74.61	311.61	1126.51	81.06	-201.81
7.25000	403.11	156.24	43.66	357.73	152.37	45.26	159.60	191.36	41.69	161.31	191.25	97.57	-137.50	-74.77	70.65	-158.83	-62.84	90.88	-249.50	-44.95	255.37	-200.29	-53.91	288.07	171.56	94.49	1413.82	0.00	0.00	0.00	350.99	23.28	1695.82	357.14	131.17	1683.69	201.69	64.34	1791.77	224.15	181.81	1774.88	-282.85	1197.29	72.93	312.44	1126.84	80.96	-205.24
7.26000	403.18	156.03	43.51	360.32	152.01	46.11	159.63	191.14	41.69	161.48	190.73	97.56	-112.93	-75.55	72.72	-132.98	-62.84	93.78	-227.01	-44.21	256.68	-178.15	-53.08	290.41	180.82	95.03	1415.10	0.00	0.00	0.00	360.68	24.00	1696.88	366.98	131.98	1684.86	211.89	64.61	1792.84	233.97	182.42	1776.11	-285.80	1197.94	71.98	311.04	1125.77	81.17	-210.32
7.27000	403.68	156.16	43.64	359.53	151.74	45.97	159.67	191.53	41.97	161.73	190.60	97.68	-86.64	-74.82	74.40	-107.02	-62.79	95.58	-203.92	-44.28	256.86	-155.48	-51.79	291.04	187.77	95.37	1416.30	0.00	0.00	0.00	370.17	24.45	1697.87	377.62	133.04	1685.91	221.84	65.51	1793.97	243.77	183.15	1777.27	-283.05	1197.22	72.92	309.80	1125.95	80.62	-205.48
7.28000	403.23	156.60	43.61	358.41	151.60	45.20	159.75	191.09	41.85	161.85	190.51	97.85	-58.63	-74.63	75.39	-79.66	-62.23	96.40	-180.48	-43.04	254.89	-132.42	-51.28	290.52	199.35	96.08	1417.69	0.00	0.00	0.00	379.17	24.83	1698.80	388.23	133.71	1686.70	231.78	65.60	1795.00	253.70	183.57	1778.43	-295.33	1199.35	69.33	311.42	1124.13	81.47	-209.78
7.29000	403.63	156.39	43.63	359.86	151.80	45.70	159.75	191.00	41.94	161.93	189.89	97.80	-28.76	-74.32	75.79	-51.89	-62.13	96.31	-155.75	-43.33	252.12	-108.94	-50.55	288.55	209.10	96.76	1418.94	0.00	0.00	0.00	388.88	25.14	1699.62	397.23	133.91	1687.79	241.56	65.88	1795.94	263.69	183.90	1779.58	-284.28	1197.16	72.56	314.01	1121.02	82.75	-204.01
7.30000	403.01	156.36	43.38	360.60	152.14	45.80	159.85	191.14	42.03	162.17	190.37	98.17	2.28	-73.96	75.37	-19.30	-61.32	96.05	-130.72	-42.98	247.63	-84.62	-50.39	285.48	218.49	97.88	1419.97	0.00	0.00	0.00	398.14	25.26	1700.37	405.12	134.20	1688.74	251.12	66.38	1796.90	273.61	184.14	1780.65	-272.73	1195.30	75.87	315.46	1120.43	83.21	-203.88
7.31000	402.06	156.50	43.19	358.96	151.95	45.45	159.85	191.20	42.10	162.21	190.07	98.30	36.38	-72.91	74.85	11.05	-60.35	93.92	-104.73	-43.36	242.10	-60.21	-49.90	281.02	225.86	98.37	1421.06	0.00	0.00	0.00	407.52	25.19	1701.03	416.07	134.54	1689.44	260.67	66.38	1797.75	283.50	184.47	1781.61	-272.98	1206.17	70.91	299.07	1127.15	82.28	-207.06
7.32000	402.18	156.85	43.28	360.03	151.82	45.74	159.94	191.35	42.28	162.27	189.95	98.50	67.80	-72.07	72.90	44.02	-59.42	91.95	-78.18	-43.62	235.30	-34.82	-49.66	275.46	234.36	99.08	1422.20	0.00	0.00	0.00	416.80	25.17	1701.67	426.07	134.10	1690.26	270.10	66.26	1798.46	293.35	184.23	1782.59	-270.60	1207.30	71.14	296.76	1128.74	82.98	-208.94
7.33000	403.19	156.52	43.28	358.96	152.25	45.20	159.88	190.92	42.12	162.28	189.75	98.63	104.98	-71.77	72.51	78.22	-58.40	89.55	-51.21	-43.47	227.10	-8.74	-50.45	269.33	240.72	99.87	1423.11	0.00	0.00	0.00	426.19	25.00	1702.31	434.80	133.81	1691.04	279.42	66.29	1799.22	303.12	184.32	1783.39	-272.23	1203.78	72.22	299.90	1127.80	83.73	-206.53
7.34000	401.55	156.26	42.70	359.67	151.78	45.57	159.93	191.39	42.42	162.34	189.74	98.76	138.85	-71.98	70.67	113.00	-57.58	86.95	-23.22	-43.19	217.71	17.57	-50.89	262.15	253.19	100.18	1423.95	0.00	0.00	0.00	435.14	24.66	1702.89	444.61	133.66	1691.64	288.76	66.00	1799.89	312.82	184.44	1784.14	-272.31	1201.63	73.02	295.96	1128.25	82.29	-203.30
7.35000	401.38	156.16	42.50	359.00	152.29	45.20	159.99	191.15	42.36	162.40	189.88	99.06	173.06	-70.58	68.45	148.84	-57.39	84.77	5.57	-43.12	207.53	44.38	-51.58	254.20	260.00	100.52	1424.81	0.00	0.00	0.00	444.66	24.34	1703.32	452.21	133.18	1692.53	298.12	66.02	1800.52	322.48	184.43	1784.81	-276.79	1202.98	71.97	294.14	1129.07	81.97	-205.28
7.36000	401.76	156.19	42.34	360.24	152.12	45.66	160.00	190.93	42.28	162.43	189.71	99.18	209.89	-70.33	67.06	184.69	-57.85	82.45	35.11	-43.85	196.86	71.48	-51.58	245.21	269.66	100.78	1425.41	0.00	0.00	0.00	453.88	23.94	1703.78	463.40	132.34	1692.92	307.48	65.73	1801.01	332.02	184.12	1785.45	-275.37	1201.68	72.89	298.56	1127.85	83.35	-199.24
7.37000	402.17	156.43	42.54	361.20	152.03	45.97	160.09	191.25	42.51	162.42	189.72	99.44	249.90	-69.53	65.61	221.28	-58.11	80.13	65.29	-44.49	185.58	99.63	-52.01	235.74	279.49	101.04	1425.99	0.00	0.00	0.00	462.44	23.37	1704.26	473.35	131.78	1693.36	316.89	65.37	1801.47	341.54	183.55	1786.03	-272.28	1199.54	74.23	300.95	1127.50	83.95	-197.16
7.38000	402.09	156.97	43.31	358.87	152.16	45.67	160.14	190.70	42.38	162.52	189.06	99.42	286.80	-70.25	64.02	258.04	-58.65	77.86	96.45	-45.36	173.96	128.29	-52.17	225.63	289.51	101.50	1426.52	0.00	0.00	0.00	472.26	22.66	1704.57	482.14	131.66	1693.86	326.36	64.52	1801.75	351.04	183.15	1786.46	-275.50	1201.31	72.82	298.23	1128.12	83.22	-204.36
7.39000	402.74	157.12	43.67	360.02	152.69	46.01	160.22	190.59	42.54	162.54	188.87	99.58	325.28	-71.04	62.97	295.42	-59.83	75.89	128.50	-45.37	161.67	157.41	-53.76	215.65	298.18	101.67	1426.79	0.00	0.00	0.00	482.01	21.99	1704.79	491.41	130.90	1694.25	335.93	63.94	1801.97	360.50	182.69	1786.76	-274.51	1201.44	73.26	298.78	1128.06	83.42	-203.29
7.40000	401.86	157.16	43.55	358.31	152.67	45.69	160.32	190.98	42.83	162.64	188.93	99.97	361.25	-71.54	61.87	332.45	-61.24	73.85	160.89	-46.53	149.64	186.90	-54.24	205.05	309.95	101.51	1426.99	0.00	0.00	0.00	491.23	21.17	1705.02	500.30	130.25	1694.64	345.43	63.34	1802.06	370.00	181.93	1786.94	-273.45	1201.11	73.40	302.47	1126.73	84.48	-199.22
7.41000	403.85	157.12	44.09	360.26	153.09	46.49	160.32	190.23	42.66	162.75	188.60	100.14	398.99	-72.87	60.87	369.66	-62.65	72.00	193.90	-48.39	138.06	217.11	-55.82	194.73	316.74	101.22	1426.96	0.00	0.00	0.00	500.92	20.30	1705.09	511.47	129.28	1694.87	354.89	62.29	1801.92	379.51	181.09	1787.00	-270.65	1199.36	74.37	298.09	1127.74	83.32	-201.08
7.42000	403.31	157.54	44.42	358.86	153.54	46.60	160.37	190.50	42.91	162.78	188.16	100.24	439.13	-74.12	61.58	406.48	-64.25	70.17	227.78	-51.76	127.29	248.13	-56.85	183.81	326.06	101.21	1426.84	0.00	0.00	0.00	510.51	19.28	1705.12	520.37	128.36	1695.13	364.35	61.60	1801.71	389.12	180.38	1786.87	-269.45	1198.65	74.98	298.17	1127.83	83.19	-201.71
7.43000	404.16	157.75	44.73	358.46	155.01	47.66	160.51	190.37	43.07	162.72	187.70	100.38	475.52	-76.18	61.24	444.38	-65.68	68.82	262.29	-54.29	116.26	279.30	-57.69	172.93	337.25	100.59	1426.49	0.00	0.00	0.00	519.85	18.30	1705.01	530.62	127.13	1695.09	373.75	60.68	1801.35	398.78	179.33	1786.63	-274.51	1201.13	73.28	304.30	1126.31	84.83	-198.93
7.44000	403.91	160.99	47.36	360.92	154.83	48.10	160.58	189.86	43.02	162.82	187.58	100.65	513.42	-78.57	62.10	481.27	-67.69	67.76	296.72	-57.70	105.88	310.72	-59.92	162.87	345.78	99.93	1426.05	0.00	0.00	0.00	529.25	17.07	1704.83	539.40	125.98	1695.13	383.17	59.66	1800.86	408.53	178.25	1786.28	-275.98	1199.69	73.61	303.78	1126.69	84.84	-200.19
7.45000	405.98	162.65	48.61	359.42	154.90	47.68	160.67	190.01	43.28	162.88	187.50	100.90	549.90	-80.52	63.02	518.26	-69.45	66.86	331.47	-61.00	95.94	342.87	-63.30	153.53	358.16	99.52	1425.64	0.00	0.00	0.00	538.62	15.71	1704.55	549.41	124.48	1695.00	392.61	58.51	1800.23	418.34	177.26	1785.77	-270.61	1198.88	74.69	302.90	1126.93	84.58	-204.86
7.46000	407.01	162.58	48.30	361.66	155.36	48.04	160.81	189.37	43.19	162.82	186.99	101.09	587.67	-82.63	64.47	553.90	-71.82	66.40	367.26	-65.12	86.78	375.88	-67.12	144.86	368.15	98.47	1424.88	0.00	0.00	0.00	547.71	14.17	1704.14	558.39	123.07	1694.73	401.98	57.44	1799.56	428.10	175.98	1785.16	-274.73	1200.26	73.38	298.31	1127.61	83.19	-202.16
7.47000	405.65	161.99	46.84	359.39	155.73	47.29	160.98	189.65	43.55	162.99	186.72	101.27	623.40	-84.62	66.64	591.54	-74.56	67.57	403.17	-69.75	78.42	408.60	-71.07	136.86	375.73	97.81	1424.18	0.00	0.00	0.00	557.46	12.68	1703.63	568.33	121.24	1694.39	411.40	55.91	1798.69	437.86	174.79	1784.36	-276.42	1199.58	73.38	307.92	1123.84	82.15	-201.22
7.48000	406.57	161.57	46.60	361.06	154.40	46.66	160.97	188.92	43.49	163.13	186.82	101.75	659.91	-87.57	70.03	627.08	-77.37	69.13	438.84	-71.93	69.49	441.11	-75.76	129.96	385.64	96.90	1423.31	0.00	0.00	0.00	566.92	10.88	1703.01	579.54	119.61	1693.66	420.76	54.64	1797.76	447.56	173.33	1783.51	-270.77	1199.39	74.04	308.78	1122.23	81.49	-201.98
7.49000	406.16	158.77	44.77	359.20	154.27	45.73	161.21	188.76	43.80	163.31	186.25	101.92	695.31	-90.08	75.31	663.14	-79.73	72.66	474.50	-74.67	61.91	473.49	-79.75	123.76	396.89	96.05	1422.15	0.00	0.00	0.00	576.85	9.05	1702.27	589.04	117.92	1693.14	430.26	52.94	1796.68	457.35	171.86	1782.55	-275.60	1200.99	73.16	309.97	1122.55	81.64	-205.95
7.50000	403.93	158.18	43.62	360.18	153.99	46.03	161.35	188.89	44.23	163.55	185.83	102.22	729.81	-91.64	81.82	698.38	-82.04	77.74	510.37	-77.87	56.15	505.78	-84.06	118.87	404.87	94.94	1421.07	0.00	0.00	0.00	586.19	7.19	1701.43	597.07	115.83	1692.55	439.75	51.03	1795.45	467.11	170.35	1781.47	-273.18	1199.49	73.83	309.90	1124.69	81.01	-203.34
7.51000	404.29	157.91	43.42	360.45	153.83	46.20	161.56	188.20	44.45	163.89	185.88	102.81	763.47	-93.33	90.40	733.20	-84.34	85.05	545.14	-81.38	52.03	537.18	-88.32	115.29	414.92	93.80	1419.89	0.00	0.00	0.00	596.00	5.36	1700.48	606.99	113.73	1691.80	449.38	49.47	1794.26	476.88	168.40	1780.38	-270.52	1199.40	74.12	308.86	1123.99	80.87	-196.72
7.52000	403.48	157.55	43.28	358.68	154.18	45.09	161.77	187.57	44.80	164.27	185.37	103.26	794.68	-94.59	100.45	765.48	-86.61	93.65	578.89	-85.90	50.09	567.41	-92.76	113.09	426.90	92.46	1418.44	0.00	0.00	0.00	606.28	3.38	1699.40	616.84	111.93	1690.93	459.06	47.77	1792.97	486.71	166.68	1779.18	-274.23	1200.66	73.56	300.33	1126.92	82.31	-198.87
7.53000	402.35	157.52	42.75	358.63	153.94	45.16	162.08	186.71	45.17	164.61	184.88	103.88	824.85	-96.07	111.11	795.37	-87.98	102.70	611.30	-89.39	49.08	596.45	-96.28	111.68	437.50	91.17	1416.89	0.00	0.00	0.00	616.13	1.32	1698.34	627.83	110.03	1689.73	468.94	46.04	1791.61	496.54	165.05	1777.84	-277.04	1200.64	72.83	299.61	1127.59	83.55	-201.42
7.54000	403.39	157.52	43.05	359.98	154.28	45.40	162.46	186.29	45.82	165.18	184.26	104.42	851.89	-95.75	121.68	825.55	-88.12	112.63	641.84	-93.21	49.55	624.00	-98.60	110.87	447.59	89.49	1415.47	0.00	0.00	0.00	626.30	-0.91	1697.07	638.54	107.87	1688.60	478.77	44.13	1790.13	506.41	162.96	1776.46	-270.87	1199.31	74.23	301.40	1127.12	84.17	-202.57
7.55000	402.38	157.86	42.69	360.95	154.22	45.50	162.82	185.47	46.28	165.86	184.25	105.33	878.40	-95.06	132.28	851.55	-89.70	118.10	669.53	-96.01	50.58	649.42	-100.64	110.91	457.94	88.13	1414.06	0.00	0.00	0.00	635.77	-3.19	1695.86	647.95	105.80	1687.52	488.77	42.03	1788.60	516.28	160.65	1775.03	-274.17	1199.39	73.73	298.00	1128.13	83.26	-200.54
7.56000	401.55	157.46	42.32	361.02	154.57	45.05	163.31	185.50	47.16	166.57	184.40	106.36	901.48	-93.28	141.62	874.49	-88.81	125.72	695.02	-97.29	51.76	672.26	-101.84	111.24	469.29	86.58	1412.47	0.00	0.00	0.00	645.29	-5.48	1694.58	658.08	103.48	1686.35	498.77	39.83	1787.01	526.26	158.53	1773.56	-269.11	1197.22	75.39	297.91	1128.23	83.19	-199.06
7.57000	403.35	157.66	42.80	360.12	154.83	44.57	163.61	185.05	47.91	167.38	184.47	107.45	920.99	-92.13	149.69	894.74	-87.78	132.60	717.95	-97.64	52.52	692.72	-102.53	111.27	479.86	85.03	1410.80	0.00	0.00	0.00	655.28	-7.89	1693.27	668.78	101.37	1685.16	508.73	37.60	1785.50	536.28	156.07	1772.15	-273.48	1199.83	74.02	296.77	1128.58	82.66	-199.75
7.58000	402.92	158.02	42.76	360.13	155.57	44.36	164.07	184.99	48.97	168.32	184.88	108.83	938.16	-92.13	155.99	911.55	-87.63	138.23	737.76	-97.51	52.48	710.15	-103.21	110.89	490.12	82.99	1409.30	0.00	0.00	0.00	665.49	-10.36	1691.90	678.89	99.45	1683.89	518.76	35.03	1784.03	546.47	153.38	1770.84	-273.98	1199.51	73.69	298.03	1128.17	82.98	-199.83
7.59000	402.80	158.11	42.50	361.43	155.50	44.51	164.59	184.89	50.10	169.18	185.10	110.10	953.38	-91.78	160.36	925.21	-87.46	141.43	753.59	-97.44	51.71	724.56	-103.56	109.95	501.20	81.04	1407.99	0.00	0.00	0.00	675.80	-12.87	1690.61	689.09	96.77	1682.86	528.86	32.15	1782.64	556.72	150.68	1769.61	-273.24	1198.81	73.87	299.80	1127.55	83.41	-199.84
7.60000	403.52	158.16	42.64	361.90	155.27	44.07	165.15	184.93	51.44	170.39	186.13	111.94	965.43	-91.56	161.19	936.08	-87.46	141.64	765.57	-97.27	50.22	735.82	-102.92	108.11	510.49	78.79	1406.96	0.00	0.00	0.00	685.96	-15.27	1689.44	699.43	94.40	1681.79	539.14	29.02	1781.37	566.85	147.92	1768.50	-273.24	1199.81	74.17	300.89	1127.48	83.98	-200.02
7.61000	403.38	158.01	42.55	360.24	155.96	43.44	165.79	185.19	53.09	171.70	187.09	113.94	972.75	-91.90	157.51	944.48	-87.66	138.42	773.54	-96.64	47.78	744.09	-102.43	105.88	521.72	76.78	1405.78	0.00	0.00	0.00	696.70	-17.83	1688.30	710.09	92.22	1680.77	549.45	25.77	1780.17	576.94	144.87	1767.51	-272.07	1199.07	74.44	299.37	1127.76	83.57	-198.54
7.62000	403.56	157.98	42.59	360.18	155.77	43.19	166.46	186.13	55.41	173.15	188.08	116.23	977.80	-92.13	150.50	950.70	-87.85	131.94	777.89	-95.65	44.62	749.88	-101.29	103.04	534.70	74.52	1404.90	0.00	0.00	0.00	707.24	-20.62	1687.29	719.93	89.78	1680.04	559.89	22.54	1779.03	586.95	141.68	1766.57	-273.79	1198.63	73.89	295.41	1128.54	82.64	-197.59
7.63000	402.87	158.07	42.36	361.15	156.51	43.03	167.20	186.31	57.66	174.84	188.49	118.60	982.01	-93.15	140.75	954.92	-88.28	123.40	779.17	-95.73	42.35	753.41	-99.58	100.29	545.15	72.17	1404.09	0.00	0.00	0.00	717.67	-23.31	1686.47	730.54	86.80	1679.34	570.29	19.00	1777.88	596.87	138.40	1765.65	-271.05	1200.13	74.11	299.84	1127.33	83.41	-200.60
7.64000	403.26	157.58	42.25	360.48	156.49	42.79	168.14	186.42	60.18	176.72	189.84	121.64	985.21	-93.62	131.33	958.39	-88.58	114.51	780.31	-94.96	40.37	756.09	-98.10	97.70	552.73	69.33	1403.22	0.00	0.00	0.00	728.24	-26.38	1685.61	740.65	84.23	1678.79	580.73	15.36	1776.72	606.78	134.92	1764.72	-274.88	1202.54	72.74	302.56	1127.30	84.63	-200.58
7.65000	403.48	157.90	42.29	361.79	156.23	42.91	169.35	187.33	63.47	178.93	190.55	124.82	990.40	-94.20	122.53	963.02	-90.12	106.99	782.67	-93.96	39.80	760.61	-96.57	96.92	564.84	66.80	1402.62	0.00	0.00	0.00	739.50	-29.30	1684.84	750.01	81.25	1678.37	591.17	11.62	1775.67	616.70	131.08	1764.01	-272.76	1199.28	74.35	296.71	1128.52	82.80	-199.39
7.66000	403.20	157.85	42.15	362.50	156.29	42.60	170.65	188.04	67.03	181.50	191.38	128.38	997.96	-96.74	110.66	967.25	-89.79	100.71	785.52	-93.34	39.90	767.08	-96.30	97.34	575.09	63.63	1402.47	0.00	0.00	0.00	749.96	-32.28	1684.34	761.58	78.67	1677.98	601.95	7.32	1774.96	626.80	127.34	1763.60	-274.74	1198.73	74.25	298.42	1127.85	83.27	-197.56
7.67000	404.18	157.68	42.46	361.25	156.41	42.31	172.32	188.92	71.23	184.61	192.19	132.53	1004.24	-97.51	97.69	971.42	-89.79	89.83	787.54	-93.62	40.15	772.85	-96.26	97.60	587.30	60.10	1402.21	0.00	0.00	0.00	761.28	-35.43	1684.06	770.90	75.47	1678.18	613.13	3.18	1774.83	637.25	123.50	1763.63	-275.87	1200.66	72.98	302.08	1127.06	84.56	-200.42
7.68000	403.68	157.67	42.04	362.81	156.10	42.72	174.43	189.87	76.17	188.31	193.50	137.49	1009.13	-96.33	87.71	976.77	-88.15	81.78	789.19	-93.88	39.76	777.21	-96.91	97.28	598.25	56.59	1402.68	0.00	0.00	0.00	772.08	-38.78	1684.11	780.33	72.08	1678.53	624.44	-1.26	1775.04	647.88	119.45	1764.13	-275.71	1201.63	72.63	303.21	1126.96	84.66	-198.85
7.69000	403.21	157.91	42.01	362.14	155.74	42.37	177.01	189.74	81.36	192.65	194.61	142.98	1012.56	-95.64	79.64	979.27	-87.18	75.20	790.23	-94.42	39.53	780.50	-97.89	97.09	609.76	52.76	1403.65	0.00	0.00	0.00	782.81	-42.23	1684.49	792.30	69.03	1678.90	635.68	-5.99	1775.50	658.64	115.50	1764.84	-275.76	1199.72	73.29	299.31	1127.43	83.37	-203.53
7.70000	404.34	157.46	42.08	361.77	155.78	42.27	180.32	190.23	87.56	197.82	195.46	148.93	1015.38	-95.69	73.57	981.24	-87.52	70.69	791.12	-94.79	39.71	782.96	-98.59	97.33	620.14	49.19	1404.60	0.00	0.00	0.00	794.15	-45.71	1684.92	803.12	65.39	1679.69	646.84	-10.31	1776.22	669.47	111.59	1765.79	-274.81	1199.24	73.62	294.44	1128.96	82.15	-201.67
7.71000	405.25	157.44	42.47	363.51	155.63	42.36	184.51	191.26	94.85	204.14	196.25	155.57	1018.25	-95.53	69.61	983.08	-87.22	67.70	791.57	-95.18	39.86	784.75	-98.75	97.55	631.83	45.63	1406.07	0.00	0.00	0.00	805.34	-49.00	1685.70	813.33	62.24	1680.74	657.92	-15.05	1777.09	680.42	107.48	1766.97	-275.69	1200.87	73.13	295.23	1128.48	82.24	-198.26
7.72000	404.36	157.35	42.25	363.72	155.06	42.36	189.65	191.71	102.91	211.86	197.21	162.86	1021.52	-94.88	67.16	984.31	-86.95	65.49	791.80	-95.41	39.94	785.67	-99.30	98.08	643.70	42.29	1407.69	0.00	0.00	0.00	816.48	-52.71	1686.73	824.40	59.03	1681.89	669.22	-19.62	1778.14	691.50	103.25	1768.23	-271.19	1199.81	74.12	294.70	1128.75	82.33	-201.73
7.73000	403.41	157.15	42.08	364.18	154.22	42.44	196.21	191.58	111.67	221.12	197.64	170.58	1021.22	-94.01	64.38	985.39	-86.29	63.50	792.08	-95.56	39.99	786.66	-99.11	98.26	654.61	38.83	1409.38	0.00	0.00	0.00	827.22	-56.21	1687.94	836.66	55.58	1683.09	680.49	-23.92	1779.23	702.47	99.35	1769.52	-271.36	1199.46	74.28	299.49	1127.67	83.59	-204.75
7.74000	403.30	157.40	41.93	364.72	154.36	42.35	204.35	191.40	121.33	232.18	197.94	178.63	1022.35	-94.20	62.25	987.50	-86.13	62.49	792.20	-95.57	39.93	787.28	-99.36	98.49	663.36	35.65	1411.07	0.00	0.00	0.00	838.74	-59.80	1689.10	847.55	52.55	1684.32	691.61	-28.36	1780.31	713.25	95.14	1770.85	-273.34	1199.86	73.81	300.18	1127.46	83.81	-204.12
7.75000	404.27	157.06	41.97	366.56	153.84	42.55	214.07	191.17	131.51	244.94	197.47	186.45	1022.85	-93.98	60.56	987.19	-86.22	60.83	792.30	-95.61	39.81	787.84	-99.51	98.60	674.24	32.15	1413.02	0.00	0.00	0.00	850.16	-63.16	1690.34	857.62	49.05	1685.87	702.57	-32.58	1781.40	723.76	91.01	1772.13	-274.34	1200.43	73.24	291.34	1129.76	81.73	-199.95
7.76000	403.66	156.96	40.84	368.55	153.29	42.79	224.90	191.47	142.62	259.16	197.63	194.57	1024.96	-93.58	59.60	987.85	-85.71	59.58	792.33	-95.66	39.61	788.26	-99.53	98.54	683.61	29.09	1414.80	0.00	0.00	0.00	860.67	-66.38	1691.56	867.98	45.83	1687.26	713.35	-37.04	1782.33	734.07	86.93	1773.38	-273.06	1199.60	74.14	300.78	1127.45	84.09	-200.46
7.77000	406.74	156.89	40.16	370.76	153.28	43.41	236.47	190.73	154.37	274.17	197.38	203.28	1024.65	-93.32	58.16	988.38	-85.53	58.66	792.37	-95.60	39.50	788.52	-99.60	98.49	694.07	26.16	1416.41	0.00	0.00	0.00	871.30	-69.77	1692.72	879.26	42.22	1688.50	723.98	-41.37	1783.29	744.25	83.13	1774.58	-270.97	1199.31	74.74	298.16	1127.87	83.39	-205.79
7.78000	408.93	156.85	39.46	375.06	153.64	44.75	249.11	190.23	167.40	290.14	196.67	213.00	1024.48	-93.54	57.46	986.97	-85.67	57.58	792.31	-95.78	39.39	788.57	-100.02	98.56	704.76	23.45	1417.94	0.00	0.00	0.00	881.02	-73.13	1693.86	888.06	38.96	1689.96	734.56	-45.43	1784.26	754.42	79.30	1775.80	-271.17	1199.32	74.53	299.89	1127.54	83.80	-202.48
7.79000	413.03	156.69	38.77	381.08	153.26	47.74	262.88	189.22	181.05	307.01	196.18	223.50	1024.83	-92.77	56.92	988.07	-85.70	57.44	792.20	-96.23	39.48	788.67	-99.75	98.35	716.48	21.14	1419.44	0.00	0.00	0.00	891.30	-76.52	1694.90	897.93	35.42	1691.35	745.03	-49.17	1785.28	764.47	75.62	1777.08	-276.49	1200.16	73.23	298.51	1127.65	83.42	-201.54
7.80000	416.85	157.11	38.25	386.42	153.58	50.63	278.21	187.97	195.10	324.82	195.11	234.17	1025.50	-92.64	56.31	988.73	-85.56	57.06	792.30	-96.02	39.23	788.67	-99.66	98.21	727.08	18.84	1420.96	0.00	0.00	0.00	901.67	-79.65	1695.99	908.06	32.83	1692.54	755.36	-52.98	1786.33	774.61	72.14	1778.40	-276.38	1200.79	73.27	306.33	1128.27	81.11	-201.15
7.81000	423.06	157.44	38.32	394.13	153.59	55.56	295.18	186.38	209.09	343.27	192.69	244.38	1024.89	-93.11	55.45	987.75	-85.77	56.19	792.25	-96.21	39.19	788.76	-99.93	98.31	735.47	16.60	1422.46	0.00	0.00	0.00	911.81	-82.85	1697.07	918.63	29.21	1693.85	765.54	-56.50	1787.47	784.75	68.87	1779.77	-276.67	1200.09	73.32	310.39	1128.47	80.73	-197.92
7.82000	430.65	158.77	37.93	403.07	153.61	61.91	313.08	183.65	222.27	361.58	189.61	254.11	1024.10	-92.69	54.96	987.64	-85.80	55.66	792.20	-96.26	39.13	788.74	-100.24	98.46	745.84	14.66	1423.89	0.00	0.00	0.00	921.29	-85.83	1698.32	928.68	26.16	1695.20	775.60	-59.68	1788.64	794.85	65.70	1781.19	-274.05	1200.60	73.84	311.12	1127.86	81.13	-197.96
7.83000	438.85	159.50	38.79	417.54	153.83	69.32	330.95	180.57	233.94	379.71	187.16	264.05	1024.69	-92.48	54.48	987.90	-85.76	55.41	792.26	-96.24	39.10	788.93	-99.98	98.38	757.74	12.89	1425.29	0.00	0.00	0.00	931.80	-88.60	1699.45	938.57	23.74	1696.65	785.58	-63.02	1789.74	804.96	62.80	1782.55	-267.85	1200.05	74.96	311.01	1127.49	81.17	-195.58
7.84000	451.16	161.09	45.29	436.30	154.87	77.71	348.81	176.06	243.02	397.74	184.00	273.03	1024.46	-92.75	54.36	987.45	-85.94	55.07	792.19	-96.57	39.33	789.01	-99.64	98.25	767.23	10.96	1426.72	0.00	0.00	0.00	941.47	-91.40	1700.74	949.18	20.94	1698.07	795.61	-65.65	1790.88	815.01	60.13	1783.92	-265.88	1198.86	75.95	310.30	1127.99	81.11	-199.67
7.85000	475.73	162.38	55.00	456.26	155.44	85.00	367.29	171.96	250.68	416.65	180.36	281.11	1024.75	-92.95	53.94	988.05	-86.08	55.07	792.33	-96.10	39.16	788.94	-99.87	98.41	776.37	9.17	1428.06	0.00	0.00	0.00	951.59	-93.75	1701.97	959.00	18.24	1699.70	805.56	-68.34	1791.93	825.00	57.84	1785.20	-270.36	1198.99	74.95	311.09	1128.16	81.25	-202.27
7.86000	501.65	162.68	62.31	478.23	154.89	91.35	387.15	168.52	256.71	436.47	176.88	288.28	1025.37	-93.23	54.19	988.45	-86.03	54.98	792.40	-95.78	39.04	788.85	-99.78	98.46	786.72	7.56	1429.37	0.00	0.00	0.00	961.92	-95.97	1703.22	968.09	16.35	1701.10	815.41	-70.77	1793.00	835.05	55.60	1786.45	-271.68	1200.58	73.96	310.20	1129.23	80.79	-198.33
7.87000	524.48	161.19	67.78	502.35	153.84	97.09	408.17	164.93	260.79	457.24	173.70	293.70	1025.54	-92.96	54.08	988.21	-86.22	54.79	792.31	-96.05	39.27	788.72	-99.98	98.62	797.70	5.79	1430.68	0.00	0.00	0.00	971.36	-98.11	1704.58	978.57	14.48	1702.47	825.27	-72.89	1794.10	845.12	53.24	1787.73	-274.61	1201.76	73.15	310.72	1128.78	80.64	-200.15
7.88000	550.77	159.54	72.52	526.71	152.02	100.98	430.40	162.68	263.52	478.57	170.45	297.25	1024.45	-93.16	53.66	987.69	-86.50	54.59	792.21	-96.33	39.42	788.57	-99.94	98.66	807.04	4.35	1431.78	0.00	0.00	0.00	981.00	-100.21	1705.83	987.52	12.32	1704.12	835.21	-74.54	1795.23	855.13	51.42	1788.93	-272.58	1202.31	73.24	311.69	1129.29	80.78	-198.91
7.89000	577.40	157.56	76.11	553.24	149.34	104.32	453.23	160.26	264.48	500.29	167.72	299.23	1025.82	-92.46	54.32	987.75	-86.50	54.48	792.23	-96.33	39.36	788.51	-99.97	98.66	814.57	2.28	1433.20	0.00	0.00	0.00	991.03	-101.84	1707.09	998.06	10.64	1705.47	845.20	-76.04	1796.35	864.95	49.74	1790.09	-272.42	1199.99	74.13	310.98	1129.19	80.77	-198.65
7.90000	605.01	155.62	78.67	582.09	147.08	106.92	476.16	157.47	263.56	522.26	165.18	299.58	1024.66	-93.07	53.88	986.97	-86.70	54.06	792.29	-96.17	39.26	788.68	-99.83	98.66	823.77	0.59	1434.34	0.00	0.00	0.00	1000.48	-103.37	1708.40	1008.19	8.90	1706.82	855.18	-77.56	1797.42	874.61	48.13	1791.17	-274.35	1199.99	73.68	306.83	1130.21	79.67	-200.13
7.91000	632.79	153.10	80.10	608.71	144.45	107.09	499.36	154.47	260.94	544.84	162.39	298.18	1025.40	-92.80	53.93	987.35	-86.62	54.18	792.27	-96.22	39.36	788.77	-99.86	98.76	832.92	-1.01	1435.36	0.00	0.00	0.00	1009.21	-104.76	1709.76	1017.35	8.11	1707.97	865.04	-78.97	1798.43	884.12	46.86	1792.15	-272.73	1199.03	74.19	309.54	1128.91	80.77	-198.05
7.92000	663.36	150.80	80.95	639.52	141.85	107.34	523.09	151.70	256.87	568.26	160.06	295.46	1026.23	-92.95	53.85	987.71	-86.48	54.01	792.38	-96.03	39.34	788.94	-99.88	98.86	843.72	-2.55	1436.39	0.00	0.00	0.00	1019.59	-105.78	1710.87	1027.03	7.15	1709.01	874.80	-80.26	1799.39	893.59	45.75	1792.95	-272.16	1198.99	74.33	310.53	1128.58	80.95	-199.36
7.93000	694.19	147.95	81.09	670.49	139.09	106.98	547.87	149.15	251.38	592.27	158.06	291.55	1025.36	-92.92	53.11	987.06	-86.58	53.56	792.46	-95.67	39.33	789.20	-99.97	99.15	853.65	-4.35	1437.21	0.00	0.00	0.00	1029.69	-106.67	1711.94	1036.21	5.97	1710.15	884.53	-81.36	1800.23	902.88	44.71	1793.59	-271.78	1199.52	74.25	310.36	1127.14	81.17	-202.81
7.94000	725.40	145.19	80.00	701.50	135.85	105.24	573.84	147.34	244.72	616.54	155.56	286.09	1025.33	-93.21	53.19	988.39	-86.60	53.89	792.59	-95.72	39.56	789.30	-99.92	99.22	862.93	-5.90	1437.90	0.00	0.00	0.00	1039.56	-107.47	1713.00	1045.09	5.51	1711.02	894.16	-82.39	1800.96	912.27	43.55	1794.18	-274.02	1198.88	73.98	310.76	1128.39	81.18	-199.58
7.95000	753.20	142.99	82.03	732.92	132.68	103.29	600.66	145.24	236.73	641.44	153.72	279.73	1027.18	-93.16	53.19	998.33	-86.03	58.02	792.60	-95.68	39.66	789.49	-99.77	99.46	871.41	-7.45	1438.61	0.00	0.00	0.00	1049.17	-108.14	1713.95	1054.79	4.76	1711.78	903.80	-83.37	1801.56	921.58	42.75	1794.58	-272.54	1198.93	74.38	311.28	1127.82	81.37	-199.37
7.96000	786.33	139.83	80.73	764.18	129.31	101.63	627.94	143.60	227.72	666.95	151.82	272.20	1026.59	-92.09	52.78	996.60	-86.13	56.94	792.77	-95.60	39.87	789.66	-99.44	99.66	881.18	-8.76	1439.15	0.00	0.00	0.00	1058.65	-108.57	1714.91	1064.85	4.54	1712.34	913.47	-84.38	1802.03	930.88	42.11	1794.85	-273.73	1199.60	73.83	311.64	1127.89	81.30	-200.02
7.97000	821.82	137.12	79.50	797.57	127.05	98.78	655.69	142.83	217.94	693.39	149.36	263.42	1028.64	-92.38	53.50	998.11	-85.84	57.29	792.81	-95.37	39.99	789.68	-99.57	100.11	892.08	-10.08	1439.40	0.00	0.00	0.00	1068.13	-109.08	1715.68	1074.53	4.26	1712.89	923.15	-85.04	1802.43	940.16	41.52	1795.00	-271.99	1197.94	74.54	311.66	1129.06	81.02	-197.83
7.98000	858.01	134.92	77.97	831.52	125.11	95.61	684.48	141.53	207.14	720.66	147.80	254.04	1031.33	-92.21	54.10	993.55	-86.11	55.25	792.90	-95.54	40.26	789.80	-99.18	100.23	901.77	-11.19	1439.58	0.00	0.00	0.00	1077.57	-109.50	1716.36	1083.77	3.76	1713.50	932.80	-85.94	1802.66	949.43	40.75	1795.10	-270.39	1199.40	74.83	309.92	1129.54	80.36	-200.58
7.99000	901.03	131.04	72.74	867.45	123.26	92.19	714.26	140.07	195.40	748.06	146.26	243.96	1031.59	-92.27	54.41	989.67	-86.35	52.97	793.00	-95.34	40.43	789.89	-99.14	100.51	912.16	-12.29	1439.77	0.00	0.00	0.00	1087.61	-109.73	1716.90	1092.21	4.26	1713.83	942.50	-86.68	1802.78	958.66	40.16	1795.08	-274.22	1200.62	73.52	309.44	1128.90	80.56	-201.85
8.00000	937.89	129.62	70.57	904.53	121.15	87.54	744.72	138.83	183.25	775.79	145.60	233.56	1031.36	-92.07	54.30	989.07	-86.27	52.52	793.12	-95.47	40.68	790.00	-99.27	100.86	921.06	-13.22	1439.69	0.00	0.00	0.00	1097.18	-109.88	1717.33	1102.40	3.78	1714.00	952.28	-87.29	1802.78	967.91	39.57	1794.97	-275.12	1200.10	73.46	311.07	1129.76	80.66	-199.39
8.01000	975.03	128.35	68.64	940.57	120.78	83.86	775.50	138.20	170.89	804.45	144.48	222.40	1026.97	-92.52	52.39	989.07	-86.67	52.64	793.23	-95.28	40.84	790.09	-98.98	101.00	930.45	-14.14	1439.63	0.00	0.00	0.00	1106.32	-109.97	1717.66	1112.97	3.86	1714.11	961.98	-87.95	1802.68	977.26	39.26	1794.71	-269.12	1199.31	74.87	313.03	1128.99	81.21	-196.08
8.02000	1013.72	127.52	67.50	977.70	119.89	80.43	807.47	137.54	158.17	833.70	143.35	211.01	1026.45	-93.89	51.90	989.08	-86.95	52.71	793.29	-95.17	40.93	790.17	-98.61	101.17	939.48	-14.88	1439.30	0.00	0.00	0.00	1115.67	-110.05	1717.83	1121.13	4.07	1714.29	971.88	-88.22	1802.51	986.72	38.81	1794.43	-271.89	1199.87	74.13	312.15	1128.69	81.11	-200.02
8.03000	1051.84	126.56	66.47	1014.80	119.78	77.48	840.12	136.34	145.04	863.84	142.64	199.52	1026.63	-94.71	54.61	989.04	-86.95	52.54	793.40	-94.89	41.04	790.35	-98.40	101.39	948.68	-15.47	1439.06	0.00	0.00	0.00	1125.91	-109.93	1717.86	1131.22	3.99	1714.25	981.66	-88.68	1802.20	996.14	38.58	1794.09	-272.99	1200.45	73.64	312.29	1128.60	81.09	-201.65
8.04000	1089.69	127.30	65.53	1052.46	119.42	74.92	873.88	135.58	132.09	894.05	142.08	188.15	1024.90	-95.26	54.28	988.30	-85.92	52.22	793.57	-95.09	41.47	790.39	-98.40	101.74	959.37	-15.92	1438.69	0.00	0.00	0.00	1135.62	-109.75	1717.77	1140.09	4.07	1714.14	991.46	-88.99	1801.84	1005.65	38.12	1793.69	-275.52	1201.34	73.08	312.42	1128.50	81.10	-200.11
8.05000	1128.86	128.53	64.00	1090.42	120.10	72.59	907.87	133.29	118.69	924.77	141.46	176.80	1023.89	-95.43	53.90	988.10	-86.32	51.98	793.73	-94.37	41.55	790.59	-98.57	102.27	969.03	-16.51	1438.34	0.00	0.00	0.00	1145.29	-109.49	1717.70	1149.59	4.35	1713.99	1001.35	-89.20	1801.48	1015.13	38.03	1793.19	-272.36	1200.74	73.73	310.73	1129.66	80.46	-203.31
8.06000	1165.98	130.06	64.50	1128.34	120.40	71.38	942.65	132.30	106.16	955.93	141.71	165.83	1022.70	-96.08	53.71	989.02	-86.13	52.08	794.03	-94.06	41.79	790.83	-98.78	102.83	978.49	-16.77	1437.95	0.00	0.00	0.00	1155.38	-109.33	1717.57	1159.02	4.67	1713.77	1011.23	-89.52	1801.02	1024.65	37.84	1792.71	-273.78	1200.09	73.72	313.18	1128.67	81.16	-200.46
8.07000	1204.28	130.80	66.00	1165.10	121.73	70.38	977.71	132.09	94.42	987.78	141.31	154.91	1024.71	-95.07	53.96	989.04	-86.42	51.98	794.15	-93.95	42.17	791.26	-98.28	103.01	989.63	-17.17	1437.16	0.00	0.00	0.00	1165.10	-108.84	1717.41	1168.51	4.90	1713.56	1021.19	-89.35	1800.61	1034.26	37.69	1792.21	-274.10	1200.41	73.55	311.28	1129.08	80.80	-198.26
8.08000	1240.68	132.45	68.04	1201.82	122.83	70.70	1013.68	131.94	83.22	1020.09	140.71	144.31	1025.02	-94.83	53.32	989.33	-86.51	51.65	794.36	-93.91	42.65	791.55	-98.18	103.49	999.32	-17.44	1436.58	0.00	0.00	0.00	1175.12	-108.30	1717.26	1178.19	5.47	1713.29	1031.20	-89.33	1800.16	1043.75	38.08	1791.64	-274.87	1201.24	73.22	312.00	1128.85	81.18	-197.28
8.09000	1278.51	133.90	71.62	1239.59	123.45	72.40	1049.03	133.03	73.44	1052.42	140.09	134.28	1026.31	-93.61	51.02	990.04	-86.78	51.53	794.67	-93.54	43.07	792.05	-97.98	104.09	1008.69	-17.67	1436.14	0.00	0.00	0.00	1184.34	-107.94	1717.17	1188.08	6.17	1712.84	1041.21	-89.44	1799.62	1053.49	38.05	1791.12	-275.41	1200.48	73.21	311.78	1129.23	81.04	-198.15
8.10000	1315.59	134.60	75.56	1276.40	124.69	73.96	1085.00	133.43	64.14	1085.41	139.49	125.16	1027.77	-93.17	50.59	989.79	-87.74	51.13	795.13	-92.58	43.29	792.52	-97.92	104.76	1019.03	-17.74	1435.55	0.00	0.00	0.00	1194.57	-107.58	1716.88	1197.74	6.70	1712.50	1051.33	-89.18	1799.09	1063.30	38.41	1790.51	-273.11	1200.57	73.50	311.00	1129.71	80.32	-200.49
8.11000	1351.28	135.72	80.59	1311.03	125.72	76.87	1121.03	134.63	56.62	1118.31	139.37	117.27	1028.56	-92.88	50.31	989.39	-87.84	50.53	795.48	-92.39	43.96	793.17	-97.11	105.19	1030.05	-17.58	1435.11	0.00	0.00	0.00	1204.71	-106.75	1716.69	1207.78	7.54	1712.08	1061.49	-88.87	1798.54	1073.20	38.73	1789.85	-270.61	1198.87	74.77	309.27	1129.26	80.09	-200.22
8.12000	1386.86	136.67	86.90	1347.36	127.41	81.58	1157.42	135.19	50.29	1151.24	139.51	110.88	1028.65	-93.16	49.34	990.16	-87.77	50.51	795.97	-92.17	44.79	793.85	-96.89	105.95	1040.60	-17.43	1434.25	0.00	0.00	0.00	1214.18	-106.05	1716.55	1219.19	8.17	1711.63	1071.72	-88.41	1797.93	1083.14	39.48	1789.11	-271.34	1199.84	74.33	310.68	1127.58	81.00	-198.06
8.13000	1419.49	135.58	96.35	1382.50	127.15	87.78	1192.42	136.85	46.23	1183.40	140.01	106.06	1028.07	-93.59	48.38	989.79	-88.05	50.33	796.43	-91.30	45.28	794.53	-96.47	106.72	1051.20	-17.33	1433.72	0.00	0.00	0.00	1224.36	-105.37	1716.27	1228.92	9.22	1711.27	1082.07	-87.78	1797.27	1093.12	40.01	1788.37	-274.25	1200.48	73.25	310.27	1129.36	80.36	-197.46
8.14000	1453.00	135.45	105.95	1415.15	127.34	95.45	1227.22	137.96	43.51	1214.70	140.69	102.87	1027.82	-93.05	48.36	989.62	-88.16	49.97	796.99	-91.02	46.24	795.30	-96.74	107.88	1061.73	-17.32	1432.96	0.00	0.00	0.00	1234.49	-104.45	1715.97	1238.75	10.06	1710.81	1092.46	-87.12	1796.54	1103.21	40.55	1787.58	-271.98	1199.53	74.14	311.41	1129.34	80.53	-199.29
8.15000	1484.56	134.75	117.18	1446.87	128.66	104.80	1260.70	138.71	42.48	1244.51	141.38	101.24	1028.35	-92.98	47.95	990.04	-88.02	49.85	797.55	-90.73	47.21	795.96	-96.20	108.68	1071.94	-17.08	1431.89	0.00	0.00	0.00	1244.50	-103.51	1715.63	1249.15	11.01	1710.36	1102.78	-86.25	1795.73	1113.32	41.29	1786.66	-274.86	1200.08	73.45	309.92	1129.59	80.58	-198.82
8.16000	1516.84	132.57	121.00	1474.85	127.56	114.93	1292.41	138.88	43.10	1273.29	141.02	100.90	1027.67	-92.66	47.24	990.58	-88.26	49.86	798.09	-90.24	48.11	796.71	-96.37	109.90	1082.88	-16.81	1430.89	0.00	0.00	0.00	1254.79	-102.38	1715.39	1258.51	12.33	1709.98	1113.01	-85.26	1794.81	1123.45	42.46	1785.58	-274.91	1200.90	73.10	309.75	1130.03	80.23	-200.16
8.17000	1541.83	130.67	133.88	1501.59	127.19	125.59	1321.46	138.11	44.97	1299.71	139.79	101.69	1029.09	-93.31	47.10	989.63	-88.26	49.16	798.69	-89.47	48.86	797.51	-96.37	111.06	1093.42	-16.45	1429.74	0.00	0.00	0.00	1264.94	-101.45	1714.96	1268.77	13.33	1709.49	1123.23	-84.14	1793.79	1133.74	43.37	1784.53	-276.29	1201.88	72.67	309.70	1128.86	80.28	-204.12
8.18000	1564.59	129.23	145.23	1525.10	126.27	135.72	1347.70	136.56	47.47	1323.61	137.24	102.98	1028.03	-92.90	46.32	990.94	-88.24	49.27	799.23	-89.64	50.19	798.39	-96.17	112.11	1104.96	-15.62	1428.51	0.00	0.00	0.00	1274.47	-100.06	1714.71	1279.28	14.60	1708.94	1133.45	-82.85	1792.68	1144.06	44.71	1783.35	-274.27	1200.65	73.51	314.76	1128.28	81.61	-199.14
8.19000	1584.92	127.55	154.35	1546.88	124.05	143.58	1370.99	133.50	49.17	1344.73	134.47	103.96	1028.80	-92.42	45.93	990.81	-88.47	48.93	799.68	-89.60	51.42	799.36	-96.06	113.38	1115.24	-14.56	1427.17	0.00	0.00	0.00	1284.78	-99.01	1714.17	1290.45	16.13	1708.23	1143.72	-81.48	1791.52	1154.34	46.32	1782.09	-272.68	1200.60	73.59	313.66	1129.23	81.28	-199.33
8.20000	1601.39	124.78	160.85	1567.30	121.79	140.57	1390.99	129.01	48.97	1362.57	131.74	103.93	1028.82	-93.01	45.28	990.89	-88.43	48.54	800.38	-89.29	52.64	800.45	-96.19	114.76	1126.56	-13.52	1425.86	0.00	0.00	0.00	1295.27	-97.64	1713.69	1300.77	17.24	1707.70	1154.01	-80.01	1790.33	1164.74	47.92	1780.85	-271.21	1198.86	74.50	312.29	1129.37	80.88	-201.23
8.21000	1614.77	126.23	162.36	1581.67	117.24	142.40	1406.88	125.47	47.64	1377.57	128.61	102.55	1028.09	-92.94	44.70	991.09	-88.48	48.42	800.86	-89.23	53.98	801.53	-96.72	116.34	1136.80	-12.22	1424.74	0.00	0.00	0.00	1305.50	-96.24	1713.11	1310.47	18.95	1707.09	1164.44	-78.13	1789.18	1175.34	49.45	1779.61	-273.15	1200.14	73.72	310.64	1129.75	80.35	-198.88
8.22000	1626.48	120.08	160.74	1592.57	111.64	141.38	1418.41	122.66	45.86	1389.09	125.82	100.64	1029.47	-92.85	44.72	991.19	-88.47	48.12	801.55	-88.95	55.32	802.66	-97.29	118.01	1148.67	-10.90	1423.31	0.00	0.00	0.00	1316.02	-94.51	1712.55	1321.14	20.55	1706.41	1174.82	-76.27	1787.97	1185.83	51.49	1778.31	-275.04	1200.75	73.16	311.04	1130.81	79.93	-199.47
8.23000	1635.71	111.58	155.98	1601.64	104.41	136.47	1426.83	118.62	43.13	1397.72	123.12	98.65	1029.59	-92.76	44.32	990.98	-88.39	47.76	802.11	-88.93	56.74	803.85	-98.02	119.77	1160.31	-9.41	1422.00	0.00	0.00	0.00	1326.41	-92.79	1711.98	1331.78	22.08	1705.82	1185.20	-74.35	1786.73	1196.63	53.27	1777.07	-274.90	1200.93	73.27	313.40	1128.98	80.97	-198.46
8.24000	1643.74	98.73	148.34	1607.74	96.38	129.39	1431.10	116.75	41.87	1404.19	119.76	96.87	1029.77	-92.36	44.23	991.06	-88.16	47.35	802.77	-88.95	58.30	805.43	-98.09	121.30	1171.88	-8.01	1420.57	0.00	0.00	0.00	1336.71	-91.05	1711.33	1342.63	24.00	1704.97	1195.80	-71.88	1785.58	1207.45	55.47	1775.74	-277.68	1200.35	72.68	311.22	1128.03	81.00	-203.06
8.25000	1649.16	89.56	138.19	1612.63	87.31	120.25	1433.85	114.16	40.27	1408.67	116.42	94.67	1029.53	-92.54	43.66	991.61	-88.28	47.41	803.45	-89.52	60.18	806.77	-99.17	123.47	1182.01	-6.36	1419.38	0.00	0.00	0.00	1347.18	-88.98	1710.73	1353.78	25.74	1704.19	1206.38	-69.51	1784.33	1218.19	57.95	1774.32	-277.83	1200.75	72.56	307.25	1129.42	79.70	-203.96
8.26000	1652.99	80.15	129.03	1612.83	81.41	120.34	1436.64	111.81	39.36	1412.57	114.35	93.22	1029.52	-92.06	43.28	991.83	-88.19	46.90	804.22	-90.18	62.42	808.45	-100.24	125.84	1193.37	-4.54	1418.10	0.00	0.00	0.00	1358.27	-86.90	1709.96	1363.90	27.61	1703.50	1217.15	-66.78	1783.14	1228.93	60.57	1772.87	-271.61	1198.89	74.52	309.50	1128.67	80.46	-198.59
8.27000	1659.46	73.30	118.59	1617.61	76.51	111.02	1440.15	110.34	38.98	1419.27	112.73	93.07	1030.07	-92.03	43.02	992.09	-88.29	46.87	805.02	-90.87	64.95	810.35	-101.24	128.47	1204.74	-2.55	1416.84	0.00	0.00	0.00	1368.85	-84.61	1709.31	1374.35	30.12	1702.51	1228.01	-63.98	1782.02	1239.96	63.04	1771.53	-271.80	1199.86	74.15	310.98	1127.95	81.18	-195.59
8.28000	1664.54	76.54	114.25	1624.99	74.13	101.55	1443.46	110.05	38.75	1427.29	112.05	93.03	1029.87	-92.05	42.48	992.38	-88.12	46.71	806.15	-91.74	68.00	812.74	-102.07	131.36	1216.79	-0.38	1415.87	0.00	0.00	0.00	1379.45	-82.50	1708.73	1386.26	32.37	1701.67	1239.06	-61.13	1781.28	1251.16	66.19	1770.47	-272.50	1199.24	73.90	312.20	1128.16	81.01	-200.06
8.29000	1670.69	77.00	101.87	1631.09	73.08	90.37	1445.29	110.84	38.62	1432.93	112.33	92.71	1030.49	-91.74	42.48	992.91	-88.05	46.50	807.51	-93.11	71.85	815.49	-102.72	134.72	1228.76	1.88	1415.37	0.00	0.00	0.00	1390.67	-79.98	1708.33	1397.28	34.71	1701.26	1250.43	-58.23	1781.01	1262.83	69.34	1769.90	-271.58	1198.12	74.95	308.61	1128.69	80.37	-197.64
8.30000	1673.25	77.36	90.78	1633.97	74.08	80.82	1446.94	111.17	38.18	1437.16	112.53	92.35	1029.91	-91.78	41.76	993.55	-87.91	46.50	809.43	-93.51	76.04	818.74	-103.25	138.79	1240.05	4.10	1415.35	0.00	0.00	0.00	1401.78	-77.57	1708.11	1407.98	36.92	1701.02	1261.93	-55.16	1781.02	1274.76	72.32	1769.67	-277.64	1200.75	72.92	307.72	1129.72	79.80	-194.90
8.31000	1676.32	77.50	81.79	1637.34	74.20	73.90	1447.46	112.65	38.47	1440.63	112.99	92.17	1031.92	-91.35	41.88	993.60	-87.81	46.51	811.78	-93.89	80.80	822.65	-103.88	143.39	1251.82	6.22	1415.61	0.00	0.00	0.00	1412.56	-74.86	1708.07	1419.62	39.74	1700.69	1273.53	-51.92	1781.19	1286.53	75.36	1769.52	-277.30	1202.10	72.70	310.12	1129.09	80.47	-196.37
8.32000	1679.74	76.92	74.29	1640.41	73.63	68.75	1448.57	112.17	38.47	1443.48	113.17	92.47	1030.73	-91.65	41.00	994.30	-87.57	46.50	814.61	-95.13	86.64	827.36	-104.10	148.35	1263.72	8.40	1416.12	0.00	0.00	0.00	1423.65	-72.04	1708.05	1431.39	42.84	1700.14	1285.23	-48.60	1781.51	1298.24	78.68	1769.49	-270.28	1198.81	74.92	310.72	1129.49	80.63	-201.15
8.33000	1681.36	75.87	69.58	1642.24	73.22	65.80	1449.32	111.67	38.68	1445.44	112.30	92.46	1032.17	-91.13	41.65	994.40	-87.46	46.38	818.10	-96.28	93.14	832.89	-105.33	154.19	1275.15	10.53	1416.95	0.00	0.00	0.00	1435.29	-69.03	1708.23	1442.73	45.52	1700.05	1296.99	-45.39	1782.04	1309.93	82.11	1769.63	-270.85	1200.34	74.15	308.75	1130.43	79.79	-200.78
8.34000	1683.25	75.19	66.29	1641.55	72.33	62.59	1449.60	111.45	38.74	1446.21	112.11	92.96	1031.98	-91.25	40.98	994.73	-86.97	46.52	822.56	-97.84	100.46	839.68	-106.69	160.44	1287.04	12.71	1417.83	0.00	0.00	0.00	1446.41	-65.96	1708.67	1453.67	48.48	1700.17	1308.76	-41.97	1782.84	1321.70	85.46	1769.99	-271.21	1200.40	73.99	310.03	1128.22	80.76	-199.16
8.35000	1684.12	74.91	63.03	1643.24	71.76	60.41	1449.92	111.07	38.86	1447.34	111.81	93.36	1032.18	-91.28	41.08	995.57	-86.54	47.17	828.04	-99.36	108.27	847.85	-108.35	166.98	1298.65	14.96	1419.05	0.00	0.00	0.00	1457.39	-62.99	1709.23	1464.86	51.51	1700.31	1320.44	-38.57	1783.79	1333.48	88.88	1770.53	-272.47	1199.96	74.15	309.87	1128.23	80.70	-205.24
8.36000	1685.68	74.71	60.75	1644.51	71.18	58.99	1449.99	111.24	39.15	1448.33	111.09	93.44	1032.94	-91.13	41.09	995.74	-86.12	47.74	834.79	-100.35	116.16	857.35	-110.14	173.66	1309.28	16.81	1420.25	0.00	0.00	0.00	1468.41	-59.98	1709.88	1476.33	54.59	1700.60	1332.03	-35.37	1784.74	1345.07	92.24	1771.14	-266.77	1198.35	75.51	306.79	1129.50	79.57	-201.64
8.37000	1686.36	74.43	59.11	1645.20	71.20	57.71	1449.96	111.24	39.27	1449.05	110.61	93.58	1033.22	-90.49	41.09	996.59	-85.50	48.48	842.61	-101.95	124.75	868.36	-112.41	180.52	1320.73	18.90	1421.61	0.00	0.00	0.00	1478.08	-57.37	1710.42	1485.89	57.21	1700.98	1343.66	-31.87	1785.78	1356.65	95.54	1771.82	-272.57	1199.00	74.39	309.82	1128.98	80.42	-200.08
8.38000	1686.15	73.88	57.88	1645.21	70.69	56.73	1450.28	110.81	39.20	1449.67	110.20	93.66	1032.96	-91.11	40.70	998.06	-84.96	49.31	851.37	-103.69	133.64	880.47	-115.97	187.94	1333.17	20.92	1423.07	0.00	0.00	0.00	1488.47	-54.54	1711.47	1496.00	59.92	1701.88	1355.04	-28.77	1786.83	1367.87	98.98	1772.52	-273.04	1199.17	74.33	310.10	1128.93	80.48	-202.41
8.39000	1686.52	73.84	56.88	1645.24	70.71	56.38	1450.40	110.61	39.17	1450.09	110.15	93.78	1034.30	-91.31	40.93	999.54	-85.25	50.31	860.86	-105.96	143.41	893.52	-119.09	195.54	1344.25	22.75	1424.40	0.00	0.00	0.00	1500.92	-51.13	1712.79	1509.26	63.22	1702.76	1366.15	-25.81	1787.89	1379.07	102.16	1773.33	-269.64	1198.82	75.04	310.24	1129.55	80.37	-202.07
8.40000	1686.45	73.82	56.16	1645.52	70.68	56.10	1450.49	110.59	39.17	1450.39	110.00	93.78	1035.07	-92.23	40.34	1002.30	-85.55	52.10	871.40	-108.03	154.48	907.09	-121.57	204.02	1354.98	24.57	1425.74	0.00	0.00	0.00	1511.88	-48.10	1713.98	1519.08	66.19	1703.83	1377.05	-22.66	1789.05	1390.13	105.59	1774.11	-272.59	1201.15	73.63	309.29	1128.80	80.51	-201.38
8.41000	1686.85	73.75	55.85	1645.30	70.70	55.57	1450.45	110.48	39.17	1450.85	109.42	93.62	1037.45	-92.25	40.29	1007.04	-86.23	55.06	882.84	-110.65	166.84	921.32	-124.28	213.79	1366.85	26.41	1426.87	0.00	0.00	0.00	1521.74	-45.37	1715.39	1529.30	68.79	1705.04	1387.81	-19.65	1790.17	1401.09	108.65	1774.94	-272.22	1199.70	73.98	309.87	1128.40	80.88	-196.39
8.42000	1688.27	74.96	54.00	1646.19	70.73	55.63	1450.55	110.38	39.06	1450.91	109.72	93.81	1039.14	-93.00	39.89	1011.57	-86.66	57.95	895.78	-112.18	179.23	936.95	-126.06	223.57	1377.90	27.92	1428.08	0.00	0.00	0.00	1531.76	-42.80	1716.84	1539.74	71.12	1706.22	1398.34	-16.75	1791.36	1411.76	111.51	1775.82	-275.76	1201.01	73.18	310.39	1128.74	80.78	-196.79
8.43000	1687.71	75.71	53.88	1645.72	70.77	55.45	1450.59	110.29	39.02	1451.20	109.69	93.72	1044.37	-93.81	41.07	1017.77	-87.56	62.04	909.68	-113.89	192.25	953.53	-127.88	233.60	1389.01	29.39	1429.26	0.00	0.00	0.00	1541.66	-40.30	1718.46	1550.39	73.78	1707.35	1408.93	-13.94	1792.53	1422.11	114.35	1776.64	-274.77	1200.59	73.39	309.07	1128.97	80.26	-196.30
8.44000	1687.53	74.99	53.27	1646.06	71.08	55.70	1450.56	110.61	39.16	1451.46	109.58	93.63	1050.21	-95.06	42.80	1024.89	-88.93	66.04	924.53	-115.32	205.15	970.95	-129.51	243.34	1399.59	30.75	1430.39	0.00	0.00	0.00	1552.36	-37.83	1719.97	1560.57	76.06	1708.59	1419.28	-11.24	1793.68	1432.26	117.14	1777.43	-272.15	1199.59	74.36	308.31	1130.01	79.82	-196.19
8.45000	1688.16	75.02	52.85	1643.93	71.48	54.47	1450.69	110.49	39.12	1451.68	109.73	93.81	1055.51	-96.91	43.53	1033.86	-90.26	70.97	940.65	-116.74	217.86	989.18	-130.49	252.56	1409.85	31.94	1431.38	0.00	0.00	0.00	1562.22	-35.44	1721.73	1570.76	78.45	1709.94	1429.49	-8.82	1794.79	1442.42	119.59	1778.21	-273.30	1200.36	73.53	309.72	1129.23	80.25	-199.28
8.46000	1687.81	75.30	52.82	1643.56	71.20	54.19	1450.50	110.98	39.31	1451.86	109.42	93.69	1063.42	-98.96	44.77	1043.43	-92.11	75.35	957.81	-117.48	229.69	1007.94	-131.85	261.48	1420.19	32.92	1432.39	0.00	0.00	0.00	1571.80	-33.53	1723.43	1581.06	81.31	1710.92	1439.54	-6.60	1795.85	1452.56	121.78	1779.01	-274.82	1200.00	73.17	309.56	1129.32	80.29	-200.76
8.47000	1687.73	75.31	52.34	1643.70	70.89	54.04	1450.75	110.46	39.19	1452.27	109.01	93.55	1074.66	-102.60	48.81	1054.92	-94.53	80.52	975.51	-118.04	239.58	1026.56	-132.67	269.63	1430.93	33.87	1433.43	0.00	0.00	0.00	1581.44	-31.30	1725.24	1591.94	83.34	1712.07	1449.46	-4.53	1796.96	1462.33	124.21	1779.75	-271.92	1200.44	73.59	309.64	1127.77	80.82	-199.10
8.48000	1686.52	74.75	51.45	1643.90	71.32	54.22	1450.60	110.86	39.40	1452.08	109.79	93.94	1089.70	-105.28	55.09	1069.42	-95.93	86.94	993.88	-117.75	247.40	1045.11	-133.40	276.86	1440.21	34.64	1434.72	0.00	0.00	0.00	1591.36	-29.50	1726.82	1601.29	85.06	1713.42	1459.33	-2.76	1798.08	1472.21	126.02	1780.60	-268.74	1199.97	74.66	309.89	1128.43	80.59	-198.91
8.49000	1686.72	74.75	51.21	1644.32	71.14	53.60	1450.89	110.21	39.14	1452.06	110.09	94.13	1107.25	-108.92	62.92	1088.24	-97.86	93.22	1012.76	-117.75	253.77	1063.95	-133.19	283.29	1449.93	35.38	1436.11	0.00	0.00	0.00	1600.77	-27.94	1728.42	1611.18	86.65	1714.68	1469.33	-1.01	1799.22	1482.00	127.83	1781.47	-271.33	1199.75	74.17	308.01	1129.68	79.84	-197.19
8.50000	1686.58	74.51	50.88	1644.83	71.33	54.34	1450.74	110.66	39.33	1452.28	109.70	94.04	1130.76	-111.03	66.91	1106.85	-99.16	100.28	1032.20	-118.29	258.47	1083.23	-132.72	288.83	1459.44	36.06	1437.68	0.00	0.00	0.00	1610.26	-26.54	1729.88	1620.87	87.73	1716.05	1479.29	0.58	1800.39	1491.59	129.41	1782.40	-274.73	1202.23	72.67	308.52	1129.32	80.05	-198.11
8.51000	1687.28	75.07	51.50	1645.48	71.20	55.04	1450.81	110.58	39.50	1452.38	109.80	94.22	1155.56	-112.83	70.98	1130.65	-101.24	105.27	1052.58	-118.66	261.33	1103.14	-132.40	293.35	1469.41	36.64	1438.96	0.00	0.00	0.00	1620.30	-24.87	1731.41	1630.77	89.39	1717.07	1489.11	2.05	1801.58	1501.32	130.89	1783.37	-274.74	1202.13	72.85	308.32	1130.49	79.57	-200.72
8.52000	1688.20	74.75	51.69	1646.23	71.31	55.08	1451.05	110.17	39.37	1452.46	109.79	94.41	1182.31	-115.09	75.22	1155.98	-103.17	108.93	1073.76	-119.24	262.68	1123.89	-131.76	296.16	1478.49	37.05	1440.34	0.00	0.00	0.00	1629.74	-23.85	1732.76	1640.15	90.37	1718.38	1498.78	3.17	1802.76	1511.08	132.12	1784.45	-274.94	1200.80	73.35	307.79	1129.51	79.84	-198.11
8.53000	1688.92	75.03	51.98	1645.70	71.43	54.85	1451.09	110.25	39.47	1452.69	109.76	94.67	1208.89	-117.57	77.45	1183.32	-105.25	111.85	1095.81	-119.34	262.31	1145.03	-131.30	297.37	1487.18	37.51	1441.80	0.00	0.00	0.00	1639.26	-23.07	1734.01	1649.53	91.32	1719.72	1508.28	4.37	1803.97	1520.76	133.45	1785.52	-273.43	1200.34	73.69	308.04	1129.38	80.10	-198.89
8.54000	1687.09	74.91	50.40	1645.72	71.45	54.82	1451.21	110.23	39.69	1452.64	110.06	95.14	1237.41	-119.67	79.47	1210.26	-107.25	113.14	1118.68	-119.26	260.50	1166.78	-131.04	297.02	1496.25	38.13	1443.20	0.00	0.00	0.00	1647.86	-22.12	1735.57	1659.33	92.59	1720.81	1517.61	5.18	1805.16	1530.39	134.40	1786.66	-275.56	1202.02	72.78	309.27	1128.22	80.81	-202.31
8.55000	1688.79	74.86	51.36	1646.74	71.69	54.99	1451.35	109.93	39.70	1452.76	110.21	95.67	1265.44	-122.24	79.82	1238.89	-109.13	113.59	1141.97	-118.92	257.18	1189.10	-130.86	295.17	1504.57	38.83	1444.49	0.00	0.00	0.00	1656.46	-21.39	1737.07	1668.91	93.14	1722.13	1526.95	6.04	1806.31	1539.68	135.45	1787.75	-274.12	1200.07	73.58	308.76	1129.12	80.13	-203.81
8.56000	1688.68	74.84	50.91	1645.71	71.82	54.84	1451.46	110.16	40.01	1453.04	109.92	96.08	1295.86	-124.26	79.98	1266.66	-110.94	112.73	1165.50	-119.35	252.86	1211.92	-130.72	292.00	1513.87	39.60	1445.77	0.00	0.00	0.00	1665.93	-20.85	1738.44	1677.71	93.67	1723.57	1536.27	6.79	1807.45	1548.95	136.27	1788.86	-273.01	1199.41	73.91	309.11	1129.09	79.86	-202.20
8.57000	1688.00	75.03	50.89	1645.65	71.95	54.81	1451.78	109.74	39.99	1453.24	109.89	96.59	1326.44	-126.31	78.86	1297.97	-112.29	111.92	1190.12	-119.22	247.03	1235.53	-130.69	287.62	1522.21	40.31	1446.95	0.00	0.00	0.00	1675.01	-20.22	1739.90	1687.54	94.29	1724.91	1545.53	7.42	1808.49	1558.00	137.29	1789.91	-272.20	1199.20	74.30	307.79	1129.10	79.94	-202.36
8.58000	1688.56	75.62	51.12	1646.01	71.80	54.63	1451.52	110.34	40.43	1453.25	110.28	97.27	1358.42	-127.16	77.45	1328.34	-113.50	109.88	1215.28	-119.60	240.06	1259.49	-130.27	281.94	1530.36	40.99	1448.12	0.00	0.00	0.00	1684.36	-19.79	1741.26	1696.35	94.99	1726.58	1554.66	8.13	1809.44	1567.01	138.22	1790.92	-272.62	1200.91	73.44	309.40	1129.12	80.30	-201.32
8.59000	1688.13	75.73	50.95	1645.72	72.50	54.80	1451.74	110.05	40.48	1453.33	110.42	97.95	1391.04	-127.92	76.06	1359.83	-114.45	107.39	1241.73	-119.90	231.80	1284.07	-129.73	275.33	1539.78	41.93	1449.23	0.00	0.00	0.00	1686.63	-20.00	1746.00	1705.11	95.26	1728.18	1563.58	8.61	1810.30	1576.30	138.50	1791.99	-278.91	1202.22	71.74	310.53	1127.14	81.06	-202.29
8.60000	1688.65	75.96	51.10	1646.13	72.92	54.92	1451.97	109.67	40.45	1453.63	110.07	98.48	1425.14	-128.58	74.56	1392.68	-115.19	104.92	1268.27	-120.69	222.65	1309.31	-129.40	267.67	1549.48	42.92	1450.23	0.00	0.00	0.00	1700.32	-19.15	1745.08	1714.32	95.70	1729.93	1572.33	8.96	1811.04	1585.40	138.67	1792.97	-278.66	1201.35	72.04	310.11	1128.27	80.70	-199.36
8.61000	1688.18	76.31	51.19	1645.89	72.60	54.89	1452.05	109.73	40.76	1453.78	109.94	99.06	1459.97	-129.75	73.11	1428.29	-115.63	102.83	1295.92	-121.18	212.59	1335.03	-128.97	259.18	1559.18	44.10	1451.13	0.00	0.00	0.00	1710.47	-18.47	1746.24	1723.74	96.12	1731.58	1581.19	9.38	1811.69	1594.12	139.30	1793.80	-275.40	1201.23	73.17	309.11	1129.69	80.01	-203.02
8.62000	1688.09	76.23	50.87	1647.10	72.61	55.11	1452.18	109.70	40.93	1453.50	110.81	100.10	1493.39	-131.69	73.65	1463.18	-116.44	100.35	1324.14	-121.62	201.82	1361.31	-129.48	250.29	1568.39	45.13	1452.04	0.00	0.00	0.00	1719.13	-18.00	1747.99	1733.08	96.46	1733.52	1589.81	9.37	1812.16	1602.79	139.63	1794.62	-270.43	1198.75	74.61	310.14	1128.77	80.59	-204.82
8.63000	1688.35	75.72	50.47	1646.05	72.94	54.55	1452.55	108.89	40.90	1453.95	110.15	100.48	1529.97	-132.32	72.42	1497.99	-117.39	97.38	1353.14	-122.79	190.95	1387.99	-128.98	240.22	1577.83	46.13	1452.89	0.00	0.00	0.00	1728.19	-17.79	1749.72	1742.03	96.80	1735.49	1598.53	9.36	1812.53	1611.53	139.62	1795.40	-272.80	1198.66	73.80	306.16	1129.42	79.48	-202.55
8.64000	1688.11	75.63	50.40	1646.11	73.07	54.70	1452.80	108.92	41.26	1454.15	110.13	101.09	1565.78	-133.95	70.77	1533.64	-118.30	94.55	1382.89	-123.21	179.16	1415.28	-129.16	229.89	1587.74	47.23	1453.46	0.00	0.00	0.00	1731.71	-18.19	1753.96	1750.26	96.89	1737.86	1607.24	9.29	1812.74	1620.04	139.77	1796.08	-274.95	1199.53	73.26	307.64	1129.18	79.87	-198.52
8.65000	1688.32	76.27	50.68	1652.18	73.30	56.96	1452.78	109.19	41.72	1454.10	110.56	101.86	1603.22	-135.36	69.55	1569.31	-119.32	91.87	1413.31	-123.51	166.97	1443.32	-128.60	219.05	1597.34	48.10	1453.83	0.00	0.00	0.00	1740.33	-17.94	1756.04	1759.88	97.13	1739.92	1615.79	9.05	1812.79	1628.57	139.63	1796.63	-275.57	1200.83	73.23	309.47	1128.82	80.43	-198.28
8.66000	1688.39	76.88	50.82	1646.75	75.99	58.56	1452.97	108.99	42.00	1454.31	110.55	102.49	1641.10	-135.44	65.31	1605.44	-120.47	89.41	1444.17	-124.08	154.95	1471.89	-128.64	208.27	1607.00	48.86	1454.12	0.00	0.00	0.00	1749.30	-17.61	1757.69	1769.26	97.39	1741.99	1624.32	8.84	1812.71	1637.13	139.21	1797.12	-275.66	1200.40	72.95	307.05	1130.00	79.51	-204.02
8.67000	1684.31	81.73	56.10	1645.79	76.23	58.46	1453.12	109.17	42.47	1454.33	110.92	103.17	1678.12	-137.33	63.93	1641.44	-121.54	87.01	1476.21	-124.10	142.90	1500.50	-129.29	197.85	1616.97	49.46	1454.18	0.00	0.00	0.00	1758.09	-17.38	1759.30	1777.83	97.89	1744.11	1632.85	8.68	1812.53	1645.44	139.19	1797.41	-274.35	1198.62	73.60	306.13	1130.00	79.30	-205.31
8.68000	1684.58	82.51	56.66	1644.60	76.35	58.12	1453.35	108.85	42.70	1454.61	110.52	103.57	1714.91	-138.36	63.11	1677.73	-122.58	85.26	1508.22	-124.73	131.23	1530.40	-128.96	186.97	1626.29	50.02	1454.12	0.00	0.00	0.00	1767.30	-17.11	1760.84	1787.08	98.30	1746.10	1641.27	8.09	1812.18	1653.85	138.95	1797.59	-268.90	1198.64	74.77	306.57	1129.98	79.61	-199.62
8.69000	1685.07	82.75	57.10	1645.34	76.59	58.25	1453.51	108.81	43.09	1454.87	110.68	104.19	1751.33	-139.52	63.23	1715.52	-125.46	80.39	1541.04	-125.60	119.78	1560.05	-129.53	176.52	1636.43	50.45	1454.02	0.00	0.00	0.00	1776.91	-16.81	1762.33	1796.04	98.81	1748.05	1649.98	7.59	1811.74	1662.23	138.40	1797.70	-268.54	1199.19	75.17	307.13	1129.14	79.86	-200.37
8.70000	1684.21	84.06	57.72	1644.71	77.27	58.41	1453.66	108.78	43.51	1455.30	110.34	104.56	1788.62	-140.36	64.04	1751.78	-126.55	79.07	1574.70	-125.85	108.53	1590.63	-129.99	166.41	1646.68	50.82	1453.67	0.00	0.00	0.00	1786.05	-16.58	1763.81	1805.83	98.83	1749.93	1658.64	6.89	1811.18	1670.67	137.72	1797.73	-271.82	1200.72	73.84	306.52	1129.41	79.61	-199.79
8.71000	1683.38	84.80	57.91	1644.63	77.44	57.94	1453.92	108.49	43.80	1455.36	110.73	105.25	1823.79	-140.70	65.11	1788.65	-127.26	78.62	1608.31	-127.11	98.29	1622.04	-129.08	156.03	1656.01	50.93	1453.36	0.00	0.00	0.00	1795.74	-16.33	1765.21	1814.68	99.07	1751.77	1667.40	6.14	1810.54	1678.91	137.14	1797.60	-269.65	1198.76	74.83	308.89	1129.79	80.05	-199.44
8.72000	1682.10	85.85	57.96	1646.00	75.42	55.22	1454.15	108.24	44.18	1455.32	111.32	106.07	1861.41	-141.30	66.94	1825.58	-127.64	78.99	1642.54	-128.07	88.52	1652.83	-130.18	147.03	1665.74	50.98	1452.88	0.00	0.00	0.00	1805.12	-16.16	1766.63	1823.35	99.26	1753.75	1676.12	5.30	1809.83	1687.10	136.72	1797.35	-269.98	1199.82	74.50	309.76	1129.57	80.35	-202.44
8.73000	1687.40	75.79	53.67	1646.82	75.72	54.85	1454.21	108.42	44.80	1455.68	111.34	106.70	1897.26	-141.06	69.60	1862.02	-127.80	80.07	1677.59	-127.95	79.01	1684.30	-130.40	138.34	1675.84	50.91	1452.35	0.00	0.00	0.00	1815.00	-16.07	1767.88	1832.38	99.54	1755.40	1684.96	4.42	1809.05	1695.67	135.63	1797.11	-271.52	1199.51	74.32	307.08	1130.23	79.35	-203.75
8.74000	1686.91	80.94	52.37	1647.36	75.89	54.61	1454.84	107.64	45.03	1456.22	111.05	107.20	1933.85	-140.54	73.62	1897.56	-127.82	81.55	1713.11	-127.99	70.47	1716.04	-131.16	130.49	1686.42	50.63	1451.66	0.00	0.00	0.00	1825.02	-15.97	1768.96	1841.66	99.57	1756.93	1693.88	3.62	1808.21	1704.17	134.70	1796.78	-271.33	1200.39	74.32	306.00	1129.95	79.39	-199.55
8.75000	1688.25	80.06	51.57	1647.25	75.87	54.28	1454.97	107.71	45.73	1456.49	111.28	108.01	1968.66	-139.93	77.77	1932.95	-127.77	83.94	1748.39	-128.12	63.26	1748.29	-131.30	123.64	1696.33	50.28	1450.98	0.00	0.00	0.00	1834.36	-16.01	1770.11	1851.10	99.52	1758.54	1702.92	2.61	1807.29	1712.90	133.53	1796.40	-271.22	1200.65	73.97	307.66	1129.78	79.86	-202.00
8.76000	1688.90	78.99	50.87	1647.83	75.78	54.14	1455.17	107.79	46.60	1457.18	111.01	108.64	2003.62	-139.62	83.23	1968.88	-127.80	87.64	1783.08	-129.26	57.89	1780.29	-131.69	117.86	1706.75	49.74	1450.12	0.00	0.00	0.00	1844.06	-16.08	1771.10	1860.47	99.39	1759.95	1712.02	1.35	1806.27	1721.61	132.53	1795.89	-272.85	1200.58	73.65	307.79	1129.39	80.00	-197.78
8.77000	1689.59	78.37	50.11	1647.26	76.11	53.53	1455.64	107.16	47.08	1457.40	111.51	109.73	2038.06	-138.45	90.45	2003.25	-127.52	92.65	1818.63	-128.50	53.21	1812.58	-130.80	112.85	1717.69	49.16	1449.33	0.00	0.00	0.00	1854.11	-16.14	1772.01	1869.83	99.36	1761.23	1721.30	0.13	1805.20	1730.33	131.35	1795.34	-273.59	1200.01	74.05	309.41	1128.86	80.54	-202.85
8.78000	1689.54	77.73	49.54	1647.21	75.86	53.66	1455.87	107.39	48.15	1458.01	111.61	110.64	2069.99	-138.22	99.47	2036.61	-127.43	99.44	1853.61	-126.93	49.45	1843.43	-130.67	109.77	1727.75	48.46	1448.42	0.00	0.00	0.00	1864.44	-16.36	1772.79	1879.23	99.11	1762.42	1730.60	-1.03	1804.02	1738.94	130.50	1794.61	-273.51	1200.87	73.73	308.61	1129.12	80.34	-202.97
8.79000	1689.54	77.75	49.23	1647.93	75.95	53.41	1456.51	106.73	48.87	1458.44	112.21	111.91	2099.36	-131.38	114.67	2068.07	-126.79	107.60	1887.40	-125.40	47.24	1873.65	-129.52	107.22	1738.38	47.76	1447.48	0.00	0.00	0.00	1874.22	-16.69	1773.51	1888.13	98.76	1763.54	1739.74	-2.48	1802.77	1747.70	129.11	1793.82	-274.34	1201.43	73.14	309.06	1128.70	80.32	-206.97
8.80000	1689.86	77.44	49.50	1647.70	76.08	52.97	1456.95	106.59	49.90	1459.36	111.52	112.69	2129.16	-129.82	127.55	2097.67	-126.46	117.34	1919.24	-124.46	46.69	1902.21	-128.45	106.08	1749.41	47.15	1446.39	0.00	0.00	0.00	1884.27	-17.09	1774.11	1897.17	98.20	1764.84	1748.95	-3.90	1801.33	1756.61	127.45	1792.91	-275.53	1202.12	72.95	308.59	1129.91	79.90	-201.55
8.81000	1689.73	77.16	49.18	1647.01	76.36	53.20	1457.35	106.50	50.96	1460.07	111.71	113.94	2155.20	-127.76	139.42	2120.06	-117.53	137.24	1949.65	-122.98	47.33	1929.18	-127.33	106.09	1759.76	46.51	1445.21	0.00	0.00	0.00	1894.10	-17.53	1774.59	1906.65	97.90	1765.68	1758.42	-5.20	1799.80	1765.48	125.91	1791.79	-271.24	1200.20	74.10	309.84	1130.70	79.98	-201.12
8.82000	1689.65	77.34	49.04	1647.29	76.14	52.89	1457.88	106.36	52.19	1460.84	111.96	115.34	2180.80	-125.51	150.87	2142.31	-114.21	147.00	1977.83	-120.90	48.71	1955.14	-124.75	106.38	1770.96	45.85	1443.90	0.00	0.00	0.00	1903.64	-18.03	1775.16	1915.91	97.33	1766.52	1767.94	-6.81	1798.14	1774.34	124.29	1790.55	-274.51	1201.40	72.70	310.58	1129.15	80.79	-202.82
8.83000	1689.64	77.95	48.99	1647.40	76.53	53.07	1458.25	106.42	53.63	1461.92	111.87	116.60	2202.85	-121.83	160.55	2168.73	-109.13	160.44	2003.42	-117.90	50.07	1977.95	-122.63	107.21	1781.90	45.11	1442.57	0.00	0.00	0.00	1914.04	-18.56	1775.51	1925.10	96.94	1767.15	1777.48	-8.70	1796.39	1783.23	122.68	1789.17	-274.81	1201.23	73.49	308.51	1129.63	80.18	-203.45
8.84000	1689.53	77.84	48.98	1647.67	76.19	52.95	1458.99	106.05	54.91	1463.00	111.80	118.07	2221.85	-118.49	168.25	2187.42	-104.26	169.43	2025.46	-115.00	51.42	1998.00	-120.18	107.93	1793.16	44.28	1441.18	0.00	0.00	0.00	1924.20	-19.11	1775.89	1934.38	96.54	1767.73	1787.13	-10.62	1794.61	1792.10	121.00	1787.73	-275.65	1200.49	73.27	308.77	1129.99	80.10	-203.53
8.85000	1689.30	77.91	49.03	1648.38	76.65	52.75	1459.17	106.98	56.86	1464.21	112.08	119.66	2238.24	-114.74	174.25	2200.03	-99.63	174.35	2043.97	-111.81	51.43	2015.00	-117.33	107.51	1803.75	43.41	1439.84	0.00	0.00	0.00	1934.34	-19.76	1776.21	1943.92	96.21	1768.15	1796.81	-12.72	1792.77	1801.24	118.78	1786.34	-270.14	1199.57	74.54	308.76	1130.48	79.93	-201.84
8.86000	1689.08	77.83	48.82	1648.27	76.60	52.68	1460.32	106.12	58.15	1465.50	112.90	121.66	2252.16	-110.87	176.24	2208.22	-95.27	175.59	2058.86	-108.11	49.84	2028.89	-114.18	105.97	1814.49	42.25	1438.61	0.00	0.00	0.00	1944.83	-20.32	1776.55	1953.54	95.19	1768.99	1806.81	-14.73	1791.04	1810.39	116.42	1784.93	-270.05	1198.82	74.77	309.91	1128.91	80.74	-200.73
8.87000	1689.13	78.15	49.00	1647.88	76.73	53.04	1460.80	107.03	60.25	1466.86	113.86	123.71	2262.14	-106.27	174.41	2213.63	-91.20	173.53	2069.28	-104.80	47.38	2038.63	-111.59	103.98	1825.48	40.97	1437.36	0.00	0.00	0.00	1955.45	-20.89	1776.90	1962.57	94.39	1769.89	1816.98	-16.96	1789.34	1819.46	113.95	1783.57	-274.60	1201.02	73.31	309.61	1129.25	80.70	-199.83
8.88000	1689.07	77.96	48.85	1648.64	76.78	52.56	1461.83	106.96	62.08	1468.58	114.60	125.73	2269.57	-101.39	168.77	2217.94	-87.47	168.55	2075.68	-101.99	44.66	2046.04	-108.52	101.27	1836.26	39.55	1436.30	0.00	0.00	0.00	1965.77	-21.49	1777.39	1971.95	93.58	1770.67	1827.49	-19.11	1787.71	1828.50	111.30	1782.25	-272.85	1200.66	73.98	307.61	1130.02	79.80	-198.71
8.89000	1689.42	78.06	48.74	1648.25	76.54	52.40	1462.35	108.28	64.63	1470.23	116.40	128.35	2275.90	-95.73	160.65	2222.79	-84.10	161.03	2079.27	-98.86	42.50	2051.06	-105.71	99.35	1847.07	38.06	1435.34	0.00	0.00	0.00	1976.32	-22.08	1777.86	1981.26	92.94	1771.35	1837.68	-21.87	1786.04	1837.44	108.55	1780.92	-276.82	1201.68	72.47	310.23	1130.08	80.33	-198.94
8.90000	1689.29	77.96	48.83	1647.97	76.89	52.51	1463.48	109.07	67.18	1472.13	118.06	131.11	2280.78	-88.90	151.85	2229.84	-81.13	151.36	2081.32	-96.82	40.93	2054.52	-103.27	97.34	1858.50	36.50	1434.55	0.00	0.00	0.00	1986.30	-22.68	1778.42	1990.78	92.61	1771.74	1847.85	-24.76	1784.30	1846.23	105.86	1779.52	-271.41	1198.67	74.32	308.63	1129.89	80.07	-199.28
8.91000	1689.25	77.85	48.51	1648.33	77.06	52.77	1465.00	109.35	69.78	1474.51	119.46	134.09	2285.76	-84.48	142.48	2240.74	-78.59	139.92	2084.37	-94.90	40.80	2060.25	-100.09	96.15	1869.37	34.80	1433.79	0.00	0.00	0.00	1996.82	-23.24	1778.94	2000.90	92.10	1772.11	1858.09	-27.81	1782.65	1855.22	102.65	1778.24	-273.50	1198.45	74.02	307.12	1130.80	79.59	-197.73
8.92000	1689.27	77.53	48.58	1648.77	77.30	52.66	1466.48	110.55	73.30	1477.27	121.34	137.58	2295.48	-82.70	132.15	2257.04	-74.54	131.11	2088.21	-93.48	41.07	2067.81	-98.48	96.72	1880.65	32.96	1433.29	0.00	0.00	0.00	2007.59	-23.75	1779.61	2010.37	91.63	1772.66	1868.59	-30.89	1781.27	1864.33	99.24	1777.14	-273.11	1200.67	73.63	310.46	1129.20	80.83	-197.40
8.93000	1689.19	77.59	48.71	1648.79	77.12	52.72	1468.62	111.46	77.11	1480.58	123.50	141.61	2304.28	-82.82	118.54	2266.31	-74.28	120.36	2090.64	-93.56	41.51	2074.75	-98.36	97.41	1891.56	30.99	1433.02	0.00	0.00	0.00	2018.62	-24.20	1780.64	2019.46	91.18	1773.69	1879.39	-34.08	1780.46	1873.24	96.13	1776.57	-277.18	1202.43	72.29	308.73	1128.46	80.55	-200.52
8.94000	1689.65	78.05	48.92	1648.63	77.28	52.92	1471.44	112.45	81.73	1484.72	125.53	146.26	2308.13	-82.64	105.50	2271.49	-73.66	109.78	2092.43	-93.61	41.46	2080.51	-97.84	97.16	1902.81	28.88	1433.20	0.00	0.00	0.00	2029.74	-24.61	1782.04	2028.98	90.26	1775.57	1890.51	-37.31	1780.23	1882.58	92.74	1776.60	-267.37	1197.49	75.78	310.60	1129.00	80.67	-196.70
8.95000	1689.52	77.70	48.71	1649.97	77.33	53.06	1474.37	114.42	87.46	1489.99	127.40	151.40	2312.20	-82.36	94.89	2275.11	-73.33	100.84	2093.28	-94.95	42.01	2084.88	-98.42	97.18	1913.69	26.58	1434.00	0.00	0.00	0.00	2040.88	-24.88	1783.78	2037.83	89.71	1777.60	1901.47	-40.83	1780.26	1891.99	89.03	1776.96	-268.29	1199.36	74.53	310.62	1129.97	80.52	-199.18
8.96000	1689.40	78.10	48.97	1650.01	77.65	52.99	1478.71	115.21	93.69	1496.08	130.01	157.50	2317.38	-80.54	86.85	2278.21	-72.23	93.63	2094.91	-94.49	42.30	2088.58	-98.79	97.45	1924.62	24.37	1435.15	0.00	0.00	0.00	2051.86	-25.13	1785.83	2047.01	89.70	1779.52	1912.58	-44.43	1780.39	1901.04	85.50	1777.44	-272.33	1200.87	73.45	310.90	1128.92	80.87	-195.68
8.97000	1689.99	77.39	49.02	1650.65	77.91	53.50	1484.09	117.02	101.06	1503.93	132.35	163.80	2319.05	-78.51	80.79	2280.60	-70.52	88.86	2095.81	-94.06	42.95	2091.50	-98.25	98.13	1935.40	22.37	1436.69	0.00	0.00	0.00	2062.95	-25.22	1788.15	2055.81	89.37	1782.02	1923.84	-48.02	1780.78	1910.13	81.72	1778.10	-271.71	1199.76	74.06	310.44	1128.68	80.99	-201.83
8.98000	1690.20	77.13	49.20	1651.02	78.79	56.25	1490.64	118.78	109.12	1514.09	134.17	170.13	2320.36	-76.53	77.20	2281.93	-68.81	85.13	2096.19	-94.04	43.68	2093.25	-97.09	98.44	1946.52	20.51	1438.40	0.00	0.00	0.00	2073.49	-25.19	1790.89	2064.89	89.07	1784.67	1935.15	-51.64	1781.41	1918.86	78.09	1778.89	-267.07	1198.11	75.32	307.57	1129.47	80.03	-199.21
8.99000	1690.59	77.18	49.50	1651.78	78.89	56.43	1498.52	121.27	118.25	1525.78	136.73	176.78	2321.28	-75.73	74.26	2282.63	-68.18	82.58	2096.00	-94.58	44.38	2094.34	-96.49	99.06	1957.20	18.65	1440.30	0.00	0.00	0.00	2084.27	-25.10	1793.83	2073.83	88.53	1787.72	1946.33	-55.19	1782.20	1927.77	73.93	1779.89	-271.55	1199.48	74.03	309.89	1128.66	80.56	-199.49
9.00000	1691.23	77.61	49.87	1653.22	78.39	56.68	1507.80	123.91	127.63	1538.93	140.37	183.95	2322.69	-75.96	71.68	2283.38	-67.95	80.80	2096.30	-94.40	44.53	2095.53	-96.02	99.53	1967.60	16.87	1442.28	0.00	0.00	0.00	2094.76	-24.87	1796.87	2082.04	88.04	1790.93	1957.29	-58.76	1782.98	1936.39	69.87	1780.96	-269.67	1199.27	74.63	308.44	1129.21	80.19	-200.60
9.01000	1692.25	77.56	49.56	1654.31	78.45	61.63	1517.35	128.17	138.66	1552.97	143.83	191.39	2323.41	-75.27	70.28	2283.62	-67.69	79.31	2096.94	-93.57	44.32	2096.18	-95.77	99.88	1978.81	15.21	1444.24	0.00	0.00	0.00	2104.78	-24.71	1799.84	2089.23	87.40	1794.76	1968.04	-62.35	1783.65	1944.79	65.92	1781.98	-270.17	1199.28	74.33	310.38	1128.96	80.78	-199.83
9.02000	1693.66	78.11	49.55	1656.94	79.01	62.90	1528.33	131.15	150.35	1567.54	146.65	199.90	2323.52	-75.02	68.87	2284.30	-67.48	78.57	2096.75	-93.92	44.51	2096.48	-95.84	100.23	1989.33	13.60	1446.06	0.00	0.00	0.00	2114.77	-24.53	1802.76	2095.77	86.60	1798.74	1978.60	-66.03	1784.18	1953.18	61.83	1782.97	-267.73	1200.97	74.46	311.02	1130.23	80.33	-205.58
9.03000	1695.33	78.18	52.05	1660.55	79.95	64.83	1540.50	135.06	163.44	1582.79	149.36	209.26	2324.15	-74.79	68.44	2284.63	-67.43	77.93	2097.10	-93.60	44.29	2096.77	-95.47	100.27	1999.73	12.20	1447.72	0.00	0.00	0.00	2124.26	-24.40	1805.64	2095.99	83.74	1806.71	1988.90	-69.33	1784.72	1961.69	57.69	1783.90	-271.08	1200.56	74.08	309.65	1130.05	80.07	-203.65
9.04000	1698.43	79.39	52.64	1665.57	81.23	67.75	1554.56	137.35	176.36	1599.69	151.26	218.88	2324.59	-75.68	67.04	2284.77	-67.30	77.35	2096.93	-93.86	44.32	2097.46	-94.64	100.07	2009.90	10.92	1449.22	0.00	0.00	0.00	2133.61	-24.36	1808.48	2108.61	85.57	1805.86	1998.77	-72.80	1785.15	1969.81	54.14	1784.72	-274.26	1199.74	73.54	307.99	1129.33	79.86	-198.58
9.05000	1701.36	80.68	54.56	1672.10	82.88	71.55	1570.14	139.63	189.72	1617.79	153.06	228.83	2324.06	-74.10	67.14	2284.92	-67.26	76.91	2096.91	-93.92	44.24	2097.44	-94.73	100.21	2020.39	9.89	1450.59	0.00	0.00	0.00	2142.54	-24.43	1811.33	2118.72	85.81	1807.09	2008.65	-75.83	1785.56	1977.78	50.95	1785.48	-272.72	1199.11	73.95	306.71	1130.00	79.48	-197.87
9.06000	1705.69	85.72	58.16	1680.35	84.78	76.52	1586.54	142.68	203.42	1636.85	154.19	238.65	2324.03	-74.12	66.73	2285.05	-67.29	76.62	2096.81	-94.11	44.39	2097.51	-94.76	100.25	2031.14	8.96	1451.85	0.00	0.00	0.00	2151.33	-24.56	1814.20	2127.90	85.36	1809.53	2018.42	-78.71	1785.93	1985.91	47.73	1786.22	-269.94	1198.44	74.89	306.65	1129.72	79.70	-196.86
9.07000	1713.61	88.43	58.54	1689.62	86.88	82.43	1605.50	143.50	216.18	1655.88	155.09	248.37	2323.95	-74.30	65.87	2285.50	-67.28	76.50	2097.25	-93.47	43.96	2097.66	-94.73	100.24	2041.65	8.24	1453.00	0.00	0.00	0.00	2160.26	-24.70	1816.98	2135.24	85.22	1812.22	2028.02	-81.41	1786.30	1994.19	44.47	1787.03	-273.27	1200.19	73.79	309.07	1129.43	80.34	-194.37
9.08000	1722.88	91.45	57.40	1701.22	89.67	89.08	1624.74	144.49	228.34	1675.11	155.11	257.36	2324.30	-74.30	65.74	2285.50	-67.33	76.18	2097.19	-93.68	44.06	2097.99	-94.63	100.11	2052.02	7.52	1454.18	0.00	0.00	0.00	2168.84	-24.91	1819.77	2142.08	84.70	1815.16	2037.54	-83.71	1786.69	2002.24	40.18	1788.44	-270.93	1201.32	73.93	308.32	1130.59	79.85	-191.94
9.09000	1735.24	95.78	58.94	1715.67	93.40	94.95	1643.32	143.77	238.15	1693.60	156.61	267.12	2323.77	-74.63	64.94	2285.58	-67.43	75.96	2097.01	-93.92	44.13	2097.52	-95.49	100.40	2061.92	6.92	1455.29	0.00	0.00	0.00	2177.23	-25.08	1822.57	2149.63	83.93	1818.04	2046.67	-86.17	1787.11	2010.47	36.92	1789.47	-272.67	1201.24	73.48	306.43	1129.97	79.47	-197.04
9.10000	1754.94	101.60	67.99	1733.52	97.96	102.65	1662.46	141.89	245.65	1712.27	156.31	275.32	2324.18	-74.40	65.02	2285.66	-67.48	75.77	2097.17	-93.74	43.97	2097.95	-95.25	100.24	2071.74	6.43	1456.38	0.00	0.00	0.00	2185.75	-25.30	1825.22	2157.24	83.36	1820.81	2055.93	-88.14	1787.60	2018.07	34.16	1790.11	-272.24	1200.26	74.05	308.43	1129.64	80.13	-196.77
9.11000	1778.45	107.53	76.11	1756.79	102.83	110.08	1681.94	141.44	252.45	1731.22	156.35	283.27	2323.96	-74.28	64.72	2285.41	-67.53	75.46	2097.23	-93.72	43.97	2097.73	-95.68	100.54	2081.38	5.96	1457.48	0.00	0.00	0.00	2194.40	-25.40	1827.82	2164.80	82.98	1823.48	2065.16	-89.82	1788.09	2026.09	31.63	1790.80	-271.57	1200.24	74.06	309.06	1128.63	80.49	-197.21
9.12000	1804.77	113.47	82.53	1782.43	107.65	116.23	1702.58	141.30	257.49	1751.06	156.31	290.34	2323.65	-74.16	64.49	2285.45	-67.59	75.33	2097.30	-93.64	43.88	2098.27	-95.33	100.37	2090.85	5.70	1458.63	0.00	0.00	0.00	2202.83	-25.49	1830.35	2172.43	82.55	1825.97	2074.46	-91.21	1788.62	2034.14	29.20	1791.51	-274.08	1199.40	73.62	307.61	1128.10	80.42	-199.58
9.13000	1831.41	118.72	88.01	1808.33	112.05	121.06	1724.56	141.00	260.54	1772.39	155.18	294.92	2323.79	-74.20	64.39	2285.65	-67.62	75.29	2096.96	-94.24	44.29	2098.31	-95.49	100.40	2100.27	5.50	1459.78	0.00	0.00	0.00	2211.03	-25.55	1832.84	2180.57	82.59	1827.97	2074.46	-91.21	1788.62	2042.27	27.72	1792.17	-272.96	1199.10	73.89	307.69	1128.40	80.39	-202.00
9.14000	1859.29	123.40	92.57	1836.85	116.03	125.53	1747.74	141.25	262.15	1794.69	154.43	297.89	2324.32	-74.34	64.23	2285.74	-67.72	75.17	2097.16	-93.97	44.05	2098.77	-95.19	100.33	2109.29	5.32	1460.99	0.00	0.00	0.00	2219.06	-25.48	1835.26	2187.89	81.82	1830.55	2074.46	-91.21	1788.62	2050.43	26.20	1792.72	-270.78	1198.17	74.79	310.17	1127.99	80.92	-201.63
9.15000	1887.61	127.62	95.77	1863.67	119.60	127.84	1771.14	142.23	262.67	1818.16	152.60	298.74	2324.04	-74.58	63.77	2285.69	-67.82	75.01	2097.27	-93.83	44.12	2098.78	-95.31	100.60	2118.48	4.94	1462.24	0.00	0.00	0.00	2227.56	-25.24	1837.54	2195.54	81.88	1832.75	2074.46	-91.21	1788.62	2058.86	25.09	1793.44	-270.11	1198.30	74.50	310.88	1129.50	80.50	-200.26
9.16000	1917.30	131.70	98.21	1893.66	123.09	130.04	1795.30	142.54	261.30	1841.26	152.28	298.42	2323.57	-74.22	63.70	2285.67	-67.87	74.84	2096.94	-94.15	44.43	2098.97	-95.10	100.67	2127.87	4.49	1463.36	0.00	0.00	0.00	2236.05	-24.93	1839.74	2202.75	82.30	1834.90	2074.46	-91.21	1788.62	2066.67	23.28	1793.84	-275.50	1199.83	73.03	311.53	1129.30	80.92	-203.10
9.17000	1947.85	135.67	99.93	1922.89	126.27	130.82	1819.69	143.19	258.51	1864.59	152.27	296.82	2323.68	-73.97	63.65	2286.32	-67.90	74.96	2096.85	-94.49	44.92	2099.21	-94.73	100.63	2136.96	3.84	1464.45	0.00	0.00	0.00	2244.29	-24.46	1841.80	2210.56	82.21	1836.83	2074.46	-91.21	1788.62	2074.84	22.17	1794.27	-272.07	1200.54	73.81	309.13	1128.61	80.59	-201.87
9.18000	1979.11	139.30	100.87	1953.68	129.32	131.08	1844.58	143.24	254.08	1888.06	153.01	294.02	2324.26	-73.77	63.69	2285.88	-68.03	74.62	2096.74	-94.47	44.99	2098.98	-95.08	101.00	2146.14	3.23	1465.48	0.00	0.00	0.00	2252.41	-23.95	1843.76	2217.83	82.43	1838.57	2074.46	-91.21	1788.62	2083.15	21.11	1794.60	-270.80	1199.71	74.46	309.76	1129.41	80.38	-201.15
9.19000	2011.67	142.52	101.30	1984.51	132.01	130.15	1870.48	143.07	248.20	1912.18	152.95	289.58	2324.79	-74.45	63.49	2286.29	-68.02	74.69	2097.08	-94.04	45.08	2099.63	-94.30	100.83	2155.66	2.37	1466.33	0.00	0.00	0.00	2260.06	-23.30	1845.68	2225.69	82.74	1840.15	2074.46	-91.21	1788.62	2091.27	19.97	1794.77	-271.62	1199.66	74.37	309.74	1129.50	80.07	-204.85
9.20000	2045.17	144.97	101.17	2018.24	134.04	129.51	1896.46	144.60	241.23	1937.90	151.81	283.55	2324.12	-73.87	63.64	2285.75	-68.09	74.36	2097.07	-94.04	45.27	2099.74	-94.20	101.11	2165.16	1.35	1467.01	0.00	0.00	0.00	2268.05	-22.53	1847.43	2232.96	83.20	1841.63	2074.46	-91.21	1788.62	2099.09	19.22	1794.66	-271.64	1201.10	73.87	310.78	1129.65	80.27	-207.10
9.21000	2079.35	146.72	100.66	2052.46	135.45	128.34	1923.73	145.03	233.03	1963.17	152.23	277.03	2325.07	-74.54	63.52	2286.09	-68.11	74.48	2097.12	-93.95	45.38	2099.94	-94.02	101.23	2174.05	0.35	1467.52	0.00	0.00	0.00	2276.32	-21.59	1849.10	2239.99	83.68	1843.05	2074.46	-91.21	1788.62	2107.18	18.53	1794.47	-274.09	1200.09	73.51	312.13	1128.59	81.08	-202.02
9.22000	2115.10	147.81	100.37	2087.26	136.50	126.84	1951.49	146.95	224.14	1989.30	152.15	269.12	2323.80	-74.33	63.19	2285.72	-68.18	74.29	2097.31	-93.70	45.31	2100.08	-93.75	101.38	2183.23	-0.60	1467.87	0.00	0.00	0.00	2284.32	-20.59	1850.80	2246.94	84.35	1844.36	2074.46	-91.21	1788.62	2115.06	18.02	1794.04	-274.95	1200.14	73.30	311.76	1128.59	81.16	-202.26
9.23000	2152.64	148.48	100.59	2123.35	137.24	125.43	1979.95	148.15	213.97	2016.27	152.01	260.40	2324.26	-74.40	63.36	2285.81	-68.26	74.33	2097.32	-93.68	45.32	2099.83	-93.98	101.69	2192.10	-1.45	1468.07	0.00	0.00	0.00	2292.25	-19.57	1852.38	2254.74	85.33	1845.02	2074.46	-91.21	1788.62	2123.21	17.04	1793.57	-278.60	1201.37	72.40	310.08	1129.21	80.57	-204.76
9.24000	2191.36	148.92	101.25	2157.94	137.83	122.90	2009.29	149.30	203.13	2042.93	152.83	250.97	2324.32	-74.82	63.29	2285.70	-68.38	74.28	2097.36	-93.75	45.59	2099.40	-94.52	102.02	2201.12	-2.22	1468.14	0.00	0.00	0.00	2300.23	-18.46	1853.83	2262.18	86.11	1845.96	2074.46	-91.21	1788.62	2131.14	16.43	1792.98	-277.99	1201.85	72.42	310.86	1128.64	80.78	-202.16
9.25000	2228.00	149.32	100.55	2193.88	138.43	120.52	2039.65	149.66	191.33	2070.81	153.06	240.86	2321.03	-74.63	70.90	2285.80	-68.48	74.31	2097.10	-94.08	45.69	2099.84	-93.85	101.86	2209.91	-3.00	1468.09	0.00	0.00	0.00	2308.14	-17.27	1855.14	2269.16	87.01	1846.83	2074.46	-91.21	1788.62	2139.12	15.78	1792.39	-275.34	1201.05	72.76	309.00	1128.62	80.42	-206.27
9.26000	2264.96	149.93	100.13	2230.28	139.27	118.57	2069.66	151.35	179.39	2099.11	153.73	230.36	2320.51	-74.61	71.39	2285.64	-68.65	74.25	2097.54	-93.42	45.56	2099.51	-94.21	102.16	2218.75	-3.81	1467.94	0.00	0.00	0.00	2315.80	-16.08	1856.40	2276.27	87.88	1847.41	2074.46	-91.21	1788.62	2147.34	15.36	1791.72	-274.98	1199.29	73.62	309.71	1129.49	80.45	-204.02
9.27000	2302.24	150.36	100.00	2269.54	139.78	118.18	2102.39	150.43	166.34	2127.63	153.95	219.37	2320.76	-74.74	71.50	2285.77	-68.75	74.28	2097.47	-93.52	45.61	2099.61	-94.09	102.24	2228.11	-4.45	1467.69	0.00	0.00	0.00	2323.56	-14.81	1857.52	2284.11	88.77	1847.56	2074.46	-91.21	1788.62	2155.28	18.70	1789.76	-277.53	1199.72	73.05	312.14	1129.20	80.97	-202.26
9.28000	2339.50	151.29	100.24	2306.78	140.49	116.90	2134.40	150.98	153.75	2156.78	154.51	208.44	2320.02	-74.82	70.99	2285.67	-68.81	74.17	2097.37	-93.65	45.86	2099.15	-94.62	102.83	2236.70	-5.08	1467.36	0.00	0.00	0.00	2331.29	-13.55	1858.54	2290.79	89.71	1848.02	2074.46	-91.21	1788.62	2163.36	19.16	1788.63	-271.95	1199.11	74.17	313.56	1128.53	81.43	-202.34
9.29000	2377.30	152.44	101.20	2340.56	141.27	113.95	2166.77	151.61	141.29	2186.00	154.71	197.40	2320.14	-74.72	70.88	2285.76	-68.88	74.14	2097.75	-93.16	45.81	2099.65	-93.90	102.63	2245.71	-5.67	1466.96	0.00	0.00	0.00	2339.04	-12.22	1859.45	2297.88	90.77	1848.31	2074.46	-91.21	1788.62	2171.15	19.08	1787.65	-272.60	1200.62	73.71	312.38	1128.98	81.31	-201.82
9.30000	2415.01	154.01	102.96	2376.19	142.65	112.57	2201.98	149.25	128.19	2215.23	155.87	186.81	2319.99	-74.63	70.76	2285.52	-68.90	73.99	2097.55	-93.33	46.16	2099.80	-93.71	102.92	2254.40	-6.14	1466.55	0.00	0.00	0.00	2346.91	-10.90	1860.24	2305.24	91.81	1848.35	2074.46	-91.21	1788.62	2179.30	18.55	1786.72	-276.30	1200.11	73.12	308.97	1129.18	80.13	-203.28
9.31000	2452.09	156.00	105.19	2413.47	144.32	112.95	2235.58	149.46	116.47	2246.16	155.01	175.72	2319.62	-74.59	70.54	2285.62	-68.83	73.98	2097.51	-93.40	46.57	2100.05	-93.50	103.12	2263.50	-6.48	1466.06	0.00	0.00	0.00	2354.62	-9.57	1860.95	2312.33	92.65	1848.53	2074.46	-91.21	1788.62	2187.26	18.41	1785.68	-279.68	1202.22	71.83	310.33	1128.71	80.54	-203.85
9.32000	2488.52	158.37	108.11	2449.96	146.33	113.67	2269.29	149.54	105.42	2276.38	155.32	165.33	2323.37	-74.37	63.60	2285.76	-68.80	73.99	2097.98	-92.89	46.53	2100.51	-93.15	103.34	2272.65	-6.71	1465.57	0.00	0.00	0.00	2362.36	-8.23	1861.59	2319.71	93.71	1848.58	2074.46	-91.21	1788.62	2195.27	18.48	1784.60	-274.03	1201.14	73.54	310.59	1129.26	80.52	-202.77
9.33000	2524.34	161.00	111.64	2485.73	148.38	114.89	2303.36	149.62	94.87	2308.89	152.62	154.13	2324.12	-74.53	62.91	2285.41	-68.80	73.80	2098.13	-92.64	46.88	2100.26	-93.62	103.99	2282.06	-6.89	1465.07	0.00	0.00	0.00	2370.16	-6.86	1862.15	2327.16	94.78	1848.44	2074.46	-91.21	1788.62	2203.46	18.29	1783.59	-276.73	1201.60	72.76	311.80	1128.93	80.75	-204.52
9.34000	2559.19	163.87	115.44	2520.43	150.73	116.35	2338.68	148.00	84.43	2339.10	153.20	145.08	2324.04	-74.39	62.72	2286.12	-68.79	74.05	2098.49	-92.33	47.08	2100.99	-92.89	104.16	2291.75	-6.93	1464.59	0.00	0.00	0.00	2377.98	-5.49	1862.65	2334.63	95.53	1848.53	2074.46	-91.21	1788.62	2211.94	18.12	1782.55	-277.38	1201.85	72.48	311.05	1129.05	80.59	-209.41
9.35000	2593.35	166.79	119.60	2555.08	153.21	118.58	2371.88	149.10	76.04	2371.34	151.77	135.96	2325.27	-74.61	62.77	2286.31	-68.69	74.02	2098.04	-92.84	47.69	2101.19	-92.81	104.59	2301.20	-6.95	1464.08	0.00	0.00	0.00	2386.22	-4.13	1863.00	2342.40	96.80	1848.23	2074.46	-91.21	1788.62	2220.07	18.48	1781.52	-275.84	1200.57	73.27	307.84	1130.33	79.44	-209.03
9.36000	2626.74	169.96	124.13	2588.63	155.78	121.17	2371.88	149.10	76.04	2371.34	151.77	135.96	2324.41	-73.80	62.76	2286.13	-68.75	73.89	2098.18	-92.63	48.14	2101.56	-92.51	104.95	2310.69	-6.97	1463.52	0.00	0.00	0.00	2394.09	-2.79	1863.33	2349.52	97.94	1848.08	2074.46	-91.21	1788.62	2228.45	18.53	1780.53	-278.82	1201.48	72.39	310.69	1128.63	80.62	-207.21
9.37000	2659.46	173.19	129.52	2621.19	158.41	124.46	2371.88	149.10	76.04	2371.34	151.77	135.96	2324.07	-73.20	62.86	2286.36	-68.78	73.92	2098.93	-91.79	48.25	2101.93	-92.38	105.49	2320.72	-6.78	1462.87	0.00	0.00	0.00	2402.00	-1.46	1863.56	2346.38	94.40	1856.93	2074.46	-91.21	1788.62	2236.75	18.86	1779.50	-277.40	1201.95	72.43	312.15	1128.41	80.88	-200.04
9.38000	2690.99	176.67	136.04	2653.43	161.14	129.44	2371.88	149.10	76.04	2371.34	151.77	135.96	2323.72	-73.43	62.53	2286.13	-68.80	73.75	2099.37	-91.38	48.69	2102.26	-92.25	106.15	2330.42	-6.59	1462.19	0.00	0.00	0.00	2410.05	-0.07	1863.66	2351.51	94.28	1858.85	2074.46	-91.21	1788.62	2245.13	19.05	1778.51	-276.53	1198.40	73.52	308.14	1129.00	80.15	-198.82
9.39000	2720.73	180.23	143.94	2684.39	163.92	135.86	2371.88	149.10	76.04	2371.34	151.77	135.96	2324.20	-74.04	62.06	2286.41	-68.85	73.80	2099.43	-91.26	49.27	2102.87	-91.77	106.47	2339.81	-6.36	1461.45	0.00	0.00	0.00	2418.25	1.28	1863.60	2359.47	95.42	1858.42	2074.46	-91.21	1788.62	2253.26	19.67	1777.20	-271.58	1198.97	74.41	309.36	1128.46	80.36	-203.26
9.40000	2748.36	183.59	152.92	2712.86	166.57	143.06	2371.88	149.10	76.04	2371.34	151.77	135.96	2324.64	-73.95	62.45	2286.35	-68.97	73.71	2099.77	-90.88	49.83	2102.60	-92.36	107.43	2349.29	-6.00	1460.62	0.00	0.00	0.00	2426.24	2.63	1863.43	2367.39	96.46	1857.97	2074.46	-91.21	1788.62	2261.51	20.32	1775.82	-271.99	1199.21	74.31	309.40	1128.48	80.52	-200.96
9.41000	2774.32	186.37	162.73	2739.57	168.73	151.18	2371.88	149.10	76.04	2371.34	151.77	135.96	2324.10	-73.91	62.10	2286.47	-69.06	73.67	2100.57	-89.93	50.15	2103.65	-91.58	107.72	2358.86	-5.52	1459.66	0.00	0.00	0.00	2434.37	4.05	1863.11	2375.02	97.75	1857.39	2074.46	-91.21	1788.62	2269.86	21.01	1774.35	-268.03	1199.16	74.82	310.06	1128.24	80.78	-202.01
9.42000	2798.24	188.17	172.62	2763.87	170.13	159.26	2371.88	149.10	76.04	2371.34	151.77	135.96	2324.34	-73.94	62.15	2286.35	-69.15	73.53	2101.25	-89.14	50.51	2104.20	-91.24	108.38	2368.62	-4.93	1458.59	0.00	0.00	0.00	2442.59	5.49	1862.65	2382.17	98.92	1856.71	2074.46	-91.21	1788.62	2277.71	22.43	1772.62	-274.30	1200.32	73.37	309.82	1129.66	80.17	-197.58
9.43000	2820.20	188.59	181.94	2786.37	170.37	167.31	2371.88	149.10	76.04	2371.34	151.77	135.96	2324.67	-73.81	62.37	2286.75	-69.23	73.62	2101.86	-88.59	51.13	2104.80	-91.19	109.02	2378.36	-4.30	1457.50	0.00	0.00	0.00	2450.75	6.96	1862.13	2390.71	100.19	1855.79	2074.46	-91.21	1788.62	2286.55	22.81	1771.05	-275.65	1198.37	73.92	310.27	1129.42	80.42	-195.83
9.44000	2840.06	187.50	190.30	2806.53	169.56	174.62	2371.88	149.10	76.04	2371.34	151.77	135.96	2324.78	-74.20	62.25	2286.64	-69.38	73.48	2102.38	-88.28	51.76	2105.64	-90.89	109.77	2387.79	-3.58	1456.36	0.00	0.00	0.00	2458.93	8.54	1861.54	2398.35	101.72	1855.09	2074.46	-91.21	1788.62	2294.54	24.36	1769.22	-277.75	1199.22	73.07	312.17	1128.30	81.20	-194.45
9.45000	2857.29	185.09	197.58	2824.43	167.55	181.15	2371.88	149.10	76.04	2371.34	151.77	135.96	2324.53	-74.07	62.17	2286.66	-69.48	73.42	2103.27	-87.30	52.16	2105.86	-91.49	110.92	2397.58	-2.73	1455.16	0.00	0.00	0.00	2467.10	10.15	1860.93	2406.13	103.09	1854.26	2074.46	-91.21	1788.62	2302.79	25.71	1767.40	-271.16	1197.84	74.60	312.55	1128.99	80.89	-201.61
9.46000	2870.98	181.41	203.10	2838.96	164.76	186.01	2371.88	149.10	76.04	2371.34	151.77	135.96	2324.51	-74.53	61.93	2286.67	-69.55	73.37	2103.62	-87.34	53.11	2106.83	-91.29	111.65	2407.60	-1.78	1453.90	0.00	0.00	0.00	2475.35	11.85	1860.25	2414.42	104.61	1853.33	2074.46	-91.21	1788.62	2311.09	27.05	1765.62	-270.29	1198.68	74.65	309.35	1129.57	79.86	-203.99
9.47000	2881.26	176.30	205.21	2850.21	160.73	187.78	2371.88	149.10	76.04	2371.34	151.77	135.96	2325.00	-74.79	61.89	2286.51	-69.75	73.24	2104.12	-87.13	53.93	2107.58	-91.67	112.80	2417.73	-0.69	1452.61	0.00	0.00	0.00	2483.57	13.63	1859.60	2422.09	106.27	1852.60	2074.46	-91.21	1788.62	2319.47	28.58	1763.82	-270.18	1197.53	74.87	310.14	1129.59	80.15	-201.01
9.48000	2889.44	170.15	202.93	2858.73	155.56	185.57	2371.88	149.10	76.04	2371.34	151.77	135.96	2324.56	-74.31	62.05	2286.79	-69.78	73.34	2104.67	-87.15	54.97	2108.08	-92.57	114.10	2427.73	0.43	1451.35	0.00	0.00	0.00	2491.99	15.49	1858.93	2430.23	108.01	1851.75	2074.46	-91.21	1788.62	2328.31	29.90	1762.18	-273.22	1200.18	73.67	312.06	1129.38	80.74	-201.77
9.49000	2897.60	163.96	196.81	2865.62	149.73	179.46	2371.88	149.10	76.04	2371.34	151.77	135.96	2324.48	-74.42	61.99	2286.82	-69.89	73.29	2104.55	-88.01	56.41	2108.93	-93.00	115.26	2438.04	1.77	1450.05	0.00	0.00	0.00	2500.50	17.49	1858.26	2438.16	109.81	1850.97	2074.46	-91.21	1788.62	2336.79	31.76	1760.51	-277.24	1201.63	72.37	310.23	1129.62	80.19	-198.78
9.50000	2905.11	156.14	187.80	2871.14	142.36	170.69	2371.88	149.10	76.04	2371.34	151.77	135.96	2325.24	-74.78	62.15	2286.57	-69.97	73.12	2105.31	-87.83	57.39	2109.89	-93.67	116.57	2447.90	3.18	1448.83	0.00	0.00	0.00	2509.11	19.56	1857.60	2446.87	111.71	1850.23	2074.46	-91.21	1788.62	2345.67	33.44	1758.90	-278.58	1201.73	72.43	312.64	1128.58	81.17	-203.24
9.51000	2911.22	148.28	178.35	2876.89	135.20	162.13	2371.88	149.10	76.04	2371.34	151.77	135.96	2324.27	-74.50	61.92	2286.46	-70.01	72.95	2105.42	-88.77	59.06	2111.01	-94.24	118.02	2457.87	4.67	1447.68	0.00	0.00	0.00	2517.67	21.72	1856.94	2455.16	113.89	1849.58	2074.46	-91.21	1788.62	2354.52	35.21	1757.29	-277.90	1200.90	72.73	313.56	1127.61	81.71	-205.28
9.52000	2918.12	142.32	170.25	2882.29	129.85	154.38	2371.88	149.10	76.04	2371.34	151.77	135.96	2324.43	-74.26	62.18	2286.63	-70.09	72.97	2105.23	-90.00	61.04	2112.20	-94.69	119.59	2467.97	6.28	1446.64	0.00	0.00	0.00	2526.08	23.98	1856.28	2463.69	116.16	1848.78	2074.46	-91.21	1788.62	2363.56	37.16	1755.68	-278.51	1199.60	72.66	314.57	1127.70	82.00	-204.27
9.53000	2927.59	140.10	160.21	2890.24	127.85	146.61	2371.88	149.10	76.04	2371.34	151.77	135.96	2323.76	-74.28	61.94	2286.69	-70.16	72.87	2105.68	-90.57	63.14	2113.06	-95.89	121.92	2478.17	7.98	1445.78	0.00	0.00	0.00	2534.77	26.39	1855.73	2472.65	118.52	1848.00	2074.46	-91.21	1788.62	2372.17	39.76	1754.12	-277.81	1201.20	72.79	314.83	1127.94	82.05	-200.38
9.54000	2936.95	140.45	147.06	2897.83	127.94	137.11	2371.88	149.10	76.04	2371.34	151.77	135.96	2324.77	-74.29	62.32	2286.99	-70.15	72.96	2106.53	-90.82	65.53	2114.48	-96.53	124.31	2488.54	9.86	1445.17	0.00	0.00	0.00	2543.59	29.00	1855.48	2481.54	121.06	1847.62	2074.46	-91.21	1788.62	2380.92	42.50	1752.84	-277.42	1201.48	72.65	312.20	1128.81	81.16	-201.28
9.55000	2942.94	141.17	134.59	2903.43	128.58	127.45	2371.88	149.10	76.04	2371.34	151.77	135.96	2324.98	-74.23	62.35	2287.05	-70.14	72.87	2107.46	-91.05	68.40	2116.30	-96.87	127.27	2498.86	11.76	1444.97	0.00	0.00	0.00	2552.61	31.83	1855.65	2489.83	123.78	1847.68	2074.46	-91.21	1788.62	2390.07	44.93	1752.09	-271.50	1200.01	74.19	311.16	1128.84	80.82	-202.18
9.56000	2947.07	142.62	124.18	2907.07	129.91	118.94	2371.88	149.10	76.04	2371.34	151.77	135.96	2325.40	-74.35	62.24	2287.65	-70.02	73.04	2109.29	-90.53	71.45	2118.80	-96.94	130.61	2509.73	13.78	1445.20	0.00	0.00	0.00	2561.59	34.83	1856.11	2498.68	126.58	1847.94	2074.46	-91.21	1788.62	2399.10	47.67	1751.77	-277.32	1199.71	73.30	310.33	1128.90	80.70	-201.18
9.57000	2950.18	143.69	114.55	2910.05	131.08	111.32	2371.88	149.10	76.04	2371.34	151.77	135.96	2325.45	-74.16	62.30	2287.88	-69.92	73.01	2111.11	-90.30	75.27	2121.45	-97.22	134.65	2520.33	15.61	1445.92	0.00	0.00	0.00	2570.72	37.94	1856.78	2507.65	129.59	1848.45	2074.46	-91.21	1788.62	2408.24	50.58	1751.89	-274.54	1198.44	74.07	311.41	1129.56	80.55	-202.21
9.58000	2953.48	142.82	106.39	2913.14	130.80	105.74	2371.88	149.10	76.04	2371.34	151.77	135.96	2325.45	-73.75	62.42	2287.93	-69.89	72.94	2112.57	-91.22	80.04	2124.93	-97.42	139.05	2531.10	17.38	1447.05	0.00	0.00	0.00	2579.85	41.15	1857.56	2516.83	132.78	1849.08	2074.46	-91.21	1788.62	2417.50	53.52	1752.25	-277.84	1201.07	72.71	312.67	1129.08	81.01	-198.03
9.59000	2954.73	141.38	101.93	2914.49	129.24	102.09	2371.88	149.10	76.04	2371.34	151.77	135.96	2325.23	-74.52	61.93	2288.85	-69.69	73.19	2114.60	-91.99	85.06	2129.25	-97.14	143.40	2541.63	19.10	1448.46	0.00	0.00	0.00	2589.05	44.51	1858.49	2526.07	135.96	1849.93	2074.46	-91.21	1788.62	2426.59	56.81	1752.89	-274.83	1200.36	73.37	311.13	1127.88	81.28	-198.59
9.60000	2954.82	139.89	99.44	2914.71	127.86	98.99	2371.88	149.10	76.04	2371.34	151.77	135.96	2325.64	-73.78	62.59	2288.73	-69.57	73.06	2117.96	-92.19	90.35	2132.89	-99.03	149.11	2552.12	20.75	1450.18	0.00	0.00	0.00	2598.51	47.92	1859.57	2535.38	139.30	1850.93	2074.46	-91.21	1788.62	2426.59	56.81	1752.89	-273.32	1199.66	73.88	311.09	1129.22	80.77	-197.87
9.61000	2955.34	139.47	97.26	2915.36	127.34	97.07	2371.88	149.10	76.04	2371.34	151.77	135.96	2326.24	-74.34	62.32	2288.77	-69.31	73.07	2121.14	-93.24	96.72	2132.89	-99.03	149.11	2562.81	22.43	1452.01	0.00	0.00	0.00	2607.90	51.43	1860.81	2544.51	142.68	1852.16	2074.46	-91.21	1788.62	2426.59	56.81	1752.89	-274.36	1199.55	73.58	311.18	1128.64	80.78	-198.16
9.62000	2955.95	139.35	95.28	2916.07	127.16	95.55	2371.88	149.10	76.04	2371.34	151.77	135.96	2326.30	-74.08	62.64	2289.54	-69.05	73.49	2125.48	-94.27	103.70	2132.89	-99.03	149.11	2573.21	24.09	1453.90	0.00	0.00	0.00	2617.40	55.01	1862.12	2553.68	146.08	1853.41	2074.46	-91.21	1788.62	2426.59	56.81	1752.89	-273.22	1197.98	74.70	312.54	1129.26	80.92	-201.36
9.63000	2956.38	139.10	93.73	2916.52	126.73	94.34	2371.88	149.10	76.04	2371.34	151.77	135.96	2327.30	-74.50	63.00	2290.12	-68.61	73.92	2130.79	-95.37	110.95	2132.89	-99.03	149.11	2582.86	25.69	1455.87	0.00	0.00	0.00	2626.77	58.61	1863.50	2563.07	149.56	1854.66	2074.46	-91.21	1788.62	2426.59	56.81	1752.89	-271.41	1200.09	74.18	310.57	1128.28	80.75	-198.28
9.64000	2956.67	138.78	92.50	2916.93	126.42	93.40	2371.88	149.10	76.04	2371.34	151.77	135.96	2327.54	-74.03	63.53	2290.83	-68.15	74.43	2137.42	-95.94	118.82	2132.89	-99.03	149.11	2592.01	27.41	1457.84	0.00	0.00	0.00	2636.16	62.21	1864.81	2572.33	152.99	1855.81	2074.46	-91.21	1788.62	2426.59	56.81	1752.89	-267.08	1198.50	75.41	312.36	1127.86	81.39	-199.20
9.65000	2957.05	138.67	91.63	2916.96	126.30	92.48	2371.88	149.10	76.04	2371.34	151.77	135.96	2327.58	-74.42	63.46	2292.09	-67.77	75.17	2137.42	-95.94	118.82	2132.89	-99.03	149.11	2601.27	29.26	1459.70	0.00	0.00	0.00	2645.51	65.79	1866.11	2581.14	156.45	1856.95	2074.46	-91.21	1788.62	2426.59	56.81	1752.89	-267.48	1198.56	75.38	312.40	1128.91	81.15	-197.13
9.66000	2957.25	138.48	90.63	2917.42	126.09	91.82	2371.88	149.10	76.04	2371.34	151.77	135.96	2328.29	-74.24	63.82	2293.89	-67.61	75.87	2137.42	-95.94	118.82	2132.89	-99.03	149.11	2610.06	31.18	1461.49	0.00	0.00	0.00	2654.64	69.33	1867.35	2589.61	159.88	1858.17	2074.46	-91.21	1788.62	2426.59	56.81	1752.89	-268.75	1198.53	75.07	313.01	1129.59	80.88	-199.19
9.67000	2957.62	138.30	90.06	2917.55	125.98	91.21	2371.88	149.10	76.04	2371.34	151.77	135.96	2328.89	-74.22	63.71	2296.76	-67.81	76.87	2137.42	-95.94	118.82	2132.89	-99.03	149.11	2618.87	33.13	1463.09	0.00	0.00	0.00	2663.76	72.74	1868.43	2598.52	162.94	1859.07	2074.46	-91.21	1788.62	2426.59	56.81	1752.89	-272.67	1199.71	74.14	311.75	1129.14	80.77	-198.40
9.68000	2957.78	138.19	89.58	2918.00	125.94	90.94	2371.88	149.10	76.04	2371.34	151.77	135.96	2331.62	-75.25	63.86	2300.64	-68.38	78.21	2137.42	-95.94	118.82	2132.89	-99.03	149.11	2627.73	35.17	1464.45	0.00	0.00	0.00	2672.80	76.07	1869.35	2607.45	166.03	1859.79	2074.46	-91.21	1788.62	2426.59	56.81	1752.89	-271.83	1200.93	73.78	311.80	1128.10	81.14	-196.02
9.69000	2957.96	138.14	89.24	2918.04	125.91	90.48	2371.88	149.10	76.04	2371.34	151.77	135.96	2333.51	-75.70	63.71	2305.38	-69.17	80.09	2137.42	-95.94	118.82	2132.89	-99.03	149.11	2636.28	37.14	1465.61	0.00	0.00	0.00	2681.59	79.18	1870.13	2615.81	168.99	1860.43	2074.46	-91.21	1788.62	2426.59	56.81	1752.89	-269.01	1199.64	74.82	309.70	1128.20	80.49	-200.71
9.70000	2958.18	138.13	88.99	2918.13	125.99	90.18	2371.88	149.10	76.04	2371.34	151.77	135.96	2336.52	-76.50	64.64	2310.97	-69.85	83.00	2137.42	-95.94	118.82	2132.89	-99.03	149.11	2644.99	39.12	1466.55	0.00	0.00	0.00	2690.44	82.19	1870.73	2624.42	171.75	1860.82	2074.46	-91.21	1788.62	2426.59	56.81	1752.89	-272.32	1201.12	74.06	309.78	1128.99	80.33	-200.84
9.71000	2958.17	138.16	88.68	2918.32	126.11	89.94	2371.88	149.10	76.04	2371.34	151.77	135.96	2340.71	-77.11	66.03	2316.82	-70.62	86.57	2137.42	-95.94	118.82	2132.89	-99.03	149.11	2653.91	41.02	1467.27	0.00	0.00	0.00	2699.41	85.02	1871.22	2633.08	174.39	1861.21	2074.46	-91.21	1788.62	2426.59	56.81	1752.89	-273.99	1199.41	73.93	308.39	1130.13	79.67	-195.86
9.72000	2958.27	138.17	88.55	2918.22	126.14	89.62	2371.88	149.10	76.04	2371.34	151.77	135.96	2346.93	-79.17	67.98	2323.47	-71.75	90.95	2137.42	-95.94	118.82	2132.89	-99.03	149.11	2662.70	42.77	1467.83	0.00	0.00	0.00	2708.10	87.73	1871.64	2641.85	176.88	1861.40	2074.46	-91.21	1788.62	2426.59	56.81	1752.89	-271.27	1199.27	74.35	307.69	1129.70	79.77	-193.80
9.73000	2958.36	138.16	88.42	2918.39	126.24	89.52	2371.88	149.10	76.04	2371.34	151.77	135.96	2352.36	-81.14	75.53	2332.97	-73.13	96.85	2137.42	-95.94	118.82	2132.89	-99.03	149.11	2671.22	44.44	1468.23	0.00	0.00	0.00	2716.71	90.25	1871.97	2650.39	179.20	1861.57	2074.46	-91.21	1788.62	2426.59	56.81	1752.89	-270.60	1199.45	74.60	309.47	1129.35	80.17	-198.67
9.74000	2958.34	138.17	88.26	2918.73	126.36	89.53	2371.88	149.10	76.04	2371.34	151.77	135.96	2357.24	-83.60	77.61	2346.88	-74.16	105.42	2137.42	-95.94	118.82	2132.89	-99.03	149.11	2680.06	45.90	1468.58	0.00	0.00	0.00	2725.50	92.65	1872.21	2658.34	181.31	1861.79	2074.46	-91.21	1788.62	2426.59	56.81	1752.89	-271.96	1199.61	74.13	311.31	1128.97	80.49	-194.38
9.75000	2958.37	138.20	88.15	2918.76	126.40	89.38	2371.88	149.10	76.04	2371.34	151.77	135.96	2377.32	-84.59	88.51	2357.81	-75.81	110.56	2137.42	-95.94	118.82	2132.89	-99.03	149.11	2688.41	47.16	1469.04	0.00	0.00	0.00	2734.29	94.90	1872.41	2666.84	183.36	1861.86	2074.46	-91.21	1788.62	2426.59	56.81	1752.89	-271.77	1200.11	74.02	310.60	1128.66	80.43	-196.88
9.76000	2958.55	138.20	88.21	2918.83	126.47	89.29	2371.88	149.10	76.04	2371.34	151.77	135.96	2396.73	-85.62	96.39	2372.83	-77.05	116.35	2137.42	-95.94	118.82	2132.89	-99.03	149.11	2696.71	48.34	1469.45	0.00	0.00	0.00	2743.01	96.97	1872.62	2675.62	185.12	1861.87	2074.46	-91.21	1788.62	2426.59	56.81	1752.89	-271.06	1199.47	74.13	308.64	1129.23	80.02	-204.81
9.77000	2958.48	138.21	88.14	2918.98	126.57	89.32	2371.88	149.10	76.04	2371.34	151.77	135.96	2416.03	-86.40	102.43	2393.38	-77.55	122.99	2137.42	-95.94	118.82	2132.89	-99.03	149.11	2705.08	49.42	1469.97	0.00	0.00	0.00	2751.54	98.90	1872.83	2683.52	186.77	1862.15	2074.46	-91.21	1788.62	2426.59	56.81	1752.89	-267.81	1198.56	75.09	309.95	1128.87	80.31	-197.92
9.78000	2958.48	138.24	88.05	2918.69	126.64	89.03	2371.88	149.10	76.04	2371.34	151.77	135.96	2436.71	-86.86	107.56	2414.99	-77.94	128.55	2137.42	-95.94	118.82	2132.89	-99.03	149.11	2713.18	50.44	1470.54	0.00	0.00	0.00	2760.29	100.66	1873.01	2692.06	188.31	1862.24	2074.46	-91.21	1788.62	2426.59	56.81	1752.89	-269.40	1199.20	74.89	309.82	1128.76	80.37	-202.60
9.79000	2958.46	138.30	88.00	2918.77	126.73	89.08	2371.88	149.10	76.04	2371.34	151.77	135.96	2458.56	-87.51	111.78	2436.76	-78.38	132.83	2137.42	-95.94	118.82	2132.89	-99.03	149.11	2721.04	51.37	1471.17	0.00	0.00	0.00	2769.15	102.24	1873.18	2700.04	189.68	1862.52	2074.46	-91.21	1788.62	2426.59	56.81	1752.89	-270.87	1200.44	74.50	309.48	1127.86	80.54	-201.70
9.80000	2958.57	138.31	88.02	2918.85	126.81	89.07	2371.88	149.10	76.04	2371.34	151.77	135.96	2480.60	-88.31	114.72	2458.98	-78.93	135.93	2137.42	-95.94	118.82	2132.89	-99.03	149.11	2728.80	52.29	1471.75	0.00	0.00	0.00	2777.61	103.59	1873.41	2708.50	190.77	1862.70	2074.46	-91.21	1788.62	2426.59	56.81	1752.89	-266.70	1197.97	75.74	314.52	1128.00	81.73	-198.09
9.81000	2958.59	138.31	87.98	2918.87	126.82	88.99	2371.88	149.10	76.04	2371.34	151.77	135.96	2503.68	-89.08	116.83	2482.31	-79.63	138.17	2137.42	-95.94	118.82	2132.89	-99.03	149.11	2736.06	53.21	1472.38	0.00	0.00	0.00	2785.91	104.75	1873.66	2716.79	191.71	1863.04	2074.46	-91.21	1788.62	2426.59	56.81	1752.89	-269.54	1199.99	74.73	311.75	1128.89	80.92	-201.45
9.82000	2958.50	138.27	87.87	2918.89	126.84	88.99	2371.88	149.10	76.04	2371.34	151.77	135.96	2528.16	-90.10	118.31	2506.05	-80.51	139.20	2137.42	-95.94	118.82	2132.89	-99.03	149.11	2743.34	54.13	1472.97	0.00	0.00	0.00	2794.42	105.69	1873.89	2725.28	192.47	1863.39	2074.46	-91.21	1788.62	2426.59	56.81	1752.89	-278.29	1202.53	72.40	311.08	1128.84	80.74	-198.29
9.83000	2958.55	138.32	87.87	2918.85	126.93	88.92	2371.88	149.10	76.04	2371.34	151.77	135.96	2552.75	-91.38	118.58	2531.10	-81.56	139.65	2137.42	-95.94	118.82	2132.89	-99.03	149.11	2750.47	55.12	1473.54	0.00	0.00	0.00	2802.93	106.43	1874.13	2733.41	193.12	1863.81	2074.46	-91.21	1788.62	2426.59	56.81	1752.89	-275.42	1200.62	73.43	308.73	1128.79	80.01	-195.29
9.84000	2958.55	138.36	87.82	2918.74	126.99	88.80	2371.88	149.10	76.04	2371.34	151.77	135.96	2578.36	-92.91	118.30	2556.00	-82.98	138.73	2137.42	-95.94	118.82	2132.89	-99.03	149.11	2757.47	56.12	1474.10	0.00	0.00	0.00	2811.30	106.99	1874.39	2741.51	193.62	1864.28	2074.46	-91.21	1788.62	2426.59	56.81	1752.89	-275.73	1198.64	73.74	308.96	1129.17	79.93	-195.98
9.85000	2958.32	138.37	87.64	2918.59	127.01	88.67	2371.88	149.10	76.04	2371.34	151.77	135.96	2604.22	-94.95	116.95	2582.47	-84.69	137.46	2137.42	-95.94	118.82	2132.89	-99.03	149.11	2764.35	57.05	1474.65	0.00	0.00	0.00	2819.44	107.35	1874.70	2750.06	193.96	1864.72	2074.46	-91.21	1788.62	2426.59	56.81	1752.89	-275.64	1200.84	73.44	311.58	1128.77	80.84	-198.23
9.86000	2958.35	138.39	87.62	2918.80	127.14	88.73	2371.88	149.10	76.04	2371.34	151.77	135.96	2631.95	-97.38	115.62	2609.31	-86.96	135.35	2137.42	-95.94	118.82	2132.89	-99.03	149.11	2771.18	57.97	1475.17	0.00	0.00	0.00	2827.78	107.57	1874.99	2758.39	194.27	1865.21	2074.46	-91.21	1788.62	2426.59	56.81	1752.89	-271.87	1199.87	74.31	308.95	1128.82	80.34	-197.64
9.87000	2958.29	138.44	87.50	2918.56	127.18	88.50	2371.88	149.10	76.04	2371.34	151.77	135.96	2660.95	-100.29	114.17	2637.30	-89.66	132.97	2137.42	-95.94	118.82	2132.89	-99.03	149.11	2778.14	58.83	1475.64	0.00	0.00	0.00	2836.13	107.64	1875.32	2766.21	194.27	1865.87	2074.46	-91.21	1788.62	2426.59	56.81	1752.89	-269.88	1199.26	75.09	306.59	1129.75	79.54	-198.02
9.88000	2958.34	138.51	87.44	2918.76	127.27	88.49	2371.88	149.10	76.04	2371.34	151.77	135.96	2691.04	-103.61	112.65	2666.10	-92.75	130.26	2137.42	-95.94	118.82	2132.89	-99.03	149.11	2785.36	59.59	1476.02	0.00	0.00	0.00	2844.24	107.60	1875.66	2774.16	194.09	1866.50	2074.46	-91.21	1788.62	2426.59	56.81	1752.89	-268.95	1199.84	74.77	309.50	1128.63	80.77	-197.04
9.89000	2958.30	138.54	87.27	2918.99	127.44	88.56	2371.88	149.10	76.04	2371.34	151.77	135.96	2720.93	-107.44	110.64	2695.83	-96.26	127.48	2137.42	-95.94	118.82	2132.89	-99.03	149.11	2792.78	60.24	1476.34	0.00	0.00	0.00	2852.17	107.43	1876.02	2774.16	194.09	1866.50	2074.46	-91.21	1788.62	2426.59	56.81	1752.89	-272.99	1199.46	74.09	312.64	1128.07	81.31	-197.90
9.90000	2958.40	138.57	87.18	2919.07	127.47	88.53	2371.88	149.10	76.04	2371.34	151.77	135.96	2751.77	-111.53	108.71	2726.07	-100.13	124.50	2137.42	-95.94	118.82	2132.89	-99.03	149.11	2800.17	60.90	1476.63	0.00	0.00	0.00	2859.98	107.16	1876.41	2774.16	194.09	1866.50	2074.46	-91.21	1788.62	2426.59	56.81	1752.89	-272.24	1199.53	74.51	312.60	1129.00	81.00	-196.24
9.91000	2958.57	138.61	87.11	2919.18	127.58	88.46	2371.88	149.10	76.04	2371.34	151.77	135.96	2783.43	-115.85	107.07	2757.11	-104.31	121.69	2137.42	-95.94	118.82	2132.89	-99.03	149.11	2807.82	61.55	1476.84	0.00	0.00	0.00	2867.86	106.80	1876.79	2774.16	194.09	1866.50	2074.46	-91.21	1788.62	2426.59	56.81	1752.89	-274.73	1200.09	73.56	310.75	1128.13	80.90	-201.30
9.92000	2958.77	138.65	87.10	2919.50	127.64	88.61	2371.88	149.10	76.04	2371.34	151.77	135.96	2815.64	-120.12	105.48	2788.18	-108.67	118.63	2137.42	-95.94	118.82	2132.89	-99.03	149.11	2815.69	62.19	1477.01	0.00	0.00	0.00	2875.50	106.37	1877.19	2774.16	194.09	1866.50	2074.46	-91.21	1788.62	2426.59	56.81	1752.89	-273.74	1199.95	73.89	308.99	1129.76	80.13	-199.39
9.93000	2958.98	138.68	87.07	2919.49	127.69	88.54	2371.88	149.10	76.04	2371.34	151.77	135.96	2848.33	-124.55	104.23	2820.21	-113.08	115.94	2137.42	-95.94	118.82	2132.89	-99.03	149.11	2823.68	62.76	1477.16	0.00	0.00	0.00	2882.94	105.86	1877.62	2774.16	194.09	1866.50	2074.46	-91.21	1788.62	2426.59	56.81	1752.89	-272.12	1200.33	74.11	308.00	1130.02	79.75	-198.38
9.94000	2958.97	138.67	86.96	2919.57	127.79	88.53	2371.88	149.10	76.04	2371.34	151.77	135.96	2881.34	-129.02	103.33	2852.45	-117.64	113.41	2137.42	-95.94	118.82	2132.89	-99.03	149.11	2831.74	63.19	1477.23	0.00	0.00	0.00	2890.44	105.29	1878.01	2774.16	194.09	1866.50	2074.46	-91.21	1788.62	2426.59	56.81	1752.89	-272.56	1201.17	73.39	309.75	1130.05	80.17	-204.50
9.95000	2958.99	138.69	86.91	2919.38	127.79	88.35	2371.88	149.10	76.04	2371.34	151.77	135.96	2914.10	-133.70	102.33	2884.97	-122.27	111.15	2137.42	-95.94	118.82	2132.89	-99.03	149.11	2839.74	63.47	1477.26	0.00	0.00	0.00	2898.22	104.64	1878.31	2774.16	194.09	1866.50	2074.46	-91.21	1788.62	2426.59	56.81	1752.89	-268.82	1197.96	75.14	311.30	1128.95	80.84	-201.34
9.96000	2958.96	138.65	86.82	2919.49	127.83	88.36	2371.88	149.10	76.04	2371.34	151.77	135.96	2947.51	-138.21	102.06	2917.35	-126.94	109.00	2137.42	-95.94	118.82	2132.89	-99.03	149.11	2847.75	63.63	1477.22	0.00	0.00	0.00	2905.65	103.90	1878.65	2774.16	194.09	1866.50	2074.46	-91.21	1788.62	2426.59	56.81	1752.89	-272.82	1199.63	73.94	310.59	1128.30	80.83	-204.21
9.97000	2958.97	138.61	86.76	2919.54	127.86	88.29	2371.88	149.10	76.04	2371.34	151.77	135.96	2979.42	-143.00	101.05	2949.81	-131.45	107.26	2137.42	-95.94	118.82	2132.89	-99.03	149.11	2855.73	63.64	1477.12	0.00	0.00	0.00	2913.03	103.12	1878.97	2774.16	194.09	1866.50	2074.46	-91.21	1788.62	2426.59	56.81	1752.89	-271.64	1200.74	73.80	309.71	1128.55	80.56	-201.65
9.98000	2959.11	138.55	86.77	2919.65	127.84	88.31	2371.88	149.10	76.04	2371.34	151.77	135.96	3012.30	-147.47	101.17	2981.82	-135.89	105.51	2137.42	-95.94	118.82	2132.89	-99.03	149.11	2863.65	63.56	1476.97	0.00	0.00	0.00	2920.52	102.28	1879.24	2774.16	194.09	1866.50	2074.46	-91.21	1788.62	2426.59	56.81	1752.89	-271.38	1200.93	73.86	308.44	1129.20	80.04	-198.88
9.99000	2959.37	138.32	86.84	2919.57	127.93	88.26	2371.88	149.10	76.04	2371.34	151.77	135.96	3045.71	-151.65	102.22	3014.63	-139.65	104.80	2137.42	-95.94	118.82	2132.89	-99.03	149.11	2871.34	63.38	1476.76	0.00	0.00	0.00	2928.17	101.43	1879.45	2774.16	194.09	1866.50	2074.46	-91.21	1788.62	2426.59	56.81	1752.89	-271.55	1201.21	73.96	307.87	1129.50	79.87	-197.85
10.00000	2959.40	138.52	86.81	2919.60	127.93	88.27	2371.88	149.10	76.04	2371.34	151.77	135.96	3078.11	-155.40	102.90	3047.33	-143.17	104.61	2137.42	-95.94	118.82	2132.89	-99.03	149.11	2879.16	63.15	1476.47	0.00	0.00	0.00	2935.65	100.54	1879.65	2774.16	194.09	1866.50	2074.46	-91.21	1788.62	2426.59	56.81	1752.89	-267.42	1198.38	75.34	308.24	1130.35	79.48	-197.13
10.01000	2959.29	138.63	86.73	2919.54	128.06	88.24	2371.88	149.10	76.04	2371.34	151.77	135.96	3110.68	-158.52	104.12	3079.77	-146.25	104.39	2137.42	-95.94	118.82	2132.89	-99.03	149.11	2886.98	62.84	1476.14	0.00	0.00	0.00	2943.05	99.61	1879.81	2774.16	194.09	1866.50	2074.46	-91.21	1788.62	2426.59	56.81	1752.89	-271.68	1198.08	74.91	309.59	1129.95	79.79	-200.31
10.02000	2959.20	138.72	86.65	2919.62	128.11	88.20	2371.88	149.10	76.04	2371.34	151.77	135.96	3143.36	-160.84	105.80	3111.88	-148.71	104.47	2137.42	-95.94	118.82	2132.89	-99.03	149.11	2894.62	62.43	1475.75	0.00	0.00	0.00	2950.63	98.60	1879.89	2774.16	194.09	1866.50	2074.46	-91.21	1788.62	2426.59	56.81	1752.89	-273.25	1200.09	74.09	307.89	1129.54	79.88	-199.67
10.03000	2959.31	138.78	86.68	2919.69	128.20	88.22	2371.88	149.10	76.04	2371.34	151.77	135.96	3175.76	-162.42	107.77	3144.34	-150.37	105.64	2137.42	-95.94	118.82	2132.89	-99.03	149.11	2902.17	61.94	1475.34	0.00	0.00	0.00	2958.16	97.52	1879.89	2774.16	194.09	1866.50	2074.46	-91.21	1788.62	2426.59	56.81	1752.89	-274.39	1200.44	73.34	308.99	1129.96	79.85	-202.16
10.04000	2959.24	138.87	86.61	2919.82	128.32	88.27	2371.88	149.10	76.04	2371.34	151.77	135.96	3208.46	-162.79	111.50	3176.19	-151.05	107.46	2137.42	-95.94	118.82	2132.89	-99.03	149.11	2909.82	61.42	1474.82	0.00	0.00	0.00	2965.57	96.38	1879.82	2774.16	194.09	1866.50	2074.46	-91.21	1788.62	2426.59	56.81	1752.89	-276.63	1199.81	73.12	309.08	1130.01	79.96	-203.62
10.05000	2959.33	138.93	86.64	2919.66	128.38	88.17	2371.88	149.10	76.04	2371.34	151.77	135.96	3208.46	-162.79	111.50	3207.68	-150.88	111.28	2137.42	-95.94	118.82	2132.89	-99.03	149.11	2917.39	60.89	1474.27	0.00	0.00	0.00	2973.04	95.11	1879.60	2774.16	194.09	1866.50	2074.46	-91.21	1788.62	2426.59	56.81	1752.89	-269.31	1199.86	74.46	310.87	1128.10	81.09	-202.02
10.06000	2959.21	139.00	86.57	2919.57	128.47	88.15	2371.88	149.10	76.04	2371.34	151.77	135.96	3208.46	-162.79	111.50	3207.68	-150.88	111.28	2137.42	-95.94	118.82	2132.89	-99.03	149.11	2925.08	60.28	1473.63	0.00	0.00	0.00	2980.58	93.77	1879.22	2774.16	194.09	1866.50	2074.46	-91.21	1788.62	2426.59	56.81	1752.89	-270.53	1199.37	74.37	309.17	1127.73	80.94	-200.26
10.07000	2959.24	139.06	86.61	2919.15	128.59	87.87	2371.88	149.10	76.04	2371.34	151.77	135.96	3208.46	-162.79	111.50	3207.68	-150.88	111.28	2137.42	-95.94	118.82	2132.89	-99.03	149.11	2932.69	59.62	1472.92	0.00	0.00	0.00	2988.10	92.37	1878.68	2774.16	194.09	1866.50	2074.46	-91.21	1788.62	2426.59	56.81	1752.89	-273.83	1199.27	74.02	309.28	1128.88	80.49	-198.21
10.08000	2959.08	139.15	86.53	2919.38	128.72	88.09	2371.88	149.10	76.04	2371.34	151.77	135.96	3208.46	-162.79	111.50	3207.68	-150.88	111.28	2137.42	-95.94	118.82	2132.89	-99.03	149.11	2940.20	58.90	1472.10	0.00	0.00	0.00	2995.45	90.87	1878.01	2774.16	194.09	1866.50	2074.46	-91.21	1788.62	2426.59	56.81	1752.89	-273.44	1200.04	74.00	309.34	1130.83	79.72	-198.82
10.09000	2959.05	139.25	86.52	2919.46	128.85	88.15	2371.88	149.10	76.04	2371.34	151.77	135.96	3208.46	-162.79	111.50	3207.68	-150.88	111.28	2137.42	-95.94	118.82	2132.89	-99.03	149.11	2947.67	58.12	1471.22	0.00	0.00	0.00	3002.67	89.35	1877.25	2774.16	194.09	1866.50	2074.46	-91.21	1788.62	2426.59	56.81	1752.89	-276.79	1200.46	72.89	309.78	1129.50	80.18	-200.00
10.10000	2958.98	139.29	86.49	2919.29	128.91	88.01	2371.88	149.10	76.04	2371.34	151.77	135.96	3208.46	-162.79	111.50	3207.68	-150.88	111.28	2137.42	-95.94	118.82	2132.89	-99.03	149.11	2955.13	57.29	1470.25	0.00	0.00	0.00	3010.11	87.82	1876.38	2774.16	194.09	1866.50	2074.46	-91.21	1788.62	2426.59	56.81	1752.89	-272.26	1198.95	74.60	311.18	1129.13	80.64	-195.02
10.11000	2959.00	139.34	86.49	2919.45	129.06	88.10	2371.88	149.10	76.04	2371.34	151.77	135.96	3208.46	-162.79	111.50	3207.68	-150.88	111.28	2137.42	-95.94	118.82	2132.89	-99.03	149.11	2962.89	56.43	1469.24	0.00	0.00	0.00	3017.65	86.28	1875.47	2774.16	194.09	1866.50	2074.46	-91.21	1788.62	2426.59	56.81	1752.89	-270.59	1199.73	74.38	311.38	1130.06	80.64	-190.28
10.12000	2959.06	139.43	86.50	2919.38	129.17	88.01	2371.88	149.10	76.04	2371.34	151.77	135.96	3208.46	-162.79	111.50	3207.68	-150.88	111.28	2137.42	-95.94	118.82	2132.89	-99.03	149.11	2970.49	55.44	1468.21	0.00	0.00	0.00	3025.11	84.76	1874.52	2774.16	194.09	1866.50	2074.46	-91.21	1788.62	2426.59	56.81	1752.89	-273.60	1201.97	73.21	309.29	1130.16	79.90	-192.20
10.13000	2959.16	139.43	86.49	2919.34	129.28	87.94	2371.88	149.10	76.04	2371.34	151.77	135.96	3208.46	-162.79	111.50	3207.68	-150.88	111.28	2137.42	-95.94	118.82	2132.89	-99.03	149.11	2978.23	54.44	1467.17	0.00	0.00	0.00	3032.47	83.21	1873.57	2774.16	194.09	1866.50	2074.46	-91.21	1788.62	2426.59	56.81	1752.89	-271.13	1200.29	74.40	310.82	1130.56	79.99	-198.13
10.14000	2958.99	139.52	86.37	2919.46	129.46	87.89	2371.88	149.10	76.04	2371.34	151.77	135.96	3208.46	-162.79	111.50	3207.68	-150.88	111.28	2137.42	-95.94	118.82	2132.89	-99.03	149.11	2985.87	53.35	1466.17	0.00	0.00	0.00	3039.89	81.68	1872.62	2774.16	194.09	1866.50	2074.46	-91.21	1788.62	2426.59	56.81	1752.89	-268.16	1198.79	75.61	309.51	1130.87	79.64	-192.10
10.15000	2959.19	139.57	86.45	2919.49	129.64	87.83	2371.88	149.10	76.04	2371.34	151.77	135.96	3208.46	-162.79	111.50	3207.68	-150.88	111.28	2137.42	-95.94	118.82	2132.89	-99.03	149.11	2993.34	52.20	1465.26	0.00	0.00	0.00	3047.44	80.22	1871.73	2774.16	194.09	1866.50	2074.46	-91.21	1788.62	2426.59	56.81	1752.89	-267.14	1197.06	76.15	311.64	1128.39	80.71	-192.96
10.16000	2959.18	139.63	86.41	2919.56	129.81	87.72	2371.88	149.10	76.04	2371.34	151.77	135.96	3208.46	-162.79	111.50	3207.68	-150.88	111.28	2137.42	-95.94	118.82	2132.89	-99.03	149.11	3000.91	50.92	1464.51	0.00	0.00	0.00	3055.21	78.82	1871.00	2774.16	194.09	1866.50	2074.46	-91.21	1788.62	2426.59	56.81	1752.89	-267.89	1199.06	75.07	310.57	1128.14	80.63	-196.67
10.17000	2959.15	139.69	86.34	2919.67	130.02	87.60	2371.88	149.10	76.04	2371.34	151.77	135.96	3208.46	-162.79	111.50	3207.68	-150.88	111.28	2137.42	-95.94	118.82	2132.89	-99.03	149.11	3008.37	49.51	1464.02	0.00	0.00	0.00	3062.88	77.55	1870.66	2774.16	194.09	1866.50	2074.46	-91.21	1788.62	2426.59	56.81	1752.89	-273.25	1199.97	73.91	309.03	1128.84	80.43	-197.96
10.18000	2959.20	139.75	86.27	2919.76	130.23	87.43	2371.88	149.10	76.04	2371.34	151.77	135.96	3208.46	-162.79	111.50	3207.68	-150.88	111.28	2137.42	-95.94	118.82	2132.89	-99.03	149.11	3015.53	47.98	1464.04	0.00	0.00	0.00	3070.38	76.38	1870.81	2774.16	194.09	1866.50	2074.46	-91.21	1788.62	2426.59	56.81	1752.89	-273.66	1200.20	74.04	308.85	1128.21	80.42	-196.94
10.19000	2959.21	139.82	86.16	2919.95	130.44	87.24	2371.88	149.10	76.04	2371.34	151.77	135.96	3208.46	-162.79	111.50	3207.68	-150.88	111.28	2137.42	-95.94	118.82	2132.89	-99.03	149.11	3022.54	46.31	1464.67	0.00	0.00	0.00	3078.07	75.31	1871.38	2774.16	194.09	1866.50	2074.46	-91.21	1788.62	2426.59	56.81	1752.89	-271.29	1199.26	74.34	312.69	1127.60	81.34	-196.73
10.20000	2959.48	139.89	86.12	2920.23	130.66	87.09	2371.88	149.10	76.04	2371.34	151.77	135.96	3208.46	-162.79	111.50	3207.68	-150.88	111.28	2137.42	-95.94	118.82	2132.89	-99.03	149.11	3029.48	44.55	1466.00	0.00	0.00	0.00	3085.76	74.24	1872.35	2774.16	194.09	1866.50	2074.46	-91.21	1788.62	2426.59	56.81	1752.89	-272.66	1199.62	74.05	312.21	1127.44	81.45	-199.99
10.21000	2959.51	139.94	85.94	2920.68	130.89	86.99	2371.88	149.10	76.04	2371.34	151.77	135.96	3208.46	-162.79	111.50	3207.68	-150.88	111.28	2137.42	-95.94	118.82	2132.89	-99.03	149.11	3036.44	42.87	1467.86	0.00	0.00	0.00	3093.24	73.03	1873.60	2774.16	194.09	1866.50	2074.46	-91.21	1788.62	2426.59	56.81	1752.89	-268.19	1198.47	75.16	309.06	1128.82	80.13	-197.35
10.22000	2959.67	139.99	85.79	2920.98	131.04	86.81	2371.88	149.10	76.04	2371.34	151.77	135.96	3208.46	-162.79	111.50	3207.68	-150.88	111.28	2137.42	-95.94	118.82	2132.89	-99.03	149.11	3043.02	41.23	1470.02	0.00	0.00	0.00	3100.85	71.58	1874.93	2774.16	194.09	1866.50	2074.46	-91.21	1788.62	2426.59	56.81	1752.89	-268.32	1198.76	75.41	308.22	1129.63	79.95	-198.84
10.23000	2960.03	140.04	85.79	2921.34	131.17	86.66	2371.88	149.10	76.04	2371.34	151.77	135.96	3208.46	-162.79	111.50	3207.68	-150.88	111.28	2137.42	-95.94	118.82	2132.89	-99.03	149.11	3049.93	39.64	1472.21	0.00	0.00	0.00	3108.27	69.88	1876.39	2774.16	194.09	1866.50	2074.46	-91.21	1788.62	2426.59	56.81	1752.89	-268.67	1199.92	74.75	308.75	1129.09	80.17	-197.10
10.24000	2960.19	140.09	85.64	2921.98	131.27	86.76	2371.88	149.10	76.04	2371.34	151.77	135.96	3208.46	-162.79	111.50	3207.68	-150.88	111.28	2137.42	-95.94	118.82	2132.89	-99.03	149.11	3056.96	38.07	1474.38	0.00	0.00	0.00	3115.41	68.00	1877.86	2774.16	194.09	1866.50	2074.46	-91.21	1788.62	2426.59	56.81	1752.89	-271.70	1199.05	74.41	310.86	1128.24	80.69	-196.49
10.25000	2960.38	140.14	85.58	2922.12	131.36	86.55	2371.88	149.10	76.04	2371.34	151.77	135.96	3208.46	-162.79	111.50	3207.68	-150.88	111.28	2137.42	-95.94	118.82	2132.89	-99.03	149.11	3063.91	36.47	1476.47	0.00	0.00	0.00	3122.93	66.03	1879.25	2774.16	194.09	1866.50	2074.46	-91.21	1788.62	2426.59	56.81	1752.89	-274.14	1196.45	74.15	309.82	1127.53	80.83	-196.06
10.26000	2960.59	140.16	85.47	2922.59	131.40	86.62	2371.88	149.10	76.04	2371.34	151.77	135.96	3208.46	-162.79	111.50	3207.68	-150.88	111.28	2137.42	-95.94	118.82	2132.89	-99.03	149.11	3070.86	34.85	1478.37	0.00	0.00	0.00	3130.40	63.93	1880.65	2774.16	194.09	1866.50	2074.46	-91.21	1788.62	2426.59	56.81	1752.89	-270.20	1198.47	74.65	310.58	1128.48	80.86	-199.91
10.27000	2960.80	140.19	85.46	2922.87	131.37	86.56	2371.88	149.10	76.04	2371.34	151.77	135.96	3208.46	-162.79	111.50	3207.68	-150.88	111.28	2137.42	-95.94	118.82	2132.89	-99.03	149.11	3077.43	33.13	1480.07	0.00	0.00	0.00	3137.86	61.76	1882.04	2774.16	194.09	1866.50	2074.46	-91.21	1788.62	2426.59	56.81	1752.89	-268.96	1197.94	74.79	309.98	1129.26	80.39	-201.86
10.28000	2960.78	140.22	85.29	2923.34	131.36	86.63	2371.88	149.10	76.04	2371.34	151.77	135.96	3208.46	-162.79	111.50	3207.68	-150.88	111.28	2137.42	-95.94	118.82	2132.89	-99.03	149.11	3083.84	31.41	1481.58	0.00	0.00	0.00	3144.70	59.55	1883.48	2774.16	194.09	1866.50	2074.46	-91.21	1788.62	2426.59	56.81	1752.89	-274.75	1200.42	73.19	309.81	1128.47	80.78	-196.44
10.29000	2961.10	140.24	85.36	2923.60	131.39	86.58	2371.88	149.10	76.04	2371.34	151.77	135.96	3208.46	-162.79	111.50	3207.68	-150.88	111.28	2137.42	-95.94	118.82	2132.89	-99.03	149.11	3090.59	29.76	1482.88	0.00	0.00	0.00	3151.61	57.48	1884.67	2774.16	194.09	1866.50	2074.46	-91.21	1788.62	2426.59	56.81	1752.89	-270.28	1198.90	74.67	310.04	1128.32	80.75	-200.59
10.30000	2961.25	140.31	85.32	2923.89	131.37	86.53	2371.88	149.10	76.04	2371.34	151.77	135.96	3208.46	-162.79	111.50	3207.68	-150.88	111.28	2137.42	-95.94	118.82	2132.89	-99.03	149.11	3097.58	28.20	1484.00	0.00	0.00	0.00	3158.62	55.50	1885.63	2774.16	194.09	1866.50	2074.46	-91.21	1788.62	2426.59	56.81	1752.89	-273.57	1199.32	73.71	311.17	1128.79	81.07	-197.20
10.31000	2961.40	140.33	85.27	2924.61	131.28	86.82	2371.88	149.10	76.04	2371.34	151.77	135.96	3208.46	-162.79	111.50	3207.68	-150.88	111.28	2137.42	-95.94	118.82	2132.89	-99.03	149.11	3104.75	26.77	1484.90	0.00	0.00	0.00	3165.23	53.52	1886.55	2774.16	194.09	1866.50	2074.46	-91.21	1788.62	2426.59	56.81	1752.89	-270.96	1198.50	74.37	310.94	1128.66	80.83	-197.59
10.32000	2961.71	140.36	85.29	2924.91	131.18	86.81	2371.88	149.10	76.04	2371.34	151.77	135.96	3208.46	-162.79	111.50	3207.68	-150.88	111.28	2137.42	-95.94	118.82	2132.89	-99.03	149.11	3112.05	25.23	1485.55	0.00	0.00	0.00	3172.07	51.57	1887.28	2774.16	194.09	1866.50	2074.46	-91.21	1788.62	2426.59	56.81	1752.89	-271.82	1198.89	74.19	308.12	1129.26	80.09	-201.62
10.33000	2961.79	140.42	85.12	2925.45	131.02	86.93	2371.88	149.10	76.04	2371.34	151.77	135.96	3208.46	-162.79	111.50	3207.68	-150.88	111.28	2137.42	-95.94	118.82	2132.89	-99.03	149.11	3119.36	23.57	1486.00	0.00	0.00	0.00	3172.07	51.57	1887.28	2774.16	194.09	1866.50	2074.46	-91.21	1788.62	2426.59	56.81	1752.89	-271.33	1197.95	74.51	310.01	1127.73	80.83	-199.16
10.34000	2962.15	140.44	85.07	2926.28	130.89	87.06	2371.88	149.10	76.04	2371.34	151.77	135.96	3208.46	-162.79	111.50	3207.68	-150.88	111.28	2137.42	-95.94	118.82	2132.89	-99.03	149.11	3126.55	21.74	1486.28	0.00	0.00	0.00	3172.07	51.57	1887.28	2774.16	194.09	1866.50	2074.46	-91.21	1788.62	2426.59	56.81	1752.89	-269.28	1197.69	74.80	310.23	1128.31	80.69	-201.35
10.35000	2962.53	140.58	84.92	2927.53	130.94	87.18	2371.88	149.10	76.04	2371.34	151.77	135.96	3208.46	-162.79	111.50	3207.68	-150.88	111.28	2137.42	-95.94	118.82	2132.89	-99.03	149.11	3133.46	19.87	1486.39	0.00	0.00	0.00	3172.07	51.57	1887.28	2774.16	194.09	1866.50	2074.46	-91.21	1788.62	2426.59	56.81	1752.89	-270.50	1199.14	74.53	310.13	1128.61	80.69	-200.50
10.36000	2963.08	140.77	84.83	2928.63	131.07	87.08	2371.88	149.10	76.04	2371.34	151.77	135.96	3208.46	-162.79	111.50	3207.68	-150.88	111.28	2137.42	-95.94	118.82	2132.89	-99.03	149.11	3139.99	18.05	1486.39	0.00	0.00	0.00	3172.07	51.57	1887.28	2774.16	194.09	1866.50	2074.46	-91.21	1788.62	2426.59	56.81	1752.89	-272.57	1198.41	74.14	311.44	1129.30	80.58	-198.38
10.37000	2963.84	141.07	84.70	2930.33	131.32	87.22	2371.88	149.10	76.04	2371.34	151.77	135.96	3208.46	-162.79	111.50	3207.68	-150.88	111.28	2137.42	-95.94	118.82	2132.89	-99.03	149.11	3146.06	16.34	1486.31	0.00	0.00	0.00	3172.07	51.57	1887.28	2774.16	194.09	1866.50	2074.46	-91.21	1788.62	2426.59	56.81	1752.89	-271.62	1199.04	74.48	309.88	1130.31	79.86	-200.23
10.38000	2964.98	141.51	84.44	2932.32	131.62	87.64	2371.88	149.10	76.04	2371.34	151.77	135.96	3208.46	-162.79	111.50	3207.68	-150.88	111.28	2137.42	-95.94	118.82	2132.89	-99.03	149.11	3151.71	14.69	1486.17	0.00	0.00	0.00	3172.07	51.57	1887.28	2774.16	194.09	1866.50	2074.46	-91.21	1788.62	2426.59	56.81	1752.89	-272.00	1199.20	74.48	309.43	1128.92	80.16	-203.93
10.39000	2966.72	142.34	84.19	2934.74	132.24	88.51	2371.88	149.10	76.04	2371.34	151.77	135.96	3208.46	-162.79	111.50	3207.68	-150.88	111.28	2137.42	-95.94	118.82	2132.89	-99.03	149.11	3156.80	13.08	1485.99	0.00	0.00	0.00	3172.07	51.57	1887.28	2774.16	194.09	1866.50	2074.46	-91.21	1788.62	2426.59	56.81	1752.89	-271.59	1199.65	74.35	309.24	1127.74	80.58	-201.58
10.40000	2968.89	143.78	83.93	2937.72	133.37	90.02	2371.88	149.10	76.04	2371.34	151.77	135.96	3208.46	-162.79	111.50	3207.68	-150.88	111.28	2137.42	-95.94	118.82	2132.89	-99.03	149.11	3161.47	11.45	1485.75	0.00	0.00	0.00	3172.07	51.57	1887.28	2774.16	194.09	1866.50	2074.46	-91.21	1788.62	2426.59	56.81	1752.89	-274.37	1199.75	73.65	306.96	1128.06	80.03	-203.35
10.41000	2971.80	145.98	84.27	2941.33	134.76	92.40	2371.88	149.10	76.04	2371.34	151.77	135.96	3208.46	-162.79	111.50	3207.68	-150.88	111.28	2137.42	-95.94	118.82	2132.89	-99.03	149.11	3165.90	9.81	1485.46	0.00	0.00	0.00	3172.07	51.57	1887.28	2774.16	194.09	1866.50	2074.46	-91.21	1788.62	2426.59	56.81	1752.89	-273.43	1199.41	73.64	311.36	1127.15	81.44	-202.91
10.42000	2975.90	148.91	84.92	2945.65	136.48	95.25	2371.88	149.10	76.04	2371.34	151.77	135.96	3208.46	-162.79	111.50	3207.68	-150.88	111.28	2137.42	-95.94	118.82	2132.89	-99.03	149.11	3170.08	8.18	1485.20	0.00	0.00	0.00	3172.07	51.57	1887.28	2774.16	194.09	1866.50	2074.46	-91.21	1788.62	2426.59	56.81	1752.89	-272.60	1198.78	74.34	312.21	1128.58	80.99	-202.85
10.43000	2981.57	152.63	85.46	2951.21	138.95	98.51	2371.88	149.10	76.04	2371.34	151.77	135.96	3208.46	-162.79	111.50	3207.68	-150.88	111.28	2137.42	-95.94	118.82	2132.89	-99.03	149.11	3174.35	6.59	1485.01	0.00	0.00	0.00	3172.07	51.57	1887.28	2774.16	194.09	1866.50	2074.46	-91.21	1788.62	2426.59	56.81	1752.89	-270.92	1198.85	74.44	308.94	1129.06	80.20	-199.20
10.44000	2988.99	157.15	86.40	2958.20	142.07	101.91	2371.88	149.10	76.04	2371.34	151.77	135.96	3208.46	-162.79	111.50	3207.68	-150.88	111.28	2137.42	-95.94	118.82	2132.89	-99.03	149.11	3179.10	5.18	1485.00	0.00	0.00	0.00	3172.07	51.57	1887.28	2774.16	194.09	1866.50	2074.46	-91.21	1788.62	2426.59	56.81	1752.89	-270.61	1198.61	74.65	309.00	1128.52	80.28	-196.80
10.45000	2996.83	161.85	89.60	2966.35	145.63	105.44	2371.88	149.10	76.04	2371.34	151.77	135.96	3208.46	-162.79	111.50	3207.68	-150.88	111.28	2137.42	-95.94	118.82	2132.89	-99.03	149.11	3183.75	4.31	1485.16	0.00	0.00	0.00	3172.07	51.57	1887.28	2774.16	194.09	1866.50	2074.46	-91.21	1788.62	2426.59	56.81	1752.89	-272.08	1199.10	74.25	309.28	1127.56	80.73	-198.29
10.46000	2996.83	161.85	89.60	2966.35	145.63	105.44	2371.88	149.10	76.04	2371.34	151.77	135.96	3208.46	-162.79	111.50	3207.68	-150.88	111.28	2137.42	-95.94	118.82	2132.89	-99.03	149.11	3183.75	4.31	1485.16	0.00	0.00	0.00	3172.07	51.57	1887.28	2774.16	194.09	1866.50	2074.46	-91.21	1788.62	2426.59	56.81	1752.89	-272.08	1199.10	74.25	309.28	1127.56	80.73	-198.29
[truncated: 35 more columns]
