# Supplementary material for: The impact of mobile phone use on where we look and how we walk when negotiating floor based obstacles
Source: PLoS One. 2017 Jun 30;12(6):e0179802. doi: 10.1371/journal.pone.0179802 (PMC5493336; doi:10.1371/journal.pone.0179802)
Supplement: S1 File — (ZIP) [file pone.0179802.s001.zip › Gait/PP13/JN no obs talk 2.txt]

CODAmotion Analysis Text
Codamotion Analysis Text Save of: JN no obs talk 2.mdf
Time	Markers
Time	1:LTOE.X	1:LTOE.Y	1:LTOE.Z	2:L2nd.X	2:L2nd.Y	2:L2nd.Z	3:LHEE.X	3:LHEE.Y	3:LHEE.Z	4:LANK.X	4:LANK.Y	4:LANK.Z	5:RTOE.X	5:RTOE.Y	5:RTOE.Z	6:R2nd.X	6:R2nd.Y	6:R2nd.Z	7:RHEE.X	7:RHEE.Y	7:RHEE.Z	8:RANK.X	8:RANK.Y	8:RANK.Z	9:STRN.X	9:STRN.Y	9:STRN.Z	10:Marker 10.X	10:Marker 10.Y	10:Marker 10.Z	11:FRHD.X	11:FRHD.Y	11:FRHD.Z	12:FLHD.X	12:FLHD.Y	12:FLHD.Z	13:BRHD.X	13:BRHD.Y	13:BRHD.Z	14:BLHD.X	14:BLHD.Y	14:BLHD.Z	15:BLSTEP.X	15:BLSTEP.Y	15:BLSTEP.Z	16:FLSTEP.X	16:FLSTEP.Y	16:FLSTEP.Z	17:BRSTEP.X
(s)	(mm)	(mm)	(mm)	(mm)	(mm)	(mm)	(mm)	(mm)	(mm)	(mm)	(mm)	(mm)	(mm)	(mm)	(mm)	(mm)	(mm)	(mm)	(mm)	(mm)	(mm)	(mm)	(mm)	(mm)	(mm)	(mm)	(mm)	(mm)	(mm)	(mm)	(mm)	(mm)	(mm)	(mm)	(mm)	(mm)	(mm)	(mm)	(mm)	(mm)	(mm)	(mm)	(mm)	(mm)	(mm)	(mm)	(mm)	(mm)	(mm)
0.00000	-3665.06	298.56	-43.32	-3741.28	321.96	-44.53	-3721.85	382.06	-46.88	-3656.49	374.75	12.78	-3065.05	-23.39	-27.87	-4151.00	191.56	-22.78	-169.67	1701.79	72.94	321.65	1539.51	71.47	-4164.44	264.81	1331.09	0.00	0.00	0.00	-4015.57	145.61	1660.64	-4121.53	198.88	1735.59	-1263.89	-19.40	1770.17	-3131.06	255.10	1283.43	-270.24	1011.54	52.60	160.92	875.39	56.74	-141.63
0.01000	-3665.06	298.56	-43.32	-3741.28	321.96	-44.53	-3721.85	382.06	-46.88	-3656.49	374.75	12.78	-3065.05	-23.39	-27.87	-4151.00	191.56	-22.78	-169.67	1701.79	72.94	321.65	1539.51	71.47	-4164.44	264.81	1331.09	0.00	0.00	0.00	-4015.57	145.61	1660.64	-4121.53	198.88	1735.59	-1263.89	-19.40	1770.17	-3131.06	255.10	1283.43	-270.24	1011.54	52.60	160.92	875.39	56.74	-141.63
0.02000	-3665.06	298.56	-43.32	-3741.28	321.96	-44.53	-3721.85	382.06	-46.88	-3656.49	374.75	12.78	-3065.05	-23.39	-27.87	-4151.00	191.56	-22.78	-169.67	1701.79	72.94	321.65	1539.51	71.47	-4164.44	264.81	1331.09	0.00	0.00	0.00	-4015.57	145.61	1660.64	-4121.53	198.88	1735.59	-1263.89	-19.40	1770.17	-3131.06	255.10	1283.43	-270.24	1011.54	52.60	160.92	875.39	56.74	-141.63
0.03000	-3665.06	298.56	-43.32	-3741.28	321.96	-44.53	-3721.97	382.08	-46.88	-3656.69	374.77	12.78	-3065.05	-23.39	-27.87	-4151.00	191.56	-22.78	-169.75	1701.78	72.96	321.57	1539.50	71.49	-4164.44	264.81	1331.09	0.00	0.00	0.00	-4015.57	145.61	1660.64	-4121.53	198.88	1735.59	-1263.89	-19.40	1770.17	-3131.97	255.17	1283.80	-270.33	1011.86	52.62	160.98	875.69	56.76	-141.69
0.04000	-3665.06	298.56	-43.32	-3741.28	321.96	-44.53	-3836.87	398.31	-45.14	-3853.09	393.99	14.37	-3065.05	-23.39	-27.87	-4151.00	191.56	-22.78	-169.98	1701.75	73.02	321.35	1539.47	71.55	-4164.44	264.81	1331.09	0.00	0.00	0.00	-4015.57	145.61	1660.64	-4121.53	198.88	1735.59	-1263.89	-19.40	1770.17	-4044.98	328.42	1653.97	-354.53	1331.51	69.88	214.49	1180.70	75.80	-194.66
0.05000	-3665.06	298.56	-43.32	-3741.28	321.96	-44.53	-3811.52	396.58	-41.60	-3877.40	393.08	10.18	-3065.05	-23.39	-27.87	-4151.00	191.56	-22.78	-170.37	1701.70	73.11	320.97	1539.41	71.65	-4164.44	264.81	1331.09	0.00	0.00	0.00	-4015.57	145.61	1660.64	-4121.53	198.88	1735.59	-1263.89	-19.40	1770.17	-4037.44	328.65	1653.50	-355.46	1332.49	69.65	215.26	1181.66	75.72	-191.57
0.06000	-3665.06	298.56	-43.32	-3741.28	321.96	-44.53	-3868.98	398.53	-49.40	-3859.65	392.80	13.16	-3065.05	-23.39	-27.87	-4151.00	191.56	-22.78	-170.91	1701.64	73.24	320.45	1539.33	71.78	-4164.44	264.81	1331.09	0.00	0.00	0.00	-4015.57	145.61	1660.64	-4121.53	198.88	1735.59	-1263.89	-19.40	1770.17	-4036.26	328.51	1652.18	-351.40	1332.97	69.93	213.87	1181.12	75.43	-194.30
0.07000	-3665.06	298.56	-43.32	-3741.28	321.96	-44.53	-3830.31	396.37	-43.95	-3847.83	393.13	15.25	-3065.05	-23.39	-27.87	-4151.00	191.56	-22.78	-171.61	1701.55	73.41	319.78	1539.22	71.95	-4164.44	264.81	1331.09	0.00	0.00	0.00	-4015.57	145.61	1660.64	-4121.53	198.88	1735.59	-1263.89	-19.40	1770.17	-4030.08	328.22	1652.61	-350.58	1332.37	70.30	213.68	1180.30	75.55	-190.97
0.08000	-3665.06	298.56	-43.32	-3741.28	321.96	-44.53	-3805.53	395.09	-40.53	-3859.53	395.66	13.27	-3065.05	-23.39	-27.87	-4151.00	191.56	-22.78	-172.46	1701.45	73.61	318.97	1539.09	72.16	-4164.44	264.81	1331.09	0.00	0.00	0.00	-4015.57	145.61	1660.64	-4121.53	198.88	1735.59	-1263.89	-19.40	1770.17	-4015.14	327.76	1652.58	-350.14	1331.02	70.84	214.29	1180.57	75.64	-195.61
0.09000	-3665.06	298.56	-43.32	-3741.28	321.96	-44.53	-3853.64	397.21	-48.84	-3830.17	393.67	18.56	-3065.05	-23.39	-27.87	-4151.00	191.56	-22.78	-173.46	1701.33	73.85	318.00	1538.94	72.40	-4164.44	264.81	1331.09	0.00	0.00	0.00	-4015.57	145.61	1660.64	-4121.53	198.88	1735.59	-1263.89	-19.40	1770.17	-4023.59	327.72	1652.59	-351.10	1332.33	70.69	214.20	1180.08	75.84	-190.85
0.10000	-3665.06	298.56	-43.32	-3741.28	321.96	-44.53	-3873.45	398.14	-50.97	-3830.91	394.93	18.65	-3065.05	-23.39	-27.87	-4151.00	191.56	-22.78	-174.61	1701.19	74.12	316.90	1538.77	72.68	-4164.44	264.81	1331.09	0.00	0.00	0.00	-4015.57	145.61	1660.64	-4121.53	198.88	1735.59	-1263.89	-19.40	1770.17	-4047.12	328.27	1654.19	-348.73	1331.63	71.51	213.11	1179.85	75.50	-197.69
0.11000	-3665.06	298.56	-43.32	-3741.28	321.96	-44.53	-3822.33	396.33	-42.77	-3846.45	392.00	13.69	-3065.05	-23.39	-27.87	-4151.00	191.56	-22.78	-175.91	1701.02	74.43	315.65	1538.57	73.00	-4164.44	264.81	1331.09	0.00	0.00	0.00	-4015.57	145.61	1660.64	-4121.53	198.88	1735.59	-1263.89	-19.40	1770.17	-4035.98	327.42	1654.44	-350.35	1331.92	70.95	216.58	1179.95	75.96	-193.43
0.12000	-3665.06	298.56	-43.32	-3741.28	321.96	-44.53	-3848.05	398.13	-47.00	-3866.90	393.86	11.33	-3065.05	-23.39	-27.87	-4151.00	191.56	-22.78	-177.36	1700.85	74.78	314.25	1538.36	73.35	-4164.44	264.81	1331.09	0.00	0.00	0.00	-4015.57	145.61	1660.64	-4121.53	198.88	1735.59	-1263.89	-19.40	1770.17	-4026.47	328.38	1653.84	-348.05	1330.47	71.68	217.24	1180.21	76.26	-194.68
0.13000	-3665.06	298.56	-43.32	-3741.28	321.96	-44.53	-3859.95	398.06	-48.82	-3847.99	393.60	15.32	-3065.05	-23.39	-27.87	-4151.00	191.56	-22.78	-178.96	1700.65	75.16	312.72	1538.11	73.74	-4164.44	264.81	1331.09	0.00	0.00	0.00	-4015.57	145.61	1660.64	-4121.53	198.88	1735.59	-1263.89	-19.40	1770.17	-4038.46	328.18	1654.61	-346.03	1330.66	71.71	213.51	1179.81	75.63	-194.11
0.14000	-3665.06	298.56	-43.32	-3741.28	321.96	-44.53	-3872.27	397.93	-50.68	-3846.27	394.31	15.90	-3065.05	-23.39	-27.87	-4151.00	191.56	-22.78	-180.70	1700.43	75.57	311.04	1537.85	74.17	-4164.44	264.81	1331.09	0.00	0.00	0.00	-4015.57	145.61	1660.64	-4121.53	198.88	1735.59	-1263.89	-19.40	1770.17	-4025.59	328.48	1654.07	-345.49	1329.42	72.34	213.66	1180.35	75.60	-193.94
0.15000	-3665.06	298.56	-43.32	-3741.28	321.96	-44.53	-3825.41	397.13	-43.47	-3862.93	393.27	12.00	-3065.05	-23.39	-27.87	-4151.00	191.56	-22.78	-182.59	1700.20	76.02	309.22	1537.56	74.63	-4164.44	264.81	1331.09	0.00	0.00	0.00	-4015.57	145.61	1660.64	-4121.53	198.88	1735.59	-1263.89	-19.40	1770.17	-4034.34	328.96	1654.13	-348.09	1331.15	71.56	216.38	1179.42	76.30	-189.94
0.16000	-3665.06	298.56	-43.32	-3741.28	321.96	-44.53	-3828.06	396.82	-43.61	-3819.19	393.30	20.52	-3065.05	-23.39	-27.87	-4151.00	191.56	-22.78	-184.63	1699.95	76.51	307.26	1537.25	75.13	-4164.44	264.81	1331.09	0.00	0.00	0.00	-4015.57	145.61	1660.64	-4121.53	198.88	1735.59	-1263.89	-19.40	1770.17	-4033.93	328.93	1653.94	-350.73	1330.17	71.26	216.90	1180.17	76.36	-186.99
0.17000	-3665.06	298.56	-43.32	-3741.28	321.96	-44.53	-3815.17	395.56	-40.51	-3821.45	393.01	19.28	-3065.05	-23.39	-27.87	-4151.00	191.56	-22.78	-186.81	1699.67	77.03	305.16	1536.92	75.66	-4164.44	264.81	1331.09	0.00	0.00	0.00	-4015.57	145.61	1660.64	-4121.53	198.88	1735.59	-1263.89	-19.40	1770.17	-4042.39	329.44	1654.64	-352.41	1330.99	70.61	215.67	1181.51	75.53	-189.21
0.18000	-3665.06	298.56	-43.32	-3741.28	321.96	-44.53	-3817.30	397.23	-42.15	-3868.15	393.61	11.42	-3065.05	-23.39	-27.87	-4151.00	191.56	-22.78	-189.14	1699.38	77.58	302.92	1536.57	76.23	-4164.44	264.81	1331.09	0.00	0.00	0.00	-4015.57	145.61	1660.64	-4121.53	198.88	1735.59	-1263.89	-19.40	1770.17	-4045.44	329.63	1654.67	-352.72	1330.74	70.76	215.48	1180.27	75.87	-187.89
0.19000	-3665.06	298.56	-43.32	-3741.28	321.96	-44.53	-3850.17	397.39	-47.16	-3844.10	392.36	15.06	-3065.05	-23.39	-27.87	-4151.00	191.56	-22.78	-191.61	1699.08	78.17	300.54	1536.19	76.83	-4164.44	264.81	1331.09	0.00	0.00	0.00	-4015.57	145.61	1660.64	-4121.53	198.88	1735.59	-1263.89	-19.40	1770.17	-4038.94	329.96	1653.82	-352.69	1332.25	70.06	215.39	1179.62	76.12	-193.79
0.20000	-3665.06	298.56	-43.32	-3741.28	321.96	-44.53	-3810.13	394.92	-41.39	-3846.72	394.41	15.82	-3065.05	-23.39	-27.87	-4151.00	191.56	-22.78	-194.23	1698.75	78.79	298.02	1535.79	77.47	-4164.44	264.81	1331.09	0.00	0.00	0.00	-4015.57	145.61	1660.64	-4121.53	198.88	1735.59	-1263.89	-19.40	1770.17	-4051.54	329.76	1654.57	-352.56	1330.85	70.75	218.24	1179.52	76.83	-194.87
0.21000	-3665.06	298.56	-43.32	-3741.28	321.96	-44.53	-3855.23	398.44	-49.70	-3867.55	394.11	12.35	-3065.05	-23.39	-27.87	-4151.00	191.56	-22.78	-196.98	1698.40	79.45	295.37	1535.37	78.14	-4164.44	264.81	1331.09	0.00	0.00	0.00	-4015.57	145.61	1660.64	-4121.53	198.88	1735.59	-1263.89	-19.40	1770.17	-4041.87	329.13	1654.15	-349.39	1329.16	71.79	215.32	1180.35	76.04	-193.06
0.22000	-3665.06	298.56	-43.32	-3741.28	321.96	-44.53	-3852.09	397.85	-47.63	-3864.59	393.42	12.13	-3065.05	-23.39	-27.87	-4151.00	191.56	-22.78	-199.88	1698.04	80.14	292.58	1534.93	78.85	-4164.44	264.81	1331.09	0.00	0.00	0.00	-4015.57	145.61	1660.64	-4121.53	198.88	1735.59	-1263.89	-19.40	1770.17	-4036.87	330.48	1653.97	-356.40	1330.44	69.88	215.35	1180.32	75.84	-192.26
0.23000	-3665.06	298.56	-43.32	-3741.28	321.96	-44.53	-3831.86	397.49	-45.70	-3823.95	390.42	17.83	-3065.05	-23.39	-27.87	-4151.00	191.56	-22.78	-202.91	1697.66	80.86	289.66	1534.46	79.59	-4164.44	264.81	1331.09	0.00	0.00	0.00	-4015.57	145.61	1660.64	-4121.53	198.88	1735.59	-1263.89	-19.40	1770.17	-4031.20	330.59	1654.05	-356.91	1334.45	68.82	214.04	1181.98	75.19	-192.11
0.24000	-3665.06	298.56	-43.32	-3741.28	321.96	-44.53	-3842.92	395.17	-46.15	-3857.90	392.32	12.91	-3065.05	-23.39	-27.87	-4151.00	191.56	-22.78	-206.09	1697.26	81.62	286.60	1533.98	80.36	-4164.44	264.81	1331.09	0.00	0.00	0.00	-4015.57	145.61	1660.64	-4121.53	198.88	1735.59	-1263.89	-19.40	1770.17	-4045.62	330.72	1655.14	-354.18	1332.26	70.12	212.42	1181.29	75.00	-193.72
0.25000	-3665.06	298.56	-43.32	-3741.28	321.96	-44.53	-3846.74	396.40	-46.08	-3884.15	394.62	8.42	-3065.05	-23.39	-27.87	-4151.00	191.56	-22.78	-209.40	1696.84	82.41	283.41	1533.47	81.17	-4164.44	264.81	1331.09	0.00	0.00	0.00	-4015.57	145.61	1660.64	-4121.53	198.88	1735.59	-1263.89	-19.40	1770.17	-4031.34	330.21	1653.60	-350.48	1330.46	71.34	216.40	1180.83	76.09	-193.57
0.26000	-3665.06	298.56	-43.32	-3741.28	321.96	-44.53	-3851.88	395.54	-45.81	-3829.95	391.34	18.13	-3065.05	-23.39	-27.87	-4151.00	191.56	-22.78	-212.85	1696.41	83.23	280.09	1532.94	82.01	-4164.44	264.81	1331.09	0.00	0.00	0.00	-4015.57	145.61	1660.64	-4121.53	198.88	1735.59	-1263.89	-19.40	1770.17	-4028.19	331.02	1653.34	-350.04	1331.60	71.17	217.61	1180.23	76.49	-191.92
0.27000	-3665.06	298.56	-43.32	-3741.28	321.96	-44.53	-3855.39	398.12	-48.52	-3839.49	395.05	16.15	-3065.05	-23.39	-27.87	-4151.00	191.56	-22.78	-216.44	1695.95	84.08	276.64	1532.39	82.89	-4164.44	264.81	1331.09	0.00	0.00	0.00	-4015.57	145.61	1660.64	-4121.53	198.88	1735.59	-1263.89	-19.40	1770.17	-4021.41	331.90	1654.18	-351.25	1331.48	70.79	214.26	1181.26	75.47	-196.16
0.28000	-3665.06	298.56	-43.32	-3741.28	321.96	-44.53	-3830.17	396.37	-44.37	-3867.58	394.44	10.67	-3065.05	-23.39	-27.87	-4151.00	191.56	-22.78	-220.16	1695.48	84.97	273.05	1531.81	83.79	-4164.44	264.81	1331.09	0.00	0.00	0.00	-4015.57	145.61	1660.64	-4121.53	198.88	1735.59	-1263.89	-19.40	1770.17	-4049.05	331.51	1654.66	-352.51	1332.46	70.13	214.87	1181.50	75.53	-193.15
0.29000	-3665.06	298.56	-43.32	-3741.28	321.96	-44.53	-3841.58	397.95	-45.75	-3833.44	391.77	16.61	-3065.05	-23.39	-27.87	-4151.00	191.56	-22.78	-224.02	1694.99	85.88	269.33	1531.22	84.73	-4164.44	264.81	1331.09	0.00	0.00	0.00	-4015.57	145.61	1660.64	-4121.53	198.88	1735.59	-1263.89	-19.40	1770.17	-4012.75	330.85	1653.93	-353.11	1332.78	69.58	212.73	1180.21	75.69	-195.27
0.30000	-3665.06	298.56	-43.32	-3741.28	321.96	-44.53	-3848.05	398.23	-45.86	-3861.89	391.50	11.78	-3065.05	-23.39	-27.87	-4151.00	191.56	-22.78	-228.02	1694.48	86.83	265.49	1530.60	85.71	-4164.44	264.81	1331.09	0.00	0.00	0.00	-4015.57	145.61	1660.64	-4121.53	198.88	1735.59	-1263.89	-19.40	1770.17	-4012.06	331.38	1653.86	-354.65	1331.76	69.94	213.77	1179.62	76.16	-198.06
0.31000	-3665.06	298.56	-43.32	-3741.28	321.96	-44.53	-3834.19	394.94	-44.95	-3846.05	394.81	14.82	-3065.05	-23.39	-27.87	-4151.00	191.56	-22.78	-232.15	1693.95	87.81	261.51	1529.96	86.71	-4164.44	264.81	1331.09	0.00	0.00	0.00	-4015.57	145.61	1660.64	-4121.53	198.88	1735.59	-1263.89	-19.40	1770.17	-4011.00	330.82	1653.15	-353.96	1331.63	70.09	215.99	1179.26	76.57	-194.41
0.32000	-3665.06	298.56	-43.32	-3741.28	321.96	-44.53	-3825.65	395.15	-44.02	-3816.62	392.42	18.78	-3065.05	-23.39	-27.87	-4151.00	191.56	-22.78	-236.41	1693.41	88.83	257.41	1529.30	87.75	-4164.44	264.81	1331.09	0.00	0.00	0.00	-4015.57	145.61	1660.64	-4121.53	198.88	1735.59	-1263.89	-19.40	1770.17	-4027.14	331.17	1653.62	-356.14	1332.58	69.72	216.90	1180.43	76.33	-192.36
0.33000	-3665.06	298.56	-43.32	-3741.28	321.96	-44.53	-3835.98	398.78	-44.45	-3860.93	393.75	11.72	-3065.05	-23.39	-27.87	-4151.00	191.56	-22.78	-240.80	1692.85	89.87	253.17	1528.62	88.82	-4164.44	264.81	1331.09	0.00	0.00	0.00	-4015.57	145.61	1660.64	-4121.53	198.88	1735.59	-1263.89	-19.40	1770.17	-4023.91	331.81	1653.93	-354.38	1332.91	69.65	215.51	1180.99	75.87	-193.18
0.34000	-3665.06	298.56	-43.32	-3741.28	321.96	-44.53	-3816.23	397.31	-42.24	-3839.87	392.76	16.21	-3065.05	-23.39	-27.87	-4151.00	191.56	-22.78	-245.32	1692.27	90.94	248.82	1527.91	89.92	-4164.44	264.81	1331.09	0.00	0.00	0.00	-4015.57	145.61	1660.64	-4121.53	198.88	1735.59	-1263.89	-19.40	1770.17	-4027.10	331.50	1654.63	-352.52	1331.52	70.37	216.81	1180.54	76.29	-192.44
0.35000	-3665.06	298.56	-43.32	-3741.28	321.96	-44.53	-3850.14	397.40	-48.03	-3861.87	395.20	13.41	-3065.05	-23.39	-27.87	-4151.00	191.56	-22.78	-249.97	1691.67	92.05	244.33	1527.19	91.05	-4164.44	264.81	1331.09	0.00	0.00	0.00	-4015.57	145.61	1660.64	-4121.53	198.88	1735.59	-1263.89	-19.40	1770.17	-4048.82	332.50	1654.26	-351.82	1331.53	70.83	216.80	1180.27	76.22	-194.22
0.36000	-3665.06	298.56	-43.32	-3741.28	321.96	-44.53	-3808.31	393.75	-42.71	-3862.03	394.36	12.46	-3065.05	-23.39	-27.87	-4151.00	191.56	-22.78	-254.76	1691.05	93.19	239.72	1526.44	92.22	-4164.44	264.81	1331.09	0.00	0.00	0.00	-4015.57	145.61	1660.64	-4121.53	198.88	1735.59	-1263.89	-19.40	1770.17	-4044.63	332.64	1653.80	-350.49	1330.35	71.18	214.81	1180.32	75.88	-193.72
0.37000	-3665.06	298.56	-43.32	-3741.28	321.96	-44.53	-3858.28	396.83	-47.67	-3866.70	393.02	12.63	-3065.05	-23.39	-27.87	-4151.00	191.56	-22.78	-259.67	1690.42	94.35	234.99	1525.68	93.41	-4164.44	264.81	1331.09	0.00	0.00	0.00	-4015.57	145.61	1660.64	-4121.53	198.88	1735.59	-1263.89	-19.40	1770.17	-4046.41	332.93	1654.55	-351.17	1331.44	70.56	216.23	1181.00	75.84	-187.90
0.38000	-3665.06	298.56	-43.32	-3741.28	321.96	-44.53	-3844.34	396.64	-46.29	-3843.64	393.46	15.66	-3065.05	-23.39	-27.87	-4151.00	191.56	-22.78	-264.71	1689.77	95.55	230.13	1524.89	94.64	-4164.44	264.81	1331.09	0.00	0.00	0.00	-4015.57	145.61	1660.64	-4121.53	198.88	1735.59	-1263.89	-19.40	1770.17	-4012.95	333.32	1653.59	-352.44	1331.09	70.59	216.47	1180.28	76.29	-190.00
0.39000	-3665.06	298.56	-43.32	-3741.28	321.96	-44.53	-3819.38	395.50	-41.51	-3838.37	391.58	16.05	-3065.05	-23.39	-27.87	-4151.00	191.56	-22.78	-269.88	1689.10	96.77	225.15	1524.08	95.90	-4164.44	264.81	1331.09	0.00	0.00	0.00	-4015.57	145.61	1660.64	-4121.53	198.88	1735.59	-1263.89	-19.40	1770.17	-4015.83	334.05	1653.67	-356.13	1331.78	69.64	213.57	1181.20	75.51	-192.35
0.40000	-3665.06	298.56	-43.32	-3741.28	321.96	-44.53	-3834.84	398.15	-43.80	-3848.58	393.46	13.17	-3065.05	-23.39	-27.87	-4151.00	191.56	-22.78	-275.17	1688.41	98.03	220.05	1523.25	97.19	-4164.44	264.81	1331.09	0.00	0.00	0.00	-4015.57	145.61	1660.64	-4121.53	198.88	1735.59	-1263.89	-19.40	1770.17	-4009.36	334.09	1654.04	-354.96	1332.11	69.69	212.47	1180.73	75.27	-196.06
0.41000	-3665.06	298.56	-43.32	-3741.28	321.96	-44.53	-3863.62	398.57	-48.89	-3830.82	393.85	17.05	-3065.05	-23.39	-27.87	-4151.00	191.56	-22.78	-280.59	1687.71	99.32	214.83	1522.40	98.50	-4164.44	264.81	1331.09	0.00	0.00	0.00	-4015.57	145.61	1660.64	-4121.53	198.88	1735.59	-1263.89	-19.40	1770.17	-4020.51	333.57	1652.82	-352.93	1332.10	70.37	213.63	1180.50	75.66	-192.43
0.42000	-3665.06	298.56	-43.32	-3741.28	321.96	-44.53	-3822.53	397.17	-41.63	-3828.32	395.19	17.37	-3065.05	-23.39	-27.87	-4151.00	191.56	-22.78	-286.13	1686.99	100.63	209.48	1521.53	99.85	-4164.44	264.81	1331.09	0.00	0.00	0.00	-4015.57	145.61	1660.64	-4121.53	198.88	1735.59	-1263.89	-19.40	1770.17	-4031.36	333.82	1653.76	-349.27	1331.02	71.10	214.65	1181.19	75.60	-188.79
0.43000	-3665.06	298.56	-43.32	-3741.28	321.96	-44.53	-3825.40	396.80	-42.87	-3859.27	393.01	13.70	-3065.05	-23.39	-27.87	-4151.00	191.56	-22.78	-291.80	1686.25	101.97	204.02	1520.64	101.23	-4164.44	264.81	1331.09	0.00	0.00	0.00	-4015.57	145.61	1660.64	-4121.53	198.88	1735.59	-1263.89	-19.40	1770.17	-4030.17	334.67	1654.66	-352.42	1331.13	70.58	214.25	1180.90	75.44	-192.06
0.44000	-3665.06	298.56	-43.32	-3741.28	321.96	-44.53	-3821.26	396.44	-43.09	-3832.45	392.21	15.55	-3065.05	-23.39	-27.87	-4151.00	191.56	-22.78	-297.59	1685.49	103.35	198.44	1519.73	102.64	-4164.44	264.81	1331.09	0.00	0.00	0.00	-4015.57	145.61	1660.64	-4121.53	198.88	1735.59	-1263.89	-19.40	1770.17	-4031.02	334.87	1654.35	-349.08	1331.59	70.85	216.13	1180.06	76.05	-196.60
0.45000	-3665.06	298.56	-43.32	-3741.28	321.96	-44.53	-3830.17	398.12	-43.17	-3840.93	392.39	14.94	-3065.05	-23.39	-27.87	-4151.00	191.56	-22.78	-303.50	1684.72	104.75	192.73	1518.79	104.07	-4164.44	264.81	1331.09	0.00	0.00	0.00	-4015.57	145.61	1660.64	-4121.53	198.88	1735.59	-1263.89	-19.40	1770.17	-4023.66	335.93	1653.12	-350.96	1331.92	70.62	214.99	1180.53	75.93	-194.67
0.46000	-3665.06	298.56	-43.32	-3741.28	321.96	-44.53	-3826.10	397.41	-43.74	-3855.46	394.40	14.19	-3065.05	-23.39	-27.87	-4151.00	191.56	-22.78	-309.53	1683.93	106.18	186.92	1517.84	105.54	-4164.44	264.81	1331.09	0.00	0.00	0.00	-4015.57	145.61	1660.64	-4121.53	198.88	1735.59	-1263.89	-19.40	1770.17	-4007.35	335.17	1652.48	-350.54	1330.49	70.99	215.37	1180.10	75.85	-192.45
0.47000	-3665.06	298.56	-43.32	-3741.28	321.96	-44.53	-3819.78	396.04	-41.09	-3835.57	392.69	17.15	-3065.05	-23.39	-27.87	-4151.00	191.56	-22.78	-315.69	1683.12	107.64	180.98	1516.86	107.04	-4164.44	264.81	1331.09	0.00	0.00	0.00	-4015.57	145.61	1660.64	-4121.53	198.88	1735.59	-1263.89	-19.40	1770.17	-4033.03	334.64	1653.16	-350.58	1325.06	73.72	217.22	1179.91	76.58	-191.41
0.48000	-3665.06	298.56	-43.32	-3741.28	321.96	-44.53	-3839.93	398.97	-45.15	-3823.50	392.99	18.13	-3065.05	-23.39	-27.87	-4151.00	191.56	-22.78	-321.96	1682.29	109.12	174.93	1515.87	108.56	-4164.44	264.81	1331.09	0.00	0.00	0.00	-4015.57	145.61	1660.64	-4121.53	198.88	1735.59	-1263.89	-19.40	1770.17	-4034.60	335.43	1654.08	-349.29	1329.77	72.24	213.54	1181.69	75.39	-190.42
0.49000	-3665.06	298.56	-43.32	-3741.28	321.96	-44.53	-3835.16	397.98	-44.73	-3853.73	393.91	14.39	-3065.05	-23.39	-27.87	-4151.00	191.56	-22.78	-328.35	1681.45	110.64	168.76	1514.85	110.11	-4164.44	264.81	1331.09	0.00	0.00	0.00	-4015.57	145.61	1660.64	-4121.53	198.88	1735.59	-1263.89	-19.40	1770.17	-4035.84	336.60	1654.31	-345.77	1331.42	71.75	214.76	1180.51	75.73	-187.76
0.50000	-3665.06	298.56	-43.32	-3741.28	321.96	-44.53	-3851.92	396.66	-47.18	-3841.79	393.93	16.55	-3065.05	-23.39	-27.87	-4151.00	191.56	-22.78	-334.86	1680.58	112.18	162.48	1513.82	111.69	-4164.44	264.81	1331.09	0.00	0.00	0.00	-4015.57	145.61	1660.64	-4121.53	198.88	1735.59	-1263.89	-19.40	1770.17	-4023.71	336.46	1653.98	-354.46	1332.28	69.75	215.57	1179.17	76.33	-191.67
0.51000	-3665.06	298.56	-43.32	-3741.28	321.96	-44.53	-3862.65	397.22	-49.09	-3842.59	393.39	16.15	-3065.05	-23.39	-27.87	-4151.00	191.56	-22.78	-341.49	1679.71	113.75	156.09	1512.76	113.30	-4164.44	264.81	1331.09	0.00	0.00	0.00	-4015.57	145.61	1660.64	-4121.53	198.88	1735.59	-1263.89	-19.40	1770.17	-4028.44	335.57	1654.14	-350.85	1331.54	70.56	215.81	1179.89	76.30	-195.84
0.52000	-3665.06	298.56	-43.32	-3741.28	321.96	-44.53	-3847.92	397.86	-46.20	-3862.37	394.22	12.59	-3065.05	-23.39	-27.87	-4151.00	191.56	-22.78	-348.24	1678.81	115.35	149.58	1511.69	114.94	-4164.44	264.81	1331.09	0.00	0.00	0.00	-4015.57	145.61	1660.64	-4121.53	198.88	1735.59	-1263.89	-19.40	1770.17	-4025.56	336.08	1653.82	-351.80	1331.21	70.84	215.77	1179.11	76.58	-194.77
0.53000	-3665.06	298.56	-43.32	-3741.28	321.96	-44.53	-3874.38	397.62	-51.49	-3830.08	393.20	17.42	-3065.05	-23.39	-27.87	-4151.00	191.56	-22.78	-355.10	1677.90	116.97	142.96	1510.59	116.61	-4164.44	264.81	1331.09	0.00	0.00	0.00	-4015.57	145.61	1660.64	-4121.53	198.88	1735.59	-1263.89	-19.40	1770.17	-4056.48	336.77	1655.35	-351.56	1331.69	70.71	218.97	1178.46	77.27	-196.72
0.54000	-3665.06	298.56	-43.32	-3741.28	321.96	-44.53	-3822.91	398.35	-42.11	-3841.44	393.72	15.29	-3065.05	-23.39	-27.87	-4151.00	191.56	-22.78	-362.07	1676.97	118.62	136.23	1509.48	118.30	-4164.44	264.81	1331.09	0.00	0.00	0.00	-4015.57	145.61	1660.64	-4121.53	198.88	1735.59	-1263.89	-19.40	1770.17	-4014.64	336.93	1653.36	-351.48	1331.39	70.98	214.62	1181.16	75.72	-195.18
0.55000	-3665.06	298.56	-43.32	-3741.28	321.96	-44.53	-3840.07	397.81	-45.96	-3842.69	394.86	15.00	-3065.05	-23.39	-27.87	-4151.00	191.56	-22.78	-369.16	1676.02	120.30	129.38	1508.34	120.02	-4164.44	264.81	1331.09	0.00	0.00	0.00	-4015.57	145.61	1660.64	-4121.53	198.88	1735.59	-1263.89	-19.40	1770.17	-4007.54	338.04	1652.44	-356.34	1332.40	69.74	215.50	1180.27	76.02	-194.74
0.56000	-3665.06	298.56	-43.32	-3741.28	321.96	-44.53	-3861.96	398.24	-49.07	-3896.47	394.92	6.25	-3065.05	-23.39	-27.87	-4151.00	191.56	-22.78	-376.36	1675.05	122.00	122.43	1507.19	121.77	-4164.44	264.81	1331.09	0.00	0.00	0.00	-4015.57	145.61	1660.64	-4121.53	198.88	1735.59	-1263.89	-19.40	1770.17	-4028.67	338.25	1653.75	-348.53	1328.65	72.06	215.18	1180.18	75.94	-195.19
0.57000	-3665.06	298.56	-43.32	-3741.28	321.96	-44.53	-3834.33	396.69	-45.00	-3831.84	392.92	16.10	-3065.05	-23.39	-27.87	-4151.00	191.56	-22.78	-383.68	1674.07	123.73	115.37	1506.01	123.54	-4164.44	264.81	1331.09	0.00	0.00	0.00	-4015.57	145.61	1660.64	-4121.53	198.88	1735.59	-1263.89	-19.40	1770.17	-4029.82	337.85	1654.02	-350.29	1329.32	71.42	215.65	1181.10	75.77	-189.07
0.58000	-3665.06	298.56	-43.32	-3741.28	321.96	-44.53	-3833.62	398.46	-43.78	-3850.54	394.12	13.93	-3065.05	-23.39	-27.87	-4151.00	191.56	-22.78	-391.10	1673.07	125.48	108.20	1504.82	125.34	-4164.44	264.81	1331.09	0.00	0.00	0.00	-4015.57	145.61	1660.64	-4121.53	198.88	1735.59	-1263.89	-19.40	1770.17	-4030.79	337.51	1653.92	-353.56	1330.31	70.50	215.12	1180.24	75.96	-193.13
0.59000	-3665.06	298.56	-43.32	-3741.28	321.96	-44.53	-3859.11	397.13	-48.56	-3834.49	393.19	16.67	-3065.05	-23.39	-27.87	-4151.00	191.56	-22.78	-398.64	1672.06	127.27	100.93	1503.60	127.17	-4164.44	264.81	1331.09	0.00	0.00	0.00	-4015.57	145.61	1660.64	-4121.53	198.88	1735.59	-1263.89	-19.40	1770.17	-4039.27	338.22	1654.16	-353.30	1330.96	70.62	217.76	1179.79	76.70	-195.80
0.60000	-3665.06	298.56	-43.32	-3741.28	321.96	-44.53	-3852.62	397.04	-48.48	-3843.07	394.58	14.49	-3065.05	-23.39	-27.87	-4151.00	191.56	-22.78	-406.28	1671.03	129.07	93.54	1502.37	129.03	-4164.44	264.81	1331.09	0.00	0.00	0.00	-4015.57	145.61	1660.64	-4121.53	198.88	1735.59	-1263.89	-19.40	1770.17	-4033.25	338.61	1653.89	-356.01	1332.68	69.44	216.95	1179.28	76.80	-194.62
0.61000	-3665.06	298.56	-43.32	-3741.28	321.96	-44.53	-3828.58	396.55	-44.08	-3838.91	391.77	14.75	-3065.05	-23.39	-27.87	-4151.00	191.56	-22.78	-414.04	1669.98	130.91	86.05	1501.11	130.91	-4164.44	264.81	1331.09	0.00	0.00	0.00	-4015.57	145.61	1660.64	-4121.53	198.88	1735.59	-1263.89	-19.40	1770.17	-4022.18	338.58	1654.13	-351.41	1331.33	70.53	218.57	1179.53	76.95	-192.87
0.62000	-3665.06	298.56	-43.32	-3741.28	321.96	-44.53	-3832.39	394.65	-44.73	-3883.77	393.01	8.06	-3065.05	-23.39	-27.87	-4151.00	191.56	-22.78	-421.90	1668.91	132.76	78.46	1499.84	132.81	-4164.44	264.81	1331.09	0.00	0.00	0.00	-4015.57	145.61	1660.64	-4121.53	198.88	1735.59	-1263.89	-19.40	1770.17	-4050.01	339.27	1654.50	-354.49	1331.80	69.83	215.94	1180.34	76.11	-192.44
0.63000	-3665.06	298.56	-43.32	-3741.28	321.96	-44.53	-3860.61	397.10	-49.37	-3833.17	393.78	16.21	-3065.05	-23.39	-27.87	-4151.00	191.56	-22.78	-429.88	1667.83	134.65	70.76	1498.55	134.74	-4164.44	264.81	1331.09	0.00	0.00	0.00	-4015.57	145.61	1660.64	-4121.53	198.88	1735.59	-1263.89	-19.40	1770.17	-4008.85	339.51	1653.66	-352.19	1330.81	70.56	213.33	1180.76	75.46	-189.61
0.64000	-3665.06	298.56	-43.32	-3741.28	321.96	-44.53	-3851.14	396.91	-47.54	-3878.68	394.02	10.22	-3065.05	-23.39	-27.87	-4151.00	191.56	-22.78	-437.95	1666.73	136.55	62.95	1497.24	136.70	-4164.44	264.81	1331.09	0.00	0.00	0.00	-4015.57	145.61	1660.64	-4121.53	198.88	1735.59	-1263.89	-19.40	1770.17	-4030.02	340.04	1653.47	-354.43	1333.25	69.68	214.46	1180.47	75.81	-189.29
0.65000	-3665.06	298.56	-43.32	-3741.28	321.96	-44.53	-3831.22	395.24	-44.34	-3861.49	394.43	13.37	-3065.05	-23.39	-27.87	-4151.00	191.56	-22.78	-446.14	1665.61	138.49	55.05	1495.90	138.68	-4164.44	264.81	1331.09	0.00	0.00	0.00	-4015.57	145.61	1660.64	-4121.53	198.88	1735.59	-1263.89	-19.40	1770.17	-4053.40	340.24	1654.72	-351.92	1331.49	70.64	215.24	1180.58	76.03	-192.27
0.66000	-3665.06	298.56	-43.32	-3741.28	321.96	-44.53	-3847.55	398.12	-46.91	-3846.68	391.37	14.57	-3065.05	-23.39	-27.87	-4151.00	191.56	-22.78	-454.43	1664.48	140.44	47.04	1494.55	140.69	-4164.44	264.81	1331.09	0.00	0.00	0.00	-4015.57	145.61	1660.64	-4121.53	198.88	1735.59	-1263.89	-19.40	1770.17	-4036.63	340.05	1654.86	-352.37	1330.62	70.67	214.70	1180.85	75.72	-193.22
0.67000	-3665.06	298.56	-43.32	-3741.28	321.96	-44.53	-3808.69	396.79	-40.93	-3867.56	396.26	11.35	-3065.05	-23.39	-27.87	-4151.00	191.56	-22.78	-462.82	1663.33	142.42	38.93	1493.18	142.72	-4164.44	264.81	1331.09	0.00	0.00	0.00	-4015.57	145.61	1660.64	-4121.53	198.88	1735.59	-1263.89	-19.40	1770.17	-4028.18	339.98	1654.98	-351.75	1330.22	70.98	216.14	1180.61	76.05	-193.65
0.68000	-3665.06	298.56	-43.32	-3741.28	321.96	-44.53	-3856.08	397.46	-48.65	-3883.25	394.50	9.55	-3065.05	-23.39	-27.87	-4151.00	191.56	-22.78	-471.32	1662.16	144.43	30.72	1491.79	144.78	-4164.44	264.81	1331.09	0.00	0.00	0.00	-4015.57	145.61	1660.64	-4121.53	198.88	1735.59	-1263.89	-19.40	1770.17	-4024.12	340.11	1654.45	-353.98	1331.34	70.34	215.79	1179.30	76.29	-193.24
0.69000	-3665.06	298.56	-43.32	-3741.28	321.96	-44.53	-3844.02	397.24	-45.89	-3870.75	395.19	11.59	-3065.05	-23.39	-27.87	-4151.00	191.56	-22.78	-479.92	1660.98	146.46	22.41	1490.39	146.86	-4164.44	264.81	1331.09	0.00	0.00	0.00	-4015.57	145.61	1660.64	-4121.53	198.88	1735.59	-1263.89	-19.40	1770.17	-4039.69	340.61	1654.64	-354.96	1331.94	70.09	216.82	1179.47	76.59	-198.74
0.70000	-3665.06	298.56	-43.32	-3741.28	321.96	-44.53	-3869.50	396.69	-50.05	-3870.79	393.87	11.72	-3065.05	-23.39	-27.87	-4151.00	191.56	-22.78	-488.62	1659.78	148.51	14.00	1488.96	148.97	-4164.44	264.81	1331.09	0.00	0.00	0.00	-4015.57	145.61	1660.64	-4121.53	198.88	1735.59	-1263.89	-19.40	1770.17	-4043.83	341.08	1654.31	-355.41	1333.22	70.10	218.18	1179.48	76.90	-191.92
0.71000	-3665.06	298.56	-43.32	-3741.28	321.96	-44.53	-3798.10	397.24	-39.72	-3885.58	394.15	8.46	-3065.05	-23.39	-27.87	-4151.00	191.56	-22.78	-497.42	1658.56	150.58	5.49	1487.51	151.10	-4164.44	264.81	1331.09	0.00	0.00	0.00	-4015.57	145.61	1660.64	-4121.53	198.88	1735.59	-1263.89	-19.40	1770.17	-4050.81	341.60	1654.87	-354.39	1333.02	70.14	216.96	1179.82	76.48	-188.59
0.72000	-3665.06	298.56	-43.32	-3741.28	321.96	-44.53	-3827.07	396.59	-44.49	-3880.92	395.41	9.56	-3065.05	-23.39	-27.87	-4151.00	191.56	-22.78	-506.32	1657.33	152.68	-3.11	1486.05	153.25	-4164.44	264.81	1331.09	0.00	0.00	0.00	-4015.57	145.61	1660.64	-4121.53	198.88	1735.59	-1263.89	-19.40	1770.17	-4031.28	341.65	1654.48	-353.90	1332.80	69.80	216.79	1179.80	76.53	-190.05
0.73000	-3665.06	298.56	-43.32	-3741.28	321.96	-44.53	-3846.79	399.43	-47.53	-3885.27	395.54	9.51	-3065.05	-23.39	-27.87	-4151.00	191.56	-22.78	-515.32	1656.08	154.80	-11.82	1484.57	155.43	-4164.44	264.81	1331.09	0.00	0.00	0.00	-4015.57	145.61	1660.64	-4121.53	198.88	1735.59	-1263.89	-19.40	1770.17	-4030.71	341.48	1654.41	-356.59	1333.39	69.12	215.07	1181.36	75.65	-195.95
0.74000	-3665.06	298.56	-43.32	-3741.28	321.96	-44.53	-3843.13	396.83	-46.32	-3842.02	395.68	15.49	-3065.05	-23.39	-27.87	-4151.00	191.56	-22.78	-524.42	1654.81	156.95	-20.62	1483.06	157.63	-4164.44	264.81	1331.09	0.00	0.00	0.00	-4015.57	145.61	1660.64	-4121.53	198.88	1735.59	-1263.89	-19.40	1770.17	-4046.01	342.01	1654.93	-352.75	1331.41	70.46	213.25	1180.83	75.49	-193.08
0.75000	-3665.06	298.56	-43.32	-3741.28	321.96	-44.53	-3820.64	395.76	-42.95	-3859.91	396.02	11.70	-3065.05	-23.39	-27.87	-4151.00	191.56	-22.78	-533.62	1653.53	159.11	-29.51	1481.54	159.85	-4164.44	264.81	1331.09	0.00	0.00	0.00	-4015.57	145.61	1660.64	-4121.53	198.88	1735.59	-1263.89	-19.40	1770.17	-4029.01	341.92	1654.34	-347.36	1331.32	71.88	213.41	1181.66	75.14	-195.59
0.76000	-3665.06	298.56	-43.32	-3741.28	321.96	-44.53	-3845.00	397.49	-47.05	-3853.80	394.65	12.74	-3065.05	-23.39	-27.87	-4151.00	191.56	-22.78	-542.91	1652.23	161.30	-38.50	1480.00	162.10	-4164.44	264.81	1331.09	0.00	0.00	0.00	-4015.57	145.61	1660.64	-4121.53	198.88	1735.59	-1263.89	-19.40	1770.17	-4031.33	342.20	1654.10	-346.28	1330.21	72.23	215.25	1181.74	75.50	-193.89
0.77000	-3665.06	298.56	-43.32	-3741.28	321.96	-44.53	-3831.08	395.13	-44.14	-3865.84	394.60	9.98	-3065.05	-23.39	-27.87	-4151.00	191.56	-22.78	-552.30	1650.92	163.51	-47.58	1478.45	164.37	-4164.44	264.81	1331.09	0.00	0.00	0.00	-4015.57	145.61	1660.64	-4121.53	198.88	1735.59	-1263.89	-19.40	1770.17	-4018.00	341.78	1654.06	-351.19	1331.89	70.70	216.31	1181.19	76.10	-195.13
0.78000	-3665.06	298.56	-43.32	-3741.28	321.96	-44.53	-3823.48	397.45	-43.44	-3840.04	393.73	13.65	-3065.05	-23.39	-27.87	-4151.00	191.56	-22.78	-561.79	1649.58	165.74	-56.76	1476.87	166.66	-4164.44	264.81	1331.09	0.00	0.00	0.00	-4015.57	145.61	1660.64	-4121.53	198.88	1735.59	-1263.89	-19.40	1770.17	-4027.27	341.80	1653.56	-356.47	1331.84	69.88	216.45	1180.59	76.13	-191.83
0.79000	-3665.06	298.56	-43.32	-3741.28	321.96	-44.53	-3852.16	397.82	-48.31	-3883.18	396.46	7.33	-3065.05	-23.39	-27.87	-4151.00	191.56	-22.78	-571.37	1648.24	168.00	-66.02	1475.28	168.98	-4164.44	264.81	1331.09	0.00	0.00	0.00	-4015.57	145.61	1660.64	-4121.53	198.88	1735.59	-1263.89	-19.40	1770.17	-4037.05	341.96	1654.43	-355.05	1332.11	69.96	214.12	1181.13	75.45	-191.09
0.80000	-3665.06	298.56	-43.32	-3741.28	321.96	-44.53	-3862.24	398.43	-50.09	-3878.39	395.95	8.27	-3065.05	-23.39	-27.87	-4151.00	191.56	-22.78	-581.04	1646.87	170.27	-75.38	1473.66	171.32	-4164.44	264.81	1331.09	0.00	0.00	0.00	-4015.57	145.61	1660.64	-4121.53	198.88	1735.59	-1263.89	-19.40	1770.17	-4042.96	343.30	1654.88	-352.47	1331.11	70.75	215.27	1180.13	76.17	-192.31
0.81000	-3665.06	298.56	-43.32	-3741.28	321.96	-44.53	-3821.05	396.78	-42.85	-3882.86	395.30	6.96	-3065.05	-23.39	-27.87	-4151.00	191.56	-22.78	-590.81	1645.49	172.57	-84.83	1472.03	173.67	-4164.44	264.81	1331.09	0.00	0.00	0.00	-4015.57	145.61	1660.64	-4121.53	198.88	1735.59	-1263.89	-19.40	1770.17	-4043.33	343.64	1654.06	-349.89	1331.26	70.90	215.71	1180.35	76.10	-193.04
0.82000	-3665.06	298.56	-43.32	-3741.28	321.96	-44.53	-3815.57	397.29	-43.06	-3910.34	396.84	3.51	-3065.05	-23.39	-27.87	-4151.00	191.56	-22.78	-600.67	1644.10	174.89	-94.37	1470.38	176.06	-4164.44	264.81	1331.09	0.00	0.00	0.00	-4015.57	145.61	1660.64	-4121.53	198.88	1735.59	-1263.89	-19.40	1770.17	-4009.02	342.86	1652.98	-355.15	1333.29	69.40	214.56	1181.12	75.82	-188.49
0.83000	-3665.06	298.56	-43.32	-3741.28	321.96	-44.53	-3833.52	396.35	-46.23	-3891.27	395.21	5.31	-3065.05	-23.39	-27.87	-4151.00	191.56	-22.78	-610.62	1642.68	177.23	-104.00	1468.72	178.46	-4164.44	264.81	1331.09	0.00	0.00	0.00	-4015.57	145.61	1660.64	-4121.53	198.88	1735.59	-1263.89	-19.40	1770.17	-4036.27	343.29	1654.92	-352.65	1332.33	70.33	215.95	1182.24	75.45	-193.65
0.84000	-3665.06	298.56	-43.32	-3741.28	321.96	-44.53	-3870.75	398.62	-51.80	-3865.52	396.17	8.75	-3065.05	-23.39	-27.87	-4151.00	191.56	-22.78	-620.65	1641.25	179.59	-113.72	1467.03	180.88	-4164.44	264.81	1331.09	0.00	0.00	0.00	-4015.57	145.61	1660.64	-4121.53	198.88	1735.59	-1263.89	-19.40	1770.17	-4046.53	343.16	1655.33	-351.10	1332.05	70.82	216.50	1180.57	76.13	-191.43
0.85000	-3665.06	298.56	-43.32	-3741.28	321.96	-44.53	-3814.72	395.70	-42.66	-3872.84	396.82	9.11	-3065.05	-23.39	-27.87	-4151.00	191.56	-22.78	-630.78	1639.81	181.97	-123.53	1465.33	183.33	-4164.44	264.81	1331.09	0.00	0.00	0.00	-4015.57	145.61	1660.64	-4121.53	198.88	1735.59	-1263.89	-19.40	1770.17	-4052.42	344.02	1656.78	-352.67	1332.14	70.06	214.80	1179.36	76.07	-189.61
0.86000	-3665.06	298.56	-43.32	-3741.28	321.96	-44.53	-3846.99	400.09	-46.71	-3911.29	398.64	2.25	-3065.05	-23.39	-27.87	-4151.00	191.56	-22.78	-641.00	1638.35	184.37	-133.42	1463.61	185.79	-4164.44	264.81	1331.09	0.00	0.00	0.00	-4015.57	145.61	1660.64	-4121.53	198.88	1735.59	-1263.89	-19.40	1770.17	-4036.98	344.93	1655.91	-355.67	1332.52	69.38	214.71	1180.98	75.84	-193.75
0.87000	-3665.06	298.56	-43.32	-3741.28	321.96	-44.53	-3857.87	398.07	-49.73	-3889.51	396.42	5.11	-3065.05	-23.39	-27.87	-4151.00	191.56	-22.78	-651.31	1636.87	186.79	-143.40	1461.87	188.28	-4164.44	264.81	1331.09	0.00	0.00	0.00	-4015.57	145.61	1660.64	-4121.53	198.88	1735.59	-1263.89	-19.40	1770.17	-4030.50	343.80	1655.38	-347.46	1328.93	72.03	214.42	1179.17	76.20	-195.66
0.88000	-3665.06	298.56	-43.32	-3741.28	321.96	-44.53	-3856.86	398.71	-49.10	-3893.13	396.87	4.20	-3065.05	-23.39	-27.87	-4151.00	191.56	-22.78	-661.70	1635.38	189.23	-153.46	1460.11	190.78	-4164.44	264.81	1331.09	0.00	0.00	0.00	-4015.57	145.61	1660.64	-4121.53	198.88	1735.59	-1263.89	-19.40	1770.17	-4040.50	344.98	1656.43	-350.95	1330.11	70.68	216.58	1179.00	76.69	-192.06
0.89000	-3665.06	298.56	-43.32	-3741.28	321.96	-44.53	-3855.01	397.55	-48.55	-3869.56	398.07	7.89	-3065.05	-23.39	-27.87	-4151.00	191.56	-22.78	-672.18	1633.87	191.69	-163.61	1458.34	193.31	-4164.44	264.81	1331.09	0.00	0.00	0.00	-4015.57	145.61	1660.64	-4121.53	198.88	1735.59	-1263.89	-19.40	1770.17	-4038.13	345.50	1656.18	-354.60	1333.05	69.51	216.48	1180.17	76.38	-192.49
0.90000	-3665.06	298.56	-43.32	-3741.28	321.96	-44.53	-3870.12	396.20	-51.06	-3880.93	396.70	6.38	-3065.05	-23.39	-27.87	-4151.00	191.56	-22.78	-682.74	1632.35	194.17	-173.84	1456.54	195.86	-4164.44	264.81	1331.09	0.00	0.00	0.00	-4015.57	145.61	1660.64	-4121.53	198.88	1735.59	-1263.89	-19.40	1770.17	-4030.54	344.24	1656.30	-352.33	1331.56	70.51	216.88	1181.88	75.82	-193.22
0.91000	-3665.06	298.56	-43.32	-3741.28	321.96	-44.53	-3861.94	399.19	-50.63	-3913.86	398.24	-0.22	-3065.05	-23.39	-27.87	-4151.00	191.56	-22.78	-693.39	1630.81	196.66	-184.16	1454.73	198.42	-4164.44	264.81	1331.09	0.00	0.00	0.00	-4015.57	145.61	1660.64	-4121.53	198.88	1735.59	-1263.89	-19.40	1770.17	-4024.80	345.55	1656.87	-352.70	1331.56	70.47	216.73	1180.16	76.21	-192.62
0.92000	-3665.06	298.56	-43.32	-3741.28	321.96	-44.53	-3853.17	396.40	-48.07	-3890.93	397.27	4.55	-3065.05	-23.39	-27.87	-4151.00	191.56	-22.78	-704.13	1629.25	199.18	-194.55	1452.91	201.01	-4164.44	264.81	1331.09	0.00	0.00	0.00	-4015.57	145.61	1660.64	-4121.53	198.88	1735.59	-1263.89	-19.40	1770.17	-4054.69	345.75	1657.83	-350.32	1331.05	71.07	216.52	1180.23	76.47	-188.92
0.93000	-3665.06	298.56	-43.32	-3741.28	321.96	-44.53	-3795.13	394.74	-38.08	-3933.85	397.02	-4.12	-3065.05	-23.39	-27.87	-4151.00	191.56	-22.78	-714.94	1627.68	201.72	-205.03	1451.06	203.62	-4164.44	264.81	1331.09	0.00	0.00	0.00	-4015.57	145.61	1660.64	-4121.53	198.88	1735.59	-1263.89	-19.40	1770.17	-4043.22	345.62	1657.78	-349.29	1330.54	71.34	214.08	1180.26	75.67	-190.19
0.94000	-3665.06	298.56	-43.32	-3741.28	321.96	-44.53	-3789.62	396.65	-38.02	-3881.55	398.37	5.36	-3065.05	-23.39	-27.87	-4151.00	191.56	-22.78	-725.84	1626.09	204.27	-215.59	1449.20	206.24	-4164.44	264.81	1331.09	0.00	0.00	0.00	-4015.57	145.61	1660.64	-4121.53	198.88	1735.59	-1263.89	-19.40	1770.17	-4050.58	347.17	1658.88	-349.36	1331.35	71.47	212.04	1180.62	75.16	-193.26
0.95000	-3665.06	298.56	-43.32	-3741.28	321.96	-44.53	-3834.92	396.20	-45.22	-3897.19	398.65	1.38	-3065.05	-23.39	-27.87	-4151.00	191.56	-22.78	-736.82	1624.49	206.85	-226.23	1447.32	208.89	-4164.44	264.81	1331.09	0.00	0.00	0.00	-4015.57	145.61	1660.64	-4121.53	198.88	1735.59	-1263.89	-19.40	1770.17	-4056.58	346.25	1659.42	-355.69	1331.98	69.68	213.96	1180.13	75.71	-191.57
0.96000	-3665.06	298.56	-43.32	-3741.28	321.96	-44.53	-3809.75	396.88	-42.05	-3891.21	397.50	3.20	-3065.05	-23.39	-27.87	-4151.00	191.56	-22.78	-747.88	1622.87	209.44	-236.95	1445.42	211.55	-4164.44	264.81	1331.09	0.00	0.00	0.00	-4015.57	145.61	1660.64	-4121.53	198.88	1735.59	-1263.89	-19.40	1770.17	-4070.66	346.92	1660.53	-351.38	1330.64	70.62	215.12	1179.82	75.97	-190.44
0.97000	-3665.06	298.56	-43.32	-3741.28	321.96	-44.53	-3809.43	397.18	-42.10	-3879.83	397.29	4.76	-3065.05	-23.39	-27.87	-4151.00	191.56	-22.78	-759.02	1621.23	212.05	-247.75	1443.51	214.23	-4164.44	264.81	1331.09	0.00	0.00	0.00	-4015.57	145.61	1660.64	-4121.53	198.88	1735.59	-1263.89	-19.40	1770.17	-4040.88	347.77	1659.57	-350.35	1329.89	71.27	214.37	1179.92	76.02	-191.15
0.98000	-3665.06	298.56	-43.32	-3741.28	321.96	-44.53	-3823.03	398.77	-45.00	-3902.66	397.61	1.02	-3065.05	-23.39	-27.87	-4151.00	191.56	-22.78	-770.24	1619.58	214.67	-258.63	1441.58	216.93	-4164.44	264.81	1331.09	0.00	0.00	0.00	-4015.57	145.61	1660.64	-4121.53	198.88	1735.59	-1263.89	-19.40	1770.17	-4056.27	347.70	1660.77	-351.66	1331.16	70.87	216.18	1180.88	75.92	-193.68
0.99000	-3665.06	298.56	-43.32	-3741.28	321.96	-44.53	-3829.07	397.94	-44.21	-3912.45	398.89	-1.10	-3065.05	-23.39	-27.87	-4151.00	191.56	-22.78	-781.53	1617.92	217.32	-269.58	1439.63	219.65	-4164.44	264.81	1331.09	0.00	0.00	0.00	-4015.57	145.61	1660.64	-4121.53	198.88	1735.59	-1263.89	-19.40	1770.17	-4052.42	348.75	1662.01	-351.41	1331.51	70.66	216.04	1181.24	75.58	-190.99
1.00000	-3665.06	298.56	-43.32	-3741.28	321.96	-44.53	-3860.16	397.62	-49.58	-3880.81	396.50	4.04	-3065.05	-23.39	-27.87	-4151.00	191.56	-22.78	-792.91	1616.23	219.98	-280.61	1437.67	222.38	-4164.44	264.81	1331.09	0.00	0.00	0.00	-4015.57	145.61	1660.64	-4121.53	198.88	1735.59	-1263.89	-19.40	1770.17	-4055.03	348.69	1662.16	-352.42	1331.68	70.64	213.88	1180.13	75.62	-196.05
1.01000	-3665.06	298.56	-43.32	-3741.28	321.96	-44.53	-3836.44	398.04	-45.15	-3875.51	397.81	5.03	-3065.05	-23.39	-27.87	-4151.00	191.56	-22.78	-804.36	1614.54	222.66	-291.71	1435.68	225.14	-4164.44	264.81	1331.09	0.00	0.00	0.00	-4015.57	145.61	1660.64	-4121.53	198.88	1735.59	-1263.89	-19.40	1770.17	-4028.76	349.76	1661.66	-352.60	1332.64	69.89	213.93	1181.08	75.66	-194.56
1.02000	-3665.06	298.56	-43.32	-3741.28	321.96	-44.53	-3825.76	398.01	-45.04	-3887.31	399.96	0.68	-3065.05	-23.39	-27.87	-4151.00	191.56	-22.78	-815.88	1612.82	225.35	-302.89	1433.68	227.91	-4164.44	264.81	1331.09	0.00	0.00	0.00	-4015.57	145.61	1660.64	-4121.53	198.88	1735.59	-1263.89	-19.40	1770.17	-4048.36	349.98	1662.61	-353.06	1332.08	70.03	216.36	1180.82	76.11	-190.25
1.03000	-3665.06	298.56	-43.32	-3741.28	321.96	-44.53	-3859.63	397.81	-50.12	-3870.92	399.08	4.92	-3065.05	-23.39	-27.87	-4151.00	191.56	-22.78	-827.48	1611.10	228.07	-314.14	1431.67	230.70	-4164.44	264.81	1331.09	0.00	0.00	0.00	-4015.57	145.61	1660.64	-4121.53	198.88	1735.59	-1263.89	-19.40	1770.17	-4054.94	350.34	1663.86	-352.51	1330.95	70.71	214.20	1180.21	75.63	-192.50
1.04000	-3665.06	298.56	-43.32	-3741.28	321.96	-44.53	-3852.53	397.31	-48.78	-3876.50	398.22	4.67	-3065.05	-23.39	-27.87	-4151.00	191.56	-22.78	-839.16	1609.35	230.80	-325.47	1429.64	233.50	-4164.44	264.81	1331.09	0.00	0.00	0.00	-4015.57	145.61	1660.64	-4121.53	198.88	1735.59	-1263.89	-19.40	1770.17	-4058.96	350.71	1664.01	-351.96	1332.46	70.51	212.83	1180.23	75.54	-193.98
1.05000	-3665.06	298.56	-43.32	-3741.28	321.96	-44.53	-3855.29	397.94	-48.27	-3868.85	397.65	6.14	-3065.05	-23.39	-27.87	-4151.00	191.56	-22.78	-850.91	1607.59	233.54	-336.87	1427.59	236.33	-4164.44	264.81	1331.09	0.00	0.00	0.00	-4015.57	145.61	1660.64	-4121.53	198.88	1735.59	-1263.89	-19.40	1770.17	-4050.01	351.68	1664.63	-353.37	1331.38	70.46	213.85	1180.14	75.80	-195.23
1.06000	-3665.06	298.56	-43.32	-3741.28	321.96	-44.53	-3818.48	397.74	-43.20	-3867.72	398.68	6.26	-3065.05	-23.39	-27.87	-4151.00	191.56	-22.78	-862.73	1605.82	236.30	-348.34	1425.52	239.17	-4164.44	264.81	1331.09	0.00	0.00	0.00	-4015.57	145.61	1660.64	-4121.53	198.88	1735.59	-1263.89	-19.40	1770.17	-4056.45	352.21	1665.93	-352.94	1331.07	70.76	213.91	1180.47	75.81	-192.85
1.07000	-3665.06	298.56	-43.32	-3741.28	321.96	-44.53	-3848.11	399.03	-48.82	-3883.43	398.13	2.68	-3065.05	-23.39	-27.87	-4151.00	191.56	-22.78	-874.62	1604.03	239.08	-359.88	1423.44	242.02	-4164.44	264.81	1331.09	0.00	0.00	0.00	-4015.57	145.61	1660.64	-4121.53	198.88	1735.59	-1263.89	-19.40	1770.17	-4071.05	353.26	1666.06	-352.16	1331.21	70.94	215.35	1181.07	75.90	-193.92
1.08000	-3665.06	298.56	-43.32	-3741.28	321.96	-44.53	-3811.11	397.99	-41.08	-3902.53	400.08	-2.67	-3065.05	-23.39	-27.87	-4151.00	191.56	-22.78	-886.58	1602.23	241.87	-371.49	1421.34	244.89	-4164.44	264.81	1331.09	0.00	0.00	0.00	-4015.57	145.61	1660.64	-4121.53	198.88	1735.59	-1263.89	-19.40	1770.17	-4076.29	353.98	1666.46	-350.59	1329.81	71.24	214.86	1179.96	75.97	-191.83
1.09000	-3665.06	298.56	-43.32	-3741.28	321.96	-44.53	-3802.59	396.66	-39.98	-3858.90	399.03	7.11	-3065.05	-23.39	-27.87	-4151.00	191.56	-22.78	-898.61	1600.41	244.68	-383.17	1419.23	247.78	-4164.44	264.81	1331.09	0.00	0.00	0.00	-4015.57	145.61	1660.64	-4121.53	198.88	1735.59	-1263.89	-19.40	1770.17	-4060.33	354.29	1667.05	-352.75	1330.06	70.99	215.26	1180.34	75.95	-195.70
1.10000	-3665.06	298.56	-43.32	-3741.28	321.96	-44.53	-3845.93	396.39	-46.19	-3900.71	399.78	-1.58	-3065.05	-23.39	-27.87	-4151.00	191.56	-22.78	-910.72	1598.57	247.51	-394.92	1417.09	250.69	-4164.44	264.81	1331.09	0.00	0.00	0.00	-4015.57	145.61	1660.64	-4121.53	198.88	1735.59	-1263.89	-19.40	1770.17	-4040.86	355.17	1666.81	-353.20	1332.36	70.23	213.42	1179.94	75.78	-195.71
1.11000	-3665.06	298.56	-43.32	-3741.28	321.96	-44.53	-3863.92	399.33	-49.92	-3891.02	399.38	1.90	-3065.05	-23.39	-27.87	-4151.00	191.56	-22.78	-922.89	1596.72	250.35	-406.74	1414.95	253.61	-4164.44	264.81	1331.09	0.00	0.00	0.00	-4015.57	145.61	1660.64	-4121.53	198.88	1735.59	-1263.89	-19.40	1770.17	-4063.74	355.57	1667.82	-358.65	1333.92	68.60	213.08	1181.52	75.11	-193.16
1.12000	-3665.06	298.56	-43.32	-3741.28	321.96	-44.53	-3852.74	399.31	-48.18	-3883.60	399.02	1.54	-3065.05	-23.39	-27.87	-4151.00	191.56	-22.78	-935.12	1594.86	253.20	-418.62	1412.78	256.54	-4164.44	264.81	1331.09	0.00	0.00	0.00	-4015.57	145.61	1660.64	-4121.53	198.88	1735.59	-1263.89	-19.40	1770.17	-4079.24	356.79	1668.64	-356.14	1334.13	69.31	213.86	1181.59	75.45	-189.31
1.13000	-3665.06	298.56	-43.32	-3741.28	321.96	-44.53	-3829.26	397.13	-45.61	-3875.16	399.25	1.16	-3065.05	-23.39	-27.87	-4151.00	191.56	-22.78	-947.43	1592.98	256.07	-430.57	1410.60	259.49	-4164.44	264.81	1331.09	0.00	0.00	0.00	-4015.57	145.61	1660.64	-4121.53	198.88	1735.59	-1263.89	-19.40	1770.17	-4063.80	357.21	1667.84	-347.29	1331.06	71.63	214.33	1180.69	75.78	-192.93
1.14000	-3665.06	298.56	-43.32	-3741.28	321.96	-44.53	-3826.93	395.91	-45.30	-3875.82	398.77	2.36	-3065.05	-23.39	-27.87	-4151.00	191.56	-22.78	-959.80	1591.08	258.95	-442.59	1408.41	262.46	-4164.44	264.81	1331.09	0.00	0.00	0.00	-4015.57	145.61	1660.64	-4121.53	198.88	1735.59	-1263.89	-19.40	1770.17	-4058.62	355.66	1669.03	-349.04	1330.14	71.18	211.58	1181.56	74.75	-196.12
1.15000	-3665.06	298.56	-43.32	-3741.28	321.96	-44.53	-3779.36	395.82	-37.49	-3875.36	399.04	1.40	-3065.05	-23.39	-27.87	-4151.00	191.56	-22.78	-972.23	1589.17	261.85	-454.67	1406.20	265.44	-4164.44	264.81	1331.09	0.00	0.00	0.00	-4015.57	145.61	1660.64	-4121.53	198.88	1735.59	-1263.89	-19.40	1770.17	-4088.01	358.40	1670.44	-350.90	1330.46	70.84	214.50	1180.56	75.76	-200.40
1.16000	-3665.06	298.56	-43.32	-3741.28	321.96	-44.53	-3852.89	399.29	-50.24	-3871.49	401.50	3.15	-3065.05	-23.39	-27.87	-4151.00	191.56	-22.78	-984.73	1587.24	264.76	-466.81	1403.97	268.43	-4164.44	264.81	1331.09	0.00	0.00	0.00	-4015.57	145.61	1660.64	-4121.53	198.88	1735.59	-1263.89	-19.40	1770.17	-4070.80	359.46	1670.12	-352.22	1330.55	70.60	218.56	1181.50	76.17	-195.27
1.17000	-3665.06	298.56	-43.32	-3741.28	321.96	-44.53	-3826.52	396.16	-44.73	-3856.92	400.89	5.48	-3065.05	-23.39	-27.87	-4151.00	191.56	-22.78	-997.29	1585.30	267.68	-479.02	1401.72	271.44	-4164.44	264.81	1331.09	0.00	0.00	0.00	-4015.57	145.61	1660.64	-4121.53	198.88	1735.59	-1263.89	-19.40	1770.17	-4079.38	359.86	1671.28	-353.06	1331.60	70.59	215.79	1180.69	75.80	-195.20
1.18000	-3665.06	298.56	-43.32	-3741.28	321.96	-44.53	-3830.34	396.63	-44.62	-3858.58	399.60	5.79	-3065.05	-23.39	-27.87	-4151.00	191.56	-22.78	-1009.92	1583.35	270.62	-491.29	1399.46	274.47	-4164.44	264.81	1331.09	0.00	0.00	0.00	-4015.57	145.61	1660.64	-4121.53	198.88	1735.59	-1263.89	-19.40	1770.17	-4078.27	360.59	1670.91	-353.54	1332.59	69.91	215.89	1180.38	75.91	-190.90
1.19000	-3665.06	298.56	-43.32	-3741.28	321.96	-44.53	-3836.50	398.22	-46.76	-3846.50	400.77	6.59	-3065.05	-23.39	-27.87	-4151.00	191.56	-22.78	-1022.61	1581.38	273.58	-503.62	1397.19	277.50	-4164.44	264.81	1331.09	0.00	0.00	0.00	-4015.57	145.61	1660.64	-4121.53	198.88	1735.59	-1263.89	-19.40	1770.17	-4064.29	360.27	1671.58	-351.69	1332.61	70.29	213.71	1180.52	75.60	-192.87
1.20000	-3665.06	298.56	-43.32	-3741.28	321.96	-44.53	-3840.57	398.79	-47.26	-3842.92	398.32	6.69	-3065.05	-23.39	-27.87	-4151.00	191.56	-22.78	-1035.35	1579.39	276.54	-516.02	1394.90	280.56	-4164.44	264.81	1331.09	0.00	0.00	0.00	-4015.57	145.61	1660.64	-4121.53	198.88	1735.59	-1263.89	-19.40	1770.17	-4087.43	362.89	1672.37	-353.86	1331.87	70.12	215.08	1180.55	75.82	-192.55
1.21000	-3665.06	298.56	-43.32	-3741.28	321.96	-44.53	-3834.95	398.08	-45.96	-3891.64	402.63	0.48	-3065.05	-23.39	-27.87	-4151.00	191.56	-22.78	-1048.16	1577.39	279.52	-528.47	1392.59	283.62	-4164.44	264.81	1331.09	0.00	0.00	0.00	-4015.57	145.61	1660.64	-4121.53	198.88	1735.59	-1263.89	-19.40	1770.17	-4082.63	362.50	1673.69	-350.83	1330.94	70.87	213.46	1181.86	74.97	-190.19
1.22000	-3665.06	298.56	-43.32	-3741.28	321.96	-44.53	-3831.89	396.67	-46.94	-3846.63	400.03	6.34	-3065.05	-23.39	-27.87	-4151.00	191.56	-22.78	-1061.03	1575.38	282.51	-540.98	1390.27	286.70	-4164.44	264.81	1331.09	0.00	0.00	0.00	-4015.57	145.61	1660.64	-4121.53	198.88	1735.59	-1263.89	-19.40	1770.17	-4073.33	363.17	1673.85	-355.10	1332.54	69.77	211.63	1181.83	74.56	-188.01
1.23000	-3665.06	298.56	-43.32	-3741.28	321.96	-44.53	-3859.21	398.60	-49.67	-3864.80	400.25	3.23	-3065.05	-23.39	-27.87	-4151.00	191.56	-22.78	-1073.95	1573.35	285.51	-553.55	1387.93	289.79	-4164.44	264.81	1331.09	0.00	0.00	0.00	-4015.57	145.61	1660.64	-4121.53	198.88	1735.59	-1263.89	-19.40	1770.17	-4092.39	364.73	1675.68	-354.52	1331.30	70.15	214.95	1181.00	75.73	-190.96
1.24000	-3665.06	298.56	-43.32	-3741.28	321.96	-44.53	-3857.96	397.69	-49.15	-3852.73	401.03	4.73	-3065.05	-23.39	-27.87	-4151.00	191.56	-22.78	-1086.94	1571.31	288.53	-566.18	1385.58	292.90	-4164.44	264.81	1331.09	0.00	0.00	0.00	-4015.57	145.61	1660.64	-4121.53	198.88	1735.59	-1263.89	-19.40	1770.17	-4109.65	365.10	1676.44	-352.68	1331.52	70.70	214.60	1181.56	75.47	-191.37
1.25000	-3665.06	298.56	-43.32	-3741.28	321.96	-44.53	-3831.16	397.68	-44.52	-3879.77	401.79	1.45	-3065.05	-23.39	-27.87	-4151.00	191.56	-22.78	-1099.98	1569.25	291.56	-578.87	1383.21	296.01	-4164.44	264.81	1331.09	0.00	0.00	0.00	-4015.57	145.61	1660.64	-4121.53	198.88	1735.59	-1263.89	-19.40	1770.17	-4097.30	366.74	1676.14	-353.58	1332.88	70.02	216.14	1179.57	76.24	-197.15
1.26000	-3665.06	298.56	-43.32	-3741.28	321.96	-44.53	-3801.04	396.24	-41.49	-3842.53	399.99	7.64	-3065.05	-23.39	-27.87	-4151.00	191.56	-22.78	-1113.07	1567.18	294.60	-591.61	1380.83	299.14	-4164.44	264.81	1331.09	0.00	0.00	0.00	-4015.57	145.61	1660.64	-4121.53	198.88	1735.59	-1263.89	-19.40	1770.17	-4091.77	367.32	1676.27	-352.27	1331.57	70.37	214.41	1179.25	76.07	-188.86
1.27000	-3665.06	298.56	-43.32	-3741.28	321.96	-44.53	-3861.78	396.53	-50.71	-3911.80	402.61	-4.55	-3065.05	-23.39	-27.87	-4151.00	191.56	-22.78	-1126.22	1565.09	297.65	-604.41	1378.43	302.29	-4164.44	264.81	1331.09	0.00	0.00	0.00	-4015.57	145.61	1660.64	-4121.53	198.88	1735.59	-1263.89	-19.40	1770.17	-4078.34	366.77	1676.72	-349.53	1332.56	70.58	215.32	1179.67	76.26	-192.08
1.28000	-3665.06	298.56	-43.32	-3741.28	321.96	-44.53	-3844.24	396.51	-46.92	-3867.67	399.36	2.09	-3065.05	-23.39	-27.87	-4151.00	191.56	-22.78	-1139.43	1562.99	300.71	-617.26	1376.01	305.44	-4164.44	264.81	1331.09	0.00	0.00	0.00	-4015.57	145.61	1660.64	-4121.53	198.88	1735.59	-1263.89	-19.40	1770.17	-4121.52	368.21	1678.61	-354.27	1332.76	69.69	216.87	1180.55	76.36	-195.27
1.29000	-3665.06	298.56	-43.32	-3741.28	321.96	-44.53	-3827.95	396.80	-44.68	-3891.84	400.59	-1.47	-3065.05	-23.39	-27.87	-4151.00	191.56	-22.78	-1152.69	1560.87	303.79	-630.17	1373.58	308.61	-4164.44	264.81	1331.09	0.00	0.00	0.00	-4015.57	145.61	1660.64	-4121.53	198.88	1735.59	-1263.89	-19.40	1770.17	-4101.91	368.40	1678.14	-351.96	1331.19	70.90	213.79	1179.76	75.85	-186.18
1.30000	-3665.06	298.56	-43.32	-3741.28	321.96	-44.53	-3819.76	396.00	-44.19	-3890.89	400.98	-0.68	-3065.05	-23.39	-27.87	-4151.00	191.56	-22.78	-1166.00	1558.74	306.88	-643.13	1371.14	311.78	-4164.44	264.81	1331.09	0.00	0.00	0.00	-4015.57	145.61	1660.64	-4121.53	198.88	1735.59	-1263.89	-19.40	1770.17	-4115.93	369.77	1678.59	-349.72	1331.05	71.10	215.98	1178.84	76.72	-192.65
1.31000	-3665.06	298.56	-43.32	-3741.28	321.96	-44.53	-3825.48	396.10	-45.92	-3858.95	399.70	4.57	-3065.05	-23.39	-27.87	-4151.00	191.56	-22.78	-1179.37	1556.59	309.97	-656.14	1368.68	314.97	-4164.44	264.81	1331.09	0.00	0.00	0.00	-4015.57	145.61	1660.64	-4121.53	198.88	1735.59	-1263.89	-19.40	1770.17	-4137.72	371.11	1680.56	-352.82	1332.90	69.93	217.90	1179.05	76.99	-194.67
1.32000	-3665.06	298.56	-43.32	-3741.28	321.96	-44.53	-3810.46	398.17	-42.38	-3843.13	400.09	7.17	-3065.05	-23.39	-27.87	-4151.00	191.56	-22.78	-1192.78	1554.43	313.08	-669.20	1366.21	318.17	-4164.44	264.81	1331.09	0.00	0.00	0.00	-4015.57	145.61	1660.64	-4121.53	198.88	1735.59	-1263.89	-19.40	1770.17	-4123.56	370.45	1680.77	-355.34	1331.32	70.17	216.66	1179.63	76.55	-193.20
1.33000	-3665.06	298.56	-43.32	-3741.28	321.96	-44.53	-3850.86	399.80	-48.44	-3873.48	401.26	2.72	-3065.05	-23.39	-27.87	-4151.00	191.56	-22.78	-1206.25	1552.26	316.20	-682.32	1363.72	321.39	-4164.44	264.81	1331.09	0.00	0.00	0.00	-4015.57	145.61	1660.64	-4121.53	198.88	1735.59	-1263.89	-19.40	1770.17	-4111.75	370.62	1679.75	-352.68	1329.60	71.22	217.31	1180.21	76.55	-190.69
1.34000	-3665.06	298.56	-43.32	-3741.28	321.96	-44.53	-3832.37	398.74	-46.42	-3869.47	402.63	2.69	-3065.05	-23.39	-27.87	-4151.00	191.56	-22.78	-1219.76	1550.07	319.33	-695.48	1361.21	324.61	-4164.44	264.81	1331.09	0.00	0.00	0.00	-4015.57	145.61	1660.64	-4121.53	198.88	1735.59	-1263.89	-19.40	1770.17	-4092.77	370.51	1678.78	-354.02	1325.50	73.33	215.21	1180.42	76.10	-189.19
1.35000	-3665.06	298.56	-43.32	-3741.28	321.96	-44.53	-3822.11	398.42	-42.72	-3915.31	403.95	-5.57	-3065.05	-23.39	-27.87	-4151.00	191.56	-22.78	-1233.33	1547.86	322.47	-708.70	1358.69	327.84	-4164.44	264.81	1331.09	0.00	0.00	0.00	-4015.57	145.61	1660.64	-4121.53	198.88	1735.59	-1263.89	-19.40	1770.17	-4109.21	370.57	1679.04	-352.36	1330.85	71.27	215.21	1179.30	76.47	-191.52
1.36000	-3665.06	298.56	-43.32	-3741.28	321.96	-44.53	-3848.19	398.22	-48.77	-3915.72	402.50	-4.32	-3065.05	-23.39	-27.87	-4151.00	191.56	-22.78	-1246.94	1545.65	325.62	-721.96	1356.16	331.08	-4164.44	264.81	1331.09	0.00	0.00	0.00	-4015.57	145.61	1660.64	-4121.53	198.88	1735.59	-1263.89	-19.40	1770.17	-4118.02	371.18	1679.05	-350.67	1329.70	71.20	214.70	1180.85	75.94	-188.78
1.37000	-3665.06	298.56	-43.32	-3741.28	321.96	-44.53	-3850.20	396.84	-49.50	-3882.80	402.25	0.15	-3065.05	-23.39	-27.87	-4151.00	191.56	-22.78	-1260.60	1543.42	328.77	-735.27	1353.61	334.34	-4164.44	264.81	1331.09	0.00	0.00	0.00	-4015.57	145.61	1660.64	-4121.53	198.88	1735.59	-1263.89	-19.40	1770.17	-4110.13	371.23	1679.37	-353.06	1331.21	70.32	213.23	1181.55	75.15	-190.55
1.38000	-3665.06	298.56	-43.32	-3741.28	321.96	-44.53	-3829.37	396.89	-46.05	-3893.24	402.61	-1.67	-3065.05	-23.39	-27.87	-4151.00	191.56	-22.78	-1274.30	1541.17	331.94	-748.63	1351.05	337.60	-4164.44	264.81	1331.09	0.00	0.00	0.00	-4015.57	145.61	1660.64	-4121.53	198.88	1735.59	-1263.89	-19.40	1770.17	-4109.33	369.95	1679.30	-354.63	1332.61	69.76	217.01	1180.70	76.23	-195.24
1.39000	-3665.06	298.56	-43.32	-3741.28	321.96	-44.53	-3813.23	399.43	-42.74	-3872.20	404.62	0.89	-3065.05	-23.39	-27.87	-4151.00	191.56	-22.78	-1288.05	1538.91	335.12	-762.04	1348.47	340.88	-4164.44	264.81	1331.09	0.00	0.00	0.00	-4015.57	145.61	1660.64	-4121.53	198.88	1735.59	-1263.89	-19.40	1770.17	-4088.10	370.36	1678.05	-357.96	1333.25	68.62	215.28	1180.36	76.04	-194.32
1.40000	-3665.06	298.56	-43.32	-3741.28	321.96	-44.53	-3833.01	398.60	-46.89	-3889.92	404.03	-0.74	-3065.05	-23.39	-27.87	-4151.00	191.56	-22.78	-1301.85	1536.64	338.31	-775.49	1345.88	344.16	-4164.44	264.81	1331.09	0.00	0.00	0.00	-4015.57	145.61	1660.64	-4121.53	198.88	1735.59	-1263.89	-19.40	1770.17	-4107.32	372.88	1679.55	-353.21	1333.21	69.55	214.75	1180.78	75.71	-188.99
1.41000	-3665.06	298.56	-43.32	-3741.28	321.96	-44.53	-3824.31	399.89	-43.90	-3833.27	403.08	6.60	-3065.05	-23.39	-27.87	-4151.00	191.56	-22.78	-1315.69	1534.35	341.50	-788.98	1343.28	347.45	-4164.44	264.81	1331.09	0.00	0.00	0.00	-4015.57	145.61	1660.64	-4121.53	198.88	1735.59	-1263.89	-19.40	1770.17	-4126.94	372.28	1679.82	-350.89	1331.85	70.34	212.09	1181.17	75.02	-185.50
1.42000	-3665.06	298.56	-43.32	-3741.28	321.96	-44.53	-3823.53	398.31	-44.97	-3855.08	402.28	3.98	-3065.05	-23.39	-27.87	-4151.00	191.56	-22.78	-1329.57	1532.05	344.70	-802.52	1340.66	350.75	-4164.44	264.81	1331.09	0.00	0.00	0.00	-4015.57	145.61	1660.64	-4121.53	198.88	1735.59	-1263.89	-19.40	1770.17	-4122.21	372.56	1680.54	-352.63	1332.13	69.98	214.09	1180.73	75.62	-186.80
1.43000	-3665.06	298.56	-43.32	-3741.28	321.96	-44.53	-3844.11	399.96	-48.97	-3902.97	404.02	-4.44	-3065.05	-23.39	-27.87	-4151.00	191.56	-22.78	-1343.49	1529.73	347.92	-816.11	1338.03	354.07	-4164.44	264.81	1331.09	0.00	0.00	0.00	-4015.57	145.61	1660.64	-4121.53	198.88	1735.59	-1263.89	-19.40	1770.17	-4140.70	373.71	1681.08	-351.75	1331.57	70.60	214.44	1181.30	75.39	-184.45
1.44000	-3665.06	298.56	-43.32	-3741.28	321.96	-44.53	-3848.49	399.92	-49.78	-3853.55	403.54	4.52	-3065.05	-23.39	-27.87	-4151.00	191.56	-22.78	-1357.46	1527.40	351.14	-829.73	1335.38	357.39	-4164.44	264.81	1331.09	0.00	0.00	0.00	-4015.57	145.61	1660.64	-4121.53	198.88	1735.59	-1263.89	-19.40	1770.17	-4145.67	373.43	1681.96	-357.20	1333.49	69.06	214.38	1183.46	74.71	-192.33
1.45000	-3665.06	298.56	-43.32	-3741.28	321.96	-44.53	-3845.31	399.42	-48.30	-3866.19	404.58	0.98	-3065.05	-23.39	-27.87	-4151.00	191.56	-22.78	-1371.46	1525.06	354.37	-843.40	1332.72	360.71	-4164.44	264.81	1331.09	0.00	0.00	0.00	-4015.57	145.61	1660.64	-4121.53	198.88	1735.59	-1263.89	-19.40	1770.17	-4143.67	376.10	1681.67	-356.68	1332.63	69.28	214.02	1182.29	75.22	-191.48
1.46000	-3665.06	298.56	-43.32	-3741.28	321.96	-44.53	-3844.95	398.91	-48.39	-3876.20	403.87	0.29	-3065.05	-23.39	-27.87	-4151.00	191.56	-22.78	-1385.51	1522.70	357.60	-857.11	1330.04	364.05	-4164.44	264.81	1331.09	0.00	0.00	0.00	-4015.57	145.61	1660.64	-4121.53	198.88	1735.59	-1263.89	-19.40	1770.17	-4155.80	374.76	1682.96	-351.41	1330.06	70.49	211.65	1181.38	75.06	-188.82
1.47000	-3665.06	298.56	-43.32	-3741.28	321.96	-44.53	-3799.34	397.84	-39.22	-3860.89	403.14	2.62	-3065.05	-23.39	-27.87	-4151.00	191.56	-22.78	-1399.59	1520.33	360.85	-870.86	1327.35	367.39	-4164.44	264.81	1331.09	0.00	0.00	0.00	-4015.57	145.61	1660.64	-4121.53	198.88	1735.59	-1263.89	-19.40	1770.17	-4136.25	374.40	1681.56	-347.66	1329.72	71.68	213.51	1180.88	75.50	-196.76
1.48000	-3665.06	298.56	-43.32	-3741.28	321.96	-44.53	-3835.65	399.08	-47.58	-3860.05	403.66	2.00	-3065.05	-23.39	-27.87	-4151.00	191.56	-22.78	-1413.71	1517.94	364.10	-884.65	1324.65	370.75	-4164.44	264.81	1331.09	0.00	0.00	0.00	-4015.57	145.61	1660.64	-4121.53	198.88	1735.59	-1263.89	-19.40	1770.17	-4119.10	374.57	1681.27	-353.08	1332.36	70.19	214.95	1179.92	76.06	-190.17
1.49000	-3665.06	298.56	-43.32	-3741.28	321.96	-44.53	-3811.25	396.84	-41.80	-3830.41	403.97	7.08	-3065.05	-23.39	-27.87	-4151.00	191.56	-22.78	-1427.87	1515.54	367.36	-898.47	1321.93	374.11	-4164.44	264.81	1331.09	0.00	0.00	0.00	-4015.57	145.61	1660.64	-4121.53	198.88	1735.59	-1263.89	-19.40	1770.17	-4135.82	375.42	1682.60	-355.60	1333.48	69.17	212.94	1179.80	75.78	-193.29
1.50000	-3665.06	298.56	-43.32	-3741.28	321.96	-44.53	-3853.32	399.37	-48.85	-3913.01	407.01	-5.43	-3065.05	-23.39	-27.87	-4151.00	191.56	-22.78	-1442.07	1513.13	370.62	-912.34	1319.20	377.48	-4164.44	264.81	1331.09	0.00	0.00	0.00	-4015.57	145.61	1660.64	-4121.53	198.88	1735.59	-1263.89	-19.40	1770.17	-4130.74	374.67	1682.39	-350.59	1330.25	71.13	213.74	1181.29	75.30	-189.69
1.51000	-3665.06	298.56	-43.32	-3741.28	321.96	-44.53	-3845.20	397.93	-49.00	-3892.80	408.46	-3.13	-3065.05	-23.39	-27.87	-4151.00	191.56	-22.78	-1456.30	1510.70	373.90	-926.24	1316.45	380.85	-4164.44	264.81	1331.09	0.00	0.00	0.00	-4015.57	145.61	1660.64	-4121.53	198.88	1735.59	-1263.89	-19.40	1770.17	-4130.14	373.20	1683.46	-351.78	1330.29	71.09	214.90	1180.94	75.79	-188.43
1.52000	-3665.06	298.56	-43.32	-3741.28	321.96	-44.53	-3833.78	397.49	-45.52	-3830.38	404.14	7.62	-3065.05	-23.39	-27.87	-4151.00	191.56	-22.78	-1470.57	1508.26	377.18	-940.18	1313.70	384.23	-4164.44	264.81	1331.09	0.00	0.00	0.00	-4015.57	145.61	1660.64	-4121.53	198.88	1735.59	-1263.89	-19.40	1770.17	-4133.53	373.97	1682.34	-353.81	1331.76	70.07	213.46	1180.54	75.67	-188.02
1.53000	-3665.06	298.56	-43.32	-3741.28	321.96	-44.53	-3813.81	396.16	-43.39	-3893.27	405.11	-3.00	-3065.05	-23.39	-27.87	-4151.00	191.56	-22.78	-1484.87	1505.80	380.46	-954.15	1310.92	387.62	-4164.44	264.81	1331.09	0.00	0.00	0.00	-4015.57	145.61	1660.64	-4121.53	198.88	1735.59	-1263.89	-19.40	1770.17	-4138.49	371.93	1684.54	-348.91	1330.32	71.74	214.41	1180.32	75.46	-188.98
1.54000	-3665.06	298.56	-43.32	-3741.28	321.96	-44.53	-3857.02	397.50	-49.74	-3888.27	406.87	-1.18	-3065.05	-23.39	-27.87	-4151.00	191.56	-22.78	-1499.20	1503.34	383.75	-968.16	1308.14	391.02	-4164.44	264.81	1331.09	0.00	0.00	0.00	-4015.57	145.61	1660.64	-4121.53	198.88	1735.59	-1263.89	-19.40	1770.17	-4138.73	371.47	1684.52	-353.05	1330.90	70.60	216.73	1179.87	76.32	-192.25
1.55000	-3665.06	298.56	-43.32	-3741.28	321.96	-44.53	-3836.13	399.14	-46.81	-3884.02	405.80	-2.05	-3065.05	-23.39	-27.87	-4151.00	191.56	-22.78	-1513.57	1500.86	387.05	-982.21	1305.34	394.42	-4164.44	264.81	1331.09	0.00	0.00	0.00	-4015.57	145.61	1660.64	-4121.54	198.88	1735.59	-1263.89	-19.40	1770.17	-4141.78	371.58	1685.02	-353.02	1332.32	70.13	216.17	1180.66	75.93	-189.82
1.56000	-3665.06	298.56	-43.32	-3741.28	321.96	-44.53	-3845.81	397.40	-48.99	-3848.95	404.87	3.71	-3065.05	-23.39	-27.87	-4151.00	191.56	-22.78	-1527.97	1498.36	390.36	-996.28	1302.53	397.83	-4164.44	264.81	1331.09	0.00	0.00	0.00	-4015.57	145.61	1660.64	-4128.58	197.53	1733.66	-1263.89	-19.40	1770.17	-4137.92	372.04	1684.55	-354.75	1333.04	69.61	215.03	1181.55	75.42	-188.07
1.57000	-3665.06	298.56	-43.32	-3741.28	321.96	-44.53	-3806.99	397.83	-42.24	-3843.06	404.15	5.45	-3065.05	-23.39	-27.87	-4151.00	191.56	-22.78	-1542.39	1495.85	393.67	-1010.39	1299.70	401.24	-4164.44	264.81	1331.09	0.00	0.00	0.00	-4015.57	145.61	1660.64	-4089.56	196.67	1730.62	-1263.89	-19.40	1770.17	-4151.62	372.48	1684.87	-354.10	1333.28	70.02	215.79	1180.49	76.01	-190.01
1.58000	-3665.06	298.56	-43.32	-3741.28	321.96	-44.53	-3845.13	397.47	-47.95	-3885.17	407.09	-1.28	-3065.05	-23.39	-27.87	-4151.00	191.56	-22.78	-1556.85	1493.33	396.98	-1024.53	1296.87	404.66	-4164.44	264.81	1331.09	0.00	0.00	0.00	-4015.57	145.61	1660.64	-4098.69	196.06	1730.48	-1263.89	-19.40	1770.17	-4146.23	371.52	1686.29	-352.57	1333.09	69.81	216.75	1179.42	76.59	-190.36
1.59000	-3665.06	298.56	-43.32	-3741.28	321.96	-44.53	-3852.42	396.53	-48.61	-3872.98	406.69	-1.35	-3065.05	-23.39	-27.87	-4151.00	191.56	-22.78	-1571.34	1490.79	400.30	-1038.71	1294.01	408.09	-4164.44	264.81	1331.09	0.00	0.00	0.00	-4015.57	145.61	1660.64	-4115.01	197.56	1728.32	-1263.89	-19.40	1770.17	-4148.28	371.19	1686.84	-355.66	1333.72	69.17	213.92	1180.95	75.38	-193.05
1.60000	-3665.06	298.56	-43.32	-3741.28	321.96	-44.53	-3821.43	398.01	-43.44	-3903.64	409.18	-4.70	-3065.05	-23.39	-27.87	-4151.00	191.56	-22.78	-1585.86	1488.24	403.62	-1052.91	1291.15	411.52	-4164.44	264.81	1331.09	0.00	0.00	0.00	-4015.57	145.61	1660.64	-4120.54	197.52	1726.00	-1263.89	-19.40	1770.17	-4150.27	370.84	1687.40	-359.18	1327.42	71.84	214.08	1180.83	75.60	-191.86
1.61000	-3665.06	298.56	-43.32	-3741.28	321.96	-44.53	-3850.99	396.76	-49.85	-3904.24	408.64	-4.58	-3065.05	-23.39	-27.87	-4151.00	191.56	-22.78	-1600.40	1485.68	406.95	-1067.14	1288.27	414.96	-4164.44	264.81	1331.09	0.00	0.00	0.00	-4015.57	145.61	1660.64	-4120.10	200.13	1723.74	-1263.89	-19.40	1770.17	-4152.19	370.46	1687.95	-351.60	1330.20	71.76	215.52	1181.02	76.04	-194.46
1.62000	-3665.06	298.56	-43.32	-3741.28	321.96	-44.53	-3817.65	397.59	-43.75	-3897.89	409.94	-4.02	-3065.05	-23.39	-27.87	-4151.00	191.56	-22.78	-1614.97	1483.11	410.29	-1081.40	1285.38	418.40	-4164.44	264.81	1331.09	0.00	0.00	0.00	-4015.57	145.61	1660.64	-4075.15	199.37	1719.96	-1263.89	-19.40	1770.17	-4154.04	370.06	1688.51	-352.42	1332.30	70.13	215.15	1181.23	75.80	-195.55
1.63000	-3665.06	298.56	-43.32	-3741.28	321.96	-44.53	-3842.22	399.23	-48.51	-3835.21	407.83	5.41	-3065.05	-23.39	-27.87	-4151.00	191.56	-22.78	-1629.57	1480.52	413.63	-1095.69	1282.48	421.85	-4164.44	264.81	1331.09	0.00	0.00	0.00	-4015.57	145.61	1660.64	-4122.23	200.63	1720.08	-1263.89	-19.40	1770.17	-4155.82	369.63	1689.08	-351.61	1332.02	70.38	217.92	1179.42	76.59	-195.20
1.64000	-3665.06	298.56	-43.32	-3741.28	321.96	-44.53	-3838.90	401.08	-48.99	-3884.15	410.84	-2.17	-3065.05	-23.39	-27.87	-4151.00	191.56	-22.78	-1644.19	1477.91	416.97	-1110.01	1279.56	425.30	-4164.44	264.81	1331.09	0.00	0.00	0.00	-4015.57	145.61	1660.64	-4088.92	201.35	1715.91	-1263.89	-19.40	1770.17	-4157.53	369.19	1689.64	-351.65	1331.84	70.74	217.22	1179.92	76.57	-190.38
1.65000	-3665.06	298.56	-43.32	-3741.28	321.96	-44.53	-3806.26	397.22	-41.78	-3869.50	410.54	0.64	-3065.05	-23.39	-27.87	-4151.00	191.56	-22.78	-1658.83	1475.30	420.32	-1124.35	1276.63	428.75	-4164.44	264.81	1331.09	0.00	0.00	0.00	-4015.57	145.61	1660.64	-4066.57	202.98	1711.30	-1263.89	-19.40	1770.17	-4159.18	368.72	1690.21	-347.69	1330.18	71.71	215.65	1180.04	76.05	-192.93
1.66000	-3665.06	298.56	-43.32	-3741.28	321.96	-44.53	-3837.01	400.11	-47.33	-3864.34	410.95	0.76	-3065.05	-23.39	-27.87	-4151.00	191.56	-22.78	-1673.50	1472.67	423.67	-1138.72	1273.69	432.21	-4164.44	264.81	1331.09	0.00	0.00	0.00	-4015.57	145.61	1660.64	-4057.86	202.04	1709.65	-1263.89	-19.40	1770.17	-4160.76	368.23	1690.79	-350.80	1331.47	70.91	214.75	1180.83	75.64	-193.57
1.67000	-3665.06	298.56	-43.32	-3741.28	321.96	-44.53	-3880.81	400.90	-55.31	-3869.51	412.66	-0.90	-3065.05	-23.39	-27.87	-4151.00	191.56	-22.78	-1688.19	1470.03	427.02	-1153.12	1270.74	435.68	-4164.44	264.81	1331.09	0.00	0.00	0.00	-4015.57	145.61	1660.64	-4039.37	205.30	1706.94	-1263.89	-19.40	1770.17	-4162.27	367.72	1691.36	-350.46	1330.43	71.11	215.29	1180.16	76.06	-194.43
1.68000	-3665.06	298.56	-43.32	-3741.28	321.96	-44.53	-3813.12	403.47	-43.61	-3861.85	414.73	1.44	-3065.05	-23.39	-27.87	-4151.00	191.56	-22.78	-1702.90	1467.37	430.38	-1167.53	1267.77	439.14	-4164.44	264.81	1331.09	0.00	0.00	0.00	-4015.57	145.61	1660.64	-4016.33	205.93	1702.47	-1263.89	-19.40	1770.17	-4163.72	367.18	1691.94	-350.83	1330.01	71.09	214.40	1179.41	75.98	-192.10
1.69000	-3665.06	298.56	-43.32	-3741.28	321.96	-44.53	-3856.53	405.11	-50.34	-3873.11	414.69	0.32	-3065.05	-23.39	-27.87	-4151.00	191.56	-22.78	-1717.64	1464.71	433.74	-1181.98	1264.79	442.61	-4164.44	264.81	1331.09	0.00	0.00	0.00	-4015.57	145.61	1660.64	-4006.01	207.40	1699.14	-1263.89	-19.40	1770.17	-4165.09	366.63	1692.53	-348.49	1329.82	71.76	213.41	1179.35	75.64	-190.00
1.70000	-3665.06	298.56	-43.32	-3741.28	321.96	-44.53	-3826.34	406.23	-44.39	-3843.32	416.39	9.18	-3065.05	-23.39	-27.87	-4151.00	191.56	-22.78	-1732.39	1462.02	437.10	-1196.44	1261.80	446.09	-4164.38	264.81	1331.09	0.00	0.00	0.00	-4015.57	145.61	1660.64	-4048.15	209.32	1697.54	-1263.89	-19.40	1770.17	-4166.41	366.05	1693.11	-349.49	1330.17	71.28	215.41	1179.80	75.96	-193.81
1.71000	-3665.06	298.56	-43.32	-3741.28	321.96	-44.53	-3834.09	408.58	-45.32	-3824.08	418.37	19.42	-3065.05	-23.39	-27.87	-4151.00	191.56	-22.78	-1747.16	1459.33	440.47	-1210.93	1258.80	449.57	-4101.17	265.00	1332.49	0.00	0.00	0.00	-4015.57	145.61	1660.64	-4013.84	213.44	1694.09	-1263.89	-19.40	1770.17	-4167.65	365.45	1693.70	-353.41	1332.38	69.80	216.54	1180.22	76.49	-194.11
1.72000	-3665.06	298.56	-43.32	-3741.28	321.96	-44.53	-3831.69	410.73	-46.43	-3797.34	420.37	26.32	-3065.05	-23.39	-27.87	-4151.00	191.56	-22.78	-1761.95	1456.62	443.83	-1225.43	1255.78	453.05	-4149.82	264.83	1330.66	0.00	0.00	0.00	-4015.57	145.61	1660.64	-4013.55	214.62	1690.35	-1263.89	-19.40	1770.17	-4168.83	364.83	1694.30	-355.22	1331.49	69.77	215.32	1180.60	76.06	-193.14
1.73000	-3665.06	298.56	-43.32	-3741.28	321.96	-44.53	-3871.67	418.33	-53.62	-3788.36	421.68	21.83	-3065.05	-23.39	-27.87	-4151.00	191.56	-22.78	-1776.76	1453.90	447.21	-1239.96	1252.75	456.53	-4160.53	265.41	1328.14	0.00	0.00	0.00	-4015.57	145.61	1660.64	-4021.93	216.33	1687.67	-1263.89	-19.40	1770.17	-4169.94	364.19	1694.89	-351.09	1331.75	70.75	213.53	1181.39	75.23	-190.66
1.74000	-3665.06	298.56	-43.32	-3741.28	321.96	-44.53	-3878.56	421.32	-54.89	-3801.69	423.79	12.17	-3065.05	-23.39	-27.87	-4151.00	191.56	-22.78	-1791.59	1451.17	450.58	-1254.51	1249.71	460.01	-4117.48	264.85	1328.48	0.00	0.00	0.00	-4015.57	145.61	1660.64	-4021.42	218.68	1685.20	-1263.89	-19.40	1770.17	-4170.99	363.53	1695.49	-351.59	1332.06	70.54	212.71	1181.62	74.82	-193.37
1.75000	-3665.06	298.56	-43.32	-3741.28	321.96	-44.53	-3885.23	424.27	-56.12	-3841.84	428.18	3.56	-3065.05	-23.39	-27.87	-4151.00	191.56	-22.78	-1806.43	1448.42	453.95	-1269.07	1246.66	463.50	-4094.65	265.67	1328.44	0.00	0.00	0.00	-4015.57	145.61	1660.64	-4007.62	220.85	1683.42	-1263.89	-19.40	1770.17	-4171.97	362.85	1696.09	-349.91	1325.64	74.62	213.88	1181.91	75.10	-196.02
1.76000	-3665.06	298.56	-43.32	-3741.28	321.96	-44.53	-3891.69	427.18	-57.31	-3882.47	432.56	-0.86	-3065.05	-23.39	-27.87	-4151.00	191.56	-22.78	-1821.29	1445.66	457.33	-1283.66	1243.60	466.99	-4129.64	266.99	1328.23	0.00	0.00	0.00	-4015.57	145.61	1660.64	-3994.12	222.87	1679.99	-1263.89	-19.40	1770.17	-4172.89	362.14	1696.70	-349.70	1329.55	72.18	215.17	1180.94	75.65	-192.70
1.77000	-3665.06	298.56	-43.32	-3741.28	321.96	-44.53	-3897.95	430.06	-58.47	-3911.30	435.85	-4.07	-3065.05	-23.39	-27.87	-4151.00	191.56	-22.78	-1836.16	1442.89	460.71	-1298.26	1240.52	470.48	-4101.60	266.99	1326.98	0.00	0.00	0.00	-4015.57	145.61	1660.64	-3971.39	225.98	1675.79	-1263.89	-19.40	1770.17	-4173.74	361.42	1697.31	-352.67	1331.90	70.24	216.59	1181.10	75.93	-193.66
1.78000	-3665.06	298.56	-43.32	-3741.28	321.96	-44.53	-3903.99	432.89	-59.59	-3897.85	439.69	-2.21	-3065.05	-23.39	-27.87	-4151.00	191.56	-22.78	-1851.04	1440.11	464.09	-1312.88	1237.43	473.98	-4071.95	265.04	1328.84	0.00	0.00	0.00	-4015.57	145.61	1660.64	-4019.94	230.86	1676.03	-1263.89	-19.40	1770.17	-4174.53	360.68	1697.92	-352.27	1331.43	70.52	214.26	1180.74	75.71	-193.29
1.79000	-3665.06	298.56	-43.32	-3741.28	321.96	-44.53	-3909.83	435.69	-60.67	-3862.58	440.75	4.83	-3065.05	-23.39	-27.87	-4151.00	191.56	-22.78	-1865.94	1437.31	467.47	-1327.51	1234.33	477.47	-4053.01	265.84	1327.83	0.00	0.00	0.00	-4015.57	145.61	1660.64	-3994.67	231.82	1673.13	-1263.89	-19.40	1770.17	-4175.25	359.91	1698.53	-353.10	1331.96	70.01	215.44	1181.01	75.85	-194.11
1.80000	-3665.06	298.56	-43.32	-3741.28	321.96	-44.53	-3915.46	438.45	-61.72	-3920.72	442.31	-4.89	-3065.05	-23.39	-27.87	-4151.00	191.56	-22.78	-1880.85	1434.50	470.85	-1342.16	1231.22	480.97	-4076.77	266.96	1327.50	0.00	0.00	0.00	-4015.57	145.61	1660.64	-3969.30	235.59	1670.08	-1263.89	-19.40	1770.17	-4175.90	359.13	1699.15	-355.03	1332.13	69.78	215.09	1180.79	75.80	-193.80
1.81000	-3665.06	298.56	-43.32	-3741.28	321.96	-44.53	-3920.89	441.17	-62.73	-3935.69	445.20	-7.64	-3065.05	-23.39	-27.87	-4151.00	191.56	-22.78	-1895.77	1431.68	474.23	-1356.83	1228.10	484.46	-4098.19	270.34	1326.16	0.00	0.00	0.00	-4015.57	145.61	1660.64	-3952.66	239.70	1667.78	-1263.89	-19.40	1770.17	-4176.50	358.32	1699.77	-353.69	1330.78	70.64	215.23	1180.96	75.85	-195.36
1.82000	-3665.06	298.56	-43.32	-3741.28	321.96	-44.53	-3926.11	443.85	-63.71	-3950.34	448.03	-10.34	-3065.05	-23.39	-27.87	-4151.00	191.56	-22.78	-1910.70	1428.84	477.61	-1371.50	1224.96	487.96	-4074.12	268.76	1327.05	0.00	0.00	0.00	-4015.57	145.61	1660.64	-3957.65	241.58	1666.58	-1263.89	-19.40	1770.17	-4177.02	357.50	1700.39	-352.62	1330.72	71.18	216.11	1180.63	76.16	-191.12
1.83000	-3665.06	298.56	-43.32	-3741.28	321.96	-44.53	-3931.13	446.50	-64.65	-3964.68	450.81	-13.00	-3065.05	-23.39	-27.87	-4151.00	191.56	-22.78	-1925.65	1426.00	480.99	-1386.19	1221.81	491.46	-4138.78	271.01	1326.18	0.00	0.00	0.00	-4015.51	145.61	1660.64	-3960.97	244.76	1664.26	-1263.89	-19.40	1770.17	-4177.49	356.65	1701.02	-354.56	1333.00	69.74	217.37	1179.33	76.66	-194.39
1.84000	-3665.06	298.56	-43.32	-3741.28	321.96	-44.53	-3935.95	449.10	-65.56	-3978.71	453.53	-15.60	-3065.05	-23.39	-27.87	-4151.00	191.56	-22.78	-1940.59	1423.14	484.37	-1400.89	1218.66	494.96	-4083.78	270.62	1324.62	0.00	0.00	0.00	-3951.90	147.91	1657.59	-3927.90	247.09	1661.91	-1263.89	-19.40	1770.17	-4177.89	355.79	1701.64	-351.55	1330.81	71.25	214.81	1179.73	75.96	-194.28
1.85000	-3665.06	298.56	-43.32	-3741.28	321.96	-44.53	-3940.57	451.67	-66.43	-3992.43	456.21	-18.15	-3065.05	-23.39	-27.87	-4151.00	191.56	-22.78	-1955.55	1420.26	487.76	-1415.61	1215.49	498.46	-4060.09	269.37	1324.12	0.00	0.00	0.00	-3987.22	150.38	1657.34	-3943.97	248.22	1658.85	-1263.89	-19.40	1770.17	-4178.22	354.91	1702.27	-351.04	1331.24	71.46	213.50	1180.98	75.32	-196.67
1.86000	-3665.06	298.56	-43.32	-3741.28	321.96	-44.53	-3944.99	454.20	-67.27	-4005.84	458.84	-20.65	-3065.05	-23.39	-27.87	-4151.00	191.56	-22.78	-1970.52	1417.38	491.14	-1430.33	1212.30	501.96	-4086.98	268.10	1325.22	0.00	0.00	0.00	-3983.68	147.93	1654.86	-3942.51	250.13	1657.66	-1263.89	-19.40	1770.17	-4178.49	354.00	1702.91	-356.16	1333.52	69.12	215.56	1180.21	76.00	-197.69
1.87000	-3665.06	298.56	-43.32	-3741.28	321.96	-44.53	-3949.21	456.70	-68.08	-4018.95	461.41	-23.10	-3065.05	-23.39	-27.87	-4151.00	191.56	-22.78	-1985.49	1414.48	494.52	-1445.06	1209.11	505.46	-4071.69	268.86	1323.91	0.00	0.00	0.00	-3975.10	154.64	1653.47	-3908.06	252.15	1655.66	-1263.89	-19.40	1770.17	-4178.70	353.08	1703.54	-355.34	1332.07	70.00	215.13	1180.56	75.83	-192.80
1.88000	-3665.06	298.56	-43.32	-3741.28	321.96	-44.53	-3953.24	459.15	-68.85	-4031.75	463.94	-25.50	-3065.05	-23.39	-27.87	-4151.00	191.56	-22.78	-2000.46	1411.57	497.90	-1459.81	1205.91	508.96	-4072.24	270.55	1326.00	0.00	0.00	0.00	-3899.55	156.74	1648.85	-3964.06	256.28	1655.41	-1263.89	-19.40	1770.17	-4178.85	352.14	1704.18	-354.94	1330.91	70.35	214.11	1180.63	75.48	-195.17
1.89000	-3665.06	298.56	-43.32	-3741.28	321.96	-44.53	-3957.07	461.57	-69.59	-4044.25	466.41	-27.86	-3065.05	-23.39	-27.87	-4151.00	191.56	-22.78	-2015.44	1408.65	501.28	-1474.56	1202.69	512.45	-4089.09	270.14	1325.24	0.00	0.00	0.00	-3906.00	159.36	1648.58	-3955.17	258.44	1654.53	-1263.89	-19.40	1770.17	-4178.93	351.18	1704.82	-352.31	1332.51	70.28	213.01	1180.75	75.55	-193.66
1.90000	-3665.06	298.56	-43.32	-3741.28	321.96	-44.53	-3960.70	463.95	-70.29	-4056.44	468.83	-30.16	-3065.05	-23.39	-27.87	-4151.00	191.56	-22.78	-2030.43	1405.71	504.65	-1489.31	1199.47	515.95	-4061.68	269.31	1322.48	0.00	0.00	0.00	-3928.96	161.40	1645.28	-3930.42	260.51	1652.72	-1263.89	-19.40	1770.17	-4178.95	350.20	1705.47	-351.03	1331.03	70.76	217.06	1178.97	76.68	-187.15
1.91000	-3665.06	298.56	-43.32	-3741.28	321.96	-44.53	-3964.14	466.30	-70.97	-4068.34	471.21	-32.42	-3065.05	-23.39	-27.87	-4151.00	191.56	-22.78	-2045.42	1402.76	508.03	-1504.08	1196.23	519.45	-4055.07	270.10	1322.77	0.00	0.00	0.00	-3919.52	161.13	1646.85	-3912.04	264.22	1648.96	-1263.89	-19.40	1770.17	-4178.90	349.20	1706.12	-347.96	1330.88	71.66	212.41	1180.28	75.16	-189.54
1.92000	-3665.06	298.56	-43.32	-3741.28	321.96	-44.53	-3967.39	468.60	-71.61	-4079.94	473.53	-34.62	-3065.05	-23.39	-27.87	-4151.00	191.56	-22.78	-2060.41	1399.81	511.41	-1518.85	1192.98	522.94	-4041.49	268.92	1324.64	0.00	0.00	0.00	-3913.55	163.00	1644.46	-3890.63	264.12	1645.35	-1263.89	-19.40	1770.17	-4178.80	348.19	1706.76	-354.99	1332.26	69.81	211.83	1182.61	74.49	-192.14
1.93000	-3665.06	298.56	-43.32	-3741.28	321.96	-44.53	-3970.45	470.87	-72.21	-4091.24	475.81	-36.78	-3065.05	-23.39	-27.87	-4151.00	191.56	-22.78	-2075.40	1396.83	514.78	-1533.62	1189.73	526.43	-4023.01	268.58	1325.16	0.00	0.00	0.00	-3914.26	163.68	1642.89	-3873.91	267.70	1643.32	-1263.89	-19.40	1770.17	-4178.63	347.15	1707.42	-350.28	1331.53	71.24	215.41	1180.75	75.92	-192.07
1.94000	-3665.06	298.56	-43.32	-3741.28	321.96	-44.53	-3973.32	473.11	-72.79	-4102.25	478.03	-38.90	-3065.05	-23.39	-27.87	-4151.00	191.56	-22.78	-2090.39	1393.85	518.15	-1548.40	1186.46	529.92	-4004.90	268.70	1324.55	0.00	0.00	0.00	-3898.65	166.38	1639.11	-3853.40	269.18	1641.17	-1263.89	-19.40	1770.17	-4178.40	346.10	1708.07	-351.08	1332.22	70.95	213.03	1180.33	75.45	-194.90
1.95000	-3665.06	298.56	-43.32	-3741.28	321.96	-44.53	-3975.99	475.30	-73.33	-4112.96	480.21	-40.96	-3065.05	-23.39	-27.87	-4151.00	191.56	-22.78	-2105.38	1390.85	521.52	-1563.18	1183.18	533.41	-4014.81	269.55	1323.14	0.00	0.00	0.00	-3905.28	169.80	1638.82	-3858.56	274.46	1639.62	-1263.89	-19.40	1770.17	-4178.10	345.03	1708.73	-354.93	1333.61	69.55	217.44	1181.03	75.97	-195.61
1.96000	-3665.06	298.56	-43.32	-3741.28	321.96	-44.53	-3978.49	477.47	-73.85	-4123.38	482.34	-42.98	-3065.05	-23.39	-27.87	-4151.00	191.56	-22.78	-2120.37	1387.84	524.88	-1577.97	1179.89	536.90	-4041.97	271.23	1324.22	0.00	0.00	0.00	-3838.09	170.24	1634.36	-3873.76	275.96	1638.12	-1263.89	-19.40	1770.17	-4177.75	343.94	1709.38	-352.37	1332.70	69.93	217.07	1180.88	76.03	-195.66
1.97000	-3665.06	298.56	-43.32	-3741.28	321.96	-44.53	-3980.79	479.59	-74.33	-4133.52	484.42	-44.95	-3065.05	-23.39	-27.87	-4151.00	191.56	-22.78	-2135.36	1384.82	528.25	-1592.76	1176.58	540.39	-4017.69	270.44	1322.78	0.00	0.00	0.00	-3909.94	174.22	1636.63	-3834.87	278.96	1634.32	-1263.89	-19.40	1770.17	-4177.33	342.83	1710.05	-350.92	1331.23	70.37	216.95	1180.96	75.91	-196.84
1.98000	-3665.06	298.56	-43.32	-3741.28	321.96	-44.53	-3982.91	481.68	-74.78	-4143.36	486.45	-46.87	-3065.05	-23.39	-27.87	-4151.00	191.56	-22.78	-2150.34	1381.79	531.61	-1607.55	1173.27	543.87	-4046.89	270.68	1322.38	0.00	0.00	0.00	-3882.93	175.33	1634.22	-3852.87	281.00	1631.26	-1263.89	-19.40	1770.17	-4176.85	341.71	1710.71	-347.75	1331.56	71.07	214.34	1181.17	75.57	-194.44
1.99000	-3665.06	298.56	-43.32	-3741.28	321.96	-44.53	-3984.85	483.73	-75.20	-4152.92	488.44	-48.75	-3065.05	-23.39	-27.87	-4151.00	191.56	-22.78	-2165.33	1378.75	534.97	-1622.34	1169.95	547.35	-4030.54	269.66	1323.03	0.00	0.00	0.00	-3869.49	178.48	1630.97	-3825.99	284.03	1630.01	-1263.89	-19.40	1770.17	-4176.32	340.56	1711.37	-347.92	1331.29	71.28	219.21	1180.40	76.69	-195.36
2.00000	-3665.06	298.56	-43.32	-3741.28	321.96	-44.53	-3986.60	485.75	-75.59	-4162.20	490.37	-50.58	-3065.05	-23.39	-27.87	-4151.00	191.56	-22.78	-2180.30	1375.69	538.32	-1637.13	1166.62	550.83	-4061.46	270.99	1323.89	0.00	0.00	0.00	-3875.60	180.24	1627.76	-3775.68	284.94	1627.89	-1263.89	-19.40	1770.17	-4175.72	339.40	1712.04	-346.84	1330.44	71.68	217.50	1180.63	76.31	-190.18
2.01000	-3665.06	298.56	-43.32	-3741.28	321.96	-44.53	-3988.18	487.73	-75.95	-4171.19	492.26	-52.37	-3065.05	-23.39	-27.87	-4151.00	191.56	-22.78	-2195.28	1372.62	541.67	-1651.92	1163.27	554.30	-4028.64	271.82	1321.98	0.00	0.00	0.00	-3864.88	181.39	1626.37	-3745.61	289.23	1625.11	-1263.89	-19.40	1770.17	-4175.05	338.22	1712.71	-351.83	1331.24	70.45	214.79	1180.14	75.97	-193.19
2.02000	-3665.06	298.56	-43.32	-3741.28	321.96	-44.53	-3989.57	489.67	-76.28	-4179.90	494.11	-54.11	-3065.05	-23.39	-27.87	-4151.00	191.56	-22.78	-2210.24	1369.54	545.02	-1666.70	1159.92	557.77	-4031.76	273.60	1321.82	0.00	0.00	0.00	-3868.77	183.06	1622.91	-3744.49	289.98	1623.64	-1263.89	-19.40	1770.17	-4174.33	337.03	1713.39	-350.91	1331.05	70.91	213.12	1180.05	75.65	-191.93
2.03000	-3665.06	298.56	-43.32	-3741.28	321.96	-44.53	-3990.78	491.58	-76.58	-4188.33	495.90	-55.81	-3065.05	-23.39	-27.87	-4151.00	191.56	-22.78	-2225.20	1366.45	548.36	-1681.49	1156.56	561.24	-4035.20	273.12	1321.85	0.00	0.00	0.00	-3854.07	186.64	1620.40	-3744.87	293.73	1618.89	-1263.89	-19.40	1770.17	-4173.55	335.82	1714.06	-353.52	1331.41	70.47	216.29	1180.50	76.18	-189.74
2.04000	-3665.06	298.56	-43.32	-3741.28	321.96	-44.53	-3991.82	493.46	-76.85	-4196.48	497.65	-57.46	-3065.05	-23.39	-27.87	-4151.00	191.56	-22.78	-2240.15	1363.35	551.70	-1696.27	1153.18	564.70	-4003.31	272.92	1320.89	0.00	0.00	0.00	-3834.17	189.88	1617.31	-3754.76	295.91	1616.46	-1263.89	-19.40	1770.17	-4172.71	334.59	1714.74	-354.33	1332.68	69.52	214.97	1180.59	75.66	-192.28
2.05000	-3665.06	298.56	-43.32	-3741.28	321.96	-44.53	-3992.67	495.30	-77.09	-4204.35	499.36	-59.07	-3065.05	-23.39	-27.87	-4151.00	191.56	-22.78	-2255.10	1360.23	555.03	-1711.04	1149.80	568.16	-4013.04	274.30	1320.92	0.00	0.00	0.00	-3823.96	192.66	1615.05	-3780.00	299.01	1615.31	-1263.89	-19.40	1770.17	-4171.81	333.34	1715.42	-351.72	1332.19	70.50	212.73	1182.74	74.42	-192.88
2.06000	-3665.06	298.56	-43.32	-3741.28	321.96	-44.53	-3993.36	497.10	-77.30	-4211.95	501.01	-60.64	-3065.05	-23.39	-27.87	-4151.00	191.56	-22.78	-2270.03	1357.10	558.36	-1725.82	1146.40	571.61	-3985.98	275.35	1321.73	0.00	0.00	0.00	-3798.92	193.85	1613.01	-3745.30	301.69	1611.94	-1263.89	-19.40	1770.17	-4170.84	332.08	1716.10	-349.08	1331.45	71.23	212.07	1182.54	74.48	-194.31
2.07000	-3665.06	298.56	-43.32	-3741.28	321.96	-44.53	-3993.87	498.87	-77.48	-4219.28	502.63	-62.16	-3065.05	-23.39	-27.87	-4151.00	191.56	-22.78	-2284.95	1353.96	561.69	-1740.58	1143.00	575.06	-3963.78	275.15	1321.13	0.00	0.00	0.00	-3849.91	197.13	1613.34	-3707.06	302.25	1608.57	-1263.89	-19.40	1770.17	-4169.82	330.80	1716.78	-353.08	1332.21	70.24	215.98	1180.45	76.35	-192.63
2.08000	-3665.06	298.56	-43.32	-3741.28	321.96	-44.53	-3994.20	500.61	-77.64	-4226.33	504.19	-63.64	-3065.05	-23.39	-27.87	-4151.00	191.56	-22.78	-2299.87	1350.81	565.01	-1755.34	1139.59	578.51	-3949.50	277.92	1320.15	0.00	0.00	0.00	-3826.39	197.23	1609.52	-3698.61	303.09	1606.68	-1263.89	-19.40	1770.17	-4168.74	329.51	1717.46	-353.33	1331.21	70.65	214.40	1179.94	75.79	-192.28
2.09000	-3665.06	298.56	-43.32	-3741.28	321.96	-44.53	-3994.36	502.31	-77.76	-4233.12	505.71	-65.07	-3065.05	-23.39	-27.87	-4151.00	191.56	-22.78	-2314.77	1347.65	568.33	-1770.10	1136.16	581.95	-3950.78	277.90	1321.57	0.00	0.00	0.00	-3799.02	198.94	1608.06	-3719.70	306.61	1605.25	-1263.89	-19.40	1770.17	-4167.60	328.19	1718.15	-352.08	1331.16	70.86	212.77	1180.52	75.13	-190.51
2.10000	-3665.06	298.56	-43.32	-3741.28	321.96	-44.53	-3994.35	503.97	-77.86	-4239.63	507.19	-66.46	-3065.05	-23.39	-27.87	-4151.00	191.56	-22.78	-2329.66	1344.47	571.64	-1784.84	1132.73	585.39	-3921.86	280.23	1319.60	0.00	0.00	0.00	-3780.30	202.39	1605.89	-3680.45	309.45	1602.42	-1263.89	-19.40	1770.17	-4166.40	326.87	1718.84	-353.92	1331.64	70.02	214.49	1180.08	76.04	-188.15
2.11000	-3665.06	298.56	-43.32	-3741.28	321.96	-44.53	-3994.17	505.60	-77.93	-4245.89	508.62	-67.81	-3065.05	-23.39	-27.87	-4151.00	191.56	-22.78	-2344.53	1341.29	574.94	-1799.58	1129.28	588.82	-3927.47	279.57	1319.53	0.00	0.00	0.00	-3776.84	204.84	1604.26	-3668.39	312.01	1599.77	-1263.89	-19.40	1770.17	-4165.14	325.52	1719.53	-355.97	1330.08	70.36	216.10	1180.52	76.20	-192.87
2.12000	-3665.06	298.56	-43.32	-3741.28	321.96	-44.53	-3993.83	507.20	-77.98	-4251.87	510.01	-69.12	-3065.05	-23.39	-27.87	-4151.00	191.56	-22.78	-2359.39	1338.09	578.24	-1814.30	1125.83	592.24	-3956.65	282.27	1316.90	0.00	0.00	0.00	-3765.85	203.55	1603.50	-3656.67	314.54	1597.22	-1263.89	-19.40	1770.17	-4163.82	324.16	1720.22	-353.81	1332.51	70.19	216.25	1180.76	75.92	-194.60
2.13000	-3665.06	298.56	-43.32	-3741.28	321.96	-44.53	-3993.31	508.76	-77.99	-4257.59	511.35	-70.38	-3065.05	-23.39	-27.87	-4151.00	191.56	-22.78	-2374.24	1334.88	581.53	-1829.02	1122.37	595.66	-3931.69	285.09	1318.13	0.00	0.00	0.00	-3754.28	207.11	1601.52	-3645.28	317.06	1594.77	-1263.89	-19.40	1770.17	-4162.44	322.79	1720.92	-354.03	1334.02	69.58	215.69	1180.53	75.76	-193.63
2.14000	-3665.06	298.56	-43.32	-3741.28	321.96	-44.53	-3992.63	510.29	-77.98	-4263.05	512.65	-71.61	-3065.05	-23.39	-27.87	-4151.00	191.56	-22.78	-2389.07	1331.66	584.82	-1843.73	1118.90	599.07	-3909.10	286.68	1318.60	0.00	0.00	0.00	-3753.63	210.03	1600.17	-3634.23	319.55	1592.43	-1263.89	-19.40	1770.17	-4161.00	321.39	1721.61	-352.77	1331.23	70.52	216.01	1180.45	76.08	-192.60
2.15000	-3665.06	298.56	-43.32	-3741.28	321.96	-44.53	-3991.79	511.79	-77.95	-4268.25	513.91	-72.79	-3065.05	-23.39	-27.87	-4151.00	191.56	-22.78	-2403.89	1328.43	588.10	-1858.42	1115.41	602.48	-3909.72	287.44	1319.70	0.00	0.00	0.00	-3739.07	212.23	1598.27	-3623.51	322.01	1590.20	-1263.89	-19.40	1770.17	-4159.51	319.99	1722.31	-351.96	1329.87	70.88	217.23	1179.93	76.29	-192.48
2.16000	-3665.06	298.56	-43.32	-3741.28	321.96	-44.53	-3990.78	513.25	-77.88	-4273.20	515.12	-73.93	-3065.05	-23.39	-27.87	-4151.00	191.56	-22.78	-2418.68	1325.18	591.37	-1873.10	1111.92	605.88	-3888.04	287.81	1320.13	0.00	0.00	0.00	-3752.33	214.68	1597.56	-3613.11	324.43	1588.07	-1263.89	-19.40	1770.17	-4157.96	318.56	1723.01	-355.43	1332.08	69.50	214.25	1181.14	75.49	-195.36
2.17000	-3665.06	298.56	-43.32	-3741.28	321.96	-44.53	-3989.60	514.68	-77.79	-4277.88	516.29	-75.04	-3065.05	-23.39	-27.87	-4151.00	191.56	-22.78	-2433.46	1321.93	594.64	-1887.77	1108.42	609.28	-3838.36	288.06	1321.19	0.00	0.00	0.00	-3717.47	216.90	1595.65	-3603.03	326.82	1586.04	-1263.89	-19.40	1770.17	-4156.35	317.13	1723.71	-348.17	1330.15	71.68	213.80	1180.73	75.69	-196.32
2.18000	-3665.06	298.56	-43.32	-3741.28	321.96	-44.53	-3988.27	516.07	-77.68	-4282.31	517.42	-76.10	-3065.05	-23.39	-27.87	-4151.00	191.56	-22.78	-2448.22	1318.66	597.90	-1902.43	1104.91	612.67	-3875.79	289.80	1320.17	0.00	0.00	0.00	-3743.71	218.12	1595.17	-3593.28	329.16	1584.11	-1263.89	-19.40	1770.17	-4154.68	315.67	1724.41	-351.16	1329.99	71.26	215.91	1178.90	76.50	-192.50
2.19000	-3665.06	298.56	-43.32	-3741.28	321.96	-44.53	-3986.77	517.43	-77.54	-4286.49	518.50	-77.12	-3065.05	-23.39	-27.87	-4151.00	191.56	-22.78	-2462.96	1315.38	601.15	-1917.06	1101.40	616.05	-3893.00	290.96	1321.82	0.00	0.00	0.00	-3716.04	222.37	1594.03	-3583.83	331.46	1582.28	-1263.89	-19.40	1770.17	-4152.95	314.21	1725.12	-353.70	1330.77	70.66	217.97	1179.68	76.62	-191.07
2.20000	-3665.06	298.56	-43.32	-3741.28	321.96	-44.53	-3985.12	518.76	-77.37	-4290.41	519.54	-78.10	-3065.05	-23.39	-27.87	-4151.00	191.56	-22.78	-2477.68	1312.10	604.39	-1931.69	1097.87	619.42	-3851.05	292.14	1323.62	0.00	0.00	0.00	-3711.84	223.38	1594.29	-3574.70	333.70	1580.55	-1263.89	-19.40	1770.17	-4151.17	312.72	1725.82	-351.99	1330.86	71.06	215.34	1180.03	75.72	-192.05
2.21000	-3665.06	298.56	-43.32	-3741.28	321.96	-44.53	-3983.31	520.05	-77.18	-4294.09	520.54	-79.04	-3065.05	-23.39	-27.87	-4151.00	191.56	-22.78	-2492.37	1308.80	607.63	-1946.30	1094.33	622.79	-3850.59	292.19	1323.33	0.00	0.00	0.00	-3704.55	223.09	1592.33	-3565.88	335.89	1578.92	-1263.89	-19.40	1770.17	-4149.33	311.23	1726.53	-352.79	1331.14	70.60	216.59	1180.07	76.20	-192.49
2.22000	-3665.06	298.56	-43.32	-3741.28	321.96	-44.53	-3981.34	521.32	-76.97	-4297.51	521.50	-79.95	-3065.05	-23.39	-27.87	-4151.00	191.56	-22.78	-2507.05	1305.48	610.86	-1960.89	1090.78	626.15	-3846.54	294.66	1325.47	0.00	0.00	0.00	-3692.34	225.71	1591.43	-3557.36	338.02	1577.39	-1263.89	-19.40	1770.17	-4147.43	309.71	1727.24	-347.85	1330.81	71.55	216.36	1179.47	76.59	-193.00
2.23000	-3665.06	298.56	-43.32	-3741.28	321.96	-44.53	-3979.21	522.55	-76.73	-4300.69	522.41	-80.81	-3065.05	-23.39	-27.87	-4151.00	191.56	-22.78	-2521.70	1302.16	614.08	-1975.46	1087.23	629.50	-3856.06	295.11	1326.32	0.00	0.00	0.00	-3701.47	227.70	1591.87	-3549.14	340.08	1575.96	-1263.89	-19.40	1770.17	-4145.48	308.19	1727.95	-344.56	1330.57	72.14	216.41	1179.44	76.60	-192.62
2.24000	-3665.06	298.56	-43.32	-3741.28	321.96	-44.53	-3976.94	523.74	-76.46	-4303.63	523.29	-81.64	-3065.05	-23.39	-27.87	-4151.00	191.56	-22.78	-2536.33	1298.83	617.30	-1990.01	1083.67	632.84	-3855.26	298.74	1326.61	0.00	0.00	0.00	-3672.50	228.06	1590.12	-3541.22	342.08	1574.62	-1263.89	-19.40	1770.17	-4143.47	306.65	1728.66	-355.19	1331.69	69.72	214.77	1180.22	75.95	-193.73
2.25000	-3665.06	298.56	-43.32	-3741.28	321.96	-44.53	-3974.50	524.91	-76.18	-4306.32	524.12	-82.42	-3065.05	-23.39	-27.87	-4151.00	191.56	-22.78	-2550.93	1295.48	620.50	-2004.55	1080.09	636.18	-3801.83	298.34	1327.29	0.00	0.00	0.00	-3679.29	230.90	1591.09	-3533.59	344.00	1573.38	-1263.89	-19.40	1770.17	-4141.40	305.09	1729.38	-353.32	1330.90	70.67	215.70	1180.55	75.93	-193.59
2.26000	-3665.06	298.56	-43.32	-3741.28	321.96	-44.53	-3971.92	526.04	-75.86	-4308.77	524.92	-83.17	-3065.05	-23.39	-27.87	-4151.00	191.56	-22.78	-2565.51	1292.13	623.70	-2019.06	1076.51	639.50	-3793.07	300.01	1328.33	0.00	0.00	0.00	-3703.18	232.14	1590.04	-3526.25	345.84	1572.23	-1263.89	-19.40	1770.17	-4139.27	303.52	1730.09	-352.68	1331.12	70.49	214.69	1179.98	75.73	-194.89
2.27000	-3665.06	298.56	-43.32	-3741.28	321.96	-44.53	-3969.18	527.14	-75.53	-4310.98	525.67	-83.89	-3065.05	-23.39	-27.87	-4151.00	191.56	-22.78	-2580.06	1288.76	626.88	-2033.56	1072.92	642.82	-3780.24	302.43	1329.87	0.00	0.00	0.00	-3710.01	233.83	1590.55	-3519.20	347.60	1571.17	-1263.89	-19.40	1770.17	-4137.09	301.94	1730.81	-351.17	1330.69	70.97	215.40	1180.00	76.07	-189.18
2.28000	-3665.06	298.56	-43.32	-3741.28	321.96	-44.53	-3966.30	528.20	-75.17	-4312.95	526.38	-84.56	-3065.05	-23.39	-27.87	-4151.00	191.56	-22.78	-2594.58	1285.38	630.06	-2048.03	1069.32	646.13	-3828.04	304.54	1330.07	0.00	0.00	0.00	-3695.07	235.86	1589.95	-3512.43	349.28	1570.21	-1263.89	-19.40	1770.17	-4134.86	300.34	1731.53	-352.66	1332.43	70.14	213.03	1180.58	75.49	-191.56
2.29000	-3665.06	298.56	-43.32	-3741.28	321.96	-44.53	-3963.26	529.24	-74.79	-4314.68	527.05	-85.20	-3065.05	-23.39	-27.87	-4151.00	191.56	-22.78	-2609.08	1281.99	633.23	-2062.48	1065.72	649.43	-3817.68	305.74	1329.94	0.00	0.00	0.00	-3651.87	236.65	1588.68	-3505.95	350.86	1569.34	-1263.89	-19.40	1770.17	-4132.57	298.73	1732.24	-354.91	1332.36	69.76	215.93	1178.86	76.42	-190.73
2.30000	-3665.06	298.56	-43.32	-3741.28	321.96	-44.53	-3960.08	530.24	-74.38	-4316.18	527.68	-85.80	-3065.05	-23.39	-27.87	-4151.00	191.56	-22.78	-2623.55	1278.59	636.39	-2076.91	1062.10	652.72	-3798.61	306.10	1330.68	0.00	0.00	0.00	-3645.51	237.99	1589.08	-3499.73	352.35	1568.56	-1263.89	-19.40	1770.17	-4130.22	297.11	1732.96	-355.33	1331.67	70.01	215.01	1179.21	76.34	-191.55
2.31000	-3665.06	298.56	-43.32	-3741.28	321.96	-44.53	-3956.75	531.21	-73.96	-4317.45	528.28	-86.37	-3065.05	-23.39	-27.87	-4151.00	191.56	-22.78	-2637.98	1275.18	639.54	-2091.31	1058.48	656.01	-3803.44	303.48	1331.54	0.00	0.00	0.00	-3665.08	238.66	1590.77	-3493.79	353.75	1567.87	-1263.89	-19.40	1770.17	-4127.82	295.47	1733.69	-352.57	1331.57	70.68	213.82	1179.83	76.16	-192.75
2.32000	-3665.06	298.56	-43.32	-3741.28	321.96	-44.53	-3953.28	532.15	-73.51	-4318.48	528.83	-86.90	-3065.05	-23.39	-27.87	-4151.00	191.56	-22.78	-2652.39	1271.76	642.68	-2105.69	1054.85	659.28	-3781.64	303.08	1332.82	0.00	0.00	0.00	-3666.59	239.96	1588.74	-3488.12	355.03	1567.27	-1263.89	-19.40	1770.17	-4125.36	293.82	1734.41	-353.85	1332.03	70.20	214.16	1180.82	75.67	-197.59
2.33000	-3665.06	298.56	-43.32	-3741.28	321.96	-44.53	-3949.66	533.06	-73.04	-4319.29	529.35	-87.39	-3065.05	-23.39	-27.87	-4150.99	191.55	-22.78	-2666.76	1268.33	645.81	-2120.04	1051.20	662.54	-3768.03	302.26	1332.87	0.00	0.00	0.00	-3632.24	241.70	1588.39	-3482.72	356.21	1566.76	-1263.89	-19.40	1770.17	-4122.85	292.16	1735.13	-352.30	1331.82	70.60	213.44	1181.76	75.04	-201.88
2.34000	-3665.06	298.56	-43.32	-3741.28	321.96	-44.53	-3945.90	533.94	-72.54	-4319.86	529.82	-87.85	-3065.05	-23.39	-27.87	-4137.35	184.97	-24.60	-2681.11	1264.88	648.93	-2134.37	1047.56	665.79	-3782.06	306.79	1333.75	0.00	0.00	0.00	-3649.87	242.58	1588.19	-3477.58	357.28	1566.34	-1263.89	-19.40	1770.17	-4120.28	290.48	1735.86	-351.35	1331.61	70.69	214.66	1180.47	75.78	-198.54
2.35000	-3665.06	298.56	-43.32	-3741.28	321.96	-44.53	-3942.00	534.79	-72.03	-4320.21	530.26	-88.27	-3065.05	-23.39	-27.87	-4126.67	178.77	-25.74	-2695.42	1261.43	652.04	-2148.66	1043.90	669.03	-3745.21	306.08	1334.03	0.00	0.00	0.00	-3608.76	243.16	1588.05	-3472.69	358.23	1566.00	-1263.89	-19.40	1770.17	-4117.66	288.79	1736.58	-356.27	1332.94	69.29	214.79	1180.88	75.71	-192.56
2.36000	-3665.06	298.56	-43.32	-3741.28	321.96	-44.53	-3937.96	535.60	-71.50	-4320.33	530.66	-88.66	-3065.05	-23.39	-27.87	-4088.23	173.33	-24.74	-2709.69	1257.97	655.14	-2162.94	1040.23	672.27	-3733.36	306.65	1334.79	0.00	0.00	0.00	-3604.94	242.73	1589.05	-3468.06	359.06	1565.75	-1263.89	-19.40	1770.17	-4114.98	287.09	1737.31	-355.85	1332.19	69.75	214.78	1180.77	75.83	-193.93
2.37000	-3665.06	298.56	-43.32	-3741.28	321.96	-44.53	-3933.78	536.38	-70.94	-4320.23	531.02	-89.02	-3065.05	-23.39	-27.87	-4050.80	164.36	-22.12	-2723.93	1254.49	658.23	-2177.18	1036.56	675.49	-3777.11	306.56	1335.55	0.00	0.00	0.00	-3592.20	243.00	1587.35	-3463.69	359.77	1565.59	-1263.89	-19.40	1770.17	-4112.25	285.37	1738.04	-352.70	1331.96	70.42	213.61	1181.38	75.30	-188.04
2.38000	-3665.06	298.56	-43.32	-3741.28	321.96	-44.53	-3929.46	537.14	-70.36	-4319.91	531.34	-89.34	-3065.05	-23.39	-27.87	-4069.38	157.49	-28.28	-2738.14	1251.00	661.30	-2191.39	1032.88	678.70	-3763.66	305.13	1336.29	0.00	0.00	0.00	-3582.63	240.87	1586.96	-3459.56	360.35	1565.51	-1263.89	-19.40	1770.17	-4109.46	283.65	1738.77	-353.17	1333.33	70.18	212.87	1180.03	75.76	-192.03
2.39000	-3665.06	298.56	-43.32	-3741.28	321.96	-44.53	-3925.00	537.86	-69.77	-4319.36	531.63	-89.62	-3065.05	-23.39	-27.87	-4032.37	152.07	-23.74	-2752.31	1247.51	664.37	-2205.58	1029.19	681.89	-3727.96	304.81	1335.14	0.00	0.00	0.00	-3547.55	241.95	1586.96	-3455.67	360.79	1565.51	-1263.89	-19.40	1770.17	-4106.62	281.91	1739.50	-347.35	1332.02	71.47	212.58	1180.72	75.47	-198.90
2.40000	-3665.06	298.56	-43.32	-3741.28	321.96	-44.53	-3920.41	538.55	-69.15	-4318.60	531.88	-89.87	-3065.05	-23.39	-27.87	-4019.47	143.98	-27.46	-2766.44	1244.00	667.42	-2219.73	1025.50	685.08	-3719.60	304.01	1335.51	0.00	0.00	0.00	-3574.08	241.11	1586.48	-3452.03	361.10	1565.59	-1263.89	-19.40	1770.17	-4103.73	280.15	1740.23	-348.32	1330.26	71.83	214.33	1180.28	75.83	-189.46
2.41000	-3665.06	298.56	-43.32	-3741.28	321.96	-44.53	-3915.68	539.21	-68.51	-4317.62	532.09	-90.09	-3065.05	-23.39	-27.87	-3967.34	132.24	-22.11	-2780.54	1240.48	670.46	-2233.85	1021.79	688.26	-3705.92	303.33	1336.23	0.00	0.00	0.00	-3539.82	242.27	1585.73	-3448.62	361.26	1565.76	-1263.89	-19.40	1770.17	-4100.78	278.39	1740.96	-353.84	1331.74	70.22	212.91	1181.17	75.09	-189.28
2.42000	-3665.06	298.56	-43.32	-3741.28	321.96	-44.53	-3910.82	539.85	-67.86	-4316.43	532.27	-90.28	-3065.05	-23.39	-27.87	-4008.33	124.43	-32.71	-2794.60	1236.95	673.49	-2247.94	1018.08	691.42	-3721.49	302.38	1335.34	0.00	0.00	0.00	-3556.28	242.24	1587.90	-3445.45	361.28	1566.00	-1263.89	-19.40	1770.17	-4097.78	276.61	1741.70	-349.41	1330.91	71.30	211.55	1182.61	74.56	-191.56
2.43000	-3665.06	298.56	-43.32	-3741.28	321.96	-44.53	-3905.83	540.45	-67.18	-4315.02	532.41	-90.43	-3065.05	-23.39	-27.87	-3992.83	119.71	-32.81	-2808.61	1233.41	676.51	-2261.99	1014.36	694.58	-3727.34	301.56	1335.47	0.00	0.00	0.00	-3537.50	241.11	1586.56	-3442.51	361.14	1566.33	-1263.89	-19.40	1770.17	-4094.73	274.83	1742.43	-354.52	1332.84	69.59	213.93	1181.34	75.39	-191.76
2.44000	-3665.06	298.56	-43.32	-3741.28	321.96	-44.53	-3900.70	541.02	-66.49	-4313.40	532.51	-90.56	-3065.05	-23.39	-27.87	-3955.38	111.75	-32.99	-2822.59	1229.87	679.51	-2276.02	1010.63	697.72	-3731.00	301.11	1336.30	0.00	0.00	0.00	-3560.04	240.33	1587.47	-3439.79	360.85	1566.74	-1263.89	-19.40	1770.17	-4091.62	273.03	1743.16	-354.26	1332.17	70.17	215.65	1180.53	75.88	-193.54
2.45000	-3665.06	298.56	-43.32	-3741.28	321.96	-44.53	-3895.45	541.56	-65.77	-4311.57	532.58	-90.64	-3065.05	-23.39	-27.87	-3899.95	105.82	-26.82	-2836.53	1226.31	682.51	-2290.00	1006.90	700.84	-3735.50	300.51	1336.46	0.00	0.00	0.00	-3542.19	238.81	1586.23	-3437.30	360.40	1567.22	-1263.89	-19.40	1770.17	-4088.47	271.22	1743.90	-354.39	1331.98	69.88	214.82	1180.76	75.89	-196.99
2.46000	-3665.06	298.56	-43.32	-3741.28	321.96	-44.53	-3890.07	542.07	-65.04	-4309.53	532.61	-90.70	-3065.05	-23.39	-27.87	-3922.72	91.84	-32.80	-2850.42	1222.74	685.49	-2303.95	1003.16	703.96	-3694.65	300.22	1335.82	0.00	0.00	0.00	-3529.09	239.48	1586.84	-3435.03	359.79	1567.78	-1263.89	-19.40	1770.17	-4085.25	269.39	1744.64	-349.36	1330.36	71.23	213.74	1181.45	75.30	-191.25
2.47000	-3665.06	298.56	-43.32	-3741.28	321.96	-44.53	-3884.56	542.55	-64.29	-4307.28	532.60	-90.73	-3065.05	-23.39	-27.87	-3858.06	86.28	-27.57	-2864.27	1219.16	688.45	-2317.87	999.41	707.06	-3679.85	299.44	1334.68	0.00	0.00	0.00	-3573.69	238.60	1589.15	-3432.97	359.01	1568.42	-1263.89	-19.40	1770.17	-4081.99	267.56	1745.37	-353.82	1332.49	69.86	212.68	1181.48	75.04	-190.28
2.48000	-3665.06	298.56	-43.32	-3741.28	321.96	-44.53	-3878.92	543.01	-63.52	-4304.83	532.56	-90.72	-3065.05	-23.39	-27.87	-3810.22	78.46	-21.72	-2878.08	1215.56	691.41	-2331.75	995.65	710.15	-3685.44	297.54	1335.81	0.00	0.00	0.00	-3517.09	234.80	1587.38	-3431.13	358.06	1569.13	-1263.89	-19.40	1770.17	-4078.67	265.72	1746.11	-358.23	1333.54	68.69	212.17	1180.82	75.26	-194.92
2.49000	-3665.06	298.56	-43.32	-3741.28	321.96	-44.53	-3873.16	543.43	-62.73	-4302.18	532.49	-90.69	-3065.05	-23.39	-27.87	-3759.16	72.32	-19.84	-2891.84	1211.96	694.35	-2345.59	991.89	713.23	-3689.89	296.31	1335.07	0.00	0.00	0.00	-3509.31	234.34	1587.54	-3429.50	356.93	1569.91	-1263.89	-19.40	1770.17	-4075.30	263.86	1746.85	-355.08	1331.05	69.93	212.84	1180.87	75.34	-192.87
2.50000	-3665.06	298.56	-43.32	-3741.28	321.96	-44.53	-3867.27	543.82	-61.93	-4299.32	532.38	-90.62	-3065.05	-23.39	-27.87	-3723.03	64.16	-18.28	-2905.56	1208.35	697.27	-2359.39	988.11	716.29	-3665.04	291.74	1335.41	0.00	0.00	0.00	-3495.76	233.30	1586.71	-3428.07	355.62	1570.78	-1263.89	-19.40	1770.17	-4071.88	261.99	1747.59	-351.20	1330.90	71.11	212.34	1180.88	75.13	-193.65
2.51000	-3665.06	298.56	-43.32	-3741.28	321.96	-44.53	-3861.27	544.19	-61.11	-4296.26	532.24	-90.53	-3065.05	-23.39	-27.87	-3689.54	56.59	-16.90	-2919.23	1204.73	700.19	-2373.16	984.34	719.34	-3677.10	291.74	1334.40	0.00	0.00	0.00	-3494.86	230.34	1586.62	-3426.85	354.12	1571.71	-1263.89	-19.40	1770.17	-4068.41	260.12	1748.33	-349.81	1331.03	71.29	214.29	1179.98	75.83	-191.98
2.52000	-3665.06	298.56	-43.32	-3741.28	321.96	-44.53	-3855.14	544.53	-60.27	-4293.00	532.06	-90.40	-3065.05	-23.39	-27.87	-3658.60	49.59	-15.68	-2932.86	1201.10	703.08	-2386.88	980.55	722.37	-3682.29	291.79	1333.91	0.00	0.00	0.00	-3509.65	231.48	1588.51	-3425.82	352.44	1572.71	-1263.89	-19.40	1770.17	-4064.89	258.23	1749.07	-352.98	1330.95	70.65	212.72	1180.44	75.55	-193.93
2.53000	-3665.06	298.56	-43.32	-3741.28	321.96	-44.53	-3848.89	544.83	-59.42	-4289.55	531.85	-90.24	-3065.05	-23.39	-27.87	-3630.13	43.14	-14.63	-2946.43	1197.46	705.97	-2400.56	976.76	725.40	-3667.59	289.02	1333.47	0.00	0.00	0.00	-3476.29	229.70	1587.01	-3424.99	350.56	1573.79	-1263.89	-19.40	1770.17	-4061.31	256.33	1749.81	-351.56	1332.71	70.27	217.81	1180.30	76.73	-195.28
2.54000	-3665.06	298.56	-43.32	-3741.28	321.96	-44.53	-3842.52	545.11	-58.55	-4285.90	531.61	-90.06	-3065.05	-23.39	-27.87	-3604.02	37.23	-13.72	-2959.96	1193.81	708.84	-2414.20	972.96	728.40	-3654.78	287.88	1333.59	0.00	0.00	0.00	-3474.38	227.18	1588.52	-3424.35	348.48	1574.94	-1263.89	-19.40	1770.17	-4057.69	254.42	1750.55	-351.22	1331.54	70.81	216.31	1180.89	76.28	-189.28
2.55000	-3665.06	298.56	-43.32	-3741.28	321.96	-44.53	-3836.03	545.36	-57.66	-4282.06	531.33	-89.84	-3065.05	-23.39	-27.87	-3580.19	31.84	-12.97	-2973.44	1190.14	711.69	-2427.80	969.15	731.40	-3649.38	285.85	1333.25	0.00	0.00	0.00	-3482.93	225.07	1588.06	-3423.90	346.20	1576.15	-1263.89	-19.40	1770.17	-4054.01	252.50	1751.29	-347.33	1331.71	71.40	216.06	1180.51	76.16	-192.83
2.56000	-3665.06	298.56	-43.32	-3741.28	321.96	-44.53	-3829.42	545.58	-56.76	-4278.02	531.02	-89.60	-3065.05	-23.39	-27.87	-3558.52	26.95	-12.36	-2986.87	1186.47	714.53	-2441.35	965.34	734.37	-3631.39	284.73	1333.56	0.00	0.00	0.00	-3464.16	222.93	1587.43	-3423.63	343.71	1577.44	-1263.89	-19.40	1770.17	-4050.28	250.57	1752.03	-349.36	1331.91	70.62	215.91	1181.02	76.06	-191.99
2.57000	-3665.06	298.56	-43.32	-3741.28	321.96	-44.53	-3822.70	545.78	-55.84	-4273.80	530.68	-89.33	-3065.05	-23.39	-27.87	-3538.94	22.54	-11.88	-3000.25	1182.79	717.36	-2454.87	961.52	737.34	-3593.74	283.47	1332.45	0.00	0.00	0.00	-3448.47	220.29	1587.66	-3423.55	341.01	1578.79	-1263.89	-19.40	1770.17	-4046.50	248.63	1752.78	-351.44	1331.16	70.59	213.57	1181.58	75.24	-195.42
2.58000	-3665.06	298.56	-43.32	-3741.28	321.96	-44.53	-3815.87	545.94	-54.90	-4269.38	530.30	-89.03	-3065.05	-23.39	-27.87	-3521.35	18.60	-11.52	-3013.58	1179.10	720.17	-2468.33	957.70	740.29	-3602.77	280.53	1331.88	0.00	0.00	0.00	-3456.66	218.89	1588.98	-3423.64	338.10	1580.21	-1263.89	-19.40	1770.17	-4042.67	246.69	1753.52	-357.07	1333.00	69.07	216.12	1180.73	75.94	-193.49
2.59000	-3665.06	298.56	-43.32	-3741.28	321.96	-44.53	-3808.92	546.08	-53.95	-4264.78	529.89	-88.71	-3065.05	-23.39	-27.87	-3505.64	15.09	-11.29	-3026.85	1175.40	722.97	-2481.76	953.86	743.22	-3619.63	279.75	1332.49	0.00	0.00	0.00	-3474.38	215.51	1590.08	-3423.91	334.97	1581.70	-1263.89	-19.40	1770.17	-4038.79	244.73	1754.26	-355.17	1332.59	69.78	214.14	1180.40	75.75	-190.47
2.60000	-3665.06	298.56	-43.32	-3741.28	321.96	-44.53	-3801.86	546.19	-52.99	-4259.99	529.45	-88.35	-3065.05	-23.39	-27.87	-3491.73	12.01	-11.17	-3040.07	1171.69	725.74	-2495.13	950.03	746.14	-3648.79	276.86	1331.86	0.00	0.00	0.00	-3441.49	215.30	1588.54	-3424.35	331.61	1583.25	-1263.89	-19.40	1770.17	-4034.86	242.76	1755.01	-352.67	1332.14	70.68	214.44	1181.35	75.54	-190.76
2.61000	-3665.06	298.56	-43.32	-3741.28	321.96	-44.53	-3794.69	546.27	-52.01	-4255.02	528.98	-87.97	-3065.05	-23.39	-27.87	-3479.52	9.34	-11.15	-3053.24	1167.96	728.51	-2508.46	946.18	749.04	-3624.21	272.62	1330.78	0.00	0.00	0.00	-3453.68	212.03	1589.97	-3424.95	328.02	1584.86	-1263.89	-19.40	1770.17	-4030.89	240.78	1755.75	-348.54	1332.19	71.17	216.75	1180.45	76.13	-187.35
2.62000	-3665.06	298.56	-43.32	-3741.28	321.96	-44.53	-3787.40	546.33	-51.01	-4249.87	528.48	-87.56	-3065.05	-23.39	-27.87	-3468.91	7.05	-11.23	-3066.35	1164.23	731.25	-2521.74	942.33	751.92	-3620.60	272.04	1329.98	0.00	0.00	0.00	-3429.45	209.01	1591.01	-3425.72	324.20	1586.54	-1263.89	-19.40	1770.17	-4026.86	238.79	1756.49	-351.80	1331.06	70.96	214.63	1180.47	75.75	-186.54
2.63000	-3665.06	298.56	-43.32	-3741.28	321.96	-44.53	-3780.01	546.35	-50.01	-4244.53	527.94	-87.13	-3065.05	-23.39	-27.87	-3459.82	5.14	-11.41	-3079.41	1160.49	733.99	-2534.97	938.47	754.79	-3603.72	269.82	1330.03	0.00	0.00	0.00	-3447.89	205.77	1593.35	-3426.65	320.15	1588.28	-1263.89	-19.40	1770.17	-4022.78	236.80	1757.24	-351.23	1330.60	70.54	215.88	1179.35	76.27	-188.84
2.64000	-3665.06	298.56	-43.32	-3741.28	321.96	-44.53	-3772.52	546.35	-48.99	-4239.02	527.38	-86.67	-3065.05	-23.39	-27.87	-3452.14	3.57	-11.67	-3092.41	1156.74	736.70	-2548.16	934.61	757.65	-3581.68	266.97	1328.34	0.00	0.00	0.00	-3432.90	203.77	1593.23	-3427.76	315.85	1590.08	-1263.89	-19.40	1770.17	-4018.65	234.79	1757.98	-351.68	1330.72	70.75	212.20	1181.19	75.17	-194.04
2.65000	-3665.06	298.56	-43.32	-3741.28	321.96	-44.53	-3764.91	546.33	-47.95	-4233.33	526.78	-86.18	-3065.05	-23.39	-27.87	-3445.78	2.34	-12.01	-3105.35	1152.98	739.40	-2561.29	930.74	760.48	-3571.70	262.94	1328.59	0.00	0.00	0.00	-3437.93	201.61	1594.84	-3452.89	312.04	1593.15	-1263.89	-19.40	1770.17	-4014.47	232.78	1758.73	-350.22	1330.72	71.17	213.41	1181.09	75.25	-198.96
2.66000	-3665.06	298.56	-43.32	-3741.28	321.96	-44.53	-3757.20	546.27	-46.90	-4227.46	526.15	-85.67	-3065.05	-23.39	-27.87	-3440.64	1.42	-12.42	-3118.23	1149.21	742.08	-2574.37	926.86	763.30	-3592.70	260.68	1328.52	0.00	0.00	0.00	-3383.34	198.03	1594.80	-3472.43	308.91	1593.57	-1263.89	-19.40	1770.17	-4010.25	230.76	1759.47	-354.42	1329.84	70.77	214.72	1180.67	75.64	-194.26
2.67000	-3665.06	298.56	-43.32	-3741.28	321.96	-44.53	-3749.39	546.19	-45.84	-4221.42	525.50	-85.13	-3065.05	-23.39	-27.87	-3436.63	0.79	-12.89	-3131.06	1145.43	744.74	-2587.40	922.98	766.11	-3573.30	258.79	1328.03	0.00	0.00	0.00	-3419.89	195.58	1597.89	-3409.40	304.40	1593.01	-1263.89	-19.40	1770.17	-4005.97	228.73	1760.22	-352.08	1331.72	70.65	213.74	1181.20	75.41	-192.46
2.68000	-3665.06	298.56	-43.32	-3741.28	321.96	-44.53	-3741.47	546.08	-44.76	-4215.21	524.81	-84.57	-3065.05	-23.39	-27.87	-3433.66	0.45	-13.42	-3143.82	1141.64	747.39	-2600.38	919.09	768.89	-3545.08	256.11	1327.05	0.00	0.00	0.00	-3385.76	192.16	1599.18	-3385.42	302.70	1595.27	-1263.89	-19.40	1770.17	-4001.65	226.69	1760.96	-353.02	1331.39	70.53	214.13	1181.31	75.27	-192.48
2.69000	-3665.06	298.56	-43.32	-3741.28	321.96	-44.53	-3733.45	545.95	-43.68	-4208.82	524.09	-83.98	-3065.05	-23.39	-27.87	-3431.63	0.36	-14.00	-3156.53	1137.84	750.02	-2613.31	915.19	771.66	-3568.56	253.84	1326.21	0.00	0.00	0.00	-3388.24	189.19	1601.27	-3363.96	299.84	1596.51	-1263.89	-19.40	1770.17	-3997.28	224.64	1761.71	-353.98	1332.46	70.01	216.64	1181.24	76.02	-191.08
2.70000	-3665.06	298.56	-43.32	-3741.28	321.96	-44.53	-3725.33	545.78	-42.58	-4202.27	523.35	-83.37	-3065.05	-23.39	-27.87	-3430.44	0.50	-14.63	-3169.17	1134.04	752.63	-2626.18	911.29	774.41	-3576.70	250.96	1325.80	0.00	0.00	0.00	-3378.70	184.26	1602.04	-3370.06	298.24	1597.66	-1263.89	-19.40	1770.17	-3992.85	222.58	1762.45	-352.66	1333.24	70.16	217.05	1179.49	76.47	-190.82
2.71000	-3665.06	298.56	-43.32	-3741.28	321.96	-44.53	-3717.11	545.60	-41.47	-4195.55	522.57	-82.73	-3065.05	-23.39	-27.87	-3430.01	0.87	-15.29	-3181.75	1130.22	755.22	-2639.00	907.39	777.14	-3541.92	247.14	1325.75	0.00	0.00	0.00	-3365.28	180.70	1604.33	-3390.54	296.93	1598.93	-1263.89	-19.40	1770.17	-3988.39	220.52	1763.20	-349.62	1332.42	71.07	217.28	1179.60	76.49	-189.67
2.72000	-3665.06	298.56	-43.32	-3741.28	321.96	-44.53	-3708.80	545.38	-40.34	-4188.67	521.77	-82.07	-3065.05	-23.39	-27.87	-3430.22	1.45	-15.99	-3194.27	1126.39	757.80	-2651.76	903.47	779.86	-3523.57	244.35	1325.55	0.00	0.00	0.00	-3382.40	177.04	1606.10	-3412.24	294.94	1600.50	-1263.89	-19.40	1770.17	-3983.87	218.45	1763.94	-352.76	1332.00	70.75	214.87	1180.37	75.71	-190.15
2.73000	-3665.06	298.56	-43.32	-3741.28	321.96	-44.53	-3700.38	545.14	-39.21	-4181.62	520.93	-81.39	-3065.05	-23.39	-27.87	-3431.00	2.20	-16.71	-3206.72	1122.55	760.35	-2664.47	899.56	782.56	-3525.50	242.21	1324.50	0.00	0.00	0.00	-3346.26	172.58	1607.07	-3421.97	291.28	1602.58	-1263.89	-19.40	1770.17	-3979.31	216.37	1764.69	-355.13	1332.40	69.75	217.57	1179.73	76.68	-193.18
2.74000	-3665.06	298.56	-43.32	-3741.28	321.96	-44.53	-3691.87	544.88	-38.06	-4174.40	520.07	-80.68	-3065.05	-23.39	-27.87	-3432.24	3.12	-17.44	-3219.11	1118.71	762.89	-2677.12	895.63	785.23	-3531.76	236.60	1323.94	0.00	0.00	0.00	-3370.12	168.78	1611.03	-3406.59	285.00	1605.36	-1263.89	-19.40	1770.17	-3974.69	214.28	1765.43	-348.71	1332.39	71.05	216.05	1179.60	76.43	-189.30
2.75000	-3665.06	298.56	-43.32	-3741.28	321.96	-44.53	-3683.27	544.58	-36.91	-4167.03	519.18	-79.95	-3065.05	-23.39	-27.87	-3433.85	4.19	-18.18	-3231.43	1114.85	765.41	-2689.71	891.71	787.89	-3519.77	232.99	1323.73	0.00	0.00	0.00	-3336.76	165.23	1610.72	-3376.93	278.36	1608.89	-1263.89	-19.40	1770.17	-3970.04	212.18	1766.17	-354.67	1334.47	69.35	216.26	1180.47	76.22	-195.35
2.76000	-3665.06	298.56	-43.32	-3741.28	321.96	-44.53	-3674.57	544.27	-35.74	-4159.50	518.27	-79.20	-3065.05	-23.39	-27.87	-3435.74	5.39	-18.93	-3243.69	1110.99	767.91	-2702.24	887.77	790.54	-3521.76	228.56	1323.28	0.00	0.00	0.00	-3335.21	161.38	1613.19	-3350.35	272.27	1610.18	-1263.89	-19.40	1770.17	-3965.33	210.08	1766.92	-354.49	1333.83	69.54	214.47	1181.67	75.39	-192.72
2.77000	-3665.06	298.56	-43.32	-3741.28	321.96	-44.53	-3665.78	543.92	-34.56	-4151.81	517.32	-78.42	-3065.05	-23.39	-27.87	-3437.80	6.69	-19.67	-3255.88	1107.11	770.39	-2714.72	883.83	793.16	-3486.96	225.05	1323.28	0.00	0.00	0.00	-3331.58	157.27	1614.79	-3347.14	268.68	1611.38	-1263.89	-19.40	1770.17	-3960.58	207.97	1767.66	-354.41	1331.89	70.22	214.90	1181.14	75.74	-187.76
2.78000	-3665.06	298.56	-43.32	-3741.28	321.96	-44.53	-3656.90	543.55	-33.37	-4143.96	516.35	-77.63	-3065.05	-23.39	-27.87	-3439.95	8.09	-20.41	-3268.00	1103.23	772.85	-2727.13	879.89	795.76	-3498.00	220.73	1323.81	0.00	0.00	0.00	-3334.33	153.04	1616.68	-3338.87	265.79	1613.34	-1263.89	-19.40	1770.17	-3955.78	205.85	1768.41	-354.07	1331.39	70.30	216.57	1179.35	76.51	-192.41
2.79000	-3665.06	298.56	-43.32	-3741.28	321.96	-44.53	-3647.93	543.16	-32.17	-4135.97	515.35	-76.81	-3065.05	-23.39	-27.87	-3442.09	9.56	-21.12	-3280.05	1099.34	775.30	-2739.48	875.94	798.34	-3489.51	216.26	1324.58	0.00	0.00	0.00	-3314.06	148.30	1618.07	-3327.62	260.82	1615.49	-1263.89	-19.40	1770.17	-3950.93	203.73	1769.15	-350.16	1330.14	71.27	215.75	1180.52	75.96	-195.78
2.80000	-3665.06	298.56	-43.32	-3741.28	321.96	-44.53	-3638.87	542.74	-30.96	-4127.81	514.32	-75.97	-3065.05	-23.39	-27.87	-3444.12	11.08	-21.81	-3292.03	1095.44	777.72	-2751.78	871.98	800.91	-3505.43	211.39	1325.93	0.00	0.00	0.00	-3326.10	143.25	1620.81	-3329.73	254.40	1619.09	-1263.89	-19.40	1770.17	-3946.04	201.60	1769.89	-352.23	1330.90	70.66	216.02	1180.86	75.98	-193.91
2.81000	-3665.06	298.56	-43.32	-3741.28	321.96	-44.53	-3629.72	542.29	-29.74	-4119.51	513.27	-75.11	-3065.05	-23.39	-27.87	-3445.95	12.64	-22.47	-3303.95	1091.53	780.12	-2764.01	868.02	803.45	-3467.38	204.40	1327.17	0.00	0.00	0.00	-3323.91	137.30	1621.88	-3331.74	249.77	1620.08	-1263.89	-19.40	1770.17	-3941.10	199.46	1770.63	-353.85	1330.14	70.67	217.91	1180.67	76.23	-188.70
2.82000	-3665.06	298.56	-43.32	-3741.25	321.96	-44.53	-3620.49	541.82	-28.52	-4111.06	512.19	-74.23	-3065.05	-23.39	-27.87	-3447.49	14.21	-23.09	-3315.79	1087.61	782.50	-2776.17	864.06	805.97	-3456.82	201.74	1328.13	0.00	0.00	0.00	-3312.89	131.99	1623.86	-3338.04	244.91	1623.42	-1263.89	-19.40	1770.17	-3936.11	197.32	1771.38	-354.67	1331.04	70.45	217.48	1179.88	76.46	-189.42
2.83000	-3665.06	298.56	-43.32	-3707.12	320.42	-38.80	-3611.17	541.33	-27.28	-4102.46	511.09	-73.33	-3065.05	-23.39	-27.87	-3448.63	15.78	-23.66	-3327.56	1083.68	784.86	-2788.28	860.09	808.48	-3454.41	197.18	1329.27	0.00	0.00	0.00	-3314.73	127.43	1626.70	-3326.01	238.79	1625.94	-1263.89	-19.40	1770.17	-3931.08	195.17	1772.12	-353.84	1332.45	69.85	215.30	1179.85	75.90	-194.45
2.84000	-3665.06	298.56	-43.32	-3727.49	320.22	-44.14	-3601.77	540.81	-26.04	-4093.71	509.96	-72.41	-3065.05	-23.39	-27.87	-3449.29	17.33	-24.18	-3339.25	1079.74	787.20	-2800.32	856.11	810.96	-3440.84	192.20	1332.10	0.00	0.00	0.00	-3301.77	121.75	1629.30	-3347.79	234.54	1629.88	-1263.89	-19.40	1770.17	-3926.01	193.01	1772.86	-352.17	1330.58	70.40	216.28	1180.20	76.10	-192.12
2.85000	-3665.06	298.56	-43.32	-3745.95	322.79	-47.49	-3592.28	540.27	-24.78	-4084.82	508.80	-71.47	-3065.05	-23.39	-27.87	-3449.37	18.85	-24.64	-3350.87	1075.79	789.53	-2812.29	852.13	813.42	-3422.02	186.29	1333.11	0.00	0.00	0.00	-3299.27	117.12	1631.55	-3306.30	228.81	1630.94	-1263.89	-19.40	1770.17	-3920.88	190.85	1773.60	-348.84	1329.59	71.77	215.23	1179.86	75.93	-185.83
2.86000	-3665.06	298.56	-43.32	-3701.83	317.64	-40.73	-3582.71	539.70	-23.52	-4075.79	507.62	-70.51	-3065.05	-23.39	-27.87	-3448.77	20.30	-25.04	-3362.42	1071.84	791.82	-2824.20	848.15	815.86	-3411.06	181.78	1337.34	0.00	0.00	0.00	-3308.30	112.27	1634.73	-3313.46	223.46	1634.74	-1263.89	-19.40	1770.17	-3915.72	188.68	1774.34	-351.33	1331.70	70.87	214.55	1181.49	75.41	-187.79
2.87000	-3665.06	298.56	-43.32	-3696.40	316.06	-37.70	-3573.06	539.11	-22.25	-4066.62	506.41	-69.53	-3065.05	-23.39	-27.87	-3447.40	21.68	-25.37	-3373.89	1067.87	794.10	-2836.04	844.16	818.28	-3399.05	175.57	1340.28	0.00	0.00	0.00	-3284.39	106.90	1636.82	-3276.91	216.88	1636.77	-1263.89	-19.40	1770.17	-3910.50	186.50	1775.08	-356.00	1333.24	69.51	213.31	1182.24	75.19	-191.26
2.88000	-3665.06	298.56	-43.32	-3794.56	321.39	-52.79	-3563.34	538.49	-20.98	-4057.31	505.18	-68.53	-3065.05	-23.39	-27.87	-3445.17	22.96	-25.61	-3385.29	1063.90	796.36	-2847.81	840.16	820.68	-3412.95	171.02	1343.32	0.00	0.00	0.00	-3294.78	101.04	1640.88	-3273.31	213.18	1641.03	-1263.89	-19.40	1770.17	-3905.25	184.32	1775.82	-352.11	1331.50	70.60	213.43	1180.80	75.60	-189.22
2.89000	-3665.06	298.56	-43.32	-3759.01	319.28	-47.51	-3553.53	537.85	-19.69	-4047.86	503.92	-67.51	-3065.05	-23.39	-27.87	-3441.97	24.13	-25.77	-3396.61	1059.92	798.59	-2859.52	836.16	823.06	-3384.13	165.64	1344.37	0.00	0.00	0.00	-3284.96	94.91	1643.87	-3248.82	209.31	1643.65	-1263.89	-19.40	1770.17	-3899.94	182.13	1776.56	-351.90	1331.64	70.83	214.58	1182.07	75.32	-190.40
2.90000	-3665.06	298.56	-43.32	-3768.09	319.02	-48.05	-3543.65	537.19	-18.40	-4038.27	502.64	-66.47	-3065.05	-23.39	-27.87	-3437.72	25.17	-25.84	-3407.85	1055.93	800.81	-2871.15	832.16	825.41	-3445.26	161.76	1347.77	0.00	0.00	0.00	-3270.07	91.39	1645.77	-3272.88	200.75	1645.59	-1263.89	-19.40	1770.17	-3894.60	179.94	1777.30	-352.12	1332.34	70.26	214.27	1182.39	74.95	-191.59
2.91000	-3665.06	298.56	-43.32	-3761.20	317.37	-45.42	-3533.69	536.50	-17.10	-4028.55	501.34	-65.42	-3065.05	-23.39	-27.87	-3432.31	26.06	-25.80	-3419.01	1051.93	803.00	-2882.72	828.15	827.75	-3392.65	156.16	1350.21	0.00	0.00	0.00	-3278.87	86.12	1649.33	-3267.97	194.54	1648.52	-1263.89	-19.40	1770.17	-3889.21	177.74	1778.03	-352.72	1331.98	70.43	215.04	1181.65	75.34	-190.10
2.92000	-3665.06	298.56	-43.32	-3743.28	314.81	-40.80	-3523.65	535.79	-15.80	-4018.70	500.01	-64.35	-3065.05	-23.39	-27.87	-3425.66	26.78	-25.66	-3430.09	1047.92	805.17	-2894.22	824.14	830.06	-3366.23	152.39	1352.52	0.00	0.00	0.00	-3258.26	80.35	1651.60	-3258.33	191.31	1651.66	-1263.89	-19.40	1770.17	-3883.77	175.54	1778.77	-355.78	1334.83	68.89	214.41	1180.22	75.80	-192.99
2.93000	-3665.06	298.56	-43.32	-3719.26	311.82	-35.37	-3513.55	535.05	-14.49	-4008.71	498.66	-63.26	-3065.05	-23.39	-27.87	-3417.67	27.31	-25.40	-3441.09	1043.90	807.31	-2905.64	820.12	832.35	-3388.20	146.76	1353.25	0.00	0.00	0.00	-3240.23	75.70	1652.92	-3266.09	187.13	1655.41	-1263.89	-19.40	1770.17	-3878.29	173.33	1779.50	-355.12	1333.94	69.61	213.40	1180.21	75.70	-194.72
2.94000	-3665.06	298.56	-43.32	-3694.07	308.89	-30.29	-3503.37	534.29	-13.17	-3998.60	497.28	-62.16	-3065.05	-23.39	-27.87	-3408.24	27.64	-25.03	-3452.02	1039.87	809.44	-2916.99	816.10	834.61	-3376.01	143.05	1357.02	0.00	0.00	0.00	-3249.24	70.90	1656.61	-3260.21	181.77	1658.54	-1263.89	-19.40	1770.17	-3872.77	171.12	1780.24	-352.64	1331.47	70.54	215.10	1180.64	76.01	-193.51
2.95000	-3665.03	298.56	-43.33	-3672.65	306.50	-26.75	-3493.12	533.51	-11.84	-3988.36	495.89	-61.03	-3065.05	-23.39	-27.87	-3397.28	27.74	-24.52	-3462.85	1035.84	811.54	-2928.27	812.08	836.86	-3359.91	137.53	1357.96	0.00	0.00	0.00	-3242.00	66.96	1659.35	-3247.60	177.04	1661.54	-1263.89	-19.40	1770.17	-3867.20	168.90	1780.97	-353.42	1331.83	70.04	215.84	1180.32	76.19	-190.82
2.96000	-3642.77	297.41	-45.66	-3659.92	305.15	-25.92	-3482.80	532.71	-10.52	-3977.99	494.46	-59.89	-3065.05	-23.39	-27.87	-3384.69	27.60	-23.88	-3473.61	1031.80	813.61	-2939.48	808.05	839.08	-3374.46	134.14	1357.50	0.00	0.00	0.00	-3241.71	63.06	1661.33	-3231.51	171.35	1663.22	-1263.89	-19.40	1770.17	-3861.59	166.68	1781.71	-352.23	1332.87	70.07	212.69	1181.24	75.37	-186.42
2.97000	-3627.57	297.71	-44.91	-3652.39	304.44	-29.29	-3472.41	531.88	-9.18	-3967.50	493.02	-58.74	-3065.05	-23.39	-27.87	-3370.39	27.20	-23.10	-3484.28	1027.74	815.67	-2950.61	804.01	841.27	-3346.28	130.79	1360.06	0.00	0.00	0.00	-3215.07	58.61	1663.31	-3232.10	168.10	1665.75	-1263.89	-19.40	1770.17	-3855.94	164.45	1782.44	-357.91	1334.31	68.68	216.98	1180.01	76.59	-191.45
2.98000	-3634.41	297.00	-47.62	-3690.11	305.19	-34.02	-3461.95	531.03	-7.84	-3956.89	491.56	-57.57	-3065.05	-23.39	-27.87	-3354.26	26.51	-22.17	-3494.87	1023.68	817.70	-2961.67	799.98	843.45	-3342.92	126.03	1360.55	0.00	0.00	0.00	-3220.97	55.04	1666.15	-3204.95	162.97	1666.91	-1263.89	-19.40	1770.17	-3850.24	162.22	1783.17	-350.77	1330.98	71.37	214.86	1179.95	76.24	-193.02
2.99000	-3639.42	296.39	-51.37	-3606.94	302.80	-18.48	-3451.43	530.16	-6.50	-3946.15	490.07	-56.38	-3065.05	-23.39	-27.87	-3336.23	25.53	-21.09	-3505.38	1019.62	819.71	-2972.65	795.94	845.60	-3320.33	123.68	1361.78	0.00	0.00	0.00	-3217.45	51.82	1668.13	-3203.55	157.92	1667.78	-1263.89	-19.40	1770.17	-3844.50	159.98	1783.90	-349.00	1330.15	71.48	214.94	1180.90	75.77	-192.08
3.00000	-3601.68	294.87	-42.40	-3608.50	299.25	-14.88	-3440.84	529.26	-5.15	-3935.30	488.56	-55.18	-3065.05	-23.39	-27.87	-3316.18	24.23	-19.85	-3515.79	1015.54	821.69	-2983.55	791.89	847.72	-3344.57	119.47	1362.32	0.00	0.00	0.00	-3195.37	46.25	1669.93	-3180.69	153.29	1671.30	-1263.89	-19.40	1770.17	-3838.72	157.74	1784.63	-347.31	1330.69	71.62	214.82	1180.26	75.90	-192.54
3.01000	-3579.00	292.96	-35.21	-3564.48	297.91	-5.16	-3430.18	528.34	-3.80	-3924.33	487.03	-53.96	-3065.05	-23.39	-27.87	-3294.04	22.59	-18.43	-3526.12	1011.45	823.65	-2994.38	787.84	849.83	-3320.95	117.34	1363.12	0.00	0.00	0.00	-3182.66	42.23	1671.00	-3192.37	150.40	1673.24	-1263.89	-19.40	1770.17	-3832.89	155.49	1785.36	-345.40	1330.56	72.24	213.60	1180.99	75.41	-191.88
3.02000	-3554.39	290.42	-29.80	-3592.07	295.20	-6.49	-3419.47	527.40	-2.44	-3913.24	485.48	-52.73	-3065.05	-23.39	-27.87	-3269.70	20.60	-16.84	-3536.37	1007.36	825.58	-3005.12	783.79	851.90	-3308.41	112.37	1363.23	0.00	0.00	0.00	-3177.40	39.08	1672.50	-3206.45	145.47	1675.03	-1263.89	-19.40	1770.17	-3827.02	153.25	1786.08	-350.28	1330.06	71.62	213.18	1180.66	75.53	-194.44
3.03000	-3552.14	287.25	-29.36	-3577.11	290.79	-2.51	-3408.69	526.44	-1.08	-3902.04	483.91	-51.49	-3065.05	-23.39	-27.87	-3243.06	18.24	-15.07	-3546.52	1003.26	827.49	-3015.79	779.73	853.96	-3320.01	110.97	1362.87	0.00	0.00	0.00	-3194.93	35.39	1675.30	-3189.11	142.44	1676.73	-1263.89	-19.40	1770.17	-3821.11	150.99	1786.81	-350.60	1331.50	70.94	212.83	1180.53	75.41	-195.83
3.04000	-3521.56	282.21	-23.26	-3514.24	285.02	7.59	-3397.85	525.46	0.29	-3890.72	482.31	-50.23	-3065.05	-23.39	-27.87	-3214.04	15.49	-13.11	-3556.59	999.15	829.38	-3026.38	775.67	855.99	-3294.43	107.22	1364.42	0.00	0.00	0.00	-3177.61	31.77	1675.89	-3160.82	139.03	1676.87	-1263.89	-19.40	1770.17	-3815.16	148.74	1787.54	-352.46	1332.54	70.31	216.09	1180.88	76.04	-188.70
3.05000	-3477.47	276.31	-18.59	-3542.44	280.38	2.94	-3386.95	524.45	1.65	-3879.29	480.70	-48.95	-3065.05	-23.39	-27.87	-3182.54	12.32	-10.95	-3566.56	995.03	831.24	-3036.89	771.61	857.99	-3273.80	103.65	1365.29	0.00	0.00	0.00	-3172.30	30.34	1677.64	-3176.62	136.39	1680.42	-1263.89	-19.40	1770.17	-3809.17	146.48	1788.26	-353.38	1332.19	70.13	212.15	1180.89	75.11	-192.47
3.06000	-3464.76	273.37	-18.08	-3520.17	275.84	4.80	-3376.00	523.42	3.02	-3867.76	479.07	-47.67	-3065.05	-23.39	-27.87	-3148.48	8.73	-8.59	-3576.45	990.90	833.07	-3047.32	767.54	859.97	-3304.54	102.49	1365.74	0.00	0.00	0.00	-3174.28	27.50	1679.28	-3168.10	133.59	1681.58	-1263.89	-19.40	1770.17	-3803.13	144.21	1788.98	-352.17	1333.29	69.94	211.57	1180.40	74.95	-192.98
3.07000	-3440.31	269.05	-16.94	-3529.81	272.63	1.32	-3364.98	522.37	4.40	-3856.11	477.41	-46.37	-3065.05	-23.39	-27.87	-3130.78	6.82	-7.36	-3586.24	986.76	834.88	-3057.66	763.47	861.92	-3262.03	100.03	1365.69	0.00	0.00	0.00	-3149.71	25.11	1679.64	-3122.21	132.06	1682.36	-1263.89	-19.40	1770.17	-3797.06	141.95	1789.70	-352.72	1333.17	70.10	213.37	1180.18	75.37	-190.48
3.08000	-3403.67	265.10	-14.06	-3498.84	265.44	2.01	-3353.91	521.30	5.77	-3844.36	475.74	-45.05	-3065.05	-23.39	-27.87	-3105.61	4.29	-5.44	-3595.94	982.62	836.67	-3067.92	759.40	863.85	-3256.58	97.43	1366.86	0.00	0.00	0.00	-3143.24	22.51	1680.63	-3145.92	128.57	1684.04	-1263.89	-19.40	1770.17	-3790.94	139.68	1790.42	-353.61	1331.98	70.04	215.45	1180.68	75.82	-191.09
3.09000	-3406.91	262.06	-17.39	-3465.07	263.02	4.87	-3342.79	520.21	7.15	-3832.51	474.05	-43.73	-3065.05	-23.39	-27.87	-3094.37	3.32	-4.24	-3605.54	978.47	838.43	-3078.10	755.32	865.75	-3266.97	93.86	1367.57	0.00	0.00	0.00	-3137.82	19.80	1681.68	-3116.06	128.75	1683.61	-1263.89	-19.40	1770.17	-3784.78	137.40	1791.14	-349.51	1332.25	70.73	215.90	1181.20	75.79	-191.61
3.10000	-3388.75	257.51	-18.79	-3439.23	257.36	5.29	-3331.61	519.10	8.53	-3820.55	472.33	-42.39	-3065.05	-23.39	-27.87	-3094.08	3.52	-3.69	-3615.06	974.31	840.16	-3088.20	751.24	867.63	-3271.85	92.12	1367.61	0.00	0.00	0.00	-3125.68	18.24	1681.94	-3115.75	126.27	1683.83	-1263.89	-19.40	1770.17	-3778.58	135.13	1791.86	-349.22	1331.35	71.45	217.12	1180.40	75.96	-198.14
3.11000	-3379.44	251.82	-22.98	-3416.50	252.98	2.49	-3320.38	517.96	9.91	-3808.49	470.60	-41.04	-3065.05	-23.39	-27.87	-3101.75	4.50	-3.76	-3624.47	970.14	841.86	-3098.21	747.16	869.48	-3263.95	87.67	1367.72	0.00	0.00	0.00	-3120.45	16.01	1682.47	-3131.77	124.30	1685.35	-1263.89	-19.40	1770.17	-3772.34	132.85	1792.58	-350.62	1332.48	70.52	216.43	1179.38	76.50	-194.18
3.12000	-3344.05	246.54	-20.90	-3400.65	247.47	-1.80	-3309.10	516.80	11.29	-3796.33	468.85	-39.68	-3065.05	-23.39	-27.87	-3114.41	5.88	-4.38	-3633.80	965.96	843.54	-3108.13	743.07	871.30	-3232.42	87.55	1368.21	0.00	0.00	0.00	-3119.07	14.75	1683.57	-3099.06	121.19	1685.86	-1263.89	-19.40	1770.17	-3766.06	130.57	1793.29	-354.62	1333.40	69.37	215.51	1180.05	76.28	-188.66
3.13000	-3331.10	241.41	-24.41	-3414.05	241.11	-10.14	-3297.77	515.63	12.68	-3784.08	467.09	-38.31	-3065.05	-23.39	-27.87	-3129.08	7.28	-5.51	-3643.02	961.78	845.20	-3117.97	738.98	873.10	-3233.30	83.64	1368.77	0.00	0.00	0.00	-3110.58	11.75	1683.02	-3085.58	119.02	1684.52	-1263.89	-19.40	1770.17	-3759.73	128.29	1794.01	-352.57	1332.75	70.07	213.23	1180.79	75.44	-190.62
3.14000	-3305.16	238.24	-26.18	-3351.04	238.58	-6.62	-3286.39	514.43	14.06	-3771.72	465.30	-36.93	-3065.05	-23.39	-27.87	-3142.78	8.29	-7.10	-3652.15	957.59	846.82	-3127.72	734.89	874.87	-3266.81	81.36	1369.71	0.00	0.00	0.00	-3103.63	11.64	1684.35	-3088.03	118.70	1684.56	-1263.89	-19.40	1770.17	-3753.37	126.00	1794.72	-352.92	1330.78	70.67	214.00	1180.75	75.62	-191.33
3.15000	-3261.78	232.68	-24.16	-3284.57	231.93	-2.27	-3274.96	513.21	15.45	-3759.28	463.50	-35.53	-3065.05	-23.39	-27.87	-3152.55	8.55	-9.10	-3661.18	953.39	848.42	-3137.38	730.79	876.61	-3221.80	81.04	1368.85	0.00	0.00	0.00	-3089.00	9.36	1683.31	-3081.65	117.21	1686.15	-1263.89	-19.40	1770.17	-3746.97	123.71	1795.43	-351.56	1331.43	70.76	213.80	1182.04	75.12	-194.97
3.16000	-3245.50	229.92	-27.94	-3289.39	227.80	-9.98	-3263.49	511.98	16.84	-3746.74	461.68	-34.13	-3065.05	-23.39	-27.87	-3173.48	5.71	-15.20	-3670.11	949.18	850.00	-3146.95	726.69	878.33	-3207.19	80.69	1368.99	0.00	0.00	0.00	-3078.29	9.35	1684.11	-3075.13	115.93	1685.94	-1263.89	-19.40	1770.17	-3740.53	121.42	1796.14	-354.04	1332.09	69.92	213.58	1180.19	75.70	-189.19
3.17000	-3187.22	225.25	-22.52	-3289.64	225.00	-18.85	-3251.97	510.72	18.22	-3734.10	459.84	-32.72	-3065.05	-23.39	-27.87	-3168.99	8.68	-15.04	-3678.94	944.96	851.54	-3156.43	722.59	880.01	-3191.73	78.30	1368.18	0.00	0.00	0.00	-3089.24	8.05	1685.21	-3047.20	115.75	1685.22	-1263.89	-19.40	1770.17	-3734.05	119.13	1796.85	-352.72	1332.41	69.90	214.32	1180.45	75.56	-194.28
3.18000	-3184.99	221.93	-26.84	-3276.46	220.90	-22.52	-3240.41	509.44	19.61	-3721.38	457.98	-31.29	-3065.05	-23.39	-27.87	-3126.71	10.89	-5.20	-3687.67	940.74	853.06	-3165.82	718.49	881.67	-3195.11	76.89	1368.99	0.00	0.00	0.00	-3064.79	7.45	1684.62	-3040.30	115.13	1684.89	-1263.89	-19.40	1770.17	-3727.52	116.84	1797.55	-354.69	1326.11	72.80	215.65	1179.94	75.97	-196.42
3.19000	-3136.50	219.14	-21.52	-3178.52	216.39	-10.51	-3228.80	508.14	20.99	-3708.57	456.11	-29.86	-3065.05	-23.39	-27.87	-3195.30	6.92	-18.39	-3696.30	936.51	854.55	-3175.12	714.38	883.31	-3222.32	74.90	1368.77	0.00	0.00	0.00	-3053.70	7.06	1683.92	-3089.34	112.74	1689.10	-1263.89	-19.40	1770.17	-3720.96	114.54	1798.26	-354.04	1330.71	70.89	217.25	1180.70	76.14	-193.25
3.20000	-3115.16	216.22	-20.29	-3173.36	215.50	-17.07	-3217.15	506.82	22.38	-3695.68	454.22	-28.42	-3065.05	-23.39	-27.87	-3136.92	10.41	-9.83	-3704.82	932.27	856.01	-3184.33	710.27	884.91	-3175.97	73.69	1368.62	0.00	0.00	0.00	-3055.33	5.41	1685.57	-3074.96	113.82	1686.25	-1263.89	-19.40	1770.17	-3714.36	112.24	1798.96	-352.34	1332.42	70.12	215.68	1180.90	75.76	-192.24
3.21000	-3088.83	214.38	-16.37	-3117.69	212.89	-11.10	-3205.46	505.48	23.76	-3682.70	452.32	-26.97	-3065.05	-23.39	-27.87	-3169.42	6.18	-17.33	-3713.24	928.02	857.44	-3193.45	706.16	886.49	-3172.37	73.36	1366.97	0.00	0.00	0.00	-3053.34	4.43	1685.41	-3053.00	112.07	1685.87	-1263.89	-19.40	1770.17	-3707.73	109.94	1799.66	-351.14	1331.47	70.69	215.67	1180.12	76.22	-195.81
3.22000	-3059.72	212.30	-12.47	-3069.09	210.57	-7.35	-3193.73	504.13	25.15	-3669.63	450.40	-25.51	-3065.05	-23.39	-27.87	-3116.27	6.16	-7.15	-3721.56	923.77	858.85	-3202.47	702.05	888.04	-3176.18	72.54	1366.94	0.00	0.00	0.00	-3043.70	3.89	1684.95	-3028.80	111.89	1686.46	-1263.89	-19.40	1770.17	-3701.05	107.64	1800.36	-352.89	1333.24	70.07	217.88	1179.39	76.66	-194.08
3.23000	-3023.18	213.31	-6.37	-3067.39	207.00	-8.64	-3181.97	502.75	26.53	-3656.49	448.46	-24.04	-3065.05	-23.39	-27.87	-3110.99	7.38	-6.40	-3729.78	919.51	860.22	-3211.40	697.93	889.56	-3184.46	70.20	1366.16	0.00	0.00	0.00	-3015.43	5.17	1683.95	-3013.04	112.58	1686.02	-1263.89	-19.40	1770.17	-3694.33	105.34	1801.06	-352.21	1332.74	70.34	216.16	1179.89	76.12	-194.75
3.24000	-2993.63	210.53	-2.47	-3111.03	206.50	-18.38	-3170.16	501.35	27.91	-3643.27	446.51	-22.56	-3065.05	-23.39	-27.87	-3137.66	7.99	-11.39	-3737.89	915.24	861.57	-3220.23	693.81	891.05	-3165.92	69.76	1365.21	0.00	0.00	0.00	-3018.34	4.42	1683.72	-3042.91	112.39	1685.81	-1263.89	-19.40	1770.17	-3687.58	103.04	1801.75	-350.06	1331.52	70.94	216.60	1179.96	76.51	-197.15
3.25000	-2961.28	208.27	0.86	-2983.51	204.65	2.73	-3158.32	499.94	29.29	-3629.96	444.54	-21.08	-3065.05	-23.39	-27.87	-3175.07	3.90	-18.58	-3745.89	910.96	862.89	-3228.97	689.69	892.51	-3147.26	68.48	1365.76	0.00	0.00	0.00	-3006.00	3.56	1683.05	-3037.46	112.68	1686.84	-1263.89	-19.40	1770.17	-3680.79	100.74	1802.45	-351.71	1331.76	70.50	211.63	1180.65	75.07	-195.13
3.26000	-2931.04	206.18	3.69	-2967.18	202.20	2.29	-3146.45	498.50	30.66	-3616.58	442.56	-19.59	-3065.05	-23.39	-27.87	-3154.19	5.37	-14.27	-3753.78	906.68	864.17	-3237.61	685.57	893.94	-3163.52	68.05	1364.72	0.00	0.00	0.00	-2996.85	4.50	1682.22	-2989.51	111.26	1683.71	-1263.89	-19.40	1770.17	-3673.96	98.43	1803.14	-348.85	1330.36	71.54	213.66	1180.38	75.57	-190.54
3.27000	-2902.82	204.27	6.04	-2930.54	199.80	5.09	-3134.54	497.05	32.03	-3603.13	440.56	-18.09	-3065.05	-23.39	-27.87	-3150.59	5.88	-13.35	-3761.57	902.38	865.43	-3246.15	681.44	895.34	-3143.87	67.34	1365.41	0.00	0.00	0.00	-3003.17	3.48	1683.03	-2977.79	112.60	1682.46	-1263.89	-19.40	1770.17	-3667.09	96.13	1803.83	-349.75	1331.01	71.36	215.55	1181.70	75.69	-194.87
3.28000	-2876.53	202.52	7.94	-2895.96	197.59	7.71	-3122.60	495.58	33.41	-3589.60	438.55	-16.59	-3065.05	-23.39	-27.87	-3120.30	6.32	-9.23	-3769.25	898.08	866.66	-3254.60	677.32	896.72	-3130.65	67.69	1364.23	0.00	0.00	0.00	-2991.66	4.76	1682.39	-2989.27	112.21	1683.29	-1263.89	-19.40	1770.17	-3660.18	93.82	1804.52	-352.34	1333.76	70.16	211.60	1182.77	74.68	-189.31
3.29000	-2852.09	200.93	9.42	-2863.41	195.57	10.14	-3110.63	494.08	34.77	-3576.01	436.52	-15.08	-3065.05	-23.39	-27.87	-3081.24	6.05	-4.01	-3776.81	893.78	867.86	-3262.94	673.19	898.06	-3150.52	68.90	1362.87	0.00	0.00	0.00	-2981.90	5.94	1681.82	-2962.70	111.83	1682.17	-1263.89	-19.40	1770.17	-3653.24	91.52	1805.21	-349.77	1333.29	70.40	213.88	1181.41	75.35	-189.33
3.30000	-2829.41	199.49	10.51	-2832.85	193.72	12.38	-3098.63	492.58	36.14	-3562.34	434.48	-13.56	-3065.05	-23.39	-27.87	-3149.00	2.89	-15.04	-3784.27	889.46	869.03	-3271.19	669.06	899.37	-3133.56	66.26	1362.01	0.00	0.00	0.00	-2971.95	4.81	1681.54	-2970.46	111.35	1682.83	-1263.89	-19.40	1770.17	-3646.26	89.21	1805.89	-348.98	1331.26	70.92	215.09	1181.08	75.73	-189.30
3.31000	-2808.40	198.18	11.22	-2804.24	192.04	14.42	-3086.60	491.05	37.50	-3548.60	432.43	-12.04	-3065.05	-23.39	-27.87	-3169.95	4.01	-18.28	-3791.62	885.14	870.17	-3279.34	664.92	900.66	-3098.25	68.21	1361.80	0.00	0.00	0.00	-2960.16	5.55	1680.59	-2985.84	113.55	1682.78	-1263.89	-19.40	1770.17	-3639.24	86.91	1806.57	-353.81	1332.45	69.82	215.15	1180.57	75.70	-188.46
3.32000	-2788.97	196.99	11.60	-2777.54	190.53	16.27	-3074.54	489.50	38.86	-3534.80	430.36	-10.51	-3065.05	-23.39	-27.87	-3140.82	2.63	-13.14	-3798.85	880.81	871.28	-3287.38	660.79	901.91	-3111.34	66.06	1360.87	0.00	0.00	0.00	-2947.88	6.90	1679.93	-2945.32	113.41	1680.97	-1263.89	-19.40	1770.17	-3632.19	84.60	1807.25	-358.14	1333.98	68.75	215.83	1180.17	76.04	-191.69
3.33000	-2771.03	195.93	11.67	-2752.73	189.16	17.91	-3062.45	487.94	40.21	-3520.93	428.28	-8.98	-3065.05	-23.39	-27.87	-3206.89	0.47	-26.46	-3805.97	876.48	872.36	-3295.33	656.65	903.13	-3101.64	65.43	1360.73	0.00	0.00	0.00	-2948.24	7.62	1680.09	-2964.72	114.81	1682.72	-1263.89	-19.40	1770.17	-3625.10	82.30	1807.93	-354.31	1333.25	69.92	215.13	1180.72	75.66	-192.02
3.34000	-2754.51	194.97	11.46	-2729.76	187.94	19.34	-3050.34	486.35	41.56	-3507.00	426.19	-7.44	-3065.05	-23.39	-27.87	-3208.03	2.68	-26.65	-3812.98	872.13	873.40	-3303.17	652.52	904.32	-3074.97	67.02	1360.26	0.00	0.00	0.00	-2944.26	7.74	1678.85	-2953.81	116.96	1679.98	-1263.89	-19.40	1770.17	-3617.97	79.99	1808.61	-353.76	1333.65	69.67	215.66	1179.96	76.15	-194.58
3.35000	-2739.31	194.12	10.99	-2708.60	186.86	20.56	-3038.21	484.75	42.90	-3493.01	424.09	-5.90	-3065.05	-23.39	-27.87	-3133.77	6.64	-11.76	-3819.87	867.78	874.42	-3310.90	648.38	905.48	-3061.44	68.60	1358.00	0.00	0.00	0.00	-2929.00	8.46	1677.42	-2943.83	116.60	1677.84	-1263.89	-19.40	1770.17	-3610.81	77.69	1809.28	-348.01	1329.90	71.72	217.17	1181.40	75.97	-194.23
3.36000	-2725.34	193.36	10.29	-2689.21	185.90	21.56	-3026.05	483.13	44.24	-3478.96	421.97	-4.35	-3065.05	-23.39	-27.87	-3106.73	6.66	-8.15	-3826.65	863.42	875.40	-3318.54	644.24	906.61	-3082.95	68.49	1356.78	0.00	0.00	0.00	-2933.23	9.84	1677.73	-2948.32	117.49	1678.43	-1263.89	-19.40	1770.17	-3603.61	75.38	1809.96	-352.72	1332.09	70.14	214.99	1181.64	75.50	-191.95
3.37000	-2712.51	192.68	9.40	-2671.55	185.07	22.34	-3013.87	481.50	45.58	-3464.85	419.84	-2.80	-3065.05	-23.39	-27.87	-3142.30	4.20	-16.05	-3833.31	859.06	876.36	-3326.06	640.09	907.70	-3064.22	68.39	1355.99	0.00	0.00	0.00	-2913.81	12.20	1676.38	-2911.95	117.96	1676.82	-1263.89	-19.40	1770.17	-3596.37	73.08	1810.63	-352.96	1332.86	70.03	214.71	1181.86	75.35	-191.98
3.38000	-2700.75	192.07	8.33	-2655.60	184.34	22.90	-3001.67	479.85	46.91	-3450.68	417.70	-1.24	-3065.05	-23.39	-27.87	-3190.77	4.67	-23.63	-3839.85	854.69	877.28	-3333.48	635.95	908.77	-3057.88	68.47	1354.55	0.00	0.00	0.00	-2918.96	12.75	1675.98	-2918.44	121.72	1675.54	-1263.89	-19.40	1770.17	-3589.10	70.77	1811.29	-346.73	1331.18	71.63	213.46	1182.03	74.91	-193.49
3.39000	-2689.95	191.53	7.13	-2641.30	183.71	23.22	-2989.45	478.18	48.23	-3436.46	415.54	0.31	-3065.05	-23.39	-27.87	-3196.99	3.93	-24.99	-3846.28	850.31	878.17	-3340.80	631.80	909.80	-3038.50	70.30	1354.19	0.00	0.00	0.00	-2910.65	13.56	1675.43	-2916.31	125.16	1675.69	-1263.89	-19.40	1770.17	-3581.79	68.47	1811.96	-355.00	1331.72	70.03	215.36	1180.78	75.89	-190.94
3.40000	-2680.05	191.04	5.80	-2628.64	183.18	23.31	-2977.21	476.49	49.55	-3422.18	413.38	1.87	-3065.05	-23.39	-27.87	-3196.61	2.94	-27.23	-3852.59	845.92	879.02	-3348.01	627.66	910.80	-3027.43	70.12	1353.12	0.00	0.00	0.00	-2907.43	14.37	1674.21	-2878.45	123.47	1672.87	-1263.89	-19.40	1770.17	-3574.45	66.17	1812.62	-353.91	1332.84	69.87	215.52	1179.79	76.23	-191.49
3.41000	-2670.93	190.60	4.39	-2617.56	182.73	23.16	-2964.96	474.78	50.86	-3407.85	411.20	3.44	-3065.05	-23.39	-27.87	-3190.16	2.28	-27.99	-3858.78	841.53	879.85	-3355.11	623.51	911.77	-3023.43	70.46	1351.08	0.00	0.00	0.00	-2890.65	16.20	1673.72	-2900.09	124.45	1673.58	-1263.89	-19.40	1770.17	-3567.07	63.87	1813.28	-356.35	1335.39	68.55	216.15	1180.88	76.05	-196.14
3.42000	-2662.53	190.20	2.92	-2608.04	182.36	22.76	-2952.69	473.06	52.16	-3393.48	409.01	5.00	-3065.05	-23.39	-27.87	-3174.48	2.47	-24.65	-3864.84	837.13	880.64	-3362.10	619.36	912.70	-3029.84	71.26	1349.24	0.00	0.00	0.00	-2876.31	18.00	1672.41	-2879.58	128.45	1672.26	-1263.89	-19.40	1770.17	-3559.66	61.57	1813.94	-356.53	1334.25	68.91	217.13	1179.73	76.42	-194.13
3.43000	-2654.75	189.82	1.42	-2600.03	182.06	22.12	-2940.40	471.32	53.46	-3379.05	406.82	6.57	-3065.05	-23.39	-27.87	-3137.99	1.84	-15.27	-3870.79	832.72	881.40	-3368.98	615.21	913.61	-3001.79	71.30	1349.30	0.00	0.00	0.00	-2865.36	20.36	1672.04	-2860.36	128.66	1670.46	-1263.89	-19.40	1770.17	-3552.21	59.28	1814.60	-351.47	1330.56	71.11	216.63	1179.45	76.38	-194.55
3.44000	-2647.50	189.46	-0.08	-2593.51	181.82	21.23	-2928.10	469.57	54.76	-3364.58	404.61	8.14	-3065.05	-23.39	-27.87	-3179.72	3.82	-23.53	-3876.62	828.30	882.12	-3375.75	611.06	914.48	-2985.21	73.33	1347.57	0.00	0.00	0.00	-2861.69	21.98	1671.25	-2884.50	130.72	1671.44	-1263.89	-19.40	1770.17	-3544.73	56.98	1815.25	-352.89	1331.06	70.74	215.73	1179.21	76.17	-191.89
3.45000	-2640.70	189.12	-1.56	-2588.44	181.63	20.08	-2915.79	467.79	56.04	-3350.06	402.39	9.71	-3065.05	-23.39	-27.87	-3205.36	2.87	-28.03	-3882.32	823.88	882.82	-3382.41	606.91	915.31	-2981.25	74.54	1347.11	0.00	0.00	0.00	-2854.21	23.92	1670.63	-2909.38	131.85	1671.67	-1263.89	-19.40	1770.17	-3537.21	54.69	1815.90	-350.22	1331.51	71.27	215.58	1180.06	75.93	-195.19
3.46000	-2634.26	188.77	-2.99	-2584.77	181.49	18.66	-2903.47	466.01	57.32	-3335.50	400.16	11.29	-3065.05	-23.39	-27.87	-3190.65	2.01	-25.94	-3887.90	819.45	883.48	-3388.96	602.76	916.11	-2977.66	75.55	1347.29	0.00	0.00	0.00	-2851.04	26.93	1670.05	-2857.07	134.33	1668.07	-1263.89	-19.40	1770.17	-3529.66	52.40	1816.55	-349.82	1331.09	71.17	215.63	1180.42	75.98	-195.78
3.47000	-2628.09	188.42	-4.33	-2582.47	181.37	16.98	-2891.13	464.20	58.59	-3320.90	397.93	12.86	-3065.05	-23.39	-27.87	-3125.24	5.47	-14.54	-3893.35	815.02	884.10	-3395.40	598.60	916.88	-2988.69	76.38	1345.92	0.00	0.00	0.00	-2836.12	28.01	1669.29	-2829.58	137.59	1666.57	-1263.89	-19.40	1770.17	-3522.07	50.11	1817.20	-350.33	1332.46	70.46	213.85	1180.14	75.55	-191.37
3.48000	-2622.11	188.04	-5.57	-2581.51	181.29	15.04	-2878.79	462.38	59.85	-3306.26	395.68	14.43	-3065.05	-23.39	-27.87	-3141.86	2.21	-18.13	-3898.68	810.58	884.69	-3401.72	594.45	917.62	-2957.71	77.39	1346.39	0.00	0.00	0.00	-2835.81	30.25	1668.49	-2835.86	139.18	1668.43	-1263.89	-19.40	1770.17	-3514.45	47.82	1817.84	-351.57	1333.44	70.41	213.29	1180.50	75.67	-190.09
3.49000	-2616.22	187.65	-6.67	-2581.86	181.22	12.81	-2866.44	460.54	61.10	-3291.58	393.42	16.01	-3065.05	-23.39	-27.87	-3155.13	1.92	-18.07	-3903.88	806.13	885.25	-3407.93	590.29	918.32	-2967.72	79.00	1345.67	0.00	0.00	0.00	-2816.34	33.34	1667.80	-2841.22	141.03	1666.97	-1263.89	-19.40	1770.17	-3506.80	45.54	1818.49	-345.78	1330.13	72.20	215.08	1180.32	76.06	-189.65
3.50000	-2610.34	187.21	-7.61	-2583.46	181.17	10.31	-2854.08	458.69	62.35	-3276.86	391.16	17.58	-3065.05	-23.39	-27.87	-3144.95	1.72	-17.53	-3908.96	801.68	885.78	-3414.02	586.14	918.98	-2944.46	82.57	1345.35	0.00	0.00	0.00	-2821.54	34.04	1668.29	-2857.64	142.78	1668.04	-1263.89	-19.40	1770.17	-3499.11	43.25	1819.12	-352.97	1332.69	70.07	217.01	1179.83	76.79	-194.25
3.51000	-2604.39	186.73	-8.35	-2586.30	181.11	7.53	-2841.72	456.82	63.59	-3262.11	388.89	19.15	-3065.05	-23.39	-27.87	-3190.08	1.89	-25.23	-3913.91	797.21	886.26	-3420.00	581.98	919.62	-2930.43	84.19	1345.90	0.00	0.00	0.00	-2813.08	36.93	1668.06	-2799.40	144.74	1666.45	-1263.89	-19.40	1770.17	-3491.39	40.97	1819.76	-358.00	1333.01	69.07	216.18	1180.62	76.09	-195.26
3.52000	-2598.27	186.20	-8.88	-2590.32	181.05	4.45	-2829.35	454.94	64.81	-3247.33	386.60	20.73	-3065.05	-23.39	-27.87	-3164.95	1.63	-20.52	-3918.73	792.75	886.72	-3425.86	577.83	920.21	-2930.97	85.81	1346.33	0.00	0.00	0.00	-2800.72	40.04	1668.70	-2811.81	150.27	1666.76	-1263.89	-19.40	1770.17	-3483.64	38.70	1820.39	-354.09	1331.67	69.80	215.27	1180.70	75.76	-190.78
3.53000	-2591.90	185.61	-9.15	-2595.50	180.97	1.09	-2816.99	453.04	66.03	-3232.51	384.32	22.30	-3065.05	-23.39	-27.87	-3169.25	3.07	-25.18	-3923.42	788.27	887.14	-3431.60	573.67	920.78	-2897.54	87.38	1347.98	0.00	0.00	0.00	-2792.69	42.14	1669.12	-2794.75	152.77	1666.19	-1263.89	-19.40	1770.17	-3475.85	36.42	1821.03	-351.58	1330.46	70.68	214.59	1180.75	75.58	-192.24
3.54000	-2585.18	184.94	-9.16	-2601.82	180.87	-2.58	-2804.61	451.12	67.24	-3217.66	382.02	23.87	-3065.05	-23.39	-27.87	-3205.11	2.21	-30.34	-3927.98	783.79	887.52	-3437.23	569.51	921.30	-2902.80	87.71	1348.31	0.00	0.00	0.00	-2775.16	44.19	1669.43	-2794.59	156.39	1668.54	-1263.89	-19.40	1770.17	-3468.03	34.15	1821.65	-348.12	1330.04	71.49	216.87	1179.61	76.31	-192.18
3.55000	-2578.03	184.20	-8.85	-2628.50	179.90	-15.28	-2792.24	449.19	68.44	-3202.79	379.71	25.44	-3065.05	-23.39	-27.87	-3156.30	2.41	-21.17	-3932.41	779.30	887.87	-3442.73	565.35	921.79	-2912.08	91.61	1349.73	0.00	0.00	0.00	-2776.02	47.62	1670.45	-2801.80	159.40	1669.10	-1263.89	-19.40	1770.17	-3460.18	31.88	1822.28	-351.48	1331.92	70.46	218.81	1179.28	76.75	-190.61
3.56000	-2558.08	183.01	-5.91	-2604.76	182.23	-13.11	-2779.87	447.25	69.63	-3187.88	377.40	27.01	-3065.05	-23.39	-27.87	-3169.59	2.00	-24.52	-3936.70	774.81	888.19	-3448.12	561.20	922.25	-2902.44	90.78	1349.70	0.00	0.00	0.00	-2774.15	50.89	1671.99	-2751.85	160.87	1667.59	-1263.89	-19.40	1770.17	-3452.30	29.62	1822.90	-352.31	1331.08	70.52	213.84	1180.35	75.76	-189.35
3.57000	-2547.07	182.84	-5.15	-2670.12	178.89	-26.24	-2767.50	445.29	70.81	-3172.96	375.08	28.57	-3065.05	-23.39	-27.87	-3154.04	3.78	-21.72	-3940.87	770.31	888.47	-3453.39	557.04	922.67	-2866.85	92.86	1351.23	0.00	0.00	0.00	-2757.50	53.25	1672.36	-2762.96	164.00	1669.11	-1263.89	-19.40	1770.17	-3444.38	27.36	1823.52	-348.11	1330.89	71.50	213.75	1180.79	75.65	-195.12
3.58000	-2572.52	181.79	-10.40	-2665.31	181.09	-24.56	-2755.13	443.31	71.98	-3158.01	372.76	30.14	-3065.05	-23.39	-27.87	-3177.69	3.28	-24.53	-3944.90	765.80	888.71	-3458.53	552.88	923.05	-2891.71	94.57	1351.42	0.00	0.00	0.00	-2744.82	55.35	1673.70	-2731.48	166.46	1669.13	-1263.89	-19.40	1770.17	-3436.43	25.10	1824.14	-349.88	1332.35	70.68	214.42	1180.13	75.71	-190.46
3.59000	-2544.28	179.84	-5.94	-2667.12	182.61	-26.59	-2742.77	441.32	73.14	-3143.03	370.43	31.70	-3065.05	-23.39	-27.87	-3185.69	1.68	-26.10	-3948.80	761.29	888.91	-3463.56	548.72	923.40	-2868.70	96.48	1354.51	0.00	0.00	0.00	-2733.13	59.04	1675.04	-2728.72	169.82	1671.89	-1263.89	-19.40	1770.17	-3428.45	22.84	1824.75	-353.82	1333.14	69.68	215.81	1181.02	75.81	-193.82
3.60000	-2573.18	181.04	-14.58	-2578.36	180.34	-11.65	-2730.41	439.32	74.28	-3128.04	368.09	33.25	-3065.05	-23.39	-27.87	-3168.42	3.65	-23.39	-3952.56	756.77	889.08	-3468.46	544.57	923.71	-2868.86	98.26	1354.85	0.00	0.00	0.00	-2738.01	60.54	1676.44	-2732.49	171.70	1673.21	-1263.89	-19.40	1770.17	-3420.44	20.59	1825.36	-357.51	1334.87	68.30	214.65	1180.91	75.58	-192.38
3.61000	-2533.86	181.08	-6.28	-2631.57	179.18	-22.83	-2718.06	437.30	75.42	-3113.03	365.74	34.81	-3065.05	-23.39	-27.87	-3156.41	4.87	-21.87	-3956.19	752.24	889.22	-3473.24	540.41	923.99	-2811.14	100.35	1356.05	0.00	0.00	0.00	-2730.58	63.25	1678.49	-2728.94	175.08	1674.12	-1263.89	-19.40	1770.17	-3412.39	18.34	1825.97	-357.57	1333.53	68.75	217.40	1178.90	76.80	-191.53
3.62000	-2505.36	178.52	0.85	-2614.43	178.16	-20.65	-2705.72	435.27	76.54	-3098.00	363.39	36.36	-3065.05	-23.39	-27.87	-3160.03	2.80	-21.15	-3959.68	747.71	889.31	-3477.89	536.25	924.23	-2831.16	102.16	1357.28	0.00	0.00	0.00	-2724.96	66.13	1680.39	-2731.65	179.75	1676.00	-1263.89	-19.40	1770.17	-3404.32	16.10	1826.58	-350.48	1331.77	70.79	216.50	1178.59	76.87	-192.44
3.63000	-2553.85	180.19	-8.56	-2635.27	181.04	-24.66	-2693.38	433.22	77.65	-3082.95	361.04	37.90	-3065.05	-23.39	-27.87	-3194.43	3.49	-27.32	-3963.03	743.17	889.37	-3482.42	532.09	924.43	-2835.49	104.46	1360.12	0.00	0.00	0.00	-2709.07	68.37	1681.80	-2711.37	180.80	1677.31	-1263.89	-19.40	1770.17	-3396.21	13.86	1827.18	-347.74	1331.64	71.31	215.91	1180.71	75.79	-196.00
3.64000	-2552.82	179.78	-8.72	-2664.85	179.49	-30.64	-2681.06	431.16	78.76	-3067.90	358.68	39.44	-3065.05	-23.39	-27.87	-3191.44	1.63	-27.68	-3966.25	738.63	889.40	-3486.82	527.94	924.59	-2823.82	105.46	1361.06	0.00	0.00	0.00	-2692.65	71.70	1683.41	-2714.89	181.63	1679.38	-1263.89	-19.40	1770.17	-3388.07	11.63	1827.78	-351.98	1330.59	71.19	215.36	1180.14	75.96	-194.40
3.65000	-2551.77	179.39	-8.77	-2651.14	180.66	-28.54	-2668.74	429.09	79.84	-3052.83	356.31	40.98	-3065.05	-23.39	-27.87	-3177.97	2.64	-25.79	-3969.32	734.07	889.38	-3491.10	523.78	924.72	-2806.40	107.11	1362.24	0.00	0.00	0.00	-2691.80	73.86	1684.75	-2736.35	184.95	1682.12	-1263.89	-19.40	1770.17	-3379.90	9.40	1828.37	-352.56	1331.26	70.49	216.08	1179.73	76.41	-193.45
3.66000	-2550.69	179.03	-8.72	-2599.25	179.10	-16.38	-2656.44	427.00	80.92	-3037.75	353.94	42.51	-3065.05	-23.39	-27.87	-3153.45	1.86	-24.36	-3972.26	729.52	889.33	-3495.25	519.62	924.81	-2775.33	108.91	1362.29	0.00	0.00	0.00	-2680.39	75.28	1685.22	-2748.70	187.61	1684.53	-1263.89	-19.40	1770.17	-3371.70	7.17	1828.97	-350.32	1331.11	70.70	215.32	1178.17	76.88	-189.90
3.67000	-2549.59	178.69	-8.56	-2629.13	181.36	-23.52	-2644.15	424.90	81.98	-3022.66	351.57	44.04	-3065.05	-23.39	-27.87	-3151.75	1.51	-26.14	-3975.05	724.95	889.24	-3499.27	515.47	924.86	-2788.57	110.92	1364.80	0.00	0.00	0.00	-2671.46	77.99	1686.91	-2739.54	189.17	1685.13	-1263.89	-19.40	1770.17	-3363.47	4.95	1829.56	-355.16	1332.17	69.71	215.44	1179.94	76.35	-191.53
3.68000	-2548.47	178.36	-8.30	-2602.31	179.49	-18.05	-2631.88	422.78	83.03	-3007.57	349.19	45.56	-3065.05	-23.39	-27.87	-3151.12	0.25	-26.44	-3977.71	720.38	889.11	-3503.17	511.31	924.87	-2784.10	111.99	1366.01	0.00	0.00	0.00	-2665.65	79.69	1688.09	-2709.20	191.18	1685.30	-1263.89	-19.40	1770.17	-3355.21	2.73	1830.14	-354.86	1330.89	70.15	215.72	1179.76	76.16	-192.79
3.69000	-2547.34	178.06	-7.96	-2639.28	179.69	-24.49	-2619.62	420.65	84.07	-2992.46	346.81	47.08	-3065.05	-23.39	-27.87	-3134.46	-1.14	-25.96	-3980.22	715.81	888.94	-3506.93	507.16	924.85	-2766.89	113.59	1365.46	0.00	0.00	0.00	-2677.12	81.43	1689.96	-2679.24	193.73	1684.90	-1263.89	-19.40	1770.17	-3346.92	0.52	1830.73	-348.01	1329.45	71.64	213.34	1181.71	75.13	-195.37
3.70000	-2546.20	177.78	-7.52	-2604.73	179.18	-17.82	-2607.38	418.51	85.09	-2977.36	344.42	48.58	-3065.05	-23.39	-27.87	-3134.36	-1.93	-27.56	-3982.58	711.23	888.74	-3510.56	503.01	924.78	-2790.66	115.60	1366.48	0.00	0.00	0.00	-2675.98	82.36	1691.83	-2657.51	194.15	1686.53	-1263.89	-19.40	1770.17	-3338.60	-1.68	1831.31	-349.81	1330.47	70.81	215.48	1181.73	75.65	-195.67
3.71000	-2545.05	177.53	-7.01	-2572.40	180.92	-12.99	-2595.15	416.35	86.10	-2962.25	342.03	50.09	-3065.05	-23.39	-27.87	-3126.20	-2.46	-26.46	-3984.81	706.64	888.50	-3514.07	498.85	924.68	-2763.98	116.35	1367.70	0.00	0.00	0.00	-2678.20	84.55	1693.11	-2633.92	195.88	1687.16	-1263.89	-19.40	1770.17	-3330.25	-3.88	1831.88	-351.11	1332.50	70.42	213.47	1180.60	75.56	-194.71
3.72000	-2543.88	177.29	-6.41	-2630.42	181.28	-24.28	-2582.95	414.18	87.09	-2947.15	339.64	51.58	-3065.05	-23.39	-27.87	-3114.06	-3.69	-24.17	-3986.89	702.05	888.22	-3517.44	494.70	924.54	-2753.59	116.83	1368.55	0.00	0.00	0.00	-2645.61	85.47	1693.09	-2614.91	197.25	1687.44	-1263.89	-19.40	1770.17	-3321.87	-6.08	1832.46	-352.64	1333.06	69.85	216.22	1179.90	76.34	-198.38
3.73000	-2542.71	177.07	-5.74	-2630.10	182.40	-21.85	-2570.76	412.00	88.07	-2932.04	337.24	53.07	-3065.05	-23.39	-27.87	-3092.43	-5.86	-18.67	-3988.82	697.45	887.89	-3520.67	490.55	924.36	-2739.60	119.31	1368.62	0.00	0.00	0.00	-2651.64	87.56	1694.61	-2599.98	198.31	1687.46	-1263.89	-19.40	1770.17	-3313.46	-8.27	1833.03	-354.22	1332.64	70.12	216.26	1179.77	76.29	-193.14
3.74000	-2541.53	176.87	-5.01	-2633.28	180.80	-25.80	-2558.60	409.81	89.04	-2916.94	334.85	54.55	-3065.05	-23.39	-27.87	-3087.61	-7.82	-16.02	-3990.61	692.84	887.53	-3523.78	486.40	924.14	-2742.37	120.18	1370.00	0.00	0.00	0.00	-2618.62	88.78	1694.57	-2588.62	199.12	1687.35	-1263.89	-19.40	1770.17	-3305.02	-10.45	1833.59	-353.40	1332.98	70.25	217.34	1180.07	76.60	-191.58
3.75000	-2540.36	176.69	-4.21	-2627.67	181.75	-22.04	-2546.46	407.60	89.99	-2901.84	332.45	56.03	-3065.04	-23.39	-27.87	-3101.32	-11.37	-15.00	-3992.25	688.23	887.13	-3526.75	482.25	923.88	-2742.17	120.27	1371.37	0.00	0.00	0.00	-2612.48	89.66	1695.07	-2580.34	199.74	1687.19	-1263.89	-19.40	1770.17	-3296.56	-12.63	1834.16	-357.17	1334.50	68.60	216.03	1180.85	75.89	-190.29
3.76000	-2539.18	176.53	-3.36	-2614.56	180.75	-20.11	-2534.35	405.38	90.93	-2886.75	330.04	57.49	-3051.79	-24.97	-23.50	-3068.12	-14.32	-5.58	-3993.74	683.62	886.70	-3529.59	478.10	923.58	-2732.17	121.35	1371.70	0.00	0.00	0.00	-2625.78	89.49	1696.70	-2574.64	200.21	1687.12	-1263.89	-19.40	1770.17	-3288.06	-14.81	1834.72	-355.70	1334.48	68.70	213.81	1180.52	75.44	-191.70
3.77000	-2538.00	176.38	-2.45	-2610.74	181.74	-20.47	-2522.26	403.15	91.85	-2871.67	327.64	58.95	-3071.47	-27.10	-25.03	-3091.43	-18.05	-7.65	-3995.08	679.00	886.22	-3532.29	473.96	923.24	-2737.65	121.16	1371.82	0.00	0.00	0.00	-2593.70	90.52	1695.57	-2571.04	200.60	1687.22	-1263.89	-19.40	1770.17	-3279.54	-16.97	1835.27	-350.93	1332.38	70.40	216.33	1180.30	76.01	-193.95
3.78000	-2536.83	176.26	-1.50	-2612.04	179.66	-20.45	-2510.19	400.91	92.75	-2856.59	325.23	60.40	-3038.27	-29.69	-19.14	-3068.66	-20.27	-1.90	-3996.28	674.37	885.70	-3534.85	469.81	922.86	-2712.25	122.99	1373.12	0.00	0.00	0.00	-2585.53	91.34	1696.39	-2569.02	200.95	1687.62	-1263.89	-19.40	1770.17	-3270.98	-19.13	1835.83	-353.27	1331.86	70.32	213.65	1179.92	75.75	-192.17
3.79000	-2535.67	176.15	-0.50	-2620.23	180.83	-20.72	-2498.15	398.65	93.64	-2841.53	322.83	61.84	-3000.76	-31.54	-12.51	-3031.50	-21.52	3.69	-3997.32	669.74	885.14	-3537.28	465.67	922.44	-2699.75	122.51	1373.78	0.00	0.00	0.00	-2576.31	91.20	1696.43	-2568.10	201.32	1688.41	-1263.89	-19.40	1770.17	-3262.40	-21.29	1836.37	-349.94	1330.01	71.50	214.53	1181.16	75.58	-191.14
3.80000	-2534.51	176.06	0.53	-2620.37	180.63	-21.23	-2486.15	396.39	94.51	-2826.48	320.42	63.27	-3016.89	-35.03	-16.55	-3011.59	-24.92	6.90	-3998.21	665.10	884.54	-3539.57	461.52	921.98	-2681.39	123.93	1374.21	0.00	0.00	0.00	-2577.97	91.72	1697.67	-2567.80	201.77	1689.72	-1263.89	-19.40	1770.17	-3253.79	-23.44	1836.92	-350.52	1330.07	71.40	216.27	1180.80	75.91	-193.24
3.81000	-2533.36	175.99	1.60	-2634.82	180.94	-23.21	-2474.17	394.11	95.37	-2811.45	318.01	64.69	-2971.47	-38.96	-10.68	-3012.03	-27.78	4.26	-3998.95	660.45	883.90	-3541.72	457.38	921.48	-2697.36	124.13	1374.71	0.00	0.00	0.00	-2572.55	91.42	1698.36	-2588.72	203.37	1693.37	-1263.89	-19.40	1770.17	-3245.15	-25.58	1837.46	-352.88	1332.78	69.90	214.93	1181.39	75.56	-194.39
3.82000	-2532.23	175.93	2.70	-2597.20	184.23	-16.13	-2462.22	391.82	96.21	-2796.43	315.60	66.11	-2931.32	-40.90	-7.37	-2958.99	-30.26	10.18	-3999.54	655.80	883.22	-3543.73	453.24	920.94	-2693.29	123.71	1374.70	0.00	0.00	0.00	-2550.14	91.03	1697.40	-2575.50	204.12	1693.53	-1263.89	-19.40	1770.17	-3236.49	-27.71	1838.00	-354.83	1334.55	69.10	215.80	1180.71	76.10	-193.65
3.83000	-2531.11	175.90	3.81	-2615.38	179.73	-19.03	-2450.31	389.52	97.03	-2781.43	313.19	67.51	-2942.99	-46.20	-13.98	-2927.69	-33.64	10.91	-3999.97	651.15	882.50	-3545.60	449.10	920.35	-2670.35	125.12	1374.98	0.00	0.00	0.00	-2549.42	90.53	1698.38	-2557.91	202.06	1692.66	-1263.89	-19.40	1770.17	-3227.80	-29.84	1838.54	-350.16	1331.08	71.18	216.72	1179.83	76.49	-192.56
3.84000	-2530.01	175.87	4.95	-2601.42	179.30	-16.13	-2438.42	387.20	97.83	-2766.45	310.78	68.90	-2864.46	-48.46	-5.09	-2927.71	-37.27	6.06	-4000.25	646.48	881.73	-3547.33	444.97	919.73	-2671.30	124.34	1375.25	0.00	0.00	0.00	-2550.90	89.58	1698.54	-2551.75	203.16	1694.00	-1263.89	-19.40	1770.17	-3219.08	-31.96	1839.07	-350.08	1330.82	71.22	215.47	1180.29	75.87	-186.88
3.85000	-2528.93	175.87	6.10	-2588.16	179.79	-14.32	-2426.58	384.88	98.62	-2751.48	308.37	70.28	-2848.56	-52.34	-8.64	-2902.61	-40.25	4.95	-4000.37	641.82	880.93	-3548.92	440.83	919.06	-2660.75	123.81	1375.94	0.00	0.00	0.00	-2538.77	89.54	1698.73	-2562.66	202.45	1694.97	-1263.89	-19.40	1770.17	-3210.33	-34.08	1839.59	-353.55	1331.58	70.34	217.53	1180.24	76.27	-193.88
3.86000	-2527.87	175.87	7.26	-2631.88	180.05	-21.46	-2414.77	382.54	99.39	-2736.55	305.96	71.65	-2845.40	-53.71	-11.94	-2870.68	-43.72	4.78	-4000.34	637.15	880.08	-3550.36	436.70	918.35	-2639.48	123.86	1376.07	0.00	0.00	0.00	-2534.55	88.29	1698.44	-2550.10	202.15	1694.94	-1263.89	-19.40	1770.17	-3201.55	-36.18	1840.12	-351.63	1331.91	70.97	216.70	1180.97	76.06	-191.60
3.87000	-2526.83	175.90	8.42	-2616.81	180.23	-20.85	-2402.99	380.20	100.14	-2721.63	303.55	73.01	-2812.56	-59.29	-12.80	-2861.38	-47.40	-0.70	-4000.14	632.47	879.19	-3551.67	432.57	917.60	-2638.01	124.13	1377.09	0.00	0.00	0.00	-2519.85	87.35	1697.76	-2563.76	199.97	1695.80	-1263.89	-19.40	1770.17	-3192.75	-38.28	1840.64	-349.04	1331.32	71.39	216.79	1179.49	76.50	-190.97
3.88000	-2525.82	175.94	9.57	-2615.52	179.50	-19.65	-2391.25	377.84	100.88	-2706.75	301.15	74.35	-2832.42	-62.29	-21.69	-2818.15	-51.07	0.22	-3999.80	627.79	878.26	-3552.82	428.44	916.81	-2640.41	125.14	1376.83	0.00	0.00	0.00	-2521.32	86.96	1698.79	-2511.46	199.57	1693.74	-1263.89	-19.40	1770.17	-3183.92	-40.37	1841.15	-351.58	1332.01	70.70	213.91	1180.46	75.64	-190.62
3.89000	-2524.83	175.99	10.72	-2598.39	180.01	-16.28	-2379.56	375.47	101.59	-2691.89	298.74	75.69	-2750.58	-65.78	-12.42	-2781.37	-55.23	-1.73	-3999.29	623.10	877.29	-3553.84	424.31	915.98	-2639.08	123.86	1377.40	0.00	0.00	0.00	-2512.90	85.37	1698.55	-2528.90	198.00	1695.36	-1263.89	-19.40	1770.17	-3175.07	-42.46	1841.67	-351.97	1331.00	70.98	215.31	1180.79	75.77	-193.62
3.90000	-2523.88	176.06	11.86	-2654.23	179.00	-25.50	-2367.90	373.09	102.29	-2677.06	296.34	77.01	-2743.27	-71.33	-19.54	-2775.00	-59.95	-7.19	-3998.62	618.41	876.27	-3554.71	420.19	915.10	-2613.81	124.63	1378.12	0.00	0.00	0.00	-2503.05	83.57	1698.62	-2510.91	196.55	1695.66	-1263.89	-19.40	1770.17	-3166.19	-44.54	1842.17	-353.10	1331.40	70.50	217.53	1179.09	76.86	-190.93
3.91000	-2522.96	176.14	12.98	-2642.25	178.25	-22.57	-2356.28	370.70	102.96	-2662.26	293.93	78.32	-2719.79	-74.65	-18.77	-2745.41	-63.40	-8.73	-3997.79	613.71	875.22	-3555.43	416.06	914.18	-2608.04	122.83	1377.38	0.00	0.00	0.00	-2500.62	81.83	1698.06	-2499.42	194.16	1695.70	-1263.89	-19.40	1770.17	-3157.28	-46.60	1842.68	-350.99	1332.77	70.57	216.41	1179.80	76.23	-197.74
3.92000	-2522.07	176.24	14.08	-2620.74	177.39	-18.91	-2344.71	368.30	103.62	-2647.49	291.53	79.62	-2682.94	-76.80	-19.65	-2707.77	-68.29	-9.99	-3996.81	609.00	874.12	-3556.00	411.94	913.21	-2594.12	122.00	1377.11	0.00	0.00	0.00	-2481.16	81.63	1697.37	-2481.58	193.69	1694.71	-1263.89	-19.40	1770.17	-3148.35	-48.67	1843.18	-352.21	1333.42	70.03	215.87	1180.14	76.24	-192.18
3.93000	-2521.23	176.35	15.16	-2637.22	177.84	-22.76	-2333.18	365.89	104.26	-2632.76	289.13	80.90	-2638.11	-83.35	-19.73	-2666.20	-71.42	-8.17	-3995.66	604.29	872.97	-3556.43	407.82	912.21	-2578.04	122.55	1376.90	0.00	0.00	0.00	-2485.08	79.35	1697.60	-2472.62	191.54	1695.53	-1263.89	-19.40	1770.17	-3139.39	-50.72	1843.68	-357.76	1332.15	69.33	216.51	1180.76	76.14	-190.90
3.94000	-2520.42	176.47	16.20	-2639.71	178.90	-22.08	-2321.70	363.47	104.88	-2618.07	286.74	82.17	-2627.32	-87.08	-24.47	-2641.06	-75.79	-10.58	-3994.34	599.58	871.78	-3556.71	403.70	911.16	-2586.60	120.39	1376.41	0.00	0.00	0.00	-2480.78	77.47	1697.14	-2468.56	189.64	1694.67	-1263.89	-19.40	1770.17	-3130.41	-52.76	1844.17	-350.80	1331.72	70.79	216.41	1179.96	76.16	-188.84
3.95000	-2519.65	176.60	17.21	-2588.10	179.85	-12.95	-2310.26	361.04	105.48	-2603.41	284.35	83.43	-2586.30	-89.31	-21.67	-2600.98	-79.78	-9.42	-3992.87	594.86	870.55	-3556.84	399.59	910.06	-2587.10	120.12	1375.73	0.00	0.00	0.00	-2471.57	76.01	1696.88	-2466.82	186.82	1694.76	-1263.89	-19.40	1770.17	-3121.40	-54.80	1844.66	-351.94	1332.27	69.88	216.85	1179.63	76.23	-194.98
3.96000	-2518.92	176.75	18.17	-2618.54	180.08	-18.06	-2298.87	358.60	106.05	-2588.79	281.96	84.67	-2551.35	-94.21	-19.24	-2555.74	-82.89	-7.58	-3991.23	590.14	869.28	-3556.82	395.48	908.92	-2569.52	119.52	1374.74	0.00	0.00	0.00	-2468.81	74.40	1696.55	-2455.93	185.58	1694.21	-1263.89	-19.40	1770.17	-3112.36	-56.83	1845.14	-348.82	1330.77	71.48	215.25	1180.92	75.62	-190.25
3.97000	-2518.24	176.91	19.09	-2620.24	181.93	-18.79	-2287.53	356.15	106.61	-2574.21	279.57	85.90	-2487.92	-96.04	-13.68	-2556.49	-88.28	-13.54	-3989.42	585.41	867.96	-3556.64	391.37	907.74	-2565.40	119.13	1374.35	0.00	0.00	0.00	-2458.13	72.60	1695.75	-2462.97	185.66	1693.58	-1263.89	-19.40	1770.17	-3103.31	-58.85	1845.62	-351.07	1331.89	70.79	215.74	1180.19	75.96	-189.74
3.98000	-2517.61	177.08	19.95	-2616.06	179.21	-17.99	-2276.24	353.70	107.15	-2559.68	277.19	87.11	-2542.08	-101.79	-27.91	-2535.46	-91.99	-14.57	-3987.45	580.67	866.60	-3556.32	387.26	906.51	-2550.29	118.20	1373.52	0.00	0.00	0.00	-2444.42	70.13	1695.51	-2429.45	182.96	1692.63	-1263.89	-19.40	1770.17	-3094.22	-60.86	1846.10	-347.65	1331.97	71.23	214.58	1180.77	75.66	-194.43
3.99000	-2517.02	177.26	20.76	-2623.60	180.92	-21.04	-2265.00	351.23	107.66	-2545.19	274.81	88.31	-2509.64	-108.35	-27.16	-2501.96	-93.99	-12.46	-3985.31	575.93	865.19	-3555.84	383.16	905.24	-2538.54	115.64	1372.93	0.00	0.00	0.00	-2426.54	67.77	1694.53	-2426.38	181.22	1693.17	-1263.89	-19.40	1770.17	-3085.11	-62.86	1846.57	-354.08	1333.10	69.93	213.62	1180.80	75.52	-189.03
4.00000	-2516.49	177.45	21.51	-2622.30	180.52	-19.66	-2253.81	348.75	108.16	-2530.74	272.43	89.49	-2453.46	-110.32	-21.88	-2465.57	-97.59	-10.62	-3983.00	571.19	863.74	-3555.22	379.06	903.93	-2541.15	114.99	1372.45	0.00	0.00	0.00	-2423.42	66.49	1694.05	-2415.47	177.90	1691.93	-1263.89	-19.40	1770.17	-3075.98	-64.85	1847.04	-351.17	1331.89	70.43	214.70	1180.44	75.79	-188.58
4.01000	-2516.02	177.66	22.19	-2619.24	181.26	-19.84	-2242.67	346.27	108.63	-2516.34	270.06	90.66	-2401.65	-110.34	-15.54	-2412.40	-97.84	-3.80	-3980.53	566.44	862.24	-3554.43	374.96	902.57	-2533.78	113.79	1371.30	0.00	0.00	0.00	-2415.20	64.27	1693.52	-2416.92	175.46	1691.70	-1263.89	-19.40	1770.17	-3066.82	-66.83	1847.50	-353.23	1332.57	70.16	216.78	1180.76	76.46	-199.81
4.02000	-2515.59	177.87	22.80	-2582.75	181.85	-10.36	-2231.59	343.77	109.08	-2502.00	267.70	91.81	-2361.39	-112.84	-8.02	-2383.80	-101.09	0.41	-3977.88	561.69	860.70	-3553.49	370.86	901.16	-2527.93	111.58	1371.02	0.00	0.00	0.00	-2413.26	61.74	1692.23	-2388.18	172.67	1690.13	-1263.89	-19.40	1770.17	-3057.64	-68.80	1847.96	-355.21	1331.63	69.92	216.41	1179.68	76.28	-194.05
4.03000	-2515.23	178.10	23.33	-2655.88	181.87	-26.05	-2220.57	341.27	109.51	-2487.70	265.34	92.95	-2325.14	-115.97	-5.42	-2325.95	-101.13	9.03	-3975.07	556.93	859.11	-3552.40	366.77	899.71	-2525.18	109.86	1370.11	0.00	0.00	0.00	-2398.72	59.82	1691.22	-2394.06	170.47	1690.30	-1263.89	-19.40	1770.17	-3048.43	-70.77	1848.41	-353.27	1332.50	70.08	215.96	1180.84	75.65	-193.11
4.04000	-2514.93	178.33	23.78	-2596.16	182.26	-15.39	-2209.60	338.75	109.91	-2473.45	262.98	94.07	-2291.02	-118.53	-2.86	-2286.95	-103.52	12.33	-3972.08	552.17	857.48	-3551.15	362.68	898.21	-2513.37	108.50	1369.47	0.00	0.00	0.00	-2389.84	56.36	1689.58	-2383.60	168.08	1689.42	-1263.89	-19.40	1770.17	-3039.21	-72.72	1848.86	-353.08	1332.43	70.07	214.42	1180.97	75.40	-195.15
4.05000	-2514.69	178.57	24.15	-2602.06	182.44	-15.58	-2198.69	336.23	110.30	-2459.26	260.63	95.17	-2258.98	-120.55	-0.36	-2252.18	-105.48	15.03	-3968.93	547.40	855.81	-3549.75	358.59	896.67	-2480.79	106.84	1367.85	0.00	0.00	0.00	-2380.02	54.40	1688.86	-2373.64	165.89	1687.95	-1263.89	-19.40	1770.17	-3029.95	-74.67	1849.31	-353.27	1331.18	70.52	212.10	1181.37	75.07	-194.76
4.06000	-2514.52	178.83	24.42	-2598.54	183.13	-15.76	-2187.84	333.70	110.66	-2445.13	258.28	96.25	-2228.95	-122.09	2.07	-2221.38	-107.04	17.18	-3965.60	542.63	854.08	-3548.18	354.51	895.08	-2477.67	104.78	1366.26	0.00	0.00	0.00	-2375.01	52.14	1687.55	-2369.14	163.79	1687.65	-1263.89	-19.40	1770.17	-3020.68	-76.60	1849.75	-351.86	1332.42	70.50	215.73	1180.26	75.94	-193.35
4.07000	-2514.41	179.09	24.60	-2612.73	182.71	-17.33	-2177.05	331.17	110.99	-2431.05	255.95	97.32	-2200.88	-123.16	4.42	-2194.31	-108.22	18.81	-3962.10	537.85	852.31	-3546.46	350.42	893.44	-2484.27	102.13	1365.27	0.00	0.00	0.00	-2363.79	49.48	1686.17	-2351.00	161.88	1685.81	-1263.89	-19.40	1770.17	-3011.38	-78.53	1850.19	-352.04	1330.50	70.95	217.37	1178.35	77.10	-193.16
4.08000	-2514.37	179.36	24.68	-2643.89	183.02	-24.29	-2166.32	328.62	111.31	-2417.04	253.61	98.37	-2174.72	-123.80	6.67	-2170.71	-109.04	19.97	-3958.42	533.07	850.50	-3544.58	346.35	891.76	-2478.10	100.13	1364.43	0.00	0.00	0.00	-2361.00	47.16	1685.31	-2369.46	157.89	1685.59	-1263.89	-19.40	1770.17	-3002.06	-80.44	1850.62	-355.76	1332.80	69.85	218.34	1179.24	76.77	-188.56
4.09000	-2514.41	179.64	24.65	-2610.15	183.22	-15.72	-2155.65	326.07	111.60	-2403.08	251.29	99.40	-2150.42	-124.05	8.80	-2150.32	-109.54	20.68	-3954.57	528.28	848.64	-3542.53	342.27	890.03	-2457.66	97.88	1362.89	0.00	0.00	0.00	-2355.91	43.74	1684.00	-2350.69	155.61	1684.73	-1263.89	-19.40	1770.17	-2992.71	-82.35	1851.05	-354.76	1332.47	70.00	215.77	1181.03	75.40	-190.69
4.10000	-2514.52	179.92	24.51	-2596.07	185.59	-14.17	-2145.05	323.50	111.86	-2389.19	248.97	100.42	-2127.90	-123.94	10.80	-2132.89	-109.73	21.01	-3950.54	523.49	846.73	-3540.33	338.20	888.26	-2455.47	94.90	1362.01	0.00	0.00	0.00	-2346.69	41.91	1683.09	-2347.29	152.53	1683.43	-1263.89	-19.40	1770.17	-2983.34	-84.24	1851.47	-353.99	1333.35	69.56	216.14	1180.66	75.81	-191.90
4.11000	-2514.70	180.21	24.25	-2584.51	186.19	-10.93	-2134.51	320.93	112.11	-2375.36	246.65	101.41	-2107.13	-123.50	12.65	-2118.16	-109.64	20.97	-3946.33	518.69	844.77	-3537.97	334.13	886.43	-2449.92	92.43	1360.44	0.00	0.00	0.00	-2337.68	38.40	1681.38	-2331.09	148.85	1681.22	-1263.89	-19.40	1770.17	-2973.95	-86.12	1851.89	-351.30	1330.15	71.17	214.30	1181.46	75.69	-193.76
4.12000	-2514.96	180.52	23.87	-2614.46	184.85	-16.80	-2124.04	318.36	112.32	-2361.59	244.35	102.39	-2088.04	-122.77	14.35	-2105.89	-109.29	20.62	-3941.95	513.89	842.77	-3535.44	330.07	884.56	-2433.92	89.96	1359.41	0.00	0.00	0.00	-2335.50	35.45	1680.05	-2330.91	147.14	1679.94	-1263.89	-19.40	1770.17	-2964.54	-88.00	1852.31	-356.24	1332.13	69.72	213.93	1180.71	75.47	-194.80
4.13000	-2515.30	180.82	23.37	-2622.83	183.53	-17.59	-2113.64	315.77	112.52	-2347.89	242.05	103.34	-2070.57	-121.79	15.87	-2095.81	-108.72	20.00	-3937.39	509.09	840.72	-3532.75	326.01	882.65	-2435.10	86.85	1357.87	0.00	0.00	0.00	-2323.91	32.81	1678.96	-2303.94	143.90	1678.01	-1263.89	-19.40	1770.17	-2955.11	-89.86	1852.72	-354.62	1332.85	69.62	215.58	1180.64	75.98	-193.36
4.14000	-2515.73	181.14	22.74	-2620.62	183.90	-17.45	-2103.30	313.18	112.68	-2334.27	239.76	104.28	-2054.68	-120.59	17.21	-2087.68	-107.94	19.13	-3932.65	504.28	838.62	-3529.90	321.95	880.68	-2413.45	83.82	1356.49	0.00	0.00	0.00	-2315.49	29.73	1677.73	-2304.55	140.53	1676.64	-1263.89	-19.40	1770.17	-2945.65	-91.71	1853.12	-355.46	1332.38	69.45	214.39	1180.02	75.91	-190.50
4.15000	-2516.24	181.46	21.97	-2618.07	184.74	-16.54	-2093.04	310.58	112.83	-2320.71	237.48	105.20	-2040.31	-119.19	18.34	-2081.23	-106.98	18.07	-3927.73	499.47	836.48	-3526.88	317.90	878.67	-2406.73	81.90	1354.93	0.00	0.00	0.00	-2306.15	27.01	1676.04	-2293.82	136.51	1674.81	-1263.89	-19.40	1770.17	-2936.17	-93.55	1853.52	-353.47	1332.09	69.95	214.24	1181.14	75.55	-198.52
4.16000	-2516.83	181.78	21.06	-2589.38	184.16	-10.71	-2082.84	307.97	112.94	-2307.23	235.20	106.09	-2027.39	-117.64	19.25	-2076.22	-105.86	16.85	-3922.63	494.65	834.29	-3523.69	313.85	876.61	-2393.11	77.79	1355.12	0.00	0.00	0.00	-2289.41	23.94	1674.71	-2268.38	135.52	1673.43	-1263.89	-19.40	1770.17	-2926.67	-95.38	1853.92	-347.20	1329.25	72.12	213.08	1180.97	75.36	-195.56
4.17000	-2517.52	182.12	20.00	-2580.69	185.79	-9.61	-2072.72	305.36	113.03	-2293.82	232.94	106.97	-2015.88	-115.98	19.93	-2072.39	-104.61	15.52	-3917.35	489.83	832.04	-3520.34	309.80	874.50	-2397.83	74.46	1353.54	0.00	0.00	0.00	-2280.27	20.91	1673.39	-2262.76	130.85	1672.71	-1263.89	-19.40	1770.17	-2917.15	-97.20	1854.31	-346.97	1329.97	71.95	214.93	1181.00	75.67	-192.94
4.18000	-2518.29	182.45	18.79	-2584.50	186.68	-10.65	-2062.67	302.74	113.10	-2280.48	230.68	107.83	-2005.72	-114.22	20.36	-2069.49	-103.25	14.11	-3911.89	485.00	829.76	-3516.83	305.76	872.34	-2392.69	71.37	1352.27	0.00	0.00	0.00	-2269.65	17.51	1672.35	-2289.77	126.52	1672.44	-1263.89	-19.40	1770.17	-2907.61	-99.00	1854.69	-350.88	1331.77	70.68	215.79	1180.88	75.69	-194.05
4.19000	-2519.16	182.79	17.43	-2553.98	187.32	-5.58	-2052.70	300.11	113.14	-2267.22	228.43	108.66	-1996.85	-112.42	20.53	-2067.26	-101.81	12.66	-3906.24	480.17	827.42	-3513.14	301.72	870.13	-2375.11	68.16	1352.26	0.00	0.00	0.00	-2267.72	13.44	1671.92	-2272.03	124.20	1670.71	-1263.89	-19.40	1770.17	-2898.05	-100.80	1855.08	-354.90	1332.22	69.55	216.25	1179.14	76.45	-192.17
4.20000	-2520.12	183.14	15.91	-2590.42	188.38	-11.11	-2042.80	297.48	113.15	-2254.05	226.20	109.47	-1989.21	-110.59	20.42	-2065.45	-100.31	11.21	-3900.41	475.33	825.03	-3509.29	297.69	867.88	-2374.56	64.72	1350.73	0.00	0.00	0.00	-2255.69	9.43	1671.28	-2268.47	120.02	1670.61	-1263.89	-19.40	1770.17	-2888.47	-102.58	1855.45	-349.98	1331.89	70.93	213.96	1181.06	75.55	-195.00
4.21000	-2521.19	183.49	14.22	-2603.26	186.93	-13.33	-2032.97	294.84	113.13	-2240.95	223.97	110.27	-1982.76	-108.79	20.02	-2063.81	-98.78	9.81	-3894.39	470.50	822.60	-3505.27	293.66	865.57	-2369.30	59.83	1350.42	0.00	0.00	0.00	-2248.15	5.26	1670.36	-2235.05	115.71	1670.31	-1263.89	-19.40	1770.17	-2878.86	-104.35	1855.82	-352.82	1333.00	70.05	212.05	1180.95	75.00	-193.14
4.22000	-2522.35	183.85	12.36	-2599.89	185.99	-14.92	-2023.23	292.19	113.09	-2227.93	221.75	111.03	-1977.43	-107.03	19.32	-2062.07	-97.24	8.49	-3888.19	465.65	820.11	-3501.07	289.63	863.22	-2350.15	56.10	1351.34	0.00	0.00	0.00	-2250.10	1.21	1670.59	-2224.97	111.88	1670.20	-1263.89	-19.40	1770.17	-2869.24	-106.11	1856.19	-351.46	1330.39	70.78	212.94	1181.38	75.20	-188.32
4.23000	-2523.61	184.20	10.32	-2601.61	186.38	-15.33	-2013.56	289.54	113.02	-2215.00	219.54	111.78	-1973.17	-105.37	18.29	-2060.00	-95.72	7.29	-3881.81	460.81	817.58	-3496.71	285.61	860.82	-2351.79	51.81	1352.25	0.00	0.00	0.00	-2244.20	-3.40	1671.13	-2234.57	107.20	1671.14	-1263.89	-19.40	1770.17	-2859.59	-107.86	1856.55	-349.02	1330.43	71.61	212.42	1180.98	75.14	-195.93
4.24000	-2524.98	184.57	8.11	-2576.93	187.11	-8.15	-2003.98	286.88	112.93	-2202.16	217.34	112.51	-1969.93	-103.82	16.92	-2057.32	-94.24	6.26	-3875.23	455.95	815.00	-3492.17	281.59	858.36	-2336.93	48.53	1353.18	0.00	0.00	0.00	-2221.38	-5.91	1671.38	-2226.50	103.38	1671.87	-1263.89	-19.40	1770.17	-2849.93	-109.59	1856.91	-350.94	1331.15	70.76	214.90	1181.47	75.57	-195.69
4.25000	-2526.45	184.93	5.71	-2574.97	186.74	-9.44	-1994.48	284.22	112.80	-2189.40	215.15	113.21	-1967.64	-102.42	15.21	-2053.79	-92.82	5.43	-3868.47	451.10	812.36	-3487.47	277.58	855.86	-2320.11	44.58	1354.64	0.00	0.00	0.00	-2221.45	-10.61	1672.94	-2207.37	99.70	1672.44	-1263.89	-19.40	1770.17	-2840.24	-111.31	1857.26	-353.50	1332.40	69.85	215.63	1181.57	75.58	-188.09
4.26000	-2528.03	185.30	3.12	-2568.70	183.78	-7.47	-1985.06	281.55	112.65	-2176.73	212.97	113.89	-1966.26	-101.21	13.12	-2049.16	-91.50	4.84	-3861.52	446.24	809.68	-3482.59	273.57	853.30	-2322.15	41.91	1356.58	0.00	0.00	0.00	-2194.95	-14.34	1672.99	-2206.73	95.06	1673.83	-1263.89	-19.40	1770.17	-2830.54	-113.02	1857.61	-353.34	1332.31	70.19	213.29	1181.09	75.28	-193.68
4.27000	-2529.73	185.67	0.33	-2597.99	186.64	-15.63	-1975.72	278.87	112.47	-2164.15	210.81	114.54	-1965.72	-100.23	10.66	-2043.17	-90.29	4.53	-3854.37	441.38	806.95	-3477.53	269.56	850.70	-2302.96	37.15	1358.58	0.00	0.00	0.00	-2193.93	-19.33	1673.87	-2209.18	91.07	1675.06	-1263.89	-19.40	1770.17	-2820.82	-114.72	1857.95	-354.84	1332.95	69.52	212.35	1179.35	75.59	-195.77
4.28000	-2531.50	186.04	-2.65	-2594.59	184.39	-14.48	-1966.47	276.19	112.26	-2151.66	208.65	115.17	-1963.02	-96.96	9.23	-2035.53	-89.21	4.55	-3847.04	436.51	804.17	-3472.30	265.56	848.05	-2314.94	32.44	1360.36	0.00	0.00	0.00	-2183.78	-23.04	1675.79	-2196.09	87.01	1677.11	-1263.89	-19.40	1770.17	-2811.07	-116.40	1858.29	-358.10	1332.38	69.09	213.01	1180.43	75.49	-193.16
4.29000	-2495.85	184.99	3.05	-2570.65	184.45	-11.77	-1957.30	273.50	112.02	-2139.27	206.51	115.78	-1956.60	-98.32	4.80	-1986.44	-85.78	13.27	-3839.52	431.64	801.33	-3466.90	261.57	845.34	-2302.37	29.02	1362.73	0.00	0.00	0.00	-2177.42	-27.37	1677.68	-2177.69	83.20	1679.51	-1263.89	-19.40	1770.17	-2801.31	-118.08	1858.62	-353.88	1331.97	69.98	215.52	1181.74	75.40	-201.09
4.30000	-2555.44	186.49	-10.27	-2604.45	185.25	-20.35	-1948.22	270.81	111.75	-2126.98	204.38	116.36	-1937.84	-95.19	6.25	-2006.02	-85.51	7.19	-3831.80	426.76	798.45	-3461.32	257.58	842.58	-2294.34	26.29	1365.10	0.00	0.00	0.00	-2176.95	-31.77	1679.29	-2162.28	78.35	1680.70	-1263.89	-19.40	1770.17	-2791.53	-119.73	1858.94	-353.30	1333.41	69.53	215.32	1180.79	75.50	-193.64
4.31000	-2550.72	185.97	-12.35	-2607.83	185.40	-21.83	-1939.23	268.11	111.45	-2114.78	202.26	116.92	-1950.14	-96.44	0.86	-1985.36	-83.92	10.66	-3823.89	421.88	795.51	-3455.56	253.59	839.78	-2270.84	22.24	1367.73	0.00	0.00	0.00	-2163.63	-37.16	1681.17	-2142.74	74.59	1680.39	-1263.89	-19.40	1770.17	-2781.73	-121.38	1859.26	-355.94	1332.62	69.24	215.79	1179.10	76.19	-191.69
4.32000	-2519.79	189.06	-6.79	-2601.86	184.22	-22.10	-1930.33	265.41	111.13	-2102.68	200.15	117.45	-1960.66	-96.35	-2.18	-1973.74	-81.63	10.74	-3815.79	417.00	792.53	-3449.63	249.61	836.92	-2260.17	17.27	1369.64	0.00	0.00	0.00	-2154.69	-41.00	1682.88	-2158.43	70.53	1683.09	-1263.89	-19.40	1770.17	-2771.91	-123.01	1859.58	-351.95	1332.49	70.34	215.02	1179.09	76.28	-199.95
4.33000	-2563.55	188.83	-19.39	-2609.10	185.55	-26.90	-1921.52	262.70	110.77	-2090.67	198.06	117.96	-1980.31	-95.82	-8.49	-1999.25	-84.91	4.19	-3807.50	412.12	789.49	-3443.52	245.63	834.00	-2247.27	13.91	1371.80	0.00	0.00	0.00	-2146.84	-44.81	1683.80	-2128.67	65.86	1684.67	-1263.89	-19.40	1770.17	-2762.08	-124.63	1859.89	-352.10	1331.51	70.47	217.71	1178.74	76.88	-196.77
4.34000	-2557.27	188.06	-20.90	-2601.74	185.74	-27.54	-1912.81	259.99	110.38	-2078.78	195.98	118.44	-1956.67	-94.08	-3.38	-1989.13	-84.83	5.40	-3799.00	407.23	786.40	-3437.22	241.66	831.04	-2249.47	10.24	1373.67	0.00	0.00	0.00	-2141.10	-48.32	1686.23	-2130.63	60.89	1686.66	-1263.89	-19.40	1770.17	-2752.22	-126.23	1860.19	-352.77	1333.10	70.08	214.40	1179.82	76.15	-194.98
4.35000	-2554.67	188.95	-24.51	-2557.29	184.66	-20.61	-1904.18	257.28	109.96	-2066.98	193.91	118.89	-1998.65	-97.36	-12.79	-2000.80	-85.02	2.27	-3790.31	402.33	783.26	-3430.75	237.70	828.03	-2235.61	6.23	1374.26	0.00	0.00	0.00	-2133.83	-51.96	1687.48	-2149.78	57.23	1689.95	-1263.89	-19.40	1770.17	-2742.35	-127.82	1860.49	-352.16	1332.27	70.71	214.48	1180.98	75.67	-193.53
4.36000	-2542.08	187.58	-28.23	-2582.59	185.16	-26.44	-1895.65	254.56	109.52	-2055.29	191.85	119.32	-1982.74	-95.66	-10.76	-2002.96	-83.89	0.33	-3781.43	397.44	780.06	-3424.10	233.73	824.96	-2234.05	2.92	1376.11	0.00	0.00	0.00	-2136.24	-56.80	1689.49	-2118.69	53.30	1690.39	-1263.89	-19.40	1770.17	-2732.46	-129.40	1860.79	-353.81	1331.24	70.47	215.93	1180.09	76.18	-194.31
4.37000	-2529.59	189.31	-28.68	-2535.77	184.32	-16.04	-1887.22	251.83	109.04	-2043.71	189.81	119.73	-1963.81	-92.94	-9.77	-1987.57	-82.69	2.34	-3772.35	392.53	776.82	-3417.27	229.78	821.84	-2233.51	-0.74	1376.74	0.00	0.00	0.00	-2123.03	-61.10	1691.13	-2120.84	48.58	1691.75	-1263.89	-19.40	1770.17	-2722.55	-130.96	1861.08	-354.33	1330.55	70.61	214.82	1180.23	75.95	-195.54
4.38000	-2539.52	189.80	-32.91	-2551.46	185.84	-17.28	-1878.88	249.10	108.53	-2032.24	187.78	120.10	-1940.94	-95.98	-3.87	-1999.79	-84.40	-1.50	-3763.06	387.63	773.52	-3410.25	225.83	818.67	-2218.77	-3.64	1377.78	0.00	0.00	0.00	-2116.55	-64.34	1691.81	-2113.59	45.74	1693.49	-1263.89	-19.40	1770.17	-2712.62	-132.51	1861.36	-353.64	1332.53	69.71	213.13	1181.57	74.86	-195.22
4.39000	-2535.47	191.66	-34.20	-2543.95	186.55	-12.71	-1870.64	246.37	107.98	-2020.88	185.77	120.45	-1996.23	-94.39	-15.98	-2006.25	-85.36	-2.28	-3753.58	382.72	770.17	-3403.05	221.88	815.44	-2213.53	-7.91	1379.19	0.00	0.00	0.00	-2104.62	-67.90	1692.79	-2103.02	43.44	1694.34	-1263.89	-19.40	1770.17	-2702.68	-134.05	1861.64	-356.38	1333.60	68.73	213.44	1181.29	75.20	-195.29
4.40000	-2500.32	194.09	-30.87	-2514.64	186.75	-2.48	-1862.50	243.63	107.41	-2009.63	183.77	120.77	-1962.86	-95.29	-11.71	-2016.46	-85.55	-5.79	-3743.90	377.81	766.77	-3395.67	217.94	812.16	-2197.18	-9.91	1379.62	0.00	0.00	0.00	-2104.34	-71.19	1694.03	-2089.38	40.79	1694.67	-1263.89	-19.40	1770.17	-2692.72	-135.57	1861.91	-352.21	1331.27	70.49	215.96	1179.45	76.13	-189.67
4.41000	-2505.27	195.92	-30.14	-2512.37	187.72	0.63	-1854.46	240.89	106.80	-1998.49	181.79	121.06	-1979.66	-95.73	-14.94	-2015.58	-85.39	-7.11	-3734.02	372.90	763.31	-3388.10	214.00	808.83	-2187.33	-13.62	1380.45	0.00	0.00	0.00	-2091.60	-74.13	1695.84	-2083.68	37.19	1696.66	-1263.89	-19.40	1770.17	-2682.74	-137.08	1862.18	-350.71	1332.26	70.65	215.00	1180.18	75.96	-192.67
4.42000	-2469.30	197.49	-20.79	-2521.30	190.02	2.19	-1846.52	238.15	106.17	-1987.47	179.82	121.33	-1982.21	-93.37	-15.14	-2013.62	-85.17	-6.82	-3723.93	367.98	759.80	-3380.34	210.07	805.44	-2188.33	-16.96	1381.05	0.00	0.00	0.00	-2079.51	-77.20	1696.33	-2089.63	33.42	1696.97	-1263.89	-19.40	1770.17	-2672.75	-138.57	1862.44	-349.09	1330.26	71.76	212.35	1180.94	75.21	-192.89
4.43000	-2466.46	198.23	-18.06	-2474.27	190.65	13.26	-1838.69	235.40	105.50	-1976.57	177.86	121.56	-1956.49	-90.85	-10.15	-2027.21	-85.43	-8.86	-3713.64	363.06	756.24	-3372.41	206.15	802.01	-2183.11	-19.46	1381.97	0.00	0.00	0.00	-2075.08	-80.06	1697.12	-2070.69	30.18	1697.11	-1263.89	-19.40	1770.17	-2662.74	-140.04	1862.69	-350.97	1332.26	70.61	214.97	1180.76	75.82	-191.94
4.44000	-2429.44	198.91	-11.19	-2473.18	188.25	14.35	-1830.96	232.65	104.79	-1965.78	175.93	121.77	-1947.95	-92.79	-8.78	-2004.59	-84.03	-5.65	-3703.15	358.13	752.62	-3364.28	202.23	798.51	-2172.88	-21.67	1382.92	0.00	0.00	0.00	-2069.60	-82.29	1698.08	-2065.91	27.93	1697.95	-1263.89	-19.40	1770.17	-2652.71	-141.50	1862.94	-353.79	1333.13	69.45	214.20	1179.74	75.83	-197.22
4.45000	-2421.26	198.21	-9.98	-2455.97	187.44	17.61	-1823.33	229.89	104.06	-1955.12	174.00	121.95	-1929.57	-92.01	-5.77	-2018.54	-83.14	-8.03	-3692.46	353.20	748.95	-3355.97	198.32	794.96	-2166.52	-23.71	1383.79	0.00	0.00	0.00	-2061.54	-85.90	1698.92	-2038.34	26.09	1697.96	-1263.89	-19.40	1770.17	-2642.67	-142.95	1863.19	-357.63	1334.12	68.52	212.92	1180.06	75.33	-194.94
4.46000	-2403.30	196.31	-7.50	-2421.94	185.09	23.18	-1815.81	227.14	103.29	-1944.57	172.10	122.10	-1937.38	-92.74	-7.48	-1998.93	-84.52	-4.14	-3681.56	348.27	745.23	-3347.46	194.41	791.36	-2159.51	-25.91	1384.12	0.00	0.00	0.00	-2049.83	-86.92	1699.23	-2036.38	22.83	1698.53	-1263.89	-19.40	1770.17	-2632.61	-144.38	1863.43	-349.85	1331.45	71.35	216.12	1181.21	75.75	-189.06
4.47000	-2373.17	194.80	-3.74	-2406.12	183.55	23.28	-1808.40	224.37	102.48	-1934.16	170.21	122.22	-1946.69	-93.82	-10.30	-2006.67	-84.89	-4.91	-3670.45	343.34	741.45	-3338.77	190.51	787.71	-2156.24	-28.83	1385.01	0.00	0.00	0.00	-2039.12	-89.59	1700.11	-2029.02	20.55	1699.30	-1263.89	-19.40	1770.17	-2622.53	-145.80	1863.66	-350.53	1330.03	71.50	215.52	1180.79	75.86	-192.69
4.48000	-2342.10	192.49	-0.95	-2390.28	181.94	23.64	-1801.09	221.61	101.65	-1923.86	168.33	122.31	-1945.14	-92.35	-7.43	-2026.09	-84.71	-10.79	-3659.14	338.40	737.62	-3329.89	186.61	783.99	-2164.43	-31.55	1386.45	0.00	0.00	0.00	-2033.89	-91.48	1701.19	-2005.81	19.20	1699.21	-1263.89	-19.40	1770.17	-2612.44	-147.20	1863.89	-352.45	1330.93	70.35	215.73	1180.88	75.79	-191.59
4.49000	-2341.50	190.06	-4.55	-2357.81	180.04	25.46	-1793.89	218.85	100.77	-1913.70	166.47	122.37	-1951.41	-92.32	-9.60	-2001.65	-83.51	-5.52	-3647.62	333.46	733.73	-3320.82	182.72	780.23	-2138.17	-33.09	1386.11	0.00	0.00	0.00	-2031.68	-93.57	1701.78	-1996.42	17.35	1699.66	-1263.89	-19.40	1770.17	-2602.34	-148.58	1864.11	-354.41	1332.19	69.87	218.07	1179.67	76.57	-195.61
4.50000	-2308.94	187.85	-3.06	-2327.16	175.26	26.11	-1786.81	216.08	99.87	-1903.66	164.63	122.40	-1955.86	-92.35	-12.07	-2004.97	-83.24	-7.27	-3635.89	328.51	729.78	-3311.56	178.84	776.41	-2136.19	-34.84	1386.77	0.00	0.00	0.00	-2016.48	-95.74	1701.59	-1993.52	15.11	1699.57	-1263.89	-19.40	1770.17	-2592.21	-149.95	1864.32	-350.97	1330.68	71.13	213.99	1181.01	75.18	-193.25
4.51000	-2272.84	184.76	-1.60	-2294.79	171.74	26.85	-1779.84	213.31	98.93	-1893.75	162.81	122.40	-1959.12	-91.73	-10.66	-2013.25	-84.15	-8.97	-3623.95	323.56	725.79	-3302.10	174.96	772.53	-2129.83	-37.22	1388.03	0.00	0.00	0.00	-2007.93	-97.69	1701.51	-2002.26	14.00	1701.73	-1263.89	-19.40	1770.17	-2582.08	-151.31	1864.53	-350.63	1331.89	71.00	213.25	1181.70	74.97	-188.15
4.52000	-2252.21	180.52	-3.36	-2277.22	168.82	23.78	-1772.98	210.53	97.95	-1883.97	161.01	122.36	-1951.58	-91.40	-11.76	-2029.78	-87.14	-12.74	-3611.80	318.61	721.73	-3292.45	171.09	768.60	-2126.69	-40.15	1389.23	0.00	0.00	0.00	-1997.54	-99.12	1701.60	-2003.51	11.73	1702.17	-1263.89	-19.40	1770.17	-2571.93	-152.64	1864.74	-349.41	1331.93	71.11	215.07	1180.83	75.50	-194.16
4.53000	-2219.33	176.24	-3.76	-2255.41	166.33	19.98	-1766.23	207.76	96.94	-1874.33	159.22	122.30	-1983.40	-91.67	-17.03	-2011.68	-86.35	-9.46	-3599.44	313.66	717.63	-3282.61	167.22	764.61	-2128.60	-42.22	1389.83	0.00	0.00	0.00	-2000.22	-100.69	1702.91	-1977.06	9.64	1701.24	-1263.89	-19.40	1770.17	-2561.76	-153.96	1864.94	-354.38	1332.53	70.03	214.22	1180.42	75.66	-196.20
4.54000	-2196.50	172.36	-4.65	-2192.92	161.26	24.02	-1759.60	204.98	95.90	-1864.82	157.45	122.20	-1945.72	-92.97	-10.60	-1996.05	-84.29	-5.98	-3586.87	308.70	713.46	-3272.58	163.36	760.56	-2109.06	-42.95	1389.26	0.00	0.00	0.00	-1982.56	-102.24	1702.50	-1982.36	8.19	1702.77	-1263.89	-19.40	1770.17	-2551.58	-155.27	1865.13	-355.43	1333.25	69.69	213.86	1179.84	76.09	-196.05
4.55000	-2159.48	168.40	-4.30	-2208.83	158.51	14.39	-1753.09	202.20	94.82	-1855.45	155.70	122.07	-1965.97	-90.51	-13.36	-2017.09	-85.31	-10.61	-3574.08	303.74	709.24	-3262.35	159.51	756.46	-2097.09	-44.11	1389.75	0.00	0.00	0.00	-1974.54	-103.51	1703.39	-1978.11	6.68	1703.15	-1263.89	-19.40	1770.17	-2541.39	-156.56	1865.31	-351.39	1332.55	70.82	216.62	1179.33	76.77	-196.62
4.56000	-2119.37	165.25	-2.21	-2148.70	156.23	18.52	-1746.70	199.42	93.70	-1846.22	153.96	121.91	-1984.78	-92.12	-18.12	-2009.98	-84.43	-9.21	-3561.08	298.78	704.96	-3251.92	155.66	752.31	-2110.56	-46.47	1390.76	0.00	0.00	0.00	-1967.71	-104.74	1703.79	-1975.23	6.21	1704.23	-1263.89	-19.40	1770.17	-2531.18	-157.83	1865.49	-350.12	1331.68	70.82	215.50	1179.82	76.18	-193.68
4.57000	-2117.28	161.65	-7.39	-2134.74	153.72	12.02	-1740.42	196.63	92.55	-1837.13	152.25	121.72	-1962.67	-87.99	-13.73	-2025.64	-85.74	-12.50	-3547.87	293.82	700.63	-3241.29	151.82	748.09	-2092.43	-47.64	1390.57	0.00	0.00	0.00	-1964.64	-105.62	1704.37	-1963.11	4.10	1702.83	-1263.89	-19.40	1770.17	-2520.95	-159.09	1865.67	-352.05	1331.18	70.46	214.47	1180.79	75.43	-193.19
4.58000	-2081.06	160.25	-5.67	-2115.24	151.10	9.39	-1734.27	193.85	91.36	-1828.18	150.56	121.49	-1954.91	-88.08	-10.69	-2035.77	-85.41	-15.43	-3534.44	288.85	696.24	-3230.47	147.99	743.82	-2085.64	-50.01	1390.88	0.00	0.00	0.00	-1957.13	-107.13	1704.57	-1958.54	4.27	1704.25	-1263.89	-19.40	1770.17	-2510.72	-160.33	1865.84	-348.61	1330.11	71.36	211.88	1180.47	75.10	-195.32
4.59000	-2050.85	158.25	-5.61	-2057.82	148.78	14.16	-1728.23	191.06	90.13	-1819.38	148.88	121.23	-1966.43	-89.80	-11.63	-1995.62	-84.82	-6.00	-3520.80	283.88	691.80	-3219.45	144.16	739.49	-2082.97	-51.47	1391.34	0.00	0.00	0.00	-1955.03	-107.67	1705.17	-1953.14	3.32	1704.80	-1263.89	-19.40	1770.17	-2500.47	-161.55	1866.00	-353.76	1332.76	69.92	212.60	1181.68	74.97	-195.90
4.60000	-2014.39	156.47	-2.95	-2056.39	147.60	6.58	-1722.32	188.28	88.87	-1810.72	147.22	120.94	-1940.34	-89.66	-9.33	-2009.93	-84.04	-9.23	-3506.94	278.90	687.29	-3208.23	140.34	735.11	-2065.97	-52.73	1391.44	0.00	0.00	0.00	-1952.03	-108.66	1706.07	-1943.63	2.14	1704.13	-1263.89	-19.40	1770.17	-2490.20	-162.75	1866.15	-353.84	1332.44	70.05	217.23	1180.44	76.38	-197.18
4.61000	-1972.54	171.33	24.97	-2027.27	143.84	6.23	-1716.53	185.49	87.57	-1802.20	145.59	120.61	-1960.05	-89.76	-12.55	-2002.80	-83.61	-8.63	-3492.86	273.93	682.73	-3196.81	136.53	730.66	-2060.27	-53.81	1390.61	0.00	0.00	0.00	-1942.69	-109.66	1706.38	-1940.96	1.57	1704.52	-1263.89	-19.40	1770.17	-2479.92	-163.94	1866.30	-349.40	1330.58	71.26	216.76	1180.45	76.26	-202.23
4.62000	-1940.88	169.01	26.21	-1960.18	143.08	10.38	-1710.87	182.70	86.23	-1793.84	143.97	120.25	-1931.31	-87.42	-7.02	-1987.93	-84.25	-4.28	-3478.57	268.95	678.12	-3185.19	132.72	726.16	-2053.31	-54.29	1391.01	0.00	0.00	0.00	-1936.78	-110.03	1706.59	-1925.02	1.11	1705.30	-1263.89	-19.40	1770.17	-2469.63	-165.11	1866.44	-355.05	1332.60	69.97	215.69	1180.91	75.82	-197.19
4.63000	-1909.11	166.82	28.07	-1940.21	153.31	29.87	-1705.33	179.91	84.85	-1785.62	142.38	119.85	-1955.55	-87.86	-9.63	-2008.26	-84.14	-9.06	-3464.06	263.96	673.44	-3173.37	128.92	721.60	-2051.83	-55.05	1390.44	0.00	0.00	0.00	-1929.61	-111.68	1706.62	-1935.13	-0.10	1706.05	-1263.89	-19.40	1770.17	-2459.33	-166.26	1866.58	-352.62	1330.83	70.74	215.97	1180.95	75.79	-194.73
4.64000	-1875.97	165.05	30.79	-1914.76	152.20	29.48	-1699.93	177.12	83.44	-1777.56	140.80	119.42	-1961.23	-89.15	-11.19	-2000.46	-84.22	-6.69	-3449.32	258.98	668.71	-3161.35	125.12	716.99	-2034.45	-56.11	1389.90	0.00	0.00	0.00	-1918.44	-111.31	1706.30	-1923.83	-0.39	1705.40	-1263.89	-19.40	1770.17	-2449.01	-167.40	1866.71	-351.95	1332.69	70.33	217.10	1179.77	76.41	-198.64
4.65000	-1841.06	162.80	34.27	-1882.37	152.53	30.79	-1694.64	174.33	81.99	-1769.65	139.25	118.96	-1966.81	-91.04	-13.38	-2004.34	-85.62	-6.25	-3434.37	253.99	663.92	-3149.12	121.34	712.31	-2035.84	-57.59	1390.64	0.00	0.00	0.00	-1920.74	-112.30	1707.44	-1921.44	-1.14	1705.76	-1263.89	-19.40	1770.17	-2438.69	-168.52	1866.84	-354.12	1333.15	69.49	215.40	1180.64	75.89	-192.29
4.66000	-1810.10	160.67	37.97	-1854.36	148.20	31.53	-1689.49	171.54	80.50	-1761.90	137.71	118.46	-1983.87	-92.04	-16.19	-1997.58	-85.01	-6.15	-3419.19	249.00	659.07	-3136.69	117.56	707.58	-2033.46	-58.47	1389.96	0.00	0.00	0.00	-1909.11	-112.81	1706.94	-1903.02	-1.88	1704.71	-1263.89	-19.40	1770.17	-2428.35	-169.62	1866.95	-352.08	1331.81	70.42	215.86	1179.90	76.16	-192.71
4.67000	-1778.96	159.50	42.04	-1823.90	146.83	34.36	-1684.47	168.74	78.97	-1754.30	136.20	117.92	-1968.97	-90.93	-12.70	-2000.62	-86.55	-6.60	-3403.79	244.01	654.16	-3124.06	113.79	702.79	-2017.19	-58.78	1389.91	0.00	0.00	0.00	-1890.14	-112.13	1706.14	-1895.64	-1.33	1705.61	-1263.89	-19.40	1770.17	-2417.99	-170.70	1867.07	-352.30	1331.89	70.43	216.27	1180.19	75.95	-192.77
4.68000	-1744.76	156.21	48.56	-1791.88	143.39	38.93	-1679.59	165.95	77.40	-1746.86	134.71	117.34	-1946.21	-91.15	-8.51	-1997.33	-85.49	-6.12	-3388.17	239.01	649.20	-3111.22	110.02	697.93	-2001.76	-58.27	1389.54	0.00	0.00	0.00	-1891.07	-112.62	1706.16	-1891.72	-1.16	1705.75	-1263.89	-19.40	1770.17	-2407.63	-171.76	1867.17	-351.12	1331.95	70.59	215.31	1178.96	76.45	-191.90
4.69000	-1714.23	154.39	54.15	-1756.90	140.81	44.26	-1674.83	163.16	75.79	-1739.58	133.24	116.74	-1995.83	-95.24	-19.87	-1989.80	-87.25	-5.17	-3372.32	234.02	644.17	-3098.18	106.26	693.02	-1998.74	-59.88	1389.65	0.00	0.00	0.00	-1883.59	-113.10	1706.38	-1879.89	-1.68	1705.47	-1263.89	-19.40	1770.17	-2397.25	-172.81	1867.27	-347.64	1329.35	71.89	215.50	1179.17	76.35	-194.78
4.70000	-1689.16	158.87	66.17	-1729.66	140.23	49.24	-1670.21	160.37	74.15	-1732.46	131.80	116.09	-1943.08	-91.50	-7.58	-1999.44	-87.48	-6.75	-3356.25	229.02	639.09	-3084.92	102.51	688.05	-2015.48	-61.72	1389.39	0.00	0.00	0.00	-1880.59	-113.02	1706.43	-1866.91	-1.48	1703.38	-1263.89	-19.40	1770.17	-2386.86	-173.83	1867.36	-349.82	1331.83	71.24	215.90	1180.52	75.83	-191.70
4.71000	-1660.71	156.29	72.67	-1696.08	137.17	55.76	-1665.72	157.57	72.46	-1725.51	130.38	115.41	-1988.24	-96.09	-19.11	-2010.35	-87.01	-9.85	-3339.96	224.01	633.95	-3071.47	98.77	683.02	-1986.78	-59.62	1388.30	0.00	0.00	0.00	-1863.71	-113.25	1705.77	-1867.75	-0.51	1704.82	-1263.89	-19.40	1770.17	-2376.46	-174.84	1867.45	-352.87	1333.53	69.81	213.29	1181.78	74.85	-191.23
4.72000	-1634.37	155.57	79.68	-1678.49	134.14	59.67	-1661.38	154.78	70.73	-1718.72	128.97	114.68	-1956.78	-91.67	-12.85	-2005.39	-86.07	-10.02	-3323.44	219.01	628.74	-3057.80	95.03	677.93	-1968.53	-60.45	1387.74	0.00	0.00	0.00	-1858.82	-112.47	1705.95	-1861.08	-0.70	1705.06	-1263.89	-19.40	1770.17	-2366.05	-175.83	1867.53	-352.73	1333.08	69.84	212.26	1181.57	74.91	-194.76
4.73000	-1608.73	154.27	87.94	-1641.51	134.27	68.71	-1657.16	151.99	68.97	-1712.10	127.60	113.93	-1967.30	-93.96	-16.81	-1998.81	-88.03	-7.49	-3306.68	214.00	623.48	-3043.92	91.30	672.78	-1973.33	-60.47	1386.96	0.00	0.00	0.00	-1858.52	-112.67	1706.09	-1857.61	-0.92	1704.71	-1263.89	-19.40	1770.17	-2355.63	-176.80	1867.60	-355.33	1332.35	70.18	212.71	1181.06	75.30	-195.72
4.74000	-1583.33	152.19	97.45	-1612.97	130.59	81.74	-1653.09	149.20	67.16	-1705.64	126.24	113.13	-1971.26	-92.68	-16.33	-1997.40	-88.64	-7.95	-3289.71	208.99	618.16	-3029.84	87.58	667.57	-1956.90	-60.33	1386.58	0.00	0.00	0.00	-1849.72	-112.01	1706.05	-1849.91	-1.90	1703.98	-1263.89	-19.40	1770.17	-2345.20	-177.76	1867.66	-350.67	1331.36	71.04	218.08	1180.27	76.52	-189.45
4.75000	-1559.25	150.35	107.50	-1592.08	133.03	95.27	-1649.16	146.41	65.31	-1699.36	124.91	112.30	-1946.78	-93.72	-11.62	-1997.10	-87.61	-7.71	-3272.50	203.98	612.78	-3015.54	83.87	662.30	-1960.20	-60.95	1386.49	0.00	0.00	0.00	-1836.71	-111.96	1705.08	-1836.01	-0.17	1703.70	-1263.89	-19.40	1770.17	-2334.75	-178.69	1867.72	-352.22	1332.82	70.19	216.07	1179.95	76.31	-188.93
4.76000	-1536.98	148.41	117.93	-1570.28	132.63	103.63	-1645.37	143.62	63.42	-1693.24	123.60	111.42	-1970.56	-93.71	-15.10	-1997.42	-88.37	-7.28	-3255.06	198.97	607.34	-3001.03	80.16	656.97	-1949.78	-60.96	1384.90	0.00	0.00	0.00	-1839.12	-112.08	1705.83	-1826.28	-0.32	1703.41	-1263.89	-19.40	1770.17	-2324.30	-179.60	1867.78	-349.94	1332.66	71.06	213.98	1180.00	75.94	-192.37
4.77000	-1515.00	144.87	128.83	-1547.78	130.13	113.69	-1641.72	140.84	61.49	-1687.31	122.32	110.51	-1994.69	-93.58	-21.60	-2012.16	-88.90	-11.71	-3237.40	193.95	601.83	-2986.31	76.46	651.58	-1947.06	-60.62	1385.09	0.00	0.00	0.00	-1843.58	-110.98	1705.83	-1817.44	12.99	1717.76	-1263.89	-19.40	1770.17	-2313.83	-180.50	1867.82	-349.53	1333.64	70.65	214.98	1180.85	75.58	-192.83
4.78000	-1495.39	141.96	139.22	-1528.91	128.58	121.69	-1638.22	138.05	59.52	-1681.54	121.06	109.56	-1967.48	-96.50	-15.58	-1995.70	-87.21	-7.77	-3219.50	188.93	596.27	-2971.38	72.77	646.13	-1947.96	-61.98	1384.51	0.00	0.00	0.00	-1827.71	-110.39	1705.56	-1804.65	15.55	1720.10	-1263.89	-19.40	1770.17	-2303.36	-181.37	1867.86	-350.94	1331.35	70.82	215.75	1180.49	76.01	-194.00
4.79000	-1478.25	139.60	148.59	-1514.13	133.05	127.84	-1634.86	135.26	57.50	-1675.95	119.83	108.57	-1946.20	-92.92	-10.01	-2005.92	-87.89	-10.02	-3201.37	183.91	590.65	-2956.23	69.09	640.61	-1921.28	-60.34	1383.73	0.00	0.00	0.00	-1810.65	-109.21	1705.42	-1798.20	16.46	1719.61	-1263.89	-19.40	1770.17	-2292.87	-182.23	1867.89	-351.90	1331.63	70.88	213.82	1180.77	75.66	-195.95
4.80000	-1462.23	136.04	156.88	-1496.22	127.03	136.32	-1631.65	132.48	55.45	-1670.54	118.62	107.54	-1945.59	-91.52	-12.63	-2001.83	-88.87	-8.68	-3183.00	178.89	584.96	-2940.87	65.41	635.04	-1930.54	-60.93	1382.94	0.00	0.00	0.00	-1811.54	-109.55	1705.35	-1794.66	18.36	1719.83	-1263.89	-19.40	1770.17	-2282.38	-183.07	1867.92	-352.35	1331.42	70.23	213.76	1180.34	75.46	-197.76
4.81000	-1449.94	132.74	161.30	-1483.98	124.62	139.90	-1628.58	129.70	53.35	-1665.31	117.43	106.47	-1960.60	-96.84	-15.47	-1995.97	-88.19	-8.00	-3164.41	173.87	579.22	-2925.29	61.75	629.40	-1912.59	-59.75	1382.76	0.00	0.00	0.00	-1801.90	-108.04	1704.80	-1780.24	17.07	1718.78	-1263.89	-19.40	1770.17	-2271.88	-183.88	1867.94	-355.95	1332.06	69.36	213.81	1179.92	75.77	-195.56
4.82000	-1437.21	126.19	163.44	-1468.64	115.16	143.35	-1625.67	126.92	51.21	-1660.27	116.27	105.36	-1928.12	-92.45	-8.99	-2013.43	-88.83	-11.27	-3145.58	168.84	573.41	-2909.50	58.09	623.70	-1914.55	-59.94	1381.27	0.00	0.00	0.00	-1786.21	-106.54	1704.45	-1772.47	17.75	1718.52	-1263.89	-19.40	1770.17	-2261.36	-184.68	1867.95	-352.69	1329.38	71.37	215.87	1179.93	76.04	-189.14
4.83000	-1428.97	123.23	160.10	-1461.80	112.83	139.66	-1622.90	124.14	49.02	-1655.40	115.14	104.21	-1936.59	-92.24	-11.28	-2006.48	-89.19	-9.35	-3126.51	163.81	567.54	-2893.49	54.44	617.94	-1893.65	-58.04	1380.69	0.00	0.00	0.00	-1784.56	-106.36	1704.95	-1775.65	18.35	1718.54	-1263.89	-19.40	1770.17	-2250.84	-185.45	1867.95	-360.87	1326.49	72.33	217.87	1181.03	76.08	-193.22
4.84000	-1420.15	117.02	155.84	-1453.37	105.44	135.78	-1620.28	121.36	46.80	-1650.72	114.03	103.02	-1907.48	-92.06	-3.56	-1991.49	-86.46	-6.16	-3107.20	158.78	561.61	-2877.27	50.80	612.11	-1897.04	-57.78	1379.42	0.00	0.00	0.00	-1776.91	-105.63	1704.88	-1759.76	20.19	1717.77	-1263.89	-19.40	1770.17	-2240.31	-186.21	1867.95	-355.93	1331.55	70.79	211.86	1182.07	74.73	-194.64
4.85000	-1414.81	113.73	149.38	-1447.75	102.16	130.47	-1617.82	118.58	44.53	-1646.23	112.95	101.78	-1964.45	-93.66	-15.74	-1999.37	-88.12	-9.53	-3087.66	153.75	555.61	-2860.82	47.16	606.23	-1886.50	-57.34	1378.50	0.00	0.00	0.00	-1763.65	-103.95	1703.98	-1753.04	21.25	1717.18	-1263.89	-19.40	1770.17	-2229.77	-186.95	1867.94	-357.57	1333.38	68.82	215.94	1180.55	76.18	-193.06
4.86000	-1409.53	109.29	143.12	-1441.42	98.07	125.88	-1614.14	114.41	41.87	-1641.92	111.89	100.51	-1931.28	-92.76	-8.76	-2013.31	-90.31	-11.10	-3067.89	148.72	549.56	-2844.16	43.54	600.28	-1885.15	-56.66	1378.02	0.00	0.00	0.00	-1757.87	-102.28	1704.07	-1759.92	10.89	1704.17	-1263.89	-19.40	1770.17	-2219.22	-187.66	1867.93	-354.94	1332.23	69.59	214.99	1181.45	75.46	-191.68
4.87000	-1404.49	103.74	137.69	-1436.86	93.41	120.47	-1611.29	111.72	39.85	-1637.81	110.86	99.19	-1967.38	-94.41	-17.35	-1993.01	-89.46	-7.03	-3047.87	143.68	543.44	-2827.28	39.92	594.27	-1872.39	-56.47	1376.75	0.00	0.00	0.00	-1752.34	-101.22	1704.12	-1745.94	9.62	1701.23	-1263.89	-19.40	1770.17	-2208.66	-188.35	1867.90	-348.38	1330.71	71.20	214.01	1180.58	75.49	-196.97
4.88000	-1401.48	99.62	131.79	-1436.11	91.60	114.17	-1608.55	109.52	37.68	-1633.88	109.86	97.83	-1943.40	-94.41	-11.35	-2004.77	-89.06	-9.87	-3027.61	138.64	537.26	-2810.17	36.31	588.19	-1850.01	-55.35	1376.35	0.00	0.00	0.00	-1752.26	-100.46	1704.02	-1719.69	21.77	1718.95	-1263.89	-19.40	1770.17	-2198.10	-189.03	1867.87	-353.85	1333.28	69.76	216.48	1179.91	76.15	-196.11
4.89000	-1396.94	92.18	127.53	-1433.67	87.02	108.93	-1606.14	107.81	35.18	-1629.77	108.79	96.53	-1935.52	-95.00	-7.25	-2005.56	-90.67	-9.65	-3007.12	133.60	531.02	-2792.85	32.71	582.05	-1842.44	-53.35	1375.97	0.00	0.00	0.00	-1717.82	-80.31	1722.73	-1713.99	25.78	1723.02	-1263.89	-19.40	1770.17	-2187.52	-189.68	1867.84	-348.25	1330.67	71.56	215.98	1180.76	76.04	-195.49
4.90000	-1394.54	86.31	121.96	-1428.54	77.61	106.00	-1605.08	105.59	32.73	-1626.62	108.16	94.90	-1960.22	-96.63	-14.00	-1971.12	-89.39	-1.33	-2986.38	128.56	524.71	-2775.30	29.12	575.85	-1850.77	-52.45	1374.97	0.00	0.00	0.00	-1704.09	-74.85	1726.34	-1705.09	27.70	1721.94	-1263.89	-19.40	1770.17	-2176.94	-190.31	1867.79	-348.36	1330.04	71.63	214.34	1180.20	76.11	-188.48
4.91000	-1392.95	80.44	116.10	-1427.38	72.89	100.63	-1606.88	101.13	29.86	-1626.89	103.93	92.29	-1937.81	-95.27	-8.82	-1989.95	-89.77	-5.15	-2965.40	123.52	518.34	-2757.54	25.53	569.58	-1835.41	-50.73	1374.37	0.00	0.00	0.00	-1696.63	-73.17	1725.95	-1694.25	29.35	1720.86	-1263.89	-19.40	1770.17	-2166.35	-190.92	1867.74	-355.14	1333.22	69.62	214.65	1181.14	75.64	-194.22
4.92000	-1390.49	74.09	111.05	-1425.40	67.37	95.81	-1603.83	101.30	29.20	-1621.94	105.47	91.79	-1963.47	-95.89	-14.68	-1997.73	-89.51	-7.54	-2944.17	118.48	511.90	-2739.54	21.96	563.25	-1827.26	-49.63	1374.06	0.00	0.00	0.00	-1689.12	-70.93	1725.47	-1684.45	31.11	1720.12	-1263.89	-19.40	1770.17	-2155.75	-191.51	1867.68	-351.60	1330.87	70.85	213.46	1181.29	75.18	-197.00
4.93000	-1387.47	69.33	105.35	-1423.72	64.45	89.77	-1601.69	100.62	28.66	-1619.16	104.08	90.69	-1930.19	-95.06	-10.37	-1986.56	-89.45	-5.77	-2922.71	113.43	505.41	-2721.33	18.39	556.86	-1827.82	-48.97	1373.79	0.00	0.00	0.00	-1682.56	-69.35	1725.15	-1679.08	33.03	1719.76	-1263.89	-19.40	1770.17	-2145.15	-192.08	1867.62	-349.97	1331.38	70.95	214.41	1180.23	75.61	-194.88
4.94000	-1383.69	67.07	96.66	-1421.41	62.90	82.25	-1600.83	98.40	27.98	-1614.02	104.34	90.82	-1970.52	-97.40	-18.31	-1999.32	-89.96	-8.64	-2901.00	108.38	498.84	-2702.88	14.84	550.40	-1820.61	-47.49	1373.09	0.00	0.00	0.00	-1673.43	-67.29	1724.68	-1671.64	35.08	1718.84	-1263.89	-19.40	1770.17	-2134.54	-192.63	1867.54	-352.42	1330.81	70.59	212.51	1181.92	74.71	-198.85
4.95000	-1379.57	66.53	86.22	-1417.18	62.49	73.80	-1600.32	96.66	27.62	-1605.01	110.03	94.03	-1967.48	-95.20	-17.43	-1989.98	-89.73	-6.58	-2879.04	103.33	492.22	-2684.22	11.29	543.88	-1787.62	-45.23	1373.32	0.00	0.00	0.00	-1664.75	-64.92	1724.37	-1664.73	37.03	1718.41	-1263.89	-19.40	1770.17	-2123.92	-193.15	1867.46	-353.96	1333.27	69.84	214.31	1179.83	75.90	-193.54
4.96000	-1375.78	66.90	76.76	-1414.36	62.73	66.01	-1598.32	97.74	27.80	-1592.81	119.01	99.03	-1950.07	-92.86	-12.81	-2002.42	-90.15	-9.63	-2856.84	98.28	485.53	-2665.32	7.75	537.29	-1790.92	-44.26	1373.04	0.00	0.00	0.00	-1657.43	-62.60	1724.37	-1654.31	39.20	1718.08	-1263.89	-19.40	1770.17	-2113.29	-193.65	1867.38	-348.22	1331.66	71.04	214.47	1179.58	75.81	-192.47
4.97000	-1372.79	68.05	68.13	-1409.90	61.96	60.15	-1596.92	98.79	28.06	-1581.99	129.52	104.86	-1945.60	-94.85	-13.91	-2008.32	-90.36	-10.19	-2834.39	93.23	478.77	-2646.20	4.22	530.63	-1766.97	-30.06	1394.37	0.00	0.00	0.00	-1648.14	-59.80	1724.46	-1646.02	41.89	1717.89	-1263.89	-19.40	1770.17	-2102.66	-194.14	1867.28	-347.45	1330.08	71.67	216.10	1179.77	75.86	-194.16
4.98000	-1368.98	66.80	60.13	-1405.84	56.64	54.86	-1596.18	98.94	28.14	-1576.43	134.31	107.61	-1936.38	-94.11	-12.52	-2002.82	-89.94	-10.31	-2811.69	88.18	471.95	-2626.85	0.70	523.91	-1753.61	-26.65	1398.17	0.00	0.00	0.00	-1640.74	-57.36	1724.63	-1640.72	44.46	1717.99	-1263.89	-19.40	1770.17	-2092.02	-194.59	1867.18	-348.19	1330.34	71.85	217.69	1180.52	76.09	-190.58
4.99000	-1363.85	60.14	49.00	-1403.41	55.32	49.68	-1594.76	99.31	29.23	-1580.01	126.18	103.39	-1927.89	-94.01	-10.67	-1997.67	-90.06	-7.49	-2788.75	83.12	465.07	-2607.27	-2.81	517.13	-1750.00	-25.73	1398.47	0.00	0.00	0.00	-1632.72	-54.83	1724.90	-1631.62	47.45	1717.89	-1263.89	-19.40	1770.17	-2081.37	-195.03	1867.07	-353.93	1331.02	70.51	215.16	1180.06	75.64	-197.58
5.00000	-1365.20	58.79	42.03	-1402.35	52.08	40.78	-1595.63	96.37	28.74	-1590.12	109.21	94.23	-1982.05	-98.31	-21.21	-1995.21	-89.80	-8.43	-2765.56	78.06	458.12	-2587.46	-6.32	510.28	-1739.41	-24.58	1398.95	0.00	0.00	0.00	-1622.78	-51.93	1725.41	-1622.08	50.32	1718.31	-1263.89	-19.40	1770.17	-2070.72	-195.45	1866.95	-354.68	1331.12	70.36	214.97	1180.68	75.72	-193.28
5.01000	-1361.66	58.73	37.23	-1400.23	51.74	37.74	-1594.74	96.83	29.10	-1588.76	109.18	94.53	-1918.41	-95.51	-9.33	-2023.42	-91.15	-14.57	-2742.11	73.01	451.11	-2567.42	-9.81	503.36	-1732.13	-23.69	1399.53	0.00	0.00	0.00	-1617.05	-49.02	1726.20	-1613.98	53.31	1718.57	-1263.89	-19.40	1770.17	-2060.06	-195.84	1866.83	-353.49	1325.36	73.93	216.03	1179.40	76.24	-193.36
5.02000	-1352.66	58.45	36.33	-1400.34	53.07	35.39	-1593.26	98.38	29.99	-1589.25	106.69	93.54	-1951.79	-95.51	-13.17	-1998.85	-88.78	-8.11	-2718.42	67.95	444.02	-2547.15	-13.29	496.38	-1720.33	-22.15	1400.24	0.00	0.00	0.00	-1608.33	-45.73	1726.82	-1606.00	56.52	1719.21	-1263.89	-19.40	1770.17	-2049.40	-196.21	1866.69	-358.79	1323.91	73.09	215.04	1180.51	75.82	-196.11
5.03000	-1355.96	56.45	34.60	-1394.91	50.84	34.66	-1593.98	97.18	29.66	-1591.44	103.08	91.84	-1957.26	-95.30	-15.56	-2020.96	-90.87	-13.26	-2694.47	62.89	436.88	-2526.65	-16.77	489.33	-1712.81	-21.13	1401.11	0.00	0.00	0.00	-1600.74	-42.61	1727.58	-1600.71	59.26	1719.90	-1263.89	-19.40	1770.17	-2038.73	-196.55	1866.55	-351.24	1329.62	71.24	214.27	1181.79	75.47	-194.20
5.04000	-1352.35	55.98	33.24	-1402.03	51.86	31.84	-1593.92	96.72	29.54	-1590.86	102.95	92.04	-1971.00	-96.17	-17.93	-1979.63	-89.57	-4.62	-2670.27	57.83	429.67	-2505.92	-20.23	482.22	-1705.02	-18.80	1402.09	0.00	0.00	0.00	-1591.03	-39.31	1728.37	-1589.61	63.07	1720.22	-1263.89	-19.40	1770.17	-2028.06	-196.88	1866.41	-357.36	1333.01	68.90	215.59	1180.49	75.85	-196.32
5.05000	-1353.73	55.80	31.94	-1400.79	51.49	30.76	-1594.31	96.23	29.19	-1590.77	102.41	91.76	-1951.02	-94.84	-14.97	-1974.65	-88.44	-3.48	-2645.82	52.76	422.39	-2484.95	-23.69	475.04	-1694.20	-17.79	1403.25	0.00	0.00	0.00	-1583.85	-36.37	1729.30	-1579.84	65.96	1720.86	-1263.89	-19.40	1770.17	-2017.38	-197.18	1866.25	-354.87	1332.27	69.68	213.68	1179.65	75.82	-191.55
5.06000	-1352.07	54.93	31.24	-1396.52	50.57	30.91	-1593.44	97.19	29.94	-1591.29	101.59	91.59	-1962.93	-96.09	-15.02	-1996.26	-90.81	-7.42	-2621.11	47.70	415.04	-2463.75	-27.13	467.79	-1687.62	-16.28	1404.16	0.00	0.00	0.00	-1575.16	-33.03	1730.24	-1570.30	69.70	1721.50	-1263.89	-19.40	1770.17	-2006.70	-197.45	1866.09	-354.90	1332.83	69.55	216.25	1179.49	76.78	-196.11
5.07000	-1349.24	55.98	31.45	-1398.79	50.25	29.65	-1593.53	97.14	29.78	-1590.93	101.21	91.30	-1951.14	-94.21	-13.99	-1985.28	-88.42	-4.16	-2596.15	42.63	407.63	-2442.31	-30.57	460.47	-1678.79	-14.48	1405.24	0.00	0.00	0.00	-1567.75	-29.83	1731.28	-1567.21	72.31	1722.80	-1263.89	-19.40	1770.17	-1996.01	-197.71	1865.92	-354.70	1332.89	69.78	214.98	1180.51	75.77	-192.31
5.08000	-1349.12	55.12	30.56	-1393.42	51.51	30.54	-1594.89	95.43	28.81	-1590.10	101.80	91.54	-1968.45	-97.38	-18.03	-1986.14	-89.06	-4.36	-2570.93	37.57	400.15	-2420.64	-34.00	453.09	-1668.81	-13.43	1406.15	0.00	0.00	0.00	-1556.56	-26.41	1732.08	-1558.91	75.22	1723.54	-1263.89	-19.40	1770.17	-1985.31	-197.94	1865.74	-351.19	1329.89	70.96	214.58	1178.81	76.15	-190.94
5.09000	-1351.07	54.90	29.26	-1394.96	52.15	28.90	-1594.97	95.12	28.92	-1589.45	102.17	91.63	-1941.92	-96.27	-13.93	-1999.00	-90.62	-6.22	-2545.46	32.50	392.61	-2398.73	-37.41	445.64	-1659.57	-11.49	1407.12	0.00	0.00	0.00	-1548.25	-23.14	1733.21	-1547.12	78.74	1724.16	-1263.89	-19.40	1770.17	-1974.61	-198.14	1865.55	-353.45	1331.24	70.24	213.00	1179.03	75.72	-194.60
5.10000	-1353.15	55.07	27.82	-1400.06	50.97	27.19	-1593.09	97.36	29.90	-1588.75	102.80	91.92	-1939.73	-95.99	-13.08	-1993.10	-90.02	-5.97	-2519.72	27.43	384.99	-2376.58	-40.82	438.12	-1652.76	-10.83	1408.10	0.00	0.00	0.00	-1539.75	-20.07	1734.12	-1542.96	81.93	1724.81	-1263.89	-19.40	1770.17	-1963.91	-198.33	1865.36	-353.93	1331.66	70.17	214.97	1178.46	76.55	-196.96
5.11000	-1358.81	54.98	25.96	-1395.82	51.48	27.69	-1593.22	97.15	29.66	-1589.09	101.44	91.34	-1983.87	-98.89	-23.20	-2001.81	-90.86	-8.50	-2493.74	22.36	377.31	-2354.20	-44.21	430.54	-1642.50	-9.17	1408.93	0.00	0.00	0.00	-1532.27	-17.15	1735.23	-1531.95	85.08	1725.24	-1263.89	-19.40	1770.17	-1953.21	-198.49	1865.16	-354.66	1331.86	70.27	214.96	1178.44	76.71	-199.31
5.12000	-1350.14	55.23	27.84	-1405.00	51.26	25.10	-1592.82	97.52	30.02	-1588.98	101.02	91.13	-1962.89	-97.79	-18.48	-1986.70	-91.05	-7.30	-2467.49	17.29	369.56	-2331.57	-47.60	422.88	-1633.91	-7.92	1409.70	0.00	0.00	0.00	-1521.18	-14.32	1735.86	-1526.85	88.15	1726.19	-1263.89	-19.40	1770.17	-1942.49	-198.62	1864.95	-350.39	1331.23	71.25	212.92	1179.27	76.24	-195.35
5.13000	-1353.53	55.12	26.65	-1401.19	51.65	25.81	-1594.16	95.76	29.11	-1589.14	100.41	90.89	-1956.12	-97.51	-16.87	-1989.53	-91.80	-8.32	-2440.98	12.22	361.75	-2308.71	-50.98	415.16	-1625.48	-6.53	1410.37	0.00	0.00	0.00	-1514.77	-11.44	1736.79	-1520.31	91.27	1726.94	-1263.89	-19.40	1770.17	-1931.78	-198.73	1864.73	-354.84	1332.71	69.80	214.96	1178.01	76.81	-192.14
5.14000	-1350.54	55.02	27.26	-1390.23	51.17	27.78	-1594.04	96.09	29.14	-1588.59	101.05	91.01	-1936.04	-98.49	-15.44	-1983.23	-92.27	-7.68	-2414.21	7.15	353.86	-2285.60	-54.34	407.37	-1615.22	-5.64	1410.67	0.00	0.00	0.00	-1508.18	-8.48	1737.77	-1505.56	94.03	1726.92	-1263.89	-19.40	1770.17	-1921.06	-198.82	1864.51	-358.92	1334.30	68.65	212.96	1180.00	75.56	-192.83
5.15000	-1353.29	55.26	26.22	-1396.86	50.51	26.18	-1594.35	95.65	29.21	-1588.30	100.78	90.84	-1953.53	-99.36	-18.99	-1976.20	-92.33	-6.56	-2387.17	2.08	345.91	-2262.26	-57.70	399.51	-1607.83	-4.43	1410.82	0.00	0.00	0.00	-1498.31	-5.68	1738.35	-1498.57	96.89	1727.30	-1263.89	-19.40	1770.17	-1910.34	-198.88	1864.28	-351.21	1331.74	70.55	215.80	1180.49	76.27	-196.97
5.16000	-1355.23	54.47	26.15	-1395.90	50.52	26.16	-1593.49	96.50	29.54	-1588.85	100.18	90.30	-1963.36	-100.57	-22.94	-1985.87	-94.70	-9.03	-2359.88	-3.00	337.89	-2238.67	-61.05	391.58	-1598.98	-2.88	1410.94	0.00	0.00	0.00	-1490.08	-3.37	1738.93	-1490.95	99.38	1727.89	-1263.89	-19.40	1770.17	-1899.62	-198.92	1864.03	-350.57	1331.44	70.91	216.43	1179.81	76.30	-188.47
5.17000	-1352.77	55.76	26.49	-1401.02	51.33	25.01	-1594.59	95.36	28.94	-1589.24	99.50	90.19	-1941.36	-102.39	-18.49	-1969.75	-96.13	-5.98	-2332.32	-8.07	329.80	-2214.84	-64.38	383.58	-1590.84	-1.20	1410.56	0.00	0.00	0.00	-1481.48	-0.70	1739.64	-1482.42	101.93	1728.40	-1263.89	-19.40	1770.17	-1888.89	-198.94	1863.79	-350.48	1331.25	71.00	215.10	1178.38	76.45	-189.27
5.18000	-1351.46	57.06	29.93	-1394.53	51.20	26.42	-1593.23	96.94	29.66	-1588.77	100.01	90.44	-1958.77	-103.27	-23.06	-1943.23	-97.20	-1.11	-2304.50	-13.15	321.64	-2190.77	-67.71	375.51	-1583.62	-0.22	1410.12	0.00	0.00	0.00	-1473.33	1.54	1740.23	-1473.65	104.75	1728.74	-1263.89	-19.40	1770.17	-1878.16	-198.93	1863.53	-354.34	1333.90	69.78	216.69	1179.05	76.43	-194.03
5.19000	-1351.68	56.87	29.88	-1397.40	51.07	25.33	-1593.25	97.40	29.75	-1588.09	100.63	90.47	-1945.13	-105.26	-22.12	-1926.52	-98.80	3.48	-2276.42	-18.22	313.41	-2166.45	-71.02	367.37	-1582.49	1.63	1406.61	0.00	0.00	0.00	-1466.28	3.78	1740.92	-1464.76	106.64	1728.87	-1263.89	-19.40	1770.17	-1867.43	-198.89	1863.26	-346.62	1333.45	71.70	212.60	1180.21	75.48	-191.62
5.20000	-1357.37	54.97	25.29	-1396.27	51.33	25.53	-1593.77	96.42	29.25	-1589.01	99.61	89.81	-1943.65	-108.23	-21.81	-1923.59	-101.16	5.72	-2248.07	-23.30	305.12	-2141.89	-74.32	359.16	-1575.41	2.42	1406.23	0.00	0.00	0.00	-1455.77	6.00	1741.41	-1458.76	108.32	1729.37	-1263.89	-19.40	1770.17	-1856.69	-198.83	1862.99	-348.08	1339.30	69.77	212.90	1180.69	75.13	-188.90
5.21000	-1351.49	57.46	30.11	-1398.08	51.35	25.47	-1592.54	97.91	30.02	-1588.05	100.47	90.17	-1922.77	-112.56	-18.44	-1893.88	-102.76	12.18	-2219.45	-28.38	296.75	-2117.08	-77.62	350.89	-1564.95	4.09	1406.74	0.00	0.00	0.00	-1446.91	7.58	1741.77	-1450.96	110.15	1729.58	-1263.89	-19.40	1770.17	-1845.95	-198.74	1862.71	-350.55	1335.66	69.57	217.81	1179.26	76.35	-195.64
5.22000	-1353.91	54.04	26.07	-1400.32	51.09	24.76	-1592.48	97.89	29.87	-1588.34	100.17	90.03	-1897.57	-115.20	-14.73	-1866.85	-104.56	20.12	-2190.56	-33.45	288.31	-2092.03	-80.90	342.54	-1559.76	4.88	1406.88	0.00	0.00	0.00	-1437.61	9.19	1742.12	-1440.29	111.72	1729.95	-1263.89	-19.40	1770.17	-1835.21	-198.63	1862.42	-347.49	1330.84	71.75	215.17	1179.79	76.01	-197.23
5.23000	-1351.14	57.17	30.28	-1401.89	51.31	24.20	-1593.40	96.94	29.33	-1587.47	101.17	90.43	-1864.06	-116.81	-4.87	-1847.18	-106.64	26.83	-2161.41	-38.53	279.81	-2066.73	-84.17	334.12	-1548.87	5.59	1407.23	0.00	0.00	0.00	-1432.00	10.57	1742.49	-1429.99	113.02	1730.03	-1263.89	-19.40	1770.17	-1824.47	-198.50	1862.12	-345.81	1330.35	72.09	214.39	1179.57	76.11	-194.33
5.24000	-1351.42	57.40	30.04	-1397.89	50.97	25.47	-1593.92	96.35	29.21	-1587.85	100.86	90.23	-1838.07	-116.56	0.78	-1840.06	-108.88	31.41	-2131.99	-43.61	271.23	-2041.18	-87.43	325.63	-1541.59	6.35	1408.06	0.00	0.00	0.00	-1423.58	11.58	1742.75	-1424.87	114.37	1730.34	-1263.89	-19.40	1770.17	-1813.73	-198.33	1861.82	-352.60	1329.92	70.57	213.65	1181.48	75.07	-194.18
5.25000	-1351.71	57.62	29.85	-1393.96	51.89	25.99	-1593.28	97.11	29.57	-1588.21	100.31	89.99	-1777.26	-117.42	13.53	-1838.46	-110.70	32.91	-2102.30	-48.69	262.59	-2015.38	-90.68	317.07	-1536.61	7.45	1408.46	0.00	0.00	0.00	-1414.67	12.51	1742.89	-1415.52	115.34	1730.60	-1263.89	-19.40	1770.17	-1802.98	-198.14	1861.50	-357.07	1330.91	69.53	213.39	1180.01	75.47	-196.06
5.26000	-1351.49	56.90	29.88	-1398.42	51.43	25.00	-1592.96	97.55	29.67	-1588.14	100.35	90.07	-1798.24	-116.85	31.58	-1819.98	-112.61	35.76	-2072.34	-53.77	253.87	-1989.33	-93.92	308.44	-1526.28	7.55	1412.36	0.00	0.00	0.00	-1407.08	13.16	1743.01	-1406.59	116.27	1730.75	-1263.89	-19.40	1770.17	-1792.24	-197.93	1861.18	-356.28	1330.77	69.70	216.98	1179.19	76.58	-194.78
5.27000	-1351.61	56.07	29.78	-1397.42	51.47	24.66	-1594.50	95.61	28.82	-1588.69	99.47	89.70	-1793.02	-121.92	10.72	-1791.23	-113.41	39.79	-2042.10	-58.85	245.08	-1963.04	-97.15	299.74	-1519.40	8.64	1413.60	0.00	0.00	0.00	-1400.03	14.10	1743.20	-1399.57	117.18	1730.96	-1263.89	-19.40	1770.17	-1781.49	-197.69	1860.85	-352.84	1332.05	70.13	217.63	1179.61	76.50	-191.38
5.28000	-1351.28	57.60	30.10	-1397.80	51.54	24.65	-1593.79	96.66	29.33	-1587.16	101.59	90.60	-1764.20	-122.92	11.00	-1763.29	-114.92	41.82	-2011.60	-63.93	236.22	-1936.49	-100.37	290.96	-1511.91	9.68	1414.39	0.00	0.00	0.00	-1390.97	14.55	1743.24	-1394.25	117.82	1731.41	-1263.89	-19.40	1770.17	-1770.74	-197.43	1860.51	-349.95	1330.89	70.98	213.76	1178.92	75.87	-189.62
5.29000	-1351.59	56.75	29.85	-1395.25	51.46	25.32	-1592.66	97.91	29.95	-1588.12	100.35	90.20	-1702.91	-123.04	19.81	-1738.73	-117.03	41.14	-1980.82	-69.01	227.29	-1909.69	-103.57	282.12	-1507.91	10.51	1415.21	0.00	0.00	0.00	-1383.14	15.15	1743.63	-1384.26	118.42	1731.49	-1263.89	-19.40	1770.17	-1759.99	-197.13	1860.16	-351.73	1331.91	70.61	216.78	1178.73	76.51	-192.45
5.30000	-1352.00	56.76	29.44	-1393.92	51.79	26.09	-1593.61	96.51	29.43	-1589.06	99.14	89.72	-1709.65	-126.07	12.32	-1707.14	-119.08	41.57	-1949.77	-74.09	218.29	-1882.63	-106.77	273.20	-1500.89	11.97	1416.03	0.00	0.00	0.00	-1373.78	15.39	1743.66	-1378.40	118.77	1731.93	-1263.89	-19.40	1770.17	-1749.24	-196.82	1859.81	-351.40	1330.73	70.97	217.91	1180.30	76.19	-195.88
5.31000	-1352.00	56.54	29.47	-1396.56	51.78	25.48	-1593.75	96.42	29.41	-1588.11	100.19	90.02	-1685.05	-121.34	34.26	-1678.55	-121.21	40.72	-1918.44	-79.17	209.22	-1855.33	-109.95	264.21	-1489.23	12.85	1416.72	0.00	0.00	0.00	-1366.74	15.50	1743.86	-1367.50	118.68	1732.17	-1263.89	-19.40	1770.17	-1738.49	-196.47	1859.44	-355.47	1331.61	70.03	216.16	1180.26	76.07	-195.89
5.32000	-1351.53	56.54	29.92	-1396.81	51.40	25.06	-1593.93	96.37	29.32	-1588.12	99.93	90.29	-1662.44	-124.57	33.77	-1673.73	-114.76	58.79	-1886.84	-84.25	200.07	-1827.77	-113.13	255.15	-1482.28	13.88	1417.25	0.00	0.00	0.00	-1359.10	15.51	1744.18	-1356.49	118.62	1732.60	-1263.89	-19.40	1770.17	-1727.74	-196.10	1859.07	-356.30	1331.88	69.53	215.36	1178.34	76.51	-196.57
5.33000	-1351.31	57.63	30.15	-1394.84	51.77	25.93	-1593.01	97.12	29.75	-1588.70	99.47	90.06	-1632.32	-128.02	35.36	-1650.02	-118.48	58.10	-1854.96	-89.34	190.86	-1799.95	-116.29	246.01	-1473.85	14.89	1417.76	0.00	0.00	0.00	-1351.16	15.15	1744.35	-1351.01	118.82	1733.15	-1263.89	-19.40	1770.17	-1716.99	-195.70	1858.69	-353.82	1332.08	69.88	213.49	1179.62	75.74	-198.97
5.34000	-1351.35	58.34	30.16	-1400.24	51.50	24.58	-1593.38	96.59	29.70	-1588.83	98.78	90.00	-1597.95	-131.98	34.82	-1619.28	-123.47	55.78	-1822.80	-94.42	181.57	-1771.88	-119.44	236.80	-1468.98	15.15	1418.00	0.00	0.00	0.00	-1343.08	15.11	1744.46	-1343.15	118.44	1733.36	-1263.89	-19.40	1770.17	-1706.24	-195.28	1858.30	-348.89	1331.24	71.35	215.22	1180.13	75.82	-190.08
5.35000	-1351.78	57.41	29.99	-1395.99	52.03	25.65	-1594.29	95.17	28.94	-1588.69	98.83	90.17	-1572.31	-137.55	31.80	-1591.69	-127.55	52.06	-1790.37	-99.50	172.20	-1743.55	-122.57	227.52	-1461.09	16.52	1418.16	0.00	0.00	0.00	-1336.00	14.81	1744.80	-1334.88	118.34	1733.75	-1263.89	-19.40	1770.17	-1695.49	-194.82	1857.90	-351.72	1332.91	70.18	213.70	1179.45	75.69	-192.12
5.36000	-1351.35	57.93	30.19	-1394.42	52.15	25.83	-1593.93	95.57	29.36	-1588.07	99.38	90.72	-1536.48	-143.33	30.28	-1561.55	-132.85	49.45	-1757.66	-104.58	162.77	-1714.97	-125.70	218.17	-1452.78	17.64	1418.30	0.00	0.00	0.00	-1327.80	14.42	1744.80	-1326.19	117.92	1733.78	-1263.89	-19.40	1770.17	-1684.74	-194.34	1857.49	-350.28	1331.31	71.09	213.60	1180.89	75.39	-191.93
5.37000	-1351.81	58.12	29.87	-1394.79	51.71	25.90	-1592.77	96.61	29.89	-1588.40	98.63	90.73	-1509.49	-149.19	28.06	-1528.41	-138.68	47.42	-1724.67	-109.66	153.26	-1686.12	-128.81	208.74	-1443.71	18.28	1418.33	0.00	0.00	0.00	-1319.26	13.97	1744.81	-1318.86	117.76	1734.29	-1263.89	-19.40	1770.17	-1673.99	-193.84	1857.08	-351.64	1332.23	70.39	211.95	1181.07	74.85	-195.19
5.38000	-1351.15	58.80	30.32	-1395.17	52.27	25.78	-1591.93	97.81	30.78	-1588.89	97.72	90.69	-1475.68	-156.89	26.82	-1498.70	-143.39	44.62	-1691.39	-114.75	143.68	-1657.02	-131.92	199.24	-1438.68	19.63	1418.20	0.00	0.00	0.00	-1313.14	13.51	1745.00	-1312.53	117.04	1734.89	-1263.89	-19.40	1770.17	-1663.25	-193.30	1856.65	-353.95	1332.11	70.25	214.89	1180.17	75.63	-198.13
5.39000	-1350.85	59.24	30.41	-1395.21	52.47	26.17	-1593.34	95.70	29.96	-1588.97	97.13	90.60	-1444.08	-163.13	26.54	-1468.34	-150.21	42.73	-1657.84	-119.83	134.03	-1627.66	-135.01	189.66	-1428.11	19.81	1417.77	0.00	0.00	0.00	-1304.02	13.11	1744.79	-1306.19	116.80	1735.17	-1263.89	-19.40	1770.17	-1652.50	-192.74	1856.22	-351.47	1329.84	70.99	215.77	1179.52	75.92	-195.10
5.40000	-1351.07	59.31	30.17	-1395.61	52.64	26.05	-1592.89	95.81	30.10	-1588.06	98.01	91.14	-1408.92	-169.41	27.07	-1437.87	-155.87	41.04	-1624.01	-124.91	124.30	-1598.04	-138.09	180.01	-1420.40	19.90	1417.31	0.00	0.00	0.00	-1294.77	12.33	1744.65	-1299.23	116.56	1735.46	-1263.89	-19.40	1770.17	-1641.75	-192.15	1855.78	-351.43	1331.93	70.40	214.63	1179.73	75.82	-196.40
5.41000	-1350.64	58.65	30.27	-1394.97	52.39	26.51	-1592.44	96.12	30.41	-1588.72	96.75	90.84	-1375.37	-176.74	27.80	-1407.45	-161.61	40.00	-1594.52	-128.19	113.83	-1572.34	-140.23	170.12	-1413.31	20.52	1417.07	0.00	0.00	0.00	-1287.60	12.18	1744.36	-1289.62	115.96	1735.53	-1263.89	-19.40	1770.17	-1631.01	-191.54	1855.33	-347.26	1329.87	71.74	214.36	1179.94	75.78	-192.87
5.42000	-1349.65	59.79	30.80	-1393.69	52.01	27.00	-1592.81	95.25	30.36	-1588.50	96.52	91.11	-1345.47	-184.22	27.68	-1375.19	-167.84	39.54	-1564.57	-131.88	103.90	-1546.84	-141.21	159.54	-1407.25	20.27	1416.44	0.00	0.00	0.00	-1279.08	11.80	1744.17	-1283.54	115.45	1735.46	-1263.89	-19.40	1770.17	-1620.27	-190.89	1854.87	-359.79	1326.28	71.16	214.22	1181.12	75.31	-192.25
5.43000	-1348.65	60.28	31.37	-1394.60	53.19	26.50	-1592.91	95.00	30.35	-1588.33	96.24	91.19	-1318.46	-188.76	28.16	-1342.54	-172.90	39.22	-1533.39	-137.34	95.13	-1520.03	-143.61	149.81	-1400.56	20.69	1415.90	0.00	0.00	0.00	-1271.83	11.05	1744.04	-1276.06	114.79	1735.49	-1263.89	-19.40	1770.17	-1609.53	-190.22	1854.40	-355.48	1329.76	70.64	211.81	1181.48	74.61	-195.08
5.44000	-1347.26	61.90	31.99	-1393.47	52.74	27.04	-1592.51	95.34	30.68	-1588.42	95.93	91.45	-1284.08	-194.00	30.19	-1309.77	-177.02	39.42	-1500.23	-144.19	87.08	-1492.46	-147.02	140.98	-1388.33	20.92	1415.14	0.00	0.00	0.00	-1265.67	10.45	1744.01	-1264.85	114.33	1735.33	-1263.89	-19.40	1770.17	-1598.79	-189.52	1853.92	-352.84	1331.75	70.37	214.41	1181.21	75.43	-192.39
5.45000	-1347.73	60.33	31.26	-1392.06	52.30	27.44	-1592.12	95.62	31.25	-1588.27	95.88	91.55	-1249.68	-196.95	33.12	-1281.24	-181.05	39.26	-1468.74	-149.20	78.64	-1464.61	-150.39	132.56	-1382.17	20.95	1414.44	0.00	0.00	0.00	-1257.81	9.93	1743.44	-1260.16	113.47	1735.24	-1263.89	-19.40	1770.17	-1588.05	-188.79	1853.44	-348.38	1323.45	75.07	213.80	1180.74	75.27	-192.50
5.46000	-1346.14	61.91	32.34	-1394.66	53.15	27.11	-1592.23	95.05	31.10	-1587.87	95.91	91.83	-1220.91	-202.39	35.13	-1250.22	-184.72	40.15	-1438.01	-153.85	70.45	-1437.22	-153.19	124.29	-1372.84	21.57	1413.70	0.00	0.00	0.00	-1248.84	9.00	1742.87	-1253.02	112.96	1734.87	-1263.89	-19.40	1770.17	-1577.32	-188.03	1852.94	-348.63	1328.93	72.57	213.35	1181.02	75.28	-189.54
5.47000	-1346.64	61.12	32.03	-1394.24	52.78	27.10	-1591.35	95.65	31.64	-1588.03	95.43	91.83	-1185.56	-205.68	39.37	-1218.29	-188.07	42.01	-1407.21	-158.04	61.92	-1408.82	-157.39	117.43	-1367.73	21.02	1413.07	0.00	0.00	0.00	-1240.58	8.49	1742.54	-1241.53	112.24	1734.14	-1263.89	-19.40	1770.17	-1566.58	-187.24	1852.44	-352.28	1331.90	70.17	215.31	1180.44	75.69	-187.86
5.48000	-1347.40	61.71	31.72	-1393.37	49.90	24.79	-1592.78	93.48	30.78	-1587.60	95.81	92.37	-1155.31	-208.78	43.15	-1187.22	-190.97	44.62	-1375.08	-163.52	54.94	-1379.61	-162.13	111.54	-1359.95	20.36	1412.33	0.00	0.00	0.00	-1234.05	7.97	1742.01	-1237.61	111.49	1734.06	-1263.89	-19.40	1770.17	-1555.85	-186.43	1851.93	-353.18	1334.15	69.32	214.80	1180.27	75.87	-187.98
5.49000	-1348.92	59.51	30.76	-1395.37	49.69	24.10	-1591.82	94.40	31.51	-1587.67	95.00	92.44	-1123.12	-211.19	47.14	-1156.52	-194.08	47.55	-1344.90	-167.03	47.77	-1350.36	-167.17	106.77	-1349.72	20.51	1411.55	0.00	0.00	0.00	-1225.88	7.10	1741.37	-1228.65	110.56	1733.49	-1263.89	-19.40	1770.17	-1545.13	-185.58	1851.41	-351.57	1331.77	70.33	213.80	1179.99	75.50	-186.29
5.50000	-1346.65	56.87	32.59	-1399.11	49.46	23.17	-1592.12	93.42	31.28	-1588.07	94.25	92.35	-1089.76	-212.13	52.92	-1122.31	-196.19	52.12	-1314.63	-169.98	41.21	-1320.56	-172.18	102.81	-1344.54	20.11	1410.83	0.00	0.00	0.00	-1217.14	6.42	1740.63	-1218.86	110.05	1732.65	-1263.89	-19.40	1770.17	-1534.40	-184.71	1850.87	-353.88	1330.62	70.45	214.62	1181.45	75.14	-191.29
5.51000	-1348.06	52.81	26.14	-1393.19	49.80	24.66	-1591.86	93.53	31.66	-1587.39	94.81	93.04	-1055.73	-213.91	59.32	-1093.99	-199.18	56.45	-1283.56	-174.04	36.63	-1293.22	-174.09	98.29	-1335.19	19.47	1409.79	0.00	0.00	0.00	-1207.82	5.62	1739.82	-1209.40	109.20	1732.03	-1263.89	-19.40	1770.17	-1523.68	-183.81	1850.33	-357.93	1332.20	69.51	212.46	1181.54	74.83	-195.68
5.52000	-1344.30	52.65	26.69	-1394.87	50.03	24.47	-1591.75	93.24	31.98	-1587.31	94.29	93.21	-1026.54	-215.27	66.18	-1059.91	-200.23	63.10	-1252.34	-177.41	31.19	-1264.19	-177.96	95.63	-1326.88	19.58	1408.94	0.00	0.00	0.00	-1199.01	4.92	1738.99	-1202.41	108.80	1731.29	-1263.89	-19.40	1770.17	-1512.97	-182.88	1849.79	-355.99	1334.10	69.10	215.22	1180.94	75.61	-193.64
5.53000	-1351.11	53.23	30.18	-1389.47	51.46	26.28	-1590.86	93.60	32.52	-1586.99	94.04	93.47	-999.32	-217.44	74.52	-1030.45	-201.36	70.31	-1233.29	-179.13	29.82	-1237.77	-179.45	92.87	-1319.57	18.37	1407.75	0.00	0.00	0.00	-1190.52	3.99	1738.03	-1195.53	108.21	1730.42	-1263.89	-19.40	1770.17	-1502.25	-181.92	1849.23	-354.97	1333.44	69.36	214.84	1180.61	75.66	-193.71
5.54000	-1352.36	51.28	29.32	-1396.51	49.42	23.46	-1591.03	93.20	32.66	-1587.42	93.08	93.46	-970.36	-218.33	84.30	-1001.02	-202.02	82.17	-1199.84	-183.19	31.36	-1210.62	-182.85	92.07	-1310.54	17.03	1406.59	0.00	0.00	0.00	-1183.71	3.26	1737.26	-1186.91	107.12	1729.54	-1263.89	-19.40	1770.17	-1491.54	-180.93	1848.66	-352.30	1330.45	70.66	213.62	1180.38	75.53	-194.05
5.55000	-1352.47	51.81	24.61	-1396.20	49.08	23.90	-1592.31	91.09	32.24	-1586.63	93.45	94.13	-947.24	-218.93	94.26	-974.75	-202.28	91.20	-1164.42	-187.98	32.44	-1185.16	-185.00	91.29	-1301.21	16.01	1405.42	0.00	0.00	0.00	-1175.12	2.22	1735.96	-1180.01	106.08	1728.63	-1263.89	-19.40	1770.17	-1480.84	-179.91	1848.08	-350.29	1332.31	70.59	211.26	1181.85	74.62	-189.09
5.56000	-1350.17	53.78	30.59	-1398.81	50.60	23.69	-1591.65	91.07	32.64	-1585.81	94.02	94.82	-913.69	-217.60	106.80	-950.15	-202.06	100.40	-1136.19	-191.52	35.52	-1159.01	-189.13	92.57	-1293.50	14.94	1404.21	0.00	0.00	0.00	-1166.80	1.04	1734.97	-1170.77	104.87	1727.65	-1263.89	-19.40	1770.17	-1470.14	-178.86	1847.50	-356.45	1332.04	69.76	213.09	1181.86	74.85	-191.16
5.57000	-1351.10	51.58	29.24	-1389.28	50.33	25.64	-1590.71	91.79	33.30	-1586.55	92.57	94.65	-894.37	-216.33	116.80	-926.77	-202.14	109.76	-1111.65	-191.91	37.68	-1135.01	-191.67	94.28	-1285.92	13.65	1402.71	0.00	0.00	0.00	-1158.06	-0.15	1734.10	-1162.75	104.31	1726.88	-1263.89	-19.40	1770.17	-1459.44	-177.78	1846.90	-352.41	1331.88	70.71	213.54	1180.40	75.53	-194.19
5.58000	-1350.01	53.18	30.14	-1397.15	53.59	25.89	-1591.38	90.42	33.32	-1586.29	92.39	95.06	-874.64	-217.16	126.11	-905.47	-202.17	118.59	-1088.19	-192.18	39.84	-1113.93	-192.08	95.19	-1277.09	12.20	1401.23	0.00	0.00	0.00	-1150.56	-0.93	1733.15	-1157.22	102.95	1726.22	-1263.89	-19.40	1770.17	-1448.75	-176.67	1846.30	-350.75	1331.65	71.31	216.46	1179.68	76.27	-193.40
5.59000	-1348.98	54.26	30.71	-1396.98	54.24	25.39	-1588.98	92.72	35.05	-1585.65	92.70	95.88	-849.67	-217.34	136.23	-885.67	-202.87	126.61	-1066.15	-192.53	42.27	-1093.56	-193.40	96.62	-1266.78	11.00	1399.76	0.00	0.00	0.00	-1142.51	-2.13	1732.24	-1150.13	101.98	1725.50	-1263.89	-19.40	1770.17	-1438.06	-175.53	1845.68	-350.86	1330.28	71.60	215.60	1179.11	76.29	-192.98
5.60000	-1351.00	59.06	29.27	-1399.06	54.81	25.22	-1590.02	90.97	34.90	-1584.49	93.82	96.99	-836.96	-217.24	144.77	-868.89	-203.40	133.18	-1047.24	-191.01	42.73	-1075.66	-194.27	97.45	-1258.90	9.13	1398.39	0.00	0.00	0.00	-1133.63	-3.15	1731.29	-1143.57	100.86	1724.57	-1263.89	-19.40	1770.17	-1427.38	-174.36	1845.06	-347.70	1329.13	72.29	211.66	1179.47	75.53	-195.47
5.61000	-1351.42	58.54	28.95	-1393.05	55.04	26.31	-1588.20	93.03	36.56	-1584.04	93.83	97.71	-823.83	-217.16	150.11	-855.03	-203.43	137.66	-1031.15	-189.88	42.82	-1060.77	-194.69	97.64	-1250.04	7.75	1396.86	0.00	0.00	0.00	-1124.86	-4.41	1730.45	-1133.48	99.41	1723.97	-1263.89	-19.40	1770.17	-1416.70	-173.15	1844.43	-350.03	1330.93	71.39	211.89	1181.19	75.01	-194.23
5.62000	-1351.39	59.36	29.04	-1393.96	55.17	25.71	-1588.95	91.29	36.28	-1583.71	93.87	98.22	-812.57	-216.44	152.39	-843.61	-202.86	139.48	-1018.69	-188.40	41.85	-1049.97	-192.56	95.83	-1243.13	5.69	1395.45	0.00	0.00	0.00	-1116.59	-5.83	1729.56	-1128.04	98.08	1723.53	-1263.89	-19.40	1770.17	-1406.03	-171.92	1843.78	-351.62	1332.62	70.52	212.30	1182.59	74.37	-192.14
5.63000	-1351.62	58.73	28.90	-1397.85	54.72	24.88	-1588.56	91.41	36.90	-1582.31	95.29	99.73	-803.04	-215.55	150.97	-834.53	-201.57	137.90	-1009.06	-188.47	41.21	-1040.24	-192.32	94.88	-1234.56	5.14	1394.22	0.00	0.00	0.00	-1108.18	-7.36	1728.73	-1116.94	96.67	1722.67	-1263.89	-19.40	1770.17	-1395.36	-170.66	1843.13	-351.45	1329.24	71.35	211.85	1181.26	74.80	-193.12
5.64000	-1351.53	59.38	29.06	-1396.13	55.43	24.74	-1587.89	91.93	38.32	-1581.91	95.35	100.65	-795.15	-214.20	145.88	-826.77	-199.84	133.26	-1003.36	-186.13	38.59	-1033.16	-191.42	93.52	-1226.35	2.23	1393.00	0.00	0.00	0.00	-1099.00	-8.84	1728.08	-1107.87	95.44	1722.06	-1263.89	-19.40	1770.17	-1384.70	-169.37	1842.47	-349.50	1329.68	71.37	213.48	1180.70	75.33	-194.78
5.65000	-1351.73	58.85	28.80	-1398.20	56.10	24.01	-1586.96	92.52	39.70	-1581.54	95.45	101.82	-789.77	-211.90	137.06	-820.14	-198.36	126.95	-999.26	-185.04	36.55	-1027.93	-189.49	91.42	-1217.46	-2.26	1390.63	0.00	0.00	0.00	-1089.58	-10.63	1727.43	-1100.18	93.74	1721.56	-1263.89	-19.40	1770.17	-1374.04	-168.04	1841.80	-352.48	1332.94	70.27	213.15	1180.24	75.32	-191.77
5.66000	-1352.11	58.95	28.59	-1393.49	55.90	25.05	-1586.62	92.37	41.19	-1581.04	94.95	102.88	-788.17	-210.32	127.26	-815.50	-195.96	119.35	-996.35	-183.61	34.16	-1023.50	-187.89	89.44	-1203.61	-7.10	1389.88	0.00	0.00	0.00	-1080.75	-12.51	1726.66	-1094.68	91.53	1721.52	-1263.88	-19.41	1770.17	-1363.39	-166.69	1841.12	-351.90	1331.51	70.92	213.78	1179.73	75.77	-191.68
5.67000	-1351.71	59.58	28.85	-1396.67	56.28	24.38	-1584.86	93.69	43.88	-1579.39	96.22	105.17	-786.74	-209.25	118.47	-811.66	-193.41	112.25	-995.01	-181.88	32.61	-1020.08	-186.32	87.59	-1199.85	-7.52	1389.12	0.00	0.00	0.00	-1070.94	-14.48	1725.95	-1086.54	89.61	1720.93	-1253.72	-23.42	1768.99	-1352.75	-165.30	1840.43	-354.55	1330.70	70.71	216.75	1178.49	76.66	-190.15
5.68000	-1351.99	58.50	28.45	-1391.86	55.73	25.03	-1584.78	92.79	45.74	-1579.10	95.35	106.83	-781.68	-205.49	111.95	-808.11	-189.79	105.71	-993.16	-180.77	31.42	-1018.14	-183.48	85.23	-1194.17	-9.32	1388.42	0.00	0.00	0.00	-1062.91	-16.94	1725.11	-1077.75	87.50	1720.30	-1244.44	-27.19	1768.00	-1342.11	-163.88	1839.73	-349.40	1329.57	71.38	216.21	1178.97	76.33	-191.08
5.69000	-1351.72	59.14	28.50	-1399.11	56.29	23.07	-1583.54	93.17	48.56	-1577.82	95.19	108.91	-772.20	-200.90	106.79	-804.11	-186.48	100.28	-990.68	-179.82	31.11	-1015.17	-181.51	83.86	-1183.85	-11.67	1387.88	0.00	0.00	0.00	-1053.57	-19.12	1724.24	-1068.57	84.85	1719.74	-1233.63	-32.29	1766.86	-1331.48	-162.43	1839.02	-351.77	1330.81	71.23	216.96	1178.87	76.71	-189.94
5.70000	-1348.17	58.18	26.67	-1394.39	55.54	23.78	-1581.80	94.33	51.91	-1576.14	95.00	111.51	-769.71	-197.31	97.84	-798.84	-183.93	94.03	-987.67	-179.14	31.44	-1009.78	-181.44	84.29	-1173.34	-14.02	1387.86	0.00	0.00	0.00	-1044.78	-21.70	1723.57	-1059.19	82.50	1718.91	-1223.47	-36.67	1766.09	-1320.86	-160.95	1838.30	-350.43	1331.61	70.99	215.99	1179.69	76.36	-194.92
5.71000	-1350.95	59.50	28.60	-1393.09	57.04	23.66	-1579.88	95.75	55.79	-1573.95	95.65	114.51	-761.84	-196.64	87.63	-794.67	-183.25	83.34	-985.24	-178.80	31.40	-1004.06	-181.93	84.84	-1166.65	-16.79	1387.75	0.00	0.00	0.00	-1035.98	-24.45	1722.95	-1052.03	79.62	1718.54	-1213.43	-41.27	1765.82	-1310.24	-159.44	1837.57	-355.38	1332.50	69.64	212.53	1181.91	74.69	-191.56
5.72000	-1352.03	58.16	25.21	-1393.82	55.63	23.86	-1579.55	94.84	59.25	-1571.76	95.61	117.64	-755.65	-195.46	78.08	-791.83	-182.49	74.00	-983.65	-178.49	31.20	-999.65	-182.24	84.74	-1158.77	-19.30	1388.12	0.00	0.00	0.00	-1027.53	-26.89	1722.55	-1042.56	76.76	1718.28	-1203.62	-45.19	1766.09	-1299.63	-157.89	1836.84	-349.46	1330.69	71.34	214.87	1181.21	75.22	-193.33
5.73000	-1347.48	58.14	26.27	-1396.84	55.89	22.84	-1576.36	97.10	64.38	-1567.75	97.87	122.18	-758.70	-195.05	68.13	-791.00	-182.70	66.45	-982.10	-179.00	31.10	-996.02	-183.23	84.91	-1146.11	-22.03	1389.16	0.00	0.00	0.00	-1017.84	-29.91	1722.24	-1035.13	74.18	1718.24	-1194.04	-48.70	1766.58	-1289.02	-156.32	1836.09	-352.76	1330.92	70.58	211.51	1181.14	74.80	-193.47
5.74000	-1351.71	59.73	27.73	-1396.37	56.32	22.61	-1574.76	97.18	69.06	-1565.40	97.49	125.84	-758.39	-196.77	60.46	-785.24	-183.14	60.65	-981.22	-179.81	31.15	-994.09	-182.49	84.35	-1138.90	-24.32	1390.44	0.00	0.00	0.00	-1009.18	-32.83	1722.40	-1027.69	71.13	1718.57	-1184.34	-52.46	1767.42	-1278.43	-154.71	1835.33	-349.92	1329.87	71.47	210.94	1181.69	74.42	-193.54
5.75000	-1351.27	59.17	27.82	-1390.93	56.74	23.78	-1574.20	95.59	73.01	-1561.26	98.99	130.56	-751.79	-196.86	54.56	-786.36	-183.68	54.39	-980.26	-180.62	31.55	-991.60	-183.37	84.53	-1127.72	-26.45	1391.79	0.00	0.00	0.00	-1000.88	-35.81	1722.61	-1017.11	68.24	1719.01	-1174.87	-55.92	1768.53	-1267.84	-153.07	1834.56	-351.95	1330.60	70.73	210.95	1182.22	74.37	-196.90
5.76000	-1351.56	59.40	27.63	-1395.96	56.06	22.53	-1571.59	96.18	78.22	-1557.27	99.68	135.15	-749.57	-194.71	50.37	-783.33	-182.81	50.99	-980.48	-179.63	31.34	-989.80	-183.10	84.60	-1120.73	-29.51	1393.36	0.00	0.00	0.00	-993.12	-38.77	1723.25	-1006.64	65.15	1719.94	-1164.52	-60.37	1769.55	-1257.26	-151.39	1833.78	-354.17	1331.91	69.87	213.09	1182.19	74.76	-193.59
5.77000	-1349.45	57.91	25.22	-1396.11	56.36	22.37	-1567.49	98.31	84.50	-1552.79	100.62	140.30	-750.36	-193.69	46.06	-783.95	-181.56	47.28	-979.98	-179.59	31.57	-988.24	-182.84	84.89	-1107.70	-31.67	1395.17	0.00	0.00	0.00	-982.41	-41.89	1724.14	-999.58	62.23	1721.32	-1155.30	-63.68	1771.14	-1246.69	-149.69	1833.00	-350.07	1330.83	71.00	214.18	1180.26	75.62	-188.76
5.78000	-1347.17	57.70	26.03	-1393.64	56.20	22.40	-1564.52	98.03	90.49	-1546.59	102.63	146.05	-745.27	-191.51	44.86	-781.35	-180.19	45.03	-979.90	-178.93	31.59	-987.01	-183.12	85.42	-1099.69	-34.28	1397.52	0.00	0.00	0.00	-973.07	-45.11	1725.32	-991.98	59.17	1722.98	-1146.33	-66.81	1773.03	-1236.13	-147.95	1832.20	-352.02	1330.76	70.79	213.49	1180.52	75.28	-195.10
5.79000	-1349.62	57.56	24.92	-1393.99	56.42	21.94	-1560.52	97.76	96.81	-1540.46	102.97	151.67	-744.76	-190.26	43.68	-782.84	-179.52	43.07	-979.59	-179.42	31.62	-986.89	-182.91	85.41	-1093.39	-37.20	1399.98	0.00	0.00	0.00	-963.19	-47.89	1726.79	-982.08	55.96	1724.27	-1136.62	-71.09	1774.67	-1225.57	-146.18	1831.39	-348.14	1329.82	71.63	213.77	1181.78	74.82	-188.72
5.80000	-1351.50	57.74	24.31	-1390.84	55.49	22.21	-1554.47	98.94	104.10	-1531.92	104.85	158.08	-745.71	-190.74	41.83	-780.80	-178.84	42.20	-979.33	-179.83	31.75	-985.25	-184.52	86.15	-1085.46	-40.07	1402.37	0.00	0.00	0.00	-955.41	-51.01	1728.61	-970.70	53.07	1726.09	-1127.42	-74.88	1776.52	-1215.02	-144.37	1830.57	-352.01	1331.53	70.42	215.40	1180.79	75.79	-192.10
5.81000	-1351.12	57.74	23.68	-1391.81	55.17	21.59	-1548.53	98.42	111.34	-1523.23	105.50	164.55	-748.03	-190.12	40.10	-777.86	-178.57	41.99	-979.69	-179.78	31.54	-985.78	-184.22	85.71	-1075.75	-42.31	1404.54	0.00	0.00	0.00	-944.94	-54.18	1730.35	-962.34	49.68	1728.28	-1118.27	-78.55	1778.27	-1204.49	-142.53	1829.74	-356.40	1331.26	69.70	214.98	1180.23	75.92	-192.20
5.82000	-1350.35	57.62	23.57	-1389.68	54.73	21.64	-1540.99	98.72	119.12	-1512.89	106.63	171.39	-743.33	-189.15	41.20	-780.53	-178.53	40.71	-979.68	-179.85	31.05	-986.05	-184.12	85.46	-1065.97	-44.91	1406.78	0.00	0.00	0.00	-936.84	-57.07	1732.35	-956.39	47.00	1730.49	-1109.15	-82.48	1779.86	-1193.96	-140.66	1828.91	-351.92	1331.07	70.30	211.84	1180.14	75.30	-196.45
5.83000	-1347.57	57.41	23.62	-1388.40	54.71	21.44	-1533.16	98.65	127.47	-1501.20	108.79	178.88	-742.37	-189.03	40.58	-781.24	-178.53	40.21	-980.28	-179.85	30.71	-985.96	-184.71	85.45	-1055.25	-48.05	1408.73	0.00	0.00	0.00	-929.26	-60.16	1734.39	-948.34	43.94	1732.68	-1100.71	-85.52	1781.45	-1183.44	-138.76	1828.06	-354.42	1332.01	69.73	214.83	1181.64	75.15	-197.30
5.84000	-1351.55	57.14	21.67	-1383.13	54.15	22.26	-1524.76	98.82	136.78	-1490.31	108.91	186.46	-747.06	-190.27	39.11	-781.05	-178.47	39.69	-979.92	-180.86	30.99	-985.83	-185.18	85.69	-1045.47	-51.06	1410.76	0.00	0.00	0.00	-918.85	-63.13	1736.32	-938.17	40.85	1734.73	-1091.98	-88.87	1782.74	-1172.93	-136.82	1827.20	-347.89	1331.17	71.37	213.48	1180.83	75.23	-190.39
5.85000	-1349.36	57.34	20.78	-1382.76	54.20	22.46	-1514.78	99.56	147.32	-1478.31	108.80	195.07	-747.04	-189.18	39.08	-779.24	-177.99	39.23	-980.63	-179.98	30.25	-986.71	-184.30	85.17	-1037.64	-54.28	1412.06	0.00	0.00	0.00	-910.24	-66.06	1738.14	-929.91	38.49	1736.79	-1083.04	-92.54	1783.92	-1162.42	-134.85	1826.33	-352.42	1333.82	69.64	215.32	1180.22	75.78	-188.48
5.86000	-1345.88	57.29	20.02	-1373.76	53.43	25.36	-1504.62	99.04	158.19	-1465.28	108.71	203.60	-747.15	-188.68	38.45	-781.67	-178.05	38.34	-980.00	-180.70	30.45	-986.59	-184.49	84.95	-1027.97	-57.35	1413.43	0.00	0.00	0.00	-902.90	-69.20	1739.94	-922.22	35.22	1738.67	-1074.82	-95.18	1785.25	-1151.93	-132.84	1825.45	-353.32	1331.72	70.27	211.57	1180.43	74.84	-189.22
5.87000	-1344.00	57.31	18.65	-1370.81	53.65	26.51	-1492.56	100.26	170.18	-1451.71	107.62	212.11	-743.66	-188.90	38.31	-782.71	-177.94	37.42	-979.86	-181.13	30.61	-985.58	-185.49	85.40	-1023.27	-60.40	1414.68	0.00	0.00	0.00	-895.40	-72.19	1741.70	-911.86	32.82	1740.06	-1066.38	-98.36	1786.33	-1141.45	-130.80	1824.56	-351.04	1330.77	70.84	215.14	1180.73	75.72	-189.85
5.88000	-1339.86	57.67	17.87	-1360.36	53.86	29.66	-1480.37	98.75	181.20	-1437.26	106.80	220.28	-745.22	-188.42	37.56	-779.08	-178.01	37.92	-979.70	-181.38	30.57	-985.11	-185.54	85.39	-1012.14	-63.47	1415.47	0.00	0.00	0.00	-886.32	-75.30	1743.20	-903.21	29.75	1741.69	-1057.82	-101.21	1787.29	-1130.98	-128.73	1823.66	-351.05	1332.53	70.49	214.60	1181.17	75.62	-191.46
5.89000	-1331.63	59.18	17.84	-1356.05	53.85	32.64	-1466.94	98.09	192.69	-1422.89	104.73	228.28	-743.20	-188.37	37.89	-780.78	-177.57	36.89	-979.77	-180.90	30.45	-985.47	-184.75	85.11	-1000.31	-65.71	1415.92	0.00	0.00	0.00	-877.43	-78.08	1744.58	-895.00	26.48	1742.91	-1049.73	-103.52	1788.13	-1120.52	-126.62	1822.75	-351.49	1331.13	70.70	213.06	1182.01	74.99	-189.04
5.90000	-1327.45	60.43	16.79	-1342.70	55.82	38.96	-1453.32	96.00	203.38	-1406.73	104.60	237.07	-745.36	-188.06	36.83	-781.63	-177.65	36.20	-979.48	-180.89	30.60	-985.35	-184.44	84.91	-994.38	-68.81	1416.39	0.00	0.00	0.00	-868.76	-80.77	1745.67	-884.81	23.97	1744.06	-1041.52	-106.08	1788.84	-1110.06	-124.48	1821.83	-351.40	1332.02	70.67	215.78	1179.39	76.13	-193.23
5.91000	-1318.02	62.03	16.22	-1333.68	57.53	45.40	-1438.51	94.51	213.54	-1391.53	102.81	245.12	-742.33	-187.79	36.95	-783.15	-177.75	35.47	-980.45	-179.56	29.82	-984.78	-184.67	85.26	-986.01	-71.65	1416.45	0.00	0.00	0.00	-860.28	-83.68	1746.69	-878.56	21.69	1745.16	-1033.33	-108.15	1789.50	-1099.62	-122.30	1820.90	-348.36	1329.64	71.92	216.60	1179.37	76.08	-196.42
5.92000	-1306.75	62.55	14.79	-1319.20	58.24	52.54	-1425.32	90.18	221.26	-1375.64	102.10	253.18	-745.07	-188.26	36.19	-783.02	-177.80	35.20	-979.72	-180.43	30.39	-984.00	-185.42	85.85	-976.65	-73.69	1416.52	0.00	0.00	0.00	-852.76	-86.47	1747.52	-868.26	18.88	1745.85	-1024.87	-110.49	1790.14	-1089.19	-120.09	1819.96	-346.17	1330.74	71.79	212.91	1180.16	75.24	-191.97
5.93000	-1290.43	65.33	21.15	-1306.76	60.38	57.95	-1410.02	87.03	227.63	-1360.86	99.26	259.57	-745.84	-188.38	35.93	-779.97	-177.37	35.71	-979.94	-180.06	30.30	-983.69	-185.45	85.79	-970.14	-76.46	1416.22	0.00	0.00	0.00	-843.52	-88.88	1747.96	-857.89	16.76	1746.24	-1016.35	-112.61	1790.70	-1078.77	-117.84	1819.01	-352.08	1331.51	70.55	212.57	1181.91	74.72	-191.57
5.94000	-1270.43	66.57	28.68	-1292.30	61.03	63.16	-1393.19	84.72	232.54	-1343.73	97.96	265.60	-746.31	-188.21	35.42	-778.78	-177.52	35.87	-979.07	-181.51	31.05	-984.38	-184.31	85.35	-965.22	-78.93	1415.53	0.00	0.00	0.00	-834.93	-91.18	1748.35	-850.31	14.62	1746.51	-1007.83	-114.08	1791.26	-1068.37	-115.56	1818.05	-354.51	1333.89	69.29	210.84	1182.08	74.50	-193.40
5.95000	-1250.22	67.86	34.11	-1272.51	60.72	67.14	-1376.32	81.24	235.39	-1327.83	93.42	269.35	-743.29	-187.84	36.12	-779.31	-177.50	35.78	-979.58	-180.68	30.52	-983.78	-185.19	85.64	-974.73	-86.34	1406.65	0.00	0.00	0.00	-825.90	-93.28	1748.53	-841.66	12.38	1746.79	-998.84	-116.17	1791.79	-1057.97	-113.25	1817.08	-349.89	1330.45	71.55	212.43	1180.28	75.14	-188.82
5.96000	-1227.02	63.50	36.02	-1251.22	60.13	70.44	-1357.63	79.27	237.07	-1310.15	90.51	272.14	-746.64	-187.15	35.29	-781.25	-177.40	34.96	-980.22	-179.84	30.17	-984.12	-184.60	85.51	-970.40	-88.84	1405.57	0.00	0.00	0.00	-817.47	-95.46	1748.46	-833.06	9.98	1746.76	-989.44	-118.35	1792.28	-1047.58	-110.89	1816.09	-349.72	1332.48	70.65	215.18	1179.18	76.24	-189.84
5.97000	-1206.75	63.26	38.87	-1226.08	55.16	71.27	-1338.19	76.94	237.10	-1290.90	88.72	273.58	-744.59	-187.27	36.01	-780.56	-177.66	35.29	-979.89	-180.39	30.20	-984.34	-184.69	85.54	-954.28	-90.51	1412.55	0.00	0.00	0.00	-808.70	-97.41	1748.38	-824.08	8.04	1746.64	-980.61	-119.76	1792.81	-1037.21	-108.51	1815.10	-354.60	1332.81	69.60	215.35	1180.60	75.76	-194.77
5.98000	-1181.94	62.42	41.15	-1201.11	54.34	72.76	-1317.98	74.51	235.51	-1271.53	86.34	273.27	-744.42	-187.31	36.08	-780.55	-177.69	35.31	-979.72	-180.81	30.54	-984.61	-184.73	85.55	-940.57	-90.76	1413.64	0.00	0.00	0.00	-799.31	-99.07	1748.23	-815.15	6.51	1746.44	-971.46	-121.36	1793.37	-1026.85	-106.09	1814.10	-349.58	1331.04	71.18	216.49	1178.93	76.57	-191.67
5.99000	-1157.22	61.42	42.23	-1176.35	52.59	73.25	-1296.58	73.52	233.14	-1251.41	83.95	271.30	-740.80	-187.19	36.85	-778.67	-177.68	35.74	-980.30	-179.92	30.01	-983.93	-185.82	86.06	-931.06	-92.05	1414.40	0.00	0.00	0.00	-789.92	-100.50	1747.86	-804.28	4.83	1745.89	-962.32	-122.82	1794.01	-1016.50	-103.63	1813.08	-352.35	1331.47	70.38	215.30	1179.57	76.01	-190.83
6.00000	-1128.91	61.19	43.05	-1154.11	52.69	72.22	-1274.57	71.99	228.96	-1231.04	82.07	268.25	-747.81	-187.51	36.14	-783.07	-177.73	34.42	-980.24	-179.97	30.05	-984.53	-184.99	85.75	-927.01	-94.37	1414.77	0.00	0.00	0.00	-780.73	-101.88	1747.42	-795.76	3.70	1745.59	-953.51	-123.65	1794.65	-1006.16	-101.14	1812.06	-353.72	1333.27	69.61	214.40	1180.38	75.80	-192.12
6.01000	-1103.75	60.78	42.30	-1125.79	51.28	71.66	-1252.97	68.79	222.70	-1210.02	80.14	263.85	-744.43	-186.60	36.59	-782.40	-177.78	34.68	-979.95	-180.72	30.48	-984.69	-184.97	85.85	-920.27	-96.11	1415.31	0.00	0.00	0.00	-772.64	-103.28	1746.88	-788.19	2.35	1745.06	-944.35	-124.94	1795.10	-995.84	-98.61	1811.02	-355.47	1333.92	68.88	214.77	1180.75	75.60	-196.64
6.02000	-1071.38	59.82	42.37	-1100.42	50.77	69.72	-1230.15	67.21	215.98	-1188.09	78.12	258.07	-744.55	-186.98	36.66	-782.52	-177.89	34.67	-979.40	-181.49	30.84	-984.69	-184.88	85.68	-909.44	-97.34	1416.41	0.00	0.00	0.00	-763.80	-104.42	1746.33	-777.67	1.49	1744.39	-934.91	-126.49	1795.57	-985.52	-96.04	1809.97	-348.79	1330.13	71.13	215.04	1180.06	76.20	-194.40
6.03000	-1038.06	62.38	44.31	-1070.35	49.35	67.66	-1205.93	66.29	208.27	-1165.79	76.80	251.74	-745.02	-187.18	36.64	-782.20	-178.02	34.85	-980.36	-179.87	29.94	-984.94	-184.28	85.50	-910.34	-98.44	1410.88	0.00	0.00	0.00	-754.87	-105.31	1745.78	-769.84	0.90	1743.82	-925.54	-127.57	1795.98	-975.22	-93.44	1808.92	-349.39	1329.64	71.41	213.05	1179.83	75.67	-192.08
6.04000	-1004.79	61.47	43.90	-1035.67	48.43	66.86	-1180.71	65.76	199.55	-1142.47	76.28	244.62	-741.49	-187.15	37.26	-780.60	-177.62	35.16	-980.41	-180.13	30.23	-984.88	-184.43	85.66	-906.65	-99.99	1409.91	0.00	0.00	0.00	-745.51	-105.93	1745.25	-760.81	0.08	1743.20	-916.15	-128.67	1796.27	-964.94	-90.81	1807.85	-353.51	1333.13	69.77	216.10	1181.56	75.73	-188.89
6.05000	-973.39	60.43	42.91	-1005.64	50.41	65.09	-1155.30	64.68	189.83	-1118.65	75.35	236.47	-747.62	-188.03	35.63	-782.29	-178.16	34.62	-980.35	-179.85	30.12	-985.20	-184.03	85.60	-878.71	-95.60	1419.27	0.00	0.00	0.00	-736.27	-106.62	1744.70	-751.81	-0.56	1742.60	-906.67	-129.85	1796.58	-954.66	-88.13	1806.77	-355.09	1334.53	69.25	217.07	1181.53	75.91	-193.62
6.06000	-938.23	59.59	42.52	-971.24	49.82	63.29	-1127.67	65.33	179.64	-1093.96	75.08	227.94	-748.79	-187.94	35.50	-780.18	-177.67	35.01	-980.72	-179.19	29.71	-985.09	-183.24	85.18	-870.80	-95.47	1421.50	0.00	0.00	0.00	-727.45	-107.24	1744.06	-744.57	-1.12	1742.17	-897.54	-130.44	1796.84	-944.40	-85.42	1805.68	-351.16	1331.62	70.61	214.43	1180.10	75.64	-196.21
6.07000	-905.94	58.99	41.74	-939.88	49.33	61.05	-1100.79	64.65	168.59	-1069.17	73.71	218.19	-745.30	-187.40	36.11	-783.36	-177.93	34.23	-979.87	-180.48	30.48	-984.56	-183.64	85.72	-860.47	-96.22	1421.85	0.00	0.00	0.00	-719.15	-107.89	1743.60	-734.55	-1.78	1741.44	-888.47	-131.43	1796.87	-934.16	-82.68	1804.58	-349.34	1329.74	71.49	212.34	1181.60	74.62	-194.87
6.08000	-870.91	59.01	41.47	-907.17	49.26	59.17	-1071.27	66.14	157.79	-1042.90	73.82	208.46	-744.58	-188.26	36.00	-781.63	-177.72	34.44	-980.28	-179.81	30.20	-984.63	-183.26	85.67	-851.75	-96.60	1422.02	0.00	0.00	0.00	-709.10	-108.34	1743.12	-725.25	-2.32	1740.97	-879.21	-132.17	1796.88	-923.92	-79.89	1803.47	-352.26	1332.03	70.46	213.16	1180.49	75.26	-195.27
6.09000	-836.08	59.34	41.60	-871.90	49.34	57.49	-1041.81	66.93	146.60	-1017.08	72.80	198.21	-743.51	-187.86	36.38	-779.13	-177.77	34.86	-979.80	-180.03	30.36	-984.07	-183.30	85.99	-844.93	-96.63	1421.63	0.00	0.00	0.00	-700.80	-108.74	1742.61	-715.29	-2.58	1740.34	-870.34	-132.66	1796.90	-913.70	-77.07	1802.34	-350.72	1332.43	70.40	214.90	1180.15	75.97	-190.49
6.10000	-801.93	60.00	41.62	-837.34	50.38	55.97	-1012.35	67.18	134.96	-989.49	73.39	188.22	-739.11	-188.01	36.92	-779.47	-178.02	34.53	-979.99	-179.98	30.49	-983.61	-183.27	85.97	-837.30	-97.80	1421.12	0.00	0.00	0.00	-693.01	-109.24	1742.14	-708.74	-3.08	1739.94	-861.10	-133.18	1796.70	-903.50	-74.22	1801.21	-351.30	1329.83	71.11	215.23	1179.30	76.47	-192.31
6.11000	-765.92	61.48	42.47	-800.76	51.43	55.12	-982.01	67.22	123.43	-961.51	73.76	178.14	-743.25	-188.33	35.83	-782.76	-177.99	33.52	-979.65	-180.19	30.75	-983.91	-182.27	85.74	-847.47	-104.52	1411.84	0.00	0.00	0.00	-683.60	-109.63	1741.53	-699.47	-3.54	1739.18	-852.03	-133.79	1796.42	-893.31	-71.32	1800.06	-353.23	1332.56	69.84	215.93	1178.99	76.58	-186.54
6.12000	-730.81	63.20	43.89	-772.35	52.65	53.03	-950.87	68.22	112.29	-932.78	75.35	168.52	-747.58	-188.16	34.06	-781.82	-177.96	33.33	-980.06	-179.26	30.31	-983.17	-182.52	86.21	-836.76	-105.93	1409.85	0.00	0.00	0.00	-674.04	-110.06	1740.81	-689.50	-3.79	1738.57	-843.23	-133.89	1796.15	-883.13	-68.39	1798.91	-349.09	1331.76	71.04	216.03	1179.89	76.04	-193.41
6.13000	-696.10	65.23	45.86	-735.42	54.37	53.43	-919.49	68.18	101.00	-904.14	76.05	158.92	-739.30	-187.92	35.91	-779.71	-178.06	33.55	-979.83	-179.16	30.59	-982.47	-182.79	86.49	-837.30	-106.61	1409.80	0.00	0.00	0.00	-665.89	-110.42	1740.17	-680.67	-3.94	1737.72	-834.00	-134.75	1795.67	-872.97	-65.43	1797.74	-353.41	1332.18	70.02	217.25	1181.34	75.72	-195.21
6.14000	-660.95	67.65	48.71	-699.36	57.07	54.67	-887.02	70.93	91.42	-874.38	78.59	150.23	-739.85	-189.13	35.60	-781.41	-178.35	32.88	-979.25	-179.93	31.12	-982.76	-181.71	86.28	-816.26	-105.09	1414.67	0.00	0.00	0.00	-657.23	-110.74	1739.43	-673.52	-4.59	1737.21	-825.43	-134.83	1795.28	-862.82	-62.42	1796.56	-352.11	1332.28	70.18	212.84	1180.28	75.32	-192.18
6.15000	-627.47	69.84	51.95	-666.66	58.70	55.83	-855.27	71.16	81.09	-845.18	79.49	141.31	-739.38	-188.67	35.31	-780.60	-178.25	32.78	-979.35	-179.64	31.06	-982.26	-181.74	86.59	-819.85	-106.80	1409.37	0.00	0.00	0.00	-648.17	-110.94	1738.60	-664.93	-4.71	1736.35	-816.64	-135.13	1794.74	-852.69	-59.38	1795.37	-355.10	1331.49	69.73	215.39	1179.75	76.25	-191.02
6.16000	-591.79	72.80	56.60	-633.04	61.33	57.29	-822.61	73.09	72.27	-815.52	80.96	133.24	-740.44	-188.31	34.94	-780.95	-178.15	32.23	-979.44	-179.17	31.05	-981.38	-182.32	87.00	-806.15	-106.60	1407.56	0.00	0.00	0.00	-639.45	-111.14	1737.77	-655.38	-4.84	1735.76	-807.59	-135.54	1794.14	-842.57	-56.29	1794.17	-356.17	1332.71	69.28	215.85	1179.05	76.12	-196.25
6.17000	-558.06	75.18	61.22	-597.40	63.74	60.46	-789.50	76.03	64.52	-785.51	83.41	125.85	-739.60	-188.90	34.78	-780.60	-178.16	32.18	-979.15	-179.34	31.39	-981.07	-182.58	87.43	-804.03	-107.07	1407.49	0.00	0.00	0.00	-630.62	-111.29	1736.82	-648.05	-4.80	1734.97	-798.87	-135.44	1793.65	-832.47	-53.18	1792.96	-357.17	1332.58	68.89	212.93	1180.29	75.44	-193.89
6.18000	-523.08	76.90	67.14	-563.79	66.68	63.94	-756.12	79.59	57.85	-755.62	85.56	119.23	-741.42	-188.76	33.99	-780.16	-178.20	32.21	-979.22	-179.30	31.40	-981.22	-181.84	87.20	-791.44	-107.44	1407.11	0.00	0.00	0.00	-622.02	-111.50	1735.94	-636.06	-4.76	1733.74	-790.09	-135.31	1793.14	-822.38	-50.02	1791.74	-355.35	1331.60	69.71	214.58	1180.15	75.84	-192.74
6.19000	-488.57	79.68	73.99	-530.13	69.45	68.04	-723.88	81.15	51.30	-726.26	87.30	112.86	-741.28	-188.17	33.08	-779.48	-178.11	32.15	-979.19	-178.99	31.43	-981.39	-180.94	87.10	-782.29	-106.47	1406.30	0.00	0.00	0.00	-613.73	-111.66	1735.08	-626.19	-4.76	1733.11	-781.23	-135.07	1792.45	-812.31	-46.82	1790.50	-355.06	1330.92	70.67	217.22	1179.51	76.48	-189.08
6.20000	-458.39	83.40	80.50	-501.74	71.81	71.79	-690.66	84.54	46.45	-696.17	90.03	107.80	-744.34	-188.90	32.04	-783.45	-178.68	31.05	-979.02	-178.83	31.53	-980.87	-181.34	87.35	-775.16	-106.83	1405.71	0.00	0.00	0.00	-604.73	-111.85	1734.16	-618.34	-4.41	1732.34	-772.52	-134.67	1791.83	-802.26	-43.59	1789.26	-351.36	1330.26	71.20	217.08	1180.52	76.22	-187.41
6.21000	-427.33	86.46	87.69	-469.59	75.41	77.11	-657.60	89.52	43.54	-666.07	93.75	104.28	-745.01	-187.62	31.12	-781.19	-178.81	31.49	-978.74	-178.95	31.66	-979.98	-181.87	87.88	-758.01	-105.75	1404.65	0.00	0.00	0.00	-595.25	-111.76	1733.19	-608.57	-4.01	1731.26	-764.07	-133.84	1791.09	-792.22	-40.32	1788.00	-348.99	1329.04	71.67	215.45	1180.25	75.76	-196.83
6.22000	-397.61	89.08	95.82	-438.01	77.34	83.82	-625.43	92.84	41.14	-636.63	96.85	101.62	-741.44	-187.67	32.01	-778.00	-178.88	32.47	-978.87	-178.81	31.92	-980.27	-180.92	87.78	-765.43	-106.27	1404.31	0.00	0.00	0.00	-586.55	-111.59	1732.32	-599.79	-3.74	1730.64	-755.53	-133.31	1790.21	-782.19	-37.01	1786.73	-350.71	1329.65	71.47	216.64	1179.25	76.32	-193.42
6.23000	-368.84	90.97	104.76	-410.34	78.74	90.42	-594.25	96.13	40.50	-607.69	100.13	100.39	-741.74	-186.99	31.56	-780.31	-179.15	31.69	-978.86	-178.59	32.07	-979.95	-180.94	88.09	-750.45	-104.89	1402.97	0.00	0.00	0.00	-579.19	-111.50	1731.57	-591.18	-3.85	1729.77	-747.05	-132.60	1789.20	-772.19	-33.66	1785.45	-353.86	1331.05	70.23	215.95	1179.15	76.31	-195.22
6.24000	-340.69	91.70	114.98	-375.76	81.57	100.73	-563.19	100.56	41.92	-579.72	103.16	100.58	-747.58	-187.84	29.64	-779.43	-179.13	31.72	-978.31	-178.85	32.52	-979.69	-180.69	88.22	-736.10	-104.57	1402.16	0.00	0.00	0.00	-569.86	-111.23	1730.81	-583.35	-3.30	1729.11	-738.89	-131.24	1788.27	-762.20	-30.27	1784.16	-353.33	1331.42	70.44	217.93	1180.86	76.52	-196.46
6.25000	-314.53	91.61	125.93	-350.67	84.37	109.31	-534.19	102.53	43.75	-552.55	106.10	102.06	-744.28	-188.50	31.31	-781.09	-179.38	31.15	-978.11	-178.61	32.85	-979.31	-180.50	88.57	-725.77	-103.61	1401.30	0.00	0.00	0.00	-562.32	-110.89	1730.16	-574.05	-2.65	1728.35	-730.26	-130.66	1787.06	-752.23	-26.84	1782.86	-353.20	1332.25	70.01	213.95	1180.22	75.76	-197.81
6.26000	-290.37	91.94	136.38	-325.17	84.66	118.96	-506.73	105.18	46.92	-527.39	107.30	104.04	-743.51	-187.88	31.52	-780.44	-179.57	31.18	-978.02	-178.05	32.94	-978.95	-180.29	88.96	-718.95	-103.16	1400.13	0.00	0.00	0.00	-553.32	-110.47	1729.43	-565.89	-2.01	1727.42	-722.17	-129.18	1786.00	-742.27	-23.37	1781.54	-354.73	1331.60	70.09	212.09	1182.28	74.68	-193.57
6.27000	-268.37	91.91	146.54	-302.31	83.92	128.15	-482.17	105.60	49.66	-504.52	108.36	106.38	-742.69	-188.32	31.13	-782.38	-179.66	30.64	-978.08	-177.39	33.14	-978.71	-179.64	89.43	-707.54	-101.82	1398.90	0.00	0.00	0.00	-544.77	-109.88	1728.78	-557.32	-1.53	1726.56	-714.06	-127.73	1784.81	-732.33	-19.87	1780.22	-354.70	1332.04	69.79	213.97	1181.22	75.30	-186.09
6.28000	-249.69	92.71	155.49	-283.01	84.94	135.92	-459.86	105.97	51.85	-484.60	108.11	107.34	-742.97	-187.65	30.97	-781.54	-179.67	30.58	-977.53	-177.27	33.68	-977.78	-179.98	90.08	-699.38	-100.65	1397.55	0.00	0.00	0.00	-535.76	-109.29	1728.13	-547.16	-1.07	1725.69	-706.16	-125.99	1783.66	-722.41	-16.32	1778.88	-350.54	1330.36	70.96	211.79	1181.58	75.05	-194.45
6.29000	-234.03	92.72	162.72	-266.20	84.17	142.24	-440.89	105.80	51.98	-467.10	109.49	107.74	-744.66	-188.51	30.93	-780.66	-179.69	30.89	-977.29	-177.08	34.14	-978.28	-178.31	89.81	-692.96	-99.94	1396.62	0.00	0.00	0.00	-527.87	-108.85	1727.52	-538.28	-0.48	1724.90	-698.51	-123.75	1782.52	-712.51	-12.74	1777.53	-351.19	1324.83	74.34	215.00	1180.54	75.86	-196.55
6.30000	-220.85	92.72	165.87	-252.68	83.82	145.28	-425.53	105.14	50.92	-453.43	108.59	106.38	-742.88	-187.73	30.86	-777.22	-179.66	31.54	-977.00	-176.70	34.53	-977.02	-178.57	90.79	-687.36	-99.25	1395.14	0.00	0.00	0.00	-520.01	-107.88	1726.97	-531.45	0.31	1724.26	-690.78	-121.59	1781.42	-702.62	-9.12	1776.17	-348.72	1328.99	72.65	212.63	1181.96	74.71	-195.94
6.31000	-209.30	90.01	165.20	-242.04	82.91	143.79	-413.93	105.23	49.96	-441.79	109.16	105.51	-741.29	-188.99	30.77	-778.84	-179.75	31.26	-976.76	-176.07	34.79	-976.13	-178.81	91.63	-678.06	-97.82	1393.50	0.00	0.00	0.00	-511.60	-106.95	1726.43	-520.29	1.80	1723.23	-683.31	-118.65	1780.40	-692.75	-5.45	1774.80	-352.34	1330.78	70.55	215.89	1180.88	75.68	-190.94
6.32000	-199.19	85.87	160.90	-231.83	78.33	140.41	-405.28	106.28	48.99	-432.70	108.30	104.00	-743.69	-188.69	30.36	-779.50	-180.15	30.94	-976.12	-176.33	35.62	-976.17	-178.18	92.05	-672.63	-96.74	1392.31	0.00	0.00	0.00	-503.41	-105.96	1725.99	-513.29	2.74	1722.54	-675.36	-116.24	1779.26	-682.90	-1.75	1773.41	-352.03	1329.51	71.24	214.91	1179.93	75.79	-189.64
6.33000	-190.90	82.38	153.70	-224.72	76.34	133.69	-399.52	106.18	47.22	-425.39	107.94	102.55	-742.66	-189.19	30.23	-779.14	-179.96	30.81	-976.26	-175.48	35.87	-975.29	-178.70	93.07	-658.02	-94.70	1391.30	0.00	0.00	0.00	-495.66	-104.62	1725.56	-504.92	4.09	1721.46	-667.82	-112.98	1778.30	-673.07	2.00	1772.02	-352.88	1330.90	70.73	212.74	1180.51	75.34	-193.79
6.34000	-184.59	79.85	145.32	-219.33	75.06	126.07	-395.43	106.36	45.03	-419.84	107.17	100.45	-739.62	-188.39	30.56	-777.22	-179.90	31.12	-975.86	-174.87	36.47	-974.96	-177.83	93.38	-646.44	-93.73	1389.96	0.00	0.00	0.00	-486.64	-103.17	1725.14	-496.54	5.33	1720.60	-659.93	-109.96	1777.14	-663.26	5.78	1770.61	-353.84	1332.55	70.18	215.38	1180.61	75.83	-192.05
6.35000	-179.59	77.12	136.95	-215.13	73.30	118.10	-393.19	104.99	42.23	-415.57	106.26	98.07	-738.77	-188.39	30.29	-777.47	-180.03	30.90	-974.99	-174.85	37.44	-972.98	-179.63	95.53	-642.57	-92.39	1388.52	0.00	0.00	0.00	-478.76	-101.54	1724.73	-486.85	7.09	1719.79	-652.10	-106.75	1775.98	-654.46	8.49	1769.02	-352.00	1332.34	70.75	214.16	1180.56	75.51	-191.02
6.36000	-176.00	75.16	128.39	-211.80	71.01	110.30	-391.29	104.97	40.28	-412.34	105.57	95.92	-738.96	-187.93	30.34	-777.49	-180.04	30.50	-974.57	-174.00	38.27	-972.82	-178.36	95.83	-627.61	-89.84	1387.44	0.00	0.00	0.00	-470.41	-99.72	1724.38	-479.31	8.53	1719.02	-644.34	-103.20	1774.86	-645.49	12.28	1767.37	-352.11	1331.55	70.59	216.23	1180.30	76.06	-190.78
6.37000	-172.47	72.66	120.39	-208.67	68.06	102.88	-389.45	103.76	38.55	-408.89	104.83	94.16	-741.22	-188.02	29.71	-779.70	-180.18	29.85	-974.32	-173.27	39.21	-971.59	-178.58	97.38	-624.18	-88.07	1386.62	0.00	0.00	0.00	-462.36	-97.65	1724.05	-469.89	10.61	1718.23	-636.49	-99.59	1773.81	-636.64	15.64	1765.76	-351.29	1331.59	71.08	215.38	1180.85	75.60	-194.15
6.38000	-167.74	70.78	111.22	-204.11	66.85	95.59	-386.74	104.01	37.94	-404.20	104.32	93.35	-738.78	-187.71	29.93	-776.20	-180.35	30.50	-973.31	-173.30	40.90	-969.61	-179.53	99.58	-615.92	-85.32	1385.88	0.00	0.00	0.00	-454.25	-95.58	1723.88	-459.48	13.01	1717.29	-628.04	-96.68	1772.69	-627.89	19.01	1764.35	-351.23	1332.09	70.78	214.61	1179.65	75.90	-194.51
6.39000	-161.47	69.29	100.00	-198.99	64.76	86.21	-384.24	104.03	37.37	-398.79	103.91	92.92	-742.25	-188.54	28.65	-778.05	-179.83	29.79	-972.21	-173.73	42.97	-969.28	-178.23	100.81	-604.32	-82.33	1385.45	0.00	0.00	0.00	-445.99	-93.24	1723.93	-452.30	15.20	1716.97	-620.04	-92.50	1772.07	-618.90	22.69	1763.19	-352.10	1331.36	70.87	215.97	1179.10	76.54	-194.64
6.40000	-156.63	68.48	89.05	-195.16	63.20	77.44	-382.23	103.93	36.92	-393.86	103.98	92.59	-738.94	-188.81	28.96	-776.43	-180.16	30.05	-971.77	-172.81	44.69	-967.06	-179.13	103.70	-594.24	-79.71	1384.90	0.00	0.00	0.00	-437.10	-90.75	1724.15	-444.11	17.66	1716.72	-611.43	-88.92	1771.65	-609.88	25.92	1762.49	-355.06	1332.26	70.15	215.75	1179.34	76.16	-189.66
6.41000	-152.87	67.44	80.54	-192.17	61.68	70.26	-380.80	104.52	36.72	-389.90	104.65	92.36	-740.19	-188.10	28.77	-778.53	-180.06	29.46	-970.60	-172.59	47.30	-965.80	-177.92	105.99	-581.48	-76.37	1384.86	0.00	0.00	0.00	-428.72	-87.99	1724.67	-433.71	20.37	1716.70	-602.95	-85.29	1771.46	-600.76	29.87	1761.78	-349.25	1330.17	71.94	211.72	1180.12	75.11	-195.07
6.42000	-147.47	66.49	73.54	-188.78	61.67	64.07	-379.63	105.27	36.74	-386.67	105.50	92.11	-741.50	-188.54	27.71	-778.16	-180.20	29.23	-969.12	-173.05	50.65	-963.68	-178.14	109.18	-575.62	-73.54	1384.95	0.00	0.00	0.00	-420.12	-85.15	1725.25	-423.67	23.32	1716.67	-594.63	-81.48	1771.18	-591.72	33.94	1761.13	-349.31	1330.96	71.26	213.08	1179.96	75.35	-195.26
6.43000	-143.43	65.65	65.39	-188.41	62.13	58.10	-378.85	105.51	36.60	-383.90	105.87	91.81	-740.18	-188.63	28.55	-776.81	-180.10	29.43	-967.60	-173.28	54.21	-961.08	-178.39	112.77	-562.69	-70.46	1385.33	0.00	0.00	0.00	-411.58	-81.93	1725.95	-414.93	25.87	1716.89	-586.49	-77.59	1770.98	-582.70	38.13	1760.45	-356.93	1333.18	69.15	214.97	1178.87	76.05	-194.07
6.44000	-140.65	66.11	58.61	-188.17	61.76	53.13	-378.51	105.26	36.70	-381.53	106.31	91.82	-744.94	-188.39	26.29	-777.95	-180.13	29.02	-966.02	-173.77	58.30	-957.71	-179.59	117.28	-551.18	-67.60	1385.58	0.00	0.00	0.00	-403.48	-78.71	1727.00	-407.67	28.89	1717.53	-578.22	-73.64	1770.89	-573.93	42.01	1759.90	-347.60	1330.08	72.05	212.91	1179.60	75.57	-194.06
6.45000	-139.75	65.87	53.15	-183.25	61.38	51.03	-378.14	104.67	36.71	-380.14	106.01	91.94	-736.57	-187.33	28.25	-777.07	-180.46	29.24	-964.44	-173.75	62.67	-954.07	-180.57	122.15	-542.78	-64.96	1386.17	0.00	0.00	0.00	-394.62	-75.30	1728.23	-398.48	32.94	1718.53	-570.24	-68.70	1771.14	-565.14	46.05	1759.60	-349.85	1330.36	71.20	212.96	1180.98	75.37	-191.82
6.46000	-139.73	65.37	49.33	-183.08	61.18	48.47	-377.83	104.73	36.94	-379.36	105.72	92.02	-739.80	-187.82	27.56	-776.77	-179.81	28.95	-961.77	-174.95	68.33	-950.81	-180.64	126.91	-532.42	-62.10	1387.24	0.00	0.00	0.00	-386.46	-71.67	1729.79	-389.42	36.22	1719.74	-561.65	-65.23	1771.39	-556.44	49.88	1759.59	-352.44	1329.73	70.97	215.23	1180.05	75.80	-194.37
6.47000	-136.72	64.92	47.94	-181.07	60.59	47.57	-377.53	105.65	37.18	-378.94	105.31	91.83	-741.94	-188.19	27.00	-776.09	-179.47	28.97	-958.84	-175.84	74.34	-946.32	-181.62	132.64	-520.71	-59.06	1388.04	0.00	0.00	0.00	-377.10	-68.23	1731.51	-380.73	39.69	1721.20	-552.94	-61.55	1771.97	-547.94	53.66	1759.92	-349.75	1331.11	71.13	215.38	1179.53	76.09	-196.55
6.48000	-137.49	64.82	46.53	-181.98	60.64	46.13	-377.54	105.43	37.01	-378.45	106.03	92.02	-740.71	-187.51	27.31	-777.19	-179.27	28.81	-955.95	-175.93	80.50	-940.59	-183.31	139.27	-512.93	-55.84	1389.17	0.00	0.00	0.00	-368.56	-64.39	1733.49	-372.75	43.59	1722.96	-544.52	-57.52	1772.79	-539.30	57.66	1760.42	-351.25	1331.12	70.58	216.15	1180.29	76.12	-197.63
6.49000	-136.71	64.77	45.82	-180.60	60.59	45.76	-377.86	104.71	36.51	-378.53	105.29	91.61	-742.73	-188.33	26.91	-775.33	-178.67	29.46	-951.70	-177.16	87.90	-935.15	-183.68	145.51	-503.20	-52.50	1390.85	0.00	0.00	0.00	-359.61	-60.49	1735.69	-365.01	47.03	1725.12	-535.88	-53.85	1773.76	-530.88	61.57	1761.16	-349.04	1330.54	71.56	215.23	1180.53	75.89	-198.89
6.50000	-136.62	64.85	45.27	-181.15	60.30	44.93	-377.81	105.05	36.45	-378.35	105.54	91.65	-740.53	-188.12	27.20	-772.84	-178.12	30.49	-946.53	-178.44	96.05	-928.15	-184.68	152.49	-491.26	-49.30	1392.28	0.00	0.00	0.00	-351.39	-56.71	1738.15	-356.64	50.83	1727.34	-527.54	-49.81	1775.00	-522.61	65.41	1762.09	-351.65	1333.06	70.32	217.69	1180.32	76.47	-196.00
6.51000	-135.52	64.46	45.29	-182.07	60.56	44.59	-377.85	105.26	36.43	-378.13	106.27	91.72	-743.72	-187.94	26.75	-774.57	-177.73	30.33	-940.58	-179.53	104.42	-919.69	-186.62	160.15	-481.39	-46.34	1393.64	0.00	0.00	0.00	-343.08	-52.79	1740.82	-347.21	54.80	1729.65	-518.71	-46.73	1776.35	-514.45	68.87	1763.27	-351.92	1333.55	70.29	215.96	1179.46	76.51	-194.53
6.52000	-136.39	64.64	44.68	-180.60	60.60	44.65	-377.73	105.91	36.46	-378.21	106.26	91.38	-738.42	-187.72	27.90	-771.09	-177.43	31.25	-933.73	-180.88	113.27	-910.73	-187.08	166.92	-474.64	-43.37	1396.04	0.00	0.00	0.00	-334.58	-48.94	1743.62	-340.03	58.29	1732.42	-510.53	-42.88	1777.90	-506.29	72.64	1764.52	-348.90	1329.65	71.88	214.45	1180.82	75.88	-191.35
6.53000	-136.85	64.76	44.33	-179.83	60.71	44.47	-377.87	105.71	36.26	-378.12	106.77	91.35	-742.32	-187.48	26.90	-771.48	-177.38	30.56	-924.79	-182.96	122.78	-899.88	-188.65	174.64	-465.34	-40.71	1397.64	0.00	0.00	0.00	-325.34	-45.11	1746.41	-331.55	62.70	1735.21	-502.23	-39.55	1779.47	-498.38	75.96	1765.88	-351.73	1331.07	70.72	215.80	1179.33	76.35	-188.56
6.54000	-136.18	65.01	44.19	-181.53	60.26	43.83	-377.80	106.42	36.36	-378.13	107.10	91.28	-739.47	-187.96	27.18	-767.81	-177.65	31.19	-915.29	-184.62	133.02	-887.32	-190.51	182.68	-457.48	-37.62	1399.78	0.00	0.00	0.00	-316.12	-41.33	1749.41	-322.52	66.86	1737.92	-494.07	-36.33	1781.12	-490.52	79.10	1767.40	-350.69	1331.34	70.83	213.07	1180.65	75.28	-196.77
6.55000	-136.02	64.60	44.25	-181.72	60.52	43.66	-377.86	106.61	36.25	-378.00	107.69	91.26	-733.61	-188.08	28.10	-764.74	-177.79	31.96	-904.98	-185.49	143.70	-873.82	-191.97	191.23	-452.40	-35.10	1402.15	0.00	0.00	0.00	-308.39	-37.58	1752.48	-313.48	70.48	1740.79	-485.88	-33.24	1782.81	-482.99	81.99	1768.91	-354.33	1332.21	69.91	212.26	1181.37	74.85	-195.53
6.56000	-133.13	64.79	45.01	-180.08	60.64	43.84	-377.93	106.93	36.25	-378.15	107.87	91.05	-731.59	-189.08	27.58	-761.50	-179.54	33.33	-894.59	-184.39	154.94	-860.40	-191.49	200.16	-445.23	-32.55	1404.37	0.00	0.00	0.00	-300.96	-34.05	1755.69	-307.35	73.94	1743.94	-478.00	-30.28	1784.35	-475.59	84.82	1770.33	-351.92	1330.30	71.06	214.02	1180.93	75.28	-192.32
6.57000	-135.57	64.58	44.37	-182.93	60.41	43.17	-378.06	106.69	35.94	-378.33	107.92	90.85	-727.57	-188.56	28.63	-757.55	-178.03	35.45	-882.79	-183.35	167.19	-845.55	-190.86	209.63	-430.16	-29.61	1406.12	0.00	0.00	0.00	-292.84	-30.66	1758.77	-298.97	77.50	1747.03	-469.96	-27.93	1785.85	-468.03	87.84	1771.49	-350.93	1331.23	71.27	215.69	1179.91	75.72	-194.10
6.58000	-134.82	64.84	44.36	-180.81	60.46	43.51	-378.15	106.81	35.81	-378.27	108.65	90.94	-724.92	-189.00	29.35	-752.11	-177.89	38.54	-869.24	-182.49	180.23	-830.02	-189.38	219.26	-423.47	-28.09	1407.58	0.00	0.00	0.00	-284.48	-27.30	1761.94	-291.16	80.75	1750.05	-462.06	-25.55	1787.21	-460.69	90.21	1772.67	-351.45	1331.28	70.82	216.93	1179.24	76.54	-194.31
6.59000	-135.34	64.27	44.51	-181.07	60.27	43.36	-378.24	107.23	35.88	-378.41	108.86	90.89	-719.20	-190.11	30.26	-742.39	-178.12	43.30	-854.69	-180.91	192.73	-813.72	-187.48	228.85	-411.70	-25.55	1409.00	0.00	0.00	0.00	-276.96	-24.23	1765.21	-281.99	84.71	1752.89	-453.96	-23.62	1788.34	-453.34	92.79	1773.77	-358.45	1333.18	69.44	214.37	1179.64	76.00	-195.05
6.60000	-135.20	64.42	44.45	-180.42	60.53	43.42	-378.26	107.09	35.63	-378.53	108.76	90.63	-708.81	-191.35	32.52	-734.07	-179.23	48.02	-839.84	-178.23	203.43	-798.08	-184.46	237.88	-405.89	-23.46	1410.99	0.00	0.00	0.00	-269.33	-21.16	1768.44	-274.08	87.76	1755.88	-446.06	-21.64	1789.50	-446.09	94.65	1774.83	-358.98	1326.66	72.03	215.49	1180.19	75.98	-196.57
6.61000	-134.05	64.59	44.62	-181.90	60.38	43.07	-378.30	107.22	35.76	-378.54	108.97	90.61	-695.30	-192.58	38.20	-723.66	-180.21	53.51	-824.73	-174.07	212.02	-782.18	-181.41	245.97	-395.76	-21.71	1412.36	0.00	0.00	0.00	-261.42	-18.27	1771.62	-265.56	90.84	1758.90	-438.06	-20.12	1790.51	-438.95	96.27	1775.87	-353.25	1329.89	70.87	214.62	1181.39	75.33	-195.34
6.62000	-133.85	64.71	44.56	-181.45	60.81	42.80	-378.31	106.96	35.68	-378.54	109.03	90.63	-683.83	-194.21	43.54	-706.30	-181.29	60.26	-808.35	-171.20	219.71	-765.46	-178.38	253.46	-384.20	-19.76	1413.16	0.00	0.00	0.00	-252.45	-15.72	1774.65	-260.64	93.20	1762.28	-430.34	-18.06	1791.65	-431.61	98.31	1776.76	-350.64	1329.54	71.34	214.11	1179.15	76.02	-189.41
6.63000	-134.71	64.47	44.47	-183.33	60.95	42.23	-378.26	107.19	35.76	-378.78	108.42	90.27	-666.76	-196.47	48.55	-687.55	-182.63	66.42	-791.76	-167.02	225.32	-748.61	-174.48	259.47	-376.02	-17.56	1414.38	0.00	0.00	0.00	-245.54	-13.45	1777.70	-251.98	96.09	1764.83	-422.57	-16.58	1792.62	-424.20	100.19	1777.55	-346.15	1327.78	72.62	216.97	1178.52	76.62	-199.41
6.64000	-134.49	64.67	44.33	-182.21	60.95	42.48	-378.27	107.30	35.84	-378.61	109.18	90.64	-645.45	-196.73	53.47	-669.04	-183.08	71.11	-773.54	-163.58	229.64	-730.56	-171.55	264.70	-373.15	-15.96	1415.73	0.00	0.00	0.00	-237.69	-11.10	1780.63	-243.23	98.53	1767.47	-414.82	-14.94	1793.60	-416.97	101.58	1778.56	-350.38	1329.00	71.46	215.02	1179.77	75.60	-196.30
6.65000	-135.47	64.65	44.09	-179.59	61.20	43.27	-378.17	107.51	35.97	-378.71	109.06	90.56	-624.11	-197.47	57.46	-648.72	-183.50	75.07	-754.25	-161.25	233.02	-712.13	-167.75	268.17	-364.70	-14.33	1417.05	0.00	0.00	0.00	-230.11	-8.98	1783.48	-238.65	100.47	1770.47	-407.02	-13.71	1794.45	-409.77	102.59	1779.47	-353.36	1332.35	70.10	212.64	1180.73	75.01	-192.50
6.66000	-136.63	64.72	43.78	-181.97	60.89	42.75	-378.38	106.81	35.63	-378.79	109.01	90.46	-602.33	-196.89	60.16	-626.74	-182.91	77.87	-735.00	-157.81	234.38	-692.96	-164.41	270.34	-358.33	-12.29	1418.33	0.00	0.00	0.00	-222.27	-7.46	1785.99	-230.01	102.73	1772.99	-399.18	-12.61	1795.28	-402.30	103.68	1780.37	-350.93	1329.78	70.85	213.95	1181.53	75.41	-191.89
6.67000	-134.93	64.78	44.21	-180.66	61.11	42.99	-378.35	107.29	35.84	-378.81	109.26	90.48	-582.33	-196.21	60.96	-605.10	-182.19	79.42	-714.55	-155.52	234.85	-673.04	-161.71	271.19	-349.32	-10.65	1419.41	0.00	0.00	0.00	-215.07	-5.83	1788.38	-223.29	104.44	1775.49	-391.32	-11.82	1795.94	-394.93	104.52	1781.30	-349.02	1329.70	71.37	213.10	1180.74	75.25	-195.56
6.68000	-135.80	65.01	44.17	-181.09	60.90	43.13	-378.39	106.90	35.57	-378.93	109.49	90.47	-557.34	-195.70	62.11	-580.62	-181.14	80.32	-693.70	-152.93	233.69	-652.48	-159.19	270.75	-339.83	-8.74	1420.44	0.00	0.00	0.00	-207.96	-4.44	1790.49	-215.82	106.11	1777.98	-383.67	-10.78	1796.58	-387.40	105.52	1782.15	-346.62	1329.56	72.27	215.99	1179.48	76.54	-190.05
6.69000	-136.96	64.72	44.02	-180.74	61.57	43.03	-378.37	107.45	35.79	-379.01	109.43	90.41	-538.18	-193.92	60.07	-557.93	-180.10	79.85	-672.28	-150.80	231.25	-631.65	-156.62	268.81	-333.49	-6.60	1421.29	0.00	0.00	0.00	-200.00	-3.10	1792.40	-207.74	107.25	1779.94	-375.92	-9.88	1797.08	-379.87	106.21	1783.03	-354.78	1332.73	69.69	214.00	1179.57	76.11	-184.36
6.70000	-137.43	64.68	44.20	-181.73	60.85	42.87	-378.38	107.25	35.56	-379.12	109.66	90.45	-508.98	-192.40	60.19	-531.60	-178.31	79.19	-650.23	-148.08	227.04	-610.39	-154.24	265.84	-323.96	-4.36	1421.89	0.00	0.00	0.00	-192.91	-2.01	1794.10	-200.74	108.81	1781.89	-368.09	-9.22	1797.51	-372.17	107.84	1783.70	-353.88	1331.62	70.64	217.18	1179.72	76.60	-195.14
6.71000	-136.16	64.68	44.65	-179.84	61.91	43.55	-378.73	106.69	35.32	-379.22	109.92	90.42	-480.94	-190.71	59.50	-503.91	-176.17	77.44	-627.27	-146.47	222.10	-588.79	-151.55	261.43	-317.17	-2.54	1423.06	0.00	0.00	0.00	-184.28	-0.97	1795.45	-192.36	110.08	1783.54	-360.18	-8.78	1797.73	-364.78	107.80	1784.55	-348.33	1329.31	72.24	213.80	1178.75	76.07	-200.51
6.72000	-136.87	64.91	44.65	-181.10	61.47	42.94	-378.46	107.75	35.77	-379.35	109.78	90.25	-452.46	-188.65	57.72	-477.61	-174.23	74.86	-603.90	-144.34	215.69	-566.33	-149.72	256.20	-306.37	-0.45	1423.43	0.00	0.00	0.00	-176.52	-0.04	1796.73	-185.50	110.69	1785.28	-352.17	-8.67	1797.79	-357.22	107.76	1785.25	-355.79	1329.39	70.61	216.81	1179.14	76.41	-197.19
6.73000	-139.31	64.85	43.96	-182.14	61.80	43.05	-378.67	107.48	35.68	-379.47	110.31	90.46	-422.94	-186.94	55.58	-449.44	-172.21	72.02	-579.79	-142.41	208.26	-543.63	-147.37	249.88	-296.18	1.37	1423.96	0.00	0.00	0.00	-168.53	0.83	1797.76	-177.87	111.84	1786.77	-344.26	-8.12	1797.87	-349.51	108.42	1785.65	-357.19	1332.94	69.11	214.58	1179.70	75.74	-195.74
6.74000	-133.88	64.87	45.84	-182.50	62.35	42.93	-378.60	107.56	35.55	-379.59	109.94	90.37	-392.68	-185.89	53.79	-417.71	-169.95	69.66	-555.12	-140.83	199.92	-520.08	-145.46	242.68	-289.73	3.51	1424.28	0.00	0.00	0.00	-160.17	1.58	1798.56	-169.59	112.32	1788.08	-336.15	-8.06	1797.82	-341.80	109.03	1785.98	-347.51	1324.45	74.36	215.79	1179.65	76.12	-194.16
6.75000	-134.52	65.15	45.88	-181.22	61.96	43.39	-378.40	107.99	35.83	-379.81	109.91	90.30	-356.51	-183.83	53.51	-386.82	-167.69	66.59	-529.29	-139.12	190.73	-496.23	-143.40	234.74	-284.82	5.09	1424.82	0.00	0.00	0.00	-152.61	2.46	1799.33	-161.03	113.41	1788.97	-328.06	-7.51	1797.87	-334.14	109.24	1786.38	-350.72	1329.18	71.97	214.99	1180.35	75.50	-197.30
6.76000	-135.68	66.79	45.86	-181.33	62.73	43.29	-378.35	108.28	35.99	-379.70	110.19	90.48	-326.46	-182.25	50.98	-353.59	-165.89	64.40	-502.93	-137.18	180.64	-471.77	-141.37	226.16	-274.29	6.91	1424.89	0.00	0.00	0.00	-144.42	2.87	1799.78	-154.00	114.02	1790.02	-319.65	-7.70	1797.76	-326.39	109.21	1786.77	-351.75	1329.95	71.41	215.68	1180.79	75.37	-192.60
6.77000	-134.37	65.68	45.88	-182.26	62.73	42.98	-378.47	107.33	35.70	-379.86	109.77	90.45	-292.86	-180.54	49.83	-319.94	-164.52	62.30	-475.93	-135.02	169.88	-446.46	-140.13	217.25	-262.71	8.56	1424.90	0.00	0.00	0.00	-136.69	3.38	1800.14	-146.29	114.67	1790.68	-311.31	-7.73	1797.68	-318.48	109.45	1787.06	-351.13	1330.44	71.22	216.52	1180.90	75.89	-192.68
6.78000	-135.96	67.59	45.67	-179.89	63.47	43.76	-378.40	107.41	35.87	-379.89	109.58	90.59	-258.41	-179.60	49.01	-286.64	-163.13	60.15	-447.89	-133.97	159.20	-420.62	-138.76	207.90	-255.15	10.05	1425.12	0.00	0.00	0.00	-128.13	4.09	1800.36	-138.62	115.42	1791.31	-302.91	-7.63	1797.61	-310.56	109.67	1787.37	-353.02	1329.35	71.11	214.96	1180.47	75.85	-196.07
6.79000	-136.14	67.30	45.87	-181.54	63.67	43.63	-378.32	107.41	36.02	-379.84	109.08	90.66	-222.61	-179.05	49.18	-252.52	-162.08	58.50	-418.98	-132.80	148.41	-393.87	-136.82	198.14	-252.68	10.93	1424.95	0.00	0.00	0.00	-120.24	4.57	1800.51	-129.88	115.72	1791.75	-294.59	-7.59	1797.52	-302.48	109.59	1787.54	-346.55	1328.43	73.07	215.48	1179.96	75.94	-192.97
6.80000	-136.10	66.94	46.00	-181.68	63.36	43.73	-378.26	106.88	35.87	-379.82	108.70	90.84	-187.53	-178.32	49.10	-218.33	-161.56	57.37	-388.98	-132.10	137.84	-367.15	-134.36	187.99	-240.59	12.25	1424.54	0.00	0.00	0.00	-112.20	5.06	1800.62	-122.32	116.07	1792.09	-286.21	-7.91	1797.31	-294.29	109.69	1787.64	-350.38	1332.29	71.06	213.19	1179.95	75.61	-187.07
6.81000	-136.38	67.17	45.90	-181.57	64.00	43.54	-378.03	107.12	36.27	-379.88	107.76	90.77	-153.59	-177.58	49.02	-185.26	-161.14	56.01	-358.61	-130.89	127.06	-339.75	-132.33	177.98	-233.00	13.42	1424.29	0.00	0.00	0.00	-103.45	5.33	1800.61	-114.50	116.44	1792.39	-277.91	-7.70	1797.13	-286.09	109.36	1787.67	-353.98	1326.69	73.31	215.06	1179.58	75.93	-191.59
6.82000	-136.49	67.17	45.91	-179.75	64.21	44.32	-377.97	106.51	36.24	-379.75	107.64	91.16	-120.60	-176.73	48.96	-151.10	-160.95	55.08	-328.10	-129.34	116.42	-311.67	-130.94	168.23	-222.39	14.49	1424.16	0.00	0.00	0.00	-95.89	5.70	1800.75	-106.31	116.69	1792.67	-269.38	-8.28	1796.68	-277.78	109.53	1787.54	-356.60	1324.60	73.93	214.84	1180.51	75.41	-190.38
6.83000	-136.49	67.74	45.55	-181.23	64.36	44.01	-377.54	106.98	36.77	-379.53	107.37	91.40	-84.89	-176.52	49.79	-117.04	-160.64	54.46	-297.28	-128.03	106.22	-282.92	-130.59	159.18	-213.40	15.47	1423.71	0.00	0.00	0.00	-87.77	5.85	1800.75	-98.15	117.32	1792.84	-260.98	-8.35	1796.26	-269.72	109.23	1787.28	-351.40	1322.48	75.25	210.60	1180.92	74.71	-194.43
6.84000	-136.04	67.66	45.59	-181.25	64.43	44.03	-377.80	105.44	36.47	-379.63	106.45	91.51	-50.19	-176.32	50.89	-82.44	-160.55	54.43	-265.94	-126.77	96.33	-253.83	-130.77	150.69	-202.82	16.17	1422.98	0.00	0.00	0.00	-79.02	5.89	1800.68	-90.41	117.58	1793.10	-252.42	-8.72	1795.64	-261.55	108.84	1786.85	-342.19	1320.40	76.66	212.73	1179.34	75.45	-194.26
6.85000	-135.37	66.12	46.52	-181.90	63.83	43.47	-377.38	106.21	37.04	-379.46	106.04	91.76	-14.54	-174.90	52.35	-46.80	-159.82	55.08	-234.39	-125.77	87.14	-224.52	-130.32	142.33	-197.48	16.88	1422.56	0.00	0.00	0.00	-69.37	5.96	1800.58	-81.42	117.60	1793.26	-243.86	-9.04	1794.97	-253.35	108.36	1786.44	-349.19	1322.70	75.06	213.40	1179.84	75.58	-197.47
6.86000	-118.32	63.18	53.96	-180.07	64.52	43.76	-377.43	105.36	37.03	-379.22	105.83	92.06	16.04	-174.90	53.15	-14.02	-159.41	55.68	-201.92	-126.38	79.21	-195.13	-129.26	134.31	-185.65	17.84	1422.22	0.00	0.00	0.00	-61.33	6.01	1800.60	-73.33	117.56	1793.49	-235.31	-9.38	1794.27	-245.10	107.82	1785.88	-357.12	1324.54	73.24	214.28	1179.36	75.81	-193.88
6.87000	-104.98	63.15	58.68	-182.68	64.72	42.84	-377.29	104.94	37.15	-378.87	106.10	92.60	50.50	-173.85	55.95	19.47	-158.57	57.06	-169.78	-125.79	71.41	-165.31	-128.42	126.77	-178.01	18.49	1421.61	0.00	0.00	0.00	-53.50	5.96	1800.65	-65.02	117.28	1793.66	-226.66	-10.08	1793.44	-236.64	107.66	1785.24	-356.15	1324.26	73.43	215.72	1180.26	75.84	-193.04
6.88000	-108.23	65.28	56.44	-178.92	64.45	43.18	-377.04	104.79	37.47	-378.65	105.53	92.88	85.25	-172.56	59.95	55.83	-157.18	59.77	-137.04	-125.19	64.24	-134.87	-128.18	120.18	-172.84	18.88	1420.77	0.00	0.00	0.00	-45.23	5.70	1800.63	-57.92	117.57	1793.72	-218.03	-10.70	1792.59	-228.18	107.47	1784.53	-352.01	1323.82	74.95	214.32	1180.53	75.52	-195.78
6.89000	-113.62	65.87	55.48	-181.50	65.04	42.40	-376.91	104.27	37.70	-378.28	105.40	93.38	117.45	-170.92	63.36	86.83	-156.20	61.88	-104.31	-124.68	58.01	-104.52	-127.40	113.98	-159.89	19.11	1419.90	0.00	0.00	0.00	-36.67	5.36	1800.48	-49.64	117.55	1793.64	-209.38	-11.17	1791.71	-219.54	106.94	1783.81	-357.08	1324.59	73.66	213.14	1179.90	75.43	-192.58
6.90000	-124.22	66.08	51.65	-180.02	65.48	42.53	-376.77	103.92	37.89	-377.98	104.72	93.74	149.89	-169.58	67.46	120.68	-155.11	65.12	-71.53	-125.04	53.14	-74.10	-127.24	108.95	-150.25	19.30	1419.15	0.00	0.00	0.00	-26.92	5.31	1800.11	-40.08	116.96	1793.50	-200.53	-11.86	1790.75	-211.02	106.09	1783.07	-357.59	1324.34	73.01	213.91	1180.58	75.72	-198.94
6.91000	-130.20	67.27	46.65	-180.63	64.90	42.15	-376.49	103.50	38.13	-377.66	104.16	94.21	184.15	-168.06	72.63	153.44	-153.58	68.66	-39.10	-125.67	49.56	-44.31	-127.24	104.99	-146.72	19.16	1418.45	0.00	0.00	0.00	-18.58	5.01	1799.79	-31.56	116.90	1793.36	-191.59	-12.56	1789.76	-202.50	105.49	1782.19	-351.28	1322.86	75.27	214.00	1179.99	75.75	-197.11
6.92000	-132.31	67.64	45.45	-182.47	65.00	41.05	-376.38	102.65	38.33	-377.33	103.50	94.67	216.27	-167.34	78.29	184.89	-152.30	73.02	-6.77	-125.42	46.86	-14.42	-127.71	102.42	-136.71	19.59	1417.71	0.00	0.00	0.00	-11.54	4.56	1799.50	-23.22	116.33	1793.12	-182.46	-13.34	1788.70	-193.95	104.55	1781.27	-355.65	1324.22	73.70	213.33	1181.19	75.07	-195.67
6.93000	-128.81	67.56	46.13	-180.91	65.20	41.16	-375.96	102.27	38.80	-376.69	103.27	95.49	243.65	-166.38	83.78	215.92	-151.59	78.59	24.96	-125.48	45.59	15.14	-128.20	100.89	-120.09	19.54	1416.62	0.00	0.00	0.00	-1.79	3.93	1798.91	-13.61	116.21	1792.51	-173.33	-14.29	1787.57	-185.41	103.10	1780.32	-358.88	1324.72	72.71	213.00	1180.50	75.53	-197.94
6.94000	-130.93	67.62	44.93	-179.34	65.64	41.26	-375.74	100.95	39.00	-376.05	102.93	96.20	273.78	-165.21	91.53	247.73	-150.77	85.87	55.62	-125.63	45.58	43.66	-128.54	100.45	-114.46	19.18	1415.49	0.00	0.00	0.00	6.62	3.59	1798.38	-5.07	115.78	1791.97	-164.21	-15.18	1786.42	-176.56	102.24	1779.25	-358.69	1324.45	73.01	215.94	1180.04	76.01	-198.94
6.95000	-131.35	67.31	44.32	-178.40	65.66	40.86	-375.23	100.85	39.83	-375.43	102.29	96.89	305.25	-164.42	101.50	276.09	-150.23	93.67	85.18	-125.58	46.39	71.04	-128.10	100.58	-107.14	18.94	1414.48	0.00	0.00	0.00	15.38	2.93	1797.66	3.53	115.38	1791.40	-155.03	-16.26	1785.19	-167.80	100.75	1778.13	-363.28	1324.84	72.43	214.32	1179.60	75.93	-192.59
6.96000	-130.72	67.28	44.00	-179.34	65.83	40.32	-374.83	100.21	40.50	-374.64	102.14	97.86	330.68	-164.14	111.66	300.88	-151.94	102.14	113.61	-125.01	47.77	97.00	-128.07	101.76	-98.03	18.52	1413.25	0.00	0.00	0.00	24.98	2.35	1796.74	11.46	114.78	1790.66	-145.81	-17.34	1783.89	-158.83	99.49	1776.90	-357.35	1324.40	73.26	215.30	1179.82	76.35	-197.18
6.97000	-129.56	67.74	43.76	-181.71	65.47	39.26	-374.37	99.67	41.09	-374.05	101.75	98.67	355.05	-163.05	122.82	325.05	-151.66	111.98	140.67	-124.34	49.79	121.85	-127.75	103.53	-88.45	18.21	1412.11	0.00	0.00	0.00	34.09	1.66	1795.69	22.03	113.91	1789.63	-136.43	-18.71	1782.50	-149.94	98.10	1775.55	-357.50	1324.95	73.50	212.12	1180.45	75.59	-195.50
6.98000	-129.68	67.53	43.08	-179.33	65.24	39.61	-373.77	99.45	42.01	-373.32	101.62	99.66	377.65	-161.54	133.70	347.19	-150.46	121.70	165.64	-123.63	51.92	144.77	-126.70	105.03	-76.12	17.87	1410.97	0.00	0.00	0.00	42.87	1.05	1794.66	28.74	113.17	1788.69	-127.13	-20.05	1781.10	-140.89	96.60	1774.16	-361.46	1325.04	72.73	215.35	1179.15	76.51	-196.20
6.99000	-133.23	67.37	41.79	-178.80	65.80	39.43	-373.52	98.60	42.63	-372.61	101.62	100.67	398.29	-160.38	143.80	367.10	-148.94	130.52	188.06	-121.83	53.27	165.05	-125.79	106.29	-70.84	17.09	1409.90	0.00	0.00	0.00	51.63	0.31	1793.45	38.69	112.37	1787.30	-117.56	-21.88	1779.58	-132.07	94.46	1772.83	-357.55	1324.10	73.13	213.95	1179.70	75.94	-194.97
7.00000	-128.25	67.42	42.89	-178.82	65.98	38.94	-373.11	98.76	43.70	-371.73	102.23	101.98	414.12	-158.64	151.94	384.16	-147.40	137.75	207.92	-120.20	53.66	182.38	-124.99	106.56	-57.04	16.99	1408.36	0.00	0.00	0.00	61.46	-0.57	1792.01	47.31	111.48	1786.05	-107.98	-23.57	1778.15	-123.06	92.46	1771.42	-356.51	1324.22	73.55	212.02	1181.14	75.03	-197.34
7.01000	-131.88	67.38	41.53	-178.97	65.90	38.26	-372.62	98.73	44.56	-370.85	102.21	103.06	430.25	-156.01	158.45	398.09	-145.09	142.39	224.33	-118.82	53.10	196.98	-124.08	105.82	-48.93	16.00	1406.76	0.00	0.00	0.00	70.49	-1.56	1790.68	56.51	110.40	1784.57	-98.33	-25.47	1776.75	-113.96	91.24	1769.92	-353.20	1323.64	74.56	213.94	1181.19	75.50	-189.21
7.02000	-131.49	67.46	41.08	-178.39	66.56	38.60	-372.20	98.23	45.33	-369.94	102.79	104.39	439.42	-152.55	159.28	409.14	-142.15	143.64	236.89	-116.89	51.29	208.52	-122.62	104.02	-40.31	14.81	1405.47	0.00	0.00	0.00	80.31	-2.49	1789.18	64.97	109.58	1783.17	-88.63	-27.73	1775.41	-104.81	88.92	1768.64	-358.24	1324.29	72.98	214.67	1180.09	76.01	-192.82
7.03000	-130.03	67.37	41.48	-178.29	66.85	38.13	-371.73	98.62	46.71	-368.96	103.51	105.77	448.72	-149.03	157.09	418.47	-139.06	141.40	246.11	-115.71	49.22	217.73	-121.55	102.17	-28.72	13.96	1404.46	0.00	0.00	0.00	89.66	-3.71	1787.74	73.61	108.03	1781.84	-78.89	-30.05	1774.19	-95.73	86.28	1767.46	-351.35	1322.89	74.64	215.82	1179.65	76.12	-192.19
7.04000	-130.56	67.60	40.94	-176.92	66.83	38.10	-371.04	99.27	48.10	-367.71	104.84	107.55	453.92	-146.53	150.29	426.17	-135.97	136.05	252.14	-114.09	46.68	224.78	-119.54	99.79	-21.68	12.62	1403.25	0.00	0.00	0.00	98.66	-5.13	1786.32	84.28	106.53	1780.30	-69.10	-32.32	1773.02	-86.37	84.04	1766.36	-353.63	1323.04	73.64	214.12	1179.60	75.94	-193.87
7.05000	-129.53	67.72	40.97	-178.38	66.64	37.60	-370.62	98.74	49.33	-366.65	105.02	109.01	459.40	-143.44	141.95	432.29	-133.76	129.06	256.05	-112.80	44.10	230.25	-118.10	97.63	-11.85	11.14	1402.39	0.00	0.00	0.00	109.07	-6.78	1784.73	91.26	105.16	1779.13	-59.06	-34.93	1771.81	-76.99	81.70	1765.12	-353.32	1322.77	74.29	214.25	1179.47	76.03	-204.29
7.06000	-131.55	67.23	40.28	-178.11	67.27	37.53	-370.05	98.79	51.04	-365.34	105.78	111.05	466.03	-141.73	133.86	436.80	-131.39	121.09	258.25	-109.94	40.78	234.14	-115.55	94.61	0.03	9.79	1401.60	0.00	0.00	0.00	118.19	-8.27	1783.30	102.01	103.36	1777.46	-49.02	-37.57	1770.57	-67.81	78.63	1764.07	-351.03	1322.47	74.97	215.09	1179.07	76.46	-200.10
7.07000	-129.49	67.64	40.67	-178.45	67.48	36.58	-369.08	99.66	53.50	-363.73	106.22	113.29	468.28	-139.84	125.08	440.34	-129.34	113.92	259.81	-108.60	39.38	236.67	-112.80	92.02	9.18	8.39	1400.90	0.00	0.00	0.00	128.35	-10.22	1781.69	110.77	101.24	1776.09	-38.89	-40.38	1769.31	-58.56	75.54	1762.93	-340.81	1319.97	77.59	212.11	1180.67	75.24	-200.75
7.08000	-129.57	67.74	40.08	-178.29	67.26	36.88	-368.23	99.18	55.82	-361.97	106.47	115.84	475.20	-136.70	119.17	444.29	-127.05	107.69	261.92	-105.78	37.97	239.76	-110.52	90.18	19.13	6.78	1400.14	0.00	0.00	0.00	138.22	-12.09	1780.15	119.00	99.50	1774.67	-28.86	-43.33	1768.06	-49.37	72.44	1761.74	-346.24	1321.41	76.59	214.70	1180.18	75.91	-195.93
7.09000	-130.22	67.49	39.78	-177.01	67.47	36.81	-367.11	99.50	58.82	-359.99	106.97	118.91	476.87	-134.84	109.72	449.64	-125.71	101.12	265.38	-104.69	38.63	245.00	-109.89	90.76	27.42	4.84	1399.32	0.00	0.00	0.00	147.19	-14.40	1778.77	129.70	97.37	1773.23	-18.75	-46.28	1766.92	-39.85	69.39	1760.71	-350.88	1323.16	74.96	215.97	1180.38	76.13	-195.17
7.10000	-129.11	67.54	39.55	-174.95	66.98	37.00	-365.82	99.57	62.18	-357.30	108.31	122.67	485.52	-134.39	97.02	458.34	-122.44	92.08	268.48	-104.10	39.21	251.53	-109.78	91.28	41.74	3.41	1399.35	0.00	0.00	0.00	156.77	-16.64	1777.61	139.35	94.83	1772.21	-8.63	-49.30	1766.08	-30.18	66.05	1759.97	-355.01	1324.74	74.02	214.24	1179.70	75.98	-193.45
7.11000	-127.26	67.24	39.99	-176.01	66.86	36.68	-364.14	100.06	66.09	-354.47	108.97	126.53	492.42	-133.05	83.76	462.70	-120.75	80.39	270.77	-103.57	38.91	256.41	-109.17	90.77	48.63	1.01	1399.19	0.00	0.00	0.00	166.43	-19.06	1776.86	149.25	92.91	1771.48	1.54	-52.41	1765.78	-20.34	63.10	1759.77	-357.65	1324.66	73.55	215.91	1179.73	76.30	-198.13
7.12000	-129.54	67.48	38.89	-175.86	66.57	36.27	-362.20	100.64	70.52	-350.87	110.22	131.14	497.10	-133.36	72.43	464.28	-120.42	70.16	272.31	-104.75	38.98	260.55	-110.09	90.30	61.74	-0.70	1399.35	0.00	0.00	0.00	176.83	-21.58	1776.52	159.26	90.42	1771.29	11.63	-55.51	1766.00	-10.46	60.29	1760.16	-352.94	1323.35	74.91	217.15	1180.00	76.26	-196.58
7.13000	-128.11	67.26	39.10	-175.24	66.64	36.12	-359.87	101.14	75.42	-347.23	110.85	135.90	501.05	-134.22	63.08	468.81	-120.95	62.85	273.20	-105.41	38.87	264.02	-111.19	90.45	67.92	-2.74	1400.52	0.00	0.00	0.00	186.50	-24.06	1776.53	168.68	87.59	1771.26	21.78	-58.73	1766.54	-0.69	57.17	1760.96	-358.26	1325.05	72.15	215.88	1180.44	76.11	-196.56
7.14000	-126.47	67.08	39.38	-176.14	66.86	35.86	-356.88	102.37	81.02	-342.76	111.82	141.14	504.46	-133.42	57.38	470.68	-120.89	58.23	273.95	-105.46	39.21	266.60	-111.38	90.67	77.78	-4.52	1401.61	0.00	0.00	0.00	195.83	-26.64	1776.89	178.02	85.29	1771.62	31.84	-61.85	1767.34	8.97	54.14	1762.01	-363.85	1326.21	71.09	218.66	1179.93	76.73	-195.49
7.15000	-129.62	67.05	38.29	-174.72	66.65	36.06	-353.24	103.58	87.10	-337.37	113.61	146.92	504.74	-131.96	53.64	472.24	-119.22	55.29	274.54	-105.38	39.64	268.29	-111.07	90.92	89.57	-6.34	1403.60	0.00	0.00	0.00	207.09	-29.35	1777.49	187.26	82.63	1772.75	41.87	-64.78	1768.52	18.72	51.11	1763.36	-342.88	1320.86	77.09	216.71	1181.44	75.83	-190.16
7.16000	-128.41	67.47	38.02	-174.01	66.80	35.76	-348.79	104.97	93.80	-331.03	115.10	152.98	506.39	-130.41	51.62	472.71	-117.98	52.77	274.74	-105.39	39.84	269.02	-110.77	91.29	98.86	-8.51	1405.83	0.00	0.00	0.00	216.72	-32.02	1778.63	195.48	79.87	1774.09	51.92	-68.12	1770.00	28.32	47.88	1765.05	-356.85	1323.25	73.68	214.10	1181.18	75.26	-200.80
7.17000	-132.06	66.90	36.96	-172.24	66.87	35.77	-343.46	106.39	101.20	-323.34	117.29	159.43	506.22	-129.96	50.06	472.66	-117.75	51.21	274.87	-105.23	39.69	269.50	-110.59	91.51	111.28	-10.50	1408.60	0.00	0.00	0.00	226.26	-34.45	1780.09	205.35	77.78	1775.65	61.90	-71.07	1771.83	37.91	45.09	1766.99	-356.97	1324.88	73.38	213.45	1181.23	75.67	-194.88
7.18000	-129.73	66.73	37.27	-171.08	65.96	35.82	-336.68	108.39	109.54	-314.20	119.53	166.25	506.54	-129.52	48.93	472.32	-117.45	50.06	274.78	-105.74	39.78	269.73	-110.38	91.52	120.06	-12.44	1411.27	0.00	0.00	0.00	235.84	-36.98	1781.89	215.01	75.10	1777.54	71.96	-74.43	1773.77	47.31	41.78	1769.14	-350.75	1323.13	75.14	214.35	1180.69	75.64	-181.95
7.19000	-130.53	66.62	36.59	-170.76	65.31	35.57	-329.03	109.68	118.06	-303.74	120.78	172.77	506.06	-128.62	47.92	472.65	-117.29	49.40	274.72	-105.84	39.59	270.02	-111.38	92.02	130.14	-14.17	1413.87	0.00	0.00	0.00	244.45	-39.56	1783.80	224.96	72.76	1779.48	82.05	-77.69	1775.75	56.69	38.67	1771.21	-358.75	1324.68	72.47	214.78	1180.14	76.04	-178.33
7.20000	-133.17	66.31	35.39	-169.04	65.19	35.24	-320.64	111.02	127.39	-291.69	123.28	180.14	507.41	-128.96	47.29	473.65	-116.87	48.76	274.66	-106.34	39.48	270.11	-111.66	92.04	141.62	-16.56	1416.69	0.00	0.00	0.00	253.15	-42.02	1785.63	234.43	70.61	1781.32	92.06	-81.07	1777.61	65.79	35.14	1773.24	-353.18	1323.33	74.34	211.12	1183.13	74.38	-185.89
7.21000	-131.27	66.32	34.95	-166.27	65.83	35.26	-311.61	112.38	137.51	-278.88	125.59	188.03	506.70	-128.73	46.56	472.55	-117.06	47.99	274.51	-106.76	39.23	269.85	-112.03	91.92	151.47	-18.97	1419.49	0.00	0.00	0.00	262.50	-44.38	1787.51	242.81	68.14	1783.45	102.08	-84.52	1779.31	74.79	31.93	1774.96	-351.55	1322.60	75.31	212.27	1180.66	75.19	-191.03
7.22000	-129.95	66.50	33.82	-163.31	65.35	36.32	-301.27	114.57	149.10	-265.51	126.97	196.76	506.00	-128.47	46.10	472.60	-116.85	47.58	274.33	-106.56	38.79	269.64	-112.51	91.97	162.05	-21.14	1421.36	0.00	0.00	0.00	271.36	-46.67	1789.50	251.67	65.93	1785.49	111.95	-87.88	1780.83	83.67	28.41	1776.68	-361.21	1324.91	72.35	215.42	1180.92	76.02	-199.58
7.23000	-126.64	66.41	33.33	-160.93	65.72	37.60	-289.77	116.45	161.23	-251.63	127.35	205.78	506.80	-128.62	45.75	472.37	-116.94	47.28	274.18	-106.73	38.55	269.61	-112.37	91.91	171.54	-23.65	1423.48	0.00	0.00	0.00	280.24	-49.11	1791.37	260.58	63.56	1787.44	121.79	-91.33	1782.15	92.69	25.13	1778.19	-352.39	1323.20	74.44	208.94	1178.11	79.40	-194.35
7.24000	-124.78	66.76	32.15	-156.11	66.01	39.89	-277.03	117.74	173.67	-236.43	127.62	215.14	505.91	-128.09	45.08	472.20	-116.94	46.68	274.10	-106.45	38.30	269.52	-112.04	91.85	183.10	-25.90	1424.83	0.00	0.00	0.00	289.68	-51.51	1793.11	269.33	61.84	1789.42	131.44	-94.54	1783.29	101.78	21.79	1779.59	-355.05	1323.42	74.12	204.74	1177.88	80.48	-197.11
7.25000	-119.99	67.05	32.23	-151.28	67.22	42.67	-262.94	118.62	186.38	-219.83	128.62	224.83	506.62	-127.92	44.85	473.11	-116.91	46.51	274.05	-106.88	38.51	269.77	-112.87	92.23	190.68	-28.35	1426.11	0.00	0.00	0.00	298.02	-53.65	1794.81	277.61	59.51	1791.46	140.94	-97.38	1784.28	110.94	19.41	1780.70	-356.89	1324.07	73.53	197.57	1178.81	78.41	-200.77
7.26000	-116.32	68.58	31.69	-142.24	68.94	47.72	-247.75	118.99	198.93	-202.45	128.51	234.15	507.90	-128.00	44.63	472.80	-116.83	46.08	274.22	-106.94	38.48	270.00	-112.66	91.98	201.95	-30.57	1426.85	0.00	0.00	0.00	306.23	-55.83	1796.57	287.18	57.32	1793.19	150.44	-100.19	1785.08	120.16	16.45	1781.83	-352.64	1323.53	74.55	205.18	1177.34	80.35	-201.80
7.27000	-109.69	70.30	31.86	-135.72	70.12	51.76	-231.59	118.77	211.29	-184.37	129.03	243.63	509.03	-127.57	44.22	472.68	-116.82	45.63	274.25	-106.77	38.36	270.24	-112.58	92.00	213.13	-32.67	1427.57	0.00	0.00	0.00	314.58	-57.77	1798.07	294.93	55.59	1794.91	159.87	-102.83	1785.74	129.23	13.57	1782.82	-361.57	1326.15	72.02	201.23	1178.12	79.27	-191.15
7.28000	-102.98	73.02	30.76	-124.46	71.99	58.63	-214.30	118.06	223.01	-166.56	129.62	253.11	505.95	-128.24	42.97	472.67	-116.87	45.25	274.29	-106.87	38.47	270.48	-112.25	91.96	222.79	-34.92	1427.89	0.00	0.00	0.00	323.70	-60.23	1799.37	304.35	54.10	1796.46	169.23	-105.17	1786.30	138.37	11.09	1783.62	-355.10	1323.53	73.99	192.85	1179.90	77.02	-205.57
7.29000	-89.23	76.53	30.32	-112.36	73.83	63.88	-196.95	116.74	233.67	-148.26	129.91	262.41	506.93	-127.83	43.12	473.35	-116.93	45.23	274.34	-106.50	38.43	270.69	-111.98	92.04	232.33	-37.00	1428.39	0.00	0.00	0.00	331.97	-62.02	1800.82	312.78	51.99	1798.06	178.65	-107.60	1786.69	147.56	9.40	1784.23	-358.31	1324.94	73.27	200.84	1177.81	78.81	-193.80
7.30000	-75.08	81.18	36.35	-94.41	77.33	70.99	-179.77	114.60	241.58	-130.22	128.57	270.24	507.71	-127.63	43.30	472.77	-117.03	44.92	274.32	-106.47	38.52	270.88	-112.65	92.64	241.23	-38.58	1428.81	0.00	0.00	0.00	340.56	-63.90	1802.00	321.66	50.06	1799.59	188.12	-109.66	1787.05	156.86	6.81	1784.99	-359.90	1325.15	72.64	201.75	1177.62	79.23	-199.51
7.31000	-54.42	86.34	43.87	-76.27	81.41	77.37	-161.61	112.74	248.42	-112.23	127.17	277.42	508.19	-128.11	43.48	472.91	-117.07	44.78	274.29	-106.43	38.52	270.75	-111.69	92.40	247.08	-40.22	1429.14	0.00	0.00	0.00	350.19	-65.44	1802.99	330.86	48.56	1800.82	197.70	-111.80	1787.39	166.12	4.33	1785.72	-352.24	1326.16	72.71	202.43	1177.24	79.53	-200.54
7.32000	-31.51	91.00	49.89	-54.23	84.86	82.67	-142.19	110.95	253.68	-93.44	124.82	283.81	507.58	-128.19	42.93	472.18	-117.22	44.48	274.27	-106.60	38.62	270.63	-111.74	92.52	260.02	-41.60	1429.57	0.00	0.00	0.00	359.48	-67.07	1803.87	339.33	47.15	1802.00	207.28	-113.79	1787.73	175.34	2.41	1786.39	-347.13	1329.22	72.24	196.84	1178.58	77.99	-207.78
7.33000	-7.06	94.77	54.83	-29.88	88.26	87.16	-121.48	109.56	256.84	-73.58	122.33	288.29	507.83	-127.54	43.27	472.97	-117.28	44.76	274.26	-106.56	38.62	270.67	-111.84	92.59	269.04	-43.48	1430.08	0.00	0.00	0.00	368.16	-68.72	1804.58	348.04	45.87	1802.97	217.04	-115.42	1788.11	184.70	0.67	1786.94	-353.65	1331.43	70.85	196.75	1178.84	77.85	-192.88
7.34000	19.48	98.33	59.05	-2.00	90.72	91.09	-99.86	108.75	258.51	-52.53	120.15	291.12	508.33	-127.53	43.00	473.22	-117.33	44.73	274.23	-106.65	38.64	270.87	-111.68	92.67	275.43	-45.08	1430.69	0.00	0.00	0.00	376.21	-69.61	1805.37	357.58	44.81	1803.74	226.95	-116.96	1788.51	194.05	-0.94	1787.58	-354.79	1332.65	69.95	197.90	1178.07	78.41	-187.20
7.35000	46.86	100.38	62.31	23.19	92.71	93.15	-77.15	108.55	258.70	-31.14	118.70	292.56	506.28	-128.04	42.20	472.93	-117.45	44.43	274.29	-106.30	38.44	271.06	-111.60	92.83	283.81	-46.56	1431.17	0.00	0.00	0.00	385.52	-70.78	1805.83	367.73	43.81	1804.17	236.87	-118.22	1789.01	203.45	-2.42	1788.22	-351.09	1331.87	70.60	200.51	1178.39	78.68	-187.56
7.36000	75.64	103.27	64.30	51.23	94.70	94.23	-53.84	108.10	257.23	-8.95	117.51	292.24	507.25	-127.82	42.06	473.10	-117.47	44.21	274.40	-106.79	38.72	271.38	-110.87	92.62	294.24	-48.29	1431.92	0.00	0.00	0.00	394.51	-71.56	1806.30	377.39	42.65	1804.61	246.78	-119.19	1789.61	212.83	-3.61	1788.80	-350.10	1329.31	71.90	196.58	1179.31	77.83	-188.11
7.37000	104.39	104.32	64.33	80.54	96.62	94.66	-30.49	107.52	254.13	13.99	116.35	290.22	507.35	-127.40	41.77	472.91	-117.66	43.97	274.50	-106.90	38.78	271.78	-111.29	93.12	300.43	-49.82	1432.66	0.00	0.00	0.00	403.08	-72.49	1806.49	386.17	42.15	1804.96	256.68	-120.25	1790.24	222.39	-4.74	1789.40	-351.69	1331.24	71.13	195.25	1179.13	77.80	-192.81
7.38000	133.86	106.09	64.26	109.75	97.62	93.77	-6.50	106.27	249.19	37.27	115.97	286.85	507.94	-127.77	41.31	473.20	-117.92	43.91	274.60	-106.64	38.81	272.19	-111.38	93.36	308.91	-51.37	1433.24	0.00	0.00	0.00	411.62	-73.27	1806.70	395.41	41.66	1804.99	266.50	-121.12	1790.90	231.91	-5.57	1789.94	-352.38	1331.81	70.68	196.18	1178.84	77.91	-191.98
7.39000	166.15	108.20	63.78	140.43	99.37	92.33	18.18	105.64	242.97	60.75	115.60	282.10	508.54	-128.17	40.95	473.47	-117.94	43.64	274.76	-106.30	38.83	272.38	-110.86	93.39	322.18	-52.39	1434.03	0.00	0.00	0.00	411.80	-76.64	1807.08	404.76	41.42	1804.77	276.24	-121.75	1791.63	241.51	-5.91	1790.42	-351.76	1331.49	70.87	190.41	1180.84	75.99	-196.91
7.40000	197.97	113.01	64.33	172.07	99.75	90.13	43.49	105.30	235.47	84.88	115.07	275.98	508.13	-127.99	40.32	472.53	-117.99	42.91	274.80	-106.18	38.89	272.62	-110.91	93.86	329.50	-54.01	1434.54	0.00	0.00	0.00	421.11	-77.24	1806.76	414.79	41.33	1804.32	285.90	-122.26	1792.40	251.11	-6.36	1790.91	-347.33	1329.76	72.42	202.53	1178.24	79.83	-192.62
7.41000	232.19	114.97	64.01	202.23	100.14	87.49	69.81	105.54	226.94	109.26	115.13	268.96	508.23	-128.11	39.89	472.63	-117.95	42.48	274.84	-106.23	39.09	272.80	-110.40	93.99	339.28	-55.68	1434.87	0.00	0.00	0.00	431.00	-77.27	1806.57	423.72	41.28	1803.83	295.45	-122.73	1793.19	260.71	-6.81	1791.36	-349.48	1332.57	70.67	201.32	1177.93	79.27	-195.37
7.42000	266.34	114.63	62.77	237.18	100.46	85.22	96.73	107.00	217.64	134.61	115.02	260.81	507.66	-128.44	39.01	472.90	-117.99	42.19	274.97	-105.79	39.17	272.91	-110.31	94.31	346.46	-57.02	1435.39	0.00	0.00	0.00	439.76	-77.13	1806.59	433.11	41.23	1803.24	305.00	-123.12	1794.01	270.40	-7.33	1791.80	-352.08	1332.50	70.39	199.36	1178.13	78.85	-191.03
7.43000	299.48	113.81	60.47	270.49	99.77	82.29	124.66	107.96	207.17	160.99	115.46	251.97	508.96	-128.05	39.07	473.28	-117.86	41.89	275.09	-105.86	39.37	273.26	-109.81	94.44	354.96	-58.45	1435.62	0.00	0.00	0.00	448.74	-76.89	1806.48	442.33	41.55	1802.55	314.45	-123.17	1794.82	279.77	-7.51	1792.21	-351.58	1332.96	70.27	194.62	1179.59	77.31	-191.68
7.44000	336.33	111.77	58.49	306.62	99.48	79.34	153.79	109.44	196.13	187.88	116.05	242.34	507.87	-128.00	38.00	473.69	-117.91	41.75	275.19	-105.59	39.53	273.72	-109.32	94.66	361.99	-60.19	1435.93	0.00	0.00	0.00	457.02	-76.65	1806.40	451.82	41.66	1801.92	323.92	-123.10	1795.58	289.23	-7.48	1792.42	-354.06	1333.51	70.15	198.36	1178.71	78.84	-192.78
7.45000	376.46	109.07	55.64	342.16	99.33	75.78	183.66	110.26	184.06	215.34	116.56	232.10	509.81	-127.20	38.47	473.64	-118.14	41.46	275.47	-105.44	39.73	274.23	-109.31	95.06	374.45	-61.07	1435.98	0.00	0.00	0.00	467.94	-76.16	1806.30	461.55	41.83	1801.31	333.39	-123.03	1796.24	298.63	-7.46	1792.54	-349.27	1332.04	71.36	206.54	1176.98	81.02	-187.12
7.46000	413.40	108.53	54.46	378.47	99.28	73.02	214.25	111.80	171.93	243.12	117.65	221.58	509.91	-127.59	39.02	474.29	-118.18	41.62	275.66	-105.65	40.03	274.53	-109.14	95.43	381.57	-62.55	1435.85	0.00	0.00	0.00	477.15	-75.86	1806.30	470.87	42.18	1800.58	343.00	-122.92	1796.80	307.94	-6.94	1792.50	-350.64	1330.44	71.24	195.18	1179.06	77.70	-190.27
7.47000	449.82	108.08	53.44	414.88	99.32	70.71	245.12	112.77	159.31	271.64	118.01	210.44	509.44	-127.81	38.44	473.87	-118.47	41.59	275.83	-105.31	40.12	274.79	-108.33	95.38	391.75	-63.73	1435.93	0.00	0.00	0.00	485.84	-75.18	1806.28	480.17	42.61	1799.89	352.56	-122.92	1797.20	317.18	-6.69	1792.35	-350.10	1331.00	71.28	197.29	1178.94	78.53	-191.28
7.48000	488.74	108.17	53.84	453.07	100.23	69.46	277.01	114.13	146.81	301.26	119.38	199.53	507.58	-128.15	37.81	474.15	-118.19	41.41	275.94	-105.52	40.54	275.11	-108.62	95.89	398.90	-65.01	1435.98	0.00	0.00	0.00	494.42	-74.77	1806.52	488.72	43.29	1799.29	362.08	-122.90	1797.50	326.38	-6.77	1792.12	-353.44	1332.23	70.40	201.57	1178.09	79.97	-190.79
7.49000	527.79	109.10	55.58	489.91	100.63	68.00	310.01	114.68	134.14	331.11	120.32	188.63	508.52	-128.05	38.34	473.19	-118.57	41.25	276.04	-105.06	40.48	275.36	-108.57	96.03	409.56	-65.86	1436.07	0.00	0.00	0.00	503.98	-74.26	1806.42	497.64	43.89	1798.69	371.51	-122.79	1797.65	335.39	-6.66	1791.78	-354.89	1334.29	69.54	196.02	1179.05	78.07	-187.74
7.50000	564.42	109.38	56.69	527.07	101.10	67.31	343.56	115.29	121.90	361.25	120.95	177.76	508.39	-128.67	38.04	474.22	-118.53	41.43	276.17	-104.92	40.66	275.59	-108.45	96.26	418.70	-66.78	1435.91	0.00	0.00	0.00	514.07	-73.63	1806.18	506.20	43.84	1798.10	380.93	-122.53	1797.68	344.46	-6.46	1791.29	-356.86	1333.97	68.97	197.26	1178.99	78.61	-187.94
7.51000	601.69	109.85	58.62	562.36	101.49	66.91	377.00	116.09	110.28	391.69	121.60	167.34	506.76	-130.24	38.83	474.02	-118.68	41.40	276.36	-104.82	40.90	275.96	-107.97	96.24	428.23	-67.49	1435.56	0.00	0.00	0.00	523.75	-72.80	1806.05	515.36	44.83	1797.37	390.24	-122.33	1797.60	353.55	-6.09	1790.64	-350.91	1334.38	70.04	197.22	1179.37	78.84	-191.88
7.52000	638.73	111.06	61.30	599.29	101.62	67.41	411.05	117.57	99.62	422.98	122.90	157.74	504.97	-130.44	38.50	473.61	-118.79	41.31	276.58	-104.75	41.11	276.25	-108.02	96.60	437.23	-68.47	1435.56	0.00	0.00	0.00	531.36	-72.26	1806.04	524.72	45.21	1796.60	399.50	-122.17	1797.42	362.47	-5.85	1789.98	-347.42	1331.04	71.70	192.82	1179.74	77.47	-192.49
7.53000	673.79	111.60	64.01	635.47	102.53	68.31	446.06	117.38	89.09	454.70	123.48	148.41	505.26	-130.73	38.48	474.84	-118.78	41.41	276.73	-104.64	41.37	276.54	-108.18	96.99	445.17	-69.53	1435.08	0.00	0.00	0.00	540.74	-71.66	1805.82	533.70	45.74	1795.83	408.69	-121.98	1797.15	371.56	-5.73	1789.23	-350.39	1324.49	74.12	196.97	1178.87	78.45	-191.13
7.54000	710.36	111.43	67.75	671.63	103.42	70.28	481.07	118.41	79.92	486.36	124.67	139.91	507.92	-130.69	39.01	474.46	-118.87	41.09	276.88	-104.21	41.45	276.84	-107.41	96.89	453.88	-70.26	1434.47	0.00	0.00	0.00	550.35	-71.09	1805.52	543.04	46.12	1795.12	417.78	-121.75	1796.82	380.58	-5.25	1788.41	-349.06	1329.47	71.99	194.80	1179.80	77.46	-187.07
7.55000	745.37	112.40	73.86	706.06	104.69	72.45	515.70	120.33	71.82	517.80	126.09	132.19	508.87	-130.23	38.79	475.14	-118.98	41.27	277.06	-103.89	41.60	277.08	-107.10	97.08	462.54	-70.88	1434.02	0.00	0.00	0.00	559.84	-70.75	1805.23	552.19	46.50	1794.34	426.84	-121.39	1796.40	389.76	-5.20	1787.70	-348.75	1331.08	71.24	200.78	1178.54	79.24	-186.77
7.56000	780.60	112.84	79.27	741.75	105.22	76.08	550.42	122.06	64.63	549.34	127.00	124.94	507.51	-129.98	37.98	474.09	-119.04	40.80	277.27	-103.94	41.94	277.35	-107.21	97.52	471.93	-71.31	1433.17	0.00	0.00	0.00	569.16	-70.49	1804.75	561.47	46.83	1793.49	435.87	-121.14	1795.87	398.97	-4.96	1786.89	-349.33	1331.52	70.68	198.19	1178.57	78.80	-188.74
7.57000	815.40	112.64	85.40	776.17	105.82	80.47	585.96	123.90	58.49	581.69	127.70	118.42	510.42	-128.44	37.71	473.91	-119.13	40.66	277.44	-103.89	42.32	277.51	-106.43	97.49	482.83	-71.70	1432.46	0.00	0.00	0.00	578.35	-70.17	1804.17	570.36	46.95	1792.70	444.86	-120.82	1795.26	408.28	-4.17	1786.02	-349.75	1332.01	70.56	196.03	1179.12	78.05	-185.32
7.58000	848.29	112.21	92.20	809.02	105.72	84.83	620.60	125.84	53.42	613.45	128.69	113.11	509.37	-128.59	37.67	474.86	-119.26	41.12	277.73	-103.23	42.37	277.86	-105.94	97.60	492.82	-71.91	1431.46	0.00	0.00	0.00	587.12	-70.04	1803.60	579.39	47.26	1791.92	453.81	-120.42	1794.59	417.61	-3.61	1785.17	-348.63	1330.64	71.47	196.12	1179.34	78.10	-188.05
7.59000	881.13	112.08	99.59	841.28	105.56	90.70	654.25	130.68	50.51	644.73	130.55	109.26	510.73	-128.06	37.53	474.19	-119.39	40.90	277.85	-103.37	42.78	278.25	-106.02	98.08	500.15	-72.25	1430.76	0.00	0.00	0.00	597.66	-69.99	1802.79	589.69	47.44	1790.86	462.75	-119.81	1793.83	426.94	-2.88	1784.20	-347.91	1329.28	71.99	191.68	1179.76	76.94	-191.74
7.60000	914.53	111.43	109.17	874.27	105.89	98.02	688.23	130.46	47.98	675.61	132.07	106.53	509.53	-128.26	37.17	473.91	-119.57	40.89	278.13	-103.05	43.12	278.64	-105.96	98.40	508.23	-72.34	1429.92	0.00	0.00	0.00	606.01	-69.96	1802.07	596.68	47.39	1790.11	471.64	-119.22	1792.98	436.35	-1.76	1783.16	-352.29	1331.45	70.55	198.51	1178.75	78.82	-188.85
7.61000	947.64	110.00	116.86	905.33	106.01	106.83	722.13	131.83	47.56	706.12	132.95	105.04	508.55	-128.22	36.73	473.87	-119.82	40.94	278.52	-102.70	43.46	278.93	-105.95	98.99	518.76	-72.45	1428.89	0.00	0.00	0.00	614.89	-70.14	1801.12	607.07	47.59	1788.79	480.53	-118.46	1792.06	445.76	-1.10	1782.14	-351.68	1331.46	70.79	197.93	1178.72	78.47	-193.22
7.62000	975.77	109.21	128.94	934.55	106.02	117.55	754.66	132.99	48.70	735.68	134.13	105.35	509.31	-128.61	37.10	473.77	-119.99	40.96	278.82	-102.32	43.81	279.22	-105.88	99.41	530.04	-72.50	1427.95	0.00	0.00	0.00	625.04	-70.19	1799.95	616.34	47.54	1787.56	489.35	-117.50	1791.06	455.13	-0.10	1781.04	-348.40	1332.47	70.84	198.63	1178.51	78.85	-194.73
7.63000	1001.98	107.17	142.42	965.64	104.96	124.86	785.26	133.58	51.10	763.26	134.34	106.53	508.73	-128.99	36.76	473.20	-120.04	40.69	279.25	-102.23	44.34	279.66	-105.33	99.78	536.23	-72.53	1426.85	0.00	0.00	0.00	634.44	-70.19	1798.73	626.09	47.70	1786.09	498.11	-116.60	1789.97	464.55	1.16	1779.80	-353.03	1333.55	69.38	196.38	1178.54	77.95	-191.45
7.64000	1026.17	104.68	155.61	990.79	103.09	135.78	814.12	132.64	54.05	789.05	134.13	108.67	507.94	-128.08	36.44	474.16	-120.00	40.81	279.60	-101.52	44.68	280.01	-105.38	100.45	546.16	-72.38	1425.78	0.00	0.00	0.00	643.49	-70.20	1797.47	636.42	47.56	1784.62	506.78	-115.55	1788.83	474.08	2.80	1778.44	-354.70	1331.18	69.82	200.28	1178.33	79.19	-187.85
7.65000	1047.87	102.79	167.38	1013.21	100.83	146.57	840.08	130.92	57.09	812.45	133.11	110.85	509.69	-128.17	36.82	474.49	-120.11	40.83	280.00	-101.33	45.32	280.31	-105.64	101.26	555.18	-72.20	1424.52	0.00	0.00	0.00	652.34	-70.36	1796.09	646.66	47.64	1783.00	515.38	-114.33	1787.67	483.62	4.68	1777.04	-350.51	1331.08	70.86	200.86	1177.97	79.33	-188.56
7.66000	1066.23	100.97	177.20	1032.74	99.81	154.70	863.29	128.55	58.58	832.84	131.90	111.96	509.10	-128.74	36.66	474.33	-120.40	40.86	280.37	-101.00	45.92	280.84	-105.81	102.11	565.04	-71.74	1423.26	0.00	0.00	0.00	660.89	-70.33	1794.64	655.84	48.14	1781.26	523.99	-112.88	1786.56	493.29	6.53	1775.76	-354.16	1332.93	69.54	195.55	1179.27	78.05	-194.27
7.67000	1080.99	98.63	183.86	1048.27	97.86	160.37	882.49	126.11	58.42	850.27	130.61	111.72	509.26	-128.29	36.72	473.50	-120.58	40.55	280.75	-101.01	46.70	281.23	-105.76	102.74	574.09	-71.13	1422.09	0.00	0.00	0.00	670.30	-70.31	1793.21	665.54	48.15	1779.57	532.69	-111.30	1785.47	503.16	8.80	1774.42	-344.57	1329.30	72.56	198.88	1178.93	78.67	-195.75
7.68000	1093.26	98.68	185.51	1061.09	93.97	162.03	897.05	124.54	57.46	864.41	129.78	110.92	508.76	-128.00	36.41	474.23	-120.49	40.63	281.01	-100.96	47.35	281.72	-105.96	103.55	582.31	-70.83	1420.51	0.00	0.00	0.00	680.57	-69.80	1791.40	676.11	48.86	1777.65	541.46	-109.49	1784.44	513.19	11.05	1773.21	-348.27	1330.43	71.68	202.75	1178.23	79.77	-188.59
7.69000	1104.23	93.33	182.52	1071.77	89.47	159.60	907.60	123.37	56.32	875.62	128.11	109.74	510.14	-128.50	36.89	474.77	-120.51	40.62	281.39	-101.13	48.04	282.18	-107.03	104.70	593.13	-70.00	1419.25	0.00	0.00	0.00	688.85	-69.69	1789.75	687.35	48.75	1775.59	550.35	-107.28	1783.52	523.39	13.52	1772.04	-352.05	1331.18	70.72	201.23	1178.00	79.60	-190.19
7.70000	1113.80	83.94	176.55	1080.68	84.48	153.42	914.71	122.66	54.79	884.28	126.50	108.30	508.69	-128.41	36.30	474.37	-120.79	40.66	281.67	-100.98	48.69	282.73	-106.94	105.24	601.91	-69.86	1418.10	0.00	0.00	0.00	697.79	-69.47	1787.94	696.79	49.37	1773.54	559.40	-104.83	1782.68	533.72	16.38	1770.99	-353.39	1332.66	69.71	205.79	1176.74	80.90	-190.46
7.71000	1121.30	78.49	167.93	1087.65	79.77	145.51	919.48	121.58	52.44	890.83	124.73	106.36	508.44	-128.61	36.11	475.00	-120.75	40.66	281.93	-101.26	49.49	283.32	-107.98	106.53	613.22	-69.09	1416.64	0.00	0.00	0.00	708.17	-68.88	1785.79	707.58	50.15	1771.31	568.61	-102.28	1781.91	544.28	19.28	1769.95	-353.65	1334.08	69.44	201.18	1177.76	79.61	-196.09
7.72000	1127.30	74.69	158.20	1092.93	75.90	136.79	922.44	119.68	49.08	895.69	122.63	103.60	506.98	-128.33	36.00	474.54	-120.70	40.29	282.27	-101.35	50.51	283.94	-108.50	107.64	621.97	-68.46	1415.60	0.00	0.00	0.00	717.48	-68.10	1783.72	718.54	51.14	1768.93	578.01	-99.52	1781.14	555.12	22.36	1768.84	-351.75	1332.21	70.30	201.69	1177.93	79.82	-193.78
7.73000	1131.58	71.71	148.48	1096.49	72.59	128.54	924.24	117.73	46.37	898.91	120.70	100.88	507.93	-128.86	36.19	474.90	-120.94	40.50	282.72	-102.03	51.92	284.66	-108.69	108.83	632.02	-67.60	1414.49	0.00	0.00	0.00	727.54	-67.30	1781.61	729.34	51.53	1766.66	587.55	-96.42	1780.35	566.13	25.56	1767.68	-347.50	1331.62	71.38	197.79	1178.55	78.67	-193.30
7.74000	1135.20	68.15	139.80	1099.67	69.27	120.52	925.97	116.61	44.52	901.82	118.56	98.61	507.23	-128.74	35.97	474.45	-121.15	40.33	283.24	-101.79	53.11	285.63	-109.38	110.47	642.30	-66.44	1413.46	0.00	0.00	0.00	737.87	-66.31	1779.38	738.64	52.93	1764.18	597.29	-93.34	1779.48	577.16	28.96	1766.39	-350.66	1331.54	70.64	194.61	1178.92	77.93	-192.27
7.75000	1139.52	63.50	131.89	1103.70	64.74	113.17	928.29	115.80	43.57	905.87	116.91	97.13	509.04	-129.06	36.33	474.68	-121.19	40.35	283.82	-102.21	54.85	286.53	-109.54	112.05	650.47	-64.99	1412.66	0.00	0.00	0.00	748.76	-65.12	1777.12	749.71	53.77	1761.61	607.30	-90.21	1778.65	588.13	32.40	1765.07	-345.96	1330.33	72.21	201.90	1177.52	79.62	-191.16
7.76000	1145.79	59.83	122.10	1109.31	60.67	104.79	931.51	114.71	42.33	911.70	116.34	96.73	509.36	-129.24	36.58	475.25	-121.30	40.46	284.47	-102.67	56.92	287.66	-109.44	113.88	662.54	-63.24	1411.77	0.00	0.00	0.00	758.26	-63.97	1775.02	761.05	54.61	1759.15	617.49	-87.01	1778.02	599.22	35.45	1764.00	-351.27	1330.51	70.88	202.65	1177.95	79.71	-192.05
7.77000	1152.89	56.59	109.57	1115.40	59.91	94.31	934.34	114.68	41.63	917.91	115.94	96.30	507.80	-128.62	36.09	474.57	-121.49	40.21	285.22	-102.82	59.12	289.16	-110.02	116.26	671.80	-61.36	1411.18	0.00	0.00	0.00	776.54	-60.54	1771.70	771.78	55.86	1756.72	627.83	-83.96	1777.71	610.49	38.83	1763.21	-353.13	1330.71	70.63	208.61	1179.53	76.80	-190.92
7.78000	1156.47	56.78	101.92	1119.88	57.52	83.80	936.56	115.14	41.12	923.02	116.34	96.02	508.92	-128.97	36.07	474.57	-121.36	40.00	286.16	-103.06	61.73	290.82	-110.41	119.01	681.78	-59.11	1411.07	0.00	0.00	0.00	789.01	-58.36	1769.62	783.06	57.43	1754.46	638.37	-80.43	1777.93	621.93	42.62	1762.84	-351.02	1333.15	70.22	212.27	1180.08	75.86	-192.49
7.79000	1159.14	56.18	90.89	1123.68	56.52	74.46	938.07	116.35	41.04	927.67	116.27	95.38	509.80	-129.00	36.23	475.87	-121.21	40.32	287.30	-103.70	65.01	292.64	-110.69	122.08	693.70	-57.07	1411.36	0.00	0.00	0.00	801.03	-56.60	1767.68	794.99	59.18	1752.23	648.92	-76.96	1778.31	633.55	45.83	1762.87	-346.21	1329.76	72.01	214.23	1179.41	76.10	-187.73
7.80000	1162.95	55.93	80.90	1127.33	57.18	65.96	939.47	116.71	40.96	931.69	116.39	95.08	509.35	-128.74	36.03	475.92	-121.28	40.29	288.56	-104.23	68.38	294.86	-111.32	125.58	703.06	-55.05	1411.64	0.00	0.00	0.00	811.61	-54.91	1765.95	806.19	61.51	1750.23	659.53	-73.57	1778.67	645.20	49.43	1762.87	-348.10	1330.30	71.58	215.62	1179.14	76.65	-187.45
7.81000	1167.96	54.76	70.64	1128.53	56.68	64.45	940.43	116.87	41.26	935.23	116.31	95.06	508.44	-129.08	35.72	476.70	-121.28	40.49	290.02	-105.04	72.17	297.20	-111.56	129.04	714.64	-53.27	1412.26	0.00	0.00	0.00	823.87	-53.19	1764.13	818.99	64.08	1748.17	670.34	-70.21	1779.04	656.88	53.03	1762.87	-348.55	1329.98	71.60	215.02	1179.65	76.19	-190.33
7.82000	1172.06	54.89	63.92	1131.28	57.35	60.12	941.19	116.31	41.67	937.59	115.67	95.18	507.38	-129.22	35.32	475.56	-121.30	40.01	291.56	-106.00	76.19	299.76	-112.38	132.85	724.27	-51.71	1412.93	0.00	0.00	0.00	835.12	-50.99	1762.71	831.53	66.13	1746.14	681.31	-66.69	1779.50	668.67	56.51	1762.97	-350.19	1331.71	70.73	212.96	1180.63	75.72	-194.74
7.83000	1174.40	53.98	59.47	1132.12	56.08	56.65	941.50	115.76	41.84	938.64	114.62	95.33	511.59	-128.88	36.79	475.80	-121.25	39.95	293.51	-107.52	80.84	302.83	-113.98	137.28	736.01	-49.92	1413.64	0.00	0.00	0.00	846.89	-48.73	1761.50	843.14	68.20	1744.82	692.40	-63.17	1780.20	680.55	60.11	1763.26	-350.86	1332.42	70.61	214.76	1180.84	75.98	-190.94
7.84000	1174.84	53.79	56.61	1133.00	55.38	54.95	941.71	115.36	41.85	939.22	114.56	95.81	509.08	-128.95	35.74	475.92	-121.45	40.09	295.76	-109.17	85.80	306.33	-114.77	141.57	743.68	-48.21	1414.69	0.00	0.00	0.00	858.40	-46.75	1760.54	854.94	70.37	1743.39	703.60	-59.92	1781.14	692.54	63.69	1763.86	-352.75	1332.25	70.41	211.53	1181.21	74.96	-194.58
7.85000	1176.35	53.53	54.67	1133.95	55.07	53.46	941.83	115.66	42.05	939.83	114.54	96.08	508.54	-129.40	35.62	476.32	-121.06	40.11	298.33	-110.67	91.08	310.25	-116.19	146.43	755.54	-46.22	1416.04	0.00	0.00	0.00	869.10	-44.49	1759.79	866.13	72.63	1742.45	714.84	-56.43	1782.37	704.63	67.18	1764.73	-348.88	1331.03	71.25	212.35	1181.79	74.87	-198.19
7.86000	1177.51	53.96	52.12	1134.30	55.36	52.71	941.91	115.48	41.87	940.16	114.66	96.30	511.22	-128.33	36.54	477.07	-120.90	40.59	301.46	-112.44	96.74	314.95	-117.33	151.30	766.76	-43.90	1417.43	0.00	0.00	0.00	880.32	-42.52	1759.23	877.20	74.41	1741.72	726.17	-53.19	1783.76	716.61	70.75	1765.80	-351.03	1331.78	70.86	216.30	1180.13	76.32	-194.76
7.87000	1176.83	53.14	52.49	1134.22	54.54	52.03	941.87	115.65	41.84	940.55	114.49	96.21	509.38	-128.45	35.93	476.43	-121.02	40.68	305.22	-113.83	102.59	320.32	-119.54	156.88	776.78	-42.39	1419.12	0.00	0.00	0.00	891.91	-40.18	1758.88	889.50	76.50	1741.01	737.65	-50.08	1785.24	728.42	74.39	1766.90	-354.17	1331.29	70.73	215.83	1179.50	76.42	-195.83
7.88000	1176.98	52.66	52.01	1134.07	54.88	51.31	941.83	115.72	41.79	940.99	114.47	96.08	510.41	-128.83	36.37	477.46	-120.32	41.19	309.60	-115.32	108.97	326.63	-121.65	162.60	784.61	-40.45	1420.93	0.00	0.00	0.00	903.05	-37.96	1758.76	900.83	78.59	1740.64	749.07	-47.03	1786.84	740.20	77.49	1768.27	-352.78	1331.56	70.82	214.60	1179.47	76.07	-198.28
7.89000	1177.75	52.67	51.89	1134.64	54.00	51.25	941.80	115.96	41.82	941.14	115.01	96.09	509.75	-128.62	36.31	478.11	-119.81	41.84	314.91	-116.50	115.65	333.92	-123.28	168.17	794.34	-38.44	1422.82	0.00	0.00	0.00	914.26	-36.03	1758.81	910.75	80.65	1740.78	760.36	-43.88	1788.52	751.80	80.91	1769.64	-351.28	1332.25	70.78	215.90	1180.63	76.16	-194.31
7.90000	1178.20	53.86	50.35	1135.10	54.37	51.51	941.80	115.95	41.54	941.12	115.01	95.94	509.05	-128.62	36.16	479.37	-119.32	42.43	321.00	-117.42	122.52	342.19	-125.22	174.19	806.17	-36.27	1424.73	0.00	0.00	0.00	924.31	-33.71	1759.18	922.42	83.17	1740.91	771.53	-40.85	1790.17	763.38	84.09	1771.05	-350.94	1331.97	71.11	216.10	1180.15	76.24	-189.25
7.91000	1177.66	54.05	50.62	1135.19	54.42	51.19	941.94	115.43	41.18	941.34	114.56	95.59	510.63	-129.05	36.58	479.48	-119.22	42.62	327.80	-118.66	130.07	351.46	-127.35	180.42	814.75	-34.27	1426.56	0.00	0.00	0.00	935.42	-31.58	1759.62	934.22	85.20	1741.08	782.63	-38.02	1791.73	774.89	87.11	1772.47	-352.45	1331.19	70.92	216.74	1180.07	76.52	-192.24
7.92000	1177.85	53.38	50.21	1134.33	54.65	50.43	941.83	115.87	41.32	941.28	114.94	95.51	511.14	-129.32	36.30	481.35	-119.19	43.37	335.26	-120.03	138.07	361.63	-129.42	186.77	825.49	-32.44	1428.28	0.00	0.00	0.00	946.86	-29.64	1760.16	944.31	87.51	1741.56	793.78	-35.31	1793.25	786.31	90.01	1773.80	-353.57	1333.89	69.84	215.81	1180.17	76.11	-194.28
7.93000	1178.06	53.57	50.24	1134.44	54.37	50.81	941.76	116.07	41.28	941.35	115.22	95.47	512.00	-129.66	35.88	481.81	-119.76	43.70	343.43	-121.11	146.84	372.46	-131.30	193.82	835.16	-30.87	1430.03	0.00	0.00	0.00	957.61	-27.54	1760.89	955.02	89.31	1742.28	804.90	-32.85	1794.67	797.63	92.72	1775.07	-351.05	1332.31	70.70	215.26	1179.68	76.08	-195.09
7.94000	1178.13	53.77	49.86	1135.65	54.85	50.71	941.78	115.97	41.10	941.41	115.60	95.51	513.81	-129.62	35.78	484.95	-119.90	44.98	352.51	-122.05	156.61	384.06	-133.15	202.01	846.09	-29.29	1431.41	0.00	0.00	0.00	968.25	-25.77	1761.58	966.47	91.41	1742.77	816.00	-30.50	1796.02	808.84	95.20	1776.30	-348.98	1330.93	71.28	216.17	1179.76	76.46	-194.09
7.95000	1177.97	53.28	49.89	1133.76	54.33	49.58	941.76	116.12	41.04	941.51	115.63	95.41	514.77	-130.02	35.44	489.32	-120.73	47.22	362.57	-122.60	166.85	396.53	-135.24	210.95	856.61	-27.90	1432.77	0.00	0.00	0.00	979.23	-23.87	1762.12	977.34	92.75	1743.35	826.93	-28.13	1797.34	820.02	97.39	1777.45	-349.94	1331.21	71.21	213.32	1180.22	76.01	-194.39
7.96000	1177.31	52.35	50.45	1134.92	54.61	50.02	942.00	115.64	40.82	941.63	115.55	95.25	517.67	-130.89	35.79	494.55	-121.46	50.03	373.87	-123.30	177.82	409.81	-138.35	220.88	866.47	-26.47	1434.21	0.00	0.00	0.00	989.70	-22.14	1762.67	987.53	94.30	1743.89	837.87	-25.94	1798.56	831.24	99.53	1778.50	-351.67	1332.35	70.57	214.83	1179.46	76.23	-189.68
7.97000	1178.26	52.92	48.76	1135.07	55.07	49.88	941.64	116.71	41.22	941.80	115.97	95.27	520.67	-131.32	36.27	499.26	-121.78	52.52	386.38	-123.25	188.66	424.11	-140.73	230.49	875.20	-25.22	1435.16	0.00	0.00	0.00	1000.21	-20.86	1763.12	999.46	95.68	1744.05	848.75	-23.96	1799.68	842.47	101.44	1779.44	-352.15	1332.34	70.34	216.21	1179.79	76.30	-191.07
7.98000	1177.61	53.25	48.94	1134.76	54.08	49.94	941.76	116.44	41.04	941.82	115.88	95.11	525.99	-131.71	37.23	507.13	-122.33	55.47	399.78	-124.00	200.27	439.50	-141.49	239.34	884.30	-24.01	1436.09	0.00	0.00	0.00	1010.37	-19.60	1763.46	1009.69	96.89	1744.31	859.70	-21.96	1800.69	853.43	103.51	1780.19	-353.54	1333.35	69.89	214.53	1181.03	75.58	-194.08
7.99000	1178.49	53.70	48.90	1134.51	54.40	49.72	941.76	116.18	40.87	941.91	115.77	95.00	532.12	-132.55	38.08	515.44	-123.82	58.86	414.29	-126.00	212.55	455.74	-141.92	247.76	893.58	-22.81	1436.87	0.00	0.00	0.00	1020.21	-18.29	1763.86	1020.25	97.95	1744.48	870.54	-20.29	1801.58	864.22	105.36	1780.87	-354.30	1333.10	69.80	218.45	1181.55	76.29	-197.42
8.00000	1177.83	53.61	48.34	1135.45	54.57	49.63	941.71	116.51	41.01	941.99	115.48	94.83	538.20	-134.77	38.56	522.68	-125.15	62.05	429.70	-128.04	224.53	472.74	-142.03	255.88	901.55	-21.89	1437.56	0.00	0.00	0.00	1030.24	-17.04	1764.07	1029.56	99.38	1744.34	881.25	-18.62	1802.42	875.00	106.94	1781.47	-347.66	1330.45	71.43	217.22	1180.31	76.57	-193.55
8.01000	1178.31	53.64	48.43	1134.22	54.71	49.37	941.76	116.39	41.02	942.00	115.88	94.96	547.68	-137.33	39.78	532.11	-126.79	65.79	445.86	-128.53	234.59	490.24	-141.37	263.15	910.62	-20.95	1438.25	0.00	0.00	0.00	1040.78	-16.21	1764.02	1040.67	100.31	1744.25	891.86	-17.19	1803.18	885.67	108.45	1782.02	-351.05	1332.11	70.72	215.08	1180.68	76.13	-195.71
8.02000	1179.08	53.47	48.64	1134.43	54.37	49.90	941.86	116.16	40.93	942.15	115.75	94.96	559.37	-140.35	43.99	544.51	-128.60	70.93	462.41	-127.25	241.88	507.46	-140.84	269.83	920.77	-19.93	1438.80	0.00	0.00	0.00	1050.99	-15.47	1764.01	1050.78	101.08	1744.01	902.36	-16.05	1803.86	896.31	109.79	1782.52	-348.45	1329.99	71.62	211.79	1181.27	75.15	-191.98
8.03000	1178.81	53.17	48.24	1134.61	54.77	49.60	941.79	116.44	41.04	942.23	115.85	95.05	576.47	-143.12	49.90	560.81	-130.92	76.84	479.33	-125.80	247.54	524.54	-139.75	275.72	930.01	-18.97	1439.35	0.00	0.00	0.00	1060.68	-15.10	1763.76	1060.55	101.58	1743.85	912.78	-15.03	1804.52	907.06	110.95	1783.05	-348.04	1331.25	71.19	215.41	1180.63	75.88	-186.34
8.04000	1178.76	53.13	48.46	1134.85	55.02	49.59	941.84	116.03	40.85	942.43	115.35	94.82	596.82	-145.15	55.33	580.31	-133.15	81.99	497.26	-124.68	251.62	541.94	-138.20	280.59	937.13	-18.14	1440.02	0.00	0.00	0.00	1070.75	-14.94	1763.44	1071.29	101.93	1743.27	923.23	-14.18	1805.11	917.83	111.76	1783.60	-349.31	1331.93	71.13	216.02	1180.45	76.05	-193.55
8.05000	1179.31	52.81	48.21	1135.82	54.91	49.89	941.78	116.34	41.04	942.46	115.38	94.87	617.55	-148.74	59.13	602.10	-135.39	86.48	516.24	-124.13	254.19	560.37	-137.06	284.34	945.31	-17.40	1440.54	0.00	0.00	0.00	1080.92	-14.63	1763.04	1080.83	101.52	1743.11	933.63	-13.50	1805.69	928.48	112.46	1784.13	-353.54	1334.18	69.41	214.53	1182.52	75.30	-196.95
8.06000	1178.64	53.23	47.88	1135.77	55.17	49.71	941.95	115.89	40.87	942.66	115.21	94.74	641.53	-150.38	62.37	625.73	-137.17	89.96	535.96	-124.26	255.44	579.76	-136.12	286.48	954.31	-16.51	1441.18	0.00	0.00	0.00	1091.24	-14.49	1762.50	1092.00	101.42	1742.56	944.02	-12.95	1806.20	939.00	113.30	1784.64	-355.92	1333.67	69.13	212.96	1182.37	75.22	-198.62
8.07000	1179.14	53.37	48.11	1134.51	55.20	49.35	941.83	116.04	41.01	942.57	115.43	94.90	667.63	-151.81	64.90	649.72	-138.65	91.97	556.50	-124.32	255.17	599.91	-135.74	287.37	962.44	-15.67	1441.77	0.00	0.00	0.00	1101.06	-14.72	1761.83	1101.81	101.06	1742.19	954.25	-12.71	1806.67	949.54	113.75	1785.21	-350.71	1332.02	70.73	212.42	1181.62	75.17	-193.57
8.08000	1179.53	53.13	48.21	1135.08	54.68	49.49	941.61	116.60	41.32	942.80	115.17	94.86	692.09	-153.42	65.67	674.75	-140.15	93.14	577.69	-124.77	253.71	620.90	-135.48	286.83	970.03	-14.95	1442.32	0.00	0.00	0.00	1110.71	-15.35	1761.06	1111.45	100.16	1741.87	964.58	-12.44	1807.14	960.12	113.95	1785.79	-349.61	1331.31	71.17	211.37	1181.80	75.01	-194.31
8.09000	1179.66	52.96	47.81	1134.67	55.37	49.41	941.89	115.84	40.95	942.94	115.14	94.94	721.08	-155.43	66.41	700.37	-141.78	93.12	599.63	-124.65	250.56	642.32	-134.85	284.61	978.38	-14.10	1442.93	0.00	0.00	0.00	1120.91	-15.52	1760.36	1121.45	99.83	1741.35	974.75	-12.47	1807.49	970.73	114.12	1786.34	-351.65	1332.39	69.94	211.21	1181.57	75.08	-189.26
8.10000	1180.40	53.02	47.92	1135.09	54.74	49.11	941.81	115.95	41.09	942.96	115.24	95.05	748.05	-156.93	65.88	726.89	-143.60	92.40	622.18	-124.51	246.02	663.72	-134.97	281.36	986.92	-13.30	1443.32	0.00	0.00	0.00	1131.15	-16.26	1759.45	1129.40	99.04	1741.31	984.89	-12.48	1807.82	981.25	114.15	1786.88	-350.21	1332.89	70.35	212.87	1182.72	74.83	-186.64
8.11000	1180.12	53.46	47.68	1135.73	55.52	49.17	941.89	115.71	41.10	943.13	115.04	95.09	777.18	-159.42	64.83	755.24	-144.89	90.62	645.48	-124.62	240.32	685.83	-134.75	276.76	996.47	-12.21	1443.77	0.00	0.00	0.00	1140.60	-16.84	1758.64	1138.24	97.61	1741.23	994.92	-12.74	1808.03	991.61	114.02	1787.34	-349.66	1331.90	70.38	213.37	1181.80	75.07	-189.70
8.12000	1180.50	53.67	47.80	1136.33	55.04	49.70	942.02	115.76	41.12	943.42	114.39	94.85	807.68	-160.81	63.30	783.16	-146.52	88.21	669.17	-124.70	233.23	708.47	-135.44	271.33	1005.06	-11.36	1444.18	0.00	0.00	0.00	1149.57	-17.79	1757.87	1146.92	97.48	1740.65	1004.79	-13.02	1808.12	1001.72	113.97	1787.70	-349.57	1331.53	70.83	215.81	1180.70	76.26	-192.26
8.13000	1179.61	53.30	47.04	1135.94	55.80	49.04	941.94	115.73	41.24	943.50	114.59	95.08	839.90	-162.93	61.51	815.53	-147.68	86.05	693.82	-124.55	224.65	731.85	-135.51	264.60	1012.88	-10.38	1444.49	0.00	0.00	0.00	1159.60	-18.65	1757.05	1155.96	96.22	1740.54	1014.61	-13.14	1808.20	1011.83	113.66	1788.02	-353.34	1332.42	69.71	215.36	1181.89	75.75	-188.51
8.14000	1179.46	54.42	47.15	1136.57	55.50	49.13	942.06	115.47	41.15	943.62	114.43	95.18	872.27	-163.73	59.55	846.37	-149.24	82.92	719.44	-124.25	214.72	755.83	-136.31	257.04	1021.31	-9.37	1444.68	0.00	0.00	0.00	1169.78	-19.63	1756.12	1166.89	94.90	1740.09	1024.26	-13.51	1808.15	1021.83	113.10	1788.26	-354.58	1332.33	69.92	214.48	1181.51	75.06	-193.42
8.15000	1180.53	54.75	47.58	1137.13	55.67	49.36	942.07	115.43	41.32	943.82	114.07	95.20	905.23	-165.72	57.01	877.96	-151.06	79.77	745.73	-125.64	204.57	780.41	-137.01	248.52	1028.72	-8.58	1444.83	0.00	0.00	0.00	1179.41	-20.16	1755.42	1176.60	93.95	1739.65	1033.78	-14.13	1808.01	1031.60	112.95	1788.39	-357.34	1334.49	68.72	215.95	1181.71	75.58	-193.47
8.16000	1179.70	54.26	46.59	1137.12	56.34	49.19	942.27	114.95	41.13	943.86	114.26	95.47	937.91	-169.21	56.12	911.33	-153.32	76.57	772.76	-127.87	194.11	805.51	-137.36	238.92	1037.75	-7.97	1444.94	0.00	0.00	0.00	1187.39	-21.29	1754.81	1185.58	92.74	1739.34	1043.25	-14.61	1807.87	1041.46	112.56	1788.47	-352.84	1332.25	70.15	216.20	1180.26	76.17	-193.55
8.17000	1179.64	54.36	46.92	1137.62	55.35	49.46	942.16	115.69	41.61	944.09	113.79	95.48	971.70	-171.74	53.86	946.31	-155.11	73.70	800.30	-130.17	182.97	831.23	-138.36	228.70	1046.93	-7.27	1444.80	0.00	0.00	0.00	1197.57	-22.38	1753.98	1195.08	92.30	1738.71	1052.64	-15.41	1807.60	1051.24	112.00	1788.50	-351.26	1324.60	74.11	215.36	1181.01	75.75	-194.57
8.18000	1180.65	54.05	46.73	1136.93	55.90	49.23	942.39	114.76	41.34	944.25	113.30	95.51	1008.36	-174.60	52.58	980.07	-158.10	70.70	828.66	-132.63	171.45	857.48	-140.06	218.28	1056.40	-6.61	1444.60	0.00	0.00	0.00	1206.41	-23.40	1753.24	1204.56	91.50	1738.12	1061.95	-16.09	1807.30	1061.02	111.29	1788.44	-349.36	1329.71	72.22	217.08	1180.82	76.10	-191.61
8.19000	1180.66	54.44	46.57	1137.20	55.98	49.06	942.23	115.08	41.53	944.42	113.37	95.84	1044.97	-178.29	51.93	1016.19	-161.41	68.58	857.98	-135.50	159.60	884.68	-141.81	207.58	1064.99	-6.30	1444.54	0.00	0.00	0.00	1215.40	-24.50	1752.52	1213.49	90.10	1737.70	1071.25	-16.95	1806.92	1070.58	110.83	1788.28	-354.92	1333.02	69.37	217.83	1179.65	76.63	-192.76
8.20000	1180.52	54.56	46.19	1136.03	55.71	48.68	942.30	115.13	41.82	944.63	112.98	96.02	1083.77	-180.06	50.22	1052.29	-165.27	66.82	888.24	-138.57	147.78	912.17	-143.47	196.68	1074.53	-6.01	1444.10	0.00	0.00	0.00	1223.79	-25.82	1751.77	1211.65	84.10	1741.96	1080.54	-17.86	1806.48	1080.13	110.04	1788.08	-353.67	1332.92	69.75	217.67	1180.03	76.43	-198.77
8.21000	1180.16	55.12	46.39	1136.35	55.61	49.06	942.39	114.92	41.86	944.73	112.98	96.28	1119.46	-184.39	49.30	1087.48	-169.39	64.84	918.76	-141.21	135.76	940.06	-146.71	186.47	1080.90	-6.04	1443.74	0.00	0.00	0.00	1232.87	-26.83	1750.97	1228.69	86.93	1737.79	1089.83	-18.82	1805.99	1089.62	108.94	1787.85	-350.16	1332.84	70.56	214.99	1179.79	76.18	-196.00
8.22000	1179.96	55.35	46.40	1135.66	58.25	51.76	942.49	114.55	41.85	945.19	112.02	96.12	1155.85	-188.72	49.47	1123.38	-173.80	63.95	950.10	-144.57	124.46	968.71	-149.94	176.34	1090.92	-6.03	1443.36	0.00	0.00	0.00	1241.68	-28.11	1750.23	1241.26	87.14	1735.93	1099.16	-19.80	1805.46	1099.08	107.78	1787.54	-353.15	1333.54	69.86	215.05	1180.15	76.16	-191.23
8.23000	1180.57	56.02	46.29	1133.25	58.58	51.69	942.55	114.29	42.01	945.24	111.97	96.38	1191.38	-193.66	50.33	1158.79	-178.20	62.98	981.78	-148.27	113.44	997.78	-153.81	166.62	1099.31	-5.98	1442.86	0.00	0.00	0.00	1251.26	-29.42	1749.22	1249.22	86.09	1735.27	1108.48	-21.05	1804.87	1108.47	106.87	1787.15	-355.51	1333.12	69.51	215.08	1179.97	76.21	-190.18
8.24000	1178.79	61.01	51.98	1133.09	59.52	52.09	942.55	114.38	42.30	945.37	111.81	96.52	1226.25	-198.65	51.24	1193.80	-182.65	62.57	1014.15	-152.49	103.05	1027.24	-157.36	157.10	1106.82	-6.39	1442.17	0.00	0.00	0.00	1259.40	-30.79	1748.55	1260.02	84.64	1734.45	1117.78	-22.41	1804.19	1117.77	105.76	1786.70	-354.42	1333.17	69.72	215.49	1181.47	75.97	-199.12
8.25000	1178.70	61.67	52.72	1131.35	59.61	51.52	942.69	114.12	42.33	945.61	111.48	96.67	1263.01	-203.35	53.67	1229.25	-187.24	62.85	1046.48	-157.15	93.42	1057.22	-160.48	147.73	1116.00	-6.72	1441.60	0.00	0.00	0.00	1267.68	-32.08	1747.84	1268.77	83.26	1733.88	1127.01	-23.68	1803.48	1127.20	104.19	1786.29	-354.53	1333.49	69.26	215.86	1180.80	76.20	-194.61
8.26000	1177.14	62.87	52.82	1133.27	59.18	51.73	942.83	113.59	42.26	945.80	111.08	96.77	1296.76	-206.98	55.54	1264.21	-191.62	63.91	1079.44	-161.76	84.44	1087.53	-164.46	139.13	1125.76	-7.10	1440.79	0.00	0.00	0.00	1276.88	-33.37	1747.00	1266.52	77.02	1738.17	1136.21	-25.02	1802.71	1136.45	102.78	1785.75	-356.32	1333.78	68.97	214.59	1182.11	75.24	-192.57
8.27000	1176.83	63.57	52.94	1135.09	60.16	52.49	942.82	113.86	42.61	946.07	110.37	96.79	1332.97	-211.02	58.77	1298.61	-195.48	65.09	1113.16	-166.03	75.99	1118.50	-168.39	131.24	1133.92	-7.73	1440.16	0.00	0.00	0.00	1286.42	-34.82	1746.02	1283.35	79.66	1733.63	1145.31	-26.56	1801.88	1145.64	101.44	1785.15	-354.07	1333.77	69.26	215.03	1181.10	75.55	-195.52
8.28000	1178.24	63.20	52.69	1136.45	57.16	49.06	942.83	113.78	42.78	946.23	110.20	97.05	1366.48	-214.68	61.97	1333.50	-199.02	67.23	1146.63	-170.29	68.22	1148.68	-172.97	124.14	1142.13	-8.43	1439.27	0.00	0.00	0.00	1294.48	-36.43	1745.25	1295.20	79.25	1731.73	1154.36	-28.27	1800.97	1154.86	99.77	1784.49	-350.89	1333.78	69.99	215.58	1181.08	75.85	-193.51
8.29000	1180.38	57.26	47.00	1137.75	56.82	49.14	942.96	113.07	42.72	946.31	110.58	97.53	1402.00	-216.83	66.24	1367.90	-202.45	69.66	1180.34	-174.52	61.51	1179.46	-177.12	117.75	1151.57	-8.95	1438.47	0.00	0.00	0.00	1303.24	-38.17	1744.37	1304.64	77.60	1730.95	1163.55	-29.72	1800.02	1164.00	98.14	1783.71	-352.34	1332.83	70.36	213.30	1181.35	74.93	-195.33
8.30000	1181.61	57.06	46.78	1138.08	57.03	49.20	943.13	112.90	42.97	946.66	110.05	97.82	1436.12	-219.65	70.39	1402.31	-205.41	72.69	1213.96	-179.17	56.14	1210.43	-181.37	112.42	1161.93	-9.49	1437.51	0.00	0.00	0.00	1312.20	-39.67	1743.54	1313.70	76.24	1730.19	1172.82	-31.33	1799.01	1173.03	96.62	1782.85	-355.43	1332.01	69.81	211.65	1180.78	74.80	-192.23
8.31000	1180.95	56.12	45.59	1137.96	57.18	49.14	943.45	112.23	43.02	947.06	109.40	98.07	1469.12	-222.80	74.73	1436.09	-208.25	76.43	1247.52	-183.37	51.78	1241.15	-186.41	108.64	1170.96	-10.42	1436.60	0.00	0.00	0.00	1321.11	-41.27	1742.76	1323.07	74.84	1729.34	1181.85	-33.27	1797.92	1182.16	94.95	1781.92	-348.81	1331.58	71.19	211.68	1180.85	75.16	-195.91
8.32000	1181.92	56.10	45.39	1138.15	56.84	49.12	943.53	112.39	43.61	947.26	109.47	98.69	1502.68	-224.26	81.03	1468.94	-210.21	80.84	1280.72	-187.48	48.85	1272.11	-189.63	105.16	1178.89	-11.31	1435.54	0.00	0.00	0.00	1329.23	-43.03	1741.94	1332.43	73.11	1728.28	1191.02	-35.22	1796.74	1191.34	92.99	1780.95	-351.80	1332.03	69.98	210.52	1181.37	74.72	-193.77
8.33000	1181.34	55.44	44.98	1137.26	56.71	49.21	943.73	112.00	44.01	947.63	109.17	99.23	1533.68	-224.84	87.72	1501.47	-212.10	87.10	1313.69	-190.16	46.60	1301.99	-193.63	103.26	1187.67	-12.45	1434.46	0.00	0.00	0.00	1337.92	-44.88	1741.08	1341.60	71.11	1727.67	1200.05	-37.34	1795.50	1200.38	91.22	1779.89	-350.29	1332.04	70.39	212.42	1180.10	75.48	-190.82
8.34000	1181.05	55.72	44.81	1137.46	56.66	48.77	943.97	111.16	44.31	947.85	109.13	99.94	1565.02	-225.91	96.63	1531.65	-213.15	94.39	1345.39	-193.24	45.71	1331.18	-196.48	101.92	1198.05	-13.48	1433.24	0.00	0.00	0.00	1341.78	-47.53	1742.16	1349.93	69.27	1726.76	1209.25	-39.21	1794.25	1209.51	89.10	1778.78	-353.29	1334.54	69.22	210.86	1181.32	74.97	-190.48
8.35000	1181.41	55.71	44.92	1136.31	57.09	48.54	944.24	110.67	44.82	948.22	108.73	100.49	1593.74	-225.62	107.39	1560.61	-213.65	103.45	1375.46	-196.14	46.04	1358.46	-199.33	101.63	1206.93	-14.72	1432.16	0.00	0.00	0.00	1349.75	-49.49	1741.47	1359.22	67.10	1725.70	1218.40	-41.40	1792.90	1218.62	86.92	1777.58	-349.23	1332.96	70.62	213.93	1180.94	75.58	-189.82
8.36000	1181.40	55.94	44.80	1136.85	57.39	48.89	944.69	109.57	45.16	948.70	108.33	101.13	1620.20	-224.72	119.24	1587.28	-213.69	113.42	1404.15	-198.09	46.89	1384.51	-201.11	101.84	1216.27	-15.89	1430.81	0.00	0.00	0.00	1359.03	-51.38	1740.29	1368.01	64.84	1724.76	1227.67	-43.51	1791.49	1227.64	84.70	1776.27	-354.71	1333.12	69.48	212.27	1180.16	75.73	-194.23
8.37000	1180.79	55.53	44.57	1137.39	57.79	48.65	944.93	109.57	45.95	949.17	108.38	102.03	1643.86	-223.15	130.63	1612.34	-212.84	123.21	1431.14	-199.31	48.15	1408.56	-202.70	102.72	1225.78	-17.21	1429.58	0.00	0.00	0.00	1368.40	-53.37	1739.09	1377.45	63.13	1723.54	1236.83	-45.71	1790.04	1236.54	82.73	1774.92	-353.85	1333.23	69.65	214.16	1179.67	76.23	-196.63
8.38000	1180.73	55.68	44.59	1137.88	57.68	48.79	945.12	109.42	46.70	949.72	108.16	102.91	1666.82	-220.94	140.52	1637.76	-216.37	125.27	1456.07	-200.36	49.89	1431.42	-203.47	103.68	1234.98	-18.76	1428.36	0.00	0.00	0.00	1377.06	-55.39	1738.03	1386.26	60.94	1722.50	1245.90	-48.11	1788.56	1245.68	80.11	1773.62	-348.82	1332.48	70.76	217.12	1179.30	76.75	-198.51
8.39000	1180.45	56.10	44.63	1137.12	57.69	48.35	945.64	108.88	47.48	950.32	108.54	104.06	1686.64	-218.63	149.79	1658.40	-214.32	132.01	1478.36	-200.11	50.98	1451.70	-203.63	104.19	1245.39	-20.23	1426.96	0.00	0.00	0.00	1386.33	-57.47	1736.77	1395.60	58.73	1721.35	1255.10	-50.49	1787.11	1254.80	77.58	1772.25	-352.07	1332.25	70.15	217.67	1179.19	76.75	-197.19
8.40000	1180.61	56.29	44.55	1137.69	58.64	48.66	946.00	108.56	48.32	951.02	108.91	105.26	1703.51	-215.86	156.17	1675.23	-211.88	137.84	1497.65	-200.18	51.57	1468.76	-204.33	104.35	1254.93	-21.94	1425.71	0.00	0.00	0.00	1395.81	-59.60	1735.41	1404.55	56.56	1720.19	1264.28	-53.08	1785.70	1263.85	75.14	1770.90	-349.36	1331.36	71.09	217.85	1179.00	76.79	-193.53
8.41000	1180.76	56.11	44.61	1136.67	58.76	47.78	946.62	108.37	49.22	951.70	109.36	106.50	1716.88	-213.41	160.58	1689.03	-209.07	141.06	1513.64	-199.03	50.54	1483.33	-204.32	103.62	1264.59	-23.62	1424.47	0.00	0.00	0.00	1404.75	-61.82	1734.21	1413.04	54.45	1719.01	1273.58	-55.66	1784.39	1272.96	72.47	1769.66	-353.15	1330.97	70.50	215.88	1180.83	75.87	-190.11
8.42000	1180.55	56.65	44.41	1137.63	58.50	47.81	946.99	108.57	50.52	952.80	109.56	107.80	1727.46	-210.88	161.87	1699.77	-206.67	141.68	1526.19	-197.29	48.63	1494.80	-203.46	102.00	1274.67	-25.40	1423.28	0.00	0.00	0.00	1414.25	-64.12	1733.01	1421.82	51.90	1718.07	1282.97	-58.43	1783.10	1282.06	69.78	1768.48	-353.11	1330.74	70.43	212.18	1181.35	75.01	-192.68
8.43000	1180.49	56.13	44.34	1136.84	58.78	47.56	947.63	108.71	51.91	953.68	110.74	109.61	1736.20	-207.03	158.85	1708.71	-203.67	138.83	1534.78	-195.46	46.16	1504.13	-201.36	99.54	1284.14	-27.28	1422.30	0.00	0.00	0.00	1423.83	-66.53	1731.83	1430.34	49.72	1716.95	1292.32	-61.31	1781.87	1291.15	66.74	1767.36	-350.01	1331.90	71.07	214.30	1179.90	76.07	-190.22
8.44000	1180.31	56.63	44.53	1137.00	59.25	47.66	948.34	108.53	53.39	954.85	111.10	111.35	1744.73	-203.46	153.20	1716.05	-200.67	133.34	1540.46	-193.81	43.53	1510.57	-199.92	97.04	1293.71	-29.30	1421.46	0.00	0.00	0.00	1432.84	-69.02	1730.86	1439.95	47.16	1715.99	1301.65	-64.32	1780.68	1300.14	63.71	1766.30	-353.48	1332.58	69.61	213.30	1180.02	75.74	-184.23
8.45000	1179.88	56.66	44.49	1138.16	59.59	47.60	949.07	108.87	55.39	956.32	111.41	113.34	1749.33	-200.17	145.39	1721.50	-197.37	126.01	1543.66	-191.89	41.49	1515.36	-197.57	95.04	1302.18	-31.50	1420.74	0.00	0.00	0.00	1442.66	-71.53	1729.76	1449.41	44.67	1715.13	1310.84	-67.60	1779.45	1309.03	60.48	1765.26	-351.12	1325.65	73.68	213.55	1181.53	75.49	-190.21
8.46000	1179.77	56.22	44.00	1137.44	59.29	47.18	949.83	109.04	57.66	957.85	112.00	115.71	1754.99	-196.10	136.23	1725.81	-194.62	118.19	1545.72	-190.30	39.81	1518.94	-195.43	92.78	1312.90	-33.66	1419.93	0.00	0.00	0.00	1452.08	-74.22	1728.80	1458.37	41.46	1714.33	1320.16	-70.90	1778.26	1317.83	57.33	1764.21	-355.32	1331.72	70.69	212.31	1181.96	74.88	-195.98
8.47000	1180.05	56.76	44.28	1138.28	59.60	47.41	950.83	109.30	60.18	959.42	112.91	118.52	1759.21	-192.56	126.86	1731.26	-190.60	109.95	1548.49	-188.68	39.46	1523.14	-193.83	92.00	1322.13	-36.12	1419.37	0.00	0.00	0.00	1460.76	-77.08	1728.04	1467.14	38.82	1713.58	1329.46	-74.40	1777.11	1326.65	54.11	1763.21	-352.40	1334.01	69.59	211.53	1181.06	75.03	-193.81
8.48000	1180.27	56.49	44.23	1137.09	59.63	46.97	952.02	109.25	62.99	961.40	114.02	121.85	1766.81	-190.17	116.36	1733.55	-183.45	109.69	1551.83	-188.21	39.70	1529.49	-194.12	92.83	1332.55	-38.89	1418.90	0.00	0.00	0.00	1469.22	-79.90	1727.40	1474.70	35.51	1713.45	1338.83	-78.05	1776.09	1335.56	50.65	1762.40	-353.31	1332.16	70.28	213.31	1181.00	75.18	-193.16
8.49000	1179.71	56.63	43.75	1137.47	59.81	46.34	953.46	109.83	66.50	963.86	114.75	125.42	1774.33	-189.47	102.09	1738.50	-181.20	99.81	1554.55	-188.19	39.78	1536.06	-193.82	93.14	1340.99	-41.76	1418.61	0.00	0.00	0.00	1479.52	-82.80	1726.80	1474.24	28.66	1717.98	1348.25	-81.78	1775.49	1344.79	47.12	1762.09	-353.10	1325.60	72.58	215.34	1180.41	76.09	-196.58
8.50000	1180.40	56.55	44.27	1138.24	60.25	46.64	955.30	109.81	70.39	966.83	115.42	129.66	1778.89	-188.49	89.41	1743.82	-180.26	89.64	1556.48	-188.28	39.75	1541.18	-193.96	93.21	1350.60	-44.81	1418.88	0.00	0.00	0.00	1487.86	-85.87	1726.70	1481.63	24.66	1719.02	1357.84	-85.37	1775.41	1354.16	43.58	1762.23	-351.40	1330.66	71.20	212.40	1181.14	75.10	-191.27
8.51000	1179.95	56.26	43.92	1137.78	60.03	46.46	957.36	110.11	75.14	970.41	115.88	134.26	1783.12	-188.05	77.99	1747.27	-179.51	79.83	1557.95	-188.89	39.96	1545.85	-194.08	93.27	1361.70	-47.75	1419.63	0.00	0.00	0.00	1497.27	-88.99	1726.72	1499.81	25.27	1714.58	1367.38	-89.00	1775.64	1363.49	40.21	1762.70	-330.79	1320.84	78.42	212.75	1181.97	74.95	-191.62
8.52000	1179.97	56.01	44.18	1139.79	59.66	47.35	960.07	109.85	80.12	974.47	116.68	139.57	1787.07	-184.97	69.19	1750.18	-178.29	73.51	1559.43	-188.51	40.41	1550.01	-193.43	93.43	1371.52	-50.62	1420.65	0.00	0.00	0.00	1507.17	-92.19	1726.97	1513.21	22.77	1713.50	1377.02	-92.68	1776.09	1372.94	36.63	1763.41	-345.51	1327.36	73.42	214.06	1181.68	75.39	-190.66
8.53000	1180.18	55.45	43.93	1139.18	59.62	46.78	963.13	110.49	86.08	979.44	117.50	145.30	1789.26	-182.92	63.63	1751.67	-175.31	69.41	1560.43	-187.52	41.03	1552.53	-192.76	94.22	1380.93	-53.18	1421.97	0.00	0.00	0.00	1516.73	-95.52	1727.50	1522.06	19.54	1714.26	1386.78	-96.22	1776.80	1382.52	32.89	1764.44	-353.26	1333.91	69.50	211.84	1181.89	74.74	-190.44
8.54000	1180.38	55.67	44.17	1139.57	59.02	47.10	967.01	110.89	92.64	985.22	118.29	151.50	1790.22	-181.06	60.24	1752.14	-173.16	66.07	1560.86	-187.25	41.69	1553.69	-191.59	94.86	1389.47	-56.08	1423.81	0.00	0.00	0.00	1526.77	-98.78	1728.35	1531.55	16.35	1715.40	1396.55	-99.84	1777.90	1392.11	29.22	1765.72	-350.52	1331.56	70.52	211.62	1179.06	75.56	-190.79
8.55000	1180.26	55.69	44.16	1139.95	59.05	47.09	971.79	112.14	100.19	992.34	119.66	158.35	1790.32	-180.42	57.29	1752.78	-172.33	64.25	1561.46	-186.67	41.94	1555.33	-190.03	95.14	1399.10	-58.89	1426.01	0.00	0.00	0.00	1536.68	-102.01	1729.51	1540.11	13.12	1716.97	1406.18	-103.81	1779.20	1401.67	25.60	1767.32	-353.42	1331.64	69.81	211.47	1180.37	75.11	-192.60
8.56000	1180.77	54.85	44.15	1140.47	59.06	47.10	977.61	113.20	108.40	1000.84	120.33	165.32	1791.60	-179.76	55.59	1753.08	-171.53	62.68	1561.78	-186.46	42.19	1556.03	-189.56	95.70	1408.93	-61.54	1428.32	0.00	0.00	0.00	1546.16	-105.31	1730.93	1550.29	9.51	1718.38	1415.78	-107.83	1780.62	1411.29	21.58	1769.14	-353.22	1330.97	70.23	213.43	1179.72	75.81	-191.20
8.57000	1180.30	55.30	44.53	1141.60	57.72	47.69	984.85	113.30	116.89	1010.58	121.55	172.71	1791.81	-179.49	53.98	1753.39	-170.98	61.60	1561.94	-186.49	42.42	1556.59	-189.28	96.24	1418.25	-64.25	1430.80	0.00	0.00	0.00	1555.74	-108.53	1732.42	1559.61	6.88	1719.95	1425.34	-111.90	1782.04	1420.68	17.88	1770.90	-350.58	1331.59	70.60	214.14	1179.57	75.97	-193.39
8.58000	1180.72	55.56	44.63	1142.89	58.39	47.76	992.97	114.05	126.15	1021.88	121.72	179.84	1792.60	-178.27	53.05	1753.77	-170.72	60.80	1561.99	-186.57	42.50	1557.44	-188.53	96.13	1427.07	-66.90	1433.28	0.00	0.00	0.00	1565.08	-111.91	1734.06	1568.87	3.63	1721.72	1434.90	-115.67	1783.55	1429.95	14.15	1772.63	-350.46	1333.30	70.22	212.83	1180.53	75.55	-196.69
8.59000	1181.49	55.41	44.07	1145.44	57.18	48.61	1001.94	114.45	135.98	1033.89	122.33	187.25	1793.11	-178.08	52.32	1753.73	-170.35	60.18	1562.12	-186.44	42.44	1557.77	-188.75	96.28	1436.16	-69.22	1435.77	0.00	0.00	0.00	1574.76	-115.09	1735.72	1577.90	1.03	1723.48	1444.20	-119.33	1785.01	1439.05	10.52	1774.25	-353.28	1334.17	69.58	214.54	1181.21	75.58	-190.89
8.60000	1181.60	54.62	45.15	1147.51	58.16	49.32	1011.30	115.18	146.78	1046.32	122.10	195.16	1793.43	-178.36	51.80	1754.10	-170.16	59.81	1562.34	-186.18	42.24	1558.22	-188.31	96.16	1446.17	-71.47	1437.91	0.00	0.00	0.00	1583.82	-118.36	1737.50	1587.56	-2.51	1725.42	1453.06	-122.98	1786.37	1447.98	6.99	1775.87	-348.82	1331.50	71.02	211.99	1182.51	74.31	-187.37
8.61000	1183.39	54.76	44.62	1147.93	57.60	52.84	1021.87	114.99	158.14	1059.26	122.27	204.21	1792.96	-177.98	50.81	1753.88	-169.95	59.05	1562.24	-186.43	42.40	1558.49	-188.03	96.23	1454.96	-74.00	1439.89	0.00	0.00	0.00	1592.51	-121.73	1739.26	1596.18	-5.81	1727.37	1461.81	-126.39	1787.67	1456.74	3.55	1777.34	-346.40	1329.27	72.15	211.54	1181.51	74.71	-188.89
8.62000	1186.20	54.97	44.32	1153.06	58.13	54.96	1032.28	114.66	172.74	1073.45	121.11	213.18	1793.38	-177.56	50.98	1754.41	-170.14	59.30	1562.18	-186.43	42.31	1558.33	-188.25	96.42	1463.36	-76.52	1441.70	0.00	0.00	0.00	1601.58	-124.84	1741.00	1604.64	-9.04	1729.27	1470.51	-129.62	1788.86	1465.38	0.05	1778.76	-350.19	1331.13	70.99	215.36	1180.35	75.96	-190.98
8.63000	1189.50	55.35	44.34	1154.72	58.43	61.50	1042.65	114.05	184.58	1088.61	120.02	222.22	1793.22	-177.48	50.33	1755.02	-169.78	59.05	1561.94	-186.98	42.45	1558.40	-188.59	96.50	1473.00	-79.08	1443.33	0.00	0.00	0.00	1610.47	-127.99	1742.68	1613.69	-12.30	1731.09	1478.85	-133.21	1789.87	1473.88	-2.94	1780.00	-352.35	1334.29	69.74	213.67	1180.49	75.73	-194.03
8.64000	1194.01	55.83	45.38	1160.51	58.65	65.17	1059.35	113.02	194.03	1104.66	117.70	230.95	1792.54	-177.09	49.86	1754.33	-170.18	58.78	1562.08	-186.92	42.34	1558.59	-188.69	96.47	1481.97	-81.70	1444.57	0.00	0.00	0.00	1618.47	-131.12	1744.33	1622.69	-15.40	1732.85	1487.17	-136.27	1790.81	1482.18	-5.77	1781.12	-348.41	1333.36	70.35	213.28	1180.43	75.61	-198.32
8.65000	1198.83	57.77	46.37	1169.85	59.25	70.26	1074.19	110.80	205.62	1120.61	116.56	240.16	1793.07	-176.61	49.97	1754.46	-169.90	58.83	1562.16	-186.64	42.17	1558.84	-188.65	96.40	1491.40	-84.09	1445.60	0.00	0.00	0.00	1626.81	-134.13	1745.89	1630.72	-18.48	1734.69	1495.38	-139.19	1791.67	1490.76	-9.05	1782.21	-346.54	1330.75	71.63	214.77	1180.34	75.93	-198.62
8.66000	1203.99	60.03	47.74	1176.83	60.03	74.99	1089.57	107.55	216.51	1136.72	114.87	249.07	1793.41	-177.69	49.73	1753.87	-170.06	58.43	1562.24	-186.70	42.19	1559.21	-188.40	96.21	1500.62	-86.34	1446.59	0.00	0.00	0.00	1635.03	-136.98	1747.39	1639.19	-21.24	1736.24	1503.43	-142.04	1792.41	1499.08	-11.58	1783.06	-351.35	1333.66	69.65	212.28	1181.40	74.63	-196.20
8.67000	1210.17	64.47	50.42	1189.80	62.04	78.09	1104.83	103.97	226.87	1152.23	113.61	257.98	1793.60	-176.83	49.55	1754.44	-170.02	58.55	1562.16	-186.74	42.18	1559.24	-188.27	96.10	1509.35	-88.32	1447.49	0.00	0.00	0.00	1643.34	-139.76	1748.86	1647.48	-24.07	1737.75	1511.61	-144.63	1793.08	1507.27	-13.76	1783.82	-356.63	1334.75	68.67	210.11	1181.43	74.15	-199.49
8.68000	1222.93	67.96	53.63	1202.90	63.44	82.72	1119.62	100.02	235.12	1167.99	110.00	265.46	1793.37	-177.29	49.53	1754.09	-170.36	58.38	1562.10	-186.86	42.19	1559.28	-188.50	96.18	1518.00	-90.06	1448.28	0.00	0.00	0.00	1651.96	-142.31	1750.13	1656.73	-26.17	1738.84	1519.93	-147.17	1793.70	1515.80	-16.70	1784.61	-352.33	1333.55	70.47	212.53	1182.35	74.41	-197.46
8.69000	1238.60	71.48	60.66	1219.25	65.53	89.37	1135.17	95.37	241.84	1183.42	106.68	272.45	1794.23	-177.07	49.72	1754.54	-170.17	58.45	1562.14	-186.72	42.19	1559.41	-188.51	96.21	1525.37	-91.65	1449.08	0.00	0.00	0.00	1660.73	-144.67	1751.30	1665.08	-28.25	1740.06	1528.39	-149.47	1794.31	1524.17	-19.07	1785.27	-356.79	1333.92	68.72	211.46	1182.34	74.28	-194.61
8.70000	1258.07	75.15	67.05	1237.06	68.11	95.02	1151.45	91.50	247.54	1199.77	101.98	278.56	1794.08	-177.27	49.43	1753.95	-170.27	57.98	1562.36	-186.56	42.11	1559.64	-188.39	96.14	1534.15	-93.18	1449.89	0.00	0.00	0.00	1669.43	-146.87	1752.27	1673.78	-30.46	1741.03	1536.67	-151.94	1794.87	1532.35	-21.22	1785.87	-351.71	1330.89	70.27	213.72	1180.97	75.43	-191.74
8.71000	1278.94	78.07	72.12	1258.80	69.45	99.47	1168.99	87.94	251.55	1216.25	98.87	283.97	1793.25	-177.06	49.17	1754.43	-170.51	58.51	1562.38	-186.53	42.14	1559.70	-188.60	96.20	1541.57	-94.79	1450.70	0.00	0.00	0.00	1677.29	-148.99	1753.17	1681.53	-32.81	1741.99	1544.98	-154.27	1795.38	1540.58	-23.33	1786.45	-347.47	1331.97	71.34	217.04	1179.65	76.32	-191.32
8.72000	1301.35	80.09	76.49	1280.67	71.68	104.28	1187.64	84.31	253.75	1234.15	95.00	287.62	1793.71	-177.39	49.18	1754.21	-170.48	58.27	1562.34	-186.60	42.18	1559.74	-188.48	96.22	1549.81	-96.42	1451.49	0.00	0.00	0.00	1685.45	-150.97	1753.92	1690.27	-35.06	1742.91	1553.29	-156.46	1795.96	1548.77	-25.22	1787.03	-355.30	1333.05	69.04	215.85	1180.43	76.04	-190.74
8.73000	1324.52	81.36	79.76	1302.23	70.84	110.60	1207.17	80.82	254.49	1252.74	91.41	289.56	1799.66	-181.32	39.40	1754.89	-170.38	58.37	1562.29	-186.81	42.38	1559.68	-188.48	96.28	1557.97	-98.04	1452.25	0.00	0.00	0.00	1693.92	-152.80	1754.55	1697.65	-36.87	1743.76	1561.66	-158.62	1796.52	1557.14	-27.38	1787.64	-354.06	1332.97	69.15	211.52	1181.46	74.61	-189.50
8.74000	1349.87	82.09	82.49	1325.08	70.97	112.35	1226.87	79.13	254.26	1271.77	88.84	290.24	1793.59	-177.31	48.43	1754.51	-170.53	58.27	1562.49	-186.44	42.30	1559.34	-189.19	96.70	1565.03	-99.57	1453.06	0.00	0.00	0.00	1702.52	-154.46	1755.04	1705.89	-38.24	1744.32	1570.22	-160.60	1797.10	1565.50	-29.39	1788.19	-350.44	1331.63	70.57	213.39	1181.50	75.12	-194.10
8.75000	1376.05	82.72	84.26	1350.01	70.96	113.39	1247.26	76.21	251.99	1291.58	85.39	288.95	1793.01	-176.78	49.40	1754.53	-170.43	58.10	1562.31	-186.70	42.58	1559.10	-189.08	96.76	1573.97	-100.97	1453.84	0.00	0.00	0.00	1710.81	-156.00	1755.55	1714.30	-39.95	1744.83	1578.57	-162.61	1797.62	1573.68	-31.07	1788.74	-353.93	1332.86	69.96	212.35	1180.62	75.16	-193.47
8.76000	1401.26	82.99	84.85	1375.19	70.94	113.21	1268.00	73.70	248.34	1311.49	82.71	286.30	1793.39	-177.06	49.23	1753.97	-170.63	57.92	1562.35	-186.71	42.70	1559.15	-188.78	96.79	1581.14	-102.53	1454.68	0.00	0.00	0.00	1719.04	-157.36	1755.97	1722.62	-41.14	1745.16	1586.90	-164.41	1798.17	1581.95	-32.69	1789.27	-354.84	1333.39	69.31	212.90	1180.62	75.35	-198.43
8.77000	1428.28	83.09	84.83	1401.27	70.37	112.38	1289.27	71.19	243.09	1331.69	80.10	282.03	1792.80	-177.15	48.65	1754.49	-170.59	58.11	1562.32	-186.69	42.76	1559.16	-188.59	96.78	1587.15	-104.30	1455.40	0.00	0.00	0.00	1727.67	-158.67	1756.23	1730.73	-42.89	1745.71	1595.19	-166.01	1798.71	1590.19	-34.03	1789.74	-350.42	1331.16	70.87	212.33	1180.56	75.09	-191.38
8.78000	1455.34	82.69	83.70	1431.30	70.17	107.12	1311.29	68.45	236.27	1352.31	77.98	276.68	1793.18	-177.69	48.63	1754.34	-170.68	57.93	1562.28	-186.76	42.86	1559.16	-188.41	96.86	1595.78	-105.88	1456.01	0.00	0.00	0.00	1736.18	-159.68	1756.56	1738.50	-44.06	1745.99	1603.41	-167.32	1799.26	1598.44	-35.47	1790.17	-351.35	1332.27	70.33	212.47	1181.04	75.25	-195.43
8.79000	1483.96	81.75	82.23	1458.89	68.64	104.13	1333.67	66.59	228.52	1373.39	76.69	270.44	1792.63	-177.54	48.60	1754.09	-170.92	57.98	1562.48	-186.56	42.85	1559.21	-188.44	97.06	1602.81	-107.48	1456.66	0.00	0.00	0.00	1743.86	-160.72	1756.99	1746.37	-45.03	1746.20	1611.67	-168.57	1799.73	1606.54	-36.54	1790.50	-346.77	1331.21	71.46	212.73	1181.38	74.98	-201.11
8.80000	1513.34	80.03	80.28	1487.65	67.16	101.45	1356.72	65.04	219.64	1395.37	74.76	262.66	1792.75	-177.81	48.86	1754.13	-171.08	57.90	1562.53	-186.54	42.94	1559.41	-188.42	97.22	1610.67	-108.94	1457.20	0.00	0.00	0.00	1751.98	-161.67	1757.35	1753.90	-45.49	1746.35	1620.03	-169.50	1800.18	1614.56	-37.76	1790.80	-351.76	1331.14	70.58	212.17	1181.36	74.70	-191.00
8.81000	1544.32	78.07	78.61	1518.00	65.29	98.70	1380.72	64.38	209.84	1417.69	73.19	254.11	1792.31	-177.32	48.92	1753.78	-171.27	57.86	1562.60	-186.47	43.03	1559.71	-188.18	97.35	1618.93	-110.38	1457.56	0.00	0.00	0.00	1760.09	-162.34	1757.75	1761.54	-46.44	1746.58	1628.40	-170.24	1800.63	1622.49	-38.90	1791.04	-354.74	1332.91	69.77	210.99	1182.29	74.27	-195.50
8.82000	1576.51	76.03	77.09	1547.90	63.07	95.15	1404.93	64.67	199.57	1440.31	73.06	245.21	1793.25	-176.81	49.42	1754.13	-171.08	57.83	1562.67	-186.43	43.14	1559.84	-188.22	97.56	1626.93	-111.70	1457.91	0.00	0.00	0.00	1767.93	-162.98	1758.15	1769.36	-47.38	1746.92	1636.60	-171.07	1800.95	1630.14	-39.60	1791.19	-351.83	1331.20	70.62	211.83	1181.80	74.77	-196.60
8.83000	1608.22	74.07	75.44	1579.24	61.80	92.40	1429.98	65.11	188.42	1463.92	71.42	235.09	1793.31	-177.73	48.77	1754.00	-171.09	57.69	1562.63	-186.40	43.23	1559.93	-188.20	97.80	1634.47	-112.91	1458.22	0.00	0.00	0.00	1775.73	-163.57	1758.57	1777.92	-47.83	1746.95	1644.72	-171.85	1801.27	1637.91	-40.47	1791.26	-351.62	1331.75	70.37	211.57	1182.31	74.60	-193.31
8.84000	1641.03	72.51	74.30	1610.98	59.55	89.16	1455.93	65.10	176.60	1487.65	70.67	224.63	1793.43	-178.00	48.86	1754.54	-171.18	57.96	1562.72	-186.32	43.41	1559.90	-188.40	98.15	1642.12	-114.23	1458.35	0.00	0.00	0.00	1783.68	-164.07	1758.92	1784.72	-48.60	1747.33	1652.64	-172.64	1801.48	1645.38	-40.92	1791.27	-354.80	1334.03	69.50	211.15	1182.30	74.31	-193.98
8.85000	1673.84	71.21	73.47	1642.67	58.64	86.52	1482.08	65.53	164.61	1511.78	70.63	214.12	1793.14	-177.55	48.75	1754.32	-171.25	57.58	1562.82	-186.38	43.66	1560.47	-187.61	98.02	1649.70	-115.39	1458.43	0.00	0.00	0.00	1791.59	-164.36	1759.37	1792.50	-48.86	1747.61	1660.59	-173.49	1801.63	1653.06	-41.68	1791.27	-348.86	1331.12	71.35	211.52	1182.08	74.46	-193.60
8.86000	1706.23	70.49	72.89	1675.94	58.56	84.41	1509.39	65.07	152.18	1536.23	70.78	203.50	1792.91	-177.85	48.62	1754.34	-171.26	57.69	1563.19	-185.72	43.47	1560.40	-188.10	98.53	1658.19	-116.64	1458.41	0.00	0.00	0.00	1799.68	-164.70	1759.68	1800.23	-49.23	1747.86	1668.56	-174.23	1801.72	1660.98	-42.71	1791.29	-345.24	1332.14	71.54	211.32	1181.16	74.68	-198.72
8.87000	1739.84	70.27	73.03	1707.62	58.31	82.17	1537.14	65.27	139.96	1560.88	71.59	193.09	1794.86	-177.79	48.91	1754.28	-171.23	57.52	1563.09	-185.83	43.75	1560.83	-187.85	98.63	1665.74	-117.61	1458.34	0.00	0.00	0.00	1807.89	-164.94	1760.00	1807.37	-49.18	1748.05	1676.56	-174.90	1801.75	1668.59	-43.08	1791.15	-339.59	1328.23	73.77	211.01	1180.48	74.98	-196.64
8.88000	1775.62	67.75	69.41	1740.74	58.31	80.59	1565.86	64.67	127.48	1586.43	72.07	182.62	1792.13	-179.40	52.41	1754.41	-171.33	57.52	1563.18	-185.95	44.06	1561.16	-187.80	98.83	1673.32	-118.60	1458.12	0.00	0.00	0.00	1816.06	-165.09	1760.20	1815.78	-49.72	1748.12	1684.67	-175.40	1801.73	1676.43	-43.89	1791.09	-343.09	1330.34	72.14	211.32	1181.20	74.68	-190.87
8.89000	1808.67	67.59	70.85	1771.73	59.09	79.37	1595.48	63.85	115.43	1611.90	72.83	172.54	1792.06	-179.02	52.28	1755.09	-171.09	57.54	1563.25	-185.88	44.32	1561.58	-187.45	98.99	1680.89	-119.44	1457.95	0.00	0.00	0.00	1823.75	-165.29	1760.37	1822.96	-49.91	1748.20	1692.66	-176.02	1801.61	1684.33	-44.66	1791.02	-349.81	1330.52	71.05	211.57	1181.46	75.02	-191.08
8.90000	1841.43	68.20	72.34	1804.84	59.58	79.64	1624.13	64.63	104.65	1638.11	72.72	162.76	1791.43	-178.76	51.72	1754.68	-171.27	57.44	1563.61	-185.42	44.42	1561.69	-187.78	99.55	1689.24	-120.04	1457.63	0.00	0.00	0.00	1831.72	-165.44	1760.40	1830.80	-50.14	1748.12	1700.58	-176.61	1801.40	1691.89	-45.06	1790.84	-343.93	1328.31	73.09	213.92	1179.44	75.83	-192.71
8.91000	1873.39	68.99	74.19	1836.25	60.46	79.43	1654.22	64.03	93.98	1664.82	72.37	153.17	1791.52	-179.32	52.25	1754.21	-171.41	57.23	1563.31	-185.89	44.94	1562.05	-187.65	99.84	1696.43	-120.94	1457.34	0.00	0.00	0.00	1839.50	-165.56	1760.33	1838.60	-50.40	1748.18	1708.52	-177.00	1801.16	1699.68	-45.65	1790.62	-348.42	1332.54	70.77	213.02	1180.23	75.32	-194.09
8.92000	1905.88	69.93	77.07	1867.47	60.79	79.89	1683.88	64.87	84.58	1691.98	71.56	143.86	1792.06	-179.00	52.39	1754.53	-171.42	57.05	1563.82	-185.10	44.90	1562.03	-187.83	100.13	1703.60	-121.47	1456.94	0.00	0.00	0.00	1847.28	-165.62	1760.19	1846.59	-50.40	1748.05	1716.49	-177.43	1800.80	1707.53	-46.08	1790.37	-349.63	1335.40	69.65	214.33	1180.29	75.68	-194.83
8.93000	1937.34	70.93	80.29	1897.94	62.38	81.71	1714.53	64.07	75.29	1719.33	71.57	135.46	1790.95	-179.10	51.88	1754.57	-171.46	57.24	1563.92	-184.90	45.08	1562.51	-187.20	100.26	1711.40	-121.82	1456.55	0.00	0.00	0.00	1855.17	-165.64	1759.91	1853.89	-50.31	1747.92	1724.54	-177.80	1800.38	1715.21	-46.26	1790.06	-354.41	1334.48	68.91	214.56	1179.86	76.07	-195.28
8.94000	1967.40	71.40	84.12	1930.88	61.19	80.90	1744.16	65.49	67.69	1745.89	72.29	127.96	1791.73	-179.45	52.19	1753.91	-171.50	56.94	1564.02	-184.98	45.53	1562.43	-187.73	100.83	1719.41	-122.16	1456.11	0.00	0.00	0.00	1863.23	-165.58	1759.53	1860.88	-50.30	1747.62	1732.62	-177.97	1799.94	1723.15	-46.70	1789.76	-351.42	1330.88	70.37	213.05	1181.99	75.12	-192.22
8.95000	1997.87	71.76	88.64	1960.96	61.96	83.06	1773.66	66.32	60.63	1773.06	71.97	120.68	1793.25	-177.31	48.43	1754.55	-171.49	56.98	1564.20	-184.82	45.82	1563.06	-186.79	100.77	1726.01	-122.45	1455.58	0.00	0.00	0.00	1871.31	-165.55	1759.03	1869.41	-50.47	1747.15	1740.53	-178.28	1799.45	1731.05	-46.80	1789.43	-348.80	1332.31	70.66	212.22	1181.39	74.66	-189.37
8.96000	2025.59	72.24	93.13	1989.86	62.82	86.07	1803.65	66.80	54.37	1800.02	72.60	114.72	1793.26	-176.94	48.52	1754.46	-171.47	56.81	1564.31	-184.50	46.04	1563.06	-187.06	101.31	1733.47	-122.50	1455.11	0.00	0.00	0.00	1878.95	-165.41	1758.49	1877.34	-50.25	1746.70	1748.36	-178.46	1798.92	1739.01	-46.68	1789.00	-349.29	1332.10	70.95	212.20	1181.11	75.03	-189.86
8.97000	2055.27	72.77	99.04	2018.23	62.81	90.06	1832.45	68.13	49.68	1826.20	73.58	109.76	1793.54	-177.36	48.24	1754.83	-171.48	56.89	1564.34	-184.81	46.68	1563.30	-186.83	101.55	1740.74	-122.51	1454.52	0.00	0.00	0.00	1886.92	-165.36	1757.91	1885.05	-50.31	1746.27	1756.22	-178.36	1798.38	1746.94	-46.30	1788.51	-347.43	1331.81	71.72	212.82	1182.65	74.96	-189.55
8.98000	2082.65	73.17	105.64	2046.63	63.20	95.45	1861.63	69.13	45.78	1853.05	73.44	105.38	1793.19	-177.39	47.79	1755.36	-171.35	56.66	1564.80	-183.99	46.66	1563.74	-186.31	101.72	1748.73	-122.32	1454.00	0.00	0.00	0.00	1894.33	-165.23	1757.29	1892.39	-49.81	1745.65	1764.02	-178.10	1797.81	1754.84	-46.06	1787.98	-352.13	1331.25	70.71	212.43	1181.99	74.89	-193.57
8.99000	2109.08	72.97	113.17	2072.29	63.13	100.77	1889.34	70.88	43.48	1879.13	73.35	102.22	1794.84	-177.20	47.95	1755.55	-171.47	56.55	1564.81	-184.19	47.30	1563.68	-186.61	102.43	1755.88	-122.03	1453.45	0.00	0.00	0.00	1901.94	-165.03	1756.65	1900.37	-49.92	1745.19	1771.78	-177.85	1797.14	1762.95	-45.95	1787.42	-349.48	1324.75	73.71	211.30	1181.86	74.62	-191.57
9.00000	2136.00	73.69	117.95	2099.54	63.75	108.68	1916.77	71.37	42.00	1903.39	74.11	100.45	1793.68	-177.17	47.72	1755.55	-171.75	56.59	1565.21	-183.51	47.44	1563.70	-186.89	103.04	1763.68	-121.72	1452.76	0.00	0.00	0.00	1909.85	-164.82	1755.92	1907.98	-49.73	1744.51	1779.33	-177.53	1796.40	1770.93	-45.67	1786.79	-355.06	1331.88	70.06	211.91	1182.06	74.59	-192.04
9.01000	2158.14	71.47	131.26	2122.98	63.22	116.74	1943.14	71.85	41.68	1927.12	74.08	99.52	1792.62	-177.36	47.30	1755.96	-171.69	56.60	1565.45	-183.35	47.98	1564.20	-186.31	103.31	1770.59	-121.45	1452.12	0.00	0.00	0.00	1917.65	-164.54	1755.13	1916.22	-49.38	1743.76	1786.76	-177.16	1795.60	1778.63	-44.91	1786.01	-353.17	1333.68	69.64	214.38	1180.43	75.57	-189.04
9.02000	2181.41	69.42	140.57	2145.74	62.62	125.52	1967.93	71.69	42.42	1949.29	73.85	99.55	1793.98	-177.43	47.60	1755.57	-172.20	56.49	1565.83	-182.98	48.46	1564.56	-186.22	103.83	1777.78	-120.90	1451.40	0.00	0.00	0.00	1925.33	-164.28	1754.33	1923.81	-49.24	1743.07	1794.30	-176.29	1794.81	1786.15	-43.62	1785.08	-352.33	1331.41	70.40	215.34	1180.64	75.90	-185.30
9.03000	2202.01	66.81	149.84	2165.97	61.40	133.34	1990.43	72.49	44.37	1969.55	73.86	100.63	1794.62	-177.02	47.70	1755.97	-172.08	56.60	1566.17	-182.49	48.98	1564.86	-186.09	104.38	1785.66	-120.23	1450.69	0.00	0.00	0.00	1932.65	-164.01	1753.58	1931.91	-48.88	1742.33	1801.73	-175.25	1794.06	1793.99	-42.63	1784.31	-350.00	1331.64	70.80	217.46	1181.13	76.16	-192.84
9.04000	2226.96	57.59	141.59	2184.76	59.76	140.63	2012.16	70.71	45.54	1988.14	73.80	101.89	1794.12	-177.58	47.19	1755.60	-171.98	56.17	1566.37	-182.44	49.63	1565.06	-186.24	105.07	1792.47	-119.51	1449.95	0.00	0.00	0.00	1940.07	-163.65	1752.77	1939.59	-48.47	1741.52	1808.88	-174.42	1793.21	1801.94	-41.64	1783.51	-355.65	1333.10	69.08	212.65	1181.08	75.30	-196.21
9.05000	2241.70	54.81	149.86	2201.01	58.92	147.55	2030.34	70.55	47.11	2005.65	72.16	102.31	1793.68	-177.28	47.33	1755.94	-172.18	56.37	1566.77	-181.96	50.02	1565.38	-186.07	105.63	1800.61	-118.59	1449.18	0.00	0.00	0.00	1947.70	-163.17	1751.93	1947.22	-47.92	1740.68	1816.22	-172.79	1792.49	1810.04	-40.54	1782.68	-355.17	1332.75	69.26	213.56	1179.52	75.86	-194.45
9.06000	2256.87	72.64	152.47	2214.60	57.39	153.03	2046.66	68.66	47.18	2020.17	71.12	102.28	1794.76	-177.73	47.57	1755.76	-172.06	56.14	1566.99	-181.77	50.64	1565.90	-185.77	106.16	1808.17	-117.63	1448.50	0.00	0.00	0.00	1954.47	-162.74	1751.20	1954.89	-47.42	1739.92	1823.26	-171.41	1791.68	1817.82	-38.68	1781.84	-350.92	1332.90	69.86	213.30	1181.28	74.92	-192.72
9.07000	2266.62	72.32	156.64	2233.73	53.04	138.71	2060.02	66.92	46.46	2032.15	70.29	101.65	1794.05	-176.86	47.31	1755.96	-172.08	56.30	1567.43	-181.31	51.09	1566.28	-185.86	106.81	1815.12	-116.65	1447.78	0.00	0.00	0.00	1961.57	-162.16	1750.46	1962.40	-47.07	1739.39	1830.34	-169.83	1790.95	1825.62	-36.94	1781.02	-348.53	1331.13	70.81	213.78	1181.32	75.17	-195.50
9.08000	2276.99	71.93	159.01	2243.92	56.79	137.01	2069.87	65.93	45.78	2041.09	70.15	101.07	1794.01	-177.54	47.30	1756.35	-172.28	56.47	1567.71	-181.33	51.77	1566.65	-186.14	107.49	1823.16	-115.63	1447.12	0.00	0.00	0.00	1969.24	-161.38	1749.76	1970.26	-46.71	1738.82	1837.55	-167.87	1790.26	1833.61	-35.24	1780.31	-347.65	1331.14	70.93	214.70	1181.62	75.35	-193.09
9.09000	2284.79	64.42	154.47	2250.87	54.65	135.36	2077.53	64.27	44.31	2049.08	68.11	99.63	1794.67	-177.08	47.51	1755.56	-172.49	56.06	1568.07	-180.98	52.30	1566.95	-186.47	108.29	1830.47	-114.62	1446.31	0.00	0.00	0.00	1976.01	-160.68	1749.24	1977.82	-45.72	1738.23	1844.74	-165.74	1789.57	1841.19	-32.81	1779.44	-352.67	1332.99	69.68	214.97	1182.15	75.41	-192.41
9.10000	2290.88	61.59	150.30	2257.15	50.82	130.91	2081.89	63.29	43.27	2055.02	66.36	98.42	1795.23	-177.64	47.44	1755.65	-172.76	56.18	1568.28	-181.10	53.01	1567.45	-186.57	109.04	1838.13	-113.51	1445.65	0.00	0.00	0.00	1982.91	-159.70	1748.76	1985.58	-45.11	1737.80	1851.90	-163.38	1788.93	1848.75	-30.27	1778.51	-354.39	1333.83	68.91	214.09	1181.39	75.18	-193.70
9.11000	2296.33	56.11	147.36	2251.61	46.41	149.25	2084.01	62.79	42.59	2059.22	64.91	97.32	1794.08	-177.12	47.34	1755.52	-172.75	55.96	1568.77	-180.77	53.56	1568.03	-186.62	109.72	1845.53	-112.40	1444.86	0.00	0.00	0.00	1990.33	-158.64	1748.19	1992.78	-43.91	1737.24	1858.98	-160.95	1788.24	1856.54	-27.93	1777.65	-346.74	1330.54	71.32	214.85	1180.70	75.76	-197.45
9.12000	2295.74	52.28	148.85	2254.49	42.47	143.28	2085.17	61.71	41.19	2061.32	64.04	95.89	1793.67	-177.03	47.23	1755.95	-172.55	56.03	1569.08	-180.81	54.43	1568.61	-186.88	110.60	1852.91	-111.15	1444.17	0.00	0.00	0.00	1997.21	-157.45	1747.71	2000.04	-42.87	1736.96	1865.96	-158.40	1787.54	1864.54	-25.91	1776.87	-343.30	1330.01	72.73	216.07	1179.13	76.52	-192.98
9.13000	2293.67	49.25	150.99	2257.09	39.65	137.98	2087.20	59.73	40.08	2064.32	61.64	94.19	1794.48	-177.92	47.55	1755.66	-172.69	55.94	1569.44	-180.77	55.34	1569.16	-186.94	111.60	1859.82	-109.87	1443.47	0.00	0.00	0.00	2003.96	-156.04	1747.29	2007.07	-41.80	1736.74	1872.95	-155.65	1786.84	1872.22	-23.15	1775.92	-351.22	1331.88	70.40	211.93	1181.53	74.74	-189.58
9.14000	2294.66	46.17	149.96	2260.09	37.04	132.86	2089.32	58.50	39.67	2067.36	60.88	93.53	1794.21	-177.72	47.34	1755.76	-172.70	55.91	1569.85	-180.61	56.26	1569.80	-187.16	112.72	1867.41	-108.24	1442.93	0.00	0.00	0.00	2010.69	-154.58	1746.90	2015.03	-40.17	1736.10	1879.75	-153.13	1786.13	1879.89	-20.25	1774.98	-349.94	1332.66	70.57	213.18	1181.77	75.01	-188.41
9.15000	2295.87	43.43	150.99	2264.67	34.95	126.17	2091.50	57.91	39.48	2071.34	60.86	93.66	1794.63	-177.35	47.56	1755.70	-173.07	56.25	1570.08	-180.95	57.58	1570.68	-187.02	113.91	1874.59	-106.54	1442.42	0.00	0.00	0.00	2017.70	-152.93	1746.59	2023.01	-38.89	1735.62	1886.66	-150.49	1785.60	1887.59	-17.39	1774.27	-348.25	1332.06	71.15	216.96	1180.62	76.04	-189.74
9.16000	2301.53	42.12	141.15	2268.61	33.87	118.83	2092.68	59.00	39.75	2075.60	61.15	93.62	1794.74	-177.35	47.49	1756.01	-173.00	56.21	1570.47	-181.21	59.22	1571.40	-187.25	115.49	1881.81	-104.72	1442.21	0.00	0.00	0.00	2025.24	-151.07	1746.33	2030.24	-37.11	1735.46	1893.81	-147.54	1785.37	1895.50	-14.47	1773.80	-353.51	1334.84	69.62	218.94	1180.91	76.47	-189.50
9.17000	2305.25	40.60	131.72	2271.73	32.67	110.86	2093.61	59.93	39.65	2079.96	60.54	93.02	1795.16	-177.04	47.60	1755.73	-173.01	56.09	1570.95	-181.34	60.93	1572.38	-187.35	117.34	1889.50	-102.82	1442.33	0.00	0.00	0.00	2032.26	-149.15	1746.33	2037.98	-34.67	1734.87	1901.15	-144.49	1785.49	1903.45	-11.51	1773.67	-351.11	1331.85	70.28	214.75	1182.29	75.62	-193.14
9.18000	2309.40	39.46	123.03	2274.86	31.89	103.85	2095.24	59.68	39.11	2082.97	61.28	92.86	1794.51	-177.60	47.61	1756.25	-172.86	56.24	1571.56	-181.52	62.90	1573.17	-187.98	119.68	1896.95	-100.98	1442.90	0.00	0.00	0.00	2039.18	-147.08	1746.49	2045.84	-32.67	1734.71	1908.33	-141.63	1785.77	1911.47	-8.58	1773.72	-350.52	1332.43	70.07	214.03	1181.27	75.58	-186.90
9.19000	2313.05	38.71	113.78	2278.49	31.84	97.05	2095.91	60.49	39.16	2085.72	61.70	92.71	1795.38	-177.54	47.79	1756.14	-172.97	56.25	1572.06	-182.24	65.36	1574.28	-188.34	121.92	1905.05	-99.12	1443.67	0.00	0.00	0.00	2046.68	-144.80	1746.74	2053.90	-30.65	1734.69	1915.83	-138.29	1786.29	1919.39	-5.45	1773.87	-352.10	1333.24	69.70	214.67	1181.09	75.43	-191.04
9.20000	2318.05	36.98	105.14	2282.40	30.16	90.97	2096.71	60.68	39.52	2088.88	61.36	92.70	1794.62	-177.61	47.27	1756.00	-173.02	56.28	1572.98	-182.26	67.51	1575.70	-188.35	124.14	1912.72	-97.44	1444.61	0.00	0.00	0.00	2053.98	-142.38	1747.11	2060.50	-28.13	1735.12	1923.30	-135.08	1786.93	1926.90	-1.76	1774.05	-354.33	1332.83	69.66	211.00	1181.71	74.46	-200.44
9.21000	2321.52	35.62	98.12	2285.71	28.74	86.42	2098.08	59.45	39.79	2091.04	60.72	93.08	1795.40	-177.30	47.71	1755.92	-173.00	56.16	1574.17	-182.14	69.81	1577.32	-188.44	126.50	1921.00	-95.91	1445.73	0.00	0.00	0.00	2061.13	-139.83	1747.74	2068.07	-25.65	1735.40	1930.82	-131.94	1787.75	1934.73	1.32	1774.44	-352.40	1333.50	69.77	212.76	1181.16	74.95	-193.78
9.22000	2322.98	34.26	92.61	2286.56	27.88	82.57	2098.69	58.68	40.25	2092.31	59.87	93.53	1795.53	-177.81	47.64	1756.07	-172.69	55.98	1575.37	-182.20	72.02	1578.96	-189.04	129.10	1928.80	-94.49	1446.99	0.00	0.00	0.00	2068.43	-137.18	1748.58	2075.12	-23.29	1736.21	1938.43	-128.53	1788.76	1942.36	4.52	1775.03	-352.45	1335.43	69.11	211.78	1181.00	75.10	-187.26
9.23000	2325.36	33.65	88.99	2287.87	27.57	79.49	2099.32	57.77	40.29	2093.21	59.00	93.82	1794.85	-177.95	47.37	1756.27	-172.94	56.22	1576.57	-182.64	74.65	1580.56	-189.75	131.87	1937.01	-93.09	1448.32	0.00	0.00	0.00	2075.65	-134.47	1749.62	2082.80	-20.85	1736.95	1945.85	-125.36	1789.86	1950.07	7.52	1775.80	-345.84	1331.32	71.81	211.04	1180.88	74.86	-190.21
9.24000	2327.14	33.40	85.67	2289.27	27.09	76.66	2099.53	57.77	40.65	2094.49	57.66	94.01	1794.81	-177.74	47.18	1756.58	-172.85	56.18	1577.80	-183.33	77.54	1582.83	-190.01	134.61	1944.51	-91.57	1449.76	0.00	0.00	0.00	2082.36	-131.79	1750.94	2089.69	-18.14	1737.89	1953.14	-122.26	1791.11	1957.66	10.85	1776.66	-347.55	1331.60	71.28	210.79	1181.11	74.72	-192.39
9.25000	2328.70	33.27	82.76	2290.24	27.30	75.38	2099.38	58.04	41.20	2095.57	56.79	94.28	1794.77	-176.95	47.71	1756.81	-172.65	56.34	1579.29	-183.86	80.49	1584.83	-191.07	137.87	1952.51	-90.04	1451.29	0.00	0.00	0.00	2089.82	-129.03	1752.26	2097.62	-15.15	1738.75	1960.24	-119.13	1792.44	1965.19	13.94	1777.69	-349.64	1330.05	71.07	212.22	1181.00	74.91	-192.54
9.26000	2329.38	33.02	80.21	2290.86	26.90	73.60	2099.58	57.82	41.44	2096.20	56.10	94.58	1794.78	-177.24	47.54	1756.65	-172.64	56.13	1580.48	-185.12	83.97	1587.04	-192.26	141.22	1959.97	-88.33	1452.79	0.00	0.00	0.00	2097.27	-126.19	1753.79	2105.30	-12.48	1739.80	1967.48	-115.70	1793.82	1972.73	17.04	1778.64	-348.26	1331.16	71.16	211.96	1180.62	75.25	-194.45
9.27000	2330.20	32.95	78.78	2292.29	26.65	73.11	2100.27	56.87	41.37	2096.78	55.91	94.98	1793.98	-177.08	47.35	1757.03	-172.60	56.28	1581.98	-186.02	87.29	1589.70	-192.92	144.34	1967.17	-86.70	1454.23	0.00	0.00	0.00	2103.88	-123.40	1755.52	2112.24	-9.46	1741.11	1974.49	-112.55	1795.15	1979.81	20.77	1779.57	-349.97	1333.99	70.22	215.38	1179.62	76.21	-190.48
9.28000	2330.39	32.99	77.81	2292.34	26.43	72.51	2100.52	56.66	41.58	2097.51	55.53	95.11	1794.89	-177.40	47.54	1756.81	-172.71	56.46	1583.76	-186.72	90.75	1592.57	-193.40	147.44	1974.34	-84.85	1455.54	0.00	0.00	0.00	2111.15	-120.52	1757.20	2119.11	-6.86	1742.81	1981.55	-109.09	1796.49	1987.10	24.13	1780.44	-350.15	1331.23	70.48	214.98	1180.03	75.98	-188.91
9.29000	2329.99	32.98	77.17	2292.25	26.51	72.21	2100.28	56.95	41.79	2098.20	54.87	94.95	1794.95	-177.27	47.40	1757.62	-172.47	56.93	1585.83	-187.31	94.22	1595.05	-195.46	151.37	1981.63	-82.88	1456.78	0.00	0.00	0.00	2118.07	-117.73	1758.98	2126.52	-4.22	1744.24	1988.50	-105.60	1797.76	1994.31	27.45	1781.36	-349.18	1331.12	70.82	215.13	1181.00	75.51	-190.34
9.30000	2330.05	32.98	76.81	2290.91	26.78	71.80	2100.94	56.09	41.39	2098.11	55.37	95.22	1795.17	-177.68	47.49	1757.03	-172.48	56.65	1588.14	-187.87	97.80	1598.66	-195.82	154.42	1988.82	-80.68	1458.02	0.00	0.00	0.00	2125.09	-114.94	1760.72	2133.76	-1.55	1745.72	1995.51	-102.14	1798.97	2001.44	30.79	1782.15	-348.61	1331.40	70.99	215.48	1179.81	76.19	-192.99
9.31000	2329.45	32.95	76.18	2289.04	26.46	70.57	2100.76	56.26	41.50	2098.70	55.02	95.10	1794.94	-177.19	47.85	1757.81	-172.01	57.02	1590.31	-189.11	101.82	1602.12	-196.99	158.02	1995.74	-78.53	1459.14	0.00	0.00	0.00	2132.09	-112.19	1762.41	2141.31	1.19	1747.09	2002.11	-99.07	1800.04	2008.39	34.09	1782.87	-345.73	1330.68	72.33	214.48	1180.56	75.98	-191.49
9.32000	2329.99	33.21	71.72	2291.14	26.88	71.33	2100.75	56.65	41.78	2098.67	55.55	95.34	1795.50	-178.10	47.60	1757.97	-171.93	57.61	1592.66	-190.03	105.79	1606.21	-197.37	161.29	2002.66	-76.37	1460.23	0.00	0.00	0.00	2138.94	-109.33	1764.12	2148.06	3.81	1748.44	2008.79	-95.73	1801.03	2015.16	37.56	1783.45	-343.66	1330.95	71.90	214.13	1182.30	74.99	-192.74
9.33000	2326.21	32.82	74.21	2292.52	26.80	71.54	2100.91	56.27	41.50	2098.96	55.44	95.38	1794.96	-177.67	47.66	1758.19	-171.65	57.83	1595.46	-190.54	109.64	1610.51	-197.75	164.50	2009.86	-74.12	1461.23	0.00	0.00	0.00	2145.44	-106.59	1765.72	2154.83	6.72	1749.66	2015.32	-92.56	1801.90	2022.14	40.62	1784.02	-345.00	1330.96	71.72	213.32	1180.60	75.46	-194.00
9.34000	2329.93	33.07	75.42	2292.11	27.43	71.63	2101.10	56.18	41.56	2099.89	54.49	94.91	1795.22	-177.21	47.94	1758.76	-171.28	58.33	1598.15	-191.54	113.89	1614.73	-198.77	168.06	2017.29	-71.80	1462.08	0.00	0.00	0.00	2152.20	-103.88	1767.15	2162.05	9.47	1750.75	2021.99	-89.15	1802.72	2029.07	43.67	1784.43	-346.27	1330.73	71.50	215.72	1180.14	76.36	-193.08
9.35000	2331.63	33.14	75.80	2292.32	27.11	71.13	2101.41	55.64	41.32	2099.61	55.14	95.31	1795.89	-177.38	48.09	1758.81	-171.02	58.21	1601.81	-191.43	117.78	1619.01	-200.27	172.00	2024.03	-69.61	1462.83	0.00	0.00	0.00	2158.62	-101.19	1768.45	2168.61	12.07	1751.75	2028.60	-85.69	1803.41	2035.87	46.78	1784.70	-346.58	1331.15	71.87	214.24	1181.02	75.79	-191.69
9.36000	2331.42	33.18	75.42	2292.99	26.81	71.09	2101.01	56.52	41.66	2100.11	54.81	95.20	1795.33	-177.66	47.31	1758.99	-170.87	58.65	1605.37	-191.77	121.92	1623.84	-200.89	175.58	2030.76	-67.54	1463.56	0.00	0.00	0.00	2165.24	-98.49	1769.63	2175.06	14.60	1752.78	2034.95	-82.56	1803.99	2042.55	50.05	1784.83	-348.07	1330.94	71.25	214.03	1179.54	76.10	-189.47
9.37000	2331.29	33.26	75.10	2293.20	26.78	70.87	2100.96	56.41	41.71	2100.31	54.80	95.22	1796.31	-177.39	47.75	1759.99	-170.58	59.32	1608.78	-192.50	126.43	1629.19	-200.86	178.88	2037.72	-65.48	1464.09	0.00	0.00	0.00	2171.89	-95.82	1770.63	2181.47	16.78	1753.65	2041.46	-79.20	1804.46	2049.23	53.33	1784.88	-345.28	1331.05	71.94	217.18	1180.28	76.46	-192.07
9.38000	2331.64	33.29	75.09	2293.18	27.26	71.10	2101.00	56.42	41.74	2100.45	54.92	95.35	1796.99	-177.62	47.91	1760.78	-170.73	60.13	1612.67	-192.39	130.87	1634.52	-201.39	182.72	2044.54	-63.47	1464.50	0.00	0.00	0.00	2178.07	-93.26	1771.53	2188.31	19.44	1754.04	2047.88	-76.09	1804.92	2055.99	56.31	1784.92	-347.31	1332.52	71.04	214.90	1180.31	76.04	-193.19
9.39000	2331.46	33.40	74.74	2292.83	27.41	71.10	2101.20	56.12	41.63	2100.27	55.55	95.50	1796.84	-177.42	47.87	1762.23	-170.46	61.22	1616.56	-192.80	135.77	1640.30	-201.13	186.51	2051.21	-61.56	1464.85	0.00	0.00	0.00	2184.35	-90.72	1772.27	2194.71	21.86	1754.39	2054.19	-72.97	1805.33	2062.47	59.42	1784.83	-348.27	1331.07	71.29	217.52	1179.49	76.72	-193.03
9.40000	2331.89	33.47	74.74	2292.97	27.29	70.90	2100.85	56.69	42.02	2101.22	54.57	95.12	1797.92	-177.99	48.07	1763.04	-170.53	61.93	1620.77	-193.04	140.92	1645.38	-202.89	191.27	2057.71	-59.55	1465.14	0.00	0.00	0.00	2190.62	-88.21	1772.83	2201.56	24.15	1754.58	2060.53	-69.70	1805.63	2069.16	62.24	1784.73	-350.30	1331.28	70.65	214.95	1180.93	75.74	-187.17
9.41000	2331.89	33.53	74.51	2292.71	27.08	70.33	2101.08	56.29	41.86	2101.19	54.81	95.25	1797.99	-177.49	48.42	1764.90	-170.09	63.11	1624.96	-193.76	146.49	1651.54	-203.31	195.57	2064.08	-57.49	1465.36	0.00	0.00	0.00	2196.94	-85.72	1773.30	2207.60	26.83	1754.69	2066.75	-66.70	1805.83	2075.71	65.13	1784.55	-348.00	1330.95	71.10	212.61	1180.98	75.40	-190.27
9.42000	2332.25	33.61	74.49	2293.01	27.25	70.58	2101.77	55.43	41.50	2101.55	54.69	95.26	1798.10	-178.06	47.93	1765.45	-170.26	64.13	1629.20	-194.78	152.30	1658.10	-203.45	199.80	2070.48	-55.50	1465.54	0.00	0.00	0.00	2203.07	-83.17	1773.66	2213.94	29.20	1754.63	2072.90	-63.88	1805.99	2081.88	68.38	1784.18	-344.62	1329.43	72.31	215.40	1179.09	76.59	-192.32
9.43000	2332.17	33.67	74.34	2293.67	27.51	71.00	2101.43	55.87	41.67	2101.78	54.65	95.25	1799.27	-178.04	47.55	1765.02	-168.47	67.87	1634.46	-194.55	157.86	1664.94	-203.71	204.24	2076.66	-53.47	1465.58	0.00	0.00	0.00	2209.24	-80.70	1773.92	2220.44	31.45	1754.53	2079.12	-60.85	1806.11	2088.39	70.98	1783.85	-343.25	1328.61	73.03	211.19	1180.86	75.04	-189.06
9.44000	2332.08	33.74	74.20	2293.75	27.15	70.60	2101.44	55.72	41.64	2102.44	54.04	94.85	1801.04	-177.66	48.25	1767.68	-168.42	69.44	1640.46	-193.68	163.22	1671.59	-204.41	209.13	2082.57	-51.40	1465.64	0.00	0.00	0.00	2215.24	-78.35	1774.15	2226.21	33.62	1754.62	2085.47	-57.62	1806.15	2094.63	73.82	1783.44	-343.61	1328.68	73.04	212.79	1181.21	75.35	-192.15
9.45000	2332.01	33.75	74.11	2293.91	26.96	70.43	2101.00	56.47	41.99	2101.99	54.91	95.29	1800.61	-178.42	48.16	1769.78	-168.58	70.43	1645.91	-194.28	169.47	1679.00	-204.68	213.83	2088.62	-49.34	1465.63	0.00	0.00	0.00	2221.31	-75.95	1774.25	2232.14	36.05	1754.45	2091.47	-54.97	1806.10	2100.84	76.58	1782.97	-341.30	1321.73	76.56	214.60	1181.11	75.58	-190.62
9.46000	2332.15	33.75	74.15	2293.93	27.21	70.51	2102.14	54.94	41.22	2102.47	54.60	95.07	1802.19	-178.82	48.26	1771.83	-168.83	71.44	1652.58	-193.39	175.24	1685.60	-206.02	219.14	2094.56	-47.32	1465.58	0.00	0.00	0.00	2227.30	-73.55	1774.27	2238.34	38.34	1754.07	2097.39	-52.39	1806.00	2106.90	79.29	1782.48	-345.96	1329.10	72.91	216.14	1180.43	76.32	-190.87
9.47000	2332.11	33.84	74.08	2293.20	27.53	70.44	2101.25	56.20	41.70	2102.33	54.96	95.15	1803.62	-178.69	48.66	1774.67	-169.07	72.71	1659.63	-192.19	180.98	1693.74	-205.91	223.90	2100.00	-45.27	1465.50	0.00	0.00	0.00	2233.19	-71.28	1774.18	2244.03	40.66	1753.70	2103.32	-49.91	1805.83	2112.58	82.27	1781.84	-349.63	1330.33	71.31	214.06	1179.52	76.08	-193.25
9.48000	2332.09	33.88	73.99	2293.70	27.61	70.64	2101.07	56.57	41.89	2102.59	54.87	94.90	1804.72	-178.80	48.90	1777.65	-169.41	74.00	1666.37	-192.34	187.40	1702.04	-205.48	228.65	2105.33	-43.28	1465.39	0.00	0.00	0.00	2238.97	-69.00	1774.07	2249.86	42.83	1753.29	2109.17	-47.42	1805.61	2118.49	84.59	1781.29	-346.21	1328.39	72.49	213.83	1180.01	75.71	-193.30
9.49000	2332.36	33.94	74.04	2293.67	27.55	70.50	2101.17	56.34	41.72	2102.80	54.78	94.89	1807.97	-179.48	49.02	1781.22	-169.59	75.63	1673.78	-191.62	193.64	1710.57	-205.68	233.56	2110.72	-41.30	1465.18	0.00	0.00	0.00	2244.34	-66.75	1773.93	2255.61	45.02	1752.89	2114.99	-44.96	1805.36	2124.44	86.59	1780.80	-341.93	1327.91	73.22	213.41	1181.08	75.55	-188.67
9.50000	2332.14	33.96	73.93	2293.87	27.81	70.76	2101.35	56.08	41.68	2102.74	55.05	94.98	1809.75	-179.52	50.17	1784.19	-169.99	77.06	1681.53	-190.56	199.63	1719.12	-205.82	238.46	2116.15	-39.17	1464.94	0.00	0.00	0.00	2250.22	-64.53	1773.67	2261.40	47.10	1752.32	2114.99	-44.96	1805.36	2130.10	88.86	1780.19	-344.93	1330.68	72.03	213.98	1180.96	75.84	-191.59
9.51000	2334.74	32.95	68.86	2293.87	27.35	70.27	2100.95	56.62	41.80	2102.85	55.27	94.94	1811.76	-176.39	54.92	1788.18	-170.31	78.74	1688.77	-190.81	206.24	1728.15	-205.45	243.21	2121.47	-37.14	1464.67	0.00	0.00	0.00	2256.00	-62.38	1773.29	2266.97	49.11	1751.76	2114.99	-44.96	1805.36	2135.61	91.02	1779.60	-347.22	1330.47	71.86	213.51	1179.52	76.01	-189.25
9.52000	2331.80	34.00	73.80	2293.80	27.41	70.32	2101.31	56.26	41.63	2103.07	54.95	94.77	1810.05	-176.93	61.32	1792.08	-170.82	80.44	1696.93	-189.73	212.31	1737.49	-204.51	247.72	2126.32	-35.17	1464.45	0.00	0.00	0.00	2261.62	-60.24	1772.92	2272.54	51.12	1751.24	2114.99	-44.96	1805.36	2140.95	93.25	1778.99	-346.99	1328.80	72.16	215.36	1179.56	76.26	-188.05
9.53000	2331.92	34.03	73.76	2293.61	27.73	70.31	2102.19	55.01	40.96	2102.89	55.62	95.02	1813.35	-177.73	62.41	1795.94	-171.46	82.01	1705.74	-188.35	218.20	1746.76	-204.27	252.40	2131.75	-33.22	1464.18	0.00	0.00	0.00	2266.85	-58.18	1772.59	2277.68	53.40	1750.60	2114.99	-44.96	1805.36	2146.53	94.99	1778.43	-344.90	1328.20	72.75	215.90	1181.14	75.72	-187.52
9.54000	2331.93	34.06	73.77	2293.37	27.93	70.35	2101.20	56.36	41.70	2102.75	55.90	95.12	1815.89	-178.72	62.39	1800.84	-172.01	83.88	1714.20	-188.03	224.29	1756.72	-203.59	256.71	2136.77	-31.47	1463.95	0.00	0.00	0.00	2272.23	-56.10	1772.22	2282.89	55.16	1750.12	2114.99	-44.96	1805.36	2151.75	96.91	1777.91	-345.69	1329.50	72.03	210.02	1181.75	74.24	-185.30
9.55000	2333.20	34.74	69.60	2293.34	27.86	70.11	2101.31	56.30	41.63	2103.10	55.61	94.97	1820.59	-179.52	63.15	1805.29	-172.76	85.45	1723.61	-186.78	229.86	1766.13	-203.59	261.16	2141.88	-29.71	1463.73	0.00	0.00	0.00	2277.49	-54.16	1771.87	2288.11	57.37	1749.52	2114.99	-44.96	1805.36	2156.83	98.77	1777.47	-344.84	1329.87	72.53	209.94	1181.39	74.29	-188.13
9.56000	2334.36	33.74	69.07	2294.30	27.33	70.21	2100.93	56.81	41.81	2103.27	55.44	94.83	1822.75	-181.06	62.90	1809.83	-173.71	86.68	1733.80	-184.43	234.67	1776.71	-202.38	264.96	2147.00	-27.93	1463.52	0.00	0.00	0.00	2282.87	-52.22	1771.41	2293.23	59.18	1749.02	2114.99	-44.96	1805.36	2162.23	100.02	1777.16	-346.98	1332.29	71.04	212.55	1181.69	74.87	-189.91
9.57000	2334.34	34.14	69.06	2293.79	27.95	70.30	2101.26	56.35	41.60	2103.67	55.12	94.67	1826.59	-182.81	62.76	1815.57	-175.03	88.21	1743.22	-183.01	239.72	1786.88	-201.50	268.69	2152.04	-26.18	1463.39	0.00	0.00	0.00	2287.76	-50.36	1771.07	2297.95	61.23	1748.58	2114.99	-44.96	1805.36	2167.28	101.49	1776.90	-347.69	1334.59	70.23	213.79	1181.34	75.47	-192.77
9.58000	2334.11	34.51	69.21	2294.04	27.66	70.16	2101.51	56.13	41.49	2103.37	55.72	94.99	1833.36	-190.35	55.33	1821.75	-176.76	89.73	1753.04	-181.01	244.47	1796.13	-201.38	272.79	2157.17	-24.54	1463.28	0.00	0.00	0.00	2293.12	-48.55	1770.69	2302.77	62.88	1748.25	2114.99	-44.96	1805.36	2172.23	102.92	1776.74	-349.48	1333.66	70.81	213.90	1180.96	75.75	-193.40
9.59000	2334.70	33.48	68.48	2294.31	27.37	69.96	2100.92	56.89	41.93	2103.46	55.65	95.02	1840.57	-193.51	54.54	1828.82	-178.92	91.28	1762.96	-178.01	247.56	1805.47	-200.30	276.45	2161.94	-22.87	1463.23	0.00	0.00	0.00	2298.34	-46.75	1770.29	2307.66	64.79	1747.91	2114.99	-44.96	1805.36	2177.29	104.03	1776.67	-347.89	1331.35	71.67	214.92	1181.23	75.85	-195.62
9.60000	2334.49	34.02	68.79	2293.94	27.84	70.18	2101.42	56.18	41.61	2103.66	55.53	95.00	1850.60	-197.21	55.76	1838.20	-181.79	93.17	1772.60	-175.70	249.22	1814.11	-199.13	279.60	2167.08	-21.28	1463.20	0.00	0.00	0.00	2303.28	-45.08	1770.03	2312.14	66.64	1747.67	2114.99	-44.96	1805.36	2181.70	105.75	1776.58	-349.91	1330.06	71.55	212.93	1180.56	75.63	-185.93
9.61000	2334.58	33.74	68.66	2294.26	27.78	70.25	2101.49	56.00	41.58	2103.88	55.40	95.00	1866.59	-200.96	59.52	1852.20	-184.80	96.34	1782.47	-173.86	249.90	1823.86	-196.45	281.63	2171.76	-19.67	1463.29	0.00	0.00	0.00	2308.18	-43.48	1769.82	2316.82	68.01	1747.59	2114.99	-44.96	1805.36	2186.39	107.00	1776.66	-346.06	1330.60	72.14	212.86	1181.43	75.27	-184.91
9.62000	2334.22	34.08	68.66	2293.67	27.79	69.83	2101.01	56.87	41.99	2103.60	56.00	95.40	1883.72	-204.47	62.88	1868.31	-187.82	99.56	1793.02	-173.03	249.63	1833.60	-194.36	283.30	2176.60	-18.17	1463.35	0.00	0.00	0.00	2313.03	-41.99	1769.70	2321.51	69.55	1747.53	2114.99	-44.96	1805.36	2191.11	108.05	1776.78	-348.35	1330.97	71.10	217.13	1180.63	76.14	-192.22
9.63000	2334.56	34.20	68.88	2294.07	27.75	69.89	2101.71	55.92	41.62	2103.81	55.58	95.31	1901.66	-208.65	66.65	1884.99	-190.94	102.22	1804.04	-172.41	248.03	1844.68	-191.33	283.56	2181.23	-16.66	1463.40	0.00	0.00	0.00	2317.80	-40.49	1769.65	2326.09	70.99	1747.65	2114.99	-44.96	1805.36	2195.34	109.55	1776.83	-350.81	1332.16	70.55	217.56	1179.98	76.54	-189.02
9.64000	2334.80	34.15	68.81	2293.85	27.91	69.91	2101.31	56.53	42.02	2103.96	55.67	95.59	1921.09	-211.99	69.48	1904.09	-193.91	104.92	1815.51	-172.51	245.73	1855.50	-186.21	282.91	2186.42	-15.18	1463.49	0.00	0.00	0.00	2322.44	-39.15	1769.70	2330.47	72.49	1747.88	2114.99	-44.96	1805.36	2199.79	110.66	1776.99	-341.77	1322.23	75.79	212.96	1180.29	75.66	-193.97
9.65000	2334.32	34.23	68.41	2294.29	27.78	69.94	2101.41	56.25	41.77	2104.17	55.24	95.46	1940.86	-215.36	71.76	1922.71	-196.77	106.32	1827.98	-172.87	242.58	1867.25	-185.71	281.02	2191.06	-13.77	1463.64	0.00	0.00	0.00	2326.99	-37.82	1769.85	2334.92	73.72	1748.19	2114.99	-44.96	1805.36	2204.27	111.63	1777.29	-342.21	1328.06	73.72	212.12	1182.34	74.78	-186.46
9.66000	2334.85	34.06	68.40	2293.88	27.88	69.74	2101.64	56.24	41.86	2103.59	56.32	96.20	1959.65	-219.05	72.51	1940.14	-199.61	106.28	1841.07	-172.95	238.24	1879.68	-185.11	277.87	2195.87	-12.45	1463.84	0.00	0.00	0.00	2331.49	-36.54	1770.14	2339.37	75.11	1748.45	2114.99	-44.96	1805.36	2208.75	112.65	1777.57	-344.60	1329.77	72.29	212.44	1181.54	75.21	-193.36
9.67000	2335.06	34.17	68.53	2293.65	28.28	69.83	2101.91	55.81	41.83	2104.02	55.70	96.24	1978.16	-222.65	72.02	1958.41	-202.41	105.48	1854.24	-173.92	233.48	1892.64	-184.48	273.60	2200.12	-11.20	1464.07	0.00	0.00	0.00	2336.09	-35.32	1770.42	2343.56	76.41	1748.88	2114.99	-44.96	1805.36	2213.18	113.52	1777.87	-346.28	1330.84	71.64	212.18	1182.40	74.72	-191.12
9.68000	2334.96	34.17	68.26	2294.03	28.19	69.80	2102.15	55.62	41.76	2104.03	55.96	96.65	1996.73	-225.89	71.26	1977.02	-205.41	103.96	1867.42	-175.41	227.93	1906.64	-185.21	267.97	2204.87	-9.84	1464.32	0.00	0.00	0.00	2340.35	-34.16	1770.80	2347.69	77.53	1749.51	2114.99	-44.96	1805.36	2217.41	114.56	1778.19	-347.41	1331.40	71.53	211.08	1181.74	74.72	-188.94
9.69000	2335.81	33.67	68.23	2294.46	27.94	69.93	2102.05	55.81	42.01	2104.09	55.99	96.94	2015.94	-229.41	69.47	1995.99	-208.36	101.80	1882.37	-175.60	220.82	1919.56	-185.88	262.17	2209.46	-8.59	1464.59	0.00	0.00	0.00	2344.94	-33.02	1771.18	2351.95	78.57	1750.14	2114.99	-44.96	1805.36	2221.64	115.45	1778.52	-349.10	1331.68	71.36	213.43	1181.37	75.51	-191.79
9.70000	2335.55	33.86	68.12	2294.46	28.30	70.03	2101.55	56.86	42.60	2103.96	56.76	97.66	2033.62	-228.62	74.27	2015.88	-211.40	99.49	1896.90	-177.86	213.52	1933.07	-186.22	255.83	2213.97	-7.35	1464.82	0.00	0.00	0.00	2349.25	-31.98	1771.63	2355.99	79.71	1750.70	2114.99	-44.96	1805.36	2226.05	116.17	1778.87	-349.61	1329.84	71.51	216.17	1179.84	76.47	-193.72
9.71000	2335.06	34.77	68.76	2294.46	28.01	69.85	2102.12	56.12	42.38	2104.48	56.19	97.96	2056.10	-231.41	73.73	2037.44	-214.33	97.58	1913.02	-178.79	204.69	1947.39	-187.03	248.64	2218.88	-6.15	1465.10	0.00	0.00	0.00	2353.64	-31.00	1772.10	2360.38	80.57	1751.27	2114.99	-44.96	1805.36	2230.14	117.06	1779.16	-346.52	1329.85	71.89	217.34	1178.95	76.72	-194.72
9.72000	2335.55	33.84	67.60	2294.35	28.59	70.00	2102.44	55.74	42.33	2104.49	56.46	98.49	2079.37	-234.65	72.86	2059.53	-217.39	95.60	1928.11	-182.95	196.49	1961.44	-189.19	241.23	2223.58	-5.05	1465.32	0.00	0.00	0.00	2358.04	-30.06	1772.55	2360.77	79.96	1754.99	2114.99	-44.96	1805.36	2234.17	118.04	1779.42	-342.84	1329.25	72.82	217.12	1178.46	76.93	-193.77
9.73000	2335.52	34.27	67.88	2294.23	28.90	70.10	2103.12	54.88	42.17	2104.16	57.30	99.31	2103.21	-238.04	72.33	2082.46	-220.46	94.00	1944.84	-186.35	187.04	1976.08	-190.65	233.44	2228.01	-3.91	1465.62	0.00	0.00	0.00	2362.33	-29.24	1773.05	2364.06	80.47	1756.29	2114.99	-44.96	1805.36	2238.29	118.83	1779.68	-347.02	1328.38	72.38	214.37	1180.09	76.06	-191.35
9.74000	2335.32	34.74	68.11	2293.86	28.47	69.45	2103.10	54.82	42.45	2104.71	57.05	99.54	2128.46	-241.45	72.68	2105.96	-223.87	92.66	1962.53	-189.74	177.08	1991.85	-192.31	224.78	2232.71	-2.83	1465.79	0.00	0.00	0.00	2366.86	-28.43	1773.50	2368.44	81.29	1756.81	2114.99	-44.96	1805.36	2242.29	119.80	1779.84	-346.74	1331.55	71.49	212.66	1181.73	75.29	-189.14
9.75000	2334.93	35.04	68.03	2294.08	29.32	70.07	2102.80	55.60	42.79	2104.47	57.57	100.15	2153.14	-245.11	72.99	2129.96	-227.48	91.79	1980.30	-193.35	166.83	2008.23	-196.44	215.66	2237.20	-1.96	1466.01	0.00	0.00	0.00	2371.12	-27.67	1774.00	2372.75	82.08	1757.32	2114.99	-44.96	1805.36	2246.51	120.43	1780.09	-350.25	1328.09	72.30	211.67	1182.43	74.85	-188.13
9.76000	2335.01	34.64	67.60	2293.73	29.10	69.55	2102.64	55.81	43.11	2105.01	57.35	100.50	2177.75	-249.12	73.31	2153.84	-231.48	90.79	1999.40	-196.79	156.28	2024.77	-197.63	206.70	2242.00	-0.94	1466.13	0.00	0.00	0.00	2375.09	-26.93	1774.51	2376.54	82.80	1757.94	2114.99	-44.96	1805.36	2250.57	121.10	1780.29	-348.98	1329.41	71.54	212.20	1182.10	75.11	-186.33
9.77000	2334.92	34.91	67.76	2293.51	29.35	69.46	2102.91	55.81	43.25	2105.18	57.43	100.69	2202.20	-253.64	73.64	2177.78	-235.62	89.71	2019.00	-200.29	146.14	2042.09	-200.76	197.49	2246.38	-0.09	1466.27	0.00	0.00	0.00	2379.54	-26.18	1774.91	2380.76	83.53	1758.34	2114.99	-44.96	1805.36	2254.67	121.68	1780.44	-351.89	1333.06	69.72	213.05	1181.09	75.34	-194.18
9.78000	2334.87	34.85	67.51	2294.54	29.26	69.66	2102.75	55.92	43.51	2104.92	58.01	101.34	2227.21	-257.68	74.16	2201.53	-239.84	88.58	2039.20	-203.31	135.85	2063.11	-195.90	185.32	2250.60	0.65	1466.37	0.00	0.00	0.00	2383.49	-25.49	1775.34	2385.16	84.28	1758.69	2114.99	-44.96	1805.36	2258.68	122.24	1780.61	-351.67	1331.36	70.29	214.30	1180.08	76.18	-194.64
9.79000	2335.58	34.64	67.53	2294.42	29.32	69.46	2103.57	54.87	43.30	2105.69	57.26	101.37	2252.19	-261.77	74.58	2225.59	-243.82	87.62	2039.20	-203.31	135.85	2083.49	-199.64	175.05	2255.11	1.46	1466.44	0.00	0.00	0.00	2387.86	-24.80	1775.69	2389.04	84.93	1759.06	2114.99	-44.96	1805.36	2262.66	122.99	1780.65	-353.27	1331.36	70.28	210.08	1181.89	74.68	-190.30
9.80000	2335.26	35.11	67.73	2294.74	29.39	69.45	2103.26	55.54	43.87	2105.54	57.68	101.90	2276.44	-265.86	75.21	2249.62	-247.69	86.97	2039.20	-203.31	135.85	2102.50	-200.08	166.51	2259.48	2.14	1466.45	0.00	0.00	0.00	2391.88	-24.15	1776.02	2392.88	85.60	1759.38	2114.99	-44.96	1805.36	2266.91	123.18	1780.83	-349.69	1331.30	71.04	212.57	1180.80	75.25	-188.98
9.81000	2335.57	35.03	67.66	2294.82	29.70	69.62	2103.62	55.11	43.90	2105.80	57.65	102.16	2300.42	-269.60	76.08	2273.48	-251.27	86.56	2039.20	-203.31	135.85	2123.83	-206.10	156.94	2264.26	2.83	1466.43	0.00	0.00	0.00	2396.14	-23.43	1776.27	2397.12	86.32	1759.59	2114.99	-44.96	1805.36	2270.79	123.82	1780.80	-346.15	1330.72	71.54	212.94	1180.21	75.52	-195.77
9.82000	2335.41	35.39	67.99	2294.09	29.81	69.26	2104.14	54.27	43.93	2106.01	57.44	102.45	2324.86	-272.69	77.38	2297.93	-254.36	86.89	2039.20	-203.31	135.85	2140.18	-203.57	151.26	2268.58	3.48	1466.40	0.00	0.00	0.00	2400.17	-22.76	1776.49	2400.73	87.01	1759.81	2114.99	-44.96	1805.36	2274.97	123.95	1780.75	-346.08	1330.89	71.08	209.13	1181.56	74.43	-194.86
9.83000	2334.70	36.12	68.24	2294.59	29.80	69.57	2104.37	53.79	43.95	2106.35	56.92	102.35	2349.38	-275.29	79.09	2322.51	-257.06	87.57	2039.20	-203.31	135.85	2162.52	-210.45	141.80	2272.60	4.11	1466.27	0.00	0.00	0.00	2404.40	-22.06	1776.65	2405.07	87.68	1759.88	2114.99	-44.96	1805.36	2279.00	124.21	1780.66	-344.42	1331.95	71.41	212.00	1181.45	75.10	-195.64
9.84000	2335.13	35.53	67.91	2294.23	29.78	69.38	2104.58	53.59	44.10	2106.97	56.12	102.33	2373.37	-277.50	80.44	2346.37	-259.14	88.26	2039.20	-203.31	135.85	2162.52	-210.45	141.80	2276.85	4.68	1466.09	0.00	0.00	0.00	2408.71	-21.37	1776.75	2408.93	88.37	1759.96	2114.99	-44.96	1805.36	2282.83	124.56	1780.44	-348.13	1331.24	71.07	211.18	1182.22	74.33	-190.45
9.85000	2334.79	35.72	67.92	2294.55	29.76	69.61	2104.08	54.14	44.51	2106.72	56.59	102.62	2399.48	-278.70	83.67	2371.08	-260.57	89.73	2039.20	-203.31	135.85	2162.52	-210.45	141.80	2281.49	5.13	1465.83	0.00	0.00	0.00	2412.80	-20.64	1776.82	2413.12	89.10	1759.88	2114.99	-44.96	1805.36	2286.39	125.17	1780.07	-346.42	1331.10	71.32	211.12	1181.64	74.66	-191.72
9.86000	2335.32	35.09	67.65	2294.57	29.69	69.56	2104.41	53.55	44.54	2107.03	56.13	102.74	2424.65	-279.42	86.83	2395.74	-261.37	91.50	2039.20	-203.31	135.85	2162.52	-210.45	141.80	2285.70	5.55	1465.50	0.00	0.00	0.00	2417.08	-19.88	1776.83	2416.99	89.84	1759.80	2114.99	-44.96	1805.36	2290.22	125.46	1779.69	-351.87	1331.42	70.15	211.40	1180.91	74.91	-192.49
9.87000	2335.24	35.35	68.00	2294.57	29.29	69.32	2104.04	53.94	44.91	2107.36	55.70	102.70	2452.26	-279.35	83.60	2420.28	-261.62	93.70	2039.20	-203.31	135.85	2162.52	-210.45	141.80	2290.01	5.95	1465.08	0.00	0.00	0.00	2421.32	-19.16	1776.82	2420.74	90.52	1759.64	2114.99	-44.96	1805.36	2294.04	125.57	1779.21	-346.82	1330.85	71.15	214.69	1179.84	76.04	-192.59
9.88000	2334.33	35.81	68.07	2294.39	29.90	69.76	2104.69	52.91	44.58	2107.16	55.66	102.87	2477.38	-278.98	85.96	2443.87	-261.46	95.69	2039.20	-203.31	135.85	2162.52	-210.45	141.80	2294.43	6.21	1464.57	0.00	0.00	0.00	2425.62	-18.43	1776.68	2424.73	91.21	1759.40	2114.99	-44.96	1805.36	2297.85	125.57	1778.68	-348.74	1331.39	70.75	214.63	1180.13	75.70	-188.86
9.89000	2335.72	34.45	67.60	2294.36	29.38	69.36	2103.99	53.81	45.05	2107.21	55.52	102.81	2501.27	-277.73	89.29	2467.85	-260.86	98.10	2039.20	-203.31	135.85	2162.52	-210.45	141.80	2298.54	6.47	1463.99	0.00	0.00	0.00	2429.96	-17.71	1776.54	2428.61	91.93	1759.14	2114.99	-44.96	1805.36	2301.62	125.46	1778.12	-348.31	1330.84	71.46	212.73	1181.28	75.06	-194.89
9.90000	2335.21	34.73	67.56	2294.56	29.72	69.70	2104.53	52.79	44.87	2106.84	55.81	103.16	2525.76	-276.78	92.54	2491.21	-259.96	100.51	2039.20	-203.31	135.85	2162.52	-210.45	141.80	2302.69	6.65	1463.37	0.00	0.00	0.00	2434.43	-17.00	1776.31	2432.21	92.63	1758.87	2114.99	-44.96	1805.36	2305.04	125.70	1777.47	-350.95	1330.61	70.68	212.82	1181.02	75.00	-194.88
9.91000	2336.00	33.80	66.91	2294.39	29.25	69.26	2104.74	52.55	44.88	2107.26	55.14	102.99	2548.93	-275.54	95.65	2514.30	-258.74	103.11	2039.20	-203.31	135.85	2162.52	-210.45	141.80	2307.19	6.80	1462.71	0.00	0.00	0.00	2438.76	-16.32	1776.05	2436.12	93.24	1758.48	2114.99	-44.96	1805.36	2308.62	125.71	1776.73	-354.07	1331.66	69.79	212.20	1180.46	75.12	-195.41
9.92000	2335.42	34.49	67.36	2294.59	29.31	69.36	2104.56	52.79	45.24	2107.64	54.39	102.82	2571.99	-273.04	99.41	2537.36	-257.16	106.08	2039.20	-203.31	135.85	2162.52	-210.45	141.80	2311.48	6.82	1462.05	0.00	0.00	0.00	2443.17	-15.65	1775.79	2439.89	93.82	1758.08	2114.99	-44.96	1805.36	2312.39	125.21	1776.11	-352.08	1329.94	70.67	211.46	1180.04	75.31	-191.40
9.93000	2332.55	35.10	73.16	2294.54	29.67	69.13	2105.20	51.77	44.73	2107.47	54.30	102.89	2593.33	-270.16	103.28	2559.66	-255.45	109.25	2039.20	-203.31	135.85	2162.52	-210.45	141.80	2315.59	6.78	1461.42	0.00	0.00	0.00	2447.43	-15.01	1775.47	2443.91	94.44	1757.59	2114.99	-44.96	1805.36	2316.10	124.85	1775.45	-352.62	1332.21	70.14	210.21	1181.02	74.67	-197.06
9.94000	2335.13	34.61	67.51	2294.11	29.72	69.16	2105.07	51.91	45.01	2106.87	55.02	103.34	2615.62	-267.70	107.34	2581.39	-253.42	112.67	2039.20	-203.31	135.85	2162.52	-210.45	141.80	2320.24	6.73	1460.73	0.00	0.00	0.00	2451.93	-14.45	1775.08	2447.62	95.02	1757.11	2114.99	-44.96	1805.36	2319.64	124.46	1774.75	-352.04	1332.19	70.13	212.84	1180.82	75.45	-201.31
9.95000	2335.35	34.24	67.03	2294.09	30.39	69.63	2105.08	51.64	44.97	2107.27	54.21	103.07	2637.23	-265.30	111.42	2602.95	-251.22	116.25	2039.20	-203.31	135.85	2162.52	-210.45	141.80	2324.28	6.53	1460.09	0.00	0.00	0.00	2456.35	-13.91	1774.66	2451.32	95.49	1756.64	2114.99	-44.96	1805.36	2323.46	123.56	1774.11	-350.61	1331.44	70.73	214.16	1179.58	76.01	-198.09
9.96000	2334.87	34.61	67.17	2294.98	29.61	69.51	2105.18	51.20	44.91	2107.11	54.10	103.27	2658.12	-262.65	115.48	2622.87	-249.18	119.50	2039.20	-203.31	135.85	2162.52	-210.45	141.80	2328.97	6.19	1459.45	0.00	0.00	0.00	2460.93	-13.45	1774.23	2454.96	95.92	1756.17	2114.99	-44.96	1805.36	2327.42	122.44	1773.53	-349.16	1331.76	70.91	212.75	1179.67	75.80	-196.22
9.97000	2335.05	34.76	67.43	2294.69	29.59	69.46	2104.77	51.88	45.35	2107.22	53.87	103.35	2677.86	-260.77	120.00	2642.98	-247.31	123.78	2039.20	-203.31	135.85	2162.52	-210.45	141.80	2333.53	5.78	1458.87	0.00	0.00	0.00	2465.28	-13.07	1773.84	2458.80	96.22	1755.65	2114.99	-44.96	1805.36	2330.89	121.77	1772.84	-347.68	1331.15	71.44	215.13	1180.19	76.05	-191.92
9.98000	2332.32	35.02	73.36	2294.20	29.56	69.36	2105.21	51.15	45.28	2106.96	54.14	103.60	2697.50	-259.44	124.97	2661.46	-246.20	128.09	2039.20	-203.31	135.85	2162.52	-210.45	141.80	2337.80	5.14	1458.30	0.00	0.00	0.00	2469.76	-12.76	1773.42	2462.64	96.54	1755.10	2114.99	-44.96	1805.36	2334.36	121.05	1772.19	-347.88	1331.51	71.45	216.38	1181.45	75.93	-192.64
9.99000	2332.57	35.03	73.52	2293.95	29.86	69.49	2105.50	50.45	44.98	2107.02	53.90	103.67	2725.17	-254.58	103.06	2679.56	-245.51	132.72	2039.20	-203.31	135.85	2162.52	-210.45	141.80	2342.49	4.51	1457.72	0.00	0.00	0.00	2474.47	-12.48	1772.97	2466.32	96.72	1754.68	2114.99	-44.96	1805.36	2338.24	119.70	1771.66	-351.08	1331.97	70.45	211.66	1181.46	74.93	-190.15
10.00000	2332.52	35.10	73.53	2294.88	29.47	69.63	2105.27	50.83	45.39	2107.75	52.96	103.50	2730.11	-257.96	140.31	2696.54	-245.45	137.18	2039.20	-203.31	135.85	2162.52	-210.45	141.80	2346.95	3.79	1457.19	0.00	0.00	0.00	2479.04	-12.40	1772.58	2470.18	96.73	1754.24	2114.99	-44.96	1805.36	2341.88	118.59	1771.09	-351.05	1331.38	70.87	210.17	1181.83	74.42	-182.42
10.01000	2332.35	35.10	73.45	2293.92	29.88	69.59	2104.75	51.53	46.05	2107.74	52.73	103.78	2745.63	-258.66	147.80	2712.82	-245.85	141.68	2039.20	-203.31	135.85	2162.52	-210.45	141.80	2351.50	2.97	1456.68	0.00	0.00	0.00	2483.69	-12.35	1772.24	2473.73	96.65	1753.91	2114.99	-44.96	1805.36	2345.57	117.45	1770.60	-349.36	1331.88	70.54	208.86	1181.89	74.18	-188.85
10.02000	2332.56	35.14	73.62	2294.17	29.70	69.60	2105.47	50.50	45.84	2107.86	52.65	103.99	2760.43	-259.58	152.39	2727.90	-246.82	146.06	2039.20	-203.31	135.85	2162.52	-210.45	141.80	2356.19	2.10	1456.17	0.00	0.00	0.00	2488.24	-12.51	1771.94	2477.56	96.51	1753.59	2114.99	-44.96	1805.36	2349.57	115.89	1770.19	-347.43	1329.87	71.77	212.67	1180.19	75.59	-189.53
10.03000	2332.49	35.15	73.63	2294.24	29.68	69.66	2105.66	49.93	45.87	2108.17	52.23	104.26	2774.57	-261.16	157.25	2742.16	-248.07	150.64	2039.20	-203.31	135.85	2162.52	-210.45	141.80	2360.98	1.12	1455.71	0.00	0.00	0.00	2493.24	-12.72	1771.61	2481.85	96.22	1753.24	2114.99	-44.96	1805.36	2353.53	114.30	1769.84	-349.02	1329.53	71.17	209.87	1181.00	74.82	-191.94
10.04000	2332.38	35.13	73.53	2294.18	29.79	69.79	2105.88	49.66	46.15	2108.42	52.02	104.52	2788.06	-262.82	162.26	2755.30	-249.55	154.94	2039.20	-203.31	135.85	2162.52	-210.45	141.80	2365.85	0.06	1455.26	0.00	0.00	0.00	2497.98	-13.10	1771.36	2486.12	95.72	1753.01	2114.99	-44.96	1805.36	2357.72	112.47	1769.55	-349.27	1330.71	70.98	213.14	1180.01	75.63	-187.69
10.05000	2332.16	35.09	73.44	2294.77	29.65	69.78	2106.18	49.37	46.44	2108.58	51.84	104.96	2800.69	-264.63	166.71	2767.60	-251.35	158.85	2039.20	-203.31	135.85	2162.52	-210.45	141.80	2370.45	-1.09	1454.85	0.00	0.00	0.00	2502.96	-13.60	1771.16	2489.99	95.11	1752.99	2114.99	-44.96	1805.36	2361.81	110.67	1769.27	-348.26	1329.58	71.64	212.67	1181.24	75.14	-190.61
10.06000	2332.28	35.15	73.49	2294.59	29.58	69.62	2106.84	48.34	46.50	2108.89	51.39	105.32	2811.54	-266.79	170.05	2778.66	-253.20	161.84	2039.20	-203.31	135.85	2162.52	-210.45	141.80	2375.35	-2.24	1454.47	0.00	0.00	0.00	2507.95	-14.22	1770.99	2494.18	94.38	1752.85	2114.99	-44.96	1805.36	2366.02	108.71	1769.03	-351.27	1330.32	70.62	214.77	1181.74	75.39	-194.38
10.07000	2332.27	35.12	73.44	2294.47	30.11	69.88	2106.52	48.96	47.10	2109.33	51.23	105.81	2822.60	-268.77	172.94	2789.61	-255.10	164.51	2039.20	-203.31	135.85	2162.52	-210.45	141.80	2380.34	-3.51	1454.09	0.00	0.00	0.00	2512.86	-15.02	1770.84	2498.19	93.47	1752.87	2114.99	-44.96	1805.36	2370.21	106.84	1768.76	-352.52	1332.31	70.09	215.75	1181.11	75.96	-193.77
10.08000	2332.09	35.16	73.32	2294.17	30.04	69.66	2106.74	48.90	47.63	2109.61	51.10	106.33	2831.84	-271.03	174.44	2799.12	-257.08	166.01	2039.20	-203.31	135.85	2162.52	-210.45	141.80	2385.35	-4.84	1453.74	0.00	0.00	0.00	2517.92	-15.95	1770.69	2502.55	92.47	1752.94	2114.99	-44.96	1805.36	2374.25	105.10	1768.43	-349.62	1332.68	70.44	212.57	1181.22	75.09	-194.72
10.09000	2332.12	35.21	73.36	2294.88	29.83	69.70	2106.79	48.96	48.12	2109.88	51.08	106.96	2840.41	-273.17	175.34	2807.62	-258.87	166.90	2039.20	-203.31	135.85	2162.52	-210.45	141.80	2390.70	-6.38	1453.38	0.00	0.00	0.00	2523.10	-17.01	1770.54	2506.73	91.34	1753.03	2114.99	-44.96	1805.36	2378.57	102.92	1768.22	-351.23	1331.89	70.28	211.35	1181.90	74.69	-193.37
10.10000	2332.35	35.22	73.43	2294.71	29.92	69.53	2107.28	48.60	48.61	2110.61	50.62	107.44	2848.68	-274.72	176.01	2816.37	-260.31	167.82	2039.20	-203.31	135.85	2162.52	-210.45	141.80	2395.90	-8.01	1453.09	0.00	0.00	0.00	2528.28	-18.26	1770.43	2511.77	90.04	1752.86	2114.99	-44.96	1805.36	2383.36	100.21	1768.04	-351.32	1330.50	70.92	212.68	1181.11	75.12	-190.21
10.11000	2332.38	35.28	73.39	2294.91	29.86	69.39	2107.09	49.05	49.43	2111.25	50.55	108.08	2855.58	-276.18	175.69	2823.68	-261.62	167.78	2039.20	-203.31	135.85	2162.52	-210.45	141.80	2400.75	-9.70	1452.80	0.00	0.00	0.00	2533.40	-19.68	1770.32	2516.62	88.56	1752.83	2114.99	-44.96	1805.36	2388.01	97.60	1767.85	-352.68	1330.30	70.54	212.49	1181.01	75.16	-192.79
10.12000	2332.53	35.28	73.42	2295.13	30.22	69.67	2107.25	49.41	50.17	2111.64	50.35	108.79	2862.57	-277.20	175.23	2830.85	-262.52	167.50	2039.20	-203.31	135.85	2162.52	-210.45	141.80	2406.03	-11.60	1452.56	0.00	0.00	0.00	2538.72	-21.27	1770.24	2521.33	86.97	1752.85	2114.99	-44.96	1805.36	2392.60	95.02	1767.65	-352.59	1330.31	70.36	212.57	1180.07	75.63	-191.83
10.13000	2332.30	35.25	73.32	2295.21	30.21	69.42	2108.04	48.42	50.54	2111.98	50.49	109.64	2869.04	-277.96	174.21	2836.59	-263.41	166.10	2039.20	-203.31	135.85	2162.52	-210.45	141.80	2411.36	-13.60	1452.27	0.00	0.00	0.00	2544.05	-23.04	1770.14	2526.56	85.15	1752.81	2114.99	-44.96	1805.36	2397.04	92.74	1767.36	-351.86	1332.96	69.76	211.63	1181.67	74.86	-190.87
10.14000	2332.52	35.30	73.40	2295.14	30.32	69.41	2108.34	48.35	51.32	2112.25	50.99	110.76	2874.69	-278.53	172.53	2842.95	-263.79	165.04	2039.20	-203.31	135.85	2162.52	-210.45	141.80	2416.95	-15.71	1451.99	0.00	0.00	0.00	2549.48	-24.95	1770.03	2531.27	83.12	1752.85	2114.99	-44.96	1805.36	2401.97	89.81	1767.17	-350.08	1332.33	70.22	212.39	1181.28	75.10	-196.30
10.15000	2332.32	35.28	73.26	2295.11	30.59	69.32	2108.39	48.67	52.54	2112.99	50.75	111.68	2879.40	-279.01	170.31	2848.11	-264.05	163.25	2039.20	-203.31	135.85	2162.52	-210.45	141.80	2422.70	-17.80	1451.71	0.00	0.00	0.00	2554.90	-27.02	1769.89	2536.56	80.97	1752.80	2114.99	-44.96	1805.36	2407.04	86.80	1766.93	-343.76	1329.73	72.16	210.46	1182.47	74.20	-198.76
10.16000	2332.35	35.29	73.22	2295.13	30.80	69.34	2108.60	48.78	53.47	2113.63	50.47	112.58	2884.22	-278.78	168.16	2852.35	-264.10	160.99	2039.20	-203.31	135.85	2162.52	-210.45	141.80	2428.40	-20.02	1451.45	0.00	0.00	0.00	2560.50	-29.26	1769.76	2541.37	78.66	1752.86	2114.99	-44.96	1805.36	2411.73	84.27	1766.58	-350.75	1330.52	71.08	214.21	1181.27	75.47	-197.53
10.17000	2332.56	35.33	73.29	2294.94	30.77	69.04	2108.97	48.61	54.29	2114.31	50.61	113.61	2888.53	-278.29	165.82	2856.32	-263.73	158.57	2039.20	-203.31	135.85	2162.52	-210.45	141.80	2434.06	-22.26	1451.21	0.00	0.00	0.00	2566.04	-31.66	1769.60	2546.72	76.22	1752.82	2114.99	-44.96	1805.36	2411.73	84.27	1766.58	-353.80	1333.79	69.33	212.95	1180.04	75.56	-194.78
10.18000	2332.30	35.30	73.08	2295.36	31.04	69.30	2109.63	48.34	55.18	2115.65	49.73	114.34	2892.33	-277.32	163.24	2860.12	-263.11	156.24	2039.20	-203.31	135.85	2162.52	-210.45	141.80	2439.98	-24.63	1450.91	0.00	0.00	0.00	2571.41	-34.20	1769.45	2552.01	73.64	1752.81	2114.99	-44.96	1805.36	2411.73	84.27	1766.58	-351.20	1332.68	70.03	212.40	1180.36	75.06	-191.60
10.19000	2333.06	35.33	73.47	2295.13	30.70	68.72	2109.65	48.91	56.48	2115.20	51.41	116.20	2895.30	-276.02	160.32	2863.09	-262.02	153.55	2039.20	-203.31	135.85	2162.52	-210.45	141.80	2446.04	-27.07	1450.60	0.00	0.00	0.00	2577.06	-36.91	1769.30	2557.18	70.94	1752.81	2114.99	-44.96	1805.36	2411.73	84.27	1766.58	-352.64	1333.58	69.83	210.14	1182.23	74.34	-192.50
10.20000	2332.77	35.36	73.27	2295.53	30.97	68.98	2110.07	48.87	57.69	2116.35	50.84	117.20	2897.59	-274.36	157.26	2865.44	-260.64	150.51	2039.20	-203.31	135.85	2162.52	-210.45	141.80	2452.25	-29.64	1450.30	0.00	0.00	0.00	2582.81	-39.73	1769.11	2562.58	68.07	1752.82	2114.99	-44.96	1805.36	2411.73	84.27	1766.58	-350.88	1331.22	70.23	210.72	1180.09	75.18	-196.21
10.21000	2332.65	35.38	73.20	2295.75	30.87	69.06	2110.24	49.40	58.97	2117.06	51.10	118.33	2899.99	-272.08	154.20	2867.12	-258.94	147.08	2039.20	-203.31	135.85	2162.52	-210.45	141.80	2458.87	-32.25	1449.94	0.00	0.00	0.00	2588.36	-42.70	1768.95	2568.07	65.09	1752.78	2114.99	-44.96	1805.36	2411.73	84.27	1766.58	-349.31	1330.65	70.95	210.36	1180.01	74.98	-192.34
10.22000	2332.86	35.43	73.23	2295.33	31.12	68.82	2111.41	48.48	59.74	2117.44	51.98	120.02	2900.53	-269.88	150.26	2868.31	-256.97	143.56	2039.20	-203.31	135.85	2162.52	-210.45	141.80	2465.17	-34.83	1449.59	0.00	0.00	0.00	2593.91	-45.78	1768.78	2573.58	61.98	1752.75	2114.99	-44.96	1805.36	2411.73	84.27	1766.58	-350.11	1332.37	70.41	208.69	1181.57	74.38	-194.08
10.23000	2332.65	35.43	73.17	2295.33	31.15	68.76	2111.20	49.39	61.30	2118.43	52.18	121.38	2901.23	-268.35	146.89	2868.88	-255.67	139.84	2039.20	-203.31	135.85	2162.52	-210.45	141.80	2472.05	-37.60	1449.19	0.00	0.00	0.00	2599.69	-48.97	1768.56	2579.04	58.75	1752.71	2114.99	-44.96	1805.36	2411.73	84.27	1766.58	-353.09	1332.93	69.31	206.63	1183.05	73.49	-193.81
10.24000	2332.38	35.45	73.00	2296.19	31.22	69.03	2111.93	49.33	62.45	2119.50	52.26	122.72	2902.76	-267.66	143.03	2870.35	-254.91	136.06	2039.20	-203.31	135.85	2162.52	-210.45	141.80	2478.67	-40.48	1448.72	0.00	0.00	0.00	2605.30	-52.26	1768.39	2584.03	55.49	1752.77	2114.99	-44.96	1805.36	2411.73	84.27	1766.58	-350.21	1331.66	70.43	210.62	1181.91	74.43	-196.86
10.25000	2332.99	35.33	73.25	2295.77	30.81	68.47	2112.51	49.62	63.85	2119.32	54.19	124.94	2906.63	-268.17	137.42	2873.99	-255.38	131.42	2039.20	-203.31	135.85	2162.52	-210.45	141.80	2485.66	-43.51	1448.22	0.00	0.00	0.00	2611.15	-55.62	1768.28	2589.86	52.09	1752.72	2114.99	-44.96	1805.36	2411.73	84.27	1766.58	-354.85	1331.96	69.58	213.50	1180.55	75.41	-194.93
10.26000	2335.24	35.63	68.12	2296.22	31.12	68.66	2113.61	49.49	65.12	2121.03	53.75	126.32	2910.62	-270.08	129.13	2877.85	-257.10	124.65	2039.20	-203.31	135.85	2162.52	-210.45	141.80	2492.81	-46.63	1447.77	0.00	0.00	0.00	2617.23	-59.01	1768.32	2595.74	48.64	1752.89	2114.99	-44.96	1805.36	2411.73	84.27	1766.58	-353.78	1331.73	69.86	213.95	1181.63	75.22	-194.60
10.27000	2332.65	35.42	73.00	2296.14	30.88	68.48	2114.54	49.22	66.64	2122.42	54.07	128.18	2913.84	-271.60	120.76	2881.15	-258.26	117.73	2039.20	-203.31	135.85	2162.52	-210.45	141.80	2499.74	-49.95	1447.52	0.00	0.00	0.00	2623.30	-62.49	1768.52	2601.47	45.11	1753.23	2114.99	-44.96	1805.36	2411.73	84.27	1766.58	-353.84	1332.41	69.94	210.67	1181.25	74.88	-199.10
10.28000	2333.20	35.33	73.24	2295.57	30.84	68.56	2114.65	50.41	69.02	2123.32	55.11	130.61	2916.51	-271.80	113.79	2883.46	-258.75	111.36	2039.20	-203.31	135.85	2162.52	-210.45	141.80	2506.48	-53.32	1447.43	0.00	0.00	0.00	2629.59	-66.02	1768.84	2607.47	41.51	1753.74	2114.99	-44.96	1805.36	2411.73	84.27	1766.58	-353.40	1331.22	70.29	211.77	1180.62	75.21	-196.00
10.29000	2332.92	35.34	72.95	2296.14	31.32	69.16	2115.96	50.19	70.94	2125.55	54.46	132.49	2919.15	-270.85	107.00	2886.33	-258.22	106.20	2039.20	-203.31	135.85	2162.52	-210.45	141.80	2513.25	-56.60	1447.57	0.00	0.00	0.00	2635.82	-69.63	1769.27	2613.49	37.90	1754.39	2114.99	-44.96	1805.36	2411.73	84.27	1766.58	-351.51	1331.47	70.55	213.16	1181.13	75.24	-193.90
10.30000	2332.88	35.29	72.92	2296.24	30.93	68.84	2116.48	51.33	73.59	2126.80	55.39	135.12	2921.99	-269.10	102.16	2888.33	-256.97	102.06	2039.20	-203.31	135.85	2162.52	-210.45	141.80	2520.04	-60.08	1447.86	0.00	0.00	0.00	2642.34	-73.26	1769.85	2619.99	34.25	1755.19	2114.99	-44.96	1805.36	2411.73	84.27	1766.58	-352.19	1331.80	70.21	213.12	1180.29	75.29	-191.59
10.31000	2332.93	35.16	72.76	2296.65	30.86	68.98	2118.24	50.78	75.62	2128.43	56.25	137.88	2923.45	-267.29	98.18	2889.56	-255.42	98.54	2039.20	-203.31	135.85	2162.52	-210.45	141.80	2526.88	-63.68	1448.45	0.00	0.00	0.00	2648.92	-76.96	1770.62	2625.95	30.53	1756.29	2114.99	-44.96	1805.36	2411.73	84.27	1766.58	-354.10	1332.14	69.37	211.70	1180.43	75.12	-197.52
10.32000	2333.05	35.14	72.79	2296.53	31.08	69.10	2119.13	52.11	78.65	2131.30	55.89	140.35	2924.47	-265.63	95.02	2890.32	-254.19	95.53	2039.20	-203.31	135.85	2162.52	-210.45	141.80	2534.04	-67.28	1449.36	0.00	0.00	0.00	2655.62	-80.75	1771.55	2632.23	26.75	1757.56	2114.99	-44.96	1805.36	2411.73	84.27	1766.58	-352.18	1331.45	70.34	211.76	1181.12	75.08	-193.90
10.33000	2333.17	35.10	72.74	2296.72	31.01	69.12	2119.41	54.18	82.32	2132.73	57.75	143.80	2925.26	-264.75	92.53	2891.10	-253.42	93.42	2039.20	-203.31	135.85	2162.52	-210.45	141.80	2540.94	-70.91	1450.53	0.00	0.00	0.00	2662.45	-84.53	1772.63	2638.90	22.99	1758.93	2114.99	-44.96	1805.36	2411.73	84.27	1766.58	-352.34	1330.29	70.48	212.98	1180.28	75.56	-197.33
10.34000	2333.34	35.06	72.74	2297.39	30.58	68.99	2121.88	53.51	85.03	2134.46	58.34	153.85	2925.92	-264.23	91.06	2891.22	-253.10	91.89	2039.20	-203.31	135.85	2162.52	-210.45	141.80	2548.29	-74.61	1451.97	0.00	0.00	0.00	2669.12	-88.38	1773.85	2645.48	19.09	1760.49	2114.99	-44.96	1805.36	2411.73	84.27	1766.58	-350.13	1330.45	70.46	213.14	1180.40	75.52	-198.34
10.35000	2333.47	35.00	72.77	2297.17	30.41	69.37	2124.40	53.34	88.12	2135.15	59.25	157.15	2926.09	-263.98	90.19	2891.55	-252.93	91.22	2039.20	-203.31	135.85	2162.52	-210.45	141.80	2555.48	-78.26	1453.50	0.00	0.00	0.00	2675.99	-92.25	1775.23	2652.04	15.20	1762.23	2114.99	-44.96	1805.36	2411.73	84.27	1766.58	-355.24	1332.11	69.45	213.56	1181.12	75.30	-195.58
10.36000	2333.39	34.97	72.65	2296.13	30.60	73.92	2126.16	54.24	91.92	2137.72	60.13	160.21	2926.01	-263.83	89.89	2891.47	-252.91	90.84	2039.20	-203.31	135.85	2162.52	-210.45	141.80	2562.80	-81.93	1455.18	0.00	0.00	0.00	2682.76	-96.22	1776.80	2659.03	11.33	1764.01	2114.99	-44.96	1805.36	2411.73	84.27	1766.58	-351.04	1330.88	70.54	213.00	1180.85	75.33	-195.07
10.37000	2333.63	34.92	72.72	2296.39	30.42	73.99	2128.77	54.46	95.28	2141.95	61.44	164.30	2926.00	-263.76	89.98	2891.12	-252.97	90.55	2039.20	-203.31	135.85	2162.52	-210.45	141.80	2569.86	-85.69	1456.89	0.00	0.00	0.00	2689.58	-100.21	1778.50	2665.70	7.42	1766.03	2114.99	-44.96	1805.36	2411.73	84.27	1766.58	-348.33	1331.50	70.91	214.09	1180.95	75.82	-193.33
10.38000	2333.68	34.89	72.69	2296.34	30.11	73.81	2130.64	56.17	99.55	2144.51	61.70	168.06	2925.75	-263.65	89.97	2891.13	-252.92	90.58	2039.20	-203.31	135.85	2162.52	-210.45	141.80	2576.91	-89.49	1458.68	0.00	0.00	0.00	2696.57	-104.17	1780.26	2672.72	3.53	1768.07	2114.99	-44.96	1805.36	2411.73	84.27	1766.58	-353.33	1331.18	69.99	213.38	1179.41	75.95	-190.85
10.39000	2334.05	34.90	72.82	2296.51	29.99	73.72	2132.96	57.53	103.88	2148.34	63.12	171.76	2925.65	-263.62	89.97	2890.75	-252.96	90.37	2039.20	-203.31	135.85	2162.52	-210.45	141.80	2583.56	-93.24	1460.42	0.00	0.00	0.00	2703.34	-108.20	1782.20	2679.70	-0.51	1770.19	2114.99	-44.96	1805.36	2411.73	84.27	1766.58	-357.23	1334.50	68.37	213.57	1179.70	75.67	-195.72
10.40000	2334.00	34.75	72.70	2297.02	29.80	73.79	2135.82	58.58	108.21	2153.76	63.74	175.72	2925.38	-263.52	89.77	2890.79	-252.86	90.25	2039.20	-203.31	135.85	2162.52	-210.45	141.80	2590.47	-96.86	1462.17	0.00	0.00	0.00	2710.47	-112.22	1784.12	2686.60	-4.44	1772.32	2114.99	-44.96	1805.36	2411.73	84.27	1766.58	-355.31	1333.68	69.16	212.51	1180.40	75.36	-198.97
10.41000	2333.96	34.73	72.56	2297.54	29.55	73.77	2139.88	58.31	112.17	2162.21	64.54	172.37	2925.56	-263.33	89.59	2890.87	-252.75	90.04	2039.20	-203.31	135.85	2162.52	-210.45	141.80	2597.49	-100.49	1463.80	0.00	0.00	0.00	2717.15	-116.33	1786.13	2693.56	-8.50	1774.55	2114.99	-44.96	1805.36	2411.73	84.27	1766.58	-353.86	1333.99	69.69	214.14	1181.35	75.38	-193.97
10.42000	2334.22	34.74	72.57	2297.76	29.31	73.65	2144.04	58.14	116.23	2167.84	64.89	175.48	2925.67	-263.15	89.25	2890.89	-252.60	89.68	2039.20	-203.31	135.85	2162.52	-210.45	141.80	2604.31	-104.15	1465.35	0.00	0.00	0.00	2723.82	-120.43	1788.13	2700.64	-12.53	1776.63	2114.99	-44.96	1805.36	2411.73	84.27	1766.58	-353.00	1331.31	70.34	214.28	1181.66	75.34	-192.67
10.43000	2334.72	34.71	72.61	2298.34	29.13	73.66	2147.88	58.55	120.98	2173.02	66.06	179.34	2925.28	-263.01	88.47	2891.01	-252.52	89.30	2039.20	-203.31	135.85	2162.52	-210.45	141.80	2611.29	-107.76	1466.74	0.00	0.00	0.00	2730.70	-124.54	1790.02	2707.68	-16.58	1778.60	2114.99	-44.96	1805.36	2411.73	84.27	1766.58	-352.32	1333.08	69.90	215.17	1181.10	75.89	-193.43
10.44000	2334.63	34.64	72.35	2299.22	28.97	73.77	2152.11	58.62	125.55	2179.60	65.87	182.69	2926.05	-262.71	88.41	2891.07	-252.41	88.86	2039.20	-203.31	135.85	2162.52	-210.45	141.80	2618.20	-111.36	1467.88	0.00	0.00	0.00	2737.72	-128.64	1791.77	2714.92	-20.67	1780.38	2114.99	-44.96	1805.36	2411.73	84.27	1766.58	-353.35	1332.95	69.96	213.19	1181.16	75.63	-189.25
10.45000	2335.42	34.61	72.44	2299.38	28.81	73.57	2155.85	60.46	130.93	2185.84	66.58	186.36	2926.15	-262.56	88.05	2891.11	-252.34	88.51	2039.20	-203.31	135.85	2162.52	-210.45	141.80	2624.86	-115.03	1468.84	0.00	0.00	0.00	2744.51	-132.76	1793.38	2721.82	-24.75	1782.10	2114.99	-44.96	1805.36	2411.73	84.27	1766.58	-351.24	1333.36	69.78	212.27	1181.84	74.65	-194.60
10.46000	2335.57	34.53	72.20	2300.08	28.73	73.49	2162.35	58.40	134.72	2192.38	67.05	189.95	2926.07	-262.48	87.57	2891.17	-252.26	88.20	2039.20	-203.31	135.85	2162.52	-210.45	141.80	2631.71	-118.76	1469.63	0.00	0.00	0.00	2751.04	-136.93	1794.81	2728.84	-28.83	1783.58	2114.99	-44.96	1805.36	2411.73	84.27	1766.58	-348.96	1324.93	74.48	212.51	1179.83	75.39	-195.30
10.47000	2335.71	34.52	71.88	2301.22	28.69	73.71	2166.87	59.32	139.74	2199.00	67.71	193.64	2926.09	-262.27	87.19	2891.50	-252.16	88.13	2039.20	-203.31	135.85	2162.52	-210.45	141.80	2638.33	-122.40	1470.22	0.00	0.00	0.00	2757.92	-141.06	1795.99	2735.83	-32.89	1784.80	2114.99	-44.96	1805.36	2411.73	84.27	1766.58	-353.25	1323.66	74.81	212.88	1179.62	75.43	-195.07
10.48000	2336.49	34.56	71.83	2301.97	28.82	73.62	2170.68	61.52	145.52	2206.22	67.73	197.08	2925.95	-262.32	86.82	2891.41	-252.19	87.80	2039.20	-203.31	135.85	2162.52	-210.45	141.80	2644.98	-126.07	1470.62	0.00	0.00	0.00	2764.68	-145.17	1796.94	2742.87	-36.92	1785.72	2114.99	-44.96	1805.36	2411.73	84.27	1766.58	-351.30	1328.47	71.87	215.55	1180.66	75.73	-195.27
10.49000	2336.97	34.61	71.50	2303.18	28.92	73.80	2175.44	63.00	151.11	2212.49	69.20	201.26	2926.29	-262.14	86.70	2891.37	-252.21	87.53	2039.20	-203.31	135.85	2162.52	-210.45	141.80	2651.57	-129.76	1470.89	0.00	0.00	0.00	2771.28	-149.34	1797.64	2750.10	-41.01	1786.35	2114.99	-44.96	1805.36	2411.73	84.27	1766.58	-354.59	1331.60	69.87	212.75	1180.97	75.33	-194.61
10.50000	2337.53	34.56	71.16	2304.88	28.99	74.35	2181.56	62.65	156.18	2219.99	69.15	205.19	2926.41	-262.14	86.45	2891.36	-252.22	87.31	2039.20	-203.31	135.85	2162.52	-210.45	141.80	2657.85	-133.39	1471.00	0.00	0.00	0.00	2778.09	-153.39	1798.03	2757.12	-45.04	1786.75	2114.99	-44.96	1805.36	2411.73	84.27	1766.58	-357.05	1333.25	69.30	210.81	1182.35	74.32	-195.58
10.51000	2338.76	34.61	71.04	2306.16	29.20	74.73	2187.20	63.25	161.75	2227.12	69.60	209.28	2926.07	-262.09	86.02	2891.51	-252.19	87.18	2039.20	-203.31	135.85	2162.52	-210.45	141.80	2664.17	-136.90	1471.03	0.00	0.00	0.00	2784.65	-157.45	1798.17	2764.33	-49.06	1786.86	2114.99	-44.96	1805.36	2411.73	84.27	1766.58	-352.11	1333.28	70.01	213.11	1181.67	74.73	-198.42
10.52000	2339.39	34.56	70.59	2307.74	29.29	75.31	2192.30	65.00	167.94	2234.25	70.57	213.80	2926.56	-261.92	86.08	2891.58	-252.20	86.99	2039.20	-203.31	135.85	2162.52	-210.45	141.80	2670.30	-140.34	1470.99	0.00	0.00	0.00	2791.46	-161.51	1798.03	2771.13	-53.09	1786.76	2114.99	-44.96	1805.36	2411.73	84.27	1766.58	-357.90	1334.61	68.57	212.40	1180.55	75.36	-201.69
10.53000	2340.51	34.53	70.33	2309.60	29.34	76.08	2199.21	64.89	173.50	2242.62	70.07	217.70	2926.38	-261.97	85.72	2891.47	-252.23	86.72	2039.20	-203.31	135.85	2162.52	-210.45	141.80	2676.30	-143.70	1470.94	0.00	0.00	0.00	2798.21	-165.46	1797.65	2778.19	-57.07	1786.42	2114.99	-44.96	1805.36	2411.73	84.27	1766.58	-356.02	1332.79	69.30	212.38	1180.05	75.41	-194.40
10.54000	2342.07	34.46	70.14	2311.56	29.39	77.01	2205.71	65.55	179.44	2251.14	69.74	221.78	2926.28	-261.84	85.49	2891.60	-252.19	86.64	2039.20	-203.31	135.85	2162.52	-210.45	141.80	2682.14	-147.04	1470.86	0.00	0.00	0.00	2805.08	-169.34	1797.03	2785.38	-60.90	1785.85	2114.99	-44.96	1805.36	2411.73	84.27	1766.58	-355.33	1333.51	69.17	215.37	1180.19	75.74	-191.95
10.55000	2343.45	34.36	69.86	2314.04	29.37	78.17	2213.40	65.43	185.45	2259.64	70.17	226.04	2926.75	-261.64	85.53	2891.54	-252.19	86.38	2039.20	-203.31	135.85	2162.52	-210.45	141.80	2687.92	-150.23	1470.81	0.00	0.00	0.00	2811.89	-173.30	1796.22	2792.49	-64.79	1785.10	2114.99	-44.96	1805.36	2411.73	84.27	1766.58	-349.71	1330.15	71.21	215.72	1180.47	76.04	-193.81
10.56000	2345.16	34.28	69.63	2316.67	29.41	79.35	2221.12	65.29	191.44	2268.21	70.30	230.71	2926.68	-261.61	85.28	2891.63	-252.19	86.23	2039.20	-203.31	135.85	2162.52	-210.45	141.80	2693.48	-153.32	1470.73	0.00	0.00	0.00	2818.58	-177.19	1795.26	2799.62	-68.64	1784.22	2114.99	-44.96	1805.36	2411.73	84.27	1766.58	-352.91	1331.37	70.36	216.34	1181.43	75.87	-193.92
10.57000	2346.49	34.24	68.99	2319.68	29.41	80.81	2229.35	64.94	197.36	2277.62	69.89	235.18	2926.68	-261.55	85.12	2891.62	-252.16	86.10	2039.20	-203.31	135.85	2162.52	-210.45	141.80	2699.21	-156.25	1470.66	0.00	0.00	0.00	2825.41	-180.91	1794.13	2806.53	-72.32	1783.28	2114.99	-44.96	1805.36	2411.73	84.27	1766.58	-352.37	1332.37	70.28	215.06	1180.28	75.90	-194.28
10.58000	2348.81	34.24	68.71	2323.12	29.57	82.47	2238.82	63.68	203.29	2286.50	70.43	239.97	2926.70	-261.53	84.98	2891.67	-252.12	85.97	2039.20	-203.31	135.85	2162.52	-210.45	141.80	2704.78	-159.13	1470.60	0.00	0.00	0.00	2832.03	-184.69	1792.94	2813.77	-75.94	1782.22	2114.99	-44.96	1805.36	2411.73	84.27	1766.58	-353.00	1333.89	69.70	212.65	1181.45	74.92	-192.47
10.59000	2351.29	34.34	68.36	2326.14	29.67	83.82	2247.50	63.54	209.70	2296.90	69.31	244.33	2927.09	-261.33	85.05	2891.54	-252.19	85.77	2039.20	-203.31	135.85	2162.52	-210.45	141.80	2710.29	-161.80	1470.54	0.00	0.00	0.00	2838.57	-188.42	1791.69	2820.56	-79.59	1781.30	2114.99	-44.96	1805.36	2411.73	84.27	1766.58	-353.21	1333.03	70.07	215.82	1181.40	75.48	-196.24
10.60000	2354.10	34.47	68.02	2330.13	29.86	85.55	2256.56	63.67	216.33	2305.69	70.52	249.39	2926.96	-261.36	84.89	2891.67	-252.12	85.75	2039.20	-203.31	135.85	2162.52	-210.45	141.80	2715.70	-164.38	1470.47	0.00	0.00	0.00	2845.20	-192.03	1790.40	2827.27	-83.14	1780.41	2114.99	-44.96	1805.36	2411.73	84.27	1766.58	-350.92	1331.81	70.63	215.61	1180.57	75.74	-198.42
10.61000	2356.84	34.73	67.38	2334.18	30.00	87.17	2266.74	63.42	222.49	2316.63	68.66	253.38	2926.80	-261.25	84.64	2891.78	-252.14	85.68	2039.20	-203.31	135.85	2162.52	-210.45	141.80	2721.09	-166.82	1470.37	0.00	0.00	0.00	2851.67	-195.64	1789.11	2833.90	-86.56	1779.54	2114.99	-44.96	1805.36	2411.73	84.27	1766.58	-350.87	1330.06	71.43	215.28	1180.29	75.65	-195.40
10.62000	2360.38	35.34	66.86	2337.23	30.17	88.05	2277.78	62.15	228.50	2327.83	67.08	257.37	2926.60	-261.27	84.23	2891.75	-252.15	85.49	2039.20	-203.31	135.85	2162.52	-210.45	141.80	2726.17	-169.36	1470.24	0.00	0.00	0.00	2858.21	-199.11	1787.86	2840.68	-89.97	1778.68	2114.99	-44.96	1805.36	2411.73	84.27	1766.58	-352.77	1324.73	73.31	215.05	1180.45	75.62	-190.01
10.63000	2364.64	36.21	66.39	2341.82	30.46	89.74	2288.31	61.53	234.55	2338.08	66.53	261.75	2927.28	-261.04	84.34	2891.90	-252.10	85.33	2039.20	-203.31	135.85	2162.52	-210.45	141.80	2731.19	-171.81	1470.08	0.00	0.00	0.00	2864.55	-202.46	1786.69	2847.55	-93.26	1777.90	2114.99	-44.96	1805.36	2411.73	84.27	1766.58	-349.76	1328.38	72.12	213.07	1180.56	75.33	-194.28
10.64000	2369.25	37.33	65.55	2350.78	30.91	94.57	2298.24	60.91	240.19	2348.31	66.13	266.21	2927.25	-261.00	83.93	2892.00	-252.10	85.13	2039.20	-203.31	135.85	2162.52	-210.45	141.80	2736.25	-174.14	1469.88	0.00	0.00	0.00	2870.88	-205.72	1785.58	2854.18	-96.41	1777.31	2114.99	-44.96	1805.36	2411.73	84.27	1766.58	-346.96	1330.15	71.71	212.82	1180.87	75.11	-195.66
10.65000	2374.06	38.11	64.07	2358.74	30.74	98.70	2308.70	58.96	245.51	2357.51	66.94	271.18	2927.27	-260.96	83.55	2892.41	-252.08	85.06	2039.20	-203.31	135.85	2162.52	-210.45	141.80	2741.14	-176.38	1469.69	0.00	0.00	0.00	2877.11	-208.87	1784.57	2860.69	-99.46	1776.81	2114.99	-44.96	1805.36	2411.73	84.27	1766.58	-350.46	1330.87	70.92	211.86	1181.23	74.68	-195.17
10.66000	2380.15	39.12	62.77	2367.24	30.91	101.81	2319.59	56.06	250.29	2368.58	64.69	275.31	2927.33	-260.93	83.15	2892.39	-252.09	84.79	2039.20	-203.31	135.85	2162.52	-210.45	141.80	2745.97	-178.49	1469.47	0.00	0.00	0.00	2883.44	-211.85	1783.66	2867.18	-102.38	1776.40	2114.99	-44.96	1805.36	2411.73	84.27	1766.58	-352.23	1329.78	70.83	211.63	1180.61	74.98	-192.51
10.67000	2386.61	39.46	64.86	2375.55	31.17	105.73	2329.26	54.18	253.50	2379.35	62.14	278.62	2927.61	-260.81	83.05	2892.51	-252.13	84.62	2039.20	-203.31	135.85	2162.52	-210.45	141.80	2750.93	-180.52	1469.26	0.00	0.00	0.00	2889.65	-214.67	1782.81	2873.35	-105.20	1776.14	2114.99	-44.96	1805.36	2411.73	84.27	1766.58	-353.70	1332.17	69.89	213.73	1183.36	74.39	-199.25
10.68000	2393.97	39.06	64.76	2389.07	30.84	110.13	2338.53	52.92	255.86	2388.79	60.70	281.87	2927.63	-260.85	82.77	2892.61	-252.10	84.48	2039.20	-203.31	135.85	2162.52	-210.45	141.80	2755.81	-182.53	1469.04	0.00	0.00	0.00	2895.54	-217.44	1782.08	2879.50	-107.85	1775.94	2114.99	-44.96	1805.36	2411.73	84.27	1766.58	-353.44	1331.18	70.52	215.04	1181.48	75.32	-197.96
10.69000	2431.90	39.78	80.03	2407.61	30.35	114.33	2349.29	51.01	257.18	2398.93	58.56	284.77	2927.54	-260.76	82.53	2892.82	-252.11	84.45	2039.20	-203.31	135.85	2162.52	-210.45	141.80	2760.75	-184.41	1468.80	0.00	0.00	0.00	2901.45	-220.08	1781.40	2885.73	-110.33	1775.78	2114.99	-44.96	1805.36	2411.73	84.27	1766.58	-350.75	1329.79	71.55	212.99	1180.25	75.39	-195.62
10.70000	2450.98	38.92	84.01	2427.17	29.49	117.62	2361.35	48.26	256.56	2409.85	56.20	286.66	2927.53	-260.78	82.31	2892.79	-252.14	84.30	2039.20	-203.31	135.85	2162.52	-210.45	141.80	2765.64	-186.22	1468.57	0.00	0.00	0.00	2907.30	-222.56	1780.82	2891.81	-112.73	1775.73	2114.99	-44.96	1805.36	2411.73	84.27	1766.58	-352.57	1330.95	70.87	211.70	1180.38	75.11	-195.13
10.71000	2467.16	37.36	85.54	2446.71	28.27	119.93	2374.09	46.76	255.44	2422.52	52.74	287.04	2927.96	-260.70	82.49	2892.96	-252.13	84.31	2039.20	-203.31	135.85	2162.52	-210.45	141.80	2770.70	-187.91	1468.36	0.00	0.00	0.00	2913.14	-224.88	1780.32	2897.72	-115.00	1775.78	2114.99	-44.96	1805.36	2411.73	84.27	1766.58	-349.39	1324.52	74.65	210.94	1181.63	74.60	-200.78
10.72000	2487.18	35.81	87.51	2466.55	26.82	121.33	2388.23	44.35	252.85	2435.29	50.26	286.41	2927.89	-260.70	82.37	2892.89	-252.18	84.17	2039.20	-203.31	135.85	2162.52	-210.45	141.80	2775.57	-189.55	1468.21	0.00	0.00	0.00	2919.02	-227.10	1779.92	2903.46	-117.14	1775.95	2114.99	-44.96	1805.36	2411.73	84.27	1766.58	-349.86	1327.49	73.10	210.15	1182.71	74.17	-195.81
10.73000	2508.47	34.46	88.86	2486.86	25.49	121.99	2401.84	43.60	250.06	2449.17	47.55	284.49	2927.97	-260.69	82.31	2893.05	-252.20	84.21	2039.20	-203.31	135.85	2162.52	-210.45	141.80	2780.58	-191.15	1468.08	0.00	0.00	0.00	2924.94	-229.16	1779.60	2909.14	-119.17	1776.15	2114.99	-44.96	1805.36	2411.73	84.27	1766.58	-351.14	1331.24	71.14	210.44	1183.13	74.15	-195.17
10.74000	2529.75	33.41	89.21	2506.98	24.35	121.61	2417.30	41.12	245.62	2461.92	45.07	285.24	2928.14	-260.60	82.45	2893.02	-252.24	84.14	2039.20	-203.31	135.85	2162.52	-210.45	141.80	2785.66	-192.72	1468.03	0.00	0.00	0.00	2930.82	-231.03	1779.39	2914.59	-121.10	1776.46	2114.99	-44.96	1805.36	2411.73	84.27	1766.58	-348.86	1330.08	71.68	213.19	1181.53	75.27	-196.81
10.75000	2550.99	32.88	88.58	2527.41	23.64	120.35	2431.90	40.15	240.72	2474.44	42.81	284.94	2928.06	-260.61	82.22	2893.20	-252.18	84.19	2039.20	-203.31	135.85	2162.52	-210.45	141.80	2790.76	-194.25	1468.01	0.00	0.00	0.00	2936.43	-232.78	1779.35	2920.12	-122.96	1776.90	2114.99	-44.96	1805.36	2411.73	84.27	1766.58	-354.67	1333.89	69.58	214.44	1180.82	75.80	-193.96
10.76000	2572.95	32.84	87.52	2548.52	23.37	118.53	2445.70	40.55	235.45	2486.87	40.77	283.66	2928.09	-260.55	82.15	2893.17	-252.23	84.12	2039.20	-203.31	135.85	2162.52	-210.45	141.80	2795.82	-195.71	1468.02	0.00	0.00	0.00	2941.84	-234.47	1779.48	2925.75	-124.65	1777.43	2114.99	-44.96	1805.36	2411.73	84.27	1766.58	-355.34	1332.99	69.29	210.81	1180.91	74.73	-196.66
10.77000	2595.75	33.01	86.32	2570.40	23.17	116.48	2463.08	37.08	227.88	2499.32	38.94	281.46	2927.83	-260.50	81.92	2893.20	-252.25	84.07	2039.20	-203.31	135.85	2162.52	-210.45	141.80	2801.03	-197.10	1468.02	0.00	0.00	0.00	2947.24	-236.11	1779.75	2931.27	-126.24	1778.08	2114.99	-44.96	1805.36	2411.73	84.27	1766.58	-352.42	1331.61	70.63	213.79	1180.63	75.44	-192.82
[truncated: 175 more rows]
[truncated: 35 more columns]
