# Supplementary material for: The impact of mobile phone use on where we look and how we walk when negotiating floor based obstacles
Source: PLoS One. 2017 Jun 30;12(6):e0179802. doi: 10.1371/journal.pone.0179802 (PMC5493336; doi:10.1371/journal.pone.0179802)
Supplement: S1 File — (ZIP) [file pone.0179802.s001.zip › Gait/PP13/JN no obs talk 3.txt]

CODAmotion Analysis Text
Codamotion Analysis Text Save of: JN no obs talk 3 .mdf
Time	Markers
Time	1:LTOE.X	1:LTOE.Y	1:LTOE.Z	2:L2nd.X	2:L2nd.Y	2:L2nd.Z	3:LHEE.X	3:LHEE.Y	3:LHEE.Z	4:LANK.X	4:LANK.Y	4:LANK.Z	5:RTOE.X	5:RTOE.Y	5:RTOE.Z	6:R2nd.X	6:R2nd.Y	6:R2nd.Z	7:RHEE.X	7:RHEE.Y	7:RHEE.Z	8:RANK.X	8:RANK.Y	8:RANK.Z	9:STRN.X	9:STRN.Y	9:STRN.Z	10:Marker 10.X	10:Marker 10.Y	10:Marker 10.Z	11:FRHD.X	11:FRHD.Y	11:FRHD.Z	12:FLHD.X	12:FLHD.Y	12:FLHD.Z	13:BRHD.X	13:BRHD.Y	13:BRHD.Z	14:BLHD.X	14:BLHD.Y	14:BLHD.Z	15:BLSTEP.X	15:BLSTEP.Y	15:BLSTEP.Z	16:FLSTEP.X	16:FLSTEP.Y	16:FLSTEP.Z	17:BRSTEP.X
(s)	(mm)	(mm)	(mm)	(mm)	(mm)	(mm)	(mm)	(mm)	(mm)	(mm)	(mm)	(mm)	(mm)	(mm)	(mm)	(mm)	(mm)	(mm)	(mm)	(mm)	(mm)	(mm)	(mm)	(mm)	(mm)	(mm)	(mm)	(mm)	(mm)	(mm)	(mm)	(mm)	(mm)	(mm)	(mm)	(mm)	(mm)	(mm)	(mm)	(mm)	(mm)	(mm)	(mm)	(mm)	(mm)	(mm)	(mm)	(mm)	(mm)
0.00000	-3594.52	137.00	-22.63	-3626.17	136.40	-24.20	-3827.50	126.65	-45.83	-3862.01	128.77	-0.75	-3071.50	-71.91	-34.31	-4049.06	6.52	-25.02	-1618.83	-123.35	116.06	-1622.91	-128.75	178.05	-4102.57	52.19	1336.11	0.00	0.00	0.00	-3912.65	-18.74	1678.55	-4152.10	-29.44	1723.80	-1200.15	3.58	1769.28	-4064.18	84.37	1681.64	-394.82	1155.17	67.68	196.44	1065.34	74.76	-212.16
0.01000	-3594.52	137.00	-22.63	-3626.17	136.40	-24.20	-3816.80	127.24	-44.80	-3896.00	127.36	-5.20	-3071.50	-71.91	-34.31	-4049.06	6.52	-25.02	-1618.83	-123.35	116.06	-1622.91	-128.75	178.05	-4102.57	52.19	1336.11	0.00	0.00	0.00	-3912.65	-18.74	1678.55	-4152.10	-29.44	1723.80	-1200.15	3.58	1769.28	-4077.72	83.77	1680.56	-395.12	1150.65	69.05	194.97	1066.11	74.42	-212.16
0.02000	-3594.52	137.00	-22.63	-3626.17	136.40	-24.20	-3788.41	127.62	-39.92	-3882.50	127.52	-3.01	-3071.50	-71.91	-34.31	-4049.06	6.52	-25.02	-1618.83	-123.35	116.06	-1622.91	-128.75	178.05	-4102.57	52.19	1336.11	0.00	0.00	0.00	-3912.65	-18.74	1678.55	-4152.10	-29.44	1723.80	-1200.15	3.58	1769.28	-4066.59	84.66	1678.09	-392.41	1151.54	69.20	194.57	1066.17	74.38	-212.23
0.03000	-3594.52	137.00	-22.63	-3626.17	136.40	-24.20	-3790.81	127.45	-40.87	-3897.93	128.14	-6.37	-3071.50	-71.91	-34.31	-4049.06	6.52	-25.02	-1618.83	-123.35	116.06	-1622.91	-128.75	178.05	-4102.57	52.19	1336.11	0.00	0.00	0.00	-3912.65	-18.74	1678.55	-4152.10	-29.44	1723.80	-1200.15	3.58	1769.28	-4075.43	85.76	1678.71	-392.85	1150.21	69.64	195.06	1066.58	74.25	-288.92
0.04000	-3594.52	137.00	-22.63	-3626.17	136.40	-24.20	-3801.42	128.33	-43.00	-3839.50	130.18	2.80	-3071.50	-71.91	-34.31	-4049.06	6.52	-25.02	-1618.83	-123.35	116.06	-1622.91	-128.75	178.05	-4102.57	52.19	1336.11	0.00	0.00	0.00	-3912.65	-18.74	1678.55	-4152.10	-29.44	1723.80	-1200.15	3.58	1769.28	-4062.23	85.41	1677.75	-395.10	1151.31	68.39	196.11	1066.49	74.53	-292.26
0.05000	-3594.52	137.00	-22.63	-3626.17	136.40	-24.20	-3873.97	129.40	-53.76	-3878.84	126.42	-2.07	-3071.50	-71.91	-34.31	-4049.06	6.52	-25.02	-1618.83	-123.35	116.06	-1622.91	-128.75	178.05	-4102.57	52.19	1336.11	0.00	0.00	0.00	-3912.65	-18.74	1678.55	-4152.10	-29.44	1723.80	-1200.15	3.58	1769.28	-4048.04	87.98	1676.90	-398.79	1153.87	66.95	195.29	1065.92	74.40	-290.22
0.06000	-3594.52	137.00	-22.63	-3626.17	136.40	-24.20	-3783.50	131.47	-39.98	-3914.11	128.34	-7.32	-3071.50	-71.91	-34.31	-4049.06	6.52	-25.02	-1618.83	-123.35	116.06	-1622.91	-128.75	178.05	-4102.57	52.19	1336.11	0.00	0.00	0.00	-3912.65	-18.74	1678.55	-4152.10	-29.44	1723.80	-1200.15	3.58	1769.28	-4069.81	88.18	1676.73	-394.18	1151.57	68.54	195.70	1065.45	74.68	-291.37
0.07000	-3594.52	137.00	-22.63	-3626.17	136.40	-24.20	-3821.71	128.34	-45.84	-3851.07	127.52	1.59	-3071.50	-71.91	-34.31	-4049.06	6.52	-25.02	-1618.83	-123.35	116.06	-1622.91	-128.75	178.05	-4102.57	52.19	1336.11	0.00	0.00	0.00	-3912.65	-18.74	1678.55	-4152.10	-29.44	1723.80	-1200.15	3.58	1769.28	-4041.35	88.51	1674.74	-388.47	1150.36	70.19	194.29	1066.41	74.18	-294.38
0.08000	-3594.52	137.00	-22.63	-3626.17	136.40	-24.20	-3816.08	131.07	-46.13	-3893.69	127.56	-5.60	-3071.50	-71.91	-34.31	-4049.06	6.52	-25.02	-1618.83	-123.35	116.06	-1622.91	-128.75	178.05	-4102.57	52.19	1336.11	0.00	0.00	0.00	-3912.65	-18.74	1678.55	-4152.10	-29.44	1723.80	-1200.15	3.58	1769.28	-4051.11	89.63	1675.03	-393.46	1151.30	68.93	195.24	1066.02	74.63	-289.95
0.09000	-3594.52	137.00	-22.63	-3626.17	136.40	-24.20	-3860.44	129.56	-53.43	-3844.30	127.85	2.36	-3071.50	-71.91	-34.31	-4049.06	6.52	-25.02	-1618.83	-123.35	116.06	-1622.91	-128.75	178.05	-4102.57	52.19	1336.11	0.00	0.00	0.00	-3912.65	-18.74	1678.55	-4152.10	-29.44	1723.80	-1200.15	3.58	1769.28	-4031.55	89.46	1673.19	-394.00	1151.45	68.61	194.42	1066.42	74.39	-284.88
0.10000	-3594.52	137.00	-22.63	-3626.17	136.40	-24.20	-3829.95	128.49	-48.02	-3947.23	128.09	-13.57	-3071.50	-71.91	-34.31	-4049.06	6.52	-25.02	-1618.83	-123.35	116.06	-1622.91	-128.75	178.05	-4102.57	52.19	1336.11	0.00	0.00	0.00	-3912.65	-18.74	1678.55	-4152.10	-29.44	1723.80	-1200.15	3.58	1769.28	-4069.26	89.13	1673.91	-394.22	1151.80	68.54	193.18	1066.59	74.09	-285.66
0.11000	-3594.52	137.00	-22.63	-3626.17	136.40	-24.20	-3806.41	129.41	-44.07	-3863.96	128.71	-0.39	-3071.50	-71.91	-34.31	-4049.06	6.52	-25.02	-1618.83	-123.35	116.06	-1622.91	-128.75	178.05	-4102.57	52.19	1336.11	0.00	0.00	0.00	-3912.65	-18.74	1678.55	-4152.10	-29.44	1723.80	-1200.15	3.58	1769.28	-4030.57	90.75	1672.36	-389.65	1150.49	70.12	194.69	1065.91	74.45	-293.65
0.12000	-3594.52	137.00	-22.63	-3626.17	136.40	-24.20	-3828.99	127.60	-47.34	-3888.94	127.93	-3.18	-3071.50	-71.91	-34.31	-4049.06	6.52	-25.02	-1618.83	-123.35	116.06	-1622.91	-128.75	178.05	-4102.57	52.19	1336.11	0.00	0.00	0.00	-3912.65	-18.74	1678.55	-4152.10	-29.44	1723.80	-1200.15	3.58	1769.28	-4035.82	92.50	1673.12	-394.45	1149.70	69.42	195.00	1066.20	74.44	-290.72
0.13000	-3594.52	137.00	-22.63	-3626.17	136.40	-24.20	-3819.87	129.63	-47.10	-3879.89	128.43	-3.75	-3071.50	-71.91	-34.31	-4049.06	6.52	-25.02	-1618.83	-123.35	116.06	-1622.91	-128.75	178.05	-4102.57	52.19	1336.11	0.00	0.00	0.00	-3912.65	-18.74	1678.55	-4152.10	-29.44	1723.80	-1200.15	3.58	1769.28	-4040.65	91.97	1672.63	-393.48	1152.94	67.99	195.27	1065.76	74.48	-290.47
0.14000	-3594.52	137.00	-22.63	-3626.17	136.40	-24.20	-3824.78	129.67	-47.06	-3883.69	128.10	-3.49	-3071.50	-71.91	-34.31	-4049.06	6.52	-25.02	-1618.83	-123.35	116.06	-1622.91	-128.75	178.05	-4102.57	52.19	1336.11	0.00	0.00	0.00	-3912.65	-18.74	1678.55	-4152.10	-29.44	1723.80	-1200.15	3.58	1769.28	-4064.38	93.28	1673.28	-388.53	1150.61	69.86	194.17	1065.96	74.30	-290.23
0.15000	-3594.52	137.00	-22.63	-3626.17	136.40	-24.20	-3803.36	128.85	-44.09	-3883.03	127.54	-2.20	-3071.50	-71.91	-34.31	-4049.06	6.52	-25.02	-1618.83	-123.35	116.06	-1622.91	-128.75	178.05	-4102.57	52.19	1336.11	0.00	0.00	0.00	-3912.65	-18.74	1678.55	-4152.10	-29.44	1723.80	-1200.15	3.58	1769.28	-4053.80	93.94	1671.49	-390.74	1151.58	69.22	195.30	1066.05	74.60	-292.10
0.16000	-3594.52	137.00	-22.63	-3626.17	136.40	-24.20	-3838.73	126.98	-50.92	-3896.92	127.24	-6.32	-3071.50	-71.91	-34.31	-4049.06	6.52	-25.02	-1618.83	-123.35	116.06	-1622.91	-128.75	178.05	-4102.57	52.19	1336.11	0.00	0.00	0.00	-3912.65	-18.74	1678.55	-4152.10	-29.44	1723.80	-1200.15	3.58	1769.28	-4049.18	94.91	1670.93	-395.12	1151.31	68.65	193.66	1066.82	73.99	-292.07
0.17000	-3594.52	137.00	-22.63	-3626.17	136.40	-24.20	-3805.22	128.40	-43.63	-3909.60	127.69	-6.64	-3071.50	-71.91	-34.31	-4049.06	6.52	-25.02	-1618.83	-123.35	116.06	-1622.91	-128.75	178.05	-4102.57	52.19	1336.11	0.00	0.00	0.00	-3912.65	-18.74	1678.55	-4152.10	-29.44	1723.80	-1200.15	3.58	1769.28	-4037.80	95.18	1670.24	-394.60	1152.64	68.25	193.96	1066.47	74.06	-292.34
0.18000	-3594.52	137.00	-22.63	-3626.17	136.40	-24.20	-3817.06	128.79	-46.34	-3893.59	127.76	-4.03	-3071.50	-71.91	-34.31	-4049.06	6.52	-25.02	-1618.83	-123.35	116.06	-1622.91	-128.75	178.05	-4102.57	52.19	1336.11	0.00	0.00	0.00	-3912.65	-18.74	1678.55	-4152.10	-29.44	1723.80	-1200.15	3.58	1769.28	-4035.31	96.69	1669.53	-389.85	1152.37	69.16	195.36	1066.07	74.63	-292.01
0.19000	-3594.52	137.00	-22.63	-3626.17	136.40	-24.20	-3841.25	128.46	-50.72	-3896.31	129.73	-4.10	-3071.50	-71.91	-34.31	-4049.06	6.52	-25.02	-1618.83	-123.35	116.06	-1622.91	-128.75	178.05	-4102.57	52.19	1336.11	0.00	0.00	0.00	-3912.65	-18.74	1678.55	-4152.10	-29.44	1723.80	-1200.15	3.58	1769.28	-4039.76	97.54	1670.36	-391.08	1151.05	69.14	195.36	1066.26	74.55	-289.80
0.20000	-3594.52	137.00	-22.63	-3626.17	136.40	-24.20	-3834.70	128.59	-47.41	-3884.47	129.56	-3.31	-3071.50	-71.91	-34.31	-4049.06	6.52	-25.02	-1618.83	-123.35	116.06	-1622.91	-128.75	178.05	-4102.57	52.19	1336.11	0.00	0.00	0.00	-3912.65	-18.74	1678.55	-4152.10	-29.44	1723.80	-1200.15	3.58	1769.28	-4058.38	99.19	1670.43	-393.77	1152.57	68.44	194.65	1066.26	74.24	-288.15
0.21000	-3594.52	137.00	-22.63	-3626.17	136.40	-24.20	-3830.61	127.32	-48.48	-3913.23	128.70	-6.90	-3071.50	-71.91	-34.31	-4049.06	6.52	-25.02	-1618.83	-123.35	116.06	-1622.91	-128.75	178.05	-4102.57	52.19	1336.11	0.00	0.00	0.00	-3912.65	-18.74	1678.55	-4152.10	-29.44	1723.80	-1200.15	3.58	1769.28	-4047.99	98.13	1670.46	-395.66	1151.80	68.30	194.01	1066.05	74.32	-290.00
0.22000	-3594.52	137.00	-22.63	-3626.17	136.40	-24.20	-3856.28	127.52	-52.33	-3917.20	127.93	-9.49	-3071.50	-71.91	-34.31	-4049.06	6.52	-25.02	-1618.83	-123.35	116.06	-1622.91	-128.75	178.05	-4102.57	52.19	1336.11	0.00	0.00	0.00	-3912.65	-18.74	1678.55	-4152.10	-29.44	1723.80	-1200.15	3.58	1769.28	-4011.72	98.06	1668.60	-394.55	1151.14	68.96	194.35	1065.67	74.25	-292.86
0.23000	-3594.52	137.00	-22.63	-3626.17	136.40	-24.20	-3841.87	128.86	-50.19	-3895.73	127.76	-5.12	-3071.50	-71.91	-34.31	-4049.06	6.52	-25.02	-1618.83	-123.35	116.06	-1622.91	-128.75	178.05	-4102.57	52.19	1336.11	0.00	0.00	0.00	-3912.65	-18.74	1678.55	-4152.10	-29.44	1723.80	-1200.15	3.58	1769.28	-4025.71	100.06	1668.81	-390.96	1150.26	69.97	195.58	1066.43	74.48	-296.30
0.24000	-3594.52	137.00	-22.63	-3626.17	136.40	-24.20	-3809.16	130.27	-42.60	-3872.48	127.81	-1.33	-3071.50	-71.91	-34.31	-4049.06	6.52	-25.02	-1618.83	-123.35	116.06	-1622.91	-128.75	178.05	-4102.57	52.19	1336.11	0.00	0.00	0.00	-3912.65	-18.74	1678.55	-4152.10	-29.44	1723.80	-1200.15	3.58	1769.28	-4022.91	100.16	1668.62	-386.50	1149.92	70.78	195.41	1065.71	74.61	-289.69
0.25000	-3594.52	137.00	-22.63	-3626.17	136.40	-24.20	-3832.70	128.68	-47.40	-3907.78	126.44	-6.16	-3071.50	-71.91	-34.31	-4049.06	6.52	-25.02	-1618.83	-123.35	116.06	-1622.91	-128.75	178.05	-4102.57	52.19	1336.11	0.00	0.00	0.00	-3912.65	-18.74	1678.55	-4152.10	-29.44	1723.80	-1200.15	3.58	1769.28	-4037.77	99.79	1668.39	-389.16	1150.71	69.95	195.01	1065.90	74.39	-289.15
0.26000	-3594.52	137.00	-22.63	-3626.17	136.40	-24.20	-3823.53	128.78	-45.65	-3939.81	127.37	-11.82	-3071.50	-71.91	-34.31	-4049.06	6.52	-25.02	-1618.83	-123.35	116.06	-1622.91	-128.75	178.05	-4102.57	52.19	1336.11	0.00	0.00	0.00	-3912.65	-18.74	1678.55	-4152.10	-29.44	1723.80	-1200.15	3.58	1769.28	-4033.58	100.54	1668.33	-392.42	1150.50	69.48	194.93	1066.09	74.29	-284.55
0.27000	-3594.52	137.00	-22.63	-3626.17	136.40	-24.20	-3811.88	129.55	-44.20	-3906.99	126.33	-4.81	-3071.50	-71.91	-34.31	-4049.06	6.52	-25.02	-1618.83	-123.35	116.06	-1622.91	-128.75	178.05	-4102.57	52.19	1336.11	0.00	0.00	0.00	-3912.65	-18.74	1678.55	-4152.10	-29.44	1723.80	-1200.15	3.58	1769.28	-4039.29	101.51	1669.00	-393.61	1151.38	68.75	195.02	1066.24	74.40	-287.70
0.28000	-3594.52	137.00	-22.63	-3626.17	136.40	-24.20	-3781.07	128.50	-40.19	-3898.28	127.56	-4.51	-3071.50	-71.91	-34.31	-4049.06	6.52	-25.02	-1618.83	-123.35	116.06	-1622.91	-128.75	178.05	-4102.57	52.19	1336.11	0.00	0.00	0.00	-3912.65	-18.74	1678.55	-4152.10	-29.44	1723.80	-1200.15	3.58	1769.28	-4021.79	101.92	1666.91	-389.66	1149.94	70.13	195.52	1065.80	74.57	-294.51
0.29000	-3594.52	137.00	-22.63	-3626.17	136.40	-24.20	-3810.69	128.23	-45.19	-3866.07	128.60	-1.30	-3071.50	-71.91	-34.31	-4049.06	6.52	-25.02	-1618.83	-123.35	116.06	-1622.91	-128.75	178.05	-4102.57	52.19	1336.11	0.00	0.00	0.00	-3912.65	-18.74	1678.55	-4152.10	-29.44	1723.80	-1200.15	3.58	1769.28	-4048.89	101.73	1667.87	-391.38	1150.39	69.98	195.01	1065.88	74.36	-285.24
0.30000	-3594.52	137.00	-22.63	-3626.17	136.40	-24.20	-3868.21	128.97	-53.51	-3907.69	127.85	-5.56	-3071.50	-71.91	-34.31	-4049.06	6.52	-25.02	-1618.83	-123.35	116.06	-1622.91	-128.75	178.05	-4102.57	52.19	1336.11	0.00	0.00	0.00	-3912.65	-18.74	1678.55	-4152.10	-29.44	1723.80	-1200.15	3.58	1769.28	-4048.62	102.72	1667.49	-393.56	1152.15	68.50	194.76	1066.18	74.31	-291.76
0.31000	-3594.52	137.00	-22.63	-3626.17	136.40	-24.20	-3830.72	128.74	-46.40	-3923.01	128.37	-10.57	-3071.50	-71.91	-34.31	-4049.06	6.52	-25.02	-1618.83	-123.35	116.06	-1622.91	-128.75	178.05	-4102.57	52.19	1336.11	0.00	0.00	0.00	-3912.65	-18.74	1678.55	-4152.10	-29.44	1723.80	-1200.15	3.58	1769.28	-4034.43	103.76	1667.05	-394.10	1152.70	68.27	195.64	1065.65	74.65	-291.98
0.32000	-3594.52	137.00	-22.63	-3626.17	136.40	-24.20	-3778.12	129.26	-39.59	-3855.92	127.85	1.03	-3071.50	-71.91	-34.31	-4049.06	6.52	-25.02	-1618.83	-123.35	116.06	-1622.91	-128.75	178.05	-4102.57	52.19	1336.11	0.00	0.00	0.00	-3912.65	-18.74	1678.55	-4152.10	-29.44	1723.80	-1200.15	3.58	1769.28	-4051.09	104.42	1667.01	-394.19	1152.19	68.20	194.72	1066.22	74.28	-290.49
0.33000	-3594.52	137.00	-22.63	-3626.17	136.40	-24.20	-3831.40	129.49	-47.22	-3848.73	129.29	1.67	-3071.50	-71.91	-34.31	-4049.06	6.52	-25.02	-1618.83	-123.35	116.06	-1622.91	-128.75	178.05	-4102.57	52.19	1336.11	0.00	0.00	0.00	-3912.65	-18.74	1678.55	-4152.10	-29.44	1723.80	-1200.15	3.58	1769.28	-4049.01	104.90	1667.23	-390.32	1152.05	69.10	193.87	1066.17	74.13	-289.03
0.34000	-3594.52	137.00	-22.63	-3626.17	136.40	-24.20	-3842.41	127.85	-50.41	-3833.81	130.27	4.07	-3071.50	-71.91	-34.31	-4049.06	6.52	-25.02	-1618.83	-123.35	116.06	-1622.91	-128.75	178.05	-4102.57	52.19	1336.11	0.00	0.00	0.00	-3912.65	-18.74	1678.55	-4152.10	-29.44	1723.80	-1200.15	3.58	1769.28	-4050.17	105.58	1667.31	-390.83	1151.41	69.24	195.01	1066.10	74.40	-292.34
0.35000	-3594.52	137.00	-22.63	-3626.17	136.40	-24.20	-3788.99	128.72	-40.49	-3901.53	129.03	-6.17	-3071.50	-71.91	-34.31	-4049.06	6.52	-25.02	-1618.83	-123.35	116.06	-1622.91	-128.75	178.05	-4102.57	52.19	1336.11	0.00	0.00	0.00	-3912.65	-18.74	1678.55	-4152.10	-29.44	1723.80	-1200.15	3.58	1769.28	-4039.78	106.77	1665.91	-389.98	1150.56	69.85	194.96	1065.86	74.54	-292.57
0.36000	-3594.52	137.00	-22.63	-3626.17	136.40	-24.20	-3818.39	129.85	-45.70	-3885.39	129.17	-4.53	-3071.50	-71.91	-34.31	-4049.06	6.52	-25.02	-1618.83	-123.35	116.06	-1622.91	-128.75	178.05	-4102.57	52.19	1336.11	0.00	0.00	0.00	-3912.65	-18.74	1678.55	-4152.10	-29.44	1723.80	-1200.15	3.58	1769.28	-4044.08	106.06	1665.91	-391.01	1152.36	69.18	196.12	1065.76	74.82	-292.65
0.37000	-3594.52	137.00	-22.63	-3626.17	136.40	-24.20	-3802.60	128.02	-43.34	-3870.35	128.24	-1.51	-3071.50	-71.91	-34.31	-4049.06	6.52	-25.02	-1618.83	-123.35	116.06	-1622.91	-128.75	178.05	-4102.57	52.19	1336.11	0.00	0.00	0.00	-3912.65	-18.74	1678.55	-4152.10	-29.44	1723.80	-1200.15	3.58	1769.28	-4054.37	107.07	1666.28	-391.01	1149.36	70.07	195.49	1065.37	74.76	-289.43
0.38000	-3594.52	137.00	-22.63	-3626.17	136.40	-24.20	-3826.48	126.03	-47.19	-3877.98	128.62	-2.81	-3071.50	-71.91	-34.31	-4049.06	6.52	-25.02	-1618.83	-123.35	116.06	-1622.91	-128.75	178.05	-4102.57	52.19	1336.11	0.00	0.00	0.00	-3912.65	-18.74	1678.55	-4152.10	-29.44	1723.80	-1200.15	3.58	1769.28	-4032.29	106.83	1665.24	-392.26	1151.70	68.96	195.00	1065.96	74.43	-296.67
0.39000	-3594.52	137.00	-22.63	-3626.17	136.40	-24.20	-3817.82	129.86	-44.62	-3894.66	127.87	-6.78	-3071.50	-71.91	-34.31	-4049.06	6.52	-25.02	-1618.83	-123.35	116.06	-1622.91	-128.75	178.05	-4102.57	52.19	1336.11	0.00	0.00	0.00	-3912.65	-18.74	1678.55	-4152.10	-29.44	1723.80	-1200.15	3.58	1769.28	-4028.29	107.90	1664.89	-396.24	1151.79	68.25	194.37	1066.81	74.06	-287.52
0.40000	-3594.52	137.00	-22.63	-3626.17	136.40	-24.20	-3833.31	129.35	-48.26	-3900.29	129.26	-6.87	-3071.50	-71.91	-34.31	-4049.06	6.52	-25.02	-1618.83	-123.35	116.06	-1622.91	-128.75	178.05	-4102.57	52.19	1336.11	0.00	0.00	0.00	-3912.65	-18.74	1678.55	-4152.10	-29.44	1723.80	-1200.15	3.58	1769.28	-4037.33	108.65	1665.20	-390.98	1151.47	69.58	195.01	1066.31	74.39	-284.48
0.41000	-3594.52	137.00	-22.63	-3626.17	136.40	-24.20	-3819.07	129.18	-46.38	-3883.96	126.24	-2.49	-3071.50	-71.91	-34.31	-4049.06	6.52	-25.02	-1618.83	-123.35	116.06	-1622.91	-128.75	178.05	-4102.57	52.19	1336.11	0.00	0.00	0.00	-3912.65	-18.74	1678.55	-4152.10	-29.44	1723.80	-1200.15	3.58	1769.28	-4041.48	109.03	1664.80	-394.57	1153.81	68.16	194.31	1065.81	74.43	-288.29
0.42000	-3594.52	137.00	-22.63	-3626.17	136.40	-24.20	-3817.82	128.92	-45.21	-3882.65	126.36	-3.50	-3071.50	-71.91	-34.31	-4049.06	6.52	-25.02	-1618.83	-123.35	116.06	-1622.91	-128.75	178.05	-4102.57	52.19	1336.11	0.00	0.00	0.00	-3912.65	-18.74	1678.55	-4152.10	-29.44	1723.80	-1200.15	3.58	1769.28	-4031.02	108.85	1664.50	-396.80	1152.01	68.05	195.16	1065.81	74.47	-291.82
0.43000	-3594.52	137.00	-22.63	-3626.17	136.40	-24.20	-3831.91	128.78	-47.43	-3894.92	128.76	-5.37	-3071.50	-71.91	-34.31	-4049.06	6.52	-25.02	-1618.83	-123.35	116.06	-1622.91	-128.75	178.05	-4102.57	52.19	1336.11	0.00	0.00	0.00	-3912.65	-18.74	1678.55	-4152.10	-29.44	1723.80	-1200.15	3.58	1769.28	-4048.70	108.97	1665.79	-394.98	1152.82	68.11	194.91	1066.14	74.29	-292.54
0.44000	-3594.52	137.00	-22.63	-3626.17	136.40	-24.20	-3817.55	128.35	-45.78	-3861.37	127.32	-2.12	-3071.50	-71.91	-34.31	-4049.06	6.52	-25.02	-1618.83	-123.35	116.06	-1622.91	-128.75	178.05	-4102.57	52.19	1336.11	0.00	0.00	0.00	-3912.65	-18.74	1678.55	-4152.10	-29.44	1723.80	-1200.15	3.58	1769.28	-4037.43	109.94	1664.17	-390.84	1151.82	69.26	194.10	1066.12	74.17	-293.44
0.45000	-3594.52	137.00	-22.63	-3626.17	136.40	-24.20	-3831.08	128.31	-48.71	-3865.54	129.35	-0.69	-3071.50	-71.91	-34.31	-4049.06	6.52	-25.02	-1618.83	-123.35	116.06	-1622.91	-128.75	178.05	-4102.57	52.19	1336.11	0.00	0.00	0.00	-3912.65	-18.74	1678.55	-4152.10	-29.44	1723.80	-1200.15	3.58	1769.28	-4040.00	110.72	1664.32	-391.92	1149.88	69.66	195.67	1065.43	74.73	-292.85
0.46000	-3594.52	137.00	-22.63	-3626.17	136.40	-24.20	-3837.73	129.67	-49.07	-3853.18	127.72	-1.31	-3071.50	-71.91	-34.31	-4049.06	6.52	-25.02	-1618.83	-123.35	116.06	-1622.91	-128.75	178.05	-4102.57	52.19	1336.11	0.00	0.00	0.00	-3912.65	-18.74	1678.55	-4152.10	-29.44	1723.80	-1200.15	3.58	1769.28	-4042.57	110.21	1665.03	-391.22	1150.06	69.56	193.94	1065.79	74.28	-290.74
0.47000	-3594.52	137.00	-22.63	-3626.17	136.40	-24.20	-3798.80	126.47	-41.14	-3901.73	130.32	-6.76	-3071.50	-71.91	-34.31	-4049.06	6.52	-25.02	-1618.83	-123.35	116.06	-1622.91	-128.75	178.05	-4102.57	52.19	1336.11	0.00	0.00	0.00	-3912.65	-18.74	1678.55	-4152.10	-29.44	1723.80	-1200.15	3.58	1769.28	-4044.61	110.19	1664.97	-392.53	1150.42	69.67	193.95	1065.96	74.33	-290.84
0.48000	-3594.52	137.00	-22.63	-3626.17	136.40	-24.20	-3836.06	126.86	-48.29	-3919.28	129.63	-8.70	-3071.50	-71.91	-34.31	-4049.06	6.52	-25.02	-1618.83	-123.35	116.06	-1622.91	-128.75	178.05	-4102.57	52.19	1336.11	0.00	0.00	0.00	-3912.65	-18.74	1678.55	-4152.10	-29.44	1723.80	-1200.15	3.58	1769.28	-4039.09	110.17	1664.92	-394.27	1151.64	68.63	194.00	1066.10	74.17	-286.56
0.49000	-3594.52	137.00	-22.63	-3626.17	136.40	-24.20	-3823.19	128.40	-46.35	-3857.17	130.05	0.59	-3071.50	-71.91	-34.31	-4049.06	6.52	-25.02	-1618.83	-123.35	116.06	-1622.91	-128.75	178.05	-4102.57	52.19	1336.11	0.00	0.00	0.00	-3912.65	-18.74	1678.55	-4152.10	-29.44	1723.80	-1200.15	3.58	1769.28	-4048.25	111.09	1664.84	-389.12	1150.09	70.36	194.09	1066.25	74.25	-289.65
0.50000	-3594.52	137.00	-22.63	-3626.17	136.40	-24.20	-3827.44	129.07	-47.24	-3901.95	128.41	-8.05	-3071.50	-71.91	-34.31	-4049.06	6.52	-25.02	-1618.83	-123.35	116.06	-1622.91	-128.75	178.05	-4102.57	52.19	1336.11	0.00	0.00	0.00	-3912.65	-18.74	1678.55	-4152.10	-29.44	1723.80	-1200.15	3.58	1769.28	-4050.05	110.99	1664.36	-389.37	1151.10	69.92	196.13	1065.87	74.86	-292.92
0.51000	-3594.52	137.00	-22.63	-3626.17	136.40	-24.20	-3820.74	129.20	-46.15	-3905.62	128.11	-6.57	-3071.50	-71.91	-34.31	-4049.06	6.52	-25.02	-1618.83	-123.35	116.06	-1622.91	-128.75	178.05	-4102.57	52.19	1336.11	0.00	0.00	0.00	-3912.65	-18.74	1678.55	-4152.10	-29.44	1723.80	-1200.15	3.58	1769.28	-4055.94	110.33	1664.24	-392.28	1151.58	68.90	194.90	1066.22	74.35	-294.37
0.52000	-3594.52	137.00	-22.63	-3626.17	136.40	-24.20	-3816.76	127.35	-46.50	-3878.30	128.17	-2.78	-3071.50	-71.91	-34.31	-4049.06	6.52	-25.02	-1618.83	-123.35	116.06	-1622.91	-128.75	178.05	-4102.57	52.19	1336.11	0.00	0.00	0.00	-3912.65	-18.74	1678.55	-4152.10	-29.44	1723.80	-1200.15	3.58	1769.28	-4033.06	110.52	1664.28	-389.07	1152.00	69.56	194.65	1066.44	74.30	-294.61
0.53000	-3594.52	137.00	-22.63	-3626.17	136.40	-24.20	-3805.10	129.19	-43.63	-3873.70	127.79	-3.02	-3071.50	-71.91	-34.31	-4049.06	6.52	-25.02	-1618.83	-123.35	116.06	-1622.91	-128.75	178.05	-4102.57	52.19	1336.11	0.00	0.00	0.00	-3912.65	-18.74	1678.55	-4152.10	-29.44	1723.80	-1200.15	3.58	1769.28	-4025.02	111.03	1663.38	-394.22	1151.46	68.49	193.90	1066.30	74.03	-294.24
0.54000	-3594.52	137.00	-22.63	-3626.17	136.40	-24.20	-3838.78	127.98	-49.86	-3886.59	128.89	-5.12	-3071.50	-71.91	-34.31	-4049.06	6.52	-25.02	-1618.83	-123.35	116.06	-1622.91	-128.75	178.05	-4102.57	52.19	1336.11	0.00	0.00	0.00	-3912.65	-18.74	1678.55	-4152.10	-29.44	1723.80	-1200.15	3.58	1769.28	-4026.51	110.40	1662.58	-395.74	1152.04	68.08	193.87	1066.49	74.00	-288.37
0.55000	-3594.52	137.00	-22.63	-3626.17	136.40	-24.20	-3850.29	127.10	-51.83	-3836.00	129.45	3.91	-3071.50	-71.91	-34.31	-4049.06	6.52	-25.02	-1618.83	-123.35	116.06	-1622.91	-128.75	178.05	-4102.57	52.19	1336.11	0.00	0.00	0.00	-3912.65	-18.74	1678.55	-4152.10	-29.44	1723.80	-1200.15	3.58	1769.28	-4038.99	110.41	1663.68	-397.06	1150.88	68.41	194.17	1066.37	74.26	-292.22
0.56000	-3594.52	137.00	-22.63	-3626.17	136.40	-24.20	-3810.09	128.95	-43.96	-3890.93	128.45	-4.32	-3071.50	-71.91	-34.31	-4049.06	6.52	-25.02	-1618.83	-123.35	116.06	-1622.91	-128.75	178.05	-4102.57	52.19	1336.11	0.00	0.00	0.00	-3912.65	-18.74	1678.55	-4152.10	-29.44	1723.80	-1200.15	3.58	1769.28	-4057.27	109.81	1664.68	-394.21	1150.79	68.93	193.81	1066.06	74.17	-298.27
0.57000	-3594.52	137.00	-22.63	-3626.17	136.40	-24.20	-3785.25	128.86	-40.65	-3867.94	127.66	-1.08	-3071.50	-71.91	-34.31	-4049.06	6.52	-25.02	-1618.83	-123.35	116.06	-1622.91	-128.75	178.05	-4102.57	52.19	1336.11	0.00	0.00	0.00	-3912.65	-18.74	1678.55	-4152.10	-29.44	1723.80	-1200.15	3.58	1769.28	-4024.46	110.20	1663.46	-396.52	1152.75	68.02	194.04	1065.88	74.19	-293.66
0.58000	-3594.52	137.00	-22.63	-3626.17	136.40	-24.20	-3838.96	130.43	-48.19	-3869.37	128.38	-1.80	-3071.50	-71.91	-34.31	-4049.06	6.52	-25.02	-1618.83	-123.35	116.06	-1622.91	-128.75	178.05	-4102.57	52.19	1336.11	0.00	0.00	0.00	-3912.65	-18.74	1678.55	-4152.10	-29.44	1723.80	-1200.15	3.58	1769.28	-4038.68	110.91	1663.39	-393.50	1151.65	68.73	195.95	1065.66	74.66	-293.39
0.59000	-3594.52	137.00	-22.63	-3626.17	136.40	-24.20	-3828.23	128.96	-47.43	-3925.75	127.91	-9.21	-3071.50	-71.91	-34.31	-4049.06	6.52	-25.02	-1618.83	-123.35	116.06	-1622.91	-128.75	178.05	-4102.57	52.19	1336.11	0.00	0.00	0.00	-3912.65	-18.74	1678.55	-4152.10	-29.44	1723.80	-1200.15	3.58	1769.28	-4042.21	110.73	1663.25	-394.86	1151.56	68.44	192.16	1066.54	76.04	-285.46
0.60000	-3594.52	137.00	-22.63	-3626.17	136.40	-24.20	-3862.85	127.97	-52.93	-3892.39	130.53	-5.25	-3071.50	-71.91	-34.31	-4049.06	6.52	-25.02	-1618.83	-123.35	116.06	-1622.91	-128.75	178.05	-4102.57	52.19	1336.11	0.00	0.00	0.00	-3912.65	-18.74	1678.55	-4152.10	-29.44	1723.80	-1200.15	3.58	1769.28	-4046.98	109.42	1662.89	-394.72	1151.95	68.10	194.14	1066.42	75.04	-287.09
0.61000	-3594.52	137.00	-22.63	-3626.17	136.40	-24.20	-3793.84	132.57	-41.97	-3837.71	127.23	3.47	-3071.50	-71.91	-34.31	-4049.06	6.52	-25.02	-1618.83	-123.35	116.06	-1622.91	-128.75	178.05	-4102.57	52.19	1336.11	0.00	0.00	0.00	-3912.65	-18.74	1678.55	-4152.10	-29.44	1723.80	-1200.15	3.58	1769.28	-4066.44	109.00	1664.26	-393.66	1150.28	68.90	194.72	1066.23	74.41	-290.46
0.62000	-3594.52	137.00	-22.63	-3626.17	136.40	-24.20	-3837.67	129.08	-48.29	-3890.35	129.63	-4.33	-3071.50	-71.91	-34.31	-4049.06	6.52	-25.02	-1618.83	-123.35	116.06	-1622.91	-128.75	178.05	-4102.57	52.19	1336.11	0.00	0.00	0.00	-3912.65	-18.74	1678.55	-4152.10	-29.44	1723.80	-1200.15	3.58	1769.28	-4039.39	109.19	1663.81	-396.29	1152.19	68.16	195.11	1066.49	74.27	-295.38
0.63000	-3594.52	137.00	-22.63	-3626.17	136.40	-24.20	-3832.81	129.19	-46.84	-3905.40	127.99	-8.01	-3071.50	-71.91	-34.31	-4049.06	6.52	-25.02	-1618.83	-123.35	116.06	-1622.91	-128.75	178.05	-4102.57	52.19	1336.11	0.00	0.00	0.00	-3912.65	-18.74	1678.55	-4152.10	-29.44	1723.80	-1200.15	3.58	1769.28	-4040.42	108.40	1663.81	-394.21	1151.70	68.68	194.76	1066.21	74.25	-296.34
0.64000	-3594.52	137.00	-22.63	-3626.17	136.40	-24.20	-3848.11	127.15	-49.59	-3878.13	129.77	-3.54	-3071.50	-71.91	-34.31	-4049.06	6.52	-25.02	-1618.83	-123.35	116.06	-1622.91	-128.75	178.05	-4102.57	52.19	1336.11	0.00	0.00	0.00	-3912.65	-18.74	1678.55	-4152.10	-29.44	1723.80	-1200.15	3.58	1769.28	-4055.92	109.81	1664.61	-394.29	1151.34	68.56	194.10	1065.72	74.21	-295.98
0.65000	-3594.52	137.00	-22.63	-3626.17	136.40	-24.20	-3823.13	126.53	-45.98	-3858.99	128.28	0.62	-3071.50	-71.91	-34.31	-4049.06	6.52	-25.02	-1618.83	-123.35	116.06	-1622.91	-128.75	178.05	-4102.57	52.19	1336.11	0.00	0.00	0.00	-3912.65	-18.74	1678.55	-4152.10	-29.44	1723.80	-1200.15	3.58	1769.28	-4033.92	107.32	1663.06	-399.17	1152.96	66.86	195.04	1066.30	74.41	-296.12
0.66000	-3594.52	137.00	-22.63	-3626.17	136.40	-24.20	-3781.55	130.72	-39.94	-3853.13	128.39	2.36	-3071.50	-71.91	-34.31	-4049.06	6.52	-25.02	-1618.83	-123.35	116.06	-1622.91	-128.75	178.05	-4102.57	52.19	1336.11	0.00	0.00	0.00	-3912.65	-18.74	1678.55	-4152.10	-29.44	1723.80	-1200.15	3.58	1769.28	-4043.81	108.20	1663.44	-393.86	1151.45	68.52	195.17	1066.22	74.38	-294.33
0.67000	-3594.52	137.00	-22.63	-3626.17	136.40	-24.20	-3842.68	128.57	-50.23	-3888.72	128.75	-4.34	-3071.50	-71.91	-34.31	-4049.06	6.52	-25.02	-1618.83	-123.35	116.06	-1622.91	-128.75	178.05	-4102.57	52.19	1336.11	0.00	0.00	0.00	-3912.65	-18.74	1678.55	-4152.10	-29.44	1723.80	-1200.15	3.58	1769.28	-4060.89	107.76	1663.97	-390.85	1151.95	69.51	194.37	1066.20	74.24	-292.41
0.68000	-3594.52	137.00	-22.63	-3626.17	136.40	-24.20	-3821.09	128.47	-46.90	-3902.37	128.77	-7.15	-3071.50	-71.91	-34.31	-4049.06	6.52	-25.02	-1618.83	-123.35	116.06	-1622.91	-128.75	178.05	-4102.57	52.19	1336.11	0.00	0.00	0.00	-3912.65	-18.74	1678.55	-4152.10	-29.44	1723.80	-1200.15	3.58	1769.28	-4072.20	108.32	1664.63	-389.27	1150.48	70.10	194.84	1065.77	74.36	-293.00
0.69000	-3594.52	137.00	-22.63	-3626.17	136.40	-24.20	-3832.54	129.94	-46.92	-3891.66	129.63	-5.53	-3071.50	-71.91	-34.31	-4049.06	6.52	-25.02	-1618.83	-123.35	116.06	-1622.91	-128.75	178.05	-4102.57	52.19	1336.11	0.00	0.00	0.00	-3912.65	-18.74	1678.55	-4152.10	-29.44	1723.80	-1200.15	3.58	1769.28	-4036.41	106.33	1663.42	-390.62	1151.85	69.73	195.44	1066.12	74.35	-298.83
0.70000	-3594.52	137.00	-22.63	-3626.17	136.40	-24.20	-3811.56	128.17	-45.42	-3892.84	127.96	-6.12	-3071.50	-71.91	-34.31	-4049.06	6.52	-25.02	-1618.83	-123.35	116.06	-1622.91	-128.75	178.05	-4102.57	52.19	1336.11	0.00	0.00	0.00	-3912.65	-18.74	1678.55	-4152.10	-29.44	1723.80	-1200.15	3.58	1769.28	-4032.40	106.93	1663.80	-392.20	1150.02	69.47	195.07	1066.28	74.39	-293.59
0.71000	-3594.52	137.00	-22.63	-3626.17	136.40	-24.20	-3815.03	129.15	-45.44	-3885.58	128.30	-4.60	-3071.50	-71.91	-34.31	-4049.06	6.52	-25.02	-1618.83	-123.35	116.06	-1622.91	-128.75	178.05	-4102.57	52.19	1336.11	0.00	0.00	0.00	-3912.65	-18.74	1678.55	-4152.10	-29.44	1723.80	-1200.15	3.58	1769.28	-4050.32	107.57	1664.36	-388.99	1149.88	70.23	195.19	1066.10	74.59	-295.20
0.72000	-3594.52	137.00	-22.63	-3626.17	136.40	-24.20	-3822.84	131.06	-44.62	-3893.87	130.04	-5.83	-3071.50	-71.91	-34.31	-4049.06	6.52	-25.02	-1618.83	-123.35	116.06	-1622.91	-128.75	178.05	-4102.57	52.19	1336.11	0.00	0.00	0.00	-3912.65	-18.74	1678.55	-4152.10	-29.44	1723.80	-1200.15	3.58	1769.28	-4032.19	107.16	1663.76	-394.06	1150.59	69.16	195.30	1065.57	74.60	-293.10
0.73000	-3594.52	137.00	-22.63	-3626.17	136.40	-24.20	-3838.87	130.07	-48.91	-3907.07	128.20	-8.11	-3071.50	-71.91	-34.31	-4049.06	6.52	-25.02	-1618.83	-123.35	116.06	-1622.91	-128.75	178.05	-4102.57	52.19	1336.11	0.00	0.00	0.00	-3912.65	-18.74	1678.55	-4152.10	-29.44	1723.80	-1200.15	3.58	1769.28	-4037.46	106.13	1663.59	-394.89	1151.39	68.54	195.36	1066.10	74.50	-286.51
0.74000	-3594.52	137.00	-22.63	-3626.17	136.40	-24.20	-3838.92	127.72	-47.77	-3845.52	128.50	0.96	-3071.50	-71.91	-34.31	-4049.06	6.52	-25.02	-1618.83	-123.35	116.06	-1622.91	-128.75	178.05	-4102.57	52.19	1336.11	0.00	0.00	0.00	-3912.65	-18.74	1678.55	-4152.10	-29.44	1723.80	-1200.15	3.58	1769.28	-4041.60	106.56	1664.26	-390.54	1150.98	69.34	194.89	1066.69	74.11	-291.06
0.75000	-3594.52	137.00	-22.63	-3626.17	136.40	-24.20	-3810.60	129.88	-44.47	-3861.26	128.59	-2.69	-3071.50	-71.91	-34.31	-4049.06	6.52	-25.02	-1618.83	-123.35	116.06	-1622.91	-128.75	178.05	-4102.57	52.19	1336.11	0.00	0.00	0.00	-3912.65	-18.74	1678.55	-4152.10	-29.44	1723.80	-1200.15	3.58	1769.28	-4034.82	106.01	1664.37	-388.70	1149.76	69.77	195.13	1066.38	74.27	-290.13
0.76000	-3594.52	137.00	-22.63	-3626.17	136.40	-24.20	-3823.04	128.38	-46.72	-3860.75	128.12	-1.93	-3071.50	-71.91	-34.31	-4049.06	6.52	-25.02	-1618.83	-123.35	116.06	-1622.91	-128.75	178.05	-4102.57	52.19	1336.11	0.00	0.00	0.00	-3912.65	-18.74	1678.55	-4152.10	-29.44	1723.80	-1200.15	3.58	1769.28	-4032.05	105.49	1664.14	-391.13	1149.87	69.30	194.78	1065.94	74.25	-288.85
0.77000	-3594.52	137.00	-22.63	-3626.17	136.40	-24.20	-3826.47	128.52	-46.97	-3871.22	128.73	-1.53	-3071.50	-71.91	-34.31	-4049.06	6.52	-25.02	-1618.83	-123.35	116.06	-1622.91	-128.75	178.05	-4102.57	52.19	1336.11	0.00	0.00	0.00	-3912.65	-18.74	1678.55	-4152.10	-29.44	1723.80	-1200.15	3.58	1769.28	-4036.61	105.56	1664.06	-386.96	1148.13	70.88	195.81	1065.79	74.52	-282.46
0.78000	-3594.52	137.00	-22.63	-3626.17	136.40	-24.20	-3806.38	128.35	-43.75	-3883.75	127.52	-3.53	-3071.50	-71.91	-34.31	-4049.06	6.52	-25.02	-1618.83	-123.35	116.06	-1622.91	-128.75	178.05	-4102.57	52.19	1336.11	0.00	0.00	0.00	-3912.65	-18.74	1678.55	-4152.10	-29.44	1723.80	-1200.15	3.58	1769.28	-4040.35	105.17	1664.03	-388.49	1150.14	69.93	194.86	1065.79	74.34	-291.16
0.79000	-3594.52	137.00	-22.63	-3626.17	136.40	-24.20	-3829.71	129.34	-47.19	-3859.25	128.96	-0.01	-3071.50	-71.91	-34.31	-4049.06	6.52	-25.02	-1618.83	-123.35	116.06	-1622.91	-128.75	178.05	-4102.57	52.19	1336.11	0.00	0.00	0.00	-3912.65	-18.74	1678.55	-4152.10	-29.44	1723.80	-1200.15	3.58	1769.28	-4074.40	105.92	1665.70	-391.63	1151.35	69.08	195.16	1065.88	74.49	-291.85
0.80000	-3594.52	137.00	-22.63	-3626.17	136.40	-24.20	-3842.59	129.90	-50.43	-3884.21	128.61	-5.55	-3071.50	-71.91	-34.31	-4049.06	6.52	-25.02	-1618.83	-123.35	116.06	-1622.91	-128.75	178.05	-4102.57	52.19	1336.11	0.00	0.00	0.00	-3912.65	-18.74	1678.55	-4152.10	-29.44	1723.80	-1200.15	3.58	1769.28	-4068.50	105.80	1666.09	-391.02	1151.43	69.22	196.48	1065.68	74.76	-292.40
0.81000	-3594.52	137.00	-22.63	-3626.17	136.40	-24.20	-3807.31	130.67	-45.18	-3909.15	129.12	-9.53	-3071.50	-71.91	-34.31	-4049.06	6.52	-25.02	-1618.83	-123.35	116.06	-1622.91	-128.75	178.05	-4102.57	52.19	1336.11	0.00	0.00	0.00	-3912.65	-18.74	1678.55	-4152.10	-29.44	1723.80	-1200.15	3.58	1769.28	-4038.68	105.62	1665.07	-392.57	1150.87	68.98	195.88	1065.99	74.49	-286.13
0.82000	-3594.52	137.00	-22.63	-3626.17	136.40	-24.20	-3845.01	128.13	-50.36	-3838.07	128.14	0.79	-3071.50	-71.91	-34.31	-4049.06	6.52	-25.02	-1618.83	-123.35	116.06	-1622.91	-128.75	178.05	-4102.57	52.19	1336.11	0.00	0.00	0.00	-3912.65	-18.74	1678.55	-4152.10	-29.44	1723.80	-1200.15	3.58	1769.28	-4038.77	105.67	1665.03	-393.58	1151.63	68.98	196.03	1066.07	74.55	-289.79
0.83000	-3594.52	137.00	-22.63	-3626.17	136.40	-24.20	-3807.11	128.48	-43.02	-3897.74	127.33	-6.04	-3071.50	-71.91	-34.31	-4049.06	6.52	-25.02	-1618.83	-123.35	116.06	-1622.91	-128.75	178.05	-4102.57	52.19	1336.11	0.00	0.00	0.00	-3912.65	-18.74	1678.55	-4152.10	-29.44	1723.80	-1200.15	3.58	1769.28	-4054.16	105.24	1666.06	-393.59	1151.76	69.00	195.84	1065.76	74.80	-295.03
0.84000	-3594.52	137.00	-22.63	-3626.17	136.40	-24.20	-3815.16	127.45	-45.94	-3870.56	128.88	-2.21	-3071.50	-71.91	-34.31	-4049.06	6.52	-25.02	-1618.83	-123.35	116.06	-1622.91	-128.75	178.05	-4102.57	52.19	1336.11	0.00	0.00	0.00	-3912.65	-18.74	1678.55	-4152.10	-29.44	1723.80	-1200.15	3.58	1769.28	-4041.12	105.34	1665.90	-393.97	1151.56	68.63	196.21	1065.89	74.75	-295.18
0.85000	-3594.52	137.00	-22.63	-3626.17	136.40	-24.20	-3799.16	127.93	-42.43	-3857.03	128.59	0.37	-3071.50	-71.91	-34.31	-4049.06	6.52	-25.02	-1618.83	-123.35	116.06	-1622.91	-128.75	178.05	-4102.57	52.19	1336.11	0.00	0.00	0.00	-3912.65	-18.74	1678.55	-4152.10	-29.44	1723.80	-1200.15	3.58	1769.28	-4034.24	104.49	1665.02	-395.05	1152.65	68.51	194.34	1066.02	74.13	-294.20
0.86000	-3594.52	137.00	-22.63	-3626.17	136.40	-24.20	-3813.52	129.62	-44.95	-3868.43	128.94	-0.96	-3071.50	-71.91	-34.31	-4049.06	6.52	-25.02	-1618.83	-123.35	116.06	-1622.91	-128.75	178.05	-4102.57	52.19	1336.11	0.00	0.00	0.00	-3912.65	-18.74	1678.55	-4152.10	-29.44	1723.80	-1200.15	3.58	1769.28	-4023.26	105.76	1664.76	-391.45	1151.87	69.59	195.13	1065.92	74.39	-293.74
0.87000	-3594.52	137.00	-22.63	-3626.17	136.40	-24.20	-3777.85	129.67	-39.06	-3890.17	128.34	-5.40	-3071.50	-71.91	-34.31	-4049.06	6.52	-25.02	-1618.83	-123.35	116.06	-1622.91	-128.75	178.05	-4102.57	52.19	1336.11	0.00	0.00	0.00	-3912.65	-18.74	1678.55	-4152.10	-29.44	1723.80	-1200.15	3.58	1769.28	-4061.80	105.18	1666.25	-392.90	1151.43	69.15	194.70	1066.17	74.33	-294.21
0.88000	-3594.52	137.00	-22.63	-3626.17	136.40	-24.20	-3823.95	126.79	-45.08	-3884.10	128.90	-6.24	-3071.50	-71.91	-34.31	-4049.06	6.52	-25.02	-1618.83	-123.35	116.06	-1622.91	-128.75	178.05	-4102.57	52.19	1336.11	0.00	0.00	0.00	-3912.65	-18.74	1678.55	-4152.10	-29.44	1723.80	-1200.15	3.58	1769.28	-4053.31	105.83	1666.60	-393.12	1149.85	69.23	194.31	1065.92	74.36	-289.58
0.89000	-3594.52	137.00	-22.63	-3626.17	136.40	-24.20	-3804.23	128.17	-44.26	-3859.62	127.58	-1.36	-3071.50	-71.91	-34.31	-4049.06	6.52	-25.02	-1618.83	-123.35	116.06	-1622.91	-128.75	178.05	-4102.57	52.19	1336.11	0.00	0.00	0.00	-3912.65	-18.74	1678.55	-4152.10	-29.44	1723.80	-1200.15	3.58	1769.28	-4048.18	104.67	1665.87	-389.42	1150.86	69.75	194.14	1066.12	74.20	-290.51
0.90000	-3594.52	137.00	-22.63	-3626.17	136.40	-24.20	-3814.49	128.20	-42.91	-3890.54	129.43	-5.15	-3071.50	-71.91	-34.31	-4049.06	6.52	-25.02	-1618.83	-123.35	116.06	-1622.91	-128.75	178.05	-4102.57	52.19	1336.11	0.00	0.00	0.00	-3912.65	-18.74	1678.55	-4152.10	-29.44	1723.80	-1200.15	3.58	1769.28	-4023.47	104.97	1665.29	-393.21	1151.66	68.48	195.47	1065.49	74.55	-290.84
0.91000	-3594.52	137.00	-22.63	-3626.17	136.40	-24.20	-3826.38	127.07	-47.82	-3913.28	130.19	-8.89	-3071.50	-71.91	-34.31	-4049.06	6.52	-25.02	-1618.83	-123.35	116.06	-1622.91	-128.75	178.05	-4102.57	52.19	1336.11	0.00	0.00	0.00	-3912.65	-18.74	1678.55	-4152.10	-29.44	1723.80	-1200.15	3.58	1769.28	-4029.02	105.76	1665.08	-396.07	1151.15	68.19	194.61	1065.90	74.37	-297.96
0.92000	-3594.52	137.00	-22.63	-3626.17	136.40	-24.20	-3848.12	129.10	-50.55	-3892.23	129.07	-7.69	-3071.50	-71.91	-34.31	-4049.06	6.52	-25.02	-1618.83	-123.35	116.06	-1622.91	-128.75	178.05	-4102.57	52.19	1336.11	0.00	0.00	0.00	-3912.65	-18.74	1678.55	-4152.10	-29.44	1723.80	-1200.15	3.58	1769.28	-4069.40	103.91	1666.28	-389.64	1150.90	69.80	194.15	1066.56	74.05	-291.58
0.93000	-3594.52	137.00	-22.63	-3626.17	136.40	-24.20	-3820.47	128.55	-44.74	-3882.95	128.55	-4.71	-3071.50	-71.91	-34.31	-4049.06	6.52	-25.02	-1618.83	-123.35	116.06	-1622.91	-128.75	178.05	-4102.57	52.19	1336.11	0.00	0.00	0.00	-3912.65	-18.74	1678.55	-4152.10	-29.44	1723.80	-1200.15	3.58	1769.28	-4061.54	104.45	1666.69	-395.72	1153.60	67.90	194.31	1066.41	74.08	-289.53
0.94000	-3594.52	137.00	-22.63	-3626.17	136.40	-24.20	-3807.35	128.81	-42.97	-3856.31	128.08	-0.88	-3071.50	-71.91	-34.31	-4049.06	6.52	-25.02	-1618.83	-123.35	116.06	-1622.91	-128.75	178.05	-4102.57	52.19	1336.11	0.00	0.00	0.00	-3912.65	-18.74	1678.55	-4152.10	-29.44	1723.80	-1200.15	3.58	1769.28	-4039.79	104.93	1665.84	-396.19	1150.89	68.12	195.63	1066.35	74.44	-288.53
0.95000	-3594.52	137.00	-22.63	-3626.17	136.40	-24.20	-3804.28	129.01	-43.61	-3863.75	128.01	-1.32	-3071.50	-71.91	-34.31	-4049.06	6.52	-25.02	-1618.83	-123.35	116.06	-1622.91	-128.75	178.05	-4102.57	52.19	1336.11	0.00	0.00	0.00	-3912.65	-18.74	1678.55	-4152.10	-29.44	1723.80	-1200.15	3.58	1769.28	-4048.37	105.18	1666.02	-394.82	1150.45	68.31	194.83	1066.21	74.47	-285.69
0.96000	-3594.52	137.00	-22.63	-3626.17	136.40	-24.20	-3796.61	129.31	-43.10	-3852.11	127.84	0.78	-3071.50	-71.91	-34.31	-4049.06	6.52	-25.02	-1618.83	-123.35	116.06	-1622.91	-128.75	178.05	-4102.57	52.19	1336.11	0.00	0.00	0.00	-3912.65	-18.74	1678.55	-4152.10	-29.44	1723.80	-1200.15	3.58	1769.28	-4052.35	104.54	1666.21	-393.14	1151.86	68.43	195.20	1066.13	74.37	-293.49
0.97000	-3594.52	137.00	-22.63	-3626.17	136.40	-24.20	-3821.48	128.53	-46.86	-3865.38	127.15	-1.22	-3071.50	-71.91	-34.31	-4049.06	6.52	-25.02	-1618.83	-123.35	116.06	-1622.91	-128.75	178.05	-4102.57	52.19	1336.11	0.00	0.00	0.00	-3912.65	-18.74	1678.55	-4152.10	-29.44	1723.80	-1200.15	3.58	1769.28	-4055.96	104.68	1666.57	-395.45	1152.50	68.19	194.65	1065.81	74.33	-285.48
0.98000	-3594.52	137.00	-22.63	-3626.17	136.40	-24.20	-3829.59	127.62	-46.18	-3930.08	129.30	-10.68	-3071.50	-71.91	-34.31	-4049.06	6.52	-25.02	-1618.83	-123.35	116.06	-1622.91	-128.75	178.05	-4102.57	52.19	1336.11	0.00	0.00	0.00	-3912.65	-18.74	1678.55	-4152.10	-29.44	1723.80	-1200.15	3.58	1769.28	-4029.46	105.44	1666.21	-392.74	1149.69	69.66	194.79	1066.01	74.44	-289.94
0.99000	-3594.52	137.00	-22.63	-3626.17	136.40	-24.20	-3807.39	126.82	-43.30	-3901.35	128.67	-7.51	-3071.50	-71.91	-34.31	-4049.06	6.52	-25.02	-1618.83	-123.35	116.06	-1622.91	-128.75	178.05	-4102.57	52.19	1336.11	0.00	0.00	0.00	-3912.65	-18.74	1678.55	-4152.10	-29.44	1723.80	-1200.15	3.58	1769.28	-4056.12	104.11	1666.70	-387.61	1149.52	70.25	194.90	1065.76	74.52	-290.12
1.00000	-3594.52	137.00	-22.63	-3626.17	136.40	-24.20	-3800.61	129.32	-43.10	-3896.13	128.91	-4.47	-3071.50	-71.91	-34.31	-4049.06	6.52	-25.02	-1618.83	-123.35	116.06	-1622.91	-128.75	178.05	-4102.57	52.19	1336.11	0.00	0.00	0.00	-3912.65	-18.74	1678.55	-4152.10	-29.44	1723.80	-1200.15	3.58	1769.28	-4067.57	104.20	1666.65	-388.26	1148.92	70.46	193.95	1066.52	73.99	-292.07
1.01000	-3594.52	137.00	-22.63	-3626.17	136.40	-24.20	-3828.69	128.31	-48.71	-3854.25	128.53	0.62	-3071.50	-71.91	-34.31	-4049.06	6.52	-25.02	-1618.83	-123.35	116.06	-1622.91	-128.75	178.05	-4102.57	52.19	1336.11	0.00	0.00	0.00	-3912.65	-18.74	1678.55	-4152.10	-29.44	1723.80	-1200.15	3.58	1769.28	-4056.11	103.74	1665.78	-391.11	1149.71	70.01	195.20	1065.93	74.48	-296.14
1.02000	-3594.52	137.00	-22.63	-3626.17	136.40	-24.20	-3849.67	129.02	-51.43	-3854.10	130.66	1.07	-3071.50	-71.91	-34.31	-4049.06	6.52	-25.02	-1618.83	-123.35	116.06	-1622.91	-128.75	178.05	-4102.57	52.19	1336.11	0.00	0.00	0.00	-3912.65	-18.74	1678.55	-4152.10	-29.44	1723.80	-1200.15	3.58	1769.28	-4046.70	104.77	1665.81	-392.13	1150.97	69.18	194.76	1066.01	74.51	-297.44
1.03000	-3594.52	137.00	-22.63	-3626.17	136.40	-24.20	-3802.99	129.53	-44.85	-3880.01	128.11	-2.83	-3071.50	-71.91	-34.31	-4049.06	6.52	-25.02	-1618.83	-123.35	116.06	-1622.91	-128.75	178.05	-4102.57	52.19	1336.11	0.00	0.00	0.00	-3912.65	-18.74	1678.55	-4152.10	-29.44	1723.80	-1200.15	3.58	1769.28	-4064.35	104.83	1667.42	-395.63	1151.93	68.18	195.06	1066.80	74.31	-290.80
1.04000	-3594.52	137.00	-22.63	-3626.17	136.40	-24.20	-3803.05	129.50	-44.39	-3871.57	126.89	-1.10	-3071.50	-71.91	-34.31	-4049.06	6.52	-25.02	-1618.83	-123.35	116.06	-1622.91	-128.75	178.05	-4102.57	52.19	1336.11	0.00	0.00	0.00	-3912.65	-18.74	1678.55	-4152.10	-29.44	1723.80	-1200.15	3.58	1769.28	-4056.26	105.45	1666.71	-393.62	1151.42	68.79	195.00	1066.54	74.26	-287.69
1.05000	-3594.52	137.00	-22.63	-3626.17	136.40	-24.20	-3818.93	128.94	-45.01	-3894.71	128.89	-6.15	-3071.50	-71.91	-34.31	-4049.06	6.52	-25.02	-1618.83	-123.35	116.06	-1622.91	-128.75	178.05	-4102.57	52.19	1336.11	0.00	0.00	0.00	-3912.65	-18.74	1678.55	-4152.10	-29.44	1723.80	-1200.15	3.58	1769.28	-4031.44	106.01	1665.24	-395.13	1151.98	68.37	193.63	1066.01	74.00	-285.05
1.06000	-3594.52	137.00	-22.63	-3626.17	136.40	-24.20	-3843.98	129.41	-50.52	-3836.64	130.97	2.97	-3071.50	-71.91	-34.31	-4049.06	6.52	-25.02	-1618.83	-123.35	116.06	-1622.91	-128.75	178.05	-4102.57	52.19	1336.11	0.00	0.00	0.00	-3912.65	-18.74	1678.55	-4152.10	-29.44	1723.80	-1200.15	3.58	1769.28	-4049.18	106.31	1667.88	-394.97	1152.21	68.54	193.19	1066.55	73.83	-291.04
1.07000	-3594.52	137.00	-22.63	-3626.17	136.40	-24.20	-3826.93	127.92	-46.19	-3883.76	130.12	-2.93	-3071.50	-71.91	-34.31	-4049.06	6.52	-25.02	-1618.83	-123.35	116.06	-1622.91	-128.75	178.05	-4102.57	52.19	1336.11	0.00	0.00	0.00	-3912.65	-18.74	1678.55	-4152.10	-29.44	1723.80	-1200.15	3.58	1769.28	-4052.49	104.82	1667.74	-392.17	1151.18	69.05	194.69	1065.88	74.31	-292.70
1.08000	-3594.52	137.00	-22.63	-3626.17	136.40	-24.20	-3854.68	129.13	-50.32	-3894.45	128.69	-6.29	-3071.50	-71.91	-34.31	-4049.06	6.52	-25.02	-1618.83	-123.35	116.06	-1622.91	-128.75	178.05	-4102.57	52.19	1336.11	0.00	0.00	0.00	-3912.65	-18.74	1678.55	-4152.10	-29.44	1723.80	-1200.15	3.58	1769.28	-4049.81	106.22	1667.54	-392.12	1151.51	69.33	194.71	1066.02	74.23	-294.72
1.09000	-3594.52	137.00	-22.63	-3626.17	136.40	-24.20	-3839.76	127.27	-48.87	-3920.23	128.18	-10.78	-3071.50	-71.91	-34.31	-4049.06	6.52	-25.02	-1618.83	-123.35	116.06	-1622.91	-128.75	178.05	-4102.57	52.19	1336.11	0.00	0.00	0.00	-3912.65	-18.74	1678.55	-4152.10	-29.44	1723.80	-1200.15	3.58	1769.28	-4040.90	106.86	1667.82	-397.65	1153.61	67.22	195.34	1066.12	74.43	-294.64
1.10000	-3594.52	137.00	-22.63	-3626.17	136.40	-24.20	-3833.70	129.48	-48.40	-3883.65	127.29	-1.70	-3071.50	-71.91	-34.31	-4049.06	6.52	-25.02	-1618.83	-123.35	116.06	-1622.91	-128.75	178.05	-4102.57	52.19	1336.11	0.00	0.00	0.00	-3912.65	-18.74	1678.55	-4152.10	-29.44	1723.80	-1200.15	3.58	1769.28	-4042.41	106.26	1667.55	-397.19	1153.42	67.41	195.20	1065.87	74.38	-289.68
1.11000	-3594.52	137.00	-22.63	-3626.17	136.40	-24.20	-3813.38	127.45	-43.83	-3888.43	129.59	-5.38	-3071.50	-71.91	-34.31	-4049.06	6.52	-25.02	-1618.83	-123.35	116.06	-1622.91	-128.75	178.05	-4102.57	52.19	1336.11	0.00	0.00	0.00	-3912.65	-18.74	1678.55	-4152.10	-29.44	1723.80	-1200.15	3.58	1769.28	-4033.82	106.30	1667.73	-397.15	1151.37	68.22	194.33	1065.51	74.52	-291.88
1.12000	-3594.52	137.00	-22.63	-3626.17	136.40	-24.20	-3839.45	130.11	-48.58	-3862.06	128.95	-2.06	-3071.50	-71.91	-34.31	-4049.06	6.52	-25.02	-1618.83	-123.35	116.06	-1622.91	-128.75	178.05	-4102.57	52.19	1336.11	0.00	0.00	0.00	-3912.65	-18.74	1678.55	-4152.10	-29.44	1723.80	-1200.15	3.58	1769.28	-4049.24	107.51	1667.70	-393.56	1152.36	68.46	195.79	1065.03	74.97	-298.57
1.13000	-3594.52	137.00	-22.63	-3626.17	136.40	-24.20	-3847.82	129.22	-50.07	-3883.55	130.76	-3.65	-3071.50	-71.91	-34.31	-4049.06	6.52	-25.02	-1618.83	-123.35	116.06	-1622.91	-128.75	178.05	-4102.57	52.19	1336.11	0.00	0.00	0.00	-3912.65	-18.74	1678.55	-4152.10	-29.44	1723.80	-1200.15	3.58	1769.28	-4045.66	107.83	1667.97	-398.78	1153.61	67.12	194.41	1065.60	74.60	-295.01
1.14000	-3594.52	137.00	-22.63	-3626.17	136.40	-24.20	-3811.53	129.08	-44.42	-3919.96	128.66	-8.98	-3071.50	-71.91	-34.31	-4049.06	6.52	-25.02	-1618.83	-123.35	116.06	-1622.91	-128.75	178.05	-4102.57	52.19	1336.11	0.00	0.00	0.00	-3912.65	-18.74	1678.55	-4152.10	-29.44	1723.80	-1200.15	3.58	1769.28	-4055.85	108.32	1669.17	-395.58	1152.44	68.04	193.85	1065.99	74.21	-287.82
1.15000	-3594.52	137.00	-22.63	-3626.17	136.40	-24.20	-3816.79	126.71	-45.17	-3861.67	127.81	-0.26	-3071.50	-71.91	-34.31	-4049.06	6.52	-25.02	-1618.83	-123.35	116.06	-1622.91	-128.75	178.05	-4102.57	52.19	1336.11	0.00	0.00	0.00	-3912.65	-18.74	1678.55	-4152.10	-29.44	1723.80	-1200.15	3.58	1769.28	-4036.09	107.84	1668.83	-388.31	1149.31	70.05	194.83	1066.02	74.41	-287.61
1.16000	-3594.52	137.00	-22.63	-3626.17	136.40	-24.20	-3829.52	128.39	-47.40	-3868.81	128.90	-3.28	-3071.50	-71.91	-34.31	-4049.06	6.52	-25.02	-1618.83	-123.35	116.06	-1622.91	-128.75	178.05	-4102.57	52.19	1336.11	0.00	0.00	0.00	-3912.65	-18.74	1678.55	-4152.10	-29.44	1723.80	-1200.15	3.58	1769.28	-4066.92	109.06	1669.78	-389.52	1151.41	69.47	195.29	1065.54	74.67	-285.68
1.17000	-3594.52	137.00	-22.63	-3626.17	136.40	-24.20	-3826.09	127.99	-47.99	-3920.12	129.40	-9.40	-3071.50	-71.91	-34.31	-4049.06	6.52	-25.02	-1618.83	-123.35	116.06	-1622.91	-128.75	178.05	-4102.57	52.19	1336.11	0.00	0.00	0.00	-3912.65	-18.74	1678.55	-4152.10	-29.44	1723.80	-1200.15	3.58	1769.28	-4062.41	110.82	1668.90	-391.73	1151.02	69.56	194.84	1065.81	74.42	-288.25
1.18000	-3594.52	137.00	-22.63	-3626.17	136.40	-24.20	-3796.62	129.20	-42.58	-3914.30	127.33	-9.39	-3071.50	-71.91	-34.31	-4049.06	6.52	-25.02	-1618.83	-123.35	116.06	-1622.91	-128.75	178.05	-4102.57	52.19	1336.11	0.00	0.00	0.00	-3912.65	-18.74	1678.55	-4152.10	-29.44	1723.80	-1200.15	3.58	1769.28	-4048.38	110.15	1669.54	-394.97	1152.66	68.82	195.39	1065.86	74.54	-290.87
1.19000	-3594.52	137.00	-22.63	-3626.17	136.40	-24.20	-3821.43	128.12	-45.95	-3888.81	128.16	-5.08	-3071.50	-71.91	-34.31	-4049.06	6.52	-25.02	-1618.83	-123.35	116.06	-1622.91	-128.75	178.05	-4102.57	52.19	1336.11	0.00	0.00	0.00	-3912.65	-18.74	1678.55	-4152.10	-29.44	1723.80	-1200.15	3.58	1769.28	-4049.69	109.67	1670.63	-396.12	1151.72	68.58	195.42	1065.72	74.76	-296.15
1.20000	-3594.52	137.00	-22.63	-3626.17	136.40	-24.20	-3813.31	129.73	-44.45	-3913.26	127.70	-8.74	-3071.50	-71.91	-34.31	-4049.06	6.52	-25.02	-1618.83	-123.35	116.06	-1622.91	-128.75	178.05	-4102.57	52.19	1336.11	0.00	0.00	0.00	-3912.65	-18.74	1678.55	-4152.10	-29.44	1723.80	-1200.15	3.58	1769.28	-4036.00	110.91	1669.66	-393.55	1151.64	68.52	195.17	1066.13	74.42	-293.66
1.21000	-3594.52	137.00	-22.63	-3626.17	136.40	-24.20	-3823.81	129.56	-47.39	-3901.60	128.71	-7.13	-3071.50	-71.91	-34.31	-4049.06	6.52	-25.02	-1618.83	-123.35	116.06	-1622.91	-128.75	178.05	-4102.57	52.19	1336.11	0.00	0.00	0.00	-3912.65	-18.74	1678.55	-4152.10	-29.44	1723.80	-1200.15	3.58	1769.28	-4040.99	111.32	1670.11	-392.94	1151.31	68.87	193.82	1066.55	74.11	-290.73
1.22000	-3594.52	137.00	-22.63	-3626.17	136.40	-24.20	-3800.34	129.30	-42.16	-3914.62	129.80	-11.00	-3071.50	-71.91	-34.31	-4049.06	6.52	-25.02	-1618.83	-123.35	116.06	-1622.91	-128.75	178.05	-4102.57	52.19	1336.11	0.00	0.00	0.00	-3912.65	-18.74	1678.55	-4152.10	-29.44	1723.80	-1200.15	3.58	1769.28	-4046.69	111.02	1670.50	-389.51	1150.68	69.44	195.32	1065.67	74.64	-291.51
1.23000	-3594.52	137.00	-22.63	-3626.17	136.40	-24.20	-3838.83	128.68	-48.31	-3860.18	129.30	1.81	-3071.50	-71.91	-34.31	-4049.06	6.52	-25.02	-1618.83	-123.35	116.06	-1622.91	-128.75	178.05	-4102.57	52.19	1336.11	0.00	0.00	0.00	-3912.65	-18.74	1678.55	-4152.10	-29.44	1723.80	-1200.15	3.58	1769.28	-4056.41	111.98	1670.35	-392.25	1150.37	69.09	195.94	1065.33	74.84	-288.42
1.24000	-3594.52	137.00	-22.63	-3626.17	136.40	-24.20	-3823.24	128.66	-46.06	-3855.10	128.68	0.75	-3071.50	-71.91	-34.31	-4049.06	6.52	-25.02	-1618.83	-123.35	116.06	-1622.91	-128.75	178.05	-4102.57	52.19	1336.11	0.00	0.00	0.00	-3912.65	-18.74	1678.55	-4152.10	-29.44	1723.80	-1200.15	3.58	1769.28	-4057.19	113.22	1671.08	-394.27	1151.25	68.73	197.48	1065.27	75.30	-284.52
1.25000	-3594.52	137.00	-22.63	-3626.17	136.40	-24.20	-3815.62	129.36	-45.17	-3898.11	128.32	-7.15	-3071.50	-71.91	-34.31	-4049.06	6.52	-25.02	-1618.83	-123.35	116.06	-1622.91	-128.75	178.05	-4102.57	52.19	1336.11	0.00	0.00	0.00	-3912.65	-18.74	1678.55	-4152.10	-29.44	1723.80	-1200.15	3.58	1769.28	-4071.58	113.32	1672.06	-391.06	1150.50	69.70	197.13	1065.99	75.07	-291.32
1.26000	-3594.52	137.00	-22.63	-3626.17	136.40	-24.20	-3823.02	128.88	-47.23	-3915.12	127.29	-9.92	-3071.50	-71.91	-34.31	-4049.06	6.52	-25.02	-1618.83	-123.35	116.06	-1622.91	-128.75	178.05	-4102.57	52.19	1336.11	0.00	0.00	0.00	-3912.65	-18.74	1678.55	-4152.10	-29.44	1723.80	-1200.15	3.58	1769.28	-4042.41	115.67	1670.98	-391.62	1151.23	69.34	194.93	1066.01	74.41	-289.70
1.27000	-3594.52	137.00	-22.63	-3626.17	136.40	-24.20	-3849.09	126.99	-50.42	-3864.31	128.66	-2.02	-3071.50	-71.91	-34.31	-4049.06	6.52	-25.02	-1618.83	-123.35	116.06	-1622.91	-128.75	178.05	-4102.57	52.19	1336.11	0.00	0.00	0.00	-3912.65	-18.74	1678.55	-4152.10	-29.44	1723.80	-1200.15	3.58	1769.28	-4071.09	115.40	1672.74	-394.24	1151.73	68.46	194.92	1066.02	74.44	-288.41
1.28000	-3594.52	137.00	-22.63	-3626.17	136.40	-24.20	-3795.31	129.03	-42.33	-3900.71	128.46	-7.65	-3071.50	-71.91	-34.31	-4049.06	6.52	-25.02	-1618.83	-123.35	116.06	-1622.91	-128.75	178.05	-4102.57	52.19	1336.11	0.00	0.00	0.00	-3912.65	-18.74	1678.55	-4152.10	-29.44	1723.80	-1200.15	3.58	1769.28	-4068.19	115.54	1672.61	-392.59	1150.49	69.13	193.86	1066.33	73.98	-289.70
1.29000	-3594.52	137.00	-22.63	-3626.17	136.40	-24.20	-3826.88	129.80	-47.86	-3860.01	130.24	-1.40	-3071.50	-71.91	-34.31	-4049.06	6.52	-25.02	-1618.83	-123.35	116.06	-1622.91	-128.75	178.05	-4102.57	52.19	1336.11	0.00	0.00	0.00	-3912.65	-18.74	1678.55	-4152.10	-29.44	1723.80	-1200.15	3.58	1769.28	-4077.90	115.89	1673.39	-390.04	1151.15	69.66	195.19	1065.70	74.51	-293.68
1.30000	-3594.52	137.00	-22.63	-3626.17	136.40	-24.20	-3817.02	126.94	-46.56	-3926.02	129.62	-10.98	-3071.50	-71.91	-34.31	-4049.06	6.52	-25.02	-1618.83	-123.35	116.06	-1622.91	-128.75	178.05	-4102.57	52.19	1336.11	0.00	0.00	0.00	-3912.65	-18.74	1678.55	-4152.10	-29.44	1723.80	-1200.15	3.58	1769.28	-4070.81	116.42	1673.81	-394.88	1152.90	68.00	195.43	1066.26	74.46	-293.49
1.31000	-3594.52	137.00	-22.63	-3626.17	136.40	-24.20	-3857.40	127.36	-54.03	-3867.90	131.85	-1.87	-3071.50	-71.91	-34.31	-4049.06	6.52	-25.02	-1618.83	-123.35	116.06	-1622.91	-128.75	178.05	-4102.57	52.19	1336.11	0.00	0.00	0.00	-3912.65	-18.74	1678.55	-4152.10	-29.44	1723.80	-1200.15	3.58	1769.28	-4064.73	118.81	1673.73	-392.27	1152.59	68.92	194.61	1066.05	74.21	-290.53
1.32000	-3594.52	137.00	-22.63	-3626.17	136.40	-24.20	-3832.26	128.21	-48.65	-3903.80	128.78	-7.38	-3071.50	-71.91	-34.31	-4049.06	6.52	-25.02	-1618.83	-123.35	116.06	-1622.91	-128.75	178.05	-4102.57	52.19	1336.11	0.00	0.00	0.00	-3912.65	-18.74	1678.55	-4152.10	-29.44	1723.80	-1200.15	3.58	1769.28	-4075.90	119.60	1675.03	-390.54	1150.62	69.66	193.54	1066.18	74.00	-288.61
1.33000	-3594.52	137.00	-22.63	-3626.17	136.40	-24.20	-3826.47	128.66	-48.70	-3895.86	128.31	-5.23	-3071.50	-71.91	-34.31	-4049.06	6.52	-25.02	-1618.83	-123.35	116.06	-1622.91	-128.75	178.05	-4102.57	52.19	1336.11	0.00	0.00	0.00	-3912.65	-18.74	1678.55	-4152.10	-29.44	1723.80	-1200.15	3.58	1769.28	-4094.86	119.75	1676.29	-392.04	1150.69	69.28	194.65	1066.39	74.35	-290.63
1.34000	-3594.52	137.00	-22.63	-3626.17	136.40	-24.20	-3818.36	130.51	-46.94	-3885.65	130.38	-4.54	-3071.50	-71.91	-34.31	-4049.06	6.52	-25.02	-1618.83	-123.35	116.06	-1622.91	-128.75	178.05	-4102.57	52.19	1336.11	0.00	0.00	0.00	-3912.65	-18.74	1678.55	-4152.10	-29.44	1723.80	-1200.15	3.58	1769.28	-4072.82	121.74	1674.70	-384.59	1151.11	70.36	194.63	1066.31	74.35	-289.56
1.35000	-3594.52	137.00	-22.63	-3626.17	136.40	-24.20	-3805.65	129.18	-42.98	-3862.40	128.70	-0.48	-3071.50	-71.91	-34.31	-4049.06	6.52	-25.02	-1618.83	-123.35	116.06	-1622.91	-128.75	178.05	-4102.57	52.19	1336.11	0.00	0.00	0.00	-3912.65	-18.74	1678.55	-4152.10	-29.44	1723.80	-1200.15	3.58	1769.28	-4056.76	123.37	1674.25	-390.47	1152.68	68.74	195.58	1065.64	74.85	-292.93
1.36000	-3594.52	137.00	-22.63	-3626.17	136.40	-24.20	-3788.57	128.98	-38.66	-3880.80	128.33	-3.74	-3071.50	-71.91	-34.31	-4049.06	6.52	-25.02	-1618.83	-123.35	116.06	-1622.91	-128.75	178.05	-4102.57	52.19	1336.11	0.00	0.00	0.00	-3912.65	-18.74	1678.55	-4152.10	-29.44	1723.80	-1200.15	3.58	1769.28	-4067.00	123.70	1674.47	-390.12	1151.25	69.42	193.98	1065.71	74.26	-293.13
1.37000	-3594.52	137.00	-22.63	-3626.17	136.40	-24.20	-3818.07	129.83	-45.52	-3903.54	128.42	-7.33	-3071.50	-71.91	-34.31	-4049.06	6.52	-25.02	-1618.83	-123.35	116.06	-1622.91	-128.75	178.05	-4102.57	52.19	1336.11	0.00	0.00	0.00	-3912.65	-18.74	1678.55	-4152.10	-29.44	1723.80	-1200.15	3.58	1769.28	-4093.45	125.38	1676.13	-392.18	1151.78	68.76	194.23	1065.51	74.53	-295.84
1.38000	-3594.52	137.00	-22.63	-3626.17	136.40	-24.20	-3831.50	129.14	-47.92	-3885.54	129.47	-3.23	-3071.50	-71.91	-34.31	-4049.06	6.52	-25.02	-1618.83	-123.35	116.06	-1622.91	-128.75	178.05	-4102.57	52.19	1336.11	0.00	0.00	0.00	-3912.65	-18.74	1678.55	-4152.10	-29.44	1723.80	-1200.15	3.58	1769.28	-4091.64	124.87	1677.44	-394.69	1152.91	67.67	194.69	1065.37	74.64	-300.12
1.39000	-3594.52	137.00	-22.63	-3626.17	136.40	-24.20	-3820.58	129.62	-45.80	-3858.29	130.60	-0.89	-3071.50	-71.91	-34.31	-4049.06	6.52	-25.02	-1618.83	-123.35	116.06	-1622.91	-128.75	178.05	-4102.57	52.19	1336.11	0.00	0.00	0.00	-3912.65	-18.74	1678.55	-4152.10	-29.44	1723.80	-1200.15	3.58	1769.28	-4069.78	126.02	1676.58	-396.29	1151.94	67.75	195.23	1066.04	74.46	-290.73
1.40000	-3594.52	137.00	-22.63	-3626.17	136.40	-24.20	-3812.76	127.87	-43.85	-3878.96	129.24	-2.10	-3071.50	-71.91	-34.31	-4049.06	6.52	-25.02	-1618.83	-123.35	116.06	-1622.91	-128.75	178.05	-4102.57	52.19	1336.11	0.00	0.00	0.00	-3912.65	-18.74	1678.55	-4152.10	-29.44	1723.80	-1200.15	3.58	1769.28	-4073.56	126.75	1677.49	-395.30	1151.62	68.14	193.60	1066.07	74.27	-289.88
1.41000	-3594.52	137.00	-22.63	-3626.17	136.40	-24.20	-3848.86	129.35	-50.27	-3849.30	128.59	1.28	-3071.50	-71.91	-34.31	-4049.06	6.52	-25.02	-1618.83	-123.35	116.06	-1622.91	-128.75	178.05	-4102.57	52.19	1336.11	0.00	0.00	0.00	-3912.65	-18.74	1678.55	-4152.10	-29.44	1723.80	-1200.15	3.58	1769.28	-4071.95	128.21	1677.99	-393.40	1150.98	68.82	193.28	1066.35	74.04	-288.84
1.42000	-3594.52	137.00	-22.63	-3626.17	136.40	-24.20	-3851.86	129.91	-50.18	-3884.58	128.08	-5.64	-3071.50	-71.91	-34.31	-4049.06	6.52	-25.02	-1618.83	-123.35	116.06	-1622.91	-128.75	178.05	-4102.57	52.19	1336.11	0.00	0.00	0.00	-3912.65	-18.74	1678.55	-4152.10	-29.44	1723.80	-1200.15	3.58	1769.28	-4032.05	129.61	1677.25	-393.28	1151.40	68.92	193.58	1066.77	73.87	-292.38
1.43000	-3594.52	137.00	-22.63	-3626.17	136.40	-24.20	-3848.09	129.33	-48.87	-3918.57	131.47	-6.92	-3071.50	-71.91	-34.31	-4049.06	6.52	-25.02	-1618.83	-123.35	116.06	-1622.91	-128.75	178.05	-4102.57	52.19	1336.11	0.00	0.00	0.00	-3912.65	-18.74	1678.55	-4152.10	-29.44	1723.80	-1200.15	3.58	1769.28	-4025.36	130.71	1678.21	-394.24	1151.85	68.45	194.99	1065.87	74.46	-289.03
1.44000	-3594.52	137.00	-22.63	-3626.17	136.40	-24.20	-3808.83	127.60	-45.40	-3871.15	129.47	-1.79	-3071.50	-71.91	-34.31	-4049.06	6.52	-25.02	-1618.83	-123.35	116.06	-1622.91	-128.75	178.05	-4102.57	52.19	1336.11	0.00	0.00	0.00	-3912.65	-18.74	1678.55	-4152.10	-29.44	1723.80	-1200.15	3.58	1769.28	-4032.44	131.40	1679.92	-388.38	1150.64	69.90	195.55	1065.47	74.85	-292.97
1.45000	-3594.52	137.00	-22.63	-3626.17	136.40	-24.20	-3828.58	128.11	-46.41	-3876.42	130.51	-3.52	-3071.50	-71.91	-34.31	-4049.06	6.52	-25.02	-1618.83	-123.35	116.06	-1622.91	-128.75	178.05	-4102.57	52.19	1336.11	0.00	0.00	0.00	-3912.65	-18.74	1678.55	-4152.10	-29.44	1723.80	-1200.15	3.58	1769.28	-4023.25	132.29	1680.84	-393.00	1150.62	69.12	195.10	1065.83	74.57	-296.31
1.46000	-3594.52	137.00	-22.63	-3626.17	136.40	-24.20	-3788.45	129.00	-41.17	-3928.43	131.13	-9.31	-3071.50	-71.91	-34.31	-4049.06	6.52	-25.02	-1618.83	-123.35	116.06	-1622.91	-128.75	178.05	-4102.57	52.19	1336.11	0.00	0.00	0.00	-3912.65	-18.74	1678.55	-4152.10	-29.44	1723.80	-1200.15	3.58	1769.28	-4012.64	132.64	1681.00	-392.63	1152.30	68.78	193.94	1066.40	74.12	-295.10
1.47000	-3594.52	137.00	-22.63	-3626.17	136.40	-24.20	-3831.64	128.29	-47.78	-3838.97	130.66	3.72	-3071.50	-71.91	-34.31	-4049.06	6.52	-25.02	-1618.83	-123.35	116.06	-1622.91	-128.75	178.05	-4102.57	52.19	1336.11	0.00	0.00	0.00	-3912.65	-18.74	1678.55	-4152.10	-29.44	1723.80	-1200.15	3.58	1769.28	-4004.63	132.72	1680.70	-390.32	1151.99	69.22	193.92	1066.29	74.22	-288.38
1.48000	-3594.52	137.00	-22.63	-3626.17	136.40	-24.20	-3875.41	127.46	-55.07	-3926.56	129.61	-11.33	-3071.50	-71.91	-34.31	-4049.06	6.52	-25.02	-1618.83	-123.35	116.06	-1622.91	-128.75	178.05	-4102.57	52.19	1336.11	0.00	0.00	0.00	-3912.65	-18.74	1678.55	-4152.10	-29.44	1723.80	-1200.15	3.58	1769.28	-4003.26	132.82	1680.23	-387.84	1150.94	70.04	194.05	1065.90	74.30	-288.52
1.49000	-3594.52	137.00	-22.63	-3626.17	136.40	-24.20	-3818.46	129.22	-45.80	-3885.53	131.37	-5.71	-3071.50	-71.91	-34.31	-4049.06	6.52	-25.02	-1618.83	-123.35	116.06	-1622.91	-128.75	178.05	-4102.57	52.19	1336.11	0.00	0.00	0.00	-3912.65	-18.74	1678.55	-4152.10	-29.44	1723.80	-1200.15	3.58	1769.28	-4012.54	133.22	1679.91	-388.89	1151.57	69.65	195.04	1065.83	74.48	-287.85
1.50000	-3594.52	137.00	-22.63	-3626.17	136.40	-24.20	-3825.65	130.24	-47.10	-3866.51	130.65	-1.68	-3071.50	-71.91	-34.31	-4049.06	6.52	-25.02	-1618.83	-123.35	116.06	-1622.91	-128.75	178.05	-4102.57	52.19	1336.11	0.00	0.00	0.00	-3912.65	-18.74	1678.55	-4152.10	-29.44	1723.80	-1200.15	3.58	1769.28	-4036.51	134.20	1680.01	-394.25	1152.03	68.36	194.82	1066.26	74.37	-287.14
1.51000	-3594.52	137.00	-22.63	-3626.17	136.40	-24.20	-3811.94	127.10	-45.30	-3856.39	129.95	-0.18	-3071.50	-71.91	-34.31	-4049.06	6.52	-25.02	-1618.83	-123.35	116.06	-1622.91	-128.75	178.05	-4102.57	52.19	1336.11	0.00	0.00	0.00	-3912.65	-18.74	1678.55	-4152.10	-29.44	1723.80	-1200.15	3.58	1769.28	-4061.14	136.04	1679.93	-395.80	1151.00	68.62	194.25	1066.04	74.38	-287.50
1.52000	-3594.52	137.00	-22.63	-3626.17	136.40	-24.20	-3822.21	128.19	-45.60	-3896.93	128.82	-5.47	-3071.50	-71.91	-34.31	-4049.06	6.52	-25.02	-1618.83	-123.35	116.06	-1622.91	-128.75	178.05	-4102.57	52.19	1336.11	0.00	0.00	0.00	-3912.65	-18.74	1678.55	-4152.10	-29.44	1723.80	-1200.15	3.58	1769.28	-4088.87	135.97	1680.68	-395.87	1150.55	68.29	194.63	1066.09	74.30	-285.64
1.53000	-3594.52	137.00	-22.63	-3626.17	136.40	-24.20	-3821.25	128.70	-46.74	-3902.35	129.83	-6.43	-3071.50	-71.91	-34.31	-4049.06	6.52	-25.02	-1618.83	-123.35	116.06	-1622.91	-128.75	178.05	-4102.57	52.19	1336.11	0.00	0.00	0.00	-3912.65	-18.74	1678.55	-4152.10	-29.44	1723.80	-1200.15	3.58	1769.28	-4106.43	136.71	1681.36	-391.66	1151.19	69.23	194.00	1066.08	74.12	-288.93
1.54000	-3594.52	137.00	-22.63	-3626.17	136.40	-24.20	-3837.53	130.10	-47.79	-3846.30	129.51	1.56	-3071.50	-71.91	-34.31	-4049.06	6.52	-25.02	-1618.83	-123.35	116.06	-1622.91	-128.75	178.05	-4102.57	52.19	1336.11	0.00	0.00	0.00	-3912.65	-18.74	1678.55	-4152.10	-29.44	1723.80	-1200.15	3.58	1769.28	-4092.31	137.08	1680.92	-393.74	1151.47	68.73	189.00	1067.14	75.21	-294.11
1.55000	-3594.52	137.00	-22.63	-3626.17	136.40	-24.20	-3824.32	127.47	-45.81	-3891.14	130.48	-4.35	-3071.50	-71.91	-34.31	-4049.06	6.52	-25.02	-1618.83	-123.35	116.06	-1622.91	-128.75	178.05	-4102.57	52.19	1336.11	0.00	0.00	0.00	-3912.65	-18.74	1678.55	-4152.10	-29.44	1723.80	-1200.15	3.58	1769.28	-4093.89	137.86	1680.42	-390.99	1151.91	69.34	193.69	1066.77	74.73	-295.10
1.56000	-3594.52	137.00	-22.63	-3626.17	136.40	-24.20	-3816.41	128.22	-46.15	-3872.88	131.58	-0.51	-3071.50	-71.91	-34.31	-4049.06	6.52	-25.02	-1618.83	-123.35	116.06	-1622.91	-128.75	178.05	-4102.57	52.19	1336.11	0.00	0.00	0.00	-3912.65	-18.74	1678.55	-4152.10	-29.44	1723.80	-1200.15	3.58	1769.28	-4096.81	137.70	1681.83	-390.04	1150.67	69.63	196.45	1065.75	74.81	-291.86
1.57000	-3594.52	137.00	-22.63	-3626.17	136.40	-24.20	-3816.45	128.32	-44.31	-3840.73	130.51	3.55	-3071.50	-71.91	-34.31	-4049.06	6.52	-25.02	-1618.83	-123.35	116.06	-1622.91	-128.75	178.05	-4102.57	52.19	1336.11	0.00	0.00	0.00	-3912.65	-18.74	1678.55	-4152.10	-29.44	1723.80	-1200.15	3.58	1769.28	-4106.94	139.71	1682.02	-393.17	1150.50	69.33	193.94	1066.16	74.30	-291.15
1.58000	-3594.52	137.00	-22.63	-3626.17	136.40	-24.20	-3799.14	128.10	-42.72	-3903.39	131.75	-5.91	-3071.50	-71.91	-34.31	-4049.06	6.52	-25.02	-1618.83	-123.35	116.06	-1622.91	-128.75	178.05	-4102.57	52.19	1336.11	0.00	0.00	0.00	-3912.65	-18.74	1678.55	-4152.10	-29.44	1723.80	-1200.15	3.58	1769.28	-4129.79	139.87	1682.33	-395.40	1152.85	68.21	194.58	1065.34	74.71	-291.02
1.59000	-3594.52	137.00	-22.63	-3626.17	136.40	-24.20	-3816.75	129.90	-45.36	-3878.88	130.27	-2.25	-3071.50	-71.91	-34.31	-4049.06	6.52	-25.02	-1618.83	-123.35	116.06	-1622.91	-128.75	178.05	-4102.57	52.19	1336.11	0.00	0.00	0.00	-3912.65	-18.74	1678.55	-4152.10	-29.44	1723.80	-1200.15	3.58	1769.28	-4114.09	141.02	1682.88	-391.36	1152.63	68.70	194.23	1065.77	74.56	-292.90
1.60000	-3594.52	137.00	-22.63	-3626.17	136.40	-24.20	-3812.46	126.97	-43.66	-3849.28	130.18	1.60	-3071.50	-71.91	-34.31	-4049.06	6.52	-25.02	-1618.83	-123.35	116.06	-1622.91	-128.75	178.05	-4102.57	52.19	1336.11	0.00	0.00	0.00	-3912.65	-18.74	1678.55	-4152.10	-29.44	1723.80	-1200.15	3.58	1769.28	-4149.49	141.72	1683.37	-391.17	1152.01	69.07	193.52	1066.58	73.96	-288.33
1.61000	-3594.52	137.00	-22.63	-3626.17	136.40	-24.20	-3819.34	128.11	-46.39	-3884.85	132.32	-2.53	-3071.50	-71.91	-34.31	-4049.06	6.52	-25.02	-1618.83	-123.35	116.06	-1622.91	-128.75	178.05	-4102.57	52.19	1336.11	0.00	0.00	0.00	-3912.65	-18.74	1678.55	-4152.10	-29.44	1723.80	-1200.15	3.58	1769.28	-4134.65	141.85	1683.70	-392.91	1150.94	69.21	194.60	1066.28	74.08	-292.89
1.62000	-3594.52	137.00	-22.63	-3626.17	136.40	-24.20	-3808.60	129.89	-43.42	-3906.14	130.93	-8.78	-3071.50	-71.91	-34.31	-4049.06	6.52	-25.02	-1618.83	-123.35	116.06	-1622.91	-128.75	178.05	-4102.57	52.19	1336.11	0.00	0.00	0.00	-3912.65	-18.74	1678.55	-4152.10	-29.44	1723.80	-1200.15	3.58	1769.28	-4142.44	142.96	1684.19	-394.52	1150.17	69.11	194.77	1065.99	74.33	-294.42
1.63000	-3594.52	137.00	-22.63	-3626.17	136.40	-24.20	-3823.16	127.04	-46.03	-3873.96	130.50	-3.40	-3071.50	-71.91	-34.31	-4049.06	6.52	-25.02	-1618.83	-123.35	116.06	-1622.91	-128.75	178.05	-4102.57	52.19	1336.11	0.00	0.00	0.00	-3912.65	-18.74	1678.55	-4152.10	-29.44	1723.80	-1200.15	3.58	1769.28	-4120.80	143.62	1683.47	-391.13	1151.50	69.49	195.62	1065.73	74.63	-290.93
1.64000	-3594.52	137.00	-22.63	-3626.17	136.40	-24.20	-3832.02	128.92	-47.99	-3874.88	131.69	-2.61	-3071.50	-71.91	-34.31	-4049.06	6.52	-25.02	-1618.83	-123.35	116.06	-1622.91	-128.75	178.05	-4102.57	52.19	1336.11	0.00	0.00	0.00	-3912.65	-18.74	1678.55	-4152.10	-29.44	1723.80	-1200.15	3.58	1769.28	-4144.37	143.83	1683.75	-387.16	1150.23	70.76	194.70	1066.29	74.24	-289.76
1.65000	-3594.52	137.00	-22.63	-3626.17	136.40	-24.20	-3817.18	128.72	-45.40	-3895.62	133.39	-6.91	-3071.50	-71.91	-34.31	-4049.06	6.52	-25.02	-1618.83	-123.35	116.06	-1622.91	-128.75	178.05	-4102.57	52.19	1336.11	0.00	0.00	0.00	-3912.65	-18.74	1678.55	-4152.10	-29.44	1723.80	-1200.15	3.58	1769.28	-4143.34	145.05	1683.62	-393.14	1150.07	69.05	194.53	1065.81	74.32	-292.87
1.66000	-3594.52	137.00	-22.63	-3626.17	136.40	-24.20	-3799.76	130.23	-42.31	-3874.28	133.06	-3.30	-3071.50	-71.91	-34.31	-4049.06	6.52	-25.02	-1618.83	-123.35	116.06	-1622.91	-128.75	178.05	-4102.57	52.19	1336.11	0.00	0.00	0.00	-3912.65	-18.74	1678.55	-4152.10	-29.44	1723.80	-1200.15	3.58	1769.28	-4148.59	145.37	1685.10	-392.32	1150.94	69.07	194.19	1066.04	74.14	-290.25
1.67000	-3594.52	137.00	-22.63	-3626.17	136.40	-24.20	-3843.05	125.68	-49.96	-3836.47	134.14	3.12	-3071.50	-71.91	-34.31	-4049.06	6.52	-25.02	-1618.83	-123.35	116.06	-1622.91	-128.75	178.05	-4102.57	52.19	1336.11	0.00	0.00	0.00	-3912.65	-18.74	1678.55	-4152.10	-29.44	1723.80	-1200.15	3.58	1769.28	-4121.73	146.13	1685.98	-392.36	1151.31	69.05	195.28	1066.12	74.34	-296.66
1.68000	-3594.52	137.00	-22.63	-3626.17	136.40	-24.20	-3816.85	129.32	-46.09	-3855.66	133.64	0.39	-3071.50	-71.91	-34.31	-4049.06	6.52	-25.02	-1618.83	-123.35	116.06	-1622.91	-128.75	178.05	-4102.57	52.19	1336.11	0.00	0.00	0.00	-3912.65	-18.74	1678.55	-4152.10	-29.44	1723.80	-1200.15	3.58	1769.28	-4131.89	148.29	1686.28	-390.23	1151.58	69.39	194.63	1065.38	74.66	-293.12
1.69000	-3594.52	137.00	-22.63	-3626.17	136.40	-24.20	-3812.92	129.35	-45.36	-3838.89	136.16	2.55	-3071.50	-71.91	-34.31	-4049.06	6.52	-25.02	-1618.83	-123.35	116.06	-1622.91	-128.75	178.05	-4102.57	52.19	1336.11	0.00	0.00	0.00	-3912.65	-18.74	1678.55	-4152.10	-29.44	1723.80	-1200.15	3.58	1769.28	-4132.19	148.63	1688.01	-392.62	1149.76	69.40	195.37	1065.42	74.79	-287.99
1.70000	-3594.52	137.00	-22.63	-3626.17	136.40	-24.20	-3802.92	130.04	-43.54	-3855.10	136.07	-0.74	-3071.50	-71.91	-34.31	-4049.06	6.52	-25.02	-1618.83	-123.35	116.06	-1622.91	-128.75	178.05	-4102.57	52.19	1336.11	0.00	0.00	0.00	-3912.65	-18.74	1678.55	-4152.10	-29.44	1723.80	-1200.15	3.58	1769.28	-4136.89	147.07	1688.70	-391.00	1148.96	69.90	193.01	1065.90	74.07	-293.86
1.71000	-3594.52	137.00	-22.63	-3626.17	136.40	-24.20	-3819.30	130.41	-46.57	-3896.90	138.98	-6.76	-3071.50	-71.91	-34.31	-4049.06	6.52	-25.02	-1618.83	-123.35	116.06	-1622.91	-128.75	178.05	-4102.57	52.19	1336.11	0.00	0.00	0.00	-3912.65	-18.74	1678.55	-4152.10	-29.44	1723.80	-1200.15	3.58	1769.28	-4142.83	147.46	1689.28	-393.57	1150.65	68.98	193.08	1066.04	73.99	-296.09
1.72000	-3594.52	137.00	-22.63	-3626.17	136.40	-24.20	-3831.76	134.13	-47.21	-3873.47	139.62	-4.52	-3071.50	-71.91	-34.31	-4049.06	6.52	-25.02	-1618.83	-123.35	116.06	-1622.91	-128.75	178.05	-4102.57	52.19	1336.11	0.00	0.00	0.00	-3912.65	-18.74	1678.55	-4152.05	-29.44	1723.79	-1200.15	3.58	1769.28	-4126.79	149.34	1690.39	-391.73	1151.64	68.96	195.07	1066.15	74.32	-293.24
1.73000	-3594.52	137.00	-22.63	-3626.17	136.40	-24.20	-3806.15	135.26	-43.46	-3924.75	141.14	-12.39	-3071.50	-71.91	-34.31	-4049.06	6.52	-25.02	-1618.83	-123.35	116.06	-1622.91	-128.75	178.05	-4102.57	52.19	1336.11	0.00	0.00	0.00	-3912.65	-18.74	1678.55	-4098.83	-31.34	1719.30	-1200.15	3.58	1769.28	-4171.93	148.82	1693.66	-390.89	1152.27	69.29	195.26	1065.82	74.50	-290.04
1.74000	-3594.52	137.00	-22.63	-3626.17	136.40	-24.20	-3825.64	135.58	-47.10	-3871.69	145.81	-4.45	-3071.50	-71.91	-34.31	-4049.06	6.52	-25.02	-1618.83	-123.35	116.06	-1622.91	-128.75	178.05	-4102.57	52.19	1336.11	0.00	0.00	0.00	-3912.65	-18.74	1678.55	-4125.99	-30.80	1718.69	-1200.15	3.58	1769.28	-4149.06	148.61	1693.14	-389.04	1148.48	70.36	195.01	1065.44	74.77	-288.71
1.75000	-3594.52	137.00	-22.63	-3626.17	136.40	-24.20	-3832.22	140.50	-46.82	-3862.00	148.23	-0.73	-3071.50	-71.91	-34.31	-4049.06	6.52	-25.02	-1618.83	-123.35	116.06	-1622.91	-128.75	178.05	-4102.57	52.19	1336.11	0.00	0.00	0.00	-3912.65	-18.74	1678.55	-4135.11	-32.49	1718.55	-1200.15	3.58	1769.28	-4151.52	147.10	1692.09	-394.42	1150.30	69.21	194.55	1066.03	74.40	-295.72
1.76000	-3594.52	137.00	-22.63	-3626.17	136.40	-24.20	-3767.79	145.27	-35.12	-3866.12	152.32	8.08	-3071.50	-71.91	-34.31	-4049.06	6.52	-25.02	-1618.83	-123.35	116.06	-1622.91	-128.75	178.05	-4102.57	52.19	1336.11	0.00	0.00	0.00	-3912.65	-18.74	1678.55	-4088.70	-29.73	1714.75	-1200.15	3.58	1769.28	-4115.66	149.73	1691.44	-393.43	1153.75	68.55	194.17	1066.51	74.17	-296.33
1.77000	-3594.52	137.00	-22.63	-3626.17	136.40	-24.20	-3862.26	146.92	-52.07	-3834.89	154.08	12.49	-3071.50	-71.91	-34.31	-4049.06	6.52	-25.02	-1618.83	-123.35	116.06	-1622.91	-128.75	178.05	-4102.57	52.19	1336.11	0.00	0.00	0.00	-3912.65	-18.74	1678.55	-4076.07	-29.37	1712.36	-1200.15	3.58	1769.28	-4159.64	148.92	1693.62	-394.84	1152.39	68.46	194.30	1066.38	74.10	-294.89
1.78000	-3594.52	137.00	-22.63	-3626.17	136.40	-24.20	-3823.29	154.66	-43.61	-3795.30	157.63	19.52	-3071.50	-71.91	-34.31	-4049.06	6.52	-25.02	-1618.83	-123.35	116.06	-1622.91	-128.75	178.05	-4102.57	52.19	1336.11	0.00	0.00	0.00	-3912.65	-18.74	1678.55	-4075.08	-29.44	1710.47	-1200.15	3.58	1769.28	-4122.45	147.56	1694.68	-393.76	1151.59	68.61	194.34	1066.34	74.15	-288.61
1.79000	-3594.52	137.00	-22.63	-3626.17	136.40	-24.20	-3854.49	159.18	-48.97	-3752.83	161.01	22.62	-3071.50	-71.91	-34.31	-4049.06	6.52	-25.02	-1618.83	-123.35	116.06	-1622.91	-128.75	178.05	-4102.57	52.19	1336.11	0.00	0.00	0.00	-3912.65	-18.74	1678.55	-4082.20	-29.65	1708.93	-1200.15	3.58	1769.28	-4137.11	147.85	1695.34	-392.55	1151.09	68.98	193.48	1066.45	73.86	-287.19
1.80000	-3594.52	137.00	-22.63	-3626.17	136.40	-24.20	-3796.66	160.76	-40.18	-3734.37	164.71	21.29	-3071.50	-71.91	-34.31	-4049.06	6.52	-25.02	-1618.83	-123.35	116.06	-1622.91	-128.75	178.05	-4102.57	52.19	1336.11	0.00	0.00	0.00	-3912.65	-18.74	1678.55	-4093.86	-29.76	1707.65	-1200.15	3.58	1769.28	-4136.33	147.75	1696.11	-390.82	1150.78	69.48	192.86	1066.78	73.82	-292.28
1.81000	-3594.52	137.00	-22.63	-3626.17	136.40	-24.20	-3791.46	164.65	-39.12	-3766.78	169.23	15.01	-3071.50	-71.91	-34.31	-4049.06	6.52	-25.02	-1618.83	-123.35	116.06	-1622.91	-128.75	178.05	-4102.57	52.19	1336.11	0.00	0.00	0.00	-3912.65	-18.74	1678.55	-4106.51	-29.51	1706.48	-1200.15	3.58	1769.28	-4135.51	147.64	1696.88	-391.17	1151.59	69.40	192.60	1066.60	73.85	-291.75
1.82000	-3594.52	137.00	-22.63	-3626.17	136.40	-24.20	-3786.21	168.50	-38.07	-3827.89	172.29	5.91	-3071.50	-71.91	-34.31	-4049.06	6.52	-25.02	-1618.83	-123.35	116.06	-1622.91	-128.75	178.05	-4102.57	52.19	1336.11	0.00	0.00	0.00	-3912.65	-18.74	1678.55	-4116.62	-28.63	1705.32	-1200.15	3.58	1769.28	-4134.63	147.51	1697.64	-395.78	1151.82	67.98	194.70	1066.08	74.44	-284.63
1.83000	-3594.52	137.00	-22.63	-3626.17	136.40	-24.20	-3780.93	172.30	-37.01	-3839.19	176.39	6.29	-3071.50	-71.91	-34.31	-4049.06	6.52	-25.02	-1618.83	-123.35	116.06	-1622.91	-128.75	178.05	-4102.57	52.19	1336.11	0.00	0.00	0.00	-3912.65	-18.74	1678.55	-4120.63	-26.87	1704.04	-1200.15	3.58	1769.28	-4133.71	147.38	1698.41	-391.80	1150.22	69.34	193.97	1065.97	74.27	-288.00
1.84000	-3594.52	137.00	-22.63	-3626.17	136.40	-24.20	-3775.61	176.06	-35.96	-3843.58	182.02	3.83	-3071.50	-71.91	-34.31	-4049.06	6.52	-25.02	-1618.83	-123.35	116.06	-1622.91	-128.75	178.05	-4102.57	52.19	1336.11	0.00	0.00	0.00	-3912.65	-18.74	1678.55	-4114.98	-23.96	1702.52	-1200.15	3.58	1769.28	-4132.74	147.23	1699.18	-394.35	1150.88	69.03	194.72	1065.97	74.22	-287.93
1.85000	-3594.52	137.00	-22.63	-3626.17	136.40	-24.20	-3770.26	179.77	-34.90	-3859.61	184.51	2.70	-3071.50	-71.91	-34.31	-4049.06	6.52	-25.02	-1618.83	-123.35	116.06	-1622.91	-128.75	178.05	-4102.57	52.19	1336.11	0.00	0.00	0.00	-3912.65	-18.74	1678.55	-4096.12	-19.66	1700.64	-1200.15	3.58	1769.28	-4131.72	147.08	1699.95	-391.17	1150.54	69.60	193.48	1066.13	73.93	-291.88
1.86000	-3594.52	137.00	-22.63	-3626.17	136.40	-24.20	-3764.86	183.44	-33.84	-3868.97	188.63	0.97	-3071.50	-71.91	-34.31	-4049.06	6.52	-25.02	-1618.83	-123.35	116.06	-1622.91	-128.75	178.05	-4102.57	52.19	1336.11	0.00	0.00	0.00	-3912.65	-18.74	1678.55	-4046.83	-13.31	1698.39	-1200.15	3.58	1769.28	-4130.65	146.91	1700.71	-393.61	1151.86	68.54	193.08	1066.02	73.88	-298.04
1.87000	-3594.52	137.00	-22.63	-3626.17	136.40	-24.20	-3759.43	187.06	-32.78	-3878.11	192.67	-0.74	-3071.50	-71.91	-34.31	-4049.06	6.52	-25.02	-1618.83	-123.35	116.06	-1622.91	-128.75	178.05	-4102.57	52.19	1336.11	0.00	0.00	0.00	-3912.65	-18.74	1678.55	-4060.13	-11.23	1697.35	-1200.15	3.58	1769.28	-4129.54	146.73	1701.48	-394.27	1151.14	68.52	193.95	1065.54	74.26	-294.12
1.88000	-3594.52	137.00	-22.63	-3626.17	136.40	-24.20	-3753.96	190.65	-31.72	-3887.04	196.65	-2.42	-3071.50	-71.91	-34.31	-4049.06	6.52	-25.02	-1618.83	-123.35	116.06	-1622.91	-128.75	178.05	-4102.57	52.19	1336.11	0.00	0.00	0.00	-3912.65	-18.74	1678.55	-4043.04	-8.66	1695.17	-1200.15	3.58	1769.28	-4128.38	146.54	1702.24	-390.84	1151.44	69.10	194.19	1066.38	74.20	-292.67
1.89000	-3594.52	137.00	-22.63	-3626.17	136.40	-24.20	-3748.45	194.18	-30.66	-3895.77	200.57	-4.08	-3071.50	-71.91	-34.31	-4049.06	6.52	-25.02	-1618.83	-123.35	116.06	-1622.91	-128.75	178.05	-4102.57	52.19	1336.11	0.00	0.00	0.00	-3912.65	-18.74	1678.55	-4021.80	-4.69	1694.84	-1200.15	3.58	1769.28	-4127.18	146.34	1703.01	-390.15	1149.75	69.74	194.97	1066.04	74.44	-295.81
1.90000	-3594.52	137.00	-22.63	-3626.17	136.40	-24.20	-3742.90	197.68	-29.60	-3904.28	204.42	-5.71	-3071.50	-71.91	-34.31	-4049.06	6.52	-25.02	-1618.83	-123.35	116.06	-1622.91	-128.75	178.05	-4102.57	52.19	1336.11	0.00	0.00	0.00	-3912.65	-18.74	1678.55	-4024.20	-0.72	1693.74	-1200.15	3.58	1769.28	-4125.93	146.12	1703.78	-391.00	1149.92	69.64	195.53	1066.03	74.43	-300.00
1.91000	-3594.52	137.00	-22.63	-3626.17	136.40	-24.20	-3737.32	201.13	-28.54	-3912.59	208.21	-7.32	-3071.50	-71.91	-34.31	-4049.06	6.52	-25.02	-1618.83	-123.35	116.06	-1622.91	-128.75	178.05	-4102.54	52.19	1336.11	0.00	0.00	0.00	-3912.65	-18.74	1678.55	-3978.34	5.62	1690.67	-1200.15	3.58	1769.28	-4124.63	145.90	1704.54	-396.03	1151.51	68.06	193.40	1066.51	73.94	-295.69
1.92000	-3594.52	137.00	-22.63	-3626.17	136.40	-24.20	-3731.70	204.54	-27.48	-3920.68	211.93	-8.91	-3071.50	-71.91	-34.31	-4049.06	6.52	-25.02	-1618.83	-123.35	116.06	-1622.91	-128.75	178.05	-4075.48	55.10	1334.59	0.00	0.00	0.00	-3912.65	-18.74	1678.55	-3960.24	7.01	1688.00	-1200.15	3.58	1769.28	-4123.28	145.67	1705.30	-396.84	1152.99	67.73	195.44	1065.87	74.55	-293.36
1.93000	-3594.52	137.00	-22.63	-3626.17	136.40	-24.20	-3726.05	207.91	-26.42	-3928.58	215.59	-10.47	-3071.50	-71.91	-34.31	-4049.06	6.52	-25.02	-1618.83	-123.35	116.06	-1622.91	-128.75	178.05	-4096.07	51.30	1333.28	0.00	0.00	0.00	-3912.65	-18.74	1678.55	-3997.26	9.43	1690.83	-1200.15	3.58	1769.28	-4121.89	145.42	1706.07	-390.00	1151.37	69.59	195.27	1065.36	74.50	-292.37
1.94000	-3594.52	137.00	-22.63	-3626.17	136.40	-24.20	-3720.36	211.23	-25.36	-3936.27	219.19	-12.01	-3071.50	-71.91	-34.31	-4049.06	6.52	-25.02	-1618.83	-123.35	116.06	-1622.91	-128.75	178.05	-4076.66	55.06	1333.28	0.00	0.00	0.00	-3912.65	-18.74	1678.55	-3981.15	11.76	1689.73	-1200.15	3.58	1769.28	-4120.46	145.17	1706.83	-390.32	1150.98	69.67	194.35	1065.98	74.10	-294.35
1.95000	-3594.52	137.00	-22.63	-3626.17	136.40	-24.20	-3714.64	214.51	-24.30	-3943.75	222.73	-13.53	-3071.50	-71.91	-34.31	-4049.06	6.52	-25.02	-1618.83	-123.35	116.06	-1622.91	-128.75	178.05	-4101.82	55.27	1333.91	0.00	0.00	0.00	-3912.65	-18.74	1678.55	-3962.08	15.51	1689.99	-1200.15	3.58	1769.28	-4118.98	144.90	1707.60	-395.43	1151.36	68.37	195.66	1065.49	74.52	-294.16
1.96000	-3594.52	137.00	-22.63	-3626.17	136.40	-24.20	-3708.88	217.75	-23.24	-3951.03	226.20	-15.02	-3071.50	-71.91	-34.31	-4049.06	6.52	-25.02	-1618.83	-123.35	116.06	-1622.91	-128.75	178.05	-4084.64	55.01	1332.90	0.00	0.00	0.00	-3912.65	-18.74	1678.55	-3975.45	21.13	1689.90	-1200.15	3.58	1769.28	-4117.45	144.63	1708.36	-394.46	1150.92	68.74	194.37	1065.73	74.30	-288.50
1.97000	-3594.52	137.00	-22.63	-3626.17	136.40	-24.20	-3703.08	220.95	-22.18	-3958.12	229.61	-16.49	-3071.50	-71.91	-34.31	-4049.06	6.52	-25.02	-1618.83	-123.35	116.06	-1622.91	-128.75	178.05	-4076.82	53.44	1334.03	0.00	0.00	0.00	-3912.65	-18.74	1678.55	-3943.75	25.06	1687.35	-1200.15	3.58	1769.28	-4115.87	144.34	1709.12	-390.70	1151.67	69.17	194.49	1066.22	74.23	-290.12
1.98000	-3594.52	137.00	-22.63	-3626.17	136.40	-24.20	-3697.25	224.10	-21.12	-3965.00	232.96	-17.94	-3071.50	-71.91	-34.31	-4049.06	6.52	-25.02	-1618.83	-123.35	116.06	-1622.91	-128.75	178.05	-4032.19	54.69	1333.31	0.00	0.00	0.00	-3912.65	-18.74	1678.55	-3966.95	27.86	1688.77	-1200.15	3.58	1769.28	-4114.25	144.05	1709.88	-394.02	1153.56	68.12	194.79	1066.10	74.25	-293.16
1.99000	-3594.52	137.00	-22.63	-3626.17	136.40	-24.20	-3691.39	227.22	-20.06	-3971.68	236.25	-19.36	-3071.50	-71.91	-34.31	-4049.06	6.52	-25.02	-1618.83	-123.35	116.06	-1622.91	-128.75	178.05	-4051.78	56.88	1332.24	0.00	0.00	0.00	-3912.65	-18.74	1678.55	-3946.73	31.65	1687.09	-1200.15	3.58	1769.28	-4112.59	143.74	1710.65	-394.00	1152.86	67.99	196.05	1065.61	74.78	-296.56
2.00000	-3594.52	137.00	-22.63	-3626.17	136.40	-24.20	-3685.49	230.29	-19.00	-3978.16	239.48	-20.76	-3071.50	-71.91	-34.31	-4049.06	6.52	-25.02	-1618.83	-123.35	116.06	-1622.91	-128.75	178.05	-4032.96	56.54	1333.45	0.00	0.00	0.00	-3912.65	-18.74	1678.55	-3924.34	36.31	1686.94	-1200.15	3.58	1769.28	-4110.88	143.42	1711.41	-394.92	1151.92	68.19	194.63	1065.82	74.49	-292.93
2.01000	-3594.52	137.00	-22.63	-3626.17	136.40	-24.20	-3679.56	233.32	-17.93	-3984.44	242.65	-22.14	-3071.50	-71.91	-34.31	-4049.06	6.52	-25.02	-1618.83	-123.35	116.06	-1622.91	-128.75	178.05	-4055.06	56.39	1331.86	0.00	0.00	0.00	-3912.65	-18.74	1678.55	-3887.37	39.42	1685.80	-1200.15	3.58	1769.28	-4109.12	143.10	1712.17	-393.04	1152.84	67.99	195.33	1065.80	74.53	-288.27
2.02000	-3594.52	137.00	-22.63	-3626.17	136.40	-24.20	-3673.59	236.31	-16.87	-3990.53	245.76	-23.49	-3071.50	-71.91	-34.31	-4049.06	6.52	-25.02	-1618.83	-123.35	116.06	-1622.91	-128.75	178.05	-4045.69	57.09	1332.18	0.00	0.00	0.00	-3912.65	-18.74	1678.55	-3942.49	41.34	1686.24	-1200.15	3.58	1769.28	-4107.32	142.76	1712.93	-394.39	1152.54	68.36	195.81	1065.51	74.81	-289.24
2.03000	-3594.52	137.00	-22.63	-3626.17	136.40	-24.20	-3667.59	239.26	-15.81	-3996.43	248.80	-24.82	-3071.50	-71.91	-34.31	-4049.06	6.52	-25.02	-1618.83	-123.35	116.06	-1622.91	-128.75	178.05	-4046.50	57.42	1333.44	0.00	0.00	0.00	-3912.65	-18.74	1678.55	-3909.69	46.25	1684.55	-1200.15	3.58	1769.28	-4105.48	142.41	1713.69	-390.26	1150.64	69.78	194.61	1065.55	74.70	-288.75
2.04000	-3594.52	137.00	-22.63	-3626.17	136.40	-24.20	-3661.56	242.17	-14.75	-4002.13	251.79	-26.13	-3071.50	-71.91	-34.31	-4049.06	6.52	-25.02	-1618.83	-123.35	116.06	-1622.91	-128.75	178.05	-3992.98	57.53	1332.75	0.00	0.00	0.00	-3912.65	-18.74	1678.55	-3894.30	53.34	1685.16	-1200.15	3.58	1769.28	-4103.59	142.05	1714.45	-391.73	1150.32	69.33	194.76	1066.05	74.40	-290.70
2.05000	-3594.52	137.00	-22.63	-3626.17	136.40	-24.20	-3655.50	245.03	-13.70	-4007.63	254.72	-27.42	-3071.50	-71.91	-34.31	-4049.06	6.52	-25.02	-1618.83	-123.35	116.06	-1622.91	-128.75	178.05	-4001.80	58.92	1330.98	0.00	0.00	0.00	-3912.65	-18.74	1678.55	-3844.83	56.62	1682.97	-1200.15	3.58	1769.28	-4101.65	141.69	1715.21	-395.80	1150.49	68.18	196.13	1066.05	74.68	-295.93
2.06000	-3594.52	137.00	-22.63	-3626.17	136.40	-24.20	-3649.40	247.86	-12.64	-4012.94	257.59	-28.68	-3071.50	-71.91	-34.31	-4049.06	6.52	-25.02	-1618.83	-123.35	116.06	-1622.91	-128.75	178.05	-3996.88	56.47	1328.27	0.00	0.00	0.00	-3912.65	-18.74	1678.55	-3852.30	62.07	1682.73	-1200.15	3.58	1769.28	-4099.67	141.31	1715.96	-393.45	1150.85	69.11	195.12	1066.32	74.37	-297.72
2.07000	-3594.52	137.00	-22.63	-3626.17	136.40	-24.20	-3643.27	250.65	-11.58	-4018.07	260.40	-29.93	-3071.50	-71.91	-34.31	-4049.06	6.52	-25.02	-1618.83	-123.35	116.06	-1622.91	-128.75	178.05	-3990.61	57.80	1328.98	0.00	0.00	0.00	-3912.65	-18.74	1678.55	-3876.59	65.39	1683.50	-1200.15	3.58	1769.28	-4097.65	140.93	1716.72	-395.02	1151.38	68.29	194.11	1065.84	74.22	-289.01
2.08000	-3594.52	137.00	-22.63	-3626.17	136.40	-24.20	-3637.11	253.39	-10.52	-4023.00	263.16	-31.15	-3071.50	-71.91	-34.31	-4049.06	6.52	-25.02	-1618.83	-123.35	116.06	-1622.91	-128.75	178.05	-3984.56	61.13	1329.26	0.00	0.00	0.00	-3912.65	-18.74	1678.55	-3839.14	71.35	1681.37	-1200.15	3.58	1769.28	-4095.58	140.53	1717.48	-393.99	1151.61	68.56	193.98	1066.36	73.96	-289.94
2.09000	-3594.52	137.00	-22.63	-3626.17	136.40	-24.20	-3630.91	256.10	-9.46	-4027.74	265.86	-32.34	-3071.50	-71.91	-34.31	-4049.06	6.52	-25.02	-1618.83	-123.35	116.06	-1622.91	-128.75	178.05	-3995.09	61.02	1328.09	0.00	0.00	0.00	-3912.64	-18.74	1678.55	-3836.98	73.95	1679.27	-1200.15	3.58	1769.28	-4093.47	140.13	1718.24	-392.68	1150.21	69.41	194.67	1066.60	74.19	-294.16
2.10000	-3594.52	137.00	-22.63	-3626.17	136.40	-24.20	-3624.69	258.77	-8.41	-4032.30	268.50	-33.52	-3071.50	-71.91	-34.31	-4049.06	6.52	-25.02	-1618.83	-123.35	116.06	-1622.91	-128.75	178.05	-3994.01	60.31	1328.71	0.00	0.00	0.00	-3906.20	-19.16	1679.43	-3869.60	77.35	1680.72	-1200.15	3.58	1769.28	-4091.32	139.71	1718.99	-393.18	1151.02	68.92	194.70	1066.26	74.19	-291.11
2.11000	-3594.52	137.00	-22.63	-3626.17	136.40	-24.20	-3618.43	261.40	-7.35	-4036.66	271.08	-34.67	-3071.50	-71.91	-34.31	-4049.06	6.52	-25.02	-1618.83	-123.35	116.06	-1622.91	-128.75	178.05	-3972.47	62.38	1330.17	0.00	0.00	0.00	-3903.83	-16.53	1680.54	-3863.29	82.05	1679.94	-1200.15	3.58	1769.28	-4089.12	139.29	1719.75	-392.08	1150.71	69.45	196.06	1065.40	74.72	-290.09
2.12000	-3594.52	137.00	-22.63	-3626.17	136.40	-24.20	-3612.15	263.99	-6.30	-4040.84	273.61	-35.81	-3071.50	-71.91	-34.31	-4049.06	6.52	-25.02	-1618.83	-123.35	116.06	-1622.91	-128.75	178.05	-3981.73	61.76	1330.93	0.00	0.00	0.00	-3915.31	-15.12	1678.81	-3852.66	87.53	1678.88	-1200.15	3.58	1769.28	-4086.88	138.85	1720.50	-390.34	1151.63	69.46	195.98	1065.64	74.74	-292.56
2.13000	-3594.52	137.00	-22.63	-3626.17	136.40	-24.20	-3605.83	266.54	-5.24	-4044.84	276.08	-36.92	-3071.50	-71.91	-34.31	-4049.06	6.52	-25.02	-1618.83	-123.35	116.06	-1622.91	-128.75	178.05	-3957.07	64.94	1328.57	0.00	0.00	0.00	-3834.63	-8.55	1674.51	-3859.54	90.19	1678.69	-1200.15	3.58	1769.28	-4084.59	138.41	1721.25	-393.23	1152.79	68.47	194.21	1065.79	74.34	-294.22
2.14000	-3594.52	137.00	-22.63	-3626.17	136.40	-24.20	-3599.48	269.05	-4.19	-4048.65	278.49	-38.01	-3071.50	-71.91	-34.31	-4049.06	6.52	-25.02	-1618.83	-123.35	116.06	-1622.91	-128.75	178.05	-3975.13	64.55	1328.96	0.00	0.00	0.00	-3892.14	-3.86	1678.04	-3838.44	90.51	1679.22	-1200.15	3.58	1769.28	-4082.26	137.96	1722.01	-393.87	1150.95	68.57	194.01	1065.75	74.28	-289.66
2.15000	-3594.52	137.00	-22.63	-3626.17	136.40	-24.20	-3593.11	271.52	-3.14	-4052.28	280.85	-39.08	-3071.50	-71.91	-34.31	-4049.06	6.52	-25.02	-1618.83	-123.35	116.06	-1622.91	-128.75	178.05	-3955.22	66.01	1328.85	0.00	0.00	0.00	-3828.64	-5.69	1674.61	-3816.73	98.44	1676.16	-1200.15	3.58	1769.28	-4079.89	137.50	1722.76	-395.83	1151.84	68.15	194.51	1065.91	74.34	-294.66
2.16000	-3594.52	137.00	-22.63	-3626.17	136.40	-24.20	-3586.70	273.96	-2.09	-4055.73	283.16	-40.12	-3071.50	-71.91	-34.31	-4049.06	6.52	-25.02	-1618.83	-123.35	116.06	-1622.91	-128.75	178.05	-3894.09	67.57	1329.91	0.00	0.00	0.00	-3803.38	-0.88	1672.09	-3824.54	99.68	1675.93	-1200.15	3.58	1769.28	-4077.47	137.03	1723.51	-397.01	1153.26	67.83	195.50	1065.53	74.71	-295.43
2.17000	-3594.52	137.00	-22.63	-3626.17	136.40	-24.20	-3580.26	276.35	-1.04	-4059.00	285.41	-41.15	-3071.50	-71.91	-34.31	-4049.06	6.52	-25.02	-1618.83	-123.35	116.06	-1622.91	-128.75	178.05	-3918.59	68.24	1328.86	0.00	0.00	0.00	-3840.58	-0.01	1674.08	-3799.31	103.83	1674.57	-1200.15	3.58	1769.28	-4075.01	136.55	1724.26	-394.72	1151.16	68.76	188.77	1066.62	75.03	-288.67
2.18000	-3594.52	137.00	-22.63	-3626.17	136.40	-24.20	-3573.80	278.71	0.01	-4062.08	287.60	-42.15	-3071.50	-71.91	-34.31	-4049.06	6.52	-25.02	-1618.83	-123.35	116.06	-1622.91	-128.75	178.05	-3903.20	69.26	1328.38	0.00	0.00	0.00	-3836.89	4.83	1672.27	-3793.93	105.61	1672.86	-1200.15	3.58	1769.28	-4072.51	136.06	1725.01	-393.26	1151.52	68.56	193.05	1065.79	74.73	-290.17
2.19000	-3594.52	137.00	-22.63	-3626.17	136.40	-24.20	-3567.30	281.03	1.06	-4064.99	289.74	-43.14	-3071.50	-71.91	-34.31	-4049.06	6.52	-25.02	-1618.83	-123.35	116.06	-1622.91	-128.75	178.05	-3907.66	69.67	1327.23	0.00	0.00	0.00	-3797.81	9.70	1671.57	-3794.93	109.80	1673.76	-1200.15	3.58	1769.28	-4069.96	135.57	1725.76	-391.40	1151.03	69.34	195.69	1065.57	74.59	-293.20
2.20000	-3594.52	137.00	-22.63	-3626.17	136.40	-24.20	-3560.78	283.31	2.10	-4067.72	291.83	-44.10	-3071.50	-71.91	-34.31	-4049.06	6.52	-25.02	-1618.83	-123.35	116.06	-1622.91	-128.75	178.05	-3937.10	71.92	1326.94	0.00	0.00	0.00	-3833.54	11.91	1673.28	-3776.65	111.18	1673.21	-1200.15	3.58	1769.28	-4067.38	135.06	1726.51	-390.16	1152.50	69.58	194.80	1065.83	74.37	-294.03
2.21000	-3594.52	137.00	-22.63	-3626.17	136.40	-24.20	-3554.23	285.55	3.15	-4070.27	293.86	-45.04	-3071.50	-71.91	-34.31	-4049.06	6.52	-25.02	-1618.83	-123.35	116.06	-1622.91	-128.75	178.05	-3935.04	71.36	1327.74	0.00	0.00	0.00	-3824.22	14.33	1673.07	-3749.21	115.69	1671.40	-1200.15	3.58	1769.28	-4064.75	134.55	1727.26	-390.77	1151.82	69.13	195.09	1065.99	74.39	-297.03
2.22000	-3594.52	137.00	-22.63	-3626.17	136.40	-24.20	-3547.65	287.76	4.19	-4072.65	295.85	-45.97	-3071.50	-71.91	-34.31	-4049.06	6.52	-25.02	-1618.83	-123.35	116.06	-1622.91	-128.75	178.05	-3919.52	72.29	1327.08	0.00	0.00	0.00	-3755.17	17.94	1669.78	-3754.23	121.55	1671.08	-1200.15	3.58	1769.28	-4062.08	134.02	1728.01	-391.33	1152.13	69.13	194.47	1066.44	74.21	-293.65
2.23000	-3594.52	137.00	-22.63	-3626.17	136.40	-24.20	-3541.04	289.93	5.23	-4074.85	297.78	-46.87	-3071.50	-71.91	-34.31	-4049.06	6.52	-25.02	-1618.83	-123.35	116.06	-1622.91	-128.75	178.05	-3854.37	72.14	1327.68	0.00	0.00	0.00	-3752.00	20.12	1669.73	-3719.91	124.22	1668.22	-1200.15	3.58	1769.28	-4059.36	133.49	1728.75	-391.52	1151.87	68.81	193.53	1066.51	74.00	-289.50
2.24000	-3594.52	137.00	-22.63	-3626.17	136.40	-24.20	-3534.41	292.06	6.27	-4076.88	299.65	-47.75	-3071.50	-71.91	-34.31	-4049.06	6.52	-25.02	-1618.83	-123.35	116.06	-1622.91	-128.75	178.05	-3875.95	76.77	1326.82	0.00	0.00	0.00	-3787.07	20.65	1670.33	-3746.78	127.65	1669.62	-1200.15	3.58	1769.28	-4056.60	132.95	1729.50	-389.36	1151.26	69.52	193.93	1066.23	74.11	-295.58
2.25000	-3594.52	137.00	-22.63	-3626.17	136.40	-24.20	-3527.75	294.16	7.31	-4078.74	301.48	-48.61	-3071.50	-71.91	-34.31	-4049.06	6.52	-25.02	-1618.83	-123.35	116.06	-1622.91	-128.75	178.05	-3910.21	75.27	1327.69	0.00	0.00	0.00	-3760.82	24.93	1669.72	-3705.76	128.47	1666.65	-1200.15	3.58	1769.28	-4053.81	132.41	1730.24	-389.86	1150.69	69.84	194.61	1065.75	74.45	-289.68
2.26000	-3594.52	137.00	-22.63	-3626.17	136.40	-24.20	-3521.06	296.22	8.35	-4080.42	303.25	-49.45	-3071.50	-71.91	-34.31	-4049.06	6.52	-25.02	-1618.83	-123.35	116.06	-1622.91	-128.75	178.05	-3864.65	77.45	1328.06	0.00	0.00	0.00	-3768.55	26.38	1670.49	-3741.47	131.70	1668.40	-1200.15	3.58	1769.28	-4050.97	131.85	1730.99	-390.35	1152.50	69.03	191.67	1066.47	76.28	-291.71
2.27000	-3594.52	137.00	-22.63	-3626.17	136.40	-24.20	-3514.34	298.24	9.38	-4081.94	304.97	-50.27	-3071.50	-71.91	-34.31	-4049.06	6.52	-25.02	-1618.83	-123.35	116.06	-1622.91	-128.75	178.05	-3883.17	79.12	1328.25	0.00	0.00	0.00	-3776.50	30.00	1670.01	-3749.20	136.86	1668.46	-1200.15	3.58	1769.28	-4048.08	131.28	1731.73	-391.30	1150.16	69.73	193.12	1066.22	74.82	-294.26
2.28000	-3594.52	137.00	-22.63	-3626.17	136.40	-24.20	-3507.60	300.23	10.42	-4083.28	306.65	-51.07	-3071.50	-71.91	-34.31	-4049.06	6.52	-25.02	-1618.83	-123.35	116.06	-1622.91	-128.75	178.05	-3876.76	79.36	1327.03	0.00	0.00	0.00	-3747.06	29.81	1668.45	-3770.77	138.89	1668.25	-1200.15	3.58	1769.28	-4045.16	130.71	1732.47	-392.71	1149.24	69.17	195.40	1065.83	74.55	-294.06
2.29000	-3594.52	137.00	-22.63	-3626.17	136.40	-24.20	-3500.83	302.18	11.45	-4084.46	308.27	-51.86	-3071.50	-71.91	-34.31	-4049.06	6.52	-25.02	-1618.83	-123.35	116.06	-1622.91	-128.75	178.05	-3851.19	81.08	1328.16	0.00	0.00	0.00	-3713.61	33.75	1667.65	-3714.88	141.21	1665.97	-1200.15	3.58	1769.28	-4042.20	130.13	1733.21	-395.51	1150.94	68.60	195.03	1065.52	74.68	-297.61
2.30000	-3594.52	137.00	-22.63	-3626.17	136.40	-24.20	-3494.04	304.09	12.48	-4085.47	309.84	-52.62	-3071.50	-71.91	-34.31	-4049.06	6.52	-25.02	-1618.83	-123.35	116.06	-1622.91	-128.75	178.05	-3817.34	81.68	1329.10	0.00	0.00	0.00	-3734.07	35.54	1667.27	-3728.15	145.44	1666.73	-1200.15	3.58	1769.28	-4039.19	129.54	1733.95	-394.83	1152.97	68.06	195.14	1065.94	74.50	-287.18
2.31000	-3594.52	137.00	-22.63	-3626.17	136.40	-24.20	-3487.22	305.97	13.51	-4086.31	311.36	-53.36	-3071.50	-71.91	-34.31	-4049.06	6.52	-25.02	-1618.83	-123.35	116.06	-1622.91	-128.75	178.05	-3845.84	84.37	1328.07	0.00	0.00	0.00	-3722.55	36.75	1666.53	-3725.91	146.08	1665.65	-1200.15	3.58	1769.28	-4036.14	128.94	1734.69	-392.00	1150.29	69.36	195.00	1065.77	74.47	-291.15
2.32000	-3594.52	137.00	-22.63	-3626.17	136.40	-24.20	-3480.37	307.81	14.53	-4086.99	312.83	-54.08	-3071.50	-71.91	-34.31	-4049.06	6.52	-25.02	-1618.83	-123.35	116.06	-1622.91	-128.75	178.05	-3821.74	86.08	1327.73	0.00	0.00	0.00	-3741.07	39.50	1669.08	-3665.58	146.63	1664.24	-1200.15	3.58	1769.28	-4033.05	128.34	1735.43	-392.48	1150.78	69.66	195.33	1066.21	74.41	-289.77
2.33000	-3594.52	137.00	-22.63	-3626.17	136.40	-24.20	-3473.50	309.62	15.56	-4087.50	314.26	-54.79	-3071.50	-71.91	-34.31	-4049.06	6.52	-25.02	-1618.83	-123.35	116.06	-1622.91	-128.75	178.05	-3822.38	85.64	1328.36	0.00	0.00	0.00	-3733.96	43.16	1667.67	-3681.06	147.18	1664.72	-1200.15	3.58	1769.28	-4029.92	127.73	1736.17	-389.53	1151.58	69.78	195.91	1066.35	74.48	-294.07
2.34000	-3594.52	137.00	-22.63	-3626.17	136.40	-24.20	-3466.60	311.39	16.58	-4087.85	315.63	-55.47	-3071.50	-71.91	-34.31	-4049.06	6.52	-25.02	-1618.83	-123.35	116.06	-1622.91	-128.75	178.05	-3812.43	85.45	1327.62	0.00	0.00	0.00	-3701.91	46.65	1665.22	-3683.96	150.56	1664.10	-1200.15	3.58	1769.28	-4026.75	127.10	1736.90	-396.37	1151.95	67.98	195.93	1065.75	74.63	-294.20
2.35000	-3594.52	137.00	-22.63	-3626.17	136.40	-24.20	-3459.69	313.13	17.60	-4088.04	316.96	-56.14	-3071.50	-71.91	-34.31	-4049.06	6.52	-25.02	-1618.83	-123.35	116.06	-1622.91	-128.75	178.05	-3851.98	88.25	1327.37	0.00	0.00	0.00	-3681.77	48.71	1666.38	-3661.95	153.76	1663.26	-1200.15	3.58	1769.28	-4023.54	126.48	1737.64	-392.96	1150.69	68.87	194.27	1066.02	74.28	-292.95
2.36000	-3594.52	137.00	-22.63	-3626.17	136.40	-24.20	-3452.74	314.83	18.62	-4088.06	318.24	-56.78	-3071.50	-71.91	-34.31	-4049.06	6.52	-25.02	-1618.83	-123.35	116.06	-1622.91	-128.75	178.05	-3848.17	91.02	1328.22	0.00	0.00	0.00	-3709.42	49.19	1667.10	-3690.91	156.60	1664.55	-1200.15	3.58	1769.28	-4020.29	125.84	1738.37	-394.56	1148.94	69.28	194.86	1066.22	74.20	-289.40
2.37000	-3594.52	137.00	-22.63	-3626.17	136.40	-24.20	-3445.77	316.50	19.63	-4087.93	319.47	-57.41	-3071.50	-71.91	-34.31	-4049.06	6.52	-25.02	-1618.83	-123.35	116.06	-1622.91	-128.75	178.05	-3816.90	90.05	1330.67	0.00	0.00	0.00	-3704.94	49.20	1666.09	-3654.99	156.77	1663.88	-1200.15	3.58	1769.28	-4017.00	125.20	1739.11	-396.15	1150.86	68.50	195.29	1065.97	74.47	-286.90
2.38000	-3594.52	137.00	-22.63	-3626.17	136.40	-24.20	-3438.78	318.13	20.65	-4087.63	320.66	-58.02	-3071.50	-71.91	-34.31	-4049.06	6.52	-25.02	-1618.83	-123.35	116.06	-1622.91	-128.75	178.05	-3799.97	91.00	1329.31	0.00	0.00	0.00	-3683.41	50.01	1665.57	-3683.73	159.82	1665.11	-1200.15	3.58	1769.28	-4013.67	124.54	1739.84	-395.38	1150.88	69.10	193.16	1065.93	74.02	-289.37
2.39000	-3594.52	137.00	-22.63	-3626.17	136.40	-24.20	-3431.77	319.73	21.66	-4087.18	321.79	-58.61	-3071.50	-71.91	-34.31	-4049.06	6.52	-25.02	-1618.83	-123.35	116.06	-1622.91	-128.75	178.05	-3811.51	92.02	1328.49	0.00	0.00	0.00	-3634.50	54.35	1663.81	-3654.01	161.10	1662.29	-1200.15	3.58	1769.28	-4010.30	123.89	1740.57	-386.33	1148.53	71.25	193.32	1065.80	74.09	-289.79
2.40000	-3594.52	137.00	-22.63	-3626.17	136.40	-24.20	-3424.73	321.29	22.67	-4086.57	322.88	-59.18	-3071.50	-71.91	-34.31	-4049.06	6.52	-25.02	-1618.83	-123.35	116.06	-1622.91	-128.75	178.05	-3796.24	92.56	1330.11	0.00	0.00	0.00	-3677.01	54.17	1665.39	-3636.70	162.52	1664.61	-1200.15	3.58	1769.28	-4006.89	123.22	1741.30	-387.47	1150.55	70.24	192.87	1066.11	73.93	-297.61
2.41000	-3594.52	137.00	-22.63	-3626.17	136.40	-24.20	-3417.67	322.83	23.67	-4085.81	323.93	-59.74	-3071.50	-71.91	-34.31	-4049.06	6.52	-25.02	-1618.83	-123.35	116.06	-1622.91	-128.75	178.05	-3783.48	94.14	1330.28	0.00	0.00	0.00	-3660.53	55.98	1666.13	-3663.26	165.35	1665.75	-1200.15	3.58	1769.28	-4003.43	122.55	1742.03	-395.03	1151.16	68.39	194.74	1066.45	74.18	-301.14
2.42000	-3594.52	137.00	-22.63	-3626.17	136.40	-24.20	-3410.58	324.32	24.68	-4084.89	324.93	-60.27	-3071.50	-71.91	-34.31	-4049.03	6.51	-25.01	-1618.83	-123.35	116.06	-1622.91	-128.75	178.05	-3772.36	96.50	1330.59	0.00	0.00	0.00	-3638.30	57.57	1665.43	-3670.23	166.23	1665.68	-1200.15	3.58	1769.28	-3999.94	121.86	1742.76	-394.94	1151.58	68.56	194.64	1066.04	74.23	-293.62
2.43000	-3594.52	137.00	-22.63	-3626.17	136.40	-24.20	-3403.48	325.79	25.68	-4083.81	325.88	-60.79	-3071.50	-71.91	-34.31	-4010.64	2.72	-19.50	-1618.83	-123.35	116.06	-1622.91	-128.75	178.05	-3757.19	96.90	1330.48	0.00	0.00	0.00	-3630.55	56.47	1663.80	-3668.53	167.33	1665.02	-1200.15	3.58	1769.28	-3996.41	121.18	1743.48	-392.93	1150.43	69.06	194.17	1066.41	74.10	-285.87
2.44000	-3594.52	137.00	-22.63	-3626.17	136.40	-24.20	-3396.35	327.22	26.68	-4082.59	326.79	-61.29	-3071.50	-71.91	-34.31	-4122.03	-5.39	-36.51	-1618.83	-123.35	116.06	-1622.91	-128.75	178.05	-3733.62	96.42	1330.91	0.00	0.00	0.00	-3621.42	57.70	1665.33	-3604.67	166.23	1662.87	-1200.15	3.58	1769.28	-3992.84	120.48	1744.21	-391.45	1152.55	68.66	194.05	1066.21	74.16	-292.28
2.45000	-3594.52	137.00	-22.63	-3626.17	136.40	-24.20	-3389.20	328.61	27.67	-4081.21	327.66	-61.77	-3071.50	-71.91	-34.31	-4088.87	-10.85	-35.42	-1618.83	-123.35	116.06	-1622.91	-128.75	178.05	-3774.06	98.10	1332.32	0.00	0.00	0.00	-3647.70	58.71	1665.03	-3651.54	169.12	1663.93	-1200.15	3.58	1769.28	-3989.23	119.78	1744.94	-390.26	1150.13	69.31	194.07	1065.81	74.19	-290.97
2.46000	-3594.52	137.00	-22.63	-3626.17	136.40	-24.20	-3382.03	329.98	28.67	-4079.68	328.48	-62.23	-3071.50	-71.91	-34.31	-4026.20	-13.32	-27.94	-1618.83	-123.35	116.06	-1622.91	-128.75	178.05	-3741.05	98.24	1332.67	0.00	0.00	0.00	-3608.41	58.73	1662.28	-3633.38	170.65	1663.71	-1200.15	3.58	1769.28	-3985.58	119.07	1745.66	-389.03	1148.92	70.06	194.45	1065.82	74.28	-290.85
2.47000	-3594.52	137.00	-22.63	-3626.17	136.40	-24.20	-3374.84	331.31	29.66	-4078.00	329.25	-62.68	-3071.50	-71.91	-34.31	-4006.43	-19.11	-26.61	-1618.83	-123.35	116.06	-1622.91	-128.75	178.05	-3739.55	97.26	1331.70	0.00	0.00	0.00	-3615.31	60.38	1662.14	-3589.38	172.90	1662.55	-1200.15	3.58	1769.28	-3981.89	118.35	1746.38	-392.46	1149.58	69.32	193.63	1066.35	74.09	-289.23
2.48000	-3594.52	137.00	-22.63	-3626.17	136.40	-24.20	-3367.62	332.61	30.65	-4076.17	329.99	-63.10	-3071.50	-71.91	-34.31	-4011.04	-25.26	-28.88	-1618.83	-123.35	116.06	-1622.91	-128.75	178.05	-3740.04	99.52	1333.00	0.00	0.00	0.00	-3607.35	61.35	1661.32	-3575.61	170.14	1659.34	-1200.15	3.58	1769.28	-3978.17	117.63	1747.10	-394.91	1150.73	68.60	193.26	1066.14	73.99	-290.60
2.49000	-3594.52	137.00	-22.63	-3626.17	136.40	-24.20	-3360.39	333.87	31.63	-4074.19	330.68	-63.52	-3071.50	-71.91	-34.31	-4018.91	-32.01	-34.55	-1618.83	-123.35	116.06	-1622.91	-128.75	178.05	-3723.56	100.01	1332.97	0.00	0.00	0.00	-3618.85	62.59	1660.80	-3634.10	171.06	1661.30	-1200.15	3.58	1769.28	-3974.40	116.90	1747.82	-391.62	1150.91	69.28	194.07	1066.09	74.15	-289.55
2.50000	-3594.52	137.00	-22.63	-3626.17	136.40	-24.20	-3353.13	335.10	32.61	-4072.07	331.32	-63.91	-3071.50	-71.91	-34.31	-4054.21	-37.36	-41.37	-1618.83	-123.35	116.06	-1622.91	-128.75	178.05	-3708.83	102.04	1334.80	0.00	0.00	0.00	-3616.12	62.11	1658.73	-3590.71	172.97	1655.99	-1200.15	3.58	1769.28	-3970.60	116.17	1748.54	-386.68	1150.47	70.04	192.81	1066.29	76.03	-286.68
2.51000	-3594.52	137.00	-22.63	-3626.17	136.40	-24.20	-3345.86	336.31	33.59	-4069.80	331.93	-64.28	-3071.50	-71.91	-34.31	-3988.87	-40.82	-32.57	-1618.83	-123.35	116.06	-1622.91	-128.75	178.05	-3709.18	102.87	1334.95	0.00	0.00	0.00	-3618.73	64.52	1657.22	-3592.11	171.98	1656.36	-1200.15	3.58	1769.28	-3966.75	115.42	1749.26	-390.08	1151.32	69.64	195.08	1066.53	75.04	-289.81
2.52000	-3594.52	137.00	-22.63	-3626.17	136.40	-24.20	-3338.57	337.48	34.57	-4067.38	332.49	-64.64	-3071.50	-71.91	-34.31	-3932.21	-43.65	-28.83	-1618.83	-123.35	116.06	-1622.91	-128.75	178.05	-3739.84	101.24	1334.73	0.00	0.00	0.00	-3560.05	63.07	1652.74	-3576.39	171.49	1653.67	-1200.15	3.58	1769.28	-3962.87	114.67	1749.97	-392.07	1152.05	69.20	195.16	1065.94	74.45	-294.57
2.53000	-3594.52	137.00	-22.63	-3626.17	136.40	-24.20	-3331.25	338.61	35.54	-4064.82	333.01	-64.98	-3071.50	-71.91	-34.31	-3922.58	-47.73	-32.85	-1618.83	-123.35	116.06	-1622.91	-128.75	178.05	-3670.39	101.28	1336.05	0.00	0.00	0.00	-3575.67	64.51	1652.84	-3570.63	171.05	1650.69	-1200.15	3.58	1769.28	-3958.95	113.92	1750.69	-393.16	1151.76	68.95	196.41	1065.25	74.91	-286.63
2.54000	-3594.52	137.00	-22.63	-3626.17	136.40	-24.20	-3323.92	339.72	36.51	-4062.12	333.49	-65.31	-3071.50	-71.91	-34.31	-3917.40	-51.20	-34.91	-1618.83	-123.35	116.06	-1622.91	-128.75	178.05	-3698.25	100.72	1335.39	0.00	0.00	0.00	-3553.04	64.06	1648.90	-3562.66	171.10	1648.76	-1200.15	3.58	1769.28	-3955.00	113.16	1751.40	-395.61	1151.61	68.10	195.56	1065.65	74.63	-289.08
2.55000	-3594.52	137.00	-22.63	-3626.17	136.40	-24.20	-3316.57	340.79	37.48	-4059.28	333.93	-65.62	-3071.50	-71.91	-34.31	-3876.71	-49.78	-29.88	-1618.83	-123.35	116.06	-1622.91	-128.75	178.05	-3682.90	100.64	1335.84	0.00	0.00	0.00	-3575.95	64.52	1646.10	-3555.13	170.98	1646.90	-1200.15	3.58	1769.28	-3951.00	112.39	1752.11	-393.65	1150.60	68.74	196.09	1065.29	74.87	-290.84
2.56000	-3594.52	137.00	-22.63	-3626.17	136.40	-24.20	-3309.19	341.84	38.44	-4056.30	334.33	-65.91	-3071.50	-71.91	-34.31	-3808.30	-51.52	-23.39	-1618.83	-123.35	116.06	-1622.91	-128.75	178.05	-3691.07	100.47	1336.51	0.00	0.00	0.00	-3571.73	63.40	1643.39	-3548.03	170.72	1645.10	-1200.15	3.58	1769.28	-3946.97	111.61	1752.83	-394.55	1151.71	68.41	195.54	1065.91	74.81	-294.29
2.57000	-3594.52	137.00	-22.63	-3626.17	136.40	-24.20	-3301.80	342.85	39.40	-4053.18	334.68	-66.18	-3071.50	-71.91	-34.31	-3802.92	-56.08	-25.14	-1618.83	-123.35	116.06	-1622.91	-128.75	178.05	-3685.72	101.76	1336.58	0.00	0.00	0.00	-3569.40	62.72	1642.16	-3541.35	170.30	1643.35	-1200.15	3.58	1769.28	-3942.89	110.83	1753.54	-391.11	1149.41	69.74	194.17	1065.84	74.30	-290.72
2.58000	-3594.52	137.00	-22.63	-3626.17	136.40	-24.20	-3294.40	343.83	40.36	-4049.92	335.00	-66.44	-3071.50	-71.91	-34.31	-3824.69	-58.82	-32.75	-1618.83	-123.35	116.06	-1622.91	-128.75	178.05	-3711.50	100.91	1335.40	0.00	0.00	0.00	-3554.38	62.25	1637.97	-3535.08	169.73	1641.67	-1200.15	3.58	1769.28	-3938.79	110.04	1754.24	-390.94	1149.56	69.66	194.39	1065.92	74.19	-289.01
2.59000	-3594.52	137.00	-22.63	-3626.17	136.40	-24.20	-3286.97	344.78	41.31	-4046.52	335.28	-66.68	-3071.50	-71.91	-34.31	-3707.04	-54.88	-14.88	-1618.83	-123.35	116.06	-1622.91	-128.75	178.05	-3723.71	101.24	1335.09	0.00	0.00	0.00	-3536.54	62.55	1634.77	-3529.20	169.02	1640.05	-1200.15	3.58	1769.28	-3934.64	109.25	1754.95	-391.58	1150.27	69.31	194.85	1065.87	74.35	-291.33
2.60000	-3594.52	137.00	-22.63	-3626.17	136.40	-24.20	-3279.53	345.70	42.26	-4042.98	335.52	-66.91	-3071.50	-71.91	-34.31	-3713.15	-58.33	-20.99	-1618.83	-123.35	116.06	-1622.91	-128.75	178.05	-3676.02	99.38	1334.71	0.00	0.00	0.00	-3486.91	63.03	1628.93	-3523.71	168.16	1638.48	-1200.15	3.58	1769.28	-3930.46	108.45	1755.66	-394.68	1152.97	68.14	194.64	1066.08	74.38	-292.74
2.61000	-3594.52	137.00	-22.63	-3626.17	136.40	-24.20	-3272.07	346.59	43.21	-4039.31	335.72	-67.12	-3071.50	-71.91	-34.31	-3717.14	-57.86	-22.45	-1618.83	-123.35	116.06	-1622.91	-128.75	178.05	-3655.22	98.58	1334.30	0.00	0.00	0.00	-3493.30	60.46	1627.04	-3518.58	167.17	1636.98	-1200.15	3.58	1769.28	-3926.24	107.64	1756.36	-394.78	1151.39	68.71	195.92	1065.64	74.84	-286.33
2.62000	-3594.52	137.00	-22.63	-3626.17	136.40	-24.20	-3264.59	347.45	44.15	-4035.51	335.88	-67.31	-3071.50	-71.91	-34.31	-3663.45	-55.64	-16.98	-1618.83	-123.35	116.06	-1622.91	-128.75	178.05	-3669.90	99.05	1332.15	0.00	0.00	0.00	-3525.83	60.52	1625.51	-3513.81	166.05	1635.52	-1200.15	3.58	1769.28	-3921.98	106.83	1757.06	-385.18	1149.59	71.10	195.42	1065.68	74.52	-283.79
2.63000	-3594.52	137.00	-22.63	-3626.17	136.40	-24.20	-3257.09	348.29	45.09	-4031.57	336.00	-67.49	-3071.50	-71.91	-34.31	-3632.28	-56.17	-15.11	-1618.83	-123.35	116.06	-1622.91	-128.75	178.05	-3674.89	98.67	1332.01	0.00	0.00	0.00	-3510.20	61.02	1622.48	-3509.39	164.80	1634.13	-1200.15	3.58	1769.28	-3917.68	106.02	1757.76	-394.48	1152.70	68.35	194.03	1066.44	74.10	-288.97
2.64000	-3594.52	137.00	-22.63	-3626.17	136.40	-24.20	-3249.58	349.09	46.02	-4027.50	336.09	-67.65	-3071.50	-71.91	-34.31	-3602.26	-56.68	-13.34	-1618.83	-123.35	116.06	-1622.91	-128.75	178.05	-3668.47	98.09	1332.69	0.00	0.00	0.00	-3485.66	60.70	1619.66	-3505.29	163.42	1632.79	-1200.15	3.58	1769.28	-3913.35	105.19	1758.46	-397.56	1153.49	67.38	193.34	1066.85	73.74	-290.49
2.65000	-3594.52	137.00	-22.63	-3626.17	136.40	-24.20	-3242.05	349.86	46.95	-4023.30	336.13	-67.80	-3071.50	-71.91	-34.31	-3573.36	-57.18	-11.68	-1618.83	-123.35	116.06	-1622.91	-128.75	178.05	-3640.49	98.04	1330.51	0.00	0.00	0.00	-3483.02	59.50	1615.59	-3501.52	161.92	1631.50	-1200.15	3.58	1769.28	-3908.98	104.37	1759.16	-392.43	1152.68	68.51	193.86	1066.75	73.95	-292.37
2.66000	-3594.52	137.00	-22.63	-3626.17	136.40	-24.20	-3234.51	350.60	47.88	-4018.97	336.14	-67.93	-3071.50	-71.91	-34.31	-3545.58	-57.68	-10.11	-1618.83	-123.35	116.06	-1622.91	-128.75	178.05	-3634.91	96.85	1330.50	0.00	0.00	0.00	-3494.61	58.28	1612.45	-3498.05	160.31	1630.27	-1200.15	3.58	1769.28	-3904.58	103.53	1759.86	-390.13	1151.77	69.26	193.63	1066.49	73.90	-294.46
2.67000	-3594.52	137.00	-22.63	-3626.17	136.40	-24.20	-3226.95	351.31	48.80	-4014.50	336.12	-68.04	-3071.50	-71.91	-34.31	-3518.88	-58.16	-8.64	-1618.83	-123.35	116.06	-1622.91	-128.75	178.05	-3659.16	94.62	1328.21	0.00	0.00	0.00	-3480.23	58.23	1608.52	-3494.87	158.58	1629.08	-1200.15	3.58	1769.28	-3900.14	102.69	1760.56	-390.75	1150.30	69.48	195.19	1066.07	74.41	-289.73
2.68000	-3594.52	137.00	-22.63	-3626.17	136.40	-24.20	-3219.38	351.99	49.72	-4009.91	336.06	-68.14	-3071.50	-71.91	-34.31	-3493.25	-58.63	-7.27	-1618.83	-123.35	116.06	-1622.91	-128.75	178.05	-3617.71	96.46	1328.11	0.00	0.00	0.00	-3436.63	59.15	1605.10	-3491.97	156.75	1627.95	-1200.15	3.58	1769.28	-3895.66	101.85	1761.25	-391.07	1149.91	69.45	195.37	1065.80	74.65	-286.87
2.69000	-3594.52	137.00	-22.63	-3626.17	136.40	-24.20	-3211.79	352.65	50.64	-4005.20	335.96	-68.23	-3071.50	-71.91	-34.31	-3468.67	-59.10	-6.00	-1618.83	-123.35	116.06	-1622.91	-128.75	178.05	-3670.53	93.00	1326.95	0.00	0.00	0.00	-3437.61	56.03	1601.86	-3489.34	154.81	1626.88	-1200.15	3.58	1769.28	-3891.14	101.00	1761.94	-395.44	1152.07	68.29	195.26	1065.75	74.62	-285.08
2.70000	-3594.52	137.00	-22.63	-3626.17	136.40	-24.20	-3204.18	353.28	51.55	-4000.35	335.82	-68.29	-3071.50	-71.91	-34.31	-3445.13	-59.55	-4.81	-1618.83	-123.35	116.06	-1622.91	-128.75	178.05	-3650.82	92.16	1326.76	0.00	0.00	0.00	-3462.94	53.16	1599.43	-3486.97	152.77	1625.85	-1200.15	3.58	1769.28	-3886.59	100.14	1762.63	-393.34	1151.77	68.71	195.12	1066.49	74.33	-290.40
2.71000	-3594.52	137.00	-22.63	-3626.17	136.40	-24.20	-3196.56	353.87	52.46	-3995.39	335.65	-68.35	-3071.50	-71.91	-34.31	-3422.59	-59.99	-3.71	-1618.83	-123.35	116.06	-1622.91	-128.75	178.05	-3627.80	92.64	1324.63	0.00	0.00	0.00	-3440.36	52.11	1596.00	-3484.84	150.63	1624.87	-1200.15	3.58	1769.28	-3882.01	99.28	1763.32	-391.79	1151.07	69.35	193.79	1065.84	74.24	-292.30
2.72000	-3594.52	137.00	-22.63	-3626.17	136.40	-24.20	-3188.93	354.44	53.36	-3990.30	335.45	-68.39	-3071.50	-71.91	-34.31	-3401.04	-60.42	-2.70	-1618.83	-123.35	116.06	-1622.91	-128.75	178.05	-3596.97	92.28	1323.49	0.00	0.00	0.00	-3448.09	50.89	1594.52	-3482.94	148.40	1623.93	-1200.15	3.58	1769.28	-3877.39	98.41	1764.01	-392.55	1150.53	69.04	193.94	1066.11	74.15	-291.16
2.73000	-3594.52	137.00	-22.63	-3626.17	136.40	-24.20	-3181.28	354.98	54.26	-3985.08	335.21	-68.41	-3071.50	-71.91	-34.31	-3380.46	-60.84	-1.78	-1618.83	-123.35	116.06	-1622.91	-128.75	178.05	-3578.47	89.40	1323.22	0.00	0.00	0.00	-3426.59	50.25	1590.47	-3481.26	146.09	1623.05	-1200.15	3.58	1769.28	-3872.73	97.54	1764.70	-392.08	1150.34	69.16	195.04	1065.40	74.63	-289.25
2.74000	-3594.52	137.00	-22.63	-3626.17	136.40	-24.20	-3173.62	355.50	55.16	-3979.74	334.94	-68.42	-3071.50	-71.91	-34.31	-3360.84	-61.25	-0.93	-1618.83	-123.35	116.06	-1622.91	-128.75	178.05	-3583.14	88.40	1320.31	0.00	0.00	0.00	-3458.25	49.74	1588.66	-3479.78	143.68	1622.21	-1200.15	3.58	1769.28	-3868.04	96.67	1765.38	-392.68	1150.63	69.04	195.20	1065.57	74.49	-289.88
2.75000	-3594.52	137.00	-22.63	-3626.17	136.40	-24.20	-3165.94	355.98	56.05	-3974.28	334.63	-68.42	-3071.50	-71.91	-34.31	-3342.14	-61.65	-0.17	-1618.83	-123.35	116.06	-1622.91	-128.75	178.05	-3572.42	87.98	1320.46	0.00	0.00	0.00	-3431.65	48.03	1586.50	-3478.49	141.20	1621.42	-1200.15	3.58	1769.28	-3863.31	95.79	1766.06	-391.53	1152.01	69.11	195.52	1065.84	74.51	-290.38
2.76000	-3594.52	137.00	-22.63	-3626.17	136.40	-24.20	-3158.25	356.44	56.93	-3968.71	334.29	-68.40	-3071.50	-71.91	-34.31	-3324.36	-62.04	0.51	-1618.83	-123.35	116.06	-1622.91	-128.75	178.05	-3592.09	85.86	1318.71	0.00	0.00	0.00	-3415.81	45.16	1583.07	-3477.39	138.64	1620.67	-1200.15	3.58	1769.28	-3858.55	94.90	1766.75	-394.84	1152.67	68.09	192.43	1066.36	73.55	-292.35
2.77000	-3594.52	137.00	-22.63	-3626.17	136.40	-24.20	-3150.55	356.87	57.81	-3963.01	333.92	-68.36	-3071.50	-71.91	-34.31	-3307.47	-62.42	1.12	-1618.83	-123.35	116.06	-1622.91	-128.75	178.05	-3607.68	83.90	1317.47	0.00	0.00	0.00	-3385.90	46.13	1580.21	-3476.45	136.01	1619.97	-1200.15	3.58	1769.28	-3853.75	94.01	1767.43	-393.77	1151.95	68.41	194.41	1065.37	74.41	-289.88
2.78000	-3594.52	137.00	-22.63	-3626.17	136.40	-24.20	-3142.84	357.28	58.69	-3957.20	333.51	-68.32	-3071.50	-71.91	-34.31	-3291.46	-62.79	1.66	-1618.83	-123.35	116.06	-1622.91	-128.75	178.05	-3612.47	80.63	1315.93	0.00	0.00	0.00	-3412.03	43.37	1579.94	-3475.66	133.31	1619.31	-1200.15	3.58	1769.28	-3848.91	93.11	1768.10	-394.94	1151.32	68.65	193.60	1066.25	74.04	-292.75
2.79000	-3594.52	137.00	-22.63	-3626.17	136.40	-24.20	-3135.11	357.65	59.57	-3951.26	333.07	-68.26	-3071.50	-71.91	-34.31	-3276.29	-63.15	2.12	-1618.83	-123.35	116.06	-1622.91	-128.75	178.05	-3589.12	79.61	1315.16	0.00	0.00	0.00	-3419.40	41.90	1577.14	-3475.02	130.54	1618.69	-1200.15	3.58	1769.28	-3844.05	92.21	1768.78	-393.56	1152.44	68.57	193.91	1066.07	74.19	-289.31
2.80000	-3594.52	137.00	-22.63	-3626.17	136.40	-24.20	-3127.37	358.00	60.43	-3945.22	332.60	-68.18	-3071.50	-71.91	-34.31	-3261.96	-63.50	2.51	-1618.83	-123.35	116.06	-1622.91	-128.75	178.05	-3567.97	78.45	1314.81	0.00	0.00	0.00	-3393.93	40.84	1574.22	-3474.50	127.71	1618.11	-1200.15	3.58	1769.28	-3839.14	91.31	1769.46	-394.28	1151.50	68.95	194.94	1065.33	74.75	-289.99
2.81000	-3594.52	137.00	-22.63	-3626.17	136.40	-24.20	-3119.62	358.33	61.30	-3939.05	332.10	-68.09	-3071.50	-71.91	-34.31	-3248.45	-63.84	2.84	-1618.83	-123.35	116.06	-1622.91	-128.75	178.05	-3587.23	76.63	1312.59	0.00	0.00	0.00	-3370.17	38.61	1571.33	-3474.11	124.83	1617.58	-1200.15	3.58	1769.28	-3834.21	90.40	1770.13	-394.39	1151.81	68.68	193.94	1066.01	74.17	-292.39
2.82000	-3594.52	137.00	-22.63	-3626.17	136.40	-24.20	-3111.86	358.62	62.16	-3932.78	331.57	-67.99	-3071.50	-71.91	-34.31	-3235.72	-64.17	3.10	-1618.83	-123.35	116.06	-1622.91	-128.75	178.05	-3567.17	73.86	1311.16	0.00	0.00	0.00	-3360.19	37.48	1569.68	-3473.81	121.89	1617.08	-1200.15	3.58	1769.28	-3829.23	89.48	1770.80	-390.00	1150.61	69.94	195.98	1065.40	74.74	-292.20
2.83000	-3594.52	137.00	-22.63	-3626.17	136.40	-24.20	-3104.08	358.89	63.01	-3926.39	331.00	-67.87	-3071.50	-71.91	-34.31	-3223.77	-64.50	3.29	-1618.83	-123.35	116.06	-1622.91	-128.75	178.05	-3565.39	72.23	1310.28	0.00	0.00	0.00	-3356.44	36.36	1568.63	-3473.61	118.91	1616.63	-1200.15	3.58	1769.28	-3824.23	88.57	1771.47	-397.46	1154.06	67.41	195.23	1065.89	74.49	-291.53
2.84000	-3594.52	137.00	-22.63	-3626.17	136.40	-24.20	-3096.30	359.14	63.86	-3919.89	330.41	-67.74	-3071.50	-71.91	-34.31	-3212.58	-64.81	3.43	-1618.83	-123.35	116.06	-1622.91	-128.75	178.05	-3578.67	68.23	1309.37	0.00	0.00	0.00	-3376.62	32.82	1566.23	-3473.48	115.88	1616.21	-1200.15	3.58	1769.28	-3819.19	87.64	1772.14	-400.04	1154.77	66.88	194.90	1066.12	74.32	-288.71
2.85000	-3594.52	137.00	-22.63	-3626.17	136.40	-24.20	-3088.50	359.36	64.70	-3913.28	329.78	-67.59	-3071.50	-71.91	-34.31	-3202.12	-65.11	3.51	-1618.83	-123.35	116.06	-1622.91	-128.75	178.05	-3530.07	67.58	1307.35	0.00	0.00	0.00	-3358.35	31.02	1563.66	-3473.42	112.81	1615.83	-1200.15	3.58	1769.28	-3814.11	86.72	1772.80	-393.80	1152.61	68.77	195.39	1066.16	74.31	-292.14
2.86000	-3594.52	137.00	-22.63	-3626.17	136.40	-24.20	-3080.70	359.55	65.54	-3906.56	329.12	-67.44	-3071.50	-71.91	-34.31	-3192.38	-65.40	3.53	-1618.83	-123.35	116.06	-1622.91	-128.75	178.05	-3527.83	64.10	1305.93	0.00	0.00	0.00	-3340.35	29.00	1562.69	-3473.42	109.70	1615.49	-1200.15	3.58	1769.28	-3809.01	85.78	1773.47	-391.83	1151.29	69.08	195.23	1065.84	74.50	-286.20
2.87000	-3594.52	137.00	-22.63	-3626.17	136.40	-24.20	-3072.88	359.72	66.38	-3899.73	328.44	-67.27	-3071.50	-71.91	-34.31	-3183.33	-65.68	3.49	-1618.83	-123.35	116.06	-1622.91	-128.75	178.05	-3525.12	62.68	1305.75	0.00	0.00	0.00	-3351.37	26.62	1561.76	-3473.45	106.56	1615.18	-1200.15	3.58	1769.28	-3803.86	84.85	1774.13	-391.82	1149.92	69.66	195.29	1065.93	74.46	-289.45
2.88000	-3594.52	137.00	-22.63	-3626.17	136.40	-24.20	-3065.05	359.86	67.21	-3892.79	327.73	-67.08	-3071.50	-71.91	-34.31	-3174.96	-65.96	3.41	-1618.83	-123.35	116.06	-1622.91	-128.75	178.05	-3526.86	60.55	1306.62	0.00	0.00	0.00	-3346.90	24.26	1560.71	-3473.52	103.39	1614.91	-1200.15	3.58	1769.28	-3798.69	83.91	1774.79	-392.48	1151.16	69.30	195.57	1066.25	74.40	-297.70
2.89000	-3594.52	137.00	-22.63	-3626.17	136.40	-24.20	-3057.22	359.98	68.03	-3885.75	326.98	-66.89	-3071.50	-71.91	-34.31	-3167.25	-66.22	3.27	-1618.83	-123.35	116.06	-1622.91	-128.75	178.05	-3532.52	56.72	1304.39	0.00	0.00	0.00	-3332.88	22.76	1558.95	-3473.59	100.20	1614.67	-1200.15	3.58	1769.28	-3793.48	82.97	1775.45	-391.27	1149.13	69.91	193.59	1066.36	74.09	-286.43
2.90000	-3594.52	137.00	-22.63	-3626.17	136.40	-24.20	-3049.37	360.07	68.85	-3878.60	326.21	-66.68	-3071.50	-71.91	-34.31	-3160.17	-66.48	3.09	-1618.83	-123.35	116.06	-1622.91	-128.75	178.05	-3520.75	54.56	1303.02	0.00	0.00	0.00	-3326.87	20.55	1557.90	-3473.67	96.99	1614.47	-1200.15	3.58	1769.28	-3788.24	82.02	1776.11	-392.98	1151.55	68.57	194.52	1066.13	74.27	-291.04
2.91000	-3594.52	137.00	-22.63	-3626.17	136.40	-24.20	-3041.52	360.13	69.66	-3871.35	325.41	-66.45	-3071.50	-71.91	-34.31	-3153.71	-66.72	2.86	-1618.83	-123.35	116.06	-1622.91	-128.75	178.05	-3510.14	50.83	1305.48	0.00	0.00	0.00	-3313.32	17.57	1557.95	-3473.75	93.75	1614.29	-1200.15	3.58	1769.28	-3782.96	81.07	1776.77	-389.15	1150.50	69.79	194.25	1065.96	74.13	-294.32
2.92000	-3594.52	137.00	-22.63	-3626.17	136.40	-24.20	-3033.65	360.18	70.47	-3863.99	324.58	-66.22	-3071.50	-71.91	-34.31	-3147.84	-66.96	2.59	-1618.83	-123.35	116.06	-1622.91	-128.75	178.05	-3541.28	46.42	1305.71	0.00	0.00	0.00	-3324.19	13.39	1558.12	-3473.79	90.51	1614.15	-1200.15	3.58	1769.28	-3777.65	80.11	1777.42	-388.82	1150.40	69.98	195.15	1065.82	74.50	-289.60
2.93000	-3594.52	137.00	-22.63	-3626.17	136.40	-24.20	-3025.78	360.20	71.28	-3856.53	323.73	-65.97	-3071.50	-71.91	-34.31	-3142.56	-67.19	2.27	-1618.83	-123.35	116.06	-1622.91	-128.75	178.05	-3476.49	45.26	1306.70	0.00	0.00	0.00	-3287.12	10.44	1558.21	-3473.81	87.26	1614.04	-1200.15	3.58	1769.28	-3772.31	79.15	1778.07	-387.49	1150.83	70.34	196.18	1066.42	74.54	-286.54
2.94000	-3594.52	137.00	-22.63	-3626.17	136.40	-24.20	-3017.90	360.19	72.07	-3848.97	322.85	-65.71	-3071.50	-71.91	-34.31	-3137.83	-67.41	1.92	-1618.83	-123.35	116.06	-1622.91	-128.75	178.05	-3443.69	41.42	1307.08	0.00	0.00	0.00	-3283.93	6.40	1557.54	-3473.77	84.00	1613.97	-1200.15	3.58	1769.28	-3766.94	78.19	1778.72	-387.87	1150.04	70.82	194.35	1066.16	74.11	-282.59
2.95000	-3594.52	137.00	-22.63	-3626.17	136.40	-24.20	-3010.01	360.16	72.87	-3841.31	321.94	-65.44	-3071.50	-71.91	-34.31	-3133.64	-67.62	1.53	-1618.83	-123.35	116.06	-1622.91	-128.75	178.05	-3428.99	39.41	1308.99	0.00	0.00	0.00	-3269.50	2.04	1558.33	-3473.68	80.74	1613.92	-1200.15	3.58	1769.28	-3761.53	77.23	1779.37	-392.53	1151.98	69.06	194.82	1066.24	74.14	-294.22
2.96000	-3594.52	137.00	-22.63	-3626.17	136.40	-24.20	-3002.11	360.10	73.65	-3833.55	321.01	-65.16	-3071.50	-71.91	-34.31	-3129.97	-67.82	1.11	-1618.83	-123.35	116.06	-1622.91	-128.75	178.05	-3454.19	35.37	1308.53	0.00	0.00	0.00	-3246.14	0.51	1559.79	-3473.51	77.49	1613.89	-1200.15	3.58	1769.28	-3756.09	76.26	1780.01	-401.43	1154.01	66.48	194.96	1066.39	74.22	-295.51
2.97000	-3594.52	137.00	-22.63	-3626.17	136.40	-24.20	-2994.21	360.03	74.43	-3825.69	320.05	-64.86	-3071.50	-71.91	-34.31	-3126.80	-68.01	0.65	-1618.83	-123.35	116.06	-1622.91	-128.75	178.05	-3444.20	33.41	1311.75	0.00	0.00	0.00	-3272.02	-3.49	1560.60	-3473.25	74.24	1613.90	-1200.15	3.58	1769.28	-3750.62	75.28	1780.66	-389.21	1150.21	70.17	194.96	1066.56	74.42	-292.43
2.98000	-3594.52	137.00	-22.63	-3626.17	136.40	-24.20	-2986.30	359.93	75.21	-3817.74	319.06	-64.55	-3071.50	-71.91	-34.31	-3124.11	-68.19	0.16	-1618.83	-123.35	116.06	-1622.91	-128.75	178.05	-3432.23	29.62	1312.02	0.00	0.00	0.00	-3284.32	-7.27	1562.64	-3472.90	71.00	1613.93	-1200.15	3.58	1769.28	-3745.11	74.31	1781.30	-385.70	1150.78	70.48	193.86	1066.69	73.99	-290.24
2.99000	-3594.52	137.00	-22.63	-3626.17	136.40	-24.20	-2978.38	359.80	75.98	-3809.69	318.05	-64.23	-3071.50	-71.91	-34.31	-3121.88	-68.36	-0.35	-1618.83	-123.35	116.06	-1622.91	-128.75	178.05	-3421.28	26.45	1314.36	0.00	0.00	0.00	-3257.51	-8.75	1565.43	-3472.44	67.78	1613.99	-1200.15	3.58	1769.28	-3739.57	73.33	1781.94	-392.33	1149.69	69.96	195.07	1065.64	74.48	-290.72
3.00000	-3594.52	137.00	-22.63	-3626.17	136.40	-24.20	-2970.45	359.65	76.75	-3801.54	317.01	-63.90	-3071.50	-71.91	-34.31	-3120.09	-68.53	-0.89	-1618.83	-123.35	116.06	-1622.91	-128.75	178.05	-3419.00	23.02	1317.59	0.00	0.00	0.00	-3220.75	-10.98	1565.66	-3471.85	64.58	1614.08	-1200.15	3.58	1769.28	-3734.00	72.34	1782.58	-393.37	1151.91	68.93	195.08	1066.31	76.75	-290.40
3.01000	-3594.52	137.00	-22.63	-3626.17	136.40	-24.20	-2962.52	359.48	77.50	-3793.30	315.95	-63.55	-3071.50	-71.91	-34.31	-3118.72	-68.69	-1.46	-1618.83	-123.35	116.06	-1622.91	-128.75	178.05	-3426.55	18.80	1319.09	0.00	0.00	0.00	-3241.70	-17.20	1568.31	-3471.12	61.40	1614.19	-1200.15	3.58	1769.28	-3728.40	71.36	1783.22	-393.29	1152.04	68.77	194.59	1066.28	75.03	-288.34
3.02000	-3594.52	137.00	-22.63	-3626.17	136.40	-24.20	-2954.58	359.29	78.26	-3784.97	314.87	-63.20	-3071.50	-71.91	-34.31	-3117.75	-68.83	-2.05	-1618.83	-123.35	116.06	-1622.91	-128.75	178.05	-3408.22	15.79	1321.06	0.00	0.00	0.00	-3226.91	-20.87	1568.95	-3470.25	58.25	1614.32	-1200.15	3.58	1769.28	-3722.77	70.37	1783.85	-393.79	1151.71	69.03	194.65	1066.18	74.16	-287.26
3.03000	-3594.52	137.00	-22.63	-3626.17	136.40	-24.20	-2946.64	359.07	79.00	-3776.54	313.76	-62.83	-3071.50	-71.91	-34.31	-3117.16	-68.97	-2.65	-1618.83	-123.35	116.06	-1622.91	-128.75	178.05	-3434.15	10.07	1322.36	0.00	0.00	0.00	-3217.82	-24.46	1571.56	-3469.22	55.13	1614.48	-1200.15	3.58	1769.28	-3717.11	69.38	1784.48	-399.01	1152.09	67.85	192.53	1065.96	75.96	-290.94
3.04000	-3594.49	137.00	-22.63	-3626.17	136.40	-24.20	-2938.69	358.84	79.75	-3768.02	312.63	-62.45	-3071.50	-71.91	-34.31	-3116.93	-69.10	-3.28	-1618.83	-123.35	116.06	-1622.91	-128.75	178.05	-3387.53	8.51	1323.95	0.00	0.00	0.00	-3233.03	-26.59	1575.33	-3468.01	52.04	1614.65	-1200.15	3.58	1769.28	-3711.41	68.38	1785.11	-393.97	1151.92	68.59	194.52	1066.26	74.98	-294.85
3.05000	-3561.24	136.91	-19.57	-3626.17	136.40	-24.20	-2930.74	358.57	80.48	-3759.42	311.47	-62.07	-3071.50	-71.91	-34.31	-3117.05	-69.23	-3.92	-1618.83	-123.35	116.06	-1622.91	-128.75	178.05	-3362.58	5.94	1326.54	0.00	0.00	0.00	-3218.20	-31.93	1577.77	-3466.61	49.00	1614.85	-1200.15	3.58	1769.28	-3705.68	67.38	1785.74	-392.51	1151.78	68.73	195.89	1066.18	74.57	-293.01
3.06000	-3588.20	139.30	-26.14	-3626.20	136.40	-24.21	-2922.78	358.29	81.21	-3750.72	310.29	-61.67	-3071.50	-71.91	-34.31	-3117.49	-69.34	-4.57	-1618.83	-123.35	116.06	-1622.91	-128.75	178.05	-3400.83	1.84	1328.94	0.00	0.00	0.00	-3239.95	-34.48	1581.05	-3465.02	45.99	1615.07	-1200.15	3.58	1769.28	-3699.92	66.38	1786.37	-396.30	1151.71	67.94	195.37	1065.76	74.40	-293.32
3.07000	-3619.81	137.55	-35.18	-3653.96	135.46	-35.48	-2914.81	357.99	81.93	-3741.94	309.09	-61.25	-3071.50	-71.91	-34.31	-3118.23	-69.45	-5.23	-1618.83	-123.35	116.06	-1622.91	-128.75	178.05	-3349.28	-1.70	1330.77	0.00	0.00	0.00	-3207.52	-37.95	1583.28	-3463.21	43.04	1615.31	-1200.15	3.58	1769.28	-3694.13	65.38	1786.99	-393.54	1150.86	68.96	196.94	1065.43	74.94	-292.65
3.08000	-3634.70	135.58	-41.51	-3688.97	136.53	-44.80	-2906.84	357.66	82.65	-3733.07	307.87	-60.83	-3071.50	-71.91	-34.31	-3119.25	-69.54	-5.90	-1618.83	-123.35	116.06	-1622.91	-128.75	178.05	-3315.00	-2.73	1331.54	0.00	0.00	0.00	-3190.89	-42.20	1585.38	-3461.18	40.13	1615.57	-1200.15	3.58	1769.28	-3688.31	64.37	1787.61	-392.12	1150.76	69.29	194.42	1066.15	74.22	-290.30
3.09000	-3586.34	137.75	-37.37	-3639.07	134.86	-39.50	-2898.87	357.31	83.36	-3724.11	306.63	-60.40	-3071.50	-71.91	-34.31	-3120.54	-69.63	-6.58	-1618.83	-123.35	116.06	-1622.91	-128.75	178.05	-3338.77	-5.55	1333.68	0.00	0.00	0.00	-3182.15	-45.73	1587.23	-3458.91	37.28	1615.84	-1200.15	3.58	1769.28	-3682.46	63.36	1788.23	-394.49	1152.23	68.23	194.44	1066.38	74.10	-288.87
3.10000	-3580.52	135.37	-40.62	-3627.30	136.42	-36.33	-2890.90	356.94	84.06	-3715.07	305.36	-59.96	-3071.50	-71.91	-34.31	-3122.07	-69.71	-7.26	-1618.83	-123.35	116.06	-1622.91	-128.75	178.05	-3302.06	-8.16	1335.84	0.00	0.00	0.00	-3186.07	-49.64	1591.02	-3456.39	34.49	1616.13	-1200.15	3.58	1769.28	-3676.58	62.35	1788.85	-391.04	1151.12	69.31	194.70	1065.79	74.39	-292.88
3.11000	-3598.59	135.77	-47.79	-3627.05	134.50	-37.01	-2882.91	356.55	84.76	-3705.95	304.08	-59.50	-3071.50	-71.91	-34.31	-3123.82	-69.79	-7.95	-1618.83	-123.35	116.06	-1622.91	-128.75	178.05	-3340.39	-12.33	1337.15	0.00	0.00	0.00	-3182.32	-52.13	1593.77	-3453.61	31.76	1616.44	-1200.15	3.58	1769.28	-3670.66	61.34	1789.47	-388.70	1150.74	69.73	195.15	1065.66	74.45	-294.00
3.12000	-3599.44	136.63	-49.54	-3638.15	133.02	-35.35	-2874.93	356.14	85.45	-3696.74	302.77	-59.04	-3071.50	-71.91	-34.31	-3125.78	-69.85	-8.63	-1618.83	-123.35	116.06	-1622.91	-128.75	178.05	-3327.95	-14.73	1338.24	0.00	0.00	0.00	-3169.70	-57.75	1594.71	-3450.55	29.10	1616.76	-1200.15	3.58	1769.28	-3664.72	60.32	1790.08	-392.45	1152.24	68.73	195.44	1065.90	74.50	-296.63
3.13000	-3550.78	137.94	-44.08	-3606.85	134.77	-28.16	-2866.94	355.71	86.14	-3687.45	301.44	-58.56	-3071.50	-71.91	-34.31	-3127.93	-69.91	-9.31	-1618.83	-123.35	116.06	-1622.91	-128.75	178.05	-3307.57	-16.96	1337.31	0.00	0.00	0.00	-3168.32	-60.37	1598.29	-3447.20	26.51	1617.10	-1200.15	3.58	1769.28	-3658.75	59.30	1790.69	-388.36	1149.26	70.59	195.63	1065.82	74.60	-291.00
3.14000	-3555.27	138.63	-44.43	-3600.44	133.08	-23.98	-2858.95	355.26	86.82	-3678.08	300.10	-58.08	-3071.50	-71.91	-34.31	-3130.23	-69.96	-9.99	-1618.83	-123.35	116.06	-1622.91	-128.75	178.05	-3307.32	-19.39	1338.85	0.00	0.00	0.00	-3160.47	-62.60	1599.15	-3443.56	24.00	1617.45	-1200.15	3.58	1769.28	-3652.74	58.28	1791.30	-393.46	1150.15	69.16	195.31	1065.49	74.57	-292.31
3.15000	-3520.06	138.71	-36.04	-3611.48	134.20	-21.28	-2850.96	354.79	87.49	-3668.63	298.73	-57.59	-3071.50	-71.91	-34.31	-3132.69	-70.00	-10.66	-1618.83	-123.35	116.06	-1622.91	-128.75	178.05	-3326.47	-22.49	1339.27	0.00	0.00	0.00	-3166.04	-66.58	1600.75	-3439.60	21.56	1617.82	-1200.15	3.58	1769.28	-3646.71	57.26	1791.91	-393.33	1150.76	69.11	195.70	1065.61	74.67	-287.00
3.16000	-3520.48	140.12	-34.19	-3536.42	131.66	-8.53	-2842.97	354.29	88.16	-3659.10	297.34	-57.08	-3071.50	-71.91	-34.31	-3135.27	-70.03	-11.32	-1618.83	-123.35	116.06	-1622.91	-128.75	178.05	-3320.64	-23.11	1339.69	0.00	0.00	0.00	-3147.69	-69.22	1601.90	-3435.31	19.21	1618.19	-1200.15	3.58	1769.28	-3640.64	56.23	1792.51	-390.22	1150.07	69.87	195.48	1065.43	74.61	-288.09
3.17000	-3521.19	139.21	-35.83	-3524.63	130.68	-6.20	-2834.97	353.78	88.82	-3649.50	295.94	-56.57	-3071.50	-71.91	-34.31	-3137.95	-70.06	-11.98	-1618.83	-123.35	116.06	-1622.91	-128.75	178.05	-3298.27	-25.32	1341.36	0.00	0.00	0.00	-3142.63	-72.59	1603.50	-3430.69	16.95	1618.58	-1200.15	3.58	1769.28	-3634.55	55.21	1793.11	-393.32	1150.10	69.19	195.55	1065.94	74.54	-293.03
3.18000	-3489.44	137.71	-31.56	-3488.20	131.70	-1.26	-2826.97	353.25	89.47	-3639.81	294.52	-56.04	-3071.50	-71.91	-34.31	-3140.73	-70.07	-12.61	-1618.83	-123.35	116.06	-1622.91	-128.75	178.05	-3302.93	-27.34	1344.44	0.00	0.00	0.00	-3143.44	-74.86	1605.69	-3425.72	14.77	1618.98	-1200.15	3.58	1769.28	-3628.43	54.18	1793.71	-388.08	1150.07	69.75	195.78	1065.94	74.55	-295.39
3.19000	-3455.34	137.56	-27.25	-3473.99	131.15	1.61	-2818.97	352.69	90.11	-3630.06	293.08	-55.51	-3071.50	-71.91	-34.31	-3143.57	-70.08	-13.24	-1618.83	-123.35	116.06	-1622.91	-128.75	178.05	-3296.20	-29.37	1343.36	0.00	0.00	0.00	-3126.22	-75.98	1606.20	-3420.38	12.69	1619.39	-1200.15	3.58	1769.28	-3622.27	53.15	1794.31	-391.29	1151.05	69.26	195.18	1065.54	74.75	-288.60
3.20000	-3407.68	135.61	-20.72	-3406.06	128.73	10.22	-2810.97	352.12	90.75	-3620.22	291.62	-54.97	-3071.50	-71.91	-34.31	-3146.45	-70.09	-13.84	-1618.83	-123.35	116.06	-1622.91	-128.75	178.05	-3303.18	-31.06	1344.82	0.00	0.00	0.00	-3126.62	-79.97	1607.27	-3414.66	10.71	1619.80	-1200.15	3.58	1769.28	-3616.09	52.11	1794.91	-389.00	1149.91	70.36	194.71	1065.40	74.49	-295.65
3.21000	-3397.20	133.84	-21.63	-3421.76	126.48	3.35	-2802.97	351.53	91.38	-3610.32	290.14	-54.41	-3071.50	-71.91	-34.31	-3149.37	-70.08	-14.43	-1618.83	-123.35	116.06	-1622.91	-128.75	178.05	-3265.93	-33.43	1345.34	0.00	0.00	0.00	-3132.00	-84.53	1609.72	-3408.56	8.84	1620.23	-1200.15	3.58	1769.28	-3609.88	51.08	1795.50	-389.53	1148.89	70.30	194.05	1065.80	74.30	-291.37
3.22000	-3350.25	132.06	-18.51	-3397.60	122.23	3.75	-2794.96	350.92	92.01	-3600.34	288.65	-53.85	-3071.50	-71.91	-34.31	-3152.29	-70.07	-14.99	-1618.83	-123.35	116.06	-1622.91	-128.75	178.05	-3285.80	-36.16	1346.49	0.00	0.00	0.00	-3123.60	-86.28	1610.95	-3402.05	7.07	1620.66	-1200.15	3.58	1769.28	-3603.64	50.04	1796.09	-391.51	1148.29	69.90	194.57	1066.04	74.31	-289.19
3.23000	-3340.63	128.64	-19.69	-3379.66	121.02	3.48	-2786.96	350.29	92.63	-3590.29	287.14	-53.28	-3071.50	-71.91	-34.31	-3155.20	-70.05	-15.53	-1618.83	-123.35	116.06	-1622.91	-128.75	178.05	-3282.94	-36.92	1348.52	0.00	0.00	0.00	-3107.27	-87.37	1610.87	-3395.13	5.41	1621.10	-1200.15	3.58	1769.28	-3597.37	49.00	1796.68	-395.25	1151.01	68.67	194.48	1065.77	74.39	-290.89
3.24000	-3334.45	127.61	-21.91	-3380.03	121.10	-0.93	-2778.96	349.64	93.24	-3580.17	285.62	-52.70	-3071.50	-71.91	-34.31	-3158.08	-70.02	-16.04	-1618.83	-123.35	116.06	-1622.91	-128.75	178.05	-3279.30	-37.71	1347.91	0.00	0.00	0.00	-3097.37	-87.77	1612.19	-3387.79	3.86	1621.54	-1200.15	3.58	1769.28	-3591.07	47.96	1797.26	-396.95	1152.68	67.82	195.71	1066.09	74.51	-288.45
3.25000	-3309.67	124.42	-22.26	-3371.91	118.74	-6.72	-2770.95	348.98	93.84	-3569.98	284.08	-52.11	-3071.50	-71.91	-34.31	-3160.90	-69.99	-16.53	-1618.83	-123.35	116.06	-1622.91	-128.75	178.05	-3275.67	-39.03	1347.57	0.00	0.00	0.00	-3092.65	-90.47	1613.71	-3380.00	2.44	1621.99	-1200.15	3.58	1769.28	-3584.74	46.92	1797.85	-387.51	1150.24	70.18	194.58	1066.40	74.15	-290.63
3.26000	-3294.41	122.58	-23.96	-3315.20	117.09	-1.75	-2762.95	348.29	94.44	-3559.72	282.52	-51.51	-3071.50	-71.91	-34.31	-3163.66	-69.94	-16.98	-1618.83	-123.35	116.06	-1622.91	-128.75	178.05	-3225.15	-38.86	1349.96	0.00	0.00	0.00	-3073.20	-91.71	1613.66	-3371.76	1.14	1622.44	-1200.15	3.58	1769.28	-3578.38	45.88	1798.43	-390.22	1150.83	69.87	195.89	1065.77	74.53	-293.10
3.27000	-3268.93	121.92	-25.64	-3300.03	114.86	-5.44	-2754.95	347.59	95.03	-3549.40	280.95	-50.91	-3071.50	-71.91	-34.31	-3166.33	-69.89	-17.40	-1618.83	-123.35	116.06	-1622.91	-128.75	178.05	-3265.79	-40.95	1349.69	0.00	0.00	0.00	-3070.71	-93.51	1615.27	-3363.06	-0.04	1622.90	-1200.15	3.58	1769.28	-3572.00	44.84	1799.01	-389.05	1150.04	70.20	196.48	1065.90	74.77	-292.94
3.28000	-3228.90	120.86	-24.12	-3299.23	111.27	-12.93	-2746.95	346.87	95.61	-3539.01	279.36	-50.29	-3071.50	-71.91	-34.31	-3168.88	-69.84	-17.79	-1618.83	-123.35	116.06	-1622.91	-128.75	178.05	-3269.87	-42.41	1350.13	0.00	0.00	0.00	-3082.70	-95.79	1616.40	-3353.88	-1.08	1623.35	-1200.15	3.58	1769.28	-3565.58	43.79	1799.59	-390.62	1152.09	69.22	194.66	1066.29	74.30	-288.83
3.29000	-3198.52	119.49	-23.42	-3265.57	114.35	-15.16	-2738.95	346.13	96.18	-3528.55	277.76	-49.67	-3071.50	-71.91	-34.31	-3171.31	-69.78	-18.14	-1618.83	-123.35	116.06	-1622.91	-128.75	178.05	-3241.68	-43.31	1351.16	0.00	0.00	0.00	-3086.93	-96.74	1617.59	-3344.21	-1.99	1623.81	-1200.15	3.58	1769.28	-3559.14	42.74	1800.16	-396.50	1152.69	68.03	195.58	1065.61	74.71	-286.44
3.30000	-3148.35	119.58	-17.92	-3186.81	111.44	-9.19	-2730.95	345.37	96.75	-3518.03	276.15	-49.04	-3071.50	-71.91	-34.31	-3173.59	-69.70	-18.45	-1618.83	-123.35	116.06	-1622.91	-128.75	178.05	-3210.80	-42.66	1351.10	0.00	0.00	0.00	-3059.86	-95.94	1618.17	-3334.03	-2.76	1624.27	-1200.15	3.58	1769.28	-3552.67	41.70	1800.73	-393.49	1151.44	68.92	195.71	1065.85	74.40	-289.05
3.31000	-3122.77	119.73	-17.29	-3171.61	112.37	-10.87	-2722.95	344.59	97.31	-3507.45	274.52	-48.40	-3071.50	-71.91	-34.31	-3175.69	-69.63	-18.72	-1618.83	-123.35	116.06	-1622.91	-128.75	178.05	-3233.05	-45.57	1350.20	0.00	0.00	0.00	-3056.00	-97.18	1618.18	-3323.34	-3.39	1624.73	-1200.15	3.58	1769.28	-3546.17	40.65	1801.30	-396.26	1152.61	68.23	194.98	1065.96	74.25	-292.52
3.32000	-3093.07	120.46	-14.11	-3071.62	112.70	0.50	-2714.96	343.80	97.86	-3496.80	272.88	-47.75	-3071.50	-71.91	-34.31	-3177.61	-69.54	-18.94	-1618.83	-123.35	116.06	-1622.91	-128.75	178.05	-3206.46	-43.97	1350.23	0.00	0.00	0.00	-3046.89	-97.10	1618.04	-3312.13	-3.87	1625.19	-1200.15	3.58	1769.28	-3539.65	39.60	1801.87	-396.48	1151.93	68.04	193.96	1066.54	73.94	-290.48
3.33000	-3065.73	121.18	-10.82	-3139.75	114.15	-17.91	-2706.97	342.99	98.41	-3486.10	271.22	-47.09	-3071.50	-71.91	-34.31	-3179.32	-69.45	-19.12	-1618.83	-123.35	116.06	-1622.91	-128.75	178.05	-3194.90	-45.51	1350.50	0.00	0.00	0.00	-3055.68	-98.58	1619.64	-3300.37	-4.20	1625.64	-1200.15	3.58	1769.28	-3533.10	38.55	1802.43	-396.85	1153.80	67.36	194.80	1066.34	74.17	-293.07
3.34000	-3025.37	123.18	-3.36	-3074.88	116.29	-11.38	-2698.98	342.17	98.95	-3475.33	269.55	-46.43	-3071.50	-71.91	-34.31	-3180.81	-69.35	-19.25	-1618.83	-123.35	116.06	-1622.91	-128.75	178.05	-3211.06	-44.20	1351.50	0.00	0.00	0.00	-3040.29	-99.39	1619.92	-3288.06	-4.37	1626.10	-1200.15	3.58	1769.28	-3526.51	37.50	1803.00	-392.60	1151.61	68.69	193.59	1066.41	73.90	-296.21
3.35000	-2992.01	123.69	0.01	-3102.09	116.96	-19.37	-2690.99	341.33	99.48	-3464.50	267.87	-45.76	-3071.50	-71.91	-34.31	-3182.04	-69.25	-19.33	-1618.83	-123.35	116.06	-1622.91	-128.75	178.05	-3230.00	-47.38	1350.94	0.00	0.00	0.00	-3023.89	-98.97	1620.30	-3275.18	-4.38	1626.55	-1200.15	3.58	1769.28	-3519.91	36.44	1803.55	-393.41	1151.36	68.80	194.26	1066.06	74.27	-295.97
3.36000	-2955.82	124.14	3.63	-2971.55	119.22	0.30	-2683.01	340.47	100.00	-3453.62	266.18	-45.08	-3071.50	-71.91	-34.31	-3183.01	-69.14	-19.36	-1618.83	-123.35	116.06	-1622.91	-128.75	178.05	-3175.10	-46.29	1351.01	0.00	0.00	0.00	-3002.50	-97.74	1619.96	-3261.73	-4.24	1626.99	-1200.15	3.58	1769.28	-3513.27	35.39	1804.11	-394.39	1151.57	68.73	194.28	1066.03	74.16	-296.50
3.37000	-2920.66	124.56	7.19	-3021.38	125.66	-10.84	-2675.03	339.59	100.51	-3442.68	264.48	-44.39	-3071.50	-71.91	-34.31	-3183.69	-69.02	-19.34	-1618.83	-123.35	116.06	-1622.91	-128.75	178.05	-3142.30	-46.62	1350.85	0.00	0.00	0.00	-3018.43	-97.90	1621.37	-3247.68	-3.92	1627.43	-1200.15	3.58	1769.28	-3506.61	34.34	1804.67	-387.91	1150.48	70.09	193.71	1066.29	74.03	-297.90
3.38000	-2886.52	124.96	10.67	-2994.09	127.73	-10.84	-2667.05	338.70	101.02	-3431.68	262.76	-43.69	-3071.50	-71.91	-34.31	-3184.06	-68.89	-19.25	-1618.83	-123.35	116.06	-1622.91	-128.75	178.05	-3184.42	-48.19	1349.97	0.00	0.00	0.00	-3010.88	-98.10	1621.50	-3233.03	-3.44	1627.87	-1200.15	3.58	1769.28	-3499.92	33.28	1805.22	-391.93	1151.25	68.80	193.89	1066.03	74.34	-291.80
3.39000	-2853.38	125.33	14.09	-2967.06	129.45	-10.60	-2659.08	337.79	101.52	-3420.63	261.04	-42.99	-3071.50	-71.91	-34.31	-3184.11	-68.76	-19.11	-1618.83	-123.35	116.06	-1622.91	-128.75	178.05	-3156.13	-46.53	1348.94	0.00	0.00	0.00	-3020.61	-97.94	1624.10	-3217.76	-2.77	1628.30	-1200.15	3.58	1769.28	-3493.20	32.23	1805.77	-395.00	1151.11	68.38	194.11	1066.06	74.35	-298.47
3.40000	-2821.23	125.67	17.43	-2940.31	130.82	-10.12	-2651.11	336.87	102.01	-3409.53	259.30	-42.28	-3071.50	-71.91	-34.31	-3183.81	-68.63	-18.91	-1618.83	-123.35	116.06	-1622.91	-128.75	178.05	-3111.22	-46.77	1349.05	0.00	0.00	0.00	-2993.48	-98.11	1622.73	-3201.87	-1.93	1628.72	-1200.15	3.58	1769.28	-3486.46	31.17	1806.31	-394.44	1151.01	68.77	194.94	1066.39	74.30	-296.65
3.41000	-2790.06	125.98	20.71	-2913.92	131.88	-9.44	-2643.15	335.93	102.49	-3398.37	257.55	-41.57	-3071.50	-71.91	-34.31	-3183.15	-68.48	-18.64	-1618.83	-123.35	116.06	-1622.91	-128.75	178.05	-3129.64	-46.59	1348.51	0.00	0.00	0.00	-2992.49	-98.08	1623.83	-3185.33	-0.91	1629.13	-1200.15	3.58	1769.28	-3479.69	30.11	1806.86	-394.82	1151.27	68.41	194.09	1066.64	73.97	-290.42
3.42000	-2759.86	126.26	23.92	-2887.93	132.63	-8.58	-2635.19	334.98	102.97	-3387.16	255.80	-40.84	-3071.50	-71.91	-34.31	-3182.10	-68.33	-18.31	-1618.83	-123.35	116.06	-1622.91	-128.75	178.05	-3132.43	-46.22	1347.28	0.00	0.00	0.00	-2987.55	-96.64	1624.22	-3168.14	0.30	1629.53	-1200.15	3.58	1769.28	-3472.89	29.06	1807.40	-393.22	1151.24	68.94	193.98	1066.31	74.12	-292.47
3.43000	-2730.61	126.52	27.06	-2862.39	133.10	-7.55	-2627.24	334.01	103.43	-3375.90	254.03	-40.11	-3071.50	-71.91	-34.31	-3180.65	-68.17	-17.91	-1618.83	-123.35	116.06	-1622.91	-128.75	178.05	-3143.21	-48.48	1345.57	0.00	0.00	0.00	-2978.05	-96.24	1624.68	-3150.28	1.70	1629.92	-1200.15	3.58	1769.28	-3466.07	28.00	1807.94	-392.16	1150.28	69.21	194.31	1065.77	74.36	-292.70
3.44000	-2702.30	126.75	30.13	-2837.37	133.29	-6.37	-2619.29	333.02	103.89	-3364.59	252.26	-39.38	-3071.50	-71.91	-34.31	-3178.77	-68.01	-17.44	-1618.83	-123.35	116.06	-1622.91	-128.75	178.05	-3119.18	-46.71	1345.87	0.00	0.00	0.00	-2975.98	-95.85	1625.13	-3131.74	3.29	1630.30	-1200.15	3.58	1769.28	-3459.22	26.95	1808.48	-393.15	1150.45	69.20	194.53	1065.81	74.40	-293.69
3.45000	-2674.92	126.96	33.13	-2812.90	133.23	-5.08	-2611.35	332.02	104.34	-3353.23	250.47	-38.63	-3071.50	-71.91	-34.31	-3176.44	-67.84	-16.90	-1618.83	-123.35	116.06	-1622.91	-128.75	178.05	-3125.96	-46.01	1344.95	0.00	0.00	0.00	-2950.48	-93.10	1624.73	-3112.51	5.09	1630.67	-1200.15	3.58	1769.28	-3452.34	25.89	1809.01	-393.38	1151.27	68.85	194.23	1065.80	74.32	-296.23
3.46000	-2648.46	127.14	36.06	-2789.05	132.94	-3.69	-2603.41	331.01	104.78	-3341.83	248.68	-37.88	-3071.50	-71.91	-34.31	-3173.66	-67.67	-16.29	-1618.83	-123.35	116.06	-1622.91	-128.75	178.05	-3090.17	-43.41	1345.30	0.00	0.00	0.00	-2956.34	-92.40	1626.33	-3092.57	7.09	1631.03	-1200.15	3.58	1769.28	-3445.44	24.83	1809.54	-395.11	1151.64	68.42	195.08	1065.88	74.54	-290.38
3.47000	-2622.91	127.30	38.93	-2765.87	132.44	-2.22	-2595.48	329.98	105.22	-3330.37	246.88	-37.13	-3071.50	-71.91	-34.31	-3170.39	-67.49	-15.60	-1618.83	-123.35	116.06	-1622.91	-128.75	178.05	-3075.66	-43.62	1344.86	0.00	0.00	0.00	-2941.21	-92.08	1626.20	-3071.92	9.29	1631.37	-1200.15	3.58	1769.28	-3438.51	23.77	1810.07	-393.59	1152.00	68.81	194.52	1065.54	74.34	-289.11
3.48000	-2598.25	127.44	41.72	-2743.40	131.73	-0.70	-2587.56	328.94	105.64	-3318.88	245.08	-36.36	-3071.50	-71.91	-34.31	-3166.61	-67.30	-14.83	-1618.83	-123.35	116.06	-1622.91	-128.75	178.05	-3092.68	-43.90	1343.82	0.00	0.00	0.00	-2945.66	-90.94	1628.03	-3050.54	11.71	1631.70	-1200.15	3.58	1769.28	-3431.56	22.72	1810.59	-389.11	1151.13	70.06	194.44	1066.26	74.26	-291.76
3.49000	-2574.46	127.55	44.45	-2721.71	130.84	0.85	-2579.64	327.88	106.06	-3307.33	243.26	-35.59	-3071.50	-71.91	-34.31	-3162.32	-67.11	-13.98	-1618.83	-123.35	116.06	-1622.91	-128.75	178.05	-3089.74	-44.13	1342.79	0.00	0.00	0.00	-2940.30	-88.52	1628.74	-3028.41	14.34	1632.01	-1200.15	3.58	1769.28	-3424.58	21.66	1811.12	-394.13	1151.65	68.57	195.03	1066.58	74.21	-287.94
3.50000	-2551.54	127.64	47.11	-2700.84	129.79	2.42	-2571.73	326.81	106.47	-3295.75	241.44	-34.82	-3071.50	-71.91	-34.31	-3157.48	-66.91	-13.04	-1618.83	-123.35	116.06	-1622.91	-128.75	178.05	-3062.20	-43.19	1341.95	0.00	0.00	0.00	-2929.55	-87.44	1628.85	-3005.53	17.18	1632.31	-1200.15	3.58	1769.28	-3417.57	20.60	1811.64	-401.44	1153.49	66.96	193.88	1066.28	74.02	-285.73
3.51000	-2529.48	127.70	49.70	-2680.85	128.59	3.97	-2563.83	325.72	106.87	-3284.12	239.61	-34.04	-3071.50	-71.91	-34.31	-3152.08	-66.70	-12.03	-1618.83	-123.35	116.06	-1622.91	-128.75	178.05	-3047.66	-38.47	1341.78	0.00	0.00	0.00	-2934.61	-88.01	1629.99	-2981.88	20.26	1632.59	-1200.15	3.58	1769.28	-3410.54	19.55	1812.15	-395.06	1150.73	68.78	193.71	1065.72	74.15	-288.01
3.52000	-2508.26	127.75	52.23	-2661.80	127.27	5.49	-2555.93	324.62	107.26	-3272.45	237.78	-33.25	-3071.50	-71.91	-34.31	-3146.09	-66.49	-10.92	-1618.83	-123.35	116.06	-1622.91	-128.75	178.05	-3036.13	-37.52	1341.91	0.00	0.00	0.00	-2922.23	-85.26	1629.35	-2957.46	23.55	1632.86	-1200.15	3.58	1769.28	-3403.49	18.49	1812.67	-390.33	1150.78	69.27	195.81	1065.99	74.48	-285.63
3.53000	-2487.87	127.77	54.69	-2643.72	125.83	6.96	-2548.04	323.51	107.64	-3260.74	235.94	-32.46	-3071.50	-71.91	-34.31	-3139.48	-66.27	-9.72	-1618.83	-123.35	116.06	-1622.91	-128.75	178.05	-3032.64	-37.70	1339.97	0.00	0.00	0.00	-2909.06	-82.22	1630.50	-2943.08	25.67	1632.80	-1200.15	3.58	1769.28	-3396.41	17.44	1813.18	-391.41	1151.20	69.63	195.02	1066.62	74.28	-289.38
3.54000	-2468.30	127.77	57.08	-2626.69	124.29	8.35	-2540.17	322.38	108.01	-3248.99	234.09	-31.66	-3071.50	-71.91	-34.31	-3101.24	-64.42	0.64	-1618.83	-123.35	116.06	-1622.91	-128.75	178.05	-3049.97	-37.43	1338.94	0.00	0.00	0.00	-2897.42	-80.74	1631.14	-2910.35	30.25	1632.18	-1200.15	3.58	1769.28	-3389.30	16.38	1813.69	-388.66	1149.20	70.63	193.61	1066.32	74.06	-287.49
3.55000	-2449.53	127.75	59.40	-2610.74	122.69	9.64	-2532.30	321.25	108.38	-3237.20	232.24	-30.85	-3071.50	-71.91	-34.31	-3132.10	-65.72	-8.83	-1618.83	-123.35	116.06	-1622.91	-128.75	178.05	-3044.33	-35.75	1337.68	0.00	0.00	0.00	-2864.66	-77.18	1630.25	-2907.24	30.10	1634.74	-1200.15	3.58	1769.28	-3382.17	15.33	1814.20	-390.42	1148.75	70.27	194.91	1066.13	74.12	-286.62
3.56000	-2431.55	127.71	61.66	-2595.94	121.02	10.82	-2524.43	320.09	108.74	-3225.38	230.39	-30.04	-3071.50	-71.91	-34.31	-3135.26	-66.69	-9.21	-1618.83	-123.35	116.06	-1622.91	-128.75	178.05	-3025.36	-32.33	1337.88	0.00	0.00	0.00	-2866.23	-74.58	1631.71	-2892.48	32.35	1634.86	-1200.15	3.58	1769.28	-3375.02	14.27	1814.70	-394.91	1151.44	68.66	194.71	1066.05	74.20	-288.71
3.57000	-2414.36	127.66	63.85	-2582.33	119.31	11.85	-2516.58	318.93	109.08	-3213.51	228.53	-29.23	-3071.50	-71.91	-34.31	-3079.15	-63.10	2.34	-1618.83	-123.35	116.06	-1622.91	-128.75	178.05	-3023.69	-32.15	1338.03	0.00	0.00	0.00	-2845.05	-71.24	1631.06	-2872.46	35.54	1633.12	-1200.15	3.58	1769.28	-3367.84	13.22	1815.20	-387.07	1149.60	70.61	194.28	1066.39	73.98	-291.28
3.58000	-2397.93	127.58	65.97	-2569.97	117.58	12.72	-2508.74	317.75	109.42	-3201.62	226.66	-28.41	-3071.50	-71.91	-34.31	-3075.67	-63.32	3.75	-1618.83	-123.35	116.06	-1622.91	-128.75	178.05	-3010.68	-29.52	1337.70	0.00	0.00	0.00	-2844.77	-68.06	1632.38	-2850.20	38.04	1631.19	-1200.15	3.58	1769.28	-3360.64	12.17	1815.70	-390.42	1149.76	69.92	194.93	1066.25	74.14	-292.21
3.59000	-2382.25	127.49	68.03	-2558.92	115.84	13.40	-2500.90	316.56	109.75	-3189.69	224.80	-27.58	-3071.50	-71.91	-34.31	-3113.23	-67.70	-6.13	-1618.83	-123.35	116.06	-1622.91	-128.75	178.05	-2953.91	-28.30	1335.57	0.00	0.00	0.00	-2833.62	-65.75	1632.38	-2834.71	41.09	1632.12	-1200.15	3.58	1769.28	-3353.41	11.12	1816.19	-399.38	1151.45	67.66	194.56	1066.30	74.14	-295.96
3.60000	-2367.32	127.37	70.02	-2549.22	114.12	13.88	-2493.08	315.36	110.07	-3177.72	222.93	-26.75	-3071.50	-71.91	-34.31	-3081.89	-64.37	1.55	-1618.83	-123.35	116.06	-1622.91	-128.75	178.05	-2988.13	-26.51	1335.75	0.00	0.00	0.00	-2830.05	-63.58	1633.95	-2842.37	46.66	1632.78	-1200.15	3.58	1769.28	-3346.16	10.07	1816.68	-394.28	1152.29	68.40	192.94	1066.66	73.68	-292.66
3.61000	-2353.12	127.24	71.94	-2540.92	112.42	14.12	-2485.26	314.15	110.38	-3165.73	221.05	-25.92	-3071.50	-71.91	-34.31	-3126.33	-65.46	-6.85	-1618.83	-123.35	116.06	-1622.91	-128.75	178.05	-2986.26	-24.30	1334.99	0.00	0.00	0.00	-2847.06	-60.93	1635.09	-2851.67	48.68	1634.20	-1200.15	3.58	1769.28	-3338.88	9.02	1817.17	-396.58	1153.77	67.45	195.35	1065.60	74.51	-293.71
3.62000	-2339.63	127.10	73.80	-2534.09	110.77	14.12	-2477.46	312.92	110.69	-3153.70	219.18	-25.08	-3071.50	-71.91	-34.31	-3097.49	-65.48	-3.59	-1618.83	-123.35	116.06	-1622.91	-128.75	178.05	-2973.34	-19.54	1334.91	0.00	0.00	0.00	-2832.14	-57.51	1635.41	-2862.63	49.59	1634.02	-1200.15	3.58	1769.28	-3331.58	7.97	1817.66	-395.84	1152.00	68.42	195.61	1065.63	74.63	-289.57
3.63000	-2326.85	126.94	75.59	-2528.77	109.19	13.84	-2469.66	311.69	110.98	-3141.64	217.30	-24.23	-3071.50	-71.91	-34.31	-3108.34	-65.51	-8.97	-1618.83	-123.35	116.06	-1622.91	-128.75	178.05	-2916.80	-16.71	1337.13	0.00	0.00	0.00	-2824.01	-54.56	1635.85	-2841.79	52.78	1634.20	-1200.15	3.58	1769.28	-3324.26	6.92	1818.14	-393.53	1151.87	68.76	194.88	1065.63	74.48	-295.17
3.64000	-2314.76	126.76	77.31	-2525.01	107.68	13.27	-2461.88	310.44	111.26	-3129.56	215.42	-23.39	-3071.50	-71.91	-34.31	-3166.86	-67.23	-20.30	-1618.83	-123.35	116.06	-1622.91	-128.75	178.05	-2957.11	-15.78	1334.68	0.00	0.00	0.00	-2800.85	-50.86	1636.15	-2833.68	57.18	1635.87	-1200.15	3.58	1769.28	-3316.91	5.88	1818.62	-392.76	1151.98	68.92	194.64	1065.96	74.34	-295.22
3.65000	-2303.35	126.56	78.97	-2522.88	106.28	12.39	-2454.11	309.18	111.54	-3117.44	213.54	-22.53	-3071.50	-71.91	-34.31	-3150.02	-68.16	-16.48	-1618.83	-123.35	116.06	-1622.91	-128.75	178.05	-2952.72	-13.89	1336.20	0.00	0.00	0.00	-2803.80	-47.07	1637.33	-2812.45	63.41	1636.03	-1200.15	3.58	1769.28	-3309.54	4.83	1819.10	-389.43	1151.27	69.82	194.16	1066.17	74.15	-292.17
3.66000	-2292.61	126.36	80.57	-2522.41	104.99	11.16	-2446.35	307.91	111.80	-3105.30	211.65	-21.67	-3071.50	-71.91	-34.31	-3124.89	-64.82	-15.87	-1618.83	-123.35	116.06	-1622.91	-128.75	178.05	-2920.69	-9.28	1336.50	0.00	0.00	0.00	-2787.30	-43.60	1637.90	-2787.94	66.13	1636.97	-1200.15	3.58	1769.28	-3302.15	3.79	1819.58	-394.60	1152.53	68.43	196.65	1065.93	74.72	-294.17
3.67000	-2282.53	126.13	82.10	-2523.67	103.84	9.58	-2438.60	306.63	112.06	-3093.13	209.77	-20.81	-3071.50	-71.91	-34.31	-3130.40	-63.89	-17.66	-1618.83	-123.35	116.06	-1622.91	-128.75	178.05	-2924.33	-8.61	1337.57	0.00	0.00	0.00	-2775.58	-40.28	1639.84	-2775.73	69.26	1636.20	-1200.15	3.58	1769.28	-3294.73	2.75	1820.05	-392.54	1150.09	69.25	195.66	1065.88	74.46	-289.13
3.68000	-2273.08	125.90	83.56	-2526.71	102.84	7.61	-2430.86	305.34	112.30	-3080.94	207.88	-19.95	-3071.50	-71.91	-34.31	-3175.49	-68.25	-24.51	-1618.83	-123.35	116.06	-1622.91	-128.75	178.05	-2927.21	-6.15	1337.88	0.00	0.00	0.00	-2784.08	-36.89	1642.46	-2781.01	72.90	1639.08	-1200.15	3.58	1769.28	-3287.29	1.71	1820.52	-391.73	1152.34	68.80	194.58	1066.47	74.10	-287.39
3.69000	-2264.27	125.65	84.96	-2531.57	102.01	5.24	-2423.14	304.03	112.54	-3068.73	206.00	-19.08	-3071.50	-71.91	-34.31	-3168.26	-67.72	-24.70	-1618.83	-123.35	116.06	-1622.91	-128.75	178.05	-2897.41	-3.73	1339.93	0.00	0.00	0.00	-2764.72	-32.67	1643.19	-2798.90	75.16	1639.85	-1200.15	3.58	1769.28	-3279.83	0.67	1820.98	-390.37	1150.63	69.57	195.07	1066.19	74.29	-291.77
3.70000	-2256.08	125.38	86.29	-2526.37	100.23	3.58	-2415.43	302.72	112.77	-3056.49	204.12	-18.20	-3071.50	-71.91	-34.31	-3179.73	-65.67	-25.56	-1618.83	-123.35	116.06	-1622.91	-128.75	178.05	-2879.02	-2.59	1340.71	0.00	0.00	0.00	-2756.13	-30.74	1644.82	-2797.22	78.61	1641.26	-1200.15	3.58	1769.28	-3272.34	-0.37	1821.44	-394.36	1152.75	68.36	195.46	1065.96	74.36	-292.38
3.71000	-2248.48	125.11	87.56	-2530.42	98.00	0.70	-2407.73	301.40	112.98	-3044.23	202.23	-17.33	-3071.50	-71.91	-34.31	-3163.38	-65.53	-22.68	-1618.83	-123.35	116.06	-1622.91	-128.75	178.05	-2874.51	2.49	1341.27	0.00	0.00	0.00	-2744.23	-25.80	1647.20	-2765.89	83.49	1643.97	-1200.15	3.58	1769.28	-3264.83	-1.41	1821.90	-395.25	1153.56	67.80	195.85	1066.01	74.51	-293.99
3.72000	-2241.49	124.82	88.77	-2597.46	93.82	-11.68	-2400.04	300.06	113.19	-3031.95	200.35	-16.44	-3071.50	-71.91	-34.31	-3199.61	-67.70	-31.26	-1618.83	-123.35	116.06	-1622.91	-128.75	178.05	-2868.14	5.10	1343.57	0.00	0.00	0.00	-2743.00	-22.70	1650.13	-2736.81	88.29	1645.54	-1200.15	3.58	1769.28	-3257.30	-2.44	1822.36	-391.39	1152.17	69.04	196.27	1065.46	74.95	-294.75
3.73000	-2235.07	124.52	89.91	-2553.72	100.44	-5.63	-2392.37	298.72	113.39	-3019.64	198.47	-15.56	-3071.50	-71.91	-34.31	-3186.76	-65.93	-28.23	-1618.83	-123.35	116.06	-1622.91	-128.75	178.05	-2858.28	5.72	1344.67	0.00	0.00	0.00	-2718.42	-18.33	1650.97	-2724.72	90.64	1647.80	-1200.15	3.58	1769.28	-3249.74	-3.47	1822.81	-394.99	1150.68	68.99	195.07	1066.19	74.27	-290.73
3.74000	-2229.22	124.22	90.98	-2604.52	96.37	-14.49	-2384.71	297.37	113.58	-3007.33	196.59	-14.67	-3071.50	-71.91	-34.31	-3151.90	-65.40	-21.67	-1618.83	-123.35	116.06	-1622.91	-128.75	178.05	-2853.41	8.58	1346.15	0.00	0.00	0.00	-2717.65	-16.65	1652.80	-2730.84	92.64	1650.65	-1200.15	3.58	1769.28	-3242.17	-4.50	1823.26	-396.50	1153.18	67.55	194.08	1066.08	74.04	-289.19
3.75000	-2223.92	123.90	91.99	-2575.26	101.18	-12.50	-2377.07	296.01	113.76	-2994.99	194.71	-13.78	-3071.50	-71.91	-34.31	-3157.17	-64.49	-25.03	-1618.83	-123.35	116.06	-1622.91	-128.75	178.05	-2834.13	12.32	1347.78	0.00	0.00	0.00	-2711.47	-12.71	1655.40	-2736.52	96.21	1652.40	-1200.15	3.58	1769.28	-3234.57	-5.53	1823.71	-391.17	1152.76	68.72	194.99	1066.08	74.19	-286.20
3.76000	-2219.17	123.57	92.94	-2579.16	98.66	-14.66	-2369.43	294.64	113.92	-2982.63	192.84	-12.89	-3071.50	-71.91	-34.31	-3136.66	-64.39	-20.91	-1618.83	-123.35	116.06	-1622.91	-128.75	178.05	-2830.54	13.86	1349.38	0.00	0.00	0.00	-2698.13	-9.01	1657.42	-2730.66	99.97	1652.49	-1200.15	3.58	1769.28	-3226.95	-6.56	1824.15	-398.46	1153.36	67.39	194.14	1065.91	74.13	-288.81
3.77000	-2214.95	123.23	93.82	-2565.40	99.71	-9.76	-2361.82	293.26	114.08	-2970.26	190.97	-11.99	-3071.50	-71.91	-34.31	-3144.36	-65.28	-23.18	-1618.83	-123.35	116.06	-1622.91	-128.75	178.05	-2813.60	15.06	1350.51	0.00	0.00	0.00	-2699.65	-5.88	1659.92	-2704.19	103.60	1655.37	-1200.15	3.58	1769.28	-3219.31	-7.58	1824.59	-396.76	1153.43	67.52	195.05	1065.39	74.58	-294.22
3.78000	-2211.24	122.89	94.64	-2546.66	97.07	-8.06	-2354.22	291.87	114.23	-2957.88	189.10	-11.09	-3071.50	-71.91	-34.31	-3142.92	-64.42	-23.77	-1618.83	-123.35	116.06	-1622.91	-128.75	178.05	-2795.72	17.04	1352.27	0.00	0.00	0.00	-2680.78	-2.95	1662.09	-2685.30	107.70	1656.92	-1200.15	3.58	1769.28	-3211.64	-8.60	1825.03	-389.32	1149.81	70.15	195.65	1065.63	74.68	-294.96
3.79000	-2208.04	122.53	95.40	-2526.86	97.61	-3.98	-2346.63	290.47	114.37	-2945.48	187.23	-10.18	-3071.50	-71.91	-34.31	-3148.85	-64.90	-25.68	-1618.83	-123.35	116.06	-1622.91	-128.75	178.05	-2785.08	21.18	1353.46	0.00	0.00	0.00	-2678.12	-0.31	1664.27	-2698.36	109.27	1659.65	-1200.15	3.58	1769.28	-3203.96	-9.62	1825.46	-386.19	1147.00	71.04	193.90	1066.25	74.04	-293.16
3.80000	-2205.34	122.17	96.09	-2606.95	97.19	-19.96	-2339.06	289.06	114.50	-2933.07	185.37	-9.28	-3071.50	-71.91	-34.31	-3144.96	-66.84	-26.49	-1618.83	-123.35	116.06	-1622.91	-128.75	178.05	-2755.10	22.89	1355.10	0.00	0.00	0.00	-2661.34	2.27	1665.48	-2685.79	112.04	1661.01	-1200.15	3.58	1769.28	-3196.25	-10.64	1825.90	-393.18	1149.55	69.39	194.62	1065.92	74.37	-291.33
3.81000	-2203.11	121.80	96.72	-2585.38	97.89	-18.86	-2331.50	287.65	114.62	-2920.65	183.51	-8.37	-3071.50	-71.91	-34.31	-3148.16	-66.40	-28.36	-1618.83	-123.35	116.06	-1622.91	-128.75	178.05	-2768.66	25.26	1356.79	0.00	0.00	0.00	-2669.12	4.67	1668.10	-2689.06	114.92	1663.32	-1200.15	3.58	1769.28	-3188.52	-11.66	1826.32	-393.45	1151.76	69.18	195.58	1065.26	74.87	-291.18
3.82000	-2201.35	121.42	97.29	-2563.76	97.34	-14.11	-2323.96	286.23	114.72	-2908.22	181.66	-7.46	-3071.50	-71.91	-34.31	-3125.04	-65.83	-26.08	-1618.83	-123.35	116.06	-1622.91	-128.75	178.05	-2779.36	27.77	1358.24	0.00	0.00	0.00	-2652.57	7.67	1669.78	-2650.52	117.45	1662.84	-1200.15	3.58	1769.28	-3180.77	-12.67	1826.75	-394.17	1150.98	68.91	195.40	1065.97	74.54	-293.11
3.83000	-2200.05	121.04	97.79	-2509.32	97.24	-3.56	-2316.44	284.80	114.82	-2895.78	179.81	-6.54	-3071.50	-71.91	-34.31	-3097.07	-66.98	-22.67	-1618.83	-123.35	116.06	-1622.91	-128.75	178.05	-2787.51	28.70	1359.81	0.00	0.00	0.00	-2646.53	8.63	1671.19	-2638.48	119.45	1664.68	-1200.15	3.58	1769.28	-3173.00	-13.68	1827.17	-395.16	1151.85	68.24	195.58	1066.00	74.36	-295.31
3.84000	-2199.19	120.65	98.23	-2604.13	98.79	-21.13	-2308.93	283.36	114.91	-2883.33	177.97	-5.63	-3071.50	-71.91	-34.31	-3105.51	-68.44	-24.74	-1618.83	-123.35	116.06	-1622.91	-128.75	178.05	-2749.30	31.67	1360.63	0.00	0.00	0.00	-2663.82	11.84	1675.19	-2646.94	123.14	1667.72	-1200.15	3.58	1769.28	-3165.21	-14.69	1827.59	-396.81	1152.64	67.62	195.27	1066.03	74.47	-290.64
3.85000	-2198.76	120.26	98.61	-2556.55	100.44	-11.68	-2301.44	281.91	114.98	-2870.87	176.13	-4.71	-3071.53	-71.91	-34.31	-3111.20	-69.68	-23.65	-1618.83	-123.35	116.06	-1622.91	-128.75	178.05	-2742.53	34.32	1361.57	0.00	0.00	0.00	-2636.93	14.63	1675.41	-2622.39	124.75	1667.59	-1200.15	3.58	1769.28	-3157.39	-15.69	1828.00	-396.02	1151.51	68.37	194.34	1065.94	74.23	-296.63
3.86000	-2198.75	119.86	98.92	-2548.69	99.20	-9.36	-2293.96	280.46	115.05	-2858.41	174.30	-3.79	-3097.59	-74.78	-37.28	-3081.66	-70.24	-16.80	-1618.83	-123.35	116.06	-1622.91	-128.75	178.05	-2733.86	35.88	1361.08	0.00	0.00	0.00	-2625.34	15.19	1677.21	-2628.95	127.39	1669.50	-1200.15	3.58	1769.28	-3149.56	-16.69	1828.42	-394.88	1152.07	68.41	195.44	1065.68	74.62	-293.50
3.87000	-2199.14	119.46	99.18	-2527.08	98.71	-5.12	-2286.51	279.00	115.11	-2845.94	172.48	-2.87	-3011.52	-74.66	-20.65	-3072.13	-73.77	-13.55	-1618.83	-123.35	116.06	-1622.91	-128.75	178.05	-2731.60	37.11	1362.73	0.00	0.00	0.00	-2614.47	18.32	1678.74	-2636.63	127.29	1671.19	-1200.15	3.58	1769.28	-3141.71	-17.69	1828.82	-391.86	1151.81	69.11	195.71	1065.82	74.57	-290.86
3.88000	-2199.93	119.05	99.37	-2520.68	100.33	-4.48	-2279.07	277.53	115.15	-2833.47	170.66	-1.94	-3019.94	-79.69	-22.01	-3057.87	-76.59	-7.98	-1618.83	-123.35	116.06	-1622.91	-128.75	178.05	-2728.28	38.77	1363.68	0.00	0.00	0.00	-2598.05	19.83	1679.68	-2627.44	130.41	1672.11	-1200.15	3.58	1769.28	-3133.83	-18.69	1829.23	-391.88	1151.27	69.33	194.65	1066.09	74.36	-292.67
3.89000	-2201.09	118.64	99.49	-2544.33	99.54	-7.63	-2271.64	276.06	115.18	-2820.99	168.85	-1.02	-3004.25	-84.89	-19.56	-3059.13	-79.76	-4.66	-1618.83	-123.35	116.06	-1622.91	-128.75	178.05	-2703.53	38.54	1364.86	0.00	0.00	0.00	-2604.35	22.18	1681.09	-2614.73	132.17	1674.27	-1200.15	3.58	1769.28	-3125.94	-19.68	1829.63	-388.83	1151.71	69.87	195.62	1065.73	74.69	-286.00
3.90000	-2202.63	118.23	99.56	-2548.73	98.90	-8.49	-2264.24	274.57	115.21	-2808.52	167.05	-0.09	-2958.66	-85.35	-9.21	-3063.35	-82.05	-2.27	-1618.83	-123.35	116.06	-1622.91	-128.75	178.05	-2709.58	39.20	1365.20	0.00	0.00	0.00	-2584.40	25.24	1682.19	-2603.99	132.66	1674.80	-1200.15	3.58	1769.28	-3118.02	-20.68	1830.03	-388.92	1152.17	69.25	194.12	1066.24	74.19	-290.71
3.91000	-2204.52	117.82	99.56	-2532.06	98.32	-5.32	-2256.85	273.09	115.22	-2796.04	165.25	0.84	-3062.34	-90.23	-24.84	-3064.93	-83.97	-1.05	-1618.83	-123.35	116.06	-1622.91	-128.75	178.05	-2723.57	41.38	1366.34	0.00	0.00	0.00	-2581.39	25.49	1683.25	-2582.37	136.72	1675.10	-1200.15	3.58	1769.28	-3110.08	-21.66	1830.42	-391.63	1150.76	68.98	195.57	1065.96	74.55	-294.19
3.92000	-2206.75	117.40	99.51	-2538.41	98.02	-8.64	-2249.49	271.59	115.22	-2783.56	163.47	1.77	-3023.23	-93.44	-17.19	-3030.15	-87.32	5.10	-1618.83	-123.35	116.06	-1622.91	-128.75	178.05	-2716.36	42.61	1365.98	0.00	0.00	0.00	-2575.47	27.49	1684.05	-2563.99	137.50	1675.09	-1200.15	3.58	1769.28	-3102.13	-22.65	1830.82	-390.52	1151.04	69.14	195.33	1066.30	74.36	-299.46
3.93000	-2209.32	116.98	99.39	-2538.31	98.18	-6.08	-2242.14	270.09	115.21	-2771.08	161.69	2.70	-3022.07	-95.53	-19.01	-3022.57	-88.93	5.59	-1618.83	-123.35	116.06	-1622.91	-128.75	178.05	-2702.22	46.94	1367.45	0.00	0.00	0.00	-2568.23	27.74	1684.68	-2573.46	137.86	1675.37	-1200.15	3.58	1769.28	-3094.15	-23.63	1831.20	-395.55	1152.11	68.00	194.51	1065.59	74.38	-293.99
3.94000	-2212.20	116.57	99.21	-2540.41	99.12	-9.51	-2234.81	268.59	115.19	-2758.60	159.92	3.63	-2972.78	-98.16	-11.17	-2993.33	-91.07	8.82	-1618.83	-123.35	116.06	-1622.91	-128.75	178.05	-2689.42	45.69	1367.59	0.00	0.00	0.00	-2573.06	28.61	1686.17	-2580.48	137.89	1676.59	-1200.15	3.58	1769.28	-3086.16	-24.61	1831.59	-390.17	1149.49	69.97	195.07	1066.04	74.38	-289.00
3.95000	-2215.39	116.15	98.97	-2588.04	99.31	-18.13	-2227.50	267.07	115.16	-2746.13	158.16	4.56	-2944.94	-98.12	-8.39	-2983.26	-92.65	9.03	-1618.83	-123.35	116.06	-1622.91	-128.75	178.05	-2669.50	46.78	1368.38	0.00	0.00	0.00	-2568.25	31.29	1686.32	-2565.99	139.60	1677.32	-1200.15	3.58	1769.28	-3078.14	-25.58	1831.97	-386.67	1150.02	70.61	194.99	1066.08	74.36	-283.72
3.96000	-2218.87	115.73	98.66	-2556.54	100.96	-9.04	-2220.21	265.56	115.12	-2733.66	156.41	5.50	-2927.12	-102.24	-9.19	-2965.63	-94.06	8.25	-1618.83	-123.35	116.06	-1622.91	-128.75	178.05	-2684.97	49.39	1370.16	0.00	0.00	0.00	-2568.80	31.98	1687.27	-2579.93	141.76	1679.80	-1200.15	3.58	1769.28	-3070.11	-26.55	1832.35	-388.94	1151.39	69.42	194.64	1066.30	74.18	-289.98
3.97000	-2222.63	115.31	98.30	-2548.61	100.20	-10.60	-2212.94	264.03	115.07	-2721.20	154.67	6.43	-2893.01	-104.25	-8.12	-2936.09	-95.67	8.64	-1618.83	-123.35	116.06	-1622.91	-128.75	178.05	-2676.19	50.39	1368.74	0.00	0.00	0.00	-2554.85	32.38	1687.59	-2544.25	142.15	1678.00	-1200.15	3.58	1769.28	-3062.06	-27.52	1832.72	-384.45	1147.68	71.51	191.38	1066.99	75.62	-293.85
3.98000	-2226.66	114.90	97.87	-2541.21	99.63	-6.56	-2205.69	262.51	115.00	-2708.74	152.94	7.37	-2898.99	-104.18	-12.77	-2882.11	-98.11	11.35	-1618.83	-123.35	116.06	-1622.91	-128.75	178.05	-2688.65	50.90	1371.14	0.00	0.00	0.00	-2521.23	33.14	1686.58	-2540.84	142.75	1677.82	-1200.15	3.58	1769.28	-3053.98	-28.49	1833.10	-389.07	1148.89	70.48	193.81	1066.21	74.98	-288.67
3.99000	-2230.94	114.48	97.39	-2566.73	99.12	-10.54	-2198.46	260.97	114.93	-2696.29	151.22	8.31	-2864.79	-106.60	-11.54	-2878.99	-99.86	7.98	-1618.83	-123.35	116.06	-1622.91	-128.75	178.05	-2648.90	52.12	1370.85	0.00	0.00	0.00	-2519.68	32.77	1687.65	-2542.85	143.78	1679.57	-1200.15	3.58	1769.28	-3045.89	-29.45	1833.46	-395.80	1151.66	68.70	195.51	1065.98	74.52	-290.74
4.00000	-2235.47	114.07	96.84	-2563.62	98.11	-12.36	-2191.25	259.44	114.84	-2683.85	149.51	9.24	-2823.29	-108.23	-10.66	-2842.06	-101.67	6.64	-1618.83	-123.35	116.06	-1622.91	-128.75	178.05	-2626.23	54.52	1370.74	0.00	0.00	0.00	-2516.75	34.22	1687.94	-2550.92	143.57	1681.37	-1200.15	3.58	1769.28	-3037.78	-30.40	1833.83	-397.13	1153.11	67.55	195.20	1066.16	74.35	-294.56
4.01000	-2240.23	113.67	96.24	-2526.15	99.19	-3.50	-2184.06	257.89	114.75	-2671.42	147.81	10.18	-2808.43	-111.05	-15.15	-2838.67	-105.83	0.83	-1618.83	-123.35	116.06	-1622.91	-128.75	178.05	-2631.75	54.96	1370.76	0.00	0.00	0.00	-2506.87	34.61	1686.86	-2537.98	143.87	1680.48	-1200.15	3.58	1769.28	-3029.65	-31.36	1834.19	-394.39	1151.98	68.47	194.36	1066.42	74.13	-292.71
4.02000	-2245.21	113.26	95.57	-2537.89	95.92	-4.71	-2176.89	256.35	114.64	-2658.99	146.13	11.12	-2768.95	-113.50	-13.93	-2807.63	-108.40	-0.66	-1618.83	-123.35	116.06	-1622.91	-128.75	178.05	-2624.75	57.68	1371.46	0.00	0.00	0.00	-2489.64	34.97	1686.26	-2497.69	145.79	1680.50	-1200.15	3.58	1769.28	-3021.51	-32.31	1834.55	-395.25	1149.95	68.76	195.18	1066.21	74.36	-289.73
4.03000	-2250.39	112.86	94.84	-2497.84	99.89	0.93	-2169.75	254.79	114.52	-2646.58	144.45	12.06	-2724.68	-115.19	-12.36	-2763.99	-109.13	0.27	-1618.83	-123.35	116.06	-1622.91	-128.75	178.05	-2613.18	56.11	1370.93	0.00	0.00	0.00	-2492.38	36.18	1687.51	-2499.19	146.35	1681.48	-1200.15	3.58	1769.28	-3013.34	-33.25	1834.90	-390.82	1149.49	69.56	194.90	1066.14	74.27	-290.81
4.04000	-2255.77	112.46	94.06	-2543.61	97.19	-5.84	-2162.62	253.24	114.38	-2634.18	142.79	12.99	-2774.34	-121.96	-26.22	-2756.25	-112.76	-4.75	-1618.83	-123.35	116.06	-1622.91	-128.75	178.05	-2650.50	57.22	1371.93	0.00	0.00	0.00	-2486.25	35.55	1687.79	-2483.58	145.29	1680.49	-1200.15	3.58	1769.28	-3005.16	-34.19	1835.25	-387.83	1149.68	70.42	194.52	1066.09	74.31	-292.23
4.05000	-2261.33	112.07	93.21	-2535.58	96.83	-3.94	-2155.52	251.68	114.24	-2621.80	141.14	13.93	-2729.29	-124.82	-25.50	-2727.50	-114.59	-6.21	-1618.83	-123.35	116.06	-1622.91	-128.75	178.05	-2636.06	57.66	1371.75	0.00	0.00	0.00	-2490.10	35.59	1687.81	-2469.36	146.87	1679.85	-1200.15	3.58	1769.28	-2996.95	-35.13	1835.60	-393.04	1151.19	69.09	193.72	1066.30	74.26	-294.66
4.06000	-2267.06	111.68	92.31	-2566.07	100.21	-8.77	-2148.44	250.12	114.08	-2609.42	139.51	14.87	-2686.20	-128.32	-23.33	-2701.20	-119.17	-8.26	-1618.83	-123.35	116.06	-1622.91	-128.75	178.05	-2623.69	58.60	1371.93	0.00	0.00	0.00	-2486.14	35.38	1689.20	-2464.21	147.33	1680.94	-1200.15	3.58	1769.28	-2988.73	-36.06	1835.94	-393.00	1152.48	68.80	193.56	1066.31	74.00	-290.39
4.07000	-2272.94	111.30	91.34	-2570.41	97.58	-10.59	-2141.39	248.55	113.92	-2597.07	137.89	15.81	-2653.64	-130.13	-21.84	-2666.31	-122.66	-7.73	-1618.83	-123.35	116.06	-1622.91	-128.75	178.05	-2603.07	59.50	1371.94	0.00	0.00	0.00	-2468.94	36.18	1687.84	-2466.09	147.21	1680.57	-1200.15	3.58	1769.28	-2980.49	-36.99	1836.28	-395.24	1152.34	68.01	193.71	1066.08	73.96	-285.50
4.08000	-2278.96	110.93	90.32	-2515.96	96.86	-1.98	-2134.35	246.98	113.74	-2584.73	136.28	16.74	-2580.02	-132.66	-13.40	-2638.55	-125.99	-8.75	-1618.83	-123.35	116.06	-1622.91	-128.75	178.05	-2583.48	59.80	1371.99	0.00	0.00	0.00	-2460.49	36.89	1687.69	-2469.75	145.14	1681.08	-1200.15	3.58	1769.28	-2972.24	-37.92	1836.61	-392.48	1150.94	69.07	194.84	1065.66	74.33	-282.29
4.09000	-2285.12	110.56	89.23	-2524.17	96.06	-2.28	-2127.34	245.41	113.55	-2572.41	134.69	17.68	-2546.54	-135.46	-10.84	-2632.55	-130.11	-12.43	-1618.83	-123.35	116.06	-1622.91	-128.75	178.05	-2568.44	59.09	1371.33	0.00	0.00	0.00	-2453.63	36.79	1687.77	-2475.84	146.40	1681.85	-1200.15	3.58	1769.28	-2963.96	-38.84	1836.95	-393.32	1149.96	68.84	195.78	1065.50	74.55	-289.67
4.10000	-2291.40	110.20	88.09	-2518.25	98.21	-0.00	-2120.36	243.83	113.35	-2560.10	133.11	18.61	-2476.30	-134.86	-2.31	-2584.04	-133.77	-9.42	-1618.83	-123.35	116.06	-1622.91	-128.75	178.05	-2584.21	59.39	1372.11	0.00	0.00	0.00	-2445.02	36.81	1687.58	-2433.59	146.63	1680.40	-1200.15	3.58	1769.28	-2955.67	-39.76	1837.28	-396.02	1152.32	68.02	195.60	1065.89	74.45	-290.42
4.11000	-2297.78	109.85	86.89	-2592.39	98.54	-17.41	-2113.39	242.25	113.13	-2547.82	131.55	19.55	-2544.25	-144.85	-20.48	-2553.87	-136.51	-8.73	-1618.83	-123.35	116.06	-1622.91	-128.75	178.05	-2591.80	59.67	1371.68	0.00	0.00	0.00	-2452.73	35.19	1688.14	-2419.90	146.87	1680.46	-1200.15	3.58	1769.28	-2947.36	-40.67	1837.60	-391.20	1150.34	69.72	193.86	1066.07	74.04	-288.83
4.12000	-2304.25	109.51	85.63	-2528.39	97.86	-1.22	-2106.46	240.67	112.91	-2535.55	130.00	20.48	-2448.15	-147.51	-5.36	-2519.47	-140.40	-5.52	-1618.83	-123.35	116.06	-1622.91	-128.75	178.05	-2538.19	59.98	1370.46	0.00	0.00	0.00	-2429.04	34.91	1687.70	-2443.01	145.89	1681.24	-1200.15	3.58	1769.28	-2939.04	-41.58	1837.92	-397.63	1151.30	68.16	192.99	1066.19	73.78	-286.06
4.13000	-2310.81	109.17	84.31	-2537.60	100.05	-4.34	-2099.54	239.09	112.67	-2523.31	128.47	21.41	-2447.96	-149.07	-9.90	-2499.75	-141.51	-6.69	-1618.83	-123.35	116.06	-1622.91	-128.75	178.05	-2546.31	59.47	1370.01	0.00	0.00	0.00	-2418.97	34.85	1686.93	-2420.42	146.54	1680.65	-1200.15	3.58	1769.28	-2930.69	-42.48	1838.24	-394.58	1151.90	68.88	194.37	1066.36	74.24	-288.65
4.14000	-2317.43	108.85	82.93	-2544.35	99.17	-6.76	-2092.65	237.50	112.42	-2511.09	126.95	22.35	-2425.24	-153.35	-7.15	-2471.73	-143.27	-2.13	-1618.83	-123.35	116.06	-1622.91	-128.75	178.05	-2525.05	60.19	1369.09	0.00	0.00	0.00	-2403.82	34.11	1685.83	-2417.67	144.01	1680.23	-1200.15	3.58	1769.28	-2922.33	-43.38	1838.55	-387.91	1150.19	70.17	194.49	1065.96	74.41	-288.23
4.15000	-2324.11	108.53	81.49	-2524.32	99.92	-5.11	-2085.79	235.91	112.16	-2498.90	125.45	23.28	-2402.37	-155.66	-5.48	-2434.97	-145.77	2.09	-1618.83	-123.35	116.06	-1622.91	-128.75	178.05	-2516.77	60.59	1369.50	0.00	0.00	0.00	-2413.31	33.68	1686.65	-2415.95	143.38	1679.65	-1200.15	3.58	1769.28	-2913.95	-44.27	1838.86	-389.48	1151.66	69.62	194.02	1066.15	74.05	-291.45
4.16000	-2330.84	108.23	80.00	-2538.16	101.22	-7.80	-2078.95	234.32	111.88	-2486.73	123.97	24.21	-2372.70	-158.84	-3.79	-2374.37	-145.25	11.48	-1618.83	-123.35	116.06	-1622.91	-128.75	178.05	-2536.18	59.25	1369.30	0.00	0.00	0.00	-2420.97	32.79	1687.41	-2405.91	143.43	1679.38	-1200.15	3.58	1769.28	-2905.56	-45.16	1839.17	-394.02	1150.73	68.93	194.26	1065.96	74.19	-290.83
4.17000	-2337.59	107.93	78.45	-2562.86	103.21	-9.64	-2072.13	232.73	111.60	-2474.58	122.50	25.13	-2344.20	-161.38	-2.14	-2362.98	-143.90	11.53	-1618.83	-123.35	116.06	-1622.91	-128.75	178.05	-2523.25	57.77	1369.26	0.00	0.00	0.00	-2385.22	32.34	1685.36	-2401.44	142.88	1679.76	-1200.15	3.58	1769.28	-2897.15	-46.04	1839.47	-392.03	1150.78	69.62	195.34	1066.20	74.41	-289.28
4.18000	-2344.37	107.65	76.84	-2537.23	102.06	-6.41	-2065.34	231.14	111.30	-2462.46	121.05	26.06	-2316.87	-163.33	-0.52	-2329.50	-145.18	14.54	-1618.83	-123.35	116.06	-1622.91	-128.75	178.05	-2525.12	56.28	1368.64	0.00	0.00	0.00	-2382.79	31.54	1685.28	-2398.47	141.48	1680.07	-1200.15	3.58	1769.28	-2888.72	-46.92	1839.77	-390.28	1149.27	70.07	193.33	1066.51	73.76	-286.14
4.19000	-2351.15	107.38	75.17	-2566.34	100.97	-12.04	-2058.58	229.54	110.99	-2450.37	119.62	26.98	-2290.68	-164.71	1.04	-2298.80	-146.07	17.04	-1618.83	-123.35	116.06	-1622.91	-128.75	178.05	-2501.70	55.69	1368.30	0.00	0.00	0.00	-2378.53	29.87	1684.56	-2386.25	142.12	1678.27	-1200.15	3.58	1769.28	-2880.28	-47.80	1840.07	-389.57	1149.45	69.99	193.01	1066.69	73.74	-289.20
4.20000	-2357.92	107.12	73.45	-2498.35	104.98	0.40	-2051.84	227.94	110.66	-2438.31	118.21	27.91	-2265.62	-165.56	2.56	-2270.74	-146.59	19.08	-1618.83	-123.35	116.06	-1622.91	-128.75	178.05	-2472.58	55.34	1367.04	0.00	0.00	0.00	-2358.71	29.37	1683.82	-2378.89	139.27	1677.40	-1200.15	3.58	1769.28	-2871.82	-48.66	1840.36	-394.14	1151.06	69.04	194.90	1066.01	74.32	-288.90
4.21000	-2364.68	106.87	71.66	-2533.58	104.29	-6.40	-2045.13	226.35	110.33	-2426.28	116.82	28.83	-2241.67	-165.91	4.01	-2245.18	-146.77	20.68	-1618.83	-123.35	116.06	-1622.91	-128.75	178.05	-2491.76	54.76	1366.87	0.00	0.00	0.00	-2354.51	29.03	1683.18	-2367.85	139.41	1677.87	-1200.15	3.58	1769.28	-2863.34	-49.53	1840.65	-395.02	1151.59	68.81	194.91	1066.02	74.33	-293.14
4.22000	-2371.40	106.64	69.82	-2544.79	102.34	-5.93	-2038.45	224.75	109.98	-2414.28	115.44	29.75	-2218.81	-165.81	5.41	-2221.98	-146.64	21.87	-1618.83	-123.35	116.06	-1622.91	-128.75	178.05	-2507.30	54.84	1365.53	0.00	0.00	0.00	-2350.10	26.82	1682.67	-2335.36	135.93	1675.27	-1200.15	3.58	1769.28	-2854.85	-50.39	1840.93	-396.06	1151.89	68.17	195.24	1065.93	74.45	-295.74
4.23000	-2378.08	106.42	67.93	-2530.54	102.73	-4.63	-2031.79	223.15	109.62	-2402.31	114.09	30.66	-2197.02	-165.28	6.74	-2201.00	-146.20	22.69	-1618.83	-123.35	116.06	-1622.91	-128.75	178.05	-2465.96	54.10	1365.33	0.00	0.00	0.00	-2347.62	25.82	1682.09	-2336.16	136.44	1675.13	-1200.15	3.58	1769.28	-2846.34	-51.24	1841.21	-393.79	1151.97	68.52	194.62	1065.65	74.36	-290.05
4.24000	-2384.71	106.22	65.97	-2558.55	102.01	-10.68	-2025.16	221.55	109.25	-2390.37	112.75	31.58	-2176.29	-164.36	8.00	-2182.10	-145.50	23.16	-1618.83	-123.35	116.06	-1622.91	-128.75	178.05	-2457.26	52.57	1364.89	0.00	0.00	0.00	-2343.01	23.82	1681.15	-2372.59	135.61	1676.62	-1200.15	3.58	1769.28	-2837.82	-52.09	1841.49	-392.47	1150.73	69.23	194.39	1065.89	74.34	-288.84
4.25000	-2391.26	106.03	63.96	-2552.05	103.25	-8.82	-2018.56	219.95	108.86	-2378.47	111.44	32.49	-2156.58	-163.09	9.19	-2165.14	-144.54	23.32	-1618.83	-123.35	116.06	-1622.91	-128.75	178.05	-2453.89	50.26	1363.98	0.00	0.00	0.00	-2335.32	23.24	1680.74	-2334.62	134.33	1673.88	-1200.15	3.58	1769.28	-2829.28	-52.93	1841.76	-393.61	1151.17	69.19	194.97	1066.06	74.36	-290.63
4.26000	-2397.74	105.86	61.89	-2504.97	104.76	0.36	-2011.99	218.35	108.46	-2366.61	110.14	33.40	-2137.89	-161.50	10.29	-2149.98	-143.35	23.19	-1618.83	-123.35	116.06	-1622.91	-128.75	178.05	-2459.81	49.98	1363.36	0.00	0.00	0.00	-2311.42	22.20	1678.61	-2327.88	132.92	1673.18	-1200.15	3.58	1769.28	-2820.72	-53.77	1842.03	-390.33	1150.58	69.77	194.94	1066.39	74.36	-287.19
4.27000	-2404.12	105.70	59.77	-2522.91	104.83	-3.77	-2005.44	216.75	108.05	-2354.78	108.87	34.31	-2120.20	-159.62	11.30	-2136.48	-141.95	22.80	-1618.83	-123.35	116.06	-1622.91	-128.75	178.05	-2445.01	48.70	1362.44	0.00	0.00	0.00	-2309.20	20.16	1678.27	-2329.07	131.51	1673.04	-1200.15	3.58	1769.28	-2812.15	-54.60	1842.29	-392.42	1151.66	69.29	195.32	1065.82	74.45	-288.81
4.28000	-2410.39	105.56	57.59	-2533.21	107.28	-5.17	-1998.92	215.15	107.63	-2342.98	107.61	35.21	-2103.49	-157.50	12.23	-2124.50	-140.37	22.19	-1618.83	-123.35	116.06	-1622.91	-128.75	178.05	-2440.17	46.70	1362.29	0.00	0.00	0.00	-2315.77	18.98	1678.05	-2293.97	129.86	1670.97	-1200.15	3.58	1769.28	-2803.56	-55.43	1842.55	-391.75	1150.47	69.69	194.74	1066.09	74.15	-292.61
4.29000	-2416.55	105.43	55.35	-2542.39	104.60	-6.50	-1992.44	213.55	107.19	-2331.23	106.38	36.11	-2087.74	-155.16	13.05	-2113.90	-138.63	21.38	-1618.83	-123.35	116.06	-1622.91	-128.75	178.05	-2425.91	45.21	1362.03	0.00	0.00	0.00	-2298.28	18.09	1676.90	-2299.73	128.44	1670.42	-1200.15	3.58	1769.28	-2794.96	-56.25	1842.81	-392.39	1151.59	68.89	194.93	1066.05	74.31	-291.82
4.30000	-2422.57	105.33	53.06	-2572.04	103.59	-11.42	-1985.98	211.96	106.74	-2319.51	105.17	37.01	-2072.92	-152.64	13.78	-2104.55	-136.75	20.41	-1618.83	-123.35	116.06	-1622.91	-128.75	178.05	-2419.71	45.52	1359.79	0.00	0.00	0.00	-2291.80	16.49	1676.20	-2297.89	126.26	1669.86	-1200.15	3.58	1769.28	-2786.35	-57.06	1843.06	-390.68	1152.14	69.01	195.11	1065.67	74.42	-289.28
4.31000	-2428.46	105.24	50.71	-2513.27	104.20	-1.00	-1979.55	210.36	106.27	-2307.83	103.99	37.91	-2059.03	-149.98	14.40	-2096.29	-134.75	19.30	-1618.83	-123.35	116.06	-1622.91	-128.75	178.05	-2411.64	42.13	1359.58	0.00	0.00	0.00	-2292.91	14.00	1675.68	-2272.63	125.16	1668.86	-1200.15	3.58	1769.28	-2777.72	-57.87	1843.31	-392.54	1153.21	68.27	194.15	1066.44	74.13	-292.68
4.32000	-2434.18	105.17	48.31	-2513.12	106.15	-2.10	-1973.15	208.76	105.80	-2296.20	102.82	38.80	-2046.04	-147.20	14.91	-2089.00	-132.65	18.09	-1618.83	-123.35	116.06	-1622.91	-128.75	178.05	-2431.92	40.00	1358.29	0.00	0.00	0.00	-2273.50	12.24	1674.41	-2294.56	122.20	1669.51	-1200.15	3.58	1769.28	-2769.07	-58.67	1843.55	-395.81	1152.33	68.09	193.31	1067.06	73.71	-297.59
4.33000	-2439.74	105.12	45.85	-2549.52	105.64	-7.86	-1966.77	207.17	105.31	-2284.61	101.68	39.69	-2033.94	-144.36	15.30	-2082.54	-130.49	16.80	-1618.83	-123.35	116.06	-1622.91	-128.75	178.05	-2397.03	38.95	1358.56	0.00	0.00	0.00	-2271.89	10.43	1673.83	-2253.43	120.15	1666.54	-1200.15	3.58	1769.28	-2760.41	-59.47	1843.79	-390.02	1151.72	69.34	194.29	1066.54	74.12	-291.55
4.34000	-2445.12	105.09	43.33	-2519.34	104.94	-2.76	-1960.43	205.57	104.81	-2273.06	100.56	40.57	-2022.70	-141.48	15.57	-2076.75	-128.27	15.47	-1618.83	-123.35	116.06	-1622.91	-128.75	178.05	-2378.57	36.95	1357.54	0.00	0.00	0.00	-2266.14	7.40	1673.22	-2276.54	116.72	1667.55	-1200.15	3.58	1769.28	-2751.74	-60.26	1844.03	-392.71	1151.18	68.48	194.55	1066.05	74.35	-295.52
4.35000	-2450.30	105.07	40.76	-2518.59	105.14	-4.60	-1954.12	203.98	104.29	-2261.55	99.46	41.46	-2012.31	-138.59	15.71	-2071.51	-126.03	14.12	-1618.83	-123.35	116.06	-1622.91	-128.75	178.05	-2398.85	33.60	1358.07	0.00	0.00	0.00	-2267.40	4.66	1673.53	-2280.74	113.19	1667.43	-1200.15	3.58	1769.28	-2743.05	-61.04	1844.26	-389.44	1151.97	69.20	193.59	1065.92	74.16	-295.84
4.36000	-2455.28	105.08	38.13	-2519.08	106.86	-3.36	-1947.84	202.39	103.76	-2250.09	98.39	42.33	-2002.75	-135.73	15.72	-2066.67	-123.78	12.79	-1618.83	-123.35	116.06	-1622.91	-128.75	178.05	-2365.19	31.28	1357.37	0.00	0.00	0.00	-2245.18	2.87	1672.25	-2265.32	112.08	1667.83	-1200.15	3.58	1769.28	-2734.35	-61.82	1844.49	-389.96	1150.64	69.82	195.12	1066.04	74.39	-294.25
4.37000	-2460.03	105.11	35.45	-2547.21	106.49	-8.80	-1941.59	200.80	103.22	-2238.68	97.35	43.21	-1994.00	-132.95	15.59	-2062.09	-121.55	11.51	-1618.83	-123.35	116.06	-1622.91	-128.75	178.05	-2360.64	28.78	1356.42	0.00	0.00	0.00	-2239.36	-0.04	1671.58	-2240.19	110.23	1667.13	-1200.15	3.58	1769.28	-2725.63	-62.59	1844.72	-392.47	1148.79	70.24	194.44	1066.56	74.18	-291.83
4.38000	-2464.56	105.16	32.72	-2498.93	104.93	0.69	-1935.38	199.22	102.67	-2227.32	96.32	44.08	-1986.04	-130.26	15.33	-2057.64	-119.35	10.30	-1618.83	-123.35	116.06	-1622.91	-128.75	178.05	-2352.44	26.27	1355.01	0.00	0.00	0.00	-2245.09	-3.66	1672.77	-2244.70	107.29	1666.75	-1200.15	3.58	1769.28	-2716.90	-63.36	1844.94	-385.49	1147.97	71.77	193.71	1066.50	74.05	-284.95
4.39000	-2468.85	105.24	29.92	-2523.41	106.41	-5.00	-1929.19	197.63	102.10	-2216.00	95.33	44.95	-1978.86	-127.71	14.91	-2053.17	-117.23	9.21	-1618.83	-123.35	116.06	-1622.91	-128.75	178.05	-2354.48	23.19	1355.73	0.00	0.00	0.00	-2228.41	-5.48	1671.65	-2233.23	102.71	1666.16	-1200.15	3.58	1769.28	-2708.16	-64.12	1845.15	-392.48	1151.31	68.86	193.68	1066.76	73.81	-288.64
4.40000	-2472.88	105.33	27.08	-2509.09	106.44	-1.35	-1923.03	196.05	101.51	-2204.73	94.35	45.81	-1972.43	-125.33	14.34	-2048.55	-115.18	8.24	-1618.83	-123.35	116.06	-1622.91	-128.75	178.05	-2358.42	20.48	1355.55	0.00	0.00	0.00	-2214.10	-9.36	1670.93	-2211.67	100.76	1666.50	-1200.15	3.58	1769.28	-2699.40	-64.87	1845.37	-392.32	1151.16	69.14	194.47	1066.18	74.32	-289.24
4.41000	-2476.64	105.45	24.18	-2541.35	106.78	-8.48	-1916.91	194.47	100.92	-2193.51	93.41	46.67	-1966.73	-123.16	13.62	-2043.63	-113.24	7.45	-1618.83	-123.35	116.06	-1622.91	-128.75	178.05	-2348.15	16.96	1354.71	0.00	0.00	0.00	-2218.70	-13.01	1671.52	-2211.99	96.32	1666.62	-1200.15	3.58	1769.28	-2690.63	-65.62	1845.58	-393.91	1153.52	68.35	194.66	1065.80	74.38	-292.44
4.42000	-2480.12	105.59	21.22	-2518.19	106.98	-4.67	-1910.82	192.90	100.31	-2182.35	92.49	47.53	-1961.75	-121.23	12.74	-2038.28	-111.44	6.85	-1618.83	-123.35	116.06	-1622.91	-128.75	178.05	-2351.38	13.11	1356.01	0.00	0.00	0.00	-2202.04	-15.30	1672.22	-2204.42	93.46	1666.87	-1200.15	3.58	1769.28	-2681.85	-66.36	1845.78	-392.28	1151.07	69.36	194.33	1066.24	74.20	-289.27
4.43000	-2483.30	105.76	18.22	-2496.74	106.08	0.40	-1904.76	191.32	99.69	-2171.24	91.59	48.38	-1957.47	-119.58	11.68	-2032.35	-109.78	6.48	-1618.83	-123.35	116.06	-1622.91	-128.75	178.05	-2321.00	11.29	1355.96	0.00	0.00	0.00	-2189.46	-18.97	1672.32	-2183.83	90.99	1666.77	-1200.15	3.58	1769.28	-2673.05	-67.09	1845.98	-395.21	1151.15	68.50	195.38	1066.17	74.45	-290.99
4.44000	-2486.19	105.95	15.15	-2518.02	106.71	-3.93	-1898.74	189.75	99.05	-2160.18	90.73	49.22	-1953.87	-118.25	10.46	-2025.70	-108.30	6.37	-1618.83	-123.35	116.06	-1622.91	-128.75	178.05	-2291.77	9.00	1356.00	0.00	0.00	0.00	-2194.99	-23.79	1673.46	-2184.96	86.39	1669.21	-1200.15	3.58	1769.28	-2664.24	-67.82	1846.18	-398.02	1153.08	67.70	195.19	1066.16	74.43	-287.34
4.45000	-2488.75	106.17	12.04	-2537.88	106.08	-7.78	-1892.75	188.19	98.40	-2149.17	89.89	50.06	-1950.93	-117.26	9.06	-2018.21	-107.02	6.55	-1618.83	-123.35	116.06	-1622.91	-128.75	178.05	-2321.95	7.09	1358.98	0.00	0.00	0.00	-2174.36	-26.80	1673.78	-2177.80	83.39	1670.51	-1200.15	3.58	1769.28	-2655.41	-68.54	1846.37	-393.20	1152.64	68.65	195.14	1066.18	74.28	-292.93
4.46000	-2490.98	106.41	8.87	-2535.23	104.13	-7.71	-1886.79	186.62	97.74	-2138.22	89.08	50.90	-1948.56	-116.65	7.49	-2009.72	-105.96	7.05	-1618.83	-123.35	116.06	-1622.91	-128.75	178.05	-2289.77	4.69	1360.51	0.00	0.00	0.00	-2170.01	-30.76	1675.38	-2193.75	77.71	1672.14	-1200.15	3.58	1769.28	-2646.58	-69.25	1846.56	-392.06	1151.15	69.01	194.83	1065.78	74.37	-290.62
4.47000	-2492.87	106.67	5.64	-2545.95	106.40	-8.75	-1880.86	185.07	97.06	-2127.33	88.29	51.73	-1873.78	-114.77	18.33	-2000.08	-105.13	7.89	-1618.83	-123.35	116.06	-1622.91	-128.75	178.05	-2300.99	0.95	1361.80	0.00	0.00	0.00	-2166.31	-35.22	1676.88	-2178.55	74.52	1673.94	-1200.15	3.58	1769.28	-2637.73	-69.96	1846.74	-395.39	1151.25	68.59	193.38	1065.66	73.88	-288.58
4.48000	-2494.40	106.97	2.37	-2547.74	104.44	-10.53	-1874.97	183.51	96.36	-2116.50	87.54	52.56	-1930.14	-114.04	4.77	-1976.52	-104.15	10.72	-1618.83	-123.35	116.06	-1622.91	-128.75	178.05	-2284.79	-1.80	1364.47	0.00	0.00	0.00	-2156.36	-38.56	1678.25	-2143.06	71.22	1674.92	-1200.15	3.58	1769.28	-2628.87	-70.66	1846.92	-396.08	1151.48	68.53	195.55	1065.21	74.79	-294.29
4.49000	-2495.57	107.29	-0.97	-2544.72	101.31	-11.42	-1869.11	181.96	95.66	-2105.72	86.81	53.38	-1919.94	-116.90	6.48	-1935.75	-102.06	18.62	-1618.83	-123.35	116.06	-1622.91	-128.75	178.05	-2271.12	-5.09	1365.85	0.00	0.00	0.00	-2144.24	-41.89	1679.89	-2131.25	68.30	1675.81	-1200.15	3.58	1769.28	-2619.99	-71.35	1847.09	-395.31	1151.01	68.72	194.24	1066.32	74.18	-287.36
4.50000	-2496.37	107.64	-4.35	-2542.43	105.13	-10.95	-1863.29	180.41	94.94	-2095.01	86.11	54.20	-1952.33	-114.51	-1.31	-1936.34	-101.71	17.78	-1618.83	-123.35	116.06	-1622.91	-128.75	178.05	-2253.73	-8.00	1368.57	0.00	0.00	0.00	-2146.95	-45.73	1682.07	-2118.00	64.44	1678.03	-1200.15	3.58	1769.28	-2611.11	-72.03	1847.26	-395.07	1150.87	68.99	194.97	1065.71	74.29	-287.51
4.51000	-2510.32	107.13	-8.58	-2534.10	104.79	-10.99	-1857.50	178.87	94.20	-2084.35	85.44	55.01	-1922.17	-113.14	1.96	-1917.38	-102.07	21.46	-1618.83	-123.35	116.06	-1622.91	-128.75	178.05	-2260.50	-10.81	1370.34	0.00	0.00	0.00	-2143.14	-48.87	1684.99	-2126.61	60.29	1680.40	-1200.15	3.58	1769.28	-2602.21	-72.71	1847.43	-393.02	1152.10	68.71	194.88	1066.02	74.30	-291.10
4.52000	-2481.10	107.69	-4.52	-2497.04	104.00	-5.95	-1851.75	177.33	93.46	-2073.76	84.81	55.82	-1961.08	-116.49	-7.27	-1903.74	-99.09	22.93	-1618.83	-123.35	116.06	-1622.91	-128.75	178.05	-2241.04	-13.37	1372.62	0.00	0.00	0.00	-2128.07	-53.02	1686.01	-2148.73	56.89	1684.76	-1200.15	3.58	1769.28	-2593.30	-73.38	1847.59	-392.58	1151.69	69.08	192.55	1065.66	74.04	-293.83
4.53000	-2501.94	107.47	-11.48	-2553.98	106.31	-18.04	-1846.03	175.80	92.69	-2063.23	84.20	56.62	-1943.02	-114.46	-5.22	-1921.48	-98.92	18.10	-1618.83	-123.35	116.06	-1622.91	-128.75	178.05	-2241.61	-16.75	1373.71	0.00	0.00	0.00	-2136.15	-56.08	1688.70	-2158.00	53.67	1688.12	-1200.15	3.58	1769.28	-2584.37	-74.04	1847.75	-392.05	1149.90	69.50	195.29	1064.95	74.72	-293.66
4.54000	-2524.29	108.55	-19.84	-2557.77	105.02	-24.26	-1840.35	174.27	91.92	-2052.77	83.62	57.41	-1963.38	-114.20	-7.05	-1958.91	-101.94	8.37	-1618.83	-123.35	116.06	-1622.91	-128.75	178.05	-2213.92	-19.53	1375.33	0.00	0.00	0.00	-2121.44	-60.07	1690.36	-2119.02	51.15	1687.41	-1200.15	3.58	1769.28	-2575.44	-74.70	1847.90	-391.61	1150.82	69.43	195.84	1065.31	74.79	-290.62
4.55000	-2507.69	107.24	-21.10	-2570.69	104.23	-29.59	-1834.70	172.75	91.13	-2042.36	83.07	58.20	-1972.55	-114.56	-10.96	-1981.22	-102.09	4.58	-1618.83	-123.35	116.06	-1622.91	-128.75	178.05	-2237.86	-23.13	1377.15	0.00	0.00	0.00	-2113.78	-63.20	1691.91	-2085.82	46.50	1687.96	-1200.15	3.58	1769.28	-2566.49	-75.35	1848.05	-387.17	1150.33	70.46	195.06	1065.80	74.32	-291.50
4.56000	-2513.44	107.51	-27.45	-2530.63	105.84	-23.23	-1829.09	171.23	90.32	-2032.03	82.56	58.98	-1948.90	-113.12	-8.73	-1984.64	-102.23	2.81	-1618.83	-123.35	116.06	-1622.91	-128.75	178.05	-2212.79	-25.31	1378.48	0.00	0.00	0.00	-2109.41	-66.72	1694.46	-2101.23	43.67	1691.60	-1200.15	3.58	1769.28	-2557.54	-75.99	1848.20	-390.46	1150.14	70.26	196.05	1065.82	74.60	-286.59
4.57000	-2515.42	108.23	-31.89	-2529.09	104.51	-20.97	-1823.52	169.72	89.50	-2021.76	82.07	59.76	-1965.99	-113.73	-10.69	-1973.13	-102.38	5.00	-1618.83	-123.35	116.06	-1622.91	-128.75	178.05	-2184.15	-26.95	1378.46	0.00	0.00	0.00	-2093.01	-69.45	1695.43	-2097.71	40.70	1693.34	-1200.15	3.58	1769.28	-2548.57	-76.62	1848.34	-398.80	1151.45	68.11	194.87	1065.55	74.36	-290.70
4.58000	-2498.43	110.83	-30.90	-2494.83	106.22	-12.97	-1817.98	168.22	88.67	-2011.56	81.62	60.53	-1949.17	-114.67	-6.69	-1949.86	-101.59	9.46	-1618.83	-123.35	116.06	-1622.91	-128.75	178.05	-2186.68	-29.86	1379.21	0.00	0.00	0.00	-2070.83	-71.96	1696.06	-2089.75	39.46	1695.40	-1200.15	3.58	1769.28	-2539.59	-77.24	1848.47	-393.85	1151.84	68.31	196.04	1065.35	74.55	-292.92
4.59000	-2479.83	113.65	-29.06	-2502.05	108.23	-10.66	-1812.48	166.72	87.82	-2001.43	81.20	61.30	-1993.72	-114.82	-16.81	-1994.35	-102.86	0.06	-1618.83	-123.35	116.06	-1622.91	-128.75	178.05	-2186.25	-32.47	1379.90	0.00	0.00	0.00	-2080.40	-75.14	1698.46	-2071.31	34.96	1696.45	-1200.15	3.58	1769.28	-2530.60	-77.86	1848.61	-391.80	1149.77	69.39	195.71	1065.72	74.51	-291.61
4.60000	-2460.60	116.17	-29.17	-2489.03	108.70	-5.99	-1807.02	165.22	86.95	-1991.37	80.81	62.06	-1918.71	-111.61	-1.66	-1947.76	-102.55	9.25	-1618.83	-123.35	116.06	-1622.91	-128.75	178.05	-2182.12	-36.04	1380.23	0.00	0.00	0.00	-2075.90	-78.18	1700.02	-2069.93	33.06	1697.56	-1200.15	3.58	1769.28	-2521.59	-78.47	1848.73	-391.53	1149.07	69.41	195.11	1065.40	74.57	-291.77
4.61000	-2465.76	119.64	-30.52	-2502.05	110.50	-5.13	-1801.59	163.73	86.08	-1981.38	80.45	62.81	-1964.77	-113.97	-12.46	-1958.51	-101.78	6.26	-1618.83	-123.35	116.06	-1622.91	-128.75	178.05	-2170.81	-36.98	1381.35	0.00	0.00	0.00	-2063.71	-80.49	1700.99	-2066.37	30.02	1699.39	-1200.15	3.58	1769.28	-2512.58	-79.07	1848.86	-388.95	1150.49	70.13	193.96	1065.81	74.30	-295.21
4.62000	-2445.35	122.38	-24.77	-2464.62	113.49	3.67	-1796.21	162.25	85.18	-1971.47	80.13	63.55	-1979.27	-113.55	-16.39	-1954.02	-101.52	8.03	-1618.83	-123.35	116.06	-1622.91	-128.75	178.05	-2150.04	-39.13	1381.40	0.00	0.00	0.00	-2055.07	-83.28	1702.52	-2057.18	27.57	1700.09	-1200.15	3.58	1769.28	-2503.56	-79.67	1848.98	-389.64	1151.30	69.51	195.36	1065.72	74.59	-291.67
4.63000	-2419.89	124.90	-18.81	-2465.35	115.53	6.30	-1790.86	160.78	84.28	-1961.62	79.84	64.29	-1956.37	-115.13	-9.04	-1949.46	-99.94	7.80	-1618.83	-123.35	116.06	-1622.91	-128.75	178.05	-2149.97	-41.87	1381.86	0.00	0.00	0.00	-2045.35	-85.88	1703.25	-2047.41	24.77	1700.63	-1200.15	3.58	1769.28	-2494.52	-80.25	1849.09	-394.20	1150.61	68.93	194.38	1065.10	74.47	-286.34
4.64000	-2392.81	126.12	-13.58	-2397.79	116.76	18.76	-1785.54	159.31	83.35	-1951.86	79.59	65.03	-1935.82	-114.28	-5.14	-1978.53	-103.22	2.75	-1618.83	-123.35	116.06	-1622.91	-128.75	178.05	-2139.79	-42.42	1382.62	0.00	0.00	0.00	-2041.14	-88.66	1703.93	-2043.88	22.22	1701.61	-1200.15	3.58	1769.28	-2485.48	-80.83	1849.20	-391.11	1149.67	69.50	196.04	1065.51	74.73	-290.33
4.65000	-2388.80	127.44	-14.12	-2397.72	117.14	18.32	-1780.27	157.85	82.42	-1942.16	79.37	65.75	-1901.75	-112.71	0.57	-1965.50	-101.29	5.54	-1618.83	-123.35	116.06	-1622.91	-128.75	178.05	-2137.92	-44.62	1382.39	0.00	0.00	0.00	-2027.57	-90.34	1703.87	-2024.36	20.67	1700.52	-1200.15	3.58	1769.28	-2476.42	-81.40	1849.31	-390.03	1149.63	70.32	195.34	1066.16	74.40	-292.42
4.66000	-2368.34	128.73	-11.65	-2376.93	118.21	19.80	-1775.04	156.40	81.46	-1932.54	79.19	66.47	-1967.03	-114.74	-10.10	-1919.04	-100.17	14.69	-1618.83	-123.35	116.06	-1622.91	-128.75	178.05	-2124.93	-47.47	1383.38	0.00	0.00	0.00	-2018.38	-91.27	1704.23	-2024.70	19.51	1701.20	-1200.15	3.58	1769.28	-2467.36	-81.96	1849.41	-392.40	1151.49	69.11	192.63	1066.54	73.69	-295.33
4.67000	-2332.97	129.07	-7.45	-2348.97	117.82	23.16	-1769.84	154.95	80.50	-1923.00	79.04	67.18	-1970.74	-114.05	-13.47	-1948.87	-101.73	7.67	-1618.83	-123.35	116.06	-1622.91	-128.75	178.05	-2120.91	-48.98	1384.07	0.00	0.00	0.00	-2016.24	-93.05	1705.05	-2020.15	18.22	1702.28	-1200.15	3.58	1769.28	-2458.28	-82.51	1849.50	-392.41	1151.66	68.82	194.07	1065.97	74.10	-292.70
4.68000	-2316.23	128.95	-8.07	-2338.93	118.85	20.23	-1764.69	153.52	79.51	-1913.54	78.92	67.89	-1968.55	-114.32	-11.65	-1964.52	-102.71	5.55	-1618.83	-123.35	116.06	-1622.91	-128.75	178.05	-2135.74	-51.85	1384.59	0.00	0.00	0.00	-1994.33	-95.10	1703.49	-2005.18	15.46	1701.85	-1200.15	3.58	1769.28	-2449.20	-83.06	1849.59	-391.14	1150.30	69.41	193.56	1066.01	73.98	-285.16
4.69000	-2292.16	129.06	-8.08	-2302.20	117.44	21.49	-1759.57	152.09	78.52	-1904.16	78.84	68.58	-2016.35	-115.83	-21.08	-1959.95	-102.19	6.09	-1618.83	-123.35	116.06	-1622.91	-128.75	178.05	-2118.37	-53.70	1384.93	0.00	0.00	0.00	-2002.31	-95.93	1705.17	-2010.20	13.23	1702.10	-1200.15	3.58	1769.28	-2440.10	-83.59	1849.68	-389.47	1150.65	69.43	193.56	1066.86	73.83	-290.79
4.70000	-2259.98	129.08	-8.27	-2274.81	117.05	20.09	-1754.49	150.66	77.51	-1894.86	78.80	69.27	-1965.75	-115.05	-11.76	-1939.01	-100.49	10.16	-1618.83	-123.35	116.06	-1622.91	-128.75	178.05	-2112.07	-55.10	1385.33	0.00	0.00	0.00	-1997.76	-98.52	1704.48	-2002.88	11.86	1701.87	-1200.15	3.58	1769.28	-2431.00	-84.12	1849.76	-395.62	1152.49	67.48	195.60	1065.81	74.68	-290.38
4.71000	-2231.25	127.43	-7.77	-2252.59	116.20	20.02	-1749.46	149.25	76.48	-1885.64	78.80	69.96	-1950.95	-112.99	-9.34	-1933.58	-100.30	11.31	-1618.83	-123.35	116.06	-1622.91	-128.75	178.05	-2114.62	-57.75	1385.56	0.00	0.00	0.00	-1985.18	-99.38	1704.56	-1985.56	12.47	1701.89	-1200.15	3.58	1769.28	-2421.88	-84.64	1849.84	-392.10	1151.02	69.28	194.69	1065.50	74.58	-290.50
4.72000	-2203.38	126.78	-8.76	-2224.96	113.71	15.71	-1744.46	147.84	75.43	-1876.50	78.83	70.63	-1980.13	-113.78	-15.02	-1940.07	-99.53	11.85	-1618.83	-123.35	116.06	-1622.91	-128.75	178.05	-2083.60	-57.90	1386.00	0.00	0.00	0.00	-1966.12	-99.05	1703.67	-1968.36	10.75	1701.51	-1200.15	3.58	1769.28	-2412.76	-85.15	1849.92	-393.63	1151.66	68.58	194.00	1065.88	74.29	-290.88
4.73000	-2163.28	125.48	-8.36	-2208.90	112.00	12.19	-1739.51	146.45	74.38	-1867.45	78.90	71.30	-1982.42	-114.08	-14.58	-1951.47	-100.86	8.07	-1618.83	-123.35	116.06	-1622.91	-128.75	178.05	-2080.58	-59.49	1386.18	0.00	0.00	0.00	-1963.57	-100.60	1703.74	-1967.12	10.46	1700.72	-1200.15	3.58	1769.28	-2403.62	-85.65	1849.98	-392.68	1152.13	68.58	194.61	1065.69	74.44	-288.80
4.74000	-2134.73	122.58	-8.73	-2183.37	110.63	9.66	-1734.60	145.06	73.30	-1858.48	79.00	71.96	-1978.55	-113.17	-13.04	-1958.95	-99.59	4.59	-1618.83	-123.35	116.06	-1622.91	-128.75	178.05	-2083.16	-61.27	1386.76	0.00	0.00	0.00	-1950.70	-101.37	1702.69	-1952.56	8.68	1698.97	-1200.15	3.58	1769.28	-2394.48	-86.14	1850.05	-394.62	1152.44	68.19	194.51	1066.19	74.17	-293.87
4.75000	-2128.60	121.01	-13.91	-2149.84	109.75	8.94	-1729.72	143.68	72.21	-1849.60	79.15	72.61	-1960.56	-111.05	-9.70	-1934.78	-98.59	10.24	-1618.83	-123.35	116.06	-1622.91	-128.75	178.05	-2076.04	-63.00	1387.50	0.00	0.00	0.00	-1952.78	-102.31	1703.17	-1952.81	8.68	1699.27	-1200.15	3.58	1769.28	-2385.33	-86.63	1850.11	-394.61	1154.06	68.19	196.10	1065.84	74.66	-299.66
4.76000	-2092.88	119.38	-12.52	-2116.40	108.44	6.81	-1724.89	142.31	71.11	-1840.80	79.33	73.25	-1939.40	-109.89	-5.38	-1953.16	-99.19	7.54	-1618.83	-123.35	116.06	-1622.91	-128.75	178.05	-2066.72	-64.32	1387.44	0.00	0.00	0.00	-1940.98	-102.91	1703.24	-1939.47	8.27	1699.08	-1200.15	3.58	1769.28	-2376.17	-87.10	1850.16	-391.98	1149.93	69.68	193.80	1066.44	74.03	-298.56
4.77000	-2034.85	119.31	-7.57	-2089.73	106.84	5.26	-1720.10	140.95	69.99	-1832.09	79.55	73.89	-1959.09	-108.79	-11.65	-1979.04	-101.22	4.51	-1618.83	-123.35	116.06	-1622.91	-128.75	178.05	-2051.78	-64.59	1386.98	0.00	0.00	0.00	-1929.44	-102.46	1702.24	-1920.00	8.81	1698.58	-1200.15	3.58	1769.28	-2367.00	-87.57	1850.21	-394.02	1149.85	69.11	194.17	1066.75	74.08	-297.54
4.78000	-2024.44	117.85	-11.37	-2035.72	106.04	9.45	-1715.36	139.59	68.85	-1823.47	79.81	74.51	-1959.41	-107.59	-12.52	-1967.51	-100.17	4.16	-1618.83	-123.35	116.06	-1622.91	-128.75	178.05	-2064.13	-67.06	1387.25	0.00	0.00	0.00	-1917.76	-102.50	1702.12	-1925.11	7.38	1698.88	-1200.15	3.58	1769.28	-2357.83	-88.02	1850.26	-388.84	1150.60	69.64	194.68	1066.39	74.15	-298.89
4.79000	-1992.74	116.70	-10.15	-2006.72	106.47	7.35	-1710.65	138.25	67.70	-1814.94	80.11	75.13	-1960.72	-107.27	-12.44	-1985.71	-102.11	-0.34	-1618.83	-123.35	116.06	-1622.91	-128.75	178.05	-2032.89	-67.09	1386.38	0.00	0.00	0.00	-1912.39	-103.47	1701.71	-1908.31	7.12	1697.64	-1200.15	3.58	1769.28	-2348.64	-88.47	1850.30	-387.84	1149.19	70.74	195.02	1065.88	74.39	-297.82
4.80000	-1952.83	116.62	-5.79	-1968.21	105.70	8.40	-1705.99	136.92	66.54	-1806.50	80.45	75.74	-1962.69	-107.58	-11.91	-1938.79	-98.60	11.26	-1618.83	-123.35	116.06	-1622.91	-128.75	178.05	-2051.19	-68.54	1386.90	0.00	0.00	0.00	-1909.41	-103.96	1701.26	-1899.91	6.52	1696.69	-1200.15	3.58	1769.28	-2339.45	-88.91	1850.34	-393.28	1150.65	69.03	195.49	1065.94	74.69	-288.09
4.81000	-1912.12	131.08	22.62	-1976.76	105.89	0.84	-1701.37	135.60	65.35	-1798.16	80.83	76.34	-1964.99	-108.28	-11.43	-1965.75	-98.25	4.91	-1618.83	-123.35	116.06	-1622.91	-128.75	178.05	-2036.48	-69.66	1385.94	0.00	0.00	0.00	-1891.62	-103.82	1700.68	-1902.08	6.72	1696.48	-1200.15	3.58	1769.28	-2330.24	-89.34	1850.37	-396.76	1152.07	68.03	193.91	1066.11	74.26	-285.07
4.82000	-1883.15	132.65	24.45	-1921.20	117.24	26.28	-1696.80	134.29	64.16	-1789.90	81.25	76.93	-1967.29	-109.11	-11.52	-1988.58	-102.54	-0.90	-1618.83	-123.35	116.06	-1622.91	-128.75	178.05	-2017.51	-69.31	1385.84	0.00	0.00	0.00	-1882.35	-104.30	1700.34	-1888.78	6.49	1695.71	-1200.15	3.58	1769.28	-2321.03	-89.76	1850.40	-390.48	1149.82	69.94	195.32	1066.30	74.22	-288.78
4.83000	-1852.24	131.16	26.79	-1893.49	118.26	25.95	-1692.26	132.98	62.94	-1781.74	81.71	77.52	-1969.22	-109.83	-12.67	-1966.00	-102.62	2.17	-1618.83	-123.35	116.06	-1622.91	-128.75	178.05	-2014.84	-71.09	1384.87	0.00	0.00	0.00	-1889.34	-105.27	1700.63	-1887.80	5.34	1696.08	-1200.15	3.58	1769.28	-2311.81	-90.17	1850.42	-389.67	1149.64	69.80	195.24	1066.62	74.43	-287.42
4.84000	-1820.43	130.86	29.63	-1850.14	118.86	29.87	-1687.78	131.69	61.71	-1773.68	82.21	78.09	-1939.55	-106.60	-9.00	-1978.20	-101.87	1.22	-1618.83	-123.35	116.06	-1622.91	-128.75	178.05	-1999.60	-72.11	1384.74	0.00	0.00	0.00	-1883.49	-106.01	1700.58	-1886.85	5.41	1696.58	-1200.15	3.58	1769.28	-2302.59	-90.57	1850.44	-389.69	1150.92	69.49	194.83	1066.51	74.29	-299.83
4.85000	-1788.95	131.67	33.10	-1820.57	118.85	31.41	-1683.33	130.41	60.47	-1765.71	82.76	78.65	-2012.15	-113.70	-21.99	-1965.18	-101.52	4.10	-1618.83	-123.35	116.06	-1622.91	-128.75	178.05	-2000.96	-71.61	1384.66	0.00	0.00	0.00	-1868.59	-105.75	1699.57	-1876.56	3.94	1696.15	-1200.15	3.58	1769.28	-2293.35	-90.96	1850.45	-390.41	1150.97	69.40	194.81	1065.97	74.41	-300.01
4.86000	-1748.78	131.98	39.14	-1798.79	118.81	31.74	-1678.93	129.14	59.20	-1757.83	83.34	79.21	-1963.70	-111.87	-15.37	-1956.85	-104.82	4.09	-1618.83	-123.35	116.06	-1622.91	-128.75	178.05	-2010.41	-73.35	1383.85	0.00	0.00	0.00	-1862.60	-105.43	1698.65	-1864.03	4.24	1695.47	-1200.15	3.58	1769.28	-2284.11	-91.34	1850.46	-390.91	1150.28	69.67	194.68	1065.87	74.34	-298.24
4.87000	-1717.55	131.19	44.67	-1772.50	119.19	34.44	-1674.58	127.88	57.92	-1750.06	83.97	79.76	-1987.90	-113.33	-19.39	-1962.86	-102.26	3.62	-1618.83	-123.35	116.06	-1622.91	-128.75	178.05	-1987.80	-73.47	1383.86	0.00	0.00	0.00	-1865.11	-105.89	1699.27	-1830.68	4.46	1693.47	-1200.15	3.58	1769.28	-2274.86	-91.71	1850.46	-392.15	1149.10	69.78	193.66	1066.32	74.06	-293.47
4.88000	-1689.74	131.12	49.98	-1731.28	117.36	40.27	-1670.27	126.63	56.63	-1742.38	84.64	80.29	-1940.28	-110.17	-9.77	-1996.13	-106.52	-5.33	-1618.83	-123.35	116.06	-1622.91	-128.75	178.05	-1985.22	-73.90	1382.92	0.00	0.00	0.00	-1849.85	-106.33	1698.19	-1837.59	3.45	1693.41	-1200.15	3.58	1769.28	-2265.61	-92.08	1850.46	-391.92	1150.92	68.90	193.76	1065.87	74.15	-295.14
4.89000	-1666.50	130.20	55.11	-1706.68	115.98	44.93	-1666.00	125.40	55.32	-1734.81	85.36	80.82	-1982.18	-113.13	-17.77	-1953.43	-102.64	4.44	-1618.83	-123.35	116.06	-1622.91	-128.75	178.05	-1979.86	-74.13	1382.23	0.00	0.00	0.00	-1837.03	-106.62	1697.58	-1838.24	4.39	1693.91	-1200.15	3.58	1769.28	-2256.35	-92.43	1850.45	-393.43	1150.60	68.95	194.98	1065.58	74.54	-293.52
4.90000	-1632.50	136.41	68.82	-1680.40	116.03	51.07	-1661.78	124.17	53.99	-1727.33	86.11	81.34	-1938.40	-110.15	-10.79	-1966.68	-106.46	1.88	-1618.83	-123.35	116.06	-1622.91	-128.75	178.05	-1958.60	-73.12	1381.54	0.00	0.00	0.00	-1827.37	-106.74	1696.38	-1835.10	5.08	1692.62	-1200.15	3.58	1769.28	-2247.07	-92.77	1850.44	-388.88	1150.46	70.07	193.61	1066.10	74.14	-291.48
4.91000	-1604.10	135.48	76.17	-1649.43	114.48	61.47	-1657.61	122.96	52.65	-1719.96	86.92	81.85	-1941.38	-112.93	-11.74	-1946.16	-104.18	6.31	-1618.83	-123.35	116.06	-1622.91	-128.75	178.05	-1951.80	-73.44	1381.76	0.00	0.00	0.00	-1822.92	-105.97	1695.99	-1819.09	16.88	1705.88	-1200.15	3.58	1769.28	-2237.80	-93.10	1850.43	-392.04	1150.25	69.51	195.93	1065.58	74.70	-293.21
4.92000	-1577.54	134.89	84.10	-1615.51	113.23	69.16	-1653.48	121.76	51.29	-1712.69	87.76	82.34	-1948.22	-111.32	-13.20	-1957.37	-104.53	0.82	-1618.83	-123.35	116.06	-1622.91	-128.75	178.05	-1955.32	-73.98	1382.10	0.00	0.00	0.00	-1811.08	-105.18	1695.38	-1800.50	19.81	1708.12	-1200.15	3.58	1769.28	-2228.51	-93.42	1850.40	-394.12	1152.36	68.65	194.98	1065.96	74.33	-291.51
4.93000	-1551.86	134.17	93.05	-1596.04	113.88	75.68	-1649.40	120.57	49.91	-1705.53	88.65	82.83	-1951.35	-111.32	-11.14	-1972.42	-105.90	-1.27	-1618.83	-123.35	116.06	-1622.91	-128.75	178.05	-1952.55	-74.61	1380.99	0.00	0.00	0.00	-1806.16	-105.01	1695.61	-1793.66	20.18	1707.43	-1200.15	3.58	1769.28	-2219.22	-93.74	1850.38	-398.06	1152.15	68.04	194.73	1066.25	74.27	-285.39
4.94000	-1528.03	133.15	103.15	-1564.19	112.94	85.37	-1645.36	119.40	48.52	-1698.47	89.58	83.31	-1963.94	-114.42	-17.89	-1959.21	-105.18	0.49	-1618.83	-123.35	116.06	-1622.91	-128.75	178.05	-1953.80	-73.29	1379.80	0.00	0.00	0.00	-1799.72	-105.33	1695.72	-1786.92	20.85	1707.39	-1200.15	3.58	1769.28	-2209.93	-94.04	1850.35	-395.11	1151.16	68.50	195.90	1066.12	74.49	-287.75
4.95000	-1504.79	130.76	113.40	-1530.78	110.91	97.33	-1641.37	118.23	47.11	-1691.52	90.56	83.78	-1980.99	-113.42	-18.52	-1989.58	-105.89	-6.06	-1618.83	-123.35	116.06	-1622.91	-128.75	178.05	-1927.78	-72.48	1378.57	0.00	0.00	0.00	-1797.33	-104.24	1695.23	-1783.65	21.21	1706.68	-1200.15	3.58	1769.28	-2200.62	-94.33	1850.31	-396.89	1152.28	67.88	194.90	1065.84	74.30	-290.11
4.96000	-1483.73	128.43	123.08	-1516.79	113.19	108.30	-1637.43	117.08	45.69	-1684.67	91.59	84.24	-1938.86	-113.11	-11.52	-1979.18	-106.23	-3.32	-1618.83	-123.35	116.06	-1622.91	-128.75	178.05	-1907.77	-72.42	1377.28	0.00	0.00	0.00	-1789.99	-103.56	1694.95	-1770.45	21.16	1706.11	-1200.15	3.58	1769.28	-2191.31	-94.61	1850.27	-396.37	1151.43	68.48	194.03	1066.05	74.18	-290.30
4.97000	-1463.67	124.14	132.81	-1497.15	111.43	116.64	-1633.54	115.94	44.25	-1677.94	92.66	84.68	-1922.96	-112.08	-7.28	-1970.30	-106.04	-2.51	-1618.83	-123.35	116.06	-1622.91	-128.75	178.05	-1922.88	-72.19	1376.99	0.00	0.00	0.00	-1781.83	-103.29	1694.81	-1773.20	22.21	1706.24	-1200.15	3.58	1769.28	-2182.00	-94.88	1850.23	-391.17	1149.49	69.86	195.26	1066.24	74.26	-289.04
4.98000	-1447.17	120.78	140.59	-1483.17	113.59	121.55	-1629.69	114.82	42.79	-1671.31	93.78	85.12	-1975.13	-114.00	-21.47	-1998.78	-105.74	-8.52	-1618.83	-123.35	116.06	-1622.91	-128.75	178.05	-1891.68	-70.88	1375.41	0.00	0.00	0.00	-1771.19	-102.02	1694.86	-1765.32	22.36	1705.52	-1200.15	3.58	1769.28	-2172.68	-95.14	1850.18	-395.43	1150.65	68.29	195.10	1066.05	74.23	-293.74
4.99000	-1433.25	116.59	145.84	-1467.56	108.27	126.84	-1625.89	113.71	41.31	-1664.79	94.94	85.54	-1953.86	-113.60	-16.12	-1974.98	-106.74	-2.81	-1618.83	-123.35	116.06	-1622.91	-128.75	178.05	-1892.57	-70.93	1375.15	0.00	0.00	0.00	-1766.28	-100.88	1693.67	-1750.52	23.39	1704.56	-1200.15	3.58	1769.28	-2163.35	-95.39	1850.12	-393.59	1151.29	68.72	194.30	1065.71	74.38	-292.07
5.00000	-1421.03	110.76	148.46	-1454.42	102.50	128.69	-1622.14	112.61	39.82	-1658.39	96.15	85.96	-1957.08	-114.91	-14.86	-1972.35	-105.86	-1.29	-1618.83	-123.35	116.06	-1622.91	-128.75	178.05	-1879.50	-68.57	1374.25	0.00	0.00	0.00	-1756.98	-99.75	1693.53	-1742.31	25.72	1704.23	-1200.15	3.58	1769.28	-2154.01	-95.63	1850.06	-391.61	1151.32	69.32	194.30	1065.82	74.27	-292.85
5.01000	-1410.75	103.65	147.36	-1447.04	99.77	126.08	-1618.44	111.52	38.31	-1652.10	97.41	86.36	-1958.29	-115.70	-15.52	-1966.54	-105.50	-0.60	-1618.83	-123.35	116.06	-1622.91	-128.75	178.05	-1879.31	-68.76	1372.74	0.00	0.00	0.00	-1754.79	-98.95	1693.69	-1736.92	27.33	1703.64	-1200.15	3.58	1769.28	-2144.68	-95.86	1849.99	-391.26	1150.41	69.56	194.74	1066.01	74.28	-289.17
5.02000	-1403.66	98.12	142.15	-1437.75	91.62	122.64	-1611.07	110.75	36.56	-1645.92	98.72	86.76	-1959.30	-115.90	-17.45	-1958.43	-105.45	-0.84	-1618.83	-123.35	116.06	-1622.91	-128.75	178.05	-1872.74	-68.73	1371.40	0.00	0.00	0.00	-1751.40	-97.48	1693.26	-1721.64	29.25	1711.03	-1200.15	3.58	1769.28	-2135.33	-96.08	1849.92	-390.59	1149.21	70.39	195.11	1066.29	74.47	-290.79
5.03000	-1398.16	92.96	134.86	-1434.27	88.29	115.33	-1607.86	108.42	34.38	-1639.85	100.07	87.14	-1941.87	-115.95	-15.49	-1941.10	-105.28	3.87	-1618.83	-123.35	116.06	-1622.91	-128.75	178.05	-1856.98	-66.37	1371.27	0.00	0.00	0.00	-1715.47	-78.47	1711.62	-1709.33	31.15	1711.90	-1200.15	3.58	1769.28	-2125.98	-96.29	1849.85	-393.79	1150.90	68.93	194.20	1066.02	74.27	-289.20
5.04000	-1392.58	86.13	127.05	-1430.23	83.21	108.15	-1604.10	107.97	32.89	-1633.90	101.47	87.51	-1961.20	-115.71	-16.67	-1957.43	-106.35	-0.01	-1618.83	-123.35	116.06	-1622.91	-128.75	178.05	-1853.62	-66.14	1369.79	0.00	0.00	0.00	-1701.54	-72.83	1714.81	-1701.84	33.17	1711.14	-1200.15	3.58	1769.28	-2116.63	-96.48	1849.77	-397.62	1151.69	68.43	195.07	1065.53	74.43	-290.90
5.05000	-1390.01	82.31	118.05	-1425.11	76.11	101.95	-1601.07	107.87	31.38	-1628.07	102.92	87.87	-1928.42	-114.78	-9.86	-1961.80	-106.48	-0.35	-1618.83	-123.35	116.06	-1622.91	-128.75	178.05	-1857.70	-64.84	1368.30	0.00	0.00	0.00	-1695.39	-71.01	1714.60	-1697.34	34.65	1710.62	-1200.15	3.58	1769.28	-2107.27	-96.67	1849.68	-390.76	1149.41	70.43	195.98	1065.64	74.71	-293.36
5.06000	-1385.78	76.31	110.98	-1424.11	74.84	93.08	-1599.04	107.17	30.68	-1622.36	104.42	88.21	-1922.75	-112.02	-10.41	-1993.37	-106.96	-7.29	-1618.83	-123.35	116.06	-1622.91	-128.75	178.05	-1833.19	-63.15	1367.18	0.00	0.00	0.00	-1685.96	-69.15	1714.07	-1685.92	36.26	1709.28	-1200.15	3.58	1769.28	-2097.90	-96.84	1849.59	-385.71	1145.82	72.28	194.57	1066.23	74.32	-289.99
5.07000	-1381.48	73.50	102.66	-1419.20	70.68	86.85	-1599.02	103.12	28.85	-1618.17	103.69	87.69	-1950.36	-112.65	-16.24	-1973.53	-107.16	-3.46	-1618.83	-123.35	116.06	-1622.91	-128.75	178.05	-1826.73	-61.75	1366.90	0.00	0.00	0.00	-1679.05	-67.43	1713.24	-1677.18	38.57	1708.14	-1200.15	3.58	1769.28	-2088.53	-97.01	1849.49	-383.45	1141.87	74.23	193.27	1066.15	74.00	-287.78
5.08000	-1375.44	72.19	92.48	-1413.79	69.05	79.23	-1595.23	104.89	29.10	-1611.10	106.73	88.61	-1935.25	-115.27	-13.99	-1982.98	-107.71	-5.85	-1618.83	-123.35	116.06	-1622.91	-128.75	178.05	-1822.59	-59.27	1366.54	0.00	0.00	0.00	-1671.04	-65.20	1712.71	-1670.42	41.04	1707.50	-1200.15	3.58	1769.28	-2079.16	-97.16	1849.39	-389.61	1146.45	71.66	193.03	1066.32	73.92	-288.38
5.09000	-1372.33	73.70	81.58	-1410.67	69.88	70.28	-1594.43	104.40	28.40	-1605.18	107.96	88.70	-1970.26	-114.65	-20.56	-1969.02	-105.81	-3.08	-1618.83	-123.35	116.06	-1622.91	-128.75	178.05	-1810.25	-57.78	1365.81	0.00	0.00	0.00	-1662.54	-62.34	1712.36	-1658.46	42.81	1706.30	-1200.15	3.58	1769.28	-2069.78	-97.30	1849.29	-388.53	1145.90	71.97	193.61	1065.98	74.17	-293.22
5.10000	-1369.30	73.11	73.96	-1406.82	67.81	64.86	-1594.71	103.22	27.53	-1601.03	109.57	88.74	-1959.43	-113.92	-18.42	-1991.89	-107.84	-8.18	-1618.83	-123.35	116.06	-1622.91	-128.75	178.05	-1806.96	-55.50	1365.58	0.00	0.00	0.00	-1655.96	-59.96	1712.18	-1651.33	45.79	1705.91	-1200.15	3.58	1769.28	-2060.40	-97.43	1849.18	-393.61	1149.58	69.05	194.38	1065.85	74.41	-291.80
5.11000	-1367.68	74.20	66.84	-1406.31	69.63	58.62	-1594.01	103.55	27.45	-1598.54	110.00	88.80	-1997.07	-116.39	-27.78	-1980.09	-106.45	-5.97	-1618.83	-123.35	116.06	-1622.91	-128.75	178.05	-1779.73	-45.80	1384.19	0.00	0.00	0.00	-1645.21	-57.11	1712.05	-1645.61	48.73	1705.39	-1200.15	3.58	1769.28	-2051.01	-97.55	1849.06	-388.90	1151.75	69.13	195.68	1065.64	74.71	-287.18
5.12000	-1365.01	73.13	60.98	-1403.35	62.11	54.82	-1593.61	103.73	27.22	-1592.68	115.74	91.97	-1978.63	-114.59	-23.31	-1996.97	-107.33	-9.54	-1618.83	-123.35	116.06	-1622.91	-128.75	178.05	-1767.33	-43.32	1387.56	0.00	0.00	0.00	-1637.28	-53.87	1712.02	-1634.02	51.18	1704.76	-1200.15	3.58	1769.28	-2041.62	-97.65	1848.94	-390.58	1149.77	69.97	195.07	1066.01	74.37	-289.81
5.13000	-1361.58	71.46	56.28	-1400.83	62.87	51.73	-1592.30	104.15	27.53	-1591.25	114.64	91.36	-1939.62	-111.84	-14.57	-1989.75	-107.35	-8.86	-1618.83	-123.35	116.06	-1622.91	-128.75	178.05	-1751.95	-34.87	1390.52	0.00	0.00	0.00	-1629.47	-51.12	1711.95	-1629.08	51.75	1703.19	-1200.15	3.58	1769.28	-2032.22	-97.75	1848.81	-394.84	1151.47	68.76	194.41	1065.50	74.42	-287.81
5.14000	-1370.99	66.70	44.01	-1395.29	60.35	44.84	-1592.09	103.81	27.67	-1587.39	116.52	92.57	-1941.58	-112.28	-16.37	-1996.97	-105.87	-10.54	-1618.83	-123.35	116.06	-1622.91	-128.75	178.05	-1744.29	-32.23	1391.47	0.00	0.00	0.00	-1620.19	-48.17	1712.20	-1614.06	54.32	1702.38	-1200.15	3.58	1769.28	-2022.82	-97.83	1848.68	-396.72	1151.46	68.40	193.76	1066.35	73.97	-292.28
5.15000	-1364.05	65.68	41.10	-1399.27	58.35	39.79	-1591.13	104.21	28.22	-1584.69	118.12	93.82	-1919.65	-111.84	-12.23	-1989.71	-106.56	-11.03	-1618.83	-123.35	116.06	-1622.91	-128.75	178.05	-1736.07	-29.53	1391.96	0.00	0.00	0.00	-1613.80	-44.90	1712.57	-1610.32	56.73	1702.63	-1200.15	3.58	1769.28	-2013.42	-97.90	1848.54	-394.97	1151.55	69.01	195.60	1065.81	74.50	-297.33
5.16000	-1354.73	65.33	39.13	-1402.02	59.01	36.06	-1591.54	102.80	27.94	-1583.39	118.65	94.50	-1973.57	-114.57	-22.02	-1990.84	-107.10	-10.14	-1618.83	-123.35	116.06	-1622.91	-128.75	178.05	-1727.30	-29.38	1392.69	0.00	0.00	0.00	-1604.92	-40.91	1712.99	-1598.93	60.80	1702.16	-1200.15	3.58	1769.28	-2004.01	-97.96	1848.40	-391.95	1149.80	70.12	195.01	1065.61	74.57	-295.72
5.17000	-1358.41	65.01	35.03	-1399.86	58.74	33.95	-1590.75	103.85	29.04	-1583.76	117.34	94.00	-1947.30	-115.13	-20.17	-1980.02	-106.61	-7.19	-1618.83	-123.35	116.06	-1622.91	-128.75	178.05	-1717.09	-27.09	1393.52	0.00	0.00	0.00	-1595.90	-37.69	1713.65	-1592.53	63.80	1702.70	-1200.15	3.58	1769.28	-1994.60	-98.01	1848.25	-392.26	1151.61	68.88	194.68	1065.99	74.37	-289.78
5.18000	-1348.20	63.36	36.74	-1398.56	59.50	33.01	-1589.22	105.34	29.72	-1583.82	116.73	93.69	-1946.80	-114.90	-16.78	-1980.26	-106.88	-6.92	-1618.83	-123.35	116.06	-1622.91	-128.75	178.05	-1708.26	-24.62	1394.46	0.00	0.00	0.00	-1585.16	-34.62	1714.34	-1590.39	67.76	1703.63	-1200.15	3.58	1769.28	-1985.19	-98.05	1848.10	-392.15	1151.21	69.32	194.28	1065.92	74.28	-288.98
5.19000	-1349.52	64.61	33.42	-1396.85	59.26	32.54	-1590.81	103.36	28.37	-1586.26	112.97	91.69	-1991.53	-114.31	-27.73	-1992.78	-106.06	-10.26	-1618.83	-123.35	116.06	-1622.91	-128.75	178.05	-1700.14	-23.49	1395.48	0.00	0.00	0.00	-1578.77	-31.25	1715.31	-1579.79	70.96	1703.73	-1200.15	3.58	1769.28	-1975.77	-98.07	1847.94	-392.90	1151.29	69.07	195.04	1065.91	74.47	-290.46
5.20000	-1352.93	64.48	30.82	-1392.25	57.21	31.87	-1590.73	103.26	28.65	-1586.83	111.58	90.96	-1944.00	-113.08	-18.49	-1979.52	-105.29	-7.17	-1618.83	-123.35	116.06	-1622.91	-128.75	178.05	-1692.80	-21.48	1396.45	0.00	0.00	0.00	-1568.86	-27.64	1716.21	-1566.34	73.84	1704.12	-1200.15	3.58	1769.28	-1966.35	-98.09	1847.78	-392.65	1151.31	68.49	194.14	1066.26	74.19	-284.89
5.21000	-1355.77	64.60	28.99	-1388.66	58.84	31.67	-1590.24	103.72	28.74	-1587.26	110.25	90.06	-1954.99	-115.35	-21.50	-1982.04	-105.63	-8.18	-1618.83	-123.35	116.06	-1622.91	-128.75	178.05	-1682.48	-18.92	1397.58	0.00	0.00	0.00	-1560.56	-23.97	1717.43	-1558.87	77.65	1704.84	-1200.15	3.58	1769.28	-1956.93	-98.09	1847.61	-391.65	1151.15	69.48	193.97	1066.08	74.21	-287.38
5.22000	-1347.32	61.39	31.31	-1390.57	57.58	30.42	-1591.75	102.00	28.06	-1586.64	110.35	90.12	-1918.15	-113.82	-13.59	-1965.53	-104.68	-3.72	-1618.83	-123.35	116.06	-1622.91	-128.75	178.05	-1671.47	-16.92	1398.69	0.00	0.00	0.00	-1550.45	-20.57	1718.61	-1548.70	80.96	1705.62	-1200.15	3.58	1769.28	-1947.51	-98.08	1847.43	-392.74	1150.52	69.42	193.70	1066.63	73.90	-286.24
5.23000	-1353.50	63.57	27.77	-1401.14	58.06	26.81	-1590.15	103.61	28.88	-1587.40	108.44	89.30	-1950.12	-114.70	-19.45	-1976.72	-104.05	-6.61	-1618.83	-123.35	116.06	-1622.91	-128.75	178.05	-1666.52	-14.71	1399.71	0.00	0.00	0.00	-1540.16	-17.28	1719.51	-1543.31	83.99	1706.61	-1200.15	3.58	1769.28	-1938.08	-98.05	1847.25	-390.76	1151.05	69.49	194.55	1066.32	74.13	-289.06
5.24000	-1352.26	61.10	28.16	-1392.87	56.53	28.10	-1589.30	104.61	29.63	-1587.31	108.00	89.27	-1954.44	-113.57	-20.75	-1983.53	-106.19	-6.94	-1618.83	-123.35	116.06	-1622.91	-128.75	178.05	-1656.34	-12.36	1401.03	0.00	0.00	0.00	-1532.07	-14.25	1720.65	-1535.56	88.19	1707.53	-1200.15	3.58	1769.28	-1928.65	-98.02	1847.07	-391.62	1151.50	69.25	195.74	1066.03	74.57	-290.85
5.25000	-1348.89	66.64	32.20	-1393.51	58.29	27.18	-1588.10	105.78	29.82	-1586.50	109.01	89.57	-1938.28	-113.12	-15.01	-1995.37	-106.25	-9.93	-1618.83	-123.35	116.06	-1622.91	-128.75	178.05	-1647.41	-10.25	1402.07	0.00	0.00	0.00	-1520.93	-10.66	1721.78	-1524.02	91.11	1708.44	-1200.15	3.58	1769.28	-1919.21	-97.97	1846.88	-391.24	1149.79	69.94	194.69	1066.01	74.29	-286.30
5.26000	-1354.77	60.92	26.31	-1393.36	56.68	27.25	-1588.83	105.49	29.80	-1586.28	109.02	89.54	-1961.37	-113.38	-19.07	-1997.50	-107.72	-11.93	-1618.83	-123.35	116.06	-1622.91	-128.75	178.05	-1640.73	-7.55	1403.17	0.00	0.00	0.00	-1512.81	-7.93	1722.92	-1517.72	93.42	1709.47	-1200.15	3.58	1769.28	-1909.78	-97.91	1846.68	-398.41	1151.10	68.60	194.24	1066.21	74.16	-295.82
5.27000	-1348.44	61.31	28.03	-1396.99	56.73	26.22	-1589.76	104.01	29.10	-1587.75	106.49	88.35	-1956.73	-114.65	-21.83	-1975.86	-106.38	-8.55	-1618.83	-123.35	116.06	-1622.91	-128.75	178.05	-1632.04	-5.99	1403.62	0.00	0.00	0.00	-1505.80	-4.93	1724.08	-1512.36	96.29	1710.54	-1200.15	3.58	1769.28	-1900.34	-97.84	1846.48	-394.74	1150.91	69.38	193.39	1066.49	73.77	-289.75
5.28000	-1351.78	60.29	26.56	-1391.72	57.85	26.43	-1590.38	102.84	28.49	-1587.21	107.26	88.32	-1945.26	-116.61	-19.02	-1998.83	-108.92	-13.89	-1618.83	-123.35	116.06	-1622.91	-128.75	178.05	-1623.59	-3.85	1404.70	0.00	0.00	0.00	-1496.11	-1.51	1724.97	-1500.51	99.22	1711.12	-1200.15	3.58	1769.28	-1890.90	-97.75	1846.27	-394.50	1149.12	69.29	195.86	1066.10	74.60	-291.68
5.29000	-1347.53	63.57	31.43	-1395.02	58.37	26.05	-1590.16	102.96	28.77	-1585.73	108.89	89.33	-1943.56	-116.07	-17.76	-1966.35	-109.49	-9.38	-1618.83	-123.35	116.06	-1622.91	-128.75	178.05	-1613.66	-2.16	1405.39	0.00	0.00	0.00	-1487.83	1.27	1725.92	-1493.33	102.05	1711.64	-1200.15	3.58	1769.28	-1881.46	-97.65	1846.06	-392.13	1149.99	69.56	194.60	1066.38	74.28	-292.27
5.30000	-1347.61	64.12	31.45	-1395.32	58.08	25.68	-1589.63	104.01	29.08	-1586.22	108.54	88.99	-1927.75	-116.06	-16.73	-1975.90	-110.20	-12.85	-1618.83	-123.35	116.06	-1622.91	-128.75	178.05	-1606.39	0.28	1406.00	0.00	0.00	0.00	-1480.52	3.75	1726.66	-1486.18	104.93	1712.27	-1200.15	3.58	1769.28	-1872.02	-97.54	1845.84	-389.15	1149.01	70.32	194.03	1066.16	74.24	-291.70
5.31000	-1347.82	63.73	31.27	-1394.63	57.49	25.24	-1591.02	102.25	28.34	-1585.82	109.13	89.09	-1942.46	-118.22	-20.98	-1952.37	-110.29	-9.67	-1618.83	-123.35	116.06	-1622.91	-128.75	178.05	-1600.59	1.88	1406.52	0.00	0.00	0.00	-1470.86	6.47	1727.37	-1472.01	107.53	1712.29	-1200.15	3.58	1769.28	-1862.57	-97.42	1845.62	-389.23	1149.92	70.37	195.62	1065.56	74.84	-291.04
5.32000	-1347.99	63.19	30.94	-1389.45	58.17	26.45	-1591.08	102.56	28.40	-1586.38	107.89	88.42	-1954.53	-118.06	-23.55	-1951.93	-111.02	-9.43	-1618.83	-123.35	116.06	-1622.91	-128.75	178.05	-1589.05	4.21	1406.83	0.00	0.00	0.00	-1463.48	9.22	1728.19	-1467.46	110.18	1713.11	-1200.15	3.58	1769.28	-1853.13	-97.28	1845.39	-390.42	1150.74	69.55	195.70	1065.56	74.79	-290.66
5.33000	-1347.61	64.22	31.21	-1394.56	58.06	25.17	-1589.52	104.32	28.98	-1585.71	108.91	88.72	-1925.52	-119.52	-18.81	-1919.53	-111.69	-2.89	-1618.83	-123.35	116.06	-1622.91	-128.75	178.05	-1582.96	5.86	1406.57	0.00	0.00	0.00	-1456.33	11.88	1728.81	-1455.58	112.78	1713.24	-1200.15	3.58	1769.28	-1843.68	-97.13	1845.16	-386.31	1149.96	70.91	195.30	1065.79	74.41	-287.96
5.34000	-1348.57	62.94	30.54	-1399.22	58.70	24.47	-1589.69	104.36	28.99	-1585.51	109.38	89.03	-1933.20	-123.06	-20.48	-1906.01	-113.27	1.83	-1618.83	-123.35	116.06	-1622.91	-128.75	178.05	-1579.96	9.14	1403.11	0.00	0.00	0.00	-1445.39	13.91	1729.17	-1448.68	114.42	1713.53	-1200.15	3.58	1769.28	-1834.23	-96.97	1844.92	-387.95	1151.05	70.37	194.48	1065.71	74.37	-289.00
5.35000	-1349.01	62.41	30.31	-1391.01	59.48	25.94	-1589.34	104.68	28.95	-1585.93	108.70	88.44	-1911.56	-125.52	-19.03	-1898.84	-115.78	5.88	-1618.83	-123.35	116.06	-1622.91	-128.75	178.05	-1572.11	10.19	1402.79	0.00	0.00	0.00	-1437.77	15.94	1729.58	-1441.03	117.47	1713.97	-1200.15	3.58	1769.28	-1824.78	-96.79	1844.67	-394.18	1152.77	68.76	195.25	1065.63	74.56	-295.58
5.36000	-1348.64	62.54	30.49	-1395.29	58.57	25.41	-1589.87	103.74	28.68	-1585.33	109.00	88.68	-1864.60	-127.83	-8.73	-1868.30	-118.05	14.50	-1618.83	-123.35	116.06	-1622.91	-128.75	178.05	-1566.34	12.30	1403.55	0.00	0.00	0.00	-1428.83	17.79	1729.60	-1433.86	119.35	1714.20	-1200.15	3.58	1769.28	-1815.33	-96.61	1844.42	-390.98	1150.83	69.78	194.49	1066.31	74.14	-295.27
5.37000	-1347.96	64.03	31.03	-1389.67	58.07	26.14	-1590.34	103.56	28.66	-1585.97	108.55	88.44	-1871.59	-131.60	-6.77	-1839.95	-121.29	24.71	-1618.83	-123.35	116.06	-1622.91	-128.75	178.05	-1555.40	13.38	1403.97	0.00	0.00	0.00	-1419.31	19.33	1729.71	-1424.30	121.13	1714.20	-1200.15	3.58	1769.28	-1805.88	-96.40	1844.17	-393.61	1149.36	69.41	193.80	1066.01	74.16	-293.01
5.38000	-1347.95	64.41	31.11	-1395.18	57.84	24.85	-1589.43	104.42	29.19	-1586.26	107.65	88.02	-1820.14	-135.00	6.58	-1835.22	-124.68	29.62	-1618.83	-123.35	116.06	-1622.91	-128.75	178.05	-1546.16	15.57	1404.46	0.00	0.00	0.00	-1411.33	21.17	1729.90	-1414.77	122.77	1713.91	-1200.15	3.58	1769.28	-1796.42	-96.19	1843.91	-396.21	1151.80	67.95	192.86	1065.83	73.88	-294.21
5.39000	-1348.92	62.20	30.01	-1397.29	56.78	24.42	-1589.40	104.25	29.24	-1586.03	108.00	88.02	-1822.96	-134.81	30.17	-1839.40	-128.89	31.10	-1618.83	-123.35	116.06	-1622.91	-128.75	178.05	-1542.73	17.36	1404.63	0.00	0.00	0.00	-1402.19	22.73	1729.78	-1406.35	124.76	1714.08	-1200.15	3.58	1769.28	-1786.97	-95.96	1843.64	-401.92	1154.10	66.67	195.28	1065.51	74.71	-294.35
5.40000	-1348.77	62.88	30.17	-1394.44	58.36	24.87	-1588.49	105.48	29.74	-1585.98	107.94	88.31	-1785.54	-141.50	17.65	-1818.07	-131.86	36.19	-1618.83	-123.35	116.06	-1622.91	-128.75	178.05	-1537.16	18.35	1405.05	0.00	0.00	0.00	-1395.95	24.47	1730.01	-1401.42	126.21	1714.14	-1200.15	3.58	1769.28	-1777.52	-95.72	1843.37	-395.99	1151.83	68.31	194.71	1064.82	74.84	-290.46
5.41000	-1349.05	63.41	30.04	-1395.63	59.07	24.65	-1590.04	103.31	28.86	-1586.39	107.45	88.17	-1771.49	-145.19	16.57	-1793.96	-134.58	40.17	-1618.83	-123.35	116.06	-1622.91	-128.75	178.05	-1527.77	20.08	1405.35	0.00	0.00	0.00	-1387.23	25.27	1729.85	-1393.23	126.73	1714.06	-1200.15	3.58	1769.28	-1768.06	-95.47	1843.09	-387.36	1149.53	70.67	194.59	1065.72	74.47	-298.27
5.42000	-1348.70	62.16	30.20	-1397.02	58.41	24.32	-1590.14	102.85	28.65	-1585.91	107.89	88.42	-1762.78	-149.19	15.99	-1791.39	-138.43	38.75	-1618.83	-123.35	116.06	-1622.91	-128.75	178.05	-1521.17	21.24	1405.92	0.00	0.00	0.00	-1378.61	26.49	1729.58	-1381.39	128.28	1713.80	-1200.15	3.58	1769.28	-1758.61	-95.20	1842.80	-389.39	1150.83	69.94	194.03	1065.72	74.18	-291.74
5.43000	-1349.39	61.88	29.65	-1393.47	58.94	25.59	-1589.56	103.83	29.25	-1586.32	107.62	88.40	-1735.02	-152.54	19.01	-1754.58	-139.12	42.61	-1618.83	-123.35	116.06	-1622.91	-128.75	178.05	-1508.82	23.66	1406.58	0.00	0.00	0.00	-1371.19	27.26	1729.44	-1374.18	129.62	1713.77	-1200.15	3.58	1769.28	-1749.16	-94.92	1842.51	-391.07	1149.86	69.66	193.89	1065.48	74.29	-292.59
5.44000	-1348.90	62.74	30.24	-1390.97	58.83	26.02	-1589.84	103.39	29.14	-1585.89	107.91	88.56	-1744.21	-157.25	11.65	-1743.83	-143.16	40.19	-1618.83	-123.35	116.06	-1622.91	-128.75	178.05	-1502.48	24.01	1409.25	0.00	0.00	0.00	-1362.22	28.19	1729.13	-1366.51	129.96	1713.68	-1200.15	3.58	1769.28	-1739.70	-94.62	1842.22	-392.94	1153.80	68.50	194.27	1065.94	74.31	-293.60
5.45000	-1348.31	64.14	30.71	-1396.03	58.41	24.53	-1590.39	102.42	28.86	-1586.24	107.76	88.69	-1718.62	-159.71	14.40	-1721.00	-145.71	39.03	-1618.83	-123.35	116.06	-1622.91	-128.75	178.05	-1496.86	25.79	1410.87	0.00	0.00	0.00	-1355.76	29.00	1728.90	-1361.11	131.20	1713.81	-1200.15	3.58	1769.28	-1730.25	-94.31	1841.92	-392.06	1151.10	69.15	195.54	1065.75	74.77	-296.20
5.46000	-1348.15	63.89	30.68	-1388.50	58.14	25.76	-1588.52	104.95	29.83	-1587.35	105.93	87.90	-1695.92	-161.96	13.13	-1698.14	-149.22	37.89	-1618.83	-123.35	116.06	-1622.91	-128.75	178.05	-1489.78	27.41	1411.79	0.00	0.00	0.00	-1347.24	29.50	1728.56	-1354.38	131.69	1714.01	-1200.15	3.58	1769.28	-1720.79	-93.99	1841.61	-391.64	1151.34	69.40	194.81	1066.39	74.39	-289.40
5.47000	-1348.60	63.40	30.32	-1391.44	59.36	25.47	-1588.04	105.68	30.44	-1586.88	106.47	88.83	-1653.26	-161.14	35.63	-1677.53	-152.13	35.30	-1618.83	-123.35	116.06	-1622.91	-128.75	178.05	-1479.06	29.63	1412.33	0.00	0.00	0.00	-1337.27	30.28	1728.30	-1344.55	132.29	1713.75	-1200.15	3.58	1769.28	-1711.34	-93.65	1841.30	-394.90	1152.28	68.38	194.93	1066.00	74.46	-290.46
5.48000	-1348.78	62.92	30.29	-1395.26	59.04	25.03	-1589.05	103.88	29.75	-1585.86	107.58	89.29	-1639.82	-162.95	40.30	-1651.68	-153.93	47.57	-1618.83	-123.35	116.06	-1622.91	-128.75	178.05	-1472.81	31.06	1408.53	0.00	0.00	0.00	-1332.09	30.58	1728.13	-1336.97	132.81	1713.52	-1200.15	3.58	1769.28	-1701.89	-93.30	1840.98	-389.37	1150.32	70.04	193.45	1066.15	74.15	-296.02
5.49000	-1347.97	64.46	30.97	-1397.98	58.63	24.18	-1587.81	105.07	30.42	-1586.11	107.21	89.34	-1618.31	-165.77	37.18	-1634.70	-150.74	56.14	-1618.83	-123.35	116.06	-1622.91	-128.75	178.05	-1468.35	33.38	1408.25	0.00	0.00	0.00	-1324.86	31.22	1727.94	-1332.03	133.26	1713.54	-1200.15	3.58	1769.28	-1692.44	-92.93	1840.66	-390.00	1152.54	69.36	195.07	1066.00	74.49	-288.71
5.50000	-1348.38	63.92	30.74	-1391.15	59.12	25.58	-1589.12	103.19	29.86	-1586.30	107.03	89.67	-1582.10	-167.60	37.27	-1607.03	-153.07	54.57	-1618.83	-123.35	116.06	-1622.91	-128.75	178.05	-1457.37	32.96	1413.63	0.00	0.00	0.00	-1316.01	31.65	1727.59	-1320.69	133.60	1713.50	-1200.15	3.58	1769.28	-1682.99	-92.56	1840.33	-391.00	1152.22	69.48	195.02	1065.93	74.43	-284.76
5.51000	-1348.14	64.35	30.81	-1393.65	58.54	25.48	-1588.83	103.44	29.97	-1585.37	107.77	90.47	-1554.83	-171.78	35.67	-1580.73	-155.52	51.69	-1618.83	-123.35	116.06	-1622.91	-128.75	178.05	-1451.12	34.45	1414.63	0.00	0.00	0.00	-1307.84	32.06	1727.45	-1311.58	133.75	1713.67	-1200.15	3.58	1769.28	-1673.54	-92.16	1839.99	-393.70	1150.48	69.45	193.59	1065.89	73.98	-289.74
5.52000	-1347.99	65.19	30.86	-1393.77	59.31	25.08	-1588.72	103.18	30.45	-1585.49	107.37	90.50	-1526.36	-174.13	33.68	-1552.90	-157.80	49.06	-1618.83	-123.35	116.06	-1622.91	-128.75	178.05	-1446.43	35.08	1414.52	0.00	0.00	0.00	-1299.97	32.33	1727.36	-1305.05	134.45	1713.71	-1200.15	3.58	1769.28	-1664.09	-91.76	1839.65	-387.05	1148.65	71.08	194.72	1065.69	74.37	-293.11
5.53000	-1348.57	64.27	30.41	-1389.27	57.87	26.25	-1588.77	103.19	30.65	-1586.07	106.37	90.30	-1509.76	-177.73	29.31	-1524.62	-161.52	46.67	-1618.83	-123.35	116.06	-1622.91	-128.75	178.05	-1436.34	36.43	1414.14	0.00	0.00	0.00	-1294.47	32.75	1727.19	-1300.63	135.15	1713.77	-1200.15	3.58	1769.28	-1654.64	-91.33	1839.30	-391.17	1150.78	69.71	193.30	1066.60	73.83	-292.24
5.54000	-1348.18	65.25	30.67	-1393.16	59.27	26.15	-1590.13	100.72	29.83	-1585.26	107.07	90.97	-1471.23	-182.10	30.16	-1494.62	-164.64	45.01	-1618.83	-123.35	116.06	-1622.91	-128.75	178.05	-1429.57	36.62	1414.06	0.00	0.00	0.00	-1286.04	32.81	1726.90	-1291.73	134.50	1714.22	-1200.15	3.58	1769.28	-1645.20	-90.90	1838.95	-387.17	1151.50	70.08	194.16	1066.15	74.16	-288.32
5.55000	-1348.02	65.71	30.64	-1389.98	59.95	26.44	-1589.29	101.80	30.54	-1585.76	105.90	90.53	-1445.22	-184.33	29.34	-1466.73	-167.49	42.87	-1618.83	-123.35	116.06	-1622.89	-128.75	178.04	-1421.25	37.63	1413.67	0.00	0.00	0.00	-1278.72	33.00	1726.65	-1282.77	135.25	1713.78	-1200.15	3.58	1769.28	-1635.75	-90.45	1838.59	-387.75	1151.24	70.25	195.17	1065.96	74.32	-281.51
5.56000	-1347.56	65.28	30.48	-1390.84	59.45	26.61	-1587.73	102.90	30.99	-1585.30	106.54	91.45	-1407.35	-187.39	30.32	-1438.64	-169.94	41.01	-1618.80	-123.35	116.05	-1597.23	-130.85	169.11	-1416.24	38.56	1413.69	0.00	0.00	0.00	-1268.86	33.33	1726.41	-1275.82	136.05	1713.76	-1200.15	3.58	1769.28	-1626.31	-89.98	1838.23	-392.74	1152.01	68.98	193.97	1065.78	74.22	-282.34
5.57000	-1346.67	65.92	31.32	-1390.55	59.30	26.46	-1589.27	100.87	30.38	-1586.15	105.05	91.29	-1378.75	-188.83	31.17	-1409.19	-173.40	39.52	-1592.93	-123.65	105.70	-1573.61	-130.73	159.18	-1407.29	38.86	1413.82	0.00	0.00	0.00	-1262.19	33.56	1726.12	-1266.04	136.23	1713.75	-1200.15	3.58	1769.28	-1616.87	-89.50	1837.86	-393.47	1152.87	68.72	193.80	1065.60	74.37	-286.26
5.58000	-1346.60	65.71	31.06	-1398.02	59.98	24.94	-1588.19	102.02	31.18	-1586.05	104.93	91.36	-1348.90	-190.77	31.35	-1380.31	-174.12	39.23	-1563.09	-127.53	97.38	-1548.57	-131.19	150.08	-1399.57	39.30	1413.45	0.00	0.00	0.00	-1255.73	33.67	1725.81	-1260.30	136.55	1713.83	-1200.15	3.58	1769.28	-1607.43	-89.01	1837.48	-398.25	1147.54	69.99	191.24	1063.54	77.05	-287.41
5.59000	-1346.05	66.68	31.26	-1391.91	59.15	25.98	-1587.04	103.13	31.73	-1586.27	104.39	91.40	-1315.28	-193.35	33.41	-1349.10	-174.69	38.11	-1535.21	-129.12	88.81	-1522.49	-132.98	142.02	-1393.14	40.70	1413.20	0.00	0.00	0.00	-1247.91	33.35	1725.35	-1255.85	136.61	1713.99	-1200.15	3.58	1769.28	-1597.99	-88.50	1837.10	-402.07	1145.96	69.93	192.87	1064.64	75.34	-291.70
5.60000	-1345.31	66.10	31.63	-1391.07	58.44	27.13	-1588.01	101.78	31.41	-1586.07	104.55	91.95	-1286.37	-195.27	34.81	-1321.15	-175.84	37.95	-1504.27	-133.81	81.90	-1498.38	-132.10	133.72	-1386.84	40.48	1412.86	0.00	0.00	0.00	-1239.14	33.57	1725.12	-1245.86	136.72	1713.62	-1200.15	3.58	1769.28	-1588.56	-87.98	1836.71	-394.75	1154.07	68.57	195.01	1065.32	74.44	-289.17
5.61000	-1344.12	67.31	32.32	-1389.27	60.32	27.18	-1586.75	103.04	32.43	-1585.21	105.28	92.57	-1260.84	-194.72	35.72	-1289.57	-176.18	39.29	-1476.51	-134.29	73.89	-1472.61	-133.39	126.71	-1383.39	40.05	1412.42	0.00	0.00	0.00	-1232.22	33.72	1724.61	-1234.91	136.75	1713.29	-1200.15	3.58	1769.28	-1579.13	-87.44	1836.32	-391.58	1152.19	69.49	194.61	1065.99	74.23	-295.16
5.62000	-1343.02	68.88	33.01	-1391.76	60.48	26.41	-1587.29	101.88	32.06	-1585.89	104.55	92.52	-1228.11	-195.57	39.25	-1264.55	-176.45	39.57	-1448.47	-135.69	66.89	-1446.43	-133.81	120.10	-1373.36	40.80	1411.98	0.00	0.00	0.00	-1224.44	33.50	1724.14	-1228.77	136.54	1712.86	-1200.15	3.58	1769.28	-1569.70	-86.89	1835.92	-397.90	1152.41	67.94	193.03	1065.89	74.01	-294.11
5.63000	-1342.47	69.49	33.30	-1389.31	59.61	26.85	-1585.52	103.76	33.24	-1585.74	104.27	92.92	-1199.34	-195.76	42.68	-1231.84	-176.00	42.05	-1418.37	-138.08	60.83	-1421.06	-133.93	113.87	-1365.84	40.58	1411.42	0.00	0.00	0.00	-1217.21	33.37	1723.62	-1222.10	136.40	1712.51	-1200.15	3.58	1769.28	-1560.27	-86.32	1835.51	-390.77	1149.95	70.10	193.56	1065.97	74.07	-272.86
5.64000	-1342.37	68.78	33.07	-1389.57	59.23	26.66	-1587.85	100.39	32.26	-1586.13	103.56	92.99	-1172.30	-195.17	45.66	-1201.04	-175.61	44.86	-1389.45	-139.85	54.78	-1393.70	-135.73	109.05	-1355.44	39.53	1410.52	0.00	0.00	0.00	-1211.26	33.08	1723.09	-1212.03	136.53	1712.00	-1200.15	3.58	1769.28	-1550.85	-85.74	1835.10	-393.96	1151.27	68.86	193.07	1066.16	73.92	-291.61
5.65000	-1343.36	67.80	32.50	-1392.77	56.51	24.12	-1587.87	99.77	32.24	-1585.45	104.28	93.55	-1144.69	-194.36	49.96	-1175.37	-175.32	47.44	-1361.24	-140.17	48.74	-1365.19	-139.37	106.17	-1352.18	39.80	1409.86	0.00	0.00	0.00	-1202.74	33.03	1722.19	-1211.08	136.44	1711.53	-1200.15	3.58	1769.28	-1541.42	-85.14	1834.68	-392.63	1151.91	68.75	194.07	1066.36	73.99	-297.54
5.66000	-1339.46	64.95	34.28	-1397.39	56.29	23.14	-1589.20	97.97	31.60	-1584.94	104.54	94.15	-1113.00	-192.17	55.39	-1146.77	-174.45	51.65	-1333.63	-139.28	43.09	-1339.73	-138.58	101.90	-1347.10	38.39	1408.84	0.00	0.00	0.00	-1196.40	32.79	1721.67	-1199.99	136.02	1711.00	-1200.15	3.58	1769.28	-1532.01	-84.52	1834.26	-393.62	1151.52	68.72	194.47	1066.18	74.28	-292.26
5.67000	-1341.45	64.08	33.52	-1389.94	55.69	23.88	-1587.69	99.48	32.69	-1585.11	104.00	94.17	-1086.27	-191.72	60.27	-1115.91	-173.28	57.14	-1303.11	-142.36	40.44	-1310.45	-142.34	100.43	-1340.65	38.78	1407.86	0.00	0.00	0.00	-1188.62	32.23	1720.81	-1190.67	135.33	1710.21	-1200.15	3.58	1769.28	-1522.59	-83.90	1833.83	-394.55	1152.29	68.77	193.92	1065.89	74.20	-285.10
5.68000	-1345.41	60.45	31.27	-1390.84	56.38	23.42	-1586.48	100.82	33.66	-1583.92	105.39	95.26	-1051.19	-188.41	69.37	-1087.48	-171.42	62.70	-1274.95	-141.33	36.22	-1284.97	-141.92	97.35	-1332.22	39.35	1407.26	0.00	0.00	0.00	-1179.75	31.94	1719.92	-1184.21	134.87	1709.76	-1200.15	3.58	1769.28	-1513.18	-83.25	1833.39	-389.54	1150.33	70.20	192.12	1065.50	76.12	-292.93
5.69000	-1346.36	60.34	30.84	-1392.63	56.90	23.30	-1587.82	98.62	33.08	-1584.91	104.11	95.26	-1028.11	-187.33	75.89	-1058.22	-168.59	72.60	-1246.56	-140.85	33.49	-1258.93	-141.69	95.66	-1320.45	38.60	1406.38	0.00	0.00	0.00	-1171.93	31.59	1719.16	-1177.10	134.94	1709.04	-1200.15	3.58	1769.28	-1503.77	-82.59	1832.95	-391.27	1149.91	69.90	193.09	1066.28	74.64	-297.27
5.70000	-1347.89	59.07	30.09	-1393.71	56.05	23.34	-1585.93	100.51	34.33	-1584.45	104.41	95.68	-1007.68	-185.98	81.89	-1031.78	-167.04	79.83	-1218.90	-140.07	31.72	-1234.72	-139.76	93.39	-1316.76	38.89	1406.01	0.00	0.00	0.00	-1162.95	30.96	1718.29	-1168.09	134.55	1708.18	-1200.15	3.58	1769.28	-1494.36	-81.92	1832.50	-390.68	1150.16	70.22	193.45	1066.54	73.94	-293.60
5.71000	-1348.07	59.18	30.37	-1391.93	57.03	23.50	-1584.88	101.51	35.24	-1584.67	104.27	95.99	-985.75	-183.47	90.14	-1006.79	-165.02	87.14	-1191.87	-139.80	31.96	-1212.01	-137.20	91.38	-1307.25	38.20	1405.06	0.00	0.00	0.00	-1157.10	30.32	1717.42	-1162.36	134.09	1707.57	-1200.15	3.58	1769.28	-1484.96	-81.23	1832.05	-391.52	1150.53	69.71	193.54	1066.65	73.88	-294.29
5.72000	-1350.38	55.52	28.04	-1393.91	60.41	24.76	-1586.25	100.17	35.16	-1585.16	103.23	96.16	-955.20	-181.07	101.24	-982.71	-162.65	94.98	-1164.94	-140.54	33.66	-1188.22	-135.64	90.89	-1300.28	38.02	1404.25	0.00	0.00	0.00	-1150.47	30.02	1716.72	-1154.02	133.55	1706.82	-1200.15	3.58	1769.28	-1475.56	-80.52	1831.59	-392.51	1151.13	69.09	193.36	1066.32	73.78	-291.24
5.73000	-1348.74	58.22	29.63	-1400.04	61.83	22.91	-1585.45	100.50	35.70	-1583.70	105.00	97.68	-935.31	-177.21	110.05	-959.61	-160.26	103.05	-1138.08	-141.81	37.14	-1164.78	-135.46	91.73	-1291.64	37.64	1403.50	0.00	0.00	0.00	-1141.77	29.40	1715.85	-1146.26	133.02	1705.90	-1200.15	3.58	1769.28	-1466.17	-79.80	1831.12	-392.95	1151.05	68.87	194.54	1066.26	74.05	-289.11
5.74000	-1347.89	64.42	29.91	-1391.37	62.04	24.99	-1586.11	99.31	35.51	-1583.52	105.03	97.97	-907.62	-175.24	122.72	-937.82	-158.10	111.30	-1116.72	-137.23	38.91	-1142.10	-135.45	93.50	-1283.02	37.34	1402.79	0.00	0.00	0.00	-1135.80	28.76	1715.07	-1139.75	132.71	1705.05	-1200.15	3.58	1769.28	-1456.78	-79.06	1830.65	-389.28	1149.56	70.11	195.91	1065.98	74.60	-289.82
5.75000	-1348.23	65.01	29.56	-1387.97	62.25	25.56	-1584.77	100.71	36.69	-1583.04	105.31	98.55	-888.74	-173.54	130.85	-917.89	-155.29	118.89	-1094.60	-134.48	40.79	-1121.12	-134.09	95.07	-1277.69	36.69	1401.90	0.00	0.00	0.00	-1127.84	28.19	1714.28	-1131.23	132.04	1704.14	-1200.15	3.58	1769.28	-1447.39	-78.31	1830.17	-391.39	1152.67	68.69	194.76	1065.74	74.44	-289.46
5.76000	-1348.90	64.36	29.13	-1395.86	62.52	23.73	-1583.97	101.28	38.24	-1583.60	104.11	98.81	-869.46	-168.63	139.93	-899.24	-153.25	126.19	-1074.22	-132.40	43.13	-1102.04	-132.52	96.42	-1269.48	35.73	1401.16	0.00	0.00	0.00	-1116.97	27.51	1713.25	-1125.38	131.90	1703.56	-1200.15	3.58	1769.28	-1438.01	-77.54	1829.69	-388.79	1152.66	69.51	193.91	1065.77	74.32	-288.01
5.77000	-1348.55	65.18	29.32	-1389.34	62.21	25.42	-1582.36	102.93	39.15	-1583.04	104.53	99.64	-854.59	-165.47	146.00	-883.92	-149.29	131.65	-1056.39	-127.52	43.97	-1085.93	-128.86	96.56	-1260.15	34.81	1400.14	0.00	0.00	0.00	-1111.54	26.58	1712.65	-1119.90	130.74	1703.12	-1200.15	3.58	1769.28	-1428.64	-76.76	1829.20	-389.47	1150.28	70.14	193.76	1065.76	74.21	-294.30
5.78000	-1348.14	64.62	29.56	-1388.85	61.02	25.88	-1583.85	100.67	39.20	-1582.65	104.45	100.36	-840.96	-162.69	150.96	-870.14	-146.01	136.11	-1039.51	-124.25	44.59	-1070.53	-127.15	97.35	-1249.83	33.20	1398.96	0.00	0.00	0.00	-1105.44	25.79	1712.13	-1108.04	130.31	1701.98	-1200.15	3.58	1769.28	-1419.26	-75.96	1828.70	-394.09	1150.47	69.00	193.79	1065.72	74.32	-292.34
5.79000	-1348.12	65.29	29.67	-1390.30	62.84	25.15	-1583.80	99.83	39.84	-1582.13	104.37	101.22	-829.50	-157.65	154.04	-858.10	-142.45	138.56	-1025.75	-120.10	44.15	-1057.63	-123.70	96.48	-1243.97	31.76	1398.02	0.00	0.00	0.00	-1096.58	25.00	1711.44	-1103.70	129.33	1701.69	-1200.15	3.58	1769.28	-1409.90	-75.14	1828.20	-392.84	1149.02	69.67	194.97	1065.29	74.63	-294.20
5.80000	-1348.46	65.22	29.29	-1390.33	62.40	25.06	-1582.14	101.86	41.56	-1580.07	106.23	102.89	-818.05	-152.43	154.78	-847.47	-138.68	138.69	-1015.45	-115.27	42.77	-1046.78	-120.92	95.70	-1233.84	30.35	1397.19	0.00	0.00	0.00	-1089.66	24.24	1710.72	-1098.54	128.16	1701.20	-1200.15	3.58	1769.28	-1400.53	-74.31	1827.69	-393.41	1151.05	68.93	194.17	1065.83	74.22	-294.10
5.81000	-1349.02	64.54	28.73	-1393.25	63.93	23.54	-1580.43	103.42	43.55	-1580.15	105.25	103.43	-809.50	-148.85	151.44	-838.33	-133.67	136.14	-1007.36	-110.59	40.95	-1038.74	-116.50	93.93	-1228.83	29.65	1396.46	0.00	0.00	0.00	-1081.77	23.06	1710.13	-1091.85	127.46	1700.84	-1200.15	3.58	1769.28	-1391.18	-73.46	1827.17	-389.33	1150.90	70.09	193.41	1066.19	73.93	-294.87
5.82000	-1346.57	64.36	27.19	-1388.82	64.11	24.65	-1581.56	101.37	43.94	-1578.85	106.59	104.92	-800.44	-143.86	147.44	-830.47	-128.49	132.18	-1000.22	-107.79	39.73	-1031.94	-111.91	91.88	-1218.10	29.15	1395.87	0.00	0.00	0.00	-1073.61	21.63	1709.42	-1084.92	126.30	1700.49	-1200.15	3.58	1769.28	-1381.82	-72.59	1826.65	-393.51	1150.21	69.25	193.83	1066.00	74.14	-290.32
5.83000	-1348.34	65.24	29.14	-1389.97	63.70	24.79	-1580.49	102.08	45.71	-1578.09	106.65	106.35	-792.97	-138.25	142.44	-823.57	-123.77	127.46	-996.40	-102.88	37.02	-1024.78	-110.15	90.52	-1213.15	27.34	1395.15	0.00	0.00	0.00	-1064.80	20.34	1708.86	-1073.77	125.59	1699.82	-1200.15	3.58	1769.28	-1372.48	-71.71	1826.13	-392.33	1151.45	68.92	194.36	1066.17	74.14	-283.80
5.84000	-1348.74	64.41	28.65	-1389.32	63.52	24.38	-1580.44	101.49	47.42	-1576.52	107.03	107.99	-787.78	-133.77	135.97	-818.27	-118.63	122.18	-992.47	-99.45	34.50	-1019.80	-106.39	88.27	-1203.71	25.65	1394.39	0.00	0.00	0.00	-1057.67	19.59	1708.41	-1068.41	124.00	1699.53	-1200.15	3.58	1769.28	-1363.13	-70.81	1825.59	-389.04	1151.13	69.86	194.83	1066.41	74.00	-284.92
5.85000	-1348.75	65.01	28.70	-1390.89	63.48	23.44	-1577.45	104.54	50.48	-1576.57	105.70	109.10	-783.67	-128.53	130.41	-813.94	-114.08	117.30	-990.16	-94.70	31.28	-1016.75	-101.53	84.62	-1194.99	24.40	1393.57	0.00	0.00	0.00	-1051.29	17.85	1707.97	-1061.66	122.87	1699.03	-1200.15	3.58	1769.28	-1353.80	-69.90	1825.05	-397.86	1152.82	67.77	195.51	1065.59	74.53	-289.43
5.86000	-1346.03	65.09	26.85	-1390.98	62.67	23.66	-1577.83	102.87	52.06	-1575.14	106.16	111.05	-779.90	-122.95	125.18	-810.27	-108.03	112.27	-988.78	-91.45	29.61	-1014.74	-97.32	81.93	-1188.29	22.36	1392.43	0.00	0.00	0.00	-1043.05	16.10	1707.37	-1051.43	120.98	1698.93	-1200.15	3.58	1769.28	-1344.47	-68.97	1824.50	-393.56	1151.29	69.29	195.07	1065.88	74.41	-293.06
5.87000	-1348.30	65.23	28.66	-1398.49	64.27	21.61	-1577.05	102.45	54.41	-1572.70	107.41	113.67	-775.83	-116.35	119.14	-806.20	-101.44	107.05	-986.89	-88.78	28.38	-1011.27	-95.41	80.84	-1181.30	19.40	1391.75	0.00	0.00	0.00	-1037.14	14.42	1706.96	-1048.10	118.79	1698.54	-1200.15	3.58	1769.28	-1335.14	-68.02	1823.95	-388.64	1149.41	70.45	194.12	1065.88	74.30	-289.68
5.88000	-1348.46	64.47	26.04	-1395.12	63.44	23.01	-1576.14	102.46	57.02	-1572.25	105.76	115.29	-769.65	-108.09	113.03	-801.28	-95.85	101.36	-984.19	-86.79	28.83	-1005.80	-94.93	80.98	-1174.31	18.55	1391.24	0.00	0.00	0.00	-1030.39	12.32	1706.22	-1044.11	117.02	1698.23	-1200.15	3.58	1769.28	-1325.82	-67.05	1823.39	-391.69	1151.30	69.43	195.78	1065.82	74.60	-296.99
5.89000	-1347.68	64.58	28.74	-1388.21	64.09	24.10	-1574.96	102.88	60.12	-1568.51	108.07	118.66	-763.46	-105.59	100.04	-793.61	-92.77	93.03	-980.25	-86.40	29.80	-1000.33	-92.99	81.09	-1163.78	16.17	1390.85	0.00	0.00	0.00	-1021.08	10.39	1705.66	-1034.58	115.39	1697.60	-1192.32	0.33	1768.22	-1316.51	-66.07	1822.83	-394.35	1150.88	68.72	195.16	1066.19	74.40	-296.55
5.90000	-1348.27	65.77	28.19	-1397.46	63.43	21.39	-1573.55	103.80	63.79	-1567.78	106.77	120.58	-756.58	-104.19	85.98	-787.51	-91.55	80.30	-978.79	-84.90	29.64	-994.89	-92.69	81.25	-1158.82	13.55	1390.46	0.00	0.00	0.00	-1013.27	8.20	1705.38	-1026.91	113.30	1697.59	-1183.99	-3.42	1767.76	-1307.20	-65.08	1822.25	-388.10	1148.54	70.39	193.67	1065.89	74.27	-293.42
5.91000	-1346.26	64.43	25.98	-1389.60	64.83	23.09	-1572.09	103.49	66.93	-1564.98	107.77	124.38	-753.37	-102.26	74.20	-786.16	-90.76	69.33	-977.03	-85.53	29.66	-990.14	-93.62	81.59	-1149.32	12.17	1390.49	0.00	0.00	0.00	-1006.32	6.03	1705.37	-1019.45	110.64	1697.35	-1176.43	-6.32	1767.84	-1297.90	-64.06	1821.68	-391.71	1151.74	68.59	193.36	1065.88	74.15	-291.84
5.92000	-1347.92	65.06	27.98	-1393.47	63.54	21.94	-1569.72	104.85	72.10	-1561.00	109.90	128.30	-751.52	-104.16	62.65	-784.62	-91.29	59.22	-975.69	-86.76	30.12	-986.53	-93.44	81.53	-1139.98	9.82	1391.04	0.00	0.00	0.00	-999.35	4.02	1705.67	-1013.79	108.68	1697.68	-1168.57	-9.84	1767.98	-1288.61	-63.03	1821.09	-393.86	1152.27	68.23	195.70	1065.26	74.83	-290.52
5.93000	-1346.65	64.72	25.43	-1389.51	63.92	22.85	-1567.41	105.30	76.78	-1557.07	111.03	132.59	-746.48	-101.56	53.83	-780.47	-89.67	51.74	-974.77	-86.75	30.47	-982.84	-93.69	81.85	-1132.08	7.29	1391.70	0.00	0.00	0.00	-991.30	1.72	1706.12	-1004.86	106.53	1698.22	-1159.97	-14.33	1768.16	-1279.32	-61.98	1820.50	-390.68	1151.84	69.32	194.71	1065.48	74.42	-294.95
5.94000	-1347.67	65.46	27.76	-1387.76	63.61	22.74	-1566.17	103.92	80.64	-1553.19	111.45	136.44	-742.85	-98.43	47.56	-778.56	-87.45	46.44	-973.13	-87.32	31.83	-980.23	-93.25	82.31	-1121.17	5.38	1392.75	0.00	0.00	0.00	-982.52	-0.89	1706.74	-1000.34	103.65	1699.32	-1152.36	-17.91	1768.84	-1270.04	-60.91	1819.90	-393.38	1151.36	68.82	193.51	1066.15	73.99	-292.29
5.95000	-1344.91	64.26	25.53	-1395.81	64.04	20.93	-1563.12	104.67	86.25	-1548.95	112.64	140.93	-742.30	-97.08	44.24	-779.16	-84.68	42.48	-973.29	-85.90	31.84	-978.96	-92.49	82.87	-1116.26	3.66	1394.53	0.00	0.00	0.00	-975.22	-3.30	1707.63	-993.22	100.84	1700.65	-1144.55	-21.33	1769.60	-1260.76	-59.83	1819.30	-396.60	1152.58	68.63	193.90	1066.20	74.09	-289.13
5.96000	-1346.51	64.40	25.00	-1394.37	64.90	21.09	-1558.08	106.71	92.27	-1542.59	115.27	146.39	-740.41	-94.53	42.36	-776.81	-83.94	40.63	-972.86	-85.89	32.17	-978.61	-91.07	82.49	-1104.71	2.02	1396.16	0.00	0.00	0.00	-968.17	-5.76	1708.80	-986.16	98.33	1702.15	-1136.10	-25.63	1770.71	-1251.49	-58.73	1818.69	-388.36	1149.43	70.33	194.64	1065.88	74.30	-292.25
5.97000	-1344.42	64.24	25.26	-1390.25	64.24	21.19	-1554.03	107.26	98.69	-1535.24	117.62	151.87	-741.78	-93.58	40.41	-776.03	-83.81	39.61	-972.63	-86.21	32.33	-978.21	-91.43	82.86	-1097.80	0.16	1398.24	0.00	0.00	0.00	-959.23	-8.43	1710.23	-979.17	96.39	1703.75	-1128.22	-29.27	1772.12	-1242.23	-57.61	1818.07	-392.35	1149.47	69.77	194.24	1065.96	74.10	-285.77
5.98000	-1343.68	63.66	24.43	-1387.79	63.67	21.63	-1549.24	107.53	104.69	-1526.31	120.43	157.82	-740.64	-94.50	39.18	-776.04	-83.72	38.41	-972.62	-85.95	32.04	-978.33	-91.39	82.60	-1088.10	-1.22	1400.38	0.00	0.00	0.00	-952.63	-10.76	1711.97	-971.54	93.43	1706.04	-1120.30	-33.02	1773.51	-1232.98	-56.48	1817.45	-391.96	1150.18	69.25	194.86	1065.94	74.25	-294.28
5.99000	-1343.07	63.71	24.29	-1386.32	64.20	21.37	-1542.12	110.12	112.46	-1516.48	123.30	164.08	-741.23	-93.87	38.57	-777.27	-83.21	37.65	-972.90	-86.22	31.74	-977.64	-92.73	83.19	-1078.83	-3.44	1402.51	0.00	0.00	0.00	-945.99	-13.32	1713.71	-963.42	91.32	1708.07	-1112.37	-37.10	1774.86	-1223.74	-55.32	1816.82	-395.19	1152.21	68.20	193.31	1066.28	73.98	-284.31
6.00000	-1345.56	63.20	22.82	-1380.03	64.15	22.92	-1534.69	111.99	120.39	-1505.27	127.60	171.17	-737.61	-93.69	39.58	-777.35	-82.80	37.24	-973.20	-86.39	31.45	-978.00	-92.84	82.92	-1073.30	-5.98	1404.83	0.00	0.00	0.00	-938.34	-16.13	1715.43	-957.33	88.26	1710.39	-1104.88	-40.76	1776.24	-1214.50	-54.15	1816.18	-392.88	1148.81	69.93	194.39	1066.21	74.18	-287.82
6.01000	-1347.22	63.74	21.48	-1384.11	63.77	21.23	-1526.35	114.50	129.53	-1494.65	129.74	178.45	-739.18	-93.77	39.05	-775.93	-82.80	37.45	-972.83	-87.34	31.64	-978.11	-92.87	82.89	-1064.35	-7.54	1406.69	0.00	0.00	0.00	-929.96	-18.54	1717.34	-949.33	85.75	1712.71	-1097.53	-44.22	1777.66	-1205.27	-52.97	1815.54	-392.70	1151.07	69.40	194.08	1066.36	74.00	-297.10
6.02000	-1345.36	63.95	20.66	-1376.70	63.49	23.64	-1519.40	113.90	137.93	-1483.83	131.64	186.62	-738.20	-93.61	38.41	-774.31	-82.56	37.34	-973.06	-87.74	31.44	-978.15	-93.39	83.15	-1058.70	-10.38	1408.32	0.00	0.00	0.00	-924.27	-21.45	1719.14	-943.14	82.88	1715.17	-1090.73	-47.29	1778.96	-1196.04	-51.76	1814.89	-392.31	1149.99	69.34	194.09	1066.05	74.14	-294.98
6.03000	-1341.49	64.24	20.57	-1370.04	64.20	25.85	-1510.02	114.90	148.37	-1472.24	132.57	194.77	-733.56	-93.23	39.20	-777.46	-82.78	36.28	-972.77	-88.17	31.56	-978.57	-92.71	82.78	-1046.57	-11.51	1409.89	0.00	0.00	0.00	-916.52	-24.20	1720.96	-934.28	80.68	1717.34	-1083.97	-50.65	1780.16	-1186.83	-50.54	1814.23	-392.73	1149.54	70.01	194.79	1066.02	74.35	-287.38
6.04000	-1339.58	65.07	19.57	-1363.98	64.76	27.55	-1499.19	116.93	159.33	-1460.09	133.44	203.18	-742.33	-93.40	36.54	-777.12	-82.79	35.91	-973.08	-87.38	31.19	-978.46	-93.01	83.00	-1036.66	-13.48	1410.89	0.00	0.00	0.00	-908.57	-26.83	1722.74	-930.73	77.98	1719.80	-1077.29	-53.88	1781.05	-1177.62	-49.30	1813.57	-392.42	1150.04	69.53	194.61	1066.09	74.24	-288.58
6.05000	-1334.84	66.10	19.36	-1355.57	65.12	30.73	-1488.50	117.83	170.40	-1447.57	133.65	211.43	-738.28	-92.16	37.27	-777.23	-82.96	35.22	-972.97	-87.35	31.06	-977.63	-93.58	83.36	-1033.94	-15.45	1411.67	0.00	0.00	0.00	-901.94	-29.57	1724.49	-921.01	74.85	1721.71	-1070.42	-57.12	1781.91	-1168.42	-48.04	1812.90	-393.01	1150.99	69.17	194.50	1066.07	74.22	-291.06
6.06000	-1330.06	67.85	19.36	-1345.85	66.60	34.93	-1476.47	119.02	181.90	-1434.12	133.86	219.67	-738.12	-94.11	36.41	-777.87	-82.37	34.38	-972.89	-87.43	31.10	-977.73	-92.96	83.05	-1025.46	-16.53	1412.52	0.00	0.00	0.00	-896.05	-32.34	1726.29	-912.67	72.24	1723.45	-1063.38	-60.57	1782.58	-1159.23	-46.76	1812.23	-390.87	1151.71	69.50	193.70	1065.98	74.06	-290.44
6.07000	-1319.87	70.24	19.79	-1339.73	69.52	39.63	-1465.20	118.50	192.37	-1422.39	132.10	227.47	-739.85	-91.86	35.78	-778.51	-82.89	34.12	-973.35	-86.73	30.88	-976.40	-94.43	83.86	-1016.32	-18.44	1413.18	0.00	0.00	0.00	-889.97	-35.04	1727.97	-906.21	69.44	1725.23	-1057.03	-63.01	1783.33	-1150.05	-45.47	1811.54	-397.29	1152.79	68.14	194.82	1065.88	74.33	-288.76
6.08000	-1316.61	72.70	18.26	-1329.60	72.72	45.52	-1452.68	117.81	202.54	-1407.36	134.64	236.80	-738.46	-92.44	35.79	-777.72	-82.33	34.03	-973.20	-86.95	30.97	-976.36	-93.79	83.57	-1012.27	-19.85	1413.55	0.00	0.00	0.00	-882.80	-37.43	1729.36	-901.05	66.89	1727.00	-1050.67	-65.41	1784.00	-1140.87	-44.15	1810.85	-392.35	1149.95	69.70	194.12	1065.89	74.41	-294.86
6.09000	-1305.36	76.96	17.23	-1316.52	75.53	51.41	-1440.09	116.18	211.47	-1395.44	132.70	244.50	-740.46	-92.29	35.26	-773.54	-81.87	34.91	-972.80	-87.07	31.09	-977.15	-92.43	83.02	-1005.07	-21.89	1413.77	0.00	0.00	0.00	-875.01	-40.18	1730.61	-895.26	64.26	1728.43	-1043.99	-67.73	1784.67	-1131.71	-42.82	1810.16	-389.90	1150.90	70.03	194.94	1065.65	74.51	-291.34
6.10000	-1291.87	81.97	17.19	-1308.29	77.76	54.03	-1428.02	112.81	218.20	-1380.40	133.68	252.62	-738.19	-92.48	35.85	-775.88	-81.89	34.38	-972.70	-87.54	31.30	-976.62	-93.15	83.36	-996.60	-23.69	1414.17	0.00	0.00	0.00	-868.12	-42.78	1731.75	-885.84	62.31	1729.41	-1037.02	-70.21	1785.13	-1122.55	-41.47	1809.46	-392.09	1152.04	69.01	195.19	1065.74	74.46	-286.27
6.11000	-1269.72	89.36	24.24	-1294.46	84.65	60.57	-1412.92	113.16	224.53	-1366.42	132.40	259.04	-738.18	-92.32	35.76	-775.69	-81.79	34.26	-973.01	-87.10	31.07	-976.37	-93.38	83.60	-990.11	-25.99	1414.36	0.00	0.00	0.00	-861.66	-45.21	1732.61	-879.86	59.84	1730.30	-1030.33	-71.99	1785.70	-1113.41	-40.11	1808.75	-390.67	1152.44	69.05	195.52	1065.61	74.58	-287.85
6.12000	-1256.54	95.84	30.18	-1281.09	89.83	64.85	-1397.64	111.39	229.13	-1351.77	130.83	264.58	-741.13	-92.83	35.29	-777.59	-82.12	33.91	-972.87	-87.32	31.08	-976.42	-93.31	83.36	-984.07	-27.77	1415.03	0.00	0.00	0.00	-854.65	-47.30	1733.19	-872.16	57.60	1731.13	-1023.38	-73.97	1786.20	-1104.27	-38.72	1808.03	-395.08	1152.92	68.17	195.35	1065.62	74.61	-288.19
6.13000	-1243.85	101.71	34.07	-1264.32	94.97	68.48	-1381.61	110.05	232.09	-1336.29	129.20	268.74	-735.66	-91.76	36.63	-775.92	-82.24	34.45	-973.10	-86.68	30.65	-976.18	-93.73	83.47	-976.01	-28.75	1415.49	0.00	0.00	0.00	-848.52	-49.49	1733.71	-863.18	55.63	1731.43	-1015.96	-76.19	1786.59	-1095.14	-37.32	1807.31	-395.29	1151.62	68.28	194.14	1066.23	74.10	-296.01
6.14000	-1226.21	107.78	37.38	-1245.20	99.02	70.54	-1365.06	108.86	233.62	-1320.34	127.24	271.31	-739.46	-93.39	35.44	-776.16	-81.91	34.47	-973.01	-87.04	30.76	-976.03	-94.00	83.73	-971.16	-29.58	1415.89	0.00	0.00	0.00	-841.60	-51.32	1733.96	-854.53	54.18	1731.65	-1008.92	-77.62	1787.15	-1086.02	-35.89	1806.58	-393.81	1149.60	69.23	193.21	1066.24	73.81	-303.29
6.15000	-1206.51	113.00	40.01	-1224.25	103.50	72.76	-1346.26	109.83	234.37	-1302.60	126.95	272.97	-739.26	-92.15	35.53	-775.75	-82.18	34.77	-973.27	-86.53	30.43	-976.90	-93.26	83.31	-965.27	-31.37	1416.36	0.00	0.00	0.00	-833.93	-53.56	1734.15	-847.43	51.99	1732.02	-1001.90	-78.82	1787.75	-1076.91	-34.45	1805.84	-389.00	1149.16	70.38	194.74	1065.60	74.38	-296.32
6.16000	-1184.85	117.78	41.90	-1207.65	106.03	72.65	-1328.58	108.92	233.10	-1285.55	125.03	272.29	-741.36	-91.92	35.88	-776.31	-81.85	34.64	-972.87	-87.63	30.93	-976.86	-94.10	83.63	-958.16	-32.88	1417.06	0.00	0.00	0.00	-826.27	-55.26	1733.80	-842.66	50.63	1732.34	-994.94	-79.52	1788.38	-1067.81	-32.99	1805.10	-390.30	1148.37	70.60	193.84	1065.77	74.13	-296.80
6.17000	-1163.18	117.80	40.76	-1183.81	106.25	71.94	-1308.73	109.89	230.99	-1266.88	125.75	271.21	-739.01	-92.76	36.24	-777.30	-81.82	34.53	-972.80	-88.05	31.13	-977.49	-93.79	83.46	-953.05	-34.71	1417.94	0.00	0.00	0.00	-820.39	-56.82	1733.71	-837.43	48.94	1732.01	-987.69	-80.70	1788.96	-1058.71	-31.51	1804.35	-390.89	1148.19	70.50	195.50	1065.96	74.53	-297.54
6.18000	-1140.89	122.65	41.08	-1161.08	109.84	71.61	-1290.32	109.18	226.69	-1249.18	123.96	267.83	-739.49	-92.09	36.55	-777.56	-81.79	34.33	-972.92	-88.04	31.10	-977.49	-93.96	83.72	-946.82	-36.25	1418.70	0.00	0.00	0.00	-811.68	-58.10	1733.25	-829.66	47.87	1731.37	-979.99	-82.26	1789.36	-1049.63	-30.02	1803.60	-392.01	1151.22	69.10	196.01	1066.04	74.40	-287.17
6.19000	-1116.53	126.43	40.82	-1142.44	114.48	69.94	-1269.04	111.50	222.53	-1230.01	124.17	263.86	-740.08	-91.84	36.09	-776.64	-81.86	34.37	-973.05	-87.79	31.02	-977.24	-94.12	83.79	-940.24	-37.56	1419.24	0.00	0.00	0.00	-804.89	-59.29	1732.81	-822.78	46.37	1731.04	-972.66	-83.04	1789.94	-1040.56	-28.50	1802.83	-387.92	1151.04	70.33	194.09	1065.84	74.17	-286.30
6.20000	-1091.47	129.78	40.03	-1115.47	116.58	68.83	-1248.38	112.08	216.17	-1210.45	124.77	258.78	-742.70	-92.79	34.99	-775.65	-81.93	34.87	-973.45	-87.30	30.57	-978.23	-92.86	83.34	-937.11	-38.36	1420.04	0.00	0.00	0.00	-797.06	-60.29	1732.23	-816.01	45.37	1730.38	-965.42	-83.63	1790.44	-1031.50	-26.96	1802.06	-390.88	1152.56	69.06	194.34	1066.28	74.15	-290.53
6.21000	-1060.65	133.37	40.31	-1089.99	118.24	66.38	-1227.49	112.56	208.75	-1190.66	125.01	252.58	-740.49	-91.67	36.39	-774.00	-81.53	35.19	-973.70	-86.99	30.46	-978.66	-92.10	82.89	-926.78	-39.90	1420.48	0.00	0.00	0.00	-791.16	-61.33	1731.76	-805.68	44.59	1729.59	-957.84	-84.48	1790.88	-1022.45	-25.41	1801.29	-391.53	1151.36	69.42	195.60	1065.44	74.82	-284.49
6.22000	-1032.25	135.27	39.51	-1059.37	120.74	65.17	-1205.90	113.08	200.03	-1169.75	125.64	245.50	-741.19	-91.65	36.21	-778.64	-81.54	33.81	-973.93	-86.64	30.47	-978.03	-93.32	83.64	-919.66	-41.28	1421.01	0.00	0.00	0.00	-782.15	-62.09	1730.89	-798.99	43.39	1728.61	-950.32	-85.23	1791.24	-1013.41	-23.84	1800.50	-393.37	1152.54	68.46	195.54	1065.75	74.64	-289.61
6.23000	-1000.70	140.32	40.52	-1032.83	120.86	62.33	-1182.65	114.67	190.82	-1148.08	127.10	237.75	-737.94	-93.33	36.43	-777.51	-82.16	34.33	-973.96	-86.75	30.38	-977.06	-94.42	84.32	-914.15	-42.57	1421.17	0.00	0.00	0.00	-775.36	-62.73	1730.28	-792.27	42.32	1727.60	-942.75	-86.12	1791.57	-1004.38	-22.25	1799.71	-391.97	1151.65	68.75	193.40	1065.91	76.27	-287.99
6.24000	-970.06	141.50	39.88	-999.43	125.97	62.23	-1158.63	116.62	180.93	-1126.92	126.95	228.88	-740.10	-92.14	36.31	-777.44	-81.90	34.42	-973.32	-87.53	30.73	-977.39	-93.68	83.87	-908.34	-44.28	1421.47	0.00	0.00	0.00	-768.10	-63.29	1729.68	-785.65	41.54	1726.67	-935.23	-86.86	1791.82	-995.36	-20.63	1798.92	-390.00	1151.28	69.72	193.52	1066.25	74.78	-292.23
6.25000	-936.55	142.04	39.81	-970.12	127.31	60.42	-1133.54	119.12	170.58	-1104.83	127.11	219.49	-741.91	-91.51	36.26	-772.96	-82.15	35.56	-973.52	-87.20	30.79	-977.12	-93.78	84.14	-899.25	-45.06	1421.48	0.00	0.00	0.00	-759.83	-63.86	1729.01	-777.05	41.16	1725.64	-927.99	-87.07	1792.02	-986.35	-19.00	1798.11	-390.68	1149.51	69.72	195.02	1065.71	74.53	-295.88
6.26000	-906.88	142.97	39.04	-938.43	128.66	58.44	-1107.41	122.45	160.38	-1082.22	127.21	209.37	-745.26	-92.92	35.36	-778.26	-82.12	34.38	-973.90	-86.51	30.16	-977.69	-93.25	83.79	-895.54	-47.05	1421.59	0.00	0.00	0.00	-753.88	-64.50	1728.44	-771.70	40.71	1725.11	-920.54	-87.80	1792.11	-977.35	-17.35	1797.30	-398.96	1153.76	66.98	193.70	1066.23	73.97	-290.30
6.27000	-875.03	143.77	39.00	-910.36	129.33	55.61	-1081.97	122.96	148.97	-1057.91	129.66	199.94	-740.08	-94.10	36.50	-774.57	-81.82	35.13	-973.76	-86.66	30.35	-977.49	-93.48	83.97	-889.21	-47.96	1421.37	0.00	0.00	0.00	-746.24	-65.09	1727.85	-764.92	40.10	1724.24	-913.05	-88.73	1792.08	-968.37	-15.68	1796.49	-392.51	1152.04	68.73	193.73	1065.74	74.36	-297.84
6.28000	-843.64	144.83	38.98	-878.28	130.17	54.28	-1055.64	124.12	137.81	-1032.57	132.10	190.70	-740.02	-92.96	37.22	-773.55	-82.04	36.05	-973.52	-87.11	30.59	-977.92	-92.82	83.57	-880.39	-49.01	1421.11	0.00	0.00	0.00	-740.09	-65.81	1727.27	-759.40	39.71	1723.66	-905.69	-89.37	1791.98	-959.39	-13.99	1795.66	-388.17	1150.77	69.96	190.53	1065.14	76.04	-290.53
6.29000	-811.64	145.61	39.57	-851.12	131.42	51.95	-1027.47	126.33	126.97	-1008.31	132.23	180.48	-741.05	-93.54	36.91	-776.88	-82.02	34.87	-973.66	-86.89	30.36	-977.90	-92.90	83.81	-877.53	-50.33	1420.88	0.00	0.00	0.00	-731.81	-66.43	1726.48	-751.19	39.53	1722.95	-898.45	-89.82	1791.97	-950.43	-12.29	1794.83	-392.48	1151.87	69.07	194.82	1065.43	75.32	-288.68
6.30000	-778.17	146.20	40.88	-816.81	132.30	52.17	-1001.14	125.13	115.22	-983.46	132.67	170.81	-743.05	-92.66	37.06	-775.25	-81.96	35.34	-973.34	-87.56	30.71	-977.61	-93.52	84.00	-869.47	-51.52	1420.26	0.00	0.00	0.00	-725.39	-66.82	1725.98	-745.59	38.67	1722.26	-890.95	-90.61	1791.79	-941.47	-10.56	1793.99	-392.81	1151.74	69.05	194.87	1066.03	74.40	-295.82
6.31000	-746.68	147.28	42.57	-786.78	132.84	51.67	-972.54	127.24	105.19	-957.49	133.43	161.65	-742.14	-93.47	37.23	-777.98	-82.46	35.01	-973.81	-86.97	30.35	-977.54	-93.38	84.13	-863.36	-52.22	1419.90	0.00	0.00	0.00	-719.69	-67.49	1725.28	-739.14	38.15	1721.51	-883.57	-91.30	1791.60	-932.53	-8.81	1793.15	-392.58	1151.24	69.32	193.84	1065.91	74.25	-294.01
6.32000	-717.36	147.63	44.36	-758.89	133.73	51.37	-945.67	124.04	93.57	-931.87	133.35	152.47	-739.89	-92.91	37.57	-776.91	-82.93	35.38	-973.57	-87.26	30.47	-976.16	-95.16	84.94	-859.16	-53.56	1419.57	0.00	0.00	0.00	-712.57	-68.11	1724.51	-731.37	38.47	1720.54	-876.55	-91.55	1791.50	-923.60	-7.04	1792.29	-391.53	1152.07	69.12	194.68	1065.59	74.45	-290.57
6.33000	-682.98	148.03	47.73	-724.49	134.22	53.46	-916.46	126.02	85.10	-905.75	133.91	144.25	-742.48	-92.51	37.19	-777.09	-82.80	35.03	-973.92	-86.49	30.30	-976.87	-93.81	84.29	-852.70	-55.40	1419.24	0.00	0.00	0.00	-705.18	-68.48	1723.77	-725.21	37.87	1719.92	-869.34	-91.69	1791.21	-914.68	-5.26	1791.43	-391.03	1149.91	70.07	195.09	1065.40	74.54	-295.35
6.34000	-655.41	148.18	50.36	-695.10	133.79	54.66	-887.72	125.17	76.06	-878.95	134.96	136.64	-742.44	-94.16	37.07	-776.59	-82.66	34.79	-973.72	-86.90	30.48	-976.98	-93.16	83.96	-845.40	-55.46	1418.46	0.00	0.00	0.00	-697.82	-69.09	1722.89	-716.65	37.57	1719.05	-862.11	-92.21	1790.92	-905.78	-3.45	1790.57	-393.88	1150.36	69.46	194.26	1065.74	74.32	-294.10
6.35000	-624.44	147.68	54.43	-661.56	134.02	57.43	-857.97	127.89	69.13	-852.71	135.09	129.32	-740.01	-94.37	37.26	-774.67	-82.63	35.21	-973.56	-86.79	30.63	-976.55	-93.80	84.67	-841.74	-57.16	1417.97	0.00	0.00	0.00	-690.90	-69.70	1722.09	-709.04	36.93	1718.18	-854.75	-92.92	1790.52	-896.89	-1.62	1789.69	-396.16	1151.00	68.66	194.59	1066.03	74.27	-285.76
6.36000	-593.05	147.30	59.34	-631.71	132.94	60.43	-829.49	126.59	61.43	-827.11	132.95	121.74	-735.12	-93.95	38.82	-777.32	-83.07	34.54	-973.52	-86.87	30.57	-976.59	-93.39	84.42	-833.20	-60.07	1416.63	0.00	0.00	0.00	-684.47	-70.00	1721.31	-702.82	36.50	1717.43	-847.68	-93.25	1790.11	-888.00	0.22	1788.81	-392.40	1150.88	69.33	194.64	1065.51	74.54	-288.42
6.37000	-564.28	146.57	64.18	-606.46	131.96	62.68	-799.20	129.32	56.22	-800.33	133.80	116.06	-740.26	-94.15	37.38	-775.09	-83.62	35.10	-974.16	-85.75	30.04	-977.27	-92.32	83.76	-832.07	-62.82	1415.40	0.00	0.00	0.00	-677.71	-70.40	1720.54	-695.99	35.30	1716.62	-840.96	-93.02	1789.82	-879.13	2.09	1787.92	-394.08	1152.01	68.58	193.78	1065.99	74.24	-291.32
6.38000	-533.03	144.86	70.09	-578.67	131.40	65.49	-770.81	127.87	50.17	-774.05	133.77	110.89	-736.26	-93.08	38.16	-776.34	-83.87	34.71	-973.24	-87.56	31.14	-977.60	-91.62	83.55	-839.37	-66.61	1406.58	0.00	0.00	0.00	-669.65	-70.99	1719.44	-685.66	35.38	1715.52	-833.87	-93.21	1789.39	-870.28	3.98	1787.03	-387.93	1150.29	70.08	193.75	1066.06	74.16	-291.35
6.39000	-504.22	143.87	76.15	-546.04	131.19	70.73	-741.15	129.68	46.64	-748.20	132.13	105.69	-738.92	-93.42	36.61	-775.33	-84.17	35.11	-973.55	-86.54	30.45	-977.45	-91.98	83.83	-833.46	-67.37	1404.72	0.00	0.00	0.00	-662.15	-71.35	1718.62	-682.69	34.83	1714.95	-826.72	-93.46	1788.98	-861.43	5.89	1786.13	-384.68	1149.46	71.05	194.67	1066.13	74.30	-290.38
6.40000	-475.82	143.06	83.13	-520.16	130.48	75.31	-712.70	129.63	42.99	-722.03	132.33	102.21	-738.67	-93.51	36.63	-774.84	-84.59	35.31	-973.59	-86.86	30.69	-977.40	-92.23	83.90	-830.87	-67.31	1404.17	0.00	0.00	0.00	-656.09	-71.97	1717.75	-674.55	34.60	1713.81	-819.65	-93.34	1788.55	-852.60	7.81	1785.22	-396.93	1151.60	68.37	193.33	1066.53	73.91	-290.36
6.41000	-451.36	144.14	90.01	-491.83	130.59	80.81	-684.23	129.49	40.69	-696.10	132.73	99.71	-742.70	-93.49	35.18	-772.32	-84.14	35.99	-973.73	-86.55	30.56	-977.05	-92.91	84.36	-825.41	-67.52	1404.00	0.00	0.00	0.00	-649.50	-72.26	1716.98	-668.89	34.70	1713.10	-812.52	-93.18	1788.10	-843.78	9.76	1784.30	-394.76	1150.72	68.95	194.39	1066.24	74.25	-295.94
6.42000	-425.76	144.00	97.91	-463.35	128.47	87.34	-656.93	128.38	38.53	-670.28	133.63	98.23	-742.27	-93.87	35.80	-773.85	-85.01	35.81	-974.36	-85.68	30.08	-977.22	-92.54	84.31	-819.19	-68.48	1403.12	0.00	0.00	0.00	-642.04	-72.68	1716.04	-659.07	33.67	1712.06	-805.45	-93.05	1787.58	-834.98	11.73	1783.38	-394.16	1151.26	68.84	196.08	1065.90	74.73	-294.62
6.43000	-401.01	143.74	106.99	-443.48	128.11	94.01	-629.58	129.05	38.51	-646.08	132.65	97.01	-745.93	-93.47	34.26	-777.96	-85.48	35.02	-973.16	-87.32	30.98	-977.43	-92.27	84.32	-805.64	-68.26	1402.30	0.00	0.00	0.00	-635.86	-73.05	1715.25	-652.07	33.26	1711.26	-798.48	-92.86	1787.10	-826.19	13.72	1782.45	-392.63	1151.92	68.92	194.22	1066.05	74.18	-292.07
6.44000	-377.91	143.41	116.41	-420.97	128.41	101.20	-603.12	129.17	39.14	-622.11	132.81	97.07	-748.39	-94.21	34.29	-775.63	-85.55	35.66	-973.25	-87.01	30.85	-976.61	-93.61	85.20	-806.93	-68.73	1402.27	0.00	0.00	0.00	-629.18	-73.28	1714.54	-643.79	32.72	1710.25	-791.47	-92.51	1786.52	-817.41	15.73	1781.51	-392.25	1150.65	69.68	193.40	1066.82	73.88	-297.74
6.45000	-356.38	142.30	126.55	-395.14	128.36	111.36	-578.62	127.79	39.93	-599.07	132.59	97.80	-738.67	-93.73	37.10	-773.62	-85.64	36.45	-973.06	-87.49	31.19	-976.99	-92.94	84.81	-797.06	-68.37	1401.25	0.00	0.00	0.00	-622.22	-73.57	1713.74	-635.38	32.96	1709.17	-784.65	-91.80	1785.91	-808.64	17.76	1780.57	-394.32	1150.62	69.34	195.61	1065.54	74.63	-297.78
6.46000	-336.22	141.52	137.24	-372.75	126.61	121.29	-553.99	128.79	42.93	-577.73	131.69	99.07	-736.78	-94.82	38.19	-775.19	-85.86	36.12	-973.46	-86.79	30.94	-976.89	-93.24	84.90	-780.45	-68.41	1400.29	0.00	0.00	0.00	-614.70	-73.66	1713.04	-630.71	32.76	1708.36	-777.86	-91.27	1785.21	-799.89	19.81	1779.62	-388.75	1150.24	70.33	194.52	1066.13	74.28	-297.74
6.47000	-317.28	139.37	147.62	-352.21	126.29	130.47	-532.16	126.45	44.87	-556.92	132.37	101.71	-741.68	-95.22	37.63	-775.29	-86.34	36.08	-973.70	-86.21	30.52	-976.35	-94.29	85.51	-782.74	-69.48	1399.59	0.00	0.00	0.00	-607.85	-73.64	1712.27	-626.07	32.67	1707.61	-770.92	-90.50	1784.59	-791.15	21.88	1778.66	-389.69	1153.04	69.66	195.22	1065.75	74.62	-294.65
6.48000	-300.03	138.22	157.05	-334.53	124.00	138.31	-511.46	125.31	47.64	-537.56	132.31	104.37	-736.70	-95.16	38.54	-775.19	-86.26	36.26	-974.00	-85.65	30.47	-977.32	-92.43	84.89	-775.06	-69.01	1399.66	0.00	0.00	0.00	-601.02	-73.67	1711.51	-618.16	32.88	1706.63	-764.03	-89.43	1783.93	-782.43	23.97	1777.69	-394.70	1151.12	69.11	194.53	1065.47	74.53	-292.73
6.49000	-285.06	133.34	164.07	-318.99	120.73	144.63	-493.01	124.00	50.04	-520.45	131.63	106.24	-738.15	-95.82	38.19	-778.19	-86.42	35.63	-973.33	-86.56	30.80	-978.17	-91.00	84.48	-770.49	-68.73	1398.62	0.00	0.00	0.00	-593.75	-73.47	1710.63	-608.03	33.50	1705.62	-757.00	-88.54	1783.23	-773.72	26.09	1776.72	-394.53	1151.18	69.14	194.71	1065.84	74.26	-291.98
6.50000	-272.02	129.80	169.28	-305.36	118.75	149.68	-477.91	121.87	51.09	-506.53	129.06	106.38	-734.61	-95.01	38.89	-774.96	-86.74	36.47	-973.07	-87.23	31.32	-977.31	-92.16	84.91	-757.41	-68.52	1397.39	0.00	0.00	0.00	-587.35	-73.34	1709.88	-602.35	33.64	1704.55	-750.17	-87.05	1782.54	-765.02	28.22	1775.74	-394.08	1151.64	68.83	194.93	1066.17	74.38	-289.44
6.51000	-261.00	124.87	171.53	-293.53	112.64	151.82	-465.29	119.88	51.30	-494.98	125.70	105.82	-741.31	-96.58	37.83	-775.37	-87.10	36.29	-973.25	-86.78	31.30	-976.20	-93.52	85.97	-751.81	-68.08	1396.57	0.00	0.00	0.00	-578.46	-72.75	1708.97	-592.60	34.57	1703.44	-743.08	-85.72	1781.85	-756.34	30.38	1774.75	-389.36	1149.15	70.48	194.51	1065.79	74.40	-287.34
6.52000	-250.87	117.91	171.20	-283.85	107.28	150.62	-456.40	116.44	50.25	-485.49	123.14	105.09	-743.46	-96.58	36.71	-771.55	-87.24	37.26	-973.77	-85.55	30.70	-976.53	-92.84	85.80	-742.40	-68.63	1395.72	0.00	0.00	0.00	-571.69	-72.50	1708.11	-584.68	34.56	1702.30	-736.03	-84.44	1781.11	-747.67	32.55	1773.75	-391.65	1149.84	69.73	194.10	1066.22	73.95	-285.12
6.53000	-242.62	112.43	166.89	-276.03	100.98	146.93	-448.59	116.49	50.21	-477.53	121.72	104.52	-740.41	-96.34	37.31	-778.64	-87.52	35.10	-973.34	-85.84	31.01	-977.07	-91.45	85.61	-734.99	-67.20	1394.91	0.00	0.00	0.00	-565.78	-72.07	1707.17	-578.58	35.42	1701.22	-729.12	-82.68	1780.40	-739.01	34.75	1772.75	-391.27	1149.69	69.79	194.41	1065.97	74.15	-288.57
6.54000	-235.54	105.04	161.52	-269.45	95.86	142.33	-444.08	113.42	48.24	-471.54	118.48	102.83	-739.97	-95.80	36.85	-777.22	-87.16	35.24	-973.33	-85.93	31.46	-976.54	-91.11	85.59	-735.33	-67.75	1394.25	0.00	0.00	0.00	-558.63	-71.45	1706.21	-570.30	36.45	1699.99	-721.86	-81.30	1779.53	-730.37	36.97	1771.74	-388.55	1151.66	69.96	193.99	1065.88	74.32	-293.10
6.55000	-229.80	96.97	155.53	-264.62	90.42	136.47	-440.53	111.51	46.35	-466.73	116.59	101.37	-742.06	-96.06	35.98	-775.28	-87.40	35.45	-972.96	-85.87	31.88	-974.31	-93.44	87.20	-724.10	-66.65	1393.34	0.00	0.00	0.00	-551.04	-70.25	1705.22	-562.87	37.03	1698.79	-714.91	-79.21	1778.80	-721.75	39.21	1770.72	-390.63	1152.04	69.25	194.12	1066.01	74.25	-300.64
6.56000	-225.88	89.92	148.81	-261.27	83.71	130.30	-438.56	109.00	43.92	-463.40	114.06	99.17	-741.49	-96.71	35.71	-778.13	-87.57	34.24	-972.83	-85.37	32.03	-975.58	-90.34	86.39	-712.66	-66.24	1392.07	0.00	0.00	0.00	-543.67	-69.59	1704.09	-552.71	37.99	1697.55	-707.84	-77.05	1777.96	-713.14	41.47	1769.70	-390.13	1150.41	69.97	195.56	1065.81	74.76	-293.44
6.57000	-223.26	82.96	142.20	-259.07	77.40	124.31	-437.42	107.96	41.81	-461.06	112.26	97.10	-743.68	-96.04	35.12	-773.40	-87.22	35.18	-972.14	-85.51	32.78	-974.29	-91.37	87.43	-713.59	-66.05	1391.27	0.00	0.00	0.00	-536.33	-68.36	1703.10	-546.82	39.38	1696.47	-700.73	-74.70	1777.18	-704.55	43.76	1768.66	-394.55	1151.88	68.60	195.39	1066.06	74.45	-291.36
6.58000	-221.88	76.67	135.47	-258.20	73.31	117.80	-436.82	106.63	39.78	-459.75	109.98	94.78	-741.70	-96.30	34.97	-774.52	-87.23	34.31	-972.08	-84.60	33.01	-974.11	-90.00	87.50	-699.61	-63.91	1390.52	0.00	0.00	0.00	-529.35	-67.09	1702.13	-539.91	40.49	1695.32	-693.30	-72.89	1776.25	-696.87	45.53	1767.56	-397.79	1150.70	68.35	194.52	1066.17	74.11	-290.10
6.59000	-221.19	71.09	129.61	-257.28	67.34	112.19	-436.27	105.27	38.25	-458.55	108.22	92.77	-740.77	-95.55	34.96	-776.75	-87.37	33.37	-971.14	-84.99	34.23	-973.21	-89.81	88.30	-691.09	-62.70	1389.64	0.00	0.00	0.00	-521.86	-65.81	1701.19	-533.29	41.87	1694.08	-685.62	-71.27	1775.30	-689.20	47.84	1766.27	-394.82	1149.69	69.30	194.49	1065.86	74.34	-290.43
6.60000	-219.25	65.17	125.05	-255.90	61.72	106.76	-434.49	103.70	36.96	-456.40	106.31	91.06	-742.65	-96.11	33.40	-774.20	-87.20	33.76	-970.99	-83.58	34.38	-973.41	-88.39	88.82	-694.63	-61.37	1389.29	0.00	0.00	0.00	-513.60	-64.26	1700.04	-524.45	43.84	1692.73	-678.02	-69.06	1774.48	-681.09	50.59	1765.15	-393.13	1149.64	69.61	193.99	1066.11	74.10	-286.79
6.61000	-215.78	61.75	118.84	-252.69	57.31	102.26	-432.31	103.60	36.97	-452.62	105.66	90.60	-740.18	-95.33	34.07	-775.04	-87.36	33.11	-970.61	-83.04	35.13	-972.48	-87.49	89.39	-687.89	-61.25	1388.67	0.00	0.00	0.00	-506.19	-62.71	1699.11	-517.38	45.78	1691.58	-670.66	-66.36	1773.73	-673.72	51.75	1764.16	-394.53	1151.77	68.48	194.68	1065.74	74.28	-296.29
6.62000	-210.82	59.40	110.19	-248.31	55.93	95.64	-430.18	102.03	36.43	-448.07	104.77	90.41	-743.18	-95.14	32.72	-776.26	-87.35	32.53	-970.02	-82.67	35.95	-971.69	-87.22	90.57	-670.23	-58.83	1388.07	0.00	0.00	0.00	-498.07	-60.94	1698.23	-509.08	47.77	1690.62	-663.24	-63.58	1773.12	-666.39	52.17	1763.53	-393.04	1150.41	69.75	194.73	1065.66	74.27	-296.36
6.63000	-205.42	57.74	99.91	-243.96	54.19	87.00	-428.43	101.42	36.02	-443.78	104.03	90.25	-738.19	-95.46	32.91	-773.52	-86.73	32.87	-969.43	-81.96	36.88	-971.07	-86.18	91.38	-667.11	-58.27	1387.84	0.00	0.00	0.00	-491.99	-59.16	1697.66	-499.37	49.95	1689.40	-655.21	-61.63	1772.65	-657.95	55.37	1762.59	-397.70	1151.89	68.33	195.25	1065.76	74.53	-294.93
6.64000	-201.36	57.05	90.12	-240.47	53.68	78.40	-426.40	102.56	36.12	-439.85	103.72	89.99	-739.29	-95.68	32.05	-772.85	-87.53	32.95	-968.55	-81.63	38.15	-969.47	-86.64	93.03	-658.29	-56.95	1388.18	0.00	0.00	0.00	-483.65	-57.14	1697.04	-492.89	51.90	1688.55	-647.51	-58.60	1772.40	-649.73	58.48	1761.97	-394.65	1150.62	69.04	194.59	1065.88	74.21	-290.59
6.65000	-197.77	56.28	81.15	-237.44	52.88	71.16	-425.58	101.96	35.45	-436.43	103.60	89.58	-736.67	-96.03	32.19	-773.26	-87.43	32.17	-967.60	-81.02	39.54	-968.84	-85.52	94.41	-647.77	-55.27	1387.97	0.00	0.00	0.00	-476.87	-54.98	1696.69	-485.16	54.52	1687.84	-639.55	-56.19	1772.14	-641.76	60.76	1761.68	-393.15	1147.21	70.42	195.66	1065.72	74.58	-291.51
6.66000	-194.60	55.61	71.90	-234.69	52.06	63.05	-424.62	102.25	35.37	-433.02	104.21	89.50	-742.07	-95.77	30.27	-775.40	-87.39	31.27	-966.68	-80.36	40.85	-966.92	-86.11	96.56	-639.19	-53.57	1388.14	0.00	0.00	0.00	-469.67	-53.02	1696.31	-475.34	56.05	1687.20	-631.89	-53.31	1771.99	-633.82	63.24	1761.20	-390.03	1149.11	70.40	193.44	1066.42	73.92	-292.27
6.67000	-188.87	52.98	62.77	-230.70	50.35	56.77	-423.35	102.50	35.87	-430.17	103.55	89.16	-737.49	-95.11	30.83	-775.94	-86.99	30.59	-966.15	-79.32	42.06	-965.72	-85.57	98.17	-633.83	-52.35	1388.76	0.00	0.00	0.00	-461.55	-50.75	1696.10	-469.85	58.10	1687.13	-624.03	-50.51	1771.91	-625.60	66.54	1760.75	-396.26	1150.25	68.46	194.60	1065.94	74.46	-291.23
6.68000	-187.51	52.50	55.15	-230.63	49.61	52.36	-422.59	102.22	36.50	-427.51	103.38	89.43	-736.90	-94.82	30.47	-775.65	-87.37	30.44	-965.44	-78.58	43.45	-964.99	-84.89	99.68	-625.29	-51.49	1389.15	0.00	0.00	0.00	-453.53	-48.48	1696.02	-460.57	60.55	1686.74	-616.43	-47.56	1771.91	-617.83	69.04	1760.53	-391.64	1150.09	69.69	196.32	1065.81	74.68	-290.87
6.69000	-184.98	51.68	52.43	-231.06	49.68	49.37	-422.38	101.33	36.40	-426.77	102.47	89.44	-738.99	-95.88	29.07	-772.84	-86.92	30.73	-964.55	-78.48	45.31	-964.02	-84.01	101.25	-612.89	-50.07	1389.55	0.00	0.00	0.00	-445.86	-46.40	1696.05	-453.02	62.43	1686.44	-608.71	-45.24	1772.08	-609.58	72.52	1760.47	-391.07	1148.53	70.21	196.46	1065.56	74.73	-285.96
6.70000	-184.77	51.18	50.87	-225.00	49.91	49.71	-422.20	101.96	36.67	-426.47	102.97	89.85	-734.06	-95.48	30.12	-771.86	-87.01	30.73	-963.45	-78.72	47.37	-962.64	-84.05	103.49	-604.14	-48.48	1389.94	0.00	0.00	0.00	-438.36	-44.19	1696.40	-444.35	65.42	1686.44	-600.98	-42.70	1772.43	-601.41	75.44	1760.62	-392.57	1149.44	69.46	194.95	1065.65	74.61	-277.38
6.71000	-184.34	50.80	49.65	-230.55	48.58	47.25	-422.07	102.31	36.72	-426.22	102.35	89.76	-735.70	-95.70	29.13	-769.34	-86.99	31.06	-962.50	-78.47	49.66	-961.12	-83.74	105.64	-596.64	-46.93	1390.37	0.00	0.00	0.00	-430.68	-42.07	1696.87	-436.02	66.83	1686.91	-593.55	-39.41	1773.06	-593.41	77.76	1761.17	-394.00	1150.37	69.39	194.76	1065.30	74.61	-290.07
6.72000	-182.93	50.66	48.23	-224.39	48.92	47.78	-421.81	102.34	36.72	-425.62	102.81	90.08	-738.20	-95.54	28.07	-774.66	-86.98	29.40	-960.69	-79.71	52.75	-959.91	-83.31	108.10	-589.61	-45.44	1391.51	0.00	0.00	0.00	-423.00	-39.79	1697.47	-425.72	69.59	1687.32	-585.86	-36.39	1773.73	-585.23	80.79	1761.57	-393.51	1150.65	68.81	194.51	1065.56	74.38	-298.74
6.73000	-180.86	50.86	47.99	-225.45	47.76	46.23	-422.09	102.07	36.29	-425.16	103.23	90.12	-735.48	-95.94	28.10	-769.96	-86.82	30.39	-960.65	-78.03	54.62	-957.87	-83.77	111.07	-583.08	-43.66	1392.15	0.00	0.00	0.00	-414.32	-37.47	1698.20	-419.11	71.89	1687.93	-578.40	-33.03	1774.53	-577.02	83.89	1762.00	-392.75	1151.47	69.04	195.23	1065.70	74.48	-291.34
6.74000	-179.16	51.10	47.76	-225.85	48.17	45.83	-422.21	101.36	36.14	-425.04	103.13	90.00	-738.22	-94.47	27.50	-770.26	-86.74	30.18	-958.78	-79.12	58.26	-956.93	-82.43	113.45	-573.29	-42.03	1393.28	0.00	0.00	0.00	-405.79	-35.14	1699.14	-411.84	74.18	1688.92	-570.51	-30.45	1775.33	-568.72	86.85	1762.68	-394.66	1148.84	69.21	194.63	1065.26	74.54	-300.43
6.75000	-179.63	50.26	46.92	-224.26	48.10	45.73	-421.94	102.20	36.24	-424.83	102.76	89.77	-732.82	-95.55	28.25	-770.33	-86.90	30.09	-957.66	-79.01	61.43	-954.33	-83.07	116.88	-564.56	-39.86	1394.16	0.00	0.00	0.00	-399.79	-33.16	1700.34	-404.68	76.06	1689.93	-562.73	-27.50	1776.33	-560.25	90.45	1763.28	-394.30	1148.79	69.46	194.08	1065.57	74.29	-292.69
6.76000	-180.36	51.67	46.59	-226.64	48.15	44.74	-421.75	103.04	36.52	-424.52	103.12	89.75	-736.18	-95.16	27.40	-770.80	-86.90	29.98	-956.58	-78.85	64.73	-950.98	-85.03	121.39	-559.27	-38.03	1395.65	0.00	0.00	0.00	-391.27	-30.58	1701.59	-397.10	78.37	1690.93	-555.05	-24.47	1777.42	-552.08	93.44	1764.08	-393.03	1149.87	69.62	195.37	1065.31	74.59	-291.72
6.77000	-177.58	50.27	46.46	-228.30	47.90	43.58	-422.40	101.44	35.76	-424.35	103.04	89.62	-740.63	-94.57	26.46	-768.51	-86.57	30.27	-954.73	-79.91	68.94	-948.24	-85.77	125.23	-545.48	-35.49	1397.29	0.00	0.00	0.00	-383.28	-28.24	1703.02	-386.54	80.71	1691.93	-547.02	-21.73	1778.64	-544.17	95.96	1765.07	-391.93	1151.43	69.50	194.84	1065.26	74.49	-291.45
6.78000	-177.44	50.58	45.89	-228.09	47.60	43.40	-422.14	102.31	36.08	-424.19	103.35	89.66	-735.78	-95.17	27.64	-768.82	-86.59	30.26	-952.30	-81.00	73.55	-945.10	-86.25	129.08	-539.40	-33.56	1398.88	0.00	0.00	0.00	-375.05	-25.97	1704.43	-379.69	83.34	1693.20	-539.02	-19.15	1779.91	-536.55	97.55	1766.31	-389.84	1149.17	70.40	195.59	1065.54	74.69	-289.79
6.79000	-176.32	50.24	46.06	-226.76	47.21	43.05	-421.76	103.42	36.62	-424.13	103.49	89.65	-738.52	-95.18	26.69	-768.88	-86.61	30.20	-949.30	-82.91	78.74	-941.50	-87.73	133.76	-531.04	-31.05	1400.12	0.00	0.00	0.00	-367.44	-23.82	1705.89	-371.74	85.67	1694.67	-531.11	-16.43	1781.16	-528.32	100.93	1767.36	-394.72	1150.59	68.79	194.88	1065.89	74.26	-293.00
6.80000	-181.19	49.88	43.65	-225.58	47.92	43.29	-422.22	101.77	35.74	-423.72	104.00	89.66	-736.49	-95.51	26.72	-771.15	-86.25	29.50	-947.25	-82.72	83.11	-936.77	-90.19	138.91	-522.75	-29.52	1401.91	0.00	0.00	0.00	-360.12	-21.56	1707.55	-363.75	88.10	1696.07	-523.23	-13.72	1782.53	-520.27	103.71	1768.50	-391.00	1150.84	69.76	195.15	1065.73	74.45	-294.51
6.81000	-179.58	50.17	44.30	-225.57	48.00	43.16	-421.92	102.22	35.76	-424.17	103.15	89.18	-734.28	-95.43	27.32	-769.20	-85.87	30.08	-944.79	-82.92	88.15	-932.37	-91.33	143.69	-516.36	-27.46	1403.39	0.00	0.00	0.00	-351.75	-19.21	1709.08	-355.79	90.83	1697.52	-515.11	-11.58	1783.95	-512.06	106.93	1769.56	-389.18	1149.35	70.20	195.90	1064.90	74.85	-296.79
6.82000	-180.66	49.70	43.49	-228.86	47.55	42.19	-421.86	103.24	36.15	-424.18	103.43	89.16	-733.02	-96.40	28.13	-768.33	-85.89	30.42	-940.60	-85.30	94.34	-926.71	-94.23	149.34	-510.38	-25.55	1404.88	0.00	0.00	0.00	-343.84	-16.78	1710.64	-348.79	92.51	1698.88	-507.34	-9.03	1785.35	-504.31	109.16	1770.85	-396.00	1151.14	68.55	195.19	1065.17	74.56	-288.64
6.83000	-177.75	50.46	44.53	-226.69	47.39	42.20	-421.85	102.95	35.99	-424.13	103.68	89.18	-732.04	-95.46	27.82	-766.59	-85.17	31.08	-936.26	-87.38	100.57	-920.82	-96.38	154.25	-505.97	-23.55	1406.64	0.00	0.00	0.00	-335.21	-14.44	1712.15	-338.66	94.99	1700.41	-499.54	-6.32	1786.79	-496.69	111.05	1772.18	-391.61	1151.10	68.84	195.73	1065.64	74.58	-293.50
6.84000	-178.43	50.55	44.39	-224.76	47.65	42.54	-422.33	102.08	35.45	-423.92	104.43	89.38	-735.99	-95.47	26.95	-767.36	-85.69	30.83	-932.64	-87.70	106.13	-914.91	-98.06	159.55	-497.59	-21.66	1407.96	0.00	0.00	0.00	-327.79	-12.30	1713.70	-333.20	97.38	1701.94	-491.72	-4.19	1788.13	-488.77	113.74	1773.35	-394.66	1150.16	68.23	193.07	1065.75	73.88	-295.02
6.85000	-178.83	49.95	43.72	-226.55	47.74	41.90	-421.93	103.32	35.89	-424.09	104.43	89.14	-729.14	-95.70	27.82	-765.19	-86.18	31.50	-928.32	-88.36	112.29	-908.44	-99.29	164.68	-492.19	-19.36	1409.53	0.00	0.00	0.00	-319.19	-10.00	1715.09	-324.82	99.37	1703.10	-483.92	-2.09	1789.36	-480.88	116.37	1774.41	-393.39	1148.95	68.98	194.19	1065.81	74.16	-294.49
6.86000	-178.71	49.79	43.67	-228.22	47.20	41.29	-421.98	103.75	36.05	-423.98	104.96	89.24	-736.05	-96.75	25.86	-764.25	-86.59	31.62	-923.40	-89.52	118.91	-900.33	-102.83	171.12	-480.30	-17.01	1410.56	0.00	0.00	0.00	-312.24	-7.90	1716.52	-315.87	102.03	1704.26	-476.18	-0.09	1790.58	-473.23	118.54	1775.58	-397.78	1151.50	67.84	194.63	1065.75	74.34	-289.11
6.87000	-177.82	49.53	44.03	-227.23	46.96	41.70	-421.96	103.79	35.81	-424.04	105.37	89.11	-734.07	-95.47	26.01	-763.16	-87.23	32.26	-917.02	-91.99	126.92	-891.84	-105.97	177.80	-474.31	-15.14	1411.77	0.00	0.00	0.00	-303.94	-5.64	1717.81	-307.90	103.97	1705.62	-468.42	1.67	1791.62	-465.68	120.67	1776.62	-393.88	1150.18	69.42	194.78	1065.88	74.25	-281.08
6.88000	-180.64	49.89	43.30	-227.42	47.29	41.55	-422.19	103.19	35.43	-424.26	105.23	88.76	-732.62	-96.81	25.85	-761.16	-87.80	33.09	-910.76	-93.16	134.94	-884.72	-105.29	183.40	-467.68	-13.23	1413.22	0.00	0.00	0.00	-297.12	-3.67	1719.01	-298.99	106.22	1706.50	-460.69	3.55	1792.70	-458.13	122.91	1777.57	-388.99	1150.06	70.36	193.53	1065.72	74.11	-288.75
6.89000	-179.94	49.11	43.51	-225.30	47.96	42.07	-422.13	104.01	35.65	-424.35	105.71	88.72	-728.14	-97.23	26.58	-757.94	-88.53	34.54	-903.68	-94.67	143.78	-875.15	-107.73	190.96	-455.56	-10.84	1413.81	0.00	0.00	0.00	-288.90	-1.75	1720.09	-293.57	108.05	1707.88	-453.30	5.86	1793.64	-450.76	124.29	1778.52	-391.16	1150.67	69.95	194.44	1065.99	74.30	-289.37
6.90000	-180.54	50.39	43.90	-228.50	47.58	41.65	-422.15	104.88	35.73	-424.73	105.72	88.44	-725.22	-98.38	26.82	-753.56	-89.78	36.72	-895.86	-96.46	153.03	-865.63	-109.01	198.11	-451.47	-8.51	1414.34	0.00	0.00	0.00	-281.99	-0.01	1721.00	-286.05	109.72	1709.02	-445.68	7.30	1794.32	-443.52	125.98	1779.15	-396.17	1150.00	68.88	195.26	1066.41	74.33	-298.54
6.91000	-179.94	49.79	43.82	-224.35	47.67	42.58	-422.28	104.66	35.40	-424.96	105.68	88.06	-722.96	-99.67	27.59	-750.01	-90.72	39.13	-888.23	-96.95	161.93	-855.61	-110.69	205.86	-446.42	-6.93	1415.22	0.00	0.00	0.00	-274.74	1.77	1721.92	-279.42	111.46	1709.86	-438.28	8.97	1794.90	-436.43	126.99	1779.79	-392.41	1151.47	68.67	196.01	1065.24	74.92	-296.86
6.92000	-180.59	49.76	43.86	-226.15	47.74	42.34	-422.64	103.83	34.89	-424.92	106.89	88.37	-717.92	-101.77	28.79	-742.94	-91.91	42.90	-879.85	-97.61	170.94	-846.04	-110.93	213.13	-439.19	-4.19	1415.50	0.00	0.00	0.00	-267.40	3.52	1722.57	-271.40	113.02	1710.60	-431.11	10.83	1795.38	-429.05	128.73	1780.14	-392.93	1151.37	68.76	194.70	1065.48	74.55	-288.47
6.93000	-182.15	51.31	44.14	-227.72	48.22	41.77	-422.63	104.22	34.85	-424.91	107.39	88.28	-714.36	-103.38	30.46	-736.55	-94.03	46.61	-871.11	-97.96	179.34	-836.44	-110.98	220.32	-432.81	-2.70	1416.11	0.00	0.00	0.00	-260.04	4.98	1723.16	-264.18	114.71	1711.22	-423.66	12.12	1795.51	-421.88	130.16	1780.37	-390.39	1149.38	70.10	194.63	1066.20	74.18	-294.11
6.94000	-180.21	50.31	44.30	-227.94	48.21	42.10	-422.27	105.52	35.27	-425.18	107.23	87.94	-706.41	-107.75	32.37	-729.59	-97.44	50.52	-862.25	-96.15	186.02	-826.43	-110.72	227.23	-424.15	-1.19	1416.03	0.00	0.00	0.00	-251.87	6.65	1723.53	-256.81	116.21	1711.40	-416.30	13.04	1795.53	-414.73	131.44	1780.36	-389.55	1149.10	70.43	193.44	1066.07	73.97	-296.89
6.95000	-182.38	50.49	43.91	-228.33	48.33	42.08	-422.48	105.26	35.10	-425.19	107.84	88.05	-694.49	-110.62	36.99	-719.84	-99.68	55.20	-851.77	-95.78	192.10	-814.91	-111.23	233.63	-419.25	0.34	1415.90	0.00	0.00	0.00	-245.32	8.06	1723.88	-249.80	117.86	1711.64	-408.98	14.18	1795.48	-407.85	131.94	1780.42	-388.09	1149.10	70.64	195.40	1065.78	74.53	-288.62
6.96000	-181.27	50.12	44.13	-227.75	48.61	42.00	-422.52	105.28	34.94	-425.37	107.62	87.86	-682.80	-114.30	41.69	-708.41	-102.49	60.21	-840.25	-95.59	196.90	-803.79	-110.07	238.33	-411.86	2.10	1416.42	0.00	0.00	0.00	-237.64	9.37	1723.96	-241.88	118.96	1711.80	-401.76	15.22	1795.36	-400.82	133.04	1780.33	-386.72	1149.26	70.97	194.56	1065.93	74.45	-284.38
6.97000	-184.24	49.91	43.05	-225.83	49.04	42.50	-422.59	105.33	35.05	-425.35	107.86	87.95	-669.33	-117.08	46.07	-693.18	-105.54	64.99	-827.45	-95.98	200.90	-790.82	-110.67	242.71	-406.05	4.17	1416.51	0.00	0.00	0.00	-230.19	10.47	1723.83	-235.64	119.83	1711.88	-394.56	16.22	1795.23	-393.64	134.26	1780.17	-390.38	1150.12	69.73	195.68	1065.92	74.51	-292.52
6.98000	-183.79	51.16	43.58	-226.82	48.69	42.51	-422.52	105.15	34.95	-425.51	107.84	87.75	-656.52	-120.78	48.61	-680.70	-108.58	67.81	-813.31	-97.13	203.82	-777.81	-110.18	245.59	-399.17	5.86	1416.46	0.00	0.00	0.00	-224.24	11.57	1723.83	-227.11	121.40	1711.62	-387.25	16.94	1795.11	-386.41	135.67	1779.98	-392.25	1149.12	69.74	194.33	1065.45	74.35	-291.05
6.99000	-180.70	50.59	44.31	-226.53	48.59	42.44	-422.37	105.52	35.02	-425.40	107.96	87.76	-639.55	-123.23	51.58	-663.22	-111.03	70.64	-798.84	-98.09	205.52	-763.22	-111.34	247.88	-392.62	7.46	1416.63	0.00	0.00	0.00	-216.39	12.66	1723.37	-220.75	122.45	1711.31	-380.05	17.85	1794.93	-379.43	136.37	1779.83	-392.02	1148.82	69.62	192.33	1066.51	73.61	-288.47
7.00000	-180.42	51.09	44.56	-225.87	48.52	42.64	-422.33	105.68	35.12	-425.46	108.40	87.81	-625.20	-127.11	52.78	-646.65	-114.28	72.35	-784.40	-97.94	205.41	-748.98	-111.13	248.19	-386.69	8.64	1416.98	0.00	0.00	0.00	-208.90	13.62	1723.05	-213.84	123.28	1711.13	-372.80	18.41	1794.80	-372.41	136.65	1779.85	-392.80	1149.40	69.99	194.48	1066.49	74.27	-299.50
7.01000	-181.27	50.89	44.38	-225.31	49.07	42.98	-422.40	105.90	35.21	-425.43	108.67	88.01	-608.64	-130.13	53.51	-630.26	-117.01	72.88	-768.39	-99.04	204.67	-733.21	-112.38	248.05	-384.21	10.45	1417.09	0.00	0.00	0.00	-201.16	14.38	1722.56	-206.73	124.20	1710.35	-365.60	19.08	1794.64	-365.34	137.42	1779.65	-391.38	1149.87	69.72	194.44	1065.95	74.29	-289.72
7.02000	-182.12	50.95	44.04	-224.97	49.09	43.01	-422.53	105.19	34.87	-425.78	107.92	87.61	-587.36	-134.18	54.41	-612.34	-119.79	72.78	-751.90	-100.37	202.94	-717.00	-113.67	246.76	-376.70	11.99	1417.46	0.00	0.00	0.00	-193.84	15.26	1722.14	-200.03	124.87	1710.18	-358.41	19.43	1794.39	-358.34	138.34	1779.43	-398.89	1150.63	67.65	195.07	1065.50	74.67	-294.55
7.03000	-181.20	50.31	43.98	-225.88	49.64	43.05	-422.63	105.13	34.79	-425.68	108.51	87.87	-569.01	-136.03	53.18	-593.90	-122.83	71.82	-734.57	-101.65	199.96	-700.72	-114.19	244.03	-375.87	13.67	1417.75	0.00	0.00	0.00	-187.24	16.08	1721.65	-195.78	125.81	1709.92	-351.18	19.66	1794.15	-351.29	138.43	1779.47	-393.86	1151.45	69.03	193.29	1066.22	74.02	-298.07
7.04000	-182.75	51.25	44.12	-228.94	48.95	42.26	-422.64	105.02	34.73	-425.86	108.29	87.76	-550.42	-139.54	51.71	-573.96	-125.66	70.46	-716.58	-103.07	196.08	-683.14	-115.74	240.72	-364.70	15.21	1417.97	0.00	0.00	0.00	-180.28	16.70	1721.22	-187.32	126.97	1709.27	-344.07	20.29	1794.03	-344.25	139.00	1779.36	-394.10	1149.59	69.38	193.45	1065.67	74.12	-294.50
7.05000	-183.17	50.98	44.31	-228.07	49.37	42.27	-422.53	105.20	34.75	-425.73	109.30	88.22	-534.42	-142.60	48.96	-553.64	-128.43	68.28	-697.84	-104.78	191.35	-665.08	-116.56	236.36	-356.82	16.89	1417.85	0.00	0.00	0.00	-173.59	17.53	1720.80	-180.05	127.81	1708.92	-336.86	20.38	1793.79	-337.33	139.58	1779.32	-395.54	1150.30	68.69	194.33	1065.31	74.22	-290.37
7.06000	-183.08	51.19	44.09	-226.96	49.64	42.69	-422.79	104.86	34.77	-425.73	109.29	88.27	-512.50	-145.33	47.27	-530.58	-131.32	66.32	-678.27	-106.82	185.93	-647.45	-116.22	230.74	-352.85	18.04	1417.87	0.00	0.00	0.00	-166.49	18.00	1720.32	-172.55	127.81	1708.66	-329.85	21.00	1793.63	-330.53	139.90	1779.27	-396.30	1150.88	68.29	195.16	1065.53	74.49	-288.90
7.07000	-181.17	51.27	44.88	-226.78	49.62	42.94	-422.44	105.83	35.23	-425.94	109.46	88.50	-485.87	-147.68	45.78	-508.44	-134.42	63.93	-657.78	-109.10	179.64	-628.14	-117.95	225.23	-348.41	19.61	1418.61	0.00	0.00	0.00	-159.81	18.49	1719.93	-166.17	128.34	1708.45	-322.91	21.44	1793.47	-323.74	140.38	1779.11	-389.85	1151.63	69.78	194.51	1065.79	74.13	-288.08
7.08000	-181.89	51.26	44.74	-227.72	49.37	42.26	-422.70	104.65	34.56	-426.24	109.03	88.41	-457.20	-151.10	45.38	-482.96	-137.25	61.80	-637.83	-109.47	171.83	-608.52	-119.51	219.14	-342.93	21.22	1418.72	0.00	0.00	0.00	-153.08	18.97	1719.59	-159.03	128.95	1708.30	-315.87	21.13	1793.12	-317.12	140.46	1779.09	-391.40	1147.57	70.38	195.33	1065.58	74.56	-295.04
7.09000	-181.11	51.98	45.68	-227.34	49.81	42.73	-422.41	105.30	35.04	-426.28	109.07	88.62	-430.42	-154.97	44.76	-457.98	-140.68	59.81	-616.23	-111.12	163.94	-588.39	-120.92	212.34	-335.16	22.73	1419.26	0.00	0.00	0.00	-146.10	19.47	1719.30	-152.90	129.88	1708.03	-308.94	21.24	1792.88	-310.48	140.39	1779.08	-393.40	1150.52	69.15	195.18	1065.38	74.53	-293.01
7.10000	-177.92	51.11	46.25	-225.73	49.86	43.35	-422.25	105.59	35.40	-426.49	108.44	88.41	-401.54	-158.11	44.67	-432.33	-143.95	57.79	-594.24	-112.61	155.45	-568.09	-121.88	204.83	-328.42	23.72	1419.39	0.00	0.00	0.00	-139.42	19.86	1719.01	-147.04	129.60	1708.02	-302.18	21.38	1792.62	-303.83	140.63	1779.06	-394.36	1152.53	68.49	196.20	1065.57	74.58	-290.88
7.11000	-180.74	51.43	44.99	-225.51	49.50	43.12	-422.21	105.58	35.51	-426.35	108.92	88.86	-375.75	-162.24	43.72	-404.32	-146.98	56.07	-571.09	-115.20	147.08	-546.72	-123.55	197.28	-322.30	24.98	1419.51	0.00	0.00	0.00	-133.03	20.12	1718.84	-140.83	130.24	1708.03	-295.45	21.12	1792.34	-297.22	140.71	1779.08	-393.26	1150.26	69.11	195.47	1065.78	74.40	-292.50
7.12000	-181.02	52.40	45.57	-227.14	50.02	42.89	-422.31	104.60	35.43	-426.55	107.70	88.65	-346.18	-166.48	43.78	-376.65	-149.86	54.37	-547.42	-117.31	138.22	-524.43	-125.67	189.67	-311.08	25.70	1419.15	0.00	0.00	0.00	-126.65	20.11	1718.51	-134.09	130.51	1707.96	-288.82	21.30	1792.18	-290.53	140.93	1779.04	-391.96	1149.99	69.27	194.05	1065.81	74.17	-289.68
7.13000	-181.06	52.52	45.42	-226.08	50.19	43.17	-422.47	103.75	35.16	-426.48	107.60	88.89	-324.03	-170.90	41.87	-352.49	-153.37	51.84	-522.37	-120.58	129.88	-502.74	-125.29	180.72	-308.35	26.03	1419.50	0.00	0.00	0.00	-119.38	20.39	1718.25	-125.95	130.78	1707.85	-282.23	21.10	1791.93	-283.90	141.03	1778.94	-391.38	1147.66	69.96	193.93	1066.04	74.11	-289.23
7.14000	-180.99	52.80	45.28	-228.55	50.39	42.59	-422.27	104.01	35.52	-426.44	107.17	88.94	-294.90	-173.87	42.17	-323.59	-156.52	50.97	-497.56	-122.44	120.89	-480.03	-126.43	172.31	-303.12	26.77	1419.21	0.00	0.00	0.00	-112.72	20.79	1718.13	-119.89	130.42	1707.92	-275.81	21.25	1791.70	-277.51	140.56	1779.04	-391.88	1150.19	69.47	194.29	1066.02	74.29	-290.16
7.15000	-181.17	52.99	45.29	-226.36	49.72	43.15	-422.14	103.37	35.46	-426.29	107.36	89.21	-263.09	-176.49	43.31	-295.32	-159.68	49.93	-472.47	-124.12	112.04	-456.77	-127.95	164.33	-297.37	27.55	1419.09	0.00	0.00	0.00	-106.04	20.72	1717.86	-113.55	131.40	1707.90	-269.21	20.98	1791.44	-271.07	140.72	1778.95	-396.15	1152.77	68.01	194.40	1066.04	74.31	-290.10
7.16000	-181.31	52.98	45.24	-229.15	51.31	42.77	-422.18	103.17	35.60	-426.19	107.05	89.36	-237.27	-178.88	43.36	-265.03	-162.50	50.29	-447.26	-124.88	102.97	-432.83	-130.11	156.70	-287.80	27.70	1418.93	0.00	0.00	0.00	-100.37	20.81	1717.76	-107.71	131.72	1707.88	-262.69	21.10	1791.25	-264.75	140.45	1778.90	-392.29	1149.83	69.40	195.94	1065.38	74.66	-292.97
7.17000	-181.45	52.80	45.35	-228.98	51.01	43.10	-421.60	104.24	36.40	-426.07	106.86	89.62	-206.88	-181.53	45.22	-237.87	-165.25	50.20	-421.05	-126.59	94.86	-408.82	-131.16	149.16	-283.66	27.61	1418.97	0.00	0.00	0.00	-93.89	20.68	1717.62	-101.98	131.97	1708.09	-256.06	20.61	1790.98	-258.29	140.25	1778.82	-391.20	1148.36	70.46	195.41	1065.63	74.47	-293.45
7.18000	-181.46	52.54	45.41	-229.44	51.53	43.04	-421.64	103.47	36.20	-426.04	106.32	89.67	-180.15	-185.16	46.38	-208.83	-168.08	51.14	-394.94	-127.50	86.78	-384.13	-133.26	142.46	-276.78	28.49	1419.07	0.00	0.00	0.00	-87.58	20.81	1717.53	-93.51	131.75	1707.89	-249.49	20.24	1790.71	-252.05	139.23	1778.88	-393.38	1150.46	69.38	195.21	1065.65	74.52	-295.44
7.19000	-181.69	52.70	45.34	-227.56	51.40	43.32	-421.62	102.92	36.27	-425.96	105.86	89.81	-149.95	-186.63	48.91	-181.71	-169.78	51.84	-367.73	-130.02	80.26	-359.67	-134.78	136.14	-268.43	28.81	1418.88	0.00	0.00	0.00	-82.07	20.73	1717.41	-87.13	131.31	1707.96	-243.02	20.23	1790.48	-245.40	139.62	1778.72	-394.85	1152.39	68.06	194.34	1065.98	74.12	-294.73
7.20000	-181.70	53.20	45.06	-226.48	52.45	44.04	-421.85	101.92	36.20	-425.60	106.36	90.25	-123.00	-188.37	50.94	-155.00	-171.28	52.87	-341.09	-130.67	73.42	-335.34	-135.25	129.71	-262.63	28.91	1418.98	0.00	0.00	0.00	-74.56	20.66	1717.13	-81.13	131.54	1707.83	-236.48	19.69	1790.17	-238.88	139.72	1778.50	-393.40	1152.33	68.35	195.04	1065.77	74.43	-290.22
7.21000	-181.40	52.92	45.19	-229.90	51.91	42.85	-422.02	101.20	36.14	-425.51	105.86	90.40	-93.97	-189.15	54.10	-126.01	-171.99	54.97	-314.42	-131.87	67.52	-311.26	-134.97	123.55	-259.01	29.88	1418.48	0.00	0.00	0.00	-68.44	20.45	1716.93	-74.57	131.36	1707.79	-230.06	19.22	1789.80	-232.54	139.15	1778.28	-394.92	1151.83	68.47	195.36	1065.78	74.46	-292.22
7.22000	-181.02	53.02	45.15	-228.08	53.01	43.27	-421.59	101.46	36.44	-425.27	105.72	90.66	-67.12	-190.16	56.36	-96.84	-172.46	57.38	-287.78	-131.59	61.63	-286.41	-135.39	118.42	-248.41	30.44	1418.22	0.00	0.00	0.00	-61.87	20.24	1716.74	-69.05	131.49	1707.77	-223.55	18.81	1789.36	-226.07	138.66	1778.01	-396.02	1151.96	68.07	195.44	1066.02	74.53	-290.26
7.23000	-177.06	51.89	47.38	-226.73	52.72	43.25	-421.37	101.29	36.91	-424.99	105.42	90.91	-38.50	-190.00	60.39	-69.56	-172.83	59.81	-260.40	-132.09	57.01	-261.20	-135.58	113.88	-249.09	29.96	1417.93	0.00	0.00	0.00	-54.63	20.04	1716.42	-62.53	131.77	1707.38	-217.09	18.39	1788.95	-219.58	138.69	1777.59	-394.34	1146.96	70.47	195.40	1065.79	74.55	-291.02
7.24000	-166.02	50.56	52.24	-225.29	52.77	42.88	-421.13	101.04	36.92	-424.89	105.14	91.21	-14.08	-189.24	63.11	-44.05	-172.39	61.94	-233.20	-131.95	52.80	-236.12	-134.57	109.34	-236.40	30.50	1417.71	0.00	0.00	0.00	-48.77	19.56	1716.10	-55.35	130.95	1707.21	-210.57	18.06	1788.52	-213.19	137.92	1777.24	-410.86	1147.95	67.18	194.50	1066.28	74.25	-290.60
7.25000	-147.59	51.94	57.05	-227.37	52.57	41.99	-421.27	100.62	36.97	-424.52	104.68	91.33	7.96	-188.74	66.21	-14.93	-171.45	65.41	-205.88	-131.58	49.25	-210.59	-134.78	106.04	-229.23	30.33	1417.55	0.00	0.00	0.00	-41.25	19.49	1715.68	-48.84	130.64	1706.93	-203.91	17.49	1788.04	-206.82	137.42	1776.83	-394.43	1145.06	71.14	195.16	1066.81	74.14	-295.18
7.26000	-136.48	53.79	59.00	-228.72	52.73	41.15	-420.71	101.76	37.78	-424.36	104.60	91.68	41.81	-186.33	72.11	7.73	-170.51	67.80	-178.69	-132.14	46.95	-185.32	-134.42	103.15	-225.83	30.28	1417.18	0.00	0.00	0.00	-34.65	19.35	1715.25	-42.02	130.19	1706.48	-197.36	16.95	1787.47	-200.63	136.29	1776.43	-397.40	1144.90	70.95	196.02	1066.23	74.59	-288.52
7.27000	-132.61	54.87	59.09	-226.39	52.90	41.54	-420.91	100.76	37.70	-424.35	104.15	91.90	66.02	-185.58	76.04	29.48	-169.51	71.19	-151.62	-132.26	45.24	-160.20	-134.40	101.02	-223.73	30.10	1416.67	0.00	0.00	0.00	-28.71	18.90	1714.75	-35.18	129.96	1706.10	-190.69	16.18	1786.86	-194.30	135.95	1775.79	-398.07	1144.78	70.79	194.65	1065.95	74.38	-291.75
7.28000	-150.14	54.07	53.73	-225.99	52.25	42.00	-420.70	100.34	37.79	-424.13	103.83	92.18	93.87	-182.98	82.20	63.67	-167.60	77.72	-125.02	-131.53	43.77	-135.53	-134.56	99.74	-213.65	29.93	1416.31	0.00	0.00	0.00	-21.69	18.38	1714.16	-29.65	129.55	1705.63	-184.12	15.50	1786.25	-188.15	135.14	1775.25	-399.83	1146.33	70.10	193.89	1065.99	74.29	-293.12
7.29000	-171.86	52.95	47.53	-225.06	53.67	42.12	-420.70	100.04	38.07	-424.07	103.15	92.28	120.20	-181.15	89.21	91.80	-165.57	84.41	-99.28	-131.00	43.12	-111.81	-133.12	98.25	-206.65	30.23	1415.75	0.00	0.00	0.00	-14.98	18.09	1713.61	-22.34	129.34	1705.19	-177.66	14.82	1785.56	-181.80	134.64	1774.59	-403.83	1147.04	69.14	194.84	1066.16	74.26	-290.49
7.30000	-180.56	53.04	45.11	-224.28	54.28	42.07	-420.58	100.02	38.29	-423.54	104.30	93.20	142.44	-179.97	95.83	114.63	-164.56	90.01	-74.01	-130.82	43.34	-88.60	-132.44	97.80	-195.35	29.70	1415.25	0.00	0.00	0.00	-8.91	17.68	1712.90	-16.46	128.84	1704.61	-171.21	14.14	1784.85	-175.55	134.20	1773.79	-397.57	1145.71	70.80	195.94	1065.63	74.70	-292.02
7.31000	-173.23	54.76	47.37	-226.77	54.26	41.93	-420.12	100.05	38.70	-423.39	103.92	93.47	163.54	-177.88	103.76	137.91	-163.09	97.48	-49.84	-130.17	43.89	-66.25	-132.57	98.33	-189.64	29.43	1414.59	0.00	0.00	0.00	-2.34	17.15	1712.31	-11.30	128.43	1704.09	-164.69	13.08	1784.08	-169.40	133.14	1773.11	-393.17	1145.59	71.90	193.97	1065.74	74.23	-290.66
7.32000	-180.85	53.74	44.84	-226.71	53.78	41.36	-419.69	100.56	39.07	-423.17	104.14	94.00	189.96	-175.72	113.63	159.94	-161.57	105.61	-26.29	-129.83	45.37	-44.65	-132.70	99.46	-182.32	29.42	1413.98	0.00	0.00	0.00	3.16	16.33	1711.73	-5.35	127.80	1703.53	-158.34	11.89	1783.26	-163.52	131.66	1772.46	-396.75	1144.97	71.37	193.19	1066.30	73.90	-292.06
7.33000	-180.95	53.85	44.78	-227.78	54.39	41.15	-419.83	99.82	39.36	-422.86	103.95	94.22	213.48	-172.37	123.88	180.80	-160.04	113.64	-3.43	-129.47	47.31	-24.03	-132.14	100.60	-180.58	28.48	1413.43	0.00	0.00	0.00	9.57	15.87	1711.15	0.56	127.59	1702.98	-151.83	10.50	1782.42	-157.41	130.20	1771.78	-398.47	1145.32	70.95	194.33	1065.37	74.31	-292.04
7.34000	-181.02	53.80	44.83	-228.20	54.94	40.82	-419.55	99.77	39.65	-422.60	103.97	94.73	229.75	-170.19	130.92	200.05	-157.82	120.94	18.26	-129.03	49.54	-3.94	-132.01	102.48	-172.76	27.96	1412.96	0.00	0.00	0.00	15.60	15.34	1710.57	7.48	126.63	1702.34	-145.52	9.41	1781.60	-151.38	128.79	1771.05	-400.76	1146.60	69.96	194.45	1065.86	74.17	-286.49
7.35000	-181.14	54.24	44.53	-227.57	54.98	40.92	-419.35	99.86	40.04	-422.49	103.31	94.92	244.93	-168.32	137.70	217.77	-155.18	127.35	38.23	-127.45	51.20	14.41	-130.83	103.95	-171.16	27.54	1412.44	0.00	0.00	0.00	23.01	14.34	1709.90	13.18	125.92	1701.94	-139.21	8.00	1780.73	-145.56	127.05	1770.29	-399.58	1147.02	70.17	194.96	1066.07	74.43	-289.53
7.36000	-181.22	54.49	44.25	-228.15	54.69	40.29	-419.45	98.83	40.10	-421.87	104.03	95.72	262.69	-165.92	145.13	233.91	-153.59	133.25	56.35	-125.63	52.52	31.05	-129.50	104.86	-160.95	26.59	1411.95	0.00	0.00	0.00	28.25	13.45	1709.44	20.74	124.88	1701.35	-132.78	6.03	1779.81	-139.57	125.63	1769.43	-401.01	1146.87	69.41	195.07	1065.67	74.61	-293.92
7.37000	-181.28	54.29	44.25	-226.00	54.69	40.78	-418.85	98.94	40.42	-421.60	103.85	96.15	276.59	-162.76	150.55	247.96	-151.93	137.85	72.18	-123.32	53.11	45.39	-127.68	105.05	-151.74	25.32	1411.29	0.00	0.00	0.00	34.80	12.56	1708.88	25.04	123.90	1701.12	-126.45	4.30	1778.98	-133.63	123.69	1768.76	-407.22	1148.10	67.55	195.13	1065.78	74.51	-289.98
7.38000	-181.22	54.10	44.14	-226.35	55.48	40.36	-419.05	98.00	40.48	-421.01	104.05	96.71	287.35	-162.26	152.72	260.01	-149.63	140.20	85.58	-120.74	52.67	57.78	-125.43	104.57	-141.54	24.08	1410.34	0.00	0.00	0.00	41.35	11.45	1708.48	29.98	123.09	1700.84	-120.10	2.39	1778.13	-127.87	121.94	1768.07	-402.41	1146.86	69.04	194.99	1065.90	74.29	-289.87
7.39000	-181.20	54.04	44.08	-226.67	55.47	40.10	-418.76	98.12	40.99	-420.39	104.42	97.33	299.31	-158.21	154.17	270.43	-146.99	140.19	96.60	-119.55	52.27	68.42	-123.76	103.84	-131.93	23.47	1409.61	0.00	0.00	0.00	47.68	10.16	1708.08	36.64	121.74	1700.59	-113.78	0.45	1777.28	-122.09	119.63	1767.46	-392.41	1143.71	71.82	194.64	1065.84	74.36	-287.48
7.40000	-181.26	54.07	43.93	-224.36	55.30	40.85	-418.37	98.89	41.79	-420.25	104.07	97.70	309.17	-155.83	151.40	279.68	-144.19	138.14	104.97	-116.56	50.77	77.45	-122.18	103.01	-130.64	21.75	1409.49	0.00	0.00	0.00	54.89	8.81	1707.74	42.90	119.99	1700.47	-107.43	-1.44	1776.55	-116.02	118.05	1766.81	-398.98	1145.49	69.93	195.47	1065.43	74.81	-292.87
7.41000	-181.47	54.43	43.59	-224.85	55.28	40.22	-418.13	98.64	42.24	-419.69	104.31	98.46	317.52	-153.54	145.68	287.76	-140.25	134.13	111.61	-114.50	49.43	84.73	-120.13	101.86	-129.02	20.48	1408.71	0.00	0.00	0.00	60.46	7.34	1707.50	48.52	119.02	1700.38	-101.13	-3.59	1775.80	-110.28	115.76	1766.15	-400.44	1145.79	69.15	195.32	1065.39	74.76	-295.97
7.42000	-181.30	53.98	43.64	-225.79	54.95	39.63	-417.69	99.00	42.90	-418.86	105.18	99.45	324.28	-147.06	141.51	294.61	-137.02	129.77	116.79	-112.02	47.81	90.97	-118.32	100.76	-117.60	19.31	1408.12	0.00	0.00	0.00	66.30	5.68	1707.37	55.32	117.84	1700.22	-94.83	-6.16	1774.95	-104.52	113.20	1765.60	-407.65	1147.06	68.17	197.15	1065.24	75.22	-290.37
7.43000	-181.38	54.41	43.21	-225.76	55.47	39.91	-417.44	98.30	43.43	-418.34	104.92	100.11	330.18	-144.78	136.19	300.25	-133.56	125.08	120.88	-109.29	45.69	96.02	-115.66	98.99	-113.44	18.09	1407.61	0.00	0.00	0.00	73.82	4.00	1707.05	61.09	116.21	1700.19	-88.68	-8.45	1774.14	-98.62	110.76	1765.03	-415.67	1148.30	65.60	193.69	1066.04	74.14	-291.69
7.44000	-181.11	53.92	43.07	-227.46	54.48	38.82	-417.08	97.75	44.23	-417.10	105.91	101.55	335.14	-141.06	131.75	304.67	-130.11	120.53	124.37	-107.13	43.47	100.12	-112.40	96.43	-105.11	16.26	1407.05	0.00	0.00	0.00	80.09	2.13	1706.86	66.26	114.35	1700.41	-82.44	-11.17	1773.32	-92.94	107.38	1764.52	-402.99	1146.07	68.91	193.76	1065.80	74.09	-289.56
7.45000	-181.12	54.04	42.56	-225.86	55.00	38.88	-416.42	98.16	45.36	-416.30	105.58	102.52	335.93	-139.01	126.06	308.07	-126.77	116.15	127.21	-104.56	40.60	103.48	-110.07	93.86	-95.34	14.89	1406.70	0.00	0.00	0.00	86.58	0.15	1706.67	70.60	112.15	1700.67	-76.19	-14.20	1772.48	-87.04	105.18	1763.83	-391.43	1143.88	71.88	194.88	1065.98	74.44	-291.86
7.46000	-180.80	53.80	42.18	-224.73	55.42	38.89	-416.15	97.46	46.39	-415.20	105.78	103.94	338.64	-135.23	121.97	310.75	-123.71	112.08	128.94	-102.17	38.70	105.99	-108.11	91.64	-85.84	13.15	1406.17	0.00	0.00	0.00	92.42	-1.75	1706.55	77.93	109.87	1700.53	-69.96	-17.23	1771.65	-81.25	102.19	1763.29	-393.24	1144.42	71.80	194.63	1065.55	74.54	-292.04
7.47000	-172.06	55.06	44.30	-225.32	55.30	38.06	-415.64	97.32	47.95	-413.98	105.55	105.40	336.70	-130.82	116.11	313.64	-119.62	107.38	130.46	-100.50	37.25	108.07	-105.72	89.84	-78.35	11.27	1406.07	0.00	0.00	0.00	97.96	-4.26	1706.34	83.96	108.14	1700.56	-63.75	-20.01	1770.90	-75.35	99.60	1762.74	-396.75	1145.21	70.48	193.20	1066.09	73.90	-271.80
7.48000	-180.38	53.81	41.24	-226.31	55.47	37.37	-414.77	96.84	49.52	-412.61	105.85	107.31	333.52	-126.63	109.29	316.85	-115.57	102.44	132.19	-98.75	36.45	110.82	-103.76	88.31	-74.29	10.02	1405.53	0.00	0.00	0.00	104.94	-6.66	1706.18	89.78	105.27	1700.80	-57.48	-23.14	1770.19	-69.64	96.50	1762.33	-391.72	1150.82	69.26	193.40	1066.03	73.95	-277.52
7.49000	-179.70	54.44	40.94	-223.37	54.93	37.96	-414.15	96.51	51.37	-411.43	104.97	108.96	335.50	-123.77	101.66	321.19	-112.90	97.06	134.72	-96.88	36.48	114.39	-102.43	87.97	-64.26	7.56	1405.17	0.00	0.00	0.00	110.95	-9.01	1706.12	96.94	103.13	1700.81	-51.29	-26.15	1769.56	-64.06	93.00	1762.04	-396.53	1152.21	68.01	194.69	1065.68	74.46	-292.39
7.50000	-173.90	54.54	42.20	-223.17	54.93	37.59	-413.62	95.36	53.13	-410.02	104.73	111.09	352.14	-121.21	94.05	326.69	-109.74	90.01	137.32	-96.32	37.10	119.48	-101.47	88.30	-65.14	4.91	1405.30	0.00	0.00	0.00	117.71	-11.34	1706.16	102.70	101.17	1701.04	-45.00	-29.26	1769.08	-58.27	89.63	1761.80	-413.06	1149.36	66.10	193.51	1066.21	74.04	-296.99
7.51000	-175.20	54.33	41.28	-224.69	55.03	36.79	-412.83	95.46	55.66	-408.22	104.38	113.47	364.83	-118.91	84.31	330.09	-107.04	80.07	139.16	-96.01	37.19	123.82	-101.14	88.17	-50.99	3.30	1405.55	0.00	0.00	0.00	123.22	-13.98	1706.47	109.47	98.12	1701.66	-38.54	-32.68	1768.83	-52.36	86.29	1761.93	-395.57	1144.09	70.85	195.54	1065.42	74.72	-288.72
7.52000	-177.41	53.70	40.06	-223.11	55.30	36.89	-411.36	95.05	58.30	-405.92	105.07	116.54	366.28	-118.04	73.31	333.56	-106.53	71.35	140.52	-96.52	37.07	127.51	-102.04	88.07	-44.56	0.73	1406.24	0.00	0.00	0.00	129.62	-16.56	1707.06	114.73	95.32	1702.39	-32.03	-36.11	1768.92	-46.44	82.90	1762.37	-396.51	1144.58	70.64	194.28	1065.75	74.34	-283.49
7.53000	-176.00	53.87	39.71	-224.73	54.65	36.30	-410.41	94.45	61.37	-403.47	105.29	119.65	371.21	-117.63	64.95	337.49	-105.94	64.09	141.37	-96.88	37.05	130.50	-102.45	88.01	-36.42	-0.85	1406.74	0.00	0.00	0.00	136.39	-19.17	1707.67	121.38	92.67	1703.21	-25.47	-39.39	1769.22	-40.08	80.13	1763.00	-408.08	1146.81	68.13	194.75	1065.81	74.54	-298.56
7.54000	-177.85	53.52	38.96	-222.40	55.06	36.54	-408.86	94.82	64.83	-401.07	105.16	122.97	374.07	-116.38	58.83	341.33	-104.17	59.55	142.06	-97.06	37.45	132.84	-103.04	88.58	-27.10	-2.40	1407.73	0.00	0.00	0.00	142.56	-21.89	1708.64	126.07	89.54	1704.52	-18.89	-42.56	1769.81	-33.68	76.98	1763.82	-405.69	1146.57	69.05	194.60	1065.60	74.51	-286.16
7.55000	-177.32	53.53	38.33	-220.24	54.57	36.78	-406.69	96.03	69.06	-398.03	105.91	126.88	374.60	-115.09	56.02	340.64	-103.09	56.70	142.52	-97.03	37.66	134.05	-102.71	88.61	-13.79	-4.31	1409.03	0.00	0.00	0.00	149.06	-24.82	1709.83	134.35	87.31	1705.81	-12.19	-45.92	1770.62	-27.21	73.45	1764.96	-392.34	1143.96	72.34	194.81	1065.71	74.43	-285.87
7.56000	-176.67	53.55	38.43	-220.87	54.70	36.45	-404.90	96.47	73.26	-394.44	107.08	131.00	376.86	-114.05	55.72	340.44	-102.46	55.33	142.54	-97.16	37.72	134.09	-102.38	88.72	-9.79	-6.94	1410.35	0.00	0.00	0.00	156.63	-27.48	1711.17	141.92	84.91	1707.37	-5.38	-49.24	1771.75	-20.61	70.13	1766.41	-409.79	1148.00	66.91	194.80	1065.70	74.40	-284.73
7.57000	-178.47	53.38	37.36	-221.28	54.42	35.85	-402.55	96.50	77.59	-390.49	107.84	135.51	377.57	-114.40	55.68	341.10	-102.26	55.20	142.50	-97.26	37.62	134.13	-103.27	89.06	-3.84	-9.13	1412.46	0.00	0.00	0.00	162.13	-30.27	1712.93	147.50	81.76	1709.52	1.48	-52.64	1773.08	-14.05	66.75	1768.05	-408.98	1147.25	66.71	194.67	1065.86	74.45	-295.57
7.58000	-176.67	53.58	37.79	-219.06	54.04	36.26	-399.23	98.79	83.38	-386.02	108.98	140.31	376.73	-113.99	55.79	340.67	-102.34	55.13	142.23	-97.40	37.32	133.86	-104.09	89.26	4.25	-11.15	1414.38	0.00	0.00	0.00	169.25	-33.05	1714.74	152.47	78.62	1711.84	8.30	-55.98	1774.55	-7.47	63.52	1769.82	-409.92	1147.37	66.47	194.73	1065.44	74.55	-286.04
7.59000	-175.73	53.45	37.41	-220.19	54.09	35.31	-396.15	98.25	88.44	-380.77	110.19	145.58	375.83	-114.30	55.49	341.37	-102.39	55.29	142.17	-98.30	37.14	133.46	-104.34	89.04	10.62	-13.44	1416.66	0.00	0.00	0.00	176.57	-35.74	1716.67	159.66	76.03	1713.88	15.09	-59.43	1775.97	-0.92	59.97	1771.63	-401.16	1146.45	68.76	194.69	1065.19	74.57	-294.50
7.60000	-179.22	53.25	36.17	-218.39	54.50	35.68	-391.64	100.05	95.03	-374.40	112.16	151.34	376.58	-114.74	55.42	340.77	-101.93	54.99	141.82	-98.47	36.68	133.06	-104.82	88.81	18.88	-14.79	1418.83	0.00	0.00	0.00	182.62	-38.48	1718.78	166.94	73.69	1716.05	21.82	-62.70	1777.42	5.47	56.60	1773.34	-404.23	1148.00	68.32	195.41	1065.59	74.55	-285.24
7.61000	-177.49	53.32	36.20	-219.73	54.73	34.67	-386.23	102.31	102.13	-367.55	112.98	156.87	375.57	-114.22	55.62	340.64	-102.17	54.94	141.61	-98.98	36.35	132.72	-105.73	88.87	28.83	-17.67	1420.59	0.00	0.00	0.00	189.24	-41.28	1720.87	172.76	70.93	1718.66	28.54	-66.20	1778.74	11.91	53.08	1774.97	-400.08	1146.88	69.95	195.48	1065.20	74.64	-267.78
7.62000	-178.02	53.14	35.51	-216.37	53.62	35.52	-380.96	102.27	108.72	-359.56	114.47	162.55	374.46	-114.13	55.35	340.76	-102.01	54.94	141.27	-98.92	35.84	132.16	-105.57	88.50	34.11	-20.28	1422.25	0.00	0.00	0.00	196.34	-43.90	1722.95	179.49	68.43	1721.05	35.16	-69.73	1779.95	18.24	49.68	1776.40	-398.55	1145.42	70.47	194.21	1065.44	74.32	-281.43
7.63000	-176.52	53.11	35.63	-215.74	54.02	34.88	-374.37	104.23	116.32	-350.68	116.06	168.30	373.60	-113.96	54.78	340.08	-102.05	54.46	141.13	-99.43	35.69	132.04	-106.58	88.77	41.86	-22.40	1423.83	0.00	0.00	0.00	202.22	-46.89	1725.08	186.95	65.24	1723.53	41.60	-73.10	1780.99	24.26	46.48	1777.68	-395.99	1145.22	70.70	194.69	1065.59	74.46	-280.98
7.64000	-177.30	53.31	34.61	-213.41	52.08	34.87	-367.89	105.55	124.07	-341.48	118.06	174.36	374.30	-113.10	54.73	340.86	-101.78	54.27	141.07	-99.54	35.44	131.92	-106.51	88.61	45.57	-25.09	1425.27	0.00	0.00	0.00	208.65	-49.73	1727.01	194.75	62.43	1725.53	47.92	-76.39	1781.81	30.37	43.08	1778.76	-400.60	1146.30	69.82	194.22	1065.28	74.33	-282.88
7.65000	-176.43	53.33	34.11	-211.17	53.25	35.55	-361.04	106.88	132.49	-331.75	120.57	181.10	373.06	-113.93	53.46	342.65	-101.71	54.44	141.05	-99.53	35.26	132.01	-106.55	88.47	54.22	-27.27	1425.93	0.00	0.00	0.00	215.56	-52.50	1728.77	198.50	59.26	1727.68	54.11	-79.55	1782.46	36.59	39.71	1779.62	-403.29	1147.05	68.68	194.59	1065.35	74.41	-287.00
7.66000	-175.64	53.26	33.23	-212.29	53.74	35.11	-353.34	108.47	141.51	-321.77	121.97	188.24	375.21	-114.40	53.32	340.14	-101.80	52.99	141.17	-100.29	35.47	132.29	-106.68	88.27	65.01	-30.17	1426.47	0.00	0.00	0.00	221.92	-55.48	1730.37	207.54	57.05	1729.28	60.21	-82.62	1782.94	42.74	36.80	1780.27	-389.58	1143.58	72.27	194.49	1065.63	74.39	-280.59
7.67000	-173.56	53.39	32.70	-204.91	54.51	37.34	-344.53	111.16	151.46	-311.27	122.88	195.70	375.61	-114.49	52.52	341.09	-101.76	52.59	141.15	-99.81	35.16	132.49	-107.07	88.32	73.24	-33.10	1426.70	0.00	0.00	0.00	228.35	-58.31	1731.76	211.84	54.16	1731.03	66.36	-85.63	1783.21	49.05	34.58	1780.64	-388.68	1143.36	72.86	193.65	1065.57	74.22	-283.61
7.68000	-171.06	53.48	32.37	-201.67	54.64	38.94	-335.53	112.01	161.02	-299.66	124.22	203.44	375.35	-113.04	52.24	340.70	-101.59	51.90	141.27	-100.09	35.25	132.84	-107.88	88.59	78.81	-35.97	1427.06	0.00	0.00	0.00	235.07	-61.09	1732.88	218.70	50.84	1732.23	72.41	-88.33	1783.42	55.43	31.90	1781.09	-395.79	1145.33	71.20	193.89	1065.81	74.14	-264.54
7.69000	-168.39	54.10	32.18	-198.31	55.22	41.47	-325.61	113.13	170.97	-287.97	123.83	210.75	378.00	-113.03	52.40	340.85	-101.52	51.54	141.26	-100.14	35.32	133.10	-107.73	88.46	84.92	-38.22	1426.87	0.00	0.00	0.00	240.84	-64.01	1734.02	224.97	47.56	1733.51	78.59	-90.93	1783.52	61.75	29.22	1781.32	-392.50	1144.59	72.02	194.31	1065.92	74.27	-271.78
7.70000	-163.77	55.72	32.50	-193.33	57.21	44.65	-315.39	113.97	181.17	-275.31	124.86	218.91	376.76	-112.74	51.84	341.73	-101.43	51.54	141.31	-100.04	35.30	133.16	-107.30	88.27	93.47	-40.60	1426.52	0.00	0.00	0.00	247.70	-66.71	1734.82	231.41	44.98	1734.45	84.85	-93.42	1783.60	68.13	26.73	1781.53	-393.00	1145.44	70.96	194.51	1065.76	74.41	-292.92
7.71000	-161.44	57.87	32.30	-188.36	58.21	48.38	-304.60	114.20	191.22	-262.91	124.92	226.92	374.00	-112.44	50.82	340.85	-101.50	50.96	141.30	-99.81	35.24	133.21	-107.00	88.13	105.74	-42.73	1426.29	0.00	0.00	0.00	254.38	-69.48	1735.47	237.49	42.26	1735.16	91.09	-95.63	1783.67	74.73	24.19	1781.65	-391.33	1144.94	72.39	194.23	1065.89	74.34	-306.78
7.72000	-154.24	61.35	33.04	-181.09	62.18	53.46	-293.96	112.69	200.54	-250.61	125.46	235.52	375.83	-112.61	51.15	339.38	-101.10	50.14	141.23	-99.75	35.07	133.47	-107.76	88.51	106.75	-44.85	1425.96	0.00	0.00	0.00	260.33	-72.15	1735.94	245.99	40.04	1735.38	97.54	-97.93	1783.72	81.39	22.42	1781.82	-405.50	1147.21	68.09	194.07	1065.63	74.33	-306.28
7.73000	-146.77	64.62	32.88	-172.63	64.37	58.66	-282.66	112.44	209.99	-238.70	125.17	243.73	376.73	-112.37	51.38	339.18	-101.48	49.98	141.27	-99.97	35.15	133.19	-107.63	88.40	114.38	-47.13	1425.82	0.00	0.00	0.00	267.21	-74.76	1736.20	252.02	37.41	1735.88	104.09	-99.94	1783.85	88.25	21.04	1782.01	-399.94	1145.35	69.43	194.76	1066.08	74.36	-296.68
7.74000	-136.46	69.51	33.55	-161.69	67.48	63.36	-271.03	109.86	216.98	-226.23	125.33	251.71	375.99	-112.92	50.95	341.05	-101.36	50.43	141.16	-100.22	35.05	133.20	-107.49	88.23	118.98	-49.14	1426.13	0.00	0.00	0.00	274.25	-77.09	1736.26	259.63	35.99	1735.76	110.62	-101.83	1784.06	95.22	19.16	1782.29	-405.19	1146.41	68.41	195.22	1065.42	74.55	-289.17
7.75000	-122.23	75.58	38.79	-147.54	72.00	68.34	-258.52	107.31	222.72	-213.75	123.98	258.32	376.70	-112.40	51.53	340.40	-101.67	50.45	141.20	-100.22	35.09	132.93	-106.92	87.94	128.28	-51.28	1426.08	0.00	0.00	0.00	280.24	-79.47	1736.30	266.17	33.71	1735.77	117.21	-103.31	1784.35	102.36	17.51	1782.60	-399.24	1145.90	70.47	195.00	1065.32	74.62	-286.65
7.76000	-108.25	81.61	43.71	-131.15	77.26	73.41	-244.85	105.90	227.73	-200.28	122.55	264.35	374.22	-113.34	50.67	341.20	-101.61	50.76	141.12	-100.33	34.96	133.01	-107.38	88.14	133.44	-53.17	1425.90	0.00	0.00	0.00	286.60	-81.68	1736.09	274.28	31.29	1735.57	123.91	-104.91	1784.63	109.61	15.95	1782.88	-394.08	1145.16	71.14	195.64	1065.61	74.70	-289.26
7.77000	-92.01	87.66	47.16	-113.49	81.24	77.41	-229.98	104.49	231.43	-186.47	118.83	268.28	374.12	-112.78	50.74	341.49	-101.81	50.79	141.12	-100.26	34.78	133.22	-107.53	88.17	140.23	-54.72	1426.17	0.00	0.00	0.00	294.57	-83.64	1735.75	281.81	29.42	1735.27	130.56	-106.23	1784.97	117.06	15.44	1783.15	-396.06	1144.22	70.70	194.13	1064.88	74.62	-289.97
7.78000	-71.31	93.37	50.70	-96.07	86.20	79.84	-213.94	103.25	233.56	-171.24	117.37	271.30	376.27	-112.38	51.29	341.59	-101.97	50.97	141.11	-99.95	34.63	133.09	-107.56	88.20	144.73	-56.71	1426.74	0.00	0.00	0.00	300.44	-85.75	1735.64	288.72	27.30	1735.01	137.29	-107.22	1785.42	124.51	14.30	1783.56	-396.73	1145.56	70.78	195.14	1064.79	74.78	-276.26
7.79000	-51.54	98.86	53.14	-77.28	90.56	81.22	-197.13	102.78	234.66	-155.16	115.64	272.77	374.92	-112.92	51.50	340.26	-102.22	50.60	141.14	-100.25	34.80	133.13	-107.77	88.27	152.15	-58.01	1427.23	0.00	0.00	0.00	307.06	-87.30	1735.39	293.78	25.47	1734.96	144.02	-108.20	1785.86	131.74	13.19	1783.99	-392.39	1150.11	69.42	196.24	1064.35	75.07	-293.27
7.80000	-31.39	104.48	54.94	-57.20	93.73	82.49	-179.87	101.54	234.15	-138.43	113.81	272.75	375.40	-113.35	51.41	339.68	-102.29	50.18	141.20	-99.35	34.37	133.16	-107.76	88.25	154.06	-60.24	1427.67	0.00	0.00	0.00	314.40	-88.55	1735.09	300.71	23.71	1734.65	150.84	-109.15	1786.37	139.06	12.61	1784.42	-395.39	1153.92	67.80	195.02	1064.40	74.85	-282.22
7.81000	-10.25	109.37	55.43	-38.22	98.75	82.15	-162.18	100.58	232.29	-121.22	112.57	271.63	375.04	-112.88	50.99	339.44	-102.29	49.98	141.18	-99.63	34.49	133.36	-107.69	88.41	161.59	-62.06	1428.31	0.00	0.00	0.00	321.13	-89.77	1734.92	306.48	22.78	1734.41	157.73	-109.99	1786.91	146.36	12.05	1784.82	-395.80	1153.36	68.29	194.01	1064.57	74.32	-276.99
7.82000	12.24	113.79	55.84	-15.90	101.94	81.30	-143.65	100.17	229.17	-104.04	110.60	268.78	372.72	-113.16	50.35	338.59	-102.53	49.45	141.20	-99.86	34.62	133.36	-107.77	88.55	168.19	-64.11	1428.90	0.00	0.00	0.00	327.90	-90.83	1734.81	313.66	21.21	1734.14	164.67	-110.70	1787.49	153.52	11.08	1785.24	-393.90	1152.30	68.82	192.83	1065.35	74.39	-291.78
7.83000	34.16	118.19	54.89	6.18	103.37	80.31	-124.79	99.54	224.68	-85.92	110.27	265.31	376.38	-113.83	50.72	338.05	-102.80	49.42	141.24	-99.83	34.62	133.40	-108.08	88.88	175.45	-65.99	1429.61	0.00	0.00	0.00	334.70	-91.62	1734.79	320.85	19.98	1733.89	171.60	-111.52	1788.07	160.44	10.04	1785.72	-395.24	1150.16	68.70	193.00	1065.36	74.46	-293.35
7.84000	60.41	122.42	55.54	32.04	106.32	78.88	-105.60	98.11	218.49	-67.31	109.02	260.26	375.56	-113.15	50.46	339.53	-102.83	49.53	141.27	-99.74	34.68	133.41	-107.68	88.79	183.10	-68.09	1430.27	0.00	0.00	0.00	340.63	-92.50	1734.86	326.61	19.37	1733.79	178.55	-112.35	1788.70	167.37	9.69	1786.02	-393.26	1149.28	69.55	192.08	1065.24	74.12	-288.99
7.85000	82.40	124.50	53.79	54.98	106.14	76.40	-84.92	100.03	212.31	-48.24	108.77	254.56	373.12	-114.14	49.49	340.95	-102.53	49.60	141.22	-99.91	34.92	133.52	-107.41	88.83	187.63	-70.11	1430.88	0.00	0.00	0.00	348.30	-92.93	1734.92	332.68	18.42	1733.72	185.44	-112.92	1789.38	174.21	9.32	1786.40	-396.78	1150.82	68.52	192.92	1065.04	74.37	-283.18
7.86000	111.70	125.48	53.83	81.76	107.45	74.61	-63.94	100.25	204.51	-28.91	108.25	247.72	375.28	-112.84	49.73	338.63	-103.02	48.57	141.26	-99.53	34.77	133.48	-106.80	88.70	197.25	-71.45	1431.67	0.00	0.00	0.00	354.77	-93.41	1735.08	339.99	17.92	1733.65	192.35	-113.71	1789.99	180.93	8.81	1786.80	-392.21	1152.22	68.60	191.01	1065.59	73.84	-288.54
7.87000	138.37	125.21	52.56	106.11	106.74	71.52	-41.97	102.18	196.58	-8.58	108.49	240.45	375.80	-113.53	49.73	339.21	-102.55	48.43	141.36	-99.68	35.02	133.74	-107.32	89.28	204.64	-73.46	1431.94	0.00	0.00	0.00	361.06	-94.04	1735.27	345.91	17.46	1733.68	199.18	-114.14	1790.58	187.58	8.25	1787.10	-394.59	1153.21	67.97	191.49	1065.29	74.04	-291.58
7.88000	167.04	124.04	51.23	136.48	105.60	69.63	-19.74	102.86	187.23	12.41	107.89	232.21	374.46	-113.82	49.11	338.50	-102.87	47.86	141.36	-99.36	34.92	133.73	-106.24	89.00	205.99	-75.14	1432.40	0.00	0.00	0.00	367.47	-94.39	1735.56	353.81	16.79	1733.58	205.95	-114.80	1791.05	194.10	7.52	1787.45	-394.00	1150.98	68.63	192.57	1065.01	74.26	-294.61
7.89000	197.25	120.59	48.85	164.57	105.96	67.92	3.52	102.50	176.95	33.94	108.35	223.88	375.31	-113.49	49.06	339.46	-102.74	47.94	141.31	-99.01	34.89	134.06	-106.71	89.53	215.20	-76.96	1432.61	0.00	0.00	0.00	375.22	-94.79	1735.88	360.26	16.28	1733.82	212.78	-115.46	1791.43	200.66	6.50	1787.70	-391.27	1151.48	69.25	191.28	1065.47	73.96	-297.31
7.90000	228.30	118.35	47.84	193.77	104.86	65.66	27.51	103.23	166.98	55.85	108.33	214.96	376.73	-113.47	49.55	339.97	-103.00	48.06	141.46	-99.48	35.22	134.21	-106.78	89.69	219.48	-78.62	1432.61	0.00	0.00	0.00	381.24	-95.44	1736.18	364.09	15.58	1734.32	219.57	-115.94	1791.70	207.16	6.19	1787.75	-390.98	1150.47	69.30	190.17	1065.65	73.64	-290.44
7.91000	257.48	117.40	47.07	223.00	104.13	63.73	52.24	103.87	156.73	78.42	108.13	205.81	374.93	-112.90	49.17	339.09	-103.14	47.92	141.49	-98.75	35.02	134.25	-106.24	89.51	225.89	-80.20	1432.95	0.00	0.00	0.00	387.70	-95.82	1736.50	372.11	16.12	1734.27	226.38	-116.54	1791.90	213.77	5.76	1787.77	-388.59	1150.48	69.94	191.14	1065.49	73.92	-288.83
7.92000	287.68	116.06	46.87	251.93	103.29	61.70	77.54	103.80	146.31	101.21	108.51	196.87	376.25	-113.06	49.90	340.92	-103.33	48.49	141.45	-99.09	35.14	134.29	-106.24	89.59	234.73	-81.84	1432.52	0.00	0.00	0.00	394.13	-96.64	1736.66	379.96	15.51	1734.51	233.19	-117.11	1791.99	220.38	5.43	1787.68	-387.34	1149.01	71.28	190.41	1065.55	73.76	-286.97
7.93000	318.31	114.33	46.72	282.54	102.17	60.20	102.98	102.65	135.53	124.77	108.16	187.70	374.60	-114.17	49.53	338.56	-103.58	47.89	141.48	-99.12	35.19	134.32	-106.62	89.87	241.65	-83.43	1432.49	0.00	0.00	0.00	401.03	-97.24	1736.77	386.46	15.45	1734.35	239.93	-117.51	1792.02	226.96	4.62	1787.68	-390.24	1150.93	69.88	190.81	1065.52	73.87	-290.97
7.94000	349.45	112.83	47.56	311.59	101.49	59.04	129.11	102.57	125.46	148.89	107.27	178.56	374.04	-114.17	49.09	338.78	-103.56	47.90	141.55	-99.40	35.29	134.27	-106.41	89.78	249.07	-84.87	1432.13	0.00	0.00	0.00	407.88	-97.78	1736.80	394.25	14.70	1734.43	246.75	-118.29	1791.90	233.58	3.67	1787.57	-394.50	1151.90	68.65	191.02	1065.45	74.07	-289.48
7.95000	378.83	111.30	49.02	342.65	101.19	58.58	155.99	101.43	115.42	173.38	106.02	169.70	376.37	-114.78	49.82	338.94	-103.63	47.87	141.57	-99.70	35.39	134.31	-106.14	89.67	254.37	-86.12	1431.71	0.00	0.00	0.00	414.84	-98.07	1736.63	400.20	14.19	1734.23	253.59	-118.94	1791.72	240.34	2.99	1787.36	-394.02	1153.35	68.36	190.49	1065.55	73.63	-286.73
7.96000	408.70	110.63	50.64	371.60	99.87	58.37	183.08	100.12	105.97	197.95	104.84	161.24	374.73	-115.21	49.75	339.86	-103.93	48.10	141.39	-99.11	35.15	134.30	-105.57	89.57	261.04	-87.09	1431.16	0.00	0.00	0.00	421.58	-98.92	1736.46	407.93	14.07	1733.90	260.38	-119.44	1791.48	247.38	2.48	1787.09	-395.56	1152.25	68.20	191.04	1065.46	73.80	-296.16
7.97000	437.78	109.97	52.50	398.20	99.06	57.91	210.28	97.76	96.58	222.72	102.68	152.81	375.43	-115.09	50.05	339.72	-104.17	48.25	141.53	-99.62	35.42	134.21	-105.83	89.61	262.43	-88.29	1430.95	0.00	0.00	0.00	428.28	-99.61	1736.11	414.28	13.65	1733.44	267.21	-120.06	1791.12	254.33	2.37	1786.65	-391.29	1152.16	68.79	191.44	1065.25	73.78	-291.25
7.98000	466.49	109.25	54.53	427.61	98.31	58.22	237.63	96.69	88.42	247.70	101.03	145.13	374.14	-115.82	50.48	339.81	-104.55	48.24	141.54	-99.23	35.22	134.38	-106.56	90.04	270.46	-89.18	1430.72	0.00	0.00	0.00	434.55	-100.30	1735.69	420.84	12.61	1732.95	274.03	-120.39	1790.75	261.52	2.15	1786.22	-396.25	1151.80	68.38	192.69	1065.01	74.44	-293.31
7.99000	496.36	108.39	57.33	456.99	97.78	59.10	264.91	94.92	80.52	272.78	99.45	137.91	373.75	-117.05	51.59	340.22	-104.66	48.21	141.46	-99.47	35.25	134.35	-106.66	90.07	280.33	-90.31	1429.94	0.00	0.00	0.00	441.90	-100.96	1735.11	429.00	12.11	1732.22	280.93	-120.84	1790.28	268.57	2.23	1785.65	-392.16	1152.21	68.58	192.26	1065.24	74.53	-293.52
8.00000	524.62	107.54	60.10	485.13	96.19	60.51	293.17	92.77	73.21	298.53	96.94	130.77	371.53	-117.26	51.10	338.29	-105.70	47.85	141.57	-99.18	35.17	134.25	-106.03	89.84	282.39	-90.95	1429.48	0.00	0.00	0.00	448.84	-101.66	1734.50	436.03	11.60	1731.56	287.77	-121.31	1789.76	275.73	2.10	1785.02	-390.13	1150.70	69.70	192.57	1065.25	74.65	-285.58
8.01000	552.83	106.23	63.18	516.13	94.66	62.54	321.35	90.74	66.61	324.25	96.04	124.91	373.63	-116.87	51.58	339.61	-105.56	48.11	141.62	-99.48	35.32	134.33	-105.93	89.89	290.61	-91.42	1428.89	0.00	0.00	0.00	455.39	-102.30	1733.82	442.44	10.50	1731.02	294.60	-121.63	1789.22	282.99	1.67	1784.56	-386.74	1149.76	70.72	192.57	1064.94	74.52	-287.93
8.02000	580.71	104.98	66.38	543.22	93.51	64.62	349.37	88.85	60.60	349.73	93.82	118.97	375.38	-117.07	51.61	340.89	-106.16	48.52	141.67	-99.64	35.42	134.23	-105.62	89.85	296.48	-92.16	1428.53	0.00	0.00	0.00	462.15	-103.11	1733.02	449.10	9.94	1730.29	301.48	-121.89	1788.67	290.26	0.94	1784.12	-385.14	1149.13	70.90	190.41	1065.34	73.74	-289.61
8.03000	608.45	103.07	70.34	570.54	91.81	66.50	377.00	87.74	55.61	375.07	91.82	113.81	375.09	-116.94	51.13	340.30	-106.43	48.36	141.75	-99.40	35.38	134.39	-105.87	90.05	302.71	-93.13	1428.08	0.00	0.00	0.00	469.12	-103.48	1732.24	455.23	9.53	1729.38	308.46	-121.98	1788.14	297.64	1.08	1783.42	-389.10	1150.06	70.03	191.82	1065.19	74.22	-294.13
8.04000	635.85	101.27	74.16	597.55	89.86	69.62	404.59	85.71	51.07	400.41	90.26	109.46	377.06	-116.57	51.27	339.97	-106.34	48.15	141.75	-99.56	35.59	134.57	-106.19	90.35	308.81	-93.39	1427.30	0.00	0.00	0.00	476.50	-103.98	1731.42	461.67	8.83	1728.83	315.40	-122.12	1787.57	304.87	0.98	1782.89	-392.04	1150.93	69.23	191.90	1065.25	74.23	-297.09
8.05000	663.58	99.30	78.98	623.91	87.89	72.16	432.27	84.67	47.59	425.86	88.36	105.50	376.78	-115.46	50.59	341.03	-106.63	48.45	141.69	-98.78	35.23	134.59	-105.98	90.48	317.16	-93.58	1426.74	0.00	0.00	0.00	483.14	-104.37	1730.67	468.87	8.00	1728.06	322.44	-122.18	1787.00	312.17	1.16	1782.26	-395.25	1151.23	68.71	190.07	1065.67	73.64	-283.98
8.06000	688.03	96.90	83.78	652.74	85.45	77.16	459.68	82.50	44.50	451.16	86.84	102.52	374.93	-115.60	49.80	338.57	-106.98	47.67	141.80	-99.14	35.65	134.86	-106.19	90.77	324.32	-94.31	1425.99	0.00	0.00	0.00	490.22	-104.82	1729.86	475.92	6.84	1727.41	329.44	-122.27	1786.38	319.53	1.32	1781.60	-391.46	1151.37	69.43	191.67	1065.11	74.03	-288.28
8.07000	715.25	95.29	90.36	675.72	84.09	81.78	486.31	81.16	42.66	475.89	86.03	100.57	376.21	-116.14	49.49	339.65	-107.09	47.91	141.91	-98.89	35.76	135.05	-105.71	90.94	330.77	-94.68	1425.50	0.00	0.00	0.00	497.72	-105.18	1729.00	480.91	6.64	1726.86	336.59	-122.35	1785.74	326.88	1.56	1780.97	-390.59	1150.48	69.97	191.20	1065.29	74.16	-291.76
8.08000	740.91	92.90	97.98	700.52	82.40	87.13	512.18	79.68	41.65	499.84	83.53	98.90	374.44	-115.71	48.54	339.29	-107.19	47.64	142.14	-99.44	36.34	135.52	-105.69	91.32	334.73	-95.08	1425.12	0.00	0.00	0.00	503.91	-105.56	1728.34	491.09	6.33	1725.78	343.82	-122.36	1785.05	334.23	1.51	1780.30	-390.87	1151.58	69.50	191.94	1065.33	74.37	-297.19
8.09000	765.93	91.27	102.45	724.88	80.26	94.17	537.19	78.43	42.02	522.82	81.61	98.36	374.53	-115.97	48.41	339.37	-107.26	47.40	142.33	-98.94	36.42	135.88	-106.03	91.82	343.18	-95.38	1424.44	0.00	0.00	0.00	511.15	-105.89	1727.57	495.57	5.82	1725.36	351.00	-122.18	1784.35	341.54	2.26	1779.53	-399.58	1155.20	66.55	192.98	1065.15	74.53	-294.22
8.10000	788.69	88.70	111.11	750.25	78.48	102.68	561.84	76.47	42.90	545.29	79.59	98.88	375.21	-115.65	48.31	338.68	-107.17	46.84	142.41	-98.52	36.65	136.33	-106.00	92.14	351.43	-95.47	1423.61	0.00	0.00	0.00	518.22	-106.11	1726.89	502.71	4.99	1724.75	358.18	-121.98	1783.61	348.94	2.42	1778.87	-394.71	1150.81	68.70	190.36	1065.53	73.70	-290.83
8.11000	809.83	86.04	120.33	769.67	76.00	110.13	585.80	75.02	44.46	566.79	78.12	99.80	374.77	-116.00	47.85	338.78	-107.17	46.53	142.61	-98.41	36.86	136.74	-105.13	92.16	360.74	-95.26	1422.81	0.00	0.00	0.00	525.31	-106.25	1726.16	510.79	5.28	1723.92	365.35	-121.81	1782.78	356.29	3.41	1777.97	-391.38	1150.67	69.45	191.75	1065.35	74.23	-290.72
8.12000	829.28	82.98	129.83	791.30	72.88	118.14	608.42	73.68	46.35	587.57	76.36	100.92	375.22	-114.97	47.56	338.39	-107.33	46.14	142.93	-98.06	37.20	137.33	-105.16	92.66	364.65	-95.79	1422.02	0.00	0.00	0.00	533.07	-106.27	1725.51	518.36	4.39	1723.58	372.50	-121.44	1781.92	363.78	3.83	1777.18	-390.46	1151.96	69.62	192.26	1065.33	74.43	-294.30
8.13000	847.41	78.81	139.35	809.24	69.69	126.14	629.45	71.86	48.26	606.70	75.22	102.74	374.39	-115.43	46.32	337.42	-107.07	45.39	143.11	-98.01	37.72	137.82	-104.94	93.10	371.65	-95.54	1421.33	0.00	0.00	0.00	540.36	-106.16	1724.78	525.45	5.42	1722.81	379.63	-120.56	1781.11	371.33	4.41	1776.37	-396.71	1153.18	67.65	192.37	1065.27	74.34	-292.39
8.14000	863.81	74.31	147.86	826.69	66.53	133.82	648.30	70.33	50.02	624.13	72.69	103.97	373.20	-115.42	45.94	338.98	-106.99	45.54	143.24	-97.03	37.82	138.27	-104.82	93.48	377.82	-95.80	1420.74	0.00	0.00	0.00	547.59	-106.00	1724.13	533.65	5.72	1722.17	386.78	-119.85	1780.20	378.84	5.27	1775.46	-395.49	1152.21	68.03	191.34	1065.45	74.09	-291.92
8.15000	877.96	71.30	154.91	843.73	61.88	137.00	664.92	66.09	50.21	639.36	70.98	105.19	375.73	-115.62	46.09	340.31	-107.07	45.63	143.69	-97.25	38.46	138.77	-104.16	93.68	386.41	-95.41	1419.65	0.00	0.00	0.00	554.28	-105.95	1723.54	539.84	5.52	1721.79	393.87	-118.90	1779.26	386.48	6.30	1774.54	-393.47	1153.40	68.09	181.60	1064.22	77.85	-286.73
8.16000	889.85	65.60	160.27	856.36	57.20	140.60	678.87	64.73	51.73	652.57	68.09	105.18	375.79	-115.71	45.42	339.63	-107.29	45.11	143.91	-97.10	38.92	139.15	-103.55	94.08	393.07	-95.31	1418.60	0.00	0.00	0.00	561.56	-105.54	1722.86	548.63	5.54	1721.15	401.02	-117.82	1778.27	394.28	6.86	1773.60	-394.09	1153.16	67.99	187.46	1065.12	75.08	-290.44
8.17000	900.34	58.77	161.87	866.64	50.28	142.20	690.05	62.58	51.83	663.10	66.32	105.00	374.97	-115.24	44.82	339.91	-106.99	44.67	144.19	-96.75	39.36	139.73	-103.42	94.59	404.09	-94.71	1417.71	0.00	0.00	0.00	568.70	-105.15	1722.20	555.54	5.68	1720.62	408.21	-116.76	1777.26	402.13	8.51	1772.54	-395.76	1151.49	68.47	191.94	1065.07	73.98	-291.36
8.18000	909.10	50.94	160.48	875.36	44.21	140.39	698.65	59.88	50.80	671.95	63.82	104.01	375.53	-115.14	44.61	340.85	-106.87	44.47	144.51	-96.52	39.82	140.22	-103.25	95.10	410.78	-94.27	1416.79	0.00	0.00	0.00	577.06	-104.66	1721.36	563.64	6.79	1719.79	415.45	-115.43	1776.28	410.05	10.01	1771.51	-386.47	1149.53	70.61	191.81	1065.04	74.18	-285.43
8.19000	916.98	40.24	155.55	882.25	36.47	136.54	705.06	56.75	49.09	678.86	62.40	103.03	374.39	-115.68	43.59	340.24	-106.90	43.96	144.73	-96.05	40.19	140.98	-103.66	95.93	415.93	-93.81	1415.83	0.00	0.00	0.00	584.49	-103.85	1720.75	571.12	7.30	1719.06	422.75	-113.96	1775.25	418.05	11.06	1770.56	-390.14	1151.23	69.56	191.30	1065.47	74.07	-284.28
8.20000	922.70	32.42	149.61	887.40	29.34	131.97	709.36	55.32	47.57	684.31	60.67	101.62	375.58	-114.52	44.00	340.23	-106.80	43.75	145.11	-96.00	40.76	141.35	-103.24	96.39	422.50	-93.02	1414.95	0.00	0.00	0.00	592.49	-103.37	1719.90	579.10	8.04	1718.50	430.15	-112.53	1774.22	426.13	12.57	1769.53	-388.65	1151.24	70.02	192.27	1065.19	74.41	-285.73
8.21000	926.72	24.84	143.31	891.12	21.82	125.84	712.22	52.76	45.07	688.43	58.56	99.68	375.74	-115.08	43.18	340.04	-106.69	43.18	145.48	-95.92	41.46	142.13	-103.09	96.97	433.82	-92.13	1414.01	0.00	0.00	0.00	599.94	-102.54	1719.10	586.69	9.53	1717.29	437.62	-111.12	1773.20	434.22	14.30	1768.46	-389.46	1151.42	69.95	191.05	1065.63	73.85	-286.78
8.22000	929.20	17.08	137.16	893.02	16.28	120.30	713.67	51.58	43.32	691.19	57.23	97.81	378.01	-115.05	43.18	340.27	-106.61	42.83	145.97	-95.57	42.03	142.73	-103.29	97.82	440.07	-91.59	1413.06	0.00	0.00	0.00	607.91	-101.44	1718.37	594.38	9.76	1716.76	445.21	-109.46	1772.19	442.29	15.97	1767.39	-393.49	1149.97	69.51	190.89	1065.64	73.88	-287.99
8.23000	930.68	9.50	131.58	894.80	9.54	114.29	714.99	49.59	41.59	693.20	54.75	95.81	374.87	-115.18	41.95	341.88	-106.88	43.10	146.36	-94.98	42.65	143.31	-102.45	98.35	447.24	-90.60	1412.11	0.00	0.00	0.00	615.20	-100.36	1717.56	602.01	11.35	1715.87	452.92	-107.56	1771.27	450.37	17.86	1766.35	-392.46	1150.18	69.21	191.75	1065.40	74.22	-287.89
8.24000	932.65	3.41	126.44	896.99	4.00	108.87	716.75	48.04	40.57	695.55	53.25	94.36	375.08	-114.77	41.42	340.05	-106.93	42.21	146.95	-94.62	43.49	144.00	-101.61	99.11	452.59	-89.77	1411.45	0.00	0.00	0.00	623.13	-99.10	1716.73	610.06	11.82	1715.05	460.75	-105.59	1770.41	458.53	19.74	1765.28	-389.11	1149.35	69.95	192.72	1064.91	74.25	-292.57
8.25000	936.14	1.75	120.34	899.90	1.34	103.81	718.79	46.99	40.13	698.93	51.59	93.57	376.66	-115.01	41.37	341.71	-106.69	42.32	147.46	-94.35	44.50	144.79	-101.51	100.17	462.80	-88.05	1410.89	0.00	0.00	0.00	630.10	-97.67	1716.03	617.66	13.56	1714.19	468.73	-103.64	1769.59	466.71	21.87	1764.22	-393.62	1150.79	68.58	193.04	1065.00	74.37	-291.76
8.26000	941.16	-1.43	111.75	904.11	-1.30	97.32	720.79	46.65	40.21	703.15	50.62	93.54	375.68	-114.35	40.90	341.05	-106.86	41.77	147.92	-93.73	45.38	145.56	-101.91	101.60	471.04	-86.77	1410.30	0.00	0.00	0.00	638.37	-96.18	1715.33	625.75	14.58	1713.59	476.84	-101.65	1768.93	474.87	23.87	1763.39	-392.39	1151.34	68.82	192.02	1065.12	73.95	-288.02
8.27000	946.26	-3.45	101.68	908.37	-2.00	88.79	722.82	45.37	39.76	707.41	50.03	93.51	377.67	-114.88	40.86	341.25	-107.11	41.66	148.59	-93.56	46.55	146.50	-101.78	102.89	480.33	-85.44	1409.89	0.00	0.00	0.00	646.07	-94.71	1714.74	633.41	16.15	1712.64	485.20	-99.42	1768.47	483.31	25.90	1762.66	-391.40	1149.22	69.81	192.96	1064.88	74.49	-292.21
8.28000	947.64	-2.17	94.54	911.97	-1.51	81.09	724.30	45.48	39.55	710.97	49.63	93.27	376.04	-114.78	39.93	341.42	-107.19	41.46	149.17	-93.55	48.03	147.53	-101.93	104.59	489.10	-84.38	1409.80	0.00	0.00	0.00	654.57	-92.97	1714.15	642.90	18.49	1711.76	493.55	-97.14	1768.22	491.79	27.97	1762.14	-388.77	1150.20	70.10	194.10	1064.80	74.70	-293.41
8.29000	951.87	-1.63	86.57	915.09	-2.81	74.58	725.44	46.08	39.44	714.27	49.43	92.89	377.08	-115.13	39.68	342.53	-107.00	41.18	149.99	-93.51	49.79	148.85	-102.05	106.60	495.50	-83.34	1409.92	0.00	0.00	0.00	662.68	-91.29	1713.72	649.66	20.27	1711.22	501.91	-94.87	1768.14	500.21	30.33	1761.82	-395.85	1150.70	68.80	191.88	1065.32	74.07	-291.04
8.30000	952.82	-2.20	78.13	913.73	-2.14	70.89	726.29	46.79	39.39	717.23	48.90	92.51	377.20	-115.26	38.84	342.11	-106.67	40.59	150.73	-93.33	51.65	150.03	-101.94	108.41	504.77	-82.18	1410.11	0.00	0.00	0.00	670.31	-89.51	1713.42	660.57	22.12	1710.40	510.28	-92.35	1768.16	508.69	32.74	1761.55	-393.54	1150.47	69.09	190.35	1065.60	73.68	-287.56
8.31000	956.12	-3.67	70.11	916.75	-3.59	65.24	726.89	47.72	40.06	719.72	49.10	92.67	378.59	-114.02	38.88	342.08	-106.77	40.26	151.77	-93.63	53.97	151.45	-101.55	110.53	514.98	-80.87	1410.54	0.00	0.00	0.00	678.52	-87.41	1713.22	668.45	24.82	1709.86	518.60	-89.91	1768.24	517.29	34.81	1761.31	-391.18	1149.63	69.79	191.62	1065.33	73.94	-290.03
8.32000	959.16	-4.89	64.48	917.92	-4.30	60.97	728.01	46.40	40.13	721.96	48.36	92.73	379.81	-114.70	38.82	342.91	-106.85	40.07	152.59	-92.93	55.99	153.19	-102.45	113.25	525.50	-79.72	1411.14	0.00	0.00	0.00	687.34	-85.31	1713.12	676.48	27.11	1709.66	526.93	-87.49	1768.44	525.75	37.53	1761.11	-391.58	1150.59	69.65	191.86	1065.29	74.26	-287.22
8.33000	960.95	-4.73	60.93	921.50	-4.77	58.89	728.35	46.74	40.57	723.26	48.16	93.05	380.13	-114.50	37.90	345.97	-106.67	40.72	153.69	-93.08	58.56	155.04	-102.22	115.68	529.31	-78.81	1411.81	0.00	0.00	0.00	696.80	-83.17	1713.29	684.63	30.02	1709.57	535.35	-84.95	1768.80	534.25	40.06	1761.14	-392.69	1150.15	69.61	191.48	1065.33	74.08	-289.85
8.34000	962.29	-4.66	58.70	920.98	-4.76	57.05	728.42	46.70	40.54	723.81	47.98	93.19	380.08	-113.85	37.71	344.97	-106.30	40.01	154.77	-93.77	61.56	156.84	-102.60	118.49	540.61	-77.33	1412.44	0.00	0.00	0.00	704.33	-80.96	1713.85	695.81	32.11	1709.43	543.78	-82.32	1769.36	542.96	42.54	1761.34	-395.11	1152.32	68.26	193.30	1065.23	74.50	-290.39
8.35000	963.16	-4.73	57.18	921.67	-5.24	55.84	728.52	46.89	40.54	724.26	48.23	93.46	379.84	-113.47	37.04	346.77	-106.37	40.40	155.93	-94.21	64.60	159.03	-103.11	121.53	550.29	-76.22	1413.15	0.00	0.00	0.00	712.73	-78.83	1714.49	703.39	34.43	1709.83	552.29	-79.86	1770.02	551.64	45.50	1761.57	-389.84	1151.85	69.40	191.84	1065.22	73.97	-289.71
8.36000	964.57	-3.85	55.10	920.99	-5.81	54.39	728.66	46.63	40.45	725.00	48.14	93.50	382.37	-113.86	37.43	345.30	-106.08	39.62	157.25	-95.26	68.06	161.15	-103.33	124.57	559.44	-74.77	1414.18	0.00	0.00	0.00	720.89	-76.56	1715.36	712.25	36.03	1710.49	560.76	-77.13	1770.76	560.48	47.74	1762.09	-391.16	1150.35	69.49	192.10	1065.08	74.00	-290.76
8.37000	964.84	-4.78	54.42	920.34	-5.42	52.90	728.86	45.90	40.10	725.43	48.68	93.80	379.25	-113.76	36.24	344.45	-106.27	39.24	158.69	-96.00	71.67	163.73	-104.77	128.28	567.63	-73.29	1415.29	0.00	0.00	0.00	729.77	-74.32	1716.39	719.77	39.11	1711.31	569.19	-74.63	1771.55	569.24	50.55	1762.54	-391.36	1149.35	69.98	192.17	1065.46	74.28	-292.38
8.38000	966.27	-5.02	53.92	923.08	-5.70	53.33	728.76	46.34	40.21	725.86	48.55	93.85	381.32	-114.25	36.29	345.24	-106.32	39.37	160.46	-97.39	75.78	166.50	-105.49	131.94	574.54	-71.96	1416.20	0.00	0.00	0.00	738.37	-72.20	1717.58	727.93	40.63	1712.47	577.74	-71.91	1772.40	577.84	53.31	1763.05	-392.59	1153.33	68.40	194.15	1064.99	74.83	-287.78
8.39000	967.01	-4.86	51.79	922.58	-6.03	52.22	728.87	45.68	40.11	726.41	48.08	93.74	381.00	-114.96	35.74	345.81	-106.16	39.53	162.24	-97.98	79.75	169.46	-106.25	135.63	583.41	-70.43	1417.12	0.00	0.00	0.00	747.04	-69.98	1718.90	738.04	42.89	1713.43	586.18	-69.35	1773.26	586.42	56.47	1763.56	-392.45	1152.57	68.30	192.30	1065.38	74.54	-287.84
8.40000	965.31	-4.99	51.23	923.18	-5.56	51.52	729.02	45.84	40.21	726.88	48.15	93.86	382.48	-114.22	36.31	346.90	-105.92	39.74	164.60	-99.15	84.35	173.00	-107.79	140.01	590.35	-68.52	1418.20	0.00	0.00	0.00	755.04	-67.61	1720.31	746.28	45.62	1714.57	594.73	-66.65	1774.15	595.01	59.00	1764.17	-394.23	1152.43	68.11	193.38	1065.00	74.62	-293.28
8.41000	967.11	-5.19	50.60	923.90	-6.14	50.76	729.18	45.83	40.28	727.55	47.66	93.73	381.60	-114.16	35.61	346.98	-105.68	39.65	167.26	-100.28	89.10	176.85	-108.77	144.21	603.81	-66.59	1419.29	0.00	0.00	0.00	763.46	-65.65	1721.75	754.77	48.11	1715.64	603.30	-63.93	1775.07	603.63	61.31	1764.83	-384.22	1149.58	70.88	193.99	1064.78	74.82	-291.97
8.42000	967.24	-4.87	48.53	923.51	-6.52	49.75	729.28	45.79	40.34	727.89	47.33	93.73	380.90	-114.13	35.34	347.50	-105.44	39.65	170.15	-101.52	94.12	181.21	-110.59	148.84	610.51	-64.76	1420.48	0.00	0.00	0.00	770.81	-63.48	1723.25	762.93	50.45	1716.89	611.92	-61.36	1775.97	612.27	64.16	1765.45	-387.94	1150.20	70.38	194.73	1064.76	74.87	-287.98
8.43000	968.66	-4.76	48.09	924.38	-6.52	49.43	729.35	44.91	40.03	728.54	46.09	93.23	384.06	-113.34	36.41	348.27	-105.52	40.10	173.56	-102.69	99.40	186.46	-112.52	153.69	616.85	-63.25	1421.56	0.00	0.00	0.00	779.50	-61.37	1724.58	771.34	51.85	1718.20	620.53	-58.80	1776.85	620.91	66.71	1766.08	-385.77	1149.64	70.93	192.62	1065.27	74.36	-289.77
8.44000	968.80	-4.95	47.78	924.27	-6.47	49.07	729.39	45.37	40.23	728.71	46.35	93.31	380.87	-113.84	35.36	349.06	-104.74	40.12	177.41	-104.57	105.22	192.06	-114.55	158.48	627.62	-61.57	1422.57	0.00	0.00	0.00	788.33	-59.24	1725.84	780.26	54.54	1719.14	629.02	-56.18	1777.73	629.48	69.55	1766.62	-387.71	1149.97	70.37	191.76	1065.25	74.03	-287.33
8.45000	967.85	-4.97	46.88	923.83	-6.63	48.45	729.35	45.87	40.55	728.77	46.74	93.53	382.23	-113.58	35.64	349.48	-104.95	40.59	181.73	-106.09	110.97	198.39	-116.81	163.37	635.89	-59.70	1423.52	0.00	0.00	0.00	796.61	-57.04	1727.05	789.72	56.80	1720.04	637.46	-53.63	1778.52	638.07	72.22	1767.12	-391.14	1151.21	69.79	190.94	1065.57	73.90	-286.95
8.46000	968.62	-4.77	46.98	923.03	-6.20	48.11	729.36	46.34	40.60	728.92	46.48	93.36	382.31	-114.07	35.60	349.78	-105.09	41.12	186.71	-108.55	117.30	205.44	-120.54	169.01	647.53	-57.79	1424.41	0.00	0.00	0.00	805.21	-54.84	1728.07	797.85	59.20	1720.81	645.87	-51.03	1779.32	646.73	74.39	1767.67	-394.52	1152.41	68.39	191.62	1065.43	74.21	-289.49
8.47000	969.31	-5.58	46.43	925.44	-6.56	48.72	729.33	45.73	40.36	729.10	46.84	93.43	381.78	-114.09	34.98	351.56	-105.21	41.91	191.88	-110.49	123.87	212.87	-123.18	174.32	655.33	-55.93	1425.49	0.00	0.00	0.00	813.70	-52.92	1728.96	805.67	61.38	1721.69	654.19	-48.54	1780.13	655.35	76.66	1768.15	-385.67	1150.15	71.00	191.93	1065.41	74.31	-286.56
8.48000	968.68	-5.18	46.13	925.21	-6.08	48.64	729.36	46.06	40.44	729.17	47.79	93.70	383.72	-114.45	35.09	352.52	-105.51	42.41	197.59	-113.12	131.19	220.79	-126.73	180.41	661.85	-54.00	1426.33	0.00	0.00	0.00	821.83	-50.87	1729.81	813.33	63.21	1722.27	662.59	-46.17	1780.95	663.84	79.24	1768.61	-391.05	1150.51	69.72	193.71	1065.48	74.51	-286.30
8.49000	968.66	-5.19	46.31	924.71	-6.66	47.96	729.38	46.09	40.44	729.15	47.12	93.28	385.88	-114.38	35.41	355.42	-106.30	43.74	203.72	-115.46	139.02	229.18	-129.61	186.89	668.90	-52.52	1427.43	0.00	0.00	0.00	829.95	-48.87	1730.50	822.61	65.23	1722.52	671.03	-43.82	1781.77	672.27	81.76	1769.03	-393.18	1151.11	68.82	195.72	1065.52	74.79	-290.67
8.50000	968.10	-5.11	45.96	924.87	-6.19	47.88	729.45	45.79	40.11	729.07	47.88	93.47	385.90	-114.59	35.04	358.94	-107.42	45.43	210.64	-117.73	147.45	238.27	-132.98	194.25	675.56	-50.87	1428.36	0.00	0.00	0.00	838.22	-46.71	1731.17	832.07	66.89	1722.83	679.42	-41.57	1782.57	680.74	83.71	1769.49	-388.91	1150.73	70.14	195.53	1065.27	74.82	-288.73
8.51000	968.41	-5.07	46.09	924.90	-6.89	47.48	729.42	46.17	40.12	729.24	47.60	93.15	389.29	-115.75	35.22	361.66	-108.64	46.69	218.05	-120.21	156.30	248.06	-135.69	201.66	681.83	-49.24	1428.90	0.00	0.00	0.00	846.44	-44.77	1731.79	840.50	69.58	1723.05	687.74	-39.45	1783.30	689.12	85.88	1769.86	-394.15	1151.97	68.38	196.37	1064.42	75.29	-287.82
8.52000	969.22	-5.48	46.05	924.62	-5.73	48.16	729.31	46.75	40.41	729.23	47.11	92.83	389.59	-117.21	34.93	365.68	-109.83	48.56	226.22	-122.09	165.31	258.54	-138.32	209.24	690.27	-47.69	1429.67	0.00	0.00	0.00	854.08	-42.95	1732.49	848.92	71.97	1723.08	695.94	-37.46	1784.00	697.36	88.08	1770.20	-387.51	1149.88	70.53	194.45	1065.40	74.57	-285.44
8.53000	968.88	-4.90	45.98	923.09	-6.31	46.81	729.29	46.53	40.22	729.31	48.03	93.09	392.17	-118.33	35.20	370.07	-111.07	50.99	235.12	-124.11	174.67	269.63	-142.02	217.53	698.34	-46.24	1430.43	0.00	0.00	0.00	861.14	-41.16	1733.09	857.56	73.79	1723.27	704.08	-35.50	1784.67	705.60	89.89	1770.52	-392.84	1153.16	68.40	194.22	1066.37	74.31	-288.70
8.54000	969.01	-5.15	45.75	925.10	-6.30	47.55	729.25	46.25	39.88	729.08	48.64	93.09	397.37	-120.03	36.59	374.95	-112.78	53.95	244.67	-126.16	184.23	280.96	-144.90	225.79	706.24	-44.73	1430.95	0.00	0.00	0.00	869.81	-39.30	1733.54	864.80	75.35	1723.62	712.13	-33.79	1785.24	713.58	91.82	1770.76	-391.26	1152.25	69.37	195.26	1066.52	74.47	-286.54
8.55000	968.98	-4.82	45.96	923.76	-5.91	47.02	729.19	46.71	40.05	729.10	49.24	93.17	401.83	-122.38	38.11	380.65	-115.13	57.57	254.49	-127.83	193.79	292.37	-147.20	233.92	713.05	-43.47	1431.49	0.00	0.00	0.00	877.02	-37.73	1734.09	870.64	77.09	1723.91	720.07	-31.99	1785.76	721.34	93.79	1770.87	-392.16	1152.52	68.57	194.85	1066.46	74.42	-287.97
8.56000	968.14	-4.49	45.94	924.84	-5.13	47.79	729.23	46.82	40.03	729.15	48.71	92.83	409.25	-126.60	40.59	387.07	-118.36	61.44	264.66	-129.15	202.77	303.51	-147.99	241.38	719.35	-42.00	1432.14	0.00	0.00	0.00	884.83	-35.88	1734.43	879.66	78.50	1723.86	727.97	-30.49	1786.19	728.99	95.40	1770.99	-390.22	1152.41	69.22	194.78	1066.40	74.39	-290.19
8.57000	968.20	-5.40	45.35	922.86	-5.44	47.28	729.26	46.72	39.93	729.12	49.20	92.89	417.54	-132.51	43.41	394.79	-123.08	65.42	275.48	-129.92	210.45	314.71	-148.84	248.48	728.51	-40.36	1432.50	0.00	0.00	0.00	892.39	-34.33	1734.87	886.55	80.46	1724.04	735.83	-29.10	1786.59	736.51	96.89	1771.15	-389.00	1149.48	70.45	194.80	1066.23	74.31	-291.70
8.58000	967.83	-4.92	45.77	924.10	-5.92	47.50	729.34	46.60	39.81	729.10	49.45	92.93	429.18	-138.33	48.73	407.44	-128.23	71.23	287.36	-130.68	216.80	326.53	-149.09	254.80	733.70	-38.90	1433.08	0.00	0.00	0.00	899.87	-32.84	1735.15	894.65	81.74	1724.17	743.71	-27.61	1786.96	743.97	98.26	1771.30	-391.57	1150.51	69.37	193.89	1066.10	74.17	-294.02
8.59000	967.74	-4.80	45.87	925.84	-5.57	47.82	729.23	46.96	39.87	729.00	49.59	92.90	444.57	-145.22	54.05	423.22	-134.24	77.03	300.06	-131.53	221.80	339.05	-149.16	260.07	740.75	-37.83	1433.65	0.00	0.00	0.00	906.49	-31.52	1735.36	901.73	82.08	1724.41	751.44	-26.30	1787.32	751.37	99.77	1771.41	-389.97	1150.58	69.69	194.79	1066.03	74.36	-295.38
8.60000	968.54	-5.12	45.61	923.36	-6.05	47.37	729.22	46.61	39.71	728.93	49.79	92.92	457.82	-153.21	57.55	437.00	-140.91	81.17	313.84	-132.72	225.64	352.57	-149.02	264.13	745.41	-36.47	1434.12	0.00	0.00	0.00	914.22	-30.22	1735.49	908.59	83.80	1724.40	759.03	-25.27	1787.64	758.80	100.57	1771.74	-393.34	1152.17	68.52	195.50	1065.80	74.62	-297.27
8.61000	967.87	-4.91	45.73	923.50	-5.57	47.25	729.10	47.69	40.23	728.89	50.12	92.97	473.16	-160.09	60.82	451.95	-147.21	84.29	328.50	-133.75	228.10	367.16	-149.32	267.01	751.88	-34.92	1434.67	0.00	0.00	0.00	921.86	-28.83	1735.55	916.18	85.52	1724.30	766.48	-24.31	1788.00	766.19	101.47	1772.10	-392.01	1152.67	69.17	194.80	1066.18	74.41	-285.93
8.62000	968.50	-4.38	46.49	923.53	-5.27	47.48	729.25	47.30	40.02	728.67	50.29	92.95	488.99	-167.58	63.19	468.91	-153.37	86.73	343.99	-135.33	229.53	382.44	-149.60	268.55	760.64	-33.63	1435.02	0.00	0.00	0.00	928.47	-28.02	1735.67	922.89	86.52	1724.21	773.94	-23.39	1788.36	773.44	102.67	1772.47	-390.78	1151.76	69.18	193.68	1066.25	74.03	-289.73
8.63000	967.62	-4.74	46.14	924.67	-5.28	48.17	729.29	46.81	39.88	728.72	50.30	92.98	504.94	-174.63	64.18	484.57	-160.01	87.69	360.25	-136.75	229.55	398.27	-150.28	268.86	765.09	-32.12	1435.40	0.00	0.00	0.00	936.13	-26.92	1735.54	930.07	87.83	1724.21	781.35	-22.56	1788.74	780.64	103.71	1772.88	-388.66	1151.53	69.53	195.14	1065.73	74.60	-289.06
8.64000	967.42	-4.91	45.92	923.84	-5.56	47.64	729.31	47.99	40.33	728.73	49.94	92.94	524.64	-181.74	65.89	498.06	-166.55	87.32	377.12	-138.64	228.48	414.30	-150.49	267.79	772.11	-30.48	1435.92	0.00	0.00	0.00	942.75	-25.92	1735.51	937.09	88.77	1724.24	788.64	-22.11	1789.06	787.85	104.55	1773.42	-390.57	1151.00	69.36	196.03	1065.58	74.98	-292.43
8.65000	966.86	-4.70	45.81	923.89	-5.94	47.07	729.34	47.46	40.16	728.62	50.16	93.08	541.85	-189.31	65.52	521.54	-172.99	88.34	394.38	-139.89	225.84	430.83	-152.30	266.07	778.76	-28.82	1436.51	0.00	0.00	0.00	949.41	-25.14	1735.39	944.46	89.19	1724.37	795.91	-21.59	1789.36	795.09	105.00	1774.03	-386.65	1149.08	70.73	194.80	1065.71	74.64	-292.06
8.66000	968.29	-4.46	46.42	925.39	-4.90	48.24	729.43	47.07	40.08	728.55	50.73	93.40	562.11	-195.97	65.45	540.75	-179.30	87.28	412.00	-140.74	221.63	447.73	-154.14	263.30	785.38	-27.30	1436.89	0.00	0.00	0.00	956.29	-24.48	1735.27	951.12	89.71	1724.67	803.12	-21.04	1789.67	802.16	105.59	1774.62	-394.88	1151.03	68.98	194.87	1066.21	74.50	-283.21
8.67000	968.01	-4.16	46.38	924.37	-5.37	47.93	729.41	47.29	40.26	728.55	50.30	93.50	584.26	-202.75	64.85	560.66	-185.54	85.61	430.30	-141.28	215.93	465.11	-155.20	258.97	792.41	-25.90	1437.46	0.00	0.00	0.00	963.92	-23.83	1734.97	957.74	91.28	1724.49	810.32	-20.63	1789.94	809.18	106.12	1775.25	-389.51	1151.93	69.78	194.01	1066.14	74.22	-286.59
8.68000	967.11	-4.11	45.98	924.71	-5.08	47.72	729.68	47.13	40.43	728.46	50.06	93.56	605.12	-208.92	63.21	582.76	-191.37	83.83	449.16	-142.81	209.53	483.15	-157.05	253.94	797.01	-24.33	1437.98	0.00	0.00	0.00	971.10	-23.08	1734.72	965.69	91.53	1724.75	817.45	-20.21	1790.18	816.14	106.79	1775.89	-389.25	1150.94	69.38	194.35	1066.04	74.44	-291.87
8.69000	967.90	-4.74	45.65	922.44	-4.82	47.21	729.67	46.38	40.22	728.66	50.18	93.90	628.67	-214.93	61.70	604.89	-196.84	80.97	468.64	-145.05	202.33	501.87	-158.62	247.80	804.14	-22.95	1438.44	0.00	0.00	0.00	977.38	-22.32	1734.65	972.88	91.96	1724.87	824.42	-19.90	1790.40	823.15	107.27	1776.53	-388.58	1150.17	70.34	193.97	1066.40	74.19	-286.55
8.70000	967.31	-3.65	45.99	924.02	-5.08	47.58	729.83	46.12	40.33	728.71	50.02	94.15	653.17	-220.81	59.83	629.37	-201.86	78.36	488.99	-147.90	194.55	520.91	-160.13	240.63	810.08	-21.47	1438.88	0.00	0.00	0.00	983.79	-21.95	1734.41	978.47	93.06	1725.12	831.33	-19.79	1790.61	830.13	107.59	1777.15	-387.78	1151.16	70.31	196.22	1065.55	74.88	-284.39
8.71000	968.37	-4.61	45.58	925.58	-4.25	48.06	729.84	46.68	40.84	728.83	50.01	94.56	678.42	-226.44	58.00	654.38	-206.76	75.91	510.18	-151.40	186.22	540.37	-160.92	232.20	818.01	-19.74	1439.22	0.00	0.00	0.00	989.96	-21.44	1734.27	986.69	93.33	1725.08	838.28	-19.40	1790.81	837.10	108.11	1777.74	-389.66	1151.47	70.05	195.91	1066.22	74.55	-278.70
8.72000	967.68	-4.10	45.17	924.00	-4.30	47.28	729.93	46.74	41.18	728.93	49.89	94.91	703.38	-232.04	57.03	678.16	-211.18	72.60	531.77	-155.30	177.32	560.48	-161.61	222.73	824.19	-18.22	1439.52	0.00	0.00	0.00	996.92	-20.98	1734.07	992.41	94.27	1725.16	845.17	-19.13	1790.99	844.01	108.04	1778.36	-392.15	1150.85	69.56	194.71	1065.99	74.35	-287.03
8.73000	969.25	-3.56	45.61	925.25	-5.35	47.60	730.36	44.97	40.64	729.17	49.47	95.29	730.06	-236.43	55.20	705.91	-215.27	70.27	554.04	-158.82	167.69	581.20	-163.79	213.64	830.21	-16.98	1439.91	0.00	0.00	0.00	1003.45	-20.76	1733.93	998.60	94.01	1725.33	852.04	-19.05	1791.12	850.71	108.65	1778.80	-384.47	1149.86	70.97	194.17	1066.07	74.20	-290.11
8.74000	968.03	-3.29	45.20	923.74	-4.55	46.97	730.27	45.64	41.19	729.19	50.29	96.08	758.12	-240.12	53.81	732.78	-219.14	67.67	577.03	-163.11	158.01	602.41	-166.63	204.61	838.41	-15.76	1440.12	0.00	0.00	0.00	1009.72	-20.44	1733.72	1005.87	94.90	1725.28	858.94	-18.82	1791.26	857.45	108.50	1779.26	-388.08	1153.39	68.95	194.29	1065.65	74.58	-286.36
8.75000	968.61	-3.80	45.15	924.16	-4.33	46.99	730.44	45.51	41.27	729.44	49.39	96.12	788.28	-243.80	53.61	761.47	-222.52	65.65	600.85	-166.94	147.98	624.56	-168.60	195.25	843.49	-14.78	1440.17	0.00	0.00	0.00	1016.90	-20.32	1733.39	1012.44	95.17	1725.27	865.85	-18.63	1791.39	864.15	108.62	1779.64	-392.89	1153.64	68.32	194.09	1065.92	74.30	-292.71
8.76000	968.84	-3.51	45.72	926.10	-3.95	48.25	730.48	45.61	41.58	729.45	49.90	96.88	817.06	-246.73	52.86	790.04	-225.66	63.94	625.49	-170.35	137.86	646.98	-172.56	186.81	850.14	-13.97	1440.35	0.00	0.00	0.00	1022.52	-20.11	1733.34	1018.13	95.87	1725.34	872.61	-18.64	1791.46	870.85	108.57	1780.03	-394.86	1152.39	68.27	190.38	1067.39	75.28	-292.95
8.77000	967.93	-3.60	45.02	926.48	-4.30	48.17	730.71	45.16	41.69	729.65	49.81	97.23	847.97	-248.64	51.39	817.57	-228.63	61.96	650.46	-173.11	127.61	669.77	-174.80	177.68	855.78	-13.10	1440.50	0.00	0.00	0.00	1028.66	-19.97	1733.28	1024.32	96.26	1725.37	879.37	-18.27	1791.59	877.43	109.05	1780.23	-393.62	1151.30	68.82	192.91	1066.34	74.57	-290.89
8.78000	968.13	-3.42	45.17	925.03	-4.24	47.61	730.76	44.98	41.87	729.87	49.03	97.39	878.00	-250.27	51.66	847.15	-230.87	61.01	676.03	-174.16	116.70	692.89	-178.43	169.38	862.62	-12.12	1440.48	0.00	0.00	0.00	1034.58	-19.65	1733.26	1031.11	96.55	1725.26	886.01	-18.20	1791.64	884.02	109.30	1780.40	-386.96	1151.92	69.87	194.45	1065.68	74.38	-291.85
8.79000	969.48	-3.19	45.70	926.16	-3.75	48.07	730.95	44.98	42.05	729.95	49.25	97.84	906.14	-252.44	51.86	876.50	-232.99	60.35	702.05	-176.34	107.01	716.63	-180.81	161.15	868.87	-11.19	1440.37	0.00	0.00	0.00	1040.98	-19.35	1733.11	1038.22	96.36	1725.40	892.73	-18.00	1791.70	890.60	109.37	1780.62	-391.65	1152.22	69.14	193.59	1066.10	74.17	-289.39
8.80000	969.59	-2.31	46.03	925.41	-3.48	48.45	731.06	44.80	42.28	729.91	49.77	98.49	934.82	-254.48	52.63	904.58	-234.98	59.93	728.19	-178.54	98.27	740.61	-183.17	153.43	875.35	-10.68	1440.27	0.00	0.00	0.00	1047.17	-19.37	1732.99	1044.66	96.51	1725.36	899.38	-17.80	1791.73	897.25	109.56	1780.75	-395.27	1153.91	67.68	194.81	1065.65	74.60	-289.93
8.81000	970.18	-2.10	46.39	925.22	-3.59	47.96	731.27	44.41	42.48	730.21	49.36	98.65	962.19	-255.83	53.56	932.67	-236.34	60.29	754.56	-181.34	90.76	764.94	-184.22	145.87	880.93	-10.00	1440.29	0.00	0.00	0.00	1053.99	-19.28	1732.80	1051.28	96.95	1725.20	906.00	-17.68	1791.74	904.00	109.48	1780.89	-390.36	1149.28	70.21	195.30	1065.52	74.78	-290.92
8.82000	970.25	-1.80	46.60	922.51	-1.85	49.91	731.52	44.00	42.47	730.48	49.44	99.01	993.13	-255.77	56.32	962.00	-236.65	61.32	780.92	-183.21	83.68	788.88	-185.78	139.17	887.07	-9.29	1440.33	0.00	0.00	0.00	1060.69	-19.20	1732.65	1055.77	96.21	1725.59	912.54	-17.71	1791.67	910.64	109.43	1780.96	-392.91	1151.48	68.94	194.01	1065.88	74.31	-291.78
8.83000	969.28	3.03	52.26	923.86	-1.49	50.42	731.54	44.74	43.09	730.54	50.27	99.70	1021.54	-255.49	58.64	990.21	-237.04	62.68	807.46	-184.53	77.18	813.47	-185.95	132.59	894.50	-8.69	1440.07	0.00	0.00	0.00	1067.01	-19.01	1732.55	1063.93	97.28	1725.03	919.14	-17.70	1791.58	917.31	109.40	1780.96	-393.30	1150.72	69.22	194.51	1065.72	74.43	-290.79
8.84000	968.90	4.94	53.70	922.18	0.10	50.54	731.68	44.39	43.17	730.64	50.57	100.20	1047.90	-255.28	60.71	1018.53	-236.56	64.47	834.03	-185.11	71.13	838.28	-185.58	126.40	900.65	-8.08	1439.84	0.00	0.00	0.00	1072.83	-18.90	1732.45	1071.48	96.87	1724.91	925.82	-17.57	1791.45	923.83	109.87	1780.83	-394.97	1153.79	67.96	194.27	1066.35	74.21	-287.99
8.85000	967.39	9.04	56.04	924.37	-0.28	50.82	731.73	44.72	43.64	730.94	49.95	100.33	1076.50	-252.82	64.37	1044.82	-235.65	66.04	860.95	-185.44	65.86	863.11	-186.33	121.59	906.95	-7.63	1439.85	0.00	0.00	0.00	1079.47	-18.92	1732.23	1077.33	97.01	1724.80	932.42	-17.67	1791.24	930.39	109.95	1780.69	-393.14	1152.58	68.21	193.43	1066.52	74.00	-289.71
8.86000	966.71	9.74	56.02	924.38	-0.03	50.91	731.98	44.00	43.56	731.20	49.93	100.66	1104.91	-251.46	67.49	1072.16	-233.72	68.03	887.57	-185.46	61.31	888.00	-186.30	117.26	913.07	-7.28	1439.74	0.00	0.00	0.00	1087.13	-18.91	1731.96	1083.17	97.02	1724.69	939.02	-17.58	1791.03	937.02	109.80	1780.51	-389.34	1151.49	69.70	195.64	1066.14	74.60	-285.47
8.87000	966.12	13.00	57.63	923.31	0.40	50.21	732.12	44.35	44.11	731.25	50.43	101.14	1131.41	-248.70	70.59	1099.38	-231.38	70.13	913.86	-185.31	57.47	912.30	-186.07	113.47	920.53	-6.94	1439.32	0.00	0.00	0.00	1092.18	-19.08	1731.88	1090.24	97.11	1724.41	945.66	-17.65	1790.75	943.64	109.56	1780.35	-395.68	1153.06	67.98	195.27	1066.04	74.34	-291.26
8.88000	964.11	14.00	56.73	925.58	-1.85	48.24	732.25	43.77	44.13	731.54	50.26	101.48	1156.05	-245.43	73.58	1126.59	-228.55	72.83	940.21	-184.35	54.16	936.63	-184.89	109.98	926.30	-6.79	1439.06	0.00	0.00	0.00	1098.88	-18.98	1731.64	1096.95	97.32	1724.20	952.27	-17.63	1790.45	950.17	109.53	1780.12	-390.97	1153.86	68.76	193.35	1066.68	73.90	-288.52
8.89000	967.33	12.72	56.57	927.94	-1.91	48.29	732.46	43.65	44.49	731.76	50.41	101.86	1184.21	-242.10	77.74	1153.60	-225.89	76.45	966.21	-183.15	51.45	960.84	-183.61	107.09	933.78	-6.40	1438.43	0.00	0.00	0.00	1104.76	-18.68	1731.54	1102.73	97.46	1723.90	958.85	-17.73	1790.10	956.56	109.79	1779.75	-392.49	1152.44	68.54	193.96	1066.28	74.16	-290.17
8.90000	970.55	3.38	48.95	927.42	-1.87	47.68	732.55	43.72	44.84	731.99	50.67	102.34	1210.26	-238.09	82.28	1177.98	-223.03	79.55	992.00	-181.60	49.38	984.80	-182.07	104.86	940.61	-6.09	1438.11	0.00	0.00	0.00	1111.73	-18.58	1731.12	1109.92	97.61	1723.52	965.47	-17.99	1789.70	963.10	109.63	1779.42	-395.16	1152.95	68.01	194.77	1065.93	74.40	-294.47
8.91000	971.14	2.27	48.27	928.21	-0.82	47.89	732.68	44.23	45.41	732.16	50.90	102.88	1234.52	-234.95	87.00	1204.21	-219.10	83.77	1017.37	-179.55	47.77	1008.29	-180.28	103.12	946.25	-5.95	1437.75	0.00	0.00	0.00	1117.50	-18.69	1730.87	1116.31	97.75	1723.30	972.15	-18.05	1789.31	969.59	109.69	1779.06	-394.29	1151.56	68.59	193.50	1066.29	74.03	-289.18
8.92000	971.16	0.76	46.68	927.70	-1.19	47.22	732.94	43.80	45.53	732.43	51.25	103.33	1259.94	-229.68	93.04	1228.03	-215.33	87.94	1042.12	-177.80	47.04	1031.26	-178.01	101.71	953.26	-5.83	1437.28	0.00	0.00	0.00	1123.58	-18.79	1730.53	1122.81	96.80	1723.19	978.83	-18.31	1788.81	976.04	109.35	1778.62	-392.81	1152.84	68.89	194.28	1066.32	74.42	-289.07
8.93000	971.54	-0.37	45.62	927.65	-1.19	47.37	733.05	44.19	46.11	732.71	50.90	103.52	1285.18	-229.02	93.79	1252.72	-211.54	93.75	1066.73	-174.96	46.28	1053.84	-176.04	100.99	959.76	-5.87	1436.72	0.00	0.00	0.00	1129.85	-18.63	1730.24	1128.67	97.70	1722.58	985.55	-18.69	1788.28	982.53	108.93	1778.21	-388.97	1151.07	69.62	195.42	1066.01	74.57	-293.37
8.94000	970.57	-1.06	44.91	927.69	-0.56	47.41	733.33	43.41	46.17	733.05	50.93	103.89	1304.07	-222.37	104.36	1274.63	-207.67	98.71	1090.38	-172.84	46.38	1075.66	-174.86	101.12	967.26	-5.69	1436.17	0.00	0.00	0.00	1135.78	-18.48	1729.98	1135.15	97.69	1722.14	992.37	-18.91	1787.73	988.88	108.66	1777.69	-389.83	1152.22	68.82	194.74	1066.13	74.36	-288.93
8.95000	971.23	-1.38	44.73	926.97	-0.54	47.80	733.37	44.11	46.84	733.22	51.61	104.63	1327.26	-218.05	111.77	1299.21	-207.73	100.52	1113.77	-170.49	46.83	1097.33	-172.34	100.98	973.04	-5.75	1435.45	0.00	0.00	0.00	1141.93	-18.44	1729.47	1141.35	98.60	1721.50	999.15	-19.54	1787.10	995.07	108.28	1777.17	-390.27	1151.60	69.31	193.38	1066.21	74.07	-285.67
8.96000	970.85	-1.78	44.52	927.39	-0.35	47.31	733.68	43.54	46.90	733.53	51.68	104.98	1346.67	-213.43	118.30	1320.76	-203.89	106.00	1136.09	-168.25	47.69	1117.97	-170.80	101.70	981.16	-6.01	1434.76	0.00	0.00	0.00	1148.60	-18.37	1728.97	1147.13	98.18	1721.23	1005.94	-20.13	1786.43	1001.28	107.74	1776.59	-392.30	1152.30	68.72	194.62	1066.17	74.37	-289.61
8.97000	970.28	-2.19	44.11	926.57	-0.37	46.95	733.87	43.07	47.17	733.86	52.13	105.64	1367.80	-208.66	125.78	1340.87	-200.13	112.22	1157.50	-165.91	48.78	1137.65	-168.91	102.46	986.61	-6.30	1434.24	0.00	0.00	0.00	1154.08	-18.27	1728.68	1152.94	98.74	1720.59	1012.76	-20.92	1785.72	1007.58	106.60	1776.06	-392.65	1153.31	67.90	194.69	1066.57	74.15	-295.79
8.98000	970.12	-2.30	44.06	926.97	-0.59	46.99	734.02	43.59	47.82	734.24	51.94	105.97	1386.43	-205.60	132.49	1359.59	-196.40	118.18	1177.99	-163.57	50.16	1156.41	-167.06	103.43	993.49	-6.61	1433.47	0.00	0.00	0.00	1160.22	-17.92	1728.27	1159.58	99.01	1719.92	1019.66	-21.59	1784.98	1013.68	105.77	1775.42	-390.36	1150.91	69.43	193.99	1067.27	73.90	-291.50
8.99000	970.19	-1.63	44.45	926.49	0.21	46.85	734.27	43.72	48.24	734.60	51.65	106.34	1403.11	-200.92	138.68	1377.58	-192.27	123.56	1197.29	-161.30	51.67	1174.28	-164.32	104.12	1000.94	-7.05	1432.66	0.00	0.00	0.00	1165.08	-17.79	1727.88	1165.56	99.46	1719.30	1026.56	-22.36	1784.24	1019.70	105.09	1774.73	-387.41	1149.16	70.44	195.38	1065.81	74.68	-286.21
9.00000	969.39	-1.16	44.36	925.76	-0.31	46.41	734.37	43.63	48.70	734.84	52.34	107.07	1421.54	-198.64	144.90	1393.70	-189.24	129.11	1215.47	-157.94	52.62	1190.78	-161.94	105.00	1007.94	-7.58	1431.83	0.00	0.00	0.00	1172.29	-17.84	1727.25	1171.15	99.76	1718.80	1033.45	-23.20	1783.46	1025.89	103.63	1774.07	-392.54	1150.62	69.24	195.76	1065.84	74.69	-288.85
9.01000	970.35	-1.25	44.66	927.35	0.49	46.74	734.60	44.02	49.41	735.21	52.27	107.53	1435.95	-194.72	149.90	1408.28	-186.48	134.06	1232.23	-154.62	53.51	1205.95	-158.84	105.39	1014.33	-8.09	1431.03	0.00	0.00	0.00	1172.42	-18.66	1728.74	1177.22	100.37	1717.99	1040.38	-24.11	1782.66	1031.89	102.53	1773.35	-393.74	1149.64	69.18	195.22	1066.43	74.44	-284.75
9.02000	969.17	-1.18	44.20	925.54	-0.10	46.08	734.93	42.77	49.40	735.76	51.74	107.91	1447.62	-190.80	153.78	1421.75	-182.25	137.32	1247.10	-150.84	53.72	1219.81	-155.60	105.37	1022.06	-8.33	1430.21	0.00	0.00	0.00	1178.28	-18.62	1728.34	1182.32	100.62	1717.31	1047.31	-25.24	1781.83	1037.90	101.48	1772.68	-395.03	1151.72	68.65	194.72	1066.24	74.39	-287.29
9.03000	968.85	-0.76	44.12	927.49	-0.00	46.56	735.11	43.48	50.45	736.17	52.40	108.86	1460.59	-187.28	156.61	1433.05	-178.67	139.81	1259.50	-147.92	53.93	1231.68	-152.86	105.27	1029.09	-9.10	1429.47	0.00	0.00	0.00	1185.35	-18.22	1727.49	1188.73	101.00	1716.57	1054.29	-26.34	1781.01	1043.93	100.34	1771.97	-392.95	1151.55	68.94	196.03	1065.81	74.78	-294.64
9.04000	969.17	-1.51	44.25	927.64	0.86	46.61	735.36	43.41	51.11	736.83	51.83	109.29	1471.38	-182.70	158.42	1443.30	-174.29	140.39	1270.21	-143.63	52.81	1241.61	-150.17	104.73	1034.86	-9.94	1428.59	0.00	0.00	0.00	1191.43	-17.79	1726.92	1195.35	101.61	1715.70	1061.23	-27.59	1780.15	1049.96	99.23	1771.18	-392.31	1150.25	69.22	195.46	1066.00	74.59	-297.27
9.05000	968.16	-0.77	43.98	926.69	0.60	46.30	735.69	43.13	51.77	737.32	52.21	110.20	1480.80	-177.82	156.99	1452.04	-169.83	139.29	1278.41	-140.57	51.92	1250.18	-147.17	103.84	1043.39	-10.24	1427.83	0.00	0.00	0.00	1197.80	-17.76	1726.25	1201.44	101.31	1715.09	1068.27	-29.01	1779.29	1055.99	97.70	1770.50	-395.10	1152.08	68.10	195.64	1066.11	74.61	-292.66
9.06000	968.68	-0.79	44.26	925.91	0.45	46.29	736.10	43.14	52.65	737.96	52.30	111.10	1487.68	-172.20	154.53	1459.91	-164.40	136.08	1285.11	-137.01	50.39	1257.63	-143.06	102.06	1050.14	-11.08	1426.97	0.00	0.00	0.00	1205.07	-17.53	1725.42	1208.26	101.26	1714.51	1075.31	-30.42	1778.42	1062.06	96.15	1769.79	-394.59	1152.78	68.47	195.01	1065.58	74.67	-291.22
9.07000	968.30	-0.90	43.83	926.09	1.31	46.35	736.39	42.53	53.38	738.73	52.01	112.07	1494.66	-166.53	149.81	1466.35	-159.57	132.01	1290.09	-133.73	48.55	1263.47	-139.78	100.41	1057.91	-11.63	1426.30	0.00	0.00	0.00	1212.59	-17.38	1724.67	1214.33	101.00	1713.89	1082.35	-31.89	1777.54	1068.10	94.47	1769.06	-389.20	1151.41	69.92	194.28	1066.10	74.20	-294.50
9.08000	968.44	-0.98	43.95	927.95	0.81	46.63	736.74	42.82	54.63	739.36	52.35	113.31	1499.09	-162.56	144.31	1471.27	-155.53	127.54	1293.77	-130.55	46.22	1268.07	-136.23	98.16	1064.62	-12.66	1425.49	0.00	0.00	0.00	1220.14	-17.24	1723.93	1219.00	101.55	1713.45	1089.44	-33.55	1776.67	1074.08	92.69	1768.38	-385.53	1150.27	70.69	193.73	1066.35	74.08	-290.25
9.09000	969.91	-0.76	44.36	925.46	1.44	45.70	737.25	42.78	55.93	740.29	51.78	114.26	1502.70	-158.06	138.93	1475.32	-151.18	122.52	1296.46	-126.89	43.26	1271.16	-133.89	96.03	1071.46	-13.47	1424.79	0.00	0.00	0.00	1225.66	-17.32	1723.48	1225.12	101.31	1712.91	1096.58	-35.31	1775.75	1079.94	90.82	1767.61	-390.35	1151.14	69.88	194.96	1066.38	74.37	-293.70
9.10000	968.65	-1.16	43.54	927.03	0.92	45.57	737.77	42.75	57.26	741.13	52.50	115.90	1503.56	-154.66	132.80	1478.20	-147.00	117.38	1298.30	-123.59	40.30	1273.37	-131.20	93.29	1078.85	-14.58	1424.20	0.00	0.00	0.00	1231.71	-17.57	1722.96	1231.39	100.75	1712.17	1103.72	-37.36	1774.82	1085.85	88.91	1766.87	-393.86	1151.82	69.04	194.39	1066.53	74.24	-295.28
9.11000	968.85	-0.54	43.85	926.96	1.30	45.91	738.22	42.49	58.71	742.01	52.09	117.27	1505.42	-149.88	127.22	1480.53	-142.24	112.51	1299.45	-121.36	38.61	1274.98	-128.30	90.93	1086.46	-15.72	1423.55	0.00	0.00	0.00	1239.22	-17.70	1722.30	1238.43	100.17	1711.67	1110.86	-39.44	1773.91	1091.71	87.07	1766.09	-392.98	1152.33	68.80	193.07	1066.20	74.17	-290.11
9.12000	969.69	-0.81	43.90	928.70	1.43	46.02	738.83	42.13	60.04	743.17	51.94	118.80	1508.53	-143.55	123.25	1483.39	-137.07	107.98	1300.85	-120.15	37.36	1276.98	-126.09	88.81	1093.75	-16.70	1422.85	0.00	0.00	0.00	1246.00	-18.16	1721.71	1244.46	99.85	1711.35	1117.98	-41.42	1773.04	1097.61	84.65	1765.45	-393.90	1151.12	68.96	193.93	1065.58	76.80	-289.99
9.13000	968.76	-0.03	44.07	927.16	1.44	45.58	739.62	41.59	61.58	744.27	52.41	120.64	1511.57	-138.27	117.99	1487.09	-132.89	103.74	1303.22	-118.71	37.39	1280.68	-123.68	87.73	1102.38	-17.85	1422.29	0.00	0.00	0.00	1252.82	-18.66	1721.31	1249.69	98.87	1711.10	1124.98	-43.66	1772.18	1103.62	81.79	1764.93	-394.81	1152.88	67.98	193.97	1065.94	75.08	-291.31
9.14000	969.33	-0.23	44.48	929.26	0.83	46.18	740.33	41.45	63.30	745.55	52.62	122.55	1518.94	-135.40	110.38	1485.97	-125.83	102.95	1306.19	-117.40	37.92	1285.35	-123.87	88.78	1108.66	-18.98	1421.94	0.00	0.00	0.00	1259.93	-19.19	1720.88	1254.99	98.21	1711.08	1132.04	-46.14	1771.37	1109.62	79.34	1764.46	-391.21	1152.18	69.18	195.07	1066.08	74.54	-284.20
9.15000	969.78	-0.95	43.93	928.02	1.23	45.60	741.11	42.11	65.47	747.13	52.72	124.44	1526.14	-133.98	99.62	1493.25	-123.51	96.20	1308.55	-116.50	38.23	1290.40	-123.10	89.07	1117.38	-20.07	1421.43	0.00	0.00	0.00	1266.95	-19.92	1720.82	1261.55	96.87	1711.22	1139.25	-48.68	1770.88	1115.96	76.61	1764.38	-391.72	1151.08	69.17	193.85	1066.28	74.15	-288.52
9.16000	969.84	-0.17	43.96	927.49	0.65	45.60	742.08	42.66	67.99	748.79	53.40	126.93	1531.67	-132.84	88.74	1498.06	-122.20	88.06	1310.12	-116.76	38.45	1294.65	-122.79	88.95	1125.37	-21.25	1421.50	0.00	0.00	0.00	1274.44	-20.72	1720.79	1267.51	96.06	1711.61	1146.57	-51.25	1770.76	1122.41	74.09	1764.70	-391.58	1151.34	69.38	194.51	1065.93	74.34	-290.75
9.17000	969.19	-0.89	43.69	928.74	1.63	45.70	743.19	43.05	70.64	750.72	54.10	129.64	1534.66	-131.25	79.92	1500.68	-121.34	80.53	1311.04	-117.18	38.41	1297.98	-123.45	89.12	1131.21	-22.36	1421.94	0.00	0.00	0.00	1281.32	-21.73	1721.09	1273.07	95.38	1711.99	1153.94	-53.89	1770.91	1128.99	71.09	1765.36	-391.66	1152.04	69.34	195.06	1065.78	74.41	-289.80
9.18000	969.86	-0.94	43.63	927.50	1.43	45.32	744.47	43.58	73.50	752.90	54.91	132.51	1539.60	-129.87	72.95	1503.83	-119.43	74.68	1311.98	-117.59	38.85	1301.08	-123.18	89.28	1139.95	-23.36	1422.61	0.00	0.00	0.00	1288.58	-22.75	1721.38	1280.38	93.79	1712.63	1161.46	-56.40	1771.25	1135.57	68.32	1766.23	-394.43	1152.47	68.30	195.05	1065.69	74.43	-291.56
9.19000	969.53	-0.64	43.78	928.69	1.18	45.55	745.96	44.31	76.75	755.44	56.32	135.72	1541.71	-127.19	69.03	1505.49	-117.03	71.03	1312.88	-116.98	39.15	1302.94	-123.12	89.70	1146.66	-24.08	1423.55	0.00	0.00	0.00	1295.10	-23.99	1722.14	1285.01	93.45	1713.76	1168.97	-59.16	1771.81	1142.28	65.34	1767.35	-397.42	1153.33	67.71	195.28	1065.89	74.69	-290.98
9.20000	970.00	-0.54	43.99	927.64	2.07	45.36	747.84	45.09	80.04	758.32	56.75	138.75	1543.07	-126.42	66.26	1506.27	-115.94	69.15	1313.42	-116.48	39.32	1303.90	-122.90	90.00	1155.98	-24.81	1424.95	0.00	0.00	0.00	1302.37	-25.16	1723.13	1292.23	91.74	1715.26	1176.50	-62.16	1772.61	1149.17	62.41	1768.81	-393.50	1153.29	68.50	192.63	1065.91	74.04	-289.71
9.21000	971.07	-0.61	44.20	928.87	1.63	45.48	749.90	46.33	83.90	761.67	58.00	142.31	1543.55	-125.35	65.04	1506.27	-114.84	67.58	1313.44	-116.39	39.37	1304.08	-123.12	90.49	1163.80	-25.96	1426.82	0.00	0.00	0.00	1309.85	-26.47	1724.34	1318.16	97.35	1708.27	1184.20	-64.96	1773.72	1155.96	59.75	1770.62	-390.56	1151.92	69.53	193.29	1066.30	74.06	-286.92
9.22000	970.68	-0.62	43.87	929.19	1.48	45.51	752.60	47.24	88.06	765.51	59.74	146.24	1543.26	-125.96	64.11	1506.50	-114.61	67.17	1313.46	-116.56	39.34	1304.34	-122.69	90.34	1172.63	-26.81	1428.70	0.00	0.00	0.00	1316.69	-27.89	1725.90	1310.15	89.75	1716.77	1191.83	-67.90	1775.05	1162.99	56.84	1772.66	-395.34	1152.54	68.24	193.05	1066.94	73.64	-293.49
9.23000	970.44	-1.21	43.45	931.05	1.11	45.65	755.58	48.31	92.59	769.95	61.26	150.51	1543.13	-125.03	63.88	1506.60	-114.35	66.61	1313.14	-117.31	39.47	1304.34	-123.18	90.51	1180.48	-27.91	1430.82	0.00	0.00	0.00	1323.78	-29.37	1727.55	1311.41	86.40	1721.31	1199.52	-70.63	1776.55	1169.97	53.59	1774.78	-391.71	1152.10	68.88	193.80	1066.34	73.93	-294.32
9.24000	969.91	-0.93	43.33	931.23	2.29	45.71	759.05	49.34	97.58	775.03	63.37	155.13	1542.29	-124.59	63.33	1506.22	-114.62	66.16	1313.11	-117.14	39.02	1304.37	-123.80	90.62	1187.48	-29.09	1432.95	0.00	0.00	0.00	1331.34	-30.93	1729.31	1318.15	84.94	1723.80	1207.10	-73.65	1778.04	1176.65	51.16	1776.82	-389.35	1151.68	69.58	194.40	1066.00	74.20	-288.35
9.25000	971.12	-1.15	43.69	931.77	2.54	46.03	763.02	51.55	103.38	780.83	65.26	159.84	1542.30	-124.37	62.90	1506.77	-113.98	65.91	1312.88	-117.54	38.74	1304.12	-124.18	90.61	1195.96	-30.09	1435.11	0.00	0.00	0.00	1338.00	-32.40	1731.50	1322.82	81.95	1726.89	1214.65	-76.42	1779.53	1183.35	48.74	1778.77	-392.29	1152.92	68.59	193.91	1066.10	74.35	-287.81
9.26000	971.51	-1.55	43.24	933.67	1.47	46.14	767.81	52.16	108.95	787.42	67.21	164.65	1543.53	-124.32	62.63	1505.90	-113.92	65.34	1312.83	-117.74	38.45	1303.98	-124.47	90.49	1203.13	-31.29	1437.03	0.00	0.00	0.00	1344.89	-34.00	1733.76	1329.21	79.82	1729.90	1222.02	-78.97	1780.91	1190.13	45.66	1780.70	-391.46	1152.20	68.84	193.90	1066.01	74.38	-290.28
9.27000	971.36	-1.58	42.98	931.23	0.46	47.53	772.85	54.47	115.27	794.98	69.19	169.43	1544.31	-123.83	62.55	1506.23	-113.68	65.00	1312.43	-118.50	38.55	1303.79	-125.07	90.67	1211.35	-32.60	1438.66	0.00	0.00	0.00	1352.44	-35.75	1736.06	1336.44	77.51	1732.77	1229.07	-81.71	1782.07	1196.81	42.83	1782.35	-389.48	1149.32	69.64	193.90	1066.04	74.31	-290.18
9.28000	971.98	-1.58	42.81	933.41	0.88	47.75	778.55	55.78	121.33	803.45	70.82	174.16	1543.58	-123.94	61.64	1506.63	-112.89	64.46	1312.57	-118.17	38.07	1304.17	-124.48	90.48	1219.62	-33.77	1440.21	0.00	0.00	0.00	1359.86	-37.51	1738.33	1341.12	75.54	1735.67	1235.92	-84.37	1783.04	1203.44	40.37	1783.78	-390.80	1150.50	69.22	195.12	1066.04	74.38	-294.48
9.29000	972.27	-2.08	42.39	936.66	0.80	48.22	784.27	58.47	128.40	812.01	73.40	179.26	1543.54	-123.37	61.15	1507.28	-112.57	64.25	1312.38	-118.65	38.23	1304.33	-124.82	90.52	1226.85	-35.35	1441.51	0.00	0.00	0.00	1366.81	-39.21	1740.57	1347.63	73.38	1738.70	1242.68	-86.97	1783.81	1210.06	37.72	1784.90	-390.25	1149.94	69.79	195.38	1066.23	74.28	-286.81
9.30000	973.20	-1.29	42.52	937.69	1.30	48.14	790.83	60.26	135.47	820.76	76.17	184.93	1543.45	-122.84	60.31	1506.91	-112.10	63.15	1312.47	-118.55	38.02	1304.50	-125.36	90.74	1235.49	-36.88	1442.20	0.00	0.00	0.00	1374.49	-41.08	1742.59	1355.80	71.93	1740.68	1249.30	-89.29	1784.44	1216.56	35.57	1785.70	-391.56	1151.17	69.01	194.70	1066.28	74.25	-292.49
9.31000	975.07	-0.84	42.57	939.72	1.70	48.88	797.78	62.97	143.54	830.20	77.80	190.63	1543.51	-122.41	59.70	1506.30	-111.90	62.21	1312.70	-118.35	37.91	1304.85	-125.54	90.77	1242.25	-38.26	1442.86	0.00	0.00	0.00	1381.03	-43.02	1744.39	1364.71	70.55	1741.84	1255.97	-91.48	1784.89	1223.21	33.37	1786.32	-391.67	1150.48	68.79	194.09	1066.07	74.23	-288.59
9.32000	975.34	-0.76	41.64	942.30	3.61	49.47	805.51	64.95	151.69	840.27	79.85	197.10	1544.38	-121.97	58.90	1507.18	-111.48	61.96	1312.72	-118.46	37.96	1305.36	-125.14	90.45	1249.66	-39.81	1443.06	0.00	0.00	0.00	1388.06	-44.98	1745.92	1374.48	69.08	1742.56	1262.73	-93.43	1785.26	1229.93	31.28	1786.81	-386.34	1149.69	70.54	193.98	1066.30	74.23	-285.66
9.33000	977.18	-0.09	41.61	945.40	4.50	51.66	813.87	66.89	160.20	850.99	81.14	203.45	1545.53	-121.75	58.06	1506.67	-111.23	61.16	1312.83	-118.39	37.96	1305.49	-125.71	90.69	1257.51	-41.29	1443.03	0.00	0.00	0.00	1395.03	-46.94	1747.24	1381.73	67.85	1743.52	1269.43	-95.39	1785.49	1236.62	29.87	1787.04	-390.28	1151.27	69.52	193.51	1066.63	73.96	-293.04
9.34000	980.57	0.85	42.05	948.83	5.50	53.95	822.80	69.47	169.44	862.16	83.58	210.64	1545.57	-121.81	58.03	1507.59	-110.92	61.11	1312.91	-118.42	37.93	1305.78	-125.54	90.56	1265.15	-42.92	1442.89	0.00	0.00	0.00	1401.79	-48.88	1748.22	1388.53	66.20	1744.54	1276.11	-97.34	1785.59	1243.67	27.74	1787.33	-382.55	1149.54	71.64	194.43	1066.60	74.19	-288.49
9.35000	983.96	2.68	43.08	947.56	6.20	60.48	832.45	70.25	178.22	874.31	84.38	217.37	1544.47	-121.13	57.46	1507.38	-111.01	60.69	1312.99	-118.25	37.83	1305.87	-125.78	90.71	1271.36	-44.57	1442.73	0.00	0.00	0.00	1408.72	-50.84	1749.07	1394.60	63.58	1745.86	1282.98	-98.87	1785.61	1250.60	26.28	1787.39	-386.16	1149.84	70.91	194.43	1066.62	74.25	-282.75
9.36000	988.34	4.63	44.25	957.26	8.21	61.45	842.69	72.12	187.84	886.18	86.36	224.92	1545.43	-120.59	57.47	1507.29	-110.82	60.24	1312.77	-118.55	37.97	1306.20	-125.55	90.61	1279.27	-46.08	1442.32	0.00	0.00	0.00	1416.91	-52.57	1749.53	1401.82	61.36	1746.85	1289.88	-100.37	1785.54	1257.84	25.00	1787.30	-388.34	1150.86	69.78	193.94	1066.36	74.15	-284.29
9.37000	990.56	9.21	46.73	964.83	11.82	66.48	853.53	73.02	197.05	898.11	88.13	232.66	1544.32	-120.96	56.73	1507.06	-110.60	59.95	1312.76	-118.66	37.94	1306.35	-125.24	90.41	1285.77	-47.45	1441.87	0.00	0.00	0.00	1423.92	-54.41	1749.90	1409.12	59.11	1747.75	1296.83	-101.71	1785.33	1265.32	23.57	1787.18	-387.77	1150.86	69.97	194.19	1066.42	74.19	-289.36
9.38000	995.28	13.30	47.27	970.47	14.79	70.91	865.14	73.68	206.18	909.79	89.38	240.54	1544.48	-121.15	56.32	1507.26	-110.59	59.94	1312.89	-118.34	37.78	1306.37	-125.39	90.43	1293.51	-48.99	1441.45	0.00	0.00	0.00	1431.09	-56.16	1749.97	1416.01	57.59	1748.05	1303.95	-103.01	1785.08	1272.94	22.59	1786.96	-387.52	1151.15	70.21	194.61	1066.55	74.21	-287.75
9.39000	1001.97	16.03	47.55	979.89	17.87	75.70	876.37	74.79	215.58	921.70	90.40	248.15	1544.78	-121.09	56.31	1507.44	-110.61	59.78	1312.81	-118.63	37.82	1306.39	-125.27	90.30	1298.73	-50.16	1441.33	0.00	0.00	0.00	1438.76	-57.63	1749.78	1423.33	55.88	1747.96	1311.29	-104.03	1784.86	1280.68	21.91	1786.76	-391.80	1151.66	69.38	194.29	1066.17	74.31	-283.65
9.40000	1010.22	20.81	51.16	988.30	21.43	79.25	888.47	74.57	222.85	934.08	91.23	255.54	1544.74	-121.02	56.91	1506.81	-110.69	59.61	1312.93	-118.15	37.50	1306.12	-125.50	90.42	1304.78	-51.36	1441.17	0.00	0.00	0.00	1446.23	-59.02	1749.44	1431.69	54.34	1747.45	1318.81	-104.69	1784.71	1288.53	21.51	1786.52	-391.51	1151.68	69.06	193.75	1066.23	73.98	-293.85
9.41000	1021.69	26.80	56.17	1002.10	25.82	84.75	900.65	74.67	228.75	946.56	91.79	262.15	1544.05	-120.85	56.46	1507.29	-110.68	59.73	1312.61	-118.88	37.77	1305.88	-125.73	90.46	1311.00	-52.32	1440.87	0.00	0.00	0.00	1453.40	-60.39	1748.82	1439.05	53.29	1746.89	1326.34	-105.46	1784.57	1296.48	21.07	1786.36	-392.44	1153.82	67.96	194.24	1066.21	74.11	-295.17
9.42000	1038.39	33.07	62.04	1017.49	31.18	89.96	914.00	74.26	233.58	959.74	91.22	267.85	1544.68	-120.70	56.84	1507.04	-111.13	59.86	1312.59	-118.68	37.65	1305.88	-125.40	90.29	1317.44	-53.36	1440.98	0.00	0.00	0.00	1460.86	-61.55	1748.09	1446.16	51.59	1746.61	1333.95	-105.89	1784.56	1304.51	20.67	1786.30	-392.44	1152.82	68.30	195.64	1066.42	74.36	-294.10
9.43000	1054.68	39.17	65.68	1034.46	35.73	93.35	928.43	74.44	237.20	973.61	92.32	273.21	1543.91	-121.36	56.48	1506.80	-111.19	59.84	1312.56	-118.69	37.58	1305.77	-125.27	90.31	1324.16	-54.33	1441.04	0.00	0.00	0.00	1469.12	-62.57	1747.09	1453.87	51.17	1745.63	1341.57	-106.20	1784.61	1312.70	20.31	1786.34	-392.52	1152.86	68.37	195.45	1065.76	74.51	-297.46
9.44000	1074.13	45.71	69.02	1052.15	42.23	96.32	944.29	75.48	239.33	988.55	92.24	276.24	1544.98	-121.05	56.66	1506.34	-111.17	59.58	1312.48	-118.74	37.61	1305.55	-125.61	90.38	1329.02	-55.10	1441.28	0.00	0.00	0.00	1475.80	-63.48	1746.30	1457.95	49.70	1745.49	1349.24	-106.33	1784.76	1320.96	20.09	1786.38	-393.22	1153.07	68.45	194.11	1066.34	73.95	-293.83
9.45000	1094.01	51.67	71.29	1072.74	46.86	98.13	961.02	76.87	240.17	1005.09	91.99	277.53	1543.82	-121.24	56.54	1506.46	-111.00	59.50	1312.61	-118.49	37.43	1305.72	-125.29	90.35	1336.90	-55.87	1441.47	0.00	0.00	0.00	1484.15	-64.10	1745.25	1467.90	49.51	1743.94	1356.95	-106.32	1785.07	1328.93	20.82	1786.41	-389.87	1151.79	69.42	195.74	1065.75	74.49	-294.74
9.46000	1113.67	57.72	71.96	1090.85	51.13	97.73	978.54	78.01	239.66	1022.15	91.46	277.35	1544.54	-121.19	56.64	1506.87	-110.97	59.30	1312.66	-118.39	37.41	1305.47	-125.45	90.50	1342.03	-56.80	1441.88	0.00	0.00	0.00	1491.38	-64.65	1744.31	1476.57	48.47	1742.57	1364.75	-106.16	1785.49	1337.31	20.87	1786.61	-388.84	1151.33	69.54	194.49	1065.93	74.23	-293.66
9.47000	1135.86	63.84	72.60	1115.17	56.39	98.54	996.54	79.04	237.63	1039.48	91.59	275.94	1544.21	-121.29	56.30	1506.07	-111.14	58.80	1312.50	-118.75	37.58	1305.59	-125.35	90.58	1349.69	-57.49	1442.46	0.00	0.00	0.00	1499.05	-65.02	1743.43	1485.04	49.01	1740.93	1372.65	-105.90	1785.98	1345.47	21.36	1786.82	-392.33	1152.33	68.56	192.59	1066.33	73.61	-291.30
9.48000	1158.64	69.78	72.38	1135.96	61.20	96.90	1015.49	80.00	234.07	1057.11	92.04	273.26	1544.20	-121.19	56.09	1506.94	-111.09	59.10	1312.35	-118.77	37.69	1306.00	-124.96	90.58	1356.77	-58.10	1443.08	0.00	0.00	0.00	1506.42	-65.28	1742.60	1496.22	50.35	1738.37	1380.57	-105.41	1786.48	1353.46	22.21	1786.91	-391.97	1152.18	68.84	192.92	1066.44	73.57	-289.05
9.49000	1181.82	75.53	71.71	1160.32	66.13	95.81	1034.99	80.74	229.28	1075.15	93.15	269.66	1544.95	-121.84	55.41	1506.52	-111.50	58.99	1312.77	-118.34	37.59	1306.33	-124.72	90.69	1363.42	-58.92	1443.69	0.00	0.00	0.00	1514.26	-65.23	1741.85	1502.94	50.51	1737.41	1388.36	-104.88	1787.00	1361.62	22.55	1787.12	-391.88	1153.33	68.62	193.24	1066.52	73.69	-289.60
9.50000	1208.29	81.05	71.50	1185.50	70.23	94.23	1054.54	82.79	223.51	1093.73	94.35	265.01	1544.82	-120.97	55.74	1506.00	-111.20	58.33	1313.00	-117.87	37.49	1306.53	-124.90	90.98	1369.56	-59.79	1444.22	0.00	0.00	0.00	1521.13	-65.13	1741.33	1511.18	50.26	1736.60	1396.06	-104.45	1787.44	1369.41	23.32	1787.11	-389.03	1152.56	69.32	194.04	1066.79	73.93	-292.23
9.51000	1234.83	85.60	70.74	1210.74	74.77	92.48	1075.25	84.56	216.53	1113.53	94.71	258.91	1544.81	-121.00	55.46	1506.20	-111.23	58.18	1312.93	-117.80	37.65	1306.89	-124.64	91.09	1378.48	-60.33	1444.59	0.00	0.00	0.00	1528.89	-64.67	1740.84	1518.29	49.91	1735.90	1403.70	-103.89	1787.83	1377.24	23.79	1787.16	-391.19	1149.94	69.50	195.28	1066.28	74.35	-292.63
9.52000	1263.10	89.58	69.90	1236.49	78.47	90.28	1097.08	86.58	208.41	1133.94	95.82	252.06	1545.77	-120.61	55.16	1506.21	-111.20	57.97	1312.84	-118.22	37.96	1307.30	-124.24	91.09	1384.93	-61.15	1445.16	0.00	0.00	0.00	1536.29	-64.20	1740.48	1525.56	50.81	1735.24	1411.45	-103.28	1788.15	1384.76	24.58	1787.12	-394.76	1153.45	67.73	193.84	1066.12	73.92	-288.43
9.53000	1290.11	93.08	68.34	1264.41	81.73	88.04	1119.09	90.97	200.34	1154.91	97.33	244.48	1544.61	-120.54	54.49	1506.86	-111.30	58.02	1312.94	-118.03	38.01	1307.42	-124.33	91.44	1391.49	-62.08	1445.42	0.00	0.00	0.00	1543.48	-63.64	1740.16	1533.89	51.72	1734.39	1419.10	-102.74	1788.39	1392.34	25.08	1787.06	-389.61	1153.49	69.03	193.59	1066.52	73.89	-294.13
9.54000	1321.22	96.16	67.78	1292.25	85.22	85.36	1142.84	92.55	190.36	1176.56	98.98	236.27	1544.94	-120.88	54.64	1507.23	-111.36	57.90	1313.13	-117.87	38.02	1307.63	-124.06	91.49	1398.23	-63.10	1445.79	0.00	0.00	0.00	1550.95	-62.98	1739.78	1540.29	52.67	1733.54	1426.83	-102.29	1788.57	1399.87	25.41	1786.95	-393.37	1153.25	68.18	194.22	1066.37	74.19	-292.81
9.55000	1350.86	99.30	66.89	1324.33	87.79	83.94	1166.65	96.68	180.86	1198.48	100.92	227.55	1545.13	-121.07	54.39	1506.56	-111.30	57.34	1313.20	-117.79	38.12	1307.70	-124.19	91.77	1406.76	-64.13	1445.73	0.00	0.00	0.00	1557.47	-62.27	1739.52	1567.41	63.27	1721.85	1434.60	-101.80	1788.63	1407.16	26.15	1786.72	-393.65	1154.48	67.75	193.61	1066.71	73.90	-299.78
9.56000	1382.12	102.42	66.47	1352.16	90.88	80.95	1191.66	97.61	169.51	1221.19	102.53	218.01	1544.95	-121.33	53.51	1506.38	-111.34	57.24	1313.33	-117.44	38.09	1307.94	-123.75	91.78	1413.13	-65.39	1445.76	0.00	0.00	0.00	1565.43	-61.52	1739.10	1559.40	56.80	1729.40	1442.40	-101.23	1788.65	1414.57	26.30	1786.54	-399.09	1154.70	66.65	192.18	1066.80	73.45	-301.56
9.57000	1412.86	105.48	66.05	1382.39	94.03	78.91	1216.85	101.00	159.00	1244.37	104.59	208.45	1544.96	-120.88	53.68	1506.17	-111.54	56.83	1313.19	-117.85	38.40	1308.20	-123.16	91.66	1420.74	-66.32	1445.65	0.00	0.00	0.00	1572.80	-60.69	1738.62	1562.03	54.37	1731.33	1450.03	-100.99	1788.49	1421.76	27.21	1786.11	-393.79	1152.16	68.67	191.70	1066.87	73.17	-297.67
9.58000	1443.83	108.55	65.91	1413.33	97.34	77.58	1243.46	102.06	147.33	1268.06	107.25	198.93	1544.42	-120.92	53.15	1506.39	-111.52	56.77	1313.27	-117.65	38.35	1308.34	-123.09	91.77	1427.86	-67.25	1445.37	0.00	0.00	0.00	1580.49	-59.80	1738.00	1570.05	55.21	1730.45	1457.63	-100.59	1788.29	1429.38	27.28	1785.76	-387.59	1152.29	69.36	194.25	1065.73	74.19	-289.35
9.59000	1480.17	107.99	62.30	1444.39	99.33	75.70	1270.40	104.50	136.32	1292.62	109.28	189.12	1545.59	-120.09	53.71	1506.78	-111.53	56.62	1313.43	-117.28	38.26	1308.49	-123.09	91.91	1434.00	-68.17	1445.17	0.00	0.00	0.00	1588.13	-59.07	1737.39	1575.74	55.83	1729.86	1465.23	-100.13	1788.03	1436.81	27.63	1785.33	-394.16	1151.80	68.08	195.83	1065.46	74.63	-294.79
9.60000	1512.20	110.84	62.90	1476.85	102.38	75.38	1298.59	105.66	124.89	1317.49	111.37	179.74	1545.40	-120.91	52.98	1508.06	-111.25	56.56	1313.53	-117.10	38.34	1308.87	-122.51	91.82	1440.67	-68.93	1444.68	0.00	0.00	0.00	1595.22	-58.43	1736.63	1603.04	65.73	1717.56	1472.94	-99.56	1787.68	1444.16	27.95	1784.88	-393.67	1152.26	68.52	192.97	1066.98	73.58	-297.40
9.61000	1544.27	113.61	64.10	1507.74	105.25	74.53	1326.95	106.40	113.87	1342.82	113.09	170.31	1545.21	-121.93	56.39	1506.64	-111.89	56.19	1313.47	-117.32	38.59	1309.01	-122.58	92.07	1446.84	-69.69	1444.30	0.00	0.00	0.00	1602.43	-57.75	1735.82	1615.14	67.86	1713.73	1480.54	-99.27	1787.21	1451.60	28.15	1784.32	-395.29	1153.19	67.97	193.91	1066.11	74.06	-294.75
9.62000	1575.32	116.11	65.44	1539.11	106.06	72.18	1355.43	108.57	104.11	1368.90	114.21	161.15	1543.52	-122.55	55.98	1507.08	-111.66	55.96	1313.62	-117.29	38.78	1309.42	-122.29	92.13	1453.26	-70.41	1443.84	0.00	0.00	0.00	1610.10	-57.12	1734.88	1622.70	67.40	1712.72	1488.17	-98.95	1786.64	1459.12	28.38	1783.66	-392.93	1151.21	69.06	194.14	1066.16	74.00	-298.74
9.63000	1606.46	118.63	67.58	1570.57	108.41	71.74	1384.67	109.68	94.62	1394.94	116.37	152.73	1544.66	-122.61	56.00	1508.19	-111.76	56.15	1313.65	-117.47	39.09	1309.73	-121.92	92.17	1461.17	-70.90	1443.11	0.00	0.00	0.00	1617.57	-56.59	1733.90	1608.41	59.67	1723.54	1495.79	-98.67	1786.05	1466.61	28.52	1783.04	-393.16	1151.51	68.56	194.31	1066.16	74.22	-289.90
9.64000	1637.33	121.03	70.08	1600.88	111.63	72.23	1414.19	111.16	85.79	1422.01	117.37	144.38	1543.28	-122.88	55.17	1506.77	-112.02	55.48	1313.81	-117.03	39.11	1309.90	-121.99	92.49	1467.84	-71.19	1442.63	0.00	0.00	0.00	1625.04	-56.15	1733.01	1610.73	58.09	1725.08	1503.44	-98.18	1785.43	1474.12	29.16	1782.29	-394.76	1151.48	68.37	193.02	1066.69	73.73	-293.48
9.65000	1667.32	123.29	72.68	1631.64	113.38	73.43	1443.47	113.39	77.90	1448.68	118.95	136.85	1542.98	-123.04	54.70	1507.33	-111.89	55.40	1314.10	-116.49	39.07	1309.99	-121.90	92.79	1473.38	-71.62	1442.06	0.00	0.00	0.00	1632.92	-55.63	1731.94	1619.10	58.37	1723.64	1511.08	-97.58	1784.82	1481.71	29.92	1781.57	-389.24	1149.80	70.05	193.69	1066.67	73.74	-291.52
9.66000	1698.37	125.40	76.48	1661.33	114.78	75.16	1472.91	115.14	70.49	1475.86	119.33	129.25	1543.47	-123.44	55.09	1508.14	-111.99	55.52	1314.06	-116.80	39.45	1310.34	-121.31	92.71	1480.30	-72.07	1441.45	0.00	0.00	0.00	1639.81	-55.29	1730.99	1626.52	59.01	1722.62	1518.55	-97.04	1784.20	1489.51	30.38	1780.82	-388.98	1151.65	69.29	194.90	1066.47	74.13	-286.52
9.67000	1728.10	127.02	80.32	1689.99	116.43	76.89	1501.98	117.90	64.31	1503.20	120.03	122.53	1543.42	-123.22	54.37	1507.82	-112.00	55.27	1314.13	-116.68	39.66	1310.63	-121.16	92.97	1487.02	-72.38	1440.95	0.00	0.00	0.00	1646.81	-54.92	1730.01	1633.92	59.56	1721.43	1526.03	-96.40	1783.60	1497.12	31.13	1780.07	-389.77	1151.22	69.47	194.33	1066.08	74.27	-282.25
9.68000	1757.67	128.37	84.30	1720.38	118.65	79.35	1531.72	119.02	58.28	1529.85	122.53	117.31	1545.64	-122.13	51.02	1507.80	-112.15	54.84	1314.67	-115.73	39.53	1310.71	-121.52	93.53	1493.77	-72.49	1440.47	0.00	0.00	0.00	1654.81	-54.62	1728.99	1640.80	60.41	1720.41	1533.59	-95.72	1783.04	1504.70	32.13	1779.25	-391.46	1149.99	69.51	192.86	1066.24	74.01	-289.43
9.69000	1787.45	130.10	88.27	1749.85	119.50	81.89	1560.71	121.58	53.64	1557.56	123.05	111.89	1545.52	-121.20	50.18	1507.68	-111.93	54.20	1314.64	-115.79	39.87	1311.05	-121.11	93.60	1501.52	-72.48	1439.84	0.00	0.00	0.00	1661.71	-54.35	1728.12	1669.25	70.38	1706.77	1541.17	-94.87	1782.49	1512.21	33.24	1778.44	-398.56	1153.07	67.19	194.16	1065.77	74.34	-297.00
9.70000	1825.63	126.21	75.80	1777.89	120.41	84.95	1589.78	123.58	49.52	1584.73	124.12	107.59	1545.95	-120.95	50.74	1507.88	-112.44	54.30	1314.76	-115.92	40.34	1311.54	-120.31	93.64	1508.61	-72.40	1439.20	0.00	0.00	0.00	1669.26	-53.99	1727.22	1661.18	63.09	1715.40	1548.89	-93.84	1781.98	1520.11	33.79	1777.71	-395.13	1152.83	68.32	193.33	1066.28	73.96	-292.03
9.71000	1844.07	132.53	94.66	1805.09	119.39	88.12	1618.20	125.78	46.35	1611.22	126.02	104.26	1545.77	-120.76	49.79	1508.30	-112.70	54.35	1314.96	-115.72	40.60	1311.60	-120.49	94.18	1515.45	-72.35	1438.76	0.00	0.00	0.00	1676.78	-53.54	1726.35	1663.56	61.57	1717.13	1556.51	-92.93	1781.42	1527.91	34.60	1776.93	-390.77	1151.83	69.31	193.03	1066.01	73.97	-294.92
9.72000	1871.43	132.64	99.97	1833.44	123.46	92.80	1647.15	126.86	43.50	1637.47	128.19	101.66	1547.28	-121.52	49.63	1509.45	-112.49	54.37	1314.98	-115.72	40.94	1312.23	-119.78	94.26	1523.38	-72.13	1438.30	0.00	0.00	0.00	1683.92	-53.24	1725.62	1671.65	61.17	1716.45	1563.95	-92.16	1780.83	1535.59	35.49	1776.08	-390.45	1151.41	69.30	194.00	1065.60	74.22	-290.87
9.73000	1897.94	133.69	105.96	1859.42	124.51	98.16	1675.17	128.51	42.02	1663.16	129.87	99.84	1547.57	-120.98	49.60	1509.73	-112.45	54.24	1315.19	-115.37	41.15	1312.56	-119.52	94.54	1530.62	-71.80	1437.69	0.00	0.00	0.00	1691.50	-52.78	1724.85	1679.36	61.57	1715.41	1571.57	-90.94	1780.27	1543.10	37.05	1775.14	-388.66	1151.09	70.10	193.86	1066.56	73.94	-296.63
9.74000	1923.78	134.56	113.12	1885.55	124.83	103.61	1702.99	129.82	41.33	1688.61	131.36	98.68	1547.01	-120.95	48.70	1509.27	-112.64	53.85	1315.49	-115.09	41.44	1312.53	-119.97	95.15	1538.74	-71.34	1436.96	0.00	0.00	0.00	1698.84	-52.28	1724.08	1687.01	61.88	1714.46	1579.01	-89.91	1779.69	1550.87	38.13	1774.30	-387.50	1150.93	69.78	193.16	1066.09	73.92	-297.95
9.75000	1948.21	134.01	121.21	1911.06	125.35	111.37	1728.95	131.78	41.78	1712.58	132.92	98.63	1547.45	-120.96	48.88	1509.46	-112.84	53.97	1315.73	-114.83	41.74	1312.87	-119.72	95.46	1546.69	-70.88	1436.27	0.00	0.00	0.00	1706.15	-51.74	1723.38	1694.60	63.10	1713.28	1586.45	-88.79	1779.10	1558.75	39.17	1773.42	-390.55	1152.50	68.57	192.91	1065.64	74.01	-296.79
9.76000	1977.70	124.74	119.23	1934.63	124.30	119.24	1754.93	131.71	42.48	1735.90	133.58	98.97	1546.46	-121.11	48.46	1509.13	-113.20	54.13	1316.02	-114.55	42.05	1313.11	-119.83	96.03	1553.76	-70.46	1435.68	0.00	0.00	0.00	1714.06	-51.14	1722.58	1702.07	63.89	1712.26	1593.82	-87.76	1778.47	1566.61	40.41	1772.52	-389.25	1152.75	69.21	194.19	1065.95	74.24	-295.76
9.77000	2000.41	125.28	127.69	1957.19	123.20	127.57	1778.80	132.86	44.39	1758.36	133.46	99.73	1547.47	-120.87	48.58	1509.42	-112.90	53.73	1316.30	-114.21	42.49	1313.48	-119.45	96.49	1561.92	-70.01	1434.80	0.00	0.00	0.00	1721.05	-50.42	1721.91	1710.06	64.32	1711.34	1601.26	-86.73	1777.75	1574.25	41.79	1771.58	-387.47	1149.86	70.26	194.12	1066.38	74.14	-293.88
9.78000	2019.78	122.14	137.02	1976.91	121.16	134.97	1801.15	133.18	46.51	1778.35	134.22	101.32	1547.47	-120.77	48.49	1509.22	-113.16	53.78	1316.49	-114.10	42.98	1314.09	-118.85	96.79	1569.61	-69.33	1434.09	0.00	0.00	0.00	1728.61	-49.61	1721.13	1718.58	64.64	1710.36	1608.80	-85.62	1777.01	1581.90	43.10	1770.62	-390.86	1150.53	69.46	193.17	1066.58	73.82	-292.47
9.79000	2036.98	118.70	145.83	1997.94	118.82	144.60	1821.59	133.40	48.34	1797.05	133.97	102.27	1546.85	-121.47	47.74	1509.14	-113.56	53.65	1316.77	-114.12	43.53	1314.40	-118.71	97.32	1577.12	-68.56	1433.33	0.00	0.00	0.00	1735.92	-48.72	1720.31	1725.10	66.15	1709.25	1616.37	-84.36	1776.17	1589.71	44.02	1769.65	-388.80	1151.45	69.87	192.35	1066.38	73.54	-288.31
9.80000	2052.98	116.68	152.52	2012.41	116.96	149.32	1840.01	132.27	48.90	1813.91	133.30	102.61	1547.53	-120.79	48.20	1508.73	-113.53	53.21	1317.00	-114.08	44.06	1314.78	-118.86	97.93	1585.14	-67.82	1432.34	0.00	0.00	0.00	1744.14	-47.71	1719.36	1733.36	66.86	1708.32	1623.98	-83.01	1775.30	1597.38	45.43	1768.61	-392.09	1150.89	69.40	193.44	1066.67	73.72	-287.16
9.81000	2066.40	113.43	157.35	2031.88	111.58	137.31	1855.49	131.17	48.84	1828.15	133.22	102.49	1547.44	-120.45	47.91	1509.75	-113.62	53.54	1317.36	-113.47	44.37	1314.86	-119.36	98.77	1593.53	-66.93	1431.35	0.00	0.00	0.00	1751.71	-46.56	1718.51	1741.67	68.19	1707.29	1631.51	-81.79	1774.36	1605.02	46.92	1767.53	-389.15	1150.12	70.20	193.57	1066.84	73.60	-288.01
9.82000	2077.62	108.62	159.50	2042.14	108.66	139.26	1868.85	129.48	47.73	1840.46	131.87	101.48	1547.49	-120.77	47.51	1509.19	-113.58	53.30	1317.71	-113.30	44.81	1315.52	-118.98	99.29	1601.71	-66.04	1430.45	0.00	0.00	0.00	1759.49	-45.40	1717.58	1749.35	69.20	1706.19	1639.20	-80.30	1773.44	1612.79	48.53	1766.42	-395.16	1152.90	67.97	193.02	1066.41	73.89	-288.24
9.83000	2086.35	101.60	159.12	2051.83	100.72	138.62	1877.93	129.12	47.03	1850.54	131.33	100.55	1547.43	-120.34	47.53	1508.94	-113.85	53.08	1318.04	-113.08	45.32	1315.85	-119.17	99.90	1609.19	-65.36	1429.36	0.00	0.00	0.00	1767.32	-44.07	1716.61	1756.23	70.81	1705.26	1646.79	-78.88	1772.48	1620.49	50.39	1765.29	-394.75	1151.27	68.18	192.80	1066.30	73.77	-295.34
9.84000	2094.82	95.44	155.48	2059.17	96.11	135.40	1886.31	127.02	44.96	1858.97	129.74	98.99	1546.97	-120.52	47.69	1509.39	-113.90	53.24	1318.22	-113.16	45.97	1316.20	-119.24	100.53	1618.55	-64.28	1428.37	0.00	0.00	0.00	1775.08	-42.64	1715.71	1764.06	71.97	1704.27	1654.57	-77.27	1771.53	1628.36	51.96	1764.22	-392.94	1151.08	68.69	193.00	1066.59	73.82	-289.88
9.85000	2101.46	89.18	149.84	2066.26	89.67	129.63	1891.96	125.28	43.04	1865.26	128.46	97.21	1547.37	-120.88	47.49	1509.15	-113.74	52.89	1318.30	-113.26	46.66	1316.71	-119.32	101.25	1626.29	-63.31	1427.40	0.00	0.00	0.00	1782.89	-40.99	1714.76	1771.50	74.04	1703.22	1662.51	-75.68	1770.55	1636.35	53.36	1763.19	-391.43	1151.36	69.04	193.89	1066.87	74.00	-288.00
9.86000	2105.51	81.63	143.37	2071.50	84.56	123.00	1894.53	124.92	41.71	1870.17	127.00	95.82	1546.63	-121.15	46.71	1509.64	-113.82	53.16	1318.73	-113.19	47.27	1317.24	-119.23	101.91	1634.64	-62.16	1426.43	0.00	0.00	0.00	1791.11	-39.18	1713.78	1778.95	75.55	1702.62	1670.62	-73.84	1769.58	1644.31	54.98	1762.14	-393.24	1152.43	68.16	192.59	1066.96	73.64	-291.57
9.87000	2108.52	74.81	135.54	2074.61	81.30	115.52	1896.61	124.00	40.35	1873.86	124.93	93.68	1546.90	-120.91	46.63	1509.31	-114.19	53.04	1319.04	-113.27	48.15	1317.90	-119.38	102.90	1642.47	-61.08	1425.51	0.00	0.00	0.00	1798.70	-37.24	1712.97	1787.80	77.53	1701.61	1678.67	-72.13	1768.55	1651.89	57.20	1760.99	-394.71	1153.07	68.18	192.76	1066.97	73.61	-292.36
9.88000	2112.41	70.64	127.19	2077.52	74.54	108.21	1898.74	122.06	39.08	1877.07	123.42	92.19	1548.71	-120.57	47.69	1509.60	-113.82	52.85	1319.56	-112.98	48.95	1318.60	-119.22	103.85	1650.63	-59.62	1424.71	0.00	0.00	0.00	1806.40	-35.10	1712.18	1793.63	80.19	1700.44	1687.03	-70.02	1767.65	1659.85	58.67	1760.03	-392.97	1153.19	68.40	194.03	1066.24	74.14	-288.25
9.89000	2111.55	76.19	129.79	2081.35	71.61	101.15	1900.99	121.64	38.76	1881.25	122.85	91.69	1547.36	-121.37	47.12	1510.10	-113.81	53.05	1320.05	-112.99	50.11	1319.57	-118.96	104.91	1657.78	-58.18	1424.00	0.00	0.00	0.00	1814.66	-32.79	1711.36	1801.72	81.97	1699.74	1695.20	-68.16	1766.73	1667.75	60.57	1759.05	-391.57	1150.69	69.19	194.72	1065.49	74.41	-293.97
9.90000	2115.74	73.42	123.56	2087.10	68.59	92.83	1903.60	121.22	38.23	1887.29	121.88	91.39	1548.38	-120.97	46.81	1511.20	-113.81	53.36	1320.48	-112.89	51.19	1320.36	-118.91	106.26	1666.52	-56.65	1423.32	0.00	0.00	0.00	1823.39	-30.37	1710.57	1809.77	83.92	1699.01	1703.51	-66.20	1765.95	1675.88	62.64	1758.20	-393.29	1152.37	68.33	194.70	1065.29	74.25	-291.07
9.91000	2119.99	72.93	114.73	2091.80	68.05	83.69	1905.39	121.86	38.14	1891.42	122.72	91.35	1548.68	-120.60	47.38	1510.45	-113.80	52.80	1321.18	-112.67	52.60	1321.38	-118.78	107.85	1675.99	-54.89	1422.83	0.00	0.00	0.00	1831.56	-27.81	1709.99	1817.62	86.13	1698.33	1711.97	-63.96	1765.43	1683.88	65.20	1757.55	-391.96	1151.02	68.69	193.95	1066.04	74.03	-289.93
9.92000	2123.92	73.15	106.14	2086.01	71.99	93.46	1906.42	122.37	37.92	1894.99	122.93	91.01	1547.68	-120.77	46.48	1510.65	-114.00	52.67	1321.66	-113.07	54.65	1322.87	-118.00	109.46	1684.87	-53.07	1422.76	0.00	0.00	0.00	1840.07	-25.17	1709.49	1825.02	89.07	1697.88	1720.45	-61.80	1765.10	1692.53	67.11	1757.31	-390.44	1151.00	69.37	192.31	1067.13	73.43	-289.89
9.93000	2126.74	72.28	98.39	2089.44	71.22	87.69	1907.00	123.15	37.97	1897.96	123.42	91.02	1548.92	-120.80	46.25	1510.63	-113.75	52.25	1322.53	-112.82	56.76	1324.26	-117.88	111.65	1693.73	-51.20	1423.03	0.00	0.00	0.00	1847.99	-22.58	1709.16	1822.06	86.39	1704.88	1729.10	-59.13	1765.00	1701.19	69.32	1757.14	-396.20	1152.27	68.20	190.95	1067.21	72.98	-293.28
9.94000	2131.11	70.96	91.41	2091.83	70.44	83.48	1908.88	121.66	37.82	1900.89	122.92	91.23	1548.89	-120.25	46.33	1511.12	-113.61	52.28	1323.49	-112.55	58.95	1325.69	-117.94	114.20	1702.13	-49.24	1423.24	0.00	0.00	0.00	1856.28	-19.74	1708.89	1828.21	87.94	1706.27	1737.73	-56.45	1764.97	1709.30	72.56	1756.96	-389.58	1151.01	69.46	193.96	1065.72	74.30	-293.42
9.95000	2133.34	69.68	85.93	2095.59	69.52	79.74	1909.18	121.86	38.67	1903.03	122.05	91.34	1549.27	-120.27	46.21	1510.69	-113.68	51.92	1324.55	-112.27	61.42	1327.10	-118.45	117.07	1711.61	-47.14	1423.66	0.00	0.00	0.00	1864.24	-16.99	1708.80	1838.46	90.51	1706.10	1746.30	-53.70	1765.11	1717.61	75.37	1756.99	-396.50	1150.78	68.19	195.28	1065.54	74.66	-294.06
9.96000	2135.52	69.05	80.88	2096.99	69.04	76.09	1910.57	119.92	38.23	1904.01	121.52	91.84	1549.68	-120.05	45.71	1511.34	-113.83	52.19	1325.33	-112.87	64.45	1328.73	-119.01	120.21	1720.88	-45.14	1424.45	0.00	0.00	0.00	1872.95	-14.17	1708.86	1849.32	93.55	1706.10	1754.96	-50.82	1765.45	1726.16	78.12	1757.27	-389.08	1150.38	69.66	194.10	1066.24	74.09	-288.49
9.97000	2137.46	69.08	77.26	2098.32	69.28	73.53	1910.59	120.10	38.52	1905.46	120.54	92.06	1549.56	-120.53	45.76	1512.41	-113.44	52.24	1326.62	-113.05	67.51	1331.12	-118.47	122.98	1731.10	-43.07	1425.32	0.00	0.00	0.00	1881.49	-11.26	1709.09	1857.51	96.46	1706.29	1763.66	-47.77	1766.05	1734.73	81.18	1757.65	-392.05	1151.24	68.89	193.65	1066.19	73.97	-284.99
9.98000	2139.79	68.75	74.14	2098.82	68.39	70.59	1910.43	120.65	39.08	1906.06	120.98	92.72	1550.26	-120.45	45.83	1512.94	-113.20	52.08	1327.86	-113.79	70.96	1333.38	-119.24	126.54	1739.58	-41.19	1426.30	0.00	0.00	0.00	1889.50	-8.37	1709.60	1864.56	99.25	1706.66	1772.21	-44.86	1766.81	1743.31	84.18	1758.25	-393.08	1152.35	68.68	193.48	1065.96	73.90	-294.22
9.99000	2140.70	68.34	70.80	2099.77	68.26	68.42	1910.38	120.65	39.35	1907.59	119.81	92.73	1549.92	-120.42	45.35	1512.33	-113.19	51.69	1329.29	-114.30	74.48	1336.17	-119.82	130.18	1749.49	-39.18	1427.43	0.00	0.00	0.00	1897.72	-5.41	1710.32	1873.03	102.16	1707.13	1780.90	-41.68	1767.73	1752.10	86.86	1759.16	-392.19	1151.67	68.46	195.48	1065.62	74.86	-298.87
10.00000	2152.38	55.66	47.99	2100.04	67.89	67.28	1910.75	119.78	39.23	1908.93	118.23	92.62	1550.07	-120.96	45.23	1513.00	-113.09	51.74	1331.01	-114.76	78.21	1339.02	-120.56	133.97	1757.21	-37.25	1428.69	0.00	0.00	0.00	1906.91	-2.33	1711.08	1880.71	104.95	1707.89	1789.52	-38.48	1768.80	1760.73	90.07	1759.98	-389.92	1150.81	69.56	194.84	1066.02	74.68	-293.21
10.01000	2151.66	53.87	47.54	2100.48	67.86	66.81	1910.54	120.06	39.60	1909.21	118.37	92.90	1549.80	-120.48	45.35	1512.85	-113.31	51.95	1332.93	-115.74	82.49	1341.94	-122.20	138.46	1766.29	-35.11	1429.89	0.00	0.00	0.00	1915.45	0.75	1712.10	1889.64	107.96	1708.66	1798.01	-35.63	1769.84	1769.40	93.06	1760.94	-389.27	1151.61	69.42	193.50	1065.85	74.22	-291.48
10.02000	2151.62	53.02	46.74	2101.43	66.78	65.73	1911.20	119.30	39.45	1910.17	117.37	92.72	1549.98	-120.30	44.90	1513.23	-113.34	52.03	1335.25	-116.60	86.99	1345.80	-123.27	142.80	1774.70	-32.98	1431.13	0.00	0.00	0.00	1923.69	3.92	1713.30	1898.81	111.27	1709.52	1806.78	-32.55	1771.04	1777.91	96.21	1761.90	-394.65	1151.18	68.25	194.17	1065.58	74.40	-291.95
10.03000	2142.75	67.15	66.52	2100.98	67.19	65.01	1910.99	119.58	39.53	1910.65	117.18	92.85	1550.61	-121.02	44.84	1513.87	-113.01	52.11	1338.27	-116.86	91.43	1349.72	-125.05	147.50	1783.99	-30.88	1432.35	0.00	0.00	0.00	1932.04	7.12	1714.60	1905.24	114.44	1710.66	1815.43	-29.65	1772.29	1786.49	99.21	1763.03	-393.56	1151.52	68.68	193.35	1065.75	74.12	-288.31
10.04000	2142.18	66.85	65.41	2101.32	67.23	65.24	1912.03	118.02	39.07	1910.98	116.69	92.80	1550.94	-120.54	44.96	1514.10	-113.14	52.69	1341.21	-118.22	96.59	1354.42	-126.55	152.32	1792.62	-28.77	1433.72	0.00	0.00	0.00	1940.24	10.18	1715.94	1911.72	117.49	1711.83	1824.11	-26.66	1773.52	1794.95	102.49	1764.05	-401.48	1153.37	66.27	193.26	1066.53	73.82	-290.63
10.05000	2142.78	66.94	65.17	2100.81	67.05	65.59	1911.08	119.40	39.66	1911.12	116.96	92.91	1550.93	-120.19	45.07	1515.06	-112.64	53.04	1344.72	-119.35	101.92	1359.71	-128.24	157.26	1801.39	-26.62	1435.12	0.00	0.00	0.00	1948.50	13.29	1717.31	1920.32	120.41	1713.05	1832.62	-23.78	1774.69	1803.27	105.79	1764.92	-395.50	1152.63	67.48	194.33	1066.77	73.96	-295.30
10.06000	2142.51	66.86	64.62	2101.69	67.42	65.10	1911.70	118.64	39.45	1911.40	117.05	92.98	1552.46	-120.13	45.77	1515.19	-112.00	53.49	1348.72	-120.96	107.75	1365.56	-130.23	162.30	1809.68	-24.48	1436.43	0.00	0.00	0.00	1957.10	16.44	1718.61	1938.14	127.79	1706.72	1841.19	-20.68	1775.93	1812.04	108.33	1765.96	-393.79	1151.24	68.34	193.81	1066.30	73.90	-293.83
10.07000	2142.33	66.75	64.23	2101.48	68.05	64.40	1912.17	118.25	39.16	1911.56	116.96	92.94	1551.80	-120.01	45.30	1515.38	-111.89	54.15	1353.76	-121.70	113.34	1371.95	-131.91	167.18	1818.42	-22.36	1437.78	0.00	0.00	0.00	1965.82	19.36	1719.92	1960.58	137.21	1694.26	1849.63	-17.61	1777.11	1820.31	111.60	1766.86	-398.51	1153.38	66.96	195.16	1066.43	74.41	-294.93
10.08000	2142.68	66.95	64.28	2101.77	67.91	65.12	1911.52	119.12	39.48	1911.65	117.33	92.96	1551.33	-120.42	45.35	1516.20	-111.61	55.11	1358.51	-123.77	119.81	1378.90	-134.48	172.57	1827.87	-20.15	1439.08	0.00	0.00	0.00	1974.36	22.18	1721.15	1976.61	142.98	1690.91	1857.99	-14.53	1778.33	1828.58	114.63	1767.65	-397.04	1152.98	67.49	195.23	1066.02	74.49	-291.19
10.09000	2142.20	66.83	64.06	2101.91	67.76	64.80	1911.68	118.64	39.24	1912.04	117.08	92.99	1552.97	-120.34	45.54	1517.46	-111.43	56.01	1363.93	-125.79	126.47	1386.27	-136.96	178.05	1835.81	-18.04	1440.35	0.00	0.00	0.00	1982.61	24.88	1722.29	1972.68	139.60	1703.60	1866.33	-11.33	1779.57	1836.84	117.46	1768.43	-393.70	1152.50	68.08	193.10	1066.00	74.00	-291.81
10.10000	2142.22	66.75	63.95	2101.79	67.80	64.27	1911.86	118.64	39.29	1912.58	116.94	92.79	1554.04	-119.92	45.70	1518.03	-111.42	56.81	1369.91	-126.98	133.15	1394.39	-138.95	183.62	1844.14	-15.93	1441.50	0.00	0.00	0.00	1990.52	27.58	1723.43	1998.94	150.47	1690.74	1874.44	-8.46	1780.70	1844.96	120.67	1769.10	-390.63	1150.22	69.27	193.82	1066.27	74.16	-286.23
10.11000	2143.74	68.11	61.45	2101.96	68.11	64.18	1911.68	118.91	39.24	1912.58	117.36	92.75	1553.74	-120.12	45.19	1520.46	-111.46	58.39	1375.96	-128.43	140.62	1402.61	-141.21	189.79	1852.08	-13.75	1442.51	0.00	0.00	0.00	1998.52	30.19	1724.46	2013.34	154.47	1687.47	1882.35	-5.77	1781.74	1853.21	123.57	1769.67	-391.78	1151.30	69.03	194.34	1065.82	74.26	-290.72
10.12000	2144.13	67.36	60.70	2101.14	67.93	64.45	1911.63	119.08	39.31	1912.74	117.34	92.68	1554.69	-120.93	45.13	1522.65	-111.93	60.20	1382.56	-130.34	148.77	1411.57	-142.93	196.35	1860.29	-11.83	1443.57	0.00	0.00	0.00	2006.34	32.74	1725.40	1996.48	146.88	1705.55	1890.41	-2.90	1782.77	1861.22	126.57	1770.13	-395.19	1151.17	68.69	194.11	1065.85	74.16	-293.39
10.13000	2142.60	66.72	63.96	2101.99	67.86	64.63	1911.60	119.38	39.34	1912.94	117.39	92.56	1556.32	-122.00	44.61	1524.67	-112.04	61.89	1389.84	-131.68	157.15	1420.67	-145.01	203.31	1868.41	-10.01	1444.38	0.00	0.00	0.00	2014.75	35.18	1726.26	1998.35	147.27	1710.04	1898.51	0.17	1783.82	1868.97	129.73	1770.53	-396.75	1150.25	68.34	195.53	1066.18	74.31	-290.65
10.14000	2144.30	67.39	60.33	2101.75	67.43	63.91	1912.13	118.34	38.77	1912.93	117.76	92.46	1557.62	-122.16	44.78	1528.31	-113.11	64.39	1397.62	-133.83	166.23	1430.84	-146.06	210.14	1875.95	-8.18	1445.21	0.00	0.00	0.00	2022.53	37.57	1727.13	2006.79	149.53	1710.44	1906.29	2.63	1784.74	1876.86	132.35	1770.97	-391.11	1150.54	69.18	192.81	1066.56	73.67	-288.45
10.15000	2143.88	68.23	61.04	2101.72	68.34	64.16	1910.90	120.45	39.74	1913.68	116.90	92.03	1559.72	-122.63	45.24	1529.84	-111.80	69.50	1406.46	-134.74	175.08	1441.48	-147.43	217.20	1883.63	-6.48	1445.98	0.00	0.00	0.00	2030.68	39.91	1727.91	2015.31	151.42	1710.46	1914.15	5.26	1785.64	1884.53	135.14	1771.25	-388.89	1148.69	69.90	193.95	1066.21	74.18	-296.30
10.16000	2144.04	67.24	60.36	2101.47	68.11	64.12	1911.14	120.10	39.54	1913.49	117.36	92.06	1563.03	-123.24	46.16	1534.45	-112.64	72.23	1415.72	-135.94	184.29	1452.93	-148.59	224.19	1891.97	-4.92	1446.64	0.00	0.00	0.00	2038.25	42.14	1728.73	2022.72	154.04	1710.61	1922.00	7.83	1786.54	1892.18	137.48	1771.56	-387.91	1150.72	69.75	193.21	1066.58	73.89	-286.70
10.17000	2144.24	67.39	60.45	2102.33	67.77	64.38	1912.27	118.33	38.78	1913.55	117.53	92.33	1566.19	-124.83	46.86	1538.86	-113.83	74.80	1425.61	-136.63	193.46	1464.19	-150.18	231.67	1900.06	-3.41	1447.17	0.00	0.00	0.00	2045.85	44.24	1729.43	2029.86	155.92	1710.89	1929.71	10.08	1787.28	1899.82	139.70	1771.83	-390.80	1152.28	69.01	194.00	1066.39	74.06	-287.54
10.18000	2144.07	67.77	60.22	2101.48	73.46	65.36	1911.36	119.64	39.29	1911.37	118.32	97.81	1570.67	-126.02	48.60	1544.26	-115.28	77.88	1435.78	-137.03	202.45	1475.52	-151.79	239.40	1907.00	-1.99	1447.75	0.00	0.00	0.00	2053.55	46.19	1730.08	2037.73	157.51	1711.07	1937.32	12.15	1787.97	1907.45	141.73	1772.08	-391.93	1151.75	68.92	194.47	1066.11	74.26	-294.15
10.19000	2144.00	67.91	60.31	2101.52	71.85	64.53	1912.00	118.71	38.79	1909.02	118.06	96.91	1574.81	-130.04	53.00	1551.16	-117.10	81.70	1446.12	-137.06	210.92	1487.18	-152.26	246.62	1914.77	-0.46	1448.29	0.00	0.00	0.00	2060.95	48.16	1730.64	2068.47	170.10	1693.01	1944.78	13.83	1788.61	1915.15	143.35	1772.37	-394.76	1153.03	68.08	192.71	1066.45	73.76	-289.35
10.20000	2143.73	68.23	60.80	2101.26	69.79	64.39	1911.77	119.13	39.08	1909.07	117.95	96.95	1583.86	-133.90	55.56	1559.68	-119.88	85.73	1457.02	-136.64	218.32	1498.02	-153.40	254.08	1921.28	1.02	1448.80	0.00	0.00	0.00	2068.26	50.00	1731.13	2081.94	173.39	1689.20	1952.56	15.81	1789.21	1922.70	144.95	1772.65	-395.22	1153.91	67.68	192.29	1066.65	73.68	-291.64
10.21000	2144.27	67.08	59.90	2102.38	69.58	64.49	1911.34	119.57	39.23	1910.43	117.99	97.56	1594.53	-138.03	59.87	1570.28	-123.35	90.71	1469.02	-135.53	224.23	1510.14	-152.26	260.20	1928.19	2.52	1449.30	0.00	0.00	0.00	2075.42	51.53	1731.64	2088.87	175.72	1688.97	1960.20	17.34	1789.74	1929.95	146.86	1772.91	-389.50	1153.12	68.99	194.27	1066.02	74.18	-291.51
10.22000	2144.14	67.59	60.37	2102.96	67.92	64.23	1912.10	118.61	38.82	1911.22	117.98	97.73	1607.96	-141.69	64.96	1582.87	-126.87	95.66	1481.62	-134.88	229.09	1522.60	-151.52	265.45	1934.96	3.84	1449.88	0.00	0.00	0.00	2083.06	53.02	1732.01	2095.17	178.58	1688.66	1967.71	18.74	1790.28	1936.97	148.88	1773.14	-387.85	1152.16	69.33	194.75	1066.17	74.37	-294.89
10.23000	2144.26	67.60	60.10	2101.93	67.84	64.71	1911.76	119.05	39.04	1911.43	116.91	97.25	1623.56	-146.22	69.54	1597.81	-130.74	100.04	1494.83	-134.98	232.84	1535.69	-150.69	269.70	1941.54	5.27	1450.47	0.00	0.00	0.00	2090.56	54.39	1732.31	2103.33	178.92	1689.11	1975.38	20.18	1790.77	1944.49	149.77	1773.43	-389.07	1150.21	69.92	194.00	1066.22	74.19	-296.50
10.24000	2144.45	67.36	60.21	2103.07	68.14	63.86	1911.97	118.79	38.99	1911.11	118.00	98.18	1638.65	-150.65	73.05	1614.23	-134.48	103.55	1509.14	-135.32	235.57	1549.96	-149.67	272.70	1948.42	6.75	1450.98	0.00	0.00	0.00	2097.68	55.57	1732.66	2111.05	179.13	1689.24	1982.66	21.02	1791.19	1951.84	150.72	1773.88	-394.19	1151.70	68.66	194.09	1066.41	74.13	-292.43
10.25000	2144.07	68.25	60.16	2101.90	68.37	63.41	1911.68	119.35	39.24	1911.30	117.46	98.09	1656.17	-154.64	75.65	1631.23	-137.86	106.24	1524.77	-135.28	237.04	1565.26	-148.64	274.41	1954.66	8.14	1451.62	0.00	0.00	0.00	2104.96	56.65	1732.96	2116.37	182.24	1689.07	1990.00	21.96	1791.63	1959.21	151.73	1774.38	-394.48	1152.46	68.07	193.12	1066.91	73.75	-291.30
10.26000	2144.52	67.54	60.03	2102.09	68.18	63.99	1911.78	119.14	39.25	1910.29	117.59	97.63	1673.93	-159.25	77.89	1648.68	-141.37	107.75	1540.89	-135.06	237.15	1581.36	-147.36	274.75	1961.23	9.64	1452.16	0.00	0.00	0.00	2112.66	57.54	1733.15	2124.80	182.05	1689.46	1997.35	22.79	1792.07	1966.53	152.66	1774.78	-390.84	1151.45	69.02	194.80	1066.30	74.45	-288.08
10.27000	2144.30	67.77	59.92	2102.35	68.28	63.95	1911.53	119.49	39.42	1911.02	117.89	98.58	1691.58	-163.09	78.37	1667.03	-144.90	108.58	1557.75	-134.37	235.86	1597.11	-147.37	274.34	1967.24	11.07	1452.87	0.00	0.00	0.00	2119.45	58.28	1733.42	2132.19	182.59	1689.58	2004.35	23.10	1792.44	1973.76	153.61	1775.24	-391.84	1150.58	69.16	196.18	1066.28	74.68	-286.07
10.28000	2151.85	62.09	42.83	2103.07	68.43	63.97	1911.53	119.41	39.37	1910.60	118.54	98.68	1711.31	-167.21	79.09	1685.83	-148.42	108.43	1574.96	-134.24	233.56	1613.32	-147.36	272.64	1973.76	12.64	1453.39	0.00	0.00	0.00	2126.39	58.86	1733.64	2140.50	181.33	1690.14	2011.83	24.15	1792.91	1981.02	154.32	1775.70	-390.11	1150.99	69.20	194.68	1066.14	74.43	-289.80
10.29000	2153.26	61.00	41.86	2103.00	68.59	64.04	1911.64	119.45	39.48	1911.64	117.48	98.24	1731.84	-171.14	78.71	1706.17	-151.63	107.74	1592.96	-133.84	229.82	1630.40	-146.93	269.64	1979.95	14.14	1453.96	0.00	0.00	0.00	2133.08	59.24	1733.91	2146.62	182.57	1690.23	2018.61	24.30	1793.25	1988.16	154.97	1776.18	-391.14	1150.94	69.06	194.99	1065.83	74.60	-287.97
10.30000	2143.35	77.28	61.66	2102.63	68.79	63.82	1911.91	118.76	39.23	1911.45	118.31	98.85	1753.45	-175.04	78.42	1726.97	-154.71	106.31	1610.85	-134.49	225.31	1648.02	-146.29	265.44	1986.14	15.55	1454.45	0.00	0.00	0.00	2139.98	59.60	1734.08	2129.35	173.22	1709.27	2025.66	24.80	1793.53	1995.31	155.36	1776.68	-391.30	1150.47	69.33	193.98	1066.25	74.26	-289.08
10.31000	2143.87	76.11	61.06	2102.82	67.47	63.84	1911.37	119.55	39.61	1909.69	118.32	98.30	1774.95	-178.67	77.05	1749.49	-157.69	104.62	1629.93	-134.73	219.42	1665.44	-146.91	260.66	1992.42	16.81	1455.01	0.00	0.00	0.00	2146.78	59.83	1734.27	2130.64	170.85	1713.93	2032.51	25.14	1793.87	2002.21	155.94	1777.14	-390.44	1150.22	69.85	194.62	1066.18	74.32	-289.47
10.32000	2144.12	71.98	60.58	2102.34	68.49	64.24	1911.66	119.32	39.47	1911.57	117.62	98.27	1801.71	-180.01	73.08	1773.23	-160.50	102.47	1649.64	-135.33	212.56	1684.52	-146.21	254.31	1998.99	18.11	1455.41	0.00	0.00	0.00	2153.21	59.90	1734.54	2137.26	171.51	1714.14	2039.57	25.76	1794.24	2009.38	155.99	1777.53	-386.92	1149.56	70.46	194.99	1065.85	74.49	-292.16
10.33000	2143.97	71.04	60.27	2101.75	68.39	63.73	1911.89	118.76	39.27	1911.78	117.22	98.50	1826.61	-182.71	70.66	1799.18	-162.94	100.61	1669.38	-137.01	205.22	1703.97	-146.00	247.30	2005.11	19.14	1455.77	0.00	0.00	0.00	2160.07	59.95	1734.76	2143.88	171.28	1714.58	2046.14	25.92	1794.51	2016.15	156.40	1777.78	-387.95	1151.54	69.52	195.18	1064.98	74.83	-286.28
10.34000	2144.76	69.70	59.89	2101.91	68.26	63.86	1911.65	119.02	39.52	1911.20	117.66	98.73	1853.45	-185.96	69.34	1824.91	-165.36	98.25	1690.15	-138.69	196.78	1723.46	-146.61	239.80	2012.20	20.26	1456.09	0.00	0.00	0.00	2166.45	59.90	1735.01	2150.31	171.61	1714.68	2052.42	25.81	1794.74	2022.66	156.84	1778.03	-390.35	1150.52	69.88	195.62	1065.61	74.74	-282.87
10.35000	2144.31	69.08	60.02	2102.00	68.29	64.06	1911.73	119.16	39.55	1909.68	117.30	97.92	1881.76	-188.15	68.72	1852.11	-167.80	96.17	1712.77	-138.80	186.88	1744.13	-146.21	231.36	2018.74	21.39	1456.28	0.00	0.00	0.00	2172.83	59.73	1735.31	2157.33	171.23	1715.00	2058.71	25.90	1794.94	2029.48	156.75	1778.30	-389.12	1150.16	70.24	194.49	1066.08	74.40	-289.48
10.36000	2144.45	68.81	60.03	2101.42	69.44	63.88	1912.20	118.49	39.39	1911.98	116.94	98.94	1909.87	-191.62	67.33	1879.53	-170.37	94.15	1734.78	-140.69	177.20	1764.47	-147.23	222.89	2025.45	22.33	1456.55	0.00	0.00	0.00	2179.19	59.50	1735.65	2188.22	181.37	1695.44	2065.10	26.27	1795.20	2036.02	157.16	1778.42	-389.46	1152.91	69.28	194.23	1065.55	74.25	-288.36
10.37000	2144.16	67.90	59.53	2102.38	68.91	63.81	1911.42	119.62	39.86	1910.48	117.22	98.32	1937.85	-194.02	66.83	1906.92	-173.09	91.93	1758.06	-141.79	166.82	1785.14	-148.77	214.30	2031.88	23.14	1456.70	0.00	0.00	0.00	2185.41	59.28	1736.02	2175.08	173.96	1711.43	2071.39	26.52	1795.49	2042.42	157.38	1778.52	-388.41	1151.63	69.72	194.89	1066.15	74.39	-284.73
10.38000	2143.40	68.93	59.72	2102.07	69.16	63.48	1911.84	119.12	39.80	1911.94	117.18	99.18	1965.99	-196.91	65.56	1935.75	-175.68	90.26	1781.51	-143.88	156.86	1806.68	-150.89	205.55	2038.88	23.85	1456.81	0.00	0.00	0.00	2191.89	58.96	1736.41	2175.19	171.15	1716.72	2077.54	26.72	1795.66	2048.74	157.45	1778.62	-387.45	1151.17	70.48	194.58	1066.18	74.45	-286.94
10.39000	2143.64	69.00	59.74	2101.99	70.08	63.64	1911.80	119.00	39.80	1911.61	116.93	98.61	1995.28	-200.11	63.46	1964.28	-178.50	88.39	1804.70	-147.54	147.37	1828.89	-152.31	196.29	2045.19	24.50	1456.89	0.00	0.00	0.00	2198.36	58.66	1736.87	2205.40	183.14	1696.46	2083.39	26.52	1795.73	2055.03	157.64	1778.65	-391.72	1151.19	69.63	195.24	1066.34	74.48	-294.13
10.40000	2143.53	68.67	59.51	2099.45	72.29	66.85	1912.06	118.52	39.63	1910.11	117.12	98.36	2022.67	-203.85	66.49	1992.25	-181.20	86.36	1829.86	-149.00	136.78	1852.33	-152.99	186.86	2051.30	25.02	1456.99	0.00	0.00	0.00	2204.41	58.30	1737.39	2219.37	182.91	1692.25	2089.29	26.35	1795.81	2061.12	157.73	1778.63	-396.62	1152.87	68.17	195.46	1065.82	74.59	-293.61
10.41000	2143.84	68.98	59.91	2100.79	72.20	66.98	1911.71	119.01	40.19	1911.29	116.41	99.19	2047.08	-202.33	73.21	2019.61	-184.04	84.30	1856.28	-149.82	126.34	1875.10	-155.24	177.86	2058.22	25.42	1456.96	0.00	0.00	0.00	2210.23	57.93	1737.97	2226.05	182.43	1692.47	2095.18	26.28	1795.88	2066.99	157.77	1778.61	-388.93	1150.83	69.56	195.96	1065.80	74.76	-296.43
10.42000	2140.26	73.93	64.76	2099.79	72.03	66.81	1912.08	118.49	40.13	1910.83	117.12	99.75	2074.41	-205.09	73.44	2048.10	-186.91	83.28	1880.82	-153.63	117.66	1899.20	-156.61	169.18	2064.63	25.76	1456.91	0.00	0.00	0.00	2216.27	57.53	1738.50	2231.56	182.95	1692.96	2100.95	25.98	1795.90	2073.30	157.08	1778.65	-387.84	1149.87	70.28	194.40	1065.64	74.40	-292.11
10.43000	2141.16	74.32	65.50	2100.07	72.32	67.33	1912.15	118.25	40.10	1911.08	117.04	99.83	2102.25	-208.10	73.81	2076.14	-189.89	82.70	1907.71	-155.26	108.32	1922.44	-159.83	161.33	2070.78	25.96	1456.85	0.00	0.00	0.00	2222.34	57.12	1739.03	2236.28	184.46	1692.91	2106.63	25.64	1795.94	2078.92	157.23	1778.61	-390.51	1149.19	69.82	194.94	1066.07	74.26	-290.26
10.44000	2141.52	73.53	64.69	2100.56	72.28	67.43	1912.50	117.83	40.06	1911.12	116.45	99.90	2132.42	-210.59	75.91	2104.96	-192.76	82.97	1934.82	-156.90	99.24	1946.63	-161.85	153.35	2077.11	26.07	1456.75	0.00	0.00	0.00	2228.16	56.75	1739.62	2243.54	182.67	1693.51	2112.43	25.48	1795.96	2084.76	156.94	1778.60	-393.37	1151.23	69.00	194.98	1066.17	74.41	-291.58
10.45000	2141.45	73.91	65.32	2100.77	72.12	67.30	1912.41	117.50	40.12	1911.03	115.88	99.55	2161.24	-213.66	78.25	2133.51	-195.39	83.76	1960.19	-161.37	92.17	1971.12	-163.87	145.88	2083.90	26.13	1456.65	0.00	0.00	0.00	2234.17	56.42	1740.09	2249.55	181.94	1694.05	2118.22	25.17	1796.01	2090.14	156.86	1778.53	-398.21	1152.19	67.78	194.27	1066.50	74.17	-289.33
10.46000	2141.54	74.36	65.47	2100.13	72.79	67.60	1912.20	117.92	40.55	1911.10	116.12	100.07	2189.93	-216.18	80.80	2161.91	-197.95	85.10	1988.75	-161.72	83.57	1996.10	-165.67	138.75	2090.10	26.10	1456.33	0.00	0.00	0.00	2239.88	56.10	1740.59	2255.61	181.18	1694.52	2123.53	24.28	1795.88	2096.13	156.04	1778.60	-391.69	1151.63	68.99	195.97	1065.94	74.75	-285.09
10.47000	2141.70	73.80	65.07	2099.97	72.66	67.62	1912.52	117.45	40.48	1911.62	115.57	100.17	2221.45	-219.97	76.14	2189.91	-200.30	86.78	2015.12	-165.78	77.53	2021.42	-167.53	132.35	2096.27	26.10	1456.08	0.00	0.00	0.00	2245.91	55.77	1741.02	2261.12	181.15	1694.90	2129.14	23.80	1795.79	2101.69	155.57	1778.43	-391.00	1152.06	69.04	194.30	1066.20	74.16	-288.37
10.48000	2141.06	74.78	65.75	2101.84	70.14	64.37	1912.72	117.36	40.71	1911.31	116.25	100.72	2249.60	-221.31	79.79	2216.94	-202.84	88.35	2042.97	-167.55	70.94	2047.59	-169.64	124.11	2102.50	25.95	1455.71	0.00	0.00	0.00	2251.94	55.48	1741.46	2241.96	169.16	1716.77	2134.95	23.38	1795.58	2107.14	155.10	1778.14	-390.76	1151.89	69.35	194.91	1066.31	74.38	-285.34
10.49000	2148.19	69.53	61.41	2101.51	70.66	63.91	1912.92	116.99	40.73	1912.40	115.16	100.80	2279.19	-222.93	84.19	2244.84	-205.11	91.07	2068.86	-171.69	66.35	2072.87	-171.70	116.40	2108.73	25.84	1455.24	0.00	0.00	0.00	2257.69	55.19	1741.90	2241.54	166.11	1722.04	2140.43	22.53	1795.28	2112.38	154.63	1777.86	-394.41	1151.90	68.37	195.51	1066.21	74.47	-286.00
10.50000	2141.43	69.89	59.31	2101.26	70.59	64.29	1912.78	117.02	41.01	1911.95	115.11	100.85	2304.47	-226.25	86.60	2274.70	-206.77	94.91	2068.86	-171.69	66.35	2097.29	-173.70	109.22	2115.02	25.57	1454.72	0.00	0.00	0.00	2263.54	54.94	1742.24	2271.46	178.89	1700.29	2146.19	21.86	1794.99	2118.01	153.59	1777.54	-391.86	1150.36	69.24	194.69	1066.68	74.12	-289.59
10.51000	2144.29	69.87	60.50	2101.72	70.10	64.07	1912.95	116.68	41.00	1911.88	114.59	100.51	2330.37	-226.79	91.04	2302.09	-208.47	98.06	2068.86	-171.69	66.35	2120.85	-175.65	102.55	2121.38	25.09	1454.11	0.00	0.00	0.00	2269.38	54.77	1742.59	2282.89	181.02	1695.74	2151.93	21.00	1794.55	2123.38	152.78	1777.04	-388.94	1151.18	69.69	194.61	1066.55	74.27	-283.87
10.52000	2142.92	68.02	63.27	2101.57	70.03	63.67	1913.00	116.73	41.15	1911.85	115.41	101.31	2356.90	-228.57	94.82	2325.26	-210.71	99.87	2068.86	-171.69	66.35	2143.58	-177.53	96.37	2127.61	24.52	1453.54	0.00	0.00	0.00	2275.44	54.57	1742.84	2288.66	180.34	1696.03	2157.78	20.06	1794.12	2129.03	151.23	1776.58	-388.47	1150.62	69.63	193.77	1066.50	74.10	-284.68
10.53000	2143.26	68.04	63.39	2102.25	69.32	63.38	1912.83	116.64	41.46	1913.64	114.62	102.03	2381.54	-230.31	97.88	2352.12	-212.02	103.42	2068.86	-171.69	66.35	2165.48	-179.37	90.68	2133.61	23.92	1452.89	0.00	0.00	0.00	2281.36	54.40	1743.13	2268.56	167.91	1718.54	2157.78	20.06	1794.12	2134.08	150.42	1775.93	-390.24	1152.05	68.88	195.29	1066.14	74.58	-285.19
10.54000	2142.93	68.06	63.09	2101.58	70.22	63.60	1913.15	116.36	41.66	1912.34	114.20	101.47	2407.37	-232.12	100.95	2373.93	-213.77	104.75	2068.86	-171.69	66.35	2186.57	-181.14	85.44	2140.12	23.16	1452.18	0.00	0.00	0.00	2287.04	54.28	1743.39	2294.04	176.55	1701.37	2157.78	20.06	1794.12	2139.66	148.73	1775.40	-385.54	1149.94	70.80	195.06	1066.56	74.33	-290.31
10.55000	2142.65	67.93	63.11	2102.09	70.80	63.92	1912.86	116.62	42.12	1911.60	114.37	101.73	2431.64	-232.91	103.96	2396.28	-215.26	106.71	2068.86	-171.69	66.35	2206.86	-182.86	80.66	2146.41	22.40	1451.44	0.00	0.00	0.00	2293.45	54.16	1743.57	2304.45	180.54	1696.08	2157.78	20.06	1794.12	2144.82	147.42	1774.63	-393.10	1152.10	68.97	195.49	1066.35	74.47	-287.72
10.56000	2142.93	68.28	62.86	2101.59	70.08	63.69	1912.70	116.93	42.70	1912.71	114.53	102.90	2454.90	-233.71	106.49	2420.17	-216.18	109.08	2068.86	-171.69	66.35	2226.38	-184.52	76.31	2152.80	21.63	1450.75	0.00	0.00	0.00	2299.58	54.07	1743.84	2311.21	178.44	1696.77	2157.78	20.06	1794.12	2149.93	145.76	1773.88	-389.92	1153.04	68.98	195.87	1065.67	74.82	-285.75
10.57000	2142.87	67.91	63.10	2102.80	69.99	63.13	1913.03	116.16	42.55	1914.40	113.96	103.30	2479.11	-234.44	109.34	2446.31	-217.14	111.58	2068.86	-171.69	66.35	2245.13	-186.13	72.38	2159.39	20.67	1450.05	0.00	0.00	0.00	2305.83	53.96	1744.19	2288.60	166.16	1720.32	2157.78	20.06	1794.12	2154.80	144.41	1772.93	-391.98	1151.90	68.51	194.99	1066.02	74.53	-291.24
10.58000	2142.59	68.23	62.58	2102.52	70.65	63.14	1913.68	115.64	42.93	1914.19	114.50	103.97	2504.90	-236.22	111.78	2470.67	-217.78	114.45	2068.86	-171.69	66.35	2263.12	-187.69	68.85	2165.69	19.62	1449.37	0.00	0.00	0.00	2312.25	53.82	1744.52	2286.97	163.34	1726.32	2157.78	20.06	1794.12	2160.00	142.26	1771.98	-391.91	1151.40	68.70	195.41	1065.35	74.68	-287.69
10.59000	2142.67	68.10	62.78	2102.83	70.09	63.26	1913.62	115.73	43.55	1913.68	113.32	103.49	2526.54	-236.03	115.24	2493.90	-218.69	117.55	2068.86	-171.69	66.35	2280.38	-189.19	65.71	2172.22	18.60	1448.57	0.00	0.00	0.00	2318.45	53.67	1744.92	2293.01	162.32	1727.16	2157.78	20.06	1794.12	2165.31	140.01	1771.07	-388.87	1150.19	69.81	195.55	1066.23	74.54	-286.53
10.60000	2142.93	68.26	62.64	2102.96	69.95	63.40	1913.81	115.36	43.93	1915.43	113.72	104.96	2547.69	-236.02	119.30	2514.86	-219.95	120.41	2068.86	-171.69	66.35	2296.91	-190.63	62.95	2178.89	17.52	1447.83	0.00	0.00	0.00	2324.67	53.37	1745.33	2299.11	161.83	1727.28	2157.78	20.06	1794.12	2170.67	137.46	1770.12	-386.28	1149.92	70.29	192.72	1066.83	73.78	-285.14
10.61000	2142.80	68.21	62.82	2103.12	70.88	63.62	1914.05	114.95	44.25	1914.94	113.43	105.07	2567.98	-237.43	123.12	2535.42	-221.37	124.40	2068.86	-171.69	66.35	2312.73	-192.02	60.55	2185.63	16.44	1447.01	0.00	0.00	0.00	2331.09	52.95	1745.70	2304.44	161.37	1727.50	2157.78	20.06	1794.12	2176.03	135.01	1769.20	-384.63	1146.82	71.49	194.71	1066.18	74.39	-291.66
10.62000	2142.80	68.26	62.77	2103.14	70.57	63.35	1913.75	115.81	45.27	1915.25	113.75	106.12	2588.89	-239.88	128.21	2554.85	-222.63	129.11	2068.86	-171.69	66.35	2327.86	-193.36	58.49	2191.97	15.15	1446.23	0.00	0.00	0.00	2337.22	52.36	1746.14	2303.04	157.12	1734.10	2157.78	20.06	1794.12	2181.58	132.16	1768.40	-387.30	1149.92	70.50	194.37	1065.95	74.47	-291.27
10.63000	2143.17	68.18	63.06	2103.38	70.43	63.31	1914.08	115.42	45.88	1916.00	113.38	106.94	2607.20	-240.65	134.49	2573.50	-223.85	134.82	2068.86	-171.69	66.35	2342.31	-194.65	56.77	2198.64	13.78	1445.52	0.00	0.00	0.00	2343.38	51.55	1746.56	2306.87	155.34	1736.01	2157.78	20.06	1794.12	2186.49	129.93	1767.41	-390.69	1150.52	69.78	194.68	1065.78	74.42	-290.30
10.64000	2142.57	68.29	62.64	2102.79	70.63	62.56	1914.49	114.66	46.45	1915.61	113.33	107.59	2623.41	-241.32	141.18	2590.30	-224.88	140.72	2068.86	-171.69	66.35	2356.09	-195.88	55.35	2205.48	12.39	1444.72	0.00	0.00	0.00	2349.47	50.63	1747.01	2311.66	154.14	1736.65	2157.78	20.06	1794.12	2192.06	126.88	1766.66	-394.08	1151.00	69.04	194.99	1066.02	74.48	-291.72
10.65000	2142.10	68.45	62.78	2100.79	73.48	65.87	1914.91	114.41	47.08	1916.78	112.83	108.65	2638.75	-242.42	147.68	2605.71	-225.79	146.72	2068.86	-171.69	66.35	2369.22	-197.06	54.24	2212.37	11.00	1443.97	0.00	0.00	0.00	2355.56	49.51	1747.52	2316.84	152.77	1737.30	2157.78	20.06	1794.12	2197.77	123.55	1766.05	-397.48	1153.61	67.74	193.82	1066.52	74.15	-292.18
10.66000	2143.13	68.58	63.19	2101.03	73.81	66.12	1915.40	113.95	47.88	1916.26	112.99	109.12	2653.16	-242.34	154.50	2620.54	-226.57	152.67	2068.86	-171.69	66.35	2381.71	-198.19	53.42	2218.80	9.61	1443.30	0.00	0.00	0.00	2361.74	48.19	1748.00	2321.69	151.17	1738.00	2157.78	20.06	1794.12	2203.03	120.54	1765.31	-393.32	1151.18	69.11	194.06	1066.79	73.92	-286.64
10.67000	2142.58	68.81	62.70	2101.58	73.44	65.97	1915.96	113.35	48.65	1917.16	113.24	110.68	2666.90	-244.00	159.45	2632.92	-227.17	156.96	2068.86	-171.69	66.35	2393.58	-199.26	52.86	2225.49	8.06	1442.49	0.00	0.00	0.00	2367.92	46.76	1748.48	2326.79	149.48	1738.51	2157.78	20.06	1794.12	2208.18	117.53	1764.53	-391.33	1150.48	69.60	193.52	1066.42	73.93	-287.49
10.68000	2142.09	68.80	62.43	2101.16	73.14	65.23	1916.08	113.36	49.72	1917.27	112.85	111.56	2677.83	-244.41	162.90	2644.45	-227.66	160.40	2068.86	-171.69	66.35	2404.83	-200.29	52.56	2232.53	6.36	1441.77	0.00	0.00	0.00	2373.95	45.12	1749.01	2332.58	147.66	1739.03	2157.78	20.06	1794.12	2213.17	114.65	1763.71	-384.84	1148.16	71.62	194.07	1066.10	74.11	-288.58
10.69000	2142.24	68.72	62.75	2102.33	73.25	65.69	1916.91	112.43	50.57	1917.73	112.80	112.56	2688.13	-244.65	165.02	2653.20	-227.99	161.32	2068.86	-171.69	66.35	2415.50	-201.26	52.50	2239.91	4.80	1441.08	0.00	0.00	0.00	2380.13	43.33	1749.58	2338.18	145.63	1739.52	2157.78	20.06	1794.12	2218.44	111.21	1763.01	-386.23	1150.60	70.41	193.47	1066.00	74.12	-284.84
10.70000	2142.67	68.81	62.87	2101.31	73.65	65.51	1917.20	112.22	51.57	1918.78	112.63	113.97	2696.74	-243.78	165.55	2661.34	-227.84	161.10	2068.86	-171.69	66.35	2425.58	-202.18	52.67	2247.35	3.08	1440.33	0.00	0.00	0.00	2386.12	41.43	1750.16	2343.49	143.39	1740.11	2157.78	20.06	1794.12	2223.66	107.73	1762.33	-391.86	1153.63	68.30	192.15	1066.80	73.60	-290.76
10.71000	2142.83	68.82	62.92	2101.88	74.29	65.98	1917.34	112.52	53.07	1919.17	112.43	114.85	2703.97	-243.65	163.82	2669.78	-227.26	160.27	2068.86	-171.69	66.35	2435.10	-203.06	53.04	2254.53	1.11	1439.68	0.00	0.00	0.00	2392.33	39.41	1750.75	2348.76	141.06	1740.82	2157.78	20.06	1794.12	2228.80	104.33	1761.50	-389.71	1153.58	69.32	193.91	1066.11	74.17	-291.46
10.72000	2142.47	68.76	62.80	2101.69	73.71	65.25	1917.89	111.99	54.29	1920.90	112.95	117.18	2706.07	-242.88	169.01	2674.04	-226.96	156.13	2068.86	-171.69	66.35	2444.06	-203.88	53.62	2261.81	-0.97	1439.00	0.00	0.00	0.00	2398.22	37.16	1751.43	2354.46	138.68	1741.47	2157.78	20.06	1794.12	2234.18	100.24	1760.84	-389.31	1150.48	69.60	193.56	1065.62	74.37	-289.05
10.73000	2142.56	69.06	62.58	2101.93	73.94	65.39	1919.15	110.85	55.18	1920.48	112.38	117.96	2710.72	-242.13	165.54	2679.76	-226.30	152.99	2068.86	-171.69	66.35	2452.49	-204.65	54.37	2269.17	-3.13	1438.30	0.00	0.00	0.00	2404.18	34.79	1752.12	2359.22	136.11	1742.39	2157.78	20.06	1794.12	2239.36	96.40	1760.29	-390.71	1151.31	69.14	193.66	1066.05	74.13	-288.09
10.74000	2142.66	68.98	62.67	2101.90	73.84	65.21	1919.00	111.51	56.97	1920.40	112.32	119.02	2714.19	-241.72	159.72	2683.15	-225.73	147.97	2068.86	-171.69	66.35	2460.39	-205.37	55.29	2276.88	-5.39	1437.64	0.00	0.00	0.00	2409.84	32.31	1752.90	2364.96	133.41	1743.17	2157.78	20.06	1794.12	2244.69	92.28	1759.60	-394.23	1150.99	68.89	194.09	1066.05	74.22	-288.76
10.75000	2142.59	69.24	62.45	2102.26	74.10	65.21	1919.77	111.04	58.32	1923.56	112.34	121.60	2718.06	-241.22	152.85	2686.56	-225.44	141.66	2068.86	-171.69	66.35	2467.79	-206.05	56.36	2284.56	-7.74	1437.08	0.00	0.00	0.00	2415.95	29.74	1753.69	2370.26	130.53	1744.12	2157.78	20.06	1794.12	2249.88	88.18	1758.80	-392.75	1151.14	69.06	194.63	1065.85	74.59	-285.08
10.76000	2142.76	69.03	62.93	2101.94	74.82	65.45	1920.19	111.42	60.30	1923.49	113.14	123.32	2722.01	-241.82	144.12	2691.03	-225.98	134.57	2068.86	-171.69	66.35	2474.69	-206.67	57.57	2292.39	-10.15	1436.47	0.00	0.00	0.00	2421.92	27.02	1754.59	2375.36	127.60	1745.03	2157.78	20.06	1794.12	2255.15	84.01	1758.13	-384.92	1150.51	70.59	194.28	1066.44	74.31	-281.63
10.77000	2142.26	69.27	62.55	2102.50	74.06	65.16	1920.58	112.03	62.48	1924.47	112.62	125.72	2727.60	-244.50	133.49	2696.50	-228.41	126.09	2068.86	-171.69	66.35	2481.11	-207.25	58.90	2300.10	-12.78	1436.06	0.00	0.00	0.00	2428.04	24.35	1755.67	2380.67	124.56	1746.16	2157.78	20.06	1794.12	2260.46	79.83	1757.56	-384.80	1149.75	70.56	194.31	1066.50	74.05	-292.18
10.78000	2142.97	69.37	62.76	2102.99	73.79	64.85	1921.91	111.40	64.24	1925.04	113.00	127.90	2732.33	-246.83	122.70	2701.44	-230.20	117.72	2068.86	-171.69	66.35	2487.07	-207.78	60.34	2307.77	-15.57	1435.83	0.00	0.00	0.00	2434.03	21.67	1756.99	2386.28	121.58	1747.39	2157.78	20.06	1794.12	2265.92	75.44	1757.48	-386.94	1149.01	70.59	195.24	1066.42	74.26	-289.96
10.79000	2142.63	69.53	62.32	2102.77	74.61	65.46	1923.10	111.03	66.62	1927.95	112.81	130.91	2736.55	-247.50	113.15	2705.08	-231.12	109.65	2068.86	-171.69	66.35	2492.57	-208.26	61.86	2316.08	-18.39	1435.88	0.00	0.00	0.00	2440.08	18.89	1758.40	2392.13	118.51	1748.87	2157.78	20.06	1794.12	2271.37	71.22	1757.70	-386.27	1150.76	70.51	193.96	1066.60	73.90	-291.13
10.80000	2142.66	69.12	62.74	2103.11	74.27	65.18	1923.23	112.33	70.02	1930.68	113.05	134.29	2741.51	-247.20	104.43	2708.87	-231.48	102.39	2068.86	-171.69	66.35	2497.64	-208.69	63.47	2323.59	-21.16	1436.21	0.00	0.00	0.00	2446.27	16.02	1759.95	2397.40	115.37	1750.70	2157.78	20.06	1794.12	2276.76	67.14	1758.15	-386.27	1149.99	70.14	192.79	1066.40	73.79	-296.71
10.81000	2142.93	69.17	62.62	2102.88	74.78	65.48	1925.06	111.53	72.64	1932.91	112.97	137.17	2745.18	-246.11	97.78	2711.84	-230.66	97.58	2068.86	-171.69	66.35	2502.28	-209.08	65.13	2331.32	-23.83	1436.92	0.00	0.00	0.00	2452.38	13.10	1761.74	2402.16	112.09	1752.76	2157.78	20.06	1794.12	2282.75	62.22	1758.90	-384.02	1151.21	70.39	193.38	1066.05	74.22	-290.43
10.82000	2143.24	69.35	62.57	2103.13	74.46	65.27	1926.83	110.99	75.66	1934.55	113.34	140.22	2746.61	-244.27	92.98	2713.66	-228.90	93.86	2068.86	-171.69	66.35	2506.52	-209.41	66.85	2339.18	-26.49	1437.95	0.00	0.00	0.00	2458.66	10.18	1763.75	2407.62	108.90	1755.06	2157.78	20.06	1794.12	2288.56	57.76	1759.87	-390.65	1148.22	70.13	193.37	1066.66	73.92	-288.00
10.83000	2143.57	69.45	62.48	2103.52	73.73	65.44	1928.41	111.26	79.20	1935.75	114.48	143.76	2747.87	-242.48	89.85	2714.58	-227.23	90.90	2068.86	-171.69	66.35	2510.36	-209.71	68.59	2347.27	-29.26	1439.44	0.00	0.00	0.00	2465.07	7.21	1766.01	2413.52	105.73	1757.60	2157.78	20.06	1794.12	2294.91	52.99	1761.47	-396.09	1151.06	68.38	194.17	1066.60	74.19	-291.78
10.84000	2143.39	69.11	62.56	2103.55	73.68	65.49	1930.43	111.56	82.92	1937.54	115.08	147.32	2748.27	-241.85	87.99	2715.41	-226.47	89.45	2068.86	-171.69	66.35	2513.82	-209.95	70.35	2355.51	-31.93	1441.37	0.00	0.00	0.00	2471.31	4.15	1768.52	2419.35	102.54	1760.45	2157.78	20.06	1794.12	2300.91	48.39	1763.24	-392.24	1150.73	69.34	195.13	1066.34	74.32	-287.58
[truncated: 157 more rows]
[truncated: 35 more columns]
