# Supplementary material for: The impact of mobile phone use on where we look and how we walk when negotiating floor based obstacles
Source: PLoS One. 2017 Jun 30;12(6):e0179802. doi: 10.1371/journal.pone.0179802 (PMC5493336; doi:10.1371/journal.pone.0179802)
Supplement: S1 File — (ZIP) [file pone.0179802.s001.zip › Gait/PP13/JN no obs write 1.txt]

CODAmotion Analysis Text
Codamotion Analysis Text Save of: JN no obs write 1.mdf
Time	Markers
Time	1:LTOE.X	1:LTOE.Y	1:LTOE.Z	2:L2nd.X	2:L2nd.Y	2:L2nd.Z	3:LHEE.X	3:LHEE.Y	3:LHEE.Z	4:LANK.X	4:LANK.Y	4:LANK.Z	5:RTOE.X	5:RTOE.Y	5:RTOE.Z	6:R2nd.X	6:R2nd.Y	6:R2nd.Z	7:RHEE.X	7:RHEE.Y	7:RHEE.Z	8:RANK.X	8:RANK.Y	8:RANK.Z	9:STRN.X	9:STRN.Y	9:STRN.Z	10:Marker 10.X	10:Marker 10.Y	10:Marker 10.Z	11:FRHD.X	11:FRHD.Y	11:FRHD.Z	12:FLHD.X	12:FLHD.Y	12:FLHD.Z	13:BRHD.X	13:BRHD.Y	13:BRHD.Z	14:BLHD.X	14:BLHD.Y	14:BLHD.Z	15:BLSTEP.X	15:BLSTEP.Y	15:BLSTEP.Z	16:FLSTEP.X	16:FLSTEP.Y	16:FLSTEP.Z	17:BRSTEP.X
(s)	(mm)	(mm)	(mm)	(mm)	(mm)	(mm)	(mm)	(mm)	(mm)	(mm)	(mm)	(mm)	(mm)	(mm)	(mm)	(mm)	(mm)	(mm)	(mm)	(mm)	(mm)	(mm)	(mm)	(mm)	(mm)	(mm)	(mm)	(mm)	(mm)	(mm)	(mm)	(mm)	(mm)	(mm)	(mm)	(mm)	(mm)	(mm)	(mm)	(mm)	(mm)	(mm)	(mm)	(mm)	(mm)	(mm)	(mm)	(mm)	(mm)
0.00000	-3718.08	191.61	-36.80	-3733.89	200.71	-27.69	-3863.26	187.13	-43.49	-3859.27	186.61	1.09	-3180.51	-2.60	-33.71	-4073.67	65.56	-12.41	-1837.73	82.65	204.63	-1819.92	71.67	253.59	-4247.56	134.25	1332.61	0.00	0.00	0.00	-4181.36	22.30	1669.95	-4304.36	47.51	1711.02	-89.50	72.92	1784.99	-3312.07	158.03	1295.13	-206.91	911.07	56.08	232.55	838.10	60.09	-145.75
0.01000	-3718.08	191.61	-36.80	-3733.89	200.71	-27.69	-3863.26	187.13	-43.49	-3859.27	186.61	1.09	-3180.51	-2.60	-33.71	-4073.67	65.56	-12.41	-1837.73	82.65	204.63	-1819.92	71.67	253.59	-4247.56	134.25	1332.61	0.00	0.00	0.00	-4181.36	22.30	1669.95	-4304.36	47.51	1711.02	-89.50	72.92	1784.99	-3312.07	158.03	1295.13	-206.91	911.07	56.08	232.55	838.10	60.09	-145.75
0.02000	-3718.08	191.61	-36.80	-3733.89	200.71	-27.69	-3863.26	187.13	-43.49	-3859.27	186.61	1.09	-3180.51	-2.60	-33.71	-4073.67	65.56	-12.41	-1837.73	82.65	204.63	-1819.92	71.67	253.59	-4247.56	134.25	1332.61	0.00	0.00	0.00	-4181.36	22.30	1669.95	-4304.36	47.51	1711.02	-89.50	72.92	1784.99	-3312.07	158.03	1295.13	-206.98	911.36	56.10	232.63	838.39	60.11	-145.80
0.03000	-3718.08	191.61	-36.80	-3733.89	200.71	-27.69	-3863.40	187.13	-43.49	-3859.52	186.62	1.08	-3180.51	-2.60	-33.71	-4073.67	65.56	-12.41	-1837.73	82.65	204.63	-1819.92	71.67	253.59	-4247.56	134.25	1332.61	0.00	0.00	0.00	-4181.36	22.30	1669.95	-4304.36	47.51	1711.02	-89.50	72.92	1784.99	-3313.02	158.08	1295.51	-273.56	1198.89	74.03	309.93	1129.00	80.24	-201.72
0.04000	-3718.08	191.61	-36.80	-3733.89	200.71	-27.69	-4008.18	192.73	-44.62	-4109.72	195.51	-7.41	-3180.51	-2.60	-33.71	-4073.67	65.56	-12.41	-1837.73	82.65	204.63	-1819.92	71.67	253.59	-4247.56	134.25	1332.61	0.00	0.00	0.00	-4181.36	22.30	1669.95	-4304.36	47.51	1711.02	-89.50	72.92	1784.99	-4263.30	204.07	1668.06	-275.02	1199.58	73.62	308.20	1128.44	80.24	-199.40
0.05000	-3718.08	191.61	-36.80	-3733.89	200.71	-27.69	-3998.28	193.01	-43.22	-4117.97	196.47	-7.39	-3180.51	-2.60	-33.71	-4073.67	65.56	-12.41	-1837.73	82.65	204.63	-1819.92	71.67	253.59	-4247.56	134.25	1332.61	0.00	0.00	0.00	-4181.36	22.30	1669.95	-4304.36	47.51	1711.02	-89.50	72.92	1784.99	-4253.33	204.79	1667.24	-273.04	1199.21	74.26	308.72	1129.30	80.01	-205.20
0.06000	-3718.08	191.61	-36.80	-3733.89	200.71	-27.69	-4007.48	194.82	-44.20	-4075.36	195.50	-1.30	-3180.51	-2.60	-33.71	-4073.67	65.56	-12.41	-1837.73	82.65	204.63	-1819.92	71.67	253.59	-4247.56	134.25	1332.61	0.00	0.00	0.00	-4181.36	22.30	1669.95	-4304.36	47.51	1711.02	-89.50	72.92	1784.99	-4261.38	204.74	1666.96	-272.57	1199.04	74.45	310.59	1128.09	80.86	-202.90
0.07000	-3718.08	191.61	-36.80	-3733.89	200.71	-27.69	-4023.87	194.60	-47.09	-4091.03	194.79	-4.39	-3180.51	-2.60	-33.71	-4073.67	65.56	-12.41	-1837.73	82.65	204.63	-1819.92	71.67	253.59	-4247.56	134.25	1332.61	0.00	0.00	0.00	-4181.36	22.30	1669.95	-4304.36	47.51	1711.02	-89.50	72.92	1784.99	-4258.43	204.66	1667.30	-270.08	1198.83	74.82	310.12	1128.64	80.50	-202.68
0.08000	-3718.08	191.61	-36.80	-3733.89	200.71	-27.69	-4020.80	193.83	-45.93	-4093.27	195.39	-3.64	-3180.51	-2.60	-33.71	-4073.67	65.56	-12.41	-1837.73	82.65	204.63	-1819.92	71.67	253.59	-4247.56	134.25	1332.61	0.00	0.00	0.00	-4181.36	22.30	1669.95	-4304.36	47.51	1711.02	-89.50	72.92	1784.99	-4262.00	204.24	1667.26	-273.97	1199.18	74.21	309.16	1129.51	80.05	-201.88
0.09000	-3718.08	191.61	-36.80	-3733.89	200.71	-27.69	-4013.50	191.75	-46.34	-4101.13	197.31	-4.66	-3180.51	-2.60	-33.71	-4073.67	65.56	-12.41	-1837.73	82.65	204.63	-1819.92	71.67	253.59	-4247.56	134.25	1332.61	0.00	0.00	0.00	-4181.36	22.30	1669.95	-4304.36	47.51	1711.02	-89.50	72.92	1784.99	-4272.76	204.33	1667.85	-274.25	1199.72	73.92	309.26	1129.34	80.39	-204.56
0.10000	-3718.08	191.61	-36.80	-3733.89	200.71	-27.69	-4017.57	192.89	-47.25	-4077.55	197.07	-1.99	-3180.51	-2.60	-33.71	-4073.67	65.56	-12.41	-1837.73	82.65	204.63	-1819.92	71.67	253.59	-4247.56	134.25	1332.61	0.00	0.00	0.00	-4181.36	22.30	1669.95	-4304.36	47.51	1711.02	-89.50	72.92	1784.99	-4270.32	203.87	1668.22	-276.53	1201.54	72.96	308.86	1128.60	80.44	-201.84
0.11000	-3718.08	191.61	-36.80	-3733.89	200.71	-27.69	-4050.99	194.08	-52.47	-4078.04	194.38	-1.24	-3180.51	-2.60	-33.71	-4073.67	65.56	-12.41	-1837.73	82.65	204.63	-1819.92	71.67	253.59	-4247.56	134.25	1332.61	0.00	0.00	0.00	-4181.36	22.30	1669.95	-4304.36	47.51	1711.02	-89.50	72.92	1784.99	-4264.90	204.54	1667.39	-276.46	1200.53	73.31	308.63	1129.16	80.03	-197.80
0.12000	-3718.08	191.61	-36.80	-3733.89	200.71	-27.69	-4014.34	192.43	-44.93	-4087.42	197.14	-3.37	-3180.51	-2.60	-33.71	-4073.67	65.56	-12.41	-1837.73	82.65	204.63	-1819.92	71.67	253.59	-4247.56	134.25	1332.61	0.00	0.00	0.00	-4181.36	22.30	1669.95	-4304.36	47.51	1711.02	-89.50	72.92	1784.99	-4255.78	203.66	1667.21	-273.97	1199.66	73.82	311.21	1129.15	80.76	-201.95
0.13000	-3718.08	191.61	-36.80	-3733.89	200.71	-27.69	-4017.13	192.83	-45.95	-4083.97	196.46	-1.81	-3180.51	-2.60	-33.71	-4073.67	65.56	-12.41	-1837.73	82.65	204.63	-1819.92	71.67	253.59	-4247.56	134.25	1332.61	0.00	0.00	0.00	-4181.36	22.30	1669.95	-4304.36	47.51	1711.02	-89.50	72.92	1784.99	-4262.58	204.58	1667.42	-272.68	1199.48	74.34	309.76	1128.70	80.64	-202.57
0.14000	-3718.08	191.61	-36.80	-3733.89	200.71	-27.69	-4017.67	194.20	-46.75	-4121.97	195.73	-7.26	-3180.51	-2.60	-33.71	-4073.67	65.56	-12.41	-1837.73	82.65	204.63	-1819.92	71.67	253.59	-4247.56	134.25	1332.61	0.00	0.00	0.00	-4181.36	22.30	1669.95	-4304.36	47.51	1711.02	-89.50	72.92	1784.99	-4272.20	203.88	1667.20	-272.00	1199.94	74.10	309.07	1128.45	80.51	-201.69
0.15000	-3718.08	191.61	-36.80	-3733.89	200.71	-27.69	-4009.89	193.00	-44.62	-4097.80	196.08	-4.21	-3180.51	-2.60	-33.71	-4073.67	65.56	-12.41	-1837.73	82.65	204.63	-1819.92	71.67	253.59	-4247.56	134.25	1332.61	0.00	0.00	0.00	-4181.36	22.30	1669.95	-4304.36	47.51	1711.02	-89.50	72.92	1784.99	-4260.05	203.70	1666.64	-270.66	1198.91	74.40	307.80	1129.21	79.87	-202.73
0.16000	-3718.08	191.61	-36.80	-3733.89	200.71	-27.69	-4033.44	193.80	-48.23	-4103.19	196.34	-4.27	-3180.51	-2.60	-33.71	-4073.67	65.56	-12.41	-1837.73	82.65	204.63	-1819.92	71.67	253.59	-4247.56	134.25	1332.61	0.00	0.00	0.00	-4181.36	22.30	1669.95	-4304.36	47.51	1711.02	-89.50	72.92	1784.99	-4272.80	203.93	1667.66	-272.53	1199.25	73.71	307.98	1128.38	80.16	-202.46
0.17000	-3718.08	191.61	-36.80	-3733.89	200.71	-27.69	-4006.32	192.97	-45.40	-4081.27	195.46	-1.16	-3180.51	-2.60	-33.71	-4073.67	65.56	-12.41	-1837.73	82.65	204.63	-1819.92	71.67	253.59	-4247.56	134.25	1332.61	0.00	0.00	0.00	-4181.36	22.30	1669.95	-4304.36	47.51	1711.02	-89.50	72.92	1784.99	-4260.70	203.44	1667.23	-273.64	1200.88	73.23	307.77	1129.21	80.10	-203.59
0.18000	-3718.08	191.61	-36.80	-3733.89	200.71	-27.69	-4007.38	193.29	-43.76	-4089.31	197.24	-1.82	-3180.51	-2.60	-33.71	-4073.67	65.56	-12.41	-1837.73	82.65	204.63	-1819.92	71.67	253.59	-4247.56	134.25	1332.61	0.00	0.00	0.00	-4181.36	22.30	1669.95	-4304.36	47.51	1711.02	-89.50	72.92	1784.99	-4264.24	204.00	1666.42	-275.36	1200.65	73.20	308.08	1129.15	80.30	-205.44
0.19000	-3718.08	191.61	-36.80	-3733.89	200.71	-27.69	-4005.78	193.23	-44.53	-4085.05	195.67	-2.77	-3180.51	-2.60	-33.71	-4073.67	65.56	-12.41	-1837.73	82.65	204.63	-1819.92	71.67	253.59	-4247.56	134.25	1332.61	0.00	0.00	0.00	-4181.36	22.30	1669.95	-4304.36	47.51	1711.02	-89.50	72.92	1784.99	-4264.49	203.38	1666.91	-271.88	1199.24	74.45	309.09	1130.15	80.14	-201.75
0.20000	-3718.08	191.61	-36.80	-3733.89	200.71	-27.69	-4029.11	194.01	-48.70	-4071.23	195.42	-0.29	-3180.51	-2.60	-33.71	-4073.67	65.56	-12.41	-1837.73	82.65	204.63	-1819.92	71.67	253.59	-4247.56	134.25	1332.61	0.00	0.00	0.00	-4181.36	22.30	1669.95	-4304.36	47.51	1711.02	-89.50	72.92	1784.99	-4271.84	203.81	1667.34	-274.98	1200.48	73.30	311.75	1129.35	80.98	-200.49
0.21000	-3718.08	191.61	-36.80	-3733.89	200.71	-27.69	-3997.69	195.02	-43.88	-4108.10	196.39	-7.29	-3180.51	-2.60	-33.71	-4073.67	65.56	-12.41	-1837.73	82.65	204.63	-1819.92	71.67	253.59	-4247.56	134.25	1332.61	0.00	0.00	0.00	-4181.36	22.30	1669.95	-4304.36	47.51	1711.02	-89.50	72.92	1784.99	-4259.89	203.56	1667.38	-273.81	1199.46	73.52	309.83	1130.15	80.05	-201.83
0.22000	-3718.08	191.61	-36.80	-3733.89	200.71	-27.69	-4020.86	192.37	-47.37	-4083.31	196.67	-1.88	-3180.51	-2.60	-33.71	-4073.67	65.56	-12.41	-1837.73	82.65	204.63	-1819.92	71.67	253.59	-4247.56	134.25	1332.61	0.00	0.00	0.00	-4181.36	22.30	1669.95	-4304.36	47.51	1711.02	-89.50	72.92	1784.99	-4263.06	203.39	1666.64	-268.64	1197.83	75.09	309.21	1128.48	80.76	-199.94
0.23000	-3718.08	191.61	-36.80	-3733.89	200.71	-27.69	-4003.72	193.31	-44.79	-4084.24	196.18	-1.16	-3180.51	-2.60	-33.71	-4073.67	65.56	-12.41	-1837.73	82.65	204.63	-1819.92	71.67	253.59	-4247.56	134.25	1332.61	0.00	0.00	0.00	-4181.36	22.30	1669.95	-4304.36	47.51	1711.02	-89.50	72.92	1784.99	-4252.61	204.85	1666.87	-271.32	1198.41	74.44	310.18	1128.78	80.76	-201.93
0.24000	-3718.08	191.61	-36.80	-3733.89	200.71	-27.69	-4008.49	193.11	-43.73	-4112.62	194.87	-6.71	-3180.51	-2.60	-33.71	-4073.67	65.56	-12.41	-1837.73	82.65	204.63	-1819.92	71.67	253.59	-4247.56	134.25	1332.61	0.00	0.00	0.00	-4181.36	22.30	1669.95	-4304.36	47.51	1711.02	-89.50	72.92	1784.99	-4267.64	204.53	1667.50	-274.58	1199.13	73.54	309.73	1128.59	80.64	-198.21
0.25000	-3718.08	191.61	-36.80	-3733.89	200.71	-27.69	-4024.30	193.16	-47.31	-4102.62	196.10	-6.15	-3180.51	-2.60	-33.71	-4073.67	65.56	-12.41	-1837.73	82.65	204.63	-1819.92	71.67	253.59	-4247.56	134.25	1332.61	0.00	0.00	0.00	-4181.36	22.30	1669.95	-4304.36	47.51	1711.02	-89.50	72.92	1784.99	-4274.02	203.40	1667.38	-275.89	1200.24	73.10	311.01	1128.97	80.78	-196.64
0.26000	-3718.08	191.61	-36.80	-3733.89	200.71	-27.69	-4023.34	192.84	-46.49	-4115.98	194.68	-6.75	-3180.51	-2.60	-33.71	-4073.67	65.56	-12.41	-1837.73	82.65	204.63	-1819.92	71.67	253.59	-4247.56	134.25	1332.61	0.00	0.00	0.00	-4181.36	22.30	1669.95	-4304.36	47.51	1711.02	-89.50	72.92	1784.99	-4269.46	203.73	1667.46	-273.89	1200.06	73.83	312.60	1127.91	81.29	-197.35
0.27000	-3718.08	191.61	-36.80	-3733.89	200.71	-27.69	-3995.74	193.41	-43.87	-4082.47	196.10	-1.69	-3180.51	-2.60	-33.71	-4073.67	65.56	-12.41	-1837.73	82.65	204.63	-1819.92	71.67	253.59	-4247.56	134.25	1332.61	0.00	0.00	0.00	-4181.36	22.30	1669.95	-4304.36	47.51	1711.02	-89.50	72.92	1784.99	-4269.75	203.66	1667.50	-269.25	1197.57	75.28	312.62	1127.90	81.52	-200.98
0.28000	-3718.08	191.61	-36.80	-3733.89	200.71	-27.69	-4013.51	194.41	-45.45	-4047.80	195.58	3.59	-3180.51	-2.60	-33.71	-4073.67	65.56	-12.41	-1837.73	82.65	204.63	-1819.92	71.67	253.59	-4247.56	134.25	1332.61	0.00	0.00	0.00	-4181.36	22.30	1669.95	-4304.36	47.51	1711.02	-89.50	72.92	1784.99	-4274.79	203.23	1668.09	-271.08	1197.97	74.96	310.78	1128.50	80.86	-199.80
0.29000	-3718.08	191.61	-36.80	-3733.89	200.71	-27.69	-4037.13	192.40	-50.04	-4106.69	196.89	-4.94	-3180.51	-2.60	-33.71	-4073.67	65.56	-12.41	-1837.73	82.65	204.63	-1819.92	71.67	253.59	-4247.56	134.25	1332.61	0.00	0.00	0.00	-4181.36	22.30	1669.95	-4304.36	47.51	1711.02	-89.50	72.92	1784.99	-4264.71	202.98	1667.32	-273.09	1199.44	73.96	311.66	1128.11	80.93	-195.76
0.30000	-3718.08	191.61	-36.80	-3733.89	200.71	-27.69	-4016.63	192.41	-47.08	-4115.16	194.72	-6.40	-3180.51	-2.60	-33.71	-4073.67	65.56	-12.41	-1837.73	82.65	204.63	-1819.92	71.67	253.59	-4247.56	134.25	1332.61	0.00	0.00	0.00	-4181.36	22.30	1669.95	-4304.36	47.51	1711.02	-89.50	72.92	1784.99	-4260.34	203.34	1667.42	-273.95	1199.76	74.12	307.43	1129.61	79.62	-199.01
0.31000	-3718.08	191.61	-36.80	-3733.89	200.71	-27.69	-3980.49	193.51	-42.83	-4069.63	195.98	0.22	-3180.51	-2.60	-33.71	-4073.67	65.56	-12.41	-1837.73	82.65	204.63	-1819.92	71.67	253.59	-4247.56	134.25	1332.61	0.00	0.00	0.00	-4181.36	22.30	1669.95	-4304.36	47.51	1711.02	-89.50	72.92	1784.99	-4253.43	203.47	1667.39	-274.15	1199.34	73.91	309.40	1129.87	79.86	-200.12
0.32000	-3718.08	191.61	-36.80	-3733.89	200.71	-27.69	-4008.76	193.17	-44.46	-4085.34	196.42	-1.37	-3180.51	-2.60	-33.71	-4073.67	65.56	-12.41	-1837.73	82.65	204.63	-1819.92	71.67	253.59	-4247.56	134.25	1332.61	0.00	0.00	0.00	-4181.36	22.30	1669.95	-4304.36	47.51	1711.02	-89.50	72.92	1784.99	-4250.11	202.29	1667.08	-275.48	1200.61	73.30	311.63	1129.28	80.44	-205.16
0.33000	-3718.08	191.61	-36.80	-3733.89	200.71	-27.69	-4020.35	194.21	-47.67	-4066.38	195.35	0.18	-3180.51	-2.60	-33.71	-4073.67	65.56	-12.41	-1837.73	82.65	204.63	-1819.92	71.67	253.59	-4247.56	134.25	1332.61	0.00	0.00	0.00	-4181.36	22.30	1669.95	-4304.36	47.51	1711.02	-89.50	72.92	1784.99	-4256.79	204.08	1667.41	-272.73	1199.54	74.07	309.72	1129.75	80.04	-201.20
0.34000	-3718.08	191.61	-36.80	-3733.89	200.71	-27.69	-4038.48	194.15	-49.89	-4081.57	195.61	-2.64	-3180.51	-2.60	-33.71	-4073.67	65.56	-12.41	-1837.73	82.65	204.63	-1819.92	71.67	253.59	-4247.56	134.25	1332.61	0.00	0.00	0.00	-4181.36	22.30	1669.95	-4304.36	47.51	1711.02	-89.50	72.92	1784.99	-4272.30	203.39	1667.47	-273.88	1198.78	74.45	309.09	1128.67	80.22	-199.39
0.35000	-3718.08	191.61	-36.80	-3733.89	200.71	-27.69	-4039.54	193.28	-50.94	-4097.17	197.46	-4.00	-3180.51	-2.60	-33.71	-4073.67	65.56	-12.41	-1837.73	82.65	204.63	-1819.92	71.67	253.59	-4247.56	134.25	1332.61	0.00	0.00	0.00	-4181.36	22.30	1669.95	-4304.36	47.51	1711.02	-89.50	72.92	1784.99	-4264.42	203.42	1667.41	-273.37	1198.85	74.31	310.87	1127.83	81.06	-199.14
0.36000	-3718.08	191.61	-36.80	-3733.89	200.71	-27.69	-4056.65	193.27	-52.63	-4060.41	195.98	2.56	-3180.51	-2.60	-33.71	-4073.67	65.56	-12.41	-1837.73	82.65	204.63	-1819.92	71.67	253.59	-4247.56	134.25	1332.61	0.00	0.00	0.00	-4181.36	22.30	1669.95	-4304.36	47.51	1711.02	-89.50	72.92	1784.99	-4259.96	203.73	1667.42	-273.29	1198.28	74.60	312.03	1128.16	81.17	-198.86
0.37000	-3718.08	191.61	-36.80	-3733.89	200.71	-27.69	-3971.83	192.04	-39.28	-4083.18	195.34	-0.70	-3180.51	-2.60	-33.71	-4073.67	65.56	-12.41	-1837.73	82.65	204.63	-1819.92	71.67	253.59	-4247.56	134.25	1332.61	0.00	0.00	0.00	-4181.36	22.30	1669.95	-4304.36	47.51	1711.02	-89.50	72.92	1784.99	-4268.86	203.50	1667.67	-269.50	1199.66	74.64	308.42	1129.76	79.83	-199.11
0.38000	-3718.08	191.61	-36.80	-3733.89	200.71	-27.69	-4015.86	193.23	-46.31	-4081.95	195.29	-0.71	-3180.51	-2.60	-33.71	-4073.67	65.56	-12.41	-1837.73	82.65	204.63	-1819.92	71.67	253.59	-4247.56	134.25	1332.61	0.00	0.00	0.00	-4181.36	22.30	1669.95	-4304.36	47.51	1711.02	-89.50	72.92	1784.99	-4263.59	203.07	1667.56	-274.47	1199.57	73.83	310.35	1128.85	80.53	-199.18
0.39000	-3718.08	191.61	-36.80	-3733.89	200.71	-27.69	-4034.82	194.14	-48.82	-4101.55	195.93	-5.05	-3180.51	-2.60	-33.71	-4073.67	65.56	-12.41	-1837.73	82.65	204.63	-1819.92	71.67	253.59	-4247.56	134.25	1332.61	0.00	0.00	0.00	-4181.36	22.30	1669.95	-4304.36	47.51	1711.02	-89.50	72.92	1784.99	-4271.62	202.37	1667.10	-275.87	1200.80	73.26	312.17	1129.04	80.76	-203.30
0.40000	-3718.08	191.61	-36.80	-3733.89	200.71	-27.69	-4001.93	193.45	-43.12	-4080.63	194.73	-0.80	-3180.51	-2.60	-33.71	-4073.67	65.56	-12.41	-1837.73	82.65	204.63	-1819.92	71.67	253.59	-4247.56	134.25	1332.61	0.00	0.00	0.00	-4181.36	22.30	1669.95	-4304.36	47.51	1711.02	-89.50	72.92	1784.99	-4257.48	202.74	1667.05	-269.84	1199.29	74.71	309.39	1129.20	79.95	-201.02
0.41000	-3718.08	191.61	-36.80	-3733.89	200.71	-27.69	-4020.20	191.89	-46.60	-4096.94	195.10	-5.04	-3180.51	-2.60	-33.71	-4073.67	65.56	-12.41	-1837.73	82.65	204.63	-1819.92	71.67	253.59	-4247.56	134.25	1332.61	0.00	0.00	0.00	-4181.36	22.30	1669.95	-4304.36	47.51	1711.02	-89.50	72.92	1784.99	-4263.73	201.92	1667.33	-273.09	1199.55	73.77	310.69	1130.21	80.17	-197.38
0.42000	-3718.08	191.61	-36.80	-3733.89	200.71	-27.69	-3997.58	192.25	-42.87	-4081.71	196.13	-1.89	-3180.51	-2.60	-33.71	-4073.67	65.56	-12.41	-1837.73	82.65	204.63	-1819.92	71.67	253.59	-4247.56	134.25	1332.61	0.00	0.00	0.00	-4181.36	22.30	1669.95	-4304.36	47.51	1711.02	-89.50	72.92	1784.99	-4295.06	202.73	1668.60	-271.77	1198.43	74.79	309.54	1128.82	80.43	-198.83
0.43000	-3718.08	191.61	-36.80	-3733.89	200.71	-27.69	-3998.21	192.71	-44.50	-4078.57	197.55	0.00	-3180.51	-2.60	-33.71	-4073.67	65.56	-12.41	-1837.73	82.65	204.63	-1819.92	71.67	253.59	-4247.56	134.25	1332.61	0.00	0.00	0.00	-4181.36	22.30	1669.95	-4304.36	47.51	1711.02	-89.50	72.92	1784.99	-4275.21	202.89	1667.76	-272.14	1199.41	74.26	310.85	1128.31	80.96	-200.06
0.44000	-3718.08	191.61	-36.80	-3733.89	200.71	-27.69	-3993.13	194.05	-42.14	-4078.63	196.52	-1.71	-3180.51	-2.60	-33.71	-4073.67	65.56	-12.41	-1837.73	82.65	204.63	-1819.92	71.67	253.59	-4247.56	134.25	1332.61	0.00	0.00	0.00	-4181.36	22.30	1669.95	-4304.36	47.51	1711.02	-89.50	72.92	1784.99	-4255.99	201.82	1667.35	-277.91	1201.36	72.30	310.08	1128.24	80.75	-198.12
0.45000	-3718.08	191.61	-36.80	-3733.89	200.71	-27.69	-3998.09	193.13	-43.15	-4067.22	196.00	0.55	-3180.51	-2.60	-33.71	-4073.67	65.56	-12.41	-1837.73	82.65	204.63	-1819.92	71.67	253.59	-4247.56	134.25	1332.61	0.00	0.00	0.00	-4181.36	22.30	1669.95	-4304.36	47.51	1711.02	-89.50	72.92	1784.99	-4289.44	202.09	1668.40	-273.41	1198.72	74.04	309.19	1128.62	80.18	-199.15
0.46000	-3718.08	191.61	-36.80	-3733.89	200.71	-27.69	-4000.67	193.10	-43.61	-4106.23	196.90	-6.53	-3180.51	-2.60	-33.71	-4073.67	65.56	-12.41	-1837.73	82.65	204.63	-1819.92	71.67	253.59	-4247.56	134.25	1332.61	0.00	0.00	0.00	-4181.36	22.30	1669.95	-4304.36	47.51	1711.02	-89.50	72.92	1784.99	-4265.47	202.53	1667.43	-272.62	1199.36	74.33	309.99	1129.73	79.82	-200.51
0.47000	-3718.08	191.61	-36.80	-3733.89	200.71	-27.69	-4020.12	194.13	-47.43	-4115.43	195.71	-7.90	-3180.51	-2.60	-33.71	-4073.67	65.56	-12.41	-1837.73	82.65	204.63	-1819.92	71.67	253.59	-4247.56	134.25	1332.61	0.00	0.00	0.00	-4181.36	22.30	1669.95	-4304.36	47.51	1711.02	-89.50	72.92	1784.99	-4255.30	201.38	1666.71	-268.85	1198.27	75.28	312.12	1129.39	80.70	-201.35
0.48000	-3718.08	191.61	-36.80	-3733.89	200.71	-27.69	-4034.99	194.01	-50.86	-4071.04	194.55	0.03	-3180.51	-2.60	-33.71	-4073.67	65.56	-12.41	-1837.73	82.65	204.63	-1819.92	71.67	253.59	-4247.56	134.25	1332.61	0.00	0.00	0.00	-4181.36	22.30	1669.95	-4304.36	47.51	1711.02	-89.50	72.92	1784.99	-4275.23	202.31	1667.49	-272.99	1199.60	74.06	310.54	1129.34	80.39	-201.73
0.49000	-3718.08	191.61	-36.80	-3733.89	200.71	-27.69	-4004.58	191.89	-44.12	-4089.48	197.32	-2.34	-3180.51	-2.60	-33.71	-4073.67	65.56	-12.41	-1837.73	82.65	204.63	-1819.92	71.67	253.59	-4247.56	134.25	1332.61	0.00	0.00	0.00	-4181.36	22.30	1669.95	-4304.36	47.51	1711.02	-89.50	72.92	1784.99	-4277.41	202.21	1668.35	-273.39	1199.60	74.04	308.77	1129.23	80.09	-198.14
0.50000	-3718.08	191.61	-36.80	-3733.89	200.71	-27.69	-4039.45	192.20	-49.38	-4122.17	194.69	-7.92	-3180.51	-2.60	-33.71	-4073.67	65.56	-12.41	-1837.73	82.65	204.63	-1819.92	71.67	253.59	-4247.56	134.25	1332.61	0.00	0.00	0.00	-4181.36	22.30	1669.95	-4304.36	47.51	1711.02	-89.50	72.92	1784.99	-4260.44	201.84	1667.06	-271.40	1200.11	74.35	309.48	1130.36	79.90	-198.02
0.51000	-3718.08	191.61	-36.80	-3733.89	200.71	-27.69	-4026.63	193.76	-47.92	-4115.69	194.65	-5.88	-3180.51	-2.60	-33.71	-4073.67	65.56	-12.41	-1837.73	82.65	204.63	-1819.92	71.67	253.59	-4247.56	134.25	1332.61	0.00	0.00	0.00	-4181.36	22.30	1669.95	-4304.36	47.51	1711.02	-89.50	72.92	1784.99	-4267.99	202.00	1666.67	-275.41	1198.53	73.89	310.84	1129.28	80.27	-203.93
0.52000	-3718.08	191.61	-36.80	-3733.89	200.71	-27.69	-4009.78	191.42	-46.20	-4109.22	195.44	-7.60	-3180.51	-2.60	-33.71	-4073.67	65.56	-12.41	-1837.73	82.65	204.63	-1819.92	71.67	253.59	-4247.56	134.25	1332.61	0.00	0.00	0.00	-4181.36	22.30	1669.95	-4304.36	47.51	1711.02	-89.50	72.92	1784.99	-4270.52	201.24	1666.99	-272.40	1198.13	74.46	312.02	1128.71	80.94	-203.90
0.53000	-3718.08	191.61	-36.80	-3733.89	200.71	-27.69	-3988.91	192.80	-43.38	-4086.02	197.49	-2.54	-3180.51	-2.60	-33.71	-4073.67	65.56	-12.41	-1837.73	82.65	204.63	-1819.92	71.67	253.59	-4247.56	134.25	1332.61	0.00	0.00	0.00	-4181.36	22.30	1669.95	-4304.36	47.51	1711.02	-89.50	72.92	1784.99	-4272.18	201.49	1667.22	-272.70	1199.51	74.23	310.89	1129.84	80.36	-201.69
0.54000	-3718.08	191.61	-36.80	-3733.89	200.71	-27.69	-4022.96	192.63	-47.08	-4096.31	196.99	-3.87	-3180.51	-2.60	-33.71	-4073.67	65.56	-12.41	-1837.73	82.65	204.63	-1819.92	71.67	253.59	-4247.56	134.25	1332.61	0.00	0.00	0.00	-4181.36	22.30	1669.95	-4304.36	47.51	1711.02	-89.50	72.92	1784.99	-4264.37	200.82	1667.26	-271.39	1198.71	74.56	311.09	1128.90	80.60	-197.44
0.55000	-3718.08	191.61	-36.80	-3733.89	200.71	-27.69	-3968.91	192.91	-38.56	-4071.51	194.76	0.18	-3180.51	-2.60	-33.71	-4073.67	65.56	-12.41	-1837.73	82.65	204.63	-1819.92	71.67	253.59	-4247.56	134.25	1332.61	0.00	0.00	0.00	-4181.36	22.30	1669.95	-4304.36	47.51	1711.02	-89.50	72.92	1784.99	-4251.00	201.15	1666.42	-273.56	1199.63	74.21	309.43	1128.54	80.38	-194.81
0.56000	-3718.08	191.61	-36.80	-3733.89	200.71	-27.69	-4011.54	192.00	-44.62	-4075.50	197.45	-1.39	-3180.51	-2.60	-33.71	-4073.67	65.56	-12.41	-1837.73	82.65	204.63	-1819.92	71.67	253.59	-4247.56	134.25	1332.61	0.00	0.00	0.00	-4181.36	22.30	1669.95	-4304.36	47.51	1711.02	-89.50	72.92	1784.99	-4294.73	201.72	1667.61	-274.82	1200.26	73.63	309.57	1128.24	80.43	-198.49
0.57000	-3718.08	191.61	-36.80	-3733.89	200.71	-27.69	-4008.82	192.39	-43.62	-4072.35	194.87	-0.52	-3180.51	-2.60	-33.71	-4073.67	65.56	-12.41	-1837.73	82.65	204.63	-1819.92	71.67	253.59	-4247.56	134.25	1332.61	0.00	0.00	0.00	-4181.36	22.30	1669.95	-4304.36	47.51	1711.02	-89.50	72.92	1784.99	-4280.14	201.78	1667.71	-274.02	1199.93	73.64	309.45	1128.73	80.35	-203.27
0.58000	-3718.08	191.61	-36.80	-3733.89	200.71	-27.69	-4020.58	193.18	-46.91	-4067.66	194.89	0.88	-3180.51	-2.60	-33.71	-4073.67	65.56	-12.41	-1837.73	82.65	204.63	-1819.92	71.67	253.59	-4247.56	134.25	1332.61	0.00	0.00	0.00	-4181.36	22.30	1669.95	-4304.36	47.51	1711.02	-89.50	72.92	1784.99	-4256.14	201.14	1666.63	-270.13	1199.15	74.72	311.83	1129.16	80.77	-202.91
0.59000	-3718.08	191.61	-36.80	-3733.89	200.71	-27.69	-4031.48	193.49	-48.89	-4112.62	195.48	-6.18	-3180.51	-2.60	-33.71	-4073.67	65.56	-12.41	-1837.73	82.65	204.63	-1819.92	71.67	253.59	-4247.56	134.25	1332.61	0.00	0.00	0.00	-4181.36	22.30	1669.95	-4304.36	47.51	1711.02	-89.50	72.92	1784.99	-4256.20	201.29	1666.25	-269.07	1198.53	75.02	311.13	1129.84	80.25	-198.89
0.60000	-3718.08	191.61	-36.80	-3733.89	200.71	-27.69	-4056.21	194.86	-53.53	-4104.09	196.42	-4.67	-3180.51	-2.60	-33.71	-4073.67	65.56	-12.41	-1837.73	82.65	204.63	-1819.92	71.67	253.59	-4247.56	134.25	1332.61	0.00	0.00	0.00	-4181.36	22.30	1669.95	-4304.36	47.51	1711.02	-89.50	72.92	1784.99	-4270.90	200.07	1667.44	-268.80	1198.54	75.22	309.90	1129.03	80.38	-200.56
0.61000	-3718.08	191.61	-36.80	-3733.89	200.71	-27.69	-4022.92	192.79	-47.73	-4083.29	196.73	-2.09	-3180.51	-2.60	-33.71	-4073.67	65.56	-12.41	-1837.73	82.65	204.63	-1819.92	71.67	253.59	-4247.56	134.25	1332.61	0.00	0.00	0.00	-4181.36	22.30	1669.95	-4304.36	47.51	1711.02	-89.50	72.92	1784.99	-4283.10	200.30	1667.02	-272.56	1199.45	74.52	310.34	1128.26	80.79	-204.49
0.62000	-3718.08	191.61	-36.80	-3733.89	200.71	-27.69	-4018.29	193.87	-47.28	-4091.33	196.86	-3.19	-3180.51	-2.60	-33.71	-4073.67	65.56	-12.41	-1837.73	82.65	204.63	-1819.92	71.67	253.59	-4247.56	134.25	1332.61	0.00	0.00	0.00	-4181.36	22.30	1669.95	-4304.36	47.51	1711.02	-89.50	72.92	1784.99	-4264.09	199.18	1666.51	-272.73	1198.07	74.67	312.48	1128.05	81.15	-200.02
0.63000	-3718.08	191.61	-36.80	-3733.89	200.71	-27.69	-4036.10	194.08	-49.95	-4110.68	195.62	-7.21	-3180.51	-2.60	-33.71	-4073.67	65.56	-12.41	-1837.73	82.65	204.63	-1819.92	71.67	253.59	-4247.56	134.25	1332.61	0.00	0.00	0.00	-4181.36	22.30	1669.95	-4304.36	47.51	1711.02	-89.50	72.92	1784.99	-4267.20	200.46	1666.77	-274.62	1199.84	73.90	311.81	1128.65	80.90	-203.15
0.64000	-3718.08	191.61	-36.80	-3733.89	200.71	-27.69	-4009.36	193.74	-44.70	-4085.11	195.75	-1.70	-3180.51	-2.60	-33.71	-4073.67	65.56	-12.41	-1837.73	82.65	204.63	-1819.92	71.67	253.59	-4247.56	134.25	1332.61	0.00	0.00	0.00	-4181.36	22.30	1669.95	-4304.36	47.51	1711.02	-89.50	72.92	1784.99	-4260.47	200.25	1666.65	-273.40	1199.48	73.78	309.13	1129.18	80.10	-202.23
0.65000	-3718.08	191.61	-36.80	-3733.89	200.71	-27.69	-4022.43	191.62	-46.20	-4106.01	196.98	-4.06	-3180.51	-2.60	-33.71	-4073.67	65.56	-12.41	-1837.73	82.65	204.63	-1819.92	71.67	253.59	-4247.56	134.25	1332.61	0.00	0.00	0.00	-4181.36	22.30	1669.95	-4304.36	47.51	1711.02	-89.50	72.92	1784.99	-4289.14	199.57	1667.67	-274.07	1200.11	73.49	310.23	1127.67	80.83	-204.27
0.66000	-3718.08	191.61	-36.80	-3733.89	200.71	-27.69	-3994.17	194.83	-42.80	-4104.45	197.10	-4.36	-3180.51	-2.60	-33.71	-4073.67	65.56	-12.41	-1837.73	82.65	204.63	-1819.92	71.67	253.59	-4247.56	134.25	1332.61	0.00	0.00	0.00	-4181.36	22.30	1669.95	-4304.36	47.51	1711.02	-89.50	72.92	1784.99	-4272.19	200.44	1667.35	-273.18	1200.87	73.87	310.48	1129.46	80.27	-198.48
0.67000	-3718.08	191.61	-36.80	-3733.89	200.71	-27.69	-3999.14	194.24	-44.83	-4107.66	194.64	-4.95	-3180.51	-2.60	-33.71	-4073.67	65.56	-12.41	-1837.73	82.65	204.63	-1819.92	71.67	253.59	-4247.56	134.25	1332.61	0.00	0.00	0.00	-4181.36	22.30	1669.95	-4304.36	47.51	1711.02	-89.50	72.92	1784.99	-4278.30	199.66	1667.93	-272.77	1199.09	74.38	311.48	1129.40	80.53	-196.47
0.68000	-3718.08	191.61	-36.80	-3733.89	200.71	-27.69	-4023.65	195.15	-46.34	-4062.65	195.86	0.97	-3180.51	-2.60	-33.71	-4073.67	65.56	-12.41	-1837.73	82.65	204.63	-1819.92	71.67	253.59	-4247.56	134.25	1332.61	0.00	0.00	0.00	-4181.36	22.30	1669.95	-4304.36	47.51	1711.02	-89.50	72.92	1784.99	-4283.01	200.18	1667.57	-271.55	1198.18	74.79	310.50	1128.69	80.47	-199.94
0.69000	-3718.08	191.61	-36.80	-3733.89	200.71	-27.69	-4019.61	195.20	-48.17	-4105.51	195.86	-5.10	-3180.51	-2.60	-33.71	-4073.67	65.56	-12.41	-1837.73	82.65	204.63	-1819.92	71.67	253.59	-4247.56	134.25	1332.61	0.00	0.00	0.00	-4181.36	22.30	1669.95	-4304.36	47.51	1711.02	-89.50	72.92	1784.99	-4280.52	199.34	1666.97	-274.14	1198.25	74.45	310.24	1128.70	80.40	-200.43
0.70000	-3718.08	191.61	-36.80	-3733.89	200.71	-27.69	-4033.90	193.29	-48.85	-4062.15	195.48	2.16	-3180.51	-2.60	-33.71	-4073.67	65.56	-12.41	-1837.73	82.65	204.63	-1819.92	71.67	253.59	-4247.56	134.25	1332.61	0.00	0.00	0.00	-4181.36	22.30	1669.95	-4304.36	47.51	1711.02	-89.50	72.92	1784.99	-4270.05	200.30	1666.57	-273.45	1198.64	74.31	313.12	1128.88	80.98	-198.27
0.71000	-3718.08	191.61	-36.80	-3733.89	200.71	-27.69	-4035.05	193.18	-49.03	-4117.43	195.37	-6.87	-3180.51	-2.60	-33.71	-4073.67	65.56	-12.41	-1837.73	82.65	204.63	-1819.92	71.67	253.59	-4247.56	134.25	1332.61	0.00	0.00	0.00	-4181.36	22.30	1669.95	-4304.36	47.51	1711.02	-89.50	72.92	1784.99	-4273.75	199.13	1666.79	-273.31	1199.21	74.24	310.09	1129.27	80.45	-200.14
0.72000	-3718.08	191.61	-36.80	-3733.89	200.71	-27.69	-4039.93	192.39	-50.20	-4100.81	195.57	-4.72	-3180.51	-2.60	-33.71	-4073.67	65.56	-12.41	-1837.73	82.65	204.63	-1819.92	71.67	253.59	-4247.56	134.25	1332.61	0.00	0.00	0.00	-4181.36	22.30	1669.95	-4304.36	47.51	1711.02	-89.50	72.92	1784.99	-4269.30	199.11	1667.02	-272.12	1199.64	73.90	312.18	1128.06	81.24	-200.47
0.73000	-3718.08	191.61	-36.80	-3733.89	200.71	-27.69	-4017.60	194.26	-47.07	-4075.50	195.98	-0.87	-3180.51	-2.60	-33.71	-4073.67	65.56	-12.41	-1837.73	82.65	204.63	-1819.92	71.67	253.59	-4247.56	134.25	1332.61	0.00	0.00	0.00	-4181.36	22.30	1669.95	-4304.36	47.51	1711.02	-89.50	72.92	1784.99	-4263.30	197.79	1666.44	-272.21	1198.39	74.25	311.71	1128.35	81.22	-198.94
0.74000	-3718.08	191.61	-36.80	-3733.89	200.71	-27.69	-4010.35	193.65	-44.76	-4111.07	196.38	-6.09	-3180.51	-2.60	-33.71	-4073.67	65.56	-12.41	-1837.73	82.65	204.63	-1819.92	71.67	253.59	-4247.56	134.25	1332.61	0.00	0.00	0.00	-4181.36	22.30	1669.95	-4304.36	47.51	1711.02	-89.50	72.92	1784.99	-4267.93	199.19	1666.65	-276.93	1199.66	73.18	311.68	1128.73	81.04	-201.30
0.75000	-3718.08	191.61	-36.80	-3733.89	200.71	-27.69	-4022.14	194.23	-47.70	-4085.25	194.85	-2.16	-3180.51	-2.60	-33.71	-4073.67	65.56	-12.41	-1837.73	82.65	204.63	-1819.92	71.67	253.59	-4247.56	134.25	1332.61	0.00	0.00	0.00	-4181.36	22.30	1669.95	-4304.36	47.51	1711.02	-89.50	72.92	1784.99	-4294.22	199.03	1667.18	-273.58	1198.28	74.23	311.13	1129.49	80.66	-201.00
0.76000	-3718.08	191.61	-36.80	-3733.89	200.71	-27.69	-3997.07	193.26	-44.24	-4101.15	195.54	-3.80	-3180.51	-2.60	-33.71	-4073.67	65.56	-12.41	-1837.73	82.65	204.63	-1819.92	71.67	253.59	-4247.56	134.25	1332.61	0.00	0.00	0.00	-4181.36	22.30	1669.95	-4304.36	47.51	1711.02	-89.50	72.92	1784.99	-4274.93	198.69	1666.97	-273.48	1199.88	73.81	310.26	1129.69	80.12	-198.15
0.77000	-3718.08	191.61	-36.80	-3733.89	200.71	-27.69	-3992.58	192.86	-43.12	-4111.48	195.38	-6.37	-3180.51	-2.60	-33.71	-4073.67	65.56	-12.41	-1837.73	82.65	204.63	-1819.92	71.67	253.59	-4247.56	134.25	1332.61	0.00	0.00	0.00	-4181.36	22.30	1669.95	-4304.36	47.51	1711.02	-89.50	72.92	1784.99	-4269.98	198.40	1666.76	-274.37	1200.01	73.51	310.71	1129.30	80.21	-197.94
0.78000	-3718.08	191.61	-36.80	-3733.89	200.71	-27.69	-4020.26	193.79	-46.48	-4093.64	196.09	-3.64	-3180.51	-2.60	-33.71	-4073.67	65.56	-12.41	-1837.73	82.65	204.63	-1819.92	71.67	253.59	-4247.56	134.25	1332.61	0.00	0.00	0.00	-4181.36	22.30	1669.95	-4304.36	47.51	1711.02	-89.50	72.92	1784.99	-4278.65	198.55	1666.38	-274.91	1201.18	73.49	310.48	1128.45	80.62	-197.06
0.79000	-3718.08	191.61	-36.80	-3733.89	200.71	-27.69	-4038.93	193.87	-49.38	-4089.44	194.51	-1.63	-3180.51	-2.60	-33.71	-4073.67	65.56	-12.41	-1837.73	82.65	204.63	-1819.92	71.67	253.59	-4247.56	134.25	1332.61	0.00	0.00	0.00	-4181.36	22.30	1669.95	-4304.36	47.51	1711.02	-89.50	72.92	1784.99	-4254.87	197.61	1666.36	-273.60	1199.70	73.82	310.41	1128.79	80.60	-201.09
0.80000	-3718.08	191.61	-36.80	-3733.89	200.71	-27.69	-3988.34	193.66	-42.25	-4091.26	196.45	-2.42	-3180.51	-2.60	-33.71	-4073.67	65.56	-12.41	-1837.73	82.65	204.63	-1819.92	71.67	253.59	-4247.56	134.25	1332.61	0.00	0.00	0.00	-4181.36	22.30	1669.95	-4304.36	47.51	1711.02	-89.50	72.92	1784.99	-4259.74	197.44	1666.50	-273.84	1200.82	73.51	312.31	1128.56	81.01	-203.35
0.81000	-3718.08	191.61	-36.80	-3733.89	200.71	-27.69	-4012.26	194.46	-45.35	-4074.83	195.42	-0.13	-3180.51	-2.60	-33.71	-4073.67	65.56	-12.41	-1837.73	82.65	204.63	-1819.92	71.67	253.59	-4247.56	134.25	1332.61	0.00	0.00	0.00	-4181.36	22.30	1669.95	-4304.36	47.51	1711.02	-89.50	72.92	1784.99	-4275.50	197.74	1667.01	-275.70	1201.73	73.02	310.68	1129.47	80.43	-201.50
0.82000	-3718.08	191.61	-36.80	-3733.89	200.71	-27.69	-4027.39	192.98	-47.52	-4103.79	196.33	-5.14	-3180.51	-2.60	-33.71	-4073.67	65.56	-12.41	-1837.73	82.65	204.63	-1819.92	71.67	253.59	-4247.56	134.25	1332.61	0.00	0.00	0.00	-4181.36	22.30	1669.95	-4304.36	47.51	1711.02	-89.50	72.92	1784.99	-4268.57	197.04	1666.59	-275.92	1200.47	73.41	308.71	1128.82	80.35	-198.15
0.83000	-3718.08	191.61	-36.80	-3733.89	200.71	-27.69	-4002.79	194.25	-44.75	-4068.62	196.76	0.10	-3180.51	-2.60	-33.71	-4073.67	65.56	-12.41	-1837.73	82.65	204.63	-1819.92	71.67	253.59	-4247.56	134.25	1332.61	0.00	0.00	0.00	-4181.36	22.30	1669.95	-4304.36	47.51	1711.02	-89.50	72.92	1784.99	-4279.10	197.87	1667.00	-269.24	1198.23	75.32	311.14	1128.54	81.07	-203.82
0.84000	-3718.08	191.61	-36.80	-3733.89	200.71	-27.69	-4002.74	193.19	-44.11	-4084.48	195.92	-1.26	-3180.51	-2.60	-33.71	-4073.67	65.56	-12.41	-1837.73	82.65	204.63	-1819.92	71.67	253.59	-4247.56	134.25	1332.61	0.00	0.00	0.00	-4181.36	22.30	1669.95	-4304.36	47.51	1711.02	-89.50	72.92	1784.99	-4261.96	197.64	1666.68	-270.43	1198.23	74.90	309.56	1128.69	80.35	-202.00
0.85000	-3718.08	191.61	-36.80	-3733.89	200.71	-27.69	-4028.39	192.84	-47.67	-4120.72	195.87	-8.16	-3180.51	-2.60	-33.71	-4073.67	65.56	-12.41	-1837.73	82.65	204.63	-1819.92	71.67	253.59	-4247.56	134.25	1332.61	0.00	0.00	0.00	-4181.36	22.30	1669.95	-4304.36	47.51	1711.02	-89.50	72.92	1784.99	-4261.71	198.72	1666.55	-273.18	1198.94	73.98	307.42	1129.45	79.64	-201.28
0.86000	-3718.08	191.61	-36.80	-3733.89	200.71	-27.69	-4032.67	193.63	-47.62	-4079.36	195.91	0.03	-3180.51	-2.60	-33.71	-4073.67	65.56	-12.41	-1837.73	82.65	204.63	-1819.92	71.67	253.59	-4247.56	134.25	1332.61	0.00	0.00	0.00	-4181.36	22.30	1669.95	-4304.36	47.51	1711.02	-89.50	72.92	1784.99	-4286.74	198.31	1667.57	-274.55	1200.17	73.60	310.51	1128.84	80.72	-199.93
0.87000	-3718.08	191.61	-36.80	-3733.89	200.71	-27.69	-4018.16	194.66	-47.38	-4104.41	195.92	-5.20	-3180.51	-2.60	-33.71	-4073.67	65.56	-12.41	-1837.73	82.65	204.63	-1819.92	71.67	253.59	-4247.56	134.25	1332.61	0.00	0.00	0.00	-4181.36	22.30	1669.95	-4304.36	47.51	1711.02	-89.50	72.92	1784.99	-4291.72	197.87	1667.45	-272.02	1199.18	74.31	310.98	1129.51	80.46	-201.76
0.88000	-3718.08	191.61	-36.80	-3733.89	200.71	-27.69	-4052.08	193.76	-51.16	-4105.37	196.99	-4.11	-3180.51	-2.60	-33.71	-4073.67	65.56	-12.41	-1837.73	82.65	204.63	-1819.92	71.67	253.59	-4247.56	134.25	1332.61	0.00	0.00	0.00	-4181.36	22.30	1669.95	-4304.36	47.51	1711.02	-89.50	72.92	1784.99	-4265.17	196.60	1666.66	-271.00	1199.17	74.41	312.28	1128.98	80.84	-200.32
0.89000	-3718.08	191.61	-36.80	-3733.89	200.71	-27.69	-4019.69	193.79	-47.03	-4066.34	197.00	2.13	-3180.51	-2.60	-33.71	-4073.67	65.56	-12.41	-1837.73	82.65	204.63	-1819.92	71.67	253.59	-4247.56	134.25	1332.61	0.00	0.00	0.00	-4181.36	22.30	1669.95	-4304.36	47.51	1711.02	-89.50	72.92	1784.99	-4279.00	196.70	1667.31	-271.25	1199.57	74.07	307.12	1130.38	79.50	-199.07
0.90000	-3718.08	191.61	-36.80	-3733.89	200.71	-27.69	-4052.10	193.01	-51.81	-4073.44	195.27	0.77	-3180.51	-2.60	-33.71	-4073.67	65.56	-12.41	-1837.73	82.65	204.63	-1819.92	71.67	253.59	-4247.56	134.25	1332.61	0.00	0.00	0.00	-4181.36	22.30	1669.95	-4304.36	47.51	1711.02	-89.50	72.92	1784.99	-4268.99	196.39	1667.26	-271.48	1199.68	74.33	309.80	1129.49	80.31	-202.44
0.91000	-3718.08	191.61	-36.80	-3733.89	200.71	-27.69	-4016.72	192.96	-46.10	-4086.97	196.12	-2.93	-3180.51	-2.60	-33.71	-4073.67	65.56	-12.41	-1837.73	82.65	204.63	-1819.92	71.67	253.59	-4247.56	134.25	1332.61	0.00	0.00	0.00	-4181.36	22.30	1669.95	-4304.36	47.51	1711.02	-89.50	72.92	1784.99	-4261.80	197.19	1666.66	-272.05	1198.72	74.77	312.27	1128.03	81.47	-201.09
0.92000	-3718.08	191.61	-36.80	-3733.89	200.71	-27.69	-4018.20	190.92	-45.93	-4094.14	196.09	-2.63	-3180.51	-2.60	-33.71	-4073.67	65.56	-12.41	-1837.73	82.65	204.63	-1819.92	71.67	253.59	-4247.56	134.25	1332.61	0.00	0.00	0.00	-4181.36	22.30	1669.95	-4304.36	47.51	1711.02	-89.50	72.92	1784.99	-4267.13	196.78	1667.07	-272.24	1199.50	74.23	309.46	1128.27	80.77	-200.80
0.93000	-3718.08	191.61	-36.80	-3733.89	200.71	-27.69	-4017.76	191.38	-46.62	-4097.19	196.18	-2.31	-3180.51	-2.60	-33.71	-4073.67	65.56	-12.41	-1837.73	82.65	204.63	-1819.92	71.67	253.59	-4247.56	134.25	1332.61	0.00	0.00	0.00	-4181.36	22.30	1669.95	-4304.36	47.51	1711.02	-89.50	72.92	1784.99	-4276.41	196.67	1667.51	-272.13	1199.57	74.22	311.38	1129.06	80.83	-202.08
0.94000	-3718.08	191.61	-36.80	-3733.89	200.71	-27.69	-4046.62	192.25	-50.71	-4067.75	194.21	0.80	-3180.51	-2.60	-33.71	-4073.67	65.56	-12.41	-1837.73	82.65	204.63	-1819.92	71.67	253.59	-4247.56	134.25	1332.61	0.00	0.00	0.00	-4181.36	22.30	1669.95	-4304.36	47.51	1711.02	-89.50	72.92	1784.99	-4272.94	196.02	1666.98	-276.07	1198.69	73.60	310.52	1128.56	80.52	-202.99
0.95000	-3718.08	191.61	-36.80	-3733.89	200.71	-27.69	-4022.31	193.24	-47.86	-4088.30	195.00	-1.97	-3180.51	-2.60	-33.71	-4073.67	65.56	-12.41	-1837.73	82.65	204.63	-1819.92	71.67	253.59	-4247.56	134.25	1332.61	0.00	0.00	0.00	-4181.36	22.30	1669.95	-4304.36	47.51	1711.02	-89.50	72.92	1784.99	-4283.49	196.65	1667.18	-273.66	1199.30	74.16	309.28	1128.07	80.47	-198.24
0.96000	-3718.08	191.61	-36.80	-3733.89	200.71	-27.69	-4023.54	192.16	-45.98	-4085.80	196.22	-1.55	-3180.51	-2.60	-33.71	-4073.67	65.56	-12.41	-1837.73	82.65	204.63	-1819.92	71.67	253.59	-4247.56	134.25	1332.61	0.00	0.00	0.00	-4181.36	22.30	1669.95	-4304.36	47.51	1711.02	-89.50	72.92	1784.99	-4273.57	197.00	1667.41	-271.88	1197.98	74.81	312.39	1127.67	81.10	-201.15
0.97000	-3718.08	191.61	-36.80	-3733.89	200.71	-27.69	-4031.66	193.70	-48.49	-4102.87	194.36	-3.56	-3180.51	-2.60	-33.71	-4073.67	65.56	-12.41	-1837.73	82.65	204.63	-1819.92	71.67	253.59	-4247.56	134.25	1332.61	0.00	0.00	0.00	-4181.36	22.30	1669.95	-4304.36	47.51	1711.02	-89.50	72.92	1784.99	-4265.09	196.69	1666.75	-272.26	1198.76	74.53	310.95	1128.79	80.56	-203.55
0.98000	-3718.08	191.61	-36.80	-3733.89	200.71	-27.69	-4016.37	193.64	-45.71	-4090.80	195.95	-2.51	-3180.51	-2.60	-33.71	-4073.67	65.56	-12.41	-1837.73	82.65	204.63	-1819.92	71.67	253.59	-4247.56	134.25	1332.61	0.00	0.00	0.00	-4181.36	22.30	1669.95	-4304.36	47.51	1711.02	-89.50	72.92	1784.99	-4271.36	196.62	1666.97	-274.41	1199.23	74.17	310.41	1128.92	80.46	-203.76
0.99000	-3718.08	191.61	-36.80	-3733.89	200.71	-27.69	-4020.72	193.18	-47.37	-4086.89	196.14	-1.25	-3180.51	-2.60	-33.71	-4073.67	65.56	-12.41	-1837.73	82.65	204.63	-1819.92	71.67	253.59	-4247.56	134.25	1332.61	0.00	0.00	0.00	-4181.36	22.30	1669.95	-4304.36	47.51	1711.02	-89.50	72.92	1784.99	-4293.32	195.87	1667.47	-279.16	1201.50	72.08	310.97	1128.45	80.85	-198.75
1.00000	-3718.08	191.61	-36.80	-3733.89	200.71	-27.69	-4026.30	191.45	-48.16	-4129.11	196.08	-7.86	-3180.51	-2.60	-33.71	-4073.67	65.56	-12.41	-1837.73	82.65	204.63	-1819.92	71.67	253.59	-4247.56	134.25	1332.61	0.00	0.00	0.00	-4181.36	22.30	1669.95	-4304.36	47.51	1711.02	-89.50	72.92	1784.99	-4249.12	195.85	1666.11	-276.12	1199.07	73.68	311.39	1128.17	81.18	-197.32
1.01000	-3718.08	191.61	-36.80	-3733.89	200.71	-27.69	-4030.47	193.20	-49.39	-4110.95	196.97	-5.68	-3180.51	-2.60	-33.71	-4073.67	65.56	-12.41	-1837.73	82.65	204.63	-1819.92	71.67	253.59	-4247.56	134.25	1332.61	0.00	0.00	0.00	-4181.36	22.30	1669.95	-4304.36	47.51	1711.02	-89.50	72.92	1784.99	-4275.70	195.95	1667.15	-275.17	1198.92	73.77	310.02	1129.65	80.04	-200.71
1.02000	-3718.08	191.61	-36.80	-3733.89	200.71	-27.69	-4016.26	193.61	-44.64	-4093.80	196.78	-1.96	-3180.51	-2.60	-33.71	-4073.67	65.56	-12.41	-1837.73	82.65	204.63	-1819.92	71.67	253.59	-4247.56	134.25	1332.61	0.00	0.00	0.00	-4181.36	22.30	1669.95	-4304.36	47.51	1711.02	-89.50	72.92	1784.99	-4274.58	195.96	1666.84	-275.01	1200.51	73.41	310.43	1129.41	80.29	-200.89
1.03000	-3718.08	191.61	-36.80	-3733.89	200.71	-27.69	-4014.54	194.51	-44.54	-4054.42	194.57	3.23	-3180.51	-2.60	-33.71	-4073.67	65.56	-12.41	-1837.73	82.65	204.63	-1819.92	71.67	253.59	-4247.56	134.25	1332.61	0.00	0.00	0.00	-4181.36	22.30	1669.95	-4304.36	47.51	1711.02	-89.50	72.92	1784.99	-4264.85	195.54	1667.50	-273.79	1200.27	73.54	311.36	1129.24	80.61	-199.38
1.04000	-3718.08	191.61	-36.80	-3733.89	200.71	-27.69	-4013.25	192.93	-45.80	-4061.02	195.22	0.67	-3180.51	-2.60	-33.71	-4073.67	65.56	-12.41	-1837.73	82.65	204.63	-1819.92	71.67	253.59	-4247.56	134.25	1332.61	0.00	0.00	0.00	-4181.36	22.30	1669.95	-4304.36	47.51	1711.02	-89.50	72.92	1784.99	-4260.81	195.88	1667.24	-273.15	1199.51	74.04	310.30	1129.66	80.05	-199.03
1.05000	-3718.08	191.61	-36.80	-3733.89	200.71	-27.69	-4001.25	193.13	-42.77	-4111.06	195.47	-6.09	-3180.51	-2.60	-33.71	-4073.67	65.56	-12.41	-1837.73	82.65	204.63	-1819.92	71.67	253.59	-4247.56	134.25	1332.61	0.00	0.00	0.00	-4181.36	22.30	1669.95	-4304.36	47.51	1711.02	-89.50	72.92	1784.99	-4280.25	195.78	1667.75	-276.19	1200.10	73.35	312.08	1128.55	81.10	-197.20
1.06000	-3718.08	191.61	-36.80	-3733.89	200.71	-27.69	-4018.30	193.79	-45.64	-4099.45	195.06	-3.00	-3180.51	-2.60	-33.71	-4073.67	65.56	-12.41	-1837.73	82.65	204.63	-1819.92	71.67	253.59	-4247.56	134.25	1332.61	0.00	0.00	0.00	-4181.36	22.30	1669.95	-4304.36	47.51	1711.02	-89.50	72.92	1784.99	-4287.21	195.16	1668.66	-273.36	1200.12	73.59	312.89	1127.57	81.68	-203.27
1.07000	-3718.08	191.61	-36.80	-3733.89	200.71	-27.69	-4021.16	193.30	-47.97	-4092.96	195.34	-2.55	-3180.51	-2.60	-33.71	-4073.67	65.56	-12.41	-1837.73	82.65	204.63	-1819.92	71.67	253.59	-4247.56	134.25	1332.61	0.00	0.00	0.00	-4181.36	22.30	1669.95	-4304.36	47.51	1711.02	-89.50	72.92	1784.99	-4279.84	196.72	1668.04	-275.61	1199.46	73.44	310.39	1129.29	80.45	-201.24
1.08000	-3718.08	191.61	-36.80	-3733.89	200.71	-27.69	-4043.93	191.88	-51.08	-4126.76	195.62	-8.63	-3180.51	-2.60	-33.71	-4073.67	65.56	-12.41	-1837.73	82.65	204.63	-1819.92	71.67	253.59	-4247.56	134.25	1332.61	0.00	0.00	0.00	-4181.36	22.30	1669.95	-4304.36	47.51	1711.02	-89.50	72.92	1784.99	-4283.98	195.70	1667.63	-273.23	1198.69	74.37	310.67	1128.62	80.62	-200.62
1.09000	-3718.08	191.61	-36.80	-3733.89	200.71	-27.69	-4021.06	194.30	-46.88	-4077.46	194.38	-1.18	-3180.51	-2.60	-33.71	-4073.67	65.56	-12.41	-1837.73	82.65	204.63	-1819.92	71.67	253.59	-4247.56	134.25	1332.61	0.00	0.00	0.00	-4181.36	22.30	1669.95	-4304.36	47.51	1711.02	-89.50	72.92	1784.99	-4286.36	195.40	1667.69	-270.73	1199.98	74.42	311.70	1128.89	80.76	-200.30
1.10000	-3718.08	191.61	-36.80	-3733.89	200.71	-27.69	-4060.43	193.14	-52.33	-4094.51	195.83	-3.50	-3180.51	-2.60	-33.71	-4073.67	65.56	-12.41	-1837.73	82.65	204.63	-1819.92	71.67	253.59	-4247.56	134.25	1332.61	0.00	0.00	0.00	-4181.36	22.30	1669.95	-4304.36	47.51	1711.02	-89.50	72.92	1784.99	-4276.78	196.57	1668.19	-274.49	1199.50	73.53	309.38	1129.70	80.21	-197.25
1.11000	-3718.08	191.61	-36.80	-3733.89	200.71	-27.69	-4005.64	193.40	-44.35	-4092.75	195.31	-1.68	-3180.51	-2.60	-33.71	-4073.67	65.56	-12.41	-1837.73	82.65	204.63	-1819.92	71.67	253.59	-4247.56	134.25	1332.61	0.00	0.00	0.00	-4181.36	22.30	1669.95	-4304.36	47.51	1711.02	-89.50	72.92	1784.99	-4289.88	196.61	1668.55	-273.52	1199.07	73.90	310.15	1129.32	80.48	-198.28
1.12000	-3718.08	191.61	-36.80	-3733.89	200.71	-27.69	-4016.75	192.59	-45.96	-4076.57	194.86	0.70	-3180.51	-2.60	-33.71	-4073.67	65.56	-12.41	-1837.73	82.65	204.63	-1819.92	71.67	253.59	-4247.56	134.25	1332.61	0.00	0.00	0.00	-4181.36	22.30	1669.95	-4304.36	47.51	1711.02	-89.50	72.92	1784.99	-4286.44	197.09	1667.92	-271.59	1197.79	74.95	310.10	1128.23	80.72	-194.88
1.13000	-3718.08	191.61	-36.80	-3733.89	200.71	-27.69	-4002.26	192.84	-43.05	-4094.92	195.60	-2.30	-3180.51	-2.60	-33.71	-4073.67	65.56	-12.41	-1837.73	82.65	204.63	-1819.92	71.67	253.59	-4247.56	134.25	1332.61	0.00	0.00	0.00	-4181.36	22.30	1669.95	-4304.36	47.51	1711.02	-89.50	72.92	1784.99	-4270.30	196.57	1667.24	-273.37	1198.33	74.28	310.41	1128.36	80.81	-199.90
1.14000	-3718.08	191.61	-36.80	-3733.89	200.71	-27.69	-4003.29	192.85	-43.58	-4101.52	195.59	-3.66	-3180.51	-2.60	-33.71	-4073.67	65.56	-12.41	-1837.73	82.65	204.63	-1819.92	71.67	253.59	-4247.56	134.25	1332.61	0.00	0.00	0.00	-4181.36	22.30	1669.95	-4304.36	47.51	1711.02	-89.50	72.92	1784.99	-4266.03	195.94	1666.83	-271.41	1199.13	74.53	311.39	1128.56	80.72	-201.54
1.15000	-3718.08	191.61	-36.80	-3733.89	200.71	-27.69	-4001.69	192.94	-43.89	-4049.25	196.76	4.91	-3180.51	-2.60	-33.71	-4073.67	65.56	-12.41	-1837.73	82.65	204.63	-1819.92	71.67	253.59	-4247.56	134.25	1332.61	0.00	0.00	0.00	-4181.36	22.30	1669.95	-4304.36	47.51	1711.02	-89.50	72.92	1784.99	-4275.00	196.04	1667.74	-274.53	1199.47	73.94	310.63	1128.29	80.87	-197.08
1.16000	-3718.08	191.61	-36.80	-3733.89	200.71	-27.69	-4033.63	194.12	-49.79	-4075.37	195.74	0.70	-3180.51	-2.60	-33.71	-4073.67	65.56	-12.41	-1837.73	82.65	204.63	-1819.92	71.67	253.59	-4247.56	134.25	1332.61	0.00	0.00	0.00	-4181.36	22.30	1669.95	-4304.36	47.51	1711.02	-89.50	72.92	1784.99	-4271.86	196.52	1668.06	-270.61	1198.64	74.79	311.78	1128.47	80.99	-200.62
1.17000	-3718.08	191.61	-36.80	-3733.89	200.71	-27.69	-4037.02	192.17	-48.93	-4066.74	194.74	2.44	-3180.51	-2.60	-33.71	-4073.67	65.56	-12.41	-1837.73	82.65	204.63	-1819.92	71.67	253.59	-4247.56	134.25	1332.61	0.00	0.00	0.00	-4181.36	22.30	1669.95	-4304.36	47.51	1711.02	-89.50	72.92	1784.99	-4282.97	196.11	1668.14	-272.75	1199.30	74.24	311.75	1129.55	80.68	-204.41
1.18000	-3718.08	191.61	-36.80	-3733.89	200.71	-27.69	-4027.31	191.44	-46.68	-4061.20	194.32	4.01	-3180.51	-2.60	-33.71	-4073.67	65.56	-12.41	-1837.73	82.65	204.63	-1819.92	71.67	253.59	-4247.56	134.25	1332.61	0.00	0.00	0.00	-4181.36	22.30	1669.95	-4304.36	47.51	1711.02	-89.50	72.92	1784.99	-4291.40	195.88	1668.69	-273.33	1199.75	73.90	310.65	1128.63	80.74	-201.33
1.19000	-3718.08	191.61	-36.80	-3733.89	200.71	-27.69	-4024.82	192.97	-45.36	-4096.49	196.15	-2.03	-3180.51	-2.60	-33.71	-4073.67	65.56	-12.41	-1837.73	82.65	204.63	-1819.92	71.67	253.59	-4247.56	134.25	1332.61	0.00	0.00	0.00	-4181.36	22.30	1669.95	-4304.36	47.51	1711.02	-89.50	72.92	1784.99	-4277.85	197.24	1668.11	-273.86	1199.98	73.90	309.99	1128.63	80.68	-202.97
1.20000	-3718.08	191.61	-36.80	-3733.89	200.71	-27.69	-4023.27	192.27	-46.86	-4060.26	196.20	3.05	-3180.51	-2.60	-33.71	-4073.67	65.56	-12.41	-1837.73	82.65	204.63	-1819.92	71.67	253.59	-4247.56	134.25	1332.61	0.00	0.00	0.00	-4181.36	22.30	1669.95	-4304.36	47.51	1711.02	-89.50	72.92	1784.99	-4281.14	197.12	1667.72	-274.15	1199.87	73.84	311.66	1128.09	81.28	-203.86
1.21000	-3718.08	191.61	-36.80	-3733.89	200.71	-27.69	-3990.21	192.51	-41.25	-4084.34	195.18	-1.14	-3180.51	-2.60	-33.71	-4073.67	65.56	-12.41	-1837.73	82.65	204.63	-1819.92	71.67	253.59	-4247.56	134.25	1332.61	0.00	0.00	0.00	-4181.36	22.30	1669.95	-4304.36	47.51	1711.02	-89.50	72.92	1784.99	-4280.38	197.32	1668.51	-272.53	1199.94	74.00	312.68	1127.74	81.72	-201.17
1.22000	-3718.08	191.61	-36.80	-3733.89	200.71	-27.69	-4016.53	193.20	-45.01	-4085.90	196.28	-0.31	-3180.51	-2.60	-33.71	-4073.67	65.56	-12.41	-1837.73	82.65	204.63	-1819.92	71.67	253.59	-4247.56	134.25	1332.61	0.00	0.00	0.00	-4181.36	22.30	1669.95	-4304.36	47.51	1711.02	-89.50	72.92	1784.99	-4286.98	197.09	1668.95	-271.70	1199.13	74.51	310.82	1128.47	80.83	-202.02
1.23000	-3718.08	191.61	-36.80	-3733.89	200.71	-27.69	-4033.73	193.42	-48.99	-4063.69	195.62	2.10	-3180.51	-2.60	-33.71	-4073.67	65.56	-12.41	-1837.73	82.65	204.63	-1819.92	71.67	253.59	-4247.56	134.25	1332.61	0.00	0.00	0.00	-4181.36	22.30	1669.95	-4304.36	47.51	1711.02	-89.50	72.92	1784.99	-4287.49	197.70	1669.58	-269.80	1198.13	75.31	310.51	1128.87	80.80	-199.71
1.24000	-3718.08	191.61	-36.80	-3733.89	200.71	-27.69	-4004.26	194.27	-43.85	-4100.82	193.86	-1.73	-3180.51	-2.60	-33.71	-4073.67	65.56	-12.41	-1837.73	82.65	204.63	-1819.92	71.67	253.59	-4247.56	134.25	1332.61	0.00	0.00	0.00	-4181.36	22.30	1669.95	-4304.36	47.51	1711.02	-89.50	72.92	1784.99	-4280.81	197.41	1668.71	-272.73	1199.14	74.62	312.57	1127.68	81.55	-203.36
1.25000	-3718.08	191.61	-36.80	-3733.89	200.71	-27.69	-4001.00	193.25	-42.87	-4082.47	194.96	0.04	-3180.51	-2.60	-33.71	-4073.67	65.56	-12.41	-1837.73	82.65	204.63	-1819.92	71.67	253.59	-4247.56	134.25	1332.61	0.00	0.00	0.00	-4181.36	22.30	1669.95	-4304.36	47.51	1711.02	-89.50	72.92	1784.99	-4296.73	197.93	1669.14	-273.76	1198.82	73.99	313.84	1127.63	81.76	-198.30
1.26000	-3718.08	191.61	-36.80	-3733.89	200.71	-27.69	-4020.00	193.83	-46.09	-4094.11	194.91	-0.88	-3180.51	-2.60	-33.71	-4073.67	65.56	-12.41	-1837.73	82.65	204.63	-1819.92	71.67	253.59	-4247.56	134.25	1332.61	0.00	0.00	0.00	-4181.36	22.30	1669.95	-4304.36	47.51	1711.02	-89.50	72.92	1784.99	-4268.41	197.65	1668.67	-272.67	1198.54	74.37	314.16	1128.55	81.48	-199.80
1.27000	-3718.08	191.61	-36.80	-3733.89	200.71	-27.69	-4000.85	193.26	-41.85	-4106.33	194.60	-2.85	-3180.51	-2.60	-33.71	-4073.67	65.56	-12.41	-1837.73	82.65	204.63	-1819.92	71.67	253.59	-4247.56	134.25	1332.61	0.00	0.00	0.00	-4181.36	22.30	1669.95	-4304.36	47.51	1711.02	-89.50	72.92	1784.99	-4297.03	197.91	1669.63	-275.61	1201.25	73.03	311.70	1128.80	81.09	-199.84
1.28000	-3718.08	191.61	-36.80	-3733.89	200.71	-27.69	-3988.37	193.13	-41.98	-4098.41	193.83	-1.67	-3180.51	-2.60	-33.71	-4073.67	65.56	-12.41	-1837.73	82.65	204.63	-1819.92	71.67	253.59	-4247.56	134.25	1332.61	0.00	0.00	0.00	-4181.36	22.30	1669.95	-4304.36	47.51	1711.02	-89.50	72.92	1784.99	-4291.33	198.04	1669.28	-273.52	1201.15	73.57	314.03	1128.13	81.82	-199.17
1.29000	-3718.08	191.61	-36.80	-3733.89	200.71	-27.69	-4000.80	193.59	-44.03	-4102.38	195.26	-3.55	-3180.51	-2.60	-33.71	-4073.67	65.56	-12.41	-1837.73	82.65	204.63	-1819.92	71.67	253.59	-4247.56	134.25	1332.61	0.00	0.00	0.00	-4181.36	22.30	1669.95	-4304.36	47.51	1711.02	-89.50	72.92	1784.99	-4287.38	198.85	1670.34	-273.94	1199.04	74.31	312.08	1127.80	81.41	-201.91
1.30000	-3718.08	191.61	-36.80	-3733.89	200.71	-27.69	-4010.10	194.30	-44.26	-4097.50	194.91	-2.01	-3180.51	-2.60	-33.71	-4073.67	65.56	-12.41	-1837.73	82.65	204.63	-1819.92	71.67	253.59	-4247.56	134.25	1332.61	0.00	0.00	0.00	-4181.36	22.30	1669.95	-4304.36	47.51	1711.02	-89.50	72.92	1784.99	-4282.44	199.19	1669.78	-274.67	1199.79	73.79	310.59	1129.07	80.59	-201.81
1.31000	-3718.08	191.61	-36.80	-3733.89	200.71	-27.69	-4024.40	192.16	-46.68	-4097.81	194.27	-1.22	-3180.51	-2.60	-33.71	-4073.67	65.56	-12.41	-1837.73	82.65	204.63	-1819.92	71.67	253.59	-4247.56	134.25	1332.61	0.00	0.00	0.00	-4181.36	22.30	1669.95	-4304.36	47.51	1711.02	-89.50	72.92	1784.99	-4278.66	199.52	1670.26	-270.35	1198.01	74.81	313.92	1128.37	81.63	-198.05
1.32000	-3718.08	191.61	-36.80	-3733.89	200.71	-27.69	-4030.26	194.29	-47.22	-4089.90	194.61	0.59	-3180.51	-2.60	-33.71	-4073.67	65.56	-12.41	-1837.73	82.65	204.63	-1819.92	71.67	253.59	-4247.56	134.25	1332.61	0.00	0.00	0.00	-4181.36	22.30	1669.95	-4304.36	47.51	1711.02	-89.50	72.92	1784.99	-4278.38	199.48	1669.64	-274.75	1200.50	73.56	312.99	1128.87	81.30	-199.63
1.33000	-3718.08	191.61	-36.80	-3733.89	200.71	-27.69	-4045.17	191.73	-49.26	-4093.07	194.92	-0.50	-3180.51	-2.60	-33.71	-4073.67	65.56	-12.41	-1837.73	82.65	204.63	-1819.92	71.67	253.59	-4247.56	134.25	1332.61	0.00	0.00	0.00	-4181.36	22.30	1669.95	-4304.36	47.51	1711.02	-89.50	72.92	1784.99	-4265.43	200.05	1670.00	-273.52	1198.47	74.26	309.16	1129.59	80.31	-203.64
1.34000	-3718.08	191.61	-36.80	-3733.89	200.71	-27.69	-4011.41	193.32	-44.15	-4100.07	195.60	-0.83	-3180.51	-2.60	-33.71	-4073.67	65.56	-12.41	-1837.73	82.65	204.63	-1819.92	71.67	253.59	-4247.56	134.25	1332.61	0.00	0.00	0.00	-4181.36	22.30	1669.95	-4304.36	47.51	1711.02	-89.50	72.92	1784.99	-4269.50	200.46	1669.56	-275.86	1199.02	73.48	309.53	1129.77	80.23	-204.21
1.35000	-3718.08	191.61	-36.80	-3733.89	200.71	-27.69	-4027.37	192.62	-47.49	-4090.81	194.55	-0.27	-3180.51	-2.60	-33.71	-4073.67	65.56	-12.41	-1837.73	82.65	204.63	-1819.92	71.67	253.59	-4247.56	134.25	1332.61	0.00	0.00	0.00	-4181.36	22.30	1669.95	-4304.36	47.51	1711.02	-89.50	72.92	1784.99	-4270.27	200.21	1669.30	-273.79	1199.52	73.55	311.23	1128.69	80.84	-203.01
1.36000	-3718.08	191.61	-36.80	-3733.89	200.71	-27.69	-4027.22	192.65	-46.65	-4071.51	194.81	2.94	-3180.51	-2.60	-33.71	-4073.67	65.56	-12.41	-1837.73	82.65	204.63	-1819.92	71.67	253.59	-4247.56	134.25	1332.61	0.00	0.00	0.00	-4181.36	22.30	1669.95	-4304.36	47.51	1711.02	-89.50	72.92	1784.99	-4275.78	201.01	1669.98	-273.68	1199.80	74.09	310.89	1128.05	80.71	-200.21
1.37000	-3718.08	191.61	-36.80	-3733.89	200.71	-27.69	-4019.32	193.15	-46.33	-4096.83	194.55	-0.96	-3180.51	-2.60	-33.71	-4073.67	65.56	-12.41	-1837.73	82.65	204.63	-1819.92	71.67	253.59	-4247.56	134.25	1332.61	0.00	0.00	0.00	-4181.36	22.30	1669.95	-4304.36	47.51	1711.02	-89.50	72.92	1784.99	-4272.30	201.23	1670.56	-274.81	1199.59	73.52	310.71	1129.16	80.36	-201.76
1.38000	-3718.08	191.61	-36.80	-3733.89	200.71	-27.69	-4002.64	193.13	-43.04	-4091.42	196.17	1.39	-3180.51	-2.60	-33.71	-4073.67	65.56	-12.41	-1837.73	82.65	204.63	-1819.92	71.67	253.59	-4247.56	134.25	1332.61	0.00	0.00	0.00	-4181.36	22.30	1669.95	-4304.36	47.51	1711.02	-89.50	72.92	1784.99	-4276.89	201.59	1671.23	-276.26	1199.04	73.45	310.55	1129.36	80.35	-199.62
1.39000	-3718.08	191.61	-36.80	-3733.89	200.71	-27.69	-4029.16	191.80	-46.67	-4130.49	194.34	-4.96	-3180.51	-2.60	-33.71	-4073.67	65.56	-12.41	-1837.73	82.65	204.63	-1819.92	71.67	253.59	-4247.56	134.25	1332.61	0.00	0.00	0.00	-4181.36	22.30	1669.95	-4304.36	47.51	1711.02	-89.50	72.92	1784.99	-4281.92	201.35	1671.78	-271.99	1198.94	74.16	310.60	1128.58	80.61	-199.60
1.40000	-3718.08	191.61	-36.80	-3733.89	200.71	-27.69	-4012.64	193.89	-44.03	-4108.44	195.66	-1.62	-3180.51	-2.60	-33.71	-4073.67	65.56	-12.41	-1837.73	82.65	204.63	-1819.92	71.67	253.59	-4247.56	134.25	1332.61	0.00	0.00	0.00	-4181.36	22.30	1669.95	-4304.36	47.51	1711.02	-89.50	72.92	1784.99	-4279.18	201.96	1671.09	-271.09	1198.90	74.57	309.01	1128.55	80.47	-198.12
1.41000	-3718.08	191.61	-36.80	-3733.89	200.71	-27.69	-4030.21	193.71	-47.04	-4066.37	193.94	4.04	-3180.51	-2.60	-33.71	-4073.67	65.56	-12.41	-1837.73	82.65	204.63	-1819.92	71.67	253.59	-4247.56	134.25	1332.61	0.00	0.00	0.00	-4181.36	22.30	1669.95	-4304.36	47.51	1711.02	-89.50	72.92	1784.99	-4286.41	202.96	1671.43	-275.75	1200.42	73.48	311.06	1128.64	80.78	-196.14
1.42000	-3718.08	191.61	-36.80	-3733.89	200.71	-27.69	-4021.59	193.40	-45.33	-4088.27	192.89	1.20	-3180.51	-2.60	-33.71	-4073.67	65.56	-12.41	-1837.73	82.65	204.63	-1819.92	71.67	253.59	-4247.56	134.25	1332.61	0.00	0.00	0.00	-4181.36	22.30	1669.95	-4304.36	47.51	1711.02	-89.50	72.92	1784.99	-4291.26	203.20	1672.26	-272.08	1198.79	74.35	311.29	1127.88	81.00	-198.92
1.43000	-3718.08	191.61	-36.80	-3733.89	200.71	-27.69	-3998.10	191.93	-41.41	-4067.78	193.24	4.97	-3180.51	-2.60	-33.71	-4073.67	65.56	-12.41	-1837.73	82.65	204.63	-1819.92	71.67	253.59	-4247.56	134.25	1332.61	0.00	0.00	0.00	-4181.36	22.30	1669.95	-4304.36	47.51	1711.02	-89.50	72.92	1784.99	-4277.57	203.65	1672.43	-273.21	1199.91	73.84	312.95	1127.50	81.61	-201.49
1.44000	-3718.08	191.61	-36.80	-3733.89	200.71	-27.69	-4013.54	192.86	-45.49	-4074.71	194.15	4.58	-3180.51	-2.60	-33.71	-4073.67	65.56	-12.41	-1837.73	82.65	204.63	-1819.92	71.67	253.59	-4247.56	134.25	1332.61	0.00	0.00	0.00	-4181.36	22.30	1669.95	-4304.36	47.51	1711.02	-89.50	72.92	1784.99	-4308.99	204.05	1673.21	-275.50	1198.72	73.61	311.43	1128.11	80.97	-204.01
1.45000	-3718.08	191.61	-36.80	-3733.89	200.71	-27.69	-3976.86	192.24	-40.10	-4089.75	194.95	2.69	-3180.51	-2.60	-33.71	-4073.67	65.56	-12.41	-1837.73	82.65	204.63	-1819.92	71.67	253.59	-4247.56	134.25	1332.61	0.00	0.00	0.00	-4181.36	22.30	1669.95	-4304.36	47.51	1711.02	-89.50	72.92	1784.99	-4289.80	204.06	1672.83	-273.76	1199.81	73.85	311.28	1127.78	81.21	-201.87
1.46000	-3718.08	191.61	-36.80	-3733.89	200.71	-27.69	-3996.18	191.93	-41.63	-4079.07	194.56	4.15	-3180.51	-2.60	-33.71	-4073.67	65.56	-12.41	-1837.73	82.65	204.63	-1819.92	71.67	253.59	-4247.56	134.25	1332.61	0.00	0.00	0.00	-4181.36	22.30	1669.95	-4304.36	47.51	1711.02	-89.50	72.92	1784.99	-4294.59	204.31	1672.43	-267.74	1198.23	75.50	308.31	1128.72	80.30	-201.66
1.47000	-3718.08	191.61	-36.80	-3733.89	200.71	-27.69	-4053.57	192.92	-50.88	-4079.58	194.91	3.54	-3180.51	-2.60	-33.71	-4073.67	65.56	-12.41	-1837.73	82.65	204.63	-1819.92	71.67	253.59	-4247.56	134.25	1332.61	0.00	0.00	0.00	-4181.36	22.30	1669.95	-4304.36	47.51	1711.02	-89.50	72.92	1784.99	-4283.25	205.40	1673.17	-269.87	1198.86	74.92	311.72	1129.13	80.75	-201.92
1.48000	-3718.08	191.61	-36.80	-3733.89	200.71	-27.69	-3999.45	193.72	-41.39	-4094.24	194.50	1.68	-3180.51	-2.60	-33.71	-4073.67	65.56	-12.41	-1837.73	82.65	204.63	-1819.92	71.67	253.59	-4247.56	134.25	1332.61	0.00	0.00	0.00	-4181.36	22.30	1669.95	-4304.36	47.51	1711.02	-89.50	72.92	1784.99	-4298.73	205.59	1674.14	-273.14	1199.21	74.42	309.47	1128.42	80.74	-201.45
1.49000	-3718.08	191.61	-36.80	-3733.89	200.71	-27.69	-4023.52	192.46	-44.80	-4073.57	194.28	6.71	-3180.51	-2.60	-33.71	-4073.67	65.56	-12.41	-1837.73	82.65	204.63	-1819.92	71.67	253.59	-4247.56	134.25	1332.61	0.00	0.00	0.00	-4181.36	22.30	1669.95	-4304.36	47.51	1711.02	-89.50	72.92	1784.99	-4284.97	206.67	1674.06	-271.02	1198.90	74.64	311.52	1127.92	81.24	-203.21
1.50000	-3718.08	191.61	-36.80	-3733.89	200.71	-27.69	-4019.36	193.00	-44.29	-4128.15	194.48	-2.66	-3180.51	-2.60	-33.71	-4073.67	65.56	-12.41	-1837.73	82.65	204.63	-1819.92	71.67	253.59	-4247.56	134.25	1332.61	0.00	0.00	0.00	-4181.36	22.30	1669.95	-4304.36	47.51	1711.02	-89.50	72.92	1784.99	-4279.40	208.94	1674.45	-273.23	1200.32	73.98	310.83	1128.91	80.58	-200.50
1.51000	-3718.08	191.61	-36.80	-3733.89	200.71	-27.69	-4049.16	190.94	-49.44	-4088.83	193.73	2.58	-3180.51	-2.60	-33.71	-4073.67	65.56	-12.41	-1837.73	82.65	204.63	-1819.92	71.67	253.59	-4247.56	134.25	1332.61	0.00	0.00	0.00	-4181.36	22.30	1669.95	-4304.36	47.51	1711.02	-89.50	72.92	1784.99	-4289.88	209.20	1674.63	-274.67	1199.33	73.96	311.38	1128.96	80.76	-197.61
1.52000	-3718.08	191.61	-36.80	-3733.89	200.71	-27.69	-4005.25	192.30	-42.90	-4108.37	192.07	0.68	-3180.51	-2.60	-33.71	-4073.67	65.56	-12.41	-1837.73	82.65	204.63	-1819.92	71.67	253.59	-4247.56	134.25	1332.61	0.00	0.00	0.00	-4181.36	22.30	1669.95	-4304.36	47.51	1711.02	-89.50	72.92	1784.99	-4308.82	210.88	1675.35	-274.97	1199.53	73.67	311.77	1128.80	80.76	-197.53
1.53000	-3718.08	191.61	-36.80	-3733.89	200.71	-27.69	-4008.32	191.96	-41.57	-4087.67	193.12	3.49	-3180.51	-2.60	-33.71	-4073.67	65.56	-12.41	-1837.73	82.65	204.63	-1819.92	71.67	253.59	-4247.56	134.25	1332.61	0.00	0.00	0.00	-4181.36	22.30	1669.95	-4304.36	47.51	1711.02	-89.50	72.92	1784.99	-4308.83	212.09	1676.28	-274.39	1200.35	73.36	312.65	1128.05	81.09	-197.04
1.54000	-3718.08	191.61	-36.80	-3733.89	200.71	-27.69	-4042.64	192.44	-48.16	-4102.05	192.64	1.59	-3180.51	-2.60	-33.71	-4073.67	65.56	-12.41	-1837.73	82.65	204.63	-1819.92	71.67	253.59	-4247.56	134.25	1332.61	0.00	0.00	0.00	-4181.36	22.30	1669.95	-4304.36	47.51	1711.02	-89.50	72.92	1784.99	-4307.91	213.16	1676.19	-273.52	1201.40	73.33	310.23	1128.47	80.81	-203.28
1.55000	-3718.08	191.61	-36.80	-3733.89	200.71	-27.69	-4031.46	193.10	-45.60	-4129.29	194.32	-2.33	-3180.51	-2.60	-33.71	-4073.67	65.56	-12.41	-1837.73	82.65	204.63	-1819.92	71.67	253.59	-4247.56	134.25	1332.61	0.00	0.00	0.00	-4181.36	22.30	1669.95	-4304.36	47.51	1711.02	-89.50	72.92	1784.99	-4287.22	213.88	1674.70	-273.65	1198.91	73.93	312.18	1128.65	81.12	-201.35
1.56000	-3718.08	191.61	-36.80	-3733.89	200.71	-27.69	-4023.42	191.55	-44.94	-4073.04	192.96	6.29	-3180.51	-2.60	-33.71	-4073.67	65.56	-12.41	-1837.73	82.65	204.63	-1819.92	71.67	253.59	-4247.56	134.25	1332.61	0.00	0.00	0.00	-4181.36	22.30	1669.95	-4304.36	47.51	1711.02	-89.50	72.92	1784.99	-4291.45	214.99	1677.03	-271.69	1200.48	73.94	311.49	1129.14	80.79	-199.50
1.57000	-3718.08	191.61	-36.80	-3733.89	200.71	-27.69	-4027.28	191.56	-45.31	-4101.28	193.11	2.87	-3180.51	-2.60	-33.71	-4073.67	65.56	-12.41	-1837.73	82.65	204.63	-1819.92	71.67	253.59	-4247.56	134.25	1332.61	0.00	0.00	0.00	-4181.36	22.30	1669.95	-4304.36	47.51	1711.02	-89.50	72.92	1784.99	-4313.40	216.65	1677.83	-274.66	1200.30	73.43	309.62	1128.40	80.54	-202.50
1.58000	-3718.08	191.61	-36.80	-3733.89	200.71	-27.69	-4047.38	192.75	-48.26	-4075.96	194.16	6.85	-3180.51	-2.60	-33.71	-4073.67	65.56	-12.41	-1837.73	82.65	204.63	-1819.92	71.67	253.59	-4247.56	134.25	1332.61	0.00	0.00	0.00	-4181.36	22.30	1669.95	-4304.36	47.51	1711.02	-89.50	72.92	1784.99	-4293.65	218.72	1676.95	-274.23	1199.44	73.62	308.57	1129.53	80.04	-197.45
1.59000	-3718.08	191.61	-36.80	-3733.89	200.71	-27.69	-4029.66	190.43	-45.21	-4098.08	194.11	3.18	-3180.51	-2.60	-33.71	-4073.67	65.56	-12.41	-1837.73	82.65	204.63	-1819.92	71.67	253.59	-4247.56	134.25	1332.61	0.00	0.00	0.00	-4181.36	22.30	1669.95	-4304.36	47.51	1711.02	-89.50	72.92	1784.99	-4312.36	219.37	1677.66	-274.81	1200.14	73.36	308.16	1130.15	79.71	-201.69
1.60000	-3718.08	191.61	-36.80	-3733.89	200.71	-27.69	-4049.55	191.12	-48.98	-4080.47	194.04	5.17	-3180.51	-2.60	-33.71	-4073.67	65.56	-12.41	-1837.73	82.65	204.63	-1819.92	71.67	253.59	-4247.56	134.25	1332.61	0.00	0.00	0.00	-4181.36	22.30	1669.95	-4304.36	47.51	1711.02	-89.50	72.92	1784.99	-4325.25	219.85	1678.11	-274.57	1201.61	73.29	309.31	1129.25	80.25	-203.06
1.61000	-3718.08	191.61	-36.80	-3733.89	200.71	-27.69	-4025.89	190.95	-44.24	-4063.19	192.94	7.62	-3180.51	-2.60	-33.71	-4073.67	65.56	-12.41	-1837.73	82.65	204.63	-1819.92	71.67	253.59	-4247.56	134.25	1332.61	0.00	0.00	0.00	-4181.36	22.30	1669.95	-4304.36	47.51	1711.02	-89.50	72.92	1784.99	-4298.15	220.86	1679.38	-276.48	1199.92	73.09	311.52	1128.16	81.19	-200.25
1.62000	-3718.08	191.61	-36.80	-3733.89	200.71	-27.69	-3981.57	191.17	-38.06	-4102.50	193.64	0.64	-3180.51	-2.60	-33.71	-4073.67	65.56	-12.41	-1837.73	82.65	204.63	-1819.92	71.67	253.59	-4247.56	134.25	1332.61	0.00	0.00	0.00	-4181.36	22.30	1669.95	-4304.36	47.51	1711.02	-89.50	72.92	1784.99	-4318.30	221.35	1679.70	-276.71	1199.29	73.52	309.55	1129.09	80.32	-199.67
1.63000	-3718.08	191.61	-36.80	-3733.89	200.71	-27.69	-3989.71	192.42	-39.67	-4074.80	193.31	6.60	-3180.51	-2.60	-33.71	-4073.67	65.56	-12.41	-1837.73	82.65	204.63	-1819.92	71.67	253.59	-4247.56	134.25	1332.61	0.00	0.00	0.00	-4181.36	22.30	1669.95	-4304.36	47.51	1711.02	-89.50	72.92	1784.99	-4331.30	221.20	1681.64	-276.45	1199.34	73.34	308.45	1129.45	79.86	-198.86
1.64000	-3718.08	191.61	-36.80	-3733.89	200.71	-27.69	-4031.03	192.14	-45.44	-4071.34	193.46	7.09	-3180.51	-2.60	-33.71	-4073.67	65.56	-12.41	-1837.73	82.65	204.63	-1819.92	71.67	253.59	-4247.56	134.25	1332.61	0.00	0.00	0.00	-4181.36	22.30	1669.95	-4304.36	47.51	1711.02	-89.50	72.92	1784.99	-4388.57	223.82	1682.98	-273.56	1199.70	73.96	308.46	1128.17	80.50	-198.99
1.65000	-3718.08	191.61	-36.80	-3733.89	200.71	-27.69	-4025.45	191.68	-45.06	-4082.83	194.06	4.31	-3180.51	-2.60	-33.71	-4073.67	65.56	-12.41	-1837.73	82.65	204.63	-1819.92	71.67	253.59	-4247.56	134.25	1332.61	0.00	0.00	0.00	-4181.36	22.30	1669.95	-4304.36	47.51	1711.02	-89.50	72.92	1784.99	-4350.66	223.75	1682.11	-275.05	1200.49	73.37	312.45	1128.57	81.06	-201.69
1.66000	-3718.08	191.61	-36.80	-3733.89	200.71	-27.69	-4007.56	190.00	-42.00	-4043.37	194.17	10.49	-3180.51	-2.60	-33.71	-4073.67	65.56	-12.41	-1837.73	82.65	204.63	-1819.92	71.67	253.59	-4247.56	134.25	1332.61	0.00	0.00	0.00	-4181.36	22.30	1669.95	-4304.33	47.52	1711.02	-89.50	72.92	1784.99	-4361.17	223.11	1683.66	-272.08	1198.48	74.65	310.25	1129.79	80.23	-206.24
1.67000	-3718.08	191.61	-36.80	-3733.89	200.71	-27.69	-4011.08	189.65	-45.01	-4060.05	193.10	7.55	-3180.51	-2.60	-33.71	-4073.67	65.56	-12.41	-1837.73	82.65	204.63	-1819.92	71.67	253.59	-4247.56	134.25	1332.61	0.00	0.00	0.00	-4181.36	22.30	1669.95	-4270.41	50.61	1706.00	-89.50	72.92	1784.99	-4368.86	223.72	1684.53	-272.81	1199.75	74.04	310.52	1128.17	80.74	-202.20
1.68000	-3718.08	191.61	-36.80	-3733.89	200.71	-27.69	-4010.87	191.87	-45.51	-4075.21	193.17	5.31	-3180.51	-2.60	-33.71	-4073.67	65.56	-12.41	-1837.73	82.65	204.63	-1819.92	71.67	253.59	-4247.56	134.25	1332.61	0.00	0.00	0.00	-4181.36	22.30	1669.95	-4266.49	52.18	1704.14	-89.50	72.92	1784.99	-4376.38	224.33	1685.38	-271.04	1198.67	74.81	310.60	1127.96	80.91	-203.15
1.69000	-3718.08	191.61	-36.80	-3733.89	200.71	-27.69	-4033.00	190.50	-49.23	-4085.48	194.52	2.86	-3180.51	-2.60	-33.71	-4073.67	65.56	-12.41	-1837.73	82.65	204.63	-1819.92	71.67	253.59	-4247.56	134.25	1332.61	0.00	0.00	0.00	-4181.36	22.30	1669.95	-4255.30	57.33	1700.47	-89.50	72.92	1784.99	-4383.73	224.94	1686.23	-269.03	1196.74	75.75	311.10	1128.86	80.75	-200.41
1.70000	-3718.08	191.61	-36.80	-3733.89	200.71	-27.69	-3998.83	192.08	-45.50	-4060.75	196.58	6.12	-3180.51	-2.60	-33.71	-4073.67	65.56	-12.41	-1837.73	82.65	204.63	-1819.92	71.67	253.59	-4247.56	134.25	1332.61	0.00	0.00	0.00	-4181.36	22.30	1669.95	-4269.33	59.32	1698.13	-89.50	72.92	1784.99	-4390.92	225.54	1687.08	-271.03	1199.06	74.50	310.77	1128.93	80.67	-202.74
1.71000	-3718.08	191.61	-36.80	-3733.89	200.71	-27.69	-3987.40	191.89	-44.21	-4071.94	196.25	2.72	-3180.51	-2.60	-33.71	-4073.67	65.56	-12.41	-1837.73	82.65	204.63	-1819.92	71.67	253.59	-4247.56	134.25	1332.61	0.00	0.00	0.00	-4181.36	22.30	1669.95	-4257.93	61.18	1695.83	-89.50	72.92	1784.99	-4397.94	226.15	1687.92	-272.04	1200.10	74.04	311.83	1128.16	81.22	-203.37
1.72000	-3718.08	191.61	-36.80	-3733.89	200.71	-27.69	-3983.54	191.68	-45.44	-4044.00	200.00	5.16	-3180.51	-2.60	-33.71	-4073.67	65.56	-12.41	-1837.73	82.65	204.63	-1819.92	71.67	253.59	-4247.56	134.25	1332.61	0.00	0.00	0.00	-4181.36	22.30	1669.95	-4289.63	63.92	1694.89	-89.50	72.92	1784.99	-4404.79	226.76	1688.75	-276.98	1200.54	73.03	312.08	1128.68	80.87	-201.73
1.73000	-3718.08	191.61	-36.80	-3733.89	200.71	-27.69	-4005.58	193.78	-49.22	-4047.84	199.96	4.92	-3180.51	-2.60	-33.71	-4073.67	65.56	-12.41	-1837.73	82.65	204.63	-1819.92	71.67	253.59	-4247.56	134.25	1332.61	0.00	0.00	0.00	-4181.36	22.30	1669.95	-4258.85	67.20	1692.04	-89.50	72.92	1784.99	-4411.48	227.36	1689.58	-274.81	1199.73	73.57	312.66	1128.07	81.36	-199.73
1.74000	-3718.08	191.61	-36.80	-3733.89	200.71	-27.69	-4005.63	194.74	-49.62	-4040.85	203.74	6.00	-3180.51	-2.60	-33.71	-4073.67	65.56	-12.41	-1837.73	82.65	204.63	-1819.92	71.67	253.59	-4247.56	134.25	1332.61	0.00	0.00	0.00	-4181.36	22.30	1669.95	-4225.51	72.07	1687.46	-89.50	72.92	1784.99	-4418.00	227.97	1690.41	-271.82	1198.99	74.38	311.16	1128.29	80.98	-201.24
1.75000	-3718.08	191.61	-36.80	-3733.89	200.71	-27.69	-4006.31	198.11	-50.44	-4062.50	206.72	1.45	-3180.51	-2.60	-33.71	-4073.67	65.56	-12.41	-1837.73	82.65	204.63	-1819.92	71.67	253.59	-4247.56	134.25	1332.61	0.00	0.00	0.00	-4181.36	22.30	1669.95	-4227.83	74.22	1687.61	-89.50	72.92	1784.99	-4424.36	228.57	1691.23	-274.15	1199.71	73.79	310.80	1128.33	80.90	-196.95
1.76000	-3718.08	191.61	-36.80	-3733.89	200.71	-27.69	-3990.08	200.45	-48.10	-4020.05	210.46	9.09	-3180.51	-2.60	-33.71	-4073.67	65.56	-12.41	-1837.73	82.65	204.63	-1819.92	71.67	253.59	-4247.56	134.25	1332.61	0.00	0.00	0.00	-4181.36	22.30	1669.95	-4225.41	80.22	1684.15	-89.50	72.92	1784.99	-4430.55	229.17	1692.04	-274.13	1201.56	73.14	311.07	1128.56	80.77	-198.86
1.77000	-3718.08	191.61	-36.80	-3733.89	200.71	-27.69	-3990.02	203.70	-47.52	-4018.92	215.58	8.74	-3180.51	-2.60	-33.71	-4073.67	65.56	-12.41	-1837.73	82.65	204.63	-1819.92	71.67	253.59	-4247.56	134.25	1332.61	0.00	0.00	0.00	-4181.36	22.30	1669.95	-4208.52	84.38	1681.11	-89.50	72.92	1784.99	-4436.59	229.77	1692.85	-272.86	1201.03	73.99	309.12	1128.82	80.36	-203.91
1.78000	-3718.08	191.61	-36.80	-3733.89	200.71	-27.69	-3979.78	208.15	-46.82	-4029.60	220.41	7.39	-3180.51	-2.60	-33.71	-4073.67	65.56	-12.41	-1837.73	82.65	204.63	-1819.92	71.67	253.59	-4247.56	134.25	1332.61	0.00	0.00	0.00	-4181.36	22.30	1669.95	-4221.27	88.92	1679.54	-89.50	72.92	1784.99	-4442.46	230.37	1693.65	-274.73	1200.48	73.48	312.75	1128.90	81.28	-200.12
1.79000	-3718.08	191.61	-36.80	-3733.89	200.71	-27.69	-3968.95	209.97	-45.48	-4013.52	224.25	9.99	-3180.51	-2.60	-33.71	-4073.67	65.56	-12.41	-1837.73	82.65	204.63	-1819.92	71.67	253.59	-4247.56	134.25	1332.61	0.00	0.00	0.00	-4181.36	22.30	1669.95	-4239.61	90.29	1677.79	-89.50	72.92	1784.99	-4448.17	230.97	1694.45	-273.67	1199.12	74.03	312.66	1127.74	81.63	-204.56
1.80000	-3718.08	191.61	-36.80	-3733.89	200.71	-27.69	-3991.00	215.67	-48.12	-4020.26	229.50	7.98	-3180.51	-2.60	-33.71	-4073.67	65.56	-12.41	-1837.73	82.65	204.63	-1819.92	71.67	253.59	-4247.56	134.25	1332.61	0.00	0.00	0.00	-4181.36	22.30	1669.95	-4177.00	93.68	1674.50	-89.50	72.92	1784.99	-4453.72	231.57	1695.24	-269.67	1199.03	74.87	309.56	1128.94	80.64	-202.50
1.81000	-3718.08	191.61	-36.80	-3733.89	200.71	-27.69	-3988.94	221.33	-48.22	-4039.10	236.70	5.41	-3180.51	-2.60	-33.71	-4073.67	65.56	-12.41	-1837.73	82.65	204.63	-1819.92	71.67	253.59	-4247.56	134.25	1332.61	0.00	0.00	0.00	-4181.36	22.30	1669.95	-4165.99	99.03	1673.38	-89.50	72.92	1784.99	-4459.11	232.17	1696.03	-270.14	1198.56	75.24	310.47	1128.71	80.82	-202.58
1.82000	-3718.08	191.61	-36.80	-3733.89	200.71	-27.69	-3960.59	225.32	-43.56	-4024.39	239.74	8.01	-3180.51	-2.60	-33.71	-4073.67	65.56	-12.41	-1837.73	82.65	204.63	-1819.92	71.67	253.59	-4247.56	134.25	1332.61	0.00	0.00	0.00	-4181.36	22.30	1669.95	-4169.14	104.15	1671.96	-89.50	72.92	1784.99	-4464.34	232.76	1696.81	-273.04	1199.80	73.87	310.85	1129.29	80.80	-199.83
1.83000	-3718.08	191.61	-36.80	-3733.89	200.71	-27.69	-3963.25	230.73	-46.28	-4025.50	246.34	8.67	-3180.51	-2.60	-33.71	-4073.67	65.56	-12.41	-1837.73	82.65	204.63	-1819.92	71.67	253.59	-4247.56	134.25	1332.61	0.00	0.00	0.00	-4181.36	22.30	1669.95	-4186.42	108.24	1672.22	-89.50	72.92	1784.99	-4469.42	233.36	1697.58	-271.89	1197.91	74.46	309.16	1129.26	80.43	-199.66
1.84000	-3718.08	191.61	-36.80	-3733.89	200.71	-27.69	-3956.37	237.17	-43.44	-4046.22	251.74	10.51	-3180.51	-2.60	-33.71	-4073.67	65.56	-12.41	-1837.73	82.65	204.63	-1819.92	71.67	253.59	-4247.56	134.25	1332.61	0.00	0.00	0.00	-4181.36	22.30	1669.95	-4165.32	112.11	1669.56	-89.50	72.92	1784.99	-4474.33	233.95	1698.35	-273.91	1199.59	74.25	308.09	1130.27	79.76	-196.67
1.85000	-3718.08	191.61	-36.80	-3733.89	200.71	-27.69	-3948.27	241.92	-42.00	-3947.06	254.13	28.35	-3180.51	-2.60	-33.71	-4073.67	65.56	-12.41	-1837.73	82.65	204.63	-1819.92	71.67	253.59	-4247.56	134.25	1332.61	0.00	0.00	0.00	-4181.36	22.30	1669.95	-4159.11	115.27	1669.04	-89.50	72.92	1784.99	-4479.09	234.54	1699.12	-272.54	1200.71	73.73	308.86	1129.36	79.96	-197.21
1.86000	-3718.08	191.61	-36.80	-3733.89	200.71	-27.69	-3980.57	248.58	-44.14	-4066.36	258.25	-0.73	-3180.51	-2.60	-33.71	-4073.67	65.56	-12.41	-1837.73	82.65	204.63	-1819.92	71.67	253.59	-4247.56	134.25	1332.61	0.00	0.00	0.00	-4181.31	22.30	1669.95	-4138.67	119.49	1667.07	-89.50	72.92	1784.99	-4483.69	235.13	1699.88	-274.97	1199.01	73.94	311.74	1127.89	81.18	-198.59
1.87000	-3718.08	191.61	-36.80	-3733.89	200.71	-27.69	-3981.92	254.38	-43.81	-4075.87	263.29	-2.96	-3180.51	-2.60	-33.71	-4073.67	65.56	-12.41	-1837.73	82.65	204.63	-1819.92	71.67	253.59	-4247.56	134.25	1332.61	0.00	0.00	0.00	-4132.14	22.62	1668.98	-4120.84	122.30	1665.83	-89.50	72.92	1784.99	-4488.14	235.72	1700.64	-273.12	1198.50	74.25	309.58	1128.72	80.42	-197.66
1.88000	-3718.08	191.61	-36.80	-3733.89	200.71	-27.69	-3983.23	260.11	-43.54	-4085.26	268.28	-5.22	-3180.51	-2.60	-33.71	-4073.67	65.56	-12.41	-1837.73	82.65	204.63	-1819.92	71.67	253.59	-4247.56	134.25	1332.61	0.00	0.00	0.00	-4127.23	29.09	1668.58	-4123.31	126.81	1663.92	-89.50	72.92	1784.99	-4492.43	236.31	1701.39	-273.95	1199.64	73.57	311.83	1129.11	80.83	-199.20
1.89000	-3718.08	191.61	-36.80	-3733.89	200.71	-27.69	-3984.50	265.78	-43.33	-4094.52	273.20	-7.48	-3180.51	-2.60	-33.71	-4073.67	65.56	-12.41	-1837.73	82.65	204.63	-1819.92	71.67	253.59	-4247.56	134.25	1332.61	0.00	0.00	0.00	-4157.73	31.13	1667.83	-4130.96	129.78	1661.91	-89.50	72.92	1784.99	-4496.57	236.90	1702.13	-272.48	1199.21	74.11	310.61	1128.58	80.83	-202.60
1.90000	-3718.08	191.61	-36.80	-3733.89	200.71	-27.69	-3985.73	271.38	-43.19	-4103.65	278.06	-9.77	-3180.51	-2.60	-33.71	-4073.67	65.56	-12.41	-1837.73	82.65	204.63	-1819.92	71.67	253.59	-4247.56	134.25	1332.61	0.00	0.00	0.00	-4166.00	33.37	1668.14	-4155.06	132.76	1663.29	-89.50	72.92	1784.99	-4500.55	237.48	1702.87	-270.23	1200.09	74.62	312.12	1129.11	80.96	-200.11
1.91000	-3718.08	191.61	-36.80	-3733.89	200.71	-27.69	-3986.92	276.92	-43.10	-4112.65	282.86	-12.06	-3180.51	-2.60	-33.71	-4073.67	65.56	-12.41	-1837.73	82.65	204.63	-1819.92	71.67	253.59	-4247.51	134.25	1332.61	0.00	0.00	0.00	-4170.19	34.45	1666.58	-4130.19	138.06	1662.07	-89.50	72.92	1784.99	-4504.38	238.07	1703.60	-274.57	1200.85	73.49	309.97	1129.33	80.40	-201.37
1.92000	-3718.08	191.61	-36.80	-3733.89	200.71	-27.69	-3988.08	282.39	-43.07	-4121.53	287.61	-14.38	-3180.51	-2.60	-33.71	-4073.67	65.56	-12.41	-1837.73	82.65	204.63	-1819.92	71.67	253.59	-4198.84	135.39	1331.17	0.00	0.00	0.00	-4124.98	39.54	1665.87	-4103.12	139.63	1658.79	-89.50	72.92	1784.99	-4508.06	238.65	1704.33	-277.46	1202.04	72.60	310.91	1128.51	80.89	-201.19
1.93000	-3718.08	191.61	-36.80	-3733.89	200.71	-27.69	-3989.20	287.81	-43.10	-4130.28	292.29	-16.70	-3180.51	-2.60	-33.71	-4073.67	65.56	-12.41	-1837.73	82.65	204.63	-1819.92	71.67	253.59	-4292.80	133.65	1329.70	0.00	0.00	0.00	-4114.19	39.49	1664.64	-4093.38	143.73	1658.39	-89.50	72.92	1784.99	-4511.58	239.24	1705.06	-272.64	1200.20	74.08	311.78	1128.68	80.85	-200.76
1.94000	-3718.08	191.61	-36.80	-3733.89	200.71	-27.69	-3990.27	293.15	-43.19	-4138.91	296.92	-19.04	-3180.51	-2.60	-33.71	-4073.67	65.56	-12.41	-1837.73	82.65	204.63	-1819.92	71.67	253.59	-4229.49	135.20	1330.31	0.00	0.00	0.00	-4106.56	45.13	1662.79	-4026.50	146.90	1655.34	-89.50	72.92	1784.99	-4514.96	239.82	1705.78	-274.43	1199.52	73.55	309.08	1128.33	80.37	-201.36
1.95000	-3718.08	191.61	-36.80	-3733.89	200.71	-27.69	-3991.31	298.44	-43.34	-4147.41	301.48	-21.40	-3180.51	-2.60	-33.71	-4073.67	65.56	-12.41	-1837.73	82.65	204.63	-1819.92	71.67	253.59	-4245.53	134.97	1329.28	0.00	0.00	0.00	-4088.92	47.60	1661.79	-3988.09	150.02	1655.36	-89.50	72.92	1784.99	-4518.19	240.40	1706.49	-276.06	1200.03	73.23	311.15	1128.32	80.98	-203.56
1.96000	-3718.08	191.61	-36.80	-3733.89	200.71	-27.69	-3992.31	303.67	-43.55	-4155.79	305.99	-23.77	-3180.51	-2.60	-33.71	-4073.67	65.56	-12.41	-1837.73	82.65	204.63	-1819.92	71.67	253.59	-4227.49	137.35	1328.15	0.00	0.00	0.00	-4113.44	48.62	1659.92	-3970.44	151.51	1654.09	-89.50	72.92	1784.99	-4521.26	240.97	1707.20	-276.10	1201.85	72.59	308.27	1129.16	80.03	-198.48
1.97000	-3718.08	191.61	-36.80	-3733.89	200.71	-27.69	-3993.28	308.83	-43.81	-4164.04	310.44	-26.15	-3180.51	-2.60	-33.71	-4073.67	65.56	-12.41	-1837.73	82.65	204.63	-1819.92	71.67	253.59	-4200.20	135.45	1328.01	0.00	0.00	0.00	-4108.19	52.08	1660.32	-3934.53	155.21	1652.35	-89.50	72.92	1784.99	-4524.19	241.55	1707.91	-273.50	1199.99	73.91	309.11	1128.37	80.41	-198.89
1.98000	-3718.08	191.61	-36.80	-3733.89	200.71	-27.69	-3994.20	313.93	-44.13	-4172.17	314.84	-28.55	-3180.51	-2.60	-33.71	-4073.67	65.56	-12.41	-1837.73	82.65	204.63	-1819.92	71.67	253.59	-4192.77	137.15	1327.76	0.00	0.00	0.00	-4101.93	55.93	1658.84	-3975.14	159.59	1652.47	-89.50	72.92	1784.99	-4526.97	242.13	1708.61	-273.26	1198.40	74.43	312.72	1128.91	81.13	-201.60
1.99000	-3718.08	191.61	-36.80	-3733.89	200.71	-27.69	-3995.08	318.97	-44.51	-4180.17	319.17	-30.96	-3180.51	-2.60	-33.71	-4073.67	65.56	-12.41	-1837.73	82.65	204.63	-1819.92	71.67	253.59	-4219.87	139.36	1325.90	0.00	0.00	0.00	-4032.62	57.79	1654.99	-3967.91	162.91	1648.43	-89.50	72.92	1784.99	-4529.60	242.70	1709.30	-271.70	1198.60	74.63	311.37	1128.85	80.77	-198.98
2.00000	-3718.08	191.61	-36.80	-3733.89	200.71	-27.69	-3995.93	323.94	-44.94	-4188.05	323.45	-33.38	-3180.51	-2.60	-33.71	-4073.67	65.56	-12.41	-1837.73	82.65	204.63	-1819.92	71.67	253.59	-4221.43	142.46	1325.97	0.00	0.00	0.00	-4045.35	62.40	1653.48	-3950.05	166.54	1646.87	-89.50	72.92	1784.99	-4532.08	243.28	1709.99	-271.03	1199.37	74.56	308.45	1128.99	80.15	-200.00
2.01000	-3718.08	191.61	-36.80	-3733.89	200.71	-27.69	-3996.74	328.86	-45.43	-4195.81	327.67	-35.82	-3180.51	-2.60	-33.71	-4073.67	65.56	-12.41	-1837.73	82.65	204.63	-1819.92	71.67	253.59	-4154.22	141.05	1325.45	0.00	0.00	0.00	-4022.97	65.03	1650.85	-3978.11	167.44	1645.72	-89.50	72.92	1784.99	-4534.42	243.85	1710.67	-273.48	1201.29	73.70	309.52	1128.67	80.53	-201.85
2.02000	-3718.08	191.61	-36.80	-3733.89	200.71	-27.69	-3997.51	333.72	-45.98	-4203.44	331.84	-38.27	-3180.51	-2.60	-33.71	-4073.67	65.56	-12.41	-1837.73	82.65	204.63	-1819.92	71.67	253.59	-4146.54	143.63	1325.92	0.00	0.00	0.00	-4030.89	65.95	1650.13	-3961.45	169.13	1642.52	-89.50	72.92	1784.99	-4536.61	244.42	1711.35	-272.91	1199.24	74.18	310.30	1129.46	80.55	-200.21
2.03000	-3718.08	191.61	-36.80	-3733.89	200.71	-27.69	-3998.24	338.51	-46.57	-4210.95	335.94	-40.73	-3180.51	-2.60	-33.71	-4073.67	65.56	-12.41	-1837.73	82.65	204.63	-1819.92	71.67	253.59	-4138.59	144.26	1326.06	0.00	0.00	0.00	-4008.95	69.72	1646.95	-3969.44	170.57	1639.94	-89.50	72.92	1784.99	-4538.66	244.99	1712.03	-271.66	1197.96	74.83	312.08	1128.35	81.33	-199.39
2.04000	-3718.08	191.61	-36.80	-3733.89	200.71	-27.69	-3998.93	343.24	-47.23	-4218.34	340.00	-43.20	-3180.51	-2.60	-33.71	-4073.67	65.56	-12.41	-1837.73	82.65	204.63	-1819.92	71.67	253.59	-4152.35	146.78	1325.32	0.00	0.00	0.00	-4014.97	69.40	1646.07	-3988.55	175.32	1638.94	-89.50	72.92	1784.99	-4540.56	245.55	1712.70	-275.08	1200.26	73.31	311.63	1127.48	81.49	-200.48
2.05000	-3718.08	191.61	-36.80	-3733.89	200.71	-27.69	-3999.58	347.92	-47.93	-4225.61	343.99	-45.68	-3180.51	-2.60	-33.71	-4073.67	65.56	-12.41	-1837.73	82.65	204.63	-1819.92	71.67	253.59	-4117.72	148.41	1326.33	0.00	0.00	0.00	-3993.23	72.45	1644.74	-3996.01	176.36	1636.79	-89.50	72.92	1784.99	-4542.32	246.12	1713.36	-273.54	1199.06	73.88	311.55	1128.76	80.98	-197.77
2.06000	-3718.08	191.61	-36.80	-3733.89	200.71	-27.69	-4000.19	352.53	-48.69	-4232.76	347.93	-48.18	-3180.51	-2.60	-33.71	-4073.67	65.56	-12.41	-1837.73	82.65	204.63	-1819.92	71.67	253.59	-4106.74	152.26	1325.49	0.00	0.00	0.00	-3994.72	77.07	1641.93	-3989.85	178.35	1635.26	-89.50	72.92	1784.99	-4543.94	246.68	1714.02	-273.07	1199.72	73.97	309.00	1129.12	80.22	-196.36
2.07000	-3718.08	191.61	-36.80	-3733.89	200.71	-27.69	-4000.77	357.09	-49.50	-4239.78	351.82	-50.69	-3180.51	-2.60	-33.71	-4073.67	65.56	-12.41	-1837.73	82.65	204.63	-1819.92	71.67	253.59	-4118.17	153.87	1324.57	0.00	0.00	0.00	-4009.09	77.84	1638.89	-3963.29	183.82	1631.18	-89.50	72.92	1784.99	-4545.41	247.25	1714.68	-274.23	1199.14	74.05	309.76	1128.84	80.48	-202.36
2.08000	-3718.08	191.61	-36.80	-3733.89	200.71	-27.69	-4001.31	361.59	-50.36	-4246.68	355.65	-53.21	-3180.51	-2.60	-33.71	-4073.67	65.56	-12.41	-1837.73	82.65	204.63	-1819.92	71.67	253.59	-4116.12	153.71	1324.34	0.00	0.00	0.00	-3996.52	81.26	1636.34	-3971.45	188.37	1628.61	-89.50	72.92	1784.99	-4546.75	247.81	1715.33	-269.75	1198.77	75.18	311.13	1128.77	80.92	-203.48
2.09000	-3718.08	191.61	-36.80	-3733.89	200.71	-27.69	-4001.80	366.02	-51.28	-4253.47	359.42	-55.74	-3180.51	-2.60	-33.71	-4073.67	65.56	-12.41	-1837.73	82.65	204.63	-1819.92	71.67	253.59	-4134.25	157.31	1324.57	0.00	0.00	0.00	-3963.71	81.92	1631.79	-3966.87	190.10	1626.05	-89.50	72.92	1784.99	-4547.94	248.37	1715.97	-271.69	1199.26	74.39	313.23	1128.20	81.64	-199.17
2.10000	-3718.08	191.61	-36.80	-3733.89	200.71	-27.69	-4002.26	370.40	-52.24	-4260.13	363.14	-58.28	-3180.51	-2.60	-33.71	-4073.67	65.56	-12.41	-1837.73	82.65	204.63	-1819.92	71.67	253.59	-4111.74	158.41	1326.03	0.00	0.00	0.00	-3980.56	85.74	1629.77	-3962.38	192.17	1624.69	-89.50	72.92	1784.99	-4548.99	248.93	1716.61	-273.06	1200.09	73.99	311.59	1129.51	80.75	-201.02
2.11000	-3718.08	191.61	-36.80	-3733.89	200.71	-27.69	-4002.68	374.72	-53.26	-4266.67	366.81	-60.83	-3180.51	-2.60	-33.71	-4073.67	65.56	-12.41	-1837.73	82.65	204.63	-1819.92	71.67	253.59	-4111.30	164.91	1325.78	0.00	0.00	0.00	-3958.17	88.13	1625.61	-3934.92	194.41	1621.13	-89.50	72.92	1784.99	-4549.90	249.48	1717.25	-275.40	1201.09	73.11	313.40	1128.44	81.53	-203.10
2.12000	-3718.08	191.61	-36.80	-3733.89	200.71	-27.69	-4003.06	378.98	-54.33	-4273.10	370.42	-63.39	-3180.51	-2.60	-33.71	-4073.67	65.56	-12.41	-1837.73	82.65	204.63	-1819.92	71.67	253.59	-4081.75	168.22	1325.11	0.00	0.00	0.00	-3944.83	91.00	1622.57	-3899.52	198.09	1617.18	-89.50	72.92	1784.99	-4550.68	250.04	1717.88	-273.22	1201.10	73.63	312.50	1127.88	81.33	-202.27
2.13000	-3718.08	191.61	-36.80	-3733.89	200.71	-27.69	-4003.41	383.19	-55.44	-4279.40	373.98	-65.96	-3180.51	-2.60	-33.71	-4073.67	65.56	-12.41	-1837.73	82.65	204.63	-1819.92	71.67	253.59	-4032.83	169.39	1324.54	0.00	0.00	0.00	-3942.05	92.87	1620.01	-3894.64	199.58	1614.23	-89.50	72.92	1784.99	-4551.31	250.59	1718.50	-271.64	1200.08	74.34	311.27	1127.38	81.23	-199.51
2.14000	-3718.08	191.61	-36.80	-3733.89	200.71	-27.69	-4003.71	387.34	-56.61	-4285.59	377.49	-68.54	-3180.51	-2.60	-33.71	-4073.67	65.56	-12.41	-1837.73	82.65	204.63	-1819.92	71.67	253.59	-4053.49	173.90	1325.81	0.00	0.00	0.00	-3919.13	96.70	1618.26	-3896.30	202.71	1612.86	-89.50	72.92	1784.99	-4551.81	251.14	1719.13	-274.54	1199.82	73.66	311.10	1128.33	80.72	-200.51
2.15000	-3718.08	191.61	-36.80	-3733.89	200.71	-27.69	-4003.98	391.43	-57.82	-4291.65	380.94	-71.13	-3180.51	-2.60	-33.71	-4073.67	65.56	-12.41	-1837.73	82.65	204.63	-1819.92	71.67	253.59	-4014.94	176.74	1325.14	0.00	0.00	0.00	-3881.64	97.27	1615.20	-3879.41	203.63	1609.95	-89.50	72.92	1784.99	-4552.17	251.69	1719.74	-270.07	1197.96	74.95	311.18	1128.71	80.66	-204.07
2.16000	-3718.08	191.61	-36.80	-3733.89	200.71	-27.69	-4004.20	395.46	-59.09	-4297.60	384.34	-73.73	-3180.51	-2.60	-33.71	-4073.67	65.56	-12.41	-1837.73	82.65	204.63	-1819.92	71.67	253.59	-4001.61	180.19	1326.39	0.00	0.00	0.00	-3856.46	98.83	1611.98	-3846.79	206.77	1606.38	-89.50	72.92	1784.99	-4552.40	252.24	1720.35	-270.76	1197.80	74.86	311.21	1129.18	80.65	-198.64
2.17000	-3718.08	191.61	-36.80	-3733.89	200.71	-27.69	-4004.39	399.43	-60.40	-4303.44	387.69	-76.34	-3180.51	-2.60	-33.71	-4073.67	65.56	-12.41	-1837.73	82.65	204.63	-1819.92	71.67	253.59	-4003.78	180.24	1325.57	0.00	0.00	0.00	-3865.91	99.66	1609.91	-3873.63	208.44	1605.80	-89.50	72.92	1784.99	-4552.49	252.79	1720.96	-275.03	1200.10	73.74	311.17	1129.28	80.66	-201.06
2.18000	-3718.08	191.61	-36.80	-3733.89	200.71	-27.69	-4004.54	403.35	-61.75	-4309.15	390.98	-78.96	-3180.51	-2.60	-33.71	-4073.67	65.56	-12.41	-1837.73	82.65	204.63	-1819.92	71.67	253.59	-4004.41	185.56	1326.30	0.00	0.00	0.00	-3849.09	102.96	1608.87	-3859.22	209.94	1602.46	-89.50	72.92	1784.99	-4552.44	253.34	1721.56	-275.36	1199.91	73.58	310.97	1128.60	80.84	-200.12
2.19000	-3718.08	191.61	-36.80	-3733.89	200.71	-27.69	-4004.65	407.22	-63.16	-4314.75	394.22	-81.58	-3180.51	-2.60	-33.71	-4073.67	65.56	-12.41	-1837.73	82.65	204.63	-1819.92	71.67	253.59	-4023.36	187.68	1324.90	0.00	0.00	0.00	-3868.53	105.01	1606.96	-3824.76	213.41	1600.50	-89.50	72.92	1784.99	-4552.26	253.88	1722.16	-274.76	1199.24	73.84	310.18	1129.84	80.50	-200.91
2.20000	-3718.08	191.61	-36.80	-3733.89	200.71	-27.69	-4004.72	411.02	-64.61	-4320.23	397.41	-84.22	-3180.51	-2.60	-33.71	-4073.67	65.56	-12.41	-1837.73	82.65	204.63	-1819.92	71.67	253.59	-4010.75	189.96	1324.46	0.00	0.00	0.00	-3819.02	109.54	1603.99	-3826.65	215.14	1599.74	-89.50	72.92	1784.99	-4551.95	254.42	1722.76	-275.12	1200.45	73.68	310.74	1129.26	80.62	-200.86
2.21000	-3718.08	191.61	-36.80	-3733.89	200.71	-27.69	-4004.75	414.77	-66.10	-4325.59	400.55	-86.86	-3180.51	-2.60	-33.71	-4073.67	65.56	-12.41	-1837.73	82.65	204.63	-1819.92	71.67	253.59	-3981.20	192.88	1326.02	0.00	0.00	0.00	-3845.38	109.17	1604.84	-3835.87	219.49	1598.16	-89.50	72.92	1784.99	-4551.50	254.96	1723.34	-275.16	1199.72	73.67	312.25	1128.97	81.12	-203.43
2.22000	-3718.08	191.61	-36.80	-3733.89	200.71	-27.69	-4004.75	418.47	-67.65	-4330.84	403.64	-89.51	-3180.51	-2.60	-33.71	-4073.67	65.56	-12.41	-1837.73	82.65	204.63	-1819.92	71.67	253.59	-3967.01	197.45	1325.62	0.00	0.00	0.00	-3851.97	113.81	1604.13	-3806.75	219.29	1597.05	-89.50	72.92	1784.99	-4550.93	255.50	1723.93	-272.95	1198.80	74.17	307.99	1129.34	79.81	-202.55
2.23000	-3718.08	191.61	-36.80	-3733.89	200.71	-27.69	-4004.70	422.11	-69.23	-4335.98	406.67	-92.17	-3180.51	-2.60	-33.71	-4073.67	65.56	-12.41	-1837.73	82.65	204.63	-1819.92	71.67	253.59	-3963.05	198.65	1325.89	0.00	0.00	0.00	-3848.60	114.88	1603.87	-3822.72	222.23	1597.27	-89.50	72.92	1784.99	-4550.22	256.04	1724.51	-268.46	1197.08	75.63	309.78	1128.41	80.57	-203.36
2.24000	-3718.08	191.61	-36.80	-3733.89	200.71	-27.69	-4004.62	425.70	-70.86	-4340.99	409.66	-94.84	-3180.51	-2.60	-33.71	-4073.67	65.56	-12.41	-1837.73	82.65	204.63	-1819.92	71.67	253.59	-3966.21	198.81	1325.93	0.00	0.00	0.00	-3826.65	115.78	1601.00	-3791.57	224.90	1596.35	-89.50	72.92	1784.99	-4549.38	256.57	1725.08	-269.94	1198.35	75.35	313.73	1128.49	81.30	-205.88
2.25000	-3718.08	191.61	-36.80	-3733.89	200.71	-27.69	-4004.50	429.23	-72.54	-4345.90	412.59	-97.51	-3180.51	-2.60	-33.71	-4073.67	65.56	-12.41	-1837.73	82.65	204.63	-1819.92	71.67	253.59	-3954.18	200.83	1327.15	0.00	0.00	0.00	-3790.67	118.10	1601.04	-3788.00	227.75	1595.52	-89.50	72.92	1784.99	-4548.41	257.11	1725.65	-272.64	1198.48	74.53	312.70	1128.17	81.42	-203.94
2.26000	-3718.08	191.61	-36.80	-3733.89	200.71	-27.69	-4004.34	432.70	-74.26	-4350.68	415.48	-100.19	-3180.51	-2.60	-33.71	-4073.67	65.56	-12.41	-1837.73	82.65	204.63	-1819.92	71.67	253.59	-3916.27	202.00	1326.75	0.00	0.00	0.00	-3778.50	122.38	1600.13	-3808.59	228.87	1596.72	-89.50	72.92	1784.99	-4547.31	257.64	1726.22	-274.87	1199.06	73.71	311.33	1128.83	81.06	-197.52
2.27000	-3718.08	191.61	-36.80	-3733.89	200.71	-27.69	-4004.14	436.13	-76.02	-4355.36	418.31	-102.88	-3180.51	-2.60	-33.71	-4073.67	65.56	-12.41	-1837.73	82.65	204.63	-1819.92	71.67	253.59	-3930.00	204.68	1328.91	0.00	0.00	0.00	-3799.32	123.39	1601.53	-3769.33	230.69	1595.14	-89.50	72.92	1784.99	-4546.08	258.17	1726.78	-273.28	1199.43	73.97	311.32	1128.00	81.22	-199.46
2.28000	-3718.08	191.61	-36.80	-3733.89	200.71	-27.69	-4003.90	439.49	-77.82	-4359.92	421.10	-105.57	-3180.51	-2.60	-33.71	-4073.67	65.56	-12.41	-1837.73	82.65	204.63	-1819.92	71.67	253.59	-3910.50	204.51	1330.46	0.00	0.00	0.00	-3749.77	123.28	1600.59	-3742.32	233.50	1593.19	-89.50	72.92	1784.99	-4544.73	258.69	1727.34	-274.18	1199.99	73.73	308.97	1128.85	80.56	-202.26
2.29000	-3718.08	191.61	-36.80	-3733.89	200.71	-27.69	-4003.62	442.81	-79.67	-4364.37	423.83	-108.27	-3180.51	-2.60	-33.71	-4073.67	65.56	-12.41	-1837.73	82.65	204.63	-1819.92	71.67	253.59	-3904.05	207.22	1330.52	0.00	0.00	0.00	-3766.01	124.55	1600.55	-3744.74	234.60	1594.96	-89.50	72.92	1784.99	-4543.25	259.22	1727.89	-274.30	1198.83	74.15	308.49	1130.30	79.87	-203.76
2.30000	-3718.08	191.61	-36.80	-3733.89	200.71	-27.69	-4003.30	446.07	-81.56	-4368.70	426.52	-110.98	-3180.51	-2.60	-33.71	-4073.67	65.56	-12.41	-1837.73	82.65	204.63	-1819.92	71.67	253.59	-3911.74	211.19	1331.86	0.00	0.00	0.00	-3767.62	127.53	1601.93	-3748.13	236.20	1594.28	-89.50	72.92	1784.99	-4541.64	259.74	1728.44	-274.34	1199.71	73.54	308.76	1128.91	80.28	-201.15
2.31000	-3718.08	191.61	-36.80	-3733.89	200.71	-27.69	-4002.95	449.28	-83.48	-4372.92	429.16	-113.69	-3180.51	-2.60	-33.71	-4073.67	65.56	-12.41	-1837.73	82.65	204.63	-1819.92	71.67	253.59	-3911.99	213.40	1332.31	0.00	0.00	0.00	-3742.00	129.39	1603.29	-3707.67	237.73	1593.27	-89.50	72.92	1784.99	-4539.90	260.27	1728.98	-276.12	1200.32	72.68	311.29	1128.00	80.93	-203.69
2.32000	-3718.08	191.61	-36.80	-3733.89	200.71	-27.69	-4002.55	452.44	-85.45	-4377.03	431.74	-116.41	-3180.51	-2.60	-33.71	-4073.67	65.56	-12.41	-1837.73	82.65	204.63	-1819.92	71.67	253.59	-3896.73	215.62	1333.78	0.00	0.00	0.00	-3765.56	130.05	1603.64	-3683.71	238.34	1592.64	-89.50	72.92	1784.99	-4538.04	260.79	1729.52	-273.78	1201.10	73.48	313.83	1128.03	81.55	-200.16
2.33000	-3718.08	191.61	-36.80	-3733.89	200.71	-27.69	-4002.12	455.54	-87.46	-4381.02	434.28	-119.14	-3180.51	-2.60	-33.71	-4073.67	65.56	-12.41	-1837.73	82.65	204.63	-1819.92	71.67	253.59	-3906.47	217.77	1333.84	0.00	0.00	0.00	-3750.71	131.65	1603.79	-3681.21	238.06	1593.02	-89.50	72.92	1784.99	-4536.05	261.30	1730.05	-272.06	1200.88	74.07	312.18	1127.38	81.56	-200.32
2.34000	-3718.08	191.61	-36.80	-3733.89	200.71	-27.69	-4001.65	458.59	-89.51	-4384.91	436.78	-121.86	-3180.51	-2.60	-33.71	-4073.67	65.56	-12.41	-1837.73	82.65	204.63	-1819.92	71.67	253.59	-3892.67	220.12	1334.57	0.00	0.00	0.00	-3727.70	133.87	1602.95	-3688.11	240.71	1593.75	-89.50	72.92	1784.99	-4533.94	261.82	1730.58	-273.44	1200.12	73.83	310.88	1129.03	80.84	-200.18
2.35000	-3718.08	191.61	-36.80	-3733.89	200.71	-27.69	-4001.14	461.59	-91.60	-4388.68	439.22	-124.60	-3180.51	-2.60	-33.71	-4073.67	65.56	-12.41	-1837.73	82.65	204.63	-1819.92	71.67	253.59	-3877.68	220.92	1333.83	0.00	0.00	0.00	-3741.14	133.24	1602.66	-3700.67	245.38	1594.62	-89.50	72.92	1784.99	-4531.71	262.34	1731.11	-270.29	1199.08	74.58	310.43	1128.97	80.69	-198.50
2.36000	-3718.08	191.61	-36.80	-3733.89	200.71	-27.69	-4000.59	464.54	-93.72	-4392.34	441.62	-127.34	-3180.51	-2.60	-33.71	-4073.67	65.56	-12.41	-1837.73	82.65	204.63	-1819.92	71.67	253.59	-3884.35	221.66	1334.60	0.00	0.00	0.00	-3733.54	136.58	1603.22	-3690.64	246.82	1594.26	-89.50	72.92	1784.99	-4529.36	262.85	1731.63	-273.62	1199.40	73.87	310.32	1127.75	80.96	-200.84
2.37000	-3718.08	191.61	-36.80	-3733.89	200.71	-27.69	-4000.00	467.44	-95.89	-4395.89	443.97	-130.08	-3180.51	-2.60	-33.71	-4073.67	65.56	-12.41	-1837.73	82.65	204.63	-1819.92	71.67	253.59	-3906.97	223.37	1335.31	0.00	0.00	0.00	-3741.66	137.83	1603.96	-3680.27	245.82	1595.46	-89.50	72.92	1784.99	-4526.88	263.36	1732.15	-270.76	1199.14	74.75	311.88	1127.77	81.49	-200.26
2.38000	-3718.08	191.61	-36.80	-3733.89	200.71	-27.69	-3999.37	470.28	-98.09	-4399.33	446.27	-132.83	-3180.51	-2.60	-33.71	-4073.67	65.56	-12.41	-1837.73	82.65	204.63	-1819.92	71.67	253.59	-3872.80	224.37	1334.70	0.00	0.00	0.00	-3690.70	138.63	1602.35	-3702.09	248.89	1596.51	-89.50	72.92	1784.99	-4524.28	263.87	1732.66	-274.07	1199.14	73.95	310.20	1128.47	80.67	-201.80
2.39000	-3718.08	191.61	-36.80	-3733.89	200.71	-27.69	-3998.71	473.08	-100.33	-4402.66	448.52	-135.58	-3180.51	-2.60	-33.71	-4073.67	65.55	-12.42	-1837.73	82.65	204.63	-1819.92	71.67	253.59	-3853.67	225.83	1335.05	0.00	0.00	0.00	-3714.87	138.78	1602.66	-3720.47	249.30	1595.60	-89.50	72.92	1784.99	-4521.56	264.37	1733.17	-273.39	1199.83	73.97	311.61	1129.96	80.55	-198.23
2.40000	-3718.08	191.61	-36.80	-3733.89	200.71	-27.69	-3998.00	475.82	-102.61	-4405.88	450.73	-138.33	-3180.51	-2.60	-33.71	-4070.04	59.87	-17.39	-1837.73	82.65	204.63	-1819.92	71.67	253.59	-3839.64	226.88	1335.16	0.00	0.00	0.00	-3679.71	140.12	1602.15	-3691.26	249.26	1594.07	-89.50	72.92	1784.99	-4518.72	264.88	1733.67	-274.47	1199.20	73.70	311.94	1128.86	80.94	-199.99
2.41000	-3718.08	191.61	-36.80	-3733.89	200.71	-27.69	-3997.26	478.51	-104.92	-4409.00	452.89	-141.09	-3180.51	-2.60	-33.71	-4046.61	49.91	-20.77	-1837.73	82.65	204.63	-1819.92	71.67	253.59	-3841.65	229.97	1333.84	0.00	0.00	0.00	-3680.40	142.36	1601.48	-3715.08	252.70	1595.28	-89.50	72.92	1784.99	-4515.76	265.38	1734.17	-271.21	1198.99	74.66	313.32	1127.66	81.54	-203.14
2.42000	-3718.08	191.61	-36.80	-3733.89	200.71	-27.69	-3996.47	481.16	-107.27	-4412.00	455.01	-143.86	-3180.51	-2.60	-33.71	-4024.42	44.09	-19.22	-1837.73	82.65	204.63	-1819.92	71.67	253.59	-3825.38	229.98	1334.27	0.00	0.00	0.00	-3702.45	142.67	1602.06	-3667.79	251.12	1594.15	-89.50	72.92	1784.99	-4512.69	265.88	1734.67	-271.29	1199.30	74.43	311.80	1127.85	81.24	-199.81
2.43000	-3718.08	191.61	-36.80	-3733.89	200.71	-27.69	-3995.65	483.75	-109.65	-4414.89	457.08	-146.62	-3180.51	-2.60	-33.71	-3970.70	38.25	-13.64	-1837.73	82.65	204.63	-1819.92	71.67	253.59	-3784.20	229.95	1333.71	0.00	0.00	0.00	-3666.57	144.13	1602.95	-3678.00	253.50	1592.88	-89.50	72.92	1784.99	-4509.49	266.38	1735.16	-268.35	1198.26	75.28	311.10	1128.79	80.78	-198.24
2.44000	-3718.08	191.61	-36.80	-3733.89	200.71	-27.69	-3994.79	486.30	-112.07	-4417.68	459.11	-149.39	-3180.51	-2.60	-33.71	-3987.14	35.99	-22.60	-1837.73	82.65	204.63	-1819.92	71.67	253.59	-3808.02	229.82	1332.26	0.00	0.00	0.00	-3664.79	145.02	1602.88	-3670.79	255.34	1593.32	-89.50	72.92	1784.99	-4506.18	266.87	1735.65	-271.49	1199.10	74.52	307.77	1129.85	79.83	-197.73
2.45000	-3718.08	191.61	-36.80	-3733.89	200.71	-27.69	-3993.89	488.79	-114.52	-4420.35	461.09	-152.16	-3180.51	-2.60	-33.71	-3913.97	29.19	-15.51	-1837.73	82.65	204.63	-1819.92	71.67	253.59	-3774.79	232.12	1332.88	0.00	0.00	0.00	-3663.77	145.70	1602.14	-3669.55	255.32	1593.23	-89.50	72.92	1784.99	-4502.75	267.37	1736.13	-272.59	1198.85	74.51	309.63	1128.24	80.77	-196.56
2.46000	-3718.08	191.61	-36.80	-3733.89	200.71	-27.69	-3992.95	491.24	-117.01	-4422.92	463.02	-154.93	-3180.51	-2.60	-33.71	-3942.83	23.07	-23.15	-1837.73	82.65	204.63	-1819.92	71.67	253.59	-3818.53	232.15	1331.72	0.00	0.00	0.00	-3651.90	146.49	1601.68	-3651.88	256.26	1592.34	-89.50	72.92	1784.99	-4499.21	267.86	1736.61	-274.67	1199.87	73.90	309.54	1128.14	80.66	-197.36
2.47000	-3718.08	191.61	-36.80	-3733.89	200.71	-27.69	-3991.98	493.63	-119.53	-4425.39	464.91	-157.71	-3180.51	-2.60	-33.71	-3833.29	21.85	-10.59	-1837.73	82.65	204.63	-1819.92	71.67	253.59	-3829.41	231.80	1332.35	0.00	0.00	0.00	-3627.01	147.95	1599.93	-3634.10	256.93	1592.31	-89.50	72.92	1784.99	-4495.55	268.35	1737.08	-270.28	1197.42	75.25	308.92	1127.94	80.80	-201.61
2.48000	-3718.08	191.61	-36.80	-3733.89	200.71	-27.69	-3990.96	495.98	-122.08	-4427.74	466.76	-160.49	-3180.51	-2.60	-33.71	-3839.00	13.93	-14.51	-1837.73	82.65	204.63	-1819.92	71.67	253.59	-3796.65	231.62	1331.70	0.00	0.00	0.00	-3644.87	148.67	1601.03	-3624.84	258.76	1590.25	-89.50	72.92	1784.99	-4491.77	268.84	1737.55	-271.21	1198.59	74.44	308.94	1128.79	80.37	-204.99
2.49000	-3718.08	191.61	-36.80	-3733.89	200.71	-27.69	-3989.91	498.28	-124.67	-4429.99	468.56	-163.27	-3180.51	-2.60	-33.71	-3852.33	11.71	-20.90	-1837.73	82.65	204.63	-1819.92	71.67	253.59	-3798.23	232.13	1331.87	0.00	0.00	0.00	-3663.15	146.70	1600.55	-3608.27	257.94	1590.45	-89.50	72.92	1784.99	-4487.88	269.32	1738.02	-275.91	1200.28	73.34	311.64	1128.68	81.17	-202.45
2.50000	-3718.08	191.61	-36.80	-3733.89	200.71	-27.69	-3988.81	500.54	-127.28	-4432.13	470.32	-166.05	-3180.51	-2.60	-33.71	-3830.28	7.87	-23.18	-1837.73	82.65	204.63	-1819.92	71.67	253.59	-3798.22	232.86	1331.35	0.00	0.00	0.00	-3624.88	146.84	1599.76	-3610.35	257.48	1591.24	-89.50	72.92	1784.99	-4483.88	269.81	1738.48	-269.20	1198.37	75.29	311.87	1128.67	80.95	-198.42
2.51000	-3718.08	191.61	-36.80	-3733.89	200.71	-27.69	-3987.68	502.74	-129.93	-4434.17	472.03	-168.83	-3180.51	-2.60	-33.71	-3803.08	5.68	-23.57	-1837.73	82.65	204.63	-1819.92	71.67	253.59	-3764.73	231.38	1330.62	0.00	0.00	0.00	-3620.65	147.86	1598.35	-3596.28	259.77	1590.30	-89.50	72.92	1784.99	-4479.77	270.29	1738.94	-271.84	1198.34	74.63	309.48	1128.92	80.49	-199.76
2.52000	-3718.08	191.61	-36.80	-3733.89	200.71	-27.69	-3986.51	504.90	-132.61	-4436.10	473.70	-171.62	-3180.51	-2.60	-33.71	-3706.27	3.80	-12.69	-1837.73	82.65	204.63	-1819.92	71.67	253.59	-3802.02	232.08	1330.76	0.00	0.00	0.00	-3640.26	149.46	1597.77	-3596.96	260.50	1589.07	-89.50	72.92	1784.99	-4475.54	270.77	1739.39	-276.44	1200.01	73.32	311.25	1128.91	81.18	-199.18
2.53000	-3718.08	191.61	-36.80	-3733.89	200.71	-27.69	-3985.30	507.01	-135.32	-4437.93	475.33	-174.40	-3180.51	-2.60	-33.71	-3668.46	0.18	-11.48	-1837.73	82.65	204.63	-1819.92	71.67	253.59	-3761.27	231.75	1328.59	0.00	0.00	0.00	-3591.75	149.85	1597.35	-3553.74	261.39	1588.87	-89.50	72.92	1784.99	-4471.21	271.24	1739.84	-275.40	1199.42	73.56	311.47	1128.48	80.92	-200.24
2.54000	-3718.08	191.61	-36.80	-3733.89	200.71	-27.69	-3984.05	509.07	-138.06	-4439.65	476.91	-177.19	-3180.51	-2.60	-33.71	-3632.35	-2.96	-10.25	-1837.73	82.65	204.63	-1819.92	71.67	253.59	-3751.04	230.93	1328.48	0.00	0.00	0.00	-3610.54	151.19	1596.38	-3566.33	258.78	1587.23	-89.50	72.92	1784.99	-4466.76	271.72	1740.29	-275.51	1200.68	73.33	310.70	1127.83	80.98	-202.68
2.55000	-3718.08	191.61	-36.80	-3733.89	200.71	-27.69	-3982.76	511.09	-140.83	-4441.26	478.46	-179.97	-3180.51	-2.60	-33.71	-3597.94	-5.64	-9.00	-1837.73	82.65	204.63	-1819.92	71.67	253.59	-3749.26	230.40	1328.40	0.00	0.00	0.00	-3587.55	148.70	1596.53	-3543.10	259.75	1587.04	-89.50	72.92	1784.99	-4462.20	272.19	1740.73	-277.42	1201.36	72.69	311.60	1128.25	81.04	-203.76
2.56000	-3718.08	191.61	-36.80	-3733.89	200.71	-27.69	-3981.43	513.06	-143.63	-4442.78	479.96	-182.76	-3180.51	-2.60	-33.71	-3565.18	-7.88	-7.75	-1837.73	82.65	204.63	-1819.92	71.67	253.59	-3746.69	228.88	1328.58	0.00	0.00	0.00	-3593.58	147.94	1595.50	-3572.64	260.93	1586.82	-89.50	72.92	1784.99	-4457.53	272.66	1741.17	-273.93	1200.14	73.65	310.02	1128.27	80.62	-202.79
2.57000	-3718.08	191.61	-36.80	-3733.89	200.71	-27.69	-3980.07	514.99	-146.45	-4444.19	481.41	-185.54	-3180.51	-2.60	-33.71	-3534.04	-9.71	-6.50	-1837.73	82.65	204.63	-1819.92	71.67	253.59	-3731.22	228.69	1328.49	0.00	0.00	0.00	-3573.32	149.52	1594.58	-3591.64	261.39	1586.70	-89.50	72.92	1784.99	-4452.76	273.13	1741.60	-276.74	1200.04	73.56	309.89	1127.98	80.82	-198.27
2.58000	-3718.08	191.61	-36.80	-3733.89	200.71	-27.69	-3978.66	516.86	-149.31	-4445.49	482.83	-188.33	-3180.51	-2.60	-33.71	-3504.50	-11.14	-5.26	-1837.73	82.65	204.63	-1819.92	71.67	253.59	-3712.42	227.94	1328.58	0.00	0.00	0.00	-3580.19	149.14	1594.01	-3582.69	260.27	1586.04	-89.50	72.92	1784.99	-4447.88	273.59	1742.03	-277.23	1200.76	72.80	311.56	1127.75	81.31	-200.02
2.59000	-3718.08	191.61	-36.80	-3733.89	200.71	-27.69	-3977.22	518.70	-152.19	-4446.69	484.21	-191.11	-3180.51	-2.60	-33.71	-3476.53	-12.20	-4.04	-1837.73	82.65	204.63	-1819.92	71.67	253.59	-3709.52	226.36	1328.46	0.00	0.00	0.00	-3543.45	148.44	1594.02	-3555.97	258.81	1585.13	-89.50	72.92	1784.99	-4442.89	274.06	1742.46	-273.20	1197.20	74.96	309.39	1128.74	80.69	-198.93
2.60000	-3718.08	191.61	-36.80	-3733.89	200.71	-27.69	-3975.74	520.49	-155.10	-4447.79	485.54	-193.90	-3180.51	-2.60	-33.71	-3450.10	-12.92	-2.84	-1837.73	82.65	204.63	-1819.92	71.67	253.59	-3733.40	227.10	1328.05	0.00	0.00	0.00	-3550.21	147.59	1591.92	-3533.36	258.70	1584.14	-89.50	72.92	1784.99	-4437.79	274.52	1742.88	-271.01	1197.29	75.01	310.23	1128.89	80.61	-202.56
2.61000	-3718.08	191.61	-36.80	-3733.89	200.71	-27.69	-3974.21	522.23	-158.04	-4448.79	486.83	-196.68	-3180.51	-2.60	-33.71	-3425.17	-13.31	-1.68	-1837.73	82.65	204.63	-1819.92	71.67	253.59	-3712.21	224.61	1326.64	0.00	0.00	0.00	-3545.59	147.65	1592.26	-3504.67	257.02	1581.44	-89.50	72.92	1784.99	-4432.59	274.97	1743.30	-271.76	1199.31	74.32	310.94	1128.30	80.90	-202.13
2.62000	-3718.08	191.61	-36.80	-3733.89	200.71	-27.69	-3972.65	523.93	-161.00	-4449.68	488.08	-199.47	-3180.51	-2.60	-33.71	-3401.73	-13.40	-0.55	-1837.73	82.65	204.63	-1819.92	71.67	253.59	-3692.10	222.71	1325.01	0.00	0.00	0.00	-3534.89	146.81	1591.53	-3511.15	255.28	1580.78	-89.50	72.92	1784.99	-4427.28	275.43	1743.71	-270.46	1198.25	74.88	308.78	1128.72	80.27	-203.73
2.63000	-3718.08	191.61	-36.80	-3733.89	200.71	-27.69	-3971.05	525.58	-163.99	-4450.48	489.30	-202.25	-3180.51	-2.60	-33.71	-3379.73	-13.21	0.53	-1837.73	82.65	204.63	-1819.92	71.67	253.59	-3700.43	222.45	1324.40	0.00	0.00	0.00	-3496.79	146.49	1590.11	-3525.82	254.38	1581.68	-89.50	72.92	1784.99	-4421.87	275.88	1744.12	-274.51	1199.05	73.94	307.48	1129.34	79.80	-203.88
2.64000	-3718.08	191.61	-36.80	-3733.89	200.71	-27.69	-3969.41	527.19	-167.00	-4451.17	490.47	-205.03	-3180.51	-2.60	-33.71	-3359.16	-12.77	1.55	-1837.73	82.65	204.63	-1819.92	71.67	253.59	-3666.89	222.14	1323.52	0.00	0.00	0.00	-3501.04	144.72	1588.34	-3516.67	254.97	1581.41	-89.50	72.92	1784.99	-4416.36	276.33	1744.52	-270.21	1199.04	74.71	312.14	1128.13	81.19	-199.16
2.65000	-3718.08	191.61	-36.80	-3733.89	200.71	-27.69	-3967.74	528.76	-170.04	-4451.76	491.60	-207.80	-3180.51	-2.60	-33.71	-3339.97	-12.10	2.52	-1837.73	82.65	204.63	-1819.92	71.67	253.59	-3692.73	221.26	1324.23	0.00	0.00	0.00	-3487.41	144.78	1587.88	-3487.84	253.66	1581.83	-89.50	72.92	1784.99	-4410.74	276.78	1744.93	-273.78	1199.86	73.80	310.26	1127.88	80.90	-196.66
2.66000	-3718.08	191.61	-36.80	-3733.89	200.71	-27.69	-3966.02	530.28	-173.10	-4452.25	492.69	-210.58	-3180.51	-2.60	-33.71	-3322.15	-11.22	3.41	-1837.73	82.65	204.63	-1819.92	71.67	253.59	-3690.50	219.66	1323.04	0.00	0.00	0.00	-3509.20	141.80	1588.73	-3487.37	251.49	1579.49	-89.50	72.92	1784.99	-4405.02	277.23	1745.32	-276.94	1199.94	73.11	309.30	1128.20	80.66	-201.22
2.67000	-3718.08	191.61	-36.80	-3733.89	200.71	-27.69	-3964.26	531.76	-176.19	-4452.64	493.74	-213.35	-3180.51	-2.60	-33.71	-3305.66	-10.15	4.22	-1837.73	82.65	204.63	-1819.92	71.67	253.59	-3663.56	217.06	1324.19	0.00	0.00	0.00	-3474.92	140.47	1587.87	-3477.96	251.59	1578.14	-89.50	72.92	1784.99	-4399.19	277.67	1745.72	-275.10	1199.75	73.47	309.11	1129.29	80.40	-198.04
2.68000	-3718.08	191.61	-36.80	-3733.89	200.71	-27.69	-3962.47	533.20	-179.30	-4452.93	494.76	-216.12	-3180.51	-2.60	-33.71	-3290.47	-8.92	4.95	-1837.73	82.65	204.63	-1819.92	71.67	253.59	-3653.49	215.44	1323.30	0.00	0.00	0.00	-3493.92	138.17	1588.27	-3491.47	251.14	1578.76	-89.50	72.92	1784.99	-4393.27	278.11	1746.11	-274.84	1199.85	73.55	311.05	1128.70	80.70	-200.08
2.69000	-3718.08	191.61	-36.80	-3733.89	200.71	-27.69	-3960.63	534.59	-182.43	-4453.12	495.73	-218.89	-3180.51	-2.60	-33.71	-3276.56	-7.55	5.59	-1837.73	82.65	204.63	-1819.92	71.67	253.59	-3647.44	213.37	1320.32	0.00	0.00	0.00	-3457.12	138.84	1585.58	-3506.95	249.18	1579.67	-89.50	72.92	1784.99	-4387.25	278.55	1746.50	-273.87	1200.04	73.59	312.12	1128.48	80.86	-201.04
2.70000	-3718.08	191.61	-36.80	-3733.89	200.71	-27.69	-3958.76	535.94	-185.58	-4453.21	496.67	-221.65	-3180.51	-2.60	-33.71	-3263.89	-6.06	6.13	-1837.73	82.65	204.63	-1819.92	71.67	253.59	-3617.93	211.70	1319.94	0.00	0.00	0.00	-3461.45	134.91	1585.56	-3506.31	247.99	1579.31	-89.50	72.92	1784.99	-4381.12	278.99	1746.88	-271.23	1199.09	74.35	310.71	1128.16	80.77	-200.37
2.71000	-3718.08	191.61	-36.80	-3733.89	200.71	-27.69	-3956.85	537.25	-188.76	-4453.20	497.57	-224.41	-3180.51	-2.60	-33.71	-3252.44	-4.47	6.55	-1837.73	82.65	204.63	-1819.92	71.67	253.59	-3632.27	206.94	1320.02	0.00	0.00	0.00	-3458.51	133.52	1585.71	-3505.29	246.61	1578.91	-89.50	72.92	1784.99	-4374.90	279.42	1747.26	-269.18	1199.11	74.95	309.06	1128.75	80.44	-196.76
2.72000	-3718.08	191.61	-36.80	-3733.89	200.71	-27.69	-3954.90	538.52	-191.96	-4453.09	498.43	-227.17	-3180.51	-2.60	-33.71	-3242.17	-2.82	6.87	-1837.73	82.65	204.63	-1819.92	71.67	253.59	-3646.47	206.71	1320.30	0.00	0.00	0.00	-3467.88	131.35	1585.47	-3503.92	245.06	1578.44	-89.50	72.92	1784.99	-4368.58	279.85	1747.63	-273.62	1199.40	73.98	310.31	1128.39	80.73	-203.13
2.73000	-3718.08	191.61	-36.80	-3733.89	200.71	-27.69	-3952.91	539.74	-195.18	-4452.89	499.25	-229.93	-3180.51	-2.60	-33.71	-3233.05	-1.11	7.06	-1837.73	82.65	204.63	-1819.92	71.67	253.59	-3667.23	202.40	1319.51	0.00	0.00	0.00	-3417.32	131.54	1583.90	-3502.20	243.34	1577.93	-89.50	72.92	1784.99	-4362.16	280.28	1748.00	-272.32	1199.25	74.30	312.06	1127.83	81.40	-201.34
2.74000	-3718.08	191.61	-36.80	-3733.89	200.71	-27.69	-3950.88	540.92	-198.42	-4452.59	500.03	-232.68	-3180.51	-2.60	-33.71	-3225.07	0.62	7.12	-1837.73	82.65	204.63	-1819.92	71.67	253.59	-3622.77	201.61	1319.11	0.00	0.00	0.00	-3449.81	127.87	1585.46	-3500.13	241.45	1577.36	-89.50	72.92	1784.99	-4355.65	280.71	1748.37	-272.31	1199.44	73.99	308.57	1128.70	80.32	-195.89
2.75000	-3718.08	191.61	-36.80	-3733.89	200.71	-27.69	-3948.81	542.07	-201.67	-4452.19	500.78	-235.42	-3180.51	-2.60	-33.71	-3218.18	2.35	7.04	-1837.73	82.65	204.63	-1819.92	71.67	253.59	-3617.42	197.55	1318.27	0.00	0.00	0.00	-3423.21	125.29	1583.65	-3497.72	239.42	1576.75	-89.50	72.92	1784.99	-4349.04	281.13	1748.74	-272.88	1198.40	74.06	310.19	1129.53	80.36	-198.24
2.76000	-3718.08	191.61	-36.80	-3733.89	200.71	-27.69	-3946.71	543.17	-204.95	-4451.69	501.49	-238.17	-3180.51	-2.60	-33.71	-3212.36	4.07	6.81	-1837.73	82.65	204.63	-1819.92	71.67	253.59	-3612.88	195.28	1317.18	0.00	0.00	0.00	-3441.42	121.95	1584.23	-3494.97	237.24	1576.10	-89.50	72.92	1784.99	-4342.33	281.55	1749.10	-272.94	1199.65	74.13	310.38	1129.61	80.37	-198.35
2.77000	-3718.08	191.61	-36.80	-3733.89	200.71	-27.69	-3944.56	544.23	-208.25	-4451.09	502.16	-240.90	-3180.51	-2.60	-33.71	-3207.58	5.74	6.43	-1837.73	82.65	204.63	-1819.92	71.67	253.59	-3604.86	192.76	1316.80	0.00	0.00	0.00	-3399.79	119.51	1583.02	-3491.90	234.91	1575.40	-89.50	72.92	1784.99	-4335.53	281.97	1749.45	-276.98	1200.74	72.84	309.46	1128.69	80.48	-197.40
2.78000	-3718.08	191.61	-36.80	-3733.89	200.71	-27.69	-3942.38	545.25	-211.57	-4450.40	502.80	-243.63	-3180.51	-2.60	-33.71	-3203.80	7.34	5.89	-1837.73	82.65	204.63	-1819.92	71.67	253.59	-3573.25	188.53	1316.59	0.00	0.00	0.00	-3409.89	116.02	1583.43	-3488.52	232.45	1574.66	-89.50	72.92	1784.99	-4328.63	282.38	1749.81	-271.23	1198.44	74.96	309.30	1128.80	80.44	-195.48
2.79000	-3718.08	191.61	-36.80	-3733.89	200.71	-27.69	-3940.15	546.23	-214.90	-4449.61	503.40	-246.36	-3180.51	-2.60	-33.71	-3201.01	8.86	5.19	-1837.73	82.65	204.63	-1819.92	71.67	253.59	-3570.77	187.80	1316.07	0.00	0.00	0.00	-3392.97	112.13	1582.74	-3484.81	229.87	1573.88	-89.50	72.92	1784.99	-4321.64	282.80	1750.16	-271.84	1199.84	73.97	308.95	1128.51	80.60	-195.57
2.80000	-3718.08	191.61	-36.80	-3733.89	200.71	-27.69	-3937.89	547.17	-218.25	-4448.73	503.97	-249.08	-3180.51	-2.60	-33.71	-3199.17	10.27	4.30	-1837.73	82.65	204.63	-1819.92	71.67	253.59	-3576.80	182.82	1315.67	0.00	0.00	0.00	-3383.02	109.10	1582.86	-3480.81	227.16	1573.07	-89.50	72.92	1784.99	-4314.56	283.21	1750.50	-272.29	1199.20	74.29	310.93	1128.34	80.78	-198.46
2.81000	-3718.08	191.61	-36.80	-3733.89	200.71	-27.69	-3935.59	548.07	-221.62	-4447.75	504.50	-251.80	-3180.51	-2.60	-33.71	-3198.24	11.54	3.23	-1837.73	82.65	204.63	-1819.92	71.67	253.59	-3570.30	179.63	1317.29	0.00	0.00	0.00	-3379.12	105.84	1583.96	-3476.50	224.34	1572.22	-89.50	72.92	1784.99	-4307.38	283.61	1750.84	-274.15	1199.87	73.71	311.95	1128.14	81.09	-197.83
2.82000	-3718.08	191.61	-36.80	-3733.89	200.71	-27.69	-3933.25	548.93	-225.00	-4446.68	504.99	-254.51	-3180.51	-2.60	-33.71	-3198.21	12.65	1.97	-1837.73	82.65	204.63	-1819.92	71.67	253.59	-3556.72	175.46	1318.08	0.00	0.00	0.00	-3355.25	102.37	1583.93	-3471.91	221.41	1571.34	-89.50	72.92	1784.99	-4300.11	284.02	1751.18	-273.98	1198.20	74.18	310.65	1129.20	80.53	-202.40
2.83000	-3718.08	191.61	-36.80	-3733.89	200.71	-27.69	-3930.87	549.75	-228.41	-4445.51	505.45	-257.22	-3180.51	-2.60	-33.71	-3199.04	13.58	0.52	-1837.73	82.65	204.63	-1819.92	71.67	253.59	-3591.98	171.82	1317.79	0.00	0.00	0.00	-3365.15	98.46	1585.53	-3467.03	218.38	1570.43	-89.50	72.92	1784.99	-4292.75	284.42	1751.52	-272.86	1198.26	74.67	311.50	1128.52	80.92	-203.65
2.84000	-3718.08	191.61	-36.80	-3733.89	200.71	-27.69	-3928.45	550.53	-231.82	-4444.25	505.88	-259.91	-3180.51	-2.60	-33.71	-3200.71	14.31	-1.15	-1837.73	82.65	204.63	-1819.92	71.67	253.59	-3519.98	169.05	1320.48	0.00	0.00	0.00	-3341.89	95.55	1585.74	-3461.87	215.26	1569.50	-89.50	72.92	1784.99	-4285.31	284.82	1751.85	-272.59	1198.45	74.20	309.01	1129.01	80.37	-203.23
2.85000	-3718.08	191.61	-36.80	-3733.89	200.71	-27.69	-3925.99	551.28	-235.25	-4442.89	506.27	-262.61	-3180.51	-2.60	-33.71	-3203.18	14.82	-3.03	-1837.73	82.65	204.63	-1819.92	71.67	253.59	-3520.06	165.09	1322.38	0.00	0.00	0.00	-3347.92	90.70	1587.90	-3456.44	212.05	1568.54	-89.50	72.92	1784.99	-4277.77	285.22	1752.18	-274.39	1200.32	73.24	310.45	1129.05	80.60	-200.72
2.86000	-3718.08	191.61	-36.80	-3733.89	200.71	-27.69	-3923.49	551.98	-238.70	-4441.44	506.62	-265.29	-3180.51	-2.60	-33.71	-3206.42	15.07	-5.13	-1837.73	82.65	204.63	-1819.92	71.67	253.59	-3505.36	160.96	1323.66	0.00	0.00	0.00	-3336.19	86.13	1589.42	-3450.75	208.76	1567.55	-89.50	72.92	1784.99	-4270.14	285.61	1752.50	-274.28	1199.51	73.78	310.56	1129.18	80.52	-196.67
2.87000	-3718.08	191.61	-36.80	-3733.89	200.71	-27.69	-3920.96	552.65	-242.16	-4439.90	506.94	-267.97	-3180.51	-2.60	-33.71	-3210.41	15.05	-7.46	-1837.73	82.65	204.63	-1819.92	71.67	253.59	-3499.38	157.19	1324.63	0.00	0.00	0.00	-3339.79	82.09	1588.80	-3444.80	205.39	1566.55	-89.50	72.92	1784.99	-4262.43	286.00	1752.82	-269.70	1198.69	74.77	309.87	1129.23	80.53	-200.24
2.88000	-3718.08	191.61	-36.80	-3733.89	200.71	-27.69	-3918.38	553.28	-245.64	-4438.26	507.23	-270.64	-3180.51	-2.60	-33.71	-3215.15	14.74	-10.03	-1837.73	82.65	204.63	-1819.92	71.67	253.59	-3473.49	155.71	1328.19	0.00	0.00	0.00	-3326.45	78.85	1591.37	-3438.60	201.96	1565.53	-89.50	72.92	1784.99	-4254.62	286.39	1753.14	-269.85	1199.28	74.75	311.50	1128.83	81.04	-200.61
2.89000	-3718.08	191.61	-36.80	-3733.89	200.71	-27.69	-3915.77	553.88	-249.12	-4436.53	507.49	-273.30	-3180.51	-2.60	-33.71	-3260.74	11.50	-19.41	-1837.73	82.65	204.63	-1819.92	71.67	253.59	-3482.33	151.51	1329.14	0.00	0.00	0.00	-3309.16	74.91	1592.46	-3432.15	198.47	1564.49	-89.50	72.92	1784.99	-4246.74	286.78	1753.45	-275.46	1200.02	73.51	311.21	1128.27	80.90	-202.89
2.90000	-3718.08	191.61	-36.80	-3733.89	200.71	-27.69	-3913.11	554.43	-252.62	-4434.71	507.71	-275.96	-3180.51	-2.60	-33.71	-3250.17	12.93	-19.39	-1837.73	82.65	204.63	-1819.92	71.67	253.59	-3477.72	148.49	1331.30	0.00	0.00	0.00	-3298.96	70.01	1593.72	-3425.47	194.92	1563.44	-89.50	72.92	1784.99	-4238.76	287.16	1753.76	-272.25	1198.78	74.72	311.60	1127.62	81.18	-201.61
2.91000	-3718.08	191.61	-36.80	-3733.89	200.71	-27.69	-3910.42	554.95	-256.14	-4432.79	507.89	-278.61	-3180.51	-2.60	-33.71	-3248.65	11.39	-24.02	-1837.73	82.65	204.63	-1819.92	71.67	253.59	-3478.06	143.89	1333.22	0.00	0.00	0.00	-3270.88	67.34	1594.23	-3418.56	191.33	1562.38	-89.50	72.92	1784.99	-4230.70	287.54	1754.07	-273.25	1200.65	73.94	310.59	1129.37	80.42	-199.13
2.92000	-3718.08	191.61	-36.80	-3733.89	200.71	-27.69	-3907.69	555.44	-259.66	-4430.79	508.05	-281.25	-3180.51	-2.60	-33.71	-3264.09	12.98	-26.21	-1837.73	82.65	204.63	-1819.92	71.67	253.59	-3471.27	141.74	1333.46	0.00	0.00	0.00	-3260.57	63.38	1594.71	-3411.43	187.70	1561.31	-89.50	72.92	1784.99	-4222.55	287.91	1754.37	-274.52	1199.85	73.73	309.08	1129.50	80.09	-199.73
2.93000	-3718.10	191.61	-36.81	-3733.89	200.71	-27.69	-3904.92	555.88	-263.19	-4428.69	508.17	-283.88	-3180.51	-2.60	-33.71	-3216.10	14.07	-20.26	-1837.73	82.65	204.63	-1819.92	71.67	253.59	-3458.69	138.37	1335.75	0.00	0.00	0.00	-3287.43	60.43	1596.90	-3404.08	184.04	1560.23	-89.50	72.92	1784.99	-4214.32	288.29	1754.67	-273.79	1201.03	73.57	310.59	1128.60	80.79	-201.78
2.94000	-3741.55	193.05	-46.26	-3733.89	200.71	-27.69	-3902.11	556.29	-266.74	-4426.50	508.26	-286.51	-3180.51	-2.60	-33.71	-3245.88	11.73	-26.21	-1837.73	82.65	204.63	-1819.92	71.67	253.59	-3434.69	135.48	1336.57	0.00	0.00	0.00	-3252.75	57.04	1597.19	-3396.53	180.34	1559.15	-89.50	72.92	1784.99	-4206.01	288.66	1754.97	-272.37	1198.35	74.63	312.80	1128.15	81.46	-201.49
2.95000	-3681.17	191.80	-39.48	-3733.92	200.71	-27.70	-3899.26	556.67	-270.30	-4424.22	508.32	-289.12	-3180.51	-2.60	-33.71	-3237.39	12.50	-25.51	-1837.73	82.65	204.63	-1819.92	71.67	253.59	-3434.92	133.44	1337.89	0.00	0.00	0.00	-3278.68	53.39	1599.06	-3388.77	176.63	1558.06	-89.50	72.92	1784.99	-4197.61	289.03	1755.26	-272.43	1198.35	74.27	312.64	1127.20	81.76	-198.43
2.96000	-3677.66	194.69	-41.34	-3764.99	202.49	-37.96	-3896.37	557.01	-273.86	-4421.85	508.35	-291.73	-3180.51	-2.60	-33.71	-3211.55	13.87	-21.78	-1837.73	82.65	204.63	-1819.92	71.67	253.59	-3420.80	131.75	1338.88	0.00	0.00	0.00	-3241.51	51.57	1599.40	-3380.82	172.91	1556.98	-89.50	72.92	1784.99	-4189.13	289.39	1755.55	-271.75	1199.42	74.41	312.11	1128.74	81.01	-196.28
2.97000	-3704.09	196.61	-46.23	-3749.11	203.66	-32.59	-3893.45	557.31	-277.44	-4419.39	508.35	-294.32	-3180.51	-2.60	-33.71	-3230.44	10.49	-25.10	-1837.73	82.65	204.63	-1819.92	71.67	253.59	-3420.75	128.52	1339.44	0.00	0.00	0.00	-3261.60	47.94	1600.53	-3372.67	169.18	1555.89	-89.50	72.92	1784.99	-4180.57	289.75	1755.84	-274.27	1200.12	73.79	311.05	1128.99	80.78	-199.11
2.98000	-3682.47	198.73	-44.78	-3738.34	206.25	-27.27	-3890.48	557.58	-281.02	-4416.84	508.31	-296.91	-3180.51	-2.60	-33.71	-3238.48	12.65	-26.68	-1837.73	82.65	204.63	-1819.92	71.67	253.59	-3445.31	124.53	1339.29	0.00	0.00	0.00	-3243.72	44.89	1601.74	-3364.35	165.45	1554.82	-89.50	72.92	1784.99	-4171.93	290.11	1756.12	-271.15	1198.59	74.50	311.20	1128.17	81.17	-196.00
2.99000	-3670.95	201.87	-44.55	-3719.14	207.04	-22.11	-3887.48	557.81	-284.62	-4414.21	508.25	-299.49	-3180.51	-2.60	-33.71	-3260.58	11.97	-30.80	-1837.73	82.65	204.63	-1819.92	71.67	253.59	-3417.51	121.15	1339.76	0.00	0.00	0.00	-3231.30	43.25	1601.50	-3355.85	161.72	1553.74	-89.50	72.92	1784.99	-4163.21	290.47	1756.40	-271.56	1199.04	74.48	308.79	1130.02	79.78	-197.70
3.00000	-3659.87	203.78	-41.02	-3692.41	207.96	-14.23	-3884.43	558.01	-288.22	-4411.48	508.15	-302.06	-3180.51	-2.60	-33.71	-3235.97	10.58	-26.58	-1837.73	82.65	204.63	-1819.92	71.67	253.59	-3416.33	120.47	1339.47	0.00	0.00	0.00	-3223.95	41.46	1601.77	-3347.19	158.01	1552.68	-89.50	72.92	1784.99	-4154.41	290.82	1756.68	-270.92	1198.59	74.29	311.42	1127.80	81.26	-202.27
3.01000	-3627.78	204.67	-32.80	-3720.93	209.12	-15.33	-3881.35	558.17	-291.83	-4408.66	508.02	-304.61	-3180.51	-2.60	-33.71	-3229.89	11.66	-25.32	-1837.73	82.65	204.63	-1819.92	71.67	253.59	-3367.07	117.30	1340.10	0.00	0.00	0.00	-3228.66	38.73	1603.15	-3338.36	154.32	1551.63	-89.50	72.92	1784.99	-4145.53	291.17	1756.95	-276.24	1201.42	72.66	312.36	1127.32	81.47	-200.40
3.02000	-3641.46	206.41	-34.36	-3657.89	211.22	-4.00	-3878.23	558.31	-295.44	-4405.76	507.87	-307.16	-3180.51	-2.60	-33.71	-3225.23	10.64	-24.43	-1837.73	82.65	204.63	-1819.92	71.67	253.59	-3388.83	118.53	1341.35	0.00	0.00	0.00	-3207.17	35.96	1603.45	-3329.38	150.66	1550.59	-89.50	72.92	1784.99	-4136.57	291.52	1757.22	-275.28	1199.02	73.82	312.07	1127.89	81.20	-198.45
3.03000	-3614.79	204.48	-28.28	-3637.02	210.10	-0.31	-3875.06	558.40	-299.07	-4402.77	507.68	-309.70	-3180.51	-2.60	-33.71	-3217.86	11.56	-25.12	-1837.73	82.65	204.63	-1819.92	71.67	253.59	-3349.85	115.54	1341.32	0.00	0.00	0.00	-3187.56	34.78	1603.54	-3320.26	147.03	1549.57	-89.50	72.92	1784.99	-4127.54	291.86	1757.49	-273.08	1198.20	74.24	311.78	1129.13	80.90	-200.39
3.04000	-3616.97	205.72	-29.82	-3642.83	208.40	1.35	-3871.86	558.47	-302.69	-4399.69	507.46	-312.23	-3180.51	-2.60	-33.71	-3280.35	11.20	-33.79	-1837.73	82.65	204.63	-1819.92	71.67	253.59	-3364.85	112.52	1343.47	0.00	0.00	0.00	-3170.76	34.61	1604.06	-3310.99	143.44	1548.57	-89.50	72.92	1784.99	-4118.43	292.21	1757.75	-275.97	1198.30	73.89	310.87	1128.90	80.72	-202.24
3.05000	-3590.56	204.93	-26.52	-3567.79	206.86	11.85	-3868.62	558.50	-306.33	-4396.53	507.22	-314.74	-3180.51	-2.60	-33.71	-3244.57	11.50	-26.59	-1837.73	82.65	204.63	-1819.92	71.67	253.59	-3363.00	111.50	1344.33	0.00	0.00	0.00	-3160.21	32.08	1603.70	-3301.59	139.90	1547.58	-89.50	72.92	1784.99	-4109.24	292.54	1758.01	-273.21	1198.08	74.55	310.90	1128.07	80.85	-199.14
3.06000	-3559.61	203.20	-23.54	-3580.61	205.45	8.13	-3865.34	558.50	-309.97	-4393.27	506.94	-317.24	-3180.51	-2.60	-33.71	-3236.65	14.11	-25.90	-1837.73	82.65	204.63	-1819.92	71.67	253.59	-3334.82	112.20	1343.95	0.00	0.00	0.00	-3149.43	30.96	1603.80	-3292.07	136.42	1546.62	-89.50	72.92	1784.99	-4099.98	292.88	1758.27	-274.23	1199.21	74.01	313.88	1127.81	81.74	-196.31
3.07000	-3509.51	201.50	-17.47	-3550.32	204.17	11.51	-3862.03	558.46	-313.61	-4389.93	506.64	-319.74	-3180.51	-2.60	-33.71	-3236.53	13.80	-26.57	-1837.73	82.65	204.63	-1819.92	71.67	253.59	-3305.81	109.36	1343.93	0.00	0.00	0.00	-3156.22	29.65	1605.25	-3282.42	132.99	1545.68	-89.50	72.92	1784.99	-4090.64	293.21	1758.52	-273.60	1200.55	73.47	310.42	1128.24	80.83	-204.71
3.08000	-3484.69	199.91	-15.88	-3535.37	200.48	9.68	-3858.67	558.39	-317.26	-4386.51	506.31	-322.22	-3180.51	-2.60	-33.71	-3229.65	13.55	-22.72	-1837.73	82.65	204.63	-1819.92	71.67	253.59	-3312.44	108.13	1345.35	0.00	0.00	0.00	-3132.56	29.05	1604.73	-3272.67	129.63	1544.78	-89.50	72.92	1784.99	-4081.23	293.54	1758.78	-273.87	1200.33	73.59	308.67	1128.67	80.37	-204.68
3.09000	-3464.21	199.24	-16.83	-3539.73	199.33	4.70	-3855.27	558.29	-320.91	-4383.00	505.95	-324.69	-3180.51	-2.60	-33.71	-3236.36	13.66	-23.55	-1837.73	82.65	204.63	-1819.92	71.67	253.59	-3321.42	105.37	1345.55	0.00	0.00	0.00	-3136.51	28.59	1605.42	-3262.81	126.35	1543.89	-89.50	72.92	1784.99	-4071.74	293.87	1759.02	-273.32	1199.88	73.95	311.57	1128.44	81.04	-205.62
3.10000	-3431.75	197.66	-16.45	-3458.86	197.93	13.31	-3851.84	558.16	-324.56	-4379.40	505.56	-327.14	-3180.51	-2.60	-33.71	-3209.08	14.36	-18.40	-1837.73	82.65	204.63	-1819.92	71.67	253.59	-3316.63	105.31	1347.40	0.00	0.00	0.00	-3153.79	27.02	1606.48	-3252.85	123.15	1543.05	-89.50	72.92	1784.99	-4062.18	294.19	1759.27	-274.27	1199.76	74.01	310.21	1128.67	80.51	-199.98
3.11000	-3368.40	197.16	-11.21	-3482.32	199.14	4.06	-3848.36	558.00	-328.22	-4375.72	505.15	-329.59	-3180.51	-2.60	-33.71	-3255.59	15.31	-25.76	-1837.73	82.65	204.63	-1819.92	71.67	253.59	-3321.44	103.63	1348.10	0.00	0.00	0.00	-3142.81	27.08	1607.16	-3242.79	120.03	1542.23	-89.50	72.92	1784.99	-4052.55	294.51	1759.51	-275.12	1201.98	73.09	309.78	1128.50	80.54	-200.94
3.12000	-3380.26	197.26	-17.58	-3419.19	196.60	7.95	-3844.85	557.81	-331.88	-4371.95	504.71	-332.02	-3180.51	-2.60	-33.71	-3229.60	15.11	-19.41	-1837.73	82.65	204.63	-1819.92	71.67	253.59	-3337.43	102.68	1348.38	0.00	0.00	0.00	-3109.56	26.25	1606.67	-3232.66	117.01	1541.45	-89.50	72.92	1784.99	-4042.85	294.82	1759.75	-274.59	1201.25	73.36	312.31	1127.98	81.29	-200.28
3.13000	-3367.02	196.09	-20.40	-3427.60	196.98	-1.34	-3841.29	557.58	-335.54	-4368.10	504.24	-334.44	-3180.51	-2.60	-33.71	-3262.84	12.95	-26.27	-1837.73	82.65	204.63	-1819.92	71.67	253.59	-3312.38	101.53	1347.71	0.00	0.00	0.00	-3135.55	25.48	1608.30	-3222.44	114.09	1540.71	-89.50	72.92	1784.99	-4033.08	295.14	1759.98	-275.53	1201.23	73.13	312.00	1128.42	80.93	-203.20
3.14000	-3343.41	196.47	-22.68	-3373.66	194.78	1.56	-3837.70	557.33	-339.20	-4364.17	503.74	-336.84	-3180.51	-2.60	-33.71	-3246.73	13.45	-21.64	-1837.73	82.65	204.63	-1819.92	71.67	253.59	-3317.98	100.88	1349.01	0.00	0.00	0.00	-3125.98	25.67	1608.30	-3212.15	111.28	1540.01	-89.50	72.92	1784.99	-4023.24	295.45	1760.21	-274.54	1199.28	74.02	312.51	1128.86	81.23	-205.96
3.15000	-3315.02	195.81	-23.71	-3321.57	192.66	2.12	-3834.07	557.04	-342.86	-4360.15	503.22	-339.23	-3180.51	-2.60	-33.71	-3236.02	15.72	-20.29	-1837.73	82.65	204.63	-1819.92	71.67	253.59	-3295.24	100.06	1348.90	0.00	0.00	0.00	-3110.03	24.95	1607.78	-3201.80	108.58	1539.35	-89.50	72.92	1784.99	-4013.33	295.75	1760.44	-273.73	1200.13	74.08	311.50	1128.91	80.99	-203.35
3.16000	-3266.57	196.06	-20.71	-3302.07	191.95	-1.13	-3830.40	556.72	-346.52	-4356.05	502.67	-341.61	-3180.51	-2.60	-33.71	-3212.05	17.49	-16.60	-1837.73	82.65	204.63	-1819.92	71.67	253.59	-3312.61	99.87	1349.06	0.00	0.00	0.00	-3105.64	24.70	1607.58	-3191.40	106.01	1538.74	-89.50	72.92	1784.99	-4003.35	296.06	1760.67	-270.49	1199.42	74.70	310.30	1128.91	80.69	-202.49
3.17000	-3237.15	195.15	-20.38	-3205.54	192.33	8.20	-3826.69	556.38	-350.19	-4351.86	502.10	-343.98	-3180.51	-2.60	-33.71	-3212.01	16.15	-14.75	-1837.73	82.65	204.63	-1819.92	71.67	253.59	-3305.60	98.52	1348.12	0.00	0.00	0.00	-3095.51	24.80	1607.99	-3180.94	103.56	1538.17	-89.50	72.92	1784.99	-3993.30	296.36	1760.89	-273.64	1199.82	74.17	310.18	1129.07	80.48	-202.61
3.18000	-3208.76	194.90	-18.68	-3257.67	192.03	-5.24	-3822.94	556.00	-353.85	-4347.60	501.49	-346.33	-3180.51	-2.60	-33.71	-3227.71	14.86	-18.82	-1837.73	82.65	204.63	-1819.92	71.67	253.59	-3269.76	98.24	1347.63	0.00	0.00	0.00	-3095.05	24.23	1607.83	-3170.44	101.25	1537.66	-89.50	72.92	1784.99	-3983.18	296.65	1761.11	-273.70	1199.49	74.16	311.63	1128.47	81.15	-204.51
3.19000	-3177.84	196.06	-14.16	-3241.85	191.11	-9.19	-3819.15	555.60	-357.51	-4343.25	500.87	-348.67	-3180.51	-2.60	-33.71	-3233.69	16.11	-20.46	-1837.73	82.65	204.63	-1819.92	71.67	253.59	-3291.88	98.13	1348.07	0.00	0.00	0.00	-3085.14	24.67	1607.01	-3159.90	99.07	1537.19	-89.50	72.92	1784.99	-3973.00	296.95	1761.33	-271.16	1198.78	74.62	311.67	1127.83	81.12	-205.13
3.20000	-3132.10	194.39	-8.76	-3224.33	188.82	-11.52	-3815.32	555.16	-361.17	-4338.81	500.22	-350.99	-3180.51	-2.60	-33.71	-3239.21	15.52	-20.72	-1837.73	82.65	204.63	-1819.92	71.67	253.59	-3265.09	98.29	1348.56	0.00	0.00	0.00	-3080.66	25.01	1606.22	-3149.33	97.05	1536.78	-89.50	72.92	1784.99	-3962.75	297.24	1761.54	-273.78	1198.37	74.28	310.59	1128.91	80.48	-203.01
3.21000	-3093.20	195.10	-1.84	-3137.05	191.70	-1.32	-3811.46	554.70	-364.82	-4334.30	499.54	-353.30	-3180.51	-2.60	-33.71	-3246.10	15.81	-21.25	-1837.73	82.65	204.63	-1819.92	71.67	253.59	-3251.31	97.99	1347.42	0.00	0.00	0.00	-3073.67	25.87	1606.09	-3138.74	95.18	1536.43	-89.50	72.92	1784.99	-3952.44	297.52	1761.76	-273.85	1199.22	74.17	310.09	1129.63	80.12	-202.45
3.22000	-3084.13	195.54	-1.04	-3118.63	190.50	-2.75	-3807.55	554.21	-368.48	-4329.71	498.84	-355.59	-3180.51	-2.60	-33.71	-3257.37	12.86	-25.53	-1837.73	82.65	204.63	-1819.92	71.67	253.59	-3222.39	97.94	1346.92	0.00	0.00	0.00	-3037.45	26.37	1605.13	-3128.14	93.48	1536.13	-89.50	72.92	1784.99	-3942.06	297.81	1761.96	-271.52	1199.47	74.49	312.04	1128.61	80.90	-203.06
3.23000	-2992.14	196.02	12.63	-3097.86	189.35	-2.28	-3803.61	553.69	-372.13	-4325.03	498.11	-357.87	-3180.51	-2.60	-33.71	-3215.81	9.37	-19.95	-1837.73	82.65	204.63	-1819.92	71.67	253.59	-3205.61	97.51	1347.16	0.00	0.00	0.00	-3036.92	26.30	1604.26	-3117.52	91.94	1535.90	-89.50	72.92	1784.99	-3931.62	298.09	1762.17	-272.89	1200.28	73.73	310.87	1128.54	80.79	-205.30
3.24000	-2948.29	196.26	17.80	-3018.14	193.21	9.52	-3799.62	553.14	-375.78	-4320.28	497.36	-360.13	-3180.51	-2.60	-33.71	-3251.10	9.48	-25.09	-1837.73	82.65	204.63	-1819.92	71.67	253.59	-3190.12	97.92	1347.40	0.00	0.00	0.00	-3050.80	26.43	1604.78	-3106.90	90.58	1535.72	-89.50	72.92	1784.99	-3921.11	298.36	1762.37	-275.47	1201.22	72.78	308.13	1129.23	80.15	-204.02
3.25000	-2908.74	196.77	22.18	-3056.09	190.15	3.80	-3795.60	552.56	-379.42	-4315.44	496.59	-362.38	-3180.51	-2.60	-33.71	-3243.48	12.52	-23.77	-1837.73	82.65	204.63	-1819.92	71.67	253.59	-3184.50	96.69	1346.54	0.00	0.00	0.00	-3037.79	27.62	1603.08	-3096.29	89.40	1535.62	-89.50	72.92	1784.99	-3910.55	298.64	1762.57	-274.97	1201.02	72.91	310.15	1128.93	80.56	-200.03
3.26000	-2873.25	197.53	25.81	-3001.54	192.42	10.02	-3791.54	551.96	-383.06	-4310.52	495.79	-364.61	-3180.51	-2.60	-33.71	-3236.30	11.09	-23.95	-1837.73	82.65	204.63	-1819.92	71.67	253.59	-3191.79	97.02	1343.82	0.00	0.00	0.00	-3022.07	28.33	1602.00	-3085.69	88.40	1535.58	-89.50	72.92	1784.99	-3899.92	298.90	1762.77	-273.16	1199.86	74.17	311.43	1128.55	80.96	-199.66
3.27000	-2841.59	198.52	28.75	-3010.05	196.08	10.09	-3787.43	551.33	-386.69	-4305.53	494.97	-366.82	-3180.51	-2.60	-33.71	-3257.99	11.90	-29.38	-1837.73	82.65	204.63	-1819.92	71.67	253.59	-3154.64	97.30	1344.45	0.00	0.00	0.00	-3010.36	28.81	1601.11	-3075.11	87.61	1535.61	-89.50	72.92	1784.99	-3889.23	299.17	1762.96	-278.09	1200.89	73.05	310.50	1127.80	80.75	-199.12
3.28000	-2813.54	199.72	31.03	-2984.14	197.13	12.42	-3783.29	550.67	-390.32	-4300.45	494.13	-369.02	-3180.51	-2.60	-33.71	-3285.00	9.52	-33.02	-1837.73	82.65	204.63	-1819.92	71.67	253.59	-3210.58	96.73	1343.13	0.00	0.00	0.00	-3001.46	31.05	1600.20	-3064.55	87.01	1535.71	-89.50	72.92	1784.99	-3878.47	299.43	1763.15	-277.23	1200.78	73.16	309.47	1128.58	80.21	-205.28
3.29000	-2788.87	201.10	32.70	-2956.92	198.31	15.27	-3779.11	549.99	-393.94	-4295.30	493.26	-371.20	-3180.51	-2.60	-33.71	-3240.44	9.91	-24.43	-1837.73	82.65	204.63	-1819.92	71.67	253.59	-3187.20	98.58	1343.27	0.00	0.00	0.00	-2998.26	31.99	1599.78	-3054.02	86.63	1535.89	-89.50	72.92	1784.99	-3867.66	299.69	1763.34	-275.31	1199.22	73.91	312.87	1128.43	81.09	-203.68
3.30000	-2767.34	202.65	33.80	-2928.69	199.61	18.54	-3774.89	549.28	-397.56	-4290.07	492.37	-373.37	-3180.51	-2.60	-33.71	-3244.12	10.58	-27.15	-1837.73	82.65	204.63	-1819.92	71.67	253.59	-3162.84	97.58	1342.45	0.00	0.00	0.00	-2997.63	32.03	1599.01	-3043.54	86.45	1536.14	-89.50	72.92	1784.99	-3856.79	299.95	1763.53	-271.63	1199.22	74.44	312.64	1127.51	81.45	-201.76
3.31000	-2748.72	204.33	34.38	-2899.75	201.00	22.13	-3770.63	548.54	-401.17	-4284.76	491.46	-375.52	-3180.51	-2.60	-33.71	-3225.12	12.49	-25.73	-1837.73	82.65	204.63	-1819.92	71.67	253.59	-3164.73	98.92	1340.59	0.00	0.00	0.00	-2988.52	32.30	1597.91	-3033.10	86.51	1536.47	-89.50	72.92	1784.99	-3845.86	300.20	1763.71	-275.96	1200.96	73.05	312.12	1128.31	81.18	-200.45
3.32000	-2732.79	206.13	34.47	-2870.41	202.47	25.94	-3766.33	547.78	-404.77	-4279.37	490.53	-377.65	-3180.51	-2.60	-33.71	-3220.60	10.67	-22.68	-1837.73	82.65	204.63	-1819.92	71.67	253.59	-3144.57	101.97	1340.33	0.00	0.00	0.00	-2986.13	34.95	1597.17	-3022.71	86.79	1536.88	-89.50	72.92	1784.99	-3834.88	300.45	1763.89	-279.42	1203.24	72.08	310.40	1128.98	80.35	-202.59
3.33000	-2719.31	208.03	34.12	-2840.95	204.01	29.87	-3762.00	546.99	-408.36	-4273.91	489.57	-379.76	-3180.51	-2.60	-33.71	-3233.92	9.48	-26.75	-1837.73	82.65	204.63	-1819.92	71.67	253.59	-3177.13	100.43	1338.86	0.00	0.00	0.00	-2965.32	36.19	1595.91	-3012.39	87.30	1537.38	-89.50	72.92	1784.99	-3823.83	300.70	1764.07	-273.51	1202.41	72.95	308.71	1129.07	80.36	-200.93
3.34000	-2708.06	210.00	33.37	-2811.69	205.60	33.83	-3757.62	546.18	-411.95	-4268.36	488.60	-381.86	-3180.51	-2.60	-33.71	-3246.93	11.58	-28.54	-1837.73	82.65	204.63	-1819.92	71.67	253.59	-3126.36	101.70	1339.18	0.00	0.00	0.00	-2965.48	37.18	1594.46	-3002.13	88.06	1537.96	-89.50	72.92	1784.99	-3812.73	300.94	1764.24	-270.54	1199.84	74.43	308.94	1129.77	80.08	-201.93
3.35000	-2698.81	212.01	32.28	-2782.91	207.22	37.71	-3753.20	545.34	-415.52	-4262.75	487.60	-383.94	-3180.51	-2.60	-33.71	-3239.65	11.06	-26.80	-1837.73	82.65	204.63	-1819.92	71.67	253.59	-3116.24	102.32	1337.02	0.00	0.00	0.00	-2958.13	37.98	1594.44	-2991.94	89.07	1538.63	-89.50	72.92	1784.99	-3801.57	301.18	1764.41	-274.13	1199.19	73.94	312.63	1128.33	81.02	-204.14
3.36000	-2691.31	214.06	30.87	-2754.92	208.85	41.42	-3748.75	544.47	-419.09	-4257.05	486.58	-386.00	-3180.51	-2.60	-33.71	-3239.82	8.32	-26.96	-1837.73	82.65	204.63	-1819.92	71.67	253.59	-3116.51	103.19	1336.04	0.00	0.00	0.00	-2940.70	39.94	1593.13	-2981.84	90.33	1539.39	-89.50	72.92	1784.99	-3790.36	301.41	1764.58	-273.15	1198.35	74.65	311.67	1128.85	80.79	-199.86
3.37000	-2685.36	216.11	29.19	-2728.01	210.49	44.85	-3744.25	543.58	-422.65	-4251.28	485.54	-388.04	-3180.51	-2.60	-33.71	-3241.34	10.49	-27.50	-1837.73	82.65	204.63	-1819.92	71.67	253.59	-3108.00	105.96	1334.88	0.00	0.00	0.00	-2927.01	42.57	1592.44	-2971.82	91.86	1540.24	-89.50	72.92	1784.99	-3779.10	301.64	1764.75	-272.49	1200.39	73.97	310.41	1129.37	80.34	-201.07
3.38000	-2680.71	218.14	27.29	-2702.49	212.11	47.90	-3739.72	542.67	-426.19	-4245.43	484.48	-390.06	-3180.51	-2.60	-33.71	-3225.60	10.66	-24.04	-1837.73	82.65	204.63	-1819.92	71.67	253.59	-3088.80	105.89	1334.44	0.00	0.00	0.00	-2921.30	43.95	1591.83	-2961.89	93.66	1541.19	-89.50	72.92	1784.99	-3767.78	301.87	1764.91	-273.79	1201.36	73.65	311.57	1128.28	80.93	-200.13
3.39000	-2677.13	220.13	25.21	-2678.65	213.70	50.49	-3735.15	541.73	-429.73	-4239.51	483.40	-392.07	-3180.51	-2.60	-33.71	-3272.47	9.31	-32.83	-1837.73	82.65	204.63	-1819.92	71.67	253.59	-3123.18	107.41	1333.49	0.00	0.00	0.00	-2930.14	45.53	1592.05	-2952.07	95.73	1542.23	-89.50	72.92	1784.99	-3756.40	302.09	1765.07	-272.58	1200.18	74.19	311.60	1128.68	80.88	-198.17
3.40000	-2674.40	222.06	23.00	-2656.79	215.24	52.50	-3730.53	540.77	-433.25	-4233.51	482.30	-394.05	-3180.51	-2.60	-33.71	-3253.11	9.81	-30.58	-1837.73	82.65	204.63	-1819.92	71.67	253.59	-3106.09	110.59	1331.88	0.00	0.00	0.00	-2921.15	47.01	1591.24	-2942.36	98.08	1543.37	-89.50	72.92	1784.99	-3744.98	302.31	1765.23	-272.00	1199.19	74.26	312.92	1128.38	81.33	-201.97
3.41000	-2672.28	223.90	20.69	-2637.21	216.72	53.83	-3725.88	539.79	-436.77	-4227.44	481.18	-396.02	-3180.51	-2.60	-33.71	-3240.44	9.20	-26.42	-1837.73	82.65	204.63	-1819.92	71.67	253.59	-3091.53	110.88	1330.54	0.00	0.00	0.00	-2909.62	49.67	1590.25	-2932.76	100.73	1544.61	-89.50	72.92	1784.99	-3733.50	302.53	1765.39	-274.64	1198.88	73.97	312.41	1128.37	81.21	-203.41
3.42000	-2670.55	225.64	18.33	-2620.21	218.12	54.40	-3721.19	538.78	-440.27	-4221.29	480.04	-397.96	-3180.51	-2.60	-33.71	-3239.44	10.45	-25.08	-1837.73	82.65	204.63	-1819.92	71.67	253.59	-3079.79	112.10	1328.17	0.00	0.00	0.00	-2899.04	50.89	1590.05	-2923.28	103.67	1545.96	-89.50	72.92	1784.99	-3721.97	302.74	1765.54	-271.86	1197.00	75.15	310.89	1129.44	80.51	-203.31
3.43000	-2668.98	227.24	15.96	-2606.08	219.42	54.09	-3716.46	537.75	-443.76	-4215.07	478.88	-399.89	-3180.51	-2.60	-33.71	-3247.12	10.25	-27.49	-1837.73	82.65	204.63	-1819.92	71.67	253.59	-3053.62	114.00	1328.37	0.00	0.00	0.00	-2893.20	53.20	1590.33	-2913.93	106.91	1547.41	-89.50	72.92	1784.99	-3710.39	302.95	1765.69	-271.44	1197.35	75.10	309.55	1129.08	80.26	-203.12
3.44000	-2667.33	228.69	13.63	-2595.14	220.61	52.81	-3711.69	536.70	-447.23	-4208.78	477.71	-401.80	-3180.51	-2.60	-33.71	-3222.29	10.47	-22.60	-1837.73	82.65	204.63	-1819.92	71.67	253.59	-3023.76	116.49	1327.27	0.00	0.00	0.00	-2885.59	55.44	1590.36	-2904.72	110.46	1548.97	-89.50	72.92	1784.99	-3698.76	303.16	1765.84	-272.64	1199.40	74.15	311.38	1128.49	80.90	-203.18
3.45000	-2665.38	229.97	11.38	-2587.66	221.68	50.46	-3706.88	535.63	-450.69	-4202.41	476.51	-403.68	-3180.51	-2.60	-33.71	-3238.10	9.24	-26.81	-1837.73	82.65	204.63	-1819.92	71.67	253.59	-3050.23	117.60	1326.46	0.00	0.00	0.00	-2879.95	58.76	1589.50	-2895.65	114.33	1550.64	-89.50	72.92	1784.99	-3687.08	303.36	1765.99	-276.02	1200.73	73.13	310.76	1128.86	80.63	-202.18
3.46000	-2662.89	231.05	9.25	-2583.97	222.60	46.95	-3702.03	534.53	-454.14	-4195.97	475.30	-405.55	-3180.51	-2.60	-33.71	-3202.10	10.43	-19.69	-1837.73	82.65	204.63	-1819.92	71.67	253.59	-3038.15	119.67	1326.25	0.00	0.00	0.00	-2870.44	60.55	1589.42	-2886.73	118.52	1552.42	-89.50	72.92	1784.99	-3675.36	303.56	1766.13	-277.88	1200.60	72.83	311.17	1128.34	80.96	-200.22
3.47000	-2659.63	231.91	7.28	-2584.34	223.35	42.16	-3697.15	533.41	-457.57	-4189.46	474.07	-407.40	-3180.51	-2.60	-33.71	-3255.77	8.74	-28.65	-1837.73	82.65	204.63	-1819.92	71.67	253.59	-3022.49	122.73	1324.31	0.00	0.00	0.00	-2874.33	63.43	1589.95	-2877.96	123.04	1554.32	-89.50	72.92	1784.99	-3663.58	303.75	1766.27	-277.44	1199.81	73.04	309.76	1128.62	80.72	-198.75
3.48000	-2655.39	232.53	5.52	-2589.09	223.94	36.00	-3692.22	532.27	-460.99	-4182.88	472.82	-409.22	-3180.51	-2.60	-33.71	-3211.77	9.69	-22.21	-1837.73	82.65	204.63	-1819.92	71.67	253.59	-3008.85	124.59	1324.20	0.00	0.00	0.00	-2856.21	65.48	1589.71	-2869.36	127.90	1556.34	-89.50	72.92	1784.99	-3651.76	303.94	1766.41	-272.62	1200.32	73.71	309.47	1128.60	80.40	-198.41
3.49000	-2649.92	232.89	4.02	-2598.50	224.33	28.38	-3687.25	531.11	-464.39	-4176.22	471.55	-411.02	-3180.51	-2.60	-33.71	-3219.30	10.64	-21.06	-1837.73	82.65	204.63	-1819.92	71.67	253.59	-3020.75	129.10	1324.34	0.00	0.00	0.00	-2856.23	69.10	1590.20	-2860.93	133.11	1558.47	-89.50	72.92	1784.99	-3639.89	304.13	1766.54	-276.17	1200.73	73.13	311.65	1129.21	80.62	-198.92
3.50000	-2642.99	232.95	2.81	-2612.89	224.51	19.19	-3682.25	529.92	-467.78	-4169.49	470.27	-412.81	-3180.51	-2.60	-33.71	-3223.38	9.79	-23.61	-1837.73	82.65	204.63	-1819.92	71.67	253.59	-3017.17	130.30	1324.67	0.00	0.00	0.00	-2829.52	71.37	1590.65	-2852.67	138.66	1560.73	-89.50	72.92	1784.99	-3627.98	304.31	1766.68	-276.87	1201.30	72.48	311.40	1129.13	80.55	-200.40
3.51000	-2634.38	232.71	1.94	-2632.52	224.47	8.34	-3677.20	528.72	-471.14	-4162.69	468.96	-414.57	-3180.51	-2.60	-33.71	-3268.27	8.47	-31.14	-1837.73	82.65	204.63	-1819.92	71.67	253.59	-2978.93	133.81	1325.03	0.00	0.00	0.00	-2822.80	73.44	1590.94	-2844.60	144.57	1563.10	-89.50	72.92	1784.99	-3616.02	304.49	1766.81	-276.16	1200.13	73.23	311.59	1128.91	80.73	-204.77
3.52000	-2623.84	232.14	1.46	-2630.32	223.07	-0.33	-3672.12	527.49	-474.50	-4155.82	467.65	-416.31	-3180.51	-2.60	-33.71	-3255.95	7.69	-28.25	-1837.73	82.65	204.63	-1819.92	71.67	253.59	-2949.43	136.31	1326.57	0.00	0.00	0.00	-2831.36	77.12	1593.01	-2836.72	150.84	1565.61	-89.50	72.92	1784.99	-3604.02	304.67	1766.93	-272.75	1197.26	74.88	310.51	1129.74	80.28	-200.69
3.53000	-2593.75	233.31	3.18	-2679.08	223.77	-12.00	-3667.00	526.25	-477.83	-4148.88	466.31	-418.02	-3180.51	-2.60	-33.71	-3223.80	10.04	-22.49	-1837.73	82.65	204.63	-1819.92	71.67	253.59	-2954.03	138.98	1327.24	0.00	0.00	0.00	-2814.31	80.72	1592.55	-2829.04	157.48	1568.24	-89.50	72.92	1784.99	-3591.97	304.84	1767.06	-271.07	1198.65	74.64	311.63	1126.69	81.54	-200.26
3.54000	-2570.86	232.01	4.48	-2688.92	225.87	-15.40	-3661.83	524.98	-481.15	-4141.87	464.96	-419.72	-3180.51	-2.60	-33.71	-3252.49	10.68	-26.69	-1837.73	82.65	204.63	-1819.92	71.67	253.59	-2966.48	141.78	1328.44	0.00	0.00	0.00	-2807.80	84.32	1593.52	-2821.56	164.50	1571.01	-89.50	72.92	1784.99	-3579.88	305.01	1767.18	-272.20	1198.95	74.31	309.46	1127.85	80.88	-198.17
3.55000	-2569.87	229.03	1.70	-2675.02	224.47	-16.68	-3656.63	523.70	-484.45	-4134.79	463.60	-421.39	-3180.51	-2.60	-33.71	-3249.11	9.39	-25.90	-1837.73	82.65	204.63	-1819.92	71.67	253.59	-2936.19	144.23	1329.08	0.00	0.00	0.00	-2791.89	86.99	1593.91	-2814.30	171.90	1573.90	-89.50	72.92	1784.99	-3567.75	305.17	1767.30	-275.84	1201.01	73.12	309.47	1129.60	80.14	-199.52
3.56000	-2584.13	228.66	-3.21	-2643.33	222.25	-13.75	-3651.39	522.40	-487.73	-4127.64	462.21	-423.04	-3180.51	-2.60	-33.71	-3241.74	11.16	-24.88	-1837.73	82.65	204.63	-1819.92	71.67	253.59	-2929.39	147.72	1330.85	0.00	0.00	0.00	-2779.44	90.00	1595.24	-2807.25	179.70	1576.93	-89.50	72.92	1784.99	-3555.58	305.33	1767.42	-273.08	1199.75	73.88	309.87	1129.21	80.30	-200.43
3.57000	-2563.04	228.34	-0.59	-2662.75	223.22	-17.96	-3646.11	521.07	-490.99	-4120.42	460.82	-424.67	-3180.51	-2.60	-33.71	-3213.27	11.01	-18.54	-1837.73	82.65	204.63	-1819.92	71.67	253.59	-2924.88	150.98	1331.55	0.00	0.00	0.00	-2773.58	94.34	1596.48	-2800.43	187.89	1580.10	-89.50	72.92	1784.99	-3543.36	305.49	1767.54	-278.92	1201.23	72.40	311.52	1129.41	80.42	-200.24
3.58000	-2573.00	228.03	-1.54	-2620.95	222.92	-11.18	-3640.79	519.73	-494.22	-4113.13	459.40	-426.27	-3180.51	-2.60	-33.71	-3209.28	10.46	-19.72	-1837.73	82.65	204.63	-1819.92	71.67	253.59	-2919.44	154.80	1334.17	0.00	0.00	0.00	-2769.04	97.86	1599.28	-2793.84	196.48	1583.41	-89.50	72.92	1784.99	-3531.11	305.64	1767.65	-274.46	1198.69	74.14	310.54	1128.41	80.67	-199.02
3.59000	-2585.38	227.54	-5.23	-2674.61	221.28	-23.89	-3635.43	518.37	-497.44	-4105.78	457.98	-427.85	-3180.51	-2.60	-33.71	-3239.46	10.70	-24.38	-1837.73	82.65	204.63	-1819.92	71.67	253.59	-2892.17	159.64	1335.31	0.00	0.00	0.00	-2749.74	101.73	1600.37	-2787.49	205.49	1586.86	-89.50	72.92	1784.99	-3518.81	305.79	1767.77	-277.28	1199.17	73.55	309.29	1129.76	80.10	-202.34
3.60000	-2569.92	226.30	-2.91	-2624.87	221.06	-14.07	-3630.03	516.99	-500.64	-4098.35	456.54	-429.41	-3180.51	-2.60	-33.71	-3238.50	11.78	-28.22	-1837.73	82.65	204.63	-1819.92	71.67	253.59	-2915.86	161.96	1336.30	0.00	0.00	0.00	-2740.68	104.95	1601.49	-2781.38	214.90	1590.45	-89.50	72.92	1784.99	-3506.48	305.93	1767.87	-276.41	1199.65	73.63	312.10	1129.13	80.78	-204.52
3.61000	-2536.85	225.71	5.75	-2667.40	221.78	-22.85	-3624.59	515.59	-503.82	-4090.86	455.08	-430.94	-3180.51	-2.60	-33.71	-3204.43	10.98	-23.30	-1837.73	82.65	204.63	-1819.92	71.67	253.59	-2872.97	165.52	1337.70	0.00	0.00	0.00	-2741.33	107.92	1603.01	-2778.39	219.72	1592.29	-89.50	72.92	1784.99	-3494.11	306.07	1767.98	-275.07	1199.59	74.00	312.15	1127.61	81.24	-200.45
3.62000	-2522.22	225.08	8.58	-2641.21	220.44	-20.37	-3619.11	514.18	-506.98	-4083.30	453.61	-432.45	-3180.51	-2.60	-33.71	-3228.62	10.28	-30.89	-1837.73	82.65	204.63	-1819.92	71.67	253.59	-2893.34	167.62	1340.25	0.00	0.00	0.00	-2736.56	110.06	1604.68	-2768.44	224.27	1594.19	-89.50	72.92	1784.99	-3481.70	306.21	1768.09	-272.67	1199.74	74.29	312.06	1127.77	81.42	-200.46
3.63000	-2525.66	225.13	6.56	-2654.46	221.25	-20.88	-3613.59	512.74	-510.11	-4075.67	452.13	-433.94	-3180.51	-2.60	-33.71	-3218.08	10.26	-31.38	-1837.73	82.65	204.63	-1819.92	71.67	253.59	-2875.16	171.56	1341.85	0.00	0.00	0.00	-2715.63	114.09	1606.04	-2748.35	226.88	1595.29	-89.50	72.92	1784.99	-3469.25	306.34	1768.19	-272.73	1199.65	74.10	310.58	1128.03	80.99	-205.90
3.64000	-2539.74	225.54	1.87	-2671.21	221.49	-23.07	-3608.04	511.29	-513.22	-4067.98	450.63	-435.40	-3180.51	-2.60	-33.71	-3210.23	9.98	-30.92	-1837.73	82.65	204.63	-1819.92	71.67	253.59	-2844.88	175.12	1343.92	0.00	0.00	0.00	-2709.09	117.63	1607.53	-2722.87	231.45	1596.15	-89.50	72.92	1784.99	-3456.77	306.47	1768.29	-277.61	1200.55	72.50	309.73	1128.20	80.57	-201.72
3.65000	-2557.05	226.01	-3.33	-2664.64	221.25	-23.15	-3602.44	509.83	-516.31	-4060.22	449.12	-436.83	-3180.51	-2.60	-33.71	-3205.66	10.08	-31.38	-1837.73	82.65	204.63	-1819.92	71.67	253.59	-2827.30	177.82	1344.77	0.00	0.00	0.00	-2713.47	120.24	1609.42	-2721.22	233.60	1598.50	-89.50	72.92	1784.99	-3444.25	306.59	1768.39	-278.71	1200.22	72.80	313.40	1127.91	81.53	-201.96
3.66000	-2570.16	226.23	-6.85	-2638.18	220.95	-19.86	-3596.81	508.34	-519.37	-4052.40	447.59	-438.24	-3180.51	-2.60	-33.71	-3200.04	9.63	-29.96	-1837.73	82.65	204.63	-1819.92	71.67	253.59	-2848.65	179.20	1346.68	0.00	0.00	0.00	-2705.22	124.16	1611.41	-2734.92	237.34	1601.39	-89.50	72.92	1784.99	-3431.69	306.71	1768.48	-272.00	1198.41	74.80	313.00	1128.12	81.37	-200.88
3.67000	-2571.68	225.91	-6.55	-2654.38	222.10	-21.53	-3591.13	506.84	-522.41	-4044.51	446.06	-439.63	-3180.51	-2.60	-33.71	-3199.30	9.81	-27.22	-1837.73	82.65	204.63	-1819.92	71.67	253.59	-2837.51	183.81	1346.82	0.00	0.00	0.00	-2686.28	126.67	1612.58	-2732.25	241.08	1603.26	-89.50	72.92	1784.99	-3419.11	306.83	1768.58	-271.41	1198.80	74.47	311.20	1128.75	80.64	-199.33
3.68000	-2587.80	226.63	-8.07	-2645.25	221.62	-19.98	-3585.42	505.33	-525.42	-4036.55	444.51	-440.99	-3180.51	-2.60	-33.71	-3219.70	9.20	-29.34	-1837.73	82.65	204.63	-1819.92	71.67	253.59	-2830.73	185.05	1347.36	0.00	0.00	0.00	-2680.56	130.26	1613.23	-2711.29	243.58	1602.80	-89.50	72.92	1784.99	-3406.49	306.94	1768.67	-273.39	1200.03	73.60	310.11	1128.81	80.39	-199.71
3.69000	-2541.93	223.79	0.88	-2685.39	221.57	-29.06	-3579.66	503.79	-528.41	-4028.53	442.95	-442.32	-3180.47	-2.60	-33.70	-3193.73	9.09	-21.88	-1837.73	82.65	204.63	-1819.92	71.67	253.59	-2821.68	187.52	1349.59	0.00	0.00	0.00	-2663.26	133.03	1614.39	-2691.19	246.23	1603.17	-89.50	72.92	1784.99	-3393.83	307.05	1768.76	-274.59	1199.68	73.51	310.87	1128.72	80.76	-198.90
3.70000	-2525.80	223.22	3.43	-2675.62	222.14	-23.70	-3573.87	502.25	-531.38	-4020.44	441.37	-443.63	-3138.43	-4.12	-22.12	-3194.23	8.82	-17.82	-1837.73	82.65	204.63	-1819.92	71.67	253.59	-2815.34	191.19	1349.58	0.00	0.00	0.00	-2657.27	134.53	1616.09	-2671.84	248.27	1603.61	-89.50	72.92	1784.99	-3381.14	307.15	1768.85	-270.26	1198.04	75.04	311.06	1128.07	81.05	-200.12
3.71000	-2538.54	224.69	0.59	-2637.39	220.88	-19.27	-3568.04	500.68	-534.31	-4012.29	439.79	-444.91	-3190.32	-4.54	-27.33	-3166.88	9.66	-9.69	-1837.73	82.65	204.63	-1819.92	71.67	253.59	-2793.13	192.72	1350.69	0.00	0.00	0.00	-2650.71	137.21	1617.94	-2684.03	250.55	1606.36	-89.50	72.92	1784.99	-3368.43	307.25	1768.93	-271.04	1197.34	75.15	310.00	1128.45	80.48	-196.71
3.72000	-2554.13	226.05	-0.71	-2629.83	221.77	-17.92	-3562.17	499.10	-537.22	-4004.08	438.19	-446.17	-3119.52	-2.98	-14.99	-3164.10	10.35	-6.65	-1837.73	82.65	204.63	-1819.92	71.67	253.59	-2788.73	194.57	1351.11	0.00	0.00	0.00	-2653.93	139.79	1617.83	-2678.94	253.17	1607.43	-89.50	72.92	1784.99	-3355.68	307.35	1769.02	-271.99	1198.58	74.66	310.65	1128.11	80.94	-201.44
3.73000	-2562.86	226.58	-3.32	-2646.90	222.25	-19.35	-3556.25	497.51	-540.11	-3995.80	436.59	-447.40	-3128.67	-1.85	-14.34	-3143.52	9.95	-1.29	-1837.73	82.65	204.63	-1819.92	71.67	253.59	-2785.20	196.25	1352.25	0.00	0.00	0.00	-2626.04	142.68	1618.04	-2664.04	255.23	1606.62	-89.50	72.92	1784.99	-3342.90	307.44	1769.10	-272.86	1197.29	74.72	311.90	1129.11	80.71	-198.46
3.74000	-2548.81	224.24	-0.30	-2627.25	222.20	-17.30	-3550.30	495.90	-542.96	-3987.46	434.97	-448.60	-3080.57	-0.09	-6.34	-3136.61	10.16	1.06	-1837.73	82.65	204.63	-1819.92	71.67	253.59	-2767.92	198.44	1353.87	0.00	0.00	0.00	-2614.99	144.89	1619.27	-2647.35	257.90	1606.74	-89.50	72.92	1784.99	-3330.09	307.53	1769.18	-274.90	1198.59	73.82	309.95	1129.07	80.29	-201.56
3.75000	-2542.40	222.78	1.28	-2644.49	224.22	-20.17	-3544.31	494.28	-545.79	-3979.06	433.34	-449.78	-3081.03	0.03	-5.71	-3103.84	11.26	7.37	-1837.73	82.65	204.63	-1819.92	71.67	253.59	-2773.04	200.53	1352.50	0.00	0.00	0.00	-2627.51	147.50	1620.52	-2624.50	259.86	1607.48	-89.50	72.92	1784.99	-3317.25	307.61	1769.25	-273.33	1200.33	73.78	311.76	1128.16	80.94	-201.46
3.76000	-2541.68	222.41	2.41	-2633.79	223.45	-16.73	-3538.28	492.64	-548.59	-3970.59	431.70	-450.92	-3048.55	-0.35	-2.25	-3094.91	11.25	8.78	-1837.73	82.65	204.63	-1819.92	71.67	253.59	-2757.53	201.95	1353.91	0.00	0.00	0.00	-2615.79	148.81	1620.76	-2640.51	262.72	1609.09	-89.50	72.92	1784.99	-3304.39	307.69	1769.33	-273.41	1199.46	74.04	312.48	1128.26	80.89	-196.96
3.77000	-2545.42	222.93	2.82	-2665.36	223.33	-21.07	-3532.21	490.99	-551.36	-3962.06	430.05	-452.04	-3047.26	0.28	-2.69	-3078.54	12.17	9.64	-1837.73	82.65	204.63	-1819.92	71.67	253.59	-2760.91	203.01	1354.76	0.00	0.00	0.00	-2622.76	151.16	1621.65	-2649.56	264.54	1610.05	-89.50	72.92	1784.99	-3291.49	307.76	1769.40	-272.59	1199.67	74.22	310.14	1129.11	80.35	-196.95
3.78000	-2552.38	224.14	2.24	-2635.70	222.24	-15.88	-3526.11	489.33	-554.10	-3953.47	428.40	-453.14	-3051.43	2.50	-6.56	-3076.72	12.01	7.75	-1837.73	82.65	204.63	-1819.92	71.67	253.59	-2756.28	204.91	1356.76	0.00	0.00	0.00	-2589.85	152.37	1620.82	-2649.37	266.64	1610.18	-89.50	72.92	1784.99	-3278.57	307.83	1769.47	-273.15	1199.30	74.32	310.01	1128.45	80.49	-200.22
3.79000	-2561.34	225.86	0.39	-2658.61	224.76	-20.44	-3519.96	487.65	-556.81	-3944.82	426.73	-454.20	-3014.55	1.02	-3.18	-3040.47	13.73	9.96	-1837.73	82.65	204.63	-1819.92	71.67	253.59	-2735.67	206.97	1356.22	0.00	0.00	0.00	-2605.81	153.94	1621.82	-2621.96	267.56	1609.65	-89.50	72.92	1784.99	-3265.63	307.90	1769.54	-274.47	1200.45	73.62	311.49	1128.48	80.84	-199.88
3.80000	-2561.23	227.88	0.00	-2611.47	224.25	-10.19	-3513.77	485.96	-559.50	-3936.11	425.05	-455.24	-2961.06	4.30	1.32	-3029.16	14.06	8.19	-1837.73	82.65	204.63	-1819.92	71.67	253.59	-2736.09	209.41	1357.24	0.00	0.00	0.00	-2591.02	154.67	1622.28	-2593.50	268.29	1610.22	-89.50	72.92	1784.99	-3252.65	307.96	1769.61	-268.09	1198.26	75.51	310.06	1128.09	80.58	-199.73
3.81000	-2580.52	227.65	-4.35	-2633.19	223.35	-13.36	-3507.54	484.26	-562.14	-3927.34	423.37	-456.25	-2934.21	5.35	3.19	-2986.04	15.53	10.17	-1837.73	82.65	204.63	-1819.92	71.67	253.59	-2715.02	210.50	1357.56	0.00	0.00	0.00	-2581.91	156.16	1622.38	-2575.62	268.63	1609.94	-89.50	72.92	1784.99	-3239.66	308.02	1769.67	-272.00	1200.15	74.10	311.62	1128.42	80.85	-198.83
3.82000	-2519.17	227.86	10.52	-2642.91	224.67	-14.53	-3501.28	482.54	-564.76	-3918.50	421.67	-457.23	-2961.60	4.90	-7.15	-2934.80	16.28	13.00	-1837.73	82.65	204.63	-1819.92	71.67	253.59	-2712.22	212.35	1358.64	0.00	0.00	0.00	-2583.32	157.75	1622.64	-2557.70	268.62	1609.67	-89.50	72.92	1784.99	-3226.64	308.07	1769.74	-274.03	1198.20	74.09	310.31	1128.61	80.72	-199.95
3.83000	-2589.59	227.43	-5.84	-2620.91	221.62	-8.55	-3494.97	480.81	-567.35	-3909.61	419.97	-458.18	-2913.18	8.83	-5.08	-2912.37	17.11	11.18	-1837.73	82.65	204.63	-1819.92	71.67	253.59	-2732.47	214.27	1358.48	0.00	0.00	0.00	-2584.65	158.45	1624.05	-2558.31	268.58	1609.40	-89.50	72.92	1784.99	-3213.59	308.12	1769.80	-273.24	1197.86	74.54	308.83	1129.06	80.15	-198.88
3.84000	-2569.93	227.29	1.35	-2650.37	223.77	-13.45	-3488.63	479.07	-569.90	-3900.66	418.26	-459.10	-2873.09	10.63	-4.00	-2909.21	17.74	4.85	-1837.73	82.65	204.63	-1819.92	71.67	253.59	-2729.91	215.83	1359.30	0.00	0.00	0.00	-2565.14	159.26	1623.78	-2562.76	270.57	1609.94	-89.50	72.92	1784.99	-3200.53	308.17	1769.86	-273.09	1197.94	74.68	307.92	1128.38	80.22	-197.71
3.85000	-2572.77	227.65	1.51	-2641.16	224.71	-9.89	-3482.24	477.32	-572.42	-3891.64	416.54	-459.99	-2865.73	10.22	-8.68	-2890.05	18.39	1.77	-1837.73	82.65	204.63	-1819.92	71.67	253.59	-2698.37	217.94	1359.09	0.00	0.00	0.00	-2558.68	160.86	1623.76	-2568.84	273.92	1611.11	-89.50	72.92	1784.99	-3187.44	308.21	1769.91	-271.66	1198.52	74.60	308.64	1129.15	80.04	-199.95
3.86000	-2575.04	227.94	1.80	-2635.14	223.67	-9.43	-3475.82	475.56	-574.91	-3882.57	414.81	-460.86	-2770.78	11.98	1.13	-2852.47	20.47	1.49	-1837.73	82.65	204.63	-1819.92	71.67	253.59	-2686.81	218.20	1360.06	0.00	0.00	0.00	-2559.18	161.79	1624.19	-2559.57	274.58	1611.24	-89.50	72.92	1784.99	-3174.33	308.24	1769.97	-275.01	1199.14	74.08	311.75	1128.87	80.81	-201.10
3.87000	-2576.77	228.16	2.22	-2621.90	223.89	-4.27	-3469.35	473.78	-577.37	-3873.44	413.08	-461.69	-2800.97	11.98	-10.53	-2825.08	21.42	0.19	-1837.73	82.65	204.63	-1819.92	71.67	253.59	-2701.59	221.48	1359.78	0.00	0.00	0.00	-2548.64	161.59	1624.85	-2551.29	275.59	1611.13	-89.50	72.92	1784.99	-3161.19	308.27	1770.02	-278.10	1200.63	72.86	310.34	1127.40	80.90	-203.93
3.88000	-2577.99	228.33	2.76	-2651.43	223.66	-11.84	-3462.85	472.00	-579.79	-3864.25	411.33	-462.49	-2797.80	16.03	-13.26	-2817.00	21.95	-4.56	-1837.73	82.65	204.63	-1819.92	71.67	253.59	-2697.45	221.69	1358.88	0.00	0.00	0.00	-2540.59	161.78	1624.63	-2540.23	275.28	1610.43	-89.50	72.92	1784.99	-3148.04	308.30	1770.08	-275.25	1200.94	73.40	310.95	1128.61	80.81	-201.78
3.89000	-2578.71	228.43	3.40	-2700.62	224.98	-19.66	-3456.31	470.20	-582.17	-3855.01	409.59	-463.27	-2749.38	18.54	-10.57	-2789.50	23.09	-6.21	-1837.73	82.65	204.63	-1819.92	71.67	253.59	-2681.65	222.53	1360.04	0.00	0.00	0.00	-2536.37	162.20	1624.73	-2528.45	275.67	1610.76	-89.50	72.92	1784.99	-3134.87	308.32	1770.13	-274.77	1199.45	74.25	310.33	1129.29	80.56	-203.06
3.90000	-2578.98	228.49	4.14	-2759.78	223.02	-31.87	-3449.72	468.40	-584.52	-3845.70	407.83	-464.01	-2708.83	19.83	-8.54	-2746.75	25.20	-5.61	-1837.73	82.65	204.63	-1819.92	71.67	253.59	-2667.59	223.98	1360.15	0.00	0.00	0.00	-2522.73	163.29	1624.55	-2517.72	276.63	1611.82	-89.50	72.92	1784.99	-3121.68	308.34	1770.18	-274.43	1200.70	73.47	310.18	1129.57	80.30	-201.05
3.91000	-2578.82	228.49	4.97	-2650.41	224.19	-9.78	-3443.10	466.58	-586.83	-3836.34	406.07	-464.72	-2677.73	23.89	-9.52	-2722.43	26.48	-8.07	-1837.73	82.65	204.63	-1819.92	71.67	253.59	-2660.52	224.81	1359.86	0.00	0.00	0.00	-2520.11	163.99	1624.95	-2516.26	277.56	1612.43	-89.50	72.92	1784.99	-3108.47	308.35	1770.22	-271.43	1199.49	74.50	310.20	1129.53	80.30	-196.62
3.92000	-2578.25	228.45	5.88	-2672.14	224.04	-14.09	-3436.44	464.75	-589.11	-3826.92	404.30	-465.40	-2678.52	20.88	-13.69	-2688.86	27.75	-7.65	-1837.73	82.65	204.63	-1819.92	71.67	253.59	-2635.32	225.16	1359.44	0.00	0.00	0.00	-2520.17	164.29	1625.22	-2518.37	276.82	1612.94	-89.50	72.92	1784.99	-3095.25	308.36	1770.27	-276.27	1199.70	73.48	312.07	1127.84	81.36	-199.03
3.93000	-2577.31	228.37	6.85	-2630.47	224.89	-6.02	-3429.74	462.92	-591.35	-3817.45	402.53	-466.05	-2621.37	24.69	-11.53	-2659.91	29.66	-7.12	-1837.73	82.65	204.63	-1819.92	71.67	253.59	-2624.93	226.41	1359.73	0.00	0.00	0.00	-2516.74	164.92	1625.26	-2513.46	276.57	1613.11	-89.50	72.92	1784.99	-3082.01	308.37	1770.31	-271.99	1199.67	74.39	312.21	1129.36	80.75	-199.87
3.94000	-2576.01	228.25	7.89	-2648.45	224.31	-9.46	-3423.00	461.07	-593.56	-3807.92	400.75	-466.67	-2585.93	27.34	-6.42	-2640.57	30.93	-8.47	-1837.73	82.65	204.63	-1819.92	71.67	253.59	-2640.66	226.77	1359.70	0.00	0.00	0.00	-2501.80	165.46	1624.96	-2498.10	276.97	1612.79	-89.50	72.92	1784.99	-3068.75	308.37	1770.35	-275.05	1200.08	73.51	312.58	1129.32	80.70	-203.46
3.95000	-2574.39	228.09	8.98	-2691.53	225.95	-19.45	-3416.22	459.22	-595.72	-3798.33	398.97	-467.26	-2626.37	27.88	-17.29	-2615.82	32.66	-9.83	-1837.73	82.65	204.63	-1819.92	71.67	253.59	-2642.98	226.88	1359.86	0.00	0.00	0.00	-2485.49	166.26	1624.55	-2474.74	277.64	1612.80	-89.50	72.92	1784.99	-3055.48	308.36	1770.39	-275.60	1201.33	73.15	310.59	1128.65	80.59	-201.67
3.96000	-2572.47	227.91	10.11	-2639.88	227.68	-8.67	-3409.40	457.36	-597.85	-3788.69	397.18	-467.81	-2543.78	27.72	-8.52	-2574.72	34.09	-5.56	-1837.73	82.65	204.63	-1819.92	71.67	253.59	-2631.91	229.57	1359.84	0.00	0.00	0.00	-2484.66	165.93	1624.78	-2482.41	278.31	1612.37	-89.50	72.92	1784.99	-3042.19	308.35	1770.43	-280.20	1202.34	71.90	310.41	1128.74	80.63	-196.30
3.97000	-2570.28	227.70	11.27	-2670.29	227.53	-14.83	-3402.54	455.49	-599.94	-3778.99	395.39	-468.33	-2542.43	30.94	-12.36	-2543.83	36.71	-3.05	-1837.73	82.65	204.63	-1819.92	71.67	253.59	-2614.42	229.61	1359.01	0.00	0.00	0.00	-2485.07	166.27	1624.68	-2461.08	277.57	1611.10	-89.50	72.92	1784.99	-3028.89	308.34	1770.47	-275.56	1199.98	73.21	312.13	1127.83	81.31	-195.16
3.98000	-2567.86	227.47	12.46	-2638.16	227.25	-11.81	-3395.64	453.61	-601.99	-3769.23	393.59	-468.82	-2464.62	33.31	0.70	-2536.21	39.91	-5.51	-1837.73	82.65	204.63	-1819.92	71.67	253.59	-2619.65	230.21	1359.41	0.00	0.00	0.00	-2468.06	165.95	1624.64	-2458.06	277.09	1610.62	-89.50	72.92	1784.99	-3015.57	308.32	1770.50	-273.78	1200.58	73.56	309.81	1128.87	80.50	-204.06
3.99000	-2565.22	227.22	13.66	-2652.52	227.29	-14.86	-3388.70	451.72	-604.00	-3759.43	391.79	-469.28	-2529.94	33.07	-16.12	-2470.01	43.34	2.89	-1837.73	82.65	204.63	-1819.92	71.67	253.59	-2615.43	230.50	1358.72	0.00	0.00	0.00	-2453.33	166.53	1623.58	-2469.66	276.79	1611.30	-89.50	72.92	1784.99	-3002.24	308.30	1770.53	-273.10	1200.15	73.94	312.92	1127.15	81.91	-205.02
4.00000	-2562.39	226.95	14.86	-2653.44	229.93	-15.91	-3381.73	449.83	-605.97	-3749.57	389.98	-469.71	-2465.36	38.58	-6.61	-2438.21	47.25	8.43	-1837.73	82.65	204.63	-1819.92	71.67	253.59	-2594.31	230.94	1358.78	0.00	0.00	0.00	-2442.71	167.00	1622.80	-2474.47	277.19	1611.81	-89.50	72.92	1784.99	-2988.90	308.27	1770.57	-272.21	1198.60	74.54	311.00	1127.63	81.10	-202.56
4.01000	-2559.40	226.68	16.06	-2649.54	230.41	-16.77	-3374.71	447.93	-607.90	-3739.65	388.17	-470.10	-2438.95	41.05	-5.69	-2406.48	53.01	11.18	-1837.73	82.65	204.63	-1819.92	71.67	253.59	-2609.52	230.39	1358.10	0.00	0.00	0.00	-2442.41	167.07	1622.36	-2451.12	278.79	1610.85	-89.50	72.92	1784.99	-2975.55	308.24	1770.60	-274.21	1199.70	73.88	312.61	1128.28	81.06	-198.21
4.02000	-2556.28	226.40	17.24	-2653.13	231.13	-16.68	-3367.65	446.02	-609.79	-3729.68	386.36	-470.46	-2412.78	43.78	-4.44	-2388.05	55.48	12.45	-1837.73	82.65	204.63	-1819.92	71.67	253.59	-2571.70	231.18	1357.47	0.00	0.00	0.00	-2443.02	166.70	1622.35	-2428.84	279.97	1609.78	-89.50	72.92	1784.99	-2962.19	308.20	1770.62	-274.91	1199.63	73.71	312.19	1128.41	81.15	-201.79
4.03000	-2553.05	226.11	18.40	-2631.91	229.80	-14.55	-3360.56	444.10	-611.64	-3719.66	384.54	-470.78	-2386.92	46.75	-2.91	-2333.47	61.51	21.75	-1837.73	82.65	204.63	-1819.92	71.67	253.59	-2584.57	231.81	1357.35	0.00	0.00	0.00	-2436.64	166.72	1621.59	-2409.86	280.96	1609.58	-89.50	72.92	1784.99	-2948.82	308.16	1770.65	-276.76	1200.59	73.22	313.03	1128.38	81.26	-203.08
4.04000	-2549.74	225.83	19.53	-2684.09	231.01	-24.17	-3353.42	442.18	-613.44	-3709.58	382.73	-471.08	-2361.41	49.93	-1.12	-2295.93	65.75	26.04	-1837.73	82.65	204.63	-1819.92	71.67	253.59	-2564.44	231.44	1355.70	0.00	0.00	0.00	-2419.65	167.93	1621.35	-2410.47	280.56	1610.61	-89.50	72.92	1784.99	-2935.43	308.12	1770.68	-272.37	1200.82	74.20	313.13	1127.78	81.47	-200.27
4.05000	-2546.39	225.56	20.61	-2656.66	228.53	-20.26	-3346.25	440.25	-615.21	-3699.46	380.90	-471.33	-2336.30	53.31	0.89	-2260.82	69.97	30.00	-1837.73	82.65	204.63	-1819.92	71.67	253.59	-2556.65	231.72	1356.07	0.00	0.00	0.00	-2405.97	166.64	1620.81	-2415.24	279.64	1610.71	-89.50	72.92	1784.99	-2922.04	308.07	1770.70	-271.34	1198.39	74.98	311.95	1128.62	80.93	-201.09
4.06000	-2543.01	225.29	21.64	-2668.96	230.04	-21.83	-3339.03	438.31	-616.93	-3689.28	379.08	-471.56	-2311.65	56.86	3.07	-2228.08	74.15	33.64	-1837.73	82.65	204.63	-1819.92	71.67	253.59	-2546.90	231.66	1354.80	0.00	0.00	0.00	-2391.28	165.23	1619.40	-2408.73	279.12	1607.72	-89.50	72.92	1784.99	-2908.65	308.01	1770.72	-271.67	1200.24	74.29	312.30	1127.91	81.09	-199.17
4.07000	-2539.63	225.04	22.61	-2649.57	230.37	-20.04	-3331.78	436.37	-618.60	-3679.05	377.26	-471.75	-2287.51	60.55	5.39	-2197.67	78.30	36.96	-1837.73	82.65	204.63	-1819.92	71.67	253.59	-2548.36	232.03	1354.49	0.00	0.00	0.00	-2380.17	165.71	1618.22	-2400.09	279.10	1605.10	-89.50	72.92	1784.99	-2895.24	307.95	1770.74	-272.20	1198.68	74.38	311.00	1127.63	80.89	-201.06
4.08000	-2536.29	224.80	23.51	-2650.69	230.14	-21.38	-3324.48	434.43	-620.24	-3668.76	375.43	-471.90	-2263.93	64.36	7.82	-2169.52	82.40	39.95	-1837.73	82.65	204.63	-1819.92	71.67	253.59	-2535.59	231.93	1353.79	0.00	0.00	0.00	-2366.21	165.56	1616.82	-2393.23	279.38	1602.38	-89.50	72.92	1784.99	-2881.83	307.89	1770.76	-272.97	1200.45	74.06	309.25	1127.52	80.75	-201.15
4.09000	-2533.00	224.58	24.33	-2599.00	232.05	-11.29	-3317.15	432.48	-621.83	-3658.43	373.60	-472.02	-2240.98	68.27	10.31	-2143.59	86.43	42.61	-1837.73	82.65	204.63	-1819.92	71.67	253.59	-2527.67	231.50	1353.39	0.00	0.00	0.00	-2359.81	165.29	1616.09	-2391.07	279.94	1601.74	-89.50	72.92	1784.99	-2868.41	307.82	1770.78	-274.52	1200.13	73.79	312.78	1127.86	81.25	-199.68
4.10000	-2529.80	224.39	25.05	-2623.61	231.06	-16.99	-3309.78	430.52	-623.37	-3648.05	371.77	-472.11	-2218.68	72.26	12.83	-2119.81	90.41	44.94	-1837.73	82.65	204.63	-1819.92	71.67	253.59	-2521.32	230.96	1352.35	0.00	0.00	0.00	-2358.90	164.50	1615.67	-2385.56	279.46	1602.10	-89.50	72.92	1784.99	-2854.99	307.74	1770.79	-273.12	1199.17	74.36	312.68	1128.00	81.21	-200.01
4.11000	-2526.71	224.23	25.68	-2644.25	230.01	-20.56	-3302.36	428.56	-624.87	-3637.61	369.94	-472.16	-2197.11	76.29	15.34	-2098.13	94.30	46.93	-1837.73	82.65	204.63	-1819.92	71.67	253.59	-2523.33	230.16	1352.12	0.00	0.00	0.00	-2361.40	162.77	1615.17	-2368.66	276.67	1602.37	-89.50	72.92	1784.99	-2841.56	307.66	1770.81	-275.65	1199.18	73.86	311.30	1128.83	80.59	-196.42
4.12000	-2523.76	224.10	26.21	-2661.10	229.62	-23.31	-3294.91	426.59	-626.32	-3627.13	368.11	-472.17	-2176.32	80.35	17.81	-2078.49	98.10	48.59	-1837.73	82.65	204.63	-1819.92	71.67	253.59	-2511.98	230.18	1350.09	0.00	0.00	0.00	-2363.14	161.61	1614.83	-2356.01	274.48	1602.29	-89.50	72.92	1784.99	-2828.13	307.58	1770.82	-274.80	1198.48	73.96	313.14	1128.14	81.33	-197.07
4.13000	-2520.98	224.01	26.61	-2661.27	229.99	-25.01	-3287.42	424.62	-627.73	-3616.59	366.27	-472.15	-2156.35	84.41	20.19	-2060.85	101.81	49.90	-1837.73	82.65	204.63	-1819.92	71.67	253.59	-2500.46	229.39	1349.19	0.00	0.00	0.00	-2357.71	160.49	1613.92	-2330.01	272.16	1601.50	-89.50	72.92	1784.99	-2814.69	307.49	1770.83	-276.10	1200.69	73.00	310.39	1128.75	80.62	-198.51
4.14000	-2518.39	223.96	26.89	-2663.27	231.03	-26.77	-3279.89	422.65	-629.09	-3606.01	364.44	-472.09	-2137.26	88.46	22.45	-2045.14	105.41	50.87	-1837.73	82.65	204.63	-1819.92	71.67	253.59	-2490.63	228.62	1348.68	0.00	0.00	0.00	-2341.92	160.43	1612.63	-2303.73	271.50	1599.81	-89.50	72.92	1784.99	-2801.26	307.40	1770.85	-274.45	1199.95	73.80	313.20	1126.86	81.69	-198.14
4.15000	-2516.02	223.95	27.03	-2675.50	229.05	-29.07	-3272.31	420.67	-630.40	-3595.38	362.61	-472.00	-2119.10	92.45	24.56	-2031.31	108.89	51.49	-1837.73	82.65	204.63	-1819.92	71.67	253.59	-2489.72	228.87	1347.46	0.00	0.00	0.00	-2325.51	160.28	1611.34	-2291.44	271.21	1598.44	-89.50	72.92	1784.99	-2787.82	307.30	1770.85	-270.46	1198.90	75.07	313.92	1126.41	82.18	-201.04
4.16000	-2513.91	224.00	27.02	-2685.90	233.09	-31.98	-3264.70	418.69	-631.66	-3584.70	360.78	-471.87	-2101.93	96.38	26.47	-2019.31	112.24	51.77	-1837.73	82.65	204.63	-1819.92	71.67	253.59	-2468.87	226.45	1347.41	0.00	0.00	0.00	-2318.18	158.90	1610.44	-2307.35	269.99	1598.58	-89.50	72.92	1784.99	-2774.38	307.20	1770.86	-272.66	1198.94	74.63	313.48	1127.38	81.61	-202.22
4.17000	-2512.07	224.09	26.86	-2664.67	230.60	-27.20	-3257.05	416.71	-632.88	-3573.97	358.95	-471.70	-2085.79	100.22	28.15	-2009.08	115.46	51.68	-1837.73	82.65	204.63	-1819.92	71.67	253.59	-2456.76	226.66	1345.46	0.00	0.00	0.00	-2318.39	157.71	1610.15	-2324.74	268.94	1599.23	-89.50	72.92	1784.99	-2760.93	307.09	1770.87	-271.86	1198.97	74.50	311.13	1127.59	80.92	-198.77
4.18000	-2510.53	224.24	26.54	-2671.40	231.22	-28.12	-3249.36	414.72	-634.05	-3563.19	357.12	-471.50	-2070.75	103.93	29.55	-2000.56	118.53	51.25	-1837.73	82.65	204.63	-1819.92	71.67	253.59	-2462.29	226.14	1344.77	0.00	0.00	0.00	-2311.18	156.05	1609.35	-2335.27	267.66	1598.92	-89.50	72.92	1784.99	-2747.49	306.98	1770.87	-272.70	1199.26	74.13	309.28	1127.38	80.81	-198.89
4.19000	-2509.32	224.45	26.04	-2673.18	234.31	-27.21	-3241.63	412.73	-635.17	-3552.37	355.29	-471.26	-2056.85	107.51	30.66	-1993.70	121.45	50.45	-1837.73	82.65	204.63	-1819.92	71.67	253.59	-2458.61	224.36	1344.06	0.00	0.00	0.00	-2299.24	154.56	1608.50	-2323.00	266.75	1597.34	-89.50	72.92	1784.99	-2734.05	306.86	1770.88	-270.89	1198.61	74.91	309.99	1128.52	80.54	-200.64
4.20000	-2508.48	224.73	25.35	-2632.53	230.70	-17.87	-3233.86	410.74	-636.23	-3541.49	353.46	-470.98	-2044.14	110.93	31.41	-1988.44	124.20	49.30	-1837.73	82.65	204.63	-1819.92	71.67	253.59	-2428.23	222.76	1343.41	0.00	0.00	0.00	-2286.80	152.78	1607.68	-2298.17	265.57	1595.68	-89.50	72.92	1784.99	-2720.61	306.74	1770.88	-270.01	1199.97	74.70	310.65	1129.63	80.36	-200.18
4.21000	-2508.01	225.07	24.48	-2638.24	232.56	-18.53	-3226.05	408.75	-637.25	-3530.58	351.63	-470.67	-2032.69	114.15	31.79	-1984.74	126.77	47.78	-1837.73	82.65	204.63	-1819.92	71.67	253.59	-2431.45	221.45	1341.95	0.00	0.00	0.00	-2278.08	150.28	1606.96	-2271.00	263.48	1595.14	-89.50	72.92	1784.99	-2707.18	306.61	1770.88	-272.07	1198.94	74.61	312.61	1128.53	81.12	-201.72
4.22000	-2507.96	225.48	23.40	-2648.80	230.52	-20.86	-3218.21	406.76	-638.22	-3519.61	349.81	-470.31	-2022.53	117.17	31.75	-1982.53	129.16	45.89	-1837.73	82.65	204.63	-1819.92	71.67	253.59	-2416.42	220.48	1340.93	0.00	0.00	0.00	-2275.35	148.77	1606.64	-2258.50	262.11	1595.34	-89.50	72.92	1784.99	-2693.74	306.48	1770.88	-273.42	1200.41	73.75	313.33	1128.24	81.26	-203.43
4.23000	-2508.35	225.97	22.12	-2620.63	232.52	-16.26	-3210.32	404.76	-639.14	-3508.60	347.99	-469.92	-2013.73	119.95	31.25	-1981.75	131.35	43.64	-1837.73	82.65	204.63	-1819.92	71.67	253.59	-2412.86	218.03	1340.78	0.00	0.00	0.00	-2275.26	147.06	1606.24	-2235.04	259.66	1594.57	-89.50	72.92	1784.99	-2680.31	306.34	1770.88	-272.11	1199.63	74.42	310.45	1129.56	80.39	-203.08
4.24000	-2509.21	226.54	20.61	-2649.81	234.09	-19.75	-3202.39	402.76	-640.00	-3497.54	346.17	-469.49	-2006.34	122.47	30.26	-1982.36	133.33	41.01	-1837.73	82.65	204.63	-1819.92	71.67	253.59	-2391.52	215.78	1340.12	0.00	0.00	0.00	-2279.23	146.36	1606.12	-2219.86	257.24	1593.31	-89.50	72.92	1784.99	-2666.89	306.20	1770.88	-276.23	1199.87	73.46	311.34	1129.24	80.79	-202.19
4.25000	-2510.56	227.20	18.87	-2613.91	232.50	-13.74	-3194.42	400.76	-640.82	-3486.44	344.35	-469.03	-2000.40	124.71	28.74	-1984.30	135.11	38.01	-1837.73	82.65	204.63	-1819.92	71.67	253.59	-2392.14	214.75	1340.51	0.00	0.00	0.00	-2272.41	145.06	1605.90	-2217.60	254.99	1592.89	-89.50	72.92	1784.99	-2653.47	306.05	1770.87	-272.33	1198.83	74.22	312.47	1128.62	80.97	-198.48
4.26000	-2512.43	227.94	16.89	-2626.30	231.48	-15.63	-3186.41	398.76	-641.58	-3475.29	342.54	-468.52	-1995.98	126.65	26.65	-1987.51	136.65	34.63	-1837.73	82.65	204.63	-1819.92	71.67	253.59	-2368.94	213.23	1341.44	0.00	0.00	0.00	-2239.97	141.55	1605.21	-2232.86	253.07	1594.67	-89.50	72.92	1784.99	-2640.05	305.90	1770.87	-269.94	1199.37	74.73	312.15	1127.65	81.20	-200.62
4.27000	-2514.85	228.77	14.66	-2624.23	233.33	-16.11	-3178.37	396.76	-642.28	-3464.10	340.73	-467.97	-1993.13	128.25	23.96	-1991.94	137.96	30.87	-1837.73	82.65	204.63	-1819.92	71.67	253.59	-2358.60	211.34	1341.67	0.00	0.00	0.00	-2214.86	138.97	1604.68	-2245.65	252.20	1596.32	-89.50	72.92	1784.99	-2626.64	305.74	1770.86	-270.55	1199.30	74.41	311.77	1128.07	81.16	-194.20
4.28000	-2517.85	229.70	12.18	-2628.87	233.41	-16.28	-3170.28	394.76	-642.94	-3452.86	338.92	-467.39	-1991.89	129.50	20.63	-1997.55	139.03	26.72	-1837.73	82.65	204.63	-1819.92	71.67	253.59	-2353.42	208.55	1342.63	0.00	0.00	0.00	-2189.61	136.28	1604.32	-2252.90	251.24	1597.48	-89.50	72.92	1784.99	-2613.24	305.58	1770.86	-270.71	1199.69	74.53	310.05	1128.91	80.56	-195.41
4.29000	-2521.45	230.73	9.43	-2624.60	233.36	-15.63	-3162.15	392.76	-643.54	-3441.58	337.12	-466.77	-1992.37	130.37	16.60	-2022.33	141.33	19.23	-1837.73	82.65	204.63	-1819.92	71.67	253.59	-2353.13	207.68	1343.75	0.00	0.00	0.00	-2186.09	135.45	1604.80	-2238.36	250.78	1596.94	-89.50	72.92	1784.99	-2599.84	305.41	1770.85	-271.12	1199.20	74.77	311.27	1128.91	80.67	-199.37
4.30000	-2525.68	231.86	6.40	-2623.57	231.81	-15.90	-3153.99	390.77	-644.09	-3430.25	335.32	-466.10	-2048.42	131.14	-1.86	-2035.37	143.79	12.23	-1837.73	82.65	204.63	-1819.92	71.67	253.59	-2331.30	206.30	1345.59	0.00	0.00	0.00	-2188.73	134.32	1605.81	-2208.84	249.04	1596.33	-89.50	72.92	1784.99	-2586.46	305.24	1770.84	-272.73	1199.26	74.43	312.74	1127.81	81.34	-201.11
4.31000	-2530.57	233.09	3.08	-2619.59	230.91	-16.29	-3145.78	388.77	-644.58	-3418.89	333.52	-465.40	-2005.87	133.39	2.70	-2029.53	144.49	10.08	-1837.73	82.65	204.63	-1819.92	71.67	253.59	-2316.45	204.40	1346.73	0.00	0.00	0.00	-2181.98	130.73	1607.07	-2171.12	244.22	1597.28	-89.50	72.92	1784.99	-2573.08	305.06	1770.83	-272.75	1199.45	74.16	310.68	1128.59	80.59	-201.32
4.32000	-2536.14	234.44	-0.53	-2618.05	231.27	-16.58	-3137.54	386.77	-645.01	-3407.47	331.74	-464.66	-1991.07	133.23	1.18	-2035.92	142.30	5.75	-1837.73	82.65	204.63	-1819.92	71.67	253.59	-2327.30	204.81	1349.81	0.00	0.00	0.00	-2173.67	127.97	1607.72	-2151.32	240.73	1598.42	-89.50	72.92	1784.99	-2559.71	304.88	1770.82	-273.10	1198.92	74.13	310.18	1129.10	80.30	-205.07
4.33000	-2542.44	235.91	-4.45	-2605.46	233.17	-15.28	-3129.25	384.77	-645.39	-3396.02	329.95	-463.87	-1992.66	134.55	-2.58	-2017.02	143.69	7.21	-1837.73	82.65	204.63	-1819.92	71.67	253.59	-2303.78	201.24	1350.40	0.00	0.00	0.00	-2168.24	125.45	1608.79	-2124.70	237.33	1599.40	-89.50	72.92	1784.99	-2546.35	304.69	1770.80	-274.76	1198.77	73.94	310.75	1128.72	80.48	-201.00
4.34000	-2565.24	238.70	-9.60	-2607.85	234.30	-16.07	-3120.93	382.78	-645.71	-3384.52	328.17	-463.05	-1990.06	132.80	-3.35	-2016.64	143.12	4.94	-1837.73	82.65	204.63	-1819.92	71.67	253.59	-2297.38	201.06	1352.23	0.00	0.00	0.00	-2167.87	125.17	1609.59	-2117.01	236.84	1599.81	-89.50	72.92	1784.99	-2533.01	304.49	1770.79	-272.55	1198.79	74.25	311.45	1128.57	80.83	-200.53
4.35000	-2591.16	238.06	-16.94	-2607.80	235.23	-14.78	-3112.56	380.79	-645.98	-3372.99	326.40	-462.18	-1991.91	134.33	-6.48	-2017.92	145.30	2.23	-1837.73	82.65	204.63	-1819.92	71.67	253.59	-2295.78	199.19	1353.11	0.00	0.00	0.00	-2161.36	124.33	1610.27	-2120.63	236.18	1600.77	-89.50	72.92	1784.99	-2519.67	304.30	1770.78	-275.06	1200.47	73.42	311.89	1128.83	80.79	-198.64
4.36000	-2563.90	237.90	-13.58	-2610.91	235.82	-15.33	-3104.16	378.79	-646.19	-3361.40	324.63	-461.28	-2000.72	134.73	-9.84	-2036.38	144.72	-2.43	-1837.73	82.65	204.63	-1819.92	71.67	253.59	-2298.42	198.18	1353.91	0.00	0.00	0.00	-2137.58	120.17	1611.00	-2127.89	232.23	1603.35	-89.50	72.92	1784.99	-2506.35	304.09	1770.76	-273.35	1200.93	73.67	312.73	1127.95	81.40	-200.28
4.37000	-2587.26	239.50	-20.87	-2622.34	236.61	-20.24	-3095.72	376.81	-646.34	-3349.78	322.87	-460.33	-1977.21	135.22	-6.31	-2039.12	144.31	-4.67	-1837.73	82.65	204.63	-1819.92	71.67	253.59	-2283.18	196.19	1355.14	0.00	0.00	0.00	-2119.49	116.79	1611.40	-2131.16	228.93	1605.24	-89.50	72.92	1784.99	-2493.04	303.88	1770.74	-271.46	1198.85	74.58	311.12	1127.63	81.08	-202.02
4.38000	-2607.99	240.86	-28.68	-2604.28	237.77	-18.01	-3087.23	374.82	-646.43	-3338.12	321.11	-459.34	-1975.18	134.34	-7.68	-2032.83	144.43	-4.22	-1837.73	82.65	204.63	-1819.92	71.67	253.59	-2272.32	195.30	1355.68	0.00	0.00	0.00	-2101.57	113.38	1612.17	-2133.95	226.10	1607.22	-89.50	72.92	1784.99	-2479.74	303.67	1770.73	-273.63	1200.11	74.01	310.82	1129.34	80.49	-200.56
4.39000	-2606.90	242.52	-33.08	-2616.85	240.24	-21.91	-3078.71	372.84	-646.47	-3326.42	319.36	-458.31	-2014.11	133.77	-17.85	-2032.67	143.94	-5.69	-1837.73	82.65	204.63	-1819.92	71.67	253.59	-2257.63	193.70	1356.67	0.00	0.00	0.00	-2098.53	112.60	1612.91	-2128.93	226.17	1607.60	-89.50	72.92	1784.99	-2466.46	303.45	1770.71	-275.00	1200.42	73.15	313.10	1129.17	80.89	-195.59
4.40000	-2580.96	244.67	-31.94	-2603.93	241.36	-19.92	-3070.15	370.86	-646.44	-3314.67	317.62	-457.24	-1968.94	134.24	-8.49	-2045.88	143.33	-9.09	-1837.73	82.65	204.63	-1819.92	71.67	253.59	-2250.49	191.33	1357.65	0.00	0.00	0.00	-2096.58	112.20	1613.55	-2116.63	226.11	1607.58	-89.50	72.92	1784.99	-2453.19	303.23	1770.69	-274.43	1199.73	73.36	310.26	1128.17	80.66	-198.94
4.41000	-2554.37	247.11	-28.96	-2580.70	243.86	-12.51	-3061.54	368.88	-646.36	-3302.89	315.88	-456.12	-2012.46	136.51	-15.82	-2031.25	144.48	-6.38	-1837.73	82.65	204.63	-1819.92	71.67	253.59	-2243.34	190.86	1359.06	0.00	0.00	0.00	-2081.95	109.95	1614.07	-2097.63	222.93	1608.34	-89.50	72.92	1784.99	-2439.94	303.00	1770.67	-276.78	1199.57	73.19	310.90	1128.67	80.84	-204.30
4.42000	-2559.76	251.01	-33.06	-2562.63	247.46	-5.96	-3052.90	366.90	-646.21	-3291.07	314.15	-454.97	-2016.32	135.33	-18.55	-2046.35	143.70	-10.92	-1837.73	82.65	204.63	-1819.92	71.67	253.59	-2228.00	189.80	1359.82	0.00	0.00	0.00	-2069.16	107.99	1614.28	-2086.53	220.05	1609.12	-89.50	72.92	1784.99	-2426.70	302.76	1770.65	-276.16	1199.30	73.69	309.19	1129.76	80.07	-201.14
4.43000	-2539.10	254.85	-31.30	-2564.57	251.95	-2.96	-3044.22	364.94	-646.01	-3279.21	312.43	-453.77	-1994.95	134.24	-15.63	-2043.97	143.96	-9.62	-1837.73	82.65	204.63	-1819.92	71.67	253.59	-2225.79	188.37	1360.38	0.00	0.00	0.00	-2053.25	106.19	1614.71	-2072.17	217.32	1609.86	-89.50	72.92	1784.99	-2413.48	302.52	1770.62	-274.02	1200.45	73.69	311.84	1127.44	81.17	-201.29
4.44000	-2524.70	260.33	-28.33	-2546.82	255.20	2.83	-3035.50	362.97	-645.74	-3267.30	310.72	-452.53	-1958.43	136.53	-7.70	-2043.50	144.30	-10.44	-1837.73	82.65	204.63	-1819.92	71.67	253.59	-2211.48	187.18	1360.10	0.00	0.00	0.00	-2044.23	105.81	1615.12	-2065.19	216.74	1610.08	-89.50	72.92	1784.99	-2400.28	302.27	1770.60	-273.29	1199.40	73.89	309.29	1128.59	80.62	-200.46
4.45000	-2509.27	265.30	-22.58	-2574.88	260.95	2.17	-3026.74	361.01	-645.41	-3255.37	309.01	-451.24	-1984.33	135.01	-11.98	-2026.50	143.51	-7.50	-1837.73	82.65	204.63	-1819.92	71.67	253.59	-2221.25	185.93	1361.63	0.00	0.00	0.00	-2039.86	105.20	1615.64	-2058.04	216.36	1610.24	-89.50	72.92	1784.99	-2387.10	302.02	1770.58	-272.95	1198.88	74.05	310.03	1128.31	80.78	-197.62
4.46000	-2485.27	271.53	-16.28	-2496.53	264.30	18.64	-3017.93	359.05	-645.02	-3243.39	307.31	-449.91	-2000.89	135.96	-17.84	-2048.40	143.20	-11.57	-1837.73	82.65	204.63	-1819.92	71.67	253.59	-2194.83	184.82	1362.55	0.00	0.00	0.00	-2037.93	102.68	1616.39	-2043.15	214.22	1610.80	-89.50	72.92	1784.99	-2373.94	301.77	1770.55	-274.06	1199.46	73.73	311.97	1129.44	80.76	-204.04
4.47000	-2475.84	277.27	-13.69	-2510.23	270.61	16.51	-3009.09	357.10	-644.57	-3231.37	305.63	-448.54	-2004.19	135.95	-16.82	-2037.04	143.90	-10.00	-1837.73	82.65	204.63	-1819.92	71.67	253.59	-2196.64	184.66	1363.26	0.00	0.00	0.00	-2037.19	100.66	1616.84	-2032.51	212.39	1611.26	-89.50	72.92	1784.99	-2360.79	301.51	1770.53	-275.46	1198.41	74.05	309.53	1128.68	80.57	-203.22
4.48000	-2445.35	281.61	-8.31	-2496.36	274.75	20.48	-3000.21	355.16	-644.05	-3219.32	303.95	-447.12	-1968.93	134.89	-9.44	-2040.04	143.68	-10.81	-1837.73	82.65	204.63	-1819.92	71.67	253.59	-2187.56	184.95	1364.36	0.00	0.00	0.00	-2030.32	98.48	1617.34	-2016.42	210.67	1611.80	-89.50	72.92	1784.99	-2347.67	301.24	1770.50	-273.79	1199.57	73.98	311.04	1129.22	80.62	-202.34
4.49000	-2423.46	284.82	-5.65	-2484.22	278.58	20.95	-2991.29	353.21	-643.47	-3207.23	302.28	-445.66	-2018.97	135.50	-20.63	-2043.55	144.64	-10.70	-1837.73	82.65	204.63	-1819.92	71.67	253.59	-2175.44	182.84	1365.22	0.00	0.00	0.00	-2017.10	97.79	1617.51	-2004.88	210.32	1612.24	-89.50	72.92	1784.99	-2334.57	300.97	1770.47	-273.42	1199.34	74.02	309.71	1129.16	80.36	-202.42
4.50000	-2392.71	288.59	-2.26	-2451.04	289.07	18.18	-2982.33	351.28	-642.83	-3195.10	300.61	-444.16	-1993.13	134.93	-15.26	-2052.00	143.97	-13.67	-1837.73	82.65	204.63	-1819.92	71.67	253.59	-2176.67	181.82	1366.88	0.00	0.00	0.00	-2003.52	97.51	1617.81	-1998.73	209.84	1612.99	-89.50	72.92	1784.99	-2321.49	300.69	1770.44	-271.22	1198.81	74.88	310.35	1128.86	80.33	-202.53
4.51000	-2380.74	293.04	-4.97	-2409.87	284.79	27.69	-2973.33	349.35	-642.12	-3182.94	298.96	-442.61	-1993.76	135.70	-15.64	-2032.63	144.01	-9.62	-1837.73	82.65	204.63	-1819.92	71.67	253.59	-2156.93	181.09	1367.71	0.00	0.00	0.00	-1995.55	96.57	1618.71	-1998.77	207.75	1614.49	-89.50	72.92	1784.99	-2308.43	300.41	1770.41	-274.82	1200.47	73.78	312.12	1128.04	81.01	-201.95
4.52000	-2374.73	296.80	-8.55	-2381.97	287.71	28.13	-2964.29	347.43	-641.35	-3170.74	297.32	-441.02	-1975.46	136.32	-10.83	-2040.50	143.90	-11.89	-1837.73	82.65	204.63	-1819.92	71.67	253.59	-2145.47	180.13	1368.67	0.00	0.00	0.00	-1993.95	95.75	1619.39	-2000.49	206.05	1615.50	-89.50	72.92	1784.99	-2295.39	300.12	1770.38	-277.03	1201.18	72.86	309.85	1129.33	80.37	-204.36
4.53000	-2343.25	299.19	-7.50	-2370.81	291.98	22.98	-2955.21	345.51	-640.51	-3158.50	295.69	-439.38	-1984.84	138.30	-15.28	-2059.64	144.19	-14.91	-1837.73	82.65	204.63	-1819.92	71.67	253.59	-2143.51	177.52	1368.85	0.00	0.00	0.00	-1987.63	94.90	1619.77	-2002.75	203.74	1616.88	-89.50	72.92	1784.99	-2282.38	299.82	1770.35	-274.06	1199.70	73.65	312.57	1128.71	81.11	-203.62
4.54000	-2313.32	301.55	-8.30	-2325.40	293.32	24.01	-2946.09	343.60	-639.60	-3146.23	294.07	-437.70	-1986.68	136.44	-16.41	-2044.47	143.79	-11.06	-1837.73	82.65	204.63	-1819.92	71.67	253.59	-2133.53	176.82	1370.46	0.00	0.00	0.00	-1979.89	94.38	1619.41	-2002.24	202.26	1617.68	-89.50	72.92	1784.99	-2269.39	299.52	1770.32	-276.23	1199.38	73.52	313.14	1129.93	80.73	-201.51
4.55000	-2285.27	305.00	-10.27	-2309.91	299.86	16.99	-2936.93	341.70	-638.63	-3133.93	292.46	-435.97	-1961.55	136.86	-9.46	-2032.97	144.98	-9.14	-1837.73	82.65	204.63	-1819.92	71.67	253.59	-2118.36	176.58	1371.12	0.00	0.00	0.00	-1970.86	93.43	1619.42	-1993.23	201.55	1618.20	-89.50	72.92	1784.99	-2256.43	299.22	1770.29	-272.98	1199.93	74.08	312.94	1128.97	80.81	-204.26
4.56000	-2260.53	307.91	-12.10	-2291.63	300.05	15.49	-2927.73	339.81	-637.59	-3121.59	290.86	-434.20	-1995.44	138.03	-13.18	-2049.32	144.75	-11.87	-1837.73	82.65	204.63	-1819.92	71.67	253.59	-2122.43	175.68	1372.65	0.00	0.00	0.00	-1960.67	91.28	1620.94	-1970.00	201.56	1618.69	-89.50	72.92	1784.99	-2243.50	298.91	1770.26	-272.85	1200.14	74.22	312.04	1128.15	81.06	-202.15
4.57000	-2222.96	309.98	-10.84	-2247.14	301.43	15.26	-2918.49	337.92	-636.49	-3109.21	289.27	-432.38	-1987.16	137.25	-12.57	-2044.38	145.18	-11.19	-1837.73	82.65	204.63	-1819.92	71.67	253.59	-2108.51	173.78	1373.15	0.00	0.00	0.00	-1955.30	89.77	1622.26	-1953.87	201.73	1618.98	-89.50	72.92	1784.99	-2230.59	298.59	1770.23	-274.68	1199.93	73.61	305.92	1130.08	79.32	-201.09
4.58000	-2184.91	311.43	-10.64	-2234.77	304.15	9.58	-2909.22	336.04	-635.31	-3096.80	287.70	-430.51	-1997.61	139.81	-12.14	-2047.08	144.75	-11.29	-1837.73	82.65	204.63	-1819.92	71.67	253.59	-2117.88	173.23	1373.49	0.00	0.00	0.00	-1942.70	88.06	1623.27	-1940.35	202.36	1619.98	-89.50	72.92	1784.99	-2217.70	298.27	1770.19	-274.81	1199.89	73.67	310.58	1128.77	80.73	-201.74
4.59000	-2180.88	315.21	-16.64	-2207.53	307.37	7.06	-2899.90	334.17	-634.07	-3084.36	286.13	-428.60	-2012.35	138.72	-17.27	-2046.37	145.25	-10.57	-1837.73	82.65	204.63	-1819.92	71.67	253.59	-2107.80	171.89	1373.83	0.00	0.00	0.00	-1929.64	87.50	1623.06	-1944.04	203.04	1621.41	-89.50	72.92	1784.99	-2204.85	297.94	1770.16	-275.20	1200.38	73.56	310.44	1128.97	80.55	-198.72
4.60000	-2113.89	330.98	16.33	-2161.33	313.39	18.65	-2890.54	332.31	-632.76	-3071.88	284.58	-426.64	-1990.66	138.22	-10.96	-2033.66	145.40	-6.93	-1837.73	82.65	204.63	-1819.92	71.67	253.59	-2082.90	169.57	1374.25	0.00	0.00	0.00	-1921.86	87.17	1623.03	-1948.12	202.46	1622.51	-89.50	72.92	1784.99	-2192.02	297.61	1770.12	-272.97	1198.19	74.69	309.53	1128.37	80.39	-199.60
4.61000	-2078.16	333.80	16.25	-2107.43	319.24	31.93	-2881.14	330.46	-631.38	-3059.37	283.04	-424.64	-1974.19	140.40	-7.38	-2028.49	145.76	-6.09	-1837.73	82.65	204.63	-1819.92	71.67	253.59	-2090.76	169.65	1374.44	0.00	0.00	0.00	-1925.09	86.14	1624.58	-1935.79	199.32	1622.54	-89.50	72.92	1784.99	-2179.23	297.27	1770.09	-271.66	1197.36	74.94	309.93	1128.94	80.33	-198.63
4.62000	-2054.46	335.84	13.29	-2069.31	322.60	31.93	-2871.70	328.61	-629.93	-3046.83	281.52	-422.58	-2017.05	140.91	-14.93	-2026.44	144.57	-5.73	-1837.73	82.65	204.63	-1819.92	71.67	253.59	-2074.47	168.96	1373.62	0.00	0.00	0.00	-1930.42	85.29	1625.98	-1922.72	196.89	1622.16	-89.50	72.92	1784.99	-2166.46	296.93	1770.05	-275.97	1199.34	73.30	310.53	1128.79	80.65	-198.65
4.63000	-2029.03	337.19	11.56	-2047.87	324.33	28.04	-2862.23	326.78	-628.41	-3034.26	280.00	-420.49	-1997.19	139.00	-11.50	-2029.28	146.28	-6.18	-1837.73	82.65	204.63	-1819.92	71.67	253.59	-2076.55	168.24	1373.91	0.00	0.00	0.00	-1926.37	87.79	1630.94	-1910.87	194.38	1622.26	-89.50	72.92	1784.99	-2153.72	296.58	1770.01	-278.26	1201.05	72.59	309.52	1129.32	80.37	-201.94
4.64000	-1979.96	336.36	16.57	-2004.77	325.13	29.08	-2852.71	324.95	-626.82	-3021.65	278.50	-418.34	-2004.57	140.11	-12.05	-2040.92	145.49	-7.43	-1837.73	82.65	204.63	-1819.92	71.67	253.59	-2070.26	166.94	1374.03	0.00	0.00	0.00	-1907.05	94.90	1639.05	-1908.22	193.96	1622.95	-89.50	72.92	1784.99	-2141.02	296.22	1769.98	-274.67	1200.61	73.09	312.18	1128.10	81.13	-206.25
4.65000	-1944.22	337.01	18.67	-1970.16	326.26	27.92	-2843.15	323.13	-625.16	-3009.02	277.01	-416.14	-1977.14	139.85	-5.63	-2027.28	145.36	-4.09	-1837.73	82.65	204.63	-1819.92	71.67	253.59	-2057.32	166.39	1373.61	0.00	0.00	0.00	-1882.52	102.03	1646.62	-1906.47	194.26	1623.72	-89.50	72.92	1784.99	-2128.34	295.86	1769.94	-275.74	1201.09	72.84	311.27	1128.11	81.04	-203.62
4.66000	-1901.89	335.47	22.81	-1934.01	325.42	29.12	-2833.55	321.33	-623.42	-2996.35	275.54	-413.90	-1967.61	139.02	-4.39	-2031.03	143.88	-5.31	-1837.73	82.65	204.63	-1819.92	71.67	253.59	-2042.85	165.33	1373.01	0.00	0.00	0.00	-1862.78	104.58	1649.95	-1897.35	193.96	1624.03	-89.50	72.92	1784.99	-2115.70	295.50	1769.90	-273.32	1200.14	73.74	308.50	1128.83	80.31	-199.18
4.67000	-1865.43	334.30	25.88	-1890.66	324.27	32.60	-2823.92	319.53	-621.62	-2983.65	274.08	-411.61	-2003.65	139.83	-12.23	-2044.44	143.32	-8.78	-1837.73	82.65	204.63	-1819.92	71.67	253.59	-2035.28	164.62	1373.11	0.00	0.00	0.00	-1853.62	103.66	1650.02	-1899.01	193.07	1625.05	-89.50	72.92	1784.99	-2103.09	295.12	1769.86	-274.01	1199.09	74.00	310.49	1128.62	80.64	-201.35
4.68000	-1840.70	333.28	28.20	-1863.68	322.05	33.26	-2814.24	317.75	-619.74	-2970.92	272.63	-409.27	-1997.80	138.18	-11.65	-2035.64	143.36	-6.13	-1837.73	82.65	204.63	-1819.92	71.67	253.59	-2036.11	163.80	1373.36	0.00	0.00	0.00	-1843.96	102.92	1649.90	-1864.45	192.72	1622.84	-89.50	72.92	1784.99	-2090.52	294.75	1769.82	-275.15	1199.54	73.54	309.74	1129.05	80.27	-201.03
4.69000	-1806.98	330.75	31.97	-1836.71	320.26	34.58	-2804.52	315.97	-617.79	-2958.16	271.20	-406.89	-2003.44	138.05	-12.70	-2042.50	143.48	-7.64	-1837.73	82.65	204.63	-1819.92	71.67	253.59	-2027.48	164.03	1373.06	0.00	0.00	0.00	-1835.53	102.30	1649.74	-1839.63	191.01	1621.89	-89.50	72.92	1784.99	-2077.98	294.36	1769.78	-275.66	1200.11	73.19	309.37	1128.14	80.11	-201.78
4.70000	-1773.31	328.95	37.07	-1809.81	318.07	38.41	-2794.77	314.21	-615.76	-2945.37	269.79	-404.45	-2004.08	135.37	-14.70	-2034.45	142.59	-7.42	-1837.73	82.65	204.63	-1819.92	71.67	253.59	-2012.62	163.45	1372.17	0.00	0.00	0.00	-1828.55	101.75	1649.60	-1868.58	191.38	1624.10	-89.50	72.92	1784.99	-2065.47	293.97	1769.74	-273.72	1199.30	73.92	312.02	1126.97	81.24	-199.07
4.71000	-1739.45	325.63	42.49	-1795.22	315.10	38.46	-2784.97	312.46	-613.66	-2932.55	268.39	-401.97	-1941.08	136.63	-4.12	-2060.05	141.44	-12.85	-1837.73	82.65	204.63	-1819.92	71.67	253.59	-2010.90	163.28	1372.66	0.00	0.00	0.00	-1823.15	100.77	1649.25	-1845.24	190.19	1623.58	-89.50	72.92	1784.99	-2053.00	293.58	1769.70	-268.28	1198.83	75.36	311.94	1128.28	81.06	-204.73
4.72000	-1707.90	321.82	48.75	-1741.44	311.29	47.57	-2775.13	310.72	-611.49	-2919.70	267.00	-399.43	-1986.50	135.50	-9.82	-2032.04	140.49	-7.56	-1837.73	82.65	204.63	-1819.92	71.67	253.59	-2000.27	161.93	1372.76	0.00	0.00	0.00	-1813.32	100.35	1648.72	-1845.14	189.60	1623.43	-89.50	72.92	1784.99	-2040.57	293.18	1769.66	-271.29	1198.56	74.68	311.74	1130.14	80.09	-203.46
4.73000	-1683.68	319.21	53.57	-1722.89	307.20	51.09	-2765.26	308.99	-609.24	-2906.82	265.63	-396.85	-1979.05	137.38	-8.98	-2030.69	140.99	-7.77	-1837.73	82.65	204.63	-1819.92	71.67	253.59	-2003.90	160.61	1372.33	0.00	0.00	0.00	-1806.07	99.98	1648.53	-1832.14	188.35	1621.74	-89.50	72.92	1784.99	-2028.18	292.77	1769.62	-271.14	1199.41	74.55	310.85	1129.27	80.46	-203.07
4.74000	-1655.08	314.94	61.15	-1692.05	303.58	57.67	-2755.34	307.28	-606.91	-2893.91	264.27	-394.22	-1999.04	135.49	-15.97	-2025.75	141.97	-6.49	-1837.73	82.65	204.63	-1819.92	71.67	253.59	-1991.34	160.62	1371.38	0.00	0.00	0.00	-1795.42	99.81	1647.83	-1824.66	188.46	1621.91	-89.50	72.92	1784.99	-2015.82	292.36	1769.58	-274.47	1199.29	73.73	311.38	1128.29	80.83	-198.06
4.75000	-1626.43	311.29	69.65	-1660.64	301.66	64.44	-2745.39	305.57	-604.51	-2880.98	262.94	-391.53	-2049.47	135.73	-25.20	-2048.81	141.78	-11.55	-1837.73	82.65	204.63	-1819.92	71.67	253.59	-1979.01	159.98	1371.19	0.00	0.00	0.00	-1789.21	99.03	1647.52	-1827.64	188.90	1622.26	-89.50	72.92	1784.99	-2003.50	291.94	1769.53	-274.63	1198.90	73.88	310.19	1129.64	80.22	-198.35
4.76000	-1596.72	315.13	84.54	-1653.10	297.17	67.34	-2735.39	303.88	-602.03	-2868.02	261.61	-388.80	-1988.37	134.81	-13.01	-2024.63	141.35	-6.70	-1837.73	82.65	204.63	-1819.92	71.67	253.59	-1959.40	175.82	1385.42	0.00	0.00	0.00	-1781.83	98.71	1647.29	-1810.11	187.89	1621.76	-89.50	72.92	1784.99	-1991.22	291.52	1769.49	-271.36	1198.40	74.70	311.23	1129.24	80.71	-201.09
4.77000	-1570.84	310.51	94.31	-1628.50	293.82	74.36	-2725.36	302.21	-599.48	-2855.03	260.31	-386.02	-1975.37	134.84	-10.87	-2029.21	142.40	-8.28	-1837.73	82.65	204.63	-1819.92	71.67	253.59	-1949.02	176.59	1387.15	0.00	0.00	0.00	-1775.09	98.60	1646.81	-1802.17	187.37	1621.92	-89.50	72.92	1784.99	-1978.98	291.09	1769.45	-275.35	1200.22	73.68	311.16	1129.09	80.86	-202.98
4.78000	-1548.40	308.16	103.01	-1588.26	290.95	85.90	-2715.28	300.54	-596.85	-2842.01	259.02	-383.18	-1971.25	134.73	-9.73	-2027.46	141.86	-7.93	-1837.73	82.65	204.63	-1819.92	71.67	253.59	-1938.85	175.71	1386.37	0.00	0.00	0.00	-1763.56	98.32	1646.11	-1803.13	187.09	1621.92	-89.50	72.92	1784.99	-1966.78	290.65	1769.40	-273.12	1200.46	73.82	311.92	1128.34	81.10	-203.22
4.79000	-1524.51	301.81	113.81	-1551.45	287.18	97.03	-2705.16	298.89	-594.14	-2828.97	257.75	-380.30	-1990.68	134.25	-13.76	-2021.15	141.87	-6.70	-1837.73	82.65	204.63	-1819.92	71.67	253.59	-1929.27	176.56	1386.38	0.00	0.00	0.00	-1756.20	98.36	1645.69	-1798.95	187.40	1621.19	-89.50	72.92	1784.99	-1954.63	290.21	1769.36	-272.60	1199.90	74.01	309.52	1128.97	80.42	-199.53
4.80000	-1501.58	295.00	125.05	-1545.22	284.38	103.04	-2695.01	297.25	-591.35	-2815.90	256.49	-377.36	-1976.88	133.43	-11.63	-2038.83	141.06	-11.02	-1837.73	82.65	204.63	-1819.92	71.67	253.59	-1925.54	176.40	1385.51	0.00	0.00	0.00	-1747.99	98.24	1644.95	-1777.01	187.42	1620.17	-89.50	72.92	1784.99	-1942.51	289.76	1769.32	-277.23	1200.99	72.73	307.27	1129.10	79.74	-202.45
4.81000	-1485.20	290.20	133.16	-1525.60	289.28	118.89	-2684.81	295.63	-588.48	-2802.80	255.26	-374.38	-1990.43	133.37	-14.35	-2050.80	140.62	-12.84	-1837.73	82.65	204.63	-1819.92	71.67	253.59	-1912.03	176.63	1384.62	0.00	0.00	0.00	-1740.10	98.02	1644.39	-1767.03	187.72	1619.10	-89.50	72.92	1784.99	-1930.44	289.31	1769.27	-278.49	1201.90	72.14	308.92	1129.16	79.82	-200.06
4.82000	-1461.78	284.24	143.75	-1508.17	279.59	126.04	-2674.58	294.02	-585.53	-2789.68	254.04	-371.34	-1984.83	134.20	-13.74	-2021.14	141.07	-7.19	-1837.73	82.65	204.63	-1819.92	71.67	253.59	-1902.25	176.82	1383.76	0.00	0.00	0.00	-1732.50	98.25	1643.89	-1760.72	187.18	1618.99	-89.50	72.92	1784.99	-1918.41	288.85	1769.23	-273.39	1199.73	73.86	311.64	1127.60	81.24	-197.23
4.83000	-1441.89	278.98	152.29	-1493.60	275.35	131.24	-2664.30	292.43	-582.51	-2776.53	252.84	-368.25	-1976.41	133.70	-13.10	-2037.07	140.24	-11.11	-1837.73	82.65	204.63	-1819.92	71.67	253.59	-1898.69	176.72	1383.15	0.00	0.00	0.00	-1722.65	98.08	1643.27	-1765.87	186.98	1619.04	-89.50	72.92	1784.99	-1906.42	288.38	1769.18	-272.13	1198.70	74.53	310.03	1127.87	80.77	-201.35
4.84000	-1425.23	274.25	158.75	-1478.69	270.61	136.64	-2653.99	290.85	-579.40	-2763.36	251.66	-365.10	-2010.00	132.63	-18.67	-2038.03	140.41	-9.56	-1837.73	82.65	204.63	-1819.92	71.67	253.59	-1892.61	176.05	1382.34	0.00	0.00	0.00	-1713.96	97.75	1642.58	-1759.05	187.17	1618.58	-89.50	72.92	1784.99	-1894.48	287.91	1769.14	-272.41	1199.56	74.20	308.92	1128.25	80.24	-202.42
4.85000	-1411.54	269.90	163.09	-1466.73	266.94	139.57	-2643.64	289.29	-576.21	-2750.17	250.49	-361.91	-1973.91	132.22	-11.34	-2026.88	140.63	-8.43	-1837.73	82.65	204.63	-1819.92	71.67	253.59	-1881.85	176.34	1381.70	0.00	0.00	0.00	-1708.78	98.05	1642.34	-1728.01	187.83	1617.22	-89.50	72.92	1784.99	-1882.59	287.44	1769.09	-273.78	1199.05	74.16	309.21	1128.35	80.39	-202.95
4.86000	-1400.54	265.74	165.30	-1453.34	263.24	142.32	-2633.24	287.74	-572.94	-2736.95	249.35	-358.66	-2003.83	132.69	-17.86	-2031.44	139.51	-9.79	-1837.73	82.65	204.63	-1819.92	71.67	253.59	-1872.22	175.76	1380.87	0.00	0.00	0.00	-1697.68	97.88	1641.64	-1719.66	187.27	1616.64	-89.50	72.92	1784.99	-1870.74	286.95	1769.05	-276.98	1200.85	72.65	311.61	1128.14	80.97	-198.49
4.87000	-1391.93	261.62	165.34	-1444.72	257.38	141.57	-2622.81	286.21	-569.59	-2723.70	248.22	-355.36	-2000.54	132.12	-17.78	-2040.64	139.19	-11.87	-1837.73	82.65	204.63	-1819.92	71.67	253.59	-1861.06	176.19	1380.27	0.00	0.00	0.00	-1688.08	98.36	1641.04	-1728.07	187.67	1616.67	-89.50	72.92	1784.99	-1858.93	286.46	1769.00	-276.74	1199.73	73.34	312.37	1127.93	81.22	-200.04
4.88000	-1385.44	257.36	163.18	-1436.87	254.45	138.99	-2612.33	284.69	-566.16	-2710.43	247.12	-352.01	-2002.88	131.55	-18.58	-2039.51	137.67	-11.80	-1837.73	82.65	204.63	-1819.92	71.67	253.59	-1848.61	176.48	1379.46	0.00	0.00	0.00	-1678.49	98.59	1640.53	-1707.05	187.20	1615.56	-89.50	72.92	1784.99	-1847.18	285.97	1768.96	-273.02	1199.26	74.24	310.91	1128.45	80.71	-193.69
4.89000	-1380.79	252.81	158.79	-1430.56	249.69	134.57	-2601.82	283.19	-562.64	-2697.14	246.03	-348.61	-2021.84	131.70	-22.25	-2040.67	138.77	-12.94	-1837.73	82.65	204.63	-1819.92	71.67	253.59	-1842.90	176.95	1379.12	0.00	0.00	0.00	-1669.27	98.40	1639.84	-1687.16	186.98	1614.47	-89.50	72.92	1784.99	-1835.47	285.47	1768.91	-275.16	1201.96	73.05	309.90	1130.20	79.88	-203.09
4.90000	-1377.69	247.79	152.14	-1425.50	243.15	128.95	-2591.26	281.71	-559.04	-2683.83	244.97	-345.15	-1988.77	132.23	-15.46	-2045.74	139.90	-13.07	-1837.73	82.65	204.63	-1819.92	71.67	253.59	-1837.11	177.81	1378.02	0.00	0.00	0.00	-1661.10	98.70	1639.53	-1696.84	187.09	1614.42	-89.50	72.92	1784.99	-1823.81	284.96	1768.87	-275.33	1199.17	73.67	311.48	1128.63	80.64	-203.13
4.91000	-1375.87	242.14	143.21	-1423.13	237.34	121.76	-2580.67	280.24	-555.36	-2670.49	243.92	-341.63	-2002.25	132.42	-18.41	-2028.37	138.10	-10.94	-1837.73	82.65	204.63	-1819.92	71.67	253.59	-1822.86	177.60	1377.85	0.00	0.00	0.00	-1653.10	99.20	1639.16	-1690.36	188.09	1614.07	-89.50	72.92	1784.99	-1812.20	284.45	1768.82	-274.72	1198.74	73.93	311.21	1127.76	81.01	-198.65
4.92000	-1375.77	239.56	133.22	-1419.13	231.89	116.34	-2570.03	278.79	-551.59	-2657.13	242.90	-338.07	-1967.23	132.93	-12.11	-2028.62	138.70	-9.60	-1837.73	82.65	204.63	-1819.92	71.67	253.59	-1815.56	177.26	1377.44	0.00	0.00	0.00	-1641.94	99.34	1638.78	-1678.91	188.35	1614.35	-89.50	72.92	1784.99	-1800.64	283.93	1768.77	-274.54	1199.75	73.73	309.85	1129.39	80.19	-199.73
4.93000	-1375.72	234.30	124.42	-1416.62	224.04	109.88	-2559.36	277.36	-547.74	-2643.75	241.90	-334.45	-2009.65	129.88	-20.81	-2037.64	137.89	-12.21	-1837.73	82.65	204.63	-1819.92	71.67	253.59	-1797.86	179.11	1376.29	0.00	0.00	0.00	-1631.57	99.73	1638.26	-1660.70	188.76	1613.90	-89.50	72.92	1784.99	-1789.13	283.40	1768.73	-270.57	1199.28	74.80	310.79	1129.24	80.47	-195.43
4.94000	-1374.05	226.47	117.93	-1414.12	216.70	104.52	-2548.65	275.94	-543.80	-2630.35	240.91	-330.77	-2001.43	131.19	-18.86	-2057.65	138.47	-16.12	-1837.73	82.65	204.63	-1819.92	71.67	253.59	-1791.36	179.56	1375.71	0.00	0.00	0.00	-1623.52	100.21	1637.98	-1646.93	189.06	1613.13	-89.50	72.92	1784.99	-1777.68	282.87	1768.68	-272.18	1199.77	74.04	312.51	1129.17	80.94	-195.55
4.95000	-1370.95	219.45	111.67	-1411.15	209.89	99.49	-2537.89	274.54	-539.78	-2616.92	239.95	-327.04	-1975.87	129.20	-14.11	-2045.05	138.34	-12.76	-1837.73	82.65	204.63	-1819.92	71.67	253.59	-1781.16	178.80	1375.34	0.00	0.00	0.00	-1613.21	100.73	1637.77	-1651.06	189.37	1612.73	-89.50	72.92	1784.99	-1766.27	282.33	1768.63	-272.10	1199.15	74.20	310.08	1128.74	80.58	-201.08
4.96000	-1366.90	215.63	102.83	-1402.65	202.69	89.75	-2527.10	273.17	-535.67	-2603.48	239.01	-323.26	-1999.65	130.79	-17.72	-2055.59	137.92	-15.15	-1837.73	82.65	204.63	-1819.92	71.67	253.59	-1778.25	180.09	1375.00	0.00	0.00	0.00	-1602.65	101.33	1637.52	-1631.10	189.81	1612.45	-89.50	72.92	1784.99	-1754.92	281.79	1768.59	-274.71	1200.83	73.42	309.35	1128.65	80.42	-203.74
4.97000	-1361.41	214.05	91.99	-1403.30	201.51	79.84	-2516.26	271.80	-531.48	-2590.01	238.10	-319.42	-1971.53	129.94	-12.61	-2051.02	137.32	-14.52	-1837.73	82.65	204.63	-1819.92	71.67	253.59	-1763.66	179.11	1374.87	0.00	0.00	0.00	-1593.99	101.91	1637.40	-1619.67	190.75	1612.75	-89.50	72.92	1784.99	-1743.62	281.24	1768.54	-276.74	1201.54	72.72	310.11	1129.48	79.94	-205.55
4.98000	-1357.20	210.01	82.50	-1399.32	201.18	71.56	-2505.39	270.46	-527.19	-2576.53	237.20	-315.53	-2015.67	127.68	-20.66	-2037.75	138.10	-11.83	-1837.73	82.65	204.63	-1819.92	71.67	253.59	-1756.67	180.57	1375.30	0.00	0.00	0.00	-1583.05	102.73	1637.47	-1598.86	196.56	1620.26	-89.50	72.92	1784.99	-1732.37	280.68	1768.50	-272.10	1199.15	74.63	310.66	1129.20	80.27	-209.07
4.99000	-1354.43	208.37	70.98	-1402.59	202.46	63.23	-2494.48	269.14	-522.82	-2563.02	236.33	-311.58	-1977.47	130.40	-14.34	-2052.10	137.99	-14.30	-1837.73	82.65	204.63	-1819.92	71.67	253.59	-1737.96	180.92	1375.44	0.00	0.00	0.00	-1571.76	103.25	1637.43	-1577.20	203.84	1629.54	-89.50	72.92	1784.99	-1721.18	280.12	1768.45	-270.23	1200.04	74.54	312.79	1128.85	80.96	-201.55
5.00000	-1355.18	208.97	62.74	-1395.40	203.24	58.63	-2483.52	267.84	-518.36	-2549.50	235.48	-307.57	-1982.68	129.36	-16.02	-2053.98	138.19	-14.78	-1837.73	82.65	204.63	-1819.92	71.67	253.59	-1733.33	179.62	1375.68	0.00	0.00	0.00	-1562.40	103.93	1637.65	-1557.61	207.55	1632.94	-89.50	72.92	1784.99	-1710.05	279.55	1768.40	-275.03	1199.51	74.02	314.05	1127.77	81.58	-198.79
5.01000	-1351.13	207.17	56.18	-1394.00	201.29	52.72	-2472.53	266.55	-513.82	-2535.95	234.65	-303.51	-2002.94	129.61	-19.35	-2048.15	137.66	-14.30	-1837.73	82.65	204.63	-1819.92	71.67	253.59	-1720.60	180.65	1376.56	0.00	0.00	0.00	-1552.08	104.81	1638.06	-1550.57	208.31	1633.54	-89.50	72.92	1784.99	-1698.97	278.98	1768.36	-271.69	1198.42	74.64	314.97	1127.87	81.73	-204.16
5.02000	-1347.50	204.13	51.13	-1391.91	200.02	48.53	-2461.49	265.29	-509.18	-2522.39	233.85	-299.40	-2000.72	130.95	-18.66	-2040.66	137.64	-12.11	-1837.73	82.65	204.63	-1819.92	71.67	253.59	-1712.49	181.09	1377.91	0.00	0.00	0.00	-1542.61	105.38	1638.48	-1537.66	209.20	1633.66	-89.50	72.92	1784.99	-1687.95	278.40	1768.31	-272.37	1198.28	74.86	312.75	1128.88	80.73	-206.33
5.03000	-1347.80	203.51	47.11	-1390.35	197.43	45.61	-2450.42	264.04	-504.46	-2508.81	233.07	-295.22	-2039.09	131.73	-24.26	-2054.55	138.34	-14.03	-1837.73	82.65	204.63	-1819.92	71.67	253.59	-1701.37	181.10	1379.11	0.00	0.00	0.00	-1532.58	106.09	1638.83	-1526.11	209.81	1633.96	-89.50	72.92	1784.99	-1676.98	277.81	1768.27	-273.27	1199.63	74.11	310.21	1129.41	80.27	-199.72
5.04000	-1347.69	202.23	44.24	-1392.07	196.85	41.83	-2439.31	262.82	-499.64	-2495.21	232.31	-290.99	-1985.72	130.74	-14.65	-2031.43	139.05	-9.38	-1837.73	82.65	204.63	-1819.92	71.67	253.59	-1692.49	182.29	1380.27	0.00	0.00	0.00	-1527.18	106.51	1639.02	-1519.83	209.71	1634.17	-89.50	72.92	1784.99	-1666.08	277.22	1768.22	-278.49	1201.39	72.28	311.98	1128.88	81.06	-200.52
5.05000	-1349.55	200.83	41.34	-1385.84	194.16	46.09	-2428.15	261.61	-494.74	-2481.60	231.58	-286.71	-1997.42	129.76	-17.13	-2041.33	139.62	-11.09	-1837.73	82.65	204.63	-1819.92	71.67	253.59	-1684.66	183.16	1381.50	0.00	0.00	0.00	-1519.57	107.07	1639.67	-1512.11	209.83	1634.52	-89.50	72.92	1784.99	-1655.23	276.62	1768.18	-273.64	1202.01	73.37	310.99	1128.47	80.63	-198.57
5.06000	-1348.11	200.21	38.96	-1385.25	195.28	38.21	-2416.96	260.43	-489.74	-2467.96	230.87	-282.36	-2013.77	131.79	-20.48	-2040.70	138.78	-10.71	-1837.73	82.65	204.63	-1819.92	71.67	253.59	-1670.55	182.26	1382.95	0.00	0.00	0.00	-1502.97	108.23	1641.36	-1496.24	211.09	1635.21	-89.50	72.92	1784.99	-1644.44	276.01	1768.13	-274.05	1200.38	73.85	309.56	1129.11	80.03	-202.55
5.07000	-1347.73	199.33	36.52	-1387.84	195.35	35.21	-2405.73	259.27	-484.65	-2454.31	230.19	-277.96	-2013.93	131.10	-20.22	-2038.29	138.94	-8.97	-1837.73	82.65	204.63	-1819.92	71.67	253.59	-1661.02	183.01	1384.18	0.00	0.00	0.00	-1491.27	109.03	1642.57	-1485.14	212.16	1635.68	-89.50	72.92	1784.99	-1633.71	275.40	1768.09	-270.57	1198.73	75.00	310.46	1130.24	80.10	-197.82
5.08000	-1342.68	199.23	35.69	-1387.30	196.24	32.69	-2394.45	258.13	-479.47	-2440.64	229.53	-273.50	-2007.86	129.92	-18.37	-2018.62	139.18	-5.71	-1837.73	82.65	204.63	-1819.92	71.67	253.59	-1648.31	184.73	1385.57	0.00	0.00	0.00	-1478.81	109.92	1643.85	-1474.47	213.18	1636.26	-89.50	72.92	1784.99	-1623.05	274.78	1768.04	-274.64	1198.73	73.77	311.54	1130.53	80.07	-197.92
5.09000	-1349.24	198.60	31.69	-1390.41	194.21	30.54	-2383.14	257.01	-474.20	-2426.96	228.90	-268.99	-1981.30	130.59	-15.04	-2014.93	139.35	-5.17	-1837.73	82.65	204.63	-1819.92	71.67	253.59	-1638.48	185.33	1386.93	0.00	0.00	0.00	-1474.96	110.22	1644.24	-1472.59	213.36	1636.59	-89.50	72.92	1784.99	-1612.44	274.15	1768.00	-273.18	1198.53	73.96	310.37	1129.80	80.27	-205.38
5.10000	-1345.24	198.47	30.79	-1383.76	191.35	35.94	-2371.78	255.91	-468.84	-2413.26	228.29	-264.41	-1993.37	129.92	-16.83	-2023.21	138.90	-8.54	-1837.73	82.65	204.63	-1819.92	71.67	253.59	-1630.22	184.88	1387.36	0.00	0.00	0.00	-1470.05	110.51	1644.77	-1467.62	213.45	1637.02	-89.50	72.92	1784.99	-1601.90	273.52	1767.95	-273.86	1200.19	73.65	308.33	1129.05	80.09	-205.53
5.11000	-1343.52	197.86	29.92	-1388.77	193.86	27.97	-2360.39	254.84	-463.38	-2399.54	227.71	-259.78	-1994.47	129.86	-19.78	-2021.96	137.05	-9.36	-1837.73	82.65	204.63	-1819.92	71.67	253.59	-1619.88	185.05	1388.12	0.00	0.00	0.00	-1454.42	111.36	1646.46	-1447.71	214.24	1637.88	-89.50	72.92	1784.99	-1591.42	272.89	1767.91	-272.83	1200.81	73.90	311.01	1128.22	80.73	-206.42
5.12000	-1338.64	198.30	30.15	-1385.88	193.97	27.69	-2348.96	253.78	-457.82	-2385.81	227.15	-255.09	-1982.95	128.06	-17.09	-2007.39	135.31	-7.78	-1837.73	82.65	204.63	-1819.92	71.67	253.59	-1610.75	185.88	1389.37	0.00	0.00	0.00	-1442.32	112.02	1647.77	-1432.04	214.94	1638.48	-89.50	72.92	1784.99	-1581.00	272.24	1767.86	-269.35	1198.31	75.05	313.62	1127.48	81.33	-201.59
5.13000	-1342.12	198.28	28.20	-1386.06	195.02	26.77	-2337.48	252.75	-452.18	-2372.07	226.62	-250.34	-1947.02	126.14	-11.51	-2003.02	134.11	-6.91	-1837.73	82.65	204.63	-1819.92	71.67	253.59	-1593.81	186.18	1395.61	0.00	0.00	0.00	-1429.56	112.83	1649.14	-1417.23	215.48	1639.14	-89.50	72.92	1784.99	-1570.65	271.59	1767.82	-272.17	1199.55	74.30	312.28	1128.60	80.96	-200.56
5.14000	-1345.28	198.62	26.66	-1387.58	194.93	25.56	-2325.97	251.75	-446.44	-2358.31	226.12	-245.54	-1961.37	125.42	-14.55	-1983.99	131.92	-2.38	-1837.73	82.65	204.63	-1819.92	71.67	253.59	-1582.20	186.63	1397.12	0.00	0.00	0.00	-1425.37	113.23	1649.53	-1415.34	215.41	1639.32	-89.50	72.92	1784.99	-1560.36	270.93	1767.78	-275.28	1199.38	73.72	312.44	1128.37	81.22	-200.28
5.15000	-1347.08	197.94	25.72	-1380.92	192.91	33.51	-2314.41	250.76	-440.60	-2344.53	225.64	-240.67	-1949.78	123.24	-11.42	-1981.09	128.98	1.03	-1837.73	82.65	204.63	-1819.92	71.67	253.59	-1574.89	187.02	1397.35	0.00	0.00	0.00	-1421.13	113.43	1649.83	-1413.42	215.47	1639.44	-89.50	72.92	1784.99	-1550.14	270.27	1767.73	-271.87	1200.60	74.06	311.23	1128.97	80.61	-199.63
5.16000	-1339.35	200.82	30.53	-1387.27	194.97	25.27	-2302.82	249.80	-434.67	-2330.74	225.20	-235.74	-1949.81	117.71	-11.23	-1969.46	125.90	5.68	-1837.73	82.65	204.63	-1819.92	71.67	253.59	-1567.88	187.11	1397.81	0.00	0.00	0.00	-1408.26	113.65	1650.89	-1398.50	216.39	1639.91	-89.50	72.92	1784.99	-1539.98	269.60	1767.69	-274.45	1200.65	73.50	313.17	1128.84	81.35	-196.93
5.17000	-1345.66	198.59	25.48	-1385.91	195.06	25.09	-2291.19	248.87	-428.64	-2316.94	224.77	-230.76	-1927.21	112.77	-7.64	-1951.83	121.95	12.49	-1837.73	82.65	204.63	-1819.92	71.67	253.59	-1556.98	187.59	1398.33	0.00	0.00	0.00	-1398.22	113.80	1651.77	-1385.63	217.18	1640.31	-89.50	72.92	1784.99	-1529.89	268.92	1767.65	-274.78	1199.91	73.53	312.75	1129.03	81.16	-198.32
5.18000	-1338.56	200.78	30.68	-1386.05	195.29	24.87	-2279.51	247.95	-422.52	-2303.13	224.38	-225.71	-1929.16	106.81	-4.94	-1926.54	116.60	20.28	-1837.73	82.65	204.63	-1819.92	71.67	253.59	-1546.35	187.46	1398.77	0.00	0.00	0.00	-1386.44	114.13	1652.65	-1370.64	217.92	1640.74	-89.50	72.92	1784.99	-1519.87	268.24	1767.60	-274.06	1200.61	73.43	312.87	1128.37	81.17	-199.33
5.19000	-1338.45	200.36	30.32	-1391.61	194.85	23.67	-2267.80	247.07	-416.29	-2289.30	224.01	-220.61	-1910.79	111.39	24.97	-1919.92	110.37	24.82	-1837.73	82.65	204.63	-1819.92	71.67	253.59	-1539.88	187.37	1399.46	0.00	0.00	0.00	-1380.26	114.47	1652.86	-1363.04	217.88	1640.91	-89.50	72.92	1784.99	-1509.92	267.55	1767.56	-273.49	1199.13	73.76	310.41	1129.14	80.41	-203.28
5.20000	-1342.40	198.89	25.77	-1381.85	190.85	31.91	-2256.04	246.20	-409.97	-2275.46	223.67	-215.44	-1891.24	106.78	31.45	-1907.97	115.31	56.32	-1837.73	82.65	204.63	-1819.92	71.67	253.59	-1530.20	187.04	1400.00	0.00	0.00	0.00	-1374.01	114.63	1652.95	-1357.93	217.47	1641.02	-89.50	72.92	1784.99	-1500.03	266.85	1767.52	-272.88	1198.00	74.37	311.29	1129.66	80.49	-199.62
5.21000	-1338.57	200.93	29.99	-1389.55	194.50	24.07	-2244.25	245.36	-403.56	-2261.61	223.36	-210.22	-1875.39	99.14	35.06	-1886.24	110.37	63.07	-1837.73	82.65	204.63	-1819.92	71.67	253.59	-1521.34	187.36	1400.68	0.00	0.00	0.00	-1362.06	114.44	1653.46	-1350.43	217.06	1641.27	-89.50	72.92	1784.99	-1490.22	266.15	1767.48	-273.28	1199.74	73.81	310.43	1130.05	80.06	-203.27
5.22000	-1338.81	201.15	29.78	-1389.09	195.01	23.78	-2232.41	244.55	-397.04	-2247.74	223.08	-204.93	-1846.08	92.22	39.58	-1868.57	104.17	65.11	-1837.73	82.65	204.63	-1819.92	71.67	253.59	-1513.79	187.33	1401.57	0.00	0.00	0.00	-1353.72	114.22	1653.91	-1345.27	216.93	1641.47	-89.50	72.92	1784.99	-1480.47	265.44	1767.44	-273.07	1198.30	74.66	311.55	1127.98	81.15	-198.72
5.23000	-1338.82	200.61	29.64	-1388.05	194.22	23.91	-2220.54	243.76	-390.42	-2233.87	222.83	-199.58	-1833.83	86.04	39.43	-1840.08	97.53	68.16	-1837.73	82.65	204.63	-1819.92	71.67	253.59	-1503.37	187.49	1402.34	0.00	0.00	0.00	-1344.40	114.09	1654.39	-1338.33	216.70	1641.68	-89.50	72.92	1784.99	-1470.80	264.73	1767.40	-272.87	1198.92	74.57	313.13	1127.57	81.48	-197.80
5.24000	-1338.19	200.88	30.19	-1386.76	194.21	23.98	-2208.63	243.00	-383.71	-2219.98	222.60	-194.17	-1802.28	79.10	42.93	-1819.24	89.64	69.00	-1837.73	82.65	204.63	-1819.92	71.67	253.59	-1495.00	187.36	1403.03	0.00	0.00	0.00	-1340.59	114.10	1654.59	-1332.84	216.61	1641.76	-89.50	72.92	1784.99	-1461.20	264.01	1767.36	-275.48	1199.36	73.64	313.56	1127.54	81.33	-202.59
5.25000	-1338.66	200.47	29.62	-1381.11	191.73	31.83	-2196.67	242.26	-376.89	-2206.08	222.41	-188.70	-1783.63	73.13	41.92	-1791.98	81.97	70.35	-1837.73	82.65	204.63	-1819.92	71.67	253.59	-1487.51	187.58	1404.01	0.00	0.00	0.00	-1335.56	113.90	1654.78	-1325.12	216.51	1641.90	-89.50	72.92	1784.99	-1451.67	263.28	1767.32	-274.56	1198.87	74.05	311.74	1129.21	80.66	-201.21
5.26000	-1338.95	199.75	29.09	-1387.60	194.25	24.17	-2184.68	241.55	-369.98	-2192.17	222.25	-183.17	-1755.71	58.63	18.64	-1768.84	77.21	69.06	-1837.73	82.65	204.63	-1819.92	71.67	253.59	-1482.65	187.69	1404.55	0.00	0.00	0.00	-1322.58	113.16	1655.24	-1311.44	216.27	1642.27	-89.50	72.92	1784.99	-1442.21	262.54	1767.28	-276.24	1198.60	73.55	311.30	1129.43	80.72	-200.61
5.27000	-1338.69	200.83	29.32	-1387.50	194.60	23.87	-2172.64	240.87	-362.96	-2178.25	222.11	-177.58	-1722.94	59.51	40.60	-1740.70	72.00	67.64	-1837.73	82.65	204.63	-1819.92	71.67	253.59	-1473.44	187.84	1405.28	0.00	0.00	0.00	-1312.99	112.60	1655.59	-1302.50	216.10	1642.54	-89.50	72.92	1784.99	-1432.83	261.80	1767.24	-272.60	1198.85	74.24	311.21	1128.59	80.98	-200.22
5.28000	-1338.91	200.17	29.21	-1387.04	194.38	24.21	-2160.57	240.21	-355.84	-2164.33	222.01	-171.92	-1695.19	52.97	41.78	-1711.82	64.49	66.00	-1837.73	82.65	204.63	-1819.90	71.67	253.59	-1469.43	187.60	1405.91	0.00	0.00	0.00	-1301.29	111.92	1655.99	-1291.86	215.69	1642.95	-89.50	72.92	1784.99	-1423.52	261.05	1767.21	-272.56	1198.85	74.15	310.89	1128.56	80.89	-195.09
5.29000	-1338.94	200.65	29.14	-1383.23	193.91	25.34	-2148.45	239.58	-348.62	-2150.39	221.93	-166.21	-1666.30	45.11	40.55	-1684.31	57.56	64.02	-1837.71	82.65	204.62	-1798.87	69.74	247.26	-1459.39	187.97	1406.35	0.00	0.00	0.00	-1295.22	111.50	1656.20	-1287.39	215.07	1643.31	-89.50	72.92	1784.99	-1414.28	260.29	1767.17	-269.37	1197.24	75.49	308.80	1128.85	80.18	-199.05
5.30000	-1339.03	199.96	29.00	-1381.30	191.56	31.66	-2136.30	238.98	-341.30	-2136.44	221.89	-160.43	-1644.21	39.53	37.23	-1658.19	51.77	60.67	-1814.80	80.00	195.59	-1774.02	64.59	241.16	-1452.90	188.18	1406.88	0.00	0.00	0.00	-1290.10	111.00	1656.49	-1282.95	214.23	1643.69	-89.50	72.92	1784.99	-1405.13	259.53	1767.13	-272.54	1198.01	74.65	309.86	1129.37	80.27	-202.40
5.31000	-1338.95	199.80	29.11	-1386.66	194.44	24.48	-2124.10	238.40	-333.88	-2122.49	221.88	-154.58	-1612.35	30.57	39.88	-1628.52	45.30	58.16	-1787.86	73.96	187.82	-1751.91	62.18	233.23	-1442.88	188.42	1407.21	0.00	0.00	0.00	-1281.23	110.08	1657.08	-1272.38	213.20	1644.18	-89.50	72.92	1784.99	-1396.04	258.76	1767.10	-277.74	1200.82	72.93	311.25	1129.56	80.62	-198.10
5.32000	-1338.28	200.89	29.60	-1390.11	193.67	23.95	-2111.87	237.85	-326.35	-2108.52	221.90	-148.68	-1577.86	24.63	39.65	-1599.15	37.70	57.45	-1762.93	70.49	177.94	-1727.18	57.69	225.55	-1434.99	188.29	1407.49	0.00	0.00	0.00	-1272.95	109.34	1657.74	-1261.24	212.56	1644.42	-89.50	72.92	1784.99	-1387.04	257.99	1767.06	-273.18	1199.40	74.00	310.14	1128.90	80.74	-200.20
5.33000	-1338.62	200.66	29.26	-1382.91	194.10	25.28	-2099.59	237.33	-318.71	-2094.55	221.95	-142.71	-1543.43	17.32	39.86	-1567.95	31.03	55.72	-1733.62	63.36	169.36	-1702.06	53.75	217.60	-1427.33	188.52	1407.49	0.00	0.00	0.00	-1264.91	108.30	1658.07	-1252.17	211.59	1645.06	-89.50	72.92	1784.99	-1378.11	257.21	1767.03	-274.10	1199.30	73.87	308.50	1128.73	80.17	-199.81
5.34000	-1338.24	201.21	29.49	-1386.74	194.32	24.30	-2087.27	236.84	-310.98	-2080.57	222.03	-136.68	-1512.98	11.60	37.78	-1534.59	24.23	54.17	-1708.57	61.47	157.91	-1677.07	50.16	208.76	-1419.86	188.44	1407.76	0.00	0.00	0.00	-1257.44	107.54	1658.51	-1246.04	210.87	1645.52	-89.50	72.92	1784.99	-1370.21	256.68	1767.24	-274.92	1200.27	73.59	310.08	1128.38	80.50	-201.60
5.35000	-1338.53	202.02	29.27	-1387.98	193.85	24.67	-2074.92	236.38	-303.14	-2066.59	222.14	-130.58	-1485.91	5.86	35.96	-1504.26	19.22	51.94	-1680.12	56.27	148.21	-1650.41	45.63	199.92	-1413.58	188.24	1407.64	0.00	0.00	0.00	-1248.50	106.57	1658.95	-1235.92	210.12	1646.12	-89.50	72.92	1784.99	-1362.62	255.42	1767.36	-272.04	1200.58	74.01	309.43	1129.42	80.08	-201.53
5.36000	-1337.92	201.75	29.54	-1388.91	194.50	24.28	-2062.52	235.95	-295.19	-2052.59	222.29	-124.42	-1444.31	0.39	37.64	-1470.18	13.79	50.67	-1652.04	52.40	137.85	-1622.95	40.29	191.64	-1405.86	187.96	1407.51	0.00	0.00	0.00	-1240.04	105.62	1659.28	-1229.61	208.87	1646.15	-89.50	72.92	1784.99	-1353.30	256.54	1767.20	-270.96	1199.14	74.64	307.94	1129.17	79.78	-202.79
5.37000	-1338.43	201.92	29.26	-1386.19	194.94	25.50	-2050.09	235.54	-287.14	-2038.59	222.47	-118.20	-1412.07	-5.70	37.54	-1441.67	7.28	48.36	-1623.90	49.23	127.48	-1597.62	38.37	182.05	-1399.69	187.87	1407.45	0.00	0.00	0.00	-1233.28	104.56	1659.72	-1220.60	207.46	1646.35	-89.50	72.92	1784.99	-1345.52	255.28	1767.21	-270.63	1198.36	74.60	311.36	1129.13	80.54	-203.71
5.38000	-1337.67	202.78	29.94	-1383.63	194.52	26.20	-2037.61	235.16	-278.98	-2024.59	222.68	-111.91	-1378.56	-10.25	38.51	-1408.43	3.41	47.44	-1591.97	42.23	118.73	-1569.36	33.40	173.50	-1389.82	187.67	1407.08	0.00	0.00	0.00	-1226.95	103.69	1659.93	-1213.76	206.55	1646.59	-89.50	72.92	1784.99	-1337.73	254.19	1767.15	-271.95	1198.09	74.51	310.04	1128.25	80.65	-204.16
5.39000	-1337.66	202.15	29.83	-1381.21	194.47	27.11	-2025.09	234.82	-270.71	-2010.58	222.93	-105.56	-1347.88	-14.69	38.56	-1377.66	-0.42	46.68	-1561.09	36.76	110.57	-1543.64	32.15	164.19	-1381.28	187.26	1406.71	0.00	0.00	0.00	-1219.05	102.70	1659.66	-1205.67	205.79	1646.59	-89.50	72.92	1784.99	-1329.46	253.52	1767.05	-273.66	1198.87	74.14	311.18	1128.81	80.61	-200.95
5.40000	-1336.86	202.94	30.21	-1382.72	195.45	26.70	-2012.54	234.50	-262.34	-1996.56	223.21	-99.14	-1315.99	-18.72	40.04	-1345.89	-3.48	46.52	-1529.14	31.51	102.32	-1513.64	26.34	156.62	-1373.55	186.92	1406.22	0.00	0.00	0.00	-1207.78	101.45	1659.36	-1194.60	204.54	1646.40	-89.50	72.92	1784.99	-1321.15	252.98	1766.70	-271.32	1198.07	74.52	310.16	1129.27	80.32	-200.30
5.41000	-1335.89	203.46	30.66	-1385.02	195.35	26.26	-1999.94	234.22	-253.86	-1982.54	223.52	-92.66	-1283.24	-20.70	42.05	-1315.43	-4.62	45.64	-1497.31	25.70	94.45	-1486.51	23.92	148.45	-1362.93	186.60	1405.81	0.00	0.00	0.00	-1202.04	100.37	1659.26	-1187.45	203.57	1646.20	-89.50	72.92	1784.99	-1313.86	250.68	1766.62	-271.69	1197.16	75.09	308.95	1129.93	79.97	-206.93
5.42000	-1334.49	204.44	31.28	-1385.28	194.67	26.28	-1987.30	233.96	-245.27	-1968.51	223.87	-86.11	-1252.50	-24.46	43.67	-1279.72	-6.83	47.25	-1466.89	22.72	86.19	-1458.26	20.87	140.90	-1353.98	185.81	1405.41	0.00	0.00	0.00	-1192.24	99.48	1658.90	-1181.20	202.01	1645.91	-89.50	72.92	1784.99	-1305.84	249.08	1766.30	-274.90	1199.17	73.95	308.60	1129.83	79.85	-201.75
5.43000	-1331.23	201.53	30.36	-1383.72	194.62	26.84	-1974.63	233.74	-236.57	-1954.48	224.25	-79.49	-1218.63	-25.78	46.70	-1248.77	-8.61	48.40	-1433.03	15.57	80.38	-1428.32	15.96	135.15	-1346.91	185.40	1404.76	0.00	0.00	0.00	-1185.53	98.42	1658.51	-1176.86	200.94	1645.75	-89.50	72.92	1784.99	-1297.05	248.39	1765.72	-272.77	1199.64	74.20	309.80	1128.97	80.60	-198.48
5.44000	-1332.56	206.39	32.34	-1384.17	194.05	26.65	-1961.91	233.54	-227.76	-1940.44	224.66	-72.82	-1183.15	-26.74	50.81	-1219.65	-10.39	49.58	-1401.17	11.72	73.51	-1397.79	10.60	130.08	-1340.07	184.96	1404.33	0.00	0.00	0.00	-1178.25	97.22	1657.62	-1168.06	200.06	1645.16	-89.50	72.92	1784.99	-1288.46	247.19	1765.23	-273.50	1198.59	74.27	311.27	1128.10	80.96	-202.35
5.45000	-1333.07	205.65	31.80	-1380.50	192.13	25.97	-1949.15	233.38	-218.85	-1926.40	225.11	-66.07	-1154.84	-28.57	53.46	-1182.30	-11.48	53.06	-1368.89	7.84	67.33	-1369.32	8.78	124.56	-1330.25	184.11	1403.70	0.00	0.00	0.00	-1169.19	95.93	1656.73	-1153.88	199.01	1644.35	-89.50	72.92	1784.99	-1280.11	245.63	1764.71	-272.42	1199.23	74.30	307.33	1128.59	79.97	-205.31
5.46000	-1328.70	205.57	35.46	-1388.65	191.89	23.27	-1936.36	233.25	-209.82	-1912.36	225.60	-59.26	-1118.30	-28.22	58.45	-1149.96	-12.77	56.39	-1337.27	4.73	61.79	-1340.38	6.01	120.00	-1321.94	182.83	1403.04	0.00	0.00	0.00	-1159.69	95.02	1655.71	-1144.73	197.83	1643.47	-89.50	72.92	1784.99	-1271.56	244.22	1764.14	-277.76	1199.57	73.45	309.28	1128.48	80.36	-201.75
5.47000	-1333.16	198.35	27.95	-1383.03	191.26	24.39	-1923.52	233.15	-200.68	-1898.31	226.12	-52.38	-1090.55	-28.76	62.23	-1124.03	-13.82	58.80	-1306.90	3.89	55.83	-1310.63	2.54	116.54	-1313.87	182.05	1402.32	0.00	0.00	0.00	-1149.65	93.63	1654.55	-1138.66	197.08	1642.54	-89.50	72.92	1784.99	-1262.78	243.29	1763.38	-275.75	1200.01	73.56	312.60	1128.41	81.41	-201.54
5.48000	-1335.88	199.93	31.55	-1385.03	192.29	23.82	-1910.64	233.09	-191.43	-1884.26	226.67	-45.44	-1056.68	-29.09	68.44	-1088.79	-14.18	63.89	-1275.46	1.82	51.37	-1282.58	1.67	112.41	-1306.03	181.26	1401.55	0.00	0.00	0.00	-1141.42	92.62	1653.68	-1131.18	196.18	1641.66	-89.50	72.92	1784.99	-1254.32	241.36	1762.76	-274.70	1199.58	73.68	311.29	1127.50	81.21	-201.92
5.49000	-1337.85	198.07	30.05	-1393.02	192.31	21.49	-1897.72	233.05	-182.07	-1870.21	227.26	-38.43	-1026.20	-29.28	74.31	-1058.42	-13.77	68.68	-1245.56	1.79	46.85	-1254.85	1.86	108.50	-1298.29	180.05	1400.90	0.00	0.00	0.00	-1133.65	91.47	1652.75	-1122.65	194.73	1640.74	-89.50	72.92	1784.99	-1245.13	240.41	1761.86	-273.94	1199.63	73.74	308.78	1129.10	80.09	-202.10
5.50000	-1338.14	197.64	29.68	-1388.36	192.48	22.43	-1884.76	233.05	-172.60	-1856.15	227.89	-31.35	-992.99	-28.27	81.86	-1026.08	-13.00	75.06	-1215.93	1.82	43.62	-1226.97	1.04	105.69	-1290.53	178.69	1400.09	0.00	0.00	0.00	-1123.69	89.95	1651.53	-1113.31	193.05	1639.73	-89.50	72.92	1784.99	-1236.72	238.27	1761.09	-271.80	1198.97	74.28	311.85	1127.69	81.43	-201.15
5.51000	-1338.07	197.03	29.13	-1385.62	196.84	24.06	-1871.77	233.08	-163.02	-1842.10	228.56	-24.20	-970.45	-28.02	87.84	-996.26	-12.12	84.13	-1186.82	0.75	41.91	-1200.72	1.00	103.23	-1280.71	177.40	1399.29	0.00	0.00	0.00	-1115.89	88.75	1650.38	-1106.46	191.53	1638.81	-89.50	72.92	1784.99	-1227.62	237.19	1760.13	-272.68	1198.43	74.10	311.63	1128.40	80.92	-200.72
5.52000	-1338.86	195.76	24.33	-1387.19	196.84	23.56	-1858.73	233.14	-153.32	-1828.04	229.26	-16.99	-942.06	-26.79	96.61	-969.30	-11.98	91.18	-1156.77	-3.08	43.24	-1174.40	-0.58	102.36	-1274.36	176.12	1398.37	0.00	0.00	0.00	-1107.88	87.17	1649.33	-1095.31	190.07	1637.69	-89.50	72.92	1784.99	-1219.49	234.85	1759.23	-270.90	1198.85	74.36	309.81	1129.72	79.97	-200.25
5.53000	-1338.31	201.91	27.72	-1380.59	197.24	24.91	-1845.65	233.24	-143.51	-1813.98	229.99	-9.71	-914.28	-26.87	105.80	-943.88	-11.86	98.68	-1128.63	-5.73	45.03	-1148.68	-2.72	102.51	-1263.44	174.80	1397.29	0.00	0.00	0.00	-1098.47	85.93	1648.27	-1087.72	189.06	1636.72	-89.50	72.92	1784.99	-1211.30	232.75	1758.19	-273.59	1199.51	73.99	310.67	1128.50	80.59	-203.10
5.54000	-1337.80	201.83	27.98	-1385.45	197.69	23.62	-1832.53	233.37	-133.58	-1799.92	230.77	-2.36	-893.14	-25.94	114.49	-920.38	-11.37	106.36	-1104.67	-3.99	44.94	-1125.41	-3.92	102.78	-1256.18	173.50	1396.32	0.00	0.00	0.00	-1089.30	84.43	1647.08	-1080.53	187.65	1635.60	-89.50	72.92	1784.99	-1202.73	231.42	1757.11	-272.65	1198.23	74.60	310.17	1128.90	80.49	-203.51
5.55000	-1337.87	201.58	27.91	-1380.64	197.33	24.58	-1819.37	233.54	-123.54	-1785.86	231.58	5.05	-866.84	-23.72	125.04	-899.00	-10.85	114.15	-1081.91	-2.51	45.26	-1102.96	-5.84	104.01	-1249.90	171.88	1395.25	0.00	0.00	0.00	-1082.53	82.59	1645.79	-1070.41	185.48	1634.24	-89.50	72.92	1784.99	-1194.06	229.72	1756.03	-275.10	1201.24	73.18	309.91	1127.68	80.64	-199.44
5.56000	-1334.21	199.89	26.52	-1385.75	197.79	23.43	-1806.17	233.74	-113.39	-1771.80	232.43	12.54	-855.04	-24.20	131.16	-879.42	-10.38	121.53	-1059.54	-3.51	47.05	-1082.98	-6.32	104.71	-1241.22	170.30	1394.48	0.00	0.00	0.00	-1073.15	80.83	1644.54	-1063.14	183.81	1633.22	-89.50	72.92	1784.99	-1185.94	227.02	1755.11	-273.99	1199.70	74.00	310.42	1129.01	80.33	-199.57
5.57000	-1339.98	200.30	24.63	-1385.78	197.29	23.12	-1792.93	233.97	-103.12	-1757.75	233.32	20.09	-832.38	-23.20	141.32	-862.12	-9.66	127.67	-1040.29	-2.10	47.74	-1065.89	-4.59	104.35	-1229.47	168.54	1393.64	0.00	0.00	0.00	-1065.63	79.21	1643.64	-1053.49	181.77	1632.15	-89.50	72.92	1784.99	-1177.74	224.38	1754.16	-273.47	1199.44	74.20	308.66	1129.33	79.96	-200.89
5.58000	-1337.32	200.82	25.43	-1387.71	198.21	23.07	-1779.65	234.24	-92.74	-1743.69	234.25	27.72	-817.28	-23.29	146.90	-846.82	-9.34	132.45	-1023.35	-0.66	47.77	-1049.49	-5.38	104.95	-1221.75	166.72	1392.91	0.00	0.00	0.00	-1058.57	77.72	1642.67	-1046.94	180.02	1631.19	-89.50	72.92	1784.99	-1168.79	222.82	1753.23	-271.52	1199.05	74.42	309.21	1128.69	80.23	-199.36
5.59000	-1337.94	201.56	27.70	-1383.75	198.79	23.62	-1766.33	234.54	-82.23	-1729.63	235.21	35.41	-805.09	-22.51	149.82	-834.03	-8.68	135.29	-1008.94	0.93	47.32	-1036.61	-3.61	103.78	-1214.21	164.89	1392.08	0.00	0.00	0.00	-1049.61	75.73	1641.67	-1038.64	178.35	1630.34	-89.50	72.92	1784.99	-1160.41	220.63	1752.41	-275.31	1198.26	73.89	309.77	1127.42	80.88	-195.62
5.60000	-1340.81	200.51	24.68	-1382.91	198.39	23.48	-1752.97	234.88	-71.61	-1715.57	236.21	43.17	-794.98	-22.50	150.42	-823.17	-8.42	136.22	-997.03	2.43	45.92	-1025.87	-1.61	102.03	-1204.45	162.27	1391.47	0.00	0.00	0.00	-1038.19	73.29	1640.48	-1026.03	176.69	1629.29	-89.50	72.92	1784.99	-1152.43	217.47	1751.87	-274.63	1198.92	74.03	311.19	1128.49	80.44	-199.75
5.61000	-1338.34	201.64	27.19	-1385.87	199.06	22.48	-1739.57	235.26	-60.88	-1701.52	237.26	51.00	-786.04	-19.80	148.85	-814.44	-7.07	134.61	-987.71	3.06	44.16	-1016.84	-1.00	100.38	-1195.39	160.68	1390.71	0.00	0.00	0.00	-1029.04	71.20	1639.69	-1017.69	174.58	1628.69	-89.50	72.92	1784.99	-1144.23	214.59	1751.23	-268.78	1198.20	75.67	310.17	1128.53	80.32	-199.26
5.62000	-1335.38	200.11	25.76	-1384.91	199.20	22.88	-1726.13	235.67	-50.03	-1687.47	238.34	58.90	-778.60	-19.10	145.54	-807.54	-4.99	130.90	-981.57	5.28	41.26	-1009.72	-0.42	98.11	-1186.47	158.30	1390.11	0.00	0.00	0.00	-1020.57	68.90	1638.98	-1010.37	172.28	1628.30	-89.50	72.92	1784.99	-1135.72	211.78	1750.76	-273.40	1199.59	74.11	310.64	1129.04	80.14	-202.87
5.63000	-1338.54	202.17	27.31	-1384.20	198.23	23.31	-1712.65	236.11	-39.05	-1673.42	239.46	66.87	-773.13	-15.18	139.55	-802.23	-2.05	125.28	-976.82	5.62	38.59	-1004.51	1.28	95.12	-1177.04	156.50	1389.58	0.00	0.00	0.00	-1013.32	66.97	1638.45	-1004.77	170.29	1627.90	-89.50	72.92	1784.99	-1127.93	207.84	1750.38	-271.97	1199.85	74.02	309.92	1128.79	80.33	-202.08
5.64000	-1338.60	201.61	27.11	-1382.43	199.32	23.49	-1699.13	236.60	-27.96	-1659.37	240.62	74.91	-768.78	-12.42	132.59	-798.19	1.03	118.87	-973.68	6.64	35.27	-1001.27	3.33	91.71	-1167.13	154.47	1389.12	0.00	0.00	0.00	-1004.75	64.54	1638.18	-996.50	167.89	1627.93	-89.50	72.92	1784.99	-1119.53	204.69	1750.07	-269.53	1198.81	74.88	309.82	1129.18	80.20	-202.78
5.65000	-1338.65	202.11	27.16	-1384.72	198.53	23.01	-1685.57	237.12	-16.75	-1645.33	241.82	83.02	-765.69	-7.53	125.74	-795.41	4.58	112.14	-972.89	8.13	32.24	-999.10	5.03	88.47	-1158.69	151.14	1388.57	0.00	0.00	0.00	-994.65	61.47	1637.77	-984.84	165.17	1627.99	-89.50	72.92	1784.99	-1110.71	202.39	1749.63	-275.20	1199.01	73.91	308.62	1130.23	79.62	-199.99
5.66000	-1338.29	202.68	27.53	-1386.64	199.05	22.21	-1671.97	237.67	-5.42	-1631.29	243.06	91.20	-763.12	-2.86	119.55	-792.99	8.84	105.77	-971.49	9.42	29.94	-996.70	6.39	85.57	-1147.75	148.65	1388.14	0.00	0.00	0.00	-983.52	58.94	1637.42	-974.52	162.25	1628.19	-89.50	72.92	1784.99	-1102.35	199.65	1749.19	-276.81	1199.39	73.57	309.26	1129.18	80.05	-199.57
5.67000	-1338.49	201.85	27.25	-1383.45	199.19	22.33	-1658.32	238.27	6.03	-1617.25	244.34	99.46	-758.45	-0.63	112.88	-788.76	11.57	100.18	-968.82	10.48	29.99	-992.77	7.76	84.70	-1138.43	146.08	1387.90	0.00	0.00	0.00	-975.41	56.02	1637.35	-966.92	159.87	1628.54	-89.50	72.92	1784.99	-1094.54	195.65	1749.05	-275.29	1199.48	73.88	310.18	1127.97	80.69	-201.55
5.68000	-1339.16	200.63	24.99	-1383.36	199.54	22.44	-1644.64	238.90	17.60	-1603.22	245.67	107.78	-757.14	0.15	99.04	-781.49	12.88	91.46	-966.05	12.73	30.13	-986.37	8.74	85.48	-1126.89	143.03	1387.50	0.00	0.00	0.00	-967.09	53.55	1637.32	-959.97	157.59	1628.89	-89.50	72.92	1784.99	-1086.34	191.76	1749.01	-275.88	1200.94	73.12	310.45	1127.88	80.88	-203.18
5.69000	-1338.56	202.18	27.18	-1383.48	199.87	22.10	-1630.92	239.57	29.29	-1589.19	247.03	116.18	-749.38	0.59	85.60	-774.82	13.83	80.26	-963.81	13.21	30.51	-979.39	8.23	86.55	-1118.72	140.24	1387.21	0.00	0.00	0.00	-957.36	50.67	1637.80	-950.85	154.83	1629.69	-89.50	72.92	1784.99	-1076.85	189.12	1749.30	-274.36	1198.02	74.37	310.40	1128.87	80.33	-199.64
5.70000	-1334.63	200.70	25.75	-1386.13	198.72	21.64	-1617.16	240.27	41.10	-1575.17	248.43	124.64	-743.29	0.78	74.11	-769.75	13.16	69.16	-962.10	12.86	30.73	-974.52	8.75	86.32	-1108.82	136.52	1386.90	0.00	0.00	0.00	-945.92	47.21	1638.31	-938.40	151.49	1630.63	-89.50	72.92	1784.99	-1068.88	183.60	1750.21	-274.67	1198.57	74.23	308.72	1127.78	80.48	-198.26
5.71000	-1333.87	200.91	26.09	-1382.39	199.56	22.15	-1603.35	241.02	53.04	-1561.15	249.88	133.18	-734.38	0.88	65.22	-769.03	13.04	60.10	-960.37	11.80	31.42	-970.44	8.21	86.46	-1104.48	133.87	1385.25	0.00	0.00	0.00	-935.79	44.13	1638.84	-929.09	148.57	1631.48	-89.50	72.92	1784.99	-1059.60	180.14	1750.99	-271.44	1198.84	74.54	309.55	1128.22	80.43	-198.58
5.72000	-1338.09	202.01	27.35	-1381.52	199.40	22.26	-1589.51	241.80	65.10	-1547.14	251.37	141.79	-727.44	1.78	57.80	-767.03	13.65	53.23	-959.64	12.17	31.77	-967.49	9.17	86.13	-1092.31	129.81	1386.71	0.00	0.00	0.00	-926.54	40.99	1639.67	-919.04	145.03	1632.60	-89.50	72.92	1784.99	-1049.47	177.93	1751.85	-271.20	1199.67	74.33	311.22	1128.42	80.64	-204.63
5.73000	-1339.58	200.68	24.23	-1382.15	198.77	21.75	-1575.63	242.63	77.28	-1533.13	252.90	150.48	-731.34	3.46	50.71	-765.02	15.39	48.32	-959.07	13.32	32.26	-965.43	10.29	86.44	-1085.23	125.31	1387.89	0.00	0.00	0.00	-918.50	38.22	1640.44	-912.36	142.24	1633.74	-89.50	72.92	1784.99	-1039.52	175.39	1752.97	-275.07	1199.89	73.77	311.99	1127.99	80.94	-204.02
5.74000	-1337.16	200.34	24.66	-1381.93	198.03	21.32	-1561.70	243.49	89.58	-1519.14	254.47	159.23	-728.51	4.68	46.37	-762.64	16.36	44.69	-958.50	13.47	32.80	-963.59	10.68	87.13	-1074.24	122.29	1388.83	0.00	0.00	0.00	-909.54	35.12	1641.66	-904.70	139.61	1635.32	-89.50	72.92	1784.99	-1030.71	170.46	1754.45	-273.06	1198.57	74.08	309.33	1128.43	80.35	-204.02
5.75000	-1338.23	199.92	23.75	-1382.12	198.83	20.38	-1547.74	244.39	102.01	-1509.82	255.45	165.51	-727.92	5.07	43.28	-764.16	16.30	41.73	-957.77	13.34	33.28	-962.51	11.54	87.38	-1063.53	120.76	1389.73	0.00	0.00	0.00	-898.21	31.39	1643.04	-892.20	136.41	1636.92	-89.50	72.92	1784.99	-1021.85	166.00	1755.98	-273.15	1199.05	74.05	307.83	1128.84	79.82	-205.55
5.76000	-1338.20	199.66	23.45	-1378.33	198.00	20.88	-1533.73	245.33	114.56	-1496.63	259.63	173.33	-726.70	6.33	40.51	-762.54	16.92	39.61	-957.48	13.43	33.45	-960.92	10.68	88.46	-1058.97	118.30	1391.52	0.00	0.00	0.00	-888.59	28.13	1644.27	-883.90	133.46	1638.58	-89.50	72.92	1784.99	-1012.52	162.19	1757.56	-271.55	1198.29	74.87	309.32	1129.92	80.19	-199.76
5.77000	-1338.10	199.97	22.62	-1376.17	198.35	20.55	-1519.69	246.31	127.24	-1484.05	262.64	181.20	-725.80	7.09	37.87	-759.95	17.17	38.13	-957.42	13.56	33.48	-960.44	11.47	88.47	-1051.31	115.36	1393.61	0.00	0.00	0.00	-878.39	24.85	1645.58	-873.41	130.45	1640.28	-89.50	72.92	1784.99	-1002.27	160.63	1758.93	-273.58	1198.10	74.25	311.46	1129.30	80.53	-201.34
5.78000	-1338.40	199.44	21.44	-1374.49	199.08	21.04	-1511.05	246.54	137.15	-1472.07	263.67	189.27	-725.00	6.90	36.61	-762.21	16.99	36.07	-957.51	14.18	33.44	-960.11	12.67	88.28	-1038.71	110.71	1396.25	0.00	0.00	0.00	-868.71	21.83	1646.86	-865.54	127.51	1641.92	-89.50	72.92	1784.99	-994.78	154.47	1760.63	-276.46	1199.61	73.29	309.74	1128.89	80.37	-200.42
5.79000	-1336.78	199.48	20.17	-1371.41	199.27	22.17	-1498.08	251.21	149.86	-1459.22	264.10	197.80	-724.51	7.99	35.22	-762.28	17.10	35.03	-957.63	14.40	33.34	-958.82	11.53	88.86	-1031.34	110.22	1397.47	0.00	0.00	0.00	-859.96	18.64	1648.36	-858.60	124.37	1643.75	-89.50	72.92	1784.99	-986.33	150.52	1762.09	-273.50	1200.73	73.52	310.78	1126.86	81.33	-202.54
5.80000	-1334.12	199.76	19.36	-1367.76	199.81	23.41	-1485.15	253.93	162.84	-1445.18	264.55	206.85	-726.40	7.77	33.78	-761.92	17.13	34.19	-957.48	14.42	33.27	-959.11	12.51	88.56	-1018.25	107.00	1399.71	0.00	0.00	0.00	-851.64	15.46	1649.79	-848.80	121.71	1645.45	-89.50	72.92	1784.99	-976.88	148.57	1763.41	-271.30	1198.79	74.61	310.64	1128.59	80.71	-205.15
5.81000	-1329.20	200.53	18.76	-1354.61	198.62	27.78	-1471.86	255.57	175.46	-1429.86	265.00	216.04	-723.93	7.52	33.63	-760.85	17.27	33.85	-957.59	14.58	33.07	-958.48	11.91	88.73	-1009.79	104.00	1400.94	0.00	0.00	0.00	-841.59	12.44	1650.99	-838.86	118.55	1646.84	-89.50	72.92	1784.99	-969.36	143.08	1764.90	-272.33	1198.20	74.90	311.28	1129.43	80.44	-198.31
5.82000	-1324.19	201.75	17.72	-1344.96	199.80	31.53	-1458.74	254.86	187.40	-1414.67	263.68	224.79	-722.39	7.38	33.62	-759.62	17.47	33.44	-957.66	14.39	33.29	-958.60	12.48	88.56	-998.72	102.46	1401.92	0.00	0.00	0.00	-832.66	9.56	1652.15	-827.87	115.65	1648.22	-89.50	72.92	1784.99	-960.68	140.26	1766.10	-271.63	1198.91	74.73	310.26	1129.64	79.98	-199.91
5.83000	-1316.12	203.06	17.33	-1335.43	200.61	36.86	-1444.30	253.91	199.27	-1398.15	263.25	234.06	-724.57	7.83	32.73	-758.13	17.46	33.71	-957.55	14.04	33.29	-958.21	12.22	88.73	-992.32	99.95	1402.48	0.00	0.00	0.00	-824.57	6.90	1653.32	-820.47	112.94	1649.59	-89.50	72.92	1784.99	-950.82	139.00	1767.30	-271.66	1198.94	74.69	308.83	1128.92	80.06	-198.67
5.84000	-1309.86	205.28	16.27	-1328.63	202.18	42.95	-1429.05	252.95	210.86	-1381.86	262.52	243.09	-724.62	7.89	32.50	-760.89	17.36	32.72	-957.24	13.80	33.38	-958.52	12.66	88.31	-981.89	96.45	1403.19	0.00	0.00	0.00	-816.33	4.35	1654.47	-812.91	110.40	1650.98	-89.50	72.92	1784.99	-942.33	136.02	1768.43	-271.30	1196.43	75.53	309.17	1128.60	80.19	-200.60
5.85000	-1300.57	208.40	13.81	-1317.38	204.76	49.41	-1413.85	251.19	221.22	-1366.73	260.23	251.65	-725.63	7.70	32.18	-763.17	17.19	31.96	-957.22	13.80	33.26	-957.69	11.68	88.75	-975.17	96.38	1403.25	0.00	0.00	0.00	-805.96	1.40	1655.71	-801.14	107.41	1652.50	-89.50	72.92	1784.99	-934.06	132.30	1769.71	-271.47	1198.48	74.54	309.69	1128.30	80.35	-202.50
5.86000	-1286.03	213.14	17.55	-1299.40	207.84	56.30	-1398.73	248.27	229.34	-1351.00	257.91	259.63	-725.04	7.73	31.85	-761.13	17.51	32.10	-957.43	14.08	33.20	-957.59	11.37	88.96	-964.46	93.87	1404.70	0.00	0.00	0.00	-798.12	-1.06	1656.69	-792.16	105.13	1653.74	-89.50	72.92	1784.99	-925.09	130.08	1770.76	-272.12	1198.42	74.36	311.06	1128.13	80.65	-201.02
5.87000	-1269.09	217.59	25.80	-1285.00	211.68	62.50	-1382.82	244.64	236.03	-1334.99	255.20	267.08	-721.97	7.21	32.20	-761.17	17.34	31.91	-956.91	13.51	33.41	-957.49	12.15	88.78	-958.46	91.74	1405.61	0.00	0.00	0.00	-789.02	-3.55	1657.51	-784.46	103.13	1654.82	-89.50	72.92	1784.99	-916.78	127.23	1771.78	-272.53	1199.24	74.31	311.61	1128.96	80.43	-203.94
5.88000	-1247.37	221.71	32.76	-1266.65	214.12	67.92	-1366.83	239.95	240.63	-1318.25	252.45	273.77	-724.65	7.40	30.97	-759.72	17.09	31.93	-957.59	14.47	33.05	-957.42	12.59	88.54	-954.03	90.68	1405.13	0.00	0.00	0.00	-780.48	-5.46	1658.23	-776.37	101.31	1655.75	-89.50	72.92	1784.99	-907.99	125.09	1772.60	-270.21	1198.39	74.76	309.79	1129.09	80.15	-199.53
5.89000	-1224.67	225.22	38.73	-1247.16	216.20	71.94	-1348.20	237.96	244.68	-1300.81	249.64	278.88	-726.23	7.70	30.29	-761.73	17.02	31.19	-957.26	14.53	33.23	-957.07	12.59	88.91	-946.89	90.01	1405.15	0.00	0.00	0.00	-771.84	-7.11	1658.84	-768.36	99.38	1656.57	-89.50	72.92	1784.99	-899.12	123.29	1773.40	-276.60	1200.39	73.06	309.53	1128.47	80.32	-198.62
5.90000	-1203.52	228.17	43.31	-1225.27	218.46	75.59	-1328.86	236.62	247.16	-1282.27	247.24	282.55	-722.70	8.27	30.49	-761.08	16.99	30.81	-956.96	14.52	33.56	-956.70	12.80	89.14	-939.96	88.21	1404.99	0.00	0.00	0.00	-763.17	-9.51	1659.66	-760.03	96.92	1657.57	-89.50	72.92	1784.99	-891.89	118.63	1774.49	-270.12	1198.54	74.78	309.59	1129.18	79.96	-204.20
5.91000	-1178.35	229.55	47.72	-1202.56	219.39	78.22	-1310.14	233.56	247.43	-1263.43	244.85	284.44	-721.10	8.65	30.30	-760.73	17.03	30.58	-957.36	15.34	33.41	-955.66	11.61	89.79	-932.82	87.29	1405.54	0.00	0.00	0.00	-754.06	-11.08	1660.20	-752.65	95.12	1658.53	-89.50	72.92	1784.99	-882.46	118.50	1775.11	-270.74	1197.59	74.73	310.49	1128.94	80.12	-204.29
5.92000	-1152.95	230.85	50.53	-1175.58	220.51	81.10	-1288.88	233.41	247.28	-1244.20	242.69	284.90	-723.38	8.26	29.27	-760.15	16.81	30.60	-956.70	14.41	33.98	-956.62	13.61	89.32	-927.90	85.70	1406.31	0.00	0.00	0.00	-746.48	-12.69	1660.82	-743.95	93.47	1658.70	-89.50	72.92	1784.99	-873.47	117.84	1775.64	-270.22	1197.94	74.75	309.91	1128.98	80.29	-199.62
5.93000	-1131.24	227.42	49.22	-1150.89	217.52	80.76	-1268.78	231.66	245.13	-1224.22	241.23	283.79	-719.40	8.34	30.19	-759.16	16.73	30.62	-956.78	14.85	34.03	-956.29	13.48	89.67	-916.00	83.22	1406.79	0.00	0.00	0.00	-739.25	-14.20	1661.27	-735.76	92.05	1659.17	-89.50	72.92	1784.99	-865.09	116.52	1776.24	-275.16	1198.55	73.75	310.23	1128.05	80.67	-201.38
5.94000	-1106.58	228.45	49.69	-1127.93	217.26	80.12	-1247.39	231.27	241.82	-1204.26	240.16	281.34	-724.19	8.32	28.68	-760.85	16.96	29.89	-956.90	15.38	33.96	-955.46	12.49	90.23	-908.88	83.36	1407.46	0.00	0.00	0.00	-730.76	-15.51	1661.59	-727.03	90.99	1659.62	-89.50	72.92	1784.99	-857.73	113.21	1776.93	-275.66	1198.71	73.80	309.12	1127.82	80.29	-201.22
5.95000	-1078.95	228.72	49.85	-1102.35	217.63	79.32	-1225.55	230.59	237.09	-1183.47	240.04	277.91	-721.53	8.80	28.82	-760.68	16.92	29.85	-956.97	15.53	34.09	-955.36	13.06	90.31	-902.38	80.92	1408.35	0.00	0.00	0.00	-720.71	-16.97	1662.03	-717.23	89.85	1660.03	-89.50	72.92	1784.99	-849.57	111.51	1777.45	-277.69	1198.70	73.49	310.61	1127.93	80.60	-200.11
5.96000	-1052.25	228.80	49.27	-1076.13	217.15	77.74	-1202.80	231.79	231.58	-1162.22	239.84	273.18	-721.55	9.33	28.59	-761.67	17.33	29.18	-956.49	15.02	34.44	-955.38	13.45	90.21	-896.31	79.35	1408.52	0.00	0.00	0.00	-711.55	-18.01	1662.39	-709.87	88.48	1660.46	-89.50	72.92	1784.99	-840.90	111.37	1777.69	-273.26	1198.92	74.23	311.31	1129.58	80.11	-202.84
5.97000	-1020.63	228.67	48.99	-1050.23	216.84	75.46	-1180.70	230.97	223.91	-1141.48	238.74	267.07	-722.13	8.65	28.33	-761.74	16.93	29.41	-956.82	15.58	34.33	-955.89	14.11	90.19	-887.96	78.06	1409.25	0.00	0.00	0.00	-704.30	-18.84	1662.76	-702.03	87.66	1660.60	-89.50	72.92	1784.99	-833.11	109.54	1778.05	-271.83	1198.84	74.49	307.83	1128.96	79.63	-201.26
5.98000	-990.22	228.07	47.81	-1017.71	216.65	74.41	-1157.26	230.78	215.53	-1119.92	238.53	259.91	-720.07	8.61	29.38	-760.17	17.12	29.44	-956.86	15.78	34.26	-955.36	13.49	90.61	-880.85	75.77	1409.47	0.00	0.00	0.00	-696.55	-19.87	1663.16	-694.66	86.71	1660.87	-89.50	72.92	1784.99	-824.45	109.55	1778.29	-273.89	1198.33	74.03	310.34	1128.31	80.58	-203.98
5.99000	-955.64	230.26	48.76	-986.05	215.94	72.24	-1133.33	230.87	206.00	-1097.48	238.55	252.24	-721.06	9.44	28.84	-759.95	17.46	29.43	-956.50	15.33	34.59	-955.90	14.71	90.02	-872.80	74.30	1409.53	0.00	0.00	0.00	-692.90	-20.50	1663.34	-691.41	86.39	1660.98	-89.50	72.92	1784.99	-817.01	107.32	1778.64	-274.88	1199.29	73.85	309.17	1128.88	80.20	-200.63
6.00000	-922.66	229.41	47.56	-950.72	216.92	75.57	-1109.51	231.58	196.93	-1074.68	238.67	243.58	-721.96	8.86	29.17	-759.83	16.70	29.79	-956.24	15.18	34.76	-955.76	14.61	90.21	-854.94	72.98	1414.16	0.00	0.00	0.00	-687.30	-21.12	1663.39	-686.10	85.98	1660.95	-89.50	72.92	1784.99	-808.90	107.03	1778.70	-272.69	1197.19	74.70	307.80	1129.97	79.65	-202.39
6.01000	-891.66	228.67	46.04	-924.89	218.29	67.73	-1083.69	232.40	186.11	-1051.57	239.08	234.52	-722.09	8.38	28.91	-761.20	16.94	29.30	-956.35	15.52	34.67	-955.76	14.60	90.35	-844.76	71.03	1415.56	0.00	0.00	0.00	-673.73	-22.07	1663.43	-672.53	84.79	1660.76	-89.50	72.92	1784.99	-801.06	106.03	1778.91	-276.28	1198.97	73.38	311.29	1128.74	80.75	-199.84
6.02000	-861.59	228.65	44.41	-895.49	217.86	64.64	-1057.69	231.91	174.42	-1028.02	238.90	224.87	-721.80	8.31	29.10	-759.40	17.00	29.73	-956.65	15.80	34.66	-955.32	14.32	90.76	-834.94	69.23	1416.29	0.00	0.00	0.00	-663.93	-22.70	1663.47	-662.64	83.89	1660.63	-89.50	72.92	1784.99	-793.31	105.13	1779.01	-272.26	1198.50	74.34	308.02	1128.82	79.95	-199.14
6.03000	-827.46	228.98	44.04	-861.60	218.29	63.02	-1030.40	233.37	163.36	-1004.15	239.08	215.09	-721.60	8.49	29.16	-760.05	16.96	29.43	-956.42	15.75	34.85	-955.06	14.16	90.96	-826.68	67.91	1416.75	0.00	0.00	0.00	-653.40	-23.42	1663.56	-651.72	83.00	1660.50	-89.50	72.92	1784.99	-785.31	104.96	1778.94	-269.01	1197.62	75.44	309.68	1128.09	80.55	-203.45
6.04000	-794.87	229.07	43.52	-830.26	217.84	60.87	-1004.76	231.97	151.19	-979.86	238.81	204.94	-723.91	7.46	28.88	-760.91	16.97	29.34	-956.31	16.11	34.83	-955.35	14.87	91.09	-818.80	67.61	1416.80	0.00	0.00	0.00	-649.93	-23.65	1663.63	-647.77	82.95	1660.45	-89.50	72.92	1784.99	-777.56	104.04	1779.01	-272.16	1199.37	74.39	311.96	1128.42	81.14	-203.56
6.05000	-762.39	229.39	43.46	-795.14	217.79	62.80	-978.99	231.23	139.46	-954.50	239.48	195.12	-724.30	7.66	28.67	-760.17	17.07	29.40	-955.87	16.00	35.19	-955.06	14.56	91.43	-811.55	66.88	1416.78	0.00	0.00	0.00	-645.96	-23.81	1663.52	-643.96	83.11	1660.28	-89.50	72.92	1784.99	-770.03	103.00	1778.97	-272.87	1199.59	74.23	309.14	1129.27	80.33	-202.25
6.06000	-729.59	229.80	43.87	-768.59	219.81	57.18	-951.50	230.65	128.33	-929.77	239.20	185.18	-722.71	7.55	28.91	-757.59	17.00	30.05	-955.95	16.11	35.33	-954.24	14.16	91.98	-801.85	65.16	1416.79	0.00	0.00	0.00	-633.94	-24.30	1663.10	-633.48	82.86	1659.80	-89.50	72.92	1784.99	-762.24	102.74	1778.75	-276.61	1200.70	73.22	309.80	1127.39	80.87	-200.78
6.07000	-697.90	230.87	44.50	-738.34	220.19	56.00	-922.96	230.34	117.09	-903.84	240.20	175.87	-719.73	8.04	29.80	-757.96	17.09	30.00	-955.79	15.85	35.65	-954.44	15.20	91.93	-796.98	65.46	1416.59	0.00	0.00	0.00	-624.66	-24.70	1662.78	-625.43	82.53	1659.45	-89.50	72.92	1784.99	-754.50	102.51	1778.49	-277.72	1200.56	72.73	310.85	1126.71	81.21	-200.73
6.08000	-666.29	231.01	45.60	-705.90	220.21	55.43	-894.63	230.25	106.58	-878.65	239.05	166.20	-720.05	7.94	29.99	-759.23	16.68	29.71	-955.58	16.35	35.85	-954.16	15.00	92.41	-788.53	64.82	1416.49	0.00	0.00	0.00	-615.19	-25.08	1662.49	-616.98	82.15	1659.16	-89.50	72.92	1784.99	-747.06	101.66	1778.30	-271.40	1198.44	74.59	313.05	1127.20	81.53	-202.27
6.09000	-634.38	231.33	47.41	-677.49	220.50	55.01	-867.08	229.31	96.46	-853.52	238.32	156.93	-717.47	7.38	30.54	-759.23	16.75	29.60	-955.43	16.49	35.95	-954.07	15.58	92.61	-779.71	64.06	1416.27	0.00	0.00	0.00	-612.21	-25.14	1662.41	-613.73	81.92	1659.16	-89.50	72.92	1784.99	-739.62	100.65	1778.06	-272.67	1198.97	73.93	311.26	1127.25	81.34	-199.08
6.10000	-601.27	231.60	51.81	-640.11	224.28	59.12	-838.13	230.06	87.79	-828.09	237.73	148.34	-723.75	7.61	28.99	-757.60	16.74	29.98	-955.28	16.67	36.25	-953.56	15.21	93.00	-771.73	63.88	1415.92	0.00	0.00	0.00	-607.97	-25.15	1662.13	-609.01	81.82	1658.97	-89.50	72.92	1784.99	-731.90	100.63	1777.67	-277.81	1200.92	72.53	311.28	1127.95	80.94	-195.23
6.11000	-574.95	231.36	51.97	-615.25	220.64	56.89	-810.16	230.01	79.30	-803.24	236.23	139.89	-722.34	7.51	29.30	-757.57	16.44	29.90	-955.16	17.09	36.28	-953.36	15.32	93.17	-764.72	64.47	1415.58	0.00	0.00	0.00	-594.77	-25.38	1661.24	-596.18	81.85	1658.11	-89.50	72.92	1784.99	-724.07	100.34	1777.23	-273.98	1197.98	74.23	309.76	1129.09	80.10	-202.04
6.12000	-545.26	230.42	55.15	-587.16	218.84	58.21	-782.01	229.74	71.60	-777.92	235.47	132.32	-721.39	7.55	29.01	-759.20	16.33	29.58	-955.26	17.61	36.29	-953.13	15.30	93.63	-755.74	63.12	1415.16	0.00	0.00	0.00	-584.63	-25.59	1660.58	-586.62	81.90	1657.44	-89.50	72.92	1784.99	-716.01	100.68	1776.77	-275.20	1198.44	74.05	309.48	1128.76	80.11	-198.65
6.13000	-515.02	229.00	59.36	-559.09	218.17	60.79	-753.49	230.42	65.08	-752.06	235.94	126.01	-720.31	8.17	28.77	-757.99	15.79	29.80	-954.85	17.16	36.89	-952.24	14.87	94.13	-748.70	59.32	1414.59	0.00	0.00	0.00	-574.55	-25.83	1659.89	-576.71	81.73	1656.78	-89.50	72.92	1784.99	-708.10	100.91	1776.19	-272.65	1199.63	74.51	310.51	1128.67	80.51	-200.71
6.14000	-486.13	227.75	64.17	-528.94	217.19	64.15	-725.85	229.47	58.57	-727.10	235.30	120.09	-720.70	9.18	28.60	-756.22	15.76	30.45	-955.00	18.15	36.89	-952.33	15.13	94.40	-742.82	62.69	1414.22	0.00	0.00	0.00	-572.14	-25.88	1659.64	-573.78	81.35	1656.56	-89.50	72.92	1784.99	-700.65	100.17	1775.73	-273.05	1199.35	74.38	312.59	1127.96	81.21	-198.06
6.15000	-457.88	225.95	69.86	-513.56	216.94	67.88	-698.45	229.63	52.85	-702.11	234.67	114.80	-721.53	9.01	28.38	-757.15	15.88	30.04	-955.08	18.78	36.98	-951.97	15.54	94.66	-734.67	63.22	1413.83	0.00	0.00	0.00	-568.91	-25.77	1659.28	-570.12	81.15	1656.17	-89.50	72.92	1784.99	-692.86	100.21	1775.16	-270.50	1196.84	75.42	310.78	1128.12	81.03	-198.23
6.16000	-431.47	224.18	75.85	-473.70	214.34	72.39	-671.38	229.55	49.55	-677.68	234.00	110.39	-722.82	8.14	27.99	-759.29	15.58	29.50	-953.83	17.49	38.03	-951.01	14.60	95.50	-727.96	63.14	1413.32	0.00	0.00	0.00	-556.41	-25.52	1658.24	-558.05	81.51	1654.96	-89.50	72.92	1784.99	-684.98	100.72	1774.55	-276.31	1198.45	73.79	311.68	1128.08	81.35	-199.87
6.17000	-405.40	224.14	82.74	-450.99	213.30	76.46	-643.53	228.53	45.77	-653.35	233.37	106.91	-720.97	8.90	27.96	-758.54	15.62	29.82	-953.88	18.19	38.23	-951.44	16.14	95.32	-720.97	62.79	1412.70	0.00	0.00	0.00	-546.43	-25.36	1657.45	-548.62	81.89	1654.04	-89.50	72.92	1784.99	-677.21	101.14	1773.89	-276.47	1199.21	73.60	309.00	1128.68	80.55	-199.93
6.18000	-380.78	222.44	89.09	-424.51	211.48	82.15	-616.77	228.41	43.53	-629.36	232.29	104.13	-728.85	8.51	25.82	-756.81	15.56	30.22	-953.79	18.89	38.56	-951.70	16.62	95.50	-713.46	58.92	1412.15	0.00	0.00	0.00	-535.13	-25.14	1656.52	-537.12	82.24	1652.96	-89.50	72.92	1784.99	-669.76	100.72	1773.28	-270.73	1196.98	75.38	309.24	1127.42	80.81	-198.76
6.19000	-357.23	221.63	96.19	-398.77	210.08	88.32	-591.32	227.04	41.84	-606.30	230.67	101.94	-722.89	7.95	28.04	-760.16	15.50	29.21	-953.88	19.85	38.66	-951.64	17.09	95.96	-708.88	63.20	1411.73	0.00	0.00	0.00	-530.12	-24.96	1656.07	-530.75	82.40	1652.43	-89.50	72.92	1784.99	-661.94	101.38	1772.63	-274.67	1199.50	73.97	310.20	1128.05	80.57	-196.84
6.20000	-335.40	220.18	103.27	-372.86	208.59	97.28	-566.60	225.34	40.78	-583.75	229.36	100.78	-722.58	7.45	27.81	-758.31	15.31	29.71	-953.50	19.74	39.25	-950.13	15.26	97.53	-699.07	63.74	1411.14	0.00	0.00	0.00	-526.07	-24.69	1655.69	-525.34	82.72	1651.97	-89.50	72.92	1784.99	-654.29	101.77	1771.92	-268.63	1197.28	75.69	310.73	1128.84	80.58	-201.32
6.21000	-313.45	219.74	111.64	-353.17	206.55	101.22	-543.30	222.98	40.40	-562.19	227.74	100.11	-721.30	7.89	28.11	-758.04	15.19	29.71	-953.18	20.22	39.74	-949.73	15.54	97.93	-692.60	63.78	1410.27	0.00	0.00	0.00	-517.69	-24.18	1654.97	-516.70	83.56	1651.10	-89.50	72.92	1784.99	-646.91	101.87	1771.28	-270.91	1199.29	74.70	309.67	1128.37	80.74	-203.49
6.22000	-293.55	218.57	120.19	-335.68	205.84	107.54	-520.44	220.92	40.80	-541.87	225.73	99.88	-721.27	7.14	28.11	-758.04	15.33	29.75	-952.66	20.10	40.47	-950.24	16.83	97.97	-686.02	64.82	1409.39	0.00	0.00	0.00	-508.85	-23.81	1654.19	-508.93	84.47	1650.24	-89.50	72.92	1784.99	-639.16	102.65	1770.60	-273.75	1199.41	74.30	310.95	1127.13	81.29	-202.40
6.23000	-275.03	218.02	128.77	-315.55	204.24	115.44	-498.79	218.58	41.63	-522.40	223.43	100.09	-719.99	7.99	28.40	-758.14	15.09	29.68	-952.15	19.80	41.39	-949.20	15.61	99.16	-680.91	64.78	1408.04	0.00	0.00	0.00	-501.90	-23.24	1653.71	-501.18	85.08	1649.52	-89.50	72.92	1784.99	-631.40	103.70	1769.87	-277.18	1199.21	73.61	311.54	1126.82	81.35	-198.91
6.24000	-257.49	215.45	137.22	-294.83	202.54	123.47	-478.34	216.84	43.16	-503.93	221.17	100.61	-720.68	7.44	27.87	-757.61	15.35	29.47	-951.99	20.35	41.85	-948.84	15.34	99.94	-684.93	66.79	1403.44	0.00	0.00	0.00	-494.82	-22.70	1653.14	-493.02	85.33	1648.81	-89.50	72.92	1784.99	-624.06	103.83	1769.25	-273.61	1197.70	74.48	311.09	1127.41	81.00	-197.67
6.25000	-242.15	214.92	144.29	-276.99	200.92	131.87	-459.81	213.78	44.21	-486.84	219.30	101.52	-718.69	7.26	28.39	-756.98	15.29	29.53	-951.58	19.99	42.69	-948.71	15.43	100.70	-680.22	66.97	1402.17	0.00	0.00	0.00	-489.39	-22.27	1652.78	-488.74	85.82	1648.42	-89.50	72.92	1784.99	-616.52	104.80	1768.52	-272.05	1198.27	74.50	310.87	1127.78	80.83	-199.48
6.26000	-226.61	213.08	151.17	-263.44	201.29	134.57	-442.61	210.57	45.02	-471.23	216.38	101.90	-719.01	7.31	28.47	-757.08	15.11	29.62	-951.63	20.69	43.10	-948.51	16.13	101.11	-670.52	67.85	1401.45	0.00	0.00	0.00	-481.14	-21.45	1652.32	-480.67	86.84	1647.89	-89.50	72.92	1784.99	-608.88	106.22	1767.77	-276.38	1198.92	74.04	310.57	1128.00	80.73	-202.99
6.27000	-213.51	212.40	156.49	-249.55	200.82	139.40	-427.11	208.29	45.84	-457.10	214.20	102.25	-724.32	7.73	27.19	-757.55	15.11	29.63	-950.77	19.88	44.17	-948.04	15.46	102.06	-661.52	68.20	1400.98	0.00	0.00	0.00	-473.03	-20.64	1651.80	-470.86	87.66	1647.23	-89.50	72.92	1784.99	-601.48	106.89	1767.11	-274.78	1198.67	74.08	312.12	1126.65	81.50	-203.95
6.28000	-202.02	211.34	160.21	-237.69	199.08	142.68	-413.56	205.22	45.89	-444.54	211.82	102.15	-722.97	7.55	27.21	-758.59	14.84	29.24	-950.98	21.05	44.57	-946.68	13.81	103.53	-656.08	68.70	1400.04	0.00	0.00	0.00	-464.94	-19.85	1651.32	-462.67	88.47	1646.64	-89.50	72.92	1784.99	-593.91	108.02	1766.43	-273.88	1199.15	74.25	309.05	1126.93	80.76	-204.64
6.29000	-192.02	209.86	162.80	-227.10	197.18	144.82	-401.77	203.11	45.85	-433.76	209.65	101.86	-718.09	7.66	28.34	-757.90	14.96	29.26	-950.32	20.21	45.67	-946.89	14.61	103.87	-649.61	69.75	1399.23	0.00	0.00	0.00	-461.19	-19.44	1651.19	-460.52	88.79	1646.44	-89.50	72.92	1784.99	-586.14	109.56	1765.76	-275.81	1200.70	73.38	309.08	1127.98	80.53	-206.48
6.30000	-183.58	207.64	163.45	-217.75	193.45	146.07	-392.76	200.38	44.98	-424.89	207.08	100.92	-718.84	8.50	28.15	-757.53	14.79	29.49	-950.04	20.46	46.44	-946.20	14.39	105.10	-640.30	71.60	1399.00	0.00	0.00	0.00	-455.95	-18.75	1651.10	-456.52	89.45	1646.18	-89.50	72.92	1784.99	-578.50	110.85	1765.04	-270.61	1199.12	74.45	308.50	1128.43	80.34	-203.64
6.31000	-176.10	205.29	161.99	-211.41	192.83	143.11	-385.07	199.16	44.39	-417.64	204.23	99.67	-719.00	7.71	28.60	-758.52	14.83	29.23	-949.90	20.70	47.14	-945.60	13.82	106.12	-626.98	72.86	1397.94	0.00	0.00	0.00	-443.38	-17.11	1650.75	-442.78	91.26	1645.44	-89.50	72.92	1784.99	-570.54	112.75	1764.31	-269.44	1198.42	75.28	312.27	1128.06	81.08	-199.55
6.32000	-169.98	202.80	158.09	-205.01	190.54	140.32	-380.12	195.86	42.27	-411.94	201.61	98.10	-723.30	7.78	27.44	-758.02	14.18	29.36	-949.80	21.14	48.02	-944.95	13.69	107.13	-622.30	74.62	1397.17	0.00	0.00	0.00	-434.29	-15.93	1650.47	-432.15	92.59	1644.87	-89.50	72.92	1784.99	-562.63	114.34	1763.62	-273.99	1199.97	73.74	311.69	1127.19	81.05	-200.66
6.33000	-164.74	200.42	152.89	-200.16	188.55	135.40	-376.60	193.30	40.10	-407.36	199.09	96.24	-721.95	7.71	27.80	-758.45	14.31	29.20	-949.23	20.77	49.29	-944.60	13.82	108.20	-612.29	74.46	1396.54	0.00	0.00	0.00	-424.36	-14.61	1650.19	-421.32	93.86	1644.34	-89.50	72.92	1784.99	-554.81	116.06	1762.93	-275.30	1200.58	73.51	312.54	1127.57	81.37	-199.12
6.34000	-160.49	197.97	146.80	-196.20	185.49	129.59	-374.29	190.79	37.77	-403.72	197.04	94.24	-726.29	7.24	26.80	-758.83	14.43	28.90	-948.08	19.57	51.12	-943.62	13.01	109.77	-607.29	76.07	1395.34	0.00	0.00	0.00	-420.65	-14.00	1650.11	-418.09	94.13	1644.27	-89.50	72.92	1784.99	-546.77	118.41	1762.12	-272.55	1199.39	74.52	312.71	1126.57	81.71	-199.52
6.35000	-157.23	194.80	140.28	-192.99	180.68	124.02	-373.26	188.91	36.36	-401.44	194.10	92.35	-723.47	6.69	27.31	-758.22	14.47	29.11	-948.03	20.08	52.06	-942.56	12.42	111.11	-600.00	75.72	1394.67	0.00	0.00	0.00	-416.20	-13.13	1650.06	-413.90	94.78	1644.14	-89.50	72.92	1784.99	-539.12	119.82	1761.44	-276.71	1200.16	73.45	311.77	1127.63	81.04	-197.61
6.36000	-154.02	190.00	134.08	-190.19	177.91	118.23	-371.77	187.87	35.42	-399.41	191.27	90.26	-723.34	7.74	27.20	-756.62	14.56	29.49	-947.28	19.57	53.51	-941.92	12.41	112.53	-593.12	77.71	1394.10	0.00	0.00	0.00	-404.05	-11.04	1649.84	-400.20	97.20	1643.45	-89.50	72.92	1784.99	-531.14	121.88	1760.65	-278.14	1199.26	73.34	310.82	1128.17	80.71	-199.08
6.37000	-150.74	184.78	128.75	-181.64	172.44	115.63	-369.93	186.62	34.82	-396.49	190.79	89.30	-723.85	7.71	27.14	-757.89	14.32	29.30	-946.17	18.36	55.50	-940.96	11.94	114.19	-581.44	80.72	1393.38	0.00	0.00	0.00	-394.88	-9.52	1649.65	-389.54	99.09	1642.87	-89.50	72.92	1784.99	-523.06	124.34	1759.78	-274.56	1198.86	73.74	310.56	1128.19	80.76	-205.90
6.38000	-146.30	181.15	122.68	-183.51	168.45	108.44	-367.77	185.25	34.49	-393.11	188.49	88.29	-724.12	7.04	27.22	-757.46	14.39	29.28	-945.79	18.70	56.97	-939.79	11.30	115.99	-569.91	80.24	1394.62	0.00	0.00	0.00	-385.08	-7.91	1649.37	-378.72	101.07	1642.20	-89.50	72.92	1784.99	-515.03	126.48	1759.08	-273.26	1198.78	74.42	312.55	1127.09	81.47	-200.13
6.39000	-140.29	177.58	113.83	-179.56	166.40	101.13	-365.47	184.40	34.29	-388.09	188.52	88.34	-722.74	7.32	27.48	-758.18	14.24	29.02	-945.35	18.48	58.72	-939.12	11.43	117.42	-561.61	81.24	1394.13	0.00	0.00	0.00	-381.49	-7.25	1649.17	-375.71	101.85	1641.86	-89.50	72.92	1784.99	-506.83	128.63	1758.48	-275.43	1199.49	73.63	309.92	1127.54	80.75	-201.89
6.40000	-134.03	174.34	104.48	-176.61	164.07	92.61	-363.41	184.40	34.10	-383.61	188.72	88.16	-721.92	7.35	27.51	-757.29	14.34	29.18	-945.09	18.49	60.20	-938.08	10.97	119.15	-554.79	84.48	1393.43	0.00	0.00	0.00	-377.16	-6.08	1649.12	-372.18	102.94	1641.65	-89.50	72.92	1784.99	-498.44	131.03	1758.09	-274.00	1199.31	73.96	309.60	1128.12	80.41	-206.60
6.41000	-129.64	173.86	93.73	-172.71	164.17	83.73	-362.15	185.17	33.90	-379.81	189.15	87.78	-721.02	7.25	27.66	-756.68	14.36	29.40	-944.15	18.07	62.59	-936.25	9.97	121.91	-549.12	85.66	1392.65	0.00	0.00	0.00	-365.14	-2.98	1649.27	-359.83	105.83	1641.35	-89.50	72.92	1784.99	-489.73	133.91	1757.95	-272.67	1198.58	74.35	309.96	1128.44	80.39	-203.63
6.42000	-127.78	174.19	83.62	-170.14	164.50	75.73	-361.25	186.51	33.78	-376.57	190.01	87.71	-719.99	7.08	28.00	-757.55	13.88	29.35	-942.71	17.25	65.56	-934.51	9.41	124.74	-539.12	87.97	1392.83	0.00	0.00	0.00	-356.05	-0.70	1649.41	-350.05	107.97	1641.14	-89.50	72.92	1784.99	-481.02	136.59	1757.95	-273.35	1197.93	74.21	310.61	1127.78	80.71	-205.97
6.43000	-122.47	173.82	74.46	-165.46	165.49	68.46	-360.63	186.45	33.57	-373.74	190.03	87.54	-719.33	6.85	28.44	-757.94	14.28	29.10	-941.61	17.10	68.31	-932.28	8.04	127.89	-535.60	76.54	1392.37	0.00	0.00	0.00	-346.33	1.73	1649.44	-339.98	110.15	1640.83	-89.50	72.92	1784.99	-472.44	138.69	1758.28	-275.48	1198.37	73.86	308.74	1127.86	80.62	-203.77
6.44000	-119.18	171.24	65.73	-163.17	162.80	61.85	-359.65	186.45	33.76	-370.92	189.83	87.85	-721.36	6.82	27.96	-757.14	14.28	29.28	-940.47	16.60	71.21	-929.96	7.12	131.02	-526.89	75.37	1392.78	0.00	0.00	0.00	-342.54	2.60	1649.42	-336.39	110.87	1640.73	-89.50	72.92	1784.99	-463.79	141.33	1758.65	-275.71	1198.03	73.89	309.49	1128.71	80.39	-202.77
6.45000	-115.92	168.93	58.11	-159.84	161.00	55.83	-358.87	186.06	34.39	-368.78	189.17	88.21	-719.85	6.84	28.25	-756.58	14.24	29.51	-939.12	16.08	74.43	-927.06	5.67	134.51	-520.09	74.52	1393.15	0.00	0.00	0.00	-337.43	3.80	1649.85	-331.37	112.18	1640.97	-89.50	72.92	1784.99	-455.12	143.99	1759.20	-273.30	1198.39	74.17	308.93	1129.12	80.05	-202.52
6.46000	-114.84	166.72	54.61	-158.15	159.32	51.95	-358.31	185.74	34.82	-367.18	188.01	88.52	-721.91	6.79	27.72	-755.77	14.62	29.66	-936.29	13.67	78.93	-923.76	4.13	138.31	-512.40	78.11	1394.81	0.00	0.00	0.00	-323.78	7.21	1651.21	-317.02	116.13	1641.66	-89.50	72.92	1784.99	-446.42	146.72	1759.93	-272.57	1199.54	74.08	312.34	1127.49	81.28	-200.72
6.47000	-113.67	164.81	51.32	-157.45	157.60	47.58	-357.99	185.04	34.99	-366.12	186.38	88.60	-720.17	7.40	28.28	-755.42	14.20	29.87	-934.34	12.96	82.78	-920.77	2.93	142.15	-502.71	79.71	1396.52	0.00	0.00	0.00	-313.61	9.77	1652.21	-306.18	119.10	1642.14	-89.50	72.92	1784.99	-437.63	149.66	1760.81	-273.47	1198.21	74.32	311.46	1128.32	80.77	-200.19
6.48000	-112.85	163.45	47.80	-156.19	157.13	44.46	-357.69	184.51	35.26	-364.71	186.50	89.25	-721.60	6.94	27.94	-756.72	14.39	29.79	-931.85	12.05	87.31	-916.22	0.36	146.99	-497.57	80.53	1398.60	0.00	0.00	0.00	-302.79	12.54	1653.31	-294.77	122.30	1642.64	-89.50	72.92	1784.99	-429.05	152.21	1761.93	-270.59	1195.92	75.52	310.86	1127.62	80.95	-199.81
6.49000	-109.66	163.13	46.29	-156.81	156.86	42.16	-357.32	184.65	35.56	-364.12	185.49	89.34	-721.50	6.59	27.87	-754.61	14.41	30.46	-928.84	10.88	92.18	-912.11	-0.75	151.08	-479.12	96.56	1400.07	0.00	0.00	0.00	-299.14	13.56	1653.92	-291.09	123.39	1643.00	-89.50	72.92	1784.99	-420.37	155.20	1763.04	-272.28	1198.44	74.54	311.78	1127.68	81.17	-200.77
6.50000	-108.52	162.81	44.14	-157.01	156.59	40.10	-357.20	184.00	35.64	-363.21	185.66	89.77	-720.22	6.53	28.04	-753.31	13.87	31.51	-925.86	10.79	96.84	-907.58	-2.05	155.65	-475.81	94.43	1401.49	0.00	0.00	0.00	-294.90	14.76	1655.03	-286.96	124.43	1644.01	-89.50	72.92	1784.99	-411.93	157.82	1764.20	-271.79	1199.01	74.62	311.83	1128.74	80.81	-202.54
6.51000	-109.56	162.85	43.00	-156.73	156.78	39.81	-357.21	183.55	35.35	-362.86	185.23	89.69	-718.75	6.88	28.17	-754.10	14.78	30.95	-920.20	7.09	103.54	-901.06	-4.75	160.68	-473.62	87.34	1402.83	0.00	0.00	0.00	-282.35	18.04	1657.59	-274.25	127.46	1646.46	-89.50	72.92	1784.99	-403.62	160.48	1765.36	-273.76	1200.62	73.96	309.78	1129.41	80.15	-202.57
6.52000	-110.09	162.50	42.28	-154.51	157.42	39.95	-356.87	184.04	35.81	-362.40	184.94	89.80	-718.68	6.98	28.27	-754.84	15.05	30.96	-915.90	5.67	109.38	-893.80	-7.94	165.99	-459.49	87.11	1404.25	0.00	0.00	0.00	-272.69	20.52	1659.40	-264.38	129.82	1648.17	-89.50	72.92	1784.99	-395.59	162.90	1766.53	-269.89	1197.59	75.45	308.88	1128.64	80.03	-203.87
6.53000	-110.56	162.69	41.27	-156.98	156.94	39.00	-356.75	184.04	36.01	-362.09	184.57	89.85	-717.93	6.83	28.15	-753.58	14.62	31.41	-910.88	3.43	115.73	-887.54	-8.92	170.52	-450.23	100.57	1406.07	0.00	0.00	0.00	-262.46	23.21	1661.47	-254.32	132.39	1650.07	-89.50	72.92	1784.99	-387.61	165.59	1767.55	-269.71	1197.69	75.29	309.42	1128.88	80.27	-203.84
6.54000	-108.53	162.69	41.52	-154.46	156.71	39.42	-356.65	183.64	35.99	-361.60	184.15	89.87	-718.84	6.49	27.42	-750.91	14.49	32.19	-905.96	1.82	122.18	-880.48	-11.57	175.92	-438.64	105.47	1407.40	0.00	0.00	0.00	-258.84	24.22	1662.31	-251.46	133.47	1650.74	-89.50	72.92	1784.99	-379.91	167.66	1768.60	-269.76	1197.55	75.33	310.42	1129.02	80.26	-203.64
6.55000	-107.10	162.52	41.48	-183.96	157.73	27.70	-356.43	183.69	36.17	-360.99	184.50	90.21	-719.95	6.24	27.03	-750.98	13.86	32.61	-900.29	-0.39	129.37	-872.23	-14.98	182.28	-430.18	107.72	1408.64	0.00	0.00	0.00	-254.62	25.29	1663.19	-248.16	134.71	1651.45	-89.50	72.92	1784.99	-372.29	170.17	1769.44	-272.04	1197.38	75.07	310.60	1127.60	80.74	-201.11
6.56000	-106.94	162.44	41.30	-154.78	156.50	38.84	-356.56	183.15	36.03	-360.75	184.30	90.23	-717.33	5.95	26.95	-748.74	13.29	33.68	-893.89	-3.06	137.25	-864.38	-16.85	188.20	-420.73	107.81	1409.41	0.00	0.00	0.00	-242.60	28.14	1665.38	-236.80	137.77	1653.48	-89.50	72.92	1784.99	-364.75	172.61	1770.17	-272.22	1197.66	74.45	309.17	1128.75	79.85	-201.54
6.57000	-107.20	162.96	40.99	-154.08	156.55	39.08	-356.28	183.63	36.30	-360.63	183.39	89.80	-718.24	5.04	26.74	-744.13	12.33	35.67	-888.24	-3.95	144.74	-856.43	-18.06	194.34	-411.94	109.90	1410.10	0.00	0.00	0.00	-233.44	30.31	1667.02	-227.83	140.03	1655.03	-89.50	72.92	1784.99	-357.20	175.27	1770.78	-273.36	1198.17	74.22	302.38	1127.93	82.33	-199.23
6.58000	-108.14	162.53	40.52	-155.40	156.32	38.54	-356.17	183.84	36.35	-360.30	183.54	89.83	-716.19	5.00	26.75	-743.30	11.31	36.90	-881.27	-6.02	153.03	-847.90	-19.76	200.91	-406.46	111.39	1410.74	0.00	0.00	0.00	-224.20	32.61	1668.86	-218.21	142.34	1656.78	-89.50	72.92	1784.99	-349.76	177.60	1771.30	-270.11	1198.21	75.19	310.52	1126.97	82.22	-196.72
6.59000	-108.31	162.61	40.37	-156.05	156.27	38.57	-356.35	183.10	36.01	-359.99	183.71	89.89	-712.03	3.67	27.62	-739.61	10.59	38.88	-873.97	-7.43	161.23	-838.67	-21.38	207.65	-398.27	113.21	1411.38	0.00	0.00	0.00	-221.72	33.37	1669.54	-214.40	142.89	1657.38	-89.50	72.92	1784.99	-342.50	179.71	1771.74	-269.90	1197.80	74.96	311.02	1126.36	81.47	-201.85
6.60000	-108.43	162.51	40.24	-149.31	157.22	40.30	-356.43	182.96	35.98	-359.71	183.97	89.89	-710.28	3.36	27.93	-735.01	9.49	41.25	-866.09	-9.01	169.68	-829.05	-23.10	214.29	-389.47	114.43	1411.58	0.00	0.00	0.00	-218.32	34.13	1669.95	-210.04	143.49	1657.57	-89.50	72.92	1784.99	-335.25	181.62	1772.13	-273.21	1198.79	74.24	312.27	1127.07	81.48	-202.37
6.61000	-108.17	162.53	40.28	-154.71	156.23	38.49	-356.51	182.92	35.88	-359.67	183.98	89.86	-705.13	2.07	29.28	-730.85	8.19	43.67	-857.98	-10.36	177.98	-819.50	-23.81	220.71	-381.48	116.25	1412.12	0.00	0.00	0.00	-206.37	36.42	1671.01	-198.77	145.94	1658.10	-89.50	72.92	1784.99	-328.09	183.60	1772.40	-272.81	1198.17	74.53	311.29	1128.47	80.78	-200.29
6.62000	-110.19	162.58	39.61	-153.62	156.50	38.70	-356.43	183.41	36.07	-359.51	184.38	90.03	-703.92	0.22	29.36	-724.96	6.73	46.30	-849.48	-11.18	186.22	-809.61	-24.74	227.29	-372.74	115.48	1412.36	0.00	0.00	0.00	-196.98	38.20	1671.85	-190.35	147.93	1658.57	-89.50	72.92	1784.99	-321.02	185.42	1772.59	-273.68	1197.75	74.37	309.47	1128.93	80.04	-205.42
6.63000	-105.85	162.72	40.81	-154.46	156.05	38.31	-356.42	183.28	35.97	-359.75	183.92	89.81	-698.43	-1.83	30.62	-722.29	5.30	48.48	-841.03	-11.57	194.29	-799.13	-25.78	233.84	-366.05	116.32	1412.71	0.00	0.00	0.00	-189.80	39.62	1672.53	-184.16	149.48	1658.94	-89.50	72.92	1784.99	-314.05	187.08	1772.71	-275.01	1196.59	74.86	309.16	1127.61	80.77	-205.58
6.64000	-109.77	162.72	39.66	-154.47	155.94	38.42	-356.40	183.38	35.96	-359.71	184.17	89.98	-693.56	-3.76	31.43	-715.25	3.18	51.74	-832.09	-11.91	202.11	-788.84	-26.13	240.28	-360.98	117.57	1412.95	0.00	0.00	0.00	-184.66	40.57	1672.73	-178.93	150.32	1659.02	-89.50	72.92	1784.99	-306.98	188.70	1772.81	-272.06	1196.86	75.53	311.09	1127.92	80.92	-199.11
6.65000	-108.83	162.42	40.07	-155.74	156.55	38.12	-356.54	183.32	35.96	-359.74	184.13	89.96	-685.17	-6.63	33.44	-707.93	1.34	55.08	-822.63	-11.67	208.88	-777.90	-27.71	246.76	-351.75	118.79	1413.29	0.00	0.00	0.00	-176.74	41.92	1673.02	-169.51	151.45	1659.20	-89.50	72.92	1784.99	-299.95	190.40	1772.82	-270.77	1198.28	75.34	308.12	1128.32	80.18	-202.23
6.66000	-108.85	162.46	39.78	-154.48	156.36	38.43	-356.31	183.89	36.18	-359.58	184.28	90.14	-679.04	-10.15	36.13	-698.98	-0.68	59.08	-812.50	-11.37	214.14	-768.05	-27.17	251.95	-349.43	119.62	1413.74	0.00	0.00	0.00	-170.00	43.18	1673.20	-164.09	152.83	1659.09	-89.50	72.92	1784.99	-292.92	191.96	1772.77	-270.78	1198.33	74.84	310.49	1128.15	80.83	-207.46
6.67000	-110.70	162.77	39.24	-157.15	156.40	37.38	-356.51	183.56	36.03	-359.70	183.98	90.03	-666.25	-12.40	41.18	-686.98	-2.85	63.90	-801.57	-11.32	218.33	-756.92	-27.53	256.92	-342.01	120.81	1414.09	0.00	0.00	0.00	-163.80	43.91	1673.16	-157.42	153.49	1658.99	-89.50	72.92	1784.99	-286.05	193.01	1772.80	-270.69	1197.63	75.30	310.08	1129.25	80.06	-203.41
6.68000	-107.74	162.27	40.15	-154.07	156.34	38.25	-356.68	182.92	35.66	-359.66	184.06	90.06	-649.66	-15.41	45.77	-673.69	-5.43	68.13	-790.04	-11.23	221.02	-745.30	-28.12	260.99	-334.41	121.17	1414.33	0.00	0.00	0.00	-157.47	44.89	1673.20	-150.12	154.43	1658.86	-89.50	72.92	1784.99	-279.08	194.40	1772.78	-273.80	1199.30	74.03	310.72	1129.45	80.37	-199.59
6.69000	-108.27	162.47	40.11	-153.28	156.09	38.65	-356.60	183.28	35.78	-359.49	184.28	90.14	-636.83	-18.20	49.19	-658.59	-8.03	71.92	-777.57	-11.59	222.55	-733.38	-27.99	263.68	-330.06	122.30	1414.69	0.00	0.00	0.00	-154.42	45.40	1673.16	-145.27	154.83	1658.70	-89.50	72.92	1784.99	-272.11	195.40	1772.81	-274.46	1198.78	73.72	311.96	1127.51	81.29	-202.59
6.70000	-108.05	162.22	39.98	-156.71	159.85	36.15	-356.36	183.35	35.58	-359.50	184.42	90.21	-617.47	-20.84	53.25	-640.83	-10.56	75.31	-763.97	-12.83	223.26	-720.43	-28.53	265.26	-323.81	122.70	1415.22	0.00	0.00	0.00	-149.87	45.87	1672.96	-140.31	155.15	1658.40	-89.50	72.92	1784.99	-265.25	196.34	1772.86	-275.98	1197.95	73.64	313.35	1127.11	81.75	-204.15
6.71000	-108.46	162.50	39.94	-153.53	156.43	38.33	-356.61	182.93	35.61	-359.51	183.61	90.00	-602.74	-23.18	54.94	-626.67	-12.85	76.58	-750.13	-13.80	222.85	-706.98	-28.72	265.43	-319.13	124.68	1415.71	0.00	0.00	0.00	-139.02	46.75	1672.54	-132.70	155.80	1657.86	-89.50	72.92	1784.99	-258.40	197.28	1772.94	-275.88	1197.83	74.03	311.62	1127.88	81.23	-201.90
6.72000	-107.51	162.48	40.15	-154.04	156.18	38.57	-356.49	183.36	35.87	-359.43	183.66	90.01	-585.82	-26.78	55.85	-608.22	-15.36	77.79	-735.45	-15.31	221.52	-693.25	-29.11	264.58	-316.40	125.76	1416.28	0.00	0.00	0.00	-131.22	47.36	1672.26	-127.81	156.29	1657.51	-89.50	72.92	1784.99	-251.48	198.47	1773.02	-278.27	1200.06	72.96	311.68	1126.91	81.44	-204.70
6.73000	-106.86	162.41	40.34	-153.69	156.78	38.34	-356.29	183.67	35.99	-359.34	183.70	90.07	-565.46	-29.16	56.76	-589.95	-18.36	78.02	-720.22	-16.60	218.94	-679.27	-28.92	262.32	-308.13	126.72	1416.45	0.00	0.00	0.00	-122.67	48.08	1671.90	-122.17	157.02	1657.05	-89.50	72.92	1784.99	-244.75	199.32	1773.10	-275.84	1199.56	73.47	309.36	1128.33	80.43	-204.77
6.74000	-108.54	162.17	39.88	-154.31	156.24	38.22	-356.45	183.38	35.84	-359.26	183.59	90.12	-548.06	-32.26	56.19	-572.91	-21.25	76.86	-704.62	-17.81	215.59	-664.11	-30.48	259.70	-299.16	127.40	1417.09	0.00	0.00	0.00	-119.75	48.33	1671.72	-119.45	157.41	1656.82	-89.50	72.92	1784.99	-238.24	199.79	1773.26	-275.03	1198.27	73.87	310.85	1127.34	81.04	-201.63
6.75000	-106.80	162.06	40.40	-151.08	158.89	39.15	-356.32	183.60	35.99	-359.20	183.57	90.23	-531.45	-35.36	54.80	-554.14	-24.55	75.41	-688.68	-18.76	211.19	-649.08	-30.67	255.75	-296.35	127.28	1417.48	0.00	0.00	0.00	-116.90	48.39	1671.63	-114.90	157.24	1656.64	-89.50	72.92	1784.99	-231.63	200.34	1773.38	-271.58	1197.20	75.04	312.22	1127.76	81.26	-198.85
6.76000	-106.26	162.06	40.47	-153.03	155.98	38.63	-356.46	183.02	35.82	-359.10	183.37	90.22	-508.82	-38.88	53.96	-533.91	-27.81	73.64	-671.64	-20.61	206.15	-633.17	-31.53	251.36	-290.56	129.12	1417.93	0.00	0.00	0.00	-108.59	48.56	1671.51	-103.79	156.27	1656.35	-89.50	72.92	1784.99	-225.01	201.17	1773.42	-274.70	1198.78	73.62	307.57	1129.12	79.70	-198.46
6.77000	-109.02	161.86	39.57	-153.42	156.15	38.51	-356.46	183.08	35.75	-359.12	182.99	90.14	-490.76	-42.20	51.23	-513.69	-31.23	71.24	-654.28	-22.40	200.28	-617.31	-32.09	246.04	-283.48	130.12	1418.24	0.00	0.00	0.00	-102.14	48.71	1671.42	-95.79	155.55	1656.15	-89.50	72.92	1784.99	-218.61	201.64	1773.50	-272.16	1197.13	74.81	308.54	1128.40	80.24	-202.10
6.78000	-110.97	162.09	38.84	-152.18	156.30	38.77	-356.63	182.85	35.74	-358.86	183.16	90.40	-468.39	-46.23	49.60	-490.99	-34.90	69.14	-636.54	-23.61	193.22	-600.77	-32.81	240.06	-279.20	129.99	1418.68	0.00	0.00	0.00	-95.69	48.83	1671.34	-86.83	154.62	1655.97	-89.50	72.92	1784.99	-212.29	202.12	1773.50	-271.20	1196.82	74.91	309.88	1128.33	80.55	-200.26
6.79000	-107.47	161.73	39.98	-155.65	156.29	37.76	-356.45	183.07	35.89	-358.88	182.79	90.31	-443.13	-50.20	48.71	-469.76	-38.66	66.61	-618.13	-25.44	185.92	-583.25	-34.54	233.98	-277.58	130.96	1418.75	0.00	0.00	0.00	-93.75	48.80	1671.35	-83.47	154.29	1655.99	-89.50	72.92	1784.99	-205.98	202.28	1773.58	-278.65	1199.34	73.01	311.90	1128.76	80.71	-199.81
6.80000	-107.75	161.75	39.67	-150.24	158.39	39.21	-356.55	183.03	35.93	-358.76	182.80	90.35	-419.24	-53.86	47.25	-445.23	-42.32	64.49	-599.27	-26.57	177.60	-565.21	-36.48	227.42	-269.55	131.50	1418.61	0.00	0.00	0.00	-90.65	48.71	1671.35	-80.41	154.56	1656.04	-89.50	72.92	1784.99	-199.59	203.04	1773.51	-280.06	1200.83	72.13	313.22	1128.73	81.22	-204.87
6.81000	-109.19	161.73	39.05	-153.09	156.20	38.25	-356.42	183.15	36.03	-358.72	182.94	90.54	-394.96	-58.21	46.42	-421.81	-45.88	62.06	-579.29	-28.13	169.00	-547.32	-37.06	219.77	-262.08	131.77	1419.01	0.00	0.00	0.00	-80.71	48.64	1671.26	-72.33	155.46	1655.92	-89.50	72.92	1784.99	-193.38	203.17	1773.48	-279.00	1199.23	72.95	309.36	1129.11	80.18	-203.04
6.82000	-107.61	161.57	39.65	-153.80	156.31	37.90	-356.56	182.59	35.82	-358.56	183.03	90.62	-368.14	-61.93	45.78	-395.92	-48.95	60.21	-558.44	-30.42	160.44	-528.45	-38.71	212.38	-254.74	132.25	1418.80	0.00	0.00	0.00	-73.08	48.63	1671.18	-66.14	156.08	1655.78	-89.50	72.92	1784.99	-187.24	203.51	1773.37	-275.81	1198.42	73.82	309.08	1127.99	80.32	-202.14
6.83000	-110.36	161.24	38.76	-153.99	156.00	37.78	-356.37	183.03	36.17	-358.54	182.62	90.55	-341.56	-64.87	45.33	-370.36	-51.92	58.53	-537.48	-31.64	151.12	-509.30	-39.68	204.32	-249.02	133.97	1418.89	0.00	0.00	0.00	-65.02	48.66	1671.15	-60.41	156.59	1655.77	-89.50	72.92	1784.99	-181.23	203.49	1773.30	-274.24	1197.67	74.16	311.43	1128.20	80.76	-201.36
6.84000	-107.93	161.59	39.30	-152.65	156.43	38.34	-356.32	183.35	36.23	-358.43	182.61	90.60	-314.64	-67.84	44.81	-344.97	-54.97	56.78	-515.87	-33.26	142.01	-489.83	-40.34	196.12	-247.26	134.91	1418.75	0.00	0.00	0.00	-62.30	48.73	1671.18	-59.28	156.30	1655.94	-89.50	72.92	1784.99	-175.19	203.65	1773.14	-277.20	1199.31	73.20	310.95	1129.15	80.20	-199.63
6.85000	-107.63	161.67	39.36	-149.70	158.85	38.84	-356.53	182.52	35.95	-358.39	182.09	90.49	-290.09	-71.79	43.98	-319.97	-57.91	54.98	-493.70	-34.63	132.93	-469.53	-41.41	188.11	-239.95	134.87	1418.73	0.00	0.00	0.00	-59.34	48.73	1671.08	-56.22	155.74	1656.00	-89.50	72.92	1784.99	-169.06	203.96	1772.97	-273.79	1198.43	74.30	312.58	1128.05	81.16	-198.04
6.86000	-107.50	161.61	39.46	-152.71	156.48	38.14	-356.48	182.57	36.02	-358.16	182.23	90.63	-263.59	-74.22	43.54	-294.66	-60.22	53.24	-471.39	-35.29	123.82	-449.19	-41.43	179.68	-233.79	135.21	1418.50	0.00	0.00	0.00	-50.56	48.51	1670.68	-44.71	155.41	1655.70	-89.50	72.92	1784.99	-163.05	203.65	1772.84	-276.21	1199.06	73.65	311.61	1127.80	81.22	-197.85
6.87000	-107.62	161.65	39.37	-153.46	156.26	38.05	-356.34	182.82	36.22	-358.04	181.75	90.58	-239.42	-76.65	43.29	-267.95	-62.52	52.48	-447.93	-37.21	115.60	-427.78	-42.95	172.13	-226.13	135.64	1418.23	0.00	0.00	0.00	-43.77	48.33	1670.37	-35.74	155.38	1655.41	-89.50	72.92	1784.99	-156.92	203.63	1772.62	-275.42	1199.61	73.47	310.59	1128.32	80.56	-203.64
6.88000	-105.96	161.40	39.86	-153.06	156.56	38.42	-356.23	182.47	36.16	-357.73	182.22	90.82	-211.27	-78.94	44.46	-242.50	-64.69	51.91	-424.33	-38.53	107.50	-406.41	-43.93	164.76	-219.94	135.56	1417.85	0.00	0.00	0.00	-36.34	48.23	1670.05	-26.29	155.43	1655.09	-89.50	72.92	1784.99	-150.86	203.27	1772.43	-272.96	1198.60	74.46	312.18	1128.19	81.03	-203.26
6.89000	-105.09	161.46	40.42	-153.56	156.19	38.20	-356.26	182.40	36.18	-357.56	181.83	90.73	-184.38	-80.35	45.38	-216.48	-66.43	51.72	-400.11	-40.84	100.17	-384.90	-44.42	157.46	-216.44	135.89	1417.95	0.00	0.00	0.00	-33.16	48.27	1669.93	-23.33	155.58	1654.92	-89.50	72.92	1784.99	-144.61	203.22	1772.15	-274.59	1198.80	73.94	311.06	1129.04	80.28	-201.20
6.90000	-109.15	164.49	38.62	-156.08	156.55	37.57	-356.40	181.87	36.01	-357.46	181.34	90.68	-157.71	-81.69	46.72	-191.77	-68.11	51.83	-375.93	-42.12	92.71	-363.04	-44.94	150.59	-209.78	136.09	1417.50	0.00	0.00	0.00	-29.39	48.07	1669.72	-20.84	155.28	1654.75	-89.50	72.92	1784.99	-138.38	203.07	1771.85	-276.79	1199.23	73.49	312.20	1129.25	80.46	-199.01
6.91000	-104.55	160.74	40.78	-154.15	156.88	38.33	-356.26	182.05	36.28	-357.21	181.35	90.92	-131.86	-82.72	48.64	-165.56	-69.23	52.51	-351.83	-42.92	85.71	-341.07	-45.45	144.08	-203.21	135.56	1417.27	0.00	0.00	0.00	-20.21	47.26	1669.13	-12.79	153.94	1654.43	-89.50	72.92	1784.99	-132.14	202.74	1771.55	-276.62	1198.64	73.46	310.69	1127.46	80.97	-201.29
6.92000	-106.60	160.57	40.20	-154.32	157.18	38.31	-356.04	181.98	36.39	-356.98	180.84	90.95	-106.99	-83.78	50.34	-138.41	-70.02	53.80	-327.39	-43.54	79.25	-318.82	-45.49	137.87	-197.38	136.13	1416.87	0.00	0.00	0.00	-13.46	46.63	1668.68	-6.38	152.92	1654.21	-89.50	72.92	1784.99	-125.97	202.20	1771.20	-272.16	1197.34	74.50	310.03	1128.25	80.60	-207.60
6.93000	-104.49	161.16	40.91	-156.08	156.38	38.05	-356.00	182.04	36.55	-356.77	180.63	91.06	-82.91	-84.11	52.06	-112.79	-70.70	55.10	-302.74	-43.54	72.95	-296.05	-45.51	132.24	-193.59	136.48	1416.65	0.00	0.00	0.00	-5.91	46.03	1668.21	0.65	151.77	1653.90	-89.50	72.92	1784.99	-119.72	201.90	1770.81	-273.84	1198.93	74.38	307.67	1129.67	79.57	-205.23
6.94000	-103.16	160.63	41.25	-154.88	157.19	38.39	-355.94	181.61	36.51	-356.30	180.98	91.40	-55.91	-84.13	55.11	-88.20	-71.11	56.37	-277.82	-44.31	67.75	-273.50	-45.76	127.11	-186.10	136.05	1416.09	0.00	0.00	0.00	-2.73	45.87	1668.01	4.01	151.39	1653.58	-89.50	72.92	1784.99	-113.54	201.29	1770.45	-272.38	1196.50	75.24	310.56	1128.55	80.42	-200.99
6.95000	-104.33	161.43	40.68	-148.69	159.66	38.62	-355.93	181.66	36.68	-356.02	180.89	91.64	-30.67	-84.73	57.86	-62.65	-71.63	58.39	-252.97	-44.38	62.73	-250.74	-45.93	122.46	-181.93	135.39	1415.71	0.00	0.00	0.00	0.85	45.49	1667.68	8.42	151.30	1653.03	-89.50	72.92	1784.99	-107.30	200.79	1770.02	-271.91	1196.26	75.19	311.04	1127.28	80.74	-204.38
6.96000	-103.60	161.09	41.04	-152.90	157.80	39.37	-355.87	181.03	36.64	-355.77	180.72	91.85	-5.84	-85.04	61.07	-37.69	-71.77	60.58	-228.41	-44.14	58.30	-228.21	-45.71	118.24	-174.11	133.69	1415.37	0.00	0.00	0.00	9.60	44.25	1666.82	18.57	151.04	1652.01	-89.50	72.92	1784.99	-101.05	200.21	1769.59	-275.53	1198.02	74.24	309.63	1129.06	80.06	-199.48
6.97000	-103.08	161.48	41.08	-156.06	157.60	38.13	-355.62	181.23	36.82	-355.61	180.28	91.90	19.19	-85.34	64.36	-12.61	-72.08	63.15	-203.72	-44.71	54.75	-205.53	-46.84	115.12	-169.65	133.77	1415.00	0.00	0.00	0.00	16.07	43.31	1666.19	25.87	150.79	1651.34	-89.50	72.92	1784.99	-94.73	199.58	1769.14	-276.31	1198.31	73.95	312.30	1128.38	80.90	-202.43
6.98000	-91.72	155.60	46.12	-153.36	157.33	38.78	-355.57	180.73	36.88	-355.23	180.26	92.18	43.96	-85.51	68.25	13.59	-72.37	66.55	-179.32	-44.33	51.39	-182.96	-46.99	112.04	-164.86	133.52	1414.69	0.00	0.00	0.00	23.78	42.21	1665.45	34.17	150.08	1650.65	-89.50	72.92	1784.99	-88.50	198.67	1768.70	-272.47	1197.04	74.85	313.35	1127.09	81.67	-201.28
6.99000	-82.21	156.08	50.66	-156.88	157.82	37.65	-355.50	180.73	37.04	-355.12	179.56	92.09	66.33	-86.03	72.08	38.04	-72.79	69.84	-154.85	-44.45	48.77	-160.22	-47.39	109.62	-158.78	133.31	1414.36	0.00	0.00	0.00	27.71	41.67	1665.08	37.46	148.87	1650.56	-89.50	72.92	1784.99	-82.29	197.72	1768.27	-277.41	1199.18	73.69	312.18	1127.84	81.19	-202.35
7.00000	40.68	45.79	1663.72	-148.27	159.52	42.55	-355.22	180.57	37.19	-354.73	179.65	92.53	88.89	-86.81	76.44	61.29	-72.93	73.09	-130.53	-45.18	46.95	-137.94	-47.45	107.44	-152.59	132.43	1413.75	0.00	0.00	0.00	31.60	41.09	1664.69	40.44	147.44	1650.48	-89.50	72.92	1784.99	-76.00	196.72	1767.81	-281.27	1197.48	73.04	308.57	1128.85	80.24	-197.18
7.01000	-88.00	158.00	46.79	-153.16	157.69	38.79	-355.18	180.53	37.36	-354.47	179.42	92.79	112.14	-87.10	81.42	83.84	-73.84	77.24	-106.86	-44.64	45.02	-115.93	-47.03	105.45	-145.90	132.61	1413.40	0.00	0.00	0.00	39.18	39.89	1663.90	47.77	146.05	1649.84	-89.49	72.92	1784.99	-69.78	195.62	1767.38	-284.18	1196.46	72.56	306.90	1128.79	79.87	-200.81
7.02000	-86.81	158.73	46.59	-152.61	157.61	38.53	-354.96	180.17	37.49	-353.97	179.59	93.24	134.80	-88.37	86.95	108.53	-74.66	82.76	-83.54	-45.28	44.19	-94.13	-47.67	104.33	-137.81	131.68	1412.78	0.00	0.00	0.00	46.74	38.71	1663.14	56.33	145.23	1648.96	-83.70	73.09	1784.47	-63.58	194.42	1766.89	-279.06	1195.67	74.46	311.37	1128.71	80.68	-205.05
7.03000	-90.37	158.94	45.45	-155.65	157.21	37.55	-354.87	179.81	37.63	-353.84	178.89	93.39	156.77	-89.69	93.08	129.13	-76.75	86.83	-60.66	-46.23	43.83	-73.19	-47.75	103.46	-131.99	130.45	1412.01	0.00	0.00	0.00	52.99	37.66	1662.41	61.37	144.30	1648.46	-77.73	73.07	1783.95	-57.42	193.44	1766.37	-286.43	1196.29	71.83	311.17	1128.35	80.88	-203.87
7.04000	-96.09	159.58	42.91	-154.30	157.06	38.02	-354.48	180.11	38.09	-353.36	179.08	93.89	174.98	-90.75	98.35	150.00	-78.34	92.40	-38.17	-46.30	43.53	-52.87	-48.26	103.05	-128.46	130.45	1411.54	0.00	0.00	0.00	59.17	36.44	1661.75	68.50	142.75	1647.96	-71.96	72.76	1783.37	-51.32	192.04	1765.93	-274.33	1194.36	75.00	310.18	1127.55	80.79	-202.66
7.05000	-103.19	161.30	40.06	-153.06	157.45	38.35	-354.47	179.50	38.12	-352.95	179.34	94.40	195.95	-92.03	105.14	170.27	-79.45	98.21	-16.17	-46.62	43.76	-32.74	-48.74	102.81	-119.14	129.44	1410.97	0.00	0.00	0.00	63.27	35.66	1661.28	72.96	142.04	1647.54	-65.70	70.60	1782.62	-45.32	190.28	1765.50	-273.86	1194.84	75.44	310.92	1127.88	81.13	-201.70
7.06000	-106.12	162.89	38.81	-153.91	157.68	38.06	-354.04	179.95	38.57	-352.90	178.58	94.59	218.91	-92.76	112.80	189.70	-80.12	104.08	5.29	-47.12	44.49	-13.27	-49.33	103.28	-115.14	127.80	1410.10	0.00	0.00	0.00	69.87	34.13	1660.52	79.58	140.50	1647.13	-59.63	70.66	1782.01	-39.26	188.93	1764.99	-279.39	1196.31	73.35	311.52	1127.50	81.27	-201.80
7.07000	-106.38	163.46	38.55	-153.12	157.27	38.37	-353.97	179.59	38.85	-352.20	179.36	95.38	235.63	-93.31	119.34	208.39	-80.43	110.11	25.60	-47.15	45.43	5.44	-50.10	104.12	-109.54	126.53	1409.49	0.00	0.00	0.00	77.03	32.50	1659.72	86.58	138.66	1646.76	-53.13	68.00	1781.18	-33.20	187.34	1764.54	-282.08	1196.65	72.82	311.56	1127.44	81.15	-200.63
7.08000	-104.19	163.26	39.23	-154.22	157.36	38.00	-353.84	178.85	38.97	-352.26	178.43	95.42	254.23	-92.35	126.02	226.37	-80.31	116.08	45.17	-47.39	46.77	23.18	-50.38	104.95	-102.19	125.83	1408.94	0.00	0.00	0.00	84.31	30.97	1658.90	93.25	137.24	1646.31	-47.24	67.01	1780.51	-27.11	185.57	1764.09	-279.61	1195.86	74.07	311.23	1127.07	81.19	-203.08
7.09000	-104.21	163.36	39.16	-153.34	157.30	38.06	-353.55	179.02	39.51	-351.70	179.17	96.34	269.99	-92.23	132.72	243.69	-80.14	122.05	63.97	-47.89	48.41	40.12	-50.44	105.77	-97.13	124.74	1408.40	0.00	0.00	0.00	88.11	30.34	1658.53	96.08	137.04	1646.01	-40.86	64.98	1779.94	-20.96	183.77	1763.67	-291.34	1198.36	71.28	311.97	1128.00	81.28	-200.05
7.10000	-102.70	163.38	39.52	-147.76	155.88	40.53	-353.15	179.17	40.03	-351.28	179.54	97.09	286.68	-91.43	138.80	259.80	-79.68	127.59	81.63	-47.86	49.80	56.08	-50.79	106.90	-90.65	123.48	1407.83	0.00	0.00	0.00	92.69	29.38	1658.18	100.19	136.40	1645.67	-34.47	62.55	1779.20	-14.82	182.03	1763.22	-279.45	1195.91	74.26	312.29	1127.11	81.55	-206.74
7.11000	-103.23	163.55	39.28	-154.19	157.09	37.81	-352.87	179.39	40.74	-350.95	179.11	97.55	304.57	-90.57	145.72	274.57	-79.26	132.79	98.35	-47.70	51.00	70.92	-50.87	107.69	-84.28	120.55	1407.09	0.00	0.00	0.00	102.32	26.85	1657.44	110.65	133.64	1645.15	-28.47	60.76	1778.59	-8.62	180.15	1762.79	-279.27	1195.53	74.02	311.00	1128.27	80.54	-203.48
7.12000	-105.84	163.90	38.39	-153.20	157.59	38.13	-352.77	178.51	40.96	-350.45	179.77	98.53	318.55	-89.14	151.03	287.79	-78.27	137.07	113.79	-47.80	52.04	84.64	-51.25	108.44	-75.10	120.41	1406.64	0.00	0.00	0.00	109.11	24.99	1656.90	118.34	131.45	1644.81	-22.29	58.56	1777.98	-2.43	178.06	1762.38	-278.49	1195.25	74.10	312.06	1127.78	81.12	-201.49
7.13000	-106.63	163.81	38.26	-153.29	158.51	37.80	-352.31	178.97	41.87	-349.98	180.02	99.39	327.64	-91.33	152.68	299.38	-77.97	140.73	127.44	-47.66	52.60	96.94	-50.81	108.51	-70.87	118.05	1406.19	0.00	0.00	0.00	116.71	23.05	1656.26	125.67	129.29	1644.37	-16.00	56.31	1777.37	3.71	175.96	1762.00	-285.90	1196.84	71.90	311.08	1128.28	80.87	-207.93
7.14000	-105.80	163.85	38.23	-152.78	158.48	37.73	-351.99	179.01	42.66	-349.18	180.84	100.51	337.76	-90.45	155.13	309.63	-77.28	142.74	138.79	-47.35	52.83	107.81	-50.13	108.29	-67.79	117.22	1405.54	0.00	0.00	0.00	119.81	22.36	1655.99	126.77	128.70	1644.19	-9.99	54.77	1776.87	9.75	173.68	1761.65	-285.02	1196.70	72.44	312.04	1128.23	81.30	-204.07
7.15000	-107.61	164.81	37.32	-152.27	158.91	37.76	-351.79	178.28	43.10	-348.76	180.57	101.26	346.67	-90.09	155.41	318.59	-76.74	143.11	148.08	-46.46	52.40	117.18	-50.04	108.09	-57.90	115.20	1405.03	0.00	0.00	0.00	123.67	21.26	1655.77	128.98	127.82	1644.12	-3.66	51.93	1776.26	15.77	171.66	1761.30	-276.11	1194.34	74.67	310.59	1128.33	80.84	-202.47
7.16000	-105.65	164.01	38.34	-154.77	158.83	36.79	-351.12	179.01	44.30	-348.13	180.86	102.23	354.62	-88.65	153.80	326.35	-75.97	141.84	155.67	-45.58	51.66	125.21	-48.94	107.41	-50.20	114.38	1404.64	0.00	0.00	0.00	133.54	18.08	1655.29	139.63	124.76	1644.02	2.59	49.48	1775.74	21.78	169.06	1761.06	-276.95	1195.21	74.11	311.09	1127.53	81.11	-200.73
7.17000	-106.91	163.65	38.06	-152.78	158.82	37.23	-350.80	179.47	45.45	-347.36	181.34	103.41	361.36	-88.84	151.26	332.92	-75.57	139.37	161.77	-44.43	50.58	131.71	-47.82	106.38	-43.10	111.61	1404.21	0.00	0.00	0.00	140.85	15.70	1654.94	148.31	122.38	1643.94	8.76	47.05	1775.30	27.73	166.50	1760.83	-288.20	1196.88	72.00	311.49	1127.25	81.22	-201.62
7.18000	-107.59	164.13	37.53	-152.12	159.11	37.21	-350.42	179.51	46.47	-346.67	181.80	104.53	372.89	-87.00	151.12	338.55	-75.70	136.31	166.58	-43.14	48.94	137.20	-47.11	105.27	-36.66	108.86	1404.17	0.00	0.00	0.00	148.86	13.21	1654.54	157.20	119.85	1643.81	15.00	44.25	1774.73	33.55	163.75	1760.62	-289.13	1197.82	71.64	309.65	1127.57	80.61	-198.50
7.19000	-106.97	164.32	37.72	-152.44	159.05	37.21	-349.94	179.71	47.62	-345.78	182.54	106.05	373.34	-86.95	145.82	343.01	-75.30	132.50	170.10	-41.26	46.67	141.55	-45.44	103.43	-30.14	106.55	1403.46	0.00	0.00	0.00	152.06	12.37	1654.39	160.07	118.91	1643.73	21.22	41.60	1774.23	39.37	161.20	1760.38	-284.01	1196.05	72.30	311.79	1127.17	81.36	-205.30
7.20000	-105.84	164.29	37.94	-146.51	157.29	39.43	-349.67	179.53	48.74	-344.90	182.87	107.40	376.33	-87.31	141.52	346.57	-75.16	128.59	172.85	-38.90	43.94	145.03	-43.56	101.06	-22.08	105.62	1403.44	0.00	0.00	0.00	155.92	11.20	1654.28	163.21	117.80	1643.83	27.33	38.60	1773.70	45.05	158.17	1760.22	-283.73	1196.12	72.44	310.19	1127.85	80.76	-211.02
7.21000	-104.99	164.12	38.16	-153.13	159.52	36.67	-349.10	179.61	50.06	-344.02	182.91	108.71	381.28	-86.54	137.79	349.43	-74.67	124.47	175.02	-37.77	41.50	147.84	-42.34	98.87	-19.08	101.99	1403.05	0.00	0.00	0.00	165.89	7.70	1654.03	172.87	114.75	1644.21	33.46	35.23	1773.07	50.70	155.34	1760.01	-280.83	1196.83	73.98	310.11	1128.97	80.34	-203.19
7.22000	-104.34	164.28	38.31	-151.70	159.44	36.86	-348.58	179.56	51.55	-343.08	183.14	110.25	384.53	-85.40	133.42	351.69	-73.34	119.95	176.21	-36.30	39.40	149.92	-41.13	96.77	-10.96	100.51	1402.75	0.00	0.00	0.00	173.32	5.05	1653.83	180.38	112.45	1644.50	39.48	31.87	1772.40	56.31	152.21	1759.80	-279.68	1196.52	73.66	311.97	1127.93	81.30	-203.07
7.23000	-106.23	164.26	37.81	-152.97	160.13	36.54	-347.81	180.42	53.38	-341.87	183.84	112.24	385.79	-83.96	127.78	354.18	-71.96	115.49	177.17	-35.07	37.13	151.50	-39.73	94.31	-4.43	97.55	1402.38	0.00	0.00	0.00	179.71	2.88	1653.69	186.65	110.58	1644.78	45.44	29.02	1771.79	61.78	148.91	1759.61	-281.69	1196.38	73.09	308.82	1127.97	80.59	-205.02
7.24000	-105.15	164.23	37.95	-153.24	159.54	36.28	-347.41	180.13	54.99	-340.69	184.27	114.12	386.38	-82.72	122.79	356.79	-70.29	111.04	178.59	-34.44	35.93	153.67	-39.18	92.56	-1.20	84.67	1402.15	0.00	0.00	0.00	185.65	0.95	1653.67	191.32	108.77	1645.17	51.47	25.33	1771.16	67.16	145.62	1759.45	-283.35	1197.03	72.08	309.40	1127.98	80.43	-208.48
7.25000	-103.63	164.14	38.43	-151.06	159.84	36.84	-346.59	180.62	57.00	-339.44	184.56	116.10	390.45	-81.27	116.64	360.78	-69.48	106.12	180.79	-33.80	35.94	157.03	-38.46	91.65	1.85	80.22	1401.59	0.00	0.00	0.00	193.66	-1.83	1653.54	197.34	106.37	1645.61	57.59	21.70	1770.61	72.58	142.40	1759.32	-282.04	1197.49	72.85	312.70	1128.54	81.10	-209.52
7.26000	-104.32	164.18	38.30	-149.83	160.26	37.08	-345.91	180.92	59.20	-338.03	185.02	118.26	395.60	-81.26	107.78	366.48	-69.28	99.26	183.13	-33.12	35.96	161.50	-38.44	91.75	9.08	77.85	1401.44	0.00	0.00	0.00	200.65	-4.18	1653.62	203.54	103.78	1646.16	63.84	17.99	1770.16	78.03	138.86	1759.35	-288.07	1198.20	71.97	311.06	1128.36	81.04	-213.55
7.27000	-104.31	164.11	38.07	-152.98	160.53	35.83	-344.86	181.96	61.89	-336.20	186.27	121.02	400.94	-81.55	97.84	372.12	-69.03	91.15	185.15	-33.74	36.17	165.96	-39.56	91.97	15.58	75.17	1401.56	0.00	0.00	0.00	207.55	-6.69	1653.75	211.41	101.92	1646.49	70.32	14.60	1770.05	83.66	135.37	1759.66	-280.52	1196.76	73.64	310.66	1127.70	80.95	-216.30
7.28000	-103.40	164.77	38.25	-152.38	159.89	36.01	-343.84	181.84	64.48	-334.13	187.33	124.04	404.67	-81.42	87.27	376.58	-69.37	83.40	186.77	-33.55	35.54	169.49	-39.91	91.61	20.07	72.27	1402.17	0.00	0.00	0.00	213.36	-8.79	1653.89	216.01	99.71	1647.06	76.93	10.91	1770.07	89.45	131.89	1760.11	-274.73	1195.49	75.00	311.03	1128.55	80.72	-210.60
7.29000	-104.23	163.95	38.17	-152.09	160.41	36.04	-342.49	182.90	67.91	-331.87	188.20	127.34	408.70	-80.52	77.84	381.26	-67.76	76.70	187.64	-34.34	35.17	172.78	-41.66	91.69	29.08	69.78	1402.94	0.00	0.00	0.00	219.72	-11.24	1654.32	220.33	97.33	1647.96	83.62	6.90	1770.21	95.25	128.28	1760.73	-280.47	1195.92	73.58	311.91	1128.87	80.94	-212.95
7.30000	-104.34	164.28	37.87	-150.64	160.02	36.42	-341.06	183.27	71.33	-329.13	189.36	131.13	411.81	-79.09	69.11	382.45	-66.46	69.31	188.46	-34.73	35.12	175.62	-41.80	91.64	35.37	67.08	1403.56	0.00	0.00	0.00	227.72	-14.18	1654.82	227.14	94.75	1648.82	90.37	3.01	1770.54	101.10	124.70	1761.50	-282.92	1196.96	73.02	312.40	1127.73	81.40	-207.70
7.31000	-106.36	164.03	37.39	-149.54	160.55	36.46	-339.20	183.61	75.19	-326.08	190.72	135.26	415.92	-77.11	64.45	384.36	-64.53	64.84	189.27	-34.86	35.64	178.26	-42.97	92.48	44.68	65.05	1404.38	0.00	0.00	0.00	234.69	-17.07	1655.36	234.28	92.99	1649.61	97.07	-0.89	1771.04	107.11	120.86	1762.44	-282.75	1196.97	73.14	310.81	1129.38	80.41	-213.52
7.32000	-105.40	164.25	37.49	-150.22	160.36	36.38	-337.09	184.17	79.54	-322.37	192.42	139.84	416.60	-75.22	61.11	387.66	-62.49	62.54	189.73	-34.44	36.01	179.37	-42.46	92.82	51.60	62.47	1405.58	0.00	0.00	0.00	241.62	-19.83	1656.11	240.25	90.02	1650.89	103.86	-4.46	1771.75	113.30	117.32	1763.54	-277.80	1195.57	74.10	309.58	1129.18	80.27	-208.93
7.33000	-107.32	164.20	37.00	-151.20	159.83	35.67	-334.32	185.21	84.59	-318.35	193.37	144.61	416.04	-75.37	59.18	387.58	-61.42	60.98	189.89	-34.18	36.16	179.74	-40.97	92.68	56.92	59.63	1406.86	0.00	0.00	0.00	247.98	-22.26	1656.75	246.36	87.68	1651.95	110.71	-8.04	1772.74	119.56	113.30	1764.95	-273.24	1194.57	75.68	310.62	1129.67	80.09	-203.73
7.34000	-105.10	164.46	37.33	-151.31	160.09	35.49	-330.91	186.07	90.22	-313.16	195.41	150.24	420.01	-74.40	59.55	387.35	-61.28	60.15	190.04	-34.53	36.26	179.87	-41.18	92.92	60.04	57.29	1408.77	0.00	0.00	0.00	254.52	-24.94	1657.96	253.34	85.39	1653.46	117.55	-11.75	1773.88	125.91	109.75	1766.43	-278.47	1195.91	73.90	309.70	1129.51	79.89	-200.15
7.35000	-106.92	164.44	36.76	-150.03	159.56	35.85	-327.05	186.02	96.15	-307.27	196.72	156.06	418.76	-74.67	58.97	386.93	-61.31	59.82	189.86	-34.41	35.85	179.60	-41.36	92.89	70.16	54.78	1410.59	0.00	0.00	0.00	261.93	-28.19	1659.42	261.51	82.59	1655.33	124.35	-15.91	1775.03	132.19	106.00	1768.01	-275.87	1195.27	74.68	311.07	1128.11	80.56	-207.76
7.36000	-108.32	164.19	36.20	-148.28	159.12	35.97	-322.22	186.95	103.11	-300.40	198.10	162.21	418.85	-74.03	59.25	385.76	-61.24	59.20	189.78	-34.81	35.66	179.23	-42.10	93.14	76.89	52.25	1412.40	0.00	0.00	0.00	268.64	-31.05	1660.81	267.68	80.69	1656.77	130.81	-19.48	1776.24	138.25	102.21	1769.59	-281.21	1196.30	72.88	311.83	1127.67	81.07	-207.01
7.37000	-107.41	163.82	36.33	-148.23	158.50	35.78	-316.49	187.61	110.48	-292.79	199.10	168.45	417.64	-74.11	58.95	387.35	-61.43	60.02	189.50	-35.52	35.45	178.66	-42.32	92.90	83.31	49.81	1414.15	0.00	0.00	0.00	274.79	-34.00	1662.22	274.20	78.09	1658.54	137.13	-23.24	1777.35	144.15	98.58	1771.11	-284.56	1197.07	72.10	311.05	1128.45	80.76	-219.29
7.38000	-107.28	163.95	36.04	-147.00	158.25	35.53	-310.26	187.88	117.89	-284.19	199.94	174.67	417.32	-74.29	59.55	385.67	-61.55	59.63	189.29	-35.53	34.96	178.16	-42.48	92.74	89.74	46.91	1415.81	0.00	0.00	0.00	280.75	-36.50	1663.47	280.24	75.78	1660.04	143.32	-27.09	1778.40	149.92	94.90	1772.51	-280.60	1196.05	73.36	311.49	1127.18	81.39	-210.46
7.39000	-108.79	163.77	35.31	-146.95	158.37	35.07	-303.36	188.89	125.97	-275.12	200.70	180.87	416.47	-74.36	59.36	386.28	-61.56	59.73	189.22	-36.29	34.82	177.64	-43.11	92.74	95.65	44.29	1417.11	0.00	0.00	0.00	286.87	-39.13	1664.87	285.78	73.14	1661.70	149.28	-30.79	1779.34	155.50	91.29	1773.75	-277.74	1195.26	74.22	310.36	1128.35	80.94	-205.95
7.40000	-108.05	164.18	34.60	-143.73	158.81	35.77	-296.14	190.36	134.64	-265.30	202.13	187.63	416.86	-74.58	59.19	385.88	-61.67	59.36	188.94	-35.77	34.17	177.49	-43.71	92.69	103.96	41.77	1418.12	0.00	0.00	0.00	293.88	-42.35	1666.59	291.57	70.34	1663.67	155.06	-34.38	1780.20	160.97	87.85	1774.90	-286.52	1197.76	72.06	310.45	1127.08	81.34	-210.69
7.41000	-107.37	164.20	33.81	-142.22	159.63	36.23	-288.30	192.32	144.10	-255.25	203.01	194.65	416.46	-75.07	58.54	385.43	-61.60	58.84	188.94	-36.34	34.10	177.43	-44.03	92.45	108.32	39.63	1419.03	0.00	0.00	0.00	299.49	-45.17	1667.95	297.22	67.59	1665.38	160.64	-37.91	1780.94	166.24	84.40	1775.86	-284.07	1197.41	72.84	308.87	1127.15	80.66	-211.22
7.42000	-104.86	164.31	33.41	-138.30	159.65	37.51	-279.97	193.56	153.73	-244.69	203.63	202.08	416.51	-74.69	58.01	385.62	-61.66	58.37	188.72	-36.52	33.89	177.58	-44.59	92.22	117.02	36.90	1419.62	0.00	0.00	0.00	305.87	-48.17	1669.24	304.39	64.96	1666.82	166.16	-41.30	1781.56	171.51	81.20	1776.66	-270.68	1194.51	75.89	310.02	1128.09	80.57	-208.05
7.43000	-103.80	164.40	32.62	-134.59	160.12	39.18	-270.96	194.76	163.66	-233.40	205.35	210.00	416.43	-74.83	57.23	385.83	-61.19	57.63	188.68	-36.37	33.58	177.83	-45.15	92.28	122.83	34.55	1420.12	0.00	0.00	0.00	311.43	-50.90	1670.49	309.36	62.29	1668.35	171.65	-44.80	1782.05	176.76	77.87	1777.40	-283.27	1196.93	72.09	310.11	1129.72	79.99	-211.81
7.44000	-101.29	164.50	32.04	-130.25	160.25	41.44	-261.10	195.82	173.52	-221.81	205.87	217.49	417.65	-74.27	57.02	385.77	-61.10	57.09	188.61	-36.53	33.45	177.93	-45.43	92.11	124.95	31.79	1420.45	0.00	0.00	0.00	317.57	-53.76	1671.61	314.84	59.50	1669.69	177.11	-48.15	1782.46	181.92	74.44	1778.02	-281.20	1196.52	72.97	312.86	1127.59	81.50	-205.43
7.45000	-97.45	164.81	31.76	-125.93	160.99	43.95	-250.67	196.63	183.52	-209.78	206.02	224.86	416.67	-74.29	56.26	385.44	-60.72	56.25	188.68	-36.63	33.34	178.11	-45.96	92.19	130.72	29.32	1420.81	0.00	0.00	0.00	323.40	-56.47	1672.67	320.86	56.99	1670.82	182.65	-51.44	1782.75	187.24	71.63	1778.43	-280.08	1195.74	73.05	309.42	1127.92	80.63	-194.02
7.46000	-94.12	165.89	31.53	-122.65	162.17	46.70	-240.15	196.68	192.96	-197.50	206.61	232.44	417.81	-73.68	55.81	387.68	-60.48	56.50	188.59	-36.63	33.23	178.21	-45.78	92.05	137.86	27.05	1421.02	0.00	0.00	0.00	329.79	-59.23	1673.50	325.73	54.28	1671.79	188.16	-54.71	1782.87	192.57	68.37	1778.80	-282.80	1196.05	72.72	310.55	1127.16	80.97	-197.48
7.47000	-89.62	167.10	31.88	-118.69	163.67	49.97	-229.19	197.26	202.68	-185.41	206.01	239.65	417.21	-73.38	55.47	386.33	-60.59	55.80	188.54	-36.30	32.93	178.38	-46.12	92.08	146.51	24.65	1421.05	0.00	0.00	0.00	335.58	-61.80	1674.23	333.26	51.48	1672.46	193.65	-57.77	1782.89	197.88	65.10	1779.04	-284.44	1196.93	72.74	309.53	1126.67	80.99	-204.02
7.48000	-84.05	169.37	31.74	-110.01	165.13	55.51	-218.60	196.94	211.49	-173.85	205.73	247.05	419.32	-73.01	55.89	387.64	-60.18	55.68	188.64	-36.58	33.02	178.28	-45.85	91.84	154.58	22.57	1421.01	0.00	0.00	0.00	341.30	-64.35	1674.78	338.10	48.73	1673.26	199.21	-60.78	1782.84	203.25	62.32	1779.12	-271.10	1195.02	75.55	308.36	1126.85	80.31	-213.27
7.49000	-73.45	173.76	32.23	-98.88	167.52	60.82	-208.09	195.81	218.59	-162.93	204.80	253.91	417.23	-73.99	54.75	386.68	-60.25	55.14	188.64	-36.62	32.93	178.39	-46.36	92.10	159.21	20.24	1421.34	0.00	0.00	0.00	347.11	-66.83	1675.15	344.28	46.08	1673.70	204.82	-63.34	1782.77	208.68	59.55	1779.13	-271.37	1194.21	75.63	311.42	1126.14	81.40	-209.15
7.50000	-60.81	178.03	37.29	-87.22	171.18	65.88	-197.10	193.55	223.82	-151.98	203.51	259.94	417.45	-73.02	54.46	386.28	-60.20	54.73	188.64	-37.20	33.08	178.58	-46.63	92.24	166.58	18.08	1421.26	0.00	0.00	0.00	353.52	-69.14	1675.28	349.20	44.27	1674.01	210.51	-65.92	1782.60	214.18	57.06	1779.08	-280.71	1196.07	73.01	310.34	1124.62	81.70	-200.94
7.51000	-46.87	182.66	43.55	-73.11	174.60	71.62	-185.07	191.77	228.35	-139.97	202.41	265.48	418.29	-72.44	54.69	386.05	-60.14	54.38	188.63	-36.68	32.86	178.58	-46.31	92.10	170.89	16.29	1421.50	0.00	0.00	0.00	359.08	-71.33	1675.32	355.27	42.18	1674.13	216.23	-68.50	1782.44	219.68	54.69	1779.01	-276.17	1195.87	75.01	312.49	1123.21	82.45	-205.09
7.52000	-28.98	186.52	49.04	-55.23	177.51	76.82	-171.94	190.87	231.73	-127.40	200.67	269.86	417.48	-72.58	54.23	385.26	-59.95	53.68	188.65	-36.15	32.64	178.61	-46.09	92.10	177.03	14.31	1421.65	0.00	0.00	0.00	364.68	-73.30	1675.28	361.07	39.58	1674.21	222.01	-71.00	1782.26	225.20	52.52	1778.92	-274.59	1195.88	75.26	311.07	1123.00	82.27	-212.58
7.53000	-12.89	190.22	52.92	-40.52	180.01	79.99	-157.89	190.38	234.14	-113.60	199.90	273.23	418.32	-72.19	54.13	386.16	-59.69	53.59	188.77	-36.29	32.73	178.88	-46.12	92.25	179.22	12.47	1421.71	0.00	0.00	0.00	370.28	-75.39	1675.06	366.93	37.68	1673.91	227.84	-73.34	1782.13	230.73	50.58	1778.84	-273.72	1195.05	75.36	311.25	1122.51	82.22	-197.92
7.54000	5.13	193.66	56.49	-20.70	182.43	83.66	-142.92	189.81	235.35	-99.26	198.93	275.12	418.70	-72.05	53.70	387.14	-59.39	53.46	188.88	-36.37	32.90	179.16	-45.61	92.18	181.36	10.46	1422.30	0.00	0.00	0.00	376.50	-77.22	1674.75	371.31	36.21	1673.90	233.64	-75.61	1782.10	236.22	48.25	1778.89	-279.53	1195.92	73.59	310.62	1121.21	82.41	-203.50
7.55000	24.47	196.02	59.42	-3.17	184.78	85.75	-127.21	189.65	235.39	-84.48	198.30	275.82	417.88	-71.93	52.94	385.78	-59.01	52.73	188.90	-36.08	32.88	179.22	-45.60	92.31	188.56	8.70	1422.58	0.00	0.00	0.00	381.45	-78.97	1674.50	377.52	34.36	1673.57	239.43	-77.51	1782.11	241.79	46.44	1778.91	-279.96	1196.14	73.53	310.56	1120.86	82.38	-208.88
7.56000	45.07	198.38	61.68	16.05	186.53	87.38	-111.14	189.20	234.00	-69.37	197.15	275.09	418.67	-71.84	53.07	385.37	-59.22	52.23	189.04	-36.14	32.97	179.36	-45.55	92.39	189.87	6.85	1422.85	0.00	0.00	0.00	386.84	-80.67	1674.15	382.49	32.64	1673.26	245.18	-79.31	1782.25	247.29	44.58	1779.02	-276.58	1203.10	70.96	309.29	1119.93	82.51	-200.34
7.57000	65.80	200.78	63.09	36.64	188.26	88.16	-95.08	188.77	231.30	-53.87	196.84	273.37	420.21	-71.80	52.94	385.97	-58.62	51.96	188.95	-35.65	32.75	179.34	-45.49	92.45	198.77	5.19	1423.37	0.00	0.00	0.00	392.14	-82.00	1673.83	386.92	31.14	1672.91	250.90	-81.25	1782.42	252.78	42.76	1779.21	-277.26	1206.57	69.28	309.22	1120.67	81.91	-205.47
7.58000	84.98	203.18	64.38	57.08	189.48	88.13	-78.44	188.56	227.38	-38.14	196.42	270.44	418.48	-71.49	51.99	385.83	-58.79	51.67	189.07	-36.38	33.20	179.47	-45.74	92.68	202.78	2.99	1423.63	0.00	0.00	0.00	397.11	-83.31	1673.55	391.82	30.04	1672.54	256.59	-82.97	1782.72	258.20	40.86	1779.51	-276.76	1204.22	70.35	311.76	1120.21	82.60	-217.29
7.59000	109.40	205.55	65.81	79.49	189.77	88.28	-61.08	189.02	222.47	-22.33	195.79	266.30	420.09	-71.08	52.13	386.24	-58.44	51.25	189.15	-36.44	33.31	179.50	-45.50	92.74	206.74	1.19	1424.34	0.00	0.00	0.00	402.23	-84.60	1673.31	396.50	28.66	1672.30	262.22	-84.60	1783.09	263.52	39.40	1779.74	-273.70	1202.56	71.74	309.51	1120.26	82.36	-205.82
7.60000	129.15	206.25	64.80	100.70	190.65	87.01	-43.04	190.05	216.75	-5.86	195.91	261.48	419.57	-71.23	51.08	387.50	-57.95	51.12	189.14	-36.11	33.29	179.66	-45.17	92.81	213.61	-1.08	1424.98	0.00	0.00	0.00	407.07	-85.78	1673.13	400.98	27.47	1672.05	267.77	-86.10	1783.50	268.75	37.84	1780.02	-271.42	1200.12	72.76	311.50	1121.08	82.51	-199.29
7.61000	155.83	207.02	65.54	124.28	190.61	85.64	-24.77	190.50	209.83	11.46	196.28	255.84	418.46	-71.05	50.53	387.83	-57.97	50.76	189.11	-35.84	33.29	179.88	-45.24	93.11	217.88	-3.03	1425.37	0.00	0.00	0.00	412.06	-86.84	1673.11	406.39	26.68	1671.67	273.27	-87.63	1783.93	273.82	36.55	1780.32	-272.55	1199.48	73.05	311.96	1119.41	83.11	-201.24
7.62000	179.87	207.20	64.97	148.97	191.19	84.54	-5.72	190.93	202.06	29.16	196.56	249.32	420.84	-70.77	50.49	385.91	-57.86	49.84	189.24	-36.27	33.72	180.15	-45.03	93.31	222.25	-4.88	1425.84	0.00	0.00	0.00	416.67	-87.75	1673.19	410.94	25.67	1671.56	278.67	-89.12	1784.36	278.87	35.10	1780.64	-273.14	1201.50	72.75	311.55	1120.31	82.59	-207.68
7.63000	203.42	206.56	63.74	171.20	191.15	82.14	14.11	192.03	193.87	47.28	197.15	242.29	419.92	-70.43	49.87	387.18	-57.64	49.81	189.33	-36.05	33.79	180.29	-44.46	93.34	227.97	-6.97	1426.44	0.00	0.00	0.00	420.96	-88.53	1673.23	414.35	24.62	1671.55	283.92	-90.50	1784.80	283.74	33.49	1780.97	-269.56	1199.80	74.01	311.61	1121.11	82.62	-203.01
7.64000	229.36	205.23	62.66	197.58	190.90	80.60	34.54	193.30	185.22	65.67	197.74	234.76	419.89	-70.49	49.65	386.39	-57.65	49.27	189.37	-35.92	33.78	180.40	-43.81	93.29	230.66	-9.00	1426.84	0.00	0.00	0.00	425.85	-89.44	1673.41	418.39	23.78	1671.77	289.12	-92.02	1785.18	288.62	32.44	1781.21	-272.91	1199.72	73.17	300.33	1126.23	82.41	-200.80
7.65000	258.39	203.85	61.16	221.21	191.00	78.39	55.46	194.07	175.83	84.48	198.30	226.80	421.60	-70.60	50.16	387.42	-57.74	49.46	189.39	-36.19	34.01	180.53	-44.08	93.53	237.51	-10.69	1426.94	0.00	0.00	0.00	431.78	-90.66	1673.58	424.02	23.07	1671.80	294.19	-93.38	1785.56	293.34	30.89	1781.54	-273.61	1200.93	72.94	297.57	1127.63	82.82	-203.22
7.66000	283.95	203.90	60.69	249.50	191.91	76.79	76.74	194.36	166.02	103.56	198.86	218.57	421.04	-71.09	50.03	386.39	-57.77	49.15	189.36	-35.63	33.90	180.51	-44.34	93.82	244.07	-12.83	1427.18	0.00	0.00	0.00	436.57	-91.64	1673.93	429.79	22.45	1672.07	299.20	-94.63	1785.92	298.05	29.57	1781.79	-278.12	1203.15	71.27	300.17	1126.99	83.66	-204.14
7.67000	310.30	204.37	60.63	273.76	191.72	74.66	98.49	194.44	156.18	123.00	198.32	209.85	422.77	-71.08	50.56	387.55	-57.94	49.54	189.52	-35.87	34.02	180.74	-44.41	94.00	246.86	-14.40	1427.50	0.00	0.00	0.00	441.41	-92.62	1674.22	434.46	21.36	1672.37	304.19	-95.98	1786.20	302.72	28.49	1781.98	-274.23	1201.50	72.78	295.83	1128.51	82.48	-204.88
7.68000	337.81	204.18	60.77	301.32	192.14	73.89	120.42	193.82	146.07	142.89	198.00	201.20	421.51	-70.95	50.29	386.04	-58.22	49.05	189.59	-36.00	34.11	180.80	-44.20	94.05	250.64	-16.25	1427.46	0.00	0.00	0.00	446.35	-93.54	1674.58	439.06	20.54	1672.71	309.09	-97.41	1786.43	307.30	26.89	1782.17	-273.35	1202.33	72.73	296.26	1128.31	82.68	-205.75
7.69000	363.08	203.77	61.49	325.57	192.05	72.61	143.04	193.23	136.34	163.51	198.21	192.91	422.25	-70.81	50.54	387.37	-58.30	49.71	189.52	-35.89	34.11	180.80	-44.16	93.97	255.42	-17.55	1427.76	0.00	0.00	0.00	448.91	-93.91	1674.78	440.66	20.26	1672.87	313.91	-98.64	1786.65	311.90	25.80	1782.30	-272.11	1201.34	73.02	299.85	1127.04	83.84	-204.55
7.70000	389.06	203.91	62.03	356.63	191.57	71.30	166.24	192.87	127.01	184.34	197.67	184.59	420.89	-71.26	49.89	386.92	-58.35	49.38	189.51	-35.76	34.11	180.87	-44.15	94.16	258.81	-19.24	1427.88	0.00	0.00	0.00	452.36	-94.56	1674.92	443.51	19.59	1672.94	318.75	-99.95	1786.80	316.44	24.39	1782.42	-274.37	1200.23	73.35	304.02	1126.16	84.55	-204.50
7.71000	415.12	204.04	63.89	377.16	192.09	71.42	189.63	192.22	118.07	205.16	197.54	176.85	419.90	-71.74	49.82	386.47	-58.37	49.37	189.61	-35.76	34.14	181.05	-44.35	94.37	263.00	-20.87	1427.86	0.00	0.00	0.00	459.99	-96.31	1675.09	451.92	17.58	1672.97	323.60	-101.07	1786.95	321.08	22.98	1782.53	-275.16	1199.28	73.25	296.50	1127.51	82.67	-199.46
7.72000	441.41	203.68	66.15	402.46	192.82	71.62	213.13	192.12	109.92	226.22	196.63	169.17	419.97	-71.40	50.06	386.89	-58.63	49.51	189.58	-35.59	34.05	181.04	-43.98	94.30	268.68	-22.27	1427.82	0.00	0.00	0.00	465.40	-97.60	1675.20	458.22	16.09	1672.99	328.41	-102.50	1786.98	325.67	22.24	1782.44	-274.19	1200.44	72.64	294.99	1128.49	82.42	-199.53
7.73000	467.19	203.34	68.50	429.04	191.66	72.69	236.50	190.87	101.85	247.19	195.59	161.79	420.88	-72.13	50.42	386.23	-58.54	49.03	189.68	-35.79	34.30	181.15	-44.03	94.34	272.53	-23.70	1428.06	0.00	0.00	0.00	470.11	-98.76	1675.21	463.81	15.20	1672.82	333.20	-103.85	1787.02	330.30	21.06	1782.44	-275.38	1200.44	72.47	298.23	1127.31	83.39	-198.58
7.74000	492.03	202.70	71.22	454.90	191.05	74.22	260.09	190.89	94.92	268.32	194.19	154.90	422.26	-72.01	50.79	385.51	-58.78	48.86	189.67	-35.83	34.43	181.24	-43.80	94.30	276.04	-25.04	1428.23	0.00	0.00	0.00	474.22	-99.79	1675.00	467.47	14.45	1672.57	338.05	-105.08	1787.06	334.97	19.54	1782.45	-270.40	1200.95	73.48	294.86	1128.26	82.37	-199.63
7.75000	516.74	201.79	74.28	478.14	190.06	75.36	283.79	189.78	88.08	289.82	193.23	148.68	421.87	-71.88	50.51	386.70	-58.54	49.05	189.74	-35.32	34.21	181.42	-43.87	94.52	283.20	-26.32	1428.12	0.00	0.00	0.00	480.05	-101.11	1674.86	472.16	12.96	1672.48	342.92	-106.38	1787.02	339.66	18.13	1782.42	-274.10	1200.75	72.77	296.22	1127.96	82.65	-201.49
7.76000	541.32	200.69	77.57	502.83	189.12	77.46	307.66	188.72	82.11	311.35	192.18	143.03	417.50	-72.75	49.77	387.23	-58.51	48.86	189.86	-35.57	34.51	181.53	-43.63	94.55	286.68	-27.71	1428.15	0.00	0.00	0.00	484.49	-102.28	1674.64	476.07	11.52	1672.32	347.74	-107.54	1786.97	344.39	17.18	1782.33	-275.64	1201.02	72.48	302.81	1126.65	84.75	-200.17
7.77000	564.51	199.14	80.81	526.74	187.22	79.74	331.48	187.81	76.79	332.85	190.93	137.78	417.17	-73.11	49.76	387.67	-58.46	49.02	189.80	-35.55	34.62	181.58	-43.53	94.64	290.99	-29.11	1428.15	0.00	0.00	0.00	488.82	-103.58	1674.44	479.88	10.58	1672.10	352.55	-108.91	1786.87	349.11	16.34	1782.16	-274.89	1200.90	72.74	296.54	1127.86	82.53	-199.06
7.78000	588.86	196.97	84.67	550.01	185.79	82.01	355.06	186.68	72.16	354.03	189.60	133.24	416.37	-73.15	49.62	387.49	-58.37	48.75	189.86	-35.71	34.78	181.76	-43.77	94.79	296.78	-30.07	1428.10	0.00	0.00	0.00	492.87	-104.65	1674.22	483.40	9.41	1671.89	357.30	-110.16	1786.76	353.87	14.98	1782.04	-270.16	1199.55	74.26	294.05	1128.00	82.15	-197.92
7.79000	611.77	194.57	88.56	572.22	183.54	83.85	378.19	185.45	68.07	375.04	188.19	129.25	420.46	-72.57	50.24	387.23	-58.67	48.63	189.92	-35.99	35.03	181.77	-43.86	94.94	303.25	-30.91	1428.07	0.00	0.00	0.00	497.21	-106.00	1673.97	488.18	7.91	1671.59	362.07	-111.34	1786.66	358.63	13.84	1781.93	-272.36	1199.60	73.87	293.40	1128.36	82.13	-200.62
7.80000	635.06	192.05	92.61	594.23	180.88	86.81	401.26	183.91	64.58	395.99	187.01	125.95	418.64	-73.08	49.72	386.73	-58.66	48.33	190.00	-35.28	34.69	181.79	-43.85	95.05	306.04	-32.19	1428.17	0.00	0.00	0.00	502.11	-107.68	1673.74	494.16	6.30	1671.23	366.76	-112.48	1786.56	363.45	13.11	1781.75	-271.95	1199.76	73.76	300.38	1126.65	84.46	-198.98
7.81000	656.71	188.97	96.84	618.61	178.91	91.04	424.54	182.70	62.00	416.99	185.71	123.30	419.55	-72.86	49.87	388.03	-58.83	48.81	190.08	-35.68	35.00	181.81	-43.26	94.98	308.41	-33.40	1427.99	0.00	0.00	0.00	506.62	-109.22	1673.45	498.74	4.94	1670.98	371.49	-113.39	1786.49	368.27	12.02	1781.63	-273.30	1200.48	73.11	300.32	1126.79	83.93	-201.34
7.82000	679.84	187.57	101.20	639.82	175.59	94.77	447.38	180.69	59.74	437.95	184.11	121.13	420.54	-72.56	49.74	388.58	-59.03	48.75	190.14	-35.63	35.08	181.92	-43.22	94.96	314.90	-34.05	1427.83	0.00	0.00	0.00	511.40	-110.49	1673.23	503.27	3.54	1670.81	376.15	-114.64	1786.37	373.14	10.91	1781.49	-272.59	1200.45	73.46	306.65	1123.19	82.42	-205.52
7.83000	701.47	182.25	107.77	661.42	173.31	99.01	469.73	179.16	58.38	458.39	182.01	119.42	420.32	-72.62	48.88	387.28	-59.12	48.25	190.12	-35.75	35.23	182.10	-43.41	95.18	321.35	-35.08	1427.79	0.00	0.00	0.00	516.32	-111.69	1673.04	508.52	2.22	1670.58	380.87	-115.66	1786.26	377.99	10.13	1781.32	-274.03	1200.91	72.90	312.88	1121.61	82.94	-201.94
7.84000	722.27	178.63	113.95	682.18	170.18	104.05	491.31	177.32	57.70	478.15	180.60	118.67	421.87	-72.11	49.21	388.76	-59.16	48.69	190.16	-35.77	35.34	182.16	-43.54	95.43	324.35	-36.03	1427.82	0.00	0.00	0.00	520.87	-112.98	1672.82	512.67	1.29	1670.33	385.54	-116.76	1786.14	382.89	9.08	1781.25	-277.27	1202.82	71.80	310.30	1121.99	82.20	-204.23
7.85000	743.59	175.01	117.14	701.44	167.38	108.99	512.26	175.28	57.75	497.40	178.44	118.31	421.39	-72.03	48.88	388.15	-59.29	48.47	190.19	-35.34	35.32	182.43	-44.11	95.85	330.37	-36.78	1427.68	0.00	0.00	0.00	525.15	-114.16	1672.69	517.13	-0.62	1670.40	390.20	-117.89	1786.02	387.85	8.00	1781.20	-274.10	1200.46	73.05	311.04	1122.38	82.14	-202.17
7.86000	762.52	170.68	124.44	722.31	163.53	115.46	532.54	172.48	58.23	515.92	176.21	118.58	420.63	-71.94	48.39	386.20	-59.46	47.65	190.32	-35.44	35.56	182.51	-43.88	95.90	331.71	-37.52	1427.65	0.00	0.00	0.00	529.69	-115.57	1672.51	522.22	-1.87	1670.25	394.85	-118.82	1785.93	392.87	7.01	1781.13	-271.68	1198.83	73.82	310.73	1123.00	81.50	-203.67
7.87000	780.61	166.71	132.05	738.98	160.40	121.59	552.46	170.15	59.57	533.80	173.87	119.53	421.15	-72.18	48.89	388.16	-59.48	48.44	190.37	-35.46	35.67	182.68	-43.90	96.14	340.81	-37.95	1427.66	0.00	0.00	0.00	534.16	-116.76	1672.43	527.31	-3.03	1670.16	399.51	-119.62	1785.85	397.87	6.30	1781.05	-273.99	1200.43	73.38	311.27	1121.77	82.18	-202.78
7.88000	797.96	163.30	139.75	755.63	156.69	128.15	571.82	166.92	61.19	551.21	171.09	120.83	420.99	-71.92	48.37	388.63	-59.62	48.46	190.53	-35.98	36.12	182.79	-43.75	96.28	343.73	-38.75	1427.51	0.00	0.00	0.00	539.67	-117.85	1672.28	531.06	-4.38	1670.21	404.12	-120.36	1785.79	402.94	5.29	1781.07	-275.89	1200.75	72.74	310.68	1120.09	82.59	-197.93
7.89000	814.24	159.33	147.77	774.24	153.83	135.99	590.34	164.27	63.54	568.00	168.05	122.40	421.21	-72.00	48.48	385.48	-59.71	47.31	190.64	-35.70	36.12	183.09	-44.03	96.59	347.57	-39.25	1427.40	0.00	0.00	0.00	543.71	-119.13	1672.26	535.20	-5.50	1670.21	408.74	-121.08	1785.73	407.89	4.53	1780.99	-273.89	1201.62	72.85	312.95	1121.80	82.35	-195.20
7.90000	829.41	155.80	155.42	788.69	150.70	142.75	607.78	160.04	65.67	583.91	164.95	124.47	421.46	-72.16	48.45	386.71	-59.92	47.71	190.59	-35.29	36.16	183.18	-43.97	96.81	352.22	-40.06	1427.51	0.00	0.00	0.00	548.24	-120.24	1672.22	540.84	-6.57	1670.05	413.34	-121.94	1785.66	412.93	4.24	1780.81	-273.95	1201.67	72.54	312.95	1121.86	82.44	-201.62
7.91000	843.57	152.16	162.89	803.08	147.05	149.47	624.20	156.81	68.46	598.80	161.42	126.54	421.94	-71.72	48.41	386.91	-60.15	47.82	190.84	-35.62	36.60	183.34	-43.55	96.91	357.74	-40.38	1427.47	0.00	0.00	0.00	553.21	-121.42	1672.14	545.76	-8.19	1670.12	417.88	-122.49	1785.63	418.07	3.43	1780.81	-273.25	1201.42	73.08	312.64	1121.29	82.61	-203.62
7.92000	856.89	149.19	169.64	816.95	143.37	155.79	639.42	152.65	70.85	612.66	158.12	128.80	419.96	-72.03	47.28	387.39	-60.07	47.77	190.97	-35.62	36.87	183.89	-43.94	97.36	363.09	-41.19	1427.32	0.00	0.00	0.00	558.02	-122.50	1672.14	552.06	-8.92	1669.98	422.45	-123.03	1785.57	423.25	3.09	1780.73	-276.17	1201.14	72.67	309.25	1121.75	81.88	-197.84
7.93000	868.88	150.92	174.91	828.32	140.28	160.95	653.38	148.85	73.16	625.35	154.60	130.82	422.96	-71.59	48.06	386.50	-60.01	47.13	191.26	-35.46	37.35	184.24	-43.86	97.84	368.34	-41.36	1427.42	0.00	0.00	0.00	563.01	-123.40	1672.17	555.31	-10.99	1670.32	427.06	-123.57	1785.57	428.38	2.52	1780.66	-274.39	1200.64	73.09	310.81	1122.22	81.97	-201.59
7.94000	879.55	148.34	180.53	844.33	137.59	164.11	666.04	144.25	74.83	636.86	150.57	132.25	421.73	-71.20	46.87	386.82	-59.85	46.95	191.53	-35.02	37.71	184.85	-43.47	98.15	372.34	-41.88	1427.29	0.00	0.00	0.00	567.44	-124.30	1672.24	560.15	-12.80	1670.53	431.69	-123.80	1785.58	433.51	2.18	1780.57	-270.89	1199.27	74.31	311.50	1123.24	81.71	-200.45
7.95000	888.97	145.20	184.89	854.24	134.47	167.94	677.24	139.25	76.01	646.80	147.32	133.66	421.96	-71.36	46.45	386.92	-59.68	46.35	191.78	-34.78	38.21	185.33	-43.16	98.64	377.16	-42.19	1427.04	0.00	0.00	0.00	572.23	-125.25	1672.30	565.62	-13.77	1670.44	436.36	-124.20	1785.56	438.67	1.83	1780.44	-269.44	1200.01	73.97	311.47	1122.87	81.75	-203.96
7.96000	897.31	137.57	189.13	862.73	130.89	170.43	686.53	135.26	77.07	655.66	143.10	134.30	421.36	-70.76	45.51	386.60	-59.69	45.81	192.21	-34.22	38.67	186.11	-42.96	99.25	383.19	-42.56	1427.11	0.00	0.00	0.00	576.81	-126.14	1672.40	570.43	-14.37	1670.39	441.07	-124.47	1785.54	443.82	1.44	1780.36	-268.71	1198.81	74.47	311.64	1122.45	81.97	-204.26
7.97000	904.53	134.19	190.33	870.05	127.13	172.01	694.41	130.63	77.54	663.00	139.51	134.94	422.88	-70.52	45.39	387.06	-59.44	45.51	192.56	-34.20	39.59	186.77	-42.32	99.73	386.00	-43.05	1426.94	0.00	0.00	0.00	582.12	-126.78	1672.48	575.56	-15.33	1670.47	445.81	-124.59	1785.51	448.98	1.15	1780.24	-274.04	1200.73	73.39	305.03	1125.26	83.99	-202.56
7.98000	911.12	130.26	189.75	876.80	124.03	171.23	700.42	126.70	77.90	669.38	135.03	135.00	422.54	-71.08	44.58	388.15	-59.04	45.26	193.11	-33.79	40.15	187.65	-42.35	100.52	390.86	-43.36	1426.57	0.00	0.00	0.00	587.10	-127.38	1672.53	580.51	-15.68	1670.62	450.65	-124.61	1785.46	454.23	0.97	1780.09	-275.21	1201.74	72.90	303.53	1126.03	84.81	-199.91
7.99000	916.50	130.98	186.86	882.43	119.09	169.57	705.26	122.17	77.72	674.69	130.77	134.97	421.25	-70.83	43.68	387.99	-59.24	44.79	193.64	-33.75	41.01	188.34	-41.47	100.84	396.51	-43.37	1426.15	0.00	0.00	0.00	591.96	-127.94	1672.59	586.11	-17.03	1670.70	455.54	-124.84	1785.34	459.48	1.14	1779.88	-269.02	1200.79	74.29	299.37	1126.88	83.37	-200.68
8.00000	921.48	126.23	183.93	887.09	115.18	166.87	708.89	117.72	77.21	679.08	127.04	134.94	422.19	-70.54	43.37	388.13	-59.34	44.39	193.99	-33.31	41.51	189.08	-41.29	101.52	402.31	-43.11	1425.93	0.00	0.00	0.00	596.89	-128.52	1672.60	591.25	-16.75	1670.35	460.48	-124.78	1785.18	464.78	1.19	1779.64	-273.18	1202.07	73.05	295.88	1127.51	82.55	-201.74
8.01000	925.77	121.94	180.45	890.97	111.13	164.02	711.54	113.95	76.81	682.66	121.93	134.25	421.38	-70.67	42.55	388.42	-59.06	43.99	194.27	-32.39	41.79	189.82	-40.90	101.99	410.09	-43.36	1425.51	0.00	0.00	0.00	602.34	-128.86	1672.47	596.17	-17.13	1670.32	465.50	-124.56	1785.00	470.12	1.09	1779.38	-277.59	1202.89	72.25	298.41	1127.12	83.45	-199.82
8.02000	928.98	117.41	177.33	890.18	106.16	164.34	713.49	109.28	75.73	685.36	117.84	133.67	421.62	-70.23	41.91	388.72	-59.36	43.85	194.76	-32.23	42.42	190.43	-40.42	102.44	411.56	-43.46	1425.22	0.00	0.00	0.00	607.06	-129.19	1672.45	603.09	-17.17	1670.03	470.59	-124.51	1784.74	475.48	1.28	1779.07	-271.78	1200.55	73.93	299.32	1126.59	83.97	-200.99
8.03000	931.86	109.21	174.34	892.39	101.74	161.23	714.70	105.91	75.01	687.47	113.05	132.45	423.26	-69.87	42.25	388.14	-58.86	43.21	195.05	-32.08	42.94	190.96	-40.28	102.99	415.58	-43.68	1424.96	0.00	0.00	0.00	612.52	-129.48	1672.23	607.15	-17.69	1669.90	475.79	-124.18	1784.49	480.88	1.66	1778.70	-272.87	1200.95	73.20	297.32	1127.34	82.97	-199.19
8.04000	933.52	104.10	171.18	893.05	97.10	157.64	715.46	101.14	73.33	688.88	108.84	131.28	423.94	-70.63	41.88	389.02	-59.04	43.27	195.47	-31.62	43.33	191.46	-40.21	103.56	423.01	-43.20	1424.51	0.00	0.00	0.00	617.83	-129.58	1671.96	613.15	-17.64	1669.38	481.08	-123.68	1784.27	486.39	1.78	1778.37	-273.17	1200.54	73.34	302.50	1126.13	84.74	-200.83
8.05000	934.56	99.94	167.40	894.95	93.28	154.66	715.58	96.98	71.63	689.75	104.83	129.81	422.45	-70.40	40.89	389.28	-59.08	43.03	195.77	-31.43	43.82	191.91	-39.67	103.86	428.57	-43.31	1424.35	0.00	0.00	0.00	623.24	-129.75	1671.68	618.12	-17.74	1669.08	486.45	-123.40	1784.00	491.94	2.26	1777.97	-271.38	1199.97	73.99	300.34	1126.80	84.14	-201.72
8.06000	935.10	95.90	163.21	895.71	88.78	151.05	715.20	92.89	69.69	690.05	100.70	128.02	422.66	-70.41	40.49	389.21	-59.06	42.74	196.27	-31.51	44.51	192.45	-39.47	104.50	431.35	-43.75	1423.92	0.00	0.00	0.00	627.76	-129.84	1671.43	623.93	-17.84	1668.63	491.82	-122.96	1783.77	497.58	2.88	1777.53	-272.76	1200.79	73.62	294.47	1128.25	82.32	-201.75
8.07000	935.00	90.89	159.26	895.06	84.36	147.17	714.23	88.88	67.50	689.87	96.90	126.08	421.16	-69.90	39.91	388.99	-58.95	42.26	196.74	-31.64	45.36	193.00	-38.98	104.88	439.31	-43.10	1423.71	0.00	0.00	0.00	633.48	-129.67	1671.06	629.51	-17.92	1668.18	497.29	-122.36	1783.60	503.32	3.60	1777.10	-272.96	1201.42	73.48	299.66	1127.22	83.59	-200.37
8.08000	934.48	86.31	154.84	894.63	79.22	143.12	712.74	85.24	65.14	689.30	92.85	123.74	423.33	-70.88	40.16	388.86	-59.37	42.25	197.07	-31.41	45.98	193.68	-38.99	105.65	443.13	-43.38	1423.50	0.00	0.00	0.00	638.69	-129.68	1670.72	634.29	-18.08	1667.76	502.75	-121.60	1783.46	509.06	4.23	1776.68	-272.70	1200.41	73.68	302.67	1126.12	84.52	-198.44
8.09000	933.47	81.47	150.34	892.93	74.52	138.91	710.92	81.76	62.66	688.11	89.23	121.37	422.64	-70.92	39.93	389.15	-59.18	42.03	197.38	-31.16	46.69	194.09	-38.87	106.45	450.94	-43.07	1423.38	0.00	0.00	0.00	641.10	-129.80	1670.55	635.39	-18.23	1667.58	508.30	-121.00	1783.34	514.82	4.79	1776.32	-273.32	1199.05	73.78	299.06	1127.00	83.54	-196.17
8.10000	932.45	76.40	145.70	891.98	69.75	134.88	708.77	78.01	59.93	686.54	86.39	119.21	423.39	-70.63	39.86	389.24	-59.30	41.83	197.72	-30.93	47.29	194.65	-39.05	107.17	456.52	-43.06	1423.38	0.00	0.00	0.00	644.79	-129.82	1670.33	638.39	-18.27	1667.19	513.87	-120.41	1783.24	520.68	5.86	1775.88	-272.83	1198.70	73.86	298.20	1127.11	83.36	-200.09
8.11000	930.20	71.83	140.86	889.54	65.07	130.50	706.12	75.37	57.38	684.59	82.58	116.40	423.45	-70.30	39.46	389.57	-59.49	41.76	198.08	-31.24	48.08	195.13	-39.42	107.95	461.04	-43.26	1423.43	0.00	0.00	0.00	653.81	-129.53	1669.85	648.89	-18.11	1666.13	519.48	-119.51	1783.25	526.57	6.56	1775.55	-272.50	1199.29	73.89	297.38	1127.43	83.07	-199.48
8.12000	927.78	69.53	136.06	886.66	60.16	125.80	703.26	71.44	54.21	682.20	80.13	113.96	422.77	-70.88	38.65	390.52	-59.65	41.97	198.52	-31.94	49.16	195.55	-39.44	108.78	464.84	-43.50	1423.31	0.00	0.00	0.00	660.35	-129.27	1669.50	656.94	-17.97	1665.36	525.14	-118.72	1783.26	532.51	7.33	1775.20	-272.70	1199.45	74.12	297.67	1127.72	83.06	-201.62
8.13000	925.17	61.87	131.50	882.66	55.83	121.34	699.73	69.52	51.54	679.71	76.50	110.81	422.10	-70.61	38.69	390.02	-59.66	41.64	198.64	-32.01	49.88	195.91	-40.00	109.72	472.39	-43.51	1423.36	0.00	0.00	0.00	667.17	-129.02	1669.09	665.51	-17.74	1664.46	530.85	-118.04	1783.29	538.46	8.24	1774.88	-274.00	1199.15	73.92	293.00	1128.59	81.59	-200.75
8.14000	922.25	57.39	126.53	880.93	50.61	117.14	696.39	65.64	47.91	676.76	73.60	107.68	423.48	-71.04	39.01	389.32	-59.99	41.31	198.99	-32.50	50.82	196.27	-40.25	110.51	478.46	-43.39	1423.42	0.00	0.00	0.00	669.25	-128.90	1668.98	668.31	-17.48	1664.13	536.53	-117.12	1783.39	544.48	9.03	1774.64	-273.90	1200.12	73.92	295.81	1127.73	82.69	-201.73
8.15000	918.79	51.94	121.93	876.45	45.95	112.33	692.54	63.35	44.73	673.63	70.72	104.38	423.68	-70.63	38.64	389.23	-60.25	41.40	199.20	-32.93	51.72	196.73	-41.16	111.57	486.01	-43.14	1423.35	0.00	0.00	0.00	672.14	-128.69	1669.10	670.86	-17.16	1664.07	542.21	-116.37	1783.43	550.46	10.11	1774.32	-273.27	1200.35	73.98	297.90	1127.48	83.22	-197.69
8.16000	915.03	46.32	117.01	872.74	41.07	107.29	688.44	60.44	41.04	670.18	67.71	100.92	422.98	-71.07	38.49	390.58	-60.27	41.70	199.38	-33.04	52.46	197.08	-41.31	112.43	490.32	-43.45	1423.57	0.00	0.00	0.00	681.36	-128.13	1669.37	678.70	-16.75	1663.97	547.89	-115.43	1783.52	556.49	10.71	1774.17	-272.61	1199.56	74.00	296.44	1127.95	82.65	-202.57
8.17000	911.03	40.50	111.96	869.20	35.91	102.66	684.22	57.79	38.10	666.61	64.50	97.37	422.79	-71.37	38.34	388.93	-60.48	41.20	199.63	-33.69	53.45	197.53	-42.56	113.63	496.50	-43.19	1423.57	0.00	0.00	0.00	688.48	-127.73	1669.52	684.86	-16.52	1663.86	553.55	-114.52	1783.64	562.47	11.53	1773.98	-272.80	1200.36	73.66	294.15	1128.45	81.77	-201.23
8.18000	907.32	33.72	107.42	865.26	30.56	97.68	680.88	56.21	36.63	663.08	63.20	95.15	424.11	-71.60	38.59	390.17	-60.67	41.60	199.79	-34.17	54.26	197.75	-43.08	114.61	504.52	-42.77	1423.58	0.00	0.00	0.00	695.66	-127.30	1669.65	691.61	-16.15	1663.65	559.16	-113.59	1783.70	568.45	12.61	1773.78	-274.94	1201.22	72.99	293.93	1128.46	82.02	-200.09
8.19000	905.73	26.81	104.78	864.12	24.85	94.54	680.64	55.11	36.18	661.53	60.70	92.84	422.58	-70.99	38.18	390.46	-60.85	41.67	199.96	-34.65	55.19	198.19	-43.35	115.32	511.18	-42.49	1423.75	0.00	0.00	0.00	697.71	-127.15	1669.73	694.94	-15.81	1663.55	564.75	-112.73	1783.76	574.39	13.43	1773.64	-274.42	1199.32	73.76	304.34	1126.08	85.07	-202.33
8.20000	908.07	21.02	102.06	865.20	18.15	93.66	681.60	53.66	36.34	663.10	58.89	91.91	424.09	-71.41	38.74	391.02	-61.75	42.02	200.11	-35.47	56.35	198.55	-44.87	116.69	517.45	-42.21	1423.56	0.00	0.00	0.00	700.57	-126.88	1670.15	699.71	-15.27	1663.82	570.29	-111.87	1783.87	580.35	14.10	1773.57	-272.65	1200.40	73.85	295.54	1127.13	82.95	-201.54
8.21000	911.15	18.03	98.42	871.07	14.09	89.23	684.38	52.87	37.28	669.02	58.19	92.84	423.92	-71.30	38.71	388.59	-61.30	41.01	200.29	-36.13	57.45	199.03	-44.99	117.63	523.90	-41.76	1423.43	0.00	0.00	0.00	710.14	-126.12	1671.29	710.79	-14.34	1664.72	576.12	-110.95	1784.15	586.46	15.29	1773.65	-273.14	1199.68	74.20	293.58	1128.28	81.95	-199.29
8.22000	915.85	16.37	88.23	874.66	11.89	81.51	685.69	52.48	37.63	672.96	57.75	93.18	423.45	-71.67	38.21	389.21	-61.14	41.12	200.67	-37.04	58.80	199.91	-47.00	119.58	530.68	-41.20	1423.63	0.00	0.00	0.00	717.61	-125.56	1672.10	718.72	-13.75	1665.38	582.13	-109.80	1784.70	592.72	16.56	1773.99	-274.48	1199.29	73.82	295.29	1128.23	82.58	-199.10
8.23000	919.03	15.42	78.99	876.76	11.16	73.77	686.47	52.13	37.66	675.84	56.80	93.13	422.88	-71.44	37.78	389.58	-61.38	41.03	201.06	-37.73	60.40	200.84	-47.30	120.94	539.14	-40.65	1423.83	0.00	0.00	0.00	725.42	-125.06	1672.98	727.51	-12.97	1666.04	588.20	-108.59	1785.33	599.10	17.44	1774.56	-273.98	1199.62	73.96	302.71	1126.58	84.97	-206.29
8.24000	921.98	13.25	72.37	880.27	9.52	69.63	687.14	51.70	37.97	678.40	56.31	93.51	423.61	-71.05	37.97	389.77	-61.16	40.95	201.53	-38.04	61.96	201.94	-47.96	122.67	546.13	-40.07	1424.37	0.00	0.00	0.00	728.17	-124.96	1673.37	730.78	-12.52	1666.29	594.24	-107.39	1785.94	605.48	18.65	1775.04	-272.22	1199.99	74.00	300.91	1126.55	84.21	-201.29
8.25000	931.22	12.87	61.13	887.31	3.52	63.89	687.75	51.31	38.67	680.20	54.37	93.64	423.14	-71.31	37.43	390.50	-61.34	41.02	202.26	-38.74	63.70	203.06	-48.68	124.50	553.26	-39.28	1424.94	0.00	0.00	0.00	731.51	-124.61	1674.04	734.27	-11.98	1666.85	600.25	-106.17	1786.55	611.87	19.81	1775.55	-275.36	1200.37	73.20	303.22	1126.38	84.83	-200.35
8.26000	924.19	9.68	63.92	883.35	6.83	62.01	688.43	50.84	39.09	681.40	53.40	93.94	424.75	-71.54	37.81	390.86	-61.28	40.94	202.98	-38.83	65.44	204.38	-49.33	126.47	561.61	-38.64	1425.61	0.00	0.00	0.00	741.07	-123.35	1675.74	743.66	-10.96	1668.47	606.36	-104.83	1787.22	618.18	20.90	1776.12	-273.55	1200.45	73.63	297.51	1127.33	83.28	-196.52
8.27000	926.89	9.12	58.81	884.09	6.50	58.31	688.78	50.24	39.33	682.60	52.56	94.04	423.97	-71.02	37.00	391.11	-61.11	40.66	203.61	-39.30	67.51	205.72	-49.31	128.16	568.33	-37.84	1426.24	0.00	0.00	0.00	748.36	-122.38	1676.98	750.80	-10.26	1669.66	612.59	-103.47	1787.97	624.57	22.44	1776.68	-273.04	1200.90	73.85	298.65	1127.20	83.99	-198.14
8.28000	927.03	9.13	55.13	884.80	5.68	55.33	689.22	49.84	39.49	683.62	52.06	94.25	424.52	-71.33	37.10	390.75	-61.16	40.33	204.62	-39.44	69.53	207.48	-49.89	130.30	574.77	-37.24	1427.23	0.00	0.00	0.00	756.25	-121.53	1678.27	758.77	-9.42	1670.89	618.77	-102.32	1788.76	631.05	23.80	1777.35	-269.38	1198.11	75.27	299.29	1126.78	83.84	-200.39
8.29000	928.29	8.63	53.70	885.82	6.08	54.18	689.47	49.59	39.66	684.14	51.55	94.29	425.35	-70.69	36.96	390.74	-60.93	40.07	205.64	-40.22	72.01	209.13	-50.51	132.67	584.12	-36.40	1428.00	0.00	0.00	0.00	759.38	-121.45	1678.69	762.34	-8.93	1671.26	625.06	-100.78	1789.66	637.53	25.26	1778.10	-271.52	1199.20	74.19	303.17	1125.80	84.65	-202.32
8.30000	928.40	8.55	53.10	885.35	5.76	53.15	689.50	49.27	39.60	684.34	50.89	94.18	424.70	-70.31	36.12	392.07	-60.98	40.32	206.88	-40.86	74.70	211.04	-50.62	134.91	589.60	-35.66	1428.83	0.00	0.00	0.00	763.09	-121.01	1679.30	766.46	-8.16	1671.77	631.38	-99.24	1790.64	644.20	26.69	1778.90	-273.60	1199.84	73.41	297.29	1127.57	82.60	-195.86
8.31000	929.34	8.01	52.36	885.27	5.52	52.12	689.35	49.78	39.75	684.31	51.12	94.32	424.61	-70.41	35.76	391.96	-60.98	40.05	208.16	-41.04	77.31	213.38	-51.60	137.69	595.52	-34.81	1430.04	0.00	0.00	0.00	772.74	-119.11	1681.15	776.07	-6.50	1673.43	637.69	-97.68	1791.66	650.90	28.29	1779.75	-272.51	1198.18	74.31	298.36	1127.40	83.08	-201.62
8.32000	929.08	8.23	51.73	886.36	5.50	52.02	689.44	49.73	39.56	684.25	51.32	94.46	424.55	-70.22	35.70	392.77	-60.83	40.06	209.72	-41.43	80.40	215.90	-52.17	140.53	603.15	-33.96	1430.93	0.00	0.00	0.00	779.94	-117.61	1682.57	783.08	-5.35	1674.70	644.03	-96.01	1792.66	657.56	29.98	1780.59	-274.70	1199.01	73.61	304.81	1126.07	84.97	-203.04
8.33000	930.11	8.13	51.74	886.10	5.40	51.34	689.41	49.98	39.62	684.22	51.04	94.29	425.99	-70.32	35.32	393.15	-60.58	39.81	211.40	-42.17	83.72	218.61	-52.51	143.43	612.36	-32.83	1431.60	0.00	0.00	0.00	788.48	-115.97	1684.26	791.48	-3.96	1676.27	650.37	-94.25	1793.61	664.31	31.50	1781.37	-272.90	1199.09	74.07	300.47	1126.90	83.61	-202.43
8.34000	930.59	7.99	51.18	886.17	5.39	50.96	689.41	50.02	39.62	684.24	51.33	94.35	427.47	-69.49	35.70	393.77	-60.49	39.76	213.28	-42.32	87.05	221.78	-53.52	146.66	617.62	-31.95	1432.44	0.00	0.00	0.00	792.75	-115.31	1685.05	795.79	-3.25	1677.06	656.77	-92.56	1794.43	671.08	33.02	1782.07	-271.88	1200.06	74.15	299.40	1127.45	83.50	-202.52
8.35000	930.07	7.74	50.25	885.89	5.07	50.24	689.52	49.81	39.40	684.37	52.14	94.70	425.69	-70.25	34.84	394.03	-60.35	39.81	215.47	-43.36	90.82	225.10	-54.50	150.00	624.68	-30.83	1433.21	0.00	0.00	0.00	796.80	-114.67	1685.55	800.07	-2.40	1677.54	663.20	-90.72	1795.19	677.76	34.87	1782.64	-269.84	1199.97	74.33	304.37	1125.90	85.19	-201.65
8.36000	930.37	7.41	49.72	887.22	5.73	50.13	689.56	49.80	39.40	684.59	51.65	94.47	425.54	-69.74	34.79	394.61	-60.26	39.82	217.79	-44.04	94.68	228.88	-56.28	153.63	630.38	-29.83	1433.96	0.00	0.00	0.00	804.67	-113.07	1686.37	808.38	-0.64	1678.16	669.60	-88.81	1795.81	684.47	36.69	1783.04	-270.96	1200.00	74.02	299.72	1127.24	83.88	-202.10
8.37000	930.54	7.44	49.01	887.60	5.16	49.49	689.57	49.55	39.28	684.86	51.40	94.24	426.31	-69.90	34.68	394.76	-60.05	39.91	220.63	-45.88	99.07	233.06	-58.73	157.61	637.41	-28.61	1434.32	0.00	0.00	0.00	812.57	-111.41	1687.27	816.71	1.25	1678.74	676.05	-87.04	1796.28	691.12	38.62	1783.34	-269.55	1199.36	74.58	299.85	1127.13	83.67	-203.96
8.38000	929.75	7.34	48.30	886.89	5.46	49.03	689.69	49.78	39.31	685.05	51.74	94.33	427.33	-69.44	34.83	395.47	-60.09	40.12	223.57	-47.35	103.44	237.74	-60.42	161.18	643.13	-27.35	1434.63	0.00	0.00	0.00	819.00	-109.91	1687.83	823.42	2.46	1679.26	682.44	-85.16	1796.59	697.82	40.60	1783.44	-273.12	1199.33	74.01	302.87	1126.50	84.64	-205.20
8.39000	930.68	7.45	48.18	887.32	5.21	48.75	689.69	49.79	39.21	685.26	51.80	94.28	427.67	-69.49	34.81	396.49	-59.74	40.26	226.79	-49.32	108.08	242.79	-63.58	165.33	649.51	-25.85	1434.94	0.00	0.00	0.00	825.13	-108.37	1688.30	829.27	4.36	1679.45	688.79	-83.34	1796.73	704.53	42.36	1783.48	-272.72	1199.18	73.97	301.46	1127.00	84.48	-202.26
8.40000	929.60	7.46	47.62	887.09	5.13	48.39	689.63	50.36	39.41	685.41	52.57	94.63	427.41	-69.77	34.35	397.61	-59.65	40.70	230.39	-51.32	112.91	248.11	-67.13	169.68	655.99	-24.68	1435.15	0.00	0.00	0.00	829.64	-107.40	1688.64	833.58	5.50	1679.73	695.11	-81.39	1796.78	711.17	44.26	1783.29	-274.29	1199.63	74.09	300.34	1126.97	84.16	-198.87
8.41000	930.97	7.20	47.41	887.64	4.86	48.14	689.67	50.59	39.54	685.54	52.44	94.52	427.46	-70.08	34.30	397.92	-59.74	40.95	234.23	-54.05	118.17	254.01	-70.78	174.07	659.87	-23.31	1435.35	0.00	0.00	0.00	836.86	-105.71	1688.47	840.61	6.93	1679.50	701.48	-79.50	1796.74	717.76	46.00	1783.07	-272.17	1199.18	74.29	297.84	1127.37	83.69	-195.56
8.42000	930.71	6.91	47.28	887.70	5.09	48.02	689.72	50.11	39.25	685.67	52.53	94.57	429.64	-70.06	34.65	399.98	-60.36	42.02	238.37	-56.79	123.78	260.03	-75.13	178.98	668.08	-22.11	1435.14	0.00	0.00	0.00	844.23	-103.85	1688.35	847.94	8.48	1679.22	707.85	-77.67	1796.60	724.24	48.00	1782.73	-273.90	1200.55	73.33	299.08	1127.02	83.47	-196.87
8.43000	930.94	7.17	47.01	886.57	4.43	47.36	689.81	50.07	39.24	685.75	52.43	94.50	429.43	-70.67	34.19	400.98	-60.90	42.57	242.77	-59.64	129.84	266.39	-78.14	183.73	674.15	-20.59	1435.17	0.00	0.00	0.00	851.22	-102.11	1688.25	854.98	10.27	1678.90	714.17	-75.64	1796.44	730.69	49.80	1782.37	-271.94	1198.62	74.31	300.45	1127.35	83.88	-199.49
8.44000	931.61	6.86	46.73	887.67	4.83	47.64	689.87	49.90	39.14	685.95	52.23	94.43	431.23	-70.52	34.62	402.55	-62.09	43.65	247.54	-62.81	136.50	273.26	-82.72	189.63	679.26	-19.31	1435.07	0.00	0.00	0.00	853.77	-101.40	1688.15	857.84	11.54	1678.59	720.53	-73.88	1796.23	737.03	52.00	1781.94	-269.53	1197.85	75.11	297.45	1127.44	83.21	-201.56
8.45000	919.75	4.61	43.34	887.12	4.28	47.16	689.84	50.30	39.33	686.15	52.00	94.36	432.67	-71.52	34.72	404.75	-63.60	45.05	253.00	-65.89	143.60	280.65	-87.21	195.92	688.50	-17.74	1434.73	0.00	0.00	0.00	857.20	-100.42	1687.72	861.68	12.94	1677.99	726.90	-72.02	1796.01	743.31	53.84	1781.52	-271.77	1199.22	74.50	296.22	1127.56	82.87	-203.09
8.46000	931.48	7.34	46.23	887.81	4.76	47.34	689.88	50.41	39.43	686.37	51.80	94.42	432.71	-72.97	34.39	407.36	-65.30	46.60	258.90	-68.92	151.03	288.66	-91.45	202.46	690.53	-16.56	1434.62	0.00	0.00	0.00	866.80	-97.86	1686.65	871.61	15.11	1676.83	733.24	-70.14	1795.81	749.58	55.66	1781.08	-267.78	1197.88	75.58	303.00	1126.15	84.87	-198.61
8.47000	931.53	6.76	45.91	886.85	4.37	46.78	689.97	49.75	39.18	686.56	51.59	94.34	435.85	-73.91	35.13	410.80	-67.03	48.63	265.33	-72.03	158.84	297.26	-95.75	209.36	697.43	-15.16	1434.45	0.00	0.00	0.00	874.02	-95.96	1685.89	878.97	16.50	1676.06	739.56	-68.14	1795.55	755.67	57.57	1780.63	-271.47	1198.36	74.61	308.27	1128.05	81.88	-198.44
8.48000	932.06	6.55	45.84	888.09	4.35	46.85	689.93	50.34	39.36	686.79	52.37	94.64	439.02	-75.90	36.24	414.54	-69.25	51.37	272.18	-75.36	167.09	306.21	-100.09	216.36	702.76	-13.89	1434.61	0.00	0.00	0.00	881.79	-93.89	1685.03	886.90	18.14	1675.17	745.71	-66.54	1795.24	761.79	59.17	1780.20	-269.74	1199.60	74.75	308.34	1129.58	79.92	-201.01
8.49000	931.08	6.76	45.22	886.10	4.38	46.17	690.01	50.35	39.32	687.01	52.31	94.56	441.72	-77.90	37.42	418.08	-71.52	54.16	279.34	-79.15	175.87	315.36	-103.86	223.37	708.03	-12.60	1434.30	0.00	0.00	0.00	884.49	-93.13	1684.70	889.59	18.87	1674.78	751.71	-64.71	1794.98	767.78	60.95	1779.73	-267.79	1198.71	75.37	311.42	1128.10	81.05	-202.47
8.50000	934.94	3.58	42.99	886.63	4.62	46.23	690.01	50.19	39.24	687.22	52.40	94.65	444.85	-81.56	39.02	422.14	-74.59	57.60	286.85	-82.68	184.61	324.79	-107.09	230.49	712.91	-11.29	1434.29	0.00	0.00	0.00	887.28	-92.30	1684.39	892.36	19.89	1674.37	757.58	-63.06	1794.65	773.64	62.50	1779.26	-270.51	1197.42	75.41	308.97	1129.76	80.14	-200.35
8.51000	931.40	6.51	44.94	887.48	4.54	46.19	690.12	49.89	39.11	687.56	52.06	94.54	448.36	-85.14	40.63	426.72	-77.87	61.32	294.68	-85.96	193.16	334.25	-110.22	237.72	717.93	-10.11	1434.20	0.00	0.00	0.00	895.33	-90.04	1683.62	900.51	22.37	1673.36	763.30	-61.47	1794.36	779.36	64.16	1778.82	-272.50	1198.88	74.77	311.44	1128.00	81.15	-200.15
8.52000	931.72	6.83	44.95	887.25	4.42	46.04	690.13	50.24	39.36	687.88	52.24	94.71	456.07	-88.95	43.39	434.59	-81.62	66.07	303.35	-89.82	200.87	343.81	-113.26	244.58	725.51	-8.76	1434.08	0.00	0.00	0.00	901.52	-88.33	1683.02	906.82	24.17	1672.62	768.96	-59.86	1794.13	784.96	66.05	1778.39	-274.67	1200.73	73.58	308.58	1128.01	80.51	-203.21
8.53000	931.81	6.80	44.82	887.51	4.96	46.26	690.32	49.38	39.12	688.23	51.67	94.64	466.04	-92.84	48.67	444.80	-85.47	71.94	313.01	-93.69	207.10	353.87	-116.16	250.63	729.61	-7.99	1433.95	0.00	0.00	0.00	908.86	-86.25	1682.32	914.16	26.30	1671.72	774.46	-58.46	1793.91	790.42	67.44	1778.07	-275.79	1199.52	73.42	308.70	1128.50	80.36	-201.73
8.54000	931.79	7.35	44.82	887.04	4.68	45.68	690.33	50.08	39.63	688.51	51.10	94.57	477.41	-97.03	53.83	456.91	-90.31	78.21	323.51	-97.59	211.89	364.44	-118.64	255.54	735.33	-6.89	1434.06	0.00	0.00	0.00	912.52	-85.24	1682.02	917.64	27.25	1671.34	779.91	-56.93	1793.78	795.78	68.60	1777.83	-274.43	1199.71	73.57	309.21	1129.32	80.14	-202.11
8.55000	935.37	3.62	42.01	887.07	4.60	45.92	690.42	50.27	39.87	688.73	51.18	94.81	491.23	-102.31	58.65	467.86	-95.48	82.80	334.67	-101.55	215.52	375.76	-121.90	259.66	740.38	-6.02	1434.15	0.00	0.00	0.00	915.63	-84.55	1681.90	920.64	27.95	1671.17	785.25	-55.80	1793.70	801.01	70.14	1777.60	-273.64	1200.52	73.67	310.14	1128.37	80.86	-201.41
8.56000	931.78	7.26	44.17	888.07	4.78	46.10	690.65	49.12	39.49	689.08	51.04	95.04	506.28	-107.55	62.86	481.13	-100.90	86.66	346.59	-105.64	218.03	387.75	-125.03	262.59	745.00	-4.99	1434.30	0.00	0.00	0.00	921.31	-83.44	1681.72	926.52	29.35	1670.91	790.55	-54.61	1793.71	806.23	71.20	1777.51	-270.27	1199.64	74.36	311.25	1128.50	81.01	-200.31
8.57000	932.03	7.19	44.25	888.30	4.81	46.16	690.82	49.10	39.63	689.40	50.38	94.96	519.53	-113.06	65.96	495.31	-106.28	89.42	359.20	-109.64	219.41	399.84	-128.01	264.29	749.55	-4.25	1434.52	0.00	0.00	0.00	926.79	-82.36	1681.48	932.97	31.02	1670.49	795.73	-53.74	1793.76	811.37	72.29	1777.51	-270.00	1199.96	74.85	309.72	1130.30	80.09	-199.73
8.58000	932.76	7.11	44.21	887.38	4.24	45.70	690.84	49.16	39.85	689.51	50.42	95.16	533.51	-119.02	67.47	510.45	-111.73	91.26	372.59	-114.01	219.87	412.76	-131.41	265.14	754.90	-3.44	1434.64	0.00	0.00	0.00	931.85	-81.42	1681.40	936.96	31.79	1670.53	800.89	-52.70	1793.92	816.32	73.39	1777.56	-271.06	1200.00	74.42	308.61	1130.73	79.41	-197.75
8.59000	931.92	7.08	43.83	888.37	4.55	46.12	691.02	48.95	39.92	689.74	50.34	95.40	550.26	-125.32	68.81	525.05	-117.02	91.56	386.54	-118.01	219.06	426.12	-134.74	264.80	760.37	-2.66	1434.91	0.00	0.00	0.00	937.33	-80.23	1681.44	941.68	32.66	1670.50	805.91	-51.72	1794.10	821.28	74.42	1777.61	-275.22	1200.46	73.19	308.14	1130.77	79.41	-202.14
8.60000	933.00	7.52	44.39	887.74	4.62	45.74	691.13	48.42	39.76	689.81	50.84	95.80	565.51	-131.41	69.19	540.94	-122.51	91.26	400.90	-121.73	216.96	439.95	-138.15	263.48	764.63	-2.02	1435.16	0.00	0.00	0.00	941.94	-79.60	1681.56	946.95	33.36	1670.54	810.87	-50.83	1794.34	826.22	75.03	1777.77	-274.21	1200.79	73.45	310.15	1129.45	80.33	-200.70
8.61000	932.02	7.38	43.97	887.82	4.97	45.80	691.10	49.26	40.37	690.00	50.27	95.85	583.69	-137.58	69.12	558.02	-127.90	90.31	415.71	-124.95	213.49	454.34	-141.79	261.22	766.49	-1.30	1435.71	0.00	0.00	0.00	946.43	-78.92	1681.79	952.00	34.06	1670.66	815.62	-50.19	1794.55	831.07	75.61	1777.95	-274.22	1200.07	73.45	309.22	1128.93	80.29	-199.78
8.62000	931.91	7.18	43.64	887.51	4.98	45.72	691.26	48.30	40.10	690.19	50.13	96.12	601.03	-144.50	68.34	575.08	-133.61	88.76	431.16	-128.39	209.02	469.18	-145.77	258.32	772.05	-0.38	1436.08	0.00	0.00	0.00	950.96	-78.30	1682.08	956.71	34.58	1670.85	820.35	-49.32	1794.83	835.81	76.46	1778.12	-274.31	1199.03	73.93	309.03	1129.25	80.08	-197.70
8.63000	932.12	7.50	43.73	889.12	4.79	46.06	691.35	48.32	40.27	690.36	49.73	96.08	621.35	-150.99	67.71	593.49	-139.59	86.88	447.21	-132.67	203.99	484.48	-149.55	254.49	776.88	0.40	1436.27	0.00	0.00	0.00	955.77	-77.83	1682.43	961.48	35.12	1671.18	824.92	-48.70	1795.07	840.57	77.09	1778.30	-273.20	1199.41	74.23	309.40	1128.27	80.61	-197.14
8.64000	931.75	7.48	43.21	888.47	5.23	45.70	691.36	48.33	40.50	690.41	49.87	96.38	640.20	-157.62	66.56	613.97	-145.65	85.32	463.88	-136.90	198.06	500.35	-153.07	249.71	780.84	1.04	1436.54	0.00	0.00	0.00	959.91	-77.35	1682.87	965.63	35.64	1671.65	829.49	-48.16	1795.29	845.25	77.69	1778.47	-272.97	1199.70	73.96	310.83	1127.85	81.31	-202.59
8.65000	931.94	7.81	43.64	889.25	4.83	45.85	691.45	48.42	40.74	690.63	49.87	96.57	659.93	-164.37	65.79	634.34	-152.05	83.30	481.35	-142.08	191.87	516.68	-156.44	244.08	784.74	1.83	1436.76	0.00	0.00	0.00	964.81	-76.92	1683.29	969.75	35.85	1672.24	833.97	-47.66	1795.51	849.88	78.26	1778.66	-271.74	1198.41	74.52	310.76	1127.81	81.14	-198.57
8.66000	931.77	7.52	43.12	888.74	4.92	45.48	691.60	47.51	40.56	690.74	49.54	96.64	681.08	-170.52	64.34	655.20	-157.98	81.24	499.59	-147.14	184.95	533.24	-159.85	237.71	789.91	2.61	1436.99	0.00	0.00	0.00	969.30	-76.71	1683.73	973.54	36.48	1672.61	838.44	-47.12	1795.67	854.47	78.65	1778.83	-268.89	1196.83	75.26	310.70	1128.40	80.92	-198.48
8.67000	931.05	7.46	42.72	889.04	5.31	45.87	691.69	47.89	40.90	690.91	49.81	96.93	703.76	-175.72	62.79	676.55	-163.24	78.72	518.49	-152.31	177.61	550.41	-161.94	229.99	794.18	3.41	1437.19	0.00	0.00	0.00	973.81	-76.52	1684.16	979.00	36.48	1673.09	842.84	-46.57	1795.82	859.00	78.97	1778.99	-273.50	1200.84	73.37	309.87	1128.92	80.53	-197.69
8.68000	932.13	7.82	43.10	889.52	4.88	46.09	691.60	48.10	41.20	690.95	49.83	97.06	727.39	-180.45	61.46	699.55	-168.45	76.77	537.66	-157.59	169.88	568.08	-164.27	221.96	797.89	4.20	1437.26	0.00	0.00	0.00	978.35	-76.25	1684.64	983.76	36.74	1673.54	847.19	-46.36	1795.90	863.50	79.37	1779.04	-273.87	1201.80	73.25	312.15	1128.97	80.88	-197.94
8.69000	932.63	7.57	43.23	889.27	5.18	45.88	691.71	47.68	41.13	691.05	49.70	97.32	751.17	-185.80	60.89	722.81	-173.34	74.76	557.48	-162.11	161.47	586.12	-166.85	213.81	803.04	4.72	1437.16	0.00	0.00	0.00	980.60	-76.04	1684.91	985.79	36.89	1673.75	851.63	-46.00	1795.96	868.01	79.63	1779.07	-272.76	1199.64	73.97	311.67	1129.11	80.74	-198.98
8.70000	931.07	7.35	42.74	887.55	4.93	45.22	691.77	47.41	41.32	691.28	48.99	97.15	776.61	-189.74	59.95	746.37	-177.40	72.61	577.87	-167.02	153.26	604.83	-170.13	206.09	808.01	5.37	1437.43	0.00	0.00	0.00	983.75	-75.96	1685.15	988.85	36.90	1673.95	856.05	-45.55	1795.98	872.46	79.86	1779.05	-270.56	1199.42	74.47	311.26	1128.59	80.86	-201.60
8.71000	931.75	7.00	42.90	889.15	4.89	46.05	691.95	47.02	41.21	691.35	49.06	97.35	802.49	-192.66	58.54	770.03	-181.30	70.75	598.86	-171.43	144.85	623.98	-173.58	198.44	812.39	5.88	1437.21	0.00	0.00	0.00	990.98	-76.04	1685.55	996.64	36.76	1674.40	860.49	-45.42	1795.95	876.88	80.05	1779.00	-273.07	1201.25	73.60	309.55	1128.71	80.59	-199.24
8.72000	931.95	7.36	43.28	888.32	4.60	45.76	692.02	47.23	41.43	691.43	48.74	97.32	827.63	-196.05	57.98	794.57	-185.05	69.16	620.46	-174.97	136.20	643.48	-176.66	190.77	817.17	6.17	1437.25	0.00	0.00	0.00	996.16	-76.13	1685.82	1002.34	36.65	1674.73	864.86	-45.44	1795.85	881.31	80.29	1778.84	-273.90	1200.89	73.51	311.58	1128.92	80.90	-199.46
8.73000	931.86	7.49	43.09	890.22	5.25	46.28	692.05	47.05	41.44	691.44	48.80	97.40	852.34	-199.85	57.34	818.57	-188.34	67.44	642.41	-177.32	127.22	663.06	-179.57	183.16	821.79	6.63	1437.15	0.00	0.00	0.00	1002.01	-76.09	1686.14	1007.98	36.62	1675.12	869.34	-45.33	1795.76	885.81	80.27	1778.72	-270.53	1199.89	74.60	307.24	1128.85	80.04	-201.66
8.74000	932.45	7.95	43.54	889.48	5.67	46.32	692.07	46.93	41.55	691.53	48.37	97.38	876.85	-202.69	56.99	843.44	-191.66	66.55	664.47	-178.58	117.82	682.86	-182.76	175.95	827.14	6.68	1437.06	0.00	0.00	0.00	1004.43	-75.93	1686.18	1009.08	36.71	1675.23	873.76	-45.45	1795.62	890.23	80.16	1778.58	-271.08	1199.65	74.37	309.36	1129.00	80.49	-199.58
8.75000	935.98	4.32	40.82	889.60	4.82	46.46	692.07	46.80	41.55	691.60	48.58	97.61	901.58	-206.14	57.27	868.70	-194.44	65.98	686.77	-180.64	109.40	703.02	-184.72	168.57	831.12	6.92	1436.91	0.00	0.00	0.00	1007.06	-76.00	1686.04	1010.69	36.64	1675.10	878.21	-45.41	1795.52	894.66	79.98	1778.47	-273.45	1200.32	73.65	309.04	1129.32	80.29	-203.71
8.76000	933.60	8.27	44.41	889.13	5.16	46.42	692.26	46.17	41.36	691.49	48.94	97.72	926.68	-208.39	58.02	892.86	-197.05	65.67	709.19	-182.48	101.60	723.34	-186.63	161.77	834.77	7.00	1436.82	0.00	0.00	0.00	1013.54	-76.65	1685.77	1017.84	36.13	1674.80	882.72	-45.63	1795.35	899.18	79.78	1778.33	-271.56	1200.08	74.35	309.27	1129.23	80.43	-203.24
8.77000	933.26	8.45	44.40	884.80	7.40	47.99	692.24	46.03	41.39	691.52	48.29	97.57	951.45	-210.52	59.24	917.41	-198.93	65.83	731.77	-184.69	94.71	744.00	-187.62	154.94	839.65	7.11	1436.76	0.00	0.00	0.00	1018.35	-77.19	1685.61	1023.65	35.73	1674.62	887.22	-45.94	1795.15	903.73	79.45	1778.18	-273.15	1198.26	74.35	308.72	1129.61	80.24	-200.11
8.78000	933.91	9.12	44.84	884.24	6.83	47.77	692.22	46.09	41.54	691.60	48.07	97.59	975.21	-211.81	60.47	941.10	-200.63	65.96	754.59	-186.19	88.29	764.67	-188.34	148.53	843.27	6.88	1436.42	0.00	0.00	0.00	1023.46	-77.69	1685.42	1029.82	35.52	1674.37	891.75	-46.07	1794.96	908.31	79.23	1778.02	-273.60	1199.13	74.42	307.37	1130.17	79.51	-200.55
8.79000	930.92	13.51	49.35	885.88	7.37	48.72	692.21	46.41	41.76	691.55	48.54	97.88	999.20	-213.24	62.12	964.90	-201.82	66.27	777.27	-187.05	82.16	785.07	-189.74	143.01	848.17	6.88	1436.34	0.00	0.00	0.00	1025.36	-77.81	1685.31	1032.20	35.68	1674.26	896.29	-46.58	1794.73	912.95	78.91	1777.82	-273.48	1199.45	74.03	311.65	1128.81	80.90	-200.85
8.80000	929.20	21.76	45.05	885.91	8.23	48.91	692.36	45.93	41.59	691.60	48.27	97.89	1023.43	-213.67	63.85	988.63	-202.52	66.92	799.87	-187.51	76.48	806.09	-189.07	136.97	853.17	6.65	1436.13	0.00	0.00	0.00	1028.05	-78.04	1685.15	1034.69	35.49	1674.18	900.81	-47.11	1794.50	917.57	78.40	1777.70	-274.99	1200.26	73.45	311.87	1128.43	81.05	-202.04
8.81000	930.90	16.48	51.60	885.50	7.47	48.60	692.37	45.90	41.75	691.64	48.19	97.98	1045.95	-214.36	65.25	1013.04	-203.09	67.93	822.74	-187.14	71.00	827.14	-188.53	131.59	858.29	6.38	1435.96	0.00	0.00	0.00	1035.49	-78.87	1684.81	1041.17	34.19	1674.05	905.35	-47.61	1794.28	922.24	77.96	1777.53	-273.14	1200.64	73.83	311.80	1127.50	81.35	-202.15
8.82000	932.08	17.11	52.37	887.73	7.98	49.28	692.35	46.13	41.90	691.68	48.43	98.18	1068.37	-214.70	66.47	1035.21	-203.39	68.17	845.57	-186.65	66.15	848.26	-187.97	126.70	862.45	6.18	1435.84	0.00	0.00	0.00	1041.08	-79.53	1684.57	1046.07	33.14	1673.96	909.93	-48.11	1794.09	927.01	77.10	1777.41	-272.19	1199.17	74.31	308.63	1127.71	80.57	-200.59
8.83000	932.09	18.67	53.17	886.22	8.14	48.51	692.32	46.28	42.17	691.72	47.96	98.14	1091.98	-214.77	68.04	1058.77	-203.13	68.98	868.35	-186.21	61.95	869.35	-187.42	122.39	866.94	5.83	1435.73	0.00	0.00	0.00	1046.87	-80.31	1684.31	1051.69	32.12	1673.83	914.53	-48.75	1793.89	931.59	76.71	1777.20	-272.03	1199.56	74.25	312.43	1128.05	81.37	-202.21
8.84000	931.04	19.76	52.91	887.54	8.62	48.87	692.44	46.14	42.20	691.81	48.12	98.38	1114.97	-215.14	69.48	1080.05	-203.32	69.48	890.88	-185.16	58.17	890.24	-186.53	118.64	871.03	5.37	1435.49	0.00	0.00	0.00	1048.68	-80.80	1684.25	1054.45	31.89	1673.73	919.19	-49.48	1793.67	936.34	75.83	1777.00	-275.34	1200.56	73.22	311.96	1127.37	81.56	-202.24
8.85000	929.05	22.00	53.45	889.73	6.40	46.86	692.59	45.37	42.02	691.86	48.02	98.56	1136.16	-214.48	70.66	1103.06	-202.96	70.36	912.94	-183.85	55.04	910.96	-184.87	115.17	877.74	5.03	1435.32	0.00	0.00	0.00	1051.00	-81.46	1684.20	1057.62	31.59	1673.64	923.84	-50.37	1793.45	941.02	74.97	1776.85	-271.50	1199.25	74.17	311.99	1128.77	80.87	-204.42
8.86000	929.75	19.46	51.22	890.25	6.88	46.72	692.57	45.63	42.22	691.93	47.87	98.63	1158.28	-213.95	72.03	1125.73	-202.32	71.23	934.81	-182.82	52.79	931.50	-183.43	112.35	880.19	4.26	1435.34	0.00	0.00	0.00	1058.35	-82.72	1683.99	1064.44	30.34	1673.52	928.52	-51.33	1793.20	945.68	74.03	1776.70	-270.62	1199.17	74.43	312.23	1129.43	80.92	-196.56
8.87000	934.22	11.95	46.26	890.41	6.22	46.05	692.72	45.38	42.37	691.98	47.93	98.89	1179.06	-213.99	73.37	1145.45	-202.27	71.42	956.37	-181.21	50.87	951.66	-182.21	110.28	885.84	3.69	1435.06	0.00	0.00	0.00	1064.03	-83.58	1683.82	1069.31	29.33	1673.44	933.18	-52.42	1792.99	950.34	73.16	1776.50	-273.56	1200.54	73.49	311.25	1128.90	80.79	-200.99
8.88000	933.96	11.56	45.34	890.18	6.57	46.03	692.67	45.38	42.48	692.09	47.89	99.05	1199.26	-213.88	75.32	1166.50	-202.09	72.73	977.25	-180.19	49.71	971.39	-180.70	108.50	890.69	2.79	1434.86	0.00	0.00	0.00	1069.96	-84.52	1683.67	1074.45	28.38	1673.38	937.91	-53.51	1792.73	955.00	72.04	1776.34	-273.49	1200.46	73.69	311.42	1128.56	81.01	-203.97
8.89000	933.85	10.74	44.41	890.85	6.77	46.07	692.78	44.70	42.41	692.26	47.43	99.12	1219.56	-214.22	77.48	1187.35	-202.06	74.87	997.72	-178.44	48.61	990.73	-178.99	107.01	897.27	2.02	1434.40	0.00	0.00	0.00	1072.01	-84.91	1683.66	1076.22	28.11	1673.41	942.60	-54.71	1792.41	959.64	70.79	1776.15	-275.38	1201.27	73.24	311.28	1129.03	80.62	-207.10
8.90000	930.40	9.06	41.89	890.53	6.50	45.92	692.82	45.30	42.82	692.39	47.41	99.30	1238.93	-214.63	80.96	1205.82	-202.62	77.37	1017.22	-177.68	48.39	1008.80	-178.60	106.63	901.26	1.10	1434.09	0.00	0.00	0.00	1074.62	-85.63	1683.60	1078.94	27.49	1673.47	947.26	-56.14	1792.00	964.22	69.63	1775.92	-277.40	1200.01	73.09	310.58	1129.68	80.25	-201.91
8.91000	934.94	8.91	43.60	890.69	6.32	46.03	692.99	44.69	42.79	692.54	47.14	99.46	1257.05	-215.35	85.70	1224.03	-202.89	81.27	1035.98	-176.59	48.30	1026.07	-177.42	106.17	906.54	0.03	1433.76	0.00	0.00	0.00	1082.24	-87.52	1683.31	1086.91	25.49	1673.47	952.00	-57.50	1791.58	968.79	68.32	1775.64	-276.11	1200.31	73.24	309.20	1130.08	79.89	-198.98
8.92000	934.81	8.49	43.41	889.68	6.69	45.59	693.07	44.48	42.89	692.70	47.43	99.90	1272.92	-215.34	91.39	1240.54	-203.53	86.16	1053.66	-175.96	48.39	1042.11	-177.10	106.27	912.58	-1.16	1433.30	0.00	0.00	0.00	1088.04	-88.91	1683.08	1092.93	23.98	1673.45	956.76	-58.78	1791.11	973.44	66.81	1775.32	-273.42	1199.93	73.72	308.84	1128.41	80.45	-200.51
8.93000	933.90	8.36	42.99	890.79	6.93	46.09	693.21	43.91	42.82	692.94	47.18	100.05	1287.90	-215.69	97.86	1257.41	-203.68	92.48	1070.45	-175.68	48.75	1056.90	-176.76	106.45	917.22	-2.36	1432.72	0.00	0.00	0.00	1094.29	-90.34	1682.84	1099.78	22.45	1673.42	961.56	-60.39	1790.55	978.07	65.30	1774.97	-273.91	1200.98	73.56	310.17	1128.24	80.78	-201.38
8.94000	933.98	8.16	42.93	889.26	6.70	45.65	693.27	44.41	43.33	693.11	47.33	100.40	1303.10	-215.58	105.08	1272.04	-203.88	98.35	1085.90	-175.17	48.97	1070.70	-176.49	106.71	921.39	-3.59	1432.20	0.00	0.00	0.00	1096.69	-90.82	1682.74	1102.77	22.03	1673.33	966.33	-62.14	1789.93	982.70	63.65	1774.58	-272.77	1200.39	74.16	311.98	1127.22	81.58	-203.82
8.95000	966.50	9.35	58.92	888.95	6.40	45.29	693.39	44.14	43.52	693.41	47.01	100.64	1315.33	-215.29	111.08	1285.04	-203.48	103.91	1099.96	-174.93	49.44	1083.19	-175.95	106.88	926.25	-4.87	1431.87	0.00	0.00	0.00	1099.49	-91.59	1682.51	1105.61	21.36	1673.20	971.19	-63.87	1789.31	987.35	61.78	1774.18	-270.82	1201.18	74.17	312.99	1128.56	81.37	-202.75
8.96000	934.88	8.03	43.32	890.19	6.34	45.98	693.62	43.78	43.62	693.68	47.05	101.09	1326.53	-214.32	116.73	1298.17	-206.77	104.22	1112.71	-174.52	49.71	1094.28	-175.42	106.81	930.78	-6.07	1431.26	0.00	0.00	0.00	1106.95	-93.90	1681.91	1111.97	19.11	1673.01	976.08	-65.71	1788.67	992.08	59.86	1773.77	-272.45	1200.31	74.10	313.56	1128.68	81.35	-198.80
8.97000	933.92	7.90	42.96	890.25	7.37	45.98	693.69	44.00	44.05	693.95	47.10	101.42	1335.52	-214.15	121.25	1307.87	-206.13	107.48	1123.44	-173.76	49.32	1103.57	-175.47	106.80	937.99	-7.50	1430.75	0.00	0.00	0.00	1112.55	-95.65	1681.48	1116.64	17.37	1672.91	980.99	-67.74	1788.02	996.84	57.92	1773.34	-273.02	1198.55	74.29	311.46	1128.41	81.21	-202.25
8.98000	934.08	7.93	43.05	889.81	6.99	45.70	693.79	43.77	44.31	694.32	47.20	101.94	1342.98	-212.67	124.27	1315.69	-205.06	110.08	1132.19	-173.04	48.67	1111.33	-174.61	105.87	942.90	-9.05	1430.23	0.00	0.00	0.00	1118.54	-97.55	1681.00	1122.17	15.39	1672.72	985.96	-69.87	1787.34	1001.48	56.09	1772.88	-276.18	1200.85	73.28	308.72	1129.62	80.54	-202.35
8.99000	933.74	7.82	42.86	889.87	6.82	45.99	694.17	43.16	44.40	694.67	47.56	102.63	1348.40	-211.37	125.59	1321.74	-203.92	111.43	1139.26	-171.71	47.00	1117.35	-173.60	104.42	946.73	-10.68	1429.80	0.00	0.00	0.00	1120.80	-98.34	1680.77	1125.17	14.44	1672.51	990.98	-72.22	1786.65	1006.12	54.02	1772.45	-272.25	1197.95	74.62	312.10	1128.88	81.32	-198.93
9.00000	935.81	4.07	41.39	889.22	6.85	45.95	694.35	43.13	44.81	695.03	48.00	103.25	1353.78	-209.76	125.25	1326.53	-201.67	110.80	1143.98	-171.35	45.50	1121.79	-173.13	102.84	953.08	-12.35	1429.15	0.00	0.00	0.00	1123.76	-99.37	1680.44	1128.83	13.39	1672.17	996.01	-74.48	1786.02	1010.85	51.62	1772.08	-271.73	1199.61	74.02	310.42	1127.77	80.98	-200.23
9.01000	933.38	8.15	42.59	889.93	6.63	45.89	694.56	43.39	45.33	695.43	48.20	103.82	1358.11	-206.56	123.14	1329.80	-199.36	108.59	1147.22	-170.03	43.23	1124.82	-172.74	100.97	957.59	-14.12	1428.73	0.00	0.00	0.00	1131.86	-101.98	1679.65	1136.31	11.10	1671.63	1001.07	-77.02	1785.36	1015.61	49.22	1771.74	-272.22	1199.63	73.82	310.15	1128.96	80.58	-203.73
9.02000	933.52	8.69	43.00	890.03	7.18	45.79	694.72	43.97	45.91	695.79	48.80	104.60	1360.62	-203.60	118.74	1332.14	-196.28	104.66	1148.56	-169.04	41.24	1126.47	-172.64	99.37	962.80	-16.03	1428.39	0.00	0.00	0.00	1137.93	-103.91	1679.07	1141.53	9.45	1671.28	1006.18	-79.40	1784.76	1020.44	46.49	1771.40	-276.93	1202.55	72.11	310.51	1129.85	80.36	-205.81
9.03000	933.84	8.15	42.71	889.23	7.34	45.58	695.07	43.89	46.27	696.25	49.15	105.19	1361.80	-199.57	113.67	1334.09	-192.67	99.78	1149.01	-168.70	39.63	1127.27	-172.41	97.70	968.66	-18.07	1428.05	0.00	0.00	0.00	1144.45	-106.04	1678.36	1147.56	7.52	1670.89	1011.28	-81.93	1784.16	1025.13	44.09	1771.04	-276.10	1202.50	72.44	310.65	1129.31	80.27	-202.35
9.04000	934.28	8.80	43.08	889.21	7.65	45.45	695.27	44.01	46.79	696.71	49.50	105.88	1364.41	-196.57	109.09	1336.04	-189.62	95.62	1149.87	-168.62	37.99	1128.33	-172.28	95.88	974.56	-20.06	1427.59	0.00	0.00	0.00	1146.80	-107.03	1678.02	1150.27	6.42	1670.80	1016.32	-84.61	1783.56	1029.82	41.64	1770.74	-272.55	1200.64	73.54	310.74	1128.43	80.83	-202.20
9.05000	933.07	8.59	42.42	890.38	7.40	45.67	695.57	44.04	47.32	697.25	50.01	106.62	1367.20	-193.62	105.45	1338.49	-186.97	92.34	1151.27	-168.29	36.95	1130.14	-172.40	94.68	979.73	-22.16	1427.36	0.00	0.00	0.00	1149.48	-108.46	1677.85	1153.48	4.85	1670.81	1021.34	-87.41	1782.98	1034.51	39.10	1770.41	-276.49	1199.88	72.96	311.21	1128.29	80.98	-202.71
9.06000	932.85	8.68	42.52	889.38	7.97	45.55	695.87	44.58	48.21	697.81	51.05	107.75	1369.87	-192.09	100.36	1338.46	-182.24	92.97	1152.75	-167.97	36.59	1132.60	-172.97	94.46	985.22	-24.47	1427.04	0.00	0.00	0.00	1156.97	-111.94	1677.61	1161.01	1.51	1670.69	1026.43	-90.33	1782.45	1039.33	36.26	1770.20	-272.24	1200.52	73.81	309.67	1128.94	80.47	-201.42
9.07000	932.61	8.84	42.56	889.85	8.06	45.45	696.24	44.86	49.11	698.49	51.43	108.74	1373.12	-192.06	94.31	1340.33	-181.87	88.23	1153.95	-168.05	36.79	1135.52	-173.19	94.36	991.32	-26.66	1426.89	0.00	0.00	0.00	1162.67	-114.45	1677.43	1166.49	-0.83	1670.57	1031.68	-93.10	1782.07	1044.17	33.42	1770.07	-269.57	1200.93	74.17	310.65	1129.86	80.35	-200.54
9.08000	933.39	9.04	42.94	890.36	8.55	45.48	696.66	45.22	50.22	699.26	51.92	110.04	1376.80	-193.31	87.17	1343.43	-182.68	82.41	1154.65	-168.88	37.04	1138.25	-173.60	94.31	995.34	-29.00	1426.92	0.00	0.00	0.00	1168.80	-117.19	1677.17	1172.38	-3.46	1670.43	1036.96	-95.89	1781.82	1049.10	30.64	1770.11	-270.40	1199.56	74.42	309.29	1129.48	79.94	-201.81
9.09000	933.58	8.67	42.85	890.43	8.26	45.40	697.19	45.54	51.45	700.06	53.02	111.67	1378.60	-193.56	79.58	1344.73	-183.07	76.42	1155.33	-169.28	36.89	1140.86	-173.86	94.13	1001.56	-31.38	1427.03	0.00	0.00	0.00	1171.28	-118.25	1677.03	1174.64	-4.59	1670.47	1042.28	-98.88	1781.67	1054.04	27.72	1770.23	-273.52	1200.94	73.44	310.99	1129.58	80.57	-205.00
9.10000	935.69	4.76	41.26	889.32	8.45	45.19	697.63	46.10	53.10	701.11	53.51	113.25	1381.91	-192.23	74.74	1348.11	-182.18	72.97	1156.18	-168.99	37.04	1143.46	-173.52	94.11	1007.54	-33.81	1427.43	0.00	0.00	0.00	1174.57	-119.69	1677.10	1177.91	-6.04	1670.79	1047.68	-101.92	1781.63	1059.04	25.05	1770.47	-275.44	1200.69	73.14	311.84	1129.32	80.79	-202.21
9.11000	933.00	8.98	42.51	889.64	8.45	44.98	698.24	46.10	54.54	702.17	53.85	114.98	1384.17	-190.97	70.08	1350.34	-180.68	70.30	1157.00	-168.42	37.57	1145.51	-173.69	94.77	1013.64	-36.15	1427.83	0.00	0.00	0.00	1183.14	-123.57	1677.49	1186.82	-9.66	1671.52	1053.16	-105.10	1781.78	1064.27	21.97	1770.92	-271.94	1199.77	74.27	310.70	1128.52	80.75	-198.62
9.12000	932.47	8.97	42.34	890.55	8.36	45.44	698.97	46.77	56.39	703.33	54.72	117.09	1384.99	-188.68	66.30	1351.19	-179.23	66.84	1157.66	-168.03	38.26	1147.48	-172.55	94.92	1018.53	-38.38	1428.61	0.00	0.00	0.00	1189.49	-126.46	1677.78	1193.45	-12.31	1672.00	1058.74	-108.18	1782.13	1069.59	18.79	1771.56	-272.83	1200.07	73.98	309.96	1128.07	80.65	-202.06
9.13000	933.06	9.21	42.63	890.04	8.74	44.96	699.58	47.03	58.55	704.87	55.20	119.30	1387.71	-187.16	62.73	1352.52	-177.47	63.73	1158.34	-167.48	38.73	1148.92	-172.10	95.33	1023.48	-40.65	1429.48	0.00	0.00	0.00	1197.14	-129.87	1678.11	1201.03	-15.48	1672.62	1064.41	-111.32	1782.61	1074.99	15.68	1772.37	-275.08	1201.74	73.10	310.63	1129.81	80.35	-202.61
9.14000	933.26	9.13	42.53	890.94	8.63	45.39	700.47	47.48	60.89	706.44	55.74	121.69	1387.43	-185.64	60.14	1352.81	-176.59	61.48	1158.92	-167.12	39.33	1150.38	-170.94	95.35	1031.78	-42.95	1430.58	0.00	0.00	0.00	1201.05	-131.54	1678.37	1204.20	-17.10	1673.08	1070.12	-114.53	1783.23	1080.31	12.77	1773.28	-277.25	1199.62	73.05	309.90	1129.99	79.91	-198.10
9.15000	936.21	4.93	40.83	889.98	9.23	44.94	701.45	47.72	63.42	708.19	56.15	124.34	1389.11	-185.40	58.15	1353.87	-175.52	60.03	1159.23	-166.90	39.76	1151.03	-171.23	95.94	1036.05	-45.19	1431.73	0.00	0.00	0.00	1204.52	-133.06	1678.90	1206.81	-18.70	1673.83	1075.85	-117.77	1783.95	1085.68	9.66	1774.33	-272.08	1198.94	74.19	311.81	1128.15	81.31	-199.77
9.16000	932.74	8.91	42.16	890.18	8.90	45.00	702.68	48.04	66.23	710.18	56.94	127.35	1390.08	-184.83	56.87	1353.83	-175.08	58.88	1159.51	-166.94	40.10	1151.47	-171.15	96.34	1041.29	-47.25	1433.06	0.00	0.00	0.00	1210.87	-136.03	1680.08	1212.71	-21.78	1675.29	1081.54	-121.03	1784.76	1091.15	6.53	1775.47	-273.42	1200.49	73.62	309.73	1129.34	80.48	-201.43
9.17000	933.31	9.12	42.49	891.85	8.94	45.44	703.95	48.71	69.29	712.41	57.28	130.24	1389.65	-184.92	55.97	1353.98	-174.93	58.20	1159.61	-166.93	40.24	1151.82	-170.23	96.14	1048.69	-49.10	1434.35	0.00	0.00	0.00	1217.15	-138.96	1681.18	1218.82	-24.84	1676.61	1087.24	-124.25	1785.66	1096.54	3.44	1776.69	-274.05	1200.67	73.63	313.14	1128.49	81.29	-201.85
9.18000	933.69	9.08	42.65	891.21	9.09	45.02	705.40	49.45	72.61	714.94	57.75	133.42	1390.26	-184.47	55.59	1354.50	-174.49	57.77	1159.62	-166.80	40.12	1151.72	-170.27	96.36	1054.39	-51.20	1435.71	0.00	0.00	0.00	1222.36	-141.57	1682.21	1224.24	-27.41	1677.91	1092.98	-127.13	1786.61	1101.98	0.39	1777.91	-273.48	1200.97	73.63	312.14	1127.69	81.36	-204.00
9.19000	933.42	8.78	42.24	890.82	8.85	45.13	707.02	50.22	76.26	717.66	58.80	136.96	1390.69	-184.21	55.35	1354.47	-174.68	57.59	1159.62	-166.77	40.00	1151.76	-169.90	96.39	1059.72	-53.35	1437.24	0.00	0.00	0.00	1228.04	-144.05	1683.26	1229.73	-29.53	1679.16	1098.56	-130.20	1787.57	1107.15	-2.13	1779.12	-273.09	1198.77	74.30	310.34	1128.74	80.54	-205.49
9.20000	933.96	8.98	42.61	891.44	8.91	44.89	708.95	50.59	79.94	720.67	59.58	140.63	1391.08	-183.95	55.19	1354.96	-174.57	57.33	1159.62	-166.80	40.02	1151.65	-170.43	96.64	1066.02	-55.59	1438.44	0.00	0.00	0.00	1233.38	-146.73	1684.38	1235.22	-32.29	1680.56	1104.17	-133.25	1788.55	1112.53	-5.20	1780.37	-272.60	1200.23	73.86	308.83	1128.53	80.20	-204.83
9.21000	933.40	9.42	42.72	892.89	9.14	45.53	711.18	50.72	83.83	724.06	60.81	144.58	1390.54	-184.07	54.36	1355.37	-174.33	57.18	1159.73	-166.73	39.90	1151.75	-170.31	96.57	1071.72	-57.62	1439.62	0.00	0.00	0.00	1238.72	-148.99	1685.74	1240.72	-34.59	1682.00	1109.72	-136.08	1789.52	1117.81	-8.30	1781.58	-273.82	1201.11	73.33	308.24	1129.61	79.71	-203.24
9.22000	933.93	8.87	42.49	892.09	8.49	45.15	713.69	51.32	88.09	727.87	61.68	148.59	1390.38	-183.63	53.92	1354.39	-174.46	56.45	1159.61	-166.97	39.98	1151.85	-170.57	96.63	1077.79	-59.99	1440.81	0.00	0.00	0.00	1243.84	-151.54	1687.07	1246.13	-36.60	1683.37	1115.15	-139.27	1790.35	1123.11	-11.39	1782.70	-269.91	1198.87	74.79	312.08	1128.51	81.08	-202.38
9.23000	933.71	8.49	42.21	893.56	8.64	45.25	716.49	51.95	92.59	732.12	62.53	152.57	1391.38	-183.79	53.82	1354.85	-174.16	56.33	1159.61	-166.98	39.96	1152.01	-170.49	96.61	1083.37	-62.03	1441.96	0.00	0.00	0.00	1248.28	-153.72	1688.25	1250.63	-38.57	1684.61	1120.63	-142.15	1791.13	1128.18	-13.91	1783.56	-271.45	1197.82	75.00	308.71	1129.29	80.18	-201.82
9.24000	933.11	8.49	42.21	892.88	9.14	44.87	719.71	52.69	97.28	736.79	63.52	156.69	1391.44	-183.97	53.22	1354.95	-174.04	56.01	1159.69	-167.00	39.93	1152.19	-170.83	96.68	1088.43	-64.14	1442.71	0.00	0.00	0.00	1253.51	-156.10	1689.31	1255.61	-40.93	1685.77	1125.95	-145.24	1791.77	1133.33	-16.94	1784.45	-270.01	1199.20	74.69	309.82	1129.25	80.41	-200.14
9.25000	933.85	8.49	42.37	894.51	8.88	45.14	722.98	54.17	102.41	741.77	64.23	160.69	1391.02	-183.14	52.74	1354.80	-174.00	55.77	1159.78	-166.70	39.76	1152.54	-170.40	96.45	1093.28	-66.46	1443.48	0.00	0.00	0.00	1260.20	-158.93	1690.58	1261.91	-43.69	1687.17	1131.27	-148.23	1792.27	1138.41	-19.62	1785.10	-270.98	1200.35	74.19	309.50	1129.54	80.25	-199.66
9.26000	933.93	8.96	42.55	895.11	9.02	45.22	726.77	55.38	107.37	747.08	65.70	164.85	1391.98	-184.14	51.98	1354.73	-173.83	55.32	1159.73	-167.03	39.78	1152.46	-170.96	96.52	1098.14	-68.81	1443.90	0.00	0.00	0.00	1265.58	-161.44	1691.55	1267.55	-46.09	1688.22	1136.58	-151.10	1792.65	1143.42	-22.40	1785.63	-270.82	1200.83	74.26	308.84	1129.74	80.16	-204.27
9.27000	934.38	8.83	42.32	896.38	8.85	45.42	730.79	56.32	112.22	752.72	67.51	169.01	1391.42	-183.07	52.25	1354.68	-173.69	55.01	1159.73	-166.93	39.63	1152.71	-170.87	96.32	1103.78	-70.85	1444.42	0.00	0.00	0.00	1270.84	-163.74	1692.44	1272.84	-48.54	1689.05	1141.84	-153.83	1792.92	1148.45	-25.19	1785.96	-274.16	1199.89	73.83	311.25	1129.12	80.81	-206.11
9.28000	934.61	9.19	42.21	895.90	9.63	44.95	735.18	57.96	117.51	758.77	69.05	173.07	1392.09	-182.51	52.08	1355.32	-173.58	55.27	1159.76	-166.77	39.41	1152.53	-171.52	96.49	1109.84	-73.16	1444.76	0.00	0.00	0.00	1275.56	-165.69	1693.27	1277.76	-50.56	1689.74	1147.00	-156.78	1793.02	1153.33	-27.60	1786.10	-279.01	1201.42	72.09	311.13	1129.64	80.45	-203.20
9.29000	935.21	9.36	42.44	897.39	9.98	45.53	739.63	60.06	123.08	764.90	71.13	177.39	1391.13	-183.01	51.84	1355.10	-173.45	54.92	1159.75	-166.85	39.18	1152.66	-171.38	96.19	1114.70	-75.32	1445.01	0.00	0.00	0.00	1280.53	-167.80	1693.69	1282.72	-52.51	1690.01	1152.26	-159.59	1792.98	1158.32	-30.51	1786.19	-275.52	1200.67	73.01	308.51	1128.82	80.27	-203.59
9.30000	935.42	8.95	41.76	897.48	10.66	45.28	744.38	61.87	128.83	771.52	72.85	181.91	1391.42	-183.44	51.67	1355.44	-173.36	54.98	1159.73	-166.79	38.96	1152.61	-171.56	95.99	1120.33	-77.63	1445.06	0.00	0.00	0.00	1286.64	-170.40	1694.15	1288.41	-54.89	1690.45	1157.53	-162.16	1792.88	1163.32	-33.36	1786.19	-274.57	1199.76	73.56	313.18	1128.91	81.12	-204.53
9.31000	936.53	9.64	41.96	899.42	10.89	46.36	749.49	63.66	134.92	778.36	74.83	186.75	1390.42	-183.32	51.22	1354.78	-173.49	54.58	1159.63	-167.01	38.92	1152.35	-172.28	96.17	1124.77	-79.81	1445.05	0.00	0.00	0.00	1291.28	-172.91	1694.39	1293.40	-57.08	1690.59	1162.66	-164.94	1792.67	1168.09	-35.60	1785.98	-274.43	1199.93	73.58	310.72	1127.50	81.04	-202.22
9.32000	936.30	9.87	41.65	901.15	11.41	47.22	754.84	64.87	141.02	785.42	77.26	192.02	1391.79	-183.31	51.53	1355.51	-173.44	54.71	1159.59	-166.93	38.75	1152.36	-172.33	96.08	1130.90	-81.81	1444.97	0.00	0.00	0.00	1296.55	-174.90	1694.48	1297.29	-58.87	1690.67	1167.87	-167.60	1792.38	1172.94	-38.35	1785.75	-273.10	1199.46	73.97	311.79	1127.47	81.38	-202.18
9.33000	937.93	10.02	41.58	901.78	10.96	49.78	760.48	66.82	147.74	793.07	78.52	197.12	1391.99	-183.48	51.48	1355.19	-173.55	54.60	1159.41	-167.33	38.77	1152.49	-172.08	95.75	1135.89	-83.97	1444.88	0.00	0.00	0.00	1300.88	-176.88	1694.55	1301.92	-60.69	1690.65	1173.11	-170.20	1792.02	1177.84	-41.14	1785.46	-272.79	1201.50	73.45	309.68	1128.89	80.37	-199.72
9.34000	939.60	10.56	41.72	903.85	11.50	51.11	766.47	68.59	154.67	801.19	79.22	202.30	1391.70	-183.38	51.29	1354.81	-173.63	54.40	1159.43	-167.42	38.70	1152.35	-172.37	95.81	1139.99	-85.88	1444.76	0.00	0.00	0.00	1305.23	-178.91	1694.29	1307.30	-62.78	1690.27	1178.28	-172.84	1791.62	1182.61	-43.64	1785.13	-272.39	1201.65	73.49	309.70	1128.77	80.47	-199.08
9.35000	940.92	10.73	41.42	905.52	12.09	52.24	773.01	69.81	161.67	809.45	80.06	207.68	1392.29	-183.39	51.04	1355.29	-173.35	54.43	1159.32	-167.58	38.70	1152.41	-172.00	95.50	1144.17	-87.66	1444.56	0.00	0.00	0.00	1310.61	-181.30	1694.00	1312.42	-65.40	1689.99	1183.47	-175.23	1791.21	1187.40	-46.29	1784.82	-271.22	1199.79	74.32	310.70	1128.38	80.69	-201.64
9.36000	943.44	11.31	41.60	910.44	14.63	52.84	779.67	70.42	168.68	817.78	80.84	213.30	1390.96	-183.27	50.68	1354.80	-173.38	54.15	1159.47	-167.26	38.41	1152.37	-172.65	95.78	1149.11	-89.30	1444.36	0.00	0.00	0.00	1315.09	-183.14	1693.76	1318.00	-67.03	1689.41	1188.56	-177.67	1790.74	1192.14	-48.65	1784.43	-271.22	1198.84	74.42	312.18	1127.77	81.08	-198.63
9.37000	946.52	13.07	42.75	912.77	14.94	57.74	786.40	70.66	175.58	826.03	81.62	219.14	1392.22	-183.29	51.13	1354.90	-173.50	54.27	1159.39	-167.30	38.35	1152.37	-172.62	95.66	1152.90	-91.00	1444.15	0.00	0.00	0.00	1319.57	-185.17	1693.31	1322.36	-69.10	1689.02	1193.49	-180.05	1790.27	1196.75	-50.79	1784.03	-273.70	1200.17	73.81	310.84	1128.91	80.68	-200.20
9.38000	949.64	15.02	43.57	915.93	16.45	60.86	793.09	71.03	182.69	834.05	82.24	224.95	1391.88	-183.52	51.17	1355.74	-173.43	54.51	1159.25	-167.71	38.54	1152.26	-172.88	95.76	1156.14	-92.38	1444.03	0.00	0.00	0.00	1323.52	-186.69	1693.01	1326.22	-70.65	1688.60	1198.39	-182.32	1789.83	1201.41	-52.85	1783.68	-272.75	1199.70	73.83	309.53	1129.18	80.31	-201.24
9.39000	952.81	17.55	44.83	922.46	17.90	65.07	799.89	70.70	189.61	841.81	82.95	231.06	1391.39	-183.28	50.50	1355.19	-173.18	54.08	1159.21	-167.65	38.43	1152.23	-173.37	95.85	1159.74	-93.75	1444.02	0.00	0.00	0.00	1327.87	-188.25	1692.45	1330.11	-72.16	1688.03	1203.28	-184.36	1789.42	1206.00	-54.88	1783.32	-271.93	1199.56	74.14	309.11	1129.97	79.81	-199.43
9.40000	955.57	22.66	46.83	926.48	20.12	68.72	806.65	69.38	196.04	849.45	82.57	236.86	1392.01	-183.85	50.54	1355.73	-173.19	54.32	1159.28	-167.65	38.48	1152.41	-173.14	95.73	1165.25	-94.63	1443.87	0.00	0.00	0.00	1333.17	-190.52	1691.66	1335.11	-74.08	1687.33	1208.08	-186.38	1789.08	1210.62	-57.00	1783.04	-271.10	1200.14	74.08	310.49	1128.77	80.39	-199.84
9.41000	959.45	25.01	50.76	935.02	22.07	72.55	813.58	68.28	201.86	856.93	82.78	242.74	1392.71	-183.38	50.84	1355.65	-173.22	54.13	1159.38	-167.33	38.30	1152.59	-172.90	95.70	1167.87	-95.98	1443.85	0.00	0.00	0.00	1337.61	-192.05	1691.00	1339.50	-75.86	1686.74	1212.78	-188.42	1788.75	1215.23	-59.06	1782.84	-271.60	1198.19	74.69	310.11	1128.39	80.69	-199.87
9.42000	969.66	28.76	53.18	944.15	25.49	76.54	821.05	67.10	206.36	864.63	81.61	247.67	1392.09	-183.35	50.18	1355.99	-173.32	54.21	1159.44	-167.27	38.34	1152.63	-172.97	95.83	1170.46	-97.10	1444.10	0.00	0.00	0.00	1341.91	-193.85	1690.31	1343.65	-77.02	1685.95	1217.56	-190.15	1788.57	1219.71	-60.58	1782.62	-271.56	1199.64	74.30	313.39	1127.13	81.96	-195.28
9.43000	979.68	32.89	57.98	953.98	28.40	80.67	829.45	65.60	209.93	872.60	81.01	252.13	1391.96	-182.69	49.98	1355.86	-173.07	53.98	1159.40	-167.21	38.29	1152.91	-172.68	95.75	1175.71	-98.35	1444.11	0.00	0.00	0.00	1345.42	-195.27	1689.81	1347.54	-78.47	1685.37	1222.23	-191.91	1788.46	1224.34	-62.66	1782.58	-274.27	1200.40	73.56	310.95	1129.06	80.74	-194.86
9.44000	992.56	36.94	62.80	966.69	31.78	85.01	838.69	64.80	212.65	881.26	80.09	255.65	1391.95	-182.45	50.01	1356.05	-173.00	54.06	1159.39	-167.51	38.50	1152.91	-172.93	95.97	1178.31	-99.59	1444.36	0.00	0.00	0.00	1349.04	-196.43	1689.39	1351.37	-80.05	1684.87	1226.86	-193.65	1788.40	1228.83	-64.25	1782.55	-273.14	1201.41	73.20	310.09	1129.69	80.38	-196.90
9.45000	1005.11	40.68	66.45	979.62	34.60	88.07	848.72	64.42	214.15	890.42	79.51	258.23	1392.43	-182.95	49.80	1355.73	-173.11	53.83	1159.39	-167.47	38.59	1153.12	-172.61	95.89	1181.39	-100.94	1444.73	0.00	0.00	0.00	1353.39	-197.99	1688.80	1355.94	-81.82	1684.15	1231.41	-195.37	1788.43	1233.18	-65.65	1782.57	-274.38	1201.05	73.15	309.99	1130.62	79.83	-197.35
9.46000	1018.86	44.41	69.41	992.98	38.04	90.82	859.60	64.19	214.62	900.34	79.34	259.62	1391.05	-183.13	49.40	1355.37	-173.12	53.63	1159.51	-167.32	38.53	1153.22	-172.75	96.19	1183.54	-102.20	1445.11	0.00	0.00	0.00	1358.13	-198.97	1688.27	1359.27	-82.92	1683.74	1235.89	-196.87	1788.56	1237.56	-66.98	1782.64	-272.19	1199.71	74.19	312.17	1129.33	80.50	-201.36
9.47000	1032.75	48.04	71.38	1007.57	40.75	92.37	871.01	64.65	214.19	910.74	79.04	259.69	1392.69	-182.95	49.75	1355.94	-172.88	53.66	1159.60	-167.01	38.45	1153.34	-172.93	96.33	1188.07	-103.21	1445.49	0.00	0.00	0.00	1361.47	-200.44	1688.08	1363.57	-83.98	1683.32	1240.35	-198.29	1788.71	1241.89	-68.43	1782.82	-271.88	1200.53	73.86	312.20	1128.14	81.22	-198.32
9.48000	1047.56	51.56	72.88	1021.66	43.80	93.28	883.13	64.49	212.32	921.50	78.87	258.63	1392.81	-182.60	49.59	1356.10	-173.06	53.72	1159.66	-167.14	38.62	1153.59	-172.68	96.44	1191.61	-104.32	1445.88	0.00	0.00	0.00	1366.35	-201.30	1687.35	1367.28	-84.82	1682.87	1244.67	-199.62	1788.93	1246.04	-69.75	1782.96	-273.05	1201.01	73.46	311.29	1128.07	81.17	-204.00
9.49000	1063.51	55.12	73.84	1037.30	46.35	93.43	895.23	65.20	209.60	932.67	79.36	256.63	1392.39	-183.13	49.24	1355.48	-173.07	53.48	1159.69	-167.11	38.66	1153.65	-172.92	96.65	1195.37	-105.49	1446.25	0.00	0.00	0.00	1368.86	-202.18	1687.78	1370.89	-85.60	1682.68	1248.97	-200.80	1789.17	1250.11	-70.94	1783.15	-274.40	1200.30	73.16	311.75	1129.07	80.93	-201.91
9.50000	1078.92	58.90	74.03	1052.36	50.22	93.45	907.57	66.07	205.70	944.45	79.51	253.44	1393.38	-183.00	49.48	1355.78	-172.90	53.42	1159.81	-166.99	38.71	1153.94	-172.57	96.61	1199.22	-106.56	1446.53	0.00	0.00	0.00	1372.84	-203.09	1687.87	1375.41	-86.63	1682.54	1253.18	-201.94	1789.42	1253.94	-71.90	1783.30	-271.03	1199.97	74.16	310.51	1129.55	80.51	-200.86
9.51000	1096.81	62.68	74.45	1069.23	53.10	92.49	920.36	67.40	200.94	956.42	79.94	249.35	1393.34	-182.98	49.02	1355.18	-173.09	53.12	1159.85	-167.00	38.75	1154.17	-172.32	96.56	1202.39	-107.77	1446.68	0.00	0.00	0.00	1366.75	-205.29	1691.41	1377.92	-87.53	1682.63	1257.24	-203.15	1789.63	1257.71	-73.02	1783.52	-273.61	1199.49	74.08	310.93	1128.98	80.56	-200.26
9.52000	1115.86	63.65	72.08	1085.50	56.47	91.16	933.65	69.35	195.34	968.66	80.69	244.39	1393.01	-182.99	49.24	1355.64	-172.86	53.21	1159.73	-167.07	38.84	1154.28	-172.43	96.70	1205.97	-108.72	1446.89	0.00	0.00	0.00	1377.96	-204.94	1688.95	1382.50	-88.05	1682.64	1261.27	-204.26	1789.80	1261.37	-73.99	1783.66	-273.77	1198.81	73.97	311.61	1127.97	80.85	-199.35
9.53000	1135.52	67.98	71.70	1102.73	59.95	89.61	947.93	71.12	188.71	981.44	81.52	238.72	1392.68	-182.94	48.89	1356.17	-172.95	53.37	1159.72	-167.34	39.05	1154.39	-172.43	96.77	1209.58	-109.59	1447.04	0.00	0.00	0.00	1378.77	-205.80	1690.02	1386.03	-88.69	1682.73	1265.27	-205.26	1789.96	1264.96	-75.03	1783.83	-274.89	1199.61	73.42	311.61	1129.43	80.60	-204.57
9.54000	1152.55	74.40	74.64	1122.71	63.91	89.17	962.60	73.05	181.43	994.42	82.97	232.63	1393.70	-183.14	49.20	1356.20	-172.83	53.27	1159.77	-167.39	39.08	1154.54	-172.33	96.80	1212.60	-110.71	1447.23	0.00	0.00	0.00	1377.89	-206.77	1691.90	1389.17	-89.18	1683.01	1269.21	-206.25	1790.10	1268.45	-75.85	1783.94	-271.07	1199.46	74.56	311.88	1129.30	80.44	-205.20
9.55000	1171.13	78.47	74.30	1142.89	67.28	87.78	977.74	75.89	173.87	1008.37	83.72	225.64	1393.47	-182.86	48.70	1355.84	-172.87	53.02	1159.71	-167.61	39.19	1154.72	-172.26	96.87	1216.07	-111.59	1447.31	0.00	0.00	0.00	1380.81	-207.59	1692.73	1392.65	-89.61	1683.29	1273.16	-207.19	1790.15	1271.98	-76.78	1784.09	-275.63	1200.55	73.46	312.17	1128.87	80.92	-200.83
9.56000	1191.51	82.78	74.36	1162.42	71.51	86.57	993.53	78.67	165.72	1022.39	85.71	218.49	1393.30	-183.01	48.72	1355.86	-173.05	53.16	1159.85	-167.26	39.08	1154.88	-172.20	96.98	1219.12	-112.37	1447.43	0.00	0.00	0.00	1384.52	-207.94	1692.93	1395.79	-90.00	1683.64	1277.05	-208.08	1790.20	1275.38	-77.54	1784.13	-274.52	1200.29	73.32	313.41	1127.83	81.77	-197.72
9.57000	1211.60	87.12	74.19	1181.46	75.16	84.44	1010.31	80.58	156.94	1036.75	87.74	210.99	1391.79	-182.73	48.41	1356.16	-172.92	53.08	1159.85	-167.05	39.00	1154.84	-172.19	97.01	1223.32	-112.99	1447.34	0.00	0.00	0.00	1388.41	-208.20	1693.14	1399.85	-90.52	1683.80	1280.87	-208.91	1790.20	1278.84	-78.52	1784.19	-272.16	1200.07	73.63	313.00	1127.38	81.69	-197.74
9.58000	1232.44	91.55	74.18	1202.26	79.09	82.82	1027.52	83.00	147.93	1051.44	90.33	203.25	1392.46	-182.87	48.38	1355.73	-173.11	53.08	1159.91	-166.82	38.90	1154.72	-172.49	97.19	1227.37	-113.71	1447.28	0.00	0.00	0.00	1392.11	-208.37	1693.26	1403.13	-90.56	1683.90	1284.73	-209.75	1790.14	1282.29	-79.50	1784.34	-273.73	1200.97	73.04	313.77	1128.06	81.32	-202.68
9.59000	1253.91	96.22	74.37	1222.98	83.56	81.28	1045.05	85.63	138.83	1066.86	92.46	195.13	1393.05	-182.82	48.66	1355.81	-173.00	52.96	1159.81	-167.13	39.01	1154.73	-172.32	97.10	1231.29	-114.24	1447.15	0.00	0.00	0.00	1395.55	-208.53	1693.25	1406.54	-90.49	1683.88	1288.56	-210.45	1790.06	1285.66	-80.34	1784.33	-274.18	1198.77	73.82	312.52	1128.50	81.37	-198.60
9.60000	1276.51	101.11	70.87	1242.92	87.58	79.26	1062.84	88.36	129.58	1082.63	95.30	187.07	1393.76	-183.23	49.03	1356.33	-172.88	52.98	1159.81	-167.10	38.91	1154.78	-172.08	96.99	1234.32	-114.75	1447.13	0.00	0.00	0.00	1399.26	-208.81	1693.29	1411.01	-90.94	1684.00	1292.32	-211.27	1789.93	1289.04	-81.09	1784.32	-273.55	1202.16	73.23	309.81	1128.89	80.36	-200.90
9.61000	1298.29	105.82	70.87	1262.89	92.16	77.42	1081.44	91.29	120.52	1098.92	98.22	179.21	1392.34	-183.55	48.56	1356.11	-173.28	53.22	1159.75	-167.09	38.86	1154.54	-172.38	97.03	1237.08	-115.41	1447.08	0.00	0.00	0.00	1402.33	-209.07	1693.27	1413.87	-91.00	1683.91	1296.09	-211.94	1789.80	1292.30	-81.45	1784.24	-275.94	1202.10	72.82	308.05	1129.76	79.85	-200.58
9.62000	1322.39	107.65	67.36	1285.26	96.41	76.89	1100.99	92.72	110.96	1115.70	100.53	171.15	1392.29	-182.91	48.96	1355.85	-173.24	53.20	1159.80	-166.87	38.69	1154.50	-172.42	96.87	1239.27	-115.97	1447.03	0.00	0.00	0.00	1407.15	-208.96	1692.99	1416.64	-90.98	1683.89	1299.86	-212.61	1789.61	1295.72	-82.10	1784.16	-274.98	1201.51	73.43	312.15	1128.11	81.22	-199.94
9.63000	1343.99	111.37	68.19	1306.68	100.36	76.11	1120.65	95.15	102.10	1133.01	103.00	163.28	1392.12	-183.24	49.18	1355.46	-173.41	53.20	1159.79	-167.00	38.68	1154.52	-172.04	96.62	1243.58	-116.35	1446.92	0.00	0.00	0.00	1411.09	-209.03	1692.67	1420.04	-91.28	1683.74	1303.63	-213.16	1789.43	1299.31	-83.12	1784.11	-275.00	1199.40	73.47	311.60	1128.42	80.86	-197.30
9.64000	1365.88	115.03	69.65	1330.54	101.98	74.38	1140.76	98.47	93.95	1150.76	105.93	155.68	1392.44	-183.23	49.45	1354.78	-173.41	52.95	1159.62	-167.00	38.65	1154.49	-172.45	96.74	1246.46	-116.75	1446.75	0.00	0.00	0.00	1414.40	-209.24	1692.39	1423.50	-91.20	1683.44	1307.38	-213.75	1789.23	1302.83	-83.90	1784.01	-276.18	1199.82	73.25	308.90	1129.22	80.17	-200.76
9.65000	1386.95	118.40	71.12	1350.20	106.09	74.09	1161.51	101.28	85.92	1168.77	108.80	148.39	1391.90	-183.96	49.30	1356.02	-173.12	53.36	1159.56	-167.14	38.63	1154.48	-172.29	96.64	1250.44	-116.98	1446.59	0.00	0.00	0.00	1417.53	-209.38	1692.07	1427.41	-90.97	1683.03	1311.02	-214.42	1789.00	1306.13	-83.99	1783.83	-272.40	1199.49	74.09	310.53	1129.26	80.56	-202.14
9.66000	1409.77	120.79	73.22	1373.02	108.30	74.87	1181.97	105.49	78.87	1187.16	111.70	141.45	1392.05	-183.70	49.49	1355.23	-173.38	53.10	1159.56	-167.00	38.52	1154.49	-172.42	96.67	1253.14	-117.60	1446.55	0.00	0.00	0.00	1421.30	-209.46	1691.73	1430.96	-91.16	1682.63	1314.75	-214.94	1788.79	1309.80	-84.87	1783.80	-277.14	1200.36	72.93	311.62	1129.70	80.50	-207.09
9.67000	1431.15	122.86	75.82	1394.56	110.86	75.85	1202.88	109.35	72.22	1205.76	114.96	135.02	1390.48	-185.33	51.81	1355.28	-173.20	53.02	1159.60	-167.02	38.48	1154.53	-172.24	96.51	1257.58	-117.69	1446.47	0.00	0.00	0.00	1425.48	-209.65	1691.34	1433.86	-91.48	1682.59	1318.49	-215.33	1788.64	1313.46	-85.39	1783.71	-279.76	1202.74	71.79	311.37	1128.39	80.77	-209.25
9.68000	1452.88	124.77	78.87	1415.07	112.27	77.56	1224.35	112.94	66.06	1224.91	117.75	128.94	1389.61	-185.46	51.90	1354.42	-173.50	52.86	1159.50	-167.20	38.59	1154.62	-172.19	96.51	1260.06	-117.84	1446.50	0.00	0.00	0.00	1429.15	-209.80	1690.95	1436.63	-91.88	1682.41	1322.20	-215.78	1788.42	1316.95	-85.47	1783.60	-276.42	1202.18	72.48	311.16	1127.99	80.82	-206.74
9.69000	1474.53	126.17	82.22	1437.92	114.47	80.19	1245.55	117.63	61.06	1244.38	120.42	123.47	1390.52	-185.59	52.34	1355.53	-173.41	53.34	1159.44	-167.30	38.57	1154.66	-172.30	96.51	1263.38	-117.74	1446.38	0.00	0.00	0.00	1430.26	-209.86	1690.74	1437.62	-92.23	1682.28	1325.96	-216.12	1788.24	1320.66	-86.06	1783.54	-276.83	1200.30	73.35	310.15	1128.63	80.49	-205.88
9.70000	1503.07	119.60	76.68	1458.18	116.43	82.04	1267.32	121.34	56.59	1263.94	123.45	118.89	1390.76	-185.48	52.55	1355.12	-173.43	53.17	1159.51	-166.97	38.37	1154.68	-172.34	96.61	1266.37	-117.86	1446.42	0.00	0.00	0.00	1432.19	-209.96	1690.45	1439.81	-92.50	1682.05	1329.69	-216.54	1788.03	1324.34	-86.24	1783.50	-273.53	1198.85	74.51	308.73	1128.64	80.30	-202.46
9.71000	1518.22	127.89	89.61	1479.21	117.31	84.87	1289.09	125.10	52.93	1283.53	127.07	115.37	1391.42	-185.14	52.10	1355.32	-173.20	53.02	1159.44	-167.31	38.64	1154.87	-172.09	96.53	1268.88	-117.80	1446.27	0.00	0.00	0.00	1438.29	-210.19	1689.82	1446.18	-92.67	1681.62	1333.43	-216.86	1787.83	1328.06	-86.52	1783.44	-273.23	1199.28	74.40	309.03	1128.78	80.03	-202.65
9.72000	1538.62	129.07	94.06	1500.33	118.91	88.04	1310.67	128.31	50.06	1303.14	129.64	112.25	1390.47	-185.41	51.81	1354.61	-173.33	52.89	1159.46	-167.21	38.62	1155.06	-171.85	96.43	1273.47	-117.66	1446.08	0.00	0.00	0.00	1442.94	-210.36	1689.37	1450.92	-92.72	1681.32	1337.10	-217.22	1787.63	1331.98	-87.25	1783.45	-273.08	1199.66	74.08	308.05	1129.46	79.80	-204.47
9.73000	1559.85	129.86	98.77	1520.96	120.23	92.35	1331.70	131.34	47.95	1322.33	132.22	109.91	1389.93	-185.30	51.28	1355.42	-173.21	53.06	1159.54	-167.06	38.59	1155.07	-172.07	96.67	1276.89	-117.69	1445.90	0.00	0.00	0.00	1447.75	-210.57	1688.87	1455.80	-92.91	1681.06	1340.78	-217.36	1787.44	1335.60	-87.02	1783.29	-273.43	1200.90	73.61	309.33	1129.90	79.78	-202.66
9.74000	1580.37	131.11	104.22	1540.87	121.79	97.15	1352.68	134.15	46.73	1341.63	133.72	108.08	1390.17	-185.23	51.34	1354.71	-173.39	52.69	1159.53	-167.01	38.71	1155.24	-172.02	96.81	1279.95	-117.35	1445.67	0.00	0.00	0.00	1449.22	-210.66	1688.72	1457.20	-93.14	1681.08	1344.49	-217.47	1787.24	1339.40	-87.09	1783.22	-274.99	1201.29	73.08	309.74	1129.41	80.04	-203.19
9.75000	1604.78	125.58	101.87	1560.83	123.16	101.87	1373.42	136.44	46.20	1360.29	136.07	107.34	1390.12	-184.99	50.74	1355.04	-173.50	52.72	1159.63	-167.07	38.87	1155.50	-171.70	96.68	1284.32	-116.98	1445.51	0.00	0.00	0.00	1451.03	-210.71	1688.69	1459.00	-93.29	1681.12	1348.16	-217.51	1787.02	1343.35	-87.15	1783.08	-273.10	1200.85	73.54	310.58	1128.37	80.64	-201.40
9.76000	1617.48	132.26	119.00	1579.53	123.95	106.97	1393.82	137.39	45.95	1378.89	137.23	107.01	1392.32	-182.92	48.68	1355.11	-173.35	52.72	1159.65	-166.60	38.67	1155.80	-171.37	96.65	1287.00	-116.90	1445.24	0.00	0.00	0.00	1456.83	-210.79	1688.54	1465.09	-93.26	1680.86	1351.91	-217.42	1786.78	1347.10	-86.81	1782.83	-274.65	1201.28	73.16	308.01	1129.35	80.02	-200.33
9.77000	1636.64	133.58	125.58	1598.54	126.35	113.13	1413.61	138.90	46.71	1396.56	138.76	107.41	1392.64	-182.59	48.38	1355.65	-173.18	52.57	1159.67	-166.71	38.80	1155.86	-171.52	96.83	1291.03	-116.56	1444.91	0.00	0.00	0.00	1461.34	-210.86	1688.40	1469.85	-93.18	1680.61	1355.61	-217.39	1786.53	1351.12	-86.82	1782.64	-279.04	1201.81	72.23	311.01	1128.83	80.66	-198.38
9.78000	1656.27	134.73	133.58	1616.28	127.97	119.97	1432.81	139.46	47.78	1413.98	139.36	108.16	1392.59	-182.62	48.10	1354.90	-173.25	52.17	1159.71	-166.88	38.89	1155.95	-171.32	96.71	1294.43	-116.12	1444.60	0.00	0.00	0.00	1466.01	-210.99	1688.30	1474.76	-93.23	1680.43	1359.41	-217.21	1786.29	1355.14	-86.69	1782.43	-277.43	1199.62	72.96	312.39	1127.96	81.21	-201.75
9.79000	1675.59	132.47	129.89	1633.58	129.07	126.68	1450.83	140.33	49.47	1430.43	140.11	109.42	1391.72	-182.58	48.09	1355.16	-173.17	52.14	1159.73	-166.80	38.86	1156.07	-171.27	96.75	1297.40	-115.85	1444.30	0.00	0.00	0.00	1467.63	-211.08	1688.30	1476.41	-93.42	1680.48	1363.30	-217.00	1786.01	1359.28	-86.43	1782.18	-276.95	1200.00	73.04	310.67	1128.46	80.72	-201.65
9.80000	1690.13	132.57	138.10	1649.33	130.79	133.78	1468.69	139.74	51.02	1446.34	139.84	110.61	1392.25	-182.48	48.24	1355.26	-173.20	52.10	1159.58	-167.18	39.05	1156.23	-171.29	96.82	1301.56	-115.42	1444.03	0.00	0.00	0.00	1469.89	-211.04	1688.19	1478.59	-93.51	1680.49	1367.26	-216.60	1785.78	1363.48	-86.12	1781.93	-276.49	1200.44	73.15	310.19	1128.60	80.60	-199.39
9.81000	1705.28	134.91	145.40	1664.20	131.99	140.56	1485.21	140.33	53.29	1461.14	140.31	112.44	1392.90	-182.25	48.24	1354.89	-173.11	51.82	1159.67	-166.85	38.86	1156.31	-171.41	96.88	1305.78	-114.78	1443.76	0.00	0.00	0.00	1476.44	-210.75	1687.77	1485.05	-93.27	1680.20	1371.24	-216.30	1785.50	1367.75	-85.76	1781.65	-274.81	1200.55	73.28	310.49	1129.22	80.42	-200.42
9.82000	1718.45	141.22	151.98	1677.81	132.89	146.67	1501.61	139.21	55.10	1475.47	140.31	114.20	1392.97	-182.54	48.11	1354.96	-173.18	51.93	1159.62	-166.77	38.86	1156.44	-171.08	96.77	1310.03	-114.35	1443.31	0.00	0.00	0.00	1481.40	-210.53	1687.44	1489.98	-93.02	1679.93	1375.48	-215.64	1785.27	1371.93	-84.71	1781.30	-273.11	1199.52	73.91	312.38	1128.21	81.10	-200.38
9.83000	1731.05	143.03	158.51	1691.66	133.89	152.46	1516.80	138.48	57.22	1489.04	140.11	116.03	1392.47	-182.29	48.22	1355.04	-173.19	51.90	1159.71	-166.80	38.86	1156.42	-171.31	96.99	1314.16	-113.82	1442.95	0.00	0.00	0.00	1485.45	-210.28	1687.13	1494.10	-92.87	1679.72	1379.71	-215.10	1785.01	1376.57	-84.60	1781.08	-272.20	1200.34	73.82	309.91	1128.90	80.65	-201.55
9.84000	1743.75	137.83	165.19	1703.92	135.19	157.74	1530.38	138.87	59.78	1501.71	140.38	118.19	1392.89	-182.54	48.09	1355.50	-173.00	51.85	1159.64	-166.83	38.90	1156.50	-171.33	97.06	1318.34	-113.26	1442.65	0.00	0.00	0.00	1488.96	-209.90	1686.75	1497.92	-92.62	1679.32	1384.04	-214.55	1784.72	1381.15	-83.98	1780.76	-275.70	1200.98	72.91	310.36	1129.59	80.33	-202.17
9.85000	1755.19	138.59	169.65	1715.78	135.34	161.96	1543.43	138.40	61.91	1513.54	140.50	120.34	1392.83	-182.44	47.94	1355.54	-173.18	51.88	1159.87	-166.32	38.67	1156.70	-171.03	97.04	1322.97	-112.63	1442.22	0.00	0.00	0.00	1493.80	-209.48	1686.33	1503.51	-92.34	1678.83	1388.43	-213.80	1784.42	1385.74	-83.18	1780.44	-271.95	1200.29	73.70	308.21	1129.49	79.85	-199.83
9.86000	1765.94	139.11	173.11	1725.87	135.83	165.21	1555.07	137.82	64.02	1524.51	139.88	122.08	1392.12	-182.03	47.70	1355.35	-173.03	51.63	1159.78	-166.53	38.83	1156.77	-171.01	97.06	1325.27	-112.16	1441.90	0.00	0.00	0.00	1498.44	-209.02	1685.81	1507.51	-91.73	1678.22	1392.87	-213.01	1784.13	1390.25	-81.90	1779.97	-268.47	1200.24	74.64	309.46	1129.21	80.20	-200.49
9.87000	1775.76	139.02	175.97	1736.12	136.23	167.82	1566.12	135.74	65.30	1534.58	139.20	123.70	1393.10	-182.15	48.10	1355.28	-173.07	51.58	1159.69	-166.69	38.92	1156.96	-170.98	97.14	1329.96	-111.51	1441.56	0.00	0.00	0.00	1502.80	-208.58	1685.29	1511.73	-91.40	1677.75	1397.41	-212.06	1783.80	1394.92	-80.74	1779.52	-273.05	1200.41	73.79	309.68	1130.24	79.96	-201.19
9.88000	1784.57	139.11	177.73	1745.23	136.09	169.57	1574.78	135.59	67.00	1543.72	138.10	124.94	1392.98	-182.34	47.73	1356.23	-172.84	51.72	1159.80	-166.64	39.00	1157.10	-170.85	97.21	1333.37	-110.95	1441.09	0.00	0.00	0.00	1507.32	-208.12	1684.75	1515.90	-91.08	1677.27	1401.98	-211.06	1783.43	1399.92	-80.03	1779.10	-274.37	1200.46	73.52	310.90	1128.97	80.63	-202.50
9.89000	1792.85	139.44	178.62	1753.77	135.90	170.50	1582.72	134.34	68.08	1551.77	136.58	125.80	1392.23	-181.98	47.64	1356.14	-172.94	51.52	1159.88	-166.30	38.88	1157.33	-170.92	97.34	1338.26	-110.12	1440.57	0.00	0.00	0.00	1509.59	-207.79	1684.44	1518.15	-90.96	1677.02	1406.51	-209.98	1783.05	1404.94	-79.36	1778.74	-275.62	1200.97	72.82	309.38	1129.09	80.03	-200.79
9.90000	1800.11	142.81	179.03	1761.34	134.65	171.35	1590.01	132.22	68.46	1559.22	134.85	126.35	1392.76	-182.21	47.32	1355.77	-173.07	51.33	1159.96	-166.24	38.88	1157.43	-170.97	97.54	1342.21	-109.35	1440.17	0.00	0.00	0.00	1512.64	-207.19	1683.99	1521.69	-90.41	1676.46	1411.10	-208.76	1782.66	1409.62	-77.68	1778.12	-275.39	1200.35	73.53	310.78	1129.02	80.57	-205.24
9.91000	1805.61	144.41	177.54	1766.99	132.70	170.73	1595.77	130.98	69.01	1565.61	133.29	126.65	1393.46	-182.57	47.10	1355.58	-173.17	51.25	1159.73	-166.75	39.22	1157.63	-170.75	97.58	1345.87	-108.53	1439.73	0.00	0.00	0.00	1519.51	-205.90	1683.03	1529.74	-88.77	1675.04	1415.73	-207.48	1782.24	1414.49	-76.35	1777.50	-274.67	1200.81	73.28	311.04	1129.86	80.43	-206.84
9.92000	1811.84	142.26	176.48	1773.74	132.24	170.34	1601.18	129.46	69.04	1571.38	131.53	126.73	1393.36	-182.49	47.38	1356.22	-173.11	51.48	1159.87	-166.31	39.07	1157.77	-170.56	97.65	1350.09	-107.68	1439.13	0.00	0.00	0.00	1524.41	-205.02	1682.36	1535.43	-87.58	1674.02	1420.41	-206.07	1781.82	1419.47	-74.91	1776.87	-272.69	1200.81	73.49	310.07	1130.28	80.07	-198.83
9.93000	1817.70	140.24	174.51	1778.75	129.80	168.83	1606.10	127.18	68.62	1576.37	129.85	126.51	1392.61	-182.68	46.69	1356.37	-173.12	51.27	1159.98	-166.15	39.10	1157.89	-170.57	97.83	1353.71	-106.95	1438.65	0.00	0.00	0.00	1528.78	-204.15	1681.75	1540.25	-86.46	1673.12	1425.04	-204.68	1781.36	1424.54	-73.38	1776.25	-273.68	1200.98	73.43	310.65	1130.56	80.00	-200.80
9.94000	1822.57	137.81	172.52	1782.65	126.94	166.64	1609.69	126.34	68.36	1581.17	127.88	125.93	1393.37	-182.05	47.13	1356.41	-173.18	51.36	1160.03	-166.08	39.12	1157.88	-170.69	97.97	1358.09	-105.86	1438.03	0.00	0.00	0.00	1532.84	-203.27	1681.17	1544.16	-85.73	1672.43	1429.84	-203.10	1780.94	1429.71	-72.13	1775.63	-275.69	1199.89	73.30	309.28	1130.12	80.03	-198.07
9.95000	1827.38	134.01	169.73	1787.31	123.97	165.13	1613.43	124.15	67.29	1585.08	126.46	125.30	1392.49	-182.51	46.92	1355.87	-173.10	51.09	1160.00	-166.26	39.30	1158.04	-170.36	97.88	1364.54	-104.76	1437.45	0.00	0.00	0.00	1538.32	-202.22	1680.43	1549.64	-85.00	1671.59	1434.73	-201.39	1780.48	1434.76	-70.37	1774.91	-273.85	1201.11	73.29	310.05	1129.16	80.46	-200.92
9.96000	1831.23	130.10	167.04	1790.42	121.52	162.24	1616.16	122.62	66.25	1588.82	124.27	124.13	1393.11	-182.23	46.98	1356.13	-173.13	51.09	1160.05	-166.26	39.34	1158.29	-169.79	97.76	1368.64	-103.83	1436.88	0.00	0.00	0.00	1542.81	-201.21	1679.78	1554.50	-84.01	1670.70	1439.74	-199.56	1780.04	1439.89	-68.54	1774.18	-271.34	1200.21	74.15	311.94	1127.79	81.20	-201.49
9.97000	1834.73	120.35	165.10	1793.71	117.46	159.55	1619.02	120.14	64.48	1591.50	122.96	123.09	1392.31	-182.23	46.67	1356.16	-173.39	51.14	1160.04	-166.17	39.38	1158.42	-169.86	98.00	1372.81	-102.96	1436.28	0.00	0.00	0.00	1547.57	-200.10	1679.13	1559.19	-83.12	1669.87	1444.62	-197.79	1779.58	1445.26	-66.96	1773.43	-272.03	1200.25	74.07	310.47	1130.19	80.21	-197.29
9.98000	1837.42	115.68	162.11	1796.04	113.79	156.75	1620.85	118.82	63.12	1594.03	121.32	121.71	1391.81	-182.63	46.38	1356.19	-173.36	51.07	1160.10	-166.07	39.47	1158.52	-169.92	98.18	1376.43	-102.13	1435.78	0.00	0.00	0.00	1552.41	-199.02	1678.42	1564.15	-82.20	1669.00	1449.69	-195.83	1779.13	1450.55	-65.17	1772.65	-273.07	1200.10	73.98	309.47	1130.29	79.83	-204.10
9.99000	1839.64	110.83	158.82	1798.14	109.73	153.96	1622.59	116.26	60.98	1596.20	119.15	119.90	1392.44	-183.00	46.63	1355.46	-173.80	51.11	1160.22	-166.02	39.60	1158.73	-169.48	98.20	1380.48	-101.15	1435.22	0.00	0.00	0.00	1555.04	-198.45	1678.03	1566.92	-81.67	1668.56	1454.71	-193.88	1778.71	1455.91	-63.34	1771.86	-273.17	1199.84	74.07	309.33	1128.50	80.50	-207.49
10.00000	1842.08	106.79	155.13	1800.26	105.46	150.92	1623.36	114.80	59.20	1597.61	117.68	118.23	1393.40	-182.66	46.89	1355.45	-173.98	51.16	1160.28	-165.94	39.70	1158.75	-169.93	98.62	1384.86	-100.23	1434.67	0.00	0.00	0.00	1558.64	-197.52	1677.60	1570.71	-80.73	1667.93	1459.72	-191.87	1778.28	1461.29	-61.23	1771.08	-270.44	1199.10	74.36	308.12	1129.10	79.80	-204.71
10.01000	1843.04	102.46	150.96	1800.80	100.68	147.23	1624.19	112.12	56.71	1598.89	115.33	116.10	1393.58	-182.15	46.89	1355.80	-173.90	51.09	1160.26	-166.07	39.94	1158.99	-169.43	98.67	1390.90	-99.12	1434.08	0.00	0.00	0.00	1566.39	-195.38	1676.77	1578.72	-78.57	1666.53	1464.69	-189.94	1777.84	1466.66	-58.93	1770.29	-273.70	1197.57	74.02	307.70	1130.22	79.56	-198.63
10.02000	1843.43	97.03	147.25	1801.03	96.04	143.51	1623.95	110.50	54.72	1599.42	113.57	114.05	1392.71	-182.14	46.63	1355.45	-173.83	50.77	1160.56	-165.66	39.89	1159.32	-168.80	98.64	1397.27	-97.96	1433.47	0.00	0.00	0.00	1571.83	-193.86	1676.18	1584.32	-77.06	1665.53	1469.68	-187.96	1777.45	1472.24	-57.05	1769.51	-272.68	1198.87	74.13	308.90	1130.56	79.93	-199.44
10.03000	1843.80	92.35	143.19	1800.78	91.50	139.98	1623.54	108.31	52.36	1599.71	111.31	111.78	1392.04	-182.69	46.28	1356.13	-173.70	50.96	1160.64	-165.36	39.90	1159.58	-168.56	98.71	1402.92	-96.71	1432.90	0.00	0.00	0.00	1576.33	-192.64	1675.68	1589.30	-75.62	1664.64	1474.77	-185.76	1777.11	1477.80	-54.98	1768.74	-273.81	1200.62	73.61	310.80	1128.65	80.75	-203.21
10.04000	1843.42	87.18	139.19	1800.94	87.18	135.88	1623.02	105.55	49.63	1599.75	108.84	109.47	1392.32	-182.10	46.75	1356.30	-173.70	50.89	1160.81	-165.28	40.05	1159.80	-168.35	98.88	1408.51	-95.53	1432.32	0.00	0.00	0.00	1580.44	-191.49	1675.39	1594.08	-74.37	1663.97	1479.86	-183.48	1776.77	1483.15	-52.49	1767.93	-275.09	1198.48	73.80	309.22	1128.71	80.21	-204.45
10.05000	1842.10	81.31	135.10	1799.94	83.06	131.47	1621.31	104.05	47.48	1599.29	106.36	106.79	1392.62	-182.40	46.60	1356.48	-173.92	51.05	1160.77	-165.54	40.42	1160.00	-168.40	99.22	1413.64	-94.34	1431.85	0.00	0.00	0.00	1586.86	-189.71	1674.94	1600.34	-72.79	1663.10	1485.05	-180.91	1776.47	1488.61	-50.03	1767.13	-274.79	1199.39	73.52	309.80	1129.27	80.30	-199.21
10.06000	1841.14	76.91	130.24	1798.60	79.13	126.98	1619.60	101.86	44.77	1598.13	104.64	104.49	1392.84	-182.48	46.29	1356.49	-173.93	50.93	1160.86	-165.47	40.56	1160.24	-168.04	99.37	1420.74	-92.96	1431.29	0.00	0.00	0.00	1591.14	-188.39	1674.68	1606.22	-71.54	1662.38	1490.24	-178.43	1776.19	1494.29	-47.84	1766.38	-273.07	1200.22	73.54	310.38	1129.46	80.33	-201.82
10.07000	1839.78	72.69	124.88	1797.81	75.25	122.13	1617.34	99.60	41.86	1597.19	101.23	101.30	1392.60	-183.14	46.05	1356.18	-174.05	50.87	1160.90	-165.57	40.91	1160.49	-168.07	99.76	1426.91	-91.85	1430.68	0.00	0.00	0.00	1596.72	-186.92	1674.45	1611.66	-70.33	1661.94	1495.52	-175.72	1775.92	1500.02	-45.72	1765.61	-273.78	1199.57	73.69	310.11	1129.02	80.44	-204.93
10.08000	1837.88	68.06	119.82	1795.73	71.52	117.16	1615.60	96.26	39.24	1595.76	98.39	98.43	1393.17	-182.64	46.34	1356.36	-174.09	50.85	1161.05	-165.60	41.27	1160.77	-167.65	99.96	1432.05	-90.45	1430.17	0.00	0.00	0.00	1601.25	-185.54	1674.33	1618.03	-68.80	1661.22	1500.71	-173.11	1775.64	1505.56	-43.09	1764.87	-272.45	1199.22	74.20	309.75	1128.16	80.59	-200.88
10.09000	1836.80	63.89	115.31	1794.36	66.66	112.39	1614.58	94.38	38.06	1594.30	96.50	96.36	1393.27	-182.87	46.10	1356.29	-174.19	50.55	1161.35	-165.09	41.41	1161.23	-167.08	100.12	1438.22	-88.87	1429.60	0.00	0.00	0.00	1606.53	-184.06	1674.22	1623.22	-67.21	1660.75	1505.97	-170.40	1775.36	1511.36	-40.58	1764.10	-273.67	1199.83	73.63	309.59	1129.39	80.07	-205.50
10.10000	1837.95	59.98	112.07	1794.99	63.33	109.22	1615.54	93.63	37.71	1595.38	94.74	94.90	1393.87	-182.16	46.24	1356.75	-173.96	50.59	1161.42	-164.98	41.74	1161.43	-167.43	100.85	1444.54	-87.37	1429.02	0.00	0.00	0.00	1612.70	-182.34	1674.12	1629.50	-65.67	1660.19	1511.30	-167.70	1775.06	1517.14	-37.91	1763.35	-272.82	1200.08	73.74	308.57	1129.63	79.81	-201.52
10.11000	1836.56	62.52	119.10	1798.20	60.15	105.86	1617.69	92.82	37.85	1599.72	93.22	94.25	1393.69	-182.59	45.80	1356.93	-174.19	50.69	1161.68	-164.97	42.19	1161.89	-166.93	101.07	1451.37	-85.49	1428.39	0.00	0.00	0.00	1617.30	-180.85	1674.20	1635.17	-64.20	1659.91	1516.71	-165.00	1774.86	1523.04	-35.04	1762.67	-272.27	1198.49	74.01	307.47	1130.00	79.64	-197.07
10.12000	1840.06	63.49	111.65	1801.57	59.66	99.40	1619.72	92.24	37.57	1604.09	93.25	94.18	1393.90	-183.12	45.55	1356.39	-174.25	50.35	1161.91	-164.92	42.66	1162.40	-166.60	101.64	1457.27	-83.78	1427.98	0.00	0.00	0.00	1630.46	-178.06	1670.73	1641.30	-62.53	1659.62	1522.39	-162.21	1774.83	1529.20	-32.21	1762.21	-273.68	1199.72	73.63	308.41	1129.70	79.96	-198.91
10.13000	1843.20	64.52	102.29	1805.21	59.77	90.84	1620.56	93.02	37.70	1607.62	93.22	93.92	1394.86	-182.78	45.46	1357.14	-174.18	50.44	1162.32	-164.50	43.14	1162.93	-166.30	102.34	1465.02	-81.73	1427.74	0.00	0.00	0.00	1638.35	-176.03	1669.55	1640.52	-63.39	1662.71	1528.36	-159.10	1775.08	1535.77	-29.62	1762.01	-272.62	1200.11	73.58	310.24	1128.90	80.61	-197.40
10.14000	1845.25	65.33	94.83	1807.44	59.98	84.52	1621.55	93.13	37.39	1610.81	93.00	93.56	1393.03	-182.68	44.44	1357.40	-174.18	50.55	1162.89	-163.93	43.83	1163.59	-165.85	103.22	1470.74	-79.80	1427.65	0.00	0.00	0.00	1643.53	-174.31	1670.24	1652.84	-59.14	1659.07	1534.27	-156.18	1775.36	1542.17	-26.66	1761.86	-270.40	1200.56	74.16	309.26	1129.63	80.05	-200.06
10.15000	1847.74	64.40	89.09	1809.62	60.36	80.08	1622.17	93.42	37.62	1613.33	92.90	93.34	1394.24	-182.34	44.63	1356.89	-174.18	50.15	1163.37	-163.72	44.77	1164.22	-165.34	104.22	1477.19	-77.79	1427.73	0.00	0.00	0.00	1650.36	-172.44	1670.41	1682.15	-48.38	1646.73	1540.09	-153.26	1775.59	1548.60	-23.49	1761.66	-272.98	1201.71	73.36	309.26	1128.52	80.50	-200.19
10.16000	1850.63	63.30	84.35	1812.13	59.95	77.15	1622.87	92.94	37.85	1615.02	93.05	93.79	1394.58	-182.42	44.68	1357.38	-174.10	50.09	1164.10	-163.00	45.50	1165.02	-164.68	105.08	1483.73	-75.80	1427.65	0.00	0.00	0.00	1656.78	-170.34	1670.72	1693.84	-44.67	1643.70	1546.01	-150.17	1775.85	1555.16	-20.51	1761.51	-273.95	1200.24	73.89	310.80	1128.46	80.73	-202.36
10.17000	1852.64	62.74	79.96	1813.96	58.19	74.00	1623.41	92.64	38.20	1616.76	91.62	93.64	1395.65	-182.26	44.78	1357.58	-174.04	50.11	1164.65	-162.86	46.59	1165.90	-163.94	105.86	1490.25	-73.57	1427.72	0.00	0.00	0.00	1663.34	-168.07	1671.15	1700.65	-43.16	1643.94	1551.93	-146.94	1776.17	1561.57	-17.24	1761.33	-271.81	1198.80	74.45	310.28	1128.34	80.60	-199.27
10.18000	1854.41	62.33	76.47	1815.41	57.71	71.33	1624.04	91.84	38.31	1617.86	91.81	94.12	1394.66	-182.46	43.98	1357.92	-173.91	49.96	1165.24	-162.43	47.58	1166.53	-164.15	107.32	1496.27	-71.24	1427.87	0.00	0.00	0.00	1668.97	-166.05	1671.58	1713.13	-38.29	1639.88	1557.99	-143.78	1776.47	1568.18	-14.17	1761.29	-276.23	1200.97	72.87	309.00	1130.25	79.90	-202.87
10.19000	1855.67	61.67	74.25	1815.65	57.51	69.62	1623.96	92.57	38.86	1618.98	91.29	94.22	1394.64	-182.38	43.70	1357.82	-173.89	49.71	1166.16	-161.45	48.34	1167.47	-163.72	108.47	1503.61	-68.82	1428.06	0.00	0.00	0.00	1674.97	-163.72	1672.21	1712.21	-38.15	1644.14	1564.08	-140.60	1776.85	1574.77	-10.68	1761.24	-274.76	1200.25	73.24	309.59	1129.57	79.94	-195.92
10.20000	1856.71	61.29	72.13	1816.63	57.21	68.08	1624.42	91.85	38.62	1619.84	91.10	94.30	1395.41	-181.69	43.99	1357.64	-174.17	49.76	1166.70	-161.48	49.70	1168.36	-163.77	110.00	1510.30	-66.51	1428.30	0.00	0.00	0.00	1682.27	-161.06	1672.85	1697.73	-44.26	1657.56	1570.32	-137.21	1777.26	1581.68	-7.68	1761.30	-276.68	1200.95	72.72	308.17	1129.94	79.59	-198.41
10.21000	1857.05	61.35	69.95	1817.01	56.75	66.58	1624.15	92.51	39.01	1620.72	90.97	94.34	1394.46	-182.47	43.64	1357.54	-174.20	49.52	1167.34	-161.42	51.15	1169.46	-163.66	111.48	1517.33	-64.08	1428.62	0.00	0.00	0.00	1688.61	-158.54	1673.52	1698.39	-44.23	1661.47	1576.67	-133.83	1777.67	1588.31	-4.00	1761.28	-273.53	1199.05	73.89	308.51	1129.26	79.73	-199.77
10.22000	1858.00	61.33	68.61	1817.75	56.77	65.18	1624.39	92.38	38.85	1621.12	91.34	94.46	1396.20	-182.42	44.03	1358.28	-174.21	49.52	1167.94	-161.34	52.69	1170.50	-163.77	113.26	1523.32	-61.71	1428.88	0.00	0.00	0.00	1695.36	-155.40	1674.21	1704.52	-41.71	1661.99	1583.18	-130.20	1778.05	1595.00	-0.47	1761.29	-271.43	1199.68	74.17	308.91	1129.37	79.76	-199.37
10.23000	1858.50	61.61	67.17	1818.90	57.25	64.49	1624.61	92.04	38.72	1621.41	91.45	94.47	1395.04	-182.31	43.42	1358.40	-174.05	49.33	1168.66	-161.21	54.37	1171.75	-163.64	115.06	1529.68	-59.08	1429.13	0.00	0.00	0.00	1701.91	-152.53	1674.92	1708.96	-40.02	1663.56	1589.68	-126.68	1778.36	1601.56	3.12	1761.24	-278.76	1200.84	72.51	310.58	1129.31	80.40	-198.82
10.24000	1858.97	61.50	65.82	1818.90	57.68	63.49	1624.53	92.44	38.79	1621.71	91.62	94.50	1395.30	-182.26	43.62	1358.74	-174.36	49.52	1169.38	-161.49	56.43	1172.83	-164.42	117.46	1535.55	-56.41	1429.46	0.00	0.00	0.00	1704.93	-151.19	1675.26	1711.93	-38.81	1663.80	1596.14	-123.29	1778.65	1608.09	6.76	1761.18	-273.03	1199.07	73.98	312.20	1128.79	80.89	-198.65
10.25000	1859.31	61.83	64.74	1818.51	57.36	62.49	1624.89	91.76	38.50	1621.77	91.84	94.54	1396.06	-182.35	43.78	1358.54	-174.44	49.28	1170.19	-161.57	58.58	1174.27	-164.59	119.63	1541.92	-53.78	1429.70	0.00	0.00	0.00	1709.22	-149.08	1675.57	1717.27	-36.31	1663.45	1602.83	-119.62	1779.02	1614.87	10.24	1761.19	-274.66	1198.77	74.11	312.44	1128.89	81.04	-201.36
10.26000	1859.71	61.64	64.17	1818.90	57.97	61.93	1624.60	92.20	38.63	1622.27	91.54	94.36	1395.48	-182.48	43.23	1357.92	-174.54	48.80	1171.00	-161.79	60.89	1175.87	-164.89	121.98	1549.38	-51.02	1430.00	0.00	0.00	0.00	1719.55	-143.94	1676.25	1728.82	-30.74	1663.27	1609.46	-116.11	1779.36	1621.50	13.83	1761.19	-275.81	1200.38	73.30	310.15	1128.39	80.71	-201.71
10.27000	1859.60	61.50	63.57	1819.44	57.38	61.60	1625.10	91.31	38.30	1622.03	92.06	94.60	1395.36	-182.61	43.45	1358.95	-174.36	48.93	1171.87	-162.02	63.38	1177.41	-165.43	124.73	1555.93	-48.11	1430.47	0.00	0.00	0.00	1727.02	-140.22	1676.73	1736.79	-26.88	1663.35	1616.13	-112.57	1779.74	1628.29	17.40	1761.23	-272.95	1199.99	73.81	310.13	1128.67	80.50	-201.84
10.28000	1859.51	61.38	63.05	1819.04	57.22	61.26	1624.96	91.75	38.44	1622.43	91.51	94.31	1395.83	-182.35	43.30	1358.57	-174.55	48.70	1172.88	-162.37	66.04	1179.22	-165.91	127.52	1561.99	-45.41	1430.97	0.00	0.00	0.00	1735.22	-136.23	1677.19	1745.67	-22.73	1663.24	1622.93	-108.83	1780.18	1635.04	21.33	1761.31	-274.50	1200.04	73.58	308.69	1129.41	80.12	-196.40
10.29000	1860.06	61.44	62.70	1818.69	57.21	60.54	1625.06	91.62	38.41	1622.64	91.22	94.14	1395.74	-182.52	42.93	1359.17	-174.69	49.00	1173.81	-163.26	69.13	1181.31	-166.15	130.21	1567.69	-42.68	1431.59	0.00	0.00	0.00	1738.29	-134.77	1677.23	1748.76	-21.39	1663.10	1629.79	-104.99	1780.66	1641.96	24.73	1761.49	-273.19	1201.39	73.46	310.56	1128.14	80.72	-206.45
10.30000	1860.03	61.48	62.22	1819.02	57.54	60.42	1624.89	91.86	38.47	1622.65	91.23	94.09	1395.26	-182.52	43.09	1359.46	-174.53	48.82	1175.13	-163.27	71.89	1183.50	-166.91	133.35	1573.83	-39.82	1432.18	0.00	0.00	0.00	1741.86	-132.80	1677.34	1751.96	-19.64	1663.15	1636.40	-101.37	1781.14	1648.64	28.55	1761.68	-274.15	1201.02	73.53	309.31	1129.28	80.29	-202.63
10.31000	1861.74	62.35	59.63	1819.03	57.88	59.85	1624.91	91.96	38.57	1622.90	91.17	94.01	1396.19	-182.44	43.13	1359.93	-174.24	48.76	1176.31	-164.38	75.37	1185.95	-167.58	136.52	1580.51	-37.03	1432.80	0.00	0.00	0.00	1751.54	-127.27	1678.00	1761.14	-14.24	1663.65	1643.08	-97.55	1781.67	1655.42	32.18	1761.97	-275.30	1200.80	73.32	308.18	1129.17	80.03	-197.94
10.32000	1861.08	61.15	61.19	1819.49	58.11	59.93	1624.73	92.39	38.71	1622.88	91.63	94.23	1396.33	-182.64	43.07	1359.38	-174.55	48.67	1177.68	-165.42	79.00	1188.56	-168.47	139.91	1586.32	-34.16	1433.49	0.00	0.00	0.00	1758.85	-123.11	1678.55	1768.21	-10.08	1664.04	1649.62	-93.95	1782.16	1661.98	35.82	1762.24	-273.18	1200.22	73.68	305.81	1130.12	79.04	-199.00
10.33000	1861.68	62.35	58.18	1818.94	57.75	58.75	1625.00	92.02	38.53	1623.19	91.35	94.05	1396.81	-182.08	43.11	1359.92	-174.28	48.74	1179.25	-166.56	82.90	1191.42	-169.53	143.39	1592.15	-31.39	1434.16	0.00	0.00	0.00	1766.76	-118.68	1679.08	1775.68	-5.70	1664.41	1656.14	-90.24	1782.66	1668.52	39.35	1762.49	-270.87	1198.28	75.03	308.55	1129.16	79.93	-200.54
10.34000	1861.97	62.02	57.43	1819.77	57.65	58.56	1624.73	92.41	38.66	1623.50	91.02	93.95	1395.93	-182.22	42.68	1360.58	-174.07	48.92	1181.25	-167.16	86.71	1194.67	-170.71	147.23	1598.67	-28.48	1434.77	0.00	0.00	0.00	1769.77	-117.11	1679.23	1778.49	-4.17	1664.46	1662.46	-86.68	1783.16	1674.82	43.25	1762.80	-269.96	1198.56	75.24	311.26	1128.87	80.53	-206.15
10.35000	1862.33	61.95	56.70	1819.69	57.73	58.65	1625.16	91.77	38.40	1623.83	90.89	93.82	1397.13	-181.88	42.98	1360.68	-173.86	48.97	1183.48	-168.15	90.96	1198.11	-172.06	151.17	1605.11	-25.55	1435.38	0.00	0.00	0.00	1773.25	-115.22	1679.52	1782.18	-2.37	1664.58	1668.94	-82.83	1783.73	1681.30	46.81	1763.15	-269.45	1199.57	74.64	312.28	1128.66	80.83	-207.43
10.36000	1863.10	61.93	56.71	1820.05	57.29	57.85	1624.95	92.21	38.67	1623.96	90.83	93.79	1397.18	-182.31	43.00	1361.09	-173.49	49.09	1185.91	-169.38	95.56	1202.17	-172.91	155.12	1610.99	-22.58	1435.98	0.00	0.00	0.00	1782.54	-109.83	1680.43	1792.27	2.81	1665.14	1675.28	-79.05	1784.23	1687.72	50.26	1763.46	-271.99	1201.39	73.67	311.03	1128.54	80.83	-204.37
10.37000	1862.82	61.67	56.32	1820.19	57.76	57.91	1625.12	91.99	38.69	1624.28	90.63	93.67	1396.51	-182.01	43.08	1361.16	-173.43	49.63	1188.85	-169.92	100.08	1206.44	-174.46	159.46	1616.08	-19.59	1436.62	0.00	0.00	0.00	1789.54	-105.73	1681.13	1799.84	6.77	1665.59	1681.35	-75.60	1784.73	1693.83	54.02	1763.79	-273.27	1199.13	73.94	309.76	1128.27	80.57	-208.42
10.38000	1862.67	61.90	55.76	1820.85	57.59	58.14	1625.35	91.48	38.50	1624.44	90.80	93.80	1396.50	-182.10	43.12	1360.79	-173.09	49.68	1192.11	-170.72	104.89	1211.43	-175.72	163.81	1622.56	-16.44	1437.17	0.00	0.00	0.00	1796.83	-101.35	1681.96	1807.76	10.99	1666.13	1687.30	-72.23	1785.19	1699.87	57.65	1764.14	-273.10	1200.52	74.07	309.74	1128.62	80.36	-202.75
10.39000	1862.82	62.03	55.78	1820.53	57.71	57.70	1625.53	91.25	38.40	1624.35	91.31	93.91	1396.53	-182.64	42.75	1362.07	-172.63	50.59	1195.75	-171.66	110.02	1216.72	-177.12	168.41	1628.40	-13.43	1437.67	0.00	0.00	0.00	1799.12	-99.76	1682.42	1810.15	12.56	1666.47	1693.23	-68.64	1785.71	1705.81	61.17	1764.49	-278.45	1200.90	72.63	310.47	1129.31	80.44	-203.66
10.40000	1862.78	61.80	55.30	1821.49	57.86	57.49	1625.09	92.06	38.76	1624.65	91.09	93.86	1397.55	-182.13	43.06	1362.15	-172.22	50.98	1199.72	-172.86	115.73	1222.46	-179.18	173.44	1634.42	-10.33	1438.30	0.00	0.00	0.00	1801.91	-97.97	1682.90	1812.72	14.51	1666.91	1698.99	-65.17	1786.22	1711.58	64.65	1764.81	-274.29	1199.68	73.79	311.03	1128.44	80.69	-202.91
10.41000	1863.08	62.06	55.28	1821.26	58.52	57.45	1625.28	91.78	38.67	1625.06	90.57	93.50	1396.82	-182.49	42.68	1362.34	-172.06	51.90	1204.31	-173.82	121.55	1229.00	-180.64	178.31	1640.14	-7.46	1438.77	0.00	0.00	0.00	1810.71	-92.96	1683.83	1821.17	19.87	1667.74	1704.57	-61.99	1786.67	1717.17	68.05	1765.14	-271.58	1198.71	74.77	311.45	1127.19	81.28	-203.73
10.42000	1863.82	61.49	54.84	1820.73	57.96	57.47	1625.32	91.71	38.54	1624.94	90.94	93.57	1397.62	-182.59	42.86	1363.34	-171.88	52.75	1209.31	-174.90	127.75	1236.07	-181.68	183.17	1645.24	-4.64	1439.25	0.00	0.00	0.00	1817.53	-89.15	1684.47	1827.82	23.90	1668.31	1710.25	-58.56	1787.18	1722.77	71.22	1765.51	-270.60	1199.25	74.39	307.91	1128.74	80.19	-200.96
10.43000	1863.51	61.59	54.81	1820.96	58.04	57.02	1625.31	91.91	38.67	1625.24	90.79	93.46	1397.79	-182.07	43.15	1364.70	-171.55	53.79	1214.91	-175.69	134.35	1243.44	-183.02	188.64	1651.63	-1.79	1439.74	0.00	0.00	0.00	1824.99	-85.03	1685.16	1834.53	28.28	1668.93	1715.70	-55.36	1787.60	1728.11	74.65	1765.80	-273.85	1199.64	74.19	308.58	1129.93	79.86	-200.95
10.44000	1863.36	61.74	54.53	1821.43	57.91	57.25	1625.27	92.08	38.70	1625.04	91.50	93.64	1398.83	-182.50	43.07	1367.00	-171.56	55.27	1220.76	-176.30	141.54	1251.22	-184.19	194.48	1657.19	1.06	1440.11	0.00	0.00	0.00	1827.88	-83.46	1685.41	1836.44	29.90	1669.16	1721.13	-52.02	1788.04	1733.44	77.74	1766.12	-275.26	1199.64	73.69	306.44	1129.40	79.46	-201.90
10.45000	1863.07	62.40	54.46	1820.72	58.27	57.18	1625.17	92.22	38.76	1625.33	90.95	93.37	1400.84	-183.45	42.87	1369.29	-171.99	57.24	1227.29	-176.43	148.94	1259.59	-184.82	200.52	1661.73	3.70	1440.46	0.00	0.00	0.00	1830.70	-81.70	1685.84	1838.86	31.56	1669.46	1726.46	-48.90	1788.43	1738.83	80.64	1766.42	-275.90	1199.45	73.46	309.39	1128.97	80.38	-207.04
10.46000	1863.04	62.06	54.35	1820.54	58.21	57.05	1625.03	92.48	38.74	1625.14	91.49	93.45	1402.08	-183.54	43.27	1371.12	-172.26	59.06	1233.97	-176.41	156.65	1268.41	-185.21	206.79	1667.29	6.33	1440.75	0.00	0.00	0.00	1837.90	-77.02	1687.05	1847.07	36.10	1670.33	1731.70	-45.89	1788.77	1743.89	84.02	1766.57	-274.49	1198.20	74.26	310.85	1127.88	80.92	-201.37
10.47000	1863.85	61.41	54.26	1820.60	57.38	57.32	1625.20	92.06	38.56	1624.96	91.95	93.53	1403.01	-183.92	43.46	1374.85	-172.06	61.93	1241.23	-176.01	164.61	1277.91	-184.48	212.90	1672.17	8.81	1441.10	0.00	0.00	0.00	1843.34	-73.49	1687.96	1853.51	39.56	1670.98	1736.99	-42.82	1789.07	1749.00	87.02	1766.73	-271.08	1198.28	74.63	309.74	1129.10	80.42	-201.25
10.48000	1863.16	62.13	54.28	1821.39	58.29	57.14	1625.64	91.47	38.28	1625.07	91.96	93.47	1406.55	-184.09	44.28	1375.81	-169.88	66.17	1248.65	-176.06	173.08	1287.25	-184.28	219.35	1677.05	11.25	1441.32	0.00	0.00	0.00	1848.01	-70.56	1688.65	1858.86	42.57	1671.38	1742.15	-39.93	1789.30	1753.99	89.86	1766.84	-269.58	1198.62	74.98	309.65	1128.91	80.40	-205.53
10.49000	1862.96	62.04	54.34	1821.66	58.00	57.36	1625.65	91.48	38.15	1625.25	91.68	93.22	1408.65	-184.43	45.21	1379.57	-170.07	68.89	1256.33	-175.68	181.41	1297.04	-182.86	225.63	1682.56	13.41	1441.49	0.00	0.00	0.00	1852.41	-68.14	1688.95	1862.81	45.12	1671.55	1747.25	-37.28	1789.47	1758.96	92.53	1766.97	-274.73	1200.56	73.58	309.20	1129.15	80.02	-204.04
10.50000	1863.17	61.37	53.85	1820.71	58.20	57.07	1625.23	92.07	38.46	1625.10	92.12	93.38	1414.82	-186.01	47.08	1385.80	-170.69	72.41	1264.47	-174.81	189.46	1306.51	-181.79	232.16	1688.01	15.56	1441.71	0.00	0.00	0.00	1858.62	-64.66	1689.50	1868.20	48.64	1671.98	1752.25	-34.83	1789.62	1763.94	95.00	1767.11	-272.16	1198.66	74.54	308.17	1128.76	79.87	-199.87
10.51000	1863.25	62.27	54.41	1820.81	57.83	56.72	1625.17	92.31	38.48	1625.15	92.18	93.33	1423.20	-186.54	49.84	1392.51	-171.69	76.09	1273.20	-173.42	196.29	1315.72	-180.71	238.32	1692.24	17.48	1441.86	0.00	0.00	0.00	1863.23	-61.93	1689.87	1872.86	51.17	1672.37	1757.39	-32.21	1789.77	1768.56	97.74	1767.17	-272.90	1198.12	74.17	309.31	1129.27	79.97	-202.46
10.52000	1863.37	61.71	53.98	1819.98	57.82	56.63	1625.18	92.16	38.44	1625.19	92.12	93.26	1431.60	-187.39	53.86	1401.24	-172.23	80.66	1282.64	-172.05	201.67	1325.45	-179.39	243.79	1697.20	19.47	1442.11	0.00	0.00	0.00	1867.76	-59.47	1690.35	1878.04	53.84	1672.41	1762.49	-29.75	1789.93	1773.25	100.20	1767.31	-273.34	1200.46	73.60	308.72	1128.90	80.18	-205.90
10.53000	1863.28	61.15	53.87	1820.89	57.83	56.78	1625.21	92.22	38.49	1625.58	91.55	92.97	1442.70	-188.16	57.95	1412.64	-172.44	85.75	1292.86	-170.77	205.71	1335.57	-177.87	248.27	1701.75	21.34	1442.30	0.00	0.00	0.00	1872.46	-56.89	1690.63	1883.00	56.06	1672.73	1767.58	-27.55	1790.09	1777.97	102.38	1767.47	-276.04	1201.28	72.85	310.05	1128.14	80.81	-204.96
10.54000	1863.45	61.48	53.77	1820.32	58.27	56.94	1625.43	91.89	38.28	1625.24	92.24	93.27	1455.22	-188.27	62.21	1424.27	-172.71	89.74	1303.86	-170.00	208.90	1346.29	-176.69	251.96	1707.02	23.00	1442.51	0.00	0.00	0.00	1871.34	-54.94	1694.24	1887.45	58.93	1672.94	1772.64	-25.55	1790.24	1782.85	104.32	1767.67	-273.06	1200.89	73.42	310.41	1128.94	80.65	-199.77
10.55000	1862.86	61.76	53.59	1820.69	58.27	56.94	1625.17	92.29	38.53	1624.92	93.06	93.63	1469.40	-188.62	65.62	1437.70	-172.83	93.16	1315.73	-169.11	211.05	1357.43	-175.92	254.84	1711.50	24.64	1442.79	0.00	0.00	0.00	1872.75	-53.38	1695.59	1890.28	60.98	1673.11	1777.75	-23.53	1790.45	1787.64	106.35	1767.87	-270.58	1198.49	74.52	309.88	1128.41	80.53	-197.09
10.56000	1863.42	61.46	53.86	1821.55	58.30	56.60	1625.29	92.04	38.43	1625.55	91.92	93.18	1483.63	-188.50	68.08	1451.57	-172.94	95.80	1328.55	-168.11	212.10	1369.17	-174.95	256.52	1716.37	26.18	1443.09	0.00	0.00	0.00	1879.42	-50.91	1695.14	1895.33	63.26	1673.25	1782.74	-21.76	1790.65	1792.34	108.29	1768.10	-273.97	1200.02	73.60	310.02	1127.58	80.75	-201.01
10.57000	1863.00	62.06	53.86	1820.39	57.95	56.69	1625.12	92.44	38.64	1625.55	92.02	93.25	1497.17	-188.51	70.19	1466.81	-172.90	97.78	1341.63	-167.54	212.36	1382.00	-173.65	256.98	1720.79	27.83	1443.34	0.00	0.00	0.00	1885.31	-48.39	1695.21	1901.03	65.48	1673.39	1787.76	-20.13	1790.82	1797.08	110.10	1768.32	-273.19	1198.76	73.99	310.35	1128.56	80.78	-199.02
10.58000	1863.12	61.50	53.44	1820.55	57.66	56.60	1625.20	92.28	38.58	1625.69	91.85	93.28	1513.41	-188.79	71.54	1482.53	-172.87	98.94	1355.31	-166.83	211.59	1395.13	-172.59	256.45	1725.67	29.33	1443.74	0.00	0.00	0.00	1890.09	-46.43	1695.20	1905.57	67.54	1673.37	1792.85	-18.44	1791.04	1801.90	111.70	1768.61	-273.30	1199.62	73.85	309.78	1129.22	80.49	-200.19
10.59000	1862.80	61.96	53.68	1820.05	57.60	56.49	1625.32	92.01	38.49	1625.40	92.51	93.57	1529.67	-189.06	72.20	1498.78	-173.02	99.35	1369.37	-166.10	209.78	1408.78	-171.43	254.93	1729.56	30.83	1444.07	0.00	0.00	0.00	1894.15	-44.92	1695.32	1909.81	69.35	1673.39	1797.70	-17.10	1791.18	1806.61	113.28	1768.84	-271.50	1198.62	74.52	306.69	1129.40	79.92	-203.78
10.60000	1862.84	61.93	53.86	1820.41	58.04	56.42	1625.33	92.09	38.60	1625.55	92.30	93.43	1546.23	-189.15	72.12	1515.33	-173.12	98.95	1384.18	-165.09	206.92	1423.15	-169.93	252.30	1734.39	32.38	1444.43	0.00	0.00	0.00	1899.31	-42.89	1695.43	1915.20	71.38	1673.63	1802.62	-15.69	1791.35	1811.41	114.55	1769.08	-272.29	1199.52	73.98	307.77	1128.90	80.12	-205.07
10.61000	1862.87	61.99	53.86	1820.43	58.23	56.42	1625.25	92.17	38.67	1625.66	92.20	93.44	1564.38	-189.43	71.75	1533.14	-172.97	98.10	1399.34	-165.14	203.55	1437.94	-168.69	248.97	1739.08	33.67	1444.72	0.00	0.00	0.00	1904.52	-41.25	1695.41	1919.67	73.00	1673.72	1807.50	-14.45	1791.47	1816.08	115.95	1769.33	-278.25	1202.38	71.95	309.51	1128.82	80.37	-206.86
10.62000	1862.49	61.95	53.54	1820.26	58.07	56.68	1625.61	91.56	38.37	1625.62	92.26	93.49	1583.93	-189.40	71.16	1551.75	-172.91	96.75	1415.22	-164.68	199.01	1453.24	-167.67	244.95	1743.18	34.97	1444.99	0.00	0.00	0.00	1909.16	-39.77	1695.51	1924.40	74.53	1673.94	1812.58	-12.97	1791.67	1820.67	117.43	1769.57	-278.67	1201.43	72.29	309.48	1129.09	80.25	-199.58
10.63000	1862.82	62.15	53.77	1820.37	57.95	56.58	1625.31	92.12	38.68	1625.72	92.19	93.45	1603.05	-188.70	70.02	1570.24	-172.58	94.84	1431.81	-163.93	193.55	1469.01	-166.39	240.08	1748.39	36.33	1445.22	0.00	0.00	0.00	1913.41	-38.44	1695.54	1925.22	74.42	1676.39	1817.53	-11.94	1791.82	1825.44	118.40	1769.79	-274.83	1198.89	73.74	309.44	1129.58	80.13	-198.72
10.64000	1862.59	61.88	53.66	1819.84	58.06	56.50	1625.45	91.63	38.55	1625.55	92.13	93.48	1624.15	-188.69	68.89	1591.71	-171.85	93.56	1449.57	-162.40	187.07	1485.19	-164.78	234.51	1753.64	37.54	1445.47	0.00	0.00	0.00	1917.95	-37.36	1695.59	1925.80	73.71	1679.44	1822.46	-10.95	1791.94	1830.31	119.18	1770.11	-274.09	1200.50	73.51	305.89	1130.12	79.33	-199.54
10.65000	1862.62	62.08	53.70	1819.53	58.38	56.48	1625.65	91.50	38.51	1625.23	92.97	93.84	1646.45	-188.16	67.89	1614.22	-171.22	92.44	1467.46	-161.98	180.32	1501.56	-163.89	228.83	1759.17	38.75	1445.66	0.00	0.00	0.00	1923.46	-36.08	1695.65	1929.97	74.39	1680.81	1827.34	-10.18	1792.05	1834.87	120.46	1770.32	-272.29	1200.22	74.20	306.55	1129.37	79.53	-201.49
10.66000	1862.66	62.23	53.79	1820.47	58.67	56.80	1625.45	91.86	38.71	1625.65	92.03	93.52	1667.19	-188.97	69.59	1636.30	-170.43	90.76	1485.73	-161.03	172.86	1518.58	-162.78	222.40	1764.54	40.17	1445.95	0.00	0.00	0.00	1928.07	-35.06	1695.78	1934.56	75.32	1681.01	1832.25	-9.45	1792.18	1839.64	121.40	1770.52	-269.82	1197.33	75.35	306.92	1129.52	79.62	-202.58
10.67000	1862.14	62.60	53.66	1819.99	58.99	56.89	1625.53	91.61	38.77	1625.61	92.03	93.73	1691.30	-187.82	69.00	1659.19	-169.46	89.19	1504.90	-160.10	164.91	1535.58	-162.34	215.92	1769.91	41.49	1446.23	0.00	0.00	0.00	1932.81	-34.14	1695.79	1939.14	76.25	1681.31	1837.33	-8.65	1792.31	1844.54	122.02	1770.79	-271.93	1199.00	74.15	307.86	1129.53	79.95	-199.33
10.68000	1862.73	62.42	53.63	1819.26	58.58	56.37	1625.79	91.28	38.83	1625.63	92.22	94.02	1714.64	-186.68	67.84	1682.38	-168.39	87.65	1524.42	-159.55	156.99	1553.32	-161.57	208.89	1775.27	42.72	1446.50	0.00	0.00	0.00	1937.59	-33.14	1695.85	1943.64	77.24	1681.57	1842.32	-8.11	1792.41	1849.55	122.54	1771.07	-272.22	1199.44	74.11	305.94	1129.90	79.23	-201.61
10.69000	1862.59	62.09	53.19	1820.65	58.68	56.72	1625.98	90.77	38.79	1625.98	91.72	93.92	1740.14	-185.19	67.60	1706.01	-167.03	86.13	1544.36	-158.84	148.57	1571.83	-160.85	201.49	1780.62	43.85	1446.75	0.00	0.00	0.00	1940.13	-32.70	1695.91	1945.83	77.70	1681.67	1847.34	-7.51	1792.52	1854.54	123.15	1771.28	-275.14	1200.17	73.42	306.71	1128.79	79.97	-202.66
10.70000	1863.35	62.80	53.53	1820.27	58.38	56.46	1625.98	91.10	39.21	1626.05	91.95	94.37	1763.02	-184.88	66.96	1730.11	-165.62	84.73	1565.21	-158.11	140.07	1590.86	-159.17	193.63	1785.96	44.88	1447.00	0.00	0.00	0.00	1943.87	-32.38	1695.98	1949.40	78.04	1681.79	1852.23	-7.28	1792.57	1859.63	123.60	1771.52	-272.29	1199.57	74.39	307.06	1129.32	80.07	-203.26
10.71000	1863.33	63.18	53.60	1818.80	60.96	59.95	1626.10	91.03	39.48	1626.42	91.37	94.51	1787.49	-182.99	66.66	1754.06	-164.11	83.65	1586.79	-156.72	131.40	1609.99	-157.55	185.66	1791.30	45.81	1447.24	0.00	0.00	0.00	1952.22	-31.77	1696.07	1958.02	78.69	1682.08	1857.30	-6.95	1792.63	1864.74	124.05	1771.71	-272.31	1200.31	74.33	311.78	1129.02	81.03	-202.35
10.72000	1863.44	63.19	53.16	1818.77	60.94	60.09	1626.30	90.68	39.64	1626.63	91.23	94.82	1812.93	-181.39	67.09	1778.37	-162.56	82.73	1607.99	-155.96	122.99	1629.82	-155.94	177.85	1796.63	46.65	1447.47	0.00	0.00	0.00	1958.12	-31.32	1696.12	1964.21	79.17	1682.30	1862.50	-6.58	1792.66	1869.76	124.55	1771.85	-272.58	1198.08	74.58	311.37	1128.22	81.34	-199.34
10.73000	1860.58	67.14	58.46	1819.51	61.28	60.45	1626.50	90.40	39.93	1627.15	90.69	95.07	1839.55	-178.62	64.18	1802.19	-161.02	81.95	1630.12	-154.48	114.65	1649.46	-154.94	170.38	1801.96	47.40	1447.69	0.00	0.00	0.00	1964.60	-30.78	1696.24	1970.78	79.74	1682.63	1867.59	-6.44	1792.64	1874.93	124.89	1771.95	-270.26	1199.66	74.79	310.07	1129.17	80.63	-200.41
10.74000	1860.60	67.05	58.04	1819.17	61.72	60.32	1626.95	89.81	40.03	1627.09	91.08	95.68	1863.99	-176.24	64.75	1829.58	-161.23	78.88	1651.92	-153.93	107.04	1669.31	-154.18	163.44	1807.29	48.05	1447.90	0.00	0.00	0.00	1967.00	-30.59	1696.33	1972.86	79.95	1682.85	1872.72	-6.55	1792.56	1880.34	124.71	1772.05	-274.65	1199.73	73.66	307.85	1130.50	79.64	-203.21
10.75000	1860.59	67.42	58.31	1819.49	60.92	60.16	1626.80	90.09	40.39	1627.41	90.63	95.84	1889.15	-174.99	65.25	1853.76	-159.84	78.35	1674.93	-151.65	99.10	1689.90	-152.65	156.59	1812.62	48.61	1448.10	0.00	0.00	0.00	1969.93	-30.60	1696.27	1975.47	79.95	1682.88	1878.04	-6.52	1792.49	1885.60	124.84	1772.11	-272.60	1197.56	74.57	307.16	1129.83	79.83	-204.53
10.76000	1860.30	68.33	59.07	1819.53	61.22	60.64	1627.62	88.84	40.12	1627.65	90.36	96.09	1913.24	-172.57	66.77	1877.73	-158.51	78.11	1697.55	-150.37	92.17	1709.58	-152.25	150.31	1817.95	49.09	1448.29	0.00	0.00	0.00	1977.99	-30.66	1695.93	1983.65	79.92	1682.67	1883.49	-6.44	1792.41	1891.06	124.67	1772.17	-277.95	1201.82	72.54	308.71	1129.98	79.95	-202.51
10.77000	1860.63	67.66	58.50	1818.58	61.29	59.92	1627.15	89.67	40.83	1628.17	89.65	96.13	1937.19	-170.47	68.11	1901.64	-156.89	78.41	1720.16	-148.79	85.42	1729.57	-151.56	144.56	1823.28	49.47	1448.48	0.00	0.00	0.00	1984.08	-30.68	1695.68	1989.96	79.93	1682.49	1889.01	-6.44	1792.29	1896.41	124.68	1772.10	-274.98	1200.54	73.30	311.40	1128.51	80.97	-197.82
10.78000	1860.27	68.51	59.09	1818.94	61.44	60.30	1627.38	89.39	40.99	1627.69	90.38	96.89	1960.79	-169.18	69.32	1925.71	-154.95	79.13	1743.16	-147.02	79.32	1750.84	-149.21	138.46	1828.61	49.77	1448.66	0.00	0.00	0.00	1990.61	-30.67	1695.42	1996.60	79.94	1682.33	1894.44	-6.71	1792.08	1901.93	124.57	1771.99	-274.60	1201.18	73.37	314.80	1126.87	82.30	-201.86
10.79000	1858.94	68.90	58.64	1818.94	61.41	60.50	1627.49	88.77	40.96	1628.23	89.48	96.87	1983.71	-166.71	71.30	1949.43	-153.42	80.06	1765.56	-145.90	74.02	1771.00	-148.28	133.49	1833.95	49.98	1448.83	0.00	0.00	0.00	1993.11	-30.65	1695.30	1999.00	79.93	1682.27	1899.90	-7.05	1791.83	1907.28	124.66	1771.82	-271.92	1200.18	74.25	310.63	1128.32	80.87	-199.95
10.80000	1859.44	69.48	59.42	1820.41	59.47	57.25	1627.58	88.98	41.27	1628.45	89.34	97.26	2007.05	-164.95	73.42	1972.71	-151.41	80.87	1787.90	-144.45	68.96	1791.77	-146.77	128.72	1839.30	50.11	1449.00	0.00	0.00	0.00	1996.23	-30.80	1695.04	2002.05	79.76	1682.09	1905.53	-7.25	1791.57	1913.06	124.32	1771.69	-271.17	1200.02	74.37	311.10	1129.44	80.58	-197.30
10.81000	1858.79	69.98	59.53	1820.61	59.25	56.71	1627.99	88.28	41.25	1628.38	89.63	97.90	2029.90	-163.01	75.92	1994.90	-149.66	81.91	1810.50	-142.87	64.61	1812.83	-144.58	124.13	1844.65	50.15	1449.16	0.00	0.00	0.00	2004.61	-31.29	1694.38	2010.67	79.30	1681.55	1911.18	-7.54	1791.30	1918.82	123.98	1771.47	-273.11	1200.82	73.98	310.84	1128.99	80.46	-201.09
10.82000	1862.02	65.87	54.31	1821.32	60.19	56.60	1627.96	88.62	41.70	1628.60	89.60	98.40	2052.03	-161.43	78.08	2017.88	-147.72	83.41	1833.07	-140.81	60.83	1833.71	-141.98	119.93	1850.02	50.11	1449.31	0.00	0.00	0.00	2010.89	-31.65	1693.90	2017.19	78.98	1681.15	1916.82	-8.00	1791.04	1924.56	123.64	1771.28	-272.87	1201.71	73.72	310.14	1129.77	80.33	-202.86
10.83000	1861.90	66.38	54.31	1820.94	59.92	56.66	1628.01	88.61	42.11	1628.86	89.71	98.92	2073.67	-159.65	80.55	2039.97	-146.09	84.97	1855.50	-138.05	57.07	1853.76	-140.34	116.84	1855.39	49.99	1449.46	0.00	0.00	0.00	2018.34	-32.10	1693.32	2025.00	78.56	1680.67	1922.58	-8.34	1790.77	1930.53	122.96	1771.08	-274.58	1200.73	73.57	310.57	1128.93	80.64	-203.10
10.84000	1862.30	66.25	53.93	1821.50	59.94	56.72	1628.22	88.67	42.51	1629.15	89.53	99.39	2092.84	-153.48	87.32	2061.23	-144.46	86.59	1877.30	-135.93	54.11	1874.00	-138.17	113.86	1860.77	49.79	1449.61	0.00	0.00	0.00	2022.05	-32.40	1693.01	2029.05	78.26	1680.40	1928.40	-8.82	1790.44	1936.47	122.34	1770.88	-274.63	1201.56	73.21	312.91	1126.51	81.92	-196.29
10.85000	1862.98	65.76	53.64	1822.06	60.71	56.70	1628.80	87.92	42.50	1628.90	90.73	100.40	2114.27	-150.99	91.56	2082.23	-142.90	89.13	1898.43	-134.14	51.92	1893.28	-136.81	111.74	1866.17	49.51	1449.75	0.00	0.00	0.00	2025.51	-32.76	1692.71	2032.74	77.90	1680.12	1934.19	-9.42	1790.10	1942.19	121.88	1770.57	-273.08	1201.66	73.62	309.16	1128.79	80.40	-197.50
10.86000	1863.57	65.41	53.17	1822.96	61.35	56.47	1628.74	88.47	43.17	1629.52	90.23	100.73	2135.16	-148.58	96.30	2098.56	-136.83	99.20	1919.54	-132.18	50.08	1912.58	-135.19	109.78	1871.58	49.15	1449.88	0.00	0.00	0.00	2032.19	-33.41	1692.17	2039.46	77.29	1679.58	1940.16	-9.94	1789.82	1947.93	121.28	1770.26	-273.96	1201.44	73.08	309.72	1129.66	80.15	-201.59
10.87000	1863.81	65.22	52.69	1821.83	61.08	56.00	1628.91	88.42	43.59	1629.56	91.15	101.65	2153.61	-146.68	101.09	2117.88	-134.43	104.15	1940.09	-130.42	48.82	1931.52	-133.30	108.15	1877.00	48.72	1450.02	0.00	0.00	0.00	2038.63	-34.06	1691.69	2045.86	76.75	1679.04	1946.22	-10.44	1789.47	1953.53	120.80	1769.93	-277.80	1200.88	72.68	311.63	1128.91	80.50	-201.18
10.88000	1864.68	64.24	52.06	1823.11	60.83	55.75	1628.87	89.00	44.31	1629.98	91.09	102.15	2172.77	-144.40	106.95	2136.96	-132.53	108.99	1959.84	-128.81	47.93	1949.69	-131.49	107.02	1882.45	48.21	1450.14	0.00	0.00	0.00	2044.63	-34.53	1691.14	2051.79	76.28	1678.62	1951.99	-11.35	1789.07	1959.10	120.15	1769.65	-274.48	1199.58	73.82	309.17	1129.38	80.30	-199.62
10.89000	1865.02	64.10	51.61	1822.88	61.69	55.67	1629.38	88.46	44.54	1630.09	91.80	102.98	2190.47	-142.49	112.51	2154.84	-130.60	113.87	1979.22	-127.14	47.53	1967.21	-129.97	106.27	1887.91	47.62	1450.27	0.00	0.00	0.00	2050.18	-35.20	1690.68	2057.59	75.54	1678.25	1957.93	-12.20	1788.67	1964.95	119.10	1769.33	-272.04	1200.46	73.81	309.32	1129.32	80.46	-200.51
10.90000	1865.04	63.52	51.32	1822.97	61.52	55.38	1629.75	88.32	45.05	1630.89	91.09	103.36	2207.57	-140.56	118.00	2172.06	-128.51	119.02	1997.20	-126.24	47.74	1983.71	-129.04	106.25	1893.38	46.97	1450.39	0.00	0.00	0.00	2054.38	-35.59	1690.35	2061.73	75.13	1677.94	1963.67	-13.28	1788.20	1970.72	118.01	1769.01	-272.82	1200.31	73.66	311.38	1129.07	80.83	-201.63
10.91000	1865.45	63.32	51.22	1822.48	60.88	55.48	1629.77	88.60	45.81	1631.42	91.15	103.92	2223.69	-139.25	123.01	2189.20	-126.49	124.45	2014.92	-124.75	47.85	2000.07	-127.62	106.07	1898.88	46.24	1450.52	0.00	0.00	0.00	2061.04	-36.31	1689.77	2067.83	74.50	1677.53	1969.54	-14.32	1787.77	1976.46	116.71	1768.73	-273.30	1200.31	73.88	313.01	1128.60	81.45	-204.46
10.92000	1865.38	63.34	51.03	1823.00	60.95	55.59	1630.24	88.22	46.20	1631.45	92.20	105.01	2240.51	-136.93	129.26	2202.96	-124.37	128.66	2031.36	-123.71	48.47	2014.77	-126.82	106.56	1904.40	45.44	1450.63	0.00	0.00	0.00	2067.79	-37.10	1689.15	2074.17	73.79	1677.14	1975.51	-15.33	1787.30	1981.92	115.72	1768.32	-273.22	1200.46	73.99	309.87	1128.73	80.67	-198.34
10.93000	1865.66	63.19	50.97	1822.89	61.55	55.56	1630.51	88.34	46.82	1631.90	92.36	105.76	2254.25	-134.74	134.57	2218.29	-122.14	134.14	2046.59	-122.87	49.31	2029.06	-125.31	106.74	1909.94	44.57	1450.75	0.00	0.00	0.00	2074.36	-37.79	1688.55	2080.45	73.17	1676.72	1981.34	-16.60	1786.76	1987.40	114.63	1767.97	-273.62	1202.03	73.57	312.09	1129.12	80.93	-199.09
[truncated: 485 more rows]
[truncated: 35 more columns]
