# Supplementary material for: The impact of mobile phone use on where we look and how we walk when negotiating floor based obstacles
Source: PLoS One. 2017 Jun 30;12(6):e0179802. doi: 10.1371/journal.pone.0179802 (PMC5493336; doi:10.1371/journal.pone.0179802)
Supplement: S1 File — (ZIP) [file pone.0179802.s001.zip › Gait/PP13/JN no obs write 3.txt]

CODAmotion Analysis Text
Codamotion Analysis Text Save of: JN no obs write 3 .mdf
Time	Markers
Time	1:LTOE.X	1:LTOE.Y	1:LTOE.Z	2:L2nd.X	2:L2nd.Y	2:L2nd.Z	3:LHEE.X	3:LHEE.Y	3:LHEE.Z	4:LANK.X	4:LANK.Y	4:LANK.Z	5:RTOE.X	5:RTOE.Y	5:RTOE.Z	6:R2nd.X	6:R2nd.Y	6:R2nd.Z	7:RHEE.X	7:RHEE.Y	7:RHEE.Z	8:RANK.X	8:RANK.Y	8:RANK.Z	9:STRN.X	9:STRN.Y	9:STRN.Z	10:Marker 10.X	10:Marker 10.Y	10:Marker 10.Z	11:FRHD.X	11:FRHD.Y	11:FRHD.Z	12:FLHD.X	12:FLHD.Y	12:FLHD.Z	13:BRHD.X	13:BRHD.Y	13:BRHD.Z	14:BLHD.X	14:BLHD.Y	14:BLHD.Z	15:BLSTEP.X	15:BLSTEP.Y	15:BLSTEP.Z	16:FLSTEP.X	16:FLSTEP.Y	16:FLSTEP.Z	17:BRSTEP.X
(s)	(mm)	(mm)	(mm)	(mm)	(mm)	(mm)	(mm)	(mm)	(mm)	(mm)	(mm)	(mm)	(mm)	(mm)	(mm)	(mm)	(mm)	(mm)	(mm)	(mm)	(mm)	(mm)	(mm)	(mm)	(mm)	(mm)	(mm)	(mm)	(mm)	(mm)	(mm)	(mm)	(mm)	(mm)	(mm)	(mm)	(mm)	(mm)	(mm)	(mm)	(mm)	(mm)	(mm)	(mm)	(mm)	(mm)	(mm)	(mm)	(mm)
0.00000	-3545.41	171.12	-29.71	-3557.53	172.63	-23.53	-3765.56	82.87	-57.39	-3829.73	80.89	-20.05	-2944.63	-29.07	-34.31	-4077.74	-42.55	-33.51	-1753.66	-0.70	176.32	-1753.66	-10.06	233.22	-4070.83	14.64	1327.66	-1401.36	61.95	1671.88	-3957.81	-117.78	1652.55	-4065.18	-95.60	1718.87	-294.75	147.47	1793.28	-3128.89	42.67	1296.56	-270.68	1011.62	52.54	158.12	876.85	55.52	-144.31
0.01000	-3545.41	171.12	-29.71	-3557.53	172.63	-23.53	-3765.56	82.87	-57.39	-3829.73	80.89	-20.05	-2944.63	-29.07	-34.31	-4077.74	-42.55	-33.51	-1753.66	-0.70	176.32	-1753.66	-10.06	233.22	-4070.83	14.64	1327.66	-1401.36	61.95	1671.88	-3957.81	-117.78	1652.55	-4065.18	-95.60	1718.87	-294.75	147.47	1793.28	-3128.89	42.67	1296.56	-270.68	1011.62	52.54	158.12	876.85	55.52	-144.31
0.02000	-3545.41	171.12	-29.71	-3557.53	172.63	-23.53	-3765.56	82.87	-57.39	-3829.73	80.89	-20.05	-2944.63	-29.07	-34.31	-4077.74	-42.55	-33.51	-1753.66	-0.70	176.32	-1753.66	-10.06	233.22	-4070.83	14.64	1327.66	-1401.36	61.95	1671.88	-3957.81	-117.78	1652.55	-4065.18	-95.60	1718.87	-294.75	147.47	1793.28	-3128.89	42.67	1296.56	-270.68	1011.62	52.54	158.12	876.85	55.52	-144.31
0.03000	-3545.41	171.12	-29.71	-3557.53	172.63	-23.53	-3765.64	82.88	-57.38	-3829.81	80.90	-20.03	-2944.63	-29.07	-34.31	-4077.74	-42.55	-33.51	-1753.66	-0.70	176.32	-1753.66	-10.06	233.22	-4070.83	14.64	1327.66	-1401.36	61.95	1671.88	-3957.81	-117.78	1652.55	-4065.18	-95.60	1718.87	-294.75	147.47	1793.28	-3129.78	42.68	1296.94	-270.77	1011.94	52.55	158.17	877.15	55.54	-144.36
0.04000	-3545.41	171.12	-29.71	-3557.53	172.63	-23.53	-3841.24	91.63	-46.52	-3912.82	88.28	-0.75	-2944.63	-29.07	-34.31	-4077.74	-42.55	-33.51	-1753.66	-0.70	176.32	-1753.66	-10.06	233.22	-4070.83	14.64	1327.66	-1401.36	61.95	1671.88	-3957.81	-117.78	1652.55	-4065.18	-95.60	1718.87	-294.75	147.47	1793.28	-4019.09	55.75	1669.84	-357.28	1333.41	68.73	215.42	1181.31	75.82	-193.35
0.05000	-3545.41	171.12	-29.71	-3557.53	172.63	-23.53	-3863.74	90.04	-51.80	-3914.11	89.14	-1.90	-2944.63	-29.07	-34.31	-4077.74	-42.55	-33.51	-1753.66	-0.70	176.32	-1753.66	-10.06	233.22	-4070.83	14.64	1327.66	-1401.36	61.95	1671.88	-3957.81	-117.78	1652.55	-4065.18	-95.60	1718.87	-294.75	147.47	1793.28	-4041.47	56.32	1670.59	-354.40	1332.28	69.68	214.72	1181.39	75.77	-189.93
0.06000	-3545.41	171.12	-29.71	-3557.53	172.63	-23.53	-3850.37	91.18	-47.40	-3943.07	89.25	-5.52	-2944.63	-29.07	-34.31	-4077.74	-42.55	-33.51	-1753.66	-0.70	176.32	-1753.66	-10.06	233.22	-4070.83	14.64	1327.66	-1401.36	61.95	1671.88	-3957.81	-117.78	1652.55	-4065.18	-95.60	1718.87	-294.75	147.47	1793.28	-4034.83	56.95	1669.57	-352.21	1331.14	70.98	216.22	1180.44	76.16	-195.06
0.07000	-3545.41	171.12	-29.71	-3557.53	172.63	-23.53	-3864.68	89.51	-49.20	-3919.80	89.33	-1.87	-2944.63	-29.07	-34.31	-4077.74	-42.55	-33.51	-1753.66	-0.70	176.32	-1753.66	-10.06	233.22	-4070.83	14.64	1327.66	-1401.36	61.95	1671.88	-3957.81	-117.78	1652.55	-4065.18	-95.60	1718.87	-294.75	147.47	1793.28	-4025.51	57.01	1669.51	-349.69	1331.30	71.12	213.85	1181.23	75.37	-198.06
0.08000	-3545.41	171.12	-29.71	-3557.53	172.63	-23.53	-3832.36	89.50	-45.27	-3890.97	88.97	3.76	-2944.63	-29.07	-34.31	-4077.74	-42.55	-33.51	-1753.66	-0.70	176.32	-1753.66	-10.06	233.22	-4070.83	14.64	1327.66	-1401.36	61.95	1671.88	-3957.81	-117.78	1652.55	-4065.18	-95.60	1718.87	-294.75	147.47	1793.28	-4012.03	57.50	1668.99	-353.35	1331.95	70.09	214.05	1181.20	75.34	-191.51
0.09000	-3545.41	171.12	-29.71	-3557.53	172.63	-23.53	-3827.07	89.71	-44.24	-3904.85	88.85	0.84	-2944.63	-29.07	-34.31	-4077.74	-42.55	-33.51	-1753.66	-0.70	176.32	-1753.66	-10.06	233.22	-4070.83	14.64	1327.66	-1401.36	61.95	1671.88	-3957.81	-117.78	1652.55	-4065.18	-95.60	1718.87	-294.75	147.47	1793.28	-4022.54	57.14	1669.72	-349.93	1329.37	71.50	215.58	1180.02	76.25	-192.05
0.10000	-3545.41	171.12	-29.71	-3557.53	172.63	-23.53	-3845.56	89.91	-47.27	-3898.92	91.13	2.72	-2944.63	-29.07	-34.31	-4077.74	-42.55	-33.51	-1753.66	-0.70	176.32	-1753.66	-10.06	233.22	-4070.83	14.64	1327.66	-1401.36	61.95	1671.88	-3957.81	-117.78	1652.55	-4065.18	-95.60	1718.87	-294.75	147.47	1793.28	-4018.81	57.33	1669.27	-353.88	1331.03	70.41	214.79	1180.89	75.88	-195.63
0.11000	-3545.41	171.12	-29.71	-3557.53	172.63	-23.53	-3813.13	89.95	-43.30	-3888.14	90.32	2.93	-2944.63	-29.07	-34.31	-4077.74	-42.55	-33.51	-1753.66	-0.70	176.32	-1753.66	-10.06	233.22	-4070.83	14.64	1327.66	-1401.36	61.95	1671.88	-3957.81	-117.78	1652.55	-4065.18	-95.60	1718.87	-294.75	147.47	1793.28	-4029.75	57.70	1670.18	-351.24	1331.08	70.51	216.29	1180.52	76.10	-192.79
0.12000	-3545.41	171.12	-29.71	-3557.53	172.63	-23.53	-3830.95	89.87	-45.38	-3938.29	88.25	-4.91	-2944.63	-29.07	-34.31	-4077.74	-42.55	-33.51	-1753.66	-0.70	176.32	-1753.66	-10.06	233.22	-4070.83	14.64	1327.66	-1401.36	61.95	1671.88	-3957.81	-117.78	1652.55	-4065.18	-95.60	1718.87	-294.75	147.47	1793.28	-4023.04	58.02	1669.71	-356.19	1333.66	68.79	216.11	1179.76	76.26	-191.64
0.13000	-3545.41	171.12	-29.71	-3557.53	172.63	-23.53	-3847.31	88.67	-47.57	-3888.90	91.23	3.41	-2944.63	-29.07	-34.31	-4077.74	-42.55	-33.51	-1753.66	-0.70	176.32	-1753.66	-10.06	233.22	-4070.83	14.64	1327.66	-1401.36	61.95	1671.88	-3957.81	-117.78	1652.55	-4065.18	-95.60	1718.87	-294.75	147.47	1793.28	-4038.81	57.63	1669.73	-352.83	1332.99	69.57	215.71	1180.03	75.93	-191.76
0.14000	-3545.41	171.12	-29.71	-3557.53	172.63	-23.53	-3820.10	89.87	-43.19	-3893.91	89.86	2.94	-2944.63	-29.07	-34.31	-4077.74	-42.55	-33.51	-1753.66	-0.70	176.32	-1753.66	-10.06	233.22	-4070.83	14.64	1327.66	-1401.36	61.95	1671.88	-3957.81	-117.78	1652.55	-4065.18	-95.60	1718.87	-294.75	147.47	1793.28	-4036.97	58.11	1669.67	-352.56	1331.59	70.22	216.05	1180.64	75.80	-194.38
0.15000	-3545.41	171.12	-29.71	-3557.53	172.63	-23.53	-3827.07	89.51	-44.48	-3922.24	90.36	-0.94	-2944.63	-29.07	-34.31	-4077.74	-42.55	-33.51	-1753.66	-0.70	176.32	-1753.66	-10.06	233.22	-4070.83	14.64	1327.66	-1401.36	61.95	1671.88	-3957.81	-117.78	1652.55	-4065.18	-95.60	1718.87	-294.75	147.47	1793.28	-4044.54	58.17	1670.76	-353.39	1331.17	70.68	215.53	1180.28	75.82	-194.72
0.16000	-3545.41	171.12	-29.71	-3557.53	172.63	-23.53	-3853.31	91.45	-49.15	-3887.91	90.03	4.03	-2944.63	-29.07	-34.31	-4077.74	-42.55	-33.51	-1753.66	-0.70	176.32	-1753.66	-10.06	233.22	-4070.83	14.64	1327.66	-1401.36	61.95	1671.88	-3957.81	-117.78	1652.55	-4065.18	-95.60	1718.87	-294.75	147.47	1793.28	-4036.31	58.33	1670.25	-351.48	1331.95	70.69	213.59	1181.67	75.19	-193.63
0.17000	-3545.41	171.12	-29.71	-3557.53	172.63	-23.53	-3848.49	90.18	-48.56	-3892.55	89.71	3.18	-2944.63	-29.07	-34.31	-4077.74	-42.55	-33.51	-1753.66	-0.70	176.32	-1753.66	-10.06	233.22	-4070.83	14.64	1327.66	-1401.36	61.95	1671.88	-3957.81	-117.78	1652.55	-4065.18	-95.60	1718.87	-294.75	147.47	1793.28	-4029.30	58.11	1669.65	-353.69	1332.94	69.82	213.39	1180.16	75.82	-194.34
0.18000	-3545.41	171.12	-29.71	-3557.53	172.63	-23.53	-3868.23	88.58	-51.00	-3893.81	90.66	3.14	-2944.63	-29.07	-34.31	-4077.74	-42.55	-33.51	-1753.66	-0.70	176.32	-1753.66	-10.06	233.22	-4070.83	14.64	1327.66	-1401.36	61.95	1671.88	-3957.81	-117.78	1652.55	-4065.18	-95.60	1718.87	-294.75	147.47	1793.28	-4017.16	58.93	1669.20	-354.55	1332.17	69.81	214.44	1181.05	75.56	-196.79
0.19000	-3545.41	171.12	-29.71	-3557.53	172.63	-23.53	-3809.69	91.00	-41.29	-3891.32	89.42	2.23	-2944.63	-29.07	-34.31	-4077.74	-42.55	-33.51	-1753.66	-0.70	176.32	-1753.66	-10.06	233.22	-4070.83	14.64	1327.66	-1401.36	61.95	1671.88	-3957.81	-117.78	1652.55	-4065.18	-95.60	1718.87	-294.75	147.47	1793.28	-4029.45	58.85	1670.23	-352.90	1331.89	70.14	213.89	1181.28	75.45	-195.28
0.20000	-3545.41	171.12	-29.71	-3557.53	172.63	-23.53	-3846.93	89.90	-48.96	-3907.30	89.65	0.17	-2944.63	-29.07	-34.31	-4077.74	-42.55	-33.51	-1753.66	-0.70	176.32	-1753.66	-10.06	233.22	-4070.83	14.64	1327.66	-1401.36	61.95	1671.88	-3957.81	-117.78	1652.55	-4065.18	-95.60	1718.87	-294.75	147.47	1793.28	-4030.52	58.57	1669.79	-357.08	1333.29	68.84	216.32	1181.40	75.94	-194.12
0.21000	-3545.41	171.12	-29.71	-3557.53	172.63	-23.53	-3834.51	90.04	-46.76	-3863.58	90.80	7.84	-2944.63	-29.07	-34.31	-4077.74	-42.55	-33.51	-1753.66	-0.70	176.32	-1753.66	-10.06	233.22	-4070.83	14.64	1327.66	-1401.36	61.95	1671.88	-3957.81	-117.78	1652.55	-4065.18	-95.60	1718.87	-294.75	147.47	1793.28	-4036.32	57.94	1669.97	-356.12	1330.34	69.60	217.10	1179.98	76.30	-192.63
0.22000	-3545.41	171.12	-29.71	-3557.53	172.63	-23.53	-3828.37	89.86	-44.65	-3876.81	89.08	4.69	-2944.63	-29.07	-34.31	-4077.74	-42.55	-33.51	-1753.66	-0.70	176.32	-1753.66	-10.06	233.22	-4070.83	14.64	1327.66	-1401.36	61.95	1671.88	-3957.81	-117.78	1652.55	-4065.18	-95.60	1718.87	-294.75	147.47	1793.28	-4028.44	59.90	1669.30	-356.94	1332.88	68.94	213.36	1180.75	75.48	-197.35
0.23000	-3545.41	171.12	-29.71	-3557.53	172.63	-23.53	-3871.34	88.61	-52.41	-3865.31	89.52	7.34	-2944.63	-29.07	-34.31	-4077.74	-42.55	-33.51	-1753.66	-0.70	176.32	-1753.66	-10.06	233.22	-4070.83	14.64	1327.66	-1401.36	61.95	1671.88	-3957.81	-117.78	1652.55	-4065.18	-95.60	1718.87	-294.75	147.47	1793.28	-4035.02	59.33	1669.87	-353.32	1333.08	69.54	214.06	1180.24	75.61	-190.45
0.24000	-3545.41	171.12	-29.71	-3557.53	172.63	-23.53	-3846.67	91.66	-48.13	-3886.04	91.01	4.02	-2944.63	-29.07	-34.31	-4077.74	-42.55	-33.51	-1753.66	-0.70	176.32	-1753.66	-10.06	233.22	-4070.83	14.64	1327.66	-1401.36	61.95	1671.88	-3957.81	-117.78	1652.55	-4065.18	-95.60	1718.87	-294.75	147.47	1793.28	-4026.03	59.51	1669.64	-354.13	1335.29	69.14	215.19	1180.17	76.15	-190.72
0.25000	-3545.41	171.12	-29.71	-3557.53	172.63	-23.53	-3831.59	90.16	-45.75	-3885.35	90.61	3.26	-2944.63	-29.07	-34.31	-4077.74	-42.55	-33.51	-1753.66	-0.70	176.32	-1753.66	-10.06	233.22	-4070.83	14.64	1327.66	-1401.36	61.95	1671.88	-3957.81	-117.78	1652.55	-4065.18	-95.60	1718.87	-294.75	147.47	1793.28	-4035.43	60.21	1669.69	-356.38	1333.93	68.71	213.84	1179.95	75.78	-190.83
0.26000	-3545.41	171.12	-29.71	-3557.53	172.63	-23.53	-3832.29	89.70	-45.21	-3942.38	89.22	-4.94	-2944.63	-29.07	-34.31	-4077.74	-42.55	-33.51	-1753.66	-0.70	176.32	-1753.66	-10.06	233.22	-4070.83	14.64	1327.66	-1401.36	61.95	1671.88	-3957.81	-117.78	1652.55	-4065.18	-95.60	1718.87	-294.75	147.47	1793.28	-4033.38	59.20	1669.45	-355.63	1332.57	69.43	213.53	1180.48	75.55	-192.42
0.27000	-3545.41	171.12	-29.71	-3557.53	172.63	-23.53	-3852.09	89.13	-49.33	-3909.79	89.25	0.21	-2944.63	-29.07	-34.31	-4077.74	-42.55	-33.51	-1753.66	-0.70	176.32	-1753.66	-10.06	233.22	-4070.83	14.64	1327.66	-1401.36	61.95	1671.88	-3957.81	-117.78	1652.55	-4065.18	-95.60	1718.87	-294.75	147.47	1793.28	-4036.64	59.75	1669.81	-351.14	1330.84	71.00	212.86	1181.29	75.17	-192.95
0.28000	-3545.41	171.12	-29.71	-3557.53	172.63	-23.53	-3816.16	89.19	-42.76	-3914.19	89.75	-0.99	-2944.63	-29.07	-34.31	-4077.74	-42.55	-33.51	-1753.66	-0.70	176.32	-1753.66	-10.06	233.22	-4070.83	14.64	1327.66	-1401.36	61.95	1671.88	-3957.81	-117.78	1652.55	-4065.18	-95.60	1718.87	-294.75	147.47	1793.28	-4048.01	59.11	1671.90	-350.15	1330.32	71.19	216.00	1179.57	76.11	-193.52
0.29000	-3545.41	171.12	-29.71	-3557.53	172.63	-23.53	-3824.02	90.12	-44.94	-3895.96	90.06	2.15	-2944.63	-29.07	-34.31	-4077.74	-42.55	-33.51	-1753.66	-0.70	176.32	-1753.66	-10.06	233.22	-4070.83	14.64	1327.66	-1401.36	61.95	1671.88	-3957.81	-117.78	1652.55	-4065.18	-95.60	1718.87	-294.75	147.47	1793.28	-4039.95	60.29	1670.44	-351.31	1332.86	70.17	216.52	1179.67	76.47	-193.69
0.30000	-3545.41	171.12	-29.71	-3557.53	172.63	-23.53	-3835.19	89.12	-47.15	-3901.96	89.14	0.72	-2944.63	-29.07	-34.31	-4077.74	-42.55	-33.51	-1753.66	-0.70	176.32	-1753.66	-10.06	233.22	-4070.83	14.64	1327.66	-1401.36	61.95	1671.88	-3957.81	-117.78	1652.55	-4065.18	-95.60	1718.87	-294.75	147.47	1793.28	-4029.33	60.43	1669.45	-355.55	1333.97	69.13	214.83	1180.69	75.67	-192.90
0.31000	-3545.41	171.12	-29.71	-3557.53	172.63	-23.53	-3864.55	90.58	-50.72	-3902.16	89.23	1.13	-2944.63	-29.07	-34.31	-4077.74	-42.55	-33.51	-1753.66	-0.70	176.32	-1753.66	-10.06	233.22	-4070.83	14.64	1327.66	-1401.36	61.95	1671.88	-3957.81	-117.78	1652.55	-4065.18	-95.60	1718.87	-294.75	147.47	1793.28	-4038.79	59.28	1670.34	-352.83	1333.50	69.65	214.05	1180.63	75.55	-190.74
0.32000	-3545.41	171.12	-29.71	-3557.53	172.63	-23.53	-3851.67	90.01	-49.18	-3904.45	90.46	0.37	-2944.63	-29.07	-34.31	-4077.74	-42.55	-33.51	-1753.66	-0.70	176.32	-1753.66	-10.06	233.22	-4070.83	14.64	1327.66	-1401.36	61.95	1671.88	-3957.81	-117.78	1652.55	-4065.18	-95.60	1718.87	-294.75	147.47	1793.28	-4022.67	60.13	1668.99	-351.61	1332.43	70.26	214.65	1180.02	75.93	-193.11
0.33000	-3545.41	171.12	-29.71	-3557.53	172.63	-23.53	-3851.65	89.46	-47.55	-3889.03	89.29	2.43	-2944.63	-29.07	-34.31	-4077.74	-42.55	-33.51	-1753.66	-0.70	176.32	-1753.66	-10.06	233.22	-4070.83	14.64	1327.66	-1401.36	61.95	1671.88	-3957.81	-117.78	1652.55	-4065.18	-95.60	1718.87	-294.75	147.47	1793.28	-4024.17	61.54	1669.64	-356.66	1335.28	68.64	212.82	1181.22	75.30	-195.44
0.34000	-3545.41	171.12	-29.71	-3557.53	172.63	-23.53	-3858.75	90.39	-48.58	-3884.21	90.04	4.30	-2944.63	-29.07	-34.31	-4077.74	-42.55	-33.51	-1753.66	-0.70	176.32	-1753.66	-10.06	233.22	-4070.83	14.64	1327.66	-1401.36	61.95	1671.88	-3957.81	-117.78	1652.55	-4065.18	-95.60	1718.87	-294.75	147.47	1793.28	-4035.26	61.16	1669.90	-348.95	1331.32	71.30	214.93	1180.79	75.58	-194.21
0.35000	-3545.41	171.12	-29.71	-3557.53	172.63	-23.53	-3842.81	90.29	-47.55	-3858.31	88.90	7.82	-2944.63	-29.07	-34.31	-4077.74	-42.55	-33.51	-1753.66	-0.70	176.32	-1753.66	-10.06	233.22	-4070.83	14.64	1327.66	-1401.36	61.95	1671.88	-3957.81	-117.78	1652.55	-4065.18	-95.60	1718.87	-294.75	147.47	1793.28	-4031.83	60.91	1670.13	-353.21	1329.58	70.88	217.38	1179.69	76.66	-193.80
0.36000	-3545.41	171.12	-29.71	-3557.53	172.63	-23.53	-3845.13	89.01	-48.52	-3920.86	90.25	-1.83	-2944.63	-29.07	-34.31	-4077.74	-42.55	-33.51	-1753.66	-0.70	176.32	-1753.66	-10.06	233.22	-4070.83	14.64	1327.66	-1401.36	61.95	1671.88	-3957.81	-117.78	1652.55	-4065.18	-95.60	1718.87	-294.75	147.47	1793.28	-4031.68	60.51	1670.18	-352.96	1331.28	70.54	216.78	1180.12	76.24	-195.92
0.37000	-3545.41	171.12	-29.71	-3557.53	172.63	-23.53	-3836.79	89.82	-47.95	-3892.16	88.74	2.00	-2944.63	-29.07	-34.31	-4077.74	-42.55	-33.51	-1753.66	-0.70	176.32	-1753.66	-10.06	233.22	-4070.83	14.64	1327.66	-1401.36	61.95	1671.88	-3957.81	-117.78	1652.55	-4065.18	-95.60	1718.87	-294.75	147.47	1793.28	-4044.91	60.86	1670.40	-352.62	1324.95	73.30	213.45	1180.80	75.15	-188.67
0.38000	-3545.41	171.12	-29.71	-3557.53	172.63	-23.53	-3825.34	90.47	-43.91	-3873.45	90.91	4.12	-2944.63	-29.07	-34.31	-4077.74	-42.55	-33.51	-1753.66	-0.70	176.32	-1753.66	-10.06	233.22	-4070.83	14.64	1327.66	-1401.36	61.95	1671.88	-3957.81	-117.78	1652.55	-4065.18	-95.60	1718.87	-294.75	147.47	1793.28	-4030.23	61.28	1670.16	-353.13	1329.53	71.49	213.85	1180.57	75.30	-197.34
0.39000	-3545.41	171.12	-29.71	-3557.53	172.63	-23.53	-3838.29	89.78	-45.72	-3914.96	88.74	-0.33	-2944.63	-29.07	-34.31	-4077.74	-42.55	-33.51	-1753.66	-0.70	176.32	-1753.66	-10.06	233.22	-4070.83	14.64	1327.66	-1401.36	61.95	1671.88	-3957.81	-117.78	1652.55	-4065.18	-95.60	1718.87	-294.75	147.47	1793.28	-4046.29	62.24	1671.34	-351.89	1331.81	70.55	214.51	1180.75	75.68	-192.94
0.40000	-3545.41	171.12	-29.71	-3557.53	172.63	-23.53	-3826.79	88.36	-44.86	-3868.01	89.61	6.61	-2944.63	-29.07	-34.31	-4077.74	-42.55	-33.51	-1753.66	-0.70	176.32	-1753.66	-10.06	233.22	-4070.83	14.64	1327.66	-1401.36	61.95	1671.88	-3957.81	-117.78	1652.55	-4065.18	-95.60	1718.87	-294.75	147.47	1793.28	-4038.08	62.12	1670.74	-350.18	1330.59	71.05	216.36	1178.33	76.91	-192.44
0.41000	-3545.41	171.12	-29.71	-3557.53	172.63	-23.53	-3842.92	90.72	-47.33	-3937.68	88.92	-4.48	-2944.63	-29.07	-34.31	-4077.74	-42.55	-33.51	-1753.66	-0.70	176.32	-1753.66	-10.06	233.22	-4070.83	14.64	1327.66	-1401.36	61.95	1671.88	-3957.81	-117.78	1652.55	-4065.18	-95.60	1718.87	-294.75	147.47	1793.28	-4038.13	61.88	1670.33	-356.44	1331.63	69.64	214.79	1180.53	75.77	-192.07
0.42000	-3545.41	171.12	-29.71	-3557.53	172.63	-23.53	-3840.49	91.02	-47.42	-3900.81	89.10	0.81	-2944.63	-29.07	-34.31	-4077.74	-42.55	-33.51	-1753.66	-0.70	176.32	-1753.66	-10.06	233.22	-4070.83	14.64	1327.66	-1401.36	61.95	1671.88	-3957.81	-117.78	1652.55	-4065.18	-95.60	1718.87	-294.75	147.47	1793.28	-4041.53	62.09	1670.82	-356.65	1334.72	68.82	215.54	1179.57	76.16	-193.73
0.43000	-3545.41	171.12	-29.71	-3557.53	172.63	-23.53	-3836.92	90.54	-44.82	-3890.86	90.77	3.02	-2944.63	-29.07	-34.31	-4077.74	-42.55	-33.51	-1753.66	-0.70	176.32	-1753.66	-10.06	233.22	-4070.83	14.64	1327.66	-1401.36	61.95	1671.88	-3957.81	-117.78	1652.55	-4065.18	-95.60	1718.87	-294.75	147.47	1793.28	-4029.35	62.01	1670.62	-360.67	1334.59	67.96	214.53	1179.63	76.04	-192.72
0.44000	-3545.41	171.12	-29.71	-3557.53	172.63	-23.53	-3833.92	90.15	-45.81	-3877.83	91.10	3.35	-2944.63	-29.07	-34.31	-4077.74	-42.55	-33.51	-1753.66	-0.70	176.32	-1753.66	-10.06	233.22	-4070.83	14.64	1327.66	-1401.36	61.95	1671.88	-3957.81	-117.78	1652.55	-4065.18	-95.60	1718.87	-294.75	147.47	1793.28	-4031.89	62.78	1670.33	-352.16	1330.30	70.92	217.37	1179.29	76.88	-195.23
0.45000	-3545.41	171.12	-29.71	-3557.53	172.63	-23.53	-3856.59	89.57	-49.08	-3940.50	90.39	-4.90	-2944.63	-29.07	-34.31	-4077.74	-42.55	-33.51	-1753.66	-0.70	176.32	-1753.66	-10.06	233.22	-4070.83	14.64	1327.66	-1401.36	61.95	1671.88	-3957.81	-117.78	1652.55	-4065.18	-95.60	1718.87	-294.75	147.47	1793.28	-4029.44	62.77	1670.63	-346.77	1329.34	72.15	216.99	1179.69	76.39	-194.85
0.46000	-3545.41	171.12	-29.71	-3557.53	172.63	-23.53	-3848.20	88.74	-47.81	-3928.94	89.77	-3.87	-2944.63	-29.07	-34.31	-4077.74	-42.55	-33.51	-1753.66	-0.70	176.32	-1753.66	-10.06	233.22	-4070.83	14.64	1327.66	-1401.36	61.95	1671.88	-3957.81	-117.78	1652.55	-4065.18	-95.60	1718.87	-294.75	147.47	1793.28	-4035.96	62.78	1670.52	-350.87	1331.01	70.86	213.23	1180.83	75.24	-193.83
0.47000	-3545.41	171.12	-29.71	-3557.53	172.63	-23.53	-3847.54	91.54	-48.45	-3898.66	88.54	1.29	-2944.63	-29.07	-34.31	-4077.74	-42.55	-33.51	-1753.66	-0.70	176.32	-1753.66	-10.06	233.22	-4070.83	14.64	1327.66	-1401.36	61.95	1671.88	-3957.81	-117.78	1652.55	-4065.18	-95.60	1718.87	-294.75	147.47	1793.28	-4041.51	62.37	1670.94	-355.31	1332.79	69.63	214.20	1180.45	75.65	-195.25
0.48000	-3545.41	171.12	-29.71	-3557.53	172.63	-23.53	-3832.26	90.31	-45.61	-3883.50	89.68	2.53	-2944.63	-29.07	-34.31	-4077.74	-42.55	-33.51	-1753.66	-0.70	176.32	-1753.66	-10.06	233.22	-4070.83	14.64	1327.66	-1401.36	61.95	1671.88	-3957.81	-117.78	1652.55	-4065.18	-95.60	1718.87	-294.75	147.47	1793.28	-4030.51	62.31	1670.27	-359.88	1334.93	67.88	214.95	1179.92	75.90	-191.17
0.49000	-3545.41	171.12	-29.71	-3557.53	172.63	-23.53	-3841.20	88.60	-47.60	-3902.18	90.81	-0.52	-2944.63	-29.07	-34.31	-4077.74	-42.55	-33.51	-1753.66	-0.70	176.32	-1753.66	-10.06	233.22	-4070.83	14.64	1327.66	-1401.36	61.95	1671.88	-3957.81	-117.78	1652.55	-4065.18	-95.60	1718.87	-294.75	147.47	1793.28	-4014.14	62.83	1669.57	-354.40	1332.32	69.76	214.56	1179.27	76.08	-188.45
0.50000	-3545.41	171.12	-29.71	-3557.53	172.63	-23.53	-3843.05	90.23	-47.65	-3905.11	91.31	-0.95	-2944.63	-29.07	-34.31	-4077.74	-42.55	-33.51	-1753.66	-0.70	176.32	-1753.66	-10.06	233.22	-4070.83	14.64	1327.66	-1401.36	61.95	1671.88	-3957.81	-117.78	1652.55	-4065.18	-95.60	1718.87	-294.75	147.47	1793.28	-4025.42	62.41	1670.18	-351.17	1332.40	70.11	214.29	1179.73	75.91	-194.17
0.51000	-3545.41	171.12	-29.71	-3557.53	172.63	-23.53	-3850.08	88.03	-48.56	-3934.14	90.18	-4.60	-2944.63	-29.07	-34.31	-4077.74	-42.55	-33.51	-1753.66	-0.70	176.32	-1753.66	-10.06	233.22	-4070.83	14.64	1327.66	-1401.36	61.95	1671.88	-3957.81	-117.78	1652.55	-4065.18	-95.60	1718.87	-294.75	147.47	1793.28	-4029.26	62.93	1670.52	-353.90	1331.49	69.92	214.87	1180.57	75.86	-196.55
0.52000	-3545.41	171.12	-29.71	-3557.53	172.63	-23.53	-3845.41	90.08	-47.95	-3901.99	89.96	-0.54	-2944.63	-29.07	-34.31	-4077.74	-42.55	-33.51	-1753.66	-0.70	176.32	-1753.66	-10.06	233.22	-4070.83	14.64	1327.66	-1401.36	61.95	1671.88	-3957.81	-117.78	1652.55	-4065.18	-95.60	1718.87	-294.75	147.47	1793.28	-4033.81	63.17	1670.36	-351.86	1331.88	70.02	214.61	1180.62	75.54	-197.92
0.53000	-3545.41	171.12	-29.71	-3557.53	172.63	-23.53	-3811.82	90.83	-42.54	-3908.40	89.93	-1.39	-2944.63	-29.07	-34.31	-4077.74	-42.55	-33.51	-1753.66	-0.70	176.32	-1753.66	-10.06	233.22	-4070.83	14.64	1327.66	-1401.36	61.95	1671.88	-3957.81	-117.78	1652.55	-4065.18	-95.60	1718.87	-294.75	147.47	1793.28	-4025.95	63.92	1670.09	-353.39	1332.20	70.03	214.44	1180.09	75.67	-196.50
0.54000	-3545.41	171.12	-29.71	-3557.53	172.63	-23.53	-3852.23	87.91	-49.29	-3885.41	91.39	2.87	-2944.63	-29.07	-34.31	-4077.74	-42.55	-33.51	-1753.66	-0.70	176.32	-1753.66	-10.06	233.22	-4070.83	14.64	1327.66	-1401.36	61.95	1671.88	-3957.81	-117.78	1652.55	-4065.18	-95.60	1718.87	-294.75	147.47	1793.28	-4042.23	63.96	1671.42	-351.73	1331.43	70.93	214.85	1180.72	75.91	-196.11
0.55000	-3545.41	171.12	-29.71	-3557.53	172.63	-23.53	-3825.00	89.51	-44.43	-3901.29	88.63	-0.35	-2944.63	-29.07	-34.31	-4077.74	-42.55	-33.51	-1753.66	-0.70	176.32	-1753.66	-10.06	233.22	-4070.83	14.64	1327.66	-1401.36	61.95	1671.88	-3957.81	-117.78	1652.55	-4065.18	-95.60	1718.87	-294.75	147.47	1793.28	-4053.64	64.10	1671.63	-354.59	1333.74	69.86	215.29	1180.32	76.08	-193.92
0.56000	-3545.41	171.12	-29.71	-3557.53	172.63	-23.53	-3859.62	90.82	-50.35	-3922.86	89.06	-3.90	-2944.63	-29.07	-34.31	-4077.74	-42.55	-33.51	-1753.66	-0.70	176.32	-1753.66	-10.06	233.22	-4070.83	14.64	1327.66	-1401.36	61.95	1671.88	-3957.81	-117.78	1652.55	-4065.18	-95.60	1718.87	-294.75	147.47	1793.28	-4044.53	64.35	1672.27	-354.83	1332.94	69.65	217.34	1179.45	76.59	-191.36
0.57000	-3545.41	171.12	-29.71	-3557.53	172.63	-23.53	-3840.54	89.82	-46.96	-3902.08	90.53	0.32	-2944.63	-29.07	-34.31	-4077.74	-42.55	-33.51	-1753.66	-0.70	176.32	-1753.66	-10.06	233.22	-4070.83	14.64	1327.66	-1401.36	61.95	1671.88	-3957.81	-117.78	1652.55	-4065.18	-95.60	1718.87	-294.75	147.47	1793.28	-4037.41	64.60	1672.26	-352.53	1332.69	70.00	212.87	1180.11	75.42	-192.09
0.58000	-3545.41	171.12	-29.71	-3557.53	172.63	-23.53	-3835.25	90.82	-46.51	-3899.03	89.07	-0.16	-2944.63	-29.07	-34.31	-4077.74	-42.55	-33.51	-1753.66	-0.70	176.32	-1753.66	-10.06	233.22	-4070.83	14.64	1327.66	-1401.36	61.95	1671.88	-3957.81	-117.78	1652.55	-4065.18	-95.60	1718.87	-294.75	147.47	1793.28	-4046.45	64.57	1672.37	-351.66	1331.57	70.57	214.74	1179.68	75.84	-195.37
0.59000	-3545.41	171.12	-29.71	-3557.53	172.63	-23.53	-3848.41	91.07	-48.70	-3894.29	88.83	1.70	-2944.63	-29.07	-34.31	-4077.74	-42.55	-33.51	-1753.66	-0.70	176.32	-1753.66	-10.06	233.22	-4070.83	14.64	1327.66	-1401.36	61.95	1671.88	-3957.81	-117.78	1652.55	-4065.18	-95.60	1718.87	-294.75	147.47	1793.28	-4043.59	64.74	1671.91	-352.53	1331.35	70.38	216.20	1180.02	76.48	-190.56
0.60000	-3545.41	171.12	-29.71	-3557.53	172.63	-23.53	-3867.58	90.62	-51.77	-3909.66	90.95	-0.66	-2944.63	-29.07	-34.31	-4077.74	-42.55	-33.51	-1753.66	-0.70	176.32	-1753.66	-10.06	233.22	-4070.83	14.64	1327.66	-1401.36	61.95	1671.88	-3957.81	-117.78	1652.55	-4065.18	-95.60	1718.87	-294.75	147.47	1793.28	-4041.16	65.15	1671.56	-356.22	1333.14	69.39	215.48	1180.03	76.02	-190.70
0.61000	-3545.41	171.12	-29.71	-3557.53	172.63	-23.53	-3852.65	88.84	-49.22	-3881.20	90.23	2.78	-2944.63	-29.07	-34.31	-4077.74	-42.55	-33.51	-1753.66	-0.70	176.32	-1753.66	-10.06	233.22	-4070.83	14.64	1327.66	-1401.36	61.95	1671.88	-3957.81	-117.78	1652.55	-4065.18	-95.60	1718.87	-294.75	147.47	1793.28	-4053.43	65.93	1673.41	-358.20	1333.42	68.89	215.44	1179.56	76.07	-191.47
0.62000	-3545.41	171.12	-29.71	-3557.53	172.63	-23.53	-3814.72	90.86	-43.60	-3898.72	89.78	-0.56	-2944.63	-29.07	-34.31	-4077.74	-42.55	-33.51	-1753.66	-0.70	176.32	-1753.66	-10.06	233.22	-4070.83	14.64	1327.66	-1401.36	61.95	1671.88	-3957.81	-117.78	1652.55	-4065.18	-95.60	1718.87	-294.75	147.47	1793.28	-4048.94	65.32	1672.30	-356.44	1333.44	69.08	217.37	1179.91	76.52	-192.49
0.63000	-3545.41	171.12	-29.71	-3557.53	172.63	-23.53	-3856.64	90.48	-50.57	-3902.24	89.85	-1.14	-2944.63	-29.07	-34.31	-4077.74	-42.55	-33.51	-1753.66	-0.70	176.32	-1753.66	-10.06	233.22	-4070.83	14.64	1327.66	-1401.36	61.95	1671.88	-3957.81	-117.78	1652.55	-4065.18	-95.60	1718.87	-294.75	147.47	1793.28	-4065.74	65.30	1673.18	-353.26	1332.26	70.11	214.38	1180.19	75.69	-190.05
0.64000	-3545.41	171.12	-29.71	-3557.53	172.63	-23.53	-3816.11	90.68	-43.57	-3908.93	91.43	-2.77	-2944.63	-29.07	-34.31	-4077.74	-42.55	-33.51	-1753.66	-0.70	176.32	-1753.66	-10.06	233.22	-4070.83	14.64	1327.66	-1401.36	61.95	1671.88	-3957.81	-117.78	1652.55	-4065.18	-95.60	1718.87	-294.75	147.47	1793.28	-4055.37	64.72	1672.52	-353.19	1333.41	69.70	216.78	1178.80	76.74	-194.28
0.65000	-3545.41	171.12	-29.71	-3557.53	172.63	-23.53	-3843.52	89.14	-48.46	-3906.57	90.58	-0.50	-2944.63	-29.07	-34.31	-4077.74	-42.55	-33.51	-1753.66	-0.70	176.32	-1753.66	-10.06	233.22	-4070.83	14.64	1327.66	-1401.36	61.95	1671.88	-3957.81	-117.78	1652.55	-4065.18	-95.60	1718.87	-294.75	147.47	1793.28	-4032.97	66.68	1671.49	-349.94	1330.85	71.15	215.84	1178.99	76.39	-195.40
0.66000	-3545.41	171.12	-29.71	-3557.53	172.63	-23.53	-3851.81	90.02	-49.73	-3897.17	91.14	-0.96	-2944.63	-29.07	-34.31	-4077.74	-42.55	-33.51	-1753.66	-0.70	176.32	-1753.66	-10.06	233.22	-4070.83	14.64	1327.66	-1401.36	61.95	1671.88	-3957.81	-117.78	1652.55	-4065.18	-95.60	1718.87	-294.75	147.47	1793.28	-4046.38	66.79	1671.78	-348.30	1330.48	71.58	214.89	1179.08	76.20	-197.13
0.67000	-3545.41	171.12	-29.71	-3557.53	172.63	-23.53	-3833.07	89.71	-45.49	-3896.88	90.15	0.13	-2944.63	-29.07	-34.31	-4077.74	-42.55	-33.51	-1753.66	-0.70	176.32	-1753.66	-10.06	233.22	-4070.83	14.64	1327.66	-1401.36	61.95	1671.88	-3957.81	-117.78	1652.55	-4065.18	-95.60	1718.87	-294.75	147.47	1793.28	-4058.12	66.83	1672.85	-355.26	1331.86	69.69	214.35	1180.30	75.88	-190.09
0.68000	-3545.41	171.12	-29.71	-3557.53	172.63	-23.53	-3860.43	91.00	-50.13	-3926.08	89.83	-4.69	-2944.63	-29.07	-34.31	-4077.74	-42.55	-33.51	-1753.66	-0.70	176.32	-1753.66	-10.06	233.22	-4070.83	14.64	1327.66	-1401.36	61.95	1671.88	-3957.81	-117.78	1652.55	-4065.18	-95.60	1718.87	-294.75	147.47	1793.28	-4042.24	66.40	1672.22	-351.64	1331.11	70.94	214.45	1180.83	75.68	-190.67
0.69000	-3545.41	171.12	-29.71	-3557.53	172.63	-23.53	-3853.71	89.01	-48.56	-3884.47	90.74	1.20	-2944.63	-29.07	-34.31	-4077.74	-42.55	-33.51	-1753.66	-0.70	176.32	-1753.66	-10.06	233.22	-4070.83	14.64	1327.66	-1401.36	61.95	1671.88	-3957.81	-117.78	1652.55	-4065.18	-95.60	1718.87	-294.75	147.47	1793.28	-4039.90	67.62	1672.45	-351.03	1333.07	70.38	211.74	1182.58	74.62	-196.93
0.70000	-3545.41	171.12	-29.71	-3557.53	172.63	-23.53	-3849.73	90.11	-49.21	-3906.59	89.40	-2.29	-2944.63	-29.07	-34.31	-4077.74	-42.55	-33.51	-1753.66	-0.70	176.32	-1753.66	-10.06	233.22	-4070.83	14.64	1327.66	-1401.36	61.95	1671.88	-3957.81	-117.78	1652.55	-4065.18	-95.60	1718.87	-294.75	147.47	1793.28	-4033.11	68.11	1672.24	-351.47	1331.66	70.51	214.45	1180.48	75.80	-196.41
0.71000	-3545.41	171.12	-29.71	-3557.53	172.63	-23.53	-3803.97	91.41	-40.58	-3899.57	89.31	-1.65	-2944.63	-29.07	-34.31	-4077.74	-42.55	-33.51	-1753.66	-0.70	176.32	-1753.66	-10.06	233.22	-4070.83	14.64	1327.66	-1401.36	61.95	1671.88	-3957.81	-117.78	1652.55	-4065.18	-95.60	1718.87	-294.75	147.47	1793.28	-4059.99	68.07	1673.45	-354.52	1331.42	70.19	212.95	1180.38	75.41	-198.88
0.72000	-3545.41	171.12	-29.71	-3557.53	172.63	-23.53	-3822.43	90.30	-43.87	-3916.48	90.37	-2.99	-2944.63	-29.07	-34.31	-4077.74	-42.55	-33.51	-1753.66	-0.70	176.32	-1753.66	-10.06	233.22	-4070.83	14.64	1327.66	-1401.36	61.95	1671.88	-3957.81	-117.78	1652.55	-4065.18	-95.60	1718.87	-294.75	147.47	1793.28	-4055.29	68.22	1674.27	-353.13	1332.69	69.93	213.79	1180.05	75.56	-194.96
0.73000	-3545.41	171.12	-29.71	-3557.53	172.63	-23.53	-3826.37	91.63	-44.50	-3888.17	91.00	0.83	-2944.63	-29.07	-34.31	-4077.74	-42.55	-33.51	-1753.66	-0.70	176.32	-1753.66	-10.06	233.22	-4070.83	14.64	1327.66	-1401.36	61.95	1671.88	-3957.81	-117.78	1652.55	-4065.18	-95.60	1718.87	-294.75	147.47	1793.28	-4062.55	68.72	1674.79	-355.20	1334.00	69.00	210.87	1181.35	74.53	-196.72
0.74000	-3545.41	171.12	-29.71	-3557.53	172.63	-23.53	-3827.96	90.23	-45.32	-3879.68	90.05	2.87	-2944.63	-29.07	-34.31	-4077.74	-42.55	-33.51	-1753.66	-0.70	176.32	-1753.66	-10.06	233.22	-4070.83	14.64	1327.66	-1401.36	61.95	1671.88	-3957.81	-117.78	1652.55	-4065.18	-95.60	1718.87	-294.75	147.47	1793.28	-4058.44	69.55	1674.76	-354.94	1334.64	68.85	212.97	1181.64	74.84	-193.87
0.75000	-3545.41	171.12	-29.71	-3557.53	172.63	-23.53	-3854.66	89.37	-49.37	-3922.48	88.98	-5.47	-2944.63	-29.07	-34.31	-4077.74	-42.55	-33.51	-1753.66	-0.70	176.32	-1753.66	-10.06	233.22	-4070.83	14.64	1327.66	-1401.36	61.95	1671.88	-3957.81	-117.78	1652.55	-4065.18	-95.60	1718.87	-294.75	147.47	1793.28	-4056.96	70.01	1674.93	-353.06	1331.86	70.30	215.89	1181.00	75.80	-195.66
0.76000	-3545.41	171.12	-29.71	-3557.53	172.63	-23.53	-3864.86	89.62	-50.63	-3897.54	90.12	-1.64	-2944.63	-29.07	-34.31	-4077.74	-42.55	-33.51	-1753.66	-0.70	176.32	-1753.66	-10.06	233.22	-4070.83	14.64	1327.66	-1401.36	61.95	1671.88	-3957.81	-117.78	1652.55	-4065.18	-95.60	1718.87	-294.75	147.47	1793.28	-4026.31	70.29	1673.13	-358.07	1332.08	69.57	215.44	1181.06	75.63	-196.80
0.77000	-3545.41	171.12	-29.71	-3557.53	172.63	-23.53	-3837.70	89.32	-46.50	-3897.17	91.52	-1.75	-2944.63	-29.07	-34.31	-4077.74	-42.55	-33.51	-1753.66	-0.70	176.32	-1753.66	-10.06	233.22	-4070.83	14.64	1327.66	-1401.36	61.95	1671.88	-3957.81	-117.78	1652.55	-4065.18	-95.60	1718.87	-294.75	147.47	1793.28	-4054.07	71.36	1675.21	-359.68	1333.40	68.53	214.72	1180.63	75.89	-195.51
0.78000	-3545.41	171.12	-29.71	-3557.53	172.63	-23.53	-3862.24	88.82	-51.77	-3925.01	89.61	-5.65	-2944.63	-29.07	-34.31	-4077.74	-42.55	-33.51	-1753.66	-0.70	176.32	-1753.66	-10.06	233.22	-4070.83	14.64	1327.66	-1401.36	61.95	1671.88	-3957.81	-117.78	1652.55	-4065.18	-95.60	1718.87	-294.75	147.47	1793.28	-4058.56	70.92	1675.61	-353.62	1331.66	69.94	215.72	1179.60	76.47	-189.91
0.79000	-3545.41	171.12	-29.71	-3557.53	172.63	-23.53	-3843.31	88.49	-47.01	-3896.79	91.09	-0.36	-2944.63	-29.07	-34.31	-4077.74	-42.55	-33.51	-1753.66	-0.70	176.32	-1753.66	-10.06	233.22	-4070.83	14.64	1327.66	-1401.36	61.95	1671.88	-3957.81	-117.78	1652.55	-4065.18	-95.60	1718.87	-294.75	147.47	1793.28	-4069.16	72.42	1676.46	-354.59	1332.28	69.88	216.31	1179.31	76.53	-194.11
0.80000	-3545.41	171.12	-29.71	-3557.53	172.63	-23.53	-3846.90	90.60	-47.83	-3913.30	89.41	-4.17	-2944.63	-29.07	-34.31	-4077.74	-42.55	-33.51	-1753.66	-0.70	176.32	-1753.66	-10.06	233.22	-4070.83	14.64	1327.66	-1401.36	61.95	1671.88	-3957.81	-117.78	1652.55	-4065.18	-95.60	1718.87	-294.75	147.47	1793.28	-4062.72	74.01	1675.63	-352.70	1332.36	70.36	214.70	1179.53	76.11	-193.04
0.81000	-3545.41	171.12	-29.71	-3557.53	172.63	-23.53	-3837.38	90.75	-46.12	-3861.41	90.08	4.40	-2944.63	-29.07	-34.31	-4077.74	-42.55	-33.51	-1753.66	-0.70	176.32	-1753.66	-10.06	233.22	-4070.83	14.64	1327.66	-1401.36	61.95	1671.88	-3957.81	-117.78	1652.55	-4065.18	-95.60	1718.87	-294.75	147.47	1793.28	-4072.55	73.79	1677.44	-355.07	1333.18	69.48	214.93	1179.96	76.15	-196.24
0.82000	-3545.41	171.12	-29.71	-3557.53	172.63	-23.53	-3854.96	89.36	-49.67	-3888.63	92.57	1.30	-2944.63	-29.07	-34.31	-4077.74	-42.55	-33.51	-1753.66	-0.70	176.32	-1753.66	-10.06	233.22	-4070.83	14.64	1327.66	-1401.36	61.95	1671.88	-3957.81	-117.78	1652.55	-4065.18	-95.60	1718.87	-294.75	147.47	1793.28	-4075.50	74.46	1676.93	-352.05	1330.85	70.70	215.80	1180.24	76.16	-197.21
0.83000	-3545.41	171.12	-29.71	-3557.53	172.63	-23.53	-3846.40	89.23	-47.06	-3923.57	90.11	-5.05	-2944.63	-29.07	-34.31	-4077.74	-42.55	-33.51	-1753.66	-0.70	176.32	-1753.66	-10.06	233.22	-4070.83	14.64	1327.66	-1401.36	61.95	1671.88	-3957.81	-117.78	1652.55	-4065.18	-95.60	1718.87	-294.75	147.47	1793.28	-4071.73	75.59	1677.12	-351.41	1330.25	70.97	214.38	1180.88	75.62	-194.74
0.84000	-3545.41	171.12	-29.71	-3557.53	172.63	-23.53	-3851.53	89.48	-50.20	-3889.20	90.84	-0.06	-2944.63	-29.07	-34.31	-4077.74	-42.55	-33.51	-1753.66	-0.70	176.32	-1753.66	-10.06	233.22	-4070.83	14.64	1327.66	-1401.36	61.95	1671.88	-3957.81	-117.78	1652.55	-4065.18	-95.60	1718.87	-294.75	147.47	1793.28	-4086.60	75.48	1678.25	-354.45	1331.09	69.97	213.05	1180.93	75.36	-194.96
0.85000	-3545.41	171.12	-29.71	-3557.53	172.63	-23.53	-3826.09	90.57	-45.71	-3908.97	90.90	-3.20	-2944.63	-29.07	-34.31	-4077.74	-42.55	-33.51	-1753.66	-0.70	176.32	-1753.66	-10.06	233.22	-4070.83	14.64	1327.66	-1401.36	61.95	1671.88	-3957.81	-117.78	1652.55	-4065.18	-95.60	1718.87	-294.75	147.47	1793.28	-4065.22	77.96	1677.95	-357.19	1333.81	68.94	214.18	1179.77	76.01	-193.01
0.86000	-3545.41	171.12	-29.71	-3557.53	172.63	-23.53	-3813.77	90.37	-42.39	-3923.35	91.26	-5.04	-2944.63	-29.07	-34.31	-4077.74	-42.55	-33.51	-1753.66	-0.70	176.32	-1753.66	-10.06	233.22	-4070.83	14.64	1327.66	-1401.36	61.95	1671.88	-3957.81	-117.78	1652.55	-4065.18	-95.60	1718.87	-294.75	147.47	1793.28	-4050.44	78.86	1677.66	-353.82	1332.12	70.02	212.59	1181.13	75.33	-193.73
0.87000	-3545.41	171.12	-29.71	-3557.53	172.63	-23.53	-3837.51	88.75	-47.26	-3868.36	90.65	3.49	-2944.63	-29.07	-34.31	-4077.74	-42.55	-33.51	-1753.66	-0.70	176.32	-1753.66	-10.06	233.22	-4070.83	14.64	1327.66	-1401.36	61.95	1671.88	-3957.81	-117.78	1652.55	-4065.18	-95.60	1718.87	-294.75	147.47	1793.28	-4053.36	79.41	1678.31	-351.03	1331.00	71.01	215.59	1180.57	76.33	-194.00
0.88000	-3545.41	171.12	-29.71	-3557.53	172.63	-23.53	-3849.91	89.81	-49.68	-3896.34	92.26	-1.20	-2944.63	-29.07	-34.31	-4077.74	-42.55	-33.51	-1753.66	-0.70	176.32	-1753.66	-10.06	233.22	-4070.83	14.64	1327.66	-1401.36	61.95	1671.88	-3957.81	-117.78	1652.55	-4065.18	-95.60	1718.87	-294.75	147.47	1793.28	-4059.40	80.22	1678.19	-352.17	1332.15	70.32	216.54	1181.02	76.12	-192.51
0.89000	-3545.41	171.12	-29.71	-3557.53	172.63	-23.53	-3837.18	89.98	-46.67	-3914.36	91.67	-4.94	-2944.63	-29.07	-34.31	-4077.74	-42.55	-33.51	-1753.66	-0.70	176.32	-1753.66	-10.06	233.22	-4070.83	14.64	1327.66	-1401.36	61.95	1671.88	-3957.81	-117.78	1652.55	-4065.18	-95.60	1718.87	-294.75	147.47	1793.28	-4058.30	80.61	1678.76	-354.00	1333.00	69.72	216.06	1180.25	75.88	-192.36
0.90000	-3545.41	171.12	-29.71	-3557.53	172.63	-23.53	-3841.11	89.30	-47.62	-3909.13	90.83	-3.54	-2944.63	-29.07	-34.31	-4077.74	-42.55	-33.51	-1753.66	-0.70	176.32	-1753.66	-10.06	233.22	-4070.83	14.64	1327.66	-1401.36	61.95	1671.88	-3957.81	-117.78	1652.55	-4065.18	-95.60	1718.87	-294.75	147.47	1793.28	-4068.77	79.57	1679.50	-350.51	1332.45	70.76	214.70	1180.33	75.51	-194.75
0.91000	-3545.41	171.12	-29.71	-3557.53	172.63	-23.53	-3842.81	91.18	-47.10	-3880.88	91.80	0.48	-2944.63	-29.07	-34.31	-4077.74	-42.55	-33.51	-1753.66	-0.70	176.32	-1753.66	-10.06	233.22	-4070.83	14.64	1327.66	-1401.36	61.95	1671.88	-3957.81	-117.78	1652.55	-4065.18	-95.60	1718.87	-294.75	147.47	1793.28	-4080.90	81.08	1680.44	-350.84	1331.54	70.38	216.08	1179.62	76.46	-194.18
0.92000	-3545.41	171.12	-29.71	-3557.53	172.63	-23.53	-3843.60	90.46	-47.20	-3854.25	91.93	5.59	-2944.63	-29.07	-34.31	-4077.74	-42.55	-33.51	-1753.66	-0.70	176.32	-1753.66	-10.06	233.22	-4070.83	14.64	1327.66	-1401.36	61.95	1671.88	-3957.81	-117.78	1652.55	-4065.18	-95.60	1718.87	-294.75	147.47	1793.28	-4082.90	81.10	1680.94	-348.19	1332.70	70.72	216.65	1179.64	76.56	-193.12
0.93000	-3545.41	171.12	-29.71	-3557.53	172.63	-23.53	-3869.24	89.13	-52.04	-3879.46	90.48	0.98	-2944.63	-29.07	-34.31	-4077.74	-42.55	-33.51	-1753.66	-0.70	176.32	-1753.66	-10.06	233.22	-4070.83	14.64	1327.66	-1401.36	61.95	1671.88	-3957.81	-117.78	1652.55	-4065.18	-95.60	1718.87	-294.75	147.47	1793.28	-4089.19	82.57	1681.30	-353.21	1332.11	69.83	219.16	1179.14	77.06	-191.61
0.94000	-3545.41	171.12	-29.71	-3557.53	172.63	-23.53	-3858.03	88.85	-50.97	-3883.56	91.14	0.30	-2944.63	-29.07	-34.31	-4077.74	-42.55	-33.51	-1753.66	-0.70	176.32	-1753.66	-10.06	233.22	-4070.83	14.64	1327.66	-1401.36	61.95	1671.88	-3957.81	-117.78	1652.55	-4065.18	-95.60	1718.87	-294.75	147.47	1793.28	-4099.15	81.39	1682.33	-351.50	1332.11	70.50	216.93	1179.74	76.53	-192.69
0.95000	-3545.41	171.12	-29.71	-3557.53	172.63	-23.53	-3837.05	89.87	-46.69	-3893.72	91.10	-0.51	-2944.63	-29.07	-34.31	-4077.74	-42.55	-33.51	-1753.66	-0.70	176.32	-1753.66	-10.06	233.22	-4070.83	14.64	1327.66	-1401.36	61.95	1671.88	-3957.81	-117.78	1652.55	-4065.18	-95.60	1718.87	-294.75	147.47	1793.28	-4078.75	82.59	1682.42	-348.66	1331.72	71.09	217.07	1179.33	76.68	-191.48
0.96000	-3545.41	171.12	-29.71	-3557.53	172.63	-23.53	-3851.25	89.55	-48.59	-3867.86	91.72	2.08	-2944.63	-29.07	-34.31	-4077.74	-42.55	-33.51	-1753.66	-0.70	176.32	-1753.66	-10.06	233.22	-4070.83	14.64	1327.66	-1401.36	61.95	1671.88	-3957.81	-117.78	1652.55	-4065.18	-95.60	1718.87	-294.75	147.47	1793.28	-4103.74	82.15	1683.58	-349.33	1332.16	70.91	214.48	1180.78	75.79	-190.36
0.97000	-3545.41	171.12	-29.71	-3557.53	172.63	-23.53	-3825.04	90.15	-44.04	-3901.39	92.67	-1.69	-2944.63	-29.07	-34.31	-4077.74	-42.55	-33.51	-1753.66	-0.70	176.32	-1753.66	-10.06	233.22	-4070.83	14.64	1327.66	-1401.36	61.95	1671.88	-3957.81	-117.78	1652.55	-4065.18	-95.60	1718.87	-294.75	147.47	1793.28	-4103.22	81.28	1684.97	-351.95	1332.56	70.54	216.01	1180.07	75.95	-194.99
0.98000	-3545.41	171.12	-29.71	-3557.53	172.63	-23.53	-3890.92	90.06	-54.21	-3873.10	90.74	2.15	-2944.63	-29.07	-34.31	-4077.74	-42.55	-33.51	-1753.66	-0.70	176.32	-1753.66	-10.06	233.22	-4070.83	14.64	1327.66	-1401.36	61.95	1671.88	-3957.81	-117.78	1652.55	-4065.18	-95.60	1718.87	-294.75	147.47	1793.28	-4105.98	81.32	1684.43	-353.50	1333.01	69.96	215.25	1180.27	75.93	-192.99
0.99000	-3545.41	171.12	-29.71	-3557.53	172.63	-23.53	-3866.30	88.48	-49.66	-3881.23	92.44	1.47	-2944.63	-29.07	-34.31	-4077.74	-42.55	-33.51	-1753.66	-0.70	176.32	-1753.66	-10.06	233.22	-4070.83	14.64	1327.66	-1401.36	61.95	1671.88	-3957.81	-117.78	1652.55	-4065.19	-95.60	1718.87	-294.75	147.47	1793.28	-4095.24	80.82	1684.62	-352.85	1330.98	70.40	214.25	1181.10	75.54	-191.93
1.00000	-3545.41	171.12	-29.71	-3557.53	172.63	-23.53	-3844.38	88.65	-46.08	-3887.36	92.60	1.05	-2944.63	-29.07	-34.31	-4077.74	-42.55	-33.51	-1753.66	-0.70	176.32	-1753.66	-10.06	233.22	-4070.83	14.64	1327.66	-1401.36	61.95	1671.88	-3957.81	-117.78	1652.55	-4075.12	-97.13	1717.09	-294.75	147.47	1793.28	-4098.21	79.55	1683.64	-351.66	1331.68	70.62	216.57	1179.60	76.72	-191.33
1.01000	-3545.41	171.12	-29.71	-3557.53	172.63	-23.53	-3824.47	87.40	-43.41	-3889.72	92.02	0.20	-2944.63	-29.07	-34.31	-4077.74	-42.55	-33.51	-1753.66	-0.70	176.32	-1753.66	-10.06	233.22	-4070.83	14.64	1327.66	-1401.36	61.95	1671.88	-3957.81	-117.78	1652.55	-4117.65	-97.31	1714.87	-294.75	147.47	1793.28	-4070.39	80.65	1684.21	-351.94	1332.91	70.07	217.92	1178.91	77.05	-193.35
1.02000	-3545.41	171.12	-29.71	-3557.53	172.63	-23.53	-3827.17	88.61	-43.79	-3875.29	92.87	3.45	-2944.63	-29.07	-34.31	-4077.74	-42.55	-33.51	-1753.66	-0.70	176.32	-1753.66	-10.06	233.22	-4070.83	14.64	1327.66	-1401.36	61.95	1671.88	-3957.81	-117.78	1652.55	-4090.20	-96.63	1712.86	-294.75	147.47	1793.28	-4106.61	81.49	1685.48	-352.08	1331.39	70.22	214.83	1179.90	76.22	-195.39
1.03000	-3545.41	171.12	-29.71	-3557.53	172.63	-23.53	-3823.44	88.55	-43.44	-3896.39	92.84	0.79	-2944.63	-29.07	-34.31	-4077.74	-42.55	-33.51	-1753.66	-0.70	176.32	-1753.66	-10.06	233.22	-4070.83	14.64	1327.66	-1401.36	61.95	1671.88	-3957.81	-117.78	1652.55	-4073.08	-95.81	1707.96	-294.75	147.47	1793.28	-4109.35	81.51	1685.92	-351.94	1331.28	70.37	215.48	1180.35	76.08	-196.57
1.04000	-3545.41	171.12	-29.71	-3557.53	172.63	-23.53	-3824.11	87.53	-43.13	-3851.94	92.77	7.30	-2944.63	-29.07	-34.31	-4077.74	-42.55	-33.51	-1753.66	-0.70	176.32	-1753.66	-10.06	233.22	-4070.83	14.64	1327.66	-1401.36	61.95	1671.88	-3957.81	-117.78	1652.55	-4044.25	-92.30	1704.63	-294.75	147.47	1793.28	-4111.99	81.53	1686.37	-353.67	1332.48	69.70	216.54	1180.18	76.05	-194.63
1.05000	-3545.41	171.12	-29.71	-3557.53	172.63	-23.53	-3856.59	89.36	-48.01	-3879.55	92.98	2.89	-2944.63	-29.07	-34.31	-4077.74	-42.55	-33.51	-1753.66	-0.70	176.32	-1753.66	-10.06	233.22	-4070.83	14.64	1327.66	-1401.36	61.95	1671.88	-3957.81	-117.78	1652.55	-4040.17	-92.02	1701.81	-294.75	147.47	1793.28	-4114.53	81.55	1686.81	-353.66	1332.18	70.00	215.16	1180.46	75.90	-194.77
1.06000	-3545.41	171.12	-29.71	-3557.53	172.63	-23.53	-3820.43	88.06	-41.95	-3859.32	93.78	6.57	-2944.63	-29.07	-34.31	-4077.74	-42.55	-33.51	-1753.66	-0.70	176.32	-1753.66	-10.06	233.22	-4070.83	14.64	1327.66	-1401.36	61.95	1671.88	-3957.81	-117.78	1652.55	-4052.24	-90.76	1698.36	-294.75	147.47	1793.28	-4116.98	81.56	1687.25	-350.72	1331.86	70.86	216.44	1180.48	76.33	-195.69
1.07000	-3545.41	171.12	-29.71	-3557.53	172.63	-23.53	-3886.33	88.34	-52.01	-3870.76	93.79	5.57	-2944.63	-29.07	-34.31	-4077.74	-42.55	-33.51	-1753.66	-0.70	176.32	-1753.66	-10.06	233.22	-4070.83	14.64	1327.66	-1401.36	61.95	1671.88	-3957.81	-117.78	1652.55	-4024.76	-88.48	1694.27	-294.75	147.47	1793.28	-4119.33	81.56	1687.68	-353.02	1331.68	70.50	215.05	1180.25	75.89	-191.92
1.08000	-3545.41	171.12	-29.71	-3557.53	172.63	-23.53	-3826.58	87.45	-44.37	-3876.03	95.04	5.11	-2944.63	-29.07	-34.31	-4077.74	-42.55	-33.51	-1753.66	-0.70	176.32	-1753.66	-10.06	233.22	-4070.83	14.64	1327.66	-1401.36	61.95	1671.88	-3957.81	-117.78	1652.55	-4032.67	-86.65	1690.78	-294.75	147.47	1793.28	-4121.58	81.55	1688.12	-350.57	1330.63	70.85	217.02	1180.72	76.10	-190.91
1.09000	-3545.41	171.12	-29.71	-3557.53	172.63	-23.53	-3841.10	89.23	-46.18	-3878.65	95.48	3.03	-2944.63	-29.07	-34.31	-4077.74	-42.55	-33.51	-1753.66	-0.70	176.32	-1753.66	-10.06	233.22	-4070.83	14.64	1327.66	-1401.36	61.95	1671.88	-3957.81	-117.78	1652.55	-4057.85	-85.69	1689.11	-294.75	147.47	1793.28	-4123.73	81.54	1688.55	-352.24	1332.36	70.28	216.23	1180.81	75.90	-190.04
1.10000	-3545.41	171.12	-29.71	-3557.53	172.63	-23.53	-3829.56	88.82	-46.14	-3876.08	97.28	4.07	-2944.63	-29.07	-34.31	-4077.74	-42.55	-33.51	-1753.66	-0.70	176.32	-1753.66	-10.06	233.22	-4070.83	14.64	1327.66	-1401.36	61.95	1671.88	-3957.81	-117.78	1652.55	-4017.24	-81.00	1684.27	-294.75	147.47	1793.28	-4125.79	81.53	1688.98	-354.36	1333.36	69.67	215.29	1180.13	76.04	-193.33
1.11000	-3545.41	171.12	-29.71	-3557.53	172.63	-23.53	-3832.85	91.08	-47.39	-3862.79	98.09	5.79	-2944.63	-29.07	-34.31	-4077.74	-42.55	-33.51	-1753.66	-0.70	176.32	-1753.66	-10.06	233.22	-4070.83	14.64	1327.66	-1401.36	61.95	1671.88	-3957.81	-117.78	1652.55	-4016.80	-78.61	1681.76	-294.75	147.47	1793.28	-4127.75	81.51	1689.41	-354.36	1333.05	69.78	214.57	1179.19	76.33	-197.64
1.12000	-3545.41	171.12	-29.71	-3557.53	172.63	-23.53	-3827.88	90.67	-47.39	-3866.09	97.98	4.11	-2944.63	-29.07	-34.31	-4077.74	-42.55	-33.51	-1753.66	-0.70	176.32	-1753.66	-10.06	233.22	-4070.83	14.64	1327.66	-1401.36	61.95	1671.88	-3957.81	-117.78	1652.55	-4022.24	-75.73	1677.86	-294.75	147.47	1793.28	-4129.62	81.48	1689.83	-353.80	1333.53	69.86	215.69	1179.47	76.12	-192.47
1.13000	-3545.41	171.12	-29.71	-3557.53	172.63	-23.53	-3814.96	92.64	-46.26	-3859.98	100.58	4.85	-2944.63	-29.07	-34.31	-4077.74	-42.55	-33.51	-1753.66	-0.70	176.32	-1753.66	-10.06	233.22	-4070.83	14.64	1327.66	-1401.36	61.95	1671.88	-3957.81	-117.78	1652.55	-4051.86	-72.12	1677.13	-294.75	147.47	1793.28	-4131.39	81.45	1690.26	-353.46	1332.58	70.03	213.82	1180.64	75.57	-192.76
1.14000	-3545.41	171.12	-29.71	-3557.53	172.63	-23.53	-3803.56	92.10	-45.12	-3866.16	102.98	4.44	-2944.63	-29.07	-34.31	-4077.74	-42.55	-33.51	-1753.66	-0.70	176.32	-1753.66	-10.06	233.22	-4070.83	14.64	1327.66	-1401.36	61.95	1671.88	-3957.81	-117.78	1652.55	-4025.14	-68.70	1673.50	-294.75	147.47	1793.28	-4133.07	81.41	1690.68	-355.65	1334.10	69.21	214.20	1181.12	75.56	-195.71
1.15000	-3545.41	171.12	-29.71	-3557.53	172.63	-23.53	-3789.53	93.69	-44.79	-3842.79	106.48	5.10	-2944.63	-29.07	-34.31	-4077.74	-42.55	-33.51	-1753.66	-0.70	176.32	-1753.66	-10.06	233.22	-4070.83	14.64	1327.66	-1401.36	61.95	1671.88	-3957.81	-117.78	1652.55	-4008.87	-64.50	1670.84	-294.75	147.47	1793.28	-4134.66	81.37	1691.10	-353.18	1332.31	70.10	214.35	1180.64	75.82	-193.86
1.16000	-3545.41	171.12	-29.71	-3557.53	172.63	-23.53	-3833.97	96.18	-50.80	-3876.10	109.12	0.82	-2944.63	-29.07	-34.31	-4077.74	-42.55	-33.51	-1753.66	-0.70	176.32	-1753.66	-10.06	233.22	-4070.83	14.64	1327.66	-1401.36	61.95	1671.88	-3957.81	-117.78	1652.55	-3987.67	-60.05	1668.40	-294.75	147.47	1793.28	-4136.15	81.32	1691.51	-353.47	1332.18	69.92	213.88	1180.27	75.93	-192.30
1.17000	-3545.41	171.12	-29.71	-3557.53	172.63	-23.53	-3807.18	99.88	-47.05	-3854.09	110.45	4.64	-2944.63	-29.07	-34.31	-4077.74	-42.55	-33.51	-1753.66	-0.70	176.32	-1753.66	-10.06	233.22	-4070.83	14.64	1327.66	-1401.36	61.95	1671.88	-3957.81	-117.78	1652.55	-3995.63	-55.70	1666.37	-294.75	147.47	1793.28	-4137.55	81.27	1691.93	-355.00	1333.28	69.41	211.88	1180.99	75.00	-192.79
1.18000	-3545.41	171.12	-29.71	-3557.53	172.63	-23.53	-3799.19	101.96	-46.47	-3838.21	113.98	7.44	-2944.63	-29.07	-34.31	-4077.74	-42.55	-33.51	-1753.66	-0.70	176.32	-1753.66	-10.06	233.22	-4070.83	14.64	1327.66	-1401.36	61.95	1671.88	-3957.81	-117.78	1652.55	-3990.02	-53.19	1663.89	-294.75	147.47	1793.28	-4138.85	81.21	1692.34	-353.70	1333.26	69.93	213.74	1180.16	75.41	-192.21
1.19000	-3545.41	171.12	-29.71	-3557.53	172.63	-23.53	-3765.94	108.11	-39.77	-3852.28	119.18	5.74	-2944.63	-29.07	-34.31	-4077.74	-42.55	-33.51	-1753.66	-0.70	176.32	-1753.66	-10.06	233.22	-4070.83	14.64	1327.66	-1401.36	61.95	1671.88	-3957.81	-117.78	1652.55	-3998.96	-49.38	1663.79	-294.75	147.47	1793.28	-4140.07	81.14	1692.75	-350.14	1331.30	71.09	214.73	1180.78	75.64	-192.94
1.20000	-3545.41	171.12	-29.71	-3557.53	172.63	-23.53	-3801.13	110.94	-46.56	-3844.22	123.93	6.48	-2944.63	-29.07	-34.31	-4077.74	-42.55	-33.51	-1753.66	-0.70	176.32	-1753.66	-10.06	233.22	-4070.83	14.64	1327.66	-1401.36	61.95	1671.88	-3957.81	-117.78	1652.55	-4017.38	-44.93	1661.34	-294.75	147.47	1793.28	-4141.19	81.07	1693.16	-356.11	1333.55	69.27	217.18	1179.72	76.53	-193.53
1.21000	-3545.41	171.12	-29.71	-3557.53	172.63	-23.53	-3777.09	116.22	-40.67	-3836.13	129.58	8.09	-2944.63	-29.07	-34.31	-4077.74	-42.55	-33.51	-1753.66	-0.70	176.32	-1753.66	-10.06	233.22	-4070.83	14.64	1327.66	-1401.36	61.95	1671.88	-3957.81	-117.78	1652.55	-3984.50	-40.87	1658.11	-294.75	147.47	1793.28	-4142.21	81.00	1693.57	-354.61	1334.09	69.48	216.20	1180.15	76.16	-190.98
1.22000	-3545.41	171.12	-29.71	-3557.53	172.63	-23.53	-3790.90	121.37	-43.08	-3848.93	136.43	8.04	-2944.63	-29.07	-34.31	-4077.74	-42.55	-33.51	-1753.66	-0.70	176.32	-1753.66	-10.06	233.22	-4070.83	14.64	1327.66	-1401.36	61.95	1671.88	-3957.81	-117.78	1652.55	-3950.99	-35.26	1654.80	-294.75	147.47	1793.28	-4143.15	80.92	1693.97	-354.05	1332.67	69.81	215.85	1180.05	76.14	-194.48
1.23000	-3545.41	171.12	-29.71	-3557.53	172.63	-23.53	-3771.53	125.59	-41.69	-3813.80	141.37	19.23	-2944.63	-29.07	-34.31	-4077.74	-42.55	-33.51	-1753.66	-0.70	176.32	-1753.66	-10.06	233.22	-4070.83	14.64	1327.66	-1401.36	61.95	1671.88	-3957.81	-117.78	1652.55	-3951.98	-31.13	1653.62	-294.75	147.47	1793.28	-4144.00	80.84	1694.37	-354.51	1332.53	69.89	213.98	1180.78	75.54	-197.11
1.24000	-3545.41	171.12	-29.71	-3557.53	172.63	-23.53	-3784.45	132.45	-43.78	-3794.30	146.27	21.26	-2944.63	-29.07	-34.31	-4077.74	-42.55	-33.51	-1753.66	-0.70	176.32	-1753.66	-10.06	233.22	-4070.83	14.64	1327.66	-1401.36	61.95	1671.88	-3957.81	-117.78	1652.55	-3969.47	-29.67	1654.23	-294.75	147.47	1793.28	-4144.75	80.75	1694.77	-354.24	1331.86	70.17	216.06	1179.04	76.47	-195.05
1.25000	-3545.41	171.12	-29.71	-3557.53	172.63	-23.53	-3782.50	137.60	-43.61	-3859.74	150.00	3.22	-2944.63	-29.07	-34.31	-4077.74	-42.55	-33.51	-1753.66	-0.70	176.32	-1753.66	-10.06	233.22	-4070.83	14.64	1327.66	-1401.36	61.95	1671.88	-3957.81	-117.78	1652.55	-3951.39	-24.76	1652.45	-294.75	147.47	1793.28	-4145.42	80.65	1695.17	-352.37	1332.23	70.31	214.75	1180.04	75.96	-191.57
1.26000	-3545.41	171.12	-29.71	-3557.53	172.63	-23.53	-3780.47	142.70	-43.43	-3863.60	155.23	2.14	-2944.63	-29.07	-34.31	-4077.74	-42.55	-33.51	-1753.66	-0.70	176.32	-1753.66	-10.06	233.22	-4070.83	14.64	1327.66	-1401.36	61.95	1671.88	-3957.79	-117.78	1652.55	-3971.81	-20.03	1651.74	-294.75	147.47	1793.28	-4146.00	80.56	1695.57	-354.68	1331.24	69.90	216.99	1180.32	76.38	-194.35
1.27000	-3545.41	171.12	-29.71	-3557.53	172.63	-23.53	-3778.36	147.76	-43.23	-3867.31	160.41	1.09	-2944.63	-29.07	-34.31	-4077.74	-42.55	-33.51	-1753.66	-0.70	176.32	-1753.66	-10.06	233.22	-4070.85	14.64	1327.66	-1401.36	61.95	1671.88	-3936.59	-114.29	1651.06	-3924.94	-15.79	1647.22	-294.75	147.47	1793.28	-4146.48	80.45	1695.96	-355.39	1331.17	69.71	217.95	1179.61	76.65	-196.10
1.28000	-3545.41	171.12	-29.71	-3557.53	172.63	-23.53	-3776.17	152.77	-43.03	-3870.88	165.54	0.05	-2944.63	-29.07	-34.31	-4077.74	-42.55	-33.51	-1753.66	-0.70	176.32	-1753.66	-10.06	233.22	-4084.97	14.51	1328.34	-1401.36	61.95	1671.88	-3956.76	-112.65	1651.54	-3939.78	-11.05	1647.77	-294.75	147.47	1793.28	-4146.88	80.35	1696.35	-354.16	1332.24	69.63	217.04	1179.71	76.33	-193.67
1.29000	-3545.41	171.12	-29.71	-3557.53	172.63	-23.53	-3773.90	157.73	-42.82	-3874.30	170.61	-0.96	-2944.63	-29.07	-34.31	-4077.74	-42.55	-33.51	-1753.66	-0.70	176.32	-1753.66	-10.06	233.22	-4050.24	18.14	1327.48	-1401.36	61.95	1671.88	-3993.70	-105.98	1651.09	-3942.88	-8.38	1646.28	-294.75	147.47	1793.28	-4147.19	80.23	1696.74	-351.04	1332.09	70.40	218.62	1179.60	76.79	-195.03
1.30000	-3545.41	171.12	-29.71	-3557.53	172.63	-23.53	-3771.54	162.65	-42.59	-3877.58	175.62	-1.95	-2944.63	-29.07	-34.31	-4077.74	-42.55	-33.51	-1753.66	-0.70	176.32	-1753.66	-10.06	233.22	-4061.27	19.61	1327.27	-1401.36	61.95	1671.88	-3948.85	-102.40	1648.69	-3940.71	-3.88	1646.03	-294.75	147.47	1793.28	-4147.41	80.12	1697.13	-355.47	1331.61	69.91	215.84	1181.07	75.87	-194.00
1.31000	-3545.41	171.12	-29.71	-3557.53	172.63	-23.53	-3769.11	167.52	-42.36	-3880.72	180.58	-2.91	-2944.63	-29.07	-34.31	-4077.74	-42.55	-33.51	-1753.66	-0.70	176.32	-1753.66	-10.06	233.22	-4055.56	20.26	1325.79	-1401.36	61.95	1671.88	-3931.53	-98.94	1648.08	-3928.55	2.25	1643.79	-294.75	147.47	1793.28	-4147.54	80.00	1697.51	-353.55	1332.02	70.29	216.10	1180.66	76.19	-195.32
1.32000	-3545.41	171.12	-29.71	-3557.53	172.63	-23.53	-3766.61	172.35	-42.11	-3883.72	185.48	-3.85	-2944.63	-29.07	-34.31	-4077.74	-42.55	-33.51	-1753.66	-0.70	176.32	-1753.66	-10.06	233.22	-4018.04	23.22	1325.38	-1401.36	61.95	1671.88	-3878.27	-93.66	1645.01	-3919.03	5.90	1641.79	-294.75	147.47	1793.28	-4147.58	79.87	1697.90	-354.60	1333.14	69.54	214.72	1180.27	75.96	-196.93
1.33000	-3545.41	171.12	-29.71	-3557.53	172.63	-23.53	-3764.02	177.13	-41.86	-3886.58	190.33	-4.77	-2944.63	-29.07	-34.31	-4077.74	-42.55	-33.51	-1753.66	-0.70	176.32	-1753.66	-10.06	233.22	-4075.58	23.93	1326.26	-1401.36	61.95	1671.88	-3909.64	-91.31	1643.73	-3919.07	11.37	1641.36	-294.75	147.47	1793.28	-4147.54	79.74	1698.28	-358.06	1334.80	68.23	214.45	1180.41	75.72	-197.09
1.34000	-3545.41	171.12	-29.71	-3557.53	172.63	-23.53	-3761.36	181.87	-41.59	-3889.30	195.13	-5.67	-2944.63	-29.07	-34.31	-4077.74	-42.55	-33.51	-1753.66	-0.70	176.32	-1753.66	-10.06	233.22	-4034.19	26.63	1326.67	-1401.36	61.95	1671.88	-3940.43	-88.64	1644.72	-3918.04	14.99	1640.58	-294.75	147.47	1793.28	-4147.41	79.61	1698.66	-355.41	1333.97	69.00	211.94	1181.10	75.13	-199.84
1.35000	-3545.41	171.12	-29.71	-3557.53	172.63	-23.53	-3758.62	186.56	-41.31	-3891.88	199.87	-6.55	-2944.63	-29.07	-34.31	-4077.74	-42.55	-33.51	-1753.66	-0.70	176.32	-1753.66	-10.06	233.22	-4091.31	26.06	1326.03	-1401.36	61.95	1671.88	-3876.33	-83.77	1643.15	-3912.35	18.00	1638.74	-294.75	147.47	1793.28	-4147.19	79.47	1699.04	-355.36	1331.97	69.73	214.35	1179.79	76.01	-193.13
1.36000	-3545.41	171.12	-29.71	-3557.53	172.63	-23.53	-3755.80	191.21	-41.03	-3894.32	204.56	-7.40	-2944.63	-29.07	-34.31	-4077.74	-42.55	-33.51	-1753.66	-0.70	176.32	-1753.66	-10.06	233.22	-4089.51	25.73	1324.73	-1401.36	61.95	1671.88	-3926.81	-83.26	1643.07	-3882.47	21.46	1638.31	-294.75	147.47	1793.28	-4146.89	79.33	1699.41	-353.25	1332.29	69.95	212.90	1180.93	75.22	-191.45
1.37000	-3545.41	171.12	-29.71	-3557.53	172.63	-23.53	-3752.91	195.82	-40.73	-3896.62	209.20	-8.23	-2944.63	-29.07	-34.31	-4077.74	-42.55	-33.51	-1753.66	-0.70	176.32	-1753.66	-10.06	233.22	-4052.58	27.90	1324.81	-1401.36	61.95	1671.88	-3906.53	-76.78	1642.39	-3853.02	28.72	1636.02	-294.75	147.47	1793.28	-4146.50	79.18	1699.79	-357.87	1331.50	69.42	213.10	1180.36	75.54	-192.74
1.38000	-3545.41	171.12	-29.71	-3557.53	172.63	-23.53	-3749.94	200.38	-40.42	-3898.78	213.78	-9.04	-2944.63	-29.07	-34.31	-4077.74	-42.55	-33.51	-1753.66	-0.70	176.32	-1753.66	-10.06	233.22	-4025.22	32.02	1324.70	-1401.36	61.95	1671.88	-3920.31	-72.08	1642.99	-3872.35	33.59	1636.75	-294.75	147.47	1793.28	-4146.03	79.03	1700.16	-352.91	1332.30	70.10	216.55	1180.79	76.17	-197.58
1.39000	-3545.41	171.12	-29.71	-3557.53	172.63	-23.53	-3746.90	204.89	-40.11	-3900.81	218.31	-9.83	-2944.63	-29.07	-34.31	-4077.74	-42.55	-33.51	-1753.66	-0.70	176.32	-1753.66	-10.06	233.22	-3978.97	33.75	1324.68	-1401.36	61.95	1671.88	-3913.96	-66.82	1642.84	-3864.10	38.00	1635.63	-294.75	147.47	1793.28	-4145.47	78.88	1700.53	-353.24	1332.74	69.52	214.19	1179.80	75.94	-194.53
1.40000	-3545.41	171.12	-29.71	-3557.53	172.63	-23.53	-3743.78	209.37	-39.78	-3902.70	222.78	-10.60	-2944.63	-29.07	-34.31	-4077.74	-42.55	-33.51	-1753.66	-0.70	176.32	-1753.66	-10.06	233.22	-3984.07	34.85	1324.45	-1401.36	61.95	1671.88	-3875.97	-61.45	1641.47	-3866.86	41.72	1635.32	-294.75	147.47	1793.28	-4144.83	78.72	1700.90	-356.28	1332.44	69.67	214.30	1180.72	75.75	-192.88
1.41000	-3545.41	171.12	-29.71	-3557.53	172.63	-23.53	-3740.59	213.79	-39.45	-3904.46	227.21	-11.34	-2944.63	-29.07	-34.31	-4077.74	-42.55	-33.51	-1753.66	-0.70	176.32	-1753.66	-10.06	233.22	-3993.53	37.96	1324.51	-1401.36	61.95	1671.88	-3886.70	-56.87	1640.54	-3857.08	46.68	1634.20	-294.75	147.47	1793.28	-4144.10	78.56	1701.26	-356.85	1331.18	69.77	216.19	1180.37	76.02	-191.04
1.42000	-3545.41	171.12	-29.71	-3557.53	172.63	-23.53	-3737.32	218.18	-39.10	-3906.08	231.58	-12.07	-2944.63	-29.07	-34.31	-4077.74	-42.55	-33.51	-1753.66	-0.70	176.32	-1753.66	-10.06	233.22	-3957.22	39.17	1323.41	-1401.36	61.95	1671.88	-3865.98	-52.55	1637.57	-3830.47	52.88	1631.64	-294.75	147.47	1793.28	-4143.29	78.40	1701.63	-353.91	1331.54	70.26	216.67	1180.45	76.29	-190.87
1.43000	-3545.41	171.12	-29.71	-3557.53	172.63	-23.53	-3733.99	222.52	-38.75	-3907.57	235.90	-12.77	-2944.63	-29.07	-34.31	-4077.74	-42.55	-33.51	-1753.66	-0.70	176.32	-1753.66	-10.06	233.22	-3975.83	41.50	1323.05	-1401.36	61.95	1671.88	-3863.37	-49.65	1637.37	-3798.54	58.22	1630.01	-294.75	147.47	1793.28	-4142.39	78.23	1701.99	-353.91	1332.89	69.94	215.93	1180.85	75.96	-194.83
1.44000	-3545.41	171.12	-29.71	-3557.53	172.63	-23.53	-3730.58	226.82	-38.38	-3908.93	240.16	-13.45	-2944.63	-29.07	-34.31	-4077.74	-42.55	-33.51	-1753.66	-0.70	176.32	-1753.66	-10.06	233.22	-3989.67	42.94	1323.34	-1401.36	61.95	1671.88	-3832.59	-43.60	1635.76	-3804.06	62.84	1629.44	-294.75	147.47	1793.28	-4141.41	78.05	1702.35	-353.03	1334.07	69.73	214.44	1180.79	75.61	-191.26
1.45000	-3545.41	171.12	-29.71	-3557.53	172.63	-23.53	-3727.09	231.07	-38.01	-3910.16	244.38	-14.11	-2944.63	-29.07	-34.31	-4077.74	-42.55	-33.51	-1753.66	-0.70	176.32	-1753.66	-10.06	233.22	-3982.38	45.30	1324.42	-1401.36	61.95	1671.88	-3806.10	-37.22	1634.87	-3788.05	67.52	1629.18	-294.75	147.47	1793.28	-4140.35	77.88	1702.71	-351.89	1333.26	70.20	213.69	1179.93	75.71	-198.56
1.46000	-3545.41	171.12	-29.71	-3557.53	172.63	-23.53	-3723.54	235.29	-37.63	-3911.25	248.54	-14.75	-2944.63	-29.07	-34.31	-4077.74	-42.55	-33.51	-1753.66	-0.70	176.32	-1753.66	-10.06	233.22	-3970.86	45.23	1323.37	-1401.36	61.95	1671.88	-3830.55	-33.58	1635.04	-3792.56	72.24	1626.87	-294.75	147.47	1793.28	-4139.21	77.70	1703.06	-354.44	1333.33	69.49	212.49	1179.90	75.49	-193.44
1.47000	-3545.41	171.12	-29.71	-3557.53	172.63	-23.53	-3719.91	239.46	-37.24	-3912.21	252.66	-15.37	-2944.63	-29.07	-34.31	-4077.74	-42.55	-33.51	-1753.66	-0.70	176.32	-1753.66	-10.06	233.22	-3986.13	48.66	1323.92	-1401.36	61.95	1671.88	-3846.70	-30.91	1634.37	-3781.22	77.18	1625.97	-294.75	147.47	1793.28	-4137.99	77.52	1703.42	-352.21	1334.46	69.53	214.02	1179.06	76.17	-193.64
1.48000	-3545.41	171.12	-29.71	-3557.53	172.63	-23.53	-3716.22	243.58	-36.84	-3913.05	256.72	-15.97	-2944.63	-29.07	-34.31	-4077.74	-42.55	-33.51	-1753.66	-0.70	176.32	-1753.66	-10.06	233.22	-3980.68	51.67	1324.36	-1401.36	61.95	1671.88	-3811.03	-26.15	1632.88	-3783.60	81.36	1625.34	-294.75	147.47	1793.28	-4136.68	77.33	1703.77	-354.67	1333.20	69.65	213.94	1180.23	75.88	-196.94
1.49000	-3545.41	171.12	-29.71	-3557.53	172.63	-23.53	-3712.45	247.67	-36.43	-3913.75	260.73	-16.55	-2944.63	-29.07	-34.31	-4077.74	-42.55	-33.51	-1753.66	-0.70	176.32	-1753.66	-10.06	233.22	-3966.12	53.60	1323.81	-1401.36	61.95	1671.88	-3803.25	-19.92	1632.25	-3784.30	86.89	1625.87	-294.75	147.47	1793.28	-4135.29	77.14	1704.12	-353.26	1331.77	70.39	216.01	1179.57	76.49	-195.65
1.50000	-3545.41	171.12	-29.71	-3557.53	172.63	-23.53	-3708.61	251.71	-36.01	-3914.33	264.69	-17.11	-2944.63	-29.07	-34.31	-4077.74	-42.55	-33.51	-1753.66	-0.70	176.32	-1753.66	-10.06	233.22	-3949.41	57.39	1325.63	-1401.36	61.95	1671.88	-3837.05	-16.45	1631.83	-3764.19	91.33	1625.09	-294.75	147.47	1793.28	-4133.82	76.95	1704.47	-352.17	1332.17	70.32	214.88	1179.48	76.26	-192.39
1.51000	-3545.41	171.12	-29.71	-3557.53	172.63	-23.53	-3704.71	255.71	-35.58	-3914.77	268.60	-17.65	-2944.63	-29.07	-34.31	-4077.74	-42.55	-33.51	-1753.66	-0.70	176.32	-1753.66	-10.06	233.22	-3943.29	58.74	1325.19	-1401.36	61.95	1671.88	-3794.52	-9.66	1631.48	-3764.90	96.22	1625.09	-294.75	147.47	1793.28	-4132.27	76.75	1704.82	-356.78	1333.34	69.13	213.16	1180.85	75.46	-197.38
1.52000	-3545.41	171.12	-29.71	-3557.53	172.63	-23.53	-3700.73	259.67	-35.15	-3915.09	272.47	-18.17	-2944.63	-29.07	-34.31	-4077.74	-42.55	-33.51	-1753.66	-0.70	176.32	-1753.66	-10.06	233.22	-3920.49	61.84	1325.06	-1401.36	61.95	1671.88	-3767.55	-4.23	1629.97	-3778.03	100.64	1625.37	-294.75	147.47	1793.28	-4130.65	76.56	1705.16	-365.02	1328.09	70.47	212.46	1180.87	75.26	-193.70
1.53000	-3545.41	171.12	-29.71	-3557.53	172.63	-23.53	-3696.69	263.58	-34.70	-3915.29	276.28	-18.67	-2944.63	-29.07	-34.31	-4077.74	-42.55	-33.51	-1753.66	-0.70	176.32	-1753.66	-10.06	233.22	-3927.89	62.44	1323.99	-1401.36	61.95	1671.88	-3764.68	-1.56	1631.62	-3766.15	106.17	1624.96	-294.75	147.47	1793.28	-4128.94	76.35	1705.51	-356.59	1331.02	70.10	214.80	1179.70	75.99	-189.01
1.54000	-3545.41	171.12	-29.71	-3557.53	172.63	-23.53	-3692.58	267.46	-34.25	-3915.36	280.04	-19.15	-2944.63	-29.07	-34.31	-4077.74	-42.55	-33.51	-1753.66	-0.70	176.32	-1753.66	-10.06	233.22	-3888.91	66.00	1324.40	-1401.36	61.95	1671.88	-3749.71	6.71	1630.81	-3725.78	110.28	1623.93	-294.75	147.47	1793.28	-4127.15	76.15	1705.85	-348.83	1331.07	71.24	216.50	1179.90	76.32	-190.51
1.55000	-3545.41	171.12	-29.71	-3557.53	172.63	-23.53	-3688.40	271.29	-33.79	-3915.30	283.75	-19.61	-2944.63	-29.07	-34.31	-4077.74	-42.55	-33.51	-1753.66	-0.70	176.32	-1753.66	-10.06	233.22	-3921.03	67.46	1324.60	-1401.36	61.95	1671.88	-3755.39	12.24	1632.66	-3690.26	114.86	1623.51	-294.75	147.47	1793.28	-4125.28	75.94	1706.19	-351.69	1331.23	71.17	217.44	1179.38	76.69	-193.35
1.56000	-3545.41	171.12	-29.71	-3557.53	172.63	-23.53	-3684.16	275.08	-33.32	-3915.12	287.41	-20.05	-2944.63	-29.07	-34.31	-4077.74	-42.55	-33.51	-1753.66	-0.70	176.32	-1753.66	-10.06	233.22	-3912.40	70.07	1324.97	-1401.36	61.95	1671.88	-3760.62	15.68	1634.38	-3692.85	121.80	1624.88	-294.75	147.47	1793.28	-4123.34	75.73	1706.53	-354.96	1331.93	69.84	213.57	1180.62	75.29	-193.47
1.57000	-3545.41	171.12	-29.71	-3557.53	172.63	-23.53	-3679.85	278.83	-32.85	-3914.82	291.03	-20.47	-2944.63	-29.07	-34.31	-4077.74	-42.55	-33.51	-1753.66	-0.70	176.32	-1753.66	-10.06	233.22	-3880.04	73.59	1324.06	-1401.36	61.95	1671.88	-3729.18	20.79	1632.68	-3719.11	128.26	1627.47	-294.75	147.47	1793.28	-4121.31	75.52	1706.86	-352.70	1330.85	70.25	215.50	1180.20	76.04	-195.35
1.58000	-3545.41	171.12	-29.71	-3557.53	172.63	-23.53	-3675.47	282.54	-32.36	-3914.39	294.60	-20.88	-2944.63	-29.07	-34.31	-4077.74	-42.55	-33.51	-1753.66	-0.70	176.32	-1753.66	-10.06	233.22	-3873.28	76.85	1323.58	-1401.36	61.95	1671.88	-3725.78	24.86	1633.79	-3732.03	132.84	1627.62	-294.75	147.47	1793.28	-4119.21	75.30	1707.20	-349.98	1332.15	70.62	212.53	1181.27	75.07	-195.01
1.59000	-3545.41	171.12	-29.71	-3557.53	172.63	-23.53	-3671.02	286.20	-31.87	-3913.85	298.11	-21.26	-2944.63	-29.07	-34.31	-4077.74	-42.55	-33.51	-1753.66	-0.70	176.32	-1753.66	-10.06	233.22	-3859.41	78.97	1323.02	-1401.36	61.95	1671.88	-3719.89	29.88	1633.80	-3713.84	140.78	1627.96	-294.75	147.47	1793.28	-4117.03	75.08	1707.53	-354.83	1333.45	69.51	214.57	1180.04	76.07	-193.93
1.60000	-3545.41	171.12	-29.71	-3557.53	172.63	-23.53	-3666.52	289.83	-31.37	-3913.18	301.58	-21.63	-2944.63	-29.07	-34.31	-4077.74	-42.55	-33.51	-1753.66	-0.70	176.32	-1753.66	-10.06	233.22	-3835.86	82.40	1323.63	-1401.36	61.95	1671.88	-3691.86	35.34	1633.11	-3708.09	144.28	1627.67	-294.75	147.47	1793.28	-4114.77	74.86	1707.86	-354.15	1333.48	69.54	217.14	1178.26	77.04	-190.88
1.61000	-3545.41	171.12	-29.71	-3557.53	172.63	-23.53	-3661.94	293.41	-30.86	-3912.39	305.00	-21.97	-2944.63	-29.07	-34.31	-4077.74	-42.55	-33.51	-1753.66	-0.70	176.32	-1753.66	-10.06	233.22	-3846.34	86.13	1323.28	-1401.36	61.95	1671.88	-3665.38	41.26	1631.81	-3697.71	147.74	1627.14	-294.75	147.47	1793.28	-4112.44	74.64	1708.19	-352.82	1332.92	69.94	217.80	1179.98	76.56	-192.58
1.62000	-3545.41	171.12	-29.71	-3557.53	172.63	-23.53	-3657.30	296.96	-30.35	-3911.48	308.38	-22.30	-2944.63	-29.07	-34.31	-4077.74	-42.55	-33.51	-1753.66	-0.70	176.32	-1753.66	-10.06	233.22	-3817.13	90.39	1323.32	-1401.36	61.95	1671.88	-3664.70	44.90	1632.41	-3651.64	152.42	1625.69	-294.75	147.47	1793.28	-4110.03	74.41	1708.52	-352.61	1332.23	70.21	216.95	1181.18	75.87	-193.16
1.63000	-3545.41	171.12	-29.71	-3557.53	172.63	-23.53	-3652.60	300.46	-29.83	-3910.45	311.70	-22.61	-2944.63	-29.07	-34.31	-4077.74	-42.55	-33.51	-1753.66	-0.70	176.32	-1753.66	-10.06	233.22	-3861.05	93.91	1324.22	-1401.36	61.95	1671.88	-3703.19	49.60	1633.80	-3652.53	157.19	1625.39	-294.75	147.47	1793.28	-4107.55	74.19	1708.84	-350.14	1330.92	71.60	215.45	1181.36	75.84	-192.02
1.64000	-3545.41	171.12	-29.71	-3557.53	172.63	-23.53	-3647.84	303.93	-29.30	-3909.30	314.98	-22.91	-2944.63	-29.07	-34.31	-4077.74	-42.55	-33.51	-1753.66	-0.70	176.32	-1753.66	-10.06	233.22	-3816.91	96.81	1324.49	-1401.36	61.95	1671.88	-3679.27	53.42	1631.99	-3658.95	162.56	1625.36	-294.75	147.47	1793.28	-4104.99	73.96	1709.17	-352.25	1332.32	70.35	214.14	1181.14	75.60	-194.94
1.65000	-3545.41	171.12	-29.71	-3557.53	172.63	-23.53	-3643.01	307.35	-28.76	-3908.04	318.22	-23.18	-2944.63	-29.07	-34.31	-4077.74	-42.55	-33.51	-1753.66	-0.70	176.32	-1753.66	-10.06	233.22	-3815.89	99.05	1325.09	-1401.36	61.95	1671.88	-3670.99	57.93	1630.79	-3654.43	165.61	1625.31	-294.75	147.47	1793.28	-4102.35	73.72	1709.49	-352.39	1329.86	71.07	211.51	1180.57	74.92	-192.32
1.66000	-3545.41	171.12	-29.71	-3557.53	172.63	-23.53	-3638.12	310.73	-28.22	-3906.66	321.40	-23.44	-2944.63	-29.07	-34.31	-4077.74	-42.55	-33.51	-1753.66	-0.70	176.32	-1753.66	-10.06	233.22	-3825.23	102.66	1327.00	-1401.36	61.95	1671.88	-3666.99	61.15	1629.81	-3655.86	171.12	1624.75	-294.75	147.47	1793.28	-4099.64	73.49	1709.81	-352.17	1330.94	70.64	211.59	1180.37	75.27	-194.00
1.67000	-3545.41	171.12	-29.71	-3557.53	172.63	-23.53	-3633.17	314.08	-27.66	-3905.16	324.54	-23.67	-2944.63	-29.07	-34.31	-4077.74	-42.55	-33.51	-1753.66	-0.70	176.32	-1753.66	-10.06	233.22	-3828.79	106.38	1327.07	-1401.36	61.95	1671.88	-3657.14	65.89	1630.26	-3642.96	173.59	1623.30	-294.75	147.47	1793.28	-4096.85	73.25	1710.13	-356.65	1331.79	69.48	212.39	1181.44	75.13	-192.39
1.68000	-3545.41	171.12	-29.71	-3557.53	172.63	-23.53	-3628.16	317.38	-27.11	-3903.55	327.63	-23.90	-2944.63	-29.07	-34.31	-4077.74	-42.55	-33.51	-1753.66	-0.70	176.32	-1753.66	-10.06	233.22	-3813.17	110.65	1327.46	-1401.36	61.95	1671.88	-3641.78	68.91	1629.12	-3639.14	177.56	1622.42	-294.75	147.47	1793.28	-4093.99	73.01	1710.45	-353.22	1331.39	70.45	215.17	1180.16	75.93	-193.44
1.69000	-3545.41	171.12	-29.71	-3557.53	172.63	-23.53	-3623.08	320.65	-26.54	-3901.82	330.68	-24.10	-2944.63	-29.07	-34.31	-4077.74	-42.55	-33.51	-1753.66	-0.70	176.32	-1753.66	-10.06	233.22	-3789.47	112.79	1329.06	-1401.36	61.95	1671.88	-3596.04	72.41	1627.72	-3639.09	180.26	1621.75	-294.75	147.47	1793.28	-4091.06	72.77	1710.76	-354.14	1331.56	70.26	215.24	1180.30	76.11	-191.87
1.70000	-3545.41	171.12	-29.71	-3557.53	172.63	-23.53	-3617.95	323.87	-25.97	-3899.98	333.68	-24.29	-2944.63	-29.07	-34.31	-4077.74	-42.55	-33.51	-1753.66	-0.70	176.32	-1753.66	-10.06	233.22	-3777.58	116.57	1328.25	-1401.36	61.95	1671.88	-3669.73	76.28	1631.12	-3641.22	182.12	1621.35	-294.75	147.47	1793.28	-4088.06	72.53	1711.07	-355.00	1332.53	69.94	215.62	1179.46	76.32	-189.64
1.71000	-3545.41	171.12	-29.71	-3557.53	172.63	-23.53	-3612.76	327.06	-25.39	-3898.02	336.63	-24.45	-2944.63	-29.07	-34.31	-4077.74	-42.55	-33.51	-1753.66	-0.70	176.32	-1753.66	-10.06	233.22	-3763.90	119.71	1329.36	-1401.36	61.95	1671.88	-3639.07	79.41	1630.30	-3643.94	183.58	1621.30	-294.75	147.47	1793.28	-4084.98	72.28	1711.39	-357.03	1334.62	68.47	217.98	1179.06	76.83	-195.14
1.72000	-3545.41	171.12	-29.71	-3557.53	172.63	-23.53	-3607.50	330.20	-24.80	-3895.96	339.54	-24.61	-2944.63	-29.07	-34.31	-4077.74	-42.55	-33.51	-1753.66	-0.70	176.32	-1753.66	-10.06	233.22	-3759.05	123.51	1329.42	-1401.36	61.95	1671.88	-3640.20	84.18	1630.59	-3645.67	185.06	1621.68	-294.75	147.47	1793.28	-4081.82	72.04	1711.70	-354.03	1331.72	69.87	217.39	1179.20	76.67	-197.65
1.73000	-3545.41	171.12	-29.71	-3557.53	172.63	-23.53	-3602.19	333.31	-24.21	-3893.78	342.41	-24.74	-2944.63	-29.07	-34.31	-4077.74	-42.55	-33.51	-1753.66	-0.70	176.32	-1753.66	-10.06	233.22	-3766.22	127.78	1329.51	-1401.36	61.95	1671.88	-3627.83	86.76	1631.59	-3644.82	186.99	1622.54	-294.75	147.47	1793.28	-4078.60	71.79	1712.01	-354.46	1332.90	69.73	215.96	1180.10	76.14	-192.53
1.74000	-3545.41	171.12	-29.71	-3557.53	172.63	-23.53	-3596.82	336.38	-23.61	-3891.49	345.23	-24.86	-2944.63	-29.07	-34.31	-4077.74	-42.55	-33.51	-1753.66	-0.70	176.32	-1753.66	-10.06	233.22	-3746.26	131.26	1330.87	-1401.36	61.95	1671.88	-3605.46	90.09	1633.11	-3639.80	189.79	1623.98	-294.75	147.47	1793.28	-4075.30	71.54	1712.31	-354.90	1334.50	69.04	214.89	1180.75	75.89	-195.17
1.75000	-3545.41	171.12	-29.71	-3557.53	172.63	-23.53	-3591.39	339.41	-23.01	-3889.09	348.00	-24.96	-2944.63	-29.07	-34.31	-4077.74	-42.55	-33.51	-1753.66	-0.70	176.32	-1753.66	-10.06	233.22	-3747.46	133.70	1329.37	-1401.36	61.95	1671.88	-3616.29	91.80	1635.86	-3629.04	193.89	1626.06	-294.75	147.47	1793.28	-4071.94	71.28	1712.62	-355.44	1332.76	69.13	212.75	1182.57	74.89	-195.30
1.76000	-3545.41	171.12	-29.71	-3557.53	172.63	-23.53	-3585.90	342.40	-22.40	-3886.58	350.73	-25.04	-2944.63	-29.07	-34.31	-4077.74	-42.55	-33.51	-1753.66	-0.70	176.32	-1753.66	-10.06	233.22	-3749.58	136.41	1331.79	-1401.36	61.95	1671.88	-3599.23	95.64	1637.77	-3610.91	199.72	1628.84	-294.75	147.47	1793.28	-4068.50	71.03	1712.92	-355.69	1332.01	69.84	213.45	1181.83	75.11	-198.51
1.77000	-3545.41	171.12	-29.71	-3557.53	172.63	-23.53	-3580.36	345.36	-21.78	-3883.96	353.42	-25.11	-2944.63	-29.07	-34.31	-4077.74	-42.55	-33.51	-1753.66	-0.70	176.32	-1753.66	-10.06	233.22	-3749.77	138.55	1332.39	-1401.36	61.95	1671.88	-3595.82	99.53	1638.99	-3558.94	210.57	1630.64	-294.75	147.47	1793.28	-4064.99	70.78	1713.22	-345.53	1329.83	72.04	213.06	1180.60	75.32	-192.50
1.78000	-3545.41	171.12	-29.71	-3557.53	172.63	-23.53	-3574.76	348.27	-21.16	-3881.23	356.06	-25.17	-2944.63	-29.07	-34.31	-4077.74	-42.55	-33.51	-1753.66	-0.70	176.32	-1753.66	-10.06	233.22	-3742.07	142.34	1333.34	-1401.36	61.95	1671.88	-3584.70	100.83	1641.69	-3585.38	212.21	1634.71	-294.75	147.47	1793.28	-4061.41	70.52	1713.52	-352.50	1332.35	70.12	215.65	1179.93	76.20	-190.99
1.79000	-3545.41	171.12	-29.71	-3557.53	172.63	-23.53	-3569.10	351.15	-20.53	-3878.39	358.66	-25.20	-2944.63	-29.07	-34.31	-4077.74	-42.55	-33.51	-1753.66	-0.70	176.32	-1753.66	-10.06	233.22	-3735.20	144.96	1333.63	-1401.36	61.95	1671.88	-3595.96	104.27	1643.60	-3579.00	214.45	1637.77	-294.75	147.47	1793.28	-4057.76	70.26	1713.82	-357.33	1331.96	69.25	218.22	1179.92	76.42	-192.79
1.80000	-3545.41	171.12	-29.71	-3557.53	172.63	-23.53	-3563.39	353.99	-19.90	-3875.45	361.21	-25.22	-2944.63	-29.07	-34.31	-4077.74	-42.55	-33.51	-1753.66	-0.70	176.32	-1753.66	-10.06	233.22	-3706.40	149.67	1332.36	-1401.36	61.95	1671.88	-3570.50	106.36	1645.91	-3542.13	216.30	1637.60	-294.75	147.47	1793.28	-4054.04	70.00	1714.12	-356.22	1333.51	69.13	214.85	1180.87	75.67	-194.28
1.81000	-3545.41	171.12	-29.71	-3557.53	172.63	-23.53	-3557.62	356.79	-19.25	-3872.40	363.73	-25.23	-2944.63	-29.07	-34.31	-4077.73	-42.55	-33.51	-1753.66	-0.70	176.32	-1753.66	-10.06	233.22	-3727.73	151.38	1334.09	-1401.36	61.95	1671.88	-3586.63	108.60	1649.68	-3532.11	219.63	1639.45	-294.75	147.47	1793.28	-4050.25	69.74	1714.42	-354.15	1332.52	70.34	215.35	1180.77	75.96	-191.31
1.82000	-3545.41	171.12	-29.71	-3557.53	172.63	-23.53	-3551.80	359.56	-18.61	-3869.25	366.19	-25.21	-2944.63	-29.07	-34.31	-4064.14	-43.24	-34.67	-1753.66	-0.70	176.32	-1753.66	-10.06	233.22	-3720.82	154.70	1334.63	-1401.36	61.95	1671.88	-3568.78	111.68	1650.89	-3520.64	224.19	1642.50	-294.75	147.47	1793.28	-4046.40	69.48	1714.71	-353.98	1334.34	69.48	214.89	1180.45	75.80	-193.64
1.83000	-3545.41	171.12	-29.71	-3557.53	172.63	-23.53	-3545.92	362.28	-17.96	-3865.99	368.62	-25.19	-2944.63	-29.07	-34.31	-4060.72	-45.57	-38.66	-1753.66	-0.70	176.32	-1753.66	-10.06	233.22	-3671.24	156.49	1335.21	-1401.36	61.95	1671.88	-3566.99	113.53	1652.43	-3564.33	225.73	1646.74	-294.75	147.47	1793.28	-4042.47	69.22	1715.00	-354.86	1332.32	69.94	214.24	1180.88	75.48	-194.29
1.84000	-3545.41	171.12	-29.71	-3557.53	172.63	-23.53	-3539.99	364.97	-17.30	-3862.63	371.00	-25.14	-2944.63	-29.07	-34.31	-4044.85	-45.94	-41.37	-1753.66	-0.70	176.32	-1753.66	-10.06	233.22	-3688.21	159.22	1334.36	-1401.36	61.95	1671.88	-3560.53	114.16	1654.44	-3550.84	226.41	1648.80	-294.75	147.47	1793.28	-4038.48	68.96	1715.29	-350.33	1330.38	71.16	214.37	1180.86	75.46	-195.40
1.85000	-3545.41	171.12	-29.71	-3557.53	172.63	-23.53	-3534.01	367.62	-16.64	-3859.17	373.34	-25.09	-2944.63	-29.07	-34.31	-4032.48	-47.38	-41.55	-1753.66	-0.70	176.32	-1753.66	-10.06	233.22	-3678.63	163.20	1335.08	-1401.36	61.95	1671.88	-3568.39	117.65	1655.82	-3555.72	229.19	1651.04	-294.75	147.47	1793.28	-4034.42	68.69	1715.58	-352.23	1331.81	70.25	216.78	1180.49	76.20	-196.65
1.86000	-3545.41	171.12	-29.71	-3557.53	172.63	-23.53	-3527.97	370.24	-15.97	-3855.60	375.64	-25.01	-2944.63	-29.07	-34.31	-3989.67	-49.52	-38.19	-1753.66	-0.70	176.32	-1753.66	-10.06	233.22	-3694.16	164.65	1335.27	-1401.36	61.95	1671.88	-3537.52	119.09	1656.95	-3549.12	231.08	1650.41	-294.75	147.47	1793.28	-4030.29	68.42	1715.87	-354.99	1332.74	69.56	217.75	1179.10	77.01	-194.98
1.87000	-3545.41	171.12	-29.71	-3557.53	172.63	-23.53	-3521.88	372.82	-15.30	-3851.93	377.90	-24.93	-2944.63	-29.07	-34.31	-3972.90	-51.39	-39.24	-1753.66	-0.70	176.32	-1753.66	-10.06	233.22	-3673.17	166.81	1336.15	-1401.36	61.95	1671.88	-3545.64	120.41	1659.21	-3549.01	233.32	1653.06	-294.75	147.47	1793.28	-4026.09	68.16	1716.16	-353.62	1333.03	70.00	215.73	1179.88	76.42	-197.04
1.88000	-3545.41	171.12	-29.71	-3557.53	172.63	-23.53	-3515.74	375.36	-14.62	-3848.16	380.11	-24.82	-2944.63	-29.07	-34.31	-3958.64	-52.84	-37.68	-1753.66	-0.70	176.32	-1753.66	-10.06	233.22	-3678.48	169.74	1336.74	-1401.36	61.95	1671.88	-3529.26	122.23	1660.50	-3555.79	234.09	1655.66	-294.75	147.47	1793.28	-4021.83	67.89	1716.44	-356.77	1333.75	69.01	213.96	1181.17	75.55	-194.18
1.89000	-3545.41	171.12	-29.71	-3557.53	172.63	-23.53	-3509.55	377.86	-13.94	-3844.29	382.29	-24.71	-2944.63	-29.07	-34.31	-3921.32	-53.87	-37.26	-1753.66	-0.70	176.32	-1753.66	-10.06	233.22	-3642.11	170.73	1336.62	-1401.36	61.95	1671.88	-3533.85	124.52	1661.73	-3549.03	235.81	1655.54	-294.75	147.47	1793.28	-4017.51	67.62	1716.73	-353.58	1331.91	70.18	216.57	1180.22	76.54	-194.39
1.90000	-3545.41	171.12	-29.71	-3557.53	172.63	-23.53	-3503.31	380.33	-13.25	-3840.32	384.42	-24.57	-2944.63	-29.07	-34.31	-3879.94	-55.16	-32.13	-1753.66	-0.70	176.32	-1753.66	-10.06	233.22	-3655.74	172.13	1334.71	-1401.36	61.95	1671.88	-3524.97	124.20	1662.32	-3510.21	239.00	1656.98	-294.75	147.47	1793.28	-4013.11	67.35	1717.01	-354.69	1330.82	70.30	218.02	1180.17	76.75	-195.86
1.91000	-3545.41	171.12	-29.71	-3557.53	172.63	-23.53	-3497.01	382.76	-12.56	-3836.25	386.51	-24.43	-2944.63	-29.07	-34.31	-3857.32	-55.76	-33.44	-1753.66	-0.70	176.32	-1753.66	-10.06	233.22	-3633.31	173.16	1335.76	-1401.36	61.95	1671.88	-3523.75	126.39	1664.16	-3508.49	238.35	1657.04	-294.75	147.47	1793.28	-4008.65	67.09	1717.29	-354.10	1331.62	70.31	217.10	1180.86	76.28	-196.07
1.92000	-3545.41	171.12	-29.71	-3557.53	172.63	-23.53	-3490.67	385.16	-11.86	-3832.09	388.56	-24.27	-2944.63	-29.07	-34.31	-3817.29	-56.93	-28.47	-1753.66	-0.70	176.32	-1753.66	-10.06	233.22	-3618.33	173.53	1335.09	-1401.36	61.95	1671.88	-3501.54	126.72	1664.42	-3491.70	239.66	1657.15	-294.75	147.47	1793.28	-4004.13	66.82	1717.57	-353.48	1333.75	69.49	214.45	1181.19	75.57	-197.70
1.93000	-3545.41	171.12	-29.71	-3557.53	172.63	-23.53	-3484.27	387.52	-11.16	-3827.82	390.57	-24.09	-2944.63	-29.07	-34.31	-3814.19	-58.85	-33.21	-1753.66	-0.70	176.32	-1753.66	-10.06	233.22	-3643.00	176.63	1332.52	-1401.36	61.95	1671.88	-3514.53	127.65	1665.52	-3510.82	239.92	1659.58	-294.75	147.47	1793.28	-3999.54	66.54	1717.84	-354.83	1332.27	69.53	214.54	1179.49	75.99	-195.02
1.94000	-3545.41	171.12	-29.71	-3557.53	172.63	-23.53	-3477.83	389.84	-10.45	-3823.46	392.54	-23.90	-2944.63	-29.07	-34.31	-3784.88	-59.00	-31.54	-1753.66	-0.70	176.32	-1753.66	-10.06	233.22	-3628.46	177.75	1333.97	-1401.36	61.95	1671.88	-3512.05	129.19	1666.70	-3483.22	239.68	1659.46	-294.75	147.47	1793.28	-3994.89	66.27	1718.12	-355.90	1332.84	69.29	213.58	1180.07	75.63	-194.13
1.95000	-3545.41	171.12	-29.71	-3557.53	172.63	-23.53	-3471.34	392.13	-9.74	-3819.01	394.47	-23.70	-2944.63	-29.07	-34.31	-3739.03	-57.66	-28.75	-1753.66	-0.70	176.32	-1753.66	-10.06	233.22	-3631.99	178.08	1332.10	-1401.36	61.95	1671.88	-3498.36	129.71	1667.08	-3488.66	241.07	1660.53	-294.75	147.47	1793.28	-3990.17	66.00	1718.39	-352.82	1331.69	70.48	217.06	1179.61	76.55	-188.35
1.96000	-3545.41	171.12	-29.71	-3557.53	172.63	-23.53	-3464.80	394.39	-9.03	-3814.45	396.36	-23.48	-2944.63	-29.07	-34.31	-3759.43	-57.22	-37.06	-1753.66	-0.70	176.32	-1753.66	-10.06	233.22	-3642.47	180.73	1332.65	-1401.36	61.95	1671.88	-3474.40	131.18	1667.97	-3496.48	241.44	1661.97	-294.75	147.47	1793.28	-3985.39	65.73	1718.67	-351.73	1331.46	70.54	213.93	1181.00	75.56	-193.87
1.97000	-3545.41	171.12	-29.71	-3557.53	172.63	-23.53	-3458.21	396.60	-8.31	-3809.81	398.21	-23.25	-2944.63	-29.07	-34.31	-3689.43	-55.21	-27.14	-1753.66	-0.70	176.32	-1753.66	-10.06	233.22	-3619.30	180.53	1332.94	-1401.36	61.95	1671.88	-3471.31	131.58	1667.83	-3469.59	242.76	1660.77	-294.75	147.47	1793.28	-3980.55	65.46	1718.94	-353.97	1333.96	69.66	213.36	1180.77	75.37	-194.18
1.98000	-3545.41	171.12	-29.71	-3557.53	172.63	-23.53	-3451.57	398.79	-7.59	-3805.07	400.02	-23.01	-2944.63	-29.07	-34.31	-3633.94	-51.09	-20.71	-1753.66	-0.70	176.32	-1753.66	-10.06	233.22	-3641.31	182.11	1330.83	-1401.36	61.95	1671.88	-3465.48	131.78	1667.99	-3499.05	244.32	1662.16	-294.75	147.47	1793.28	-3975.64	65.19	1719.21	-352.77	1332.37	70.17	216.10	1181.13	75.93	-195.18
1.99000	-3545.41	171.12	-29.71	-3557.53	172.63	-23.53	-3444.89	400.93	-6.86	-3800.24	401.79	-22.75	-2944.63	-29.07	-34.31	-3617.60	-51.82	-22.25	-1753.66	-0.70	176.32	-1753.66	-10.06	233.22	-3602.10	182.68	1330.38	-1401.36	61.95	1671.88	-3485.13	132.80	1669.14	-3483.10	245.01	1662.95	-294.75	147.47	1793.28	-3970.67	64.92	1719.48	-353.24	1331.74	70.36	217.78	1180.45	76.70	-196.32
2.00000	-3545.41	171.12	-29.71	-3557.53	172.63	-23.53	-3438.16	403.05	-6.13	-3795.31	403.52	-22.48	-2944.63	-29.07	-34.31	-3621.81	-48.21	-26.37	-1753.66	-0.70	176.32	-1753.66	-10.06	233.22	-3609.50	182.67	1330.73	-1401.36	61.95	1671.88	-3464.46	132.67	1668.44	-3484.15	244.22	1662.47	-294.75	147.47	1793.28	-3965.64	64.64	1719.74	-351.98	1331.25	70.54	215.79	1180.54	76.15	-198.62
2.01000	-3545.41	171.12	-29.71	-3557.53	172.63	-23.53	-3431.39	405.12	-5.40	-3790.29	405.21	-22.20	-2944.63	-29.07	-34.31	-3547.20	-44.82	-16.30	-1753.66	-0.70	176.32	-1753.66	-10.06	233.22	-3599.18	183.69	1329.96	-1401.36	61.95	1671.88	-3472.05	131.89	1668.24	-3458.60	243.12	1662.20	-294.75	147.47	1793.28	-3960.55	64.37	1720.01	-356.77	1331.10	69.82	214.38	1179.54	76.18	-198.72
2.02000	-3545.41	171.12	-29.71	-3557.53	172.63	-23.53	-3424.57	407.17	-4.66	-3785.19	406.87	-21.90	-2944.63	-29.07	-34.31	-3510.36	-42.80	-13.78	-1753.66	-0.70	176.32	-1753.66	-10.06	233.22	-3584.22	185.63	1330.11	-1401.36	61.95	1671.88	-3461.73	131.40	1668.13	-3455.68	244.31	1662.08	-294.75	147.47	1793.28	-3955.39	64.10	1720.27	-348.38	1330.18	71.47	215.78	1179.37	76.48	-194.21
2.03000	-3545.41	171.12	-29.71	-3557.53	172.63	-23.53	-3417.70	409.18	-3.92	-3779.99	408.49	-21.59	-2944.63	-29.07	-34.31	-3474.36	-40.88	-11.26	-1753.66	-0.70	176.32	-1753.66	-10.06	233.22	-3597.38	183.50	1329.72	-1401.36	61.95	1671.88	-3445.58	131.47	1667.59	-3448.47	243.50	1661.43	-294.75	147.47	1793.28	-3950.18	63.83	1720.54	-352.31	1331.68	70.32	215.68	1180.17	76.18	-193.29
2.04000	-3545.41	171.12	-29.71	-3557.53	172.63	-23.53	-3410.79	411.15	-3.17	-3774.70	410.07	-21.27	-2944.63	-29.07	-34.31	-3439.21	-39.05	-8.74	-1753.66	-0.70	176.32	-1753.66	-10.06	233.22	-3583.55	186.43	1330.09	-1401.36	61.95	1671.88	-3448.17	131.14	1667.19	-3436.99	243.45	1661.38	-294.75	147.47	1793.28	-3944.91	63.56	1720.80	-351.25	1331.35	70.92	214.48	1181.07	75.35	-192.14
2.05000	-3545.41	171.12	-29.71	-3557.53	172.63	-23.53	-3403.84	413.09	-2.42	-3769.32	411.61	-20.94	-2944.63	-29.07	-34.31	-3404.92	-37.32	-6.24	-1753.66	-0.70	176.32	-1753.66	-10.06	233.22	-3593.44	184.99	1327.58	-1401.36	61.95	1671.88	-3438.50	131.78	1666.18	-3419.45	242.19	1658.71	-294.75	147.47	1793.28	-3939.57	63.28	1721.06	-355.62	1333.03	69.19	213.42	1181.02	75.20	-191.52
2.06000	-3545.41	171.12	-29.71	-3557.53	172.63	-23.53	-3396.84	415.00	-1.67	-3763.86	413.11	-20.59	-2944.63	-29.07	-34.31	-3371.50	-35.67	-3.76	-1753.66	-0.70	176.32	-1753.66	-10.06	233.22	-3574.79	185.76	1327.38	-1401.36	61.95	1671.88	-3437.56	130.89	1666.27	-3397.31	242.08	1657.89	-294.75	147.47	1793.28	-3934.17	63.01	1721.32	-355.87	1333.35	69.14	214.00	1181.17	75.59	-191.23
2.07000	-3545.41	171.12	-29.71	-3557.53	172.63	-23.53	-3389.80	416.87	-0.92	-3758.31	414.58	-20.23	-2944.63	-29.07	-34.31	-3338.95	-34.12	-1.29	-1753.66	-0.70	176.32	-1753.66	-10.06	233.22	-3554.60	184.49	1325.59	-1401.36	61.95	1671.88	-3417.56	130.07	1663.97	-3424.44	241.15	1658.22	-294.75	147.47	1793.28	-3928.72	62.74	1721.58	-353.39	1333.69	69.46	214.80	1180.82	75.67	-192.75
2.08000	-3545.41	171.12	-29.71	-3557.53	172.63	-23.53	-3382.72	418.71	-0.16	-3752.67	416.00	-19.86	-2944.63	-29.07	-34.31	-3307.30	-32.64	1.14	-1753.66	-0.70	176.32	-1753.66	-10.06	233.22	-3549.87	186.63	1325.46	-1401.36	61.95	1671.88	-3410.63	128.72	1663.30	-3398.95	240.72	1656.18	-294.75	147.47	1793.28	-3923.21	62.47	1721.83	-352.93	1331.79	69.78	214.53	1180.35	75.66	-197.12
2.09000	-3545.41	171.12	-29.71	-3557.53	172.63	-23.53	-3375.60	420.51	0.60	-3746.95	417.40	-19.48	-2944.63	-29.07	-34.31	-3276.55	-31.25	3.54	-1753.66	-0.70	176.32	-1753.66	-10.06	233.22	-3543.55	185.14	1325.47	-1401.36	61.95	1671.88	-3407.07	128.11	1662.03	-3399.06	238.69	1655.40	-294.75	147.47	1793.28	-3917.64	62.20	1722.09	-352.20	1333.38	70.22	216.05	1180.70	76.06	-194.37
2.10000	-3545.41	171.12	-29.71	-3557.53	172.63	-23.53	-3368.43	422.29	1.37	-3741.14	418.75	-19.08	-2944.63	-29.07	-34.31	-3246.71	-29.94	5.91	-1753.66	-0.70	176.32	-1753.66	-10.06	233.22	-3524.12	185.23	1326.15	-1401.36	61.95	1671.88	-3408.37	126.18	1660.47	-3391.85	237.05	1652.94	-294.75	147.47	1793.28	-3912.01	61.93	1722.34	-353.04	1334.00	69.65	211.53	1181.73	74.41	-196.20
2.11000	-3545.41	171.12	-29.71	-3557.53	172.63	-23.53	-3361.22	424.02	2.13	-3735.25	420.07	-18.68	-2944.63	-29.07	-34.31	-3217.79	-28.71	8.23	-1753.66	-0.70	176.32	-1753.66	-10.06	233.22	-3524.19	185.55	1326.18	-1401.36	61.95	1671.88	-3397.34	124.81	1658.48	-3412.49	235.83	1652.43	-294.75	147.47	1793.28	-3906.32	61.67	1722.59	-354.95	1332.63	69.45	214.11	1181.67	74.91	-201.51
2.12000	-3545.41	171.12	-29.71	-3557.53	172.63	-23.53	-3353.98	425.73	2.90	-3729.27	421.35	-18.26	-2944.63	-29.07	-34.31	-3189.79	-27.54	10.50	-1753.66	-0.70	176.32	-1753.66	-10.06	233.22	-3546.26	182.75	1324.40	-1401.36	61.95	1671.88	-3387.70	121.88	1656.91	-3388.16	233.98	1650.36	-294.75	147.47	1793.28	-3900.57	61.40	1722.84	-352.06	1325.39	73.78	216.51	1180.03	76.10	-194.60
2.13000	-3545.41	171.12	-29.71	-3557.53	172.63	-23.53	-3346.69	427.40	3.67	-3723.21	422.60	-17.83	-2944.63	-29.07	-34.31	-3162.74	-26.45	12.72	-1753.66	-0.70	176.32	-1753.66	-10.06	233.22	-3501.38	182.88	1323.67	-1401.36	61.95	1671.88	-3381.40	120.46	1654.90	-3351.17	233.16	1648.19	-294.75	147.47	1793.28	-3894.77	61.13	1723.09	-353.24	1329.10	71.25	212.81	1180.85	75.39	-195.75
2.14000	-3545.41	171.12	-29.71	-3557.53	172.63	-23.53	-3339.36	429.04	4.45	-3717.07	423.81	-17.39	-2944.63	-29.07	-34.31	-3136.64	-25.43	14.87	-1753.66	-0.70	176.32	-1753.66	-10.06	233.22	-3503.68	181.01	1323.64	-1401.36	61.95	1671.88	-3376.28	118.91	1653.31	-3396.57	229.62	1648.21	-294.75	147.47	1793.28	-3888.91	60.86	1723.34	-354.38	1331.30	70.16	214.72	1180.80	75.68	-193.78
2.15000	-3545.41	171.12	-29.71	-3557.53	172.63	-23.53	-3331.99	430.65	5.22	-3710.85	424.99	-16.94	-2944.63	-29.07	-34.31	-3111.49	-24.47	16.96	-1753.66	-0.70	176.32	-1753.66	-10.06	233.22	-3523.14	180.26	1322.97	-1401.36	61.95	1671.88	-3370.71	115.78	1651.55	-3391.29	228.83	1646.86	-294.75	147.47	1793.28	-3882.99	60.60	1723.59	-352.38	1331.36	70.55	216.36	1180.04	76.16	-192.71
2.16000	-3545.41	171.12	-29.71	-3557.53	172.63	-23.53	-3324.58	432.22	6.00	-3704.54	426.13	-16.47	-2944.63	-29.07	-34.31	-3087.32	-23.57	18.99	-1753.66	-0.70	176.32	-1753.66	-10.06	233.22	-3495.71	179.21	1323.38	-1401.36	61.95	1671.88	-3372.89	113.25	1649.52	-3371.97	225.84	1643.02	-294.75	147.47	1793.28	-3877.02	60.33	1723.83	-351.40	1329.90	71.12	216.70	1180.02	76.46	-191.81
2.17000	-3545.41	171.12	-29.71	-3557.53	172.63	-23.53	-3317.14	433.76	6.78	-3698.16	427.23	-16.00	-2944.63	-29.07	-34.31	-3064.12	-22.73	20.93	-1753.66	-0.70	176.32	-1753.66	-10.06	233.22	-3493.36	180.03	1322.06	-1401.36	61.95	1671.88	-3357.63	109.95	1647.99	-3333.26	222.50	1638.98	-294.75	147.47	1793.28	-3870.99	60.07	1724.08	-354.18	1331.80	70.16	212.57	1180.70	74.98	-188.07
2.18000	-3545.41	171.12	-29.71	-3557.53	172.63	-23.53	-3309.66	435.27	7.57	-3691.69	428.31	-15.52	-2944.63	-29.07	-34.31	-3041.92	-21.95	22.80	-1753.66	-0.70	176.32	-1753.66	-10.06	233.22	-3517.23	179.02	1321.03	-1401.36	61.95	1671.88	-3338.81	107.45	1645.06	-3317.44	219.01	1637.27	-294.75	147.47	1793.28	-3864.91	59.81	1724.32	-353.63	1333.11	70.05	212.31	1180.55	75.28	-192.69
2.19000	-3545.41	171.12	-29.71	-3557.53	172.63	-23.53	-3302.14	436.75	8.35	-3685.15	429.34	-15.02	-2944.63	-29.07	-34.31	-3020.71	-21.22	24.57	-1753.66	-0.70	176.32	-1753.66	-10.06	233.22	-3472.90	176.64	1322.39	-1401.36	61.95	1671.88	-3322.88	105.35	1643.08	-3323.84	216.14	1635.01	-294.75	147.47	1793.28	-3858.77	59.55	1724.56	-351.18	1329.72	71.34	213.40	1180.45	75.65	-196.87
2.20000	-3545.41	171.12	-29.71	-3557.53	172.63	-23.53	-3294.58	438.20	9.14	-3678.53	430.34	-14.52	-2944.63	-29.07	-34.31	-3000.51	-20.54	26.26	-1753.66	-0.70	176.32	-1753.66	-10.06	233.22	-3498.46	175.28	1321.19	-1401.36	61.95	1671.88	-3334.23	102.22	1641.03	-3325.37	214.05	1632.50	-294.75	147.47	1793.28	-3852.58	59.29	1724.80	-350.16	1330.20	71.16	215.14	1180.29	75.81	-198.69
2.21000	-3545.41	171.12	-29.71	-3557.53	172.63	-23.53	-3286.99	439.61	9.93	-3671.84	431.31	-14.00	-2944.63	-29.07	-34.31	-2981.34	-19.91	27.85	-1753.66	-0.70	176.32	-1753.66	-10.06	233.22	-3488.91	173.97	1320.51	-1401.36	61.95	1671.88	-3334.03	99.51	1638.13	-3335.21	210.01	1631.74	-294.75	147.47	1793.28	-3846.34	59.03	1725.04	-354.50	1330.86	70.31	214.23	1179.62	76.19	-196.68
2.22000	-3545.41	171.12	-29.71	-3557.53	172.63	-23.53	-3279.36	440.99	10.72	-3665.06	432.25	-13.47	-2944.63	-29.07	-34.31	-2963.19	-19.32	29.34	-1753.66	-0.70	176.32	-1753.66	-10.06	233.22	-3486.45	171.88	1319.43	-1401.36	61.95	1671.88	-3308.62	96.63	1634.32	-3303.24	207.29	1628.60	-294.75	147.47	1793.28	-3840.04	58.77	1725.28	-352.54	1331.14	70.49	213.35	1180.15	75.62	-195.60
2.23000	-3545.41	171.12	-29.71	-3557.53	172.63	-23.53	-3271.69	442.34	11.51	-3658.21	433.15	-12.94	-2944.63	-29.07	-34.31	-2946.08	-18.78	30.72	-1753.66	-0.70	176.32	-1753.66	-10.06	233.22	-3461.43	168.52	1319.67	-1401.36	61.95	1671.88	-3300.57	92.85	1633.19	-3304.63	203.68	1626.78	-294.75	147.47	1793.28	-3833.68	58.52	1725.52	-351.18	1331.37	70.72	213.39	1181.34	75.36	-196.91
2.24000	-3545.41	171.12	-29.71	-3557.53	172.63	-23.53	-3263.99	443.66	12.31	-3651.29	434.01	-12.39	-2944.63	-29.07	-34.31	-2930.02	-18.28	31.98	-1753.66	-0.70	176.32	-1753.66	-10.06	233.22	-3416.44	169.20	1319.36	-1401.36	61.95	1671.88	-3283.35	89.81	1630.36	-3250.60	200.16	1623.16	-294.75	147.47	1793.28	-3827.28	58.26	1725.75	-357.38	1333.78	69.04	213.75	1180.97	75.45	-194.13
2.25000	-3545.41	171.12	-29.71	-3557.53	172.63	-23.53	-3256.26	444.95	13.10	-3644.29	434.85	-11.84	-2944.63	-29.07	-34.31	-2915.02	-17.81	33.13	-1753.66	-0.70	176.32	-1753.66	-10.06	233.22	-3429.60	166.35	1318.76	-1401.36	61.95	1671.88	-3286.88	87.40	1629.66	-3307.47	197.46	1624.03	-294.75	147.47	1793.28	-3820.82	58.01	1725.99	-355.32	1332.15	69.91	214.80	1180.47	75.90	-194.73
2.26000	-3545.41	171.12	-29.71	-3557.53	172.63	-23.53	-3248.49	446.21	13.90	-3637.22	435.65	-11.27	-2944.63	-29.07	-34.31	-2901.09	-17.37	34.15	-1753.66	-0.70	176.32	-1753.66	-10.06	233.22	-3421.73	164.92	1318.72	-1401.36	61.95	1671.88	-3288.14	84.21	1627.32	-3295.79	193.92	1622.10	-294.75	147.47	1793.28	-3814.31	57.76	1726.22	-357.22	1331.37	69.70	215.27	1179.65	75.99	-194.34
2.27000	-3545.41	171.12	-29.71	-3557.53	172.63	-23.53	-3240.69	447.44	14.70	-3630.08	436.41	-10.70	-2944.63	-29.07	-34.31	-2888.24	-16.97	35.05	-1753.66	-0.70	176.32	-1753.66	-10.06	233.22	-3440.59	160.99	1318.91	-1401.36	61.95	1671.88	-3293.66	79.79	1626.73	-3267.69	189.24	1619.92	-294.75	147.47	1793.28	-3807.74	57.51	1726.45	-355.05	1331.90	69.85	214.56	1180.03	75.80	-196.55
2.28000	-3545.41	171.12	-29.71	-3557.53	172.63	-23.53	-3232.85	448.63	15.50	-3622.86	437.15	-10.11	-2944.63	-29.07	-34.31	-2876.48	-16.59	35.81	-1753.66	-0.70	176.32	-1753.66	-10.06	233.22	-3428.87	157.88	1318.54	-1401.36	61.95	1671.88	-3286.61	76.99	1625.23	-3302.23	186.30	1619.84	-294.75	147.47	1793.28	-3801.13	57.26	1726.68	-353.91	1333.45	69.73	213.56	1180.10	75.82	-197.30
2.29000	-3545.41	171.12	-29.71	-3557.53	172.63	-23.53	-3224.98	449.80	16.30	-3615.57	437.85	-9.52	-2944.63	-29.07	-34.31	-2865.82	-16.24	36.43	-1753.66	-0.70	176.32	-1753.66	-10.06	233.22	-3429.87	154.71	1318.24	-1401.36	61.95	1671.88	-3271.41	73.91	1624.04	-3289.01	181.16	1619.62	-294.75	147.47	1793.28	-3794.46	57.01	1726.91	-355.12	1332.77	69.95	212.56	1180.44	75.37	-194.10
2.30000	-3545.41	171.12	-29.71	-3557.53	172.63	-23.53	-3217.08	450.93	17.10	-3608.21	438.52	-8.92	-2944.63	-29.07	-34.31	-2856.26	-15.92	36.90	-1753.66	-0.70	176.32	-1753.66	-10.06	233.22	-3429.44	152.56	1319.36	-1401.36	61.95	1671.88	-3251.59	70.58	1622.49	-3269.12	179.46	1617.42	-294.75	147.47	1793.28	-3787.75	56.77	1727.14	-354.13	1331.86	70.08	213.92	1180.70	75.71	-195.23
2.31000	-3545.41	171.12	-29.71	-3557.53	172.63	-23.53	-3209.15	452.04	17.90	-3600.78	439.16	-8.31	-2944.63	-29.07	-34.31	-2847.83	-15.61	37.23	-1753.66	-0.70	176.32	-1753.66	-10.06	233.22	-3442.31	151.04	1317.28	-1401.36	61.95	1671.88	-3236.83	66.47	1622.24	-3240.24	174.95	1616.14	-294.75	147.47	1793.28	-3780.98	56.53	1727.37	-351.54	1330.90	70.85	211.71	1180.98	75.43	-194.24
2.32000	-3545.41	171.12	-29.71	-3557.53	172.63	-23.53	-3201.18	453.11	18.70	-3593.29	439.77	-7.69	-2944.63	-29.07	-34.31	-2840.52	-15.32	37.40	-1753.66	-0.70	176.32	-1753.66	-10.06	233.22	-3429.81	146.37	1317.80	-1401.36	61.95	1671.88	-3218.97	62.81	1621.15	-3244.37	170.80	1616.93	-294.75	147.47	1793.28	-3774.16	56.29	1727.60	-353.05	1332.87	70.11	216.31	1178.69	76.88	-192.85
2.33000	-3545.41	171.12	-29.71	-3557.53	172.63	-23.53	-3193.19	454.15	19.51	-3585.72	440.35	-7.06	-2944.63	-29.07	-34.31	-2834.36	-15.04	37.41	-1753.66	-0.70	176.32	-1753.66	-10.06	233.22	-3376.06	143.39	1317.97	-1401.36	61.95	1671.88	-3221.55	58.53	1620.85	-3250.12	167.79	1617.76	-294.75	147.47	1793.28	-3767.30	56.05	1727.82	-353.01	1332.63	70.39	215.57	1179.61	76.38	-197.99
2.34000	-3545.41	171.12	-29.71	-3557.53	172.63	-23.53	-3185.16	455.17	20.31	-3578.09	440.89	-6.42	-2944.63	-29.07	-34.31	-2829.34	-14.77	37.25	-1753.66	-0.70	176.32	-1753.66	-10.06	233.22	-3380.26	140.93	1319.29	-1401.36	61.95	1671.88	-3214.66	55.40	1621.78	-3241.38	163.82	1616.88	-294.75	147.47	1793.28	-3760.38	55.81	1728.05	-354.21	1332.89	69.70	216.66	1179.08	76.52	-195.40
2.35000	-3545.41	171.12	-29.71	-3557.53	172.63	-23.53	-3177.11	456.15	21.12	-3570.38	441.41	-5.77	-2944.63	-29.07	-34.31	-2825.49	-14.52	36.92	-1753.66	-0.70	176.32	-1753.66	-10.06	233.22	-3344.65	137.36	1321.10	-1401.36	61.95	1671.88	-3219.10	51.55	1621.91	-3219.10	160.43	1617.61	-294.75	147.47	1793.28	-3753.42	55.58	1728.27	-351.58	1332.57	70.23	216.58	1179.80	76.14	-198.66
2.36000	-3545.41	171.12	-29.71	-3557.53	172.63	-23.53	-3169.02	457.11	21.92	-3562.62	441.89	-5.12	-2944.63	-29.07	-34.31	-2822.80	-14.26	36.41	-1753.66	-0.70	176.32	-1753.66	-10.06	233.22	-3376.77	133.17	1321.43	-1401.36	61.95	1671.88	-3208.16	47.37	1622.19	-3205.80	157.53	1618.17	-294.75	147.47	1793.28	-3746.40	55.34	1728.49	-356.07	1333.78	69.12	214.67	1180.27	75.85	-193.62
2.37000	-3545.41	171.12	-29.71	-3557.53	172.63	-23.53	-3160.91	458.03	22.72	-3554.78	442.34	-4.46	-2944.63	-29.07	-34.31	-2821.29	-14.01	35.72	-1753.66	-0.70	176.32	-1753.66	-10.06	233.22	-3365.05	130.35	1324.42	-1401.36	61.95	1671.88	-3208.88	44.62	1623.19	-3204.11	152.19	1618.34	-294.75	147.47	1793.28	-3739.34	55.11	1728.71	-351.42	1332.32	70.30	215.32	1180.94	75.76	-192.83
2.38000	-3545.41	171.12	-29.71	-3557.53	172.63	-23.53	-3152.77	458.93	23.53	-3546.89	442.77	-3.79	-2944.63	-29.07	-34.31	-2820.97	-13.76	34.84	-1753.66	-0.70	176.32	-1753.66	-10.06	233.22	-3323.72	127.11	1326.64	-1401.36	61.95	1671.88	-3192.04	40.16	1623.65	-3194.77	148.23	1619.61	-294.75	147.47	1793.28	-3732.23	54.89	1728.93	-352.61	1331.70	70.27	216.22	1181.40	75.74	-190.77
2.39000	-3545.41	171.12	-29.71	-3557.53	172.63	-23.53	-3144.60	459.80	24.34	-3538.93	443.16	-3.11	-2944.63	-29.07	-34.31	-2821.85	-13.51	33.77	-1753.66	-0.70	176.32	-1753.66	-10.06	233.22	-3302.90	124.54	1329.10	-1401.36	61.95	1671.88	-3190.39	36.15	1624.25	-3165.79	144.39	1619.99	-294.75	147.47	1793.28	-3725.08	54.66	1729.15	-355.06	1331.76	69.73	216.35	1179.87	76.33	-186.70
2.40000	-3545.41	171.12	-29.71	-3557.53	172.63	-23.53	-3136.40	460.64	25.14	-3530.90	443.52	-2.43	-2944.63	-29.07	-34.31	-2823.94	-13.25	32.50	-1753.66	-0.70	176.32	-1753.66	-10.06	233.22	-3273.75	121.45	1331.53	-1401.36	61.95	1671.88	-3194.44	32.90	1625.82	-3177.66	139.28	1620.30	-294.75	147.47	1793.28	-3717.88	54.44	1729.37	-354.41	1331.91	69.66	211.95	1180.78	75.13	-190.94
2.41000	-3545.41	171.12	-29.71	-3557.53	172.63	-23.53	-3128.17	461.45	25.95	-3522.81	443.86	-1.73	-2944.63	-29.07	-34.31	-2827.24	-12.98	31.02	-1753.66	-0.70	176.32	-1753.66	-10.06	233.22	-3280.91	117.98	1331.81	-1401.36	61.95	1671.88	-3169.03	29.48	1626.79	-3189.55	136.08	1624.22	-294.75	147.47	1793.28	-3710.63	54.22	1729.58	-354.15	1332.45	69.67	213.27	1181.23	75.37	-189.67
2.42000	-3545.41	171.12	-29.71	-3557.53	172.63	-23.53	-3119.92	462.23	26.75	-3514.66	444.16	-1.03	-2944.63	-29.07	-34.31	-2831.78	-12.70	29.34	-1753.66	-0.70	176.32	-1753.66	-10.06	233.22	-3305.98	115.01	1334.54	-1401.36	61.95	1671.88	-3172.07	25.57	1628.87	-3171.44	131.77	1624.92	-294.75	147.47	1793.28	-3703.33	54.00	1729.80	-356.50	1333.38	69.05	215.06	1180.24	76.31	-193.79
2.43000	-3545.41	171.12	-29.71	-3557.53	172.63	-23.53	-3111.64	462.98	27.56	-3506.45	444.44	-0.33	-2944.63	-29.07	-34.31	-2837.56	-12.41	27.44	-1753.66	-0.70	176.32	-1753.66	-10.06	233.22	-3284.02	112.37	1336.45	-1401.36	61.95	1671.88	-3130.93	22.74	1628.83	-3145.40	130.17	1625.01	-294.75	147.47	1793.28	-3695.99	53.79	1730.01	-354.29	1332.79	69.55	217.72	1179.61	76.75	-195.35
2.44000	-3545.41	171.12	-29.71	-3557.53	172.63	-23.53	-3103.34	463.71	28.36	-3498.18	444.68	0.39	-2944.63	-29.07	-34.31	-2844.58	-12.10	25.32	-1753.66	-0.70	176.32	-1753.66	-10.06	233.22	-3273.95	108.26	1336.91	-1401.36	61.95	1671.88	-3133.37	18.67	1629.32	-3143.17	124.69	1625.78	-294.75	147.47	1793.28	-3688.60	53.58	1730.23	-352.50	1331.50	70.67	215.77	1179.13	76.51	-196.72
2.45000	-3545.41	171.12	-29.71	-3557.53	172.63	-23.53	-3095.01	464.40	29.16	-3489.85	444.90	1.11	-2944.63	-29.07	-34.31	-2852.86	-11.77	22.98	-1753.66	-0.70	176.32	-1753.66	-10.06	233.22	-3246.06	106.27	1340.30	-1401.36	61.95	1671.88	-3118.23	14.77	1630.34	-3106.15	120.59	1627.19	-294.75	147.47	1793.28	-3681.17	53.37	1730.44	-355.61	1332.73	69.59	215.10	1180.54	75.96	-200.27
2.46000	-3545.41	171.12	-29.71	-3557.54	172.63	-23.53	-3086.66	465.07	29.97	-3481.46	445.09	1.84	-2944.63	-29.07	-34.31	-2862.42	-11.42	20.41	-1753.66	-0.70	176.32	-1753.66	-10.06	233.22	-3264.31	102.76	1342.30	-1401.36	61.95	1671.88	-3109.11	10.31	1631.56	-3124.05	116.13	1629.56	-294.75	147.47	1793.28	-3673.69	53.16	1730.65	-350.91	1332.29	70.51	215.84	1180.34	76.11	-197.54
2.47000	-3545.39	171.12	-29.70	-3569.15	170.67	-28.01	-3078.28	465.71	30.77	-3473.01	445.25	2.57	-2944.63	-29.07	-34.31	-2873.25	-11.04	17.60	-1753.66	-0.70	176.32	-1753.66	-10.06	233.22	-3272.05	100.01	1343.43	-1401.36	61.95	1671.88	-3104.40	6.91	1632.39	-3117.33	111.70	1629.95	-294.75	147.47	1793.28	-3666.17	52.96	1730.86	-353.82	1331.97	70.16	214.90	1180.75	75.96	-196.59
2.48000	-3525.20	170.75	-28.46	-3590.10	170.54	-35.56	-3069.88	466.32	31.57	-3464.50	445.39	3.32	-2944.63	-29.07	-34.31	-2885.37	-10.63	14.55	-1753.66	-0.70	176.32	-1753.66	-10.06	233.22	-3253.00	97.25	1344.21	-1401.36	61.95	1671.88	-3113.63	3.78	1633.11	-3111.93	109.90	1631.00	-294.75	147.47	1793.28	-3658.61	52.76	1731.07	-358.28	1333.24	69.23	216.90	1178.30	77.19	-194.10
2.49000	-3540.53	171.32	-35.71	-3615.13	170.18	-42.88	-3061.45	466.91	32.37	-3455.94	445.49	4.06	-2944.63	-29.07	-34.31	-2898.79	-10.19	11.25	-1753.66	-0.70	176.32	-1753.66	-10.06	233.22	-3218.76	94.98	1344.82	-1401.36	61.95	1671.88	-3095.88	0.59	1632.64	-3104.11	107.69	1631.33	-294.75	147.47	1793.28	-3651.00	52.56	1731.28	-355.96	1332.88	69.55	214.20	1178.64	76.58	-194.02
2.50000	-3527.06	170.38	-38.90	-3588.36	169.58	-41.80	-3053.01	467.47	33.17	-3447.32	445.57	4.82	-2944.63	-29.07	-34.31	-2913.52	-9.72	7.70	-1753.66	-0.70	176.32	-1753.66	-10.06	233.22	-3223.69	91.12	1345.47	-1401.36	61.95	1671.88	-3076.98	-1.88	1632.71	-3082.15	102.99	1631.01	-294.75	147.47	1793.28	-3643.35	52.36	1731.48	-353.99	1333.02	69.69	215.70	1180.32	76.29	-194.54
2.51000	-3520.24	170.90	-41.96	-3577.74	169.90	-40.91	-3044.53	468.00	33.97	-3438.65	445.62	5.58	-2944.63	-29.07	-34.31	-2929.56	-9.21	3.89	-1753.66	-0.70	176.32	-1753.66	-10.06	233.22	-3219.65	88.83	1345.16	-1401.36	61.95	1671.88	-3077.12	-5.74	1633.95	-3071.36	99.02	1632.13	-294.75	147.47	1793.28	-3635.65	52.17	1731.69	-350.86	1333.95	69.92	216.72	1179.97	76.27	-193.89
2.52000	-3512.47	170.96	-43.54	-3550.08	170.52	-34.83	-3036.04	468.50	34.77	-3429.92	445.65	6.35	-2944.63	-29.07	-34.31	-2946.94	-8.66	-0.18	-1753.66	-0.70	176.32	-1753.66	-10.06	233.22	-3213.00	85.58	1346.16	-1401.36	61.95	1671.88	-3056.43	-8.62	1633.33	-3057.67	97.58	1631.85	-294.75	147.47	1793.28	-3627.92	51.98	1731.89	-359.36	1334.76	68.25	216.45	1179.51	76.10	-194.32
2.53000	-3512.59	172.84	-45.52	-3541.57	172.11	-29.82	-3027.53	468.97	35.56	-3421.13	445.65	7.12	-2944.63	-29.07	-34.31	-2965.63	-8.07	-4.51	-1753.66	-0.70	176.32	-1753.66	-10.06	233.22	-3212.88	81.89	1346.24	-1401.36	61.95	1671.88	-3073.61	-11.99	1634.76	-3056.30	93.12	1632.28	-294.75	147.47	1793.28	-3620.14	51.80	1732.10	-351.88	1332.69	70.47	214.80	1179.15	76.27	-191.10
2.54000	-3505.61	175.76	-45.31	-3514.62	174.37	-22.71	-3018.99	469.42	36.36	-3412.29	445.62	7.90	-2944.63	-29.07	-34.31	-2966.53	-7.89	-4.49	-1753.66	-0.70	176.32	-1753.66	-10.06	233.22	-3190.82	80.55	1346.63	-1401.36	61.95	1671.88	-3077.99	-16.33	1635.09	-3059.59	90.03	1632.92	-294.75	147.47	1793.28	-3612.32	51.62	1732.30	-353.69	1332.31	70.30	215.59	1178.97	76.45	-193.70
2.55000	-3482.45	179.25	-43.78	-3513.80	176.53	-20.98	-3010.44	469.85	37.15	-3403.41	445.56	8.68	-2944.63	-29.07	-34.31	-3016.60	-6.76	-15.06	-1753.66	-0.70	176.32	-1753.66	-10.06	233.22	-3173.19	78.29	1348.37	-1401.36	61.95	1671.88	-3059.48	-17.78	1635.93	-3070.05	88.72	1634.97	-294.75	147.47	1793.28	-3604.45	51.44	1732.50	-355.14	1332.44	69.61	214.74	1179.46	76.04	-193.28
2.56000	-3498.44	181.70	-44.74	-3510.44	179.36	-16.36	-3001.86	470.24	37.94	-3394.46	445.48	9.47	-2944.63	-29.07	-34.31	-3001.00	-6.82	-14.11	-1753.66	-0.70	176.32	-1753.66	-10.06	233.22	-3210.66	75.70	1347.75	-1401.36	61.95	1671.88	-3048.88	-21.12	1635.33	-3034.35	87.18	1632.34	-294.75	147.47	1793.28	-3596.55	51.26	1732.71	-353.04	1330.97	70.34	215.46	1179.70	76.34	-193.74
2.57000	-3473.78	184.58	-38.00	-3470.24	180.71	-7.26	-2993.27	470.61	38.73	-3385.47	445.38	10.26	-2944.63	-29.07	-34.31	-2965.56	-7.13	-7.21	-1753.66	-0.70	176.32	-1753.66	-10.06	233.22	-3173.55	73.48	1346.83	-1401.36	61.95	1671.88	-3040.26	-23.26	1635.09	-3058.50	83.76	1635.21	-294.75	147.47	1793.28	-3588.61	51.09	1732.91	-361.26	1326.99	70.83	218.42	1180.40	76.47	-191.66
2.58000	-3437.70	186.26	-32.63	-3459.91	180.71	-5.27	-2984.65	470.96	39.52	-3376.43	445.24	11.06	-2944.63	-29.07	-34.31	-2958.60	-6.99	-3.96	-1753.66	-0.70	176.32	-1753.66	-10.06	233.22	-3202.02	71.31	1348.31	-1401.36	61.95	1671.88	-3034.87	-24.90	1635.43	-3048.10	79.49	1634.95	-294.75	147.47	1793.28	-3580.62	50.93	1733.11	-355.55	1330.30	70.61	216.13	1180.85	75.79	-189.45
2.59000	-3405.09	186.86	-27.22	-3420.64	179.58	2.46	-2976.02	471.27	40.30	-3367.34	445.09	11.87	-2944.63	-29.07	-34.31	-2991.80	-6.28	-9.78	-1753.66	-0.70	176.32	-1753.66	-10.06	233.22	-3167.78	68.89	1349.44	-1401.36	61.95	1671.88	-3024.03	-28.34	1635.10	-3002.09	77.90	1633.42	-294.75	147.47	1793.28	-3572.60	50.76	1733.30	-353.18	1332.10	70.00	216.02	1179.43	76.60	-193.43
2.60000	-3370.56	187.72	-22.97	-3444.25	182.18	-2.10	-2967.37	471.56	41.09	-3358.19	444.90	12.68	-2944.63	-29.07	-34.31	-3018.25	-7.29	-14.64	-1753.66	-0.70	176.32	-1753.66	-10.06	233.22	-3143.63	67.14	1351.04	-1401.36	61.95	1671.88	-3009.80	-29.65	1635.47	-3001.26	75.43	1634.56	-294.75	147.47	1793.28	-3564.54	50.60	1733.50	-353.81	1331.32	70.27	215.25	1178.93	76.58	-195.36
2.61000	-3356.46	188.64	-21.81	-3418.94	181.94	-0.70	-2958.70	471.83	41.87	-3349.00	444.69	13.49	-2944.63	-29.07	-34.31	-3006.84	-8.67	-12.47	-1753.66	-0.70	176.32	-1753.66	-10.06	233.22	-3135.34	67.06	1351.34	-1401.36	61.95	1671.88	-3019.65	-32.67	1635.31	-3001.37	75.82	1633.66	-294.75	147.47	1793.28	-3556.43	50.45	1733.70	-353.03	1332.79	69.91	214.26	1180.35	75.71	-187.90
2.62000	-3334.88	188.20	-20.92	-3401.48	182.97	2.02	-2950.01	472.07	42.65	-3339.77	444.46	14.31	-2944.63	-29.07	-34.31	-2963.85	-7.67	-2.85	-1753.66	-0.70	176.32	-1753.66	-10.06	233.22	-3125.69	64.43	1351.93	-1401.36	61.95	1671.88	-3008.67	-33.28	1635.42	-3002.62	73.13	1633.86	-294.75	147.47	1793.28	-3548.29	50.29	1733.89	-357.85	1333.04	69.10	214.86	1180.98	75.51	-189.57
2.63000	-3335.55	188.70	-23.95	-3388.66	182.54	-2.05	-2941.31	472.28	43.43	-3330.48	444.21	15.14	-2944.63	-29.07	-34.31	-2957.80	-9.62	-2.38	-1753.66	-0.70	176.32	-1753.66	-10.06	233.22	-3141.54	60.87	1353.50	-1401.36	61.95	1671.88	-2978.49	-34.49	1635.28	-3006.05	71.79	1635.17	-294.75	147.47	1793.28	-3540.11	50.14	1734.09	-351.82	1330.57	70.71	217.43	1179.84	76.47	-194.76
2.64000	-3326.52	188.57	-25.90	-3353.16	182.35	-0.04	-2932.59	472.47	44.20	-3321.15	443.92	15.97	-2944.63	-29.07	-34.31	-2923.46	-8.44	3.32	-1753.66	-0.70	176.32	-1753.66	-10.06	233.22	-3131.68	60.69	1352.83	-1401.36	61.95	1671.88	-2967.57	-35.44	1634.96	-3020.16	70.22	1636.00	-294.75	147.47	1793.28	-3531.90	50.00	1734.28	-351.16	1332.15	70.79	215.62	1180.08	76.18	-195.62
2.65000	-3261.84	188.19	-21.03	-3312.07	182.56	1.22	-2923.86	472.64	44.98	-3311.78	443.62	16.80	-2944.63	-29.07	-34.31	-2934.81	-6.69	0.17	-1753.66	-0.70	176.32	-1753.66	-10.06	233.22	-3107.36	60.63	1353.48	-1401.36	61.95	1671.88	-2970.85	-37.07	1635.08	-3004.20	69.24	1635.10	-294.75	147.47	1793.28	-3523.64	49.86	1734.48	-350.25	1330.48	71.28	212.77	1180.55	75.38	-194.17
2.66000	-3240.32	187.40	-21.22	-3288.00	180.28	-0.68	-2915.11	472.78	45.75	-3302.36	443.29	17.63	-2944.63	-29.07	-34.31	-2971.56	-7.04	-7.08	-1753.66	-0.70	176.32	-1753.66	-10.06	233.22	-3127.02	57.70	1353.85	-1401.36	61.95	1671.88	-2968.50	-39.21	1635.56	-2974.72	68.51	1634.48	-294.75	147.47	1793.28	-3515.35	49.72	1734.67	-351.31	1331.11	70.91	213.79	1181.35	75.25	-190.69
2.67000	-3211.49	187.75	-21.16	-3244.94	181.26	0.64	-2906.34	472.89	46.51	-3292.89	442.94	18.47	-2944.63	-29.07	-34.31	-3025.87	-6.95	-17.44	-1753.66	-0.70	176.32	-1753.66	-10.06	233.22	-3092.52	57.90	1353.80	-1401.36	61.95	1671.88	-2958.71	-40.64	1636.23	-2921.51	67.00	1631.60	-294.75	147.47	1793.28	-3507.02	49.59	1734.86	-356.67	1333.25	69.02	213.83	1180.70	75.39	-195.28
2.68000	-3188.17	186.46	-20.85	-3223.07	179.25	-0.85	-2897.56	472.98	47.28	-3283.39	442.56	19.32	-2944.63	-29.07	-34.31	-3059.83	-7.19	-23.73	-1753.66	-0.70	176.32	-1753.66	-10.06	233.22	-3101.77	53.86	1355.22	-1401.36	61.95	1671.88	-2961.51	-42.26	1635.67	-2960.57	66.78	1633.54	-294.75	147.47	1793.28	-3498.66	49.46	1735.05	-353.83	1331.79	70.09	214.16	1180.53	75.62	-194.68
2.69000	-3152.28	185.32	-19.95	-3180.62	177.99	0.78	-2888.77	473.04	48.04	-3273.84	442.16	20.17	-2944.63	-29.07	-34.31	-3043.63	-7.29	-20.56	-1753.66	-0.70	176.32	-1753.66	-10.06	233.22	-3084.09	53.36	1355.23	-1401.36	61.95	1671.88	-2976.98	-43.57	1637.26	-2963.92	64.21	1634.17	-294.75	147.47	1793.28	-3490.26	49.34	1735.24	-350.09	1330.44	71.02	215.30	1180.33	76.21	-191.27
2.70000	-3112.29	185.03	-17.64	-3164.74	176.60	-2.33	-2879.96	473.08	48.80	-3264.24	441.74	21.02	-2944.63	-29.07	-34.31	-3018.03	-6.64	-16.81	-1753.66	-0.70	176.32	-1753.66	-10.06	233.22	-3075.38	51.10	1353.85	-1401.36	61.95	1671.88	-2950.59	-43.61	1636.19	-2929.91	62.61	1634.72	-294.75	147.47	1793.28	-3481.82	49.22	1735.43	-352.99	1331.63	70.07	214.71	1180.32	75.68	-194.10
2.71000	-3093.27	185.92	-18.73	-3135.70	177.81	-3.18	-2871.14	473.10	49.56	-3254.61	441.30	21.87	-2944.63	-29.07	-34.31	-2998.31	-5.14	-15.43	-1753.66	-0.70	176.32	-1753.66	-10.06	233.22	-3061.58	51.57	1354.35	-1401.36	61.95	1671.88	-2934.60	-45.01	1636.06	-2937.12	62.35	1633.37	-294.75	147.47	1793.28	-3473.35	49.10	1735.62	-355.46	1333.14	69.39	213.28	1180.06	75.59	-195.63
2.72000	-3065.24	185.41	-18.02	-3116.92	177.39	-6.77	-2862.31	473.09	50.31	-3244.94	440.83	22.73	-2944.63	-29.07	-34.31	-3004.38	-5.67	-16.03	-1753.66	-0.70	176.32	-1753.66	-10.06	233.22	-3093.64	50.18	1354.97	-1401.36	61.95	1671.88	-2937.88	-45.93	1637.07	-2927.80	62.64	1633.81	-294.75	147.47	1793.28	-3464.84	48.99	1735.81	-353.25	1332.69	69.52	216.13	1179.17	76.48	-199.94
2.73000	-3053.53	186.76	-19.24	-3071.96	178.00	-4.61	-2853.46	473.06	51.06	-3235.23	440.34	23.59	-2944.63	-29.07	-34.31	-3037.01	-6.22	-23.87	-1753.66	-0.70	176.32	-1753.66	-10.06	233.22	-3072.10	48.93	1355.51	-1401.36	61.95	1671.88	-2911.92	-46.46	1635.83	-2927.13	62.57	1633.28	-294.75	147.47	1793.28	-3456.30	48.89	1735.99	-354.44	1331.92	69.80	215.88	1180.57	76.13	-194.15
2.74000	-3027.05	186.66	-17.35	-3016.67	177.27	-2.22	-2844.60	473.00	51.80	-3225.48	439.83	24.46	-2944.63	-29.07	-34.31	-3021.12	-5.37	-20.45	-1753.66	-0.70	176.32	-1753.66	-10.06	233.22	-3051.46	47.23	1355.22	-1401.36	61.95	1671.88	-2916.30	-46.46	1636.35	-2905.13	60.38	1633.13	-294.75	147.47	1793.28	-3447.72	48.79	1736.18	-352.31	1330.71	70.62	214.33	1180.10	75.83	-196.59
2.75000	-2962.82	186.84	-9.50	-2986.20	178.02	-1.28	-2835.74	472.92	52.55	-3215.69	439.30	25.32	-2944.63	-29.07	-34.31	-2989.12	-7.32	-14.96	-1753.66	-0.70	176.32	-1753.66	-10.06	233.22	-3010.96	47.99	1355.48	-1401.36	61.95	1671.88	-2902.88	-47.13	1635.40	-2916.53	60.86	1634.02	-294.75	147.47	1793.28	-3439.11	48.69	1736.37	-353.40	1330.03	70.59	215.77	1179.47	76.22	-191.77
2.76000	-2944.16	185.41	-7.00	-2977.28	176.72	-6.14	-2826.86	472.82	53.29	-3205.86	438.75	26.19	-2944.63	-29.07	-34.31	-2980.57	-7.41	-13.66	-1753.66	-0.70	176.32	-1753.66	-10.06	233.22	-3051.30	47.24	1355.05	-1401.36	61.95	1671.88	-2895.16	-46.36	1634.92	-2858.55	61.12	1630.54	-294.75	147.47	1793.28	-3430.47	48.60	1736.55	-352.56	1330.94	70.67	217.05	1179.58	76.30	-192.23
2.77000	-2908.54	188.63	-3.64	-2950.20	180.04	-4.62	-2817.97	472.69	54.02	-3196.00	438.17	27.07	-2944.63	-29.07	-34.31	-2995.34	-4.81	-18.50	-1753.66	-0.70	176.32	-1753.66	-10.06	233.22	-3043.09	46.63	1354.95	-1401.36	61.95	1671.88	-2889.90	-48.10	1635.44	-2879.60	61.45	1630.90	-294.75	147.47	1793.28	-3421.79	48.51	1736.73	-352.59	1330.78	70.50	215.57	1181.31	75.61	-193.38
2.78000	-2883.02	188.65	0.89	-2917.61	181.18	-4.99	-2809.07	472.54	54.75	-3186.10	437.58	27.94	-2944.63	-29.07	-34.31	-3003.99	-5.43	-19.20	-1753.66	-0.70	176.32	-1753.66	-10.06	233.22	-3022.57	46.17	1353.30	-1401.36	61.95	1671.88	-2888.49	-48.18	1635.08	-2877.32	59.60	1632.00	-294.75	147.47	1793.28	-3413.09	48.43	1736.92	-354.10	1332.51	69.82	215.27	1181.25	75.82	-194.19
2.79000	-2861.29	188.94	2.23	-2886.06	180.38	-1.28	-2800.16	472.37	55.48	-3176.16	436.96	28.82	-2944.63	-29.07	-34.31	-3026.41	-7.97	-24.81	-1753.66	-0.70	176.32	-1753.66	-10.06	233.22	-3015.82	45.62	1354.01	-1401.36	61.95	1671.88	-2860.15	-47.32	1633.32	-2878.04	61.32	1631.71	-294.75	147.47	1793.28	-3404.35	48.35	1737.10	-353.84	1332.62	70.12	215.52	1180.24	75.95	-193.10
2.80000	-2830.05	189.33	5.22	-2880.67	181.67	-2.93	-2791.24	472.18	56.20	-3166.20	436.32	29.70	-2944.63	-29.07	-34.31	-3006.08	-10.20	-20.96	-1753.66	-0.70	176.32	-1753.66	-10.06	233.22	-3003.34	46.19	1353.83	-1401.36	61.95	1671.88	-2856.16	-46.92	1633.40	-2879.06	61.67	1631.26	-294.75	147.47	1793.28	-3395.57	48.28	1737.28	-355.30	1331.09	70.12	215.50	1180.18	76.04	-189.58
2.81000	-2799.89	189.53	8.09	-2842.35	182.33	3.52	-2782.32	471.96	56.92	-3156.19	435.66	30.58	-2944.63	-29.07	-34.31	-2976.65	-9.40	-15.50	-1753.66	-0.70	176.32	-1753.66	-10.06	233.22	-3010.01	43.67	1352.61	-1401.36	61.95	1671.88	-2846.92	-47.31	1632.23	-2890.48	61.42	1630.52	-294.75	147.47	1793.28	-3386.77	48.21	1737.46	-355.32	1332.49	69.21	212.47	1180.34	75.34	-194.40
2.82000	-2770.81	189.55	10.83	-2804.10	183.47	9.33	-2773.39	471.72	57.64	-3146.16	434.99	31.46	-2944.63	-29.07	-34.31	-3000.25	-11.07	-21.57	-1753.66	-0.70	176.32	-1753.66	-10.06	233.22	-2972.28	44.94	1353.27	-1401.36	61.95	1671.88	-2846.27	-48.27	1632.43	-2851.02	62.04	1630.12	-294.75	147.47	1793.28	-3377.93	48.15	1737.64	-354.77	1331.85	69.92	215.92	1179.88	76.31	-189.24
2.83000	-2742.80	189.40	13.44	-2772.52	184.16	11.96	-2764.45	471.45	58.35	-3136.09	434.29	32.35	-2944.63	-29.07	-34.31	-3004.85	-9.70	-22.00	-1753.66	-0.70	176.32	-1753.66	-10.06	233.22	-2981.20	44.88	1353.33	-1401.36	61.95	1671.88	-2838.37	-46.56	1631.76	-2848.45	60.38	1629.71	-294.75	147.47	1793.28	-3369.07	48.09	1737.82	-354.79	1330.82	70.06	212.06	1181.68	75.15	-190.23
2.84000	-2715.85	189.09	15.92	-2741.99	184.58	14.84	-2755.50	471.16	59.06	-3125.99	433.57	33.23	-2944.63	-29.07	-34.31	-3001.41	-11.89	-22.74	-1753.66	-0.70	176.32	-1753.66	-10.06	233.22	-2964.94	45.58	1352.78	-1401.36	61.95	1671.88	-2831.67	-47.59	1631.90	-2816.61	61.71	1627.10	-294.75	147.47	1793.28	-3360.17	48.04	1738.00	-356.01	1333.58	69.36	213.72	1180.80	75.68	-192.20
2.85000	-2689.95	188.63	18.26	-2712.54	184.74	17.92	-2746.54	470.86	59.76	-3115.86	432.84	34.12	-2944.63	-29.07	-34.31	-3008.69	-9.88	-22.70	-1753.66	-0.70	176.32	-1753.66	-10.06	233.22	-2942.12	46.27	1351.66	-1401.36	61.95	1671.88	-2818.82	-46.90	1630.56	-2826.07	61.01	1627.16	-294.75	147.47	1793.28	-3351.24	47.99	1738.18	-351.23	1332.23	70.57	213.58	1180.27	75.79	-190.04
2.86000	-2665.11	188.03	20.46	-2684.21	184.66	21.16	-2737.59	470.53	60.46	-3105.70	432.08	35.01	-2944.63	-29.07	-34.31	-3006.92	-12.43	-22.24	-1753.66	-0.70	176.32	-1753.66	-10.06	233.22	-2951.31	45.51	1350.98	-1401.36	61.95	1671.88	-2808.40	-46.51	1630.15	-2833.27	61.87	1627.72	-294.75	147.47	1793.28	-3342.29	47.95	1738.35	-353.70	1332.09	69.91	213.94	1178.57	76.03	-191.50
2.87000	-2641.30	187.31	22.51	-2657.03	184.36	24.51	-2728.62	470.17	61.15	-3095.51	431.31	35.90	-2944.63	-29.07	-34.31	-3020.26	-11.09	-23.62	-1753.66	-0.70	176.32	-1753.66	-10.06	233.22	-2978.24	45.58	1350.78	-1401.36	61.95	1671.88	-2822.31	-46.67	1631.00	-2828.71	61.10	1626.61	-294.75	147.47	1793.28	-3333.30	47.91	1738.53	-351.02	1331.10	70.84	211.01	1180.65	74.95	-190.86
2.88000	-2618.52	186.47	24.42	-2631.02	183.86	27.92	-2719.65	469.80	61.84	-3085.29	430.51	36.79	-2944.63	-29.07	-34.31	-2992.14	-12.99	-20.58	-1753.66	-0.70	176.32	-1753.66	-10.06	233.22	-2942.76	45.74	1350.35	-1401.36	61.95	1671.88	-2811.61	-45.54	1630.45	-2817.21	61.52	1625.79	-294.75	147.47	1793.28	-3324.29	47.88	1738.71	-352.47	1331.74	70.39	212.53	1181.05	75.39	-193.38
2.89000	-2596.78	185.52	26.17	-2606.21	183.17	31.33	-2710.67	469.40	62.53	-3075.04	429.70	37.68	-2944.63	-29.07	-34.31	-2953.42	-11.42	-13.41	-1753.66	-0.70	176.32	-1753.66	-10.06	233.22	-2940.13	46.39	1349.80	-1401.36	61.95	1671.88	-2783.72	-43.92	1629.09	-2794.57	63.88	1625.93	-294.75	147.47	1793.28	-3315.24	47.86	1738.88	-358.39	1335.35	68.76	215.42	1180.59	75.98	-197.78
2.90000	-2576.04	184.47	27.77	-2582.63	182.31	34.71	-2701.69	468.99	63.21	-3064.77	428.87	38.58	-2944.63	-29.07	-34.31	-2995.40	-11.43	-19.77	-1753.66	-0.70	176.32	-1753.66	-10.06	233.22	-2926.25	45.34	1349.27	-1401.36	61.95	1671.88	-2779.16	-42.39	1628.32	-2792.86	64.34	1624.67	-294.75	147.47	1793.28	-3306.17	47.84	1739.06	-350.84	1331.39	70.65	216.94	1180.76	76.31	-194.04
2.91000	-2556.33	183.34	29.21	-2560.32	181.30	38.01	-2692.71	468.55	63.88	-3054.47	428.02	39.47	-2944.63	-29.07	-34.31	-2989.83	-10.76	-21.12	-1753.66	-0.70	176.32	-1753.66	-10.06	233.22	-2928.66	47.52	1348.05	-1401.36	61.95	1671.88	-2788.80	-43.47	1628.93	-2780.87	65.29	1624.00	-294.75	147.47	1793.28	-3297.07	47.83	1739.23	-350.32	1331.22	71.09	213.88	1181.89	75.32	-195.12
2.92000	-2537.61	182.14	30.49	-2539.31	180.15	41.17	-2683.73	468.09	64.55	-3044.14	427.16	40.36	-2944.63	-29.07	-34.31	-2978.55	-10.89	-19.97	-1753.66	-0.70	176.32	-1753.66	-10.06	233.22	-2905.01	48.30	1347.51	-1401.36	61.95	1671.88	-2777.70	-42.83	1628.20	-2765.84	66.17	1623.47	-294.75	147.47	1793.28	-3287.95	47.82	1739.40	-354.27	1332.37	69.94	214.69	1180.21	75.87	-199.16
2.93000	-2519.89	180.88	31.60	-2519.62	178.89	44.16	-2674.74	467.61	65.22	-3033.79	426.28	41.26	-2944.63	-29.07	-34.31	-2985.89	-11.10	-20.93	-1753.66	-0.70	176.32	-1753.66	-10.06	233.22	-2918.80	47.97	1346.85	-1401.36	61.95	1671.88	-2768.44	-41.96	1627.74	-2792.78	67.40	1623.69	-294.75	147.47	1793.28	-3278.79	47.82	1739.58	-352.69	1330.31	70.72	214.16	1180.86	75.66	-194.18
2.94000	-2503.16	179.56	32.54	-2501.28	177.53	46.91	-2665.75	467.11	65.87	-3023.41	425.38	42.15	-2944.63	-29.07	-34.31	-3007.40	-10.82	-24.88	-1753.66	-0.70	176.32	-1753.66	-10.06	233.22	-2888.84	47.56	1345.90	-1401.36	61.95	1671.88	-2762.67	-40.56	1626.89	-2773.81	67.81	1622.34	-294.75	147.47	1793.28	-3269.61	47.82	1739.75	-352.74	1331.34	70.01	214.14	1180.63	75.69	-192.81
2.95000	-2487.41	178.20	33.31	-2484.33	176.09	49.39	-2656.75	466.58	66.53	-3013.01	424.46	43.05	-2944.63	-29.07	-34.31	-2961.06	-11.47	-16.20	-1753.66	-0.70	176.32	-1753.66	-10.06	233.22	-2906.31	50.67	1345.65	-1401.36	61.95	1671.88	-2763.68	-39.10	1627.26	-2765.67	69.60	1622.93	-294.75	147.47	1793.28	-3260.41	47.83	1739.92	-355.03	1333.18	69.29	215.99	1179.49	76.70	-193.49
2.96000	-2472.64	176.82	33.90	-2468.79	174.59	51.55	-2647.76	466.04	67.18	-3002.59	423.52	43.94	-2944.63	-29.07	-34.31	-3003.34	-12.08	-23.39	-1753.66	-0.70	176.32	-1753.66	-10.06	233.22	-2886.86	51.28	1345.82	-1401.36	61.95	1671.88	-2738.25	-38.05	1625.84	-2751.08	70.93	1620.91	-294.75	147.47	1793.28	-3251.18	47.84	1740.09	-354.10	1333.54	69.14	217.97	1179.34	76.86	-192.58
2.97000	-2458.83	175.41	34.31	-2454.70	173.03	53.34	-2638.76	465.48	67.82	-2992.15	422.57	44.84	-2944.63	-29.07	-34.31	-3016.48	-11.09	-25.03	-1753.66	-0.70	176.32	-1753.66	-10.06	233.22	-2897.20	52.68	1344.13	-1401.36	61.95	1671.88	-2738.66	-37.61	1626.53	-2738.44	72.66	1620.82	-294.75	147.47	1793.28	-3241.92	47.87	1740.26	-351.78	1331.92	70.39	216.95	1179.51	76.51	-190.46
2.98000	-2445.98	173.99	34.53	-2442.09	171.45	54.71	-2629.77	464.89	68.45	-2981.68	421.61	45.73	-2944.63	-29.07	-34.31	-3011.10	-11.27	-23.41	-1753.66	-0.70	176.32	-1753.66	-10.06	233.22	-2897.40	53.08	1344.19	-1401.36	61.95	1671.88	-2744.94	-37.12	1626.91	-2737.13	73.38	1620.43	-294.75	147.47	1793.28	-3232.64	47.89	1740.43	-353.20	1331.26	70.46	214.58	1180.11	75.94	-192.88
2.99000	-2434.09	172.58	34.56	-2430.98	169.86	55.62	-2620.77	464.29	69.09	-2971.19	420.62	46.63	-2944.63	-29.07	-34.31	-2983.52	-12.03	-19.83	-1753.66	-0.70	176.32	-1753.66	-10.06	233.22	-2856.54	55.12	1343.21	-1401.36	61.95	1671.88	-2729.18	-34.69	1626.98	-2733.09	74.27	1621.13	-294.75	147.47	1793.28	-3223.33	47.93	1740.60	-353.46	1330.49	70.34	215.18	1180.99	75.79	-196.34
3.00000	-2423.14	171.18	34.41	-2421.40	168.28	56.01	-2611.78	463.67	69.71	-2960.68	419.62	47.52	-2944.63	-29.07	-34.31	-2993.19	-11.72	-20.63	-1753.66	-0.70	176.32	-1753.66	-10.06	233.22	-2844.06	57.19	1343.04	-1401.36	61.95	1671.88	-2725.20	-33.80	1626.67	-2720.06	76.79	1619.09	-294.75	147.47	1793.28	-3214.00	47.97	1740.77	-362.83	1327.90	71.22	217.16	1180.04	76.45	-189.89
3.01000	-2413.13	169.80	34.05	-2413.39	166.71	55.84	-2602.78	463.02	70.33	-2950.16	418.61	48.41	-2944.63	-29.07	-34.31	-3011.19	-11.09	-24.14	-1753.66	-0.70	176.32	-1753.66	-10.06	233.22	-2852.10	57.91	1342.29	-1401.36	61.95	1671.88	-2713.16	-31.39	1626.74	-2716.86	78.37	1619.60	-294.75	147.47	1793.28	-3204.64	48.01	1740.94	-353.54	1330.38	71.17	218.11	1178.82	76.83	-194.82
3.02000	-2404.05	168.46	33.50	-2406.97	165.19	55.05	-2593.79	462.36	70.94	-2939.61	417.58	49.30	-2944.63	-29.07	-34.31	-3007.15	-11.08	-22.03	-1753.66	-0.70	176.32	-1753.66	-10.06	233.22	-2825.03	60.27	1341.54	-1401.36	61.95	1671.88	-2718.56	-29.89	1626.13	-2727.03	78.95	1620.25	-294.75	147.47	1793.28	-3195.26	48.07	1741.11	-354.75	1331.34	70.22	212.71	1180.25	75.58	-195.42
3.03000	-2395.90	167.17	32.74	-2402.18	163.73	53.62	-2584.80	461.68	71.55	-2929.05	416.53	50.20	-2944.63	-29.07	-34.31	-2996.89	-13.12	-20.12	-1753.66	-0.70	176.32	-1753.66	-10.06	233.22	-2821.19	62.16	1341.01	-1401.36	61.95	1671.88	-2687.49	-27.82	1626.22	-2696.93	82.01	1620.11	-294.75	147.47	1793.28	-3185.86	48.13	1741.27	-352.21	1332.13	70.25	214.84	1180.11	75.88	-197.02
3.04000	-2388.66	165.93	31.78	-2399.05	162.35	51.48	-2575.81	460.98	72.15	-2918.47	415.47	51.08	-2944.63	-29.07	-34.31	-3007.00	-12.70	-22.26	-1753.66	-0.70	176.32	-1753.66	-10.06	233.22	-2827.67	63.34	1340.67	-1401.36	61.95	1671.88	-2683.90	-25.60	1626.34	-2678.67	83.33	1619.80	-294.75	147.47	1793.28	-3176.43	48.19	1741.44	-354.57	1331.71	70.00	215.61	1180.67	75.69	-196.76
3.05000	-2382.33	164.75	30.61	-2397.60	161.06	48.58	-2566.83	460.26	72.74	-2907.87	414.40	51.97	-2944.63	-29.07	-34.31	-3012.32	-12.58	-22.70	-1753.66	-0.70	176.32	-1753.66	-10.06	233.22	-2819.92	65.38	1340.67	-1401.36	61.95	1671.88	-2671.39	-23.39	1626.49	-2666.50	85.37	1619.10	-294.75	147.47	1793.28	-3166.99	48.27	1741.61	-355.91	1332.97	69.32	214.74	1180.88	75.84	-192.21
3.06000	-2376.90	163.66	29.22	-2397.87	159.88	44.89	-2557.85	459.52	73.33	-2897.26	413.31	52.86	-2944.63	-29.07	-34.31	-3038.18	-12.44	-29.27	-1753.66	-0.70	176.32	-1753.66	-10.06	233.22	-2800.35	66.99	1340.15	-1401.36	61.95	1671.88	-2682.56	-20.90	1627.16	-2656.15	87.49	1619.09	-294.75	147.47	1793.28	-3157.52	48.34	1741.77	-356.17	1333.76	69.05	213.29	1181.47	75.46	-191.54
3.07000	-2372.37	162.65	27.62	-2399.88	158.82	40.34	-2548.87	458.76	73.91	-2886.63	412.20	53.75	-2944.63	-29.07	-34.31	-3023.50	-12.40	-24.88	-1753.66	-0.70	176.32	-1753.66	-10.06	233.22	-2774.19	68.86	1340.63	-1401.36	61.95	1671.88	-2672.14	-17.91	1626.69	-2673.80	89.79	1620.11	-294.75	147.47	1793.28	-3148.02	48.43	1741.94	-354.95	1332.03	69.87	214.68	1180.01	75.89	-192.09
3.08000	-2368.72	161.75	25.79	-2403.67	157.92	34.90	-2539.90	457.98	74.49	-2875.99	411.08	54.63	-2944.63	-29.07	-34.31	-3010.72	-13.84	-23.45	-1753.66	-0.70	176.32	-1753.66	-10.06	233.22	-2788.40	71.04	1341.27	-1401.36	61.95	1671.88	-2662.34	-16.34	1627.49	-2661.61	92.53	1619.56	-294.75	147.47	1793.28	-3138.51	48.52	1742.10	-353.84	1332.25	70.06	214.85	1179.46	75.97	-189.56
3.09000	-2365.96	160.95	23.74	-2409.27	157.18	28.52	-2530.93	457.18	75.05	-2865.34	409.95	55.51	-2944.63	-29.07	-34.31	-3009.08	-12.65	-23.42	-1753.66	-0.70	176.32	-1753.66	-10.06	233.22	-2792.94	72.70	1341.62	-1401.36	61.95	1671.88	-2663.42	-13.90	1628.79	-2657.73	94.55	1620.30	-294.75	147.47	1793.28	-3128.98	48.62	1742.27	-352.56	1330.82	70.66	216.50	1180.57	76.20	-191.12
3.10000	-2364.06	160.28	21.46	-2411.27	156.88	17.89	-2521.96	456.37	75.61	-2854.67	408.80	56.39	-2944.63	-29.07	-34.31	-3031.76	-13.25	-25.12	-1753.66	-0.70	176.32	-1753.66	-10.06	233.22	-2796.96	74.73	1341.75	-1401.36	61.95	1671.88	-2660.66	-12.13	1629.36	-2646.41	96.84	1621.45	-294.75	147.47	1793.28	-3119.42	48.73	1742.43	-359.29	1334.44	68.28	215.99	1179.54	76.21	-192.60
3.11000	-2363.02	159.74	18.95	-2440.24	155.85	5.84	-2513.01	455.53	76.17	-2843.99	407.64	57.27	-2944.63	-29.07	-34.31	-3048.44	-15.29	-30.63	-1753.66	-0.70	176.32	-1753.66	-10.06	233.22	-2778.23	76.32	1342.66	-1401.36	61.95	1671.88	-2642.71	-9.38	1629.58	-2626.73	99.57	1621.13	-294.75	147.47	1793.28	-3109.85	48.84	1742.59	-354.36	1332.51	69.70	213.59	1180.86	75.32	-195.24
3.12000	-2347.25	160.81	17.47	-2487.46	154.19	-8.39	-2504.05	454.68	76.72	-2833.30	406.47	58.14	-2944.63	-29.07	-34.31	-3042.12	-13.34	-27.93	-1753.66	-0.70	176.32	-1753.66	-10.06	233.22	-2748.89	78.38	1345.20	-1401.36	61.95	1671.88	-2625.69	-5.93	1629.89	-2620.74	101.56	1622.32	-294.75	147.47	1793.28	-3100.25	48.96	1742.76	-353.09	1331.61	69.88	214.30	1181.79	75.12	-196.07
3.13000	-2342.91	159.41	15.59	-2446.15	153.57	-6.89	-2495.11	453.81	77.26	-2822.60	405.29	59.02	-2944.63	-29.07	-34.31	-2995.05	-11.93	-20.48	-1753.66	-0.70	176.32	-1753.66	-10.06	233.22	-2743.55	80.07	1345.53	-1401.36	61.95	1671.88	-2619.09	-3.47	1630.66	-2605.16	105.55	1622.84	-294.75	147.47	1793.28	-3090.64	49.09	1742.92	-353.54	1331.70	70.20	217.28	1179.91	76.28	-189.82
3.14000	-2369.79	157.22	7.68	-2400.59	154.17	-0.08	-2486.17	452.93	77.79	-2811.88	404.09	59.89	-2944.63	-29.07	-34.31	-3005.16	-13.29	-22.39	-1753.66	-0.70	176.32	-1753.66	-10.06	233.22	-2751.46	81.51	1346.87	-1401.36	61.95	1671.88	-2609.19	-1.43	1632.68	-2603.18	108.81	1623.60	-294.75	147.47	1793.28	-3081.00	49.22	1743.08	-352.52	1332.16	70.34	216.20	1179.50	76.40	-195.93
3.15000	-2350.12	157.43	8.00	-2445.37	153.20	-9.86	-2477.24	452.02	78.31	-2801.16	402.88	60.75	-2944.63	-29.07	-34.31	-2996.89	-10.69	-20.81	-1753.66	-0.70	176.32	-1753.66	-10.06	233.22	-2731.90	84.46	1347.27	-1401.36	61.95	1671.88	-2610.32	1.96	1634.27	-2584.83	111.98	1624.06	-294.75	147.47	1793.28	-3071.35	49.36	1743.24	-347.41	1331.36	71.38	215.57	1180.15	75.87	-192.98
3.16000	-2381.40	158.70	1.72	-2430.15	154.08	-10.50	-2468.32	451.10	78.83	-2790.43	401.66	61.62	-2944.63	-29.07	-34.31	-2998.20	-12.33	-20.71	-1753.66	-0.70	176.32	-1753.66	-10.06	233.22	-2698.13	87.00	1349.72	-1401.36	61.95	1671.88	-2592.91	5.30	1634.07	-2593.24	114.64	1625.96	-294.75	147.47	1793.28	-3061.68	49.51	1743.40	-350.25	1331.54	70.98	216.03	1180.74	75.67	-195.32
3.17000	-2358.88	155.62	3.73	-2444.00	151.40	-13.63	-2459.41	450.16	79.34	-2779.70	400.42	62.48	-2944.63	-29.07	-34.31	-2984.30	-12.36	-17.43	-1753.66	-0.70	176.32	-1753.66	-10.06	233.22	-2708.92	89.66	1350.64	-1401.36	61.95	1671.88	-2599.29	8.46	1636.81	-2585.17	117.17	1627.32	-294.75	147.47	1793.28	-3051.99	49.67	1743.56	-351.81	1333.75	69.80	212.72	1182.04	74.84	-195.92
3.18000	-2348.23	156.29	5.77	-2451.04	152.17	-14.68	-2450.50	449.20	79.84	-2768.95	399.17	63.34	-2944.63	-29.07	-34.31	-2986.22	-10.94	-18.98	-1753.66	-0.70	176.32	-1753.66	-10.06	233.22	-2700.44	93.44	1351.10	-1401.36	61.95	1671.88	-2590.62	10.01	1637.98	-2561.27	119.02	1627.79	-294.75	147.47	1793.28	-3042.28	49.83	1743.72	-355.70	1331.41	69.84	215.25	1180.25	76.10	-192.91
3.19000	-2357.56	156.22	3.06	-2461.81	153.57	-17.86	-2441.61	448.23	80.34	-2758.20	397.92	64.19	-2944.63	-29.07	-34.31	-2987.06	-10.44	-17.90	-1753.66	-0.70	176.32	-1753.66	-10.06	233.22	-2693.19	95.74	1352.54	-1401.36	61.95	1671.88	-2585.20	12.23	1639.52	-2566.72	122.22	1629.49	-294.75	147.47	1793.28	-3032.56	50.00	1743.88	-354.65	1332.03	69.90	216.88	1180.69	76.17	-190.56
3.20000	-2371.14	155.55	-1.39	-2458.26	153.02	-18.86	-2432.72	447.24	80.82	-2747.44	396.65	65.05	-2944.63	-29.07	-34.31	-3010.37	-12.06	-20.32	-1753.66	-0.70	176.32	-1753.66	-10.06	233.22	-2673.93	98.14	1353.95	-1401.36	61.95	1671.88	-2587.11	15.55	1640.88	-2552.53	124.62	1630.16	-294.75	147.47	1793.28	-3022.82	50.18	1744.04	-352.01	1331.41	70.71	214.02	1181.14	75.24	-198.18
3.21000	-2373.25	156.44	-3.61	-2417.46	152.45	-12.72	-2423.85	446.23	81.30	-2736.68	395.37	65.89	-2944.63	-29.07	-34.31	-2980.41	-10.72	-16.43	-1753.66	-0.70	176.32	-1753.66	-10.06	233.22	-2678.88	101.28	1354.66	-1401.36	61.95	1671.88	-2555.29	18.53	1642.36	-2545.98	127.34	1632.53	-294.75	147.47	1793.28	-3013.06	50.37	1744.20	-354.51	1331.91	69.72	212.51	1180.71	75.07	-199.89
3.22000	-2381.36	157.00	-6.42	-2418.33	152.70	-11.26	-2414.98	445.20	81.77	-2725.92	394.07	66.74	-2944.63	-29.07	-34.31	-2991.81	-11.81	-21.05	-1753.66	-0.70	176.32	-1753.66	-10.06	233.22	-2657.91	104.31	1355.36	-1401.36	61.95	1671.88	-2556.05	21.69	1643.04	-2538.87	130.39	1633.47	-294.75	147.47	1793.28	-3003.29	50.56	1744.36	-353.36	1331.55	70.11	216.95	1180.23	76.16	-193.33
3.23000	-2355.46	155.27	0.83	-2438.28	150.69	-17.08	-2406.13	444.16	82.24	-2715.15	392.77	67.58	-2944.63	-29.07	-34.31	-2983.31	-13.01	-21.31	-1753.66	-0.70	176.32	-1753.66	-10.06	233.22	-2643.23	106.80	1356.70	-1401.36	61.95	1671.88	-2544.86	24.18	1643.66	-2530.18	133.90	1634.59	-294.75	147.47	1793.28	-2993.50	50.76	1744.52	-356.17	1331.58	69.60	215.82	1180.83	75.55	-196.68
3.24000	-2357.50	158.07	0.55	-2427.87	152.53	-16.44	-2397.29	443.10	82.69	-2704.38	391.46	68.42	-2944.63	-29.07	-34.31	-2988.97	-13.55	-25.42	-1753.66	-0.70	176.32	-1753.66	-10.06	233.22	-2668.31	110.03	1357.95	-1401.36	61.95	1671.88	-2542.68	26.36	1645.78	-2513.79	135.61	1634.32	-294.75	147.47	1793.28	-2983.70	50.97	1744.68	-353.01	1330.94	70.60	215.50	1180.72	75.67	-196.32
3.25000	-2354.17	155.26	-0.58	-2458.50	151.03	-20.63	-2388.46	442.03	83.14	-2693.60	390.14	69.25	-2944.63	-29.07	-34.31	-2985.92	-14.42	-25.86	-1753.66	-0.70	176.32	-1753.66	-10.06	233.22	-2628.62	113.10	1358.63	-1401.36	61.95	1671.88	-2541.67	28.41	1646.78	-2522.74	138.13	1636.25	-294.75	147.47	1793.28	-2973.88	51.19	1744.83	-353.30	1331.37	70.39	213.07	1180.23	75.42	-198.69
3.26000	-2325.97	155.10	5.03	-2440.93	153.50	-17.95	-2379.65	440.94	83.58	-2682.83	388.80	70.08	-2944.63	-29.07	-34.31	-2982.56	-15.49	-27.91	-1753.66	-0.70	176.32	-1753.66	-10.06	233.22	-2647.44	113.76	1359.41	-1401.36	61.95	1671.88	-2521.29	32.12	1647.28	-2493.49	140.65	1637.10	-294.75	147.47	1793.28	-2964.05	51.41	1744.99	-354.84	1331.99	69.96	216.45	1178.60	76.69	-196.00
3.27000	-2369.89	156.77	-4.69	-2454.70	151.33	-22.46	-2370.84	439.84	84.01	-2672.05	387.46	70.90	-2944.63	-29.07	-34.31	-2972.49	-16.91	-26.79	-1753.66	-0.70	176.32	-1753.66	-10.06	233.22	-2624.49	116.48	1359.46	-1401.36	61.95	1671.88	-2511.58	34.68	1648.13	-2477.17	143.99	1638.61	-294.75	147.47	1793.28	-2954.20	51.64	1745.15	-353.52	1331.87	70.22	215.07	1179.69	76.10	-196.83
3.28000	-2379.69	156.49	-7.11	-2426.97	151.33	-14.93	-2362.05	438.71	84.43	-2661.28	386.11	71.72	-2944.63	-29.07	-34.31	-2957.06	-17.22	-23.09	-1753.66	-0.70	176.32	-1753.66	-10.06	233.22	-2604.40	119.57	1360.59	-1401.36	61.95	1671.88	-2493.97	37.61	1648.91	-2497.90	145.74	1640.50	-294.75	147.47	1793.28	-2944.34	51.88	1745.31	-354.60	1332.05	69.80	213.45	1180.85	75.21	-198.80
3.29000	-2365.04	157.31	-3.31	-2400.39	152.50	-11.50	-2353.28	437.58	84.84	-2650.50	384.75	72.54	-2944.63	-29.07	-34.31	-2972.36	-19.16	-24.58	-1753.66	-0.70	176.32	-1753.66	-10.06	233.22	-2603.07	120.24	1361.36	-1401.36	61.95	1671.88	-2498.09	39.35	1649.24	-2493.88	148.75	1641.09	-294.75	147.47	1793.28	-2934.46	52.13	1745.46	-351.66	1331.16	70.45	214.58	1181.62	75.28	-200.83
3.30000	-2335.06	155.55	3.91	-2407.88	151.32	-9.94	-2344.52	436.42	85.24	-2639.73	383.38	73.35	-2944.57	-29.08	-34.30	-2940.81	-20.96	-16.94	-1753.66	-0.70	176.32	-1753.66	-10.06	233.22	-2593.19	123.98	1361.82	-1401.36	61.95	1671.88	-2499.62	40.14	1650.89	-2468.44	150.89	1640.45	-294.75	147.47	1793.28	-2924.57	52.39	1745.62	-354.99	1332.10	69.58	214.11	1180.79	75.51	-195.32
3.31000	-2366.52	156.02	-4.15	-2436.98	152.87	-16.29	-2335.77	435.26	85.64	-2628.96	382.00	74.16	-2887.97	-32.16	-23.90	-2931.95	-22.14	-12.62	-1753.66	-0.70	176.32	-1753.66	-10.06	233.22	-2592.28	124.83	1362.13	-1401.36	61.95	1671.88	-2492.63	44.24	1651.23	-2474.74	153.10	1641.58	-294.75	147.47	1793.28	-2914.67	52.65	1745.77	-355.72	1332.19	69.84	216.57	1181.22	75.97	-193.10
3.32000	-2393.69	156.95	-10.82	-2442.58	155.08	-16.59	-2327.05	434.07	86.02	-2618.19	380.61	74.96	-2930.67	-35.93	-30.19	-2911.25	-22.86	-6.31	-1753.66	-0.70	176.32	-1753.66	-10.06	233.22	-2591.29	126.18	1362.31	-1401.36	61.95	1671.88	-2476.60	46.95	1651.43	-2449.80	156.35	1641.65	-294.75	147.47	1793.28	-2904.76	52.93	1745.93	-354.49	1332.06	70.07	217.43	1179.69	76.55	-195.71
3.33000	-2340.30	155.99	2.20	-2422.38	153.52	-13.39	-2318.33	432.88	86.40	-2607.43	379.22	75.75	-2890.81	-35.27	-20.51	-2909.84	-24.67	-3.90	-1753.66	-0.70	176.32	-1753.66	-10.06	233.22	-2566.73	128.41	1362.83	-1401.36	61.95	1671.88	-2471.43	48.38	1651.52	-2448.88	158.02	1641.44	-294.75	147.47	1793.28	-2894.84	53.21	1746.08	-355.59	1334.51	68.81	214.34	1180.12	75.69	-191.43
3.34000	-2355.57	157.06	-0.08	-2413.26	155.82	-12.46	-2309.64	431.66	86.76	-2596.67	377.81	76.54	-2851.01	-36.83	-13.70	-2881.20	-26.06	3.32	-1753.66	-0.70	176.32	-1753.66	-10.06	233.22	-2541.36	131.13	1363.47	-1401.36	61.95	1671.88	-2469.97	50.13	1652.08	-2453.21	159.57	1643.08	-294.75	147.47	1793.28	-2884.90	53.50	1746.24	-355.48	1332.82	68.88	216.99	1179.91	76.46	-192.31
3.35000	-2307.06	157.06	9.62	-2440.86	154.09	-18.77	-2300.96	430.43	87.12	-2585.92	376.40	77.33	-2857.46	-35.98	-14.09	-2888.57	-26.65	1.29	-1753.66	-0.70	176.32	-1753.66	-10.06	233.22	-2556.27	132.07	1363.43	-1401.36	61.95	1671.88	-2465.04	51.23	1652.03	-2427.97	160.69	1641.78	-294.75	147.47	1793.28	-2874.95	53.79	1746.39	-354.49	1332.55	69.65	216.03	1178.51	76.60	-193.41
3.36000	-2325.75	156.48	4.91	-2421.50	153.24	-12.79	-2292.29	429.19	87.47	-2575.17	374.98	78.11	-2861.75	-38.87	-14.73	-2853.88	-27.16	7.95	-1753.66	-0.70	176.32	-1753.66	-10.06	233.22	-2548.03	133.01	1364.87	-1401.36	61.95	1671.88	-2448.53	53.39	1652.15	-2426.92	164.52	1641.60	-294.75	147.47	1793.28	-2864.99	54.10	1746.55	-355.58	1332.60	69.72	216.91	1179.94	76.35	-194.70
3.37000	-2347.07	159.04	1.54	-2430.46	150.69	-15.48	-2283.65	427.94	87.81	-2564.43	373.56	78.88	-2837.76	-41.51	-11.14	-2852.36	-29.76	7.02	-1753.66	-0.70	176.32	-1753.66	-10.06	233.22	-2550.84	134.33	1365.40	-1401.36	61.95	1671.88	-2458.34	55.78	1653.19	-2432.07	166.80	1643.10	-294.75	147.47	1793.28	-2855.02	54.42	1746.70	-352.00	1333.43	70.13	218.08	1179.16	77.06	-200.13
3.38000	-2337.76	156.62	3.36	-2446.56	153.83	-16.80	-2275.02	426.66	88.14	-2553.70	372.12	79.65	-2804.34	-42.59	-8.91	-2826.28	-30.50	7.12	-1753.66	-0.70	176.32	-1753.66	-10.06	233.22	-2544.21	136.18	1366.06	-1401.36	61.95	1671.88	-2470.13	56.83	1653.74	-2445.57	167.65	1644.66	-294.75	147.47	1793.28	-2845.04	54.74	1746.86	-352.86	1332.39	70.05	216.29	1180.10	76.21	-196.24
3.39000	-2332.46	157.94	5.20	-2450.68	151.35	-17.62	-2266.42	425.38	88.46	-2542.97	370.68	80.41	-2798.45	-42.93	-11.56	-2815.85	-33.21	6.38	-1753.66	-0.70	176.32	-1753.66	-10.06	233.22	-2531.71	137.80	1365.88	-1401.36	61.95	1671.88	-2446.02	59.22	1653.60	-2415.42	169.50	1642.90	-294.75	147.47	1793.28	-2835.05	55.07	1747.01	-353.21	1331.31	70.54	215.22	1181.16	75.56	-196.15
3.40000	-2338.01	155.38	3.22	-2439.02	154.55	-17.00	-2257.83	424.08	88.77	-2532.25	369.23	81.17	-2764.05	-44.14	-9.58	-2781.20	-33.31	8.39	-1753.66	-0.70	176.32	-1753.66	-10.06	233.22	-2521.12	139.16	1366.42	-1401.36	61.95	1671.88	-2412.57	60.70	1652.93	-2398.94	170.54	1642.86	-294.75	147.47	1793.28	-2825.06	55.41	1747.16	-355.60	1330.41	70.16	215.81	1180.53	76.09	-194.68
3.41000	-2319.06	156.36	7.09	-2452.04	153.98	-19.98	-2249.26	422.77	89.07	-2521.55	367.78	81.92	-2767.70	-46.55	-15.57	-2766.03	-35.96	6.66	-1753.66	-0.70	176.32	-1753.66	-10.06	233.22	-2521.79	139.91	1367.70	-1401.36	61.95	1671.88	-2407.74	62.78	1652.58	-2388.17	172.27	1643.09	-294.75	147.47	1793.28	-2815.05	55.76	1747.32	-352.21	1329.96	70.85	216.51	1179.90	76.29	-194.95
3.42000	-2314.72	156.34	8.21	-2456.53	152.54	-19.59	-2240.71	421.44	89.36	-2510.85	366.32	82.66	-2717.72	-49.46	-12.51	-2739.96	-38.00	4.39	-1753.66	-0.70	176.32	-1753.66	-10.06	233.22	-2505.35	141.56	1367.96	-1401.36	61.95	1671.88	-2408.99	62.69	1653.60	-2386.65	172.76	1642.88	-294.75	147.47	1793.28	-2805.03	56.12	1747.47	-349.98	1331.73	70.92	216.95	1180.40	76.22	-196.22
3.43000	-2311.76	156.48	9.31	-2420.64	153.19	-12.70	-2232.18	420.10	89.64	-2500.16	364.85	83.40	-2694.60	-49.82	-12.72	-2722.44	-40.67	2.09	-1753.66	-0.70	176.32	-1753.66	-10.06	233.22	-2495.48	143.02	1367.60	-1401.36	61.95	1671.88	-2392.72	64.04	1653.76	-2388.16	173.52	1642.94	-294.75	147.47	1793.28	-2795.01	56.49	1747.62	-356.59	1333.06	69.21	215.27	1180.71	75.68	-193.73
3.44000	-2310.11	156.77	10.40	-2426.79	153.41	-13.35	-2223.68	418.75	89.91	-2489.49	363.38	84.13	-2688.24	-52.99	-17.83	-2687.92	-41.93	1.97	-1753.66	-0.70	176.32	-1753.66	-10.06	233.22	-2507.26	144.02	1368.38	-1401.36	61.95	1671.88	-2402.85	66.12	1653.51	-2380.81	175.46	1643.70	-294.75	147.47	1793.28	-2784.98	56.87	1747.78	-356.90	1334.09	68.83	216.45	1180.22	76.14	-194.57
3.45000	-2309.69	157.19	11.48	-2438.24	151.31	-15.81	-2215.19	417.38	90.17	-2478.83	361.90	84.85	-2629.60	-54.19	-13.75	-2655.28	-44.19	1.44	-1753.66	-0.70	176.32	-1753.66	-10.06	233.22	-2505.21	146.16	1369.48	-1401.36	61.95	1671.88	-2389.51	67.15	1653.66	-2377.73	177.09	1643.74	-294.75	147.47	1793.28	-2774.94	57.25	1747.93	-356.37	1333.86	68.74	216.95	1180.72	76.22	-190.94
3.46000	-2310.42	157.75	12.54	-2402.90	151.22	-7.24	-2206.73	416.00	90.42	-2468.18	360.42	85.56	-2599.00	-55.54	-12.65	-2630.90	-46.88	0.08	-1753.66	-0.70	176.32	-1753.66	-10.06	233.22	-2497.97	146.21	1369.71	-1401.36	61.95	1671.88	-2382.02	67.55	1654.20	-2383.98	178.85	1644.41	-294.75	147.47	1793.28	-2764.89	57.65	1748.08	-354.11	1333.23	69.33	215.20	1180.47	76.00	-190.32
3.47000	-2312.22	158.42	13.58	-2412.42	151.88	-10.31	-2198.29	414.61	90.66	-2457.55	358.93	86.27	-2596.48	-60.38	-15.75	-2609.53	-48.84	-2.71	-1753.66	-0.70	176.32	-1753.66	-10.06	233.22	-2469.69	148.58	1369.63	-1401.36	61.95	1671.88	-2368.19	68.75	1653.58	-2366.32	178.06	1644.33	-294.75	147.47	1793.28	-2754.84	58.05	1748.23	-354.15	1333.13	69.50	215.53	1179.63	76.22	-192.47
3.48000	-2315.01	159.21	14.60	-2389.04	151.52	-8.35	-2189.88	413.20	90.88	-2446.93	357.44	86.97	-2550.56	-62.81	-13.66	-2573.31	-52.36	-2.57	-1753.66	-0.70	176.32	-1753.66	-10.06	233.22	-2477.80	149.60	1370.34	-1401.36	61.95	1671.88	-2361.07	70.37	1654.13	-2371.78	179.35	1645.01	-294.75	147.47	1793.28	-2744.78	58.47	1748.39	-356.34	1332.10	69.29	216.25	1179.26	76.51	-192.96
3.49000	-2318.72	160.09	15.61	-2452.33	150.94	-19.57	-2181.48	411.78	91.10	-2436.32	355.94	87.67	-2506.46	-64.80	-11.54	-2542.28	-54.69	-3.30	-1753.66	-0.70	176.32	-1753.66	-10.06	233.22	-2455.42	150.41	1370.19	-1401.36	61.95	1671.88	-2359.60	70.11	1654.28	-2363.22	181.29	1644.48	-294.75	147.47	1793.28	-2734.71	58.89	1748.54	-356.98	1332.06	69.20	214.96	1179.24	76.29	-191.63
3.50000	-2323.26	161.06	16.59	-2452.62	152.47	-18.35	-2173.11	410.35	91.31	-2425.73	354.44	88.36	-2486.11	-67.47	-11.27	-2512.43	-58.31	-3.12	-1753.66	-0.70	176.32	-1753.66	-10.06	233.22	-2470.77	151.07	1370.87	-1401.36	61.95	1671.88	-2365.49	71.67	1655.12	-2335.61	181.22	1643.75	-294.75	147.47	1793.28	-2724.64	59.32	1748.69	-355.23	1331.65	70.07	214.85	1179.61	75.88	-197.80
3.51000	-2328.55	162.11	17.55	-2473.57	152.49	-21.65	-2164.77	408.91	91.50	-2415.16	352.94	89.03	-2441.53	-68.08	-10.12	-2494.09	-59.53	-4.92	-1753.66	-0.70	176.32	-1753.66	-10.06	233.22	-2470.42	152.18	1370.96	-1401.36	61.95	1671.88	-2366.05	72.19	1655.54	-2327.29	182.41	1643.58	-294.75	147.47	1793.28	-2714.57	59.76	1748.84	-355.61	1331.99	69.88	215.73	1180.93	75.77	-189.92
3.52000	-2334.52	163.24	18.48	-2449.46	151.20	-17.57	-2156.45	407.46	91.69	-2404.61	351.43	89.71	-2450.38	-70.60	-15.42	-2475.99	-60.80	-7.48	-1753.66	-0.70	176.32	-1753.66	-10.06	233.22	-2446.06	152.13	1370.99	-1401.36	61.95	1671.88	-2338.55	73.60	1654.48	-2332.24	183.84	1643.72	-294.75	147.47	1793.28	-2704.49	60.21	1748.99	-352.15	1331.75	70.33	215.77	1179.84	76.37	-191.90
3.53000	-2341.08	164.42	19.39	-2445.73	152.63	-19.46	-2148.16	405.99	91.86	-2394.07	349.91	90.37	-2435.49	-73.23	-18.17	-2453.78	-62.01	-7.03	-1753.66	-0.70	176.32	-1753.66	-10.06	233.22	-2441.27	154.16	1371.28	-1401.36	61.95	1671.88	-2338.11	73.23	1654.28	-2335.18	184.40	1644.52	-294.75	147.47	1793.28	-2694.40	60.68	1749.15	-353.97	1331.56	69.91	214.29	1179.71	75.92	-195.22
3.54000	-2348.16	165.66	20.27	-2417.34	153.00	-13.70	-2139.89	404.51	92.02	-2383.56	348.39	91.02	-2351.55	-72.50	-4.21	-2409.28	-63.62	-2.84	-1753.66	-0.70	176.32	-1753.66	-10.06	233.22	-2443.00	154.02	1370.10	-1401.36	61.95	1671.88	-2334.57	73.34	1655.08	-2326.19	184.90	1644.33	-294.75	147.47	1793.28	-2684.31	61.15	1749.30	-351.46	1331.22	70.25	211.30	1180.70	74.86	-198.06
3.55000	-2355.67	166.93	21.12	-2428.11	151.69	-17.61	-2131.65	403.02	92.18	-2373.06	346.87	91.67	-2387.28	-75.90	-13.08	-2384.50	-63.79	-1.45	-1753.66	-0.70	176.32	-1753.66	-10.06	233.22	-2432.62	153.90	1369.03	-1401.36	61.95	1671.88	-2326.10	74.67	1655.12	-2327.89	185.45	1644.47	-294.75	147.47	1793.28	-2674.22	61.63	1749.45	-353.47	1332.80	69.74	212.68	1181.43	75.40	-196.20
3.56000	-2363.54	168.24	21.93	-2396.07	152.67	-11.47	-2123.43	401.52	92.32	-2362.58	345.35	92.31	-2373.62	-75.19	-13.62	-2360.82	-64.06	-0.62	-1753.66	-0.70	176.32	-1753.66	-10.06	233.22	-2429.51	153.83	1370.34	-1401.36	61.95	1671.88	-2334.66	74.80	1655.78	-2300.39	186.03	1643.81	-294.75	147.47	1793.28	-2664.12	62.12	1749.60	-352.76	1332.97	69.72	213.19	1181.39	75.15	-197.52
3.57000	-2371.69	169.57	22.72	-2428.63	152.08	-17.49	-2115.24	400.00	92.45	-2352.13	343.82	92.94	-2313.71	-75.53	-4.86	-2343.51	-65.55	1.10	-1753.66	-0.70	176.32	-1753.66	-10.06	233.22	-2422.90	154.97	1369.41	-1401.36	61.95	1671.88	-2325.97	74.00	1655.00	-2306.31	185.57	1645.03	-294.75	147.47	1793.28	-2654.03	62.62	1749.75	-357.83	1331.87	68.82	213.57	1180.33	75.49	-194.34
3.58000	-2380.03	170.91	23.46	-2450.69	154.14	-20.68	-2107.08	398.48	92.56	-2341.69	342.29	93.56	-2240.10	-71.83	7.21	-2286.41	-65.10	9.38	-1753.66	-0.70	176.32	-1753.66	-10.06	233.22	-2426.84	154.90	1370.15	-1401.36	61.95	1671.88	-2296.89	75.58	1653.74	-2290.83	186.82	1643.31	-294.75	147.47	1793.28	-2643.92	63.12	1749.90	-353.44	1330.20	70.62	214.33	1179.82	75.80	-190.16
3.59000	-2388.50	172.26	24.18	-2415.72	154.88	-15.77	-2098.95	396.94	92.67	-2331.28	340.76	94.18	-2272.76	-74.85	-1.13	-2261.26	-61.48	12.90	-1753.66	-0.70	176.32	-1753.66	-10.06	233.22	-2407.23	154.78	1368.71	-1401.36	61.95	1671.88	-2296.78	75.49	1652.99	-2296.47	185.36	1643.67	-294.75	147.47	1793.28	-2633.82	63.64	1750.06	-354.08	1330.74	70.31	213.57	1180.35	75.56	-190.63
3.60000	-2397.00	173.59	24.85	-2431.96	155.31	-19.88	-2090.85	395.40	92.76	-2320.89	339.23	94.78	-2223.25	-75.26	8.12	-2233.68	-62.66	16.32	-1753.66	-0.70	176.32	-1753.66	-10.06	233.22	-2404.00	154.47	1368.38	-1401.36	61.95	1671.88	-2306.83	75.36	1653.58	-2271.59	185.97	1642.33	-294.75	147.47	1793.28	-2623.71	64.17	1750.21	-357.48	1332.63	68.85	214.23	1180.38	75.59	-196.17
3.61000	-2405.46	174.91	25.49	-2401.92	152.67	-13.87	-2082.77	393.84	92.84	-2310.53	337.69	95.37	-2193.57	-75.64	11.30	-2196.11	-61.71	22.08	-1753.66	-0.70	176.32	-1753.66	-10.06	233.22	-2403.67	155.11	1367.51	-1401.36	61.95	1671.88	-2292.52	75.61	1653.16	-2266.98	186.64	1643.00	-294.75	147.47	1793.28	-2613.61	64.71	1750.36	-364.39	1328.60	70.34	214.64	1181.49	75.24	-195.02
3.62000	-2413.80	176.21	26.08	-2449.28	155.29	-23.55	-2074.73	392.27	92.91	-2300.19	336.16	95.96	-2165.31	-75.72	14.21	-2162.52	-61.37	25.98	-1753.66	-0.70	176.32	-1753.66	-10.06	233.22	-2394.94	154.47	1367.56	-1401.36	61.95	1671.88	-2284.97	75.66	1652.41	-2268.25	186.37	1642.57	-294.75	147.47	1793.28	-2603.50	65.26	1750.51	-357.45	1331.89	69.90	213.99	1180.75	75.52	-193.62
3.63000	-2421.94	177.47	26.63	-2446.04	156.95	-23.20	-2066.72	390.69	92.97	-2289.88	334.62	96.54	-2138.44	-75.50	16.85	-2131.37	-60.83	29.48	-1753.66	-0.70	176.32	-1753.66	-10.06	233.22	-2391.44	153.48	1366.96	-1401.36	61.95	1671.88	-2280.76	75.15	1652.07	-2252.39	185.53	1639.88	-294.75	147.47	1793.28	-2593.39	65.82	1750.66	-350.05	1330.53	71.21	214.95	1180.50	75.68	-194.22
3.64000	-2429.80	178.68	27.14	-2393.03	154.94	-11.76	-2058.73	389.10	93.02	-2279.59	333.08	97.10	-2112.92	-75.00	19.23	-2102.57	-60.10	32.59	-1753.66	-0.70	176.32	-1753.66	-10.06	233.22	-2375.54	153.10	1366.14	-1401.36	61.95	1671.88	-2261.02	74.80	1650.57	-2245.60	184.81	1640.85	-294.75	147.47	1793.28	-2583.28	66.39	1750.81	-351.13	1330.60	71.10	214.46	1179.75	75.92	-192.32
3.65000	-2437.31	179.83	27.60	-2433.09	156.23	-18.71	-2050.78	387.50	93.05	-2269.33	331.54	97.66	-2088.72	-74.25	21.37	-2076.02	-59.19	35.33	-1753.66	-0.70	176.32	-1753.66	-10.06	233.22	-2392.31	153.22	1365.79	-1401.36	61.95	1671.88	-2264.66	75.29	1649.56	-2250.89	186.20	1640.10	-294.75	147.47	1793.28	-2573.17	66.97	1750.96	-352.67	1333.03	69.88	215.76	1178.96	76.72	-194.54
3.66000	-2444.37	180.93	28.02	-2450.43	155.43	-24.25	-2042.86	385.89	93.07	-2259.10	330.00	98.21	-2065.82	-73.25	23.26	-2051.63	-58.11	37.71	-1753.66	-0.70	176.32	-1753.66	-10.06	233.22	-2374.88	153.91	1365.64	-1401.36	61.95	1671.88	-2247.15	75.33	1649.25	-2235.36	185.13	1638.32	-294.75	147.47	1793.28	-2563.06	67.56	1751.11	-353.31	1331.73	70.30	216.40	1179.74	76.59	-198.55
3.67000	-2450.92	181.94	28.38	-2424.20	155.97	-18.87	-2034.97	384.27	93.08	-2248.89	328.46	98.75	-2044.17	-72.03	24.91	-2029.29	-56.88	39.74	-1753.66	-0.70	176.32	-1753.66	-10.06	233.22	-2358.78	153.47	1365.08	-1401.36	61.95	1671.88	-2249.04	75.17	1648.26	-2229.47	184.27	1637.62	-294.75	147.47	1793.28	-2552.96	68.17	1751.27	-351.30	1332.05	70.63	213.50	1180.96	75.40	-198.94
3.68000	-2456.87	182.87	28.70	-2426.95	157.11	-18.60	-2027.11	382.64	93.08	-2238.72	326.91	99.27	-2023.76	-70.61	26.34	-2008.92	-55.50	41.43	-1753.66	-0.70	176.32	-1753.66	-10.06	233.22	-2367.12	152.98	1363.96	-1401.36	61.95	1671.88	-2234.62	74.20	1647.28	-2208.44	184.52	1636.10	-294.75	147.47	1793.28	-2542.85	68.78	1751.42	-351.08	1331.12	71.02	214.35	1181.00	75.43	-198.26
3.69000	-2462.15	183.71	28.96	-2438.92	157.14	-22.21	-2019.29	381.00	93.06	-2228.57	325.37	99.79	-2004.53	-69.00	27.54	-1990.41	-54.00	42.81	-1753.66	-0.70	176.32	-1753.66	-10.06	233.22	-2368.03	150.95	1363.89	-1401.36	61.95	1671.88	-2227.05	73.57	1645.98	-2206.62	183.31	1634.78	-294.75	147.47	1793.28	-2532.75	69.40	1751.57	-351.50	1330.85	71.01	216.28	1179.07	76.46	-193.53
3.70000	-2466.67	184.44	29.17	-2468.71	156.70	-26.78	-2011.50	379.35	93.03	-2218.46	323.83	100.30	-1986.48	-67.22	28.53	-1973.67	-52.39	43.88	-1753.66	-0.70	176.32	-1753.66	-10.06	233.22	-2351.34	150.19	1362.75	-1401.36	61.95	1671.88	-2230.87	72.95	1646.10	-2213.60	183.62	1634.54	-294.75	147.47	1793.28	-2522.64	70.03	1751.72	-354.68	1332.52	69.71	216.23	1180.57	76.18	-192.56
3.71000	-2470.36	185.06	29.32	-2422.95	156.04	-18.32	-2003.74	377.70	92.99	-2208.38	322.29	100.80	-1969.55	-65.28	29.31	-1958.61	-50.67	44.66	-1753.66	-0.70	176.32	-1753.66	-10.06	233.22	-2343.85	148.93	1362.27	-1401.36	61.95	1671.88	-2207.64	72.46	1644.02	-2197.78	182.62	1633.85	-294.75	147.47	1793.28	-2512.54	70.68	1751.87	-353.62	1331.19	70.26	212.78	1181.55	74.93	-192.15
3.72000	-2473.13	185.56	29.42	-2392.64	156.98	-11.01	-1996.02	376.03	92.94	-2198.32	320.75	101.28	-1953.72	-63.22	29.89	-1945.12	-48.87	45.16	-1753.66	-0.70	176.32	-1753.66	-10.06	233.22	-2327.56	148.61	1361.61	-1401.36	61.95	1671.88	-2218.99	71.50	1644.67	-2217.81	183.02	1633.97	-294.75	147.47	1793.28	-2502.44	71.33	1752.02	-357.18	1332.46	69.36	212.41	1180.86	75.16	-193.22
3.73000	-2474.91	185.92	29.46	-2413.39	157.11	-17.69	-1988.33	374.35	92.87	-2188.30	319.21	101.76	-1938.96	-61.03	30.28	-1933.12	-46.98	45.40	-1753.66	-0.70	176.32	-1753.66	-10.06	233.22	-2324.77	147.56	1360.42	-1401.36	61.95	1671.88	-2202.51	70.79	1642.88	-2183.44	181.66	1631.99	-294.75	147.47	1793.28	-2492.35	72.00	1752.17	-356.26	1334.37	68.94	215.28	1178.61	76.63	-194.72
3.74000	-2475.61	186.14	29.44	-2445.01	158.03	-22.08	-1980.68	372.67	92.79	-2178.32	317.67	102.22	-1925.24	-58.75	30.48	-1922.49	-45.04	45.39	-1753.66	-0.70	176.32	-1753.66	-10.06	233.22	-2306.89	145.81	1360.64	-1401.36	61.95	1671.88	-2185.56	70.78	1641.80	-2188.10	180.38	1631.74	-294.75	147.47	1793.28	-2482.26	72.67	1752.33	-352.65	1333.56	69.95	214.79	1178.68	76.17	-191.96
3.75000	-2475.16	186.21	29.35	-2418.08	158.20	-17.09	-1973.07	370.97	92.70	-2168.37	316.13	102.68	-1912.52	-56.39	30.51	-1913.16	-43.04	45.13	-1753.66	-0.70	176.32	-1753.66	-10.06	233.22	-2294.47	144.91	1359.97	-1401.36	61.95	1671.88	-2175.38	70.06	1640.73	-2165.26	178.71	1630.88	-294.75	147.47	1793.28	-2472.17	73.36	1752.48	-350.96	1331.66	70.42	215.34	1180.71	75.65	-194.17
3.76000	-2473.48	186.12	29.21	-2452.81	158.63	-23.97	-1965.49	369.27	92.59	-2158.45	314.59	103.12	-1900.78	-53.96	30.36	-1905.02	-41.00	44.66	-1753.66	-0.70	176.32	-1753.66	-10.06	233.22	-2305.67	143.58	1360.42	-1401.36	61.95	1671.88	-2176.66	67.84	1640.47	-2184.88	177.82	1631.55	-294.75	147.47	1793.28	-2462.09	74.06	1752.63	-351.44	1331.08	70.59	216.16	1179.50	76.42	-191.73
3.77000	-2470.49	185.85	28.99	-2434.95	157.41	-21.24	-1957.94	367.56	92.47	-2148.57	313.06	103.55	-1889.97	-51.49	30.05	-1897.98	-38.94	43.97	-1753.66	-0.70	176.32	-1753.66	-10.06	233.22	-2297.88	142.33	1358.79	-1401.36	61.95	1671.88	-2177.38	67.79	1640.49	-2144.84	176.05	1629.97	-294.75	147.47	1793.28	-2452.01	74.77	1752.78	-353.51	1331.50	70.47	214.60	1180.45	75.99	-192.98
3.78000	-2466.11	185.40	28.72	-2435.62	158.23	-21.48	-1950.44	365.84	92.33	-2138.73	311.53	103.97	-1880.08	-48.98	29.58	-1891.93	-36.87	43.09	-1753.66	-0.70	176.32	-1753.66	-10.06	233.22	-2304.04	140.43	1357.92	-1401.36	61.95	1671.88	-2168.37	66.09	1639.29	-2140.29	174.30	1629.50	-294.75	147.47	1793.28	-2441.94	75.49	1752.93	-353.53	1325.15	73.61	215.48	1181.10	75.64	-194.43
3.79000	-2460.26	184.76	28.37	-2417.14	158.33	-18.09	-1942.97	364.12	92.19	-2128.92	310.00	104.38	-1871.06	-46.47	28.96	-1886.80	-34.80	42.03	-1753.66	-0.70	176.32	-1753.66	-10.06	233.22	-2274.24	139.41	1357.31	-1401.36	61.95	1671.88	-2148.87	63.89	1637.85	-2141.79	174.82	1628.58	-294.75	147.47	1793.28	-2431.87	76.22	1753.09	-351.81	1329.34	71.98	218.12	1180.22	76.79	-191.87
3.80000	-2452.86	183.92	27.95	-2428.07	158.25	-19.17	-1935.54	362.38	92.03	-2119.15	308.47	104.78	-1862.89	-43.97	28.20	-1882.46	-32.74	40.80	-1753.66	-0.70	176.32	-1753.66	-10.06	233.22	-2281.43	138.36	1356.27	-1401.36	61.95	1671.88	-2142.42	61.87	1637.36	-2151.70	173.01	1628.83	-294.75	147.47	1793.28	-2421.81	76.96	1753.24	-349.28	1330.65	71.25	214.10	1180.95	75.57	-193.87
3.81000	-2443.82	182.87	27.47	-2438.57	160.08	-19.24	-1928.15	360.64	91.85	-2109.42	306.95	105.16	-1855.53	-41.49	27.30	-1878.85	-30.70	39.41	-1753.66	-0.70	176.32	-1753.66	-10.06	233.22	-2278.21	137.63	1356.29	-1401.36	61.95	1671.88	-2150.65	60.61	1637.11	-2138.60	171.78	1627.90	-294.75	147.47	1793.28	-2411.75	77.72	1753.39	-348.72	1330.76	71.48	214.63	1180.02	75.89	-197.43
3.82000	-2433.08	181.60	26.91	-2449.42	157.53	-22.73	-1920.79	358.89	91.66	-2099.73	305.42	105.54	-1848.95	-39.05	26.28	-1875.84	-28.71	37.88	-1753.66	-0.70	176.32	-1753.66	-10.06	233.22	-2258.72	136.35	1356.37	-1401.36	61.95	1671.88	-2135.77	58.95	1636.45	-2138.14	169.47	1627.87	-294.75	147.47	1793.28	-2401.70	78.48	1753.54	-351.49	1331.11	71.12	218.15	1180.53	76.40	-192.07
3.83000	-2420.56	180.10	26.27	-2423.51	158.15	-17.64	-1913.48	357.13	91.46	-2090.07	303.91	105.90	-1843.12	-36.68	25.13	-1873.36	-26.77	36.23	-1753.66	-0.70	176.32	-1753.66	-10.06	233.22	-2258.32	134.10	1355.21	-1401.36	61.95	1671.88	-2141.25	57.84	1635.88	-2112.93	169.17	1626.94	-294.75	147.47	1793.28	-2391.66	79.26	1753.70	-354.67	1330.60	70.52	216.94	1179.27	76.50	-196.00
3.84000	-2406.16	178.36	25.56	-2428.95	157.86	-19.94	-1906.21	355.36	91.24	-2080.46	302.39	106.25	-1838.01	-34.38	23.87	-1871.30	-24.89	34.46	-1753.66	-0.70	176.32	-1753.66	-10.06	233.22	-2251.84	132.65	1354.26	-1401.36	61.95	1671.88	-2131.01	56.44	1635.15	-2109.62	167.29	1627.15	-294.75	147.47	1793.28	-2381.62	80.05	1753.85	-356.58	1332.53	69.64	214.85	1178.82	76.10	-194.75
3.85000	-2389.82	176.37	24.78	-2442.97	158.11	-20.51	-1898.97	353.59	91.01	-2070.89	300.88	106.58	-1833.58	-32.18	22.50	-1869.56	-23.09	32.59	-1753.66	-0.70	176.32	-1753.66	-10.06	233.22	-2241.13	131.48	1353.67	-1401.36	61.95	1671.88	-2112.62	54.28	1634.38	-2112.57	164.24	1627.12	-294.75	147.47	1793.28	-2371.59	80.85	1754.00	-350.60	1332.68	70.58	215.05	1180.40	75.63	-194.36
3.86000	-2371.45	174.12	23.91	-2444.91	159.35	-19.23	-1891.78	351.81	90.77	-2061.36	299.37	106.91	-1829.81	-30.09	21.03	-1868.06	-21.38	30.63	-1753.66	-0.70	176.32	-1753.66	-10.06	233.22	-2239.85	129.39	1353.75	-1401.36	61.95	1671.88	-2094.35	52.16	1633.56	-2107.59	161.26	1625.88	-294.75	147.47	1793.28	-2361.57	81.66	1754.16	-351.06	1331.68	70.72	217.60	1179.89	76.28	-198.46
3.87000	-2350.98	171.60	22.96	-2409.40	159.41	-13.37	-1884.63	350.02	90.51	-2051.88	297.87	107.22	-1826.66	-28.13	19.47	-1866.69	-19.77	28.61	-1753.66	-0.70	176.32	-1753.66	-10.06	233.22	-2243.09	127.35	1352.91	-1401.36	61.95	1671.88	-2094.40	49.48	1633.21	-2091.69	159.65	1625.56	-294.75	147.47	1793.28	-2351.56	82.48	1754.31	-347.83	1330.39	71.41	215.83	1179.19	76.18	-195.17
3.88000	-2328.32	168.81	21.93	-2410.27	159.08	-16.63	-1877.52	348.23	90.23	-2042.44	296.37	107.52	-1824.10	-26.33	17.83	-1865.36	-18.28	26.52	-1753.66	-0.70	176.32	-1753.66	-10.06	233.22	-2237.09	124.54	1353.12	-1401.36	61.95	1671.88	-2092.18	46.95	1632.28	-2075.46	157.80	1625.13	-294.75	147.47	1793.28	-2341.56	83.32	1754.46	-351.34	1331.49	70.42	213.50	1179.45	76.10	-198.06
3.89000	-2303.40	165.72	20.82	-2403.63	159.56	-11.84	-1870.45	346.43	89.94	-2033.04	294.88	107.80	-1822.10	-24.69	16.10	-1863.97	-16.92	24.39	-1753.66	-0.70	176.32	-1753.66	-10.06	233.22	-2204.06	122.85	1352.70	-1401.36	61.95	1671.88	-2088.93	45.47	1631.36	-2068.85	155.72	1625.21	-294.75	147.47	1793.28	-2331.57	84.17	1754.62	-352.03	1332.94	69.90	212.75	1179.52	75.98	-197.07
3.90000	-2276.15	162.34	19.62	-2428.29	160.24	-18.34	-1863.43	344.62	89.64	-2023.69	293.39	108.07	-1820.63	-23.23	14.31	-1862.43	-15.70	22.22	-1753.66	-0.70	176.32	-1753.66	-10.06	233.22	-2201.02	121.69	1352.56	-1401.36	61.95	1671.88	-2078.65	43.84	1631.44	-2066.28	152.99	1625.53	-294.75	147.47	1793.28	-2321.58	85.03	1754.77	-352.16	1331.63	70.65	213.64	1179.67	75.88	-196.89
3.91000	-2261.92	160.58	19.00	-2422.42	160.52	-15.21	-1856.45	342.81	89.32	-2014.38	291.90	108.33	-1819.65	-21.98	12.45	-1860.65	-14.63	20.04	-1753.66	-0.70	176.32	-1753.66	-10.06	233.22	-2194.07	119.25	1353.60	-1401.36	61.95	1671.88	-2072.30	40.88	1632.26	-2050.41	150.43	1624.88	-294.75	147.47	1793.28	-2311.61	85.90	1754.93	-352.21	1331.29	70.64	216.74	1178.43	76.87	-192.74
3.92000	-2255.65	158.83	16.22	-2410.41	159.76	-13.89	-1849.51	340.99	88.99	-2005.12	290.42	108.58	-1819.13	-20.94	10.54	-1867.99	-13.87	15.82	-1753.66	-0.70	176.32	-1753.66	-10.06	233.22	-2192.92	116.76	1353.94	-1401.36	61.95	1671.88	-2052.42	38.52	1632.32	-2050.04	147.69	1626.02	-294.75	147.47	1793.28	-2301.64	86.78	1755.08	-354.69	1332.06	69.61	216.03	1179.78	76.14	-191.80
3.93000	-2277.74	159.55	11.85	-2409.56	160.23	-14.08	-1842.62	339.16	88.64	-1995.91	288.95	108.81	-1819.03	-20.15	8.57	-1834.55	-11.49	17.49	-1753.66	-0.70	176.32	-1753.66	-10.06	233.22	-2188.32	115.01	1355.91	-1401.36	61.95	1671.88	-2053.81	35.65	1631.89	-2037.60	145.89	1627.61	-294.75	147.47	1793.28	-2291.69	87.67	1755.24	-353.58	1330.89	70.40	215.34	1180.33	75.84	-191.73
3.94000	-2306.06	161.30	8.15	-2430.24	159.29	-18.65	-1835.77	337.33	88.28	-1986.74	287.48	109.03	-1804.11	-18.30	7.71	-1841.44	-9.40	13.44	-1753.66	-0.70	176.32	-1753.66	-10.06	233.22	-2180.73	113.47	1356.89	-1401.36	61.95	1671.88	-2043.53	33.87	1631.91	-2020.08	144.80	1627.77	-294.75	147.47	1793.28	-2281.75	88.58	1755.39	-356.26	1332.42	69.58	215.43	1179.59	76.37	-197.03
3.95000	-2318.50	162.66	7.39	-2415.61	159.12	-14.80	-1828.97	335.50	87.90	-1977.63	286.02	109.24	-1823.47	-18.14	1.79	-1858.57	-9.37	8.13	-1753.66	-0.70	176.32	-1753.66	-10.06	233.22	-2178.03	110.54	1357.85	-1401.36	61.95	1671.88	-2027.66	31.86	1632.64	-2010.64	142.90	1627.90	-294.75	147.47	1793.28	-2271.82	89.50	1755.55	-353.85	1333.40	69.55	214.84	1179.70	76.25	-189.96
3.96000	-2310.87	162.16	10.53	-2410.53	159.66	-14.41	-1822.21	333.65	87.51	-1968.56	284.56	109.43	-1864.53	-18.12	-8.72	-1855.25	-9.41	7.27	-1753.66	-0.70	176.32	-1753.66	-10.06	233.22	-2166.92	109.29	1360.25	-1401.36	61.95	1671.88	-2003.46	28.62	1632.40	-2013.97	139.77	1629.14	-294.75	147.47	1793.28	-2261.90	90.43	1755.70	-352.99	1331.84	70.19	217.35	1180.71	76.07	-190.46
3.97000	-2320.40	164.55	7.19	-2405.54	160.19	-14.01	-1815.50	331.81	87.10	-1959.54	283.11	109.61	-1805.28	-16.19	2.10	-1847.07	-8.34	7.45	-1753.66	-0.70	176.32	-1753.66	-10.06	233.22	-2158.62	107.04	1362.06	-1401.36	61.95	1671.88	-2012.48	26.07	1634.91	-2014.36	136.35	1630.92	-294.75	147.47	1793.28	-2251.99	91.38	1755.86	-356.47	1332.77	69.26	216.70	1180.34	76.22	-191.87
3.98000	-2292.63	162.57	10.74	-2393.33	159.59	-13.01	-1808.84	329.95	86.67	-1950.57	281.67	109.77	-1794.29	-17.52	4.49	-1852.07	-9.42	6.42	-1753.66	-0.70	176.32	-1753.66	-10.06	233.22	-2138.36	105.84	1364.01	-1401.36	61.95	1671.88	-2012.38	22.57	1636.77	-2000.50	133.96	1632.17	-294.75	147.47	1793.28	-2242.09	92.33	1756.01	-354.65	1332.95	69.34	217.33	1179.37	76.80	-195.65
3.99000	-2294.71	164.23	10.12	-2408.35	159.44	-15.73	-1802.22	328.09	86.23	-1941.66	280.23	109.92	-1826.91	-17.68	-3.42	-1846.10	-8.25	6.72	-1753.66	-0.70	176.32	-1753.66	-10.06	233.22	-2132.38	102.92	1365.03	-1401.36	61.95	1671.88	-2007.30	20.81	1637.51	-1994.38	130.92	1633.39	-294.75	147.47	1793.28	-2232.21	93.30	1756.17	-354.06	1331.95	69.85	215.17	1180.03	76.16	-193.49
4.00000	-2328.91	162.74	0.91	-2394.50	158.78	-14.39	-1795.65	326.23	85.78	-1932.80	278.80	110.05	-1822.89	-16.78	-3.57	-1840.44	-8.84	7.69	-1753.66	-0.70	176.32	-1753.66	-10.06	233.22	-2132.75	100.26	1366.01	-1401.36	61.95	1671.88	-1994.69	19.15	1637.90	-1985.96	128.01	1634.47	-294.75	147.47	1793.28	-2222.34	94.28	1756.33	-353.68	1332.36	69.83	215.83	1179.78	76.43	-197.13
4.01000	-2330.61	163.85	-2.00	-2426.42	159.61	-21.52	-1789.13	324.36	85.31	-1923.99	277.38	110.17	-1813.72	-15.63	-2.76	-1865.52	-8.64	0.74	-1753.66	-0.70	176.32	-1753.66	-10.06	233.22	-2111.39	98.48	1367.24	-1401.36	61.95	1671.88	-1994.43	15.58	1639.68	-1977.32	125.09	1635.75	-294.75	147.47	1793.28	-2212.49	95.28	1756.49	-351.39	1331.26	70.70	215.35	1180.53	75.82	-195.09
4.02000	-2362.02	163.55	-10.03	-2397.10	159.67	-15.41	-1782.65	322.49	84.82	-1915.23	275.97	110.28	-1827.23	-15.36	-6.96	-1856.27	-6.74	2.43	-1753.66	-0.70	176.32	-1753.66	-10.06	233.22	-2117.20	96.25	1368.49	-1401.36	61.95	1671.88	-1973.62	13.55	1640.94	-1958.05	123.25	1636.89	-294.75	147.47	1793.28	-2202.65	96.28	1756.64	-357.26	1333.95	68.79	216.00	1180.69	75.96	-193.76
4.03000	-2367.48	164.86	-13.24	-2388.71	161.13	-15.80	-1776.23	320.61	84.32	-1906.53	274.56	110.37	-1814.06	-14.20	-4.22	-1858.59	-6.79	0.83	-1753.66	-0.70	176.32	-1753.66	-10.06	233.22	-2104.03	93.69	1369.49	-1401.36	61.95	1671.88	-1979.83	9.83	1642.11	-1959.07	120.09	1638.62	-294.75	147.47	1793.28	-2192.82	97.30	1756.80	-359.19	1333.53	68.39	215.67	1179.41	75.88	-195.60
4.04000	-2374.39	165.66	-17.92	-2390.65	161.52	-17.68	-1769.85	318.73	83.80	-1897.88	273.16	110.45	-1810.80	-14.85	-4.27	-1864.72	-7.76	-0.39	-1753.66	-0.70	176.32	-1753.66	-10.06	233.22	-2088.93	91.72	1370.52	-1401.36	61.95	1671.88	-1972.86	7.68	1642.95	-1963.44	117.37	1639.51	-294.75	147.47	1793.28	-2183.01	98.34	1756.96	-351.24	1331.30	70.61	215.90	1179.39	76.20	-192.60
4.05000	-2377.99	165.97	-21.37	-2420.90	161.62	-24.70	-1763.52	316.84	83.27	-1889.29	271.77	110.51	-1832.00	-16.09	-8.14	-1862.26	-7.66	-0.38	-1753.66	-0.70	176.32	-1753.66	-10.06	233.22	-2076.69	89.37	1370.81	-1401.36	61.95	1671.88	-1960.07	6.01	1643.40	-1957.52	115.41	1640.08	-294.75	147.47	1793.28	-2173.21	99.38	1757.12	-351.00	1331.07	70.94	215.19	1179.83	76.26	-196.30
4.06000	-2367.55	166.93	-23.87	-2385.85	164.53	-18.68	-1757.25	314.95	82.71	-1880.76	270.39	110.55	-1812.12	-14.35	-4.79	-1831.54	-8.07	6.27	-1753.66	-0.70	176.32	-1753.66	-10.06	233.22	-2079.56	87.18	1371.81	-1401.36	61.95	1671.88	-1944.49	3.54	1643.89	-1949.39	113.31	1641.88	-294.75	147.47	1793.28	-2163.43	100.44	1757.28	-352.33	1332.49	70.30	216.59	1180.57	76.14	-193.75
4.07000	-2350.67	166.98	-24.75	-2378.07	163.98	-18.60	-1751.02	313.06	82.15	-1872.28	269.02	110.58	-1811.35	-16.38	-6.56	-1841.43	-6.04	3.27	-1753.66	-0.70	176.32	-1753.66	-10.06	233.22	-2066.75	85.00	1372.20	-1401.36	61.95	1671.88	-1944.02	0.90	1644.94	-1907.19	112.47	1641.61	-294.75	147.47	1793.28	-2153.67	101.51	1757.44	-352.45	1331.62	70.36	215.15	1180.32	75.92	-193.46
4.08000	-2363.17	168.30	-30.06	-2367.12	164.61	-15.87	-1744.85	311.16	81.56	-1863.86	267.65	110.60	-1814.18	-14.80	-7.48	-1840.56	-6.81	2.19	-1753.66	-0.70	176.32	-1753.66	-10.06	233.22	-2075.88	82.49	1372.70	-1401.36	61.95	1671.88	-1924.41	-0.70	1645.53	-1913.81	110.21	1643.67	-294.75	147.47	1793.28	-2143.92	102.59	1757.60	-349.13	1330.10	71.19	214.86	1179.38	76.27	-195.36
4.09000	-2345.95	170.04	-27.39	-2375.90	166.56	-15.65	-1738.73	309.26	80.96	-1855.50	266.30	110.60	-1828.58	-14.19	-9.46	-1849.37	-6.31	-0.38	-1753.66	-0.70	176.32	-1753.66	-10.06	233.22	-2066.38	80.52	1373.76	-1401.36	61.95	1671.88	-1916.40	-2.46	1646.31	-1916.56	107.80	1645.38	-294.75	147.47	1793.28	-2134.19	103.69	1757.76	-356.23	1332.60	69.02	213.38	1179.65	76.04	-192.32
4.10000	-2348.12	172.98	-29.50	-2367.16	170.37	-11.74	-1732.66	307.35	80.35	-1847.20	264.95	110.58	-1821.73	-15.16	-8.05	-1844.84	-7.38	2.99	-1753.66	-0.70	176.32	-1753.66	-10.06	233.22	-2061.57	78.86	1373.33	-1401.36	61.95	1671.88	-1915.89	-4.64	1647.07	-1917.39	105.18	1646.34	-294.75	147.47	1793.28	-2124.47	104.80	1757.92	-352.82	1331.02	70.24	214.61	1180.33	75.71	-190.11
4.11000	-2328.70	176.30	-28.38	-2344.34	171.69	-3.78	-1726.64	305.45	79.71	-1838.96	263.61	110.55	-1837.09	-15.50	-12.23	-1866.49	-8.36	-3.65	-1753.66	-0.70	176.32	-1753.66	-10.06	233.22	-2054.64	77.48	1374.75	-1401.36	61.95	1671.88	-1908.66	-7.69	1647.73	-1915.76	102.99	1646.96	-294.75	147.47	1793.28	-2114.77	105.92	1758.08	-354.76	1332.17	69.49	215.12	1180.80	75.76	-189.60
4.12000	-2312.39	179.96	-28.64	-2331.54	174.45	1.86	-1720.68	303.53	79.06	-1830.78	262.29	110.50	-1804.86	-13.68	-6.64	-1883.88	-6.29	-8.29	-1753.66	-0.70	176.32	-1753.66	-10.06	233.22	-2035.90	76.29	1373.94	-1401.36	61.95	1671.88	-1913.43	-9.12	1648.58	-1882.33	101.15	1646.55	-294.75	147.47	1793.28	-2105.09	107.06	1758.24	-353.69	1331.10	70.51	218.60	1179.89	76.61	-193.53
4.13000	-2294.43	184.65	-24.23	-2308.70	178.29	8.47	-1714.77	301.62	78.40	-1822.66	260.97	110.43	-1845.63	-15.20	-13.48	-1861.55	-7.77	-2.68	-1753.66	-0.70	176.32	-1753.66	-10.06	233.22	-2037.49	73.54	1374.60	-1401.36	61.95	1671.88	-1902.78	-10.53	1648.68	-1886.42	98.93	1647.35	-294.75	147.47	1793.28	-2095.43	108.21	1758.40	-355.76	1330.23	70.12	218.21	1179.55	76.43	-193.46
4.14000	-2270.56	189.20	-18.20	-2296.98	182.55	13.01	-1708.91	299.70	77.71	-1814.61	259.67	110.35	-1780.11	-15.51	-1.96	-1867.66	-6.35	-4.24	-1753.66	-0.70	176.32	-1753.66	-10.06	233.22	-2034.85	72.40	1374.03	-1401.36	61.95	1671.88	-1891.95	-12.24	1648.58	-1885.70	96.63	1647.89	-294.75	147.47	1793.28	-2085.79	109.37	1758.56	-351.87	1330.99	70.82	215.28	1179.76	76.16	-195.42
4.15000	-2256.95	193.84	-14.07	-2256.51	185.85	21.53	-1703.11	297.78	77.01	-1806.61	258.37	110.25	-1808.22	-16.81	-8.87	-1847.13	-5.90	0.24	-1753.66	-0.70	176.32	-1753.66	-10.06	233.22	-2022.03	71.26	1374.82	-1401.36	61.95	1671.88	-1883.33	-14.05	1648.78	-1883.01	95.30	1648.49	-294.75	147.47	1793.28	-2076.16	110.55	1758.73	-353.58	1332.05	70.49	215.30	1179.98	76.22	-191.60
4.16000	-2243.75	197.42	-11.67	-2270.48	189.90	19.33	-1697.36	295.86	76.29	-1798.68	257.09	110.14	-1817.04	-13.57	-9.58	-1866.40	-7.49	-4.13	-1753.66	-0.70	176.32	-1753.66	-10.06	233.22	-2018.10	70.28	1375.32	-1401.36	61.95	1671.88	-1881.58	-15.50	1649.75	-1874.80	95.12	1649.20	-294.75	147.47	1793.28	-2066.56	111.74	1758.89	-353.28	1333.20	70.07	215.79	1179.71	76.37	-190.54
4.17000	-2215.35	200.21	-7.82	-2234.42	191.31	24.88	-1691.67	293.93	75.56	-1790.82	255.81	110.00	-1791.39	-14.34	-2.50	-1871.86	-6.98	-3.69	-1753.66	-0.70	176.32	-1753.66	-10.06	233.22	-2005.83	69.13	1375.61	-1401.36	61.95	1671.88	-1877.38	-17.30	1650.09	-1858.07	93.04	1649.20	-294.75	147.47	1793.28	-2056.97	112.95	1759.05	-352.93	1331.78	69.98	216.05	1180.09	76.00	-191.38
4.18000	-2201.41	203.12	-8.08	-2225.94	193.64	22.35	-1686.03	292.00	74.80	-1783.02	254.55	109.86	-1782.44	-12.61	-0.38	-1874.65	-8.10	-5.07	-1753.66	-0.70	176.32	-1753.66	-10.06	233.22	-1988.53	68.74	1376.28	-1401.36	61.95	1671.88	-1868.22	-18.46	1649.51	-1855.22	91.33	1649.31	-294.75	147.47	1793.28	-2047.41	114.16	1759.22	-351.77	1331.26	70.46	217.67	1180.40	76.26	-196.81
4.19000	-2164.44	204.80	-4.16	-2171.21	194.92	30.41	-1680.45	290.07	74.03	-1775.29	253.30	109.69	-1823.77	-15.54	-7.85	-1859.06	-6.42	-1.81	-1753.66	-0.70	176.32	-1753.66	-10.06	233.22	-2005.79	66.28	1378.15	-1401.36	61.95	1671.88	-1861.12	-20.07	1649.58	-1850.54	90.05	1649.35	-294.75	147.47	1793.28	-2037.86	115.40	1759.38	-354.84	1330.96	70.15	216.93	1179.70	76.30	-201.73
4.20000	-2158.43	207.32	-7.99	-2164.52	197.15	25.60	-1674.93	288.14	73.24	-1767.62	252.06	109.51	-1791.38	-14.33	-3.59	-1874.37	-7.69	-5.54	-1753.66	-0.70	176.32	-1753.66	-10.06	233.22	-1995.91	65.79	1377.94	-1401.36	61.95	1671.88	-1853.19	-21.17	1649.77	-1846.61	89.07	1649.39	-294.75	147.47	1793.28	-2028.34	116.64	1759.55	-347.96	1329.25	72.26	215.22	1181.22	75.46	-198.55
4.21000	-2134.35	208.63	-8.06	-2148.68	199.48	23.97	-1669.47	286.21	72.44	-1760.02	250.84	109.31	-1816.33	-12.81	-8.53	-1854.44	-6.94	-1.68	-1753.66	-0.70	176.32	-1753.66	-10.06	233.22	-1985.17	65.90	1378.52	-1401.36	61.95	1671.88	-1841.94	-21.53	1649.46	-1840.44	87.48	1649.48	-294.75	147.47	1793.28	-2018.83	117.90	1759.71	-352.99	1331.91	70.36	216.05	1180.28	75.99	-193.74
4.22000	-2095.59	209.59	-6.29	-2121.68	200.03	21.86	-1664.06	284.27	71.61	-1752.49	249.62	109.09	-1807.33	-14.60	-4.36	-1841.77	-5.19	2.56	-1753.66	-0.70	176.32	-1753.66	-10.06	233.22	-1967.00	65.78	1378.66	-1401.36	61.95	1671.88	-1838.68	-22.85	1649.72	-1833.38	86.29	1649.53	-294.75	147.47	1793.28	-2009.35	119.17	1759.88	-357.98	1334.02	68.67	214.28	1179.00	76.14	-197.07
4.23000	-2062.63	210.95	-5.36	-2093.63	200.12	19.94	-1658.71	282.34	70.77	-1745.03	248.42	108.85	-1823.14	-13.12	-7.57	-1866.30	-6.71	-3.37	-1753.66	-0.70	176.32	-1753.66	-10.06	233.22	-1968.50	63.24	1379.73	-1401.36	61.95	1671.88	-1833.42	-24.12	1650.15	-1818.97	86.20	1649.08	-294.75	147.47	1793.28	-1999.89	120.46	1760.04	-355.95	1333.16	69.39	214.26	1179.83	75.94	-194.43
4.24000	-2036.25	211.36	-6.11	-2061.09	202.01	19.73	-1653.42	280.40	69.91	-1737.63	247.23	108.60	-1831.44	-11.70	-10.52	-1853.49	-6.22	-2.30	-1753.66	-0.70	176.32	-1753.66	-10.06	233.22	-1974.84	62.27	1380.89	-1401.36	61.95	1671.88	-1832.98	-27.34	1647.99	-1798.39	85.90	1648.10	-294.75	147.47	1793.28	-1990.46	121.76	1760.21	-354.39	1331.83	69.68	215.97	1179.50	76.20	-190.99
4.25000	-2010.29	227.23	18.61	-2035.21	201.00	16.97	-1648.19	278.46	69.04	-1730.31	246.05	108.33	-1805.54	-12.54	-6.02	-1852.51	-6.87	-1.69	-1753.66	-0.70	176.32	-1753.66	-10.06	233.22	-1960.06	61.11	1380.82	-1401.36	61.95	1671.88	-1820.48	-25.57	1650.32	-1794.79	85.15	1648.49	-294.75	147.47	1793.28	-1981.04	123.08	1760.38	-353.83	1332.13	69.98	215.37	1180.42	75.60	-196.11
4.26000	-1978.14	229.14	18.12	-2012.60	214.27	35.42	-1643.02	276.52	68.14	-1723.06	244.89	108.04	-1834.44	-13.12	-10.64	-1845.49	-6.11	-0.30	-1753.66	-0.70	176.32	-1753.66	-10.06	233.22	-1955.33	60.82	1381.07	-1401.36	61.95	1671.88	-1799.54	-25.92	1649.75	-1811.40	84.44	1651.12	-294.75	147.47	1793.28	-1971.65	124.40	1760.55	-354.34	1333.98	68.92	211.99	1180.87	75.16	-193.13
4.27000	-1947.17	230.27	17.75	-1987.36	215.36	33.20	-1637.90	274.58	67.23	-1715.88	243.74	107.74	-1810.82	-12.07	-6.72	-1873.08	-6.75	-5.92	-1753.66	-0.70	176.32	-1753.66	-10.06	233.22	-1943.21	60.06	1381.27	-1401.36	61.95	1671.88	-1779.41	-9.11	1670.00	-1810.18	82.68	1650.49	-294.75	147.47	1793.28	-1962.28	125.75	1760.72	-353.64	1331.98	69.87	212.43	1180.96	75.16	-190.87
4.28000	-1921.15	230.79	16.97	-1949.48	216.71	33.83	-1632.85	272.63	66.29	-1708.77	242.60	107.41	-1788.90	-10.71	-2.49	-1849.68	-6.12	-2.52	-1753.66	-0.70	176.32	-1753.66	-10.06	233.22	-1927.44	58.38	1381.07	-1401.36	61.95	1671.88	-1769.78	-5.66	1674.46	-1803.58	83.00	1650.58	-294.75	147.47	1793.28	-1952.94	127.11	1760.88	-354.36	1333.85	69.46	215.45	1180.88	75.78	-192.23
4.29000	-1891.01	231.77	17.47	-1917.18	217.15	32.56	-1627.86	270.69	65.34	-1701.74	241.48	107.07	-1805.54	-10.91	-3.30	-1855.72	-5.67	-2.91	-1753.66	-0.70	176.32	-1753.66	-10.06	233.22	-1942.78	57.65	1381.63	-1401.36	61.95	1671.88	-1761.76	-3.02	1678.35	-1795.67	82.45	1650.59	-294.75	147.47	1793.28	-1943.62	128.48	1761.05	-350.17	1332.48	70.91	215.14	1180.67	75.72	-194.41
4.30000	-1866.85	232.26	16.33	-1901.24	219.34	27.66	-1622.93	268.75	64.37	-1694.78	240.37	106.70	-1810.80	-11.28	-5.21	-1884.30	-6.58	-8.57	-1753.66	-0.70	176.32	-1753.66	-10.06	233.22	-1928.73	56.76	1381.04	-1401.36	61.95	1671.88	-1757.19	-6.61	1674.94	-1780.12	82.16	1650.81	-294.75	147.47	1793.28	-1934.32	129.86	1761.22	-351.92	1332.52	70.62	217.46	1179.27	76.62	-196.86
4.31000	-1831.19	232.84	18.54	-1858.66	218.84	29.19	-1618.07	266.80	63.39	-1687.89	239.27	106.32	-1805.74	-10.91	-7.05	-1864.81	-5.88	-4.76	-1753.66	-0.70	176.32	-1753.66	-10.06	233.22	-1919.61	56.19	1381.25	-1401.36	61.95	1671.88	-1748.57	-7.19	1675.00	-1763.54	81.90	1651.59	-294.75	147.47	1793.28	-1925.05	131.27	1761.40	-350.25	1331.90	71.19	217.93	1178.07	77.13	-196.36
4.32000	-1799.61	232.43	20.69	-1838.81	220.56	26.53	-1613.26	264.86	62.38	-1681.08	238.19	105.92	-1849.29	-11.38	-16.11	-1849.36	-6.05	-1.76	-1753.66	-0.70	176.32	-1753.66	-10.06	233.22	-1914.68	55.96	1381.11	-1401.36	61.95	1671.88	-1740.24	-7.26	1674.83	-1751.79	82.33	1650.39	-294.75	147.47	1793.28	-1915.81	132.68	1761.57	-352.93	1325.81	73.58	217.73	1178.70	76.91	-190.06
4.33000	-1770.47	233.21	22.92	-1797.74	221.19	30.05	-1608.52	262.91	61.35	-1674.35	237.13	105.50	-1817.95	-9.31	-9.16	-1859.10	-6.31	-3.20	-1753.66	-0.70	176.32	-1753.66	-10.06	233.22	-1919.72	56.35	1380.85	-1401.36	61.95	1671.88	-1735.09	-7.39	1674.85	-1763.07	81.20	1651.06	-294.75	147.47	1793.28	-1906.59	134.11	1761.74	-355.89	1329.80	70.62	214.94	1180.31	75.75	-195.27
4.34000	-1735.10	232.92	27.00	-1777.42	221.88	28.74	-1603.85	260.97	60.31	-1667.69	236.07	105.07	-1825.31	-8.90	-8.73	-1859.13	-7.17	-4.95	-1753.66	-0.70	176.32	-1753.66	-10.06	233.22	-1896.52	54.97	1380.50	-1401.36	61.95	1671.88	-1730.24	-7.65	1674.86	-1762.42	80.29	1651.17	-294.75	147.47	1793.28	-1897.39	135.56	1761.91	-354.55	1332.56	69.79	214.06	1180.68	75.49	-193.65
4.35000	-1708.28	233.10	30.12	-1746.31	222.43	30.25	-1599.23	259.03	59.25	-1661.11	235.04	104.61	-1805.08	-10.41	-6.55	-1867.40	-7.36	-6.02	-1753.66	-0.70	176.32	-1753.66	-10.06	233.22	-1896.37	54.98	1380.44	-1401.36	61.95	1671.88	-1724.58	-7.99	1674.59	-1752.86	80.20	1651.04	-294.75	147.47	1793.28	-1888.23	137.02	1762.09	-352.19	1330.88	70.59	215.42	1179.80	76.02	-193.23
4.36000	-1674.56	233.23	35.22	-1702.60	221.09	36.78	-1594.68	257.08	58.16	-1654.61	234.02	104.13	-1827.03	-11.26	-11.25	-1864.28	-7.47	-6.59	-1753.66	-0.70	176.32	-1753.66	-10.06	233.22	-1882.76	55.78	1379.43	-1401.36	61.95	1671.88	-1717.44	-8.41	1674.18	-1752.38	80.90	1651.14	-294.75	147.47	1793.28	-1879.09	138.49	1762.26	-349.99	1329.72	71.45	215.83	1178.89	76.52	-195.95
4.37000	-1646.31	234.01	39.96	-1676.04	222.72	38.78	-1590.20	255.14	57.06	-1648.19	233.01	103.64	-1809.97	-10.03	-8.86	-1866.86	-8.61	-7.33	-1753.66	-0.70	176.32	-1753.66	-10.06	233.22	-1885.27	55.83	1379.05	-1401.36	61.95	1671.88	-1709.82	-8.26	1673.80	-1728.44	80.99	1650.13	-294.75	147.47	1793.28	-1869.97	139.98	1762.43	-352.20	1332.41	70.10	217.02	1178.86	76.59	-197.99
4.38000	-1616.93	233.67	45.20	-1670.23	221.50	38.49	-1585.78	253.20	55.94	-1641.84	232.02	103.12	-1778.07	-10.68	-1.79	-1860.34	-7.72	-5.65	-1753.66	-0.70	176.32	-1753.66	-10.06	233.22	-1861.70	67.22	1392.08	-1401.36	61.95	1671.88	-1700.25	-8.10	1673.34	-1722.34	81.10	1648.77	-294.75	147.47	1793.28	-1860.89	141.48	1762.61	-352.85	1333.14	69.76	213.70	1180.26	75.46	-194.41
4.39000	-1589.68	233.42	50.88	-1638.35	221.01	43.67	-1581.43	251.26	54.80	-1635.58	231.05	102.59	-1810.74	-12.42	-8.56	-1868.07	-7.97	-7.98	-1753.66	-0.70	176.32	-1753.66	-10.06	233.22	-1856.94	69.15	1393.43	-1401.36	61.95	1671.88	-1693.58	-8.16	1672.87	-1710.49	80.33	1645.39	-294.75	147.47	1793.28	-1851.83	143.00	1762.78	-348.61	1331.10	71.29	212.94	1181.27	75.08	-194.48
4.40000	-1560.18	233.71	57.08	-1609.73	221.51	48.86	-1577.14	249.31	53.64	-1629.40	230.10	102.03	-1815.92	-13.87	-10.45	-1885.87	-9.71	-12.11	-1753.66	-0.70	176.32	-1753.66	-10.06	233.22	-1850.22	70.48	1393.50	-1401.36	61.95	1671.88	-1687.36	-8.05	1672.27	-1704.11	82.16	1647.63	-294.75	147.47	1793.28	-1842.80	144.54	1762.96	-349.96	1331.93	71.10	215.21	1180.11	75.94	-196.51
4.41000	-1534.36	230.73	65.46	-1571.68	220.93	56.69	-1572.92	247.38	52.46	-1623.30	229.16	101.45	-1821.23	-12.70	-11.72	-1860.98	-9.12	-6.82	-1753.66	-0.70	176.32	-1753.66	-10.06	233.22	-1842.00	70.19	1393.27	-1401.36	61.95	1671.88	-1678.49	-7.66	1671.68	-1716.07	81.48	1648.10	-294.75	147.47	1793.28	-1833.80	146.08	1763.14	-353.62	1333.18	70.27	216.23	1179.62	76.46	-196.52
4.42000	-1509.35	235.06	75.16	-1542.76	220.14	66.08	-1568.77	245.44	51.26	-1617.28	228.23	100.86	-1836.72	-13.24	-16.03	-1853.81	-8.96	-5.81	-1753.66	-0.70	176.32	-1753.66	-10.06	233.22	-1836.65	72.46	1392.55	-1401.36	61.95	1671.88	-1671.29	-7.27	1671.03	-1677.74	93.60	1665.91	-294.75	147.47	1793.28	-1824.83	147.65	1763.32	-354.49	1332.94	69.85	218.00	1179.57	76.73	-194.65
4.43000	-1484.84	235.56	81.55	-1530.06	219.93	68.48	-1564.68	243.50	50.04	-1611.35	227.33	100.24	-1814.94	-13.88	-12.47	-1856.52	-9.36	-6.04	-1753.66	-0.70	176.32	-1753.66	-10.06	233.22	-1829.50	70.73	1391.70	-1401.36	61.95	1671.88	-1664.90	-6.73	1670.38	-1664.53	96.78	1669.17	-294.75	147.47	1793.28	-1815.89	149.23	1763.50	-355.08	1332.80	69.58	216.57	1181.26	76.11	-197.12
4.44000	-1460.15	237.05	89.70	-1505.11	219.06	74.93	-1560.66	241.57	48.80	-1605.50	226.44	99.61	-1806.64	-14.80	-10.01	-1873.15	-9.60	-9.96	-1753.66	-0.70	176.32	-1753.66	-10.06	233.22	-1826.63	71.14	1391.49	-1401.36	61.95	1671.88	-1658.74	-6.34	1669.89	-1649.74	99.47	1671.60	-294.75	147.47	1793.28	-1806.97	150.82	1763.67	-353.19	1332.32	70.34	214.84	1179.91	76.15	-196.17
4.45000	-1440.40	241.66	96.36	-1482.20	221.17	82.09	-1556.71	239.63	47.54	-1599.73	225.56	98.95	-1798.51	-14.01	-6.61	-1868.52	-10.67	-8.49	-1753.66	-0.70	176.32	-1753.66	-10.06	233.22	-1818.04	71.84	1390.98	-1401.36	61.95	1671.88	-1652.03	-5.72	1669.44	-1646.95	98.00	1667.52	-294.75	147.47	1793.28	-1798.09	152.43	1763.85	-349.76	1331.31	71.12	215.20	1180.39	75.67	-190.12
4.46000	-1419.74	241.64	105.50	-1456.50	219.86	90.73	-1552.83	237.70	46.26	-1594.05	224.71	98.27	-1815.19	-14.00	-11.54	-1854.25	-9.83	-5.71	-1753.66	-0.70	176.32	-1753.66	-10.06	233.22	-1806.02	73.18	1390.08	-1401.36	61.95	1671.88	-1644.33	-4.87	1668.82	-1640.71	98.22	1667.00	-294.75	147.47	1793.28	-1789.24	154.06	1764.04	-354.45	1332.14	69.89	214.38	1180.73	75.55	-192.46
4.47000	-1399.55	240.98	115.09	-1445.25	221.13	96.64	-1549.02	235.77	44.96	-1588.46	223.87	97.57	-1817.10	-15.30	-12.87	-1867.49	-9.36	-8.95	-1753.66	-0.70	176.32	-1753.66	-10.06	233.22	-1801.84	73.53	1388.84	-1401.36	61.95	1671.88	-1637.58	-4.21	1668.23	-1636.51	99.61	1666.31	-294.75	147.47	1793.28	-1780.42	155.70	1764.22	-352.37	1331.47	70.28	212.95	1180.49	75.27	-197.56
4.48000	-1382.37	241.85	123.17	-1414.71	221.83	107.02	-1545.28	233.84	43.64	-1582.95	223.06	96.85	-1812.48	-15.10	-12.31	-1856.99	-9.89	-7.68	-1753.66	-0.70	176.32	-1753.66	-10.06	233.22	-1788.81	73.75	1388.53	-1401.36	61.95	1671.88	-1632.77	-3.49	1667.78	-1625.92	100.06	1665.11	-294.75	147.47	1793.28	-1771.63	157.36	1764.40	-355.42	1333.24	69.35	213.89	1180.40	75.53	-196.63
4.49000	-1365.54	241.00	130.97	-1401.90	225.30	116.45	-1541.61	231.92	42.30	-1577.53	222.26	96.11	-1801.32	-14.52	-10.09	-1874.98	-9.62	-10.55	-1753.66	-0.70	176.32	-1753.66	-10.06	233.22	-1779.91	75.22	1387.31	-1401.36	61.95	1671.88	-1625.09	-2.58	1667.41	-1619.75	100.96	1664.47	-294.75	147.47	1793.28	-1762.87	159.03	1764.58	-354.57	1333.10	69.84	214.33	1180.18	75.56	-196.52
4.50000	-1350.16	239.42	137.64	-1386.74	223.08	122.18	-1538.01	230.00	40.94	-1572.20	221.48	95.35	-1822.98	-14.54	-14.84	-1857.31	-10.02	-7.41	-1753.66	-0.70	176.32	-1753.66	-10.06	233.22	-1776.88	76.50	1386.48	-1401.36	61.95	1671.88	-1616.41	-1.42	1666.96	-1613.15	102.32	1663.93	-294.75	147.47	1793.28	-1754.15	160.72	1764.77	-355.51	1333.18	69.31	214.98	1179.64	75.96	-195.56
4.51000	-1337.99	239.05	142.12	-1373.66	223.19	126.02	-1534.49	228.08	39.56	-1566.96	220.71	94.56	-1827.26	-14.10	-13.19	-1852.85	-9.48	-6.85	-1753.66	-0.70	176.32	-1753.66	-10.06	233.22	-1768.60	77.92	1385.29	-1401.36	61.95	1671.88	-1609.57	-0.57	1666.31	-1603.25	103.58	1663.14	-294.75	147.47	1793.28	-1745.46	162.42	1764.95	-349.44	1329.84	71.34	211.67	1180.78	75.00	-193.79
4.52000	-1325.76	235.84	145.52	-1362.88	221.40	127.58	-1531.03	226.16	38.16	-1561.81	219.97	93.76	-1783.15	-15.40	-6.34	-1855.88	-9.07	-7.47	-1753.66	-0.70	176.32	-1753.66	-10.06	233.22	-1752.11	78.01	1383.96	-1401.36	61.95	1671.88	-1602.80	0.83	1665.79	-1595.97	105.18	1662.04	-294.75	147.47	1793.28	-1736.80	164.14	1765.13	-350.06	1331.63	71.10	215.58	1179.00	76.15	-193.95
4.53000	-1317.02	234.04	145.46	-1353.59	218.70	127.69	-1527.64	224.25	36.74	-1556.75	219.25	92.93	-1810.27	-12.89	-11.33	-1871.93	-10.72	-10.70	-1753.66	-0.70	176.32	-1753.66	-10.06	233.22	-1745.96	79.74	1383.04	-1401.36	61.95	1671.88	-1594.44	2.01	1665.19	-1590.89	106.15	1661.38	-294.75	147.47	1793.28	-1728.17	165.88	1765.32	-353.29	1334.72	69.54	215.11	1179.37	75.78	-195.55
4.54000	-1309.10	230.55	143.10	-1344.94	215.33	126.24	-1521.04	222.18	34.81	-1551.78	218.54	92.08	-1813.68	-13.96	-13.18	-1874.26	-10.21	-11.42	-1753.66	-0.70	176.32	-1753.66	-10.06	233.22	-1742.67	79.99	1382.18	-1401.36	61.95	1671.88	-1587.63	2.96	1664.47	-1583.45	107.62	1660.65	-294.75	147.47	1793.28	-1719.58	167.63	1765.51	-354.42	1333.04	69.61	213.30	1181.03	75.18	-192.07
4.55000	-1302.85	227.47	138.31	-1339.18	211.48	121.75	-1518.18	217.53	31.74	-1546.90	217.86	91.21	-1841.13	-14.96	-19.15	-1868.18	-10.36	-10.25	-1753.66	-0.70	176.32	-1753.66	-10.06	233.22	-1739.92	82.84	1380.91	-1401.36	61.95	1671.88	-1581.15	4.60	1664.07	-1573.84	109.47	1659.82	-294.75	147.47	1793.28	-1711.02	169.39	1765.69	-350.49	1331.81	70.64	216.12	1180.89	75.66	-198.17
4.56000	-1298.23	224.25	131.42	-1334.35	208.02	116.10	-1513.19	219.02	32.15	-1541.61	217.18	90.37	-1801.58	-14.37	-10.41	-1867.71	-10.88	-10.02	-1753.66	-0.70	176.32	-1753.66	-10.06	233.22	-1727.95	83.62	1379.78	-1401.36	61.95	1671.88	-1573.25	6.98	1663.98	-1564.86	111.01	1658.80	-294.75	147.47	1793.28	-1702.49	171.18	1765.88	-350.12	1330.23	70.92	218.57	1179.35	76.68	-197.16
4.57000	-1293.92	219.94	123.59	-1329.59	203.41	110.27	-1511.65	216.91	30.31	-1537.87	216.03	88.93	-1819.09	-14.78	-13.64	-1874.91	-10.46	-10.72	-1753.66	-0.70	176.32	-1753.66	-10.06	233.22	-1724.48	84.87	1379.18	-1401.36	61.95	1671.88	-1566.93	8.69	1663.72	-1556.74	113.00	1658.03	-294.75	147.47	1793.28	-1694.00	172.98	1766.07	-354.38	1332.24	69.84	214.54	1179.36	76.06	-196.16
4.58000	-1290.18	214.99	116.84	-1326.52	201.51	103.25	-1511.38	213.85	28.52	-1534.36	215.95	88.13	-1794.22	-14.93	-8.89	-1876.70	-9.84	-12.14	-1753.66	-0.70	176.32	-1753.66	-10.06	233.22	-1716.44	86.96	1378.19	-1401.36	61.95	1671.88	-1558.52	10.21	1663.12	-1547.04	114.78	1657.13	-294.75	147.47	1793.28	-1685.55	174.79	1766.26	-352.02	1331.41	70.25	216.17	1179.21	76.40	-194.40
4.59000	-1286.96	212.38	109.43	-1323.81	195.27	92.95	-1510.08	211.97	27.77	-1531.86	213.69	86.91	-1785.45	-16.41	-9.25	-1865.32	-10.27	-9.90	-1753.66	-0.70	176.32	-1753.66	-10.06	233.22	-1699.92	88.69	1377.12	-1401.36	61.95	1671.88	-1552.37	11.83	1662.86	-1542.53	116.16	1656.50	-294.75	147.47	1793.28	-1677.13	176.62	1766.45	-351.36	1331.55	70.38	212.83	1180.94	75.14	-197.71
4.60000	-1281.84	211.13	100.50	-1319.09	194.30	85.13	-1508.54	210.60	27.59	-1526.66	214.11	87.15	-1801.22	-14.92	-10.10	-1864.82	-10.85	-9.63	-1753.66	-0.70	176.32	-1753.66	-10.06	233.22	-1689.63	90.30	1376.20	-1401.36	61.95	1671.88	-1544.76	14.23	1662.74	-1539.19	118.08	1655.93	-294.75	147.47	1793.28	-1668.74	178.47	1766.64	-350.61	1331.50	70.66	211.42	1182.32	74.56	-197.37
4.61000	-1275.30	206.97	86.19	-1315.85	194.24	76.79	-1505.68	211.97	28.03	-1520.62	215.85	87.71	-1790.98	-13.65	-8.48	-1860.26	-9.17	-8.59	-1753.66	-0.70	176.32	-1753.66	-10.06	233.22	-1682.22	92.19	1375.35	-1401.36	61.95	1671.88	-1533.86	17.09	1662.32	-1531.10	120.46	1655.12	-294.75	147.47	1793.28	-1660.40	180.34	1766.84	-353.93	1331.91	70.19	215.68	1181.17	75.80	-198.08
4.62000	-1272.89	211.82	80.18	-1311.43	194.44	68.42	-1504.97	211.45	27.60	-1516.94	215.68	87.66	-1803.03	-13.74	-11.09	-1873.62	-10.63	-11.55	-1753.66	-0.70	176.32	-1753.66	-10.06	233.22	-1677.11	93.41	1374.98	-1401.36	61.95	1671.88	-1526.68	19.28	1662.27	-1524.46	123.40	1654.38	-294.75	147.47	1793.28	-1652.08	182.22	1767.03	-352.36	1330.69	70.70	215.31	1181.24	75.64	-193.39
4.63000	-1271.51	205.79	68.27	-1309.72	193.37	61.15	-1504.40	211.39	27.23	-1511.21	217.03	88.26	-1798.47	-15.56	-10.16	-1867.17	-10.77	-9.64	-1753.66	-0.70	176.32	-1753.66	-10.06	233.22	-1662.55	96.64	1381.96	-1401.36	61.95	1671.88	-1520.20	21.57	1662.22	-1514.78	125.56	1653.82	-294.75	147.47	1793.28	-1643.81	184.12	1767.22	-350.23	1330.11	71.23	213.10	1181.40	75.35	-192.27
4.64000	-1268.78	205.09	60.21	-1307.12	195.31	54.98	-1504.06	211.61	26.79	-1506.55	219.12	89.32	-1819.41	-16.53	-13.16	-1865.00	-9.37	-9.07	-1753.66	-0.70	176.32	-1753.66	-10.06	233.22	-1652.76	99.14	1383.27	-1401.36	61.95	1671.88	-1513.22	23.67	1662.08	-1506.10	127.67	1653.26	-294.75	147.47	1793.28	-1635.57	186.03	1767.42	-349.67	1332.09	70.92	215.19	1180.25	76.24	-195.96
4.65000	-1267.10	204.64	51.72	-1310.70	194.78	47.01	-1501.99	213.69	27.78	-1502.92	221.33	90.52	-1827.71	-16.45	-14.26	-1861.34	-10.04	-7.72	-1753.66	-0.70	176.32	-1753.66	-10.06	233.22	-1643.40	100.82	1383.30	-1401.36	61.95	1671.88	-1504.35	26.34	1662.30	-1497.50	130.15	1653.15	-294.75	147.47	1793.28	-1627.37	187.96	1767.61	-350.38	1333.15	70.57	216.83	1177.63	77.17	-194.59
4.66000	-1263.61	203.04	44.59	-1303.32	194.30	43.00	-1501.08	213.75	28.47	-1500.26	223.02	91.57	-1830.11	-17.23	-16.11	-1850.31	-9.92	-6.46	-1753.66	-0.70	176.32	-1753.66	-10.06	233.22	-1636.42	102.72	1383.41	-1401.36	61.95	1671.88	-1494.13	29.55	1662.78	-1488.75	133.00	1653.20	-294.75	147.47	1793.28	-1619.21	189.91	1767.81	-352.11	1332.46	70.63	215.85	1179.81	76.25	-192.95
4.67000	-1260.21	202.16	39.50	-1300.63	192.86	38.54	-1501.46	211.56	28.17	-1498.50	223.54	92.14	-1777.58	-15.17	-5.53	-1851.39	-9.60	-6.51	-1753.66	-0.70	176.32	-1753.66	-10.06	233.22	-1629.15	105.83	1383.80	-1401.36	61.95	1671.88	-1486.89	32.15	1663.12	-1480.58	136.04	1653.04	-294.75	147.47	1793.28	-1611.09	191.87	1768.01	-356.17	1332.95	69.16	214.13	1181.12	75.39	-196.30
4.68000	-1257.92	201.45	35.89	-1305.40	191.63	33.21	-1500.81	211.34	28.50	-1497.61	222.26	91.95	-1801.03	-13.83	-9.67	-1838.99	-9.67	-3.43	-1753.66	-0.70	176.32	-1753.66	-10.06	233.22	-1621.79	108.32	1384.63	-1401.36	61.95	1671.88	-1481.02	34.70	1663.47	-1470.88	138.88	1653.10	-294.75	147.47	1793.28	-1603.01	193.85	1768.21	-350.32	1332.41	70.35	217.55	1179.78	76.26	-197.29
4.69000	-1257.77	201.10	32.96	-1302.68	191.75	31.06	-1500.30	211.12	28.88	-1496.05	221.81	92.31	-1825.52	-14.96	-14.62	-1861.07	-10.73	-7.40	-1753.66	-0.70	176.32	-1753.66	-10.06	233.22	-1611.25	109.72	1385.21	-1401.36	61.95	1671.88	-1473.93	37.05	1663.77	-1464.11	141.34	1653.25	-294.75	147.47	1793.28	-1594.96	195.85	1768.41	-352.59	1331.92	69.94	217.63	1179.18	76.71	-193.12
4.70000	-1258.13	200.01	29.76	-1300.32	192.38	29.70	-1501.00	209.19	28.29	-1497.56	217.50	90.39	-1784.82	-15.44	-6.63	-1846.15	-9.54	-5.34	-1753.66	-0.70	176.32	-1753.66	-10.06	233.22	-1608.35	111.98	1385.87	-1401.36	61.95	1671.88	-1464.05	39.95	1664.48	-1457.28	143.67	1653.50	-294.75	147.47	1793.28	-1586.96	197.86	1768.61	-356.96	1334.56	68.69	218.78	1179.44	77.01	-193.73
4.71000	-1256.89	200.55	28.40	-1302.97	192.11	27.09	-1498.64	211.75	30.05	-1497.04	216.68	90.05	-1777.08	-13.70	-5.39	-1856.07	-10.21	-6.24	-1753.66	-0.70	176.32	-1753.66	-10.06	233.22	-1598.13	113.89	1387.02	-1401.36	61.95	1671.88	-1452.24	43.33	1665.34	-1447.91	146.18	1653.70	-294.75	147.47	1793.28	-1579.00	199.90	1768.81	-353.81	1332.52	70.05	216.97	1179.89	76.42	-195.21
4.72000	-1257.00	200.35	27.24	-1299.57	192.03	27.19	-1498.84	210.74	29.79	-1497.54	214.78	89.50	-1776.20	-15.70	-4.29	-1868.24	-10.24	-9.13	-1753.66	-0.70	176.32	-1753.66	-10.06	233.22	-1590.36	116.56	1387.85	-1401.36	61.95	1671.88	-1445.79	46.46	1666.24	-1438.88	149.35	1653.63	-294.75	147.47	1793.28	-1571.07	201.94	1769.01	-353.31	1331.96	69.97	213.39	1180.28	75.58	-192.81
4.73000	-1255.76	200.13	26.83	-1299.22	191.60	26.75	-1499.29	210.13	29.55	-1497.83	213.64	89.13	-1800.38	-14.82	-9.70	-1867.90	-9.17	-9.58	-1753.66	-0.70	176.32	-1753.66	-10.06	233.22	-1578.31	118.91	1389.06	-1401.36	61.95	1671.88	-1438.92	48.98	1667.16	-1430.50	152.20	1654.20	-294.75	147.47	1793.28	-1563.19	204.01	1769.21	-350.51	1330.78	70.63	212.57	1181.49	75.11	-191.33
4.74000	-1256.47	200.22	26.33	-1298.11	192.60	26.82	-1498.78	210.90	29.99	-1498.36	212.58	88.96	-1822.73	-13.76	-14.94	-1845.34	-8.55	-4.13	-1753.66	-0.70	176.32	-1753.66	-10.06	233.22	-1574.59	120.18	1388.15	-1401.36	61.95	1671.88	-1430.66	51.38	1667.76	-1421.57	154.69	1654.32	-294.75	147.47	1793.28	-1555.35	206.09	1769.42	-351.25	1331.31	70.55	213.37	1179.49	75.83	-195.07
4.75000	-1255.62	200.29	26.34	-1298.23	191.64	26.46	-1499.18	209.93	29.37	-1497.76	213.12	88.87	-1803.22	-14.60	-10.84	-1846.03	-8.79	-3.78	-1753.66	-0.70	176.32	-1753.66	-10.06	233.22	-1566.14	124.37	1391.29	-1401.36	61.95	1671.88	-1421.68	54.08	1668.62	-1412.81	157.28	1654.88	-294.75	147.47	1793.28	-1547.54	208.19	1769.62	-352.39	1331.84	70.25	215.24	1178.88	76.17	-193.74
4.76000	-1255.32	201.03	26.64	-1298.42	191.59	26.41	-1499.02	210.33	29.54	-1497.90	213.15	88.75	-1825.57	-14.46	-15.00	-1868.50	-10.50	-6.86	-1753.66	-0.70	176.32	-1753.66	-10.06	233.22	-1557.71	127.09	1392.87	-1401.36	61.95	1671.88	-1414.98	57.53	1670.07	-1404.55	160.63	1655.96	-294.75	147.47	1793.28	-1539.79	210.31	1769.83	-351.27	1330.31	71.15	215.00	1180.13	76.12	-194.54
4.77000	-1256.13	200.29	26.15	-1299.60	191.55	25.79	-1499.08	210.34	29.37	-1498.15	212.97	88.72	-1800.88	-13.41	-9.69	-1858.16	-9.01	-5.10	-1753.66	-0.70	176.32	-1753.66	-10.06	233.22	-1546.99	129.91	1393.93	-1401.36	61.95	1671.88	-1405.32	60.08	1670.97	-1396.00	163.21	1656.60	-294.75	147.47	1793.28	-1532.07	212.44	1770.04	-353.31	1331.89	70.29	215.64	1181.01	76.05	-193.75
4.78000	-1258.11	199.79	25.40	-1298.35	191.85	26.28	-1499.77	209.81	29.24	-1498.03	213.29	88.55	-1830.86	-15.85	-17.61	-1851.05	-9.25	-3.57	-1753.66	-0.70	176.32	-1753.66	-10.06	233.22	-1542.33	133.03	1395.40	-1401.36	61.95	1671.88	-1397.09	62.67	1671.95	-1387.06	165.67	1657.62	-294.75	147.47	1793.28	-1524.40	214.60	1770.24	-353.10	1331.72	70.24	213.95	1180.87	75.45	-193.16
4.79000	-1254.79	200.43	26.50	-1295.41	191.96	26.69	-1499.15	210.62	29.46	-1497.99	213.60	88.60	-1819.27	-15.14	-14.80	-1855.99	-9.46	-5.86	-1753.66	-0.70	176.32	-1753.66	-10.06	233.22	-1534.37	135.84	1396.58	-1401.36	61.95	1671.88	-1371.01	151.60	1661.09	-1381.20	167.90	1658.34	-294.75	147.47	1793.28	-1516.76	216.77	1770.45	-354.48	1332.21	69.67	214.19	1179.31	75.95	-189.66
4.80000	-1254.83	200.17	26.47	-1302.29	191.97	24.81	-1499.59	210.21	29.20	-1498.27	213.78	88.55	-1831.36	-17.75	-15.78	-1850.63	-9.73	-5.90	-1753.66	-0.70	176.32	-1753.66	-10.06	233.22	-1526.08	138.01	1397.52	-1401.36	61.95	1671.88	-1379.51	85.59	1671.46	-1375.67	170.32	1659.20	-294.75	147.47	1793.28	-1509.18	218.95	1770.66	-354.01	1332.76	69.76	213.70	1178.89	75.86	-196.13
4.81000	-1255.38	200.13	26.26	-1296.89	191.91	26.27	-1499.27	210.64	29.22	-1498.13	214.37	88.56	-1814.36	-17.50	-14.53	-1848.06	-10.00	-7.84	-1753.66	-0.70	176.32	-1753.66	-10.06	233.22	-1517.73	140.88	1398.38	-1401.36	61.95	1671.88	-1374.11	70.22	1674.87	-1369.22	173.04	1660.69	-294.75	147.47	1793.28	-1501.63	221.16	1770.87	-355.45	1333.94	69.09	214.11	1178.79	76.17	-200.08
4.82000	-1256.53	200.54	26.01	-1297.14	192.08	26.15	-1499.09	211.31	29.48	-1497.12	215.77	88.95	-1802.81	-17.02	-13.10	-1840.82	-10.65	-7.09	-1753.66	-0.70	176.32	-1753.66	-10.06	233.22	-1510.24	142.78	1399.31	-1401.36	61.95	1671.88	-1369.43	72.61	1675.86	-1356.98	175.89	1660.96	-294.75	147.47	1793.28	-1494.13	223.38	1771.09	-355.60	1332.21	69.46	215.23	1179.80	75.99	-199.27
4.83000	-1260.03	200.48	25.12	-1299.56	191.79	25.51	-1498.95	211.43	29.14	-1497.76	215.45	88.63	-1784.01	-17.07	-9.77	-1844.40	-11.14	-8.51	-1753.66	-0.70	176.32	-1753.66	-10.06	233.22	-1503.89	145.54	1400.06	-1401.36	61.95	1671.88	-1360.35	75.20	1676.68	-1349.25	177.99	1661.96	-294.75	147.47	1793.28	-1486.68	225.62	1771.30	-351.45	1331.43	70.45	214.55	1180.96	75.52	-194.38
4.84000	-1255.66	200.34	26.30	-1298.28	191.76	25.51	-1499.59	211.22	29.07	-1498.50	215.06	88.52	-1792.43	-18.28	-11.47	-1826.72	-11.22	-5.49	-1753.66	-0.70	176.32	-1753.66	-10.06	233.22	-1495.34	147.61	1401.00	-1401.36	61.95	1671.88	-1341.33	162.94	1665.77	-1344.28	179.77	1663.01	-294.75	147.47	1793.28	-1479.27	227.88	1771.51	-350.98	1331.88	70.77	214.72	1179.35	76.02	-194.59
4.85000	-1255.67	200.45	26.48	-1302.27	192.21	24.75	-1500.10	210.66	28.71	-1498.31	215.47	88.22	-1780.53	-20.91	-9.23	-1814.79	-12.10	-2.42	-1753.66	-0.70	176.32	-1753.66	-10.06	233.22	-1488.48	149.42	1401.60	-1401.36	61.95	1671.88	-1347.26	97.20	1676.15	-1339.51	181.52	1664.11	-294.75	147.47	1793.28	-1471.90	230.16	1771.73	-349.69	1331.30	71.10	213.20	1180.34	75.19	-194.77
4.86000	-1257.96	200.62	25.88	-1299.44	191.95	25.57	-1500.58	210.21	28.39	-1499.32	214.70	87.76	-1794.26	-12.08	7.54	-1803.35	-13.66	1.39	-1753.66	-0.70	176.32	-1753.66	-10.06	233.22	-1481.51	151.24	1402.18	-1401.36	61.95	1671.88	-1340.90	82.02	1679.67	-1330.27	184.03	1665.07	-294.75	147.47	1793.28	-1464.58	232.45	1771.94	-352.27	1333.03	70.06	213.13	1181.02	75.33	-196.03
4.87000	-1258.84	200.81	25.70	-1300.05	193.36	25.58	-1499.82	211.36	28.88	-1498.66	215.53	88.08	-1793.57	-15.54	10.23	-1802.56	-16.09	3.53	-1753.66	-0.70	176.32	-1753.66	-10.06	233.22	-1472.55	153.52	1402.67	-1401.36	61.95	1671.88	-1333.46	83.86	1680.43	-1321.89	185.98	1665.60	-294.75	147.47	1793.28	-1457.31	234.76	1772.16	-354.08	1334.06	69.16	215.34	1180.65	75.95	-197.02
4.88000	-1259.43	200.91	25.61	-1300.50	192.19	25.19	-1498.84	212.42	29.20	-1498.90	215.65	87.99	-1773.42	-18.61	14.45	-1793.19	-10.77	33.35	-1753.66	-0.70	176.32	-1753.66	-10.06	233.22	-1466.95	154.73	1402.93	-1401.36	61.95	1671.88	-1330.11	85.78	1681.08	-1312.94	187.75	1665.87	-294.75	147.47	1793.28	-1450.07	237.79	1772.44	-348.92	1328.82	71.56	214.73	1181.52	75.57	-192.63
4.89000	-1258.95	201.19	25.65	-1297.51	192.67	25.73	-1500.01	211.07	28.48	-1498.71	215.75	87.99	-1761.14	-21.62	18.99	-1778.14	-11.99	41.13	-1753.66	-0.70	176.32	-1753.66	-10.06	233.22	-1458.62	156.64	1403.20	-1401.36	61.95	1671.88	-1312.49	172.26	1669.61	-1307.73	189.31	1666.41	-294.75	147.47	1793.28	-1444.14	239.03	1772.85	-352.44	1330.15	70.78	213.06	1180.97	75.19	-194.66
4.90000	-1259.21	200.92	25.56	-1299.87	191.82	25.33	-1500.18	211.10	28.62	-1499.02	215.48	87.89	-1749.13	-28.26	27.97	-1768.12	-14.26	45.11	-1753.66	-0.70	176.32	-1753.66	-10.06	233.22	-1451.09	157.87	1403.54	-1401.36	61.95	1671.88	-1313.89	106.90	1679.80	-1303.39	191.03	1666.94	-294.75	147.47	1793.28	-1437.29	241.38	1772.97	-348.10	1331.00	71.57	217.23	1179.99	76.45	-197.16
4.91000	-1255.94	201.43	26.59	-1301.67	192.84	24.72	-1500.03	211.02	28.57	-1498.83	215.66	87.88	-1745.78	-28.61	25.48	-1753.42	-16.81	49.39	-1753.66	-0.70	176.32	-1753.66	-10.06	233.22	-1445.71	159.35	1403.75	-1401.36	61.95	1671.88	-1307.83	91.18	1682.79	-1295.47	193.19	1667.42	-294.75	147.47	1793.28	-1430.77	243.64	1773.14	-348.33	1330.19	71.91	215.65	1181.39	75.79	-197.44
4.92000	-1254.74	201.14	26.84	-1298.96	193.62	25.30	-1500.64	210.37	28.34	-1499.67	214.73	87.54	-1722.81	-32.21	29.99	-1739.10	-19.00	52.78	-1753.66	-0.70	176.32	-1753.66	-10.06	233.22	-1440.15	160.18	1404.06	-1401.36	61.95	1671.88	-1301.79	92.82	1683.27	-1288.56	195.01	1667.52	-294.75	147.47	1793.28	-1423.89	246.04	1773.32	-351.03	1330.75	71.10	214.62	1180.77	75.54	-194.58
4.93000	-1257.49	200.74	26.07	-1299.32	193.19	25.40	-1500.25	210.84	28.53	-1499.23	215.04	87.77	-1707.48	-35.58	32.51	-1725.02	-21.09	54.89	-1753.66	-0.70	176.32	-1753.66	-10.06	233.22	-1434.43	161.90	1404.43	-1401.36	61.95	1671.88	-1296.72	94.26	1683.49	-1281.28	196.67	1667.91	-294.75	147.47	1793.28	-1417.16	248.23	1773.33	-354.18	1332.35	69.84	213.13	1180.16	75.62	-192.30
4.94000	-1258.57	200.73	25.65	-1297.99	193.25	25.80	-1499.81	211.15	28.65	-1499.16	214.94	87.78	-1684.55	-37.91	36.21	-1707.60	-23.88	56.74	-1753.66	-0.70	176.32	-1753.66	-10.06	233.22	-1422.51	164.05	1410.38	-1401.36	61.95	1671.88	-1292.39	95.59	1683.80	-1278.69	197.56	1668.16	-294.75	147.47	1793.28	-1411.22	249.34	1773.45	-351.93	1331.10	70.34	214.37	1180.36	75.51	-192.52
4.95000	-1255.94	200.20	26.36	-1301.87	192.56	24.63	-1499.58	211.24	28.91	-1499.01	214.94	88.10	-1669.95	-41.26	37.16	-1687.59	-26.20	58.16	-1753.66	-0.70	176.32	-1753.66	-10.06	233.22	-1421.47	165.02	1405.92	-1401.36	61.95	1671.88	-1287.23	96.90	1684.04	-1274.69	198.52	1668.15	-294.75	147.47	1793.28	-1404.53	251.66	1773.49	-354.17	1332.94	69.52	216.12	1179.78	75.83	-192.02
4.96000	-1258.80	201.14	25.40	-1300.17	191.94	25.13	-1499.95	210.77	28.60	-1497.95	216.12	88.78	-1649.69	-43.02	36.78	-1671.63	-29.23	57.91	-1753.66	-0.70	176.32	-1753.66	-10.06	233.22	-1415.78	166.38	1405.32	-1401.36	61.95	1671.88	-1280.28	98.22	1684.14	-1265.64	200.25	1668.05	-294.75	147.47	1793.28	-1398.94	252.43	1773.72	-354.59	1332.81	69.71	213.78	1180.07	75.57	-196.71
4.97000	-1256.27	200.17	25.81	-1299.30	192.38	25.30	-1499.85	210.69	28.72	-1499.14	214.12	88.04	-1629.11	-45.97	37.09	-1653.05	-31.52	57.22	-1753.66	-0.70	176.32	-1753.66	-10.06	233.22	-1411.36	168.15	1405.48	-1401.36	61.95	1671.88	-1274.69	100.04	1684.53	-1256.62	202.19	1668.10	-294.75	147.47	1793.28	-1392.58	254.11	1773.80	-352.85	1332.07	70.31	214.57	1179.42	76.18	-197.73
4.98000	-1255.24	200.87	26.23	-1303.21	192.80	24.38	-1499.00	211.69	29.41	-1498.13	214.77	88.55	-1615.62	-48.86	35.37	-1634.34	-33.93	56.05	-1753.66	-0.70	176.32	-1753.64	-10.06	233.21	-1405.77	169.79	1405.96	-1401.36	61.95	1671.88	-1266.74	101.06	1684.41	-1253.94	203.12	1668.12	-294.75	147.47	1793.28	-1387.01	254.83	1773.93	-352.32	1331.62	70.41	213.12	1180.96	75.54	-197.57
4.99000	-1253.77	200.15	26.27	-1302.69	192.54	24.06	-1499.37	210.85	29.26	-1498.60	213.80	88.46	-1588.73	-52.09	34.90	-1610.39	-36.49	55.12	-1753.66	-0.70	176.32	-1735.67	-11.31	229.13	-1395.45	170.23	1411.46	-1401.36	61.95	1671.88	-1261.63	101.88	1684.43	-1249.61	203.91	1668.00	-294.75	147.47	1793.28	-1380.63	256.58	1773.89	-352.35	1332.28	70.02	212.25	1181.21	74.88	-196.46
5.00000	-1254.60	200.00	26.16	-1297.92	192.68	25.24	-1499.81	210.14	29.03	-1498.39	213.68	88.49	-1569.21	-56.86	37.25	-1593.11	-39.28	52.50	-1753.64	-0.70	176.32	-1719.15	-10.56	223.21	-1395.06	171.55	1407.17	-1401.36	61.95	1671.88	-1257.05	102.64	1684.40	-1244.23	204.72	1667.84	-294.75	147.47	1793.28	-1375.00	257.37	1773.93	-351.95	1331.48	70.30	211.66	1181.25	74.66	-195.19
5.01000	-1252.39	202.72	29.41	-1300.05	192.71	24.97	-1499.18	210.93	29.61	-1498.86	212.67	88.35	-1549.01	-59.11	35.71	-1571.20	-43.23	52.44	-1733.37	-3.17	170.02	-1699.58	-12.97	218.01	-1390.71	173.42	1406.37	-1401.36	61.95	1671.88	-1249.87	103.99	1684.38	-1238.74	206.24	1667.89	-294.75	147.47	1793.28	-1369.20	258.55	1773.93	-356.35	1332.49	69.16	212.11	1182.27	74.46	-193.39
5.02000	-1252.83	203.60	29.04	-1297.26	192.76	25.54	-1499.66	209.74	29.25	-1497.74	213.52	89.11	-1520.70	-61.97	35.78	-1549.23	-46.42	50.11	-1710.78	-7.18	163.98	-1679.72	-15.34	211.89	-1383.95	174.84	1406.05	-1401.36	61.95	1671.88	-1244.87	104.92	1684.37	-1231.13	207.10	1667.72	-294.75	147.47	1793.28	-1363.28	259.57	1773.95	-354.50	1331.12	70.18	214.34	1181.87	75.07	-192.72
5.03000	-1252.32	203.27	29.28	-1305.20	192.53	23.54	-1499.45	209.88	29.46	-1497.72	213.04	89.13	-1496.76	-65.31	34.67	-1525.84	-49.57	47.40	-1689.51	-9.83	156.62	-1661.25	-15.48	204.52	-1378.69	176.19	1405.95	-1401.36	61.95	1671.88	-1237.24	106.16	1684.14	-1223.83	207.96	1667.57	-294.75	147.47	1793.28	-1357.89	260.11	1773.99	-355.31	1331.59	69.64	214.01	1180.55	75.36	-196.84
5.04000	-1252.53	203.22	28.99	-1301.63	192.95	24.00	-1499.42	209.62	29.59	-1498.43	211.97	88.93	-1473.68	-69.11	32.77	-1499.67	-52.50	45.97	-1669.05	-10.40	147.70	-1641.81	-16.33	196.94	-1368.17	176.39	1411.17	-1401.36	61.95	1671.88	-1233.18	106.96	1684.14	-1218.81	209.30	1667.42	-294.75	147.47	1793.28	-1351.52	261.83	1773.79	-353.11	1331.59	70.46	213.37	1179.87	75.57	-196.02
5.05000	-1252.30	203.52	29.26	-1298.98	192.85	24.74	-1498.85	210.18	29.94	-1497.63	212.63	89.50	-1446.33	-72.11	32.56	-1477.09	-56.27	43.95	-1648.57	-10.45	138.19	-1622.17	-16.77	188.96	-1366.42	177.37	1406.38	-1401.36	61.95	1671.88	-1228.95	107.68	1684.08	-1214.68	210.61	1667.33	-294.75	147.47	1793.28	-1345.10	263.34	1773.68	-353.24	1331.80	70.07	215.22	1179.02	76.24	-194.22
5.06000	-1252.68	203.70	28.91	-1300.65	192.82	24.37	-1499.07	209.75	29.86	-1498.45	211.21	89.01	-1420.39	-75.58	32.19	-1450.95	-58.53	42.68	-1623.27	-15.25	131.00	-1599.98	-19.51	181.66	-1364.59	178.82	1405.10	-1401.36	61.95	1671.88	-1220.77	108.86	1683.77	-1206.79	211.55	1667.18	-294.75	147.47	1793.28	-1340.50	262.69	1773.74	-352.29	1332.64	69.85	215.38	1179.13	76.34	-196.61
5.07000	-1252.82	202.89	28.64	-1298.77	192.64	24.74	-1498.51	210.27	30.16	-1497.18	212.33	89.86	-1398.39	-79.03	31.13	-1427.30	-61.74	40.98	-1602.44	-14.69	121.17	-1578.80	-21.01	173.62	-1355.93	179.15	1404.22	-1401.36	61.95	1671.88	-1216.19	109.52	1683.66	-1203.95	212.10	1667.29	-294.75	147.47	1793.28	-1334.72	263.37	1773.63	-350.52	1330.54	71.09	215.06	1179.03	76.02	-196.13
5.08000	-1252.49	203.68	28.97	-1299.48	193.22	24.81	-1498.66	209.72	30.09	-1497.90	211.16	89.69	-1371.68	-81.97	31.10	-1398.52	-64.39	40.77	-1577.56	-17.59	113.14	-1555.36	-24.49	166.72	-1353.58	179.44	1403.58	-1401.36	61.95	1671.88	-1208.77	110.06	1683.50	-1197.95	213.32	1667.17	-294.75	147.47	1793.28	-1328.80	264.20	1773.55	-351.23	1331.46	70.85	215.69	1180.18	75.77	-193.02
5.09000	-1252.87	203.36	28.47	-1300.06	193.22	24.61	-1498.75	209.59	30.15	-1497.75	211.12	89.82	-1341.78	-84.80	32.70	-1370.55	-66.77	39.48	-1555.47	-17.22	103.81	-1536.86	-22.04	157.04	-1352.32	181.51	1400.10	-1401.36	61.95	1671.88	-1204.35	110.76	1683.31	-1189.76	213.80	1666.93	-294.75	147.47	1793.28	-1322.98	265.00	1773.41	-351.05	1331.15	70.84	214.48	1180.29	75.73	-195.27
5.10000	-1252.35	203.62	28.78	-1294.51	193.23	26.14	-1498.72	209.33	30.01	-1496.94	211.59	90.23	-1318.00	-87.96	33.13	-1347.34	-69.11	38.52	-1529.13	-21.25	97.09	-1515.20	-22.64	149.23	-1347.18	182.07	1399.54	-1401.36	61.95	1671.88	-1197.85	111.31	1683.14	-1185.42	214.43	1666.84	-294.75	147.47	1793.28	-1317.52	265.08	1773.28	-350.87	1331.97	70.65	215.34	1179.37	76.08	-197.05
5.11000	-1252.23	203.02	28.83	-1302.47	193.64	24.22	-1497.84	210.09	30.43	-1497.04	211.17	90.14	-1288.84	-89.15	35.76	-1323.48	-71.51	38.30	-1504.74	-22.93	89.23	-1491.67	-25.16	142.82	-1343.31	182.80	1399.46	-1401.36	61.95	1671.88	-1192.47	111.74	1682.95	-1177.63	214.95	1666.82	-294.75	147.47	1793.28	-1311.59	265.94	1773.13	-348.60	1330.74	71.57	217.58	1179.39	76.61	-194.65
5.12000	-1251.84	203.57	28.91	-1299.44	193.28	24.94	-1498.29	209.49	30.53	-1496.17	211.79	90.68	-1264.27	-92.28	37.26	-1299.13	-73.29	38.39	-1479.72	-24.96	82.06	-1470.82	-24.11	135.52	-1339.37	182.61	1399.28	-1401.36	61.95	1671.88	-1184.66	112.09	1682.53	-1173.06	215.16	1666.83	-294.75	147.47	1793.28	-1306.21	265.57	1773.02	-348.35	1329.04	71.81	217.49	1179.73	76.14	-192.28
5.13000	-1251.83	203.44	28.66	-1301.62	192.05	24.84	-1498.40	209.28	30.38	-1496.75	210.55	90.21	-1241.64	-93.56	38.82	-1272.14	-75.13	40.06	-1453.93	-27.52	75.94	-1446.48	-27.45	130.52	-1330.57	182.99	1398.89	-1401.36	61.95	1671.88	-1179.12	112.29	1682.35	-1166.74	215.44	1666.64	-294.75	147.47	1793.28	-1300.43	265.95	1772.86	-350.87	1330.38	71.00	214.03	1180.26	75.63	-192.84
5.14000	-1251.28	203.25	29.03	-1295.47	191.96	25.97	-1498.52	208.86	30.25	-1496.83	210.27	90.30	-1215.85	-96.00	41.39	-1246.51	-76.39	41.47	-1428.49	-30.02	70.33	-1423.88	-28.17	125.38	-1324.88	183.61	1398.47	-1401.36	61.95	1671.88	-1173.61	112.59	1682.06	-1161.84	215.97	1666.21	-294.75	147.47	1793.28	-1294.32	266.44	1772.55	-351.85	1330.94	70.52	214.15	1180.08	75.66	-193.34
5.15000	-1251.14	202.51	29.02	-1295.75	193.13	26.18	-1497.35	210.29	31.06	-1496.26	210.63	90.53	-1191.94	-97.06	43.64	-1222.97	-78.05	42.68	-1403.66	-31.33	64.68	-1400.42	-29.60	120.79	-1326.32	184.32	1398.56	-1401.36	61.95	1671.88	-1169.56	112.59	1681.80	-1153.90	215.95	1666.01	-294.75	147.47	1793.28	-1288.08	266.77	1772.28	-352.73	1330.68	70.50	215.12	1181.82	75.43	-198.47
5.16000	-1247.25	199.07	27.95	-1295.84	193.69	25.95	-1497.44	210.31	31.02	-1496.81	209.66	90.43	-1165.97	-97.98	46.31	-1197.44	-79.01	44.70	-1378.32	-33.68	60.36	-1378.29	-30.12	116.45	-1313.93	183.68	1397.87	-1401.36	61.95	1671.88	-1163.10	112.65	1681.51	-1147.00	215.96	1665.86	-294.75	147.47	1793.28	-1282.61	266.38	1772.01	-356.06	1331.77	69.40	212.62	1180.52	75.49	-191.39
5.17000	-1250.95	203.24	28.87	-1297.21	193.63	25.72	-1498.84	208.14	30.31	-1497.15	209.13	90.33	-1139.81	-98.39	49.46	-1174.45	-79.57	46.14	-1355.63	-32.71	54.80	-1353.56	-33.05	113.80	-1304.81	183.79	1397.29	-1401.36	61.95	1671.88	-1157.32	112.27	1681.14	-1142.13	216.15	1665.50	-294.75	147.47	1793.28	-1276.73	266.12	1771.74	-357.19	1332.42	69.03	212.66	1179.75	75.76	-190.95
5.18000	-1247.86	200.23	27.67	-1296.16	192.80	26.14	-1498.35	208.86	30.71	-1496.31	209.76	90.91	-1115.98	-99.15	52.36	-1144.07	-79.85	49.98	-1330.02	-34.81	51.52	-1331.63	-33.02	110.37	-1304.21	182.78	1396.92	-1401.36	61.95	1671.88	-1149.34	112.54	1680.59	-1136.35	215.77	1665.11	-294.75	147.47	1793.28	-1270.99	265.55	1771.34	-354.20	1333.27	69.60	211.90	1180.39	75.24	-196.01
5.19000	-1251.25	203.84	28.90	-1299.24	192.56	26.00	-1497.75	209.33	30.88	-1496.39	209.60	91.10	-1091.98	-98.78	55.36	-1121.80	-79.67	51.99	-1305.32	-36.56	48.81	-1309.41	-33.66	107.63	-1297.16	183.69	1396.36	-1401.36	61.95	1671.88	-1143.47	111.94	1680.10	-1132.16	215.64	1664.74	-294.75	147.47	1793.28	-1265.64	264.48	1770.98	-350.39	1330.56	71.29	215.75	1179.14	76.53	-193.31
5.20000	-1249.82	201.26	27.13	-1299.06	189.21	24.53	-1497.54	209.31	31.22	-1496.27	209.31	91.14	-1062.60	-97.79	59.93	-1096.63	-79.41	54.89	-1282.93	-35.38	45.09	-1286.83	-34.96	105.98	-1290.70	183.22	1396.06	-1401.36	61.95	1671.88	-1137.45	111.82	1679.65	-1125.11	215.45	1664.23	-294.75	147.47	1793.28	-1259.10	265.03	1770.38	-349.58	1330.54	71.23	214.09	1180.22	75.51	-195.49
5.21000	-1251.32	203.94	29.24	-1299.86	190.17	24.44	-1497.96	208.55	31.09	-1496.28	208.87	91.24	-1046.27	-98.55	61.17	-1074.20	-79.26	57.87	-1259.26	-35.41	42.86	-1266.78	-32.63	102.80	-1286.11	183.14	1395.11	-1401.36	61.95	1671.88	-1132.61	111.49	1679.11	-1120.95	214.96	1663.72	-294.75	147.47	1793.28	-1253.19	264.51	1769.96	-349.49	1331.59	71.13	214.83	1181.52	75.27	-198.56
5.22000	-1245.67	197.44	27.38	-1301.68	188.89	24.24	-1497.90	208.38	31.06	-1496.27	208.66	91.53	-1016.51	-96.71	66.82	-1050.77	-78.55	61.36	-1235.18	-36.53	41.73	-1244.56	-33.17	100.99	-1279.81	181.49	1396.27	-1401.36	61.95	1671.88	-1125.85	111.33	1678.49	-1113.16	214.69	1662.83	-294.75	147.47	1793.28	-1246.86	264.58	1769.31	-352.23	1331.80	70.24	214.55	1180.84	75.30	-192.13
5.23000	-1251.46	198.06	25.94	-1303.76	189.68	23.81	-1497.88	208.07	31.10	-1495.28	209.79	92.21	-995.68	-95.87	70.72	-1030.69	-77.26	64.45	-1212.65	-35.17	39.65	-1223.83	-32.08	99.10	-1272.74	180.39	1396.13	-1401.36	61.95	1671.88	-1121.18	110.49	1677.75	-1106.29	214.59	1662.42	-294.75	147.47	1793.28	-1240.64	264.20	1768.84	-351.62	1331.41	70.43	213.33	1181.04	75.13	-192.99
5.24000	-1252.75	197.17	25.11	-1298.38	188.73	24.55	-1498.06	207.50	31.04	-1496.29	208.07	91.79	-976.91	-94.94	75.67	-1001.07	-75.46	73.75	-1188.05	-37.22	40.11	-1203.73	-29.88	97.18	-1266.87	179.98	1395.22	-1401.36	61.95	1671.88	-1112.79	109.70	1676.90	-1103.61	214.04	1661.73	-294.75	147.47	1793.28	-1234.80	263.18	1768.29	-351.44	1332.52	70.31	213.18	1180.98	75.31	-191.80
5.25000	-1250.08	196.52	26.02	-1298.13	189.76	24.92	-1496.93	208.72	31.72	-1496.51	207.25	91.86	-949.39	-93.13	82.85	-979.12	-73.62	79.04	-1165.99	-37.51	40.02	-1182.91	-30.52	96.77	-1262.71	180.40	1394.51	-1401.36	61.95	1671.88	-1108.31	109.37	1676.20	-1096.67	213.27	1661.13	-294.75	147.47	1793.28	-1228.91	262.10	1767.80	-353.27	1332.34	69.91	214.63	1180.08	75.81	-198.58
5.26000	-1246.14	197.21	26.95	-1293.21	189.35	25.41	-1496.76	208.60	31.98	-1495.90	207.51	92.25	-938.19	-92.01	86.77	-958.25	-72.23	84.92	-1143.59	-38.47	41.19	-1161.98	-32.22	97.01	-1254.72	180.12	1393.97	-1401.36	61.95	1671.88	-1101.21	108.64	1675.31	-1090.03	212.82	1660.33	-294.75	147.47	1793.28	-1222.98	260.96	1767.26	-350.71	1331.51	70.63	214.85	1179.71	76.10	-201.46
5.27000	-1251.56	197.73	25.78	-1294.02	188.80	25.11	-1497.68	207.13	31.78	-1495.84	207.21	92.54	-911.00	-89.01	95.89	-938.67	-70.10	90.87	-1122.44	-38.33	41.75	-1142.80	-32.03	96.85	-1248.86	178.91	1393.33	-1401.36	61.95	1671.88	-1094.93	108.09	1674.48	-1079.19	212.42	1659.28	-294.75	147.47	1793.28	-1216.15	261.09	1766.51	-354.52	1332.06	69.63	212.20	1180.08	75.49	-191.95
5.28000	-1250.41	196.79	25.68	-1302.80	189.09	23.65	-1497.13	207.35	32.15	-1495.58	207.26	92.92	-893.05	-86.29	102.31	-919.90	-67.76	97.06	-1103.20	-37.12	42.07	-1123.31	-33.53	97.91	-1243.70	178.83	1392.93	-1401.36	61.95	1671.88	-1089.99	107.43	1673.87	-1074.68	211.72	1658.70	-294.75	147.47	1793.28	-1209.76	260.50	1765.96	-353.65	1331.30	70.15	213.52	1181.14	75.33	-194.33
5.29000	-1257.09	197.85	24.31	-1295.84	189.56	25.14	-1496.79	207.51	32.55	-1495.14	207.54	93.49	-875.45	-84.19	109.26	-901.93	-65.28	103.11	-1084.11	-36.41	42.89	-1105.26	-33.88	98.58	-1243.53	179.00	1390.59	-1401.36	61.95	1671.88	-1070.06	193.53	1660.75	-1069.76	211.43	1658.03	-294.75	147.47	1793.28	-1204.16	258.62	1765.58	-352.96	1330.52	70.52	215.64	1180.23	76.00	-196.14
5.30000	-1256.75	197.82	24.33	-1298.03	194.21	25.43	-1496.42	207.72	32.97	-1494.92	207.56	93.83	-857.68	-81.13	116.52	-884.90	-63.16	109.04	-1065.87	-36.04	44.47	-1088.65	-34.03	99.59	-1237.76	178.93	1389.69	-1401.36	61.95	1671.88	-1072.94	123.63	1669.49	-1064.50	210.77	1657.36	-294.75	147.47	1793.28	-1197.85	257.69	1765.02	-354.09	1332.98	69.91	215.42	1179.11	76.40	-190.04
5.31000	-1251.73	198.06	25.33	-1296.54	194.23	25.82	-1496.63	207.12	32.92	-1495.36	206.61	93.84	-842.93	-77.63	122.50	-869.68	-60.11	114.14	-1048.70	-34.71	45.41	-1072.69	-34.10	100.55	-1232.86	178.22	1389.33	-1401.36	61.95	1671.88	-1070.96	104.59	1671.19	-1056.98	209.53	1656.56	-294.75	147.47	1793.28	-1191.81	256.52	1764.54	-352.28	1331.54	70.85	213.84	1179.66	75.82	-190.99
5.32000	-1250.52	197.60	25.64	-1295.42	194.15	26.30	-1496.32	207.37	33.29	-1494.93	207.07	94.60	-825.12	-76.43	130.73	-855.09	-57.67	119.14	-1033.33	-32.67	46.13	-1058.58	-32.89	101.05	-1225.56	176.73	1388.40	-1401.36	61.95	1671.88	-1063.58	103.70	1670.42	-1050.82	208.68	1655.93	-294.75	147.47	1793.28	-1185.74	255.03	1764.12	-351.33	1330.10	71.21	213.53	1180.69	75.44	-196.55
5.33000	-1251.98	203.18	26.51	-1296.48	194.26	25.52	-1496.47	207.11	33.57	-1495.50	206.40	94.67	-811.07	-73.62	136.08	-841.34	-56.09	123.90	-1018.95	-30.82	46.82	-1045.63	-30.90	101.17	-1217.19	175.61	1387.94	-1401.36	61.95	1671.88	-1058.06	102.57	1669.68	-1046.91	207.92	1655.37	-294.75	147.47	1793.28	-1180.05	252.98	1763.75	-350.97	1332.17	70.83	214.14	1181.23	75.20	-199.17
5.34000	-1247.74	201.48	27.19	-1295.46	195.66	25.95	-1496.46	206.77	33.76	-1494.11	207.79	95.82	-799.27	-71.68	140.12	-829.02	-54.51	127.85	-1005.72	-29.28	47.47	-1034.53	-28.50	100.68	-1210.38	174.65	1387.18	-1401.36	61.95	1671.88	-1051.59	101.30	1668.95	-1039.36	206.61	1654.89	-294.75	147.47	1793.28	-1173.81	251.49	1763.34	-354.87	1333.16	69.41	215.75	1180.77	75.94	-197.58
5.35000	-1250.83	202.20	26.82	-1298.86	194.79	25.13	-1495.87	207.44	34.50	-1494.24	207.42	96.18	-789.11	-69.10	143.30	-818.42	-52.64	130.82	-994.04	-27.50	47.50	-1021.70	-30.52	102.02	-1204.66	173.81	1386.90	-1401.36	61.95	1671.88	-1045.44	100.23	1668.08	-1033.77	205.95	1654.26	-294.75	147.47	1793.28	-1167.36	250.21	1762.90	-352.44	1331.28	70.62	213.24	1180.51	75.38	-193.98
5.36000	-1250.79	202.71	26.45	-1298.20	195.74	24.67	-1495.66	207.18	34.92	-1493.04	208.70	97.16	-779.45	-67.22	145.76	-809.38	-50.20	132.54	-983.69	-25.54	47.11	-1012.92	-28.34	101.19	-1194.33	172.10	1389.38	-1401.36	61.95	1671.88	-1037.81	99.01	1667.30	-1027.66	204.66	1653.83	-294.75	147.47	1793.28	-1161.20	248.30	1762.58	-351.31	1331.90	70.25	212.51	1181.87	74.59	-192.77
5.37000	-1252.13	204.96	28.66	-1299.81	196.13	24.50	-1494.11	208.95	36.52	-1493.85	207.53	97.38	-771.47	-64.75	146.78	-801.25	-48.26	133.34	-975.27	-23.72	46.52	-1004.76	-26.85	100.28	-1187.07	170.55	1389.66	-1401.36	61.95	1671.88	-1032.14	97.57	1666.74	-1020.74	203.50	1653.39	-294.75	147.47	1793.28	-1154.82	246.78	1762.25	-352.09	1332.12	70.07	214.04	1180.71	75.43	-190.38
5.38000	-1253.36	202.88	26.09	-1299.25	195.69	24.80	-1494.45	208.26	36.78	-1493.08	208.23	98.30	-765.65	-62.17	144.93	-794.49	-45.47	132.52	-969.00	-20.72	44.76	-998.47	-24.21	98.84	-1179.75	169.22	1389.56	-1401.36	61.95	1671.88	-1025.42	96.31	1666.18	-1015.16	201.63	1653.24	-294.75	147.47	1793.28	-1149.10	244.12	1761.96	-348.77	1331.28	71.08	215.07	1180.23	75.83	-198.44
5.39000	-1253.39	202.71	25.96	-1297.83	195.79	24.56	-1492.96	209.78	38.01	-1492.42	208.66	99.07	-758.85	-59.66	143.59	-788.62	-42.67	130.48	-963.09	-19.32	43.36	-992.78	-22.18	97.34	-1172.79	167.89	1389.07	-1401.36	61.95	1671.88	-1017.71	94.85	1665.48	-1008.16	200.23	1652.68	-294.75	147.47	1793.28	-1143.31	241.47	1761.68	-351.98	1330.66	70.65	216.68	1179.79	75.99	-196.60
5.40000	-1252.22	204.46	28.50	-1297.86	196.01	24.63	-1493.16	209.18	38.75	-1492.42	208.35	99.53	-754.14	-55.96	140.22	-783.51	-40.13	127.87	-958.10	-18.52	42.29	-988.49	-19.47	95.21	-1167.88	166.35	1388.59	-1401.36	61.95	1671.88	-1012.39	93.24	1665.04	-1002.92	198.75	1652.52	-294.75	147.47	1793.28	-1136.82	239.89	1761.26	-353.49	1330.66	70.50	214.50	1180.27	75.69	-190.61
5.41000	-1253.18	202.78	25.71	-1296.23	196.14	25.08	-1492.39	209.73	39.65	-1492.03	208.53	100.31	-749.97	-53.23	136.75	-779.83	-36.61	124.01	-954.97	-16.08	39.98	-984.10	-18.52	93.74	-1159.41	164.67	1388.00	-1401.36	61.95	1671.88	-1006.35	91.67	1664.69	-996.17	196.69	1652.47	-294.75	147.47	1793.28	-1130.71	237.37	1761.02	-350.37	1329.80	71.43	214.33	1179.44	75.91	-195.66
5.42000	-1247.97	202.70	27.15	-1296.39	196.54	24.76	-1491.58	210.11	40.87	-1490.60	209.81	101.75	-746.45	-50.30	132.79	-776.57	-33.83	120.36	-952.11	-13.80	37.48	-980.63	-16.94	91.76	-1156.57	162.77	1387.32	-1401.36	61.95	1671.88	-998.65	89.96	1664.22	-989.75	195.01	1652.10	-294.75	147.47	1793.28	-1124.29	235.37	1760.67	-351.36	1332.19	70.28	214.72	1180.32	75.87	-202.22
5.43000	-1249.53	203.21	27.02	-1300.11	195.94	23.69	-1490.54	211.28	42.62	-1490.26	209.61	102.70	-743.66	-45.45	128.68	-774.38	-30.28	116.12	-950.87	-10.63	34.07	-979.13	-13.67	88.64	-1149.23	160.51	1386.68	-1401.36	61.95	1671.88	-991.75	87.83	1663.55	-983.50	193.68	1651.93	-294.75	147.47	1793.28	-1118.58	231.87	1760.43	-354.91	1332.59	69.72	213.91	1180.78	75.78	-199.99
5.44000	-1250.59	203.09	26.43	-1295.66	196.96	25.06	-1490.75	210.66	43.55	-1489.63	209.94	103.72	-742.83	-42.93	123.86	-772.62	-26.93	111.98	-949.48	-8.84	31.79	-977.80	-10.63	85.55	-1146.15	158.34	1381.94	-1401.36	61.95	1671.88	-984.68	85.82	1663.11	-975.53	191.66	1651.74	-294.75	147.47	1793.28	-1112.36	229.08	1760.01	-352.99	1332.06	70.45	215.56	1181.40	75.67	-194.84
5.45000	-1253.94	202.99	25.59	-1299.53	197.37	23.60	-1490.49	210.46	44.59	-1489.09	209.94	104.75	-741.46	-38.84	119.89	-771.14	-23.00	108.12	-949.38	-6.58	29.77	-976.76	-9.30	83.58	-1142.52	157.51	1380.67	-1401.36	61.95	1671.88	-978.17	83.86	1662.71	-969.36	189.50	1651.71	-294.75	147.47	1793.28	-1105.67	226.85	1759.52	-352.91	1332.45	70.37	216.45	1179.78	76.29	-194.51
5.46000	-1251.50	202.85	26.01	-1298.85	196.20	23.79	-1490.13	210.46	46.26	-1488.37	209.98	105.88	-738.96	-33.88	117.20	-769.43	-18.59	104.59	-948.37	-5.44	28.21	-975.35	-6.85	81.26	-1134.18	153.29	1380.19	-1401.36	61.95	1671.88	-970.80	81.72	1662.22	-963.82	187.51	1651.64	-294.75	147.47	1793.28	-1099.33	224.23	1759.06	-355.60	1332.72	69.52	213.79	1180.21	75.59	-192.60
5.47000	-1252.08	202.90	25.73	-1299.10	197.54	23.35	-1489.76	210.21	47.58	-1487.35	210.42	107.22	-735.16	-29.26	113.85	-766.41	-15.66	101.38	-946.22	-4.40	28.56	-972.45	-5.64	80.84	-1119.27	152.57	1383.97	-1401.36	61.95	1671.88	-963.50	79.49	1661.89	-957.37	184.99	1651.64	-294.75	147.47	1793.28	-1092.79	221.79	1758.65	-350.57	1329.35	71.35	216.52	1179.95	76.18	-199.17
5.48000	-1249.77	202.82	26.22	-1300.61	196.86	23.37	-1487.53	212.65	50.38	-1486.70	210.14	108.67	-734.13	-27.23	105.14	-761.71	-13.62	96.08	-944.35	-3.09	29.37	-969.12	-3.46	80.66	-1109.89	149.24	1384.11	-1401.36	61.95	1671.88	-956.06	77.10	1661.41	-951.70	183.05	1651.50	-294.75	147.47	1793.28	-1087.14	217.77	1758.46	-352.18	1332.13	70.31	213.24	1180.71	75.43	-193.66
5.49000	-1252.65	205.30	27.76	-1295.28	196.99	24.15	-1488.75	210.37	51.22	-1485.60	210.41	110.34	-731.17	-27.91	94.78	-756.15	-13.29	88.76	-942.60	-1.44	29.48	-964.04	-3.49	81.57	-1107.97	146.21	1379.64	-1401.36	61.95	1671.88	-949.52	74.96	1661.26	-942.39	180.93	1651.28	-294.75	147.47	1793.28	-1080.81	214.36	1758.48	-347.87	1331.66	71.52	214.15	1179.41	75.91	-194.51
5.50000	-1250.66	202.60	25.81	-1297.73	196.67	23.67	-1488.00	210.70	53.61	-1484.11	210.91	112.33	-723.45	-27.16	86.64	-751.64	-13.70	81.71	-941.11	-0.89	29.88	-960.59	-2.42	81.58	-1105.48	145.53	1379.15	-1401.36	61.95	1671.88	-941.54	72.16	1661.05	-935.85	178.60	1651.41	-294.75	147.47	1793.28	-1073.74	211.35	1758.63	-352.00	1330.80	70.73	214.38	1180.02	75.85	-197.33
5.51000	-1250.79	202.65	26.03	-1300.23	196.85	22.78	-1485.81	212.34	56.87	-1483.77	209.57	113.95	-718.82	-27.77	79.10	-748.65	-13.30	75.00	-939.92	-0.63	30.03	-956.71	-3.03	82.22	-1095.79	141.63	1379.36	-1401.36	61.95	1671.88	-934.08	69.26	1660.93	-928.97	175.97	1651.55	-294.75	147.47	1793.28	-1066.50	208.55	1758.90	-352.41	1328.71	71.47	211.62	1181.11	74.90	-192.88
5.52000	-1250.58	203.25	25.81	-1296.48	196.84	23.91	-1484.24	213.57	60.10	-1481.22	210.78	116.88	-716.75	-29.17	71.67	-749.50	-14.66	66.44	-939.16	-0.97	30.20	-953.84	-3.72	82.72	-1093.91	139.75	1379.25	-1401.36	61.95	1671.88	-926.61	66.63	1660.98	-923.28	173.12	1652.04	-294.75	147.47	1793.28	-1059.62	205.08	1759.45	-351.62	1329.61	71.42	210.52	1180.94	74.80	-189.81
5.53000	-1252.51	204.79	27.48	-1294.83	197.71	23.57	-1484.17	212.52	62.42	-1478.83	211.52	119.87	-713.35	-28.89	65.03	-747.13	-14.72	60.76	-938.32	-1.37	30.15	-952.10	-3.46	82.55	-1086.04	137.87	1379.53	-1401.36	61.95	1671.88	-919.30	63.96	1661.11	-915.37	170.41	1652.30	-294.75	147.47	1793.28	-1052.12	202.18	1759.98	-356.36	1331.73	69.98	215.12	1179.19	75.89	-194.35
5.54000	-1252.66	205.15	27.24	-1298.65	198.54	22.43	-1482.04	213.78	66.20	-1476.21	212.79	123.31	-711.33	-28.37	60.39	-745.06	-14.26	57.18	-936.73	-2.98	31.19	-950.23	-3.31	82.60	-1076.39	134.04	1380.26	-1401.36	61.95	1671.88	-911.53	61.28	1661.42	-907.71	167.63	1652.85	-294.75	147.47	1793.28	-1045.69	197.57	1760.84	-356.25	1331.19	69.89	214.23	1180.41	75.44	-197.83
5.55000	-1252.56	205.31	27.18	-1297.70	197.27	22.88	-1480.48	214.09	69.80	-1472.90	214.40	127.02	-710.38	-26.60	57.16	-741.66	-13.43	54.96	-936.48	-2.38	31.41	-949.19	-2.78	82.40	-1071.82	132.46	1381.35	-1401.36	61.95	1671.88	-905.01	58.48	1661.98	-900.98	164.73	1653.94	-294.75	147.47	1793.28	-1037.74	195.42	1761.77	-353.98	1330.80	70.66	215.55	1179.95	75.78	-193.80
5.56000	-1252.52	205.08	27.10	-1297.26	197.85	22.27	-1480.05	213.08	72.98	-1469.58	215.85	130.79	-706.61	-25.92	55.49	-742.22	-12.69	52.76	-936.80	-1.95	31.34	-947.84	-3.26	83.11	-1059.38	128.53	1384.63	-1401.36	61.95	1671.88	-897.23	55.73	1662.56	-893.44	161.69	1655.14	-294.75	147.47	1793.28	-1030.77	191.20	1762.95	-355.59	1332.36	69.71	215.92	1179.77	75.99	-199.12
5.57000	-1252.03	202.79	24.75	-1295.33	197.97	22.55	-1478.23	213.50	77.01	-1466.30	217.32	134.85	-707.84	-25.55	53.44	-743.87	-11.68	50.54	-936.68	-1.42	31.13	-947.23	-3.87	83.57	-1052.63	125.49	1386.18	-1401.36	61.95	1671.88	-888.46	52.59	1663.24	-884.44	158.95	1655.80	-294.75	147.47	1793.28	-1023.43	187.51	1764.28	-354.33	1332.45	69.78	215.03	1178.98	76.10	-194.89
5.58000	-1252.02	203.13	24.82	-1293.24	197.44	23.40	-1475.44	214.48	81.46	-1462.28	219.00	139.54	-709.98	-25.79	51.60	-743.29	-11.28	49.74	-937.13	-0.84	30.76	-947.81	-2.32	82.75	-1044.84	123.19	1387.26	-1401.36	61.95	1671.88	-881.07	49.89	1664.18	-877.21	156.63	1657.16	-294.75	147.47	1793.28	-1015.91	184.30	1765.70	-352.50	1332.43	70.36	212.86	1179.63	75.57	-192.12
5.59000	-1251.20	202.57	24.72	-1298.31	197.90	21.63	-1471.65	216.61	86.73	-1457.14	221.26	144.53	-709.64	-24.91	50.18	-739.74	-10.85	49.37	-936.87	-1.36	30.79	-947.10	-3.74	83.52	-1039.47	119.81	1388.75	-1401.36	61.95	1671.88	-874.39	47.37	1664.99	-871.56	154.31	1658.24	-294.75	147.47	1793.28	-1008.80	180.49	1767.16	-350.34	1330.44	71.20	214.98	1179.25	76.08	-196.02
5.60000	-1251.20	202.70	24.48	-1295.26	197.86	21.87	-1469.11	216.25	91.23	-1451.08	224.10	149.86	-708.41	-24.27	49.77	-741.41	-10.84	48.02	-936.87	-1.96	30.89	-946.43	-4.53	83.63	-1030.76	118.44	1390.25	-1401.36	61.95	1671.88	-867.50	44.58	1666.11	-866.06	151.46	1659.68	-294.75	147.47	1793.28	-1001.00	177.73	1768.46	-345.97	1330.74	72.13	214.53	1178.83	76.18	-191.74
5.61000	-1252.43	202.77	23.74	-1293.82	197.83	21.79	-1467.28	214.57	95.54	-1445.09	225.79	154.77	-706.79	-24.23	48.91	-738.64	-10.59	47.97	-936.48	-2.56	31.00	-947.23	-3.57	83.10	-1027.03	115.41	1391.79	-1401.36	61.95	1671.88	-859.25	41.18	1667.46	-857.46	148.01	1661.29	-294.75	147.47	1793.28	-994.40	173.80	1769.84	-348.15	1330.70	71.48	213.19	1180.20	75.46	-192.66
5.62000	-1255.87	202.19	22.52	-1293.78	196.87	21.50	-1463.28	215.07	100.80	-1438.62	227.85	159.95	-708.19	-24.20	47.41	-741.20	-10.53	46.29	-936.52	-2.91	30.79	-947.19	-3.65	83.19	-1016.21	112.16	1392.96	-1401.36	61.95	1671.88	-851.33	38.37	1668.59	-851.83	145.39	1662.85	-294.75	147.47	1793.28	-988.05	169.76	1771.04	-354.15	1330.44	70.36	214.43	1181.09	75.56	-188.58
5.63000	-1251.96	202.31	23.32	-1294.19	197.87	20.85	-1458.12	216.09	106.83	-1431.53	229.55	165.27	-705.49	-23.97	47.22	-739.91	-10.20	45.73	-936.52	-2.76	30.59	-946.58	-4.62	83.48	-1005.75	109.04	1394.39	-1401.36	61.95	1671.88	-843.81	35.41	1669.73	-844.10	142.70	1664.02	-294.75	147.47	1793.28	-980.77	167.35	1772.00	-353.97	1331.12	70.32	214.80	1180.11	75.75	-191.07
5.64000	-1253.80	202.24	22.52	-1290.32	197.18	21.18	-1452.68	217.13	113.27	-1423.49	231.77	170.96	-705.70	-23.14	46.19	-741.00	-9.97	44.40	-937.16	-1.90	30.10	-945.76	-5.90	83.80	-1002.46	105.72	1394.97	-1401.36	61.95	1671.88	-837.36	32.63	1670.67	-836.20	139.95	1665.35	-294.75	147.47	1793.28	-973.54	164.70	1772.87	-357.00	1333.33	69.06	213.26	1180.61	75.36	-197.58
5.65000	-1251.04	202.64	22.61	-1287.54	197.56	21.25	-1448.26	216.70	119.43	-1415.37	233.92	176.94	-703.47	-23.15	45.38	-740.07	-9.92	43.68	-936.17	-3.64	30.80	-946.31	-4.82	83.11	-993.79	103.42	1395.99	-1401.36	61.95	1671.88	-830.34	29.94	1671.47	-827.67	137.25	1666.42	-294.75	147.47	1793.28	-966.23	162.69	1773.59	-353.38	1331.53	70.39	213.27	1180.38	75.37	-195.89
5.66000	-1252.08	202.75	21.57	-1287.29	198.11	21.24	-1441.01	219.57	127.78	-1407.15	235.33	183.24	-703.83	-22.80	44.79	-739.40	-9.64	42.88	-936.23	-3.48	30.56	-945.78	-5.49	83.24	-983.76	100.78	1396.62	-1401.36	61.95	1671.88	-823.62	27.13	1672.32	-821.11	134.09	1667.59	-294.75	147.47	1793.28	-959.78	159.28	1774.38	-352.29	1331.99	70.20	213.86	1178.92	75.90	-194.78
5.67000	-1250.11	202.77	21.19	-1286.30	198.16	21.16	-1432.41	222.78	136.97	-1398.22	236.50	189.85	-702.94	-22.81	43.79	-741.71	-9.60	41.55	-937.09	-2.03	29.66	-946.30	-4.18	82.60	-978.44	97.87	1397.41	-1401.36	61.95	1671.88	-817.68	24.12	1673.00	-815.56	131.51	1668.59	-294.75	147.47	1793.28	-953.70	155.06	1775.24	-352.89	1331.13	70.54	217.24	1179.52	76.58	-192.79
5.68000	-1249.18	203.57	20.31	-1279.50	198.98	22.63	-1424.21	224.67	146.14	-1389.02	236.87	196.52	-705.93	-22.11	42.48	-738.44	-8.98	41.72	-936.49	-2.84	30.09	-946.14	-4.49	82.73	-964.48	96.70	1396.68	-1401.36	61.95	1671.88	-810.77	21.38	1673.66	-809.54	128.73	1669.39	-294.75	147.47	1793.28	-947.21	151.85	1775.89	-353.51	1330.63	70.27	215.87	1180.17	76.09	-191.53
5.69000	-1249.76	203.36	19.09	-1277.64	199.47	23.40	-1415.59	226.77	155.58	-1378.61	237.87	203.45	-706.14	-22.28	41.52	-738.50	-8.92	41.05	-936.05	-3.98	30.45	-945.27	-5.64	83.35	-972.05	96.39	1396.38	-1401.36	61.95	1671.88	-804.82	18.92	1674.20	-803.41	126.16	1670.01	-294.75	147.47	1793.28	-940.46	148.64	1776.56	-357.94	1330.67	69.56	214.74	1179.91	75.88	-195.11
5.70000	-1244.61	204.10	18.99	-1273.16	198.87	25.47	-1406.61	227.41	164.78	-1367.68	238.64	210.48	-706.54	-22.78	41.00	-740.40	-9.11	40.29	-936.63	-2.78	29.87	-944.68	-5.96	83.46	-952.93	91.89	1401.92	-1401.36	61.95	1671.88	-798.43	16.19	1674.46	-796.61	123.45	1670.36	-294.75	147.47	1793.28	-935.19	143.90	1777.26	-353.67	1331.11	70.04	212.51	1180.74	75.03	-199.53
5.71000	-1239.33	205.53	18.86	-1269.72	198.15	28.48	-1396.72	228.66	174.41	-1356.31	238.36	217.30	-702.99	-22.29	41.58	-743.17	-8.85	39.10	-936.27	-3.20	30.08	-944.80	-6.06	83.45	-942.20	89.25	1403.66	-1401.36	61.95	1671.88	-790.63	12.68	1674.72	-788.57	120.56	1670.83	-294.75	147.47	1793.28	-928.24	142.56	1777.51	-353.74	1333.18	69.51	214.48	1180.15	75.59	-199.00
5.72000	-1236.01	207.48	18.37	-1262.43	198.92	32.62	-1386.98	228.80	183.39	-1345.52	238.33	224.45	-704.06	-22.17	41.43	-740.82	-9.21	39.59	-936.33	-3.39	30.07	-944.90	-5.94	83.26	-942.99	86.75	1404.04	-1401.36	61.95	1671.88	-784.78	10.15	1675.10	-784.35	117.62	1671.38	-294.75	147.47	1793.28	-922.93	137.89	1778.04	-353.11	1331.51	70.44	215.38	1179.35	75.93	-198.76
5.73000	-1230.39	209.88	18.25	-1254.07	201.56	38.02	-1378.19	226.98	191.30	-1335.49	237.11	230.81	-703.22	-22.65	41.20	-742.28	-8.77	39.18	-936.19	-3.66	29.99	-944.54	-6.42	83.42	-932.01	85.54	1404.55	-1401.36	61.95	1671.88	-777.66	7.49	1675.26	-778.14	114.67	1671.52	-294.75	147.47	1793.28	-917.08	134.75	1778.25	-352.75	1334.53	69.25	216.21	1180.00	76.14	-192.21
5.74000	-1222.18	212.98	17.22	-1248.38	203.29	42.28	-1367.77	225.96	198.45	-1324.78	236.47	237.43	-703.38	-21.48	41.54	-739.12	-8.61	39.85	-937.01	-2.51	29.49	-944.95	-6.13	83.34	-924.90	79.86	1404.32	-1401.36	61.95	1671.88	-772.09	5.33	1675.40	-773.50	112.28	1671.89	-294.75	147.47	1793.28	-911.19	131.87	1778.60	-351.04	1334.53	69.46	213.85	1181.44	75.14	-194.62
5.75000	-1212.40	217.50	19.07	-1236.07	206.86	47.75	-1357.37	224.50	204.13	-1314.35	234.95	242.94	-706.29	-21.67	40.50	-743.12	-8.45	38.71	-936.24	-3.61	29.80	-945.17	-5.93	83.10	-918.39	80.01	1404.99	-1401.36	61.95	1671.88	-766.75	3.17	1675.43	-767.96	110.14	1672.07	-294.75	147.47	1793.28	-904.40	131.03	1778.49	-349.09	1334.56	69.57	212.00	1181.20	74.76	-195.91
5.76000	-1201.50	222.54	24.02	-1223.07	208.98	53.28	-1345.50	223.74	208.90	-1302.79	233.15	247.49	-703.33	-21.94	40.99	-742.15	-8.54	38.55	-936.29	-3.44	29.84	-945.09	-6.09	83.01	-912.77	75.50	1404.83	-1401.36	61.95	1671.88	-759.51	0.46	1675.51	-760.68	107.30	1672.05	-294.75	147.47	1793.28	-898.98	127.74	1778.81	-357.90	1327.14	71.89	212.99	1179.80	75.34	-193.13
5.77000	-1184.32	225.72	30.04	-1210.04	211.80	57.25	-1333.73	221.46	211.66	-1290.90	231.40	251.28	-699.86	-21.43	41.87	-740.47	-8.85	38.79	-935.92	-3.88	29.82	-944.57	-6.93	83.47	-911.29	72.84	1404.73	-1401.36	61.95	1671.88	-754.87	-1.94	1675.61	-755.01	105.16	1672.12	-294.75	147.47	1793.28	-894.31	123.07	1779.28	-362.55	1325.62	71.39	212.89	1180.02	75.39	-193.71
5.78000	-1169.26	226.75	35.01	-1196.35	214.77	60.67	-1319.09	222.50	214.74	-1278.24	229.77	253.84	-704.30	-21.31	40.27	-739.89	-9.00	38.88	-936.84	-2.88	29.41	-945.10	-6.37	83.30	-903.60	75.15	1405.72	-1401.36	61.95	1671.88	-749.84	-4.02	1675.60	-749.78	103.25	1672.18	-294.75	147.47	1793.28	-887.96	121.86	1779.43	-358.04	1335.51	68.38	213.14	1181.09	75.02	-194.83
5.79000	-1155.15	224.65	36.36	-1180.87	216.81	63.65	-1305.25	220.99	215.45	-1264.30	228.91	255.53	-705.58	-20.87	39.62	-739.84	-8.99	38.37	-936.36	-3.23	29.77	-944.44	-7.14	83.70	-902.62	73.32	1405.88	-1401.36	61.95	1671.88	-744.87	-6.08	1675.46	-744.44	101.23	1672.23	-294.75	147.47	1793.28	-882.46	119.57	1779.80	-360.68	1328.12	70.97	214.51	1180.15	75.55	-196.00
5.80000	-1137.95	226.92	38.78	-1162.57	214.85	64.48	-1290.20	220.80	215.45	-1250.01	227.59	255.89	-703.63	-21.19	39.42	-739.86	-8.69	37.79	-936.78	-2.89	29.63	-944.13	-7.53	83.81	-888.82	75.52	1410.29	-1401.36	61.95	1671.88	-739.28	-8.05	1675.31	-739.90	98.99	1672.16	-294.75	147.47	1793.28	-876.28	118.45	1780.09	-363.56	1326.38	71.44	214.27	1180.76	75.42	-196.78
5.81000	-1118.18	228.41	40.91	-1145.75	215.69	65.58	-1274.99	220.12	214.05	-1234.66	227.46	255.51	-702.61	-20.49	39.26	-740.70	-8.58	37.15	-937.20	-1.85	29.27	-944.44	-6.42	83.85	-882.34	73.33	1411.74	-1401.36	61.95	1671.88	-733.57	-10.16	1675.38	-735.47	96.71	1672.00	-294.75	147.47	1793.28	-871.51	115.10	1780.56	-354.56	1324.34	73.51	214.78	1180.89	75.33	-194.92
5.82000	-1099.70	230.44	42.22	-1126.55	217.50	66.65	-1258.79	219.93	211.75	-1219.65	226.77	253.70	-702.78	-19.93	38.78	-743.70	-8.39	35.69	-936.29	-3.15	30.03	-944.32	-6.39	84.13	-877.39	72.86	1412.04	-1401.36	61.95	1671.88	-727.77	-12.10	1675.31	-731.37	94.44	1672.04	-294.75	147.47	1793.28	-865.29	114.65	1780.75	-358.67	1324.91	72.57	213.82	1179.47	75.82	-191.76
5.83000	-1080.86	231.52	42.44	-1106.83	217.78	66.04	-1242.39	219.64	208.09	-1203.98	226.73	250.94	-703.88	-20.72	37.71	-740.23	-8.37	36.21	-936.42	-3.01	30.33	-943.92	-6.07	84.14	-872.96	82.40	1413.46	-1401.36	61.95	1671.88	-722.81	-14.06	1675.37	-723.92	93.21	1671.93	-294.75	147.47	1793.28	-860.29	112.38	1781.25	-357.66	1324.43	72.91	214.34	1179.14	75.86	-193.92
5.84000	-1057.84	232.34	42.98	-1085.21	218.99	66.14	-1225.07	219.53	203.22	-1187.67	226.46	247.26	-704.59	-20.40	37.20	-740.20	-8.25	35.73	-936.27	-2.73	30.33	-943.72	-5.73	84.34	-870.98	87.40	1414.36	-1401.36	61.95	1671.88	-715.80	-15.70	1675.39	-717.92	91.79	1672.20	-294.75	147.47	1793.28	-855.24	109.88	1781.77	-361.50	1325.69	72.16	215.51	1179.28	75.93	-194.06
5.85000	-1034.81	232.90	42.88	-1066.05	219.16	64.50	-1207.92	218.91	197.15	-1170.28	227.04	242.77	-704.13	-19.35	36.74	-738.00	-8.11	35.70	-936.64	-1.87	30.20	-943.15	-5.98	84.77	-867.10	88.54	1414.59	-1401.36	61.95	1671.88	-712.20	-17.32	1675.73	-712.35	90.04	1672.40	-294.75	147.47	1793.28	-850.15	107.60	1782.21	-357.64	1331.95	69.85	216.49	1179.29	76.29	-195.92
5.86000	-1010.12	233.55	42.93	-1043.11	218.48	63.04	-1189.91	218.38	190.30	-1153.06	226.88	237.25	-704.88	-19.85	36.53	-739.35	-8.41	35.11	-936.65	-1.66	30.17	-943.69	-4.54	84.20	-861.08	68.13	1412.99	-1401.36	61.95	1671.88	-707.19	-18.96	1675.96	-707.37	88.63	1672.68	-294.75	147.47	1793.28	-844.92	105.81	1782.59	-353.09	1331.31	70.33	215.57	1179.01	76.34	-193.89
5.87000	-986.50	233.85	42.50	-1019.29	218.92	61.67	-1169.61	219.88	183.36	-1135.90	225.94	230.56	-701.97	-19.33	36.75	-738.23	-8.49	35.43	-936.49	-1.84	30.26	-942.64	-5.92	84.98	-855.22	62.34	1412.31	-1401.36	61.95	1671.88	-701.90	-20.59	1676.21	-703.27	86.44	1672.88	-294.75	147.47	1793.28	-839.62	104.42	1782.93	-351.79	1332.20	70.58	215.34	1179.94	75.96	-190.89
5.88000	-957.72	236.73	44.14	-997.05	219.22	59.89	-1150.25	219.61	174.89	-1117.72	225.79	223.63	-699.92	-20.12	36.91	-740.94	-8.03	34.18	-936.37	-1.85	30.46	-942.67	-5.36	85.03	-852.66	55.09	1412.12	-1401.36	61.95	1671.88	-697.12	-22.07	1676.59	-699.29	84.54	1673.05	-294.75	147.47	1793.28	-834.03	104.28	1783.03	-357.16	1333.81	69.20	215.10	1178.87	76.05	-190.79
5.89000	-931.74	236.93	43.86	-965.83	222.15	60.19	-1129.75	219.45	166.19	-1099.02	225.22	216.23	-701.19	-19.96	36.34	-741.22	-8.50	34.06	-935.61	-2.85	31.24	-942.63	-5.06	84.92	-846.06	73.66	1415.34	-1401.36	61.95	1671.88	-692.61	-23.31	1676.93	-694.19	83.41	1673.19	-294.75	147.47	1793.28	-828.95	103.09	1783.19	-358.86	1333.62	68.83	215.28	1180.10	75.89	-190.13
5.90000	-906.70	236.37	43.22	-942.42	222.11	58.35	-1107.64	220.44	157.65	-1080.10	224.43	208.20	-704.28	-19.24	35.28	-739.78	-8.11	34.25	-935.36	-2.67	31.14	-943.02	-4.18	84.72	-838.25	70.95	1415.55	-1401.36	61.95	1671.88	-687.49	-24.51	1677.28	-688.36	82.63	1673.46	-294.75	147.47	1793.28	-823.71	102.34	1783.36	-358.72	1334.05	68.80	215.31	1179.31	75.99	-191.79
5.91000	-881.66	236.68	42.47	-917.88	222.78	56.11	-1086.78	218.69	147.56	-1060.18	224.26	200.11	-701.83	-20.04	35.88	-740.24	-8.27	34.05	-935.42	-2.54	31.13	-942.47	-4.42	84.94	-831.64	74.85	1416.66	-1401.36	61.95	1671.88	-681.40	-26.05	1677.68	-684.94	80.98	1674.06	-294.75	147.47	1793.28	-819.51	99.28	1783.65	-355.16	1333.45	69.46	215.37	1180.88	75.58	-193.21
5.92000	-854.65	236.62	42.31	-890.41	222.57	54.57	-1065.15	217.73	137.62	-1039.66	223.97	191.92	-705.81	-19.36	34.81	-737.19	-8.22	34.67	-935.25	-2.74	31.40	-942.30	-4.13	85.08	-828.27	76.98	1417.06	-1401.36	61.95	1671.88	-676.27	-27.38	1677.93	-676.76	79.75	1673.95	-294.75	147.47	1793.28	-814.54	98.16	1783.75	-352.10	1331.17	70.30	215.81	1180.53	75.72	-193.48
5.93000	-827.81	236.56	42.10	-865.12	222.02	52.96	-1043.16	215.70	127.65	-1018.87	223.49	183.63	-702.35	-20.14	35.61	-738.19	-8.04	34.34	-936.40	-0.96	30.39	-942.31	-3.81	85.01	-826.67	77.51	1416.91	-1401.36	61.95	1671.88	-670.93	-28.57	1678.13	-674.13	78.64	1674.23	-294.75	147.47	1793.28	-809.63	96.85	1783.87	-353.76	1331.97	69.81	215.11	1178.99	76.15	-193.24
5.94000	-800.96	236.36	42.49	-837.76	222.02	51.80	-1019.97	215.25	118.18	-998.12	222.32	175.17	-700.89	-20.74	35.72	-739.98	-8.10	33.75	-935.54	-2.50	31.29	-941.97	-4.28	85.26	-825.40	76.64	1416.39	-1401.36	61.95	1671.88	-666.63	-29.59	1678.34	-669.03	77.73	1674.30	-294.75	147.47	1793.28	-805.16	94.79	1784.02	-352.31	1331.18	70.53	211.96	1180.64	75.00	-193.87
5.95000	-775.72	235.69	42.37	-813.78	222.06	50.26	-996.61	214.15	108.92	-976.24	222.24	167.36	-702.57	-20.54	35.42	-740.22	-8.56	33.86	-935.32	-2.50	31.55	-942.26	-3.53	85.18	-822.99	74.52	1415.68	-1401.36	61.95	1671.88	-662.17	-30.41	1678.43	-663.19	76.91	1674.21	-294.75	147.47	1793.28	-800.01	94.87	1784.00	-353.68	1332.11	70.14	217.02	1178.67	76.73	-188.35
5.96000	-748.12	235.36	43.52	-786.98	220.94	50.00	-971.97	214.16	100.42	-954.71	220.75	159.24	-704.82	-20.29	34.60	-739.61	-8.01	33.64	-936.15	-1.08	30.91	-942.13	-3.28	85.17	-817.99	71.33	1414.94	-1401.36	61.95	1671.88	-656.26	-31.39	1678.52	-658.87	75.73	1674.24	-294.75	147.47	1793.28	-794.98	94.21	1783.93	-353.27	1332.74	70.16	214.29	1179.45	75.80	-194.37
5.97000	-723.22	234.97	44.39	-762.30	220.78	49.28	-948.35	212.14	91.42	-933.18	219.27	151.57	-705.32	-19.99	34.89	-741.11	-8.20	33.02	-935.80	-1.18	31.20	-941.51	-3.98	85.65	-808.96	67.26	1414.35	-1401.36	61.95	1671.88	-651.68	-32.29	1678.50	-651.02	75.03	1673.98	-294.75	147.47	1793.28	-790.24	92.95	1783.89	-350.92	1331.14	70.86	211.52	1180.07	75.21	-191.25
5.98000	-695.77	234.28	46.34	-733.37	219.85	50.15	-923.83	211.59	83.72	-911.26	217.33	143.91	-703.49	-19.78	34.66	-738.02	-8.60	33.75	-934.77	-2.73	31.93	-941.29	-3.53	85.54	-797.74	63.23	1413.39	-1401.36	61.95	1671.88	-647.07	-33.03	1678.42	-647.67	74.31	1673.90	-294.75	147.47	1793.28	-784.79	93.49	1783.57	-350.67	1330.70	70.95	212.94	1180.83	75.29	-194.01
5.99000	-668.69	233.87	48.67	-706.30	218.70	51.40	-899.07	210.87	76.64	-888.79	216.55	137.33	-701.33	-20.33	35.27	-738.92	-8.44	33.34	-935.32	-1.62	31.62	-941.23	-3.56	85.66	-790.66	58.91	1413.89	-1401.36	61.95	1671.88	-642.62	-33.52	1678.38	-643.87	73.83	1673.68	-294.75	147.47	1793.28	-780.17	92.18	1783.51	-353.52	1330.93	70.47	214.12	1180.49	75.51	-198.35
6.00000	-644.55	232.65	50.76	-681.96	218.19	52.24	-875.21	208.59	69.39	-867.39	213.81	130.45	-705.37	-19.94	34.12	-738.25	-8.39	33.29	-935.49	-1.34	31.70	-941.01	-3.43	85.93	-786.57	59.58	1413.74	-1401.36	61.95	1671.88	-637.51	-33.86	1678.16	-639.09	73.47	1673.35	-294.75	147.47	1793.28	-774.98	92.19	1783.32	-351.53	1330.00	71.23	215.97	1179.34	76.32	-191.73
6.01000	-619.00	231.84	53.76	-658.81	217.23	53.01	-850.63	207.02	62.95	-845.48	211.33	124.07	-701.11	-20.11	35.14	-737.09	-8.73	33.60	-935.56	-1.00	31.59	-941.40	-2.27	85.63	-784.04	63.48	1413.45	-1401.36	61.95	1671.88	-631.44	-34.52	1677.89	-632.33	72.81	1673.06	-294.75	147.47	1793.28	-770.13	91.37	1783.16	-351.34	1330.21	71.10	214.84	1179.99	75.83	-188.89
6.02000	-593.63	230.61	57.18	-632.05	215.50	55.53	-826.08	206.46	57.75	-823.15	210.60	119.13	-701.11	-19.93	35.04	-735.82	-8.79	33.78	-935.11	-1.34	31.98	-940.87	-3.04	86.10	-777.10	58.67	1412.17	-1401.36	61.95	1671.88	-627.14	-34.94	1677.58	-627.39	72.49	1672.75	-294.75	147.47	1793.28	-764.72	92.10	1782.83	-349.23	1323.88	74.34	213.39	1179.93	75.69	-195.06
6.03000	-566.81	228.81	61.13	-608.33	214.04	57.20	-801.76	205.54	52.90	-801.12	209.15	114.32	-702.38	-20.09	34.48	-739.28	-8.95	32.73	-934.79	-1.19	32.00	-940.71	-2.79	86.16	-772.10	58.77	1412.29	-1401.36	61.95	1671.88	-622.89	-35.18	1677.30	-622.37	72.79	1672.34	-294.75	147.47	1793.28	-759.44	92.50	1782.47	-356.11	1324.28	73.78	213.45	1179.22	75.87	-198.55
6.04000	-542.75	227.32	64.81	-584.32	212.91	59.85	-777.62	203.60	48.42	-778.75	207.86	110.20	-700.97	-20.45	34.73	-736.12	-9.27	33.27	-935.18	-0.53	31.99	-939.57	-3.58	86.83	-768.21	59.90	1412.60	-1401.36	61.95	1671.88	-618.28	-35.46	1676.99	-616.87	72.44	1672.05	-294.75	147.47	1793.28	-754.97	91.15	1782.39	-359.45	1324.85	72.60	216.46	1178.55	76.44	-195.29
6.05000	-518.12	226.31	68.99	-561.20	211.71	62.59	-753.39	202.95	44.96	-757.03	205.84	106.34	-703.23	-20.37	34.00	-738.36	-9.32	32.73	-935.15	-0.34	32.21	-939.51	-3.53	86.90	-763.34	59.81	1411.53	-1401.36	61.95	1671.88	-613.03	-35.54	1676.66	-611.91	72.03	1671.60	-294.75	147.47	1793.28	-749.46	91.90	1782.06	-365.84	1326.19	71.19	214.73	1181.10	75.54	-189.90
6.06000	-493.45	225.09	73.63	-537.93	210.58	65.54	-729.20	202.26	42.38	-735.28	204.42	103.25	-699.40	-20.67	34.59	-738.41	-9.44	32.69	-935.15	-0.07	32.05	-939.53	-3.19	87.12	-758.20	59.05	1410.94	-1401.36	61.95	1671.88	-607.51	-35.55	1676.38	-607.78	72.21	1671.02	-294.75	147.47	1793.28	-744.55	91.40	1781.88	-358.12	1324.57	72.63	212.35	1180.44	75.22	-192.67
6.07000	-472.65	225.46	77.60	-512.58	210.32	69.33	-705.68	200.78	39.84	-713.49	203.17	100.71	-699.86	-20.23	33.67	-737.07	-9.83	32.77	-934.95	-0.18	32.51	-939.57	-2.81	87.07	-753.93	61.51	1411.00	-1401.36	61.95	1671.88	-603.20	-35.62	1676.00	-603.24	71.93	1670.49	-294.75	147.47	1793.28	-739.50	91.46	1781.59	-358.72	1325.23	72.69	214.63	1179.72	75.79	-195.51
6.08000	-450.52	225.67	82.12	-491.44	209.52	72.46	-682.72	198.92	37.79	-692.20	201.86	98.71	-704.76	-19.88	32.26	-736.86	-10.56	32.90	-934.65	0.01	32.69	-939.61	-2.20	87.09	-747.65	58.45	1410.22	-1401.36	61.95	1671.88	-598.20	-35.76	1675.60	-598.74	71.55	1670.39	-294.75	147.47	1793.28	-734.11	92.08	1781.19	-362.79	1325.48	71.79	217.09	1179.01	76.66	-195.13
6.09000	-428.91	225.08	87.13	-468.70	208.35	76.72	-659.54	198.08	36.65	-671.60	199.99	97.02	-704.21	-19.63	31.89	-737.87	-10.30	32.65	-935.43	1.41	32.26	-939.10	-2.28	87.33	-726.77	42.54	1398.47	-1401.36	61.95	1671.88	-594.15	-35.76	1675.30	-594.24	71.35	1670.03	-294.75	147.47	1793.28	-728.47	93.46	1780.79	-356.73	1332.03	70.15	217.15	1178.06	76.89	-199.17
6.10000	-408.12	225.17	91.91	-448.55	207.68	80.73	-636.82	197.09	36.13	-650.74	199.24	96.20	-702.06	-19.79	32.22	-736.73	-10.43	32.90	-934.30	-0.36	33.35	-938.62	-2.56	87.77	-743.69	37.00	1400.87	-1401.36	61.95	1671.88	-589.05	-35.68	1675.07	-588.94	71.49	1669.63	-294.75	147.47	1793.28	-723.49	93.24	1780.49	-350.07	1330.72	71.34	216.85	1179.67	76.38	-201.41
6.11000	-387.89	225.23	97.09	-425.23	207.80	85.72	-615.39	195.50	35.73	-630.67	197.93	95.76	-702.78	-20.05	31.62	-737.56	-10.53	32.64	-934.32	-0.14	33.40	-938.49	-2.17	87.85	-751.51	35.80	1400.89	-1401.36	61.95	1671.88	-582.00	-35.68	1674.73	-582.65	71.62	1669.40	-294.75	147.47	1793.28	-718.63	92.68	1780.21	-354.44	1332.99	69.73	215.13	1180.40	75.65	-199.69
6.12000	-368.26	225.43	102.70	-407.51	205.90	89.88	-594.21	194.51	36.33	-611.05	197.02	95.88	-699.49	-18.91	31.99	-737.51	-10.63	32.73	-934.52	0.80	33.08	-938.07	-2.49	88.24	-744.25	36.19	1400.27	-1401.36	61.95	1671.88	-577.63	-35.67	1674.48	-578.49	71.71	1668.99	-294.75	147.47	1793.28	-713.30	93.21	1779.73	-356.74	1333.02	69.33	215.56	1179.35	75.92	-195.35
6.13000	-349.48	223.99	108.81	-388.20	205.35	95.04	-574.24	193.30	37.11	-592.39	195.51	96.35	-701.23	-19.17	31.43	-738.17	-10.47	32.52	-934.09	0.34	33.72	-937.83	-2.20	88.28	-737.27	36.47	1400.20	-1401.36	61.95	1671.88	-573.32	-35.60	1674.32	-572.41	72.02	1668.56	-294.75	147.47	1793.28	-707.71	94.33	1779.17	-355.12	1330.74	70.09	214.40	1180.17	75.37	-195.00
6.14000	-331.46	222.33	114.90	-370.99	204.54	100.11	-554.58	192.68	38.84	-573.95	194.99	97.53	-703.75	-19.50	30.81	-739.90	-10.79	31.90	-933.95	0.62	33.89	-938.01	-0.72	88.07	-733.06	35.58	1399.64	-1401.36	61.95	1671.88	-569.37	-35.46	1674.15	-567.96	71.83	1668.24	-294.75	147.47	1793.28	-702.23	94.98	1778.64	-350.00	1330.47	71.25	212.59	1180.22	75.29	-201.43
6.15000	-314.24	222.06	121.67	-351.42	203.17	105.91	-536.39	191.05	40.43	-556.85	193.92	98.84	-699.09	-20.91	32.82	-740.31	-10.73	31.53	-934.44	2.33	33.33	-936.89	-1.54	88.83	-729.89	35.46	1398.91	-1401.36	61.95	1671.88	-563.79	-35.17	1673.87	-562.34	71.81	1667.74	-294.75	147.47	1793.28	-696.62	96.07	1778.10	-359.11	1333.35	68.73	214.92	1179.37	76.03	-199.85
6.16000	-298.32	220.08	128.29	-335.22	202.34	111.52	-518.04	190.63	42.43	-540.26	192.90	100.27	-702.79	-20.92	31.42	-738.51	-11.00	31.96	-934.35	2.43	33.63	-936.78	-0.94	89.06	-724.95	36.71	1398.50	-1401.36	61.95	1671.88	-557.03	-34.92	1673.52	-554.49	72.28	1667.02	-294.75	147.47	1793.28	-691.12	96.63	1777.59	-355.05	1332.02	70.07	214.38	1179.73	75.68	-196.94
6.17000	-283.44	218.07	134.45	-319.87	200.16	117.45	-501.19	189.61	44.10	-524.15	192.78	102.10	-699.17	-20.84	31.86	-738.68	-11.01	31.66	-933.81	1.92	34.42	-936.40	-0.12	88.93	-717.76	38.23	1397.91	-1401.36	61.95	1671.88	-551.02	-34.68	1673.21	-549.26	72.79	1666.53	-294.75	147.47	1793.28	-685.29	98.07	1776.94	-352.67	1331.13	70.67	214.42	1179.23	75.62	-195.94
6.18000	-269.27	216.80	141.09	-303.68	197.93	123.16	-485.59	188.16	45.72	-509.75	191.25	103.21	-700.14	-20.62	31.39	-738.14	-11.05	31.53	-933.69	2.43	34.64	-935.98	-0.03	89.57	-714.83	37.90	1397.45	-1401.36	61.95	1671.88	-546.16	-34.32	1673.04	-543.26	73.27	1665.96	-294.75	147.47	1793.28	-679.70	99.22	1776.24	-353.63	1330.77	70.33	214.95	1178.50	76.16	-196.17
6.19000	-256.45	212.79	145.77	-286.83	196.79	129.40	-471.22	186.83	46.80	-496.48	190.34	104.13	-700.21	-20.81	31.00	-738.75	-11.09	31.23	-932.87	1.93	35.39	-935.63	0.27	89.63	-710.92	40.38	1396.73	-1401.36	61.95	1671.88	-541.83	-34.03	1672.83	-539.13	73.65	1665.65	-294.75	147.47	1793.28	-674.20	99.93	1775.65	-351.84	1331.41	70.41	215.92	1179.54	76.05	-190.73
6.20000	-245.27	211.54	149.86	-278.77	198.52	131.75	-458.81	184.82	47.23	-484.68	189.41	104.74	-699.25	-20.57	30.96	-737.19	-11.16	31.59	-933.08	2.88	35.25	-934.94	0.39	90.13	-702.49	40.02	1396.24	-1401.36	61.95	1671.88	-536.98	-33.46	1672.54	-534.82	74.04	1665.25	-294.75	147.47	1793.28	-668.23	101.63	1774.95	-353.94	1332.60	69.77	214.15	1178.76	76.12	-188.20
6.21000	-235.17	209.94	152.60	-268.68	196.48	134.12	-447.46	184.98	48.28	-474.48	188.19	104.92	-699.50	-20.52	30.94	-738.72	-11.13	31.20	-932.54	2.55	35.85	-935.79	2.32	89.47	-695.86	39.83	1395.69	-1401.36	61.95	1671.88	-530.67	-32.81	1672.18	-528.71	74.53	1664.60	-294.75	147.47	1793.28	-662.29	103.12	1774.24	-354.08	1332.93	69.94	214.64	1178.17	76.23	-196.32
6.22000	-226.42	208.26	153.32	-259.73	194.73	135.01	-438.38	184.09	48.29	-465.55	186.88	104.85	-696.18	-20.87	31.86	-737.38	-11.14	31.30	-932.53	2.95	36.03	-935.16	2.10	89.97	-689.76	40.65	1395.10	-1401.36	61.95	1671.88	-525.47	-32.11	1671.96	-522.93	75.10	1663.91	-294.75	147.47	1793.28	-656.32	104.47	1773.55	-352.76	1332.16	70.51	216.95	1178.00	76.80	-198.98
6.23000	-218.58	205.93	152.30	-252.08	192.69	133.67	-431.31	182.55	47.78	-457.91	186.04	104.62	-701.83	-20.44	30.36	-735.83	-11.11	31.65	-932.05	2.86	36.38	-934.96	2.45	90.25	-681.81	42.17	1394.75	-1401.36	61.95	1671.88	-519.56	-31.62	1671.50	-515.64	75.76	1663.09	-294.75	147.47	1793.28	-650.29	105.85	1772.80	-358.01	1334.01	68.86	213.74	1180.72	75.23	-197.14
6.24000	-211.90	203.87	149.68	-245.49	190.01	131.31	-425.58	181.25	47.24	-451.76	184.01	103.64	-703.40	-21.69	30.01	-737.43	-11.30	31.34	-931.73	2.94	36.69	-933.62	0.92	91.31	-675.54	43.93	1394.30	-1401.36	61.95	1671.88	-514.49	-31.14	1671.23	-509.53	76.35	1662.52	-294.75	147.47	1793.28	-644.21	107.29	1772.01	-358.09	1332.94	69.40	215.45	1179.73	75.94	-194.39
6.25000	-205.70	201.43	146.12	-230.55	186.52	131.29	-421.32	179.09	45.78	-446.30	183.39	103.02	-703.97	-21.41	29.76	-736.82	-11.55	31.34	-931.62	3.17	36.91	-933.49	0.93	91.69	-668.33	43.67	1393.40	-1401.36	61.95	1671.88	-509.00	-30.19	1670.98	-503.00	77.24	1661.90	-294.75	147.47	1793.28	-637.92	109.09	1771.18	-356.73	1333.04	69.44	214.76	1179.98	75.79	-192.91
6.26000	-200.95	199.96	141.64	-234.34	184.81	124.97	-417.67	178.22	44.65	-441.91	181.93	101.86	-701.50	-21.04	30.11	-736.98	-11.32	31.35	-931.77	3.94	36.92	-933.01	1.01	92.12	-663.06	43.69	1392.58	-1401.36	61.95	1671.88	-502.47	-28.89	1670.66	-495.12	77.92	1661.06	-294.75	147.47	1793.28	-631.48	111.11	1770.29	-362.37	1327.91	70.90	213.38	1179.18	75.59	-193.28
6.27000	-196.97	197.94	137.29	-233.29	182.26	120.08	-414.83	177.20	43.13	-438.51	180.02	100.20	-701.19	-21.47	30.34	-736.79	-11.55	31.49	-931.02	3.26	37.82	-932.71	1.44	92.35	-653.01	44.54	1391.94	-1401.36	61.95	1671.88	-496.81	-27.89	1670.25	-488.86	79.73	1660.26	-294.75	147.47	1793.28	-625.01	113.10	1769.39	-354.29	1323.98	74.32	213.70	1178.39	76.11	-190.11
6.28000	-193.77	195.78	133.09	-230.19	180.85	116.37	-412.75	176.07	41.44	-435.63	178.68	98.48	-699.25	-20.92	30.96	-737.59	-11.47	31.06	-931.04	4.47	37.72	-932.18	1.29	93.12	-649.93	47.83	1391.05	-1401.36	61.95	1671.88	-490.64	-26.81	1669.84	-484.21	80.84	1659.68	-294.75	147.47	1793.28	-618.43	115.34	1768.37	-352.71	1325.92	72.25	217.36	1179.79	76.32	-191.55
6.29000	-191.34	193.53	128.83	-227.69	178.69	112.77	-411.66	174.71	39.45	-433.55	177.72	96.77	-697.58	-20.85	30.75	-737.24	-11.39	31.17	-930.41	4.51	38.47	-933.80	5.71	91.72	-643.25	48.95	1390.17	-1401.36	61.95	1671.88	-485.47	-25.73	1669.47	-479.96	81.54	1659.12	-294.75	147.47	1793.28	-611.88	117.56	1767.41	-356.04	1328.51	70.86	215.64	1180.55	75.93	-194.56
6.30000	-189.48	190.77	125.01	-225.75	176.24	108.98	-410.85	174.26	37.89	-432.29	176.00	94.47	-703.45	-20.85	29.24	-737.12	-11.48	31.27	-929.83	4.66	39.19	-931.47	2.29	93.99	-634.52	50.61	1389.60	-1401.36	61.95	1671.88	-479.22	-24.22	1668.91	-473.67	82.55	1658.22	-294.75	147.47	1793.28	-605.17	120.02	1766.43	-357.04	1330.32	70.10	215.71	1180.02	76.08	-194.27
6.31000	-188.20	188.48	121.27	-226.57	174.52	104.93	-410.39	173.91	36.79	-431.00	175.90	93.26	-700.58	-22.02	29.79	-737.25	-11.32	30.97	-929.77	5.51	39.68	-930.97	2.85	94.74	-633.99	51.40	1388.86	-1401.36	61.95	1671.88	-471.09	-22.66	1668.19	-465.65	84.23	1657.18	-294.75	147.47	1793.28	-598.54	122.07	1765.52	-353.70	1331.61	70.24	216.76	1179.19	76.55	-195.56
6.32000	-186.79	187.16	117.68	-221.46	173.00	102.47	-409.50	173.59	35.77	-429.80	174.80	91.42	-701.71	-21.61	29.41	-736.14	-11.38	31.30	-929.69	7.03	39.85	-930.74	3.51	95.22	-623.17	53.31	1388.35	-1401.36	61.95	1671.88	-465.05	-20.85	1667.61	-457.88	86.15	1655.95	-294.75	147.47	1793.28	-591.67	124.62	1764.55	-352.75	1330.41	70.86	218.44	1178.28	77.10	-193.73
6.33000	-184.48	186.54	113.87	-221.88	173.34	98.50	-408.22	173.41	35.46	-427.83	174.29	90.29	-700.82	-21.40	29.72	-739.24	-11.69	30.46	-929.10	7.24	40.43	-930.01	4.04	95.98	-618.93	54.50	1387.83	-1401.36	61.95	1671.88	-459.60	-19.13	1667.21	-452.03	87.62	1655.06	-294.75	147.47	1793.28	-584.88	126.99	1763.70	-349.55	1329.53	72.03	217.98	1177.81	77.13	-196.10
6.34000	-181.29	186.87	108.41	-219.49	174.39	93.01	-407.14	172.80	35.19	-425.03	174.43	90.14	-703.32	-21.62	29.12	-737.60	-11.75	30.94	-928.25	6.65	41.78	-929.37	4.25	96.74	-608.65	55.12	1386.99	-1401.36	61.95	1671.88	-453.75	-17.56	1666.71	-447.73	87.84	1653.53	-294.75	147.47	1793.28	-577.50	130.34	1762.86	-351.37	1330.00	71.65	216.63	1179.52	76.38	-195.82
6.35000	-177.73	188.97	101.07	-215.36	175.33	87.69	-406.10	172.54	34.85	-422.04	174.33	89.80	-698.47	-21.35	30.23	-734.76	-11.67	31.43	-928.06	7.65	42.51	-928.61	4.38	97.90	-601.57	56.32	1386.99	-1401.36	61.95	1671.88	-446.77	-15.51	1666.35	-437.47	91.05	1653.72	-294.75	147.47	1793.28	-570.36	132.80	1762.24	-353.18	1330.60	70.41	214.73	1178.36	76.51	-198.15
6.36000	-174.62	190.50	94.23	-216.47	177.03	80.79	-404.99	173.25	34.93	-419.60	174.25	89.23	-698.50	-21.62	30.15	-736.77	-11.79	30.92	-927.50	7.84	43.53	-927.91	4.86	99.10	-598.44	58.01	1386.75	-1401.36	61.95	1671.88	-439.29	-13.10	1666.00	-420.24	97.88	1655.62	-294.75	147.47	1793.28	-562.98	135.77	1761.69	-354.23	1331.09	70.07	215.09	1180.20	75.90	-193.00
6.37000	-168.39	191.04	89.18	-212.54	179.34	75.96	-404.58	173.26	34.46	-417.39	174.82	88.93	-699.44	-21.20	29.66	-734.58	-11.77	31.27	-927.19	8.83	44.39	-927.12	5.25	100.30	-589.51	59.15	1386.93	-1401.36	61.95	1671.88	-432.81	-10.76	1665.83	-411.34	101.03	1655.66	-294.75	147.47	1793.28	-555.39	138.87	1761.28	-350.79	1331.11	70.99	215.01	1178.83	76.16	-190.76
6.38000	-171.13	192.96	81.19	-210.97	180.23	70.75	-404.01	173.81	34.28	-415.61	174.94	88.49	-699.34	-20.91	29.31	-736.70	-11.57	30.73	-926.53	8.92	45.87	-926.07	5.07	101.86	-583.06	61.39	1386.92	-1401.36	61.95	1671.88	-425.81	-8.37	1665.81	-417.55	98.22	1652.85	-294.75	147.47	1793.28	-547.82	142.11	1760.92	-353.73	1332.15	70.10	216.72	1179.21	76.54	-195.99
6.39000	-167.41	193.62	75.00	-209.07	181.80	65.78	-403.28	175.54	34.66	-413.89	175.84	88.27	-698.68	-21.09	29.43	-735.36	-11.23	30.78	-925.72	8.93	47.39	-924.96	5.36	103.49	-578.45	62.84	1387.14	-1401.36	61.95	1671.88	-419.42	-6.22	1665.79	-415.62	98.50	1651.62	-294.75	147.47	1793.28	-540.31	145.10	1760.71	-353.94	1332.30	69.95	216.26	1178.58	76.68	-196.25
6.40000	-166.37	193.72	68.58	-203.44	180.35	62.31	-402.88	175.48	34.54	-412.50	175.77	87.90	-700.12	-20.85	28.73	-734.39	-11.31	31.12	-925.38	9.56	48.87	-923.48	4.72	105.54	-572.50	64.11	1387.57	-1401.36	61.95	1671.88	-412.37	-3.67	1666.25	-406.13	101.33	1651.65	-294.75	147.47	1793.28	-532.77	148.25	1760.53	-350.26	1330.02	71.39	212.44	1179.10	75.75	-192.80
6.41000	-163.09	193.44	63.76	-203.05	179.86	59.13	-402.40	174.93	34.50	-411.03	176.36	88.12	-698.14	-20.89	29.59	-732.96	-10.93	31.09	-925.11	10.31	50.61	-921.97	4.25	107.65	-563.21	65.61	1387.80	-1401.36	61.95	1671.88	-404.76	-0.66	1666.80	-396.05	103.93	1651.36	-294.75	147.47	1793.28	-525.18	151.76	1760.44	-353.68	1331.57	70.44	216.42	1179.21	76.45	-197.34
6.42000	-162.12	192.68	60.38	-202.09	179.40	56.66	-401.78	175.67	35.14	-410.36	175.81	87.91	-696.54	-21.28	29.38	-735.60	-11.25	30.52	-924.38	10.30	52.55	-920.53	3.81	110.15	-554.60	67.49	1388.38	-1401.36	61.95	1671.88	-396.86	2.03	1667.37	-389.46	106.45	1651.39	-294.75	147.47	1793.28	-517.50	155.28	1760.51	-356.60	1332.08	69.37	215.65	1178.68	76.23	-200.73
6.43000	-161.40	192.50	58.33	-203.05	178.84	54.52	-401.95	174.66	34.62	-409.90	175.67	87.87	-700.45	-21.24	28.48	-732.38	-11.18	31.11	-923.35	9.43	55.34	-918.72	3.27	112.67	-547.72	69.76	1388.70	-1401.36	61.95	1671.88	-389.10	4.83	1668.06	-381.17	109.11	1651.62	-294.75	147.47	1793.28	-509.90	158.42	1760.77	-353.89	1331.89	70.15	216.14	1179.67	76.21	-193.62
6.44000	-160.21	192.26	57.01	-202.00	178.79	53.74	-401.80	174.98	34.71	-409.51	176.04	88.19	-700.75	-21.67	28.17	-733.11	-11.10	31.02	-922.26	8.88	58.00	-917.22	2.82	115.03	-540.26	71.91	1389.25	-1401.36	61.95	1671.88	-382.88	7.26	1668.75	-374.26	111.44	1651.93	-294.75	147.47	1793.28	-502.07	162.25	1761.00	-354.31	1331.27	70.26	214.37	1179.25	75.98	-190.95
6.45000	-160.24	192.26	55.90	-200.84	178.45	52.83	-401.63	175.63	35.03	-409.39	176.30	88.37	-701.48	-20.98	27.95	-733.46	-10.84	30.76	-921.16	8.34	60.63	-915.54	2.37	117.93	-533.43	73.92	1390.35	-1401.36	61.95	1671.88	-376.19	10.18	1669.76	-367.62	114.57	1652.62	-294.75	147.47	1793.28	-494.44	165.55	1761.42	-353.71	1332.17	70.02	216.63	1178.57	76.44	-197.15
6.46000	-160.52	191.93	54.64	-200.86	178.28	52.24	-401.74	175.28	34.59	-409.68	176.05	88.20	-700.05	-20.60	28.67	-734.30	-11.00	30.45	-919.83	7.30	63.97	-914.00	2.26	121.10	-526.22	75.86	1391.73	-1401.36	61.95	1671.88	-366.86	13.70	1670.88	-360.63	118.41	1653.30	-294.75	147.47	1793.28	-486.69	169.12	1761.88	-352.15	1331.60	70.49	216.10	1178.92	76.29	-192.92
6.47000	-159.33	192.06	54.05	-199.71	178.25	51.86	-401.53	176.40	34.91	-409.81	176.48	88.24	-699.71	-20.15	28.26	-732.82	-10.80	30.76	-918.34	6.42	67.39	-911.35	1.03	124.49	-520.74	77.80	1392.44	-1401.36	61.95	1671.88	-360.24	16.92	1671.91	-352.59	121.73	1653.99	-294.75	147.47	1793.28	-479.07	172.63	1762.42	-354.50	1332.48	69.98	215.69	1179.61	76.15	-190.10
6.48000	-158.63	192.65	53.60	-201.48	178.19	51.20	-401.96	176.00	34.51	-409.83	177.88	88.55	-698.46	-21.21	28.85	-733.42	-10.74	30.42	-917.76	7.02	70.45	-908.34	-0.46	128.30	-514.27	80.86	1393.40	-1401.36	61.95	1671.88	-352.04	20.07	1672.85	-347.03	125.12	1654.84	-294.75	147.47	1793.28	-471.34	176.34	1762.99	-354.81	1332.29	69.79	215.21	1178.90	76.37	-193.76
6.49000	-158.47	192.91	53.19	-200.91	178.51	50.66	-402.13	175.90	34.15	-410.34	177.33	88.14	-697.62	-20.65	28.73	-732.60	-10.83	30.78	-915.88	5.89	74.21	-906.34	-0.27	131.57	-536.01	70.49	1392.70	-1401.36	61.95	1671.88	-345.35	22.94	1673.75	-341.64	127.97	1655.53	-294.75	147.47	1793.28	-463.67	180.23	1763.54	-351.29	1332.06	70.58	215.52	1178.82	76.39	-196.10
6.50000	-158.73	192.73	52.43	-199.81	178.49	50.64	-402.24	176.41	34.09	-410.52	178.22	88.21	-697.23	-20.75	29.02	-730.95	-10.12	30.98	-914.36	5.75	77.88	-903.22	-1.32	135.42	-504.60	83.72	1395.65	-1401.36	61.95	1671.88	-338.42	26.28	1674.73	-333.79	131.24	1656.14	-294.75	147.47	1793.28	-456.19	183.98	1764.17	-352.67	1331.59	70.40	213.91	1179.87	75.59	-196.31
6.51000	-157.60	192.71	52.01	-201.66	178.49	49.80	-402.11	176.96	34.16	-410.85	178.46	88.19	-698.07	-21.06	28.69	-730.53	-10.24	31.21	-912.03	4.59	82.18	-899.43	-3.66	139.96	-490.84	88.39	1397.14	-1401.36	61.95	1671.88	-329.84	30.18	1675.88	-324.98	135.28	1656.91	-294.75	147.47	1793.28	-448.84	187.54	1764.80	-355.08	1330.63	70.24	207.19	1177.92	79.43	-192.60
6.52000	-157.91	193.26	51.32	-198.25	178.85	50.42	-402.47	176.51	33.75	-411.10	178.46	88.16	-696.74	-20.51	29.05	-732.68	-10.19	30.79	-909.41	3.51	86.67	-896.03	-4.13	143.77	-485.51	91.45	1398.09	-1401.36	61.95	1671.88	-323.07	33.78	1676.87	-313.63	139.02	1657.45	-294.75	147.47	1793.28	-441.61	191.17	1765.45	-353.02	1330.39	71.14	198.16	1179.20	77.98	-190.64
6.53000	-157.12	192.88	50.87	-200.06	179.04	49.73	-402.23	177.10	33.96	-411.17	178.66	88.20	-697.99	-21.07	28.47	-733.12	-10.41	30.97	-906.84	2.83	91.27	-892.11	-5.02	147.95	-478.00	94.05	1399.21	-1401.36	61.95	1671.88	-314.91	37.28	1677.80	-308.69	142.56	1658.34	-294.75	147.47	1793.28	-434.44	194.82	1766.05	-354.76	1332.21	70.01	209.50	1183.66	74.32	-191.90
6.54000	-156.73	193.26	50.49	-199.15	179.41	49.41	-402.33	176.68	33.63	-411.20	179.13	88.44	-701.42	-20.66	27.82	-730.10	-9.56	31.78	-904.00	2.37	95.79	-888.19	-6.56	152.05	-472.94	96.80	1400.08	-1401.36	61.95	1671.88	-308.16	40.34	1678.58	-295.88	148.81	1660.12	-294.75	147.47	1793.28	-427.45	198.35	1766.67	-354.71	1332.58	69.97	214.73	1180.85	75.29	-195.38
6.55000	-156.53	193.43	50.24	-198.91	179.91	49.40	-402.16	177.31	33.93	-411.80	177.72	87.95	-699.46	-20.33	28.36	-731.24	-9.39	31.81	-900.46	1.17	100.68	-882.62	-8.70	156.55	-466.84	99.71	1400.84	-1401.36	61.95	1671.88	-301.58	43.76	1679.35	-283.30	154.72	1661.47	-294.75	147.47	1793.28	-420.48	202.30	1767.12	-352.84	1331.55	70.73	214.59	1179.06	76.02	-197.57
6.56000	-156.56	193.44	49.79	-199.75	179.41	49.24	-402.27	176.87	33.67	-411.68	178.48	88.34	-698.33	-20.54	28.77	-729.54	-9.37	32.24	-896.33	-0.22	106.05	-876.89	-9.85	161.04	-458.70	102.44	1401.93	-1401.36	61.95	1671.88	-294.02	48.04	1680.37	-272.01	160.51	1662.59	-294.75	147.47	1793.28	-413.62	206.03	1767.54	-357.16	1331.97	69.56	212.30	1180.44	75.02	-198.10
6.57000	-156.70	193.94	49.52	-198.69	179.43	49.09	-402.03	177.43	33.79	-411.55	179.02	88.52	-700.58	-21.02	28.01	-730.93	-9.42	31.83	-891.49	-2.24	111.74	-870.55	-12.17	165.89	-450.53	105.89	1402.46	-1401.36	61.95	1671.88	-286.75	51.58	1681.08	-274.26	158.38	1660.94	-294.75	147.47	1793.28	-406.98	209.44	1767.98	-355.11	1332.91	70.05	212.83	1180.12	75.37	-195.83
6.58000	-156.59	193.62	49.29	-200.32	179.90	48.64	-402.24	177.04	33.56	-411.80	178.66	88.31	-694.89	-20.34	29.45	-728.15	-9.46	32.31	-886.79	-3.93	117.45	-864.11	-14.09	170.43	-444.64	108.31	1403.07	-1401.36	61.95	1671.88	-279.93	55.15	1681.83	-268.50	160.57	1660.69	-294.75	147.47	1793.28	-400.41	213.09	1768.25	-353.88	1331.56	70.17	215.72	1179.87	75.89	-195.24
6.59000	-156.76	193.64	49.16	-199.09	179.71	48.76	-402.13	177.44	33.66	-411.69	179.40	88.47	-696.83	-21.36	28.94	-726.65	-9.32	33.24	-881.44	-5.53	123.19	-856.82	-16.83	175.27	-292.81	73.14	1644.69	-1401.36	61.95	1671.88	-273.99	58.23	1682.40	-266.77	162.36	1660.85	-294.75	147.47	1793.28	-393.89	216.83	1768.42	-355.27	1331.98	69.70	214.72	1179.56	75.95	-191.06
6.60000	-156.93	193.73	48.88	-199.26	179.79	48.92	-402.25	177.35	33.44	-411.70	179.51	88.47	-698.55	-20.64	27.73	-725.65	-9.36	33.52	-876.27	-6.45	128.77	-849.75	-18.54	179.76	-406.71	108.72	1442.14	-1401.36	61.95	1671.88	-268.00	61.55	1682.80	-261.32	166.73	1661.78	-294.75	147.47	1793.28	-387.58	220.29	1768.52	-351.19	1331.52	70.95	200.05	1179.39	77.04	-194.47
6.61000	-156.56	194.01	48.96	-200.13	180.10	48.50	-402.25	177.63	33.41	-411.93	179.53	88.39	-697.19	-21.44	28.24	-723.71	-10.29	33.58	-870.14	-8.80	135.51	-842.70	-19.62	184.53	-421.95	117.27	1403.67	-1401.36	61.95	1671.88	-260.92	65.67	1683.44	-251.95	171.23	1662.14	-294.75	147.47	1793.28	-381.40	223.80	1768.51	-349.93	1330.76	71.49	212.70	1179.37	76.95	-195.55
6.62000	-156.63	193.70	48.73	-201.09	179.91	48.30	-402.36	177.61	33.18	-411.80	179.92	88.45	-696.27	-21.81	27.64	-723.40	-10.89	33.37	-864.58	-9.61	141.98	-834.60	-22.15	190.19	-416.75	121.03	1403.82	-1401.36	61.95	1671.88	-254.01	69.03	1683.69	-246.48	174.73	1662.39	-294.75	147.47	1793.28	-375.47	227.19	1768.44	-352.07	1330.72	70.86	217.19	1179.56	76.35	-196.22
6.63000	-156.44	193.83	48.58	-201.47	180.31	47.37	-402.12	178.31	33.42	-411.96	179.57	88.22	-693.95	-22.06	27.71	-720.32	-11.26	34.25	-858.15	-11.49	149.43	-826.61	-24.01	195.97	-410.11	123.08	1403.66	-1401.36	61.95	1671.88	-248.62	72.34	1683.89	-241.28	178.16	1662.58	-294.75	147.47	1793.28	-369.52	230.56	1768.25	-352.78	1330.70	70.58	215.81	1179.88	76.07	-195.11
6.64000	-156.61	194.10	48.28	-200.45	180.01	47.30	-402.30	177.81	33.16	-411.90	179.50	88.11	-692.28	-22.75	27.95	-718.62	-12.29	35.59	-851.45	-12.77	156.78	-818.89	-24.56	201.44	-403.29	126.02	1403.59	-1401.36	61.95	1671.88	-243.34	75.40	1684.09	-237.29	181.21	1662.72	-294.75	147.47	1793.28	-363.75	233.84	1767.95	-352.88	1330.44	71.15	214.54	1180.20	75.79	-195.50
6.65000	-156.83	193.79	47.95	-198.34	179.96	47.63	-402.10	178.34	33.40	-411.59	179.67	88.24	-690.58	-23.36	28.21	-716.56	-13.30	37.11	-844.52	-13.64	164.25	-810.06	-25.95	207.53	-396.38	128.93	1403.49	-1401.36	61.95	1671.88	-237.34	78.71	1684.01	-232.00	184.52	1662.57	-294.75	147.47	1793.28	-358.09	237.12	1767.64	-353.97	1332.70	70.11	212.60	1179.55	75.36	-195.05
6.66000	-155.97	193.46	47.68	-198.92	179.69	46.90	-402.10	178.07	33.21	-411.07	180.43	88.55	-689.50	-24.24	28.52	-711.49	-14.06	39.73	-836.99	-14.89	172.02	-801.28	-26.98	213.64	-389.39	132.10	1403.43	-1401.36	61.95	1671.88	-230.07	82.58	1683.84	-224.98	188.49	1662.46	-294.75	147.47	1793.28	-352.57	240.13	1767.33	-350.63	1331.18	70.94	212.12	1180.24	75.01	-191.62
6.67000	-155.93	193.39	47.18	-198.97	179.72	46.40	-402.23	177.56	33.12	-410.74	180.14	88.57	-686.22	-25.89	29.16	-705.99	-15.69	42.73	-829.32	-15.51	179.46	-792.68	-26.98	219.49	-384.58	133.49	1403.25	-1401.36	61.95	1671.88	-224.09	85.83	1683.73	-217.97	191.96	1662.14	-294.75	147.47	1793.28	-347.13	243.17	1766.94	-354.75	1333.06	69.49	212.04	1180.98	74.83	-189.69
6.68000	-156.22	193.02	46.42	-198.32	179.61	45.52	-401.75	177.99	33.56	-410.37	179.78	88.61	-676.03	-28.76	31.61	-699.02	-17.75	46.08	-821.87	-15.10	185.87	-783.85	-27.29	225.34	-380.56	136.31	1403.45	-1401.36	61.95	1671.88	-217.58	88.57	1683.47	-213.03	195.02	1662.10	-294.75	147.47	1793.28	-341.87	245.85	1766.64	-354.92	1331.82	69.82	214.29	1179.25	76.01	-188.42
6.69000	-156.11	192.39	45.80	-198.85	179.34	44.70	-401.70	177.73	33.53	-409.87	179.41	88.63	-666.58	-32.85	34.13	-690.87	-21.23	49.64	-812.87	-15.34	191.65	-775.67	-25.32	229.92	-229.71	103.71	1645.46	-1401.36	61.95	1671.88	-212.62	91.38	1683.29	-208.06	197.86	1661.74	-294.75	147.47	1793.28	-336.59	248.77	1766.30	-356.09	1331.83	69.68	204.79	1178.70	78.18	-191.99
6.70000	-156.10	192.59	45.06	-198.55	179.43	43.93	-401.56	177.29	33.63	-409.30	179.56	88.97	-658.63	-37.91	37.25	-681.93	-25.40	53.48	-803.44	-14.69	195.90	-765.85	-25.58	234.78	-345.45	133.74	1441.79	-1401.36	61.95	1671.88	-207.75	94.25	1683.08	-202.86	200.80	1661.31	-294.75	147.47	1793.28	-331.51	251.22	1766.08	-351.10	1330.78	71.03	197.46	1179.86	78.06	-196.61
6.71000	-155.07	192.54	45.05	-199.55	178.62	42.99	-401.46	176.87	33.61	-408.90	179.61	89.18	-646.11	-43.32	41.02	-671.59	-29.96	57.08	-792.82	-14.63	199.47	-755.50	-25.68	238.74	-361.46	140.65	1403.00	-1401.36	61.95	1671.88	-200.82	97.44	1682.76	-196.33	204.70	1661.06	-294.75	147.47	1793.28	-326.54	253.33	1765.97	-353.68	1332.63	70.04	210.89	1179.78	76.60	-196.54
6.72000	-155.59	192.30	44.36	-198.50	178.40	42.80	-401.22	177.22	33.85	-408.60	179.01	89.09	-635.72	-48.48	43.36	-658.95	-34.94	60.18	-782.17	-13.59	201.35	-744.84	-24.74	241.34	-358.69	142.87	1403.13	-1401.36	61.95	1671.88	-196.01	100.05	1682.62	-191.55	206.90	1660.82	-294.75	147.47	1793.28	-321.63	255.50	1765.87	-356.13	1332.27	70.13	215.57	1179.25	76.20	-194.90
6.73000	-154.06	191.99	44.72	-199.32	178.89	42.15	-401.12	176.72	33.76	-408.21	179.33	89.51	-621.51	-54.46	46.48	-645.93	-39.57	62.59	-770.22	-13.79	202.67	-732.76	-25.21	243.51	-355.58	142.62	1403.32	-1401.36	61.95	1671.88	-190.43	102.63	1682.39	-186.14	209.69	1660.61	-294.75	147.47	1793.28	-316.80	257.38	1765.90	-351.50	1329.91	71.64	215.34	1178.80	76.32	-193.06
6.74000	-155.73	191.74	43.75	-198.86	178.52	42.07	-400.90	176.87	33.97	-408.09	178.86	89.49	-607.14	-60.01	48.16	-630.96	-44.51	64.59	-757.37	-14.58	203.18	-720.81	-24.47	243.91	-201.36	115.03	1644.56	-1401.36	61.95	1671.88	-185.44	104.86	1682.20	-181.34	211.88	1660.38	-294.75	147.47	1793.28	-311.90	259.28	1766.00	-347.99	1328.52	72.19	214.90	1178.55	76.26	-188.59
6.75000	-155.50	192.10	43.66	-198.64	178.40	41.82	-400.96	176.44	33.91	-407.72	179.21	89.87	-593.52	-65.21	49.09	-617.55	-49.10	65.31	-744.24	-15.09	202.44	-707.57	-25.20	243.85	-330.02	134.96	1441.18	-1401.36	61.95	1671.88	-180.37	106.83	1682.13	-177.22	213.87	1660.43	-294.75	147.47	1793.28	-307.19	260.87	1766.20	-353.47	1331.62	69.86	215.04	1178.05	76.59	-196.63
6.76000	-154.77	191.83	43.61	-199.25	178.37	41.27	-400.64	177.56	34.52	-407.58	178.64	89.83	-577.05	-69.74	50.04	-601.51	-54.00	66.03	-729.69	-17.30	201.33	-694.32	-25.57	242.59	-351.24	140.07	1402.93	-1401.36	61.95	1671.88	-174.78	109.23	1682.02	-173.79	216.48	1660.68	-294.75	147.47	1793.28	-302.47	262.36	1766.50	-348.89	1329.51	71.62	216.51	1178.06	76.73	-199.00
6.77000	-155.14	191.65	43.42	-198.06	178.09	41.67	-400.87	176.17	34.04	-407.57	178.15	89.79	-559.35	-75.12	51.22	-585.60	-58.85	65.87	-715.13	-18.27	198.53	-680.83	-25.66	240.23	-346.77	141.05	1403.36	-1401.36	61.95	1671.88	-169.68	111.19	1682.09	-167.79	218.25	1660.65	-294.75	147.47	1793.28	-297.81	263.97	1766.81	-354.99	1331.67	70.08	215.12	1179.36	75.81	-194.96
6.78000	-154.45	191.23	43.45	-198.77	178.57	41.20	-400.81	176.74	34.33	-407.18	178.73	90.23	-546.10	-79.83	49.22	-566.67	-63.04	65.39	-700.50	-18.98	194.50	-666.68	-26.18	236.99	-343.59	142.35	1404.09	-1401.36	61.95	1671.88	-164.71	112.76	1682.17	-163.53	220.24	1661.03	-294.75	147.47	1793.28	-293.29	265.10	1767.25	-353.11	1331.41	70.38	215.81	1179.12	76.27	-198.95
6.79000	-154.94	191.24	42.94	-199.05	178.13	40.89	-400.68	176.50	34.30	-407.20	177.98	90.07	-529.75	-84.40	48.16	-550.32	-66.84	63.69	-684.80	-20.56	190.02	-651.53	-28.00	233.24	-177.18	122.36	1644.81	-1401.36	61.95	1671.88	-160.44	114.22	1682.29	-160.57	221.76	1661.31	-294.75	147.47	1793.28	-288.69	266.27	1767.70	-353.66	1330.08	70.70	214.67	1179.95	75.92	-196.88
6.80000	-155.17	191.47	42.76	-196.73	177.86	41.37	-400.75	176.25	34.18	-406.98	178.02	90.22	-506.11	-88.90	48.40	-531.20	-70.75	62.08	-668.71	-22.10	184.52	-635.92	-30.00	228.80	-308.21	141.31	1442.73	-1401.36	61.95	1671.88	-155.83	115.47	1682.63	-156.83	222.92	1661.82	-294.75	147.47	1793.28	-284.06	267.54	1768.16	-346.98	1328.76	72.21	215.39	1179.59	76.14	-196.65
6.81000	-155.50	190.82	42.24	-197.90	177.97	40.52	-400.53	176.54	34.47	-406.62	178.27	90.39	-486.73	-91.61	47.08	-512.64	-74.23	59.95	-652.06	-23.73	178.13	-620.20	-31.43	223.38	-327.82	145.75	1404.39	-1401.36	61.95	1671.88	-149.81	116.92	1682.93	-150.72	224.55	1662.36	-289.99	148.88	1793.66	-279.58	268.39	1768.65	-352.53	1329.93	70.96	216.33	1179.65	76.38	-193.01
6.82000	-153.67	190.73	42.72	-197.97	177.65	40.52	-400.62	176.72	34.66	-406.73	177.47	90.21	-465.22	-95.76	46.35	-490.15	-77.47	58.90	-634.60	-26.18	171.19	-604.12	-32.72	217.39	-328.05	147.14	1404.89	-1401.36	61.95	1671.88	-145.48	118.30	1683.39	-145.26	225.61	1662.96	-285.27	149.68	1793.93	-274.94	269.57	1769.06	-353.60	1330.23	70.50	214.19	1179.44	75.94	-194.55
6.83000	-154.78	189.78	42.34	-197.52	177.98	40.40	-400.67	176.30	34.51	-406.64	177.46	90.25	-444.11	-99.75	45.66	-467.56	-80.66	57.62	-616.78	-28.16	163.67	-587.16	-34.74	211.05	-321.43	148.31	1405.47	-1401.36	61.95	1671.88	-140.56	119.25	1683.82	-138.81	226.81	1663.50	-280.63	149.85	1794.21	-270.41	270.25	1769.48	-346.96	1330.72	72.02	215.03	1179.59	76.06	-194.11
6.84000	-153.32	190.04	42.54	-195.94	178.04	40.85	-400.98	175.52	34.19	-406.50	177.26	90.17	-418.04	-102.63	45.97	-445.86	-83.75	56.31	-598.17	-30.60	155.84	-569.99	-36.37	204.25	-153.04	127.66	1646.53	-1401.36	61.95	1671.88	-136.71	120.07	1684.22	-135.61	227.81	1664.05	-276.12	150.79	1794.47	-265.96	270.80	1769.91	-352.26	1330.64	71.01	214.70	1179.06	75.95	-187.91
6.85000	-154.62	189.53	42.50	-197.64	178.17	40.22	-400.64	176.25	34.61	-406.35	177.05	90.19	-393.09	-105.19	46.64	-418.98	-86.69	56.27	-578.48	-33.06	147.57	-552.04	-38.82	197.47	-282.53	147.05	1443.90	-1401.36	61.95	1671.88	-132.22	120.76	1684.61	-132.40	228.47	1664.75	-271.78	152.16	1794.60	-261.35	271.42	1770.25	-351.65	1332.06	70.43	214.63	1179.88	75.75	-194.17
6.86000	-155.05	189.68	42.24	-196.83	178.55	40.61	-400.70	175.98	34.59	-406.16	177.08	90.24	-367.90	-107.59	46.95	-394.57	-89.40	55.55	-558.47	-34.90	138.95	-533.90	-40.21	189.93	-306.24	151.59	1405.48	-1401.36	61.95	1671.88	-126.48	121.67	1685.09	-125.82	229.00	1665.60	-267.07	151.81	1794.57	-256.73	272.00	1770.49	-355.05	1331.81	69.87	215.81	1180.56	75.85	-198.12
6.87000	-154.33	189.74	42.27	-196.29	178.26	40.41	-400.85	175.12	34.23	-405.89	176.91	90.33	-344.37	-110.68	47.07	-370.61	-92.08	54.63	-538.04	-36.95	130.41	-515.27	-41.11	182.20	-300.73	152.27	1405.46	-1401.36	61.95	1671.88	-121.24	122.64	1685.42	-120.59	230.04	1666.13	-262.28	152.15	1794.61	-252.16	272.35	1770.70	-352.22	1330.13	70.98	215.32	1179.68	75.77	-199.95
6.88000	-153.39	189.47	42.20	-198.44	178.76	39.63	-400.63	175.65	34.66	-405.64	176.67	90.33	-320.28	-113.03	47.07	-347.06	-94.56	53.73	-517.25	-38.47	121.91	-495.82	-43.36	174.91	-294.54	153.29	1405.39	-1401.36	61.95	1671.88	-115.56	123.12	1685.59	-118.73	230.43	1666.70	-257.97	153.80	1794.69	-247.56	272.53	1770.85	-350.12	1329.42	72.02	213.37	1179.21	75.47	-197.40
6.89000	-149.94	189.76	42.90	-198.75	178.08	39.43	-400.59	175.29	34.75	-405.21	176.09	90.20	-294.21	-115.23	47.77	-323.45	-96.54	52.64	-495.49	-40.55	113.87	-476.32	-44.88	167.60	-291.93	154.23	1405.49	-1401.36	61.95	1671.88	-110.97	123.51	1685.69	-111.83	230.91	1666.65	-253.05	153.56	1794.57	-242.88	272.70	1770.91	-349.63	1330.85	71.14	214.59	1179.83	75.85	-195.44
6.90000	-152.00	189.65	41.98	-197.04	178.84	39.83	-400.34	175.45	34.86	-404.76	176.04	90.39	-269.98	-117.26	48.00	-299.18	-98.58	51.92	-473.62	-43.34	106.31	-456.38	-46.47	160.28	-288.13	154.24	1405.29	-1401.36	61.95	1671.88	-106.77	124.13	1685.82	-106.21	231.62	1666.89	-248.21	153.40	1794.37	-238.11	272.87	1770.87	-350.59	1330.28	71.21	218.26	1178.51	76.89	-192.00
6.91000	-152.58	189.09	41.89	-196.19	178.19	40.07	-400.43	174.72	34.80	-404.53	175.82	90.40	-244.54	-119.29	49.01	-273.59	-100.15	51.82	-450.57	-46.81	99.54	-435.94	-48.01	153.42	-283.59	154.58	1405.10	-1401.36	61.95	1671.88	-101.34	124.44	1685.64	-100.13	231.85	1666.76	-243.25	153.60	1794.17	-233.29	272.96	1770.79	-355.07	1331.49	70.10	216.25	1179.05	76.44	-194.40
6.92000	-153.11	188.62	41.92	-197.81	178.44	39.58	-400.21	174.82	34.93	-404.14	175.70	90.65	-219.33	-120.35	50.08	-250.45	-101.96	51.59	-427.80	-49.49	92.77	-415.22	-49.60	146.96	-274.58	155.13	1404.62	-1401.36	61.95	1671.88	-96.99	124.59	1685.45	-96.36	232.17	1666.73	-238.07	153.28	1793.90	-228.42	273.03	1770.65	-348.40	1329.80	71.99	215.24	1180.24	76.05	-192.90
6.93000	-151.33	188.55	42.37	-196.99	177.96	40.30	-399.84	175.55	35.40	-404.16	174.81	90.47	-198.89	-121.87	50.53	-226.55	-103.56	52.03	-405.26	-51.26	86.18	-394.24	-51.59	141.04	-272.54	155.56	1404.20	-1401.36	61.95	1671.88	-92.20	124.88	1685.13	-93.35	232.35	1666.79	-232.82	152.84	1793.51	-223.54	272.66	1770.49	-351.33	1328.75	71.70	217.22	1177.68	76.88	-197.85
6.94000	-151.98	189.08	42.07	-198.08	178.38	39.77	-400.27	174.28	34.84	-403.80	175.12	90.70	-172.47	-123.17	52.24	-202.42	-104.56	52.73	-382.36	-53.15	80.19	-373.24	-53.11	135.34	-268.03	155.27	1404.09	-1401.36	61.95	1671.88	-86.31	124.97	1684.60	-86.12	232.57	1666.30	-227.67	152.79	1793.17	-218.52	272.69	1770.21	-353.58	1329.63	70.96	216.70	1179.36	76.59	-196.38
6.95000	-152.18	188.77	42.21	-193.03	178.25	40.99	-399.83	175.05	35.48	-403.75	174.51	90.68	-148.71	-123.56	54.24	-176.78	-105.33	54.22	-359.42	-54.68	74.51	-352.25	-54.56	130.24	-264.80	155.08	1403.73	-1401.36	61.95	1671.88	-80.95	124.82	1684.07	-82.15	232.91	1665.67	-222.17	152.24	1792.80	-213.39	272.59	1769.91	-356.67	1329.78	70.23	213.67	1181.72	75.02	-194.86
6.96000	-152.32	189.16	42.05	-198.48	178.70	39.44	-399.68	175.03	35.54	-403.42	174.90	90.96	-123.54	-123.97	56.80	-151.67	-106.08	56.00	-336.59	-56.44	69.54	-331.35	-55.60	125.42	-262.16	155.15	1403.45	-1401.36	61.95	1671.88	-76.07	124.55	1683.38	-77.52	232.78	1665.20	-217.02	152.30	1792.46	-208.31	272.02	1769.67	-355.39	1329.13	70.65	214.82	1180.78	75.38	-198.50
6.97000	-151.52	189.08	42.47	-198.65	179.07	39.40	-400.01	173.77	35.14	-403.50	174.15	90.76	-101.55	-124.34	58.95	-129.78	-106.73	57.17	-313.70	-57.25	64.75	-310.18	-56.86	121.14	-258.30	154.71	1403.33	-1401.36	61.95	1671.88	-70.21	124.07	1682.56	-73.60	232.20	1664.67	-211.77	152.49	1792.22	-203.07	271.60	1769.43	-353.40	1328.15	71.32	214.56	1180.77	75.37	-194.71
6.98000	-151.62	188.67	42.52	-195.81	178.73	40.15	-399.83	174.40	35.37	-403.42	173.96	90.95	-78.24	-123.70	61.09	-104.87	-107.04	59.39	-290.74	-58.36	60.65	-288.95	-58.16	117.40	-249.74	154.61	1402.74	-1401.36	61.95	1671.88	-65.82	123.83	1681.84	-66.89	232.31	1663.76	-206.17	151.45	1791.86	-197.79	271.13	1769.17	-351.51	1329.65	71.38	216.30	1180.21	76.06	-196.62
6.99000	-153.43	188.55	42.03	-197.45	179.12	39.52	-399.92	173.75	35.16	-403.12	174.15	91.25	-52.07	-124.00	64.22	-81.89	-107.28	61.13	-267.90	-59.66	57.33	-267.49	-60.18	114.58	-249.99	154.05	1402.52	-1401.36	61.95	1671.88	-60.01	123.28	1680.97	-61.54	231.76	1663.04	-200.64	150.28	1791.59	-192.55	270.25	1768.95	-349.88	1328.49	71.84	214.77	1178.79	76.12	-195.52
7.00000	-152.12	188.81	42.44	-196.02	178.58	39.97	-399.66	174.37	35.59	-402.94	173.93	91.25	-27.79	-122.76	67.40	-58.62	-107.11	63.02	-244.91	-60.93	54.44	-246.12	-61.47	111.80	-245.33	153.59	1402.24	-1401.36	61.95	1671.88	-54.47	122.65	1680.10	-55.46	231.31	1662.28	-195.22	149.36	1791.24	-187.16	269.56	1768.71	-355.49	1329.93	70.21	213.93	1179.87	75.68	-188.82
7.01000	-151.50	189.64	42.16	-197.19	178.81	39.54	-399.48	174.24	35.62	-402.67	174.21	91.51	-5.19	-122.72	69.22	-35.28	-106.77	65.12	-222.18	-62.18	52.21	-225.22	-61.36	108.83	-235.20	152.83	1402.06	-1401.36	61.95	1671.88	-49.97	121.81	1679.32	-50.89	230.57	1661.50	-189.76	148.61	1790.91	-181.85	268.50	1768.51	-354.02	1330.57	70.33	212.84	1179.50	75.64	-189.24
7.02000	-149.33	189.44	42.76	-198.15	179.04	39.15	-399.55	173.92	35.53	-402.63	173.57	91.51	15.65	-122.19	71.25	-12.63	-105.98	66.98	-199.88	-62.30	49.96	-204.03	-62.14	106.85	-232.38	152.31	1401.83	-1401.36	61.95	1671.88	-45.16	120.97	1678.57	-47.41	229.51	1661.08	-184.22	147.39	1790.53	-176.57	267.37	1768.29	-351.77	1330.90	70.66	214.96	1179.21	76.01	-194.94
7.03000	-153.10	182.34	43.17	-199.59	178.39	38.79	-399.62	173.30	35.48	-402.51	172.88	91.39	36.85	-121.35	73.73	10.04	-105.43	69.21	-177.73	-62.70	48.28	-182.95	-63.07	105.34	-228.67	151.73	1401.54	-1401.36	61.95	1671.88	-39.90	120.05	1677.84	-41.72	228.59	1660.42	-178.89	146.44	1790.16	-171.29	266.20	1768.03	-358.89	1331.30	69.41	212.81	1179.87	75.42	-197.14
7.04000	-147.24	183.14	45.03	-196.63	178.97	39.67	-399.37	173.40	35.67	-402.01	173.31	91.85	59.93	-120.00	77.06	31.84	-104.67	71.61	-155.56	-63.58	47.24	-162.10	-63.45	103.93	-223.44	150.95	1401.22	-1401.36	61.95	1671.88	-34.52	119.08	1677.16	-36.13	227.77	1659.75	-173.49	145.16	1789.77	-166.06	264.92	1767.74	-366.71	1327.49	70.59	213.84	1179.49	75.67	-196.78
7.05000	-140.86	183.61	46.26	-197.06	178.72	39.51	-399.17	173.82	35.98	-401.86	172.90	91.97	82.26	-118.77	81.33	54.29	-103.95	75.05	-133.77	-64.13	46.36	-141.46	-64.38	103.11	-222.49	150.43	1400.73	-1401.36	61.95	1671.88	-29.45	117.77	1676.55	-30.29	226.35	1659.13	-168.13	143.65	1789.35	-160.83	263.65	1767.44	-353.84	1323.59	74.01	215.12	1179.47	76.03	-192.12
7.06000	-140.26	183.76	46.25	-197.00	178.52	39.54	-399.31	172.59	35.68	-401.48	172.83	92.27	100.81	-118.53	85.43	76.80	-102.86	79.64	-112.54	-64.71	45.65	-121.64	-64.56	102.10	-214.09	149.60	1400.64	-1401.36	61.95	1671.88	-24.18	116.31	1675.85	-24.77	224.98	1658.67	-162.61	141.64	1788.89	-155.56	262.17	1767.16	-355.17	1323.38	73.95	212.80	1179.64	75.83	-189.19
7.07000	-147.42	184.20	43.70	-199.70	178.37	38.72	-399.04	173.35	36.14	-401.37	171.87	92.09	123.19	-117.34	91.14	97.58	-102.00	84.77	-91.68	-64.99	45.14	-102.43	-64.55	101.36	-206.28	148.46	1400.33	-1401.36	61.95	1671.88	-19.16	114.90	1675.26	-19.57	223.29	1658.09	-157.40	140.46	1788.47	-150.30	260.71	1766.81	-357.33	1324.34	73.67	213.95	1179.44	75.98	-188.04
7.08000	-148.40	184.27	43.78	-198.43	178.95	39.61	-398.78	173.10	36.20	-400.98	172.08	92.54	141.22	-116.39	96.76	118.33	-101.01	90.08	-71.47	-65.53	45.11	-83.50	-65.77	101.45	-206.18	147.23	1399.90	-1401.36	61.95	1671.88	-14.06	113.33	1674.65	-13.77	222.45	1657.45	-152.11	138.91	1788.04	-144.98	259.09	1766.48	-360.30	1325.19	73.16	216.69	1179.15	76.53	-193.40
7.09000	-146.00	183.95	44.62	-197.34	179.44	39.64	-398.79	172.92	36.39	-400.79	171.91	92.67	160.66	-114.99	103.07	135.31	-101.45	94.31	-51.63	-66.66	45.78	-65.45	-66.25	101.45	-199.40	146.17	1399.58	-1401.36	61.95	1671.88	-9.02	111.69	1674.07	-9.84	220.22	1657.29	-146.99	137.23	1787.55	-139.71	257.21	1766.19	-353.66	1323.53	74.35	215.90	1178.64	76.65	-198.87
7.10000	-152.63	184.77	41.97	-197.02	179.24	39.68	-398.57	173.20	36.51	-400.50	171.91	92.89	180.52	-114.16	109.28	153.37	-100.48	99.53	-32.09	-66.72	46.18	-47.87	-66.79	101.78	-195.87	144.95	1399.00	-1401.36	61.95	1671.88	-3.43	110.01	1673.54	-3.93	218.43	1656.89	-141.72	135.36	1787.15	-134.37	255.17	1765.93	-362.42	1325.69	72.08	214.29	1179.87	75.75	-198.06
7.11000	-148.68	189.91	42.61	-198.48	179.72	39.31	-398.48	172.74	36.47	-400.30	171.50	92.95	196.83	-112.47	114.78	170.81	-98.71	104.43	-13.34	-66.77	47.06	-30.80	-67.48	102.50	-191.06	143.72	1398.54	-1401.36	61.95	1671.88	1.48	108.02	1673.02	0.20	216.56	1656.75	-136.28	133.02	1786.68	-129.09	252.96	1765.69	-359.85	1325.61	73.36	213.86	1179.54	75.80	-197.11
7.12000	-151.86	190.29	41.45	-195.74	179.77	40.06	-398.41	172.67	36.61	-399.96	171.65	93.32	212.60	-110.73	120.11	187.44	-97.82	109.59	4.57	-67.02	48.11	-14.40	-67.75	103.23	-185.63	142.55	1398.30	-1401.36	61.95	1671.88	7.54	106.16	1672.43	5.94	214.70	1656.31	-130.93	130.38	1786.09	-123.72	250.95	1765.41	-360.75	1325.25	72.80	213.76	1180.83	75.47	-194.63
7.13000	-151.65	190.42	41.28	-196.41	179.92	39.62	-398.31	172.47	36.74	-399.79	171.26	93.43	231.98	-108.92	126.58	203.05	-96.50	114.53	21.47	-66.87	49.18	1.34	-67.97	104.21	-178.80	141.30	1397.74	-1401.36	61.95	1671.88	12.27	103.93	1671.92	9.74	212.74	1656.06	-125.82	128.50	1785.66	-118.40	248.47	1765.15	-366.06	1325.97	71.08	215.86	1179.19	76.32	-193.51
7.14000	-150.43	190.54	41.75	-197.78	179.44	39.16	-398.07	172.88	37.12	-399.52	171.11	93.69	247.42	-108.36	131.71	217.78	-95.26	119.34	37.40	-66.87	50.47	15.75	-67.60	104.80	-174.57	139.66	1397.32	-1401.36	61.95	1671.88	17.89	101.65	1671.38	16.22	210.41	1655.80	-120.60	125.97	1785.16	-113.20	245.75	1764.89	-362.00	1326.44	72.22	215.38	1180.07	75.97	-194.70
7.15000	-152.49	190.47	41.08	-197.59	179.29	39.36	-398.00	172.40	37.05	-399.24	170.97	93.96	257.34	-106.37	135.94	231.40	-93.92	123.81	52.15	-66.64	51.54	29.37	-67.86	105.66	-168.72	138.35	1396.77	-1401.36	61.95	1671.88	23.13	99.54	1670.85	19.96	207.80	1655.82	-115.30	123.45	1784.64	-107.91	243.34	1764.62	-353.56	1324.33	73.94	216.11	1179.02	76.48	-199.01
7.16000	-149.88	190.59	41.55	-196.10	180.18	39.53	-397.61	172.47	37.33	-398.89	170.73	94.13	271.01	-104.93	141.05	243.66	-92.87	127.95	65.59	-66.68	52.52	41.46	-67.03	105.83	-160.92	136.72	1396.37	-1401.36	61.95	1671.88	28.16	97.10	1670.44	25.29	205.64	1655.41	-110.09	120.58	1784.06	-102.65	240.56	1764.39	-354.15	1324.33	74.49	214.46	1177.98	76.41	-194.05
7.17000	-149.32	190.47	41.52	-199.05	179.95	38.49	-397.62	172.03	37.35	-398.63	170.75	94.52	282.12	-103.70	145.10	254.50	-92.07	131.39	77.54	-65.99	52.82	52.49	-66.93	106.17	-158.51	134.97	1396.07	-1401.36	61.95	1671.88	33.80	94.64	1669.99	31.29	202.95	1655.38	-104.62	117.10	1783.40	-97.33	237.69	1764.16	-358.98	1325.25	73.02	214.12	1180.17	75.60	-195.49
7.18000	-153.33	190.37	40.30	-196.44	179.59	39.28	-397.55	171.84	37.47	-398.30	170.59	94.76	291.15	-103.04	147.85	263.77	-91.36	133.77	88.05	-65.05	52.69	61.88	-66.52	105.87	-150.88	133.42	1395.59	-1401.36	61.95	1671.88	39.82	92.18	1669.57	38.32	200.98	1654.91	-99.21	113.79	1782.83	-91.92	234.74	1763.96	-361.00	1325.01	72.70	214.49	1179.17	76.20	-198.06
7.19000	-150.78	190.72	40.82	-196.43	180.62	39.07	-397.53	170.88	37.23	-397.91	170.69	95.31	298.84	-101.77	148.76	271.58	-90.49	134.65	96.58	-63.64	51.83	69.88	-65.54	105.01	-145.73	131.55	1395.00	-1401.36	61.95	1671.88	44.98	89.26	1669.13	42.19	197.80	1654.93	-93.83	110.86	1782.29	-86.55	231.50	1763.80	-359.97	1325.39	72.89	215.02	1179.55	76.09	-203.23
7.20000	-148.90	190.65	41.17	-198.61	179.72	38.77	-397.20	170.89	37.49	-397.57	170.34	95.59	305.23	-101.10	148.21	278.01	-89.63	134.03	103.48	-62.15	50.51	76.35	-64.21	103.75	-140.92	129.61	1394.70	-1401.36	61.95	1671.88	50.35	86.70	1668.83	49.25	194.99	1654.99	-88.25	107.56	1781.75	-81.20	227.95	1763.70	-354.48	1324.68	74.56	215.03	1179.21	76.12	-201.75
7.21000	-151.10	191.06	40.28	-196.78	180.51	38.83	-397.37	170.40	37.41	-397.02	170.87	96.26	312.59	-99.28	146.81	283.26	-88.41	131.86	108.73	-60.70	48.89	81.52	-63.65	102.42	-136.32	127.31	1393.90	-1401.36	61.95	1671.88	56.41	83.80	1668.39	54.65	192.44	1654.94	-82.71	104.28	1781.20	-75.75	224.71	1763.52	-360.66	1325.71	73.20	215.93	1179.89	76.13	-196.22
7.22000	-151.78	190.84	40.04	-196.93	180.59	38.67	-396.57	171.70	38.25	-396.92	170.61	96.72	315.23	-98.93	142.95	287.34	-87.00	128.51	112.24	-59.06	46.80	85.53	-61.74	100.42	-126.50	125.17	1393.68	-1401.36	61.95	1671.88	62.25	80.85	1668.07	59.89	189.33	1654.88	-76.99	100.57	1780.60	-70.25	221.12	1763.36	-364.02	1326.45	71.73	215.53	1179.21	76.37	-191.93
7.23000	-153.92	191.02	39.25	-196.32	180.45	38.73	-396.63	170.90	38.14	-396.54	170.76	97.33	317.18	-98.02	137.84	290.38	-85.74	124.50	114.66	-57.23	44.37	88.56	-60.28	98.31	-118.44	122.73	1393.02	-1401.36	61.95	1671.88	68.69	77.82	1667.64	66.37	186.03	1655.04	-71.20	96.63	1779.95	-64.70	217.32	1763.22	-360.01	1325.63	73.16	216.75	1178.84	76.64	-190.89
7.24000	-150.45	190.65	40.09	-197.88	179.85	38.35	-396.31	171.14	38.61	-395.97	171.14	98.09	321.47	-95.29	133.98	292.47	-84.16	120.01	115.98	-54.99	41.34	90.44	-58.70	95.86	-114.87	120.05	1392.82	-1401.36	61.95	1671.88	74.56	74.70	1667.25	72.12	182.90	1654.93	-65.33	92.59	1779.29	-59.11	213.79	1762.98	-358.91	1325.13	73.09	216.90	1178.52	76.81	-192.01
7.25000	-152.29	191.08	39.32	-197.41	180.78	37.79	-396.15	170.97	39.00	-395.50	171.48	98.83	322.35	-94.48	128.90	293.75	-82.19	115.57	116.31	-53.81	39.50	91.34	-56.48	93.38	-106.36	117.63	1392.26	-1401.36	61.95	1671.88	80.04	71.38	1666.90	77.64	180.29	1654.95	-59.53	88.21	1778.59	-53.59	209.69	1762.84	-359.08	1325.99	73.02	214.41	1180.06	76.03	-194.65
7.26000	-149.56	191.25	39.66	-197.19	181.22	37.77	-395.84	170.97	39.38	-395.12	171.29	99.42	323.67	-91.85	125.25	295.05	-80.48	111.73	116.87	-53.05	37.55	92.09	-55.42	91.32	-102.17	114.72	1391.92	-1401.36	61.95	1671.88	86.16	68.08	1666.58	82.01	176.96	1655.19	-53.92	84.68	1778.02	-48.07	205.94	1762.59	-355.18	1324.60	74.02	214.75	1179.57	76.12	-196.03
7.27000	-151.73	190.72	39.32	-198.53	181.24	37.23	-395.67	170.72	39.85	-394.55	171.64	100.38	324.71	-90.69	121.56	296.68	-79.16	108.32	118.10	-52.91	36.60	93.57	-54.03	89.60	-94.77	111.73	1391.48	-1401.36	61.95	1671.88	92.22	64.62	1666.15	87.53	173.10	1655.20	-48.07	80.65	1777.50	-42.56	201.75	1762.48	-358.82	1325.61	73.16	214.85	1180.03	75.98	-195.42
7.28000	-149.99	191.09	39.65	-197.51	181.32	37.31	-395.33	171.01	40.56	-393.89	172.26	101.47	327.69	-90.88	116.44	299.68	-79.58	104.33	119.63	-51.94	35.88	96.46	-54.52	89.56	-88.31	108.87	1391.28	-1401.36	61.95	1671.88	97.98	60.99	1665.86	92.75	169.72	1655.35	-42.01	75.86	1776.93	-36.95	197.24	1762.48	-353.61	1323.67	74.03	213.64	1179.99	75.76	-195.97
7.29000	-149.80	190.99	39.50	-196.64	181.43	37.43	-394.80	171.18	41.36	-393.32	172.23	102.42	331.13	-92.99	108.86	303.69	-81.07	98.47	121.31	-52.43	36.10	100.01	-54.56	89.37	-81.09	105.76	1390.84	-1401.36	61.95	1671.88	104.33	57.33	1665.64	99.13	166.04	1655.48	-35.81	71.36	1776.59	-31.13	192.94	1762.60	-367.02	1326.26	70.64	214.07	1179.90	75.98	-199.93
7.30000	-150.41	191.07	39.27	-195.53	181.13	37.64	-394.53	170.92	42.23	-392.56	172.98	103.77	335.33	-94.92	101.11	307.12	-82.69	92.05	122.57	-51.98	35.64	103.20	-54.78	89.18	-79.01	102.75	1390.86	-1401.36	61.95	1671.88	110.81	53.48	1665.51	106.06	162.28	1655.59	-29.56	67.10	1776.55	-25.08	188.59	1762.94	-354.43	1324.29	74.42	214.20	1180.44	75.56	-198.03
7.31000	-149.60	190.89	39.44	-195.68	181.13	37.20	-393.74	171.76	43.77	-391.54	173.69	105.34	336.93	-95.68	94.47	309.70	-83.53	86.49	123.50	-52.47	35.52	105.95	-55.92	89.18	-69.58	99.25	1391.19	-1401.36	61.95	1671.88	117.49	49.54	1665.51	113.77	158.32	1655.96	-23.11	62.19	1776.59	-18.81	184.27	1763.42	-347.00	1322.40	76.40	213.24	1180.71	75.15	-200.67
7.32000	-150.70	191.38	38.80	-198.74	181.46	36.39	-393.04	172.09	45.35	-390.64	173.62	106.87	342.03	-96.25	89.04	312.04	-84.23	81.41	124.18	-52.70	34.97	108.18	-57.16	89.19	-60.93	96.03	1391.59	-1401.36	61.95	1671.88	123.24	45.36	1665.66	118.82	154.63	1656.32	-16.76	57.58	1776.73	-12.46	179.75	1763.98	-353.24	1323.82	74.34	215.52	1179.90	76.06	-195.16
7.33000	-149.75	191.25	38.93	-197.39	181.67	36.49	-392.40	172.41	47.09	-389.31	174.71	109.07	341.92	-96.74	81.83	313.69	-83.29	76.40	124.72	-53.92	34.97	110.16	-58.18	89.10	-56.39	93.03	1392.01	-1401.36	61.95	1671.88	130.53	41.22	1665.85	126.30	150.19	1657.13	-10.38	52.93	1777.02	-6.04	175.00	1764.71	-359.98	1324.52	72.35	216.80	1179.20	76.55	-197.08
7.34000	-149.37	191.55	38.81	-197.14	181.93	36.27	-391.92	171.92	48.68	-388.06	174.79	111.03	345.28	-96.90	76.58	316.44	-82.93	72.31	125.13	-53.33	34.54	112.06	-58.49	89.10	-51.86	90.05	1392.93	-1401.36	61.95	1671.88	136.60	36.92	1666.29	133.40	145.72	1657.80	-3.90	47.88	1777.37	0.48	170.28	1765.54	-359.90	1324.47	72.05	215.46	1180.52	75.97	-197.43
7.35000	-149.27	191.21	38.45	-196.52	182.12	36.23	-391.07	172.54	51.10	-386.47	175.48	113.47	346.60	-94.99	71.66	320.12	-81.96	69.66	125.79	-53.74	34.89	113.78	-59.13	89.38	-41.79	86.61	1393.64	-1401.36	61.95	1671.88	142.91	32.42	1666.87	137.46	141.58	1658.80	2.50	43.38	1777.93	6.94	165.82	1766.43	-358.73	1324.14	72.60	217.52	1179.37	76.44	-200.81
7.36000	-149.00	191.55	38.27	-196.94	181.86	35.93	-390.14	173.03	53.59	-384.76	176.28	116.15	351.56	-93.58	69.06	321.39	-80.57	66.55	126.33	-54.58	35.44	114.89	-59.10	89.49	-37.14	83.17	1394.80	-1401.36	61.95	1671.88	149.50	28.00	1667.51	143.43	137.30	1659.94	9.01	38.56	1778.57	13.46	160.95	1767.50	-355.00	1324.77	73.36	216.27	1179.54	76.16	-197.98
7.37000	-149.97	191.26	37.93	-195.89	182.22	36.16	-389.31	173.23	56.32	-382.99	176.79	118.97	352.08	-92.70	66.28	321.33	-79.43	64.08	126.47	-53.90	35.18	115.70	-59.23	89.64	-29.95	79.99	1395.88	-1401.36	61.95	1671.88	156.21	23.43	1668.35	150.62	133.00	1661.24	15.55	33.70	1779.37	20.09	156.36	1768.71	-368.66	1328.13	70.97	214.62	1179.86	76.01	-187.81
7.38000	-150.35	191.83	37.29	-194.22	182.45	36.07	-388.33	173.10	59.20	-380.93	177.76	122.19	352.71	-93.02	64.51	322.11	-79.11	63.00	126.51	-54.02	35.14	116.01	-58.91	89.46	-20.93	77.34	1397.34	-1401.36	61.95	1671.88	162.37	18.90	1669.36	158.88	129.00	1662.37	21.97	29.09	1780.31	26.71	151.67	1770.02	-366.04	1326.84	71.27	213.40	1180.30	75.80	-200.42
7.39000	-151.69	191.62	36.64	-194.55	182.17	36.15	-386.74	174.70	63.09	-378.34	179.42	126.04	353.22	-92.33	63.45	321.95	-78.55	61.55	126.59	-54.43	35.16	116.05	-59.34	89.63	-16.31	74.03	1398.81	-1401.36	61.95	1671.88	169.03	14.36	1670.48	166.83	124.90	1663.53	28.38	24.33	1781.34	33.28	146.99	1771.41	-363.38	1326.46	72.29	213.64	1180.64	75.59	-205.57
7.40000	-151.99	191.53	36.33	-194.67	182.16	35.73	-385.44	174.64	66.33	-375.73	180.45	129.76	354.88	-92.37	62.87	321.96	-78.73	60.90	126.48	-54.59	34.96	116.16	-60.46	89.93	-5.89	70.75	1400.30	-1401.36	61.95	1671.88	175.36	9.84	1671.58	171.34	120.32	1665.11	34.74	19.85	1782.46	39.79	142.58	1772.77	-362.10	1325.47	73.02	214.12	1180.06	75.60	-201.30
7.41000	-151.69	191.41	36.30	-194.13	182.47	35.94	-383.76	175.76	70.43	-372.87	181.40	133.58	356.32	-91.93	62.79	323.15	-78.37	60.56	126.43	-55.16	34.95	116.02	-60.21	89.64	1.46	67.67	1401.93	-1401.36	61.95	1671.88	181.84	5.25	1672.81	178.37	115.66	1666.67	40.95	15.48	1783.57	46.25	138.25	1774.12	-359.14	1325.15	73.62	215.75	1180.16	76.21	-196.78
7.42000	-149.72	191.30	36.69	-192.81	181.84	35.95	-381.95	176.20	74.47	-369.56	182.97	137.94	355.24	-91.77	61.22	322.99	-78.17	59.85	126.31	-54.78	34.50	115.71	-60.23	89.58	4.54	63.98	1403.54	-1401.36	61.95	1671.88	188.25	0.59	1674.08	184.60	110.64	1668.29	47.18	10.79	1784.59	52.67	133.60	1775.53	-363.61	1325.65	72.25	216.19	1179.51	76.54	-184.75
7.43000	-150.50	191.71	36.06	-195.39	182.45	35.30	-379.68	177.45	79.23	-365.93	184.42	142.36	355.73	-91.57	60.52	323.64	-78.01	59.40	126.33	-55.38	34.58	115.57	-59.95	89.27	13.42	60.78	1405.00	-1401.36	61.95	1671.88	194.70	-3.66	1675.32	190.06	106.12	1669.85	53.32	6.06	1785.63	58.94	128.92	1776.89	-366.51	1326.35	71.13	216.67	1179.30	76.25	-199.95
7.44000	-151.27	191.64	35.80	-192.60	181.76	35.68	-377.35	177.76	83.67	-361.90	186.37	147.01	355.35	-91.40	59.30	322.33	-77.88	57.96	126.25	-54.82	34.16	116.05	-60.82	89.64	21.18	57.73	1406.15	-1401.36	61.95	1671.88	199.94	-7.50	1676.42	195.70	102.52	1671.10	59.31	1.58	1786.59	65.14	124.60	1778.15	-365.77	1326.74	71.34	217.38	1178.83	76.77	-204.07
7.45000	-151.08	191.93	35.70	-191.69	181.73	35.81	-374.58	178.25	88.56	-357.60	187.68	151.56	355.50	-90.89	58.35	322.61	-77.57	56.89	126.23	-54.42	33.92	116.44	-61.28	89.97	28.79	54.27	1407.17	-1401.36	61.95	1671.88	205.45	-11.63	1677.52	201.85	98.73	1672.38	65.32	-2.93	1787.46	71.19	120.25	1779.39	-355.76	1324.31	73.91	215.94	1179.00	76.45	-186.76
7.46000	-150.52	191.31	35.93	-191.42	181.16	35.77	-371.19	179.87	94.07	-352.62	189.95	156.56	354.02	-90.87	56.10	323.04	-77.43	55.71	126.41	-55.08	34.21	116.64	-61.16	89.85	36.30	50.32	1408.65	-1401.36	61.95	1671.88	212.93	-16.65	1678.82	208.08	93.24	1674.23	71.33	-7.44	1788.35	77.08	115.67	1780.59	-368.68	1328.04	69.82	214.47	1179.79	75.77	-196.46
7.47000	-152.74	191.58	35.00	-191.73	181.19	35.39	-367.81	180.49	99.34	-347.52	191.24	161.27	356.28	-89.90	55.03	322.40	-77.10	54.22	126.55	-54.99	34.26	116.93	-61.03	89.86	41.55	46.52	1409.70	-1401.36	61.95	1671.88	218.37	-20.93	1679.96	214.88	89.41	1675.38	77.29	-12.03	1789.16	82.88	111.21	1781.74	-366.74	1327.29	70.30	214.57	1179.94	75.76	-200.47
7.48000	-151.34	192.06	34.98	-191.57	180.88	35.23	-363.86	181.95	105.28	-341.77	193.07	166.22	357.22	-89.34	53.90	325.36	-76.74	53.68	126.61	-54.64	34.17	117.45	-61.39	90.22	46.78	42.65	1410.62	-1401.36	61.95	1671.88	225.18	-24.84	1680.97	220.08	84.63	1676.83	83.19	-16.74	1789.87	88.66	106.76	1782.79	-364.19	1326.30	71.27	214.67	1178.79	76.40	-195.49
7.49000	-152.17	192.51	34.35	-189.05	180.63	35.58	-359.67	183.23	111.32	-335.53	195.17	171.44	358.04	-88.58	52.54	325.70	-76.35	52.53	126.84	-54.95	34.52	117.90	-60.97	90.12	53.84	39.47	1411.58	-1401.36	61.95	1671.88	230.39	-29.01	1681.96	224.46	81.68	1677.85	88.97	-20.75	1790.58	94.39	102.78	1783.75	-358.02	1324.74	73.24	212.22	1180.85	75.13	-190.93
7.50000	-151.23	192.25	34.15	-188.30	181.30	35.60	-355.19	184.32	117.57	-329.07	197.06	176.75	358.88	-88.18	51.16	325.09	-76.17	50.91	127.00	-54.72	34.57	118.21	-60.41	90.02	58.75	35.52	1412.47	-1401.36	61.95	1671.88	236.30	-33.11	1682.79	231.13	77.24	1679.13	94.69	-25.08	1791.23	100.09	98.69	1784.68	-354.54	1323.36	73.89	213.41	1181.70	75.05	-190.93
7.51000	-151.67	192.68	33.57	-186.04	181.49	35.78	-350.24	185.96	124.35	-322.23	198.81	182.32	358.02	-87.88	49.18	325.42	-75.38	49.59	127.21	-54.59	34.73	118.73	-60.40	90.30	63.94	32.07	1413.18	-1401.36	61.95	1671.88	242.48	-36.87	1683.54	236.78	73.31	1680.28	100.35	-29.37	1791.81	105.75	94.57	1785.57	-367.03	1326.60	70.62	216.80	1179.73	76.34	-197.95
7.52000	-149.50	192.82	33.24	-184.54	182.49	36.07	-345.11	188.31	132.07	-315.11	200.10	188.13	359.70	-87.48	48.10	325.92	-75.05	48.39	127.37	-54.17	34.82	119.26	-59.96	90.42	72.21	28.48	1413.72	-1401.36	61.95	1671.88	247.96	-40.53	1684.28	243.71	69.60	1681.03	105.85	-33.09	1792.38	111.37	90.41	1786.37	-362.15	1326.02	71.51	215.36	1179.77	76.23	-197.00
7.53000	-148.22	193.06	32.64	-182.36	182.69	36.67	-339.52	190.14	139.83	-307.63	201.20	194.12	358.65	-86.86	46.21	327.36	-74.70	47.63	127.59	-54.17	35.04	119.77	-59.65	90.53	78.81	24.97	1414.25	-1401.36	61.95	1671.88	253.28	-44.45	1684.90	247.18	65.97	1681.89	111.39	-37.13	1792.82	117.03	86.36	1787.13	-364.99	1326.32	71.32	214.34	1180.25	76.15	-196.94
7.54000	-147.32	192.39	32.11	-179.97	182.71	37.61	-333.42	191.86	147.78	-299.80	202.28	200.32	358.83	-86.65	45.00	326.30	-74.26	46.02	127.96	-54.30	35.35	120.19	-59.53	90.74	84.31	21.60	1414.84	-1401.36	61.95	1671.88	258.46	-47.60	1685.45	251.14	62.79	1682.73	116.84	-41.20	1793.18	122.60	82.57	1787.72	-368.11	1326.80	70.85	213.87	1180.14	75.83	-191.28
7.55000	-144.43	193.48	31.60	-177.22	183.70	39.66	-326.90	193.60	155.88	-291.54	203.66	206.67	359.80	-86.03	44.19	326.67	-74.36	45.49	127.90	-53.58	35.25	120.67	-59.15	90.82	88.61	18.32	1415.28	-1401.36	61.95	1671.88	263.77	-50.81	1685.86	256.79	59.45	1683.37	122.14	-44.88	1793.55	128.11	79.07	1788.27	-362.08	1325.93	72.03	214.46	1180.24	76.06	-201.06
7.56000	-144.65	193.88	30.73	-173.40	184.11	41.70	-320.12	194.70	163.90	-283.27	203.79	212.55	358.68	-86.01	43.08	327.34	-74.16	44.96	128.23	-53.65	35.55	121.09	-58.11	90.46	95.17	14.75	1415.64	-1401.36	61.95	1671.88	269.54	-54.97	1686.38	263.65	55.45	1684.00	127.39	-48.45	1793.85	133.51	75.61	1788.69	-355.13	1323.72	74.33	212.00	1180.07	75.55	-207.42
7.57000	-140.16	195.11	31.11	-170.17	185.67	44.22	-312.78	195.82	171.76	-274.77	204.12	218.52	360.53	-85.94	42.78	327.20	-73.84	44.15	128.25	-53.29	35.55	121.41	-57.71	90.45	98.71	11.65	1415.85	-1401.36	61.95	1671.88	274.62	-58.42	1686.73	270.51	51.80	1684.41	132.45	-51.77	1794.15	138.85	72.15	1789.11	-351.98	1323.35	74.73	212.29	1182.04	75.03	-198.05
7.58000	-135.64	197.34	31.74	-166.36	187.04	47.17	-305.67	195.55	178.73	-266.38	204.08	224.32	360.86	-85.47	42.51	327.37	-73.77	43.80	128.38	-53.19	35.64	121.74	-58.71	91.08	104.17	8.55	1416.16	-1401.36	61.95	1671.88	279.89	-61.66	1686.97	275.40	48.34	1684.87	137.63	-55.44	1794.29	144.12	68.98	1789.41	-362.50	1326.23	71.75	212.34	1181.80	74.90	-200.14
7.59000	-129.55	199.03	31.88	-158.47	188.41	51.26	-298.11	195.93	185.13	-258.07	204.23	229.87	360.93	-85.76	41.84	326.64	-73.88	43.25	128.45	-53.09	35.68	121.88	-58.39	90.97	107.99	5.36	1416.70	-1401.36	61.95	1671.88	285.24	-64.72	1687.16	281.32	45.19	1684.87	142.61	-58.57	1794.51	149.30	65.55	1789.73	-360.23	1324.95	72.48	213.76	1181.95	75.14	-199.24
7.60000	-123.07	200.79	31.97	-152.23	190.46	54.61	-290.10	195.96	190.03	-249.61	203.53	234.54	359.98	-85.75	41.20	326.36	-73.90	42.93	128.40	-53.11	35.72	122.18	-58.48	91.10	113.36	2.73	1416.76	-1401.36	61.95	1671.88	290.10	-68.04	1687.26	285.42	41.44	1685.36	147.59	-61.37	1794.74	154.41	62.82	1789.92	-361.24	1325.70	72.19	215.44	1179.62	76.30	-188.61
7.61000	-112.60	203.60	36.08	-141.30	193.06	58.72	-281.20	195.49	193.71	-240.52	203.35	238.70	358.79	-85.94	40.53	327.51	-73.76	43.22	128.65	-53.87	36.15	122.33	-58.68	91.19	117.45	-0.01	1417.02	-1401.36	61.95	1671.88	295.03	-70.84	1687.43	291.37	39.14	1685.18	152.47	-64.39	1794.91	159.47	60.12	1790.06	-356.84	1323.68	72.89	213.56	1179.50	76.12	-189.63
7.62000	-102.93	206.46	40.03	-130.66	195.21	62.75	-271.53	195.23	196.41	-230.88	203.28	241.97	360.98	-85.67	41.00	326.97	-73.67	42.70	128.59	-53.19	35.89	122.47	-58.56	91.21	121.12	-2.58	1417.45	-1401.36	61.95	1671.88	299.55	-73.81	1687.46	295.06	36.53	1685.34	157.31	-67.32	1795.05	164.40	57.40	1790.28	-351.26	1322.27	74.95	213.08	1180.92	75.61	-194.07
7.63000	-90.35	209.16	43.45	-118.55	197.91	65.98	-260.87	195.29	198.40	-220.83	202.66	244.23	360.92	-85.01	40.72	327.33	-73.61	42.72	128.64	-53.07	35.93	122.68	-58.33	91.14	126.77	-4.87	1417.82	-1401.36	61.95	1671.88	303.42	-76.80	1687.50	299.75	32.97	1685.46	162.04	-69.91	1795.29	169.24	54.65	1790.47	-359.31	1324.22	73.12	212.55	1180.62	75.42	-203.92
7.64000	-78.83	211.76	45.60	-108.82	199.96	67.72	-249.24	196.09	199.75	-209.88	202.82	245.76	360.60	-84.90	40.55	326.29	-73.65	42.45	128.57	-53.05	35.90	122.68	-58.24	91.12	129.46	-7.10	1418.19	-1401.36	61.95	1671.88	307.37	-79.32	1687.48	303.94	30.41	1685.40	166.69	-72.49	1795.53	174.03	52.01	1790.73	-353.78	1323.51	74.52	215.69	1180.69	76.12	-207.08
7.65000	-64.51	213.93	48.02	-94.80	202.25	69.54	-237.52	196.30	199.88	-198.62	201.98	245.90	360.87	-85.09	40.66	326.19	-73.78	42.45	128.75	-53.20	36.04	122.90	-58.76	91.41	132.37	-9.42	1418.54	-1401.36	61.95	1671.88	312.04	-81.57	1687.45	308.09	28.29	1685.27	171.25	-74.98	1795.85	178.65	49.55	1790.90	-354.36	1324.31	73.85	216.78	1180.44	76.39	-199.58
7.66000	-49.78	216.45	49.67	-80.25	203.95	71.03	-225.37	196.41	198.99	-186.74	202.27	245.61	361.62	-84.88	40.96	327.73	-73.41	42.87	128.73	-52.83	35.87	122.67	-58.52	91.33	138.40	-12.08	1418.94	-1401.36	61.95	1671.88	317.47	-84.38	1687.48	312.82	25.78	1685.31	175.73	-77.61	1796.08	183.20	47.29	1791.15	-358.01	1324.03	73.45	215.15	1179.90	75.92	-192.51
7.67000	-34.31	218.70	50.95	-65.06	205.81	71.95	-212.63	196.98	197.30	-174.62	202.16	244.34	361.39	-85.79	40.90	327.87	-73.58	42.99	128.70	-52.68	35.81	122.61	-58.92	91.53	142.17	-14.22	1419.15	-1401.36	61.95	1671.88	321.81	-86.63	1687.53	316.32	22.87	1685.37	180.14	-80.02	1796.37	187.57	44.81	1791.40	-355.64	1323.86	73.86	215.28	1180.88	75.95	-194.76
7.68000	-20.58	221.23	51.24	-51.05	207.48	72.04	-199.44	197.73	194.88	-162.28	202.24	242.25	362.31	-85.54	41.06	327.71	-73.77	43.01	128.72	-52.69	35.87	122.62	-58.76	91.48	146.36	-16.38	1419.92	-1401.36	61.95	1671.88	326.36	-88.83	1687.51	320.24	20.86	1685.30	184.41	-82.28	1796.69	191.83	42.50	1791.64	-353.66	1323.56	74.28	212.83	1180.79	75.54	-197.96
7.69000	-2.61	223.00	52.38	-33.75	209.36	71.98	-185.56	198.00	191.27	-149.45	202.45	239.46	360.70	-85.11	40.64	325.93	-73.88	42.66	128.84	-53.23	36.04	122.65	-58.87	91.48	154.74	-14.61	1422.21	-1401.36	61.95	1671.88	329.77	-90.77	1687.59	324.28	19.06	1685.19	188.56	-84.64	1796.95	195.94	40.36	1791.84	-358.71	1325.14	73.19	216.27	1180.35	76.32	-191.08
7.70000	6.04	222.63	51.52	-16.71	210.37	72.00	-171.29	199.11	187.30	-136.23	202.49	235.90	361.76	-85.16	40.95	326.73	-73.62	42.81	128.73	-52.73	35.77	122.34	-58.47	91.35	152.87	-20.22	1421.06	-1401.36	61.95	1671.88	333.17	-92.66	1687.76	328.10	17.31	1685.24	192.69	-86.82	1797.22	199.85	38.25	1792.02	-364.93	1327.24	71.03	216.08	1180.43	76.06	-199.36
7.71000	23.78	223.99	51.78	0.84	211.48	71.51	-156.83	199.02	182.10	-122.55	202.44	231.69	360.82	-85.18	40.92	326.98	-73.61	42.95	128.71	-53.05	35.94	122.39	-59.64	91.83	155.74	-23.12	1421.38	-1401.36	61.95	1671.88	338.03	-94.97	1687.90	331.02	14.61	1685.53	196.69	-89.17	1797.44	203.66	36.10	1792.20	-359.08	1331.60	69.63	215.37	1179.58	76.35	-195.63
7.72000	45.01	225.10	52.70	18.63	212.44	70.49	-141.57	199.83	176.61	-108.34	202.73	227.09	361.21	-85.12	40.85	327.00	-73.42	42.82	128.63	-53.01	35.86	122.22	-59.21	91.56	161.12	-25.22	1421.52	-1401.36	61.95	1671.88	341.67	-96.84	1688.02	335.69	13.33	1685.50	200.65	-91.35	1797.62	207.37	34.18	1792.36	-353.81	1331.21	70.11	211.46	1181.84	74.69	-195.23
7.73000	65.17	225.94	53.04	38.89	213.59	69.89	-125.53	201.10	170.84	-93.91	203.27	222.14	360.28	-85.81	40.72	325.86	-73.63	42.57	128.67	-53.40	36.04	121.98	-59.64	91.72	167.47	-27.29	1421.72	-1401.36	61.95	1671.88	345.97	-98.63	1688.14	340.08	11.88	1685.60	204.45	-93.31	1797.78	210.91	31.91	1792.56	-356.97	1332.78	69.02	213.60	1181.49	75.40	-193.11
7.74000	82.65	226.69	52.64	56.24	214.75	68.53	-109.23	201.33	164.17	-79.08	203.92	216.69	362.16	-85.29	41.18	326.27	-73.65	42.72	128.66	-53.80	36.13	122.00	-59.63	91.76	170.48	-27.82	1422.67	-1401.36	61.95	1671.88	349.37	-100.16	1688.28	342.10	10.14	1685.85	208.18	-95.18	1797.92	214.40	30.09	1792.67	-355.71	1334.15	68.69	216.19	1179.68	76.55	-199.14
7.75000	104.82	227.64	53.26	78.31	214.93	67.76	-92.59	201.23	157.11	-63.86	203.78	210.69	362.68	-85.61	41.45	327.08	-73.62	43.01	128.60	-53.59	36.03	121.64	-59.45	91.67	176.97	-31.17	1422.37	-1401.36	61.95	1671.88	352.74	-101.67	1688.44	344.47	8.18	1686.21	211.97	-97.41	1797.95	217.80	27.93	1792.82	-353.06	1335.53	68.91	218.17	1180.24	76.79	-189.82
7.76000	126.87	228.06	54.00	98.64	214.99	66.61	-75.57	201.61	149.99	-48.05	203.89	204.46	361.90	-86.02	41.29	325.98	-73.62	42.71	128.65	-53.71	36.06	121.57	-59.52	91.69	178.70	-33.20	1422.47	-1401.36	61.95	1671.88	356.75	-103.59	1688.67	350.21	6.63	1686.44	215.69	-99.30	1797.99	221.18	25.94	1792.93	-356.24	1336.54	68.01	216.15	1180.46	76.30	-199.28
7.77000	147.60	228.85	54.55	116.23	216.01	65.25	-57.94	201.33	142.35	-32.31	203.90	198.06	363.36	-85.45	41.81	327.62	-73.52	43.21	128.51	-53.51	35.92	121.42	-59.67	91.81	179.90	-35.11	1422.49	-1401.36	61.95	1671.88	360.92	-105.12	1688.66	353.52	4.67	1686.60	219.26	-101.23	1797.95	224.37	23.78	1793.08	-355.34	1335.14	68.61	213.13	1181.04	75.25	-200.06
7.78000	174.66	230.59	54.00	137.27	215.74	64.43	-39.99	200.80	134.68	-16.10	204.58	191.95	360.59	-85.77	41.09	326.97	-73.57	43.15	128.37	-53.39	35.84	121.40	-59.30	91.60	182.89	-36.82	1422.60	-1401.36	61.95	1671.88	364.53	-106.44	1688.73	356.29	3.34	1686.81	222.85	-103.12	1797.92	227.63	22.04	1793.11	-351.38	1333.27	70.03	215.86	1180.05	76.23	-197.12
7.79000	195.60	230.52	54.84	159.72	216.16	64.43	-21.88	200.07	126.85	0.38	204.28	185.35	361.75	-86.13	41.45	326.24	-73.65	42.97	128.46	-53.62	35.99	121.18	-59.50	91.80	192.06	-37.32	1423.07	-1401.36	61.95	1671.88	367.34	-107.69	1688.83	359.69	1.87	1686.93	226.37	-104.93	1797.84	230.79	20.34	1793.08	-351.83	1333.10	69.93	205.95	1178.34	78.90	-193.07
7.80000	217.86	230.93	55.99	183.36	216.40	64.19	-3.14	200.53	119.70	17.40	204.70	179.12	361.76	-85.88	41.60	325.89	-73.50	42.82	128.45	-53.38	35.85	121.24	-58.96	91.58	191.45	-40.06	1422.90	-1401.36	61.95	1671.88	370.28	-109.01	1688.79	363.48	0.73	1686.94	229.83	-106.81	1797.72	233.88	18.26	1793.20	-356.25	1333.48	69.31	197.95	1178.94	78.87	-190.74
7.81000	239.21	230.91	57.12	202.47	216.40	63.42	16.03	200.08	112.40	34.58	204.41	172.78	362.27	-85.75	41.91	325.16	-73.70	42.82	128.38	-53.51	35.92	121.27	-59.44	91.76	195.27	-41.50	1422.90	-1401.36	61.95	1671.88	374.42	-110.56	1688.67	365.90	-0.10	1686.99	233.32	-108.59	1797.58	236.96	16.49	1793.21	-358.25	1334.18	68.51	200.57	1178.27	79.13	-196.44
7.82000	260.44	230.82	58.30	223.94	216.17	63.59	35.32	199.98	105.51	52.00	203.57	166.40	361.70	-86.53	42.10	325.31	-73.61	42.77	128.43	-53.45	35.82	121.21	-59.46	91.81	202.50	-42.71	1423.08	-1401.36	61.95	1671.88	377.99	-111.92	1688.52	371.49	-1.76	1686.97	236.71	-110.26	1797.46	240.02	14.84	1793.18	-356.81	1333.14	69.30	197.10	1178.89	78.40	-191.21
7.83000	281.91	230.38	59.83	244.17	215.94	63.56	55.05	199.89	99.01	69.67	203.11	160.40	361.33	-85.95	42.20	325.80	-73.88	43.12	128.35	-53.24	35.71	121.20	-59.26	91.77	202.36	-44.17	1423.10	-1401.36	61.95	1671.88	381.29	-113.23	1688.38	373.90	-3.20	1687.08	240.08	-112.22	1797.26	243.16	13.29	1793.16	-353.81	1332.44	69.64	196.61	1179.09	78.31	-191.71
7.84000	302.98	229.72	61.24	265.85	215.50	63.86	74.76	200.24	93.00	87.49	202.84	154.71	361.13	-86.39	42.18	326.50	-73.89	43.47	128.39	-53.38	35.79	121.34	-59.53	91.96	204.31	-45.22	1423.15	-1401.36	61.95	1671.88	384.00	-114.36	1688.27	376.55	-4.20	1687.03	243.42	-113.72	1797.13	246.25	11.07	1793.22	-351.03	1333.16	70.23	199.94	1178.19	78.88	-190.48
7.85000	323.23	228.62	62.71	286.27	214.61	64.18	94.70	200.00	87.09	105.34	202.67	149.25	360.71	-87.05	42.09	325.83	-73.90	43.23	128.53	-53.83	36.05	121.41	-59.52	92.03	207.15	-46.24	1423.19	-1401.36	61.95	1671.88	386.78	-115.50	1688.08	378.95	-5.04	1686.85	246.69	-115.47	1796.94	249.38	9.65	1793.16	-354.06	1331.51	69.96	202.79	1177.74	79.69	-201.69
7.86000	345.85	227.09	64.83	306.69	213.24	64.76	114.46	200.37	81.80	123.32	201.88	143.92	361.61	-86.64	42.18	325.33	-73.88	43.09	128.52	-53.49	36.01	121.26	-58.78	91.73	211.01	-47.66	1423.16	-1401.36	61.95	1671.88	390.42	-116.91	1687.79	382.13	-6.19	1686.75	249.95	-117.22	1796.73	252.44	8.01	1793.14	-351.18	1330.24	70.86	200.78	1178.43	79.40	-203.97
7.87000	365.99	226.10	66.15	327.55	211.57	65.45	134.63	200.28	76.65	141.64	201.33	138.98	362.91	-87.15	42.50	325.43	-74.04	43.17	128.47	-53.60	36.08	121.23	-58.75	91.88	213.79	-48.88	1423.40	-1401.36	61.95	1671.88	393.55	-118.08	1687.55	385.15	-7.79	1686.64	253.12	-118.55	1796.58	255.50	6.64	1793.11	-353.11	1331.87	70.25	200.70	1178.58	79.14	-204.23
7.88000	387.02	224.26	68.07	348.81	210.55	66.20	155.19	199.71	71.70	160.43	200.81	134.26	361.78	-87.11	42.23	326.33	-74.01	43.65	128.50	-53.69	36.14	121.23	-58.81	92.02	218.94	-50.02	1423.65	-1401.36	61.95	1671.88	396.60	-119.22	1687.22	387.48	-9.21	1686.67	256.29	-120.13	1796.41	258.54	5.24	1793.05	-353.10	1332.03	69.92	195.78	1179.11	77.94	-198.34
7.89000	408.15	222.12	70.21	368.40	208.89	66.80	175.74	199.19	67.18	179.32	200.94	130.18	361.21	-86.74	42.50	326.35	-74.05	43.61	128.47	-53.71	36.19	121.23	-59.11	92.27	221.27	-50.91	1423.67	-1401.36	61.95	1671.88	398.74	-120.26	1687.01	390.42	-10.22	1686.53	259.42	-121.58	1796.23	261.55	3.42	1793.10	-352.93	1331.39	70.40	192.60	1179.71	77.11	-196.68
7.90000	429.42	220.27	72.47	390.71	207.23	68.82	196.34	199.41	63.33	198.10	200.68	126.30	360.21	-87.13	42.29	325.22	-74.13	43.44	128.45	-53.37	36.08	121.28	-59.30	92.46	223.10	-51.78	1423.61	-1401.36	61.95	1671.88	401.33	-121.36	1686.78	393.50	-11.18	1686.29	262.49	-122.83	1796.12	264.59	2.21	1793.06	-356.32	1334.22	69.12	192.77	1179.89	77.30	-186.99
7.91000	450.48	217.84	75.56	411.68	204.84	70.71	216.84	199.87	60.01	216.89	200.69	122.93	362.40	-86.98	42.98	324.28	-74.05	42.92	128.46	-53.55	36.20	121.24	-59.01	92.39	227.42	-53.05	1423.85	-1401.36	61.95	1671.88	405.49	-122.72	1686.42	396.60	-12.70	1686.06	265.56	-124.03	1796.01	267.60	1.08	1793.02	-355.24	1333.29	69.38	195.19	1179.66	78.02	-194.57
7.92000	469.46	215.94	78.35	432.80	202.70	73.36	237.37	199.58	56.86	235.48	200.61	120.02	361.69	-87.72	42.73	325.45	-73.92	43.43	128.53	-53.23	36.16	121.50	-59.27	92.69	229.84	-53.90	1423.81	-1401.36	61.95	1671.88	408.21	-123.72	1686.14	398.64	-13.91	1686.09	268.54	-125.35	1795.86	270.61	-0.07	1792.94	-354.26	1333.19	69.85	202.21	1177.57	79.43	-195.91
7.93000	491.72	213.51	83.00	451.92	201.84	76.26	257.84	199.74	54.28	254.11	200.67	117.47	360.32	-87.42	42.26	326.46	-74.15	43.64	128.65	-53.92	36.64	121.72	-59.80	93.06	232.47	-54.87	1423.93	-1401.36	61.95	1671.88	410.66	-124.93	1685.84	401.74	-14.44	1685.70	271.50	-126.52	1795.75	273.60	-1.33	1792.96	-352.71	1331.36	70.60	201.60	1177.68	79.10	-192.93
7.94000	510.71	210.82	87.54	471.46	199.34	80.04	278.26	199.47	52.20	272.56	200.45	115.35	357.73	-88.84	42.56	325.75	-73.96	43.27	128.74	-53.66	36.64	121.86	-59.00	92.83	233.52	-55.36	1424.24	-1401.36	61.95	1671.88	412.90	-125.87	1685.66	404.18	-15.09	1685.53	274.47	-127.79	1795.62	276.44	-2.44	1792.94	-355.41	1332.25	69.59	200.62	1178.18	79.16	-197.74
7.95000	529.82	207.61	92.71	491.22	197.35	84.08	298.94	199.86	50.94	291.12	200.35	113.77	358.56	-88.66	42.51	327.10	-73.97	43.52	128.80	-53.36	36.63	122.07	-58.80	92.86	237.09	-56.13	1424.11	-1401.36	61.95	1671.88	415.80	-126.77	1685.46	407.26	-15.79	1685.42	277.36	-128.96	1795.45	279.37	-3.59	1792.90	-353.87	1332.53	69.57	198.81	1178.72	78.84	-196.79
7.96000	550.21	204.87	98.48	509.43	195.47	88.33	319.28	199.40	49.79	309.68	199.81	112.50	359.00	-88.35	42.34	326.60	-73.83	43.18	128.95	-53.14	36.70	122.20	-58.42	92.87	238.14	-56.91	1424.20	-1401.36	61.95	1671.88	419.39	-127.93	1685.13	411.94	-16.50	1685.14	280.20	-130.09	1795.27	282.33	-4.58	1792.85	-354.39	1331.69	70.03	198.79	1178.66	79.03	-197.88
7.97000	569.99	201.62	104.75	528.99	193.55	93.05	339.05	198.73	49.11	327.92	199.67	111.94	359.32	-88.38	42.02	326.68	-73.92	42.96	128.94	-52.60	36.68	122.61	-58.85	93.27	239.62	-57.67	1424.30	-1401.36	61.95	1671.88	422.46	-128.90	1684.89	413.37	-17.60	1685.19	283.03	-131.00	1795.10	285.24	-5.56	1792.80	-352.45	1331.31	70.35	193.98	1179.41	77.59	-199.67
7.98000	588.29	199.55	107.50	547.26	191.21	97.62	358.44	198.25	49.05	345.74	199.43	111.78	361.85	-87.88	42.64	328.17	-73.75	43.07	129.07	-52.82	37.02	122.92	-58.25	93.21	246.10	-58.24	1424.00	-1401.36	61.95	1671.88	425.05	-129.79	1684.75	417.08	-18.87	1685.23	285.77	-131.83	1794.90	288.10	-6.57	1792.71	-352.12	1330.82	70.52	201.53	1178.07	79.02	-195.77
7.99000	605.86	195.82	113.86	566.69	188.81	103.16	377.25	197.84	49.64	362.91	199.07	111.99	361.97	-87.98	42.13	327.46	-73.69	42.47	129.23	-52.66	37.17	122.85	-59.54	93.95	250.77	-58.30	1424.04	-1401.36	61.95	1671.88	427.45	-130.57	1684.60	419.77	-19.89	1685.25	288.51	-132.79	1794.65	290.99	-7.55	1792.63	-351.73	1331.45	70.35	202.76	1177.36	79.40	-191.55
8.00000	623.01	192.22	120.15	582.68	186.62	107.49	395.49	197.63	50.76	379.81	198.68	112.72	361.05	-87.48	41.31	326.73	-73.89	42.04	129.48	-52.64	37.38	123.60	-58.56	93.87	254.80	-58.83	1423.93	-1401.36	61.95	1671.88	430.13	-131.36	1684.39	422.79	-20.48	1685.05	291.22	-133.59	1794.41	293.97	-8.23	1792.51	-355.46	1332.15	69.59	204.09	1177.12	80.06	-199.73
8.01000	639.67	189.29	125.93	598.64	184.33	112.47	413.49	196.41	51.93	396.26	198.07	113.71	361.68	-87.42	41.11	327.62	-73.92	41.97	129.49	-52.39	37.48	123.78	-57.20	93.42	254.35	-59.23	1423.72	-1401.36	61.95	1671.88	433.69	-132.41	1684.10	426.91	-20.98	1684.71	293.92	-134.60	1794.10	296.91	-8.83	1792.34	-352.83	1332.16	70.08	200.96	1178.15	79.07	-210.80
8.02000	656.02	186.51	131.50	614.33	182.28	117.28	431.00	195.63	53.62	412.38	197.04	114.93	359.36	-87.06	39.97	327.52	-73.69	41.48	129.70	-52.60	37.89	124.17	-57.21	93.67	256.77	-59.82	1423.65	-1401.36	61.95	1671.88	435.92	-133.11	1683.90	428.79	-21.88	1684.62	296.62	-135.06	1793.83	299.79	-9.51	1792.18	-354.21	1333.82	69.29	196.84	1179.32	78.15	-195.09
8.03000	671.66	184.86	136.46	630.64	180.86	122.36	447.86	194.27	55.47	428.08	196.74	116.78	361.60	-86.88	40.08	327.75	-74.14	41.71	129.70	-52.29	37.91	124.53	-57.21	93.86	260.02	-60.44	1423.50	-1401.36	61.95	1671.88	438.71	-133.91	1683.68	431.52	-23.21	1684.77	299.32	-135.55	1793.54	302.69	-10.16	1792.04	-357.12	1334.46	68.64	198.27	1178.55	78.97	-202.67
8.04000	686.46	183.80	141.23	647.25	178.46	127.94	463.98	192.79	57.40	443.23	195.80	118.55	361.32	-86.60	39.69	327.81	-73.91	41.34	129.91	-52.03	37.99	124.86	-57.58	94.19	267.57	-61.00	1424.61	-1401.36	61.95	1671.88	440.86	-134.57	1683.48	434.41	-23.94	1684.70	302.00	-136.12	1793.20	305.65	-10.84	1791.84	-355.28	1333.38	69.21	193.99	1179.32	77.71	-192.46
8.05000	700.30	182.14	146.66	661.11	176.16	132.66	479.27	190.84	59.15	457.55	194.54	120.25	362.05	-85.89	39.46	328.62	-74.00	41.43	129.86	-51.46	37.91	124.97	-57.30	94.16	268.79	-60.61	1423.27	-1401.36	61.95	1671.88	443.50	-135.18	1683.20	437.43	-24.33	1684.43	304.67	-136.70	1792.87	308.59	-11.20	1791.57	-352.64	1332.57	70.21	194.17	1179.30	77.94	-187.56
8.06000	713.26	185.07	151.77	675.45	175.02	138.05	493.77	189.87	61.35	470.99	193.44	121.98	362.56	-86.06	39.44	328.34	-73.72	41.22	129.96	-51.67	38.05	125.07	-56.26	93.86	271.19	-60.27	1422.94	-1401.36	61.95	1671.88	446.86	-135.99	1682.86	438.73	-25.18	1684.41	307.39	-136.92	1792.56	311.60	-11.34	1791.29	-350.79	1331.73	70.65	209.90	1180.17	76.78	-196.42
8.07000	725.45	183.45	157.31	687.73	173.17	143.54	507.48	188.22	63.25	483.62	192.52	123.73	363.67	-86.12	39.46	328.21	-73.85	41.21	129.98	-51.45	38.00	125.12	-55.72	93.67	274.11	-60.86	1422.66	-1401.36	61.95	1671.88	449.81	-136.52	1682.53	444.06	-25.71	1683.89	310.10	-137.25	1792.22	314.67	-11.63	1791.02	-350.91	1331.15	70.67	212.32	1181.72	75.20	-193.37
8.08000	736.87	182.22	162.48	701.79	172.53	145.99	520.37	186.82	65.14	495.57	190.98	125.29	361.91	-86.17	39.01	329.07	-74.06	41.51	130.08	-52.01	38.30	125.16	-56.16	93.89	274.71	-61.04	1422.35	-1401.36	61.95	1671.88	452.84	-136.89	1682.24	447.70	-26.01	1683.51	312.80	-137.53	1791.90	317.67	-11.63	1790.73	-352.84	1333.31	69.68	214.10	1181.37	75.50	-188.66
8.09000	747.57	181.14	167.04	712.86	171.10	149.95	532.45	185.64	67.04	506.68	189.75	126.80	362.02	-85.34	38.94	326.83	-74.27	41.02	130.10	-52.22	38.40	125.08	-56.10	93.96	279.79	-61.02	1422.37	-1401.36	61.95	1671.88	455.23	-137.32	1682.02	449.29	-26.48	1683.32	315.53	-137.48	1791.61	320.73	-11.58	1790.39	-351.05	1331.80	70.48	212.49	1181.30	75.38	-191.56
8.10000	757.81	179.62	171.01	723.35	169.83	153.54	543.72	184.62	68.95	517.01	189.22	128.57	362.77	-85.80	39.10	327.45	-74.17	41.14	130.06	-51.88	38.22	125.25	-56.12	93.98	280.46	-61.18	1422.06	-1401.36	61.95	1671.88	457.63	-137.71	1681.78	450.84	-26.90	1683.16	318.30	-137.59	1791.29	323.79	-11.82	1790.10	-354.67	1333.39	69.67	212.10	1180.41	75.31	-196.12
8.11000	767.25	177.75	174.29	732.89	168.33	156.64	553.96	183.35	70.53	526.68	187.98	129.97	360.84	-85.39	38.96	327.38	-74.34	41.18	129.96	-51.57	38.06	125.26	-56.26	93.98	284.55	-60.75	1421.62	-1401.36	61.95	1671.88	460.67	-138.19	1681.43	455.81	-26.93	1682.70	321.10	-137.38	1791.03	326.86	-11.45	1789.74	-354.21	1332.79	69.68	211.59	1180.36	75.24	-197.02
8.12000	775.92	175.91	176.69	741.71	167.45	158.75	563.38	182.57	72.19	535.54	187.62	131.52	362.01	-85.38	39.31	326.89	-74.47	41.29	129.88	-51.41	37.86	125.20	-56.66	94.00	288.23	-61.02	1421.40	-1401.36	61.95	1671.88	463.59	-138.36	1681.12	458.27	-27.83	1682.50	323.96	-137.29	1790.73	329.97	-11.50	1789.41	-356.93	1333.74	68.65	213.07	1180.85	75.56	-193.24
8.13000	783.97	174.03	178.31	749.75	165.33	160.28	571.88	181.28	73.39	543.70	186.12	132.53	361.15	-85.94	39.25	326.56	-74.17	41.18	129.85	-51.88	37.97	125.06	-55.68	93.46	289.38	-60.74	1421.30	-1401.36	61.95	1671.88	467.31	-138.40	1680.81	459.67	-27.90	1682.24	326.84	-136.99	1790.46	333.12	-11.43	1789.12	-352.13	1333.05	69.92	212.18	1180.56	75.30	-191.34
8.14000	791.36	173.23	179.25	756.96	163.33	161.46	579.58	179.94	74.24	551.06	184.97	133.35	362.82	-86.02	39.84	327.82	-74.27	41.56	129.78	-51.16	37.60	125.06	-56.02	93.56	290.73	-60.62	1421.20	-1401.36	61.95	1671.88	469.67	-138.57	1680.57	462.97	-28.15	1681.97	329.74	-136.58	1790.16	336.26	-10.94	1788.74	-348.82	1330.64	71.23	215.05	1180.20	75.92	-192.87
8.15000	798.99	167.27	180.01	763.62	162.57	161.60	586.01	178.60	74.94	557.75	183.24	133.80	363.34	-85.65	39.89	326.35	-74.80	41.38	129.94	-51.74	37.84	125.19	-56.58	93.89	294.08	-60.33	1420.85	-1401.36	61.95	1671.88	472.08	-138.55	1680.33	467.01	-28.28	1681.66	332.70	-136.17	1789.87	339.47	-10.45	1788.37	-354.63	1331.34	69.95	214.58	1178.86	76.27	-190.58
8.16000	804.95	165.41	179.88	769.44	160.97	161.78	591.68	177.37	75.38	563.59	182.09	134.24	361.40	-85.32	39.30	326.92	-74.62	41.44	129.82	-51.48	37.75	125.23	-56.60	93.97	299.07	-60.03	1420.37	-1401.36	61.95	1671.88	475.67	-138.36	1679.97	469.81	-28.68	1681.39	335.74	-135.65	1789.60	342.77	-9.98	1787.99	-351.35	1330.98	70.87	214.69	1179.27	76.30	-194.92
8.17000	810.16	164.11	179.05	774.77	159.32	160.78	596.54	175.45	75.27	568.81	180.67	134.36	360.56	-85.87	39.23	327.32	-74.49	41.50	129.96	-51.58	37.87	125.35	-55.84	93.71	303.05	-59.68	1419.94	-1401.36	61.95	1671.88	478.98	-138.24	1679.73	472.41	-28.44	1681.06	338.84	-134.95	1789.38	346.04	-9.29	1787.62	-360.91	1326.95	71.06	215.48	1180.08	76.05	-200.22
8.18000	814.73	162.14	178.20	779.27	158.30	159.95	600.70	174.39	75.20	573.28	179.51	134.26	363.55	-85.64	40.08	327.36	-74.59	41.61	130.01	-51.60	37.97	125.50	-55.68	93.77	310.08	-59.04	1419.97	-1401.36	61.95	1671.88	481.89	-137.99	1679.41	477.33	-27.76	1680.60	342.06	-134.30	1789.11	349.44	-8.81	1787.28	-357.05	1331.03	69.71	216.03	1181.98	75.51	-212.35
8.19000	818.49	160.72	176.81	782.84	156.60	158.94	604.19	172.45	74.51	577.03	177.85	133.84	361.24	-86.09	39.21	327.68	-74.45	41.53	130.03	-51.22	37.96	125.87	-56.14	94.10	310.17	-58.79	1419.91	-1401.36	61.95	1671.88	484.37	-137.78	1679.19	481.56	-27.27	1680.13	345.36	-133.55	1788.89	352.87	-8.03	1786.93	-354.77	1333.47	69.31	218.31	1180.24	76.70	-201.33
8.20000	821.60	158.87	175.39	785.89	154.48	157.86	607.12	171.07	73.85	580.25	176.42	133.15	361.36	-85.78	39.32	326.76	-74.53	41.15	130.25	-51.97	38.47	125.94	-55.90	94.26	311.48	-58.50	1419.41	-1401.36	61.95	1671.88	487.51	-137.32	1678.97	484.82	-26.77	1679.67	348.70	-132.77	1788.68	356.35	-6.69	1786.51	-352.53	1333.27	69.77	215.47	1180.96	76.01	-206.48
8.21000	824.06	156.13	174.04	788.48	152.80	156.39	609.39	169.96	72.99	582.88	174.82	132.17	362.49	-86.03	39.61	327.55	-74.35	41.31	130.30	-51.62	38.45	126.04	-56.11	94.53	318.40	-57.87	1418.94	-1401.36	61.95	1671.88	491.58	-136.79	1678.66	487.49	-26.14	1679.26	352.14	-131.93	1788.49	359.88	-6.26	1786.24	-352.77	1332.71	69.85	202.92	1179.58	77.92	-194.84
8.22000	826.08	153.32	172.24	790.31	149.31	154.52	611.02	168.32	71.72	584.89	173.19	131.04	362.23	-86.29	39.42	326.44	-74.49	40.94	130.34	-51.30	38.50	126.35	-55.78	94.61	321.79	-57.45	1419.03	-1401.36	61.95	1671.88	495.18	-136.24	1678.39	490.69	-25.79	1678.88	355.62	-130.76	1788.34	363.56	-4.96	1785.81	-358.60	1332.45	68.67	201.06	1178.40	79.16	-190.64
8.23000	827.41	150.40	170.22	791.80	147.63	152.38	612.13	167.78	70.65	586.36	171.96	129.81	363.14	-85.60	39.57	326.74	-74.66	41.06	130.47	-51.06	38.63	126.55	-55.28	94.66	323.69	-56.77	1418.80	-1401.36	61.95	1671.88	498.58	-135.66	1678.15	495.70	-24.83	1678.49	359.14	-129.57	1788.19	367.24	-3.81	1785.46	-358.70	1333.57	68.45	199.05	1178.97	78.84	-191.66
8.24000	828.36	147.82	167.62	792.70	145.26	149.93	612.83	166.17	69.00	587.32	170.52	128.35	361.54	-85.92	38.99	327.71	-74.65	41.25	130.63	-50.77	38.76	126.74	-55.10	94.78	327.10	-56.17	1418.64	-1401.36	61.95	1671.88	501.66	-135.13	1677.94	498.38	-24.08	1678.13	362.72	-128.55	1788.00	370.96	-2.56	1785.08	-353.48	1333.78	69.34	199.99	1177.95	79.38	-195.78
8.25000	828.84	145.15	164.87	793.01	142.60	147.24	612.88	164.91	67.24	587.94	168.58	126.49	362.09	-86.36	38.58	326.82	-74.69	40.82	130.74	-50.51	38.98	126.99	-55.22	95.14	331.43	-55.70	1418.44	-1401.36	61.95	1671.88	505.08	-134.30	1677.76	501.38	-23.29	1677.68	366.36	-127.44	1787.86	374.76	-1.38	1784.69	-352.66	1333.61	69.62	200.49	1178.01	78.91	-199.72
8.26000	828.70	142.46	161.90	792.81	140.60	144.21	612.61	163.24	65.20	587.91	167.07	124.64	361.33	-85.82	38.32	326.82	-74.73	40.82	130.97	-50.47	39.18	127.30	-54.99	95.42	334.58	-55.39	1418.28	-1401.36	61.95	1671.88	509.09	-133.30	1677.57	506.59	-22.38	1677.19	370.06	-126.01	1787.77	378.61	0.24	1784.24	-356.71	1334.03	69.05	196.58	1178.67	77.56	-192.71
8.27000	828.10	139.53	158.81	792.24	138.20	140.99	611.86	161.23	62.84	587.37	165.68	122.68	363.41	-85.04	38.92	327.20	-74.88	40.90	131.13	-50.31	39.48	127.63	-55.32	95.98	339.13	-54.72	1418.07	-1401.36	61.95	1671.88	512.87	-132.42	1677.36	510.65	-21.80	1676.65	373.83	-124.71	1787.66	382.55	1.44	1783.84	-353.17	1331.79	70.15	199.40	1178.08	78.53	-187.60
8.28000	827.04	136.86	155.40	791.05	135.49	138.06	610.40	159.69	60.47	586.39	164.14	120.47	362.28	-85.67	38.35	326.45	-74.98	40.50	131.47	-50.47	39.96	127.87	-54.59	96.05	341.85	-53.97	1418.13	-1401.36	61.95	1671.88	516.63	-131.56	1677.21	514.63	-20.47	1676.34	377.62	-123.32	1787.59	386.53	3.09	1783.42	-355.27	1333.44	69.21	197.44	1178.77	78.02	-195.02
8.29000	825.49	134.11	151.96	789.45	133.05	134.21	608.58	158.39	58.08	585.02	162.02	117.86	363.15	-85.50	38.50	327.41	-74.74	40.60	131.59	-50.11	40.19	128.08	-54.16	96.30	344.98	-53.53	1418.08	-1401.36	61.95	1671.88	519.99	-130.74	1677.06	518.14	-19.68	1675.98	381.43	-121.80	1787.54	390.63	4.45	1783.11	-352.09	1333.61	69.96	195.96	1179.32	77.35	-194.44
8.30000	823.60	132.58	147.74	787.35	130.34	130.46	606.22	156.42	55.20	583.11	160.36	115.33	360.91	-85.51	37.67	327.00	-74.92	40.42	131.81	-49.75	40.43	128.44	-54.24	96.80	349.50	-53.04	1417.95	-1401.36	61.95	1671.88	523.67	-129.73	1677.03	522.47	-18.77	1675.61	385.34	-120.36	1787.52	394.79	6.10	1782.72	-353.46	1332.20	70.06	203.29	1177.69	79.73	-196.59
8.31000	821.10	129.97	143.84	784.87	128.38	126.39	603.56	153.95	52.11	580.64	158.77	112.68	361.62	-85.88	37.66	327.17	-74.89	40.21	132.09	-49.50	40.77	128.95	-54.53	97.31	354.64	-52.34	1417.78	-1401.36	61.95	1671.88	528.12	-128.56	1676.99	528.22	-17.51	1675.16	389.29	-118.79	1787.51	398.99	7.53	1782.42	-353.74	1332.72	70.12	199.24	1178.01	78.77	-197.44
8.32000	818.42	128.58	139.14	781.91	126.20	122.76	600.24	152.46	49.31	577.76	156.60	109.70	362.23	-85.47	37.50	326.79	-74.87	39.94	132.35	-49.52	41.30	129.34	-54.90	97.94	359.92	-51.39	1417.74	-1401.36	61.95	1671.88	531.78	-127.53	1677.05	532.01	-16.32	1674.80	393.23	-117.29	1787.50	403.22	9.15	1782.11	-349.95	1331.96	70.61	198.06	1178.05	78.28	-195.91
8.33000	815.19	126.21	134.79	778.44	122.60	118.24	596.64	150.52	46.17	574.45	155.08	106.90	361.44	-85.48	36.96	327.12	-75.12	40.03	132.54	-49.28	41.58	129.64	-54.42	98.35	362.26	-50.79	1417.58	-1401.36	61.95	1671.88	535.68	-126.49	1677.11	537.30	-15.31	1674.56	397.19	-115.61	1787.51	407.51	10.98	1781.80	-352.45	1331.31	70.01	196.12	1178.92	78.08	-196.08
8.34000	811.57	124.28	129.97	774.65	120.84	113.96	592.44	148.52	43.04	570.82	152.85	103.68	361.84	-86.14	37.08	327.84	-75.12	40.15	132.95	-49.47	42.18	129.93	-54.44	98.78	366.48	-50.04	1417.68	-1401.36	61.95	1671.88	539.43	-125.66	1677.08	540.77	-14.18	1674.37	401.16	-114.03	1787.53	411.90	12.59	1781.51	-352.78	1332.01	70.30	201.64	1177.97	79.39	-194.07
8.35000	807.55	122.03	125.36	770.48	118.37	109.97	588.04	147.22	41.12	566.59	151.21	101.18	363.32	-86.18	37.22	326.41	-75.28	39.68	133.21	-49.44	42.60	130.17	-54.39	99.15	372.75	-48.96	1417.76	-1401.36	61.95	1671.88	543.65	-124.66	1677.25	545.11	-12.90	1674.25	405.14	-112.18	1787.61	416.34	14.31	1781.23	-353.23	1332.99	69.63	200.07	1178.06	79.30	-191.94
8.36000	804.00	118.90	121.88	767.15	115.14	106.34	585.37	145.97	40.02	563.25	149.43	98.95	361.30	-85.56	37.02	327.40	-75.46	40.00	133.48	-49.22	42.95	130.40	-53.56	99.35	380.26	-47.78	1417.56	-1401.36	61.95	1671.88	548.31	-123.31	1677.57	550.87	-11.50	1674.03	409.18	-110.53	1787.64	420.86	16.42	1780.93	-353.39	1333.10	69.59	197.48	1178.93	78.51	-193.68
8.37000	802.76	116.02	120.89	765.92	112.46	105.16	585.54	145.36	39.78	562.10	148.20	97.64	363.87	-86.05	37.32	327.86	-75.28	40.04	133.66	-49.04	43.26	130.74	-54.38	100.22	383.40	-46.68	1417.52	-1401.36	61.95	1671.88	552.34	-122.25	1677.87	557.19	-10.44	1673.93	413.25	-108.76	1787.71	425.41	18.09	1780.76	-357.18	1332.62	69.03	202.20	1178.14	79.75	-196.39
8.38000	804.95	113.21	120.08	767.99	110.22	104.21	587.06	144.39	39.73	564.59	147.41	97.46	361.48	-85.68	36.64	328.02	-75.01	39.77	133.94	-49.15	43.78	131.11	-54.41	100.74	387.77	-45.70	1417.54	-1401.36	61.95	1671.88	556.55	-121.16	1678.24	560.68	-9.68	1674.14	417.37	-106.88	1787.83	430.05	19.79	1780.68	-356.07	1332.15	69.28	198.63	1178.87	78.89	-194.38
8.39000	808.89	111.94	115.69	766.52	108.66	103.86	588.13	144.16	39.96	567.30	146.97	97.39	363.14	-86.28	37.08	328.16	-75.32	39.96	134.17	-48.99	44.14	131.51	-54.16	101.28	390.96	-44.69	1417.81	-1401.36	61.95	1671.88	560.40	-120.15	1678.56	563.41	-9.03	1674.56	421.65	-105.01	1788.14	434.93	21.69	1780.66	-354.69	1332.99	69.10	202.10	1177.82	79.72	-195.30
8.40000	811.54	112.38	109.06	769.88	108.50	98.86	588.97	143.69	39.65	569.57	146.50	97.11	362.80	-85.89	36.88	328.15	-75.48	39.98	134.60	-48.77	44.82	131.90	-53.93	101.95	398.22	-43.39	1418.01	-1401.36	61.95	1671.88	565.00	-118.93	1679.13	568.27	-7.79	1675.02	426.07	-102.98	1788.53	439.89	23.56	1780.80	-354.43	1332.94	69.23	202.86	1177.67	79.95	-195.50
8.41000	812.89	114.64	103.41	771.25	107.99	93.57	589.52	144.24	39.67	571.31	146.47	96.96	361.87	-85.89	36.29	327.92	-75.43	39.71	135.24	-49.00	45.85	132.35	-53.72	102.77	403.11	-42.24	1418.31	-1401.36	61.95	1671.88	570.40	-117.58	1679.83	575.98	-6.29	1675.21	430.57	-100.84	1788.95	444.94	25.61	1780.95	-353.30	1332.86	69.56	197.52	1179.29	78.39	-196.17
8.42000	815.07	112.94	98.36	771.79	108.45	88.59	590.05	144.32	39.45	573.00	146.67	96.91	362.71	-85.16	36.48	328.73	-75.49	39.92	135.52	-48.39	46.39	132.92	-54.11	103.81	409.68	-40.68	1418.69	-1401.36	61.95	1671.88	575.08	-116.21	1680.46	582.37	-4.37	1675.35	435.03	-98.72	1789.32	449.94	27.78	1781.05	-349.79	1332.51	70.39	192.31	1179.93	77.07	-191.22
8.43000	817.06	113.34	93.76	774.29	109.65	84.91	590.55	144.50	39.28	574.57	146.38	96.53	361.73	-85.45	36.33	328.44	-75.52	39.78	135.95	-48.28	47.26	133.55	-54.52	104.95	413.26	-39.29	1419.07	-1401.36	61.95	1671.88	579.66	-114.85	1681.16	584.12	-3.32	1676.23	439.50	-96.65	1789.67	454.91	29.98	1781.13	-353.38	1332.17	69.74	189.24	1180.57	76.56	-194.27
8.44000	816.94	113.91	92.33	775.61	110.13	80.70	590.99	144.78	39.05	575.70	146.81	96.31	362.22	-85.44	36.09	327.03	-75.46	39.31	136.32	-48.21	48.04	133.99	-54.23	105.65	417.06	-38.11	1419.27	-1401.36	61.95	1671.88	583.68	-113.64	1681.74	588.15	-2.38	1676.63	444.13	-94.47	1790.02	460.02	32.04	1781.23	-352.76	1333.62	69.64	192.11	1179.67	77.08	-191.00
8.45000	816.55	113.83	86.19	777.65	110.81	76.70	591.20	145.26	38.83	577.19	146.63	95.94	361.24	-85.45	35.79	329.45	-75.43	39.94	136.71	-48.76	49.15	134.43	-54.02	106.40	421.95	-36.76	1419.43	-1401.36	61.95	1671.88	588.52	-112.16	1682.40	593.62	-0.99	1677.06	448.83	-92.14	1790.42	465.14	34.21	1781.40	-348.29	1330.56	71.51	194.83	1179.39	77.82	-188.30
8.46000	819.46	112.32	81.65	777.78	109.01	72.54	591.65	144.89	38.53	578.53	147.19	95.93	362.04	-85.08	36.20	328.87	-75.44	39.71	137.13	-48.74	49.97	135.06	-54.48	107.53	427.78	-35.12	1419.70	-1401.36	61.95	1671.88	594.43	-110.41	1683.18	599.19	1.30	1677.80	453.66	-89.90	1790.86	470.35	36.54	1781.59	-355.68	1331.18	69.78	197.18	1178.47	78.42	-188.53
8.47000	821.15	111.17	76.84	782.00	108.12	70.30	592.04	145.19	38.77	580.06	146.55	95.73	363.16	-85.52	36.23	328.22	-75.70	39.56	137.42	-49.17	50.95	135.65	-55.08	108.73	434.24	-33.46	1420.17	-1401.36	61.95	1671.88	599.74	-108.75	1683.91	603.74	2.53	1678.37	458.59	-87.26	1791.40	475.66	38.86	1781.81	-354.55	1331.28	70.13	197.43	1179.06	78.08	-190.34
8.48000	824.64	110.53	71.95	783.45	107.43	66.94	592.46	145.12	39.16	581.40	146.61	95.93	362.42	-85.52	36.12	328.66	-75.37	39.47	137.60	-49.18	51.79	136.48	-55.17	110.92	439.77	-31.85	1420.23	-1401.36	61.95	1671.88	604.61	-107.11	1684.68	609.80	4.73	1678.75	463.68	-84.81	1791.93	481.04	41.40	1782.04	-348.64	1330.62	71.35	199.12	1178.92	78.35	-189.68
8.49000	826.29	109.61	67.74	784.41	106.27	63.80	592.86	144.54	39.34	582.91	145.43	95.79	363.38	-85.54	36.16	328.21	-75.36	39.29	137.99	-49.56	52.90	537.66	-106.28	1496.36	452.43	-31.45	1422.38	-1401.36	61.95	1671.88	608.82	-105.61	1685.40	615.37	6.45	1679.05	468.90	-82.31	1792.48	486.50	44.05	1782.30	-353.04	1329.51	70.72	199.72	1178.47	78.97	-188.54
8.50000	828.51	109.56	64.54	787.84	106.25	61.30	593.43	143.86	39.50	584.42	144.07	95.75	362.90	-85.52	36.10	329.11	-75.45	39.48	138.28	-49.92	54.03	192.35	-62.67	301.57	452.77	-28.56	1421.21	-1401.36	61.95	1671.88	613.65	-103.64	1686.21	621.48	8.33	1679.48	474.20	-79.57	1793.08	492.02	46.56	1782.54	-351.99	1330.04	70.51	201.07	1177.70	79.24	-197.25
8.51000	830.20	108.53	60.80	787.41	105.12	58.49	593.73	143.91	40.17	585.68	143.71	96.09	364.33	-85.37	36.44	328.25	-75.54	39.29	138.71	-50.10	55.17	138.22	-56.20	113.26	455.63	-26.99	1421.42	-1401.36	61.95	1671.88	619.89	-101.34	1687.13	628.40	10.44	1680.08	479.58	-77.07	1793.61	497.63	49.10	1782.80	-357.92	1333.05	68.86	200.96	1177.82	79.47	-195.11
8.52000	832.05	107.86	57.85	788.70	104.89	56.09	594.40	142.72	40.27	586.93	142.74	96.15	362.62	-85.63	35.88	328.54	-75.64	39.36	139.11	-50.35	56.50	139.05	-56.48	114.54	462.25	-25.03	1421.70	-1401.36	61.95	1671.88	624.89	-99.14	1687.93	633.41	12.43	1680.72	485.04	-73.88	1794.22	503.27	51.68	1783.02	-355.82	1332.51	69.42	199.25	1178.43	78.78	-193.13
8.53000	832.85	107.37	55.40	789.94	104.49	54.27	594.75	142.54	40.77	588.22	141.78	96.20	363.27	-85.71	35.72	328.94	-75.54	39.40	139.60	-50.74	57.97	140.40	-56.92	117.44	466.26	-23.00	1422.08	-1401.36	61.95	1671.88	631.16	-96.98	1688.62	637.63	14.48	1681.30	490.54	-71.19	1794.72	508.86	54.40	1783.18	-351.43	1331.81	70.58	191.43	1180.39	77.20	-195.38
8.54000	833.81	107.07	53.79	790.76	104.05	53.47	595.12	141.86	40.92	589.08	141.74	96.52	363.16	-85.15	35.76	329.44	-75.62	39.57	140.28	-51.51	59.64	557.30	-97.73	1501.01	462.70	-19.79	1419.87	-1401.36	61.95	1671.88	636.05	-94.98	1689.24	642.38	16.20	1681.67	496.07	-68.33	1795.22	514.53	57.41	1783.32	-352.92	1331.41	70.41	203.92	1177.68	80.43	-195.79
8.55000	833.95	107.03	52.45	791.42	103.80	52.35	595.37	141.71	41.28	590.02	140.51	96.45	362.22	-85.64	35.51	328.16	-75.49	38.93	140.66	-51.08	60.80	198.77	-62.77	308.29	476.87	-18.51	1422.44	-1401.36	61.95	1671.88	641.10	-92.59	1689.80	648.19	18.54	1681.86	501.61	-65.41	1795.72	520.23	60.12	1783.51	-350.55	1331.54	70.64	204.61	1177.56	80.38	-190.80
8.56000	835.04	106.87	51.52	792.30	103.46	51.58	595.62	141.61	41.55	590.72	139.86	96.46	363.59	-85.56	35.75	329.40	-75.33	39.32	141.37	-51.62	62.49	142.76	-57.01	120.31	483.38	-16.52	1423.17	-1401.36	61.95	1671.88	647.10	-89.79	1690.51	654.10	21.58	1682.32	507.17	-62.35	1796.22	525.89	63.13	1783.60	-353.98	1331.18	70.18	195.24	1179.09	78.10	-191.40
8.57000	835.11	106.13	50.03	792.01	103.41	50.55	595.81	141.05	41.58	591.22	139.37	96.47	362.67	-85.71	35.58	328.77	-75.47	39.18	141.92	-51.57	63.98	143.72	-56.84	121.79	488.55	-14.44	1423.49	-1401.36	61.95	1671.88	653.28	-87.26	1690.96	659.97	24.01	1682.50	512.84	-59.39	1796.73	531.61	66.32	1783.71	-355.33	1331.92	69.85	195.04	1179.19	77.87	-190.57
8.58000	835.28	106.06	49.47	793.28	102.87	50.34	595.94	141.00	41.75	591.62	139.11	96.55	362.89	-85.74	35.44	329.25	-75.30	39.02	142.62	-52.00	65.68	145.29	-57.49	124.96	493.96	-12.27	1424.15	-1401.36	61.95	1671.88	658.14	-84.77	1691.46	665.34	26.59	1682.74	518.35	-56.64	1797.17	537.40	69.41	1783.81	-351.07	1332.47	70.23	197.50	1179.23	78.38	-193.52
8.59000	834.96	106.08	48.78	792.00	102.73	49.76	595.99	140.77	41.71	591.79	138.83	96.52	362.96	-85.33	35.40	330.08	-75.30	39.35	143.20	-52.04	67.31	580.68	-86.34	1504.85	659.96	41.37	1639.10	-1401.36	61.95	1671.88	663.28	-82.51	1691.84	670.42	28.93	1682.84	523.93	-53.43	1797.65	543.16	72.48	1783.98	-349.69	1330.21	71.20	199.21	1178.92	78.61	-193.79
8.60000	835.86	106.26	48.74	793.39	102.95	49.74	596.07	141.14	41.81	591.80	138.95	96.63	363.64	-85.62	35.50	329.34	-75.53	39.12	143.95	-52.44	69.13	206.73	-61.72	315.88	530.90	0.47	1459.12	-1401.36	61.95	1671.88	668.64	-79.85	1692.20	676.17	31.65	1682.87	529.51	-50.36	1798.15	548.96	75.31	1784.23	-349.44	1331.21	71.17	194.76	1179.58	77.60	-197.14
8.61000	835.16	105.62	48.12	793.07	102.54	49.30	596.05	141.20	41.79	591.81	139.03	96.60	361.60	-85.61	34.92	329.92	-75.27	39.18	144.65	-52.38	70.77	148.61	-58.51	129.02	510.12	-5.37	1425.46	-1401.36	61.95	1671.88	674.35	-76.70	1692.73	682.72	34.70	1683.05	535.11	-47.39	1798.63	554.77	78.39	1784.39	-350.53	1333.33	70.55	198.21	1179.29	78.74	-195.81
8.62000	835.58	105.92	48.60	792.86	102.70	49.16	596.13	140.74	41.48	591.75	139.08	96.46	363.39	-85.30	35.44	330.55	-75.25	39.37	145.49	-52.73	72.65	149.96	-58.35	130.66	514.65	-3.34	1425.91	-1401.36	61.95	1671.88	679.72	-73.87	1693.08	688.87	37.69	1683.02	540.68	-44.27	1799.17	560.55	81.70	1784.58	-351.61	1332.27	70.36	195.32	1180.08	78.03	-192.94
8.63000	835.80	105.77	48.25	792.71	102.71	49.16	596.09	141.11	41.59	591.72	139.55	96.56	362.47	-86.06	34.73	329.93	-75.01	39.05	146.36	-53.21	74.70	151.82	-59.24	134.20	520.24	-1.04	1426.71	-1401.36	61.95	1671.88	685.36	-71.14	1693.41	694.48	40.73	1683.01	546.20	-41.04	1799.70	566.29	84.67	1784.81	-352.14	1332.29	70.35	201.40	1177.85	79.51	-190.45
8.64000	836.37	105.88	48.68	792.63	102.33	49.06	596.04	141.03	41.38	591.71	139.56	96.47	363.36	-85.66	35.13	329.99	-75.18	39.13	147.27	-53.72	76.78	601.65	-74.57	1508.33	688.50	50.03	1641.99	-1401.36	61.95	1671.88	689.72	-68.76	1693.78	699.96	43.09	1683.01	551.73	-37.96	1800.19	571.91	87.81	1785.02	-353.16	1332.35	70.01	206.29	1176.92	81.03	-193.61
8.65000	836.07	105.97	48.38	792.61	102.34	48.62	595.95	141.50	41.53	591.76	139.83	96.42	363.90	-85.44	35.27	330.19	-75.19	39.01	148.16	-54.02	78.81	215.63	-61.15	324.28	558.97	11.33	1461.88	-1401.36	61.95	1671.88	694.49	-66.09	1694.22	705.03	45.51	1683.24	557.23	-34.83	1800.69	577.41	91.10	1785.21	-352.24	1332.16	69.92	200.60	1178.41	79.47	-192.14
8.66000	836.37	105.84	48.46	793.36	102.95	48.82	596.03	141.08	41.25	591.84	140.03	96.47	365.29	-85.76	35.74	330.27	-75.06	39.02	149.12	-54.12	80.70	155.84	-59.67	138.37	539.28	5.57	1428.16	-1401.36	61.95	1671.88	701.17	-62.74	1694.64	710.47	48.54	1683.53	562.58	-31.76	1801.21	582.89	94.20	1785.41	-351.81	1330.93	70.58	201.49	1178.23	79.63	-192.74
8.67000	836.28	105.66	48.07	792.76	102.15	48.58	595.98	141.60	41.46	591.93	140.14	96.38	362.66	-85.17	35.05	331.28	-75.15	39.37	150.24	-55.21	83.19	157.63	-60.66	140.68	544.58	7.75	1428.62	-1401.36	61.95	1671.88	706.07	-60.05	1695.13	715.39	51.73	1683.81	567.96	-28.63	1801.68	588.25	97.39	1785.59	-356.57	1335.43	68.67	204.28	1177.70	80.19	-191.76
8.68000	836.25	106.13	47.95	792.75	102.53	48.36	596.03	141.77	41.47	592.18	140.23	96.42	364.21	-85.64	35.61	331.43	-75.17	39.53	151.36	-55.24	85.25	159.78	-60.92	143.94	548.00	10.01	1429.37	-1401.36	61.95	1671.88	711.55	-57.16	1695.61	721.80	54.53	1683.96	573.24	-25.36	1802.14	593.57	100.46	1785.78	-353.72	1326.85	72.33	201.25	1178.69	79.61	-194.53
8.69000	835.92	105.98	47.65	792.75	102.54	48.41	596.07	141.08	41.11	592.28	140.47	96.47	364.68	-85.71	35.44	330.93	-75.19	39.28	152.68	-56.03	87.65	625.51	-62.79	1511.83	715.45	62.54	1643.63	-1401.36	61.95	1671.88	716.16	-54.75	1696.05	726.02	57.09	1684.20	578.50	-22.40	1802.54	598.87	103.68	1785.89	-352.44	1330.23	71.24	195.29	1179.73	77.95	-191.40
8.70000	836.49	105.39	47.65	792.79	102.43	48.10	595.96	141.48	41.27	592.33	140.56	96.42	362.93	-85.39	35.11	331.57	-75.03	39.29	153.99	-56.81	90.17	226.89	-62.38	334.13	585.14	22.25	1464.10	-1401.36	61.95	1671.88	720.90	-52.12	1696.58	730.08	59.58	1684.59	583.70	-19.12	1802.90	604.12	106.77	1785.99	-352.23	1332.39	70.24	198.28	1178.75	78.67	-191.01
8.71000	836.38	105.98	47.56	792.85	102.36	47.68	596.04	141.47	41.23	592.45	140.42	96.34	364.90	-85.38	35.66	332.35	-75.19	39.61	155.28	-57.20	92.59	165.57	-63.31	149.47	565.14	16.56	1430.31	-1401.36	61.95	1671.88	726.64	-48.88	1697.22	735.66	62.66	1685.08	588.79	-16.01	1803.25	609.24	109.90	1786.01	-353.58	1330.96	70.46	199.75	1178.65	78.97	-190.09
8.72000	836.23	105.41	47.15	793.32	102.41	47.87	596.02	141.42	41.19	592.58	140.41	96.31	364.27	-85.87	35.20	331.37	-75.19	39.41	156.90	-58.10	95.22	168.13	-64.73	152.06	571.10	18.82	1430.53	-1401.36	61.95	1671.88	731.55	-46.03	1697.82	741.66	64.98	1685.27	593.90	-12.78	1803.54	614.35	113.14	1785.99	-353.11	1332.47	70.40	201.67	1178.10	79.66	-193.75
8.73000	836.32	105.65	47.01	792.93	102.44	47.78	596.08	141.27	41.05	592.75	140.53	96.34	362.24	-85.48	34.87	330.80	-75.19	39.23	159.20	-59.41	99.60	170.71	-65.68	154.54	576.43	20.89	1430.66	-1401.36	61.95	1671.88	737.02	-43.33	1698.28	746.48	67.84	1685.56	598.93	-9.58	1803.81	619.41	116.42	1785.89	-349.61	1331.82	71.01	198.91	1179.07	78.78	-198.33
8.74000	836.23	105.52	46.64	792.24	102.13	47.20	596.07	141.39	41.10	592.86	140.35	96.26	362.48	-85.63	34.60	332.95	-74.92	39.81	663.31	-48.99	1535.80	173.43	-66.60	157.03	579.91	23.10	1430.87	-1401.36	61.95	1671.88	741.08	-41.01	1698.77	750.12	70.30	1685.83	603.89	-6.49	1803.94	624.39	119.67	1785.77	-350.66	1332.21	70.57	199.36	1178.83	78.54	-192.31
8.75000	836.87	105.66	46.42	793.81	102.71	47.29	596.12	141.53	41.20	593.08	140.22	96.23	363.66	-85.27	35.07	331.45	-75.03	39.52	220.57	-60.24	269.50	176.55	-68.10	159.84	584.27	25.62	1430.98	-1401.36	61.95	1671.88	745.50	-38.41	1699.18	754.11	72.82	1686.09	608.90	-3.33	1804.05	629.34	122.77	1785.60	-348.13	1331.72	70.92	199.21	1178.99	78.65	-193.65
8.76000	836.51	105.60	46.16	794.18	102.22	47.54	596.15	141.44	41.22	593.32	140.07	96.24	363.11	-85.03	35.12	332.95	-74.92	40.07	165.04	-62.17	107.58	180.00	-69.81	162.80	590.46	27.95	1431.00	-1401.36	61.95	1671.88	751.76	-35.07	1699.62	760.68	75.69	1686.35	613.88	-0.11	1804.17	634.34	125.75	1785.41	-352.96	1333.25	69.69	201.45	1178.22	79.45	-193.89
8.77000	836.13	105.51	45.48	793.25	102.86	47.06	596.17	141.39	41.30	593.64	139.86	96.18	363.45	-85.70	35.03	332.89	-74.60	40.15	167.58	-63.09	110.89	183.81	-71.98	166.16	594.64	30.33	1430.96	-1401.36	61.95	1671.88	756.50	-32.41	1699.92	764.59	78.26	1686.56	618.84	3.08	1804.22	639.25	128.72	1785.17	-351.55	1332.78	70.39	201.23	1178.16	79.46	-196.24
8.78000	837.10	105.70	45.61	794.28	102.48	47.19	596.21	141.30	41.32	594.07	139.74	96.17	364.29	-85.48	35.14	333.83	-74.70	40.58	170.41	-64.51	114.71	187.83	-73.13	169.11	599.81	32.77	1430.83	-1401.36	61.95	1671.88	761.83	-29.72	1700.07	769.59	81.57	1686.37	623.74	5.93	1804.24	644.07	131.60	1784.92	-357.44	1333.37	69.34	203.33	1177.48	80.20	-193.27
8.79000	836.86	105.84	45.25	794.43	102.48	46.82	596.34	141.20	41.45	594.46	139.40	96.08	363.61	-85.00	35.08	334.83	-74.72	41.11	173.53	-65.58	118.60	192.38	-75.63	172.84	604.77	34.82	1430.85	-1401.36	61.95	1671.88	766.01	-27.20	1700.33	773.64	84.39	1686.39	628.69	9.28	1804.29	648.91	134.47	1784.66	-361.42	1334.22	68.10	199.38	1178.90	79.16	-194.18
8.80000	836.51	105.39	44.58	792.55	102.68	46.29	596.44	141.21	41.50	594.92	138.89	95.88	364.99	-85.75	35.13	333.93	-74.77	40.88	176.96	-67.26	122.94	197.21	-77.25	176.28	610.13	37.10	1430.79	-1401.36	61.95	1671.88	770.91	-24.61	1700.41	778.58	86.52	1686.39	633.57	11.99	1804.23	653.72	137.32	1784.36	-354.51	1332.57	69.90	195.18	1179.33	78.21	-197.80
8.81000	837.22	105.85	44.68	793.78	102.94	46.46	596.40	141.08	41.52	595.18	138.77	95.75	364.80	-85.47	35.09	335.67	-74.85	41.49	180.61	-68.38	127.43	202.45	-79.88	180.31	613.25	39.48	1430.74	-1401.36	61.95	1671.88	775.67	-22.20	1700.43	784.18	88.84	1686.27	638.40	14.77	1804.19	658.53	140.05	1784.11	-352.27	1332.25	70.10	192.06	1180.54	76.92	-196.39
8.82000	837.87	105.50	44.44	794.26	102.43	46.58	596.49	140.55	41.39	595.56	138.83	95.77	365.94	-85.31	35.12	336.88	-75.39	42.19	184.49	-69.67	132.38	208.02	-81.46	184.24	617.95	41.91	1430.66	-1401.36	61.95	1671.88	780.82	-19.57	1700.39	788.05	91.83	1686.10	643.22	17.50	1804.08	663.29	142.68	1783.84	-354.16	1333.37	69.57	199.43	1179.53	79.07	-194.17
8.83000	837.14	105.40	44.21	794.14	102.58	46.51	596.55	140.79	41.40	595.71	139.11	95.83	365.51	-85.76	34.82	337.52	-75.43	42.47	188.87	-70.91	137.67	213.93	-83.72	189.02	622.51	44.06	1430.67	-1401.36	61.95	1671.88	785.16	-16.93	1700.37	793.97	94.52	1685.78	648.02	20.02	1804.01	667.99	145.33	1783.61	-352.28	1331.64	70.45	197.62	1180.15	78.29	-192.49
8.84000	837.74	105.42	44.32	793.96	102.53	46.17	596.63	140.53	41.29	595.88	138.81	95.64	366.05	-86.27	34.80	339.26	-76.11	43.29	193.64	-72.37	143.55	220.55	-86.54	194.45	629.73	46.20	1430.44	-1401.36	61.95	1671.88	790.06	-14.40	1700.26	798.85	97.04	1685.53	652.72	22.55	1803.90	672.74	147.70	1783.42	-353.55	1331.37	70.25	202.36	1178.74	79.48	-191.83
8.85000	837.00	105.44	43.84	795.20	102.28	46.70	596.65	140.74	41.39	596.09	138.95	95.72	368.43	-86.70	34.95	340.82	-76.97	44.01	198.80	-73.75	149.82	227.55	-89.01	200.05	632.93	48.51	1430.44	-1401.36	61.95	1671.88	794.96	-12.04	1700.09	802.98	99.24	1685.38	657.41	25.34	1803.81	677.43	150.13	1783.17	-348.60	1331.23	71.24	199.49	1179.16	78.77	-193.01
8.86000	837.60	105.39	43.77	793.47	102.71	45.89	596.66	140.81	41.39	596.24	139.25	95.81	369.10	-87.92	34.34	343.75	-77.88	45.08	204.44	-74.99	156.32	235.06	-91.02	205.64	636.25	50.49	1430.40	-1401.36	61.95	1671.88	799.62	-9.73	1699.88	807.86	101.91	1685.11	662.06	27.67	1803.67	682.04	152.67	1782.91	-350.55	1333.49	70.06	212.23	1175.00	79.39	-195.05
8.87000	838.38	105.24	43.80	794.95	102.56	46.40	596.73	140.94	41.50	596.48	139.07	95.71	370.19	-88.25	34.69	347.78	-78.71	46.72	210.45	-75.70	162.93	242.99	-92.41	211.24	641.05	52.51	1430.27	-1401.36	61.95	1671.88	804.40	-7.54	1699.63	812.11	103.99	1684.94	666.61	29.83	1803.46	686.62	154.73	1782.70	-350.92	1333.81	69.96	217.06	1176.52	78.30	-193.79
8.88000	837.25	105.41	43.64	794.85	102.58	46.32	596.77	140.60	41.33	596.72	138.87	95.62	373.96	-89.05	35.72	351.03	-79.73	48.34	216.92	-77.17	170.20	251.31	-93.74	217.00	645.10	54.44	1430.26	-1401.36	61.95	1671.88	808.52	-5.25	1699.46	816.18	105.79	1684.92	671.18	31.94	1803.22	691.19	156.86	1782.46	-348.52	1332.88	70.88	214.25	1179.30	76.27	-194.15
8.89000	837.32	105.37	43.65	794.41	102.84	46.16	596.83	140.66	41.36	596.86	139.28	95.83	374.83	-89.71	35.77	354.08	-80.38	50.32	223.70	-78.17	177.53	259.73	-94.75	222.88	650.09	56.22	1429.99	-1401.36	61.95	1671.88	812.86	-3.19	1699.27	821.57	108.12	1684.48	675.77	33.92	1803.01	695.67	158.62	1782.28	-348.53	1331.23	71.07	212.50	1179.55	76.04	-194.32
8.90000	838.23	105.94	43.92	794.73	102.63	45.84	596.88	140.51	41.33	597.09	139.18	95.81	378.58	-91.38	37.24	357.96	-81.57	52.97	230.62	-78.76	184.90	268.00	-95.19	228.63	655.30	57.91	1429.85	-1401.36	61.95	1671.88	817.64	-1.18	1698.94	824.65	110.34	1684.39	680.25	35.76	1802.76	699.99	160.75	1782.02	-349.42	1331.96	70.87	213.87	1179.68	76.32	-192.24
8.91000	836.98	105.93	43.44	794.11	102.53	46.01	596.92	140.21	41.25	597.25	139.13	95.85	382.26	-93.53	38.34	362.24	-82.84	55.88	237.78	-79.26	192.26	276.24	-95.54	234.59	659.16	59.37	1429.75	-1401.36	61.95	1671.88	821.83	0.80	1698.71	829.98	112.46	1684.19	684.73	37.60	1802.58	704.21	162.59	1781.80	-350.98	1334.18	69.96	213.66	1179.63	76.18	-191.08
8.92000	838.05	105.81	43.69	794.03	102.77	45.72	596.94	140.59	41.49	597.41	139.14	95.94	389.70	-96.11	40.37	367.83	-84.76	59.45	245.20	-79.51	198.95	284.36	-95.22	240.15	661.51	60.70	1429.56	-1401.36	61.95	1671.88	826.35	2.69	1698.37	834.54	114.57	1683.76	689.12	39.34	1802.39	708.33	164.19	1781.62	-354.68	1333.90	69.25	213.75	1180.48	75.99	-192.59
8.93000	837.65	105.90	43.66	793.78	102.82	45.64	597.02	140.68	41.60	597.61	139.02	95.96	398.90	-98.74	43.13	375.56	-87.23	63.52	253.30	-79.72	204.29	292.38	-94.85	245.28	668.09	62.26	1429.59	-1401.36	61.95	1671.88	830.44	4.55	1698.14	838.55	116.51	1683.50	693.48	40.88	1802.21	712.39	165.77	1781.49	-352.31	1333.10	69.96	213.06	1180.56	75.82	-192.44
8.94000	837.84	105.82	43.55	794.94	102.93	46.15	597.03	140.50	41.66	597.84	138.85	95.93	407.95	-101.55	47.25	385.23	-89.53	67.99	262.25	-79.64	207.96	300.97	-94.09	249.29	669.71	63.34	1429.52	-1401.36	61.95	1671.88	834.39	6.33	1697.95	842.41	118.49	1683.31	697.86	42.22	1802.05	716.41	167.23	1781.39	-352.49	1332.02	69.99	213.32	1181.18	75.63	-194.12
8.95000	836.92	106.34	43.41	794.11	102.97	45.57	597.12	140.01	41.43	597.88	138.98	95.98	419.79	-104.37	51.67	397.48	-92.28	72.65	271.85	-79.37	210.31	310.10	-93.43	252.33	674.11	64.29	1429.50	-1401.36	61.95	1671.88	838.49	7.81	1697.67	845.45	120.10	1683.18	702.10	43.66	1801.98	720.37	168.60	1781.34	-351.49	1330.76	70.86	213.59	1181.11	75.75	-192.24
8.96000	838.17	105.91	43.85	794.32	102.65	45.85	597.16	140.02	41.55	598.11	138.60	95.98	432.36	-107.75	54.98	410.25	-95.58	76.49	282.07	-79.37	211.68	319.89	-93.32	254.51	677.09	65.54	1429.28	-1401.36	61.95	1671.88	842.60	9.45	1697.58	850.84	121.97	1682.88	706.34	44.75	1801.94	724.29	169.84	1781.40	-349.67	1330.97	71.08	215.39	1181.57	75.82	-190.62
8.97000	837.50	105.99	43.37	794.47	103.27	45.79	597.25	139.90	41.58	598.20	138.85	96.11	445.30	-111.19	57.94	423.18	-98.97	79.35	293.02	-79.91	212.20	330.27	-92.86	255.45	679.69	66.45	1429.31	-1401.36	61.95	1671.88	846.55	10.92	1697.51	854.41	123.05	1683.02	710.60	45.70	1801.98	728.22	170.74	1781.53	-348.68	1333.35	70.45	213.38	1182.89	74.92	-188.46
8.98000	837.45	106.28	43.40	793.75	102.69	45.48	597.29	139.78	41.68	598.38	138.34	96.06	459.00	-115.05	60.17	437.22	-102.05	81.10	304.88	-80.20	212.83	341.46	-92.37	255.95	685.12	67.48	1429.42	-1401.36	61.95	1671.88	850.59	12.32	1697.44	858.14	124.13	1683.12	714.78	46.37	1802.01	732.11	171.62	1781.72	-346.98	1331.64	71.15	212.26	1182.41	74.69	-191.29
8.99000	837.31	106.30	43.28	794.29	102.69	46.07	597.39	139.70	41.76	598.49	138.67	96.32	474.67	-119.07	61.86	450.46	-105.38	81.62	774.21	-2.37	1548.11	610.04	18.04	975.77	689.44	68.54	1429.63	-1401.36	61.95	1671.88	854.57	13.48	1697.34	861.53	125.41	1683.06	718.97	47.50	1802.11	736.00	172.61	1781.90	-351.42	1332.88	70.31	214.49	1181.06	75.57	-196.44
9.00000	837.71	106.28	43.46	793.73	102.53	45.59	597.41	139.78	41.91	598.70	138.42	96.38	489.35	-123.07	62.40	466.00	-108.70	81.62	381.96	-72.42	361.54	400.35	-77.75	351.06	691.04	69.48	1429.80	-1401.36	61.95	1671.88	858.75	14.45	1697.33	865.35	126.80	1683.04	723.02	48.30	1802.22	739.84	173.70	1782.07	-352.55	1333.11	69.90	213.92	1180.51	75.83	-193.68
9.01000	837.00	106.18	43.21	793.96	102.48	45.30	597.50	139.51	41.92	598.79	138.17	96.43	507.57	-127.41	63.27	480.96	-112.28	80.69	342.68	-82.27	204.19	378.05	-93.32	249.47	695.31	70.58	1429.94	-1401.36	61.95	1671.88	863.23	15.68	1697.31	869.79	128.00	1683.29	727.02	48.81	1802.29	743.71	174.45	1782.27	-354.25	1333.13	69.59	213.97	1180.95	75.80	-193.24
9.02000	837.60	106.62	43.44	794.55	102.68	45.61	597.57	139.59	42.05	598.96	138.17	96.49	522.98	-132.48	62.28	496.63	-115.99	79.13	356.72	-82.70	199.55	391.26	-93.90	245.73	698.71	71.58	1430.03	-1401.36	61.95	1671.88	867.10	16.69	1697.45	873.67	129.24	1683.27	730.97	49.50	1802.38	747.48	175.35	1782.45	-354.53	1333.13	69.52	209.76	1182.75	74.31	-192.74
9.03000	838.02	106.14	43.39	794.77	103.29	45.82	597.63	139.21	42.03	599.09	138.20	96.59	537.18	-138.14	61.53	514.24	-119.87	77.68	371.30	-82.42	193.57	404.81	-94.85	241.26	703.29	72.57	1430.05	-1401.36	61.95	1671.88	870.40	17.51	1697.62	876.60	130.03	1683.63	734.97	50.45	1802.56	751.28	176.00	1782.64	-352.67	1332.48	69.67	211.47	1181.58	74.88	-192.87
9.04000	837.23	106.07	42.96	793.90	103.03	45.40	597.57	139.49	42.26	599.21	138.26	96.74	555.77	-143.18	60.77	532.52	-124.04	76.00	386.52	-83.32	187.09	418.64	-96.03	236.12	707.06	73.52	1430.48	-1401.36	61.95	1671.88	874.65	18.29	1697.70	880.23	130.60	1683.93	738.86	51.07	1802.64	755.10	176.55	1782.83	-354.40	1331.18	69.55	214.94	1181.59	75.52	-191.77
9.05000	837.75	106.14	42.91	794.24	103.10	45.28	597.73	139.16	42.18	599.38	137.94	96.71	574.40	-148.09	59.72	550.90	-128.16	73.85	402.17	-84.48	180.04	432.97	-96.78	230.01	710.93	74.48	1430.59	-1401.36	61.95	1671.88	878.21	18.79	1697.81	884.60	131.34	1684.05	742.72	51.52	1802.66	758.89	177.01	1782.99	-352.57	1332.27	70.17	213.71	1182.68	75.01	-190.88
9.06000	837.43	106.43	43.26	794.60	103.04	45.34	597.68	139.39	42.39	599.57	137.27	96.54	593.26	-152.62	58.40	569.95	-132.64	71.94	418.36	-86.48	172.59	447.79	-98.27	223.63	715.69	75.32	1430.45	-1401.36	61.95	1671.88	881.33	19.33	1697.94	888.45	131.87	1684.14	746.56	51.70	1802.65	762.67	177.51	1783.09	-348.55	1333.18	70.79	213.46	1179.58	75.86	-191.04
9.07000	837.67	106.50	42.92	793.17	103.14	45.04	597.70	138.88	42.20	599.66	137.64	96.78	614.44	-156.70	57.55	590.67	-137.15	70.48	435.18	-89.14	164.89	463.07	-99.42	216.38	718.25	75.90	1430.52	-1401.36	61.95	1671.88	885.99	19.92	1698.00	892.78	132.51	1684.27	750.43	52.18	1802.70	766.49	178.03	1783.14	-351.36	1331.55	70.40	215.16	1179.67	76.23	-187.49
9.08000	837.71	106.34	43.09	794.89	103.25	45.67	597.74	138.93	42.34	599.79	137.88	96.88	635.80	-161.26	57.21	610.89	-141.62	68.83	452.62	-92.40	157.08	478.93	-99.80	208.14	722.12	76.75	1430.66	-1401.36	61.95	1671.88	889.87	20.39	1698.03	896.23	132.76	1684.35	754.30	52.40	1802.69	770.24	178.32	1783.20	-351.25	1332.09	70.53	212.62	1181.10	75.57	-190.49
9.09000	836.88	106.58	43.01	795.23	102.55	45.84	597.72	138.97	42.45	599.94	137.61	96.77	656.65	-165.84	56.55	632.59	-145.95	67.67	470.66	-96.02	149.07	495.39	-100.07	199.47	725.35	77.43	1430.66	-1401.36	61.95	1671.88	893.32	20.59	1698.04	899.79	133.19	1684.41	758.14	52.81	1802.66	774.01	178.60	1783.20	-350.38	1331.41	70.94	212.01	1180.85	75.57	-193.79
9.10000	837.04	106.01	42.89	795.53	102.78	46.01	597.73	138.76	42.38	600.07	137.47	96.75	678.74	-170.47	56.78	653.86	-150.30	66.45	489.40	-98.96	140.64	512.44	-101.03	191.09	729.77	78.06	1430.50	-1401.36	61.95	1671.88	896.94	20.95	1698.04	904.02	133.57	1684.44	762.07	53.04	1802.63	777.74	178.89	1783.20	-351.51	1325.75	73.25	215.98	1180.36	76.48	-189.84
9.11000	837.56	106.43	43.40	795.42	103.16	46.36	597.77	138.62	42.37	600.11	137.21	96.75	702.11	-174.16	56.65	676.13	-154.18	65.53	508.91	-102.15	132.31	529.68	-103.38	183.34	733.95	78.34	1430.30	-1401.36	61.95	1671.88	900.92	21.12	1697.89	907.20	133.97	1684.41	765.93	53.11	1802.53	781.62	178.98	1783.20	-355.65	1331.12	70.11	213.95	1179.60	76.24	-192.05
9.12000	837.75	106.42	43.47	794.98	103.16	45.95	597.72	138.86	42.52	600.19	137.52	96.91	726.45	-176.06	55.94	697.24	-158.44	64.37	528.41	-105.92	124.44	547.25	-106.66	176.07	737.53	78.52	1430.22	-1401.36	61.95	1671.88	904.07	21.39	1697.84	910.03	133.77	1684.41	769.78	52.99	1802.41	785.47	179.06	1783.16	-354.27	1333.13	69.45	212.10	1180.50	75.55	-194.18
9.13000	837.14	106.35	43.42	794.44	102.51	45.82	597.84	138.44	42.35	600.26	137.35	96.86	747.64	-179.93	55.93	719.61	-161.77	63.59	548.16	-109.84	116.80	565.21	-109.84	168.99	739.98	78.85	1430.15	-1401.36	61.95	1671.88	908.29	21.60	1697.58	914.94	134.09	1684.13	773.69	53.04	1802.27	789.31	179.23	1783.05	-351.44	1333.26	69.95	212.88	1180.87	75.45	-195.87
9.14000	837.82	106.18	43.49	795.14	102.66	46.02	597.82	138.66	42.51	600.32	137.07	96.75	771.77	-183.70	57.04	742.01	-165.34	63.13	568.17	-113.23	109.29	583.28	-113.26	162.39	744.41	79.04	1429.87	-1401.36	61.95	1671.88	911.94	21.61	1697.32	918.97	134.45	1683.94	777.57	52.83	1802.08	793.19	179.08	1782.92	-352.45	1332.72	69.79	214.94	1180.32	76.07	-193.80
9.15000	838.27	106.33	43.55	795.18	103.42	46.14	597.75	138.89	42.60	600.28	137.07	96.77	792.62	-186.51	57.21	764.59	-168.60	62.80	588.39	-116.22	101.75	601.63	-116.09	155.78	748.34	79.18	1429.63	-1401.36	61.95	1671.88	916.02	21.46	1696.95	922.92	134.31	1683.64	781.57	52.74	1801.90	797.07	179.12	1782.77	-344.42	1323.80	75.65	214.87	1180.93	76.07	-193.71
9.16000	837.91	106.44	43.67	795.38	102.78	46.68	597.80	138.66	42.54	600.36	137.10	96.78	814.94	-189.56	57.78	784.84	-171.88	62.36	608.92	-117.66	93.84	620.30	-119.11	149.67	750.55	79.29	1429.48	-1401.36	61.95	1671.88	920.11	21.49	1696.56	926.13	134.09	1683.47	785.61	52.72	1801.72	801.04	178.82	1782.64	-349.19	1329.75	72.03	213.87	1179.79	76.22	-194.82
9.17000	838.52	106.32	43.88	791.26	104.90	46.89	597.92	138.32	42.42	600.35	136.92	96.66	838.51	-192.01	59.18	808.01	-174.37	62.76	629.70	-119.44	86.65	639.14	-121.71	143.76	755.10	79.24	1429.14	-1401.36	61.95	1671.88	923.63	21.28	1696.15	930.27	134.55	1682.95	789.60	52.28	1801.46	805.02	178.54	1782.46	-348.47	1331.94	70.79	215.30	1179.82	76.47	-194.73
9.18000	838.35	106.63	43.89	792.23	105.18	47.37	597.71	138.50	42.50	600.34	136.87	96.72	860.98	-194.35	60.49	829.80	-176.81	62.88	650.34	-122.17	80.71	657.84	-124.91	138.62	757.55	79.20	1428.96	-1401.36	61.95	1671.88	927.33	21.15	1695.74	934.53	134.21	1682.53	793.70	52.00	1801.20	809.00	178.14	1782.27	-351.55	1332.52	70.07	213.25	1179.83	76.03	-195.70
9.19000	837.34	111.07	46.68	791.51	106.48	47.77	597.80	138.17	42.39	600.35	136.70	96.68	881.45	-197.09	61.38	851.15	-179.15	63.21	670.71	-125.05	75.42	676.51	-128.01	133.86	762.93	79.00	1428.63	-1401.36	61.95	1671.88	931.41	20.69	1695.22	938.70	133.62	1682.00	797.72	51.32	1800.91	813.10	177.69	1782.04	-354.96	1334.52	69.29	213.36	1179.62	75.81	-193.86
9.20000	836.68	111.13	46.57	792.26	105.75	47.73	597.75	138.36	42.50	600.35	136.52	96.66	902.45	-198.92	62.47	873.27	-181.11	64.08	691.21	-128.24	70.96	695.57	-130.51	129.35	765.57	78.82	1428.34	-1401.36	61.95	1671.88	935.10	20.25	1694.67	942.24	133.50	1681.56	801.95	51.22	1800.67	817.15	177.16	1781.80	-352.74	1333.55	69.93	215.41	1180.30	76.17	-195.68
9.21000	835.13	111.44	46.12	792.13	106.02	47.80	597.76	138.52	42.64	600.26	136.83	96.89	923.88	-200.01	64.36	893.70	-183.37	64.81	711.89	-131.49	67.12	714.55	-133.02	125.28	768.45	78.40	1428.12	-1401.36	61.95	1671.88	939.23	19.84	1694.01	945.73	133.26	1681.06	806.18	50.42	1800.35	821.24	176.54	1781.54	-350.90	1331.34	70.99	214.06	1180.53	75.54	-193.01
9.22000	836.32	111.51	46.69	792.34	106.50	48.11	597.75	138.36	42.60	600.31	136.69	96.80	945.06	-202.22	66.10	915.26	-185.05	66.08	732.50	-134.63	63.70	733.76	-134.85	121.41	772.47	77.87	1427.78	-1401.36	61.95	1671.88	943.42	19.49	1693.40	949.85	132.89	1680.40	810.40	49.71	1800.03	825.40	175.88	1781.27	-354.54	1331.77	69.68	213.75	1180.41	75.70	-192.21
9.23000	835.65	111.88	46.76	790.96	106.10	47.22	597.84	138.21	42.54	600.28	136.47	96.81	965.92	-203.25	68.26	935.68	-186.53	67.13	753.07	-136.59	60.28	752.94	-136.78	118.04	775.35	77.37	1427.48	-1401.36	61.95	1671.88	947.38	18.95	1692.72	953.83	132.49	1679.68	814.64	49.09	1799.70	829.46	175.37	1780.96	-353.37	1331.43	70.25	211.83	1178.59	75.89	-188.48
9.24000	835.28	111.88	46.40	792.26	106.53	47.76	597.81	138.43	42.75	600.24	136.53	96.95	986.69	-204.25	70.64	956.68	-187.74	68.79	773.51	-138.83	57.52	772.06	-137.43	114.58	779.30	77.10	1427.10	-1401.36	61.95	1671.88	951.50	18.55	1692.10	957.95	131.95	1679.07	818.97	48.33	1799.36	833.57	174.54	1780.60	-354.30	1331.90	70.02	213.52	1180.83	75.53	-188.97
9.25000	834.58	110.97	45.47	792.02	106.59	47.60	597.77	138.32	42.76	600.14	136.67	97.02	1006.36	-205.83	72.79	977.07	-188.86	70.68	793.71	-139.99	54.84	790.71	-138.44	111.71	784.25	76.44	1426.79	-1401.36	61.95	1671.88	954.88	17.79	1691.49	962.06	131.36	1678.33	823.25	47.43	1798.97	837.62	173.67	1780.27	-356.18	1332.70	69.45	215.77	1180.64	76.22	-189.61
9.26000	836.92	111.63	46.57	795.99	104.13	47.08	597.85	138.17	42.81	600.21	135.96	96.89	1025.00	-205.55	75.41	997.16	-189.77	72.74	813.42	-141.37	52.72	808.94	-140.58	109.86	786.43	75.87	1426.38	-1401.36	61.95	1671.88	958.74	17.09	1690.75	966.36	130.73	1677.65	827.55	46.38	1798.57	841.61	172.92	1779.92	-353.37	1332.74	69.78	214.07	1181.63	75.36	-191.61
9.27000	835.96	111.62	45.88	795.57	104.17	46.45	597.81	138.13	42.79	600.14	136.07	96.97	1045.81	-205.43	79.26	1016.49	-189.99	75.22	832.86	-142.97	51.24	826.94	-141.49	107.71	789.02	75.17	1426.00	-1401.36	61.95	1671.88	962.92	16.30	1690.02	970.73	130.63	1676.79	831.81	45.32	1798.15	845.57	172.02	1779.55	-352.69	1334.19	69.31	215.18	1182.64	75.33	-188.71
9.28000	836.37	111.65	45.74	795.96	103.67	46.32	597.95	137.73	42.63	600.02	136.67	97.29	1064.82	-205.63	83.09	1035.12	-190.22	78.54	851.75	-144.69	50.10	844.15	-142.95	106.37	793.52	74.52	1425.68	-1401.36	61.95	1671.88	967.06	15.72	1689.33	974.16	129.64	1676.26	836.07	44.33	1797.73	849.61	170.89	1779.16	-352.92	1331.91	69.93	214.62	1181.21	75.82	-191.11
9.29000	838.75	106.75	43.63	796.90	103.72	46.49	597.91	137.69	42.73	600.06	136.13	97.17	1083.93	-205.25	88.17	1054.50	-189.48	82.92	870.24	-146.23	49.17	860.83	-144.52	105.46	795.67	73.70	1425.19	-1401.36	61.95	1671.88	970.97	14.74	1688.60	978.07	129.18	1675.57	840.24	42.99	1797.24	853.56	169.61	1778.80	-352.77	1332.59	69.50	214.17	1180.22	76.16	-194.57
9.30000	839.26	106.52	43.54	795.89	103.63	46.02	597.90	138.01	42.92	600.01	136.13	97.21	1101.12	-203.65	93.79	1071.84	-189.00	87.88	888.09	-147.76	48.74	876.94	-145.92	104.79	798.89	72.88	1424.95	-1401.36	61.95	1671.88	975.62	13.88	1687.82	982.53	128.28	1674.79	844.46	41.69	1796.71	857.45	168.41	1778.39	-352.46	1331.43	70.14	214.30	1180.02	75.97	-194.02
9.31000	839.14	106.37	43.43	796.25	103.51	46.15	597.98	138.15	43.03	600.10	135.89	97.28	1118.78	-201.74	100.57	1088.79	-187.94	93.41	905.09	-149.15	48.51	892.16	-147.71	104.61	802.16	72.24	1424.35	-1401.36	61.95	1671.88	979.53	12.96	1687.14	986.86	127.27	1674.08	848.62	40.35	1796.15	861.33	167.13	1777.97	-357.34	1326.71	71.76	213.52	1180.23	75.96	-196.28
9.32000	839.12	106.05	43.22	795.27	103.18	46.02	597.96	137.92	42.99	600.08	135.84	97.37	1133.63	-200.12	106.49	1105.40	-186.19	99.09	921.15	-150.45	48.54	906.37	-149.40	104.81	805.53	71.38	1423.81	-1401.36	61.95	1671.88	983.25	11.92	1686.47	991.48	126.16	1673.38	852.77	38.93	1795.62	865.21	165.66	1777.55	-351.77	1331.52	71.28	215.37	1179.38	76.59	-189.79
9.33000	839.31	106.11	43.26	795.50	103.84	45.91	598.11	137.20	42.78	600.16	135.68	97.40	1148.87	-197.17	112.39	1120.73	-183.84	104.52	936.43	-151.73	48.99	919.76	-151.18	105.26	810.45	70.54	1423.33	-1401.36	61.95	1671.88	987.24	10.81	1685.76	994.54	125.35	1672.89	856.98	37.41	1795.03	869.04	164.03	1777.15	-354.40	1333.25	69.52	215.70	1180.28	76.29	-188.99
9.34000	838.85	106.23	43.10	795.47	103.42	45.95	598.04	137.77	43.13	600.17	135.93	97.62	1161.81	-193.93	117.86	1135.42	-184.32	105.20	950.32	-153.00	49.84	932.30	-152.51	105.85	814.19	69.49	1422.92	-1401.36	61.95	1671.88	991.39	9.72	1685.01	998.75	124.29	1672.37	861.10	35.68	1794.41	872.80	162.57	1776.69	-354.51	1333.41	69.42	218.03	1179.56	76.76	-189.88
9.35000	839.56	106.43	43.25	794.99	103.55	45.81	598.08	137.70	43.14	600.30	135.44	97.50	1174.14	-190.67	121.80	1147.48	-182.09	108.68	963.01	-153.36	50.40	943.85	-153.12	106.25	817.93	68.61	1422.39	-1401.36	61.95	1671.88	995.53	8.60	1684.35	1002.32	123.04	1671.82	865.32	33.86	1793.79	876.58	160.70	1776.30	-354.60	1331.87	69.67	218.31	1179.68	76.94	-193.40
9.36000	839.80	106.12	43.26	795.09	103.76	45.78	598.08	137.46	43.12	600.28	135.50	97.70	1185.50	-187.29	125.94	1158.12	-179.06	111.65	974.28	-153.24	50.69	953.92	-153.58	106.46	822.14	67.39	1421.87	-1401.36	61.95	1671.88	999.08	7.30	1683.67	1005.78	122.27	1671.20	869.48	32.02	1793.17	880.26	158.82	1775.91	-352.70	1331.71	70.26	215.80	1179.79	76.44	-195.25
9.37000	839.92	106.58	43.54	795.19	103.69	46.01	598.14	137.05	43.03	600.25	135.89	98.01	1193.61	-184.31	128.25	1167.12	-176.47	114.16	983.84	-153.02	50.62	962.72	-153.79	106.40	824.68	66.34	1421.44	-1401.36	61.95	1671.88	1003.36	6.06	1682.99	1009.56	120.93	1670.77	873.68	30.21	1792.58	884.04	156.64	1775.58	-350.07	1331.42	70.63	213.65	1180.64	75.88	-194.34
9.38000	838.95	106.34	43.15	795.01	103.40	46.05	598.24	136.99	43.08	600.37	135.39	98.03	1201.75	-181.96	130.51	1174.27	-173.90	115.86	991.77	-152.95	50.28	969.75	-154.03	106.04	828.22	65.11	1420.92	-1401.36	61.95	1671.88	1007.50	4.71	1682.23	1013.03	119.68	1670.29	877.85	28.15	1791.94	887.73	154.68	1775.19	-352.37	1331.67	70.18	216.14	1180.92	76.14	-197.38
9.39000	839.37	106.58	43.52	794.73	103.24	46.12	598.17	137.02	43.18	600.45	135.53	98.32	1206.23	-179.40	130.91	1180.09	-171.45	116.71	998.20	-151.84	49.13	975.37	-153.63	105.04	831.19	63.65	1420.41	-1401.36	61.95	1671.88	1010.93	3.21	1681.54	1015.93	118.02	1669.98	882.01	25.95	1791.30	891.40	152.76	1774.85	-355.91	1333.54	69.28	215.64	1179.99	76.12	-196.90
9.40000	838.57	106.37	43.13	794.83	103.76	46.33	598.34	136.97	43.25	600.51	135.19	98.40	1211.85	-176.11	130.79	1184.55	-168.52	116.05	1002.84	-150.61	47.61	979.71	-152.84	103.70	835.05	62.15	1419.94	-1401.36	61.95	1671.88	1014.70	1.59	1680.87	1020.77	116.85	1669.49	886.11	23.61	1790.67	895.07	150.48	1774.54	-353.05	1333.38	69.71	214.18	1179.70	75.94	-196.62
9.41000	839.56	106.07	43.25	794.57	103.31	46.10	598.32	136.86	43.29	600.66	135.27	98.69	1214.57	-173.25	128.48	1187.71	-166.08	114.39	1005.83	-149.72	46.11	982.75	-152.13	102.23	839.57	60.79	1419.55	-1401.36	61.95	1671.88	1018.62	-0.01	1680.23	1023.77	115.35	1669.11	890.23	21.38	1790.07	898.74	148.17	1774.29	-353.84	1331.57	70.08	213.92	1179.72	75.75	-193.71
9.42000	839.39	106.19	43.32	795.34	103.96	46.21	598.40	137.19	43.59	600.80	135.15	98.92	1217.86	-169.97	125.97	1189.81	-163.33	111.35	1007.33	-148.52	44.21	984.60	-151.53	100.69	843.99	59.20	1419.21	-1401.36	61.95	1671.88	1022.29	-1.76	1679.57	1027.15	113.85	1668.73	894.28	18.77	1789.46	902.46	145.58	1774.04	-350.96	1330.30	70.79	212.81	1180.59	75.73	-195.26
9.43000	838.76	106.11	43.17	795.42	103.29	46.40	598.53	136.68	43.56	600.98	135.46	99.41	1218.83	-167.09	121.42	1191.02	-160.09	107.18	1007.59	-147.52	42.18	985.53	-150.62	98.80	847.06	57.45	1418.80	-1401.36	61.95	1671.88	1026.57	-3.54	1678.95	1031.19	112.15	1668.37	898.37	16.31	1788.89	906.13	143.05	1773.76	-350.24	1332.19	70.38	213.44	1179.94	76.08	-194.62
9.44000	838.87	106.11	43.06	795.81	103.66	46.32	598.74	136.79	43.84	601.12	135.38	99.72	1218.77	-164.06	116.78	1191.17	-157.55	103.17	1007.06	-146.40	40.64	985.25	-149.72	97.13	853.02	55.60	1418.44	-1401.36	61.95	1671.88	1030.32	-5.65	1678.38	1034.40	110.19	1668.22	902.37	13.53	1788.28	909.77	140.48	1773.52	-352.60	1332.97	69.91	213.08	1180.06	75.80	-197.20
9.45000	839.09	106.10	42.92	795.65	103.49	46.52	598.78	136.43	43.95	601.35	135.19	100.09	1219.53	-160.89	113.30	1191.28	-154.81	99.51	1006.66	-145.91	39.13	984.93	-148.80	95.26	855.56	53.63	1417.99	-1401.36	61.95	1671.88	1034.27	-7.60	1677.87	1038.55	108.42	1667.89	906.38	10.84	1787.69	913.46	137.59	1773.28	-352.22	1331.95	70.13	211.94	1181.33	75.40	-191.96
9.46000	839.37	105.99	43.21	794.28	104.09	45.95	598.96	136.33	44.27	601.59	135.15	100.49	1219.78	-157.63	110.87	1191.99	-152.55	97.10	1007.17	-145.50	37.88	985.39	-148.11	93.62	859.55	51.64	1417.64	-1401.36	61.95	1671.88	1038.35	-9.80	1677.34	1042.35	106.12	1667.77	910.37	8.04	1787.14	917.12	134.66	1773.05	-350.51	1331.52	70.42	214.28	1180.28	76.18	-191.26
9.47000	838.73	106.32	42.95	794.81	104.05	45.81	599.15	135.80	44.39	601.80	135.30	101.16	1222.13	-156.05	109.21	1193.43	-151.46	95.43	1008.38	-144.89	37.23	987.13	-147.91	93.08	864.22	49.52	1417.21	-1401.36	61.95	1671.88	1042.58	-11.91	1676.92	1046.36	104.42	1667.39	914.34	4.92	1786.59	920.76	131.95	1772.81	-354.07	1333.99	69.27	215.96	1179.33	76.69	-193.34
9.48000	839.43	106.32	43.32	794.68	103.66	45.90	599.48	135.63	44.83	602.19	135.23	101.79	1223.84	-156.61	104.74	1194.36	-147.86	96.39	1009.54	-144.66	37.20	989.21	-147.76	92.98	869.92	47.30	1416.94	-1401.36	61.95	1671.88	1046.59	-14.21	1676.54	1049.00	101.69	1667.33	918.40	1.99	1786.20	924.51	129.09	1772.64	-357.20	1335.84	68.67	215.61	1180.05	76.40	-197.44
9.49000	839.03	106.16	42.97	795.18	103.84	45.78	599.73	135.30	45.37	602.68	135.27	102.59	1227.19	-157.55	99.37	1195.04	-148.05	91.59	1010.30	-144.80	37.38	991.67	-147.74	92.88	872.95	44.78	1416.74	-1401.36	61.95	1671.88	1050.61	-16.75	1676.23	1053.12	99.31	1667.25	922.58	-1.02	1785.92	928.39	125.92	1772.64	-355.00	1333.82	69.42	216.82	1179.92	76.32	-195.11
9.50000	839.79	106.61	43.48	794.52	104.35	45.62	600.08	135.09	46.02	603.17	135.21	103.49	1229.87	-158.04	94.14	1197.37	-149.08	87.03	1011.16	-144.44	37.13	993.83	-148.05	92.89	875.82	42.35	1416.78	-1401.36	61.95	1671.88	1054.22	-19.27	1676.15	1058.99	97.05	1667.05	926.77	-4.40	1785.72	932.33	122.38	1772.79	-348.89	1325.14	74.74	215.49	1180.08	75.93	-193.65
9.51000	839.05	106.37	42.61	796.42	104.74	45.73	600.61	134.88	46.84	603.68	135.80	104.77	1231.59	-158.52	89.36	1198.85	-149.16	82.55	1011.83	-144.74	36.98	995.95	-148.33	92.85	882.20	40.03	1416.83	-1401.36	61.95	1671.88	1058.54	-22.04	1675.99	1062.64	94.29	1667.09	930.97	-7.88	1785.64	936.18	119.41	1772.95	-351.63	1329.57	71.52	215.99	1180.86	76.04	-193.07
9.52000	838.91	106.66	42.82	795.20	104.54	45.05	601.05	134.46	47.69	604.32	135.58	105.77	1233.52	-158.57	84.97	1199.97	-148.98	78.79	1012.32	-145.04	36.99	997.80	-148.52	92.94	886.30	37.58	1417.01	-1401.36	61.95	1671.88	1062.75	-24.97	1675.91	1079.46	98.97	1661.92	935.26	-11.18	1785.69	940.13	116.23	1773.24	-353.96	1333.45	69.71	217.93	1179.48	76.92	-193.80
9.53000	840.20	106.44	43.17	796.43	104.95	45.83	601.49	134.29	48.69	605.05	135.60	106.95	1236.72	-156.91	81.56	1201.92	-147.91	75.67	1012.89	-145.18	37.25	999.68	-148.35	93.02	890.50	35.09	1417.32	-1401.36	61.95	1671.88	1066.68	-27.81	1676.08	1086.84	96.95	1661.13	939.52	-14.60	1785.82	944.16	112.94	1773.66	-349.92	1332.61	70.73	215.83	1179.71	76.39	-191.84
9.54000	839.41	106.28	42.78	796.14	105.36	45.26	602.02	134.35	49.86	605.78	135.83	108.30	1238.76	-155.43	77.59	1204.00	-146.69	72.82	1013.54	-144.70	37.63	1001.47	-148.03	93.34	894.67	32.56	1417.82	-1401.36	61.95	1671.88	1070.89	-30.58	1676.41	1091.01	93.91	1661.60	943.87	-18.13	1786.09	948.30	109.48	1774.24	-352.78	1334.11	69.85	216.39	1180.00	76.41	-191.31
9.55000	838.70	106.46	42.47	796.89	105.50	45.30	602.44	134.35	51.21	606.65	136.26	109.87	1239.86	-153.97	73.90	1205.40	-145.60	70.26	1014.18	-144.32	38.19	1002.88	-147.45	93.70	898.74	30.17	1418.37	-1401.36	61.95	1671.88	1075.69	-33.72	1676.74	1095.10	91.07	1662.27	948.24	-21.82	1786.49	952.48	105.92	1774.99	-353.32	1332.09	69.86	216.83	1180.32	76.40	-193.89
9.56000	839.36	106.72	42.78	796.06	105.58	45.00	603.06	134.00	52.48	607.47	136.95	111.63	1243.09	-153.16	71.40	1206.77	-144.97	68.08	1014.63	-144.14	38.77	1004.27	-146.29	93.75	902.35	27.32	1419.33	-1401.36	61.95	1671.88	1079.20	-36.92	1677.40	1088.23	82.12	1667.78	952.57	-25.68	1787.02	956.65	102.29	1775.86	-351.49	1332.54	70.17	214.75	1180.38	75.93	-193.75
9.57000	839.63	106.48	42.73	797.25	105.63	45.09	603.67	134.02	54.03	608.46	136.82	113.22	1244.90	-152.16	69.22	1207.73	-144.28	66.01	1015.07	-143.59	39.01	1005.27	-145.78	93.99	908.22	25.01	1420.27	-1401.36	61.95	1671.88	1083.31	-40.04	1678.17	1087.46	77.44	1670.27	956.94	-29.29	1787.64	960.80	98.76	1776.81	-354.07	1334.01	69.22	215.07	1180.42	76.07	-196.59
9.58000	839.02	106.19	42.21	795.64	105.63	44.38	604.16	134.38	55.83	609.63	136.75	114.92	1244.48	-151.46	66.15	1208.23	-143.64	63.90	1015.29	-143.46	39.31	1006.02	-145.75	94.34	912.68	22.55	1421.32	-1401.36	61.95	1671.88	1088.30	-43.11	1678.86	1090.26	74.26	1671.58	961.30	-33.08	1788.31	965.04	95.08	1777.87	-352.43	1333.01	70.13	215.01	1180.72	76.09	-195.27
9.59000	839.40	106.17	42.43	795.82	105.90	44.35	604.85	134.72	57.80	610.68	137.56	117.12	1244.51	-151.01	63.48	1209.18	-143.09	62.60	1015.58	-143.19	39.46	1006.44	-145.95	94.80	917.40	20.05	1422.25	-1401.36	61.95	1671.88	1092.62	-46.38	1679.78	1093.61	71.06	1673.01	965.62	-36.86	1789.06	969.24	91.53	1778.94	-352.30	1332.07	70.42	212.69	1181.67	75.45	-197.27
9.60000	839.19	106.45	42.60	796.28	105.97	44.55	605.59	134.93	59.73	611.94	138.15	119.27	1246.13	-150.93	62.09	1209.84	-142.98	61.55	1015.54	-143.48	39.72	1006.98	-144.92	94.52	923.06	17.59	1423.31	-1401.36	61.95	1671.88	1097.17	-49.58	1680.89	1100.11	67.97	1673.93	969.84	-40.51	1789.90	973.43	88.07	1780.04	-353.39	1333.30	69.81	213.18	1181.21	75.24	-197.28
9.61000	839.46	106.59	42.56	796.45	105.60	44.09	606.44	135.02	61.75	613.17	138.48	121.40	1246.33	-150.19	60.59	1210.76	-143.01	60.86	1015.77	-143.15	39.56	1007.22	-144.76	94.53	927.57	14.93	1424.35	-1401.36	61.95	1671.88	1100.97	-53.03	1682.14	1117.87	70.98	1670.18	974.05	-44.39	1790.76	977.55	84.33	1781.27	-355.52	1334.92	69.24	216.64	1180.39	76.16	-197.22
9.62000	839.89	106.69	42.72	796.87	105.72	44.13	607.12	135.37	63.85	614.63	138.72	123.59	1246.65	-150.35	59.23	1210.05	-142.80	59.69	1015.73	-143.22	39.60	1007.23	-144.98	94.72	931.45	12.00	1425.52	-1401.36	61.95	1671.88	1105.04	-56.41	1683.35	1111.22	62.42	1675.98	978.26	-48.17	1791.67	981.71	80.47	1782.50	-358.48	1334.17	68.54	217.24	1179.89	76.56	-193.23
9.63000	839.37	106.32	42.43	797.46	106.14	44.55	607.93	136.04	66.18	616.04	139.72	126.04	1247.09	-149.74	58.96	1209.75	-142.48	58.53	1015.87	-143.06	39.53	1007.35	-145.32	94.84	936.77	8.97	1426.55	-1401.36	61.95	1671.88	1109.09	-59.80	1684.64	1110.30	56.67	1679.30	982.48	-52.06	1792.53	985.71	76.97	1783.71	-355.58	1334.61	68.92	214.70	1180.99	75.70	-194.10
9.64000	838.88	106.58	42.62	796.77	105.56	44.37	608.82	135.51	68.01	617.58	140.40	128.40	1248.05	-149.58	58.42	1210.70	-142.27	58.19	1015.82	-143.53	39.73	1007.50	-145.53	94.86	940.98	6.17	1427.69	-1401.36	61.95	1671.88	1113.19	-63.24	1685.93	1114.35	53.48	1680.99	986.57	-56.05	1793.41	989.77	73.29	1784.89	-352.08	1331.38	70.48	215.68	1180.98	75.77	-194.16
9.65000	839.67	106.48	42.56	797.66	105.38	44.54	609.64	136.79	70.61	619.16	141.26	130.79	1247.14	-149.66	56.80	1210.92	-142.30	57.87	1015.93	-143.28	39.49	1007.67	-145.27	94.62	945.46	2.92	1428.70	-1401.36	61.95	1671.88	1117.35	-66.37	1687.34	1118.24	50.30	1682.63	990.70	-59.85	1794.28	993.75	69.41	1786.06	-358.24	1332.82	69.02	214.52	1179.92	75.90	-193.25
9.66000	839.78	106.46	42.60	797.68	105.82	44.49	610.74	136.79	72.69	620.73	142.07	133.27	1248.02	-149.69	56.63	1211.10	-142.25	57.37	1015.96	-143.46	39.55	1007.82	-145.60	94.70	950.42	-0.01	1429.53	-1401.36	61.95	1671.88	1121.78	-69.67	1688.67	1122.52	46.59	1684.08	994.82	-63.54	1795.15	997.64	65.92	1787.13	-354.61	1333.26	69.52	214.91	1179.71	76.19	-192.26
9.67000	839.40	106.25	42.50	797.84	105.70	44.21	611.74	137.37	75.06	622.45	142.64	135.54	1248.34	-149.89	56.05	1209.63	-142.24	56.25	1015.99	-143.45	39.53	1007.74	-145.99	94.79	953.25	-3.32	1430.43	-1401.36	61.95	1671.88	1125.81	-73.21	1689.87	1127.16	43.39	1685.51	998.87	-67.25	1795.95	1001.49	62.08	1788.20	-355.84	1333.61	69.07	214.57	1180.28	75.91	-194.29
9.68000	839.90	106.42	42.56	797.06	105.76	43.96	612.89	137.32	77.15	624.28	143.21	137.83	1247.71	-149.35	55.10	1211.07	-141.87	56.05	1016.12	-142.96	39.30	1007.85	-145.91	94.75	959.16	-6.46	1431.38	-1401.36	61.95	1671.88	1130.40	-76.44	1691.12	1131.30	39.67	1687.12	1002.85	-71.23	1796.64	1005.33	58.11	1789.26	-354.56	1332.61	69.82	217.42	1180.88	76.19	-192.04
9.69000	839.54	106.32	42.48	797.13	106.19	44.10	613.93	138.18	79.69	626.14	144.09	140.31	1248.57	-148.88	54.73	1211.10	-141.53	55.50	1016.01	-143.41	39.46	1008.06	-145.62	94.64	963.90	-9.57	1432.02	-1401.36	61.95	1671.88	1134.58	-79.68	1692.27	1134.61	36.20	1688.67	1006.84	-75.12	1797.30	1009.17	54.27	1790.19	-353.56	1331.34	70.34	217.06	1180.76	76.30	-194.00
9.70000	838.95	106.46	42.50	797.54	106.01	44.11	615.21	138.30	81.95	627.99	144.80	142.76	1248.97	-148.85	53.87	1211.46	-141.39	55.05	1016.25	-143.02	39.38	1008.29	-145.35	94.60	969.14	-12.76	1432.73	-1401.36	61.95	1671.88	1138.77	-83.11	1693.32	1138.68	32.77	1689.95	1010.78	-79.08	1797.90	1012.89	50.59	1791.07	-354.81	1331.26	70.06	212.55	1180.57	75.54	-197.17
9.71000	839.33	106.32	42.48	797.65	105.58	44.05	616.47	138.75	84.47	629.98	144.93	145.00	1248.45	-148.77	52.57	1211.15	-141.35	54.57	1016.20	-143.13	39.56	1008.43	-145.42	94.74	972.79	-15.83	1433.53	-1401.36	61.95	1671.88	1142.28	-86.32	1694.38	1142.56	29.51	1691.15	1014.67	-83.03	1798.39	1016.64	46.61	1791.92	-357.06	1334.71	68.21	213.05	1180.65	75.33	-195.57
9.72000	839.52	106.38	42.66	798.74	106.12	44.30	618.00	138.59	86.78	632.14	145.19	147.30	1249.24	-148.61	52.03	1211.58	-141.19	54.18	1016.35	-142.80	39.49	1008.73	-145.01	94.68	977.02	-18.84	1434.14	-1401.36	61.95	1671.88	1146.18	-89.85	1695.27	1146.42	26.33	1692.31	1018.53	-86.98	1798.84	1020.24	43.06	1792.60	-356.07	1335.69	68.60	215.79	1180.02	76.08	-194.63
9.73000	839.61	106.26	42.73	798.13	106.13	44.28	619.39	139.11	89.45	634.31	145.68	149.79	1249.85	-148.39	51.26	1211.37	-140.86	53.51	1016.43	-142.95	39.68	1008.97	-145.04	94.70	983.21	-21.86	1434.65	-1401.36	61.95	1671.88	1150.21	-93.13	1695.99	1149.59	23.24	1693.37	1022.39	-90.84	1799.24	1023.97	39.17	1793.31	-356.97	1333.24	69.01	214.40	1179.40	76.31	-194.01
9.74000	839.79	106.57	42.91	798.73	106.04	44.46	621.07	139.29	92.15	636.65	146.39	152.41	1249.77	-148.31	50.92	1211.40	-140.75	52.97	1016.49	-143.06	39.80	1009.19	-144.83	94.58	988.16	-24.91	1435.13	-1401.36	61.95	1671.88	1154.67	-96.26	1696.72	1153.42	19.73	1694.23	1026.24	-94.47	1799.57	1027.60	35.33	1793.93	-357.02	1332.66	68.68	214.65	1179.47	76.29	-194.62
9.75000	839.90	106.39	42.94	799.08	105.76	44.57	622.74	139.82	95.05	639.12	146.84	155.02	1249.50	-148.76	50.17	1212.24	-140.42	52.99	1016.67	-142.52	39.55	1009.45	-144.56	94.50	991.80	-28.09	1435.67	-1401.36	61.95	1671.88	1157.96	-99.39	1697.40	1156.93	16.59	1695.07	1030.14	-97.94	1799.86	1031.18	31.86	1794.45	-352.28	1331.70	70.38	214.02	1178.81	76.46	-195.60
9.76000	839.54	106.35	42.53	799.40	105.79	44.33	624.65	139.83	97.91	641.96	146.61	157.41	1250.78	-147.87	50.28	1211.81	-140.60	52.79	1016.72	-142.38	39.48	1009.45	-145.04	94.68	995.86	-31.04	1435.95	-1401.36	61.95	1671.88	1161.74	-102.55	1697.85	1160.61	13.27	1695.74	1033.93	-101.75	1800.06	1034.79	28.11	1794.93	-351.84	1330.40	71.05	211.78	1181.22	75.32	-192.75
9.77000	839.82	105.76	42.66	799.78	105.29	44.83	626.79	139.70	100.87	644.84	147.61	160.47	1250.10	-148.60	49.57	1211.41	-140.51	52.44	1016.64	-142.73	39.63	1009.48	-144.81	94.37	998.81	-34.02	1436.30	-1401.36	61.95	1671.88	1164.78	-105.94	1698.34	1164.98	10.01	1696.35	1037.67	-105.37	1800.21	1038.31	24.36	1795.35	-353.13	1331.72	70.08	214.30	1181.39	75.52	-189.66
9.78000	840.34	106.12	42.92	799.77	104.88	44.31	629.06	139.70	104.10	648.07	147.84	163.32	1250.38	-148.23	49.71	1211.44	-140.53	52.40	1016.64	-142.76	39.44	1009.44	-145.16	94.39	1003.76	-36.87	1436.62	-1401.36	61.95	1671.88	1168.88	-109.12	1698.62	1168.80	7.09	1696.78	1041.34	-109.02	1800.35	1041.83	20.73	1795.77	-354.13	1332.53	69.71	215.17	1180.77	75.98	-190.05
9.79000	839.24	106.61	43.01	800.11	104.95	44.49	631.33	140.30	107.70	651.55	147.80	166.16	1250.06	-148.54	49.47	1212.11	-140.27	52.62	1016.54	-143.16	39.46	1009.40	-145.50	94.27	1009.18	-39.55	1437.03	-1401.36	61.95	1671.88	1172.57	-112.19	1698.80	1171.39	4.15	1697.24	1044.98	-112.64	1800.46	1045.30	17.18	1796.15	-356.44	1332.52	69.04	215.55	1180.13	76.20	-187.03
9.80000	839.71	106.38	42.84	800.39	105.02	44.66	633.97	141.13	111.61	655.41	148.35	169.28	1249.87	-148.34	49.42	1211.84	-140.39	52.51	1016.38	-143.29	39.36	1009.22	-145.76	94.15	1012.83	-42.56	1437.23	-1401.36	61.95	1671.88	1175.46	-115.37	1699.06	1174.26	0.82	1697.62	1048.55	-116.34	1800.54	1048.65	13.71	1796.46	-354.16	1331.50	70.05	217.45	1179.50	76.71	-194.47
9.81000	839.58	106.58	42.88	800.18	105.46	44.41	636.81	141.35	115.45	659.42	148.77	172.53	1249.73	-148.49	49.67	1211.20	-140.48	52.49	1016.30	-143.28	39.11	1009.03	-146.07	93.98	1016.47	-45.31	1437.56	-1401.36	61.95	1671.88	1178.86	-118.50	1699.28	1177.75	-2.33	1697.99	1052.12	-119.84	1800.63	1052.05	10.08	1796.81	-351.76	1332.18	70.65	215.10	1179.15	76.38	-196.27
9.82000	839.79	106.85	42.97	801.02	105.72	44.83	639.89	141.51	119.51	663.68	149.43	175.98	1250.58	-148.92	49.84	1211.12	-140.49	52.44	1016.18	-143.57	38.98	1008.83	-147.00	94.09	1020.19	-48.10	1437.78	-1401.36	61.95	1671.88	1182.15	-121.66	1699.40	1182.11	-5.47	1698.15	1055.52	-123.37	1800.69	1055.40	6.69	1797.06	-350.73	1333.41	70.13	215.57	1181.00	75.83	-196.64
9.83000	840.16	106.91	42.83	801.71	104.81	44.64	642.93	142.54	124.08	668.32	149.27	179.29	1250.07	-148.33	50.19	1210.55	-140.39	52.13	1016.13	-143.35	38.59	1008.75	-146.92	93.75	1022.68	-51.02	1437.98	-1401.36	61.95	1671.88	1185.13	-124.89	1699.51	1184.44	-8.49	1698.39	1058.93	-126.77	1800.74	1058.59	3.51	1797.28	-355.53	1335.35	68.81	213.61	1180.90	75.67	-192.30
9.84000	840.37	107.21	42.43	802.54	105.97	44.90	646.41	142.61	128.55	672.98	150.00	183.17	1249.93	-148.47	50.03	1211.01	-140.28	52.41	1015.99	-144.10	38.77	1008.61	-147.14	93.58	1025.86	-53.76	1438.22	-1401.36	61.95	1671.88	1188.51	-127.99	1699.49	1188.77	-11.46	1698.42	1062.21	-130.09	1800.77	1061.79	0.20	1797.45	-352.13	1331.11	70.37	214.74	1180.57	75.88	-193.83
9.85000	840.64	106.55	42.36	804.04	106.17	45.53	650.09	142.75	133.27	678.08	149.99	186.90	1249.97	-148.18	50.56	1211.37	-140.43	52.76	1015.91	-144.07	38.58	1008.38	-148.21	93.80	1030.00	-56.44	1438.29	-1401.36	61.95	1671.88	1192.01	-130.89	1699.49	1191.35	-14.68	1698.69	1065.48	-133.27	1800.77	1064.94	-3.13	1797.62	-355.21	1335.27	68.95	214.92	1180.37	76.02	-199.28
9.86000	841.31	107.07	42.28	804.12	105.54	45.49	653.85	143.91	138.59	683.29	150.71	191.07	1250.31	-148.47	50.68	1211.15	-140.45	52.94	1015.83	-144.05	38.34	1008.25	-148.49	93.67	1033.06	-59.08	1438.49	-1401.36	61.95	1671.88	1194.25	-133.92	1699.64	1194.16	-17.47	1698.90	1068.60	-136.50	1800.72	1067.96	-5.91	1797.72	-353.52	1332.57	69.99	214.41	1181.28	75.65	-195.53
9.87000	842.31	107.30	42.15	805.96	106.37	46.51	658.04	144.02	143.66	688.86	150.45	194.90	1250.13	-148.30	51.18	1211.76	-140.23	52.90	1015.74	-144.07	38.22	1008.35	-148.03	93.25	1034.90	-61.62	1438.48	-1401.36	61.95	1671.88	1197.45	-136.72	1699.67	1197.14	-20.29	1698.90	1071.65	-139.68	1800.63	1071.04	-9.12	1797.81	-350.31	1331.06	70.77	213.00	1180.28	75.63	-191.19
9.88000	843.42	107.46	42.15	803.72	104.12	47.75	662.31	144.49	149.05	694.62	150.46	199.03	1249.45	-148.97	50.62	1211.67	-140.40	52.87	1015.62	-144.62	38.44	1008.26	-148.51	93.30	1038.10	-64.37	1438.54	-1401.36	61.95	1671.88	1200.82	-139.59	1699.61	1200.23	-23.70	1699.25	1074.69	-142.64	1800.56	1074.09	-12.37	1797.92	-352.44	1332.93	70.08	213.15	1180.36	75.44	-190.72
9.89000	842.18	105.25	41.94	806.07	104.04	49.01	666.98	144.40	154.36	700.66	150.36	203.30	1250.17	-148.72	50.63	1211.09	-140.49	52.84	1015.62	-144.30	38.11	1008.11	-148.71	93.25	1041.20	-66.04	1438.56	-1401.36	61.95	1671.88	1203.41	-142.18	1699.60	1202.66	-26.24	1699.41	1077.67	-145.47	1800.47	1076.95	-15.02	1797.88	-353.07	1331.49	70.47	213.50	1181.71	75.40	-190.29
9.90000	844.12	105.05	42.02	808.69	104.02	50.15	671.88	143.98	159.81	706.95	150.21	207.58	1249.74	-148.62	50.40	1211.01	-140.27	52.70	1015.60	-144.23	38.00	1008.03	-148.89	93.22	1044.98	-67.15	1438.61	-1401.36	61.95	1671.88	1205.79	-144.78	1699.67	1205.23	-28.48	1699.44	1080.55	-148.20	1800.37	1079.84	-17.94	1797.93	-351.14	1330.75	70.72	215.36	1180.12	76.21	-195.25
9.91000	845.09	105.30	41.62	810.68	104.18	51.35	676.94	143.67	165.32	713.31	149.74	211.92	1249.88	-148.34	50.56	1210.80	-140.42	52.69	1015.60	-144.30	37.94	1008.04	-148.94	93.13	1050.20	-68.22	1438.72	-1401.36	61.95	1671.88	1209.07	-147.80	1699.76	1208.81	-31.43	1699.48	1083.34	-150.93	1800.27	1082.69	-20.57	1797.91	-349.55	1332.44	70.39	214.65	1180.49	75.84	-197.71
9.92000	846.59	105.58	41.55	814.44	104.90	52.90	682.23	143.12	170.84	719.95	149.04	216.28	1249.21	-148.63	50.23	1210.89	-140.38	52.75	1015.53	-144.50	38.04	1008.08	-149.29	93.21	1057.63	-69.77	1438.95	-1401.36	61.95	1671.88	1211.61	-150.34	1699.81	1211.39	-33.94	1699.62	1086.07	-153.62	1800.13	1085.41	-23.02	1797.91	-352.32	1332.13	70.13	213.72	1178.79	76.02	-193.74
9.93000	849.36	106.73	41.77	813.89	105.54	57.87	687.52	142.26	176.30	726.34	148.29	220.66	1249.56	-148.61	50.33	1211.19	-140.26	52.84	1015.55	-144.54	38.00	1008.08	-149.35	93.11	1068.05	-72.29	1439.34	-1401.36	61.95	1671.88	1214.18	-152.81	1699.92	1213.79	-36.38	1699.83	1088.80	-156.14	1800.03	1088.15	-25.46	1797.89	-350.76	1331.05	70.71	213.89	1180.85	75.55	-189.12
9.94000	851.27	108.07	42.36	820.38	106.90	56.92	692.60	141.35	181.68	732.44	147.66	225.12	1250.21	-148.73	50.06	1211.25	-140.44	52.95	1015.58	-144.33	37.81	1008.24	-148.90	92.87	1085.72	-75.12	1440.38	-1401.36	61.95	1671.88	1216.24	-154.82	1700.07	1216.21	-38.38	1699.85	1091.45	-158.72	1799.95	1090.94	-28.15	1797.98	-354.10	1333.24	69.64	216.61	1180.53	76.49	-192.08
9.95000	854.45	109.72	43.17	825.30	108.03	60.53	697.52	139.71	186.83	738.38	146.21	229.47	1250.12	-148.32	50.03	1210.89	-140.19	52.41	1015.62	-144.28	37.81	1008.26	-149.43	93.04	1085.32	-77.11	1439.90	-1401.36	61.95	1671.88	1218.80	-156.85	1700.15	1219.03	-40.36	1699.93	1094.18	-160.92	1799.89	1093.68	-30.51	1798.02	-350.68	1332.83	70.24	215.43	1181.31	75.80	-192.30
9.96000	858.81	111.42	43.90	829.47	108.87	63.41	702.67	136.94	190.99	743.83	144.79	233.75	1249.90	-148.36	50.25	1211.68	-140.41	52.89	1015.50	-144.80	38.06	1008.35	-149.51	93.00	1087.72	-79.02	1439.96	-1401.36	61.95	1671.88	1222.31	-159.70	1700.06	1222.49	-43.07	1700.18	1096.83	-163.23	1799.83	1096.41	-32.97	1798.09	-354.21	1331.32	69.93	214.99	1179.88	76.22	-189.69
9.97000	865.60	113.71	44.52	836.17	110.11	66.68	707.99	134.79	194.52	749.21	142.43	237.42	1250.60	-148.11	50.01	1211.03	-140.50	52.55	1015.47	-144.91	38.11	1008.30	-149.74	93.11	1086.66	-81.01	1439.58	-1401.36	61.95	1671.88	1224.95	-161.52	1700.18	1224.58	-44.97	1700.51	1099.44	-165.51	1799.77	1098.96	-34.79	1798.05	-355.49	1332.24	69.49	216.27	1179.37	76.32	-188.48
9.98000	873.93	115.57	47.61	845.72	111.04	70.53	714.19	132.01	196.93	754.90	140.28	240.49	1249.57	-148.57	49.15	1211.81	-140.60	52.90	1015.62	-144.34	37.86	1008.56	-149.28	92.94	1092.94	-82.63	1439.76	-1401.36	61.95	1671.88	1227.18	-163.48	1700.42	1227.21	-46.89	1700.60	1102.06	-167.55	1799.74	1101.61	-36.88	1798.05	-350.05	1331.88	70.46	215.71	1180.37	76.03	-189.60
9.99000	883.95	117.37	51.96	853.86	111.45	73.48	721.34	129.82	198.44	761.57	138.07	242.77	1249.78	-148.42	49.19	1211.94	-140.25	52.72	1015.71	-144.24	37.85	1008.77	-148.84	92.80	1096.05	-84.20	1439.80	-1401.36	61.95	1671.88	1229.61	-165.17	1700.53	1229.13	-48.60	1700.85	1104.66	-169.65	1799.69	1104.22	-38.85	1798.14	-350.93	1329.75	71.01	214.23	1180.58	75.71	-196.22
10.00000	894.56	118.96	55.41	865.04	112.45	76.76	729.30	128.50	199.37	768.73	136.34	244.23	1250.52	-148.75	48.95	1211.29	-140.34	52.26	1015.67	-144.37	38.00	1008.94	-148.79	92.88	1098.83	-85.70	1439.94	-1401.36	61.95	1671.88	1232.30	-166.80	1700.61	1231.67	-50.16	1701.00	1107.30	-171.57	1799.69	1106.88	-40.87	1798.24	-351.64	1331.57	70.69	211.53	1181.00	75.08	-195.51
10.01000	905.92	120.01	58.11	876.57	113.11	79.27	737.95	127.39	199.47	776.71	134.48	244.63	1250.02	-149.01	48.65	1211.42	-140.49	52.37	1015.80	-144.25	38.06	1009.02	-149.24	93.17	1102.01	-87.43	1439.99	-1401.36	61.95	1671.88	1235.05	-168.83	1700.81	1234.93	-51.82	1701.08	1109.89	-173.53	1799.70	1109.49	-42.85	1798.38	-349.83	1331.93	70.97	212.96	1181.48	75.16	-190.93
10.02000	918.53	121.27	60.28	886.86	113.62	80.31	747.17	126.50	198.49	785.33	133.12	244.20	1250.62	-148.31	48.64	1211.89	-140.33	52.21	1015.80	-144.40	38.19	1009.17	-149.22	93.24	1105.79	-88.94	1440.26	-1401.36	61.95	1671.88	1237.71	-170.25	1700.93	1238.21	-53.66	1701.06	1112.54	-175.24	1799.76	1111.94	-44.37	1798.45	-352.53	1332.88	69.93	215.94	1180.84	76.13	-193.65
10.03000	930.36	122.25	61.54	898.92	114.73	81.51	756.67	125.85	196.62	794.30	132.01	242.83	1250.74	-148.10	48.59	1212.09	-140.18	52.12	1015.83	-144.58	38.39	1009.28	-149.18	93.39	1108.47	-90.31	1440.49	-1401.36	61.95	1671.88	1240.36	-171.66	1701.20	1240.39	-55.24	1701.35	1115.17	-176.85	1799.88	1114.45	-45.82	1798.54	-351.87	1330.88	70.63	217.31	1180.03	76.53	-192.09
10.04000	943.88	123.41	62.80	911.76	115.89	82.10	766.85	124.92	193.58	803.71	131.64	240.71	1250.34	-148.85	48.33	1211.99	-140.30	52.18	1016.01	-143.99	38.24	1009.51	-149.00	93.49	1113.19	-91.57	1440.67	-1401.36	61.95	1671.88	1243.14	-173.07	1701.25	1242.62	-56.33	1701.45	1117.86	-178.42	1799.98	1117.00	-47.33	1798.67	-354.22	1329.28	70.66	217.61	1178.72	76.73	-190.51
10.05000	957.22	124.54	63.35	925.42	116.90	82.19	777.36	124.91	190.13	813.57	130.89	237.69	1250.17	-148.14	47.82	1212.45	-140.08	52.08	1016.10	-144.09	38.41	1009.76	-148.63	93.45	1119.53	-92.83	1441.02	-1401.36	61.95	1671.88	1244.82	-174.63	1701.53	1244.97	-57.84	1701.62	1120.44	-179.97	1800.11	1119.54	-48.99	1798.80	-354.71	1331.14	70.29	215.67	1179.14	76.52	-194.38
10.06000	971.82	126.46	63.46	940.46	117.77	81.70	788.64	124.76	185.71	823.84	130.93	234.12	1250.61	-148.42	47.56	1212.26	-140.11	51.78	1016.20	-143.86	38.40	1009.89	-148.57	93.47	1121.81	-94.24	1441.35	-1401.36	61.95	1671.88	1247.04	-175.98	1701.70	1247.17	-58.80	1701.72	1123.03	-181.50	1800.23	1122.00	-50.34	1798.94	-355.53	1332.83	69.63	212.02	1181.18	74.96	-190.85
10.07000	988.20	128.07	63.71	953.57	119.16	80.53	800.40	125.32	180.84	834.63	130.69	229.76	1250.41	-148.39	46.86	1212.25	-140.32	51.77	1016.21	-143.95	38.52	1010.10	-148.39	93.53	1126.21	-95.48	1441.65	-1401.36	61.95	1671.88	1249.62	-177.05	1701.92	1249.91	-59.93	1701.76	1125.64	-182.81	1800.36	1124.40	-51.62	1799.05	-353.05	1333.22	69.91	216.05	1181.06	75.88	-190.09
10.08000	998.17	131.85	67.04	969.75	120.80	79.68	812.84	125.52	175.17	846.00	131.04	224.93	1250.50	-148.62	46.77	1212.81	-140.06	51.78	1016.19	-144.06	38.70	1010.24	-148.31	93.64	1128.33	-96.82	1441.71	-1401.36	61.95	1671.88	1252.02	-178.37	1702.00	1252.43	-61.30	1701.92	1128.17	-184.22	1800.43	1126.87	-53.01	1799.11	-352.68	1332.22	69.98	214.94	1180.59	75.97	-190.73
10.09000	1016.14	133.63	67.11	986.69	120.84	77.15	825.83	126.44	169.15	857.82	131.92	219.83	1251.41	-148.26	47.00	1212.08	-140.14	51.57	1016.26	-143.76	38.60	1010.24	-148.60	93.91	1130.15	-98.24	1441.80	-1401.36	61.95	1671.88	1254.41	-179.44	1702.26	1255.01	-62.40	1702.00	1130.69	-185.62	1800.51	1129.25	-54.12	1799.12	-353.24	1333.64	69.39	216.40	1179.75	76.43	-193.50
10.10000	1033.13	135.45	66.82	1002.95	123.07	76.87	839.48	126.82	162.27	869.98	132.90	214.35	1250.87	-147.98	46.63	1213.01	-139.95	51.80	1016.41	-143.68	38.66	1010.41	-148.07	93.78	1137.54	-99.11	1442.25	-1401.36	61.95	1671.88	1257.06	-180.51	1702.54	1256.68	-63.45	1702.22	1133.28	-186.67	1800.60	1131.74	-55.45	1799.19	-354.38	1334.83	68.96	217.58	1179.79	76.74	-196.91
10.11000	1049.93	137.40	66.28	1020.59	125.45	75.81	853.73	127.76	155.25	882.45	133.65	208.19	1250.23	-147.91	46.57	1213.01	-140.14	51.70	1016.36	-143.74	38.68	1010.43	-148.16	93.89	1136.63	-100.42	1442.10	-1401.36	61.95	1671.88	1259.34	-181.60	1702.65	1259.28	-64.53	1702.29	1135.82	-187.66	1800.65	1134.10	-56.61	1799.18	-355.48	1333.78	68.82	213.97	1181.36	75.28	-198.48
10.12000	1067.86	139.40	66.16	1036.40	127.16	73.53	868.41	129.63	148.06	895.36	134.21	201.65	1250.57	-147.75	46.34	1212.39	-140.09	51.21	1016.34	-143.98	38.87	1010.52	-148.08	93.88	1142.53	-101.28	1442.23	-1401.36	61.95	1671.88	1262.16	-182.72	1702.78	1263.36	-65.44	1702.13	1138.27	-188.82	1800.63	1136.54	-57.74	1799.14	-355.66	1331.65	69.57	214.84	1181.67	75.56	-192.50
10.13000	1087.33	141.62	66.70	1055.03	129.07	72.55	883.65	130.27	140.17	908.50	135.08	194.98	1250.86	-147.98	46.23	1212.69	-140.06	51.15	1016.37	-144.10	39.08	1010.47	-148.35	94.07	1141.94	-102.47	1442.12	-1401.36	61.95	1671.88	1264.48	-183.72	1702.84	1265.89	-66.67	1702.21	1140.74	-190.00	1800.56	1138.85	-58.61	1799.05	-352.51	1330.45	70.25	213.90	1181.15	75.41	-193.28
10.14000	1106.05	143.73	67.11	1073.62	131.62	71.77	899.18	131.23	132.23	922.22	136.55	188.45	1251.36	-148.15	46.32	1212.80	-139.99	51.42	1016.49	-143.60	38.85	1010.53	-148.19	94.13	1150.12	-102.94	1442.31	-1401.36	61.95	1671.88	1266.71	-184.19	1703.10	1267.87	-67.39	1702.18	1143.19	-190.93	1800.52	1141.35	-59.69	1799.03	-358.16	1333.00	69.04	214.93	1180.90	75.73	-194.97
10.15000	1125.23	145.80	67.59	1092.17	133.31	70.39	915.34	131.82	124.05	936.59	137.09	181.40	1252.19	-148.10	46.50	1212.69	-139.94	51.13	1016.43	-143.81	39.01	1010.60	-148.20	94.18	1158.79	-103.30	1442.59	-1401.36	61.95	1671.88	1269.07	-185.26	1703.03	1270.20	-68.13	1702.09	1145.64	-191.82	1800.45	1143.84	-60.84	1799.00	-350.88	1333.64	70.14	217.68	1180.96	75.99	-194.68
10.16000	1143.04	148.12	67.82	1111.05	135.60	69.46	932.00	133.11	116.36	951.20	138.55	174.65	1251.10	-148.13	46.40	1212.21	-140.05	50.88	1016.46	-143.70	38.99	1010.70	-148.10	94.13	1155.09	-104.45	1442.06	-1401.36	61.95	1671.88	1271.43	-186.17	1702.99	1272.69	-69.15	1702.11	1148.11	-192.69	1800.32	1146.27	-61.76	1798.91	-350.72	1333.55	69.97	215.92	1179.62	76.32	-194.32
10.17000	1167.04	146.94	62.55	1130.12	137.67	68.66	949.08	134.18	108.51	965.91	140.48	168.06	1251.35	-147.40	46.33	1213.01	-139.79	51.09	1016.49	-143.76	39.05	1010.77	-148.12	94.18	1163.93	-104.58	1442.49	-1401.36	61.95	1671.88	1273.51	-187.27	1702.90	1274.61	-70.12	1702.16	1150.53	-193.50	1800.22	1148.71	-62.48	1798.78	-355.63	1333.70	68.92	216.78	1179.42	76.58	-197.93
10.18000	1185.80	149.38	63.22	1149.30	140.09	68.72	966.38	135.47	100.89	981.09	142.08	161.50	1251.80	-147.87	46.55	1212.91	-139.88	51.00	1016.58	-143.37	38.88	1010.90	-147.81	94.14	1168.48	-104.85	1442.56	-1401.36	61.95	1671.88	1275.98	-188.19	1702.76	1276.60	-70.78	1701.94	1152.92	-194.30	1800.08	1151.13	-63.05	1798.63	-353.84	1332.22	69.77	215.10	1179.89	76.19	-194.36
10.19000	1205.70	151.77	64.84	1169.56	140.23	66.80	983.86	137.13	93.71	996.71	143.68	155.15	1252.31	-148.23	46.69	1212.90	-139.91	51.13	1016.57	-143.45	38.91	1011.04	-147.62	94.02	1168.39	-105.59	1442.28	-1401.36	61.95	1671.88	1278.58	-188.85	1702.58	1278.89	-71.57	1701.74	1155.35	-195.03	1799.92	1153.57	-63.54	1798.49	-356.41	1333.86	69.17	211.53	1181.09	74.93	-193.98
10.20000	1224.53	153.56	66.88	1188.79	142.54	67.39	1001.78	139.46	87.11	1012.53	144.82	148.73	1251.20	-147.50	46.21	1213.09	-139.94	51.08	1016.44	-143.78	39.17	1011.08	-147.96	94.20	1173.00	-105.69	1442.15	-1401.36	61.95	1671.88	1280.60	-189.86	1702.30	1281.56	-72.52	1701.76	1157.76	-195.68	1799.76	1156.17	-64.27	1798.39	-352.84	1332.34	69.98	212.10	1181.14	75.01	-191.68
10.21000	1243.50	155.86	69.13	1206.59	144.19	67.78	1019.43	142.14	81.08	1028.34	145.99	142.81	1250.51	-148.16	45.97	1212.64	-140.24	51.07	1016.60	-143.28	38.94	1011.13	-147.87	94.22	1173.40	-106.45	1441.96	-1401.36	61.95	1671.88	1282.94	-190.04	1702.27	1283.73	-73.23	1701.56	1160.16	-196.40	1799.55	1158.78	-65.03	1798.27	-356.85	1333.60	68.92	216.25	1180.90	76.06	-189.52
10.22000	1262.52	157.75	71.79	1226.35	146.17	69.00	1037.24	144.77	75.58	1044.11	147.70	137.38	1250.53	-147.83	46.05	1212.64	-140.15	50.95	1016.58	-143.64	39.12	1011.16	-147.95	94.30	1172.57	-106.90	1441.62	-1401.36	61.95	1671.88	1285.13	-190.72	1702.02	1286.88	-73.73	1701.35	1162.60	-196.93	1799.35	1161.35	-65.46	1798.09	-360.50	1334.60	68.12	215.37	1181.07	75.90	-192.96
10.23000	1281.28	159.73	74.33	1245.25	148.44	70.92	1055.29	146.35	70.12	1060.27	148.74	132.07	1252.01	-148.19	45.97	1211.98	-140.07	50.59	1016.61	-143.53	39.12	1011.18	-148.25	94.40	1175.28	-107.11	1441.56	-1401.36	61.95	1671.88	1287.59	-191.55	1701.69	1288.32	-74.45	1701.14	1165.09	-197.22	1799.16	1163.96	-65.84	1797.88	-356.56	1334.43	68.90	212.75	1181.37	75.25	-195.10
10.24000	1299.61	160.87	77.60	1262.86	149.16	72.38	1073.57	147.79	65.09	1076.51	149.81	127.36	1249.17	-149.70	47.67	1212.41	-139.97	50.57	1016.77	-143.13	38.97	1011.40	-147.73	94.25	1187.65	-106.72	1441.88	-1401.36	61.95	1671.88	1290.48	-191.95	1701.41	1291.45	-74.73	1700.74	1167.51	-197.62	1798.95	1166.50	-66.16	1797.71	-356.51	1333.05	69.60	213.83	1180.34	75.71	-192.44
10.25000	1317.76	162.36	80.67	1280.51	151.21	74.21	1091.59	150.10	61.10	1092.64	151.18	123.29	1250.39	-149.97	48.41	1212.93	-139.96	50.92	1016.65	-143.49	39.20	1011.59	-147.15	94.02	1188.03	-106.98	1441.65	-1401.36	61.95	1671.88	1292.47	-192.57	1701.16	1293.08	-75.45	1700.62	1170.02	-197.79	1798.77	1169.15	-66.65	1797.55	-353.59	1332.73	69.99	214.54	1180.85	75.71	-190.88
10.26000	1336.07	163.66	84.18	1298.35	152.79	76.61	1109.38	152.18	57.67	1108.75	152.53	119.67	1250.31	-149.48	48.08	1212.36	-140.07	50.57	1016.76	-142.95	38.95	1011.57	-147.59	94.26	1193.45	-106.99	1441.62	-1401.36	61.95	1671.88	1295.39	-192.80	1700.92	1296.57	-75.77	1700.35	1172.44	-198.10	1798.53	1171.83	-67.01	1797.35	-350.61	1331.52	70.62	213.65	1180.68	75.54	-193.73
10.27000	1353.12	164.22	87.71	1315.15	154.27	78.90	1127.25	154.09	54.69	1125.02	153.48	116.43	1250.46	-150.01	48.20	1212.46	-139.75	50.59	1016.74	-143.16	39.08	1011.54	-147.47	94.24	1198.08	-106.77	1441.52	-1401.36	61.95	1671.88	1297.24	-193.45	1700.52	1299.02	-76.20	1700.09	1174.96	-198.27	1798.32	1174.41	-67.02	1797.09	-351.25	1331.56	70.32	214.25	1181.92	75.48	-197.57
10.28000	1370.61	165.47	91.33	1333.97	155.44	81.72	1145.12	155.08	52.00	1141.08	154.37	113.74	1250.69	-150.03	48.16	1211.56	-139.91	50.28	1016.69	-143.30	39.21	1011.60	-147.49	94.38	1195.42	-107.19	1441.05	-1401.36	61.95	1671.88	1299.65	-193.33	1700.37	1301.13	-76.26	1699.87	1177.43	-198.42	1798.10	1177.03	-66.86	1796.85	-359.39	1333.42	68.66	213.79	1181.69	75.49	-195.92
10.29000	1386.57	166.68	94.46	1350.72	156.63	84.37	1162.25	156.51	49.96	1156.70	155.29	111.50	1250.60	-149.46	47.67	1212.26	-139.72	50.29	1019.98	-142.32	38.97	1011.78	-147.42	94.34	1205.99	-106.67	1441.37	-1401.36	61.95	1671.88	1301.69	-193.66	1700.06	1303.47	-76.33	1699.55	1180.00	-198.26	1797.92	1179.66	-66.83	1796.59	-357.10	1332.96	69.26	215.16	1180.46	75.93	-195.63
10.30000	1404.79	169.31	96.99	1366.82	158.68	87.18	1179.20	157.50	48.36	1171.92	156.63	109.95	1250.67	-149.54	47.90	1211.87	-139.85	50.25	1017.05	-143.34	39.44	1011.85	-147.20	94.37	1205.06	-106.79	1440.87	-1401.36	61.95	1671.88	1303.98	-193.91	1699.66	1306.18	-76.46	1699.12	1182.48	-198.22	1797.70	1182.29	-66.76	1796.40	-356.78	1333.54	69.24	211.00	1181.71	74.61	-193.17
10.31000	1420.07	171.18	101.08	1384.24	159.37	91.14	1195.70	158.35	47.16	1186.96	157.31	108.55	1249.95	-149.56	47.60	1211.64	-139.69	50.03	1016.83	-142.95	39.27	1011.71	-147.49	94.61	1212.09	-106.48	1440.95	-1401.36	61.95	1671.88	1306.24	-194.28	1699.27	1309.01	-76.77	1698.75	1184.94	-198.12	1797.52	1184.80	-66.18	1796.11	-352.94	1332.00	70.06	213.43	1180.26	75.72	-195.97
10.32000	1436.68	171.48	105.15	1399.73	160.80	94.79	1211.91	159.20	46.57	1201.67	157.83	107.66	1249.34	-149.44	47.11	1212.17	-139.62	50.09	1016.84	-142.97	39.36	1011.89	-147.09	94.48	1216.74	-106.14	1440.87	-1401.36	61.95	1671.88	1309.42	-193.69	1699.01	1311.45	-76.95	1698.43	1187.42	-197.91	1797.32	1187.47	-66.01	1795.86	-354.17	1335.04	68.99	208.79	1180.82	74.47	-197.27
10.33000	1449.95	171.26	111.35	1414.04	161.47	98.52	1227.72	159.68	46.17	1216.12	158.16	107.09	1250.59	-149.26	47.56	1211.73	-139.50	49.80	1016.89	-143.04	39.51	1011.98	-146.83	94.53	1212.00	-106.50	1440.44	-1401.36	61.95	1671.88	1312.23	-193.44	1698.59	1314.38	-76.84	1698.00	1190.01	-197.49	1797.17	1190.14	-65.72	1795.64	-354.24	1333.00	70.02	210.86	1181.36	74.79	-194.40
10.34000	1465.04	171.61	116.61	1428.25	162.21	102.55	1242.84	160.60	46.43	1229.92	158.86	107.03	1249.42	-149.49	47.11	1211.35	-139.61	49.65	1016.98	-142.86	39.49	1012.11	-146.96	94.75	1204.04	-107.05	1439.61	-1401.36	61.95	1671.88	1314.34	-193.35	1698.27	1316.65	-76.51	1697.65	1192.54	-197.13	1797.01	1192.91	-65.43	1795.43	-354.03	1331.99	70.08	212.20	1182.44	74.78	-194.95
10.35000	1480.56	171.67	122.55	1442.96	163.07	107.11	1257.73	161.17	46.93	1243.28	159.45	107.28	1247.95	-149.51	46.51	1211.53	-139.75	49.74	1016.98	-142.86	39.63	1012.18	-146.78	94.79	1200.09	-107.37	1439.05	-1401.36	61.95	1671.88	1316.17	-193.40	1697.97	1319.11	-76.01	1697.23	1195.00	-196.76	1796.85	1195.62	-64.99	1795.22	-355.46	1332.63	69.31	213.18	1180.24	75.63	-197.07
10.36000	1492.66	171.92	126.87	1454.90	163.11	111.15	1272.22	161.25	47.54	1256.34	159.28	107.44	1250.46	-147.96	44.97	1212.28	-139.60	49.91	1017.01	-142.94	39.81	1012.26	-146.64	94.90	1195.86	-107.73	1438.55	-1401.36	61.95	1671.88	1318.68	-193.22	1697.60	1322.46	-75.63	1696.65	1197.50	-196.18	1796.72	1198.28	-64.29	1794.98	-355.13	1331.87	69.85	213.83	1180.19	75.60	-193.20
10.37000	1506.75	172.19	132.28	1468.04	162.91	115.80	1285.84	161.05	48.21	1268.72	159.63	108.15	1250.68	-147.14	44.51	1212.67	-139.67	50.01	1017.17	-142.62	39.77	1012.46	-146.60	95.08	1191.61	-108.05	1438.09	-1401.36	61.95	1671.88	1321.35	-193.05	1697.26	1324.78	-75.76	1696.33	1200.02	-195.62	1796.58	1201.09	-63.73	1794.76	-353.49	1332.22	69.71	216.11	1179.48	76.59	-192.15
10.38000	1518.79	169.84	127.23	1481.00	162.96	120.51	1298.71	160.86	49.14	1280.44	159.64	108.83	1251.93	-147.40	44.86	1212.34	-139.76	49.85	1017.25	-142.82	40.27	1012.42	-146.56	95.17	1187.60	-108.27	1437.65	-1401.36	61.95	1671.88	1324.29	-192.35	1696.97	1327.62	-75.21	1695.84	1202.50	-194.96	1796.47	1203.75	-62.83	1794.54	-354.27	1332.04	69.88	213.23	1180.88	75.39	-194.51
10.39000	1529.67	169.15	131.83	1492.40	162.35	124.40	1310.65	161.03	50.23	1291.43	159.82	109.72	1251.79	-147.32	44.53	1212.73	-139.58	49.77	1061.27	-151.70	301.73	1012.52	-146.63	95.45	1184.12	-108.33	1437.23	-1401.36	61.95	1671.88	1326.71	-191.97	1696.73	1329.98	-75.04	1695.56	1205.03	-194.08	1796.38	1206.44	-62.17	1794.38	-354.19	1332.68	69.97	215.91	1180.55	75.95	-193.15
10.40000	1539.81	168.63	135.87	1502.20	161.98	127.52	1321.96	160.61	51.17	1301.53	160.16	110.71	1253.19	-147.65	44.64	1212.00	-139.87	49.46	1022.48	-143.38	70.23	1012.71	-146.20	95.39	1181.43	-108.16	1436.81	-1401.36	61.95	1671.88	1328.88	-191.57	1696.47	1332.54	-74.59	1695.26	1207.53	-193.19	1796.28	1209.20	-61.45	1794.14	-352.45	1332.16	70.15	215.57	1180.69	76.02	-192.88
10.41000	1549.20	167.81	139.45	1512.01	161.29	130.99	1332.45	160.46	52.21	1311.26	159.54	111.32	1252.43	-147.00	44.37	1212.97	-139.97	49.86	1017.46	-142.46	40.30	1012.71	-146.50	95.74	1179.79	-107.69	1436.37	-1401.36	61.95	1671.88	1331.01	-191.29	1696.13	1335.08	-73.71	1694.84	1210.03	-192.18	1796.19	1211.90	-60.46	1793.88	-355.59	1332.36	69.40	215.26	1180.73	75.83	-198.35
10.42000	1557.90	166.91	142.47	1521.36	160.34	133.55	1342.49	159.14	52.83	1320.33	159.09	111.99	1252.41	-146.98	44.06	1212.54	-139.86	49.52	1017.48	-142.38	40.36	1012.91	-145.78	95.56	1179.47	-106.87	1435.90	-1401.36	61.95	1671.88	1334.28	-190.24	1695.81	1338.76	-73.39	1694.35	1212.57	-191.13	1796.11	1214.65	-59.69	1793.68	-354.35	1331.83	69.85	214.49	1181.61	75.36	-199.23
10.43000	1565.79	165.75	144.92	1528.50	159.54	135.63	1351.16	158.79	53.67	1328.38	158.95	112.82	1250.89	-147.31	43.97	1212.86	-139.83	49.51	1017.80	-142.33	41.78	1013.09	-145.48	95.55	1177.29	-106.23	1435.18	-1401.36	61.95	1671.88	1336.48	-189.65	1695.61	1339.94	-72.65	1694.23	1215.07	-190.02	1796.03	1217.27	-58.25	1793.35	-355.87	1333.38	68.93	213.53	1181.79	75.39	-195.84
10.44000	1572.89	164.28	146.86	1535.07	158.65	136.71	1358.76	158.65	54.53	1335.75	158.54	113.47	1251.94	-147.07	44.24	1213.39	-140.17	49.87	1293.94	-185.54	1527.07	1013.07	-145.86	95.79	1179.97	-105.16	1435.07	-1401.36	61.95	1671.88	1338.82	-188.99	1695.38	1342.25	-71.96	1693.92	1217.63	-188.81	1795.92	1220.01	-57.09	1793.13	-354.15	1332.71	69.08	213.66	1181.33	75.50	-192.50
10.45000	1579.22	162.62	148.38	1542.28	157.67	137.96	1365.33	158.51	55.36	1342.34	157.66	113.75	1252.93	-147.00	44.30	1213.01	-139.89	49.54	1049.40	-147.15	211.48	1013.14	-145.89	95.89	1181.00	-104.43	1434.85	-1401.36	61.95	1671.88	1341.44	-188.05	1695.13	1345.01	-70.93	1693.58	1220.16	-187.58	1795.80	1222.73	-55.82	1792.85	-356.66	1332.24	69.27	216.21	1180.99	75.97	-193.84
10.46000	1585.25	161.78	148.93	1547.54	155.95	139.00	1371.42	157.17	55.54	1347.96	157.36	114.22	1250.22	-146.80	43.41	1213.36	-139.82	49.36	1017.53	-142.67	40.77	1013.13	-145.81	95.85	1183.10	-103.44	1434.65	-1401.36	61.95	1671.88	1344.39	-186.89	1694.82	1348.06	-69.76	1693.22	1222.72	-186.18	1795.68	1225.54	-54.70	1792.63	-354.29	1333.49	69.65	215.52	1179.48	76.32	-193.08
10.47000	1589.47	164.60	148.62	1552.89	155.45	139.34	1376.33	156.14	55.56	1353.27	155.70	114.05	1252.41	-147.28	44.17	1213.09	-140.13	49.43	1017.49	-142.47	40.70	1013.19	-145.84	96.00	1185.70	-102.34	1434.36	-1401.36	61.95	1671.88	1347.27	-185.82	1694.64	1349.87	-68.92	1693.12	1225.31	-184.76	1795.55	1228.19	-53.12	1792.31	-353.34	1332.20	69.92	215.37	1180.84	75.78	-195.94
10.48000	1594.61	158.98	148.79	1556.96	153.32	139.29	1380.55	154.95	55.43	1357.44	154.80	113.98	1251.66	-147.23	44.31	1213.66	-139.95	49.52	1017.89	-142.28	41.99	1013.27	-145.79	96.04	1189.59	-101.11	1434.15	-1401.36	61.95	1671.88	1349.18	-184.84	1694.53	1353.10	-67.59	1692.66	1227.91	-183.21	1795.38	1231.00	-51.67	1791.97	-349.89	1331.80	70.94	214.05	1181.38	75.30	-197.33
10.49000	1598.13	157.14	148.01	1561.17	151.86	138.92	1383.65	154.40	55.40	1360.75	154.27	113.86	1251.32	-147.36	43.63	1212.89	-140.10	49.23	1303.85	-181.13	1526.72	1013.35	-145.77	96.05	1190.80	-100.04	1433.93	-1401.36	61.95	1671.88	1351.57	-183.86	1694.32	1355.68	-66.71	1692.44	1230.51	-181.68	1795.18	1233.80	-50.02	1791.58	-358.23	1332.85	69.08	212.52	1182.46	74.65	-197.04
10.50000	1601.34	155.58	146.62	1562.98	150.53	137.35	1386.14	153.51	54.95	1363.82	153.09	113.41	1253.05	-147.39	44.33	1214.01	-139.96	49.66	1050.55	-146.59	211.56	1013.42	-145.63	96.10	1191.43	-98.97	1433.65	-1401.36	61.95	1671.88	1354.38	-182.48	1694.05	1358.41	-65.58	1692.14	1233.14	-180.03	1794.99	1236.67	-48.50	1791.25	-358.18	1333.22	69.10	215.40	1180.92	75.91	-194.06
10.51000	1603.64	153.58	144.97	1566.18	148.65	136.05	1387.98	152.75	54.52	1366.11	152.23	112.94	1252.23	-146.88	43.97	1213.29	-140.27	49.39	1017.60	-142.17	40.69	1013.51	-145.36	96.11	1194.72	-97.72	1433.29	-1401.36	61.95	1671.88	1357.12	-180.79	1693.88	1361.57	-64.00	1691.64	1235.80	-178.28	1794.76	1239.42	-46.55	1790.82	-355.03	1332.90	69.94	213.86	1179.90	75.64	-195.72
10.52000	1605.26	151.11	143.30	1567.43	146.62	134.26	1389.52	151.49	53.61	1367.86	150.92	112.08	1252.78	-147.09	43.92	1213.46	-140.09	49.30	1017.74	-141.87	40.66	1013.62	-145.01	95.98	1197.80	-96.26	1432.96	-1401.36	61.95	1671.88	1360.00	-179.50	1693.50	1364.08	-62.67	1691.28	1238.48	-176.43	1794.51	1242.30	-44.81	1790.43	-354.92	1332.45	69.69	213.05	1181.76	75.10	-191.68
10.53000	1606.56	148.88	141.33	1567.43	144.49	132.54	1390.11	150.69	52.78	1369.08	149.99	111.20	1251.20	-147.53	43.41	1213.68	-139.97	49.29	1018.06	-141.85	42.13	1013.79	-145.28	96.82	1200.27	-95.17	1432.69	-1401.36	61.95	1671.88	1362.07	-178.10	1693.24	1366.53	-61.31	1690.89	1241.15	-174.44	1794.30	1245.14	-42.92	1790.00	-354.71	1334.36	69.14	212.64	1181.96	74.91	-195.15
10.54000	1607.38	146.72	139.00	1568.00	142.59	129.92	1390.48	149.56	51.69	1369.76	148.87	110.16	1252.05	-147.14	43.83	1212.70	-140.17	48.85	1317.63	-174.28	1525.43	1148.16	-112.21	696.17	1202.95	-93.57	1432.41	-1401.36	61.95	1671.88	1364.55	-176.75	1692.99	1369.15	-60.37	1690.58	1243.87	-172.38	1794.05	1248.10	-41.02	1789.59	-348.31	1331.67	71.01	212.32	1180.28	75.32	-192.90
10.55000	1607.74	144.34	136.65	1568.93	140.90	128.11	1390.24	148.72	50.48	1369.96	147.93	108.94	1251.54	-147.21	43.86	1213.82	-140.03	49.20	1052.33	-145.38	211.50	1032.16	-140.50	178.36	1204.61	-92.23	1432.09	-1401.36	61.95	1671.88	1367.61	-175.06	1692.66	1372.15	-58.80	1690.12	1246.62	-170.27	1793.82	1251.04	-39.13	1789.13	-353.43	1332.57	69.42	214.93	1180.45	75.95	-190.00
10.56000	1607.47	141.65	134.14	1569.37	137.61	126.17	1389.82	147.09	48.80	1369.73	146.96	107.68	1252.07	-147.00	43.97	1214.21	-140.10	49.32	1017.82	-141.69	40.69	1013.91	-144.94	96.26	1207.41	-90.76	1431.85	-1401.36	61.95	1671.88	1370.74	-173.30	1692.21	1375.05	-56.42	1689.58	1249.41	-167.96	1793.61	1254.03	-37.14	1788.71	-354.93	1333.26	69.17	212.42	1181.44	75.23	-193.94
10.57000	1606.90	139.27	131.30	1567.12	135.14	123.17	1388.35	147.11	47.75	1368.92	146.58	106.38	1252.46	-147.26	44.29	1213.92	-140.08	49.18	1017.82	-141.84	40.82	1013.91	-145.12	96.42	1210.62	-89.40	1431.39	-1401.36	61.95	1671.88	1373.84	-171.41	1691.94	1378.16	-54.65	1688.90	1252.10	-165.75	1793.39	1256.95	-34.83	1788.22	-351.23	1330.84	70.51	212.06	1182.41	74.95	-193.30
10.58000	1605.88	136.56	128.40	1566.19	132.75	120.66	1386.78	146.11	45.88	1367.70	145.95	104.95	1252.18	-147.39	44.00	1214.03	-140.16	49.30	1018.13	-141.63	42.21	1014.16	-144.80	97.12	1213.56	-87.77	1431.13	-1401.36	61.95	1671.88	1376.15	-169.69	1691.61	1381.44	-52.94	1688.41	1254.80	-163.62	1793.13	1259.96	-32.59	1787.79	-356.42	1331.10	69.59	211.35	1181.55	74.98	-193.19
10.59000	1604.62	134.28	125.04	1564.51	130.95	117.50	1385.06	145.08	44.07	1366.39	144.66	103.10	1251.15	-147.34	43.89	1213.65	-140.28	49.09	1328.50	-166.56	1524.42	1186.70	-101.17	835.73	1216.37	-86.27	1430.81	-1401.36	61.95	1671.88	1378.37	-168.19	1691.30	1384.07	-51.18	1687.90	1257.51	-161.22	1792.92	1262.82	-29.92	1787.22	-351.32	1330.69	70.81	216.04	1180.21	76.26	-193.02
10.60000	1602.92	131.76	121.53	1561.67	128.09	114.10	1382.88	143.79	42.05	1364.61	144.12	101.39	1251.68	-147.76	44.19	1213.90	-140.37	49.17	1053.63	-144.39	211.43	1037.70	-138.60	197.61	1219.01	-84.62	1430.53	-1401.36	61.95	1671.88	1381.07	-166.41	1691.07	1386.80	-49.31	1687.49	1260.18	-158.86	1792.70	1265.75	-27.53	1786.72	-354.78	1332.81	69.48	214.67	1181.74	75.65	-192.17
10.61000	1600.62	128.63	118.33	1561.44	125.51	111.46	1380.26	143.41	40.80	1362.82	142.67	99.44	1251.39	-147.55	44.13	1213.57	-140.52	49.13	1017.83	-141.80	40.88	1014.06	-144.57	96.46	1222.90	-82.86	1430.08	-1401.36	61.95	1671.88	1384.45	-164.21	1690.83	1389.82	-47.54	1687.15	1262.84	-156.37	1792.47	1268.77	-25.17	1786.21	-353.21	1332.64	70.02	213.71	1181.51	75.49	-190.15
10.62000	1598.50	125.51	116.09	1557.94	123.48	108.00	1378.67	142.61	39.45	1361.39	141.51	97.82	1251.68	-147.95	44.45	1213.33	-140.57	49.10	1017.87	-141.48	40.73	1014.03	-144.50	96.45	1224.84	-81.22	1429.81	-1401.36	61.95	1671.88	1387.34	-162.22	1690.71	1393.86	-45.50	1686.60	1265.57	-153.59	1792.29	1271.75	-22.51	1785.74	-352.83	1332.09	69.94	214.54	1181.12	75.42	-193.13
10.63000	1598.02	123.48	115.02	1558.48	121.80	106.97	1378.94	142.52	38.80	1361.39	140.81	96.50	1251.57	-147.27	44.47	1213.22	-140.55	49.04	1018.12	-141.52	42.20	1014.28	-144.30	97.28	1228.56	-79.41	1429.47	-1401.36	61.95	1671.88	1389.76	-160.11	1690.74	1396.14	-43.03	1686.21	1268.30	-150.80	1792.12	1274.87	-20.08	1785.28	-352.61	1330.90	70.32	212.12	1181.83	74.86	-195.52
10.64000	1600.42	125.77	112.97	1559.80	120.76	105.80	1380.11	142.32	38.62	1363.15	140.73	96.11	1252.61	-147.83	44.76	1213.74	-140.66	49.28	1341.03	-157.64	1524.32	1207.26	-92.27	891.15	1232.42	-77.42	1429.08	-1401.36	61.95	1671.88	1392.32	-158.27	1690.61	1393.25	-43.55	1688.59	1271.07	-148.08	1792.03	1278.06	-17.46	1784.90	-356.14	1333.17	69.28	210.75	1182.08	74.60	-195.41
10.65000	1601.98	125.79	119.06	1562.92	120.36	102.28	1380.92	142.45	38.74	1365.45	140.59	95.82	1251.23	-147.68	44.68	1213.19	-140.73	49.09	1054.99	-143.39	211.38	1040.39	-137.53	205.56	1235.75	-75.49	1428.89	-1401.36	61.95	1671.88	1395.59	-156.12	1690.74	1401.90	-39.38	1686.12	1273.92	-145.35	1792.04	1281.27	-14.64	1784.59	-356.17	1333.39	69.75	210.07	1181.93	74.42	-195.42
10.66000	1603.28	126.24	114.05	1564.11	121.73	98.21	1382.13	141.48	38.22	1367.41	140.43	95.39	1250.62	-147.85	44.66	1212.98	-140.93	49.17	1017.74	-141.95	40.87	1014.11	-144.46	96.81	1238.29	-73.49	1428.77	-1401.36	61.95	1671.88	1399.16	-153.65	1691.07	1425.24	-28.42	1676.79	1276.89	-142.32	1792.20	1284.51	-11.37	1784.35	-356.00	1333.09	69.33	214.15	1180.13	76.07	-194.35
10.67000	1602.50	126.69	108.55	1565.23	121.59	93.62	1382.51	142.41	38.23	1369.16	140.87	95.22	1251.76	-147.87	45.00	1213.43	-140.70	49.12	1017.81	-141.61	40.78	1014.17	-144.19	96.82	1242.09	-71.45	1428.79	-1401.36	61.95	1671.88	1402.56	-151.14	1691.41	1433.33	-24.61	1674.71	1279.96	-139.13	1792.42	1288.01	-8.55	1784.24	-355.10	1333.02	69.26	212.64	1180.43	75.42	-194.79
[truncated: 903 more rows]
[truncated: 35 more columns]
