# Supplementary material for: The impact of mobile phone use on where we look and how we walk when negotiating floor based obstacles
Source: PLoS One. 2017 Jun 30;12(6):e0179802. doi: 10.1371/journal.pone.0179802 (PMC5493336; doi:10.1371/journal.pone.0179802)
Supplement: S1 File — (ZIP) [file pone.0179802.s001.zip › Gait/PP13/JN obs no phone 1.txt]

CODAmotion Analysis Text
Codamotion Analysis Text Save of: JN obs no phone 1.mdf
Time	Markers
Time	1:LTOE.X	1:LTOE.Y	1:LTOE.Z	2:L2nd.X	2:L2nd.Y	2:L2nd.Z	3:LHEE.X	3:LHEE.Y	3:LHEE.Z	4:LANK.X	4:LANK.Y	4:LANK.Z	5:RTOE.X	5:RTOE.Y	5:RTOE.Z	6:R2nd.X	6:R2nd.Y	6:R2nd.Z	7:RHEE.X	7:RHEE.Y	7:RHEE.Z	8:RANK.X	8:RANK.Y	8:RANK.Z	9:STRN.X	9:STRN.Y	9:STRN.Z	10:Marker 10.X	10:Marker 10.Y	10:Marker 10.Z	11:FRHD.X	11:FRHD.Y	11:FRHD.Z	12:FLHD.X	12:FLHD.Y	12:FLHD.Z	13:BRHD.X	13:BRHD.Y	13:BRHD.Z	14:BLHD.X	14:BLHD.Y	14:BLHD.Z	15:BLSTEP.X	15:BLSTEP.Y	15:BLSTEP.Z	16:FLSTEP.X	16:FLSTEP.Y	16:FLSTEP.Z	17:BRSTEP.X
(s)	(mm)	(mm)	(mm)	(mm)	(mm)	(mm)	(mm)	(mm)	(mm)	(mm)	(mm)	(mm)	(mm)	(mm)	(mm)	(mm)	(mm)	(mm)	(mm)	(mm)	(mm)	(mm)	(mm)	(mm)	(mm)	(mm)	(mm)	(mm)	(mm)	(mm)	(mm)	(mm)	(mm)	(mm)	(mm)	(mm)	(mm)	(mm)	(mm)	(mm)	(mm)	(mm)	(mm)	(mm)	(mm)	(mm)	(mm)	(mm)	(mm)
0.00000	-3626.65	155.47	-33.07	-3715.76	174.84	-38.99	-3789.64	134.99	-50.69	-3738.32	137.55	-1.71	-2773.86	23.04	3.22	602.97	-246.91	70.89	1120.02	-231.44	78.20	-1773.49	29.23	311.03	-3895.04	204.99	1333.34	0.00	0.00	0.00	-4012.43	125.30	1670.83	-4130.52	177.43	1714.25	-897.29	76.53	1802.88	-3171.65	233.55	1297.11	497.84	-203.47	59.65	930.97	-194.68	63.39	470.83
0.01000	-3626.65	155.47	-33.07	-3715.76	174.84	-38.99	-3789.64	134.99	-50.69	-3738.32	137.55	-1.71	-2773.86	23.04	3.22	602.97	-246.91	70.89	1120.02	-231.44	78.20	-1773.49	29.23	311.03	-3895.04	204.99	1333.34	0.00	0.00	0.00	-4012.43	125.30	1670.83	-4130.52	177.43	1714.25	-897.29	76.53	1802.88	-3171.65	233.55	1297.11	497.84	-203.47	59.65	930.97	-194.68	63.39	470.83
0.02000	-3626.65	155.47	-33.07	-3715.76	174.84	-38.99	-3789.64	134.99	-50.69	-3738.32	137.55	-1.71	-2773.86	23.04	3.22	602.97	-246.91	70.89	1120.02	-231.44	78.20	-1773.49	29.23	311.03	-3895.04	204.99	1333.34	0.00	0.00	0.00	-4012.43	125.30	1670.83	-4130.52	177.43	1714.25	-897.29	76.53	1802.88	-3171.65	233.55	1297.11	497.84	-203.47	59.65	930.97	-194.68	63.39	470.83
0.03000	-3626.65	155.47	-33.07	-3715.76	174.84	-38.99	-3789.72	134.99	-50.68	-3738.46	137.56	-1.70	-2773.86	23.04	3.22	602.35	-246.87	70.85	1119.91	-231.43	78.16	-1773.49	29.23	311.03	-3895.04	204.99	1333.34	0.00	0.00	0.00	-4012.43	125.30	1670.83	-4130.52	177.43	1714.25	-897.29	76.53	1802.88	-3172.57	233.62	1297.48	497.99	-203.54	59.67	931.29	-194.74	63.41	471.01
0.04000	-3626.65	155.47	-33.07	-3715.76	174.84	-38.99	-3868.60	142.03	-43.42	-3875.99	147.71	9.70	-2773.86	23.04	3.22	600.51	-246.75	70.73	1119.60	-231.41	78.04	-1773.49	29.23	311.03	-3895.04	204.99	1333.34	0.00	0.00	0.00	-4012.43	125.30	1670.83	-4130.52	177.43	1714.25	-897.29	76.53	1802.88	-4087.54	300.99	1671.10	655.03	-268.08	78.52	1254.28	-261.49	85.33	649.26
0.05000	-3626.65	155.47	-33.07	-3715.76	174.84	-38.99	-3851.90	140.03	-40.22	-3880.51	145.46	8.50	-2773.86	23.04	3.22	597.45	-246.56	70.53	1119.07	-231.36	77.84	-1773.49	29.23	311.03	-3895.04	204.99	1333.34	0.00	0.00	0.00	-4012.43	125.30	1670.83	-4130.52	177.43	1714.25	-897.29	76.53	1802.88	-4083.44	301.81	1670.46	654.82	-268.14	78.66	1254.30	-261.54	85.18	649.44
0.06000	-3626.65	155.47	-33.07	-3715.76	174.84	-38.99	-3854.95	139.69	-41.75	-3905.95	146.47	3.40	-2773.86	23.04	3.22	593.19	-246.30	70.25	1118.34	-231.31	77.56	-1773.49	29.23	311.03	-3895.04	204.99	1333.34	0.00	0.00	0.00	-4012.43	125.30	1670.83	-4130.52	177.43	1714.25	-897.29	76.53	1802.88	-4087.63	302.43	1670.63	655.07	-268.31	78.52	1254.07	-261.73	85.02	649.41
0.07000	-3626.65	155.47	-33.07	-3715.76	174.84	-38.99	-3865.76	140.51	-42.02	-3889.32	145.95	6.99	-2773.86	23.04	3.22	587.75	-245.95	69.90	1117.40	-231.23	77.20	-1773.49	29.23	311.03	-3895.04	204.99	1333.34	0.00	0.00	0.00	-4012.43	125.30	1670.83	-4130.52	177.43	1714.25	-897.29	76.53	1802.88	-4093.32	302.62	1671.25	655.35	-268.21	78.79	1254.41	-261.66	85.18	649.66
0.08000	-3626.65	155.47	-33.07	-3715.76	174.84	-38.99	-3841.07	140.25	-38.57	-3851.95	147.44	12.46	-2773.86	23.04	3.22	581.14	-245.54	69.47	1116.26	-231.14	76.76	-1773.49	29.23	311.03	-3895.04	204.99	1333.34	0.00	0.00	0.00	-4012.43	125.30	1670.83	-4130.52	177.43	1714.25	-897.29	76.53	1802.88	-4090.06	302.63	1670.30	655.70	-268.00	78.95	1253.90	-261.33	85.27	649.37
0.09000	-3626.65	155.47	-33.07	-3715.76	174.84	-38.99	-3890.02	140.66	-46.28	-3881.09	147.12	7.45	-2773.86	23.04	3.22	573.37	-245.05	68.96	1114.91	-231.03	76.24	-1773.49	29.23	311.03	-3895.04	204.99	1333.34	0.00	0.00	0.00	-4012.43	125.30	1670.83	-4130.52	177.43	1714.25	-897.29	76.53	1802.88	-4087.58	301.65	1669.91	654.25	-268.36	78.36	1253.99	-261.58	85.07	648.67
0.10000	-3626.65	155.47	-33.07	-3715.76	174.84	-38.99	-3848.97	141.18	-40.34	-3883.65	144.92	8.29	-2773.86	23.04	3.22	564.47	-244.49	68.38	1113.36	-230.91	75.65	-1773.49	29.23	311.03	-3895.04	204.99	1333.34	0.00	0.00	0.00	-4012.43	125.30	1670.83	-4130.52	177.43	1714.25	-897.29	76.53	1802.88	-4082.39	301.79	1669.91	655.17	-268.59	78.61	1253.77	-261.73	84.91	648.68
0.11000	-3626.65	155.47	-33.07	-3715.76	174.84	-38.99	-3851.07	141.83	-40.35	-3869.11	145.70	10.19	-2773.86	23.04	3.22	554.43	-243.86	67.73	1111.60	-230.77	74.98	-1773.49	29.23	311.03	-3895.04	204.99	1333.34	0.00	0.00	0.00	-4012.43	125.30	1670.83	-4130.52	177.43	1714.25	-897.29	76.53	1802.88	-4076.56	302.95	1669.69	655.56	-268.75	78.82	1253.66	-262.13	84.90	648.72
0.12000	-3626.65	155.47	-33.07	-3715.76	174.84	-38.99	-3832.59	140.66	-36.96	-3873.40	146.41	8.43	-2773.86	23.04	3.22	543.28	-243.16	67.01	1109.65	-230.61	74.24	-1773.49	29.23	311.03	-3895.04	204.99	1333.34	0.00	0.00	0.00	-4012.43	125.30	1670.83	-4130.52	177.43	1714.25	-897.29	76.53	1802.88	-4082.86	303.21	1670.34	654.53	-268.47	78.48	1254.31	-261.83	84.99	648.37
0.13000	-3626.65	155.47	-33.07	-3715.76	174.84	-38.99	-3845.09	141.33	-39.62	-3867.78	146.90	9.83	-2773.86	23.04	3.22	531.03	-242.39	66.22	1107.50	-230.44	73.42	-1773.49	29.23	311.03	-3895.04	204.99	1333.34	0.00	0.00	0.00	-4012.43	125.30	1670.83	-4130.52	177.43	1714.25	-897.29	76.53	1802.88	-4079.82	303.42	1669.63	654.89	-268.50	78.38	1254.71	-261.99	85.16	648.84
0.14000	-3626.65	155.47	-33.07	-3715.76	174.84	-38.99	-3849.85	140.70	-39.07	-3860.95	146.58	12.30	-2773.86	23.04	3.22	517.70	-241.56	65.35	1105.15	-230.26	72.52	-1773.49	29.23	311.03	-3895.04	204.99	1333.34	0.00	0.00	0.00	-4012.43	125.30	1670.83	-4130.52	177.43	1714.25	-897.29	76.53	1802.88	-4071.91	303.93	1670.18	654.74	-268.23	78.70	1254.44	-261.92	85.17	648.88
0.15000	-3626.65	155.47	-33.07	-3715.76	174.84	-38.99	-3865.99	139.59	-41.82	-3865.03	145.58	10.57	-2773.86	23.04	3.22	503.30	-240.65	64.42	1102.60	-230.05	71.55	-1773.49	29.23	311.03	-3895.04	204.99	1333.34	0.00	0.00	0.00	-4012.43	125.30	1670.83	-4130.52	177.43	1714.25	-897.29	76.53	1802.88	-4096.43	304.31	1670.98	654.75	-268.44	78.52	1254.51	-261.81	85.11	648.36
0.16000	-3626.65	155.47	-33.07	-3715.76	174.84	-38.99	-3865.47	140.63	-43.67	-3876.20	146.57	10.11	-2773.86	23.04	3.22	487.84	-239.68	63.42	1099.86	-229.83	70.51	-1773.49	29.23	311.03	-3895.04	204.99	1333.34	0.00	0.00	0.00	-4012.43	125.30	1670.83	-4130.52	177.43	1714.25	-897.29	76.53	1802.88	-4089.93	304.01	1669.21	654.75	-268.69	78.55	1254.94	-262.02	85.12	648.12
0.17000	-3626.65	155.47	-33.07	-3715.76	174.84	-38.99	-3883.05	141.61	-46.02	-3878.41	145.78	8.50	-2773.86	23.04	3.22	471.34	-238.65	62.35	1096.92	-229.60	69.39	-1773.49	29.23	311.03	-3895.04	204.99	1333.34	0.00	0.00	0.00	-4012.43	125.30	1670.83	-4130.52	177.43	1714.25	-897.29	76.53	1802.88	-4075.09	303.81	1670.11	654.73	-268.74	78.41	1253.90	-261.75	85.08	647.51
0.18000	-3626.65	155.47	-33.07	-3715.76	174.84	-38.99	-3858.89	142.03	-41.94	-3847.96	146.10	14.20	-2773.86	23.04	3.22	453.81	-237.55	61.22	1093.79	-229.35	68.20	-1773.49	29.23	311.03	-3895.04	204.99	1333.34	0.00	0.00	0.00	-4012.43	125.30	1670.83	-4130.52	177.43	1714.25	-897.29	76.53	1802.88	-4094.21	304.54	1671.27	655.45	-268.42	78.73	1253.84	-261.71	84.95	648.94
0.19000	-3626.65	155.47	-33.07	-3715.76	174.84	-38.99	-3878.16	141.49	-44.14	-3854.00	145.08	13.07	-2773.86	23.04	3.22	435.26	-236.38	60.02	1090.47	-229.09	66.94	-1773.49	29.23	311.03	-3895.04	204.99	1333.34	0.00	0.00	0.00	-4012.43	125.30	1670.83	-4130.52	177.43	1714.25	-897.29	76.53	1802.88	-4089.38	304.33	1670.87	654.98	-268.74	78.36	1254.45	-261.91	85.02	649.35
0.20000	-3626.65	155.47	-33.07	-3715.76	174.84	-38.99	-3847.38	140.83	-39.97	-3905.92	147.14	5.03	-2773.86	23.04	3.22	415.72	-235.15	58.76	1086.96	-228.81	65.61	-1773.49	29.23	311.03	-3895.04	204.99	1333.34	0.00	0.00	0.00	-4012.43	125.30	1670.83	-4130.52	177.43	1714.25	-897.29	76.53	1802.88	-4099.68	305.48	1670.42	655.18	-268.26	78.54	1254.16	-261.87	85.02	648.82
0.21000	-3626.65	155.47	-33.07	-3715.76	174.84	-38.99	-3840.41	139.94	-39.22	-3907.96	145.11	5.46	-2773.86	23.04	3.22	395.19	-233.86	57.44	1083.26	-228.51	64.20	-1773.49	29.23	311.03	-3895.04	204.99	1333.34	0.00	0.00	0.00	-4012.43	125.30	1670.83	-4130.52	177.43	1714.25	-897.29	76.53	1802.88	-4092.23	305.55	1670.06	655.59	-268.02	78.77	1253.46	-261.67	84.91	649.25
0.22000	-3626.65	155.47	-33.07	-3715.76	174.84	-38.99	-3857.64	139.75	-41.01	-3890.21	145.58	6.24	-2773.86	23.04	3.22	373.69	-232.51	56.06	1079.37	-228.20	62.73	-1773.49	29.23	311.03	-3895.04	204.99	1333.34	0.00	0.00	0.00	-4012.43	125.30	1670.83	-4130.52	177.43	1714.25	-897.29	76.53	1802.88	-4085.72	305.10	1669.80	656.58	-268.25	79.02	1253.59	-261.97	84.80	649.01
0.23000	-3626.65	155.47	-33.07	-3715.76	174.84	-38.99	-3846.46	140.39	-39.80	-3886.06	145.78	9.24	-2773.86	23.04	3.22	351.24	-231.10	54.61	1075.29	-227.88	61.18	-1773.49	29.23	311.03	-3895.04	204.99	1333.34	0.00	0.00	0.00	-4012.43	125.30	1670.83	-4130.52	177.43	1714.25	-897.29	76.53	1802.88	-4092.27	305.47	1670.49	655.51	-268.28	78.60	1253.73	-261.90	84.92	648.81
0.24000	-3626.65	155.47	-33.07	-3715.76	174.84	-38.99	-3877.29	141.25	-44.98	-3941.86	145.65	0.20	-2773.86	23.04	3.22	327.84	-229.64	53.11	1071.03	-227.54	59.57	-1773.49	29.23	311.03	-3895.04	204.99	1333.34	0.00	0.00	0.00	-4012.43	125.30	1670.83	-4130.52	177.43	1714.25	-897.29	76.53	1802.88	-4080.86	305.38	1670.04	655.03	-268.28	78.57	1253.48	-262.00	84.82	648.06
0.25000	-3626.65	155.47	-33.07	-3715.76	174.84	-38.99	-3864.21	139.11	-41.59	-3924.42	147.72	2.74	-2773.86	23.04	3.22	303.51	-228.11	51.55	1066.58	-227.18	57.89	-1773.49	29.23	311.03	-3895.04	204.99	1333.34	0.00	0.00	0.00	-4012.43	125.30	1670.83	-4130.52	177.43	1714.25	-897.29	76.53	1802.88	-4091.52	306.09	1670.44	654.86	-268.41	78.52	1253.55	-262.08	84.77	649.05
0.26000	-3626.65	155.47	-33.07	-3715.76	174.84	-38.99	-3835.09	140.36	-37.85	-3877.33	147.16	9.18	-2773.86	23.04	3.22	278.27	-226.52	49.93	1061.95	-226.81	56.14	-1773.49	29.23	311.03	-3895.04	204.99	1333.34	0.00	0.00	0.00	-4012.43	125.30	1670.83	-4130.52	177.43	1714.25	-897.29	76.53	1802.88	-4089.64	306.94	1670.68	655.11	-268.59	78.54	1254.50	-261.82	85.29	648.56
0.27000	-3626.65	155.47	-33.07	-3715.76	174.84	-38.99	-3843.09	141.68	-39.23	-3896.68	145.42	5.25	-2773.86	23.04	3.22	252.12	-224.88	48.25	1057.14	-226.43	54.32	-1773.49	29.23	311.03	-3895.04	204.99	1333.34	0.00	0.00	0.00	-4012.43	125.30	1670.83	-4130.52	177.43	1714.25	-897.29	76.53	1802.88	-4087.19	306.67	1669.97	654.86	-268.67	78.41	1254.26	-261.70	85.14	648.76
0.28000	-3626.65	155.47	-33.07	-3715.76	174.84	-38.99	-3866.34	139.68	-43.46	-3873.52	146.56	10.32	-2773.86	23.04	3.22	225.10	-223.18	46.52	1052.14	-226.03	52.43	-1773.49	29.23	311.03	-3895.04	204.99	1333.34	0.00	0.00	0.00	-4012.43	125.30	1670.83	-4130.52	177.43	1714.25	-897.29	76.53	1802.88	-4080.58	306.34	1669.18	654.97	-268.61	78.48	1253.82	-261.92	85.01	649.29
0.29000	-3626.65	155.47	-33.07	-3715.76	174.84	-38.99	-3870.56	139.32	-43.87	-3870.40	146.16	10.68	-2773.86	23.04	3.22	197.20	-221.43	44.74	1046.97	-225.62	50.48	-1773.49	29.23	311.03	-3895.04	204.99	1333.34	0.00	0.00	0.00	-4012.43	125.30	1670.83	-4130.52	177.43	1714.25	-897.29	76.53	1802.88	-4074.66	306.98	1669.11	655.06	-268.98	78.53	1253.59	-262.11	84.88	648.59
0.30000	-3626.65	155.47	-33.07	-3715.76	174.84	-38.99	-3865.44	140.31	-41.12	-3884.58	147.10	7.66	-2773.86	23.04	3.22	168.44	-219.62	42.90	1041.62	-225.19	48.46	-1773.49	29.23	311.03	-3895.04	204.99	1333.34	0.00	0.00	0.00	-4012.43	125.30	1670.83	-4130.52	177.43	1714.25	-897.29	76.53	1802.88	-4090.35	306.73	1669.99	655.53	-268.60	78.62	1253.62	-262.12	84.72	648.60
0.31000	-3626.65	155.47	-33.07	-3715.76	174.84	-38.99	-3835.99	138.85	-38.07	-3872.31	145.93	9.67	-2773.86	23.04	3.22	138.84	-217.77	41.01	1036.09	-224.75	46.38	-1773.49	29.23	311.03	-3895.04	204.99	1333.34	0.00	0.00	0.00	-4012.43	125.30	1670.83	-4130.52	177.43	1714.25	-897.29	76.53	1802.88	-4091.16	307.69	1669.76	654.54	-268.63	78.39	1254.36	-262.00	84.95	648.81
0.32000	-3626.65	155.47	-33.07	-3715.76	174.84	-38.99	-3856.17	141.22	-41.29	-3869.63	147.22	10.08	-2773.86	23.04	3.22	108.41	-215.85	39.07	1030.38	-224.29	44.23	-1773.49	29.23	311.03	-3895.04	204.99	1333.34	0.00	0.00	0.00	-4012.43	125.30	1670.83	-4130.52	177.43	1714.25	-897.29	76.53	1802.88	-4088.87	307.50	1669.58	654.75	-268.36	78.42	1254.61	-261.82	85.13	649.01
0.33000	-3626.65	155.47	-33.07	-3715.76	174.84	-38.99	-3884.28	139.20	-45.59	-3857.06	148.40	11.30	-2773.86	23.04	3.22	77.16	-213.89	37.08	1024.50	-223.82	42.02	-1773.49	29.23	311.03	-3895.04	204.99	1333.34	0.00	0.00	0.00	-4012.43	125.30	1670.83	-4130.52	177.43	1714.25	-897.29	76.53	1802.88	-4094.27	307.71	1669.50	655.36	-268.21	78.90	1254.44	-261.74	85.14	649.45
0.34000	-3626.65	155.47	-33.07	-3715.76	174.84	-38.99	-3862.47	141.11	-42.75	-3866.74	146.91	10.60	-2773.86	23.04	3.22	45.12	-211.88	35.03	1018.45	-223.34	39.74	-1773.49	29.23	311.03	-3895.04	204.99	1333.34	0.00	0.00	0.00	-4012.43	125.30	1670.83	-4130.52	177.43	1714.25	-897.29	76.53	1802.88	-4094.12	308.79	1669.37	655.16	-268.23	78.80	1254.02	-261.87	85.05	649.35
0.35000	-3626.65	155.47	-33.07	-3715.76	174.84	-38.99	-3852.93	139.67	-40.02	-3885.70	146.30	8.64	-2773.86	23.04	3.22	12.28	-209.82	32.95	1012.22	-222.84	37.40	-1773.49	29.23	311.03	-3895.04	204.99	1333.34	0.00	0.00	0.00	-4012.43	125.30	1670.83	-4130.52	177.43	1714.25	-897.29	76.53	1802.88	-4096.56	309.69	1669.97	655.73	-268.20	78.72	1254.46	-261.83	85.24	649.02
0.36000	-3626.65	155.47	-33.07	-3715.76	174.84	-38.99	-3845.27	141.06	-38.91	-3879.48	147.17	9.43	-2773.86	23.04	3.22	-21.32	-207.71	30.81	1005.83	-222.33	35.00	-1773.49	29.23	311.03	-3895.04	204.99	1333.34	0.00	0.00	0.00	-4012.43	125.30	1670.83	-4130.52	177.43	1714.25	-897.29	76.53	1802.88	-4108.48	309.61	1670.46	655.44	-268.50	78.53	1254.34	-261.80	85.27	649.34
0.37000	-3626.65	155.47	-33.07	-3715.76	174.84	-38.99	-3871.95	141.62	-43.44	-3881.10	145.68	7.97	-2773.86	23.04	3.22	-55.68	-205.55	28.63	999.26	-221.81	32.54	-1773.49	29.23	311.03	-3895.04	204.99	1333.34	0.00	0.00	0.00	-4012.43	125.30	1670.83	-4130.52	177.43	1714.25	-897.29	76.53	1802.88	-4113.23	309.19	1670.53	656.24	-268.14	78.99	1254.13	-261.77	85.28	649.49
0.38000	-3626.65	155.47	-33.07	-3715.76	174.84	-38.99	-3845.12	140.23	-38.79	-3892.94	145.10	7.33	-2773.86	23.04	3.22	-90.79	-203.34	26.40	992.53	-221.27	30.01	-1773.49	29.23	311.03	-3895.04	204.99	1333.34	0.00	0.00	0.00	-4012.43	125.30	1670.83	-4130.52	177.43	1714.25	-897.29	76.53	1802.88	-4097.63	308.64	1669.96	655.35	-267.82	78.82	1253.78	-261.78	85.14	648.95
0.39000	-3626.65	155.47	-33.07	-3715.76	174.84	-38.99	-3842.20	140.66	-39.42	-3867.98	145.33	12.00	-2773.86	23.04	3.22	-126.63	-201.09	24.13	985.62	-220.72	27.43	-1773.49	29.23	311.03	-3895.04	204.99	1333.34	0.00	0.00	0.00	-4012.43	125.30	1670.83	-4130.52	177.43	1714.25	-897.29	76.53	1802.88	-4087.12	308.40	1668.99	655.20	-268.24	78.56	1253.96	-261.89	85.02	648.29
0.40000	-3626.65	155.47	-33.07	-3715.76	174.84	-38.99	-3843.78	140.46	-39.46	-3856.14	147.08	12.12	-2773.86	23.04	3.22	-163.18	-198.79	21.82	978.55	-220.16	24.78	-1773.49	29.23	311.03	-3895.04	204.99	1333.34	0.00	0.00	0.00	-4012.43	125.30	1670.83	-4130.52	177.43	1714.25	-897.29	76.53	1802.88	-4097.71	310.65	1669.94	655.72	-268.46	78.68	1254.08	-261.95	84.89	648.17
0.41000	-3626.65	155.47	-33.07	-3715.76	174.84	-38.99	-3862.64	139.93	-42.56	-3873.69	146.56	11.37	-2773.86	23.04	3.22	-200.43	-196.45	19.47	971.32	-219.58	22.07	-1773.49	29.23	311.03	-3895.04	204.99	1333.34	0.00	0.00	0.00	-4012.43	125.30	1670.83	-4130.52	177.43	1714.25	-897.29	76.53	1802.88	-4106.66	309.49	1669.80	655.15	-268.43	78.58	1253.90	-261.82	85.06	648.58
0.42000	-3626.65	155.47	-33.07	-3715.76	174.84	-38.99	-3843.62	140.53	-39.08	-3853.08	147.14	13.41	-2773.86	23.04	3.22	-238.37	-194.07	17.07	963.92	-218.99	19.31	-1773.49	29.23	311.03	-3895.04	204.99	1333.34	0.00	0.00	0.00	-4012.43	125.30	1670.83	-4130.52	177.43	1714.25	-897.29	76.53	1802.88	-4093.48	308.75	1670.06	654.59	-268.58	78.55	1254.07	-261.63	85.21	649.78
0.43000	-3626.65	155.47	-33.07	-3715.76	174.84	-38.99	-3849.12	140.02	-40.49	-3899.54	146.75	5.41	-2773.86	23.04	3.22	-276.99	-191.64	14.64	956.36	-218.38	16.48	-1773.49	29.23	311.03	-3895.04	204.99	1333.34	0.00	0.00	0.00	-4012.43	125.30	1670.83	-4130.52	177.43	1714.25	-897.29	76.53	1802.88	-4098.84	308.55	1670.63	655.41	-268.41	78.71	1254.18	-261.68	85.15	649.45
0.44000	-3626.65	155.47	-33.07	-3715.76	174.84	-38.99	-3856.80	141.07	-41.17	-3876.71	146.36	9.83	-2773.86	23.04	3.22	-316.26	-189.17	12.16	948.64	-217.76	13.60	-1773.49	29.23	311.03	-3895.04	204.99	1333.34	0.00	0.00	0.00	-4012.43	125.30	1670.83	-4130.52	177.43	1714.25	-897.29	76.53	1802.88	-4101.58	309.50	1670.03	656.00	-268.32	78.93	1254.52	-261.94	85.33	648.72
0.45000	-3626.65	155.47	-33.07	-3715.76	174.84	-38.99	-3832.77	140.87	-37.33	-3877.85	146.85	8.98	-2773.86	23.04	3.22	-356.18	-186.67	9.65	940.76	-217.13	10.66	-1773.49	29.23	311.03	-3895.04	204.99	1333.34	0.00	0.00	0.00	-4012.43	125.30	1670.83	-4130.52	177.43	1714.25	-897.29	76.53	1802.88	-4087.00	308.70	1669.94	655.03	-268.65	78.43	1254.10	-261.85	85.10	648.69
0.46000	-3626.65	155.47	-33.07	-3715.76	174.84	-38.99	-3826.26	141.52	-34.98	-3889.20	145.63	7.56	-2773.86	23.04	3.22	-396.72	-184.12	7.10	932.72	-216.49	7.66	-1773.49	29.23	311.03	-3895.04	204.99	1333.34	0.00	0.00	0.00	-4012.43	125.30	1670.83	-4130.52	177.43	1714.25	-897.29	76.53	1802.88	-4092.78	310.58	1670.43	654.77	-268.29	78.63	1253.38	-261.64	84.96	648.11
0.47000	-3626.65	155.47	-33.07	-3715.76	174.84	-38.99	-3841.65	140.24	-37.68	-3892.07	146.64	6.47	-2773.86	23.04	3.22	-437.89	-181.53	4.52	924.52	-215.84	4.61	-1773.49	29.23	311.03	-3895.04	204.99	1333.34	0.00	0.00	0.00	-4012.43	125.30	1670.83	-4130.52	177.43	1714.25	-897.29	76.53	1802.88	-4085.73	310.81	1669.89	653.90	-268.55	78.19	1253.60	-262.20	84.93	648.82
0.48000	-3626.65	155.47	-33.07	-3715.76	174.84	-38.99	-3902.86	140.62	-48.21	-3904.72	146.36	5.02	-2773.86	23.04	3.22	-479.65	-178.91	1.90	916.17	-215.17	1.50	-1773.49	29.23	311.03	-3895.04	204.99	1333.34	0.00	0.00	0.00	-4012.43	125.30	1670.83	-4130.52	177.43	1714.25	-897.29	76.53	1802.88	-4086.86	310.76	1669.26	654.25	-268.69	78.40	1254.42	-261.81	85.20	649.95
0.49000	-3626.65	155.47	-33.07	-3715.76	174.84	-38.99	-3863.65	141.34	-42.14	-3853.17	146.25	12.63	-2773.86	23.04	3.22	-522.01	-176.24	-0.75	907.66	-214.49	-1.67	-1773.49	29.23	311.03	-3895.04	204.99	1333.34	0.00	0.00	0.00	-4012.43	125.30	1670.83	-4130.52	177.43	1714.25	-897.29	76.53	1802.88	-4104.52	311.14	1669.69	655.52	-268.54	78.69	1254.44	-262.04	85.28	649.08
0.50000	-3626.65	155.47	-33.07	-3715.76	174.84	-38.99	-3823.69	139.72	-36.51	-3881.56	147.07	8.27	-2773.86	23.04	3.22	-564.93	-173.55	-3.44	898.99	-213.79	-4.89	-1773.49	29.23	311.03	-3895.04	204.99	1333.34	0.00	0.00	0.00	-4012.43	125.30	1670.83	-4130.52	177.43	1714.25	-897.29	76.53	1802.88	-4107.52	310.75	1669.70	655.81	-268.34	78.97	1254.60	-261.77	85.36	649.26
0.51000	-3626.65	155.47	-33.07	-3715.76	174.84	-38.99	-3841.58	140.06	-39.32	-3876.37	146.05	10.56	-2773.86	23.04	3.22	-608.42	-170.81	-6.15	890.17	-213.09	-8.16	-1773.49	29.23	311.03	-3895.04	204.99	1333.34	0.00	0.00	0.00	-4012.43	125.30	1670.83	-4130.52	177.43	1714.25	-897.29	76.53	1802.88	-4101.30	310.14	1669.52	654.86	-268.61	78.46	1254.42	-261.72	85.25	648.91
0.52000	-3626.65	155.47	-33.07	-3715.76	174.84	-38.99	-3866.76	140.39	-43.50	-3875.36	145.46	9.43	-2773.86	23.04	3.22	-652.45	-168.04	-8.90	881.21	-212.37	-11.49	-1773.49	29.23	311.03	-3895.04	204.99	1333.34	0.00	0.00	0.00	-4012.43	125.30	1670.83	-4130.52	177.43	1714.25	-897.29	76.53	1802.88	-4097.53	309.80	1669.32	655.20	-268.49	78.62	1254.56	-261.86	85.23	648.66
0.53000	-3626.65	155.47	-33.07	-3715.76	174.84	-38.99	-3871.69	141.28	-44.03	-3882.50	145.91	8.32	-2773.86	23.04	3.22	-697.01	-165.24	-11.67	872.09	-211.64	-14.87	-1773.49	29.23	311.03	-3895.04	204.99	1333.34	0.00	0.00	0.00	-4012.43	125.30	1670.83	-4130.52	177.43	1714.25	-897.29	76.53	1802.88	-4104.13	310.79	1669.54	655.75	-268.72	78.77	1253.75	-261.82	84.88	649.42
0.54000	-3626.65	155.47	-33.07	-3715.76	174.84	-38.99	-3833.73	139.22	-37.00	-3873.06	146.88	10.49	-2773.86	23.04	3.22	-742.09	-162.41	-14.48	862.82	-210.90	-18.30	-1773.49	29.23	311.03	-3895.04	204.99	1333.34	0.00	0.00	0.00	-4012.43	125.30	1670.83	-4130.52	177.43	1714.25	-897.29	76.53	1802.88	-4099.02	311.35	1670.02	655.88	-268.95	78.77	1254.29	-261.66	85.12	648.83
0.55000	-3626.65	155.47	-33.07	-3715.76	174.84	-38.99	-3865.36	140.68	-42.56	-3880.44	144.39	9.82	-2773.86	23.04	3.22	-787.68	-159.54	-17.31	853.40	-210.15	-21.79	-1773.49	29.23	311.03	-3895.04	204.99	1333.34	0.00	0.00	0.00	-4012.43	125.30	1670.83	-4130.52	177.43	1714.25	-897.29	76.53	1802.88	-4102.78	312.91	1669.67	655.28	-268.52	78.68	1254.54	-261.50	85.44	649.05
0.56000	-3626.65	155.47	-33.07	-3715.76	174.84	-38.99	-3859.54	141.99	-41.21	-3900.92	146.73	6.66	-2773.86	23.04	3.22	-833.75	-156.65	-20.17	843.84	-209.38	-25.32	-1773.49	29.23	311.03	-3895.04	204.99	1333.34	0.00	0.00	0.00	-4012.43	125.30	1670.83	-4130.52	177.43	1714.25	-897.29	76.53	1802.88	-4094.04	311.05	1669.61	654.07	-268.44	78.37	1254.17	-261.66	84.93	648.81
0.57000	-3626.65	155.47	-33.07	-3715.76	174.84	-38.99	-3869.74	140.09	-43.74	-3893.22	146.18	8.50	-2773.86	23.04	3.22	-880.29	-153.72	-23.05	834.13	-208.60	-28.91	-1773.49	29.23	311.03	-3895.04	204.99	1333.34	0.00	0.00	0.00	-4012.43	125.30	1670.83	-4130.52	177.43	1714.25	-897.29	76.53	1802.88	-4080.10	310.96	1669.11	655.59	-268.38	78.88	1253.96	-262.53	84.82	648.91
0.58000	-3626.65	155.47	-33.07	-3715.76	174.84	-38.99	-3838.17	140.71	-37.96	-3896.03	146.85	6.55	-2773.86	23.04	3.22	-927.30	-150.76	-25.96	824.28	-207.81	-32.55	-1773.49	29.23	311.03	-3895.04	204.99	1333.34	0.00	0.00	0.00	-4012.43	125.30	1670.83	-4130.52	177.43	1714.25	-897.29	76.53	1802.88	-4088.99	311.98	1669.07	656.04	-268.30	79.07	1254.31	-261.90	85.21	648.31
0.59000	-3626.65	155.47	-33.07	-3715.76	174.84	-38.99	-3863.84	141.33	-41.42	-3876.94	145.46	10.21	-2773.86	23.04	3.22	-974.75	-147.78	-28.89	814.29	-207.01	-36.23	-1773.49	29.23	311.03	-3895.04	204.99	1333.34	0.00	0.00	0.00	-4012.43	125.30	1670.83	-4130.52	177.43	1714.25	-897.29	76.53	1802.88	-4098.27	312.74	1670.42	654.76	-268.09	78.43	1254.22	-261.66	85.17	648.43
0.60000	-3626.65	155.47	-33.07	-3715.76	174.84	-38.99	-3823.41	140.87	-35.66	-3853.91	146.07	12.90	-2773.86	23.04	3.22	-1022.63	-144.77	-31.84	804.15	-206.20	-39.97	-1773.49	29.23	311.03	-3895.04	204.99	1333.34	0.00	0.00	0.00	-4012.43	125.30	1670.83	-4130.52	177.43	1714.25	-897.29	76.53	1802.88	-4095.45	312.39	1669.06	654.68	-268.16	78.51	1253.82	-262.12	84.91	649.53
0.61000	-3626.65	155.47	-33.07	-3715.76	174.84	-38.99	-3854.37	140.58	-40.02	-3876.84	146.36	9.47	-2773.86	23.04	3.22	-1070.93	-141.73	-34.81	793.87	-205.38	-43.76	-1773.49	29.23	311.03	-3895.04	204.99	1333.34	0.00	0.00	0.00	-4012.43	125.30	1670.83	-4130.52	177.43	1714.25	-897.29	76.53	1802.88	-4102.54	312.21	1668.88	655.80	-268.15	79.00	1253.97	-262.06	85.07	648.19
0.62000	-3626.65	155.47	-33.07	-3715.76	174.84	-38.99	-3852.44	140.06	-40.85	-3868.56	147.19	10.18	-2773.86	23.04	3.22	-1119.63	-138.67	-37.81	783.45	-204.54	-47.59	-1773.49	29.23	311.03	-3895.04	204.99	1333.34	0.00	0.00	0.00	-4012.43	125.30	1670.83	-4130.52	177.43	1714.25	-897.29	76.53	1802.88	-4094.20	311.42	1668.58	656.05	-268.29	78.88	1254.10	-261.93	85.09	649.10
0.63000	-3626.65	155.47	-33.07	-3715.76	174.84	-38.99	-3852.02	141.60	-39.47	-3900.52	147.49	6.71	-2773.86	23.04	3.22	-1168.72	-135.58	-40.82	772.90	-203.70	-51.47	-1773.49	29.23	311.03	-3895.04	204.99	1333.34	0.00	0.00	0.00	-4012.43	125.30	1670.83	-4130.52	177.43	1714.25	-897.29	76.53	1802.88	-4104.32	312.97	1669.39	654.86	-268.43	78.60	1254.15	-262.19	84.95	649.11
0.64000	-3626.65	155.47	-33.07	-3715.76	174.84	-38.99	-3874.54	139.95	-44.74	-3894.29	146.93	6.22	-2773.86	23.04	3.22	-1218.19	-132.47	-43.85	762.21	-202.84	-55.40	-1773.49	29.23	311.03	-3895.04	204.99	1333.34	0.00	0.00	0.00	-4012.43	125.30	1670.83	-4130.52	177.43	1714.25	-897.29	76.53	1802.88	-4112.83	313.17	1669.67	654.65	-268.14	78.56	1253.84	-261.91	85.03	649.23
0.65000	-3626.65	155.47	-33.07	-3715.76	174.84	-38.99	-3816.21	140.40	-34.44	-3854.36	146.84	14.05	-2773.86	23.04	3.22	-1268.01	-129.34	-46.90	751.38	-201.97	-59.37	-1773.49	29.23	311.03	-3895.04	204.99	1333.34	0.00	0.00	0.00	-4012.43	125.30	1670.83	-4130.52	177.43	1714.25	-897.29	76.53	1802.88	-4112.50	312.54	1669.20	654.63	-268.28	78.44	1253.57	-261.81	84.92	648.88
0.66000	-3626.65	155.47	-33.07	-3715.76	174.84	-38.99	-3871.65	140.11	-42.51	-3889.95	145.28	8.91	-2773.86	23.04	3.22	-1318.19	-126.18	-49.96	740.41	-201.09	-63.39	-1773.49	29.23	311.03	-3895.04	204.99	1333.34	0.00	0.00	0.00	-4012.43	125.30	1670.83	-4130.52	177.43	1714.25	-897.29	76.53	1802.88	-4095.00	313.19	1669.40	654.98	-268.38	78.63	1254.42	-261.47	85.21	648.79
0.67000	-3626.65	155.47	-33.07	-3715.76	174.84	-38.99	-3859.96	140.01	-42.07	-3887.38	146.96	8.76	-2773.86	23.04	3.22	-1368.69	-123.00	-53.04	729.32	-200.20	-67.46	-1773.49	29.23	311.03	-3895.04	204.99	1333.34	0.00	0.00	0.00	-4012.43	125.30	1670.83	-4130.52	177.43	1714.25	-897.29	76.53	1802.88	-4083.08	312.81	1668.91	654.62	-268.28	78.45	1253.33	-261.50	84.94	649.42
0.68000	-3626.65	155.47	-33.07	-3715.76	174.84	-38.99	-3881.63	141.52	-44.92	-3909.72	147.28	5.00	-2773.86	23.04	3.22	-1419.52	-119.81	-56.13	718.09	-199.30	-71.57	-1773.49	29.23	311.03	-3895.04	204.99	1333.34	0.00	0.00	0.00	-4012.43	125.30	1670.83	-4130.52	177.43	1714.25	-897.29	76.53	1802.88	-4085.58	311.89	1668.99	655.05	-268.43	78.60	1254.38	-261.48	85.15	649.32
0.69000	-3626.65	155.47	-33.07	-3715.76	174.84	-38.99	-3862.36	141.55	-41.60	-3936.18	147.03	0.68	-2773.86	23.04	3.22	-1470.64	-116.59	-59.24	706.73	-198.39	-75.72	-1773.49	29.23	311.03	-3895.04	204.99	1333.34	0.00	0.00	0.00	-4012.43	125.30	1670.83	-4130.52	177.43	1714.25	-897.29	76.53	1802.88	-4107.03	313.58	1670.08	655.35	-268.59	78.67	1254.23	-261.85	84.95	648.98
0.70000	-3626.65	155.47	-33.07	-3715.76	174.84	-38.99	-3857.07	139.87	-41.16	-3906.07	147.15	7.05	-2773.86	23.04	3.22	-1522.06	-113.35	-62.36	695.24	-197.47	-79.92	-1773.49	29.23	311.03	-3895.04	204.99	1333.34	0.00	0.00	0.00	-4012.43	125.30	1670.83	-4130.52	177.43	1714.25	-897.29	76.53	1802.88	-4099.00	312.55	1669.82	655.62	-268.48	78.64	1254.33	-261.70	84.92	649.08
0.71000	-3626.65	155.47	-33.07	-3715.76	174.84	-38.99	-3865.48	139.37	-42.36	-3889.68	145.78	8.60	-2773.86	23.04	3.22	-1573.75	-110.10	-65.48	683.63	-196.54	-84.16	-1773.49	29.23	311.03	-3895.04	204.99	1333.34	0.00	0.00	0.00	-4012.43	125.30	1670.83	-4130.52	177.43	1714.25	-897.29	76.53	1802.88	-4108.91	313.76	1669.71	655.21	-268.58	78.44	1254.09	-261.70	85.14	648.17
0.72000	-3626.65	155.47	-33.07	-3715.76	174.84	-38.99	-3866.50	139.77	-44.18	-3889.19	146.30	7.83	-2773.86	23.04	3.22	-1625.71	-106.83	-68.62	671.88	-195.60	-88.44	-1773.49	29.23	311.03	-3895.04	204.99	1333.34	0.00	0.00	0.00	-4012.43	125.30	1670.83	-4130.52	177.43	1714.25	-897.29	76.53	1802.88	-4105.93	314.79	1669.83	655.01	-268.47	78.50	1254.44	-261.82	85.25	648.88
0.73000	-3626.65	155.47	-33.07	-3715.76	174.84	-38.99	-3874.96	140.28	-44.87	-3863.60	147.45	12.69	-2773.86	23.04	3.22	-1677.91	-103.55	-71.77	660.01	-194.64	-92.77	-1773.49	29.23	311.03	-3895.04	204.99	1333.34	0.00	0.00	0.00	-4012.43	125.30	1670.83	-4130.52	177.43	1714.25	-897.29	76.53	1802.88	-4104.88	313.32	1669.58	655.05	-268.33	78.60	1254.00	-261.91	85.13	649.22
0.74000	-3626.65	155.47	-33.07	-3715.76	174.84	-38.99	-3869.89	140.57	-42.31	-3896.30	147.62	6.55	-2773.86	23.04	3.22	-1730.34	-100.25	-74.92	648.02	-193.68	-97.14	-1773.49	29.23	311.03	-3895.04	204.99	1333.34	0.00	0.00	0.00	-4012.43	125.30	1670.83	-4130.52	177.43	1714.25	-897.29	76.53	1802.88	-4093.91	312.30	1669.40	654.98	-268.45	78.62	1253.89	-261.63	85.15	649.54
0.75000	-3626.65	155.47	-33.07	-3715.76	174.84	-38.99	-3847.20	140.11	-38.54	-3870.58	147.42	11.07	-2773.86	23.04	3.22	-1782.99	-96.93	-78.08	635.90	-192.71	-101.54	-1773.49	29.23	311.03	-3895.04	204.99	1333.34	0.00	0.00	0.00	-4012.43	125.30	1670.83	-4130.52	177.43	1714.25	-897.29	76.53	1802.88	-4096.91	314.09	1669.04	655.73	-268.41	78.86	1253.65	-261.86	84.93	649.61
0.76000	-3626.65	155.47	-33.07	-3715.76	174.84	-38.99	-3846.13	139.24	-39.10	-3868.33	145.99	12.72	-2773.86	23.04	3.22	-1835.85	-93.61	-81.25	623.66	-191.72	-105.99	-1773.49	29.23	311.03	-3895.04	204.99	1333.34	0.00	0.00	0.00	-4012.43	125.30	1670.83	-4130.52	177.43	1714.25	-897.29	76.53	1802.88	-4101.51	313.79	1670.13	656.13	-268.38	78.99	1254.45	-261.52	85.08	648.57
0.77000	-3626.65	155.47	-33.07	-3715.76	174.84	-38.99	-3840.49	140.79	-38.12	-3884.44	148.12	8.06	-2773.86	23.04	3.22	-1888.89	-90.27	-84.42	611.30	-190.73	-110.48	-1773.49	29.23	311.03	-3895.04	204.99	1333.34	0.00	0.00	0.00	-4012.43	125.30	1670.83	-4130.52	177.43	1714.25	-897.29	76.53	1802.88	-4097.22	313.82	1669.56	656.25	-268.15	78.97	1254.23	-261.85	85.04	648.64
0.78000	-3626.65	155.47	-33.07	-3715.76	174.84	-38.99	-3857.22	140.21	-40.37	-3907.51	148.83	5.57	-2773.86	23.04	3.22	-1942.12	-86.92	-87.60	598.82	-189.73	-115.00	-1773.49	29.23	311.03	-3895.04	204.99	1333.34	0.00	0.00	0.00	-4012.43	125.30	1670.83	-4130.52	177.43	1714.25	-897.29	76.53	1802.88	-4111.32	314.83	1670.23	655.27	-267.97	78.74	1254.22	-261.61	84.97	648.40
0.79000	-3626.65	155.47	-33.07	-3715.76	174.84	-38.99	-3877.53	140.44	-43.06	-3860.63	146.10	11.97	-2773.86	23.04	3.22	-1995.50	-83.56	-90.77	586.22	-188.72	-119.57	-1773.49	29.23	311.03	-3895.04	204.99	1333.34	0.00	0.00	0.00	-4012.43	125.30	1670.83	-4130.52	177.43	1714.25	-897.29	76.53	1802.88	-4097.43	314.36	1670.13	654.45	-268.12	78.35	1254.30	-261.47	85.26	648.34
0.80000	-3626.65	155.47	-33.07	-3715.76	174.84	-38.99	-3841.42	140.69	-38.64	-3880.89	145.15	10.40	-2773.86	23.04	3.22	-2049.03	-80.18	-93.95	573.50	-187.69	-124.17	-1773.49	29.23	311.03	-3895.04	204.99	1333.34	0.00	0.00	0.00	-4012.43	125.30	1670.83	-4130.52	177.43	1714.25	-897.29	76.53	1802.88	-4111.69	315.22	1670.14	655.42	-268.42	78.58	1254.37	-261.73	85.05	648.65
0.81000	-3626.65	155.47	-33.07	-3715.76	174.84	-38.99	-3863.34	141.38	-42.38	-3882.12	145.73	8.69	-2773.86	23.04	3.22	-2102.70	-76.81	-97.13	560.67	-186.66	-128.81	-1773.49	29.23	311.03	-3895.04	204.99	1333.34	0.00	0.00	0.00	-4012.43	125.30	1670.83	-4130.52	177.43	1714.25	-897.29	76.53	1802.88	-4101.97	314.64	1669.73	655.02	-268.59	78.62	1254.31	-261.76	85.01	648.95
0.82000	-3626.65	155.47	-33.07	-3715.76	174.84	-38.99	-3860.33	139.80	-41.89	-3860.18	147.05	11.87	-2773.86	23.04	3.22	-2156.48	-73.42	-100.31	547.72	-185.62	-133.49	-1773.49	29.23	311.03	-3895.04	204.99	1333.34	0.00	0.00	0.00	-4012.43	125.30	1670.83	-4130.52	177.43	1714.25	-897.29	76.53	1802.88	-4117.08	314.57	1671.07	655.84	-268.28	78.97	1254.74	-261.71	85.26	649.35
0.83000	-3626.65	155.47	-33.07	-3715.76	174.84	-38.99	-3876.92	139.77	-44.55	-3851.37	147.19	14.02	-2773.86	23.04	3.22	-2210.37	-70.02	-103.49	534.65	-184.57	-138.20	-1773.49	29.23	311.03	-3895.04	204.99	1333.34	0.00	0.00	0.00	-4012.43	125.30	1670.83	-4130.52	177.43	1714.25	-897.29	76.53	1802.88	-4103.24	315.82	1670.77	655.81	-268.49	78.76	1254.14	-261.95	84.97	649.09
0.84000	-3626.65	155.47	-33.07	-3715.76	174.84	-38.99	-3869.59	140.71	-43.82	-3862.64	147.01	12.26	-2773.86	23.04	3.22	-2264.35	-66.62	-106.66	521.48	-183.51	-142.95	-1773.49	29.23	311.03	-3895.04	204.99	1333.34	0.00	0.00	0.00	-4012.43	125.30	1670.83	-4130.52	177.43	1714.25	-897.29	76.53	1802.88	-4096.34	314.39	1670.48	655.63	-268.45	78.66	1253.88	-261.96	85.05	648.94
0.85000	-3626.65	155.47	-33.07	-3715.76	174.84	-38.99	-3860.28	141.40	-40.98	-3885.53	146.56	8.70	-2773.86	23.04	3.22	-2318.41	-63.22	-109.83	508.19	-182.44	-147.73	-1773.49	29.23	311.03	-3895.04	204.99	1333.34	0.00	0.00	0.00	-4012.43	125.30	1670.83	-4130.52	177.43	1714.25	-897.29	76.53	1802.88	-4085.65	314.09	1669.44	655.05	-268.39	78.65	1254.18	-261.92	84.95	648.47
0.86000	-3626.65	155.47	-33.07	-3715.76	174.84	-38.99	-3874.71	140.89	-44.34	-3885.06	147.02	7.55	-2773.86	23.04	3.22	-2372.53	-59.81	-113.00	494.80	-181.37	-152.55	-1773.49	29.23	311.03	-3895.04	204.99	1333.34	0.00	0.00	0.00	-4012.43	125.30	1670.83	-4130.52	177.43	1714.25	-897.29	76.53	1802.88	-4102.65	314.74	1670.34	655.12	-268.25	78.47	1254.30	-261.80	85.05	648.64
0.87000	-3626.65	155.47	-33.07	-3715.76	174.84	-38.99	-3866.58	141.26	-41.94	-3872.78	145.61	12.26	-2773.86	23.04	3.22	-2426.70	-56.40	-116.16	481.29	-180.28	-157.41	-1773.49	29.23	311.03	-3895.04	204.99	1333.34	0.00	0.00	0.00	-4012.43	125.30	1670.83	-4130.52	177.43	1714.25	-897.29	76.53	1802.88	-4102.53	314.79	1669.96	654.69	-267.87	78.49	1254.60	-261.30	85.51	649.26
0.88000	-3626.65	155.47	-33.07	-3715.76	174.84	-38.99	-3862.39	139.24	-41.74	-3878.58	147.74	9.62	-2773.86	23.04	3.22	-2480.90	-52.98	-119.31	467.68	-179.18	-162.29	-1773.49	29.23	311.03	-3895.04	204.99	1333.34	0.00	0.00	0.00	-4012.43	125.30	1670.83	-4130.52	177.43	1714.25	-897.29	76.53	1802.88	-4105.63	316.08	1670.56	655.33	-268.20	78.75	1254.68	-261.71	85.33	649.73
0.89000	-3626.65	155.47	-33.07	-3715.76	174.84	-38.99	-3885.03	140.02	-44.32	-3901.55	147.42	6.48	-2773.86	23.04	3.22	-2535.12	-49.57	-122.46	453.96	-178.08	-167.21	-1773.49	29.23	311.03	-3895.04	204.99	1333.34	0.00	0.00	0.00	-4012.43	125.30	1670.83	-4130.52	177.43	1714.25	-897.29	76.53	1802.88	-4111.81	316.43	1671.09	655.78	-268.25	78.82	1253.97	-262.10	84.93	648.57
0.90000	-3626.65	155.47	-33.07	-3715.76	174.84	-38.99	-3836.65	139.55	-36.86	-3898.00	147.08	7.51	-2773.86	23.04	3.22	-2589.35	-46.15	-125.60	440.14	-176.97	-172.16	-1773.49	29.23	311.03	-3895.04	204.99	1333.34	0.00	0.00	0.00	-4012.43	125.30	1670.83	-4130.52	177.43	1714.25	-897.29	76.53	1802.88	-4113.68	316.39	1671.70	655.51	-268.74	78.70	1254.48	-261.85	84.96	648.15
0.91000	-3626.65	155.47	-33.07	-3715.76	174.84	-38.99	-3877.19	141.53	-43.60	-3897.82	146.66	7.40	-2773.86	23.04	3.22	-2643.57	-42.73	-128.73	426.21	-175.84	-177.15	-1773.49	29.23	311.03	-3895.04	204.99	1333.34	0.00	0.00	0.00	-4012.43	125.30	1670.83	-4130.52	177.43	1714.25	-897.29	76.53	1802.88	-4106.10	316.48	1671.69	655.64	-268.37	78.75	1254.86	-261.42	85.33	648.84
0.92000	-3626.65	155.47	-33.07	-3715.76	174.84	-38.99	-3846.44	140.90	-39.42	-3880.97	145.96	9.45	-2773.86	23.04	3.22	-2697.76	-39.32	-131.84	412.18	-174.71	-182.16	-1773.49	29.23	311.03	-3895.04	204.99	1333.34	0.00	0.00	0.00	-4012.43	125.30	1670.83	-4130.52	177.43	1714.25	-897.29	76.53	1802.88	-4101.27	316.32	1671.09	655.91	-268.43	78.88	1254.67	-261.63	85.10	649.25
0.93000	-3626.65	155.47	-33.07	-3715.76	174.84	-38.99	-3862.96	140.68	-41.99	-3865.48	146.40	12.21	-2773.86	23.04	3.22	-2751.92	-35.90	-134.95	398.04	-173.58	-187.21	-1773.49	29.23	311.03	-3895.04	204.99	1333.34	0.00	0.00	0.00	-4012.43	125.30	1670.83	-4130.52	177.43	1714.25	-897.29	76.53	1802.88	-4121.19	316.84	1671.80	655.43	-268.45	78.73	1254.63	-261.86	85.00	648.70
0.94000	-3626.65	155.47	-33.07	-3715.76	174.84	-38.99	-3857.38	139.56	-40.26	-3879.24	146.90	10.79	-2773.86	23.04	3.22	-2806.03	-32.49	-138.04	383.81	-172.43	-192.28	-1773.49	29.23	311.03	-3895.04	204.99	1333.34	0.00	0.00	0.00	-4012.43	125.30	1670.83	-4130.52	177.43	1714.25	-897.29	76.53	1802.88	-4100.59	316.73	1670.82	655.39	-268.47	78.63	1253.74	-261.79	85.02	649.18
0.95000	-3626.65	155.47	-33.07	-3715.76	174.84	-38.99	-3854.56	139.08	-40.63	-3879.91	146.38	9.86	-2773.86	23.04	3.22	-2860.07	-29.08	-141.12	369.48	-171.27	-197.39	-1773.49	29.23	311.03	-3895.04	204.99	1333.34	0.00	0.00	0.00	-4012.43	125.30	1670.83	-4130.52	177.43	1714.25	-897.29	76.53	1802.88	-4089.76	316.87	1670.93	655.61	-268.23	78.76	1254.33	-261.81	85.21	648.57
0.96000	-3626.65	155.47	-33.07	-3715.76	174.84	-38.99	-3873.05	140.97	-43.59	-3913.23	146.35	5.41	-2773.86	23.04	3.22	-2914.03	-25.68	-144.18	355.05	-170.11	-202.52	-1773.49	29.23	311.03	-3895.04	204.99	1333.34	0.00	0.00	0.00	-4012.43	125.30	1670.83	-4130.52	177.43	1714.25	-897.29	76.53	1802.88	-4122.03	317.28	1672.44	656.33	-267.95	78.90	1255.08	-261.78	85.17	648.79
0.97000	-3626.65	155.47	-33.07	-3715.76	174.84	-38.99	-3866.45	140.12	-42.84	-3904.31	144.07	7.96	-2773.86	23.04	3.22	-2967.90	-22.29	-147.22	340.52	-168.94	-207.69	-1773.49	29.23	311.03	-3895.04	204.99	1333.34	0.00	0.00	0.00	-4012.43	125.30	1670.83	-4130.52	177.43	1714.25	-897.29	76.53	1802.88	-4114.12	317.73	1671.98	654.91	-268.48	78.41	1254.60	-261.98	85.09	649.61
0.98000	-3626.65	155.47	-33.07	-3715.76	174.84	-38.99	-3905.94	142.91	-49.29	-3877.10	146.09	11.45	-2773.86	23.04	3.22	-3021.66	-18.89	-150.25	325.90	-167.76	-212.88	-1773.49	29.23	311.03	-3895.04	204.99	1333.34	0.00	0.00	0.00	-4012.43	125.30	1670.83	-4130.52	177.43	1714.25	-897.29	76.53	1802.88	-4107.50	318.58	1672.44	655.78	-268.34	78.74	1254.36	-261.96	85.22	649.08
0.99000	-3626.65	155.47	-33.07	-3715.76	174.84	-38.99	-3836.89	140.37	-37.23	-3878.30	146.21	12.13	-2773.86	23.04	3.22	-3075.30	-15.51	-153.26	311.18	-166.58	-218.10	-1773.49	29.23	311.03	-3895.04	204.99	1333.34	0.00	0.00	0.00	-4012.43	125.30	1670.83	-4130.52	177.43	1714.25	-897.29	76.53	1802.88	-4116.17	318.26	1672.95	655.56	-268.22	78.79	1254.51	-262.17	85.03	647.58
1.00000	-3626.65	155.47	-33.07	-3715.76	174.84	-38.99	-3867.83	140.11	-42.85	-3867.88	147.08	13.52	-2773.86	23.04	3.22	-3128.80	-12.14	-156.26	296.37	-165.38	-223.34	-1773.49	29.23	311.03	-3895.04	204.99	1333.34	0.00	0.00	0.00	-4012.43	125.30	1670.83	-4130.52	177.43	1714.25	-897.29	76.53	1802.88	-4115.77	318.55	1672.65	655.25	-268.41	78.64	1254.30	-262.03	84.97	648.72
1.01000	-3626.65	155.47	-33.07	-3715.76	174.84	-38.99	-3870.06	141.02	-42.86	-3884.27	146.42	11.28	-2773.86	23.04	3.22	-3182.15	-8.77	-159.23	281.47	-164.18	-228.61	-1773.49	29.23	311.03	-3895.04	204.99	1333.34	0.00	0.00	0.00	-4012.43	125.30	1670.83	-4130.52	177.43	1714.25	-897.29	76.53	1802.88	-4121.42	318.86	1673.83	655.69	-268.12	78.99	1254.68	-262.00	85.03	648.56
1.02000	-3626.65	155.47	-33.07	-3715.76	174.84	-38.99	-3875.05	138.72	-43.34	-3886.47	146.99	10.07	-2773.86	23.04	3.22	-3235.34	-5.41	-162.18	266.48	-162.97	-233.91	-1773.49	29.23	311.03	-3895.04	204.99	1333.34	0.00	0.00	0.00	-4012.43	125.30	1670.83	-4130.52	177.43	1714.25	-897.29	76.53	1802.88	-4112.32	319.00	1674.09	655.70	-268.15	78.87	1253.82	-261.78	84.85	648.26
1.03000	-3626.65	155.47	-33.07	-3715.76	174.84	-38.99	-3838.80	140.04	-37.13	-3899.43	145.64	8.78	-2773.86	23.04	3.22	-3288.35	-2.07	-165.11	251.40	-161.75	-239.23	-1773.49	29.23	311.03	-3895.04	204.99	1333.34	0.00	0.00	0.00	-4012.43	125.30	1670.83	-4130.52	177.43	1714.25	-897.29	76.53	1802.88	-4120.02	319.97	1674.06	655.11	-268.22	78.71	1254.27	-261.63	85.06	648.55
1.04000	-3626.65	155.47	-33.07	-3715.76	174.84	-38.99	-3866.02	139.64	-42.29	-3897.40	146.97	9.76	-2773.86	23.04	3.22	-3341.16	1.26	-168.01	236.23	-160.53	-244.58	-1773.49	29.23	311.03	-3895.04	204.99	1333.34	0.00	0.00	0.00	-4012.43	125.30	1670.83	-4130.52	177.43	1714.25	-897.29	76.53	1802.88	-4117.59	321.13	1673.83	655.25	-268.09	78.74	1254.65	-261.80	85.25	648.92
1.05000	-3626.65	155.47	-33.07	-3715.76	174.84	-38.99	-3852.15	138.95	-39.04	-3895.46	145.62	10.80	-2773.86	23.04	3.22	-3393.77	4.59	-170.89	220.97	-159.30	-249.95	-1773.49	29.23	311.03	-3895.04	204.99	1333.34	0.00	0.00	0.00	-4012.43	125.30	1670.83	-4130.52	177.43	1714.25	-897.29	76.53	1802.88	-4116.86	320.58	1673.77	655.25	-268.28	78.70	1254.15	-261.88	85.11	649.07
1.06000	-3626.65	155.47	-33.07	-3715.76	174.84	-38.99	-3867.29	139.84	-42.13	-3892.32	145.57	9.46	-2773.86	23.04	3.22	-3446.16	7.89	-173.75	205.63	-158.06	-255.34	-1773.49	29.23	311.03	-3895.04	204.99	1333.34	0.00	0.00	0.00	-4012.43	125.30	1670.83	-4130.52	177.43	1714.25	-897.29	76.53	1802.88	-4100.88	321.76	1673.34	656.05	-268.64	78.86	1253.51	-261.55	84.83	648.87
1.07000	-3626.65	155.47	-33.07	-3715.76	174.84	-38.99	-3881.44	139.60	-43.85	-3890.16	147.51	10.55	-2773.86	23.04	3.22	-3498.31	11.18	-176.58	190.20	-156.81	-260.76	-1773.49	29.23	311.03	-3895.04	204.99	1333.34	0.00	0.00	0.00	-4012.43	125.30	1670.83	-4130.52	177.43	1714.25	-897.29	76.53	1802.88	-4096.86	321.72	1673.70	656.05	-268.81	78.73	1253.85	-261.79	84.86	649.26
1.08000	-3626.65	155.47	-33.07	-3715.76	174.84	-38.99	-3889.42	140.25	-46.17	-3942.24	145.73	2.51	-2773.86	23.04	3.22	-3550.21	14.46	-179.38	174.69	-155.56	-266.20	-1773.49	29.23	311.03	-3895.04	204.99	1333.34	0.00	0.00	0.00	-4012.43	125.30	1670.83	-4130.52	177.43	1714.25	-897.29	76.53	1802.88	-4095.06	322.24	1673.23	655.99	-268.46	78.82	1253.88	-261.61	85.19	648.94
1.09000	-3626.65	155.47	-33.07	-3715.76	174.84	-38.99	-3839.70	140.43	-37.21	-3889.46	146.27	9.14	-2773.86	23.04	3.22	-3601.84	17.72	-182.15	159.10	-154.30	-271.66	-1773.49	29.23	311.03	-3895.04	204.99	1333.34	0.00	0.00	0.00	-4012.43	125.30	1670.83	-4130.52	177.43	1714.25	-897.29	76.53	1802.88	-4106.87	321.54	1674.71	655.43	-268.47	78.63	1253.69	-261.64	84.97	648.59
1.10000	-3626.65	155.47	-33.07	-3715.76	174.84	-38.99	-3833.43	139.36	-36.26	-3895.25	145.84	9.85	-2773.86	23.04	3.22	-3653.20	20.97	-184.90	143.43	-153.03	-277.14	-1773.49	29.23	311.03	-3895.04	204.99	1333.34	0.00	0.00	0.00	-4012.43	125.30	1670.83	-4130.52	177.43	1714.25	-897.29	76.53	1802.88	-4108.38	322.51	1674.56	655.15	-268.79	78.39	1253.96	-262.09	84.96	648.21
1.11000	-3626.65	155.47	-33.07	-3715.76	174.84	-38.99	-3904.06	139.58	-46.79	-3888.55	146.19	11.62	-2773.86	23.04	3.22	-3704.27	24.19	-187.61	127.68	-151.76	-282.64	-1773.49	29.23	311.03	-3895.04	204.99	1333.34	0.00	0.00	0.00	-4012.43	125.30	1670.83	-4130.52	177.43	1714.25	-897.29	76.53	1802.88	-4122.02	324.36	1676.43	655.41	-268.35	78.56	1254.23	-261.86	85.14	649.08
1.12000	-3626.65	155.47	-33.07	-3715.76	174.84	-38.99	-3869.87	139.61	-43.43	-3897.35	146.21	10.95	-2773.86	23.04	3.22	-3755.02	27.40	-190.29	111.85	-150.48	-288.17	-1773.49	29.23	311.03	-3895.04	204.99	1333.34	0.00	0.00	0.00	-4012.43	125.30	1670.83	-4130.52	177.43	1714.25	-897.29	76.53	1802.88	-4129.59	325.25	1677.29	655.66	-268.77	78.85	1253.84	-261.55	84.97	649.20
1.13000	-3626.65	155.47	-33.07	-3715.76	174.84	-38.99	-3837.24	139.68	-36.84	-3908.33	145.66	8.15	-2773.86	23.04	3.22	-3805.46	30.59	-192.94	95.94	-149.19	-293.71	-1773.49	29.23	311.03	-3895.04	204.99	1333.34	0.00	0.00	0.00	-4012.43	125.30	1670.83	-4130.52	177.43	1714.25	-897.29	76.53	1802.88	-4117.32	325.94	1676.65	656.59	-268.46	79.05	1253.90	-261.75	85.09	649.42
1.14000	-3626.65	155.47	-33.07	-3715.76	174.84	-38.99	-3869.37	138.13	-42.13	-3890.43	145.62	11.46	-2773.86	23.04	3.22	-3855.56	33.76	-195.56	79.95	-147.90	-299.27	-1773.49	29.23	311.03	-3895.04	204.99	1333.34	0.00	0.00	0.00	-4012.43	125.30	1670.83	-4130.52	177.43	1714.25	-897.29	76.53	1802.88	-4104.27	326.68	1676.30	655.43	-268.45	78.80	1254.67	-261.79	85.18	649.71
1.15000	-3626.65	155.47	-33.07	-3715.76	174.84	-38.99	-3866.23	141.57	-41.08	-3869.44	145.78	15.43	-2773.86	23.04	3.22	-3905.32	36.90	-198.14	63.90	-146.60	-304.85	-1773.49	29.23	311.03	-3895.04	204.99	1333.34	0.00	0.00	0.00	-4012.43	125.30	1670.83	-4130.52	177.43	1714.25	-897.29	76.53	1802.88	-4118.96	327.34	1677.22	655.03	-268.23	78.68	1254.23	-262.08	84.97	649.86
1.16000	-3626.65	155.47	-33.07	-3715.76	174.84	-38.99	-3877.50	139.95	-42.64	-3915.04	146.47	7.23	-2773.86	23.04	3.22	-3954.71	40.02	-200.68	47.76	-145.29	-310.45	-1773.49	29.23	311.03	-3895.04	204.99	1333.34	0.00	0.00	0.00	-4012.43	125.30	1670.83	-4130.52	177.43	1714.25	-897.29	76.53	1802.88	-4113.00	328.21	1677.50	655.01	-268.50	78.73	1254.33	-261.93	84.94	648.73
1.17000	-3626.65	155.47	-33.07	-3715.76	174.84	-38.99	-3850.95	139.17	-38.73	-3901.67	146.19	9.83	-2773.86	23.04	3.22	-4003.72	43.12	-203.19	31.56	-143.98	-316.06	-1773.49	29.23	311.03	-3895.04	204.99	1333.34	0.00	0.00	0.00	-4012.43	125.30	1670.83	-4130.52	177.43	1714.25	-897.29	76.53	1802.88	-4122.57	328.72	1678.09	655.74	-268.29	78.99	1254.47	-262.19	84.90	648.52
1.18000	-3626.65	155.47	-33.07	-3715.76	174.84	-38.99	-3864.97	140.36	-41.18	-3910.54	145.55	8.06	-2773.86	23.04	3.22	-4052.34	46.20	-205.66	15.28	-142.67	-321.69	-1773.49	29.23	311.03	-3895.04	204.99	1333.34	0.00	0.00	0.00	-4012.43	125.30	1670.83	-4130.52	177.43	1714.25	-897.29	76.53	1802.88	-4120.29	330.16	1677.97	655.27	-268.44	78.74	1254.18	-261.76	84.92	648.91
1.19000	-3626.65	155.47	-33.07	-3715.76	174.84	-38.99	-3862.48	138.88	-40.54	-3880.76	147.00	13.98	-2773.86	23.04	3.22	-4100.55	49.25	-208.09	-1.06	-141.34	-327.34	-1773.49	29.23	311.03	-3895.04	204.99	1333.34	0.00	0.00	0.00	-4012.43	125.30	1670.83	-4130.52	177.43	1714.25	-897.29	76.53	1802.88	-4137.12	330.38	1678.71	654.73	-268.61	78.35	1254.08	-261.81	84.96	649.30
1.20000	-3626.65	155.47	-33.07	-3715.76	174.84	-38.99	-3871.68	140.28	-41.54	-3930.96	147.44	6.67	-2773.86	23.04	3.22	-4148.34	52.28	-210.49	-17.47	-140.01	-333.01	-1773.49	29.23	311.03	-3895.04	204.99	1333.34	0.00	0.00	0.00	-4012.43	125.30	1670.83	-4130.52	177.43	1714.25	-897.29	76.53	1802.88	-4117.18	330.91	1677.36	655.53	-268.20	78.67	1254.02	-262.16	84.79	647.85
1.21000	-3626.65	155.47	-33.07	-3715.76	174.84	-38.99	-3861.70	139.17	-39.79	-3911.15	148.00	9.80	-2773.86	23.04	3.22	-4195.70	55.27	-212.84	-33.96	-138.68	-338.68	-1773.49	29.23	311.03	-3895.04	204.99	1333.34	0.00	0.00	0.00	-4012.43	125.30	1670.83	-4130.52	177.43	1714.25	-897.29	76.53	1802.88	-4130.94	331.98	1679.66	655.40	-268.41	78.68	1254.31	-261.91	85.16	648.10
1.22000	-3626.65	155.47	-33.07	-3715.76	174.84	-38.99	-3880.77	139.41	-42.33	-3885.38	146.39	13.37	-2773.86	23.04	3.22	-4242.61	58.24	-215.15	-50.50	-137.34	-344.38	-1773.49	29.23	311.03	-3895.04	204.99	1333.34	0.00	0.00	0.00	-4012.43	125.30	1670.83	-4130.52	177.43	1714.25	-897.29	76.53	1802.88	-4140.72	334.09	1680.64	655.63	-268.44	78.81	1254.38	-261.81	85.20	648.74
1.23000	-3626.65	155.47	-33.07	-3715.76	174.84	-38.99	-3863.55	140.20	-39.55	-3867.73	146.77	17.70	-2773.86	23.04	3.22	-4289.06	61.18	-217.41	-67.11	-135.99	-350.08	-1773.49	29.23	311.03	-3895.04	204.99	1333.34	0.00	0.00	0.00	-4012.43	125.30	1670.83	-4130.52	177.43	1714.25	-897.29	76.53	1802.88	-4119.20	334.89	1680.01	655.58	-268.06	78.72	1254.66	-262.27	85.09	649.41
1.24000	-3626.65	155.47	-33.07	-3715.76	174.84	-38.99	-3856.18	137.91	-38.38	-3897.89	146.64	13.14	-2773.86	23.04	3.22	-4335.03	64.10	-219.64	-83.79	-134.64	-355.80	-1773.49	29.23	311.03	-3895.04	204.99	1333.34	0.00	0.00	0.00	-4012.43	125.30	1670.83	-4130.52	177.43	1714.25	-897.29	76.53	1802.88	-4134.47	336.30	1681.02	655.55	-268.09	78.77	1254.35	-261.86	85.18	649.22
1.25000	-3626.65	155.47	-33.07	-3715.76	174.84	-38.99	-3882.71	140.39	-42.37	-3906.10	145.82	11.29	-2773.86	23.04	3.22	-4380.51	66.98	-221.81	-100.53	-133.28	-361.54	-1773.49	29.23	311.03	-3895.04	204.99	1333.34	0.00	0.00	0.00	-4012.43	125.30	1670.83	-4130.52	177.43	1714.25	-897.29	76.53	1802.88	-4120.79	337.83	1680.57	655.57	-268.57	78.82	1254.10	-261.84	85.03	648.38
1.26000	-3626.65	155.47	-33.07	-3715.76	174.84	-38.99	-3874.40	138.32	-41.55	-3900.36	146.76	12.89	-2773.86	23.04	3.22	-4425.48	69.83	-223.95	-117.33	-131.92	-367.28	-1773.49	29.23	311.03	-3895.04	204.99	1333.34	0.00	0.00	0.00	-4012.43	125.30	1670.83	-4130.52	177.43	1714.25	-897.29	76.53	1802.88	-4143.67	340.83	1682.80	655.29	-268.43	78.68	1255.06	-261.58	85.12	648.38
1.27000	-3626.65	155.47	-33.07	-3715.76	174.84	-38.99	-3843.93	137.93	-36.24	-3890.76	145.66	14.31	-2773.86	23.04	3.22	-4469.93	72.65	-226.03	-134.19	-130.55	-373.04	-1773.49	29.23	311.03	-3895.04	204.99	1333.34	0.00	0.00	0.00	-4012.43	125.30	1670.83	-4130.52	177.43	1714.25	-897.29	76.53	1802.88	-4173.63	343.45	1684.24	655.47	-268.21	78.77	1254.10	-261.63	85.05	648.67
1.28000	-3626.65	155.47	-33.07	-3715.76	174.84	-38.99	-3868.46	139.40	-39.48	-3914.80	145.97	11.20	-2773.86	23.04	3.22	-4513.85	75.43	-228.07	-151.11	-129.18	-378.81	-1773.49	29.23	311.03	-3895.04	204.99	1333.34	0.00	0.00	0.00	-4012.43	125.30	1670.83	-4130.52	177.43	1714.25	-897.29	76.53	1802.88	-4155.20	344.18	1683.56	655.18	-268.50	78.60	1253.77	-261.81	84.92	648.60
1.29000	-3626.65	155.47	-33.07	-3715.76	174.84	-38.99	-3852.78	139.43	-36.29	-3891.50	146.90	14.77	-2773.86	23.04	3.22	-4557.22	78.18	-230.05	-168.08	-127.80	-384.59	-1773.49	29.23	311.03	-3895.04	204.99	1333.34	0.00	0.00	0.00	-4012.43	125.30	1670.83	-4130.52	177.43	1714.25	-897.29	76.53	1802.88	-4153.27	345.89	1684.14	655.10	-268.21	78.70	1253.57	-261.95	84.95	647.89
1.30000	-3626.65	155.47	-33.07	-3715.76	174.84	-38.99	-3866.63	140.14	-38.36	-3883.93	146.20	16.38	-2773.86	23.04	3.22	-4600.03	80.90	-231.99	-185.12	-126.42	-390.38	-1773.49	29.23	311.03	-3895.04	204.99	1333.34	0.00	0.00	0.00	-4012.43	125.30	1670.83	-4130.52	177.43	1714.25	-897.29	76.53	1802.88	-4153.03	347.39	1683.54	655.46	-268.57	78.67	1253.64	-261.85	84.90	647.81
1.31000	-3626.65	155.47	-33.07	-3715.76	174.84	-38.99	-3866.51	139.39	-37.73	-3876.97	147.78	17.15	-2773.86	23.04	3.22	-4642.26	83.58	-233.88	-202.20	-125.03	-396.17	-1773.49	29.23	311.03	-3895.04	204.99	1333.34	0.00	0.00	0.00	-4012.43	125.30	1670.83	-4130.52	177.43	1714.25	-897.29	76.53	1802.88	-4161.96	348.90	1685.25	655.24	-268.41	78.79	1253.62	-261.58	84.75	648.81
1.32000	-3626.65	155.47	-33.07	-3715.76	174.84	-38.99	-3865.91	138.57	-38.24	-3885.06	146.51	16.69	-2773.86	23.04	3.22	-4683.90	86.22	-235.71	-219.35	-123.64	-401.98	-1773.49	29.23	311.03	-3895.04	204.99	1333.34	0.00	0.00	0.00	-4012.43	125.30	1670.83	-4130.52	177.43	1714.25	-897.29	76.53	1802.88	-4166.53	350.08	1685.69	655.38	-268.77	78.67	1253.71	-261.69	84.77	648.27
1.33000	-3626.65	155.47	-33.07	-3715.76	174.84	-38.99	-3856.49	139.84	-35.93	-3877.39	145.73	16.78	-2773.86	23.04	3.22	-4724.94	88.83	-237.49	-236.54	-122.24	-407.80	-1773.49	29.23	311.03	-3895.04	204.99	1333.34	0.00	0.00	0.00	-4012.43	125.30	1670.83	-4130.52	177.43	1714.25	-897.29	76.53	1802.88	-4170.19	351.31	1686.16	655.33	-268.37	78.60	1253.61	-262.01	84.83	648.12
1.34000	-3626.65	155.47	-33.07	-3715.76	174.84	-38.99	-3913.98	138.32	-45.30	-3898.62	143.98	14.84	-2773.86	23.04	3.22	-4765.35	91.40	-239.22	-253.79	-120.84	-413.62	-1773.49	29.23	311.03	-3895.04	204.99	1333.34	0.00	0.00	0.00	-4012.43	125.30	1670.83	-4130.52	177.43	1714.25	-897.29	76.53	1802.88	-4176.52	352.71	1686.73	655.09	-268.12	78.50	1254.07	-261.66	84.90	648.11
1.35000	-3626.65	155.47	-33.07	-3715.76	174.84	-38.99	-3879.32	139.71	-39.85	-3901.19	144.63	14.17	-2773.86	23.04	3.22	-4805.14	93.93	-240.89	-271.08	-119.43	-419.45	-1773.49	29.23	311.03	-3895.04	204.99	1333.34	0.00	0.00	0.00	-4012.43	125.30	1670.83	-4130.52	177.43	1714.25	-897.29	76.53	1802.88	-4199.02	354.92	1688.49	654.93	-268.77	78.35	1254.44	-261.31	85.05	649.07
1.36000	-3626.65	155.47	-33.07	-3715.76	174.84	-38.99	-3843.63	138.98	-35.30	-3876.67	144.57	18.26	-2773.86	23.04	3.22	-4844.28	96.41	-242.50	-288.43	-118.02	-425.29	-1773.49	29.23	311.03	-3895.04	204.99	1333.34	0.00	0.00	0.00	-4012.43	125.30	1670.83	-4130.52	177.43	1714.25	-897.29	76.53	1802.88	-4183.21	354.21	1688.51	654.68	-268.57	78.41	1254.38	-261.63	85.23	648.57
1.37000	-3626.65	155.47	-33.07	-3715.76	174.84	-38.99	-3852.34	136.39	-38.73	-3863.51	143.74	19.50	-2773.86	23.04	3.22	-4882.75	98.86	-244.06	-305.82	-116.61	-431.13	-1773.49	29.23	311.03	-3895.04	204.99	1333.34	0.00	0.00	0.00	-4012.43	125.30	1670.83	-4130.52	177.43	1714.25	-897.29	76.53	1802.88	-4192.37	355.15	1690.31	655.16	-268.16	78.75	1254.10	-261.51	85.09	648.89
1.38000	-3626.65	155.47	-33.07	-3715.76	174.84	-38.99	-3861.65	138.90	-40.58	-3874.39	146.07	17.07	-2773.86	23.04	3.22	-4920.55	101.27	-245.56	-323.26	-115.19	-436.98	-1773.49	29.23	311.03	-3895.04	204.99	1333.34	0.00	0.00	0.00	-4012.43	125.30	1670.83	-4130.52	177.43	1714.25	-897.29	76.53	1802.88	-4166.16	354.36	1689.64	654.66	-268.20	78.55	1254.19	-261.68	85.11	648.62
1.39000	-3626.65	155.47	-33.07	-3715.76	174.84	-38.99	-3845.69	139.00	-37.86	-3886.64	146.18	14.25	-2773.86	23.04	3.22	-4957.66	103.63	-247.00	-340.75	-113.76	-442.83	-1773.49	29.23	311.03	-3895.04	204.99	1333.34	0.00	0.00	0.00	-4012.43	125.30	1670.83	-4130.52	177.43	1714.25	-897.29	76.53	1802.88	-4147.36	354.53	1689.15	655.12	-268.07	78.65	1254.33	-261.67	85.25	648.73
1.40000	-3626.65	155.47	-33.07	-3715.76	174.84	-38.99	-3867.30	138.67	-44.39	-3839.28	148.07	20.54	-2773.86	23.04	3.22	-4994.06	105.95	-248.38	-358.28	-112.34	-448.69	-1773.49	29.23	311.03	-3895.04	204.99	1333.34	0.00	0.00	0.00	-4012.43	125.30	1670.83	-4130.52	177.43	1714.25	-897.29	76.53	1802.88	-4180.67	354.99	1691.70	655.35	-268.35	78.65	1254.45	-261.87	85.06	648.75
1.41000	-3626.65	155.47	-33.07	-3715.76	174.84	-38.99	-3872.34	141.69	-44.92	-3853.52	148.01	17.04	-2773.86	23.04	3.22	-5029.75	108.22	-249.70	-375.85	-110.91	-454.55	-1773.49	29.23	311.03	-3895.04	204.99	1333.34	0.00	0.00	0.00	-4012.43	125.30	1670.83	-4130.52	177.43	1714.25	-897.29	76.53	1802.88	-4231.46	355.60	1694.73	655.65	-268.26	78.79	1254.34	-261.91	85.03	648.38
1.42000	-3626.65	155.47	-33.07	-3715.76	174.84	-38.99	-3830.29	141.91	-39.20	-3852.26	152.07	17.41	-2773.86	23.04	3.22	-5064.70	110.45	-250.95	-393.46	-109.47	-460.42	-1773.49	29.23	311.03	-3895.04	204.99	1333.34	0.00	0.00	0.00	-4012.43	125.30	1670.83	-4130.52	177.43	1714.25	-897.29	76.53	1802.88	-4163.85	353.18	1693.96	654.81	-268.47	78.49	1254.21	-261.73	85.09	648.32
1.43000	-3626.65	155.47	-33.07	-3715.76	174.84	-38.99	-3838.93	144.78	-40.67	-3807.53	154.81	23.94	-2773.86	23.04	3.22	-5098.90	112.64	-252.14	-411.12	-108.03	-466.29	-1773.49	29.23	311.03	-3895.04	204.99	1333.34	0.00	0.00	0.00	-4012.43	125.30	1670.83	-4130.52	177.44	1714.25	-897.29	76.53	1802.88	-4194.45	354.88	1695.91	654.79	-268.20	78.50	1254.84	-261.57	85.11	649.09
1.44000	-3626.65	155.47	-33.07	-3715.76	174.84	-38.99	-3883.46	148.04	-47.16	-3842.62	157.57	17.85	-2773.86	23.04	3.22	-5132.35	114.77	-253.27	-428.81	-106.59	-472.16	-1773.49	29.23	311.03	-3895.04	204.99	1333.34	0.00	0.00	0.00	-4012.43	125.30	1670.83	-4125.29	178.66	1712.06	-897.29	76.53	1802.88	-4197.06	355.04	1697.10	654.72	-268.41	78.49	1254.69	-261.71	85.20	649.51
1.45000	-3626.65	155.47	-33.07	-3715.76	174.84	-38.99	-3831.16	151.73	-37.57	-3861.79	161.59	16.22	-2773.86	23.04	3.22	-5165.02	116.86	-254.33	-446.54	-105.14	-478.03	-1773.49	29.23	311.03	-3895.04	204.99	1333.34	0.00	0.00	0.00	-4012.43	125.30	1670.83	-4130.92	180.59	1709.09	-897.29	76.53	1802.88	-4199.54	355.20	1698.30	655.53	-268.41	78.68	1254.40	-261.66	85.12	648.40
1.46000	-3626.65	155.47	-33.07	-3715.76	174.84	-38.99	-3826.22	154.35	-39.00	-3836.82	165.76	18.36	-2773.86	23.04	3.22	-5196.90	118.90	-255.33	-464.31	-103.70	-483.90	-1773.49	29.23	311.03	-3895.04	204.99	1333.34	0.00	0.00	0.00	-4012.43	125.30	1670.83	-4099.19	179.88	1706.91	-897.29	76.53	1802.88	-4201.89	355.35	1699.49	654.35	-268.43	78.27	1254.90	-261.74	85.26	648.43
1.47000	-3626.65	155.47	-33.07	-3715.76	174.84	-38.99	-3846.77	158.56	-42.99	-3862.76	171.00	15.90	-2773.86	23.04	3.22	-5227.97	120.89	-256.25	-482.12	-102.24	-489.77	-1773.49	29.23	311.03	-3895.04	204.99	1333.34	0.00	0.00	0.00	-4012.43	125.30	1670.83	-4088.57	183.33	1703.42	-897.29	76.53	1802.88	-4204.10	355.51	1700.67	654.69	-268.56	78.44	1255.24	-261.93	85.28	648.94
1.48000	-3626.65	155.47	-33.07	-3715.76	174.84	-38.99	-3835.35	165.97	-41.05	-3854.29	177.39	16.26	-2773.86	23.04	3.22	-5258.23	122.82	-257.11	-499.96	-100.79	-495.65	-1773.49	29.23	311.03	-3895.04	204.99	1333.34	0.00	0.00	0.00	-4012.43	125.30	1670.83	-4122.14	184.13	1702.87	-897.29	76.53	1802.88	-4206.19	355.66	1701.86	654.94	-268.26	78.65	1254.70	-261.85	85.10	648.73
1.49000	-3626.65	155.47	-33.07	-3715.76	174.84	-38.99	-3825.30	171.40	-38.21	-3851.87	184.85	16.94	-2773.86	23.04	3.22	-5287.66	124.71	-257.90	-517.83	-99.33	-501.52	-1773.49	29.23	311.03	-3895.04	204.99	1333.34	0.00	0.00	0.00	-4012.43	125.30	1670.83	-4141.79	187.88	1703.23	-897.29	76.53	1802.88	-4208.15	355.82	1703.05	655.01	-268.43	78.58	1253.85	-261.64	84.94	648.02
1.50000	-3626.65	155.47	-33.07	-3715.76	174.84	-38.99	-3810.36	178.07	-35.84	-3861.75	191.42	14.53	-2773.86	23.04	3.22	-5316.24	126.54	-258.62	-535.73	-97.87	-507.39	-1773.49	29.23	311.03	-3895.04	204.99	1333.34	0.00	0.00	0.00	-4012.43	125.30	1670.83	-4122.64	187.24	1699.07	-897.29	76.53	1802.88	-4209.98	355.97	1704.23	655.35	-268.60	78.58	1254.18	-261.70	85.08	648.10
1.51000	-3626.65	155.47	-33.07	-3715.76	174.84	-38.99	-3868.63	187.24	-45.22	-3825.97	199.59	19.26	-2773.86	23.04	3.22	-5343.96	128.32	-259.26	-553.67	-96.40	-513.26	-1773.49	29.23	311.03	-3895.04	204.99	1333.34	0.00	0.00	0.00	-4012.43	125.30	1670.83	-4075.37	188.61	1695.38	-897.29	76.53	1802.88	-4211.68	356.12	1705.41	654.23	-268.32	78.34	1254.36	-261.60	85.16	648.99
1.52000	-3626.65	155.47	-33.07	-3715.76	174.84	-38.99	-3833.79	194.21	-39.62	-3828.23	209.10	18.55	-2773.86	23.04	3.22	-5370.80	130.05	-259.84	-571.63	-94.94	-519.13	-1773.49	29.23	311.03	-3895.04	204.99	1333.34	0.00	0.00	0.00	-4012.43	125.30	1670.83	-4078.57	190.89	1695.89	-897.29	76.53	1802.88	-4213.25	356.28	1706.59	654.69	-267.99	78.59	1254.66	-262.03	85.20	648.84
1.53000	-3626.65	155.47	-33.07	-3715.76	174.84	-38.99	-3832.83	203.29	-40.47	-3819.80	215.03	19.22	-2773.86	23.04	3.22	-5396.76	131.72	-260.33	-589.63	-93.46	-524.99	-1773.49	29.23	311.03	-3895.04	204.99	1333.34	0.00	0.00	0.00	-4012.43	125.30	1670.83	-4097.50	190.51	1694.90	-897.29	76.53	1802.88	-4214.70	356.43	1707.77	654.89	-268.66	78.44	1254.41	-261.80	85.03	649.29
1.54000	-3626.65	155.47	-33.07	-3715.76	174.84	-38.99	-3834.50	210.71	-39.11	-3808.50	222.47	21.34	-2773.86	23.04	3.22	-5421.81	133.33	-260.76	-607.65	-91.99	-530.85	-1773.49	29.23	311.03	-3895.04	204.99	1333.34	0.00	0.00	0.00	-4012.43	125.30	1670.83	-4055.97	193.56	1691.95	-897.29	76.53	1802.88	-4216.02	356.58	1708.94	655.91	-268.48	78.73	1254.52	-261.78	84.96	648.56
1.55000	-3626.65	155.47	-33.07	-3715.76	174.84	-38.99	-3815.06	220.38	-35.82	-3816.90	229.70	22.60	-2773.86	23.04	3.22	-5445.94	134.89	-261.11	-625.69	-90.52	-536.71	-1773.49	29.23	311.03	-3895.04	204.99	1333.34	0.00	0.00	0.00	-4012.43	125.30	1670.83	-4028.86	194.93	1688.61	-897.29	76.53	1802.88	-4217.21	356.73	1710.11	655.82	-268.29	78.75	1254.42	-261.74	85.15	648.18
1.56000	-3626.65	155.47	-33.07	-3715.76	174.84	-38.99	-3797.24	229.28	-30.28	-3838.25	236.60	27.13	-2773.86	23.04	3.22	-5469.15	136.39	-261.38	-643.77	-89.04	-542.56	-1773.49	29.23	311.03	-3895.04	204.99	1333.34	0.00	0.00	0.00	-4012.43	125.30	1670.83	-4050.26	196.74	1689.63	-897.29	76.53	1802.88	-4218.28	356.87	1711.29	655.15	-268.22	78.69	1254.25	-261.83	85.14	648.14
1.57000	-3626.65	155.47	-33.07	-3715.76	174.84	-38.99	-3817.15	238.53	-32.90	-3838.57	244.54	28.95	-2773.86	23.04	3.22	-5491.40	137.83	-261.57	-661.86	-87.56	-548.41	-1773.49	29.23	311.03	-3895.04	204.99	1333.34	0.00	0.00	0.00	-4012.43	125.30	1670.83	-4039.36	196.85	1687.59	-897.29	76.53	1802.88	-4219.22	357.02	1712.45	654.84	-268.18	78.57	1254.13	-261.85	84.88	648.51
1.58000	-3626.65	155.47	-33.07	-3715.76	174.84	-38.99	-3841.84	247.00	-34.31	-3838.91	252.37	30.86	-2773.86	23.04	3.22	-5512.70	139.21	-261.68	-679.98	-86.07	-554.25	-1773.49	29.23	311.03	-3895.04	204.99	1333.34	0.00	0.00	0.00	-4012.43	125.30	1670.83	-4043.24	198.86	1686.30	-897.29	76.53	1802.88	-4220.04	357.17	1713.62	654.25	-268.58	78.38	1254.65	-261.71	85.23	648.53
1.59000	-3626.65	155.47	-33.07	-3715.76	174.84	-38.99	-3874.84	254.65	-39.80	-3839.26	260.09	32.87	-2773.86	23.04	3.22	-5533.03	140.53	-261.72	-698.11	-84.59	-560.09	-1773.49	29.23	311.03	-3895.04	204.99	1333.34	0.00	0.00	0.00	-4012.43	125.30	1670.83	-4042.35	199.27	1686.35	-897.29	76.53	1802.88	-4220.74	357.31	1714.79	655.09	-268.30	78.48	1254.53	-261.88	85.21	649.21
1.60000	-3626.65	155.47	-33.07	-3715.76	174.84	-38.99	-3884.21	263.91	-40.26	-3839.63	267.71	34.96	-2773.86	23.04	3.22	-5552.36	141.79	-261.67	-716.27	-83.10	-565.92	-1773.49	29.23	311.03	-3895.04	204.99	1333.34	0.00	0.00	0.00	-4012.43	125.30	1670.83	-4029.31	200.56	1683.02	-897.29	76.53	1802.88	-4221.31	357.45	1715.95	655.42	-268.26	78.88	1254.35	-261.43	85.25	648.61
1.61000	-3626.65	155.47	-33.07	-3715.76	174.84	-38.99	-3893.45	273.05	-40.59	-3840.01	275.22	37.16	-2773.86	23.04	3.22	-5570.69	142.98	-261.54	-734.45	-81.61	-571.74	-1773.49	29.23	311.03	-3895.04	204.99	1333.34	0.00	0.00	0.00	-4012.43	125.30	1670.83	-4031.02	202.19	1682.30	-897.29	76.53	1802.88	-4221.76	357.60	1717.11	655.58	-268.32	78.89	1254.16	-261.46	85.23	649.26
1.62000	-3626.65	155.47	-33.07	-3715.76	174.84	-38.99	-3902.56	282.07	-40.80	-3840.40	282.62	39.44	-2773.86	23.04	3.22	-5588.01	144.12	-261.33	-752.64	-80.12	-577.55	-1773.49	29.23	311.03	-3895.04	204.99	1333.34	0.00	0.00	0.00	-4012.43	125.30	1670.83	-4018.15	202.69	1681.01	-897.29	76.53	1802.88	-4222.08	357.74	1718.27	654.81	-268.55	78.46	1254.21	-261.49	85.18	648.81
1.63000	-3626.65	155.47	-33.07	-3715.76	174.84	-38.99	-3911.54	290.96	-40.89	-3840.80	289.92	41.81	-2773.86	23.04	3.22	-5604.30	145.19	-261.03	-770.85	-78.63	-583.36	-1773.49	29.23	311.03	-3895.04	204.99	1333.34	0.00	0.00	0.00	-4012.43	125.30	1670.83	-4005.25	204.19	1680.34	-897.29	76.53	1802.88	-4222.29	357.88	1719.42	654.83	-268.03	78.49	1254.22	-261.56	85.29	648.44
1.64000	-3626.65	155.47	-33.07	-3715.76	174.84	-38.99	-3920.40	299.74	-40.86	-3841.21	297.11	44.27	-2773.86	23.04	3.22	-5619.54	146.19	-260.65	-789.07	-77.13	-589.15	-1773.49	29.23	311.03	-3895.04	204.99	1333.34	0.00	0.00	0.00	-4012.43	125.30	1670.83	-4012.81	206.02	1678.49	-897.29	76.53	1802.88	-4222.37	358.02	1720.58	654.80	-268.13	78.54	1254.61	-261.91	84.98	648.54
1.65000	-3626.65	155.47	-33.07	-3715.76	174.84	-38.99	-3929.12	308.39	-40.70	-3841.63	304.20	46.82	-2773.86	23.04	3.22	-5633.72	147.13	-260.18	-807.31	-75.64	-594.94	-1773.49	29.23	311.03	-3895.04	204.99	1333.34	0.00	0.00	0.00	-4012.43	125.30	1670.83	-3994.40	206.44	1676.64	-897.29	76.53	1802.88	-4222.33	358.16	1721.73	654.85	-268.49	78.49	1254.30	-261.69	85.04	649.93
1.66000	-3626.65	155.47	-33.07	-3715.76	174.84	-38.99	-3937.71	316.91	-40.43	-3842.06	311.19	49.45	-2773.86	23.04	3.22	-5646.82	148.00	-259.63	-825.56	-74.14	-600.72	-1773.49	29.23	311.03	-3895.04	204.99	1333.34	0.00	0.00	0.00	-4012.43	125.30	1670.83	-3939.64	209.15	1674.02	-897.29	76.53	1802.88	-4222.17	358.29	1722.88	654.62	-268.34	78.60	1254.65	-261.65	85.36	650.11
1.67000	-3626.65	155.47	-33.07	-3715.76	174.84	-38.99	-3946.18	325.32	-40.04	-3842.49	318.07	52.17	-2773.86	23.04	3.22	-5658.84	148.80	-258.98	-843.82	-72.64	-606.48	-1773.49	29.23	311.03	-3895.04	204.99	1333.34	0.00	0.00	0.00	-4012.43	125.30	1670.83	-3961.08	210.24	1674.36	-897.29	76.53	1802.88	-4221.89	358.43	1724.02	654.90	-268.38	78.57	1254.43	-261.62	85.30	649.29
1.68000	-3626.65	155.47	-33.07	-3715.76	174.84	-38.99	-3954.51	333.61	-39.53	-3842.93	324.85	54.97	-2773.86	23.04	3.22	-5669.76	149.54	-258.25	-862.10	-71.14	-612.24	-1773.49	29.23	311.03	-3895.04	204.99	1333.34	0.00	0.00	0.00	-4012.43	125.30	1670.83	-3912.03	209.87	1671.87	-897.29	76.53	1802.88	-4221.50	358.56	1725.17	655.70	-268.41	78.62	1254.13	-261.36	85.36	649.36
1.69000	-3626.65	155.47	-33.07	-3715.76	174.84	-38.99	-3962.72	341.78	-38.91	-3843.38	331.53	57.85	-2773.86	23.04	3.22	-5679.56	150.20	-257.42	-880.38	-69.64	-617.98	-1773.49	29.23	311.03	-3895.04	204.99	1333.34	0.00	0.00	0.00	-4012.43	125.30	1670.83	-3898.42	211.86	1670.80	-897.29	76.53	1802.88	-4220.98	358.69	1726.31	655.77	-268.23	78.68	1254.41	-261.18	85.41	647.77
1.70000	-3626.65	155.47	-33.07	-3715.76	174.84	-38.99	-3970.79	349.83	-38.17	-3843.83	338.11	60.82	-2773.86	23.04	3.22	-5688.23	150.80	-256.51	-898.67	-68.14	-623.71	-1773.49	29.23	311.03	-3895.04	204.99	1333.34	0.00	0.00	0.00	-4012.43	125.30	1670.83	-3885.50	214.63	1668.65	-897.29	76.53	1802.88	-4220.34	358.82	1727.45	655.84	-268.43	78.97	1254.38	-261.61	85.26	648.22
1.71000	-3626.65	155.47	-33.07	-3715.76	174.84	-38.99	-3978.73	357.77	-37.33	-3844.28	344.58	63.86	-2773.86	23.04	3.22	-5695.76	151.32	-255.50	-916.96	-66.63	-629.43	-1773.49	29.23	311.03	-3895.04	204.99	1333.34	0.00	0.00	0.00	-4012.43	125.30	1670.83	-3878.50	216.09	1665.48	-897.29	76.53	1802.88	-4219.59	358.95	1728.59	655.59	-268.52	78.63	1254.32	-261.88	85.02	649.85
1.72000	-3626.65	155.47	-33.07	-3715.76	174.84	-38.99	-3986.54	365.58	-36.37	-3844.73	350.96	66.99	-2773.86	23.04	3.22	-5702.13	151.78	-254.40	-935.26	-65.13	-635.13	-1773.49	29.23	311.03	-3895.04	204.99	1333.34	0.00	0.00	0.00	-4012.43	125.30	1670.83	-3939.80	216.86	1665.60	-897.29	76.53	1802.88	-4218.72	359.08	1729.72	654.92	-268.16	78.65	1254.15	-261.99	85.08	649.46
1.73000	-3626.65	155.47	-33.07	-3715.76	174.84	-38.99	-3994.22	373.28	-35.30	-3845.18	357.23	70.19	-2773.86	23.04	3.22	-5707.32	152.16	-253.20	-953.56	-63.62	-640.82	-1773.49	29.23	311.03	-3895.04	204.99	1333.34	0.00	0.00	0.00	-4012.43	125.30	1670.83	-3917.02	218.13	1664.27	-897.29	76.53	1802.88	-4217.73	359.21	1730.85	654.90	-268.16	78.56	1254.50	-261.67	85.17	648.04
1.74000	-3626.65	155.47	-33.07	-3715.76	174.84	-38.99	-4001.77	380.86	-34.13	-3845.63	363.41	73.46	-2773.86	23.04	3.22	-5711.33	152.46	-251.91	-971.87	-62.11	-646.50	-1773.49	29.23	311.03	-3895.04	204.99	1333.34	0.00	0.00	0.00	-4012.36	125.30	1670.83	-3921.75	220.34	1662.79	-897.29	76.53	1802.88	-4216.62	359.33	1731.98	655.27	-268.25	78.66	1254.28	-261.42	85.09	648.85
1.75000	-3626.65	155.47	-33.07	-3715.76	174.84	-38.99	-4009.19	388.33	-32.84	-3846.08	369.48	76.82	-2773.86	23.04	3.22	-5714.14	152.69	-250.52	-990.18	-60.61	-652.16	-1773.49	29.23	311.03	-3895.04	204.99	1333.34	0.00	0.00	0.00	-3939.87	124.31	1668.21	-3906.94	220.07	1661.51	-897.29	76.53	1802.88	-4215.40	359.46	1733.11	655.17	-268.43	78.46	1254.16	-261.75	85.13	649.00
1.76000	-3626.65	155.47	-33.07	-3715.76	174.84	-38.99	-4016.48	395.68	-31.46	-3846.53	375.46	80.24	-2773.86	23.04	3.22	-5715.73	152.85	-249.04	-1008.49	-59.10	-657.80	-1773.49	29.23	311.03	-3895.04	204.99	1333.34	0.00	0.00	0.00	-3948.44	127.11	1667.39	-3885.34	220.59	1659.55	-897.29	76.53	1802.88	-4214.07	359.58	1734.23	655.50	-268.07	78.65	1253.65	-261.80	84.96	648.33
1.77000	-3626.65	155.47	-33.07	-3715.76	174.84	-38.99	-4023.63	402.91	-29.97	-3846.97	381.34	83.74	-2773.86	23.04	3.22	-5716.09	152.92	-247.45	-1026.79	-57.59	-663.43	-1773.49	29.23	311.03	-3895.04	204.99	1333.34	0.00	0.00	0.00	-3957.45	125.05	1665.84	-3864.32	223.91	1657.13	-897.29	76.53	1802.88	-4212.61	359.70	1735.35	655.99	-268.15	78.71	1254.09	-261.84	85.01	647.53
1.78000	-3626.65	155.47	-33.07	-3715.76	174.84	-38.99	-4030.65	410.04	-28.37	-3847.41	387.12	87.31	-2773.86	23.04	3.22	-5715.21	152.92	-245.77	-1045.10	-56.08	-669.04	-1773.49	29.23	311.03	-3895.04	204.99	1333.34	0.00	0.00	0.00	-3914.64	125.83	1663.40	-3876.28	224.54	1655.12	-897.29	76.53	1802.88	-4211.05	359.82	1736.47	655.66	-268.27	78.65	1254.28	-262.11	84.98	648.36
1.79000	-3626.65	155.47	-33.07	-3715.76	174.84	-38.99	-4037.54	417.04	-26.68	-3847.84	392.81	90.95	-2773.86	23.04	3.22	-5713.07	152.85	-243.99	-1063.40	-54.57	-674.63	-1773.49	29.23	311.03	-3895.04	204.99	1333.34	0.00	0.00	0.00	-3905.55	128.41	1661.53	-3851.42	226.70	1653.83	-897.29	76.53	1802.88	-4209.37	359.94	1737.58	655.61	-268.42	78.71	1254.28	-262.01	85.00	649.20
1.80000	-3626.65	155.47	-33.07	-3715.76	174.84	-38.99	-4044.29	423.94	-24.88	-3848.27	398.40	94.66	-2773.86	23.04	3.22	-5709.65	152.69	-242.10	-1081.70	-53.06	-680.21	-1773.49	29.23	311.03	-3895.04	204.99	1333.34	0.00	0.00	0.00	-3926.76	128.86	1660.93	-3867.12	229.45	1654.16	-897.29	76.53	1802.88	-4207.58	360.05	1738.69	655.38	-268.18	78.72	1254.17	-261.71	85.04	649.75
1.81000	-3626.65	155.47	-33.07	-3715.76	174.84	-38.99	-4050.92	430.72	-22.99	-3848.68	403.90	98.44	-2773.86	23.04	3.22	-5704.95	152.45	-240.11	-1099.99	-51.55	-685.77	-1773.49	29.23	311.03	-3895.04	204.99	1333.34	0.00	0.00	0.00	-3925.37	128.84	1662.34	-3833.98	229.80	1650.94	-897.29	76.53	1802.88	-4205.67	360.16	1739.80	654.66	-268.44	78.40	1254.19	-261.36	85.16	648.98
1.82000	-3626.65	155.47	-33.07	-3715.76	174.84	-38.99	-4057.41	437.40	-21.00	-3849.09	409.29	102.28	-2773.86	23.04	3.22	-5698.95	152.14	-238.02	-1118.27	-50.04	-691.31	-1773.49	29.23	311.03	-3895.04	204.99	1333.34	0.00	0.00	0.00	-3902.39	131.11	1659.08	-3851.61	231.38	1649.82	-897.29	76.53	1802.88	-4203.65	360.28	1740.91	655.42	-268.20	78.75	1254.86	-261.47	85.27	648.60
1.83000	-3626.65	155.47	-33.07	-3715.76	174.84	-38.99	-4063.76	443.96	-18.92	-3849.49	414.60	106.19	-2773.86	23.04	3.22	-5691.64	151.74	-235.82	-1136.55	-48.53	-696.82	-1773.49	29.23	311.03	-3895.04	204.99	1333.34	0.00	0.00	0.00	-3879.85	131.81	1657.73	-3852.49	232.81	1648.58	-897.29	76.53	1802.88	-4201.52	360.39	1742.01	655.61	-268.25	78.76	1254.75	-261.45	85.34	648.83
1.84000	-3626.65	155.47	-33.07	-3715.76	174.84	-38.99	-4069.99	450.41	-16.74	-3849.88	419.81	110.16	-2773.86	23.04	3.22	-5682.99	151.25	-233.51	-1154.82	-47.02	-702.32	-1773.49	29.23	311.03	-3895.04	204.99	1333.34	0.00	0.00	0.00	-3917.07	129.76	1657.39	-3852.06	235.00	1647.36	-897.29	76.53	1802.88	-4199.28	360.49	1743.11	654.77	-268.22	78.31	1254.44	-261.56	85.18	648.26
1.85000	-3626.65	155.47	-33.07	-3715.76	174.84	-38.99	-4076.07	456.75	-14.47	-3850.25	424.93	114.20	-2773.86	23.04	3.22	-5673.01	150.69	-231.10	-1173.07	-45.51	-707.80	-1773.49	29.23	311.03	-3895.04	204.99	1333.34	0.00	0.00	0.00	-3873.76	131.59	1653.56	-3841.44	235.68	1644.60	-897.29	76.53	1802.88	-4196.93	360.60	1744.21	654.96	-268.41	78.43	1253.58	-261.58	84.81	648.19
1.86000	-3626.65	155.47	-33.07	-3715.76	174.84	-38.99	-4082.03	462.98	-12.10	-3850.61	429.95	118.29	-2773.86	23.04	3.22	-5661.66	150.04	-228.58	-1191.32	-44.00	-713.26	-1773.49	29.23	311.03	-3895.04	204.99	1333.34	0.00	0.00	0.00	-3819.70	134.03	1651.84	-3781.49	236.30	1642.70	-897.29	76.53	1802.88	-4194.47	360.70	1745.30	655.48	-268.28	78.61	1254.47	-261.62	85.04	649.24
1.87000	-3626.65	155.47	-33.07	-3715.76	174.84	-38.99	-4087.85	469.10	-9.65	-3850.96	434.88	122.45	-2773.86	23.04	3.22	-5648.95	149.30	-225.96	-1209.55	-42.49	-718.69	-1773.49	29.23	311.03	-3895.04	204.99	1333.34	0.00	0.00	0.00	-3815.67	134.65	1649.42	-3837.65	239.54	1642.59	-897.29	76.53	1802.88	-4191.89	360.81	1746.40	654.51	-268.55	78.22	1254.83	-261.87	85.27	649.78
1.88000	-3626.65	155.47	-33.07	-3715.76	174.84	-38.99	-4093.53	475.12	-7.11	-3851.29	439.72	126.67	-2773.86	23.04	3.22	-5634.84	148.48	-223.22	-1227.76	-40.98	-724.10	-1773.49	29.23	311.03	-3895.04	204.99	1333.34	0.00	0.00	0.00	-3842.12	135.27	1649.19	-3809.14	240.81	1640.17	-897.29	76.53	1802.88	-4189.21	360.91	1747.48	654.51	-268.46	78.56	1254.80	-261.98	85.28	648.79
1.89000	-3626.65	155.47	-33.07	-3715.76	174.84	-38.99	-4099.09	481.03	-4.48	-3851.61	444.47	130.94	-2773.86	23.04	3.22	-5619.34	147.57	-220.37	-1245.96	-39.48	-729.49	-1773.49	29.23	311.03	-3895.04	204.99	1333.34	0.00	0.00	0.00	-3828.92	137.22	1646.59	-3801.92	241.88	1638.81	-897.29	76.53	1802.88	-4186.42	361.01	1748.57	655.56	-268.14	78.89	1254.23	-261.92	85.07	648.57
1.90000	-3626.65	155.47	-33.07	-3715.76	174.84	-38.99	-4104.50	486.83	-1.76	-3851.90	449.13	135.27	-2773.86	23.04	3.22	-5602.42	146.57	-217.41	-1264.15	-37.97	-734.86	-1773.49	29.23	311.03	-3895.04	204.99	1333.34	0.00	0.00	0.00	-3821.83	139.34	1646.21	-3765.55	244.01	1637.45	-897.29	76.53	1802.88	-4183.52	361.10	1749.65	654.94	-268.22	78.66	1254.60	-261.89	85.20	648.55
1.91000	-3626.65	155.47	-33.07	-3715.76	174.84	-38.99	-4109.78	492.52	1.04	-3852.18	453.69	139.66	-2773.86	23.04	3.22	-5584.08	145.49	-214.33	-1282.31	-36.46	-740.20	-1773.49	29.23	311.03	-3895.04	204.99	1333.34	0.00	0.00	0.00	-3808.56	139.36	1643.35	-3756.19	246.34	1634.22	-897.29	76.53	1802.88	-4180.51	361.20	1750.73	655.75	-268.22	78.81	1254.08	-261.81	85.08	648.43
1.92000	-3626.65	155.47	-33.07	-3715.76	174.84	-38.99	-4114.93	498.11	3.92	-3852.44	458.17	144.10	-2773.86	23.04	3.22	-5564.29	144.31	-211.14	-1300.46	-34.96	-745.52	-1773.49	29.23	311.03	-3895.04	204.99	1333.34	0.00	0.00	0.00	-3795.30	143.05	1643.41	-3731.41	246.39	1631.22	-897.29	76.53	1802.88	-4177.40	361.29	1751.80	655.38	-268.11	78.76	1254.01	-261.79	85.01	648.81
1.93000	-3626.65	155.47	-33.07	-3715.76	174.84	-38.99	-4119.94	503.59	6.89	-3852.68	462.56	148.60	-2773.86	23.04	3.22	-5543.04	143.04	-207.84	-1318.59	-33.45	-750.81	-1773.49	29.23	311.03	-3895.04	204.99	1333.34	0.00	0.00	0.00	-3787.49	144.03	1641.08	-3734.20	248.62	1631.60	-897.29	76.53	1802.88	-4174.18	361.38	1752.88	654.01	-267.97	78.22	1254.16	-261.99	84.89	648.28
1.94000	-3626.65	155.47	-33.07	-3715.76	174.84	-38.99	-4124.81	508.97	9.93	-3852.90	466.86	153.14	-2773.86	23.04	3.22	-5520.33	141.68	-204.42	-1336.69	-31.95	-756.07	-1773.49	29.23	311.03	-3895.04	204.99	1333.34	0.00	0.00	0.00	-3781.73	145.15	1640.76	-3736.25	252.43	1630.34	-897.29	76.53	1802.88	-4170.85	361.47	1753.94	655.30	-267.83	78.65	1254.66	-262.02	85.16	648.52
1.95000	-3626.65	155.47	-33.07	-3715.76	174.84	-38.99	-4129.55	514.25	13.06	-3853.09	471.07	157.74	-2773.86	23.04	3.22	-5496.13	140.23	-200.88	-1354.77	-30.45	-761.31	-1773.49	29.23	311.03	-3895.04	204.99	1333.34	0.00	0.00	0.00	-3769.73	147.78	1638.58	-3733.41	253.31	1629.46	-897.29	76.53	1802.88	-4167.42	361.55	1755.01	655.41	-268.48	78.67	1254.44	-261.55	85.43	648.09
1.96000	-3626.65	155.47	-33.07	-3715.76	174.84	-38.99	-4134.15	519.42	16.26	-3853.27	475.19	162.39	-2773.86	23.04	3.22	-5470.43	138.69	-197.23	-1372.83	-28.95	-766.53	-1773.49	29.23	311.03	-3895.04	204.99	1333.34	0.00	0.00	0.00	-3766.81	148.53	1639.47	-3715.23	255.90	1627.85	-897.29	76.53	1802.88	-4163.88	361.64	1756.07	654.20	-268.37	78.42	1254.11	-261.63	85.18	648.61
1.97000	-3626.65	155.47	-33.07	-3715.76	174.84	-38.99	-4138.61	524.49	19.54	-3853.41	479.23	167.08	-2773.86	23.04	3.22	-5443.21	137.05	-193.45	-1390.86	-27.45	-771.71	-1773.49	29.23	311.03	-3895.04	204.99	1333.34	0.00	0.00	0.00	-3740.96	150.75	1636.54	-3717.01	259.04	1627.79	-897.29	76.53	1802.88	-4160.24	361.72	1757.13	654.97	-268.46	78.70	1254.05	-261.70	85.18	648.82
1.98000	-3626.65	155.47	-33.07	-3715.76	174.84	-38.99	-4142.94	529.45	22.90	-3853.53	483.17	171.83	-2773.86	23.04	3.22	-5414.47	135.31	-189.56	-1408.87	-25.95	-776.87	-1773.49	29.23	311.03	-3895.04	204.99	1333.34	0.00	0.00	0.00	-3692.13	151.77	1634.27	-3708.97	261.01	1627.53	-897.29	76.53	1802.88	-4156.49	361.80	1758.18	654.24	-268.67	78.42	1254.22	-261.65	85.12	648.99
1.99000	-3626.65	155.47	-33.07	-3715.76	174.84	-38.99	-4147.13	534.32	26.32	-3853.63	487.04	176.61	-2773.86	23.04	3.22	-5384.18	133.48	-185.54	-1426.85	-24.45	-782.00	-1773.49	29.23	311.03	-3895.04	204.99	1333.34	0.00	0.00	0.00	-3732.18	156.08	1635.48	-3686.65	264.55	1626.72	-897.29	76.53	1802.88	-4152.64	361.87	1759.24	653.82	-268.76	78.16	1254.50	-261.52	85.37	648.38
2.00000	-3626.65	155.47	-33.07	-3715.76	174.84	-38.99	-4151.19	539.08	29.82	-3853.69	490.82	181.45	-2773.86	23.04	3.22	-5352.34	131.56	-181.40	-1444.79	-22.96	-787.09	-1773.49	29.23	311.03	-3895.04	204.99	1333.34	0.00	0.00	0.00	-3737.71	156.34	1634.40	-3687.49	267.07	1626.12	-897.29	76.53	1802.88	-4148.68	361.95	1760.28	654.91	-268.43	78.49	1253.95	-261.60	85.17	648.79
2.01000	-3626.65	155.47	-33.07	-3715.76	174.84	-38.99	-4155.10	543.74	33.39	-3853.73	494.51	186.32	-2773.86	23.04	3.22	-5318.93	129.53	-177.14	-1462.71	-21.46	-792.16	-1773.49	29.23	311.03	-3895.04	204.99	1333.34	0.00	0.00	0.00	-3714.01	159.65	1635.25	-3648.35	269.75	1624.91	-897.29	76.53	1802.88	-4144.62	362.02	1761.33	655.86	-267.80	79.03	1253.79	-261.86	84.96	648.33
2.02000	-3626.65	155.47	-33.07	-3715.76	174.84	-38.99	-4158.88	548.31	37.03	-3853.74	498.12	191.24	-2773.86	23.04	3.22	-5283.94	127.41	-172.75	-1480.60	-19.97	-797.20	-1773.49	29.23	311.03	-3895.04	204.99	1333.34	0.00	0.00	0.00	-3703.44	160.80	1635.83	-3662.85	271.26	1626.36	-897.29	76.53	1802.88	-4140.46	362.09	1762.37	655.28	-267.95	78.72	1253.84	-261.36	85.13	648.24
2.03000	-3626.65	155.47	-33.07	-3715.76	174.84	-38.99	-4162.52	552.77	40.74	-3853.71	501.64	196.20	-2773.86	23.04	3.22	-5247.34	125.18	-168.24	-1498.45	-18.48	-802.21	-1773.49	29.23	311.03	-3895.04	204.99	1333.34	0.00	0.00	0.00	-3675.86	161.42	1635.84	-3651.00	272.48	1627.24	-897.29	76.53	1802.88	-4136.20	362.16	1763.41	655.49	-268.37	78.64	1254.78	-261.73	85.15	648.06
2.04000	-3626.65	155.47	-33.07	-3715.76	174.84	-38.99	-4166.02	557.14	44.52	-3853.65	505.08	201.20	-2773.86	23.04	3.22	-5209.13	122.86	-163.60	-1516.27	-16.99	-807.19	-1773.49	29.23	311.03	-3895.00	204.99	1333.34	0.00	0.00	0.00	-3681.82	163.45	1636.79	-3644.54	274.29	1627.06	-897.29	76.53	1802.88	-4131.84	362.22	1764.44	655.80	-268.41	78.76	1254.46	-261.82	85.02	647.56
2.05000	-3626.65	155.47	-33.07	-3715.76	174.84	-38.99	-4169.39	561.41	48.36	-3853.57	508.44	206.24	-2773.86	23.04	3.22	-5169.30	120.44	-158.83	-1534.06	-15.51	-812.13	-1773.49	29.23	311.03	-3855.73	204.24	1332.76	0.00	0.00	0.00	-3683.99	167.15	1637.23	-3640.82	275.92	1627.30	-897.29	76.53	1802.88	-4127.38	362.28	1765.47	656.17	-268.34	79.03	1254.07	-261.22	85.20	648.39
2.06000	-3626.65	155.47	-33.07	-3715.76	174.84	-38.99	-4172.61	565.58	52.26	-3853.44	511.72	211.31	-2773.86	23.04	3.22	-5127.82	117.91	-153.93	-1551.81	-14.03	-817.05	-1773.49	29.23	311.03	-3808.93	203.89	1333.37	0.00	0.00	0.00	-3668.10	167.84	1636.63	-3633.66	279.50	1627.67	-897.29	76.53	1802.88	-4122.81	362.34	1766.50	654.42	-268.57	78.49	1254.77	-261.41	85.29	649.09
2.07000	-3626.65	155.47	-33.07	-3715.76	174.84	-38.99	-4175.70	569.65	56.23	-3853.28	514.91	216.42	-2773.86	23.04	3.22	-5084.69	115.28	-148.91	-1569.52	-12.54	-821.92	-1773.49	29.23	311.03	-3817.53	202.05	1334.65	0.00	0.00	0.00	-3658.39	168.36	1638.18	-3642.13	279.91	1627.96	-897.29	76.53	1802.88	-4118.15	362.40	1767.52	655.63	-268.37	78.73	1254.73	-261.86	85.18	648.74
2.08000	-3626.65	155.47	-33.07	-3715.76	174.84	-38.99	-4178.65	573.63	60.26	-3853.09	518.02	221.57	-2773.86	23.04	3.22	-5039.89	112.54	-143.75	-1587.19	-11.07	-826.77	-1773.49	29.23	311.03	-3806.48	201.83	1334.66	0.00	0.00	0.00	-3630.15	171.23	1636.55	-3617.22	281.98	1628.41	-897.29	76.53	1802.88	-4113.38	362.45	1768.54	656.43	-268.46	78.89	1253.76	-261.92	84.85	647.84
2.09000	-3626.65	155.47	-33.07	-3715.76	174.84	-38.99	-4181.45	577.51	64.35	-3852.86	521.06	226.75	-2773.86	23.04	3.22	-4993.40	109.70	-138.46	-1604.83	-9.59	-831.58	-1773.49	29.23	311.03	-3810.12	204.75	1335.41	0.00	0.00	0.00	-3635.25	172.14	1637.65	-3615.89	282.87	1629.26	-897.29	76.53	1802.88	-4108.52	362.50	1769.55	655.83	-268.42	79.03	1254.05	-261.84	85.02	648.85
2.10000	-3626.65	155.47	-33.07	-3715.76	174.84	-38.99	-4184.12	581.30	68.50	-3852.58	524.01	231.96	-2773.86	23.04	3.22	-4945.21	106.76	-133.04	-1622.42	-8.12	-836.36	-1773.49	29.23	311.03	-3797.58	204.83	1335.45	0.00	0.00	0.00	-3624.47	174.05	1637.93	-3613.80	283.29	1628.68	-897.29	76.53	1802.88	-4103.56	362.55	1770.56	656.16	-268.52	78.99	1254.62	-261.62	85.26	649.07
2.11000	-3626.65	155.47	-33.07	-3715.76	174.84	-38.99	-4186.65	584.99	72.70	-3852.27	526.88	237.20	-2773.86	23.04	3.22	-4895.32	103.71	-127.49	-1639.97	-6.65	-841.10	-1773.49	29.23	311.03	-3791.57	204.77	1336.34	0.00	0.00	0.00	-3630.17	174.77	1638.09	-3596.87	285.06	1627.60	-897.29	76.53	1802.88	-4098.50	362.60	1771.57	655.01	-268.49	78.58	1254.22	-261.78	84.98	649.10
2.12000	-3626.65	155.47	-33.07	-3715.76	174.84	-38.99	-4189.04	588.59	76.96	-3851.92	529.68	242.47	-2773.86	23.04	3.22	-4843.69	100.55	-121.80	-1657.47	-5.18	-845.81	-1773.49	29.23	311.03	-3821.06	209.30	1336.07	0.00	0.00	0.00	-3612.54	175.53	1636.39	-3588.55	286.09	1627.25	-897.29	76.53	1802.88	-4093.35	362.64	1772.57	655.49	-268.50	78.83	1253.78	-261.74	84.91	648.60
2.13000	-3626.65	155.47	-33.07	-3715.76	174.84	-38.99	-4191.29	592.09	81.27	-3851.53	532.39	247.78	-2773.86	23.04	3.22	-4790.33	97.28	-115.97	-1674.93	-3.71	-850.48	-1773.49	29.23	311.03	-3808.59	207.78	1337.85	0.00	0.00	0.00	-3624.49	176.79	1635.67	-3574.05	288.14	1626.72	-897.29	76.53	1802.88	-4088.10	362.68	1773.57	656.14	-268.35	78.86	1254.42	-261.83	85.15	647.98
2.14000	-3626.65	155.47	-33.07	-3715.76	174.84	-38.99	-4193.40	595.51	85.64	-3851.10	535.03	253.11	-2773.86	23.04	3.22	-4735.21	93.90	-110.01	-1692.35	-2.25	-855.11	-1773.49	29.23	311.03	-3805.66	208.98	1335.98	0.00	0.00	0.00	-3606.21	175.60	1634.10	-3605.84	287.57	1626.97	-897.29	76.53	1802.88	-4082.75	362.72	1774.57	655.18	-268.38	78.44	1254.99	-261.97	85.12	648.55
2.15000	-3626.65	155.47	-33.07	-3715.76	174.84	-38.99	-4195.37	598.83	90.06	-3850.62	537.59	258.46	-2773.86	23.04	3.22	-4678.32	90.41	-103.91	-1709.71	-0.79	-859.70	-1773.49	29.23	311.03	-3755.66	208.67	1335.36	0.00	0.00	0.00	-3593.85	176.42	1633.01	-3591.41	286.90	1624.13	-897.29	76.53	1802.88	-4077.31	362.76	1775.56	655.27	-268.54	78.63	1254.59	-261.76	85.23	648.77
2.16000	-3626.65	155.47	-33.07	-3715.76	174.84	-38.99	-4197.19	602.06	94.53	-3850.10	540.07	263.84	-2773.86	23.04	3.22	-4619.65	86.81	-97.67	-1727.03	0.67	-864.26	-1773.49	29.23	311.03	-3742.88	210.92	1336.21	0.00	0.00	0.00	-3618.17	177.90	1632.27	-3563.80	288.26	1622.56	-897.29	76.53	1802.88	-4071.77	362.79	1776.55	654.88	-268.72	78.54	1254.23	-261.80	85.12	648.27
2.17000	-3626.65	155.47	-33.07	-3715.76	174.84	-38.99	-4198.88	605.19	99.05	-3849.53	542.48	269.25	-2773.86	23.04	3.22	-4559.18	83.10	-91.29	-1744.30	2.12	-868.78	-1773.49	29.23	311.03	-3762.39	210.48	1338.35	0.00	0.00	0.00	-3583.34	177.69	1629.52	-3574.50	290.86	1621.62	-897.29	76.53	1802.88	-4066.13	362.82	1777.53	654.91	-268.46	78.63	1253.86	-261.84	85.20	648.46
2.18000	-3626.65	155.47	-33.07	-3715.76	174.84	-38.99	-4200.42	608.24	103.61	-3848.91	544.81	274.67	-2773.86	23.04	3.22	-4496.89	79.28	-84.77	-1761.52	3.57	-873.26	-1773.49	29.23	311.03	-3738.60	212.09	1335.35	0.00	0.00	0.00	-3599.06	178.29	1627.83	-3569.23	291.95	1620.50	-897.29	76.53	1802.88	-4060.41	362.85	1778.51	654.68	-268.35	78.43	1253.55	-261.78	85.11	648.13
2.19000	-3626.65	155.47	-33.07	-3715.76	174.84	-38.99	-4201.83	611.20	108.23	-3848.25	547.06	280.12	-2773.86	23.04	3.22	-4432.79	75.34	-78.11	-1778.69	5.01	-877.69	-1773.49	29.23	311.03	-3732.89	212.57	1334.84	0.00	0.00	0.00	-3558.37	178.27	1624.44	-3563.99	292.91	1619.28	-897.29	76.53	1802.88	-4054.58	362.87	1779.48	655.41	-268.12	78.59	1254.46	-261.89	85.12	648.99
2.20000	-3626.65	155.47	-33.07	-3715.76	174.84	-38.99	-4203.09	614.07	112.88	-3847.54	549.24	285.59	-2773.86	23.04	3.22	-4366.84	71.29	-71.31	-1795.80	6.46	-882.09	-1773.49	29.23	311.03	-3743.60	214.12	1334.12	0.00	0.00	0.00	-3538.44	178.70	1621.47	-3558.78	293.72	1617.95	-897.29	76.53	1802.88	-4048.67	362.89	1780.45	655.68	-268.48	78.77	1253.97	-261.57	85.22	649.18
2.21000	-3626.65	155.47	-33.07	-3715.76	174.84	-38.99	-4204.21	616.85	117.58	-3846.78	551.35	291.08	-2773.86	23.04	3.22	-4299.03	67.12	-64.36	-1812.86	7.90	-886.45	-1773.49	29.23	311.03	-3704.75	213.82	1334.38	0.00	0.00	0.00	-3562.75	178.00	1619.61	-3553.58	294.38	1616.54	-897.29	76.53	1802.88	-4042.66	362.91	1781.42	654.34	-268.69	78.27	1254.82	-261.54	85.40	650.07
2.22000	-3626.65	155.47	-33.07	-3715.76	174.84	-38.99	-4205.19	619.54	122.33	-3845.96	553.38	296.59	-2773.86	23.04	3.22	-4229.36	62.83	-57.26	-1829.86	9.33	-890.77	-1773.49	29.23	311.03	-3706.65	215.37	1331.44	0.00	0.00	0.00	-3554.13	178.58	1614.85	-3548.38	294.92	1615.04	-897.29	76.53	1802.88	-4036.56	362.92	1782.38	654.59	-268.26	78.31	1254.47	-261.99	85.04	648.71
2.23000	-3626.65	155.47	-33.07	-3715.76	174.84	-38.99	-4206.02	622.15	127.11	-3845.10	555.34	302.11	-2773.86	23.04	3.22	-4157.81	58.43	-50.02	-1846.80	10.76	-895.04	-1773.49	29.23	311.03	-3698.39	215.67	1330.21	0.00	0.00	0.00	-3539.41	179.03	1611.36	-3543.18	295.31	1613.47	-897.29	76.53	1802.88	-4030.37	362.94	1783.34	654.67	-268.09	78.52	1254.39	-262.15	85.04	648.89
2.24000	-3626.65	155.47	-33.07	-3715.76	174.84	-38.99	-4206.71	624.66	131.93	-3844.18	557.23	307.65	-2773.86	23.04	3.22	-4084.36	53.91	-42.64	-1863.69	12.19	-899.27	-1773.49	29.23	311.03	-3713.93	217.62	1329.78	0.00	0.00	0.00	-3555.21	179.80	1609.82	-3537.96	295.57	1611.83	-897.29	76.53	1802.88	-4024.09	362.94	1784.29	655.70	-268.25	78.73	1253.99	-261.88	85.08	649.53
2.25000	-3626.65	155.47	-33.07	-3715.76	174.84	-38.99	-4207.26	627.10	136.79	-3843.21	559.04	313.20	-2773.86	23.04	3.22	-4008.99	49.27	-35.10	-1880.52	13.62	-903.46	-1773.49	29.23	311.03	-3703.69	217.72	1330.35	0.00	0.00	0.00	-3534.41	178.13	1605.55	-3532.73	295.71	1610.13	-897.29	76.53	1802.88	-4017.72	362.95	1785.24	654.94	-268.50	78.40	1253.60	-261.97	84.91	648.91
2.26000	-3626.65	155.47	-33.07	-3715.76	174.84	-38.99	-4207.67	629.44	141.69	-3842.18	560.78	318.77	-2773.86	23.04	3.22	-3931.70	44.51	-27.41	-1897.28	15.04	-907.61	-1773.49	29.23	311.03	-3676.88	218.81	1328.14	0.00	0.00	0.00	-3507.48	178.74	1600.17	-3527.46	295.71	1608.39	-897.29	76.53	1802.88	-4011.25	362.95	1786.19	655.25	-268.50	78.52	1254.73	-261.82	85.24	649.40
2.27000	-3626.65	155.47	-33.07	-3715.76	174.84	-38.99	-4207.93	631.70	146.62	-3841.10	562.46	324.35	-2773.86	23.04	3.22	-3852.42	39.63	-19.57	-1913.99	16.45	-911.71	-1773.49	29.23	311.03	-3676.79	218.67	1326.97	0.00	0.00	0.00	-3516.06	178.48	1597.91	-3522.16	295.59	1606.60	-897.29	76.53	1802.88	-4004.70	362.95	1787.13	655.61	-268.56	78.64	1254.54	-261.78	85.24	649.46
2.28000	-3626.65	155.47	-33.07	-3715.76	174.84	-38.99	-4208.05	633.88	151.59	-3839.96	564.06	329.93	-2773.86	23.04	3.22	-3715.17	35.36	-2.55	-1930.63	17.86	-915.76	-1773.49	29.23	311.03	-3672.33	220.31	1326.61	0.00	0.00	0.00	-3517.23	178.11	1595.11	-3516.80	295.34	1604.77	-897.29	76.53	1802.88	-3998.06	362.95	1788.06	654.57	-268.13	78.22	1254.86	-262.04	85.28	648.63
2.29000	-3626.65	155.47	-33.07	-3715.76	174.84	-38.99	-4208.03	635.97	156.59	-3838.76	565.59	335.53	-2773.86	23.04	3.22	-3719.11	31.09	-6.44	-1947.20	19.27	-919.77	-1773.49	29.23	311.03	-3661.28	219.97	1325.35	0.00	0.00	0.00	-3507.30	177.90	1591.96	-3511.39	294.97	1602.91	-897.29	76.53	1802.88	-3991.33	362.94	1788.99	655.54	-268.56	78.63	1254.27	-261.89	85.12	649.48
2.30000	-3626.65	155.47	-33.07	-3715.76	174.84	-38.99	-4207.86	637.98	161.62	-3837.50	567.05	341.14	-2773.86	23.04	3.22	-3681.09	29.06	-3.92	-1963.71	20.67	-923.74	-1773.49	29.23	311.03	-3641.79	220.63	1323.74	0.00	0.00	0.00	-3509.40	177.42	1590.20	-3505.91	294.48	1601.04	-897.29	76.53	1802.88	-3984.51	362.93	1789.92	656.15	-268.90	78.93	1253.87	-261.90	84.89	647.95
2.31000	-3626.65	155.47	-33.07	-3715.76	174.84	-38.99	-4207.55	639.91	166.68	-3836.19	568.44	346.75	-2773.86	23.04	3.22	-3653.13	23.50	-2.14	-1980.16	22.07	-927.65	-1773.49	29.23	311.03	-3674.99	220.25	1322.46	0.00	0.00	0.00	-3458.99	176.71	1585.86	-3500.35	293.88	1599.15	-897.29	76.53	1802.88	-3977.60	362.92	1790.84	656.47	-268.55	78.98	1253.78	-261.54	84.89	648.36
2.32000	-3626.65	155.47	-33.07	-3715.76	174.84	-38.99	-4207.09	641.76	171.76	-3834.81	569.77	352.37	-2773.86	23.04	3.22	-3592.07	19.02	3.39	-1996.53	23.46	-931.52	-1773.49	29.23	311.03	-3650.37	219.76	1320.42	0.00	0.00	0.00	-3450.96	176.73	1582.33	-3494.71	293.16	1597.26	-897.29	76.53	1802.88	-3970.61	362.90	1791.76	655.57	-268.49	78.59	1253.95	-261.31	85.20	648.47
2.33000	-3626.65	155.47	-33.07	-3715.76	174.84	-38.99	-4206.49	643.52	176.88	-3833.36	571.03	357.99	-2773.86	23.04	3.22	-3534.70	15.02	8.48	-2012.84	24.85	-935.35	-1773.49	29.23	311.03	-3629.42	221.41	1320.93	0.00	0.00	0.00	-3449.69	176.65	1580.75	-3488.97	292.33	1595.38	-897.29	76.53	1802.88	-3963.53	362.88	1792.67	655.67	-268.24	78.71	1253.83	-261.60	85.06	648.39
2.34000	-3626.65	155.47	-33.07	-3715.76	174.84	-38.99	-4205.75	645.20	182.02	-3831.86	572.22	363.62	-2773.86	23.04	3.22	-3480.90	11.48	13.14	-2029.08	26.24	-939.12	-1773.49	29.23	311.03	-3610.54	220.03	1319.53	0.00	0.00	0.00	-3463.26	174.51	1579.25	-3483.13	291.39	1593.50	-897.29	76.53	1802.88	-3956.36	362.85	1793.58	655.18	-268.24	78.68	1253.74	-261.63	84.96	648.40
2.35000	-3626.65	155.47	-33.07	-3715.76	174.84	-38.99	-4204.85	646.80	187.18	-3830.29	573.34	369.25	-2773.86	23.04	3.22	-3430.58	8.38	17.38	-2045.24	27.62	-942.85	-1773.49	29.23	311.03	-3630.97	220.95	1318.06	0.00	0.00	0.00	-3421.82	175.04	1576.11	-3477.18	290.34	1591.64	-897.29	76.53	1802.88	-3949.11	362.83	1794.48	654.44	-268.12	78.39	1254.42	-261.93	85.24	649.09
2.36000	-3626.65	155.47	-33.07	-3715.76	174.84	-38.99	-4203.82	648.33	192.37	-3828.65	574.40	374.87	-2773.86	23.04	3.22	-3383.60	5.70	21.22	-2061.33	28.99	-946.53	-1773.49	29.23	311.03	-3620.64	222.08	1318.07	0.00	0.00	0.00	-3428.60	174.57	1574.30	-3471.11	289.19	1589.81	-897.29	76.53	1802.88	-3941.77	362.79	1795.38	655.03	-268.40	78.70	1254.08	-261.74	85.10	648.43
2.37000	-3626.65	155.47	-33.07	-3715.76	174.84	-38.99	-4202.64	649.77	197.58	-3826.95	575.39	380.50	-2773.86	23.04	3.22	-3339.87	3.42	24.68	-2077.35	30.36	-950.15	-1773.49	29.23	311.03	-3687.62	221.20	1318.51	0.00	0.00	0.00	-3441.74	174.34	1573.24	-3464.91	287.93	1588.02	-897.29	76.53	1802.88	-3934.35	362.76	1796.28	655.19	-268.27	78.70	1254.02	-261.63	85.08	648.11
2.38000	-3626.65	155.47	-33.07	-3715.76	174.84	-38.99	-4201.31	651.14	202.81	-3825.18	576.31	386.13	-2773.86	23.04	3.22	-3299.25	1.53	27.75	-2093.29	31.72	-953.73	-1773.49	29.23	311.03	-3672.62	222.26	1318.21	0.00	0.00	0.00	-3433.95	174.31	1571.31	-3458.57	286.58	1586.26	-897.29	76.53	1802.88	-3926.85	362.72	1797.17	655.41	-268.24	78.72	1253.84	-261.70	84.96	647.49
2.39000	-3626.65	155.47	-33.07	-3715.76	174.84	-38.99	-4199.83	652.42	208.06	-3823.35	577.17	391.75	-2773.86	23.04	3.22	-3261.65	0.01	30.45	-2109.16	33.08	-957.25	-1773.49	29.23	311.03	-3656.91	220.36	1317.14	0.00	0.00	0.00	-3402.57	174.61	1568.63	-3452.08	285.12	1584.56	-897.29	76.53	1802.88	-3919.26	362.68	1798.05	655.43	-268.62	78.62	1254.03	-261.89	85.04	647.87
2.40000	-3626.65	155.47	-33.07	-3715.76	174.84	-38.99	-4198.21	653.63	213.32	-3821.44	577.97	397.37	-2773.86	23.04	3.22	-3226.94	-1.17	32.81	-2124.95	34.43	-960.73	-1773.49	29.23	311.03	-3598.82	219.00	1315.59	0.00	0.00	0.00	-3406.22	171.92	1567.35	-3445.43	283.57	1582.91	-897.29	76.53	1802.88	-3911.58	362.64	1798.93	655.77	-268.43	78.68	1254.98	-261.66	85.30	648.60
2.41000	-3626.65	155.47	-33.07	-3715.76	174.84	-38.99	-4196.45	654.77	218.60	-3819.46	578.71	402.99	-2773.86	23.04	3.22	-3195.01	-2.02	34.82	-2140.66	35.78	-964.15	-1773.49	29.23	311.03	-3584.43	218.10	1314.76	0.00	0.00	0.00	-3402.16	171.82	1565.80	-3438.62	281.93	1581.33	-897.29	76.53	1802.88	-3903.83	362.59	1799.80	655.51	-268.88	78.68	1255.06	-261.58	85.39	648.83
2.42000	-3626.65	155.47	-33.07	-3715.76	174.84	-38.99	-4194.54	655.83	223.90	-3817.41	579.38	408.60	-2773.86	23.04	3.22	-3165.74	-2.56	36.51	-2156.28	37.12	-967.52	-1773.49	29.23	311.03	-3602.19	218.98	1314.18	0.00	0.00	0.00	-3375.57	169.24	1565.05	-3431.63	280.20	1579.83	-897.29	76.53	1802.88	-3895.99	362.53	1800.67	655.48	-268.40	78.78	1254.30	-261.93	85.12	648.90
2.43000	-3626.65	155.47	-33.07	-3715.76	174.84	-38.99	-4192.48	656.81	229.21	-3815.29	579.98	414.20	-2773.86	23.04	3.22	-3139.03	-2.80	37.88	-2171.83	38.46	-970.84	-1773.49	29.23	311.03	-3596.09	219.83	1313.11	0.00	0.00	0.00	-3354.36	168.67	1564.14	-3424.46	278.37	1578.40	-897.29	76.53	1802.88	-3888.07	362.48	1801.54	656.14	-267.89	79.17	1254.52	-261.77	85.31	648.05
2.44000	-3626.65	155.47	-33.07	-3715.76	174.84	-38.99	-4190.27	657.71	234.53	-3813.09	580.53	419.79	-2773.86	23.04	3.22	-3114.76	-2.78	38.95	-2187.30	39.79	-974.10	-1773.49	29.23	311.03	-3560.58	218.36	1311.60	0.00	0.00	0.00	-3394.61	167.26	1564.75	-3417.09	276.46	1577.06	-897.29	76.53	1802.88	-3880.07	362.42	1802.40	655.66	-268.35	78.82	1254.26	-261.60	85.05	648.44
2.45000	-3626.65	155.47	-33.07	-3715.76	174.84	-38.99	-4187.91	658.55	239.86	-3810.82	581.02	425.37	-2773.86	23.04	3.22	-3092.80	-2.50	39.73	-2202.68	41.12	-977.31	-1773.49	29.23	311.03	-3544.24	217.16	1310.51	0.00	0.00	0.00	-3364.77	166.65	1563.01	-3409.52	274.47	1575.82	-897.29	76.53	1802.88	-3871.99	362.35	1803.25	655.13	-268.47	78.73	1254.11	-261.44	85.15	648.42
2.46000	-3626.65	155.47	-33.07	-3715.76	174.84	-38.99	-4185.41	659.31	245.20	-3808.47	581.44	430.94	-2773.86	23.04	3.22	-3073.06	-1.98	40.23	-2217.97	42.44	-980.46	-1773.49	29.23	311.03	-3545.60	215.84	1309.30	0.00	0.00	0.00	-3373.01	164.72	1562.61	-3401.74	272.40	1574.69	-897.29	76.53	1802.88	-3863.83	362.29	1804.10	655.40	-268.14	78.68	1254.41	-261.35	85.38	648.33
2.47000	-3626.65	155.47	-33.07	-3715.76	174.84	-38.99	-4182.76	659.99	250.55	-3806.04	581.80	436.50	-2773.86	23.04	3.22	-3055.41	-1.25	40.47	-2233.18	43.75	-983.56	-1773.49	29.23	311.03	-3550.87	216.16	1307.19	0.00	0.00	0.00	-3330.57	163.59	1560.69	-3393.74	270.24	1573.67	-897.29	76.53	1802.88	-3855.59	362.22	1804.95	655.19	-268.33	78.67	1254.82	-261.61	85.17	649.09
2.48000	-3626.65	155.47	-33.07	-3715.76	174.84	-38.99	-4179.96	660.60	255.90	-3803.54	582.11	442.04	-2773.86	23.04	3.22	-3039.74	-0.32	40.46	-2248.30	45.05	-986.60	-1773.49	29.23	311.03	-3550.39	214.69	1307.31	0.00	0.00	0.00	-3337.87	159.24	1561.00	-3385.51	268.01	1572.76	-897.29	76.53	1802.88	-3847.28	362.14	1805.79	655.46	-268.60	78.71	1254.99	-261.47	85.39	648.99
2.49000	-3626.65	155.47	-33.07	-3715.76	174.84	-38.99	-4177.02	661.15	261.26	-3800.96	582.35	447.57	-2773.86	23.04	3.22	-3025.94	0.79	40.21	-2263.33	46.36	-989.58	-1773.49	29.23	311.03	-3661.85	212.98	1310.16	0.00	0.00	0.00	-3324.10	157.88	1560.31	-3377.05	265.70	1571.99	-897.29	76.53	1802.88	-3838.88	362.06	1806.62	655.51	-268.15	78.77	1254.58	-261.93	85.32	648.24
2.50000	-3626.65	155.47	-33.07	-3715.76	174.84	-38.99	-4173.92	661.61	266.62	-3798.29	582.54	453.09	-2773.86	23.04	3.22	-3013.88	2.06	39.73	-2278.28	47.65	-992.51	-1773.49	29.23	311.03	-3770.77	213.01	1312.74	0.00	0.00	0.00	-3315.57	156.94	1559.79	-3368.33	263.32	1571.35	-897.29	76.53	1802.88	-3830.40	361.98	1807.45	655.19	-268.16	78.55	1254.21	-261.83	85.02	648.63
2.51000	-3626.65	155.47	-33.07	-3715.76	174.84	-38.99	-4170.68	662.01	271.99	-3795.55	582.67	458.58	-2773.86	23.04	3.22	-3003.47	3.47	39.04	-2293.13	48.94	-995.38	-1773.49	29.23	311.03	-3718.38	212.22	1308.88	0.00	0.00	0.00	-3285.56	154.87	1558.83	-3359.36	260.87	1570.85	-897.29	76.53	1802.88	-3821.85	361.89	1808.27	654.94	-268.65	78.46	1254.17	-262.05	85.03	648.96
2.52000	-3626.65	155.47	-33.07	-3715.76	174.84	-38.99	-4167.29	662.34	277.36	-3792.72	582.74	464.06	-2773.86	23.04	3.22	-2994.58	5.01	38.15	-2307.89	50.22	-998.19	-1773.49	29.23	311.03	-3541.53	208.97	1300.44	0.00	0.00	0.00	-3299.72	152.52	1560.08	-3350.13	258.36	1570.51	-897.29	76.53	1802.88	-3813.22	361.80	1809.09	654.77	-268.22	78.45	1254.02	-261.62	85.00	649.52
2.53000	-3626.65	155.47	-33.07	-3715.76	174.84	-38.99	-4163.75	662.60	282.72	-3789.81	582.75	469.51	-2773.86	23.04	3.22	-2987.09	6.65	37.07	-2322.55	51.49	-1000.95	-1773.49	29.23	311.03	-3472.45	207.30	1297.36	0.00	0.00	0.00	-3272.61	150.21	1560.21	-3340.61	255.77	1570.32	-897.29	76.53	1802.88	-3804.51	361.71	1809.90	655.77	-268.19	78.72	1253.87	-261.86	84.93	648.87
2.54000	-3626.65	155.47	-33.07	-3715.76	174.84	-38.99	-4160.06	662.79	288.09	-3786.82	582.71	474.95	-2773.86	23.04	3.22	-2980.91	8.37	35.81	-2337.12	52.76	-1003.64	-1773.49	29.23	311.03	-3455.31	206.14	1295.21	0.00	0.00	0.00	-3275.11	148.08	1560.87	-3330.82	253.13	1570.31	-897.29	76.53	1802.88	-3795.73	361.61	1810.71	656.03	-268.43	78.77	1253.65	-261.84	84.86	648.86
2.55000	-3626.65	155.47	-33.07	-3715.76	174.84	-38.99	-4156.22	662.91	293.45	-3783.74	582.61	480.36	-2773.86	23.04	3.22	-2975.90	10.17	34.39	-2351.59	54.02	-1006.28	-1773.49	29.23	311.03	-3422.23	203.51	1294.55	0.00	0.00	0.00	-3258.29	145.75	1561.80	-3320.73	250.42	1570.46	-897.29	76.53	1802.88	-3786.87	361.50	1811.52	654.70	-268.63	78.32	1253.50	-262.13	84.82	649.12
2.56000	-3626.65	155.47	-33.07	-3715.76	174.84	-38.99	-4152.23	662.97	298.80	-3780.58	582.45	485.75	-2773.86	23.04	3.22	-2971.96	12.01	32.82	-2365.97	55.28	-1008.85	-1773.49	29.23	311.03	-3412.26	200.89	1292.71	0.00	0.00	0.00	-3240.71	142.87	1562.31	-3310.35	247.66	1570.80	-897.29	76.53	1802.88	-3777.94	361.40	1812.31	654.42	-268.70	78.46	1254.15	-261.54	85.17	649.20
2.57000	-3626.65	155.47	-33.07	-3715.76	174.84	-38.99	-4148.09	662.95	304.15	-3777.32	582.25	491.12	-2773.86	23.04	3.22	-2968.96	13.88	31.11	-2380.25	56.52	-1011.36	-1773.49	29.23	311.03	-3434.22	199.36	1289.88	0.00	0.00	0.00	-3247.54	140.92	1563.96	-3299.65	244.84	1571.33	-897.29	76.53	1802.88	-3768.93	361.29	1813.10	655.52	-267.94	78.79	1254.49	-261.74	85.17	648.36
2.58000	-3626.65	155.47	-33.07	-3715.76	174.84	-38.99	-4143.80	662.87	309.50	-3773.98	581.98	496.46	-2773.86	23.04	3.22	-2966.81	15.76	29.28	-2394.43	57.77	-1013.81	-1773.49	29.23	311.03	-3437.90	197.44	1290.65	0.00	0.00	0.00	-3226.81	137.28	1565.58	-3288.63	241.96	1572.05	-897.29	76.53	1802.88	-3759.85	361.17	1813.89	656.00	-268.05	78.91	1254.26	-261.61	85.25	647.71
2.59000	-3626.65	155.47	-33.07	-3715.76	174.84	-38.99	-4139.36	662.73	314.83	-3770.55	581.66	501.77	-2773.86	23.04	3.22	-2965.38	17.64	27.34	-2408.50	59.00	-1016.20	-1773.49	29.23	311.03	-3418.53	193.95	1289.71	0.00	0.00	0.00	-3213.46	134.97	1567.53	-3277.28	239.04	1572.99	-897.29	76.53	1802.88	-3750.70	361.05	1814.67	655.85	-268.64	78.76	1254.60	-261.70	85.33	647.94
2.60000	-3626.65	155.47	-33.07	-3715.76	174.84	-38.99	-4134.77	662.51	320.15	-3767.03	581.29	507.06	-2773.86	23.04	3.22	-2964.56	19.49	25.29	-2422.48	60.22	-1018.53	-1773.49	29.23	311.03	-3402.30	190.50	1288.73	0.00	0.00	0.00	-3219.47	131.58	1570.68	-3265.60	236.06	1574.13	-897.29	76.53	1802.88	-3741.47	360.93	1815.45	654.87	-268.54	78.57	1254.18	-261.68	85.25	648.97
2.61000	-3626.65	155.47	-33.07	-3715.76	174.84	-38.99	-4130.03	662.24	325.47	-3763.41	580.87	512.31	-2773.86	23.04	3.22	-2964.23	21.29	23.16	-2436.35	61.44	-1020.79	-1773.49	29.23	311.03	-3419.64	187.88	1287.33	0.00	0.00	0.00	-3209.20	127.37	1571.64	-3253.57	233.04	1575.50	-897.29	76.53	1802.88	-3732.17	360.80	1816.22	654.91	-268.55	78.57	1254.37	-261.59	85.20	648.86
2.62000	-3626.65	155.47	-33.07	-3715.76	174.84	-38.99	-4125.13	661.90	330.77	-3759.71	580.39	517.54	-2773.86	23.04	3.22	-2964.28	23.04	20.95	-2450.12	62.65	-1022.99	-1773.49	29.23	311.03	-3398.92	183.97	1287.11	0.00	0.00	0.00	-3199.68	125.23	1574.02	-3241.18	229.98	1577.10	-897.29	76.53	1802.88	-3722.80	360.67	1816.98	655.04	-268.72	78.37	1254.08	-261.78	84.92	648.07
2.63000	-3626.65	155.47	-33.07	-3715.76	174.84	-38.99	-4120.09	661.49	336.05	-3755.91	579.86	522.73	-2773.86	23.04	3.22	-2964.60	24.69	18.69	-2463.78	63.86	-1025.12	-1773.49	29.23	311.03	-3376.97	180.69	1286.55	0.00	0.00	0.00	-3190.76	120.58	1576.23	-3228.43	226.87	1578.93	-897.29	76.53	1802.88	-3713.35	360.53	1817.74	655.01	-268.49	78.64	1253.78	-261.48	85.05	648.40
2.64000	-3626.65	155.47	-33.07	-3715.76	174.84	-38.99	-4114.89	661.03	341.32	-3752.01	579.28	527.89	-2773.86	23.04	3.22	-2965.07	26.25	16.37	-2477.33	65.05	-1027.19	-1773.49	29.23	311.03	-3339.38	178.41	1288.16	0.00	0.00	0.00	-3156.40	117.34	1578.99	-3215.31	223.72	1581.01	-897.29	76.53	1802.88	-3703.84	360.39	1818.49	654.61	-268.34	78.44	1253.57	-261.63	84.95	649.36
2.65000	-3626.65	155.47	-33.07	-3715.76	174.84	-38.99	-4109.54	660.50	346.57	-3748.02	578.66	533.01	-2773.86	23.04	3.22	-2965.58	27.69	14.02	-2490.78	66.24	-1029.20	-1773.49	29.23	311.03	-3332.76	175.03	1289.50	0.00	0.00	0.00	-3151.10	113.29	1582.44	-3201.80	220.54	1583.33	-897.29	76.53	1802.88	-3694.25	360.24	1819.24	654.73	-268.56	78.39	1254.02	-261.77	85.14	649.01
2.66000	-3626.65	155.47	-33.07	-3715.76	174.84	-38.99	-4104.04	659.90	351.81	-3743.93	577.98	538.10	-2773.86	23.04	3.22	-2966.01	28.99	11.64	-2504.11	67.42	-1031.13	-1773.49	29.23	311.03	-3319.75	171.53	1291.08	0.00	0.00	0.00	-3120.28	109.96	1585.35	-3187.90	217.32	1585.92	-897.29	76.53	1802.88	-3684.60	360.09	1819.98	655.47	-268.45	78.66	1253.45	-261.77	84.86	648.88
2.67000	-3626.65	155.47	-33.07	-3715.75	174.84	-38.99	-4098.39	659.25	357.02	-3739.75	577.25	543.15	-2773.86	23.04	3.22	-2966.25	30.14	9.25	-2517.34	68.60	-1033.00	-1773.49	29.23	311.03	-3309.44	167.96	1294.35	0.00	0.00	0.00	-3125.97	105.27	1589.95	-3173.60	214.06	1588.78	-897.29	76.53	1802.88	-3674.88	359.94	1820.71	654.91	-268.65	78.62	1253.54	-261.67	84.98	648.96
2.68000	-3626.65	155.47	-33.07	-3706.97	174.16	-36.92	-4092.59	658.54	362.22	-3735.46	576.47	548.16	-2773.86	23.04	3.22	-2966.18	31.11	6.87	-2530.45	69.76	-1034.81	-1773.49	29.23	311.03	-3277.48	165.37	1297.19	0.00	0.00	0.00	-3112.66	102.67	1594.56	-3158.89	210.78	1591.92	-897.29	76.53	1802.88	-3665.08	359.78	1821.44	654.88	-268.68	78.56	1254.20	-261.86	85.27	648.53
2.69000	-3626.65	155.47	-33.07	-3692.01	172.74	-36.68	-4086.63	657.76	367.39	-3731.08	575.64	553.14	-2773.86	23.04	3.22	-2965.66	31.88	4.50	-2543.45	70.92	-1036.55	-1773.49	29.23	311.03	-3277.80	160.99	1298.50	0.00	0.00	0.00	-3089.31	98.78	1597.95	-3143.76	207.47	1595.33	-897.29	76.53	1802.88	-3655.22	359.62	1822.17	655.44	-268.34	78.65	1253.94	-261.83	85.19	648.49
2.70000	-3626.65	155.47	-33.07	-3717.76	174.13	-39.69	-4080.52	656.93	372.54	-3726.59	574.77	558.07	-2773.86	23.04	3.22	-2929.63	34.60	8.33	-2556.34	72.07	-1038.21	-1773.49	29.23	311.03	-3233.09	156.85	1301.14	0.00	0.00	0.00	-3077.84	95.28	1601.70	-3128.21	204.13	1599.04	-897.29	76.53	1802.88	-3645.29	359.45	1822.89	655.42	-268.66	78.61	1254.07	-261.51	85.07	648.85
2.71000	-3626.65	155.47	-33.07	-3678.96	172.22	-33.55	-4074.26	656.03	377.66	-3722.00	573.84	562.96	-2773.86	23.04	3.22	-2961.68	34.52	1.12	-2569.11	73.21	-1039.81	-1773.49	29.23	311.03	-3254.48	153.25	1303.94	0.00	0.00	0.00	-3068.39	91.38	1606.53	-3112.22	200.77	1603.05	-897.29	76.53	1802.88	-3635.29	359.28	1823.60	655.42	-268.65	78.82	1254.06	-261.76	84.87	648.39
2.72000	-3626.65	155.47	-33.07	-3639.70	171.23	-29.34	-4067.84	655.08	382.76	-3717.31	572.87	567.81	-2773.86	23.04	3.22	-2990.02	34.21	-7.96	-2581.76	74.34	-1041.34	-1773.49	29.23	311.03	-3229.11	150.50	1306.19	0.00	0.00	0.00	-3065.64	88.14	1610.97	-3098.53	196.92	1606.07	-897.29	76.53	1802.88	-3625.23	359.10	1824.30	655.88	-268.34	78.86	1254.26	-261.88	85.05	649.06
2.73000	-3626.65	155.47	-33.07	-3604.85	169.92	-30.35	-4061.27	654.07	387.83	-3712.51	571.86	572.62	-2773.86	23.04	3.22	-2961.58	33.93	-6.10	-2594.30	75.46	-1042.80	-1773.49	29.23	311.03	-3239.27	147.59	1308.31	0.00	0.00	0.00	-3059.32	84.75	1614.74	-3052.67	193.33	1608.62	-897.29	76.53	1802.88	-3615.10	358.92	1825.00	655.40	-268.56	78.56	1253.85	-262.17	84.84	648.91
2.74000	-3626.65	155.47	-33.07	-3585.99	168.97	-28.84	-4054.54	653.01	392.86	-3707.61	570.80	577.38	-2773.86	23.04	3.22	-2940.77	35.98	-4.49	-2606.71	76.58	-1044.19	-1773.49	29.23	311.03	-3222.83	144.40	1310.94	0.00	0.00	0.00	-3051.11	80.98	1620.18	-3062.78	190.28	1615.07	-897.29	76.53	1802.88	-3604.90	358.73	1825.70	654.70	-268.45	78.39	1253.85	-262.23	84.79	649.71
2.75000	-3626.65	155.47	-33.08	-3611.23	169.27	-26.60	-4047.67	651.88	397.87	-3702.61	569.69	582.09	-2773.86	23.04	3.22	-3000.15	35.61	-15.52	-2619.01	77.68	-1045.51	-1773.49	29.23	311.03	-3198.35	140.97	1313.78	0.00	0.00	0.00	-3029.23	77.23	1623.69	-3033.49	188.21	1619.01	-897.29	76.53	1802.88	-3594.64	358.54	1826.39	654.36	-268.62	78.45	1254.13	-261.95	85.06	648.14
2.76000	-3622.28	155.36	-39.46	-3639.93	170.10	-23.73	-4040.63	650.71	402.85	-3697.49	568.54	586.76	-2773.86	23.04	3.22	-2954.65	35.98	-9.18	-2631.18	78.78	-1046.75	-1773.49	29.23	311.03	-3204.00	138.81	1315.49	0.00	0.00	0.00	-3033.83	74.92	1627.60	-3047.19	185.72	1623.36	-897.29	76.53	1802.88	-3584.32	358.35	1827.07	655.04	-268.52	78.60	1254.39	-261.69	85.20	648.34
2.77000	-3561.61	156.63	-31.37	-3631.55	170.77	-20.35	-4033.45	649.47	407.79	-3692.27	567.34	591.37	-2773.86	23.04	3.22	-2955.50	34.06	-11.17	-2643.23	79.87	-1047.93	-1773.49	29.23	311.03	-3207.61	136.58	1318.83	0.00	0.00	0.00	-3033.65	71.23	1631.41	-3014.91	182.63	1625.58	-897.29	76.53	1802.88	-3573.92	358.15	1827.74	655.03	-268.25	78.57	1254.20	-261.38	85.28	649.26
2.78000	-3578.20	158.32	-37.17	-3595.20	170.47	-18.88	-4026.11	648.18	412.70	-3686.94	566.10	595.94	-2773.86	23.04	3.22	-2986.00	36.24	-18.08	-2655.16	80.95	-1049.03	-1773.49	29.23	311.03	-3178.24	133.60	1321.04	0.00	0.00	0.00	-3020.22	68.17	1634.50	-2997.82	178.36	1629.31	-897.29	76.53	1802.88	-3563.47	357.94	1828.41	655.64	-268.13	78.63	1254.13	-261.73	85.07	649.42
2.79000	-3574.55	159.89	-42.94	-3587.06	171.79	-14.62	-4018.61	646.84	417.57	-3681.49	564.82	600.45	-2773.86	23.04	3.22	-2940.27	37.24	-10.03	-2666.96	82.02	-1050.06	-1773.49	29.23	311.03	-3148.05	132.99	1323.67	0.00	0.00	0.00	-3000.97	66.94	1637.32	-2990.77	176.07	1632.44	-897.29	76.53	1802.88	-3552.95	357.73	1829.08	654.89	-268.52	78.51	1254.29	-261.79	84.93	648.90
2.80000	-3547.46	162.10	-39.37	-3552.59	172.36	-8.43	-4010.96	645.44	422.41	-3675.94	563.50	604.91	-2773.86	23.04	3.22	-2932.75	35.11	-8.45	-2678.63	83.08	-1051.01	-1773.49	29.23	311.03	-3137.13	131.75	1326.10	0.00	0.00	0.00	-2986.49	63.59	1639.95	-3020.46	174.72	1636.83	-897.29	76.53	1802.88	-3542.37	357.52	1829.73	654.30	-268.58	78.23	1253.97	-261.63	85.11	649.16
2.81000	-3509.49	165.16	-32.49	-3488.34	175.26	3.03	-4003.15	643.99	427.20	-3670.27	562.13	609.32	-2773.86	23.04	3.22	-2922.33	35.73	-6.98	-2690.18	84.13	-1051.89	-1773.49	29.23	311.03	-3151.39	131.08	1328.55	0.00	0.00	0.00	-2980.16	61.97	1643.86	-2992.97	172.97	1642.15	-897.29	76.53	1802.88	-3531.73	357.30	1830.39	654.72	-268.41	78.35	1254.21	-261.68	85.19	649.17
2.82000	-3488.05	168.33	-28.73	-3454.39	175.85	9.60	-3995.19	642.49	431.96	-3664.49	560.72	613.68	-2773.86	23.04	3.22	-2947.25	34.64	-12.37	-2701.60	85.17	-1052.69	-1773.49	29.23	311.03	-3146.18	129.55	1330.74	0.00	0.00	0.00	-2991.72	59.80	1647.82	-2987.61	171.24	1646.09	-897.29	76.53	1802.88	-3521.02	357.07	1831.03	655.34	-268.35	78.72	1254.26	-261.46	85.13	648.87
2.83000	-3468.07	170.57	-25.89	-3411.07	176.20	16.87	-3987.07	640.94	436.67	-3658.59	559.27	617.97	-2773.86	23.04	3.22	-2954.37	33.84	-13.65	-2712.88	86.21	-1053.42	-1773.49	29.23	311.03	-3100.44	130.16	1331.92	0.00	0.00	0.00	-2973.58	58.55	1651.09	-2954.38	169.77	1646.35	-897.29	76.53	1802.88	-3510.26	356.84	1831.67	654.82	-268.39	78.57	1254.34	-261.54	85.04	649.55
2.84000	-3385.23	173.69	-14.04	-3391.47	178.23	18.53	-3978.79	639.33	441.34	-3652.58	557.78	622.21	-2773.86	23.04	3.22	-2929.15	34.86	-7.77	-2724.04	87.23	-1054.08	-1773.49	29.23	311.03	-3124.17	129.38	1334.86	0.00	0.00	0.00	-2966.36	57.43	1653.86	-2960.61	169.51	1650.42	-897.29	76.53	1802.88	-3499.43	356.61	1832.30	656.03	-268.24	78.86	1254.08	-261.76	84.95	649.75
2.85000	-3384.65	177.37	-16.67	-3344.32	181.77	26.07	-3970.36	637.67	445.97	-3646.45	556.25	626.39	-2773.86	23.04	3.22	-2943.35	34.14	-10.90	-2735.06	88.25	-1054.65	-1773.49	29.23	311.03	-3104.59	129.91	1336.82	0.00	0.00	0.00	-2954.11	56.65	1656.35	-2971.39	166.21	1653.60	-897.29	76.53	1802.88	-3488.54	356.37	1832.93	655.39	-268.26	78.80	1253.73	-262.02	84.77	649.83
2.86000	-3336.39	179.88	-12.32	-3314.42	181.86	25.36	-3961.77	635.97	450.55	-3640.21	554.68	630.51	-2773.86	23.04	3.22	-2963.87	33.64	-16.01	-2745.95	89.25	-1055.15	-1773.49	29.23	311.03	-3078.38	127.96	1338.73	0.00	0.00	0.00	-2942.69	55.52	1659.35	-2958.37	164.33	1656.32	-897.29	76.53	1802.88	-3477.59	356.12	1833.55	654.77	-268.37	78.52	1254.42	-261.80	85.20	648.68
2.87000	-3295.18	181.58	-11.85	-3311.48	183.74	21.08	-3953.03	634.21	455.08	-3633.84	553.07	634.57	-2773.86	23.04	3.22	-2925.17	35.55	-8.43	-2756.71	90.25	-1055.57	-1773.49	29.23	311.03	-3052.91	125.96	1340.53	0.00	0.00	0.00	-2928.19	54.41	1660.87	-2937.11	164.65	1657.96	-897.29	76.53	1802.88	-3466.59	355.87	1834.16	655.51	-268.34	78.80	1254.46	-261.44	85.34	648.43
2.88000	-3247.05	182.79	-11.32	-3266.71	185.11	22.69	-3944.13	632.41	459.56	-3627.36	551.42	638.57	-2773.86	23.04	3.22	-2949.80	35.79	-13.05	-2767.32	91.23	-1055.91	-1773.49	29.23	311.03	-3065.01	124.65	1343.02	0.00	0.00	0.00	-2927.72	52.92	1663.50	-2956.29	163.60	1661.38	-897.29	76.53	1802.88	-3455.52	355.62	1834.76	655.78	-268.64	78.74	1254.38	-261.71	85.20	649.69
2.89000	-3223.81	186.41	-12.14	-3255.13	186.28	16.10	-3935.07	630.55	464.00	-3620.75	549.74	642.50	-2773.86	23.04	3.22	-2943.70	35.25	-11.69	-2777.80	92.21	-1056.18	-1773.49	29.23	311.03	-3056.49	125.19	1343.34	0.00	0.00	0.00	-2915.19	52.80	1665.32	-2909.90	163.28	1662.28	-897.29	76.53	1802.88	-3444.40	355.36	1835.36	655.09	-268.60	78.59	1254.63	-261.54	85.30	649.76
2.90000	-3178.12	188.82	-11.97	-3191.61	188.48	18.86	-3925.85	628.65	468.38	-3614.02	548.02	646.37	-2773.86	23.04	3.22	-2958.05	34.65	-13.52	-2788.14	93.17	-1056.36	-1773.49	29.23	311.03	-3057.60	125.31	1344.28	0.00	0.00	0.00	-2904.18	52.81	1667.96	-2888.04	163.26	1664.17	-897.29	76.53	1802.88	-3433.22	355.09	1835.96	654.36	-268.75	78.20	1255.10	-261.44	85.50	649.23
2.91000	-3156.32	191.31	-15.45	-3141.48	192.27	20.12	-3916.48	626.71	472.71	-3607.17	546.26	650.17	-2773.86	23.04	3.22	-2925.54	36.18	-6.43	-2798.34	94.13	-1056.46	-1773.49	29.23	311.03	-3038.42	124.61	1344.90	0.00	0.00	0.00	-2905.99	53.25	1669.32	-2905.64	162.47	1666.31	-897.29	76.53	1802.88	-3421.98	354.82	1836.55	654.79	-268.34	78.60	1254.17	-261.62	85.30	649.21
2.92000	-3089.58	194.34	-10.68	-3126.50	193.62	14.41	-3906.95	624.71	476.99	-3600.20	544.46	653.91	-2773.86	23.04	3.22	-2910.13	37.92	-4.83	-2808.40	95.07	-1056.49	-1773.49	29.23	311.03	-3002.91	123.72	1345.53	0.00	0.00	0.00	-2900.58	53.68	1671.08	-2867.42	162.30	1666.69	-897.29	76.53	1802.88	-3410.68	354.55	1837.13	655.14	-268.48	78.61	1254.17	-261.61	85.16	649.27
2.93000	-3024.96	197.60	-6.35	-3080.18	196.80	14.93	-3897.26	622.67	481.21	-3593.10	542.63	657.57	-2773.86	23.04	3.22	-2964.38	36.31	-14.01	-2818.32	96.01	-1056.43	-1773.49	29.23	311.03	-2998.09	124.01	1346.42	0.00	0.00	0.00	-2876.16	53.81	1672.94	-2874.95	164.25	1669.41	-897.29	76.53	1802.88	-3399.33	354.27	1837.70	655.48	-268.33	78.64	1252.95	-261.66	84.86	648.73
2.94000	-3017.62	201.87	-12.17	-3039.78	201.39	13.19	-3887.41	620.59	485.38	-3585.87	540.77	661.17	-2773.86	23.04	3.22	-2941.93	37.10	-10.32	-2828.09	96.93	-1056.29	-1773.49	29.23	311.03	-3011.45	123.24	1348.31	0.00	0.00	0.00	-2867.72	53.00	1674.63	-2874.08	163.90	1671.43	-897.29	76.53	1802.88	-3387.92	353.98	1838.27	655.53	-268.15	78.66	1253.83	-262.11	85.05	649.02
2.95000	-2975.19	207.19	-11.47	-2998.94	203.06	11.86	-3877.41	618.45	489.48	-3578.52	538.87	664.69	-2773.86	23.04	3.22	-2971.91	36.42	-15.70	-2837.72	97.84	-1056.07	-1773.49	29.23	311.03	-2995.31	123.87	1347.80	0.00	0.00	0.00	-2854.80	54.47	1675.96	-2855.21	164.90	1673.60	-897.29	76.53	1802.88	-3376.46	353.69	1838.83	655.11	-268.29	78.64	1254.77	-261.60	85.42	649.60
2.96000	-2945.60	213.61	-14.43	-2926.56	208.57	14.34	-3867.24	616.28	493.53	-3571.04	536.94	668.15	-2773.86	23.04	3.22	-2940.40	37.43	-9.06	-2847.20	98.75	-1055.76	-1773.49	29.23	311.03	-2983.86	122.88	1348.26	0.00	0.00	0.00	-2841.93	55.01	1677.68	-2870.28	163.89	1674.60	-897.29	76.53	1802.88	-3364.94	353.39	1839.38	655.71	-268.55	78.57	1254.51	-261.53	85.18	648.65
2.97000	-2874.12	218.41	-9.24	-2888.23	215.28	12.05	-3856.92	614.06	497.52	-3563.42	534.97	671.53	-2773.86	23.04	3.22	-2966.99	36.37	-14.67	-2856.54	99.64	-1055.38	-1773.49	29.23	311.03	-2992.45	123.23	1348.05	0.00	0.00	0.00	-2832.85	55.65	1680.24	-2831.70	163.61	1675.39	-897.29	76.53	1802.88	-3353.37	353.09	1839.93	655.80	-268.53	78.66	1254.54	-261.57	85.03	649.28
2.98000	-2869.99	225.80	-15.55	-2872.07	219.33	7.09	-3846.43	611.80	501.44	-3555.68	532.97	674.83	-2773.86	23.04	3.22	-2935.54	37.19	-8.93	-2865.73	100.52	-1054.90	-1773.49	29.23	311.03	-2969.02	122.53	1347.77	0.00	0.00	0.00	-2820.37	56.29	1680.19	-2821.33	165.06	1676.48	-897.29	76.53	1802.88	-3341.74	352.78	1840.47	654.69	-268.45	78.53	1254.39	-261.34	85.24	649.57
2.99000	-2843.68	230.67	-16.91	-2847.21	224.80	2.23	-3835.79	609.50	505.30	-3547.81	530.93	678.06	-2773.86	23.04	3.22	-2921.57	36.04	-7.29	-2874.76	101.39	-1054.35	-1773.49	29.23	311.03	-2961.62	124.02	1347.44	0.00	0.00	0.00	-2809.97	56.48	1681.41	-2799.56	168.44	1677.00	-897.29	76.53	1802.88	-3330.07	352.47	1841.00	654.01	-268.31	78.50	1254.57	-261.45	85.21	649.50
3.00000	-2760.83	235.83	-6.27	-2753.02	228.12	10.24	-3824.99	607.15	509.10	-3539.80	528.87	681.22	-2773.86	23.04	3.22	-2953.00	36.45	-13.33	-2883.65	102.25	-1053.70	-1773.49	29.23	311.03	-2957.79	123.99	1348.21	0.00	0.00	0.00	-2798.97	58.16	1682.80	-2786.77	168.51	1677.84	-897.29	76.53	1802.88	-3318.33	352.15	1841.52	654.78	-268.41	78.47	1254.40	-261.63	85.21	649.39
3.01000	-2722.97	243.42	-4.44	-2742.56	237.17	7.42	-3814.03	604.76	512.83	-3531.67	526.77	684.29	-2773.86	23.04	3.22	-2931.27	35.13	-7.53	-2892.38	103.10	-1052.98	-1773.49	29.23	311.03	-2930.49	125.19	1347.42	0.00	0.00	0.00	-2810.94	58.60	1684.48	-2792.88	170.01	1680.98	-897.29	76.53	1802.88	-3306.55	351.83	1842.04	655.59	-268.13	78.80	1253.98	-261.61	85.05	649.10
3.02000	-2697.93	248.17	-2.72	-2680.19	235.81	13.15	-3802.90	602.34	516.49	-3523.39	524.65	687.29	-2773.86	23.04	3.22	-2939.04	33.72	-11.36	-2900.96	103.93	-1052.16	-1773.49	29.23	311.03	-2888.80	126.02	1347.44	0.00	0.00	0.00	-2784.44	59.91	1684.83	-2787.69	170.32	1681.97	-897.29	76.53	1802.88	-3294.71	351.50	1842.56	654.51	-268.55	78.35	1253.57	-261.80	85.02	649.39
3.03000	-2664.16	253.51	-0.23	-2651.82	240.61	12.45	-3791.62	599.87	520.08	-3514.98	522.49	690.20	-2773.86	23.04	3.22	-2913.65	33.72	-7.12	-2909.39	104.76	-1051.26	-1773.49	29.23	311.03	-2917.53	126.71	1346.40	0.00	0.00	0.00	-2771.45	60.86	1686.20	-2765.52	171.68	1680.40	-897.29	76.53	1802.88	-3282.83	351.17	1843.06	654.31	-268.49	78.35	1254.09	-262.08	85.04	648.77
3.04000	-2615.37	255.76	6.45	-2588.88	244.46	19.59	-3780.18	597.36	523.60	-3506.44	520.30	693.04	-2773.86	23.04	3.22	-2931.96	33.64	-10.90	-2917.65	105.57	-1050.27	-1773.49	29.23	311.03	-2922.42	127.76	1347.02	0.00	0.00	0.00	-2757.50	62.56	1687.02	-2756.97	172.64	1682.35	-897.29	76.53	1802.88	-3270.89	350.82	1843.56	655.60	-268.59	78.75	1254.24	-262.07	85.01	648.49
3.05000	-2601.62	259.25	8.77	-2617.53	248.22	12.51	-3768.57	594.82	527.05	-3497.75	518.09	695.79	-2773.86	23.04	3.22	-2938.71	34.77	-10.27	-2925.77	106.38	-1049.20	-1773.49	29.23	311.03	-2896.05	128.16	1346.54	0.00	0.00	0.00	-2736.43	64.49	1687.62	-2749.21	175.11	1682.79	-897.29	76.53	1802.88	-3258.90	350.48	1844.05	655.03	-268.49	78.52	1254.40	-261.73	85.16	648.50
3.06000	-2563.59	263.40	12.98	-2557.59	248.79	24.82	-3756.81	592.23	530.43	-3488.93	515.84	698.45	-2773.86	23.04	3.22	-2935.90	33.35	-11.15	-2933.72	107.17	-1048.03	-1773.49	29.23	311.03	-2842.89	130.58	1346.55	0.00	0.00	0.00	-2738.85	65.88	1688.54	-2733.94	175.40	1683.20	-897.29	76.53	1802.88	-3246.86	350.13	1844.53	654.70	-268.54	78.38	1254.14	-261.71	85.13	648.52
3.07000	-2528.22	266.05	17.28	-2543.35	250.04	28.61	-3744.88	589.61	533.73	-3479.97	513.57	701.03	-2773.86	23.04	3.22	-2954.38	33.46	-13.92	-2941.51	107.95	-1046.78	-1773.49	29.23	311.03	-2881.09	132.43	1346.87	0.00	0.00	0.00	-2732.76	67.03	1689.36	-2756.53	178.62	1685.58	-897.29	76.53	1802.88	-3234.78	349.77	1845.01	655.43	-268.17	78.71	1253.62	-261.77	85.04	649.14
3.08000	-2495.56	267.39	21.56	-2548.59	253.17	33.73	-3732.80	586.95	536.96	-3470.86	511.27	703.52	-2773.86	23.04	3.22	-2923.20	32.99	-9.24	-2949.15	108.72	-1045.44	-1773.49	29.23	311.03	-2867.28	132.17	1346.36	0.00	0.00	0.00	-2734.59	68.87	1689.78	-2726.50	180.78	1684.38	-897.29	76.53	1802.88	-3222.64	349.41	1845.48	655.10	-268.45	78.67	1253.45	-261.78	84.96	649.26
3.09000	-2465.69	267.59	25.73	-2529.79	252.81	37.34	-3720.55	584.26	540.11	-3461.62	508.94	705.93	-2773.86	23.04	3.22	-2954.12	34.31	-13.67	-2956.62	109.47	-1044.00	-1773.49	29.23	311.03	-2847.75	132.84	1345.75	0.00	0.00	0.00	-2727.28	70.93	1691.29	-2699.19	182.67	1684.08	-897.29	76.53	1802.88	-3210.46	349.04	1845.94	656.10	-268.26	79.03	1254.11	-262.14	84.79	648.92
3.10000	-2438.68	266.84	29.66	-2516.62	254.36	43.15	-3708.14	581.53	543.18	-3452.23	506.59	708.25	-2773.86	23.04	3.22	-2967.67	32.77	-16.80	-2963.93	110.22	-1042.48	-1773.49	29.23	311.03	-2806.24	134.62	1345.68	0.00	0.00	0.00	-2702.41	73.43	1691.03	-2694.12	185.09	1685.64	-897.29	76.53	1802.88	-3198.23	348.66	1846.40	654.79	-268.48	78.50	1254.60	-261.84	85.29	648.88
3.11000	-2414.59	265.33	33.26	-2499.36	257.86	48.17	-3695.56	578.76	546.17	-3442.70	504.21	710.47	-2773.86	23.04	3.22	-2956.14	32.34	-14.76	-2971.07	110.95	-1040.87	-1773.49	29.23	311.03	-2795.61	135.79	1345.40	0.00	0.00	0.00	-2696.88	75.02	1691.99	-2689.42	185.93	1687.28	-897.29	76.53	1802.88	-3185.95	348.28	1846.85	654.54	-268.38	78.44	1254.48	-261.79	85.31	648.96
3.12000	-2393.49	263.24	36.42	-2469.68	260.56	57.29	-3682.83	575.96	549.08	-3433.02	501.80	712.61	-2773.86	23.04	3.22	-2928.58	33.24	-9.49	-2978.05	111.67	-1039.16	-1773.49	29.23	311.03	-2806.82	136.02	1345.64	0.00	0.00	0.00	-2673.26	76.80	1691.68	-2691.63	189.17	1686.89	-897.29	76.53	1802.88	-3173.62	347.89	1847.29	654.77	-268.18	78.53	1254.29	-261.93	85.03	648.92
3.13000	-2375.45	260.75	39.02	-2435.99	260.11	65.66	-3669.93	573.13	551.90	-3423.20	499.37	714.65	-2773.86	23.04	3.22	-2946.42	34.12	-14.11	-2984.86	112.38	-1037.36	-1773.49	29.23	311.03	-2804.25	138.34	1344.55	0.00	0.00	0.00	-2665.46	79.28	1693.30	-2684.36	191.02	1688.08	-897.29	76.53	1802.88	-3161.25	347.50	1847.72	655.39	-268.61	78.54	1254.20	-262.04	84.99	648.12
3.14000	-2360.54	258.04	40.98	-2409.82	256.43	68.53	-3656.87	570.26	554.64	-3413.23	496.92	716.60	-2773.86	23.04	3.22	-2940.36	32.81	-11.13	-2991.50	113.07	-1035.47	-1773.49	29.23	311.03	-2777.02	139.85	1344.77	0.00	0.00	0.00	-2648.39	81.14	1693.61	-2642.88	192.88	1687.30	-897.29	76.53	1802.88	-3148.83	347.10	1848.15	654.86	-268.23	78.64	1254.07	-261.83	84.92	648.51
3.15000	-2348.82	255.31	42.16	-2402.65	249.50	61.16	-3643.64	567.36	557.30	-3403.11	494.44	718.45	-2773.86	23.04	3.22	-2931.44	33.29	-10.78	-2997.97	113.76	-1033.48	-1773.49	29.23	311.03	-2764.54	141.15	1344.49	0.00	0.00	0.00	-2657.03	82.68	1695.47	-2652.68	195.32	1690.38	-897.29	76.53	1802.88	-3136.37	346.70	1848.57	654.99	-268.21	78.54	1254.44	-261.68	85.17	648.62
3.16000	-2340.37	252.72	42.48	-2418.56	241.16	50.80	-3630.26	564.42	559.87	-3392.84	491.94	720.20	-2773.86	23.04	3.22	-2945.97	34.21	-13.29	-3004.28	114.43	-1031.40	-1773.49	29.23	311.03	-2728.77	142.42	1343.80	0.00	0.00	0.00	-2647.59	85.76	1695.99	-2666.42	199.22	1691.44	-897.29	76.53	1802.88	-3123.87	346.29	1848.98	655.76	-268.46	78.72	1253.99	-261.75	85.02	648.64
3.17000	-2335.25	250.48	41.83	-2399.01	240.69	43.40	-3616.71	561.46	562.35	-3382.43	489.41	721.86	-2773.86	23.04	3.22	-2930.11	34.09	-8.75	-3010.41	115.09	-1029.23	-1773.49	29.23	311.03	-2721.01	144.60	1344.30	0.00	0.00	0.00	-2633.52	87.83	1697.28	-2636.69	200.84	1692.24	-897.29	76.53	1802.88	-3111.31	345.87	1849.38	655.61	-268.57	78.67	1254.01	-261.98	85.29	649.37
3.18000	-2333.54	248.75	40.08	-2397.74	234.53	35.18	-3602.99	558.46	564.74	-3371.86	486.87	723.42	-2773.86	23.04	3.22	-2914.01	34.99	-5.49	-3016.37	115.73	-1026.96	-1773.49	29.23	311.03	-2747.05	145.76	1345.83	0.00	0.00	0.00	-2624.26	91.31	1699.07	-2613.34	202.86	1692.82	-897.29	76.53	1802.88	-3098.72	345.45	1849.78	654.80	-268.37	78.62	1253.81	-261.79	85.08	648.59
3.19000	-2335.29	247.72	37.15	-2426.22	238.48	26.58	-3589.11	555.43	567.04	-3361.14	484.30	724.88	-2773.86	23.04	3.22	-2923.04	32.99	-6.99	-3022.15	116.37	-1024.59	-1773.49	29.23	311.03	-2713.34	148.31	1345.68	0.00	0.00	0.00	-2598.24	92.80	1700.20	-2648.55	204.82	1697.66	-897.29	76.53	1802.88	-3086.08	345.02	1850.17	654.63	-268.56	78.50	1253.98	-261.63	84.97	648.19
3.20000	-2340.60	247.59	32.92	-2394.00	241.78	30.02	-3575.07	552.38	569.25	-3350.26	481.71	726.24	-2773.86	23.04	3.22	-2947.36	33.24	-10.86	-3027.76	116.99	-1022.13	-1773.49	29.23	311.03	-2686.77	150.44	1346.82	0.00	0.00	0.00	-2587.97	95.22	1702.88	-2608.30	208.24	1698.33	-897.29	76.53	1802.88	-3073.40	344.59	1850.55	655.05	-268.51	78.37	1254.47	-261.53	85.28	649.00
3.21000	-2376.15	249.83	21.73	-2394.65	244.13	25.77	-3560.86	549.29	571.36	-3339.23	479.10	727.49	-2773.86	23.04	3.22	-2945.31	31.32	-11.27	-3033.19	117.59	-1019.57	-1773.49	29.23	311.03	-2700.34	152.30	1348.88	0.00	0.00	0.00	-2580.98	97.75	1706.09	-2574.47	209.06	1701.19	-897.29	76.53	1802.88	-3060.68	344.15	1850.92	654.96	-268.58	78.47	1253.95	-261.67	85.08	648.76
3.22000	-2383.15	250.35	16.87	-2394.65	242.43	23.89	-3546.49	546.17	573.38	-3328.05	476.47	728.64	-2773.86	23.04	3.22	-2926.64	32.64	-9.16	-3038.44	118.19	-1016.92	-1773.49	29.23	311.03	-2696.50	155.63	1350.75	0.00	0.00	0.00	-2576.34	99.98	1708.35	-2546.84	213.58	1702.49	-897.29	76.53	1802.88	-3047.91	343.70	1851.29	655.00	-268.53	78.63	1253.92	-261.81	85.02	648.97
3.23000	-2370.53	249.98	16.45	-2397.33	239.64	20.74	-3531.96	543.03	575.30	-3316.71	473.82	729.69	-2773.86	23.04	3.22	-2932.90	33.78	-12.12	-3043.52	118.77	-1014.16	-1773.49	29.23	311.03	-2680.32	158.17	1352.79	0.00	0.00	0.00	-2540.13	102.80	1709.46	-2563.48	216.23	1706.21	-897.29	76.53	1802.88	-3035.11	343.25	1851.65	656.07	-268.19	79.13	1253.82	-261.92	85.08	650.01
3.24000	-2359.79	249.40	15.96	-2435.91	241.59	10.02	-3517.26	539.86	577.13	-3305.21	471.15	730.63	-2773.86	23.04	3.22	-2911.04	34.40	-10.09	-3048.41	119.33	-1011.31	-1773.49	29.23	311.03	-2657.60	161.28	1353.73	0.00	0.00	0.00	-2543.10	105.33	1713.13	-2552.05	219.64	1710.19	-897.29	76.53	1802.88	-3022.26	342.79	1852.00	655.50	-268.36	78.75	1253.58	-261.74	85.12	649.98
3.25000	-2360.77	247.99	13.14	-2418.19	242.35	11.67	-3502.39	536.66	578.85	-3293.55	468.46	731.46	-2773.86	23.04	3.22	-2918.33	35.34	-13.34	-3053.13	119.89	-1008.36	-1773.49	29.23	311.03	-2670.76	161.86	1355.79	0.00	0.00	0.00	-2540.18	108.22	1716.05	-2527.70	222.06	1712.01	-897.29	76.53	1802.88	-3009.38	342.32	1852.34	655.99	-268.33	78.69	1254.33	-262.12	85.25	648.93
3.26000	-2347.04	248.00	15.19	-2382.15	245.12	17.36	-3487.36	533.44	580.48	-3281.73	465.76	732.19	-2773.86	23.04	3.22	-2913.83	36.47	-14.25	-3057.66	120.43	-1005.31	-1773.49	29.23	311.03	-2627.62	164.38	1357.77	0.00	0.00	0.00	-2518.97	111.26	1718.47	-2532.72	223.69	1715.22	-897.29	76.53	1802.88	-2996.45	341.85	1852.68	655.14	-268.26	78.74	1254.68	-261.98	85.23	648.12
3.27000	-2359.92	246.55	10.82	-2463.77	241.42	0.78	-3472.16	530.19	582.00	-3269.75	463.03	732.80	-2773.86	23.04	3.22	-2897.53	35.56	-12.72	-3062.00	120.96	-1002.16	-1773.49	29.23	311.03	-2610.71	165.94	1359.46	0.00	0.00	0.00	-2518.71	113.00	1721.20	-2518.58	227.06	1717.89	-897.29	76.53	1802.88	-2983.49	341.37	1853.00	655.80	-268.49	78.81	1253.92	-261.87	84.93	648.70
3.28000	-2365.81	245.65	7.74	-2367.78	242.02	15.61	-3456.80	526.91	583.42	-3257.61	460.29	733.31	-2773.86	23.04	3.22	-2873.94	36.38	-9.83	-3066.16	121.47	-998.90	-1773.49	29.23	311.03	-2630.16	168.03	1361.25	0.00	0.00	0.00	-2509.94	115.71	1723.84	-2495.53	229.53	1718.80	-897.29	76.53	1802.88	-2970.48	340.89	1853.32	655.25	-268.76	78.54	1254.19	-261.75	85.09	648.85
3.29000	-2373.86	243.35	5.49	-2378.89	240.97	13.19	-3441.27	523.61	584.73	-3245.31	457.54	733.70	-2773.86	23.04	3.22	-2880.22	35.17	-8.91	-3070.14	121.97	-995.55	-1773.49	29.23	311.03	-2609.53	170.08	1361.39	0.00	0.00	0.00	-2505.56	118.87	1726.64	-2485.11	232.08	1721.83	-897.29	76.53	1802.88	-2957.44	340.40	1853.64	655.94	-268.62	78.71	1254.12	-261.98	85.11	648.99
3.30000	-2395.64	242.56	1.36	-2376.51	242.67	11.30	-3425.57	520.28	585.94	-3232.85	454.77	733.98	-2773.86	23.04	3.22	-2845.01	33.05	-0.21	-3073.92	122.46	-992.10	-1773.49	29.23	311.03	-2585.56	171.87	1363.40	0.00	0.00	0.00	-2485.61	121.22	1728.08	-2483.14	235.35	1724.00	-897.29	76.53	1802.88	-2944.36	339.90	1853.94	655.86	-268.71	78.49	1253.98	-262.15	85.01	648.68
3.31000	-2401.32	241.54	-1.21	-2370.74	241.14	10.66	-3409.71	516.94	587.04	-3220.21	451.98	734.14	-2773.88	23.03	3.22	-2836.42	31.04	4.65	-3077.52	122.93	-988.54	-1773.49	29.23	311.03	-2576.07	172.27	1363.70	0.00	0.00	0.00	-2470.93	123.34	1730.47	-2467.48	235.45	1727.40	-897.29	76.53	1802.88	-2931.25	339.40	1854.24	655.43	-268.76	78.70	1253.98	-261.89	84.90	648.48
3.32000	-2405.69	240.59	-3.24	-2410.46	241.08	5.14	-3393.68	513.57	588.04	-3207.42	449.18	734.19	-2795.15	20.46	2.37	-2814.65	29.98	11.53	-3080.93	123.39	-984.88	-1773.49	29.23	311.03	-2568.19	173.86	1364.34	0.00	0.00	0.00	-2467.08	125.17	1732.57	-2450.74	238.09	1728.44	-897.29	76.53	1802.88	-2918.09	338.89	1854.52	655.39	-268.35	78.72	1254.27	-261.40	85.23	649.19
3.33000	-2408.79	239.71	-4.76	-2390.75	243.34	8.19	-3377.48	510.17	588.92	-3194.45	446.36	734.12	-2789.95	17.70	5.45	-2775.51	29.08	21.22	-3084.15	123.83	-981.11	-1773.49	29.23	311.03	-2553.68	174.15	1365.36	0.00	0.00	0.00	-2451.74	128.33	1734.39	-2447.31	240.07	1729.88	-897.29	76.53	1802.88	-2904.91	338.37	1854.80	655.30	-268.47	78.44	1254.29	-261.74	85.20	649.79
3.34000	-2410.71	238.90	-5.80	-2358.97	243.20	13.15	-3361.12	506.76	589.69	-3181.32	443.53	733.93	-2723.11	19.06	19.27	-2740.11	29.96	27.87	-3087.17	124.26	-977.24	-1773.49	29.23	311.03	-2524.54	174.56	1365.96	0.00	0.00	0.00	-2444.11	130.46	1737.01	-2424.45	241.30	1731.56	-897.29	76.53	1802.88	-2891.68	337.85	1855.08	655.50	-268.72	78.65	1253.67	-261.99	84.81	649.74
3.35000	-2411.50	238.16	-6.39	-2395.46	242.17	5.77	-3344.59	503.32	590.34	-3168.02	440.69	733.62	-2687.48	18.54	24.20	-2718.44	29.38	32.66	-3090.00	124.68	-973.27	-1773.49	29.23	311.03	-2532.70	174.68	1366.13	0.00	0.00	0.00	-2448.86	131.20	1739.63	-2413.78	242.73	1733.71	-897.29	76.53	1802.88	-2878.42	337.32	1855.34	654.92	-268.67	78.49	1254.19	-261.92	85.16	648.40
3.36000	-2411.25	237.48	-6.55	-2387.46	241.26	6.83	-3327.89	499.87	590.89	-3154.55	437.83	733.19	-2660.64	18.73	28.95	-2682.30	30.60	38.57	-3092.64	125.08	-969.19	-1773.49	29.23	311.03	-2513.69	175.29	1366.35	0.00	0.00	0.00	-2424.89	132.71	1740.32	-2422.62	245.65	1735.93	-897.29	76.53	1802.88	-2865.13	336.78	1855.60	655.01	-268.62	78.48	1254.21	-261.79	85.11	648.82
3.37000	-2410.01	236.87	-6.32	-2393.05	242.61	6.52	-3311.02	496.39	591.31	-3140.91	434.97	732.64	-2645.74	20.75	28.12	-2647.47	30.89	42.41	-3095.08	125.47	-965.01	-1773.49	29.23	311.03	-2491.03	174.62	1367.38	0.00	0.00	0.00	-2408.28	134.02	1741.70	-2408.30	247.62	1736.91	-897.29	76.53	1802.88	-2851.80	336.24	1855.84	655.53	-268.22	78.76	1253.99	-261.89	85.08	648.20
3.38000	-2407.85	236.33	-5.72	-2395.31	241.70	4.21	-3293.99	492.89	591.62	-3127.09	432.09	731.97	-2632.20	21.29	27.49	-2631.69	31.76	42.12	-3097.32	125.84	-960.72	-1773.49	29.23	311.03	-2499.04	174.17	1367.78	0.00	0.00	0.00	-2389.87	134.56	1742.79	-2401.70	249.05	1738.07	-897.29	76.53	1802.88	-2838.44	335.69	1856.08	655.29	-268.21	78.92	1254.04	-261.76	85.14	648.54
3.39000	-2404.84	235.85	-4.79	-2359.30	242.83	10.23	-3276.78	489.38	591.81	-3113.10	429.20	731.17	-2596.62	22.06	31.04	-2602.51	32.64	43.16	-3099.36	126.20	-956.32	-1773.49	29.23	311.03	-2493.42	174.03	1369.26	0.00	0.00	0.00	-2388.49	136.15	1744.81	-2379.09	249.36	1738.00	-897.29	76.53	1802.88	-2825.04	335.13	1856.31	655.74	-268.73	78.77	1254.25	-261.62	85.09	649.04
3.40000	-2401.06	235.44	-3.56	-2377.49	241.84	7.34	-3259.41	485.85	591.88	-3098.94	426.30	730.24	-2520.02	25.66	39.33	-2568.14	34.14	44.80	-3101.20	126.54	-951.82	-1773.49	29.23	311.03	-2479.89	174.83	1369.66	0.00	0.00	0.00	-2376.32	136.93	1744.92	-2370.70	250.11	1739.99	-897.29	76.53	1802.88	-2811.62	334.57	1856.54	656.01	-268.28	78.84	1253.95	-261.41	85.31	649.26
3.41000	-2396.56	235.08	-2.05	-2395.39	241.02	6.61	-3241.87	482.30	591.83	-3084.60	423.39	729.19	-2526.36	28.36	32.86	-2556.42	35.81	40.87	-3102.85	126.87	-947.20	-1773.49	29.23	311.03	-2453.19	174.39	1370.42	0.00	0.00	0.00	-2369.86	137.07	1746.31	-2362.69	250.18	1740.64	-897.29	76.53	1802.88	-2798.16	334.00	1856.75	655.71	-268.03	78.90	1254.12	-261.59	85.18	648.55
3.42000	-2391.42	234.79	-0.29	-2405.64	241.54	1.95	-3224.16	478.73	591.66	-3070.09	420.47	728.01	-2450.61	30.17	42.73	-2505.76	38.62	43.30	-3104.29	127.18	-942.48	-1773.49	29.23	311.03	-2440.53	173.02	1371.34	0.00	0.00	0.00	-2357.87	137.19	1746.67	-2357.28	248.97	1741.34	-897.29	76.53	1802.88	-2784.67	333.42	1856.96	655.18	-268.15	78.51	1254.24	-261.77	85.03	648.49
3.43000	-2385.70	234.56	1.69	-2406.46	239.35	0.48	-3206.28	475.15	591.37	-3055.40	417.54	726.71	-2488.96	29.82	29.82	-2476.78	40.24	41.74	-3105.52	127.48	-937.65	-1773.49	29.23	311.03	-2437.82	173.80	1371.59	0.00	0.00	0.00	-2334.58	136.94	1747.31	-2369.24	250.53	1742.47	-897.29	76.53	1802.88	-2771.15	332.84	1857.16	655.36	-268.19	78.57	1254.11	-261.76	85.22	648.70
3.44000	-2379.47	234.38	3.85	-2397.91	243.10	4.13	-3188.23	471.55	590.94	-3040.53	414.60	725.27	-2400.32	35.53	40.23	-2454.29	41.29	39.27	-3106.56	127.76	-932.71	-1773.49	29.23	311.03	-2450.67	172.91	1372.36	0.00	0.00	0.00	-2330.61	136.45	1747.72	-2347.66	250.43	1743.07	-897.29	76.53	1802.88	-2757.59	332.25	1857.35	655.76	-268.03	78.77	1254.32	-261.85	85.25	649.34
3.45000	-2372.81	234.26	6.17	-2402.51	240.79	2.57	-3170.02	467.94	590.40	-3025.48	411.66	723.70	-2367.54	39.34	40.21	-2438.90	43.67	35.52	-3107.38	128.03	-927.66	-1773.49	29.23	311.03	-2430.40	172.69	1373.81	0.00	0.00	0.00	-2317.66	136.47	1747.58	-2320.09	249.08	1741.80	-897.29	76.53	1802.88	-2744.01	331.65	1857.53	654.90	-268.53	78.49	1254.11	-261.82	84.98	649.48
3.46000	-2365.77	234.19	8.61	-2410.60	241.85	3.14	-3151.63	464.31	589.72	-3010.25	408.71	721.99	-2372.61	38.98	32.46	-2395.30	45.95	36.14	-3108.00	128.28	-922.50	-1773.49	29.23	311.03	-2412.29	172.56	1373.41	0.00	0.00	0.00	-2322.73	135.40	1748.22	-2300.90	249.55	1742.00	-897.29	76.53	1802.88	-2730.40	331.04	1857.70	654.93	-268.44	78.51	1254.67	-261.61	85.18	648.91
3.47000	-2358.43	234.18	11.16	-2391.33	240.98	4.89	-3133.07	460.66	588.91	-2994.84	405.75	720.16	-2347.85	38.99	30.99	-2373.24	47.62	31.89	-3108.41	128.52	-917.22	-1773.49	29.23	311.03	-2398.23	172.54	1373.94	0.00	0.00	0.00	-2301.64	135.82	1747.16	-2291.04	248.18	1741.36	-897.29	76.53	1802.88	-2716.76	330.43	1857.87	655.41	-268.41	78.78	1254.61	-261.60	85.35	648.48
3.48000	-2350.86	234.23	13.78	-2403.45	242.97	3.88	-3114.34	457.01	587.97	-2979.24	402.78	718.18	-2308.13	38.66	32.30	-2358.19	48.16	27.61	-3108.61	128.74	-911.84	-1773.49	29.23	311.03	-2406.33	171.64	1374.28	0.00	0.00	0.00	-2286.02	134.72	1746.18	-2267.24	247.20	1740.02	-897.29	76.53	1802.88	-2703.09	329.82	1858.02	655.24	-268.77	78.53	1253.62	-261.92	84.78	648.45
3.49000	-2343.12	234.32	16.43	-2406.50	243.04	0.53	-3095.44	453.34	586.91	-2963.46	399.81	716.07	-2265.49	43.42	35.95	-2332.36	49.63	25.41	-3108.60	128.95	-906.34	-1773.49	29.23	311.03	-2385.71	169.59	1375.01	0.00	0.00	0.00	-2284.80	134.29	1746.03	-2276.82	245.86	1740.89	-897.29	76.53	1802.88	-2689.39	329.19	1858.17	656.02	-268.46	78.94	1254.26	-261.69	85.05	648.68
3.50000	-2335.28	234.46	19.10	-2399.27	243.75	2.94	-3076.37	449.66	585.70	-2947.50	396.84	713.83	-2259.05	44.68	33.39	-2306.70	51.15	24.26	-3108.38	129.14	-900.73	-1773.49	29.23	311.03	-2369.92	169.39	1375.25	0.00	0.00	0.00	-2264.58	132.92	1745.12	-2255.37	244.73	1740.02	-897.29	76.53	1802.88	-2675.67	328.56	1858.31	655.92	-268.55	78.86	1253.68	-261.79	85.20	649.05
3.51000	-2327.41	234.66	21.75	-2391.63	243.78	0.37	-3057.13	445.96	584.36	-2931.35	393.86	711.44	-2229.42	46.51	34.04	-2264.84	52.48	25.78	-3107.94	129.31	-895.01	-1773.49	29.23	311.03	-2349.47	168.63	1374.12	0.00	0.00	0.00	-2251.66	132.14	1744.23	-2238.96	244.26	1738.71	-897.29	76.53	1802.88	-2661.92	327.92	1858.44	655.19	-268.34	78.62	1253.47	-261.96	84.94	648.89
3.52000	-2319.57	234.90	24.35	-2395.29	243.31	1.15	-3037.72	442.26	582.89	-2915.02	390.88	708.91	-2199.71	48.12	36.60	-2234.45	54.46	25.78	-3107.29	129.47	-889.17	-1773.49	29.23	311.03	-2340.75	167.86	1374.05	0.00	0.00	0.00	-2238.27	130.32	1743.60	-2231.67	242.24	1738.55	-897.29	76.53	1802.88	-2648.14	327.27	1858.56	655.39	-268.17	78.73	1253.69	-261.80	85.03	649.31
3.53000	-2311.84	235.19	26.87	-2375.37	245.17	3.22	-3018.13	438.55	581.28	-2898.49	387.89	706.25	-2170.08	49.54	40.81	-2224.23	53.31	21.29	-3106.43	129.62	-883.21	-1773.49	29.23	311.03	-2333.76	166.73	1373.87	0.00	0.00	0.00	-2227.69	129.16	1742.52	-2231.87	241.33	1738.12	-897.29	76.53	1802.88	-2634.34	326.62	1858.68	655.44	-268.51	78.64	1254.32	-261.75	85.22	648.38
3.54000	-2304.29	235.52	29.29	-2395.72	245.94	-1.27	-2998.38	434.82	579.53	-2881.78	384.90	703.44	-2140.70	50.78	46.37	-2162.93	52.15	28.37	-3105.34	129.74	-877.15	-1773.49	29.23	311.03	-2331.87	165.42	1373.34	0.00	0.00	0.00	-2215.06	126.93	1741.59	-2215.92	239.35	1736.54	-897.29	76.53	1802.88	-2620.51	325.96	1858.78	655.30	-268.63	78.58	1254.45	-261.74	85.24	648.80
3.55000	-2296.98	235.90	31.56	-2407.83	246.76	-3.43	-2978.45	431.09	577.64	-2864.88	381.91	700.48	-2111.73	51.87	53.00	-2128.12	52.80	28.79	-3104.04	129.85	-870.96	-1773.49	29.23	311.03	-2315.45	166.00	1372.04	0.00	0.00	0.00	-2216.37	125.33	1741.50	-2182.40	237.26	1734.50	-897.29	76.53	1802.88	-2606.65	325.29	1858.88	655.87	-268.59	78.76	1254.07	-261.56	85.25	649.18
3.56000	-2289.97	236.32	33.68	-2394.98	246.51	-1.87	-2958.35	427.35	575.60	-2847.78	378.91	697.38	-2083.34	52.83	60.42	-2095.82	53.61	29.89	-3102.52	129.95	-864.66	-1773.49	29.23	311.03	-2293.01	164.84	1371.96	0.00	0.00	0.00	-2197.45	123.51	1740.17	-2179.09	235.44	1734.71	-897.29	76.53	1802.88	-2592.78	324.62	1858.96	654.96	-268.95	78.38	1253.85	-261.55	84.99	648.11
3.57000	-2283.35	236.79	35.59	-2390.06	244.73	-0.97	-2938.07	423.60	573.43	-2830.50	375.92	694.14	-2055.68	53.68	68.33	-2065.96	54.57	31.57	-3100.78	130.03	-858.24	-1773.49	29.23	311.03	-2298.52	164.34	1371.27	0.00	0.00	0.00	-2176.03	121.74	1738.32	-2164.47	233.04	1733.08	-897.29	76.53	1802.88	-2578.87	323.93	1859.04	655.06	-268.19	78.56	1254.31	-261.76	85.14	647.92
3.58000	-2277.17	237.29	37.28	-2400.56	246.74	-5.45	-2917.63	419.84	571.11	-2813.02	372.92	690.74	-2028.92	54.45	76.45	-2038.44	55.67	33.72	-3098.82	130.09	-851.71	-1773.49	29.23	311.03	-2277.02	162.22	1370.48	0.00	0.00	0.00	-2166.44	119.83	1736.39	-2153.69	230.52	1732.04	-897.29	76.53	1802.88	-2564.95	323.24	1859.11	655.30	-268.35	78.57	1254.23	-261.56	85.22	649.21
3.59000	-2271.51	237.84	38.72	-2414.94	247.55	-3.71	-2897.01	416.07	568.64	-2795.35	369.93	687.20	-2003.22	55.14	84.49	-2013.19	56.87	36.23	-3096.63	130.13	-845.05	-1773.49	29.23	311.03	-2269.88	160.80	1370.03	0.00	0.00	0.00	-2166.22	116.86	1735.94	-2132.05	227.81	1730.22	-897.29	76.53	1802.88	-2551.00	322.55	1859.17	655.34	-268.49	78.73	1254.41	-261.43	85.26	648.78
3.60000	-2266.42	238.42	39.87	-2368.55	246.03	1.75	-2876.22	412.30	566.02	-2777.48	366.93	683.51	-1978.74	55.80	92.18	-1990.11	58.17	39.01	-3094.22	130.16	-838.28	-1773.49	29.23	311.03	-2260.90	160.50	1369.10	0.00	0.00	0.00	-2155.72	114.45	1733.90	-2135.98	227.32	1729.25	-897.29	76.53	1802.88	-2537.03	321.84	1859.22	655.68	-268.74	78.80	1254.47	-261.78	85.13	648.76
3.61000	-2261.99	239.04	40.71	-2403.24	246.22	-3.99	-2855.26	408.53	563.26	-2759.41	363.93	679.67	-1955.65	56.43	99.21	-1969.14	59.55	41.95	-3091.59	130.17	-831.39	-1773.49	29.23	311.03	-2250.29	158.61	1367.82	0.00	0.00	0.00	-2139.89	111.81	1731.86	-2117.15	224.11	1727.61	-897.29	76.53	1802.88	-2523.03	321.13	1859.27	654.69	-268.61	78.41	1254.81	-261.52	85.24	648.17
3.62000	-2258.28	239.69	41.21	-2376.06	246.82	0.91	-2834.12	404.75	560.35	-2741.15	360.94	675.67	-1934.10	57.06	105.31	-1950.18	61.00	44.94	-3088.73	130.17	-824.38	-1773.49	29.23	311.03	-2232.90	156.27	1367.44	0.00	0.00	0.00	-2124.66	109.92	1730.24	-2124.81	221.43	1726.56	-897.29	76.53	1802.88	-2509.02	320.41	1859.30	655.41	-268.10	78.65	1254.40	-261.53	85.22	648.45
3.63000	-2255.35	240.38	41.33	-2405.22	247.29	-3.62	-2812.81	400.96	557.28	-2722.69	357.95	671.52	-1914.27	57.71	110.20	-1933.16	62.49	47.87	-3085.64	130.15	-817.25	-1773.49	29.23	311.03	-2212.02	153.70	1366.50	0.00	0.00	0.00	-2122.99	107.21	1728.50	-2100.37	218.44	1723.18	-897.29	76.53	1802.88	-2494.99	319.68	1859.32	654.72	-268.33	78.44	1254.15	-261.52	85.23	648.96
3.64000	-2253.28	241.11	41.05	-2388.35	248.58	-1.04	-2791.32	397.17	554.07	-2704.03	354.96	667.22	-1896.31	58.40	113.57	-1917.99	64.01	50.65	-3082.32	130.11	-809.99	-1773.49	29.23	311.03	-2205.55	151.78	1364.26	0.00	0.00	0.00	-2111.61	103.80	1726.56	-2101.41	215.39	1722.28	-897.29	76.53	1802.88	-2480.93	318.95	1859.34	655.24	-268.82	78.35	1254.23	-261.21	85.39	649.14
3.65000	-2252.13	241.86	40.34	-2410.69	246.51	-5.33	-2769.66	393.38	550.70	-2685.17	351.97	662.76	-1880.38	59.16	115.15	-1904.58	65.55	53.17	-3078.77	130.05	-802.62	-1773.49	29.23	311.03	-2194.33	150.17	1364.29	0.00	0.00	0.00	-2099.66	100.74	1723.84	-2096.63	213.74	1720.68	-897.29	76.53	1802.88	-2466.85	318.21	1859.35	654.99	-268.90	78.37	1254.62	-261.28	85.47	648.63
3.66000	-2251.98	242.65	39.17	-2395.11	248.85	-2.40	-2747.83	389.58	547.17	-2666.11	348.99	658.14	-1866.65	60.01	114.66	-1892.86	67.08	55.33	-3074.99	129.98	-795.12	-1773.49	29.23	311.03	-2185.50	146.38	1363.83	0.00	0.00	0.00	-2082.46	98.19	1722.64	-2060.73	210.19	1717.02	-897.29	76.53	1802.88	-2452.76	317.46	1859.34	654.73	-268.51	78.54	1254.01	-261.75	85.16	648.60
3.67000	-2252.88	243.47	37.51	-2405.33	247.74	-4.90	-2725.82	385.78	543.48	-2646.85	346.01	653.36	-1855.28	60.96	111.80	-1882.74	68.59	57.01	-3070.97	129.89	-787.50	-1773.49	29.23	311.03	-2172.64	144.45	1362.98	0.00	0.00	0.00	-2061.33	95.10	1719.94	-2058.59	206.66	1715.65	-897.29	76.53	1802.88	-2438.64	316.70	1859.33	654.93	-268.78	78.63	1253.78	-262.08	84.91	649.07
3.68000	-2254.91	244.31	35.33	-2396.25	247.07	-3.44	-2703.63	381.98	539.64	-2627.38	343.03	648.43	-1846.44	62.04	106.29	-1874.14	70.07	58.11	-3066.73	129.78	-779.76	-1773.49	29.23	311.03	-2152.19	141.84	1362.33	0.00	0.00	0.00	-2047.11	91.87	1717.67	-2052.22	203.35	1715.18	-897.29	76.53	1802.88	-2424.51	315.94	1859.31	655.12	-268.09	78.81	1253.10	-262.15	84.62	647.93
3.69000	-2258.13	245.18	32.60	-2383.13	247.11	-1.32	-2681.27	378.18	535.64	-2607.71	340.07	643.33	-1840.28	63.28	97.85	-1866.97	71.49	58.53	-3062.24	129.66	-771.90	-1773.49	29.23	311.03	-2150.91	139.17	1362.33	0.00	0.00	0.00	-2047.52	88.85	1716.84	-2053.93	200.28	1713.25	-897.29	76.53	1802.88	-2410.36	315.17	1859.28	655.06	-268.17	78.52	1253.93	-261.77	84.96	647.32
3.70000	-2262.62	246.08	29.30	-2384.22	246.27	-0.81	-2658.74	374.38	531.48	-2587.83	337.10	638.07	-1835.56	63.19	86.13	-1861.16	72.85	58.17	-3057.52	129.52	-763.91	-1773.49	29.23	311.03	-2140.57	135.30	1362.09	0.00	0.00	0.00	-2039.11	85.34	1715.13	-2044.66	196.91	1710.41	-897.29	76.53	1802.88	-2396.19	314.39	1859.24	655.18	-268.45	78.54	1254.47	-261.90	85.05	648.47
3.71000	-2268.49	247.01	25.37	-2360.40	245.83	3.40	-2636.03	370.58	527.15	-2567.75	334.14	632.65	-1831.66	63.39	73.75	-1856.62	74.12	56.92	-3052.57	129.36	-755.79	-1773.49	29.23	311.03	-2132.67	132.02	1361.04	0.00	0.00	0.00	-2024.10	81.68	1713.32	-2016.97	193.11	1707.68	-897.29	76.53	1802.88	-2382.01	313.60	1859.19	654.47	-268.57	78.28	1253.85	-262.13	85.06	648.90
3.72000	-2322.19	249.86	11.82	-2386.76	247.37	-2.46	-2613.14	366.78	522.66	-2547.45	331.19	627.06	-1826.05	65.43	64.47	-1853.26	75.28	54.67	-3047.37	129.18	-747.55	-1773.49	29.23	311.03	-2122.06	129.16	1361.24	0.00	0.00	0.00	-2003.89	78.61	1710.92	-2018.96	189.66	1707.14	-897.29	76.53	1802.88	-2367.81	312.80	1859.14	655.50	-268.07	78.87	1253.76	-261.75	84.90	648.97
3.73000	-2343.07	248.28	4.36	-2378.88	248.48	-2.43	-2590.08	362.98	518.01	-2526.95	328.25	621.31	-1819.42	66.73	57.86	-1851.01	76.33	51.32	-3041.93	128.98	-739.19	-1773.49	29.23	311.03	-2110.08	124.88	1362.35	0.00	0.00	0.00	-1989.29	75.13	1708.93	-2003.90	185.30	1703.91	-897.29	76.53	1802.88	-2353.59	312.00	1859.07	655.21	-268.41	78.49	1254.15	-262.14	84.88	648.96
3.74000	-2329.89	250.52	6.20	-2365.99	246.98	0.49	-2566.84	359.18	513.19	-2506.24	325.31	615.39	-1815.85	69.82	49.89	-1848.80	78.77	45.28	-3036.26	128.77	-730.69	-1773.49	29.23	311.03	-2091.02	121.03	1362.90	0.00	0.00	0.00	-1984.28	71.72	1707.53	-1977.86	182.77	1701.44	-897.29	76.53	1802.88	-2339.36	311.19	1858.99	655.43	-268.38	78.72	1254.44	-262.02	85.00	648.49
3.75000	-2318.54	249.48	7.09	-2370.43	246.71	-2.91	-2543.43	355.39	508.20	-2485.32	322.39	609.31	-1814.96	73.68	42.22	-1845.88	79.33	40.56	-3030.34	128.54	-722.07	-1773.49	29.23	311.03	-2072.64	117.17	1363.30	0.00	0.00	0.00	-1970.33	67.94	1704.43	-1946.25	178.84	1697.28	-897.29	76.53	1802.88	-2325.11	310.37	1858.91	656.13	-268.14	79.06	1254.54	-262.05	85.20	649.61
3.76000	-2336.30	250.76	-0.35	-2306.70	245.61	11.14	-2519.84	351.60	503.04	-2464.18	319.47	603.05	-1809.80	72.23	38.15	-1844.42	80.43	36.55	-3024.17	128.29	-713.33	-1773.49	29.23	311.03	-2085.38	113.26	1364.14	0.00	0.00	0.00	-1959.94	64.34	1700.80	-1937.94	185.62	1707.09	-897.29	76.53	1802.88	-2310.85	309.55	1858.81	655.34	-268.45	78.77	1254.37	-262.11	85.19	648.99
3.77000	-2323.74	250.10	-2.12	-2287.47	246.52	13.68	-2496.07	347.81	497.71	-2442.84	316.56	596.62	-1809.34	74.45	32.90	-1843.25	80.77	33.50	-3017.76	128.02	-704.45	-1773.49	29.23	311.03	-2068.94	109.78	1365.72	0.00	0.00	0.00	-1942.15	62.03	1696.96	-1925.28	186.55	1707.19	-897.29	76.53	1802.88	-2296.58	308.71	1858.71	654.77	-268.43	78.34	1254.33	-262.31	85.06	648.63
3.78000	-2285.05	251.46	1.19	-2273.50	249.67	20.09	-2472.12	344.03	492.21	-2421.28	313.66	590.02	-1806.82	73.90	30.11	-1841.73	80.46	31.72	-3011.11	127.73	-695.45	-1773.49	29.23	311.03	-2050.42	107.75	1365.86	0.00	0.00	0.00	-1938.33	57.68	1693.70	-1920.29	183.30	1703.97	-897.29	76.53	1802.88	-2282.29	307.87	1858.59	654.74	-268.69	78.32	1254.35	-262.30	85.21	648.54
3.79000	-2265.83	254.36	1.70	-2259.02	250.43	29.63	-2448.00	340.25	486.54	-2399.50	310.77	583.25	-1805.35	73.73	28.08	-1841.62	81.49	29.89	-3004.21	127.43	-686.31	-1773.49	29.23	311.03	-2036.23	104.52	1365.42	0.00	0.00	0.00	-1932.16	53.63	1690.63	-1904.62	180.34	1699.63	-897.29	76.53	1802.88	-2267.99	307.02	1858.47	656.06	-268.33	78.89	1254.66	-261.49	85.55	648.68
3.80000	-2247.24	256.03	2.25	-2260.31	251.79	37.41	-2423.70	336.48	480.69	-2377.51	307.89	576.30	-1806.12	75.21	26.38	-1841.00	81.55	28.99	-2997.06	127.11	-677.05	-1773.49	29.23	311.03	-2040.48	101.81	1366.39	0.00	0.00	0.00	-1913.97	51.11	1686.91	-1887.74	176.91	1695.75	-897.29	76.53	1802.88	-2253.68	306.16	1858.33	655.40	-268.19	78.69	1254.92	-261.26	85.45	647.92
3.81000	-2237.86	255.96	10.22	-2255.75	251.92	48.89	-2399.22	332.71	474.66	-2355.30	305.03	569.18	-1803.23	72.46	26.70	-1841.28	81.92	28.29	-2989.65	126.76	-667.66	-1773.49	29.23	311.03	-2023.34	100.35	1365.44	0.00	0.00	0.00	-1897.79	47.67	1683.18	-1871.78	174.67	1692.97	-897.29	76.53	1802.88	-2239.35	305.30	1858.19	655.43	-268.49	78.66	1254.65	-261.55	85.24	648.80
3.82000	-2249.91	256.19	22.72	-2273.00	252.07	60.27	-2374.57	328.95	468.46	-2332.87	302.17	561.88	-1804.33	74.27	25.55	-1841.29	81.99	27.88	-2982.00	126.40	-658.13	-1773.49	29.23	311.03	-2016.42	98.44	1365.47	0.00	0.00	0.00	-1889.73	45.22	1680.02	-1865.05	170.42	1689.76	-897.29	76.53	1802.88	-2225.02	304.42	1858.04	654.60	-268.72	78.63	1253.71	-261.92	85.04	649.65
3.83000	-2227.97	254.81	42.04	-2262.74	251.10	75.06	-2349.73	325.20	462.08	-2310.22	299.33	554.41	-1804.43	74.31	25.58	-1840.47	81.22	27.99	-2974.10	126.02	-648.48	-1773.49	29.23	311.03	-1994.49	96.26	1365.94	0.00	0.00	0.00	-1852.40	59.70	1696.67	-1855.44	166.63	1687.24	-897.29	76.53	1802.88	-2210.67	303.54	1857.88	654.73	-268.50	78.52	1254.05	-261.63	84.92	648.77
3.84000	-2228.49	253.23	55.03	-2247.54	247.63	90.61	-2324.72	321.45	455.52	-2287.36	296.50	546.75	-1803.06	72.52	25.95	-1840.79	81.38	27.72	-2965.94	125.63	-638.69	-1773.49	29.23	311.03	-1986.65	96.52	1365.91	0.00	0.00	0.00	-1834.70	61.00	1698.36	-1838.17	163.20	1684.01	-897.29	76.53	1802.88	-2196.31	302.65	1857.70	654.84	-268.31	78.51	1253.83	-262.01	84.88	647.77
3.85000	-2206.75	250.72	71.38	-2217.38	245.91	110.63	-2299.53	317.72	448.78	-2264.27	293.69	538.91	-1804.82	74.31	25.02	-1840.91	81.29	27.62	-2957.53	125.21	-628.77	-1773.49	29.23	311.03	-1985.47	95.73	1366.77	0.00	0.00	0.00	-1820.84	57.64	1696.02	-1816.34	159.60	1681.45	-897.29	76.53	1802.88	-2181.94	301.75	1857.52	655.61	-268.21	78.76	1253.82	-261.84	85.15	648.52
3.86000	-2180.95	247.75	87.89	-2186.76	242.51	126.67	-2274.16	313.99	441.85	-2240.96	290.89	530.90	-1804.08	73.50	25.43	-1841.41	81.70	27.23	-2948.86	124.77	-618.71	-1773.49	29.23	311.03	-1973.75	94.14	1367.15	0.00	0.00	0.00	-1810.75	55.38	1694.28	-1844.01	147.42	1668.71	-897.29	76.53	1802.88	-2167.57	300.85	1857.33	655.84	-267.74	78.94	1254.10	-261.89	85.11	648.14
3.87000	-2156.62	244.34	103.39	-2172.07	239.29	139.28	-2248.61	310.27	434.74	-2217.42	288.10	522.69	-1804.58	74.04	25.17	-1840.66	80.77	27.61	-2939.93	124.32	-608.52	-1773.49	29.23	311.03	-1962.56	93.32	1368.25	0.00	0.00	0.00	-1796.53	52.97	1692.50	-1826.13	141.60	1664.27	-897.29	76.53	1802.88	-2153.18	299.93	1857.13	655.80	-267.95	78.90	1254.34	-262.03	85.13	648.36
3.88000	-2118.01	240.05	119.99	-2139.61	233.65	154.28	-2222.88	306.57	427.44	-2193.66	285.33	514.31	-1804.75	73.93	24.95	-1841.35	81.51	27.13	-2930.75	123.84	-598.20	-1773.49	29.23	311.03	-1945.81	92.39	1368.47	0.00	0.00	0.00	-1783.59	50.73	1690.94	-1810.93	139.06	1662.22	-897.29	76.53	1802.88	-2138.79	299.01	1856.92	655.90	-268.46	78.82	1254.01	-262.02	84.90	648.60
3.89000	-2081.61	236.15	134.50	-2119.42	231.21	165.85	-2196.97	302.87	419.96	-2169.68	282.58	505.74	-1804.26	73.78	25.08	-1841.48	81.55	26.96	-2921.30	123.35	-587.74	-1773.49	29.23	311.03	-1937.02	91.11	1369.45	0.00	0.00	0.00	-1772.03	48.84	1689.81	-1819.48	137.49	1661.53	-897.29	76.53	1802.88	-2124.39	298.08	1856.70	654.79	-268.53	78.44	1253.95	-261.94	84.94	647.97
3.90000	-2067.48	231.57	144.08	-2101.33	227.92	176.15	-2170.88	299.19	412.29	-2145.47	279.84	496.98	-1803.34	72.43	25.63	-1840.41	80.30	27.47	-2911.60	122.84	-577.15	-1773.49	29.23	311.03	-1931.08	91.13	1370.27	0.00	0.00	0.00	-1760.87	47.01	1688.92	-1809.74	135.96	1661.26	-897.29	76.53	1802.88	-2109.98	297.14	1856.47	655.28	-267.94	78.78	1254.18	-261.79	85.07	648.37
3.91000	-2049.77	229.19	153.44	-2074.76	224.83	187.04	-2144.61	295.51	404.43	-2121.03	277.12	488.04	-1802.80	71.99	25.70	-1841.27	81.25	27.06	-2901.63	122.30	-566.42	-1773.49	29.23	311.03	-1915.51	90.82	1371.06	0.00	0.00	0.00	-1748.52	44.72	1687.85	-1781.36	135.05	1659.34	-897.29	76.53	1802.88	-2095.56	296.19	1856.23	655.57	-268.08	78.79	1254.61	-261.58	85.31	649.05
3.92000	-2008.79	241.33	182.51	-2033.46	222.34	198.19	-2118.17	291.85	396.37	-2096.36	274.42	478.91	-1805.44	74.91	24.13	-1841.67	81.70	26.80	-2891.40	121.75	-555.56	-1773.49	29.23	311.03	-1908.87	90.25	1371.97	0.00	0.00	0.00	-1737.91	42.78	1687.21	-1756.75	132.27	1658.87	-897.29	76.53	1802.88	-2081.14	295.23	1855.98	656.02	-268.25	78.70	1254.02	-261.76	85.07	648.99
3.93000	-1980.84	238.71	190.01	-2003.21	230.16	218.64	-2091.54	288.21	388.13	-2071.46	271.73	469.58	-1804.15	72.91	25.19	-1841.17	80.95	27.15	-2880.91	121.18	-544.55	-1773.49	29.23	311.03	-1888.63	103.93	1388.33	0.00	0.00	0.00	-1727.86	41.73	1686.96	-1760.60	130.34	1659.28	-897.29	76.53	1802.88	-2066.72	294.27	1855.71	654.76	-268.53	78.55	1253.65	-261.77	85.02	649.52
3.94000	-1944.77	235.73	197.76	-1971.11	227.00	225.79	-2064.73	284.57	379.69	-2046.33	269.06	460.07	-1805.48	74.24	24.54	-1841.11	80.92	27.24	-2870.15	120.59	-533.41	-1773.49	29.23	311.03	-1878.79	104.39	1391.17	0.00	0.00	0.00	-1715.08	40.12	1686.34	-1748.61	130.22	1658.60	-897.29	76.53	1802.88	-2052.28	293.29	1855.44	654.92	-268.81	78.41	1253.70	-261.81	84.93	648.52
3.95000	-1915.77	232.43	203.17	-1940.70	225.86	230.46	-2037.74	280.95	371.05	-2020.98	266.42	450.36	-1804.77	73.36	24.87	-1841.44	81.15	26.88	-2859.12	119.98	-522.14	-1773.49	29.23	311.03	-1871.18	103.67	1391.50	0.00	0.00	0.00	-1703.15	38.77	1686.02	-1746.67	126.90	1658.89	-897.29	76.53	1802.88	-2037.85	292.31	1855.16	655.30	-268.51	78.71	1254.07	-261.61	85.08	648.28
3.96000	-1878.72	229.08	208.98	-1903.57	221.73	235.57	-2010.57	277.35	362.22	-1995.38	263.79	440.46	-1805.53	74.22	24.52	-1840.90	80.50	27.17	-2847.82	119.35	-510.72	-1773.49	29.23	311.03	-1861.02	102.57	1391.50	0.00	0.00	0.00	-1691.18	37.33	1685.53	-1726.17	126.56	1658.34	-897.29	76.53	1802.88	-2023.41	291.32	1854.87	655.11	-268.38	78.66	1254.88	-261.98	85.40	648.15
3.97000	-1843.68	226.20	212.59	-1873.06	219.40	238.24	-1983.21	273.76	353.19	-1969.55	261.18	430.37	-1802.71	71.47	25.46	-1840.87	80.73	27.23	-2836.26	118.69	-499.16	-1773.49	29.23	311.03	-1849.93	101.72	1391.84	0.00	0.00	0.00	-1678.49	36.15	1685.12	-1721.67	125.25	1658.44	-897.29	76.53	1802.88	-2008.96	290.32	1854.57	655.41	-268.68	78.72	1254.41	-262.21	85.14	647.35
3.98000	-1805.61	222.50	216.11	-1843.98	215.34	238.71	-1955.68	270.19	343.96	-1943.49	258.59	420.07	-1803.98	72.96	24.80	-1840.80	80.81	27.16	-2824.42	118.02	-487.46	-1773.49	29.23	311.03	-1841.15	100.08	1392.02	0.00	0.00	0.00	-1669.44	34.53	1684.71	-1718.14	124.73	1658.23	-897.29	76.53	1802.88	-1994.51	289.32	1854.26	656.13	-268.32	78.90	1253.58	-262.02	84.93	648.63
3.99000	-1769.90	218.39	218.30	-1803.11	212.13	240.45	-1927.96	266.64	334.53	-1917.20	256.03	409.59	-1801.97	70.52	26.03	-1840.08	80.00	27.56	-2812.32	117.33	-475.63	-1773.49	29.23	311.03	-1827.82	99.31	1391.81	0.00	0.00	0.00	-1660.14	33.29	1684.43	-1695.21	123.08	1658.01	-897.29	76.53	1802.88	-1980.06	288.30	1853.94	655.80	-267.87	79.01	1254.24	-261.68	85.23	648.83
4.00000	-1729.94	214.80	220.49	-1771.00	208.71	239.97	-1900.06	263.10	324.90	-1890.66	253.48	398.90	-1801.38	70.31	26.16	-1840.01	79.82	27.74	-2799.94	116.62	-463.65	-1773.49	29.23	311.03	-1810.18	98.03	1391.79	0.00	0.00	0.00	-1647.74	32.73	1684.19	-1677.50	121.74	1657.80	-897.29	76.53	1802.88	-1965.61	287.28	1853.61	654.83	-268.26	78.55	1254.79	-261.36	85.47	648.11
4.01000	-1697.51	211.03	220.37	-1739.26	205.89	238.78	-1871.98	259.58	315.07	-1863.89	250.96	388.01	-1804.47	73.13	24.60	-1840.30	80.03	27.58	-2787.28	115.89	-451.53	-1773.49	29.23	311.03	-1804.57	96.78	1391.22	0.00	0.00	0.00	-1636.68	31.68	1684.15	-1642.26	132.51	1675.46	-897.29	76.53	1802.88	-1951.15	286.25	1853.26	654.23	-268.38	78.53	1254.33	-261.63	85.04	648.10
4.02000	-1661.27	208.05	220.13	-1700.34	201.73	238.02	-1843.72	256.08	305.02	-1836.88	248.46	376.92	-1803.37	72.50	24.97	-1840.73	80.21	27.27	-2774.35	115.13	-439.27	-1773.49	29.23	311.03	-1800.84	96.61	1390.99	0.00	0.00	0.00	-1624.68	30.64	1683.91	-1627.42	134.25	1679.62	-897.29	76.53	1802.88	-1936.70	285.20	1852.91	655.13	-268.58	78.66	1254.05	-261.80	85.17	649.18
4.03000	-1626.89	205.04	219.09	-1670.25	198.50	234.34	-1815.27	252.60	294.78	-1809.62	245.98	365.63	-1805.46	73.66	24.44	-1841.43	80.72	27.07	-2761.14	114.36	-426.86	-1773.49	29.23	311.03	-1786.23	94.12	1390.47	0.00	0.00	0.00	-1613.81	29.80	1683.58	-1615.40	134.02	1679.23	-897.29	76.53	1802.88	-1922.24	284.15	1852.55	654.55	-268.93	78.45	1254.52	-262.01	85.05	649.02
4.04000	-1593.65	202.32	217.45	-1631.48	195.91	232.24	-1786.64	249.13	284.32	-1782.13	243.53	354.14	-1804.46	71.95	25.06	-1841.51	80.45	27.11	-2747.66	113.56	-414.31	-1773.49	29.23	311.03	-1770.94	93.64	1389.91	0.00	0.00	0.00	-1603.03	28.91	1683.45	-1604.77	133.07	1679.25	-897.29	76.53	1802.88	-1907.78	283.09	1852.18	655.14	-268.63	78.46	1254.33	-261.61	85.21	648.20
4.05000	-1555.42	198.30	219.24	-1598.12	195.44	227.35	-1757.83	245.69	273.66	-1754.40	241.10	342.44	-1803.77	70.82	25.58	-1841.48	80.17	27.05	-2733.89	112.75	-401.62	-1773.49	29.23	311.03	-1765.06	92.51	1388.94	0.00	0.00	0.00	-1590.47	28.21	1683.12	-1596.45	132.18	1679.14	-897.29	76.53	1802.88	-1893.33	282.03	1851.79	655.40	-268.43	78.75	1254.15	-261.79	85.15	648.90
4.06000	-1520.81	196.22	216.09	-1552.26	191.10	229.77	-1728.83	242.27	262.78	-1726.42	238.70	330.53	-1804.57	71.36	25.39	-1841.57	80.07	27.05	-2719.85	111.91	-388.79	-1773.49	29.23	311.03	-1755.69	92.45	1388.46	0.00	0.00	0.00	-1581.01	27.82	1683.02	-1583.45	131.61	1679.00	-897.29	76.53	1802.88	-1878.87	280.95	1851.40	654.98	-268.45	78.48	1254.47	-261.61	85.20	649.38
4.07000	-1485.98	194.89	212.30	-1523.41	188.88	223.72	-1699.66	238.87	251.70	-1698.19	236.32	318.42	-1804.28	71.13	25.26	-1841.39	79.71	27.08	-2705.52	111.05	-375.81	-1773.49	29.23	311.03	-1747.69	91.76	1388.43	0.00	0.00	0.00	-1568.36	26.79	1682.61	-1573.73	131.10	1678.61	-897.29	76.53	1802.88	-1864.42	279.86	1850.99	655.12	-268.40	78.67	1254.02	-261.87	85.04	649.26
4.08000	-1453.83	192.72	207.36	-1488.03	188.11	217.89	-1670.29	235.49	240.40	-1669.72	233.97	306.10	-1806.28	73.05	24.18	-1841.16	79.52	27.08	-2690.91	110.18	-362.68	-1773.49	29.23	311.03	-1736.25	91.50	1387.61	0.00	0.00	0.00	-1556.90	26.16	1682.27	-1560.96	130.76	1678.17	-897.29	76.53	1802.88	-1849.97	278.77	1850.58	655.48	-268.37	78.69	1254.72	-261.89	85.32	648.21
4.09000	-1418.20	191.61	203.24	-1458.83	187.27	211.23	-1640.74	232.14	228.89	-1641.01	231.65	293.57	-1803.70	70.56	25.39	-1841.44	79.87	26.80	-2676.02	109.28	-349.41	-1773.49	29.23	311.03	-1722.43	91.04	1387.31	0.00	0.00	0.00	-1544.09	25.13	1681.71	-1549.66	130.18	1677.77	-897.29	76.53	1802.88	-1835.52	277.67	1850.15	654.93	-268.74	78.39	1254.37	-261.84	85.15	648.13
4.10000	-1381.55	190.82	199.24	-1422.26	185.92	205.85	-1611.01	228.81	217.16	-1612.05	229.35	280.83	-1805.41	72.29	24.98	-1840.76	79.25	27.19	-2660.84	108.36	-335.99	-1773.49	29.23	311.03	-1713.44	90.79	1386.56	0.00	0.00	0.00	-1536.05	24.74	1681.45	-1538.04	129.44	1677.52	-897.29	76.53	1802.88	-1821.07	276.56	1849.72	656.01	-268.72	78.69	1254.40	-261.95	85.13	647.78
4.11000	-1350.56	190.46	193.81	-1388.28	184.76	199.51	-1581.10	225.50	205.21	-1582.83	227.08	267.88	-1803.29	69.94	25.93	-1840.38	78.77	27.34	-2645.38	107.41	-322.42	-1773.49	29.23	311.03	-1700.05	90.51	1385.74	0.00	0.00	0.00	-1524.69	24.21	1681.03	-1530.03	129.49	1677.12	-897.29	76.53	1802.88	-1806.63	275.43	1849.27	655.77	-268.85	78.72	1254.95	-261.79	85.31	648.16
4.12000	-1315.44	190.11	189.88	-1358.75	184.35	192.62	-1551.00	222.22	193.04	-1553.37	224.84	254.71	-1802.23	69.31	25.85	-1841.11	79.54	26.77	-2629.63	106.45	-308.70	-1773.49	29.23	311.03	-1691.16	89.20	1384.71	0.00	0.00	0.00	-1511.99	23.74	1680.31	-1515.49	129.11	1676.29	-897.29	76.53	1802.88	-1792.19	274.30	1848.81	655.34	-268.85	78.57	1254.32	-261.74	85.15	649.08
4.13000	-1285.79	189.11	184.65	-1327.88	181.95	186.05	-1520.71	218.96	180.66	-1523.66	222.62	241.33	-1806.24	73.33	24.00	-1840.47	78.68	27.11	-2613.58	105.46	-294.84	-1773.49	29.23	311.03	-1677.98	87.58	1389.87	0.00	0.00	0.00	-1501.52	23.28	1679.59	-1507.04	128.65	1675.68	-897.29	76.53	1802.88	-1777.75	273.17	1848.34	655.37	-268.52	78.52	1254.24	-261.91	85.08	648.60
4.14000	-1251.27	189.15	181.58	-1296.23	182.05	180.75	-1490.24	215.73	168.05	-1493.70	220.44	227.74	-1802.66	69.19	25.77	-1840.30	78.45	27.10	-2597.25	104.46	-280.83	-1773.49	29.23	311.03	-1663.40	87.06	1389.37	0.00	0.00	0.00	-1488.71	22.73	1678.59	-1494.93	128.08	1674.89	-897.29	76.53	1802.88	-1763.32	272.02	1847.87	655.31	-268.25	78.62	1253.94	-262.09	84.91	648.22
4.15000	-1222.41	188.01	177.79	-1266.62	180.72	175.25	-1459.15	212.66	153.51	-1464.44	218.71	214.00	-1802.84	69.32	25.56	-1840.36	78.43	26.78	-2580.63	103.43	-266.67	-1773.49	29.23	311.03	-1653.29	86.48	1387.93	0.00	0.00	0.00	-1481.07	22.81	1677.93	-1484.04	127.98	1673.75	-897.29	76.53	1802.88	-1748.89	270.86	1847.38	655.67	-268.43	78.85	1254.61	-261.69	85.26	648.57
4.16000	-1191.69	187.15	175.23	-1233.19	179.26	171.16	-1431.48	206.68	138.49	-1435.93	216.90	200.64	-1804.36	70.71	24.87	-1841.39	79.46	26.16	-2563.72	102.38	-252.36	-1773.49	29.23	311.03	-1640.10	86.06	1386.08	0.00	0.00	0.00	-1469.29	22.34	1676.87	-1472.22	127.25	1672.61	-897.29	76.53	1802.88	-1734.48	269.69	1846.88	655.21	-268.46	78.54	1254.39	-261.50	85.34	648.56
4.17000	-1164.87	187.81	175.03	-1206.25	177.09	166.76	-1401.45	205.22	126.16	-1410.82	212.62	186.82	-1805.05	71.95	23.98	-1840.50	78.43	26.45	-2546.51	101.30	-237.90	-1773.49	29.23	311.03	-1626.03	86.00	1384.51	0.00	0.00	0.00	-1457.43	21.97	1675.66	-1464.91	127.37	1671.68	-897.29	76.53	1802.88	-1720.06	268.52	1846.36	655.01	-268.64	78.53	1254.43	-261.71	85.17	648.72
4.18000	-1137.79	186.63	173.02	-1176.43	176.01	163.87	-1373.82	201.34	114.41	-1383.30	212.10	175.37	-1804.11	70.70	24.52	-1839.83	77.70	26.55	-2529.00	100.21	-223.28	-1773.49	29.23	311.03	-1617.16	85.39	1382.63	0.00	0.00	0.00	-1445.76	21.32	1674.31	-1450.36	127.00	1670.37	-897.29	76.53	1802.88	-1705.66	267.33	1845.84	655.59	-268.13	79.01	1254.50	-262.11	85.21	650.07
4.19000	-1112.05	185.69	171.57	-1156.07	174.45	159.74	-1345.37	200.31	104.66	-1357.66	210.90	164.82	-1802.74	68.96	25.12	-1840.09	77.85	26.29	-2511.20	99.09	-208.52	-1773.49	29.23	311.03	-1607.74	85.46	1380.71	0.00	0.00	0.00	-1435.50	21.08	1673.10	-1438.75	126.91	1669.20	-897.29	76.53	1802.88	-1691.26	266.14	1845.31	655.28	-268.60	78.67	1254.61	-261.74	85.33	649.16
4.20000	-1088.24	182.90	170.84	-1128.18	173.32	158.85	-1319.23	197.29	95.38	-1333.71	209.54	155.16	-1803.51	70.02	24.58	-1840.67	78.39	25.90	-2493.10	97.95	-193.60	-1773.49	29.23	311.03	-1593.78	85.33	1378.34	0.00	0.00	0.00	-1423.08	21.10	1672.02	-1429.87	126.32	1668.33	-897.29	76.53	1802.88	-1676.87	264.94	1844.77	655.57	-268.43	78.64	1254.44	-262.08	85.06	648.73
4.21000	-1067.19	183.69	170.96	-1105.13	170.89	157.42	-1293.79	195.96	87.91	-1311.04	207.34	146.73	-1805.30	71.49	23.70	-1840.46	78.21	25.85	-2474.71	96.79	-178.53	-1773.49	29.23	311.03	-1578.67	84.88	1376.31	0.00	0.00	0.00	-1412.38	20.96	1671.07	-1418.33	126.75	1667.23	-897.29	76.53	1802.88	-1662.49	263.73	1844.21	655.06	-268.46	78.57	1254.10	-261.96	85.09	648.83
4.22000	-1047.14	180.60	173.42	-1086.57	170.36	160.22	-1270.52	193.92	80.74	-1289.86	205.98	139.84	-1803.98	70.36	24.34	-1840.16	78.11	25.68	-2456.01	95.61	-163.31	-1773.49	29.23	311.03	-1566.89	84.73	1374.17	0.00	0.00	0.00	-1401.29	20.94	1670.20	-1406.45	127.05	1666.24	-897.29	76.53	1802.88	-1648.11	262.50	1843.65	655.34	-268.26	78.79	1253.85	-261.69	85.01	647.74
4.23000	-1028.96	177.19	176.49	-1068.04	167.54	161.75	-1248.83	192.54	74.51	-1267.78	207.31	134.87	-1805.09	71.21	23.83	-1840.29	78.08	25.59	-2437.01	94.40	-147.93	-1773.49	29.23	311.03	-1552.80	84.08	1371.88	0.00	0.00	0.00	-1389.37	21.23	1669.49	-1394.84	127.45	1665.30	-897.29	76.53	1802.88	-1633.75	261.27	1843.07	655.33	-267.97	78.86	1254.14	-261.61	85.21	648.03
4.24000	-1013.63	174.99	178.78	-1052.23	166.54	162.57	-1230.63	190.39	68.87	-1251.81	206.14	130.16	-1805.43	71.59	23.60	-1840.39	78.10	25.36	-2417.71	93.17	-132.40	-1773.49	29.23	311.03	-1540.66	83.77	1369.50	0.00	0.00	0.00	-1377.93	21.40	1669.02	-1380.31	127.41	1664.66	-897.29	76.53	1802.88	-1619.39	260.03	1842.48	655.36	-268.14	78.74	1254.59	-261.59	85.24	648.38
4.25000	-1000.13	172.55	180.66	-1037.10	166.77	163.35	-1212.87	189.80	63.89	-1236.80	202.18	123.43	-1805.19	71.20	23.72	-1840.05	77.83	25.38	-2398.11	91.92	-116.71	-1773.49	29.23	311.03	-1522.32	83.75	1366.95	0.00	0.00	0.00	-1364.85	21.50	1668.69	-1367.59	127.82	1664.25	-897.29	76.53	1802.88	-1605.05	258.78	1841.88	655.01	-268.39	78.54	1254.67	-261.71	85.40	648.30
4.26000	-987.61	169.00	181.62	-1025.20	164.95	162.69	-1198.66	187.03	58.54	-1226.21	195.20	115.76	-1804.47	70.37	23.82	-1840.37	78.22	25.05	-2378.20	90.65	-100.87	-1773.49	29.23	311.03	-1507.69	82.87	1364.71	0.00	0.00	0.00	-1354.26	21.68	1668.76	-1357.57	128.20	1664.43	-897.29	76.53	1802.88	-1590.72	257.52	1841.27	654.96	-268.42	78.56	1254.43	-261.39	85.38	647.71
4.27000	-978.00	167.36	180.42	-1014.40	162.04	161.00	-1184.41	187.23	54.54	-1215.96	190.71	109.61	-1804.30	70.02	24.14	-1840.03	77.79	25.16	-2357.99	89.35	-84.87	-1773.49	29.23	311.03	-1496.63	83.07	1362.53	0.00	0.00	0.00	-1343.29	22.11	1669.31	-1342.51	128.32	1664.65	-897.29	76.53	1802.88	-1576.40	256.26	1840.65	655.39	-268.43	78.65	1254.67	-261.65	85.33	648.69
4.28000	-969.11	164.45	178.10	-1005.15	158.70	158.49	-1174.57	183.96	49.00	-1207.58	185.85	103.06	-1806.13	72.15	22.66	-1839.76	77.75	25.00	-2337.46	88.03	-68.72	-1773.49	29.23	311.03	-1480.93	82.72	1360.40	0.00	0.00	0.00	-1329.53	22.41	1670.01	-1330.25	128.65	1665.18	-897.29	76.53	1802.88	-1562.09	254.98	1840.02	655.32	-268.41	78.62	1254.70	-261.67	85.30	648.67
4.29000	-962.28	162.05	173.34	-998.66	157.74	152.67	-1166.51	181.44	42.57	-1200.21	183.02	96.92	-1804.14	70.40	23.70	-1839.73	77.82	24.91	-2316.63	86.69	-52.41	-1773.49	29.23	311.03	-1463.95	83.53	1358.49	0.00	0.00	0.00	-1316.10	22.98	1671.22	-1315.92	129.38	1666.36	-897.29	76.53	1802.88	-1547.79	253.69	1839.38	655.73	-268.34	78.92	1254.15	-261.88	84.99	648.11
4.30000	-957.54	159.64	166.03	-994.69	155.95	144.90	-1161.75	178.15	34.94	-1195.46	179.71	89.95	-1805.94	71.85	23.23	-1839.31	77.34	25.05	-2295.49	85.32	-35.94	-1773.49	29.23	311.03	-1447.08	83.37	1356.55	0.00	0.00	0.00	-1304.53	23.85	1672.79	-1306.52	130.16	1668.08	-897.29	76.53	1802.88	-1533.51	252.39	1838.72	655.16	-268.27	78.73	1253.86	-261.47	84.98	648.30
4.31000	-954.36	156.12	155.85	-990.47	151.63	135.39	-1159.04	176.29	31.24	-1194.85	174.84	83.42	-1806.08	71.74	23.03	-1840.10	78.34	24.58	-2274.04	83.93	-19.31	-1773.49	29.23	311.03	-1432.35	83.14	1354.56	0.00	0.00	0.00	-1289.11	24.99	1674.55	-1291.40	130.91	1669.99	-897.29	76.53	1802.88	-1519.24	251.09	1838.05	654.62	-268.15	78.51	1254.13	-261.78	85.17	648.20
4.32000	-950.57	154.62	143.93	-985.45	147.51	125.44	-1155.12	174.57	30.15	-1190.68	172.58	80.80	-1804.82	70.48	24.05	-1839.22	77.37	25.09	-2252.28	82.52	-2.52	-1773.49	29.23	311.03	-1423.27	85.29	1348.44	0.00	0.00	0.00	-1276.27	26.01	1676.51	-1275.58	132.06	1671.90	-897.29	76.53	1802.88	-1504.98	249.77	1837.38	656.12	-268.01	79.00	1254.18	-261.63	85.16	647.95
4.33000	-939.04	154.21	129.56	-973.61	146.32	114.21	-1150.53	173.12	30.02	-1181.50	168.03	80.51	-1805.15	70.64	23.68	-1839.08	77.36	25.14	-2230.20	81.08	14.43	-1773.49	29.23	311.03	-1406.52	86.74	1347.19	0.00	0.00	0.00	-1263.61	27.27	1678.91	-1264.15	133.08	1674.26	-897.29	76.53	1802.88	-1490.74	248.44	1836.69	656.08	-268.17	78.95	1254.33	-261.79	85.16	648.35
4.34000	-926.39	154.02	112.88	-971.56	143.04	96.77	-1147.16	172.92	29.93	-1170.52	172.76	81.83	-1806.18	71.45	23.21	-1839.69	78.10	24.89	-2207.81	79.62	31.53	-1773.49	29.23	311.03	-1392.17	86.87	1346.74	0.00	0.00	0.00	-1249.45	28.96	1681.77	-1246.26	134.31	1676.90	-897.29	76.53	1802.88	-1476.51	247.11	1835.99	655.40	-268.31	78.77	1254.14	-261.60	85.24	648.63
4.35000	-920.31	154.49	99.10	-967.63	142.41	83.94	-1145.32	173.03	29.15	-1166.72	171.77	80.75	-1807.56	72.29	23.02	-1839.66	78.21	25.14	-2185.11	78.14	48.80	-1773.49	29.23	311.03	-1375.40	87.33	1347.12	0.00	0.00	0.00	-1234.58	30.64	1685.13	-1233.40	136.54	1680.05	-897.29	76.53	1802.88	-1462.30	245.76	1835.28	655.27	-268.67	78.66	1254.40	-261.41	85.25	648.65
4.36000	-914.37	154.57	87.37	-958.30	143.62	74.83	-1142.56	175.95	29.32	-1163.26	172.88	80.62	-1805.81	70.55	23.83	-1839.00	77.99	25.79	-2162.08	76.63	66.23	-1773.49	29.23	311.03	-1358.10	89.12	1348.55	0.00	0.00	0.00	-1219.34	33.01	1688.80	-1217.10	138.15	1683.66	-897.29	76.53	1802.88	-1448.11	244.41	1834.55	655.17	-268.25	78.67	1253.91	-261.84	85.19	648.26
4.37000	-910.10	155.29	77.24	-952.12	145.20	66.45	-1141.46	177.45	29.17	-1158.48	174.70	80.56	-1805.13	69.87	24.34	-1838.54	78.13	26.34	-2138.74	75.10	83.82	-1773.49	29.23	311.03	-1339.02	90.20	1350.18	0.00	0.00	0.00	-1206.54	35.20	1692.73	-1200.66	139.98	1687.23	-897.29	76.53	1802.88	-1433.93	243.04	1833.82	655.06	-268.41	78.70	1254.18	-261.63	85.12	648.57
4.38000	-906.93	155.83	68.29	-953.60	144.77	58.70	-1140.71	177.97	28.89	-1154.89	176.18	81.33	-1806.18	71.09	23.84	-1837.66	77.97	27.08	-2115.08	73.54	101.58	-1773.49	29.23	311.03	-1322.21	90.89	1352.47	0.00	0.00	0.00	-1190.13	37.48	1696.64	-1186.52	141.84	1691.12	-897.29	76.53	1802.88	-1419.77	241.67	1833.07	654.73	-268.22	78.57	1254.74	-261.51	85.15	648.55
4.39000	-900.26	152.00	60.83	-947.51	142.76	55.54	-1140.76	176.63	28.56	-1152.56	176.39	82.07	-1805.89	71.34	23.92	-1836.07	77.64	27.77	-2091.10	71.97	119.49	-1773.49	29.23	311.03	-1308.80	92.66	1354.76	0.00	0.00	0.00	-1175.07	40.10	1700.72	-1169.12	144.43	1694.96	-897.29	76.53	1802.88	-1405.62	240.29	1832.32	654.11	-268.33	78.25	1254.12	-261.78	85.10	647.87
4.40000	-904.08	149.79	56.40	-947.52	142.04	52.44	-1140.08	176.48	28.93	-1151.29	175.89	82.58	-1805.35	70.97	23.89	-1833.36	76.88	28.87	-2066.80	70.36	137.57	-1773.49	29.23	311.03	-1289.51	94.13	1357.19	0.00	0.00	0.00	-1161.20	42.62	1704.81	-1154.75	146.81	1698.96	-897.29	76.53	1802.88	-1391.50	238.89	1831.55	654.28	-268.58	78.42	1254.26	-261.55	85.22	648.57
4.41000	-902.01	148.26	53.38	-949.57	141.10	49.31	-1139.97	176.01	29.17	-1150.83	174.31	82.27	-1802.90	69.63	24.42	-1830.61	76.94	29.91	-2042.17	68.73	155.81	-1773.49	29.23	311.03	-1274.23	95.64	1359.94	0.00	0.00	0.00	-1147.82	45.47	1709.04	-1140.99	149.33	1702.99	-897.29	76.53	1802.88	-1377.39	237.49	1830.77	655.41	-268.26	78.84	1254.34	-261.56	85.11	648.59
4.42000	-903.73	147.56	50.39	-948.56	140.26	47.32	-1139.52	176.38	29.45	-1149.61	174.40	82.74	-1798.01	67.18	25.00	-1826.16	76.35	32.31	-2017.22	67.08	174.22	-1773.49	29.23	311.03	-1260.76	96.51	1362.41	0.00	0.00	0.00	-1133.97	48.27	1713.30	-1126.16	151.70	1707.12	-897.29	76.53	1802.88	-1363.30	236.07	1829.97	655.46	-268.31	78.75	1254.21	-261.82	85.11	647.75
4.43000	-904.45	146.70	47.64	-948.24	139.09	45.38	-1139.83	175.64	29.26	-1149.24	173.48	82.54	-1796.00	66.86	24.81	-1821.70	75.48	35.68	-1991.94	65.41	192.80	-1773.49	29.23	311.03	-1243.00	97.92	1365.14	0.00	0.00	0.00	-1119.10	51.09	1717.36	-1112.50	154.77	1711.08	-897.29	76.53	1802.88	-1349.23	234.65	1829.17	654.49	-268.38	78.43	1254.60	-261.51	85.38	648.58
4.44000	-904.75	146.35	45.68	-947.14	139.06	43.98	-1139.39	175.98	29.39	-1148.59	173.24	82.72	-1792.68	63.67	26.85	-1816.68	72.89	41.13	-1966.34	63.71	211.53	-1773.49	29.23	311.03	-1230.00	98.30	1367.42	0.00	0.00	0.00	-1104.18	54.06	1721.70	-1099.82	158.01	1714.81	-897.29	76.53	1802.88	-1335.18	233.22	1828.35	654.03	-268.60	78.26	1254.57	-261.68	85.23	648.52
4.45000	-902.29	145.69	45.00	-947.14	139.22	42.95	-1139.63	175.81	29.37	-1147.55	173.48	82.93	-1792.86	61.47	27.95	-1811.99	69.06	48.03	-1940.41	61.98	230.44	-1773.49	29.23	311.03	-1215.41	100.57	1369.99	0.00	0.00	0.00	-1089.62	56.68	1725.73	-1086.04	161.02	1718.25	-897.29	76.53	1802.88	-1321.16	231.77	1827.53	655.16	-268.34	78.78	1254.58	-261.81	85.25	648.48
4.46000	-903.48	145.63	43.65	-946.10	139.16	42.09	-1138.97	176.40	29.74	-1147.05	173.28	82.99	-1793.45	56.13	28.79	-1809.32	64.67	55.99	-1914.15	60.23	249.51	-1773.49	29.23	311.03	-1200.38	102.19	1371.92	0.00	0.00	0.00	-1077.63	59.60	1729.88	-1072.86	163.95	1721.73	-897.29	76.53	1802.88	-1307.15	230.32	1826.69	655.49	-268.32	78.68	1254.18	-261.84	84.98	647.73
4.47000	-906.35	145.41	41.72	-947.60	138.59	40.54	-1139.89	174.76	29.16	-1146.71	172.72	82.96	-1799.75	53.79	34.42	-1806.20	56.38	59.98	-1887.56	58.46	268.75	-1773.49	29.23	311.03	-1185.04	102.95	1374.30	0.00	0.00	0.00	-1063.83	62.11	1733.62	-1061.29	165.91	1724.88	-897.29	76.53	1802.88	-1293.16	228.85	1825.84	655.46	-268.37	78.70	1254.20	-261.56	85.09	648.49
4.48000	-902.97	144.81	41.65	-945.06	138.70	40.42	-1139.81	174.84	29.26	-1146.37	172.47	82.79	-1801.71	48.66	51.29	-1806.15	51.89	77.18	-1860.63	56.66	288.16	-1773.49	29.23	311.03	-1175.25	104.20	1376.34	0.00	0.00	0.00	-1051.94	64.55	1737.41	-1048.22	168.62	1727.66	-897.29	76.53	1802.88	-1279.20	227.38	1824.97	654.86	-268.35	78.60	1254.33	-261.84	85.01	648.40
4.49000	-905.41	144.83	40.16	-947.16	138.51	39.21	-1139.09	175.59	29.68	-1145.70	172.92	83.28	-1796.56	38.46	63.67	-1798.11	48.01	98.53	-1833.38	54.83	307.73	-1773.47	29.23	311.05	-1161.02	104.91	1378.51	0.00	0.00	0.00	-1039.48	66.72	1740.98	-1032.54	171.41	1730.39	-897.29	76.53	1802.88	-1265.26	225.89	1824.10	655.11	-268.59	78.61	1254.29	-261.96	85.10	648.82
4.50000	-901.10	144.12	41.10	-947.93	138.05	38.17	-1139.05	175.90	29.97	-1145.92	172.37	83.09	-1795.77	31.96	85.62	-1798.50	43.34	118.85	-1805.79	52.98	327.48	-1750.85	30.01	331.67	-1150.23	105.23	1380.63	0.00	0.00	0.00	-1026.57	68.82	1744.29	-1023.50	173.54	1733.52	-897.29	76.53	1802.88	-1251.34	224.40	1823.21	654.77	-268.58	78.42	1253.63	-261.70	85.01	648.60
4.51000	-902.51	143.68	39.97	-947.16	138.06	37.85	-1140.15	174.05	29.01	-1145.80	172.32	83.28	-1786.90	25.92	109.14	-1782.41	38.23	142.91	-1777.87	51.11	347.39	-1727.84	30.90	352.31	-1135.53	105.53	1382.72	0.00	0.00	0.00	-1014.49	70.18	1747.44	-1008.19	175.28	1736.08	-897.29	76.53	1802.88	-1237.45	222.90	1822.31	655.21	-268.57	78.58	1254.38	-261.50	85.05	648.16
4.52000	-899.71	143.42	39.78	-941.03	137.77	38.69	-1139.53	174.88	29.56	-1145.33	172.13	83.34	-1778.20	21.25	131.64	-1770.43	32.32	167.40	-1751.97	49.49	371.25	-1702.47	29.54	373.54	-1125.16	105.72	1385.02	0.00	0.00	0.00	-1001.72	71.07	1750.20	-997.16	176.42	1739.03	-897.29	76.53	1802.88	-1223.58	221.38	1821.40	655.24	-268.71	78.57	1254.28	-261.46	85.32	647.81
4.53000	-899.27	143.95	39.55	-946.97	137.33	36.76	-1139.43	174.84	29.63	-1145.48	171.58	83.31	-1758.79	15.25	156.15	-1762.31	27.63	189.85	-1727.59	49.57	392.80	-1678.37	30.29	392.95	-1112.40	106.86	1387.13	0.00	0.00	0.00	-989.39	71.85	1752.89	-985.86	177.49	1741.63	-897.29	76.53	1802.88	-1209.73	219.86	1820.48	655.06	-268.92	78.60	1254.33	-261.98	85.24	647.65
4.54000	-900.27	144.59	38.34	-942.78	138.10	36.89	-1139.74	173.99	29.25	-1145.25	170.98	83.36	-1755.04	9.51	178.55	-1746.79	22.54	211.90	-1701.88	48.02	413.30	-1652.96	29.45	411.71	-1102.10	107.17	1389.51	0.00	0.00	0.00	-978.24	72.39	1755.65	-976.32	177.72	1744.26	-897.29	76.53	1802.88	-1195.91	218.32	1819.54	654.77	-268.47	78.53	1254.28	-262.14	84.82	648.43
4.55000	-896.64	145.77	40.43	-944.25	137.28	36.12	-1139.25	174.29	29.58	-1145.10	170.45	83.45	-1728.91	2.91	204.24	-1722.28	18.32	233.57	-1675.47	45.27	432.25	-1628.20	28.40	429.12	-1087.78	107.61	1391.88	0.00	0.00	0.00	-967.20	72.75	1758.10	-965.29	178.34	1746.85	-897.29	76.53	1802.88	-1182.12	216.77	1818.60	654.35	-268.37	78.46	1254.22	-262.03	84.92	649.31
4.56000	-899.54	144.30	37.07	-944.26	137.14	35.57	-1138.86	174.53	30.02	-1144.41	170.85	83.91	-1711.87	-1.70	223.32	-1705.77	13.78	250.85	-1650.24	43.60	448.77	-1601.24	25.45	445.08	-1078.59	108.45	1394.38	0.00	0.00	0.00	-954.76	72.76	1760.30	-956.21	178.50	1749.53	-897.29	76.53	1802.88	-1168.35	215.22	1817.64	655.08	-268.60	78.66	1254.01	-262.09	84.96	649.03
4.57000	-896.21	144.19	37.11	-942.42	136.98	35.25	-1139.19	174.05	29.90	-1144.45	169.98	83.78	-1689.57	-5.84	239.62	-1680.57	10.40	267.24	-1625.81	42.96	462.86	-1576.51	24.50	458.36	-1068.96	108.42	1396.67	0.00	0.00	0.00	-943.98	72.43	1762.32	-945.09	178.55	1752.00	-897.29	76.53	1802.88	-1154.61	213.65	1816.67	655.38	-268.39	78.60	1253.76	-261.91	85.01	648.34
4.58000	-901.66	143.80	34.41	-945.70	137.16	33.98	-1139.20	173.44	29.88	-1143.91	169.83	84.21	-1672.29	-9.11	251.98	-1656.43	6.23	280.74	-1598.84	39.02	475.40	-1550.40	22.21	469.81	-1056.33	108.24	1398.50	0.00	0.00	0.00	-933.76	72.25	1764.37	-932.68	178.00	1754.24	-897.29	76.53	1802.88	-1140.89	212.07	1815.68	655.31	-268.27	78.74	1254.73	-261.80	85.37	647.80
4.59000	-897.94	144.20	34.85	-948.25	137.44	32.52	-1139.26	172.96	29.98	-1142.98	169.92	84.74	-1643.67	-13.64	262.85	-1633.21	2.80	290.55	-1572.45	35.26	485.75	-1524.72	20.53	479.62	-1044.43	108.41	1400.62	0.00	0.00	0.00	-924.10	71.21	1766.18	-919.05	177.33	1756.37	-897.29	76.53	1802.88	-1127.20	210.49	1814.69	655.18	-268.15	78.84	1254.97	-261.61	85.50	647.53
4.60000	-900.25	144.37	33.61	-942.68	136.81	33.51	-1138.74	172.90	30.30	-1142.28	169.69	85.20	-1614.97	-17.42	269.50	-1608.18	-0.60	296.89	-1547.77	33.41	493.02	-1498.26	17.59	487.68	-1032.55	108.80	1402.56	0.00	0.00	0.00	-912.16	70.51	1767.95	-910.07	176.83	1758.82	-897.29	76.53	1802.88	-1113.55	208.89	1813.68	655.21	-268.25	78.80	1254.53	-261.58	85.31	649.17
4.61000	-896.66	143.90	33.53	-944.12	136.79	32.61	-1138.58	172.36	30.33	-1141.84	169.05	85.52	-1580.86	-21.50	273.26	-1575.66	-4.48	300.95	-1522.02	30.16	498.39	-1472.15	15.50	493.76	-1022.21	108.88	1404.17	0.00	0.00	0.00	-902.07	69.77	1769.72	-899.94	176.15	1761.28	-897.29	76.53	1802.88	-1099.91	207.28	1812.66	654.77	-268.26	78.58	1254.48	-261.04	85.59	649.20
4.62000	-897.97	144.34	32.75	-945.49	137.36	31.58	-1138.71	171.68	30.49	-1140.98	168.99	86.16	-1550.83	-24.37	273.03	-1543.98	-8.78	301.93	-1496.78	26.64	500.96	-1446.74	14.62	497.53	-1010.49	109.20	1405.68	0.00	0.00	0.00	-890.67	68.98	1771.33	-888.91	175.61	1763.36	-897.29	76.53	1802.88	-1086.31	205.66	1811.63	654.73	-268.42	78.41	1254.32	-261.58	85.14	648.19
4.63000	-897.41	144.41	32.17	-944.18	137.36	31.84	-1137.65	172.39	31.12	-1140.73	167.92	86.60	-1513.04	-27.94	271.27	-1508.51	-12.30	300.19	-1472.12	24.21	500.62	-1420.16	12.63	499.40	-998.21	109.84	1406.88	0.00	0.00	0.00	-880.71	68.13	1772.97	-879.19	174.72	1765.59	-897.29	76.53	1802.88	-1072.74	204.03	1810.58	654.28	-268.26	78.55	1254.02	-261.85	84.95	648.00
4.64000	-898.17	144.14	31.54	-941.93	137.31	32.03	-1137.53	171.79	31.35	-1139.45	168.40	87.75	-1472.45	-30.89	266.98	-1470.69	-15.03	296.05	-1446.79	21.18	497.75	-1394.12	11.23	498.59	-986.02	110.08	1407.88	0.00	0.00	0.00	-869.70	67.20	1774.42	-868.95	173.75	1767.80	-897.29	76.53	1802.88	-1059.20	202.39	1809.53	654.43	-268.50	78.41	1254.14	-261.74	85.12	648.23
4.65000	-895.71	144.35	31.73	-945.65	137.22	30.89	-1137.34	171.10	31.68	-1139.15	167.37	88.41	-1437.46	-32.66	258.93	-1433.44	-17.29	289.10	-1421.30	18.31	492.09	-1367.66	9.18	495.47	-973.23	109.95	1408.81	0.00	0.00	0.00	-858.39	66.33	1775.71	-855.56	173.42	1769.43	-897.29	76.53	1802.88	-1045.69	200.74	1808.46	654.82	-268.56	78.53	1254.42	-261.82	85.05	648.63
4.66000	-895.34	144.30	31.27	-940.17	137.34	32.08	-1136.97	170.82	32.16	-1138.21	167.42	89.48	-1396.76	-34.66	249.55	-1394.64	-18.81	280.21	-1394.69	14.24	484.17	-1341.44	7.19	489.42	-961.04	110.29	1409.34	0.00	0.00	0.00	-846.43	65.18	1776.82	-843.89	172.10	1770.99	-897.29	76.53	1802.88	-1032.21	199.08	1807.37	655.95	-268.37	78.84	1254.33	-261.91	85.18	648.53
4.67000	-898.68	144.64	29.65	-942.43	137.67	31.11	-1136.95	170.08	32.46	-1137.94	166.40	90.16	-1360.46	-37.12	237.84	-1358.16	-19.75	269.21	-1368.18	11.28	473.08	-1314.03	3.40	481.35	-949.71	110.46	1409.53	0.00	0.00	0.00	-835.93	64.45	1777.93	-833.85	171.79	1772.46	-897.29	76.53	1802.88	-1018.76	197.41	1806.28	656.25	-268.33	79.07	1254.31	-261.81	85.35	648.49
4.68000	-893.28	144.30	30.71	-942.40	137.70	30.92	-1136.69	169.48	33.06	-1137.52	165.92	91.09	-1313.60	-35.33	223.64	-1318.29	-20.61	256.35	-1340.04	6.50	459.94	-1285.76	-0.59	470.99	-938.14	110.58	1409.71	0.00	0.00	0.00	-824.85	63.50	1778.83	-822.48	170.41	1773.56	-897.29	76.53	1802.88	-1005.35	195.72	1805.17	655.36	-268.28	78.75	1254.45	-261.62	85.31	648.55
4.69000	-896.62	144.59	29.60	-941.64	138.00	30.78	-1136.64	169.16	33.76	-1136.80	165.85	92.20	-1269.70	-36.03	209.65	-1276.05	-22.40	242.73	-1311.98	2.96	443.84	-1258.65	-2.74	457.84	-926.08	110.41	1409.81	0.00	0.00	0.00	-814.28	62.37	1779.63	-810.19	169.82	1774.59	-897.29	76.53	1802.88	-991.96	194.03	1804.05	655.88	-268.51	78.82	1254.36	-261.64	85.12	647.47
4.70000	-896.86	143.62	29.14	-942.20	138.02	30.44	-1136.00	169.08	34.49	-1136.23	165.91	93.20	-1225.72	-37.64	194.71	-1234.54	-23.47	227.02	-1283.28	-0.21	425.35	-1229.93	-6.14	442.96	-915.38	110.14	1409.87	0.00	0.00	0.00	-803.70	61.29	1780.24	-797.11	168.35	1775.43	-897.29	76.53	1802.88	-978.61	192.32	1802.92	655.58	-268.28	78.76	1254.49	-261.55	85.23	647.93
4.71000	-896.88	143.74	28.77	-940.58	137.56	30.22	-1135.88	168.58	35.00	-1135.58	165.65	94.07	-1177.89	-38.68	178.98	-1185.04	-24.39	211.75	-1252.83	-4.02	405.07	-1200.89	-8.75	425.99	-903.06	110.47	1409.52	0.00	0.00	0.00	-790.99	60.16	1780.57	-787.93	167.43	1776.45	-897.29	76.53	1802.88	-965.30	190.61	1801.78	655.95	-268.16	78.95	1254.40	-261.39	85.37	649.07
4.72000	-895.74	142.93	28.87	-940.97	137.92	30.06	-1135.27	169.14	36.24	-1135.05	165.38	94.95	-1129.86	-39.55	164.53	-1139.80	-26.76	196.12	-1221.47	-7.00	382.41	-1170.88	-11.49	407.12	-890.48	110.41	1409.18	0.00	0.00	0.00	-780.11	59.09	1781.05	-776.68	166.48	1777.06	-897.29	76.53	1802.88	-952.02	188.88	1800.62	656.06	-268.40	79.08	1254.28	-261.62	85.21	649.23
4.73000	-894.57	142.19	28.76	-942.95	138.07	29.42	-1135.41	167.98	36.55	-1134.45	165.34	95.93	-1078.81	-39.85	149.22	-1093.91	-27.29	179.24	-1189.34	-8.84	357.80	-1139.04	-14.63	386.84	-877.73	109.68	1408.66	0.00	0.00	0.00	-768.26	58.09	1781.18	-767.84	165.34	1777.68	-897.29	76.53	1802.88	-938.77	187.15	1799.45	656.47	-268.49	79.09	1253.97	-261.93	84.99	648.56
4.74000	-893.63	143.26	30.93	-942.78	138.07	29.55	-1134.87	168.16	37.75	-1133.19	166.17	97.32	-1029.79	-39.25	133.32	-1043.64	-27.41	162.93	-1152.78	-14.24	333.33	-1106.76	-16.29	364.78	-865.30	109.01	1408.21	0.00	0.00	0.00	-757.02	56.78	1781.26	-752.16	164.28	1777.70	-897.29	76.53	1802.88	-925.56	185.40	1798.27	655.63	-268.29	78.78	1254.23	-261.74	85.29	650.02
4.75000	-893.91	143.84	30.89	-939.37	138.30	29.77	-1134.57	167.88	38.72	-1132.57	165.88	98.22	-975.44	-37.71	119.18	-993.89	-27.69	146.95	-1115.71	-17.34	306.95	-1071.38	-19.97	342.69	-855.99	108.48	1407.55	0.00	0.00	0.00	-745.03	56.00	1781.16	-740.72	163.25	1778.01	-897.29	76.53	1802.88	-913.87	184.22	1797.53	656.32	-268.63	79.14	1254.46	-261.96	85.17	648.63
4.76000	-894.05	143.25	30.41	-940.77	138.31	29.13	-1133.78	167.96	40.24	-1131.56	165.95	99.44	-922.84	-37.37	105.62	-943.48	-27.03	131.26	-1077.81	-18.33	279.43	-1035.04	-22.97	319.46	-843.23	108.13	1406.78	0.00	0.00	0.00	-732.01	54.78	1780.80	-730.10	162.25	1778.08	-897.29	76.53	1802.88	-901.73	183.04	1796.58	655.08	-268.54	78.83	1254.62	-261.62	85.34	648.15
4.77000	-893.87	142.99	29.61	-937.85	138.84	29.79	-1133.51	166.94	41.27	-1130.14	166.45	100.98	-867.93	-36.04	93.53	-892.46	-26.33	116.68	-1037.17	-20.36	252.39	-997.67	-25.00	295.87	-830.41	107.98	1406.15	0.00	0.00	0.00	-719.73	53.69	1780.35	-717.28	161.00	1777.81	-897.29	76.53	1802.88	-889.14	182.75	1795.57	656.09	-268.77	78.68	1254.52	-262.21	85.18	648.69
4.78000	-888.26	140.85	29.28	-944.19	136.54	26.71	-1132.23	167.48	43.07	-1129.20	165.78	102.06	-812.08	-35.79	82.76	-840.80	-25.56	103.09	-995.37	-21.20	225.47	-959.83	-25.65	271.71	-819.75	107.32	1405.17	0.00	0.00	0.00	-708.32	52.55	1779.85	-706.92	160.26	1777.51	-897.27	76.53	1802.88	-877.81	179.72	1794.89	655.31	-268.88	78.51	1254.47	-262.11	85.11	647.60
4.79000	-887.94	134.55	25.91	-939.73	136.96	27.69	-1132.35	165.68	44.05	-1128.17	165.20	103.38	-756.55	-35.72	73.40	-788.09	-25.17	91.00	-950.62	-23.99	200.07	-920.74	-25.48	247.75	-804.85	106.93	1403.85	0.00	0.00	0.00	-695.53	51.21	1778.90	-693.57	159.00	1776.88	-881.88	71.02	1799.69	-865.98	177.71	1793.71	654.99	-268.13	78.68	1254.57	-261.73	85.11	647.96
4.80000	-884.52	137.34	28.08	-937.08	137.82	28.63	-1131.54	165.24	45.69	-1127.48	164.04	104.38	-704.64	-35.55	64.80	-735.25	-25.42	80.95	-904.71	-25.79	175.26	-879.88	-26.63	225.03	-792.43	106.46	1402.50	0.00	0.00	0.00	-682.87	49.87	1777.83	-682.22	157.62	1776.33	-868.03	66.84	1797.28	-853.71	176.25	1792.38	655.48	-268.39	78.52	1254.64	-261.61	85.22	648.18
4.81000	-886.16	140.83	29.63	-941.09	137.32	27.67	-1131.89	163.08	46.59	-1126.15	163.80	106.03	-645.52	-35.62	60.42	-682.87	-26.12	72.42	-858.42	-26.61	151.54	-836.23	-29.12	203.69	-778.03	105.86	1400.95	0.00	0.00	0.00	-670.92	48.80	1776.94	-668.33	156.31	1775.46	-855.23	65.07	1795.04	-842.23	173.30	1790.88	655.54	-268.29	78.73	1255.24	-261.82	85.36	647.61
4.82000	-888.62	142.10	29.65	-943.82	136.57	26.54	-1131.59	161.91	47.95	-1125.02	163.68	107.70	-593.49	-37.05	56.51	-627.60	-26.94	66.70	-811.01	-27.14	129.01	-792.52	-30.26	183.13	-762.81	104.98	1399.24	0.00	0.00	0.00	-658.01	47.46	1775.64	-655.61	155.19	1774.50	-842.01	62.70	1792.92	-830.33	170.79	1789.26	656.04	-268.17	78.82	1254.88	-261.74	85.31	647.46
4.83000	-889.72	144.41	30.01	-939.05	139.40	28.59	-1131.06	161.43	49.62	-1123.81	163.13	109.15	-540.79	-37.38	54.63	-574.18	-27.69	62.69	-762.33	-27.98	108.52	-748.06	-31.87	164.28	-752.49	104.51	1397.44	0.00	0.00	0.00	-645.15	45.68	1774.19	-642.96	153.67	1773.33	-829.08	61.58	1790.78	-817.10	169.70	1787.26	655.87	-268.65	78.84	1254.89	-261.83	85.36	648.62
4.84000	-890.11	144.40	29.66	-938.39	139.04	28.46	-1130.66	160.90	51.08	-1122.69	162.90	110.81	-483.14	-37.33	56.67	-523.78	-27.66	60.48	-712.19	-30.93	91.15	-702.83	-34.16	147.56	-738.47	103.42	1395.20	0.00	0.00	0.00	-632.07	44.13	1772.79	-630.27	152.09	1771.99	-815.56	58.25	1788.21	-803.97	168.81	1785.13	654.71	-268.69	78.60	1254.46	-262.07	85.16	649.16
4.85000	-890.20	144.21	29.45	-937.23	140.11	28.33	-1129.85	160.73	52.95	-1121.45	162.74	112.58	-433.02	-37.10	60.11	-471.35	-27.80	61.74	-661.85	-34.15	76.10	-658.04	-36.49	132.85	-726.32	102.95	1393.31	0.00	0.00	0.00	-619.98	42.12	1771.23	-618.13	150.25	1770.48	-802.47	55.93	1785.72	-791.12	166.70	1783.15	655.24	-268.16	78.74	1254.43	-262.19	85.26	648.38
4.86000	-892.78	144.40	28.63	-936.78	139.48	28.15	-1129.22	160.72	54.75	-1120.64	162.22	114.21	-378.26	-36.00	67.58	-419.43	-27.62	65.81	-611.82	-37.81	64.00	-613.45	-38.63	120.71	-711.89	102.15	1391.06	0.00	0.00	0.00	-607.17	39.99	1769.57	-605.96	148.29	1769.25	-789.00	53.08	1783.20	-778.71	163.35	1781.27	654.09	-268.68	78.30	1254.23	-262.06	85.21	647.77
4.87000	-890.12	144.35	29.15	-935.00	138.89	28.89	-1128.67	160.49	56.61	-1119.92	161.54	115.77	-330.09	-35.59	77.17	-369.77	-27.83	73.10	-562.36	-40.94	54.89	-568.71	-42.10	111.75	-698.47	100.91	1388.61	0.00	0.00	0.00	-592.82	38.23	1767.66	-594.06	146.17	1767.70	-775.59	50.44	1780.56	-765.52	161.24	1779.10	654.65	-268.71	78.43	1253.34	-261.61	84.96	647.96
4.88000	-890.77	144.03	28.97	-937.23	139.62	27.98	-1128.08	160.27	58.32	-1117.78	163.08	118.38	-288.96	-35.99	89.13	-321.67	-28.01	83.94	-514.55	-44.29	48.79	-525.36	-45.97	105.84	-682.15	100.11	1386.37	0.00	0.00	0.00	-580.03	35.96	1765.84	-579.29	144.13	1765.86	-761.72	46.84	1777.70	-752.79	157.97	1776.97	655.62	-268.74	78.69	1252.89	-262.08	84.61	647.59
4.89000	-890.93	143.76	28.74	-936.39	139.54	28.06	-1127.18	160.67	60.62	-1116.69	162.92	120.29	-244.20	-35.30	105.40	-278.39	-28.96	97.24	-468.75	-48.12	46.07	-483.73	-50.52	102.89	-669.01	99.10	1384.21	0.00	0.00	0.00	-566.43	33.68	1763.80	-565.72	141.69	1764.06	-747.86	43.66	1774.97	-739.56	155.31	1774.84	654.73	-268.36	78.55	1253.16	-262.62	84.44	647.96
4.90000	-890.28	144.26	28.96	-935.61	139.76	28.22	-1126.88	159.61	62.47	-1115.10	163.15	122.53	-213.33	-36.31	120.84	-240.47	-29.45	111.01	-425.81	-51.20	45.80	-445.17	-53.68	101.89	-655.52	97.79	1381.86	0.00	0.00	0.00	-553.59	30.85	1761.64	-554.06	138.49	1762.36	-734.03	40.85	1772.41	-725.95	152.63	1772.37	655.36	-268.37	78.62	1253.34	-262.25	84.51	648.96
4.91000	-889.99	144.24	29.17	-935.13	140.37	28.04	-1125.68	160.28	65.24	-1113.12	163.91	125.20	-177.90	-37.32	138.50	-206.52	-31.09	125.58	-386.62	-53.45	47.61	-409.73	-56.02	102.61	-639.31	96.51	1379.29	0.00	0.00	0.00	-539.47	28.02	1759.25	-539.13	136.37	1760.09	-719.74	37.62	1769.58	-712.13	150.32	1769.93	655.16	-268.62	78.50	1253.19	-261.95	84.67	648.54
4.92000	-890.42	144.68	29.08	-936.39	139.76	27.61	-1125.42	158.61	67.38	-1111.06	164.05	127.99	-146.50	-39.91	155.00	-176.26	-33.18	139.18	-351.27	-55.00	50.29	-377.82	-57.79	104.24	-624.33	94.97	1376.98	0.00	0.00	0.00	-525.94	24.91	1756.86	-525.72	133.26	1757.88	-706.01	34.97	1766.98	-698.19	147.31	1767.54	655.10	-268.43	78.67	1253.04	-261.84	84.57	648.30
4.93000	-892.51	144.66	28.44	-935.54	139.86	27.89	-1124.22	158.50	70.39	-1108.35	164.90	131.30	-119.79	-42.93	168.43	-150.12	-36.03	150.61	-320.53	-54.87	52.12	-350.09	-58.73	105.32	-612.16	93.44	1374.67	0.00	0.00	0.00	-510.87	21.67	1754.17	-511.55	129.85	1755.47	-691.11	31.15	1764.34	-683.82	144.23	1765.31	654.87	-268.61	78.55	1253.36	-262.13	84.70	648.37
4.94000	-893.23	144.53	28.15	-931.89	139.60	28.28	-1122.30	158.97	74.06	-1105.76	165.16	134.62	-101.12	-46.52	176.91	-128.19	-39.77	158.70	-294.18	-55.03	52.49	-326.77	-59.50	105.00	-594.38	91.51	1372.36	0.00	0.00	0.00	-496.10	18.44	1751.57	-495.50	126.39	1753.07	-676.36	27.47	1761.89	-668.94	141.29	1763.23	654.57	-268.64	78.49	1253.65	-261.71	84.93	648.50
4.95000	-890.26	144.53	28.92	-933.83	139.90	27.86	-1120.70	159.06	77.65	-1102.95	165.52	138.00	-84.85	-49.16	180.79	-110.49	-42.75	161.93	-273.63	-54.98	50.90	-307.71	-60.49	103.46	-580.08	89.68	1370.23	0.00	0.00	0.00	-482.04	15.04	1748.97	-479.97	123.04	1750.53	-661.34	23.70	1759.70	-654.41	137.27	1761.39	655.83	-268.56	78.79	1253.56	-261.69	84.90	648.46
4.96000	-890.87	144.44	28.77	-935.38	139.57	27.41	-1118.97	158.78	81.26	-1099.49	166.23	141.75	-69.21	-50.90	179.71	-96.24	-43.91	159.57	-258.71	-55.60	47.80	-292.83	-61.25	100.51	-567.51	88.27	1367.87	0.00	0.00	0.00	-467.04	11.43	1746.24	-466.41	119.47	1747.85	-646.14	19.83	1757.53	-639.19	133.83	1759.62	655.82	-268.39	78.89	1253.83	-262.35	84.94	648.17
4.97000	-891.04	144.48	28.81	-935.05	139.64	27.12	-1116.19	160.08	85.77	-1095.53	167.69	145.96	-54.30	-52.20	172.77	-84.68	-44.71	152.52	-249.09	-56.57	43.48	-281.95	-61.73	96.49	-555.88	92.69	1364.45	0.00	0.00	0.00	-451.83	7.99	1743.41	-450.84	115.74	1745.16	-630.89	16.05	1755.66	-623.69	130.33	1757.98	654.71	-268.91	78.47	1253.48	-262.09	84.86	648.71
4.98000	-891.72	144.37	28.44	-932.99	139.22	27.62	-1113.77	160.22	90.17	-1090.75	169.49	150.51	-44.65	-52.97	159.97	-75.84	-45.44	141.20	-244.53	-57.11	38.46	-274.30	-62.10	92.48	-551.90	74.92	1358.75	0.00	0.00	0.00	-435.79	4.16	1740.48	-435.72	111.90	1742.43	-615.16	11.83	1753.76	-608.13	126.70	1756.43	654.90	-268.79	78.53	1253.64	-261.72	84.96	648.77
4.99000	-891.34	144.49	28.54	-935.13	138.94	26.92	-1111.03	160.58	94.86	-1086.23	170.31	154.84	-34.74	-54.46	144.54	-67.71	-46.62	127.46	-240.80	-55.64	36.28	-268.42	-61.18	89.26	-526.65	83.81	1359.47	0.00	0.00	0.00	-419.63	0.28	1737.34	-419.77	107.97	1739.48	-599.69	8.95	1752.28	-592.23	123.39	1754.86	654.83	-268.94	78.54	1254.16	-261.58	85.20	648.66
5.00000	-891.32	144.46	28.74	-934.61	138.80	26.84	-1105.89	163.66	100.94	-1080.73	171.98	159.64	-24.96	-56.99	125.65	-55.20	-49.79	113.12	-235.39	-55.26	36.60	-258.72	-59.63	90.52	-509.47	83.81	1358.47	0.00	0.00	0.00	-403.73	-3.47	1734.30	-403.90	104.10	1736.52	-583.13	4.66	1750.91	-575.89	119.50	1753.78	656.47	-268.52	79.04	1253.87	-261.91	85.03	648.96
5.01000	-892.47	144.34	28.63	-933.59	139.20	27.06	-1100.95	165.70	106.85	-1073.57	174.62	165.02	-11.28	-56.51	106.68	-42.89	-48.93	97.20	-230.69	-55.61	37.37	-248.06	-59.57	91.40	-495.71	78.38	1357.75	0.00	0.00	0.00	-388.31	-7.46	1731.69	-387.48	100.33	1733.80	-566.30	0.75	1750.73	-558.65	116.33	1753.45	656.31	-268.24	78.97	1253.89	-261.84	84.99	648.75
5.02000	-890.63	144.30	29.15	-936.34	138.54	26.41	-1094.19	168.07	113.70	-1065.35	176.79	170.40	-4.00	-52.78	91.39	-34.61	-44.75	84.93	-227.61	-54.68	36.73	-240.77	-60.06	91.18	-482.24	72.97	1357.36	0.00	0.00	0.00	-371.75	-11.36	1729.71	-369.71	96.69	1731.80	-549.11	-3.04	1751.65	-541.26	112.64	1754.34	655.47	-268.43	78.74	1253.87	-261.86	85.02	647.96
5.03000	-892.19	144.60	28.87	-935.48	138.72	26.38	-1086.07	170.73	121.21	-1054.53	180.67	176.68	3.49	-49.36	79.31	-31.74	-42.21	73.61	-225.29	-55.89	36.95	-235.13	-60.75	90.96	-465.98	69.97	1358.51	0.00	0.00	0.00	-354.57	-15.20	1728.02	-352.81	93.16	1730.08	-531.44	-7.30	1753.16	-523.77	108.76	1755.93	655.05	-268.19	78.60	1254.18	-261.73	85.16	647.65
5.04000	-892.21	144.47	28.87	-935.58	137.99	25.99	-1076.15	172.99	129.01	-1041.92	183.38	182.49	5.34	-50.64	67.62	-25.84	-42.04	65.10	-223.92	-56.03	36.95	-230.55	-61.61	91.77	-451.85	65.74	1360.53	0.00	0.00	0.00	-337.04	-18.86	1726.70	-334.63	89.58	1728.56	-513.41	-11.65	1755.10	-506.03	105.22	1757.85	654.89	-268.74	78.54	1254.41	-261.88	85.21	648.38
5.05000	-892.34	144.42	28.67	-932.99	138.87	26.06	-1063.72	176.01	138.59	-1026.89	186.69	188.83	11.22	-49.01	60.09	-24.27	-41.38	58.38	-223.07	-55.35	37.18	-227.12	-60.87	92.18	-431.46	61.70	1362.95	0.00	0.00	0.00	-319.67	-22.44	1725.67	-318.93	85.98	1727.49	-495.92	-15.05	1757.45	-488.26	101.98	1759.83	655.24	-268.55	78.67	1254.62	-261.65	85.37	648.70
5.06000	-892.69	144.69	28.16	-929.54	139.17	26.42	-1050.96	177.29	149.14	-1010.11	189.11	196.06	11.67	-46.32	54.54	-22.18	-39.55	54.13	-222.19	-54.97	37.95	-224.28	-60.47	93.13	-420.96	58.31	1365.84	0.00	0.00	0.00	-302.29	-25.87	1725.10	-301.27	82.87	1726.51	-478.19	-18.96	1759.97	-470.68	98.28	1761.85	659.41	-268.21	80.14	1253.68	-261.65	84.94	648.72
5.07000	-891.89	144.64	26.97	-928.12	139.17	26.49	-1036.18	179.10	162.19	-992.37	190.50	204.68	14.85	-45.20	50.84	-21.73	-38.55	50.82	-221.59	-54.12	38.26	-222.64	-58.42	93.26	-403.40	53.65	1368.77	0.00	0.00	0.00	-284.58	-29.00	1724.94	-284.44	79.70	1725.98	-460.20	-23.37	1762.46	-453.24	94.73	1763.90	657.40	-268.42	79.25	1254.23	-261.52	85.16	650.90
5.08000	-890.55	144.86	25.62	-920.87	139.49	29.07	-1020.02	179.70	176.02	-973.44	190.99	214.55	12.67	-44.79	46.94	-22.30	-38.51	48.05	-221.11	-54.22	38.81	-220.78	-57.83	93.82	-391.24	50.99	1371.88	0.00	0.00	0.00	-267.95	-32.31	1725.09	-267.56	76.73	1725.59	-442.62	-26.74	1765.26	-435.81	91.70	1766.01	655.13	-269.04	78.41	1254.41	-261.96	85.09	649.59
5.09000	-885.20	144.81	24.58	-914.24	139.77	32.16	-1000.65	181.27	191.18	-952.89	190.66	224.75	15.50	-43.49	44.92	-21.48	-37.89	46.25	-220.80	-53.84	39.00	-219.48	-57.18	94.06	-375.77	47.90	1375.02	0.00	0.00	0.00	-251.05	-35.55	1725.48	-250.83	73.95	1725.45	-424.70	-30.86	1767.88	-418.87	87.60	1768.31	654.07	-268.94	77.97	1254.01	-261.98	84.99	648.24
5.10000	-878.45	144.42	23.71	-905.16	140.49	36.01	-979.86	181.44	206.08	-930.26	189.98	235.02	15.12	-43.48	42.41	-20.77	-37.48	44.78	-220.75	-53.34	39.07	-218.53	-56.19	94.21	-361.25	44.02	1377.99	0.00	0.00	0.00	-234.44	-38.54	1725.97	-234.72	70.92	1725.59	-407.30	-34.33	1770.53	-401.92	83.87	1770.63	655.15	-268.51	78.46	1254.09	-262.00	85.07	648.72
5.11000	-871.36	144.96	22.36	-894.67	141.15	40.64	-957.44	180.12	220.44	-906.14	189.10	245.55	16.01	-42.72	41.11	-19.88	-37.53	43.86	-220.68	-53.05	39.20	-217.87	-55.41	94.30	-346.78	41.75	1380.95	0.00	0.00	0.00	-217.76	-41.47	1726.48	-219.95	67.95	1725.87	-390.25	-37.36	1773.22	-384.84	81.46	1772.78	655.55	-268.89	78.59	1254.18	-262.02	85.00	649.14
5.12000	-861.74	146.96	20.45	-880.14	142.99	46.95	-932.95	177.99	234.15	-881.14	188.05	255.61	16.55	-42.32	39.85	-20.32	-37.60	42.77	-220.31	-53.36	39.56	-217.36	-55.12	94.64	-332.30	38.65	1383.74	0.00	0.00	0.00	-200.76	-44.20	1726.81	-202.18	65.34	1725.85	-373.52	-40.29	1775.89	-368.37	77.95	1775.20	655.71	-268.67	78.68	1254.77	-261.68	85.40	649.05
5.13000	-850.68	149.63	16.75	-863.12	143.90	53.71	-907.60	175.73	246.41	-855.24	186.84	265.36	15.02	-42.03	38.26	-20.18	-37.36	41.93	-220.26	-52.93	39.64	-216.74	-54.90	94.92	-321.26	36.10	1386.57	0.00	0.00	0.00	-185.61	-47.05	1727.15	-185.08	62.75	1725.87	-356.80	-43.14	1778.56	-351.99	75.16	1777.72	654.97	-268.57	78.34	1254.58	-261.65	85.27	649.58
5.14000	-832.02	153.22	21.92	-840.12	144.87	60.83	-881.34	173.40	257.04	-828.99	185.44	274.88	14.88	-42.05	37.44	-20.62	-37.38	41.25	-220.34	-52.42	39.51	-216.40	-54.18	94.83	-307.88	33.89	1389.49	0.00	0.00	0.00	-169.71	-49.57	1727.25	-169.04	60.39	1725.93	-340.54	-45.41	1781.32	-335.47	73.28	1780.34	654.91	-268.73	78.32	1254.31	-261.89	84.85	648.87
5.15000	-809.69	156.44	27.54	-812.26	146.63	69.86	-854.64	169.57	265.35	-801.75	183.27	283.69	15.98	-41.85	37.45	-18.79	-37.34	41.35	-220.23	-52.48	39.69	-216.39	-53.62	94.78	-297.84	31.19	1392.23	0.00	0.00	0.00	-154.64	-51.94	1727.36	-155.52	57.84	1726.16	-324.39	-47.58	1784.19	-319.06	71.20	1783.16	655.21	-269.16	78.45	1253.94	-262.12	84.79	649.99
5.16000	-777.01	158.41	34.90	-784.48	147.85	75.71	-826.69	167.39	272.32	-773.95	180.19	291.49	15.00	-41.87	37.00	-20.31	-37.44	40.85	-220.25	-52.21	39.64	-216.34	-53.64	94.99	-282.66	30.20	1395.05	0.00	0.00	0.00	-139.43	-54.20	1727.44	-139.68	55.73	1726.12	-308.23	-49.66	1787.12	-302.55	69.55	1786.06	655.04	-268.78	78.52	1254.76	-262.15	85.15	648.74
5.17000	-740.13	159.02	41.16	-748.16	147.92	82.10	-797.21	165.66	277.06	-745.59	176.68	297.49	15.41	-41.74	36.61	-23.05	-37.52	39.87	-220.17	-52.51	39.77	-216.41	-53.76	95.22	-269.26	28.74	1398.02	0.00	0.00	0.00	-124.21	-56.28	1727.43	-124.34	53.86	1726.35	-292.30	-51.08	1790.21	-286.22	67.91	1789.12	654.95	-268.96	78.52	1254.23	-261.99	85.13	647.82
5.18000	-702.14	159.08	46.27	-709.99	147.67	87.00	-767.06	164.13	279.70	-715.78	174.29	302.16	16.47	-41.73	37.02	-21.30	-37.57	40.29	-220.22	-52.78	39.87	-216.84	-53.38	94.98	-266.82	18.72	1399.52	0.00	0.00	0.00	-109.42	-58.19	1727.52	-111.21	51.95	1726.57	-276.45	-53.06	1793.19	-270.20	66.57	1792.11	655.82	-268.57	78.70	1253.75	-261.46	85.18	647.87
5.19000	-657.77	158.12	53.16	-671.89	147.41	90.23	-735.85	162.86	280.62	-685.64	171.72	304.88	15.51	-42.09	36.69	-20.93	-37.60	40.26	-220.14	-52.90	39.86	-216.91	-54.28	95.39	-255.87	15.80	1402.25	0.00	0.00	0.00	-95.33	-59.71	1727.75	-94.63	50.88	1726.48	-260.94	-54.02	1796.26	-254.45	65.42	1795.00	655.09	-268.45	78.43	1253.64	-261.35	85.15	647.95
5.20000	-615.94	157.81	55.98	-632.17	146.95	92.69	-704.63	160.93	279.47	-654.38	170.08	306.12	15.07	-41.80	36.49	-19.34	-37.94	40.73	-220.18	-53.16	39.90	-217.01	-54.96	95.46	-241.47	14.79	1405.63	0.00	0.00	0.00	-81.04	-61.16	1727.88	-81.53	49.48	1726.53	-245.34	-55.37	1799.10	-238.94	64.29	1797.70	655.86	-268.36	78.61	1254.73	-261.51	85.31	648.47
5.21000	-574.60	157.03	57.26	-590.54	146.54	93.77	-672.46	158.96	276.48	-622.89	168.21	305.32	14.74	-41.89	36.77	-21.36	-38.21	40.11	-220.25	-53.29	39.86	-217.13	-55.28	95.42	-229.33	13.55	1408.82	0.00	0.00	0.00	-66.38	-62.33	1728.03	-68.19	48.19	1726.78	-229.96	-56.58	1801.75	-223.53	63.39	1800.15	655.08	-268.42	78.39	1254.17	-261.68	85.06	649.20
5.22000	-531.32	156.68	58.09	-550.54	145.84	93.17	-639.77	156.30	271.54	-590.76	166.40	302.73	15.60	-42.36	36.87	-21.72	-38.49	40.05	-220.34	-53.11	39.82	-217.44	-54.84	95.10	-215.21	12.74	1411.81	0.00	0.00	0.00	-52.34	-63.30	1728.16	-53.06	47.19	1726.67	-214.84	-57.30	1804.19	-208.49	62.85	1802.30	654.48	-268.54	78.33	1254.16	-261.71	85.02	649.43
5.23000	-489.29	156.23	56.73	-506.36	144.55	92.29	-605.86	154.65	265.28	-557.89	165.26	298.75	12.64	-43.04	36.52	-21.72	-38.24	39.87	-220.24	-53.35	39.92	-217.12	-55.67	95.45	-204.91	11.68	1414.62	0.00	0.00	0.00	-38.09	-64.16	1728.18	-38.18	46.63	1726.44	-199.93	-58.18	1806.31	-193.72	62.07	1804.14	654.54	-268.33	78.36	1254.57	-261.90	85.20	648.70
5.24000	-445.75	155.63	54.14	-466.44	143.87	89.47	-571.15	152.90	257.42	-523.90	163.71	293.06	15.85	-42.13	37.41	-23.91	-38.52	39.30	-220.24	-53.00	39.78	-216.92	-55.77	95.50	-181.34	19.75	1417.87	0.00	0.00	0.00	-23.94	-64.80	1728.20	-24.24	46.11	1726.20	-185.07	-58.87	1808.18	-178.96	61.68	1805.62	655.06	-268.93	78.42	1254.39	-261.91	84.98	648.48
5.25000	-400.31	154.39	52.41	-422.24	142.64	86.44	-534.89	151.00	248.19	-489.50	162.32	286.16	14.54	-42.24	37.18	-21.54	-38.30	39.74	-220.13	-53.24	40.03	-216.98	-55.29	95.43	-168.93	18.83	1420.28	0.00	0.00	0.00	-10.24	-65.36	1728.07	-10.63	45.78	1725.90	-170.14	-59.86	1809.67	-164.38	60.80	1806.91	654.92	-268.66	78.40	1254.33	-261.73	85.12	648.30
5.26000	-350.33	152.79	51.40	-374.54	141.30	84.01	-497.65	149.64	237.70	-454.19	161.14	278.03	15.53	-42.31	37.23	-21.28	-38.71	40.02	-220.06	-53.15	40.08	-217.23	-55.11	95.59	-155.40	18.10	1421.66	0.00	0.00	0.00	3.61	-65.66	1727.93	2.54	45.58	1725.60	-155.32	-60.70	1810.90	-149.93	60.49	1807.86	655.47	-268.46	78.83	1254.87	-261.94	85.06	648.22
5.27000	-307.66	147.77	45.56	-326.61	138.07	80.47	-458.93	149.74	226.78	-417.91	159.95	268.86	13.73	-42.17	36.79	-21.93	-38.42	39.69	-220.08	-53.07	40.19	-217.64	-53.99	95.41	-140.15	16.05	1422.72	0.00	0.00	0.00	17.72	-65.82	1727.71	15.63	45.49	1725.24	-140.90	-61.13	1811.92	-135.79	59.76	1808.62	655.69	-268.62	78.80	1255.66	-261.93	85.27	648.50
5.28000	-262.00	145.64	44.32	-277.71	136.51	78.15	-418.90	150.41	215.04	-380.64	158.54	258.77	16.24	-42.48	37.41	-21.52	-38.26	39.67	-220.05	-52.88	40.31	-217.41	-54.55	96.08	-129.12	14.75	1423.58	0.00	0.00	0.00	30.99	-66.00	1727.50	30.30	45.30	1724.62	-126.41	-61.58	1812.72	-121.69	59.52	1809.07	655.17	-268.79	78.44	1254.88	-262.20	84.90	648.16
5.29000	-207.07	143.87	46.12	-229.68	135.63	76.06	-377.41	150.87	202.54	-342.29	157.90	248.32	14.70	-42.13	36.64	-21.30	-38.34	39.54	-219.75	-53.08	40.73	-217.61	-53.36	95.92	-124.42	5.19	1423.31	0.00	0.00	0.00	44.91	-66.19	1727.13	43.38	45.21	1724.16	-112.07	-62.08	1813.25	-107.77	59.11	1809.26	654.70	-268.58	78.37	1253.89	-261.85	84.82	648.16
5.30000	-142.61	144.88	51.86	-176.25	134.77	75.50	-334.78	151.48	189.67	-303.05	157.58	237.42	13.08	-42.39	35.87	-20.82	-38.37	39.65	-219.58	-52.72	40.97	-217.47	-53.06	96.80	-116.14	2.20	1423.44	0.00	0.00	0.00	58.52	-66.30	1726.66	56.45	45.37	1723.51	-97.76	-62.42	1813.58	-93.85	58.63	1809.37	654.85	-268.84	78.34	1254.64	-261.98	85.28	648.18
5.31000	-91.05	143.78	53.17	-126.25	134.88	74.69	-291.18	152.50	177.01	-262.16	158.38	226.66	15.34	-42.13	36.89	-21.48	-38.05	39.29	-219.39	-52.49	41.13	-217.21	-52.05	96.83	-101.50	1.01	1423.35	0.00	0.00	0.00	72.49	-66.07	1726.21	71.02	45.49	1722.79	-83.64	-62.78	1813.68	-80.06	58.19	1809.27	655.13	-268.65	78.59	1253.99	-262.06	85.07	648.10
5.32000	-35.11	142.90	56.54	-72.13	133.50	75.55	-246.17	152.67	163.82	-220.81	158.84	215.66	13.40	-42.61	36.59	-21.63	-38.55	39.50	-219.39	-51.87	41.16	-216.71	-52.12	97.35	-90.91	-0.06	1422.96	0.00	0.00	0.00	86.77	-66.04	1725.54	84.20	45.49	1722.04	-69.49	-63.37	1813.53	-66.51	57.82	1808.97	654.57	-268.77	78.41	1254.31	-262.20	85.11	648.93
5.33000	17.26	142.27	60.56	-20.82	133.55	76.89	-200.29	153.26	151.25	-178.19	160.27	205.33	14.81	-43.05	36.71	-21.02	-38.53	39.59	-219.12	-51.84	41.50	-216.18	-52.07	97.84	-76.91	-0.89	1422.26	0.00	0.00	0.00	100.80	-65.96	1724.74	96.77	45.78	1721.18	-55.45	-63.77	1813.19	-52.95	57.76	1808.40	655.43	-268.51	78.55	1254.37	-262.03	85.08	648.67
5.34000	69.96	142.31	65.97	31.43	134.25	79.67	-153.72	153.86	139.28	-135.29	160.69	195.09	15.37	-43.61	36.85	-21.48	-38.28	39.34	-218.74	-51.97	42.06	-215.67	-51.38	98.20	-63.77	-1.67	1421.62	0.00	0.00	0.00	114.61	-65.66	1723.77	109.43	46.22	1720.14	-41.16	-64.14	1812.61	-39.14	58.10	1807.60	654.33	-268.91	78.27	1254.33	-261.70	85.10	648.41
5.35000	123.21	142.78	72.65	83.04	134.57	83.02	-106.15	154.14	128.18	-91.57	161.29	185.58	16.55	-44.07	37.74	-21.04	-38.51	39.26	-218.67	-50.64	41.94	-215.39	-50.47	98.43	-55.16	-2.45	1420.93	0.00	0.00	0.00	127.86	-65.45	1722.74	123.37	46.20	1718.95	-26.96	-64.02	1811.98	-25.15	57.94	1806.75	655.63	-268.37	78.75	1254.15	-262.06	85.16	646.92
5.36000	174.22	143.78	79.84	132.84	135.08	87.05	-58.14	153.54	117.81	-47.17	161.54	176.88	16.15	-44.50	37.55	-20.82	-38.79	39.04	-218.16	-50.51	42.44	-214.71	-50.46	99.06	-39.85	-3.03	1419.96	0.00	0.00	0.00	142.19	-65.13	1721.37	136.79	47.17	1717.42	-12.61	-64.34	1811.06	-11.22	57.56	1805.76	654.79	-268.66	78.39	1254.44	-261.92	85.07	647.86
5.37000	225.51	144.31	88.44	182.83	136.28	92.63	-9.96	154.17	109.40	-2.84	162.09	169.31	18.23	-43.69	37.06	-20.11	-38.86	39.11	-217.83	-50.42	42.97	-214.51	-49.54	99.38	-27.52	-3.63	1418.79	0.00	0.00	0.00	155.60	-64.91	1719.93	151.31	47.37	1715.88	1.68	-64.36	1810.03	2.66	57.26	1804.65	655.57	-268.56	78.80	1254.26	-261.81	85.23	648.56
5.38000	274.77	145.74	97.36	234.35	137.15	99.69	39.09	155.35	102.65	42.28	162.84	162.85	17.12	-44.00	36.46	-18.85	-38.71	39.40	-217.67	-49.77	43.29	-214.31	-49.02	99.71	-13.69	-3.74	1417.67	0.00	0.00	0.00	169.45	-64.57	1718.32	164.82	48.01	1714.14	15.89	-64.31	1808.82	16.65	57.47	1803.29	656.09	-268.59	78.80	1254.26	-261.50	85.33	648.77
5.39000	325.63	146.20	108.98	284.23	138.27	108.03	87.67	156.33	97.14	86.97	163.86	157.75	17.11	-43.68	35.90	-20.16	-38.80	39.10	-217.19	-50.08	43.92	-214.17	-48.45	100.12	-2.64	-3.99	1416.14	0.00	0.00	0.00	183.22	-64.10	1716.48	178.99	48.44	1712.15	30.08	-64.26	1807.45	30.56	57.26	1801.89	655.25	-268.61	78.56	1254.76	-261.67	85.47	649.20
5.40000	373.28	146.39	121.10	329.14	139.32	116.57	135.46	157.68	93.34	130.98	164.80	153.82	16.62	-43.49	35.43	-20.37	-38.57	39.07	-217.13	-49.26	44.04	-213.85	-48.30	100.68	7.68	-3.99	1414.78	0.00	0.00	0.00	196.88	-63.76	1714.50	190.90	48.51	1710.18	44.37	-64.28	1805.83	44.61	57.61	1800.23	654.26	-268.23	78.21	1254.46	-261.85	85.24	648.65
5.41000	422.92	144.68	136.27	376.05	139.76	127.91	183.72	159.68	91.44	175.50	165.99	151.44	16.61	-42.90	35.42	-20.65	-38.69	38.92	-216.77	-49.20	44.58	-213.75	-47.84	100.98	19.84	-3.90	1413.25	0.00	0.00	0.00	211.18	-63.37	1712.34	205.48	49.04	1707.90	58.51	-63.80	1804.13	58.69	58.55	1798.33	655.20	-268.22	78.55	1254.21	-261.72	85.29	648.97
5.42000	465.11	144.44	147.47	422.71	140.12	139.82	230.94	160.94	90.94	219.14	166.90	150.33	14.92	-43.09	34.89	-20.19	-38.66	38.93	-216.47	-48.91	45.00	-213.38	-47.86	101.64	32.11	-3.48	1411.46	0.00	0.00	0.00	225.15	-62.71	1710.09	220.45	49.57	1705.54	72.77	-63.47	1802.26	72.65	58.67	1796.40	655.95	-268.14	78.57	1253.64	-261.80	84.85	648.94
5.43000	508.68	144.91	161.85	467.85	141.21	152.48	277.48	162.84	92.49	261.79	167.72	150.80	14.23	-42.66	34.43	-19.63	-38.78	38.93	-216.25	-48.29	45.34	-213.13	-47.61	102.21	48.96	-3.12	1409.67	0.00	0.00	0.00	239.05	-62.06	1707.71	234.45	49.94	1703.03	87.20	-62.89	1800.27	86.68	58.92	1794.34	655.75	-267.86	78.45	1252.99	-261.51	84.72	647.79
5.44000	549.69	150.88	175.95	509.34	142.17	165.14	323.77	163.64	95.21	304.43	169.26	153.02	14.03	-42.66	34.33	-20.81	-38.81	38.37	-216.05	-47.62	45.90	-212.66	-47.53	102.94	61.34	-3.06	1407.77	0.00	0.00	0.00	253.29	-61.58	1705.12	248.27	50.60	1700.51	101.75	-62.25	1798.12	101.01	59.83	1792.07	656.24	-267.54	78.69	1254.24	-261.29	85.34	648.99
5.45000	589.20	153.17	191.74	549.52	143.70	179.47	367.86	164.86	99.60	345.49	170.25	156.41	17.67	-42.56	35.09	-19.22	-38.70	38.61	-215.76	-46.87	46.48	-212.07	-47.55	103.77	73.05	-2.36	1405.64	0.00	0.00	0.00	267.22	-60.97	1702.55	262.38	51.65	1697.81	116.32	-61.73	1795.82	115.46	60.20	1789.62	655.69	-268.09	78.41	1254.10	-261.90	85.01	649.16
5.46000	626.59	155.60	208.70	589.70	147.34	192.35	410.54	165.33	105.25	384.65	170.56	160.73	17.26	-42.65	34.80	-19.29	-38.64	38.28	-215.25	-46.33	47.35	-211.54	-47.43	104.67	88.46	-1.58	1403.46	0.00	0.00	0.00	281.52	-60.16	1699.81	277.39	52.33	1695.02	130.82	-61.31	1793.29	129.98	61.41	1786.95	653.79	-269.61	78.68	1253.90	-261.93	85.01	646.58
5.47000	661.90	157.45	227.20	625.79	148.44	208.95	452.15	166.10	112.29	422.59	171.37	166.26	14.94	-42.32	34.19	-19.85	-39.04	38.12	-214.86	-45.90	48.29	-210.68	-47.93	106.08	100.86	-1.08	1401.14	0.00	0.00	0.00	295.93	-59.36	1696.96	292.29	53.67	1692.15	145.25	-60.36	1790.75	144.46	62.44	1784.24	652.74	-270.01	78.55	1254.22	-261.60	85.35	645.08
5.48000	695.28	157.13	246.46	659.50	149.61	226.29	491.39	165.95	120.00	459.17	170.99	172.23	13.90	-42.97	33.45	-19.46	-39.06	37.96	-214.20	-45.96	49.64	-209.87	-47.68	107.17	110.63	-0.64	1398.74	0.00	0.00	0.00	310.28	-58.63	1694.12	305.11	54.58	1689.13	159.66	-59.64	1788.05	158.87	62.97	1781.50	653.08	-270.25	78.88	1254.78	-261.75	85.46	646.07
5.49000	725.29	156.89	266.44	690.88	150.66	243.17	528.23	166.36	128.78	493.18	170.70	178.95	15.89	-42.75	33.92	-18.28	-39.30	38.04	-213.87	-44.92	50.45	-209.25	-47.48	108.39	124.82	0.14	1396.15	0.00	0.00	0.00	324.73	-57.51	1691.23	320.20	55.59	1686.04	174.18	-58.33	1785.38	173.38	64.17	1778.62	654.49	-270.28	79.40	1254.27	-261.83	85.32	645.25
5.50000	752.94	156.35	285.14	720.15	151.40	259.74	563.14	165.95	137.52	524.80	169.52	185.49	15.62	-42.67	33.73	-19.16	-39.64	37.80	-213.40	-44.68	51.72	-208.52	-47.19	109.62	140.29	0.58	1393.46	0.00	0.00	0.00	339.83	-56.58	1688.23	334.99	56.75	1683.02	188.85	-57.00	1782.76	187.99	65.58	1775.76	654.26	-270.47	79.61	1254.50	-261.92	85.26	646.35
5.51000	777.55	156.98	301.49	745.97	151.53	275.06	595.61	164.38	145.01	554.00	168.75	191.37	15.92	-42.79	34.19	-19.29	-39.59	37.45	-212.68	-45.22	53.49	-207.61	-47.48	111.13	153.81	1.12	1390.63	0.00	0.00	0.00	353.85	-55.52	1685.40	350.50	57.98	1680.10	203.62	-55.38	1780.14	202.61	66.64	1773.00	653.06	-271.03	79.30	1253.96	-262.20	84.65	646.22
5.52000	798.93	163.03	314.12	768.64	152.31	286.98	624.01	163.48	150.75	580.74	167.43	195.49	13.86	-42.91	33.11	-18.39	-39.53	37.44	-212.04	-45.62	55.27	-206.79	-47.64	112.65	166.55	2.31	1387.83	0.00	0.00	0.00	369.23	-54.22	1682.63	364.81	59.71	1677.13	218.78	-54.00	1777.56	217.28	68.49	1770.14	652.79	-270.78	79.22	1253.80	-262.58	84.55	647.47
5.53000	818.32	161.45	322.35	788.82	151.15	294.78	648.30	161.29	154.04	603.70	165.87	198.17	15.87	-43.03	33.45	-19.66	-39.68	36.90	-211.45	-45.90	56.92	-205.70	-48.90	114.87	183.96	3.19	1385.33	0.00	0.00	0.00	384.00	-52.98	1680.06	377.87	61.07	1674.33	234.11	-52.32	1775.21	232.14	69.74	1767.58	652.75	-271.00	79.12	1253.73	-262.03	84.95	647.30
5.54000	836.84	157.81	325.87	807.44	147.26	298.17	668.30	160.06	156.07	623.41	164.69	200.00	16.47	-43.00	33.94	-19.50	-40.03	36.88	-210.72	-46.64	59.03	-204.75	-49.25	116.62	195.84	4.17	1382.80	0.00	0.00	0.00	398.35	-51.66	1677.77	391.03	61.81	1671.95	249.53	-50.78	1772.99	247.32	71.73	1765.08	652.18	-271.11	78.89	1253.74	-262.10	85.10	645.95
5.55000	855.43	152.71	324.76	825.47	143.74	296.68	684.46	159.00	156.76	640.21	162.80	200.76	13.65	-42.49	32.82	-19.20	-40.20	36.83	-210.28	-46.61	60.95	-203.25	-50.72	119.14	212.05	5.02	1380.75	0.00	0.00	0.00	413.38	-50.09	1675.57	406.72	63.90	1669.49	264.83	-48.77	1771.03	262.72	73.73	1762.82	653.83	-270.70	79.23	1254.29	-261.90	85.20	645.48
5.56000	872.79	143.96	320.53	842.10	139.64	292.75	698.29	156.66	155.62	654.91	160.96	200.61	15.45	-43.05	33.28	-19.67	-40.13	36.49	-209.39	-47.80	63.56	-201.78	-51.70	121.63	229.00	6.15	1378.72	0.00	0.00	0.00	428.76	-48.32	1673.79	422.42	65.42	1667.49	280.22	-46.76	1769.31	278.26	75.53	1760.96	653.03	-270.49	78.96	1254.27	-261.96	85.16	645.43
5.57000	888.71	139.88	313.66	857.49	135.78	286.61	710.04	154.17	153.30	668.01	158.80	199.37	14.88	-42.60	32.97	-19.14	-40.32	36.47	-208.38	-48.80	66.58	-199.98	-52.27	124.36	240.27	7.10	1376.80	0.00	0.00	0.00	443.92	-46.39	1672.38	437.79	67.41	1665.90	295.71	-44.66	1767.89	294.10	77.55	1759.35	653.61	-270.74	79.38	1254.55	-261.92	85.22	644.79
5.58000	902.82	136.06	305.68	871.03	132.44	279.46	720.20	151.95	150.26	679.48	156.61	197.36	13.10	-42.40	32.74	-19.06	-40.27	36.31	-207.04	-49.87	70.12	-197.92	-52.94	127.55	252.97	7.88	1375.44	0.00	0.00	0.00	459.45	-44.42	1671.29	453.01	69.78	1664.57	311.37	-42.03	1766.81	309.94	79.77	1758.03	653.99	-270.45	79.23	1254.69	-262.09	85.13	647.28
5.59000	914.41	135.76	297.69	882.21	127.86	272.33	729.07	148.93	146.09	689.57	154.05	194.35	16.17	-42.56	33.53	-20.25	-40.10	35.80	-205.56	-50.56	74.09	-195.45	-53.46	131.28	269.91	9.17	1374.72	0.00	0.00	0.00	475.03	-42.30	1670.59	468.58	71.89	1663.68	327.29	-39.38	1765.99	325.93	82.24	1756.90	653.91	-270.23	79.12	1254.00	-262.09	84.82	648.50
5.60000	924.60	130.36	289.86	891.79	122.46	264.90	736.41	146.42	141.54	698.14	151.91	190.83	13.47	-42.29	32.53	-19.34	-40.19	35.90	-203.80	-50.78	78.29	-192.47	-53.67	135.39	289.40	10.61	1374.13	0.00	0.00	0.00	491.85	-39.80	1670.21	485.89	74.47	1663.04	343.61	-36.36	1765.56	341.95	85.01	1756.15	653.16	-270.46	78.99	1253.43	-262.38	84.74	648.26
5.61000	933.06	124.08	281.60	899.80	116.71	256.71	742.57	144.49	136.52	705.65	149.68	186.58	13.67	-42.42	32.38	-18.80	-39.61	35.86	-201.51	-51.16	83.21	-188.84	-54.34	140.30	305.87	12.09	1373.93	0.00	0.00	0.00	507.43	-37.51	1670.18	501.08	76.93	1662.92	360.14	-33.27	1765.46	358.18	88.25	1755.66	654.62	-270.22	79.37	1253.44	-262.18	84.77	648.68
5.62000	940.70	112.67	272.56	906.50	111.08	247.97	747.63	142.25	130.60	711.94	148.08	181.88	15.85	-42.10	32.84	-18.62	-39.69	35.88	-198.84	-51.17	88.37	-184.79	-54.54	145.29	319.46	13.31	1374.22	0.00	0.00	0.00	523.37	-34.80	1670.60	517.53	79.41	1662.99	376.72	-30.20	1765.68	374.61	91.24	1755.58	653.03	-270.05	78.62	1254.03	-262.32	84.82	647.96
5.63000	946.40	106.05	262.51	911.86	104.48	238.65	751.26	140.82	124.70	716.96	146.51	176.58	13.39	-41.93	32.45	-18.45	-39.37	35.65	-195.71	-51.57	94.17	-180.20	-55.14	150.83	334.78	15.32	1375.04	0.00	0.00	0.00	540.46	-32.01	1671.26	533.89	81.95	1663.57	393.30	-26.94	1766.22	391.35	94.54	1755.80	651.43	-269.97	77.96	1254.27	-262.41	84.97	646.67
5.64000	950.79	100.03	252.87	916.19	97.90	229.49	754.52	139.13	120.37	721.39	145.36	171.66	15.06	-41.96	32.50	-18.07	-39.09	35.78	-192.04	-51.89	100.25	-174.67	-56.12	156.63	352.75	16.77	1376.04	0.00	0.00	0.00	556.01	-29.23	1672.34	550.75	85.08	1664.34	409.83	-23.56	1767.05	408.29	98.00	1756.32	653.60	-269.72	78.62	1253.68	-262.42	84.97	645.42
5.65000	956.36	93.59	243.21	921.54	92.02	220.43	758.79	136.00	118.31	726.69	143.60	169.39	15.00	-41.57	32.63	-19.35	-39.03	35.62	-187.69	-52.13	106.46	-168.31	-57.39	162.68	370.71	18.68	1377.25	0.00	0.00	0.00	572.87	-26.40	1673.72	566.67	87.86	1665.57	426.51	-20.22	1768.18	425.40	101.29	1757.20	654.20	-269.46	78.53	1253.40	-261.98	85.60	646.69
5.66000	967.76	89.11	229.81	933.29	89.48	209.32	764.01	134.76	117.96	736.52	141.54	170.26	13.73	-41.93	32.47	-18.01	-38.55	36.14	-182.49	-53.27	113.28	-160.99	-59.46	169.01	388.07	20.69	1379.04	0.00	0.00	0.00	590.46	-23.24	1675.46	584.34	91.15	1667.07	443.44	-16.86	1769.82	442.73	104.87	1758.61	655.39	-268.36	78.26	1254.32	-262.05	86.09	647.09
5.67000	983.12	87.70	213.07	944.76	88.51	197.39	768.49	133.95	117.27	745.99	140.67	170.07	14.43	-41.78	32.39	-18.62	-38.36	36.51	-176.22	-54.06	120.01	-152.58	-61.51	175.08	407.90	22.76	1381.45	0.00	0.00	0.00	607.84	-19.85	1677.79	600.61	94.30	1669.32	460.93	-13.11	1772.21	460.31	108.54	1760.70	655.43	-268.25	78.14	1254.13	-261.48	85.55	648.30
5.68000	991.02	86.98	200.61	952.23	88.94	186.13	771.29	134.06	116.27	752.00	140.77	169.58	12.06	-41.85	32.22	-19.63	-38.05	36.77	-168.87	-54.86	126.90	-142.66	-64.26	181.39	426.54	24.93	1384.06	0.00	0.00	0.00	625.15	-16.31	1680.61	618.37	97.27	1671.99	478.58	-9.11	1774.95	477.82	112.47	1763.13	655.74	-268.44	78.28	1254.24	-261.79	85.52	649.33
5.69000	997.39	88.11	189.66	957.81	89.46	177.05	773.31	134.44	115.43	756.05	141.37	169.22	13.96	-42.45	32.63	-16.47	-38.01	37.93	-160.12	-55.69	133.83	-131.24	-66.50	186.92	443.51	26.79	1387.20	0.00	0.00	0.00	641.86	-12.72	1683.72	636.35	100.57	1674.86	496.12	-5.09	1777.72	495.30	116.48	1765.67	655.56	-268.49	78.25	1253.71	-261.42	86.10	649.28
5.70000	999.27	91.72	182.45	962.39	90.63	169.22	774.80	135.20	114.64	759.61	142.26	168.85	15.47	-42.86	33.06	-15.55	-37.31	38.88	-149.57	-57.96	141.43	-117.93	-69.46	192.13	460.35	28.91	1390.48	0.00	0.00	0.00	658.86	-9.14	1686.98	653.62	103.90	1678.03	513.29	-1.00	1780.62	512.69	121.18	1768.18	655.43	-268.23	78.24	1254.12	-261.70	85.92	649.60
5.71000	1004.35	93.46	174.39	963.12	92.76	165.92	775.98	136.31	114.15	762.56	143.54	168.70	13.93	-42.65	32.78	-13.08	-37.41	39.21	-137.95	-60.23	149.42	-103.14	-72.56	197.17	477.73	31.21	1393.95	0.00	0.00	0.00	676.27	-5.50	1690.47	670.30	108.22	1681.22	530.08	2.85	1783.56	530.05	125.48	1770.91	655.11	-268.14	78.21	1253.75	-261.87	85.55	649.28
5.72000	1006.67	94.80	166.25	965.12	94.07	159.45	776.76	137.52	113.69	765.04	144.67	168.48	15.60	-43.18	32.98	-10.10	-37.23	40.29	-125.45	-63.16	158.90	-87.66	-75.37	203.07	495.71	33.66	1397.29	0.00	0.00	0.00	692.82	-1.77	1694.02	687.61	111.92	1684.54	546.61	6.91	1786.50	547.25	129.68	1773.63	655.11	-268.19	78.44	1253.75	-261.53	85.81	649.03
5.73000	1008.92	94.39	159.26	967.65	94.43	153.97	777.55	138.18	113.58	767.39	144.93	168.42	19.55	-43.18	33.23	-5.86	-38.14	41.90	-112.85	-65.37	169.91	-72.75	-77.43	210.45	513.00	36.28	1400.68	0.00	0.00	0.00	708.93	1.72	1697.43	704.67	115.08	1687.83	562.88	11.08	1789.34	564.19	134.27	1776.16	655.50	-268.21	78.46	1253.72	-261.76	85.94	649.09
5.74000	1010.10	92.59	154.22	969.43	91.85	150.41	778.30	137.69	113.76	769.29	144.27	168.69	22.65	-43.71	32.99	-3.25	-38.75	43.85	-99.83	-66.90	182.30	-57.85	-78.75	219.73	531.07	38.71	1403.95	0.00	0.00	0.00	725.50	5.33	1700.79	721.47	119.16	1690.88	578.91	14.85	1792.03	580.62	138.25	1778.76	655.64	-268.50	78.36	1254.32	-261.79	86.08	649.45
5.75000	1011.74	90.99	150.67	969.69	90.82	147.19	778.67	137.19	114.06	770.53	143.40	168.90	27.54	-44.13	33.73	3.11	-39.58	47.65	-85.74	-66.80	195.06	-41.87	-79.36	229.79	547.26	41.40	1407.02	0.00	0.00	0.00	741.20	8.76	1704.17	737.51	123.15	1693.85	594.91	18.87	1794.89	596.65	142.71	1781.26	655.76	-268.73	78.29	1254.23	-261.17	86.03	648.70
5.76000	1012.27	89.64	147.23	971.57	89.88	145.06	779.07	136.86	114.24	771.60	142.63	169.18	32.62	-44.79	34.69	11.36	-40.01	51.93	-69.66	-67.50	208.69	-23.83	-80.41	240.51	563.40	43.67	1409.88	0.00	0.00	0.00	756.85	12.31	1707.52	753.65	126.88	1696.76	610.84	22.29	1797.79	612.52	146.89	1783.82	655.89	-268.65	78.38	1254.31	-261.70	86.02	649.21
5.77000	1012.49	88.86	143.88	972.31	88.94	142.36	779.27	136.64	114.47	772.80	141.65	169.40	38.47	-46.53	35.83	21.52	-41.31	56.68	-51.85	-68.62	222.42	-4.48	-80.87	250.86	581.55	45.62	1413.20	0.00	0.00	0.00	772.39	15.76	1710.74	769.39	130.53	1699.54	626.73	25.98	1800.90	628.26	150.36	1786.46	655.91	-268.33	78.28	1254.34	-261.79	86.02	649.85
5.78000	1013.61	87.78	141.26	972.02	87.86	140.20	779.51	136.10	114.51	773.71	140.97	169.55	49.71	-48.23	37.94	32.44	-43.51	61.42	-32.50	-68.98	235.50	15.90	-81.47	260.89	597.31	47.63	1416.63	0.00	0.00	0.00	787.36	18.82	1713.87	784.94	133.84	1702.02	642.27	29.00	1804.10	643.59	153.65	1789.15	655.90	-268.36	78.31	1254.05	-261.77	85.93	649.60
5.79000	1013.18	86.85	138.74	971.06	86.67	137.63	779.60	136.06	114.83	774.49	140.31	169.68	56.93	-51.24	37.71	45.00	-46.04	66.33	-11.96	-69.30	248.02	37.26	-81.50	270.45	612.86	49.32	1420.23	0.00	0.00	0.00	801.71	21.91	1717.05	799.72	136.89	1704.70	657.47	31.90	1807.39	658.68	156.60	1791.94	655.78	-268.09	78.41	1253.52	-261.84	85.86	648.83
5.80000	1013.49	85.95	137.30	971.55	86.58	136.19	779.77	135.57	114.84	775.10	140.39	169.92	70.57	-54.52	42.17	59.97	-48.40	73.49	9.55	-68.70	259.04	58.90	-80.97	279.81	627.12	50.75	1424.17	0.00	0.00	0.00	816.93	24.68	1720.02	813.78	139.63	1707.46	672.61	34.21	1810.78	673.54	159.49	1794.84	656.59	-267.72	78.63	1253.59	-261.79	85.78	648.25
5.81000	1014.23	85.31	136.00	971.84	85.59	134.95	779.86	135.53	114.96	775.63	139.76	169.90	91.41	-57.00	50.99	80.08	-50.19	82.47	31.41	-67.05	268.60	80.89	-79.91	288.89	642.06	52.06	1428.06	0.00	0.00	0.00	831.25	27.37	1723.05	827.24	141.46	1710.41	687.66	36.69	1814.32	688.22	162.12	1797.90	656.59	-267.84	78.61	1253.63	-261.66	85.77	649.08
5.82000	1014.13	84.95	134.73	972.21	85.30	134.09	779.92	135.02	114.88	776.11	139.38	169.99	116.61	-59.72	60.12	104.98	-52.88	91.49	53.88	-66.42	277.13	103.64	-78.95	298.44	656.09	53.05	1432.47	0.00	0.00	0.00	845.11	29.68	1726.11	840.92	143.49	1713.09	702.34	38.78	1817.92	702.53	164.17	1801.11	655.84	-268.01	78.30	1253.79	-261.65	85.76	650.14
5.83000	1013.65	84.77	133.56	972.54	84.85	132.97	779.96	135.04	115.01	776.31	139.33	170.22	147.95	-63.90	69.69	133.21	-56.03	100.24	76.89	-65.80	284.26	126.84	-77.29	307.31	670.89	54.20	1436.88	0.00	0.00	0.00	858.06	31.58	1729.21	854.00	145.94	1715.74	716.74	40.65	1821.57	716.31	166.07	1804.42	655.76	-268.05	78.34	1254.26	-261.67	85.85	649.71
5.84000	1015.10	84.67	133.32	972.80	85.49	132.17	779.92	135.10	115.11	776.50	139.19	170.28	178.47	-67.22	77.96	164.87	-59.36	108.95	101.16	-65.23	290.17	150.79	-76.08	315.60	684.62	55.32	1441.44	0.00	0.00	0.00	872.18	33.29	1732.14	866.79	147.36	1718.73	730.76	42.09	1825.17	729.78	167.53	1807.87	655.54	-268.19	78.23	1254.45	-261.68	86.00	648.86
5.85000	1015.70	86.11	131.89	973.72	85.19	132.15	779.91	135.11	115.12	776.57	138.95	170.38	211.68	-71.01	86.39	195.89	-62.41	116.37	126.51	-65.25	295.06	175.48	-75.42	322.69	696.60	56.31	1445.84	0.00	0.00	0.00	884.23	34.60	1735.32	879.69	149.07	1721.69	744.48	43.51	1828.86	743.06	168.70	1811.45	655.17	-268.08	78.19	1254.20	-261.81	85.84	649.70
5.86000	1016.23	85.38	131.09	973.42	85.21	131.51	779.87	135.12	115.12	776.65	138.73	170.32	246.69	-74.74	94.12	229.05	-65.51	123.40	152.41	-65.28	298.63	201.14	-75.24	328.50	709.13	57.18	1450.04	0.00	0.00	0.00	897.32	35.50	1738.32	892.09	149.55	1724.91	757.88	44.45	1832.46	756.10	169.97	1815.13	656.07	-267.89	78.42	1254.93	-261.49	86.29	650.70
5.87000	1016.76	86.18	131.31	972.13	85.36	130.74	779.93	134.96	114.96	776.68	138.75	170.34	283.18	-78.43	101.25	264.10	-68.62	129.79	179.12	-65.27	300.97	227.46	-74.59	332.73	722.42	58.35	1454.08	0.00	0.00	0.00	909.52	35.94	1741.46	905.70	150.27	1728.14	770.77	45.51	1836.14	768.99	171.04	1818.81	656.26	-268.15	78.36	1255.01	-261.72	86.02	650.17
5.88000	1016.51	85.75	130.19	973.56	85.61	130.70	779.92	134.80	114.88	776.70	138.93	170.44	319.36	-82.37	107.42	296.76	-71.93	134.63	206.54	-65.02	302.11	254.67	-73.99	335.58	736.20	59.29	1458.06	0.00	0.00	0.00	921.87	36.53	1744.66	918.00	151.07	1731.44	783.22	46.30	1839.69	781.54	172.12	1822.43	656.40	-267.98	78.24	1255.16	-261.68	86.06	649.82
5.89000	1017.15	86.42	130.32	972.71	85.87	130.31	779.89	135.35	115.09	776.73	139.23	170.55	353.71	-86.97	112.28	330.16	-75.32	138.75	234.78	-64.53	302.07	282.08	-73.68	337.28	747.25	60.48	1462.13	0.00	0.00	0.00	933.74	36.88	1747.91	931.68	151.39	1734.94	795.28	46.69	1843.12	793.94	172.58	1826.14	656.61	-267.63	78.35	1255.01	-261.53	86.22	649.53
5.90000	1017.13	85.94	129.55	971.89	85.39	129.41	779.91	135.33	115.19	776.95	139.07	170.63	389.72	-90.90	116.72	367.72	-79.03	142.95	263.90	-64.17	301.00	309.86	-73.25	337.72	758.88	61.54	1465.91	0.00	0.00	0.00	945.82	37.00	1751.13	943.39	151.56	1738.53	807.16	46.81	1846.39	806.05	173.06	1829.78	656.59	-268.04	78.52	1254.56	-261.48	86.02	649.79
5.91000	1017.34	86.52	129.13	973.09	85.74	129.39	779.94	135.46	115.26	777.05	139.13	170.75	425.31	-95.71	120.04	403.19	-82.51	145.70	293.38	-64.27	298.95	338.24	-73.08	337.11	769.55	62.56	1469.74	0.00	0.00	0.00	956.35	36.95	1754.49	954.78	151.61	1742.12	818.68	46.85	1849.56	818.02	173.36	1833.35	656.67	-268.09	78.50	1254.86	-261.30	86.21	649.19
5.92000	1017.54	86.57	128.58	971.95	85.38	128.59	780.16	134.92	115.12	777.29	138.91	170.85	463.57	-99.20	123.11	438.86	-85.43	147.62	323.47	-63.97	295.58	367.62	-73.17	335.42	781.13	63.54	1473.21	0.00	0.00	0.00	967.48	36.70	1757.73	965.34	150.72	1746.08	829.96	46.98	1852.61	829.82	173.65	1836.75	656.54	-268.04	78.47	1254.35	-261.24	86.05	649.24
5.93000	1017.40	86.32	127.98	974.44	85.30	128.92	780.05	135.42	115.44	777.44	138.96	171.09	501.31	-102.10	125.47	475.42	-88.54	149.32	354.56	-64.45	291.34	397.44	-73.22	332.67	791.60	64.58	1476.35	0.00	0.00	0.00	979.12	36.47	1760.84	976.65	150.80	1749.69	840.93	46.83	1855.42	841.31	173.57	1840.09	655.99	-268.42	78.20	1254.36	-261.48	86.02	649.74
5.94000	1017.93	86.61	127.84	972.88	85.37	128.49	780.23	135.07	115.38	777.58	138.94	171.28	539.35	-105.07	127.42	509.62	-91.07	149.68	386.59	-65.10	286.21	427.46	-72.86	328.50	803.09	65.64	1479.44	0.00	0.00	0.00	989.78	35.86	1763.92	987.33	149.91	1753.35	851.74	46.88	1858.09	852.42	173.60	1843.14	656.59	-268.07	78.49	1254.14	-261.27	85.88	649.94
5.95000	1017.95	86.20	127.59	973.05	85.66	127.87	780.34	134.85	115.40	777.87	138.15	171.23	577.15	-107.13	129.29	551.85	-93.10	151.47	418.92	-66.43	280.11	457.96	-72.78	323.49	815.32	66.84	1482.18	0.00	0.00	0.00	1000.23	35.28	1766.96	999.24	149.33	1756.72	862.34	46.80	1860.58	863.38	173.49	1845.96	657.03	-268.21	78.56	1253.93	-261.09	85.93	649.82
5.96000	1017.44	86.14	126.58	973.91	85.31	127.74	780.34	134.83	115.57	778.19	137.81	171.30	624.30	-110.16	130.98	589.84	-95.23	151.92	451.88	-67.49	273.06	489.28	-72.07	317.29	825.43	67.94	1484.78	0.00	0.00	0.00	1010.51	34.72	1769.81	1009.08	148.90	1760.07	872.86	46.42	1862.74	874.06	173.46	1848.60	655.75	-268.56	78.38	1253.65	-261.48	85.69	649.72
5.97000	1018.14	86.60	126.56	973.68	84.88	127.25	780.49	134.70	115.74	778.52	137.00	171.33	660.77	-111.29	133.25	635.42	-96.43	153.02	485.70	-69.24	265.45	521.33	-72.64	310.70	835.13	68.89	1487.18	0.00	0.00	0.00	1021.35	34.31	1772.54	1019.39	148.49	1763.20	883.23	46.06	1864.78	884.83	173.09	1851.07	653.30	-269.97	78.77	1253.93	-261.70	85.72	647.36
5.98000	1017.15	86.24	125.66	973.06	85.26	126.29	780.61	134.80	116.03	778.74	136.94	171.64	702.12	-112.68	134.97	671.03	-97.91	152.04	520.60	-70.12	256.84	553.76	-72.72	303.25	845.40	69.81	1489.30	0.00	0.00	0.00	1032.00	33.60	1775.10	1031.10	147.95	1766.23	893.37	45.57	1866.59	895.45	172.76	1853.27	653.08	-270.95	79.31	1254.16	-261.10	85.85	646.03
5.99000	1017.00	85.85	124.54	973.80	84.73	126.13	780.80	134.00	116.00	779.14	136.42	171.91	741.75	-114.59	137.69	713.01	-98.50	152.25	555.74	-71.90	248.09	586.64	-74.64	295.97	855.78	70.57	1491.23	0.00	0.00	0.00	1041.85	32.73	1777.62	1040.86	147.36	1769.03	903.52	45.39	1868.35	905.97	172.51	1855.28	653.25	-270.39	78.99	1254.20	-261.01	85.98	647.29
6.00000	1016.59	85.77	123.45	974.44	84.65	125.56	780.89	134.44	116.48	779.68	136.11	172.29	781.91	-115.13	138.95	753.88	-99.08	152.13	591.45	-73.65	239.00	620.49	-76.17	288.14	866.58	71.19	1492.84	0.00	0.00	0.00	1052.27	32.17	1779.90	1051.49	147.15	1771.54	913.47	44.63	1869.89	916.48	172.11	1857.19	652.55	-270.48	78.87	1254.63	-261.28	85.91	646.18
6.01000	1017.52	85.82	123.01	975.00	84.59	125.72	781.19	133.65	116.54	780.27	135.31	172.51	823.56	-115.35	140.30	794.12	-99.73	151.98	628.49	-75.18	229.39	654.82	-78.34	280.27	876.76	71.37	1494.43	0.00	0.00	0.00	1062.92	31.48	1782.02	1062.38	146.65	1773.83	923.41	44.00	1871.27	926.93	171.55	1858.90	653.52	-270.36	78.87	1254.06	-261.60	85.88	646.34
6.02000	1017.60	85.27	122.26	976.17	84.24	125.63	781.50	133.08	116.63	780.94	134.65	172.89	865.75	-114.36	141.92	834.78	-99.53	151.92	665.68	-76.88	219.82	689.44	-80.01	271.86	887.26	71.59	1495.52	0.00	0.00	0.00	1072.76	30.57	1783.98	1073.34	145.78	1775.99	933.54	43.79	1872.61	937.43	170.92	1860.42	654.28	-270.00	78.94	1253.99	-261.59	85.92	648.17
6.03000	1017.54	84.71	121.56	975.69	84.07	125.26	781.70	133.07	116.94	781.53	134.12	173.25	910.04	-112.13	142.63	876.70	-99.11	152.38	703.54	-77.37	209.52	724.64	-81.65	263.36	897.34	71.68	1496.74	0.00	0.00	0.00	1083.01	29.97	1785.79	1083.36	144.62	1778.19	943.55	43.04	1873.68	947.90	170.35	1861.80	655.09	-268.78	78.48	1254.02	-261.66	85.79	648.90
6.04000	1018.78	85.51	122.26	975.30	83.87	125.49	781.85	132.93	117.18	782.08	133.93	173.73	952.70	-110.39	144.86	917.65	-98.31	153.10	741.98	-78.22	199.44	760.31	-83.72	255.10	907.96	71.43	1497.83	0.00	0.00	0.00	1092.98	28.90	1787.36	1093.55	143.44	1780.14	953.56	42.48	1874.67	958.42	169.83	1862.95	655.78	-268.57	78.63	1254.14	-261.50	85.78	649.55
6.05000	1019.63	86.96	123.08	976.93	84.14	125.69	781.99	132.84	117.46	782.66	132.94	173.88	993.48	-108.92	147.20	959.16	-97.02	154.03	780.98	-80.00	190.23	796.10	-86.11	247.13	918.73	71.13	1498.61	0.00	0.00	0.00	1102.86	27.82	1788.85	1102.63	142.43	1781.92	963.61	41.95	1875.51	968.96	169.24	1863.96	655.08	-268.43	78.45	1254.16	-261.62	85.84	649.86
6.06000	1019.82	89.13	124.35	973.54	86.12	128.44	782.22	132.35	117.54	783.05	133.22	174.64	1034.57	-107.54	149.91	999.79	-96.03	155.25	819.79	-82.86	182.05	832.47	-87.83	239.17	929.87	70.43	1499.30	0.00	0.00	0.00	1112.81	26.98	1790.21	1113.91	141.35	1783.32	973.64	41.49	1876.24	979.35	168.69	1864.77	654.76	-268.21	78.12	1253.64	-261.85	85.72	649.53
6.07000	1014.14	99.68	133.48	972.59	86.98	128.79	782.41	132.32	117.77	783.47	133.27	175.31	1075.58	-104.93	153.85	1039.65	-94.75	156.35	858.96	-85.42	174.44	869.25	-89.02	231.47	940.71	69.63	1499.78	0.00	0.00	0.00	1123.73	25.88	1791.25	1123.54	140.38	1784.65	983.65	40.91	1876.75	989.67	168.10	1865.44	655.88	-267.87	78.53	1254.33	-261.92	85.91	649.51
6.08000	1019.17	85.21	135.01	972.21	88.52	129.25	782.47	132.66	118.16	783.84	133.03	175.79	1115.42	-103.98	156.26	1080.35	-93.41	157.76	898.69	-87.15	167.33	906.39	-90.46	224.55	951.16	69.15	1500.35	0.00	0.00	0.00	1133.84	24.72	1792.20	1133.68	139.48	1785.80	993.70	40.12	1877.10	1000.02	167.23	1865.96	655.90	-267.97	78.50	1254.17	-261.97	85.83	649.59
6.09000	1018.69	85.90	134.86	973.32	88.90	129.57	782.77	131.90	118.10	784.19	132.96	176.33	1155.02	-102.05	159.27	1119.48	-92.22	158.68	937.76	-89.16	161.19	943.49	-91.61	218.29	960.81	68.42	1500.59	0.00	0.00	0.00	1144.16	23.53	1792.98	1144.85	137.96	1786.78	1003.78	39.50	1877.34	1010.27	166.63	1866.25	656.22	-267.78	78.57	1254.36	-261.71	86.02	648.74
6.10000	1018.10	86.64	134.42	974.10	88.34	129.07	782.68	132.02	118.44	784.57	132.58	176.76	1192.82	-100.37	161.71	1157.40	-91.25	159.54	976.79	-90.71	155.88	980.57	-92.29	212.72	970.42	67.74	1500.79	0.00	0.00	0.00	1154.29	22.36	1793.70	1155.29	136.19	1787.71	1013.79	38.47	1877.31	1020.64	165.98	1866.36	655.48	-268.26	78.41	1253.36	-262.94	87.06	648.20
6.11000	1015.47	87.39	132.81	978.32	86.49	126.46	782.98	131.47	118.33	784.88	132.72	177.40	1229.98	-99.12	164.06	1195.95	-89.99	160.50	1015.49	-91.49	151.05	1016.85	-94.30	208.65	982.09	66.90	1500.92	0.00	0.00	0.00	1164.12	20.83	1794.28	1166.55	135.19	1788.20	1023.77	37.52	1877.16	1031.08	165.19	1866.29	655.99	-267.82	78.81	1253.04	-263.53	87.55	648.58
6.12000	1020.61	84.85	122.86	978.95	86.26	125.59	782.86	131.68	118.58	785.16	132.93	178.01	1266.16	-97.95	166.69	1233.33	-88.85	161.52	1052.70	-93.23	147.57	1052.35	-94.83	204.67	994.71	65.62	1500.61	0.00	0.00	0.00	1174.14	19.45	1794.64	1176.52	133.91	1788.77	1033.78	36.64	1876.83	1041.46	164.29	1866.04	655.89	-267.73	78.69	1252.29	-263.83	87.41	649.80
6.13000	1019.92	94.22	125.27	978.20	85.26	124.84	782.95	131.62	118.59	785.39	133.18	178.65	1299.50	-97.26	168.80	1268.55	-88.13	162.93	1089.30	-94.40	144.59	1086.99	-95.72	201.61	1004.67	64.49	1500.26	0.00	0.00	0.00	1183.81	17.99	1795.01	1186.88	132.25	1789.09	1043.68	35.48	1876.30	1051.89	163.33	1865.59	654.85	-268.14	78.31	1252.64	-264.09	87.58	649.71
6.14000	1021.62	90.34	122.96	977.70	85.78	124.70	783.07	131.77	118.87	785.71	133.10	179.06	1334.09	-96.58	172.63	1303.91	-86.85	165.20	1125.24	-95.40	142.30	1120.90	-97.33	199.54	1016.89	63.66	1499.81	0.00	0.00	0.00	1193.79	16.47	1795.05	1197.98	130.72	1789.09	1053.65	34.47	1875.66	1062.20	162.40	1864.93	655.04	-268.29	78.52	1253.06	-264.34	87.94	649.26
6.15000	1021.39	88.89	121.33	977.74	85.72	124.57	783.27	131.70	119.01	786.06	133.59	179.70	1368.20	-95.01	177.39	1338.63	-85.92	168.52	1160.10	-95.59	140.42	1153.81	-98.25	197.88	1029.28	63.07	1499.30	0.00	0.00	0.00	1204.76	14.90	1794.95	1208.31	129.25	1789.06	1063.60	33.13	1874.78	1072.48	161.58	1864.08	655.16	-268.08	78.56	1252.68	-264.38	87.74	649.53
6.16000	1020.61	87.10	120.23	977.28	86.03	124.44	783.22	132.27	119.47	786.37	134.36	180.44	1399.95	-94.00	181.91	1372.71	-85.14	172.81	1193.91	-95.77	139.21	1185.87	-98.46	196.50	1041.31	62.29	1498.70	0.00	0.00	0.00	1214.85	13.26	1794.70	1219.76	127.44	1788.86	1073.54	31.71	1873.78	1082.86	160.42	1863.11	655.35	-267.95	78.52	1252.41	-264.52	87.58	649.39
6.17000	1019.84	86.84	119.73	976.21	86.36	124.40	783.45	132.36	119.81	786.95	134.08	180.93	1429.07	-92.95	186.11	1406.24	-84.50	177.38	1226.35	-96.06	138.70	1216.93	-98.19	195.54	1052.84	61.51	1497.94	0.00	0.00	0.00	1225.42	11.45	1794.35	1230.47	126.03	1788.42	1083.64	30.18	1872.65	1093.26	159.16	1862.02	655.87	-267.67	78.72	1252.54	-264.52	87.58	649.23
6.18000	1018.89	86.46	119.49	976.06	85.81	123.94	783.73	131.80	120.08	787.43	134.40	181.65	1458.86	-92.33	190.34	1435.04	-88.83	171.51	1258.11	-95.10	138.26	1246.86	-97.92	195.14	1066.17	60.69	1497.01	0.00	0.00	0.00	1235.38	9.73	1793.93	1240.07	124.21	1788.16	1093.72	28.73	1871.45	1103.75	157.70	1860.82	655.63	-267.95	78.57	1253.67	-262.80	86.15	649.35
6.19000	1017.53	86.97	119.04	976.11	86.27	123.87	783.88	132.11	120.78	788.19	134.25	182.25	1486.71	-92.14	194.02	1463.15	-89.20	173.81	1287.91	-94.39	138.34	1275.24	-97.59	194.99	1078.66	59.59	1496.03	0.00	0.00	0.00	1245.80	7.78	1793.34	1250.53	122.33	1787.60	1103.90	27.18	1870.16	1114.21	156.09	1859.54	655.47	-268.31	78.56	1253.82	-261.99	85.47	648.81
6.20000	1018.26	86.67	119.12	976.48	86.49	123.73	784.28	131.79	121.48	788.84	134.42	183.13	1513.04	-91.74	197.58	1490.79	-88.43	176.31	1316.39	-93.87	138.80	1302.64	-96.36	194.60	1090.35	58.61	1494.92	0.00	0.00	0.00	1256.46	6.03	1792.65	1261.12	120.27	1787.07	1114.24	25.62	1868.74	1124.61	154.56	1858.17	654.90	-267.90	78.68	1253.79	-261.99	85.39	649.46
6.21000	1018.99	86.81	119.28	977.63	86.79	123.46	784.78	131.07	122.19	789.61	134.59	184.20	1538.07	-91.47	200.54	1516.18	-87.94	178.71	1343.33	-92.86	138.92	1328.45	-95.84	194.62	1102.69	57.34	1493.58	0.00	0.00	0.00	1266.42	3.79	1791.95	1271.74	118.44	1786.37	1124.61	23.74	1867.15	1135.00	152.92	1856.66	655.46	-268.19	78.56	1253.33	-261.77	85.30	649.57
6.22000	1019.55	87.05	119.37	977.83	87.23	123.40	785.11	131.38	123.58	790.54	134.48	185.23	1562.14	-91.26	202.93	1540.22	-87.29	180.91	1368.97	-91.87	138.89	1352.73	-95.29	194.31	1116.40	56.11	1492.04	0.00	0.00	0.00	1277.24	1.74	1791.05	1282.92	116.32	1785.58	1134.98	21.85	1865.50	1145.36	151.36	1855.03	655.62	-268.08	78.58	1254.73	-261.47	85.41	648.84
6.23000	1019.89	86.40	119.30	978.04	87.12	123.20	785.53	131.51	125.06	791.42	134.74	186.50	1584.10	-89.63	205.32	1562.99	-85.77	182.42	1392.85	-91.00	138.49	1375.91	-94.90	193.75	1128.82	54.74	1490.68	0.00	0.00	0.00	1287.55	-0.58	1790.12	1293.46	114.14	1784.67	1145.28	19.89	1863.77	1155.83	149.56	1853.37	655.29	-268.13	78.42	1254.59	-261.36	85.44	649.86
6.24000	1019.30	87.12	119.21	977.26	87.29	122.81	786.11	131.59	126.67	792.51	134.64	187.78	1605.61	-88.20	206.97	1583.82	-84.88	183.70	1415.00	-90.18	137.60	1397.31	-94.57	192.72	1141.75	53.81	1488.99	0.00	0.00	0.00	1298.34	-2.59	1789.12	1304.39	111.71	1783.93	1155.62	17.83	1861.96	1166.52	147.20	1851.76	655.73	-268.08	78.55	1255.06	-261.57	85.58	648.36
6.25000	1018.67	86.81	118.81	979.07	87.68	122.96	786.84	130.94	128.13	793.68	134.32	189.13	1624.43	-85.93	206.98	1603.62	-83.01	183.56	1435.41	-89.77	136.58	1417.03	-95.03	191.66	1154.76	52.91	1487.48	0.00	0.00	0.00	1308.20	-4.89	1788.25	1315.13	109.58	1783.05	1166.08	15.82	1860.15	1177.14	145.09	1850.05	656.36	-267.86	78.78	1254.65	-261.64	85.31	648.71
6.26000	1020.13	87.02	119.00	976.84	86.98	122.07	787.41	130.41	129.69	794.86	134.43	190.75	1642.57	-84.47	206.10	1622.05	-80.67	182.12	1453.62	-89.91	135.27	1435.35	-95.25	190.14	1167.84	51.92	1485.92	0.00	0.00	0.00	1318.99	-7.23	1787.25	1325.12	107.39	1782.39	1176.52	13.52	1858.21	1187.81	142.84	1848.29	655.19	-268.01	78.57	1254.81	-261.63	85.54	648.84
6.27000	1020.02	87.16	119.05	978.07	87.66	122.48	788.11	130.98	132.00	796.29	134.10	192.32	1659.18	-82.31	204.33	1638.12	-79.56	180.14	1470.39	-89.31	133.07	1451.71	-95.58	188.30	1181.25	51.04	1484.22	0.00	0.00	0.00	1329.56	-9.74	1786.32	1335.92	104.74	1781.66	1187.02	11.03	1856.17	1198.53	140.40	1846.52	655.14	-268.15	78.44	1255.06	-261.72	85.51	648.41
6.28000	1019.73	86.99	118.59	978.79	87.82	122.22	788.81	130.76	134.03	797.89	133.76	194.14	1674.12	-81.58	201.09	1653.07	-78.28	176.51	1485.11	-89.65	130.67	1466.64	-95.65	185.85	1195.09	50.02	1482.54	0.00	0.00	0.00	1340.37	-12.27	1785.49	1347.43	102.24	1780.97	1197.51	8.57	1854.04	1209.15	138.08	1844.64	655.55	-267.94	78.67	1254.47	-261.55	85.54	648.74
6.29000	1020.33	86.77	118.46	979.22	88.51	122.39	789.72	130.52	136.34	799.50	133.84	196.36	1687.56	-80.56	196.30	1665.63	-71.09	172.04	1497.86	-90.01	127.69	1480.33	-95.26	182.51	1207.77	49.07	1480.72	0.00	0.00	0.00	1350.75	-14.90	1784.69	1357.91	99.84	1780.41	1208.13	6.27	1851.88	1219.89	135.55	1842.73	654.80	-268.26	78.27	1254.45	-261.72	85.54	649.52
6.30000	1020.54	87.04	118.81	978.80	87.73	121.65	790.55	130.42	138.90	801.35	133.74	198.73	1697.10	-79.55	189.62	1678.09	-76.29	165.43	1509.69	-88.48	123.07	1492.32	-95.27	178.61	1221.21	48.18	1478.94	0.00	0.00	0.00	1361.76	-17.60	1783.83	1369.42	96.98	1779.99	1218.77	3.66	1849.61	1230.74	132.93	1840.75	655.64	-268.17	78.62	1254.63	-261.89	85.32	647.52
6.31000	1020.88	86.42	118.36	979.93	88.06	121.78	791.61	130.25	141.67	803.45	133.64	201.33	1708.25	-78.29	182.03	1688.20	-71.24	157.51	1519.20	-88.53	118.62	1502.93	-94.99	174.03	1234.63	47.03	1476.92	0.00	0.00	0.00	1372.94	-20.28	1783.02	1380.66	94.30	1779.41	1229.53	1.03	1847.25	1241.78	129.95	1838.81	655.74	-268.20	78.57	1254.43	-262.22	85.27	647.96
6.32000	1020.23	86.97	118.49	979.61	87.97	121.55	792.79	130.34	144.93	805.74	133.82	204.26	1716.99	-76.76	172.97	1695.74	-67.52	150.13	1527.18	-88.59	113.53	1512.19	-94.90	169.11	1248.12	45.52	1474.93	0.00	0.00	0.00	1383.36	-23.15	1782.36	1391.17	91.82	1778.91	1240.52	-1.66	1844.80	1252.79	127.00	1836.71	654.83	-268.15	78.52	1253.95	-262.21	85.22	648.46
6.33000	1020.49	86.80	118.59	979.32	87.87	121.62	794.23	130.19	148.24	808.24	133.84	207.42	1724.41	-75.48	163.68	1704.51	-72.91	139.48	1534.20	-88.25	107.81	1520.40	-94.73	163.71	1261.60	43.86	1472.79	0.00	0.00	0.00	1394.73	-25.92	1781.55	1402.91	88.84	1778.38	1251.51	-4.53	1842.19	1263.79	123.86	1834.60	655.27	-268.01	78.70	1253.90	-262.46	85.15	648.96
6.34000	1020.10	86.66	118.33	979.29	87.68	121.20	795.84	130.04	151.90	811.06	133.77	210.83	1731.93	-73.70	152.41	1710.60	-72.01	128.65	1540.02	-87.84	101.76	1527.33	-94.95	158.10	1275.53	42.34	1470.57	0.00	0.00	0.00	1406.09	-28.65	1780.76	1414.72	86.53	1777.63	1262.41	-7.77	1839.46	1274.74	120.61	1832.36	654.34	-268.03	78.45	1253.88	-262.32	85.16	648.73
6.35000	1020.05	86.36	118.09	980.74	87.29	121.53	797.53	129.98	155.80	814.19	134.32	214.61	1736.55	-70.91	139.98	1712.91	-63.47	128.51	1544.06	-88.65	95.83	1533.44	-95.28	152.20	1288.71	40.87	1468.43	0.00	0.00	0.00	1416.70	-31.59	1779.94	1427.06	83.45	1776.91	1273.50	-10.69	1836.71	1285.61	117.56	1829.95	654.21	-268.23	78.28	1253.84	-262.39	85.39	648.99
6.36000	1020.15	86.66	118.44	979.00	87.22	121.24	799.82	130.08	160.02	817.82	134.54	218.48	1740.70	-66.93	126.71	1713.44	-59.99	116.34	1547.59	-88.26	89.18	1539.13	-95.16	145.87	1302.90	39.29	1466.22	0.00	0.00	0.00	1428.11	-34.38	1779.00	1438.17	80.76	1776.23	1284.69	-14.13	1833.70	1296.62	114.26	1827.42	654.79	-267.93	78.53	1253.49	-262.13	85.16	648.44
6.37000	1020.37	86.16	118.47	979.57	87.81	120.84	802.17	131.05	164.92	821.83	135.76	223.07	1743.87	-63.53	112.64	1714.66	-56.51	103.46	1549.76	-88.50	82.86	1543.59	-95.34	139.28	1317.10	37.45	1464.03	0.00	0.00	0.00	1439.23	-36.96	1777.97	1449.80	77.94	1775.20	1296.04	-17.35	1830.58	1307.73	110.84	1824.71	654.36	-268.04	78.51	1253.52	-262.25	85.03	647.80
6.38000	1019.91	86.90	118.61	979.13	86.93	121.00	805.19	131.31	169.92	826.67	136.60	227.77	1744.61	-60.42	97.55	1714.69	-53.01	90.39	1550.95	-88.97	76.36	1547.44	-95.07	132.66	1332.12	35.48	1461.61	0.00	0.00	0.00	1450.55	-39.88	1776.75	1461.46	75.10	1774.08	1307.16	-21.14	1827.18	1318.85	107.62	1821.77	654.92	-268.17	78.59	1253.86	-261.97	85.07	647.98
6.39000	1020.60	86.09	118.49	980.31	87.24	121.20	808.73	132.01	175.43	832.12	137.63	232.82	1749.67	-54.33	85.15	1716.66	-47.85	79.88	1551.20	-88.99	69.90	1550.23	-94.41	125.51	1346.48	33.39	1459.20	0.00	0.00	0.00	1461.21	-43.06	1775.42	1473.18	72.15	1772.75	1318.34	-24.98	1823.57	1329.93	104.37	1818.62	654.96	-268.09	78.57	1254.01	-261.92	85.12	648.16
6.40000	1020.42	86.56	118.90	979.50	87.31	121.42	813.02	132.67	181.50	838.48	138.85	238.21	1758.38	-52.21	78.55	1723.03	-46.53	75.75	1549.89	-89.37	64.28	1548.76	-93.02	119.70	1362.18	31.50	1456.46	0.00	0.00	0.00	1472.34	-46.03	1773.75	1484.65	69.43	1771.13	1329.59	-28.73	1819.77	1340.98	101.06	1815.27	654.95	-268.18	78.55	1253.71	-262.13	85.08	647.87
6.41000	1019.82	86.53	119.11	980.55	87.01	121.58	818.41	133.13	187.99	846.27	140.14	244.01	1764.34	-52.10	71.64	1726.81	-46.84	70.41	1548.24	-87.02	56.60	1546.50	-90.30	113.80	1376.66	29.34	1453.74	0.00	0.00	0.00	1484.37	-48.89	1772.03	1495.69	66.86	1769.57	1341.39	-32.26	1816.12	1352.24	97.78	1811.97	654.33	-268.43	78.30	1254.18	-262.21	85.29	647.83
6.42000	1019.14	86.57	118.99	981.58	86.98	121.48	825.28	133.68	195.00	855.52	142.46	250.15	1769.81	-50.09	64.03	1731.35	-46.93	65.43	1547.50	-85.84	52.33	1546.54	-88.28	109.53	1391.30	27.00	1451.06	0.00	0.00	0.00	1496.05	-51.77	1770.43	1507.95	63.80	1768.09	1353.55	-35.99	1812.91	1364.12	93.97	1809.27	653.84	-268.78	78.02	1253.83	-262.15	85.27	648.48
6.43000	1019.56	86.67	119.08	981.21	87.06	120.97	833.69	135.63	203.15	866.90	144.74	256.39	1773.39	-50.14	56.31	1734.63	-46.45	61.83	1547.61	-83.73	49.90	1548.27	-85.76	105.98	1406.42	24.80	1448.61	0.00	0.00	0.00	1508.18	-54.65	1769.03	1519.18	60.96	1766.96	1366.03	-39.52	1810.31	1376.12	90.71	1806.99	654.26	-268.27	78.46	1254.07	-261.83	85.17	648.16
6.44000	1020.84	86.77	119.64	983.26	87.05	121.70	843.86	137.35	211.60	880.20	148.30	262.76	1775.29	-49.00	52.02	1735.74	-45.68	60.12	1547.83	-80.42	48.38	1549.12	-81.69	103.78	1420.64	22.43	1446.56	0.00	0.00	0.00	1519.74	-57.33	1767.89	1531.42	58.01	1765.98	1378.51	-43.20	1808.09	1388.52	87.41	1805.20	654.42	-268.55	78.43	1254.41	-261.87	85.36	647.12
6.45000	1020.84	86.94	119.15	982.82	86.66	124.59	855.74	138.82	220.65	895.15	152.15	269.26	1777.02	-47.94	50.04	1737.02	-44.76	59.18	1547.78	-78.31	47.76	1549.49	-78.27	102.20	1435.66	20.08	1444.94	0.00	0.00	0.00	1527.33	-60.74	1768.73	1544.18	55.66	1764.58	1391.27	-46.68	1806.22	1401.21	84.06	1803.71	654.37	-268.74	78.18	1254.12	-262.18	85.04	647.37
6.46000	1021.95	87.45	119.01	984.99	87.38	125.01	869.01	141.29	231.62	911.63	155.80	276.71	1777.51	-47.88	48.84	1738.04	-44.79	58.75	1547.92	-77.12	47.26	1550.36	-76.57	101.06	1449.63	17.85	1443.84	0.00	0.00	0.00	1539.39	-63.44	1767.81	1557.14	53.35	1763.18	1404.27	-49.77	1804.58	1414.04	80.59	1802.34	653.56	-268.49	78.02	1254.07	-261.64	85.07	647.78
6.47000	1024.02	87.17	118.26	989.74	88.42	127.13	884.09	143.58	244.06	929.69	159.62	285.74	1778.06	-47.55	48.64	1738.17	-44.92	58.54	1547.87	-76.90	46.95	1551.27	-75.45	100.26	1463.51	15.55	1442.92	0.00	0.00	0.00	1551.90	-65.98	1766.69	1570.56	51.01	1761.93	1417.15	-53.05	1803.06	1426.59	77.77	1801.05	654.21	-268.64	78.34	1254.43	-262.07	85.13	647.72
6.48000	1028.59	87.90	118.62	990.08	89.53	132.84	900.87	146.59	257.97	949.45	162.52	295.56	1778.28	-47.91	48.11	1737.60	-45.29	58.19	1547.65	-77.31	46.90	1552.20	-75.37	99.93	1476.91	13.14	1442.15	0.00	0.00	0.00	1565.48	-68.24	1765.71	1583.48	48.22	1761.21	1430.31	-56.03	1802.01	1439.37	74.83	1800.15	653.54	-268.73	78.26	1254.64	-261.99	85.17	648.13
6.49000	1031.98	89.09	119.83	998.15	90.67	136.56	919.63	150.39	273.31	970.76	165.31	306.28	1778.15	-48.12	48.00	1738.07	-45.29	58.16	1547.54	-77.61	46.62	1552.64	-76.52	100.29	1489.75	10.93	1441.54	0.00	0.00	0.00	1579.23	-70.45	1765.06	1595.31	46.29	1760.94	1443.71	-59.08	1801.42	1452.17	72.08	1799.71	653.49	-268.36	78.31	1254.71	-261.83	85.29	648.17
6.50000	1038.22	91.98	121.22	1011.25	93.08	143.82	940.81	152.87	288.84	993.41	166.88	317.48	1777.96	-47.61	47.73	1737.76	-45.55	57.84	1547.50	-78.04	46.32	1552.75	-78.12	100.75	1501.43	9.05	1441.37	0.00	0.00	0.00	1592.12	-72.53	1764.71	1608.06	43.80	1760.84	1457.26	-61.82	1801.20	1465.26	69.45	1799.59	653.72	-268.77	78.23	1254.61	-262.23	85.02	647.50
6.51000	1042.77	98.65	124.18	1023.84	96.92	151.68	963.53	154.39	303.91	1016.59	166.48	328.50	1777.30	-48.31	47.98	1737.53	-45.94	57.62	1547.40	-78.57	46.20	1553.37	-78.24	100.57	1512.38	7.45	1441.46	0.00	0.00	0.00	1605.39	-74.49	1764.45	1621.07	41.54	1760.78	1470.59	-64.44	1801.15	1478.33	66.99	1799.66	654.01	-268.41	78.26	1255.01	-262.34	85.07	648.07
6.52000	1058.09	104.39	123.71	1045.25	101.69	156.39	986.84	153.93	317.20	1039.14	166.86	339.78	1777.65	-48.17	47.73	1737.72	-45.92	57.49	1547.28	-78.80	46.16	1553.72	-78.55	100.63	1522.84	6.09	1441.67	0.00	0.00	0.00	1618.45	-76.50	1764.26	1633.73	39.36	1760.74	1483.76	-66.81	1801.14	1491.35	64.70	1799.84	654.07	-268.39	78.09	1255.17	-261.93	85.26	648.15
6.53000	1078.63	112.70	132.18	1067.42	107.74	164.49	1009.69	151.81	327.73	1062.76	166.06	350.37	1777.62	-48.06	47.79	1737.98	-45.97	57.52	1547.25	-79.03	46.16	1553.85	-79.02	100.92	1533.50	4.78	1441.87	0.00	0.00	0.00	1631.41	-78.42	1764.13	1646.70	37.27	1760.82	1496.77	-69.25	1801.17	1504.33	62.52	1800.09	653.95	-268.42	78.25	1255.52	-261.88	85.39	648.12
6.54000	1103.50	120.97	140.78	1091.89	114.93	171.78	1034.16	149.89	336.41	1087.53	164.53	359.51	1777.58	-48.51	47.71	1737.33	-46.14	57.35	1547.27	-79.14	46.43	1554.14	-79.18	101.40	1544.07	3.77	1442.18	0.00	0.00	0.00	1644.36	-80.20	1764.02	1659.93	35.52	1760.87	1509.84	-71.36	1801.31	1517.53	60.34	1800.56	653.71	-268.50	78.23	1253.29	-263.29	86.17	648.57
6.55000	1130.35	128.22	145.93	1121.20	120.28	177.33	1060.19	148.13	342.72	1113.45	162.87	366.96	1778.31	-48.60	47.64	1737.80	-45.88	57.34	1547.46	-79.03	46.82	1554.68	-78.95	102.08	1554.88	2.85	1442.68	0.00	0.00	0.00	1656.74	-82.11	1763.97	1672.77	33.52	1761.20	1522.82	-73.10	1801.58	1530.58	58.74	1801.12	654.92	-268.67	78.60	1252.62	-263.66	86.41	649.28
6.56000	1160.18	133.53	150.72	1145.49	124.67	185.23	1087.59	147.29	346.76	1140.80	160.76	371.40	1777.84	-47.97	47.93	1738.00	-45.83	57.50	1547.71	-78.63	47.24	1555.39	-78.27	102.83	1566.36	2.16	1443.46	0.00	0.00	0.00	1669.77	-83.76	1763.90	1684.83	32.04	1761.43	1535.64	-74.56	1802.03	1543.83	57.24	1801.88	654.64	-268.52	78.42	1253.13	-263.89	86.75	648.36
6.57000	1190.31	137.06	153.48	1174.02	127.38	187.38	1115.82	146.57	348.55	1168.35	159.01	373.71	1778.04	-47.89	48.04	1738.07	-45.62	57.41	1548.01	-78.37	47.96	1555.72	-78.42	104.10	1577.58	2.01	1444.37	0.00	0.00	0.00	1682.55	-85.49	1763.81	1697.89	30.09	1761.69	1548.56	-75.81	1802.71	1557.13	56.06	1802.75	653.68	-268.12	78.32	1252.99	-264.18	86.79	648.21
6.58000	1222.56	139.33	154.99	1205.71	129.23	188.46	1144.39	146.67	348.45	1196.14	157.96	374.24	1778.70	-47.92	48.00	1737.58	-46.02	57.47	1548.48	-78.04	48.72	1556.26	-78.50	105.34	1589.22	2.24	1445.71	0.00	0.00	0.00	1694.63	-86.97	1763.81	1710.63	28.25	1762.03	1561.56	-76.94	1803.54	1570.28	54.93	1803.78	653.49	-268.44	78.15	1253.19	-264.06	86.82	649.01
6.59000	1255.74	140.92	155.13	1238.60	130.59	188.51	1173.02	145.69	345.91	1224.61	156.21	372.62	1777.81	-47.98	47.85	1737.31	-46.04	57.29	1548.90	-77.92	49.53	1556.87	-78.30	106.44	1599.91	2.30	1447.17	0.00	0.00	0.00	1706.80	-88.44	1763.81	1722.61	26.48	1762.62	1574.41	-78.04	1804.47	1583.44	53.47	1804.92	654.37	-268.47	78.34	1254.50	-262.52	85.57	648.71
6.60000	1291.12	142.24	154.37	1273.53	131.77	187.42	1201.88	145.03	341.52	1252.91	155.30	369.57	1777.99	-48.10	47.99	1737.54	-46.28	57.37	1549.37	-77.73	50.35	1557.28	-78.67	107.70	1610.74	1.90	1448.68	0.00	0.00	0.00	1719.52	-89.72	1763.83	1734.14	25.16	1762.93	1586.93	-79.11	1805.57	1596.07	52.86	1805.95	654.56	-268.55	78.53	1254.96	-262.04	85.11	648.50
6.61000	1328.31	143.46	152.92	1307.40	132.47	184.38	1231.27	144.37	335.11	1281.13	155.28	365.12	1777.62	-48.00	47.94	1737.86	-46.24	57.36	1549.50	-78.21	51.47	1557.76	-79.19	109.01	1621.61	1.25	1450.19	0.00	0.00	0.00	1731.08	-90.70	1764.03	1746.13	24.38	1763.04	1599.51	-80.02	1806.75	1608.80	51.98	1807.03	654.44	-268.59	78.51	1254.79	-262.08	85.18	649.08
6.62000	1366.69	144.13	150.27	1344.44	132.98	180.87	1261.40	143.48	326.83	1309.88	154.46	358.71	1777.73	-48.20	47.63	1738.05	-46.18	57.27	1549.56	-78.75	52.61	1558.33	-79.42	110.14	1633.13	0.17	1451.56	0.00	0.00	0.00	1742.85	-91.62	1764.27	1750.58	19.95	1767.75	1612.02	-80.97	1807.94	1621.28	51.37	1807.99	654.81	-268.40	78.62	1254.45	-261.73	85.37	648.21
6.63000	1405.95	144.72	146.66	1382.42	133.47	176.47	1291.80	143.95	317.21	1339.18	154.22	351.01	1777.27	-48.28	47.88	1738.08	-46.34	57.25	1549.95	-78.93	53.65	1558.79	-79.71	111.21	1643.61	-1.02	1452.91	0.00	0.00	0.00	1754.34	-92.28	1764.65	1760.40	18.39	1768.94	1624.46	-81.62	1809.22	1633.66	50.55	1808.94	655.45	-268.30	78.75	1254.04	-261.97	85.07	648.64
6.64000	1446.23	145.12	142.42	1422.03	133.75	171.32	1322.96	143.99	305.83	1369.62	153.05	341.61	1777.91	-48.33	48.05	1738.01	-46.32	57.00	1550.49	-78.62	54.37	1558.93	-80.77	112.43	1653.96	-2.39	1454.24	0.00	0.00	0.00	1766.19	-92.87	1765.10	1772.39	17.88	1769.07	1636.68	-82.26	1810.42	1645.74	49.86	1809.76	654.76	-267.93	78.51	1254.09	-261.92	85.11	649.41
6.65000	1489.46	145.31	138.45	1462.53	133.92	165.49	1355.04	144.58	293.13	1400.21	152.71	331.03	1777.04	-48.51	47.62	1737.83	-46.62	57.22	1550.71	-78.76	55.22	1559.57	-80.75	113.18	1664.61	-3.51	1455.44	0.00	0.00	0.00	1778.33	-93.21	1765.59	1784.29	17.48	1769.22	1648.44	-83.19	1811.44	1657.41	49.46	1810.44	654.65	-268.12	78.61	1254.18	-262.18	85.09	648.15
6.66000	1533.79	145.35	134.30	1504.67	134.07	159.64	1388.62	144.20	278.76	1431.37	152.37	319.20	1776.96	-48.39	47.45	1738.09	-46.50	57.24	1551.07	-78.43	55.92	1560.12	-80.19	113.70	1674.92	-4.63	1456.55	0.00	0.00	0.00	1789.74	-93.53	1766.18	1802.91	20.87	1764.85	1660.25	-83.84	1812.38	1668.90	48.94	1811.03	655.00	-268.11	78.56	1254.76	-261.77	85.10	647.82
6.67000	1578.16	145.35	129.74	1547.98	133.95	153.49	1423.76	142.84	262.98	1463.41	151.80	306.08	1776.88	-48.85	47.51	1738.08	-46.74	57.44	1551.01	-78.81	56.89	1560.35	-79.70	114.22	1685.55	-5.48	1457.54	0.00	0.00	0.00	1801.75	-93.61	1766.78	1815.37	21.63	1764.12	1672.05	-84.32	1813.17	1680.29	48.49	1811.43	655.45	-268.43	78.54	1254.55	-261.73	85.12	648.33
6.68000	1622.69	145.46	124.84	1591.16	133.89	146.85	1458.69	143.30	246.68	1496.12	151.72	292.04	1776.79	-48.90	47.21	1737.81	-46.85	57.24	1551.54	-77.79	57.24	1560.75	-79.17	114.76	1697.57	-6.23	1458.30	0.00	0.00	0.00	1813.24	-93.63	1767.44	1826.41	21.56	1764.39	1683.66	-84.56	1813.86	1691.55	48.28	1811.74	655.56	-268.21	78.72	1254.41	-262.26	85.07	648.58
6.69000	1668.94	145.76	120.22	1636.98	134.11	140.69	1494.35	144.91	230.16	1530.28	150.42	276.67	1774.76	-50.10	51.36	1737.91	-46.75	57.22	1551.53	-77.85	58.16	1560.75	-79.19	115.56	1708.64	-6.75	1458.97	0.00	0.00	0.00	1824.07	-93.65	1768.22	1837.86	21.13	1764.87	1695.04	-84.77	1814.39	1702.70	48.06	1811.97	654.62	-268.41	78.44	1254.97	-262.63	85.00	648.79
6.70000	1713.76	146.20	115.23	1681.13	134.56	133.76	1531.40	145.73	212.66	1564.54	150.61	261.07	1775.48	-49.88	51.99	1737.81	-46.83	57.12	1551.72	-77.74	59.04	1561.01	-78.97	116.37	1719.53	-7.13	1459.41	0.00	0.00	0.00	1835.30	-93.56	1768.99	1848.40	21.18	1765.46	1706.12	-85.00	1814.83	1713.62	48.02	1812.10	655.31	-268.58	78.57	1255.75	-262.37	85.34	648.67
6.71000	1762.65	144.15	106.96	1728.47	134.93	123.24	1570.08	145.30	194.39	1599.73	150.04	244.79	1774.70	-49.92	51.75	1738.43	-46.47	56.89	1551.98	-77.44	59.82	1561.54	-78.38	117.03	1730.91	-7.31	1459.81	0.00	0.00	0.00	1846.55	-93.36	1769.84	1859.45	21.27	1766.02	1717.19	-85.14	1815.10	1724.42	47.94	1812.18	654.55	-268.40	78.50	1255.41	-261.92	85.32	648.10
6.72000	1809.95	144.68	103.40	1773.50	135.58	117.33	1609.02	146.10	176.42	1635.65	150.25	228.56	1774.45	-49.90	51.87	1738.36	-46.71	57.02	1552.22	-77.33	60.69	1561.76	-78.42	117.93	1742.43	-7.24	1459.94	0.00	0.00	0.00	1858.52	-93.02	1770.54	1870.16	21.81	1766.57	1728.32	-85.11	1815.31	1735.05	48.05	1812.11	654.06	-268.43	78.30	1255.64	-261.90	85.34	648.38
6.73000	1856.97	144.69	101.27	1820.03	136.11	112.34	1650.01	145.70	158.01	1672.71	150.40	212.42	1773.71	-49.92	51.36	1737.60	-46.78	56.77	1552.42	-77.32	61.48	1561.97	-78.62	118.79	1753.79	-7.29	1460.02	0.00	0.00	0.00	1869.34	-92.62	1771.40	1880.92	22.06	1767.21	1739.36	-85.24	1815.35	1745.85	47.77	1812.01	654.65	-268.40	78.38	1254.94	-261.85	85.13	648.49
6.74000	1904.33	145.70	99.76	1866.17	137.11	108.67	1693.08	143.82	139.33	1710.18	150.62	196.53	1773.81	-50.41	51.47	1737.76	-46.46	56.62	1552.62	-77.42	62.34	1562.36	-78.64	119.62	1765.99	-7.44	1459.98	0.00	0.00	0.00	1881.03	-92.13	1772.15	1891.72	22.27	1768.07	1750.35	-85.15	1815.32	1756.48	47.84	1811.76	654.24	-268.62	78.30	1254.66	-262.15	85.11	647.99
6.75000	1951.45	146.13	99.94	1914.75	135.99	102.92	1736.11	143.14	121.86	1748.90	150.04	180.70	1773.27	-50.54	51.31	1737.82	-46.67	56.60	1553.29	-76.75	62.86	1562.78	-78.78	120.46	1777.20	-7.65	1459.74	0.00	0.00	0.00	1892.34	-91.55	1772.83	1902.68	22.92	1768.63	1761.33	-85.05	1815.14	1766.99	48.26	1811.37	655.13	-268.58	78.61	1254.35	-262.09	84.93	648.68
6.76000	1998.02	147.10	100.41	1961.35	137.22	101.34	1779.66	143.21	105.78	1788.12	149.68	165.41	1776.06	-49.02	48.02	1738.19	-46.90	56.54	1553.39	-77.16	63.90	1563.11	-79.22	121.46	1789.63	-7.82	1459.41	0.00	0.00	0.00	1903.05	-91.02	1773.57	1913.40	23.48	1769.16	1772.44	-85.00	1814.84	1777.78	47.92	1810.94	654.25	-268.57	78.28	1254.23	-261.62	85.03	648.66
6.77000	2043.96	148.22	102.22	2007.64	137.85	100.23	1823.63	143.62	90.97	1828.46	149.07	150.98	1776.34	-49.26	47.58	1738.78	-47.26	56.86	1553.87	-76.85	64.62	1563.61	-79.14	122.18	1801.46	-7.91	1458.98	0.00	0.00	0.00	1914.35	-90.33	1774.14	1924.25	24.14	1769.60	1783.53	-85.10	1814.36	1788.26	48.35	1810.32	655.01	-268.16	78.55	1254.51	-261.72	85.14	649.53
6.78000	2088.30	148.53	105.42	2052.48	138.39	99.92	1868.26	142.96	77.22	1868.98	148.33	137.67	1777.07	-48.72	47.34	1739.65	-47.21	56.98	1554.10	-77.03	65.69	1563.76	-80.07	123.55	1813.85	-8.13	1458.28	0.00	0.00	0.00	1925.83	-89.63	1774.63	1935.20	25.00	1769.91	1794.80	-84.88	1813.79	1798.74	48.59	1809.67	655.33	-268.40	78.57	1254.56	-261.77	85.13	649.10
6.79000	2133.57	148.65	110.02	2097.74	138.20	102.21	1912.54	144.29	66.42	1910.49	146.87	126.02	1776.75	-48.78	47.16	1738.89	-47.41	56.60	1554.71	-76.27	66.36	1564.26	-80.27	124.57	1825.75	-8.31	1457.57	0.00	0.00	0.00	1937.37	-88.84	1774.95	1946.32	25.75	1770.15	1805.94	-84.79	1813.01	1809.37	48.78	1808.80	655.78	-268.39	78.93	1254.32	-261.78	85.03	648.61
6.80000	2176.26	147.43	116.52	2140.77	138.09	106.29	1958.04	143.43	57.21	1951.01	147.23	116.97	1776.96	-49.00	46.85	1738.44	-47.63	56.58	1554.93	-76.70	67.58	1565.08	-79.90	125.31	1837.50	-8.46	1456.69	0.00	0.00	0.00	1948.98	-88.00	1775.16	1956.75	26.37	1770.46	1816.98	-84.79	1812.06	1820.13	48.91	1807.83	655.32	-268.36	78.75	1254.63	-261.67	85.38	648.66
6.81000	2217.84	146.11	124.52	2182.77	136.62	112.84	2002.47	142.79	50.59	1991.11	145.97	109.68	1777.51	-49.46	46.81	1737.96	-47.66	56.34	1555.35	-76.68	68.63	1565.24	-80.91	126.77	1850.53	-8.41	1455.49	0.00	0.00	0.00	1960.32	-87.19	1775.25	1968.34	27.18	1770.33	1828.09	-84.84	1810.95	1831.31	48.73	1806.79	654.41	-268.38	78.45	1253.79	-261.63	85.08	648.86
6.82000	2256.54	143.59	134.31	2222.14	135.41	121.58	2045.38	142.08	46.50	2029.35	145.63	105.34	1777.12	-49.37	46.88	1738.30	-47.87	56.53	1555.83	-76.58	69.71	1565.81	-81.37	128.00	1862.14	-8.28	1454.18	0.00	0.00	0.00	1971.84	-86.45	1775.14	1979.77	27.98	1770.17	1839.33	-84.71	1809.63	1842.15	49.22	1805.50	654.12	-268.69	78.41	1253.89	-261.66	84.97	648.92
6.83000	2291.07	140.54	144.62	2259.34	134.45	132.76	2086.03	140.74	44.88	2065.96	144.25	102.92	1777.09	-49.20	46.66	1737.94	-48.05	56.34	1556.49	-76.17	70.64	1566.80	-81.06	128.82	1873.68	-8.14	1452.66	0.00	0.00	0.00	1983.61	-85.58	1774.81	1991.09	28.50	1770.18	1850.70	-84.32	1808.13	1853.05	49.72	1804.00	654.87	-268.99	78.66	1254.57	-261.70	85.23	648.57
6.84000	2333.24	137.61	154.07	2291.51	134.96	149.15	2124.36	138.29	45.45	2100.37	142.27	102.39	1777.79	-49.18	46.86	1738.34	-48.06	56.34	1557.04	-76.08	71.74	1567.58	-81.37	130.00	1885.84	-7.90	1451.00	0.00	0.00	0.00	1995.21	-84.66	1774.36	2002.30	29.43	1769.80	1862.08	-83.85	1806.38	1864.29	49.78	1802.44	655.37	-268.82	78.84	1254.54	-261.78	85.15	649.54
6.85000	2368.09	133.36	162.85	2323.40	132.75	162.50	2157.77	137.45	48.34	2131.50	139.99	103.45	1776.58	-49.47	46.86	1738.53	-48.44	56.54	1557.71	-76.06	73.07	1568.76	-81.25	131.05	1897.56	-7.61	1449.13	0.00	0.00	0.00	2006.88	-83.82	1773.71	2013.52	30.64	1769.05	1873.35	-83.43	1804.46	1875.35	50.51	1800.68	654.93	-268.35	78.63	1254.98	-261.85	85.16	649.50
6.86000	2396.42	128.05	170.76	2350.44	129.79	174.22	2189.80	133.61	51.06	2159.22	137.98	105.60	1776.40	-49.53	46.73	1738.12	-48.26	56.02	1558.51	-75.74	74.29	1569.79	-81.92	132.70	1909.67	-7.32	1447.10	0.00	0.00	0.00	2018.82	-82.85	1772.92	2025.17	31.53	1768.31	1884.82	-82.71	1802.47	1886.82	51.15	1798.78	654.82	-268.07	78.45	1254.73	-261.74	85.17	648.25
6.87000	2418.99	121.94	177.57	2381.72	127.12	156.55	2216.04	131.62	54.08	2184.71	134.39	106.77	1776.96	-49.88	47.11	1738.15	-48.41	56.03	1559.13	-76.02	76.13	1571.25	-81.55	134.00	1921.56	-6.92	1445.05	0.00	0.00	0.00	2030.93	-82.00	1771.96	2036.74	32.13	1767.63	1896.68	-81.62	1800.46	1898.38	52.14	1796.86	655.15	-268.11	78.66	1254.78	-262.02	85.14	649.06
6.88000	2436.62	115.29	183.09	2400.62	122.94	162.29	2238.46	127.90	54.37	2204.57	131.99	106.79	1777.29	-50.01	46.76	1738.37	-48.51	56.13	1560.20	-75.78	77.72	1572.61	-82.17	135.97	1933.91	-6.46	1442.92	0.00	0.00	0.00	2042.69	-81.08	1771.01	2048.67	33.26	1766.73	1908.67	-80.39	1798.46	1910.44	52.96	1794.99	655.12	-268.17	78.55	1254.85	-261.62	85.35	649.66
6.89000	2450.08	108.36	187.08	2415.62	116.25	163.47	2255.60	123.75	52.96	2220.83	128.20	105.16	1776.69	-49.64	46.56	1738.88	-48.62	56.35	1560.74	-76.46	79.86	1574.01	-82.93	137.92	1946.44	-5.88	1440.78	0.00	0.00	0.00	2054.75	-80.16	1769.90	2060.44	33.85	1766.04	1920.32	-79.42	1796.45	1922.75	53.76	1793.20	655.03	-268.40	78.56	1254.89	-262.10	85.24	648.56
6.90000	2460.17	101.40	189.35	2427.78	108.10	159.78	2267.40	119.45	50.62	2232.70	124.48	103.21	1776.95	-49.60	47.00	1738.75	-48.42	55.98	1561.75	-76.78	81.83	1575.84	-83.34	139.80	1959.03	-5.17	1438.62	0.00	0.00	0.00	2067.23	-79.13	1768.70	2072.79	34.94	1765.07	1932.14	-78.17	1794.54	1935.05	55.01	1791.40	654.69	-268.36	78.56	1254.23	-261.81	85.25	648.70
6.91000	2467.68	94.68	189.67	2438.31	98.77	152.09	2275.02	114.45	46.94	2241.73	120.04	100.26	1776.98	-49.13	46.73	1739.16	-48.52	56.12	1562.64	-77.55	83.97	1577.71	-84.11	141.79	1971.26	-4.38	1436.54	0.00	0.00	0.00	2079.10	-78.00	1767.58	2085.58	35.62	1764.04	1944.15	-76.64	1792.73	1947.38	56.65	1789.64	653.84	-268.33	78.11	1254.13	-261.87	85.24	648.67
6.92000	2473.39	88.45	187.83	2444.50	91.84	143.52	2279.89	109.83	44.00	2248.82	114.82	96.92	1777.06	-49.77	46.62	1738.75	-48.72	56.00	1564.01	-77.76	85.90	1579.72	-85.33	143.90	1984.34	-3.31	1434.64	0.00	0.00	0.00	2091.27	-76.91	1766.48	2097.66	36.64	1763.25	1956.28	-75.03	1790.89	1960.18	58.09	1787.96	655.29	-268.35	78.57	1254.10	-262.06	85.16	648.58
6.93000	2478.09	82.99	183.62	2451.10	81.63	133.33	2282.49	107.31	42.62	2253.78	110.77	94.54	1776.62	-49.79	46.66	1739.14	-48.79	56.06	1565.05	-79.20	88.68	1581.42	-87.39	146.62	1996.51	-2.14	1432.79	0.00	0.00	0.00	2103.59	-75.74	1765.36	2110.33	37.92	1762.13	1968.47	-73.39	1789.01	1972.96	59.82	1786.15	655.42	-268.29	78.70	1254.37	-261.97	85.19	649.01
6.94000	2482.59	78.53	176.82	2457.78	72.78	123.75	2287.11	103.26	41.33	2259.00	108.22	93.09	1775.84	-49.97	46.65	1738.88	-48.86	55.95	1566.53	-80.27	91.64	1584.33	-88.41	149.13	2009.28	-0.97	1431.04	0.00	0.00	0.00	2116.01	-74.47	1764.17	2123.31	39.21	1760.92	1980.80	-71.47	1787.10	1985.46	62.18	1784.12	654.28	-268.07	78.39	1254.43	-262.09	85.13	648.98
6.95000	2487.65	75.36	167.23	2449.51	68.96	151.51	2290.66	103.20	41.29	2267.77	106.43	92.85	1775.86	-50.13	46.62	1738.51	-49.09	55.99	1568.65	-80.73	94.85	1587.36	-89.94	152.31	2021.89	0.41	1429.46	0.00	0.00	0.00	2128.46	-73.10	1763.01	2136.31	40.27	1759.77	1993.41	-69.09	1785.39	1998.28	64.45	1782.24	654.99	-268.00	78.55	1254.36	-261.89	85.08	648.16
6.96000	2494.08	73.71	154.62	2458.46	67.50	139.82	2294.77	102.49	40.32	2275.80	106.61	92.79	1775.06	-50.76	46.28	1738.36	-49.24	56.23	1571.42	-81.22	98.56	1591.16	-91.53	156.06	2034.86	1.98	1428.26	0.00	0.00	0.00	2141.68	-71.64	1762.03	2149.06	41.67	1759.10	2006.43	-66.61	1784.31	2011.77	66.40	1781.03	658.47	-268.10	78.35	1254.17	-261.75	85.14	648.66
6.97000	2501.69	73.12	140.56	2465.66	67.20	127.82	2297.02	103.07	39.71	2281.66	106.62	92.42	1775.37	-50.76	46.78	1739.17	-48.76	56.49	1574.66	-82.30	103.16	1595.95	-92.79	160.35	2047.43	3.71	1427.71	0.00	0.00	0.00	2154.80	-70.09	1761.47	2162.40	43.24	1758.55	2019.72	-64.21	1783.97	2025.61	68.80	1780.56	659.54	-267.89	78.18	1254.10	-261.55	85.32	648.46
6.98000	2508.17	74.22	127.51	2470.46	68.46	116.34	2298.93	103.72	38.97	2286.03	108.11	92.21	1775.42	-50.43	46.70	1738.83	-48.55	56.74	1578.52	-83.60	108.62	1602.05	-93.39	164.93	2060.13	5.29	1427.88	0.00	0.00	0.00	2168.10	-68.40	1761.16	2175.74	44.93	1758.31	2033.27	-61.58	1784.04	2039.68	71.07	1780.58	659.51	-267.77	78.17	1254.22	-262.07	85.04	649.36
6.99000	2514.02	74.45	114.18	2476.23	69.52	106.08	2300.31	104.91	38.73	2290.46	108.61	92.20	1775.06	-50.45	46.79	1738.85	-47.90	57.08	1583.31	-84.61	114.86	1608.95	-94.64	170.33	2072.61	6.65	1428.62	0.00	0.00	0.00	2180.83	-66.68	1761.05	2189.20	46.91	1758.02	2046.62	-59.05	1784.32	2053.30	74.07	1780.65	659.51	-268.41	78.14	1254.42	-262.07	85.13	649.15
7.00000	2521.57	71.10	102.55	2481.34	67.08	98.39	2301.01	105.30	39.76	2294.43	107.68	92.59	1774.90	-50.71	46.56	1738.90	-47.91	57.99	1589.96	-84.85	121.25	1616.84	-96.96	176.38	2085.31	7.78	1429.61	0.00	0.00	0.00	2193.90	-64.71	1760.94	2202.97	49.00	1757.55	2059.98	-56.42	1784.78	2066.98	76.73	1780.85	659.50	-268.62	78.09	1254.24	-261.37	85.30	649.27
7.01000	2525.00	68.05	96.00	2484.25	64.23	93.03	2301.53	104.37	40.65	2295.92	106.45	93.40	1775.30	-49.89	46.89	1739.93	-46.95	58.84	1597.47	-86.51	128.51	1627.02	-98.14	181.72	2097.46	8.64	1430.75	0.00	0.00	0.00	2206.90	-62.65	1761.09	2216.53	50.78	1757.38	2073.12	-53.89	1785.59	2080.76	79.19	1781.35	659.44	-268.12	78.25	1254.55	-261.32	85.41	650.14
7.02000	2526.70	67.07	91.64	2485.92	63.08	89.70	2302.02	103.29	40.91	2298.06	103.63	93.10	1775.93	-50.30	47.08	1740.75	-46.21	59.90	1606.89	-88.21	135.90	1638.38	-101.58	187.57	2109.83	9.24	1432.07	0.00	0.00	0.00	2219.80	-60.43	1761.56	2229.57	52.94	1757.57	2086.32	-51.45	1786.72	2094.35	81.69	1782.12	659.48	-268.63	78.18	1254.20	-261.80	85.05	649.35
7.03000	2527.88	67.32	87.77	2487.11	63.21	86.92	2302.17	103.33	41.25	2299.26	103.08	93.66	1777.48	-50.65	47.11	1742.75	-45.38	61.27	1617.54	-90.22	143.73	1652.01	-104.90	193.11	2121.88	9.79	1433.58	0.00	0.00	0.00	2232.59	-58.11	1762.28	2242.35	55.46	1757.94	2099.38	-49.09	1788.08	2107.49	84.54	1783.09	659.50	-268.55	78.27	1254.10	-261.67	85.10	649.29
7.04000	2528.93	66.73	84.91	2488.03	62.43	84.84	2302.02	103.63	41.68	2299.37	103.27	94.43	1777.90	-50.47	46.98	1743.18	-43.92	66.35	1627.96	-94.30	153.15	1667.05	-107.61	198.65	2134.24	10.25	1435.15	0.00	0.00	0.00	2245.13	-55.67	1763.26	2255.15	57.65	1758.49	2112.13	-46.90	1789.52	2120.30	87.28	1784.06	659.53	-268.50	78.21	1253.89	-261.32	85.23	649.98
7.05000	2529.58	66.31	83.25	2488.63	62.01	83.66	2302.51	102.82	41.60	2300.60	102.20	94.45	1780.29	-50.80	47.41	1746.80	-44.55	68.56	1639.79	-97.13	163.31	1681.44	-111.42	205.79	2146.32	10.60	1436.76	0.00	0.00	0.00	2257.92	-53.15	1764.38	2267.55	59.99	1759.15	2112.13	-46.90	1789.52	2132.96	89.52	1785.07	659.54	-268.40	78.36	1253.72	-261.32	85.17	649.22
7.06000	2530.08	66.13	82.06	2488.63	61.88	82.64	2303.07	102.14	41.22	2301.50	101.59	94.32	1783.06	-50.99	47.76	1751.19	-45.66	71.00	1652.60	-100.01	174.81	1696.41	-115.17	214.37	2158.12	10.82	1438.39	0.00	0.00	0.00	2270.14	-50.65	1765.75	2279.31	62.86	1760.01	2112.13	-46.90	1789.52	2145.17	92.01	1785.98	659.53	-268.57	78.18	1254.04	-261.48	85.08	648.69
7.07000	2530.51	65.96	81.55	2489.16	61.73	82.34	2303.10	102.18	41.35	2302.39	100.71	94.17	1787.26	-51.61	49.12	1757.40	-47.07	74.44	1666.16	-103.38	187.31	1712.82	-117.74	223.25	2169.93	10.95	1439.90	0.00	0.00	0.00	2282.33	-48.07	1767.29	2291.21	65.41	1761.03	2112.13	-46.90	1789.52	2157.08	94.50	1786.86	659.51	-267.95	78.39	1253.94	-261.37	85.23	648.23
7.08000	2530.67	65.92	81.18	2489.15	61.66	81.89	2302.57	102.75	41.40	2302.25	101.28	94.44	1792.47	-53.07	50.55	1764.42	-48.77	78.35	1681.58	-105.62	199.73	1729.80	-120.70	232.73	2181.80	10.96	1441.36	0.00	0.00	0.00	2294.56	-45.58	1768.94	2302.98	67.95	1762.08	2112.13	-46.90	1789.52	2169.04	96.41	1787.82	659.53	-268.72	78.35	1254.77	-261.34	85.32	649.04
7.09000	2530.65	65.91	81.02	2489.81	61.71	81.98	2302.91	102.42	41.29	2302.51	101.08	94.37	1796.03	-51.55	56.42	1773.84	-50.71	82.67	1698.21	-107.94	212.30	1747.18	-124.48	242.69	2193.29	10.83	1442.77	0.00	0.00	0.00	2306.84	-43.18	1770.61	2314.12	70.20	1763.60	2112.13	-46.90	1789.52	2180.44	98.57	1788.67	659.54	-268.39	78.21	1254.56	-261.45	85.22	648.54
7.10000	2530.70	65.84	80.86	2490.06	61.65	81.83	2303.44	101.85	40.93	2302.51	101.53	94.55	1801.25	-54.49	64.01	1784.32	-53.20	86.60	1715.89	-109.95	224.41	1766.24	-126.99	252.02	2205.10	10.57	1444.13	0.00	0.00	0.00	2318.74	-40.90	1772.35	2325.43	72.43	1764.89	2112.13	-46.90	1789.52	2191.62	100.51	1789.48	659.58	-268.35	78.22	1254.20	-261.47	85.39	647.26
7.11000	2530.79	65.84	80.81	2489.82	61.77	81.61	2303.23	102.01	40.97	2302.80	101.50	94.41	1811.10	-58.33	65.02	1795.63	-56.43	90.58	1733.79	-112.76	236.17	1786.13	-128.46	260.57	2216.48	10.14	1445.48	0.00	0.00	0.00	2330.81	-38.71	1774.09	2336.74	74.43	1766.21	2112.13	-46.90	1789.52	2202.70	102.11	1790.33	659.50	-268.07	78.37	1257.36	-262.53	81.88	647.54
7.12000	2530.69	65.85	80.66	2489.47	61.83	81.21	2302.30	103.34	41.54	2303.13	101.28	94.36	1825.43	-66.34	61.99	1808.91	-59.99	95.87	1753.57	-113.36	246.12	1805.64	-130.93	268.93	2227.48	9.70	1446.84	0.00	0.00	0.00	2342.48	-36.76	1775.87	2347.72	76.55	1767.45	2112.13	-46.90	1789.52	2213.75	103.47	1791.25	659.45	-268.32	78.33	1258.30	-262.91	80.77	648.19
7.13000	2530.59	65.91	80.51	2489.80	61.84	81.19	2302.94	102.76	41.35	2303.23	101.08	94.25	1842.10	-71.45	68.05	1824.93	-63.80	102.24	1773.59	-114.00	254.48	1826.63	-131.14	275.55	2238.15	9.12	1448.39	0.00	0.00	0.00	2354.17	-34.93	1777.59	2358.77	78.29	1768.74	2112.13	-46.90	1789.52	2224.71	104.37	1792.26	659.48	-268.41	78.38	1258.28	-263.30	80.81	648.40
7.14000	2530.62	65.92	80.45	2490.01	61.90	81.18	2302.78	102.95	41.32	2303.29	101.22	94.31	1861.50	-75.79	73.32	1844.85	-67.91	107.90	1794.15	-114.28	261.03	1847.73	-130.89	281.65	2248.60	8.51	1449.99	0.00	0.00	0.00	2365.47	-33.36	1779.22	2365.28	78.01	1773.55	2112.13	-46.90	1789.52	2235.32	105.38	1793.20	659.43	-268.07	78.29	1258.25	-263.43	80.85	647.47
7.15000	2530.53	65.93	80.28	2489.69	61.99	80.86	2302.89	102.62	41.30	2303.41	101.09	94.27	1883.40	-77.39	83.99	1868.56	-72.13	112.85	1815.43	-114.45	265.61	1868.68	-131.13	287.22	2258.37	7.89	1451.59	0.00	0.00	0.00	2376.51	-32.05	1780.76	2374.79	78.96	1775.60	2112.13	-46.90	1789.52	2245.98	105.76	1794.17	659.47	-268.48	78.14	1258.33	-263.18	80.82	648.99
7.16000	2530.29	65.97	80.01	2489.68	62.04	80.76	2302.38	103.43	41.58	2302.76	102.12	94.79	1909.71	-81.82	88.64	1895.35	-76.31	117.10	1837.14	-115.64	268.45	1889.32	-132.21	292.17	2268.37	7.16	1453.11	0.00	0.00	0.00	2387.24	-30.94	1782.21	2385.34	80.11	1776.78	2112.13	-46.90	1789.52	2256.13	106.48	1795.03	659.48	-268.53	78.09	1258.17	-262.72	81.00	649.23
7.17000	2530.19	65.97	79.86	2489.91	62.11	80.80	2303.08	102.61	41.35	2303.14	101.59	94.65	1939.56	-86.15	92.36	1923.82	-80.17	120.46	1859.71	-116.62	269.30	1910.90	-132.81	295.82	2278.05	6.28	1454.56	0.00	0.00	0.00	2398.10	-29.95	1783.55	2395.58	81.02	1777.93	2112.13	-46.90	1789.52	2266.42	106.68	1796.02	659.51	-268.93	78.01	1258.28	-262.65	80.86	648.92
7.18000	2530.32	66.04	79.90	2489.67	62.12	80.54	2301.95	103.97	41.92	2303.56	101.19	94.57	1971.11	-90.04	95.61	1954.10	-83.87	123.21	1882.47	-118.56	269.00	1933.24	-132.87	297.90	2287.42	5.44	1455.90	0.00	0.00	0.00	2409.13	-29.15	1784.73	2405.78	81.77	1779.10	2112.13	-46.90	1789.52	2276.70	106.53	1797.01	659.45	-268.27	78.09	1258.22	-262.65	80.89	648.43
7.19000	2530.18	65.98	79.76	2489.53	62.09	80.44	2303.02	102.58	41.32	2303.73	101.04	94.63	2003.09	-93.95	97.81	1985.76	-87.30	125.18	1906.37	-119.83	266.81	1956.19	-133.17	298.20	2296.91	4.70	1457.17	0.00	0.00	0.00	2419.59	-28.55	1785.93	2415.96	82.39	1780.26	2112.13	-46.90	1789.52	2286.75	106.34	1797.90	659.52	-268.38	78.20	1258.34	-262.85	80.86	648.86
7.20000	2530.26	66.00	79.67	2489.83	62.12	80.48	2303.20	102.25	41.31	2303.58	101.19	94.83	2036.70	-97.86	99.87	2017.41	-90.92	126.01	1930.98	-120.81	263.39	1979.86	-133.47	296.71	2306.24	4.12	1458.31	0.00	0.00	0.00	2429.85	-28.12	1787.10	2425.89	82.78	1781.47	2112.13	-46.90	1789.52	2296.60	105.96	1798.77	659.50	-268.36	78.21	1258.24	-262.85	80.98	648.83
7.21000	2530.36	66.06	79.64	2489.86	62.14	80.43	2302.71	102.78	41.52	2303.72	101.00	94.93	2069.58	-101.92	100.34	2049.72	-94.50	126.07	1955.65	-122.48	258.82	2004.29	-133.42	293.51	2315.39	3.63	1459.30	0.00	0.00	0.00	2440.30	-27.77	1788.24	2435.66	83.12	1782.77	2112.13	-46.90	1789.52	2306.10	105.51	1799.48	659.57	-268.35	78.08	1258.21	-262.75	80.87	649.06
7.22000	2530.22	66.10	79.45	2490.23	62.21	80.55	2302.22	103.43	41.83	2304.00	100.50	94.93	2101.84	-106.15	99.53	2082.00	-98.20	124.90	1981.75	-122.70	252.41	2028.69	-134.55	289.26	2324.77	3.21	1460.17	0.00	0.00	0.00	2450.38	-27.51	1789.41	2445.28	83.34	1784.11	2112.13	-46.90	1789.52	2315.47	104.75	1800.14	659.62	-268.55	78.16	1258.22	-262.21	80.94	649.24
7.23000	2530.63	66.14	79.57	2490.30	62.25	80.58	2303.19	102.40	41.56	2304.34	100.08	94.87	2137.19	-110.16	99.28	2116.21	-101.74	123.62	2008.60	-123.03	244.89	2052.92	-136.41	284.38	2334.31	2.81	1460.79	0.00	0.00	0.00	2460.67	-27.32	1790.52	2454.71	83.49	1785.51	2112.13	-46.90	1789.52	2324.46	103.97	1800.64	659.60	-268.61	78.12	1258.23	-262.81	80.91	649.72
7.24000	2530.77	66.24	79.52	2490.64	62.30	80.68	2303.23	102.20	41.33	2304.52	99.77	95.15	2171.97	-114.13	98.18	2149.82	-105.36	121.26	2036.26	-123.53	236.39	2078.79	-136.68	277.63	2343.73	2.49	1461.22	0.00	0.00	0.00	2470.73	-27.21	1791.60	2464.31	83.57	1786.98	2112.13	-46.90	1789.52	2334.09	102.03	1801.30	659.55	-268.34	78.21	1258.13	-262.58	80.95	649.72
7.25000	2530.59	66.34	79.26	2490.55	62.40	80.51	2303.59	101.96	41.40	2304.95	99.52	95.30	2206.99	-118.31	96.54	2184.74	-108.85	118.89	2063.90	-125.12	227.21	2078.79	-136.68	277.63	2353.45	2.29	1461.50	0.00	0.00	0.00	2480.84	-27.17	1792.65	2473.78	83.59	1788.42	2112.13	-46.90	1789.52	2342.86	100.88	1801.66	659.49	-268.64	78.16	1257.96	-262.20	81.13	649.09
7.26000	2530.91	66.43	79.24	2490.71	62.49	80.52	2303.64	101.94	41.51	2304.59	99.76	95.64	2243.84	-122.27	95.41	2220.11	-112.55	116.31	2092.45	-126.76	217.40	2078.79	-136.68	277.63	2362.79	2.20	1461.70	0.00	0.00	0.00	2490.62	-27.17	1793.71	2482.95	83.60	1789.91	2112.13	-46.90	1789.52	2351.70	99.41	1802.04	659.42	-268.20	78.36	1258.22	-262.88	80.85	648.96
7.27000	2531.41	66.50	79.31	2490.56	62.54	80.39	2303.57	101.90	41.56	2305.29	99.05	95.67	2280.48	-126.42	94.02	2258.26	-116.06	114.94	2092.45	-126.76	217.40	2078.79	-136.68	277.63	2372.63	2.37	1461.79	0.00	0.00	0.00	2500.42	-27.21	1794.70	2492.00	83.52	1791.45	2112.13	-46.90	1789.52	2360.34	98.15	1802.31	659.42	-268.20	78.49	1258.20	-262.70	81.02	649.30
7.28000	2531.76	66.69	79.24	2490.87	62.73	80.44	2302.78	102.84	42.20	2305.86	98.39	95.76	2320.71	-130.94	87.82	2294.98	-120.06	112.49	2092.45	-126.76	217.40	2078.79	-136.68	277.63	2382.59	2.72	1461.83	0.00	0.00	0.00	2510.23	-27.28	1795.68	2501.19	83.40	1792.99	2112.13	-46.90	1789.52	2369.25	96.35	1802.56	659.50	-267.86	78.24	1258.26	-262.75	80.89	648.31
7.29000	2531.92	66.84	79.12	2490.85	62.83	80.34	2303.50	101.91	41.99	2306.44	97.78	96.03	2357.28	-136.20	85.45	2332.07	-124.27	110.07	2092.45	-126.76	217.40	2078.79	-136.68	277.63	2392.27	3.18	1461.82	0.00	0.00	0.00	2519.83	-27.37	1796.70	2510.20	83.28	1794.61	2112.13	-46.90	1789.52	2377.87	94.71	1802.78	659.59	-268.72	77.99	1258.31	-263.20	80.62	649.09
7.30000	2531.85	66.95	78.82	2490.89	62.89	80.27	2303.29	102.26	42.45	2306.18	98.44	96.60	2394.32	-140.99	91.10	2366.67	-129.12	106.16	2092.45	-126.76	217.40	2078.79	-136.68	277.63	2402.26	3.59	1461.80	0.00	0.00	0.00	2529.48	-27.44	1797.71	2518.85	83.20	1796.31	2112.13	-46.90	1789.52	2386.35	93.13	1802.86	659.51	-268.37	78.04	1258.25	-262.90	80.76	649.15
7.31000	2531.89	67.05	78.65	2490.66	63.00	80.06	2303.79	101.60	42.44	2306.74	98.02	96.92	2433.18	-146.02	91.84	2404.50	-133.72	104.48	2092.45	-126.76	217.40	2078.79	-136.68	277.63	2412.35	3.91	1461.77	0.00	0.00	0.00	2539.30	-27.39	1798.73	2527.59	83.11	1798.07	2112.13	-46.90	1789.52	2394.85	91.18	1802.88	659.49	-268.39	78.17	1258.02	-262.32	81.14	648.53
7.32000	2531.82	67.21	78.39	2490.87	63.15	80.03	2304.06	101.13	42.33	2307.23	97.63	97.38	2471.06	-151.04	92.21	2441.56	-138.47	102.71	2092.45	-126.76	217.40	2078.79	-136.68	277.63	2422.60	4.00	1461.66	0.00	0.00	0.00	2548.82	-27.34	1799.86	2536.53	83.12	1799.79	2112.13	-46.90	1789.52	2402.90	89.38	1802.72	659.53	-268.41	78.18	1258.14	-262.42	81.08	648.22
7.33000	2532.12	67.35	78.28	2491.11	63.23	80.02	2304.30	100.86	42.73	2303.71	98.10	104.80	2508.12	-156.04	92.56	2478.79	-143.17	101.23	2092.45	-126.76	217.40	2078.79	-136.68	277.63	2432.70	4.09	1461.49	0.00	0.00	0.00	2558.62	-27.17	1801.02	2544.65	83.13	1801.75	2112.13	-46.90	1789.52	2402.90	89.38	1802.72	659.47	-268.06	78.27	1258.30	-262.98	80.66	648.67
7.34000	2532.35	67.53	78.18	2491.68	63.32	80.20	2304.53	100.61	42.88	2303.50	97.71	105.97	2545.43	-160.91	93.42	2516.29	-147.82	100.52	2092.45	-126.76	217.40	2078.79	-136.68	277.63	2442.59	4.03	1461.28	0.00	0.00	0.00	2568.35	-26.88	1802.25	2553.10	83.23	1803.59	2112.13	-46.90	1789.52	2402.90	89.38	1802.72	659.52	-268.86	78.08	1258.37	-263.09	80.76	649.76
7.35000	2532.49	67.62	78.05	2491.58	63.37	80.11	2304.23	100.90	43.22	2304.20	97.36	106.84	2585.58	-166.15	88.65	2553.09	-152.44	100.12	2092.45	-126.76	217.40	2078.79	-136.68	277.63	2452.49	3.90	1461.03	0.00	0.00	0.00	2577.84	-26.51	1803.54	2561.56	83.45	1805.46	2112.13	-46.90	1789.52	2402.90	89.38	1802.72	659.42	-268.35	78.28	1258.29	-263.00	80.84	649.55
7.36000	2532.78	67.73	78.13	2491.66	63.56	80.12	2304.48	100.74	43.44	2304.21	96.94	106.98	2622.40	-170.90	90.05	2589.62	-156.83	100.25	2092.45	-126.76	217.40	2078.79	-136.68	277.63	2462.63	3.61	1460.74	0.00	0.00	0.00	2587.55	-25.98	1804.80	2569.54	83.70	1807.41	2112.13	-46.90	1789.52	2402.90	89.38	1802.72	659.54	-268.61	78.13	1258.01	-262.27	81.00	649.48
7.37000	2532.71	67.74	78.05	2491.51	63.63	80.00	2304.54	100.63	43.78	2302.84	97.39	107.03	2657.06	-174.37	99.53	2626.32	-160.86	101.15	2092.45	-126.76	217.40	2078.79	-136.68	277.63	2472.49	3.10	1460.38	0.00	0.00	0.00	2597.38	-25.29	1806.10	2577.11	84.09	1809.39	2112.13	-46.90	1789.52	2402.90	89.38	1802.72	659.53	-268.53	78.32	1258.04	-262.45	81.12	649.15
7.38000	2532.67	67.69	77.97	2491.95	63.56	80.08	2305.33	99.42	43.62	2303.29	97.12	107.72	2692.72	-178.35	102.68	2662.67	-164.56	102.45	2092.45	-126.76	217.40	2078.79	-136.68	277.63	2482.20	2.38	1460.00	0.00	0.00	0.00	2606.80	-24.52	1807.47	2584.80	84.46	1811.28	2112.13	-46.90	1789.52	2402.90	89.38	1802.72	659.50	-268.42	78.24	1258.05	-262.66	81.01	648.66
7.39000	2532.79	67.59	77.86	2492.41	63.67	80.11	2305.49	99.27	44.03	2303.93	97.41	108.66	2727.80	-182.45	105.16	2698.31	-168.18	103.81	2092.45	-126.76	217.40	2078.79	-136.68	277.63	2492.27	1.51	1459.51	0.00	0.00	0.00	2616.27	-23.61	1808.90	2592.30	84.90	1813.25	2112.13	-46.90	1789.52	2402.90	89.38	1802.72	659.56	-268.40	78.31	1258.31	-263.69	80.81	649.65
7.40000	2533.12	67.62	77.79	2492.23	63.75	79.73	2305.82	98.90	44.29	2304.76	97.15	109.56	2762.74	-186.07	108.42	2733.76	-171.54	105.88	2092.45	-126.76	217.40	2078.79	-136.68	277.63	2502.06	0.40	1458.97	0.00	0.00	0.00	2625.82	-22.62	1810.27	2599.72	85.37	1815.14	2112.13	-46.90	1789.52	2402.90	89.38	1802.72	659.62	-268.38	78.10	1258.37	-263.70	80.67	649.43
7.41000	2533.25	67.59	77.65	2492.49	63.83	79.75	2305.66	99.27	45.15	2304.69	97.13	110.21	2796.77	-189.50	112.90	2768.30	-174.54	109.13	2092.45	-126.76	217.40	2078.79	-136.68	277.63	2511.90	-0.84	1458.43	0.00	0.00	0.00	2635.54	-21.56	1811.58	2606.95	85.82	1816.92	2112.13	-46.90	1789.52	2402.90	89.38	1802.72	659.51	-267.91	78.24	1258.23	-262.76	80.80	649.04
7.42000	2533.39	67.56	77.52	2492.18	63.97	79.37	2306.04	98.78	45.55	2305.95	96.70	111.02	2830.60	-192.22	119.67	2801.87	-177.06	114.11	2092.45	-126.76	217.40	2078.79	-136.68	277.63	2522.04	-2.23	1457.82	0.00	0.00	0.00	2644.89	-20.51	1812.86	2614.25	86.15	1818.58	2112.13	-46.90	1789.52	2402.90	89.38	1802.72	659.40	-267.84	78.42	1258.29	-262.94	80.77	650.08
7.43000	2533.53	67.57	77.52	2492.32	64.11	79.31	2305.95	99.00	46.43	2305.91	97.59	112.43	2863.33	-194.36	128.45	2834.72	-178.98	121.07	2092.45	-126.76	217.40	2078.79	-136.68	277.63	2531.88	-3.82	1457.15	0.00	0.00	0.00	2653.99	-19.55	1814.09	2621.08	86.49	1820.19	2112.13	-46.90	1789.52	2402.90	89.38	1802.72	659.55	-268.53	78.19	1258.18	-263.14	80.86	650.23
7.44000	2533.28	67.63	77.33	2492.58	64.28	79.27	2306.57	98.35	46.93	2305.71	96.64	113.10	2894.18	-195.98	138.49	2866.58	-180.14	129.80	2092.45	-126.76	217.40	2078.79	-136.68	277.63	2541.89	-5.46	1456.40	0.00	0.00	0.00	2663.20	-18.60	1815.19	2627.95	86.67	1821.63	2112.13	-46.90	1789.52	2402.90	89.38	1802.72	659.61	-268.52	78.21	1258.13	-262.49	81.05	649.53
7.45000	2533.13	67.60	77.21	2492.08	64.41	78.83	2306.94	98.10	47.79	2306.48	97.61	114.74	2923.42	-196.71	149.33	2895.63	-181.02	138.74	2092.45	-126.76	217.40	2078.79	-136.68	277.63	2551.92	-7.16	1455.59	0.00	0.00	0.00	2672.39	-17.73	1816.19	2634.98	86.73	1822.81	2112.13	-46.90	1789.52	2402.90	89.38	1802.72	659.47	-268.56	78.32	1258.17	-262.55	80.90	649.43
7.46000	2533.00	67.69	77.09	2492.81	64.62	79.09	2307.50	97.68	48.81	2306.62	97.41	115.31	2950.87	-196.48	160.40	2922.86	-181.04	148.01	2092.45	-126.76	217.40	2078.79	-136.68	277.63	2561.97	-8.88	1454.69	0.00	0.00	0.00	2681.28	-17.03	1817.06	2641.50	86.64	1823.95	2112.13	-46.90	1789.52	2402.90	89.38	1802.72	659.50	-268.08	78.41	1258.30	-262.69	80.87	649.04
7.47000	2533.06	67.76	77.08	2492.95	64.79	79.03	2308.39	96.80	49.44	2308.07	97.60	117.09	2975.96	-195.37	171.13	2948.31	-180.21	157.39	2092.45	-126.76	217.40	2078.79	-136.68	277.63	2572.14	-10.60	1453.72	0.00	0.00	0.00	2689.96	-16.47	1817.80	2648.54	86.40	1824.78	2112.13	-46.90	1789.52	2402.90	89.38	1802.72	659.49	-268.36	78.32	1258.30	-263.16	80.79	649.79
7.48000	2533.01	67.77	77.05	2492.70	65.00	78.66	2309.15	96.14	50.34	2307.59	97.95	117.67	2998.62	-193.45	180.99	2970.60	-178.83	165.51	2092.45	-126.76	217.40	2078.79	-136.68	277.63	2582.23	-12.42	1452.70	0.00	0.00	0.00	2698.84	-16.08	1818.38	2655.46	85.99	1825.34	2112.13	-46.90	1789.52	2402.90	89.38	1802.72	659.49	-268.65	78.27	1258.02	-262.25	81.09	650.13
7.49000	2533.10	67.74	77.04	2493.16	65.09	78.77	2309.64	95.90	51.55	2308.52	97.65	119.53	3018.24	-191.50	189.25	2990.46	-177.15	172.60	2092.45	-126.76	217.40	2078.79	-136.68	277.63	2592.40	-14.27	1451.64	0.00	0.00	0.00	2707.62	-15.87	1818.83	2662.57	85.51	1825.74	2112.13	-46.90	1789.52	2402.90	89.38	1802.72	659.48	-268.03	78.43	1258.11	-262.61	80.94	649.41
7.50000	2533.05	67.82	76.97	2493.27	65.24	78.65	2310.07	95.93	52.99	2309.42	97.28	120.81	3035.72	-189.90	196.24	3013.69	-174.97	181.22	2092.45	-126.76	217.40	2078.79	-136.68	277.63	2602.72	-16.15	1450.58	0.00	0.00	0.00	2716.40	-15.85	1819.15	2669.38	84.76	1826.10	2112.13	-46.90	1789.52	2402.90	89.38	1802.72	659.50	-268.36	78.23	1258.14	-263.13	80.90	649.12
7.51000	2532.97	67.82	76.88	2493.36	65.34	78.50	2310.35	95.97	54.55	2311.23	97.04	122.67	3050.45	-188.93	201.11	3027.67	-172.50	186.32	2092.45	-126.76	217.40	2078.79	-136.68	277.63	2612.81	-18.08	1449.57	0.00	0.00	0.00	2725.00	-16.01	1819.41	2676.21	83.86	1826.30	2112.13	-46.90	1789.52	2402.90	89.38	1802.72	659.54	-268.61	78.24	1258.25	-262.82	80.92	649.27
7.52000	2533.26	67.85	76.95	2493.37	65.47	78.29	2311.85	94.98	55.80	2312.13	97.18	124.36	3062.64	-188.03	203.16	3035.23	-170.05	188.01	2092.45	-126.76	217.40	2078.79	-136.68	277.63	2623.00	-19.99	1448.60	0.00	0.00	0.00	2733.77	-16.33	1819.57	2683.78	82.82	1826.29	2112.13	-46.90	1789.52	2402.90	89.38	1802.72	659.54	-268.60	78.21	1258.34	-263.16	80.70	649.38
7.53000	2533.18	67.86	76.84	2493.64	65.53	78.31	2311.81	95.70	57.67	2312.57	97.47	126.38	3072.74	-186.17	201.94	3039.19	-167.95	186.41	2092.45	-126.76	217.40	2078.79	-136.68	277.63	2633.42	-21.94	1447.67	0.00	0.00	0.00	2742.49	-16.83	1819.72	2691.30	81.74	1826.25	2112.13	-46.90	1789.52	2402.90	89.38	1802.72	659.47	-268.20	78.26	1258.33	-263.46	80.71	649.53
7.54000	2533.38	67.86	76.94	2493.77	65.66	78.21	2311.97	96.50	59.72	2313.75	97.85	128.31	3080.88	-183.95	197.38	3042.39	-166.52	181.63	2092.45	-126.76	217.40	2078.79	-136.68	277.63	2643.65	-23.92	1446.81	0.00	0.00	0.00	2751.17	-17.50	1819.81	2698.88	80.43	1826.08	2112.13	-46.90	1789.52	2402.90	89.38	1802.72	659.49	-268.17	78.28	1258.27	-263.57	80.78	649.98
7.55000	2533.59	67.92	77.00	2494.25	65.69	78.35	2312.48	97.00	61.66	2316.02	97.84	130.30	3086.24	-181.96	188.40	3047.63	-166.09	173.78	2092.45	-126.76	217.40	2078.79	-136.68	277.63	2653.77	-25.94	1446.00	0.00	0.00	0.00	2759.94	-18.35	1819.84	2706.42	78.97	1825.91	2112.13	-46.90	1789.52	2402.90	89.38	1802.72	659.48	-267.82	78.19	1258.20	-262.49	80.88	649.11
7.56000	2533.25	67.89	76.79	2493.92	65.84	78.04	2313.77	96.68	63.34	2317.65	99.22	133.34	3091.03	-180.34	178.95	3057.76	-166.97	162.97	2092.45	-126.76	217.40	2078.79	-136.68	277.63	2664.08	-28.01	1445.23	0.00	0.00	0.00	2768.60	-19.36	1819.84	2713.97	77.35	1825.66	2112.13	-46.90	1789.52	2402.90	89.38	1802.72	659.59	-268.32	78.02	1258.34	-262.78	80.89	648.91
7.57000	2533.18	67.87	76.73	2494.49	65.92	78.17	2314.97	96.56	65.60	2318.33	99.91	135.36	3097.53	-181.13	168.94	3070.38	-166.70	154.47	2092.45	-126.76	217.40	2078.79	-136.68	277.63	2674.62	-30.07	1444.46	0.00	0.00	0.00	2777.26	-20.53	1819.86	2721.86	75.71	1825.36	2112.13	-46.90	1789.52	2402.90	89.38	1802.72	659.48	-268.57	78.25	1258.33	-263.20	80.74	648.91
7.58000	2533.19	67.87	76.72	2494.59	65.92	78.17	2315.59	97.75	68.58	2320.02	101.12	138.92	3106.43	-185.11	156.02	3078.33	-169.90	144.61	2092.45	-126.76	217.40	2078.79	-136.68	277.63	2684.91	-32.31	1443.82	0.00	0.00	0.00	2786.18	-21.73	1820.06	2729.59	73.98	1825.19	2112.13	-46.90	1789.52	2402.90	89.38	1802.72	659.45	-268.44	78.32	1258.22	-262.79	80.89	649.06
7.59000	2533.23	67.85	76.71	2494.34	65.86	77.87	2318.14	96.96	71.26	2322.51	101.60	142.00	3114.35	-187.26	143.78	3085.29	-171.76	134.71	2092.45	-126.76	217.40	2078.79	-136.68	277.63	2695.27	-34.64	1443.48	0.00	0.00	0.00	2795.17	-22.92	1820.66	2737.73	72.20	1825.27	2112.13	-46.90	1789.52	2402.90	89.38	1802.72	659.51	-268.60	78.04	1258.32	-262.72	80.69	648.46
7.60000	2533.38	67.81	76.71	2494.47	65.74	77.80	2319.15	98.02	75.25	2325.71	101.69	145.74	3120.78	-187.83	132.10	3091.03	-172.40	124.88	2092.45	-126.76	217.40	2078.79	-136.68	277.63	2705.24	-37.04	1443.63	0.00	0.00	0.00	2804.06	-24.18	1821.63	2745.79	70.38	1825.76	2112.13	-46.90	1789.52	2402.90	89.38	1802.72	659.55	-268.99	78.10	1258.22	-262.86	80.76	648.50
7.61000	2533.62	67.77	76.75	2495.10	65.75	77.97	2321.89	97.04	79.15	2328.46	102.85	150.65	3126.36	-187.27	120.03	3095.78	-172.35	114.90	2092.45	-126.76	217.40	2078.79	-136.68	277.63	2714.98	-39.55	1444.31	0.00	0.00	0.00	2813.19	-25.57	1822.70	2754.27	68.50	1826.41	2112.13	-46.90	1789.52	2402.90	89.38	1802.72	659.49	-268.63	78.18	1258.15	-262.78	80.83	648.50
7.62000	2533.72	67.71	76.77	2495.54	65.53	77.99	2323.49	98.30	84.18	2337.12	103.79	145.04	3132.98	-184.84	111.02	3100.58	-170.69	107.59	2092.45	-126.76	217.40	2078.79	-136.68	277.63	2724.49	-42.03	1445.44	0.00	0.00	0.00	2822.22	-27.09	1823.85	2762.68	66.51	1827.29	2112.13	-46.90	1789.52	2402.90	89.38	1802.72	659.51	-268.45	78.09	1258.09	-262.43	81.03	648.49
7.63000	2534.00	67.65	76.93	2495.74	65.32	77.95	2326.23	98.66	89.30	2341.42	104.70	149.60	3136.66	-182.23	104.89	3103.33	-168.42	102.42	2092.45	-126.76	217.40	2078.79	-136.68	277.63	2734.11	-44.57	1446.87	0.00	0.00	0.00	2831.06	-28.78	1825.15	2770.97	64.44	1828.33	2112.13	-46.90	1789.52	2402.90	89.38	1802.72	659.50	-268.70	78.02	1258.14	-263.74	81.01	648.63
7.64000	2533.92	67.60	76.83	2496.15	65.02	77.97	2330.49	98.01	94.69	2346.33	105.89	155.13	3138.01	-180.69	100.51	3104.39	-166.87	98.95	2092.45	-126.76	217.40	2078.79	-136.68	277.63	2743.90	-47.11	1448.56	0.00	0.00	0.00	2840.13	-30.57	1826.70	2778.96	62.26	1829.71	2112.13	-46.90	1789.52	2402.90	89.38	1802.72	659.56	-268.43	78.06	1258.06	-263.12	81.08	649.01
7.65000	2534.13	67.57	76.92	2496.52	64.69	77.89	2334.60	98.74	101.31	2352.03	107.57	161.53	3139.18	-180.27	98.49	3105.10	-166.45	97.41	2092.45	-126.76	217.40	2078.79	-136.68	277.63	2753.59	-49.57	1450.56	0.00	0.00	0.00	2849.27	-32.42	1828.54	2787.71	60.06	1831.33	2112.13	-46.90	1789.52	2402.90	89.38	1802.72	659.51	-268.57	78.24	1258.06	-262.78	80.97	648.46
7.66000	2534.34	67.54	77.00	2497.14	64.20	77.91	2338.54	100.99	109.16	2360.27	107.58	167.77	3139.24	-180.17	96.78	3105.52	-166.26	96.45	2092.45	-126.76	217.40	2078.79	-136.68	277.63	2763.18	-51.80	1452.82	0.00	0.00	0.00	2858.33	-34.39	1830.63	2796.27	57.77	1833.27	2112.13	-46.90	1789.52	2402.90	89.38	1802.72	659.46	-268.44	78.27	1258.24	-263.24	80.77	648.76
7.67000	2534.46	67.59	76.94	2498.05	63.90	77.93	2346.25	99.63	116.37	2369.17	108.18	174.33	3139.42	-180.04	95.75	3105.78	-166.04	95.78	2092.45	-126.76	217.40	2078.79	-136.68	277.63	2772.64	-53.75	1455.25	0.00	0.00	0.00	2867.57	-36.40	1832.85	2804.44	55.39	1835.42	2112.13	-46.90	1789.52	2402.90	89.38	1802.72	659.56	-268.33	78.15	1258.11	-263.11	81.03	649.42
7.68000	2534.98	67.75	76.93	2498.90	63.70	77.80	2353.14	100.06	124.76	2378.79	109.61	181.38	3139.69	-179.91	95.37	3105.80	-166.02	95.34	2092.45	-126.76	217.40	2078.79	-136.68	277.63	2781.93	-55.48	1457.73	0.00	0.00	0.00	2876.26	-38.62	1835.21	2812.90	52.91	1837.71	2112.13	-46.90	1789.52	2402.90	89.38	1802.72	659.54	-268.48	78.09	1258.19	-262.78	80.93	648.81
7.69000	2535.33	68.14	76.71	2500.16	63.60	77.95	2360.70	100.92	133.70	2390.07	110.40	188.16	3139.75	-179.90	95.02	3105.83	-166.04	95.03	2092.45	-126.76	217.40	2078.79	-136.68	277.63	2791.20	-57.10	1460.09	0.00	0.00	0.00	2885.03	-40.93	1837.59	2821.11	50.39	1840.12	2112.13	-46.90	1789.52	2402.90	89.38	1802.72	659.55	-268.42	78.20	1258.36	-263.14	80.73	648.13
7.70000	2536.60	68.35	76.29	2502.69	63.39	78.50	2368.17	101.25	143.66	2401.55	110.98	195.39	3139.52	-179.87	94.54	3105.75	-165.98	94.66	2092.45	-126.76	217.40	2078.79	-136.68	277.63	2800.45	-58.62	1462.31	0.00	0.00	0.00	2893.60	-43.31	1839.89	2829.12	47.74	1842.47	2112.13	-46.90	1789.52	2402.90	89.38	1802.72	659.52	-268.61	78.18	1258.24	-263.17	80.83	649.29
7.71000	2538.58	68.45	75.49	2506.14	63.36	79.40	2377.60	101.06	153.87	2413.29	111.63	203.57	3139.63	-179.77	94.26	3105.71	-165.98	94.36	2092.45	-126.76	217.40	2078.79	-136.68	277.63	2809.79	-60.10	1464.27	0.00	0.00	0.00	2901.95	-45.68	1842.13	2837.68	45.14	1844.68	2112.13	-46.90	1789.52	2402.90	89.38	1802.72	659.52	-268.18	78.17	1258.31	-263.10	80.86	649.24
7.72000	2541.03	68.44	74.69	2510.73	63.42	81.33	2387.76	101.03	165.43	2426.65	110.70	211.81	3139.71	-179.75	93.82	3105.79	-166.00	94.03	2092.45	-126.76	217.40	2078.79	-136.68	277.63	2819.10	-61.50	1465.88	0.00	0.00	0.00	2910.32	-48.01	1844.21	2845.66	42.47	1846.74	2112.13	-46.90	1789.52	2402.90	89.38	1802.72	659.51	-268.39	78.29	1258.20	-263.29	80.95	649.08
7.73000	2544.52	68.61	74.33	2515.10	63.60	83.93	2399.67	100.41	176.89	2426.65	110.70	211.81	3139.90	-179.72	93.21	3106.00	-166.00	93.59	2092.45	-126.76	217.40	2078.79	-136.68	277.63	2828.29	-62.75	1467.18	0.00	0.00	0.00	2918.36	-50.44	1846.16	2853.39	39.87	1848.72	2112.13	-46.90	1789.52	2402.90	89.38	1802.72	659.51	-268.55	78.14	1257.98	-262.97	81.15	649.58
7.74000	2549.05	69.37	74.48	2520.62	64.09	87.69	2412.65	99.37	188.28	2426.65	110.70	211.81	3140.16	-179.59	92.44	3106.32	-165.98	93.17	2092.45	-126.76	217.40	2078.79	-136.68	277.63	2837.55	-63.84	1468.11	0.00	0.00	0.00	2926.25	-52.89	1847.97	2861.50	37.46	1850.54	2112.13	-46.90	1789.52	2402.90	89.38	1802.72	659.56	-268.18	78.18	1258.10	-263.16	80.99	649.12
7.75000	2554.01	70.91	74.78	2526.88	64.88	92.34	2424.13	100.14	200.31	2426.65	110.70	211.81	3140.14	-179.63	91.58	3106.56	-166.00	92.68	2092.45	-126.76	217.40	2078.79	-136.68	277.63	2846.75	-64.80	1468.72	0.00	0.00	0.00	2934.34	-55.17	1849.58	2869.32	35.07	1852.16	2112.13	-46.90	1789.52	2402.90	89.38	1802.72	659.50	-268.11	78.33	1258.50	-263.48	80.61	649.41
7.76000	2561.27	72.89	75.19	2534.74	66.15	97.74	2439.09	96.05	209.75	2426.65	110.70	211.81	3140.32	-179.53	90.85	3106.81	-165.98	92.27	2092.45	-126.76	217.40	2078.79	-136.68	277.63	2856.00	-65.66	1469.14	0.00	0.00	0.00	2942.10	-57.30	1851.09	2876.74	32.69	1853.69	2112.13	-46.90	1789.52	2402.90	89.38	1802.72	659.62	-268.72	78.18	1258.41	-262.98	80.74	649.72
7.77000	2570.98	76.68	76.81	2545.49	68.54	103.60	2439.09	96.05	209.75	2426.65	110.70	211.81	3140.68	-179.45	90.43	3107.02	-165.99	91.84	2092.45	-126.76	217.40	2078.79	-136.68	277.63	2864.88	-66.51	1469.39	0.00	0.00	0.00	2949.74	-59.33	1852.50	2884.38	30.45	1855.04	2112.13	-46.90	1789.52	2402.90	89.38	1802.72	659.55	-268.70	78.24	1258.21	-263.06	80.79	649.50
7.78000	2583.83	81.05	83.22	2558.90	71.68	110.04	2439.09	96.05	209.75	2426.65	110.70	211.81	3140.77	-179.35	89.66	3107.30	-165.96	91.43	2092.45	-126.76	217.40	2078.79	-136.68	277.63	2873.40	-67.37	1469.58	0.00	0.00	0.00	2957.50	-61.30	1853.80	2891.92	28.39	1856.22	2112.13	-46.90	1789.52	2402.90	89.38	1802.72	659.48	-268.53	78.24	1258.24	-263.09	80.74	648.75
7.79000	2599.75	85.50	89.57	2574.76	74.87	115.95	2439.09	96.05	209.75	2426.65	110.70	211.81	3140.77	-179.37	88.87	3107.59	-166.01	91.06	2092.45	-126.76	217.40	2078.79	-136.68	277.63	2881.75	-68.18	1469.71	0.00	0.00	0.00	2964.90	-63.12	1855.03	2899.34	26.53	1857.22	2112.13	-46.90	1789.52	2402.90	89.38	1802.72	659.50	-268.23	78.36	1258.19	-262.92	80.97	649.69
7.80000	2617.37	89.87	94.86	2592.87	78.05	121.25	2439.09	96.05	209.75	2426.65	110.70	211.81	3141.33	-179.25	88.50	3107.89	-166.04	90.73	2092.45	-126.76	217.40	2078.79	-136.68	277.63	2889.94	-68.97	1469.81	0.00	0.00	0.00	2972.31	-64.71	1856.10	2906.97	24.87	1858.07	2112.13	-46.90	1789.52	2402.90	89.38	1802.72	659.50	-268.44	78.17	1258.19	-263.08	80.82	649.42
7.81000	2636.15	93.51	99.16	2612.10	80.88	125.59	2439.09	96.05	209.75	2426.65	110.70	211.81	3141.54	-179.06	88.05	3108.10	-166.07	90.41	2092.45	-126.76	217.40	2078.79	-136.68	277.63	2897.68	-69.76	1469.95	0.00	0.00	0.00	2980.03	-65.98	1857.01	2914.30	23.35	1858.84	2112.13	-46.90	1789.52	2402.90	89.38	1802.72	659.55	-268.29	78.10	1258.38	-263.20	80.70	648.78
7.82000	2656.39	96.65	102.88	2632.08	83.16	128.88	2439.09	96.05	209.75	2426.65	110.70	211.81	3141.58	-179.00	87.48	3108.19	-166.14	90.06	2092.45	-126.76	217.40	2078.79	-136.68	277.63	2905.38	-70.49	1470.07	0.00	0.00	0.00	2987.58	-67.07	1857.85	2921.32	21.96	1859.49	2112.13	-46.90	1789.52	2402.90	89.38	1802.72	659.54	-268.32	78.11	1258.40	-263.02	80.68	648.83
7.83000	2677.53	99.31	105.71	2652.95	85.15	131.12	2439.09	96.05	209.75	2426.65	110.70	211.81	3141.81	-178.98	87.19	3108.40	-166.16	89.85	2092.45	-126.76	217.40	2078.79	-136.68	277.63	2912.69	-71.22	1470.27	0.00	0.00	0.00	2995.02	-67.98	1858.61	2928.19	20.67	1860.13	2112.13	-46.90	1789.52	2402.90	89.38	1802.72	659.56	-268.54	78.16	1258.25	-262.84	80.87	648.27
7.84000	2699.48	101.74	107.52	2675.17	86.91	132.76	2439.09	96.05	209.75	2426.65	110.70	211.81	3141.94	-178.88	86.90	3108.61	-166.18	89.71	2092.45	-126.76	217.40	2078.79	-136.68	277.63	2919.91	-71.99	1470.44	0.00	0.00	0.00	3002.60	-68.71	1859.29	2935.67	19.72	1860.57	2112.13	-46.90	1789.52	2402.90	89.38	1802.72	659.54	-268.98	78.15	1258.22	-263.13	80.85	649.42
7.85000	2722.83	103.94	108.78	2697.82	88.43	133.19	2439.09	96.05	209.75	2426.65	110.70	211.81	3142.02	-178.89	86.58	3108.76	-166.19	89.55	2092.45	-126.76	217.40	2078.79	-136.68	277.63	2926.66	-72.94	1470.54	0.00	0.00	0.00	3010.12	-69.28	1859.90	2942.49	18.91	1860.99	2112.13	-46.90	1789.52	2402.90	89.38	1802.72	659.64	-268.83	78.06	1258.32	-263.03	80.67	649.26
7.86000	2746.97	105.90	109.06	2721.70	89.71	132.93	2439.09	96.05	209.75	2426.65	110.70	211.81	3142.42	-178.73	86.60	3108.93	-166.22	89.43	2092.45	-126.76	217.40	2078.79	-136.68	277.63	2933.42	-74.07	1470.63	0.00	0.00	0.00	3017.49	-69.66	1860.46	2949.27	18.23	1861.30	2112.13	-46.90	1789.52	2402.90	89.38	1802.72	659.57	-268.52	78.19	1258.48	-263.26	80.54	648.54
7.87000	2772.33	107.46	108.75	2746.39	90.78	131.70	2439.09	96.05	209.75	2426.65	110.70	211.81	3142.54	-178.69	86.38	3108.98	-166.28	89.28	2092.45	-126.76	217.40	2078.79	-136.68	277.63	2940.08	-75.52	1470.75	0.00	0.00	0.00	3024.85	-69.84	1860.94	2956.12	17.76	1861.47	2112.13	-46.90	1789.52	2402.90	89.38	1802.72	659.57	-268.51	77.91	1258.29	-263.02	80.83	649.11
7.88000	2799.21	108.65	108.02	2772.31	91.60	129.95	2439.09	96.05	209.75	2426.65	110.70	211.81	3142.95	-178.59	86.41	3109.15	-166.28	89.22	2092.45	-126.76	217.40	2078.79	-136.68	277.63	2946.62	-77.17	1470.91	0.00	0.00	0.00	3032.04	-69.82	1861.36	2962.77	17.41	1861.58	2112.13	-46.90	1789.52	2402.90	89.38	1802.72	659.52	-268.84	78.19	1258.32	-263.45	80.74	649.41
7.89000	2827.49	109.55	107.02	2799.48	92.21	127.73	2439.09	96.05	209.75	2426.65	110.70	211.81	3143.05	-178.58	86.25	3109.24	-166.31	89.12	2092.45	-126.76	217.40	2078.79	-136.68	277.63	2953.38	-78.82	1471.12	0.00	0.00	0.00	3039.03	-69.65	1861.79	2969.42	17.20	1861.62	2112.13	-46.90	1789.52	2402.90	89.38	1802.72	659.53	-268.80	78.14	1258.25	-263.52	80.67	649.56
7.90000	2856.56	110.15	105.68	2828.11	92.67	125.47	2439.09	96.05	209.75	2426.65	110.70	211.81	3143.34	-178.54	86.17	3109.42	-166.34	89.06	2092.45	-126.76	217.40	2078.79	-136.68	277.63	2960.19	-80.39	1471.37	0.00	0.00	0.00	3046.15	-69.30	1862.16	2975.66	17.10	1861.69	2112.13	-46.90	1789.52	2402.90	89.38	1802.72	659.51	-268.59	78.39	1258.28	-263.37	80.67	649.65
7.91000	2886.91	110.72	104.43	2857.37	93.10	122.95	2439.09	96.05	209.75	2426.65	110.70	211.81	3143.28	-178.48	85.89	3109.44	-166.39	88.91	2092.45	-126.76	217.40	2078.79	-136.68	277.63	2966.92	-81.96	1471.64	0.00	0.00	0.00	3053.29	-68.78	1862.53	2981.86	17.12	1861.72	2112.13	-46.90	1789.52	2402.90	89.38	1802.72	659.51	-268.73	78.22	1258.27	-263.21	80.71	650.26
7.92000	2918.28	111.42	103.36	2888.12	93.68	120.76	2439.09	96.05	209.75	2426.65	110.70	211.81	3143.13	-178.48	85.58	3109.52	-166.43	88.83	2092.45	-126.76	217.40	2078.79	-136.68	277.63	2973.86	-83.49	1471.94	0.00	0.00	0.00	3060.21	-68.17	1862.95	2988.08	17.24	1861.79	2112.13	-46.90	1789.52	2402.90	89.38	1802.72	659.60	-268.95	78.09	1258.13	-262.83	80.98	649.91
7.93000	2949.91	112.31	102.14	2918.96	94.43	118.24	2439.09	96.05	209.75	2426.65	110.70	211.81	3143.36	-178.47	85.48	3109.71	-166.47	88.79	2092.45	-126.76	217.40	2078.79	-136.68	277.63	2980.71	-85.08	1472.28	0.00	0.00	0.00	3067.05	-67.47	1863.42	2994.03	17.33	1861.94	2112.13	-46.90	1789.52	2402.90	89.38	1802.72	659.55	-268.54	78.15	1258.17	-262.84	81.00	649.49
7.94000	2981.65	113.39	101.20	2950.85	95.42	116.24	2439.09	96.05	209.75	2426.65	110.70	211.81	3143.33	-178.34	85.31	3109.77	-166.51	88.70	2092.45	-126.76	217.40	2078.79	-136.68	277.63	2987.73	-86.57	1472.66	0.00	0.00	0.00	3074.01	-66.69	1863.95	3000.31	17.58	1862.00	2112.13	-46.90	1789.52	2402.90	89.38	1802.72	659.54	-268.78	78.03	1258.23	-262.80	80.86	648.80
7.95000	3014.61	114.77	101.41	2981.78	96.55	113.71	2439.09	96.05	209.75	2426.65	110.70	211.81	3143.51	-178.25	85.27	3109.87	-166.51	88.66	2092.45	-126.76	217.40	2078.79	-136.68	277.63	2994.89	-87.95	1473.07	0.00	0.00	0.00	3080.66	-65.89	1864.54	3006.24	17.72	1862.14	2112.13	-46.90	1789.52	2402.90	89.38	1802.72	659.53	-268.63	78.22	1258.09	-262.95	80.96	649.21
7.96000	3047.77	116.43	102.20	3014.42	97.98	112.70	2439.09	96.05	209.75	2426.65	110.70	211.81	3143.41	-178.23	85.15	3109.91	-166.56	88.61	2092.45	-126.76	217.40	2078.79	-136.68	277.63	3002.51	-89.04	1473.51	0.00	0.00	0.00	3086.82	-65.11	1865.27	3012.02	18.00	1862.34	2112.13	-46.90	1789.52	2402.90	89.38	1802.72	659.48	-268.18	78.30	1258.14	-262.93	80.96	648.93
7.97000	3080.25	118.45	103.16	3046.97	99.70	112.20	2439.09	96.05	209.75	2426.65	110.70	211.81	3143.53	-178.12	85.14	3110.05	-166.57	88.65	2092.45	-126.76	217.40	2078.79	-136.68	277.63	3010.40	-89.91	1473.96	0.00	0.00	0.00	3092.98	-64.30	1866.02	3017.55	18.26	1862.61	2112.13	-46.90	1789.52	2402.90	89.38	1802.72	659.44	-268.14	78.39	1258.21	-262.90	80.80	649.05
7.98000	3112.30	120.88	104.73	3078.93	101.77	111.68	2439.09	96.05	209.75	2426.65	110.70	211.81	3143.41	-178.12	85.04	3110.07	-166.62	88.63	2092.45	-126.76	217.40	2078.79	-136.68	277.63	3018.18	-90.58	1474.40	0.00	0.00	0.00	3099.18	-63.45	1866.75	3023.39	18.54	1862.84	2112.13	-46.90	1789.52	2402.90	89.38	1802.72	659.46	-268.87	78.18	1258.11	-262.73	80.97	649.53
7.99000	3143.54	123.76	106.28	3110.28	104.16	111.60	2439.09	96.05	209.75	2426.65	110.70	211.81	3143.49	-178.04	84.97	3110.05	-166.74	88.59	2092.45	-126.76	217.40	2078.79	-136.68	277.63	3026.12	-91.07	1474.83	0.00	0.00	0.00	3105.22	-62.60	1867.47	3028.91	18.84	1863.12	2112.13	-46.90	1789.52	2402.90	89.38	1802.72	659.53	-268.84	78.28	1258.29	-263.02	80.82	649.61
8.00000	3175.29	127.04	109.40	3140.70	106.84	111.44	2439.09	96.05	209.75	2426.65	110.70	211.81	3143.49	-177.94	84.97	3109.95	-166.83	88.52	2092.45	-126.76	217.40	2078.79	-136.68	277.63	3034.09	-91.44	1475.28	0.00	0.00	0.00	3111.12	-61.76	1868.17	3034.34	19.13	1863.37	2112.13	-46.90	1789.52	2402.90	89.38	1802.72	659.64	-268.89	78.00	1258.32	-263.52	80.81	649.95
8.01000	3206.65	130.58	112.87	3172.09	109.76	112.82	2439.09	96.05	209.75	2426.65	110.70	211.81	3143.78	-177.92	85.15	3110.11	-166.89	88.60	2092.45	-126.76	217.40	2078.79	-136.68	277.63	3042.22	-91.62	1475.73	0.00	0.00	0.00	3117.13	-60.93	1868.86	3039.94	19.47	1863.59	2112.13	-46.90	1789.52	2402.90	89.38	1802.72	659.63	-268.88	77.77	1258.19	-262.58	80.89	649.76
8.02000	3235.81	134.12	115.53	3172.09	109.76	112.82	2439.09	96.05	209.75	2426.65	110.70	211.81	3143.73	-177.96	85.17	3110.22	-166.99	88.62	2092.45	-126.76	217.40	2078.79	-136.68	277.63	3050.53	-91.58	1476.15	0.00	0.00	0.00	3123.27	-60.05	1869.51	3045.66	19.84	1863.77	2112.13	-46.90	1789.52	2402.90	89.38	1802.72	659.48	-268.66	78.24	1257.95	-262.49	81.09	649.33
8.03000	3235.81	134.12	115.53	3172.09	109.76	112.82	2439.09	96.05	209.75	2426.65	110.70	211.81	3143.75	-178.00	85.12	3110.30	-167.10	88.61	2092.45	-126.76	217.40	2078.79	-136.68	277.63	3058.60	-91.44	1476.51	0.00	0.00	0.00	3129.01	-59.23	1870.21	3050.92	20.21	1864.04	2112.13	-46.90	1789.52	2402.90	89.38	1802.72	659.46	-268.40	78.27	1258.11	-262.74	80.89	649.22
8.04000	3235.81	134.12	115.53	3172.09	109.76	112.82	2439.09	96.05	209.75	2426.65	110.70	211.81	3143.68	-178.14	85.01	3110.16	-167.22	88.46	2092.45	-126.76	217.40	2078.79	-136.68	277.63	3066.35	-91.25	1476.79	0.00	0.00	0.00	3134.71	-58.42	1870.93	3056.38	20.56	1864.21	2112.13	-46.90	1789.52	2402.90	89.38	1802.72	659.50	-268.54	78.17	1258.32	-263.49	80.77	649.23
8.05000	3235.81	134.12	115.53	3172.09	109.76	112.82	2439.09	96.05	209.75	2426.65	110.70	211.81	3143.70	-178.29	84.95	3110.24	-167.30	88.50	2092.45	-126.76	217.40	2078.79	-136.68	277.63	3074.11	-91.00	1476.97	0.00	0.00	0.00	3140.43	-57.58	1871.66	3061.80	20.84	1864.43	2112.13	-46.90	1789.52	2402.90	89.38	1802.72	659.49	-268.60	78.19	1258.38	-263.54	80.70	649.44
8.06000	3235.81	134.12	115.53	3172.09	109.76	112.82	2439.09	96.05	209.75	2426.65	110.70	211.81	3143.75	-178.39	84.89	3110.06	-167.44	88.32	2092.45	-126.76	217.40	2078.79	-136.68	277.63	3081.62	-90.76	1477.05	0.00	0.00	0.00	3146.28	-56.75	1872.30	3067.34	21.04	1864.57	2112.13	-46.90	1789.52	2402.90	89.38	1802.72	659.49	-268.99	78.23	1258.20	-262.97	80.85	649.22
8.07000	3235.81	134.12	115.53	3172.09	109.76	112.82	2439.09	96.05	209.75	2426.65	110.70	211.81	3143.44	-178.64	84.59	3110.00	-167.53	88.30	2092.45	-126.76	217.40	2078.79	-136.68	277.63	3089.18	-90.44	1476.99	0.00	0.00	0.00	3152.10	-55.93	1872.84	3067.34	21.04	1864.57	2112.13	-46.90	1789.52	2402.90	89.38	1802.72	659.57	-268.67	78.26	1258.17	-262.92	80.83	648.62
8.08000	3235.81	134.12	115.53	3172.09	109.76	112.82	2439.09	96.05	209.75	2426.65	110.70	211.81	3143.39	-178.72	84.55	3110.06	-167.58	88.35	2092.45	-126.76	217.40	2078.79	-136.68	277.63	3096.62	-89.96	1476.78	0.00	0.00	0.00	3158.06	-55.11	1873.26	3067.34	21.04	1864.57	2112.13	-46.90	1789.52	2402.90	89.38	1802.72	659.53	-268.06	78.31	1258.37	-263.16	80.72	648.74
8.09000	3235.81	134.12	115.53	3172.09	109.76	112.82	2439.09	96.05	209.75	2426.65	110.70	211.81	3143.45	-178.77	84.60	3110.09	-167.62	88.39	2092.45	-126.76	217.40	2078.79	-136.68	277.63	3103.77	-89.44	1476.39	0.00	0.00	0.00	3163.84	-54.32	1873.62	3067.34	21.04	1864.57	2112.13	-46.90	1789.52	2402.90	89.38	1802.72	659.50	-268.54	78.09	1258.31	-263.41	80.81	648.79
8.10000	3235.81	134.12	115.53	3172.09	109.76	112.82	2439.09	96.05	209.75	2426.65	110.70	211.81	3143.37	-178.88	84.58	3110.15	-167.69	88.43	2092.45	-126.76	217.40	2078.79	-136.68	277.63	3110.81	-88.86	1475.84	0.00	0.00	0.00	3169.49	-53.53	1873.89	3067.34	21.04	1864.57	2112.13	-46.90	1789.52	2402.90	89.38	1802.72	659.48	-268.65	78.35	1258.20	-263.08	80.88	648.93
8.11000	3235.81	134.12	115.53	3172.09	109.76	112.82	2439.09	96.05	209.75	2426.65	110.70	211.81	3143.37	-178.91	84.57	3110.19	-167.74	88.45	2092.45	-126.76	217.40	2078.79	-136.68	277.63	3117.84	-88.26	1475.14	0.00	0.00	0.00	3175.12	-52.73	1874.11	3067.34	21.04	1864.57	2112.13	-46.90	1789.52	2402.90	89.38	1802.72	659.61	-269.06	78.13	1258.15	-263.38	80.93	648.99
8.12000	3235.81	134.12	115.53	3172.09	109.76	112.82	2439.09	96.05	209.75	2426.65	110.70	211.81	3143.63	-178.91	84.73	3110.19	-167.78	88.45	2092.45	-126.76	217.40	2078.79	-136.68	277.63	3124.95	-87.70	1474.31	0.00	0.00	0.00	3180.78	-51.90	1874.26	3067.34	21.04	1864.57	2112.13	-46.90	1789.52	2402.90	89.38	1802.72	659.52	-268.55	78.19	1258.19	-263.07	80.87	649.82
8.13000	3235.81	134.12	115.53	3172.09	109.76	112.82	2439.09	96.05	209.75	2426.65	110.70	211.81	3143.52	-178.93	84.70	3110.11	-167.84	88.40	2092.45	-126.76	217.40	2078.79	-136.68	277.63	3132.06	-87.07	1473.40	0.00	0.00	0.00	3186.26	-51.04	1874.42	3067.34	21.04	1864.57	2112.13	-46.90	1789.52	2402.90	89.38	1802.72	659.59	-267.97	78.35	1258.11	-263.07	81.02	649.16
8.14000	3235.81	134.12	115.53	3172.09	109.76	112.82	2439.09	96.05	209.75	2426.65	110.70	211.81	3143.80	-178.91	84.89	3110.10	-167.86	88.39	2092.45	-126.76	217.40	2078.79	-136.68	277.63	3139.24	-86.25	1472.44	0.00	0.00	0.00	3191.66	-50.17	1874.56	3067.34	21.04	1864.57	2112.13	-46.90	1789.52	2402.90	89.38	1802.72	659.60	-268.53	78.11	1258.07	-262.97	81.16	649.58
8.15000	3235.81	134.12	115.53	3172.09	109.76	112.82	2439.09	96.05	209.75	2426.65	110.70	211.81	3143.53	-178.95	84.66	3110.05	-167.94	88.33	2092.45	-126.76	217.40	2078.79	-136.68	277.63	3146.36	-85.28	1471.43	0.00	0.00	0.00	3197.18	-49.25	1874.69	3067.34	21.04	1864.57	2112.13	-46.90	1789.52	2402.90	89.38	1802.72	659.58	-268.56	78.07	1258.44	-263.44	80.70	648.58
8.16000	3235.81	134.12	115.53	3172.09	109.76	112.82	2439.09	96.05	209.75	2426.65	110.70	211.81	3143.78	-178.90	84.82	3110.06	-168.00	88.31	2092.45	-126.76	217.40	2078.79	-136.68	277.63	3153.61	-84.26	1470.40	0.00	0.00	0.00	3197.18	-49.25	1874.69	3067.34	21.04	1864.57	2112.13	-46.90	1789.52	2402.90	89.38	1802.72	659.63	-268.80	78.04	1258.24	-263.14	80.83	649.70
8.17000	3235.81	134.12	115.53	3172.09	109.76	112.82	2439.09	96.05	209.75	2426.65	110.70	211.81	3143.85	-178.87	84.85	3110.06	-168.05	88.28	2092.45	-126.76	217.40	2078.79	-136.68	277.63	3160.84	-83.31	1469.41	0.00	0.00	0.00	3197.18	-49.25	1874.69	3067.34	21.04	1864.57	2112.13	-46.90	1789.52	2402.90	89.38	1802.72	659.57	-268.52	78.08	1258.03	-262.85	80.93	648.30
8.18000	3235.81	134.12	115.53	3172.09	109.76	112.82	2439.09	96.05	209.75	2426.65	110.70	211.81	3143.63	-178.86	84.67	3110.08	-168.09	88.27	2092.45	-126.76	217.40	2078.79	-136.68	277.63	3168.15	-82.35	1468.40	0.00	0.00	0.00	3197.18	-49.25	1874.69	3067.34	21.04	1864.57	2112.13	-46.90	1789.52	2402.90	89.38	1802.72	659.55	-268.64	78.21	1258.09	-263.24	81.01	649.84
8.19000	3235.81	134.12	115.53	3172.09	109.76	112.82	2439.09	96.05	209.75	2426.65	110.70	211.81	3143.56	-178.87	84.66	3110.18	-168.16	88.32	2092.45	-126.76	217.40	2078.79	-136.68	277.63	3175.47	-81.35	1467.41	0.00	0.00	0.00	3197.18	-49.25	1874.69	3067.34	21.04	1864.57	2112.13	-46.90	1789.52	2402.90	89.38	1802.72	659.59	-268.38	78.03	1258.39	-263.52	80.62	649.69
8.20000	3235.81	134.12	115.53	3172.09	109.76	112.82	2439.09	96.05	209.75	2426.65	110.70	211.81	3143.73	-178.87	84.83	3110.12	-168.24	88.24	2092.45	-126.76	217.40	2078.79	-136.68	277.63	3182.48	-80.34	1466.47	0.00	0.00	0.00	3197.18	-49.25	1874.69	3067.34	21.04	1864.57	2112.13	-46.90	1789.52	2402.90	89.38	1802.72	659.51	-268.56	78.10	1258.20	-263.59	80.76	649.12
8.21000	3235.81	134.12	115.53	3172.09	109.76	112.82	2439.09	96.05	209.75	2426.65	110.70	211.81	3143.81	-178.85	84.79	3110.06	-168.33	88.18	2092.45	-126.76	217.40	2078.79	-136.68	277.63	3189.34	-79.36	1465.58	0.00	0.00	0.00	3197.18	-49.25	1874.69	3067.34	21.04	1864.57	2112.13	-46.90	1789.52	2402.90	89.38	1802.72	659.46	-268.45	78.23	1258.38	-263.43	80.61	649.50
8.22000	3235.81	134.12	115.53	3172.09	109.76	112.82	2439.09	96.05	209.75	2426.65	110.70	211.81	3143.70	-178.93	84.67	3110.05	-168.40	88.14	2092.45	-126.76	217.40	2078.79	-136.68	277.63	3196.20	-78.45	1464.81	0.00	0.00	0.00	3197.18	-49.25	1874.69	3067.34	21.04	1864.57	2112.13	-46.90	1789.52	2402.90	89.38	1802.72	659.61	-268.67	78.27	1258.31	-263.08	80.65	649.17
8.23000	3235.81	134.12	115.53	3172.09	109.76	112.82	2439.09	96.05	209.75	2426.65	110.70	211.81	3143.68	-178.91	84.63	3110.15	-168.46	88.17	2092.45	-126.76	217.40	2078.79	-136.68	277.63	3203.13	-77.52	1464.14	0.00	0.00	0.00	3197.18	-49.25	1874.69	3067.34	21.04	1864.57	2112.13	-46.90	1789.52	2402.90	89.38	1802.72	659.62	-268.51	78.18	1258.45	-263.55	80.58	648.93
8.24000	3235.81	134.12	115.53	3172.09	109.76	112.82	2439.09	96.05	209.75	2426.65	110.70	211.81	3143.88	-178.92	84.74	3110.13	-168.58	88.11	2092.45	-126.76	217.40	2078.79	-136.68	277.63	3210.19	-76.49	1463.54	0.00	0.00	0.00	3197.18	-49.25	1874.69	3067.34	21.04	1864.57	2112.13	-46.90	1789.52	2402.90	89.38	1802.72	659.45	-268.48	78.31	1258.22	-263.05	80.74	648.79
8.25000	3235.81	134.12	115.53	3172.09	109.76	112.82	2439.09	96.05	209.75	2426.65	110.70	211.81	3143.75	-178.97	84.58	3110.15	-168.71	88.04	2092.45	-126.76	217.40	2078.79	-136.68	277.63	3217.33	-75.38	1463.05	0.00	0.00	0.00	3197.18	-49.25	1874.69	3067.34	21.04	1864.57	2112.13	-46.90	1789.52	2402.90	89.38	1802.72	659.52	-268.40	78.14	1258.43	-263.21	80.64	649.41
8.26000	3235.81	134.12	115.53	3172.09	109.76	112.82	2439.09	96.05	209.75	2426.65	110.70	211.81	3143.93	-179.01	84.59	3110.17	-168.83	88.01	2092.45	-126.76	217.40	2078.79	-136.68	277.63	3224.60	-74.27	1462.72	0.00	0.00	0.00	3197.18	-49.25	1874.69	3067.34	21.04	1864.57	2112.13	-46.90	1789.52	2402.90	89.38	1802.72	659.54	-268.56	78.17	1258.36	-263.10	80.82	650.33
8.27000	3235.81	134.12	115.53	3172.09	109.76	112.82	2439.09	96.05	209.75	2426.65	110.70	211.81	3143.81	-179.04	84.47	3110.24	-168.92	87.98	2092.45	-126.76	217.40	2078.79	-136.68	277.63	3232.09	-73.19	1462.59	0.00	0.00	0.00	3197.18	-49.25	1874.69	3067.34	21.04	1864.57	2112.13	-46.90	1789.52	2402.90	89.38	1802.72	659.56	-268.87	78.16	1258.11	-263.08	80.97	650.05
8.28000	3235.81	134.12	115.53	3172.09	109.76	112.82	2439.09	96.05	209.75	2426.65	110.70	211.81	3143.94	-179.09	84.56	3110.38	-169.04	88.02	2092.45	-126.76	217.40	2078.79	-136.68	277.63	3232.09	-73.19	1462.59	0.00	0.00	0.00	3197.18	-49.25	1874.69	3067.34	21.04	1864.57	2112.13	-46.90	1789.52	2402.90	89.38	1802.72	659.57	-268.84	78.11	1258.13	-262.95	80.93	650.56
8.29000	3235.81	134.12	115.53	3172.09	109.76	112.82	2439.09	96.05	209.75	2426.65	110.70	211.81	3144.25	-179.03	84.73	3110.48	-169.14	88.00	2092.45	-126.76	217.40	2078.79	-136.68	277.63	3232.09	-73.19	1462.59	0.00	0.00	0.00	3197.18	-49.25	1874.69	3067.34	21.04	1864.57	2112.13	-46.90	1789.52	2402.90	89.38	1802.72	659.65	-269.11	77.96	1258.11	-262.50	80.96	649.56
8.30000	3235.81	134.12	115.53	3172.09	109.76	112.82	2439.09	96.05	209.75	2426.65	110.70	211.81	3144.17	-179.06	84.61	3110.67	-169.23	88.04	2092.45	-126.76	217.40	2078.79	-136.68	277.63	3232.09	-73.19	1462.59	0.00	0.00	0.00	3197.18	-49.25	1874.69	3067.34	21.04	1864.57	2112.13	-46.90	1789.52	2402.90	89.38	1802.72	659.57	-268.60	78.27	1258.28	-262.74	80.72	649.84
8.31000	3235.81	134.12	115.53	3172.09	109.76	112.82	2439.09	96.05	209.75	2426.65	110.70	211.81	3144.51	-179.07	84.80	3110.89	-169.30	88.07	2092.45	-126.76	217.40	2078.79	-136.68	277.63	3232.09	-73.19	1462.59	0.00	0.00	0.00	3197.18	-49.25	1874.69	3067.34	21.04	1864.57	2112.13	-46.90	1789.52	2402.90	89.38	1802.72	659.50	-268.19	78.31	1258.38	-263.70	80.61	650.49
8.32000	3235.81	134.12	115.53	3172.09	109.76	112.82	2439.09	96.05	209.75	2426.65	110.70	211.81	3144.49	-179.13	84.70	3111.04	-169.37	88.05	2092.45	-126.76	217.40	2078.79	-136.68	277.63	3232.09	-73.19	1462.59	0.00	0.00	0.00	3197.18	-49.25	1874.69	3067.34	21.04	1864.57	2112.13	-46.90	1789.52	2402.90	89.38	1802.72	659.47	-268.57	77.95	1258.21	-262.88	80.85	650.13
8.33000	3235.81	134.12	115.53	3172.09	109.76	112.82	2439.09	96.05	209.75	2426.65	110.70	211.81	3144.77	-179.14	84.81	3111.14	-169.43	88.00	2092.45	-126.76	217.40	2078.79	-136.68	277.63	3232.09	-73.19	1462.59	0.00	0.00	0.00	3197.18	-49.25	1874.69	3067.34	21.04	1864.57	2112.13	-46.90	1789.52	2402.90	89.38	1802.72	659.53	-269.01	78.02	1258.22	-262.91	80.78	650.52
8.34000	3235.81	134.12	115.53	3172.09	109.76	112.82	2439.09	96.05	209.75	2426.65	110.70	211.81	3144.61	-179.21	84.64	3111.22	-169.51	87.92	2092.45	-126.76	217.40	2078.79	-136.68	277.63	3232.09	-73.19	1462.59	0.00	0.00	0.00	3197.18	-49.25	1874.69	3067.34	21.04	1864.57	2112.13	-46.90	1789.52	2402.90	89.38	1802.72	659.38	-268.64	78.35	1258.26	-263.30	80.79	650.28
8.35000	3235.81	134.12	115.53	3172.09	109.76	112.82	2439.09	96.05	209.75	2426.65	110.70	211.81	3144.81	-179.12	84.71	3111.35	-169.52	87.89	2092.45	-126.76	217.40	2078.79	-136.68	277.63	3232.09	-73.19	1462.59	0.00	0.00	0.00	3197.18	-49.25	1874.69	3067.34	21.04	1864.57	2112.13	-46.90	1789.52	2402.90	89.38	1802.72	659.48	-268.56	78.33	1258.36	-263.05	80.80	650.30
8.36000	3235.81	134.12	115.53	3172.09	109.76	112.82	2439.09	96.05	209.75	2426.65	110.70	211.81	3145.06	-179.01	84.83	3111.51	-169.53	87.86	2092.45	-126.76	217.40	2078.79	-136.68	277.63	3232.09	-73.19	1462.59	0.00	0.00	0.00	3197.18	-49.25	1874.69	3067.34	21.04	1864.57	2112.13	-46.90	1789.52	2402.90	89.38	1802.72	659.49	-268.81	78.06	1258.35	-263.06	80.70	650.63
8.37000	3235.81	134.12	115.53	3172.09	109.76	112.82	2439.09	96.05	209.75	2426.65	110.70	211.81	3145.39	-178.92	85.01	3111.82	-169.47	87.92	2092.45	-126.76	217.40	2078.79	-136.68	277.63	3232.09	-73.19	1462.59	0.00	0.00	0.00	3197.18	-49.25	1874.69	3067.34	21.04	1864.57	2112.13	-46.90	1789.52	2402.90	89.38	1802.72	659.55	-268.56	78.08	1258.16	-262.88	80.87	649.50
8.38000	3235.81	134.12	115.53	3172.09	109.76	112.82	2439.09	96.05	209.75	2426.65	110.70	211.81	3145.37	-178.84	84.88	3112.08	-169.40	87.95	2092.45	-126.76	217.40	2078.79	-136.68	277.63	3232.09	-73.19	1462.59	0.00	0.00	0.00	3197.18	-49.25	1874.69	3067.34	21.04	1864.57	2112.13	-46.90	1789.52	2402.90	89.38	1802.72	659.51	-268.46	78.14	1258.20	-263.41	80.72	649.56
8.39000	3235.81	134.12	115.53	3172.09	109.76	112.82	2439.09	96.05	209.75	2426.65	110.70	211.81	3145.77	-178.71	85.09	3112.39	-169.28	88.00	2092.45	-126.76	217.40	2078.79	-136.68	277.63	3232.09	-73.19	1462.59	0.00	0.00	0.00	3197.18	-49.25	1874.69	3067.34	21.04	1864.57	2112.13	-46.90	1789.52	2402.90	89.38	1802.72	659.45	-268.15	78.41	1258.14	-263.65	80.72	649.80
8.40000	3235.81	134.12	115.53	3172.09	109.76	112.82	2439.09	96.05	209.75	2426.65	110.70	211.81	3145.96	-178.53	85.21	3112.67	-169.09	88.12	2092.45	-126.76	217.40	2078.79	-136.68	277.63	3232.09	-73.19	1462.59	0.00	0.00	0.00	3197.18	-49.25	1874.69	3067.34	21.04	1864.57	2112.13	-46.90	1789.52	2402.90	89.38	1802.72	659.58	-268.76	78.16	1258.17	-262.96	80.86	649.94
8.41000	3235.81	134.12	115.53	3172.09	109.76	112.82	2439.09	96.05	209.75	2426.65	110.70	211.81	3146.07	-178.47	85.32	3112.98	-168.88	88.36	2092.45	-126.76	217.40	2078.79	-136.68	277.63	3232.09	-73.19	1462.59	0.00	0.00	0.00	3197.18	-49.25	1874.69	3067.34	21.04	1864.57	2112.13	-46.90	1789.52	2402.90	89.38	1802.72	659.50	-268.66	78.37	1258.15	-262.93	80.92	649.46
8.42000	3235.81	134.12	115.53	3172.09	109.76	112.82	2439.09	96.05	209.75	2426.65	110.70	211.81	3146.10	-178.42	85.38	3113.37	-168.60	88.75	2092.45	-126.76	217.40	2078.79	-136.68	277.63	3232.09	-73.19	1462.59	0.00	0.00	0.00	3197.18	-49.25	1874.69	3067.34	21.04	1864.57	2112.13	-46.90	1789.52	2402.90	89.38	1802.72	659.49	-268.95	78.33	1258.17	-263.10	80.70	649.65
8.43000	3235.81	134.12	115.53	3172.09	109.76	112.82	2439.09	96.05	209.75	2426.65	110.70	211.81	3146.24	-178.37	85.48	3113.88	-168.37	89.19	2092.45	-126.76	217.40	2078.79	-136.68	277.63	3232.09	-73.19	1462.59	0.00	0.00	0.00	3197.18	-49.25	1874.69	3067.34	21.04	1864.57	2112.13	-46.90	1789.52	2402.90	89.38	1802.72	659.49	-268.77	78.23	1258.19	-263.24	80.76	649.85
8.44000	3235.81	134.12	115.53	3172.09	109.76	112.82	2439.09	96.05	209.75	2426.65	110.70	211.81	3146.26	-178.44	85.47	3114.67	-168.23	89.73	2092.45	-126.76	217.40	2078.79	-136.68	277.63	3232.09	-73.19	1462.59	0.00	0.00	0.00	3197.18	-49.25	1874.69	3067.34	21.04	1864.57	2112.13	-46.90	1789.52	2402.90	89.38	1802.72	659.57	-268.77	78.24	1258.32	-263.73	80.63	650.53
8.45000	3235.81	134.12	115.53	3172.09	109.76	112.82	2439.09	96.05	209.75	2426.65	110.70	211.81	3146.41	-178.61	85.46	3115.72	-168.24	90.25	2092.45	-126.76	217.40	2078.79	-136.68	277.63	3232.09	-73.19	1462.59	0.00	0.00	0.00	3197.18	-49.25	1874.69	3067.34	21.04	1864.57	2112.13	-46.90	1789.52	2402.90	89.38	1802.72	659.51	-268.50	78.22	1258.16	-263.09	80.81	649.86
8.46000	3235.81	134.12	115.53	3172.09	109.76	112.82	2439.09	96.05	209.75	2426.65	110.70	211.81	3146.78	-178.78	85.31	3117.21	-168.52	90.85	2092.45	-126.76	217.40	2078.79	-136.68	277.63	3232.09	-73.19	1462.59	0.00	0.00	0.00	3197.18	-49.25	1874.69	3067.34	21.04	1864.57	2112.13	-46.90	1789.52	2402.90	89.38	1802.72	659.50	-268.47	78.25	1258.27	-263.04	80.66	650.30
8.47000	3235.81	134.12	115.53	3172.09	109.76	112.82	2439.09	96.05	209.75	2426.65	110.70	211.81	3147.84	-179.23	85.09	3119.53	-169.15	91.69	2092.45	-126.76	217.40	2078.79	-136.68	277.63	3232.09	-73.19	1462.59	0.00	0.00	0.00	3197.18	-49.25	1874.69	3067.34	21.04	1864.57	2112.13	-46.90	1789.52	2402.90	89.38	1802.72	659.55	-268.53	78.29	1258.45	-263.40	80.60	650.00
8.48000	3235.81	134.12	115.53	3172.09	109.76	112.82	2439.09	96.05	209.75	2426.65	110.70	211.81	3149.47	-179.81	84.98	3122.67	-170.23	92.94	2092.45	-126.76	217.40	2078.79	-136.68	277.63	3232.09	-73.19	1462.59	0.00	0.00	0.00	3197.18	-49.25	1874.69	3067.34	21.04	1864.57	2112.13	-46.90	1789.52	2402.90	89.38	1802.72	659.50	-268.94	78.06	1258.27	-262.77	80.86	650.38
8.49000	3235.81	134.12	115.53	3172.09	109.76	112.82	2439.09	96.05	209.75	2426.65	110.70	211.81	3151.40	-180.46	85.09	3126.44	-171.50	94.43	2092.45	-126.76	217.40	2078.79	-136.68	277.63	3232.09	-73.19	1462.59	0.00	0.00	0.00	3197.18	-49.25	1874.69	3067.34	21.04	1864.57	2112.13	-46.90	1789.52	2402.90	89.38	1802.72	659.56	-268.75	77.94	1258.28	-262.88	80.80	650.35
8.50000	3235.81	134.12	115.53	3172.09	109.76	112.82	2439.09	96.05	209.75	2426.65	110.70	211.81	3153.38	-181.32	85.17	3130.67	-172.75	96.37	2092.45	-126.76	217.40	2078.79	-136.68	277.63	3232.09	-73.19	1462.59	0.00	0.00	0.00	3197.18	-49.25	1874.69	3067.34	21.04	1864.57	2112.13	-46.90	1789.52	2402.90	89.38	1802.72	659.52	-268.56	77.96	1258.25	-263.32	80.67	649.12
8.51000	3235.81	134.12	115.53	3172.09	109.76	112.82	2439.09	96.05	209.75	2426.65	110.70	211.81	3156.05	-182.34	85.63	3134.95	-173.88	98.71	2092.45	-126.76	217.40	2078.79	-136.68	277.63	3232.09	-73.19	1462.59	0.00	0.00	0.00	3197.18	-49.25	1874.69	3067.34	21.04	1864.57	2112.13	-46.90	1789.52	2402.90	89.38	1802.72	659.50	-268.75	78.02	1258.38	-263.38	80.64	649.20
8.52000	3235.81	134.12	115.53	3172.09	109.76	112.82	2439.09	96.05	209.75	2426.65	110.70	211.81	3159.39	-183.46	86.46	3139.25	-175.07	101.37	2092.45	-126.76	217.40	2078.79	-136.68	277.63	3232.09	-73.19	1462.59	0.00	0.00	0.00	3197.18	-49.25	1874.69	3067.34	21.04	1864.57	2112.13	-46.90	1789.52	2402.90	89.38	1802.72	659.47	-268.62	78.29	1258.28	-262.91	80.74	649.02
8.53000	3235.81	134.12	115.53	3172.09	109.76	112.82	2439.09	96.05	209.75	2426.65	110.70	211.81	3164.01	-184.59	87.66	3144.09	-176.31	104.43	2092.45	-126.76	217.40	2078.79	-136.68	277.63	3232.09	-73.19	1462.59	0.00	0.00	0.00	3197.18	-49.25	1874.69	3067.34	21.04	1864.57	2112.13	-46.90	1789.52	2402.90	89.38	1802.72	659.61	-268.64	78.11	1258.04	-262.32	80.99	648.47
8.54000	3235.81	134.12	115.53	3172.09	109.76	112.82	2439.09	96.05	209.75	2426.65	110.70	211.81	3171.01	-186.35	89.25	3150.46	-178.06	107.98	2092.45	-126.76	217.40	2078.79	-136.68	277.63	3232.09	-73.19	1462.59	0.00	0.00	0.00	3197.18	-49.25	1874.69	3067.34	21.04	1864.57	2112.13	-46.90	1789.52	2402.90	89.38	1802.72	659.52	-268.52	78.14	1257.97	-262.59	81.15	649.57
8.55000	3235.81	134.12	115.53	3172.09	109.76	112.82	2439.09	96.05	209.75	2426.65	110.70	211.81	3180.54	-189.34	92.36	3159.58	-180.80	112.43	2092.45	-126.76	217.40	2078.79	-136.68	277.63	3232.09	-73.19	1462.59	0.00	0.00	0.00	3197.18	-49.25	1874.69	3067.34	21.04	1864.57	2112.13	-46.90	1789.52	2402.90	89.38	1802.72	659.44	-268.51	78.25	1258.23	-263.33	80.77	650.58
8.56000	3235.81	134.12	115.53	3172.09	109.76	112.82	2439.09	96.05	209.75	2426.65	110.70	211.81	3193.10	-193.11	97.92	3171.53	-184.55	117.70	2092.45	-126.76	217.40	2078.79	-136.68	277.63	3232.09	-73.19	1462.59	0.00	0.00	0.00	3197.18	-49.25	1874.69	3067.34	21.04	1864.57	2112.13	-46.90	1789.52	2402.90	89.38	1802.72	659.49	-268.56	78.32	1258.11	-262.76	80.93	650.17
8.57000	3235.81	134.12	115.53	3172.09	109.76	112.82	2439.09	96.05	209.75	2426.65	110.70	211.81	3207.84	-197.68	103.07	3185.86	-188.68	122.60	2092.45	-126.76	217.40	2078.79	-136.68	277.63	3232.09	-73.19	1462.59	0.00	0.00	0.00	3197.18	-49.25	1874.69	3067.34	21.04	1864.57	2112.13	-46.90	1789.52	2402.90	89.38	1802.72	659.58	-269.19	78.12	1258.29	-263.07	80.71	649.56
8.58000	3235.81	134.12	115.53	3172.09	109.76	112.82	2439.09	96.05	209.75	2426.65	110.70	211.81	3207.84	-197.68	103.07	3201.57	-193.33	126.75	2092.45	-126.76	217.40	2078.79	-136.68	277.63	3232.09	-73.19	1462.59	0.00	0.00	0.00	3197.18	-49.25	1874.69	3067.34	21.04	1864.57	2112.13	-46.90	1789.52	2402.90	89.38	1802.72	659.52	-268.93	78.10	1258.35	-263.09	80.64	650.05
8.59000	3235.81	134.12	115.53	3172.09	109.76	112.82	2439.09	96.05	209.75	2426.65	110.70	211.81	3207.84	-197.68	103.07	3218.45	-198.22	130.64	2092.45	-126.76	217.40	2078.79	-136.68	277.63	3232.09	-73.19	1462.59	0.00	0.00	0.00	3197.18	-49.25	1874.69	3067.34	21.04	1864.57	2112.13	-46.90	1789.52	2402.90	89.38	1802.72	659.50	-268.83	78.15	1258.40	-263.47	80.64	649.90
8.60000	3235.81	134.12	115.53	3172.09	109.76	112.82	2439.09	96.05	209.75	2426.65	110.70	211.81	3207.84	-197.68	103.07	3236.51	-203.09	134.14	2092.45	-126.76	217.40	2078.79	-136.68	277.63	3232.09	-73.19	1462.59	0.00	0.00	0.00	3197.18	-49.25	1874.69	3067.34	21.04	1864.57	2112.13	-46.90	1789.52	2402.90	89.38	1802.72	659.51	-268.80	78.03	1258.29	-263.40	80.70	649.93
8.61000	3235.81	134.12	115.53	3172.09	109.76	112.82	2439.09	96.05	209.75	2426.65	110.70	211.81	3207.84	-197.68	103.07	3236.51	-203.09	134.14	2092.45	-126.76	217.40	2078.79	-136.68	277.63	3232.09	-73.19	1462.59	0.00	0.00	0.00	3197.18	-49.25	1874.69	3067.34	21.04	1864.57	2112.13	-46.90	1789.52	2402.90	89.38	1802.72	659.54	-268.63	78.03	1258.34	-263.32	80.68	649.89
8.62000	3235.81	134.12	115.53	3172.09	109.76	112.82	2439.09	96.05	209.75	2426.65	110.70	211.81	3207.84	-197.68	103.07	3236.51	-203.09	134.14	2092.45	-126.76	217.40	2078.79	-136.68	277.63	3232.09	-73.19	1462.59	0.00	0.00	0.00	3197.18	-49.25	1874.69	3067.34	21.04	1864.57	2112.13	-46.90	1789.52	2402.90	89.38	1802.72	659.54	-268.34	78.24	1258.14	-263.05	80.94	650.04
8.63000	3235.81	134.12	115.53	3172.09	109.76	112.82	2439.09	96.05	209.75	2426.65	110.70	211.81	3207.84	-197.68	103.07	3236.51	-203.09	134.14	2092.45	-126.76	217.40	2078.79	-136.68	277.63	3232.09	-73.19	1462.59	0.00	0.00	0.00	3197.18	-49.25	1874.69	3067.34	21.04	1864.57	2112.13	-46.90	1789.52	2402.90	89.38	1802.72	659.47	-268.49	78.34	1258.22	-263.03	80.78	649.41
8.64000	3235.81	134.12	115.53	3172.09	109.76	112.82	2439.09	96.05	209.75	2426.65	110.70	211.81	3207.84	-197.68	103.07	3236.51	-203.09	134.14	2092.45	-126.76	217.40	2078.79	-136.68	277.63	3232.09	-73.19	1462.59	0.00	0.00	0.00	3197.18	-49.25	1874.69	3067.34	21.04	1864.57	2112.13	-46.90	1789.52	2402.90	89.38	1802.72	659.48	-268.49	78.42	1258.05	-262.86	80.93	649.09
8.65000	3235.81	134.12	115.53	3172.09	109.76	112.82	2439.09	96.05	209.75	2426.65	110.70	211.81	3207.84	-197.68	103.07	3236.51	-203.09	134.14	2092.45	-126.76	217.40	2078.79	-136.68	277.63	3232.09	-73.19	1462.59	0.00	0.00	0.00	3197.18	-49.25	1874.69	3067.34	21.04	1864.57	2112.13	-46.90	1789.52	2402.90	89.38	1802.72	659.54	-268.33	78.19	1258.07	-263.11	81.02	649.63
8.66000	3235.81	134.12	115.53	3172.09	109.76	112.82	2439.09	96.05	209.75	2426.65	110.70	211.81	3207.84	-197.68	103.07	3236.51	-203.09	134.14	2092.45	-126.76	217.40	2078.79	-136.68	277.63	3232.09	-73.19	1462.59	0.00	0.00	0.00	3197.18	-49.25	1874.69	3067.34	21.04	1864.57	2112.13	-46.90	1789.52	2402.90	89.38	1802.72	659.41	-268.45	78.08	1258.31	-263.20	80.82	649.25
8.67000	3235.81	134.12	115.53	3172.09	109.76	112.82	2439.09	96.05	209.75	2426.65	110.70	211.81	3207.84	-197.68	103.07	3236.51	-203.09	134.14	2092.45	-126.76	217.40	2078.79	-136.68	277.63	3232.09	-73.19	1462.59	0.00	0.00	0.00	3197.18	-49.25	1874.69	3067.34	21.04	1864.57	2112.13	-46.90	1789.52	2402.90	89.38	1802.72	659.48	-268.56	78.19	1258.28	-262.77	80.73	648.66
8.68000	3235.81	134.12	115.53	3172.09	109.76	112.82	2439.09	96.05	209.75	2426.65	110.70	211.81	3207.84	-197.68	103.07	3236.51	-203.09	134.14	2092.45	-126.76	217.40	2078.79	-136.68	277.63	3232.09	-73.19	1462.59	0.00	0.00	0.00	3197.18	-49.25	1874.69	3067.34	21.04	1864.57	2112.13	-46.90	1789.52	2402.90	89.38	1802.72	659.50	-268.08	78.22	1258.30	-263.12	80.81	648.35
8.69000	3235.81	134.12	115.53	3172.09	109.76	112.82	2439.09	96.05	209.75	2426.65	110.70	211.81	3207.84	-197.68	103.07	3236.51	-203.09	134.14	2092.45	-126.76	217.40	2078.79	-136.68	277.63	3232.09	-73.19	1462.59	0.00	0.00	0.00	3197.18	-49.25	1874.69	3067.34	21.04	1864.57	2112.13	-46.90	1789.52	2402.90	89.38	1802.72	659.54	-268.90	78.06	1258.17	-263.30	80.90	648.60
8.70000	3235.81	134.12	115.53	3172.09	109.76	112.82	2439.09	96.05	209.75	2426.65	110.70	211.81	3207.84	-197.68	103.07	3236.51	-203.09	134.14	2092.45	-126.76	217.40	2078.79	-136.68	277.63	3232.09	-73.19	1462.59	0.00	0.00	0.00	3197.18	-49.25	1874.69	3067.34	21.04	1864.57	2112.13	-46.90	1789.52	2402.90	89.38	1802.72	659.53	-268.32	78.07	1258.23	-263.26	80.86	648.85
8.71000	3235.81	134.12	115.53	3172.09	109.76	112.82	2439.09	96.05	209.75	2426.65	110.70	211.81	3207.84	-197.68	103.07	3236.51	-203.09	134.14	2092.45	-126.76	217.40	2078.79	-136.68	277.63	3232.09	-73.19	1462.59	0.00	0.00	0.00	3197.18	-49.25	1874.69	3067.34	21.04	1864.57	2112.13	-46.90	1789.52	2402.90	89.38	1802.72	659.50	-268.18	78.29	1258.24	-262.90	80.76	648.89
8.72000	3235.81	134.12	115.53	3172.09	109.76	112.82	2439.09	96.05	209.75	2426.65	110.70	211.81	3207.84	-197.68	103.07	3236.51	-203.09	134.14	2092.45	-126.76	217.40	2078.79	-136.68	277.63	3232.09	-73.19	1462.59	0.00	0.00	0.00	3197.18	-49.25	1874.69	3067.34	21.04	1864.57	2112.13	-46.90	1789.52	2402.90	89.38	1802.72	659.55	-268.24	78.32	1258.20	-263.18	80.75	650.06
8.73000	3235.81	134.12	115.53	3172.09	109.76	112.82	2439.09	96.05	209.75	2426.65	110.70	211.81	3207.84	-197.68	103.07	3236.51	-203.09	134.14	2092.45	-126.76	217.40	2078.79	-136.68	277.63	3232.09	-73.19	1462.59	0.00	0.00	0.00	3197.18	-49.25	1874.69	3067.34	21.04	1864.57	2112.13	-46.90	1789.52	2402.90	89.38	1802.72	659.61	-268.75	78.03	1258.39	-263.78	80.58	648.59
8.74000	3235.81	134.12	115.53	3172.09	109.76	112.82	2439.09	96.05	209.75	2426.65	110.70	211.81	3207.84	-197.68	103.07	3236.51	-203.09	134.14	2092.45	-126.76	217.40	2078.79	-136.68	277.63	3232.09	-73.19	1462.59	0.00	0.00	0.00	3197.18	-49.25	1874.69	3067.34	21.04	1864.57	2112.13	-46.90	1789.52	2402.90	89.38	1802.72	659.55	-268.85	78.06	1258.30	-263.32	80.72	647.85
8.75000	3235.81	134.12	115.53	3172.09	109.76	112.82	2439.09	96.05	209.75	2426.65	110.70	211.81	3207.84	-197.68	103.07	3236.51	-203.09	134.14	2092.45	-126.76	217.40	2078.79	-136.68	277.63	3232.09	-73.19	1462.59	0.00	0.00	0.00	3197.18	-49.25	1874.69	3067.34	21.04	1864.57	2112.13	-46.90	1789.52	2402.90	89.38	1802.72	659.54	-268.87	77.93	1258.28	-263.15	80.81	648.08
8.76000	3235.81	134.12	115.53	3172.09	109.76	112.82	2439.09	96.05	209.75	2426.65	110.70	211.81	3207.84	-197.68	103.07	3236.51	-203.09	134.14	2092.45	-126.76	217.40	2078.79	-136.68	277.63	3232.09	-73.19	1462.59	0.00	0.00	0.00	3197.18	-49.25	1874.69	3067.34	21.04	1864.57	2112.13	-46.90	1789.52	2402.90	89.38	1802.72	659.50	-269.15	78.06	1258.37	-262.95	80.66	648.31
8.77000	3235.81	134.12	115.53	3172.09	109.76	112.82	2439.09	96.05	209.75	2426.65	110.70	211.81	3207.84	-197.68	103.07	3236.51	-203.09	134.14	2092.45	-126.76	217.40	2078.79	-136.68	277.63	3232.09	-73.19	1462.59	0.00	0.00	0.00	3197.18	-49.25	1874.69	3067.34	21.04	1864.57	2112.13	-46.90	1789.52	2402.90	89.38	1802.72	659.54	-268.78	78.15	1258.45	-263.57	80.56	648.78
8.78000	3235.81	134.12	115.53	3172.09	109.76	112.82	2439.09	96.05	209.75	2426.65	110.70	211.81	3207.84	-197.68	103.07	3236.51	-203.09	134.14	2092.45	-126.76	217.40	2078.79	-136.68	277.63	3232.09	-73.19	1462.59	0.00	0.00	0.00	3197.18	-49.25	1874.69	3067.34	21.04	1864.57	2112.13	-46.90	1789.52	2402.90	89.38	1802.72	659.50	-267.98	78.34	1258.42	-263.38	80.67	648.15
8.79000	3235.81	134.12	115.53	3172.09	109.76	112.82	2439.09	96.05	209.75	2426.65	110.70	211.81	3207.84	-197.68	103.07	3236.51	-203.09	134.14	2092.45	-126.76	217.40	2078.79	-136.68	277.63	3232.09	-73.19	1462.59	0.00	0.00	0.00	3197.18	-49.25	1874.69	3067.34	21.04	1864.57	2112.13	-46.90	1789.52	2402.90	89.38	1802.72	659.58	-268.48	78.00	1258.27	-263.03	80.71	648.11
8.80000	3235.81	134.12	115.53	3172.09	109.76	112.82	2439.09	96.05	209.75	2426.65	110.70	211.81	3207.84	-197.68	103.07	3236.51	-203.09	134.14	2092.45	-126.76	217.40	2078.79	-136.68	277.63	3232.09	-73.19	1462.59	0.00	0.00	0.00	3197.18	-49.25	1874.69	3067.34	21.04	1864.57	2112.13	-46.90	1789.52	2402.90	89.38	1802.72	659.61	-269.04	77.99	1258.04	-262.90	80.91	647.46
8.81000	3235.81	134.12	115.53	3172.09	109.76	112.82	2439.09	96.05	209.75	2426.65	110.70	211.81	3207.84	-197.68	103.07	3236.51	-203.09	134.14	2092.45	-126.76	217.40	2078.79	-136.68	277.63	3232.09	-73.19	1462.59	0.00	0.00	0.00	3197.18	-49.25	1874.69	3067.34	21.04	1864.57	2112.13	-46.90	1789.52	2402.90	89.38	1802.72	659.59	-268.89	78.24	1258.41	-263.52	80.56	646.79
8.82000	3235.81	134.12	115.53	3172.09	109.76	112.82	2439.09	96.05	209.75	2426.65	110.70	211.81	3207.84	-197.68	103.07	3236.51	-203.09	134.14	2092.45	-126.76	217.40	2078.79	-136.68	277.63	3232.09	-73.19	1462.59	0.00	0.00	0.00	3197.18	-49.25	1874.69	3067.34	21.04	1864.57	2112.13	-46.90	1789.52	2402.90	89.38	1802.72	659.54	-269.06	78.29	1258.38	-263.42	80.64	647.44
8.83000	3235.81	134.12	115.53	3172.09	109.76	112.82	2439.09	96.05	209.75	2426.65	110.70	211.81	3207.84	-197.68	103.07	3236.51	-203.09	134.14	2092.45	-126.76	217.40	2078.79	-136.68	277.63	3232.09	-73.19	1462.59	0.00	0.00	0.00	3197.18	-49.25	1874.69	3067.34	21.04	1864.57	2112.13	-46.90	1789.52	2402.90	89.38	1802.72	659.54	-268.44	78.13	1258.43	-263.61	80.66	648.32
8.84000	3235.81	134.12	115.53	3172.09	109.76	112.82	2439.09	96.05	209.75	2426.65	110.70	211.81	3207.84	-197.68	103.07	3236.51	-203.09	134.14	2092.45	-126.76	217.40	2078.79	-136.68	277.63	3232.09	-73.19	1462.59	0.00	0.00	0.00	3197.18	-49.25	1874.69	3067.34	21.04	1864.57	2112.13	-46.90	1789.52	2402.90	89.38	1802.72	659.54	-268.73	78.14	1258.18	-263.18	80.98	648.15
8.85000	3235.81	134.12	115.53	3172.09	109.76	112.82	2439.09	96.05	209.75	2426.65	110.70	211.81	3207.84	-197.68	103.07	3236.51	-203.09	134.14	2092.45	-126.76	217.40	2078.79	-136.68	277.63	3232.09	-73.19	1462.59	0.00	0.00	0.00	3197.18	-49.25	1874.69	3067.34	21.04	1864.57	2112.13	-46.90	1789.52	2402.90	89.38	1802.72	659.52	-269.12	78.14	1258.39	-263.00	80.70	648.46
8.86000	3235.81	134.12	115.53	3172.09	109.76	112.82	2439.09	96.05	209.75	2426.65	110.70	211.81	3207.84	-197.68	103.07	3236.51	-203.09	134.14	2092.45	-126.76	217.40	2078.79	-136.68	277.63	3232.09	-73.19	1462.59	0.00	0.00	0.00	3197.18	-49.25	1874.69	3067.34	21.04	1864.57	2112.13	-46.90	1789.52	2402.90	89.38	1802.72	659.51	-268.72	78.01	1258.16	-262.88	80.88	647.60
8.87000	3235.81	134.12	115.53	3172.09	109.76	112.82	2439.09	96.05	209.75	2426.65	110.70	211.81	3207.84	-197.68	103.07	3236.51	-203.09	134.14	2092.45	-126.76	217.40	2078.79	-136.68	277.63	3232.09	-73.19	1462.59	0.00	0.00	0.00	3197.18	-49.25	1874.69	3067.34	21.04	1864.57	2112.13	-46.90	1789.52	2402.90	89.38	1802.72	659.53	-268.51	78.01	1258.18	-263.18	80.80	647.42
8.88000	3235.81	134.12	115.53	3172.09	109.76	112.82	2439.09	96.05	209.75	2426.65	110.70	211.81	3207.84	-197.68	103.07	3236.51	-203.09	134.14	2092.45	-126.76	217.40	2078.79	-136.68	277.63	3232.09	-73.19	1462.59	0.00	0.00	0.00	3197.18	-49.25	1874.69	3067.34	21.04	1864.57	2112.13	-46.90	1789.52	2402.90	89.38	1802.72	659.57	-269.13	78.08	1258.21	-263.21	80.89	647.55
8.89000	3235.81	134.12	115.53	3172.09	109.76	112.82	2439.09	96.05	209.75	2426.65	110.70	211.81	3207.84	-197.68	103.07	3236.51	-203.09	134.14	2092.45	-126.76	217.40	2078.79	-136.68	277.63	3232.09	-73.19	1462.59	0.00	0.00	0.00	3197.18	-49.25	1874.69	3067.34	21.04	1864.57	2112.13	-46.90	1789.52	2402.90	89.38	1802.72	659.51	-268.48	78.03	1258.47	-263.38	80.59	648.40
8.90000	3235.81	134.12	115.53	3172.09	109.76	112.82	2439.09	96.05	209.75	2426.65	110.70	211.81	3207.84	-197.68	103.07	3236.51	-203.09	134.14	2092.45	-126.76	217.40	2078.79	-136.68	277.63	3232.09	-73.19	1462.59	0.00	0.00	0.00	3197.18	-49.25	1874.69	3067.34	21.04	1864.57	2112.13	-46.90	1789.52	2402.90	89.38	1802.72	659.56	-268.71	78.23	1258.32	-262.92	80.68	649.04
8.91000	3235.81	134.12	115.53	3172.09	109.76	112.82	2439.09	96.05	209.75	2426.65	110.70	211.81	3207.84	-197.68	103.07	3236.51	-203.09	134.14	2092.45	-126.76	217.40	2078.79	-136.68	277.63	3232.09	-73.19	1462.59	0.00	0.00	0.00	3197.18	-49.25	1874.69	3067.34	21.04	1864.57	2112.13	-46.90	1789.52	2402.90	89.38	1802.72	659.49	-268.39	78.24	1258.13	-262.57	80.94	648.70
8.92000	3235.81	134.12	115.53	3172.09	109.76	112.82	2439.09	96.05	209.75	2426.65	110.70	211.81	3207.84	-197.68	103.07	3236.51	-203.09	134.14	2092.45	-126.76	217.40	2078.79	-136.68	277.63	3232.09	-73.19	1462.59	0.00	0.00	0.00	3197.18	-49.25	1874.69	3067.34	21.04	1864.57	2112.13	-46.90	1789.52	2402.90	89.38	1802.72	659.47	-268.80	78.08	1258.08	-263.09	81.00	648.49
8.93000	3235.81	134.12	115.53	3172.09	109.76	112.82	2439.09	96.05	209.75	2426.65	110.70	211.81	3207.84	-197.68	103.07	3236.51	-203.09	134.14	2092.45	-126.76	217.40	2078.79	-136.68	277.63	3232.09	-73.19	1462.59	0.00	0.00	0.00	3197.18	-49.25	1874.69	3067.34	21.04	1864.57	2112.13	-46.90	1789.52	2402.90	89.38	1802.72	659.58	-268.84	78.09	1258.17	-263.27	80.98	648.92
8.94000	3235.81	134.12	115.53	3172.09	109.76	112.82	2439.09	96.05	209.75	2426.65	110.70	211.81	3207.84	-197.68	103.07	3236.51	-203.09	134.14	2092.45	-126.76	217.40	2078.79	-136.68	277.63	3232.09	-73.19	1462.59	0.00	0.00	0.00	3197.18	-49.25	1874.69	3067.34	21.04	1864.57	2112.13	-46.90	1789.52	2402.90	89.38	1802.72	659.51	-268.91	78.22	1258.28	-262.95	80.80	648.17
8.95000	3235.81	134.12	115.53	3172.09	109.76	112.82	2439.09	96.05	209.75	2426.65	110.70	211.81	3207.84	-197.68	103.07	3236.51	-203.09	134.14	2092.45	-126.76	217.40	2078.79	-136.68	277.63	3232.09	-73.19	1462.59	0.00	0.00	0.00	3197.18	-49.25	1874.69	3067.34	21.04	1864.57	2112.13	-46.90	1789.52	2402.90	89.38	1802.72	659.56	-268.49	78.21	1258.17	-262.74	80.95	648.12
8.96000	3235.81	134.12	115.53	3172.09	109.76	112.82	2439.09	96.05	209.75	2426.65	110.70	211.81	3207.84	-197.68	103.07	3236.51	-203.09	134.14	2092.45	-126.76	217.40	2078.79	-136.68	277.63	3232.09	-73.19	1462.59	0.00	0.00	0.00	3197.18	-49.25	1874.69	3067.34	21.04	1864.57	2112.13	-46.90	1789.52	2402.90	89.38	1802.72	659.56	-268.76	78.05	1258.26	-263.04	80.80	648.81
8.97000	3235.81	134.12	115.53	3172.09	109.76	112.82	2439.09	96.05	209.75	2426.65	110.70	211.81	3207.84	-197.68	103.07	3236.51	-203.09	134.14	2092.45	-126.76	217.40	2078.79	-136.68	277.63	3232.09	-73.19	1462.59	0.00	0.00	0.00	3197.18	-49.25	1874.69	3067.34	21.04	1864.57	2112.13	-46.90	1789.52	2402.90	89.38	1802.72	659.48	-268.66	78.24	1258.22	-262.98	80.80	648.86
8.98000	3235.81	134.12	115.53	3172.09	109.76	112.82	2439.09	96.05	209.75	2426.65	110.70	211.81	3207.84	-197.68	103.07	3236.51	-203.09	134.14	2092.45	-126.76	217.40	2078.79	-136.68	277.63	3232.09	-73.19	1462.59	0.00	0.00	0.00	3197.18	-49.25	1874.69	3067.34	21.04	1864.57	2112.13	-46.90	1789.52	2402.90	89.38	1802.72	659.57	-268.52	78.28	1258.22	-263.10	80.81	648.60
8.99000	3235.81	134.12	115.53	3172.09	109.76	112.82	2439.09	96.05	209.75	2426.65	110.70	211.81	3207.84	-197.68	103.07	3236.51	-203.09	134.14	2092.45	-126.76	217.40	2078.79	-136.68	277.63	3232.09	-73.19	1462.59	0.00	0.00	0.00	3197.18	-49.25	1874.69	3067.34	21.04	1864.57	2112.13	-46.90	1789.52	2402.90	89.38	1802.72	659.58	-268.37	78.19	1258.41	-263.28	80.70	647.28
9.00000	3235.81	134.12	115.53	3172.09	109.76	112.82	2439.09	96.05	209.75	2426.65	110.70	211.81	3207.84	-197.68	103.07	3236.51	-203.09	134.14	2092.45	-126.76	217.40	2078.79	-136.68	277.63	3232.09	-73.19	1462.59	0.00	0.00	0.00	3197.18	-49.25	1874.69	3067.34	21.04	1864.57	2112.13	-46.90	1789.52	2402.90	89.38	1802.72	659.55	-268.39	78.18	1258.42	-263.13	80.59	648.60
9.01000	3235.81	134.12	115.53	3172.09	109.76	112.82	2439.09	96.05	209.75	2426.65	110.70	211.81	3207.84	-197.68	103.07	3236.51	-203.09	134.14	2092.45	-126.76	217.40	2078.79	-136.68	277.63	3232.09	-73.19	1462.59	0.00	0.00	0.00	3197.18	-49.25	1874.69	3067.34	21.04	1864.57	2112.13	-46.90	1789.52	2402.90	89.38	1802.72	659.55	-269.07	78.22	1258.45	-263.49	80.53	648.98
9.02000	3235.81	134.12	115.53	3172.09	109.76	112.82	2439.09	96.05	209.75	2426.65	110.70	211.81	3207.84	-197.68	103.07	3236.51	-203.09	134.14	2092.45	-126.76	217.40	2078.79	-136.68	277.63	3232.09	-73.19	1462.59	0.00	0.00	0.00	3197.18	-49.25	1874.69	3067.34	21.04	1864.57	2112.13	-46.90	1789.52	2402.90	89.38	1802.72	659.57	-268.94	78.16	1258.05	-262.48	81.07	648.44
9.03000	3235.81	134.12	115.53	3172.09	109.76	112.82	2439.09	96.05	209.75	2426.65	110.70	211.81	3207.84	-197.68	103.07	3236.51	-203.09	134.14	2092.45	-126.76	217.40	2078.79	-136.68	277.63	3232.09	-73.19	1462.59	0.00	0.00	0.00	3197.18	-49.25	1874.69	3067.34	21.04	1864.57	2112.13	-46.90	1789.52	2402.90	89.38	1802.72	659.54	-268.83	78.18	1258.06	-262.82	81.07	648.75
9.04000	3235.81	134.12	115.53	3172.09	109.76	112.82	2439.09	96.05	209.75	2426.65	110.70	211.81	3207.84	-197.68	103.07	3236.51	-203.09	134.14	2092.45	-126.76	217.40	2078.79	-136.68	277.63	3232.09	-73.19	1462.59	0.00	0.00	0.00	3197.18	-49.25	1874.69	3067.34	21.04	1864.57	2112.13	-46.90	1789.52	2402.90	89.38	1802.72	659.60	-269.35	77.90	1258.20	-263.34	80.84	648.60
9.05000	3235.81	134.12	115.53	3172.09	109.76	112.82	2439.09	96.05	209.75	2426.65	110.70	211.81	3207.84	-197.68	103.07	3236.51	-203.09	134.14	2092.45	-126.76	217.40	2078.79	-136.68	277.63	3232.09	-73.19	1462.59	0.00	0.00	0.00	3197.18	-49.25	1874.69	3067.34	21.04	1864.57	2112.13	-46.90	1789.52	2402.90	89.38	1802.72	659.57	-269.23	78.06	1258.21	-263.40	80.70	647.91
9.06000	3235.81	134.12	115.53	3172.09	109.76	112.82	2439.09	96.05	209.75	2426.65	110.70	211.81	3207.84	-197.68	103.07	3236.51	-203.09	134.14	2092.45	-126.76	217.40	2078.79	-136.68	277.63	3232.09	-73.19	1462.59	0.00	0.00	0.00	3197.18	-49.25	1874.69	3067.34	21.04	1864.57	2112.13	-46.90	1789.52	2402.90	89.38	1802.72	659.56	-268.66	78.15	1258.30	-263.35	80.69	648.37
9.07000	3235.81	134.12	115.53	3172.09	109.76	112.82	2439.09	96.05	209.75	2426.65	110.70	211.81	3207.84	-197.68	103.07	3236.51	-203.09	134.14	2092.45	-126.76	217.40	2078.79	-136.68	277.63	3232.09	-73.19	1462.59	0.00	0.00	0.00	3197.18	-49.25	1874.69	3067.34	21.04	1864.57	2112.13	-46.90	1789.52	2402.90	89.38	1802.72	659.55	-268.75	78.09	1258.21	-263.24	80.90	648.12
9.08000	3235.81	134.12	115.53	3172.09	109.76	112.82	2439.09	96.05	209.75	2426.65	110.70	211.81	3207.84	-197.68	103.07	3236.51	-203.09	134.14	2092.45	-126.76	217.40	2078.79	-136.68	277.63	3232.09	-73.19	1462.59	0.00	0.00	0.00	3197.18	-49.25	1874.69	3067.34	21.04	1864.57	2112.13	-46.90	1789.52	2402.90	89.38	1802.72	659.51	-268.66	78.22	1258.22	-263.11	80.83	647.82
9.09000	3235.81	134.12	115.53	3172.09	109.76	112.82	2439.09	96.05	209.75	2426.65	110.70	211.81	3207.84	-197.68	103.07	3236.51	-203.09	134.14	2092.45	-126.76	217.40	2078.79	-136.68	277.63	3232.09	-73.19	1462.59	0.00	0.00	0.00	3197.18	-49.25	1874.69	3067.34	21.04	1864.57	2112.13	-46.90	1789.52	2402.90	89.38	1802.72	659.44	-268.43	78.34	1258.26	-262.95	80.70	648.69
9.10000	3235.81	134.12	115.53	3172.09	109.76	112.82	2439.09	96.05	209.75	2426.65	110.70	211.81	3207.84	-197.68	103.07	3236.51	-203.09	134.14	2092.45	-126.76	217.40	2078.79	-136.68	277.63	3232.09	-73.19	1462.59	0.00	0.00	0.00	3197.18	-49.25	1874.69	3067.34	21.04	1864.57	2112.13	-46.90	1789.52	2402.90	89.38	1802.72	659.44	-268.78	78.22	1258.24	-262.97	80.79	648.73
9.11000	3235.81	134.12	115.53	3172.09	109.76	112.82	2439.09	96.05	209.75	2426.65	110.70	211.81	3207.84	-197.68	103.07	3236.51	-203.09	134.14	2092.45	-126.76	217.40	2078.79	-136.68	277.63	3232.09	-73.19	1462.59	0.00	0.00	0.00	3197.18	-49.25	1874.69	3067.34	21.04	1864.57	2112.13	-46.90	1789.52	2402.90	89.38	1802.72	659.57	-269.21	77.92	1258.23	-263.08	80.74	648.74
9.12000	3235.81	134.12	115.53	3172.09	109.76	112.82	2439.09	96.05	209.75	2426.65	110.70	211.81	3207.84	-197.68	103.07	3236.51	-203.09	134.14	2092.45	-126.76	217.40	2078.79	-136.68	277.63	3232.09	-73.19	1462.59	0.00	0.00	0.00	3197.18	-49.25	1874.69	3067.34	21.04	1864.57	2112.13	-46.90	1789.52	2402.90	89.38	1802.72	659.57	-268.76	77.96	1258.34	-263.10	80.63	647.69
9.13000	3235.81	134.12	115.53	3172.09	109.76	112.82	2439.09	96.05	209.75	2426.65	110.70	211.81	3207.84	-197.68	103.07	3236.51	-203.09	134.14	2092.45	-126.76	217.40	2078.79	-136.68	277.63	3232.09	-73.19	1462.59	0.00	0.00	0.00	3197.18	-49.25	1874.69	3067.34	21.04	1864.57	2112.13	-46.90	1789.52	2402.90	89.38	1802.72	659.55	-268.15	78.18	1258.23	-263.00	80.79	647.84
9.14000	3235.81	134.12	115.53	3172.09	109.76	112.82	2439.09	96.05	209.75	2426.65	110.70	211.81	3207.84	-197.68	103.07	3236.51	-203.09	134.14	2092.45	-126.76	217.40	2078.79	-136.68	277.63	3232.09	-73.19	1462.59	0.00	0.00	0.00	3197.18	-49.25	1874.69	3067.34	21.04	1864.57	2112.13	-46.90	1789.52	2402.90	89.38	1802.72	659.48	-267.76	78.30	1258.26	-263.44	80.79	648.97
9.15000	3235.81	134.12	115.53	3172.09	109.76	112.82	2439.09	96.05	209.75	2426.65	110.70	211.81	3207.84	-197.68	103.07	3236.51	-203.09	134.14	2092.45	-126.76	217.40	2078.79	-136.68	277.63	3232.09	-73.19	1462.59	0.00	0.00	0.00	3197.18	-49.25	1874.69	3067.34	21.04	1864.57	2112.13	-46.90	1789.52	2402.90	89.38	1802.72	659.51	-268.79	78.17	1258.36	-263.06	80.78	648.83
9.16000	3235.81	134.12	115.53	3172.09	109.76	112.82	2439.09	96.05	209.75	2426.65	110.70	211.81	3207.84	-197.68	103.07	3236.51	-203.09	134.14	2092.45	-126.76	217.40	2078.79	-136.68	277.63	3232.09	-73.19	1462.59	0.00	0.00	0.00	3197.18	-49.25	1874.69	3067.34	21.04	1864.57	2112.13	-46.90	1789.52	2402.90	89.38	1802.72	659.49	-268.51	78.25	1258.10	-263.09	80.86	647.89
9.17000	3235.81	134.12	115.53	3172.09	109.76	112.82	2439.09	96.05	209.75	2426.65	110.70	211.81	3207.84	-197.68	103.07	3236.51	-203.09	134.14	2092.45	-126.76	217.40	2078.79	-136.68	277.63	3232.09	-73.19	1462.59	0.00	0.00	0.00	3197.18	-49.25	1874.69	3067.34	21.04	1864.57	2112.13	-46.90	1789.52	2402.90	89.38	1802.72	659.49	-268.76	78.23	1258.24	-263.57	80.74	647.45
9.18000	3235.81	134.12	115.53	3172.09	109.76	112.82	2439.09	96.05	209.75	2426.65	110.70	211.81	3207.84	-197.68	103.07	3236.51	-203.09	134.14	2092.45	-126.76	217.40	2078.79	-136.68	277.63	3232.09	-73.19	1462.59	0.00	0.00	0.00	3197.18	-49.25	1874.69	3067.34	21.04	1864.57	2112.13	-46.90	1789.52	2402.90	89.38	1802.72	659.48	-268.84	78.26	1258.37	-263.32	80.67	648.16
9.19000	3235.81	134.12	115.53	3172.09	109.76	112.82	2439.09	96.05	209.75	2426.65	110.70	211.81	3207.84	-197.68	103.07	3236.51	-203.09	134.14	2092.45	-126.76	217.40	2078.79	-136.68	277.63	3232.09	-73.19	1462.59	0.00	0.00	0.00	3197.18	-49.25	1874.69	3067.34	21.04	1864.57	2112.13	-46.90	1789.52	2402.90	89.38	1802.72	659.46	-268.76	78.13	1258.15	-262.54	80.91	648.89
9.20000	3235.81	134.12	115.53	3172.09	109.76	112.82	2439.09	96.05	209.75	2426.65	110.70	211.81	3207.84	-197.68	103.07	3236.51	-203.09	134.14	2092.45	-126.76	217.40	2078.79	-136.68	277.63	3232.09	-73.19	1462.59	0.00	0.00	0.00	3197.18	-49.25	1874.69	3067.34	21.04	1864.57	2112.13	-46.90	1789.52	2402.90	89.38	1802.72	659.49	-268.31	77.94	1258.08	-263.04	80.99	648.54
9.21000	3235.81	134.12	115.53	3172.09	109.76	112.82	2439.09	96.05	209.75	2426.65	110.70	211.81	3207.84	-197.68	103.07	3236.51	-203.09	134.14	2092.45	-126.76	217.40	2078.79	-136.68	277.63	3232.09	-73.19	1462.59	0.00	0.00	0.00	3197.18	-49.25	1874.69	3067.34	21.04	1864.57	2112.13	-46.90	1789.52	2402.90	89.38	1802.72	659.52	-268.56	78.09	1258.19	-263.07	80.89	649.10
9.22000	3235.81	134.12	115.53	3172.09	109.76	112.82	2439.09	96.05	209.75	2426.65	110.70	211.81	3207.84	-197.68	103.07	3236.51	-203.09	134.14	2092.45	-126.76	217.40	2078.79	-136.68	277.63	3232.09	-73.19	1462.59	0.00	0.00	0.00	3197.18	-49.25	1874.69	3067.34	21.04	1864.57	2112.13	-46.90	1789.52	2402.90	89.38	1802.72	659.51	-268.75	78.12	1258.32	-263.34	80.65	648.09
9.23000	3235.81	134.12	115.53	3172.09	109.76	112.82	2439.09	96.05	209.75	2426.65	110.70	211.81	3207.84	-197.68	103.07	3236.51	-203.09	134.14	2092.45	-126.76	217.40	2078.79	-136.68	277.63	3232.09	-73.19	1462.59	0.00	0.00	0.00	3197.18	-49.25	1874.69	3067.34	21.04	1864.57	2112.13	-46.90	1789.52	2402.90	89.38	1802.72	659.59	-268.61	77.85	1258.09	-263.16	80.96	647.89
9.24000	3235.81	134.12	115.53	3172.09	109.76	112.82	2439.09	96.05	209.75	2426.65	110.70	211.81	3207.84	-197.68	103.07	3236.51	-203.09	134.14	2092.45	-126.76	217.40	2078.79	-136.68	277.63	3232.09	-73.19	1462.59	0.00	0.00	0.00	3197.18	-49.25	1874.69	3067.34	21.04	1864.57	2112.13	-46.90	1789.52	2402.90	89.38	1802.72	659.49	-268.31	78.26	1258.17	-263.05	80.95	648.32
9.25000	3235.81	134.12	115.53	3172.09	109.76	112.82	2439.09	96.05	209.75	2426.65	110.70	211.81	3207.84	-197.68	103.07	3236.51	-203.09	134.14	2092.45	-126.76	217.40	2078.79	-136.68	277.63	3232.09	-73.19	1462.59	0.00	0.00	0.00	3197.18	-49.25	1874.69	3067.34	21.04	1864.57	2112.13	-46.90	1789.52	2402.90	89.38	1802.72	659.45	-268.56	78.17	1258.26	-263.15	80.86	647.84
9.26000	3235.81	134.12	115.53	3172.09	109.76	112.82	2439.09	96.05	209.75	2426.65	110.70	211.81	3207.84	-197.68	103.07	3236.51	-203.09	134.14	2092.45	-126.76	217.40	2078.79	-136.68	277.63	3232.09	-73.19	1462.59	0.00	0.00	0.00	3197.18	-49.25	1874.69	3067.34	21.04	1864.57	2112.13	-46.90	1789.52	2402.90	89.38	1802.72	659.50	-268.44	78.20	1258.35	-263.44	80.69	647.66
9.27000	3235.81	134.12	115.53	3172.09	109.76	112.82	2439.09	96.05	209.75	2426.65	110.70	211.81	3207.84	-197.68	103.07	3236.51	-203.09	134.14	2092.45	-126.76	217.40	2078.79	-136.68	277.63	3232.09	-73.19	1462.59	0.00	0.00	0.00	3197.18	-49.25	1874.69	3067.34	21.04	1864.57	2112.13	-46.90	1789.52	2402.90	89.38	1802.72	659.51	-268.49	78.26	1258.40	-263.50	80.68	647.77
9.28000	3235.81	134.12	115.53	3172.09	109.76	112.82	2439.09	96.05	209.75	2426.65	110.70	211.81	3207.84	-197.68	103.07	3236.51	-203.09	134.14	2092.45	-126.76	217.40	2078.79	-136.68	277.63	3232.09	-73.19	1462.59	0.00	0.00	0.00	3197.18	-49.25	1874.69	3067.34	21.04	1864.57	2112.13	-46.90	1789.52	2402.90	89.38	1802.72	659.59	-268.84	78.12	1258.36	-263.45	80.76	648.07
9.29000	3235.81	134.12	115.53	3172.09	109.76	112.82	2439.09	96.05	209.75	2426.65	110.70	211.81	3207.84	-197.68	103.07	3236.51	-203.09	134.14	2092.45	-126.76	217.40	2078.79	-136.68	277.63	3232.09	-73.19	1462.59	0.00	0.00	0.00	3197.18	-49.25	1874.69	3067.34	21.04	1864.57	2112.13	-46.90	1789.52	2402.90	89.38	1802.72	659.61	-268.91	78.08	1258.28	-263.13	80.74	649.50
9.30000	3235.81	134.12	115.53	3172.09	109.76	112.82	2439.09	96.05	209.75	2426.65	110.70	211.81	3207.84	-197.68	103.07	3236.51	-203.09	134.14	2092.45	-126.76	217.40	2078.79	-136.68	277.63	3232.09	-73.19	1462.59	0.00	0.00	0.00	3197.18	-49.25	1874.69	3067.34	21.04	1864.57	2112.13	-46.90	1789.52	2402.90	89.38	1802.72	658.30	-268.06	79.34	1258.13	-262.85	80.92	648.71
9.31000	3235.81	134.12	115.53	3172.09	109.76	112.82	2439.09	96.05	209.75	2426.65	110.70	211.81	3207.84	-197.68	103.07	3236.51	-203.09	134.14	2092.45	-126.76	217.40	2078.79	-136.68	277.63	3232.09	-73.19	1462.59	0.00	0.00	0.00	3197.18	-49.25	1874.69	3067.34	21.04	1864.57	2112.13	-46.90	1789.52	2402.90	89.38	1802.72	655.67	-267.84	78.93	1258.14	-263.07	80.95	648.85
9.32000	3235.81	134.12	115.53	3172.09	109.76	112.82	2439.09	96.05	209.75	2426.65	110.70	211.81	3207.84	-197.68	103.07	3236.51	-203.09	134.14	2092.45	-126.76	217.40	2078.79	-136.68	277.63	3232.09	-73.19	1462.59	0.00	0.00	0.00	3197.18	-49.25	1874.69	3067.34	21.04	1864.57	2112.13	-46.90	1789.52	2402.90	89.38	1802.72	656.03	-268.24	78.98	1258.35	-263.34	80.57	648.57
9.33000	3235.81	134.12	115.53	3172.09	109.76	112.82	2439.09	96.05	209.75	2426.65	110.70	211.81	3207.84	-197.68	103.07	3236.51	-203.09	134.14	2092.45	-126.76	217.40	2078.79	-136.68	277.63	3232.09	-73.19	1462.59	0.00	0.00	0.00	3197.18	-49.25	1874.69	3067.34	21.04	1864.57	2112.13	-46.90	1789.52	2402.90	89.38	1802.72	655.78	-268.17	78.84	1258.17	-263.29	80.78	648.12
9.34000	3235.81	134.12	115.53	3172.09	109.76	112.82	2439.09	96.05	209.75	2426.65	110.70	211.81	3207.84	-197.68	103.07	3236.51	-203.09	134.14	2092.45	-126.76	217.40	2078.79	-136.68	277.63	3232.09	-73.19	1462.59	0.00	0.00	0.00	3197.18	-49.25	1874.69	3067.34	21.04	1864.57	2112.13	-46.90	1789.52	2402.90	89.38	1802.72	655.41	-268.24	78.74	1258.16	-263.55	80.88	647.82
9.35000	3235.81	134.12	115.53	3172.09	109.76	112.82	2439.09	96.05	209.75	2426.65	110.70	211.81	3207.84	-197.68	103.07	3236.51	-203.09	134.14	2092.45	-126.76	217.40	2078.79	-136.68	277.63	3232.09	-73.19	1462.59	0.00	0.00	0.00	3197.18	-49.25	1874.69	3067.34	21.04	1864.57	2112.13	-46.90	1789.52	2402.90	89.38	1802.72	654.43	-268.45	78.37	1255.55	-261.91	83.55	647.92
9.36000	3235.81	134.12	115.53	3172.09	109.76	112.82	2439.09	96.05	209.75	2426.65	110.70	211.81	3207.84	-197.68	103.07	3236.51	-203.09	134.14	2092.45	-126.76	217.40	2078.79	-136.68	277.63	3232.09	-73.19	1462.59	0.00	0.00	0.00	3197.18	-49.25	1874.69	3067.34	21.04	1864.57	2112.13	-46.90	1789.52	2402.90	89.38	1802.72	654.25	-268.14	78.43	1254.71	-261.31	85.13	648.77
9.37000	3235.81	134.12	115.53	3172.09	109.76	112.82	2439.09	96.05	209.75	2426.65	110.70	211.81	3207.84	-197.68	103.07	3236.51	-203.09	134.14	2092.45	-126.76	217.40	2078.79	-136.68	277.63	3232.09	-73.19	1462.59	0.00	0.00	0.00	3197.18	-49.25	1874.69	3067.34	21.04	1864.57	2112.13	-46.90	1789.52	2402.90	89.38	1802.72	654.72	-268.19	78.58	1254.86	-261.50	85.43	649.16
9.38000	3235.81	134.12	115.53	3172.09	109.76	112.82	2439.09	96.05	209.75	2426.65	110.70	211.81	3207.84	-197.68	103.07	3236.51	-203.09	134.14	2092.45	-126.76	217.40	2078.79	-136.68	277.63	3232.09	-73.19	1462.59	0.00	0.00	0.00	3197.18	-49.25	1874.69	3067.34	21.04	1864.57	2112.13	-46.90	1789.52	2402.90	89.38	1802.72	654.09	-268.23	78.53	1254.82	-261.58	85.19	649.10
9.39000	3235.81	134.12	115.53	3172.09	109.76	112.82	2439.09	96.05	209.75	2426.65	110.70	211.81	3207.84	-197.68	103.07	3236.51	-203.09	134.14	2092.45	-126.76	217.40	2078.79	-136.68	277.63	3232.09	-73.19	1462.59	0.00	0.00	0.00	3197.18	-49.25	1874.69	3067.34	21.04	1864.57	2112.13	-46.90	1789.52	2402.90	89.38	1802.72	653.90	-268.30	78.50	1254.84	-261.49	85.20	648.62
9.40000	3235.81	134.12	115.53	3172.09	109.76	112.82	2439.09	96.05	209.75	2426.65	110.70	211.81	3207.84	-197.68	103.07	3236.51	-203.09	134.14	2092.45	-126.76	217.40	2078.79	-136.68	277.63	3232.09	-73.19	1462.59	0.00	0.00	0.00	3197.18	-49.25	1874.69	3067.34	21.04	1864.57	2112.13	-46.90	1789.52	2402.90	89.38	1802.72	653.78	-268.38	78.37	1254.84	-261.66	85.22	648.41
9.41000	3235.81	134.12	115.53	3172.09	109.76	112.82	2439.09	96.05	209.75	2426.65	110.70	211.81	3207.84	-197.68	103.07	3236.51	-203.09	134.14	2092.45	-126.76	217.40	2078.79	-136.68	277.63	3232.09	-73.19	1462.59	0.00	0.00	0.00	3197.18	-49.25	1874.69	3067.34	21.04	1864.57	2112.13	-46.90	1789.52	2402.90	89.38	1802.72	654.46	-268.12	78.62	1254.94	-261.52	85.32	649.25
9.42000	3235.81	134.12	115.53	3172.09	109.76	112.82	2439.09	96.05	209.75	2426.65	110.70	211.81	3207.84	-197.68	103.07	3236.51	-203.09	134.14	2092.45	-126.76	217.40	2078.79	-136.68	277.63	3232.09	-73.19	1462.59	0.00	0.00	0.00	3197.18	-49.25	1874.69	3067.34	21.04	1864.57	2112.13	-46.90	1789.52	2402.90	89.38	1802.72	654.78	-268.15	78.49	1255.06	-261.65	85.20	649.17
9.43000	3235.81	134.12	115.53	3172.09	109.76	112.82	2439.09	96.05	209.75	2426.65	110.70	211.81	3207.84	-197.68	103.07	3236.51	-203.09	134.14	2092.45	-126.76	217.40	2078.79	-136.68	277.63	3232.09	-73.19	1462.59	0.00	0.00	0.00	3197.18	-49.25	1874.69	3067.34	21.04	1864.57	2112.13	-46.90	1789.52	2402.90	89.38	1802.72	654.71	-268.21	78.64	1255.13	-262.00	85.09	648.13
9.44000	3235.81	134.12	115.53	3172.09	109.76	112.82	2439.09	96.05	209.75	2426.65	110.70	211.81	3207.84	-197.68	103.07	3236.51	-203.09	134.14	2092.45	-126.76	217.40	2078.79	-136.68	277.63	3232.09	-73.19	1462.59	0.00	0.00	0.00	3197.18	-49.25	1874.69	3067.34	21.04	1864.57	2112.13	-46.90	1789.52	2402.90	89.38	1802.72	654.31	-268.53	78.52	1255.17	-261.48	85.41	647.94
9.45000	3235.81	134.12	115.53	3172.09	109.76	112.82	2439.09	96.05	209.75	2426.65	110.70	211.81	3207.84	-197.68	103.07	3236.51	-203.09	134.14	2092.45	-126.76	217.40	2078.79	-136.68	277.63	3232.09	-73.19	1462.59	0.00	0.00	0.00	3197.18	-49.25	1874.69	3067.34	21.04	1864.57	2112.13	-46.90	1789.52	2402.90	89.38	1802.72	655.36	-268.07	78.83	1255.26	-261.53	85.34	649.57
9.46000	3235.81	134.12	115.53	3172.09	109.76	112.82	2439.09	96.05	209.75	2426.65	110.70	211.81	3207.84	-197.68	103.07	3236.51	-203.09	134.14	2092.45	-126.76	217.40	2078.79	-136.68	277.63	3232.09	-73.19	1462.59	0.00	0.00	0.00	3197.18	-49.25	1874.69	3067.34	21.04	1864.57	2112.13	-46.90	1789.52	2402.90	89.38	1802.72	656.29	-268.00	79.01	1255.06	-261.60	85.21	649.16
9.47000	3235.81	134.12	115.53	3172.09	109.76	112.82	2439.09	96.05	209.75	2426.65	110.70	211.81	3207.84	-197.68	103.07	3236.51	-203.09	134.14	2092.45	-126.76	217.40	2078.79	-136.68	277.63	3232.09	-73.19	1462.59	0.00	0.00	0.00	3197.18	-49.25	1874.69	3067.34	21.04	1864.57	2112.13	-46.90	1789.52	2402.90	89.38	1802.72	655.36	-268.56	78.76	1254.57	-261.57	85.27	648.56
9.48000	3235.81	134.12	115.53	3172.09	109.76	112.82	2439.09	96.05	209.75	2426.65	110.70	211.81	3207.84	-197.68	103.07	3236.51	-203.09	134.14	2092.45	-126.76	217.40	2078.79	-136.68	277.63	3232.09	-73.19	1462.59	0.00	0.00	0.00	3197.18	-49.25	1874.69	3067.34	21.04	1864.57	2112.13	-46.90	1789.52	2402.90	89.38	1802.72	655.02	-268.37	78.79	1254.59	-261.54	85.19	648.84
9.49000	3235.81	134.12	115.53	3172.09	109.76	112.82	2439.09	96.05	209.75	2426.65	110.70	211.81	3207.84	-197.68	103.07	3236.51	-203.09	134.14	2092.45	-126.76	217.40	2078.79	-136.68	277.63	3232.09	-73.19	1462.59	0.00	0.00	0.00	3197.18	-49.25	1874.69	3067.34	21.04	1864.57	2112.13	-46.90	1789.52	2402.90	89.38	1802.72	655.24	-268.49	78.76	1254.75	-261.60	85.26	648.65
9.50000	3235.81	134.12	115.53	3172.09	109.76	112.82	2439.09	96.05	209.75	2426.65	110.70	211.81	3207.84	-197.68	103.07	3236.51	-203.09	134.14	2092.45	-126.76	217.40	2078.79	-136.68	277.63	3232.09	-73.19	1462.59	0.00	0.00	0.00	3197.18	-49.25	1874.69	3067.34	21.04	1864.57	2112.13	-46.90	1789.52	2402.90	89.38	1802.72	654.20	-268.73	78.28	1254.12	-261.34	85.08	648.46
9.51000	3235.81	134.12	115.53	3172.09	109.76	112.82	2439.09	96.05	209.75	2426.65	110.70	211.81	3207.84	-197.68	103.07	3236.51	-203.09	134.14	2092.45	-126.76	217.40	2078.79	-136.68	277.63	3232.09	-73.19	1462.59	0.00	0.00	0.00	3197.18	-49.25	1874.69	3067.34	21.04	1864.57	2112.13	-46.90	1789.52	2402.90	89.38	1802.72	653.93	-268.37	78.40	1254.59	-261.46	85.18	648.42
9.52000	3235.81	134.12	115.53	3172.09	109.76	112.82	2439.09	96.05	209.75	2426.65	110.70	211.81	3207.84	-197.68	103.07	3236.51	-203.09	134.14	2092.45	-126.76	217.40	2078.79	-136.68	277.63	3232.09	-73.19	1462.59	0.00	0.00	0.00	3197.18	-49.25	1874.69	3067.34	21.04	1864.57	2112.13	-46.90	1789.52	2402.90	89.38	1802.72	653.88	-268.38	78.46	1254.91	-261.62	85.30	648.20
9.53000	3235.81	134.12	115.53	3172.09	109.76	112.82	2439.09	96.05	209.75	2426.65	110.70	211.81	3207.84	-197.68	103.07	3236.51	-203.09	134.14	2092.45	-126.76	217.40	2078.79	-136.68	277.63	3232.09	-73.19	1462.59	0.00	0.00	0.00	3197.18	-49.25	1874.69	3067.34	21.04	1864.57	2112.13	-46.90	1789.52	2402.90	89.38	1802.72	655.41	-268.55	78.60	1254.23	-261.74	85.02	648.91
9.54000	3235.81	134.12	115.53	3172.09	109.76	112.82	2439.09	96.05	209.75	2426.65	110.70	211.81	3207.84	-197.68	103.07	3236.51	-203.09	134.14	2092.45	-126.76	217.40	2078.79	-136.68	277.63	3232.09	-73.19	1462.59	0.00	0.00	0.00	3197.18	-49.25	1874.69	3067.34	21.04	1864.57	2112.13	-46.90	1789.52	2402.90	89.38	1802.72	656.15	-268.41	78.96	1254.50	-261.61	85.04	648.80
9.55000	3235.81	134.12	115.53	3172.09	109.76	112.82	2439.09	96.05	209.75	2426.65	110.70	211.81	3207.84	-197.68	103.07	3236.51	-203.09	134.14	2092.45	-126.76	217.40	2078.79	-136.68	277.63	3232.09	-73.19	1462.59	0.00	0.00	0.00	3197.18	-49.25	1874.69	3067.34	21.04	1864.57	2112.13	-46.90	1789.52	2402.90	89.38	1802.72	656.40	-268.54	78.81	1254.51	-261.62	85.07	649.41
9.56000	3235.81	134.12	115.53	3172.09	109.76	112.82	2439.09	96.05	209.75	2426.65	110.70	211.81	3207.84	-197.68	103.07	3236.51	-203.09	134.14	2092.45	-126.76	217.40	2078.79	-136.68	277.63	3232.09	-73.19	1462.59	0.00	0.00	0.00	3197.18	-49.25	1874.69	3067.34	21.04	1864.57	2112.13	-46.90	1789.52	2402.90	89.38	1802.72	655.49	-268.49	78.75	1255.31	-261.74	85.35	649.89
9.57000	3235.81	134.12	115.53	3172.09	109.76	112.82	2439.09	96.05	209.75	2426.65	110.70	211.81	3207.84	-197.68	103.07	3236.51	-203.09	134.14	2092.45	-126.76	217.40	2078.79	-136.68	277.63	3232.09	-73.19	1462.59	0.00	0.00	0.00	3197.18	-49.25	1874.69	3067.34	21.04	1864.57	2112.13	-46.90	1789.52	2402.90	89.38	1802.72	655.04	-268.32	78.68	1255.29	-261.31	85.37	649.36
9.58000	3235.81	134.12	115.53	3172.09	109.76	112.82	2439.09	96.05	209.75	2426.65	110.70	211.81	3207.84	-197.68	103.07	3236.51	-203.09	134.14	2092.45	-126.76	217.40	2078.79	-136.68	277.63	3232.09	-73.19	1462.59	0.00	0.00	0.00	3197.18	-49.25	1874.69	3067.34	21.04	1864.57	2112.13	-46.90	1789.52	2402.90	89.38	1802.72	655.70	-268.16	78.79	1255.06	-261.31	85.40	649.51
9.59000	3235.81	134.12	115.53	3172.09	109.76	112.82	2439.09	96.05	209.75	2426.65	110.70	211.81	3207.84	-197.68	103.07	3236.51	-203.09	134.14	2092.45	-126.76	217.40	2078.79	-136.68	277.63	3232.09	-73.19	1462.59	0.00	0.00	0.00	3197.18	-49.25	1874.69	3067.34	21.04	1864.57	2112.13	-46.90	1789.52	2402.90	89.38	1802.72	655.64	-268.71	78.69	1254.92	-261.80	85.28	649.68
9.60000	3235.81	134.12	115.53	3172.09	109.76	112.82	2439.09	96.05	209.75	2426.65	110.70	211.81	3207.84	-197.68	103.07	3236.51	-203.09	134.14	2092.45	-126.76	217.40	2078.79	-136.68	277.63	3232.09	-73.19	1462.59	0.00	0.00	0.00	3197.18	-49.25	1874.69	3067.34	21.04	1864.57	2112.13	-46.90	1789.52	2402.90	89.38	1802.72	655.04	-268.70	78.56	1255.41	-261.47	85.61	648.90
9.61000	3235.81	134.12	115.53	3172.09	109.76	112.82	2439.09	96.05	209.75	2426.65	110.70	211.81	3207.84	-197.68	103.07	3236.51	-203.09	134.14	2092.45	-126.76	217.40	2078.79	-136.68	277.63	3232.09	-73.19	1462.59	0.00	0.00	0.00	3197.18	-49.25	1874.69	3067.34	21.04	1864.57	2112.13	-46.90	1789.52	2402.90	89.38	1802.72	655.40	-268.64	78.72	1255.03	-261.63	85.34	648.44
9.62000	3235.81	134.12	115.53	3172.09	109.76	112.82	2439.09	96.05	209.75	2426.65	110.70	211.81	3207.84	-197.68	103.07	3236.51	-203.09	134.14	2092.45	-126.76	217.40	2078.79	-136.68	277.63	3232.09	-73.19	1462.59	0.00	0.00	0.00	3197.18	-49.25	1874.69	3067.34	21.04	1864.57	2112.13	-46.90	1789.52	2402.90	89.38	1802.72	655.43	-268.24	78.73	1254.58	-261.87	85.09	648.48
9.63000	3235.81	134.12	115.53	3172.09	109.76	112.82	2439.09	96.05	209.75	2426.65	110.70	211.81	3207.84	-197.68	103.07	3236.51	-203.09	134.14	2092.45	-126.76	217.40	2078.79	-136.68	277.63	3232.09	-73.19	1462.59	0.00	0.00	0.00	3197.18	-49.25	1874.69	3067.34	21.04	1864.57	2112.13	-46.90	1789.52	2402.90	89.38	1802.72	654.66	-268.81	78.55	1254.96	-261.62	85.27	648.48
9.64000	3235.81	134.12	115.53	3172.09	109.76	112.82	2439.09	96.05	209.75	2426.65	110.70	211.81	3207.84	-197.68	103.07	3236.51	-203.09	134.14	2092.45	-126.76	217.40	2078.79	-136.68	277.63	3232.09	-73.19	1462.59	0.00	0.00	0.00	3197.18	-49.25	1874.69	3067.34	21.04	1864.57	2112.13	-46.90	1789.52	2402.90	89.38	1802.72	654.90	-268.28	78.58	1254.91	-261.53	85.33	648.36
9.65000	3235.81	134.12	115.53	3172.09	109.76	112.82	2439.09	96.05	209.75	2426.65	110.70	211.81	3207.84	-197.68	103.07	3236.51	-203.09	134.14	2092.45	-126.76	217.40	2078.79	-136.68	277.63	3232.09	-73.19	1462.59	0.00	0.00	0.00	3197.18	-49.25	1874.69	3067.34	21.04	1864.57	2112.13	-46.90	1789.52	2402.90	89.38	1802.72	654.48	-268.78	78.51	1254.49	-261.86	85.13	648.14
9.66000	3235.81	134.12	115.53	3172.09	109.76	112.82	2439.09	96.05	209.75	2426.65	110.70	211.81	3207.84	-197.68	103.07	3236.51	-203.09	134.14	2092.45	-126.76	217.40	2078.79	-136.68	277.63	3232.09	-73.19	1462.59	0.00	0.00	0.00	3197.18	-49.25	1874.69	3067.34	21.04	1864.57	2112.13	-46.90	1789.52	2402.90	89.38	1802.72	654.67	-268.60	78.48	1255.04	-261.57	85.27	646.78
9.67000	3235.81	134.12	115.53	3172.09	109.76	112.82	2439.09	96.05	209.75	2426.65	110.70	211.81	3207.84	-197.68	103.07	3236.51	-203.09	134.14	2092.45	-126.76	217.40	2078.79	-136.68	277.63	3232.09	-73.19	1462.59	0.00	0.00	0.00	3197.18	-49.25	1874.69	3067.34	21.04	1864.57	2112.13	-46.90	1789.52	2402.90	89.38	1802.72	654.66	-268.56	78.50	1254.19	-261.85	85.15	648.10
9.68000	3235.81	134.12	115.53	3172.09	109.76	112.82	2439.09	96.05	209.75	2426.65	110.70	211.81	3207.84	-197.68	103.07	3236.51	-203.09	134.14	2092.45	-126.76	217.40	2078.79	-136.68	277.63	3232.09	-73.19	1462.59	0.00	0.00	0.00	3197.18	-49.25	1874.69	3067.34	21.04	1864.57	2112.13	-46.90	1789.52	2402.90	89.38	1802.72	655.47	-268.43	78.79	1254.55	-261.68	85.18	648.17
9.69000	3235.81	134.12	115.53	3172.09	109.76	112.82	2439.09	96.05	209.75	2426.65	110.70	211.81	3207.84	-197.68	103.07	3236.51	-203.09	134.14	2092.45	-126.76	217.40	2078.79	-136.68	277.63	3232.09	-73.19	1462.59	0.00	0.00	0.00	3197.18	-49.25	1874.69	3067.34	21.04	1864.57	2112.13	-46.90	1789.52	2402.90	89.38	1802.72	654.92	-268.67	78.67	1254.78	-261.48	85.15	647.80
9.70000	3235.81	134.12	115.53	3172.09	109.76	112.82	2439.09	96.05	209.75	2426.65	110.70	211.81	3207.84	-197.68	103.07	3236.51	-203.09	134.14	2092.45	-126.76	217.40	2078.79	-136.68	277.63	3232.09	-73.19	1462.59	0.00	0.00	0.00	3197.18	-49.25	1874.69	3067.34	21.04	1864.57	2112.13	-46.90	1789.52	2402.90	89.38	1802.72	654.32	-268.58	78.46	1254.09	-261.93	84.83	648.28
9.71000	3235.81	134.12	115.53	3172.09	109.76	112.82	2439.09	96.05	209.75	2426.65	110.70	211.81	3207.84	-197.68	103.07	3236.51	-203.09	134.14	2092.45	-126.76	217.40	2078.79	-136.68	277.63	3232.09	-73.19	1462.59	0.00	0.00	0.00	3197.18	-49.25	1874.69	3067.34	21.04	1864.57	2112.13	-46.90	1789.52	2402.90	89.38	1802.72	654.81	-268.77	78.40	1254.62	-262.25	85.00	648.38
9.72000	3235.81	134.12	115.53	3172.09	109.76	112.82	2439.09	96.05	209.75	2426.65	110.70	211.81	3207.84	-197.68	103.07	3236.51	-203.09	134.14	2092.45	-126.76	217.40	2078.79	-136.68	277.63	3232.09	-73.19	1462.59	0.00	0.00	0.00	3197.18	-49.25	1874.69	3067.34	21.04	1864.57	2112.13	-46.90	1789.52	2402.90	89.38	1802.72	654.72	-268.92	78.36	1255.27	-262.27	85.19	647.98
9.73000	3235.81	134.12	115.53	3172.09	109.76	112.82	2439.09	96.05	209.75	2426.65	110.70	211.81	3207.84	-197.68	103.07	3236.51	-203.09	134.14	2092.45	-126.76	217.40	2078.79	-136.68	277.63	3232.09	-73.19	1462.59	0.00	0.00	0.00	3197.18	-49.25	1874.69	3067.34	21.04	1864.57	2112.13	-46.90	1789.52	2402.90	89.38	1802.72	654.43	-268.67	78.37	1254.65	-262.31	84.88	647.42
9.74000	3235.81	134.12	115.53	3172.09	109.76	112.82	2439.09	96.05	209.75	2426.65	110.70	211.81	3207.84	-197.68	103.07	3236.51	-203.09	134.14	2092.45	-126.76	217.40	2078.79	-136.68	277.63	3232.09	-73.19	1462.59	0.00	0.00	0.00	3197.18	-49.25	1874.69	3067.34	21.04	1864.57	2112.13	-46.90	1789.52	2402.90	89.38	1802.72	655.21	-268.28	78.73	1254.14	-261.46	84.96	648.35
9.75000	3235.81	134.12	115.53	3172.09	109.76	112.82	2439.09	96.05	209.75	2426.65	110.70	211.81	3207.84	-197.68	103.07	3236.51	-203.09	134.14	2092.45	-126.76	217.40	2078.79	-136.68	277.63	3232.09	-73.19	1462.59	0.00	0.00	0.00	3197.18	-49.25	1874.69	3067.34	21.04	1864.57	2112.13	-46.90	1789.52	2402.90	89.38	1802.72	655.41	-268.62	78.71	1254.98	-261.41	85.24	648.40
9.76000	3235.81	134.12	115.53	3172.09	109.76	112.82	2439.09	96.05	209.75	2426.65	110.70	211.81	3207.84	-197.68	103.07	3236.51	-203.09	134.14	2092.45	-126.76	217.40	2078.79	-136.68	277.63	3232.09	-73.19	1462.59	0.00	0.00	0.00	3197.18	-49.25	1874.69	3067.34	21.04	1864.57	2112.13	-46.90	1789.52	2402.90	89.38	1802.72	654.23	-268.69	78.35	1255.11	-261.50	85.29	648.60
9.77000	3235.81	134.12	115.53	3172.09	109.76	112.82	2439.09	96.05	209.75	2426.65	110.70	211.81	3207.84	-197.68	103.07	3236.51	-203.09	134.14	2092.45	-126.76	217.40	2078.79	-136.68	277.63	3232.09	-73.19	1462.59	0.00	0.00	0.00	3197.18	-49.25	1874.69	3067.34	21.04	1864.57	2112.13	-46.90	1789.52	2402.90	89.38	1802.72	654.77	-268.52	78.47	1254.88	-261.78	85.06	647.29
9.78000	3235.81	134.12	115.53	3172.09	109.76	112.82	2439.09	96.05	209.75	2426.65	110.70	211.81	3207.84	-197.68	103.07	3236.51	-203.09	134.14	2092.45	-126.76	217.40	2078.79	-136.68	277.63	3232.09	-73.19	1462.59	0.00	0.00	0.00	3197.18	-49.25	1874.69	3067.34	21.04	1864.57	2112.13	-46.90	1789.52	2402.90	89.38	1802.72	654.90	-268.38	78.53	1254.31	-261.66	85.07	647.55
9.79000	3235.81	134.12	115.53	3172.09	109.76	112.82	2439.09	96.05	209.75	2426.65	110.70	211.81	3207.84	-197.68	103.07	3236.51	-203.09	134.14	2092.45	-126.76	217.40	2078.79	-136.68	277.63	3232.09	-73.19	1462.59	0.00	0.00	0.00	3197.18	-49.25	1874.69	3067.34	21.04	1864.57	2112.13	-46.90	1789.52	2402.90	89.38	1802.72	654.62	-268.00	78.47	1254.67	-261.54	85.19	648.51
9.80000	3235.81	134.12	115.53	3172.09	109.76	112.82	2439.09	96.05	209.75	2426.65	110.70	211.81	3207.84	-197.68	103.07	3236.51	-203.09	134.14	2092.45	-126.76	217.40	2078.79	-136.68	277.63	3232.09	-73.19	1462.59	0.00	0.00	0.00	3197.18	-49.25	1874.69	3067.34	21.04	1864.57	2112.13	-46.90	1789.52	2402.90	89.38	1802.72	654.54	-268.17	78.48	1254.41	-261.37	85.09	649.06
9.81000	3235.81	134.12	115.53	3172.09	109.76	112.82	2439.09	96.05	209.75	2426.65	110.70	211.81	3207.84	-197.68	103.07	3236.51	-203.09	134.14	2092.45	-126.76	217.40	2078.79	-136.68	277.63	3232.09	-73.19	1462.59	0.00	0.00	0.00	3197.18	-49.25	1874.69	3067.34	21.04	1864.57	2112.13	-46.90	1789.52	2402.90	89.38	1802.72	655.29	-268.35	78.68	1254.83	-262.02	84.92	647.85
9.82000	3235.81	134.12	115.53	3172.09	109.76	112.82	2439.09	96.05	209.75	2426.65	110.70	211.81	3207.84	-197.68	103.07	3236.51	-203.09	134.14	2092.45	-126.76	217.40	2078.79	-136.68	277.63	3232.09	-73.19	1462.59	0.00	0.00	0.00	3197.18	-49.25	1874.69	3067.34	21.04	1864.57	2112.13	-46.90	1789.52	2402.90	89.38	1802.72	655.05	-268.66	78.43	1255.03	-261.91	84.99	647.19
9.83000	3235.81	134.12	115.53	3172.09	109.76	112.82	2439.09	96.05	209.75	2426.65	110.70	211.81	3207.84	-197.68	103.07	3236.51	-203.09	134.14	2092.45	-126.76	217.40	2078.79	-136.68	277.63	3232.09	-73.19	1462.59	0.00	0.00	0.00	3197.18	-49.25	1874.69	3067.34	21.04	1864.57	2112.13	-46.90	1789.52	2402.90	89.38	1802.72	655.23	-268.63	78.55	1254.78	-261.91	85.04	648.81
9.84000	3235.81	134.12	115.53	3172.09	109.76	112.82	2439.09	96.05	209.75	2426.65	110.70	211.81	3207.84	-197.68	103.07	3236.51	-203.09	134.14	2092.45	-126.76	217.40	2078.79	-136.68	277.63	3232.09	-73.19	1462.59	0.00	0.00	0.00	3197.18	-49.25	1874.69	3067.34	21.04	1864.57	2112.13	-46.90	1789.52	2402.90	89.38	1802.72	655.14	-268.49	78.64	1254.50	-261.81	84.98	648.64
9.85000	3235.81	134.12	115.53	3172.09	109.76	112.82	2439.09	96.05	209.75	2426.65	110.70	211.81	3207.84	-197.68	103.07	3236.51	-203.09	134.14	2092.45	-126.76	217.40	2078.79	-136.68	277.63	3232.09	-73.19	1462.59	0.00	0.00	0.00	3197.18	-49.25	1874.69	3067.34	21.04	1864.57	2112.13	-46.90	1789.52	2402.90	89.38	1802.72	653.98	-268.51	78.09	1254.38	-261.44	85.11	648.28
9.86000	3235.81	134.12	115.53	3172.09	109.76	112.82	2439.09	96.05	209.75	2426.65	110.70	211.81	3207.84	-197.68	103.07	3236.51	-203.09	134.14	2092.45	-126.76	217.40	2078.79	-136.68	277.63	3232.09	-73.19	1462.59	0.00	0.00	0.00	3197.18	-49.25	1874.69	3067.34	21.04	1864.57	2112.13	-46.90	1789.52	2402.90	89.38	1802.72	653.56	-268.80	78.11	1254.89	-261.98	85.06	648.46
9.87000	3235.81	134.12	115.53	3172.09	109.76	112.82	2439.09	96.05	209.75	2426.65	110.70	211.81	3207.84	-197.68	103.07	3236.51	-203.09	134.14	2092.45	-126.76	217.40	2078.79	-136.68	277.63	3232.09	-73.19	1462.59	0.00	0.00	0.00	3197.18	-49.25	1874.69	3067.34	21.04	1864.57	2112.13	-46.90	1789.52	2402.90	89.38	1802.72	655.21	-268.66	78.71	1254.63	-261.50	85.15	648.01
9.88000	3235.81	134.12	115.53	3172.09	109.76	112.82	2439.09	96.05	209.75	2426.65	110.70	211.81	3207.84	-197.68	103.07	3236.51	-203.09	134.14	2092.45	-126.76	217.40	2078.79	-136.68	277.63	3232.09	-73.19	1462.59	0.00	0.00	0.00	3197.18	-49.25	1874.69	3067.34	21.04	1864.57	2112.13	-46.90	1789.52	2402.90	89.38	1802.72	655.43	-268.31	78.78	1253.54	-261.44	84.91	648.49
9.89000	3235.81	134.12	115.53	3172.09	109.76	112.82	2439.09	96.05	209.75	2426.65	110.70	211.81	3207.84	-197.68	103.07	3236.51	-203.09	134.14	2092.45	-126.76	217.40	2078.79	-136.68	277.63	3232.09	-73.19	1462.59	0.00	0.00	0.00	3197.18	-49.25	1874.69	3067.34	21.04	1864.57	2112.13	-46.90	1789.52	2402.90	89.38	1802.72	654.94	-268.50	78.55	1253.65	-261.89	84.84	648.23
9.90000	3235.81	134.12	115.53	3172.09	109.76	112.82	2439.09	96.05	209.75	2426.65	110.70	211.81	3207.84	-197.68	103.07	3236.51	-203.09	134.14	2092.45	-126.76	217.40	2078.79	-136.68	277.63	3232.09	-73.19	1462.59	0.00	0.00	0.00	3197.18	-49.25	1874.69	3067.34	21.04	1864.57	2112.13	-46.90	1789.52	2402.90	89.38	1802.72	654.50	-268.42	78.33	1254.59	-262.02	85.16	647.93
9.91000	3235.81	134.12	115.53	3172.09	109.76	112.82	2439.09	96.05	209.75	2426.65	110.70	211.81	3207.84	-197.68	103.07	3236.51	-203.09	134.14	2092.45	-126.76	217.40	2078.79	-136.68	277.63	3232.09	-73.19	1462.59	0.00	0.00	0.00	3197.18	-49.25	1874.69	3067.34	21.04	1864.57	2112.13	-46.90	1789.52	2402.90	89.38	1802.72	654.44	-268.20	78.35	1255.03	-261.64	85.20	648.70
9.92000	3235.81	134.12	115.53	3172.09	109.76	112.82	2439.09	96.05	209.75	2426.65	110.70	211.81	3207.84	-197.68	103.07	3236.51	-203.09	134.14	2092.45	-126.76	217.40	2078.79	-136.68	277.63	3232.09	-73.19	1462.59	0.00	0.00	0.00	3197.18	-49.25	1874.69	3067.34	21.04	1864.57	2112.13	-46.90	1789.52	2402.90	89.38	1802.72	654.95	-268.19	78.58	1254.55	-261.43	85.34	648.36
9.93000	3235.81	134.12	115.53	3172.09	109.76	112.82	2439.09	96.05	209.75	2426.65	110.70	211.81	3207.84	-197.68	103.07	3236.51	-203.09	134.14	2092.45	-126.76	217.40	2078.79	-136.68	277.63	3232.09	-73.19	1462.59	0.00	0.00	0.00	3197.18	-49.25	1874.69	3067.34	21.04	1864.57	2112.13	-46.90	1789.52	2402.90	89.38	1802.72	655.39	-268.09	78.88	1254.13	-261.73	85.05	648.52
9.94000	3235.81	134.12	115.53	3172.09	109.76	112.82	2439.09	96.05	209.75	2426.65	110.70	211.81	3207.84	-197.68	103.07	3236.51	-203.09	134.14	2092.45	-126.76	217.40	2078.79	-136.68	277.63	3232.09	-73.19	1462.59	0.00	0.00	0.00	3197.18	-49.25	1874.69	3067.34	21.04	1864.57	2112.13	-46.90	1789.52	2402.90	89.38	1802.72	655.03	-268.23	78.73	1253.61	-262.03	84.82	648.42
9.95000	3235.81	134.12	115.53	3172.09	109.76	112.82	2439.09	96.05	209.75	2426.65	110.70	211.81	3207.84	-197.68	103.07	3236.51	-203.09	134.14	2092.45	-126.76	217.40	2078.79	-136.68	277.63	3232.09	-73.19	1462.59	0.00	0.00	0.00	3197.18	-49.25	1874.69	3067.34	21.04	1864.57	2112.13	-46.90	1789.52	2402.90	89.38	1802.72	654.41	-268.41	78.53	1253.69	-261.80	84.89	648.53
9.96000	3235.81	134.12	115.53	3172.09	109.76	112.82	2439.09	96.05	209.75	2426.65	110.70	211.81	3207.84	-197.68	103.07	3236.51	-203.09	134.14	2092.45	-126.76	217.40	2078.79	-136.68	277.63	3232.09	-73.19	1462.59	0.00	0.00	0.00	3197.18	-49.25	1874.69	3067.34	21.04	1864.57	2112.13	-46.90	1789.52	2402.90	89.38	1802.72	655.03	-268.63	78.53	1254.28	-261.62	84.94	649.17
9.97000	3235.81	134.12	115.53	3172.09	109.76	112.82	2439.09	96.05	209.75	2426.65	110.70	211.81	3207.84	-197.68	103.07	3236.51	-203.09	134.14	2092.45	-126.76	217.40	2078.79	-136.68	277.63	3232.09	-73.19	1462.59	0.00	0.00	0.00	3197.18	-49.25	1874.69	3067.34	21.04	1864.57	2112.13	-46.90	1789.52	2402.90	89.38	1802.72	654.86	-268.55	78.58	1254.59	-261.89	85.12	649.19
9.98000	3235.81	134.12	115.53	3172.09	109.76	112.82	2439.09	96.05	209.75	2426.65	110.70	211.81	3207.84	-197.68	103.07	3236.51	-203.09	134.14	2092.45	-126.76	217.40	2078.79	-136.68	277.63	3232.09	-73.19	1462.59	0.00	0.00	0.00	3197.18	-49.25	1874.69	3067.34	21.04	1864.57	2112.13	-46.90	1789.52	2402.90	89.38	1802.72	654.31	-267.95	78.39	1254.78	-261.59	85.03	649.01
9.99000	3235.81	134.12	115.53	3172.09	109.76	112.82	2439.09	96.05	209.75	2426.65	110.70	211.81	3207.84	-197.68	103.07	3236.51	-203.09	134.14	2092.45	-126.76	217.40	2078.79	-136.68	277.63	3232.09	-73.19	1462.59	0.00	0.00	0.00	3197.18	-49.25	1874.69	3067.34	21.04	1864.57	2112.13	-46.90	1789.52	2402.90	89.38	1802.72	654.18	-268.35	78.28	1254.61	-261.38	85.02	649.56
10.00000	3235.81	134.12	115.53	3172.09	109.76	112.82	2439.09	96.05	209.75	2426.65	110.70	211.81	3207.84	-197.68	103.07	3236.51	-203.09	134.14	2092.45	-126.76	217.40	2078.79	-136.68	277.63	3232.09	-73.19	1462.59	0.00	0.00	0.00	3197.18	-49.25	1874.69	3067.34	21.04	1864.57	2112.13	-46.90	1789.52	2402.90	89.38	1802.72	654.78	-268.38	78.50	1254.70	-261.49	85.13	648.62
10.01000	3235.81	134.12	115.53	3172.09	109.76	112.82	2439.09	96.05	209.75	2426.65	110.70	211.81	3207.84	-197.68	103.07	3236.51	-203.09	134.14	2092.45	-126.76	217.40	2078.79	-136.68	277.63	3232.09	-73.19	1462.59	0.00	0.00	0.00	3197.18	-49.25	1874.69	3067.34	21.04	1864.57	2112.13	-46.90	1789.52	2402.90	89.38	1802.72	654.40	-268.33	78.45	1254.22	-261.81	85.14	648.31
10.02000	3235.81	134.12	115.53	3172.09	109.76	112.82	2439.09	96.05	209.75	2426.65	110.70	211.81	3207.84	-197.68	103.07	3236.51	-203.09	134.14	2092.45	-126.76	217.40	2078.79	-136.68	277.63	3232.09	-73.19	1462.59	0.00	0.00	0.00	3197.18	-49.25	1874.69	3067.34	21.04	1864.57	2112.13	-46.90	1789.52	2402.90	89.38	1802.72	655.23	-268.67	78.47	1254.31	-261.80	85.05	649.55
10.03000	3235.81	134.12	115.53	3172.09	109.76	112.82	2439.09	96.05	209.75	2426.65	110.70	211.81	3207.84	-197.68	103.07	3236.51	-203.09	134.14	2092.45	-126.76	217.40	2078.79	-136.68	277.63	3232.09	-73.19	1462.59	0.00	0.00	0.00	3197.18	-49.25	1874.69	3067.34	21.04	1864.57	2112.13	-46.90	1789.52	2402.90	89.38	1802.72	655.40	-268.52	78.58	1254.76	-261.62	85.06	649.11
10.04000	3235.81	134.12	115.53	3172.09	109.76	112.82	2439.09	96.05	209.75	2426.65	110.70	211.81	3207.84	-197.68	103.07	3236.51	-203.09	134.14	2092.45	-126.76	217.40	2078.79	-136.68	277.63	3232.09	-73.19	1462.59	0.00	0.00	0.00	3197.18	-49.25	1874.69	3067.34	21.04	1864.57	2112.13	-46.90	1789.52	2402.90	89.38	1802.72	654.75	-268.49	78.46	1255.52	-261.73	85.24	648.62
10.05000	3235.81	134.12	115.53	3172.09	109.76	112.82	2439.09	96.05	209.75	2426.65	110.70	211.81	3207.84	-197.68	103.07	3236.51	-203.09	134.14	2092.45	-126.76	217.40	2078.79	-136.68	277.63	3232.09	-73.19	1462.59	0.00	0.00	0.00	3197.18	-49.25	1874.69	3067.34	21.04	1864.57	2112.13	-46.90	1789.52	2402.90	89.38	1802.72	655.41	-268.19	78.74	1254.80	-261.85	84.91	648.84
10.06000	3235.81	134.12	115.53	3172.09	109.76	112.82	2439.09	96.05	209.75	2426.65	110.70	211.81	3207.84	-197.68	103.07	3236.51	-203.09	134.14	2092.45	-126.76	217.40	2078.79	-136.68	277.63	3232.09	-73.19	1462.59	0.00	0.00	0.00	3197.18	-49.25	1874.69	3067.34	21.04	1864.57	2112.13	-46.90	1789.52	2402.90	89.38	1802.72	654.97	-268.34	78.54	1254.37	-261.64	84.82	648.26
10.07000	3235.81	134.12	115.53	3172.09	109.76	112.82	2439.09	96.05	209.75	2426.65	110.70	211.81	3207.84	-197.68	103.07	3236.51	-203.09	134.14	2092.45	-126.76	217.40	2078.79	-136.68	277.63	3232.09	-73.19	1462.59	0.00	0.00	0.00	3197.18	-49.25	1874.69	3067.34	21.04	1864.57	2112.13	-46.90	1789.52	2402.90	89.38	1802.72	654.78	-268.51	78.70	1255.44	-261.64	85.25	648.44
10.08000	3235.81	134.12	115.53	3172.09	109.76	112.82	2439.09	96.05	209.75	2426.65	110.70	211.81	3207.84	-197.68	103.07	3236.51	-203.09	134.14	2092.45	-126.76	217.40	2078.79	-136.68	277.63	3232.09	-73.19	1462.59	0.00	0.00	0.00	3197.18	-49.25	1874.69	3067.34	21.04	1864.57	2112.13	-46.90	1789.52	2402.90	89.38	1802.72	655.43	-268.34	79.06	1254.78	-261.09	85.48	648.70
10.09000	3235.81	134.12	115.53	3172.09	109.76	112.82	2439.09	96.05	209.75	2426.65	110.70	211.81	3207.84	-197.68	103.07	3236.51	-203.09	134.14	2092.45	-126.76	217.40	2078.79	-136.68	277.63	3232.09	-73.19	1462.59	0.00	0.00	0.00	3197.18	-49.25	1874.69	3067.34	21.04	1864.57	2112.13	-46.90	1789.52	2402.90	89.38	1802.72	655.20	-268.41	78.90	1254.75	-261.62	85.24	649.02
10.10000	3235.81	134.12	115.53	3172.09	109.76	112.82	2439.09	96.05	209.75	2426.65	110.70	211.81	3207.84	-197.68	103.07	3236.51	-203.09	134.14	2092.45	-126.76	217.40	2078.79	-136.68	277.63	3232.09	-73.19	1462.59	0.00	0.00	0.00	3197.18	-49.25	1874.69	3067.34	21.04	1864.57	2112.13	-46.90	1789.52	2402.90	89.38	1802.72	654.90	-268.27	78.78	1254.10	-261.80	84.85	649.63
10.11000	3235.81	134.12	115.53	3172.09	109.76	112.82	2439.09	96.05	209.75	2426.65	110.70	211.81	3207.84	-197.68	103.07	3236.51	-203.09	134.14	2092.45	-126.76	217.40	2078.79	-136.68	277.63	3232.09	-73.19	1462.59	0.00	0.00	0.00	3197.18	-49.25	1874.69	3067.34	21.04	1864.57	2112.13	-46.90	1789.52	2402.90	89.38	1802.72	654.77	-268.21	78.76	1254.75	-261.61	85.15	648.70
10.12000	3235.81	134.12	115.53	3172.09	109.76	112.82	2439.09	96.05	209.75	2426.65	110.70	211.81	3207.84	-197.68	103.07	3236.51	-203.09	134.14	2092.45	-126.76	217.40	2078.79	-136.68	277.63	3232.09	-73.19	1462.59	0.00	0.00	0.00	3197.18	-49.25	1874.69	3067.34	21.04	1864.57	2112.13	-46.90	1789.52	2402.90	89.38	1802.72	653.88	-268.70	78.27	1255.00	-262.13	85.12	649.40
10.13000	3235.81	134.12	115.53	3172.09	109.76	112.82	2439.09	96.05	209.75	2426.65	110.70	211.81	3207.84	-197.68	103.07	3236.51	-203.09	134.14	2092.45	-126.76	217.40	2078.79	-136.68	277.63	3232.09	-73.19	1462.59	0.00	0.00	0.00	3197.18	-49.25	1874.69	3067.34	21.04	1864.57	2112.13	-46.90	1789.52	2402.90	89.38	1802.72	654.86	-268.60	78.48	1255.25	-261.86	85.32	649.05
10.14000	3235.81	134.12	115.53	3172.09	109.76	112.82	2439.09	96.05	209.75	2426.65	110.70	211.81	3207.84	-197.68	103.07	3236.51	-203.09	134.14	2092.45	-126.76	217.40	2078.79	-136.68	277.63	3232.09	-73.19	1462.59	0.00	0.00	0.00	3197.18	-49.25	1874.69	3067.34	21.04	1864.57	2112.13	-46.90	1789.52	2402.90	89.38	1802.72	655.32	-268.35	78.70	1254.83	-261.45	85.38	648.33
10.15000	3235.81	134.12	115.53	3172.09	109.76	112.82	2439.09	96.05	209.75	2426.65	110.70	211.81	3207.84	-197.68	103.07	3236.51	-203.09	134.14	2092.45	-126.76	217.40	2078.79	-136.68	277.63	3232.09	-73.19	1462.59	0.00	0.00	0.00	3197.18	-49.25	1874.69	3067.34	21.04	1864.57	2112.13	-46.90	1789.52	2402.90	89.38	1802.72	655.58	-268.31	78.73	1255.46	-261.38	85.49	648.75
10.16000	3235.81	134.12	115.53	3172.09	109.76	112.82	2439.09	96.05	209.75	2426.65	110.70	211.81	3207.84	-197.68	103.07	3236.51	-203.09	134.14	2092.45	-126.76	217.40	2078.79	-136.68	277.63	3232.09	-73.19	1462.59	0.00	0.00	0.00	3197.18	-49.25	1874.69	3067.34	21.04	1864.57	2112.13	-46.90	1789.52	2402.90	89.38	1802.72	654.69	-268.29	78.46	1254.71	-261.80	85.05	649.22
10.17000	3235.81	134.12	115.53	3172.09	109.76	112.82	2439.09	96.05	209.75	2426.65	110.70	211.81	3207.84	-197.68	103.07	3236.51	-203.09	134.14	2092.45	-126.76	217.40	2078.79	-136.68	277.63	3232.09	-73.19	1462.59	0.00	0.00	0.00	3197.18	-49.25	1874.69	3067.34	21.04	1864.57	2112.13	-46.90	1789.52	2402.90	89.38	1802.72	655.60	-268.33	78.77	1254.86	-261.58	85.26	648.57
10.18000	3235.81	134.12	115.53	3172.09	109.76	112.82	2439.09	96.05	209.75	2426.65	110.70	211.81	3207.84	-197.68	103.07	3236.51	-203.09	134.14	2092.45	-126.76	217.40	2078.79	-136.68	277.63	3232.09	-73.19	1462.59	0.00	0.00	0.00	3197.18	-49.25	1874.69	3067.34	21.04	1864.57	2112.13	-46.90	1789.52	2402.90	89.38	1802.72	655.24	-268.17	78.55	1254.65	-261.87	85.03	648.86
10.19000	3235.81	134.12	115.53	3172.09	109.76	112.82	2439.09	96.05	209.75	2426.65	110.70	211.81	3207.84	-197.68	103.07	3236.51	-203.09	134.14	2092.45	-126.76	217.40	2078.79	-136.68	277.63	3232.09	-73.19	1462.59	0.00	0.00	0.00	3197.18	-49.25	1874.69	3067.34	21.04	1864.57	2112.13	-46.90	1789.52	2402.90	89.38	1802.72	655.09	-268.22	78.58	1254.92	-261.78	85.06	649.24
10.20000	3235.81	134.12	115.53	3172.09	109.76	112.82	2439.09	96.05	209.75	2426.65	110.70	211.81	3207.84	-197.68	103.07	3236.51	-203.09	134.14	2092.45	-126.76	217.40	2078.79	-136.68	277.63	3232.09	-73.19	1462.59	0.00	0.00	0.00	3197.18	-49.25	1874.69	3067.34	21.04	1864.57	2112.13	-46.90	1789.52	2402.90	89.38	1802.72	654.81	-268.28	78.69	1254.83	-261.73	85.07	648.94
10.21000	3235.81	134.12	115.53	3172.09	109.76	112.82	2439.09	96.05	209.75	2426.65	110.70	211.81	3207.84	-197.68	103.07	3236.51	-203.09	134.14	2092.45	-126.76	217.40	2078.79	-136.68	277.63	3232.09	-73.19	1462.59	0.00	0.00	0.00	3197.18	-49.25	1874.69	3067.34	21.04	1864.57	2112.13	-46.90	1789.52	2402.90	89.38	1802.72	655.39	-268.33	78.70	1254.67	-261.37	85.18	649.12
10.22000	3235.81	134.12	115.53	3172.09	109.76	112.82	2439.09	96.05	209.75	2426.65	110.70	211.81	3207.84	-197.68	103.07	3236.51	-203.09	134.14	2092.45	-126.76	217.40	2078.79	-136.68	277.63	3232.09	-73.19	1462.59	0.00	0.00	0.00	3197.18	-49.25	1874.69	3067.34	21.04	1864.57	2112.13	-46.90	1789.52	2402.90	89.38	1802.72	655.57	-268.22	78.68	1254.85	-261.20	85.37	649.25
10.23000	3235.81	134.12	115.53	3172.09	109.76	112.82	2439.09	96.05	209.75	2426.65	110.70	211.81	3207.84	-197.68	103.07	3236.51	-203.09	134.14	2092.45	-126.76	217.40	2078.79	-136.68	277.63	3232.09	-73.19	1462.59	0.00	0.00	0.00	3197.18	-49.25	1874.69	3067.34	21.04	1864.57	2112.13	-46.90	1789.52	2402.90	89.38	1802.72	655.56	-267.99	78.86	1254.68	-261.29	85.38	648.46
10.24000	3235.81	134.12	115.53	3172.09	109.76	112.82	2439.09	96.05	209.75	2426.65	110.70	211.81	3207.84	-197.68	103.07	3236.51	-203.09	134.14	2092.45	-126.76	217.40	2078.79	-136.68	277.63	3232.09	-73.19	1462.59	0.00	0.00	0.00	3197.18	-49.25	1874.69	3067.34	21.04	1864.57	2112.13	-46.90	1789.52	2402.90	89.38	1802.72	655.06	-267.76	78.68	1254.55	-261.70	85.08	648.66
10.25000	3235.81	134.12	115.53	3172.09	109.76	112.82	2439.09	96.05	209.75	2426.65	110.70	211.81	3207.84	-197.68	103.07	3236.51	-203.09	134.14	2092.45	-126.76	217.40	2078.79	-136.68	277.63	3232.09	-73.19	1462.59	0.00	0.00	0.00	3197.18	-49.25	1874.69	3067.34	21.04	1864.57	2112.13	-46.90	1789.52	2402.90	89.38	1802.72	655.42	-268.07	78.94	1254.85	-261.30	85.32	648.77
10.26000	3235.81	134.12	115.53	3172.09	109.76	112.82	2439.09	96.05	209.75	2426.65	110.70	211.81	3207.84	-197.68	103.07	3236.51	-203.09	134.14	2092.45	-126.76	217.40	2078.79	-136.68	277.63	3232.09	-73.19	1462.59	0.00	0.00	0.00	3197.18	-49.25	1874.69	3067.34	21.04	1864.57	2112.13	-46.90	1789.52	2402.90	89.38	1802.72	654.91	-268.56	78.55	1254.96	-261.61	85.19	648.84
10.27000	3235.81	134.12	115.53	3172.09	109.76	112.82	2439.09	96.05	209.75	2426.65	110.70	211.81	3207.84	-197.68	103.07	3236.51	-203.09	134.14	2092.45	-126.76	217.40	2078.79	-136.68	277.63	3232.09	-73.19	1462.59	0.00	0.00	0.00	3197.18	-49.25	1874.69	3067.34	21.04	1864.57	2112.13	-46.90	1789.52	2402.90	89.38	1802.72	654.88	-268.43	78.49	1254.78	-261.55	85.12	648.27
10.28000	3235.81	134.12	115.53	3172.09	109.76	112.82	2439.09	96.05	209.75	2426.65	110.70	211.81	3207.84	-197.68	103.07	3236.51	-203.09	134.14	2092.45	-126.76	217.40	2078.79	-136.68	277.63	3232.09	-73.19	1462.59	0.00	0.00	0.00	3197.18	-49.25	1874.69	3067.34	21.04	1864.57	2112.13	-46.90	1789.52	2402.90	89.38	1802.72	654.52	-268.19	78.45	1254.88	-261.65	85.26	648.31
10.29000	3235.81	134.12	115.53	3172.09	109.76	112.82	2439.09	96.05	209.75	2426.65	110.70	211.81	3207.84	-197.68	103.07	3236.51	-203.09	134.14	2092.45	-126.76	217.40	2078.79	-136.68	277.63	3232.09	-73.19	1462.59	0.00	0.00	0.00	3197.18	-49.25	1874.69	3067.34	21.04	1864.57	2112.13	-46.90	1789.52	2402.90	89.38	1802.72	654.51	-268.27	78.46	1254.91	-261.70	85.38	648.39
10.30000	3235.81	134.12	115.53	3172.09	109.76	112.82	2439.09	96.05	209.75	2426.65	110.70	211.81	3207.84	-197.68	103.07	3236.51	-203.09	134.14	2092.45	-126.76	217.40	2078.79	-136.68	277.63	3232.09	-73.19	1462.59	0.00	0.00	0.00	3197.18	-49.25	1874.69	3067.34	21.04	1864.57	2112.13	-46.90	1789.52	2402.90	89.38	1802.72	655.25	-268.50	78.72	1254.85	-261.32	85.36	648.13
10.31000	3235.81	134.12	115.53	3172.09	109.76	112.82	2439.09	96.05	209.75	2426.65	110.70	211.81	3207.84	-197.68	103.07	3236.51	-203.09	134.14	2092.45	-126.76	217.40	2078.79	-136.68	277.63	3232.09	-73.19	1462.59	0.00	0.00	0.00	3197.18	-49.25	1874.69	3067.34	21.04	1864.57	2112.13	-46.90	1789.52	2402.90	89.38	1802.72	655.14	-268.20	78.70	1254.95	-261.22	85.33	648.83
10.32000	3235.81	134.12	115.53	3172.09	109.76	112.82	2439.09	96.05	209.75	2426.65	110.70	211.81	3207.84	-197.68	103.07	3236.51	-203.09	134.14	2092.45	-126.76	217.40	2078.79	-136.68	277.63	3232.09	-73.19	1462.59	0.00	0.00	0.00	3197.18	-49.25	1874.69	3067.34	21.04	1864.57	2112.13	-46.90	1789.52	2402.90	89.38	1802.72	655.63	-268.29	78.75	1254.73	-261.20	85.26	648.24
10.33000	3235.81	134.12	115.53	3172.09	109.76	112.82	2439.09	96.05	209.75	2426.65	110.70	211.81	3207.84	-197.68	103.07	3236.51	-203.09	134.14	2092.45	-126.76	217.40	2078.79	-136.68	277.63	3232.09	-73.19	1462.59	0.00	0.00	0.00	3197.18	-49.25	1874.69	3067.34	21.04	1864.57	2112.13	-46.90	1789.52	2402.90	89.38	1802.72	654.73	-268.27	78.61	1254.63	-261.76	85.39	647.84
10.34000	3235.81	134.12	115.53	3172.09	109.76	112.82	2439.09	96.05	209.75	2426.65	110.70	211.81	3207.84	-197.68	103.07	3236.51	-203.09	134.14	2092.45	-126.76	217.40	2078.79	-136.68	277.63	3232.09	-73.19	1462.59	0.00	0.00	0.00	3197.18	-49.25	1874.69	3067.34	21.04	1864.57	2112.13	-46.90	1789.52	2402.90	89.38	1802.72	654.71	-268.17	78.70	1255.09	-261.68	85.46	648.41
10.35000	3235.81	134.12	115.53	3172.09	109.76	112.82	2439.09	96.05	209.75	2426.65	110.70	211.81	3207.84	-197.68	103.07	3236.51	-203.09	134.14	2092.45	-126.76	217.40	2078.79	-136.68	277.63	3232.09	-73.19	1462.59	0.00	0.00	0.00	3197.18	-49.25	1874.69	3067.34	21.04	1864.57	2112.13	-46.90	1789.52	2402.90	89.38	1802.72	655.22	-268.24	78.60	1254.79	-261.37	85.49	648.33
10.36000	3235.81	134.12	115.53	3172.09	109.76	112.82	2439.09	96.05	209.75	2426.65	110.70	211.81	3207.84	-197.68	103.07	3236.51	-203.09	134.14	2092.45	-126.76	217.40	2078.79	-136.68	277.63	3232.09	-73.19	1462.59	0.00	0.00	0.00	3197.18	-49.25	1874.69	3067.34	21.04	1864.57	2112.13	-46.90	1789.52	2402.90	89.38	1802.72	655.02	-268.10	78.48	1254.30	-261.80	85.08	648.42
10.37000	3235.81	134.12	115.53	3172.09	109.76	112.82	2439.09	96.05	209.75	2426.65	110.70	211.81	3207.84	-197.68	103.07	3236.51	-203.09	134.14	2092.45	-126.76	217.40	2078.79	-136.68	277.63	3232.09	-73.19	1462.59	0.00	0.00	0.00	3197.18	-49.25	1874.69	3067.34	21.04	1864.57	2112.13	-46.90	1789.52	2402.90	89.38	1802.72	654.77	-268.41	78.52	1254.32	-261.82	85.07	648.76
10.38000	3235.81	134.12	115.53	3172.09	109.76	112.82	2439.09	96.05	209.75	2426.65	110.70	211.81	3207.84	-197.68	103.07	3236.51	-203.09	134.14	2092.45	-126.76	217.40	2078.79	-136.68	277.63	3232.09	-73.19	1462.59	0.00	0.00	0.00	3197.18	-49.25	1874.69	3067.34	21.04	1864.57	2112.13	-46.90	1789.52	2402.90	89.38	1802.72	655.04	-268.20	78.70	1254.66	-261.62	85.15	648.33
10.39000	3235.81	134.12	115.53	3172.09	109.76	112.82	2439.09	96.05	209.75	2426.65	110.70	211.81	3207.84	-197.68	103.07	3236.51	-203.09	134.14	2092.45	-126.76	217.40	2078.79	-136.68	277.63	3232.09	-73.19	1462.59	0.00	0.00	0.00	3197.18	-49.25	1874.69	3067.34	21.04	1864.57	2112.13	-46.90	1789.52	2402.90	89.38	1802.72	654.76	-268.07	78.48	1255.09	-261.53	85.35	648.68
10.40000	3235.81	134.12	115.53	3172.09	109.76	112.82	2439.09	96.05	209.75	2426.65	110.70	211.81	3207.84	-197.68	103.07	3236.51	-203.09	134.14	2092.45	-126.76	217.40	2078.79	-136.68	277.63	3232.09	-73.19	1462.59	0.00	0.00	0.00	3197.18	-49.25	1874.69	3067.34	21.04	1864.57	2112.13	-46.90	1789.52	2402.90	89.38	1802.72	654.84	-268.42	78.51	1254.94	-261.48	85.33	647.83
10.41000	3235.81	134.12	115.53	3172.09	109.76	112.82	2439.09	96.05	209.75	2426.65	110.70	211.81	3207.84	-197.68	103.07	3236.51	-203.09	134.14	2092.45	-126.76	217.40	2078.79	-136.68	277.63	3232.09	-73.19	1462.59	0.00	0.00	0.00	3197.18	-49.25	1874.69	3067.34	21.04	1864.57	2112.13	-46.90	1789.52	2402.90	89.38	1802.72	654.51	-268.62	78.37	1254.91	-261.60	85.11	647.85
10.42000	3235.81	134.12	115.53	3172.09	109.76	112.82	2439.09	96.05	209.75	2426.65	110.70	211.81	3207.84	-197.68	103.07	3236.51	-203.09	134.14	2092.45	-126.76	217.40	2078.79	-136.68	277.63	3232.09	-73.19	1462.59	0.00	0.00	0.00	3197.18	-49.25	1874.69	3067.34	21.04	1864.57	2112.13	-46.90	1789.52	2402.90	89.38	1802.72	655.36	-268.58	78.68	1254.50	-261.80	85.18	648.10
10.43000	3235.81	134.12	115.53	3172.09	109.76	112.82	2439.09	96.05	209.75	2426.65	110.70	211.81	3207.84	-197.68	103.07	3236.51	-203.09	134.14	2092.45	-126.76	217.40	2078.79	-136.68	277.63	3232.09	-73.19	1462.59	0.00	0.00	0.00	3197.18	-49.25	1874.69	3067.34	21.04	1864.57	2112.13	-46.90	1789.52	2402.90	89.38	1802.72	655.37	-268.39	78.80	1254.43	-261.59	85.29	648.50
10.44000	3235.81	134.12	115.53	3172.09	109.76	112.82	2439.09	96.05	209.75	2426.65	110.70	211.81	3207.84	-197.68	103.07	3236.51	-203.09	134.14	2092.45	-126.76	217.40	2078.79	-136.68	277.63	3232.09	-73.19	1462.59	0.00	0.00	0.00	3197.18	-49.25	1874.69	3067.34	21.04	1864.57	2112.13	-46.90	1789.52	2402.90	89.38	1802.72	655.05	-268.22	78.51	1254.34	-261.88	85.20	648.26
10.45000	3235.81	134.12	115.53	3172.09	109.76	112.82	2439.09	96.05	209.75	2426.65	110.70	211.81	3207.84	-197.68	103.07	3236.51	-203.09	134.14	2092.45	-126.76	217.40	2078.79	-136.68	277.63	3232.09	-73.19	1462.59	0.00	0.00	0.00	3197.18	-49.25	1874.69	3067.34	21.04	1864.57	2112.13	-46.90	1789.52	2402.90	89.38	1802.72	654.71	-268.45	78.73	1254.12	-261.97	84.79	648.78
10.46000	3235.81	134.12	115.53	3172.09	109.76	112.82	2439.09	96.05	209.75	2426.65	110.70	211.81	3207.84	-197.68	103.07	3236.51	-203.09	134.14	2092.45	-126.76	217.40	2078.79	-136.68	277.63	3232.09	-73.19	1462.59	0.00	0.00	0.00	3197.18	-49.25	1874.69	3067.34	21.04	1864.57	2112.13	-46.90	1789.52	2402.90	89.38	1802.72	655.04	-268.65	78.63	1255.05	-261.77	85.14	648.42
10.47000	3235.81	134.12	115.53	3172.09	109.76	112.82	2439.09	96.05	209.75	2426.65	110.70	211.81	3207.84	-197.68	103.07	3236.51	-203.09	134.14	2092.45	-126.76	217.40	2078.79	-136.68	277.63	3232.09	-73.19	1462.59	0.00	0.00	0.00	3197.18	-49.25	1874.69	3067.34	21.04	1864.57	2112.13	-46.90	1789.52	2402.90	89.38	1802.72	654.67	-268.44	78.60	1254.85	-261.35	85.17	648.57
10.48000	3235.81	134.12	115.53	3172.09	109.76	112.82	2439.09	96.05	209.75	2426.65	110.70	211.81	3207.84	-197.68	103.07	3236.51	-203.09	134.14	2092.45	-126.76	217.40	2078.79	-136.68	277.63	3232.09	-73.19	1462.59	0.00	0.00	0.00	3197.18	-49.25	1874.69	3067.34	21.04	1864.57	2112.13	-46.90	1789.52	2402.90	89.38	1802.72	655.56	-268.04	78.82	1254.78	-262.02	84.97	649.51
10.49000	3235.81	134.12	115.53	3172.09	109.76	112.82	2439.09	96.05	209.75	2426.65	110.70	211.81	3207.84	-197.68	103.07	3236.51	-203.09	134.14	2092.45	-126.76	217.40	2078.79	-136.68	277.63	3232.09	-73.19	1462.59	0.00	0.00	0.00	3197.18	-49.25	1874.69	3067.34	21.04	1864.57	2112.13	-46.90	1789.52	2402.90	89.38	1802.72	655.82	-268.13	78.84	1254.35	-262.20	85.00	648.85
10.50000	3235.81	134.12	115.53	3172.09	109.76	112.82	2439.09	96.05	209.75	2426.65	110.70	211.81	3207.84	-197.68	103.07	3236.51	-203.09	134.14	2092.45	-126.76	217.40	2078.79	-136.68	277.63	3232.09	-73.19	1462.59	0.00	0.00	0.00	3197.18	-49.25	1874.69	3067.34	21.04	1864.57	2112.13	-46.90	1789.52	2402.90	89.38	1802.72	654.87	-268.24	78.60	1254.20	-261.69	85.01	648.43
10.51000	3235.81	134.12	115.53	3172.09	109.76	112.82	2439.09	96.05	209.75	2426.65	110.70	211.81	3207.84	-197.68	103.07	3236.51	-203.09	134.14	2092.45	-126.76	217.40	2078.79	-136.68	277.63	3232.09	-73.19	1462.59	0.00	0.00	0.00	3197.18	-49.25	1874.69	3067.34	21.04	1864.57	2112.13	-46.90	1789.52	2402.90	89.38	1802.72	655.02	-268.57	78.59	1254.45	-262.02	85.04	648.94
10.52000	3235.81	134.12	115.53	3172.09	109.76	112.82	2439.09	96.05	209.75	2426.65	110.70	211.81	3207.84	-197.68	103.07	3236.51	-203.09	134.14	2092.45	-126.76	217.40	2078.79	-136.68	277.63	3232.09	-73.19	1462.59	0.00	0.00	0.00	3197.18	-49.25	1874.69	3067.34	21.04	1864.57	2112.13	-46.90	1789.52	2402.90	89.38	1802.72	655.71	-268.26	78.87	1254.36	-262.04	85.16	649.55
10.53000	3235.81	134.12	115.53	3172.09	109.76	112.82	2439.09	96.05	209.75	2426.65	110.70	211.81	3207.84	-197.68	103.07	3236.51	-203.09	134.14	2092.45	-126.76	217.40	2078.79	-136.68	277.63	3232.09	-73.19	1462.59	0.00	0.00	0.00	3197.18	-49.25	1874.69	3067.34	21.04	1864.57	2112.13	-46.90	1789.52	2402.90	89.38	1802.72	654.83	-267.85	78.62	1254.15	-262.02	84.92	649.35
10.54000	3235.81	134.12	115.53	3172.09	109.76	112.82	2439.09	96.05	209.75	2426.65	110.70	211.81	3207.84	-197.68	103.07	3236.51	-203.09	134.14	2092.45	-126.76	217.40	2078.79	-136.68	277.63	3232.09	-73.19	1462.59	0.00	0.00	0.00	3197.18	-49.25	1874.69	3067.34	21.04	1864.57	2112.13	-46.90	1789.52	2402.90	89.38	1802.72	654.99	-268.21	78.67	1254.04	-262.03	85.29	648.20
10.55000	3235.81	134.12	115.53	3172.09	109.76	112.82	2439.09	96.05	209.75	2426.65	110.70	211.81	3207.84	-197.68	103.07	3236.51	-203.09	134.14	2092.45	-126.76	217.40	2078.79	-136.68	277.63	3232.09	-73.19	1462.59	0.00	0.00	0.00	3197.18	-49.25	1874.69	3067.34	21.04	1864.57	2112.13	-46.90	1789.52	2402.90	89.38	1802.72	655.62	-267.91	78.88	1254.67	-262.29	85.28	649.29
10.56000	3235.81	134.12	115.53	3172.09	109.76	112.82	2439.09	96.05	209.75	2426.65	110.70	211.81	3207.84	-197.68	103.07	3236.51	-203.09	134.14	2092.45	-126.76	217.40	2078.79	-136.68	277.63	3232.09	-73.19	1462.59	0.00	0.00	0.00	3197.18	-49.25	1874.69	3067.34	21.04	1864.57	2112.13	-46.90	1789.52	2402.90	89.38	1802.72	656.01	-268.31	79.12	1254.71	-261.68	85.29	648.93
10.57000	3235.81	134.12	115.53	3172.09	109.76	112.82	2439.09	96.05	209.75	2426.65	110.70	211.81	3207.84	-197.68	103.07	3236.51	-203.09	134.14	2092.45	-126.76	217.40	2078.79	-136.68	277.63	3232.09	-73.19	1462.59	0.00	0.00	0.00	3197.18	-49.25	1874.69	3067.34	21.04	1864.57	2112.13	-46.90	1789.52	2402.90	89.38	1802.72	655.63	-268.49	78.82	1255.20	-261.49	85.46	649.16
10.58000	3235.81	134.12	115.53	3172.09	109.76	112.82	2439.09	96.05	209.75	2426.65	110.70	211.81	3207.84	-197.68	103.07	3236.51	-203.09	134.14	2092.45	-126.76	217.40	2078.79	-136.68	277.63	3232.09	-73.19	1462.59	0.00	0.00	0.00	3197.18	-49.25	1874.69	3067.34	21.04	1864.57	2112.13	-46.90	1789.52	2402.90	89.38	1802.72	655.66	-268.54	78.87	1254.68	-261.56	85.17	648.90
10.59000	3235.81	134.12	115.53	3172.09	109.76	112.82	2439.09	96.05	209.75	2426.65	110.70	211.81	3207.84	-197.68	103.07	3236.51	-203.09	134.14	2092.45	-126.76	217.40	2078.79	-136.68	277.63	3232.09	-73.19	1462.59	0.00	0.00	0.00	3197.18	-49.25	1874.69	3067.34	21.04	1864.57	2112.13	-46.90	1789.52	2402.90	89.38	1802.72	655.03	-268.73	78.64	1254.23	-261.99	84.82	649.27
10.60000	3235.81	134.12	115.53	3172.09	109.76	112.82	2439.09	96.05	209.75	2426.65	110.70	211.81	3207.84	-197.68	103.07	3236.51	-203.09	134.14	2092.45	-126.76	217.40	2078.79	-136.68	277.63	3232.09	-73.19	1462.59	0.00	0.00	0.00	3197.18	-49.25	1874.69	3067.34	21.04	1864.57	2112.13	-46.90	1789.52	2402.90	89.38	1802.72	654.87	-268.83	78.59	1253.98	-262.18	84.69	649.44
10.61000	3235.81	134.12	115.53	3172.09	109.76	112.82	2439.09	96.05	209.75	2426.65	110.70	211.81	3207.84	-197.68	103.07	3236.51	-203.09	134.14	2092.45	-126.76	217.40	2078.79	-136.68	277.63	3232.09	-73.19	1462.59	0.00	0.00	0.00	3197.18	-49.25	1874.69	3067.34	21.04	1864.57	2112.13	-46.90	1789.52	2402.90	89.38	1802.72	654.80	-268.30	78.56	1254.71	-262.22	85.03	649.91
10.62000	3235.81	134.12	115.53	3172.09	109.76	112.82	2439.09	96.05	209.75	2426.65	110.70	211.81	3207.84	-197.68	103.07	3236.51	-203.09	134.14	2092.45	-126.76	217.40	2078.79	-136.68	277.63	3232.09	-73.19	1462.59	0.00	0.00	0.00	3197.18	-49.25	1874.69	3067.34	21.04	1864.57	2112.13	-46.90	1789.52	2402.90	89.38	1802.72	655.64	-268.21	78.67	1254.45	-262.13	85.06	649.42
10.63000	3235.81	134.12	115.53	3172.09	109.76	112.82	2439.09	96.05	209.75	2426.65	110.70	211.81	3207.84	-197.68	103.07	3236.51	-203.09	134.14	2092.45	-126.76	217.40	2078.79	-136.68	277.63	3232.09	-73.19	1462.59	0.00	0.00	0.00	3197.18	-49.25	1874.69	3067.34	21.04	1864.57	2112.13	-46.90	1789.52	2402.90	89.38	1802.72	656.49	-268.34	79.04	1254.05	-261.92	84.89	649.18
10.64000	3235.81	134.12	115.53	3172.09	109.76	112.82	2439.09	96.05	209.75	2426.65	110.70	211.81	3207.84	-197.68	103.07	3236.51	-203.09	134.14	2092.45	-126.76	217.40	2078.79	-136.68	277.63	3232.09	-73.19	1462.59	0.00	0.00	0.00	3197.18	-49.25	1874.69	3067.34	21.04	1864.57	2112.13	-46.90	1789.52	2402.90	89.38	1802.72	656.18	-268.18	78.76	1253.81	-262.10	84.85	650.04
10.65000	3235.81	134.12	115.53	3172.09	109.76	112.82	2439.09	96.05	209.75	2426.65	110.70	211.81	3207.84	-197.68	103.07	3236.51	-203.09	134.14	2092.45	-126.76	217.40	2078.79	-136.68	277.63	3232.09	-73.19	1462.59	0.00	0.00	0.00	3197.18	-49.25	1874.69	3067.34	21.04	1864.57	2112.13	-46.90	1789.52	2402.90	89.38	1802.72	656.71	-268.03	79.19	1253.25	-262.26	84.76	649.76
10.66000	3235.81	134.12	115.53	3172.09	109.76	112.82	2439.09	96.05	209.75	2426.65	110.70	211.81	3207.84	-197.68	103.07	3236.51	-203.09	134.14	2092.45	-126.76	217.40	2078.79	-136.68	277.63	3232.09	-73.19	1462.59	0.00	0.00	0.00	3197.18	-49.25	1874.69	3067.34	21.04	1864.57	2112.13	-46.90	1789.52	2402.90	89.38	1802.72	655.91	-268.35	79.00	1256.82	-262.76	81.78	649.82
10.67000	3235.81	134.12	115.53	3172.09	109.76	112.82	2439.09	96.05	209.75	2426.65	110.70	211.81	3207.84	-197.68	103.07	3236.51	-203.09	134.14	2092.45	-126.76	217.40	2078.79	-136.68	277.63	3232.09	-73.19	1462.59	0.00	0.00	0.00	3197.18	-49.25	1874.69	3067.34	21.04	1864.57	2112.13	-46.90	1789.52	2402.90	89.38	1802.72	655.48	-268.37	78.79	1258.11	-262.48	80.94	649.80
10.68000	3235.81	134.12	115.53	3172.09	109.76	112.82	2439.09	96.05	209.75	2426.65	110.70	211.81	3207.84	-197.68	103.07	3236.51	-203.09	134.14	2092.45	-126.76	217.40	2078.79	-136.68	277.63	3232.09	-73.19	1462.59	0.00	0.00	0.00	3197.18	-49.25	1874.69	3067.34	21.04	1864.57	2112.13	-46.90	1789.52	2402.90	89.38	1802.72	656.03	-268.49	79.00	1258.40	-263.03	80.70	649.24
10.69000	3235.81	134.12	115.53	3172.09	109.76	112.82	2439.09	96.05	209.75	2426.65	110.70	211.81	3207.84	-197.68	103.07	3236.51	-203.09	134.14	2092.45	-126.76	217.40	2078.79	-136.68	277.63	3232.09	-73.19	1462.59	0.00	0.00	0.00	3197.18	-49.25	1874.69	3067.34	21.04	1864.57	2112.13	-46.90	1789.52	2402.90	89.38	1802.72	655.56	-269.12	78.81	1258.40	-263.00	80.66	648.86
10.70000	3235.81	134.12	115.53	3172.09	109.76	112.82	2439.09	96.05	209.75	2426.65	110.70	211.81	3207.84	-197.68	103.07	3236.51	-203.09	134.14	2092.45	-126.76	217.40	2078.79	-136.68	277.63	3232.09	-73.19	1462.59	0.00	0.00	0.00	3197.18	-49.25	1874.69	3067.34	21.04	1864.57	2112.13	-46.90	1789.52	2402.90	89.38	1802.72	655.98	-268.65	78.88	1258.14	-262.95	80.94	648.98
10.71000	3235.81	134.12	115.53	3172.09	109.76	112.82	2439.09	96.05	209.75	2426.65	110.70	211.81	3207.84	-197.68	103.07	3236.51	-203.09	134.14	2092.45	-126.76	217.40	2078.79	-136.68	277.63	3232.09	-73.19	1462.59	0.00	0.00	0.00	3197.18	-49.25	1874.69	3067.34	21.04	1864.57	2112.13	-46.90	1789.52	2402.90	89.38	1802.72	655.55	-268.41	79.15	1258.44	-263.16	80.78	649.58
10.72000	3235.81	134.12	115.53	3172.09	109.76	112.82	2439.09	96.05	209.75	2426.65	110.70	211.81	3207.84	-197.68	103.07	3236.51	-203.09	134.14	2092.45	-126.76	217.40	2078.79	-136.68	277.63	3232.09	-73.19	1462.59	0.00	0.00	0.00	3197.18	-49.25	1874.69	3067.34	21.04	1864.57	2112.13	-46.90	1789.52	2402.90	89.38	1802.72	655.03	-268.42	78.75	1258.40	-263.58	80.56	649.76
10.73000	3235.81	134.12	115.53	3172.09	109.76	112.82	2439.09	96.05	209.75	2426.65	110.70	211.81	3207.84	-197.68	103.07	3236.51	-203.09	134.14	2092.45	-126.76	217.40	2078.79	-136.68	277.63	3232.09	-73.19	1462.59	0.00	0.00	0.00	3197.18	-49.25	1874.69	3067.34	21.04	1864.57	2112.13	-46.90	1789.52	2402.90	89.38	1802.72	655.69	-268.36	78.65	1258.49	-263.63	80.44	649.60
10.74000	3235.81	134.12	115.53	3172.09	109.76	112.82	2439.09	96.05	209.75	2426.65	110.70	211.81	3207.84	-197.68	103.07	3236.51	-203.09	134.14	2092.45	-126.76	217.40	2078.79	-136.68	277.63	3232.09	-73.19	1462.59	0.00	0.00	0.00	3197.18	-49.25	1874.69	3067.34	21.04	1864.57	2112.13	-46.90	1789.52	2402.90	89.38	1802.72	656.39	-268.43	78.87	1258.20	-263.07	80.86	649.88
10.75000	3235.81	134.12	115.53	3172.09	109.76	112.82	2439.09	96.05	209.75	2426.65	110.70	211.81	3207.84	-197.68	103.07	3236.51	-203.09	134.14	2092.45	-126.76	217.40	2078.79	-136.68	277.63	3232.09	-73.19	1462.59	0.00	0.00	0.00	3197.18	-49.25	1874.69	3067.34	21.04	1864.57	2112.13	-46.90	1789.52	2402.90	89.38	1802.72	656.07	-268.20	78.84	1258.29	-262.83	80.64	649.52
10.76000	3235.81	134.12	115.53	3172.09	109.76	112.82	2439.09	96.05	209.75	2426.65	110.70	211.81	3207.84	-197.68	103.07	3236.51	-203.09	134.14	2092.45	-126.76	217.40	2078.79	-136.68	277.63	3232.09	-73.19	1462.59	0.00	0.00	0.00	3197.18	-49.25	1874.69	3067.34	21.04	1864.57	2112.13	-46.90	1789.52	2402.90	89.38	1802.72	655.95	-268.30	78.89	1258.13	-262.58	80.86	649.45
10.77000	3235.81	134.12	115.53	3172.09	109.76	112.82	2439.09	96.05	209.75	2426.65	110.70	211.81	3207.84	-197.68	103.07	3236.51	-203.09	134.14	2092.45	-126.76	217.40	2078.79	-136.68	277.63	3232.09	-73.19	1462.59	0.00	0.00	0.00	3197.18	-49.25	1874.69	3067.34	21.04	1864.57	2112.13	-46.90	1789.52	2402.90	89.38	1802.72	656.17	-268.21	78.87	1258.12	-262.57	80.81	649.47
10.78000	3235.81	134.12	115.53	3172.09	109.76	112.82	2439.09	96.05	209.75	2426.65	110.70	211.81	3207.84	-197.68	103.07	3236.51	-203.09	134.14	2092.45	-126.76	217.40	2078.79	-136.68	277.63	3232.09	-73.19	1462.59	0.00	0.00	0.00	3197.18	-49.25	1874.69	3067.34	21.04	1864.57	2112.13	-46.90	1789.52	2402.90	89.38	1802.72	655.76	-268.10	78.88	1258.41	-263.21	80.66	649.41
10.79000	3235.81	134.12	115.53	3172.09	109.76	112.82	2439.09	96.05	209.75	2426.65	110.70	211.81	3207.84	-197.68	103.07	3236.51	-203.09	134.14	2092.45	-126.76	217.40	2078.79	-136.68	277.63	3232.09	-73.19	1462.59	0.00	0.00	0.00	3197.18	-49.25	1874.69	3067.34	21.04	1864.57	2112.13	-46.90	1789.52	2402.90	89.38	1802.72	655.60	-267.97	78.92	1258.38	-263.25	80.72	649.11
10.80000	3235.81	134.12	115.53	3172.09	109.76	112.82	2439.09	96.05	209.75	2426.65	110.70	211.81	3207.84	-197.68	103.07	3236.51	-203.09	134.14	2092.45	-126.76	217.40	2078.79	-136.68	277.63	3232.09	-73.19	1462.59	0.00	0.00	0.00	3197.18	-49.25	1874.69	3067.34	21.04	1864.57	2112.13	-46.90	1789.52	2402.90	89.38	1802.72	655.46	-268.22	78.76	1258.25	-263.25	80.72	648.87
10.81000	3235.81	134.12	115.53	3172.09	109.76	112.82	2439.09	96.05	209.75	2426.65	110.70	211.81	3207.84	-197.68	103.07	3236.51	-203.09	134.14	2092.45	-126.76	217.40	2078.79	-136.68	277.63	3232.09	-73.19	1462.59	0.00	0.00	0.00	3197.18	-49.25	1874.69	3067.34	21.04	1864.57	2112.13	-46.90	1789.52	2402.90	89.38	1802.72	655.84	-267.97	79.05	1258.29	-263.05	80.72	649.94
10.82000	3235.81	134.12	115.53	3172.09	109.76	112.82	2439.09	96.05	209.75	2426.65	110.70	211.81	3207.84	-197.68	103.07	3236.51	-203.09	134.14	2092.45	-126.76	217.40	2078.79	-136.68	277.63	3232.09	-73.19	1462.59	0.00	0.00	0.00	3197.18	-49.25	1874.69	3067.34	21.04	1864.57	2112.13	-46.90	1789.52	2402.90	89.38	1802.72	656.14	-268.32	78.82	1258.25	-262.79	80.80	649.35
10.83000	3235.81	134.12	115.53	3172.09	109.76	112.82	2439.09	96.05	209.75	2426.65	110.70	211.81	3207.84	-197.68	103.07	3236.51	-203.09	134.14	2092.45	-126.76	217.40	2078.79	-136.68	277.63	3232.09	-73.19	1462.59	0.00	0.00	0.00	3197.18	-49.25	1874.69	3067.34	21.04	1864.57	2112.13	-46.90	1789.52	2402.90	89.38	1802.72	656.07	-268.36	78.64	1258.34	-263.27	80.64	648.78
10.84000	3235.81	134.12	115.53	3172.09	109.76	112.82	2439.09	96.05	209.75	2426.65	110.70	211.81	3207.84	-197.68	103.07	3236.51	-203.09	134.14	2092.45	-126.76	217.40	2078.79	-136.68	277.63	3232.09	-73.19	1462.59	0.00	0.00	0.00	3197.18	-49.25	1874.69	3067.34	21.04	1864.57	2112.13	-46.90	1789.52	2402.90	89.38	1802.72	655.72	-268.33	78.68	1258.20	-263.12	80.90	650.04
10.85000	3235.81	134.12	115.53	3172.09	109.76	112.82	2439.09	96.05	209.75	2426.65	110.70	211.81	3207.84	-197.68	103.07	3236.51	-203.09	134.14	2092.45	-126.76	217.40	2078.79	-136.68	277.63	3232.09	-73.19	1462.59	0.00	0.00	0.00	3197.18	-49.25	1874.69	3067.34	21.04	1864.57	2112.13	-46.90	1789.52	2402.90	89.38	1802.72	655.62	-268.15	78.79	1258.21	-263.19	80.84	649.04
10.86000	3235.81	134.12	115.53	3172.09	109.76	112.82	2439.09	96.05	209.75	2426.65	110.70	211.81	3207.84	-197.68	103.07	3236.51	-203.09	134.14	2092.45	-126.76	217.40	2078.79	-136.68	277.63	3232.09	-73.19	1462.59	0.00	0.00	0.00	3197.18	-49.25	1874.69	3067.34	21.04	1864.57	2112.13	-46.90	1789.52	2402.90	89.38	1802.72	654.17	-268.39	78.39	1258.12	-263.27	80.82	649.52
[truncated: 1 more rows]
[truncated: 35 more columns]
