# Supplementary material for: The impact of mobile phone use on where we look and how we walk when negotiating floor based obstacles
Source: PLoS One. 2017 Jun 30;12(6):e0179802. doi: 10.1371/journal.pone.0179802 (PMC5493336; doi:10.1371/journal.pone.0179802)
Supplement: S1 File — (ZIP) [file pone.0179802.s001.zip › Gait/PP13/JN obs no phone 3.txt]

CODAmotion Analysis Text
Codamotion Analysis Text Save of: JN obs no phone 3.mdf
Time	Markers
Time	1:LTOE.X	1:LTOE.Y	1:LTOE.Z	2:L2nd.X	2:L2nd.Y	2:L2nd.Z	3:LHEE.X	3:LHEE.Y	3:LHEE.Z	4:LANK.X	4:LANK.Y	4:LANK.Z	5:RTOE.X	5:RTOE.Y	5:RTOE.Z	6:R2nd.X	6:R2nd.Y	6:R2nd.Z	7:RHEE.X	7:RHEE.Y	7:RHEE.Z	8:RANK.X	8:RANK.Y	8:RANK.Z	9:STRN.X	9:STRN.Y	9:STRN.Z	10:Marker 10.X	10:Marker 10.Y	10:Marker 10.Z	11:FRHD.X	11:FRHD.Y	11:FRHD.Z	12:FLHD.X	12:FLHD.Y	12:FLHD.Z	13:BRHD.X	13:BRHD.Y	13:BRHD.Z	14:BLHD.X	14:BLHD.Y	14:BLHD.Z	15:BLSTEP.X	15:BLSTEP.Y	15:BLSTEP.Z	16:FLSTEP.X	16:FLSTEP.Y	16:FLSTEP.Z	17:BRSTEP.X
(s)	(mm)	(mm)	(mm)	(mm)	(mm)	(mm)	(mm)	(mm)	(mm)	(mm)	(mm)	(mm)	(mm)	(mm)	(mm)	(mm)	(mm)	(mm)	(mm)	(mm)	(mm)	(mm)	(mm)	(mm)	(mm)	(mm)	(mm)	(mm)	(mm)	(mm)	(mm)	(mm)	(mm)	(mm)	(mm)	(mm)	(mm)	(mm)	(mm)	(mm)	(mm)	(mm)	(mm)	(mm)	(mm)	(mm)	(mm)	(mm)	(mm)
0.00000	-3595.04	148.83	-29.70	-3615.52	158.88	-34.18	-3755.27	229.08	-52.27	-3752.00	223.54	-5.26	-2710.10	20.76	17.93	-4152.92	95.03	-25.00	-1528.81	41.02	175.61	-1783.25	70.90	224.25	-4158.59	124.09	1323.41	0.00	0.00	0.00	-3995.32	42.42	1698.15	522.14	276.82	67.15	989.50	280.52	69.10	-3148.61	180.45	1292.27	498.95	-197.05	59.58	935.12	-177.26	59.86	-2820.51
0.01000	-3595.04	148.83	-29.70	-3615.52	158.88	-34.18	-3755.27	229.08	-52.27	-3752.00	223.54	-5.26	-2710.10	20.76	17.93	-4152.92	95.03	-25.00	-1528.81	41.02	175.61	-1783.25	70.90	224.25	-4158.59	124.09	1323.41	0.00	0.00	0.00	-3995.32	42.42	1698.15	522.14	276.82	67.15	989.50	280.52	69.10	-3148.61	180.45	1292.27	498.95	-197.05	59.58	935.12	-177.26	59.86	-2820.51
0.02000	-3595.04	148.83	-29.70	-3615.52	158.88	-34.18	-3755.27	229.08	-52.27	-3752.00	223.54	-5.26	-2710.10	20.76	17.93	-4152.92	95.03	-25.00	-1528.81	41.02	175.61	-1783.25	70.90	224.25	-4158.59	124.09	1323.41	0.00	0.00	0.00	-3995.32	42.42	1698.15	522.13	276.82	67.15	989.50	280.52	69.10	-3148.61	180.45	1292.27	498.95	-197.05	59.58	935.44	-177.32	59.88	-2818.30
0.03000	-3595.04	148.83	-29.70	-3615.52	158.88	-34.18	-3755.32	229.09	-52.26	-3752.11	223.56	-5.24	-2710.10	20.76	17.93	-4152.92	95.03	-25.00	-1528.81	41.02	175.61	-1783.25	70.90	224.25	-4158.59	124.09	1323.41	0.00	0.00	0.00	-3995.32	42.42	1698.15	520.24	276.73	67.89	989.44	280.51	69.13	-3149.52	180.50	1292.64	499.11	-197.11	59.60	1257.37	-245.00	84.19	-600.18
0.04000	-3595.04	148.83	-29.70	-3615.52	158.88	-34.18	-3811.48	239.57	-40.16	-3864.21	238.57	8.76	-2710.10	20.76	17.93	-4152.92	95.03	-25.00	-1528.81	41.02	175.61	-1783.25	70.90	224.25	-4158.59	124.09	1323.41	0.00	0.00	0.00	-3995.32	42.42	1698.15	514.61	276.45	70.07	989.24	280.48	69.23	-4066.21	232.51	1663.69	657.11	-259.59	78.45	1255.97	-247.22	85.00	645.58
0.05000	-3595.04	148.83	-29.70	-3615.52	158.88	-34.18	-3854.67	240.60	-46.97	-3863.70	240.86	11.02	-2710.10	20.76	17.93	-4152.92	95.03	-25.00	-1528.81	41.02	175.61	-1783.25	70.90	224.25	-4158.59	124.09	1323.41	0.00	0.00	0.00	-3995.32	42.42	1698.15	505.35	275.99	73.67	988.91	280.43	69.40	-4096.52	234.49	1665.07	658.65	-259.70	78.91	1256.48	-246.77	85.19	644.67
0.06000	-3595.04	148.83	-29.70	-3615.52	158.88	-34.18	-3808.81	241.31	-40.01	-3873.13	238.64	9.41	-2710.10	20.76	17.93	-4152.92	95.03	-25.00	-1528.81	41.02	175.61	-1783.25	70.90	224.25	-4158.59	124.09	1323.41	0.00	0.00	0.00	-3995.32	42.42	1698.15	492.54	275.36	78.64	988.46	280.36	69.63	-4082.61	234.69	1664.68	657.63	-259.62	78.69	1256.17	-246.93	85.19	644.33
0.07000	-3595.04	148.83	-29.70	-3615.52	158.88	-34.18	-3841.49	240.40	-45.40	-3827.52	239.49	15.38	-2710.10	20.76	17.93	-4152.92	95.03	-25.00	-1528.81	41.02	175.61	-1783.25	70.90	224.25	-4158.59	124.09	1323.41	0.00	0.00	0.00	-3995.32	42.42	1698.15	476.28	274.55	84.95	987.88	280.27	69.93	-4054.42	232.29	1663.77	657.61	-259.53	78.78	1255.56	-247.10	84.95	644.20
0.08000	-3595.04	148.83	-29.70	-3615.52	158.88	-34.18	-3841.68	240.96	-43.85	-3886.80	239.53	9.23	-2710.10	20.76	17.93	-4152.92	95.03	-25.00	-1528.81	41.02	175.61	-1783.25	70.90	224.25	-4158.59	124.09	1323.41	0.00	0.00	0.00	-3995.32	42.42	1698.15	456.64	273.58	92.56	987.17	280.15	70.29	-4065.55	233.81	1663.67	658.29	-259.24	79.10	1256.39	-247.29	85.10	644.22
0.09000	-3595.04	148.83	-29.70	-3615.52	158.88	-34.18	-3824.49	241.45	-43.89	-3830.98	240.08	15.25	-2710.10	20.76	17.93	-4152.92	95.03	-25.00	-1528.81	41.02	175.61	-1783.25	70.90	224.25	-4158.59	124.09	1323.41	0.00	0.00	0.00	-3995.32	42.42	1698.15	433.73	272.45	101.44	986.34	280.02	70.72	-4062.83	234.55	1663.64	657.96	-259.26	79.03	1256.81	-247.22	85.50	644.63
0.10000	-3595.04	148.83	-29.70	-3615.52	158.88	-34.18	-3814.12	241.30	-41.03	-3822.95	239.82	16.48	-2710.10	20.76	17.93	-4152.92	95.03	-25.00	-1528.81	41.02	175.61	-1783.25	70.90	224.25	-4158.59	124.09	1323.41	0.00	0.00	0.00	-3995.32	42.42	1698.15	407.63	271.17	111.55	985.38	279.87	71.21	-4080.55	235.50	1664.01	657.00	-259.61	78.59	1256.49	-247.09	85.21	643.76
0.11000	-3595.04	148.83	-29.70	-3615.52	158.88	-34.18	-3834.44	244.00	-43.73	-3821.01	239.80	17.13	-2710.10	20.76	17.93	-4152.92	95.03	-25.00	-1528.81	41.02	175.61	-1783.25	70.90	224.25	-4158.59	124.09	1323.41	0.00	0.00	0.00	-3995.32	42.42	1698.15	378.44	269.73	122.85	984.29	279.70	71.77	-4083.38	236.91	1663.18	657.02	-259.57	78.60	1255.84	-247.25	84.76	644.06
0.12000	-3595.04	148.83	-29.70	-3615.52	158.88	-34.18	-3797.68	239.63	-36.98	-3873.79	240.63	9.53	-2710.10	20.76	17.93	-4152.92	95.03	-25.00	-1528.81	41.02	175.61	-1783.25	70.90	224.25	-4158.59	124.09	1323.41	0.00	0.00	0.00	-3995.32	42.42	1698.15	346.23	268.15	135.31	983.08	279.50	72.40	-4073.56	234.96	1663.19	657.58	-259.97	78.66	1256.31	-248.05	85.06	644.38
0.13000	-3595.04	148.83	-29.70	-3615.52	158.88	-34.18	-3849.99	240.71	-47.32	-3816.95	238.12	16.88	-2710.10	20.76	17.93	-4152.92	95.03	-25.00	-1528.81	41.02	175.61	-1783.25	70.90	224.25	-4158.59	124.09	1323.41	0.00	0.00	0.00	-3995.32	42.42	1698.15	311.11	266.43	148.89	981.75	279.29	73.08	-4062.37	235.65	1663.39	657.31	-260.11	78.54	1256.14	-247.74	85.34	644.68
0.14000	-3595.04	148.83	-29.70	-3615.52	158.88	-34.18	-3839.16	239.45	-43.89	-3852.42	238.90	12.73	-2710.10	20.76	17.93	-4152.92	95.03	-25.00	-1528.81	41.02	175.61	-1783.25	70.90	224.25	-4158.59	124.09	1323.41	0.00	0.00	0.00	-3995.32	42.42	1698.15	273.16	264.57	163.56	980.30	279.06	73.83	-4066.16	236.82	1662.74	656.75	-260.37	78.37	1256.47	-247.24	85.36	646.01
0.15000	-3595.04	148.83	-29.70	-3615.52	158.88	-34.18	-3864.26	240.26	-49.22	-3852.58	242.54	12.62	-2710.10	20.76	17.93	-4152.92	95.03	-25.00	-1528.81	41.02	175.61	-1783.25	70.90	224.25	-4158.59	124.09	1323.41	0.00	0.00	0.00	-3995.32	42.42	1698.15	232.47	262.58	179.27	978.72	278.81	74.64	-4083.84	235.49	1663.79	656.26	-260.25	78.14	1256.74	-247.31	85.47	645.68
0.16000	-3595.04	148.83	-29.70	-3615.52	158.88	-34.18	-3835.79	240.92	-43.22	-3789.10	238.59	22.62	-2710.10	20.76	17.93	-4152.92	95.03	-25.00	-1528.81	41.02	175.61	-1783.25	70.90	224.25	-4158.59	124.09	1323.41	0.00	0.00	0.00	-3995.32	42.42	1698.15	189.13	260.47	196.00	977.02	278.54	75.52	-4080.77	237.02	1663.76	657.54	-259.82	78.79	1256.55	-247.72	85.35	645.51
0.17000	-3595.04	148.83	-29.70	-3615.52	158.88	-34.18	-3845.56	242.08	-44.98	-3816.72	238.85	16.93	-2710.10	20.76	17.93	-4152.92	95.03	-25.00	-1528.81	41.02	175.61	-1783.25	70.90	224.25	-4158.59	124.09	1323.41	0.00	0.00	0.00	-3995.32	42.42	1698.15	143.24	258.24	213.71	975.21	278.25	76.46	-4073.50	237.72	1663.46	657.01	-259.73	78.40	1256.08	-247.65	85.17	643.93
0.18000	-3595.04	148.83	-29.70	-3615.52	158.88	-34.18	-3830.15	241.40	-44.11	-3817.65	238.01	18.28	-2710.10	20.76	17.93	-4152.92	95.03	-25.00	-1528.81	41.02	175.61	-1783.25	70.90	224.25	-4158.59	124.09	1323.41	0.00	0.00	0.00	-3995.32	42.42	1698.15	94.87	255.88	232.36	973.27	277.94	77.46	-4077.31	238.58	1663.14	657.01	-259.60	78.55	1255.78	-246.69	85.33	643.70
0.19000	-3595.04	148.83	-29.70	-3615.52	158.88	-34.18	-3864.48	241.02	-49.51	-3867.88	239.84	9.34	-2710.10	20.76	17.93	-4152.92	95.03	-25.00	-1528.81	41.02	175.61	-1783.25	70.90	224.25	-4158.59	124.09	1323.41	0.00	0.00	0.00	-3995.32	42.42	1698.15	44.13	253.42	251.91	971.21	277.62	78.52	-4058.36	239.23	1662.54	658.47	-259.66	79.19	1255.93	-247.17	85.22	644.18
0.20000	-3595.04	148.83	-29.70	-3615.52	158.88	-34.18	-3818.74	240.74	-42.04	-3843.35	238.40	11.85	-2710.10	20.76	17.93	-4152.92	95.03	-25.00	-1528.81	41.02	175.61	-1783.25	70.90	224.25	-4158.59	124.09	1323.41	0.00	0.00	0.00	-3995.32	42.42	1698.15	-8.90	250.86	272.32	969.04	277.27	79.64	-4073.38	239.23	1663.58	657.91	-259.79	78.93	1255.95	-247.97	84.97	644.86
0.21000	-3595.04	148.83	-29.70	-3615.52	158.88	-34.18	-3807.71	240.26	-40.41	-3816.96	239.02	16.49	-2710.10	20.76	17.93	-4152.92	95.03	-25.00	-1528.81	41.02	175.61	-1783.25	70.90	224.25	-4158.59	124.09	1323.41	0.00	0.00	0.00	-3995.32	42.42	1698.15	-64.13	248.19	293.58	966.75	276.91	80.82	-4068.68	238.44	1663.57	657.70	-260.44	78.63	1255.89	-247.76	84.93	645.21
0.22000	-3595.04	148.83	-29.70	-3615.52	158.88	-34.18	-3847.54	239.22	-46.08	-3862.31	237.99	8.53	-2710.10	20.76	17.93	-4152.92	95.03	-25.00	-1528.81	41.02	175.61	-1783.25	70.90	224.25	-4158.59	124.09	1323.41	0.00	0.00	0.00	-3995.32	42.42	1698.15	-121.47	245.42	315.62	964.35	276.52	82.07	-4073.94	239.52	1663.09	657.29	-260.18	78.53	1255.80	-247.33	85.11	645.06
0.23000	-3595.04	148.83	-29.70	-3615.52	158.88	-34.18	-3797.00	243.25	-35.80	-3839.94	239.12	14.39	-2710.10	20.76	17.93	-4152.92	95.03	-25.00	-1528.81	41.02	175.61	-1783.25	70.90	224.25	-4158.59	124.09	1323.41	0.00	0.00	0.00	-3995.32	42.42	1698.15	-180.83	242.56	338.43	961.83	276.12	83.37	-4090.58	239.68	1665.52	657.09	-259.73	78.47	1255.85	-247.95	84.94	645.13
0.24000	-3595.04	148.83	-29.70	-3615.52	158.88	-34.18	-3825.36	241.02	-41.15	-3861.76	238.81	9.80	-2710.10	20.76	17.93	-4152.92	95.03	-25.00	-1528.81	41.02	175.61	-1783.25	70.90	224.25	-4158.59	124.09	1323.41	0.00	0.00	0.00	-3995.32	42.42	1698.15	-242.12	239.62	361.96	959.19	275.70	84.74	-4078.74	239.97	1664.81	657.54	-259.86	78.63	1255.51	-247.40	84.86	644.72
0.25000	-3595.04	148.83	-29.70	-3615.52	158.88	-34.18	-3829.91	242.45	-43.03	-3863.22	241.43	9.34	-2710.10	20.76	17.93	-4152.92	95.03	-25.00	-1528.81	41.02	175.61	-1783.25	70.90	224.25	-4158.59	124.09	1323.41	0.00	0.00	0.00	-3995.32	42.42	1698.15	-305.24	236.60	386.17	956.44	275.26	86.16	-4078.66	240.45	1664.83	658.08	-259.71	78.79	1255.92	-247.28	85.21	644.99
0.26000	-3595.04	148.83	-29.70	-3615.52	158.88	-34.18	-3815.01	241.18	-39.82	-3818.94	239.43	15.81	-2710.10	20.76	17.93	-4152.92	95.03	-25.00	-1528.81	41.02	175.61	-1783.25	70.90	224.25	-4158.59	124.09	1323.41	0.00	0.00	0.00	-3995.32	42.42	1698.15	-370.12	233.50	411.04	953.58	274.81	87.64	-4083.47	240.65	1665.20	657.64	-259.94	78.55	1255.97	-247.05	85.15	644.70
0.27000	-3595.04	148.83	-29.70	-3615.52	158.88	-34.18	-3857.97	241.72	-47.10	-3842.17	239.61	12.72	-2710.10	20.76	17.93	-4152.92	95.03	-25.00	-1528.81	41.02	175.61	-1783.25	70.90	224.25	-4158.59	124.09	1323.41	0.00	0.00	0.00	-3995.32	42.42	1698.15	-436.66	230.32	436.52	950.60	274.34	89.19	-4094.33	242.63	1665.07	657.98	-259.93	78.70	1255.65	-247.13	85.15	644.23
0.28000	-3595.04	148.83	-29.70	-3615.52	158.88	-34.18	-3854.62	242.03	-46.72	-3794.76	240.02	19.07	-2710.10	20.76	17.93	-4152.92	95.03	-25.00	-1528.81	41.02	175.61	-1783.25	70.90	224.25	-4158.59	124.09	1323.41	0.00	0.00	0.00	-3995.32	42.42	1698.15	-504.76	227.09	462.58	947.51	273.84	90.79	-4109.24	243.43	1665.88	658.05	-259.54	78.83	1256.22	-247.11	85.29	644.33
0.29000	-3595.04	148.83	-29.70	-3615.52	158.88	-34.18	-3806.66	241.12	-39.10	-3795.38	239.55	18.27	-2710.10	20.76	17.93	-4152.92	95.03	-25.00	-1528.81	41.02	175.61	-1783.25	70.90	224.25	-4158.59	124.09	1323.41	0.00	0.00	0.00	-3995.32	42.42	1698.15	-574.35	223.78	489.18	944.32	273.33	92.45	-4107.94	243.64	1665.55	657.21	-259.36	78.95	1256.16	-246.74	85.40	644.59
0.30000	-3595.04	148.83	-29.70	-3615.52	158.88	-34.18	-3817.68	241.32	-40.07	-3873.62	240.96	6.03	-2710.10	20.76	17.93	-4152.92	95.03	-25.00	-1528.81	41.02	175.61	-1783.25	70.90	224.25	-4158.59	124.09	1323.41	0.00	0.00	0.00	-3995.32	42.42	1698.15	-645.32	220.43	516.29	941.01	272.81	94.16	-4087.17	243.14	1664.14	656.96	-259.36	78.58	1256.32	-246.74	85.47	644.02
0.31000	-3595.04	148.83	-29.70	-3615.52	158.88	-34.18	-3854.62	241.21	-46.57	-3830.65	240.93	13.80	-2710.10	20.76	17.93	-4152.92	95.03	-25.00	-1528.81	41.02	175.61	-1783.25	70.90	224.25	-4158.59	124.09	1323.41	0.00	0.00	0.00	-3995.32	42.42	1698.15	-717.60	217.02	543.86	937.59	272.26	95.94	-4098.51	242.90	1665.18	656.57	-259.87	78.25	1255.70	-247.38	85.33	644.01
0.32000	-3595.04	148.83	-29.70	-3615.52	158.88	-34.18	-3853.17	239.32	-49.00	-3813.38	239.82	15.15	-2710.10	20.76	17.93	-4152.92	95.03	-25.00	-1528.81	41.02	175.61	-1783.25	70.90	224.25	-4158.59	124.09	1323.41	0.00	0.00	0.00	-3995.32	42.42	1698.15	-791.08	213.56	571.88	934.07	271.70	97.77	-4077.09	243.27	1664.95	656.61	-260.14	78.47	1255.95	-247.41	85.27	643.26
0.33000	-3595.04	148.83	-29.70	-3615.52	158.88	-34.18	-3826.36	240.27	-43.55	-3818.84	241.48	13.67	-2710.10	20.76	17.93	-4152.92	95.03	-25.00	-1528.81	41.02	175.61	-1783.25	70.90	224.25	-4158.59	124.09	1323.41	0.00	0.00	0.00	-3995.32	42.42	1698.15	-865.69	210.06	600.28	930.43	271.12	99.66	-4073.57	244.87	1665.31	655.97	-259.65	78.39	1256.60	-247.11	85.60	644.36
0.34000	-3595.04	148.83	-29.70	-3615.52	158.88	-34.18	-3831.93	242.01	-43.40	-3811.46	240.82	16.59	-2710.10	20.76	17.93	-4152.92	95.03	-25.00	-1528.81	41.02	175.61	-1783.25	70.90	224.25	-4158.59	124.09	1323.41	0.00	0.00	0.00	-3995.32	42.42	1698.15	-941.32	206.53	629.05	926.69	270.53	101.61	-4085.23	245.61	1665.76	656.06	-259.31	78.67	1257.11	-246.93	85.67	645.26
0.35000	-3595.04	148.83	-29.70	-3615.52	158.88	-34.18	-3856.24	241.21	-47.75	-3817.90	240.06	15.15	-2710.10	20.76	17.93	-4152.92	95.03	-25.00	-1528.81	41.02	175.61	-1783.25	70.90	224.25	-4158.59	124.09	1323.41	0.00	0.00	0.00	-3995.32	42.42	1698.15	-1017.90	202.96	658.15	922.85	269.92	103.61	-4102.47	245.75	1666.14	655.73	-259.84	78.46	1255.85	-247.41	85.13	645.15
0.36000	-3595.04	148.83	-29.70	-3615.52	158.88	-34.18	-3831.82	238.80	-43.98	-3816.27	241.81	15.57	-2710.10	20.76	17.93	-4152.92	95.03	-25.00	-1528.81	41.02	175.61	-1783.25	70.90	224.25	-4158.59	124.09	1323.41	0.00	0.00	0.00	-3995.32	42.42	1698.15	-1095.32	199.36	687.53	918.90	269.29	105.67	-4083.58	245.59	1665.95	657.61	-259.63	78.75	1256.33	-247.67	84.92	644.75
0.37000	-3595.04	148.83	-29.70	-3615.52	158.88	-34.18	-3813.11	240.39	-40.93	-3809.63	241.96	14.89	-2710.10	20.76	17.93	-4152.92	95.03	-25.00	-1528.81	41.02	175.61	-1783.25	70.90	224.25	-4158.59	124.09	1323.41	0.00	0.00	0.00	-3995.32	42.42	1698.15	-1173.51	195.75	717.16	914.84	268.64	107.78	-4088.85	245.13	1665.50	657.05	-259.93	78.46	1255.94	-247.05	85.39	644.77
0.38000	-3595.04	148.83	-29.70	-3615.52	158.88	-34.18	-3848.23	240.53	-46.31	-3851.25	243.49	8.69	-2710.10	20.76	17.93	-4152.92	95.03	-25.00	-1528.81	41.02	175.61	-1783.25	70.90	224.25	-4158.59	124.09	1323.41	0.00	0.00	0.00	-3995.32	42.42	1698.15	-1252.37	192.11	747.02	910.68	267.98	109.95	-4092.69	245.84	1665.30	657.19	-259.80	78.65	1255.74	-246.66	85.49	644.01
0.39000	-3595.04	148.83	-29.70	-3615.52	158.88	-34.18	-3856.80	240.56	-47.84	-3814.04	241.45	14.40	-2710.10	20.76	17.93	-4152.92	95.03	-25.00	-1528.81	41.02	175.61	-1783.25	70.90	224.25	-4158.59	124.09	1323.41	0.00	0.00	0.00	-3995.32	42.42	1698.15	-1331.81	188.46	777.05	906.42	267.30	112.17	-4101.83	247.80	1665.56	656.63	-259.53	78.54	1256.67	-247.25	85.26	644.83
0.40000	-3595.04	148.83	-29.70	-3615.52	158.88	-34.18	-3829.21	241.97	-43.35	-3827.19	242.81	13.09	-2710.10	20.76	17.93	-4152.92	95.03	-25.00	-1528.81	41.02	175.61	-1783.25	70.90	224.25	-4158.59	124.09	1323.41	0.00	0.00	0.00	-3995.32	42.42	1698.15	-1411.74	184.81	807.22	902.05	266.60	114.45	-4117.81	247.80	1664.96	656.40	-259.83	78.46	1255.91	-246.97	85.37	644.70
0.41000	-3595.04	148.83	-29.70	-3615.52	158.88	-34.18	-3829.96	240.63	-44.22	-3829.27	241.72	10.80	-2710.10	20.76	17.93	-4152.92	95.03	-25.00	-1528.81	41.02	175.61	-1783.25	70.90	224.25	-4158.59	124.09	1323.41	0.00	0.00	0.00	-3995.32	42.42	1698.15	-1492.07	181.15	837.51	897.59	265.89	116.78	-4086.67	247.04	1665.08	658.00	-259.41	79.05	1256.03	-247.15	85.23	644.49
0.42000	-3595.04	148.83	-29.70	-3615.52	158.88	-34.18	-3813.62	241.02	-41.45	-3865.60	241.48	7.82	-2710.10	20.76	17.93	-4152.92	95.03	-25.00	-1528.81	41.02	175.61	-1783.25	70.90	224.25	-4158.59	124.09	1323.41	0.00	0.00	0.00	-3995.32	42.42	1698.15	-1572.71	177.49	867.86	893.02	265.17	119.17	-4079.87	246.54	1664.85	657.70	-259.28	79.02	1256.04	-247.06	85.29	643.85
0.43000	-3595.04	148.83	-29.70	-3615.52	158.88	-34.18	-3852.48	242.10	-47.28	-3815.56	242.76	13.22	-2710.10	20.76	17.93	-4152.92	95.03	-25.00	-1528.81	41.02	175.61	-1783.25	70.90	224.25	-4158.59	124.09	1323.41	0.00	0.00	0.00	-3995.32	42.42	1698.15	-1653.57	173.85	898.25	888.35	264.42	121.60	-4096.56	248.02	1665.61	657.50	-260.28	78.49	1256.26	-247.02	85.44	644.57
0.44000	-3595.04	148.83	-29.70	-3615.52	158.88	-34.18	-3861.05	240.67	-47.19	-3800.41	241.73	15.90	-2710.10	20.76	17.93	-4152.92	95.03	-25.00	-1528.81	41.02	175.61	-1783.25	70.90	224.25	-4158.59	124.09	1323.41	0.00	0.00	0.00	-3995.32	42.42	1698.15	-1734.57	170.21	928.64	883.59	263.66	124.10	-4109.42	248.44	1666.73	658.88	-259.63	79.11	1254.95	-246.91	84.82	644.86
0.45000	-3595.04	148.83	-29.70	-3615.52	158.88	-34.18	-3805.06	241.59	-38.38	-3784.22	241.96	17.99	-2710.10	20.76	17.93	-4152.92	95.03	-25.00	-1528.81	41.02	175.61	-1783.25	70.90	224.25	-4158.59	124.09	1323.41	0.00	0.00	0.00	-3995.32	42.42	1698.15	-1815.60	166.59	958.99	878.72	262.89	126.64	-4086.15	248.41	1665.02	657.27	-259.56	78.46	1255.43	-247.18	84.86	644.64
0.46000	-3595.04	148.83	-29.70	-3615.52	158.88	-34.18	-3822.52	239.76	-41.43	-3781.23	242.37	17.72	-2710.10	20.76	17.93	-4152.92	95.03	-25.00	-1528.81	41.02	175.61	-1783.25	70.90	224.25	-4158.59	124.09	1323.41	0.00	0.00	0.00	-3995.32	42.42	1698.15	-1896.59	162.99	989.27	873.76	262.10	129.24	-4072.95	247.65	1663.87	657.03	-259.80	78.34	1256.74	-247.29	85.15	643.04
0.47000	-3595.04	148.83	-29.70	-3615.52	158.88	-34.18	-3828.62	241.51	-41.79	-3815.36	241.80	12.78	-2710.10	20.76	17.93	-4152.92	95.03	-25.00	-1528.81	41.02	175.61	-1783.25	70.90	224.25	-4158.59	124.09	1323.41	0.00	0.00	0.00	-3995.32	42.42	1698.15	-1977.44	159.42	1019.43	868.70	261.29	131.89	-4080.67	248.59	1665.14	656.39	-260.02	78.16	1256.52	-247.21	85.18	644.18
0.48000	-3595.04	148.83	-29.70	-3615.52	158.88	-34.18	-3839.60	242.44	-44.99	-3806.82	243.74	14.37	-2710.10	20.76	17.93	-4152.92	95.03	-25.00	-1528.81	41.02	175.61	-1783.25	70.90	224.25	-4158.59	124.09	1323.41	0.00	0.00	0.00	-3995.32	42.42	1698.15	-2058.06	155.89	1049.46	863.54	260.47	134.59	-4104.08	248.21	1666.17	656.13	-259.58	78.24	1255.98	-247.05	85.34	645.19
0.49000	-3595.04	148.83	-29.70	-3615.52	158.88	-34.18	-3804.48	242.31	-39.16	-3811.10	242.78	12.03	-2710.10	20.76	17.93	-4152.92	95.03	-25.00	-1528.81	41.02	175.61	-1783.25	70.90	224.25	-4158.59	124.09	1323.41	0.00	0.00	0.00	-3995.32	42.42	1698.15	-2138.36	152.38	1079.30	858.29	259.63	137.34	-4089.37	248.84	1665.51	657.62	-259.31	78.68	1256.33	-247.89	85.19	645.13
0.50000	-3595.04	148.83	-29.70	-3615.52	158.88	-34.18	-3835.83	242.11	-44.93	-3816.80	242.26	12.74	-2710.10	20.76	17.93	-4152.92	95.03	-25.00	-1528.81	41.02	175.61	-1783.25	70.90	224.25	-4158.59	124.09	1323.41	0.00	0.00	0.00	-3995.32	42.42	1698.15	-2218.26	148.92	1108.92	852.95	258.78	140.15	-4113.03	250.31	1666.82	658.32	-259.49	78.96	1256.30	-247.44	85.24	645.31
0.51000	-3595.04	148.83	-29.70	-3615.52	158.88	-34.18	-3808.16	242.77	-40.53	-3787.19	241.02	16.86	-2710.10	20.76	17.93	-4152.92	95.03	-25.00	-1528.81	41.02	175.61	-1783.25	70.90	224.25	-4158.59	124.09	1323.41	0.00	0.00	0.00	-3995.32	42.42	1698.15	-2297.66	145.51	1138.29	847.51	257.91	143.00	-4115.12	249.02	1665.71	658.02	-259.70	78.91	1255.86	-247.17	85.17	644.66
0.52000	-3595.04	148.83	-29.70	-3615.52	158.88	-34.18	-3818.62	240.43	-41.35	-3791.48	242.21	15.12	-2710.10	20.76	17.93	-4152.92	95.03	-25.00	-1528.81	41.02	175.61	-1783.25	70.90	224.25	-4158.59	124.09	1323.41	0.00	0.00	0.00	-3995.32	42.42	1698.15	-2376.47	142.15	1167.36	841.98	257.03	145.91	-4114.50	250.68	1665.36	657.63	-259.87	78.42	1256.90	-247.24	85.23	644.17
0.53000	-3595.04	148.83	-29.70	-3615.52	158.88	-34.18	-3834.96	242.08	-44.91	-3834.05	244.61	7.75	-2710.10	20.76	17.93	-4152.92	95.03	-25.00	-1528.81	41.02	175.61	-1783.25	70.90	224.25	-4158.59	124.09	1323.41	0.00	0.00	0.00	-3995.32	42.42	1698.15	-2454.60	138.84	1196.11	836.35	256.14	148.86	-4109.16	249.29	1666.44	657.42	-259.78	78.45	1256.50	-247.40	85.45	645.93
0.54000	-3595.04	148.83	-29.70	-3615.52	158.88	-34.18	-3842.11	239.75	-46.76	-3813.87	244.53	12.02	-2710.10	20.76	17.93	-4152.92	95.03	-25.00	-1528.81	41.02	175.61	-1783.25	70.90	224.25	-4158.59	124.09	1323.41	0.00	0.00	0.00	-3995.32	42.42	1698.15	-2531.96	135.60	1224.50	830.64	255.22	151.87	-4089.49	248.08	1665.76	656.81	-260.01	78.46	1255.96	-247.21	85.51	644.47
0.55000	-3595.04	148.83	-29.70	-3615.52	158.88	-34.18	-3806.77	240.85	-40.29	-3803.48	242.23	14.61	-2710.10	20.76	17.93	-4152.92	95.03	-25.00	-1528.81	41.02	175.61	-1783.25	70.90	224.25	-4158.59	124.09	1323.41	0.00	0.00	0.00	-3995.32	42.42	1698.15	-2608.47	132.42	1252.49	824.83	254.30	154.92	-4095.18	248.62	1666.32	656.99	-260.00	78.61	1255.88	-247.33	85.34	644.22
0.56000	-3595.04	148.83	-29.70	-3615.52	158.88	-34.18	-3848.43	241.97	-45.20	-3794.42	242.40	14.64	-2710.10	20.76	17.93	-4152.92	95.03	-25.00	-1528.81	41.02	175.61	-1783.25	70.90	224.25	-4158.59	124.09	1323.41	0.00	0.00	0.00	-3995.32	42.42	1698.15	-2684.03	129.31	1280.04	818.93	253.36	158.03	-4109.82	248.89	1665.44	657.20	-259.95	78.53	1255.78	-247.36	85.11	644.43
0.57000	-3595.04	148.83	-29.70	-3615.52	158.88	-34.18	-3819.17	240.57	-42.13	-3826.11	243.84	11.28	-2710.10	20.76	17.93	-4152.92	95.03	-25.00	-1528.81	41.02	175.61	-1783.25	70.90	224.25	-4158.59	124.09	1323.41	0.00	0.00	0.00	-3995.32	42.42	1698.15	-2758.55	126.28	1307.12	812.95	252.40	161.18	-4102.20	248.51	1665.33	656.69	-259.34	78.56	1255.56	-247.46	84.98	644.13
0.58000	-3595.04	148.83	-29.70	-3615.52	158.88	-34.18	-3831.85	241.28	-44.54	-3822.00	244.04	10.71	-2710.10	20.76	17.93	-4152.92	95.03	-25.00	-1528.81	41.02	175.61	-1783.25	70.90	224.25	-4158.59	124.09	1323.41	0.00	0.00	0.00	-3995.32	42.42	1698.15	-2831.95	123.34	1333.69	806.88	251.44	164.38	-4096.07	249.31	1664.86	656.90	-259.95	78.42	1255.57	-247.50	84.79	645.11
0.59000	-3595.04	148.83	-29.70	-3615.52	158.88	-34.18	-3799.34	241.74	-39.15	-3792.51	246.11	14.84	-2710.10	20.76	17.93	-4152.92	95.03	-25.00	-1528.81	41.02	175.61	-1783.25	70.90	224.25	-4158.59	124.09	1323.41	0.00	0.00	0.00	-3995.32	42.42	1698.15	-2904.12	120.47	1359.72	800.72	250.45	167.63	-4088.64	250.34	1665.46	657.67	-259.69	78.81	1255.91	-247.02	85.17	644.06
0.60000	-3595.04	148.83	-29.70	-3615.52	158.88	-34.18	-3816.97	241.67	-41.63	-3815.08	244.94	11.23	-2710.10	20.76	17.93	-4152.92	95.03	-25.00	-1528.81	41.02	175.61	-1783.25	70.90	224.25	-4158.59	124.09	1323.41	0.00	0.00	0.00	-3995.32	42.42	1698.15	-2974.99	117.70	1385.17	794.47	249.46	170.93	-4104.17	248.76	1665.32	657.36	-259.80	78.66	1255.69	-247.28	84.76	643.21
0.61000	-3595.04	148.83	-29.70	-3615.52	158.88	-34.18	-3814.29	241.57	-39.81	-3866.70	244.10	4.22	-2710.10	20.76	17.93	-4152.92	95.03	-25.00	-1528.81	41.02	175.61	-1783.25	70.90	224.25	-4158.59	124.09	1323.41	0.00	0.00	0.00	-3995.32	42.42	1698.15	-3044.47	115.02	1410.00	788.13	248.45	174.27	-4086.71	249.47	1664.68	657.91	-259.55	78.93	1256.80	-246.96	85.36	643.60
0.62000	-3595.04	148.83	-29.70	-3615.52	158.88	-34.18	-3789.03	240.92	-36.76	-3864.27	247.24	4.16	-2710.10	20.76	17.93	-4152.92	95.03	-25.00	-1528.81	41.02	175.61	-1783.25	70.90	224.25	-4158.59	124.09	1323.41	0.00	0.00	0.00	-3995.32	42.42	1698.15	-3112.46	112.45	1434.18	781.71	247.42	177.66	-4111.70	248.91	1665.20	658.22	-259.91	78.78	1255.78	-247.26	85.08	644.04
0.63000	-3595.04	148.83	-29.70	-3615.52	158.88	-34.18	-3783.71	240.04	-37.73	-3826.45	243.71	11.38	-2710.10	20.76	17.93	-4152.92	95.03	-25.00	-1528.81	41.02	175.61	-1783.25	70.90	224.25	-4158.59	124.09	1323.41	0.00	0.00	0.00	-3995.32	42.42	1698.15	-3178.87	109.98	1457.67	775.21	246.38	181.10	-4130.94	249.21	1665.85	657.58	-259.94	78.59	1255.70	-247.16	85.22	643.81
0.64000	-3595.04	148.83	-29.70	-3615.52	158.88	-34.18	-3850.42	240.54	-48.91	-3850.99	245.67	5.79	-2710.10	20.76	17.93	-4152.92	95.03	-25.00	-1528.81	41.02	175.61	-1783.25	70.90	224.25	-4158.59	124.09	1323.41	0.00	0.00	0.00	-3995.32	42.42	1698.15	-3243.61	107.62	1480.43	768.62	245.33	184.58	-4108.10	249.54	1666.05	657.26	-259.91	78.55	1256.34	-247.05	85.44	644.49
0.65000	-3595.04	148.83	-29.70	-3615.52	158.88	-34.18	-3861.16	241.92	-49.36	-3832.19	244.03	6.54	-2710.10	20.76	17.93	-4152.92	95.03	-25.00	-1528.81	41.02	175.61	-1783.25	70.90	224.25	-4158.59	124.09	1323.41	0.00	0.00	0.00	-3995.32	42.42	1698.15	-3306.60	105.37	1502.44	761.95	244.27	188.11	-4079.73	248.11	1665.86	657.62	-259.69	78.67	1255.95	-246.99	85.57	643.85
0.66000	-3595.04	148.83	-29.70	-3615.52	158.88	-34.18	-3843.79	242.26	-47.27	-3797.22	244.50	12.94	-2710.10	20.76	17.93	-4152.92	95.03	-25.00	-1528.81	41.02	175.61	-1783.25	70.90	224.25	-4158.59	124.09	1323.41	0.00	0.00	0.00	-3995.32	42.42	1698.15	-3367.74	103.25	1523.64	755.20	243.19	191.69	-4095.97	251.02	1665.59	657.30	-259.93	78.60	1255.44	-247.15	85.12	644.15
0.67000	-3595.04	148.83	-29.70	-3615.52	158.88	-34.18	-3853.85	239.63	-46.75	-3809.27	247.11	12.91	-2710.10	20.76	17.93	-4152.92	95.03	-25.00	-1528.81	41.02	175.61	-1783.25	70.90	224.25	-4158.59	124.09	1323.41	0.00	0.00	0.00	-3995.32	42.42	1698.15	-3426.95	101.25	1544.01	748.37	242.10	195.31	-4115.44	251.83	1665.33	657.21	-260.01	78.38	1256.36	-246.59	85.48	643.72
0.68000	-3595.04	148.83	-29.70	-3615.52	158.88	-34.18	-3868.98	243.52	-50.01	-3822.40	242.80	9.24	-2710.10	20.76	17.93	-4152.92	95.03	-25.00	-1528.81	41.02	175.61	-1783.25	70.90	224.25	-4158.59	124.09	1323.41	0.00	0.00	0.00	-3995.32	42.42	1698.15	-3484.13	99.39	1563.51	741.45	241.00	198.98	-4117.03	250.52	1666.24	657.00	-259.53	78.53	1256.12	-247.04	85.25	643.62
0.69000	-3595.04	148.83	-29.70	-3615.52	158.88	-34.18	-3833.40	241.36	-44.37	-3798.74	244.75	16.05	-2710.10	20.76	17.93	-4152.92	95.03	-25.00	-1528.81	41.02	175.61	-1783.25	70.90	224.25	-4158.59	124.09	1323.41	0.00	0.00	0.00	-3995.32	42.42	1698.15	-3539.19	97.65	1582.11	734.46	239.88	202.69	-4100.40	250.38	1666.68	657.38	-259.74	78.71	1255.81	-247.70	85.28	644.39
0.70000	-3595.04	148.83	-29.70	-3615.52	158.88	-34.18	-3785.63	239.66	-37.22	-3796.96	244.80	12.01	-2710.10	20.76	17.93	-4152.92	95.03	-25.00	-1528.81	41.02	175.61	-1783.25	70.90	224.25	-4158.59	124.09	1323.41	0.00	0.00	0.00	-3995.32	42.42	1698.15	-3592.05	96.06	1599.76	727.39	238.75	206.44	-4108.70	252.35	1666.63	656.90	-259.72	78.73	1255.22	-246.79	85.23	644.90
0.71000	-3595.04	148.83	-29.70	-3615.52	158.88	-34.18	-3817.66	240.78	-42.31	-3796.58	244.29	12.79	-2710.10	20.76	17.93	-4152.92	95.03	-25.00	-1528.81	41.02	175.61	-1783.25	70.90	224.25	-4158.59	124.09	1323.41	0.00	0.00	0.00	-3995.32	42.42	1698.15	-3642.61	94.61	1616.43	720.24	237.61	210.24	-4103.76	253.18	1665.83	657.03	-260.08	78.40	1255.37	-247.17	85.00	644.36
0.72000	-3595.04	148.83	-29.70	-3615.52	158.88	-34.18	-3822.28	240.33	-44.61	-3859.46	246.72	1.96	-2710.10	20.76	17.93	-4152.92	95.03	-25.00	-1528.81	41.02	175.61	-1783.25	70.90	224.25	-4158.59	124.09	1323.41	0.00	0.00	0.00	-3995.32	42.42	1698.15	-3690.79	93.32	1632.09	713.01	236.46	214.08	-4116.78	252.70	1666.51	658.09	-259.44	78.89	1255.65	-246.71	85.30	644.40
0.73000	-3595.04	148.83	-29.70	-3615.52	158.88	-34.18	-3802.16	240.35	-39.41	-3806.38	246.32	10.75	-2710.10	20.76	17.93	-4152.92	95.03	-25.00	-1528.81	41.02	175.61	-1783.25	70.90	224.25	-4158.59	124.09	1323.41	0.00	0.00	0.00	-3995.32	42.42	1698.15	-3736.49	92.18	1646.70	705.70	235.29	217.97	-4111.81	255.94	1667.09	657.19	-259.87	78.77	1255.54	-246.98	84.95	644.31
0.74000	-3595.04	148.83	-29.70	-3615.52	158.88	-34.18	-3845.05	242.76	-46.48	-3822.35	245.72	9.34	-2710.10	20.76	17.93	-4152.92	95.03	-25.00	-1528.81	41.02	175.61	-1783.25	70.90	224.25	-4158.59	124.09	1323.41	0.00	0.00	0.00	-3995.32	42.42	1698.15	-3779.63	91.19	1660.22	698.32	234.11	221.90	-4128.63	256.15	1667.53	657.24	-260.01	78.58	1256.17	-247.53	85.18	643.57
0.75000	-3595.04	148.83	-29.70	-3615.52	158.88	-34.18	-3842.42	239.87	-45.19	-3857.53	247.18	2.32	-2710.10	20.76	17.93	-4152.92	95.03	-25.00	-1528.81	41.02	175.61	-1783.25	70.90	224.25	-4158.59	124.09	1323.41	0.00	0.00	0.00	-3995.32	42.42	1698.15	-3820.11	90.38	1672.62	690.86	232.92	225.87	-4127.42	256.28	1667.30	657.28	-259.86	78.64	1256.32	-247.71	84.97	643.43
0.76000	-3595.04	148.83	-29.70	-3615.52	158.88	-34.18	-3798.06	241.85	-39.37	-3814.98	247.05	9.92	-2710.10	20.76	17.93	-4152.92	95.03	-25.00	-1528.81	41.02	175.61	-1783.25	70.90	224.25	-4158.59	124.09	1323.41	0.00	0.00	0.00	-3995.32	42.42	1698.15	-3857.84	89.73	1683.86	683.33	231.72	229.88	-4127.45	256.95	1668.34	656.70	-259.79	78.61	1255.57	-247.10	84.98	644.59
0.77000	-3595.04	148.83	-29.70	-3615.52	158.88	-34.18	-3827.81	244.22	-41.85	-3847.23	245.71	5.13	-2710.10	20.76	17.93	-4152.92	95.03	-25.00	-1528.81	41.02	175.61	-1783.25	70.90	224.25	-4158.59	124.09	1323.41	0.00	0.00	0.00	-3995.32	42.42	1698.15	-3892.75	89.26	1693.90	675.73	230.51	233.94	-4124.80	257.90	1669.66	657.39	-259.58	78.84	1255.21	-247.17	85.28	644.82
0.78000	-3595.04	148.83	-29.70	-3615.52	158.88	-34.18	-3824.48	243.44	-43.78	-3800.48	246.66	11.36	-2710.10	20.76	17.93	-4152.92	95.03	-25.00	-1528.81	41.02	175.61	-1783.25	70.90	224.25	-4158.59	124.09	1323.41	0.00	0.00	0.00	-3995.32	42.42	1698.15	-3924.72	88.96	1702.71	668.05	229.28	238.03	-4152.43	260.85	1671.24	657.19	-259.88	78.69	1255.12	-247.17	84.98	644.58
0.79000	-3595.04	148.83	-29.70	-3615.52	158.88	-34.18	-3788.31	240.88	-37.17	-3820.89	246.76	8.98	-2710.10	20.76	17.93	-4152.92	95.03	-25.00	-1528.81	41.02	175.61	-1783.25	70.90	224.25	-4158.59	124.09	1323.41	0.00	0.00	0.00	-3995.32	42.42	1698.15	-3953.68	88.85	1710.25	660.30	228.04	242.17	-4141.99	260.99	1672.06	657.26	-259.74	78.70	1256.01	-246.65	85.19	643.84
0.80000	-3595.04	148.83	-29.70	-3615.52	158.88	-34.18	-3804.12	241.63	-40.01	-3847.72	246.53	5.03	-2710.10	20.76	17.93	-4152.92	95.03	-25.00	-1528.81	41.02	175.61	-1783.25	70.90	224.25	-4158.59	124.09	1323.41	0.00	0.00	0.00	-3995.32	42.42	1698.15	-3979.54	88.94	1716.48	652.48	226.79	246.35	-4159.27	260.95	1673.53	656.93	-259.68	78.66	1255.94	-246.91	85.48	643.86
0.81000	-3595.04	148.83	-29.70	-3615.52	158.88	-34.18	-3835.23	242.79	-42.43	-3827.14	245.38	7.79	-2710.10	20.76	17.93	-4152.92	95.03	-25.00	-1528.81	41.02	175.61	-1783.25	70.90	224.25	-4158.59	124.09	1323.41	0.00	0.00	0.00	-3995.32	42.42	1698.15	-4002.20	89.21	1721.38	644.59	225.53	250.57	-4162.76	259.55	1674.16	656.12	-259.94	78.27	1255.97	-246.85	85.29	642.89
0.82000	-3595.04	148.83	-29.70	-3615.52	158.88	-34.18	-3821.77	241.46	-42.35	-3823.17	245.64	9.11	-2710.10	20.76	17.93	-4152.92	95.03	-25.00	-1528.81	41.02	175.61	-1783.25	70.90	224.25	-4158.59	124.09	1323.41	0.00	0.00	0.00	-3995.32	42.42	1698.15	-4021.58	89.68	1724.90	636.63	224.26	254.83	-4147.21	260.31	1675.27	656.34	-259.71	78.43	1256.36	-246.96	85.26	644.41
0.83000	-3595.04	148.83	-29.70	-3615.52	158.88	-34.18	-3837.90	241.13	-45.79	-3816.48	247.54	8.98	-2710.10	20.76	17.93	-4152.92	95.03	-25.00	-1528.81	41.02	175.61	-1783.25	70.90	224.25	-4158.59	124.09	1323.41	0.00	0.00	0.00	-3995.32	42.42	1698.15	-4037.58	90.36	1727.00	628.60	222.98	259.13	-4133.42	260.00	1676.07	656.86	-259.95	78.39	1256.63	-247.35	85.54	643.63
0.84000	-3595.04	148.83	-29.70	-3615.52	158.88	-34.18	-3823.19	239.97	-42.30	-3810.44	248.98	10.14	-2710.10	20.76	17.93	-4152.92	95.03	-25.00	-1528.81	41.02	175.61	-1783.25	70.90	224.25	-4158.59	124.09	1323.41	0.00	0.00	0.00	-3995.32	42.42	1698.15	-4050.12	91.25	1727.66	620.50	221.68	263.47	-4111.71	258.50	1675.31	657.03	-259.92	78.34	1256.31	-247.20	85.38	644.33
0.85000	-3595.04	148.83	-29.70	-3615.52	158.88	-34.18	-3811.38	240.28	-41.65	-3783.70	246.62	14.60	-2710.10	20.76	17.93	-4152.92	95.03	-25.00	-1528.81	41.02	175.61	-1783.25	70.90	224.25	-4158.59	124.09	1323.41	0.00	0.00	0.00	-3995.32	42.42	1698.15	-4059.13	92.35	1726.83	612.33	220.38	267.85	-4105.94	258.38	1676.07	658.38	-260.28	78.67	1256.56	-247.48	85.38	644.70
0.86000	-3595.04	148.83	-29.70	-3615.52	158.88	-34.18	-3828.16	240.55	-45.66	-3791.74	247.46	12.14	-2710.10	20.76	17.93	-4152.92	95.03	-25.00	-1528.81	41.02	175.61	-1783.25	70.90	224.25	-4158.59	124.09	1323.41	0.00	0.00	0.00	-3995.32	42.42	1698.15	-4092.11	94.11	1725.94	604.10	219.06	272.26	-4100.16	258.24	1676.82	656.92	-260.24	78.49	1256.37	-246.98	85.38	644.72
0.87000	-3595.04	148.83	-29.70	-3615.52	158.88	-34.18	-3808.18	241.87	-40.34	-3751.22	249.15	18.54	-2710.10	20.76	17.93	-4152.92	95.03	-25.00	-1528.81	41.02	175.61	-1783.25	70.90	224.25	-4158.59	124.09	1323.41	0.00	0.00	0.00	-3995.32	42.42	1698.15	-4116.80	93.62	1726.44	595.80	217.74	276.72	-4094.38	258.07	1677.56	656.20	-259.86	78.49	1257.43	-247.51	85.39	644.26
0.88000	-3595.04	148.83	-29.70	-3615.52	158.88	-34.18	-3815.76	244.03	-42.25	-3764.66	249.83	16.86	-2710.10	20.76	17.93	-4152.92	95.03	-25.00	-1528.81	41.02	175.61	-1783.25	70.90	224.25	-4158.59	124.09	1323.41	0.00	0.00	0.00	-3995.32	42.42	1698.15	-4107.20	95.41	1724.42	587.44	216.40	281.21	-4088.58	257.87	1678.29	657.12	-259.91	78.40	1255.90	-247.70	85.20	644.49
0.89000	-3595.04	148.83	-29.70	-3615.52	158.88	-34.18	-3805.66	240.18	-41.40	-3813.95	252.77	10.19	-2710.10	20.76	17.93	-4152.92	95.03	-25.00	-1528.81	41.02	175.61	-1783.25	70.90	224.25	-4158.59	124.09	1323.41	0.00	0.00	0.00	-3995.32	42.42	1698.15	-4128.50	96.46	1723.82	579.01	215.05	285.75	-4082.77	257.65	1679.02	657.51	-259.67	78.75	1255.49	-247.21	84.94	644.47
0.90000	-3595.04	148.83	-29.70	-3615.52	158.88	-34.18	-3814.42	241.41	-43.17	-3835.97	251.05	8.56	-2710.10	20.76	17.93	-4152.92	95.03	-25.00	-1528.81	41.02	175.61	-1783.25	70.90	224.25	-4158.59	124.09	1323.41	0.00	0.00	0.00	-3995.32	42.42	1698.15	-4094.20	96.83	1719.42	570.52	213.69	290.31	-4076.95	257.40	1679.74	657.19	-259.82	78.88	1255.39	-247.34	84.89	644.74
0.91000	-3595.04	148.83	-29.70	-3615.52	158.88	-34.18	-3828.45	243.14	-46.20	-3782.45	255.40	13.62	-2710.10	20.76	17.93	-4152.92	95.03	-25.00	-1528.81	41.02	175.61	-1783.25	70.90	224.25	-4158.59	124.09	1323.41	0.00	0.00	0.00	-3995.32	42.42	1698.15	-4117.97	98.49	1718.99	561.97	212.33	294.92	-4071.12	257.12	1680.46	657.21	-259.60	78.58	1256.02	-247.50	85.16	644.39
0.92000	-3595.04	148.83	-29.70	-3615.52	158.88	-34.18	-3788.42	244.14	-39.94	-3777.64	255.56	12.94	-2710.10	20.76	17.93	-4152.92	95.03	-25.00	-1528.81	41.02	175.61	-1783.25	70.90	224.25	-4158.59	124.09	1323.41	0.00	0.00	0.00	-3995.32	42.42	1698.15	-4111.09	101.04	1717.14	553.35	210.95	299.56	-4065.28	256.81	1681.16	657.38	-259.85	78.58	1255.94	-247.13	85.28	644.40
0.93000	-3595.04	148.83	-29.70	-3615.52	158.88	-34.18	-3795.26	242.10	-41.52	-3809.70	255.72	9.56	-2710.10	20.76	17.93	-4152.92	95.03	-25.00	-1528.81	41.02	175.61	-1783.25	70.90	224.25	-4158.59	124.09	1323.41	0.00	0.00	0.00	-3995.32	42.42	1698.15	-4072.30	101.98	1713.41	544.68	209.56	304.24	-4059.43	256.47	1681.86	656.35	-259.56	78.58	1256.23	-246.72	85.39	644.23
0.94000	-3595.04	148.83	-29.70	-3615.52	158.88	-34.18	-3830.71	243.46	-45.67	-3794.95	255.69	11.02	-2710.10	20.76	17.93	-4152.92	95.03	-25.00	-1528.81	41.02	175.61	-1783.25	70.90	224.25	-4158.59	124.09	1323.41	0.00	0.00	0.00	-3995.32	42.42	1698.15	-4052.05	102.51	1710.74	535.94	208.16	308.96	-4053.56	256.11	1682.56	658.09	-259.17	78.85	1256.52	-247.17	85.51	643.47
0.95000	-3595.04	148.83	-29.70	-3615.52	158.88	-34.18	-3847.30	245.46	-49.67	-3809.89	256.78	9.82	-2710.10	20.76	17.93	-4152.92	95.03	-25.00	-1528.81	41.02	175.61	-1783.25	70.90	224.25	-4158.59	124.09	1323.41	0.00	0.00	0.00	-3995.32	42.42	1698.15	-4057.76	103.60	1708.80	527.14	206.76	313.71	-4047.69	255.73	1683.25	656.13	-259.43	78.44	1255.97	-247.06	85.05	644.30
0.96000	-3595.04	148.83	-29.70	-3615.52	158.88	-34.18	-3809.90	249.23	-43.44	-3798.08	257.74	13.11	-2710.10	20.76	17.93	-4152.92	95.03	-25.00	-1528.81	41.02	175.61	-1783.25	70.90	224.25	-4158.59	124.09	1323.41	0.00	0.00	0.00	-3995.32	42.42	1698.15	-4041.07	105.82	1707.80	518.29	205.34	318.50	-4041.81	255.31	1683.93	657.04	-260.21	78.69	1256.25	-247.15	85.29	644.36
0.97000	-3595.04	148.83	-29.70	-3615.52	158.88	-34.18	-3814.48	246.13	-43.78	-3817.47	261.92	12.04	-2710.10	20.76	17.93	-4152.92	95.03	-25.00	-1528.81	41.02	175.61	-1783.25	70.90	224.25	-4158.59	124.09	1323.41	0.00	0.00	0.00	-3995.32	42.42	1698.15	-4043.57	107.14	1706.65	509.37	203.91	323.32	-4035.91	254.87	1684.60	657.51	-260.26	78.47	1255.91	-247.73	85.09	643.34
0.98000	-3595.04	148.83	-29.70	-3615.52	158.88	-34.18	-3798.67	248.80	-42.05	-3821.95	261.88	16.94	-2710.10	20.76	17.93	-4152.92	95.03	-25.00	-1528.81	41.02	175.61	-1783.25	70.90	224.25	-4158.59	124.09	1323.41	0.00	0.00	0.00	-3995.32	42.42	1698.15	-4038.97	110.74	1705.81	500.40	202.48	328.18	-4030.01	254.41	1685.27	657.72	-260.10	78.53	1255.87	-246.75	85.33	644.35
0.99000	-3595.04	148.83	-29.70	-3615.52	158.88	-34.18	-3795.46	249.78	-41.64	-3839.13	261.73	7.98	-2710.10	20.76	17.93	-4152.92	95.03	-25.00	-1528.81	41.02	175.61	-1783.25	70.90	224.25	-4158.59	124.09	1323.41	0.00	0.00	0.00	-3995.32	42.42	1698.15	-4002.65	110.90	1703.82	491.37	201.03	333.07	-4024.09	253.92	1685.93	656.89	-259.85	78.18	1256.22	-246.58	85.64	643.75
1.00000	-3595.04	148.83	-29.70	-3615.52	158.88	-34.18	-3792.39	250.77	-41.09	-3810.90	260.63	8.22	-2710.10	20.76	17.93	-4152.92	95.03	-25.00	-1528.81	41.02	175.61	-1783.25	70.90	224.25	-4158.59	124.09	1323.41	0.00	0.00	0.00	-3995.32	42.42	1698.15	-4015.29	112.30	1702.27	482.29	199.58	337.99	-4018.16	253.40	1686.59	657.63	-259.69	78.36	1255.98	-246.77	85.41	644.60
1.01000	-3595.04	148.83	-29.70	-3615.52	158.88	-34.18	-3789.46	251.77	-40.38	-3737.16	258.82	15.85	-2710.10	20.76	17.93	-4152.92	95.03	-25.00	-1528.81	41.02	175.61	-1783.25	70.90	224.25	-4158.59	124.09	1323.41	0.00	0.00	0.00	-3995.32	42.42	1698.15	-3996.07	111.51	1699.92	473.15	198.12	342.95	-4012.22	252.86	1687.24	658.13	-259.64	78.83	1256.12	-247.68	85.00	643.86
1.02000	-3595.04	148.83	-29.70	-3615.52	158.88	-34.18	-3786.66	252.78	-39.53	-3692.47	258.00	21.68	-2710.10	20.76	17.93	-4152.92	95.03	-25.00	-1528.81	41.02	175.61	-1783.25	70.90	224.25	-4158.59	124.09	1323.41	0.00	0.00	0.00	-3995.32	42.42	1698.15	-4050.26	112.47	1701.17	463.96	196.65	347.94	-4006.27	252.30	1687.88	656.24	-259.69	78.48	1255.89	-247.08	85.07	643.60
1.03000	-3595.04	148.83	-29.70	-3615.52	158.88	-34.18	-3783.99	253.80	-38.53	-3751.21	259.89	16.58	-2710.10	20.76	17.93	-4152.92	95.03	-25.00	-1528.81	41.02	175.61	-1783.25	70.90	224.25	-4158.59	124.09	1323.41	0.00	0.00	0.00	-3995.32	42.42	1698.15	-4063.41	113.40	1701.42	454.71	195.17	352.97	-4000.31	251.71	1688.51	656.58	-260.17	78.28	1256.03	-247.33	84.92	643.57
1.04000	-3595.04	148.83	-29.70	-3615.52	158.88	-34.18	-3781.46	254.83	-37.39	-3818.82	261.79	9.77	-2710.10	20.76	17.93	-4152.92	95.03	-25.00	-1528.81	41.02	175.61	-1783.25	70.90	224.25	-4158.59	124.09	1323.41	0.00	0.00	0.00	-3995.32	42.42	1698.15	-4014.56	115.65	1700.87	445.41	193.68	358.03	-3994.34	251.10	1689.14	657.13	-259.65	78.56	1255.86	-247.65	84.81	645.58
1.05000	-3595.04	148.83	-29.70	-3615.52	158.88	-34.18	-3779.05	255.87	-36.10	-3825.11	262.29	9.13	-2710.10	20.76	17.93	-4152.92	95.03	-25.00	-1528.81	41.02	175.61	-1783.25	70.90	224.25	-4158.59	124.09	1323.41	0.00	0.00	0.00	-3995.32	42.42	1698.15	-4002.53	114.73	1697.33	436.06	192.18	363.12	-3988.35	250.46	1689.77	656.70	-260.10	78.29	1255.53	-247.37	85.16	644.42
1.06000	-3595.04	148.83	-29.70	-3615.52	158.88	-34.18	-3776.76	256.92	-34.67	-3831.38	262.80	8.64	-2710.10	20.76	17.93	-4152.92	95.03	-25.00	-1528.81	41.02	175.61	-1783.25	70.90	224.25	-4158.59	124.09	1323.41	0.00	0.00	0.00	-3995.32	42.42	1698.15	-3974.42	118.25	1696.62	426.66	190.68	368.24	-3982.35	249.80	1690.38	657.43	-259.51	78.63	1255.41	-247.15	85.01	644.01
1.07000	-3595.04	148.83	-29.70	-3615.52	158.88	-34.18	-3774.61	257.98	-33.11	-3837.63	263.31	8.30	-2710.10	20.76	17.93	-4152.92	95.03	-25.00	-1528.81	41.02	175.61	-1783.25	70.90	224.25	-4158.59	124.09	1323.41	0.00	0.00	0.00	-3995.32	42.42	1698.15	-3964.90	118.56	1693.65	417.20	189.16	373.40	-3976.35	249.11	1691.00	659.01	-259.59	78.82	1255.33	-246.77	85.17	644.36
1.08000	-3595.04	148.83	-29.70	-3615.52	158.88	-34.18	-3772.57	259.05	-31.40	-3843.85	263.83	8.11	-2710.10	20.76	17.93	-4152.92	95.03	-25.00	-1528.81	41.02	175.61	-1783.25	70.90	224.25	-4158.59	124.09	1323.41	0.00	0.00	0.00	-3995.32	42.42	1698.15	-3976.05	122.15	1692.44	407.70	187.64	378.58	-3970.32	248.40	1691.60	657.93	-259.82	78.70	1255.18	-246.84	85.16	644.68
1.09000	-3595.04	148.83	-29.70	-3615.52	158.88	-34.18	-3770.66	260.13	-29.56	-3850.05	264.36	8.06	-2710.10	20.76	17.93	-4152.92	95.03	-25.00	-1528.81	41.02	175.61	-1783.25	70.90	224.25	-4158.59	124.09	1323.41	0.00	0.00	0.00	-3995.32	42.42	1698.15	-3962.53	123.77	1691.79	398.15	186.11	383.80	-3964.29	247.67	1692.20	659.02	-259.48	79.03	1256.03	-247.15	85.36	644.42
1.10000	-3595.04	148.83	-29.70	-3615.52	158.88	-34.18	-3768.86	261.22	-27.58	-3856.23	264.89	8.15	-2710.10	20.76	17.93	-4152.92	95.03	-25.00	-1528.81	41.02	175.61	-1783.25	70.90	224.25	-4151.03	127.35	1320.71	0.00	0.00	0.00	-3995.32	42.42	1698.15	-3986.12	124.62	1690.20	388.55	184.57	389.04	-3958.25	246.91	1692.79	657.38	-260.26	78.41	1255.98	-247.22	85.09	644.20
1.11000	-3595.04	148.83	-29.70	-3615.52	158.88	-34.18	-3767.19	262.32	-25.47	-3862.38	265.43	8.39	-2710.10	20.76	17.93	-4152.92	95.03	-25.00	-1528.81	41.02	175.61	-1783.25	70.90	224.25	-4171.20	124.47	1321.66	0.00	0.00	0.00	-3995.32	42.42	1698.15	-3995.72	127.98	1689.83	378.90	183.03	394.32	-3952.19	246.14	1693.38	656.65	-259.94	78.49	1256.43	-247.15	85.33	644.61
1.12000	-3595.04	148.83	-29.70	-3615.52	158.88	-34.18	-3765.63	263.42	-23.22	-3868.51	265.98	8.76	-2710.10	20.76	17.93	-4152.92	95.03	-25.00	-1528.81	41.02	175.61	-1783.25	70.90	224.25	-4197.19	125.98	1320.89	0.00	0.00	0.00	-3995.32	42.42	1698.15	-3979.91	129.71	1689.96	369.21	181.47	399.63	-3946.12	245.34	1693.96	656.27	-259.69	78.48	1256.11	-247.42	85.31	644.70
1.13000	-3595.04	148.83	-29.70	-3615.52	158.88	-34.18	-3764.19	264.53	-20.84	-3874.60	266.53	9.28	-2710.10	20.76	17.93	-4152.92	95.03	-25.00	-1528.81	41.02	175.61	-1783.25	70.90	224.25	-4154.97	125.68	1320.18	0.00	0.00	0.00	-3995.32	42.42	1698.15	-3967.85	132.40	1687.18	359.47	179.91	404.97	-3940.04	244.51	1694.53	656.39	-259.66	78.55	1255.99	-247.57	85.10	644.58
1.14000	-3595.04	148.83	-29.70	-3615.52	158.88	-34.18	-3762.86	265.66	-18.34	-3880.67	267.09	9.93	-2710.10	20.76	17.93	-4152.92	95.03	-25.00	-1528.81	41.02	175.61	-1783.25	70.90	224.25	-4117.26	124.90	1321.15	0.00	0.00	0.00	-3995.35	42.42	1698.15	-3921.68	133.41	1684.93	349.69	178.35	410.33	-3933.94	243.67	1695.10	656.27	-259.23	78.56	1256.17	-247.26	85.19	645.32
1.15000	-3595.04	148.83	-29.70	-3615.52	158.88	-34.18	-3761.64	266.79	-15.70	-3886.72	267.65	10.72	-2710.10	20.76	17.93	-4152.92	95.03	-25.00	-1528.81	41.02	175.61	-1783.25	70.90	224.25	-4120.51	122.90	1321.04	0.00	0.00	0.00	-4029.60	41.46	1698.20	-3978.87	136.12	1687.13	339.86	176.77	415.73	-3927.83	242.80	1695.66	656.63	-259.38	78.54	1256.75	-247.43	85.41	645.00
1.16000	-3595.04	148.83	-29.70	-3615.52	158.88	-34.18	-3760.53	267.92	-12.94	-3892.73	268.22	11.65	-2710.10	20.76	17.93	-4152.92	95.03	-25.00	-1528.81	41.02	175.61	-1783.25	70.90	224.25	-4153.20	123.02	1321.80	0.00	0.00	0.00	-4041.69	38.88	1697.20	-3961.69	140.63	1686.00	329.99	175.19	421.15	-3921.71	241.91	1696.22	658.19	-259.42	78.79	1256.18	-247.62	84.98	643.93
1.17000	-3595.04	148.83	-29.70	-3615.52	158.88	-34.18	-3759.53	269.07	-10.05	-3898.71	268.80	12.70	-2710.10	20.76	17.93	-4152.92	95.03	-25.00	-1528.81	41.02	175.61	-1783.25	70.90	224.25	-4140.80	122.04	1319.98	0.00	0.00	0.00	-4025.20	43.58	1696.41	-3921.81	142.33	1683.34	320.08	173.60	426.61	-3915.58	241.00	1696.77	657.72	-259.64	78.78	1256.61	-247.58	85.22	644.49
1.18000	-3595.04	148.83	-29.70	-3615.52	158.88	-34.18	-3758.63	270.22	-7.04	-3904.67	269.38	13.89	-2710.10	20.76	17.93	-4152.92	95.03	-25.00	-1528.81	41.02	175.61	-1783.25	70.90	224.25	-4116.71	122.10	1320.87	0.00	0.00	0.00	-3983.85	42.60	1694.02	-3915.10	142.65	1683.83	310.12	172.00	432.09	-3909.43	240.07	1697.32	656.79	-259.38	78.66	1255.49	-247.65	84.71	645.00
1.19000	-3595.04	148.83	-29.70	-3615.52	158.88	-34.18	-3757.84	271.38	-3.91	-3910.59	269.96	15.21	-2710.10	20.76	17.93	-4152.92	95.03	-25.00	-1528.81	41.02	175.61	-1783.25	70.90	224.25	-4134.69	119.89	1320.19	0.00	0.00	0.00	-3969.43	46.93	1693.76	-3949.74	144.95	1683.56	300.12	170.40	437.59	-3903.28	239.12	1697.86	656.90	-259.49	78.54	1255.30	-247.21	84.87	644.46
1.20000	-3595.04	148.83	-29.70	-3615.52	158.88	-34.18	-3757.15	272.55	-0.66	-3916.48	270.55	16.66	-2710.10	20.76	17.93	-4152.92	95.03	-25.00	-1528.81	41.02	175.61	-1783.25	70.90	224.25	-4115.75	120.43	1319.68	0.00	0.00	0.00	-4032.32	46.05	1695.41	-3959.90	147.02	1683.02	290.09	168.79	443.13	-3897.10	238.15	1698.39	657.33	-259.77	78.52	1255.88	-247.76	84.89	644.50
1.21000	-3595.04	148.83	-29.70	-3615.52	158.88	-34.18	-3756.57	273.73	2.72	-3922.33	271.15	18.24	-2710.10	20.76	17.93	-4152.92	95.03	-25.00	-1528.81	41.02	175.61	-1783.25	70.90	224.25	-4096.56	120.42	1321.16	0.00	0.00	0.00	-3975.05	51.22	1693.84	-3943.91	150.99	1682.86	280.01	167.17	448.69	-3890.92	237.16	1698.92	657.66	-259.46	78.78	1256.70	-247.33	85.14	644.65
1.22000	-3595.04	148.83	-29.70	-3615.52	158.88	-34.18	-3756.08	274.91	6.21	-3928.15	271.75	19.94	-2710.10	20.76	17.93	-4152.92	95.03	-25.00	-1528.81	41.02	175.61	-1783.25	70.90	224.25	-4045.46	120.74	1322.84	0.00	0.00	0.00	-3983.64	51.51	1694.45	-3888.75	152.99	1678.59	269.89	165.55	454.28	-3884.72	236.14	1699.44	656.95	-259.65	78.37	1256.40	-246.99	85.06	644.30
1.23000	-3595.04	148.83	-29.70	-3615.52	158.88	-34.18	-3755.69	276.09	9.82	-3933.94	272.36	21.77	-2710.10	20.76	17.93	-4152.92	95.03	-25.00	-1528.81	41.02	175.61	-1783.25	70.90	224.25	-4070.78	118.67	1322.32	0.00	0.00	0.00	-3938.18	54.27	1690.35	-3918.75	157.25	1677.84	259.74	163.92	459.89	-3878.51	235.11	1699.96	657.20	-259.88	78.58	1255.77	-247.09	84.99	644.24
1.24000	-3595.04	148.83	-29.70	-3615.52	158.88	-34.18	-3755.40	277.29	13.54	-3939.69	272.97	23.72	-2710.10	20.76	17.93	-4152.92	95.03	-25.00	-1528.81	41.02	175.61	-1783.25	70.90	224.25	-4088.84	120.90	1322.82	0.00	0.00	0.00	-3935.02	56.05	1689.60	-3952.44	159.27	1678.14	249.55	162.29	465.54	-3872.28	234.06	1700.47	656.61	-259.76	78.40	1256.07	-247.15	85.06	644.00
1.25000	-3595.04	148.83	-29.70	-3615.52	158.88	-34.18	-3755.20	278.49	17.38	-3945.41	273.58	25.79	-2710.10	20.76	17.93	-4152.92	95.03	-25.00	-1528.81	41.02	175.61	-1783.25	70.90	224.25	-4085.82	120.75	1322.78	0.00	0.00	0.00	-3939.47	56.01	1688.24	-3925.42	161.10	1677.59	239.32	160.65	471.20	-3866.04	232.98	1700.98	657.16	-259.85	78.51	1255.75	-247.25	84.94	644.34
1.26000	-3595.04	148.83	-29.70	-3615.52	158.88	-34.18	-3755.09	279.70	21.33	-3951.09	274.20	27.99	-2710.10	20.76	17.93	-4152.92	95.03	-25.00	-1528.81	41.02	175.61	-1783.25	70.90	224.25	-4047.57	120.98	1321.39	0.00	0.00	0.00	-3926.78	58.55	1685.04	-3889.61	165.98	1673.51	229.06	159.00	476.89	-3859.79	231.89	1701.48	657.24	-260.10	78.49	1255.60	-247.47	85.16	644.63
1.27000	-3595.04	148.83	-29.70	-3615.52	158.88	-34.18	-3755.08	280.91	25.38	-3956.73	274.83	30.30	-2710.10	20.76	17.93	-4152.92	95.03	-25.00	-1528.81	41.02	175.61	-1783.25	70.90	224.25	-4001.19	121.24	1321.20	0.00	0.00	0.00	-3905.13	62.66	1684.46	-3890.97	166.62	1673.18	218.76	157.35	482.61	-3853.52	230.78	1701.97	656.66	-260.13	78.58	1256.08	-247.49	85.01	645.40
1.28000	-3595.04	148.83	-29.70	-3615.52	158.88	-34.18	-3755.15	282.13	29.55	-3962.33	275.46	32.73	-2710.10	20.76	17.93	-4152.92	95.03	-25.00	-1528.81	41.02	175.61	-1783.25	70.90	224.25	-4013.10	121.02	1322.29	0.00	0.00	0.00	-3890.33	64.93	1682.81	-3913.32	170.81	1674.01	208.43	155.69	488.35	-3847.25	229.65	1702.46	657.59	-259.93	78.82	1256.30	-247.54	85.05	644.97
1.29000	-3595.04	148.83	-29.70	-3615.52	158.88	-34.18	-3755.32	283.35	33.83	-3967.89	276.09	35.28	-2710.10	20.76	17.93	-4152.92	95.03	-25.00	-1528.81	41.02	175.61	-1783.25	70.90	224.25	-3999.97	121.09	1322.97	0.00	0.00	0.00	-3850.94	68.00	1682.32	-3870.40	170.57	1670.67	198.07	154.03	494.12	-3840.95	228.50	1702.95	657.52	-260.10	78.60	1256.46	-247.26	85.23	644.95
1.30000	-3595.04	148.83	-29.70	-3615.52	158.88	-34.18	-3755.56	284.58	38.21	-3973.41	276.73	37.94	-2710.10	20.76	17.93	-4152.92	95.03	-25.00	-1528.81	41.02	175.61	-1783.25	70.90	224.25	-3999.40	123.91	1322.07	0.00	0.00	0.00	-3905.94	68.48	1683.90	-3878.82	173.43	1670.63	187.67	152.36	499.90	-3834.64	227.34	1703.42	657.37	-259.88	78.67	1256.21	-247.50	85.01	644.33
1.31000	-3595.04	148.83	-29.70	-3615.52	158.88	-34.18	-3755.90	285.81	42.70	-3978.89	277.37	40.72	-2710.10	20.76	17.93	-4152.92	95.03	-25.00	-1528.81	41.02	175.61	-1783.25	70.90	224.25	-3978.49	123.00	1320.35	0.00	0.00	0.00	-3871.39	70.02	1683.85	-3847.33	176.76	1668.94	177.24	150.68	505.72	-3828.32	226.15	1703.90	656.61	-259.72	78.46	1256.00	-247.97	84.81	644.40
1.32000	-3595.04	148.83	-29.70	-3615.52	158.88	-34.18	-3756.31	287.05	47.29	-3984.33	278.01	43.61	-2710.10	20.76	17.93	-4152.92	95.03	-25.00	-1528.81	41.02	175.61	-1783.25	70.90	224.25	-3954.64	124.74	1322.34	0.00	0.00	0.00	-3822.00	76.46	1680.11	-3837.55	179.77	1667.84	166.78	149.00	511.55	-3821.98	224.95	1704.37	656.27	-259.54	78.38	1255.68	-247.59	84.70	644.17
1.33000	-3595.04	148.83	-29.70	-3615.52	158.88	-34.18	-3756.81	288.30	51.98	-3989.73	278.66	46.61	-2710.10	20.76	17.93	-4152.92	95.03	-25.00	-1528.81	41.02	175.61	-1783.25	70.90	224.25	-3964.30	127.45	1323.44	0.00	0.00	0.00	-3842.84	77.88	1679.43	-3846.63	183.71	1667.85	156.29	147.32	517.41	-3815.63	223.73	1704.83	657.79	-259.45	78.65	1255.92	-247.72	84.93	644.42
1.34000	-3595.04	148.83	-29.70	-3615.52	158.88	-34.18	-3757.39	289.55	56.78	-3995.08	279.32	49.71	-2710.10	20.76	17.93	-4152.92	95.03	-25.00	-1528.81	41.02	175.61	-1783.25	70.90	224.25	-3964.39	125.17	1324.43	0.00	0.00	0.00	-3849.60	80.11	1680.51	-3822.91	186.96	1668.57	145.77	145.63	523.29	-3809.27	222.49	1705.29	656.72	-259.84	78.46	1255.76	-247.85	84.95	645.46
1.35000	-3595.04	148.83	-29.70	-3615.52	158.88	-34.18	-3758.04	290.80	61.67	-4000.39	279.97	52.93	-2710.10	20.76	17.93	-4152.92	95.03	-25.00	-1528.81	41.02	175.61	-1783.25	70.90	224.25	-3957.25	128.42	1324.12	0.00	0.00	0.00	-3851.77	80.61	1679.78	-3827.63	189.89	1668.58	135.22	143.93	529.20	-3802.89	221.23	1705.74	657.49	-259.64	78.72	1255.72	-247.26	84.88	644.78
1.36000	-3595.04	148.83	-29.70	-3615.52	158.88	-34.18	-3758.77	292.05	66.66	-4005.65	280.63	56.25	-2710.10	20.76	17.93	-4152.92	95.03	-25.00	-1528.81	41.02	175.61	-1783.25	70.90	224.25	-3963.18	129.29	1325.14	0.00	0.00	0.00	-3859.84	83.97	1680.67	-3813.48	195.08	1666.47	124.64	142.23	535.12	-3796.50	219.96	1706.19	656.66	-259.84	78.36	1256.11	-247.57	84.97	644.46
1.37000	-3595.04	148.83	-29.70	-3615.52	158.88	-34.18	-3759.57	293.32	71.74	-4010.87	281.29	59.68	-2710.10	20.76	17.93	-4152.92	95.03	-25.00	-1528.81	41.02	175.61	-1783.25	70.90	224.25	-3931.52	133.93	1325.12	0.00	0.00	0.00	-3815.59	87.10	1677.63	-3830.48	196.61	1667.65	114.04	140.53	541.07	-3790.09	218.67	1706.63	657.00	-260.02	78.40	1255.98	-248.09	84.68	644.65
1.38000	-3595.04	148.83	-29.70	-3615.52	158.88	-34.18	-3760.45	294.58	76.92	-4016.03	281.96	63.21	-2710.10	20.76	17.93	-4152.92	95.03	-25.00	-1528.81	41.02	175.61	-1783.25	70.90	224.25	-3927.80	135.39	1325.90	0.00	0.00	0.00	-3805.75	90.82	1680.16	-3812.46	198.48	1667.97	103.41	138.82	547.03	-3783.66	217.36	1707.07	658.56	-259.50	78.90	1255.65	-247.65	85.03	644.59
1.39000	-3595.04	148.83	-29.70	-3615.52	158.88	-34.18	-3761.40	295.85	82.20	-4021.16	282.63	66.85	-2710.10	20.76	17.93	-4152.92	95.03	-25.00	-1528.81	41.02	175.61	-1783.25	70.90	224.25	-3908.53	136.14	1324.14	0.00	0.00	0.00	-3789.79	92.99	1678.80	-3842.78	201.44	1669.49	92.75	137.11	553.02	-3777.23	216.04	1707.50	657.43	-259.97	78.71	1255.52	-247.07	85.19	643.19
1.40000	-3595.04	148.83	-29.70	-3615.52	158.88	-34.18	-3762.41	297.12	87.56	-4026.23	283.30	70.58	-2710.10	20.76	17.93	-4152.92	95.03	-25.00	-1528.81	41.02	175.61	-1783.25	70.90	224.25	-3910.25	138.30	1324.37	0.00	0.00	0.00	-3777.01	96.63	1677.66	-3788.21	207.13	1668.27	82.07	135.39	559.03	-3770.77	214.70	1707.92	656.37	-259.83	78.43	1255.44	-247.14	85.03	644.52
1.41000	-3595.04	148.83	-29.70	-3615.52	158.88	-34.18	-3763.50	298.40	93.02	-4031.26	283.97	74.42	-2710.10	20.76	17.93	-4152.92	95.03	-25.00	-1528.81	41.02	175.61	-1783.25	70.90	224.25	-3931.84	138.96	1325.39	0.00	0.00	0.00	-3758.49	100.16	1677.21	-3796.23	206.91	1667.59	71.37	133.67	565.06	-3764.30	213.35	1708.35	656.77	-259.95	78.00	1256.10	-247.03	85.12	645.04
1.42000	-3595.04	148.83	-29.70	-3615.52	158.88	-34.18	-3764.65	299.68	98.56	-4036.23	284.65	78.35	-2710.10	20.76	17.93	-4152.92	95.03	-25.00	-1528.81	41.02	175.61	-1783.25	70.90	224.25	-3927.96	140.94	1325.06	0.00	0.00	0.00	-3764.07	101.23	1675.93	-3784.13	208.90	1668.16	60.64	131.94	571.11	-3757.82	211.98	1708.76	657.69	-259.57	78.71	1255.78	-247.04	85.19	644.95
1.43000	-3595.04	148.83	-29.70	-3615.52	158.88	-34.18	-3765.86	300.96	104.19	-4041.15	285.33	82.38	-2710.10	20.76	17.93	-4152.92	95.03	-25.00	-1528.81	41.02	175.61	-1783.25	70.90	224.25	-3920.23	143.79	1326.93	0.00	0.00	0.00	-3800.36	104.45	1678.00	-3759.36	214.85	1668.71	49.89	130.21	577.18	-3751.32	210.59	1709.18	657.23	-259.74	78.76	1255.63	-247.22	85.06	645.12
1.44000	-3595.04	148.83	-29.70	-3615.52	158.88	-34.18	-3767.13	302.24	109.91	-4046.03	286.01	86.51	-2710.10	20.76	17.93	-4152.92	95.03	-25.00	-1528.81	41.02	175.61	-1783.25	70.90	224.25	-3892.42	146.35	1328.39	0.00	0.00	0.00	-3738.77	108.26	1677.50	-3740.24	218.64	1667.21	39.11	128.48	583.26	-3744.81	209.19	1709.58	656.98	-259.66	78.58	1256.17	-247.27	85.13	644.89
1.45000	-3595.04	148.83	-29.70	-3615.52	158.88	-34.18	-3768.47	303.53	115.71	-4050.85	286.69	90.73	-2710.10	20.76	17.93	-4152.92	95.03	-25.00	-1528.81	41.02	175.61	-1783.25	70.90	224.25	-3873.11	147.92	1326.30	0.00	0.00	0.00	-3716.05	111.71	1676.09	-3756.51	224.34	1667.29	28.32	126.75	589.37	-3738.28	207.77	1709.99	657.40	-259.90	78.40	1256.00	-247.56	84.83	644.60
1.46000	-3595.04	148.83	-29.70	-3615.52	158.88	-34.18	-3769.87	304.82	121.59	-4055.61	287.38	95.04	-2710.10	20.76	17.93	-4152.92	95.03	-25.00	-1528.81	41.02	175.61	-1783.25	70.90	224.25	-3874.82	149.47	1325.99	0.00	0.00	0.00	-3760.77	113.77	1678.98	-3759.50	224.92	1667.73	17.51	125.01	595.49	-3731.74	206.34	1710.39	657.10	-260.00	78.42	1256.06	-247.22	84.98	643.29
1.47000	-3595.04	148.83	-29.70	-3615.52	158.88	-34.18	-3771.32	306.11	127.55	-4060.33	288.07	99.44	-2710.10	20.76	17.93	-4152.92	95.03	-25.00	-1528.81	41.02	175.61	-1783.25	70.90	224.25	-3845.17	152.55	1327.72	0.00	0.00	0.00	-3748.56	115.38	1676.93	-3705.30	226.84	1666.68	6.67	123.26	601.64	-3725.18	204.89	1710.78	657.50	-260.00	78.65	1256.32	-246.94	85.23	644.00
1.48000	-3595.04	148.83	-29.70	-3615.52	158.88	-34.18	-3772.83	307.40	133.60	-4064.98	288.76	103.93	-2710.10	20.76	17.93	-4152.92	95.03	-25.00	-1528.81	41.02	175.61	-1783.25	70.90	224.25	-3806.88	155.02	1328.20	0.00	0.00	0.00	-3726.07	121.49	1676.49	-3721.06	231.84	1666.14	-4.18	121.52	607.80	-3718.60	203.43	1711.17	657.39	-259.80	78.64	1256.53	-247.05	85.34	645.37
1.49000	-3595.04	148.83	-29.70	-3615.52	158.88	-34.18	-3774.39	308.70	139.72	-4069.59	289.45	108.51	-2710.10	20.76	17.93	-4152.92	95.03	-25.00	-1528.81	41.02	175.61	-1783.25	70.90	224.25	-3853.35	154.96	1328.98	0.00	0.00	0.00	-3718.21	122.14	1677.52	-3694.46	233.92	1664.49	-15.05	119.77	613.97	-3712.01	201.96	1711.55	658.29	-259.83	78.98	1256.18	-247.41	84.92	645.72
1.50000	-3595.04	148.83	-29.70	-3615.52	158.88	-34.18	-3776.00	309.99	145.92	-4074.13	290.14	113.18	-2710.10	20.76	17.93	-4152.92	95.03	-25.00	-1528.81	41.02	175.61	-1783.25	70.90	224.25	-3847.25	155.50	1329.22	0.00	0.00	0.00	-3714.90	125.26	1677.27	-3688.25	237.94	1665.32	-25.93	118.01	620.17	-3705.40	200.47	1711.93	657.22	-259.66	78.66	1255.52	-247.15	85.05	645.55
1.51000	-3595.04	148.83	-29.70	-3615.52	158.88	-34.18	-3777.67	311.29	152.20	-4078.62	290.84	117.93	-2710.10	20.76	17.93	-4152.92	95.03	-25.00	-1528.81	41.02	175.61	-1783.25	70.90	224.25	-3810.98	160.36	1329.73	0.00	0.00	0.00	-3739.13	128.46	1677.98	-3689.02	239.22	1665.87	-36.83	116.26	626.38	-3698.78	198.97	1712.31	657.83	-259.69	78.66	1255.98	-247.43	85.00	645.05
1.52000	-3595.04	148.83	-29.70	-3615.52	158.88	-34.18	-3779.38	312.59	158.55	-4083.05	291.53	122.77	-2710.10	20.76	17.93	-4152.92	95.03	-25.00	-1528.81	41.02	175.61	-1783.25	70.90	224.25	-3796.80	163.46	1330.11	0.00	0.00	0.00	-3705.23	131.79	1677.43	-3660.58	243.58	1665.21	-47.75	114.50	632.61	-3692.14	197.45	1712.68	657.58	-259.51	78.95	1256.00	-246.93	85.20	644.56
1.53000	-3595.04	148.83	-29.70	-3615.52	158.88	-34.18	-3781.14	313.89	164.97	-4087.42	292.23	127.68	-2710.10	20.76	17.93	-4152.92	95.03	-25.00	-1528.81	41.02	175.61	-1783.25	70.90	224.25	-3804.16	162.43	1330.79	0.00	0.00	0.00	-3697.10	132.35	1676.97	-3680.73	242.93	1664.73	-58.69	112.74	638.85	-3685.48	195.93	1713.04	656.74	-260.09	78.51	1256.03	-246.93	85.23	645.14
1.54000	-3595.04	148.83	-29.70	-3615.52	158.88	-34.18	-3782.95	315.20	171.46	-4091.74	292.93	132.68	-2710.10	20.76	17.93	-4152.92	95.03	-25.00	-1528.81	41.02	175.61	-1783.25	70.90	224.25	-3849.86	164.88	1332.44	0.00	0.00	0.00	-3688.01	135.76	1676.90	-3684.33	245.64	1666.60	-69.63	110.98	645.11	-3678.81	194.38	1713.40	657.74	-259.57	78.96	1256.27	-247.05	85.24	645.51
1.55000	-3595.04	148.83	-29.70	-3615.52	158.88	-34.18	-3784.80	316.50	178.02	-4095.99	293.63	137.76	-2710.10	20.76	17.93	-4152.86	95.02	-24.99	-1528.81	41.02	175.61	-1783.25	70.90	224.25	-3782.25	165.23	1331.16	0.00	0.00	0.00	-3674.97	138.16	1677.85	-3651.29	246.14	1665.51	-80.59	109.21	651.38	-3672.12	192.83	1713.76	657.27	-260.20	78.54	1256.91	-246.90	85.44	645.20
1.56000	-3595.04	148.83	-29.70	-3615.52	158.88	-34.18	-3786.69	317.80	184.65	-4100.18	294.33	142.92	-2710.10	20.76	17.93	-4093.54	89.50	-17.04	-1528.81	41.02	175.61	-1783.25	70.90	224.25	-3762.04	167.45	1333.29	0.00	0.00	0.00	-3683.39	139.69	1678.20	-3627.05	250.41	1663.75	-91.57	107.44	657.67	-3665.42	191.26	1714.11	657.66	-259.74	78.54	1256.96	-247.45	85.12	644.84
1.57000	-3595.04	148.83	-29.70	-3615.52	158.88	-34.18	-3788.63	319.11	191.35	-4104.31	295.03	148.16	-2710.10	20.76	17.93	-4080.38	87.08	-14.10	-1528.81	41.02	175.61	-1783.25	70.90	224.25	-3779.24	169.20	1336.83	0.00	0.00	0.00	-3683.16	140.97	1679.46	-3621.65	253.52	1665.63	-102.55	105.67	663.98	-3658.69	189.68	1714.46	657.92	-259.84	78.61	1256.39	-247.19	85.18	645.14
1.58000	-3595.04	148.83	-29.70	-3615.52	158.88	-34.18	-3790.60	320.41	198.11	-4108.37	295.73	153.47	-2710.10	20.76	17.93	-4059.38	80.69	-12.74	-1528.81	41.02	175.61	-1783.25	70.90	224.25	-3742.27	171.64	1335.35	0.00	0.00	0.00	-3669.50	143.43	1678.54	-3640.58	256.08	1666.39	-113.54	103.90	670.29	-3651.96	188.09	1714.80	658.01	-259.91	78.63	1255.45	-247.07	84.99	645.02
1.59000	-3595.04	148.83	-29.70	-3615.52	158.88	-34.18	-3792.61	321.71	204.94	-4112.38	296.44	158.85	-2710.10	20.76	17.93	-4054.09	73.57	-11.28	-1528.81	41.02	175.61	-1783.25	70.90	224.25	-3760.63	171.23	1336.95	0.00	0.00	0.00	-3635.69	144.42	1676.67	-3622.36	257.29	1665.93	-124.55	102.12	676.63	-3645.20	186.49	1715.14	657.40	-260.41	78.55	1256.27	-247.21	85.13	645.55
1.60000	-3595.04	148.83	-29.70	-3615.52	158.88	-34.18	-3794.65	323.02	211.83	-4116.31	297.14	164.31	-2710.10	20.76	17.93	-4049.47	68.20	-12.97	-1528.81	41.02	175.61	-1783.25	70.90	224.25	-3752.90	173.17	1337.11	0.00	0.00	0.00	-3645.37	146.20	1677.26	-3641.59	256.85	1667.35	-135.56	100.35	682.97	-3638.43	184.87	1715.48	656.37	-259.71	78.40	1256.29	-247.32	85.21	644.93
1.61000	-3595.04	148.83	-29.70	-3615.52	158.88	-34.18	-3796.73	324.32	218.78	-4120.19	297.85	169.84	-2710.10	20.76	17.93	-4044.77	65.13	-13.49	-1528.81	41.02	175.61	-1783.25	70.90	224.25	-3771.06	174.52	1337.76	0.00	0.00	0.00	-3629.08	146.62	1676.12	-3582.29	255.75	1665.97	-146.59	98.57	689.33	-3631.64	183.24	1715.81	656.18	-259.56	78.30	1256.20	-247.97	84.75	644.50
1.62000	-3595.04	148.83	-29.70	-3615.52	158.88	-34.18	-3798.84	325.62	225.78	-4123.99	298.55	175.44	-2710.10	20.76	17.93	-3985.67	61.20	-4.71	-1528.81	41.02	175.61	-1783.25	70.90	224.25	-3748.16	175.75	1338.74	0.00	0.00	0.00	-3623.92	148.03	1676.67	-3566.72	259.15	1663.96	-157.62	96.79	695.70	-3624.84	181.61	1716.14	656.63	-260.01	78.31	1256.52	-247.26	85.23	644.71
1.63000	-3595.04	148.83	-29.70	-3615.52	158.88	-34.18	-3800.98	326.93	232.85	-4127.73	299.25	181.10	-2710.10	20.76	17.93	-3987.44	57.54	-8.04	-1528.81	41.02	175.61	-1783.25	70.90	224.25	-3716.44	175.42	1337.29	0.00	0.00	0.00	-3619.73	147.18	1676.01	-3624.19	260.81	1665.15	-168.66	95.01	702.09	-3618.02	179.96	1716.46	657.26	-259.61	78.58	1255.40	-247.02	85.27	644.32
1.64000	-3595.04	148.83	-29.70	-3615.52	158.88	-34.18	-3803.14	328.23	239.97	-4131.41	299.96	186.84	-2710.10	20.76	17.93	-3980.34	51.11	-11.28	-1528.81	41.02	175.61	-1783.25	70.90	224.25	-3739.26	178.04	1338.87	0.00	0.00	0.00	-3596.08	147.86	1672.95	-3623.34	262.61	1665.53	-179.70	93.23	708.49	-3611.18	178.30	1716.78	657.85	-259.71	78.77	1255.69	-247.46	84.75	644.95
1.65000	-3595.04	148.83	-29.70	-3615.52	158.88	-34.18	-3805.34	329.53	247.15	-4135.01	300.66	192.64	-2710.10	20.76	17.93	-3922.94	49.23	-5.39	-1528.81	41.02	175.61	-1783.25	70.90	224.25	-3717.51	179.20	1338.72	0.00	0.00	0.00	-3575.40	148.41	1671.59	-3564.89	262.77	1662.27	-190.75	91.44	714.90	-3604.32	176.63	1717.09	656.37	-260.15	78.40	1256.33	-247.32	85.22	645.05
1.66000	-3595.04	148.83	-29.70	-3615.52	158.88	-34.18	-3807.56	330.83	254.38	-4138.54	301.37	198.50	-2710.10	20.76	17.93	-3911.13	44.45	-6.38	-1528.81	41.02	175.61	-1783.25	70.90	224.25	-3701.57	180.04	1338.03	0.00	0.00	0.00	-3599.86	151.38	1672.18	-3603.50	261.99	1663.35	-201.80	89.66	721.32	-3597.45	174.95	1717.40	656.36	-260.18	78.25	1256.69	-247.76	85.19	644.67
1.67000	-3595.04	148.83	-29.70	-3615.52	158.88	-34.18	-3809.80	332.12	261.66	-4142.01	302.07	204.43	-2710.10	20.76	17.93	-3892.07	42.70	-8.42	-1528.81	41.02	175.61	-1783.25	70.90	224.25	-3698.63	180.17	1339.27	0.00	0.00	0.00	-3587.34	151.42	1671.32	-3584.10	261.09	1663.43	-212.86	87.87	727.75	-3590.55	173.26	1717.71	656.81	-259.25	78.70	1256.11	-247.24	85.21	645.39
1.68000	-3595.04	148.83	-29.70	-3615.52	158.88	-34.18	-3812.07	333.42	269.00	-4145.40	302.77	210.41	-2710.10	20.76	17.93	-3862.54	39.85	-6.86	-1528.81	41.02	175.61	-1783.25	70.90	224.25	-3700.17	181.81	1336.54	0.00	0.00	0.00	-3571.60	151.50	1669.90	-3569.46	262.55	1662.79	-223.92	86.09	734.19	-3583.64	171.56	1718.01	656.56	-260.14	78.54	1256.78	-247.09	85.39	645.38
1.69000	-3595.04	148.83	-29.70	-3615.52	158.88	-34.18	-3814.36	334.71	276.38	-4148.73	303.48	216.46	-2710.10	20.76	17.93	-3859.60	38.06	-9.03	-1528.81	41.02	175.61	-1783.25	70.90	224.25	-3662.73	183.65	1335.91	0.00	0.00	0.00	-3562.22	150.19	1669.00	-3575.69	261.44	1659.90	-234.99	84.30	740.64	-3576.72	169.85	1718.31	656.80	-260.15	78.39	1256.73	-247.25	85.24	645.68
1.70000	-3595.04	148.83	-29.70	-3615.52	158.88	-34.18	-3816.66	336.00	283.81	-4151.98	304.18	222.57	-2710.10	20.76	17.93	-3821.47	35.65	-8.08	-1528.81	41.02	175.61	-1783.25	70.90	224.25	-3664.33	184.10	1336.86	0.00	0.00	0.00	-3575.20	149.76	1668.65	-3539.09	262.76	1658.07	-246.05	82.51	747.11	-3569.77	168.13	1718.60	657.84	-259.88	78.71	1256.30	-247.08	85.16	644.85
1.71000	-3595.04	148.83	-29.70	-3615.52	158.88	-34.18	-3818.98	337.29	291.29	-4155.15	304.88	228.73	-2710.10	20.76	17.93	-3804.51	32.57	-9.68	-1528.81	41.02	175.61	-1783.25	70.90	224.25	-3676.83	184.25	1335.65	0.00	0.00	0.00	-3546.47	150.55	1666.90	-3526.36	264.33	1654.88	-257.12	80.73	753.58	-3562.81	166.40	1718.90	657.64	-259.54	78.77	1256.22	-246.77	85.28	645.58
1.72000	-3595.04	148.83	-29.70	-3615.52	158.88	-34.18	-3821.32	338.58	298.81	-4158.25	305.58	234.95	-2710.10	20.76	17.93	-3790.98	35.16	-12.46	-1528.81	41.02	175.61	-1783.25	70.90	224.25	-3723.25	184.95	1335.64	0.00	0.00	0.00	-3571.32	151.74	1668.09	-3551.94	260.50	1656.97	-268.18	78.94	760.06	-3555.83	164.66	1719.18	658.10	-259.56	78.86	1256.04	-247.17	85.11	645.80
1.73000	-3595.04	148.83	-29.70	-3615.52	158.88	-34.18	-3823.66	339.87	306.37	-4161.28	306.28	241.23	-2710.10	20.76	17.93	-3731.77	35.43	-6.82	-1528.81	41.02	175.61	-1783.25	70.90	224.25	-3644.86	185.08	1336.30	0.00	0.00	0.00	-3525.77	150.12	1663.92	-3501.46	262.69	1655.06	-279.25	77.15	766.56	-3548.83	162.91	1719.47	657.38	-259.63	78.82	1255.41	-247.29	84.73	645.60
1.74000	-3595.04	148.83	-29.70	-3615.52	158.88	-34.18	-3826.03	341.15	313.98	-4164.23	306.98	247.55	-2710.10	20.76	17.93	-3705.09	37.50	-7.65	-1528.81	41.02	175.61	-1783.25	70.90	224.25	-3630.92	183.75	1335.07	0.00	0.00	0.00	-3528.61	149.51	1663.61	-3489.08	262.61	1652.75	-290.31	75.36	773.06	-3541.82	161.16	1719.74	656.61	-259.58	78.56	1255.80	-246.95	85.12	645.21
1.75000	-3595.04	148.83	-29.70	-3615.52	158.88	-34.18	-3828.40	342.43	321.62	-4167.11	307.67	253.93	-2710.10	20.76	17.93	-3664.36	37.80	-3.82	-1528.81	41.02	175.61	-1783.25	70.90	224.25	-3651.96	185.68	1334.19	0.00	0.00	0.00	-3532.12	150.59	1663.52	-3519.26	259.11	1653.93	-301.38	73.57	779.57	-3534.78	159.40	1720.02	657.52	-259.64	78.77	1256.81	-247.14	85.32	644.36
1.76000	-3595.04	148.83	-29.70	-3615.52	158.88	-34.18	-3830.78	343.71	329.31	-4169.91	308.37	260.36	-2710.10	20.76	17.93	-3628.88	38.77	-1.47	-1528.81	41.02	175.61	-1783.25	70.90	224.25	-3637.18	187.15	1331.61	0.00	0.00	0.00	-3524.88	148.91	1662.95	-3519.95	260.42	1653.71	-312.43	71.78	786.08	-3527.73	157.62	1720.29	657.26	-259.92	78.67	1256.26	-246.91	85.35	643.90
1.77000	-3595.04	148.83	-29.70	-3615.52	158.88	-34.18	-3833.16	344.98	337.03	-4172.63	309.06	266.84	-2710.10	20.76	17.93	-3551.23	40.71	5.77	-1528.81	41.02	175.61	-1783.25	70.90	224.25	-3646.28	186.95	1331.56	0.00	0.00	0.00	-3506.09	150.22	1661.92	-3514.52	261.07	1653.38	-323.49	69.99	792.61	-3520.66	155.85	1720.56	657.22	-259.74	78.45	1256.28	-247.42	85.33	645.04
1.78000	-3595.04	148.83	-29.70	-3615.52	158.88	-34.18	-3835.55	346.25	344.79	-4175.27	309.75	273.36	-2710.10	20.76	17.93	-3558.45	43.29	4.39	-1528.81	41.02	175.61	-1783.25	70.90	224.25	-3625.80	190.13	1331.46	0.00	0.00	0.00	-3496.88	149.49	1660.56	-3488.05	262.98	1650.48	-334.54	68.21	799.14	-3513.57	154.06	1720.83	657.34	-259.46	78.81	1255.67	-246.97	85.26	645.50
1.79000	-3595.04	148.83	-29.70	-3615.52	158.88	-34.18	-3837.95	347.51	352.58	-4177.83	310.44	279.93	-2710.10	20.76	17.93	-3516.36	46.59	9.79	-1528.81	41.02	175.61	-1783.25	70.90	224.25	-3625.93	189.50	1331.04	0.00	0.00	0.00	-3455.65	148.29	1657.96	-3496.35	260.12	1652.38	-345.58	66.42	805.68	-3506.46	152.26	1721.09	655.96	-259.46	78.35	1256.02	-247.11	84.93	644.51
1.80000	-3595.04	148.83	-29.70	-3615.52	158.88	-34.18	-3840.34	348.78	360.41	-4180.31	311.13	286.55	-2710.10	20.76	17.93	-3550.86	43.95	1.33	-1528.81	41.02	175.61	-1783.25	70.90	224.25	-3633.56	191.30	1330.62	0.00	0.00	0.00	-3450.21	148.10	1656.93	-3500.47	259.69	1651.72	-356.62	64.63	812.23	-3499.34	150.46	1721.34	656.83	-259.33	78.63	1256.84	-247.36	85.17	645.29
1.81000	-3595.04	148.83	-29.70	-3615.52	158.88	-34.18	-3842.74	350.03	368.26	-4182.71	311.82	293.20	-2710.10	20.76	17.93	-3525.75	44.99	2.16	-1528.81	41.02	175.61	-1783.25	70.90	224.25	-3605.12	189.87	1329.48	0.00	0.00	0.00	-3459.92	147.81	1657.14	-3507.35	259.03	1649.89	-367.65	62.85	818.78	-3492.19	148.66	1721.60	656.71	-259.61	78.45	1256.38	-247.10	85.17	645.22
1.82000	-3595.04	148.83	-29.70	-3615.52	158.88	-34.18	-3845.13	351.29	376.15	-4185.03	312.50	299.90	-2710.10	20.76	17.93	-3501.01	45.88	2.93	-1528.81	41.02	175.61	-1783.25	70.90	224.25	-3601.90	188.47	1327.73	0.00	0.00	0.00	-3435.27	147.28	1655.61	-3473.30	258.73	1648.64	-378.68	61.06	825.34	-3485.03	146.84	1721.85	657.49	-259.89	78.61	1255.81	-247.65	85.00	643.42
1.83000	-3595.04	148.83	-29.70	-3615.52	158.88	-34.18	-3847.52	352.54	384.06	-4187.26	313.18	306.64	-2710.10	20.76	17.93	-3476.66	46.63	3.63	-1528.81	41.02	175.61	-1783.25	70.90	224.25	-3576.37	189.18	1327.53	0.00	0.00	0.00	-3442.22	145.03	1656.06	-3470.73	257.69	1648.64	-389.69	59.28	831.91	-3477.84	145.02	1722.10	657.35	-259.78	78.53	1255.99	-247.14	85.17	644.64
1.84000	-3595.04	148.83	-29.70	-3615.52	158.88	-34.18	-3849.90	353.78	392.01	-4189.42	313.86	313.42	-2710.10	20.76	17.93	-3452.69	47.25	4.28	-1528.81	41.02	175.61	-1783.25	70.90	224.25	-3571.91	186.33	1328.38	0.00	0.00	0.00	-3459.09	144.83	1656.35	-3457.80	255.76	1648.39	-400.70	57.49	838.48	-3470.64	143.19	1722.34	656.89	-260.19	78.46	1256.18	-247.06	85.14	645.32
1.85000	-3595.04	148.83	-29.70	-3615.52	158.88	-34.18	-3852.28	355.02	399.97	-4191.48	314.54	320.24	-2710.10	20.76	17.93	-3429.12	47.73	4.86	-1528.81	41.02	175.61	-1783.25	70.90	224.25	-3577.35	187.22	1326.95	0.00	0.00	0.00	-3445.21	144.41	1655.54	-3465.67	256.96	1647.66	-411.69	55.71	845.05	-3463.42	141.36	1722.58	657.79	-260.15	78.53	1256.17	-247.00	85.23	644.86
1.86000	-3595.04	148.83	-29.70	-3615.52	158.88	-34.18	-3854.65	356.26	407.97	-4193.46	315.21	327.09	-2710.10	20.76	17.93	-3405.96	48.10	5.39	-1528.81	41.02	175.61	-1783.25	70.90	224.25	-3556.45	188.19	1325.49	0.00	0.00	0.00	-3427.88	141.99	1654.27	-3439.61	254.06	1647.08	-422.68	53.93	851.64	-3456.18	139.52	1722.82	656.60	-260.38	78.25	1256.01	-247.01	85.37	643.53
1.87000	-3595.04	148.83	-29.70	-3615.52	158.88	-34.18	-3857.01	357.49	415.98	-4195.36	315.88	333.98	-2710.10	20.76	17.93	-3383.22	48.34	5.86	-1528.81	41.02	175.61	-1783.25	70.90	224.25	-3551.17	186.59	1324.98	0.00	0.00	0.00	-3406.43	141.91	1653.14	-3389.37	252.75	1644.89	-433.65	52.15	858.22	-3448.92	137.67	1723.05	656.25	-259.96	78.34	1257.10	-247.47	85.46	644.22
1.88000	-3595.04	148.83	-29.70	-3615.52	158.88	-34.18	-3859.35	358.71	424.02	-4197.17	316.55	340.89	-2710.10	20.76	17.93	-3360.89	48.48	6.27	-1528.81	41.02	175.61	-1783.25	70.90	224.25	-3555.16	186.53	1323.67	0.00	0.00	0.00	-3413.86	140.37	1652.43	-3413.52	251.93	1645.58	-444.61	50.37	864.81	-3441.64	135.82	1723.28	657.53	-259.23	78.95	1257.27	-247.49	85.35	644.92
1.89000	-3595.04	148.83	-29.70	-3615.52	158.88	-34.18	-3861.69	359.93	432.07	-4198.89	317.22	347.85	-2710.10	20.76	17.93	-3339.00	48.51	6.64	-1528.81	41.02	175.61	-1783.25	70.90	224.25	-3537.45	185.58	1323.96	0.00	0.00	0.00	-3389.69	139.93	1652.80	-3395.60	251.63	1645.77	-455.56	48.60	871.40	-3434.34	133.97	1723.51	657.29	-259.58	78.74	1256.39	-247.51	85.49	645.09
1.90000	-3595.04	148.83	-29.70	-3615.52	158.88	-34.18	-3864.00	361.15	440.15	-4200.52	317.88	354.83	-2710.10	20.76	17.93	-3317.55	48.45	6.95	-1528.81	41.02	175.61	-1783.25	70.90	224.25	-3530.12	185.41	1322.42	0.00	0.00	0.00	-3388.34	137.48	1651.92	-3391.61	248.54	1644.85	-466.50	46.82	878.00	-3427.03	132.11	1723.74	657.33	-259.51	78.89	1255.63	-247.37	85.34	644.07
1.91000	-3595.04	148.83	-29.70	-3615.52	158.88	-34.18	-3866.31	362.36	448.24	-4202.06	318.54	361.84	-2710.10	20.76	17.93	-3296.55	48.30	7.21	-1528.81	41.02	175.61	-1783.25	70.90	224.25	-3513.04	185.27	1322.18	0.00	0.00	0.00	-3382.46	136.09	1650.92	-3383.69	247.37	1644.77	-477.42	45.05	884.60	-3419.69	130.24	1723.96	657.44	-259.35	78.69	1255.91	-247.06	85.23	643.85
1.92000	-3595.04	148.83	-29.70	-3615.52	158.88	-34.18	-3868.59	363.56	456.34	-4203.52	319.20	368.88	-2710.10	20.76	17.93	-3276.01	48.07	7.43	-1528.81	41.02	175.61	-1783.25	70.90	224.25	-3483.60	183.89	1320.62	0.00	0.00	0.00	-3387.71	135.50	1651.34	-3388.85	248.29	1644.67	-488.32	43.28	891.20	-3412.33	128.37	1724.18	658.00	-259.78	78.81	1254.68	-246.89	84.87	644.86
1.93000	-3595.04	148.83	-29.70	-3615.52	158.88	-34.18	-3870.85	364.76	464.46	-4204.88	319.85	375.94	-2710.10	20.76	17.93	-3255.93	47.75	7.60	-1528.81	41.02	175.61	-1783.25	70.90	224.25	-3520.39	182.09	1320.57	0.00	0.00	0.00	-3355.66	132.84	1649.70	-3384.58	246.77	1643.00	-499.21	41.51	897.80	-3404.95	126.50	1724.39	657.73	-259.69	78.85	1255.73	-246.98	84.99	644.76
1.94000	-3595.04	148.83	-29.70	-3615.52	158.88	-34.18	-3873.09	365.94	472.59	-4206.15	320.50	383.03	-2710.10	20.76	17.93	-3236.34	47.37	7.72	-1528.81	41.02	175.61	-1783.25	70.90	224.25	-3525.39	182.33	1318.49	0.00	0.00	0.00	-3349.34	131.42	1650.15	-3343.02	244.83	1641.56	-510.08	39.75	904.41	-3397.56	124.62	1724.60	656.82	-259.48	78.58	1256.17	-246.80	85.23	643.88
1.95000	-3595.04	148.83	-29.70	-3615.52	158.88	-34.18	-3875.30	367.13	480.74	-4207.33	321.14	390.14	-2710.10	20.76	17.93	-3217.22	46.93	7.81	-1528.81	41.02	175.61	-1783.25	70.90	224.25	-3467.45	180.36	1316.77	0.00	0.00	0.00	-3321.79	131.38	1648.27	-3355.34	243.57	1643.70	-520.93	37.99	911.02	-3390.14	122.74	1724.81	656.88	-259.07	78.74	1256.54	-247.43	85.12	644.22
1.96000	-3595.04	148.83	-29.70	-3615.52	158.88	-34.18	-3877.49	368.30	488.89	-4208.41	321.78	397.28	-2710.10	20.76	17.93	-3198.60	46.43	7.85	-1528.81	41.02	175.61	-1783.25	70.90	224.25	-3442.01	178.42	1315.73	0.00	0.00	0.00	-3336.56	129.36	1648.98	-3320.00	239.63	1644.49	-531.77	36.22	917.63	-3382.70	120.86	1725.02	656.44	-259.85	78.48	1256.54	-247.41	85.41	645.03
1.97000	-3595.04	148.83	-29.70	-3615.52	158.88	-34.18	-3879.65	369.47	497.05	-4209.40	322.42	404.43	-2710.10	20.76	17.93	-3180.48	45.88	7.86	-1528.81	41.02	175.61	-1783.25	70.90	224.25	-3440.42	177.70	1313.04	0.00	0.00	0.00	-3329.26	128.90	1648.59	-3298.59	240.27	1640.94	-542.58	34.47	924.24	-3375.24	118.97	1725.22	657.02	-259.91	78.34	1256.79	-246.76	85.59	644.34
1.98000	-3595.04	148.83	-29.70	-3615.52	158.88	-34.18	-3881.79	370.64	505.22	-4210.30	323.05	411.60	-2710.10	20.76	17.93	-3162.87	45.29	7.83	-1528.81	41.02	175.61	-1783.25	70.90	224.25	-3469.36	176.91	1310.77	0.00	0.00	0.00	-3333.63	123.89	1648.58	-3303.41	236.40	1641.06	-553.38	32.71	930.85	-3367.77	117.08	1725.42	657.78	-259.33	78.69	1255.54	-246.59	85.19	644.26
1.99000	-3595.04	148.83	-29.70	-3615.52	158.88	-34.18	-3883.89	371.79	513.39	-4211.10	323.68	418.80	-2710.10	20.76	17.93	-3145.78	44.66	7.77	-1528.81	41.02	175.61	-1783.25	70.90	224.25	-3449.86	178.77	1309.69	0.00	0.00	0.00	-3282.55	122.40	1647.97	-3283.82	233.56	1639.56	-564.15	30.96	937.46	-3360.27	115.18	1725.62	657.59	-259.83	78.47	1255.99	-246.91	85.28	644.60
2.00000	-3595.04	148.83	-29.70	-3615.52	158.88	-34.18	-3885.96	372.94	521.56	-4211.80	324.31	426.00	-2710.10	20.76	17.93	-3129.22	44.00	7.67	-1528.81	41.02	175.61	-1783.25	70.90	224.25	-3459.16	174.20	1308.84	0.00	0.00	0.00	-3263.86	120.80	1645.84	-3306.27	234.13	1643.65	-574.91	29.21	944.07	-3352.75	113.29	1725.82	657.48	-259.42	78.76	1255.99	-246.64	85.23	644.96
2.01000	-3595.04	148.83	-29.70	-3615.52	158.88	-34.18	-3888.00	374.08	529.74	-4212.41	324.93	433.23	-2710.10	20.76	17.93	-3113.20	43.32	7.54	-1528.81	41.02	175.61	-1783.25	70.90	224.25	-3423.63	174.31	1306.03	0.00	0.00	0.00	-3258.99	117.07	1644.97	-3302.95	231.40	1641.71	-585.64	27.46	950.69	-3345.21	111.39	1726.01	658.27	-259.18	79.08	1255.68	-246.70	85.10	645.09
2.02000	-3595.04	148.83	-29.70	-3615.52	158.88	-34.18	-3890.00	375.21	537.92	-4212.92	325.54	440.46	-2710.10	20.76	17.93	-3097.72	42.62	7.38	-1528.81	41.02	175.61	-1783.25	70.90	224.25	-3409.75	171.92	1303.96	0.00	0.00	0.00	-3245.81	115.59	1645.13	-3244.33	225.25	1641.12	-596.34	25.72	957.30	-3337.65	109.49	1726.20	657.11	-259.70	78.61	1255.59	-247.31	84.82	645.01
2.03000	-3595.04	148.83	-29.70	-3615.52	158.88	-34.18	-3891.96	376.34	546.10	-4213.32	326.16	447.71	-2710.10	20.76	17.93	-3082.79	41.92	7.20	-1528.81	41.02	175.61	-1783.25	70.90	224.25	-3409.99	172.60	1303.65	0.00	0.00	0.00	-3255.04	114.23	1647.42	-3221.49	222.32	1639.82	-607.03	23.98	963.91	-3330.07	107.58	1726.38	657.20	-259.85	78.75	1256.46	-247.31	84.93	644.84
2.04000	-3595.04	148.83	-29.70	-3615.52	158.88	-34.18	-3893.88	377.45	554.27	-4213.63	326.76	454.97	-2710.10	20.76	17.93	-3068.43	41.21	6.99	-1528.81	41.02	175.61	-1783.25	70.90	224.25	-3375.80	168.02	1302.69	0.00	0.00	0.00	-3269.41	111.17	1648.28	-3252.44	222.67	1641.86	-617.68	22.25	970.51	-3322.47	105.68	1726.57	657.00	-259.79	78.68	1257.16	-247.66	85.07	644.85
2.05000	-3595.04	148.83	-29.70	-3615.52	158.88	-34.18	-3895.77	378.56	562.44	-4213.84	327.36	462.24	-2710.10	20.76	17.93	-3054.64	40.50	6.75	-1528.81	41.02	175.61	-1783.25	70.90	224.25	-3385.96	165.50	1301.91	0.00	0.00	0.00	-3242.22	107.87	1647.06	-3222.38	218.40	1642.86	-628.32	20.51	977.12	-3314.84	103.77	1726.75	656.90	-260.18	78.40	1256.28	-247.74	85.04	644.54
2.06000	-3595.04	148.83	-29.70	-3615.52	158.88	-34.18	-3897.61	379.66	570.61	-4213.95	327.96	469.51	-2710.10	20.76	17.93	-3041.43	39.80	6.50	-1528.81	41.02	175.61	-1783.25	70.90	224.25	-3356.05	164.40	1299.17	0.00	0.00	0.00	-3214.73	103.55	1647.59	-3222.14	214.53	1644.72	-638.92	18.79	983.72	-3307.20	101.86	1726.93	657.68	-260.38	78.58	1256.14	-247.21	85.39	643.93
2.07000	-3595.04	148.83	-29.70	-3615.52	158.88	-34.18	-3899.41	380.75	578.77	-4213.96	328.55	476.79	-2710.10	20.76	17.93	-3028.80	39.12	6.22	-1528.81	41.02	175.61	-1783.25	70.90	224.25	-3386.54	163.80	1298.50	0.00	0.00	0.00	-3220.87	100.60	1650.05	-3222.30	212.85	1645.27	-649.50	17.06	990.33	-3299.53	99.95	1727.10	658.28	-260.10	78.79	1256.17	-246.97	85.37	644.40
2.08000	-3595.04	148.83	-29.70	-3615.52	158.88	-34.18	-3901.16	381.83	586.92	-4213.86	329.14	484.08	-2710.10	20.76	17.93	-3016.78	38.46	5.92	-1528.81	41.02	175.61	-1783.25	70.90	224.25	-3359.88	160.14	1299.17	0.00	0.00	0.00	-3203.40	97.69	1651.25	-3198.80	210.07	1646.82	-660.05	15.34	996.93	-3291.85	98.04	1727.28	656.76	-260.03	78.41	1256.14	-246.66	85.35	644.78
2.09000	-3595.04	148.83	-29.70	-3615.52	158.88	-34.18	-3902.86	382.90	595.06	-4213.66	329.72	491.37	-2710.10	20.76	17.93	-3005.36	37.84	5.61	-1528.81	41.02	175.61	-1783.25	70.90	224.25	-3327.19	157.23	1298.91	0.00	0.00	0.00	-3218.47	95.90	1653.70	-3191.70	206.77	1649.98	-670.58	13.63	1003.52	-3284.14	96.13	1727.45	656.39	-259.51	78.59	1255.99	-247.34	84.98	644.59
2.10000	-3595.04	148.83	-29.70	-3615.52	158.88	-34.18	-3904.52	383.97	603.19	-4213.35	330.29	498.66	-2710.10	20.76	17.93	-2994.56	37.24	5.29	-1528.81	41.02	175.61	-1783.25	70.90	224.25	-3304.40	156.98	1300.29	0.00	0.00	0.00	-3179.27	92.51	1654.94	-3139.65	202.24	1649.61	-681.07	11.91	1010.11	-3276.41	94.22	1727.62	657.09	-259.56	78.68	1255.71	-247.54	84.94	644.96
2.11000	-3595.04	148.83	-29.70	-3615.52	158.88	-34.18	-3906.12	385.02	611.31	-4212.94	330.86	505.96	-2710.10	20.76	17.93	-2984.37	36.70	4.94	-1528.81	41.02	175.61	-1783.25	70.90	224.25	-3283.83	153.38	1302.08	0.00	0.00	0.00	-3171.01	88.32	1657.72	-3134.81	198.96	1652.52	-691.53	10.21	1016.70	-3268.66	92.31	1727.78	656.67	-259.39	78.51	1256.32	-247.81	85.26	644.99
2.12000	-3595.04	148.83	-29.70	-3615.52	158.88	-34.18	-3907.67	386.06	619.41	-4212.42	331.43	513.25	-2710.10	20.76	17.93	-2974.83	36.20	4.59	-1528.81	41.02	175.61	-1783.25	70.90	224.25	-3327.72	150.44	1304.10	0.00	0.00	0.00	-3151.53	86.28	1660.46	-3167.10	195.83	1656.61	-701.97	8.50	1023.29	-3260.89	90.40	1727.95	657.75	-259.35	78.84	1256.41	-247.88	85.22	644.74
2.13000	-3595.04	148.83	-29.70	-3615.52	158.88	-34.18	-3909.17	387.10	627.50	-4211.80	331.99	520.54	-2710.10	20.76	17.93	-2965.92	35.76	4.23	-1528.81	41.02	175.61	-1783.25	70.90	224.25	-3288.44	146.73	1307.10	0.00	0.00	0.00	-3142.51	81.21	1663.20	-3161.23	191.44	1660.59	-712.37	6.80	1029.87	-3253.10	88.49	1728.11	656.47	-259.85	78.30	1256.70	-247.37	85.44	643.97
2.14000	-3595.04	148.83	-29.70	-3615.52	158.88	-34.18	-3910.61	388.12	635.57	-4211.07	332.54	527.83	-2710.10	20.76	17.93	-2957.66	35.38	3.86	-1528.81	41.02	175.61	-1783.25	70.90	224.25	-3271.84	141.54	1310.59	0.00	0.00	0.00	-3138.47	78.23	1666.48	-3166.44	186.36	1664.56	-722.74	5.11	1036.45	-3245.28	86.58	1728.27	656.61	-260.05	78.45	1256.99	-246.84	85.49	644.62
2.15000	-3595.04	148.83	-29.70	-3615.52	158.88	-34.18	-3911.99	389.14	643.63	-4210.23	333.08	535.11	-2710.10	20.76	17.93	-2950.06	35.07	3.49	-1528.81	41.02	175.61	-1783.25	70.90	224.25	-3272.45	139.51	1312.93	0.00	0.00	0.00	-3127.17	75.93	1669.97	-3142.44	184.85	1668.25	-733.07	3.42	1043.02	-3237.44	84.67	1728.43	656.80	-260.03	78.51	1256.00	-246.87	85.26	644.71
2.16000	-3595.04	148.83	-29.70	-3615.52	158.88	-34.18	-3913.31	390.14	651.66	-4209.28	333.62	542.38	-2710.10	20.76	17.93	-2943.13	34.84	3.11	-1528.81	41.02	175.61	-1783.25	70.90	224.25	-3261.60	135.79	1316.60	0.00	0.00	0.00	-3112.89	71.54	1674.59	-3128.76	182.01	1670.73	-743.37	1.74	1049.58	-3229.58	82.76	1728.58	656.35	-259.93	78.24	1255.91	-246.54	85.51	644.72
2.17000	-3595.04	148.83	-29.70	-3615.52	158.88	-34.18	-3914.58	391.13	659.67	-4208.22	334.16	549.65	-2710.10	20.76	17.93	-2936.87	34.70	2.73	-1528.81	41.02	175.61	-1783.25	70.90	224.25	-3229.22	134.99	1319.62	0.00	0.00	0.00	-3114.53	68.70	1678.14	-3069.26	177.94	1671.58	-753.64	0.06	1056.14	-3221.70	80.86	1728.74	656.87	-259.49	78.58	1255.67	-246.74	85.35	644.15
2.18000	-3595.04	148.83	-29.70	-3615.50	158.88	-34.18	-3915.78	392.11	667.66	-4207.05	334.69	556.91	-2710.10	20.76	17.93	-2931.30	34.64	2.35	-1528.81	41.02	175.61	-1783.25	70.90	224.25	-3246.30	131.81	1323.27	0.00	0.00	0.00	-3098.38	64.62	1681.14	-3068.52	171.33	1675.45	-763.87	-1.62	1062.69	-3213.80	78.95	1728.89	656.77	-259.61	78.91	1256.53	-246.80	85.47	645.21
2.19000	-3595.04	148.83	-29.70	-3599.20	158.70	-34.55	-3916.91	393.09	675.62	-4205.76	335.21	564.16	-2710.10	20.76	17.93	-2926.42	34.68	1.96	-1528.81	41.02	175.61	-1783.25	70.90	224.25	-3217.53	128.79	1329.35	0.00	0.00	0.00	-3104.41	61.25	1684.98	-3079.00	169.85	1679.49	-774.06	-3.28	1069.24	-3205.87	77.05	1729.04	656.45	-260.18	78.34	1256.25	-247.18	85.28	644.54
2.20000	-3595.03	148.84	-29.70	-3567.85	157.17	-31.24	-3917.98	394.05	683.56	-4204.37	335.72	571.39	-2710.10	20.76	17.93	-2922.24	34.82	1.59	-1528.81	41.02	175.61	-1783.25	70.90	224.25	-3193.99	124.70	1330.40	0.00	0.00	0.00	-3070.65	57.74	1687.66	-3049.46	165.46	1681.94	-784.22	-4.95	1075.78	-3197.93	75.14	1729.18	657.33	-260.04	78.66	1256.18	-246.98	85.54	645.33
2.21000	-3581.60	150.00	-33.49	-3544.39	154.97	-23.40	-3918.98	394.99	691.48	-4202.86	336.23	578.62	-2710.10	20.76	17.93	-2918.77	35.07	1.21	-1528.81	41.02	175.61	-1783.25	70.90	224.25	-3190.09	120.21	1332.63	0.00	0.00	0.00	-3076.09	54.96	1691.52	-3045.17	163.20	1686.04	-794.34	-6.60	1082.31	-3189.95	73.24	1729.33	656.90	-259.65	78.59	1255.69	-247.43	85.55	645.13
2.22000	-3592.34	149.90	-37.57	-3537.01	154.60	-16.38	-3919.91	395.93	699.36	-4201.24	336.73	585.82	-2710.10	20.76	17.93	-2916.04	35.44	0.84	-1528.81	41.02	175.61	-1783.25	70.90	224.25	-3148.82	119.12	1335.98	0.00	0.00	0.00	-3056.73	50.62	1694.70	-3018.65	161.39	1688.08	-804.42	-8.26	1088.84	-3181.96	71.35	1729.47	656.67	-259.79	78.34	1256.02	-247.58	85.19	646.02
2.23000	-3572.23	151.86	-37.83	-3553.88	158.54	-15.51	-3920.78	396.86	707.21	-4199.50	337.22	593.02	-2710.10	20.76	17.93	-2934.01	38.89	-2.68	-1528.81	41.02	175.61	-1783.25	70.90	224.25	-3158.98	116.66	1338.87	0.00	0.00	0.00	-3033.80	48.71	1695.98	-3025.78	159.25	1692.52	-814.46	-9.90	1095.36	-3173.95	69.45	1729.61	657.00	-259.87	78.46	1256.49	-247.19	85.36	644.50
2.24000	-3569.27	155.20	-39.25	-3576.80	163.90	-19.06	-3921.56	397.77	715.03	-4197.65	337.71	600.19	-2710.10	20.76	17.93	-2917.90	36.46	-2.15	-1528.81	41.02	175.61	-1783.25	70.90	224.25	-3154.05	111.71	1340.60	0.00	0.00	0.00	-3056.44	45.75	1699.56	-3023.88	155.81	1695.56	-824.46	-11.54	1101.86	-3165.91	67.56	1729.75	658.19	-259.40	79.09	1256.02	-247.26	85.16	644.93
2.25000	-3558.94	159.30	-42.31	-3594.34	167.01	-19.92	-3922.28	398.67	722.82	-4195.68	338.19	607.34	-2710.10	20.76	17.93	-2904.03	39.11	0.64	-1528.81	41.02	175.61	-1783.25	70.90	224.25	-3118.87	110.19	1341.80	0.00	0.00	0.00	-3054.43	41.34	1701.87	-3026.76	153.12	1697.48	-834.42	-13.18	1108.37	-3157.85	65.67	1729.89	656.89	-259.53	78.65	1255.56	-247.60	85.01	645.59
2.26000	-3508.51	162.10	-36.05	-3535.87	168.55	-7.06	-3922.91	399.56	730.57	-4193.59	338.66	614.48	-2710.10	20.76	17.93	-2880.50	40.62	5.00	-1528.81	41.02	175.61	-1783.25	70.90	224.25	-3095.55	110.65	1343.54	0.00	0.00	0.00	-3006.93	40.37	1701.43	-3014.33	150.78	1700.13	-844.34	-14.80	1114.86	-3149.76	63.79	1730.02	656.43	-259.67	78.54	1255.70	-247.40	84.97	644.72
2.27000	-3537.87	167.46	-37.45	-3492.16	171.19	4.86	-3923.47	400.44	738.29	-4191.38	339.12	621.59	-2710.10	20.76	17.93	-2848.36	39.01	10.99	-1528.81	41.02	175.61	-1783.25	70.90	224.25	-3122.99	106.66	1344.65	0.00	0.00	0.00	-2982.91	39.32	1702.88	-3010.56	146.05	1701.45	-854.21	-16.43	1121.34	-3141.65	61.90	1730.15	656.92	-260.00	78.52	1255.63	-247.69	84.82	644.48
2.28000	-3481.56	170.98	-25.53	-3453.02	175.92	14.43	-3923.95	401.30	745.97	-4189.06	339.58	628.68	-2710.10	20.76	17.93	-2913.29	34.19	-3.01	-1528.81	41.02	175.61	-1783.25	70.90	224.25	-3117.27	107.72	1347.34	0.00	0.00	0.00	-3000.76	36.25	1704.78	-3019.06	141.84	1702.07	-864.05	-18.04	1127.81	-3133.52	60.02	1730.29	656.79	-259.97	78.59	1255.49	-247.04	85.12	645.49
2.29000	-3418.63	175.58	-12.62	-3428.01	176.85	20.31	-3924.35	402.16	753.61	-4186.61	340.03	635.75	-2710.10	20.76	17.93	-2955.48	35.32	-11.42	-1528.81	41.02	175.61	-1783.25	70.90	224.25	-3132.80	107.98	1348.08	0.00	0.00	0.00	-2972.23	34.71	1705.49	-2946.37	142.03	1702.28	-873.83	-19.65	1134.28	-3125.37	58.15	1730.41	657.49	-259.43	78.82	1255.30	-247.38	84.98	644.44
2.30000	-3395.19	175.46	-7.42	-3359.70	177.59	33.56	-3924.67	403.00	761.21	-4184.05	340.47	642.78	-2710.10	20.76	17.93	-2882.90	36.93	1.02	-1528.81	41.02	175.61	-1783.25	70.90	224.25	-3072.99	108.50	1349.75	0.00	0.00	0.00	-2947.14	33.13	1706.51	-2962.97	139.50	1706.97	-883.58	-21.25	1140.73	-3117.19	56.28	1730.54	657.74	-259.73	78.65	1255.83	-246.84	85.26	645.36
2.31000	-3351.78	178.56	-0.45	-3402.87	180.66	26.64	-3924.90	403.82	768.77	-4181.36	340.90	649.80	-2710.10	20.76	17.93	-2909.58	36.26	-4.98	-1528.81	41.02	175.61	-1783.25	70.90	224.25	-3073.46	105.58	1351.73	0.00	0.00	0.00	-2949.45	31.42	1708.03	-2976.68	139.73	1707.71	-893.28	-22.84	1147.17	-3108.99	54.41	1730.67	656.57	-260.23	78.34	1255.76	-246.91	85.44	645.01
2.32000	-3313.29	178.42	4.49	-3378.09	182.88	32.43	-3925.04	404.63	776.29	-4178.55	341.32	656.78	-2710.10	20.76	17.93	-2894.69	38.97	-3.08	-1528.81	41.02	175.61	-1783.25	70.90	224.25	-3082.04	105.65	1353.38	0.00	0.00	0.00	-2971.24	30.09	1709.98	-2963.01	138.59	1708.94	-902.93	-24.43	1153.60	-3100.77	52.55	1730.79	656.42	-259.86	78.34	1256.05	-247.39	85.08	643.89
2.33000	-3302.29	180.92	3.70	-3326.57	182.90	37.40	-3925.10	405.43	783.76	-4175.62	341.74	663.73	-2710.10	20.76	17.93	-2884.05	35.55	-2.14	-1528.81	41.02	175.61	-1783.25	70.90	224.25	-3071.31	105.38	1353.92	0.00	0.00	0.00	-2934.32	30.01	1710.29	-2950.63	138.91	1709.29	-912.53	-26.01	1160.02	-3092.52	50.69	1730.92	657.69	-259.59	78.82	1256.03	-247.29	84.97	644.96
2.34000	-3263.00	181.95	5.88	-3266.19	181.72	43.34	-3925.06	406.22	791.18	-4172.57	342.15	670.65	-2710.10	20.76	17.93	-2920.08	37.12	-8.36	-1528.81	41.02	175.61	-1783.25	70.90	224.25	-3048.56	103.34	1356.74	0.00	0.00	0.00	-2935.85	29.31	1712.81	-2944.15	136.88	1711.19	-922.09	-27.59	1166.43	-3084.25	48.84	1731.04	657.83	-259.61	78.88	1255.82	-247.80	84.80	644.58
2.35000	-3210.73	184.20	11.46	-3224.03	185.51	45.34	-3924.94	406.99	798.56	-4169.39	342.55	677.54	-2710.10	20.76	17.93	-2927.02	35.90	-7.75	-1528.81	41.02	175.61	-1783.25	70.90	224.25	-3033.83	103.40	1357.77	0.00	0.00	0.00	-2932.94	27.59	1714.35	-2959.71	135.07	1711.84	-931.59	-29.15	1172.83	-3075.96	46.99	1731.16	657.19	-259.46	78.64	1256.36	-247.17	85.34	645.23
2.36000	-3195.38	186.44	10.25	-3210.75	185.03	42.98	-3924.72	407.75	805.88	-4166.08	342.94	684.39	-2710.10	20.76	17.93	-2915.77	37.22	-8.47	-1528.81	41.02	175.61	-1783.25	70.90	224.25	-3026.81	102.80	1358.16	0.00	0.00	0.00	-2937.78	27.63	1717.03	-2921.38	136.62	1711.51	-941.05	-30.71	1179.21	-3067.64	45.15	1731.28	655.99	-259.99	78.14	1255.87	-247.28	85.16	644.69
2.37000	-3147.37	187.28	11.91	-3182.46	185.88	42.57	-3924.41	408.49	813.16	-4162.65	343.32	691.21	-2710.10	20.76	17.93	-2921.84	40.11	-11.37	-1528.81	41.02	175.61	-1783.25	70.90	224.25	-3008.34	101.72	1358.57	0.00	0.00	0.00	-2934.93	28.24	1716.98	-2921.74	137.74	1713.39	-950.46	-32.27	1185.59	-3059.30	43.32	1731.39	657.59	-259.79	78.61	1255.58	-246.92	85.39	645.29
2.38000	-3121.56	189.23	10.31	-3136.60	188.18	40.38	-3924.00	409.22	820.38	-4159.09	343.69	697.98	-2710.10	20.76	17.93	-2919.28	40.43	-8.91	-1528.81	41.02	175.61	-1783.25	70.90	224.25	-2991.92	100.56	1358.75	0.00	0.00	0.00	-2883.03	28.79	1716.00	-2887.13	136.81	1712.81	-959.81	-33.81	1191.94	-3050.93	41.49	1731.51	656.66	-259.46	78.62	1255.83	-247.35	85.16	645.13
2.39000	-3081.23	188.82	10.86	-3091.03	188.98	42.91	-3923.49	409.93	827.55	-4155.41	344.06	704.72	-2710.10	20.76	17.93	-2912.32	39.74	-10.45	-1528.81	41.02	175.61	-1783.25	70.90	224.25	-3001.40	101.50	1359.68	0.00	0.00	0.00	-2880.04	28.33	1717.01	-2884.71	138.11	1713.89	-969.12	-35.35	1198.29	-3042.54	39.67	1731.62	656.75	-259.93	78.50	1255.24	-247.60	84.92	644.52
2.40000	-3057.08	190.73	8.60	-3071.08	189.37	40.23	-3922.88	410.63	834.67	-4151.59	344.41	711.43	-2710.10	20.76	17.93	-2928.76	38.44	-13.53	-1528.81	41.02	175.61	-1783.25	70.90	224.25	-2980.11	99.88	1360.19	0.00	0.00	0.00	-2894.62	29.06	1719.20	-2909.10	138.28	1714.83	-978.37	-36.87	1204.62	-3034.13	37.85	1731.74	656.21	-260.06	78.27	1255.78	-247.17	85.34	645.49
2.41000	-3001.18	191.00	12.16	-3015.46	190.41	41.67	-3922.17	411.32	841.73	-4147.65	344.76	718.08	-2710.10	20.76	17.93	-2895.04	38.85	-5.91	-1528.81	41.02	175.61	-1783.25	70.90	224.25	-2975.51	99.12	1360.27	0.00	0.00	0.00	-2864.69	29.59	1719.21	-2859.22	138.19	1715.30	-987.57	-38.39	1210.94	-3025.69	36.04	1731.85	657.39	-260.21	78.20	1256.36	-247.14	85.54	644.48
2.42000	-2929.77	192.19	18.33	-2972.73	190.14	41.87	-3921.36	411.99	848.73	-4143.57	345.09	724.70	-2710.10	20.76	17.93	-2902.70	39.23	-7.68	-1528.81	41.02	175.61	-1783.25	70.90	224.25	-2969.96	98.71	1361.99	0.00	0.00	0.00	-2886.49	28.01	1720.79	-2819.09	138.03	1712.04	-996.71	-39.91	1217.24	-3017.22	34.23	1731.96	656.78	-259.94	78.25	1256.05	-247.26	85.26	643.67
2.43000	-2917.75	194.90	13.16	-2974.17	191.78	32.38	-3920.44	412.64	855.67	-4139.37	345.42	731.27	-2710.10	20.76	17.93	-2935.70	38.04	-13.98	-1528.81	41.02	175.61	-1783.25	70.90	224.25	-2952.85	96.78	1362.51	0.00	0.00	0.00	-2882.92	29.17	1721.27	-2849.69	138.31	1714.77	-1005.80	-41.41	1223.53	-3008.74	32.44	1732.07	657.16	-259.91	78.56	1256.57	-246.67	85.76	644.33
2.44000	-2876.23	196.09	13.01	-2948.33	192.88	26.56	-3919.42	413.28	862.55	-4135.03	345.74	737.80	-2710.10	20.76	17.93	-2905.03	39.77	-11.09	-1528.81	41.02	175.61	-1783.25	70.90	224.25	-2950.05	93.96	1362.43	0.00	0.00	0.00	-2852.09	30.13	1720.78	-2854.23	141.07	1715.09	-1014.84	-42.91	1229.81	-3000.22	30.65	1732.18	657.25	-259.80	78.70	1256.92	-247.44	85.55	643.72
2.45000	-2866.66	197.90	8.32	-2865.92	191.85	32.68	-3918.28	413.90	869.37	-4130.56	346.05	744.27	-2710.10	20.76	17.93	-2922.19	39.15	-13.50	-1528.81	41.02	175.61	-1783.25	70.90	224.25	-2970.96	95.93	1360.39	0.00	0.00	0.00	-2840.52	31.68	1720.34	-2827.64	141.74	1713.45	-1023.81	-44.39	1236.07	-2991.69	28.87	1732.28	656.50	-259.82	78.53	1256.61	-247.53	85.02	644.66
2.46000	-2834.37	200.57	7.96	-2816.57	197.29	33.83	-3917.04	414.51	876.12	-4125.96	346.35	750.70	-2710.10	20.76	17.93	-2866.53	39.55	-3.31	-1528.81	41.02	175.61	-1783.25	70.90	224.25	-2919.20	97.43	1360.01	0.00	0.00	0.00	-2825.75	31.32	1720.30	-2862.52	142.20	1716.95	-1032.73	-45.87	1242.31	-2983.13	27.09	1732.39	657.19	-259.51	78.79	1255.80	-247.12	85.19	644.71
2.47000	-2775.72	202.95	15.95	-2865.95	198.84	18.03	-3915.69	415.10	882.81	-4121.22	346.63	757.08	-2710.10	20.76	17.93	-2897.40	41.07	-8.61	-1528.81	41.02	175.61	-1783.25	70.90	224.25	-2908.02	95.52	1360.44	0.00	0.00	0.00	-2830.95	32.91	1720.13	-2826.51	142.46	1715.85	-1041.59	-47.34	1248.54	-2974.54	25.33	1732.49	657.58	-259.74	78.75	1255.26	-247.12	85.21	644.70
2.48000	-2761.95	205.60	14.17	-2766.81	201.32	29.25	-3914.22	415.68	889.43	-4116.35	346.91	763.41	-2710.10	20.76	17.93	-2892.56	41.32	-9.12	-1528.81	41.02	175.61	-1783.25	70.90	224.25	-2915.20	95.08	1359.38	0.00	0.00	0.00	-2804.63	32.80	1719.38	-2827.14	143.01	1716.47	-1050.40	-48.80	1254.75	-2965.93	23.57	1732.60	657.16	-259.78	78.43	1255.42	-246.60	85.35	645.11
2.49000	-2708.31	207.89	19.39	-2746.13	202.84	25.89	-3912.63	416.24	895.99	-4111.34	347.18	769.68	-2710.10	20.76	17.93	-2893.97	38.04	-9.57	-1528.81	41.02	175.61	-1783.25	70.90	224.25	-2912.13	95.20	1358.62	0.00	0.00	0.00	-2806.14	34.32	1719.95	-2773.20	145.32	1712.52	-1059.14	-50.25	1260.94	-2957.29	21.82	1732.70	656.51	-259.76	78.32	1256.01	-247.10	85.10	644.69
2.50000	-2686.72	211.18	20.15	-2660.48	202.64	35.04	-3910.93	416.78	902.47	-4106.19	347.44	775.90	-2710.10	20.76	17.93	-2909.43	37.27	-12.08	-1528.81	41.02	175.61	-1783.25	70.90	224.25	-2926.43	96.02	1358.67	0.00	0.00	0.00	-2803.01	33.74	1720.06	-2790.80	145.44	1713.18	-1067.82	-51.70	1267.12	-2948.63	20.08	1732.80	657.26	-260.01	78.58	1256.09	-247.42	85.16	645.55
2.51000	-2651.18	213.13	23.72	-2650.42	206.54	32.75	-3909.11	417.30	908.88	-4100.91	347.69	782.07	-2710.10	20.76	17.93	-2890.21	35.85	-9.03	-1528.81	41.02	175.61	-1783.25	70.90	224.25	-2908.50	95.61	1357.37	0.00	0.00	0.00	-2777.05	34.90	1718.53	-2768.37	145.54	1712.05	-1076.44	-53.13	1273.28	-2939.94	18.35	1732.90	657.03	-259.92	78.69	1255.71	-246.89	85.22	645.00
2.52000	-2615.31	215.77	25.51	-2637.46	210.91	33.21	-3907.18	417.81	915.22	-4095.49	347.92	788.18	-2710.10	20.76	17.93	-2904.56	37.31	-12.75	-1528.81	41.02	175.61	-1783.25	70.90	224.25	-2844.19	95.60	1356.08	0.00	0.00	0.00	-2771.24	36.16	1717.40	-2773.89	145.73	1711.76	-1085.00	-54.56	1279.42	-2931.23	16.63	1733.00	657.70	-259.52	78.92	1256.35	-247.40	85.39	644.65
2.53000	-2581.51	218.44	27.07	-2561.70	210.61	39.23	-3905.11	418.30	921.49	-4089.93	348.15	794.22	-2710.10	20.76	17.93	-2903.36	37.31	-10.98	-1528.81	41.02	175.61	-1783.25	70.90	224.25	-2828.99	95.10	1356.19	0.00	0.00	0.00	-2756.17	36.18	1717.17	-2779.22	146.99	1711.75	-1093.50	-55.97	1285.54	-2922.49	14.91	1733.10	657.74	-259.83	78.85	1256.75	-246.59	85.64	645.21
2.54000	-2549.69	221.14	28.43	-2517.32	212.81	40.91	-3902.93	418.78	927.68	-4084.23	348.37	800.21	-2710.10	20.76	17.93	-2879.30	37.58	-9.73	-1528.81	41.02	175.61	-1783.25	70.90	224.25	-2874.47	95.50	1354.38	0.00	0.00	0.00	-2738.38	37.38	1715.39	-2756.45	146.62	1710.27	-1101.93	-57.38	1291.65	-2913.73	13.21	1733.20	656.53	-259.92	78.36	1256.79	-247.25	85.47	644.37
2.55000	-2519.77	223.85	29.59	-2476.69	215.04	42.26	-3900.62	419.23	933.79	-4078.39	348.57	806.14	-2710.10	20.76	17.93	-2922.50	36.51	-16.44	-1528.81	41.02	175.61	-1783.25	70.90	224.25	-2814.94	95.83	1352.76	0.00	0.00	0.00	-2723.17	37.82	1715.07	-2742.73	147.20	1709.52	-1110.30	-58.77	1297.73	-2904.94	11.52	1733.30	656.69	-260.06	78.19	1256.23	-247.46	85.22	644.75
2.56000	-2491.67	226.55	30.56	-2439.62	217.27	43.28	-3898.18	419.67	939.82	-4072.41	348.76	812.01	-2710.10	20.76	17.93	-2904.30	36.85	-13.60	-1528.81	41.02	175.61	-1783.25	70.90	224.25	-2790.70	95.58	1352.90	0.00	0.00	0.00	-2721.63	38.55	1714.44	-2716.25	149.30	1707.72	-1118.61	-60.16	1303.80	-2896.13	9.83	1733.39	657.65	-259.56	78.70	1255.92	-247.73	84.96	645.05
2.57000	-2465.29	229.23	31.34	-2405.93	219.51	44.00	-3895.62	420.09	945.78	-4066.29	348.95	817.81	-2710.10	20.76	17.93	-2920.04	37.57	-15.42	-1528.81	41.02	175.61	-1783.25	70.90	224.25	-2792.94	97.55	1352.14	0.00	0.00	0.00	-2715.78	40.48	1712.87	-2725.27	149.33	1707.83	-1126.85	-61.53	1309.85	-2887.29	8.16	1733.49	657.82	-259.81	78.83	1255.80	-247.32	84.94	644.75
2.58000	-2440.56	231.88	31.95	-2375.46	221.75	44.44	-3892.92	420.49	951.65	-4060.02	349.12	823.54	-2710.10	20.76	17.93	-2917.80	37.01	-14.00	-1528.81	41.02	175.61	-1783.25	70.90	224.25	-2787.00	97.08	1351.13	0.00	0.00	0.00	-2703.15	41.19	1711.75	-2684.29	150.28	1706.62	-1135.02	-62.90	1315.88	-2878.42	6.50	1733.58	658.60	-259.46	79.13	1256.78	-247.12	85.50	644.01
2.59000	-2417.38	234.48	32.39	-2348.02	223.96	44.61	-3890.09	420.88	957.44	-4053.61	349.28	829.21	-2710.10	20.76	17.93	-2883.45	36.18	-8.52	-1528.81	41.02	175.61	-1783.25	70.90	224.25	-2765.08	98.08	1350.35	0.00	0.00	0.00	-2686.48	42.19	1710.62	-2712.84	151.34	1707.38	-1143.12	-64.25	1321.88	-2869.53	4.84	1733.68	657.72	-259.47	78.88	1255.81	-247.43	85.12	644.66
2.60000	-2395.67	237.02	32.67	-2323.44	226.14	44.53	-3887.13	421.25	963.15	-4047.06	349.43	834.81	-2710.10	20.76	17.93	-2915.78	35.90	-14.60	-1528.81	41.02	175.61	-1783.25	70.90	224.25	-2769.10	98.81	1347.54	0.00	0.00	0.00	-2684.12	43.00	1710.72	-2698.42	152.56	1706.63	-1151.16	-65.60	1327.87	-2860.61	3.20	1733.77	656.99	-259.70	78.58	1255.31	-247.41	84.82	644.80
2.61000	-2375.35	239.49	32.79	-2301.54	228.28	44.21	-3884.04	421.59	968.77	-4040.36	349.56	840.34	-2710.10	20.76	17.93	-2935.09	35.31	-18.81	-1528.81	41.02	175.61	-1783.25	70.90	224.25	-2763.53	100.45	1346.69	0.00	0.00	0.00	-2676.33	42.97	1709.00	-2663.68	155.42	1704.34	-1159.13	-66.93	1333.84	-2851.67	1.57	1733.87	656.79	-259.89	78.54	1255.63	-247.46	85.04	645.29
2.62000	-2356.33	241.88	32.77	-2282.15	230.37	43.69	-3880.80	421.92	974.30	-4033.51	349.69	845.80	-2710.10	20.76	17.93	-2876.46	36.04	-7.84	-1528.81	41.02	175.61	-1783.25	70.90	224.25	-2744.83	98.68	1345.07	0.00	0.00	0.00	-2660.59	45.74	1707.87	-2649.58	154.81	1701.67	-1167.03	-68.26	1339.79	-2842.70	-0.05	1733.96	657.16	-259.21	78.69	1255.65	-247.26	85.14	643.61
2.63000	-2338.52	244.16	32.61	-2265.08	232.40	42.96	-3877.43	422.23	979.74	-4026.51	349.80	851.18	-2710.10	20.76	17.93	-2905.75	33.60	-13.25	-1528.81	41.02	175.61	-1783.25	70.90	224.25	-2724.97	101.25	1343.81	0.00	0.00	0.00	-2645.09	46.59	1707.12	-2688.44	156.76	1704.52	-1174.85	-69.57	1345.71	-2833.70	-1.65	1734.05	656.03	-259.51	78.08	1255.54	-247.10	85.14	643.44
2.64000	-2321.85	246.33	32.33	-2250.18	234.36	42.06	-3873.92	422.52	985.09	-4019.37	349.91	856.49	-2710.10	20.76	17.93	-2899.09	36.02	-11.95	-1528.81	41.02	175.61	-1783.25	70.90	224.25	-2729.70	103.37	1341.46	0.00	0.00	0.00	-2638.67	47.39	1705.40	-2648.21	158.10	1702.46	-1182.61	-70.88	1351.61	-2824.68	-3.25	1734.14	656.64	-259.69	78.44	1256.38	-247.45	85.24	644.33
2.65000	-2306.21	248.37	31.92	-2237.25	236.23	40.99	-3870.26	422.79	990.35	-4012.08	350.00	861.73	-2710.10	20.76	17.93	-2905.17	34.96	-13.39	-1528.81	41.02	175.61	-1783.25	70.90	224.25	-2695.54	103.54	1341.04	0.00	0.00	0.00	-2633.91	49.06	1705.01	-2635.38	162.00	1701.20	-1190.29	-72.17	1357.49	-2815.63	-4.83	1734.23	657.18	-259.57	78.60	1256.09	-247.90	85.22	644.60
2.66000	-2291.54	250.27	31.39	-2226.12	238.01	39.78	-3866.46	423.04	995.52	-4004.64	350.07	866.89	-2710.10	20.76	17.93	-2897.04	34.87	-11.93	-1528.81	41.02	175.61	-1783.25	70.90	224.25	-2702.73	103.32	1341.24	0.00	0.00	0.00	-2627.83	50.60	1703.07	-2612.16	162.83	1699.56	-1197.91	-73.45	1363.35	-2806.55	-6.40	1734.32	657.76	-259.35	78.74	1256.33	-247.69	85.28	644.86
2.67000	-2277.74	252.02	30.76	-2216.62	239.68	38.44	-3862.52	423.28	1000.60	-3997.05	350.14	871.97	-2710.10	20.76	17.93	-2882.08	34.54	-8.84	-1528.81	41.02	175.61	-1783.25	70.90	224.25	-2693.93	106.40	1340.09	0.00	0.00	0.00	-2611.04	51.25	1702.48	-2614.82	162.78	1699.63	-1205.44	-74.72	1369.19	-2797.45	-7.96	1734.42	657.92	-259.53	78.99	1256.53	-247.58	85.45	644.18
2.68000	-2264.72	253.60	30.03	-2208.57	241.24	36.99	-3858.42	423.49	1005.57	-3989.31	350.19	876.97	-2710.10	20.76	17.93	-2928.10	35.98	-18.04	-1528.81	41.02	175.61	-1783.25	70.90	224.25	-2669.87	107.70	1339.21	0.00	0.00	0.00	-2594.38	52.88	1700.79	-2581.71	164.97	1698.06	-1212.91	-75.98	1375.00	-2788.32	-9.51	1734.51	657.20	-259.52	78.72	1255.85	-247.37	85.30	644.04
2.69000	-2252.41	255.00	29.21	-2201.79	242.67	35.45	-3854.18	423.68	1010.45	-3981.42	350.23	881.89	-2710.10	20.76	17.93	-2915.04	35.44	-15.89	-1528.81	41.02	175.61	-1783.25	70.90	224.25	-2652.34	109.53	1337.27	0.00	0.00	0.00	-2567.20	54.57	1699.57	-2592.45	166.74	1698.80	-1220.30	-77.22	1380.79	-2779.16	-11.04	1734.60	657.72	-259.97	78.66	1255.56	-247.09	85.09	644.74
2.70000	-2240.71	256.21	28.31	-2196.11	243.96	33.83	-3849.79	423.85	1015.23	-3973.37	350.26	886.73	-2710.10	20.76	17.93	-2894.18	35.41	-9.46	-1528.81	41.02	175.61	-1783.25	70.90	224.25	-2627.18	112.32	1336.49	0.00	0.00	0.00	-2576.69	56.37	1699.43	-2565.75	170.36	1696.08	-1227.61	-78.46	1386.55	-2769.98	-12.56	1734.69	657.01	-259.96	78.62	1255.16	-247.06	85.17	644.62
2.71000	-2229.54	257.21	27.33	-2191.35	245.11	32.16	-3845.25	424.00	1019.91	-3965.17	350.27	891.48	-2710.10	20.76	17.93	-2905.13	36.11	-11.20	-1528.81	41.02	175.61	-1783.25	70.90	224.25	-2633.32	114.14	1334.75	0.00	0.00	0.00	-2573.79	59.70	1699.34	-2558.25	171.40	1695.60	-1234.84	-79.68	1392.29	-2760.77	-14.07	1734.78	657.33	-259.47	78.72	1255.73	-247.41	85.18	645.26
2.72000	-2218.82	257.98	26.28	-2187.34	246.10	30.44	-3840.55	424.14	1024.49	-3956.82	350.28	896.15	-2710.10	20.76	17.93	-2900.44	36.97	-10.19	-1528.81	41.02	175.61	-1783.25	70.90	224.25	-2627.95	115.65	1334.13	0.00	0.00	0.00	-2558.55	62.56	1698.16	-2540.87	174.70	1695.65	-1242.00	-80.90	1398.01	-2751.53	-15.56	1734.87	656.61	-259.71	78.33	1255.74	-247.35	85.12	644.91
2.73000	-2208.46	258.53	25.17	-2183.90	246.92	28.71	-3835.69	424.25	1028.96	-3948.31	350.26	900.73	-2710.10	20.76	17.93	-2905.89	35.50	-11.33	-1528.81	41.02	175.61	-1783.25	70.90	224.25	-2616.36	119.62	1333.16	0.00	0.00	0.00	-2520.56	64.83	1697.01	-2524.96	174.37	1694.68	-1249.08	-82.10	1403.70	-2742.27	-17.04	1734.95	656.96	-259.61	78.64	1255.69	-247.24	85.20	643.87
2.74000	-2198.37	258.82	24.01	-2180.86	247.55	26.96	-3830.68	424.33	1033.33	-3939.65	350.24	905.23	-2710.10	20.76	17.93	-2893.70	34.15	-9.07	-1528.81	41.02	175.61	-1783.25	70.90	224.25	-2588.86	121.91	1334.16	0.00	0.00	0.00	-2524.49	67.61	1696.79	-2518.46	178.22	1696.67	-1256.09	-83.29	1409.36	-2732.97	-18.50	1735.04	657.44	-259.23	78.70	1256.19	-247.14	85.24	643.72
2.75000	-2188.47	258.85	22.81	-2178.03	248.00	25.23	-3825.51	424.40	1037.59	-3930.83	350.20	909.63	-2710.10	20.76	17.93	-2893.35	34.95	-9.54	-1528.81	41.02	175.61	-1783.25	70.90	224.25	-2587.27	125.85	1332.88	0.00	0.00	0.00	-2513.45	71.13	1699.02	-2515.16	182.47	1697.49	-1263.01	-84.46	1415.00	-2723.65	-19.95	1735.13	656.71	-259.50	78.47	1255.94	-247.46	84.96	644.40
2.76000	-2178.67	258.61	21.57	-2175.24	248.24	23.54	-3820.18	424.45	1041.75	-3921.85	350.15	913.94	-2710.10	20.76	17.93	-2906.30	37.57	-10.04	-1528.81	41.02	175.61	-1783.25	70.90	224.25	-2574.16	128.44	1334.26	0.00	0.00	0.00	-2498.17	72.66	1699.04	-2497.00	184.96	1697.53	-1269.85	-85.63	1420.62	-2714.31	-21.39	1735.22	657.31	-259.97	78.68	1255.74	-247.45	84.97	644.48
2.77000	-2168.90	258.08	20.30	-2172.32	248.28	21.88	-3814.69	424.47	1045.79	-3912.71	350.09	918.16	-2710.10	20.76	17.93	-2912.43	36.63	-12.13	-1528.81	41.02	175.61	-1783.25	70.90	224.25	-2537.88	133.12	1337.53	0.00	0.00	0.00	-2493.88	75.51	1700.01	-2473.91	188.37	1697.86	-1276.61	-86.78	1426.20	-2704.93	-22.81	1735.31	657.03	-260.15	78.59	1255.13	-247.44	84.91	644.67
2.78000	-2159.05	257.24	19.01	-2169.08	248.09	20.29	-3809.03	424.48	1049.73	-3903.41	350.01	922.29	-2710.10	20.76	17.93	-2886.22	36.04	-6.56	-1528.81	41.02	175.61	-1783.25	70.90	224.25	-2538.99	135.36	1339.58	0.00	0.00	0.00	-2473.09	81.32	1701.74	-2447.60	190.22	1699.40	-1283.29	-87.92	1431.77	-2695.53	-24.22	1735.40	656.76	-259.56	78.64	1255.98	-247.20	85.42	644.56
2.79000	-2149.01	256.09	17.71	-2165.37	247.66	18.79	-3803.21	424.46	1053.55	-3893.96	349.92	926.32	-2710.10	20.76	17.93	-2901.00	35.70	-12.08	-1528.81	41.02	175.61	-1783.25	70.90	224.25	-2531.34	138.40	1341.76	0.00	0.00	0.00	-2465.11	83.80	1703.99	-2462.45	193.96	1701.13	-1289.88	-89.04	1437.30	-2686.10	-25.61	1735.49	656.54	-259.42	78.72	1256.33	-247.18	85.15	644.30
2.80000	-2100.82	252.61	21.16	-2160.95	246.99	17.39	-3797.21	424.42	1057.26	-3884.34	349.81	930.25	-2710.10	20.76	17.93	-2850.87	37.13	-7.61	-1528.81	41.02	175.61	-1783.25	70.90	224.25	-2522.56	142.10	1344.48	0.00	0.00	0.00	-2448.89	86.48	1704.84	-2450.38	198.65	1703.34	-1296.39	-90.16	1442.81	-2676.64	-26.99	1735.58	656.81	-259.98	78.40	1256.37	-247.28	85.22	645.40
2.81000	-2105.36	250.82	16.06	-2117.66	243.83	23.15	-3791.05	424.36	1060.85	-3874.56	349.69	934.09	-2710.10	20.76	17.93	-2874.17	36.43	-13.15	-1528.81	41.02	175.61	-1783.25	70.90	224.25	-2512.66	143.74	1347.12	0.00	0.00	0.00	-2432.18	89.80	1706.08	-2404.29	201.67	1703.83	-1302.82	-91.26	1448.29	-2667.15	-28.35	1735.67	657.17	-260.46	78.45	1256.28	-246.93	85.28	644.48
2.82000	-2097.53	251.60	14.26	-2140.18	242.19	13.84	-3784.72	424.27	1064.33	-3864.62	349.56	937.83	-2710.10	20.76	17.93	-2860.97	37.94	-13.23	-1528.81	41.02	175.61	-1783.25	70.90	224.25	-2509.88	147.61	1349.51	0.00	0.00	0.00	-2425.68	92.74	1708.54	-2401.21	205.11	1706.04	-1309.16	-92.35	1453.74	-2657.64	-29.69	1735.76	658.85	-259.31	79.30	1255.76	-247.33	85.39	644.48
2.83000	-2112.08	251.59	8.50	-2138.95	241.66	11.95	-3778.22	424.16	1067.69	-3854.52	349.41	941.46	-2710.10	20.76	17.93	-2857.83	35.28	-14.08	-1528.81	41.02	175.61	-1783.25	70.90	224.25	-2492.75	151.36	1352.42	0.00	0.00	0.00	-2396.30	97.44	1709.30	-2399.47	209.33	1707.56	-1315.42	-93.42	1459.16	-2648.10	-31.02	1735.85	657.28	-259.47	78.71	1255.70	-247.97	84.96	644.57
2.84000	-2105.53	248.89	7.64	-2137.00	243.23	9.80	-3771.54	424.03	1070.92	-3844.25	349.25	945.00	-2710.10	20.76	17.93	-2813.73	35.62	-5.77	-1528.81	41.02	175.61	-1783.25	70.90	224.25	-2478.00	154.13	1355.96	0.00	0.00	0.00	-2396.45	102.05	1711.50	-2370.18	212.30	1710.08	-1321.59	-94.48	1464.56	-2638.52	-32.33	1735.94	657.13	-259.40	78.82	1255.97	-247.57	85.14	644.75
2.85000	-2106.23	248.68	6.99	-2143.68	242.58	9.43	-3764.69	423.88	1074.04	-3833.82	349.07	948.43	-2710.10	20.76	17.93	-2798.79	34.12	0.97	-1528.81	41.02	175.61	-1783.25	70.90	224.25	-2471.14	156.56	1357.51	0.00	0.00	0.00	-2382.09	104.30	1713.81	-2361.83	217.81	1710.58	-1327.67	-95.53	1469.92	-2628.93	-33.62	1736.03	656.47	-259.94	78.39	1256.43	-247.38	85.21	644.73
2.86000	-2085.98	248.89	10.92	-2144.02	243.51	7.70	-3757.65	423.70	1077.04	-3823.22	348.88	951.75	-2710.10	20.76	17.93	-2771.38	33.03	10.06	-1528.81	41.02	175.61	-1783.25	70.90	224.25	-2452.65	158.66	1359.60	0.00	0.00	0.00	-2371.27	108.90	1716.99	-2341.60	220.42	1711.22	-1333.66	-96.57	1475.26	-2619.30	-34.90	1736.12	657.08	-259.66	78.55	1255.67	-247.50	85.12	644.92
2.87000	-2089.71	247.10	9.35	-2109.94	243.72	13.40	-3750.44	423.50	1079.91	-3812.46	348.68	954.97	-2710.10	20.76	17.93	-2755.55	31.11	18.64	-1528.81	41.02	175.61	-1783.25	70.90	224.25	-2425.68	162.05	1360.69	0.00	0.00	0.00	-2356.01	111.27	1718.36	-2355.18	224.59	1714.30	-1339.57	-97.59	1480.56	-2609.64	-36.16	1736.21	656.83	-260.34	78.47	1255.66	-247.61	85.07	644.93
2.88000	-2078.56	247.95	11.53	-2154.60	243.90	2.42	-3743.05	423.28	1082.65	-3801.53	348.46	958.08	-2710.08	20.76	17.94	-2716.32	31.20	33.47	-1528.81	41.02	175.61	-1783.25	70.90	224.25	-2413.51	165.34	1361.25	0.00	0.00	0.00	-2356.24	115.84	1719.40	-2320.34	229.89	1715.90	-1345.38	-98.60	1485.84	-2599.96	-37.41	1736.30	656.69	-259.80	78.70	1255.32	-247.29	85.01	644.42
2.89000	-2103.49	247.21	5.30	-2149.42	243.13	5.83	-3735.47	423.03	1085.27	-3790.43	348.22	961.08	-2683.46	20.81	28.27	-2690.21	30.49	44.59	-1528.81	41.02	175.61	-1783.25	70.90	224.25	-2418.27	167.68	1363.40	0.00	0.00	0.00	-2335.49	119.40	1720.53	-2313.97	233.31	1717.54	-1351.11	-99.59	1491.09	-2590.24	-38.63	1736.40	656.42	-259.80	78.32	1255.80	-247.28	85.06	644.30
2.90000	-2097.25	247.59	7.00	-2135.98	242.47	8.76	-3727.71	422.76	1087.76	-3779.16	347.97	963.97	-2682.59	18.19	33.15	-2667.55	30.85	54.02	-1528.81	41.02	175.61	-1783.25	70.90	224.25	-2403.03	169.34	1365.57	0.00	0.00	0.00	-2325.78	123.45	1722.81	-2317.02	234.94	1718.83	-1356.74	-100.57	1496.30	-2580.50	-39.84	1736.49	657.49	-259.50	78.66	1255.45	-247.25	84.95	645.14
2.91000	-2080.62	248.61	10.89	-2161.36	240.35	1.49	-3719.77	422.46	1090.12	-3767.73	347.70	966.75	-2641.63	18.81	44.66	-2638.36	30.82	64.34	-1528.81	41.02	175.61	-1783.25	70.90	224.25	-2366.24	170.14	1367.02	0.00	0.00	0.00	-2315.77	127.46	1724.32	-2309.67	238.00	1719.47	-1362.28	-101.54	1501.49	-2570.73	-41.03	1736.58	657.05	-259.22	78.77	1255.29	-247.72	84.92	645.11
2.92000	-2036.04	248.19	20.91	-2156.83	242.77	3.18	-3711.63	422.14	1092.35	-3756.12	347.42	969.42	-2586.86	18.69	57.77	-2597.20	31.54	75.03	-1528.81	41.02	175.61	-1783.25	70.90	224.25	-2365.81	172.92	1368.89	0.00	0.00	0.00	-2291.99	130.54	1725.20	-2284.98	240.25	1720.08	-1367.73	-102.49	1506.64	-2560.93	-42.21	1736.68	657.19	-259.35	78.88	1256.26	-247.64	85.14	644.51
2.93000	-2023.15	246.88	23.69	-2161.60	242.53	2.57	-3703.31	421.80	1094.44	-3744.34	347.13	971.96	-2592.80	19.28	58.29	-2565.49	33.26	83.00	-1528.81	41.02	175.61	-1783.25	70.90	224.25	-2357.70	173.85	1370.17	0.00	0.00	0.00	-2299.12	133.06	1726.58	-2284.29	243.52	1721.49	-1373.08	-103.43	1511.76	-2551.10	-43.36	1736.77	658.24	-259.08	79.10	1256.83	-247.74	85.32	645.38
2.94000	-2064.13	245.45	16.06	-2128.52	241.05	9.07	-3694.80	421.43	1096.40	-3732.39	346.81	974.40	-2549.31	23.08	66.59	-2564.83	33.85	85.51	-1528.81	41.02	175.61	-1783.25	70.90	224.25	-2342.87	175.47	1371.22	0.00	0.00	0.00	-2261.46	135.45	1725.71	-2277.65	244.76	1720.85	-1378.34	-104.35	1516.85	-2541.24	-44.50	1736.87	657.97	-259.25	78.90	1256.85	-247.12	85.32	645.44
2.95000	-2069.38	247.18	11.82	-2083.94	241.52	17.88	-3686.09	421.04	1098.23	-3720.27	346.49	976.71	-2522.72	21.01	72.84	-2554.68	34.41	87.53	-1528.81	41.02	175.61	-1783.25	70.90	224.25	-2343.69	176.56	1372.97	0.00	0.00	0.00	-2256.10	136.89	1726.70	-2216.27	247.69	1718.59	-1383.51	-105.26	1521.91	-2531.35	-45.61	1736.96	657.27	-259.37	78.80	1255.44	-247.17	85.20	644.58
2.96000	-2099.71	247.91	5.77	-2146.20	242.19	4.00	-3677.19	420.62	1099.92	-3707.97	346.14	978.91	-2488.79	22.29	76.92	-2516.62	35.04	94.21	-1528.81	41.02	175.61	-1783.25	70.90	224.25	-2353.67	176.74	1374.76	0.00	0.00	0.00	-2264.82	138.51	1727.36	-2233.85	249.98	1719.16	-1388.58	-106.15	1526.93	-2521.43	-46.71	1737.06	656.99	-259.60	78.60	1255.77	-247.00	85.30	645.05
2.97000	-2040.25	245.60	18.02	-2142.33	242.88	4.25	-3668.09	420.18	1101.47	-3695.50	345.78	980.98	-2475.86	24.33	80.24	-2489.76	36.82	98.30	-1528.81	41.02	175.61	-1783.25	70.90	224.25	-2310.09	180.02	1374.54	0.00	0.00	0.00	-2241.30	140.43	1726.39	-2209.14	252.20	1718.80	-1393.55	-107.03	1531.93	-2511.49	-47.79	1737.15	657.00	-259.46	78.65	1256.38	-247.08	85.28	644.97
2.98000	-2096.30	244.17	5.30	-2120.84	241.48	10.09	-3658.79	419.71	1102.88	-3682.85	345.41	982.94	-2489.36	23.73	76.95	-2479.77	36.63	98.19	-1528.81	41.02	175.61	-1783.25	70.90	224.25	-2293.91	181.68	1376.64	0.00	0.00	0.00	-2236.29	141.51	1726.62	-2223.01	253.13	1720.29	-1398.42	-107.89	1536.88	-2501.51	-48.85	1737.25	656.40	-259.93	78.23	1255.32	-247.21	84.94	644.60
2.99000	-2055.88	245.51	13.63	-2117.02	240.09	11.93	-3649.30	419.21	1104.14	-3670.03	345.02	984.77	-2413.26	27.64	87.57	-2458.15	39.67	99.80	-1528.81	41.02	175.61	-1783.25	70.90	224.25	-2300.84	182.25	1376.97	0.00	0.00	0.00	-2212.75	142.92	1725.99	-2225.15	252.84	1720.38	-1403.20	-108.74	1541.81	-2491.50	-49.89	1737.35	657.19	-259.68	78.62	1255.94	-246.83	85.20	643.99
3.00000	-2046.52	245.51	15.44	-2147.23	239.54	3.34	-3639.60	418.69	1105.27	-3657.03	344.61	986.47	-2418.05	26.70	87.18	-2457.41	39.48	97.14	-1528.81	41.02	175.61	-1783.25	70.90	224.25	-2281.88	184.20	1378.05	0.00	0.00	0.00	-2203.26	143.52	1724.96	-2189.26	255.47	1719.15	-1407.88	-109.58	1546.70	-2481.47	-50.91	1737.45	657.06	-259.59	78.61	1255.17	-247.58	84.78	644.01
3.01000	-2043.34	244.55	16.62	-2167.57	239.99	-0.86	-3629.70	418.15	1106.25	-3643.86	344.19	988.05	-2374.85	28.06	90.96	-2408.49	40.41	104.27	-1528.81	41.02	175.61	-1783.25	70.90	224.25	-2282.46	185.33	1378.74	0.00	0.00	0.00	-2206.66	144.21	1725.13	-2164.12	256.23	1717.82	-1412.45	-110.40	1551.55	-2471.40	-51.91	1737.55	657.71	-259.49	78.96	1255.84	-247.53	85.00	644.19
3.02000	-2046.56	243.08	16.70	-2166.20	240.04	0.03	-3619.59	417.57	1107.08	-3630.50	343.75	989.50	-2365.45	29.87	92.48	-2393.01	40.09	103.87	-1528.81	41.02	175.61	-1783.25	70.90	224.25	-2295.86	188.48	1379.49	0.00	0.00	0.00	-2204.91	144.83	1725.73	-2156.29	256.48	1717.72	-1416.93	-111.20	1556.37	-2461.31	-52.89	1737.65	657.68	-259.33	78.99	1256.62	-247.10	85.46	645.36
3.03000	-2056.40	241.53	15.19	-2150.80	241.64	3.18	-3609.28	416.98	1107.77	-3616.97	343.29	990.82	-2353.66	30.20	91.13	-2362.61	40.50	106.71	-1528.81	41.02	175.61	-1783.25	70.90	224.25	-2277.19	188.43	1380.82	0.00	0.00	0.00	-2179.33	145.57	1723.71	-2145.13	258.29	1716.80	-1421.30	-111.99	1561.16	-2451.18	-53.84	1737.75	657.12	-259.63	78.76	1256.55	-246.90	85.32	644.42
3.04000	-2073.10	240.34	11.62	-2123.67	237.56	6.74	-3598.76	416.35	1108.31	-3603.25	342.82	992.02	-2263.54	28.08	109.21	-2332.19	41.06	108.08	-1528.81	41.02	175.61	-1783.25	70.90	224.25	-2260.84	191.20	1380.89	0.00	0.00	0.00	-2157.56	146.93	1723.22	-2150.29	259.27	1717.49	-1425.58	-112.76	1565.91	-2441.03	-54.78	1737.86	657.51	-259.45	78.95	1256.37	-247.37	85.21	644.85
3.05000	-2113.19	239.88	1.78	-2154.98	240.52	-0.32	-3588.03	415.70	1108.69	-3589.36	342.33	993.08	-2253.89	30.41	107.45	-2283.99	40.79	114.09	-1528.81	41.02	175.61	-1783.25	70.90	224.25	-2252.23	192.73	1380.32	0.00	0.00	0.00	-2153.13	147.85	1722.73	-2142.47	258.11	1717.65	-1429.75	-113.52	1570.63	-2430.84	-55.70	1737.96	657.24	-259.25	78.71	1256.35	-246.97	85.59	645.10
3.06000	-2073.20	239.08	11.99	-2158.41	237.34	3.15	-3577.09	415.02	1108.93	-3575.28	341.82	994.00	-2214.41	33.17	118.67	-2239.62	40.31	120.28	-1528.81	41.02	175.61	-1783.25	70.90	224.25	-2244.38	194.79	1381.40	0.00	0.00	0.00	-2142.30	147.39	1722.85	-2115.88	260.24	1716.22	-1433.81	-114.26	1575.30	-2420.62	-56.59	1738.07	656.55	-259.77	78.34	1255.90	-247.16	85.31	644.04
3.07000	-2068.49	238.32	13.35	-2152.29	236.53	2.04	-3565.94	414.32	1109.01	-3561.02	341.29	994.79	-2139.06	32.64	133.90	-2202.95	41.06	125.66	-1528.81	41.02	175.61	-1783.25	70.90	224.25	-2232.15	195.48	1380.57	0.00	0.00	0.00	-2140.58	147.53	1722.28	-2114.27	260.02	1716.92	-1437.77	-114.98	1579.95	-2410.38	-57.47	1738.17	656.78	-260.17	78.38	1256.55	-247.83	85.30	644.93
3.08000	-2064.33	238.03	14.26	-2121.63	238.79	10.54	-3554.57	413.58	1108.94	-3546.58	340.75	995.45	-2134.39	31.65	132.39	-2155.57	40.77	132.66	-1528.81	41.02	175.61	-1783.25	70.90	224.25	-2226.04	196.82	1379.56	0.00	0.00	0.00	-2135.83	148.00	1720.81	-2132.41	259.78	1717.87	-1441.63	-115.69	1584.55	-2400.10	-58.32	1738.28	657.17	-260.05	78.57	1256.71	-247.00	85.57	643.84
3.09000	-2060.37	238.20	14.85	-2123.93	241.09	8.39	-3542.98	412.82	1108.71	-3531.96	340.19	995.97	-2066.62	33.47	145.24	-2097.95	41.46	141.77	-1528.81	41.02	175.61	-1783.25	70.90	224.25	-2229.88	196.73	1379.62	0.00	0.00	0.00	-2102.11	148.80	1719.60	-2108.39	260.18	1716.98	-1445.38	-116.38	1589.12	-2389.79	-59.15	1738.39	657.74	-259.88	78.81	1256.49	-246.97	85.42	644.20
3.10000	-2056.23	238.80	15.25	-2151.17	239.80	-1.10	-3531.18	412.04	1108.32	-3517.15	339.62	996.34	-1998.87	32.33	158.75	-2074.26	41.51	145.40	-1528.81	41.02	175.61	-1783.25	70.90	224.25	-2207.41	195.26	1379.40	0.00	0.00	0.00	-2089.08	150.75	1718.81	-2085.85	260.62	1714.31	-1449.02	-117.06	1593.65	-2379.45	-59.95	1738.50	657.04	-259.95	78.55	1256.18	-247.03	85.21	644.52
3.11000	-2051.55	239.81	15.60	-2152.81	242.42	1.77	-3519.15	411.22	1107.77	-3502.15	339.02	996.58	-1977.67	28.75	162.48	-2036.68	40.14	153.36	-1528.81	41.02	175.61	-1783.25	70.90	224.25	-2187.05	196.98	1378.45	0.00	0.00	0.00	-2104.76	149.80	1719.36	-2069.31	259.85	1713.69	-1452.56	-117.72	1598.14	-2369.08	-60.74	1738.61	658.25	-259.54	78.68	1255.67	-247.27	85.02	644.35
3.12000	-2045.92	241.22	16.02	-2137.68	241.69	4.85	-3506.91	410.38	1107.06	-3486.97	338.41	996.68	-1931.80	28.00	172.71	-1975.23	42.32	164.55	-1528.81	41.02	175.61	-1783.25	70.90	224.25	-2199.08	197.80	1378.46	0.00	0.00	0.00	-2077.03	149.19	1717.88	-2051.66	271.81	1726.97	-1455.99	-118.36	1602.60	-2358.68	-61.50	1738.73	656.64	-259.97	78.24	1255.15	-247.10	85.17	643.91
3.13000	-2027.33	239.82	20.54	-2143.10	242.32	1.48	-3494.44	409.51	1106.20	-3471.60	337.78	996.63	-1906.36	29.87	181.40	-1961.86	39.63	167.83	-1528.81	41.02	175.61	-1783.25	70.90	224.25	-2190.53	197.83	1377.56	0.00	0.00	0.00	-2075.18	149.56	1717.14	-2051.70	274.79	1729.59	-1459.31	-118.99	1607.01	-2348.25	-62.24	1738.84	657.19	-259.89	78.48	1255.92	-247.03	85.39	644.79
3.14000	-2055.00	245.52	11.74	-2093.28	241.43	12.17	-3481.74	408.61	1105.16	-3456.04	337.13	996.44	-1891.78	33.03	189.56	-1909.76	41.28	180.34	-1528.81	41.02	175.61	-1783.25	70.90	224.25	-2183.71	198.27	1377.56	0.00	0.00	0.00	-2062.72	149.27	1716.00	-2039.28	274.93	1728.40	-1462.51	-119.60	1611.39	-2337.79	-62.96	1738.95	657.74	-259.61	78.89	1255.83	-247.31	85.17	644.62
3.15000	-2027.63	245.49	18.04	-2119.37	240.79	6.58	-3468.82	407.68	1103.96	-3440.30	336.47	996.10	-1878.44	36.19	198.21	-1865.48	41.33	188.97	-1528.81	41.02	175.61	-1783.25	70.90	224.25	-2175.46	198.12	1377.79	0.00	0.00	0.00	-2032.12	149.53	1713.33	-2023.92	275.56	1726.41	-1465.61	-120.19	1615.73	-2327.30	-63.65	1739.07	656.88	-260.21	78.45	1256.74	-247.68	85.11	643.61
3.16000	-2031.50	247.35	17.49	-2161.83	243.58	-1.21	-3455.67	406.72	1102.60	-3424.36	335.79	995.62	-1856.77	38.02	208.39	-1823.10	41.32	197.64	-1528.81	41.02	175.61	-1783.25	70.90	224.25	-2152.97	198.91	1377.12	0.00	0.00	0.00	-2031.24	149.24	1713.44	-2003.99	275.37	1725.41	-1468.60	-120.76	1620.03	-2316.77	-64.32	1739.19	656.35	-259.39	78.59	1256.65	-247.18	85.23	645.37
3.17000	-2090.04	247.83	3.22	-2127.66	243.49	4.90	-3442.30	405.74	1101.07	-3408.24	335.08	994.98	-1817.20	37.21	221.10	-1782.61	41.24	206.31	-1528.81	41.02	175.61	-1783.25	70.90	224.25	-2146.13	196.78	1375.17	0.00	0.00	0.00	-2027.02	148.55	1712.02	-2000.95	275.57	1725.34	-1471.47	-121.32	1624.29	-2306.21	-64.97	1739.31	657.16	-259.64	78.52	1255.48	-247.37	85.06	644.93
3.18000	-2058.99	247.36	10.15	-2146.95	242.64	0.67	-3428.68	404.72	1099.36	-3391.92	334.36	994.20	-1772.38	34.48	234.08	-1743.95	41.11	214.93	-1528.81	41.02	175.61	-1783.25	70.90	224.25	-2133.65	197.63	1374.61	0.00	0.00	0.00	-2017.77	148.73	1710.74	-2005.52	275.88	1725.13	-1474.23	-121.86	1628.50	-2295.63	-65.59	1739.43	656.97	-260.19	78.25	1255.32	-247.29	85.25	645.01
3.19000	-2033.97	245.00	14.12	-2107.68	242.88	7.62	-3414.84	403.68	1097.49	-3375.41	333.63	993.26	-1739.56	34.03	242.36	-1707.10	40.92	223.44	-1528.81	41.02	175.61	-1783.25	70.90	224.25	-2123.93	197.93	1374.33	0.00	0.00	0.00	-2018.30	148.22	1710.71	-1988.80	274.32	1723.51	-1476.88	-122.39	1632.68	-2285.01	-66.19	1739.55	657.27	-259.78	78.53	1255.88	-247.22	85.20	645.14
3.20000	-2053.31	247.09	8.82	-2094.44	242.19	8.26	-3400.76	402.61	1095.44	-3358.71	332.87	992.17	-1706.92	31.63	251.31	-1672.01	40.67	231.81	-1528.81	41.02	175.61	-1783.25	70.90	224.25	-2111.87	195.54	1374.36	0.00	0.00	0.00	-1996.75	148.14	1708.28	-1965.06	274.56	1721.13	-1479.41	-122.89	1636.82	-2274.36	-66.76	1739.68	657.58	-260.08	78.53	1256.24	-247.49	85.24	645.23
3.21000	-2075.95	246.96	4.06	-2142.20	240.56	-0.10	-3386.44	401.51	1093.22	-3341.81	332.09	990.93	-1672.82	27.13	260.78	-1638.65	40.36	239.97	-1528.81	41.02	175.61	-1783.25	70.90	224.25	-2109.42	195.38	1372.83	0.00	0.00	0.00	-2001.60	146.35	1707.26	-1963.14	272.91	1719.99	-1481.83	-123.38	1640.91	-2263.68	-67.31	1739.80	657.51	-259.66	78.64	1256.18	-246.92	85.32	644.32
3.22000	-2115.41	248.44	-4.41	-2159.39	244.22	-2.55	-3371.89	400.37	1090.83	-3324.72	331.30	989.53	-1641.12	24.32	269.58	-1606.99	40.00	247.89	-1528.81	41.02	175.61	-1783.25	70.90	224.25	-2101.72	193.61	1372.50	0.00	0.00	0.00	-1990.68	146.34	1706.29	-1949.98	272.09	1718.97	-1484.13	-123.85	1644.97	-2252.96	-67.83	1739.93	657.41	-259.62	78.84	1255.93	-247.03	85.11	644.07
3.23000	-2071.18	246.65	4.28	-2135.00	241.88	-0.50	-3357.09	399.21	1088.26	-3307.44	330.48	987.97	-1612.57	23.43	276.84	-1576.99	39.58	255.52	-1528.81	41.02	175.61	-1783.25	70.90	224.25	-2109.26	194.18	1371.74	0.00	0.00	0.00	-1991.96	144.97	1705.58	-1937.05	271.48	1717.79	-1486.31	-124.30	1648.98	-2242.22	-68.33	1740.06	658.24	-259.43	79.11	1255.43	-247.34	84.92	644.02
3.24000	-2038.67	247.61	12.97	-2135.86	243.22	1.59	-3342.06	398.02	1085.50	-3289.96	329.65	986.26	-1585.45	23.02	283.44	-1548.61	39.10	262.80	-1528.81	41.02	175.61	-1783.22	70.90	224.25	-2082.79	192.51	1371.51	0.00	0.00	0.00	-1949.22	162.10	1724.12	-1927.66	269.86	1716.27	-1488.38	-124.74	1652.95	-2231.44	-68.80	1740.19	657.34	-259.42	78.55	1255.62	-246.79	85.22	642.86
3.25000	-2084.65	246.70	1.97	-2103.38	244.44	8.75	-3326.78	396.80	1082.57	-3272.28	328.80	984.38	-1551.95	21.32	292.73	-1521.81	38.57	269.69	-1528.81	41.02	175.61	-1755.24	70.85	223.39	-2068.86	192.00	1370.82	0.00	0.00	0.00	-1933.21	164.32	1726.78	-1920.73	268.65	1715.33	-1490.33	-125.15	1656.88	-2220.63	-69.25	1740.32	656.48	-259.57	78.41	1255.29	-246.89	84.99	644.56
3.26000	-2084.92	246.89	2.35	-2120.84	242.46	4.01	-3311.25	395.54	1079.46	-3254.40	327.93	982.35	-1520.79	19.77	301.28	-1496.57	37.97	276.14	-1528.81	41.02	175.61	-1727.04	68.68	222.94	-2073.81	190.10	1369.90	0.00	0.00	0.00	-1919.76	162.86	1725.22	-1916.95	268.39	1714.45	-1492.15	-125.55	1660.76	-2209.79	-69.67	1740.46	657.17	-260.17	78.46	1255.65	-246.78	85.30	644.32
3.27000	-2098.71	247.66	-0.54	-2139.50	243.95	-0.91	-3295.48	394.26	1076.17	-3236.33	327.04	980.14	-1491.86	18.37	309.04	-1472.84	37.33	282.10	-1528.81	41.02	175.61	-1699.94	65.21	223.25	-2052.43	190.16	1369.11	0.00	0.00	0.00	-1913.15	161.57	1724.04	-1909.00	265.66	1713.71	-1493.86	-125.93	1664.60	-2198.91	-70.06	1740.60	657.91	-259.17	78.97	1255.49	-246.80	85.13	644.40
3.28000	-2111.35	246.72	-4.79	-2137.88	243.53	1.27	-3279.45	392.95	1072.69	-3218.06	326.13	977.78	-1465.10	17.09	315.97	-1450.59	36.63	287.52	-1528.81	41.02	175.61	-1673.51	61.17	223.32	-2043.05	189.39	1367.80	0.00	0.00	0.00	-1901.62	159.32	1722.19	-1896.18	263.30	1712.01	-1495.45	-126.29	1668.40	-2188.00	-70.43	1740.73	657.49	-259.09	78.69	1255.71	-247.19	85.21	644.19
3.29000	-2027.95	246.04	13.48	-2126.48	242.41	3.02	-3263.18	391.60	1069.03	-3199.58	325.20	975.25	-1440.41	15.93	322.01	-1429.78	35.87	292.36	-1528.81	41.02	175.61	-1650.97	58.22	222.38	-2044.24	187.31	1366.02	0.00	0.00	0.00	-1889.50	157.18	1720.66	-1879.54	260.02	1710.45	-1496.92	-126.63	1672.16	-2177.07	-70.78	1740.87	656.90	-259.94	78.53	1255.26	-246.89	85.17	643.46
3.30000	-2105.99	246.43	-1.34	-2156.40	245.32	-4.02	-3246.66	390.22	1065.17	-3180.91	324.25	972.55	-1417.71	14.87	327.12	-1410.37	35.06	296.57	-1528.81	41.02	175.61	-1627.07	52.31	222.51	-2033.83	185.02	1365.28	0.00	0.00	0.00	-1881.02	154.74	1718.91	-1875.18	258.71	1708.40	-1498.26	-126.96	1675.86	-2166.09	-71.09	1741.02	658.42	-259.62	79.06	1256.45	-246.91	85.37	644.63
3.31000	-2079.87	248.95	5.35	-2126.92	243.92	1.73	-3229.88	388.82	1061.13	-3162.03	323.28	969.69	-1396.90	13.90	331.25	-1392.34	34.20	300.09	-1528.81	41.02	175.61	-1607.06	48.24	221.71	-2011.97	185.23	1364.02	0.00	0.00	0.00	-1872.02	151.92	1717.03	-1864.01	255.15	1706.35	-1499.48	-127.26	1679.53	-2155.09	-71.38	1741.16	658.39	-259.47	78.89	1256.78	-247.66	85.29	645.08
3.32000	-2067.41	251.14	6.30	-2097.74	243.80	6.66	-3212.84	387.38	1056.90	-3142.96	322.29	966.65	-1377.91	13.01	334.35	-1375.64	33.28	302.89	-1528.81	41.02	175.61	-1587.88	43.25	221.11	-1985.80	182.64	1362.64	0.00	0.00	0.00	-1858.86	149.57	1715.27	-1852.42	253.32	1704.84	-1500.58	-127.55	1683.15	-2144.05	-71.64	1741.31	657.25	-259.43	78.83	1256.00	-247.19	85.24	644.51
3.33000	-2059.22	247.55	8.59	-2142.91	243.76	-1.30	-3195.55	385.91	1052.48	-3123.67	321.28	963.44	-1360.64	12.17	336.37	-1360.23	32.31	304.91	-1528.79	41.01	175.61	-1567.78	35.25	221.04	-1981.47	197.69	1377.66	0.00	0.00	0.00	-1852.26	146.90	1713.16	-1844.76	250.46	1702.78	-1501.55	-127.82	1686.72	-2132.98	-71.88	1741.45	657.76	-260.04	78.54	1255.14	-247.02	85.22	644.50
3.34000	-2094.58	250.82	-1.11	-2127.65	245.74	1.23	-3178.00	384.40	1047.87	-3104.19	320.25	960.06	-1345.01	11.39	337.26	-1346.09	31.29	306.10	-1511.46	36.49	173.69	-1552.43	32.26	218.49	-1968.15	199.40	1378.45	0.00	0.00	0.00	-1844.04	143.67	1710.54	-1846.90	247.58	1701.45	-1502.40	-128.06	1690.25	-2121.88	-72.08	1741.61	657.08	-259.68	78.73	1255.83	-247.06	85.22	643.90
3.35000	-2059.79	248.51	7.65	-2105.72	245.18	5.94	-3160.19	382.87	1043.06	-3084.50	319.19	956.51	-1330.92	10.64	336.97	-1333.17	30.22	306.41	-1494.24	30.81	172.46	-1535.31	26.31	216.83	-1964.67	196.62	1376.52	0.00	0.00	0.00	-1833.89	140.66	1708.40	-1834.80	244.59	1698.85	-1503.12	-128.29	1693.73	-2110.74	-72.26	1741.76	657.54	-259.63	78.84	1256.14	-247.03	85.12	644.21
3.36000	-2091.71	249.15	-0.03	-2131.83	242.74	1.58	-3142.12	381.30	1038.05	-3064.60	318.12	952.78	-1318.31	9.91	335.46	-1321.44	29.09	305.80	-1480.38	28.56	168.99	-1520.78	21.99	214.30	-1954.82	194.99	1374.46	0.00	0.00	0.00	-1821.03	137.13	1705.51	-1824.90	240.66	1695.82	-1503.71	-128.50	1697.17	-2099.58	-72.41	1741.91	656.89	-259.12	78.63	1255.76	-247.65	84.92	643.30
3.37000	-2083.87	247.66	1.62	-2128.78	243.43	2.01	-3123.79	379.70	1032.85	-3044.50	317.03	948.87	-1307.06	9.19	332.68	-1310.86	27.91	304.23	-1468.14	25.07	165.12	-1508.63	19.03	210.16	-1949.81	193.25	1372.39	0.00	0.00	0.00	-1810.69	134.47	1702.87	-1814.69	238.72	1693.59	-1504.18	-128.69	1700.56	-2088.37	-72.53	1742.07	657.50	-259.34	78.79	1256.01	-247.54	85.15	644.21
3.38000	-2046.69	249.31	10.79	-2110.80	242.91	4.22	-3105.18	378.07	1027.45	-3024.19	315.92	944.78	-1297.11	8.47	328.57	-1301.39	26.68	301.63	-1454.84	19.51	161.48	-1497.78	16.37	205.24	-1935.69	192.23	1370.42	0.00	0.00	0.00	-1807.04	130.87	1700.30	-1799.12	236.06	1690.86	-1504.52	-128.86	1703.90	-2077.14	-72.63	1742.23	658.12	-259.48	78.91	1256.17	-246.74	85.42	644.84
3.39000	-2108.02	247.03	-3.90	-2138.10	242.47	-0.80	-3086.31	376.40	1021.85	-3003.68	314.78	940.51	-1288.35	7.72	323.09	-1293.01	25.40	297.96	-1445.68	17.55	155.36	-1486.90	12.52	200.24	-1927.63	191.05	1368.07	0.00	0.00	0.00	-1790.22	127.24	1696.96	-1786.35	232.43	1688.19	-1504.72	-129.01	1707.20	-2065.87	-72.69	1742.39	657.62	-259.05	78.75	1256.18	-247.32	85.34	644.70
3.40000	-2103.82	249.18	-3.99	-2092.39	243.87	7.12	-3067.18	374.70	1016.04	-2982.95	313.63	936.07	-1280.71	6.95	316.19	-1285.67	24.07	293.18	-1437.59	15.45	148.89	-1477.60	9.18	194.44	-1916.88	188.45	1366.05	0.00	0.00	0.00	-1780.05	124.07	1693.87	-1783.00	228.43	1684.90	-1504.80	-129.13	1710.44	-2054.57	-72.73	1742.55	658.02	-259.53	78.70	1255.65	-247.22	84.94	645.44
3.41000	-2073.01	249.54	3.91	-2108.09	244.76	4.81	-3047.77	372.97	1010.04	-2962.02	312.45	931.44	-1274.10	6.13	307.83	-1279.34	22.69	287.23	-1428.86	10.47	143.11	-1470.24	6.88	187.63	-1892.31	187.48	1364.00	0.00	0.00	0.00	-1768.64	120.13	1690.57	-1763.49	225.45	1681.76	-1504.75	-129.24	1713.64	-2043.23	-72.74	1742.72	657.83	-259.53	78.64	1255.41	-246.99	84.90	645.13
3.42000	-2075.61	247.50	2.20	-2138.31	243.42	-0.46	-3028.09	371.21	1003.83	-2940.87	311.26	926.62	-1268.43	5.25	297.94	-1273.98	21.26	280.07	-1424.56	9.42	135.20	-1463.81	4.69	179.97	-1887.18	185.87	1361.86	0.00	0.00	0.00	-1757.92	116.28	1687.57	-1760.11	220.60	1678.89	-1504.56	-129.33	1716.80	-2031.86	-72.71	1742.89	657.16	-259.59	78.67	1255.57	-247.03	85.18	644.13
3.43000	-2074.83	247.66	4.44	-2092.40	243.76	6.28	-3008.13	369.41	997.41	-2919.51	310.04	921.62	-1263.62	4.30	286.49	-1269.56	19.78	271.64	-1420.09	7.03	127.11	-1456.65	-0.59	172.89	-1876.00	185.77	1360.28	0.00	0.00	0.00	-1741.98	112.67	1684.42	-1754.84	216.34	1676.62	-1504.25	-129.40	1719.90	-2020.46	-72.66	1743.06	657.36	-259.85	78.60	1255.68	-246.96	85.30	643.93
3.44000	-2076.22	248.13	2.50	-2094.82	243.61	7.37	-2987.90	367.57	990.78	-2897.94	308.80	916.44	-1259.56	3.26	273.42	-1266.04	18.26	261.91	-1415.80	3.01	119.50	-1452.94	-2.35	164.01	-1862.91	183.31	1357.87	0.00	0.00	0.00	-1736.31	108.70	1681.84	-1734.02	213.69	1673.81	-1503.80	-129.45	1722.95	-2009.02	-72.58	1743.23	657.85	-259.66	78.67	1256.20	-246.88	85.43	644.81
3.45000	-2077.17	246.67	0.82	-2101.32	243.03	5.28	-2967.39	365.71	983.95	-2876.16	307.54	911.06	-1256.19	2.13	258.70	-1263.37	16.68	250.82	-1414.68	1.68	110.12	-1451.28	-2.81	154.24	-1846.71	181.47	1355.78	0.00	0.00	0.00	-1721.60	105.34	1679.11	-1716.16	208.31	1671.53	-1503.21	-129.48	1725.95	-1997.55	-72.47	1743.41	657.15	-260.00	78.40	1256.03	-247.04	85.45	645.64
3.46000	-2057.09	248.40	6.13	-2136.78	244.41	-0.66	-2946.60	363.81	976.90	-2854.16	306.25	905.50	-1252.32	3.68	244.42	-1261.54	15.06	238.32	-1414.45	0.10	100.46	-1451.32	-2.67	144.32	-1834.08	180.41	1353.85	0.00	0.00	0.00	-1707.87	100.96	1676.57	-1706.53	203.24	1669.45	-1502.50	-129.48	1728.91	-1986.05	-72.32	1743.59	656.87	-260.16	78.56	1255.30	-247.49	85.06	645.14
3.47000	-2062.20	246.95	5.69	-2126.77	244.63	-0.29	-2925.53	361.87	969.65	-2831.95	304.95	899.74	-1247.10	1.18	230.93	-1260.50	13.39	224.37	-1413.47	-3.86	91.35	-1451.02	-3.97	134.55	-1824.54	177.72	1351.70	0.00	0.00	0.00	-1697.62	96.54	1674.23	-1694.51	200.14	1667.23	-1501.64	-129.47	1731.81	-1974.51	-72.15	1743.77	656.93	-259.42	78.43	1255.52	-247.43	85.11	644.41
3.48000	-2100.08	248.83	-3.66	-2132.08	244.88	-0.69	-2904.18	359.90	962.18	-2809.53	303.62	893.79	-1246.50	3.52	215.11	-1260.21	11.67	208.92	-1412.44	-7.79	83.12	-1449.72	-7.27	126.19	-1802.63	175.01	1348.92	0.00	0.00	0.00	-1680.07	92.42	1671.92	-1680.13	195.62	1664.75	-1500.65	-129.43	1734.67	-1962.93	-71.95	1743.95	656.76	-259.73	78.23	1255.91	-246.81	85.20	644.59
3.49000	-2076.12	249.61	0.99	-2117.55	244.23	1.36	-2882.55	357.90	954.49	-2786.89	302.27	887.65	-1241.92	-0.14	203.07	-1260.64	9.90	191.91	-1413.50	-11.90	73.33	-1449.40	-9.94	117.34	-1795.95	172.38	1346.79	0.00	0.00	0.00	-1670.02	88.07	1670.26	-1671.55	192.11	1663.98	-1499.52	-129.38	1737.47	-1951.33	-71.71	1744.14	655.91	-259.69	78.16	1255.62	-247.29	85.07	646.16
3.50000	-2062.92	248.56	4.62	-2116.06	245.01	1.98	-2860.63	355.86	946.59	-2764.03	300.90	881.31	-1239.38	0.75	189.53	-1261.75	8.09	173.31	-1414.89	-16.10	62.06	-1451.17	-10.77	107.65	-1781.37	171.30	1344.75	0.00	0.00	0.00	-1651.16	83.50	1668.50	-1654.53	187.86	1662.61	-1498.26	-129.30	1740.22	-1939.69	-71.45	1744.32	656.53	-259.42	78.56	1256.09	-247.18	85.24	645.19
3.51000	-2050.28	247.65	8.21	-2129.26	244.59	-2.10	-2838.42	353.79	938.47	-2740.95	299.51	874.77	-1240.18	-1.00	173.72	-1263.51	6.24	153.06	-1418.32	-17.99	50.50	-1450.89	-14.91	99.50	-1770.23	167.08	1342.79	0.00	0.00	0.00	-1640.63	79.14	1667.40	-1647.45	183.94	1661.68	-1496.85	-129.20	1742.92	-1928.01	-71.15	1744.52	656.37	-259.52	78.52	1254.92	-247.32	84.99	645.35
3.52000	-2080.80	248.13	1.34	-2109.45	243.81	3.07	-2815.92	351.68	930.13	-2717.66	298.09	868.04	-1241.54	-4.81	158.92	-1265.10	5.59	138.48	-1424.39	-16.26	37.42	-1450.19	-18.38	89.98	-1749.75	162.70	1340.52	0.00	0.00	0.00	-1627.50	74.59	1666.27	-1637.98	179.03	1661.50	-1495.31	-129.08	1745.57	-1916.30	-70.82	1744.71	658.17	-259.89	78.66	1256.22	-247.40	85.30	644.48
3.53000	-2088.63	249.14	-0.54	-2126.47	245.74	-1.39	-2793.13	349.53	921.57	-2694.15	296.65	861.11	-1243.88	-6.50	144.70	-1266.04	3.12	125.47	-1426.42	-18.68	26.74	-1447.14	-20.15	85.84	-1736.13	159.53	1338.30	0.00	0.00	0.00	-1612.33	70.37	1665.31	-1600.06	176.33	1666.67	-1493.63	-128.94	1748.16	-1904.55	-70.46	1744.91	657.93	-259.34	78.70	1256.32	-247.46	85.22	644.33
3.54000	-2071.09	249.23	2.93	-2128.81	245.65	-3.30	-2770.05	347.35	912.79	-2670.41	295.19	853.97	-1238.98	-12.75	133.62	-1259.21	-1.77	114.04	-1422.97	-18.49	24.20	-1442.19	-20.89	84.77	-1720.27	155.12	1336.36	0.00	0.00	0.00	-1597.41	65.67	1664.66	-1583.45	171.96	1667.86	-1491.80	-128.78	1750.71	-1892.77	-70.06	1745.11	657.22	-259.75	78.69	1255.46	-247.51	85.11	643.60
3.55000	-2092.18	247.97	-2.01	-2114.47	244.35	0.91	-2746.67	345.14	903.78	-2646.46	293.71	846.64	-1217.04	-22.07	114.17	-1245.21	-7.65	100.52	-1419.59	-17.18	24.09	-1435.76	-21.28	84.46	-1695.65	151.53	1334.72	0.00	0.00	0.00	-1579.30	60.54	1663.94	-1569.72	167.62	1667.61	-1489.84	-128.59	1753.20	-1880.96	-69.64	1745.31	657.24	-259.12	78.94	1255.70	-247.09	85.18	644.09
3.56000	-2075.70	249.50	1.87	-2121.91	245.03	-0.86	-2723.00	342.89	894.55	-2622.28	292.20	839.09	-1204.19	-25.75	97.23	-1234.15	-11.26	84.54	-1415.89	-16.58	26.00	-1428.28	-21.99	82.60	-1695.29	147.56	1333.70	0.00	0.00	0.00	-1564.68	56.20	1664.35	-1555.59	162.63	1668.21	-1487.73	-128.38	1755.64	-1869.11	-69.18	1745.52	658.43	-259.39	79.16	1255.52	-247.56	85.06	643.84
3.57000	-2080.97	248.56	0.77	-2129.59	244.79	-1.56	-2699.03	340.60	885.09	-2597.88	290.67	831.35	-1195.57	-25.14	83.22	-1231.05	-13.62	67.50	-1413.22	-17.29	26.02	-1423.45	-21.23	78.86	-1670.88	142.56	1334.11	0.00	0.00	0.00	-1547.15	51.17	1665.32	-1536.33	158.54	1668.92	-1485.48	-128.15	1758.02	-1857.22	-68.69	1745.72	657.78	-259.83	78.77	1256.11	-247.67	85.28	645.01
3.58000	-2079.63	249.52	0.61	-2130.70	244.41	-3.34	-2674.76	338.28	875.40	-2573.26	289.12	823.40	-1200.59	-28.39	64.06	-1229.47	-15.26	55.52	-1412.39	-17.62	25.22	-1417.36	-24.97	79.53	-1655.28	138.26	1334.72	0.00	0.00	0.00	-1528.25	46.49	1666.42	-1518.96	154.45	1669.99	-1483.08	-127.90	1760.35	-1845.30	-68.16	1745.94	657.50	-259.33	78.62	1256.01	-247.45	85.32	644.27
3.59000	-2085.00	249.21	0.12	-2105.05	243.84	2.56	-2650.19	335.92	865.49	-2548.42	287.54	815.23	-1196.00	-28.79	54.14	-1224.18	-15.47	48.67	-1412.22	-16.42	24.94	-1415.35	-23.88	78.87	-1632.11	131.75	1341.06	0.00	0.00	0.00	-1512.52	41.86	1667.75	-1502.85	149.73	1671.23	-1480.54	-127.63	1762.63	-1833.35	-67.61	1746.15	656.98	-259.26	78.78	1256.08	-247.44	85.17	645.12
3.60000	-2077.29	250.04	1.04	-2119.13	242.65	0.35	-2625.32	333.52	855.34	-2523.34	285.94	806.86	-1178.11	-27.07	50.58	-1227.19	-14.62	42.97	-1411.27	-16.59	25.60	-1415.70	-20.96	77.57	-1619.03	125.19	1343.59	0.00	0.00	0.00	-1495.71	37.24	1669.62	-1485.38	144.99	1672.67	-1477.85	-127.33	1764.85	-1821.36	-67.01	1746.37	657.17	-259.23	78.73	1256.19	-246.70	85.52	644.83
3.61000	-2081.61	250.11	-0.40	-2129.45	241.83	-2.43	-2600.14	331.08	844.96	-2498.05	284.32	798.28	-1183.92	-25.21	46.99	-1223.04	-13.23	41.19	-1410.67	-17.27	25.70	-1414.09	-22.12	78.33	-1602.17	120.42	1345.73	0.00	0.00	0.00	-1478.50	32.26	1671.62	-1469.57	138.61	1673.43	-1475.02	-127.02	1767.02	-1809.33	-66.39	1746.59	657.08	-259.84	78.48	1256.15	-246.89	85.31	645.31
3.62000	-2081.95	250.41	0.70	-2125.12	243.34	-2.21	-2574.66	328.61	834.34	-2472.52	282.67	789.49	-1193.39	-27.31	43.52	-1222.38	-14.15	40.97	-1410.81	-17.29	25.63	-1413.14	-22.23	78.40	-1588.19	114.33	1347.16	0.00	0.00	0.00	-1462.53	27.81	1674.35	-1452.95	134.15	1675.21	-1472.04	-126.67	1769.13	-1797.27	-65.73	1746.81	657.42	-260.10	78.57	1256.31	-247.26	85.44	644.51
3.63000	-2086.55	250.76	-0.77	-2111.21	242.13	1.30	-2548.87	326.10	823.49	-2446.77	281.00	780.48	-1184.06	-27.29	44.94	-1220.60	-13.95	40.64	-1410.93	-17.19	25.37	-1413.04	-22.82	78.44	-1575.02	108.19	1348.79	0.00	0.00	0.00	-1444.55	24.24	1677.11	-1440.54	129.74	1677.65	-1468.92	-126.31	1771.18	-1785.17	-65.04	1747.04	656.74	-260.14	78.34	1256.39	-246.95	85.67	644.30
3.64000	-2091.64	253.83	-2.37	-2125.71	243.82	-2.40	-2522.77	323.56	812.41	-2420.80	279.30	771.26	-1187.27	-27.84	43.80	-1218.20	-13.67	40.62	-1410.67	-17.91	25.22	-1413.62	-23.31	78.53	-1562.60	104.07	1350.52	0.00	0.00	0.00	-1428.93	19.75	1679.77	-1422.17	124.95	1679.95	-1465.64	-125.92	1773.18	-1773.04	-64.31	1747.27	657.27	-259.82	78.64	1256.20	-247.43	85.29	644.61
3.65000	-2097.19	260.79	-4.73	-2129.43	243.27	-3.29	-2496.35	320.98	801.08	-2394.59	277.58	761.82	-1187.51	-27.76	44.18	-1220.61	-13.59	40.44	-1411.74	-17.56	24.73	-1414.69	-23.18	78.75	-1552.47	99.44	1354.69	0.00	0.00	0.00	-1413.31	15.35	1682.30	-1409.27	120.18	1682.44	-1462.21	-125.51	1775.13	-1760.87	-63.55	1747.50	658.25	-259.10	79.00	1255.77	-247.20	85.54	644.70
3.66000	-2101.13	269.41	-6.67	-2088.16	241.96	5.61	-2469.63	318.35	789.52	-2368.15	275.84	752.16	-1187.52	-26.81	43.34	-1220.33	-13.13	40.26	-1412.37	-16.69	23.87	-1415.33	-22.86	78.91	-1532.32	92.72	1358.86	0.00	0.00	0.00	-1399.29	11.01	1685.07	-1393.42	115.72	1685.21	-1458.64	-125.08	1777.01	-1748.66	-62.75	1747.74	656.05	-259.55	78.21	1255.69	-247.44	85.41	646.40
3.67000	-2101.39	277.47	-7.00	-2083.02	242.81	8.27	-2442.59	315.70	777.71	-2341.48	274.08	742.28	-1183.75	-25.39	44.91	-1225.26	-13.11	39.30	-1411.08	-18.18	24.34	-1415.21	-23.45	79.29	-1524.18	87.16	1362.77	0.00	0.00	0.00	-1386.35	6.77	1688.02	-1381.87	111.35	1687.89	-1454.91	-124.62	1778.85	-1736.42	-61.92	1747.98	657.81	-259.67	78.69	1256.46	-247.38	85.35	644.59
3.68000	-2095.90	282.74	-4.55	-2080.20	242.38	13.29	-2415.23	313.00	765.66	-2314.59	272.28	732.19	-1188.66	-26.99	43.16	-1216.99	-12.10	40.86	-1411.91	-17.48	23.94	-1414.72	-24.26	79.53	-1508.46	82.46	1366.59	0.00	0.00	0.00	-1370.76	2.79	1690.77	-1370.74	106.66	1690.98	-1451.03	-124.14	1780.62	-1724.15	-61.05	1748.22	657.50	-259.70	78.61	1256.28	-247.58	85.36	644.20
3.69000	-2082.60	282.99	1.88	-2071.63	244.25	20.03	-2387.56	310.26	753.37	-2287.46	270.47	721.87	-1185.69	-26.29	44.85	-1218.36	-12.97	41.08	-1410.93	-18.90	24.40	-1415.66	-23.55	79.21	-1494.25	78.12	1369.94	0.00	0.00	0.00	-1356.67	-1.42	1693.66	-1354.76	102.60	1693.45	-1447.00	-123.64	1782.33	-1711.83	-60.15	1748.47	657.11	-259.62	78.70	1255.55	-247.59	85.12	645.45
3.70000	-2059.42	276.00	13.46	-2069.21	241.06	26.43	-2359.56	307.49	740.83	-2260.09	268.63	711.32	-1187.66	-26.51	45.23	-1223.96	-12.86	39.95	-1412.15	-17.64	23.48	-1414.64	-25.08	79.81	-1476.67	73.79	1373.11	0.00	0.00	0.00	-1343.14	-5.81	1696.39	-1340.20	98.61	1696.23	-1442.82	-123.11	1783.99	-1699.49	-59.21	1748.72	656.79	-259.55	78.58	1255.90	-247.32	85.26	644.08
3.71000	-2038.14	263.59	18.70	-2051.70	238.93	40.60	-2331.25	304.68	728.04	-2232.49	266.76	700.55	-1181.63	-26.09	46.90	-1222.06	-13.77	40.52	-1411.70	-18.61	23.88	-1415.43	-24.47	79.42	-1465.21	69.75	1376.26	0.00	0.00	0.00	-1329.13	-9.53	1699.26	-1328.67	94.67	1699.19	-1438.48	-122.56	1785.59	-1687.10	-58.24	1748.97	657.04	-259.77	78.65	1256.38	-247.12	85.36	644.06
3.72000	-2018.64	257.84	35.77	-2028.66	244.76	71.66	-2302.61	301.82	715.00	-2204.66	264.87	689.56	-1185.72	-27.49	46.03	-1225.56	-12.97	40.10	-1412.38	-17.66	23.08	-1416.00	-24.19	79.30	-1459.20	65.88	1378.71	0.00	0.00	0.00	-1316.36	-13.03	1702.01	-1316.89	91.06	1702.12	-1433.99	-121.99	1787.13	-1674.68	-57.22	1749.23	657.99	-259.90	78.65	1255.75	-247.30	84.93	644.16
3.73000	-1991.86	255.50	51.45	-2006.07	242.33	85.75	-2273.65	298.93	701.72	-2176.59	262.96	678.34	-1188.77	-25.88	45.28	-1220.12	-13.22	41.58	-1413.04	-17.38	22.99	-1416.65	-23.94	79.25	-1441.64	62.51	1381.43	0.00	0.00	0.00	-1305.32	-16.27	1704.85	-1305.27	87.74	1704.65	-1429.34	-121.39	1788.61	-1662.22	-56.18	1749.49	656.96	-259.64	78.52	1256.40	-247.05	85.29	645.18
3.74000	-1967.34	255.88	65.93	-1991.90	245.04	97.07	-2244.36	296.00	688.18	-2148.29	261.02	666.88	-1191.38	-26.47	44.84	-1222.28	-13.15	40.65	-1413.32	-17.05	22.77	-1417.44	-22.91	78.67	-1437.01	59.19	1383.98	0.00	0.00	0.00	-1293.03	-19.37	1707.70	-1292.33	85.10	1706.90	-1424.53	-120.77	1790.04	-1649.72	-55.09	1749.75	655.71	-260.20	78.07	1256.86	-246.42	85.93	644.05
3.75000	-1946.27	256.22	79.61	-1956.59	242.67	113.67	-2214.74	293.04	674.39	-2119.75	259.05	655.20	-1187.17	-25.58	45.34	-1218.49	-13.58	41.29	-1411.08	-19.87	24.34	-1417.63	-23.07	78.93	-1421.61	55.97	1386.06	0.00	0.00	0.00	-1281.73	-22.50	1710.71	-1280.21	81.53	1709.57	-1419.57	-120.12	1791.40	-1637.19	-53.97	1750.02	656.85	-259.71	78.56	1255.94	-246.83	85.39	644.50
3.76000	-1915.89	256.12	95.16	-1923.69	242.98	129.32	-2184.79	290.03	660.34	-2090.97	257.06	643.28	-1178.34	-25.92	47.21	-1219.08	-13.85	41.03	-1411.79	-19.01	24.12	-1417.27	-23.28	79.09	-1415.94	54.33	1387.90	0.00	0.00	0.00	-1271.83	-25.22	1713.68	-1269.76	78.73	1712.11	-1414.45	-119.45	1792.70	-1624.62	-52.81	1750.29	657.12	-260.07	78.56	1255.30	-247.17	84.81	644.15
3.77000	-1890.53	256.00	109.42	-1902.83	241.09	142.51	-2154.51	286.98	646.04	-2061.96	255.05	631.14	-1182.19	-26.91	45.32	-1219.71	-13.82	40.36	-1412.54	-17.93	23.76	-1417.50	-22.77	79.21	-1403.62	51.92	1389.71	0.00	0.00	0.00	-1259.37	-27.95	1716.53	-1259.23	76.12	1714.91	-1409.17	-118.76	1793.94	-1612.02	-51.62	1750.57	657.77	-259.32	79.05	1256.08	-247.34	85.19	645.77
3.78000	-1866.22	257.40	122.73	-1882.63	243.38	154.46	-2123.90	283.89	631.48	-2032.70	253.00	618.75	-1185.96	-27.66	43.46	-1214.92	-14.17	40.52	-1411.63	-18.53	24.14	-1415.12	-25.31	80.69	-1386.12	49.46	1391.59	0.00	0.00	0.00	-1249.31	-30.19	1719.22	-1249.76	73.73	1717.67	-1403.73	-118.04	1795.13	-1599.38	-50.39	1750.85	657.70	-258.84	79.16	1256.87	-247.28	85.32	644.71
3.79000	-1842.90	257.64	135.03	-1863.88	243.86	166.17	-2092.95	280.76	616.67	-2003.21	250.94	606.13	-1191.20	-27.13	40.28	-1220.00	-14.47	38.26	-1411.81	-17.94	24.14	-1415.64	-23.90	80.35	-1384.89	46.35	1393.23	0.00	0.00	0.00	-1240.12	-32.88	1721.91	-1240.13	71.93	1720.13	-1398.13	-117.29	1796.25	-1586.70	-49.12	1751.13	657.65	-259.53	78.74	1255.79	-247.75	84.97	644.01
3.80000	-1816.70	258.26	147.35	-1838.93	244.42	177.90	-2061.67	277.59	601.59	-1973.47	248.84	593.27	-1184.66	-27.34	40.45	-1220.70	-14.22	36.91	-1411.70	-17.62	24.51	-1416.68	-21.55	79.56	-1373.16	43.00	1395.01	0.00	0.00	0.00	-1229.32	-34.91	1724.58	-1233.13	69.32	1722.42	-1392.37	-116.52	1797.31	-1573.98	-47.81	1751.41	657.31	-259.27	78.77	1255.33	-247.95	85.10	644.16
3.81000	-1789.03	261.44	158.39	-1815.87	245.82	188.20	-2030.04	274.38	586.25	-1943.49	246.72	580.18	-1192.78	-27.39	37.45	-1219.55	-14.49	35.79	-1411.49	-17.55	24.60	-1415.66	-22.05	80.05	-1354.58	39.84	1396.74	0.00	0.00	0.00	-1219.04	-37.30	1727.13	-1221.52	67.09	1724.76	-1386.45	-115.73	1798.30	-1561.23	-46.46	1751.70	656.74	-258.95	78.57	1255.62	-247.36	85.19	643.92
3.82000	-1767.96	262.69	166.86	-1780.41	246.21	199.11	-1998.08	271.13	570.64	-1913.27	244.58	566.84	-1181.77	-27.21	38.16	-1221.86	-14.75	34.89	-1410.62	-18.19	25.29	-1415.29	-21.83	80.36	-1343.06	33.68	1399.60	0.00	0.00	0.00	-1209.82	-39.19	1729.66	-1214.57	65.04	1727.42	-1380.37	-114.91	1799.24	-1548.44	-45.07	1752.00	656.32	-259.30	78.45	1255.55	-247.38	85.31	644.13
3.83000	-1723.24	248.89	161.08	-1765.29	247.13	205.82	-1965.78	267.84	554.78	-1882.81	242.41	553.26	-1180.88	-26.31	37.85	-1215.65	-15.39	35.78	-1411.02	-17.68	25.21	-1414.81	-21.96	80.70	-1340.80	30.66	1401.39	0.00	0.00	0.00	-1200.29	-41.72	1732.00	-1203.69	62.82	1729.69	-1374.12	-114.06	1800.11	-1535.61	-43.65	1752.30	657.26	-259.86	78.60	1256.24	-247.02	85.37	643.35
3.84000	-1703.93	249.26	167.25	-1736.47	235.25	200.08	-1933.13	264.51	538.64	-1852.10	240.21	539.44	-1180.59	-26.19	36.97	-1217.51	-14.74	34.29	-1411.24	-17.32	25.43	-1414.47	-21.72	80.92	-1323.91	27.98	1403.20	0.00	0.00	0.00	-1189.80	-43.94	1734.40	-1197.06	60.56	1732.23	-1367.71	-113.19	1800.92	-1522.74	-42.19	1752.60	656.80	-259.81	78.33	1255.77	-247.48	85.30	644.68
3.85000	-1688.47	250.12	170.17	-1703.68	235.76	205.82	-1900.14	261.14	522.24	-1821.14	237.99	525.37	-1181.80	-25.79	36.60	-1219.49	-15.55	33.78	-1412.01	-16.10	24.87	-1414.13	-21.45	81.14	-1317.19	27.07	1405.36	0.00	0.00	0.00	-1181.14	-45.99	1736.49	-1183.98	58.01	1733.96	-1361.13	-112.30	1801.67	-1509.84	-40.68	1752.90	657.04	-259.89	78.56	1256.64	-247.33	85.43	645.25
3.86000	-1656.66	249.35	175.01	-1674.73	233.80	209.47	-1866.80	257.72	505.57	-1789.95	235.74	511.05	-1188.04	-26.44	35.15	-1221.37	-15.89	33.02	-1410.32	-17.94	26.36	-1413.78	-21.14	81.38	-1305.78	24.77	1406.72	0.00	0.00	0.00	-1172.35	-48.23	1738.65	-1175.32	55.56	1736.20	-1354.39	-111.38	1802.36	-1496.90	-39.14	1753.21	657.47	-259.60	78.76	1256.28	-246.75	85.44	645.02
3.87000	-1633.87	247.66	176.96	-1658.80	232.59	209.33	-1833.11	254.27	488.62	-1758.50	233.46	496.49	-1184.51	-27.32	35.17	-1214.10	-14.29	38.63	-1411.41	-16.33	25.51	-1413.43	-20.80	81.64	-1304.68	24.98	1404.59	0.00	0.00	0.00	-1163.65	-50.64	1740.74	-1169.70	53.93	1738.33	-1347.48	-110.43	1802.98	-1483.92	-37.56	1753.53	656.66	-259.84	78.61	1255.57	-246.77	85.33	644.36
3.88000	-1595.02	245.98	180.43	-1621.81	230.38	210.74	-1799.07	250.77	471.41	-1726.81	231.16	481.68	-1187.67	-27.55	34.54	-1219.37	-16.50	33.50	-1410.49	-17.41	26.30	-1413.07	-20.44	81.92	-1291.94	20.05	1406.38	0.00	0.00	0.00	-1155.59	-52.78	1742.73	-1160.38	52.33	1740.06	-1340.40	-109.46	1803.53	-1470.90	-35.94	1753.84	657.69	-259.54	78.91	1254.93	-247.55	85.10	643.80
3.89000	-1570.79	243.07	178.62	-1598.47	228.63	209.21	-1764.68	247.23	453.92	-1694.87	228.83	466.62	-1182.81	-27.14	35.16	-1221.99	-16.31	31.96	-1410.35	-17.43	26.66	-1412.70	-20.06	82.23	-1279.74	20.95	1405.84	0.00	0.00	0.00	-1147.55	-54.59	1744.58	-1148.54	50.17	1741.64	-1333.16	-108.46	1804.02	-1457.85	-34.28	1754.17	657.66	-260.05	78.56	1256.60	-247.41	85.46	644.20
3.90000	-1535.25	251.38	195.00	-1571.51	224.59	204.97	-1729.94	243.65	436.15	-1662.68	226.47	451.31	-1181.09	-27.19	35.02	-1220.00	-16.56	32.48	-1410.73	-16.61	26.64	-1412.32	-19.66	82.57	-1272.01	18.39	1406.59	0.00	0.00	0.00	-1138.74	-56.42	1746.23	-1139.79	48.32	1743.13	-1325.74	-107.43	1804.45	-1444.75	-32.58	1754.49	658.20	-260.66	78.53	1255.55	-247.30	85.11	644.76
3.91000	-1505.93	246.77	191.21	-1531.80	225.66	216.37	-1694.84	240.02	418.11	-1630.24	224.08	435.74	-1180.83	-27.22	34.48	-1213.47	-15.62	33.01	-1409.67	-16.79	27.43	-1411.93	-19.25	82.96	-1262.27	17.32	1407.14	0.00	0.00	0.00	-1129.45	-58.35	1747.64	-1129.14	46.50	1744.52	-1318.16	-106.38	1804.81	-1431.62	-30.84	1754.82	657.19	-260.29	78.57	1257.07	-247.54	85.21	644.41
3.92000	-1472.92	241.73	186.73	-1495.41	227.32	215.05	-1659.39	236.35	399.80	-1597.55	221.67	419.92	-1183.58	-25.97	32.82	-1213.11	-14.07	36.87	-1409.97	-15.65	27.72	-1411.53	-18.84	83.39	-1253.89	16.60	1407.69	0.00	0.00	0.00	-1118.88	-60.15	1749.08	-1118.98	45.14	1745.66	-1310.41	-105.31	1805.11	-1418.45	-29.05	1755.16	656.83	-259.29	78.55	1256.56	-247.08	85.34	644.33
3.93000	-1439.00	236.09	181.06	-1467.14	222.30	207.92	-1623.57	232.64	381.20	-1564.60	219.23	403.84	-1176.11	-26.07	37.89	-1220.16	-16.25	30.80	-1409.39	-15.17	28.39	-1411.11	-18.41	83.87	-1242.84	15.19	1408.40	0.00	0.00	0.00	-1112.41	-62.02	1750.62	-1111.64	43.84	1746.81	-1302.49	-104.20	1805.34	-1405.24	-27.23	1755.49	657.75	-259.64	78.78	1256.24	-247.31	85.29	644.45
3.94000	-1401.91	230.75	175.36	-1430.96	217.66	201.54	-1587.40	228.89	362.32	-1531.41	216.77	387.50	-1181.76	-26.24	32.54	-1221.07	-15.93	29.47	-1408.10	-15.43	29.45	-1410.67	-17.99	84.41	-1237.84	12.07	1408.73	0.00	0.00	0.00	-1100.70	-63.73	1751.42	-1107.98	41.96	1748.43	-1294.39	-103.07	1805.51	-1392.00	-25.36	1755.84	656.81	-260.04	78.60	1256.18	-247.44	85.25	645.43
3.95000	-1366.76	223.27	168.55	-1394.23	211.02	193.81	-1550.86	225.10	343.16	-1497.97	214.28	370.91	-1176.24	-24.03	32.33	-1216.66	-16.06	30.00	-1408.55	-13.39	29.81	-1410.22	-17.57	85.01	-1226.74	11.26	1408.36	0.00	0.00	0.00	-1093.15	-65.20	1752.82	-1096.18	40.54	1749.41	-1286.12	-101.92	1805.60	-1378.71	-23.46	1756.18	657.47	-260.00	78.81	1256.79	-247.96	85.13	644.94
3.96000	-1330.81	217.07	161.01	-1363.25	205.20	184.66	-1513.96	221.26	323.71	-1468.32	214.53	358.43	-1182.75	-25.10	29.82	-1221.57	-15.71	28.11	-1409.18	-11.23	30.02	-1409.75	-17.16	85.68	-1222.07	10.40	1407.83	0.00	0.00	0.00	-1083.63	-66.64	1753.76	-1089.77	39.68	1750.19	-1277.68	-100.73	1805.64	-1365.39	-21.51	1756.54	656.71	-260.24	78.57	1256.57	-247.27	85.50	644.76
3.97000	-1296.64	210.25	152.67	-1325.45	198.81	176.26	-1476.70	217.38	303.98	-1439.80	212.39	344.31	-1182.95	-25.58	29.03	-1224.23	-15.62	26.91	-1407.66	-11.82	31.70	-1409.25	-16.76	86.43	-1205.96	9.87	1408.01	0.00	0.00	0.00	-1074.20	-67.96	1754.81	-1076.39	39.12	1750.83	-1269.06	-99.52	1805.60	-1352.02	-19.52	1756.89	657.07	-260.00	78.74	1255.77	-247.17	85.50	644.74
3.98000	-1255.94	204.31	145.79	-1288.60	195.67	166.89	-1444.96	215.45	287.16	-1410.38	209.97	329.29	-1183.40	-23.77	28.19	-1221.06	-15.39	27.31	-1407.67	-10.19	32.28	-1408.74	-16.38	87.25	-1198.39	7.85	1407.64	0.00	0.00	0.00	-1065.18	-69.04	1755.91	-1067.07	37.30	1751.75	-1260.27	-98.29	1805.50	-1338.62	-17.49	1757.25	656.69	-259.51	78.49	1256.23	-246.50	85.65	644.60
3.99000	-1217.60	198.96	137.66	-1254.69	188.86	156.86	-1414.97	209.48	267.93	-1379.36	208.07	313.82	-1180.60	-24.06	27.79	-1216.86	-15.37	27.77	-1408.46	-7.93	32.34	-1408.20	-16.02	88.16	-1190.22	6.01	1407.11	0.00	0.00	0.00	-1055.41	-70.04	1756.82	-1059.03	36.32	1752.37	-1251.30	-97.02	1805.33	-1325.18	-15.41	1757.62	656.75	-259.53	78.54	1255.59	-246.83	85.38	646.03
4.00000	-1179.59	193.04	129.88	-1218.91	184.89	147.30	-1382.56	204.95	249.17	-1348.06	205.47	297.48	-1183.18	-24.46	26.45	-1216.91	-14.87	27.32	-1407.51	-7.82	33.42	-1407.64	-15.68	89.16	-1177.15	5.71	1407.33	0.00	0.00	0.00	-1045.41	-71.08	1757.77	-1051.29	35.43	1753.22	-1242.16	-95.73	1805.09	-1311.70	-13.30	1757.99	656.70	-260.02	78.63	1256.04	-247.34	85.19	645.31
4.01000	-1138.52	187.99	122.92	-1179.28	178.89	138.36	-1346.63	203.99	231.67	-1316.97	201.46	280.47	-1178.87	-23.87	28.06	-1216.47	-14.49	27.14	-1407.33	-7.53	34.21	-1407.05	-15.37	90.25	-1165.49	4.33	1407.03	0.00	0.00	0.00	-1034.34	-71.65	1758.68	-1040.32	34.92	1754.18	-1232.84	-94.41	1804.78	-1298.19	-11.14	1758.36	657.03	-259.68	78.45	1256.09	-247.18	85.34	643.37
4.02000	-1098.83	183.35	116.00	-1137.99	174.18	130.11	-1311.03	200.55	213.28	-1285.61	196.51	262.77	-1177.55	-24.68	27.62	-1212.40	-15.31	27.79	-1405.87	-7.95	35.59	-1406.44	-15.09	91.44	-1157.44	3.18	1407.41	0.00	0.00	0.00	-1026.99	-72.27	1759.68	-1033.37	34.16	1755.02	-1223.34	-93.07	1804.40	-1284.63	-8.94	1758.74	656.96	-259.10	78.75	1256.72	-247.10	85.61	645.30
4.03000	-1058.09	178.83	109.75	-1098.17	170.79	121.68	-1274.26	197.70	195.02	-1252.05	192.89	245.44	-1177.62	-21.96	24.42	-1216.16	-15.27	27.02	-1405.41	-7.98	36.90	-1405.79	-14.84	92.75	-1147.14	1.80	1407.02	0.00	0.00	0.00	-1016.55	-72.94	1760.69	-1022.77	33.80	1755.70	-1213.66	-91.69	1803.96	-1271.03	-6.69	1759.12	656.69	-259.22	78.79	1256.22	-247.52	85.28	645.15
4.04000	-1019.61	175.69	103.95	-1059.88	166.32	113.91	-1236.22	194.91	177.50	-1217.92	189.48	228.59	-1180.59	-23.32	23.82	-1214.51	-15.82	27.12	-1403.73	-9.17	38.58	-1406.09	-12.84	93.86	-1136.28	1.02	1407.13	0.00	0.00	0.00	-1008.62	-73.62	1761.65	-1009.54	33.54	1756.36	-1203.80	-90.29	1803.44	-1257.40	-4.40	1759.51	657.06	-259.53	78.87	1256.02	-247.41	85.13	644.42
4.05000	-976.02	170.89	100.42	-1015.82	162.25	107.97	-1199.41	189.11	159.10	-1182.54	186.57	212.33	-1172.82	-23.52	25.57	-1214.81	-15.66	26.65	-1402.98	-9.77	40.10	-1404.17	-14.75	95.78	-1121.03	-0.10	1406.31	0.00	0.00	0.00	-997.35	-74.05	1762.45	-999.27	33.01	1757.04	-1193.77	-88.86	1802.86	-1243.72	-2.07	1759.90	657.30	-259.89	78.76	1256.32	-246.67	85.36	644.67
4.06000	-934.89	167.44	97.59	-976.06	159.82	102.67	-1161.35	184.83	141.38	-1147.09	183.45	196.41	-1185.70	-23.38	22.37	-1216.90	-16.66	26.32	-1401.93	-10.25	41.53	-1404.49	-13.66	96.52	-1114.56	0.43	1406.40	0.00	0.00	0.00	-987.92	-74.32	1763.31	-988.42	33.15	1757.78	-1183.55	-87.40	1802.20	-1230.00	0.31	1760.30	657.38	-259.76	78.64	1256.64	-247.30	85.21	644.54
4.07000	-894.18	165.57	94.68	-937.22	156.04	97.27	-1123.19	177.58	123.88	-1111.61	178.22	180.32	-1173.72	-24.86	25.66	-1213.60	-16.26	27.00	-1400.58	-11.35	43.23	-1403.27	-14.36	97.77	-1109.57	-0.95	1405.69	0.00	0.00	0.00	-977.83	-74.43	1764.06	-978.96	31.82	1758.64	-1173.15	-85.92	1801.48	-1216.25	2.73	1760.70	657.28	-259.55	78.66	1256.18	-247.64	85.10	644.26
4.08000	-851.75	161.75	93.51	-897.99	151.57	92.92	-1083.87	172.12	107.83	-1075.34	173.63	165.75	-1183.97	-23.00	22.42	-1213.74	-16.58	26.80	-1399.64	-12.14	44.99	-1403.08	-14.01	98.71	-1091.86	-0.63	1404.86	0.00	0.00	0.00	-968.45	-74.74	1764.57	-970.64	32.47	1759.00	-1162.56	-84.40	1800.68	-1202.45	5.19	1761.11	657.29	-260.00	78.63	1256.32	-247.22	85.36	644.72
4.09000	-811.72	157.96	92.66	-855.89	148.09	90.50	-1044.14	166.10	93.59	-1038.03	170.42	152.51	-1186.25	-23.48	21.85	-1213.45	-15.89	26.20	-1399.76	-10.95	45.80	-1401.66	-14.18	99.95	-1080.79	-2.59	1403.73	0.00	0.00	0.00	-957.65	-74.71	1765.05	-960.75	32.80	1759.39	-1151.80	-82.86	1799.81	-1188.62	7.70	1761.52	657.91	-259.72	78.89	1255.93	-247.22	85.09	645.46
4.10000	-767.09	154.53	94.34	-811.40	143.83	89.58	-1003.69	161.18	80.92	-1001.87	164.19	139.77	-1175.78	-24.98	25.22	-1212.92	-15.74	25.97	-1399.74	-10.40	47.10	-1401.56	-13.65	101.24	-1070.96	-3.03	1402.81	0.00	0.00	0.00	-947.23	-74.57	1765.47	-950.79	32.57	1759.78	-1140.84	-81.29	1798.87	-1174.75	10.26	1761.93	657.02	-260.08	78.72	1256.06	-246.90	85.42	643.65
4.11000	-728.48	151.32	96.29	-771.31	139.85	90.31	-964.09	156.14	70.48	-965.84	158.59	128.68	-1178.17	-25.56	23.64	-1210.71	-15.35	25.98	-1397.87	-11.75	49.41	-1401.20	-13.01	102.32	-1058.53	-1.70	1402.02	0.00	0.00	0.00	-936.60	-74.42	1765.80	-942.30	32.94	1760.41	-1129.71	-79.69	1797.86	-1160.83	12.86	1762.35	657.13	-259.84	78.86	1256.35	-246.80	85.51	643.68
4.12000	-691.47	147.39	100.39	-734.86	136.22	91.51	-924.73	149.50	61.58	-929.41	153.52	120.05	-1178.42	-24.57	23.22	-1215.05	-15.36	24.31	-1396.38	-12.48	51.44	-1400.67	-12.63	103.41	-1051.32	-3.54	1401.09	0.00	0.00	0.00	-925.31	-74.21	1765.93	-929.13	33.47	1760.39	-1118.38	-78.06	1796.78	-1146.88	15.50	1762.78	657.81	-260.04	78.82	1255.39	-247.00	85.31	643.81
4.13000	-651.70	144.99	108.01	-695.19	131.58	96.09	-885.30	145.66	55.73	-894.18	147.67	112.89	-1179.23	-25.71	22.95	-1217.01	-16.04	23.70	-1397.05	-11.07	52.61	-1398.71	-14.09	105.68	-1031.35	-3.84	1400.26	0.00	0.00	0.00	-916.39	-73.71	1766.17	-916.19	34.36	1760.18	-1106.88	-76.41	1795.62	-1132.88	18.19	1763.21	657.41	-259.99	78.85	1255.54	-247.09	85.35	644.37
4.14000	-617.08	140.65	115.50	-658.86	126.59	102.51	-848.08	139.02	50.87	-859.73	142.77	108.08	-1179.29	-25.81	22.41	-1213.21	-15.60	24.06	-1396.30	-11.35	54.68	-1397.89	-13.84	107.25	-1020.01	-3.33	1399.16	0.00	0.00	0.00	-906.33	-73.46	1766.17	-907.45	34.22	1760.34	-1095.18	-74.72	1794.39	-1118.85	20.93	1763.65	657.27	-259.43	78.82	1255.25	-247.09	85.14	644.22
4.15000	-585.05	135.57	125.29	-624.25	121.63	110.69	-811.91	133.79	48.23	-827.55	137.24	104.61	-1178.06	-24.55	22.88	-1217.45	-15.50	22.83	-1394.29	-12.80	57.34	-1398.21	-12.35	108.21	-1006.68	-2.93	1398.04	0.00	0.00	0.00	-894.89	-72.69	1766.09	-899.23	34.75	1760.15	-1083.29	-73.01	1793.09	-1104.77	23.71	1764.09	657.36	-259.61	78.56	1256.18	-247.42	85.26	644.76
4.16000	-556.02	130.59	136.21	-599.19	117.44	118.96	-777.22	129.83	47.45	-796.68	133.31	102.96	-1181.82	-24.57	21.51	-1214.15	-15.69	23.51	-1394.80	-11.58	58.48	-1396.81	-12.64	109.91	-994.67	-3.16	1396.44	0.00	0.00	0.00	-883.32	-71.61	1765.72	-889.68	35.53	1759.85	-1071.22	-71.26	1791.72	-1090.65	26.54	1764.54	656.44	-259.97	78.43	1255.91	-247.32	85.17	646.89
4.17000	-529.87	124.85	147.46	-565.74	114.83	130.95	-746.46	125.27	47.65	-768.24	129.90	102.78	-1180.18	-25.00	21.47	-1211.23	-15.78	23.99	-1394.22	-11.25	60.32	-1395.31	-13.35	111.92	-981.50	-2.69	1394.94	0.00	0.00	0.00	-874.03	-70.92	1765.55	-876.91	36.90	1759.32	-1058.96	-69.49	1790.27	-1076.50	29.41	1764.99	657.25	-259.66	78.68	1255.99	-247.18	85.29	645.50
4.18000	-505.75	117.64	158.42	-540.97	108.13	139.92	-718.68	120.96	48.59	-742.02	127.98	104.02	-1178.31	-25.19	22.03	-1212.89	-15.58	23.43	-1393.02	-11.94	62.61	-1393.09	-14.91	114.46	-967.41	-1.96	1393.39	0.00	0.00	0.00	-862.89	-69.88	1765.04	-861.46	37.84	1758.63	-1046.50	-67.69	1788.74	-1062.30	32.33	1765.44	657.24	-259.31	78.79	1256.36	-247.31	85.34	644.28
4.19000	-484.56	110.05	167.62	-520.20	103.13	147.10	-694.35	116.77	50.13	-719.18	124.89	105.01	-1182.50	-24.50	20.71	-1211.52	-15.44	23.59	-1392.51	-12.13	64.83	-1393.06	-13.93	115.75	-956.20	-1.54	1391.65	0.00	0.00	0.00	-852.79	-68.80	1764.64	-852.77	38.78	1758.45	-1033.86	-65.86	1787.14	-1048.06	35.30	1765.90	656.98	-259.85	78.73	1256.16	-247.31	85.37	643.94
4.20000	-467.63	104.71	173.51	-502.04	96.84	152.62	-673.47	112.96	50.91	-700.55	120.96	104.77	-1179.65	-25.62	20.86	-1211.09	-15.64	23.32	-1392.29	-11.88	66.77	-1390.30	-16.06	118.66	-938.91	-0.55	1390.01	0.00	0.00	0.00	-842.46	-67.64	1764.22	-843.16	39.82	1758.21	-1021.02	-64.00	1785.47	-1033.78	38.32	1766.37	657.80	-259.93	78.57	1255.00	-247.85	84.81	644.25
4.21000	-454.55	99.79	175.85	-488.58	91.99	154.45	-656.77	109.91	49.73	-686.05	115.86	102.38	-1181.11	-25.20	20.69	-1215.57	-15.38	22.20	-1390.24	-13.71	70.10	-1388.83	-16.30	120.68	-926.14	0.20	1388.19	0.00	0.00	0.00	-829.29	-66.00	1763.77	-829.96	41.18	1757.59	-1009.30	-63.36	1783.11	-1019.46	41.38	1766.84	658.74	-259.83	79.05	1255.54	-247.39	85.10	644.68
4.22000	-444.69	93.92	173.07	-478.51	86.37	151.44	-646.69	105.05	45.47	-675.98	111.83	98.73	-1183.24	-24.44	20.15	-1213.44	-15.49	22.54	-1389.86	-13.41	72.37	-1386.42	-18.07	123.55	-912.08	1.67	1386.42	0.00	0.00	0.00	-818.16	-64.93	1763.34	-818.33	42.62	1757.32	-998.70	-60.74	1781.55	-1005.10	44.49	1767.32	656.69	-259.49	78.79	1256.08	-247.56	85.28	645.56
4.23000	-437.08	87.30	164.27	-471.25	79.93	143.16	-641.27	101.10	41.36	-669.95	106.92	93.97	-1183.60	-24.82	19.51	-1209.82	-15.37	23.14	-1388.18	-14.96	75.69	-1383.67	-19.98	126.82	-902.93	2.69	1384.85	0.00	0.00	0.00	-807.77	-63.79	1763.00	-806.93	43.80	1756.99	-986.11	-61.40	1779.33	-990.70	47.65	1767.80	656.27	-259.96	78.40	1255.89	-247.33	85.45	644.49
4.24000	-430.56	78.07	151.64	-466.28	71.92	131.59	-639.50	97.29	38.16	-666.62	103.01	90.45	-1179.63	-25.02	20.69	-1210.45	-15.30	22.84	-1387.43	-15.50	78.44	-1379.91	-23.30	130.48	-891.38	3.44	1383.11	0.00	0.00	0.00	-796.16	-62.05	1762.76	-797.66	45.81	1757.07	-974.31	-59.37	1777.56	-976.26	50.85	1768.29	657.32	-260.25	78.75	1255.74	-247.61	85.21	643.51
4.25000	-424.70	70.75	139.80	-461.12	63.95	120.36	-636.32	94.45	36.81	-659.76	106.70	91.59	-1180.47	-25.20	20.03	-1212.09	-15.30	22.51	-1386.25	-16.28	81.45	-1377.07	-24.90	133.64	-879.04	4.84	1381.63	0.00	0.00	0.00	-783.71	-60.27	1762.51	-784.55	47.10	1756.87	-964.28	-55.08	1776.37	-961.77	54.11	1768.79	657.62	-259.77	78.93	1255.88	-247.41	85.26	644.24
4.26000	-416.18	65.92	127.90	-452.49	61.08	110.81	-631.61	93.26	36.67	-653.51	98.84	88.10	-1179.62	-25.79	20.41	-1212.20	-15.17	22.51	-1384.85	-17.11	84.88	-1375.76	-24.78	136.08	-863.26	7.24	1379.97	0.00	0.00	0.00	-770.32	-58.47	1762.29	-770.65	49.31	1756.79	-952.09	-52.42	1775.07	-947.25	57.41	1769.28	657.43	-259.03	79.02	1255.57	-247.41	85.25	645.05
4.27000	-403.68	64.47	112.10	-440.55	57.91	99.87	-627.26	92.15	36.40	-643.91	97.68	87.85	-1181.38	-24.95	19.59	-1211.28	-14.97	22.59	-1382.10	-19.40	89.09	-1370.58	-28.95	140.75	-846.59	8.82	1378.47	0.00	0.00	0.00	-757.14	-56.44	1762.43	-759.98	50.83	1757.23	-938.92	-52.24	1773.67	-933.00	61.72	1768.48	657.50	-259.02	78.92	1256.10	-247.40	85.53	644.89
4.28000	-394.68	62.82	96.48	-438.16	55.71	86.59	-624.47	91.80	35.83	-638.34	96.28	87.02	-1177.18	-25.80	20.75	-1214.69	-15.13	21.99	-1380.52	-19.63	93.02	-1365.32	-32.36	145.66	-840.13	9.10	1378.59	0.00	0.00	0.00	-745.76	-54.62	1763.25	-747.55	52.48	1758.02	-925.75	-50.98	1773.33	-919.56	65.40	1768.33	657.41	-259.10	79.06	1256.71	-246.97	85.78	645.08
4.29000	-392.64	60.99	81.25	-432.29	54.83	75.70	-622.66	93.08	35.40	-633.52	97.26	86.77	-1178.52	-25.52	20.52	-1211.33	-15.41	23.31	-1376.03	-22.35	98.56	-1360.79	-33.52	150.10	-826.35	11.00	1378.82	0.00	0.00	0.00	-733.96	-52.60	1764.60	-734.99	54.72	1759.46	-913.50	-46.70	1774.22	-907.16	66.99	1768.96	656.94	-259.77	78.69	1256.28	-247.49	85.35	646.73
4.30000	-386.56	61.84	68.89	-427.63	55.80	66.32	-621.03	94.57	35.10	-629.83	97.70	86.41	-1182.58	-25.30	19.65	-1211.97	-15.73	25.17	-1371.40	-23.96	104.08	-1351.54	-39.09	156.44	-804.67	12.18	1379.61	0.00	0.00	0.00	-721.78	-50.45	1766.16	-720.69	57.33	1761.05	-900.62	-43.82	1774.92	-894.62	68.56	1769.78	656.23	-259.80	78.32	1255.91	-247.75	85.17	645.87
4.31000	-379.75	61.83	58.81	-425.81	56.80	57.45	-620.79	93.50	34.11	-626.55	98.92	86.80	-1180.74	-25.59	20.12	-1207.91	-16.93	26.32	-1365.77	-25.17	109.89	-1344.71	-40.12	160.70	-793.91	14.61	1380.75	0.00	0.00	0.00	-708.34	-48.21	1767.89	-707.96	59.58	1762.90	-887.68	-41.49	1775.69	-881.57	71.87	1770.73	656.61	-259.75	78.46	1255.83	-247.24	85.52	644.81
4.32000	-381.08	60.20	49.64	-426.35	55.97	50.88	-619.28	94.94	35.08	-623.76	98.85	87.45	-1184.81	-26.19	18.78	-1206.63	-16.86	26.90	-1358.30	-27.73	117.04	-1334.00	-44.34	166.82	-781.55	15.61	1382.71	0.00	0.00	0.00	-693.30	-45.72	1769.71	-695.74	61.68	1765.27	-876.08	-37.18	1777.09	-868.38	74.96	1771.94	656.64	-259.69	78.35	1255.44	-247.04	85.26	644.16
4.33000	-380.29	57.84	45.94	-423.12	53.45	47.12	-618.56	94.90	35.63	-622.09	97.70	87.64	-1173.09	-24.96	21.04	-1206.74	-15.82	27.44	-1348.54	-31.34	124.83	-1322.00	-47.92	172.73	-768.33	17.52	1384.75	0.00	0.00	0.00	-681.01	-43.37	1771.99	-682.24	64.03	1767.44	-862.06	-36.19	1777.82	-854.48	78.90	1772.86	656.53	-259.43	78.47	1256.12	-246.90	85.42	643.46
4.34000	-378.17	56.71	43.19	-422.67	51.80	43.53	-618.20	94.21	35.84	-620.99	96.26	87.87	-1177.71	-24.59	19.81	-1204.23	-16.75	27.98	-1338.31	-33.74	133.36	-1307.81	-52.66	179.71	-756.29	18.94	1386.46	0.00	0.00	0.00	-669.80	-41.20	1774.38	-671.33	66.81	1770.09	-850.23	-32.78	1779.21	-841.60	81.22	1774.29	657.95	-260.09	78.79	1255.57	-247.32	85.18	644.53
4.35000	-375.92	56.68	40.82	-421.02	51.64	42.03	-617.88	93.72	35.96	-619.02	96.59	88.73	-1178.43	-24.63	18.51	-1199.98	-16.77	29.40	-1327.16	-36.59	143.21	-1293.61	-55.62	186.49	-742.53	20.06	1388.11	0.00	0.00	0.00	-658.88	-38.78	1776.59	-655.67	69.03	1772.50	-838.24	-28.88	1780.68	-828.75	83.90	1775.64	656.67	-259.93	78.35	1256.70	-247.34	85.59	645.23
4.36000	-374.55	56.33	39.65	-421.58	51.70	40.38	-617.54	93.64	36.25	-618.31	95.01	88.55	-1168.26	-26.26	20.28	-1196.66	-17.20	30.97	-1314.08	-41.17	155.46	-1279.52	-58.28	195.03	-725.97	20.81	1389.81	0.00	0.00	0.00	-644.72	-36.41	1778.69	-644.49	71.51	1774.63	-825.46	-26.58	1781.65	-816.01	86.86	1776.95	656.55	-259.50	78.57	1255.84	-247.96	85.22	645.44
4.37000	-374.28	55.35	38.84	-421.86	50.51	39.59	-617.40	93.66	36.48	-617.69	94.15	88.67	-1167.89	-28.19	18.96	-1192.42	-18.72	32.90	-1301.09	-44.12	168.14	-1264.48	-60.54	204.36	-711.58	22.45	1391.31	0.00	0.00	0.00	-632.54	-34.22	1780.77	-631.82	73.96	1776.73	-813.01	-24.34	1782.75	-804.12	88.86	1778.22	655.68	-259.56	78.25	1255.66	-247.72	84.98	643.91
4.38000	-375.35	55.12	37.47	-419.93	50.76	39.20	-617.34	93.47	36.43	-617.29	93.25	88.39	-1160.02	-28.36	20.69	-1183.03	-20.31	36.73	-1286.70	-46.75	181.45	-1247.03	-63.29	214.88	-698.68	22.35	1392.49	0.00	0.00	0.00	-619.31	-31.90	1782.83	-618.39	76.65	1778.74	-800.94	-21.39	1784.12	-791.72	91.61	1779.27	657.44	-259.63	78.68	1256.31	-247.18	85.22	644.36
4.39000	-373.25	55.08	37.30	-420.11	51.02	38.18	-617.66	92.33	36.20	-616.57	93.67	88.76	-1156.31	-30.45	21.62	-1177.25	-23.09	40.32	-1269.96	-50.03	195.26	-1228.54	-65.41	225.13	-689.23	23.71	1394.29	0.00	0.00	0.00	-608.10	-29.60	1785.00	-610.63	78.99	1781.10	-788.07	-20.19	1785.14	-779.78	93.90	1780.33	656.95	-259.89	78.46	1255.43	-247.56	84.91	644.26
4.40000	-373.68	54.43	36.78	-419.93	49.50	38.46	-617.89	91.93	36.02	-616.37	92.30	88.49	-1149.38	-31.05	22.80	-1168.00	-25.17	43.12	-1251.67	-53.08	208.79	-1209.21	-67.52	235.14	-682.86	23.41	1396.00	0.00	0.00	0.00	-595.67	-27.49	1787.03	-597.67	81.25	1782.90	-776.18	-18.00	1786.36	-767.95	95.95	1781.37	656.47	-259.28	78.65	1255.53	-247.46	85.09	644.51
4.41000	-373.21	54.70	36.43	-420.89	48.90	37.59	-617.31	92.32	36.23	-615.76	92.54	88.63	-1144.71	-35.42	23.00	-1157.98	-29.39	46.59	-1231.97	-55.72	221.84	-1186.68	-71.02	245.44	-664.44	24.98	1397.10	0.00	0.00	0.00	-584.02	-25.55	1788.93	-583.20	83.55	1784.50	-764.22	-16.64	1787.32	-756.54	97.12	1782.38	657.27	-259.57	78.65	1256.17	-247.72	85.20	643.55
4.42000	-371.71	54.60	36.51	-418.45	49.17	38.02	-617.44	91.84	36.16	-615.16	92.58	88.80	-1124.45	-39.35	26.52	-1142.93	-32.66	52.10	-1211.15	-57.47	233.24	-1164.72	-72.95	254.43	-650.76	24.65	1398.63	0.00	0.00	0.00	-573.60	-23.40	1790.92	-570.30	85.45	1786.21	-752.31	-15.34	1788.46	-744.83	99.64	1783.11	658.24	-259.75	78.67	1255.57	-247.54	85.03	644.69
4.43000	-371.02	54.56	36.42	-419.38	49.83	37.70	-617.27	92.40	36.42	-615.08	91.94	88.58	-1119.18	-44.35	30.49	-1126.99	-36.87	59.24	-1188.83	-59.26	243.07	-1141.02	-76.80	263.26	-642.33	26.49	1400.03	0.00	0.00	0.00	-560.53	-21.64	1792.73	-560.41	86.56	1787.98	-740.48	-14.35	1789.48	-733.56	100.86	1784.19	657.05	-259.36	78.66	1256.39	-247.57	85.33	644.60
4.44000	-372.34	54.42	35.91	-420.41	49.51	37.06	-617.16	92.45	36.62	-615.00	91.02	88.38	-1096.81	-50.11	38.19	-1107.69	-41.67	65.94	-1166.61	-59.82	250.90	-1117.68	-79.38	270.68	-629.94	26.55	1401.13	0.00	0.00	0.00	-548.24	-20.23	1794.44	-549.25	88.95	1789.48	-728.65	-13.45	1790.67	-722.26	101.80	1785.04	656.96	-259.80	78.57	1256.64	-247.33	85.58	644.61
4.45000	-371.16	54.50	36.00	-420.41	49.51	36.98	-617.42	91.66	36.32	-614.78	91.16	88.46	-1069.64	-56.43	44.81	-1083.07	-47.29	72.13	-1142.67	-62.52	257.90	-1094.37	-80.90	277.75	-620.09	26.37	1402.57	0.00	0.00	0.00	-537.98	-18.76	1796.31	-537.49	90.53	1790.71	-716.84	-12.52	1791.90	-710.99	102.32	1786.14	657.03	-259.79	78.51	1256.55	-247.17	85.30	645.12
4.46000	-373.52	54.49	35.21	-421.90	49.80	36.62	-616.97	92.85	36.86	-614.56	91.19	88.59	-1042.40	-63.01	50.00	-1056.00	-53.69	77.49	-1119.02	-63.96	262.34	-1070.81	-82.15	283.37	-605.91	26.90	1403.75	0.00	0.00	0.00	-527.63	-17.79	1798.06	-524.63	91.44	1792.04	-705.43	-11.33	1793.14	-699.45	103.97	1786.87	657.84	-259.76	78.82	1256.15	-246.95	85.41	645.05
4.47000	-374.69	54.96	34.75	-418.65	49.49	37.41	-617.11	92.74	36.93	-614.47	91.51	88.83	-1014.20	-70.02	53.70	-1026.84	-59.85	81.25	-1093.54	-67.23	265.32	-1046.50	-82.91	287.68	-595.80	26.37	1405.20	0.00	0.00	0.00	-516.26	-16.72	1799.58	-512.32	92.40	1793.35	-694.07	-10.33	1794.28	-688.10	104.38	1787.84	657.05	-259.41	78.64	1255.38	-246.75	85.13	643.46
4.48000	-374.47	54.57	34.90	-419.77	49.45	36.83	-617.19	92.37	36.68	-614.55	91.04	88.61	-980.32	-76.21	56.96	-994.15	-66.05	84.49	-1068.63	-68.82	265.84	-1020.66	-85.27	291.14	-585.49	26.38	1406.80	0.00	0.00	0.00	-504.51	-15.93	1801.00	-501.95	93.60	1794.52	-682.70	-9.90	1795.32	-676.98	104.79	1788.66	657.09	-259.61	78.57	1256.23	-246.69	85.51	643.36
4.49000	-374.07	54.99	34.76	-419.12	50.33	37.27	-617.19	92.42	36.66	-614.40	91.02	88.70	-947.10	-82.10	59.17	-959.25	-72.33	86.88	-1042.27	-71.41	265.05	-995.86	-85.47	291.91	-576.13	25.78	1407.88	0.00	0.00	0.00	-493.01	-15.40	1802.35	-493.28	93.86	1796.00	-671.22	-9.35	1796.46	-665.32	105.80	1789.46	656.01	-259.11	78.32	1255.86	-247.19	85.23	643.55
4.50000	-373.41	54.86	35.10	-423.65	50.75	35.88	-616.55	93.75	37.29	-614.06	91.92	88.95	-912.84	-88.39	60.72	-927.44	-78.71	87.42	-1014.99	-74.48	262.98	-969.05	-87.90	291.96	-562.39	25.12	1409.30	0.00	0.00	0.00	-481.17	-15.08	1803.42	-481.15	94.69	1797.11	-659.76	-9.16	1797.53	-654.11	105.90	1790.33	657.81	-259.15	78.92	1255.75	-247.54	85.11	642.76
4.51000	-375.10	54.85	34.49	-421.14	49.82	36.23	-617.13	92.29	36.65	-613.72	92.67	89.36	-878.04	-95.12	60.95	-894.76	-84.05	86.67	-987.53	-77.16	259.04	-942.61	-89.11	289.57	-554.71	24.45	1410.42	0.00	0.00	0.00	-469.49	-14.68	1804.45	-469.64	94.73	1798.03	-648.25	-9.64	1798.25	-643.16	105.65	1791.30	657.03	-259.28	78.45	1256.63	-247.83	85.44	642.80
4.52000	-373.95	54.79	34.75	-420.48	49.84	36.10	-617.13	92.10	36.65	-614.09	91.69	88.98	-841.22	-100.75	60.52	-862.44	-89.84	84.93	-959.43	-79.48	253.80	-915.76	-90.28	285.56	-544.64	24.33	1411.44	0.00	0.00	0.00	-458.75	-14.73	1805.26	-458.85	94.15	1799.03	-637.09	-9.70	1799.13	-631.86	105.77	1792.26	656.36	-259.74	78.32	1256.00	-247.50	85.20	643.91
4.53000	-375.58	54.89	33.99	-422.01	49.92	35.82	-616.87	92.36	36.77	-613.95	91.68	89.21	-808.61	-106.04	58.17	-826.27	-95.55	83.21	-930.00	-82.40	247.34	-887.67	-92.73	280.55	-535.80	24.45	1412.11	0.00	0.00	0.00	-447.58	-14.86	1805.99	-450.42	94.56	1800.00	-626.06	-9.76	1799.92	-620.94	105.48	1793.12	657.23	-259.69	78.65	1255.99	-246.74	85.36	644.19
4.54000	-375.14	54.95	34.07	-423.36	50.42	35.51	-616.58	92.65	37.02	-614.01	91.46	89.65	-771.85	-112.47	56.64	-790.06	-100.58	80.27	-899.95	-85.14	239.63	-858.84	-94.66	274.26	-532.61	23.04	1413.29	0.00	0.00	0.00	-436.12	-15.20	1806.44	-435.67	94.56	1800.38	-615.20	-10.01	1800.63	-610.11	105.25	1793.91	656.67	-260.15	78.36	1255.31	-247.04	84.80	644.88
4.55000	-372.49	54.79	34.81	-421.42	50.12	35.98	-616.78	92.25	37.02	-613.85	90.89	89.69	-733.05	-117.71	53.08	-754.94	-105.07	76.37	-868.57	-88.81	231.08	-829.63	-96.80	266.79	-528.24	15.07	1411.30	0.00	0.00	0.00	-425.10	-15.61	1806.82	-427.61	93.73	1801.21	-603.95	-10.88	1801.01	-598.95	105.10	1794.57	657.67	-259.60	78.78	1255.82	-247.67	84.93	645.23
4.56000	-378.15	54.02	33.24	-420.58	49.45	36.38	-616.80	91.40	36.85	-613.28	91.53	90.34	-690.90	-121.77	51.43	-716.11	-109.25	72.64	-837.64	-90.88	220.67	-799.42	-99.15	258.52	-512.77	14.40	1411.17	0.00	0.00	0.00	-414.25	-15.93	1807.12	-415.49	93.56	1801.52	-592.89	-11.54	1801.35	-587.59	105.48	1795.02	656.89	-259.93	78.57	1256.41	-247.08	85.23	644.61
4.57000	-370.88	54.19	35.16	-419.50	50.02	36.59	-616.83	90.93	36.76	-613.30	90.80	90.43	-651.22	-126.03	48.98	-672.17	-113.13	69.68	-804.71	-94.44	209.99	-768.17	-102.74	249.73	-510.49	14.22	1411.51	0.00	0.00	0.00	-404.03	-16.79	1807.17	-405.08	92.60	1801.80	-581.96	-11.85	1801.60	-576.75	104.52	1795.53	656.50	-259.58	78.44	1255.80	-246.68	85.42	643.72
4.58000	-373.34	54.10	34.24	-414.70	49.32	37.38	-616.98	90.31	36.97	-613.23	90.18	90.63	-605.33	-130.23	48.13	-634.51	-117.07	65.46	-771.87	-96.83	197.79	-736.67	-105.40	239.84	-502.63	14.20	1411.96	0.00	0.00	0.00	-392.43	-17.65	1806.90	-391.98	91.90	1801.65	-570.95	-12.30	1801.70	-565.65	103.43	1796.01	656.86	-259.59	78.59	1255.47	-247.48	85.29	643.95
4.59000	-374.86	53.90	34.05	-419.41	49.41	36.67	-616.35	91.11	37.42	-612.92	90.45	91.05	-563.50	-134.15	46.89	-594.38	-121.06	61.72	-736.92	-100.99	185.63	-705.46	-106.72	228.42	-485.68	15.19	1411.94	0.00	0.00	0.00	-380.89	-18.30	1806.67	-380.83	91.04	1801.75	-559.92	-13.08	1801.54	-554.36	103.36	1796.14	656.84	-259.85	78.53	1255.46	-247.21	85.29	643.99
4.60000	-368.29	53.99	35.87	-417.16	49.69	36.97	-616.26	90.77	37.68	-612.39	90.95	91.85	-523.59	-137.91	44.32	-550.04	-125.19	59.30	-701.97	-103.95	172.46	-672.30	-109.49	217.23	-473.95	15.21	1412.20	0.00	0.00	0.00	-370.68	-19.25	1806.35	-371.82	89.99	1801.80	-548.89	-13.99	1801.27	-543.37	102.46	1796.21	657.85	-259.58	78.96	1256.89	-246.94	85.82	644.93
4.61000	-369.78	54.35	35.38	-417.71	50.61	37.57	-615.83	91.43	38.36	-612.57	89.57	91.63	-475.20	-140.66	44.19	-506.70	-128.70	56.74	-666.14	-106.17	158.61	-639.07	-111.75	205.21	-462.55	15.01	1412.32	0.00	0.00	0.00	-359.16	-20.15	1805.80	-360.59	90.04	1801.48	-538.01	-14.52	1800.95	-532.38	101.79	1796.16	656.45	-259.77	78.26	1256.36	-247.15	85.39	644.12
4.62000	-370.86	53.71	35.47	-421.77	50.05	36.97	-616.02	90.14	37.78	-612.10	89.99	92.27	-433.61	-143.98	42.87	-462.10	-131.94	54.76	-629.31	-109.34	145.07	-604.42	-114.64	193.25	-455.36	15.51	1411.92	0.00	0.00	0.00	-348.74	-21.22	1805.31	-350.57	89.18	1801.30	-527.07	-15.36	1800.41	-521.31	101.07	1795.92	656.81	-259.83	78.58	1255.72	-247.33	85.26	643.77
4.63000	-368.76	53.79	36.16	-419.56	50.10	37.24	-616.15	89.54	37.83	-611.87	89.48	92.60	-390.73	-149.23	42.08	-420.90	-135.46	52.23	-590.88	-113.30	132.10	-569.70	-117.30	181.42	-442.63	15.31	1411.66	0.00	0.00	0.00	-338.02	-22.31	1804.71	-337.74	87.56	1800.74	-516.32	-15.97	1799.88	-510.21	100.70	1795.47	657.64	-259.77	78.78	1256.19	-247.12	85.42	643.71
4.64000	-369.26	53.47	36.56	-417.36	50.61	37.99	-615.99	89.08	37.95	-611.42	89.51	93.01	-345.43	-151.94	42.78	-377.33	-138.60	50.55	-551.89	-117.53	119.74	-533.79	-119.97	169.75	-431.93	15.55	1411.41	0.00	0.00	0.00	-327.34	-23.79	1803.94	-327.67	86.52	1800.27	-505.36	-16.73	1799.19	-499.19	99.72	1795.09	657.03	-259.46	78.69	1256.08	-246.70	85.34	643.74
4.65000	-366.33	53.66	37.28	-418.53	50.49	37.90	-615.51	89.81	38.66	-611.46	88.63	93.03	-301.03	-154.99	43.90	-335.59	-141.70	49.19	-512.91	-120.46	107.26	-498.07	-122.46	158.14	-420.36	14.44	1410.38	0.00	0.00	0.00	-315.69	-24.89	1802.94	-316.71	85.69	1799.68	-494.03	-18.30	1798.29	-488.25	98.14	1794.74	657.07	-259.79	78.59	1256.00	-247.57	85.05	643.59
4.66000	-364.71	54.37	37.74	-417.16	49.66	37.76	-615.21	89.71	39.00	-611.03	88.38	93.54	-257.75	-158.24	45.04	-289.68	-144.22	49.70	-473.31	-123.61	95.60	-461.60	-125.49	147.21	-407.49	14.83	1409.71	0.00	0.00	0.00	-304.88	-26.07	1801.98	-305.77	84.44	1799.07	-483.21	-19.22	1797.48	-476.95	98.02	1793.89	657.86	-259.75	78.75	1257.06	-247.20	85.73	643.95
4.67000	-360.29	49.18	37.39	-415.89	50.05	37.38	-615.54	88.58	38.94	-610.49	88.37	94.05	-217.17	-160.72	47.27	-245.78	-146.56	50.70	-433.65	-125.95	84.07	-424.30	-128.98	137.11	-397.28	14.18	1409.17	0.00	0.00	0.00	-293.56	-27.28	1800.98	-293.65	82.86	1798.18	-472.34	-19.87	1796.73	-465.95	96.66	1793.19	656.71	-259.69	78.37	1256.36	-247.05	85.57	644.51
4.68000	-363.10	51.57	35.46	-416.41	49.88	36.63	-614.72	88.86	39.61	-610.03	88.57	94.84	-171.83	-161.92	52.11	-204.61	-148.49	52.34	-392.75	-129.20	74.07	-386.42	-132.04	127.68	-383.89	13.56	1408.24	0.00	0.00	0.00	-282.84	-28.54	1799.97	-283.54	81.68	1797.24	-461.06	-21.29	1795.77	-454.81	95.19	1792.55	656.03	-259.58	78.02	1257.02	-246.74	85.56	645.02
4.69000	-357.38	53.90	36.63	-421.94	49.76	35.10	-614.62	88.65	39.93	-609.31	88.87	95.59	-127.29	-162.33	57.42	-161.96	-149.54	55.40	-351.19	-132.81	65.28	-348.00	-134.47	118.93	-373.45	12.67	1407.24	0.00	0.00	0.00	-271.32	-29.98	1798.73	-273.24	80.01	1796.18	-449.79	-22.36	1794.79	-443.43	94.23	1791.79	657.31	-259.70	78.73	1256.75	-247.27	85.38	644.07
4.70000	-377.20	53.36	30.39	-417.87	50.77	36.39	-614.50	88.00	40.41	-609.22	88.46	96.26	-88.78	-162.98	62.61	-119.62	-150.38	60.37	-309.89	-135.78	57.60	-309.85	-137.05	111.49	-362.35	12.30	1406.51	0.00	0.00	0.00	-260.09	-31.43	1797.48	-260.90	79.30	1794.88	-438.46	-23.81	1793.82	-431.70	93.67	1790.82	656.86	-259.88	78.50	1256.67	-246.88	85.38	643.96
4.71000	-369.78	55.59	35.18	-418.73	51.47	35.79	-614.30	87.96	40.90	-608.61	88.39	96.96	-45.41	-162.55	71.35	-78.69	-150.51	66.46	-268.81	-137.27	50.89	-271.97	-138.65	104.97	-352.52	10.94	1405.16	0.00	0.00	0.00	-249.62	-32.95	1796.08	-248.00	77.73	1793.34	-427.07	-24.98	1792.76	-420.24	92.26	1789.95	658.09	-260.27	78.83	1256.66	-246.84	85.57	644.11
4.72000	-369.97	56.08	34.87	-418.70	51.16	35.64	-614.04	87.37	41.61	-608.39	88.51	97.76	-5.37	-161.76	81.31	-36.05	-150.31	75.48	-227.90	-139.83	46.61	-234.87	-140.71	100.36	-343.06	10.46	1404.85	0.00	0.00	0.00	-237.12	-34.66	1794.43	-236.68	76.26	1791.71	-415.44	-26.73	1791.66	-408.66	90.79	1788.92	658.42	-259.12	78.94	1256.53	-247.22	85.33	644.37
4.73000	-369.78	55.79	35.12	-419.76	51.29	35.32	-613.64	87.31	42.48	-607.82	88.21	98.64	32.07	-160.36	93.62	2.77	-149.59	85.87	-187.95	-141.80	44.08	-198.04	-143.72	98.04	-335.86	8.76	1403.70	0.00	0.00	0.00	-226.26	-36.12	1792.91	-225.23	74.50	1790.48	-404.02	-27.74	1790.66	-396.98	89.64	1787.90	658.58	-259.61	78.89	1256.21	-247.71	84.96	644.47
4.74000	-371.43	56.42	34.33	-417.76	52.16	35.64	-613.12	87.28	43.43	-607.30	88.42	99.68	65.42	-158.66	106.77	38.24	-149.17	97.07	-149.19	-142.70	43.28	-163.46	-144.51	96.50	-322.28	8.00	1402.76	0.00	0.00	0.00	-215.34	-37.64	1791.35	-214.66	73.22	1788.84	-392.52	-29.27	1789.48	-385.34	88.26	1786.60	656.40	-259.30	78.46	1257.46	-247.12	85.67	644.21
4.75000	-372.16	56.13	34.37	-417.99	52.24	34.88	-613.26	85.47	43.86	-606.62	88.93	100.99	98.24	-156.41	121.26	70.81	-146.81	109.09	-112.37	-142.26	43.77	-129.92	-145.04	96.61	-310.43	6.47	1401.71	0.00	0.00	0.00	-203.67	-39.39	1789.55	-202.96	71.45	1787.00	-380.78	-31.40	1788.21	-373.89	86.31	1785.41	657.64	-259.56	78.74	1256.69	-247.44	85.24	643.90
4.76000	-367.72	56.49	35.58	-419.08	52.63	34.63	-612.42	85.95	45.39	-606.18	88.26	101.96	128.65	-154.16	135.32	100.89	-144.80	121.68	-78.00	-141.06	45.53	-98.72	-144.89	97.77	-295.25	4.80	1399.95	0.00	0.00	0.00	-191.32	-41.18	1787.61	-192.11	69.65	1785.15	-369.33	-32.81	1787.03	-362.28	84.60	1784.09	657.72	-259.74	78.53	1256.18	-247.62	85.22	644.18
4.77000	-369.17	56.70	35.02	-417.56	52.74	34.38	-612.06	85.25	46.35	-604.98	89.42	103.85	157.27	-150.54	149.09	128.21	-141.98	133.34	-46.64	-139.62	48.26	-70.03	-144.19	99.77	-284.41	3.64	1398.68	0.00	0.00	0.00	-180.33	-43.10	1785.75	-181.06	67.45	1783.22	-357.57	-35.05	1785.66	-350.75	82.67	1782.69	658.30	-258.88	78.86	1255.99	-247.57	85.32	643.54
4.78000	-369.05	56.32	35.05	-416.47	53.37	34.44	-611.33	85.30	48.07	-604.23	88.45	104.99	180.90	-148.37	158.58	152.34	-138.79	143.17	-18.72	-137.25	50.89	-45.03	-141.97	101.39	-271.65	2.12	1397.51	0.00	0.00	0.00	-168.51	-44.93	1783.85	-166.84	65.41	1781.08	-345.96	-36.98	1784.38	-339.27	80.83	1781.25	656.63	-259.17	78.38	1256.26	-247.65	85.07	644.06
4.79000	-369.47	56.78	34.82	-414.12	52.83	34.65	-611.04	84.50	49.63	-602.77	89.59	107.33	200.89	-144.39	167.40	172.74	-135.65	151.00	5.76	-135.00	52.73	-23.26	-140.16	102.41	-265.83	0.02	1396.31	0.00	0.00	0.00	-156.95	-47.14	1782.01	-158.34	63.95	1779.36	-334.23	-39.36	1783.06	-327.58	78.53	1779.91	657.78	-259.21	78.81	1256.10	-247.03	85.16	643.73
4.80000	-370.04	56.58	34.65	-417.09	53.65	33.98	-610.21	84.68	51.74	-601.48	90.09	109.41	217.05	-141.56	172.87	189.38	-132.74	156.28	25.37	-131.76	52.55	-5.09	-139.08	102.60	-254.94	-1.98	1394.92	0.00	0.00	0.00	-143.96	-49.32	1779.98	-146.37	61.81	1777.46	-322.37	-41.75	1781.84	-315.70	76.41	1778.64	657.38	-259.60	78.53	1255.46	-247.55	84.94	643.59
4.81000	-371.32	56.68	34.26	-416.30	53.40	33.56	-609.89	83.62	53.35	-600.51	89.25	111.22	229.96	-136.42	174.70	202.35	-128.74	157.53	40.32	-129.87	51.58	8.88	-136.96	101.26	-237.31	-3.11	1393.88	0.00	0.00	0.00	-131.66	-51.51	1778.30	-134.22	59.83	1775.65	-310.25	-44.65	1780.66	-303.86	73.81	1777.50	657.67	-259.71	78.77	1255.69	-247.71	85.08	643.72
4.82000	-371.58	56.49	34.03	-415.41	53.46	33.86	-608.77	84.83	56.06	-598.64	90.15	113.77	240.59	-132.60	172.16	212.66	-125.35	154.99	50.60	-128.38	49.55	19.21	-134.84	99.16	-225.01	-5.28	1392.42	0.00	0.00	0.00	-120.46	-53.68	1776.76	-121.41	57.40	1773.90	-298.38	-47.10	1779.63	-291.91	71.44	1776.48	657.77	-258.89	78.92	1256.05	-247.60	85.23	643.73
4.83000	-371.91	56.41	33.84	-416.88	52.91	33.42	-607.18	86.71	59.28	-596.92	90.55	116.24	249.28	-129.05	165.32	220.77	-121.52	148.36	56.57	-125.50	45.94	26.53	-132.24	96.12	-216.73	-7.66	1391.36	0.00	0.00	0.00	-108.55	-56.03	1775.24	-108.98	55.14	1772.42	-286.24	-49.92	1778.71	-280.09	68.87	1775.58	658.49	-259.34	78.95	1255.72	-247.58	85.16	644.24
4.84000	-371.91	56.89	33.86	-415.74	53.41	33.55	-606.67	85.78	61.61	-594.58	92.04	119.47	256.15	-127.68	155.19	227.05	-119.07	139.48	59.82	-123.78	42.43	31.53	-130.37	92.98	-210.62	-9.74	1390.71	0.00	0.00	0.00	-96.77	-58.47	1773.93	-98.56	52.89	1771.12	-274.22	-52.79	1777.88	-268.20	66.37	1774.61	657.76	-259.84	78.66	1255.16	-247.11	85.08	644.77
4.85000	-372.33	56.26	33.71	-415.93	54.11	33.13	-605.07	87.30	65.30	-591.99	93.19	123.01	258.39	-123.79	146.10	231.60	-117.05	130.02	60.94	-121.05	38.92	34.54	-128.20	90.01	-197.43	-11.66	1390.11	0.00	0.00	0.00	-84.44	-61.13	1772.69	-86.32	50.35	1769.87	-262.14	-56.06	1776.93	-256.45	63.27	1773.81	658.38	-259.68	78.75	1255.35	-247.37	84.86	644.04
4.86000	-372.26	56.58	33.58	-416.51	54.16	32.96	-603.40	88.02	68.99	-589.57	93.54	126.42	264.22	-122.87	138.04	235.72	-115.83	121.94	62.92	-120.01	37.48	37.20	-125.49	87.16	-180.01	-13.31	1389.61	0.00	0.00	0.00	-73.49	-63.92	1771.43	-74.60	47.47	1768.58	-250.16	-58.97	1776.06	-244.68	60.32	1772.88	658.10	-259.55	78.82	1256.35	-247.36	85.08	643.18
4.87000	-366.98	56.66	34.99	-416.46	53.28	32.54	-601.90	87.31	72.73	-586.45	94.10	130.42	271.56	-123.97	129.73	241.76	-116.53	114.81	66.21	-118.42	37.32	42.46	-124.38	87.24	-167.05	-16.29	1389.38	0.00	0.00	0.00	-61.56	-66.58	1770.27	-63.26	44.30	1767.36	-238.04	-62.36	1775.32	-232.95	56.56	1772.19	656.91	-259.91	78.52	1256.20	-247.85	85.14	644.15
4.88000	-370.56	56.42	34.06	-414.01	53.80	32.92	-599.24	89.19	78.09	-582.29	95.78	135.29	281.76	-127.23	116.50	251.10	-119.19	104.79	69.46	-118.16	37.51	49.55	-123.81	87.54	-151.13	-18.84	1388.96	0.00	0.00	0.00	-49.74	-69.26	1769.36	-52.49	41.90	1766.41	-225.83	-65.96	1775.06	-221.07	53.68	1771.81	657.34	-259.51	78.67	1255.74	-247.40	85.23	644.88
4.89000	-368.33	55.69	34.90	-414.54	53.47	32.70	-595.98	90.20	83.81	-577.90	95.95	140.18	287.28	-130.11	101.81	256.18	-120.44	93.53	71.58	-118.03	37.23	54.93	-124.71	88.05	-147.25	-21.77	1389.52	0.00	0.00	0.00	-36.24	-72.25	1768.80	-39.32	39.02	1765.70	-213.45	-69.43	1775.63	-209.14	50.87	1772.10	657.26	-259.15	78.72	1256.09	-246.86	85.42	644.66
4.90000	-372.20	56.13	33.37	-412.92	53.41	32.88	-592.29	90.65	90.09	-572.12	97.42	146.35	296.69	-130.34	91.71	261.71	-120.79	83.92	73.29	-118.83	37.04	59.18	-125.48	87.75	-133.19	-24.82	1390.07	0.00	0.00	0.00	-24.51	-75.19	1768.86	-26.08	36.15	1765.54	-201.17	-72.66	1776.81	-197.21	47.38	1773.08	656.99	-259.45	78.49	1255.99	-246.94	85.51	645.42
4.91000	-370.13	56.13	33.96	-414.66	53.20	32.45	-587.77	90.79	97.34	-565.33	98.45	152.96	297.36	-131.52	81.05	264.24	-121.56	75.51	74.33	-120.00	36.75	62.52	-125.57	86.79	-116.47	-27.15	1391.45	0.00	0.00	0.00	-12.28	-77.88	1769.13	-15.45	33.22	1765.64	-188.58	-76.39	1778.23	-185.07	43.91	1774.50	656.80	-259.43	78.18	1256.00	-246.90	85.34	644.14
4.92000	-369.70	56.49	33.94	-415.66	52.55	31.78	-581.83	91.32	105.65	-557.58	98.60	160.08	300.70	-131.04	73.26	268.95	-120.90	69.82	75.09	-120.29	36.63	65.18	-126.18	86.96	-103.99	-30.69	1393.55	0.00	0.00	0.00	0.23	-80.64	1769.56	-2.88	30.34	1765.86	-175.95	-79.54	1780.21	-172.82	40.27	1776.17	656.84	-259.83	78.42	1256.10	-247.06	85.34	643.65
4.93000	-373.01	55.99	33.20	-414.01	51.89	32.11	-574.03	90.96	114.54	-547.53	99.60	168.06	304.65	-128.20	69.11	272.12	-119.09	66.38	75.94	-120.30	37.15	67.32	-126.28	87.66	-97.02	-33.58	1395.97	0.00	0.00	0.00	13.75	-83.21	1770.20	9.02	27.95	1766.28	-162.94	-83.15	1782.51	-160.25	37.45	1777.88	657.57	-259.46	78.75	1256.11	-247.13	85.31	645.12
4.94000	-371.01	55.86	33.59	-414.60	51.38	31.50	-564.12	91.98	124.68	-535.30	99.97	175.98	306.48	-126.18	65.83	271.46	-117.10	62.86	76.28	-119.79	37.37	68.41	-125.72	88.14	-83.99	-36.26	1398.60	0.00	0.00	0.00	25.71	-85.83	1771.24	22.68	25.65	1766.54	-149.78	-86.94	1785.14	-147.87	34.04	1780.05	657.38	-260.20	78.33	1255.78	-247.58	84.90	645.59
4.95000	-373.00	56.09	32.83	-412.60	52.16	31.84	-552.46	92.54	135.31	-520.42	101.31	184.06	305.48	-125.68	63.02	271.87	-116.41	60.84	76.53	-119.95	37.69	69.18	-125.69	88.82	-69.69	-39.18	1401.32	0.00	0.00	0.00	38.93	-88.44	1772.53	34.42	23.19	1767.32	-136.66	-90.59	1787.98	-135.49	30.74	1782.32	657.03	-259.92	78.34	1255.80	-247.94	84.86	644.89
4.96000	-374.57	55.67	31.46	-408.95	51.18	31.99	-539.33	93.08	147.01	-504.09	101.62	192.14	307.28	-124.50	61.90	274.32	-116.11	60.20	76.72	-119.66	37.63	69.72	-125.31	88.78	-58.19	-41.91	1404.18	0.00	0.00	0.00	52.01	-90.95	1773.93	47.67	20.31	1768.34	-123.61	-94.13	1790.76	-123.34	26.93	1784.68	656.96	-259.50	78.27	1256.36	-247.51	85.39	644.51
4.97000	-371.23	56.08	30.54	-405.55	52.29	32.77	-525.39	94.00	160.12	-487.02	102.34	201.62	308.36	-123.35	61.24	273.22	-115.50	58.55	76.66	-119.39	37.45	70.03	-125.36	88.96	-48.58	-44.54	1407.52	0.00	0.00	0.00	65.04	-93.34	1775.31	58.89	18.34	1769.27	-110.72	-97.69	1793.37	-111.03	23.95	1786.85	656.93	-259.44	78.45	1255.36	-247.38	85.01	644.06
4.98000	-366.81	55.81	29.70	-400.50	51.99	34.75	-509.97	95.03	174.27	-468.81	102.91	212.14	306.70	-123.66	59.88	274.30	-115.45	58.28	76.72	-119.75	37.46	70.14	-125.53	89.03	-33.75	-46.61	1410.39	0.00	0.00	0.00	76.40	-95.87	1776.68	72.62	15.79	1770.07	-97.98	-101.12	1795.67	-98.98	20.38	1788.98	657.26	-259.35	78.61	1255.96	-247.47	85.21	643.49
4.99000	-363.12	55.77	28.84	-392.99	52.68	38.26	-493.15	95.06	188.80	-449.40	103.27	223.01	305.45	-123.62	59.21	272.76	-115.36	57.43	76.63	-120.35	37.44	69.93	-125.82	89.02	-22.70	-48.96	1413.24	0.00	0.00	0.00	88.64	-98.66	1777.84	82.52	13.37	1771.29	-85.51	-104.23	1797.68	-86.99	17.42	1790.84	657.05	-259.82	78.40	1255.80	-247.38	85.31	644.13
5.00000	-356.34	56.05	28.47	-388.95	53.33	41.38	-474.17	95.55	203.77	-427.93	104.54	234.22	304.42	-123.33	58.62	272.42	-115.63	57.09	76.34	-120.32	37.10	69.78	-126.15	88.96	-13.96	-50.65	1415.97	0.00	0.00	0.00	100.66	-101.16	1778.85	92.68	11.11	1772.60	-73.43	-107.23	1799.40	-75.34	14.28	1792.64	656.47	-260.09	78.18	1255.66	-247.73	85.09	644.11
5.01000	-351.77	57.22	26.96	-374.78	54.53	47.44	-453.91	94.11	217.85	-405.60	105.12	245.48	306.22	-123.06	58.90	273.75	-115.19	57.37	76.30	-120.49	36.86	69.61	-126.59	89.01	1.45	-52.41	1418.19	0.00	0.00	0.00	112.32	-103.91	1779.78	105.35	8.57	1773.45	-61.58	-110.04	1800.83	-63.69	11.61	1794.17	656.81	-259.78	78.53	1256.22	-247.27	85.39	643.95
5.02000	-340.70	59.33	26.59	-363.43	56.04	53.19	-431.68	94.05	231.75	-382.71	104.85	256.07	309.83	-123.08	60.11	272.47	-115.22	56.71	76.18	-120.88	36.76	69.31	-126.27	88.70	11.20	-53.73	1419.89	0.00	0.00	0.00	123.84	-106.56	1780.53	117.50	5.81	1774.42	-49.89	-112.73	1802.07	-51.93	8.85	1795.58	657.20	-259.44	78.87	1256.04	-247.01	85.41	643.93
5.03000	-330.76	61.29	22.98	-347.04	57.43	60.26	-408.85	93.03	244.52	-359.69	103.79	266.25	306.18	-123.99	58.58	273.00	-115.48	56.67	76.16	-120.88	36.55	69.01	-126.19	88.44	21.69	-55.14	1420.96	0.00	0.00	0.00	135.56	-109.06	1781.23	129.03	3.98	1775.38	-38.18	-115.08	1803.22	-40.21	6.51	1796.92	657.57	-259.62	78.56	1255.69	-247.60	85.01	644.10
5.04000	-311.76	64.95	28.97	-325.24	59.52	67.12	-386.46	89.95	254.30	-336.86	102.18	275.91	308.28	-123.55	59.07	273.68	-115.39	56.57	75.91	-120.82	36.33	68.76	-126.59	88.49	30.56	-56.43	1422.21	0.00	0.00	0.00	147.20	-111.44	1781.90	139.89	1.37	1776.42	-26.39	-117.58	1804.21	-28.25	4.33	1798.17	657.48	-259.62	78.64	1255.81	-246.87	85.05	645.16
5.05000	-285.46	68.33	38.67	-300.19	61.08	76.17	-363.62	86.30	261.95	-314.30	99.49	284.60	310.01	-123.53	59.40	272.81	-115.76	56.16	75.95	-121.26	36.36	68.60	-127.06	88.61	44.12	-58.23	1422.95	0.00	0.00	0.00	158.58	-113.85	1782.55	152.57	-0.83	1777.17	-14.72	-119.89	1805.09	-16.63	1.88	1799.32	657.70	-259.31	78.61	1255.88	-247.26	85.08	645.18
5.06000	-252.45	71.26	47.77	-272.56	63.39	82.92	-339.46	83.51	268.27	-290.63	96.52	292.84	308.67	-122.28	59.02	272.16	-115.81	55.61	75.86	-121.17	36.19	68.46	-127.20	88.64	53.76	-58.81	1423.47	0.00	0.00	0.00	170.80	-115.82	1783.03	163.03	-2.55	1777.99	-2.94	-122.27	1805.83	-5.05	0.18	1800.23	656.45	-259.38	78.39	1256.21	-247.21	85.27	645.10
5.07000	-220.22	72.31	54.41	-238.36	64.37	89.80	-313.75	81.79	272.64	-265.43	94.07	299.36	306.01	-123.03	58.25	272.00	-116.22	55.53	75.78	-121.55	36.30	68.14	-127.03	88.42	65.19	-59.48	1424.38	0.00	0.00	0.00	181.95	-117.62	1783.74	173.79	-4.56	1778.83	8.79	-124.39	1806.56	6.44	-1.87	1801.03	656.81	-259.95	78.42	1254.94	-246.88	85.23	644.53
5.08000	-184.71	73.27	61.45	-203.45	65.38	96.20	-286.50	80.64	275.34	-239.19	92.05	303.93	307.20	-123.68	58.17	271.81	-116.46	55.52	75.86	-121.94	36.33	68.17	-127.00	88.31	71.73	-61.21	1424.73	0.00	0.00	0.00	193.42	-119.34	1784.27	186.80	-6.67	1779.38	20.42	-126.25	1807.36	17.76	-4.48	1802.00	657.55	-259.73	78.76	1255.28	-247.11	85.40	644.70
5.09000	-149.21	73.20	67.11	-166.87	64.40	101.40	-258.54	79.23	276.52	-212.22	89.89	306.72	306.80	-123.30	58.29	272.79	-116.33	55.20	75.77	-121.49	36.02	68.34	-127.15	88.44	81.51	-62.26	1425.06	0.00	0.00	0.00	204.32	-120.95	1784.99	197.90	-7.85	1779.97	32.18	-128.02	1808.08	29.32	-6.44	1802.63	657.34	-259.39	78.70	1254.64	-247.93	84.76	644.94
5.10000	-110.15	73.63	72.61	-130.68	64.50	105.87	-230.22	77.28	276.04	-185.07	87.69	307.99	305.02	-123.78	57.08	271.60	-116.51	54.45	75.86	-121.49	36.00	68.52	-127.46	88.62	99.60	-63.27	1425.14	0.00	0.00	0.00	216.48	-122.34	1785.55	208.07	-8.86	1780.50	44.05	-129.91	1808.69	40.80	-8.10	1803.24	656.54	-259.36	78.49	1255.21	-246.89	84.95	645.28
5.11000	-70.89	73.40	77.14	-95.20	63.52	108.63	-201.25	75.83	274.33	-157.11	86.39	308.11	307.30	-123.74	56.89	272.00	-116.76	54.06	75.96	-121.37	35.96	68.60	-127.10	88.59	107.98	-64.47	1425.50	0.00	0.00	0.00	228.75	-123.45	1786.01	221.21	-9.81	1780.89	55.88	-131.54	1809.24	52.37	-9.03	1803.51	657.12	-259.43	78.55	1255.07	-246.59	85.16	643.71
5.12000	-30.57	73.07	81.04	-54.30	63.20	112.91	-172.08	73.50	270.90	-128.47	84.54	306.59	308.23	-123.37	56.36	272.19	-116.05	53.03	75.97	-121.21	36.00	68.53	-126.14	88.43	119.67	-65.90	1426.06	0.00	0.00	0.00	239.53	-124.54	1786.57	232.31	-10.66	1781.28	67.66	-132.94	1809.68	63.77	-10.85	1803.93	657.33	-259.62	78.80	1255.41	-247.36	85.25	643.95
5.13000	8.46	73.56	85.60	-19.84	60.60	114.03	-141.45	72.11	266.51	-99.64	82.69	304.09	307.33	-123.15	54.63	272.56	-115.89	52.29	75.99	-121.19	36.19	69.06	-126.64	89.12	129.16	-67.17	1425.99	0.00	0.00	0.00	251.64	-125.26	1786.93	241.89	-11.78	1781.88	79.52	-134.44	1810.03	75.20	-12.58	1804.24	657.07	-259.62	78.53	1254.94	-247.34	85.24	644.35
5.14000	50.66	72.60	90.57	21.24	60.10	117.68	-109.90	71.38	261.14	-69.75	81.71	300.77	309.58	-123.17	54.37	274.38	-115.54	51.81	76.15	-121.11	36.44	69.29	-125.30	88.89	138.10	-68.30	1426.20	0.00	0.00	0.00	263.98	-125.87	1787.22	254.62	-12.69	1781.93	91.49	-135.58	1810.33	86.69	-13.48	1804.41	657.38	-259.85	78.63	1254.98	-246.74	85.32	645.03
5.15000	90.53	70.57	94.31	62.59	60.74	121.85	-77.30	70.36	254.96	-39.99	79.18	296.18	311.12	-122.40	53.95	271.37	-115.35	49.99	76.34	-121.41	36.91	69.82	-124.63	89.14	148.23	-69.67	1426.19	0.00	0.00	0.00	275.06	-126.51	1787.51	266.82	-13.07	1781.97	103.54	-136.57	1810.59	98.44	-13.94	1804.56	656.90	-259.81	78.42	1255.77	-246.77	85.55	644.08
5.16000	137.30	69.78	99.68	100.93	60.17	124.74	-44.12	68.79	247.83	-8.85	78.32	291.36	310.77	-121.36	52.88	271.44	-115.33	48.95	76.57	-120.86	37.00	70.43	-124.43	89.53	160.89	-70.66	1426.18	0.00	0.00	0.00	287.77	-127.03	1787.44	277.88	-13.92	1782.17	115.50	-137.27	1810.83	110.26	-14.70	1804.69	657.42	-259.57	78.52	1255.46	-247.00	85.05	645.08
5.17000	179.88	70.01	104.65	147.12	60.42	128.30	-9.98	67.91	240.47	22.80	76.34	285.52	311.62	-121.89	52.24	273.78	-114.86	48.97	76.65	-120.09	36.99	71.01	-124.81	90.31	171.90	-71.63	1426.11	0.00	0.00	0.00	299.39	-127.22	1787.48	290.24	-13.25	1781.84	127.51	-137.78	1811.07	122.23	-14.91	1804.79	656.71	-259.35	78.32	1255.64	-248.03	84.93	644.40
5.18000	221.96	71.59	109.88	188.02	61.53	131.30	24.85	67.48	232.72	55.13	75.60	279.60	310.31	-121.65	50.81	273.45	-114.49	48.18	76.83	-119.60	37.23	71.60	-124.52	90.76	182.09	-72.77	1425.84	0.00	0.00	0.00	310.29	-127.53	1787.54	301.29	-13.77	1781.83	139.39	-137.91	1811.35	134.04	-15.48	1804.89	656.76	-259.70	78.24	1255.94	-247.69	85.11	644.28
5.19000	265.72	72.76	114.90	229.22	61.96	133.88	60.36	67.11	224.99	87.83	73.70	272.82	309.89	-120.84	49.90	273.19	-114.10	47.53	77.11	-119.58	37.73	72.08	-123.57	90.88	191.75	-73.82	1425.81	0.00	0.00	0.00	321.83	-127.55	1787.38	311.86	-14.12	1781.68	151.20	-138.06	1811.54	145.94	-15.38	1804.83	657.43	-259.74	78.45	1255.26	-246.78	85.23	644.47
5.20000	307.85	74.11	119.96	270.85	63.01	137.32	96.07	65.83	216.85	121.03	73.60	266.52	309.00	-121.28	49.12	272.47	-113.86	46.41	77.27	-118.63	37.80	72.78	-123.03	91.32	204.66	-74.41	1425.60	0.00	0.00	0.00	333.48	-127.61	1787.21	324.06	-14.08	1781.13	163.09	-138.10	1811.68	157.71	-14.82	1804.71	657.34	-259.28	78.73	1255.38	-246.81	85.00	645.17
5.21000	349.76	75.24	125.22	311.37	63.33	140.14	132.36	65.86	209.39	155.31	73.26	260.10	309.69	-121.40	48.44	272.81	-113.59	45.70	77.61	-118.49	38.37	73.54	-122.59	91.82	213.52	-75.05	1425.39	0.00	0.00	0.00	344.90	-127.36	1786.95	336.75	-13.39	1780.57	175.04	-138.20	1811.79	169.49	-15.01	1804.61	656.81	-259.46	78.34	1256.19	-247.13	85.05	645.48
5.22000	391.05	75.94	131.26	354.85	63.98	144.89	169.56	66.15	202.19	189.44	73.22	253.84	310.99	-120.72	47.69	275.78	-113.35	45.88	77.90	-118.21	38.91	74.09	-121.97	92.23	224.28	-75.91	1425.14	0.00	0.00	0.00	357.19	-126.94	1786.61	346.37	-12.81	1780.25	186.95	-137.95	1811.90	181.17	-15.21	1804.48	656.91	-259.76	78.22	1256.29	-247.29	85.24	644.40
5.23000	432.66	77.53	139.32	394.07	65.13	149.46	206.74	66.52	195.06	223.56	73.31	247.83	308.73	-120.88	46.11	275.76	-113.46	45.17	78.23	-117.99	39.44	74.87	-121.16	92.61	235.17	-76.22	1424.81	0.00	0.00	0.00	369.15	-126.47	1786.21	358.52	-12.36	1779.61	198.90	-137.65	1811.96	192.84	-14.64	1804.22	656.92	-258.93	78.23	1255.36	-247.53	85.07	642.90
5.24000	472.66	78.68	146.86	434.18	66.25	154.46	243.83	67.15	188.47	257.71	73.12	241.85	311.05	-120.68	45.85	276.24	-113.10	44.69	78.70	-118.09	40.24	75.75	-121.09	93.37	245.89	-76.64	1424.65	0.00	0.00	0.00	381.26	-125.98	1785.79	368.93	-11.60	1778.92	210.91	-137.22	1811.98	204.54	-14.04	1803.90	657.48	-258.90	78.58	1255.61	-247.12	85.14	643.97
5.25000	513.19	78.02	155.41	472.55	67.40	159.31	281.42	68.07	182.29	292.50	73.46	236.23	312.07	-120.63	45.73	275.44	-113.59	44.15	79.20	-117.81	40.94	76.41	-120.75	94.19	255.91	-76.12	1424.24	0.00	0.00	0.00	393.07	-125.12	1785.31	381.31	-10.60	1777.98	223.07	-136.65	1811.99	216.23	-13.49	1803.59	657.33	-259.25	78.47	1255.23	-247.27	85.02	645.32
5.26000	550.29	78.93	162.25	513.42	68.26	164.77	319.59	70.15	176.79	327.58	74.42	230.93	311.06	-120.72	44.31	275.52	-113.31	43.84	79.56	-116.73	41.24	77.18	-120.16	94.93	266.40	-76.08	1423.92	0.00	0.00	0.00	404.25	-124.42	1784.84	393.79	-9.65	1777.24	235.34	-136.08	1811.89	227.85	-13.41	1803.22	658.05	-259.47	78.34	1255.93	-247.46	85.40	644.20
5.27000	588.99	79.50	169.68	548.82	69.49	169.16	356.71	71.00	171.36	362.00	75.48	225.98	312.91	-120.49	43.71	277.91	-113.36	44.17	80.09	-116.28	41.96	77.77	-118.67	95.25	276.01	-75.65	1423.50	0.00	0.00	0.00	416.05	-123.36	1784.24	405.37	-8.85	1776.50	247.56	-135.49	1811.73	239.67	-12.69	1802.81	658.73	-258.82	78.59	1255.43	-247.13	85.10	645.06
5.28000	626.61	80.53	176.54	586.66	70.16	173.91	393.31	73.00	166.58	396.20	76.53	221.14	313.68	-120.30	43.67	278.08	-113.06	43.99	80.57	-115.77	42.69	78.59	-118.87	96.50	285.52	-75.08	1423.30	0.00	0.00	0.00	427.86	-122.56	1783.65	416.66	-7.97	1775.71	259.71	-134.67	1811.54	251.63	-11.96	1802.38	656.25	-260.00	78.63	1256.04	-246.64	85.24	644.03
5.29000	664.44	81.15	183.81	624.73	70.64	179.59	430.39	75.65	162.43	430.79	78.63	216.92	312.48	-119.87	42.56	277.05	-113.18	43.55	80.91	-114.48	43.04	79.12	-117.66	96.93	300.19	-74.79	1422.77	0.00	0.00	0.00	438.98	-121.57	1782.94	428.44	-7.09	1774.93	271.81	-133.77	1811.31	263.68	-11.06	1801.86	656.68	-260.09	78.99	1255.69	-246.61	85.39	644.05
5.30000	699.98	81.26	190.42	659.37	72.48	184.13	467.49	77.77	158.12	465.51	80.17	212.67	313.40	-119.52	42.49	275.89	-113.51	43.03	81.52	-114.08	43.86	79.94	-117.35	97.91	309.04	-73.53	1422.48	0.00	0.00	0.00	450.98	-120.29	1782.23	441.26	-5.74	1773.92	283.88	-133.01	1810.96	275.57	-10.18	1801.40	655.74	-259.84	78.37	1256.08	-247.10	85.15	644.77
5.31000	737.07	81.33	197.09	695.51	72.72	188.33	503.73	80.15	154.41	499.65	82.50	208.96	312.76	-119.66	41.79	276.78	-113.34	42.72	82.05	-113.41	44.68	80.64	-117.18	98.94	320.96	-72.54	1421.92	0.00	0.00	0.00	462.86	-119.11	1781.50	452.92	-4.12	1773.05	295.87	-132.21	1810.52	287.54	-9.14	1800.79	654.36	-260.01	78.09	1256.03	-246.75	85.43	642.93
5.32000	772.18	82.14	202.44	731.92	73.73	193.22	539.79	81.57	150.77	533.11	84.78	205.56	312.30	-120.35	40.76	277.78	-113.65	42.75	82.69	-113.30	45.64	81.34	-117.28	100.02	331.17	-71.71	1421.37	0.00	0.00	0.00	475.37	-117.84	1780.58	463.84	-3.39	1772.26	307.86	-131.04	1810.04	299.52	-8.15	1800.14	654.77	-260.15	78.23	1255.59	-247.33	84.91	642.64
5.33000	806.97	82.97	208.19	767.43	75.29	197.85	575.49	84.75	148.37	566.54	86.70	202.46	313.04	-119.50	40.85	278.98	-113.52	42.59	83.12	-112.73	46.45	82.03	-117.14	101.07	341.97	-70.66	1421.06	0.00	0.00	0.00	486.48	-116.40	1779.79	475.74	-1.89	1771.20	319.96	-130.06	1809.49	311.34	-7.38	1799.48	655.77	-259.71	78.42	1255.46	-247.09	84.86	641.16
5.34000	842.81	84.00	215.37	798.95	75.56	201.84	610.55	87.29	146.31	599.29	89.42	200.21	313.17	-119.04	40.56	278.13	-113.80	42.13	83.74	-112.57	47.39	82.64	-116.71	101.93	355.76	-69.81	1420.28	0.00	0.00	0.00	499.61	-114.82	1778.81	486.60	-0.30	1770.29	332.13	-128.78	1808.90	323.11	-5.96	1798.70	654.12	-260.03	78.05	1255.75	-247.35	84.83	641.76
5.35000	870.46	83.88	217.08	830.01	77.13	206.74	644.01	90.04	144.77	630.61	92.91	198.71	314.23	-119.80	40.46	278.45	-113.55	41.92	84.12	-112.48	48.37	83.29	-117.40	103.30	369.02	-69.00	1419.62	0.00	0.00	0.00	511.43	-113.28	1777.93	500.94	1.85	1768.87	344.46	-127.58	1808.19	334.95	-4.52	1797.79	655.71	-259.56	78.49	1256.11	-247.49	85.11	641.95
5.36000	900.19	85.10	223.60	860.94	79.08	212.55	676.12	92.69	143.54	660.63	94.68	196.93	315.70	-119.43	40.55	277.47	-114.20	41.46	84.64	-111.67	49.15	83.96	-117.31	104.32	375.47	-68.18	1418.38	0.00	0.00	0.00	522.14	-111.68	1777.13	511.81	3.31	1768.01	356.86	-126.31	1807.38	346.83	-2.84	1796.85	654.89	-259.96	78.50	1256.18	-247.70	84.92	641.63
5.37000	928.67	85.45	230.17	890.66	79.29	218.26	707.19	94.37	142.33	689.50	97.29	195.82	313.83	-119.58	39.72	279.37	-114.06	41.75	85.15	-112.05	50.49	84.63	-117.68	105.65	386.78	-67.59	1417.61	0.00	0.00	0.00	534.49	-109.93	1776.16	523.17	5.01	1766.93	369.21	-124.99	1806.49	358.56	-1.36	1795.79	656.10	-258.51	78.50	1255.99	-247.26	85.06	643.46
5.38000	955.05	86.57	235.65	916.17	80.79	222.23	736.74	96.63	141.85	716.86	99.87	195.02	315.00	-119.00	39.63	277.56	-114.07	40.82	85.53	-112.13	51.75	85.36	-117.97	107.01	399.56	-66.36	1416.60	0.00	0.00	0.00	546.80	-108.21	1775.25	533.91	7.13	1765.92	381.53	-123.50	1805.53	370.56	0.24	1794.61	656.85	-258.17	78.31	1256.00	-246.97	85.19	644.82
5.39000	979.65	86.70	240.91	944.12	80.60	222.90	763.92	98.62	141.53	742.56	102.33	194.60	315.64	-119.16	39.02	279.18	-114.54	41.43	86.11	-112.21	53.08	86.17	-118.32	108.44	411.99	-65.84	1415.67	0.00	0.00	0.00	558.42	-106.35	1774.35	547.57	9.08	1764.70	393.83	-122.01	1804.49	382.71	1.93	1793.41	657.53	-258.51	78.40	1255.65	-247.28	84.81	645.44
5.40000	1002.44	87.23	245.31	967.22	81.06	226.89	788.96	100.21	140.94	765.93	104.16	193.87	314.43	-119.49	38.77	278.90	-114.47	40.95	86.70	-112.85	54.78	87.08	-118.98	110.15	421.79	-64.93	1414.62	0.00	0.00	0.00	570.31	-104.37	1773.48	560.04	11.05	1763.50	406.12	-120.33	1803.43	395.01	3.75	1792.12	658.36	-258.64	78.41	1255.31	-247.01	84.66	644.84
5.41000	1023.09	87.35	249.11	987.99	81.95	229.87	811.98	101.87	140.77	787.06	105.19	192.86	313.60	-119.86	38.12	278.78	-114.34	40.43	87.31	-112.73	56.20	87.95	-119.25	111.73	436.94	-64.04	1413.28	0.00	0.00	0.00	581.75	-102.41	1772.63	572.61	12.72	1762.44	418.46	-118.69	1802.34	407.33	5.42	1790.88	658.53	-258.50	78.84	1255.14	-247.23	84.50	644.59
5.42000	1041.59	87.04	252.05	1006.87	82.18	232.39	832.69	102.53	139.68	806.32	106.97	191.98	313.65	-120.02	37.79	278.76	-114.38	40.25	87.89	-113.20	58.01	89.20	-120.27	113.74	447.19	-62.81	1412.10	0.00	0.00	0.00	594.75	-99.93	1771.73	584.81	15.00	1761.33	430.94	-116.86	1801.29	419.91	7.46	1789.61	658.14	-258.39	78.58	1255.48	-247.05	84.87	644.54
5.43000	1058.14	86.30	253.64	1023.68	80.97	233.14	850.93	102.75	138.39	823.16	108.45	190.78	314.60	-119.32	37.76	279.22	-114.49	40.20	88.56	-113.19	59.72	90.22	-120.35	115.47	462.32	-61.70	1410.90	0.00	0.00	0.00	606.00	-97.79	1771.08	594.77	17.15	1760.57	443.51	-114.72	1800.29	432.53	9.66	1788.31	657.85	-258.79	78.39	1255.90	-246.81	84.90	644.39
5.44000	1072.29	84.63	254.01	1037.96	80.14	233.09	866.37	103.39	136.87	837.86	108.53	188.83	315.53	-119.13	38.07	277.76	-114.79	39.50	89.20	-113.69	61.77	91.61	-121.88	118.06	474.00	-60.62	1409.81	0.00	0.00	0.00	619.01	-95.10	1770.37	608.81	19.98	1759.28	456.28	-112.40	1799.40	445.17	12.17	1787.08	657.69	-258.88	78.29	1256.41	-247.67	84.62	644.32
5.45000	1084.22	82.50	252.51	1050.12	78.78	231.59	879.06	102.63	134.51	849.89	108.48	186.67	311.76	-119.46	36.66	278.11	-114.44	39.25	90.05	-114.21	64.03	92.81	-121.59	119.97	487.76	-59.46	1409.19	0.00	0.00	0.00	631.42	-92.82	1769.72	621.35	21.97	1758.49	469.26	-109.93	1798.62	457.92	14.11	1786.01	658.02	-258.54	78.67	1256.70	-247.39	85.06	644.71
5.46000	1093.96	79.29	249.13	1059.65	75.49	228.44	888.76	101.32	131.36	859.63	107.76	183.99	315.09	-119.37	36.94	279.65	-114.49	39.50	90.86	-114.44	66.34	94.27	-121.50	122.14	501.79	-58.10	1408.44	0.00	0.00	0.00	644.37	-89.95	1769.22	633.79	24.36	1757.66	482.45	-107.48	1797.91	470.75	16.47	1785.05	657.63	-259.22	78.37	1256.63	-247.04	85.00	645.60
5.47000	1101.73	76.10	243.44	1067.16	73.37	222.97	895.66	98.89	126.98	866.92	106.35	180.24	315.94	-119.63	36.94	278.87	-114.53	39.04	91.95	-115.17	69.19	96.13	-122.13	124.92	514.12	-57.30	1407.79	0.00	0.00	0.00	655.74	-87.40	1769.12	647.24	27.16	1757.02	495.72	-104.98	1797.30	483.68	19.47	1784.04	657.73	-259.17	78.39	1256.21	-246.78	85.01	645.55
5.48000	1107.40	72.45	235.84	1072.64	69.98	215.77	900.04	95.90	121.46	871.99	104.61	175.73	314.06	-119.58	36.32	279.40	-114.76	38.90	93.11	-115.58	72.08	98.18	-123.16	128.00	527.72	-55.82	1407.23	0.00	0.00	0.00	669.25	-84.77	1768.79	659.80	29.99	1756.52	509.04	-102.29	1796.88	496.84	22.47	1783.25	657.10	-259.18	78.15	1255.80	-247.33	84.96	645.17
5.49000	1111.07	67.79	226.55	1075.92	66.91	206.84	901.54	94.68	117.86	874.69	102.60	171.55	314.28	-118.78	36.14	280.16	-114.59	38.92	94.56	-116.33	75.44	100.42	-123.67	131.26	542.93	-54.22	1406.83	0.00	0.00	0.00	681.73	-82.09	1768.97	672.57	33.16	1756.16	522.39	-99.46	1796.65	510.05	25.46	1782.65	656.71	-258.81	78.26	1256.53	-246.87	85.41	644.40
5.50000	1114.16	63.22	216.70	1079.19	62.17	196.85	903.54	91.94	115.21	876.62	100.57	168.14	314.60	-118.03	35.95	279.78	-114.30	38.39	96.10	-116.60	78.92	103.13	-124.61	134.90	556.29	-52.95	1406.87	0.00	0.00	0.00	695.60	-79.17	1769.26	685.87	36.08	1756.16	535.84	-96.81	1796.55	523.46	28.28	1782.31	657.00	-259.03	78.53	1256.53	-247.11	85.15	643.50
5.51000	1119.52	58.99	207.03	1083.98	58.82	189.05	906.66	90.77	114.87	881.57	99.09	167.16	313.96	-119.00	35.36	281.69	-114.15	38.88	98.08	-117.97	83.06	105.98	-125.60	138.80	572.66	-51.15	1406.91	0.00	0.00	0.00	707.93	-76.38	1769.93	700.52	38.47	1756.40	549.48	-93.67	1796.81	537.28	31.45	1782.24	658.19	-258.40	78.70	1255.44	-246.41	85.19	643.94
5.52000	1130.73	57.48	194.20	1088.56	56.49	184.32	910.08	90.68	115.08	889.77	98.25	167.51	317.00	-118.21	36.67	280.71	-114.29	38.60	100.45	-119.31	87.56	109.46	-126.83	142.98	583.47	-49.35	1407.54	0.00	0.00	0.00	722.23	-73.06	1770.88	714.46	42.07	1756.79	563.35	-90.39	1797.64	551.36	35.20	1782.61	658.49	-259.08	78.63	1254.62	-248.76	86.16	645.97
5.53000	1134.08	58.73	184.67	1095.77	56.09	174.66	912.36	90.59	114.95	895.73	97.57	167.32	315.21	-118.52	35.48	280.95	-114.08	38.55	102.94	-120.53	92.31	113.42	-128.22	147.51	600.40	-47.09	1408.52	0.00	0.00	0.00	735.20	-70.05	1772.52	727.70	45.20	1758.05	577.54	-87.07	1799.10	565.86	38.53	1783.73	656.38	-259.17	78.13	1255.58	-247.46	85.42	645.59
5.54000	1138.59	59.67	174.71	1099.74	56.60	165.68	913.50	90.77	114.66	899.66	97.73	167.42	315.40	-117.94	35.72	281.23	-114.20	38.79	106.07	-121.43	97.27	118.18	-129.32	152.21	614.66	-45.08	1410.31	0.00	0.00	0.00	749.73	-66.78	1774.49	741.31	47.90	1760.03	591.93	-83.34	1800.94	580.28	42.43	1785.18	657.21	-259.01	78.48	1256.34	-246.71	85.13	643.70
5.55000	1141.24	60.84	167.10	1101.74	57.72	159.21	914.29	91.73	114.51	902.41	97.69	167.42	313.32	-119.01	34.99	281.34	-113.84	38.81	109.92	-123.07	102.80	123.41	-130.97	157.09	629.27	-42.36	1412.34	0.00	0.00	0.00	763.47	-63.80	1776.80	755.26	50.77	1762.42	606.38	-79.38	1803.01	594.73	46.12	1787.00	658.00	-259.48	78.70	1255.87	-247.06	85.00	644.09
5.56000	1143.75	61.35	160.99	1104.10	57.70	154.53	914.91	92.43	114.70	904.53	97.93	167.68	315.23	-118.56	35.56	282.33	-113.76	39.47	114.49	-125.03	108.77	129.58	-133.07	162.41	644.43	-39.57	1414.79	0.00	0.00	0.00	777.06	-60.03	1779.62	771.43	54.96	1764.28	620.83	-75.20	1805.41	609.15	50.25	1788.99	656.88	-259.20	78.66	1255.98	-246.43	85.10	644.67
5.57000	1146.17	60.14	155.63	1107.18	56.59	150.70	915.52	92.89	114.92	906.39	97.88	168.10	313.53	-119.13	35.05	280.97	-113.61	39.61	119.92	-126.47	114.69	136.85	-135.44	167.70	658.46	-37.01	1417.67	0.00	0.00	0.00	791.58	-56.92	1782.33	786.11	58.67	1766.77	635.09	-71.11	1808.19	623.67	54.06	1791.47	656.33	-259.18	78.47	1256.26	-246.65	85.15	645.50
5.58000	1148.35	58.92	151.41	1107.56	55.61	147.39	916.15	92.20	114.74	907.61	98.37	168.66	313.98	-118.54	35.62	280.37	-113.75	39.83	126.35	-128.37	121.03	145.62	-137.98	172.89	675.54	-34.03	1420.90	0.00	0.00	0.00	805.55	-53.35	1785.50	799.22	62.37	1769.79	649.09	-67.01	1811.27	638.12	58.31	1794.28	657.19	-259.43	78.51	1256.14	-247.27	84.98	646.01
5.59000	1150.86	57.76	148.05	1108.12	53.78	144.22	916.53	91.93	114.79	908.71	98.37	169.04	313.54	-118.92	35.14	283.33	-113.54	41.30	133.81	-130.92	127.83	155.63	-140.75	178.06	686.98	-30.96	1424.46	0.00	0.00	0.00	819.55	-50.03	1788.65	815.49	65.85	1772.47	663.05	-62.51	1814.64	652.42	62.89	1797.31	657.69	-259.34	78.58	1255.58	-247.41	84.74	645.10
5.60000	1150.55	56.71	144.22	1110.70	53.30	141.70	916.78	92.18	115.19	910.07	97.52	169.14	316.10	-118.06	35.86	282.90	-113.57	41.40	142.11	-132.93	134.96	166.81	-143.62	183.53	700.83	-27.81	1428.57	0.00	0.00	0.00	833.04	-46.47	1791.86	828.66	69.52	1775.60	676.78	-58.39	1818.18	666.62	67.34	1800.70	658.24	-258.83	79.11	1255.64	-247.35	84.80	644.23
5.61000	1151.93	55.59	140.90	1110.20	52.69	138.95	917.16	92.02	115.32	911.23	96.96	169.20	316.45	-119.59	35.40	286.12	-113.14	42.39	151.01	-134.93	142.84	178.69	-145.71	189.27	717.41	-24.54	1432.46	0.00	0.00	0.00	845.71	-43.20	1795.00	842.09	72.65	1778.69	690.29	-53.81	1821.89	680.54	71.82	1804.21	657.70	-259.16	78.88	1256.59	-247.24	84.94	645.61
5.62000	1152.81	54.65	138.01	1111.74	51.44	136.93	917.51	91.58	115.41	912.13	96.91	169.44	316.61	-119.61	35.22	289.94	-113.50	43.70	160.24	-136.06	151.69	190.67	-147.36	196.15	728.77	-21.81	1436.68	0.00	0.00	0.00	859.05	-39.86	1798.08	855.80	76.58	1781.45	703.52	-49.12	1825.70	694.31	76.07	1807.77	657.03	-259.00	78.76	1256.99	-247.18	85.13	644.86
5.63000	1153.02	53.96	136.17	1112.87	51.43	135.50	917.56	91.61	115.60	912.92	95.86	169.27	319.52	-119.72	35.16	292.32	-113.93	45.09	169.90	-136.86	162.08	202.66	-147.63	204.39	742.63	-18.79	1440.57	0.00	0.00	0.00	872.20	-36.60	1800.92	867.12	79.19	1784.58	716.33	-44.72	1829.48	707.80	80.21	1811.34	656.71	-258.63	78.67	1255.80	-247.08	84.92	644.31
5.64000	1154.39	53.37	134.87	1112.48	50.86	133.99	917.89	90.34	115.24	913.46	95.93	169.49	323.74	-119.83	35.60	296.96	-114.09	47.51	180.29	-136.41	173.65	215.04	-147.53	214.28	758.25	-15.95	1444.62	0.00	0.00	0.00	884.38	-33.41	1803.98	880.77	82.36	1787.61	729.05	-40.59	1833.26	720.88	84.14	1814.91	657.46	-259.11	78.83	1255.82	-247.08	84.86	644.19
5.65000	1154.70	53.06	133.43	1113.72	50.06	133.34	917.95	90.65	115.56	914.00	95.54	169.48	327.19	-120.91	35.98	301.47	-114.45	50.31	191.72	-134.65	185.88	228.50	-146.86	225.04	770.37	-13.32	1448.44	0.00	0.00	0.00	896.81	-30.43	1807.09	892.42	85.21	1790.67	741.56	-36.83	1837.01	733.46	88.08	1818.44	657.33	-259.18	78.77	1256.37	-247.83	84.82	645.37
5.66000	1155.08	52.81	132.75	1113.64	50.70	132.37	917.94	90.85	115.62	914.20	95.59	169.48	331.23	-120.56	36.60	309.17	-114.52	54.59	204.55	-133.33	199.12	243.14	-145.57	235.99	786.54	-10.97	1452.23	0.00	0.00	0.00	908.24	-27.58	1810.41	902.83	88.50	1793.81	753.74	-33.30	1840.76	745.62	92.29	1821.92	657.04	-259.39	78.58	1256.15	-247.19	84.93	644.91
5.67000	1156.12	52.44	132.69	1112.99	48.87	131.33	917.90	90.83	115.56	914.53	95.07	169.41	338.37	-121.69	38.08	317.50	-115.06	59.05	218.53	-131.89	212.76	258.58	-143.23	246.67	796.79	-9.03	1456.07	0.00	0.00	0.00	919.57	-24.73	1813.72	915.76	91.53	1796.72	765.56	-30.04	1844.57	757.77	95.48	1825.50	656.92	-259.01	78.57	1256.38	-247.16	84.79	643.64
5.68000	1155.77	52.36	131.86	1114.31	49.60	130.84	918.02	90.46	115.41	914.77	94.92	169.48	345.75	-123.40	39.32	326.86	-116.01	64.35	233.39	-129.85	226.13	274.78	-140.54	257.47	809.89	-7.29	1459.78	0.00	0.00	0.00	930.34	-22.12	1817.03	926.90	94.18	1799.70	777.21	-26.83	1848.35	769.53	99.09	1828.90	656.63	-259.02	78.35	1255.25	-247.51	84.55	644.46
5.69000	1156.28	51.95	131.39	1112.89	48.92	130.03	917.95	90.10	115.35	914.93	94.97	169.75	353.70	-126.50	43.71	335.81	-118.28	71.47	249.14	-126.21	238.67	291.25	-137.40	268.19	821.26	-5.58	1463.81	0.00	0.00	0.00	939.31	-19.60	1820.55	938.49	96.43	1802.64	788.53	-24.02	1852.08	780.99	102.60	1832.24	656.82	-259.01	78.54	1255.16	-247.83	84.24	644.02
5.70000	1155.08	51.77	130.42	1113.39	49.44	130.26	917.88	90.24	115.48	914.95	95.11	169.95	365.48	-129.97	52.70	347.95	-120.53	81.24	265.66	-122.17	250.61	307.97	-133.72	278.84	833.94	-4.55	1467.63	0.00	0.00	0.00	950.67	-16.95	1823.58	949.14	98.75	1805.51	799.67	-21.35	1855.68	792.26	105.13	1835.63	656.81	-259.13	78.52	1255.98	-247.51	84.64	644.54
5.71000	1155.83	51.38	130.30	1113.29	49.41	129.61	917.79	91.36	116.00	915.49	94.23	169.74	380.54	-133.47	62.30	363.95	-123.82	92.52	282.51	-117.83	261.84	324.69	-129.21	289.47	844.83	-3.71	1471.35	0.00	0.00	0.00	962.10	-14.56	1826.45	959.98	101.38	1808.01	810.55	-18.83	1859.14	803.16	108.16	1838.84	657.04	-259.50	78.23	1255.39	-246.83	84.96	644.66
5.72000	1156.89	51.50	130.13	1113.96	48.28	129.57	918.00	90.69	115.80	915.45	94.32	169.82	397.13	-136.55	73.55	380.04	-127.58	103.19	299.93	-113.76	272.35	342.33	-125.34	300.16	853.65	-3.17	1475.24	0.00	0.00	0.00	973.30	-12.61	1828.93	970.20	102.89	1810.69	821.18	-16.36	1862.56	813.88	110.95	1842.03	657.76	-259.18	78.75	1255.47	-246.96	85.09	644.35
5.73000	1157.02	51.63	129.65	1113.92	48.26	129.35	917.99	90.80	115.94	915.75	94.37	169.93	415.99	-141.91	84.18	397.30	-130.27	113.18	318.26	-110.00	281.92	361.05	-120.77	309.99	865.54	-2.62	1478.66	0.00	0.00	0.00	983.91	-10.78	1831.46	979.13	105.08	1813.16	831.50	-14.20	1865.83	824.59	113.06	1845.24	658.07	-259.08	78.71	1256.69	-246.98	85.16	643.46
5.74000	1156.53	51.42	129.30	1114.07	48.39	128.88	917.92	90.82	115.91	915.89	94.61	170.11	437.21	-145.82	95.13	418.71	-133.00	123.49	337.35	-106.82	290.55	380.63	-117.01	319.16	875.35	-2.00	1482.29	0.00	0.00	0.00	992.68	-9.11	1834.01	989.19	106.08	1815.70	841.60	-12.41	1869.00	834.98	115.58	1848.21	657.84	-258.39	78.86	1257.70	-247.45	85.21	643.88
5.75000	1156.97	51.49	129.21	1113.93	48.17	128.51	918.16	90.73	116.04	916.14	94.08	169.96	456.70	-149.56	104.33	439.69	-134.94	132.47	357.54	-103.91	297.83	400.79	-114.44	327.56	885.32	-1.25	1485.62	0.00	0.00	0.00	1002.08	-7.77	1836.35	998.85	106.94	1818.26	851.61	-10.34	1872.17	845.14	117.79	1851.17	656.81	-259.05	78.52	1256.97	-247.29	84.92	644.22
5.76000	1156.63	50.89	128.93	1113.79	48.58	128.14	918.27	90.67	116.04	916.14	94.33	170.24	481.13	-152.22	113.85	463.19	-136.18	140.97	378.60	-101.32	303.96	421.58	-112.72	334.99	893.09	0.05	1488.83	0.00	0.00	0.00	1011.81	-6.39	1838.64	1008.54	108.25	1820.45	861.49	-8.54	1875.16	855.10	119.86	1854.06	657.18	-259.27	78.73	1256.48	-247.50	84.90	645.79
5.77000	1159.22	51.57	127.47	1114.08	48.55	128.28	918.32	90.67	116.00	916.16	94.66	170.39	506.38	-153.46	122.02	486.49	-137.36	148.11	400.25	-99.87	309.08	442.94	-111.31	341.04	901.50	1.32	1492.05	0.00	0.00	0.00	1020.05	-5.15	1840.96	1017.75	108.78	1822.95	871.07	-7.30	1877.90	864.87	121.43	1856.88	657.94	-259.27	79.00	1256.78	-247.36	84.83	645.64
5.78000	1157.29	51.00	128.78	1115.03	49.42	128.54	918.58	90.06	115.92	916.28	94.98	170.67	530.80	-155.39	128.14	511.11	-137.82	154.29	422.29	-99.22	313.23	464.73	-110.45	345.88	910.40	2.66	1495.10	0.00	0.00	0.00	1028.44	-4.17	1843.17	1028.32	109.49	1824.83	880.47	-5.91	1880.48	874.46	122.77	1859.58	656.77	-259.58	78.63	1257.29	-247.41	85.14	645.56
5.79000	1159.20	51.43	127.52	1114.59	48.52	128.19	918.64	90.11	116.04	916.66	93.97	170.41	558.43	-155.70	134.17	536.00	-138.28	159.17	444.70	-98.77	315.92	487.05	-109.50	349.29	919.39	3.68	1498.01	0.00	0.00	0.00	1038.04	-3.46	1844.98	1036.62	110.75	1826.80	889.57	-4.62	1882.83	883.91	123.86	1862.15	656.81	-259.34	78.50	1256.01	-247.32	84.83	643.58
5.80000	1157.71	51.56	126.81	1115.02	48.49	127.95	918.64	90.08	116.16	916.82	93.40	170.35	585.61	-156.52	138.91	562.87	-139.30	163.54	467.56	-98.50	317.13	509.86	-108.56	351.25	924.54	4.85	1500.84	0.00	0.00	0.00	1047.21	-3.11	1846.55	1047.59	111.42	1828.61	898.47	-3.64	1884.98	893.23	125.11	1864.51	657.81	-259.59	78.83	1256.19	-247.50	85.02	642.76
5.81000	1158.17	51.84	126.80	1115.22	48.21	127.79	918.53	90.31	116.32	917.03	93.53	170.64	613.12	-157.49	142.72	590.49	-140.30	167.29	491.00	-98.19	316.82	532.56	-108.17	351.99	933.73	6.08	1503.17	0.00	0.00	0.00	1056.39	-2.94	1848.08	1054.63	111.41	1830.80	907.21	-2.63	1886.88	902.52	126.02	1866.72	656.43	-259.47	78.81	1256.42	-247.47	84.98	640.85
5.82000	1158.56	52.22	126.75	1115.04	48.18	127.72	918.55	90.61	116.65	917.21	93.74	170.88	642.45	-158.03	145.43	619.73	-140.69	169.97	515.07	-98.53	315.30	555.48	-108.28	351.59	944.30	6.96	1505.04	0.00	0.00	0.00	1064.97	-2.44	1849.51	1061.57	111.24	1833.08	915.80	-1.46	1888.63	911.65	127.13	1868.68	653.68	-261.17	78.94	1255.95	-246.95	85.10	642.20
5.83000	1158.28	51.28	126.22	1114.16	48.57	127.66	918.63	90.28	116.71	917.41	93.32	170.95	673.76	-158.91	148.78	647.64	-141.49	171.40	539.33	-98.77	312.30	578.78	-108.33	349.95	949.04	8.16	1507.14	0.00	0.00	0.00	1073.93	-2.39	1850.74	1071.80	110.19	1835.02	924.22	-0.59	1890.14	920.67	128.19	1870.44	655.61	-261.57	79.59	1256.21	-247.36	84.92	642.68
5.84000	1157.33	50.60	127.56	1115.48	47.81	127.34	918.91	89.71	116.47	917.53	93.60	171.18	704.01	-160.09	149.76	676.86	-141.89	172.26	564.16	-99.66	308.17	602.68	-108.08	346.81	957.72	9.37	1508.79	0.00	0.00	0.00	1082.47	-2.54	1851.83	1079.24	110.62	1836.62	932.57	0.25	1891.45	929.63	128.59	1872.10	655.77	-261.66	79.47	1255.82	-247.43	84.76	641.40
5.85000	1158.98	52.24	126.69	1115.47	48.21	127.74	918.96	89.60	116.65	917.79	92.90	171.12	735.63	-160.46	150.66	707.86	-142.41	172.49	589.68	-100.67	302.93	627.24	-108.27	342.42	963.74	10.40	1510.19	0.00	0.00	0.00	1090.25	-2.52	1853.05	1087.41	110.92	1837.98	940.83	0.93	1892.56	938.47	129.29	1873.47	658.25	-260.07	79.34	1255.73	-247.43	84.61	641.56
5.86000	1158.11	51.75	126.04	1113.13	48.63	126.99	918.99	89.83	116.80	918.00	92.66	171.14	769.84	-160.53	151.51	735.88	-140.91	174.27	616.11	-102.24	296.81	652.27	-108.09	336.66	970.74	11.35	1511.54	0.00	0.00	0.00	1099.43	-2.14	1854.01	1096.19	110.36	1839.64	949.11	1.74	1893.53	947.26	129.72	1874.72	658.17	-259.84	78.83	1255.02	-247.69	84.37	641.09
5.87000	1157.75	52.04	125.79	1114.68	49.15	127.50	919.19	89.73	116.80	918.04	92.50	171.25	804.03	-160.59	151.38	774.87	-142.42	171.37	643.25	-103.72	289.53	677.54	-108.52	330.23	980.47	12.41	1512.59	0.00	0.00	0.00	1107.50	-2.37	1854.98	1103.07	110.39	1840.93	957.21	2.13	1894.24	956.01	130.27	1875.78	656.90	-260.07	78.40	1255.62	-247.57	84.69	642.64
5.88000	1158.24	51.97	125.86	1114.86	47.95	127.21	919.15	89.30	116.67	918.07	92.99	171.55	837.59	-160.39	150.80	807.93	-142.06	169.09	670.70	-105.03	281.26	703.59	-110.01	323.12	988.81	13.11	1513.63	0.00	0.00	0.00	1116.12	-2.57	1855.62	1111.02	110.08	1842.28	965.33	2.57	1894.82	964.71	130.84	1876.61	657.87	-260.22	78.68	1255.73	-247.23	84.76	643.15
5.89000	1157.92	51.96	125.63	1115.22	47.72	127.30	919.27	89.55	116.84	918.25	92.71	171.51	871.82	-159.60	150.26	842.90	-141.55	167.79	699.04	-106.53	272.23	730.28	-110.98	315.09	997.33	13.84	1514.32	0.00	0.00	0.00	1123.82	-2.92	1856.50	1120.48	109.68	1843.22	973.41	2.89	1895.29	973.47	131.08	1877.36	656.96	-260.01	78.32	1256.25	-247.45	84.97	644.43
5.90000	1158.56	51.45	125.22	1113.42	49.18	126.71	919.09	89.74	116.87	918.25	92.80	171.62	904.30	-158.69	150.55	875.86	-140.75	165.62	728.14	-108.47	262.63	757.70	-111.87	306.55	1007.08	14.30	1514.74	0.00	0.00	0.00	1131.28	-3.29	1857.22	1127.70	110.16	1844.16	981.53	3.32	1895.64	982.10	131.29	1877.94	656.66	-259.61	78.44	1255.59	-247.94	84.77	644.85
5.91000	1157.71	51.12	124.91	1115.24	48.19	126.82	919.16	89.70	117.06	918.39	92.35	171.67	940.94	-157.46	150.62	911.56	-139.61	164.39	758.15	-109.81	252.31	785.55	-113.22	297.62	1016.52	14.77	1515.21	0.00	0.00	0.00	1140.22	-3.44	1857.75	1135.60	110.15	1844.83	989.70	3.48	1895.88	990.57	131.58	1878.39	657.05	-259.24	78.84	1255.18	-247.61	84.70	644.98
5.92000	1156.95	51.73	124.69	1113.96	48.76	126.15	919.33	89.01	116.81	918.41	92.53	171.96	977.22	-155.79	150.39	945.91	-138.65	162.79	788.69	-111.05	241.54	813.83	-115.05	288.46	1024.83	15.53	1515.64	0.00	0.00	0.00	1147.60	-3.81	1858.35	1145.31	109.27	1845.56	997.91	3.75	1896.08	999.09	131.70	1878.79	656.65	-259.72	78.57	1255.08	-247.45	84.84	645.02
5.93000	1157.57	51.84	124.73	1116.05	49.12	127.21	919.35	89.08	116.88	918.64	92.16	171.98	1014.22	-153.30	150.38	981.62	-137.24	161.03	819.93	-111.77	230.34	842.81	-116.72	278.81	1033.17	15.66	1516.01	0.00	0.00	0.00	1155.14	-4.56	1858.89	1154.60	108.81	1846.18	1006.11	3.76	1896.19	1007.52	132.02	1879.08	656.26	-259.47	78.43	1255.52	-247.42	84.91	644.71
5.94000	1158.71	51.67	124.98	1115.07	48.93	126.73	919.38	89.30	117.09	918.67	92.31	172.36	1053.56	-149.67	149.17	1018.73	-135.40	160.06	851.95	-112.58	218.85	872.65	-117.78	268.78	1041.28	15.90	1516.37	0.00	0.00	0.00	1162.93	-4.88	1859.46	1161.94	108.65	1846.85	1014.32	3.70	1896.23	1015.91	132.16	1879.27	657.97	-260.19	78.71	1256.33	-247.25	85.25	644.94
5.95000	1157.58	52.05	124.61	1116.51	49.00	127.37	919.55	88.96	117.19	918.71	92.76	172.78	1090.20	-147.18	149.10	1053.84	-133.12	158.60	884.72	-114.39	207.93	902.69	-119.63	259.01	1050.56	16.37	1516.46	0.00	0.00	0.00	1171.94	-5.67	1859.63	1170.82	108.16	1847.35	1022.62	3.45	1896.16	1024.36	131.86	1879.42	658.20	-260.05	79.04	1255.77	-247.52	84.96	644.45
5.96000	1158.58	53.25	125.97	1116.94	48.68	127.47	919.38	89.04	117.24	919.06	92.03	172.96	1127.13	-143.78	150.30	1089.42	-130.63	157.57	917.64	-116.14	197.30	933.33	-119.76	248.82	1060.08	16.71	1516.61	0.00	0.00	0.00	1179.43	-6.20	1859.96	1177.50	107.93	1847.94	1030.81	2.87	1895.99	1032.96	131.56	1879.51	656.91	-259.88	78.64	1255.98	-247.44	85.14	644.34
5.97000	1159.54	54.29	126.49	1112.38	51.57	129.42	919.50	89.17	117.56	919.04	92.36	173.46	1163.85	-141.51	151.87	1124.54	-128.93	157.06	951.06	-117.43	187.01	964.40	-120.99	239.29	1068.11	16.87	1516.69	0.00	0.00	0.00	1189.14	-6.52	1860.17	1187.57	107.18	1848.29	1039.13	2.39	1895.81	1041.37	131.35	1879.51	658.53	-259.79	79.06	1256.22	-247.46	84.98	644.84
5.98000	1156.58	53.05	136.66	1112.31	51.92	129.86	919.77	88.29	117.46	919.47	91.87	173.64	1197.78	-137.68	153.38	1161.68	-126.29	157.69	984.80	-119.11	177.62	995.90	-121.73	229.99	1077.18	17.34	1516.77	0.00	0.00	0.00	1196.34	-7.31	1860.50	1185.52	102.17	1852.96	1047.48	1.83	1895.52	1049.88	130.92	1879.42	658.29	-259.66	78.91	1254.78	-248.64	86.40	644.94
5.99000	1155.69	52.97	136.63	1111.54	52.71	130.38	919.96	88.30	117.75	919.93	91.23	173.85	1233.56	-135.26	155.66	1197.76	-123.75	157.98	1018.89	-120.51	168.92	1027.39	-123.04	221.63	1085.56	17.34	1516.66	0.00	0.00	0.00	1204.93	-8.05	1860.67	1202.13	104.65	1850.14	1055.99	1.32	1895.22	1058.43	130.21	1879.29	658.14	-259.92	78.85	1255.01	-248.78	87.23	645.18
6.00000	1156.98	53.41	137.35	1112.41	53.63	131.26	920.13	87.93	117.82	920.18	91.57	174.49	1268.49	-132.64	157.75	1232.13	-122.12	158.15	1052.80	-121.22	160.79	1059.12	-123.67	213.85	1094.99	17.71	1516.52	0.00	0.00	0.00	1212.68	-8.94	1860.98	1202.67	100.47	1853.68	1064.38	0.62	1894.78	1067.06	129.20	1879.18	658.64	-259.88	79.04	1254.51	-249.06	87.45	645.32
6.01000	1156.36	53.95	136.98	1112.49	53.74	130.65	920.08	88.47	118.29	920.67	90.43	174.51	1301.98	-131.08	159.63	1266.18	-120.24	158.44	1086.74	-121.99	153.73	1090.92	-123.94	206.85	1105.01	17.95	1516.27	0.00	0.00	0.00	1221.25	-9.73	1861.16	1219.01	102.85	1850.79	1072.86	-0.29	1894.28	1075.56	128.43	1878.82	657.61	-259.94	78.84	1253.01	-249.68	87.36	645.27
6.02000	1156.20	54.46	136.58	1114.82	53.92	130.74	920.33	87.92	118.29	920.94	91.00	175.22	1335.63	-128.93	162.35	1301.45	-118.86	160.00	1120.58	-122.61	147.90	1123.06	-123.85	200.77	1115.08	17.85	1516.00	0.00	0.00	0.00	1229.82	-10.87	1861.19	1230.29	103.31	1850.09	1081.31	-1.55	1893.60	1084.02	127.78	1878.40	657.54	-259.79	78.70	1253.05	-249.76	87.44	645.76
6.03000	1157.08	55.31	136.36	1116.13	51.33	127.08	920.56	87.56	118.47	921.38	90.41	175.58	1368.30	-127.75	164.40	1334.75	-118.09	161.28	1153.76	-122.38	142.72	1154.28	-123.34	195.53	1124.17	17.68	1515.49	0.00	0.00	0.00	1237.53	-12.02	1861.46	1239.57	102.50	1850.17	1089.91	-2.68	1892.89	1092.67	126.76	1877.98	656.58	-259.88	78.58	1254.09	-250.11	87.84	645.20
6.04000	1160.92	51.45	125.96	1118.13	50.35	126.43	920.60	87.60	118.69	921.97	89.77	175.97	1398.86	-126.97	166.40	1364.95	-116.94	161.12	1186.50	-121.83	138.48	1185.03	-123.10	191.36	1132.86	17.41	1514.93	0.00	0.00	0.00	1245.51	-13.25	1861.60	1248.30	101.41	1850.47	1098.50	-4.11	1892.02	1101.36	125.67	1877.43	657.10	-260.14	78.43	1253.11	-250.47	87.34	644.79
6.05000	1160.87	51.68	125.74	1118.57	51.26	126.33	920.80	87.08	118.90	922.24	90.13	176.64	1428.47	-125.51	168.30	1396.08	-116.11	161.88	1218.41	-121.27	135.35	1215.34	-122.57	188.11	1141.78	17.20	1514.52	0.00	0.00	0.00	1253.98	-14.37	1861.59	1256.70	100.58	1850.69	1107.31	-5.23	1891.20	1110.04	124.39	1876.82	658.54	-259.93	78.87	1252.83	-250.62	87.10	645.14
6.06000	1160.45	58.41	125.52	1117.64	50.76	125.24	920.84	87.29	119.46	922.91	89.43	177.01	1457.97	-125.66	169.72	1427.63	-115.30	162.70	1249.94	-120.59	133.16	1245.75	-121.70	185.67	1151.35	16.47	1513.71	0.00	0.00	0.00	1261.71	-15.65	1861.78	1267.13	99.26	1850.70	1116.07	-6.96	1890.15	1118.76	123.08	1876.10	658.60	-259.66	78.94	1254.98	-249.16	85.84	645.72
6.07000	1162.43	55.12	123.74	1117.91	51.25	126.00	921.43	86.37	119.65	923.41	89.16	177.69	1486.00	-124.78	171.35	1457.53	-115.10	164.13	1280.83	-118.96	131.18	1275.07	-121.33	183.91	1161.05	16.09	1513.02	0.00	0.00	0.00	1270.81	-17.27	1861.76	1274.72	98.27	1850.95	1124.85	-8.76	1888.96	1127.47	121.82	1875.22	657.31	-260.08	78.51	1255.39	-248.86	85.25	645.99
6.08000	1162.28	53.90	122.95	1117.55	50.71	125.70	921.58	86.35	120.28	924.09	88.77	178.26	1514.45	-124.01	173.35	1487.20	-112.98	162.01	1310.93	-117.90	130.00	1303.97	-120.46	182.38	1171.28	15.66	1512.07	0.00	0.00	0.00	1279.45	-18.80	1861.85	1283.06	96.72	1851.17	1133.57	-10.68	1887.65	1136.25	120.16	1874.20	657.75	-259.50	78.92	1255.74	-248.62	85.40	645.77
6.09000	1161.83	53.18	121.94	1116.35	51.52	125.06	921.78	86.31	121.01	924.47	88.93	179.05	1540.68	-124.17	175.68	1514.85	-112.32	163.78	1339.88	-116.94	129.19	1331.73	-119.28	180.99	1180.97	15.15	1511.09	0.00	0.00	0.00	1288.02	-20.26	1861.90	1292.24	95.14	1851.11	1142.42	-12.55	1886.29	1144.96	118.35	1873.13	658.75	-259.83	78.86	1255.69	-248.30	85.07	644.60
6.10000	1161.62	52.80	121.98	1116.50	51.18	125.13	922.11	85.83	121.46	925.32	88.53	179.70	1566.41	-122.92	178.15	1540.96	-110.41	165.29	1368.18	-115.93	128.71	1358.84	-118.40	180.31	1190.64	14.22	1509.97	0.00	0.00	0.00	1296.44	-22.08	1861.69	1301.88	93.68	1850.90	1151.22	-14.73	1884.75	1153.72	116.49	1871.89	657.97	-260.28	78.45	1257.18	-248.21	85.34	645.49
6.11000	1158.80	52.27	124.01	1116.64	51.79	125.01	922.79	84.88	121.72	925.98	88.26	180.34	1592.89	-120.91	180.89	1570.64	-109.46	168.21	1394.68	-115.26	128.75	1384.37	-118.23	180.18	1201.06	13.35	1508.85	0.00	0.00	0.00	1300.76	-24.67	1863.08	1310.44	91.88	1850.73	1160.15	-16.79	1883.15	1162.40	114.72	1870.46	658.41	-259.67	78.78	1256.80	-247.85	84.96	644.59
6.12000	1160.71	52.82	121.89	1117.35	51.02	124.72	922.85	85.52	122.98	926.74	87.73	181.00	1616.44	-120.77	182.77	1595.75	-108.17	170.01	1420.15	-115.02	129.36	1408.78	-118.30	180.49	1209.54	12.53	1507.62	0.00	0.00	0.00	1309.32	-26.67	1863.01	1318.45	90.00	1850.70	1169.11	-19.16	1881.42	1171.15	112.87	1868.93	658.49	-259.87	78.88	1256.59	-247.52	84.60	644.79
6.13000	1161.10	52.74	121.41	1117.19	51.82	124.97	923.09	85.67	123.96	927.34	87.73	181.85	1639.84	-119.05	186.12	1619.58	-110.79	163.16	1444.36	-114.70	129.90	1431.91	-118.67	181.08	1220.87	11.68	1506.18	0.00	0.00	0.00	1318.23	-28.39	1862.56	1326.62	88.42	1850.49	1178.19	-21.52	1879.63	1179.98	110.67	1867.32	657.27	-260.19	78.56	1257.13	-247.70	84.77	645.29
6.14000	1160.00	53.15	121.30	1116.43	52.21	124.59	923.51	85.77	124.96	928.18	87.88	182.74	1661.53	-117.05	188.69	1641.85	-109.99	164.20	1467.49	-114.32	130.46	1453.92	-119.22	181.61	1229.47	10.77	1505.00	0.00	0.00	0.00	1327.81	-30.37	1862.00	1335.99	86.84	1849.89	1187.28	-24.12	1877.73	1188.88	108.16	1865.65	657.89	-259.58	78.89	1256.99	-247.14	85.02	645.30
6.15000	1159.76	53.66	121.25	1117.84	51.87	124.51	924.06	85.20	125.76	928.85	88.12	183.73	1682.41	-117.37	190.33	1661.81	-113.11	167.32	1488.99	-114.84	131.12	1475.35	-119.13	181.69	1240.79	9.60	1503.43	0.00	0.00	0.00	1336.83	-32.34	1861.39	1346.38	84.70	1849.42	1196.45	-26.80	1875.81	1197.98	105.15	1864.06	658.29	-259.75	78.93	1256.42	-247.82	84.71	644.71
6.16000	1160.03	53.52	121.05	1117.40	52.48	123.91	924.59	84.99	126.82	929.61	87.94	184.70	1702.69	-116.73	192.24	1681.15	-113.40	168.51	1508.85	-115.17	131.50	1494.46	-120.17	182.05	1251.35	8.34	1501.83	0.00	0.00	0.00	1346.03	-34.55	1860.85	1355.16	82.51	1849.01	1205.65	-29.52	1873.81	1206.96	102.56	1862.29	658.15	-259.98	78.70	1256.48	-247.11	84.64	644.53
6.17000	1160.75	53.84	121.55	1119.21	52.53	124.46	924.93	84.98	128.03	930.62	87.44	185.59	1719.80	-117.98	192.47	1699.19	-114.31	169.17	1527.24	-115.94	131.64	1512.41	-121.19	182.00	1262.74	7.33	1500.36	0.00	0.00	0.00	1355.98	-36.57	1859.88	1364.15	79.99	1848.62	1214.96	-32.37	1871.75	1215.95	99.88	1860.46	658.02	-259.94	78.62	1256.15	-247.60	84.66	645.07
6.18000	1160.57	52.59	120.70	1117.83	53.34	123.80	925.44	84.42	129.18	931.19	88.85	187.42	1736.27	-120.20	192.57	1715.93	-115.52	168.67	1543.94	-117.11	131.18	1529.41	-121.88	181.23	1272.85	5.90	1498.82	0.00	0.00	0.00	1364.36	-38.88	1859.31	1373.50	77.14	1848.30	1224.47	-35.25	1869.66	1224.91	96.95	1858.63	657.22	-259.99	78.32	1256.32	-247.66	84.35	643.60
6.19000	1160.53	53.21	120.86	1118.22	53.22	123.99	925.83	85.05	130.95	932.44	87.62	188.22	1750.36	-121.33	191.15	1730.49	-117.97	167.53	1559.23	-117.55	129.93	1544.29	-123.25	180.07	1284.20	4.72	1497.14	0.00	0.00	0.00	1373.84	-41.12	1858.53	1381.41	75.15	1847.79	1233.93	-38.48	1867.44	1234.09	93.90	1856.80	657.43	-260.29	78.39	1256.60	-247.55	84.57	643.95
6.20000	1160.60	53.35	120.93	1119.59	53.76	123.43	926.52	84.02	132.24	933.46	87.83	189.89	1763.29	-123.81	188.67	1743.87	-120.05	164.70	1572.72	-118.30	128.23	1557.57	-125.04	178.58	1295.49	3.21	1495.51	0.00	0.00	0.00	1384.10	-43.42	1857.54	1390.00	73.16	1847.26	1243.34	-41.73	1865.17	1243.22	90.81	1854.94	657.61	-260.41	78.28	1256.54	-247.90	84.54	644.42
6.21000	1160.75	53.35	120.79	1118.81	53.66	123.26	926.88	84.74	134.31	934.79	86.83	191.16	1775.06	-127.70	184.58	1755.66	-122.62	160.98	1584.25	-119.94	126.14	1569.47	-126.56	176.47	1305.34	1.62	1493.90	0.00	0.00	0.00	1393.26	-46.01	1856.65	1400.86	70.81	1846.28	1252.83	-45.03	1862.90	1252.56	87.24	1853.03	657.36	-260.34	78.50	1256.30	-247.54	84.69	645.40
6.22000	1160.47	53.12	120.29	1119.48	52.64	123.22	927.74	84.12	136.02	935.88	86.84	192.92	1784.69	-130.11	179.52	1765.69	-125.86	156.19	1594.15	-122.07	123.73	1580.49	-127.34	173.45	1317.36	-0.08	1491.95	0.00	0.00	0.00	1402.67	-48.47	1855.91	1409.58	67.82	1845.88	1262.32	-48.51	1860.54	1261.99	83.62	1851.07	657.23	-260.25	78.45	1256.48	-247.45	84.49	645.13
6.23000	1161.60	54.04	121.42	1119.04	52.97	123.32	928.38	83.00	137.60	937.20	86.76	194.77	1794.61	-132.58	173.99	1776.01	-122.18	163.51	1602.50	-124.44	120.57	1589.97	-129.04	170.21	1329.31	-1.64	1490.04	0.00	0.00	0.00	1412.48	-51.00	1854.93	1418.49	64.71	1845.50	1272.00	-51.93	1858.08	1271.21	80.45	1848.88	658.06	-260.30	78.75	1256.72	-247.51	84.58	644.08
6.24000	1161.44	54.11	121.18	1120.85	53.36	123.31	929.01	82.98	139.71	938.60	86.10	196.51	1802.11	-134.82	167.08	1779.61	-123.60	156.36	1609.60	-127.06	117.07	1597.74	-131.95	166.95	1340.57	-3.30	1488.18	0.00	0.00	0.00	1422.18	-53.70	1853.96	1419.42	58.56	1848.68	1281.63	-55.67	1855.49	1280.44	77.00	1846.62	657.04	-260.15	78.35	1256.46	-247.77	84.53	645.73
6.25000	1160.75	53.12	120.26	1120.19	53.50	123.03	929.45	83.71	141.99	940.14	85.88	198.43	1809.05	-137.64	158.93	1785.20	-126.16	149.39	1615.94	-128.68	112.55	1605.00	-134.00	162.72	1353.35	-5.24	1485.90	0.00	0.00	0.00	1432.90	-56.29	1852.81	1426.66	55.13	1848.94	1291.43	-59.16	1852.87	1289.65	73.47	1844.32	657.58	-259.79	78.63	1256.35	-247.84	84.42	644.73
6.26000	1161.10	53.54	120.71	1119.38	53.21	122.89	930.56	82.81	143.97	941.78	85.73	200.47	1814.19	-137.86	150.15	1788.44	-127.06	140.46	1621.34	-130.93	107.97	1611.23	-136.30	158.31	1363.97	-7.58	1483.91	0.00	0.00	0.00	1442.61	-58.93	1851.87	1436.05	52.34	1848.11	1301.27	-62.76	1850.12	1298.94	69.66	1841.89	657.06	-260.40	78.13	1256.72	-248.01	84.34	644.34
6.27000	1161.23	53.41	120.20	1120.54	53.52	122.89	931.28	83.09	146.50	943.55	85.27	202.59	1819.57	-139.65	140.62	1792.44	-128.03	131.59	1625.38	-133.76	103.39	1616.76	-138.67	153.72	1376.05	-10.01	1481.54	0.00	0.00	0.00	1452.78	-61.64	1850.71	1445.45	49.54	1847.26	1311.08	-66.55	1847.21	1308.37	65.60	1839.33	656.98	-260.36	78.33	1256.94	-247.95	84.59	643.75
6.28000	1161.85	52.98	120.33	1120.62	53.49	123.35	932.42	82.95	148.94	945.50	84.62	204.65	1822.91	-139.23	130.95	1795.12	-128.54	122.57	1628.51	-136.40	98.54	1621.31	-141.13	148.76	1388.28	-12.19	1479.42	0.00	0.00	0.00	1463.49	-64.36	1849.43	1454.24	46.51	1846.58	1321.08	-70.47	1844.15	1317.84	61.55	1836.64	660.53	-259.94	78.18	1256.23	-247.96	84.24	643.13
6.29000	1161.01	53.87	120.36	1120.33	53.26	122.72	933.36	83.40	151.72	947.47	85.43	207.55	1826.73	-139.30	120.29	1798.47	-128.06	113.32	1631.38	-138.38	93.00	1625.15	-143.43	143.58	1400.50	-14.13	1477.03	0.00	0.00	0.00	1473.40	-67.27	1848.28	1464.73	43.73	1845.37	1331.16	-74.42	1841.02	1327.30	57.74	1833.74	661.73	-260.30	77.97	1257.29	-247.60	84.36	644.80
6.30000	1162.08	52.81	120.34	1120.18	53.86	122.63	934.69	83.32	154.59	949.59	85.84	210.37	1828.30	-138.55	108.48	1798.88	-127.31	102.62	1633.60	-139.89	87.34	1628.06	-146.39	138.63	1413.31	-16.34	1474.72	0.00	0.00	0.00	1484.11	-70.06	1846.83	1473.64	41.11	1844.33	1341.38	-78.25	1837.75	1336.73	53.92	1830.68	661.77	-260.29	77.84	1256.74	-247.54	84.26	644.91
6.31000	1160.61	53.16	119.84	1119.76	53.42	122.48	936.04	84.28	157.99	952.38	85.36	213.12	1830.02	-136.74	96.26	1800.50	-125.58	91.40	1634.68	-141.76	81.35	1631.03	-147.90	132.54	1426.36	-18.53	1472.36	0.00	0.00	0.00	1493.77	-72.98	1845.37	1492.12	41.64	1838.84	1351.54	-82.03	1834.35	1346.17	50.19	1827.39	661.81	-260.03	77.85	1256.68	-248.22	84.08	643.99
6.32000	1161.50	53.05	120.32	1120.63	53.17	122.55	937.73	84.32	161.16	955.01	86.95	216.63	1832.64	-134.20	84.95	1801.10	-124.36	81.00	1635.02	-143.14	75.24	1632.53	-150.48	126.74	1438.96	-20.53	1469.82	0.00	0.00	0.00	1503.28	-75.99	1843.86	1503.16	38.68	1836.72	1361.70	-85.76	1830.77	1355.58	46.45	1823.87	661.73	-260.09	78.13	1257.33	-248.09	84.28	643.18
6.33000	1161.44	53.02	119.95	1121.94	53.80	123.00	939.83	84.43	164.53	958.29	87.38	220.13	1840.54	-133.76	79.25	1806.14	-123.40	77.68	1633.33	-144.40	69.23	1630.57	-149.62	121.16	1452.75	-22.96	1467.21	0.00	0.00	0.00	1513.41	-78.90	1842.12	1503.96	32.36	1839.09	1371.77	-89.83	1826.91	1365.31	41.83	1820.37	661.69	-260.28	78.13	1256.76	-248.08	84.29	643.54
6.34000	1161.06	53.14	120.14	1121.30	53.07	122.84	941.84	86.67	169.16	961.83	88.25	223.93	1847.18	-134.08	72.27	1811.16	-123.84	73.81	1632.00	-143.33	62.83	1629.19	-148.40	116.07	1465.63	-25.25	1464.66	0.00	0.00	0.00	1524.06	-81.80	1840.35	1512.20	28.81	1838.11	1382.04	-93.86	1823.18	1374.99	37.61	1816.87	661.56	-260.34	78.11	1257.31	-247.95	84.33	644.01
6.35000	1161.24	52.53	119.92	1120.27	52.99	122.45	944.76	87.10	173.42	966.15	89.72	228.07	1852.67	-134.38	64.46	1815.85	-125.24	68.25	1630.40	-143.40	58.13	1629.26	-147.36	111.76	1478.98	-27.77	1462.12	0.00	0.00	0.00	1534.04	-84.89	1838.90	1533.31	30.04	1831.25	1392.45	-97.91	1820.04	1384.62	34.20	1813.78	661.61	-260.20	78.19	1257.44	-247.36	84.40	644.23
6.36000	1160.40	52.83	120.35	1120.56	53.15	122.51	948.06	88.54	178.43	971.38	91.25	232.70	1856.65	-134.97	57.50	1818.47	-126.27	64.32	1630.47	-143.06	55.53	1630.12	-146.34	108.78	1492.60	-30.39	1459.94	0.00	0.00	0.00	1544.82	-87.90	1837.90	1546.12	28.05	1828.78	1402.93	-101.96	1817.67	1394.67	30.24	1811.52	661.56	-259.85	78.12	1256.57	-247.51	84.26	643.75
6.37000	1161.07	53.10	120.25	1120.31	52.83	123.03	952.49	88.79	183.72	977.33	93.39	238.00	1859.55	-134.23	54.30	1820.21	-125.65	62.48	1630.50	-141.17	52.96	1630.32	-143.73	106.02	1505.69	-32.92	1458.50	0.00	0.00	0.00	1555.67	-90.85	1837.26	1555.84	25.23	1828.15	1413.59	-105.93	1815.83	1405.12	25.94	1809.88	661.66	-260.72	78.05	1257.55	-247.37	84.64	642.28
6.38000	1160.27	53.20	120.95	1120.60	51.79	122.83	958.03	89.29	189.85	984.53	95.58	243.81	1859.07	-133.44	52.11	1820.28	-125.17	61.44	1630.00	-139.56	50.80	1629.32	-141.27	103.94	1518.90	-35.90	1457.65	0.00	0.00	0.00	1565.79	-93.94	1837.04	1565.49	21.28	1828.67	1424.36	-110.01	1814.25	1415.46	22.31	1808.50	661.54	-260.62	77.98	1257.61	-247.53	84.60	642.73
6.39000	1160.97	52.15	120.72	1121.29	52.01	122.88	964.32	90.93	197.19	993.31	97.19	249.96	1860.31	-134.06	51.11	1820.43	-125.47	60.76	1629.99	-137.79	48.94	1629.39	-138.82	101.87	1532.22	-39.06	1457.47	0.00	0.00	0.00	1576.13	-97.07	1836.89	1574.56	18.09	1828.68	1435.24	-113.87	1813.04	1425.91	18.70	1807.39	661.45	-259.81	78.16	1257.37	-247.38	84.77	643.91
6.40000	1160.52	52.32	120.62	1121.39	51.61	122.71	972.66	90.75	204.60	1003.84	99.42	256.57	1859.78	-133.96	50.36	1820.23	-125.82	60.70	1629.49	-137.20	48.00	1629.14	-137.64	100.44	1544.45	-42.25	1457.63	0.00	0.00	0.00	1587.04	-100.27	1837.08	1584.86	15.31	1828.78	1446.04	-117.68	1812.17	1436.58	14.89	1806.64	661.55	-260.18	78.37	1256.79	-247.71	84.35	643.43
6.41000	1160.76	52.26	120.67	1122.67	51.97	123.37	982.17	91.80	212.97	1016.14	101.79	263.33	1860.88	-132.65	50.96	1820.34	-125.62	59.96	1629.52	-136.33	47.23	1629.27	-137.03	99.49	1556.07	-45.49	1458.05	0.00	0.00	0.00	1597.63	-103.33	1837.54	1595.33	11.59	1829.43	1456.73	-121.44	1811.62	1447.15	11.32	1806.08	661.50	-259.96	78.40	1256.14	-247.60	84.08	643.68
6.42000	1159.70	53.47	122.30	1122.27	51.39	126.22	993.14	92.33	221.87	1029.87	103.87	270.04	1860.93	-133.02	50.85	1820.66	-125.75	59.98	1629.21	-136.44	46.94	1629.35	-136.93	98.58	1568.85	-48.82	1458.50	0.00	0.00	0.00	1608.48	-106.34	1838.20	1604.91	8.07	1830.47	1467.41	-125.15	1811.32	1457.60	7.82	1805.79	661.39	-259.91	78.50	1256.90	-247.80	84.00	645.00
6.43000	1160.42	53.58	121.29	1123.38	51.38	126.65	1005.13	93.86	232.23	1044.85	105.50	277.36	1859.57	-133.58	50.02	1820.53	-126.12	60.09	1629.19	-136.41	46.42	1629.34	-137.17	98.04	1579.42	-52.05	1459.15	0.00	0.00	0.00	1619.74	-109.50	1838.97	1615.51	5.20	1831.29	1478.23	-128.59	1811.25	1468.06	4.42	1805.74	661.51	-259.76	78.33	1258.01	-247.95	84.46	644.83
6.44000	1163.39	53.29	121.16	1126.25	52.97	132.25	1018.46	95.51	243.86	1060.60	107.23	285.80	1860.56	-133.43	50.38	1820.90	-125.91	59.79	1629.11	-136.28	45.86	1629.28	-137.81	98.06	1591.06	-55.14	1459.76	0.00	0.00	0.00	1629.90	-112.65	1840.13	1624.90	2.10	1832.44	1488.80	-132.23	1811.32	1478.74	0.76	1805.97	661.70	-260.07	78.26	1257.90	-247.48	84.44	645.52
6.45000	1166.75	53.96	120.76	1129.57	53.46	133.64	1032.59	97.75	256.70	1077.75	108.71	294.94	1859.93	-133.67	49.91	1820.30	-126.11	59.54	1628.89	-136.75	45.74	1629.29	-138.29	98.23	1602.82	-57.93	1460.50	0.00	0.00	0.00	1640.36	-115.80	1841.32	1636.08	-1.10	1833.58	1499.32	-135.65	1811.58	1489.46	-2.74	1806.32	661.80	-259.79	78.26	1257.28	-248.16	84.44	644.30
6.46000	1170.45	54.61	121.12	1137.51	54.46	137.98	1048.36	99.38	270.09	1096.25	109.00	303.99	1860.14	-132.79	50.20	1820.48	-126.18	59.42	1628.91	-136.87	45.56	1629.16	-139.00	98.41	1613.87	-60.48	1461.27	0.00	0.00	0.00	1650.64	-118.84	1842.69	1647.72	-4.48	1834.87	1509.91	-138.85	1811.95	1500.12	-5.71	1806.77	661.78	-259.84	78.21	1257.40	-247.55	84.67	643.43
6.47000	1175.25	56.95	122.49	1144.75	55.54	143.27	1065.59	100.68	283.60	1115.31	110.15	313.64	1859.13	-133.29	50.02	1820.35	-126.35	59.60	1628.71	-137.35	45.54	1629.45	-139.27	98.56	1624.41	-62.63	1462.20	0.00	0.00	0.00	1661.31	-121.85	1844.06	1657.65	-7.22	1836.26	1520.61	-141.78	1812.38	1510.74	-8.30	1807.33	661.69	-260.38	77.93	1256.29	-248.60	85.65	643.44
6.48000	1180.88	59.73	125.01	1153.06	57.56	149.71	1084.34	100.35	296.37	1135.05	110.89	323.39	1859.34	-133.99	49.87	1820.00	-126.51	59.40	1628.41	-138.07	45.65	1629.14	-140.10	99.10	1634.12	-64.52	1463.09	0.00	0.00	0.00	1671.88	-124.83	1845.51	1660.51	-14.03	1842.63	1531.56	-144.23	1812.87	1521.48	-10.93	1807.93	661.55	-260.39	78.05	1254.52	-249.62	85.81	644.98
6.49000	1187.95	66.33	126.91	1166.98	60.30	157.26	1103.57	100.24	308.34	1154.24	111.42	333.39	1858.72	-133.58	50.33	1820.55	-126.19	59.38	1628.59	-138.09	45.61	1629.10	-140.72	99.63	1644.94	-66.13	1463.94	0.00	0.00	0.00	1682.70	-127.82	1846.91	1668.09	-17.93	1845.68	1542.16	-146.94	1813.27	1532.17	-13.24	1808.70	661.51	-259.43	78.20	1254.58	-249.84	85.96	645.26
6.50000	1203.52	71.63	133.06	1188.26	63.91	161.06	1122.45	98.84	317.92	1174.02	110.41	342.41	1859.74	-133.74	50.17	1820.25	-126.36	59.18	1628.66	-138.11	45.60	1629.37	-140.96	99.97	1655.84	-67.57	1464.76	0.00	0.00	0.00	1693.24	-130.68	1848.26	1680.24	-20.48	1847.16	1552.78	-149.13	1813.71	1543.02	-15.43	1809.47	661.56	-259.55	78.27	1255.51	-249.69	86.32	646.11
6.51000	1223.68	76.63	141.01	1207.33	68.67	168.57	1142.58	97.26	325.95	1194.10	109.21	350.60	1860.07	-133.86	49.91	1819.83	-126.84	59.31	1628.71	-138.42	45.92	1629.71	-141.15	100.57	1665.42	-68.67	1465.67	0.00	0.00	0.00	1704.17	-133.40	1849.49	1691.36	-23.32	1848.65	1563.39	-151.28	1814.13	1554.18	-17.82	1810.41	661.50	-259.75	78.11	1255.40	-249.47	86.30	644.42
6.52000	1246.66	81.57	146.57	1227.81	72.00	177.64	1164.47	95.03	331.95	1215.60	107.35	357.62	1860.22	-133.93	49.50	1819.67	-126.79	59.22	1628.84	-138.49	46.40	1630.04	-141.19	101.20	1674.20	-69.74	1466.51	0.00	0.00	0.00	1714.80	-136.15	1850.67	1701.72	-26.01	1850.50	1573.88	-153.59	1814.46	1565.41	-20.00	1811.31	661.51	-259.92	78.28	1256.00	-249.51	86.56	643.07
6.53000	1270.86	85.45	150.65	1253.32	75.21	182.09	1187.19	94.40	336.62	1238.65	105.00	362.57	1860.79	-133.54	50.20	1819.50	-126.85	59.01	1629.18	-138.70	47.06	1630.37	-141.43	102.10	1685.27	-70.52	1467.32	0.00	0.00	0.00	1725.78	-138.63	1851.71	1712.71	-28.51	1852.10	1584.62	-155.33	1814.92	1576.52	-21.66	1812.26	661.45	-259.80	78.27	1256.13	-248.65	85.27	644.93
6.54000	1297.27	88.26	154.00	1278.12	77.64	184.93	1211.04	94.04	339.25	1261.91	104.41	365.84	1860.42	-133.47	50.03	1819.76	-126.82	59.09	1629.30	-138.85	47.93	1631.26	-140.92	102.75	1694.54	-71.27	1468.04	0.00	0.00	0.00	1735.98	-141.08	1852.82	1724.59	-30.76	1853.41	1595.36	-156.82	1815.34	1587.67	-23.00	1813.15	661.58	-260.16	78.01	1256.27	-248.20	84.82	645.33
6.55000	1325.11	90.51	156.42	1305.48	79.34	186.85	1236.15	92.67	339.50	1286.57	102.71	367.00	1859.42	-133.76	49.78	1820.01	-126.75	59.01	1629.32	-139.50	49.21	1631.35	-141.78	104.17	1703.98	-72.02	1468.83	0.00	0.00	0.00	1746.77	-143.34	1853.80	1734.08	-33.01	1855.12	1605.99	-158.30	1815.80	1598.89	-24.31	1814.02	661.67	-260.42	77.96	1256.58	-247.67	84.99	644.88
6.56000	1353.39	92.86	157.32	1332.18	81.39	187.07	1260.99	92.34	338.47	1310.84	101.99	366.76	1859.31	-134.21	49.67	1819.86	-126.72	58.69	1629.73	-139.22	50.04	1631.82	-141.67	105.18	1713.28	-72.71	1469.69	0.00	0.00	0.00	1757.18	-145.56	1854.84	1746.09	-35.03	1856.19	1616.80	-159.68	1816.30	1610.18	-25.55	1814.85	661.57	-260.14	78.29	1255.98	-248.02	84.40	645.15
6.57000	1383.08	95.02	157.27	1359.63	83.12	185.91	1286.22	91.69	335.62	1335.60	100.39	364.45	1859.38	-134.08	49.55	1819.33	-127.00	58.69	1630.10	-139.19	51.10	1632.52	-141.35	106.10	1722.37	-73.38	1470.55	0.00	0.00	0.00	1768.53	-147.40	1855.51	1757.36	-36.90	1857.21	1627.68	-161.01	1816.78	1621.49	-27.34	1815.78	661.45	-259.48	78.40	1255.81	-247.74	84.68	645.30
6.58000	1412.10	97.55	155.68	1391.20	85.16	184.81	1311.75	90.71	330.97	1360.64	100.14	361.22	1858.58	-133.15	49.98	1819.19	-126.82	58.52	1630.58	-138.83	52.02	1632.95	-141.47	107.25	1732.54	-73.97	1471.31	0.00	0.00	0.00	1779.37	-149.22	1856.22	1768.48	-38.52	1858.11	1638.74	-162.10	1817.27	1632.50	-28.38	1816.43	661.60	-259.69	78.26	1256.27	-247.50	84.77	645.45
6.59000	1444.97	99.92	153.99	1421.11	87.00	181.67	1337.52	90.07	324.78	1385.98	99.29	356.18	1860.43	-133.49	50.27	1820.12	-126.95	58.95	1630.69	-139.07	53.17	1633.50	-141.45	108.18	1742.41	-74.69	1471.95	0.00	0.00	0.00	1790.14	-150.76	1856.81	1780.92	-39.95	1858.69	1649.68	-163.00	1817.78	1643.68	-29.66	1817.06	661.53	-260.11	78.04	1256.01	-247.68	84.51	644.53
6.60000	1476.63	101.98	150.38	1454.03	88.48	178.24	1363.96	90.21	317.22	1411.71	99.39	350.14	1858.63	-134.09	49.21	1819.68	-127.25	58.65	1631.17	-139.04	54.05	1633.94	-141.64	109.24	1751.40	-75.57	1472.51	0.00	0.00	0.00	1801.17	-152.04	1857.22	1792.80	-41.31	1859.03	1660.53	-163.92	1818.21	1654.41	-29.83	1817.41	661.54	-259.97	78.11	1255.81	-247.82	84.60	645.47
6.61000	1511.95	103.57	146.89	1487.62	89.95	173.65	1392.25	89.43	307.93	1438.03	99.36	342.58	1859.38	-134.39	49.86	1819.95	-127.26	58.56	1631.67	-139.13	55.11	1634.37	-142.28	110.44	1760.69	-76.30	1472.82	0.00	0.00	0.00	1812.36	-153.19	1857.33	1802.90	-42.34	1859.45	1671.36	-164.87	1818.58	1665.80	-31.23	1817.92	661.55	-260.14	78.08	1255.74	-247.13	84.73	645.29
6.62000	1546.91	104.81	142.19	1523.31	91.16	168.67	1420.30	90.36	297.57	1465.00	99.13	333.60	1858.43	-133.95	49.34	1819.57	-127.31	58.20	1632.11	-139.14	56.22	1635.01	-142.70	111.58	1770.05	-77.26	1473.05	0.00	0.00	0.00	1823.00	-154.10	1857.55	1814.11	-43.22	1859.45	1682.38	-165.56	1818.95	1676.86	-32.17	1818.22	661.49	-259.99	77.99	1256.14	-246.99	84.99	644.76
6.63000	1585.38	106.05	138.16	1557.84	92.20	162.29	1449.12	91.49	285.83	1492.53	99.30	323.57	1857.99	-133.00	49.51	1819.39	-127.40	58.20	1632.53	-139.16	57.29	1635.68	-143.00	112.70	1778.56	-78.09	1473.31	0.00	0.00	0.00	1833.65	-154.90	1857.46	1825.26	-44.12	1859.26	1693.33	-166.24	1819.29	1687.79	-32.89	1818.48	661.50	-260.09	78.03	1256.05	-247.27	84.86	644.54
6.64000	1622.44	107.21	133.01	1595.05	93.32	156.18	1478.48	92.06	272.51	1520.54	99.22	312.18	1858.12	-133.06	49.76	1819.32	-127.42	58.04	1633.26	-138.78	58.32	1636.03	-143.66	114.03	1788.12	-78.98	1473.18	0.00	0.00	0.00	1844.85	-155.49	1857.14	1835.46	-44.75	1859.24	1704.15	-166.75	1819.59	1698.58	-33.47	1818.67	661.41	-259.61	78.34	1256.12	-247.09	85.02	644.43
6.65000	1662.48	108.20	128.30	1633.24	94.29	150.05	1509.37	92.65	257.90	1549.17	100.03	299.87	1859.08	-133.89	49.56	1819.60	-127.44	58.09	1633.82	-138.44	59.29	1636.61	-143.74	115.13	1796.55	-79.95	1473.03	0.00	0.00	0.00	1855.43	-155.96	1856.76	1846.25	-45.15	1858.74	1714.79	-167.35	1819.83	1709.09	-33.53	1818.79	661.49	-260.03	78.12	1256.19	-247.37	85.00	645.83
6.66000	1703.32	108.95	123.87	1671.80	95.25	143.59	1541.45	92.91	242.15	1578.49	100.68	286.58	1859.05	-133.84	49.51	1819.94	-127.50	58.35	1634.19	-138.20	60.32	1637.16	-143.79	116.16	1805.50	-80.49	1472.90	0.00	0.00	0.00	1866.01	-156.34	1856.25	1855.79	-45.63	1858.37	1725.45	-167.84	1820.02	1720.10	-34.37	1818.98	661.71	-260.18	77.99	1256.11	-247.43	84.73	643.89
6.67000	1743.87	109.76	119.27	1711.37	96.10	137.22	1573.45	95.76	226.68	1608.68	101.00	272.31	1858.35	-133.91	49.60	1819.38	-127.85	58.24	1634.47	-138.39	61.47	1637.84	-143.42	116.97	1813.47	-81.29	1472.58	0.00	0.00	0.00	1876.70	-156.57	1855.62	1866.74	-45.74	1857.68	1736.11	-168.26	1820.14	1730.65	-34.61	1819.02	661.57	-260.20	78.24	1255.92	-247.15	84.91	644.48
6.68000	1784.92	110.37	115.26	1753.64	96.99	131.88	1606.00	98.35	210.56	1639.10	102.53	257.90	1855.78	-135.20	52.58	1819.78	-127.47	58.21	1635.11	-137.82	62.25	1638.27	-143.74	118.11	1822.60	-81.86	1472.24	0.00	0.00	0.00	1887.19	-156.68	1854.97	1877.79	-45.90	1856.91	1746.72	-168.52	1820.25	1741.28	-34.73	1819.02	661.43	-260.34	78.19	1256.35	-247.71	84.81	645.05
6.69000	1827.38	111.31	112.48	1793.92	98.18	126.35	1640.74	99.59	193.46	1670.46	103.73	242.82	1855.63	-135.75	53.09	1819.40	-127.60	58.04	1635.70	-137.39	62.98	1638.49	-144.16	119.26	1830.84	-82.48	1472.04	0.00	0.00	0.00	1898.01	-156.61	1854.20	1887.93	-45.87	1856.05	1757.13	-168.72	1820.29	1751.72	-34.90	1818.97	661.57	-259.79	78.10	1256.51	-248.04	84.83	643.73
6.70000	1872.56	109.46	105.34	1836.47	99.17	122.15	1675.82	101.84	176.87	1703.64	103.71	227.37	1857.69	-135.18	53.74	1820.07	-127.23	58.03	1636.06	-137.13	63.71	1639.21	-143.84	119.94	1839.74	-82.98	1471.63	0.00	0.00	0.00	1908.38	-156.50	1853.40	1897.84	-45.79	1855.19	1767.49	-168.60	1820.38	1761.98	-34.94	1818.90	661.57	-260.14	78.29	1256.64	-247.33	84.90	642.80
6.71000	1915.50	110.71	103.85	1879.17	100.89	113.69	1712.00	103.74	160.23	1736.00	105.97	212.91	1856.74	-135.22	53.28	1819.65	-127.62	57.96	1636.27	-137.38	64.59	1639.80	-143.67	120.51	1849.13	-83.31	1471.13	0.00	0.00	0.00	1918.64	-156.26	1852.47	1908.07	-45.57	1854.23	1777.64	-168.78	1820.32	1771.82	-34.45	1818.61	661.47	-259.92	78.34	1257.09	-247.80	84.99	643.85
6.72000	1958.97	112.04	103.83	1922.05	102.02	111.13	1749.88	103.88	143.36	1768.90	107.85	198.47	1856.95	-135.29	53.57	1820.11	-127.55	57.97	1636.52	-137.50	65.52	1640.14	-144.07	121.50	1858.56	-83.51	1470.73	0.00	0.00	0.00	1928.62	-155.94	1851.59	1918.86	-45.14	1853.06	1787.82	-168.66	1820.25	1781.80	-34.51	1818.34	661.48	-259.84	78.00	1256.07	-247.91	84.62	642.97
6.73000	2000.41	113.08	104.61	1963.35	103.29	108.70	1787.76	105.54	127.86	1802.67	109.65	184.95	1856.44	-135.54	53.06	1819.85	-127.50	57.86	1636.73	-137.54	66.26	1640.68	-143.95	122.11	1867.90	-83.79	1470.25	0.00	0.00	0.00	1938.70	-155.53	1850.65	1928.14	-44.62	1852.07	1797.90	-168.54	1820.08	1791.56	-34.23	1817.99	661.58	-260.11	78.01	1255.50	-247.54	84.53	644.99
6.74000	2042.94	113.89	106.49	2004.92	104.80	108.29	1827.16	105.83	113.14	1838.61	109.01	171.09	1858.95	-134.58	49.84	1819.44	-127.61	57.64	1636.96	-137.79	67.09	1640.98	-144.23	122.96	1877.80	-83.93	1469.78	0.00	0.00	0.00	1948.67	-155.09	1849.80	1938.27	-44.15	1850.97	1807.84	-168.34	1819.86	1801.51	-34.26	1817.59	661.50	-260.39	77.88	1255.62	-247.48	84.77	646.21
6.75000	2083.50	114.51	108.37	2047.89	104.00	105.19	1867.01	105.59	99.68	1873.26	110.48	159.05	1859.90	-134.73	49.95	1820.06	-127.66	57.61	1637.26	-137.62	67.77	1642.01	-143.58	123.44	1886.66	-84.09	1469.20	0.00	0.00	0.00	1958.56	-154.34	1849.04	1948.08	-43.51	1849.98	1817.64	-168.07	1819.49	1811.23	-33.90	1816.98	661.45	-260.04	78.12	1256.67	-247.56	84.86	646.07
6.76000	2123.07	114.25	111.05	2087.89	104.06	105.17	1905.45	107.61	88.43	1908.93	110.79	147.66	1858.50	-134.17	49.16	1820.65	-127.67	57.73	1637.64	-137.55	68.58	1642.42	-143.73	124.21	1895.85	-84.10	1468.58	0.00	0.00	0.00	1968.44	-153.70	1848.23	1964.84	-39.98	1844.53	1827.42	-167.65	1819.07	1820.83	-33.50	1816.32	661.36	-259.22	78.38	1256.28	-247.77	84.85	644.04
6.77000	2162.06	114.22	114.39	2127.14	104.20	105.96	1944.43	108.45	78.38	1943.84	112.54	137.89	1858.96	-134.10	49.49	1820.59	-127.84	57.71	1637.90	-137.63	69.42	1642.85	-143.93	125.05	1905.63	-84.09	1467.95	0.00	0.00	0.00	1977.83	-152.95	1847.58	1975.42	-37.90	1842.60	1837.06	-167.39	1818.49	1830.11	-32.81	1815.52	661.49	-259.72	78.08	1256.12	-247.22	84.90	644.36
6.78000	2200.10	113.90	118.54	2165.60	104.11	107.78	1983.91	108.96	69.32	1980.63	111.58	128.72	1858.81	-134.20	49.04	1821.07	-127.75	57.74	1638.05	-137.74	70.30	1643.45	-143.60	125.68	1915.22	-83.93	1467.13	0.00	0.00	0.00	1987.53	-152.05	1846.87	1984.70	-37.26	1841.81	1846.77	-166.82	1817.75	1839.60	-32.62	1814.64	661.55	-260.49	77.94	1255.98	-246.96	84.84	644.94
6.79000	2236.94	113.68	123.26	2203.90	104.09	111.40	2022.50	109.04	62.55	2016.31	111.00	121.30	1858.54	-134.44	49.07	1820.35	-128.00	57.46	1638.04	-138.02	71.22	1643.97	-143.70	126.50	1924.89	-83.77	1466.29	0.00	0.00	0.00	1996.86	-151.18	1846.21	1994.30	-36.42	1840.91	1856.34	-166.18	1816.83	1848.91	-32.10	1813.59	661.44	-260.05	78.27	1256.54	-247.54	84.87	643.91
6.80000	2272.81	112.80	129.86	2240.89	104.02	116.51	2061.18	108.25	57.41	2050.64	111.34	116.29	1858.79	-133.33	49.04	1820.86	-128.29	58.08	1638.63	-137.48	71.67	1644.50	-143.65	127.13	1934.32	-83.45	1465.27	0.00	0.00	0.00	2006.65	-150.14	1845.42	2003.53	-35.65	1840.02	1865.61	-165.65	1815.62	1858.52	-32.00	1812.42	661.50	-259.35	78.42	1256.52	-247.43	85.07	645.13
6.81000	2313.38	112.30	133.69	2273.74	105.36	128.12	2098.83	106.80	53.83	2085.25	109.71	112.24	1858.76	-134.02	48.80	1820.88	-128.13	57.88	1638.98	-137.43	72.37	1645.17	-143.23	127.65	1944.35	-83.00	1464.08	0.00	0.00	0.00	2015.77	-149.12	1844.65	2012.27	-34.74	1839.20	1874.79	-165.16	1814.25	1867.43	-30.72	1810.82	661.55	-259.59	78.06	1256.66	-247.35	85.08	645.78
6.82000	2349.98	110.92	137.23	2306.54	104.51	137.38	2134.91	105.76	52.50	2117.89	108.27	110.18	1858.66	-133.90	49.45	1820.65	-128.24	57.77	1639.31	-137.47	73.12	1645.32	-143.93	128.68	1954.02	-82.56	1462.69	0.00	0.00	0.00	2024.86	-148.10	1843.85	2021.60	-33.99	1838.25	1883.72	-164.63	1812.71	1876.48	-29.73	1809.24	661.61	-259.65	77.96	1256.33	-246.94	85.00	645.65
6.83000	2382.82	108.75	140.46	2338.54	101.68	148.09	2168.86	104.38	52.46	2148.81	106.94	109.32	1859.38	-134.02	49.43	1820.37	-128.77	57.71	1639.69	-137.43	73.88	1645.94	-143.89	129.36	1964.06	-82.09	1461.40	0.00	0.00	0.00	2033.94	-146.99	1843.00	2030.11	-32.74	1837.39	1892.99	-163.72	1811.09	1885.90	-28.98	1807.52	661.61	-260.19	78.24	1256.18	-246.99	84.91	645.72
6.84000	2412.13	105.88	143.35	2365.90	99.24	158.00	2200.54	103.07	53.97	2177.24	105.62	109.60	1859.40	-134.70	49.03	1820.96	-128.52	57.93	1639.83	-137.72	74.84	1646.60	-144.30	130.27	1973.97	-81.55	1459.89	0.00	0.00	0.00	2043.16	-145.81	1842.15	2039.21	-31.30	1836.38	1902.23	-162.70	1809.36	1895.06	-28.03	1805.85	661.47	-260.11	78.33	1255.43	-246.85	84.90	644.68
6.85000	2438.15	102.39	145.88	2392.93	95.09	168.02	2231.55	99.53	55.18	2205.49	102.71	110.22	1858.59	-134.76	48.78	1820.66	-128.44	57.59	1640.18	-138.04	75.81	1647.26	-144.46	131.26	1984.37	-80.86	1458.26	0.00	0.00	0.00	2052.52	-144.53	1841.16	2048.33	-30.31	1835.57	1911.49	-161.62	1807.54	1904.14	-26.69	1803.92	661.54	-259.87	78.22	1255.53	-247.32	84.91	644.68
6.86000	2461.09	98.39	148.03	2425.02	92.21	177.50	2258.13	98.39	57.99	2230.14	100.90	111.62	1858.84	-134.11	49.69	1820.78	-128.53	57.62	1640.57	-138.13	76.81	1647.88	-145.04	132.28	1995.27	-80.07	1456.58	0.00	0.00	0.00	2061.58	-143.27	1840.17	2057.35	-29.35	1834.75	1920.74	-160.37	1805.65	1913.25	-25.39	1802.01	661.54	-260.55	77.89	1255.59	-247.57	84.73	643.69
6.87000	2481.18	93.94	149.78	2451.82	88.40	184.16	2282.94	95.21	59.92	2252.62	98.72	112.85	1859.27	-133.82	49.67	1820.69	-128.55	57.40	1641.30	-137.76	77.65	1648.55	-145.63	133.52	2005.10	-79.26	1454.89	0.00	0.00	0.00	2070.66	-141.93	1839.23	2065.92	-27.69	1833.81	1930.05	-158.91	1803.73	1922.29	-23.59	1799.99	661.51	-259.99	77.86	1255.87	-246.91	84.77	644.97
6.88000	2498.65	89.15	151.12	2473.82	83.79	188.23	2303.28	93.35	61.54	2272.39	95.72	113.50	1858.90	-134.28	49.20	1821.21	-128.61	57.61	1641.85	-137.87	78.77	1649.12	-146.41	134.95	2015.54	-78.48	1453.15	0.00	0.00	0.00	2079.90	-140.56	1838.27	2075.92	-26.15	1832.68	1939.24	-157.55	1801.71	1932.04	-22.64	1798.20	661.32	-259.32	78.27	1256.58	-246.95	85.15	645.90
6.89000	2513.72	84.10	152.01	2491.54	78.57	189.96	2321.19	88.95	61.12	2289.20	91.74	112.87	1858.92	-134.68	49.56	1819.92	-129.13	57.36	1642.20	-138.46	80.33	1650.59	-146.05	135.93	2026.39	-77.45	1451.53	0.00	0.00	0.00	2089.21	-139.06	1837.37	2085.19	-25.22	1831.86	1948.33	-156.34	1799.68	1941.37	-20.53	1796.23	661.47	-260.10	78.25	1256.34	-247.01	85.09	645.68
6.90000	2526.62	78.88	152.45	2505.48	72.90	189.58	2335.55	83.40	59.13	2302.50	87.77	111.45	1858.51	-134.97	49.03	1820.78	-128.77	57.30	1642.76	-138.93	81.97	1651.39	-146.88	137.63	2036.88	-76.55	1449.90	0.00	0.00	0.00	2099.06	-137.45	1836.48	2095.01	-23.67	1831.00	1957.60	-155.00	1797.72	1951.54	-19.45	1794.52	661.46	-260.05	78.46	1255.77	-246.98	84.98	644.62
6.91000	2537.57	73.57	152.40	2516.15	66.94	187.32	2344.93	80.01	57.41	2313.33	83.19	109.03	1860.27	-134.17	49.36	1820.70	-128.98	57.30	1643.35	-139.43	83.74	1652.61	-147.65	139.43	2047.55	-75.35	1448.25	0.00	0.00	0.00	2108.51	-135.73	1835.68	2104.64	-21.65	1830.22	1967.35	-153.00	1795.89	1961.40	-17.68	1792.72	661.57	-259.88	78.53	1256.24	-247.09	85.02	643.40
6.92000	2546.81	68.27	151.85	2524.07	60.85	183.44	2352.86	74.52	53.87	2322.24	78.21	106.00	1859.33	-134.71	49.21	1821.47	-129.05	57.71	1644.40	-139.59	85.50	1654.21	-148.14	141.18	2058.69	-74.03	1446.84	0.00	0.00	0.00	2118.14	-133.95	1834.94	2114.80	-19.81	1829.24	1977.37	-150.59	1794.12	1970.71	-14.75	1790.76	661.56	-259.93	78.17	1256.71	-247.32	85.02	644.32
6.93000	2554.55	63.06	150.78	2529.73	54.81	178.16	2356.42	71.84	50.55	2327.83	74.19	102.95	1860.03	-134.57	49.21	1821.52	-128.80	57.38	1645.16	-140.61	87.82	1656.07	-148.72	143.13	2068.96	-72.67	1445.56	0.00	0.00	0.00	2127.88	-132.04	1834.18	2125.07	-18.13	1828.56	1987.15	-148.34	1792.26	1981.01	-13.21	1789.10	661.48	-260.21	78.25	1255.89	-246.97	85.15	644.47
6.94000	2561.02	58.03	149.16	2533.64	48.97	171.72	2360.72	66.29	46.02	2332.60	69.73	99.06	1859.78	-134.04	49.42	1821.84	-128.85	57.61	1646.12	-141.48	90.20	1658.05	-149.45	145.28	2080.02	-71.16	1444.34	0.00	0.00	0.00	2137.57	-129.99	1833.48	2134.38	-16.00	1827.86	1997.16	-145.79	1790.49	1991.06	-11.00	1787.38	661.53	-259.97	78.36	1256.40	-246.88	85.23	643.45
6.95000	2566.46	53.28	146.98	2536.32	43.50	164.36	2363.26	63.16	43.79	2335.95	66.10	96.13	1859.54	-134.67	49.25	1821.95	-128.80	57.60	1647.26	-142.35	92.86	1660.52	-149.91	147.62	2091.21	-69.59	1443.23	0.00	0.00	0.00	2147.56	-127.91	1832.64	2145.12	-14.19	1827.10	2007.01	-143.28	1788.75	2001.27	-8.58	1785.60	661.55	-260.40	78.16	1257.08	-247.38	85.04	644.30
6.96000	2571.07	48.87	144.22	2538.26	38.57	156.32	2367.09	59.12	42.00	2339.11	63.51	93.81	1860.29	-135.06	49.09	1821.52	-129.03	57.40	1648.84	-143.29	95.90	1663.59	-149.89	149.93	2102.39	-67.94	1442.29	0.00	0.00	0.00	2156.96	-125.71	1831.96	2154.15	-11.56	1826.47	2016.72	-140.98	1786.98	2011.16	-5.44	1783.77	661.51	-260.03	78.32	1256.63	-247.44	85.08	644.45
6.97000	2575.10	44.92	140.85	2539.99	34.33	147.83	2370.09	57.79	41.47	2344.34	61.63	92.84	1859.78	-134.37	49.71	1821.35	-129.11	57.41	1650.85	-143.91	98.97	1666.29	-151.00	153.12	2113.58	-66.22	1441.53	0.00	0.00	0.00	2167.06	-123.39	1831.13	2164.68	-9.43	1825.72	2026.54	-138.44	1785.35	2021.41	-2.65	1782.15	661.29	-259.48	78.56	1256.25	-247.55	84.80	644.04
6.98000	2578.76	41.50	136.85	2541.99	30.96	139.14	2373.47	58.45	41.31	2353.37	60.67	92.54	1858.80	-134.90	49.18	1821.41	-129.20	57.57	1653.13	-144.48	102.31	1669.52	-152.60	156.60	2125.14	-64.54	1440.98	0.00	0.00	0.00	2176.88	-121.01	1830.59	2174.78	-7.02	1825.17	2036.74	-135.31	1784.26	2031.41	0.64	1780.89	661.43	-259.22	78.34	1256.26	-247.55	85.06	644.20
6.99000	2582.29	38.70	132.21	2544.79	28.62	130.47	2377.03	57.76	40.71	2359.68	61.42	92.41	1859.91	-135.31	49.37	1821.66	-128.88	57.95	1655.75	-145.72	106.39	1673.52	-154.36	160.45	2136.81	-62.74	1440.81	0.00	0.00	0.00	2186.92	-118.56	1830.51	2183.70	-4.37	1825.64	2046.90	-132.40	1783.99	2042.06	3.31	1780.66	661.46	-259.71	78.38	1256.07	-247.61	84.87	643.95
7.00000	2585.90	36.61	126.90	2548.89	27.47	122.07	2378.69	59.05	40.70	2365.37	61.30	92.05	1859.74	-134.10	49.97	1821.94	-128.51	58.06	1659.22	-146.62	110.61	1678.27	-155.70	164.52	2148.14	-61.03	1441.32	0.00	0.00	0.00	2197.69	-115.83	1830.95	2189.87	-4.33	1829.90	2046.90	-132.40	1783.99	2052.74	6.31	1781.14	661.46	-260.32	78.11	1255.73	-247.69	84.77	645.11
7.01000	2589.83	35.31	120.90	2554.20	28.37	109.33	2380.05	60.42	40.27	2369.25	63.52	92.55	1859.06	-134.80	49.99	1821.99	-128.50	58.87	1663.57	-147.10	115.11	1683.90	-156.64	168.72	2159.70	-59.54	1442.03	0.00	0.00	0.00	2207.90	-113.07	1831.64	2199.10	-2.28	1831.46	2046.90	-132.40	1783.99	2063.19	9.88	1781.53	661.51	-260.30	77.91	1259.15	-249.05	81.58	645.10
7.02000	2599.87	32.90	106.29	2561.17	27.44	99.42	2381.76	60.34	40.38	2375.03	61.79	91.88	1858.78	-134.91	49.70	1822.13	-128.47	59.82	1667.86	-148.74	120.45	1690.39	-158.10	173.30	2171.19	-58.25	1442.97	0.00	0.00	0.00	2218.33	-110.17	1832.28	2209.30	0.51	1832.15	2046.90	-132.40	1783.99	2073.84	13.05	1781.97	661.44	-259.71	78.46	1260.06	-248.31	80.84	645.01
7.03000	2608.08	32.13	96.32	2567.06	26.22	93.77	2382.37	59.97	41.49	2378.67	60.00	92.36	1858.89	-134.51	50.38	1822.79	-128.09	60.46	1673.25	-150.39	126.20	1697.62	-159.82	178.01	2182.92	-56.98	1444.06	0.00	0.00	0.00	2228.63	-107.32	1832.93	2219.93	3.52	1832.64	2046.90	-132.40	1783.99	2084.88	15.78	1782.26	661.48	-260.31	78.01	1259.80	-248.03	81.09	643.39
7.04000	2611.14	30.94	90.97	2569.58	24.99	90.13	2383.55	58.20	41.53	2380.78	57.67	92.03	1859.51	-134.40	50.49	1823.43	-127.51	61.44	1680.10	-151.47	131.99	1706.08	-161.96	182.71	2194.34	-55.67	1445.34	0.00	0.00	0.00	2238.64	-104.35	1833.84	2230.54	6.50	1833.27	2046.90	-132.40	1783.99	2095.19	19.45	1782.63	661.50	-260.24	77.95	1259.94	-247.99	81.11	644.47
7.05000	2611.52	30.83	88.68	2569.87	24.47	88.30	2383.78	58.29	41.69	2379.54	58.94	93.12	1859.22	-134.16	50.91	1823.93	-127.00	62.34	1687.74	-153.08	138.21	1716.00	-164.46	187.43	2206.36	-54.22	1446.72	0.00	0.00	0.00	2249.24	-101.26	1835.06	2241.05	9.58	1834.38	2046.90	-132.40	1783.99	2105.21	23.33	1783.34	661.57	-260.17	77.90	1259.93	-248.51	81.09	644.71
7.06000	2612.16	30.85	87.39	2570.09	24.35	87.03	2384.15	57.70	41.33	2380.97	57.23	92.87	1859.71	-134.44	50.87	1825.29	-126.54	63.48	1696.02	-155.75	145.60	1726.94	-167.60	192.48	2217.31	-52.73	1448.21	0.00	0.00	0.00	2259.71	-98.05	1836.63	2251.16	12.74	1835.87	2046.90	-132.40	1783.99	2115.72	26.58	1784.45	661.57	-260.15	77.99	1260.01	-247.89	80.98	643.02
7.07000	2612.08	30.68	85.80	2570.70	24.24	86.16	2384.01	57.73	41.36	2381.25	57.21	92.98	1861.54	-134.56	50.39	1826.10	-124.08	67.97	1705.95	-156.98	153.11	1738.89	-170.54	198.15	2228.16	-51.30	1449.85	0.00	0.00	0.00	2269.88	-95.03	1838.29	2262.04	15.76	1837.37	2046.90	-132.40	1783.99	2126.12	30.09	1785.59	661.63	-260.23	78.10	1260.15	-248.58	80.88	643.23
7.08000	2612.37	30.58	85.00	2571.31	24.29	85.75	2383.36	59.06	41.42	2380.48	58.42	93.38	1863.50	-135.22	51.00	1828.60	-124.27	69.37	1716.05	-158.17	161.89	1751.64	-172.52	204.58	2238.67	-49.95	1451.43	0.00	0.00	0.00	2279.90	-91.97	1839.97	2272.39	18.88	1838.94	2046.90	-132.40	1783.99	2136.43	33.64	1786.55	661.49	-259.91	78.25	1260.06	-248.28	81.05	644.16
7.09000	2612.80	30.44	84.27	2570.99	24.19	84.82	2383.41	59.05	41.33	2380.00	59.76	93.79	1865.40	-136.29	50.40	1832.82	-124.98	71.57	1726.53	-159.96	172.12	1764.56	-174.50	212.32	2250.03	-48.63	1452.88	0.00	0.00	0.00	2289.72	-88.92	1841.70	2282.29	21.80	1840.46	2046.90	-132.40	1783.99	2147.22	36.37	1787.41	661.52	-260.17	77.97	1260.31	-248.58	80.86	644.50
7.10000	2612.94	30.29	83.68	2571.37	24.00	84.37	2383.89	58.98	41.20	2380.51	59.58	93.55	1868.67	-136.22	51.64	1837.58	-125.89	74.16	1738.70	-160.73	182.90	1777.98	-177.03	221.05	2260.74	-47.38	1454.19	0.00	0.00	0.00	2299.90	-85.87	1843.35	2292.60	24.83	1841.91	2046.90	-132.40	1783.99	2158.01	38.78	1788.28	661.47	-260.53	78.22	1260.13	-248.76	80.95	644.21
7.11000	2613.07	30.27	83.33	2571.63	23.87	84.12	2384.91	57.49	40.56	2380.62	59.65	93.63	1872.86	-136.58	52.84	1843.50	-126.99	77.44	1751.68	-162.77	194.68	1793.97	-177.57	229.37	2271.49	-46.29	1455.40	0.00	0.00	0.00	2310.09	-82.83	1844.96	2302.98	27.91	1843.16	2046.90	-132.40	1783.99	2167.87	42.11	1788.78	661.44	-259.47	78.58	1260.05	-248.44	80.81	644.58
7.12000	2613.25	30.13	82.97	2572.08	23.91	84.04	2384.28	58.10	40.86	2380.74	59.73	93.73	1877.12	-138.08	53.43	1850.68	-128.34	81.16	1765.93	-164.60	206.81	1810.33	-179.05	238.22	2281.61	-45.40	1456.37	0.00	0.00	0.00	2320.06	-79.76	1846.56	2312.91	31.00	1844.35	2046.90	-132.40	1783.99	2177.88	45.27	1789.01	661.47	-259.80	78.39	1260.22	-248.20	80.88	643.97
7.13000	2613.51	30.05	82.73	2572.39	23.89	83.93	2384.54	57.84	40.78	2381.77	58.92	93.37	1877.66	-136.30	64.51	1858.73	-130.05	84.41	1781.69	-166.32	218.87	1827.48	-180.71	247.19	2291.40	-44.58	1457.16	0.00	0.00	0.00	2329.92	-76.84	1848.14	2323.05	33.93	1845.41	2046.90	-132.40	1783.99	2187.69	48.27	1789.18	661.55	-260.51	78.17	1260.00	-247.26	81.26	644.63
7.14000	2613.15	30.01	82.36	2572.47	23.68	83.77	2383.65	58.85	41.16	2381.33	59.86	93.95	1884.92	-138.15	66.39	1868.95	-132.19	88.20	1799.31	-166.60	229.88	1845.86	-181.63	255.69	2301.15	-43.92	1457.81	0.00	0.00	0.00	2339.76	-73.96	1849.58	2332.95	36.94	1846.25	2046.90	-132.40	1783.99	2197.68	51.02	1789.23	661.57	-260.01	78.09	1260.05	-247.50	81.26	643.99
7.15000	2613.17	29.98	82.23	2572.00	23.78	83.29	2384.32	58.34	40.98	2382.65	57.82	92.97	1894.92	-141.26	67.21	1878.81	-134.66	92.07	1816.99	-167.41	240.28	1864.51	-183.04	264.02	2310.36	-43.44	1458.46	0.00	0.00	0.00	2349.98	-71.05	1850.95	2342.87	39.78	1847.04	2046.90	-132.40	1783.99	2207.79	53.16	1789.27	661.58	-259.74	78.42	1260.20	-247.82	80.92	643.66
7.16000	2613.37	30.06	82.28	2572.23	23.87	83.31	2382.96	59.94	41.80	2381.91	58.76	93.35	1908.76	-147.86	65.11	1890.97	-136.92	97.65	1836.08	-166.83	248.73	1883.19	-184.35	271.60	2319.75	-43.19	1459.05	0.00	0.00	0.00	2359.84	-68.30	1852.30	2352.25	42.38	1847.83	2046.90	-132.40	1783.99	2217.65	55.31	1789.20	661.57	-260.31	78.05	1260.42	-249.20	80.65	643.91
7.17000	2613.41	30.04	82.23	2572.81	23.85	83.51	2383.09	59.75	41.45	2382.62	58.11	93.18	1925.22	-150.65	71.29	1907.12	-139.03	104.12	1854.31	-168.09	256.25	1902.37	-184.74	278.09	2329.21	-43.14	1459.64	0.00	0.00	0.00	2369.67	-65.71	1853.62	2362.30	44.93	1848.33	2046.90	-132.40	1783.99	2227.78	56.87	1789.16	661.57	-259.70	78.23	1260.51	-249.38	80.57	644.47
7.18000	2613.03	29.97	81.96	2571.88	23.76	82.91	2384.80	57.76	40.48	2382.10	58.97	93.36	1942.59	-150.25	82.59	1927.86	-141.58	110.04	1873.75	-168.11	261.78	1921.64	-184.71	284.02	2337.47	-43.28	1460.23	0.00	0.00	0.00	2379.73	-63.25	1854.77	2372.05	47.28	1848.81	2046.90	-132.40	1783.99	2237.44	58.77	1789.07	661.54	-259.23	78.32	1260.39	-248.90	80.72	644.70
7.19000	2613.06	30.02	81.89	2572.09	23.79	82.96	2382.81	60.08	41.77	2382.19	58.98	93.42	1965.55	-153.01	87.68	1951.01	-144.19	114.83	1893.94	-168.48	265.55	1941.35	-184.67	289.22	2345.88	-43.36	1460.87	0.00	0.00	0.00	2389.69	-61.04	1855.88	2381.62	49.39	1849.23	2046.90	-132.40	1783.99	2247.35	60.18	1789.00	661.48	-259.89	78.32	1260.50	-248.79	80.75	644.41
7.20000	2612.94	30.05	81.79	2571.74	23.88	82.63	2384.06	58.54	41.04	2382.21	59.12	93.65	1992.68	-155.49	92.30	1976.69	-146.48	118.86	1914.81	-168.93	267.73	1961.56	-184.51	293.24	2354.57	-43.41	1461.55	0.00	0.00	0.00	2399.63	-59.01	1856.81	2391.34	51.37	1849.57	2046.90	-132.40	1783.99	2257.20	61.51	1788.90	661.44	-259.81	78.37	1260.50	-249.11	80.50	643.61
7.21000	2613.00	30.02	81.65	2572.19	23.96	82.87	2384.77	57.85	40.73	2382.98	58.16	93.33	2021.48	-157.77	96.08	2004.13	-148.71	122.01	1936.94	-168.85	268.01	1981.94	-184.49	296.17	2362.80	-43.39	1462.12	0.00	0.00	0.00	2409.44	-57.27	1857.63	2400.98	53.06	1849.85	2046.90	-132.40	1783.99	2267.09	62.60	1788.98	661.46	-259.66	78.32	1260.21	-248.49	80.84	646.91
7.22000	2613.05	30.06	81.53	2571.67	23.98	82.45	2383.72	59.14	41.37	2382.84	58.25	93.46	2051.21	-160.11	98.91	2033.18	-150.66	124.54	1958.98	-169.83	266.99	2003.68	-184.21	297.15	2370.83	-43.39	1462.67	0.00	0.00	0.00	2419.06	-55.79	1858.36	2410.57	54.50	1850.12	2046.90	-132.40	1783.99	2276.78	63.60	1789.02	661.63	-260.20	77.96	1260.05	-248.33	81.01	648.36
7.23000	2613.11	30.13	81.37	2572.11	24.06	82.58	2383.24	59.80	41.65	2382.99	58.15	93.70	2082.32	-161.70	101.07	2063.49	-152.31	126.19	1981.78	-170.16	264.53	2025.99	-183.78	296.38	2378.68	-43.56	1463.07	0.00	0.00	0.00	2428.86	-54.58	1858.94	2420.63	55.70	1850.27	2046.90	-132.40	1783.99	2286.37	64.52	1789.16	661.54	-259.79	78.26	1260.35	-248.73	80.72	648.41
7.24000	2613.52	30.18	81.35	2572.45	24.10	82.57	2383.81	58.73	41.42	2383.82	57.38	93.53	2112.93	-163.61	101.98	2093.89	-153.77	126.74	2005.96	-169.42	260.21	2048.90	-182.89	293.76	2386.61	-43.58	1463.45	0.00	0.00	0.00	2438.75	-53.52	1859.36	2429.95	56.62	1850.61	2046.90	-132.40	1783.99	2296.40	64.72	1789.45	661.43	-259.80	78.20	1260.23	-248.36	80.60	648.48
7.25000	2613.38	30.25	81.00	2572.80	24.12	82.56	2383.55	58.78	41.59	2383.11	57.98	94.00	2144.47	-165.19	102.30	2124.40	-155.13	126.11	2029.36	-170.11	255.01	2048.90	-182.89	293.76	2395.10	-43.34	1463.86	0.00	0.00	0.00	2448.54	-52.77	1859.68	2439.21	57.40	1851.01	2046.90	-132.40	1783.99	2305.56	65.89	1789.66	661.52	-260.09	78.07	1260.39	-249.46	80.45	648.45
7.26000	2613.76	30.28	80.89	2572.49	24.16	82.26	2384.79	57.49	41.20	2384.19	57.03	93.95	2176.08	-166.68	101.47	2155.85	-156.21	124.84	2054.33	-169.92	248.38	2048.90	-182.89	293.76	2403.53	-42.88	1464.20	0.00	0.00	0.00	2458.22	-52.23	1859.96	2449.20	57.99	1851.21	2046.90	-132.40	1783.99	2314.75	66.70	1789.89	661.42	-259.63	78.23	1259.93	-247.94	81.06	648.37
7.27000	2613.77	30.29	80.71	2573.16	24.21	82.54	2384.83	57.24	41.29	2384.44	56.81	94.20	2209.84	-167.39	101.08	2188.26	-156.78	123.23	2054.33	-169.92	248.38	2048.90	-182.89	293.76	2412.13	-41.95	1464.57	0.00	0.00	0.00	2467.58	-51.90	1860.14	2458.17	58.34	1851.53	2046.90	-132.40	1783.99	2324.35	66.76	1790.29	661.50	-259.94	78.31	1260.17	-247.41	81.00	648.36
7.28000	2614.21	30.40	80.72	2573.29	24.28	82.44	2384.22	58.04	41.71	2385.42	55.69	93.93	2244.25	-167.45	100.08	2222.92	-156.68	122.21	2054.33	-169.92	248.38	2048.90	-182.89	293.76	2420.18	-40.64	1464.87	0.00	0.00	0.00	2476.94	-51.76	1860.22	2468.06	58.49	1851.71	2046.90	-132.40	1783.99	2334.08	66.59	1790.70	661.65	-259.83	78.38	1260.17	-247.87	80.85	648.39
7.29000	2614.31	30.50	80.64	2573.45	24.39	82.43	2384.09	58.02	41.71	2385.84	55.50	94.00	2279.51	-167.22	99.34	2259.35	-156.31	121.49	2054.33	-169.92	248.38	2048.90	-182.89	293.76	2428.37	-39.19	1465.08	0.00	0.00	0.00	2486.50	-51.74	1860.17	2477.10	58.50	1851.91	2046.90	-132.40	1783.99	2343.45	66.56	1791.11	661.52	-259.98	78.27	1260.25	-247.96	80.82	648.38
7.30000	2614.60	30.52	80.53	2573.81	24.45	82.51	2384.64	57.73	41.59	2385.84	55.61	94.39	2317.23	-166.87	99.66	2296.75	-155.85	121.13	2054.33	-169.92	248.38	2048.90	-182.89	293.76	2436.73	-37.64	1465.28	0.00	0.00	0.00	2495.99	-51.90	1860.01	2486.50	58.42	1852.13	2046.90	-132.40	1783.99	2352.69	66.47	1791.54	661.42	-259.49	78.56	1260.40	-248.84	80.75	648.48
7.31000	2614.87	30.65	80.54	2573.95	24.60	82.50	2385.40	56.73	41.36	2386.57	55.05	94.43	2352.98	-166.99	99.18	2327.69	-156.45	116.54	2054.33	-169.92	248.38	2048.90	-182.89	293.76	2445.05	-36.23	1465.41	0.00	0.00	0.00	2505.40	-52.18	1859.72	2495.64	58.15	1852.23	2046.90	-132.40	1783.99	2361.88	66.25	1791.92	661.38	-259.50	78.42	1260.08	-248.65	81.07	648.49
7.32000	2615.05	30.73	80.44	2574.18	24.62	82.55	2384.98	57.23	41.86	2386.66	55.23	94.76	2389.17	-167.71	99.06	2361.52	-157.10	113.88	2054.33	-169.92	248.38	2048.90	-182.89	293.76	2452.89	-35.03	1465.49	0.00	0.00	0.00	2514.71	-52.54	1859.34	2504.93	57.81	1852.23	2046.90	-132.40	1783.99	2370.46	66.56	1792.12	661.53	-259.90	78.21	1259.98	-248.37	81.13	648.48
7.33000	2615.21	30.84	80.40	2573.94	24.74	82.29	2385.03	57.04	41.81	2386.40	55.61	95.48	2428.83	-168.33	94.80	2398.04	-157.76	112.74	2054.33	-169.92	248.38	2048.90	-182.89	293.76	2460.83	-33.83	1465.51	0.00	0.00	0.00	2523.59	-53.09	1858.95	2513.98	57.38	1852.24	2046.90	-132.40	1783.99	2379.19	66.63	1792.42	661.53	-259.97	78.06	1260.36	-249.14	80.75	645.22
7.34000	2615.01	30.94	80.22	2573.77	24.81	82.24	2385.49	56.64	41.94	2387.68	54.09	95.04	2463.86	-170.03	100.50	2434.35	-158.91	111.74	2054.33	-169.92	248.38	2048.90	-182.89	293.76	2468.89	-32.80	1465.51	0.00	0.00	0.00	2532.91	-53.63	1858.38	2523.12	56.88	1852.10	2046.90	-132.40	1783.99	2388.62	65.80	1792.73	661.58	-260.36	78.06	1260.30	-248.49	80.69	644.24
7.35000	2614.94	31.00	80.07	2574.24	24.98	82.38	2384.18	58.04	42.39	2387.17	54.50	95.70	2500.63	-171.69	101.97	2470.26	-160.44	110.74	2054.33	-169.92	248.38	2048.90	-182.89	293.76	2476.69	-31.85	1465.45	0.00	0.00	0.00	2541.86	-54.22	1857.83	2532.25	56.28	1851.94	2046.90	-132.40	1783.99	2397.93	64.82	1793.08	661.48	-260.02	78.07	1260.39	-248.94	80.54	643.38
7.36000	2614.74	31.08	79.90	2573.66	25.02	81.98	2385.25	56.88	42.28	2388.59	53.11	95.38	2535.72	-173.70	102.46	2505.56	-162.32	109.67	2054.33	-169.92	248.38	2048.90	-182.89	293.76	2484.60	-30.97	1465.38	0.00	0.00	0.00	2550.84	-54.84	1857.23	2541.18	55.65	1851.74	2046.90	-132.40	1783.99	2406.95	64.12	1793.35	661.40	-259.67	78.30	1260.53	-249.68	80.37	644.53
7.37000	2614.80	31.26	79.91	2573.85	25.22	81.99	2385.05	57.19	42.52	2388.61	53.16	95.63	2570.90	-175.84	103.59	2540.64	-164.44	108.94	2054.33	-169.92	248.38	2048.90	-182.89	293.76	2492.51	-30.19	1465.29	0.00	0.00	0.00	2560.02	-55.46	1856.52	2550.32	55.05	1851.45	2046.90	-132.40	1783.99	2415.72	63.57	1793.57	661.54	-259.79	78.55	1260.53	-249.00	80.41	643.75
7.38000	2614.96	31.36	79.87	2574.20	25.35	82.18	2386.33	55.37	41.94	2389.27	52.34	95.75	2605.58	-178.06	104.92	2575.16	-166.54	108.42	2054.33	-169.92	248.38	2048.90	-182.89	293.76	2500.52	-29.52	1465.09	0.00	0.00	0.00	2568.99	-56.16	1855.83	2558.88	54.44	1851.21	2046.90	-132.40	1783.99	2424.46	62.88	1793.74	661.50	-259.59	78.39	1260.03	-247.78	81.09	643.16
7.39000	2615.32	31.57	79.94	2574.25	25.43	82.05	2386.13	55.77	42.32	2389.25	52.56	96.11	2643.50	-180.85	100.42	2609.36	-168.67	108.31	2054.33	-169.92	248.38	2048.90	-182.89	293.76	2508.52	-29.03	1464.88	0.00	0.00	0.00	2577.93	-56.84	1855.10	2567.71	53.73	1850.84	2046.90	-132.40	1783.99	2424.46	62.88	1793.74	661.48	-260.70	77.92	1260.08	-248.26	81.04	643.49
7.40000	2615.31	31.68	79.87	2574.13	25.58	82.01	2383.93	58.19	43.57	2389.45	52.39	96.52	2674.81	-181.87	108.85	2643.27	-170.63	108.73	2054.33	-169.92	248.38	2048.90	-182.89	293.76	2516.61	-28.74	1464.66	0.00	0.00	0.00	2586.61	-57.59	1854.37	2576.43	52.99	1850.39	2046.90	-132.40	1783.99	2424.46	62.88	1793.74	661.53	-260.65	77.79	1260.01	-248.18	81.08	643.90
7.41000	2615.69	31.81	80.05	2574.13	25.69	82.02	2385.80	56.10	42.87	2389.17	52.48	96.70	2707.94	-183.61	111.85	2676.90	-172.56	109.54	2054.33	-169.92	248.38	2048.90	-182.89	293.76	2524.59	-28.61	1464.41	0.00	0.00	0.00	2595.08	-58.38	1853.64	2584.72	52.23	1850.02	2046.90	-132.40	1783.99	2424.46	62.88	1793.74	661.58	-260.12	78.15	1259.95	-248.29	81.07	644.07
7.42000	2615.20	31.83	79.86	2574.27	25.73	82.11	2385.05	56.60	43.14	2389.64	52.20	96.94	2741.37	-185.37	114.76	2710.11	-174.42	110.52	2054.33	-169.92	248.38	2048.90	-182.89	293.76	2532.69	-28.59	1464.12	0.00	0.00	0.00	2603.68	-59.20	1852.88	2593.55	51.49	1849.53	2046.90	-132.40	1783.99	2424.46	62.88	1793.74	661.51	-259.96	78.35	1260.31	-248.62	80.53	644.07
7.43000	2615.21	31.80	79.91	2573.99	25.70	81.95	2385.94	55.97	43.15	2389.46	52.47	97.45	2773.16	-187.31	117.02	2742.83	-176.44	111.63	2054.33	-169.92	248.38	2048.90	-182.89	293.76	2540.75	-28.64	1463.87	0.00	0.00	0.00	2612.26	-60.04	1852.15	2601.75	50.63	1849.13	2046.90	-132.40	1783.99	2424.46	62.88	1793.74	661.46	-259.58	78.28	1260.16	-248.86	80.71	644.39
7.44000	2615.20	31.57	79.80	2574.20	25.60	81.78	2387.36	54.29	42.68	2389.28	52.69	97.81	2804.58	-189.74	119.44	2775.11	-178.61	112.86	2054.33	-169.92	248.38	2048.90	-182.89	293.76	2548.94	-28.82	1463.58	0.00	0.00	0.00	2620.63	-60.85	1851.51	2609.83	49.80	1848.68	2046.90	-132.40	1783.99	2424.46	62.88	1793.74	661.47	-260.40	77.85	1259.94	-247.75	81.17	644.16
7.45000	2615.29	31.54	79.71	2574.08	25.68	81.62	2386.47	55.25	43.20	2390.56	51.40	97.60	2836.63	-192.18	123.26	2806.95	-180.86	114.84	2054.33	-169.92	248.38	2048.90	-182.89	293.76	2557.08	-29.12	1463.29	0.00	0.00	0.00	2629.04	-61.70	1850.87	2618.17	48.88	1848.18	2046.90	-132.40	1783.99	2424.46	62.88	1793.74	661.55	-260.10	77.91	1260.09	-248.03	80.77	644.86
7.46000	2615.81	31.52	79.79	2574.35	25.71	81.65	2385.46	56.23	44.04	2390.42	51.70	98.24	2867.62	-194.69	127.61	2838.29	-182.88	117.75	2054.33	-169.92	248.38	2048.90	-182.89	293.76	2565.39	-29.56	1462.94	0.00	0.00	0.00	2637.39	-62.57	1850.27	2625.94	47.99	1847.79	2046.90	-132.40	1783.99	2424.46	62.88	1793.74	661.41	-260.16	78.50	1260.13	-248.13	80.83	645.32
7.47000	2615.51	31.44	79.51	2573.71	25.78	81.25	2385.78	55.82	44.34	2390.75	51.11	98.53	2896.87	-196.92	132.81	2869.04	-184.64	121.93	2054.33	-169.92	248.38	2048.90	-182.89	293.76	2573.66	-30.11	1462.58	0.00	0.00	0.00	2645.61	-63.46	1849.70	2633.54	47.05	1847.43	2046.90	-132.40	1783.99	2424.46	62.88	1793.74	661.41	-260.36	78.11	1260.13	-247.86	80.92	644.49
7.48000	2615.38	31.51	79.31	2574.08	25.91	81.38	2387.08	54.15	43.98	2391.17	50.61	98.77	2925.90	-198.78	139.61	2898.44	-186.07	127.17	2054.33	-169.92	248.38	2048.90	-182.89	293.76	2581.87	-30.67	1462.17	0.00	0.00	0.00	2653.77	-64.35	1849.12	2641.53	46.12	1846.92	2046.90	-132.40	1783.99	2424.46	62.88	1793.74	661.49	-260.14	77.96	1260.26	-248.03	80.81	644.83
7.49000	2615.11	31.54	79.14	2574.25	25.95	81.36	2386.13	54.91	44.45	2390.63	51.36	99.45	2953.10	-200.37	147.22	2926.27	-187.35	133.37	2054.33	-169.92	248.38	2048.90	-182.89	293.76	2590.48	-31.36	1461.73	0.00	0.00	0.00	2661.72	-65.25	1848.60	2649.18	45.19	1846.43	2046.90	-132.40	1783.99	2424.46	62.88	1793.74	661.49	-259.63	78.09	1260.22	-248.03	80.99	644.88
7.50000	2615.18	31.60	79.12	2574.05	26.01	81.26	2387.25	53.42	44.35	2390.47	51.72	100.10	2978.82	-201.39	155.77	2952.95	-188.11	140.82	2054.33	-169.92	248.38	2048.90	-182.89	293.76	2598.95	-32.08	1461.19	0.00	0.00	0.00	2669.69	-66.13	1848.05	2656.75	44.27	1845.91	2046.90	-132.40	1783.99	2424.46	62.88	1793.74	661.47	-259.41	78.45	1260.26	-247.71	80.78	645.43
7.51000	2614.87	31.57	78.93	2574.30	26.29	81.33	2388.06	52.43	44.35	2390.78	51.55	100.47	3002.67	-201.79	164.76	2977.73	-188.25	148.81	2054.33	-169.92	248.38	2048.90	-182.89	293.76	2607.31	-32.91	1460.57	0.00	0.00	0.00	2677.56	-67.00	1847.50	2664.23	43.34	1845.32	2046.90	-132.40	1783.99	2424.46	62.88	1793.74	661.35	-259.61	78.24	1260.42	-248.39	80.60	645.58
7.52000	2615.14	31.66	79.09	2574.28	26.34	81.31	2387.71	52.84	45.13	2391.70	50.48	100.63	3025.20	-201.34	174.37	3000.49	-187.82	156.93	2054.33	-169.92	248.38	2048.90	-182.89	293.76	2615.77	-33.74	1459.84	0.00	0.00	0.00	2685.77	-67.77	1846.84	2671.24	42.40	1844.72	2046.90	-132.40	1783.99	2424.46	62.88	1793.74	661.60	-259.60	78.05	1260.29	-248.81	80.82	645.36
7.53000	2615.00	31.67	78.94	2574.96	26.51	81.57	2387.14	53.44	46.02	2392.05	50.47	101.19	3045.77	-200.47	183.77	3021.91	-186.87	165.43	2054.33	-169.92	248.38	2048.90	-182.89	293.76	2624.20	-34.58	1459.02	0.00	0.00	0.00	2693.75	-68.47	1846.20	2678.32	41.59	1844.06	2046.90	-132.40	1783.99	2424.46	62.88	1793.74	661.49	-258.99	78.49	1260.17	-248.57	80.88	645.53
7.54000	2615.18	31.80	78.99	2574.65	26.70	81.26	2389.20	50.93	45.42	2392.25	50.44	101.96	3064.14	-199.35	192.51	3040.37	-185.88	172.83	2054.33	-169.92	248.38	2048.90	-182.89	293.76	2632.70	-35.52	1458.11	0.00	0.00	0.00	2701.80	-69.05	1845.56	2685.47	40.82	1843.41	2046.90	-132.40	1783.99	2424.46	62.88	1793.74	661.44	-259.32	78.36	1260.27	-248.84	80.79	644.99
7.55000	2615.14	31.86	78.94	2574.62	26.80	81.10	2388.90	51.36	46.45	2392.29	51.06	102.81	3080.06	-198.78	200.09	3062.24	-185.19	180.85	2054.33	-169.92	248.38	2048.90	-182.89	293.76	2641.33	-36.52	1457.16	0.00	0.00	0.00	2709.85	-69.56	1844.89	2692.45	40.14	1842.71	2046.90	-132.40	1783.99	2424.46	62.88	1793.74	661.49	-260.12	78.08	1260.21	-248.03	80.86	644.57
7.56000	2615.32	31.93	79.00	2574.89	26.92	81.12	2389.43	51.08	46.97	2393.21	50.42	103.34	3092.89	-199.45	205.94	3077.15	-184.58	186.04	2054.33	-169.92	248.38	2048.90	-182.89	293.76	2649.61	-37.59	1456.25	0.00	0.00	0.00	2718.22	-69.94	1844.16	2699.01	39.46	1842.04	2046.90	-132.40	1783.99	2424.46	62.88	1793.74	661.56	-260.34	78.00	1260.00	-247.48	81.20	645.16
7.57000	2615.34	31.99	78.95	2575.12	27.05	81.10	2389.47	51.33	47.91	2392.57	52.16	105.01	3103.07	-199.79	209.33	3086.41	-184.09	188.63	2054.33	-169.92	248.38	2048.90	-182.89	293.76	2658.07	-38.74	1455.36	0.00	0.00	0.00	2726.41	-70.20	1843.43	2705.65	38.86	1841.33	2046.90	-132.40	1783.99	2424.46	62.88	1793.74	661.49	-259.60	78.31	1260.38	-249.21	80.57	644.86
7.58000	2615.52	32.02	79.03	2575.33	27.35	81.08	2389.20	51.85	49.09	2393.45	52.06	105.77	3111.33	-199.46	210.07	3091.32	-183.76	188.83	2054.33	-169.92	248.38	2048.90	-182.89	293.76	2666.45	-39.98	1454.53	0.00	0.00	0.00	2734.62	-70.43	1842.74	2712.11	38.27	1840.66	2046.90	-132.40	1783.99	2424.46	62.88	1793.74	661.46	-260.12	78.08	1260.16	-248.62	80.80	644.19
7.59000	2615.62	32.10	79.00	2575.68	27.43	81.08	2390.13	51.15	49.72	2394.35	52.09	106.75	3117.33	-198.56	207.14	3093.20	-183.63	186.85	2054.33	-169.92	248.38	2048.90	-182.89	293.76	2674.97	-41.25	1453.78	0.00	0.00	0.00	2742.83	-70.60	1842.02	2718.50	37.72	1840.01	2046.90	-132.40	1783.99	2424.46	62.88	1793.74	661.53	-259.94	78.03	1260.18	-248.61	80.74	644.49
7.60000	2615.52	32.14	78.92	2575.55	27.63	80.81	2391.25	50.28	50.40	2390.05	52.62	116.06	3122.40	-197.43	201.87	3093.36	-183.74	182.91	2054.33	-169.92	248.38	2048.90	-182.89	293.76	2683.41	-42.73	1453.10	0.00	0.00	0.00	2750.99	-70.68	1841.32	2724.51	37.17	1839.43	2046.90	-132.40	1783.99	2424.46	62.88	1793.74	661.65	-259.77	78.08	1260.07	-248.42	80.84	643.85
7.61000	2615.63	32.25	78.94	2575.82	27.73	80.67	2391.42	50.45	51.69	2390.07	53.07	118.56	3125.38	-196.89	194.39	3093.11	-184.12	177.21	2054.33	-169.92	248.38	2048.90	-182.89	293.76	2691.80	-44.35	1452.45	0.00	0.00	0.00	2759.03	-70.75	1840.61	2730.63	36.58	1838.82	2046.90	-132.40	1783.99	2424.46	62.88	1793.74	661.56	-259.09	78.27	1260.22	-248.55	80.61	645.41
7.62000	2615.72	32.28	78.94	2575.85	27.86	80.46	2391.51	50.98	53.25	2391.51	52.59	119.65	3126.30	-197.13	186.23	3093.76	-184.81	169.99	2054.33	-169.92	248.38	2048.90	-182.89	293.76	2699.91	-46.08	1451.86	0.00	0.00	0.00	2767.18	-70.77	1839.88	2736.55	35.95	1838.19	2046.90	-132.40	1783.99	2424.46	62.88	1793.74	661.55	-259.77	78.30	1260.22	-247.99	80.93	644.56
7.63000	2615.57	32.29	78.80	2575.92	28.05	80.24	2392.73	50.28	54.50	2392.76	53.05	121.47	3127.37	-198.68	179.01	3096.62	-185.86	161.44	2054.33	-169.92	248.38	2048.90	-182.89	293.76	2708.26	-47.96	1451.29	0.00	0.00	0.00	2775.37	-70.79	1839.17	2742.41	35.26	1837.45	2046.90	-132.40	1783.99	2424.46	62.88	1793.74	661.59	-260.57	78.15	1260.30	-248.51	80.76	644.68
7.64000	2615.85	32.32	78.85	2576.40	28.29	80.28	2393.09	50.43	56.04	2395.02	52.45	123.33	3131.86	-202.12	171.66	3103.01	-187.30	151.80	2054.33	-169.92	248.38	2048.90	-182.89	293.76	2716.74	-50.09	1450.77	0.00	0.00	0.00	2783.43	-70.85	1838.50	2748.32	34.53	1836.74	2046.90	-132.40	1783.99	2424.46	62.88	1793.74	661.53	-260.32	78.08	1260.21	-248.53	80.71	644.25
7.65000	2615.88	32.37	78.78	2576.84	28.37	80.31	2393.76	50.73	58.23	2395.54	52.33	125.19	3138.44	-205.92	161.92	3115.01	-190.34	142.73	2054.33	-169.92	248.38	2048.90	-182.89	293.76	2725.46	-52.41	1450.40	0.00	0.00	0.00	2791.41	-70.92	1837.99	2754.07	33.70	1836.17	2046.90	-132.40	1783.99	2424.46	62.88	1793.74	661.44	-260.19	78.10	1260.28	-248.37	80.67	644.03
7.66000	2615.74	32.41	78.64	2577.30	28.63	80.29	2394.33	51.02	60.31	2396.74	52.64	127.53	3143.28	-207.57	151.10	3119.93	-191.65	133.20	2054.33	-169.92	248.38	2048.90	-182.89	293.76	2734.29	-54.85	1450.26	0.00	0.00	0.00	2799.21	-71.02	1837.85	2759.62	32.73	1835.90	2046.90	-132.40	1783.99	2424.46	62.88	1793.74	661.37	-260.29	78.41	1260.43	-248.63	80.51	643.74
7.67000	2616.08	32.40	78.70	2577.48	28.56	80.09	2394.61	51.70	63.20	2399.96	51.91	130.59	3148.29	-207.65	140.40	3123.72	-192.04	123.83	2054.33	-169.92	248.38	2048.90	-182.89	293.76	2743.14	-57.33	1450.45	0.00	0.00	0.00	2807.00	-71.23	1838.00	2765.39	31.69	1835.89	2046.90	-132.40	1783.99	2424.46	62.88	1793.74	661.58	-261.02	78.17	1260.34	-248.33	80.59	643.15
7.68000	2615.91	32.45	78.50	2577.74	28.68	80.01	2396.80	50.14	65.31	2400.93	53.16	133.59	3154.25	-206.82	133.79	3129.00	-191.21	117.77	2054.33	-169.92	248.38	2048.90	-182.89	293.76	2751.79	-59.79	1450.97	0.00	0.00	0.00	2814.67	-71.53	1838.34	2771.06	30.56	1836.02	2046.90	-132.40	1783.99	2424.46	62.88	1793.74	661.57	-260.00	78.17	1260.34	-249.04	80.61	645.13
7.69000	2616.48	32.39	78.74	2577.85	28.59	79.85	2398.10	50.06	68.10	2401.38	54.02	136.58	3161.61	-207.76	128.26	3134.57	-191.85	114.87	2054.33	-169.92	248.38	2048.90	-182.89	293.76	2760.81	-62.19	1451.77	0.00	0.00	0.00	2822.46	-71.95	1838.70	2776.67	29.21	1836.25	2046.90	-132.40	1783.99	2424.46	62.88	1793.74	661.48	-259.29	78.32	1260.07	-248.05	81.01	644.99
7.70000	2616.29	32.38	78.51	2578.25	28.73	79.87	2399.14	50.94	71.33	2402.17	55.63	140.79	3166.95	-209.37	124.26	3139.10	-192.97	112.95	2054.33	-169.92	248.38	2048.90	-182.89	293.76	2769.72	-64.67	1452.78	0.00	0.00	0.00	2830.06	-72.48	1839.30	2782.42	27.82	1836.70	2046.90	-132.40	1783.99	2424.46	62.88	1793.74	661.45	-259.43	78.30	1260.22	-248.44	80.66	644.55
7.71000	2616.56	32.33	78.57	2578.35	28.64	79.78	2401.23	50.22	74.21	2405.18	56.16	144.44	3171.29	-210.72	121.04	3142.03	-194.26	110.95	2054.33	-169.92	248.38	2048.90	-182.89	293.76	2778.75	-67.26	1454.14	0.00	0.00	0.00	2837.78	-73.09	1840.35	2788.25	26.25	1837.52	2046.90	-132.40	1783.99	2424.46	62.88	1793.74	661.54	-260.22	78.19	1260.06	-248.30	81.05	645.05
7.72000	2616.88	32.34	78.71	2578.74	28.55	79.80	2401.49	52.68	78.80	2408.04	55.58	147.33	3173.93	-211.81	118.06	3144.23	-195.13	109.35	2054.33	-169.92	248.38	2048.90	-182.89	293.76	2787.87	-69.74	1455.92	0.00	0.00	0.00	2845.61	-73.83	1841.80	2793.79	24.56	1838.76	2046.90	-132.40	1783.99	2424.46	62.88	1793.74	661.50	-260.19	77.92	1260.11	-248.12	80.91	645.13
7.73000	2616.81	32.29	78.56	2578.83	28.42	79.63	2403.75	52.95	82.61	2411.37	56.72	151.90	3175.53	-212.61	115.16	3145.71	-195.91	107.83	2054.33	-169.92	248.38	2048.90	-182.89	293.76	2796.52	-72.15	1458.07	0.00	0.00	0.00	2853.11	-74.72	1843.39	2799.80	22.76	1840.09	2046.90	-132.40	1783.99	2424.46	62.88	1793.74	661.46	-260.04	78.18	1260.25	-248.44	80.77	643.97
7.74000	2616.88	32.28	78.52	2579.43	28.31	79.85	2406.88	52.61	86.64	2414.61	57.99	157.03	3176.83	-213.41	112.97	3146.77	-196.69	106.77	2054.33	-169.92	248.38	2048.90	-182.89	293.76	2805.19	-74.42	1460.37	0.00	0.00	0.00	2860.55	-75.80	1845.01	2805.57	20.91	1841.62	2046.90	-132.40	1783.99	2424.46	62.88	1793.74	661.46	-259.97	78.24	1260.09	-248.05	80.92	644.06
7.75000	2616.90	32.31	78.52	2579.67	28.17	79.82	2409.39	53.89	91.88	2418.59	59.47	161.61	3178.33	-213.59	111.80	3147.34	-197.06	105.94	2054.33	-169.92	248.38	2048.90	-182.89	293.76	2813.99	-76.77	1462.73	0.00	0.00	0.00	2868.06	-77.00	1846.68	2811.72	18.90	1843.07	2046.90	-132.40	1783.99	2424.46	62.88	1793.74	661.46	-260.01	78.07	1260.32	-248.46	80.58	644.33
7.76000	2616.94	32.32	78.50	2579.88	28.05	79.80	2414.17	53.00	96.47	2428.04	61.76	156.90	3179.18	-213.58	110.75	3147.77	-197.11	105.29	2054.33	-169.92	248.38	2048.90	-182.89	293.76	2822.55	-79.29	1465.12	0.00	0.00	0.00	2875.35	-78.28	1848.50	2817.63	16.85	1844.80	2046.90	-132.40	1783.99	2424.46	62.88	1793.74	661.48	-259.37	78.22	1260.20	-248.68	80.84	644.95
7.77000	2617.03	32.33	78.49	2580.11	27.91	79.64	2416.66	55.53	102.13	2433.24	63.53	161.44	3179.89	-213.72	109.65	3148.13	-197.16	104.62	2054.33	-169.92	248.38	2048.90	-182.89	293.76	2831.14	-81.74	1467.51	0.00	0.00	0.00	2882.45	-79.71	1850.43	2823.14	14.65	1846.73	2046.90	-132.40	1783.99	2424.46	62.88	1793.74	661.41	-259.55	78.36	1260.10	-248.62	81.00	646.13
7.78000	2617.28	32.27	78.58	2581.21	27.68	79.96	2420.51	57.03	108.23	2439.24	65.21	166.80	3180.99	-213.78	108.83	3148.51	-197.20	103.92	2054.33	-169.92	248.38	2048.90	-182.89	293.76	2839.55	-84.09	1469.83	0.00	0.00	0.00	2889.73	-81.26	1852.42	2829.69	12.38	1848.48	2046.90	-132.40	1783.99	2424.46	62.88	1793.74	661.52	-260.35	77.88	1256.98	-246.81	84.13	644.64
7.79000	2617.69	32.37	78.66	2581.54	27.50	79.76	2425.33	58.17	114.10	2445.73	67.63	172.29	3181.81	-213.76	107.77	3148.78	-197.25	103.08	2054.33	-169.92	248.38	2048.90	-182.89	293.76	2847.87	-86.35	1472.06	0.00	0.00	0.00	2896.93	-83.01	1854.37	2836.01	10.10	1850.37	2046.90	-132.40	1783.99	2424.46	62.88	1793.74	661.52	-260.20	77.99	1256.16	-247.08	84.84	644.20
7.80000	2618.09	32.43	78.54	2582.04	27.42	79.66	2432.66	57.14	119.57	2453.97	68.58	177.18	3182.62	-213.85	106.68	3149.08	-197.30	102.16	2054.33	-169.92	248.38	2048.90	-182.89	293.76	2856.18	-88.70	1474.07	0.00	0.00	0.00	2903.85	-84.93	1856.35	2842.14	7.67	1852.33	2046.90	-132.40	1783.99	2424.46	62.88	1793.74	661.58	-260.70	77.86	1256.51	-247.67	85.07	643.99
7.81000	2618.44	32.45	78.26	2583.24	27.40	79.79	2437.94	59.33	126.39	2461.74	71.01	182.34	3183.69	-213.96	105.57	3149.45	-197.41	101.13	2054.33	-169.92	248.38	2048.90	-182.89	293.76	2864.27	-91.09	1475.91	0.00	0.00	0.00	2910.84	-86.93	1858.34	2848.21	5.16	1854.28	2046.90	-132.40	1783.99	2424.46	62.88	1793.74	661.50	-260.04	77.99	1257.03	-247.18	85.26	643.18
7.82000	2619.12	32.49	77.92	2584.83	27.33	79.86	2442.88	62.69	134.09	2461.74	71.01	182.34	3184.49	-214.06	104.30	3149.76	-197.60	99.96	2054.33	-169.92	248.38	2048.90	-182.89	293.76	2872.56	-93.53	1477.51	0.00	0.00	0.00	2917.58	-89.00	1860.33	2854.42	2.50	1856.12	2046.90	-132.40	1783.99	2424.46	62.88	1793.74	661.52	-260.21	78.07	1259.74	-248.98	81.78	643.78
7.83000	2620.42	32.61	77.63	2587.49	27.38	80.29	2451.45	62.16	140.86	2461.74	71.01	182.34	3185.31	-214.18	102.84	3150.16	-197.79	98.73	2054.33	-169.92	248.38	2048.90	-182.89	293.76	2880.88	-95.95	1478.82	0.00	0.00	0.00	2924.17	-91.17	1862.26	2860.56	-0.01	1857.84	2046.90	-132.40	1783.99	2424.46	62.88	1793.74	661.62	-260.21	78.18	1260.11	-248.39	81.01	643.35
7.84000	2622.11	32.73	77.20	2590.07	27.48	80.86	2458.11	64.30	148.79	2461.74	71.01	182.34	3186.06	-214.31	101.34	3150.73	-197.93	97.60	2054.33	-169.92	248.38	2048.90	-182.89	293.76	2889.00	-98.40	1479.83	0.00	0.00	0.00	2931.10	-93.31	1864.02	2866.99	-2.65	1859.42	2046.90	-132.40	1783.99	2424.46	62.88	1793.74	661.50	-259.76	78.20	1260.10	-248.16	80.95	643.92
7.85000	2624.33	32.97	76.82	2593.01	27.68	82.03	2464.03	67.10	157.54	2461.74	71.01	182.34	3186.59	-214.28	99.92	3151.18	-198.04	96.57	2054.33	-169.92	248.38	2048.90	-182.89	293.76	2896.93	-100.74	1480.51	0.00	0.00	0.00	2938.00	-95.45	1865.66	2873.26	-5.20	1860.84	2046.90	-132.40	1783.99	2424.46	62.88	1793.74	661.58	-260.27	77.81	1260.21	-248.10	80.83	645.00
7.86000	2626.57	33.50	76.27	2596.63	28.17	84.14	2464.03	67.10	157.54	2461.74	71.01	182.34	3187.14	-214.29	98.85	3151.63	-198.13	95.78	2054.33	-169.92	248.38	2048.90	-182.89	293.76	2904.55	-103.07	1480.82	0.00	0.00	0.00	2944.65	-97.61	1867.20	2879.31	-7.83	1862.16	2046.90	-132.40	1783.99	2424.46	62.88	1793.74	661.53	-260.23	78.00	1260.43	-249.34	80.75	645.05
7.87000	2629.94	34.80	76.52	2600.51	29.06	86.88	2464.03	67.10	157.54	2461.74	71.01	182.34	3187.42	-214.40	97.85	3151.97	-198.17	95.20	2054.33	-169.92	248.38	2048.90	-182.89	293.76	2911.98	-105.41	1480.79	0.00	0.00	0.00	2951.42	-99.72	1868.58	2885.94	-10.30	1863.19	2046.90	-132.40	1783.99	2424.46	62.88	1793.74	661.46	-259.43	78.19	1260.37	-249.21	80.67	644.24
7.88000	2633.37	36.69	76.84	2604.88	30.41	90.29	2464.03	67.10	157.54	2461.74	71.01	182.34	3187.77	-214.31	97.14	3152.25	-198.21	94.75	2054.33	-169.92	248.38	2048.90	-182.89	293.76	2919.21	-107.69	1480.51	0.00	0.00	0.00	2958.42	-101.80	1869.71	2892.30	-12.76	1864.09	2046.90	-132.40	1783.99	2424.46	62.88	1793.74	661.61	-260.35	77.95	1260.21	-248.22	80.82	643.79
7.89000	2638.81	39.04	77.36	2610.84	32.08	94.44	2464.03	67.10	157.54	2461.74	71.01	182.34	3188.04	-214.28	96.72	3152.39	-198.24	94.30	2054.33	-169.92	248.38	2048.90	-182.89	293.76	2926.05	-109.88	1480.03	0.00	0.00	0.00	2965.45	-103.86	1870.62	2899.41	-15.08	1864.65	2046.90	-132.40	1783.99	2424.46	62.88	1793.74	661.69	-260.92	77.85	1260.23	-248.96	80.75	643.94
7.90000	2646.35	42.23	77.61	2618.79	34.49	98.89	2464.03	67.10	157.54	2461.74	71.01	182.34	3188.03	-214.21	96.25	3152.61	-198.25	94.13	2054.33	-169.92	248.38	2048.90	-182.89	293.76	2932.60	-111.90	1479.39	0.00	0.00	0.00	2972.61	-105.85	1871.34	2905.82	-17.45	1865.22	2046.90	-132.40	1783.99	2424.46	62.88	1793.74	661.76	-260.66	77.80	1260.26	-248.29	80.78	644.18
7.91000	2655.96	46.86	79.77	2628.38	37.96	103.15	2464.03	67.10	157.54	2461.74	71.01	182.34	3188.21	-214.14	96.09	3152.63	-198.29	93.92	2054.33	-169.92	248.38	2048.90	-182.89	293.76	2938.98	-113.72	1478.66	0.00	0.00	0.00	2980.03	-107.76	1871.91	2912.48	-19.63	1865.59	2046.90	-132.40	1783.99	2424.46	62.88	1793.74	661.63	-260.37	77.89	1260.46	-248.26	80.76	644.80
7.92000	2667.89	51.89	84.85	2640.74	42.13	108.09	2464.03	67.10	157.54	2461.74	71.01	182.34	3188.37	-214.12	96.11	3152.59	-198.28	93.75	2054.33	-169.92	248.38	2048.90	-182.89	293.76	2945.07	-115.40	1477.92	0.00	0.00	0.00	2987.43	-109.57	1872.38	2919.35	-21.72	1865.93	2046.90	-132.40	1783.99	2424.46	62.88	1793.74	661.62	-260.25	78.08	1260.33	-248.62	80.78	645.28
7.93000	2681.33	57.36	89.13	2654.43	46.67	112.23	2464.03	67.10	157.54	2461.74	71.01	182.34	3188.10	-214.19	95.86	3152.53	-198.30	93.61	2054.33	-169.92	248.38	2048.90	-182.89	293.76	2951.10	-116.91	1477.21	0.00	0.00	0.00	2994.88	-111.30	1872.77	2926.28	-23.72	1866.23	2046.90	-132.40	1783.99	2424.46	62.88	1793.74	661.63	-260.33	77.92	1260.17	-248.75	80.97	646.21
7.94000	2695.97	63.09	92.43	2669.73	51.43	115.78	2464.03	67.10	157.54	2461.74	71.01	182.34	3187.97	-214.23	95.79	3152.43	-198.31	93.47	2054.33	-169.92	248.38	2048.90	-182.89	293.76	2957.00	-118.36	1476.56	0.00	0.00	0.00	3002.39	-113.00	1873.11	2933.38	-25.57	1866.47	2046.90	-132.40	1783.99	2424.46	62.88	1793.74	661.55	-260.04	78.01	1260.17	-248.78	80.96	645.28
7.95000	2712.03	68.89	95.36	2685.59	56.43	118.44	2464.03	67.10	157.54	2461.74	71.01	182.34	3187.99	-214.16	95.72	3152.55	-198.29	93.52	2054.33	-169.92	248.38	2048.90	-182.89	293.76	2962.80	-119.70	1476.00	0.00	0.00	0.00	3009.75	-114.61	1873.42	2940.39	-27.37	1866.78	2046.90	-132.40	1783.99	2424.46	62.88	1793.74	661.55	-260.15	78.39	1260.17	-248.32	80.97	645.16
7.96000	2728.79	74.92	97.75	2702.08	61.47	120.32	2464.03	67.10	157.54	2461.74	71.01	182.34	3188.12	-214.11	95.69	3152.59	-198.31	93.45	2054.33	-169.92	248.38	2048.90	-182.89	293.76	2968.64	-120.83	1475.55	0.00	0.00	0.00	3016.93	-116.08	1873.71	2947.21	-28.92	1867.09	2046.90	-132.40	1783.99	2424.46	62.88	1793.74	661.56	-259.87	78.21	1260.16	-248.45	80.71	645.35
7.97000	2746.50	81.20	99.73	2719.55	66.70	121.71	2464.03	67.10	157.54	2461.74	71.01	182.34	3188.36	-214.05	95.71	3152.71	-198.34	93.41	2054.33	-169.92	248.38	2048.90	-182.89	293.76	2974.45	-121.76	1475.22	0.00	0.00	0.00	3024.18	-117.37	1873.93	2954.45	-30.34	1867.32	2046.90	-132.40	1783.99	2424.46	62.88	1793.74	661.52	-260.31	77.83	1260.15	-247.84	80.97	644.45
7.98000	2765.09	87.76	101.15	2738.17	72.25	122.46	2464.03	67.10	157.54	2461.74	71.01	182.34	3188.58	-214.03	95.65	3152.75	-198.36	93.24	2054.33	-169.92	248.38	2048.90	-182.89	293.76	2980.16	-122.47	1474.99	0.00	0.00	0.00	3031.62	-118.50	1874.03	2961.68	-31.64	1867.49	2046.90	-132.40	1783.99	2424.46	62.88	1793.74	661.46	-259.91	78.11	1259.86	-247.55	81.32	643.97
7.99000	2785.00	94.61	102.48	2757.56	77.99	122.63	2464.03	67.10	157.54	2461.74	71.01	182.34	3188.67	-214.02	95.38	3153.07	-198.37	93.22	2054.33	-169.92	248.38	2048.90	-182.89	293.76	2985.81	-123.08	1474.84	0.00	0.00	0.00	3038.81	-119.53	1874.08	2968.59	-32.75	1867.71	2046.90	-132.40	1783.99	2424.46	62.88	1793.74	661.50	-260.60	78.08	1260.19	-248.54	80.92	643.94
8.00000	2805.86	101.37	103.34	2777.90	83.60	122.28	2464.03	67.10	157.54	2461.74	71.01	182.34	3189.06	-213.90	95.28	3153.27	-198.37	93.09	2054.33	-169.92	248.38	2048.90	-182.89	293.76	2991.28	-123.68	1474.69	0.00	0.00	0.00	3046.02	-120.36	1874.01	2975.60	-33.79	1867.75	2046.90	-132.40	1783.99	2424.46	62.88	1793.74	661.56	-260.53	77.83	1260.19	-248.30	80.83	644.73
8.01000	2827.85	107.72	104.04	2799.58	88.89	121.68	2464.03	67.10	157.54	2461.74	71.01	182.34	3188.86	-214.03	94.73	3153.40	-198.44	92.86	2054.33	-169.92	248.38	2048.90	-182.89	293.76	2996.83	-124.33	1474.65	0.00	0.00	0.00	3053.56	-120.92	1873.80	2982.93	-34.54	1867.64	2046.90	-132.40	1783.99	2424.46	62.88	1793.74	661.70	-260.57	77.75	1260.40	-248.86	80.40	645.26
8.02000	2851.03	113.61	104.62	2822.40	94.01	120.79	2464.03	67.10	157.54	2461.74	71.01	182.34	3188.94	-214.13	94.34	3153.67	-198.49	92.73	2054.33	-169.92	248.38	2048.90	-182.89	293.76	3002.47	-125.05	1474.69	0.00	0.00	0.00	3061.03	-121.23	1873.51	2989.84	-35.25	1867.56	2046.90	-132.40	1783.99	2424.46	62.88	1793.74	661.51	-261.21	77.87	1260.14	-248.55	80.87	644.53
8.03000	2875.61	119.15	105.10	2846.28	98.73	119.70	2464.03	67.10	157.54	2461.74	71.01	182.34	3189.43	-213.98	94.21	3153.89	-198.56	92.58	2054.33	-169.92	248.38	2048.90	-182.89	293.76	3008.01	-125.81	1474.80	0.00	0.00	0.00	3068.15	-121.39	1873.20	2996.59	-35.71	1867.47	2046.90	-132.40	1783.99	2424.46	62.88	1793.74	661.53	-260.60	77.91	1260.26	-248.94	80.68	645.20
8.04000	2900.84	124.26	105.31	2871.40	103.16	118.74	2464.03	67.10	157.54	2461.74	71.01	182.34	3189.82	-213.92	94.02	3154.06	-198.59	92.37	2054.33	-169.92	248.38	2048.90	-182.89	293.76	3013.39	-126.62	1474.95	0.00	0.00	0.00	3075.04	-121.43	1872.86	3003.13	-36.05	1867.34	2046.90	-132.40	1783.99	2424.46	62.88	1793.74	661.57	-260.33	78.22	1260.49	-249.65	80.41	645.26
8.05000	2927.68	129.05	106.12	2897.99	107.34	118.08	2464.03	67.10	157.54	2461.74	71.01	182.34	3189.66	-214.01	93.53	3154.15	-198.62	92.18	2054.33	-169.92	248.38	2048.90	-182.89	293.76	3018.75	-127.49	1475.17	0.00	0.00	0.00	3081.89	-121.34	1872.46	3009.59	-36.27	1867.12	2046.90	-132.40	1783.99	2424.46	62.88	1793.74	661.52	-260.06	78.00	1260.44	-248.80	80.63	645.02
8.06000	2955.35	133.42	106.98	2925.21	111.23	117.24	2464.03	67.10	157.54	2461.74	71.01	182.34	3189.61	-214.01	93.20	3154.17	-198.67	91.92	2054.33	-169.92	248.38	2048.90	-182.89	293.76	3024.16	-128.38	1475.42	0.00	0.00	0.00	3088.74	-121.13	1872.02	3016.26	-36.36	1866.85	2046.90	-132.40	1783.99	2424.46	62.88	1793.74	661.52	-260.48	77.93	1260.42	-249.31	80.49	643.86
8.07000	2983.07	137.31	107.62	2953.49	114.71	116.66	2464.03	67.10	157.54	2461.74	71.01	182.34	3189.59	-213.96	92.85	3154.29	-198.71	91.76	2054.33	-169.92	248.38	2048.90	-182.89	293.76	3029.72	-129.25	1475.66	0.00	0.00	0.00	3095.21	-120.85	1871.65	3022.20	-36.45	1866.67	2046.90	-132.40	1783.99	2424.46	62.88	1793.74	661.60	-260.13	78.21	1260.13	-248.40	80.77	644.44
8.08000	3012.65	140.70	109.29	2981.40	117.85	115.56	2464.03	67.10	157.54	2461.74	71.01	182.34	3189.84	-213.92	92.70	3154.24	-198.80	91.50	2054.33	-169.92	248.38	2048.90	-182.89	293.76	3035.35	-130.06	1475.95	0.00	0.00	0.00	3101.42	-120.49	1871.31	3028.35	-36.36	1866.34	2046.90	-132.40	1783.99	2424.46	62.88	1793.74	661.48	-260.23	78.10	1260.41	-249.06	80.55	643.54
8.09000	3042.20	143.63	110.85	3010.43	120.70	115.05	2464.03	67.10	157.54	2461.74	71.01	182.34	3189.76	-213.97	92.30	3154.35	-198.82	91.38	2054.33	-169.92	248.38	2048.90	-182.89	293.76	3041.30	-130.80	1476.22	0.00	0.00	0.00	3107.51	-120.08	1871.03	3034.16	-36.34	1866.11	2046.90	-132.40	1783.99	2424.46	62.88	1793.74	661.31	-259.31	78.27	1260.20	-248.45	80.71	644.58
8.10000	3071.20	146.39	111.83	3039.83	123.28	114.82	2464.03	67.10	157.54	2461.74	71.01	182.34	3189.87	-213.88	92.16	3154.46	-198.85	91.27	2054.33	-169.92	248.38	2048.90	-182.89	293.76	3047.03	-131.47	1476.48	0.00	0.00	0.00	3113.53	-119.59	1870.80	3039.84	-36.21	1865.91	2046.90	-132.40	1783.99	2424.46	62.88	1793.74	661.28	-259.22	78.54	1260.36	-249.02	80.54	645.08
8.11000	3099.99	148.85	112.72	3069.21	125.57	114.41	2464.03	67.10	157.54	2461.74	71.01	182.34	3189.83	-213.78	91.93	3154.45	-198.90	91.09	2054.33	-169.92	248.38	2048.90	-182.89	293.76	3053.04	-131.88	1476.68	0.00	0.00	0.00	3119.60	-118.99	1870.62	3045.48	-35.91	1865.65	2046.90	-132.40	1783.99	2424.46	62.88	1793.74	661.39	-259.90	78.38	1260.30	-248.60	80.46	645.28
8.12000	3129.26	150.93	114.03	3097.95	127.53	113.62	2464.03	67.10	157.54	2461.74	71.01	182.34	3190.04	-213.85	91.87	3154.51	-198.92	90.98	2054.33	-169.92	248.38	2048.90	-182.89	293.76	3059.13	-132.15	1476.84	0.00	0.00	0.00	3125.43	-118.37	1870.53	3050.93	-35.65	1865.50	2046.90	-132.40	1783.99	2424.46	62.88	1793.74	661.46	-260.13	78.08	1260.24	-248.02	80.61	645.01
8.13000	3157.82	152.66	114.70	3126.82	129.22	113.29	2464.03	67.10	157.54	2461.74	71.01	182.34	3189.94	-213.83	91.57	3154.57	-199.01	90.90	2054.33	-169.92	248.38	2048.90	-182.89	293.76	3065.08	-132.29	1476.95	0.00	0.00	0.00	3130.94	-117.73	1870.52	3056.18	-35.32	1865.37	2046.90	-132.40	1783.99	2424.46	62.88	1793.74	661.44	-259.59	78.29	1260.26	-248.16	80.77	645.24
8.14000	3187.12	154.03	116.66	3155.34	130.71	112.73	2464.03	67.10	157.54	2461.74	71.01	182.34	3189.96	-213.71	91.36	3154.65	-199.04	90.82	2054.33	-169.92	248.38	2048.90	-182.89	293.76	3071.02	-132.33	1477.00	0.00	0.00	0.00	3136.30	-117.04	1870.55	3061.69	-34.86	1865.15	2046.90	-132.40	1783.99	2424.46	62.88	1793.74	661.48	-260.17	77.94	1260.18	-249.23	80.82	645.34
8.15000	3216.32	155.20	118.98	3184.62	132.01	113.87	2464.03	67.10	157.54	2461.74	71.01	182.34	3190.04	-213.63	91.27	3154.76	-199.07	90.76	2054.33	-169.92	248.38	2048.90	-182.89	293.76	3076.98	-132.26	1476.97	0.00	0.00	0.00	3141.78	-116.26	1870.55	3066.92	-34.39	1864.97	2046.90	-132.40	1783.99	2424.46	62.88	1793.74	661.48	-259.97	78.19	1260.16	-247.40	80.92	645.18
8.16000	3216.32	155.20	118.98	3184.62	132.01	113.87	2464.03	67.10	157.54	2461.74	71.01	182.34	3190.08	-213.64	91.06	3154.70	-199.21	90.58	2054.33	-169.92	248.38	2048.90	-182.89	293.76	3082.76	-132.07	1476.93	0.00	0.00	0.00	3147.27	-115.42	1870.51	3072.27	-33.84	1864.73	2046.90	-132.40	1783.99	2424.46	62.88	1793.74	661.56	-260.49	77.96	1260.33	-248.59	80.61	644.89
8.17000	3216.32	155.20	118.98	3184.62	132.01	113.87	2464.03	67.10	157.54	2461.74	71.01	182.34	3190.38	-213.47	91.14	3154.88	-199.26	90.57	2054.33	-169.92	248.38	2048.90	-182.89	293.76	3088.58	-131.74	1476.79	0.00	0.00	0.00	3152.60	-114.55	1870.46	3077.40	-33.30	1864.51	2046.90	-132.40	1783.99	2424.46	62.88	1793.74	661.56	-261.04	77.99	1260.30	-248.38	80.80	645.50
8.18000	3216.32	155.20	118.98	3184.62	132.01	113.87	2464.03	67.10	157.54	2461.74	71.01	182.34	3190.30	-213.58	90.89	3154.86	-199.38	90.41	2054.33	-169.92	248.38	2048.90	-182.89	293.76	3094.31	-131.30	1476.63	0.00	0.00	0.00	3157.91	-113.58	1870.36	3082.42	-32.60	1864.25	2046.90	-132.40	1783.99	2424.46	62.88	1793.74	661.36	-260.60	78.24	1260.28	-248.46	80.80	644.22
8.19000	3216.32	155.20	118.98	3184.62	132.01	113.87	2464.03	67.10	157.54	2461.74	71.01	182.34	3190.06	-213.55	90.57	3154.96	-199.47	90.36	2054.33	-169.92	248.38	2048.90	-182.89	293.76	3099.95	-130.79	1476.44	0.00	0.00	0.00	3163.26	-112.55	1870.22	3087.38	-31.92	1864.04	2046.90	-132.40	1783.99	2424.46	62.88	1793.74	661.44	-259.93	78.31	1260.36	-248.62	80.72	643.27
8.20000	3216.32	155.20	118.98	3184.62	132.01	113.87	2464.03	67.10	157.54	2461.74	71.01	182.34	3190.69	-213.46	90.78	3154.94	-199.60	90.18	2054.33	-169.92	248.38	2048.90	-182.89	293.76	3105.44	-130.21	1476.23	0.00	0.00	0.00	3168.67	-111.42	1870.06	3092.04	-31.25	1863.86	2046.90	-132.40	1783.99	2424.46	62.88	1793.74	661.57	-260.51	78.08	1260.03	-248.09	80.97	644.79
8.21000	3216.32	155.20	118.98	3184.62	132.01	113.87	2464.03	67.10	157.54	2461.74	71.01	182.34	3190.32	-213.55	90.25	3154.95	-199.73	90.06	2054.33	-169.92	248.38	2048.90	-182.89	293.76	3111.05	-129.52	1475.99	0.00	0.00	0.00	3173.92	-110.24	1869.89	3096.93	-30.38	1863.60	2046.90	-132.40	1783.99	2424.46	62.88	1793.74	661.56	-260.31	78.00	1260.39	-248.86	80.77	645.01
8.22000	3216.32	155.20	118.98	3184.62	132.01	113.87	2464.03	67.10	157.54	2461.74	71.01	182.34	3190.38	-213.57	90.08	3155.02	-199.88	89.96	2054.33	-169.92	248.38	2048.90	-182.89	293.76	3116.66	-128.75	1475.76	0.00	0.00	0.00	3178.85	-109.04	1869.79	3101.66	-29.45	1863.35	2046.90	-132.40	1783.99	2424.46	62.88	1793.74	661.65	-260.76	77.82	1260.20	-248.42	80.89	644.35
8.23000	3216.32	155.20	118.98	3184.62	132.01	113.87	2464.03	67.10	157.54	2461.74	71.01	182.34	3190.33	-213.64	89.79	3155.20	-199.92	89.93	2054.33	-169.92	248.38	2048.90	-182.89	293.76	3122.34	-127.85	1475.51	0.00	0.00	0.00	3183.94	-107.72	1869.65	3106.32	-28.48	1863.20	2046.90	-132.40	1783.99	2424.46	62.88	1793.74	661.57	-260.66	77.72	1260.35	-249.08	80.76	644.33
8.24000	3216.32	155.20	118.98	3184.62	132.01	113.87	2464.03	67.10	157.54	2461.74	71.01	182.34	3190.48	-213.65	89.73	3155.19	-200.04	89.82	2054.33	-169.92	248.38	2048.90	-182.89	293.76	3128.10	-126.89	1475.23	0.00	0.00	0.00	3189.04	-106.30	1869.53	3110.79	-27.44	1863.09	2046.90	-132.40	1783.99	2424.46	62.88	1793.74	661.57	-260.27	77.78	1260.41	-249.33	80.58	644.37
8.25000	3216.32	155.20	118.98	3184.62	132.01	113.87	2464.03	67.10	157.54	2461.74	71.01	182.34	3190.25	-213.84	89.36	3155.28	-200.11	89.78	2054.33	-169.92	248.38	2048.90	-182.89	293.76	3133.85	-125.84	1474.93	0.00	0.00	0.00	3194.07	-104.86	1869.44	3115.36	-26.34	1862.92	2046.90	-132.40	1783.99	2424.46	62.88	1793.74	661.48	-260.21	78.48	1260.27	-248.93	80.86	643.85
8.26000	3216.32	155.20	118.98	3184.62	132.01	113.87	2464.03	67.10	157.54	2461.74	71.01	182.34	3190.67	-213.82	89.49	3155.41	-200.17	89.75	2054.33	-169.92	248.38	2048.90	-182.89	293.76	3139.66	-124.70	1474.62	0.00	0.00	0.00	3198.90	-103.39	1869.37	3119.90	-25.18	1862.80	2046.90	-132.40	1783.99	2424.46	62.88	1793.74	661.50	-259.96	78.16	1260.27	-248.80	80.89	644.03
8.27000	3216.32	155.20	118.98	3184.62	132.01	113.87	2464.03	67.10	157.54	2461.74	71.01	182.34	3190.70	-213.86	89.29	3155.54	-200.23	89.69	2054.33	-169.92	248.38	2048.90	-182.89	293.76	3145.45	-123.46	1474.28	0.00	0.00	0.00	3203.79	-101.88	1869.32	3124.62	-23.95	1862.60	2046.90	-132.40	1783.99	2424.46	62.88	1793.74	661.58	-260.42	77.80	1260.05	-248.21	80.76	644.87
8.28000	3216.32	155.20	118.98	3184.62	132.01	113.87	2464.03	67.10	157.54	2461.74	71.01	182.34	3190.68	-213.90	89.12	3155.60	-200.30	89.64	2054.33	-169.92	248.38	2048.90	-182.89	293.76	3151.28	-122.10	1473.87	0.00	0.00	0.00	3207.30	-100.81	1869.26	3129.25	-22.59	1862.49	2046.90	-132.40	1783.99	2424.46	62.88	1793.74	661.42	-260.06	78.36	1260.20	-248.09	80.78	645.05
8.29000	3216.32	155.20	118.98	3184.62	132.01	113.87	2464.03	67.10	157.54	2461.74	71.01	182.34	3190.95	-213.81	89.11	3155.67	-200.38	89.54	2054.33	-169.92	248.38	2048.90	-182.89	293.76	3157.09	-120.76	1473.44	0.00	0.00	0.00	3212.90	-99.00	1869.32	3134.03	-21.23	1862.40	2046.90	-132.40	1783.99	2424.46	62.88	1793.74	661.47	-259.83	78.27	1260.60	-249.49	80.47	644.98
8.30000	3216.32	155.20	118.98	3184.62	132.01	113.87	2464.03	67.10	157.54	2461.74	71.01	182.34	3191.18	-213.85	88.98	3155.68	-200.46	89.39	2054.33	-169.92	248.38	2048.90	-182.89	293.76	3162.93	-119.34	1473.00	0.00	0.00	0.00	3218.63	-97.14	1869.40	3138.68	-19.87	1862.35	2046.90	-132.40	1783.99	2424.46	62.88	1793.74	661.52	-259.49	78.15	1260.60	-248.91	80.35	646.01
8.31000	3216.32	155.20	118.98	3184.62	132.01	113.87	2464.03	67.10	157.54	2461.74	71.01	182.34	3191.15	-213.88	88.77	3155.83	-200.46	89.37	2054.33	-169.92	248.38	2048.90	-182.89	293.76	3168.87	-117.80	1472.52	0.00	0.00	0.00	3218.63	-97.14	1869.40	3143.45	-18.34	1862.28	2046.90	-132.40	1783.99	2424.46	62.88	1793.74	661.44	-260.27	78.11	1260.48	-248.87	80.48	645.41
8.32000	3216.32	155.20	118.98	3184.62	132.01	113.87	2464.03	67.10	157.54	2461.74	71.01	182.34	3190.98	-213.95	88.36	3155.99	-200.52	89.30	2054.33	-169.92	248.38	2048.90	-182.89	293.76	3175.12	-116.18	1471.96	0.00	0.00	0.00	3218.63	-97.14	1869.40	3148.03	-16.83	1862.29	2046.90	-132.40	1783.99	2424.46	62.88	1793.74	661.55	-260.10	78.15	1260.31	-248.05	80.71	645.64
8.33000	3216.32	155.20	118.98	3184.62	132.01	113.87	2464.03	67.10	157.54	2461.74	71.01	182.34	3191.37	-213.84	88.44	3156.14	-200.56	89.29	2054.33	-169.92	248.38	2048.90	-182.89	293.76	3181.32	-114.55	1471.32	0.00	0.00	0.00	3218.63	-97.14	1869.40	3152.78	-15.31	1862.30	2046.90	-132.40	1783.99	2424.46	62.88	1793.74	661.53	-260.37	77.99	1260.00	-247.92	80.93	645.59
8.34000	3216.32	155.20	118.98	3184.62	132.01	113.87	2464.03	67.10	157.54	2461.74	71.01	182.34	3191.55	-213.79	88.44	3156.19	-200.63	89.20	2054.33	-169.92	248.38	2048.90	-182.89	293.76	3187.67	-112.88	1470.60	0.00	0.00	0.00	3218.63	-97.14	1869.40	3157.98	-13.59	1862.25	2046.90	-132.40	1783.99	2424.46	62.88	1793.74	661.55	-259.44	78.11	1260.01	-248.57	80.77	645.86
8.35000	3216.32	155.20	118.98	3184.62	132.01	113.87	2464.03	67.10	157.54	2461.74	71.01	182.34	3191.59	-213.84	88.33	3156.31	-200.70	89.23	2054.33	-169.92	248.38	2048.90	-182.89	293.76	3194.12	-111.16	1469.76	0.00	0.00	0.00	3218.63	-97.14	1869.40	3163.13	-11.84	1862.22	2046.90	-132.40	1783.99	2424.46	62.88	1793.74	661.51	-259.87	77.96	1260.00	-248.07	80.85	646.04
8.36000	3216.32	155.20	118.98	3184.62	132.01	113.87	2464.03	67.10	157.54	2461.74	71.01	182.34	3191.44	-213.97	88.12	3156.30	-200.80	89.14	2054.33	-169.92	248.38	2048.90	-182.89	293.76	3200.36	-109.51	1468.89	0.00	0.00	0.00	3218.63	-97.14	1869.40	3168.04	-10.14	1862.22	2046.90	-132.40	1783.99	2424.46	62.88	1793.74	661.49	-259.83	77.94	1260.18	-248.45	80.82	645.86
8.37000	3216.32	155.20	118.98	3184.62	132.01	113.87	2464.03	67.10	157.54	2461.74	71.01	182.34	3191.15	-214.00	87.84	3156.31	-200.92	89.09	2054.33	-169.92	248.38	2048.90	-182.89	293.76	3206.50	-107.85	1467.98	0.00	0.00	0.00	3218.63	-97.14	1869.40	3173.29	-8.28	1862.16	2046.90	-132.40	1783.99	2424.46	62.88	1793.74	661.48	-260.19	78.23	1260.20	-248.60	80.68	645.67
8.38000	3216.32	155.20	118.98	3184.62	132.01	113.87	2464.03	67.10	157.54	2461.74	71.01	182.34	3191.23	-214.05	87.85	3156.28	-201.02	89.02	2054.33	-169.92	248.38	2048.90	-182.89	293.76	3212.52	-106.23	1467.12	0.00	0.00	0.00	3218.63	-97.14	1869.40	3178.63	-6.30	1862.12	2046.90	-132.40	1783.99	2424.46	62.88	1793.74	661.56	-259.63	78.16	1260.11	-248.59	80.94	644.94
8.39000	3216.32	155.20	118.98	3184.62	132.01	113.87	2464.03	67.10	157.54	2461.74	71.01	182.34	3191.61	-213.96	87.98	3156.45	-201.12	89.08	2054.33	-169.92	248.38	2048.90	-182.89	293.76	3218.57	-104.59	1466.33	0.00	0.00	0.00	3218.63	-97.14	1869.40	3178.63	-6.30	1862.12	2046.90	-132.40	1783.99	2424.46	62.88	1793.74	661.57	-259.80	78.18	1260.15	-248.11	81.02	645.62
8.40000	3216.32	155.20	118.98	3184.62	132.01	113.87	2464.03	67.10	157.54	2461.74	71.01	182.34	3191.61	-213.94	87.89	3156.51	-201.21	89.06	2054.33	-169.92	248.38	2048.90	-182.89	293.76	3224.83	-102.90	1465.57	0.00	0.00	0.00	3218.63	-97.14	1869.40	3178.63	-6.30	1862.12	2046.90	-132.40	1783.99	2424.46	62.88	1793.74	661.52	-260.19	78.24	1260.20	-248.15	80.89	644.55
8.41000	3216.32	155.20	118.98	3184.62	132.01	113.87	2464.03	67.10	157.54	2461.74	71.01	182.34	3191.58	-213.98	87.78	3156.39	-201.37	88.90	2054.33	-169.92	248.38	2048.90	-182.89	293.76	3231.27	-101.25	1464.87	0.00	0.00	0.00	3218.63	-97.14	1869.40	3178.63	-6.30	1862.12	2046.90	-132.40	1783.99	2424.46	62.88	1793.74	661.46	-260.08	78.24	1259.97	-247.69	81.09	645.14
8.42000	3216.32	155.20	118.98	3184.62	132.01	113.87	2464.03	67.10	157.54	2461.74	71.01	182.34	3191.65	-213.95	87.74	3156.50	-201.45	88.90	2054.33	-169.92	248.38	2048.90	-182.89	293.76	3237.88	-99.62	1464.18	0.00	0.00	0.00	3218.63	-97.14	1869.40	3178.63	-6.30	1862.12	2046.90	-132.40	1783.99	2424.46	62.88	1793.74	661.36	-259.71	78.47	1260.04	-248.42	80.99	644.74
8.43000	3216.32	155.20	118.98	3184.62	132.01	113.87	2464.03	67.10	157.54	2461.74	71.01	182.34	3191.89	-213.94	87.77	3156.46	-201.61	88.78	2054.33	-169.92	248.38	2048.90	-182.89	293.76	3244.85	-98.03	1463.52	0.00	0.00	0.00	3218.63	-97.14	1869.40	3178.63	-6.30	1862.12	2046.90	-132.40	1783.99	2424.46	62.88	1793.74	661.42	-259.07	78.52	1260.09	-248.91	80.83	644.15
8.44000	3216.32	155.20	118.98	3184.62	132.01	113.87	2464.03	67.10	157.54	2461.74	71.01	182.34	3191.68	-214.03	87.50	3156.65	-201.69	88.80	2054.33	-169.92	248.38	2048.90	-182.89	293.76	3251.72	-96.55	1462.94	0.00	0.00	0.00	3218.63	-97.14	1869.40	3178.63	-6.30	1862.12	2046.90	-132.40	1783.99	2424.46	62.88	1793.74	661.52	-259.70	78.44	1260.09	-248.62	80.72	645.13
8.45000	3216.32	155.20	118.98	3184.62	132.01	113.87	2464.03	67.10	157.54	2461.74	71.01	182.34	3191.71	-214.04	87.41	3156.56	-201.91	88.66	2054.33	-169.92	248.38	2048.90	-182.89	293.76	3258.73	-95.16	1462.40	0.00	0.00	0.00	3218.63	-97.14	1869.40	3178.63	-6.30	1862.12	2046.90	-132.40	1783.99	2424.46	62.88	1793.74	661.47	-260.58	78.19	1260.42	-248.82	80.57	645.15
8.46000	3216.32	155.20	118.98	3184.62	132.01	113.87	2464.03	67.10	157.54	2461.74	71.01	182.34	3191.81	-214.05	87.46	3156.61	-202.04	88.63	2054.33	-169.92	248.38	2048.90	-182.89	293.76	3265.87	-93.88	1461.92	0.00	0.00	0.00	3218.63	-97.14	1869.40	3178.63	-6.30	1862.12	2046.90	-132.40	1783.99	2424.46	62.88	1793.74	661.43	-260.12	78.05	1260.39	-249.09	80.58	644.68
8.47000	3216.32	155.20	118.98	3184.62	132.01	113.87	2464.03	67.10	157.54	2461.74	71.01	182.34	3191.73	-214.11	87.31	3156.67	-202.15	88.58	2054.33	-169.92	248.38	2048.90	-182.89	293.76	3273.05	-92.65	1461.44	0.00	0.00	0.00	3218.63	-97.14	1869.40	3178.63	-6.30	1862.12	2046.90	-132.40	1783.99	2424.46	62.88	1793.74	661.64	-260.56	77.65	1260.33	-249.51	80.62	644.09
8.48000	3216.32	155.20	118.98	3184.62	132.01	113.87	2464.03	67.10	157.54	2461.74	71.01	182.34	3191.92	-214.11	87.38	3156.76	-202.28	88.58	2054.33	-169.92	248.38	2048.90	-182.89	293.76	3280.32	-91.45	1460.96	0.00	0.00	0.00	3218.63	-97.14	1869.40	3178.63	-6.30	1862.12	2046.90	-132.40	1783.99	2424.46	62.88	1793.74	661.57	-259.97	78.16	1260.30	-249.14	80.66	644.57
8.49000	3216.32	155.20	118.98	3184.62	132.01	113.87	2464.03	67.10	157.54	2461.74	71.01	182.34	3191.93	-214.13	87.26	3156.76	-202.41	88.49	2054.33	-169.92	248.38	2048.90	-182.89	293.76	3287.68	-90.29	1460.50	0.00	0.00	0.00	3218.63	-97.14	1869.40	3178.63	-6.30	1862.12	2046.90	-132.40	1783.99	2424.46	62.88	1793.74	661.45	-260.17	78.36	1260.46	-248.96	80.31	645.57
8.50000	3216.32	155.20	118.98	3184.62	132.01	113.87	2464.03	67.10	157.54	2461.74	71.01	182.34	3191.83	-214.20	87.23	3156.85	-202.54	88.52	2054.33	-169.92	248.38	2048.90	-182.89	293.76	3295.02	-89.14	1460.19	0.00	0.00	0.00	3218.63	-97.14	1869.40	3178.63	-6.30	1862.12	2046.90	-132.40	1783.99	2424.46	62.88	1793.74	661.52	-259.79	78.28	1260.19	-247.99	80.69	645.94
8.51000	3216.32	155.20	118.98	3184.62	132.01	113.87	2464.03	67.10	157.54	2461.74	71.01	182.34	3191.84	-214.26	87.16	3156.91	-202.62	88.45	2054.33	-169.92	248.38	2048.90	-182.89	293.76	3302.27	-87.98	1460.06	0.00	0.00	0.00	3218.63	-97.14	1869.40	3178.63	-6.30	1862.12	2046.90	-132.40	1783.99	2424.46	62.88	1793.74	661.60	-260.40	78.18	1260.03	-247.83	81.18	646.75
8.52000	3216.32	155.20	118.98	3184.62	132.01	113.87	2464.03	67.10	157.54	2461.74	71.01	182.34	3191.98	-214.30	87.18	3156.97	-202.71	88.38	2054.33	-169.92	248.38	2048.90	-182.89	293.76	3309.48	-86.80	1460.15	0.00	0.00	0.00	3218.63	-97.14	1869.40	3178.63	-6.30	1862.12	2046.90	-132.40	1783.99	2424.46	62.88	1793.74	661.61	-260.23	78.03	1260.15	-248.08	81.00	646.59
8.53000	3216.32	155.20	118.98	3184.62	132.01	113.87	2464.03	67.10	157.54	2461.74	71.01	182.34	3192.38	-214.26	87.30	3157.23	-202.75	88.44	2054.33	-169.92	248.38	2048.90	-182.89	293.76	3316.66	-85.66	1460.46	0.00	0.00	0.00	3218.63	-97.14	1869.40	3178.63	-6.30	1862.12	2046.90	-132.40	1783.99	2424.46	62.88	1793.74	661.45	-258.96	78.40	1260.09	-248.20	80.91	645.03
8.54000	3216.32	155.20	118.98	3184.62	132.01	113.87	2464.03	67.10	157.54	2461.74	71.01	182.34	3192.49	-214.24	87.28	3157.42	-202.85	88.43	2054.33	-169.92	248.38	2048.90	-182.89	293.76	3323.62	-84.49	1460.99	0.00	0.00	0.00	3218.63	-97.14	1869.40	3178.63	-6.30	1862.12	2046.90	-132.40	1783.99	2424.46	62.88	1793.74	661.61	-259.99	78.14	1260.50	-249.08	80.53	645.56
8.55000	3216.32	155.20	118.98	3184.62	132.01	113.87	2464.03	67.10	157.54	2461.74	71.01	182.34	3192.67	-214.25	87.30	3157.39	-202.92	88.26	2054.33	-169.92	248.38	2048.90	-182.89	293.76	3330.45	-83.26	1461.72	0.00	0.00	0.00	3218.63	-97.14	1869.40	3178.63	-6.30	1862.12	2046.90	-132.40	1783.99	2424.46	62.88	1793.74	661.36	-260.03	78.31	1260.34	-248.71	80.60	644.46
8.56000	3216.32	155.20	118.98	3184.62	132.01	113.87	2464.03	67.10	157.54	2461.74	71.01	182.34	3192.60	-214.37	87.05	3157.70	-202.97	88.33	2054.33	-169.92	248.38	2048.90	-182.89	293.76	3337.49	-81.88	1462.68	0.00	0.00	0.00	3218.63	-97.14	1869.40	3178.63	-6.30	1862.12	2046.90	-132.40	1783.99	2424.46	62.88	1793.74	661.36	-260.21	78.03	1260.29	-249.17	80.69	644.90
8.57000	3216.32	155.20	118.98	3184.62	132.01	113.87	2464.03	67.10	157.54	2461.74	71.01	182.34	3192.81	-214.36	87.07	3157.84	-202.99	88.25	2054.33	-169.92	248.38	2048.90	-182.89	293.76	3337.49	-81.88	1462.68	0.00	0.00	0.00	3218.63	-97.14	1869.40	3178.63	-6.30	1862.12	2046.90	-132.40	1783.99	2424.46	62.88	1793.74	661.43	-260.40	78.29	1260.36	-248.87	80.52	647.53
8.58000	3216.32	155.20	118.98	3184.62	132.01	113.87	2464.03	67.10	157.54	2461.74	71.01	182.34	3192.88	-214.40	86.91	3157.91	-203.03	88.14	2054.33	-169.92	248.38	2048.90	-182.89	293.76	3337.49	-81.88	1462.68	0.00	0.00	0.00	3218.63	-97.14	1869.40	3178.63	-6.30	1862.12	2046.90	-132.40	1783.99	2424.46	62.88	1793.74	661.59	-260.33	77.93	1260.07	-248.11	80.95	648.40
8.59000	3216.32	155.20	118.98	3184.62	132.01	113.87	2464.03	67.10	157.54	2461.74	71.01	182.34	3193.21	-214.35	87.00	3158.08	-203.07	88.11	2054.33	-169.92	248.38	2048.90	-182.89	293.76	3337.49	-81.88	1462.68	0.00	0.00	0.00	3218.63	-97.14	1869.40	3178.63	-6.30	1862.12	2046.90	-132.40	1783.99	2424.46	62.88	1793.74	661.61	-260.36	78.05	1260.32	-248.79	80.68	648.40
8.60000	3216.32	155.20	118.98	3184.62	132.01	113.87	2464.03	67.10	157.54	2461.74	71.01	182.34	3193.35	-214.33	86.96	3158.26	-203.05	88.10	2054.33	-169.92	248.38	2048.90	-182.89	293.76	3337.49	-81.88	1462.68	0.00	0.00	0.00	3218.63	-97.14	1869.40	3178.63	-6.30	1862.12	2046.90	-132.40	1783.99	2424.46	62.88	1793.74	661.64	-260.26	77.76	1260.19	-248.12	80.86	648.41
8.61000	3216.32	155.20	118.98	3184.62	132.01	113.87	2464.03	67.10	157.54	2461.74	71.01	182.34	3193.66	-214.28	87.05	3158.45	-203.07	88.08	2054.33	-169.92	248.38	2048.90	-182.89	293.76	3337.49	-81.88	1462.68	0.00	0.00	0.00	3218.63	-97.14	1869.40	3178.63	-6.30	1862.12	2046.90	-132.40	1783.99	2424.46	62.88	1793.74	661.55	-260.62	77.91	1260.28	-248.34	80.70	648.43
8.62000	3216.32	155.20	118.98	3184.62	132.01	113.87	2464.03	67.10	157.54	2461.74	71.01	182.34	3193.78	-214.19	87.00	3158.55	-203.06	88.04	2054.33	-169.92	248.38	2048.90	-182.89	293.76	3337.49	-81.88	1462.68	0.00	0.00	0.00	3218.63	-97.14	1869.40	3178.63	-6.30	1862.12	2046.90	-132.40	1783.99	2424.46	62.88	1793.74	661.62	-260.42	78.14	1260.30	-248.58	80.67	648.35
8.63000	3216.32	155.20	118.98	3184.62	132.01	113.87	2464.03	67.10	157.54	2461.74	71.01	182.34	3193.87	-214.13	87.00	3158.72	-202.99	88.01	2054.33	-169.92	248.38	2048.90	-182.89	293.76	3337.49	-81.88	1462.68	0.00	0.00	0.00	3218.63	-97.14	1869.40	3178.63	-6.30	1862.12	2046.90	-132.40	1783.99	2424.46	62.88	1793.74	661.53	-260.19	78.13	1260.63	-249.26	80.35	648.33
8.64000	3216.32	155.20	118.98	3184.62	132.01	113.87	2464.03	67.10	157.54	2461.74	71.01	182.34	3194.30	-213.95	87.17	3158.94	-202.96	88.05	2054.33	-169.92	248.38	2048.90	-182.89	293.76	3337.49	-81.88	1462.68	0.00	0.00	0.00	3218.63	-97.14	1869.40	3178.63	-6.30	1862.12	2046.90	-132.40	1783.99	2424.46	62.88	1793.74	661.60	-260.31	78.15	1260.27	-248.91	80.77	648.38
8.65000	3216.32	155.20	118.98	3184.62	132.01	113.87	2464.03	67.10	157.54	2461.74	71.01	182.34	3194.46	-213.99	87.16	3159.26	-202.84	88.14	2054.33	-169.92	248.38	2048.90	-182.89	293.76	3337.49	-81.88	1462.68	0.00	0.00	0.00	3218.63	-97.14	1869.40	3178.63	-6.30	1862.12	2046.90	-132.40	1783.99	2424.46	62.88	1793.74	661.48	-259.93	78.37	1260.27	-248.56	80.92	648.34
8.66000	3216.32	155.20	118.98	3184.62	132.01	113.87	2464.03	67.10	157.54	2461.74	71.01	182.34	3194.43	-213.88	87.02	3159.41	-202.76	88.16	2054.33	-169.92	248.38	2048.90	-182.89	293.76	3337.49	-81.88	1462.68	0.00	0.00	0.00	3218.63	-97.14	1869.40	3178.63	-6.30	1862.12	2046.90	-132.40	1783.99	2424.46	62.88	1793.74	661.55	-259.85	78.14	1260.13	-248.23	80.95	648.38
8.67000	3216.32	155.20	118.98	3184.62	132.01	113.87	2464.03	67.10	157.54	2461.74	71.01	182.34	3194.59	-213.79	87.11	3159.69	-202.54	88.32	2054.33	-169.92	248.38	2048.90	-182.89	293.76	3337.49	-81.88	1462.68	0.00	0.00	0.00	3218.63	-97.14	1869.40	3178.63	-6.30	1862.12	2046.90	-132.40	1783.99	2424.46	62.88	1793.74	661.51	-259.94	78.26	1260.21	-248.03	80.72	648.33
8.68000	3216.32	155.20	118.98	3184.62	132.01	113.87	2464.03	67.10	157.54	2461.74	71.01	182.34	3194.78	-213.76	87.18	3160.06	-202.30	88.60	2054.33	-169.92	248.38	2048.90	-182.89	293.76	3337.49	-81.88	1462.68	0.00	0.00	0.00	3218.63	-97.14	1869.40	3178.63	-6.30	1862.12	2046.90	-132.40	1783.99	2424.46	62.88	1793.74	661.49	-260.03	78.08	1260.17	-248.40	80.72	648.31
8.69000	3216.32	155.20	118.98	3184.62	132.01	113.87	2464.03	67.10	157.54	2461.74	71.01	182.34	3195.04	-213.63	87.24	3160.36	-202.06	88.81	2054.33	-169.92	248.38	2048.90	-182.89	293.76	3337.49	-81.88	1462.68	0.00	0.00	0.00	3218.63	-97.14	1869.40	3178.63	-6.30	1862.12	2046.90	-132.40	1783.99	2424.46	62.88	1793.74	661.66	-260.60	77.76	1260.38	-249.05	80.40	648.28
8.70000	3216.32	155.20	118.98	3184.62	132.01	113.87	2464.03	67.10	157.54	2461.74	71.01	182.34	3195.02	-213.56	87.22	3160.67	-201.80	89.11	2054.33	-169.92	248.38	2048.90	-182.89	293.76	3337.49	-81.88	1462.68	0.00	0.00	0.00	3218.63	-97.14	1869.40	3178.63	-6.30	1862.12	2046.90	-132.40	1783.99	2424.46	62.88	1793.74	661.56	-260.36	78.02	1260.36	-249.07	80.63	648.25
8.71000	3216.32	155.20	118.98	3184.62	132.01	113.87	2464.03	67.10	157.54	2461.74	71.01	182.34	3195.14	-213.49	87.30	3161.07	-201.55	89.49	2054.33	-169.92	248.38	2048.90	-182.89	293.76	3337.49	-81.88	1462.68	0.00	0.00	0.00	3218.63	-97.14	1869.40	3178.63	-6.30	1862.12	2046.90	-132.40	1783.99	2424.46	62.88	1793.74	661.58	-260.13	78.04	1259.99	-247.35	81.30	648.32
8.72000	3216.32	155.20	118.98	3184.62	132.01	113.87	2464.03	67.10	157.54	2461.74	71.01	182.34	3195.33	-213.30	87.43	3161.45	-201.35	89.80	2054.33	-169.92	248.38	2048.90	-182.89	293.76	3337.49	-81.88	1462.68	0.00	0.00	0.00	3218.63	-97.14	1869.40	3178.63	-6.30	1862.12	2046.90	-132.40	1783.99	2424.46	62.88	1793.74	661.53	-260.04	78.14	1260.19	-248.35	80.88	648.22
8.73000	3216.32	155.20	118.98	3184.62	132.01	113.87	2464.03	67.10	157.54	2461.74	71.01	182.34	3195.60	-213.27	87.56	3162.06	-201.19	90.24	2054.33	-169.92	248.38	2048.90	-182.89	293.76	3337.49	-81.88	1462.68	0.00	0.00	0.00	3218.63	-97.14	1869.40	3178.63	-6.30	1862.12	2046.90	-132.40	1783.99	2424.46	62.88	1793.74	661.60	-260.02	77.98	1260.23	-249.41	80.65	648.24
8.74000	3216.32	155.20	118.98	3184.62	132.01	113.87	2464.03	67.10	157.54	2461.74	71.01	182.34	3195.59	-213.31	87.45	3162.65	-201.20	90.55	2054.33	-169.92	248.38	2048.90	-182.89	293.76	3337.49	-81.88	1462.68	0.00	0.00	0.00	3218.63	-97.14	1869.40	3178.63	-6.30	1862.12	2046.90	-132.40	1783.99	2424.46	62.88	1793.74	661.49	-259.78	78.38	1260.17	-248.99	80.80	648.33
8.75000	3216.32	155.20	118.98	3184.62	132.01	113.87	2464.03	67.10	157.54	2461.74	71.01	182.34	3195.98	-213.37	87.54	3163.78	-201.31	90.96	2054.33	-169.92	248.38	2048.90	-182.89	293.76	3337.49	-81.88	1462.68	0.00	0.00	0.00	3218.63	-97.14	1869.40	3178.63	-6.30	1862.12	2046.90	-132.40	1783.99	2424.46	62.88	1793.74	661.54	-259.73	78.12	1260.15	-248.62	80.94	648.40
8.76000	3216.32	155.20	118.98	3184.62	132.01	113.87	2464.03	67.10	157.54	2461.74	71.01	182.34	3196.26	-213.47	87.42	3165.51	-201.61	91.40	2054.33	-169.92	248.38	2048.90	-182.89	293.76	3337.49	-81.88	1462.68	0.00	0.00	0.00	3218.63	-97.14	1869.40	3178.63	-6.30	1862.12	2046.90	-132.40	1783.99	2424.46	62.88	1793.74	661.65	-260.60	77.79	1260.16	-248.52	80.78	648.33
8.77000	3216.32	155.20	118.98	3184.62	132.01	113.87	2464.03	67.10	157.54	2461.74	71.01	182.34	3197.03	-213.70	87.29	3168.07	-202.09	92.04	2054.33	-169.92	248.38	2048.90	-182.89	293.76	3337.49	-81.88	1462.68	0.00	0.00	0.00	3218.63	-97.14	1869.40	3178.63	-6.30	1862.12	2046.90	-132.40	1783.99	2424.46	62.88	1793.74	661.61	-260.00	78.08	1260.23	-248.38	80.74	648.37
8.78000	3216.32	155.20	118.98	3184.62	132.01	113.87	2464.03	67.10	157.54	2461.74	71.01	182.34	3198.06	-214.08	87.12	3171.28	-202.66	93.07	2054.33	-169.92	248.38	2048.90	-182.89	293.76	3337.49	-81.88	1462.68	0.00	0.00	0.00	3218.63	-97.14	1869.40	3178.63	-6.30	1862.12	2046.90	-132.40	1783.99	2424.46	62.88	1793.74	661.56	-260.04	78.22	1260.45	-248.99	80.50	648.36
8.79000	3216.32	155.20	118.98	3184.62	132.01	113.87	2464.03	67.10	157.54	2461.74	71.01	182.34	3199.53	-214.49	87.10	3174.59	-203.18	94.30	2054.33	-169.92	248.38	2048.90	-182.89	293.76	3337.49	-81.88	1462.68	0.00	0.00	0.00	3218.63	-97.14	1869.40	3178.63	-6.30	1862.12	2046.90	-132.40	1783.99	2424.46	62.88	1793.74	661.40	-259.90	78.36	1259.99	-248.29	80.98	648.38
8.80000	3216.32	155.20	118.98	3184.62	132.01	113.87	2464.03	67.10	157.54	2461.74	71.01	182.34	3199.53	-214.49	87.10	3174.59	-203.18	94.30	2054.33	-169.92	248.38	2048.90	-182.89	293.76	3337.49	-81.88	1462.68	0.00	0.00	0.00	3218.63	-97.14	1869.40	3178.63	-6.30	1862.12	2046.90	-132.40	1783.99	2424.46	62.88	1793.74	661.40	-259.90	78.36	1259.99	-248.29	80.98	648.38
[truncated: 35 more columns]
