# Supplementary material for: The impact of mobile phone use on where we look and how we walk when negotiating floor based obstacles
Source: PLoS One. 2017 Jun 30;12(6):e0179802. doi: 10.1371/journal.pone.0179802 (PMC5493336; doi:10.1371/journal.pone.0179802)
Supplement: S1 File — (ZIP) [file pone.0179802.s001.zip › Gait/PP13/JN obs read 2.txt]

CODAmotion Analysis Text
Codamotion Analysis Text Save of: JN obs read 2.mdf
Time	Markers
Time	1:LTOE.X	1:LTOE.Y	1:LTOE.Z	2:L2nd.X	2:L2nd.Y	2:L2nd.Z	3:LHEE.X	3:LHEE.Y	3:LHEE.Z	4:LANK.X	4:LANK.Y	4:LANK.Z	5:RTOE.X	5:RTOE.Y	5:RTOE.Z	6:R2nd.X	6:R2nd.Y	6:R2nd.Z	7:RHEE.X	7:RHEE.Y	7:RHEE.Z	8:RANK.X	8:RANK.Y	8:RANK.Z	9:STRN.X	9:STRN.Y	9:STRN.Z	10:Marker 10.X	10:Marker 10.Y	10:Marker 10.Z	11:FRHD.X	11:FRHD.Y	11:FRHD.Z	12:FLHD.X	12:FLHD.Y	12:FLHD.Z	13:BRHD.X	13:BRHD.Y	13:BRHD.Z	14:BLHD.X	14:BLHD.Y	14:BLHD.Z	15:BLSTEP.X	15:BLSTEP.Y	15:BLSTEP.Z	16:FLSTEP.X	16:FLSTEP.Y	16:FLSTEP.Z	17:BRSTEP.X
(s)	(mm)	(mm)	(mm)	(mm)	(mm)	(mm)	(mm)	(mm)	(mm)	(mm)	(mm)	(mm)	(mm)	(mm)	(mm)	(mm)	(mm)	(mm)	(mm)	(mm)	(mm)	(mm)	(mm)	(mm)	(mm)	(mm)	(mm)	(mm)	(mm)	(mm)	(mm)	(mm)	(mm)	(mm)	(mm)	(mm)	(mm)	(mm)	(mm)	(mm)	(mm)	(mm)	(mm)	(mm)	(mm)	(mm)	(mm)	(mm)	(mm)
0.00000	-3668.44	262.96	-35.01	-3784.43	268.71	-51.63	-3851.54	216.53	-53.67	-3783.32	216.99	0.86	-3249.84	-35.66	-29.92	-3345.02	-20.16	-18.77	-1796.71	69.09	209.48	-1782.37	61.08	258.17	-4075.28	250.16	1329.41	0.00	0.00	0.00	-4076.26	162.85	1672.21	-4158.84	196.26	1709.03	-776.22	54.47	1794.90	-3224.45	216.58	1273.89	-211.28	912.19	54.93	232.97	836.48	60.52	-143.15
0.01000	-3668.44	262.96	-35.01	-3784.43	268.71	-51.63	-3851.54	216.53	-53.67	-3783.32	216.99	0.86	-3249.84	-35.66	-29.92	-3345.02	-20.16	-18.77	-1796.71	69.09	209.48	-1782.37	61.08	258.17	-4075.28	250.16	1329.41	0.00	0.00	0.00	-4076.26	162.85	1672.21	-4158.84	196.26	1709.03	-776.22	54.47	1794.90	-3224.45	216.58	1273.89	-211.28	912.19	54.93	232.97	836.48	60.52	-143.15
0.02000	-3668.44	262.96	-35.01	-3784.43	268.71	-51.63	-3851.54	216.53	-53.67	-3783.32	216.99	0.86	-3249.84	-35.66	-29.92	-3345.02	-20.16	-18.77	-1796.71	69.09	209.48	-1782.37	61.08	258.17	-4075.28	250.16	1329.41	0.00	0.00	0.00	-4076.26	162.85	1672.21	-4158.84	196.26	1709.03	-776.22	54.47	1794.90	-3224.45	216.58	1273.89	-211.28	912.19	54.93	232.97	836.48	60.52	-143.15
0.03000	-3668.44	262.96	-35.01	-3784.43	268.71	-51.63	-3851.61	216.54	-53.67	-3783.52	217.00	0.86	-3249.84	-35.66	-29.92	-3345.02	-20.16	-18.77	-1796.71	69.09	209.48	-1782.37	61.08	258.17	-4075.28	250.16	1329.41	0.00	0.00	0.00	-4076.26	162.85	1672.21	-4158.84	196.26	1709.03	-776.22	54.47	1794.90	-3225.37	216.64	1274.26	-211.35	912.48	54.95	233.05	836.77	60.54	-143.21
0.04000	-3668.44	262.96	-35.01	-3784.43	268.71	-51.63	-3921.94	225.33	-44.69	-3983.16	226.79	1.31	-3249.84	-35.66	-29.92	-3345.02	-20.16	-18.77	-1796.71	69.09	209.48	-1782.37	61.08	258.17	-4075.28	250.16	1329.41	0.00	0.00	0.00	-4076.26	162.85	1672.21	-4158.84	196.26	1709.03	-776.22	54.47	1794.90	-4145.78	276.59	1641.38	-277.83	1201.50	72.34	312.34	1127.34	81.52	-198.68
0.05000	-3668.44	262.96	-35.01	-3784.43	268.71	-51.63	-3932.33	226.20	-46.10	-4046.25	229.43	-6.97	-3249.84	-35.66	-29.92	-3345.02	-20.16	-18.77	-1796.71	69.09	209.48	-1782.37	61.08	258.17	-4075.28	250.16	1329.41	0.00	0.00	0.00	-4076.26	162.85	1672.21	-4158.84	196.26	1709.03	-776.22	54.47	1794.90	-4163.73	277.71	1642.19	-274.97	1201.01	73.29	310.50	1128.36	80.84	-201.93
0.06000	-3668.44	262.96	-35.01	-3784.43	268.71	-51.63	-3916.68	225.55	-42.95	-3988.86	228.19	0.96	-3249.84	-35.66	-29.92	-3345.02	-20.16	-18.77	-1796.71	69.09	209.48	-1782.37	61.08	258.17	-4075.28	250.16	1329.41	0.00	0.00	0.00	-4076.26	162.85	1672.21	-4158.84	196.26	1709.03	-776.22	54.47	1794.90	-4166.56	278.81	1641.82	-276.61	1198.87	73.65	311.64	1129.23	80.77	-201.78
0.07000	-3668.44	262.96	-35.01	-3784.43	268.71	-51.63	-3931.98	226.52	-45.73	-3993.90	228.95	1.52	-3249.84	-35.66	-29.92	-3345.02	-20.16	-18.77	-1796.71	69.09	209.48	-1782.37	61.08	258.17	-4075.28	250.16	1329.41	0.00	0.00	0.00	-4076.26	162.85	1672.21	-4158.84	196.26	1709.03	-776.22	54.47	1794.90	-4153.89	278.30	1640.98	-276.76	1200.03	73.27	311.85	1128.99	80.95	-203.18
0.08000	-3668.44	262.96	-35.01	-3784.43	268.71	-51.63	-3947.27	225.50	-47.92	-4010.08	229.27	-1.23	-3249.84	-35.66	-29.92	-3345.02	-20.16	-18.77	-1796.71	69.09	209.48	-1782.37	61.08	258.17	-4075.28	250.16	1329.41	0.00	0.00	0.00	-4076.26	162.85	1672.21	-4158.84	196.26	1709.03	-776.22	54.47	1794.90	-4154.15	277.64	1640.92	-274.92	1200.34	73.57	310.21	1129.29	80.49	-202.50
0.09000	-3668.44	262.96	-35.01	-3784.43	268.71	-51.63	-3931.93	227.06	-45.70	-3998.42	228.70	-0.99	-3249.84	-35.66	-29.92	-3345.02	-20.16	-18.77	-1796.71	69.09	209.48	-1782.37	61.08	258.17	-4075.28	250.16	1329.41	0.00	0.00	0.00	-4076.26	162.85	1672.21	-4158.84	196.26	1709.03	-776.22	54.47	1794.90	-4149.28	278.50	1640.38	-272.79	1198.89	74.00	312.17	1128.23	81.31	-197.81
0.10000	-3668.44	262.96	-35.01	-3784.43	268.71	-51.63	-3927.45	227.25	-45.41	-3994.22	228.10	-1.18	-3249.84	-35.66	-29.92	-3345.02	-20.16	-18.77	-1796.71	69.09	209.48	-1782.37	61.08	258.17	-4075.28	250.16	1329.41	0.00	0.00	0.00	-4076.26	162.85	1672.21	-4158.84	196.26	1709.03	-776.22	54.47	1794.90	-4152.18	278.96	1641.04	-272.83	1199.96	73.69	311.53	1128.94	80.71	-200.77
0.11000	-3668.44	262.96	-35.01	-3784.43	268.71	-51.63	-3946.17	225.41	-47.15	-3994.08	229.57	0.32	-3249.84	-35.66	-29.92	-3345.02	-20.16	-18.77	-1796.71	69.09	209.48	-1782.37	61.08	258.17	-4075.28	250.16	1329.41	0.00	0.00	0.00	-4076.26	162.85	1672.21	-4158.84	196.26	1709.03	-776.22	54.47	1794.90	-4138.95	278.50	1640.51	-276.05	1199.47	73.19	309.59	1128.51	80.39	-203.02
0.12000	-3668.44	262.96	-35.01	-3784.43	268.71	-51.63	-3950.36	226.52	-48.81	-4002.94	229.92	-0.63	-3249.84	-35.66	-29.92	-3345.02	-20.16	-18.77	-1796.71	69.09	209.48	-1782.37	61.08	258.17	-4075.28	250.16	1329.41	0.00	0.00	0.00	-4076.26	162.85	1672.21	-4158.84	196.26	1709.03	-776.22	54.47	1794.90	-4133.95	277.67	1639.14	-273.08	1199.17	74.18	310.90	1127.75	80.79	-199.62
0.13000	-3668.44	262.96	-35.01	-3784.43	268.71	-51.63	-3941.35	228.46	-47.99	-4006.38	228.38	-2.28	-3249.84	-35.66	-29.92	-3345.02	-20.16	-18.77	-1796.71	69.09	209.48	-1782.37	61.08	258.17	-4075.28	250.16	1329.41	0.00	0.00	0.00	-4076.26	162.85	1672.21	-4158.84	196.26	1709.03	-776.22	54.47	1794.90	-4162.26	278.30	1640.42	-272.45	1198.37	74.46	309.69	1128.87	80.32	-199.54
0.14000	-3668.44	262.96	-35.01	-3784.43	268.71	-51.63	-3947.91	225.96	-48.25	-4015.87	229.65	-1.96	-3249.84	-35.66	-29.92	-3345.02	-20.16	-18.77	-1796.71	69.09	209.48	-1782.37	61.08	258.17	-4075.28	250.16	1329.41	0.00	0.00	0.00	-4076.26	162.85	1672.21	-4158.84	196.26	1709.03	-776.22	54.47	1794.90	-4167.34	280.06	1641.34	-271.47	1199.46	74.20	308.99	1128.52	80.50	-197.25
0.15000	-3668.44	262.96	-35.01	-3784.43	268.71	-51.63	-3912.22	226.27	-42.45	-4034.47	229.77	-5.67	-3249.84	-35.66	-29.92	-3345.02	-20.16	-18.77	-1796.71	69.09	209.48	-1782.37	61.08	258.17	-4075.28	250.16	1329.41	0.00	0.00	0.00	-4076.26	162.85	1672.21	-4158.84	196.26	1709.03	-776.22	54.47	1794.90	-4157.78	279.68	1641.49	-273.34	1199.90	74.14	310.65	1127.39	81.24	-200.32
0.16000	-3668.44	262.96	-35.01	-3784.43	268.71	-51.63	-3934.32	226.84	-45.51	-3974.14	229.99	2.05	-3249.84	-35.66	-29.92	-3345.02	-20.16	-18.77	-1796.71	69.09	209.48	-1782.37	61.08	258.17	-4075.28	250.16	1329.41	0.00	0.00	0.00	-4076.26	162.85	1672.21	-4158.84	196.26	1709.03	-776.22	54.47	1794.90	-4143.54	280.00	1640.68	-274.90	1201.33	73.62	311.70	1128.06	81.03	-200.08
0.17000	-3668.44	262.96	-35.01	-3784.43	268.71	-51.63	-3927.42	226.64	-45.69	-4014.01	231.21	-1.89	-3249.84	-35.66	-29.92	-3345.02	-20.16	-18.77	-1796.71	69.09	209.48	-1782.37	61.08	258.17	-4075.28	250.16	1329.41	0.00	0.00	0.00	-4076.26	162.85	1672.21	-4158.84	196.26	1709.03	-776.22	54.47	1794.90	-4142.17	279.78	1640.07	-277.48	1201.64	72.94	312.04	1128.09	80.80	-199.63
0.18000	-3668.44	262.96	-35.01	-3784.43	268.71	-51.63	-3925.49	225.72	-44.80	-3978.15	230.83	2.19	-3249.84	-35.66	-29.92	-3345.02	-20.16	-18.77	-1796.71	69.09	209.48	-1782.37	61.08	258.17	-4075.28	250.16	1329.41	0.00	0.00	0.00	-4076.26	162.85	1672.21	-4158.84	196.26	1709.03	-776.22	54.47	1794.90	-4141.60	279.43	1639.33	-275.32	1200.53	73.26	309.25	1128.93	80.18	-200.79
0.19000	-3668.44	262.96	-35.01	-3784.43	268.71	-51.63	-3966.09	226.03	-51.62	-4000.04	230.07	-2.02	-3249.84	-35.66	-29.92	-3345.02	-20.16	-18.77	-1796.71	69.09	209.48	-1782.37	61.08	258.17	-4075.28	250.16	1329.41	0.00	0.00	0.00	-4076.26	162.85	1672.21	-4158.84	196.26	1709.03	-776.22	54.47	1794.90	-4149.81	279.18	1639.91	-271.93	1198.54	74.18	312.04	1129.04	80.94	-205.50
0.20000	-3668.44	262.96	-35.01	-3784.43	268.71	-51.63	-3939.84	225.34	-46.01	-4006.96	229.39	-1.31	-3249.84	-35.66	-29.92	-3345.02	-20.16	-18.77	-1796.71	69.09	209.48	-1782.37	61.08	258.17	-4075.28	250.16	1329.41	0.00	0.00	0.00	-4076.26	162.85	1672.21	-4158.84	196.26	1709.03	-776.22	54.47	1794.90	-4164.45	280.93	1640.60	-273.12	1198.66	74.32	311.41	1128.38	81.08	-205.64
0.21000	-3668.44	262.96	-35.01	-3784.43	268.71	-51.63	-3926.28	225.56	-45.27	-4013.71	230.76	-2.46	-3249.84	-35.66	-29.92	-3345.02	-20.16	-18.77	-1796.71	69.09	209.48	-1782.37	61.08	258.17	-4075.28	250.16	1329.41	0.00	0.00	0.00	-4076.26	162.85	1672.21	-4158.84	196.26	1709.03	-776.22	54.47	1794.90	-4159.80	280.80	1640.24	-269.56	1198.99	74.80	310.42	1128.05	80.85	-205.56
0.22000	-3668.44	262.96	-35.01	-3784.43	268.71	-51.63	-3916.83	224.52	-42.85	-3993.17	230.35	0.09	-3249.84	-35.66	-29.92	-3345.02	-20.16	-18.77	-1796.71	69.09	209.48	-1782.37	61.08	258.17	-4075.28	250.16	1329.41	0.00	0.00	0.00	-4076.26	162.85	1672.21	-4158.84	196.26	1709.03	-776.22	54.47	1794.90	-4148.93	280.89	1639.87	-272.33	1198.60	74.18	311.35	1128.75	80.93	-201.52
0.23000	-3668.44	262.96	-35.01	-3784.43	268.71	-51.63	-3911.31	225.43	-42.07	-3976.26	229.03	2.29	-3249.84	-35.66	-29.92	-3345.02	-20.16	-18.77	-1796.71	69.09	209.48	-1782.37	61.08	258.17	-4075.28	250.16	1329.41	0.00	0.00	0.00	-4076.26	162.85	1672.21	-4158.84	196.26	1709.03	-776.22	54.47	1794.90	-4162.22	280.99	1641.46	-275.81	1199.49	73.45	311.95	1127.94	81.24	-200.66
0.24000	-3668.44	262.96	-35.01	-3784.43	268.71	-51.63	-3924.64	225.46	-44.76	-3979.14	229.59	2.88	-3249.84	-35.66	-29.92	-3345.02	-20.16	-18.77	-1796.71	69.09	209.48	-1782.37	61.08	258.17	-4075.28	250.16	1329.41	0.00	0.00	0.00	-4076.26	162.85	1672.21	-4158.84	196.26	1709.03	-776.22	54.47	1794.90	-4151.24	281.53	1641.78	-275.83	1199.98	73.51	310.40	1128.85	80.37	-196.94
0.25000	-3668.44	262.96	-35.01	-3784.43	268.71	-51.63	-3942.28	226.76	-48.55	-3999.74	230.27	-2.08	-3249.84	-35.66	-29.92	-3345.02	-20.16	-18.77	-1796.71	69.09	209.48	-1782.37	61.08	258.17	-4075.28	250.16	1329.41	0.00	0.00	0.00	-4076.26	162.85	1672.21	-4158.84	196.26	1709.03	-776.22	54.47	1794.90	-4168.91	282.20	1642.43	-274.94	1200.86	73.01	310.21	1129.01	80.37	-199.58
0.26000	-3668.44	262.96	-35.01	-3784.43	268.71	-51.63	-3945.81	226.17	-47.85	-3958.21	229.99	5.57	-3249.84	-35.66	-29.92	-3345.02	-20.16	-18.77	-1796.71	69.09	209.48	-1782.37	61.08	258.17	-4075.28	250.16	1329.41	0.00	0.00	0.00	-4076.26	162.85	1672.21	-4158.84	196.26	1709.03	-776.22	54.47	1794.90	-4153.71	281.73	1641.38	-274.68	1200.61	73.35	309.81	1128.34	80.65	-201.81
0.27000	-3668.44	262.96	-35.01	-3784.43	268.71	-51.63	-3932.87	225.87	-45.31	-3987.76	228.75	-0.34	-3249.84	-35.66	-29.92	-3345.02	-20.16	-18.77	-1796.71	69.09	209.48	-1782.37	61.08	258.17	-4075.28	250.16	1329.41	0.00	0.00	0.00	-4076.26	162.85	1672.21	-4158.84	196.26	1709.03	-776.22	54.47	1794.90	-4160.48	282.35	1641.43	-272.29	1199.00	74.30	309.25	1128.66	80.49	-201.43
0.28000	-3668.44	262.96	-35.01	-3784.43	268.71	-51.63	-3939.69	226.02	-46.45	-3982.39	228.71	2.73	-3249.84	-35.66	-29.92	-3345.02	-20.16	-18.77	-1796.71	69.09	209.48	-1782.37	61.08	258.17	-4075.28	250.16	1329.41	0.00	0.00	0.00	-4076.26	162.85	1672.21	-4158.84	196.26	1709.03	-776.22	54.47	1794.90	-4142.53	282.88	1641.71	-272.61	1198.55	74.27	311.60	1127.40	81.15	-201.60
0.29000	-3668.44	262.96	-35.01	-3784.43	268.71	-51.63	-3939.98	225.89	-47.49	-3981.87	230.33	1.34	-3249.84	-35.66	-29.92	-3345.02	-20.16	-18.77	-1796.71	69.09	209.48	-1782.37	61.08	258.17	-4075.28	250.16	1329.41	0.00	0.00	0.00	-4076.26	162.85	1672.21	-4158.84	196.26	1709.03	-776.22	54.47	1794.90	-4168.89	282.37	1642.76	-275.54	1200.04	73.60	312.56	1127.48	81.61	-201.55
0.30000	-3668.44	262.96	-35.01	-3784.43	268.71	-51.63	-3949.37	226.20	-48.60	-3986.18	229.59	0.56	-3249.84	-35.66	-29.92	-3345.02	-20.16	-18.77	-1796.71	69.09	209.48	-1782.37	61.08	258.17	-4075.28	250.16	1329.41	0.00	0.00	0.00	-4076.26	162.85	1672.21	-4158.84	196.26	1709.03	-776.22	54.47	1794.90	-4158.97	282.93	1642.39	-275.80	1200.56	73.12	311.92	1128.21	81.20	-202.18
0.31000	-3668.44	262.96	-35.01	-3784.43	268.71	-51.63	-3946.33	225.41	-48.67	-3979.87	230.48	0.85	-3249.84	-35.66	-29.92	-3345.02	-20.16	-18.77	-1796.71	69.09	209.48	-1782.37	61.08	258.17	-4075.28	250.16	1329.41	0.00	0.00	0.00	-4076.26	162.85	1672.21	-4158.84	196.26	1709.03	-776.22	54.47	1794.90	-4138.63	282.60	1641.40	-270.23	1197.80	75.17	311.73	1128.48	80.80	-201.72
0.32000	-3668.44	262.96	-35.01	-3784.43	268.71	-51.63	-3916.82	225.46	-43.24	-3988.87	229.59	1.43	-3249.84	-35.66	-29.92	-3345.02	-20.16	-18.77	-1796.71	69.09	209.48	-1782.37	61.08	258.17	-4075.28	250.16	1329.41	0.00	0.00	0.00	-4076.26	162.85	1672.21	-4158.84	196.26	1709.03	-776.22	54.47	1794.90	-4160.21	283.64	1642.11	-273.71	1198.27	74.39	310.82	1128.43	80.63	-195.67
0.33000	-3668.44	262.96	-35.01	-3784.43	268.71	-51.63	-3924.25	225.62	-45.75	-3999.99	230.50	-0.59	-3249.84	-35.66	-29.92	-3345.02	-20.16	-18.77	-1796.71	69.09	209.48	-1782.37	61.08	258.17	-4075.28	250.16	1329.41	0.00	0.00	0.00	-4076.26	162.85	1672.21	-4158.84	196.26	1709.03	-776.22	54.47	1794.90	-4161.31	284.48	1641.86	-278.52	1200.05	72.78	309.07	1128.88	80.27	-198.52
0.34000	-3668.44	262.96	-35.01	-3784.43	268.71	-51.63	-3948.48	226.15	-48.61	-3972.33	229.71	2.62	-3249.84	-35.66	-29.92	-3345.02	-20.16	-18.77	-1796.71	69.09	209.48	-1782.37	61.08	258.17	-4075.28	250.16	1329.41	0.00	0.00	0.00	-4076.26	162.85	1672.21	-4158.84	196.26	1709.03	-776.22	54.47	1794.90	-4150.04	284.39	1642.24	-276.87	1199.46	73.67	309.02	1128.28	80.38	-202.03
0.35000	-3668.44	262.96	-35.01	-3784.43	268.71	-51.63	-3926.52	226.07	-44.52	-3985.51	228.71	1.51	-3249.84	-35.66	-29.92	-3345.02	-20.16	-18.77	-1796.71	69.09	209.48	-1782.37	61.08	258.17	-4075.28	250.16	1329.41	0.00	0.00	0.00	-4076.26	162.85	1672.21	-4158.84	196.26	1709.03	-776.22	54.47	1794.90	-4160.28	283.94	1642.76	-277.03	1200.89	72.94	310.70	1128.85	80.74	-197.61
0.36000	-3668.44	262.96	-35.01	-3784.43	268.71	-51.63	-3951.83	225.98	-49.56	-4007.94	229.58	-2.11	-3249.84	-35.66	-29.92	-3345.02	-20.16	-18.77	-1796.71	69.09	209.48	-1782.37	61.08	258.17	-4075.28	250.16	1329.41	0.00	0.00	0.00	-4076.26	162.85	1672.21	-4158.84	196.26	1709.03	-776.22	54.47	1794.90	-4132.30	283.53	1641.99	-271.61	1198.58	74.65	309.25	1129.83	80.14	-198.38
0.37000	-3668.44	262.96	-35.01	-3784.43	268.71	-51.63	-3913.32	226.51	-43.60	-3977.65	229.25	1.76	-3249.84	-35.66	-29.92	-3345.02	-20.16	-18.77	-1796.71	69.09	209.48	-1782.37	61.08	258.17	-4075.28	250.16	1329.41	0.00	0.00	0.00	-4076.26	162.85	1672.21	-4158.84	196.26	1709.03	-776.22	54.47	1794.90	-4160.28	285.83	1643.49	-271.33	1199.46	74.28	311.35	1129.48	80.64	-198.03
0.38000	-3668.44	262.96	-35.01	-3784.43	268.71	-51.63	-3936.15	227.14	-47.99	-3978.09	230.83	1.41	-3249.84	-35.66	-29.92	-3345.02	-20.16	-18.77	-1796.71	69.09	209.48	-1782.37	61.08	258.17	-4075.28	250.16	1329.41	0.00	0.00	0.00	-4076.26	162.85	1672.21	-4158.84	196.26	1709.03	-776.22	54.47	1794.90	-4153.96	285.72	1643.10	-273.81	1200.29	73.34	311.29	1129.01	80.41	-200.76
0.39000	-3668.44	262.96	-35.01	-3784.43	268.71	-51.63	-3935.00	225.41	-44.81	-3988.68	228.19	-0.13	-3249.84	-35.66	-29.92	-3345.02	-20.16	-18.77	-1796.71	69.09	209.48	-1782.37	61.08	258.17	-4075.28	250.16	1329.41	0.00	0.00	0.00	-4076.26	162.85	1672.21	-4158.84	196.26	1709.03	-776.22	54.47	1794.90	-4143.16	285.61	1642.55	-273.22	1198.84	74.17	308.88	1129.57	79.70	-198.17
0.40000	-3668.44	262.96	-35.01	-3784.43	268.71	-51.63	-3895.29	227.18	-39.74	-4003.84	228.81	-2.67	-3249.84	-35.66	-29.92	-3345.02	-20.16	-18.77	-1796.71	69.09	209.48	-1782.37	61.08	258.17	-4075.28	250.16	1329.41	0.00	0.00	0.00	-4076.26	162.85	1672.21	-4158.84	196.26	1709.03	-776.22	54.47	1794.90	-4164.71	286.76	1644.02	-276.70	1199.01	73.77	308.99	1129.76	79.95	-194.66
0.41000	-3668.44	262.96	-35.01	-3784.43	268.71	-51.63	-3949.81	226.24	-47.83	-3998.53	228.74	-1.80	-3249.84	-35.66	-29.92	-3345.02	-20.16	-18.77	-1796.71	69.09	209.48	-1782.37	61.08	258.17	-4075.28	250.16	1329.41	0.00	0.00	0.00	-4076.26	162.85	1672.21	-4158.84	196.26	1709.03	-776.22	54.47	1794.90	-4157.99	286.03	1643.36	-275.99	1201.18	72.98	310.32	1128.06	80.87	-203.80
0.42000	-3668.44	262.96	-35.01	-3784.43	268.71	-51.63	-3925.74	225.76	-45.68	-4018.33	229.25	-5.57	-3249.84	-35.66	-29.92	-3345.02	-20.16	-18.77	-1796.71	69.09	209.48	-1782.37	61.08	258.17	-4075.28	250.16	1329.41	0.00	0.00	0.00	-4076.26	162.85	1672.21	-4158.84	196.26	1709.03	-776.22	54.47	1794.90	-4154.32	286.98	1643.66	-274.91	1199.67	73.57	308.69	1128.56	80.18	-202.82
0.43000	-3668.44	262.96	-35.01	-3784.43	268.71	-51.63	-3954.75	225.40	-48.55	-4009.34	230.02	-2.60	-3249.84	-35.66	-29.92	-3345.02	-20.16	-18.77	-1796.71	69.09	209.48	-1782.37	61.08	258.17	-4075.28	250.16	1329.41	0.00	0.00	0.00	-4076.26	162.85	1672.21	-4158.84	196.26	1709.03	-776.22	54.47	1794.90	-4150.55	286.91	1644.03	-273.16	1199.50	73.91	310.59	1128.70	80.82	-198.14
0.44000	-3668.44	262.96	-35.01	-3784.43	268.71	-51.63	-3920.97	225.16	-44.22	-3987.35	230.18	0.70	-3249.84	-35.66	-29.92	-3345.02	-20.16	-18.77	-1796.71	69.09	209.48	-1782.37	61.08	258.17	-4075.28	250.16	1329.41	0.00	0.00	0.00	-4076.26	162.85	1672.21	-4158.84	196.26	1709.03	-776.22	54.47	1794.90	-4156.02	287.37	1643.90	-277.29	1200.29	73.02	312.53	1128.39	81.31	-200.26
0.45000	-3668.44	262.96	-35.01	-3784.43	268.71	-51.63	-3946.15	225.41	-48.13	-3979.25	229.59	1.53	-3249.84	-35.66	-29.92	-3345.02	-20.16	-18.77	-1796.71	69.09	209.48	-1782.37	61.08	258.17	-4075.28	250.16	1329.41	0.00	0.00	0.00	-4076.26	162.85	1672.21	-4158.84	196.26	1709.03	-776.22	54.47	1794.90	-4173.45	288.24	1644.44	-274.00	1199.37	73.96	308.85	1128.75	80.12	-199.67
0.46000	-3668.44	262.96	-35.01	-3784.43	268.71	-51.63	-3937.73	226.73	-45.92	-3984.59	229.79	1.79	-3249.84	-35.66	-29.92	-3345.02	-20.16	-18.77	-1796.71	69.09	209.48	-1782.37	61.08	258.17	-4075.28	250.16	1329.41	0.00	0.00	0.00	-4076.26	162.85	1672.21	-4158.84	196.26	1709.03	-776.22	54.47	1794.90	-4160.49	288.50	1644.40	-276.29	1199.41	73.15	310.33	1128.83	80.38	-197.72
0.47000	-3668.44	262.96	-35.01	-3784.43	268.71	-51.63	-3948.76	225.98	-48.28	-4005.74	228.72	-3.94	-3249.84	-35.66	-29.92	-3345.02	-20.16	-18.77	-1796.71	69.09	209.48	-1782.37	61.08	258.17	-4075.28	250.16	1329.41	0.00	0.00	0.00	-4076.26	162.85	1672.21	-4158.84	196.26	1709.03	-776.22	54.47	1794.90	-4152.79	288.69	1644.51	-271.70	1198.19	74.53	311.45	1129.13	80.51	-202.28
0.48000	-3668.44	262.96	-35.01	-3784.43	268.71	-51.63	-3930.07	226.02	-44.95	-3996.63	230.95	-0.65	-3249.84	-35.66	-29.92	-3345.02	-20.16	-18.77	-1796.71	69.09	209.48	-1782.37	61.08	258.17	-4075.28	250.16	1329.41	0.00	0.00	0.00	-4076.26	162.85	1672.21	-4158.84	196.26	1709.03	-776.22	54.47	1794.90	-4141.47	288.99	1643.86	-273.48	1198.45	74.27	312.34	1127.75	81.28	-204.48
0.49000	-3668.44	262.96	-35.01	-3784.43	268.71	-51.63	-3919.29	227.16	-43.12	-3995.01	230.41	-0.66	-3249.84	-35.66	-29.92	-3345.02	-20.16	-18.77	-1796.71	69.09	209.48	-1782.37	61.08	258.17	-4075.28	250.16	1329.41	0.00	0.00	0.00	-4076.26	162.85	1672.21	-4158.84	196.26	1709.03	-776.22	54.47	1794.90	-4134.69	288.97	1643.69	-269.56	1198.21	75.15	311.05	1128.47	80.94	-202.80
0.50000	-3668.44	262.96	-35.01	-3784.43	268.71	-51.63	-3934.04	228.29	-47.03	-4001.69	228.87	-1.39	-3249.84	-35.66	-29.92	-3345.02	-20.16	-18.77	-1796.71	69.09	209.48	-1782.37	61.08	258.17	-4075.28	250.16	1329.41	0.00	0.00	0.00	-4076.26	162.85	1672.21	-4158.84	196.26	1709.03	-776.22	54.47	1794.90	-4143.17	288.94	1644.64	-275.90	1198.65	73.65	310.48	1127.84	80.97	-199.14
0.51000	-3668.44	262.96	-35.01	-3784.43	268.71	-51.63	-3915.93	226.32	-42.00	-4033.46	231.33	-7.83	-3249.84	-35.66	-29.92	-3345.02	-20.16	-18.77	-1796.71	69.09	209.48	-1782.37	61.08	258.17	-4075.28	250.16	1329.41	0.00	0.00	0.00	-4076.26	162.85	1672.21	-4158.84	196.26	1709.03	-776.22	54.47	1794.90	-4170.14	289.70	1645.91	-274.17	1199.84	73.83	311.28	1127.57	81.32	-202.72
0.52000	-3668.44	262.96	-35.01	-3784.43	268.71	-51.63	-3905.14	227.50	-41.44	-3978.46	229.58	0.26	-3249.84	-35.66	-29.92	-3345.02	-20.16	-18.77	-1796.71	69.09	209.48	-1782.37	61.08	258.17	-4075.28	250.16	1329.41	0.00	0.00	0.00	-4076.26	162.85	1672.21	-4158.84	196.26	1709.03	-776.22	54.47	1794.90	-4154.10	290.75	1645.09	-275.22	1199.26	73.65	311.46	1128.62	80.94	-203.37
0.53000	-3668.44	262.96	-35.01	-3784.43	268.71	-51.63	-3925.47	227.41	-45.24	-4001.43	230.22	-2.34	-3249.84	-35.66	-29.92	-3345.02	-20.16	-18.77	-1796.71	69.09	209.48	-1782.37	61.08	258.17	-4075.28	250.16	1329.41	0.00	0.00	0.00	-4076.26	162.85	1672.21	-4158.84	196.26	1709.03	-776.22	54.47	1794.90	-4142.38	290.53	1644.86	-277.19	1198.72	73.17	313.05	1128.52	81.25	-197.41
0.54000	-3668.44	262.96	-35.01	-3784.43	268.71	-51.63	-3917.21	224.94	-43.85	-4009.48	230.00	-3.83	-3249.84	-35.66	-29.92	-3345.02	-20.16	-18.77	-1796.71	69.09	209.48	-1782.37	61.08	258.17	-4075.28	250.16	1329.41	0.00	0.00	0.00	-4076.26	162.85	1672.21	-4158.84	196.26	1709.03	-776.22	54.47	1794.90	-4147.26	291.65	1644.51	-276.02	1199.50	73.23	313.06	1129.04	81.33	-201.72
0.55000	-3668.44	262.96	-35.01	-3784.43	268.71	-51.63	-3908.15	225.68	-43.13	-4019.53	230.02	-4.60	-3249.84	-35.66	-29.92	-3345.02	-20.16	-18.77	-1796.71	69.09	209.48	-1782.37	61.08	258.17	-4075.28	250.16	1329.41	0.00	0.00	0.00	-4076.26	162.85	1672.21	-4158.84	196.26	1709.03	-776.22	54.47	1794.90	-4159.94	292.32	1645.08	-274.79	1200.22	73.44	313.47	1128.63	81.50	-202.79
0.56000	-3668.44	262.96	-35.01	-3784.43	268.71	-51.63	-3903.81	225.69	-41.18	-3998.23	229.62	-1.43	-3249.84	-35.66	-29.92	-3345.02	-20.16	-18.77	-1796.71	69.09	209.48	-1782.37	61.08	258.17	-4075.28	250.16	1329.41	0.00	0.00	0.00	-4076.26	162.85	1672.21	-4158.84	196.26	1709.03	-776.22	54.47	1794.90	-4165.85	292.70	1646.03	-275.22	1200.22	73.47	312.77	1128.24	81.36	-202.30
0.57000	-3668.44	262.96	-35.01	-3784.43	268.71	-51.63	-3928.44	224.56	-45.90	-4022.37	229.53	-5.49	-3249.84	-35.66	-29.92	-3345.02	-20.16	-18.77	-1796.71	69.09	209.48	-1782.37	61.08	258.17	-4075.28	250.16	1329.41	0.00	0.00	0.00	-4076.26	162.85	1672.21	-4158.84	196.26	1709.03	-776.22	54.47	1794.90	-4147.05	292.73	1644.68	-274.76	1198.04	73.93	310.48	1128.04	80.77	-200.76
0.58000	-3668.44	262.96	-35.01	-3784.43	268.71	-51.63	-3938.08	226.18	-46.68	-3965.32	229.73	3.95	-3249.84	-35.66	-29.92	-3345.02	-20.16	-18.77	-1796.71	69.09	209.48	-1782.37	61.08	258.17	-4075.28	250.16	1329.41	0.00	0.00	0.00	-4076.26	162.85	1672.21	-4158.84	196.26	1709.03	-776.22	54.47	1794.90	-4163.47	293.76	1645.87	-275.23	1199.68	73.38	311.55	1127.34	80.98	-199.05
0.59000	-3668.44	262.96	-35.01	-3784.43	268.71	-51.63	-3899.28	224.56	-40.91	-3994.77	229.97	-1.62	-3249.84	-35.66	-29.92	-3345.02	-20.16	-18.77	-1796.71	69.09	209.48	-1782.37	61.08	258.17	-4075.28	250.16	1329.41	0.00	0.00	0.00	-4076.26	162.85	1672.21	-4158.84	196.26	1709.03	-776.22	54.47	1794.90	-4150.22	294.18	1645.49	-276.32	1200.51	73.30	312.06	1128.11	81.31	-205.01
0.60000	-3668.44	262.96	-35.01	-3784.43	268.71	-51.63	-3921.21	225.55	-44.73	-4008.78	229.92	-3.39	-3249.84	-35.66	-29.92	-3345.02	-20.16	-18.77	-1796.71	69.09	209.48	-1782.37	61.08	258.17	-4075.28	250.16	1329.41	0.00	0.00	0.00	-4076.26	162.85	1672.21	-4158.84	196.26	1709.03	-776.22	54.47	1794.90	-4156.50	294.83	1645.03	-273.42	1199.51	74.41	311.49	1128.80	80.87	-202.05
0.61000	-3668.44	262.96	-35.01	-3784.43	268.71	-51.63	-3936.86	225.43	-47.14	-4009.66	230.52	-3.60	-3249.84	-35.66	-29.92	-3345.02	-20.16	-18.77	-1796.71	69.09	209.48	-1782.37	61.08	258.17	-4075.28	250.16	1329.41	0.00	0.00	0.00	-4076.26	162.85	1672.21	-4158.84	196.26	1709.03	-776.22	54.47	1794.90	-4144.03	295.62	1644.42	-278.29	1199.27	73.40	311.12	1128.59	80.70	-202.78
0.62000	-3668.44	262.96	-35.01	-3784.43	268.71	-51.63	-3951.03	225.42	-49.46	-3982.54	229.30	0.53	-3249.84	-35.66	-29.92	-3345.02	-20.16	-18.77	-1796.71	69.09	209.48	-1782.37	61.08	258.17	-4075.28	250.16	1329.41	0.00	0.00	0.00	-4076.26	162.85	1672.21	-4158.84	196.26	1709.03	-776.22	54.47	1794.90	-4165.45	296.91	1645.62	-276.73	1199.61	73.34	313.14	1128.40	81.15	-200.23
0.63000	-3668.44	262.96	-35.01	-3784.43	268.71	-51.63	-3942.89	226.89	-47.52	-3984.23	230.62	0.37	-3249.84	-35.66	-29.92	-3345.02	-20.16	-18.77	-1796.71	69.09	209.48	-1782.37	61.08	258.17	-4075.28	250.16	1329.41	0.00	0.00	0.00	-4076.26	162.85	1672.21	-4158.84	196.26	1709.03	-776.22	54.47	1794.90	-4156.63	296.64	1645.54	-273.63	1200.27	73.66	312.81	1128.49	81.12	-200.82
0.64000	-3668.44	262.96	-35.01	-3784.43	268.71	-51.63	-3969.82	228.21	-52.51	-3991.23	229.61	-0.88	-3249.84	-35.66	-29.92	-3345.02	-20.16	-18.77	-1796.71	69.09	209.48	-1782.37	61.08	258.17	-4075.28	250.16	1329.41	0.00	0.00	0.00	-4076.26	162.85	1672.21	-4158.84	196.26	1709.03	-776.22	54.47	1794.90	-4133.35	296.96	1645.25	-273.63	1200.69	73.46	311.91	1128.61	81.00	-200.62
0.65000	-3668.44	262.96	-35.01	-3784.43	268.71	-51.63	-3954.81	226.40	-49.88	-3983.31	230.26	-0.44	-3249.84	-35.66	-29.92	-3345.02	-20.16	-18.77	-1796.71	69.09	209.48	-1782.37	61.08	258.17	-4075.28	250.16	1329.41	0.00	0.00	0.00	-4076.26	162.85	1672.21	-4158.84	196.26	1709.03	-776.22	54.47	1794.90	-4154.22	300.05	1645.07	-272.84	1198.94	74.16	310.02	1129.43	80.25	-197.97
0.66000	-3668.44	262.96	-35.01	-3784.43	268.71	-51.63	-3920.01	226.01	-44.36	-3990.98	231.01	-1.28	-3249.84	-35.66	-29.92	-3345.02	-20.16	-18.77	-1796.71	69.09	209.48	-1782.37	61.08	258.17	-4075.28	250.16	1329.41	0.00	0.00	0.00	-4076.26	162.85	1672.21	-4158.84	196.26	1709.03	-776.22	54.47	1794.90	-4150.23	299.17	1645.70	-273.81	1200.01	73.95	311.63	1128.75	81.02	-199.41
0.67000	-3668.44	262.96	-35.01	-3784.43	268.71	-51.63	-3905.72	226.29	-42.23	-3955.31	230.63	4.63	-3249.84	-35.66	-29.92	-3345.02	-20.16	-18.77	-1796.71	69.09	209.48	-1782.37	61.08	258.17	-4075.28	250.16	1329.41	0.00	0.00	0.00	-4076.26	162.85	1672.21	-4158.84	196.26	1709.03	-776.22	54.47	1794.90	-4160.47	299.95	1645.65	-272.15	1199.03	74.29	310.52	1129.02	80.48	-200.26
0.68000	-3668.44	262.96	-35.01	-3784.43	268.71	-51.63	-3948.01	225.61	-49.03	-3975.88	230.07	1.29	-3249.84	-35.66	-29.92	-3345.02	-20.16	-18.77	-1796.71	69.09	209.48	-1782.37	61.08	258.17	-4075.28	250.16	1329.41	0.00	0.00	0.00	-4076.26	162.85	1672.21	-4158.84	196.26	1709.03	-776.22	54.47	1794.90	-4179.69	301.70	1647.28	-277.91	1200.26	72.84	309.93	1130.25	80.01	-197.52
0.69000	-3668.44	262.96	-35.01	-3784.43	268.71	-51.63	-3940.86	226.35	-48.14	-4012.12	229.96	-5.18	-3249.84	-35.66	-29.92	-3345.02	-20.16	-18.77	-1796.71	69.09	209.48	-1782.37	61.08	258.17	-4075.28	250.16	1329.41	0.00	0.00	0.00	-4076.26	162.85	1672.21	-4158.84	196.26	1709.03	-776.22	54.47	1794.90	-4177.71	302.06	1647.35	-272.61	1198.68	74.30	310.88	1129.63	80.22	-199.65
0.70000	-3668.44	262.96	-35.01	-3784.43	268.71	-51.63	-3923.93	227.52	-44.96	-3973.95	231.53	0.83	-3249.84	-35.66	-29.92	-3345.02	-20.16	-18.77	-1796.71	69.09	209.48	-1782.37	61.08	258.17	-4075.28	250.16	1329.41	0.00	0.00	0.00	-4076.26	162.85	1672.21	-4158.84	196.26	1709.03	-776.22	54.47	1794.90	-4197.04	303.98	1646.94	-273.44	1200.00	73.77	309.81	1129.17	80.28	-201.46
0.71000	-3668.44	262.96	-35.01	-3784.43	268.71	-51.63	-3934.53	227.15	-45.66	-3951.26	230.40	4.19	-3249.84	-35.66	-29.92	-3345.02	-20.16	-18.77	-1796.71	69.09	209.48	-1782.37	61.08	258.17	-4075.28	250.16	1329.41	0.00	0.00	0.00	-4076.26	162.85	1672.21	-4158.84	196.26	1709.03	-776.22	54.47	1794.90	-4157.70	304.20	1645.80	-276.79	1199.93	73.19	308.49	1128.73	80.13	-201.96
0.72000	-3668.44	262.96	-35.01	-3784.43	268.71	-51.63	-3908.09	224.98	-42.16	-3979.23	230.67	0.61	-3249.84	-35.66	-29.92	-3345.02	-20.16	-18.77	-1796.71	69.09	209.48	-1782.37	61.08	258.17	-4075.28	250.16	1329.41	0.00	0.00	0.00	-4076.26	162.85	1672.21	-4158.84	196.26	1709.03	-776.22	54.47	1794.90	-4144.76	305.26	1646.26	-270.99	1199.54	74.37	309.99	1129.14	80.31	-200.65
0.73000	-3668.44	262.96	-35.01	-3784.43	268.71	-51.63	-3953.88	226.96	-50.10	-4026.73	230.38	-6.45	-3249.84	-35.66	-29.92	-3345.02	-20.16	-18.77	-1796.71	69.09	209.48	-1782.37	61.08	258.17	-4075.28	250.16	1329.41	0.00	0.00	0.00	-4076.26	162.85	1672.21	-4158.84	196.26	1709.03	-776.22	54.47	1794.90	-4150.32	306.43	1647.00	-269.51	1199.56	74.82	312.69	1129.48	80.92	-202.80
0.74000	-3668.44	262.96	-35.01	-3784.43	268.71	-51.63	-3908.92	225.94	-41.92	-3991.93	231.51	-1.65	-3249.84	-35.66	-29.92	-3345.02	-20.16	-18.77	-1796.71	69.09	209.48	-1782.37	61.08	258.17	-4075.28	250.16	1329.41	0.00	0.00	0.00	-4076.26	162.85	1672.21	-4158.84	196.26	1709.03	-776.22	54.47	1794.90	-4156.85	305.92	1647.13	-274.27	1200.86	73.59	311.91	1128.69	81.10	-199.28
0.75000	-3668.44	262.96	-35.01	-3784.43	268.71	-51.63	-3955.17	224.42	-50.46	-3967.65	230.28	3.00	-3249.84	-35.66	-29.92	-3345.02	-20.16	-18.77	-1796.71	69.09	209.48	-1782.37	61.08	258.17	-4075.28	250.16	1329.41	0.00	0.00	0.00	-4076.26	162.85	1672.21	-4158.84	196.26	1709.03	-776.22	54.47	1794.90	-4148.87	306.14	1646.93	-275.46	1201.10	73.18	309.91	1128.96	80.35	-196.11
0.76000	-3668.44	262.96	-35.01	-3784.43	268.71	-51.63	-3942.16	226.91	-48.68	-3970.83	230.53	1.58	-3249.84	-35.66	-29.92	-3345.02	-20.16	-18.77	-1796.71	69.09	209.48	-1782.37	61.08	258.17	-4075.28	250.16	1329.41	0.00	0.00	0.00	-4076.26	162.85	1672.21	-4158.84	196.26	1709.03	-776.22	54.47	1794.90	-4160.84	307.32	1647.45	-272.48	1198.49	74.40	308.68	1128.74	80.10	-195.77
0.77000	-3668.44	262.96	-35.01	-3784.43	268.71	-51.63	-3915.99	227.74	-44.08	-4004.32	230.23	-4.51	-3249.84	-35.66	-29.92	-3345.02	-20.16	-18.77	-1796.71	69.09	209.48	-1782.37	61.08	258.17	-4075.28	250.16	1329.41	0.00	0.00	0.00	-4076.26	162.85	1672.21	-4158.84	196.26	1709.03	-776.22	54.47	1794.90	-4148.93	307.74	1647.15	-275.77	1199.45	73.24	311.17	1129.03	80.55	-202.79
0.78000	-3668.44	262.96	-35.01	-3784.43	268.71	-51.63	-3936.09	226.07	-47.98	-3983.29	229.53	0.61	-3249.84	-35.66	-29.92	-3345.02	-20.16	-18.77	-1796.71	69.09	209.48	-1782.37	61.08	258.17	-4075.28	250.16	1329.41	0.00	0.00	0.00	-4076.26	162.85	1672.21	-4158.84	196.26	1709.03	-776.22	54.47	1794.90	-4163.46	309.22	1647.73	-273.34	1198.38	74.35	312.25	1128.63	81.20	-202.01
0.79000	-3668.44	262.96	-35.01	-3784.43	268.71	-51.63	-3920.96	226.55	-44.27	-3975.05	228.32	0.41	-3249.84	-35.66	-29.92	-3345.02	-20.16	-18.77	-1796.71	69.09	209.48	-1782.37	61.08	258.17	-4075.28	250.16	1329.41	0.00	0.00	0.00	-4076.26	162.85	1672.21	-4158.84	196.26	1709.03	-776.22	54.47	1794.90	-4139.97	309.35	1647.15	-270.38	1197.93	75.27	310.28	1127.92	81.05	-195.31
0.80000	-3668.44	262.96	-35.01	-3784.43	268.71	-51.63	-3936.83	225.82	-46.60	-3999.96	230.60	-2.86	-3249.84	-35.66	-29.92	-3345.02	-20.16	-18.77	-1796.71	69.09	209.48	-1782.37	61.08	258.17	-4075.28	250.16	1329.41	0.00	0.00	0.00	-4076.26	162.85	1672.21	-4158.84	196.26	1709.03	-776.22	54.47	1794.90	-4137.21	310.29	1647.09	-280.05	1200.83	72.38	309.90	1128.23	80.77	-203.30
0.81000	-3668.44	262.96	-35.01	-3784.43	268.71	-51.63	-3927.53	226.40	-45.47	-3964.94	230.76	2.79	-3249.84	-35.66	-29.92	-3345.02	-20.16	-18.77	-1796.71	69.09	209.48	-1782.37	61.08	258.17	-4075.28	250.16	1329.41	0.00	0.00	0.00	-4076.26	162.85	1672.21	-4158.84	196.26	1709.03	-776.22	54.47	1794.90	-4158.66	311.20	1648.23	-274.03	1200.14	73.59	310.85	1128.14	81.11	-204.64
0.82000	-3668.44	262.96	-35.01	-3784.43	268.71	-51.63	-3937.54	227.05	-47.61	-3990.55	230.90	-1.23	-3249.84	-35.66	-29.92	-3345.02	-20.16	-18.77	-1796.71	69.09	209.48	-1782.37	61.08	258.17	-4075.28	250.16	1329.41	0.00	0.00	0.00	-4076.26	162.85	1672.21	-4158.84	196.26	1709.03	-776.22	54.47	1794.90	-4146.97	312.07	1648.44	-274.15	1199.65	73.53	310.19	1128.80	80.56	-203.99
0.83000	-3668.44	262.96	-35.01	-3784.43	268.71	-51.63	-3913.48	226.86	-44.08	-3980.83	230.08	-0.40	-3249.84	-35.66	-29.92	-3345.02	-20.16	-18.77	-1796.71	69.09	209.48	-1782.37	61.08	258.17	-4075.28	250.16	1329.41	0.00	0.00	0.00	-4076.26	162.85	1672.21	-4158.84	196.26	1709.03	-776.22	54.47	1794.90	-4147.39	312.37	1648.40	-276.81	1200.92	73.06	310.50	1130.19	80.11	-199.08
0.84000	-3668.44	262.96	-35.01	-3784.43	268.71	-51.63	-3945.71	226.67	-48.51	-4005.30	231.86	-3.47	-3249.84	-35.66	-29.92	-3345.02	-20.16	-18.77	-1796.71	69.09	209.48	-1782.37	61.08	258.17	-4075.28	250.16	1329.41	0.00	0.00	0.00	-4076.26	162.85	1672.21	-4158.84	196.26	1709.03	-776.22	54.47	1794.90	-4133.04	312.87	1648.02	-274.26	1200.29	73.53	310.52	1129.18	80.44	-196.42
0.85000	-3668.44	262.96	-35.01	-3784.43	268.71	-51.63	-3934.56	226.35	-46.84	-3993.40	230.95	-1.56	-3249.84	-35.66	-29.92	-3345.02	-20.16	-18.77	-1796.71	69.09	209.48	-1782.37	61.08	258.17	-4075.28	250.16	1329.41	0.00	0.00	0.00	-4076.26	162.85	1672.21	-4158.84	196.26	1709.03	-776.22	54.47	1794.90	-4140.47	315.01	1648.36	-273.81	1200.87	73.49	310.80	1128.16	80.79	-198.87
0.86000	-3668.44	262.96	-35.01	-3784.43	268.71	-51.63	-3903.78	226.83	-42.09	-3989.71	230.04	-1.87	-3249.84	-35.66	-29.92	-3345.02	-20.16	-18.77	-1796.71	69.09	209.48	-1782.37	61.08	258.17	-4075.28	250.16	1329.41	0.00	0.00	0.00	-4076.26	162.85	1672.21	-4158.84	196.26	1709.03	-776.22	54.47	1794.90	-4139.33	315.73	1648.18	-272.36	1199.24	74.38	310.85	1129.08	80.48	-200.60
0.87000	-3668.44	262.96	-35.01	-3784.43	268.71	-51.63	-3901.69	225.71	-43.12	-3995.31	229.69	-1.62	-3249.84	-35.66	-29.92	-3345.02	-20.16	-18.77	-1796.71	69.09	209.48	-1782.37	61.08	258.17	-4075.28	250.16	1329.41	0.00	0.00	0.00	-4076.26	162.85	1672.21	-4158.84	196.26	1709.03	-776.22	54.47	1794.90	-4150.43	316.85	1648.65	-270.94	1197.74	74.97	310.62	1129.54	80.36	-200.60
0.88000	-3668.44	262.96	-35.01	-3784.43	268.71	-51.63	-3907.42	224.59	-42.86	-4000.31	230.73	-2.70	-3249.84	-35.66	-29.92	-3345.02	-20.16	-18.77	-1796.71	69.09	209.48	-1782.37	61.08	258.17	-4075.28	250.16	1329.41	0.00	0.00	0.00	-4076.26	162.85	1672.21	-4158.84	196.26	1709.03	-776.22	54.47	1794.90	-4170.80	317.59	1649.47	-273.77	1199.99	73.58	313.07	1128.46	81.36	-202.47
0.89000	-3668.44	262.96	-35.01	-3784.43	268.71	-51.63	-3951.49	226.36	-48.45	-4011.58	230.76	-4.10	-3249.84	-35.66	-29.92	-3345.02	-20.16	-18.77	-1796.71	69.09	209.48	-1782.37	61.08	258.17	-4075.28	250.16	1329.41	0.00	0.00	0.00	-4076.26	162.85	1672.21	-4158.84	196.26	1709.03	-776.22	54.47	1794.90	-4121.12	317.63	1648.72	-274.90	1199.30	73.70	311.57	1127.90	81.06	-202.57
0.90000	-3668.44	262.96	-35.01	-3784.43	268.71	-51.63	-3937.56	226.07	-46.50	-4004.70	230.00	-4.30	-3249.84	-35.66	-29.92	-3345.02	-20.16	-18.77	-1796.71	69.09	209.48	-1782.37	61.08	258.17	-4075.28	250.16	1329.41	0.00	0.00	0.00	-4076.26	162.85	1672.21	-4158.84	196.26	1709.03	-776.22	54.47	1794.90	-4122.15	317.70	1649.88	-273.20	1200.13	73.72	313.50	1127.38	81.60	-198.67
0.91000	-3668.44	262.96	-35.01	-3784.43	268.71	-51.63	-3905.96	225.97	-41.11	-3990.12	229.88	-1.65	-3249.84	-35.66	-29.92	-3345.02	-20.16	-18.77	-1796.71	69.09	209.48	-1782.37	61.08	258.17	-4075.28	250.16	1329.41	0.00	0.00	0.00	-4076.26	162.85	1672.21	-4158.84	196.26	1709.03	-776.22	54.47	1794.90	-4139.50	318.39	1650.42	-274.33	1200.03	73.26	309.89	1129.61	80.42	-198.24
0.92000	-3668.44	262.96	-35.01	-3784.43	268.71	-51.63	-3909.92	226.72	-44.48	-4019.58	232.35	-6.89	-3249.84	-35.66	-29.92	-3345.02	-20.16	-18.77	-1796.71	69.09	209.48	-1782.37	61.08	258.17	-4075.28	250.16	1329.41	0.00	0.00	0.00	-4076.26	162.85	1672.21	-4158.84	196.26	1709.03	-776.22	54.47	1794.90	-4133.05	318.98	1649.29	-268.34	1197.00	75.70	310.71	1129.84	80.44	-200.38
0.93000	-3668.44	262.96	-35.01	-3784.43	268.71	-51.63	-3907.31	226.37	-42.93	-3978.95	230.75	0.22	-3249.84	-35.66	-29.92	-3345.02	-20.16	-18.77	-1796.71	69.09	209.48	-1782.37	61.08	258.17	-4075.28	250.16	1329.41	0.00	0.00	0.00	-4076.26	162.85	1672.21	-4158.84	196.26	1709.03	-776.22	54.47	1794.90	-4145.91	319.84	1649.62	-272.35	1199.58	74.00	310.96	1129.77	80.42	-200.49
0.94000	-3668.44	262.96	-35.01	-3784.43	268.71	-51.63	-3894.13	225.86	-40.16	-4040.37	230.56	-8.54	-3249.84	-35.66	-29.92	-3345.02	-20.16	-18.77	-1796.71	69.09	209.48	-1782.37	61.08	258.17	-4075.28	250.16	1329.41	0.00	0.00	0.00	-4076.26	162.85	1672.21	-4158.84	196.26	1709.03	-776.22	54.47	1794.90	-4133.12	321.97	1650.36	-274.84	1199.61	73.68	312.32	1128.15	81.12	-198.28
0.95000	-3668.44	262.96	-35.01	-3784.43	268.71	-51.63	-3940.71	225.92	-47.34	-3986.74	231.96	-0.55	-3249.84	-35.66	-29.92	-3345.02	-20.16	-18.77	-1796.71	69.09	209.48	-1782.37	61.08	258.17	-4075.28	250.16	1329.41	0.00	0.00	0.00	-4076.26	162.85	1672.21	-4158.84	196.26	1709.03	-776.22	54.47	1794.90	-4134.19	323.44	1651.57	-274.80	1199.09	73.96	310.28	1128.64	80.62	-195.31
0.96000	-3668.44	262.96	-35.01	-3784.43	268.71	-51.63	-3944.16	227.98	-49.31	-3983.18	230.17	0.26	-3249.84	-35.66	-29.92	-3345.02	-20.16	-18.77	-1796.71	69.09	209.48	-1782.37	61.08	258.17	-4075.28	250.16	1329.41	0.00	0.00	0.00	-4076.26	162.85	1672.21	-4158.84	196.26	1709.03	-776.22	54.47	1794.90	-4150.73	324.59	1652.16	-271.51	1199.16	74.39	310.09	1128.99	80.55	-200.29
0.97000	-3668.44	262.96	-35.01	-3784.43	268.71	-51.63	-3939.54	226.59	-48.34	-3986.30	229.98	-1.05	-3249.84	-35.66	-29.92	-3345.02	-20.16	-18.77	-1796.71	69.09	209.48	-1782.37	61.08	258.17	-4075.28	250.16	1329.41	0.00	0.00	0.00	-4076.26	162.85	1672.21	-4158.84	196.26	1709.03	-776.22	54.47	1794.90	-4139.47	325.19	1652.10	-275.15	1201.16	73.16	308.51	1129.26	80.04	-199.75
0.98000	-3668.44	262.96	-35.01	-3784.43	268.71	-51.63	-3931.20	226.12	-47.23	-3985.96	230.95	0.69	-3249.84	-35.66	-29.92	-3345.02	-20.16	-18.77	-1796.71	69.09	209.48	-1782.37	61.08	258.17	-4075.28	250.16	1329.41	0.00	0.00	0.00	-4076.26	162.85	1672.21	-4158.84	196.26	1709.03	-776.22	54.47	1794.90	-4144.64	326.13	1653.67	-279.06	1201.28	72.52	311.35	1129.10	80.77	-201.66
0.99000	-3668.44	262.96	-35.01	-3784.43	268.71	-51.63	-3929.68	225.41	-46.10	-4001.88	230.35	-3.19	-3249.84	-35.66	-29.92	-3345.02	-20.16	-18.77	-1796.71	69.09	209.48	-1782.37	61.08	258.17	-4075.28	250.16	1329.41	0.00	0.00	0.00	-4076.26	162.85	1672.21	-4158.84	196.26	1709.03	-776.22	54.47	1794.90	-4145.73	326.76	1653.20	-269.99	1198.65	74.88	312.96	1128.07	81.23	-200.81
1.00000	-3668.44	262.96	-35.01	-3784.43	268.71	-51.63	-3940.85	225.76	-48.89	-4000.80	231.59	-2.89	-3249.84	-35.66	-29.92	-3345.02	-20.16	-18.77	-1796.71	69.09	209.48	-1782.37	61.08	258.17	-4075.28	250.16	1329.41	0.00	0.00	0.00	-4076.26	162.85	1672.21	-4158.84	196.26	1709.03	-776.22	54.47	1794.90	-4131.51	326.87	1653.41	-272.36	1197.16	74.81	311.55	1128.71	80.82	-203.05
1.01000	-3668.44	262.96	-35.01	-3784.43	268.71	-51.63	-3933.26	225.14	-47.22	-3962.39	231.57	3.22	-3249.84	-35.66	-29.92	-3345.02	-20.16	-18.77	-1796.71	69.09	209.48	-1782.37	61.08	258.17	-4075.28	250.16	1329.41	0.00	0.00	0.00	-4076.26	162.85	1672.21	-4158.84	196.26	1709.03	-776.22	54.47	1794.90	-4138.58	329.76	1654.32	-273.50	1197.31	74.54	311.62	1128.90	81.02	-200.69
1.02000	-3668.44	262.96	-35.01	-3784.43	268.71	-51.63	-3941.16	226.17	-47.95	-3980.51	230.92	0.98	-3249.84	-35.66	-29.92	-3345.02	-20.16	-18.77	-1796.71	69.09	209.48	-1782.37	61.08	258.17	-4075.28	250.16	1329.41	0.00	0.00	0.00	-4076.26	162.85	1672.21	-4158.84	196.26	1709.03	-776.22	54.47	1794.90	-4136.50	331.45	1654.39	-273.85	1198.43	74.14	309.35	1128.80	80.30	-198.19
1.03000	-3668.44	262.96	-35.01	-3784.43	268.71	-51.63	-3949.39	226.50	-49.28	-3983.66	230.87	-1.00	-3249.84	-35.66	-29.92	-3345.02	-20.16	-18.77	-1796.71	69.09	209.48	-1782.37	61.08	258.17	-4075.28	250.16	1329.41	0.00	0.00	0.00	-4076.26	162.85	1672.21	-4158.84	196.26	1709.03	-776.22	54.47	1794.90	-4150.19	333.70	1655.76	-274.10	1199.29	73.75	308.34	1128.66	80.03	-197.28
1.04000	-3668.44	262.96	-35.01	-3784.43	268.71	-51.63	-3941.37	226.10	-49.18	-3986.53	230.61	-1.78	-3249.84	-35.66	-29.92	-3345.02	-20.16	-18.77	-1796.71	69.09	209.48	-1782.37	61.08	258.17	-4075.28	250.16	1329.41	0.00	0.00	0.00	-4076.26	162.85	1672.21	-4158.84	196.26	1709.03	-776.22	54.47	1794.90	-4157.67	335.22	1656.28	-273.44	1199.99	73.78	308.83	1127.98	80.44	-202.66
1.05000	-3668.44	262.96	-35.01	-3784.43	268.71	-51.63	-3922.63	225.45	-45.75	-3976.15	230.92	1.08	-3249.84	-35.66	-29.92	-3345.02	-20.16	-18.77	-1796.71	69.09	209.48	-1782.37	61.08	258.17	-4075.28	250.16	1329.41	0.00	0.00	0.00	-4076.26	162.85	1672.21	-4158.84	196.26	1709.03	-776.22	54.47	1794.90	-4158.56	335.84	1657.50	-273.27	1200.83	73.59	311.11	1127.66	81.00	-201.85
1.06000	-3668.44	262.96	-35.01	-3784.43	268.71	-51.63	-3928.71	226.26	-47.05	-3989.66	231.45	-1.96	-3249.84	-35.66	-29.92	-3345.02	-20.16	-18.77	-1796.71	69.09	209.48	-1782.37	61.08	258.17	-4075.28	250.16	1329.41	0.00	0.00	0.00	-4076.26	162.85	1672.21	-4158.84	196.26	1709.03	-776.22	54.47	1794.90	-4142.42	337.50	1658.22	-274.68	1200.60	73.43	310.53	1128.19	80.70	-197.13
1.07000	-3668.44	262.96	-35.01	-3784.43	268.71	-51.63	-3920.78	224.30	-45.50	-4000.46	231.21	-2.10	-3249.84	-35.66	-29.92	-3345.02	-20.16	-18.77	-1796.71	69.09	209.48	-1782.37	61.08	258.17	-4075.28	250.16	1329.41	0.00	0.00	0.00	-4076.26	162.85	1672.21	-4158.84	196.26	1709.03	-776.22	54.47	1794.90	-4167.82	341.17	1659.96	-273.19	1199.50	74.00	311.33	1128.03	81.04	-201.99
1.08000	-3668.44	262.96	-35.01	-3784.43	268.71	-51.63	-3918.84	226.41	-45.00	-3975.60	232.43	1.27	-3249.84	-35.66	-29.92	-3345.02	-20.16	-18.77	-1796.71	69.09	209.48	-1782.37	61.08	258.17	-4075.28	250.16	1329.41	0.00	0.00	0.00	-4076.26	162.85	1672.21	-4158.84	196.26	1709.03	-776.22	54.47	1794.90	-4160.67	343.14	1661.93	-274.40	1199.13	73.92	311.76	1127.85	81.17	-201.94
1.09000	-3668.44	262.96	-35.01	-3784.43	268.71	-51.63	-3939.96	225.28	-47.55	-3987.30	231.06	-0.51	-3249.84	-35.66	-29.92	-3345.02	-20.16	-18.77	-1796.71	69.09	209.48	-1782.37	61.08	258.17	-4075.28	250.16	1329.41	0.00	0.00	0.00	-4076.26	162.85	1672.21	-4158.84	196.26	1709.03	-776.22	54.47	1794.90	-4186.91	345.42	1662.62	-270.25	1198.99	74.83	310.54	1129.52	80.36	-198.07
1.10000	-3668.44	262.96	-35.01	-3784.43	268.71	-51.63	-3914.69	225.00	-43.29	-3965.45	231.87	2.39	-3249.84	-35.66	-29.92	-3345.02	-20.16	-18.77	-1796.71	69.09	209.48	-1782.37	61.08	258.17	-4075.28	250.16	1329.41	0.00	0.00	0.00	-4076.26	162.85	1672.21	-4158.84	196.26	1709.03	-776.22	54.47	1794.90	-4170.81	347.59	1664.17	-272.16	1199.95	74.10	313.20	1128.51	81.29	-199.08
1.11000	-3668.44	262.96	-35.01	-3784.43	268.71	-51.63	-3940.99	226.73	-48.56	-3970.66	231.04	2.92	-3249.84	-35.66	-29.92	-3345.02	-20.16	-18.77	-1796.71	69.09	209.48	-1782.37	61.08	258.17	-4075.28	250.16	1329.41	0.00	0.00	0.00	-4076.26	162.85	1672.21	-4158.84	196.26	1709.03	-776.22	54.47	1794.90	-4164.62	349.92	1664.70	-274.26	1200.94	73.25	312.27	1128.48	81.27	-195.82
1.12000	-3668.44	262.96	-35.01	-3784.43	268.71	-51.63	-3923.24	225.14	-44.42	-3999.40	232.29	-2.24	-3249.84	-35.66	-29.92	-3345.02	-20.16	-18.77	-1796.71	69.09	209.48	-1782.37	61.08	258.17	-4075.28	250.16	1329.41	0.00	0.00	0.00	-4076.26	162.85	1672.21	-4158.84	196.26	1709.03	-776.22	54.47	1794.90	-4169.29	352.38	1667.08	-269.64	1197.56	75.13	309.82	1128.62	80.60	-198.62
1.13000	-3668.44	262.96	-35.01	-3784.43	268.71	-51.63	-3923.00	225.78	-44.51	-3996.45	230.16	-0.49	-3249.84	-35.66	-29.92	-3345.02	-20.16	-18.77	-1796.71	69.09	209.48	-1782.37	61.08	258.17	-4075.28	250.16	1329.41	0.00	0.00	0.00	-4076.26	162.85	1672.21	-4158.84	196.26	1709.03	-776.22	54.47	1794.90	-4180.28	354.20	1667.79	-270.80	1198.43	74.76	311.81	1128.40	80.90	-201.58
1.14000	-3668.44	262.96	-35.01	-3784.43	268.71	-51.63	-3929.63	225.73	-46.39	-3974.95	231.53	3.00	-3249.84	-35.66	-29.92	-3345.02	-20.16	-18.77	-1796.71	69.09	209.48	-1782.37	61.08	258.17	-4075.28	250.16	1329.41	0.00	0.00	0.00	-4076.26	162.85	1672.21	-4158.84	196.26	1709.03	-776.22	54.47	1794.90	-4164.00	355.52	1668.47	-273.59	1199.21	73.95	312.25	1128.03	81.24	-205.18
1.15000	-3668.44	262.96	-35.01	-3784.43	268.71	-51.63	-3949.69	225.81	-48.98	-3973.87	231.08	3.29	-3249.84	-35.66	-29.92	-3345.02	-20.16	-18.77	-1796.71	69.09	209.48	-1782.37	61.08	258.17	-4075.28	250.16	1329.41	0.00	0.00	0.00	-4076.26	162.85	1672.21	-4158.84	196.26	1709.03	-776.22	54.47	1794.90	-4177.99	358.05	1671.30	-274.69	1198.36	73.84	312.81	1127.68	81.41	-199.78
1.16000	-3668.44	262.96	-35.01	-3784.43	268.71	-51.63	-3932.86	226.74	-46.30	-3985.67	232.95	1.85	-3249.84	-35.66	-29.92	-3345.02	-20.16	-18.77	-1796.71	69.09	209.48	-1782.37	61.08	258.17	-4075.28	250.16	1329.41	0.00	0.00	0.00	-4076.26	162.85	1672.21	-4158.84	196.26	1709.03	-776.22	54.47	1794.90	-4163.20	359.94	1672.24	-274.95	1200.49	73.11	311.64	1127.87	81.24	-197.80
1.17000	-3668.44	262.96	-35.01	-3784.43	268.71	-51.63	-3934.87	225.36	-46.58	-3991.64	232.28	0.11	-3249.84	-35.66	-29.92	-3345.02	-20.16	-18.77	-1796.71	69.09	209.48	-1782.37	61.08	258.17	-4075.28	250.16	1329.41	0.00	0.00	0.00	-4076.26	162.85	1672.21	-4158.84	196.26	1709.03	-776.22	54.47	1794.90	-4179.90	363.99	1673.36	-274.11	1200.39	73.73	310.03	1128.56	80.76	-198.83
1.18000	-3668.44	262.96	-35.01	-3784.43	268.71	-51.63	-3953.98	227.13	-48.65	-3978.07	232.10	3.56	-3249.84	-35.66	-29.92	-3345.02	-20.16	-18.77	-1796.71	69.09	209.48	-1782.37	61.08	258.17	-4075.28	250.16	1329.41	0.00	0.00	0.00	-4076.26	162.85	1672.21	-4158.84	196.26	1709.03	-776.22	54.47	1794.90	-4181.58	363.13	1674.99	-274.60	1200.63	73.43	311.41	1127.54	81.16	-198.31
1.19000	-3668.44	262.96	-35.01	-3784.43	268.71	-51.63	-3937.84	224.75	-46.68	-4005.87	230.83	-1.56	-3249.84	-35.66	-29.92	-3345.02	-20.16	-18.77	-1796.71	69.09	209.48	-1782.37	61.08	258.17	-4075.28	250.16	1329.41	0.00	0.00	0.00	-4076.26	162.85	1672.21	-4158.84	196.26	1709.03	-776.22	54.47	1794.90	-4188.30	365.02	1676.44	-276.59	1199.96	73.26	310.69	1127.92	80.98	-197.93
1.20000	-3668.44	262.96	-35.01	-3784.43	268.71	-51.63	-3939.63	225.79	-47.90	-3968.07	232.02	3.39	-3249.84	-35.66	-29.92	-3345.02	-20.16	-18.77	-1796.71	69.09	209.48	-1782.37	61.08	258.17	-4075.28	250.16	1329.41	0.00	0.00	0.00	-4076.26	162.85	1672.21	-4158.84	196.26	1709.03	-776.22	54.47	1794.90	-4188.83	367.97	1678.92	-271.22	1198.17	74.83	311.76	1128.13	81.07	-198.29
1.21000	-3668.44	262.96	-35.01	-3784.43	268.71	-51.63	-3907.67	225.45	-41.03	-3976.48	231.47	3.52	-3249.84	-35.66	-29.92	-3345.02	-20.16	-18.77	-1796.71	69.09	209.48	-1782.37	61.08	258.17	-4075.28	250.16	1329.41	0.00	0.00	0.00	-4076.26	162.85	1672.21	-4158.84	196.26	1709.03	-776.22	54.47	1794.90	-4175.19	369.69	1680.99	-271.73	1199.08	74.51	309.70	1128.86	80.23	-204.99
1.22000	-3668.44	262.96	-35.01	-3784.43	268.71	-51.63	-3918.39	225.99	-43.12	-3985.57	232.16	2.75	-3249.84	-35.66	-29.92	-3345.02	-20.16	-18.77	-1796.71	69.09	209.48	-1782.37	61.08	258.17	-4075.28	250.16	1329.41	0.00	0.00	0.00	-4076.26	162.85	1672.21	-4158.84	196.26	1709.03	-776.22	54.47	1794.90	-4197.65	370.19	1682.60	-272.65	1200.91	73.66	311.86	1128.58	80.89	-204.10
1.23000	-3668.44	262.96	-35.01	-3784.43	268.71	-51.63	-3919.13	227.01	-43.75	-3978.50	230.88	6.07	-3249.84	-35.66	-29.92	-3345.02	-20.16	-18.77	-1796.71	69.09	209.48	-1782.37	61.08	258.17	-4075.28	250.16	1329.41	0.00	0.00	0.00	-4076.26	162.85	1672.21	-4158.84	196.26	1709.03	-776.22	54.47	1794.90	-4218.35	370.98	1684.46	-276.38	1200.68	72.90	311.49	1128.53	80.95	-203.56
1.24000	-3668.44	262.96	-35.01	-3784.43	268.71	-51.63	-3904.45	225.26	-41.91	-4003.71	231.78	0.27	-3249.84	-35.66	-29.92	-3345.02	-20.16	-18.77	-1796.71	69.09	209.48	-1782.37	61.08	258.17	-4075.28	250.16	1329.41	0.00	0.00	0.00	-4076.26	162.85	1672.21	-4158.84	196.26	1709.03	-776.22	54.47	1794.90	-4185.03	371.34	1684.74	-273.79	1200.12	73.95	311.22	1129.28	80.85	-198.59
1.25000	-3668.44	262.96	-35.01	-3784.43	268.71	-51.63	-3898.73	224.30	-39.56	-3938.56	230.65	9.95	-3249.84	-35.66	-29.92	-3345.02	-20.16	-18.77	-1796.71	69.09	209.48	-1782.37	61.08	258.17	-4075.28	250.16	1329.41	0.00	0.00	0.00	-4076.26	162.85	1672.21	-4158.84	196.26	1709.03	-776.22	54.47	1794.90	-4204.71	371.74	1686.05	-272.25	1200.02	74.36	310.46	1129.31	80.46	-197.94
1.26000	-3668.44	262.96	-35.01	-3784.43	268.71	-51.63	-3947.10	225.42	-47.95	-3969.07	231.54	7.37	-3249.84	-35.66	-29.92	-3345.02	-20.16	-18.77	-1796.71	69.09	209.48	-1782.37	61.08	258.17	-4075.28	250.16	1329.41	0.00	0.00	0.00	-4076.26	162.85	1672.21	-4158.84	196.26	1709.03	-776.22	54.47	1794.90	-4204.29	370.89	1688.60	-273.25	1200.13	73.96	311.54	1128.55	80.72	-199.57
1.27000	-3668.44	262.96	-35.01	-3784.43	268.71	-51.63	-3934.98	224.02	-45.77	-3973.75	231.18	5.40	-3249.84	-35.66	-29.92	-3345.02	-20.16	-18.77	-1796.71	69.09	209.48	-1782.37	61.08	258.17	-4075.28	250.16	1329.41	0.00	0.00	0.00	-4076.26	162.85	1672.21	-4158.84	196.26	1709.03	-776.22	54.47	1794.90	-4218.05	371.56	1688.37	-270.40	1198.38	74.78	313.04	1128.25	81.19	-204.30
1.28000	-3668.44	262.96	-35.01	-3784.43	268.71	-51.63	-3921.36	224.95	-43.93	-3979.76	231.98	3.75	-3249.84	-35.66	-29.92	-3345.02	-20.16	-18.77	-1796.71	69.09	209.48	-1782.37	61.08	258.17	-4075.28	250.16	1329.41	0.00	0.00	0.00	-4076.26	162.85	1672.21	-4158.82	196.26	1709.03	-776.22	54.47	1794.90	-4225.74	372.50	1689.90	-273.91	1199.78	73.77	310.58	1128.92	80.58	-200.09
1.29000	-3668.44	262.96	-35.01	-3784.43	268.71	-51.63	-3914.52	223.41	-44.80	-3961.63	233.06	6.02	-3249.84	-35.66	-29.92	-3345.02	-20.16	-18.77	-1796.71	69.09	209.48	-1782.37	61.08	258.17	-4075.28	250.16	1329.41	0.00	0.00	0.00	-4076.26	162.85	1672.21	-4142.86	198.22	1706.13	-776.22	54.47	1794.90	-4236.71	371.80	1691.17	-274.60	1200.48	73.48	309.45	1128.63	80.59	-200.68
1.30000	-3668.44	262.96	-35.01	-3784.43	268.71	-51.63	-3930.29	224.53	-47.59	-3995.77	232.89	1.28	-3249.84	-35.66	-29.92	-3345.02	-20.16	-18.77	-1796.71	69.09	209.48	-1782.37	61.08	258.17	-4075.28	250.16	1329.41	0.00	0.00	0.00	-4076.26	162.85	1672.21	-4174.07	198.94	1704.34	-776.22	54.47	1794.90	-4243.87	372.11	1692.58	-273.94	1198.93	74.17	311.70	1127.77	81.21	-200.22
1.31000	-3668.44	262.96	-35.01	-3784.43	268.71	-51.63	-3886.74	222.82	-40.34	-3982.75	232.21	2.47	-3249.84	-35.66	-29.92	-3345.02	-20.16	-18.77	-1796.71	69.09	209.48	-1782.37	61.08	258.17	-4075.28	250.16	1329.41	0.00	0.00	0.00	-4076.26	162.85	1672.21	-4155.27	198.10	1701.70	-776.22	54.47	1794.90	-4250.89	372.42	1693.98	-275.22	1200.07	73.46	311.16	1127.80	80.95	-197.07
1.32000	-3668.44	262.96	-35.01	-3784.43	268.71	-51.63	-3929.32	225.30	-47.87	-3975.56	233.71	2.35	-3249.84	-35.66	-29.92	-3345.02	-20.16	-18.77	-1796.71	69.09	209.48	-1782.37	61.08	258.17	-4075.28	250.16	1329.41	0.00	0.00	0.00	-4076.26	162.85	1672.21	-4142.16	199.90	1697.50	-776.22	54.47	1794.90	-4257.79	372.72	1695.38	-272.17	1199.59	74.18	311.75	1127.90	81.08	-200.34
1.33000	-3668.44	262.96	-35.01	-3784.43	268.71	-51.63	-3906.62	225.65	-45.56	-3958.96	234.25	3.92	-3249.84	-35.66	-29.92	-3345.02	-20.16	-18.77	-1796.71	69.09	209.48	-1782.37	61.08	258.17	-4075.28	250.16	1329.41	0.00	0.00	0.00	-4076.26	162.85	1672.21	-4136.64	201.85	1695.48	-776.22	54.47	1794.90	-4264.55	373.01	1696.78	-273.16	1200.34	73.69	313.09	1127.95	81.67	-203.28
1.34000	-3668.44	262.96	-35.01	-3784.43	268.71	-51.63	-3931.73	225.54	-51.58	-3960.28	234.02	3.50	-3249.84	-35.66	-29.92	-3345.02	-20.16	-18.77	-1796.71	69.09	209.48	-1782.37	61.08	258.17	-4075.28	250.16	1329.41	0.00	0.00	0.00	-4076.26	162.85	1672.21	-4140.03	204.35	1693.04	-776.22	54.47	1794.90	-4271.19	373.29	1698.17	-272.17	1200.98	73.78	310.08	1129.29	80.37	-201.95
1.35000	-3668.44	262.96	-35.01	-3784.43	268.71	-51.63	-3919.89	227.89	-51.59	-3955.47	237.27	1.96	-3249.84	-35.66	-29.92	-3345.02	-20.16	-18.77	-1796.71	69.09	209.48	-1782.37	61.08	258.17	-4075.28	250.16	1329.41	0.00	0.00	0.00	-4076.26	162.85	1672.21	-4156.20	208.77	1691.53	-776.22	54.47	1794.90	-4277.70	373.56	1699.55	-271.01	1197.51	74.88	309.73	1129.84	80.07	-200.26
1.36000	-3668.44	262.96	-35.01	-3784.43	268.71	-51.63	-3930.39	229.22	-52.94	-3927.48	238.65	5.09	-3249.84	-35.66	-29.92	-3345.02	-20.16	-18.77	-1796.71	69.09	209.48	-1782.37	61.08	258.17	-4075.28	250.16	1329.41	0.00	0.00	0.00	-4076.26	162.85	1672.21	-4111.28	211.85	1688.58	-776.22	54.47	1794.90	-4284.08	373.82	1700.93	-272.83	1198.87	74.19	310.33	1128.79	80.63	-202.53
1.37000	-3668.44	262.96	-35.01	-3784.43	268.71	-51.63	-3927.56	231.75	-52.77	-3936.18	242.46	5.38	-3249.84	-35.66	-29.92	-3345.02	-20.16	-18.77	-1796.71	69.09	209.48	-1782.37	61.08	258.17	-4075.28	250.16	1329.41	0.00	0.00	0.00	-4076.26	162.85	1672.21	-4118.57	215.36	1686.19	-776.22	54.47	1794.90	-4290.33	374.07	1702.31	-273.02	1198.52	74.26	311.00	1128.30	80.98	-198.93
1.38000	-3668.44	262.96	-35.01	-3784.43	268.71	-51.63	-3892.23	233.22	-45.58	-3944.76	246.31	4.27	-3249.84	-35.66	-29.92	-3345.02	-20.16	-18.77	-1796.71	69.09	209.48	-1782.37	61.08	258.17	-4075.28	250.16	1329.41	0.00	0.00	0.00	-4076.26	162.85	1672.21	-4106.28	216.77	1685.41	-776.22	54.47	1794.90	-4296.46	374.31	1703.67	-273.49	1200.55	73.64	311.03	1127.27	81.30	-199.79
1.39000	-3668.44	262.96	-35.01	-3784.43	268.71	-51.63	-3878.91	240.01	-43.96	-3948.53	253.92	4.99	-3249.84	-35.66	-29.92	-3345.02	-20.16	-18.77	-1796.71	69.09	209.48	-1782.37	61.08	258.17	-4075.28	250.16	1329.41	0.00	0.00	0.00	-4076.26	162.85	1672.21	-4102.15	219.92	1683.43	-776.22	54.47	1794.90	-4302.46	374.55	1705.04	-271.75	1198.95	74.49	309.11	1128.68	80.28	-197.83
1.40000	-3668.44	262.96	-35.01	-3784.43	268.71	-51.63	-3895.96	246.12	-46.47	-3939.43	260.76	6.01	-3249.84	-35.66	-29.92	-3345.02	-20.16	-18.77	-1796.71	69.09	209.48	-1782.37	61.08	258.17	-4075.28	250.16	1329.41	0.00	0.00	0.00	-4076.26	162.85	1672.21	-4087.36	223.02	1681.08	-776.22	54.47	1794.90	-4308.33	374.77	1706.40	-271.76	1198.90	74.17	312.09	1128.60	80.98	-197.46
1.41000	-3668.44	262.96	-35.01	-3784.43	268.71	-51.63	-3899.36	252.07	-46.17	-3911.82	267.50	8.88	-3249.84	-35.66	-29.92	-3345.02	-20.16	-18.77	-1796.71	69.09	209.48	-1782.37	61.08	258.17	-4075.28	250.16	1329.41	0.00	0.00	0.00	-4076.26	162.85	1672.21	-4120.53	228.94	1680.25	-776.22	54.47	1794.90	-4314.08	374.99	1707.75	-273.75	1200.22	73.46	310.09	1128.32	80.76	-198.00
1.42000	-3668.44	262.96	-35.01	-3784.43	268.71	-51.63	-3897.56	261.17	-46.83	-3946.52	273.88	5.23	-3249.84	-35.66	-29.92	-3345.02	-20.16	-18.77	-1796.71	69.09	209.48	-1782.37	61.08	258.17	-4075.28	250.16	1329.41	0.00	0.00	0.00	-4076.26	162.85	1672.21	-4084.30	231.21	1677.69	-776.22	54.47	1794.90	-4319.70	375.20	1709.10	-272.52	1199.69	73.90	308.08	1129.87	79.75	-201.45
1.43000	-3668.44	262.96	-35.01	-3784.43	268.71	-51.63	-3898.20	267.46	-45.99	-3910.68	279.73	11.59	-3249.84	-35.66	-29.92	-3345.02	-20.16	-18.77	-1796.71	69.09	209.48	-1782.37	61.08	258.17	-4075.28	250.16	1329.41	0.00	0.00	0.00	-4076.26	162.85	1672.21	-4096.61	235.23	1676.68	-776.22	54.47	1794.90	-4325.20	375.40	1710.44	-274.60	1202.08	73.09	310.52	1128.68	80.70	-202.93
1.44000	-3668.44	262.96	-35.01	-3784.43	268.71	-51.63	-3892.25	275.09	-43.39	-3931.43	286.97	9.31	-3249.84	-35.66	-29.92	-3345.02	-20.16	-18.77	-1796.71	69.09	209.48	-1782.37	61.08	258.17	-4075.28	250.16	1329.41	0.00	0.00	0.00	-4076.26	162.85	1672.21	-4098.06	239.04	1675.63	-776.22	54.47	1794.90	-4330.57	375.59	1711.78	-271.56	1201.39	73.85	313.41	1127.99	81.46	-201.53
1.45000	-3668.44	262.96	-35.01	-3784.43	268.71	-51.63	-3869.26	282.21	-38.30	-3902.74	295.12	21.48	-3249.84	-35.66	-29.92	-3345.02	-20.16	-18.77	-1796.71	69.09	209.48	-1782.37	61.08	258.17	-4075.28	250.16	1329.41	0.00	0.00	0.00	-4076.26	162.85	1672.21	-4052.33	241.54	1673.77	-776.22	54.47	1794.90	-4335.82	375.77	1713.11	-272.26	1199.99	74.10	311.70	1128.18	81.00	-203.02
1.46000	-3668.44	262.96	-35.01	-3784.43	268.71	-51.63	-3834.09	290.15	-35.05	-3877.68	299.94	16.90	-3249.84	-35.66	-29.92	-3345.02	-20.16	-18.77	-1796.71	69.09	209.48	-1782.37	61.08	258.17	-4075.28	250.16	1329.41	0.00	0.00	0.00	-4076.26	162.85	1672.21	-4057.13	243.77	1672.02	-776.22	54.47	1794.90	-4340.95	375.94	1714.44	-273.12	1199.47	73.93	313.06	1127.86	81.46	-204.56
1.47000	-3668.44	262.96	-35.01	-3784.43	268.71	-51.63	-3821.35	297.77	-32.82	-3867.29	306.99	18.61	-3249.84	-35.66	-29.92	-3345.02	-20.16	-18.77	-1796.71	69.09	209.48	-1782.37	61.08	258.17	-4075.28	250.16	1329.41	0.00	0.00	0.00	-4076.26	162.85	1672.21	-4053.74	248.20	1669.90	-776.22	54.47	1794.90	-4345.95	376.10	1715.76	-272.31	1198.76	74.06	312.37	1129.14	80.71	-201.72
1.48000	-3668.44	262.96	-35.01	-3784.43	268.71	-51.63	-3808.73	305.33	-30.61	-3857.03	313.98	20.26	-3249.84	-35.66	-29.92	-3345.02	-20.16	-18.77	-1796.71	69.09	209.48	-1782.37	61.08	258.17	-4075.28	250.16	1329.41	0.00	0.00	0.00	-4076.26	162.85	1672.21	-4062.09	251.84	1669.16	-776.22	54.47	1794.90	-4350.83	376.26	1717.08	-270.90	1199.33	74.46	311.12	1129.23	80.49	-198.28
1.49000	-3668.44	262.96	-35.01	-3784.43	268.71	-51.63	-3796.24	312.82	-28.41	-3846.89	320.90	21.85	-3249.84	-35.66	-29.92	-3345.02	-20.16	-18.77	-1796.71	69.09	209.48	-1782.37	61.08	258.17	-4075.28	250.16	1329.41	0.00	0.00	0.00	-4076.26	162.85	1672.21	-4046.37	254.69	1668.79	-776.22	54.47	1794.90	-4355.58	376.40	1718.39	-273.20	1199.87	74.12	311.66	1128.65	80.77	-200.60
1.50000	-3668.44	262.96	-35.01	-3784.43	268.71	-51.63	-3783.88	320.24	-26.23	-3836.88	327.77	23.39	-3249.84	-35.66	-29.92	-3345.02	-20.16	-18.77	-1796.71	69.09	209.48	-1782.37	61.08	258.17	-4075.28	250.16	1329.41	0.00	0.00	0.00	-4076.25	162.85	1672.20	-4030.88	256.60	1667.01	-776.22	54.47	1794.90	-4360.21	376.54	1719.70	-272.33	1198.78	74.57	308.87	1128.29	80.56	-202.70
1.51000	-3668.44	262.96	-35.01	-3784.43	268.71	-51.63	-3771.65	327.60	-24.06	-3827.00	334.58	24.88	-3249.84	-35.66	-29.92	-3345.02	-20.16	-18.77	-1796.71	69.09	209.48	-1782.37	61.08	258.17	-4075.28	250.16	1329.41	0.00	0.00	0.00	-4065.28	163.84	1668.39	-4053.31	258.66	1665.83	-776.22	54.47	1794.90	-4364.73	376.67	1721.00	-275.39	1198.76	73.98	309.17	1128.89	80.47	-201.78
1.52000	-3668.44	262.96	-35.01	-3784.43	268.71	-51.63	-3759.55	334.88	-21.90	-3817.25	341.32	26.31	-3249.84	-35.66	-29.92	-3345.02	-20.16	-18.77	-1796.71	69.09	209.48	-1782.37	61.08	258.17	-4075.28	250.16	1329.41	0.00	0.00	0.00	-4046.73	167.93	1669.57	-4044.88	261.67	1666.02	-776.22	54.47	1794.90	-4369.12	376.79	1722.29	-271.45	1199.06	74.87	312.74	1128.86	80.98	-202.47
1.53000	-3668.44	262.96	-35.01	-3784.43	268.71	-51.63	-3747.58	342.10	-19.76	-3807.61	348.01	27.69	-3249.84	-35.66	-29.92	-3345.02	-20.16	-18.77	-1796.71	69.09	209.48	-1782.37	61.08	258.17	-4075.28	250.16	1329.41	0.00	0.00	0.00	-4025.44	169.45	1666.67	-4052.49	265.67	1663.08	-776.22	54.47	1794.90	-4373.39	376.90	1723.59	-273.46	1200.24	73.88	312.51	1128.26	81.24	-204.10
1.54000	-3668.44	262.96	-35.01	-3784.43	268.71	-51.63	-3735.73	349.25	-17.64	-3798.10	354.64	29.01	-3249.84	-35.66	-29.92	-3345.02	-20.16	-18.77	-1796.71	69.09	209.48	-1782.37	61.08	258.17	-4075.28	250.16	1329.41	0.00	0.00	0.00	-4054.81	171.32	1666.48	-4051.95	271.04	1662.74	-776.22	54.47	1794.90	-4377.54	377.01	1724.87	-271.81	1198.95	75.00	310.47	1128.90	80.81	-199.47
1.55000	-3668.44	262.96	-35.01	-3784.43	268.71	-51.63	-3724.00	356.33	-15.53	-3788.72	361.20	30.28	-3249.84	-35.66	-29.92	-3345.02	-20.16	-18.77	-1796.71	69.09	209.48	-1782.37	61.08	258.17	-4075.28	250.16	1329.41	0.00	0.00	0.00	-4085.07	172.86	1666.35	-4041.31	274.00	1659.77	-776.22	54.47	1794.90	-4381.56	377.10	1726.15	-272.11	1197.89	75.20	309.09	1129.19	80.16	-197.18
1.56000	-3668.44	262.96	-35.01	-3784.43	268.71	-51.63	-3712.40	363.34	-13.43	-3779.45	367.71	31.50	-3249.84	-35.66	-29.92	-3345.02	-20.16	-18.77	-1796.71	69.09	209.48	-1782.37	61.08	258.17	-4075.28	250.16	1329.41	0.00	0.00	0.00	-4065.09	174.83	1662.91	-3995.72	274.09	1654.92	-776.22	54.47	1794.90	-4385.47	377.19	1727.43	-274.48	1200.49	73.76	308.70	1129.80	79.88	-201.71
1.57000	-3668.44	262.96	-35.01	-3784.43	268.71	-51.63	-3700.93	370.29	-11.35	-3770.31	374.15	32.66	-3249.84	-35.66	-29.92	-3345.02	-20.16	-18.77	-1796.71	69.09	209.48	-1782.37	61.08	258.17	-4075.28	250.16	1329.41	0.00	0.00	0.00	-4052.28	176.76	1660.92	-4022.96	276.84	1655.11	-776.22	54.47	1794.90	-4389.26	377.27	1728.70	-273.65	1200.07	73.59	308.26	1129.90	79.89	-202.81
1.58000	-3668.44	262.96	-35.01	-3784.43	268.71	-51.63	-3689.58	377.17	-9.28	-3761.28	380.54	33.77	-3249.84	-35.66	-29.92	-3345.02	-20.16	-18.77	-1796.71	69.09	209.48	-1782.37	61.08	258.17	-4075.28	250.16	1329.41	0.00	0.00	0.00	-4055.81	176.12	1659.88	-3992.57	277.38	1651.71	-776.22	54.47	1794.90	-4392.93	377.34	1729.96	-272.87	1200.18	73.78	309.80	1128.42	80.57	-201.57
1.59000	-3668.44	262.96	-35.01	-3784.43	268.71	-51.63	-3678.35	383.98	-7.23	-3752.38	386.87	34.83	-3249.84	-35.66	-29.92	-3345.02	-20.16	-18.77	-1796.71	69.09	209.48	-1782.37	61.08	258.17	-4075.28	250.16	1329.41	0.00	0.00	0.00	-4034.03	176.19	1657.43	-4023.39	281.79	1651.42	-776.22	54.47	1794.90	-4396.49	377.40	1731.22	-276.09	1200.62	73.32	311.38	1128.51	80.80	-203.16
1.60000	-3668.44	262.96	-35.01	-3784.43	268.71	-51.63	-3667.24	390.73	-5.19	-3743.59	393.14	35.84	-3249.84	-35.66	-29.92	-3345.02	-20.16	-18.77	-1796.71	69.09	209.48	-1782.37	61.08	258.17	-4075.28	250.16	1329.41	0.00	0.00	0.00	-4001.92	178.45	1654.74	-3978.38	281.95	1648.01	-776.22	54.47	1794.90	-4399.92	377.46	1732.48	-276.53	1200.08	73.23	309.78	1129.17	80.22	-206.88
1.61000	-3668.44	262.96	-35.01	-3784.43	268.71	-51.63	-3656.25	397.41	-3.17	-3734.92	399.35	36.80	-3249.84	-35.66	-29.92	-3345.02	-20.16	-18.77	-1796.71	69.09	209.48	-1782.37	61.08	258.17	-4075.28	250.16	1329.41	0.00	0.00	0.00	-4001.71	179.18	1652.60	-3992.35	284.73	1646.10	-776.22	54.47	1794.90	-4403.24	377.50	1733.73	-277.21	1200.54	72.96	310.58	1128.65	80.41	-198.15
1.62000	-3668.44	262.96	-35.01	-3784.43	268.71	-51.63	-3645.38	404.03	-1.16	-3726.37	405.50	37.71	-3249.84	-35.66	-29.92	-3345.02	-20.16	-18.77	-1796.71	69.09	209.48	-1782.37	61.08	258.17	-4075.28	250.16	1329.41	0.00	0.00	0.00	-3957.82	179.48	1647.19	-3967.00	285.91	1642.99	-776.22	54.47	1794.90	-4406.44	377.54	1734.97	-276.14	1200.57	73.34	311.14	1128.80	80.63	-197.40
1.63000	-3668.44	262.96	-35.01	-3784.43	268.71	-51.63	-3634.64	410.58	0.84	-3717.93	411.60	38.56	-3249.84	-35.66	-29.92	-3345.02	-20.16	-18.77	-1796.71	69.09	209.48	-1782.37	61.08	258.17	-4075.28	250.16	1329.41	0.00	0.00	0.00	-4004.11	181.71	1647.99	-3974.34	286.99	1642.37	-776.22	54.47	1794.90	-4409.52	377.57	1736.21	-276.65	1201.16	73.29	310.31	1128.77	80.55	-199.47
1.64000	-3668.44	262.96	-35.01	-3784.43	268.71	-51.63	-3624.01	417.06	2.82	-3709.61	417.63	39.37	-3249.84	-35.66	-29.92	-3345.02	-20.16	-18.77	-1796.71	69.09	209.48	-1782.37	61.08	258.17	-4075.28	250.16	1329.41	0.00	0.00	0.00	-4025.04	182.44	1648.34	-3959.12	287.06	1639.94	-776.22	54.47	1794.90	-4412.48	377.59	1737.44	-271.50	1200.12	74.41	311.61	1129.71	80.72	-200.90
1.65000	-3668.44	262.96	-35.01	-3784.43	268.71	-51.63	-3613.50	423.48	4.78	-3701.40	423.61	40.13	-3249.84	-35.66	-29.92	-3345.02	-20.16	-18.77	-1796.71	69.09	209.48	-1782.37	61.08	258.17	-4075.28	250.16	1329.41	0.00	0.00	0.00	-4004.18	183.47	1645.73	-3935.60	288.09	1636.06	-776.22	54.47	1794.90	-4415.33	377.61	1738.67	-273.32	1201.33	73.56	310.38	1129.24	80.45	-201.11
1.66000	-3668.44	262.96	-35.01	-3784.43	268.71	-51.63	-3603.10	429.84	6.73	-3693.30	429.53	40.84	-3249.84	-35.66	-29.92	-3345.02	-20.16	-18.77	-1796.71	69.09	209.48	-1782.37	61.08	258.17	-4075.28	250.16	1329.41	0.00	0.00	0.00	-3961.71	187.32	1640.09	-3910.84	291.43	1632.27	-776.22	54.47	1794.90	-4418.07	377.61	1739.89	-273.72	1199.15	74.18	311.26	1127.66	81.34	-203.70
1.67000	-3668.44	262.96	-35.01	-3784.43	268.71	-51.63	-3592.82	436.12	8.67	-3685.32	435.39	41.50	-3249.84	-35.66	-29.92	-3345.02	-20.16	-18.77	-1796.71	69.09	209.48	-1782.37	61.08	258.17	-4075.28	250.16	1329.41	0.00	0.00	0.00	-3928.16	185.56	1635.66	-3916.54	291.94	1629.73	-776.22	54.47	1794.90	-4420.69	377.61	1741.11	-272.87	1199.06	74.14	312.14	1127.43	81.68	-204.98
1.68000	-3668.44	262.96	-35.01	-3784.43	268.71	-51.63	-3582.66	442.35	10.60	-3677.45	441.19	42.11	-3249.84	-35.66	-29.92	-3345.02	-20.16	-18.77	-1796.71	69.09	209.48	-1782.37	61.08	258.17	-4075.29	250.16	1329.41	0.00	0.00	0.00	-3953.49	183.97	1635.88	-3927.87	290.84	1626.71	-776.22	54.47	1794.90	-4423.19	377.60	1742.32	-276.27	1201.39	72.86	311.08	1128.17	80.99	-205.53
1.69000	-3668.44	262.96	-35.01	-3784.43	268.71	-51.63	-3572.61	448.51	12.51	-3669.68	446.94	42.68	-3249.84	-35.66	-29.92	-3345.02	-20.16	-18.77	-1796.71	69.09	209.48	-1782.37	61.08	258.17	-4083.06	251.61	1327.93	0.00	0.00	0.00	-3929.26	186.12	1633.02	-3912.94	291.22	1623.18	-776.22	54.47	1794.90	-4425.58	377.58	1743.53	-275.02	1201.39	73.31	310.47	1129.09	80.53	-202.35
1.70000	-3668.44	262.96	-35.01	-3784.43	268.71	-51.63	-3562.68	454.61	14.41	-3662.03	452.63	43.20	-3249.84	-35.66	-29.92	-3345.02	-20.16	-18.77	-1796.71	69.09	209.48	-1782.37	61.08	258.17	-4065.87	249.84	1328.24	0.00	0.00	0.00	-3915.07	187.67	1628.63	-3901.11	291.20	1621.77	-776.22	54.47	1794.90	-4427.85	377.56	1744.73	-274.09	1199.05	73.90	310.88	1128.38	80.95	-197.08
1.71000	-3668.44	262.96	-35.01	-3784.43	268.71	-51.63	-3552.86	460.64	16.29	-3654.49	458.27	43.67	-3249.84	-35.66	-29.92	-3345.02	-20.16	-18.77	-1796.71	69.09	209.48	-1782.37	61.08	258.17	-4055.77	251.44	1327.76	0.00	0.00	0.00	-3934.03	188.36	1625.49	-3883.37	292.05	1618.85	-776.22	54.47	1794.90	-4430.01	377.52	1745.93	-273.36	1199.53	73.83	310.22	1128.75	80.51	-198.70
1.72000	-3668.44	262.96	-35.01	-3784.43	268.71	-51.63	-3543.15	466.61	18.16	-3647.05	463.84	44.09	-3249.84	-35.66	-29.92	-3345.02	-20.16	-18.77	-1796.71	69.09	209.48	-1782.37	61.08	258.17	-4057.49	250.06	1326.41	0.00	0.00	0.00	-3906.10	187.83	1622.46	-3870.64	292.27	1616.86	-776.22	54.47	1794.90	-4432.06	377.48	1747.12	-271.16	1199.80	74.20	311.45	1127.75	81.03	-202.17
1.73000	-3668.44	262.96	-35.01	-3784.43	268.71	-51.63	-3533.55	472.52	20.01	-3639.73	469.36	44.47	-3249.84	-35.66	-29.92	-3345.02	-20.16	-18.77	-1796.71	69.09	209.48	-1782.37	61.08	258.17	-4082.59	251.61	1325.53	0.00	0.00	0.00	-3919.36	186.87	1620.94	-3879.59	293.73	1614.25	-776.22	54.47	1794.90	-4434.00	377.44	1748.31	-273.42	1200.35	73.81	308.53	1127.86	80.30	-203.00
1.74000	-3668.44	262.96	-35.01	-3784.43	268.71	-51.63	-3524.07	478.36	21.85	-3632.51	474.83	44.80	-3249.84	-35.66	-29.92	-3345.02	-20.16	-18.77	-1796.71	69.09	209.48	-1782.37	61.08	258.17	-3997.63	251.79	1325.84	0.00	0.00	0.00	-3892.81	189.04	1619.03	-3826.32	295.51	1609.24	-776.22	54.47	1794.90	-4435.82	377.38	1749.49	-276.39	1199.60	73.12	309.59	1128.85	80.33	-203.62
1.75000	-3668.44	262.96	-35.01	-3784.43	268.71	-51.63	-3514.69	484.14	23.68	-3625.39	480.24	45.09	-3249.84	-35.66	-29.92	-3345.02	-20.16	-18.77	-1796.71	69.09	209.48	-1782.37	61.08	258.17	-4004.17	251.16	1323.69	0.00	0.00	0.00	-3856.74	187.10	1615.34	-3820.33	295.37	1606.32	-776.22	54.47	1794.90	-4437.53	377.32	1750.66	-272.60	1199.74	74.02	308.31	1129.57	80.03	-203.92
1.76000	-3668.44	262.96	-35.01	-3784.43	268.71	-51.63	-3505.43	489.86	25.50	-3618.38	485.59	45.33	-3249.84	-35.66	-29.92	-3345.02	-20.16	-18.77	-1796.71	69.09	209.48	-1782.37	61.08	258.17	-4017.09	253.45	1323.75	0.00	0.00	0.00	-3869.68	189.26	1612.92	-3788.41	296.65	1604.53	-776.22	54.47	1794.90	-4439.13	377.25	1751.84	-273.72	1202.05	73.16	310.09	1128.35	80.74	-199.16
1.77000	-3668.44	262.96	-35.01	-3784.43	268.71	-51.63	-3496.27	495.51	27.30	-3611.47	490.89	45.52	-3249.84	-35.66	-29.92	-3345.02	-20.16	-18.77	-1796.71	69.09	209.48	-1782.37	61.08	258.17	-4010.69	252.07	1324.28	0.00	0.00	0.00	-3858.64	190.14	1609.65	-3751.88	294.59	1603.09	-776.22	54.47	1794.90	-4440.62	377.17	1753.00	-277.03	1199.71	73.06	310.54	1128.43	80.86	-199.92
1.78000	-3668.44	262.96	-35.01	-3784.43	268.71	-51.63	-3487.22	501.10	29.09	-3604.67	496.13	45.68	-3249.84	-35.66	-29.92	-3345.02	-20.16	-18.77	-1796.71	69.09	209.48	-1782.37	61.08	258.17	-3988.38	253.12	1323.49	0.00	0.00	0.00	-3828.49	191.49	1608.21	-3771.30	297.55	1601.68	-776.22	54.47	1794.90	-4441.99	377.08	1754.16	-275.15	1198.33	74.10	313.00	1127.94	81.38	-198.90
1.79000	-3668.44	262.96	-35.01	-3784.43	268.71	-51.63	-3478.28	506.63	30.86	-3597.97	501.31	45.79	-3249.84	-35.66	-29.92	-3345.02	-20.16	-18.77	-1796.71	69.09	209.48	-1782.37	61.08	258.17	-3989.55	254.23	1322.59	0.00	0.00	0.00	-3831.92	188.88	1605.62	-3755.41	298.38	1599.33	-776.22	54.47	1794.90	-4443.26	376.99	1755.31	-275.26	1200.43	73.28	311.05	1128.56	80.68	-195.72
1.80000	-3668.44	262.96	-35.01	-3784.43	268.71	-51.63	-3469.44	512.10	32.62	-3591.36	506.44	45.85	-3249.84	-35.66	-29.92	-3345.02	-20.16	-18.77	-1796.71	69.09	209.48	-1782.37	61.08	258.17	-3962.20	252.31	1324.12	0.00	0.00	0.00	-3829.13	190.36	1603.87	-3741.82	299.11	1597.36	-776.22	54.47	1794.90	-4444.42	376.89	1756.46	-276.72	1200.47	72.96	310.18	1129.49	80.42	-200.54
1.81000	-3668.44	262.96	-35.01	-3784.43	268.71	-51.63	-3460.71	517.51	34.37	-3584.86	511.52	45.87	-3249.84	-35.66	-29.92	-3345.02	-20.16	-18.77	-1796.71	69.09	209.48	-1782.37	61.08	258.17	-3923.28	254.60	1323.83	0.00	0.00	0.00	-3842.48	189.26	1603.11	-3730.36	299.75	1595.73	-776.22	54.47	1794.90	-4445.46	376.78	1757.61	-276.92	1200.73	72.73	312.22	1129.14	81.03	-201.12
1.82000	-3668.44	262.96	-35.01	-3784.43	268.71	-51.63	-3452.08	522.86	36.11	-3578.46	516.54	45.85	-3249.84	-35.66	-29.92	-3345.02	-20.16	-18.77	-1796.71	69.09	209.48	-1782.37	61.08	258.17	-3914.62	255.02	1325.05	0.00	0.00	0.00	-3805.52	192.13	1600.13	-3720.86	300.30	1594.43	-776.22	54.47	1794.90	-4446.40	376.66	1758.75	-273.26	1199.18	74.12	311.34	1128.81	80.80	-202.97
1.83000	-3668.44	262.96	-35.01	-3784.43	268.71	-51.63	-3443.56	528.14	37.83	-3572.16	521.51	45.79	-3249.84	-35.66	-29.92	-3345.02	-20.16	-18.77	-1796.71	69.09	209.48	-1782.37	61.08	258.17	-3936.58	255.61	1325.87	0.00	0.00	0.00	-3826.03	192.41	1601.46	-3713.15	300.77	1593.41	-776.22	54.47	1794.90	-4447.23	376.54	1759.88	-276.41	1200.53	73.19	311.95	1128.33	81.16	-205.09
1.84000	-3668.44	262.96	-35.01	-3784.43	268.71	-51.63	-3435.15	533.37	39.54	-3565.96	526.42	45.68	-3249.84	-35.66	-29.92	-3345.02	-20.16	-18.77	-1796.71	69.09	209.48	-1782.37	61.08	258.17	-3914.59	254.78	1324.24	0.00	0.00	0.00	-3809.83	190.78	1599.10	-3707.04	301.16	1592.65	-776.22	54.47	1794.90	-4447.95	376.41	1761.01	-273.60	1198.49	74.17	312.40	1129.41	80.68	-201.18
1.85000	-3668.44	262.96	-35.01	-3784.43	268.71	-51.63	-3426.83	538.53	41.23	-3559.85	531.28	45.54	-3249.84	-35.66	-29.92	-3345.02	-20.16	-18.77	-1796.71	69.09	209.48	-1782.37	61.08	258.17	-3888.02	255.96	1325.52	0.00	0.00	0.00	-3816.82	190.33	1598.70	-3702.38	301.47	1592.14	-776.22	54.47	1794.90	-4448.56	376.28	1762.13	-274.66	1200.05	73.58	311.32	1128.82	80.69	-201.04
1.86000	-3668.44	262.96	-35.01	-3784.43	268.71	-51.63	-3418.62	543.63	42.92	-3553.84	536.09	45.35	-3249.84	-35.66	-29.92	-3345.02	-20.16	-18.77	-1796.71	69.09	209.48	-1782.37	61.08	258.17	-3914.05	256.77	1324.85	0.00	0.00	0.00	-3811.80	193.30	1597.53	-3698.99	301.71	1591.82	-776.22	54.47	1794.90	-4449.06	376.13	1763.25	-274.72	1200.24	73.46	309.68	1129.00	80.41	-205.62
1.87000	-3668.44	262.96	-35.01	-3784.43	268.71	-51.63	-3410.50	548.68	44.59	-3547.92	540.84	45.12	-3249.84	-35.66	-29.92	-3345.02	-20.16	-18.77	-1796.71	69.09	209.48	-1782.37	61.08	258.17	-3942.68	256.58	1325.05	0.00	0.00	0.00	-3812.06	191.04	1598.05	-3696.69	301.88	1591.69	-776.22	54.47	1794.90	-4449.46	375.98	1764.36	-273.85	1199.51	73.94	310.49	1128.54	80.63	-203.55
1.88000	-3668.44	262.96	-35.01	-3784.43	268.71	-51.63	-3402.49	553.66	46.24	-3542.10	545.53	44.86	-3249.84	-35.66	-29.92	-3345.02	-20.16	-18.77	-1796.71	69.09	209.48	-1782.37	61.08	258.17	-3942.52	258.78	1326.83	0.00	0.00	0.00	-3818.65	192.63	1598.91	-3695.31	301.99	1591.71	-776.22	54.47	1794.90	-4449.75	375.82	1765.47	-274.64	1199.48	73.94	312.27	1128.70	81.09	-199.61
1.89000	-3668.44	262.96	-35.01	-3784.43	268.71	-51.63	-3394.58	558.58	47.89	-3536.37	550.18	44.55	-3249.84	-35.66	-29.92	-3345.02	-20.16	-18.77	-1796.71	69.09	209.48	-1782.37	61.08	258.17	-3916.38	258.47	1325.58	0.00	0.00	0.00	-3778.35	192.32	1598.48	-3694.68	302.04	1591.86	-776.22	54.47	1794.90	-4449.94	375.66	1766.57	-277.44	1201.15	72.91	312.53	1129.04	80.82	-199.49
1.90000	-3668.44	262.96	-35.01	-3784.43	268.71	-51.63	-3386.77	563.45	49.52	-3530.74	554.77	44.20	-3249.84	-35.66	-29.92	-3345.02	-20.16	-18.77	-1796.71	69.09	209.48	-1782.37	61.08	258.17	-3881.79	258.60	1325.82	0.00	0.00	0.00	-3730.32	192.15	1597.08	-3694.63	302.02	1592.10	-776.22	54.47	1794.90	-4450.01	375.48	1767.66	-274.87	1199.76	73.43	310.30	1127.93	80.67	-202.56
1.91000	-3668.44	262.96	-35.01	-3784.43	268.71	-51.63	-3379.05	568.25	51.14	-3525.20	559.31	43.81	-3249.84	-35.66	-29.92	-3345.02	-20.16	-18.77	-1796.71	69.09	209.48	-1782.37	61.08	258.17	-3902.25	260.70	1327.36	0.00	0.00	0.00	-3748.34	192.34	1599.98	-3694.98	301.96	1592.41	-776.22	54.47	1794.90	-4449.99	375.31	1768.76	-274.79	1199.15	73.58	310.80	1128.42	80.65	-201.99
1.92000	-3668.44	262.96	-35.01	-3784.43	268.71	-51.63	-3371.43	573.00	52.74	-3519.75	563.79	43.39	-3249.84	-35.66	-29.92	-3345.02	-20.16	-18.77	-1796.71	69.09	209.48	-1782.37	61.08	258.17	-3878.34	261.88	1327.83	0.00	0.00	0.00	-3743.26	191.71	1600.24	-3695.56	301.84	1592.76	-776.22	54.47	1794.90	-4449.85	375.12	1769.84	-273.35	1199.35	73.96	310.73	1128.02	80.71	-203.42
1.93000	-3668.44	262.96	-35.01	-3784.43	268.71	-51.63	-3363.91	577.69	54.34	-3514.38	568.22	42.93	-3249.84	-35.66	-29.92	-3345.02	-20.16	-18.77	-1796.71	69.09	209.48	-1782.37	61.08	258.17	-3871.69	260.69	1328.87	0.00	0.00	0.00	-3737.34	192.02	1599.76	-3696.19	301.68	1593.13	-776.22	54.47	1794.90	-4449.62	374.93	1770.92	-270.43	1199.25	74.84	311.56	1127.50	81.25	-201.08
1.94000	-3668.44	262.96	-35.01	-3784.43	268.71	-51.63	-3356.48	582.32	55.92	-3509.11	572.60	42.42	-3249.84	-35.66	-29.92	-3345.02	-20.16	-18.77	-1796.71	69.09	209.48	-1782.37	61.08	258.17	-3888.93	261.41	1329.52	0.00	0.00	0.00	-3748.22	191.27	1601.51	-3696.71	301.47	1593.48	-776.22	54.47	1794.90	-4449.27	374.73	1772.00	-275.53	1200.34	73.61	313.08	1128.03	81.22	-199.97
1.95000	-3668.44	262.96	-35.01	-3784.43	268.71	-51.63	-3349.15	586.89	57.49	-3503.93	576.93	41.88	-3249.84	-35.66	-29.92	-3345.02	-20.16	-18.77	-1796.71	69.09	209.48	-1782.37	61.08	258.17	-3893.16	261.49	1328.57	0.00	0.00	0.00	-3723.46	191.47	1600.22	-3696.94	301.23	1593.79	-776.22	54.47	1794.90	-4448.83	374.52	1773.07	-273.04	1199.33	74.19	310.09	1129.62	80.17	-205.06
1.96000	-3668.44	262.96	-35.01	-3784.43	268.71	-51.63	-3341.91	591.40	59.05	-3498.83	581.21	41.31	-3249.84	-35.66	-29.92	-3345.02	-20.16	-18.77	-1796.71	69.09	209.48	-1782.37	61.08	258.17	-3896.31	262.04	1329.26	0.00	0.00	0.00	-3720.26	191.73	1600.66	-3696.71	300.94	1594.04	-776.22	54.47	1794.90	-4448.28	374.31	1774.13	-274.01	1199.38	73.73	311.03	1129.13	80.72	-203.43
1.97000	-3668.44	262.96	-35.01	-3784.43	268.71	-51.63	-3334.77	595.86	60.59	-3493.82	585.43	40.70	-3249.84	-35.66	-29.92	-3345.02	-20.16	-18.77	-1796.71	69.09	209.48	-1782.37	61.08	258.17	-3879.51	262.10	1329.18	0.00	0.00	0.00	-3714.81	191.49	1600.74	-3695.88	300.63	1594.18	-776.22	54.47	1794.90	-4447.62	374.09	1775.19	-276.13	1200.57	73.12	310.05	1130.12	80.28	-200.24
1.98000	-3668.44	262.96	-35.01	-3784.43	268.71	-51.63	-3327.72	600.25	62.12	-3488.90	589.61	40.05	-3249.84	-35.66	-29.92	-3345.02	-20.16	-18.77	-1796.71	69.09	209.48	-1782.37	61.08	258.17	-3863.43	261.59	1331.08	0.00	0.00	0.00	-3719.46	192.33	1602.50	-3727.30	299.42	1595.44	-776.22	54.47	1794.90	-4446.87	373.86	1776.24	-274.62	1200.28	73.44	309.67	1128.40	80.63	-202.06
1.99000	-3668.44	262.96	-35.01	-3784.43	268.71	-51.63	-3320.76	604.59	63.64	-3484.06	593.73	39.36	-3249.84	-35.66	-29.92	-3345.02	-20.16	-18.77	-1796.71	69.09	209.48	-1782.37	61.08	258.17	-3813.65	262.54	1331.15	0.00	0.00	0.00	-3689.07	190.77	1601.92	-3705.41	300.09	1595.27	-776.22	54.47	1794.90	-4446.01	373.63	1777.29	-272.01	1197.29	75.01	310.46	1128.66	80.55	-200.42
2.00000	-3668.44	262.96	-35.01	-3784.43	268.71	-51.63	-3313.89	608.88	65.15	-3479.31	597.80	38.64	-3249.84	-35.66	-29.92	-3345.02	-20.16	-18.77	-1796.71	69.09	209.48	-1782.37	61.08	258.17	-3790.65	262.35	1330.95	0.00	0.00	0.00	-3699.74	189.99	1602.61	-3692.53	299.31	1595.53	-776.22	54.47	1794.90	-4445.05	373.39	1778.33	-274.22	1198.51	74.23	309.12	1128.97	80.31	-202.97
2.01000	-3668.44	262.96	-35.01	-3784.43	268.71	-51.63	-3307.12	613.10	66.64	-3474.64	601.82	37.88	-3249.84	-35.66	-29.92	-3345.02	-20.16	-18.77	-1796.71	69.09	209.48	-1782.37	61.08	258.17	-3816.62	261.95	1328.64	0.00	0.00	0.00	-3673.12	191.70	1600.56	-3710.79	300.33	1594.89	-776.22	54.47	1794.90	-4443.99	373.14	1779.37	-275.03	1198.85	74.00	309.14	1129.71	79.98	-198.49
2.02000	-3668.44	262.96	-35.01	-3784.43	268.71	-51.63	-3300.43	617.27	68.13	-3470.05	605.78	37.09	-3249.84	-35.66	-29.92	-3345.02	-20.16	-18.77	-1796.71	69.09	209.48	-1782.37	61.08	258.17	-3832.59	261.24	1330.59	0.00	0.00	0.00	-3677.56	190.47	1601.67	-3700.69	299.04	1594.87	-776.22	54.47	1794.90	-4442.83	372.89	1780.40	-275.76	1200.21	73.42	310.39	1128.23	80.53	-196.81
2.03000	-3668.44	262.96	-35.01	-3784.43	268.71	-51.63	-3293.83	621.38	69.60	-3465.55	609.70	36.27	-3249.84	-35.66	-29.92	-3345.02	-20.16	-18.77	-1796.71	69.09	209.48	-1782.37	61.08	258.17	-3845.18	260.83	1330.05	0.00	0.00	0.00	-3709.58	191.54	1602.16	-3689.20	299.03	1594.43	-776.22	54.47	1794.90	-4441.56	372.63	1781.43	-273.86	1199.82	73.59	311.24	1129.62	80.25	-197.80
2.04000	-3668.44	262.96	-35.01	-3784.43	268.71	-51.63	-3287.32	625.44	71.06	-3461.12	613.57	35.41	-3249.84	-35.66	-29.92	-3345.02	-20.16	-18.77	-1796.71	69.09	209.48	-1782.37	61.08	258.17	-3831.46	260.62	1328.90	0.00	0.00	0.00	-3688.93	191.42	1599.39	-3674.34	299.60	1593.31	-776.22	54.47	1794.90	-4440.20	372.37	1782.45	-271.34	1198.18	74.63	309.38	1129.09	80.20	-198.02
2.05000	-3668.44	262.96	-35.01	-3784.43	268.71	-51.63	-3280.90	629.44	72.51	-3456.78	617.38	34.52	-3249.84	-35.66	-29.92	-3345.02	-20.16	-18.77	-1796.71	69.09	209.48	-1782.37	61.08	258.17	-3830.20	258.77	1330.36	0.00	0.00	0.00	-3671.62	189.23	1599.30	-3626.73	297.74	1592.49	-776.22	54.47	1794.90	-4438.74	372.10	1783.47	-272.14	1200.30	74.07	311.36	1127.29	81.20	-203.44
2.06000	-3668.44	262.96	-35.01	-3784.43	268.71	-51.63	-3274.56	633.39	73.94	-3452.51	621.15	33.59	-3249.84	-35.66	-29.92	-3345.02	-20.16	-18.77	-1796.71	69.09	209.48	-1782.37	61.08	258.17	-3808.51	258.36	1329.48	0.00	0.00	0.00	-3613.25	189.51	1596.87	-3580.32	297.61	1591.14	-776.22	54.47	1794.90	-4437.17	371.82	1784.48	-274.72	1199.92	73.62	310.60	1128.43	80.58	-202.60
2.07000	-3668.44	262.96	-35.01	-3784.43	268.71	-51.63	-3268.31	637.28	75.37	-3448.33	624.87	32.63	-3249.84	-35.66	-29.92	-3345.02	-20.16	-18.77	-1796.71	69.09	209.48	-1782.37	61.08	258.17	-3802.54	258.12	1329.05	0.00	0.00	0.00	-3614.48	188.53	1597.59	-3551.96	299.21	1590.01	-776.22	54.47	1794.90	-4435.51	371.53	1785.48	-273.53	1199.72	74.03	310.40	1128.95	80.21	-203.81
2.08000	-3668.44	262.96	-35.01	-3784.43	268.71	-51.63	-3262.14	641.11	76.78	-3444.22	628.54	31.64	-3249.84	-35.66	-29.92	-3345.02	-20.16	-18.77	-1796.71	69.09	209.48	-1782.37	61.08	258.17	-3791.71	256.46	1329.18	0.00	0.00	0.00	-3605.59	186.26	1597.38	-3542.93	300.76	1589.35	-776.22	54.47	1794.90	-4433.75	371.24	1786.48	-274.46	1200.80	73.48	312.32	1127.95	81.20	-202.87
2.09000	-3668.44	262.96	-35.01	-3784.43	268.71	-51.63	-3256.06	644.89	78.18	-3440.19	632.15	30.62	-3249.84	-35.66	-29.92	-3345.02	-20.16	-18.77	-1796.71	69.09	209.48	-1782.37	61.08	258.17	-3794.91	256.04	1329.25	0.00	0.00	0.00	-3635.36	186.04	1597.87	-3554.51	300.50	1589.42	-776.22	54.47	1794.90	-4431.89	370.95	1787.48	-275.35	1201.71	73.05	311.81	1128.49	81.16	-203.24
2.10000	-3668.44	262.96	-35.01	-3784.43	268.71	-51.63	-3250.06	648.62	79.57	-3436.23	635.72	29.57	-3249.84	-35.66	-29.92	-3345.02	-20.16	-18.77	-1796.71	69.09	209.48	-1782.37	61.08	258.17	-3800.71	255.59	1328.42	0.00	0.00	0.00	-3652.76	185.93	1597.84	-3587.94	296.65	1590.45	-776.22	54.47	1794.90	-4429.93	370.64	1788.47	-276.24	1199.98	73.19	310.95	1128.62	80.84	-200.65
2.11000	-3668.44	262.96	-35.01	-3784.43	268.71	-51.63	-3244.15	652.29	80.95	-3432.35	639.24	28.48	-3249.84	-35.66	-29.92	-3345.02	-20.16	-18.77	-1796.71	69.09	209.48	-1782.37	61.08	258.17	-3783.43	254.26	1328.22	0.00	0.00	0.00	-3624.33	183.62	1597.07	-3610.32	293.53	1591.26	-776.22	54.47	1794.90	-4427.88	370.33	1789.45	-276.39	1199.44	73.27	308.97	1128.37	80.42	-203.59
2.12000	-3668.44	262.96	-35.01	-3784.43	268.71	-51.63	-3238.32	655.90	82.31	-3428.54	642.71	27.36	-3249.84	-35.66	-29.92	-3345.02	-20.16	-18.77	-1796.71	69.09	209.48	-1782.37	61.08	258.17	-3794.34	254.12	1327.92	0.00	0.00	0.00	-3615.28	183.21	1596.89	-3608.11	292.35	1591.16	-776.22	54.47	1794.90	-4425.72	370.02	1790.43	-275.24	1198.69	73.91	310.30	1128.59	80.61	-198.77
2.13000	-3668.44	262.96	-35.01	-3784.43	268.71	-51.63	-3232.57	659.46	83.67	-3424.81	646.13	26.22	-3249.84	-35.66	-29.92	-3345.02	-20.16	-18.77	-1796.71	69.09	209.48	-1782.37	61.08	258.17	-3768.50	251.13	1328.39	0.00	0.00	0.00	-3587.76	180.71	1595.91	-3606.12	291.01	1591.16	-776.22	54.47	1794.90	-4423.48	369.70	1791.40	-276.97	1200.47	72.86	311.96	1128.23	81.00	-199.02
2.14000	-3668.44	262.96	-35.01	-3784.43	268.71	-51.63	-3226.89	662.97	85.01	-3421.15	649.51	25.04	-3249.84	-35.66	-29.92	-3345.02	-20.16	-18.77	-1796.71	69.09	209.48	-1782.37	61.08	258.17	-3763.16	249.98	1325.55	0.00	0.00	0.00	-3604.24	179.52	1596.81	-3604.33	289.53	1591.27	-776.22	54.47	1794.90	-4421.13	369.37	1792.37	-272.40	1198.40	74.33	309.62	1129.94	79.99	-203.77
2.15000	-3668.44	262.96	-35.01	-3784.43	268.71	-51.63	-3221.30	666.42	86.34	-3417.56	652.83	23.83	-3249.84	-35.66	-29.92	-3345.02	-20.16	-18.77	-1796.71	69.09	209.48	-1782.37	61.08	258.17	-3812.60	248.68	1326.17	0.00	0.00	0.00	-3616.55	178.65	1596.98	-3602.73	287.90	1591.47	-776.22	54.47	1794.90	-4418.69	369.04	1793.33	-272.63	1198.07	74.44	308.58	1130.59	79.75	-199.58
2.16000	-3668.44	262.96	-35.01	-3784.43	268.71	-51.63	-3215.79	669.82	87.67	-3414.04	656.11	22.60	-3249.84	-35.66	-29.92	-3345.02	-20.16	-18.77	-1796.71	69.09	209.48	-1782.37	61.08	258.17	-3776.87	248.23	1325.82	0.00	0.00	0.00	-3582.69	177.52	1594.61	-3601.30	286.13	1591.78	-776.22	54.47	1794.90	-4416.15	368.70	1794.29	-270.21	1197.91	74.95	311.27	1129.07	80.67	-201.66
2.17000	-3668.44	262.96	-35.01	-3784.43	268.71	-51.63	-3210.36	673.17	88.97	-3410.59	659.34	21.33	-3249.84	-35.66	-29.92	-3345.02	-20.16	-18.77	-1796.71	69.09	209.48	-1782.37	61.08	258.17	-3763.26	246.97	1326.54	0.00	0.00	0.00	-3569.82	175.65	1594.30	-3600.02	284.22	1592.17	-776.22	54.47	1794.90	-4413.52	368.35	1795.24	-274.21	1200.58	73.51	310.56	1129.48	80.27	-202.20
2.18000	-3668.44	262.96	-35.01	-3784.43	268.71	-51.63	-3205.00	676.47	90.27	-3407.21	662.52	20.04	-3249.84	-35.66	-29.92	-3345.02	-20.16	-18.77	-1796.71	69.09	209.48	-1782.37	61.08	258.17	-3743.91	245.79	1326.36	0.00	0.00	0.00	-3571.97	174.15	1593.59	-3598.86	282.19	1592.64	-776.22	54.47	1794.90	-4410.80	368.00	1796.19	-275.04	1199.78	73.59	311.52	1128.19	80.83	-202.12
2.19000	-3668.44	262.96	-35.01	-3784.43	268.71	-51.63	-3199.72	679.71	91.56	-3403.90	665.65	18.72	-3249.84	-35.66	-29.92	-3345.02	-20.16	-18.77	-1796.71	69.09	209.48	-1782.37	61.08	258.17	-3719.63	242.76	1325.77	0.00	0.00	0.00	-3586.11	171.85	1595.44	-3597.82	280.04	1593.20	-776.22	54.47	1794.90	-4407.97	367.65	1797.13	-274.81	1199.36	73.95	312.03	1127.04	81.58	-199.61
2.20000	-3668.44	262.96	-35.01	-3784.43	268.71	-51.63	-3194.52	682.90	92.84	-3400.65	668.74	17.37	-3249.84	-35.66	-29.92	-3345.02	-20.16	-18.77	-1796.71	69.09	209.48	-1782.37	61.08	258.17	-3725.05	242.54	1326.01	0.00	0.00	0.00	-3574.51	168.65	1593.62	-3596.88	277.77	1593.84	-776.22	54.47	1794.90	-4405.06	367.28	1798.06	-275.45	1199.71	73.43	311.69	1127.89	81.16	-200.87
2.21000	-3668.44	262.96	-35.01	-3784.43	268.71	-51.63	-3189.39	686.03	94.10	-3397.47	671.78	15.99	-3249.84	-35.66	-29.92	-3345.02	-20.16	-18.77	-1796.71	69.09	209.48	-1782.37	61.08	258.17	-3707.95	240.22	1325.69	0.00	0.00	0.00	-3557.68	168.46	1592.66	-3596.01	275.38	1594.55	-776.22	54.47	1794.90	-4402.05	366.92	1798.99	-271.64	1198.27	74.51	312.84	1128.06	81.12	-201.52
2.22000	-3668.44	262.96	-35.01	-3784.43	268.71	-51.63	-3184.33	689.12	95.36	-3394.36	674.77	14.59	-3249.84	-35.66	-29.92	-3345.02	-20.16	-18.77	-1796.71	69.09	209.48	-1782.37	61.08	258.17	-3710.63	238.54	1324.90	0.00	0.00	0.00	-3558.20	164.41	1591.88	-3595.21	272.89	1595.33	-776.22	54.47	1794.90	-4398.95	366.54	1799.92	-270.77	1198.85	74.76	312.27	1128.33	81.10	-200.33
2.23000	-3668.44	262.96	-35.01	-3784.43	268.71	-51.63	-3179.35	692.15	96.60	-3391.31	677.71	13.16	-3249.84	-35.66	-29.92	-3345.02	-20.16	-18.77	-1796.71	69.09	209.48	-1782.37	61.08	258.17	-3672.53	237.09	1323.36	0.00	0.00	0.00	-3553.10	163.21	1591.51	-3594.44	270.30	1596.18	-776.22	54.47	1794.90	-4395.76	366.16	1800.84	-272.35	1199.75	74.18	313.78	1128.38	81.30	-201.05
2.24000	-3668.44	262.96	-35.01	-3784.43	268.71	-51.63	-3174.45	695.13	97.83	-3388.33	680.61	11.70	-3249.84	-35.66	-29.92	-3345.02	-20.16	-18.77	-1796.71	69.09	209.48	-1782.37	61.08	258.17	-3671.86	232.08	1323.22	0.00	0.00	0.00	-3549.02	160.15	1591.51	-3593.70	267.61	1597.10	-776.22	54.47	1794.90	-4392.47	365.78	1801.75	-271.94	1198.78	74.47	312.21	1128.64	80.98	-202.39
2.25000	-3668.44	262.96	-35.01	-3784.43	268.71	-51.63	-3169.61	698.06	99.06	-3385.41	683.46	10.22	-3249.84	-35.66	-29.92	-3345.02	-20.16	-18.77	-1796.71	69.09	209.48	-1782.37	61.08	258.17	-3674.57	230.46	1324.42	0.00	0.00	0.00	-3537.73	158.75	1591.39	-3592.97	264.83	1598.07	-776.22	54.47	1794.90	-4389.09	365.39	1802.66	-273.65	1199.24	73.88	311.53	1128.14	80.84	-203.39
2.26000	-3668.44	262.96	-35.01	-3784.43	268.71	-51.63	-3164.85	700.94	100.27	-3382.55	686.27	8.72	-3249.84	-35.66	-29.92	-3345.02	-20.16	-18.77	-1796.71	69.09	209.48	-1782.37	61.08	258.17	-3682.91	227.63	1322.92	0.00	0.00	0.00	-3514.49	156.89	1589.26	-3592.22	261.96	1599.09	-776.22	54.47	1794.90	-4385.62	364.99	1803.56	-276.40	1201.24	72.96	310.62	1128.62	80.37	-201.73
2.27000	-3668.44	262.96	-35.01	-3784.43	268.71	-51.63	-3160.16	703.77	101.47	-3379.76	689.03	7.18	-3249.84	-35.66	-29.92	-3345.02	-20.16	-18.77	-1796.71	69.09	209.48	-1782.37	61.08	258.17	-3665.08	225.95	1321.48	0.00	0.00	0.00	-3492.33	154.05	1588.15	-3591.45	259.02	1600.16	-776.22	54.47	1794.90	-4382.06	364.59	1804.46	-277.01	1199.59	73.29	311.32	1128.24	81.00	-202.29
2.28000	-3668.44	262.96	-35.01	-3784.43	268.71	-51.63	-3155.53	706.55	102.66	-3377.02	691.74	5.63	-3249.84	-35.66	-29.92	-3345.02	-20.16	-18.77	-1796.71	69.09	209.48	-1782.37	61.08	258.17	-3657.30	221.70	1321.90	0.00	0.00	0.00	-3528.56	152.44	1590.10	-3590.62	256.00	1601.29	-776.22	54.47	1794.90	-4378.41	364.18	1805.35	-274.09	1200.08	73.92	313.02	1128.57	81.16	-203.31
2.29000	-3668.44	262.96	-35.01	-3784.43	268.71	-51.63	-3150.98	709.27	103.84	-3374.35	694.41	4.05	-3249.84	-35.66	-29.92	-3345.02	-20.16	-18.77	-1796.71	69.09	209.48	-1782.37	61.08	258.17	-3676.17	220.08	1321.05	0.00	0.00	0.00	-3509.64	148.12	1589.67	-3589.73	252.90	1602.45	-776.22	54.47	1794.90	-4374.67	363.77	1806.24	-271.92	1199.09	74.35	312.52	1127.91	81.35	-203.09
2.30000	-3668.44	262.96	-35.01	-3784.43	268.71	-51.63	-3146.49	711.95	105.01	-3371.73	697.03	2.44	-3249.84	-35.66	-29.92	-3345.02	-20.16	-18.77	-1796.71	69.09	209.48	-1782.37	61.08	258.17	-3670.79	218.95	1320.46	0.00	0.00	0.00	-3490.95	147.14	1588.47	-3588.76	249.75	1603.65	-776.22	54.47	1794.90	-4370.84	363.35	1807.12	-276.49	1200.92	72.89	312.21	1128.84	81.02	-198.90
2.31000	-3668.44	262.96	-35.01	-3784.43	268.71	-51.63	-3142.07	714.58	106.17	-3369.17	699.61	0.82	-3249.84	-35.66	-29.92	-3345.02	-20.16	-18.77	-1796.71	69.09	209.48	-1782.37	61.08	258.17	-3650.74	214.67	1321.13	0.00	0.00	0.00	-3483.06	143.42	1588.51	-3587.69	246.53	1604.89	-776.22	54.47	1794.90	-4366.92	362.93	1807.99	-274.38	1200.10	73.49	311.59	1129.03	80.78	-197.59
2.32000	-3668.44	262.96	-35.01	-3784.43	268.71	-51.63	-3137.72	717.16	107.32	-3366.67	702.14	-0.83	-3249.84	-35.66	-29.92	-3345.02	-20.16	-18.77	-1796.71	69.09	209.48	-1782.37	61.08	258.17	-3648.23	212.07	1320.80	0.00	0.00	0.00	-3498.05	141.89	1588.59	-3586.50	243.26	1606.16	-776.22	54.47	1794.90	-4362.91	362.50	1808.86	-275.11	1197.96	73.73	310.20	1130.07	80.15	-200.38
2.33000	-3668.44	262.96	-35.01	-3784.43	268.71	-51.63	-3133.44	719.68	108.45	-3364.22	704.63	-2.51	-3249.84	-35.66	-29.92	-3345.02	-20.16	-18.77	-1796.71	69.09	209.48	-1782.37	61.08	258.17	-3626.58	207.08	1320.79	0.00	0.00	0.00	-3464.21	138.00	1587.99	-3585.17	239.94	1607.45	-776.22	54.47	1794.90	-4358.81	362.07	1809.73	-274.99	1197.35	74.07	310.51	1129.14	80.29	-199.08
2.34000	-3668.44	262.96	-35.01	-3784.43	268.71	-51.63	-3129.22	722.16	109.58	-3361.83	707.08	-4.20	-3249.84	-35.66	-29.92	-3345.02	-20.16	-18.77	-1796.71	69.09	209.48	-1782.37	61.08	258.17	-3621.87	203.80	1320.05	0.00	0.00	0.00	-3471.21	135.56	1587.58	-3583.68	236.57	1608.77	-776.22	54.47	1794.90	-4354.63	361.63	1810.59	-275.25	1198.52	73.90	311.06	1128.70	80.65	-204.47
2.35000	-3668.44	262.96	-35.01	-3784.43	268.71	-51.63	-3125.06	724.59	110.70	-3359.50	709.47	-5.92	-3249.84	-35.66	-29.92	-3345.02	-20.16	-18.77	-1796.71	69.09	209.48	-1782.37	61.08	258.17	-3621.50	202.01	1320.23	0.00	0.00	0.00	-3463.09	132.72	1587.42	-3582.03	233.17	1610.10	-776.22	54.47	1794.90	-4350.35	361.19	1811.44	-275.32	1198.73	73.86	310.14	1128.78	80.33	-202.68
2.36000	-3668.44	262.96	-35.01	-3784.43	268.71	-51.63	-3120.97	726.97	111.81	-3357.22	711.83	-7.65	-3249.84	-35.66	-29.92	-3345.02	-20.16	-18.77	-1796.71	69.09	209.48	-1782.37	61.08	258.17	-3607.86	197.37	1319.98	0.00	0.00	0.00	-3452.44	129.68	1587.74	-3580.18	229.73	1611.45	-776.22	54.47	1794.90	-4345.99	360.74	1812.29	-275.80	1199.05	73.81	310.42	1129.05	80.25	-203.42
2.37000	-3668.44	262.96	-35.01	-3784.43	268.71	-51.63	-3116.94	729.30	112.91	-3354.99	714.14	-9.41	-3249.84	-35.66	-29.92	-3345.02	-20.16	-18.77	-1796.71	69.09	209.48	-1782.37	61.08	258.17	-3618.79	194.11	1320.81	0.00	0.00	0.00	-3456.99	126.18	1588.21	-3578.12	226.27	1612.81	-776.22	54.47	1794.90	-4341.54	360.28	1813.13	-276.66	1198.81	73.39	311.70	1129.33	80.52	-203.87
2.38000	-3668.44	262.96	-35.01	-3784.43	268.71	-51.63	-3112.98	731.59	113.99	-3352.81	716.40	-11.19	-3249.84	-35.66	-29.92	-3345.02	-20.16	-18.77	-1796.71	69.09	209.48	-1782.37	61.08	258.17	-3631.51	191.37	1321.12	0.00	0.00	0.00	-3465.60	122.39	1588.43	-3575.84	222.78	1614.18	-776.22	54.47	1794.90	-4337.01	359.82	1813.97	-278.19	1200.46	72.55	308.56	1128.96	79.92	-203.86
2.39000	-3668.44	262.96	-35.01	-3784.43	268.71	-51.63	-3109.07	733.82	115.07	-3350.69	718.63	-12.99	-3249.84	-35.66	-29.92	-3345.02	-20.16	-18.77	-1796.71	69.09	209.48	-1782.37	61.08	258.17	-3629.75	187.82	1321.19	0.00	0.00	0.00	-3440.80	119.04	1588.94	-3573.31	219.28	1615.55	-776.22	54.47	1794.90	-4332.38	359.36	1814.80	-277.42	1200.14	73.12	309.15	1128.43	80.28	-201.26
2.40000	-3668.44	262.96	-35.01	-3784.43	268.71	-51.63	-3105.23	736.01	116.14	-3348.61	720.81	-14.81	-3249.84	-35.66	-29.92	-3345.02	-20.16	-18.77	-1796.71	69.09	209.48	-1782.37	61.08	258.17	-3627.87	184.33	1321.24	0.00	0.00	0.00	-3443.25	116.69	1589.98	-3570.52	215.76	1616.92	-776.22	54.47	1794.90	-4327.68	358.89	1815.63	-271.93	1198.62	74.18	311.72	1126.94	81.42	-198.35
2.41000	-3668.44	262.96	-35.01	-3784.43	268.71	-51.63	-3101.45	738.15	117.20	-3346.59	722.94	-16.65	-3249.84	-35.66	-29.92	-3345.02	-20.16	-18.77	-1796.71	69.09	209.48	-1782.37	61.08	258.17	-3625.85	180.88	1321.28	0.00	0.00	0.00	-3456.48	113.06	1592.15	-3567.45	212.24	1618.28	-776.22	54.47	1794.90	-4322.88	358.42	1816.45	-271.65	1198.50	74.73	313.27	1126.63	81.71	-194.45
2.42000	-3668.44	262.96	-35.01	-3784.43	268.71	-51.63	-3097.72	740.24	118.25	-3344.61	725.04	-18.51	-3249.84	-35.66	-29.92	-3345.02	-20.16	-18.77	-1796.71	69.09	209.48	-1782.37	61.08	258.17	-3623.71	177.47	1321.30	0.00	0.00	0.00	-3437.75	109.42	1593.21	-3564.09	208.72	1619.63	-776.22	54.47	1794.90	-4318.01	357.94	1817.27	-273.49	1197.54	74.39	310.25	1128.09	80.45	-192.93
2.43000	-3668.44	262.96	-35.01	-3784.43	268.71	-51.63	-3094.06	742.29	119.29	-3342.69	727.09	-20.38	-3249.84	-35.66	-29.92	-3345.02	-20.16	-18.77	-1796.71	69.09	209.48	-1782.37	61.08	258.17	-3621.44	174.11	1321.30	0.00	0.00	0.00	-3436.41	106.85	1594.45	-3560.40	205.20	1620.97	-776.22	54.47	1794.90	-4313.04	357.46	1818.08	-276.01	1199.37	73.24	310.85	1128.64	80.39	-199.64
2.44000	-3668.44	262.96	-35.01	-3784.43	268.71	-51.63	-3090.45	744.29	120.31	-3340.81	729.09	-22.28	-3249.84	-35.66	-29.92	-3345.02	-20.16	-18.77	-1796.71	69.09	209.48	-1782.37	61.08	258.17	-3619.04	170.81	1321.29	0.00	0.00	0.00	-3394.99	104.20	1596.52	-3556.39	201.69	1622.29	-776.22	54.47	1794.90	-4308.00	356.97	1818.88	-274.06	1199.92	73.77	311.40	1128.72	80.81	-201.14
2.45000	-3668.44	262.96	-35.01	-3784.43	268.71	-51.63	-3086.90	746.24	121.33	-3338.97	731.06	-24.19	-3249.84	-35.66	-29.92	-3345.02	-20.16	-18.77	-1796.71	69.09	209.48	-1782.37	61.08	258.17	-3616.51	167.55	1321.26	0.00	0.00	0.00	-3398.56	100.97	1598.47	-3552.02	198.19	1623.60	-776.22	54.47	1794.90	-4302.87	356.47	1819.68	-276.06	1200.52	73.17	312.07	1129.31	80.72	-204.67
2.46000	-3668.44	262.96	-35.01	-3784.43	268.71	-51.63	-3083.40	748.14	122.34	-3337.18	732.98	-26.12	-3249.84	-35.66	-29.92	-3345.02	-20.16	-18.77	-1796.71	69.09	209.48	-1782.37	61.08	258.17	-3613.85	164.34	1321.22	0.00	0.00	0.00	-3403.03	97.77	1601.17	-3547.28	194.71	1624.87	-776.22	54.47	1794.90	-4297.65	355.98	1820.47	-276.50	1199.45	73.02	312.06	1129.95	80.52	-203.87
2.47000	-3668.44	262.96	-35.01	-3784.43	268.71	-51.63	-3079.96	750.00	123.34	-3335.44	734.86	-28.07	-3249.84	-35.66	-29.92	-3345.02	-20.16	-18.77	-1796.71	69.09	209.48	-1782.37	61.08	258.17	-3611.05	161.18	1321.17	0.00	0.00	0.00	-3392.65	94.23	1602.73	-3542.16	191.26	1626.12	-776.22	54.47	1794.90	-4292.36	355.47	1821.26	-273.04	1198.37	74.18	310.75	1129.08	80.43	-198.77
2.48000	-3668.44	262.96	-35.01	-3784.43	268.71	-51.63	-3076.58	751.82	124.34	-3333.74	736.70	-30.03	-3249.84	-35.66	-29.92	-3345.02	-20.16	-18.77	-1796.71	69.09	209.48	-1782.37	61.08	258.17	-3608.13	158.07	1321.10	0.00	0.00	0.00	-3396.37	89.50	1605.10	-3536.62	187.84	1627.33	-776.22	54.47	1794.90	-4286.98	354.97	1822.05	-273.86	1198.35	74.26	312.24	1128.39	80.97	-198.62
2.49000	-3668.44	262.96	-35.01	-3784.43	268.71	-51.63	-3073.25	753.58	125.32	-3332.08	738.49	-32.01	-3249.84	-35.66	-29.92	-3345.02	-20.16	-18.77	-1796.71	69.09	209.48	-1782.37	61.08	258.17	-3605.07	155.02	1321.03	0.00	0.00	0.00	-3387.08	86.51	1607.41	-3530.67	184.45	1628.51	-776.22	54.47	1794.90	-4281.52	354.45	1822.82	-276.46	1200.22	73.06	311.06	1128.56	80.75	-197.97
2.50000	-3668.44	262.96	-35.01	-3784.43	268.71	-51.63	-3069.97	755.30	126.29	-3330.46	740.25	-34.00	-3249.84	-35.66	-29.92	-3345.02	-20.16	-18.77	-1796.71	69.09	209.48	-1782.37	61.08	258.17	-3601.88	152.02	1320.94	0.00	0.00	0.00	-3381.80	84.05	1610.89	-3524.28	181.10	1629.64	-776.22	54.47	1794.90	-4275.97	353.94	1823.59	-277.13	1201.96	72.53	310.51	1129.29	80.48	-198.01
2.51000	-3668.44	262.96	-35.01	-3784.43	268.71	-51.63	-3066.74	756.98	127.25	-3328.89	741.96	-36.02	-3249.84	-35.66	-29.92	-3345.02	-20.16	-18.77	-1796.71	69.09	209.48	-1782.37	61.08	258.17	-3598.56	149.08	1320.84	0.00	0.00	0.00	-3371.44	79.41	1612.74	-3517.42	177.80	1630.73	-776.22	54.47	1794.90	-4270.35	353.42	1824.36	-274.30	1200.59	73.76	310.59	1129.64	80.19	-201.33
2.52000	-3668.44	262.96	-35.01	-3784.43	268.71	-51.63	-3063.57	758.61	128.21	-3327.35	743.63	-38.04	-3249.84	-35.66	-29.92	-3345.02	-20.16	-18.77	-1796.71	69.09	209.48	-1782.37	61.08	258.17	-3595.10	146.19	1320.74	0.00	0.00	0.00	-3380.94	75.30	1615.85	-3510.09	174.55	1631.77	-776.22	54.47	1794.90	-4264.65	352.89	1825.12	-273.51	1200.22	73.87	311.05	1128.67	80.63	-198.72
2.53000	-3668.44	262.96	-35.01	-3784.43	268.71	-51.63	-3060.45	760.20	129.15	-3325.86	745.26	-40.08	-3249.84	-35.66	-29.92	-3345.02	-20.16	-18.77	-1796.71	69.09	209.48	-1782.37	61.08	258.17	-3591.50	143.35	1320.63	0.00	0.00	0.00	-3368.32	71.51	1616.90	-3502.26	171.36	1632.76	-776.22	54.47	1794.90	-4258.86	352.36	1825.88	-270.61	1199.40	74.41	309.28	1129.65	79.89	-197.62
2.54000	-3668.41	262.96	-35.01	-3784.43	268.71	-51.63	-3057.37	761.74	130.09	-3324.40	746.85	-42.14	-3249.84	-35.66	-29.92	-3345.02	-20.16	-18.77	-1796.71	69.09	209.48	-1782.37	61.08	258.17	-3587.77	140.58	1320.51	0.00	0.00	0.00	-3376.14	67.88	1619.58	-3493.93	168.23	1633.69	-776.22	54.47	1794.90	-4252.99	351.83	1826.63	-271.52	1200.13	73.90	311.50	1128.92	80.60	-196.62
2.55000	-3641.43	262.39	-36.08	-3784.35	268.71	-51.61	-3054.35	763.24	131.01	-3322.98	748.40	-44.20	-3249.84	-35.66	-29.92	-3345.02	-20.16	-18.77	-1796.71	69.09	209.48	-1782.37	61.08	258.17	-3583.91	137.86	1320.38	0.00	0.00	0.00	-3363.92	64.57	1621.57	-3485.06	165.17	1634.56	-776.22	54.47	1794.90	-4247.05	351.29	1827.37	-271.58	1200.66	74.00	311.98	1127.75	81.19	-200.24
2.56000	-3668.72	262.96	-45.45	-3699.55	265.80	-38.05	-3051.38	764.69	131.93	-3321.60	749.91	-46.29	-3249.84	-35.66	-29.92	-3345.02	-20.16	-18.77	-1796.71	69.09	209.48	-1782.37	61.08	258.17	-3579.91	135.20	1320.24	0.00	0.00	0.00	-3356.78	60.27	1623.31	-3475.64	162.18	1635.36	-776.22	54.47	1794.90	-4241.02	350.75	1828.11	-274.83	1201.40	72.79	314.87	1128.94	81.32	-203.11
2.57000	-3674.94	263.25	-49.23	-3689.88	265.27	-33.10	-3048.45	766.10	132.84	-3320.25	751.38	-48.38	-3249.84	-35.66	-29.92	-3345.02	-20.16	-18.77	-1796.71	69.09	209.48	-1782.37	61.08	258.17	-3575.77	132.60	1320.11	0.00	0.00	0.00	-3351.58	56.67	1625.39	-3465.66	159.26	1636.10	-776.22	54.47	1794.90	-4234.92	350.20	1828.84	-272.12	1198.97	74.29	313.77	1128.80	81.39	-204.39
2.58000	-3669.37	264.92	-50.87	-3660.78	266.24	-24.31	-3045.57	767.46	133.74	-3318.94	752.81	-50.49	-3249.84	-35.66	-29.92	-3345.02	-20.16	-18.77	-1796.71	69.09	209.48	-1782.37	61.08	258.17	-3571.49	130.07	1319.96	0.00	0.00	0.00	-3354.15	53.48	1627.54	-3455.09	156.43	1636.76	-776.22	54.47	1794.90	-4228.74	349.65	1829.57	-269.90	1197.65	74.79	307.70	1129.27	79.78	-200.33
2.59000	-3632.11	265.26	-42.59	-3695.30	271.01	-25.72	-3042.74	768.78	134.63	-3317.67	754.20	-52.61	-3249.84	-35.66	-29.92	-3345.02	-20.16	-18.77	-1796.71	69.09	209.48	-1782.37	61.08	258.17	-3567.08	127.59	1319.82	0.00	0.00	0.00	-3346.25	49.23	1628.29	-3443.92	153.69	1637.34	-776.22	54.47	1794.90	-4222.48	349.09	1830.29	-273.15	1199.29	74.21	307.06	1129.51	79.35	-200.30
2.60000	-3635.40	265.55	-40.53	-3634.87	267.00	-13.59	-3039.95	770.06	135.51	-3316.42	755.55	-54.74	-3249.84	-35.66	-29.92	-3345.02	-20.16	-18.77	-1796.71	69.09	209.48	-1782.37	61.08	258.17	-3562.52	125.18	1319.67	0.00	0.00	0.00	-3340.52	47.04	1631.26	-3432.13	151.04	1637.85	-776.22	54.47	1794.90	-4216.14	348.53	1831.01	-276.57	1200.26	73.35	308.13	1129.16	79.80	-201.23
2.61000	-3619.54	266.35	-35.98	-3642.78	263.29	-10.32	-3037.21	771.30	136.38	-3315.21	756.86	-56.88	-3249.84	-35.66	-29.92	-3345.02	-20.16	-18.77	-1796.71	69.09	209.48	-1782.37	61.08	258.17	-3557.83	122.83	1319.52	0.00	0.00	0.00	-3326.21	43.17	1631.64	-3419.70	148.49	1638.26	-776.22	54.47	1794.90	-4209.72	347.97	1831.72	-273.88	1198.42	74.27	309.82	1128.53	80.59	-200.71
2.62000	-3585.18	265.41	-27.30	-3619.60	263.14	-4.74	-3034.51	772.49	137.25	-3314.03	758.13	-59.04	-3249.84	-35.66	-29.92	-3345.02	-20.16	-18.77	-1796.71	69.09	209.48	-1782.37	61.08	258.17	-3553.00	120.54	1319.37	0.00	0.00	0.00	-3325.41	40.47	1633.30	-3406.62	146.04	1638.59	-776.22	54.47	1794.90	-4203.23	347.40	1832.43	-273.81	1200.44	73.64	311.43	1129.20	80.86	-203.52
2.63000	-3549.74	262.82	-21.03	-3589.92	260.48	1.92	-3031.85	773.64	138.11	-3312.89	759.36	-61.20	-3249.84	-35.66	-29.92	-3345.02	-20.16	-18.77	-1796.71	69.09	209.48	-1782.37	61.08	258.17	-3548.02	118.32	1319.22	0.00	0.00	0.00	-3325.85	37.14	1634.26	-3392.86	143.71	1638.83	-776.22	54.47	1794.90	-4196.66	346.83	1833.13	-275.85	1200.44	73.06	312.39	1129.57	80.80	-202.38
2.64000	-3528.94	259.96	-16.25	-3572.64	261.60	5.94	-3029.24	774.75	138.95	-3311.77	760.56	-63.38	-3249.84	-35.66	-29.92	-3345.02	-20.16	-18.77	-1796.71	69.09	209.48	-1782.37	61.08	258.17	-3542.91	116.17	1319.06	0.00	0.00	0.00	-3334.18	34.35	1635.24	-3378.41	141.49	1638.97	-776.22	54.47	1794.90	-4190.01	346.25	1833.82	-271.86	1198.99	74.41	310.93	1128.66	80.65	-198.46
2.65000	-3524.35	257.79	-16.39	-3587.01	255.01	4.39	-3026.67	775.81	139.79	-3310.68	761.71	-65.56	-3249.84	-35.66	-29.92	-3345.02	-20.16	-18.77	-1796.71	69.09	209.48	-1782.37	61.08	258.17	-3537.65	114.09	1318.91	0.00	0.00	0.00	-3322.38	31.21	1637.22	-3363.26	139.38	1639.00	-776.22	54.47	1794.90	-4183.29	345.67	1834.51	-270.84	1196.25	75.09	310.54	1128.54	80.48	-202.08
2.66000	-3493.23	254.14	-12.18	-3543.46	251.80	9.89	-3024.14	776.84	140.62	-3309.62	762.82	-67.76	-3249.84	-35.66	-29.92	-3345.02	-20.16	-18.77	-1796.71	69.09	209.48	-1782.37	61.08	258.17	-3532.25	112.07	1318.77	0.00	0.00	0.00	-3311.33	28.51	1637.53	-3352.49	137.74	1639.17	-776.22	54.47	1794.90	-4176.50	345.09	1835.19	-271.85	1198.42	74.43	309.79	1128.09	80.71	-205.06
2.67000	-3465.87	250.50	-8.68	-3546.99	247.98	6.46	-3021.65	777.82	141.45	-3308.59	763.90	-69.96	-3249.84	-35.66	-29.92	-3345.02	-20.16	-18.77	-1796.71	69.09	209.48	-1782.37	61.08	258.17	-3526.71	110.12	1318.62	0.00	0.00	0.00	-3309.71	26.74	1637.92	-3333.59	134.40	1638.91	-776.22	54.47	1794.90	-4169.63	344.50	1835.87	-271.30	1199.64	74.51	309.70	1127.91	80.55	-203.12
2.68000	-3475.45	246.29	-12.31	-3557.17	242.90	3.04	-3019.20	778.76	142.26	-3307.59	764.94	-72.18	-3249.84	-35.66	-29.92	-3345.02	-20.16	-18.77	-1796.71	69.09	209.48	-1782.37	61.08	258.17	-3521.02	108.24	1318.48	0.00	0.00	0.00	-3294.26	25.07	1638.71	-3340.58	133.93	1639.11	-776.22	54.47	1794.90	-4162.68	343.91	1836.54	-275.01	1199.02	73.67	313.07	1127.95	81.24	-202.04
2.69000	-3433.63	243.67	-7.74	-3493.69	238.32	10.72	-3016.79	779.66	143.06	-3306.61	765.94	-74.40	-3249.84	-35.66	-29.92	-3345.02	-20.16	-18.77	-1796.71	69.09	209.48	-1782.37	61.08	258.17	-3515.19	106.43	1318.34	0.00	0.00	0.00	-3276.73	24.22	1639.74	-3316.68	131.50	1638.44	-776.22	54.47	1794.90	-4155.66	343.32	1837.21	-273.54	1199.01	73.98	311.10	1128.60	80.53	-201.78
2.70000	-3411.86	239.83	-8.01	-3479.99	235.86	7.73	-3014.41	780.52	143.86	-3305.65	766.91	-76.63	-3249.84	-35.66	-29.92	-3345.02	-20.16	-18.77	-1796.71	69.09	209.48	-1782.37	61.08	258.17	-3509.21	104.69	1318.21	0.00	0.00	0.00	-3279.37	23.30	1639.97	-3268.72	130.40	1638.38	-776.22	54.47	1794.90	-4148.57	342.72	1837.87	-274.28	1198.98	74.18	309.25	1130.02	79.88	-202.60
2.71000	-3394.38	237.70	-10.02	-3417.62	232.46	11.93	-3012.07	781.33	144.65	-3304.72	767.83	-78.86	-3249.84	-35.66	-29.92	-3345.02	-20.16	-18.77	-1796.71	69.09	209.48	-1782.37	61.08	258.17	-3503.09	103.03	1318.08	0.00	0.00	0.00	-3269.02	22.27	1640.42	-3236.41	126.84	1636.51	-776.22	54.47	1794.90	-4141.40	342.11	1838.53	-274.67	1199.96	73.90	310.49	1128.62	80.55	-203.32
2.72000	-3400.37	234.24	-15.42	-3394.66	228.08	10.38	-3009.77	782.11	145.43	-3303.82	768.72	-81.11	-3249.84	-35.66	-29.92	-3345.02	-20.16	-18.77	-1796.71	69.09	209.48	-1782.37	61.08	258.17	-3496.83	101.44	1317.96	0.00	0.00	0.00	-3259.88	21.89	1640.18	-3284.17	127.95	1639.89	-776.22	54.47	1794.90	-4134.16	341.51	1839.18	-276.49	1199.78	73.25	310.15	1128.82	80.51	-201.42
2.73000	-3355.36	231.38	-11.94	-3411.58	225.61	-0.06	-3007.51	782.85	146.21	-3302.93	769.57	-83.36	-3249.84	-35.66	-29.92	-3345.02	-20.16	-18.77	-1796.71	69.09	209.48	-1782.37	61.08	258.17	-3490.41	99.92	1317.85	0.00	0.00	0.00	-3266.97	19.71	1641.44	-3276.82	127.02	1641.16	-776.22	54.47	1794.90	-4126.85	340.90	1839.82	-276.06	1200.86	73.27	310.56	1128.57	80.64	-195.73
2.74000	-3354.78	229.76	-18.38	-3363.27	221.28	1.06	-3005.28	783.55	146.97	-3302.07	770.39	-85.61	-3249.84	-35.66	-29.92	-3345.02	-20.16	-18.77	-1796.71	69.09	209.48	-1782.37	61.08	258.17	-3483.85	98.48	1317.75	0.00	0.00	0.00	-3279.24	18.66	1642.68	-3266.91	125.61	1641.59	-776.22	54.47	1794.90	-4119.47	340.28	1840.46	-274.74	1199.50	73.91	310.20	1128.86	80.64	-201.71
2.75000	-3293.99	227.54	-11.25	-3351.02	221.39	-2.83	-3003.09	784.20	147.73	-3301.23	771.16	-87.88	-3249.84	-35.66	-29.92	-3345.02	-20.16	-18.77	-1796.71	69.09	209.48	-1782.37	61.08	258.17	-3477.14	97.12	1317.65	0.00	0.00	0.00	-3272.77	18.67	1643.58	-3257.12	124.48	1641.90	-776.22	54.47	1794.90	-4112.01	339.67	1841.09	-276.08	1199.02	73.75	311.22	1129.32	80.64	-201.29
2.76000	-3297.12	225.30	-15.70	-3312.46	219.42	-2.52	-3000.92	784.82	148.48	-3300.41	771.91	-90.14	-3249.84	-35.66	-29.92	-3344.99	-20.17	-18.77	-1796.71	69.09	209.48	-1782.37	61.08	258.17	-3470.29	95.83	1317.56	0.00	0.00	0.00	-3246.34	19.04	1643.89	-3247.46	123.61	1642.10	-776.22	54.47	1794.90	-4104.48	339.05	1841.72	-274.87	1200.02	73.69	311.31	1128.54	80.61	-203.40
2.77000	-3252.95	222.86	-10.10	-3302.16	219.20	-7.39	-2998.79	785.40	149.22	-3299.60	772.61	-92.42	-3249.84	-35.66	-29.92	-3319.00	-22.08	-14.99	-1796.71	69.09	209.48	-1782.37	61.08	258.17	-3463.28	94.62	1317.49	0.00	0.00	0.00	-3242.15	18.85	1642.48	-3237.92	123.00	1642.19	-776.22	54.47	1794.90	-4096.89	338.42	1842.34	-276.13	1200.22	73.45	311.16	1128.40	80.49	-199.77
2.78000	-3203.94	222.58	-2.49	-3248.01	216.78	-3.32	-2996.70	785.94	149.96	-3298.82	773.28	-94.70	-3249.84	-35.66	-29.92	-3358.20	-18.37	-23.49	-1796.71	69.09	209.48	-1782.37	61.08	258.17	-3456.13	93.49	1317.43	0.00	0.00	0.00	-3226.29	19.48	1642.05	-3228.50	122.64	1642.18	-776.22	54.47	1794.90	-4089.22	337.80	1842.96	-274.21	1198.76	73.81	312.75	1126.73	81.76	-200.50
2.79000	-3182.45	221.64	0.54	-3237.65	217.09	-6.20	-2994.63	786.44	150.68	-3298.05	773.91	-96.98	-3249.84	-35.66	-29.92	-3349.23	-20.20	-23.59	-1796.71	69.09	209.48	-1782.37	61.08	258.17	-3448.82	92.43	1317.37	0.00	0.00	0.00	-3236.59	18.12	1643.56	-3219.19	122.52	1642.06	-776.22	54.47	1794.90	-4081.48	337.16	1843.57	-274.75	1200.24	73.38	312.58	1126.88	81.81	-201.52
2.80000	-3130.03	220.57	8.48	-3239.36	214.13	-8.88	-2992.59	786.90	151.40	-3297.30	774.51	-99.27	-3249.84	-35.66	-29.92	-3337.32	-23.34	-22.35	-1796.71	69.09	209.48	-1782.37	61.08	258.17	-3441.37	91.46	1317.34	0.00	0.00	0.00	-3221.23	18.67	1642.26	-3209.98	122.63	1641.86	-776.22	54.47	1794.90	-4073.67	336.53	1844.18	-271.00	1197.75	74.80	309.99	1128.01	80.65	-204.36
2.81000	-3094.74	220.64	14.81	-3204.77	214.58	-6.89	-2990.59	787.32	152.11	-3296.57	775.07	-101.56	-3249.84	-35.66	-29.92	-3365.23	-23.92	-27.38	-1796.71	69.09	209.48	-1782.37	61.08	258.17	-3433.76	90.57	1317.31	0.00	0.00	0.00	-3202.69	18.83	1641.88	-3200.89	122.96	1641.56	-776.22	54.47	1794.90	-4065.79	335.89	1844.78	-274.09	1199.15	73.97	310.40	1128.19	80.54	-200.84
2.82000	-3057.67	219.38	19.22	-3192.12	215.01	-6.92	-2988.61	787.71	152.82	-3295.85	775.60	-103.85	-3249.84	-35.66	-29.92	-3349.83	-22.50	-25.13	-1796.71	69.09	209.48	-1782.37	61.08	258.17	-3426.00	89.77	1317.30	0.00	0.00	0.00	-3202.16	18.79	1641.12	-3191.89	123.52	1641.17	-776.22	54.47	1794.90	-4057.85	335.25	1845.37	-273.43	1200.55	73.84	311.76	1129.04	80.64	-199.84
2.83000	-3023.11	218.28	23.09	-3169.30	214.13	-7.61	-2986.66	788.05	153.51	-3295.14	776.09	-106.15	-3249.84	-35.66	-29.92	-3342.51	-20.59	-25.42	-1796.71	69.09	209.48	-1782.37	61.08	258.17	-3418.09	89.04	1317.30	0.00	0.00	0.00	-3184.05	19.76	1641.19	-3182.98	124.28	1640.70	-776.22	54.47	1794.90	-4049.83	334.61	1845.96	-273.44	1199.11	74.13	310.79	1128.94	80.44	-199.07
2.84000	-2990.96	217.35	26.44	-3146.62	213.37	-8.00	-2984.74	788.36	154.20	-3294.45	776.54	-108.44	-3249.84	-35.66	-29.92	-3356.31	-23.41	-28.27	-1796.71	69.09	209.48	-1782.37	61.08	258.17	-3410.03	88.40	1317.33	0.00	0.00	0.00	-3177.19	20.51	1640.23	-3174.17	125.25	1640.16	-776.22	54.47	1794.90	-4041.75	333.96	1846.54	-274.97	1199.19	73.83	311.06	1127.12	81.18	-201.86
2.85000	-2961.12	216.55	29.31	-3124.12	212.74	-8.12	-2982.84	788.63	154.88	-3293.77	776.96	-110.75	-3249.84	-35.66	-29.92	-3385.09	-22.03	-31.72	-1796.71	69.09	209.48	-1782.37	61.08	258.17	-3401.81	87.85	1317.36	0.00	0.00	0.00	-3180.52	21.94	1639.78	-3165.45	126.41	1639.54	-776.22	54.47	1794.90	-4033.60	333.31	1847.12	-276.99	1200.61	72.91	313.15	1127.50	81.42	-197.54
2.86000	-2933.51	215.90	31.70	-3101.85	212.22	-7.99	-2980.97	788.87	155.56	-3293.10	777.35	-113.05	-3249.84	-35.66	-29.92	-3308.23	-23.82	-19.74	-1796.71	69.09	209.48	-1782.37	61.08	258.17	-3393.44	87.38	1317.42	0.00	0.00	0.00	-3155.90	23.12	1638.31	-3156.81	127.75	1638.86	-776.22	54.47	1794.90	-4025.39	332.66	1847.69	-276.39	1200.00	73.34	311.85	1128.41	80.92	-199.11
2.87000	-2908.02	215.37	33.64	-3079.84	211.81	-7.64	-2979.13	789.07	156.22	-3292.45	777.70	-115.35	-3249.84	-35.66	-29.92	-3363.26	-25.75	-30.46	-1796.71	69.09	209.48	-1782.37	61.08	258.17	-3384.91	87.00	1317.49	0.00	0.00	0.00	-3157.72	24.30	1638.20	-3148.25	129.28	1638.11	-776.22	54.47	1794.90	-4017.10	332.00	1848.26	-276.13	1200.06	73.46	310.99	1128.49	80.74	-201.14
2.88000	-2884.56	214.97	35.16	-3058.14	211.49	-7.08	-2977.31	789.23	156.88	-3291.80	778.02	-117.66	-3249.84	-35.66	-29.92	-3362.20	-24.21	-29.96	-1796.71	69.09	209.48	-1782.37	61.08	258.17	-3376.23	86.70	1317.58	0.00	0.00	0.00	-3162.77	25.48	1638.25	-3139.77	130.98	1637.31	-776.22	54.47	1794.90	-4008.75	331.34	1848.82	-274.56	1199.51	73.86	310.56	1130.03	80.10	-205.26
2.89000	-2863.02	214.68	36.28	-3036.80	211.27	-6.36	-2975.51	789.35	157.54	-3291.16	778.30	-119.96	-3249.84	-35.66	-29.92	-3333.00	-25.49	-23.87	-1796.71	69.09	209.48	-1782.37	61.08	258.17	-3367.39	86.50	1317.70	0.00	0.00	0.00	-3147.30	26.55	1637.35	-3131.36	132.84	1636.44	-776.22	54.47	1794.90	-4000.34	330.68	1849.37	-271.41	1199.42	74.18	309.99	1129.93	79.92	-202.35
2.90000	-2843.33	214.49	37.03	-3015.84	211.14	-5.49	-2973.74	789.44	158.18	-3290.53	778.55	-122.26	-3249.84	-35.66	-29.92	-3381.52	-22.43	-31.50	-1796.71	69.09	209.48	-1782.37	61.08	258.17	-3358.40	86.38	1317.83	0.00	0.00	0.00	-3135.70	27.90	1635.07	-3123.01	134.86	1635.53	-776.22	54.47	1794.90	-3991.85	330.01	1849.92	-273.39	1200.67	73.44	310.89	1128.93	80.45	-201.45
2.91000	-2825.37	214.40	37.42	-2995.32	211.08	-4.51	-2971.99	789.49	158.82	-3289.90	778.77	-124.57	-3249.84	-35.66	-29.92	-3376.77	-23.06	-30.50	-1796.71	69.09	209.48	-1782.37	61.08	258.17	-3349.25	86.35	1317.98	0.00	0.00	0.00	-3129.61	28.44	1633.85	-3114.73	137.02	1634.57	-776.22	54.47	1794.90	-3983.31	329.34	1850.47	-273.74	1200.89	72.95	309.22	1128.43	80.39	-198.91
2.92000	-2809.06	214.39	37.47	-2975.28	211.09	-3.42	-2970.26	789.50	159.45	-3289.29	778.95	-126.87	-3249.84	-35.66	-29.92	-3325.37	-24.14	-21.94	-1796.71	69.09	209.48	-1782.37	61.08	258.17	-3339.94	86.42	1318.16	0.00	0.00	0.00	-3125.59	30.35	1632.98	-3106.51	139.33	1633.58	-776.22	54.47	1794.90	-3974.69	328.67	1851.01	-271.35	1200.07	74.08	312.97	1127.35	81.58	-200.91
2.93000	-2794.29	214.46	37.22	-2955.76	211.17	-2.27	-2968.55	789.48	160.08	-3288.68	779.10	-129.18	-3249.84	-35.66	-29.92	-3348.78	-23.05	-27.46	-1796.71	69.09	209.48	-1782.37	61.08	258.17	-3330.47	86.58	1318.36	0.00	0.00	0.00	-3102.19	32.81	1631.61	-3098.34	141.77	1632.54	-776.22	54.47	1794.90	-3966.02	328.00	1851.54	-270.98	1200.22	74.25	313.01	1126.61	81.92	-201.45
2.94000	-2780.97	214.60	36.69	-2936.80	211.31	-1.07	-2966.86	789.43	160.70	-3288.07	779.21	-131.48	-3249.84	-35.66	-29.92	-3319.90	-24.47	-22.32	-1796.71	69.09	209.48	-1782.37	61.08	258.17	-3320.85	86.83	1318.58	0.00	0.00	0.00	-3091.10	35.60	1630.00	-3090.23	144.33	1631.47	-776.22	54.47	1794.90	-3957.28	327.32	1852.07	-269.94	1198.61	74.97	310.69	1127.73	81.04	-199.74
2.95000	-2769.01	214.81	35.89	-2918.45	211.49	0.14	-2965.18	789.34	161.31	-3287.47	779.30	-133.78	-3249.84	-35.66	-29.92	-3384.51	-26.68	-35.09	-1796.71	69.09	209.48	-1782.37	61.08	258.17	-3311.06	87.17	1318.83	0.00	0.00	0.00	-3101.14	37.06	1629.48	-3082.16	147.01	1630.38	-776.22	54.47	1794.90	-3948.47	326.64	1852.59	-276.24	1200.22	73.20	310.18	1127.45	80.95	-201.36
2.96000	-2758.31	215.06	34.85	-2900.74	211.71	1.35	-2963.53	789.21	161.91	-3286.87	779.35	-136.07	-3249.84	-35.66	-29.92	-3318.40	-25.75	-21.52	-1796.71	69.09	209.48	-1782.37	61.08	258.17	-3301.12	87.61	1319.10	0.00	0.00	0.00	-3089.44	39.27	1628.69	-3074.13	149.80	1629.26	-776.22	54.47	1794.90	-3939.61	325.96	1853.10	-274.73	1200.73	73.13	310.73	1127.92	80.78	-203.49
2.97000	-2748.77	215.36	33.60	-2883.72	211.97	2.52	-2961.89	789.05	162.51	-3286.27	779.36	-138.37	-3249.84	-35.66	-29.92	-3342.43	-25.86	-27.37	-1796.71	69.09	209.48	-1782.37	61.08	258.17	-3291.01	88.15	1319.40	0.00	0.00	0.00	-3070.65	40.97	1626.51	-3066.15	152.69	1628.12	-776.22	54.47	1794.90	-3930.68	325.27	1853.61	-277.20	1200.26	72.83	310.64	1130.09	80.16	-202.58
2.98000	-2740.30	215.69	32.16	-2867.43	212.26	3.64	-2960.28	788.86	163.10	-3285.67	779.35	-140.66	-3249.84	-35.66	-29.92	-3380.76	-24.78	-33.42	-1796.71	69.09	209.48	-1782.37	61.08	258.17	-3280.75	88.78	1319.73	0.00	0.00	0.00	-3067.97	44.52	1625.71	-3058.19	155.68	1626.97	-776.22	54.47	1794.90	-3921.69	324.59	1854.12	-274.51	1199.18	73.80	309.41	1129.09	80.03	-199.72
2.99000	-2732.79	216.05	30.54	-2851.91	212.57	4.67	-2958.67	788.63	163.68	-3285.08	779.30	-142.95	-3249.84	-35.66	-29.92	-3332.42	-25.63	-23.92	-1796.71	69.09	209.48	-1782.37	61.08	258.17	-3270.32	89.51	1320.08	0.00	0.00	0.00	-3064.90	46.04	1624.79	-3050.27	158.75	1625.81	-776.22	54.47	1794.90	-3912.63	323.90	1854.62	-270.25	1198.82	74.44	312.17	1128.47	80.99	-199.62
3.00000	-2726.16	216.43	28.78	-2837.21	212.89	5.59	-2957.08	788.36	164.26	-3284.48	779.22	-145.23	-3249.84	-35.66	-29.92	-3369.40	-26.37	-31.55	-1796.71	69.09	209.48	-1782.37	61.08	258.17	-3259.73	90.34	1320.46	0.00	0.00	0.00	-3060.86	48.74	1624.51	-3042.38	161.90	1624.64	-776.22	54.47	1794.90	-3903.52	323.20	1855.11	-273.87	1200.38	73.78	314.07	1128.35	81.45	-201.47
3.01000	-2720.31	216.82	26.90	-2823.36	213.22	6.38	-2955.51	788.07	164.83	-3283.88	779.11	-147.51	-3249.84	-35.66	-29.92	-3346.89	-24.45	-26.48	-1796.71	69.09	209.48	-1782.37	61.08	258.17	-3248.97	91.27	1320.87	0.00	0.00	0.00	-3046.15	52.37	1622.82	-3034.51	165.12	1623.47	-776.22	54.47	1794.90	-3894.34	322.51	1855.60	-274.88	1200.56	73.51	311.38	1127.91	81.04	-204.24
3.02000	-2715.14	217.21	24.92	-2810.42	213.54	7.01	-2953.95	787.74	165.40	-3283.28	778.97	-149.78	-3249.84	-35.66	-29.92	-3365.33	-27.59	-30.13	-1796.71	69.09	209.48	-1782.37	61.08	258.17	-3238.06	92.30	1321.31	0.00	0.00	0.00	-3030.27	54.94	1621.18	-3026.66	168.41	1622.31	-776.22	54.47	1794.90	-3885.10	321.81	1856.08	-274.66	1198.85	73.81	311.98	1128.76	80.84	-199.68
3.03000	-2710.56	217.59	22.86	-2798.41	213.86	7.44	-2952.40	787.37	165.96	-3282.68	778.80	-152.05	-3249.84	-35.66	-29.92	-3373.02	-25.79	-33.01	-1796.71	69.09	209.48	-1782.37	61.08	258.17	-3226.98	93.42	1321.79	0.00	0.00	0.00	-3012.34	58.01	1620.00	-3018.82	171.75	1621.16	-776.22	54.47	1794.90	-3875.81	321.11	1856.56	-275.85	1199.51	73.41	312.12	1128.63	80.81	-198.01
3.04000	-2706.46	217.96	20.74	-2787.39	214.16	7.67	-2950.87	786.98	166.51	-3282.08	778.59	-154.32	-3249.84	-35.66	-29.92	-3424.56	-25.87	-40.86	-1796.71	69.09	209.48	-1782.37	61.08	258.17	-3215.73	94.66	1322.29	0.00	0.00	0.00	-3001.93	61.02	1618.52	-3010.99	175.14	1620.01	-776.22	54.47	1794.90	-3866.45	320.41	1857.03	-274.33	1200.01	73.80	310.23	1129.04	80.43	-196.98
3.05000	-2702.76	218.30	18.60	-2777.40	214.44	7.66	-2949.34	786.55	167.06	-3281.46	778.36	-156.57	-3249.84	-35.66	-29.92	-3326.09	-25.84	-23.61	-1796.71	69.09	209.48	-1782.37	61.08	258.17	-3204.32	95.99	1322.83	0.00	0.00	0.00	-3007.78	63.91	1618.43	-3003.17	178.56	1618.89	-776.22	54.47	1794.90	-3857.03	319.70	1857.49	-273.46	1197.90	74.06	309.79	1129.51	80.27	-201.57
3.06000	-2699.36	218.60	16.45	-2768.48	214.69	7.39	-2947.83	786.08	167.60	-3280.85	778.09	-158.83	-3249.84	-35.66	-29.92	-3355.00	-26.00	-28.45	-1796.71	69.09	209.48	-1782.37	61.08	258.17	-3192.74	97.43	1323.40	0.00	0.00	0.00	-2995.22	68.24	1616.44	-2995.35	182.02	1617.78	-776.22	54.47	1794.90	-3847.55	319.00	1857.95	-272.80	1199.13	74.26	311.03	1129.15	80.56	-204.83
3.07000	-2696.15	218.87	14.31	-2760.66	214.90	6.83	-2946.33	785.59	168.13	-3280.23	777.80	-161.07	-3249.84	-35.66	-29.92	-3380.64	-25.84	-31.62	-1796.71	69.09	209.48	-1782.37	61.08	258.17	-3181.00	98.97	1324.00	0.00	0.00	0.00	-2986.05	71.58	1615.75	-2987.53	185.51	1616.70	-776.22	54.47	1794.90	-3838.02	318.29	1858.40	-275.03	1199.26	73.78	312.53	1128.18	81.25	-203.86
3.08000	-2693.06	219.08	12.21	-2754.00	215.07	5.95	-2944.83	785.06	168.66	-3279.60	777.47	-163.31	-3249.84	-35.66	-29.92	-3350.75	-25.17	-28.22	-1796.71	69.09	209.48	-1782.37	61.08	258.17	-3169.09	100.62	1324.64	0.00	0.00	0.00	-2974.46	75.08	1614.97	-2979.71	189.01	1615.66	-776.22	54.47	1794.90	-3828.43	317.58	1858.85	-275.35	1199.60	73.65	312.35	1128.27	81.35	-200.71
3.09000	-2689.97	219.24	10.18	-2748.53	215.19	4.73	-2943.35	784.50	169.18	-3278.96	777.11	-165.54	-3249.84	-35.66	-29.92	-3336.84	-24.75	-27.03	-1796.71	69.09	209.48	-1782.37	61.08	258.17	-3157.02	102.37	1325.31	0.00	0.00	0.00	-2973.59	78.37	1614.50	-2971.87	192.52	1614.64	-776.22	54.47	1794.90	-3818.78	316.86	1859.29	-274.32	1199.40	73.37	312.54	1126.46	81.64	-199.61
3.10000	-2686.79	219.33	8.22	-2744.30	215.24	3.15	-2941.87	783.91	169.70	-3278.31	776.72	-167.76	-3249.84	-35.66	-29.92	-3396.85	-25.18	-36.47	-1796.71	69.09	209.48	-1782.37	61.08	258.17	-3144.77	104.24	1326.02	0.00	0.00	0.00	-2947.69	82.95	1613.19	-2964.02	196.03	1613.67	-776.22	54.47	1794.90	-3809.07	316.15	1859.73	-270.98	1197.11	75.20	309.76	1128.45	80.54	-202.59
3.11000	-2683.43	219.34	6.38	-2741.35	215.24	1.18	-2940.40	783.29	170.21	-3277.66	776.31	-169.98	-3249.84	-35.66	-29.92	-3387.95	-25.59	-33.80	-1796.71	69.09	209.48	-1782.37	61.08	258.17	-3132.36	106.21	1326.76	0.00	0.00	0.00	-2938.93	86.72	1612.85	-2956.15	199.53	1612.74	-776.22	54.47	1794.90	-3799.30	315.43	1860.16	-273.56	1198.56	74.18	310.35	1129.92	80.25	-203.98
3.12000	-2679.79	219.26	4.67	-2739.73	215.15	-1.21	-2938.93	782.63	170.71	-3276.99	775.86	-172.18	-3249.84	-35.66	-29.92	-3373.91	-26.01	-32.17	-1796.71	69.09	209.48	-1782.37	61.08	258.17	-3119.77	108.29	1327.55	0.00	0.00	0.00	-2933.33	89.98	1613.61	-2948.26	203.02	1611.86	-776.22	54.47	1794.90	-3789.48	314.71	1860.59	-273.43	1199.36	74.08	309.26	1130.27	80.02	-205.03
3.13000	-2675.78	219.10	3.11	-2739.50	214.99	-4.05	-2937.47	781.95	171.21	-3276.31	775.38	-174.38	-3249.84	-35.66	-29.92	-3325.60	-23.97	-23.14	-1796.71	69.09	209.48	-1782.37	61.08	258.17	-3107.02	110.48	1328.37	0.00	0.00	0.00	-2926.56	93.94	1612.93	-2940.35	206.49	1611.03	-776.22	54.47	1794.90	-3779.60	313.99	1861.01	-273.14	1198.58	74.10	310.17	1128.82	80.21	-206.28
3.14000	-2671.31	218.83	1.73	-2782.55	214.31	-18.75	-2936.02	781.23	171.71	-3275.62	774.88	-176.57	-3249.84	-35.66	-29.92	-3297.89	-22.17	-18.27	-1796.71	69.09	209.48	-1782.37	61.08	258.17	-3094.10	112.78	1329.23	0.00	0.00	0.00	-2916.86	96.83	1613.08	-2932.40	209.93	1610.26	-776.22	54.47	1794.90	-3769.66	313.26	1861.42	-272.79	1198.09	74.45	310.29	1127.80	80.58	-201.83
3.15000	-2676.44	220.02	-2.50	-2745.56	215.47	-15.86	-2934.57	780.49	172.19	-3274.92	774.34	-178.75	-3249.84	-35.66	-29.92	-3332.99	-25.85	-25.26	-1796.71	69.09	209.48	-1782.37	61.08	258.17	-3081.00	115.19	1330.13	0.00	0.00	0.00	-2895.86	100.88	1613.01	-2924.42	213.33	1609.55	-776.22	54.47	1794.90	-3759.67	312.53	1861.83	-273.29	1198.84	74.23	312.71	1127.49	81.32	-199.37
3.16000	-2648.68	219.44	0.37	-2751.55	214.79	-17.96	-2933.12	779.71	172.68	-3274.20	773.78	-180.91	-3249.84	-35.66	-29.92	-3317.57	-21.99	-21.64	-1796.71	69.09	209.48	-1782.37	61.08	258.17	-3067.74	117.72	1331.07	0.00	0.00	0.00	-2883.03	104.57	1612.99	-2916.40	216.68	1608.91	-776.22	54.47	1794.90	-3749.63	311.81	1862.23	-272.85	1199.39	74.04	312.24	1128.18	81.12	-197.66
3.17000	-2655.36	218.98	-2.28	-2756.90	214.34	-20.95	-2931.67	778.90	173.15	-3273.47	773.19	-183.07	-3249.84	-35.66	-29.92	-3375.00	-23.98	-31.83	-1796.71	69.09	209.48	-1782.37	61.08	258.17	-3054.30	120.36	1332.06	0.00	0.00	0.00	-2884.47	107.46	1613.92	-2908.34	219.98	1608.34	-776.22	54.47	1794.90	-3739.53	311.08	1862.63	-274.86	1200.23	73.49	308.89	1129.88	80.02	-199.46
3.18000	-2646.86	217.43	-0.20	-2685.12	213.62	-10.90	-2930.22	778.07	173.62	-3272.72	772.57	-185.22	-3249.84	-35.66	-29.92	-3340.19	-24.28	-23.30	-1796.71	69.09	209.48	-1782.37	61.08	258.17	-3040.69	123.11	1333.09	0.00	0.00	0.00	-2865.79	111.21	1613.75	-2900.23	223.23	1607.85	-776.22	54.47	1794.90	-3729.38	310.35	1863.02	-273.37	1200.17	73.75	309.30	1130.55	79.89	-205.06
3.19000	-2649.05	216.57	-1.88	-2751.00	214.62	-23.30	-2928.78	777.20	174.09	-3271.96	771.92	-187.35	-3249.84	-35.66	-29.92	-3322.04	-24.02	-21.56	-1796.71	69.09	209.48	-1782.37	61.08	258.17	-3026.90	125.98	1334.16	0.00	0.00	0.00	-2849.45	114.67	1613.74	-2892.07	226.40	1607.43	-776.22	54.47	1794.90	-3719.17	309.61	1863.41	-274.03	1198.96	73.75	310.17	1128.89	80.63	-200.08
3.20000	-2665.84	214.67	-6.26	-2729.82	213.39	-20.30	-2927.34	776.31	174.55	-3271.18	771.24	-189.47	-3249.84	-35.66	-29.92	-3314.82	-22.24	-19.95	-1796.71	69.09	209.48	-1782.37	61.08	258.17	-3012.94	128.96	1335.27	0.00	0.00	0.00	-2860.45	118.02	1614.79	-2883.86	229.50	1607.10	-776.22	54.47	1794.90	-3708.91	308.88	1863.79	-274.64	1199.24	73.72	311.31	1128.14	80.96	-198.67
3.21000	-2665.46	213.86	-7.75	-2745.35	212.73	-23.04	-2925.89	775.38	175.00	-3270.38	770.54	-191.59	-3249.84	-35.66	-29.92	-3329.21	-24.94	-22.77	-1796.71	69.09	209.48	-1782.37	61.08	258.17	-2998.81	132.07	1336.43	0.00	0.00	0.00	-2840.06	119.91	1615.18	-2875.59	232.51	1606.86	-776.22	54.47	1794.90	-3698.59	308.14	1864.16	-271.26	1198.92	74.24	311.98	1128.51	80.88	-200.87
3.22000	-2664.93	213.08	-9.04	-2702.88	212.95	-15.46	-2924.44	774.43	175.45	-3269.56	769.80	-193.68	-3249.84	-35.66	-29.92	-3322.97	-23.68	-23.94	-1796.71	69.09	209.48	-1782.37	61.08	258.17	-2984.50	135.29	1337.63	0.00	0.00	0.00	-2837.80	124.22	1616.55	-2867.25	235.43	1606.71	-776.22	54.47	1794.90	-3688.22	307.40	1864.53	-272.98	1200.11	73.66	311.39	1128.24	80.95	-198.23
3.23000	-2664.26	212.34	-10.12	-2765.25	213.48	-26.91	-2922.99	773.45	175.90	-3268.72	769.04	-195.77	-3249.84	-35.66	-29.92	-3329.50	-24.16	-29.67	-1796.71	69.09	209.48	-1782.37	61.08	258.17	-2970.01	138.63	1338.88	0.00	0.00	0.00	-2825.50	127.06	1616.96	-2858.85	238.25	1606.66	-776.22	54.47	1794.90	-3677.80	306.66	1864.89	-273.85	1198.31	74.17	311.08	1128.05	80.93	-201.13
3.24000	-2663.45	211.62	-11.01	-2678.20	215.02	-12.93	-2921.54	772.43	176.34	-3267.86	768.25	-197.84	-3249.84	-35.66	-29.92	-3309.16	-24.76	-29.82	-1796.71	69.09	209.48	-1782.37	61.08	258.17	-2945.79	141.83	1340.38	0.00	0.00	0.00	-2820.35	129.35	1618.10	-2850.38	240.97	1606.71	-776.22	54.47	1794.90	-3667.33	305.92	1865.25	-274.38	1198.45	74.19	309.88	1128.27	80.58	-206.01
3.25000	-2662.51	210.94	-11.71	-2706.24	216.92	-16.55	-2920.09	771.39	176.77	-3266.98	767.44	-199.90	-3249.84	-35.66	-29.92	-3316.09	-25.36	-34.09	-1796.71	69.09	209.48	-1782.37	61.08	258.17	-2943.79	145.33	1340.63	0.00	0.00	0.00	-2810.85	132.47	1618.80	-2841.83	243.57	1606.87	-776.22	54.47	1794.90	-3656.81	305.18	1865.60	-274.18	1199.34	73.89	309.98	1128.86	80.43	-203.47
3.26000	-2661.45	210.30	-12.23	-2734.03	214.26	-24.06	-2918.63	770.33	177.20	-3266.08	766.60	-201.94	-3249.84	-35.66	-29.92	-3298.99	-25.63	-32.46	-1796.71	69.09	209.48	-1782.37	61.08	258.17	-2907.41	149.00	1342.89	0.00	0.00	0.00	-2806.64	134.76	1619.22	-2833.20	246.05	1607.13	-776.22	54.47	1794.90	-3646.24	304.43	1865.94	-274.97	1200.29	73.54	307.97	1129.47	79.87	-198.38
3.27000	-2660.27	209.69	-12.57	-2705.15	215.41	-17.83	-2917.16	769.23	177.62	-3265.16	765.73	-203.97	-3249.84	-35.66	-29.92	-3292.98	-25.98	-31.11	-1796.71	69.09	209.48	-1782.37	61.08	258.17	-2918.22	152.29	1344.20	0.00	0.00	0.00	-2798.47	136.02	1619.80	-2824.49	248.40	1607.52	-776.22	54.47	1794.90	-3635.61	303.68	1866.28	-277.04	1201.77	72.68	308.58	1129.32	80.01	-198.60
3.28000	-2658.97	209.10	-12.75	-2759.07	215.83	-28.63	-2915.69	768.11	178.04	-3264.21	764.84	-205.98	-3249.84	-35.66	-29.92	-3284.42	-26.21	-27.74	-1796.71	69.09	209.48	-1782.37	61.08	258.17	-2902.53	153.93	1345.41	0.00	0.00	0.00	-2764.56	139.21	1620.06	-2815.70	250.61	1608.02	-776.22	54.47	1794.90	-3624.94	302.94	1866.62	-272.70	1199.74	74.31	309.54	1128.98	80.25	-203.08
3.29000	-2657.57	208.56	-12.77	-2724.11	213.91	-20.58	-2914.21	766.96	178.46	-3263.23	763.91	-207.98	-3249.84	-35.66	-29.92	-3290.36	-25.90	-26.88	-1796.71	69.09	209.48	-1782.37	61.08	258.17	-2909.66	157.36	1345.14	0.00	0.00	0.00	-2771.49	140.73	1621.58	-2806.81	252.67	1608.65	-776.22	54.47	1794.90	-3614.21	302.19	1866.95	-274.76	1200.61	73.48	310.63	1128.62	80.79	-207.65
3.30000	-2656.07	208.04	-12.63	-2752.02	215.99	-29.12	-2912.72	765.78	178.87	-3262.23	762.97	-209.97	-3249.84	-35.66	-29.92	-3324.13	-25.62	-29.35	-1796.71	69.09	209.48	-1782.37	61.08	258.17	-2879.75	160.86	1345.86	0.00	0.00	0.00	-2760.74	143.67	1621.52	-2797.83	254.58	1609.41	-776.22	54.47	1794.90	-3603.44	301.44	1867.27	-272.85	1198.79	74.27	310.62	1129.39	80.51	-201.45
3.31000	-2654.47	207.55	-12.35	-2760.05	213.98	-28.24	-2911.23	764.58	179.27	-3261.20	761.99	-211.93	-3249.80	-35.66	-29.91	-3303.53	-23.99	-21.71	-1796.71	69.09	209.48	-1782.37	61.08	258.17	-2862.82	162.13	1347.78	0.00	0.00	0.00	-2748.71	145.13	1622.90	-2788.73	256.33	1610.31	-776.22	54.47	1794.90	-3592.62	300.69	1867.59	-275.13	1200.09	73.46	311.71	1129.12	80.86	-198.32
3.32000	-2652.79	207.10	-11.93	-2736.33	216.63	-24.49	-2909.72	763.35	179.67	-3260.15	760.99	-213.88	-3210.43	-33.14	-18.24	-3293.22	-23.73	-16.48	-1796.71	69.09	209.48	-1782.37	61.08	258.17	-2842.98	165.58	1349.36	0.00	0.00	0.00	-2759.05	147.67	1623.92	-2765.15	258.28	1610.96	-776.22	54.47	1794.90	-3581.75	299.93	1867.90	-277.46	1200.39	72.70	310.78	1128.42	80.92	-199.17
3.33000	-2651.02	206.68	-11.38	-2736.24	213.45	-21.88	-2908.21	762.09	180.07	-3259.07	759.97	-215.82	-3224.71	-34.35	-19.89	-3272.92	-21.87	-9.71	-1796.71	69.09	209.48	-1782.37	61.08	258.17	-2858.72	167.96	1350.84	0.00	0.00	0.00	-2738.31	148.63	1624.03	-2750.35	259.87	1612.31	-776.22	54.47	1794.90	-3570.83	299.18	1868.20	-274.89	1198.72	73.82	309.67	1129.32	80.42	-198.73
3.34000	-2649.18	206.28	-10.71	-2718.48	215.47	-21.91	-2906.68	760.81	180.46	-3257.95	758.92	-217.73	-3225.59	-29.34	-18.61	-3238.98	-18.51	-1.88	-1796.71	69.09	209.48	-1782.37	61.08	258.17	-2850.26	167.52	1351.18	0.00	0.00	0.00	-2729.60	149.35	1624.45	-2762.74	261.05	1613.06	-776.22	54.47	1794.90	-3559.86	298.42	1868.50	-274.89	1199.34	73.89	311.01	1128.96	80.68	-200.75
3.35000	-2647.26	205.92	-9.91	-2701.33	215.00	-18.75	-2905.15	759.50	180.85	-3256.81	757.84	-219.63	-3246.74	-29.70	-20.15	-3200.55	-16.01	5.66	-1796.71	69.09	209.48	-1782.37	61.08	258.17	-2845.26	169.45	1352.34	0.00	0.00	0.00	-2716.52	151.22	1624.57	-2773.28	262.55	1616.12	-776.22	54.47	1794.90	-3548.84	297.67	1868.80	-275.13	1201.54	73.17	311.16	1127.42	81.19	-199.98
3.36000	-2645.28	205.59	-9.01	-2733.88	215.16	-23.80	-2903.60	758.16	181.23	-3255.64	756.74	-221.51	-3193.42	-27.29	-9.67	-3189.30	-12.72	7.98	-1796.71	69.09	209.48	-1782.37	61.08	258.17	-2819.84	171.98	1353.49	0.00	0.00	0.00	-2710.52	153.09	1625.43	-2724.65	263.91	1614.60	-776.22	54.47	1794.90	-3537.78	296.91	1869.08	-271.10	1198.50	74.73	310.63	1127.62	81.06	-199.52
3.37000	-2643.25	205.28	-8.00	-2791.01	215.99	-32.87	-2902.04	756.80	181.61	-3254.44	755.62	-223.38	-3147.47	-23.67	-4.88	-3176.85	-10.92	8.81	-1796.71	69.09	209.48	-1782.37	61.08	258.17	-2808.34	174.17	1354.68	0.00	0.00	0.00	-2704.52	154.37	1626.03	-2719.18	265.01	1614.30	-776.22	54.47	1794.90	-3526.67	296.15	1869.37	-275.16	1200.17	73.50	310.96	1128.14	80.59	-204.08
3.38000	-2641.16	205.01	-6.90	-2782.89	216.41	-30.43	-2900.46	755.42	181.98	-3253.20	754.47	-225.22	-3125.72	-21.41	-2.32	-3159.69	-9.22	10.06	-1796.71	69.09	209.48	-1782.37	61.08	258.17	-2797.01	176.20	1355.86	0.00	0.00	0.00	-2713.33	155.66	1627.88	-2744.03	267.75	1616.24	-776.22	54.47	1794.90	-3515.52	295.39	1869.64	-275.47	1200.56	73.15	312.83	1128.01	81.19	-199.69
3.39000	-2639.02	204.77	-5.71	-2706.43	216.59	-19.62	-2898.87	754.00	182.35	-3251.93	753.30	-227.04	-3104.45	-19.15	-0.39	-3140.66	-6.96	10.84	-1796.71	69.09	209.48	-1782.37	61.08	258.17	-2785.85	178.08	1357.03	0.00	0.00	0.00	-2697.96	156.63	1627.19	-2737.04	268.94	1616.35	-776.22	54.47	1794.90	-3504.32	294.63	1869.91	-271.60	1199.67	73.98	311.26	1128.38	80.91	-196.33
3.40000	-2636.84	204.55	-4.44	-2727.27	214.88	-22.57	-2897.27	752.57	182.71	-3250.62	752.10	-228.85	-3091.81	-15.01	-2.51	-3137.36	-4.93	7.86	-1796.71	69.09	209.48	-1782.37	61.08	258.17	-2774.85	179.80	1358.19	0.00	0.00	0.00	-2693.03	157.31	1627.88	-2720.69	269.74	1617.65	-776.22	54.47	1794.90	-3493.07	293.87	1870.18	-273.89	1199.69	73.81	311.87	1127.35	81.30	-198.28
3.41000	-2634.63	204.36	-3.09	-2748.31	217.32	-24.54	-2895.65	751.11	183.07	-3249.28	750.88	-230.63	-3100.36	-14.32	-9.22	-3111.09	-4.50	7.92	-1796.71	69.09	209.48	-1782.37	61.08	258.17	-2764.01	181.37	1359.34	0.00	0.00	0.00	-2680.86	158.23	1627.81	-2733.62	269.53	1619.51	-776.22	54.47	1794.90	-3481.78	293.11	1870.44	-274.18	1199.70	73.86	310.53	1127.83	80.88	-202.19
3.42000	-2632.40	204.20	-1.67	-2721.41	217.54	-19.48	-2894.01	749.62	183.43	-3247.91	749.63	-232.39	-3068.43	-12.99	-8.68	-3072.55	-2.85	8.81	-1796.71	69.09	209.48	-1782.37	61.08	258.17	-2753.33	182.79	1360.48	0.00	0.00	0.00	-2685.65	157.74	1628.95	-2676.13	268.73	1617.89	-776.22	54.47	1794.90	-3470.45	292.34	1870.69	-275.60	1200.77	73.33	308.58	1128.84	80.13	-199.02
3.43000	-2630.13	204.07	-0.20	-2697.04	216.30	-16.60	-2892.35	748.11	183.78	-3246.50	748.36	-234.14	-3043.07	-11.55	-7.48	-3037.52	-1.59	9.17	-1796.71	69.09	209.48	-1782.37	61.08	258.17	-2742.79	184.07	1361.60	0.00	0.00	0.00	-2661.22	157.18	1629.19	-2686.18	269.34	1619.43	-776.22	54.47	1794.90	-3459.07	291.58	1870.94	-275.41	1200.05	73.60	309.29	1129.46	80.06	-201.91
3.44000	-2627.86	203.97	1.33	-2703.56	215.13	-15.31	-2890.68	746.58	184.13	-3245.05	747.07	-235.86	-2969.42	-11.40	-0.65	-3026.17	-0.72	5.43	-1796.71	69.09	209.48	-1782.37	61.08	258.17	-2732.41	185.21	1362.71	0.00	0.00	0.00	-2665.04	157.64	1630.19	-2676.73	270.94	1619.83	-776.22	54.47	1794.90	-3447.64	290.81	1871.18	-272.69	1200.30	74.09	310.67	1129.95	80.38	-199.13
3.45000	-2625.57	203.89	2.91	-2721.92	213.58	-18.65	-2888.99	745.03	184.47	-3243.56	745.75	-237.56	-2942.84	-8.44	-2.82	-2976.96	-0.28	6.73	-1796.71	69.09	209.48	-1782.37	61.08	258.17	-2722.18	186.21	1363.81	0.00	0.00	0.00	-2657.59	157.44	1630.48	-2656.57	269.67	1619.76	-776.22	54.47	1794.90	-3436.18	290.05	1871.42	-277.49	1200.50	73.03	310.71	1127.83	80.99	-198.64
3.46000	-2623.28	203.84	4.52	-2713.79	212.85	-17.02	-2887.28	743.45	184.81	-3242.03	744.41	-239.24	-2931.29	-8.11	-6.88	-2944.47	1.91	6.07	-1796.71	69.09	209.48	-1782.37	61.08	258.17	-2712.08	187.08	1364.90	0.00	0.00	0.00	-2636.35	157.69	1630.70	-2688.51	270.93	1621.41	-776.22	54.47	1794.90	-3424.67	289.28	1871.65	-273.83	1198.74	74.09	310.83	1128.16	81.02	-199.76
3.47000	-2620.99	203.81	6.17	-2735.90	212.85	-19.45	-2885.54	741.84	185.15	-3240.46	743.05	-240.89	-2884.07	-6.10	-3.93	-2910.24	1.95	5.95	-1796.71	69.09	209.48	-1782.37	61.08	258.17	-2702.12	187.81	1365.97	0.00	0.00	0.00	-2634.21	157.77	1631.42	-2665.07	270.88	1622.87	-776.22	54.47	1794.90	-3413.12	288.51	1871.87	-273.40	1199.18	73.73	310.76	1127.53	81.10	-199.73
3.48000	-2618.71	203.82	7.84	-2763.91	215.18	-25.56	-2883.79	740.22	185.48	-3238.85	741.66	-242.52	-2838.34	-3.13	-2.33	-2891.31	2.43	2.06	-1796.71	69.09	209.48	-1782.37	61.08	258.17	-2692.30	188.42	1367.03	0.00	0.00	0.00	-2622.50	158.41	1631.64	-2649.19	269.41	1622.14	-776.22	54.47	1794.90	-3401.52	287.75	1872.09	-273.82	1199.49	73.77	309.40	1128.78	80.48	-198.96
3.49000	-2616.44	203.84	9.53	-2732.46	214.22	-19.29	-2882.01	738.57	185.81	-3237.20	740.25	-244.13	-2817.74	-4.60	-4.82	-2849.62	4.05	2.95	-1796.71	69.09	209.48	-1782.37	61.08	258.17	-2682.61	188.90	1368.08	0.00	0.00	0.00	-2632.76	157.69	1633.10	-2635.67	268.60	1622.79	-776.22	54.47	1794.90	-3389.88	286.98	1872.31	-277.23	1200.66	72.69	310.26	1127.93	80.81	-199.77
3.50000	-2614.19	203.90	11.22	-2741.76	214.04	-20.99	-2880.21	736.90	186.14	-3235.51	738.82	-245.72	-2801.87	-1.40	-8.11	-2831.62	4.67	-2.18	-1796.71	69.09	209.48	-1782.37	61.08	258.17	-2673.05	189.26	1369.11	0.00	0.00	0.00	-2614.66	157.32	1633.00	-2639.38	269.75	1623.86	-776.22	54.47	1794.90	-3378.21	286.21	1872.51	-274.23	1200.58	73.41	308.60	1127.83	80.86	-203.77
3.51000	-2611.97	203.98	12.93	-2747.26	213.51	-18.26	-2878.39	735.20	186.46	-3233.77	737.37	-247.28	-2760.43	-0.15	-7.05	-2792.41	5.92	-1.19	-1796.71	69.09	209.48	-1782.37	61.08	258.17	-2663.61	189.51	1370.12	0.00	0.00	0.00	-2611.40	157.13	1633.30	-2646.11	270.03	1625.08	-776.22	54.47	1794.90	-3366.49	285.44	1872.72	-275.89	1199.67	73.55	310.95	1128.28	80.95	-204.05
3.52000	-2609.78	204.08	14.63	-2732.30	213.87	-16.33	-2876.54	733.49	186.78	-3231.99	735.90	-248.82	-2764.53	-0.14	-14.86	-2773.17	6.12	-3.86	-1796.71	69.09	209.48	-1782.37	61.08	258.17	-2654.30	189.63	1371.12	0.00	0.00	0.00	-2602.00	156.23	1633.63	-2621.49	267.79	1625.34	-776.22	54.47	1794.90	-3354.73	284.67	1872.91	-273.26	1198.54	74.42	310.02	1129.47	80.40	-199.64
3.53000	-2607.62	204.21	16.31	-2702.23	214.71	-12.89	-2874.67	731.75	187.09	-3230.16	734.40	-250.33	-2751.11	0.81	-15.79	-2760.34	6.85	-8.09	-1796.71	69.09	209.48	-1782.37	61.08	258.17	-2645.10	189.65	1372.11	0.00	0.00	0.00	-2612.63	155.34	1634.76	-2584.17	268.40	1624.84	-776.22	54.47	1794.90	-3342.93	283.90	1873.10	-274.56	1199.60	73.56	309.99	1129.69	80.23	-196.19
3.54000	-2605.52	204.36	17.99	-2755.88	213.63	-19.41	-2872.77	729.99	187.41	-3228.29	732.88	-251.82	-2649.61	2.75	-4.78	-2707.46	8.88	-5.40	-1796.71	69.09	209.48	-1782.37	61.08	258.17	-2636.01	189.56	1373.08	0.00	0.00	0.00	-2582.46	154.93	1633.50	-2591.50	267.61	1625.74	-776.22	54.47	1794.90	-3331.09	283.13	1873.29	-271.34	1199.48	74.47	310.48	1129.57	80.33	-198.65
3.55000	-2603.46	204.54	19.63	-2674.35	213.89	-7.24	-2870.85	728.21	187.71	-3226.37	731.35	-253.28	-2619.00	3.28	-4.94	-2674.34	10.88	-4.75	-1796.71	69.09	209.48	-1782.37	61.08	258.17	-2627.04	189.36	1374.04	0.00	0.00	0.00	-2569.57	153.90	1633.17	-2572.82	267.24	1624.51	-776.22	54.47	1794.90	-3319.22	282.36	1873.46	-273.45	1199.21	73.97	312.40	1128.79	81.07	-203.99
3.56000	-2601.45	204.74	21.24	-2719.02	215.60	-11.81	-2868.90	726.41	188.02	-3224.40	729.79	-254.71	-2659.42	1.19	-15.77	-2643.70	11.24	-4.16	-1796.71	69.09	209.48	-1782.37	61.08	258.17	-2618.17	189.06	1374.97	0.00	0.00	0.00	-2556.97	153.47	1633.18	-2585.12	266.58	1624.32	-776.22	54.47	1794.90	-3307.30	281.59	1873.64	-273.30	1200.76	73.31	311.24	1129.01	80.79	-203.08
3.57000	-2599.51	204.97	22.82	-2730.16	217.46	-16.45	-2866.92	724.59	188.32	-3222.39	728.21	-256.12	-2554.12	4.26	-1.58	-2628.97	11.81	-6.10	-1796.71	69.09	209.48	-1782.37	61.08	258.17	-2609.40	188.65	1375.90	0.00	0.00	0.00	-2547.80	152.04	1632.50	-2599.63	265.93	1626.17	-776.22	54.47	1794.90	-3295.34	280.82	1873.80	-273.08	1199.19	73.90	311.63	1129.75	80.57	-200.90
3.58000	-2597.64	205.21	24.35	-2733.58	217.18	-19.14	-2864.91	722.74	188.62	-3220.32	726.60	-257.51	-2495.61	9.43	4.74	-2575.78	12.54	-1.03	-1796.71	69.09	209.48	-1782.37	61.08	258.17	-2600.74	188.16	1376.80	0.00	0.00	0.00	-2557.98	151.93	1632.91	-2572.54	265.06	1625.09	-776.22	54.47	1794.90	-3283.35	280.04	1873.96	-273.06	1197.81	74.52	310.22	1128.85	80.25	-199.60
3.59000	-2595.84	205.49	25.82	-2675.63	218.04	-8.86	-2862.87	720.88	188.91	-3218.21	724.98	-258.86	-2451.61	11.22	7.33	-2535.44	15.85	3.93	-1796.71	69.09	209.48	-1782.37	61.08	258.17	-2592.17	187.57	1377.69	0.00	0.00	0.00	-2548.75	150.32	1632.44	-2539.55	263.42	1623.47	-776.22	54.47	1794.90	-3271.32	279.27	1874.12	-271.09	1198.81	74.70	310.88	1128.68	80.59	-201.23
3.60000	-2594.13	205.78	27.23	-2785.57	217.66	-27.88	-2860.80	719.00	189.20	-3216.04	723.34	-260.19	-2409.98	12.94	9.99	-2484.98	16.08	9.60	-1796.71	69.09	209.48	-1782.37	61.08	258.17	-2583.69	186.89	1378.56	0.00	0.00	0.00	-2539.08	150.20	1632.15	-2560.55	262.44	1624.78	-776.22	54.47	1794.90	-3259.25	278.50	1874.27	-273.32	1199.98	73.97	311.12	1128.73	80.77	-202.36
3.61000	-2592.50	206.09	28.58	-2772.23	217.92	-24.19	-2858.70	717.09	189.49	-3213.82	721.68	-261.49	-2370.69	14.59	12.68	-2459.80	15.88	11.94	-1796.71	69.09	209.48	-1782.37	61.08	258.17	-2575.31	186.12	1379.42	0.00	0.00	0.00	-2526.70	149.20	1630.97	-2547.36	261.81	1624.66	-776.22	54.47	1794.90	-3247.14	277.73	1874.41	-272.61	1200.31	73.86	311.12	1128.71	80.62	-204.56
3.62000	-2590.96	206.43	29.85	-2748.29	219.07	-20.95	-2856.57	715.17	189.78	-3211.55	719.99	-262.76	-2333.67	16.18	15.40	-2425.22	20.05	15.79	-1796.71	69.09	209.48	-1782.37	61.08	258.17	-2567.01	185.28	1380.25	0.00	0.00	0.00	-2523.30	147.70	1630.93	-2544.74	259.81	1624.08	-776.22	54.47	1794.90	-3235.00	276.96	1874.55	-274.47	1198.88	73.93	311.55	1127.60	81.20	-204.77
3.63000	-2589.52	206.79	31.04	-2729.87	218.87	-20.30	-2854.40	713.23	190.06	-3209.22	718.29	-264.00	-2298.90	17.71	18.10	-2371.44	23.06	24.95	-1796.71	69.09	209.48	-1782.37	61.08	258.17	-2558.79	184.35	1381.07	0.00	0.00	0.00	-2521.85	146.40	1630.44	-2538.82	260.19	1623.47	-776.22	54.47	1794.90	-3222.83	276.18	1874.68	-273.48	1199.12	73.69	310.28	1128.57	80.84	-199.62
3.64000	-2588.18	207.17	32.14	-2719.26	218.82	-17.05	-2852.20	711.27	190.34	-3206.84	716.57	-265.22	-2266.32	19.18	20.78	-2329.48	25.05	29.52	-1796.71	69.09	209.48	-1782.37	61.08	258.17	-2550.65	183.34	1381.87	0.00	0.00	0.00	-2491.30	145.24	1628.80	-2536.52	259.29	1623.06	-776.22	54.47	1794.90	-3210.61	275.41	1874.81	-275.12	1199.75	73.36	310.60	1127.36	81.19	-198.62
3.65000	-2586.95	207.57	33.15	-2728.23	220.25	-18.95	-2849.97	709.28	190.62	-3204.41	714.83	-266.40	-2235.90	20.60	23.40	-2290.79	26.99	33.71	-1796.71	69.09	209.48	-1782.37	61.08	258.17	-2542.59	182.26	1382.65	0.00	0.00	0.00	-2495.82	143.72	1628.16	-2528.24	257.22	1623.87	-776.22	54.47	1794.90	-3198.36	274.64	1874.93	-273.71	1200.05	73.80	309.60	1128.55	80.47	-199.84
3.66000	-2585.84	207.99	34.05	-2697.99	221.49	-13.59	-2847.70	707.28	190.89	-3201.92	713.07	-267.55	-2207.58	21.98	25.94	-2255.25	28.88	37.53	-1796.71	69.09	209.48	-1782.37	61.08	258.17	-2534.60	181.11	1383.41	0.00	0.00	0.00	-2514.98	141.96	1628.80	-2503.05	255.58	1622.05	-776.22	54.47	1794.90	-3186.08	273.87	1875.04	-276.58	1200.76	73.24	310.15	1128.02	80.65	-200.32
3.67000	-2584.85	208.44	34.84	-2703.08	217.32	-14.89	-2845.40	705.27	191.17	-3199.37	711.29	-268.68	-2181.33	23.30	28.38	-2222.76	30.72	40.97	-1796.71	69.09	209.48	-1782.37	61.08	258.17	-2526.68	179.90	1384.16	0.00	0.00	0.00	-2480.06	140.26	1627.18	-2493.04	255.14	1620.74	-776.22	54.47	1794.90	-3173.76	273.10	1875.15	-276.01	1200.10	73.46	312.11	1128.94	80.93	-203.32
3.68000	-2584.00	208.90	35.51	-2708.48	220.40	-16.89	-2843.06	703.23	191.43	-3196.76	709.49	-269.77	-2157.10	24.59	30.70	-2193.22	32.52	44.02	-1796.71	69.09	209.48	-1782.37	61.08	258.17	-2518.82	178.62	1384.88	0.00	0.00	0.00	-2472.00	138.73	1626.27	-2493.44	253.54	1620.44	-776.22	54.47	1794.90	-3161.41	272.32	1875.25	-271.99	1198.15	74.70	310.97	1128.81	80.74	-202.51
3.69000	-2583.27	209.38	36.06	-2703.06	220.16	-17.90	-2840.68	701.17	191.70	-3194.10	707.67	-270.83	-2134.84	25.84	32.86	-2166.52	34.26	46.69	-1796.71	69.09	209.48	-1782.37	61.08	258.17	-2511.02	177.28	1385.58	0.00	0.00	0.00	-2460.36	136.82	1625.30	-2471.45	250.30	1620.08	-776.22	54.47	1794.90	-3149.02	271.55	1875.35	-270.71	1197.79	74.70	311.19	1128.45	80.97	-202.23
3.70000	-2582.69	209.88	36.48	-2720.82	219.76	-19.97	-2838.27	699.10	191.97	-3191.37	705.84	-271.86	-2114.51	27.06	34.85	-2142.54	35.95	48.97	-1796.71	69.09	209.48	-1782.37	61.08	258.17	-2503.28	175.88	1386.26	0.00	0.00	0.00	-2469.44	135.47	1625.29	-2464.60	250.06	1617.76	-776.22	54.47	1794.90	-3136.60	270.78	1875.44	-273.77	1199.10	74.24	312.78	1128.09	81.47	-201.90
3.71000	-2582.25	210.40	36.76	-2740.48	220.47	-25.38	-2835.81	697.01	192.23	-3188.59	703.98	-272.86	-2096.08	28.25	36.64	-2121.19	37.59	50.86	-1796.71	69.09	209.48	-1782.37	61.08	258.17	-2495.60	174.43	1386.92	0.00	0.00	0.00	-2450.92	134.70	1623.35	-2447.39	248.62	1616.70	-776.22	54.47	1794.90	-3124.15	270.01	1875.53	-277.44	1200.41	72.83	312.31	1127.50	81.57	-202.74
3.72000	-2581.96	210.94	36.89	-2753.80	219.29	-26.77	-2833.32	694.90	192.49	-3185.74	702.11	-273.83	-2079.49	29.41	38.21	-2102.36	39.17	52.36	-1796.71	69.09	209.48	-1782.37	61.08	258.17	-2487.97	172.92	1387.56	0.00	0.00	0.00	-2443.61	132.73	1622.49	-2442.55	246.06	1616.36	-776.22	54.47	1794.90	-3111.67	269.24	1875.61	-273.35	1198.74	74.42	308.55	1128.29	80.32	-194.09
3.73000	-2581.84	211.50	36.87	-2729.31	220.53	-22.00	-2830.78	692.78	192.74	-3182.83	700.22	-274.76	-2064.70	30.55	39.54	-2085.94	40.70	53.46	-1796.71	69.09	209.48	-1782.37	61.08	258.17	-2480.38	171.37	1388.18	0.00	0.00	0.00	-2435.67	130.82	1621.28	-2430.98	243.50	1615.30	-776.22	54.47	1794.90	-3099.15	268.47	1875.68	-267.17	1197.50	75.89	310.11	1127.69	80.89	-202.24
3.74000	-2581.87	212.08	36.69	-2707.18	221.60	-15.81	-2828.21	690.64	193.00	-3179.86	698.31	-275.66	-2051.66	31.67	40.59	-2071.82	42.18	54.15	-1796.71	69.09	209.48	-1782.37	61.08	258.17	-2472.84	169.77	1388.78	0.00	0.00	0.00	-2432.73	129.02	1620.79	-2432.69	241.76	1615.04	-776.22	54.47	1794.90	-3086.60	267.70	1875.75	-271.44	1200.07	74.25	312.81	1126.67	81.71	-206.39
3.75000	-2582.08	212.67	36.35	-2742.49	222.06	-21.50	-2825.59	688.48	193.25	-3176.82	696.39	-276.53	-2040.34	32.78	41.35	-2059.90	43.60	54.45	-1796.71	69.09	209.48	-1782.37	61.08	258.17	-2465.34	168.14	1389.36	0.00	0.00	0.00	-2426.34	127.04	1620.40	-2424.34	239.86	1614.75	-776.22	54.47	1794.90	-3074.02	266.93	1875.81	-274.95	1200.73	73.07	310.71	1127.53	81.16	-202.25
3.76000	-2582.47	213.28	35.82	-2718.19	221.71	-16.80	-2822.93	686.30	193.50	-3173.72	694.45	-277.36	-2030.68	33.88	41.80	-2050.07	44.96	54.33	-1796.71	69.09	209.48	-1782.37	61.08	258.17	-2457.87	166.46	1389.91	0.00	0.00	0.00	-2416.16	124.67	1619.12	-2396.48	236.80	1613.49	-776.22	54.47	1794.90	-3061.41	266.16	1875.87	-274.33	1200.66	73.08	308.14	1128.59	80.32	-200.41
3.77000	-2583.03	213.91	35.12	-2685.84	222.80	-10.34	-2820.23	684.11	193.75	-3170.56	692.49	-278.16	-2022.65	34.97	41.90	-2042.22	46.27	53.81	-1796.71	69.09	209.48	-1782.37	61.08	258.17	-2450.44	164.75	1390.44	0.00	0.00	0.00	-2399.55	122.91	1618.83	-2384.06	234.63	1613.47	-776.22	54.47	1794.90	-3048.77	265.40	1875.92	-274.14	1200.02	73.77	308.15	1128.96	80.10	-202.31
3.78000	-2583.79	214.56	34.23	-2683.31	221.18	-11.75	-2817.48	681.90	193.99	-3167.32	690.51	-278.92	-2016.20	36.06	41.64	-2036.25	47.52	52.88	-1796.71	69.09	209.48	-1782.37	61.08	258.17	-2443.04	163.00	1390.95	0.00	0.00	0.00	-2375.48	120.96	1617.86	-2402.42	233.00	1614.02	-776.22	54.47	1794.90	-3036.10	264.63	1875.96	-270.71	1199.23	74.45	310.93	1127.51	81.09	-203.52
3.79000	-2584.74	215.22	33.14	-2669.61	221.34	-6.87	-2814.69	679.68	194.24	-3164.02	688.52	-279.65	-2011.29	37.15	40.99	-2032.06	48.71	51.53	-1796.71	69.09	209.48	-1782.37	61.08	258.17	-2435.67	161.23	1391.44	0.00	0.00	0.00	-2367.69	118.93	1617.59	-2402.92	230.52	1614.02	-776.22	54.47	1794.90	-3023.40	263.86	1876.00	-272.45	1200.58	73.97	311.10	1128.69	80.50	-202.60
3.80000	-2585.89	215.90	31.85	-2660.98	225.15	-7.36	-2811.85	677.44	194.48	-3160.66	686.51	-280.34	-2007.87	38.24	39.93	-2029.52	49.83	49.76	-1796.71	69.09	209.48	-1782.37	61.08	258.17	-2428.32	159.44	1391.90	0.00	0.00	0.00	-2368.53	116.38	1617.32	-2381.76	228.34	1613.24	-776.22	54.47	1794.90	-3010.67	263.09	1876.03	-274.19	1200.64	74.13	311.19	1128.55	80.77	-198.00
3.81000	-2587.25	216.60	30.35	-2687.34	223.85	-10.89	-2808.97	675.18	194.72	-3157.22	684.48	-281.00	-2005.90	39.35	38.43	-2028.55	50.90	47.57	-1796.71	69.09	209.48	-1782.37	61.08	258.17	-2420.99	157.62	1392.34	0.00	0.00	0.00	-2361.35	113.56	1616.61	-2353.17	226.81	1612.83	-776.22	54.47	1794.90	-2997.92	262.33	1876.06	-274.90	1201.08	73.40	310.27	1128.16	80.76	-199.08
3.82000	-2588.82	217.31	28.63	-2684.74	225.08	-9.56	-2806.03	672.91	194.96	-3153.71	682.44	-281.62	-2005.33	40.46	36.46	-2029.02	51.91	44.96	-1796.71	69.09	209.48	-1782.37	61.08	258.17	-2413.67	155.78	1392.75	0.00	0.00	0.00	-2345.52	111.40	1615.82	-2348.01	225.68	1611.61	-776.22	54.47	1794.90	-2985.13	261.56	1876.08	-274.47	1199.62	73.68	311.53	1129.57	80.54	-197.92
3.83000	-2590.61	218.04	26.69	-2669.18	223.81	-8.69	-2803.05	670.63	195.19	-3150.13	680.38	-282.21	-2006.12	41.59	34.02	-2030.84	52.86	41.91	-1796.71	69.09	209.48	-1782.37	61.08	258.17	-2406.37	153.92	1393.14	0.00	0.00	0.00	-2342.81	108.67	1615.92	-2352.13	222.36	1612.92	-776.22	54.47	1794.90	-2972.31	260.80	1876.09	-275.96	1199.24	73.73	311.33	1128.39	80.99	-199.90
3.84000	-2592.62	218.78	24.52	-2703.91	222.25	-15.73	-2800.03	668.33	195.43	-3146.49	678.31	-282.76	-2008.23	42.74	31.06	-2033.89	53.74	38.44	-1796.71	69.09	209.48	-1782.37	61.08	258.17	-2399.07	152.06	1393.51	0.00	0.00	0.00	-2335.50	106.41	1615.84	-2350.47	219.01	1613.58	-776.22	54.47	1794.90	-2959.47	260.04	1876.10	-275.37	1199.09	73.87	312.86	1128.90	81.14	-201.38
3.85000	-2594.87	219.53	22.11	-2687.29	222.60	-13.18	-2796.95	666.02	195.66	-3142.76	676.22	-283.27	-2011.62	43.91	27.58	-2038.08	54.56	34.54	-1796.71	69.09	209.48	-1782.37	61.08	258.17	-2391.79	150.18	1393.85	0.00	0.00	0.00	-2325.10	103.81	1616.44	-2337.12	215.88	1614.39	-776.22	54.47	1794.90	-2946.60	259.27	1876.10	-272.93	1199.40	74.24	310.42	1129.31	80.46	-201.26
3.86000	-2597.35	220.31	19.45	-2670.17	224.52	-9.01	-2793.82	663.69	195.89	-3138.97	674.11	-283.74	-2016.23	45.12	23.54	-2043.29	55.31	30.20	-1796.71	69.09	209.48	-1782.37	61.08	258.17	-2384.50	148.30	1394.17	0.00	0.00	0.00	-2306.36	100.96	1616.47	-2323.12	213.53	1614.97	-776.22	54.47	1794.90	-2933.71	258.51	1876.10	-274.22	1199.96	73.61	310.95	1128.97	80.60	-199.78
3.87000	-2600.08	221.09	16.55	-2674.78	224.10	-9.68	-2790.64	661.35	196.12	-3135.10	672.00	-284.17	-2022.02	46.35	18.91	-2049.41	56.00	25.42	-1796.71	69.09	209.48	-1782.37	61.08	258.17	-2377.21	146.41	1394.46	0.00	0.00	0.00	-2310.29	97.67	1618.54	-2307.34	211.35	1615.80	-776.22	54.47	1794.90	-2920.79	257.75	1876.09	-274.03	1200.40	73.62	310.69	1128.51	80.77	-201.46
3.88000	-2603.05	221.89	13.38	-2712.89	224.77	-17.55	-2787.41	658.99	196.35	-3131.16	669.86	-284.57	-2028.96	47.62	13.69	-2057.13	55.61	18.51	-1796.71	69.09	209.48	-1782.37	61.08	258.17	-2369.92	144.52	1394.72	0.00	0.00	0.00	-2292.36	95.60	1619.12	-2295.50	208.72	1616.38	-776.22	54.47	1794.90	-2907.84	256.99	1876.08	-273.42	1199.91	73.76	310.50	1128.56	80.81	-201.10
3.89000	-2606.28	222.70	9.94	-2699.46	222.66	-15.72	-2784.13	656.62	196.57	-3127.14	667.71	-284.92	-2036.99	48.92	7.83	-2060.75	58.70	13.84	-1796.71	69.09	209.48	-1782.37	61.08	258.17	-2362.62	142.64	1394.96	0.00	0.00	0.00	-2281.42	93.34	1619.33	-2278.24	206.77	1617.50	-776.22	54.47	1794.90	-2894.86	256.24	1876.06	-277.47	1200.53	72.78	312.47	1128.28	81.20	-199.51
3.90000	-2609.77	223.53	6.23	-2673.09	222.64	-11.96	-2780.79	654.24	196.80	-3123.04	665.55	-285.24	-2046.10	50.27	1.32	-2082.45	59.00	5.92	-1796.71	69.09	209.48	-1782.37	61.08	258.17	-2355.30	140.77	1395.17	0.00	0.00	0.00	-2269.56	90.74	1619.99	-2265.54	203.82	1619.57	-776.22	54.47	1794.90	-2881.86	255.48	1876.03	-279.58	1201.00	72.16	313.68	1127.80	81.75	-200.96
3.91000	-2613.53	224.37	2.24	-2681.77	222.29	-12.56	-2777.40	651.84	197.02	-3118.87	663.37	-285.52	-2077.47	50.71	-9.99	-2106.73	59.62	-1.72	-1796.71	69.09	209.48	-1782.37	61.08	258.17	-2347.97	138.90	1395.36	0.00	0.00	0.00	-2252.52	87.79	1621.64	-2253.47	199.38	1621.74	-776.22	54.47	1794.90	-2868.84	254.72	1876.00	-272.09	1199.72	74.23	312.58	1129.33	80.96	-200.93
3.92000	-2617.57	225.22	-2.04	-2668.15	223.36	-11.76	-2773.96	649.44	197.25	-3114.62	661.18	-285.76	-2065.39	53.86	-10.55	-2082.60	60.61	-0.27	-1796.71	69.09	209.48	-1782.37	61.08	258.17	-2340.63	137.05	1395.52	0.00	0.00	0.00	-2250.99	84.85	1623.38	-2256.40	196.88	1623.21	-776.22	54.47	1794.90	-2855.79	253.97	1875.96	-271.06	1198.56	74.61	309.49	1129.81	80.09	-197.88
3.93000	-2634.96	225.69	-7.44	-2696.51	222.76	-18.09	-2770.46	647.02	197.47	-3110.29	658.97	-285.95	-2038.49	52.41	-6.24	-2086.84	59.86	-2.97	-1796.71	69.09	209.48	-1782.37	61.08	258.17	-2333.26	135.21	1395.65	0.00	0.00	0.00	-2246.37	82.68	1624.90	-2242.67	195.19	1624.54	-776.22	54.47	1794.90	-2842.72	253.21	1875.92	-273.20	1199.35	73.99	309.59	1128.67	80.68	-199.70
3.94000	-2635.53	226.12	-10.60	-2692.24	224.51	-18.35	-2766.90	644.58	197.69	-3105.88	656.75	-286.11	-2036.40	52.57	-8.15	-2066.00	59.81	-1.72	-1796.71	69.09	209.48	-1782.37	61.08	258.17	-2325.86	133.39	1395.75	0.00	0.00	0.00	-2238.83	80.58	1626.02	-2234.47	193.01	1626.22	-776.22	54.47	1794.90	-2829.62	252.46	1875.87	-274.83	1199.44	73.76	308.84	1129.71	80.30	-203.88
3.95000	-2664.88	227.63	-19.32	-2702.04	224.00	-23.35	-2763.29	642.14	197.91	-3101.39	654.51	-286.22	-2047.57	53.34	-12.42	-2096.64	59.46	-8.64	-1796.71	69.09	209.48	-1782.37	61.08	258.17	-2318.43	131.60	1395.83	0.00	0.00	0.00	-2224.33	78.11	1626.94	-2223.33	190.15	1627.68	-776.22	54.47	1794.90	-2816.50	251.71	1875.81	-278.42	1199.72	73.11	311.16	1129.01	80.76	-202.24
3.96000	-2648.20	226.48	-19.57	-2676.26	224.88	-22.26	-2759.62	639.68	198.12	-3096.82	652.27	-286.30	-2042.24	55.27	-13.43	-2095.75	59.92	-9.64	-1796.71	69.09	209.48	-1782.37	61.08	258.17	-2310.97	129.83	1395.88	0.00	0.00	0.00	-2209.25	74.89	1628.22	-2215.50	186.86	1628.72	-776.22	54.47	1794.90	-2803.36	250.96	1875.75	-274.64	1200.15	73.41	311.75	1128.90	80.79	-201.32
3.97000	-2658.50	225.93	-26.33	-2679.21	225.87	-24.21	-2755.88	637.21	198.34	-3092.16	650.01	-286.33	-2040.22	54.08	-12.80	-2086.67	60.11	-9.03	-1796.71	69.09	209.48	-1782.37	61.08	258.17	-2303.48	128.09	1395.90	0.00	0.00	0.00	-2200.77	72.56	1629.66	-2194.87	184.86	1629.92	-776.22	54.47	1794.90	-2790.20	250.21	1875.68	-272.00	1199.60	74.34	310.89	1130.31	80.28	-200.94
3.98000	-2642.80	228.85	-28.80	-2665.53	227.85	-22.93	-2752.10	634.73	198.56	-3087.42	647.73	-286.31	-2070.88	54.86	-20.58	-2099.84	59.45	-13.13	-1796.71	69.09	209.48	-1782.37	61.08	258.17	-2295.94	126.38	1395.89	0.00	0.00	0.00	-2191.30	70.58	1631.33	-2200.48	183.57	1632.82	-776.22	54.47	1794.90	-2777.01	249.46	1875.61	-270.88	1198.45	74.56	309.23	1129.87	80.11	-197.89
3.99000	-2637.49	228.81	-30.88	-2631.22	227.38	-15.64	-2748.25	632.24	198.77	-3082.60	645.44	-286.26	-2069.94	55.29	-20.35	-2091.58	59.70	-11.57	-1796.71	69.09	209.48	-1782.37	61.08	258.17	-2288.36	124.71	1395.85	0.00	0.00	0.00	-2182.80	69.07	1632.30	-2198.54	181.31	1634.65	-776.22	54.47	1794.90	-2763.81	248.72	1875.53	-272.87	1200.56	73.68	312.27	1128.04	81.13	-198.86
4.00000	-2644.86	231.21	-34.14	-2634.91	228.41	-13.42	-2744.34	629.74	198.99	-3077.69	643.15	-286.16	-2050.51	55.24	-16.38	-2096.78	58.95	-12.59	-1796.71	69.09	209.48	-1782.37	61.08	258.17	-2280.74	123.07	1395.78	0.00	0.00	0.00	-2172.42	67.59	1633.23	-2189.02	179.00	1635.76	-776.22	54.47	1794.90	-2750.58	247.97	1875.44	-273.08	1200.80	73.72	312.20	1127.01	81.35	-200.21
4.01000	-2615.53	235.87	-31.56	-2660.93	231.27	-14.70	-2740.36	627.22	199.20	-3072.70	640.83	-286.02	-2045.39	53.33	-17.84	-2090.41	59.30	-11.47	-1796.71	69.09	209.48	-1782.37	61.08	258.17	-2273.06	121.48	1395.68	0.00	0.00	0.00	-2162.52	64.99	1634.96	-2173.49	178.20	1637.38	-776.22	54.47	1794.90	-2737.33	247.23	1875.35	-273.31	1200.56	73.63	310.78	1128.15	80.97	-195.76
4.02000	-2601.14	238.57	-32.91	-2626.27	233.83	-3.93	-2736.33	624.70	199.41	-3067.62	638.51	-285.83	-2040.79	55.58	-14.84	-2098.63	59.15	-13.88	-1796.71	69.09	209.48	-1782.37	61.08	258.17	-2265.33	119.93	1395.56	0.00	0.00	0.00	-2147.40	64.08	1636.08	-2164.82	175.07	1638.19	-776.22	54.47	1794.90	-2724.06	246.49	1875.25	-273.34	1199.78	74.13	310.22	1129.14	80.60	-196.84
4.03000	-2598.89	242.21	-31.70	-2632.58	237.11	-2.58	-2732.23	622.17	199.62	-3062.45	636.17	-285.60	-2012.17	53.91	-9.16	-2098.09	58.94	-13.61	-1796.71	69.09	209.48	-1782.37	61.08	258.17	-2257.54	118.44	1395.40	0.00	0.00	0.00	-2136.83	62.13	1636.49	-2156.58	172.96	1639.14	-776.22	54.47	1794.90	-2710.77	245.75	1875.15	-272.06	1199.51	74.20	310.14	1128.35	80.77	-197.00
4.04000	-2572.90	246.37	-25.21	-2584.36	239.29	8.03	-2728.07	619.62	199.84	-3057.19	633.82	-285.32	-2001.26	54.66	-7.14	-2093.09	58.61	-12.81	-1796.71	69.09	209.48	-1782.37	61.08	258.17	-2249.70	116.99	1395.21	0.00	0.00	0.00	-2125.89	60.63	1637.30	-2158.45	170.06	1640.31	-776.22	54.47	1794.90	-2697.46	245.01	1875.04	-272.69	1199.13	73.78	308.37	1128.38	80.40	-201.86
4.05000	-2549.05	249.72	-18.90	-2577.11	240.38	11.06	-2723.84	617.07	200.05	-3051.85	631.47	-285.00	-2016.24	55.57	-11.40	-2100.50	59.03	-14.40	-1796.71	69.09	209.48	-1782.37	61.08	258.17	-2241.78	115.60	1394.99	0.00	0.00	0.00	-2118.32	59.42	1638.25	-2152.36	168.98	1641.42	-776.22	54.47	1794.90	-2684.13	244.27	1874.92	-272.79	1200.42	73.69	310.99	1128.29	81.03	-198.67
4.06000	-2528.12	251.57	-15.02	-2598.23	245.20	9.13	-2719.55	614.51	200.26	-3046.41	629.09	-284.63	-2044.71	54.87	-17.85	-2097.25	58.29	-13.40	-1796.71	69.09	209.48	-1782.37	61.08	258.17	-2233.80	114.26	1394.74	0.00	0.00	0.00	-2111.40	58.31	1638.89	-2125.35	169.06	1642.02	-776.22	54.47	1794.90	-2670.78	243.54	1874.80	-275.28	1200.12	73.77	310.91	1129.08	80.59	-198.06
4.07000	-2514.75	253.50	-13.04	-2555.10	245.59	15.72	-2715.19	611.93	200.47	-3040.89	626.71	-284.22	-2029.51	55.85	-15.69	-2103.32	59.07	-14.63	-1796.71	69.09	209.48	-1782.37	61.08	258.17	-2225.75	112.99	1394.46	0.00	0.00	0.00	-2102.41	56.91	1640.07	-2122.44	168.80	1643.32	-776.22	54.47	1794.90	-2657.42	242.81	1874.67	-274.44	1199.08	73.87	311.42	1128.61	80.82	-197.21
4.08000	-2473.43	254.74	-6.97	-2499.23	245.64	25.20	-2710.77	609.35	200.68	-3035.27	624.32	-283.76	-2060.09	55.39	-20.95	-2109.71	59.46	-16.46	-1796.71	69.09	209.48	-1782.37	61.08	258.17	-2217.62	111.78	1394.15	0.00	0.00	0.00	-2090.51	55.71	1641.26	-2111.53	165.95	1643.73	-776.22	54.47	1794.90	-2644.04	242.07	1874.54	-274.22	1199.05	73.57	311.19	1128.67	80.59	-199.60
4.09000	-2448.05	255.76	-5.39	-2484.76	245.97	24.61	-2706.28	606.76	200.89	-3029.56	621.91	-283.26	-2025.68	49.94	-20.93	-2094.74	58.17	-13.41	-1796.71	69.09	209.48	-1782.37	61.08	258.17	-2209.42	110.64	1393.80	0.00	0.00	0.00	-2078.92	54.56	1641.97	-2103.81	164.97	1644.77	-776.22	54.47	1794.90	-2630.64	241.34	1874.40	-274.20	1199.33	73.85	310.83	1129.01	80.68	-200.61
4.10000	-2425.16	256.48	-5.27	-2447.08	247.31	26.94	-2701.72	604.16	201.09	-3023.75	619.50	-282.70	-2014.14	54.60	-10.35	-2094.83	59.62	-13.51	-1796.71	69.09	209.48	-1782.37	61.08	258.17	-2201.13	109.56	1393.42	0.00	0.00	0.00	-2072.45	54.17	1642.11	-2093.12	165.11	1645.39	-776.22	54.47	1794.90	-2617.22	240.62	1874.25	-274.15	1200.29	74.04	311.21	1129.08	80.54	-201.92
4.11000	-2405.25	257.54	-5.95	-2400.20	248.24	31.18	-2697.09	601.55	201.30	-3017.85	617.07	-282.10	-2079.26	53.63	-23.90	-2088.29	58.80	-12.87	-1796.71	69.09	209.48	-1782.37	61.08	258.17	-2192.75	108.57	1393.01	0.00	0.00	0.00	-2068.13	53.89	1642.42	-2077.66	164.71	1645.64	-776.22	54.47	1794.90	-2603.78	239.89	1874.10	-277.01	1200.93	73.08	310.36	1128.87	80.56	-202.85
4.12000	-2373.12	258.17	-5.29	-2396.37	249.01	25.36	-2692.39	598.94	201.51	-3011.86	614.63	-281.45	-2048.81	55.78	-17.34	-2089.48	60.54	-12.38	-1796.71	69.09	209.48	-1782.37	61.08	258.17	-2184.29	107.65	1392.57	0.00	0.00	0.00	-2064.48	53.66	1643.15	-2071.97	164.06	1645.62	-776.22	54.47	1794.90	-2590.33	239.17	1873.95	-273.19	1198.49	74.39	312.37	1127.01	81.40	-199.83
4.13000	-2348.51	258.74	-7.13	-2357.02	247.67	26.59	-2687.62	596.31	201.72	-3005.77	612.19	-280.75	-2013.49	54.85	-10.03	-2103.76	60.51	-14.84	-1796.71	69.09	209.48	-1782.37	61.08	258.17	-2175.74	106.81	1392.09	0.00	0.00	0.00	-2053.24	53.45	1643.89	-2066.34	164.17	1645.44	-776.22	54.47	1794.90	-2576.87	238.45	1873.78	-273.81	1199.33	74.19	312.96	1128.16	81.42	-199.79
4.14000	-2315.50	258.90	-7.26	-2325.05	248.08	24.33	-2682.77	593.68	201.93	-2999.58	609.73	-280.01	-2027.29	54.38	-15.48	-2080.20	60.66	-10.79	-1796.71	69.09	209.48	-1782.37	61.08	258.17	-2167.09	106.05	1391.58	0.00	0.00	0.00	-2043.28	53.52	1644.46	-2062.17	163.73	1645.60	-776.22	54.47	1794.90	-2563.39	237.73	1873.61	-274.40	1200.13	73.64	312.21	1127.51	81.25	-200.98
4.15000	-2276.56	258.34	-6.75	-2297.02	249.17	21.68	-2677.86	591.04	202.14	-2993.30	607.27	-279.21	-2065.57	55.16	-22.40	-2088.92	60.38	-12.11	-1796.71	69.09	209.48	-1782.37	61.08	258.17	-2158.34	105.38	1391.03	0.00	0.00	0.00	-2034.68	53.70	1644.98	-2054.13	163.65	1646.57	-776.22	54.47	1794.90	-2549.89	237.01	1873.44	-279.25	1200.93	72.75	312.21	1127.65	81.36	-199.55
4.16000	-2233.75	258.87	-5.74	-2274.85	248.71	18.49	-2672.87	588.39	202.34	-2986.91	604.79	-278.36	-2079.03	56.86	-22.90	-2114.10	60.60	-17.28	-1796.71	69.09	209.48	-1782.37	61.08	258.17	-2149.48	104.80	1390.45	0.00	0.00	0.00	-2023.52	53.90	1645.51	-2043.07	164.03	1647.48	-776.22	54.47	1794.90	-2536.38	236.29	1873.26	-274.40	1199.23	73.95	311.24	1127.99	81.05	-199.30
4.17000	-2198.27	258.90	-5.48	-2241.84	249.26	16.06	-2667.81	585.74	202.55	-2980.43	602.30	-277.47	-2007.76	58.28	-8.37	-2090.10	60.68	-11.57	-1796.71	69.09	209.48	-1782.37	61.08	258.17	-2140.52	104.31	1389.84	0.00	0.00	0.00	-2025.21	53.22	1646.51	-2032.71	164.25	1648.47	-776.22	54.47	1794.90	-2522.85	235.58	1873.07	-273.57	1197.61	74.49	312.94	1128.19	81.29	-200.19
4.18000	-2153.14	259.56	-4.30	-2213.72	249.50	14.41	-2662.67	583.08	202.76	-2973.85	599.81	-276.52	-2043.61	57.22	-15.39	-2100.61	60.60	-13.73	-1796.71	69.09	209.48	-1782.37	61.08	258.17	-2131.45	103.92	1389.19	0.00	0.00	0.00	-2011.93	52.99	1646.81	-2024.34	163.90	1648.66	-776.22	54.47	1794.90	-2509.31	234.87	1872.88	-273.10	1198.79	74.01	312.15	1129.22	80.85	-201.17
4.19000	-2133.75	260.96	-6.35	-2155.87	251.64	16.66	-2657.46	580.41	202.97	-2967.16	597.31	-275.52	-2033.03	59.55	-13.59	-2082.45	60.90	-11.54	-1796.71	69.09	209.48	-1782.37	61.08	258.17	-2122.27	103.63	1388.51	0.00	0.00	0.00	-1997.77	53.66	1647.01	-2018.83	163.30	1649.65	-776.22	54.47	1794.90	-2495.76	234.16	1872.68	-273.73	1199.44	73.60	311.41	1128.43	81.00	-200.36
4.20000	-2101.70	263.04	-6.19	-2141.08	253.28	10.46	-2652.18	577.74	203.18	-2960.38	594.79	-274.48	-2026.78	57.73	-10.22	-2077.07	61.03	-8.75	-1796.71	69.09	209.48	-1782.37	61.08	258.17	-2112.97	103.44	1387.79	0.00	0.00	0.00	-1986.23	54.81	1647.27	-2013.34	163.68	1650.03	-776.22	54.47	1794.90	-2482.19	233.45	1872.47	-276.69	1200.79	72.73	310.55	1128.75	80.64	-205.02
4.21000	-2053.75	278.56	22.38	-2066.13	253.88	16.11	-2646.81	575.06	203.39	-2953.49	592.27	-273.38	-2055.79	58.77	-13.27	-2097.45	61.08	-12.43	-1796.71	69.09	209.48	-1782.37	61.08	258.17	-2103.55	103.36	1387.03	0.00	0.00	0.00	-1977.79	55.20	1647.85	-1994.02	165.73	1649.08	-776.22	54.47	1794.90	-2468.61	232.75	1872.26	-274.61	1199.19	73.46	311.23	1129.67	80.56	-200.10
4.22000	-2017.50	280.87	22.92	-2044.75	266.52	33.34	-2641.37	572.37	203.60	-2946.49	589.74	-272.22	-2060.95	56.31	-17.92	-2090.09	59.82	-10.97	-1796.71	69.09	209.48	-1782.37	61.08	258.17	-2094.01	103.39	1386.24	0.00	0.00	0.00	-1980.32	55.22	1648.54	-2005.71	165.03	1649.82	-776.22	54.47	1794.90	-2455.02	232.05	1872.04	-274.32	1199.84	73.44	310.14	1129.11	80.33	-198.12
4.23000	-1980.30	283.25	24.24	-2019.24	269.67	31.37	-2635.85	569.68	203.81	-2939.40	587.21	-271.02	-2056.55	57.81	-16.43	-2092.55	60.20	-10.11	-1796.71	69.09	209.48	-1782.37	61.08	258.17	-2084.34	103.53	1385.41	0.00	0.00	0.00	-1965.66	56.21	1648.07	-1989.00	166.79	1650.00	-776.22	54.47	1794.90	-2441.42	231.35	1871.82	-274.55	1199.70	73.37	311.20	1128.56	80.60	-200.33
4.24000	-1946.50	285.23	26.32	-1982.12	271.70	31.96	-2630.25	566.99	204.02	-2932.19	584.66	-269.76	-2035.96	58.67	-11.24	-2103.71	59.28	-13.54	-1796.71	69.09	209.48	-1782.37	61.08	258.17	-2074.53	103.78	1384.55	0.00	0.00	0.00	-1954.07	57.04	1648.04	-1984.41	167.72	1649.78	-776.22	54.47	1794.90	-2427.81	230.65	1871.59	-276.65	1199.20	73.23	311.57	1128.12	80.85	-200.33
4.25000	-1905.48	288.06	30.61	-1938.72	275.06	33.94	-2624.57	564.28	204.23	-2924.88	582.11	-268.45	-2027.90	58.81	-9.08	-2104.26	58.38	-13.42	-1796.71	69.09	209.48	-1782.37	61.08	258.17	-2064.60	104.15	1383.65	0.00	0.00	0.00	-1944.18	57.84	1648.17	-1972.39	168.35	1649.09	-776.22	54.47	1794.90	-2414.18	229.96	1871.36	-276.17	1198.37	73.73	311.52	1128.21	80.71	-203.47
4.26000	-1869.48	290.60	33.61	-1906.84	276.56	35.50	-2618.81	561.58	204.45	-2917.47	579.55	-267.09	-2001.37	59.16	-4.56	-2088.92	58.45	-10.97	-1796.71	69.09	209.48	-1782.37	61.08	258.17	-2054.52	104.65	1382.71	0.00	0.00	0.00	-1935.22	58.40	1648.29	-1954.20	168.92	1648.58	-776.22	54.47	1794.90	-2400.55	229.26	1871.12	-274.28	1198.72	74.27	311.03	1128.26	80.70	-203.57
4.27000	-1835.09	293.46	38.02	-1867.71	278.97	37.48	-2612.97	558.87	204.66	-2909.94	576.98	-265.67	-2042.98	55.08	-16.13	-2087.07	58.69	-10.96	-1796.71	69.09	209.48	-1782.37	61.08	258.17	-2044.31	105.27	1381.74	0.00	0.00	0.00	-1933.12	59.14	1648.42	-1939.15	169.36	1648.82	-776.22	54.47	1794.90	-2386.90	228.57	1870.87	-276.27	1199.35	73.41	309.13	1129.31	80.10	-200.26
4.28000	-1795.65	297.79	44.03	-1834.54	282.21	40.34	-2607.05	556.15	204.87	-2902.31	574.40	-264.20	-2039.82	55.68	-14.76	-2095.85	58.35	-11.78	-1796.71	69.09	209.48	-1782.37	61.08	258.17	-2037.36	105.12	1381.44	0.00	0.00	0.00	-1927.46	60.01	1648.25	-1951.02	169.60	1649.16	-776.22	54.47	1794.90	-2373.24	227.89	1870.62	-274.26	1199.17	73.63	309.69	1129.56	80.21	-201.47
4.29000	-1756.34	300.08	50.92	-1789.49	285.02	46.30	-2601.04	553.43	205.09	-2894.57	571.82	-262.67	-2025.50	53.55	-12.35	-2084.71	58.17	-9.54	-1796.71	69.09	209.48	-1782.37	61.08	258.17	-2014.64	105.53	1380.63	0.00	0.00	0.00	-1921.61	56.08	1642.61	-1935.37	170.33	1648.67	-776.22	54.47	1794.90	-2359.58	227.20	1870.36	-273.07	1198.07	74.42	309.40	1128.85	80.38	-201.92
4.30000	-1726.69	302.64	56.61	-1774.73	286.96	48.83	-2594.95	550.71	205.30	-2886.72	569.23	-261.09	-2021.83	55.11	-9.73	-2113.47	57.49	-15.36	-1796.71	69.09	209.48	-1782.37	61.08	258.17	-2025.67	106.64	1379.17	0.00	0.00	0.00	-1900.91	61.97	1647.29	-1916.69	171.73	1647.52	-776.22	54.47	1794.90	-2345.91	226.52	1870.09	-273.44	1200.46	73.93	313.74	1127.56	81.58	-199.94
4.31000	-1691.71	304.50	65.20	-1735.07	289.64	56.92	-2588.78	547.98	205.52	-2878.75	566.63	-259.45	-2024.36	54.85	-10.82	-2082.19	58.73	-8.83	-1796.71	69.09	209.48	-1782.37	61.08	258.17	-2011.62	108.19	1378.97	0.00	0.00	0.00	-1870.72	80.65	1666.20	-1911.39	173.53	1647.02	-776.22	54.47	1794.90	-2332.22	225.84	1869.82	-272.29	1200.01	73.95	314.02	1128.46	81.50	-203.28
4.32000	-1662.46	315.48	79.69	-1700.83	292.26	64.42	-2582.52	545.25	205.73	-2870.68	564.03	-257.75	-2005.08	57.52	-7.72	-2099.22	57.41	-13.04	-1796.71	69.09	209.48	-1782.37	61.08	258.17	-2004.20	108.16	1377.26	0.00	0.00	0.00	-1858.25	85.00	1669.43	-1918.48	173.56	1646.29	-776.22	54.47	1794.90	-2318.53	225.17	1869.54	-275.48	1198.81	73.36	308.99	1129.57	79.89	-200.68
4.33000	-1631.27	317.05	89.28	-1661.48	297.14	72.04	-2576.17	542.51	205.95	-2862.49	561.42	-256.00	-2019.69	54.36	-9.98	-2080.99	58.89	-9.49	-1796.71	69.09	209.48	-1782.37	61.08	258.17	-1997.16	108.26	1376.56	0.00	0.00	0.00	-1849.66	86.27	1668.91	-1882.43	176.08	1645.34	-776.22	54.47	1794.90	-2304.83	224.49	1869.26	-274.50	1199.81	73.45	309.86	1129.00	80.21	-199.20
4.34000	-1601.59	319.22	99.68	-1635.72	296.61	80.83	-2569.74	539.77	206.17	-2854.19	558.81	-254.20	-2030.05	53.81	-14.06	-2098.90	58.72	-12.50	-1796.71	69.09	209.48	-1782.37	61.08	258.17	-1981.79	109.92	1375.08	0.00	0.00	0.00	-1841.14	87.66	1668.90	-1862.49	177.17	1643.54	-776.22	54.47	1794.90	-2291.13	223.82	1868.97	-272.76	1200.28	73.91	309.14	1129.60	80.11	-199.77
4.35000	-1575.62	322.62	110.35	-1612.96	300.73	89.74	-2563.22	537.03	206.39	-2845.77	556.18	-252.33	-2018.88	53.57	-11.08	-2106.51	57.07	-14.58	-1796.71	69.09	209.48	-1782.37	61.08	258.17	-1960.51	111.04	1374.26	0.00	0.00	0.00	-1832.09	88.50	1667.66	-1863.90	177.91	1642.77	-776.22	54.47	1794.90	-2277.41	223.15	1868.68	-273.04	1199.26	74.09	309.00	1128.29	80.53	-203.66
4.36000	-1549.46	322.97	122.56	-1577.74	300.26	100.40	-2556.62	534.29	206.61	-2837.24	553.56	-250.41	-2006.56	53.64	-7.67	-2090.24	57.81	-12.00	-1796.71	69.09	209.48	-1782.37	61.08	258.17	-1947.44	110.77	1372.78	0.00	0.00	0.00	-1820.68	90.17	1666.81	-1881.86	179.74	1644.04	-776.22	54.47	1794.90	-2263.69	222.49	1868.37	-273.72	1198.31	74.34	309.22	1127.77	80.65	-197.39
4.37000	-1526.03	323.32	134.02	-1559.54	309.18	119.46	-2549.92	531.54	206.84	-2828.59	550.92	-248.43	-2005.07	53.21	-8.40	-2076.62	57.43	-8.65	-1796.71	69.09	209.48	-1782.37	61.08	258.17	-1948.27	113.25	1371.46	0.00	0.00	0.00	-1811.71	91.53	1665.74	-1866.29	179.74	1642.96	-776.22	54.47	1794.90	-2249.97	221.83	1868.07	-272.74	1200.29	73.99	312.26	1127.31	81.45	-195.74
4.38000	-1505.92	324.65	143.68	-1541.97	314.60	125.94	-2543.13	528.79	207.06	-2819.82	548.29	-246.39	-2037.34	52.96	-14.98	-2091.71	57.92	-12.11	-1796.71	69.09	209.48	-1782.37	61.08	258.17	-1928.04	115.39	1370.32	0.00	0.00	0.00	-1804.53	93.09	1665.07	-1829.02	182.50	1640.64	-776.22	54.47	1794.90	-2236.24	221.17	1867.75	-272.89	1199.31	74.47	311.48	1127.47	81.07	-200.54
4.39000	-1489.28	326.74	150.22	-1520.22	311.25	134.35	-2536.26	526.04	207.29	-2810.93	545.64	-244.29	-2025.77	54.03	-13.65	-2088.72	56.56	-11.82	-1796.71	69.09	209.48	-1782.37	61.08	258.17	-1929.97	115.70	1368.55	0.00	0.00	0.00	-1796.01	94.41	1664.25	-1819.27	184.35	1639.69	-776.22	54.47	1794.90	-2222.50	220.51	1867.43	-272.47	1197.70	74.65	310.21	1129.46	80.26	-200.16
4.40000	-1472.31	324.56	156.40	-1502.52	308.32	139.56	-2529.29	523.29	207.51	-2801.93	543.00	-242.14	-2007.98	54.99	-8.91	-2101.41	56.71	-14.08	-1796.71	69.09	209.48	-1782.37	61.08	258.17	-1927.52	118.30	1367.51	0.00	0.00	0.00	-1786.02	96.01	1663.28	-1823.33	185.84	1639.32	-776.22	54.47	1794.90	-2208.76	219.86	1867.11	-272.55	1196.56	75.12	311.46	1127.78	81.13	-202.79
4.41000	-1456.34	318.34	160.92	-1490.02	307.65	140.71	-2522.23	520.54	207.74	-2792.81	540.34	-239.92	-2016.53	52.86	-9.33	-2096.72	56.89	-12.99	-1796.71	69.09	209.48	-1782.37	61.08	258.17	-1910.51	135.00	1380.50	0.00	0.00	0.00	-1775.76	97.87	1662.25	-1818.53	187.05	1638.66	-776.22	54.47	1794.90	-2195.01	219.21	1866.78	-272.25	1198.89	74.35	310.50	1128.62	80.59	-203.65
4.42000	-1444.89	314.27	159.63	-1480.17	299.89	139.86	-2515.08	517.78	207.97	-2783.56	537.69	-237.65	-2053.81	52.85	-18.22	-2077.51	57.25	-9.72	-1796.71	69.09	209.48	-1782.37	61.08	258.17	-1906.52	138.72	1381.12	0.00	0.00	0.00	-1767.05	99.73	1661.28	-1793.30	188.68	1636.59	-776.22	54.47	1794.90	-2181.26	218.57	1866.44	-274.45	1199.91	73.56	312.31	1127.25	81.39	-204.41
4.43000	-1435.87	308.94	155.18	-1470.97	294.52	135.45	-2507.83	515.03	208.20	-2774.20	535.02	-235.31	-2035.19	54.30	-15.25	-2103.86	56.98	-13.98	-1796.71	69.09	209.48	-1782.37	61.08	258.17	-1892.88	140.26	1379.09	0.00	0.00	0.00	-1757.48	101.89	1660.41	-1787.29	190.54	1636.00	-776.22	54.47	1794.90	-2167.51	217.92	1866.09	-274.83	1198.89	73.68	315.08	1127.85	81.85	-203.57
4.44000	-1428.33	302.83	147.36	-1465.08	288.20	128.17	-2500.49	512.27	208.44	-2764.71	532.36	-232.91	-2027.93	53.68	-13.90	-2077.51	57.42	-9.19	-1796.71	69.09	209.48	-1782.37	61.08	258.17	-1876.59	142.46	1377.58	0.00	0.00	0.00	-1748.69	103.70	1659.63	-1772.41	192.09	1635.16	-776.22	54.47	1794.90	-2153.75	217.28	1865.74	-270.97	1198.30	74.80	313.53	1128.02	81.46	-201.90
4.45000	-1422.34	296.57	137.78	-1458.94	283.82	120.36	-2493.05	509.51	208.67	-2755.10	529.69	-230.46	-1998.32	53.19	-6.11	-2083.50	56.90	-10.21	-1796.71	69.09	209.48	-1782.37	61.08	258.17	-1865.69	143.76	1376.31	0.00	0.00	0.00	-1738.43	105.80	1658.96	-1771.31	195.35	1634.30	-776.22	54.47	1794.90	-2139.99	216.65	1865.39	-273.25	1200.74	73.66	311.75	1128.77	80.91	-198.54
4.46000	-1417.55	290.28	128.51	-1454.74	276.14	112.00	-2485.52	506.75	208.91	-2745.37	527.02	-227.94	-2026.78	52.79	-12.68	-2093.35	57.03	-11.40	-1796.71	69.09	209.48	-1782.37	61.08	258.17	-1858.35	146.07	1375.36	0.00	0.00	0.00	-1726.66	108.35	1658.19	-1775.78	198.40	1633.46	-776.22	54.47	1794.90	-2126.22	216.01	1865.03	-276.60	1200.61	73.11	310.89	1128.43	80.70	-200.98
4.47000	-1414.09	285.92	118.94	-1450.16	271.54	103.78	-2477.89	504.00	209.15	-2735.51	524.34	-225.36	-2069.59	52.16	-19.23	-2091.64	56.53	-12.05	-1796.71	69.09	209.48	-1782.37	61.08	258.17	-1849.51	148.86	1374.45	0.00	0.00	0.00	-1716.49	110.56	1657.45	-1784.33	200.85	1632.81	-776.22	54.47	1794.90	-2112.46	215.38	1864.66	-272.70	1199.73	74.35	309.48	1129.47	80.27	-200.49
4.48000	-1406.69	281.70	108.87	-1443.86	268.19	95.55	-2470.17	501.24	209.39	-2725.52	521.66	-222.71	-2076.84	51.89	-23.27	-2100.25	55.82	-14.24	-1796.71	69.09	209.48	-1782.37	61.08	258.17	-1841.75	150.99	1373.39	0.00	0.00	0.00	-1707.40	112.95	1656.75	-1791.55	200.95	1632.78	-776.22	54.47	1794.90	-2098.69	214.76	1864.28	-274.04	1200.45	73.50	310.22	1129.25	80.41	-202.53
4.49000	-1399.19	280.73	96.47	-1440.07	263.49	81.40	-2462.34	498.48	209.63	-2715.41	518.97	-220.01	-2021.37	51.41	-10.76	-2080.21	56.26	-9.76	-1796.71	69.09	209.48	-1782.37	61.08	258.17	-1834.31	152.30	1372.21	0.00	0.00	0.00	-1697.21	115.16	1656.25	-1781.55	201.88	1632.46	-776.22	54.47	1794.90	-2084.92	214.13	1863.90	-274.06	1199.80	73.75	309.36	1128.99	80.21	-202.71
4.50000	-1395.46	274.10	80.35	-1441.25	264.05	70.26	-2454.42	495.72	209.87	-2705.17	516.29	-217.24	-1992.64	55.31	-4.62	-2089.71	56.86	-11.43	-1796.71	69.09	209.48	-1782.37	61.08	258.17	-1820.54	154.71	1371.53	0.00	0.00	0.00	-1685.97	118.02	1656.25	-1738.50	206.82	1630.94	-776.22	54.47	1794.90	-2071.16	213.51	1863.52	-276.07	1199.68	73.43	308.54	1128.83	80.20	-200.75
4.51000	-1387.93	274.37	72.02	-1432.60	261.90	64.25	-2446.40	492.97	210.12	-2694.80	513.60	-214.40	-2046.04	54.44	-14.47	-2091.20	56.32	-11.85	-1796.71	69.09	209.48	-1782.37	61.08	258.17	-1805.51	157.18	1371.81	0.00	0.00	0.00	-1675.08	121.26	1656.10	-1706.05	210.82	1629.72	-776.22	54.47	1794.90	-2057.39	212.90	1863.13	-275.22	1199.38	73.43	312.23	1128.35	81.13	-199.47
4.52000	-1390.62	274.67	64.09	-1422.83	263.49	59.50	-2438.28	490.21	210.37	-2684.31	510.90	-211.51	-2035.77	52.65	-14.99	-2070.61	56.84	-7.39	-1796.71	69.09	209.48	-1782.37	61.08	258.17	-1793.24	160.87	1371.96	0.00	0.00	0.00	-1664.34	124.36	1656.27	-1670.15	214.79	1628.49	-776.22	54.47	1794.90	-2043.62	212.28	1862.73	-278.99	1200.00	72.71	311.99	1127.74	81.19	-198.09
4.53000	-1388.58	275.57	56.66	-1432.89	265.88	51.13	-2430.05	487.46	210.62	-2673.68	508.21	-208.55	-2043.02	51.38	-14.60	-2071.28	56.75	-7.22	-1796.71	69.09	209.48	-1782.37	61.08	258.17	-1785.68	162.93	1371.70	0.00	0.00	0.00	-1651.72	127.35	1656.53	-1660.26	215.91	1628.42	-776.22	54.47	1794.90	-2029.85	211.67	1862.32	-274.79	1199.34	73.66	310.00	1128.41	80.53	-199.89
4.54000	-1381.93	274.11	50.97	-1424.80	265.91	47.86	-2421.73	484.71	210.87	-2662.92	505.51	-205.52	-2024.26	53.25	-12.51	-2099.28	57.52	-12.41	-1796.71	69.09	209.48	-1782.37	61.08	258.17	-1777.46	165.41	1372.54	0.00	0.00	0.00	-1641.50	130.01	1656.73	-1661.24	217.30	1629.03	-776.22	54.47	1794.90	-2016.08	211.07	1861.91	-273.65	1198.81	74.27	307.59	1130.41	79.45	-197.75
4.55000	-1383.43	273.03	45.30	-1422.57	265.12	44.44	-2413.30	481.96	211.13	-2652.03	502.81	-202.43	-2075.45	51.97	-22.65	-2094.42	56.84	-11.60	-1796.71	69.09	209.48	-1782.37	61.08	258.17	-1770.14	168.19	1373.28	0.00	0.00	0.00	-1631.90	132.91	1657.54	-1657.98	222.14	1629.80	-776.22	54.47	1794.90	-2002.31	210.47	1861.50	-271.17	1198.04	74.89	310.43	1128.39	80.91	-198.25
4.56000	-1380.46	271.33	42.03	-1423.94	263.06	40.70	-2404.77	479.21	211.38	-2641.01	500.11	-199.28	-2031.81	52.60	-13.15	-2105.49	56.89	-13.83	-1796.71	69.09	209.48	-1782.37	61.08	258.17	-1761.17	169.21	1373.55	0.00	0.00	0.00	-1620.72	136.35	1658.51	-1652.76	225.94	1630.15	-776.22	54.47	1794.90	-1988.54	209.87	1861.07	-274.69	1200.77	73.44	310.99	1128.67	80.86	-200.17
4.57000	-1380.18	270.03	39.02	-1423.75	262.47	37.88	-2396.13	476.46	211.64	-2629.86	497.41	-196.05	-2064.93	52.83	-18.83	-2100.13	56.79	-12.49	-1796.71	69.09	209.48	-1782.37	61.08	258.17	-1747.93	172.32	1375.00	0.00	0.00	0.00	-1609.55	139.49	1659.66	-1651.00	229.94	1630.33	-776.22	54.47	1794.90	-1974.78	209.28	1860.64	-275.43	1199.86	73.40	310.05	1128.48	80.67	-198.89
4.58000	-1380.22	269.98	36.32	-1424.20	262.76	35.54	-2387.39	473.72	211.91	-2618.57	494.71	-192.77	-2014.63	54.61	-10.12	-2059.45	57.84	-2.47	-1796.71	69.09	209.48	-1782.37	61.08	258.17	-1734.78	175.70	1376.36	0.00	0.00	0.00	-1598.03	142.75	1660.75	-1652.28	231.47	1630.23	-776.22	54.47	1794.90	-1961.02	208.69	1860.21	-277.65	1201.55	72.57	310.68	1128.12	80.70	-200.92
4.59000	-1378.47	269.69	34.89	-1424.46	263.54	33.16	-2378.55	470.97	212.17	-2607.15	492.00	-189.41	-2038.15	51.41	-14.87	-2071.33	58.21	-3.69	-1796.71	69.09	209.48	-1782.37	61.08	258.17	-1729.45	177.49	1377.78	0.00	0.00	0.00	-1587.24	145.41	1661.66	-1645.89	233.42	1631.08	-776.22	54.47	1794.90	-1947.26	208.10	1859.77	-274.79	1199.95	73.34	312.19	1128.55	80.75	-202.06
4.60000	-1378.27	270.36	33.97	-1425.64	261.84	31.64	-2369.59	468.24	212.44	-2595.59	489.29	-185.99	-2042.81	52.84	-13.80	-2089.43	58.35	-9.63	-1796.71	69.09	209.48	-1782.37	61.08	258.17	-1716.28	178.41	1378.99	0.00	0.00	0.00	-1576.67	148.15	1663.13	-1621.17	238.71	1634.12	-776.22	54.47	1794.90	-1933.50	207.52	1859.32	-273.09	1198.51	74.05	309.66	1129.04	80.14	-205.28
4.61000	-1373.06	269.44	33.98	-1426.27	263.48	30.64	-2360.53	465.50	212.71	-2583.89	486.59	-182.50	-2025.40	52.18	-11.83	-2069.21	59.13	-7.29	-1796.71	69.09	209.48	-1782.37	61.08	258.17	-1711.80	181.67	1380.55	0.00	0.00	0.00	-1565.26	151.77	1665.08	-1602.44	242.68	1636.40	-776.22	54.47	1794.90	-1919.75	206.94	1858.87	-273.03	1198.98	74.31	310.68	1129.15	80.44	-202.55
4.62000	-1378.20	269.71	32.09	-1416.93	262.68	31.90	-2351.36	462.77	212.98	-2572.06	483.88	-178.94	-2033.93	50.49	-15.54	-2081.40	59.32	-11.82	-1796.71	69.09	209.48	-1782.37	61.08	258.17	-1698.35	183.50	1381.54	0.00	0.00	0.00	-1554.72	154.59	1666.73	-1582.03	247.57	1639.79	-776.22	54.47	1794.90	-1906.00	206.36	1858.41	-273.94	1199.08	74.02	312.57	1129.15	80.90	-204.05
4.63000	-1380.42	269.45	30.81	-1426.96	263.09	29.06	-2342.09	460.04	213.25	-2560.08	481.17	-175.32	-2045.22	51.19	-18.05	-2080.97	58.94	-12.46	-1796.71	69.09	209.48	-1782.37	61.08	258.17	-1686.89	187.43	1382.67	0.00	0.00	0.00	-1543.12	157.43	1668.32	-1573.37	250.91	1643.42	-776.22	54.47	1794.90	-1892.26	205.79	1857.94	-276.50	1200.57	73.16	310.51	1129.72	80.28	-200.43
4.64000	-1377.77	270.00	31.62	-1417.24	262.49	30.80	-2332.70	457.31	213.53	-2547.97	478.46	-171.62	-2047.32	50.59	-19.99	-2060.28	58.88	-9.00	-1796.71	69.09	209.48	-1782.37	61.08	258.17	-1675.59	189.14	1383.37	0.00	0.00	0.00	-1533.78	159.91	1669.78	-1562.16	255.47	1648.84	-776.22	54.47	1794.90	-1878.52	205.22	1857.47	-273.24	1199.60	73.81	311.65	1129.30	80.67	-198.65
4.65000	-1377.48	270.02	31.19	-1419.30	262.22	29.77	-2323.20	454.59	213.81	-2535.72	475.75	-167.86	-2027.62	50.82	-16.46	-2052.43	57.89	-8.06	-1796.71	69.09	209.48	-1782.37	61.08	258.17	-1666.00	191.54	1383.98	0.00	0.00	0.00	-1524.15	162.33	1671.41	-1534.08	264.03	1657.57	-776.22	54.47	1794.90	-1864.78	204.66	1856.99	-275.99	1200.28	73.55	310.77	1129.66	80.26	-203.63
4.66000	-1379.50	269.51	29.97	-1420.11	262.90	29.56	-2313.60	451.88	214.10	-2523.33	473.04	-164.03	-2033.87	49.33	-19.24	-2032.07	56.83	-4.38	-1796.71	69.09	209.48	-1782.37	61.08	258.17	-1651.07	193.03	1384.67	0.00	0.00	0.00	-1511.13	165.50	1673.30	-1513.43	269.77	1663.03	-776.22	54.47	1794.90	-1851.06	204.10	1856.51	-276.23	1198.75	73.99	310.75	1128.77	80.57	-204.24
4.67000	-1373.90	269.93	31.53	-1418.77	262.93	30.22	-2303.88	449.17	214.38	-2510.79	470.33	-160.13	-2018.24	48.26	-17.65	-2017.40	56.21	-0.91	-1796.71	69.09	209.48	-1782.37	61.08	258.17	-1646.77	195.59	1385.15	0.00	0.00	0.00	-1502.27	167.43	1675.02	-1492.41	275.95	1668.83	-776.22	54.47	1794.90	-1837.33	203.55	1856.02	-274.10	1199.34	74.41	311.22	1128.41	80.85	-203.05
4.68000	-1377.89	269.17	30.31	-1424.75	263.08	28.44	-2294.05	446.46	214.67	-2498.12	467.63	-156.16	-2013.09	47.18	-18.00	-2008.67	54.95	3.10	-1796.71	69.09	209.48	-1782.37	61.08	258.17	-1632.16	196.95	1385.92	0.00	0.00	0.00	-1491.17	169.44	1676.70	-1488.68	276.94	1669.14	-776.22	54.47	1794.90	-1823.62	203.00	1855.52	-271.26	1198.77	74.97	313.42	1128.36	81.25	-200.35
4.69000	-1381.58	269.98	29.76	-1420.94	262.68	29.48	-2284.10	443.76	214.97	-2485.30	464.92	-152.11	-1965.39	44.29	-9.08	-1996.32	53.54	8.48	-1796.71	69.09	209.48	-1782.37	61.08	258.17	-1617.73	198.66	1386.73	0.00	0.00	0.00	-1482.18	171.21	1678.16	-1487.25	276.49	1667.81	-776.22	54.47	1794.90	-1809.91	202.45	1855.02	-274.41	1200.99	73.61	312.02	1127.74	81.17	-199.45
4.70000	-1379.22	270.17	30.09	-1424.06	262.27	28.73	-2274.04	441.06	215.26	-2472.33	462.21	-148.00	-1983.56	42.63	-9.37	-1974.05	51.63	16.62	-1796.71	69.09	209.48	-1782.37	61.08	258.17	-1607.52	199.14	1387.35	0.00	0.00	0.00	-1472.28	173.02	1679.47	-1473.13	278.34	1668.64	-776.22	54.47	1794.90	-1796.20	201.91	1854.51	-272.72	1201.24	73.73	311.60	1127.32	81.44	-202.37
4.71000	-1378.50	269.75	30.00	-1421.35	262.58	28.58	-2263.87	438.37	215.56	-2459.22	459.50	-143.82	-1943.55	41.38	2.35	-1961.65	49.71	22.28	-1796.71	69.09	209.48	-1782.37	61.08	258.17	-1601.00	201.03	1388.33	0.00	0.00	0.00	-1461.36	175.16	1680.97	-1460.40	280.47	1670.24	-776.22	54.47	1794.90	-1782.51	201.37	1854.00	-270.57	1200.25	74.33	311.60	1128.54	80.77	-201.43
4.72000	-1376.58	269.75	30.94	-1421.34	263.05	29.14	-2253.58	435.68	215.86	-2445.97	456.80	-139.56	-1939.66	38.59	3.83	-1939.51	47.94	28.45	-1796.71	69.09	209.48	-1782.37	61.08	258.17	-1590.19	202.92	1389.40	0.00	0.00	0.00	-1448.48	176.98	1682.47	-1446.15	282.65	1671.68	-776.22	54.47	1794.90	-1768.82	200.84	1853.47	-274.25	1200.73	73.54	310.88	1129.10	80.52	-197.36
4.73000	-1381.33	270.15	29.54	-1419.19	263.39	29.34	-2243.17	433.00	216.17	-2432.56	454.10	-135.23	-1896.07	38.14	10.92	-1913.44	47.34	33.52	-1796.71	69.09	209.48	-1782.37	61.08	258.17	-1575.78	202.56	1398.44	0.00	0.00	0.00	-1438.02	178.30	1683.56	-1439.08	283.57	1672.42	-776.22	54.47	1794.90	-1755.14	200.31	1852.95	-272.06	1199.44	74.16	307.75	1130.26	79.59	-200.60
4.74000	-1374.02	270.09	31.60	-1421.00	262.88	28.67	-2232.65	430.33	216.48	-2419.01	451.40	-130.83	-1856.88	36.49	17.01	-1875.87	46.40	40.21	-1796.71	69.09	209.48	-1782.37	61.08	258.17	-1565.41	202.48	1401.05	0.00	0.00	0.00	-1429.11	179.39	1684.53	-1433.32	284.03	1673.13	-776.22	54.47	1794.90	-1741.47	199.79	1852.41	-277.45	1200.53	73.00	309.69	1128.93	80.54	-200.55
4.75000	-1379.53	269.42	30.28	-1419.82	262.39	29.15	-2222.01	427.66	216.79	-2405.31	448.70	-126.35	-1832.30	34.74	19.82	-1863.17	44.54	40.68	-1796.71	69.09	209.48	-1782.37	61.08	258.17	-1557.12	204.11	1402.15	0.00	0.00	0.00	-1420.39	179.94	1685.44	-1423.03	284.80	1674.50	-776.22	54.47	1794.90	-1727.81	199.27	1851.88	-276.72	1199.12	73.35	310.61	1128.98	80.69	-203.35
4.76000	-1379.52	269.64	30.36	-1422.76	263.60	28.45	-2211.25	425.00	217.11	-2391.47	446.00	-121.81	-1820.62	41.67	43.14	-1837.45	51.89	68.19	-1796.71	69.09	209.48	-1782.37	61.08	258.17	-1547.69	204.64	1403.69	0.00	0.00	0.00	-1407.60	180.78	1686.62	-1414.07	285.79	1675.73	-776.22	54.47	1794.90	-1714.16	198.75	1851.33	-275.94	1199.82	73.43	309.80	1129.34	80.32	-201.26
4.77000	-1374.34	271.64	34.86	-1419.56	263.11	29.55	-2200.37	422.34	217.43	-2377.47	443.30	-117.19	-1789.55	39.75	46.53	-1803.58	51.90	72.32	-1796.71	69.09	209.48	-1782.37	61.08	258.17	-1539.15	205.41	1404.82	0.00	0.00	0.00	-1400.21	181.40	1687.70	-1402.97	286.19	1677.12	-776.22	54.47	1794.90	-1700.52	198.24	1850.78	-275.30	1198.43	74.11	310.26	1128.62	80.56	-198.60
4.78000	-1375.19	271.24	34.14	-1419.69	263.39	28.95	-2189.37	419.69	217.75	-2363.32	440.61	-112.49	-1746.42	32.92	25.12	-1776.90	50.90	71.79	-1796.71	69.09	209.48	-1782.37	61.08	258.17	-1529.11	206.71	1405.96	0.00	0.00	0.00	-1389.94	181.43	1688.60	-1393.05	286.58	1677.69	-776.22	54.47	1794.90	-1686.89	197.74	1850.22	-275.40	1200.14	73.57	309.12	1129.18	80.30	-207.07
4.79000	-1377.04	268.94	30.30	-1424.41	263.22	28.07	-2178.25	417.05	218.07	-2349.02	437.92	-107.72	-1727.77	40.17	44.29	-1745.86	52.57	70.75	-1796.71	69.09	209.48	-1782.37	61.08	258.17	-1519.34	207.91	1406.83	0.00	0.00	0.00	-1382.30	181.71	1689.52	-1383.72	287.08	1678.27	-776.22	54.47	1794.90	-1673.27	197.24	1849.66	-272.61	1200.29	73.88	309.13	1129.71	79.94	-202.32
4.80000	-1374.81	270.88	34.27	-1422.91	263.24	28.53	-2167.01	414.42	218.41	-2334.56	435.23	-102.87	-1695.77	38.17	49.92	-1714.06	50.60	68.70	-1796.71	69.09	209.48	-1782.37	61.08	258.17	-1510.27	208.54	1407.73	0.00	0.00	0.00	-1372.88	181.72	1690.46	-1372.25	286.97	1679.58	-776.22	54.47	1794.90	-1659.66	196.74	1849.09	-273.35	1200.27	73.77	310.06	1127.59	80.87	-201.85
4.81000	-1374.76	272.06	34.35	-1417.44	261.98	29.93	-2155.64	411.80	218.74	-2319.95	432.54	-97.95	-1668.90	36.66	47.19	-1683.29	49.04	70.02	-1796.71	69.09	209.48	-1782.34	61.08	258.16	-1499.15	208.90	1408.55	0.00	0.00	0.00	-1360.49	181.69	1691.62	-1362.38	286.65	1680.94	-776.22	54.47	1794.90	-1646.07	196.25	1848.51	-275.45	1199.87	73.44	308.96	1128.88	80.24	-199.66
4.82000	-1374.54	272.03	34.61	-1420.82	263.23	28.87	-2144.16	409.18	219.08	-2305.19	429.86	-92.96	-1628.96	36.95	47.42	-1650.65	48.77	68.01	-1796.68	69.09	209.47	-1757.04	62.92	250.77	-1489.06	209.72	1409.22	0.00	0.00	0.00	-1350.27	181.36	1692.26	-1351.90	286.46	1682.22	-776.22	54.47	1794.90	-1632.48	195.76	1847.93	-273.30	1200.95	73.43	308.88	1129.29	80.16	-202.46
4.83000	-1373.97	272.30	34.92	-1417.03	262.46	30.08	-2132.54	406.57	219.42	-2290.27	427.18	-87.89	-1598.77	36.54	45.10	-1617.86	49.12	65.02	-1768.92	70.26	199.75	-1729.70	62.43	243.14	-1481.00	210.26	1409.63	0.00	0.00	0.00	-1340.67	181.38	1693.36	-1346.69	286.38	1682.63	-776.22	54.47	1794.90	-1618.91	195.28	1847.34	-275.96	1200.37	73.30	307.70	1129.60	79.88	-201.09
4.84000	-1374.13	272.73	34.65	-1422.44	263.27	28.45	-2120.81	403.97	219.76	-2275.20	424.51	-82.74	-1564.30	35.35	43.36	-1581.17	48.43	62.95	-1739.17	69.95	189.67	-1702.40	63.17	234.94	-1473.44	211.12	1409.89	0.00	0.00	0.00	-1332.47	181.04	1694.18	-1339.27	286.05	1683.06	-776.22	54.47	1794.90	-1605.35	194.80	1846.74	-277.40	1199.62	73.12	309.14	1129.05	80.34	-200.30
4.85000	-1375.70	269.62	31.23	-1422.59	263.39	28.42	-2108.95	401.38	220.11	-2259.97	421.84	-77.51	-1518.17	37.26	44.79	-1547.51	47.93	60.10	-1710.58	71.84	178.27	-1676.16	64.94	225.40	-1460.54	212.21	1410.13	0.00	0.00	0.00	-1323.03	180.19	1694.72	-1322.23	285.11	1684.38	-776.22	54.47	1794.90	-1591.80	194.33	1846.14	-268.55	1199.33	75.27	309.78	1128.86	80.26	-199.11
4.86000	-1373.91	273.59	34.17	-1419.84	263.82	28.93	-2096.96	398.79	220.47	-2244.58	419.17	-72.21	-1489.10	35.71	42.40	-1510.62	47.46	58.14	-1679.57	71.83	167.27	-1645.95	63.17	216.77	-1450.85	212.26	1410.03	0.00	0.00	0.00	-1311.03	179.43	1695.42	-1310.05	284.42	1685.42	-776.22	54.47	1794.90	-1578.27	193.86	1845.54	-276.41	1202.08	72.59	314.00	1127.94	81.60	-201.99
4.87000	-1374.08	273.66	33.43	-1420.14	264.12	28.79	-2084.84	396.22	220.82	-2229.03	416.51	-66.83	-1446.04	35.79	43.07	-1472.08	46.75	56.67	-1649.08	72.75	155.25	-1616.44	62.81	207.14	-1440.23	213.30	1409.76	0.00	0.00	0.00	-1300.66	178.56	1695.73	-1297.21	283.82	1686.66	-776.22	54.47	1794.90	-1564.75	193.40	1844.92	-277.97	1200.59	72.71	311.63	1128.83	80.79	-201.12
4.88000	-1374.03	273.09	32.98	-1420.94	264.39	28.46	-2072.60	393.66	221.19	-2213.33	413.85	-61.37	-1406.93	33.64	43.49	-1437.83	46.03	54.50	-1614.74	70.59	145.11	-1587.55	63.67	196.64	-1432.92	214.26	1409.25	0.00	0.00	0.00	-1290.45	177.59	1696.04	-1293.23	283.69	1687.13	-776.22	54.47	1794.90	-1551.25	192.94	1844.30	-273.72	1199.89	73.62	313.69	1126.69	82.07	-202.38
4.89000	-1373.39	274.07	33.10	-1419.82	264.52	28.66	-2060.23	391.10	221.55	-2197.46	411.19	-55.83	-1373.81	33.30	43.08	-1401.65	45.06	52.79	-1582.92	71.51	133.23	-1556.52	62.93	186.76	-1420.82	213.70	1408.61	0.00	0.00	0.00	-1281.83	176.80	1696.36	-1287.86	283.09	1687.11	-776.22	54.47	1794.90	-1537.76	192.49	1843.68	-271.22	1199.39	74.59	314.04	1127.04	81.91	-202.37
4.90000	-1367.83	269.13	31.98	-1416.79	264.91	29.31	-2047.73	388.56	221.92	-2181.43	408.54	-50.22	-1339.06	30.64	43.00	-1365.70	43.92	51.48	-1549.20	71.46	122.20	-1525.97	63.33	176.75	-1412.41	214.01	1408.07	0.00	0.00	0.00	-1272.50	175.76	1696.22	-1270.89	281.07	1686.89	-776.22	54.47	1794.90	-1524.28	192.04	1843.04	-272.98	1200.08	73.73	310.79	1129.35	80.41	-200.03
4.91000	-1376.05	276.54	31.06	-1415.65	265.31	29.10	-2035.10	386.02	222.30	-2165.24	405.90	-44.52	-1304.03	29.05	43.06	-1330.36	43.00	50.42	-1512.70	67.67	113.17	-1494.80	63.36	166.67	-1401.29	213.95	1406.72	0.00	0.00	0.00	-1261.26	174.47	1696.00	-1257.79	279.55	1686.77	-776.22	54.47	1794.90	-1510.83	191.60	1842.41	-271.34	1199.16	74.37	312.56	1128.53	81.21	-201.65
4.92000	-1365.96	269.57	30.11	-1422.26	264.42	27.81	-2022.34	383.50	222.67	-2148.88	403.26	-38.75	-1264.14	27.84	44.45	-1294.48	42.11	50.00	-1477.20	65.95	103.72	-1464.96	65.43	156.19	-1395.77	212.91	1405.01	0.00	0.00	0.00	-1250.09	173.21	1695.48	-1243.34	278.39	1686.68	-776.22	54.47	1794.90	-1497.38	191.16	1841.76	-275.11	1198.70	73.89	311.67	1129.54	80.60	-204.11
4.93000	-1374.13	270.19	27.37	-1414.91	265.02	28.91	-2009.45	380.98	223.06	-2132.37	400.62	-32.89	-1228.98	25.88	45.86	-1257.39	40.41	50.09	-1439.56	62.05	95.63	-1433.25	64.95	147.08	-1386.75	214.76	1398.92	0.00	0.00	0.00	-1239.94	171.85	1694.77	-1237.41	278.64	1686.57	-776.22	54.47	1794.90	-1483.96	190.73	1841.11	-274.34	1200.38	73.40	309.87	1129.90	80.27	-199.39
4.94000	-1369.38	269.80	28.45	-1413.35	261.23	27.99	-1996.42	378.48	223.45	-2115.68	398.00	-26.96	-1192.61	24.98	48.33	-1222.15	39.36	50.71	-1405.12	61.88	86.09	-1398.63	60.90	140.17	-1370.62	214.34	1397.11	0.00	0.00	0.00	-1230.30	170.76	1694.13	-1231.39	278.27	1685.99	-776.22	54.47	1794.90	-1470.55	190.30	1840.45	-271.62	1200.67	73.63	310.04	1128.33	80.71	-200.94
4.95000	-1372.88	268.39	26.82	-1421.97	261.49	25.63	-1983.26	375.98	223.84	-2098.84	395.37	-20.94	-1150.85	23.83	52.53	-1184.57	38.30	52.47	-1370.24	61.34	76.81	-1366.67	60.30	132.55	-1370.91	214.01	1395.97	0.00	0.00	0.00	-1220.55	169.29	1693.07	-1216.67	275.27	1684.51	-776.22	54.47	1794.90	-1457.16	189.88	1839.79	-275.66	1199.47	73.25	309.09	1128.38	80.35	-203.74
4.96000	-1375.09	268.19	27.88	-1421.17	260.95	25.49	-1969.97	373.50	224.23	-2081.82	392.75	-14.85	-1117.00	22.23	55.50	-1148.94	36.83	54.20	-1334.74	60.96	67.00	-1333.53	58.48	125.46	-1354.84	212.88	1394.70	0.00	0.00	0.00	-1209.49	167.34	1691.71	-1205.69	272.77	1683.47	-776.22	54.47	1794.90	-1443.78	189.46	1839.12	-275.42	1198.05	73.97	311.05	1129.32	80.46	-202.71
4.97000	-1371.84	270.83	33.32	-1418.25	260.94	25.15	-1956.54	371.03	224.64	-2064.64	390.14	-8.67	-1081.49	22.60	59.65	-1115.58	38.15	55.44	-1311.76	60.37	61.67	-1298.47	54.56	120.69	-1350.93	213.11	1393.64	0.00	0.00	0.00	-1199.68	165.77	1690.78	-1193.30	270.35	1682.28	-776.22	54.47	1794.90	-1430.43	189.05	1838.45	-274.49	1199.91	73.52	311.93	1128.66	80.77	-205.65
4.98000	-1371.87	270.17	32.65	-1418.42	260.72	25.00	-1942.98	368.57	225.04	-2047.29	387.54	-2.41	-1042.87	21.72	66.14	-1078.83	38.15	59.57	-1270.38	58.50	54.88	-1266.67	55.75	114.12	-1336.58	207.91	1396.94	0.00	0.00	0.00	-1188.12	163.98	1689.23	-1187.39	269.85	1681.65	-776.22	54.47	1794.90	-1417.09	188.65	1837.77	-269.24	1197.95	75.47	311.85	1128.02	81.28	-202.10
4.99000	-1369.35	266.15	27.24	-1412.80	264.22	33.74	-1929.28	366.13	225.45	-2029.77	384.94	3.94	-1010.31	21.43	71.41	-1043.18	37.48	64.98	-1227.52	56.80	47.26	-1235.22	56.35	108.31	-1322.09	207.74	1396.40	0.00	0.00	0.00	-1177.95	162.65	1688.02	-1179.90	269.45	1680.63	-776.22	54.47	1794.90	-1403.77	188.25	1837.08	-273.15	1200.06	74.03	308.57	1130.01	79.95	-199.90
5.00000	-1371.25	265.49	26.04	-1419.81	266.14	25.44	-1915.45	363.69	225.87	-2012.09	382.35	10.36	-974.10	21.61	80.42	-1007.13	38.25	72.35	-1191.44	54.46	43.48	-1203.04	55.30	104.00	-1314.04	207.16	1395.40	0.00	0.00	0.00	-1167.04	160.95	1686.50	-1162.78	267.30	1678.27	-776.22	54.47	1794.90	-1390.47	187.85	1836.38	-273.81	1199.29	74.12	308.99	1129.10	80.10	-201.53
5.01000	-1368.19	271.13	27.91	-1414.41	266.31	26.33	-1901.48	361.27	226.29	-1994.23	379.76	16.87	-944.99	23.41	89.61	-970.14	38.77	83.92	-1155.84	50.41	42.54	-1170.50	52.11	101.64	-1302.51	205.72	1393.64	0.00	0.00	0.00	-1154.84	158.57	1684.78	-1150.47	265.48	1676.60	-776.22	54.47	1794.90	-1377.19	187.46	1835.68	-272.67	1199.46	74.40	310.66	1129.74	80.16	-199.33
5.02000	-1369.63	271.25	27.48	-1419.45	266.88	25.04	-1887.37	358.86	226.71	-1976.20	377.18	23.46	-915.18	24.25	100.54	-939.18	39.32	93.13	-1123.78	50.21	41.38	-1141.40	51.22	99.92	-1294.25	205.40	1392.46	0.00	0.00	0.00	-1143.34	156.70	1682.94	-1137.90	263.58	1674.84	-776.22	54.47	1794.90	-1363.93	187.08	1834.98	-276.12	1199.65	73.44	311.10	1130.35	79.99	-197.68
5.03000	-1370.93	270.72	26.95	-1417.73	268.00	24.42	-1873.12	356.46	227.15	-1958.00	374.61	30.14	-886.55	24.29	111.96	-910.34	39.52	102.94	-1093.94	51.64	40.67	-1112.82	50.08	98.97	-1280.38	202.90	1390.67	0.00	0.00	0.00	-1133.86	154.52	1681.26	-1134.37	262.64	1674.27	-776.22	54.47	1794.90	-1350.69	186.70	1834.26	-272.88	1198.50	74.26	310.02	1129.76	80.19	-202.98
5.04000	-1371.68	271.14	26.65	-1412.52	265.37	32.29	-1858.73	354.08	227.58	-1939.62	372.05	36.90	-854.31	25.40	126.40	-883.23	39.67	113.11	-1063.93	49.40	42.64	-1085.33	47.13	100.23	-1273.86	205.22	1384.49	0.00	0.00	0.00	-1125.90	152.76	1679.82	-1128.60	261.12	1673.42	-776.22	54.47	1794.90	-1337.48	186.33	1833.54	-273.80	1199.58	73.71	310.78	1129.78	80.32	-206.17
5.05000	-1372.89	271.39	26.26	-1417.27	268.19	23.98	-1844.20	351.71	228.02	-1921.07	369.49	43.75	-830.33	27.40	136.65	-859.28	41.24	122.09	-1038.08	50.77	43.73	-1061.26	47.48	100.80	-1259.34	201.22	1384.89	0.00	0.00	0.00	-1115.19	150.72	1678.20	-1109.32	257.48	1670.80	-776.22	54.47	1794.90	-1324.28	185.96	1832.82	-275.00	1200.00	73.20	311.91	1128.54	80.87	-202.60
5.06000	-1370.38	271.34	26.57	-1417.15	267.87	24.35	-1829.52	349.35	228.47	-1902.35	366.94	50.68	-809.32	29.95	145.34	-837.28	42.49	130.38	-1013.69	50.93	45.43	-1040.18	49.29	100.74	-1251.68	198.93	1383.33	0.00	0.00	0.00	-1099.74	148.08	1676.03	-1094.42	254.88	1668.80	-776.22	54.47	1794.90	-1311.11	185.60	1832.09	-272.84	1199.85	73.68	309.84	1129.29	80.24	-200.82
5.07000	-1368.61	271.14	27.27	-1417.30	267.30	23.72	-1814.71	347.01	228.92	-1883.45	364.40	57.70	-790.83	33.67	152.33	-818.55	44.98	136.31	-992.43	52.17	46.17	-1019.94	49.12	101.36	-1239.58	199.98	1379.50	0.00	0.00	0.00	-1089.12	146.03	1674.44	-1080.49	252.18	1666.63	-776.22	54.47	1794.90	-1297.95	185.25	1831.35	-275.38	1200.02	73.54	309.82	1129.63	80.13	-199.49
5.08000	-1372.00	271.70	26.00	-1418.41	267.45	23.24	-1799.75	344.68	229.37	-1864.37	361.87	64.80	-776.27	35.44	155.96	-803.02	47.52	139.87	-974.22	53.40	45.80	-1003.45	49.78	100.71	-1230.42	200.46	1378.35	0.00	0.00	0.00	-1079.19	143.57	1672.86	-1078.66	251.40	1665.87	-776.22	54.47	1794.90	-1284.82	184.90	1830.60	-271.17	1197.66	74.82	311.67	1127.86	81.02	-199.35
5.09000	-1373.40	273.50	28.20	-1417.29	267.48	23.25	-1784.65	342.36	229.84	-1845.12	359.34	71.99	-763.92	39.02	156.66	-791.23	51.16	139.65	-961.09	57.03	42.81	-990.97	52.48	98.09	-1219.21	198.56	1376.44	0.00	0.00	0.00	-1070.48	141.63	1671.46	-1075.37	250.24	1665.29	-776.22	54.47	1794.90	-1271.72	184.55	1829.85	-272.89	1200.15	73.91	311.20	1129.14	80.63	-202.20
5.10000	-1375.58	271.54	25.00	-1418.06	268.21	22.63	-1769.41	340.06	230.30	-1825.69	356.83	79.26	-754.00	44.09	153.11	-780.82	53.75	137.06	-951.20	58.86	39.83	-980.88	53.79	95.46	-1207.04	190.16	1376.36	0.00	0.00	0.00	-1059.50	139.22	1670.18	-1057.06	246.44	1663.65	-776.22	54.47	1794.90	-1258.63	184.22	1829.10	-272.84	1200.04	73.87	310.99	1129.15	80.85	-202.21
5.11000	-1375.86	271.27	24.78	-1412.07	268.25	24.31	-1754.02	337.78	230.78	-1806.08	354.32	86.63	-745.57	46.62	147.05	-773.27	57.75	130.82	-944.71	59.99	36.61	-973.66	56.04	91.92	-1200.37	189.22	1375.96	0.00	0.00	0.00	-1045.95	136.16	1668.66	-1041.89	243.50	1662.35	-776.22	54.47	1794.90	-1245.57	183.88	1828.34	-274.18	1199.85	73.92	311.69	1129.17	80.86	-198.39
5.12000	-1367.94	271.73	26.54	-1417.33	268.26	22.91	-1738.48	335.50	231.25	-1786.29	351.82	94.08	-739.74	51.70	137.79	-767.68	61.73	122.37	-941.18	60.59	33.82	-968.66	58.43	88.53	-1181.48	186.27	1375.04	0.00	0.00	0.00	-1033.57	133.46	1667.44	-1027.17	240.47	1660.81	-776.22	54.47	1794.90	-1232.53	183.56	1827.57	-275.03	1200.07	73.71	312.29	1128.73	80.84	-203.77
5.13000	-1369.69	271.45	26.09	-1416.85	268.10	23.14	-1722.79	333.25	231.74	-1766.31	349.34	101.61	-735.10	55.52	128.17	-763.29	65.04	113.07	-940.44	64.09	30.29	-965.33	60.15	85.59	-1170.56	188.39	1371.02	0.00	0.00	0.00	-1021.21	130.94	1666.24	-1023.39	239.44	1660.13	-776.22	54.47	1794.90	-1219.52	183.24	1826.79	-274.78	1201.94	72.94	310.39	1129.62	80.23	-197.80
5.14000	-1371.75	271.13	25.82	-1412.63	264.88	29.75	-1706.96	331.01	232.23	-1746.16	346.86	109.24	-729.51	56.42	118.14	-758.31	67.86	103.88	-937.38	65.25	30.18	-960.87	62.80	84.23	-1161.02	187.22	1369.67	0.00	0.00	0.00	-1011.46	128.67	1665.17	-1018.11	237.96	1659.87	-776.22	54.47	1794.90	-1206.54	182.93	1826.01	-273.54	1200.31	73.44	311.32	1129.56	80.52	-194.39
5.15000	-1373.66	273.22	27.45	-1415.65	267.65	22.62	-1690.98	328.78	232.72	-1725.83	344.39	116.96	-718.01	57.31	104.58	-749.74	68.80	92.79	-934.13	67.42	30.18	-952.31	63.13	85.70	-1143.48	179.57	1371.95	0.00	0.00	0.00	-1001.04	125.88	1664.64	-998.94	233.62	1659.55	-776.22	54.47	1794.90	-1193.58	182.62	1825.22	-272.57	1200.37	73.82	312.33	1127.85	81.07	-200.20
5.16000	-1371.23	271.41	25.18	-1420.75	268.30	21.04	-1674.86	326.57	233.22	-1705.31	341.93	124.76	-718.27	55.70	86.80	-747.02	68.24	77.46	-931.49	68.07	30.95	-945.17	64.09	85.93	-1138.59	181.12	1369.23	0.00	0.00	0.00	-987.55	122.45	1664.04	-983.80	230.33	1659.31	-776.22	54.47	1794.90	-1180.64	182.32	1824.43	-274.68	1199.96	73.57	311.83	1128.47	81.08	-203.79
5.17000	-1369.40	271.74	25.89	-1416.17	269.02	21.96	-1658.58	324.38	233.73	-1684.60	339.48	132.65	-713.11	56.30	73.84	-741.36	68.59	67.20	-929.12	67.24	31.23	-939.77	63.41	85.88	-1127.86	180.77	1369.34	0.00	0.00	0.00	-974.81	119.46	1663.80	-966.53	226.45	1658.95	-776.22	54.47	1794.90	-1167.73	182.02	1823.63	-274.15	1198.83	73.66	310.81	1128.90	80.64	-197.96
5.18000	-1371.92	271.27	25.11	-1413.75	268.20	22.34	-1642.15	322.20	234.24	-1663.72	337.03	140.64	-706.36	56.01	64.50	-738.03	68.11	58.81	-927.65	66.70	31.38	-935.92	63.66	85.58	-1109.85	176.02	1369.90	0.00	0.00	0.00	-962.16	116.41	1663.84	-958.70	224.48	1658.88	-776.22	54.47	1794.90	-1154.85	181.73	1822.82	-272.86	1198.52	74.47	310.16	1128.53	80.68	-201.32
5.19000	-1370.51	271.14	25.29	-1410.42	265.35	29.81	-1625.57	320.04	234.76	-1642.64	334.60	148.71	-698.17	57.22	57.32	-734.82	68.66	52.13	-927.51	67.78	31.29	-932.52	63.74	85.91	-1102.70	172.84	1371.11	0.00	0.00	0.00	-952.08	113.70	1663.95	-952.18	222.48	1659.41	-776.22	54.47	1794.90	-1141.99	181.45	1822.01	-274.66	1200.77	73.69	311.37	1128.16	80.98	-201.83
5.20000	-1370.75	271.23	25.01	-1412.54	268.30	22.33	-1608.84	317.90	235.28	-1621.38	332.19	156.88	-697.52	58.37	50.82	-733.82	69.17	47.36	-926.49	67.87	31.79	-929.91	63.93	86.33	-1090.82	170.67	1371.92	0.00	0.00	0.00	-940.14	110.54	1664.72	-938.83	218.55	1660.85	-776.22	54.47	1794.90	-1129.17	181.17	1821.19	-276.13	1199.98	73.44	309.56	1128.57	80.39	-199.35
5.21000	-1374.89	270.81	23.60	-1415.27	267.45	21.00	-1591.95	315.77	235.81	-1599.94	329.78	165.13	-695.42	59.70	46.30	-730.52	70.76	44.14	-925.62	67.32	32.43	-928.00	63.88	87.01	-1074.98	166.14	1373.73	0.00	0.00	0.00	-924.22	106.60	1665.47	-925.66	214.72	1662.19	-776.22	54.47	1794.90	-1116.36	180.90	1820.36	-276.54	1199.95	73.39	309.50	1128.83	80.09	-199.44
5.22000	-1374.80	270.67	23.10	-1412.74	267.41	20.71	-1574.92	313.66	236.35	-1578.30	327.38	173.48	-694.04	60.08	43.50	-729.22	71.85	41.57	-925.33	67.42	32.61	-927.13	64.15	87.51	-1065.70	162.42	1375.69	0.00	0.00	0.00	-910.55	103.54	1666.37	-913.05	211.29	1663.48	-776.22	54.47	1794.90	-1103.59	180.64	1819.53	-273.15	1198.92	74.39	311.32	1128.16	80.96	-197.03
5.23000	-1372.97	270.76	23.17	-1411.94	266.95	20.34	-1557.72	311.57	236.89	-1556.47	324.99	181.92	-694.96	59.90	40.01	-728.31	71.68	39.56	-925.28	67.59	32.49	-926.28	64.80	87.59	-1053.39	160.45	1377.71	0.00	0.00	0.00	-899.61	100.09	1667.41	-900.93	207.95	1664.53	-776.22	54.47	1794.90	-1090.85	180.38	1818.69	-277.12	1201.99	72.41	310.82	1128.93	80.74	-198.65
5.24000	-1374.23	270.87	22.23	-1408.58	266.45	19.90	-1540.37	309.49	237.44	-1534.46	322.62	190.45	-694.78	60.71	38.31	-728.23	71.70	38.04	-925.27	68.16	32.49	-925.57	65.27	87.81	-1044.21	158.00	1379.73	0.00	0.00	0.00	-887.17	96.66	1668.59	-886.46	204.87	1665.83	-776.22	54.47	1794.90	-1078.13	180.13	1817.85	-272.92	1198.96	74.13	311.16	1128.85	80.65	-200.15
5.25000	-1373.59	270.13	20.66	-1406.87	266.56	20.05	-1522.87	307.43	237.99	-1512.25	320.25	199.08	-693.34	60.59	36.46	-727.71	71.70	36.91	-924.29	66.31	33.18	-925.01	65.39	88.10	-1031.68	153.74	1381.72	0.00	0.00	0.00	-874.29	93.57	1669.66	-877.24	201.62	1667.55	-776.22	54.47	1794.90	-1065.45	179.89	1817.00	-273.03	1198.24	74.44	311.85	1129.20	80.63	-200.77
5.26000	-1368.98	270.81	19.91	-1398.60	267.39	22.49	-1505.21	305.39	238.55	-1489.86	317.90	207.79	-692.62	61.14	35.83	-729.01	71.95	35.66	-924.74	66.81	32.82	-924.11	63.94	88.75	-1018.86	152.86	1383.86	0.00	0.00	0.00	-864.01	90.43	1671.00	-865.00	198.28	1668.85	-776.22	54.47	1794.90	-1052.79	179.65	1816.14	-276.40	1199.68	73.23	311.82	1127.92	80.80	-202.18
5.27000	-1366.23	271.19	18.20	-1392.75	267.52	25.26	-1487.39	303.37	239.12	-1467.27	315.56	216.60	-692.49	61.02	34.74	-729.93	71.70	34.80	-924.78	66.84	32.66	-923.97	64.75	88.35	-1011.18	149.53	1385.67	0.00	0.00	0.00	-852.41	87.14	1672.20	-853.85	195.52	1670.09	-776.22	54.47	1794.90	-1040.17	179.42	1815.27	-274.46	1197.42	74.30	308.92	1128.26	80.53	-201.86
5.28000	-1359.99	271.92	16.84	-1380.55	266.36	29.28	-1469.44	301.37	239.66	-1444.49	313.23	225.51	-695.79	60.91	33.25	-729.66	71.74	34.35	-924.11	65.96	32.96	-924.09	65.14	88.19	-997.64	146.73	1387.00	0.00	0.00	0.00	-840.20	84.06	1673.36	-842.83	192.57	1671.62	-776.22	54.47	1794.90	-1027.57	179.19	1814.41	-274.10	1199.10	74.31	309.39	1129.21	80.21	-204.79
5.29000	-1355.08	273.17	15.02	-1370.04	267.17	33.96	-1471.99	303.81	203.09	-1425.14	311.69	235.48	-691.86	61.34	33.49	-728.77	71.73	34.10	-925.01	67.25	32.30	-923.72	64.88	88.33	-991.39	145.47	1388.78	0.00	0.00	0.00	-829.63	81.11	1674.72	-832.16	188.68	1673.67	-776.22	54.47	1794.90	-1015.01	178.98	1813.53	-272.05	1197.27	75.08	308.91	1129.21	80.17	-204.37
5.30000	-1346.36	274.65	14.07	-1355.72	267.93	40.38	-1454.09	301.00	215.89	-1404.31	310.91	245.37	-694.11	60.94	32.63	-725.98	71.92	34.23	-924.99	66.86	32.44	-924.08	65.96	88.03	-974.14	142.48	1390.24	0.00	0.00	0.00	-818.84	78.53	1676.05	-820.34	185.78	1675.04	-776.22	54.47	1794.90	-1002.48	178.76	1812.65	-272.57	1199.07	74.23	307.82	1130.04	79.69	-199.82
5.31000	-1338.49	276.09	11.34	-1349.03	269.40	46.65	-1433.61	299.04	228.40	-1383.95	308.61	254.26	-690.80	60.91	32.84	-728.70	71.46	33.21	-925.36	67.69	32.02	-923.80	65.81	88.12	-966.96	141.65	1391.49	0.00	0.00	0.00	-808.61	75.62	1677.37	-810.60	182.74	1676.77	-776.22	54.47	1794.90	-989.98	178.56	1811.76	-271.07	1198.59	74.91	309.37	1128.53	80.50	-204.51
5.32000	-1327.29	277.82	9.34	-1332.80	269.56	53.42	-1413.45	295.67	238.42	-1363.19	306.80	262.96	-693.77	61.50	31.47	-728.85	71.58	32.81	-924.53	66.49	32.67	-922.96	65.52	88.37	-954.78	138.13	1392.58	0.00	0.00	0.00	-796.79	72.71	1678.61	-799.60	180.23	1677.99	-776.22	54.47	1794.90	-977.51	178.36	1810.86	-272.31	1198.43	74.49	309.58	1128.14	80.53	-204.44
5.33000	-1309.07	280.36	16.84	-1314.69	270.24	60.44	-1392.76	292.25	246.54	-1342.90	303.62	270.55	-691.16	61.73	31.70	-729.98	71.57	31.96	-925.14	67.79	32.12	-922.93	65.84	88.42	-940.30	137.53	1393.74	0.00	0.00	0.00	-784.94	70.38	1679.81	-787.36	178.10	1679.24	-776.22	54.47	1794.90	-965.07	178.17	1809.96	-273.84	1198.04	74.03	310.34	1128.71	80.48	-200.50
5.34000	-1283.18	281.89	26.97	-1295.15	271.18	66.78	-1371.52	289.09	252.97	-1321.78	300.33	277.41	-693.43	61.94	30.76	-728.45	71.36	32.21	-924.63	67.42	32.58	-922.41	65.83	88.59	-930.35	136.63	1395.30	0.00	0.00	0.00	-774.42	68.45	1681.29	-773.77	175.53	1680.93	-776.22	54.47	1794.90	-952.67	177.99	1809.05	-271.16	1197.87	74.65	310.67	1128.68	80.67	-206.09
5.35000	-1257.52	283.85	33.55	-1273.65	271.22	71.19	-1349.69	285.72	257.27	-1299.05	298.42	284.17	-691.46	61.40	31.31	-729.86	71.32	31.64	-924.28	67.15	32.72	-922.02	65.90	88.59	-925.33	134.04	1396.49	0.00	0.00	0.00	-763.99	66.35	1682.52	-764.74	173.17	1682.55	-776.22	54.47	1794.90	-940.30	177.81	1808.14	-275.52	1197.95	74.06	310.60	1128.95	80.40	-202.97
5.36000	-1229.41	284.87	38.93	-1245.74	271.57	75.40	-1325.35	284.71	260.56	-1276.99	294.77	288.53	-691.64	61.60	30.82	-730.65	71.14	31.20	-924.68	68.00	32.49	-921.99	66.31	88.48	-915.86	122.06	1393.89	0.00	0.00	0.00	-753.10	64.18	1683.75	-751.09	170.98	1683.69	-776.22	54.47	1794.90	-927.97	177.64	1807.22	-274.55	1198.83	73.81	310.64	1127.95	80.60	-210.73
5.37000	-1198.63	283.70	44.31	-1215.52	271.32	78.41	-1301.45	282.90	261.74	-1253.91	291.41	291.20	-692.96	61.44	30.34	-729.69	71.41	31.27	-924.02	66.83	33.11	-921.22	65.39	89.03	-905.60	119.35	1394.26	0.00	0.00	0.00	-741.86	62.72	1685.12	-741.13	169.39	1684.77	-776.22	54.47	1794.90	-915.67	177.48	1806.29	-274.48	1200.07	73.67	308.82	1129.38	79.89	-206.09
5.38000	-1165.63	281.99	48.47	-1187.20	269.83	80.98	-1277.45	279.86	260.92	-1229.58	289.58	292.70	-691.27	62.06	30.43	-727.34	71.44	31.67	-924.24	67.45	32.87	-921.97	66.48	88.76	-892.65	117.17	1395.64	0.00	0.00	0.00	-730.56	61.27	1686.24	-731.36	168.29	1685.82	-776.22	54.47	1794.90	-903.40	177.32	1805.36	-276.96	1199.96	73.02	307.85	1129.97	79.52	-203.68
5.39000	-1133.42	280.75	50.92	-1154.74	268.59	82.57	-1251.67	278.51	259.07	-1204.83	287.37	292.38	-690.08	61.75	30.81	-728.74	71.67	31.17	-924.55	67.81	32.82	-922.09	66.51	88.90	-890.64	115.27	1396.93	0.00	0.00	0.00	-719.79	59.62	1687.34	-718.99	166.47	1687.24	-776.22	54.47	1794.90	-891.17	177.17	1804.42	-274.45	1199.06	73.65	308.55	1129.51	79.77	-204.51
5.40000	-1100.24	279.41	52.17	-1124.02	266.97	83.09	-1225.72	276.94	255.87	-1179.75	285.30	290.40	-690.97	61.93	30.34	-727.91	70.96	31.53	-924.12	67.09	33.21	-922.01	66.06	89.20	-872.39	113.60	1397.95	0.00	0.00	0.00	-709.00	58.52	1688.39	-708.19	165.32	1688.16	-776.22	54.47	1794.90	-878.97	177.03	1803.47	-276.03	1199.03	73.46	311.09	1128.41	80.61	-204.95
5.41000	-1070.48	273.99	50.01	-1094.28	262.22	80.52	-1198.61	275.33	250.99	-1154.17	283.86	287.26	-689.92	61.46	30.59	-728.28	71.14	31.18	-924.05	67.00	33.47	-921.56	65.35	89.86	-855.95	112.78	1399.39	0.00	0.00	0.00	-700.67	57.33	1689.57	-699.17	164.21	1689.03	-776.22	54.47	1794.90	-866.81	176.89	1802.52	-274.04	1199.21	74.10	309.55	1129.11	80.29	-201.65
5.42000	-1036.20	272.69	49.87	-1060.45	260.33	79.45	-1171.63	273.58	244.91	-1127.88	282.26	282.74	-692.10	61.99	29.80	-727.90	71.31	31.09	-923.64	66.68	33.85	-921.49	65.04	90.34	-846.98	110.26	1400.18	0.00	0.00	0.00	-689.41	56.36	1690.49	-688.82	162.96	1689.89	-776.22	54.47	1794.90	-854.69	176.77	1801.56	-267.74	1198.33	74.86	308.43	1130.50	79.34	-201.85
5.43000	-998.57	270.60	49.32	-1025.96	258.23	77.70	-1143.50	271.22	238.36	-1100.77	280.62	278.28	-690.64	62.29	30.23	-729.58	71.10	30.47	-923.79	67.28	33.99	-920.95	64.84	90.73	-844.66	109.00	1401.25	0.00	0.00	0.00	-678.17	55.71	1691.30	-682.64	162.33	1690.17	-776.22	54.47	1794.90	-842.60	176.65	1800.60	-268.95	1197.49	75.36	310.78	1129.28	80.24	-204.03
5.44000	-961.99	268.67	48.03	-990.26	256.85	75.52	-788.27	113.05	1297.70	-703.93	155.55	1605.01	-687.80	61.74	30.21	-730.30	71.00	30.13	-923.60	67.61	34.11	-920.76	65.13	91.10	-836.94	106.85	1402.06	0.00	0.00	0.00	-669.02	55.00	1692.13	-674.71	161.95	1690.48	-776.22	54.47	1794.90	-830.55	176.53	1799.63	-273.67	1197.80	74.43	310.04	1127.22	80.98	-201.56
5.45000	-920.10	270.22	48.65	-952.82	254.28	72.94	-1073.91	262.94	257.06	-1026.20	270.74	334.62	-690.30	62.75	29.95	-728.38	71.09	30.46	-923.33	67.68	34.48	-920.60	66.49	91.27	-828.96	105.44	1402.54	0.00	0.00	0.00	-659.32	54.65	1692.84	-659.15	161.46	1691.41	-776.22	54.47	1794.90	-818.54	176.43	1798.65	-275.78	1200.30	73.30	309.86	1126.35	81.23	-201.70
5.46000	-881.66	267.31	47.12	-912.99	256.01	71.82	-1055.31	267.35	208.29	-1017.99	276.24	253.09	-690.39	62.19	29.61	-729.31	71.03	30.04	-923.36	68.36	34.51	-919.78	65.92	92.08	-816.74	104.08	1402.72	0.00	0.00	0.00	-646.46	54.37	1693.58	-648.48	161.13	1692.13	-776.22	54.47	1794.90	-806.57	176.33	1797.67	-273.95	1198.63	73.96	310.25	1127.80	80.75	-199.23
5.47000	-843.42	265.58	45.41	-873.46	254.50	69.56	-1024.00	266.47	196.90	-989.28	274.36	243.23	-687.39	62.49	30.20	-726.74	70.89	30.79	-922.76	68.33	34.93	-919.70	66.28	92.25	-810.59	102.50	1403.57	0.00	0.00	0.00	-636.16	54.09	1694.19	-638.69	160.89	1692.67	-776.22	54.47	1794.90	-794.63	176.24	1796.68	-274.72	1199.53	73.42	308.63	1128.17	80.43	-208.96
5.48000	-803.12	263.44	44.27	-835.08	252.42	66.74	-991.35	266.82	185.28	-959.96	272.93	232.84	-688.42	61.77	30.00	-726.53	71.09	30.80	-922.87	68.78	35.21	-919.33	66.46	92.97	-789.74	101.01	1403.83	0.00	0.00	0.00	-626.20	53.75	1694.69	-629.20	161.05	1692.60	-776.21	54.47	1794.90	-782.74	176.15	1795.68	-275.79	1199.52	73.42	309.47	1129.40	80.05	-204.39
5.49000	-762.57	261.87	43.45	-799.83	251.50	62.96	-958.78	265.44	172.46	-929.71	271.99	222.10	-691.72	61.13	29.49	-727.55	71.09	30.33	-922.46	68.89	35.71	-918.85	66.60	93.44	-782.83	100.22	1404.19	0.00	0.00	0.00	-615.29	53.90	1695.07	-616.81	161.29	1692.57	-765.08	53.19	1795.01	-770.88	176.08	1794.68	-275.73	1200.80	73.12	310.47	1128.98	80.23	-204.89
5.50000	-720.73	260.38	43.05	-757.46	250.16	61.27	-926.74	262.08	158.41	-898.64	271.75	211.24	-690.61	61.51	29.93	-727.77	70.88	30.32	-922.49	69.83	35.80	-919.06	67.50	93.67	-770.89	99.07	1403.78	0.00	0.00	0.00	-604.14	53.90	1695.23	-605.86	161.21	1692.57	-754.96	53.82	1795.21	-759.06	176.01	1793.67	-271.13	1199.79	74.26	312.39	1128.51	81.26	-202.17
5.51000	-681.16	259.42	42.47	-716.97	249.48	59.42	-892.50	261.14	145.39	-866.85	271.05	200.12	-686.37	61.22	31.23	-727.75	71.31	30.31	-922.17	70.05	36.27	-918.19	67.01	94.46	-759.16	98.27	1403.93	0.00	0.00	0.00	-594.09	53.74	1695.33	-594.61	161.25	1692.79	-743.91	53.07	1795.18	-747.28	175.94	1792.65	-275.59	1198.92	73.51	311.28	1127.75	81.01	-198.83
5.52000	-639.47	258.93	42.87	-678.68	248.63	57.20	-857.74	259.73	132.24	-835.24	269.71	188.43	-686.21	61.29	30.89	-726.00	70.85	30.60	-921.94	70.71	36.39	-918.07	67.47	94.67	-754.31	97.60	1403.84	0.00	0.00	0.00	-582.85	53.84	1695.26	-585.26	161.33	1692.74	-732.49	51.22	1794.78	-735.54	175.89	1791.63	-274.41	1199.64	73.77	311.31	1127.52	81.28	-198.32
5.53000	-599.74	258.16	43.68	-639.61	248.26	55.91	-822.16	258.90	119.38	-802.85	268.34	177.00	-686.54	60.98	30.72	-726.26	70.23	30.64	-921.08	69.98	37.48	-917.63	67.93	95.15	-743.00	97.28	1403.78	0.00	0.00	0.00	-572.54	54.12	1695.19	-576.06	161.70	1692.35	-722.22	52.12	1794.79	-723.84	175.84	1790.60	-271.78	1200.34	74.12	311.69	1127.80	81.10	-194.55
5.54000	-559.36	257.70	45.32	-599.40	248.31	55.62	-786.99	256.88	106.68	-770.63	266.80	165.48	-687.04	61.26	30.39	-726.98	69.83	30.30	-920.91	70.62	37.89	-917.30	68.16	95.74	-732.42	96.85	1403.69	0.00	0.00	0.00	-560.83	54.43	1694.97	-563.85	162.17	1692.00	-711.61	52.02	1794.38	-712.19	175.81	1789.57	-271.87	1199.06	74.38	312.08	1128.87	80.75	-197.73
5.55000	-519.05	257.33	47.96	-560.80	247.38	55.55	-750.60	255.99	94.90	-737.60	265.41	154.56	-688.46	62.27	29.96	-727.49	69.74	30.09	-920.51	70.92	38.26	-916.71	67.53	96.57	-720.95	96.50	1402.99	0.00	0.00	0.00	-550.70	54.52	1694.67	-555.41	162.42	1691.78	-700.67	51.30	1793.86	-700.57	175.78	1788.52	-273.27	1199.38	74.02	311.44	1128.27	80.93	-201.65
5.56000	-479.34	256.78	51.23	-521.75	246.62	56.94	-714.32	254.54	83.54	-704.62	263.64	143.91	-689.19	62.71	29.36	-727.56	69.51	30.04	-920.34	71.51	38.46	-916.29	67.78	96.92	-708.58	96.18	1402.33	0.00	0.00	0.00	-540.69	54.65	1694.31	-545.27	162.62	1691.40	-689.97	51.39	1793.22	-690.05	175.88	1787.79	-272.32	1198.95	74.76	309.36	1128.69	80.17	-202.78
5.57000	-441.46	256.19	54.98	-481.90	245.35	59.07	-676.78	254.75	73.76	-670.92	263.30	134.51	-689.94	62.15	28.92	-726.60	69.58	30.33	-920.20	71.80	38.93	-916.05	67.93	97.30	-704.79	95.99	1401.87	0.00	0.00	0.00	-529.04	55.01	1693.73	-536.17	163.03	1690.94	-679.25	51.52	1792.52	-679.43	176.03	1786.94	-272.52	1200.07	74.30	312.82	1128.30	81.03	-196.89
5.58000	-404.40	255.13	59.70	-443.99	244.11	61.73	-639.52	254.64	64.99	-637.52	262.16	125.59	-683.65	62.56	30.23	-724.69	69.12	31.05	-919.85	71.84	39.54	-915.76	67.48	98.28	-691.94	95.21	1401.15	0.00	0.00	0.00	-518.34	55.25	1693.10	-525.18	163.48	1690.16	-668.68	51.72	1791.73	-669.21	175.64	1786.12	-273.98	1199.18	73.51	309.77	1130.14	79.66	-199.65
5.59000	-365.76	253.45	65.80	-408.48	242.88	64.65	-602.26	254.30	57.06	-604.15	260.86	117.63	-688.26	63.45	28.58	-724.94	69.14	30.74	-919.28	71.36	40.47	-915.57	67.44	98.87	-680.57	94.91	1399.90	0.00	0.00	0.00	-506.90	55.70	1692.52	-512.71	163.72	1689.41	-658.05	52.11	1790.90	-657.50	178.67	1784.85	-275.90	1198.54	73.74	312.36	1128.72	81.01	-200.50
5.60000	-326.83	251.54	73.11	-370.63	241.50	69.53	-565.40	253.99	50.46	-570.41	260.60	111.14	-691.93	60.45	28.00	-723.53	69.27	30.97	-919.20	72.10	40.73	-915.91	68.13	99.03	-671.97	94.71	1399.19	0.00	0.00	0.00	-495.94	55.79	1691.70	-501.38	164.05	1688.60	-647.72	53.03	1790.09	-648.38	175.41	1784.15	-272.32	1198.66	74.44	311.53	1127.70	81.12	-198.52
5.61000	-292.86	249.17	80.39	-336.24	239.74	74.66	-529.20	254.08	45.35	-537.58	259.51	105.45	-687.99	60.82	29.42	-727.01	69.18	29.95	-918.29	71.41	41.71	-915.29	67.84	99.78	-657.95	94.87	1398.02	0.00	0.00	0.00	-485.98	56.00	1690.96	-490.15	164.23	1687.77	-636.81	52.98	1789.02	-637.15	176.50	1782.98	-277.79	1201.53	72.80	310.34	1127.64	80.87	-202.86
5.62000	-259.15	249.27	88.91	-301.97	237.55	81.73	-492.95	254.01	41.61	-504.94	258.92	101.34	-687.16	61.08	29.41	-727.00	69.05	29.99	-917.87	71.47	42.67	-914.11	66.57	101.12	-655.88	94.28	1397.00	0.00	0.00	0.00	-473.65	56.36	1690.04	-477.32	164.89	1686.65	-625.47	52.52	1787.82	-627.12	174.93	1781.95	-275.26	1199.41	74.03	309.39	1129.14	80.14	-202.67
5.63000	-227.37	247.90	98.51	-267.14	236.74	89.77	-458.05	253.48	39.19	-473.16	258.27	98.51	-689.16	60.27	28.60	-725.39	68.65	30.35	-918.08	72.60	42.97	-913.89	67.12	101.96	-641.57	94.11	1396.21	0.00	0.00	0.00	-462.91	56.95	1689.18	-469.56	165.77	1685.67	-614.62	53.31	1786.74	-616.95	173.55	1780.80	-276.08	1201.35	73.23	309.27	1129.42	80.18	-203.33
5.64000	-197.44	245.74	109.75	-238.22	234.15	98.70	-424.63	252.60	38.11	-442.89	256.89	96.64	-687.01	60.46	29.43	-726.68	68.58	29.93	-917.49	72.52	44.24	-913.30	66.51	103.14	-625.42	94.66	1394.72	0.00	0.00	0.00	-451.56	57.47	1688.12	-458.43	166.09	1684.56	-603.27	53.59	1785.51	-605.54	174.82	1779.40	-275.52	1200.40	73.57	310.98	1128.24	80.73	-199.16
5.65000	-169.31	244.43	121.86	-206.21	233.46	109.15	-392.61	251.29	38.49	-413.84	255.82	96.18	-688.07	60.84	28.97	-725.60	68.50	30.07	-917.07	72.75	45.21	-912.47	66.12	104.43	-610.93	94.83	1393.37	0.00	0.00	0.00	-439.86	57.98	1686.96	-446.85	166.31	1683.30	-592.18	54.10	1784.28	-594.71	174.96	1778.02	-276.79	1200.20	73.13	311.52	1127.80	80.84	-198.73
5.66000	-143.33	242.84	134.52	-180.81	232.92	118.27	-362.21	249.79	40.09	-386.51	254.37	96.91	-687.74	60.79	29.35	-724.46	68.52	30.19	-916.27	72.24	46.73	-912.13	66.53	105.25	-608.39	94.46	1392.00	0.00	0.00	0.00	-429.66	58.40	1685.87	-435.05	167.27	1681.91	-580.90	54.69	1782.99	-583.02	177.36	1776.32	-274.84	1200.08	73.61	310.98	1128.23	80.72	-201.41
5.67000	-119.73	241.96	145.96	-156.27	230.65	128.36	-334.11	247.96	42.58	-361.04	252.00	98.16	-690.74	60.45	28.15	-725.08	68.38	29.99	-915.81	72.49	47.95	-911.08	65.87	106.80	-598.17	95.36	1390.75	0.00	0.00	0.00	-418.67	58.98	1684.72	-423.86	168.13	1680.57	-569.68	55.66	1781.69	-572.40	176.24	1775.09	-275.06	1200.75	73.30	312.01	1128.18	81.11	-204.17
5.68000	-97.96	239.77	156.26	-134.31	229.41	137.04	-309.16	244.38	44.67	-337.89	249.29	99.62	-691.25	59.95	27.86	-724.53	68.25	30.05	-915.81	73.42	48.88	-910.41	65.82	108.22	-584.56	95.85	1389.50	0.00	0.00	0.00	-406.42	59.73	1683.34	-412.56	168.81	1679.22	-558.24	56.52	1780.28	-561.19	176.47	1773.68	-280.96	1203.01	71.42	311.25	1129.27	80.64	-203.39
5.69000	-79.30	237.59	164.14	-114.80	227.03	144.32	-287.15	240.93	46.34	-317.65	246.07	100.50	-693.31	60.48	27.34	-725.77	67.82	29.94	-914.83	73.05	50.60	-909.57	65.49	110.01	-575.56	96.74	1388.30	0.00	0.00	0.00	-394.85	60.39	1682.14	-400.85	169.97	1677.83	-546.71	57.52	1778.99	-549.91	176.80	1772.32	-271.23	1200.57	73.57	309.97	1129.24	80.30	-205.13
5.70000	-63.70	235.83	169.63	-98.31	224.00	149.04	-268.68	236.23	46.40	-300.40	242.50	100.32	-691.15	60.92	27.77	-724.02	67.82	30.20	-914.75	73.47	52.00	-908.12	64.34	112.04	-564.03	96.94	1386.81	0.00	0.00	0.00	-382.76	61.11	1680.84	-390.17	170.50	1676.53	-535.00	58.47	1777.71	-537.77	178.48	1770.81	-271.91	1201.40	73.37	309.80	1128.34	80.53	-204.25
5.71000	-50.60	232.41	171.63	-85.00	221.59	150.40	-253.69	232.23	45.39	-286.20	239.11	99.38	-690.40	60.68	28.07	-724.37	68.01	30.05	-914.15	72.89	53.96	-907.54	64.40	113.62	-548.78	97.57	1385.83	0.00	0.00	0.00	-371.71	62.09	1679.67	-377.32	171.48	1675.24	-523.17	59.36	1776.43	-525.90	179.37	1769.42	-273.90	1200.68	73.31	309.69	1127.87	80.76	-201.33
5.72000	-39.37	226.47	169.90	-73.77	216.05	148.93	-242.28	229.01	43.84	-275.09	235.69	97.72	-693.21	60.71	27.29	-725.58	67.70	29.69	-913.45	72.47	55.79	-906.06	63.18	115.71	-537.35	98.41	1384.53	0.00	0.00	0.00	-359.79	63.02	1678.50	-366.16	172.56	1673.91	-511.41	60.58	1775.26	-514.10	179.73	1768.21	-273.41	1202.17	72.95	312.33	1127.49	81.52	-199.51
5.73000	-30.21	220.31	164.49	-65.11	211.10	143.42	-234.75	225.19	41.27	-266.78	231.30	95.30	-689.99	60.74	28.04	-724.90	67.75	29.90	-912.71	71.36	57.93	-904.69	61.98	118.02	-526.78	99.26	1383.44	0.00	0.00	0.00	-347.35	64.05	1677.38	-353.84	173.60	1672.76	-499.66	62.66	1774.23	-502.06	180.78	1767.05	-272.40	1201.11	73.49	310.20	1127.43	81.09	-199.02
5.74000	-22.67	212.52	156.39	-58.46	203.18	136.03	-230.54	222.13	39.55	-260.41	228.04	93.56	-688.63	60.07	28.29	-726.85	67.65	29.18	-912.19	71.13	60.00	-903.46	61.40	120.02	-514.97	100.05	1382.35	0.00	0.00	0.00	-335.09	65.09	1676.36	-341.60	175.01	1671.52	-487.48	64.31	1773.21	-489.90	182.45	1765.75	-273.80	1199.92	73.74	309.42	1128.71	80.28	-200.59
5.75000	-16.42	202.54	146.01	-53.11	194.51	127.25	-227.88	219.52	38.17	-255.74	224.85	92.00	-690.69	59.68	27.96	-723.68	67.71	30.04	-911.53	70.22	62.39	-901.39	59.10	122.97	-508.53	100.54	1381.29	0.00	0.00	0.00	-322.57	66.38	1675.40	-328.29	176.29	1670.43	-475.05	65.52	1772.09	-477.43	184.94	1764.37	-272.92	1199.79	74.07	310.54	1129.29	80.25	-203.07
5.76000	-11.90	193.22	136.65	-48.65	186.11	118.55	-225.17	216.97	37.60	-251.70	221.74	90.60	-691.62	60.37	27.67	-726.05	67.48	29.30	-909.78	67.88	65.87	-899.27	57.69	125.91	-492.11	101.77	1379.92	0.00	0.00	0.00	-310.48	67.70	1674.64	-316.67	177.87	1669.43	-462.61	67.32	1771.02	-465.18	186.30	1763.21	-274.35	1199.98	73.73	309.13	1128.89	80.13	-201.06
5.77000	-5.94	184.30	127.45	-43.14	179.02	110.53	-221.78	214.94	37.45	-245.94	219.08	90.47	-690.72	60.08	27.67	-725.86	67.51	29.26	-909.13	68.04	68.61	-896.82	55.84	129.23	-477.82	103.20	1379.02	0.00	0.00	0.00	-298.11	69.25	1673.88	-304.34	179.57	1668.67	-450.14	69.14	1770.04	-452.67	188.08	1762.10	-274.35	1199.85	73.41	309.01	1128.63	80.30	-207.03
5.78000	3.07	177.56	116.07	-35.88	173.50	101.29	-218.38	213.42	37.08	-238.26	218.00	91.01	-690.51	60.69	27.61	-724.77	67.52	29.43	-907.43	66.92	72.23	-893.91	54.35	132.89	-468.46	104.01	1378.44	0.00	0.00	0.00	-285.09	71.00	1673.27	-291.82	181.32	1667.78	-437.37	71.22	1769.36	-440.11	189.48	1761.29	-274.05	1199.72	73.65	309.76	1128.66	80.41	-201.80
5.79000	10.61	174.58	103.18	-31.52	170.11	91.90	-215.66	213.08	36.90	-232.09	217.33	90.91	-688.77	60.44	28.23	-725.32	67.44	29.36	-905.65	65.69	76.58	-890.73	53.02	136.95	-457.37	105.12	1378.05	0.00	0.00	0.00	-272.47	72.56	1672.85	-279.60	182.95	1667.28	-423.96	72.76	1769.02	-426.87	191.70	1760.83	-273.80	1200.15	73.55	313.06	1127.87	81.46	-197.86
5.80000	15.50	172.10	94.14	-26.84	168.62	83.48	-214.09	213.10	36.58	-227.78	217.27	90.91	-690.14	59.81	27.69	-725.85	67.85	29.23	-903.27	64.81	81.17	-886.37	50.75	141.96	-444.40	106.31	1378.13	0.00	0.00	0.00	-258.74	74.36	1672.59	-266.91	184.79	1666.84	-410.73	75.04	1769.09	-413.56	193.57	1760.73	-276.58	1199.89	73.16	310.70	1128.30	80.82	-200.27
5.81000	18.12	172.37	86.20	-24.41	168.99	77.53	-213.27	213.85	36.59	-224.56	217.51	90.99	-691.57	60.15	27.08	-726.99	67.96	28.91	-899.92	63.15	86.68	-882.36	50.51	146.47	-431.37	107.70	1378.90	0.00	0.00	0.00	-245.74	76.20	1672.44	-250.45	186.89	1666.46	-397.44	77.44	1769.32	-399.75	196.36	1760.74	-276.32	1199.02	73.49	309.22	1129.31	80.16	-201.21
5.82000	20.81	173.70	79.84	-23.67	170.04	71.83	-212.53	214.96	36.67	-222.48	217.31	90.93	-688.50	60.55	28.35	-724.65	68.04	29.64	-895.90	61.51	92.77	-876.74	48.32	152.22	-419.92	108.94	1379.59	0.00	0.00	0.00	-232.74	78.13	1672.42	-238.75	188.48	1666.23	-384.22	80.04	1769.78	-386.07	198.85	1760.88	-275.02	1199.58	73.74	309.99	1129.58	80.38	-204.83
5.83000	22.35	173.40	73.57	-22.02	169.86	67.46	-212.07	215.36	36.52	-220.41	217.64	91.08	-692.22	60.27	27.22	-723.46	68.43	30.20	-891.27	59.74	99.39	-870.24	45.74	158.13	-408.04	110.01	1380.59	0.00	0.00	0.00	-219.51	80.27	1672.57	-228.03	190.21	1666.42	-370.78	82.34	1770.33	-372.37	201.17	1761.26	-275.03	1198.00	74.40	309.73	1128.00	80.51	-201.35
5.84000	24.48	171.70	67.58	-17.40	168.49	64.22	-211.40	215.56	36.61	-217.99	218.14	91.34	-689.49	60.47	28.28	-721.85	68.57	31.02	-885.27	57.63	106.80	-862.82	43.96	163.95	-393.58	111.45	1381.78	0.00	0.00	0.00	-206.11	82.30	1672.84	-214.53	192.52	1666.55	-357.35	84.71	1770.92	-358.64	203.97	1761.69	-271.46	1198.79	75.02	310.85	1128.74	80.54	-199.76
5.85000	27.22	170.22	62.47	-15.15	167.29	60.13	-210.87	214.95	36.62	-216.14	217.88	91.43	-690.49	60.67	28.05	-719.56	67.75	32.21	-877.57	54.84	114.98	-853.35	41.37	170.03	-378.40	112.21	1382.86	0.00	0.00	0.00	-192.90	84.14	1673.09	-199.84	194.50	1666.77	-343.99	87.22	1771.65	-345.12	206.67	1762.13	-269.24	1196.68	75.71	312.08	1127.49	81.17	-202.51
5.86000	27.97	168.71	57.72	-16.23	166.69	55.61	-210.53	214.89	36.86	-214.71	217.01	91.42	-688.20	61.30	28.64	-719.18	68.16	32.62	-869.15	52.44	123.26	-842.38	38.66	175.96	-363.57	113.41	1383.93	0.00	0.00	0.00	-180.71	85.91	1673.61	-186.78	196.50	1667.01	-330.76	89.70	1772.38	-331.77	209.07	1762.66	-271.51	1198.12	74.80	311.85	1128.13	80.76	-203.20
5.87000	29.37	167.24	53.63	-15.07	165.76	52.01	-210.30	214.05	36.94	-213.31	216.08	91.63	-688.30	60.60	28.16	-719.49	67.77	32.82	-859.18	49.37	132.03	-828.85	34.18	182.58	-350.85	114.34	1385.10	0.00	0.00	0.00	-167.06	87.70	1674.04	-175.35	198.14	1667.22	-317.62	91.70	1773.07	-318.58	211.59	1763.21	-276.76	1198.11	73.83	311.06	1129.35	80.59	-198.86
5.88000	29.99	167.41	49.91	-13.36	164.92	49.03	-209.97	213.53	37.24	-212.03	215.18	91.62	-686.84	60.57	27.79	-717.31	67.53	33.71	-848.63	46.20	141.26	-815.03	30.46	188.97	-339.34	115.67	1386.22	0.00	0.00	0.00	-154.34	89.67	1674.64	-163.34	199.95	1667.61	-304.98	94.12	1773.80	-305.66	213.90	1763.77	-276.53	1198.40	73.73	310.11	1128.19	80.73	-200.90
5.89000	31.92	167.28	47.62	-14.05	164.87	46.54	-209.61	213.34	37.47	-210.99	214.41	91.82	-684.15	59.88	27.93	-713.70	67.26	34.95	-836.65	41.53	152.35	-800.12	25.74	196.95	-329.85	116.70	1387.48	0.00	0.00	0.00	-142.03	91.29	1675.34	-148.33	202.43	1668.04	-292.40	96.38	1774.59	-292.86	216.35	1764.23	-276.15	1199.02	73.68	310.08	1127.69	80.97	-203.79
5.90000	32.86	166.78	46.02	-13.22	164.30	45.11	-209.48	212.92	37.49	-210.29	213.22	91.64	-680.96	59.51	27.48	-708.95	65.74	37.20	-824.50	37.97	164.26	-785.26	22.58	205.49	-307.95	128.46	1389.29	0.00	0.00	0.00	-129.84	92.83	1675.98	-135.21	204.14	1668.62	-280.00	98.68	1775.44	-280.19	218.85	1764.77	-274.22	1198.17	74.27	310.32	1128.94	80.51	-208.71
5.91000	33.56	165.97	44.67	-14.95	163.95	43.67	-209.19	213.16	37.78	-209.51	212.91	91.77	-680.48	58.56	27.05	-704.95	64.32	39.45	-810.99	35.07	176.99	-768.66	18.76	215.17	-293.76	130.20	1390.40	0.00	0.00	0.00	-118.18	94.51	1676.88	-122.21	205.79	1669.13	-267.77	100.69	1776.22	-267.53	220.86	1765.33	-277.67	1200.56	72.76	309.86	1128.64	80.37	-202.81
5.92000	34.28	166.15	44.91	-12.20	163.97	44.25	-209.31	212.57	37.62	-209.07	212.46	91.73	-675.83	56.00	27.72	-696.66	62.42	43.10	-796.24	32.60	190.03	-750.91	15.58	225.17	-285.81	129.68	1391.57	0.00	0.00	0.00	-106.26	96.16	1677.69	-108.76	207.65	1669.62	-256.06	103.11	1777.05	-255.30	222.27	1765.93	-275.53	1198.42	73.86	310.21	1128.71	80.50	-205.55
5.93000	32.91	165.97	43.82	-11.22	163.22	43.91	-209.19	212.76	37.62	-208.88	212.19	91.71	-670.15	54.90	28.89	-691.57	60.20	46.17	-779.32	29.35	203.47	-731.74	12.97	234.90	-270.09	131.22	1392.58	0.00	0.00	0.00	-100.34	96.83	1678.11	-102.04	208.67	1669.85	-244.26	104.71	1777.87	-243.10	224.39	1766.43	-269.66	1196.05	75.83	310.26	1127.94	80.74	-203.68
5.94000	33.98	165.99	43.97	-12.72	163.60	43.10	-209.13	212.89	37.68	-208.60	211.87	91.60	-662.65	53.06	30.17	-681.07	57.38	49.96	-760.64	26.05	216.48	-710.73	9.19	244.77	-259.27	132.32	1394.00	0.00	0.00	0.00	-92.00	97.47	1678.80	-93.83	209.47	1670.36	-232.61	106.74	1778.79	-231.13	226.19	1767.01	-270.97	1197.16	75.26	308.94	1129.76	79.85	-198.60
5.95000	33.93	165.68	43.61	-11.72	163.23	43.25	-209.16	213.04	37.80	-208.26	211.93	91.62	-652.85	48.76	30.45	-669.29	54.12	54.12	-740.93	23.42	228.50	-689.55	6.36	253.91	-242.86	132.48	1395.33	0.00	0.00	0.00	-72.86	99.01	1680.43	-75.93	210.68	1671.68	-220.81	107.93	1779.64	-219.28	227.54	1767.68	-274.65	1198.04	74.08	310.36	1128.45	80.61	-200.45
5.96000	34.59	165.66	43.77	-9.73	163.64	43.40	-209.17	212.55	37.56	-207.90	212.08	91.74	-641.32	43.91	32.53	-653.72	50.46	60.06	-719.86	20.73	239.15	-668.43	4.70	262.00	-231.44	131.74	1396.90	0.00	0.00	0.00	-59.17	100.16	1681.58	-63.19	211.50	1672.63	-209.06	109.08	1780.65	-207.70	228.60	1768.45	-274.14	1197.01	74.84	310.36	1128.18	80.79	-205.53
5.97000	33.25	165.64	43.05	-11.33	163.93	42.80	-209.09	212.98	37.85	-207.58	212.30	91.94	-620.41	40.33	40.15	-636.69	46.55	66.32	-698.70	19.41	247.38	-646.90	2.68	269.42	-221.07	132.53	1398.54	0.00	0.00	0.00	-42.82	101.56	1682.98	-47.61	212.58	1673.71	-197.55	109.97	1781.73	-196.17	229.45	1769.28	-277.51	1198.90	73.68	313.62	1127.81	81.68	-205.00
5.98000	34.40	165.50	43.18	-11.04	163.86	42.76	-208.96	213.09	37.89	-207.36	212.35	91.97	-598.53	34.83	45.65	-614.74	41.88	72.10	-677.25	18.79	253.50	-625.53	1.12	276.30	-208.93	132.12	1399.97	0.00	0.00	0.00	-35.25	102.12	1683.70	-39.68	213.10	1674.18	-186.19	110.70	1782.91	-184.68	230.47	1770.16	-273.09	1198.39	74.31	312.23	1128.36	81.31	-199.13
5.99000	35.72	165.84	43.77	-11.72	163.52	42.48	-208.99	213.08	37.93	-205.46	212.66	91.65	-571.92	29.08	50.33	-587.83	37.14	76.98	-655.30	18.11	257.36	-603.66	0.62	281.98	-197.36	131.51	1401.50	0.00	0.00	0.00	-28.91	102.14	1684.44	-32.59	213.24	1674.74	-174.84	111.17	1784.13	-173.48	231.13	1771.21	-272.58	1196.87	75.09	311.28	1128.82	81.07	-200.15
6.00000	34.18	165.93	43.06	-11.13	164.07	42.61	-209.05	212.63	37.77	-206.95	212.14	91.90	-542.51	24.34	54.54	-558.19	32.08	81.06	-631.99	16.26	259.51	-580.65	0.28	286.30	-187.88	131.46	1403.04	0.00	0.00	0.00	-16.30	101.94	1685.91	-19.53	213.16	1676.07	-163.64	111.47	1785.44	-162.42	231.36	1772.30	-274.86	1197.25	74.50	311.08	1127.69	81.21	-198.64
6.01000	33.19	166.37	42.98	-10.95	163.85	42.69	-208.92	213.08	37.99	-206.89	212.41	92.14	-511.60	19.15	57.45	-527.38	27.52	84.12	-607.36	14.07	259.85	-557.03	-0.07	288.81	-176.23	131.70	1404.54	0.00	0.00	0.00	-3.04	101.89	1687.29	-7.00	213.28	1677.40	-152.63	111.88	1786.80	-151.23	231.65	1773.49	-275.41	1199.49	73.85	312.68	1127.56	81.43	-202.65
6.02000	34.24	166.35	43.08	-12.46	163.65	41.94	-208.93	212.58	37.81	-206.72	212.68	92.26	-476.01	14.80	60.69	-494.77	23.49	86.17	-581.88	12.21	258.55	-532.36	-1.21	289.91	-166.35	130.80	1405.79	0.00	0.00	0.00	6.96	101.56	1688.67	4.56	212.80	1678.63	-141.64	111.72	1788.16	-140.02	231.73	1774.74	-275.32	1196.56	74.72	312.41	1127.62	81.36	-199.59
6.03000	34.34	166.36	43.50	-12.56	164.10	42.19	-208.87	212.71	37.90	-206.54	212.98	92.45	-442.09	10.27	61.69	-463.20	19.53	86.62	-555.53	10.08	255.92	-507.35	-1.73	288.85	-158.25	130.26	1407.08	0.00	0.00	0.00	17.60	101.24	1690.10	14.79	212.17	1679.92	-130.87	111.51	1789.60	-128.93	231.44	1776.11	-272.46	1196.15	75.20	309.52	1128.64	80.61	-202.90
6.04000	34.04	166.70	43.20	-11.58	163.77	42.29	-208.84	212.61	37.92	-206.42	213.29	92.60	-408.60	4.87	62.02	-432.07	15.19	85.85	-528.58	8.24	251.84	-481.38	-3.32	286.64	-153.61	128.59	1408.21	0.00	0.00	0.00	24.81	100.98	1691.14	20.80	211.96	1680.81	-120.27	110.79	1790.90	-117.94	231.40	1777.49	-277.43	1196.20	74.58	313.58	1126.43	82.06	-203.02
6.05000	32.98	166.99	42.99	-9.75	164.45	42.95	-208.71	212.74	38.10	-206.38	212.67	92.94	-372.77	0.06	61.62	-398.69	10.64	84.73	-501.43	7.38	246.20	-454.72	-4.44	282.71	-154.83	129.33	1409.03	0.00	0.00	0.00	37.35	99.82	1692.96	32.89	210.84	1682.81	-110.01	110.47	1792.28	-107.22	230.70	1778.92	-270.84	1193.77	75.70	312.08	1128.06	81.25	-204.23
6.06000	33.28	166.56	42.91	-11.01	164.12	42.42	-208.64	212.56	38.29	-206.20	212.40	93.32	-337.71	-4.20	60.42	-363.13	6.39	82.95	-473.32	6.45	239.41	-427.88	-5.23	277.55	-141.33	127.93	1410.67	0.00	0.00	0.00	50.49	98.67	1694.80	46.97	209.48	1684.88	-99.81	109.42	1793.51	-96.57	230.02	1780.35	-279.54	1195.61	73.58	312.90	1128.08	81.46	-201.00
6.07000	32.53	166.06	42.26	-9.47	163.79	42.68	-208.50	212.36	38.44	-205.97	212.16	93.78	-302.82	-8.58	58.12	-325.07	2.25	81.09	-444.20	5.49	231.42	-400.38	-5.68	271.13	-127.15	128.89	1412.19	0.00	0.00	0.00	63.24	97.65	1696.64	59.45	208.27	1686.98	-89.62	108.25	1794.68	-86.03	229.16	1781.74	-288.56	1198.37	71.54	311.57	1127.23	81.53	-203.71
6.08000	32.88	165.90	42.15	-11.96	163.51	41.94	-208.26	212.47	38.69	-205.72	212.32	94.37	-264.45	-13.21	57.01	-287.50	-1.86	78.48	-414.04	3.68	222.69	-372.28	-6.15	263.76	-125.22	120.50	1412.57	0.00	0.00	0.00	68.34	97.23	1697.51	63.53	207.74	1688.03	-79.60	107.58	1795.81	-75.56	228.17	1783.10	-281.67	1196.33	72.96	311.58	1128.57	81.17	-206.15
6.09000	34.02	165.49	42.04	-10.59	163.88	42.16	-208.25	211.85	38.69	-205.81	212.02	94.78	-226.82	-16.62	54.80	-249.30	-5.57	75.68	-383.13	1.89	212.91	-343.73	-6.55	255.59	-118.38	118.82	1413.72	0.00	0.00	0.00	74.27	96.18	1698.69	69.53	206.79	1689.38	-69.61	106.47	1796.75	-65.05	227.34	1784.34	-281.17	1196.03	73.24	311.31	1129.17	80.79	-204.08
6.10000	32.90	165.94	41.68	-11.97	163.77	41.73	-207.94	212.24	39.07	-205.45	212.06	95.44	-184.22	-20.24	54.08	-210.98	-9.17	72.92	-351.41	-0.30	202.45	-314.27	-6.87	246.48	-104.29	118.61	1414.51	0.00	0.00	0.00	89.48	93.24	1701.46	87.74	204.32	1692.34	-59.77	105.22	1797.64	-54.68	226.44	1785.51	-280.54	1195.73	73.35	311.89	1128.44	80.99	-208.24
6.11000	32.70	166.26	41.65	-9.80	164.07	42.25	-208.04	211.64	39.10	-205.38	211.57	95.92	-144.18	-24.30	52.58	-171.10	-12.88	70.51	-318.88	-1.77	190.98	-283.92	-8.23	237.05	-95.03	118.28	1415.36	0.00	0.00	0.00	100.82	91.10	1703.46	101.62	202.52	1694.45	-49.91	103.87	1798.43	-44.45	225.26	1786.61	-276.77	1194.92	74.57	311.87	1128.38	81.01	-197.52
6.12000	34.01	166.82	42.40	-13.34	163.98	41.64	-207.67	211.77	39.41	-205.21	211.63	96.60	-102.22	-26.82	51.80	-130.46	-16.13	68.51	-285.81	-2.38	178.68	-253.14	-9.72	227.14	-82.54	117.78	1415.98	0.00	0.00	0.00	113.41	88.84	1705.70	115.44	200.55	1696.93	-40.29	102.97	1799.15	-34.32	223.77	1787.63	-282.34	1196.24	73.32	311.07	1129.12	80.45	-192.51
6.13000	35.95	167.10	43.30	-10.88	164.38	42.36	-207.77	210.83	39.26	-205.03	211.74	97.39	-60.82	-30.18	51.19	-89.62	-19.16	66.48	-251.71	-3.65	166.32	-221.86	-10.68	216.43	-70.71	117.84	1416.55	0.00	0.00	0.00	118.75	88.06	1706.48	118.58	199.65	1698.01	-30.53	101.37	1799.68	-24.02	222.85	1788.41	-281.52	1196.09	73.77	312.40	1128.18	81.02	-191.69
6.14000	35.86	166.77	43.31	-10.39	164.43	42.62	-207.46	211.10	39.76	-204.87	211.42	97.95	-18.04	-33.64	51.22	-48.97	-21.50	64.41	-217.13	-4.31	153.34	-189.60	-12.13	205.60	-60.84	117.66	1417.04	0.00	0.00	0.00	125.00	86.94	1707.00	122.56	198.22	1698.94	-20.90	100.10	1800.13	-13.63	221.52	1789.16	-276.99	1195.99	74.37	312.10	1126.74	81.46	-198.36
6.15000	36.70	167.05	44.16	-10.49	165.29	42.81	-207.10	211.19	40.15	-204.57	211.53	98.76	21.57	-36.78	50.02	-8.72	-23.94	62.36	-181.15	-6.08	140.87	-156.83	-12.65	194.20	-51.64	117.62	1417.30	0.00	0.00	0.00	140.31	83.66	1708.49	138.82	194.68	1700.94	-11.14	98.35	1800.40	-3.09	220.17	1789.73	-283.12	1197.41	72.39	313.54	1127.88	81.57	-210.79
6.16000	36.92	168.20	44.67	-10.60	165.41	42.66	-207.03	210.74	40.46	-204.17	211.86	99.56	63.75	-39.19	50.53	34.11	-26.71	61.36	-144.73	-7.06	128.21	-123.38	-13.89	183.10	-39.92	117.38	1417.43	0.00	0.00	0.00	151.59	81.17	1709.67	151.94	192.11	1702.41	-1.32	96.73	1800.54	7.51	218.60	1790.15	-283.84	1196.64	73.24	313.03	1127.58	81.34	-213.27
6.17000	37.58	169.33	45.43	-12.78	166.69	42.93	-206.75	210.57	40.83	-203.92	211.41	100.13	104.65	-41.85	50.78	74.03	-29.31	60.13	-107.59	-8.56	116.08	-89.39	-15.44	172.18	-27.64	117.07	1417.37	0.00	0.00	0.00	163.93	78.56	1711.01	164.97	189.24	1704.18	8.55	95.19	1800.51	18.06	217.20	1790.36	-275.20	1195.30	74.77	313.85	1127.10	81.78	-207.55
6.18000	41.98	174.60	50.50	-12.38	166.91	42.67	-206.64	210.05	41.20	-203.47	211.35	100.76	147.33	-43.20	52.34	116.51	-31.30	60.00	-70.04	-11.22	104.87	-55.26	-16.52	161.17	-14.53	116.35	1417.43	0.00	0.00	0.00	168.88	77.61	1711.45	168.76	188.08	1704.87	18.39	93.78	1800.41	28.53	215.19	1790.52	-281.70	1196.61	72.87	311.17	1128.46	80.75	-207.62
6.19000	41.57	176.40	50.95	-10.24	167.30	43.03	-206.39	209.53	41.60	-202.91	211.60	101.56	187.81	-45.92	54.21	156.08	-33.55	60.04	-31.15	-14.12	94.01	-19.95	-17.95	150.73	-7.44	115.66	1417.42	0.00	0.00	0.00	175.08	76.29	1711.42	174.08	186.71	1704.96	28.33	91.76	1800.03	39.10	213.53	1790.38	-277.92	1196.07	73.84	309.46	1128.37	80.47	-207.42
6.20000	42.58	176.97	50.45	-8.99	167.09	42.76	-206.02	209.65	42.40	-202.45	211.48	102.37	229.44	-47.70	57.45	198.05	-35.63	61.75	7.98	-16.59	83.61	16.04	-19.46	140.66	4.71	115.23	1416.99	0.00	0.00	0.00	191.17	72.57	1711.34	191.65	183.26	1704.92	38.37	89.82	1799.52	49.70	211.77	1790.07	-283.85	1197.49	72.46	311.99	1127.20	81.34	-205.99
6.21000	40.24	174.75	47.83	-10.00	167.16	42.06	-205.76	209.07	42.96	-201.92	211.22	103.13	271.41	-49.29	61.55	238.21	-37.52	63.43	47.37	-18.87	74.05	52.22	-21.10	131.49	14.66	114.32	1416.16	0.00	0.00	0.00	203.14	69.77	1711.35	205.31	180.70	1704.96	48.49	88.11	1798.91	60.37	209.74	1789.64	-274.53	1195.04	75.19	310.24	1127.52	80.87	-203.67
6.22000	38.41	171.97	45.27	-8.90	166.65	41.63	-205.35	208.85	43.78	-201.52	210.48	103.74	313.47	-51.16	66.74	280.21	-39.63	66.63	87.14	-21.84	65.80	88.83	-23.95	123.55	27.32	113.46	1415.56	0.00	0.00	0.00	216.22	66.84	1711.42	219.37	177.91	1705.11	58.81	86.12	1798.10	71.07	207.82	1789.06	-272.78	1194.74	75.54	309.30	1126.71	80.78	-202.96
6.23000	37.20	168.53	43.07	-9.81	166.91	40.95	-204.97	208.61	44.67	-200.94	210.45	104.66	350.88	-52.62	71.53	319.17	-41.58	70.31	127.36	-24.97	59.10	125.48	-26.83	116.85	38.87	112.48	1414.51	0.00	0.00	0.00	221.43	65.79	1711.39	223.85	176.71	1705.25	69.27	84.24	1797.26	81.82	205.90	1788.32	-275.33	1195.72	74.38	310.02	1127.68	80.69	-207.16
6.24000	37.43	168.36	42.87	-9.05	166.77	41.11	-204.69	208.16	45.48	-200.34	210.53	105.67	390.22	-54.52	78.89	359.19	-43.56	76.00	166.64	-27.82	53.62	161.39	-30.36	111.65	50.54	110.91	1413.81	0.00	0.00	0.00	227.71	64.29	1710.83	229.45	174.98	1704.93	79.72	82.18	1796.23	92.54	203.71	1787.50	-284.00	1197.64	72.84	308.59	1127.85	80.16	-206.79
6.25000	35.62	168.22	42.08	-10.90	167.03	40.47	-204.37	207.88	46.51	-199.87	210.36	106.69	428.61	-55.99	87.77	397.50	-45.02	83.03	205.47	-30.77	49.82	196.87	-33.45	107.82	64.84	109.81	1412.61	0.00	0.00	0.00	243.99	60.02	1709.33	246.84	170.64	1703.70	90.19	80.35	1795.16	103.33	201.64	1786.50	-287.49	1197.76	72.19	309.51	1127.20	80.67	-202.26
6.26000	34.88	168.06	41.74	-9.12	167.41	40.65	-203.83	207.43	47.47	-199.34	210.17	107.75	463.73	-56.62	98.27	435.53	-46.49	92.72	244.20	-32.96	47.40	231.69	-36.13	105.53	76.07	108.30	1411.62	0.00	0.00	0.00	256.12	56.80	1708.28	260.28	167.46	1702.78	100.70	78.68	1793.94	114.28	199.41	1785.32	-280.69	1195.64	73.06	310.51	1128.19	80.13	-206.24
6.27000	34.93	168.07	41.62	-8.97	167.18	40.30	-203.45	207.35	48.74	-198.57	210.14	109.02	497.49	-57.22	111.53	468.73	-48.50	101.84	281.22	-34.89	46.74	265.36	-38.44	104.64	90.67	107.08	1410.15	0.00	0.00	0.00	269.04	53.47	1707.18	274.13	163.97	1701.90	111.22	76.27	1792.48	125.38	197.25	1783.99	-268.17	1193.19	76.65	310.45	1128.40	80.18	-206.96
6.28000	35.86	167.75	41.83	-9.13	167.59	40.27	-202.93	206.48	49.78	-197.95	209.57	110.05	528.42	-56.68	125.88	500.44	-48.77	114.02	316.11	-36.34	47.85	296.89	-40.07	105.12	102.91	105.79	1408.63	0.00	0.00	0.00	273.73	52.37	1706.73	278.58	162.58	1701.59	121.61	74.37	1791.02	136.54	195.00	1782.50	-276.06	1194.94	74.79	312.11	1127.61	80.63	-202.93
6.29000	34.38	167.99	41.43	-2.67	171.24	41.14	-202.55	207.45	51.56	-196.89	209.88	111.78	557.81	-56.72	140.13	529.06	-48.80	126.54	348.76	-37.54	50.30	325.90	-40.47	106.34	113.06	104.57	1407.12	0.00	0.00	0.00	279.80	50.80	1705.80	284.33	160.85	1700.73	132.25	71.99	1789.35	147.62	192.50	1780.90	-284.26	1196.75	73.00	312.53	1128.31	80.61	-215.04
6.30000	36.64	168.04	42.12	-8.65	167.57	39.90	-202.01	206.14	52.75	-195.87	209.98	113.37	584.10	-55.63	153.01	554.43	-47.74	137.31	378.56	-37.50	52.93	352.64	-40.92	108.23	126.50	103.00	1405.44	0.00	0.00	0.00	296.87	46.04	1703.27	302.08	156.35	1698.17	142.96	69.33	1787.61	158.74	189.88	1779.31	-278.34	1195.52	74.00	309.94	1128.95	79.60	-213.34
6.31000	34.96	168.05	41.36	-8.73	167.75	39.72	-201.42	205.58	54.44	-194.66	209.88	115.12	607.06	-54.55	162.97	576.35	-47.15	145.92	404.25	-36.75	54.86	375.96	-40.29	109.23	137.48	101.31	1403.70	0.00	0.00	0.00	309.77	42.41	1701.41	315.75	153.00	1696.29	153.75	66.84	1785.92	169.94	187.15	1777.72	-281.51	1196.19	73.64	311.98	1128.60	80.23	-199.98
6.32000	35.64	168.27	41.64	-8.91	167.81	39.63	-200.74	205.54	56.32	-193.24	209.89	117.10	622.95	-54.18	165.97	594.50	-45.42	151.09	425.36	-34.87	54.74	395.22	-39.19	108.84	150.02	99.53	1402.26	0.00	0.00	0.00	323.44	38.58	1699.35	329.92	149.49	1694.26	164.63	64.28	1784.24	181.19	184.45	1776.10	-282.47	1196.71	72.84	310.25	1130.00	79.44	-203.04
6.33000	34.82	168.07	41.31	-8.80	167.42	39.63	-199.98	205.90	58.63	-191.66	210.20	119.24	637.28	-52.91	167.63	609.16	-43.61	152.77	441.73	-31.90	52.50	410.46	-38.31	107.51	161.39	97.78	1400.45	0.00	0.00	0.00	328.37	37.21	1698.51	334.42	148.30	1693.53	175.87	61.41	1782.72	192.53	181.71	1774.55	-284.64	1196.84	72.16	307.42	1127.38	83.80	-199.39
6.34000	36.31	168.51	41.68	-7.10	168.37	39.23	-200.49	210.20	61.35	-189.89	210.89	121.56	648.78	-50.03	165.50	620.79	-41.33	150.51	453.18	-30.89	50.16	421.95	-36.90	105.18	171.68	95.79	1399.34	0.00	0.00	0.00	334.76	35.53	1697.56	339.86	146.61	1692.72	187.14	58.36	1781.24	203.93	178.90	1773.10	-276.51	1195.35	74.43	304.95	1126.33	84.68	-201.12
6.35000	35.81	168.20	41.50	-8.45	167.89	39.45	-198.31	206.59	63.15	-187.90	211.72	124.01	658.41	-47.21	158.72	630.09	-39.02	144.49	460.27	-29.73	47.05	430.29	-35.88	102.67	185.41	93.43	1397.94	0.00	0.00	0.00	352.72	30.73	1695.19	356.81	141.63	1690.40	198.78	55.29	1779.89	215.39	175.90	1771.77	-273.52	1194.58	75.30	305.68	1125.96	85.30	-211.84
6.36000	36.10	168.39	41.53	-10.39	168.36	38.58	-197.29	207.01	65.71	-185.75	212.13	126.53	668.68	-43.00	152.49	637.13	-36.82	135.67	463.92	-27.74	43.47	436.22	-33.69	99.54	193.85	91.14	1396.99	0.00	0.00	0.00	366.31	27.08	1693.42	369.94	137.85	1688.64	210.51	52.45	1778.60	226.95	173.06	1770.47	-276.31	1195.58	74.13	305.05	1126.30	85.22	-206.64
6.37000	36.12	168.16	41.52	-9.33	168.22	38.75	-195.82	208.37	69.08	-183.07	213.67	129.74	669.84	-40.15	140.62	642.62	-34.30	125.51	465.96	-25.65	40.55	440.21	-31.80	96.87	207.16	88.62	1396.14	0.00	0.00	0.00	380.60	23.19	1691.29	383.19	133.70	1686.56	222.30	49.19	1777.26	238.53	170.03	1769.11	-276.73	1195.84	74.39	298.15	1128.39	82.91	-206.71
6.38000	36.80	168.08	41.57	-7.93	168.31	39.12	-194.20	209.37	72.62	-180.29	214.33	132.95	676.48	-38.52	131.00	647.96	-32.31	116.41	468.72	-24.13	39.87	444.51	-29.65	95.22	220.61	85.97	1395.24	0.00	0.00	0.00	385.54	21.70	1690.29	387.27	132.04	1685.63	234.08	45.93	1775.88	250.20	166.84	1767.83	-274.97	1194.51	74.46	303.03	1126.98	84.41	-212.94
6.39000	36.26	168.10	41.33	-6.13	169.07	39.20	-192.74	210.35	76.03	-176.78	216.13	137.04	683.38	-38.12	119.80	655.58	-32.16	107.72	472.76	-22.82	40.16	451.73	-28.88	95.89	233.95	82.97	1394.63	0.00	0.00	0.00	391.90	19.78	1689.62	393.40	130.19	1685.03	245.96	42.47	1774.71	262.01	163.53	1766.69	-277.36	1195.01	74.50	305.19	1126.07	85.33	-215.50
6.40000	35.18	168.26	40.95	-7.97	168.01	38.89	-189.99	211.21	80.91	-172.92	217.55	141.38	692.74	-39.51	105.28	661.90	-30.84	97.92	475.83	-22.59	40.51	459.30	-28.66	96.37	243.45	79.84	1394.45	0.00	0.00	0.00	410.40	14.61	1688.48	412.80	125.49	1683.96	258.08	39.11	1774.07	274.18	160.04	1766.02	-282.67	1196.84	73.30	301.38	1126.66	84.62	-207.28
6.41000	36.00	168.06	41.34	-8.41	168.04	38.81	-186.84	212.51	86.32	-168.11	219.53	146.65	698.05	-39.20	92.56	667.35	-29.72	87.65	478.02	-23.04	40.55	464.81	-29.51	96.67	257.31	76.78	1394.56	0.00	0.00	0.00	424.49	10.73	1687.66	427.70	121.97	1683.17	270.54	35.54	1773.99	286.62	156.52	1765.92	-287.35	1197.05	71.69	295.63	1128.26	82.49	-200.47
6.42000	36.41	167.96	41.23	-7.71	168.21	38.71	-183.23	212.77	91.84	-162.36	221.44	152.48	701.98	-38.61	82.91	670.00	-29.61	79.76	479.48	-23.38	39.88	469.05	-30.26	96.33	267.49	73.22	1395.25	0.00	0.00	0.00	439.26	6.63	1686.62	443.91	118.06	1682.11	283.07	31.93	1774.35	299.11	152.96	1766.25	-283.54	1196.69	72.23	299.93	1127.08	83.73	-206.38
6.43000	35.46	167.83	40.88	-7.32	167.62	38.82	-178.61	213.38	98.39	-155.85	222.75	158.70	705.66	-39.14	74.91	672.80	-29.50	73.10	480.58	-24.15	39.61	472.25	-30.92	96.13	280.31	69.85	1396.57	0.00	0.00	0.00	444.47	5.24	1686.32	450.22	116.25	1681.72	295.72	28.38	1775.04	311.67	149.43	1766.95	-281.71	1196.42	72.90	303.63	1126.40	84.55	-202.91
6.44000	36.91	167.64	41.46	-4.66	168.30	39.39	-174.23	213.59	104.83	-147.74	224.36	165.55	707.82	-38.20	67.84	675.47	-28.71	67.28	481.34	-24.72	39.56	474.75	-31.89	96.48	291.18	66.33	1398.26	0.00	0.00	0.00	451.49	3.50	1686.78	456.93	113.89	1682.19	308.49	24.66	1776.04	324.17	145.65	1767.95	-279.84	1196.29	73.87	297.05	1128.32	83.01	-198.84
6.45000	35.61	167.34	40.87	-5.50	166.57	39.16	-165.75	213.66	113.54	-137.55	225.71	172.51	710.20	-36.58	63.21	675.89	-27.19	63.21	481.97	-25.22	39.87	476.80	-32.47	96.78	304.86	63.08	1400.12	0.00	0.00	0.00	471.66	-1.66	1688.04	474.31	108.31	1683.75	321.25	21.07	1777.31	336.54	142.28	1769.14	-274.81	1195.37	75.17	295.94	1128.13	82.35	-209.80
6.46000	34.68	167.19	40.57	-6.04	166.02	38.88	-156.41	213.99	122.68	-125.03	227.28	179.56	711.53	-34.72	59.83	676.24	-25.78	59.79	482.38	-24.68	39.68	477.98	-32.23	97.10	318.38	60.38	1402.33	0.00	0.00	0.00	486.93	-5.60	1688.87	487.39	104.27	1684.83	334.20	17.28	1778.68	348.86	138.73	1770.48	-271.30	1194.55	75.82	294.69	1128.56	82.36	-210.53
6.47000	35.81	167.42	40.44	-4.15	165.56	39.00	-145.82	214.29	132.14	-110.40	227.82	186.02	712.90	-33.78	57.27	676.45	-25.13	57.31	482.77	-25.22	39.95	478.97	-32.31	97.43	330.72	57.50	1404.69	0.00	0.00	0.00	503.21	-9.84	1689.78	502.02	100.16	1685.88	346.97	13.54	1780.10	360.98	135.05	1771.93	-272.24	1194.03	75.61	293.98	1128.63	81.45	-203.85
6.48000	35.53	167.62	39.02	-1.57	166.13	39.01	-133.63	216.72	143.52	-94.71	229.45	193.47	714.51	-33.29	55.06	677.24	-25.05	55.58	482.89	-24.94	39.57	479.73	-32.31	97.49	342.80	54.75	1406.97	0.00	0.00	0.00	508.80	-11.38	1690.24	508.51	99.23	1686.15	359.52	9.86	1781.60	372.96	131.48	1773.42	-274.06	1205.63	70.82	307.05	1121.47	82.79	-205.36
6.49000	37.74	167.35	38.30	1.72	165.78	39.65	-120.62	219.04	156.41	-78.64	230.46	202.32	715.69	-32.66	53.41	677.82	-24.53	53.96	482.85	-25.20	39.44	480.10	-32.70	97.66	354.71	52.17	1409.07	0.00	0.00	0.00	514.89	-12.99	1691.21	516.06	98.14	1686.91	371.76	6.14	1783.03	384.81	128.21	1774.83	-275.30	1208.69	69.42	310.64	1119.98	82.83	-209.60
6.50000	38.58	166.39	36.99	7.04	166.28	41.85	-106.66	221.18	170.11	-62.30	230.02	211.34	716.71	-32.41	52.33	677.08	-24.15	52.60	482.92	-25.14	39.15	480.37	-33.09	97.84	367.94	49.99	1411.21	0.00	0.00	0.00	532.62	-17.41	1693.64	533.85	93.53	1689.40	383.77	2.34	1784.33	396.63	124.84	1776.24	-274.73	1206.77	70.61	310.91	1120.59	82.56	-207.29
6.51000	44.34	167.26	36.45	11.91	166.65	44.20	-91.79	221.62	183.62	-44.52	230.45	221.15	715.06	-32.14	50.77	677.93	-24.01	51.97	482.94	-25.57	39.12	480.60	-33.08	97.65	379.49	47.97	1412.96	0.00	0.00	0.00	546.25	-20.79	1695.38	546.84	89.79	1691.29	395.50	-1.57	1785.59	408.33	121.48	1777.65	-274.63	1204.32	71.48	304.43	1125.35	83.72	-205.57
6.52000	47.61	167.38	35.39	19.97	167.18	48.02	-75.09	222.41	197.62	-25.83	230.81	231.15	714.97	-31.70	50.31	678.34	-23.76	51.33	482.89	-25.94	39.14	480.86	-33.25	97.63	390.29	46.01	1414.60	0.00	0.00	0.00	560.87	-24.53	1697.32	560.89	86.05	1693.32	406.99	-4.84	1786.87	419.99	118.21	1779.03	-278.26	1205.24	71.00	300.05	1127.42	83.87	-198.92
6.53000	53.96	167.75	35.28	27.21	167.51	52.03	-56.89	221.66	211.07	-6.12	230.63	241.08	716.25	-30.87	50.01	677.79	-23.67	50.60	482.89	-25.60	38.79	480.94	-32.80	97.31	401.09	44.24	1416.08	0.00	0.00	0.00	566.40	-26.11	1698.09	566.09	84.99	1694.09	418.27	-8.09	1788.07	431.51	115.35	1780.33	-272.27	1202.92	72.97	298.73	1127.21	83.47	-200.44
6.54000	60.94	169.37	34.75	40.61	172.61	59.08	-38.35	221.59	224.77	14.88	230.44	250.93	715.66	-31.59	49.44	677.69	-23.68	50.02	482.89	-26.10	38.87	481.01	-33.59	97.66	412.25	42.50	1417.43	0.00	0.00	0.00	572.88	-27.78	1698.99	572.65	83.75	1695.01	429.57	-11.58	1789.17	442.95	112.60	1781.62	-274.69	1201.09	72.95	301.19	1126.52	84.72	-206.63
6.55000	70.25	170.48	33.16	47.97	169.36	62.74	-16.74	219.60	235.71	35.91	228.97	259.78	715.64	-31.64	48.43	677.66	-23.63	49.37	482.82	-26.02	38.71	481.13	-33.63	97.64	425.19	40.96	1418.78	0.00	0.00	0.00	590.28	-31.78	1701.35	590.72	79.44	1697.49	440.78	-14.62	1790.31	454.34	109.86	1782.89	-273.64	1201.30	73.40	296.92	1128.23	83.62	-206.73
6.56000	82.80	173.26	33.86	66.16	172.13	69.54	5.23	217.21	246.72	57.40	226.82	268.18	714.89	-31.10	47.82	678.37	-23.64	49.11	482.90	-25.98	38.70	481.34	-33.34	97.56	434.20	39.35	1419.96	0.00	0.00	0.00	603.40	-34.75	1703.11	604.35	76.05	1699.35	452.04	-17.38	1791.46	465.71	107.31	1784.13	-275.93	1202.43	72.32	294.66	1128.64	82.71	-200.92
6.57000	102.39	176.14	41.22	84.52	173.11	76.24	26.68	213.58	254.57	78.91	224.02	275.65	714.61	-30.86	47.17	677.03	-23.62	48.26	482.95	-25.52	38.52	481.50	-32.96	97.43	446.76	38.23	1421.25	0.00	0.00	0.00	617.52	-37.96	1705.09	618.67	72.48	1701.45	463.38	-20.05	1792.59	477.04	104.95	1785.35	-275.10	1201.54	72.60	299.20	1127.51	83.56	-200.49
6.58000	128.01	179.21	48.45	108.39	174.93	82.44	48.95	210.68	260.97	100.83	221.73	282.74	715.26	-31.28	46.99	677.57	-23.62	48.04	482.99	-25.88	38.85	481.65	-32.68	97.44	458.29	37.17	1422.78	0.00	0.00	0.00	622.83	-39.10	1705.84	623.53	71.36	1702.25	474.76	-22.61	1793.70	488.44	102.67	1786.61	-275.27	1200.63	73.25	299.09	1127.75	83.39	-200.19
6.59000	155.65	181.35	53.47	143.35	178.95	88.35	70.84	207.97	266.77	123.30	218.81	288.99	715.02	-31.38	46.86	677.65	-23.90	47.90	482.93	-26.07	39.03	481.66	-32.80	97.63	470.29	36.54	1424.21	0.00	0.00	0.00	629.17	-40.32	1706.36	629.68	70.46	1702.83	486.21	-24.89	1794.80	499.89	100.58	1787.86	-274.47	1200.48	73.24	296.18	1128.22	82.74	-201.35
6.60000	186.66	183.28	58.13	167.16	177.66	90.76	95.81	206.13	267.50	147.14	216.07	293.71	716.06	-31.13	46.49	678.69	-23.68	47.90	482.98	-25.70	39.01	481.86	-32.60	97.62	482.67	35.96	1425.79	0.00	0.00	0.00	646.35	-43.76	1707.68	647.88	67.52	1704.28	497.59	-26.98	1795.98	511.30	98.88	1789.02	-271.46	1200.42	74.10	296.78	1128.53	83.16	-203.42
6.61000	220.12	182.92	61.85	200.06	177.43	94.48	121.87	203.98	268.17	171.73	212.91	296.39	714.29	-30.99	46.15	677.83	-23.68	47.35	483.07	-25.46	39.01	481.91	-32.89	97.92	493.44	35.35	1427.32	0.00	0.00	0.00	659.30	-46.39	1708.70	661.79	65.16	1705.40	508.89	-29.05	1797.13	522.78	96.86	1790.26	-272.79	1200.11	74.06	295.91	1128.80	82.54	-199.92
6.62000	253.94	183.89	63.88	230.42	177.76	95.27	148.05	202.35	267.24	196.98	210.28	297.43	715.25	-31.17	46.36	677.76	-23.97	47.37	483.09	-25.44	39.16	482.07	-32.60	97.96	501.04	34.28	1428.95	0.00	0.00	0.00	673.23	-49.25	1709.83	676.06	62.74	1706.63	520.14	-30.71	1798.25	534.37	95.29	1791.43	-271.26	1200.14	74.32	299.37	1127.86	83.36	-199.48
6.63000	289.09	184.03	65.53	267.18	177.31	96.79	174.99	200.52	264.54	222.64	207.72	296.72	715.62	-30.96	46.40	678.30	-24.05	47.48	483.22	-25.38	39.23	482.18	-32.88	98.24	514.04	33.48	1430.38	0.00	0.00	0.00	678.44	-50.25	1710.27	680.41	61.99	1707.06	531.39	-32.28	1799.37	546.02	93.87	1792.52	-272.31	1198.76	74.53	299.16	1127.57	83.46	-200.61
6.64000	324.87	184.34	66.07	305.95	177.28	95.24	201.04	198.33	261.55	248.79	205.21	294.12	715.04	-31.49	45.93	678.29	-24.22	47.36	483.31	-25.18	39.24	482.28	-32.33	98.17	523.30	32.50	1431.64	0.00	0.00	0.00	684.64	-51.07	1710.61	686.16	61.17	1707.33	542.56	-33.92	1800.39	557.76	92.53	1793.55	-274.53	1199.28	74.16	298.49	1127.58	83.22	-206.46
6.65000	360.30	183.74	65.49	337.25	175.86	95.43	229.22	195.90	254.43	275.53	202.77	289.97	715.35	-31.23	45.91	678.97	-24.37	47.60	483.27	-25.39	39.42	482.33	-32.61	98.43	536.96	31.49	1432.78	0.00	0.00	0.00	701.51	-53.35	1711.41	704.59	58.58	1708.09	553.82	-35.04	1801.41	569.35	91.28	1794.43	-272.71	1199.93	74.18	296.03	1128.33	82.46	-202.56
6.66000	397.08	183.18	64.47	374.50	175.00	93.04	258.74	193.69	247.14	303.46	200.49	284.49	714.77	-30.84	45.59	677.84	-24.20	47.05	483.45	-25.15	39.49	482.30	-32.54	98.61	544.39	30.23	1433.85	0.00	0.00	0.00	714.23	-55.13	1712.03	718.87	56.55	1708.69	565.04	-36.55	1802.20	580.78	89.93	1795.22	-270.96	1199.06	74.55	299.10	1127.39	83.51	-202.69
6.67000	429.22	181.72	64.84	413.72	173.36	91.27	288.38	191.89	238.85	331.78	198.03	277.68	716.59	-30.85	46.13	677.46	-24.11	46.67	483.50	-25.30	39.72	482.30	-32.13	98.67	556.68	28.99	1434.62	0.00	0.00	0.00	729.18	-57.25	1712.77	734.92	54.26	1709.39	576.25	-37.83	1802.88	592.04	89.07	1795.76	-272.17	1199.51	74.38	295.94	1128.40	82.48	-200.02
6.68000	474.08	179.41	64.95	450.56	170.90	89.66	319.24	189.53	229.24	360.43	195.78	269.91	716.39	-30.69	45.87	677.81	-24.01	46.52	483.60	-25.20	39.94	482.30	-31.93	98.82	567.48	27.67	1435.28	0.00	0.00	0.00	736.41	-58.27	1713.07	741.56	53.39	1709.63	587.46	-38.98	1803.44	603.25	87.98	1796.21	-270.94	1199.24	74.76	308.67	1126.78	82.45	-203.65
6.69000	513.74	176.74	63.94	493.16	169.37	82.80	348.91	187.82	219.73	389.39	193.66	261.27	716.86	-30.78	45.99	677.78	-24.09	46.33	483.65	-25.21	40.19	482.23	-31.90	99.21	576.12	26.61	1435.92	0.00	0.00	0.00	742.97	-58.96	1713.10	747.04	52.92	1709.56	598.68	-39.80	1803.92	614.43	86.97	1796.53	-268.40	1196.43	76.04	310.63	1126.94	81.87	-204.02
6.70000	550.86	173.68	62.30	525.50	166.00	83.40	381.31	186.65	207.73	419.54	191.30	251.56	716.14	-30.42	45.37	677.55	-24.02	45.89	483.84	-25.34	40.63	482.44	-32.11	99.75	586.51	25.28	1436.30	0.00	0.00	0.00	755.88	-60.11	1713.06	759.56	51.85	1709.35	609.97	-40.71	1804.26	625.52	86.31	1796.67	-270.43	1197.77	75.30	309.73	1126.87	81.44	-201.17
6.71000	589.51	170.85	60.64	566.41	162.29	79.43	415.33	185.38	195.38	450.50	189.96	241.53	716.85	-30.58	45.40	678.20	-24.16	46.02	484.06	-25.30	40.99	482.61	-31.32	99.88	598.02	24.11	1436.60	0.00	0.00	0.00	769.13	-61.23	1713.01	772.88	50.70	1709.19	621.27	-41.60	1804.53	636.67	85.43	1796.78	-274.49	1200.28	73.40	309.04	1128.20	80.64	-201.38
6.72000	638.94	166.77	57.19	607.09	159.43	77.02	449.54	183.55	182.60	481.72	188.24	230.77	715.23	-30.94	45.31	678.32	-24.15	46.11	484.30	-24.63	41.05	482.74	-31.02	100.11	609.15	22.95	1437.01	0.00	0.00	0.00	779.51	-62.27	1713.05	783.82	49.58	1709.06	632.44	-42.12	1804.71	647.74	84.69	1796.73	-275.16	1201.36	73.04	309.18	1128.90	80.42	-199.10
6.73000	680.08	163.97	56.35	648.01	157.36	74.67	484.18	181.97	169.50	513.14	186.88	219.70	715.69	-31.64	45.34	677.62	-24.32	45.91	484.48	-24.64	41.47	482.98	-30.93	100.60	620.36	21.81	1437.08	0.00	0.00	0.00	790.30	-63.23	1712.93	793.39	48.85	1708.92	643.40	-42.82	1804.75	658.85	83.92	1796.56	-270.65	1198.12	75.08	310.72	1128.25	80.89	-199.10
6.74000	723.59	161.20	56.87	690.04	155.01	72.91	519.06	179.86	156.17	545.35	184.60	208.04	715.13	-31.96	44.95	673.79	-24.27	44.09	484.74	-24.48	41.90	483.27	-30.43	100.92	628.09	20.70	1436.92	0.00	0.00	0.00	801.15	-63.97	1712.74	804.90	47.89	1708.63	654.32	-43.38	1804.74	669.90	83.29	1796.32	-269.88	1198.26	75.37	311.49	1128.05	81.29	-196.82
6.75000	764.42	158.32	57.11	730.12	152.37	71.02	554.95	176.98	142.55	578.69	182.49	196.45	713.22	-33.17	46.12	682.76	-25.93	43.41	485.05	-24.54	42.53	483.64	-30.11	101.43	638.52	19.85	1436.82	0.00	0.00	0.00	812.15	-64.57	1712.54	816.18	47.58	1708.04	665.40	-44.07	1804.59	681.02	82.76	1795.95	-269.33	1197.69	75.18	313.12	1128.06	81.71	-195.32
6.76000	808.55	156.55	58.10	770.93	149.55	69.57	592.09	173.83	129.22	612.12	180.35	185.00	714.34	-33.74	46.65	671.87	-25.08	42.50	485.42	-23.78	42.83	484.12	-30.46	102.26	653.10	19.16	1436.61	0.00	0.00	0.00	822.89	-65.22	1712.28	826.58	47.02	1707.60	676.56	-44.54	1804.30	692.19	81.99	1795.54	-273.18	1198.40	74.30	311.79	1128.47	81.21	-198.72
6.77000	849.85	153.90	59.39	810.84	146.90	68.43	629.23	170.89	116.45	645.70	178.77	174.07	714.65	-33.84	46.35	671.36	-24.96	42.08	485.76	-23.64	43.61	484.76	-29.81	102.64	665.64	18.39	1436.19	0.00	0.00	0.00	832.45	-65.72	1712.04	835.97	46.33	1707.26	687.75	-45.11	1803.92	703.40	81.67	1794.96	-274.33	1201.07	73.51	311.18	1128.91	80.92	-197.96
6.78000	890.65	151.56	60.89	851.14	145.38	68.27	666.79	168.39	104.52	679.97	176.90	163.41	710.08	-34.40	43.88	672.30	-25.14	42.18	486.30	-23.07	44.15	485.47	-28.89	103.03	674.36	17.51	1435.80	0.00	0.00	0.00	843.31	-66.07	1711.72	846.49	45.85	1706.94	698.86	-45.40	1803.48	714.46	81.42	1794.33	-271.06	1199.43	74.59	312.34	1129.30	81.08	-196.13
6.79000	931.82	149.42	63.56	891.64	143.29	68.71	705.06	166.69	93.58	715.22	174.29	152.91	713.17	-33.56	43.79	673.84	-25.17	42.13	486.84	-22.89	45.06	486.26	-29.17	104.06	686.25	17.06	1435.23	0.00	0.00	0.00	856.60	-66.58	1711.33	859.85	45.78	1706.40	710.02	-45.96	1802.89	725.43	80.90	1793.64	-273.92	1198.55	74.45	311.02	1128.86	80.84	-197.87
6.80000	971.33	147.50	66.59	932.21	140.96	70.18	743.65	164.76	83.45	750.22	171.14	142.81	711.80	-33.45	42.36	680.16	-24.90	44.15	487.45	-22.26	45.75	487.17	-28.66	104.82	700.21	16.49	1434.73	0.00	0.00	0.00	867.74	-66.89	1711.02	869.72	45.35	1706.08	721.21	-46.40	1802.21	736.35	80.62	1792.89	-274.89	1200.38	73.53	311.18	1128.36	81.12	-202.36
6.81000	1012.58	146.52	71.33	971.44	139.06	71.92	781.89	162.22	73.91	785.39	168.09	133.33	716.04	-32.26	41.42	681.38	-25.12	44.59	488.06	-21.75	46.62	488.00	-28.17	105.58	710.42	15.67	1434.00	0.00	0.00	0.00	878.26	-67.20	1710.69	881.31	45.60	1705.58	732.54	-46.53	1801.52	747.29	80.04	1792.12	-271.75	1197.96	74.59	309.22	1128.69	80.66	-202.39
6.82000	1052.31	144.78	76.58	1011.26	137.63	75.05	820.38	160.28	65.48	820.58	165.68	125.06	716.55	-31.80	40.60	680.09	-25.25	43.93	488.62	-21.12	47.47	488.78	-26.87	106.14	723.38	15.04	1433.23	0.00	0.00	0.00	887.79	-67.47	1710.39	890.97	45.50	1705.22	743.88	-46.96	1800.73	758.40	79.75	1791.32	-270.26	1199.14	74.64	311.81	1128.82	81.09	-198.58
6.83000	1091.38	143.22	83.14	1050.41	135.82	80.22	859.28	158.10	58.22	855.87	163.78	117.95	717.62	-31.12	40.98	679.43	-25.34	43.44	489.13	-20.22	48.20	489.58	-26.56	107.07	734.04	14.25	1432.50	0.00	0.00	0.00	898.75	-67.58	1709.90	901.99	45.38	1704.76	755.20	-47.06	1799.92	769.50	79.64	1790.41	-271.87	1198.82	74.67	307.81	1128.70	80.28	-199.59
6.84000	1127.18	141.17	92.82	1087.92	135.19	85.73	897.73	155.89	52.27	890.97	160.75	111.60	716.90	-31.27	40.31	681.02	-25.31	43.80	489.72	-20.24	49.35	490.25	-26.49	108.14	746.41	14.01	1431.84	0.00	0.00	0.00	911.90	-67.78	1709.30	915.28	45.45	1704.24	766.41	-47.09	1799.06	780.69	79.67	1789.53	-271.96	1197.88	74.50	309.87	1127.61	81.14	-200.63
6.85000	1163.35	139.92	102.62	1123.83	133.82	93.41	935.80	154.07	47.89	924.89	159.51	107.10	716.97	-31.25	40.05	680.71	-25.34	43.45	490.19	-20.05	50.46	490.87	-26.28	109.18	758.20	13.93	1430.93	0.00	0.00	0.00	923.46	-67.69	1708.78	927.10	45.29	1703.58	777.63	-47.07	1798.17	791.90	79.92	1788.54	-270.20	1197.88	74.86	311.16	1127.24	81.60	-201.41
6.86000	1200.27	138.72	114.52	1158.54	132.67	102.43	972.69	152.46	45.14	958.07	158.26	103.96	717.37	-30.87	39.76	681.65	-25.43	43.54	490.82	-19.86	51.69	491.62	-26.42	110.35	772.52	13.73	1429.95	0.00	0.00	0.00	934.67	-67.57	1708.27	938.13	45.22	1703.00	788.80	-47.03	1797.14	803.14	80.06	1787.51	-274.29	1199.23	73.68	312.36	1127.93	81.46	-204.03
6.87000	1231.99	140.18	120.57	1191.84	132.21	113.72	1008.54	151.18	44.29	990.23	156.75	102.31	717.51	-31.16	39.44	681.08	-25.48	43.02	491.26	-19.90	52.98	492.39	-26.28	111.45	782.84	13.47	1428.81	0.00	0.00	0.00	944.56	-67.48	1707.77	947.70	45.44	1702.50	800.01	-47.00	1795.99	814.40	80.16	1786.37	-274.10	1199.19	73.71	311.85	1128.01	81.55	-197.33
6.88000	1261.22	138.69	133.57	1221.65	130.86	124.64	1041.93	149.35	45.08	1020.35	155.44	102.35	718.09	-31.33	39.63	681.07	-25.87	42.94	491.79	-20.10	54.42	493.23	-26.41	112.73	795.22	13.80	1427.86	0.00	0.00	0.00	955.43	-67.24	1707.16	958.73	45.98	1701.92	811.28	-46.57	1794.83	825.68	80.62	1785.16	-274.96	1199.40	73.78	309.96	1127.92	80.96	-199.20
6.89000	1287.50	137.45	146.94	1252.20	129.57	129.09	1073.03	147.39	47.29	1048.24	153.38	103.45	717.24	-31.54	39.10	681.72	-25.76	42.83	492.30	-20.50	55.99	494.09	-26.45	114.07	805.90	13.71	1426.69	0.00	0.00	0.00	968.75	-66.94	1706.47	972.70	46.27	1701.14	822.49	-45.99	1793.60	837.18	80.76	1783.95	-274.88	1200.81	73.47	310.61	1127.97	81.06	-197.90
6.90000	1311.24	135.25	158.79	1276.80	129.14	139.50	1100.51	146.47	50.75	1073.63	150.83	105.31	717.51	-31.53	38.85	681.55	-25.94	42.69	492.79	-20.91	57.77	495.05	-26.83	115.61	819.67	14.02	1425.31	0.00	0.00	0.00	980.03	-66.64	1705.86	984.48	46.58	1700.53	833.76	-45.28	1792.34	848.71	81.34	1782.65	-272.03	1198.95	74.52	312.09	1127.44	81.86	-195.56
6.91000	1331.89	133.78	168.52	1298.16	126.34	147.94	1125.09	143.03	52.87	1095.73	147.88	106.64	717.17	-31.41	38.71	681.36	-25.83	42.36	493.36	-21.24	59.61	496.04	-27.71	117.55	833.23	14.42	1424.03	0.00	0.00	0.00	991.16	-66.47	1705.27	995.38	47.04	1700.03	845.08	-44.46	1791.06	860.21	82.08	1781.30	-271.77	1200.12	74.15	311.20	1127.79	81.39	-202.29
6.92000	1348.66	132.63	175.00	1315.43	124.63	153.93	1145.55	139.30	53.19	1114.46	144.45	106.38	717.75	-31.57	38.49	681.39	-26.10	42.34	494.03	-21.55	61.56	497.24	-27.56	119.13	844.20	15.20	1422.77	0.00	0.00	0.00	1001.15	-66.17	1704.70	1004.67	47.34	1699.59	856.58	-43.49	1789.79	871.69	82.93	1779.99	-276.77	1200.99	73.14	313.33	1127.42	81.77	-202.13
6.93000	1362.23	125.18	177.97	1329.04	121.41	155.99	1161.19	135.44	51.64	1129.13	141.42	104.83	717.49	-31.84	38.52	682.10	-25.95	42.31	494.74	-22.35	63.83	498.62	-27.78	121.06	855.76	15.72	1421.51	0.00	0.00	0.00	1012.40	-65.50	1704.09	1015.97	47.81	1699.03	868.20	-42.39	1788.55	883.37	83.70	1778.75	-274.12	1199.71	73.73	311.60	1127.57	81.43	-198.17
6.94000	1373.11	120.67	175.01	1340.37	117.55	152.45	1171.66	132.35	49.22	1140.04	138.39	102.54	718.40	-31.14	38.57	681.20	-26.12	41.87	495.39	-23.32	66.23	500.20	-28.84	123.30	869.67	16.51	1420.03	0.00	0.00	0.00	1025.83	-64.77	1703.42	1030.73	48.60	1698.24	879.73	-41.15	1787.41	895.06	84.82	1777.49	-275.39	1199.67	73.52	310.44	1129.05	80.65	-198.87
6.95000	1382.01	118.92	166.63	1348.56	113.01	145.49	1177.94	129.10	46.04	1147.98	134.87	99.80	717.63	-31.40	38.24	682.02	-26.05	41.98	496.07	-23.70	68.27	501.70	-29.25	125.22	881.43	17.23	1418.78	0.00	0.00	0.00	1037.59	-64.09	1702.86	1042.79	48.91	1697.71	891.40	-39.66	1786.34	906.95	86.23	1776.24	-276.29	1200.29	73.51	312.90	1128.12	81.42	-202.42
6.96000	1389.27	112.24	155.43	1354.73	105.36	135.88	1180.94	126.62	43.40	1153.18	131.97	97.18	717.41	-31.98	38.27	681.75	-26.13	41.82	496.83	-25.09	70.77	503.40	-30.34	127.45	893.69	18.01	1417.61	0.00	0.00	0.00	1049.13	-63.24	1702.48	1054.72	50.20	1697.18	903.14	-38.05	1785.33	919.11	87.56	1775.15	-273.19	1199.04	74.39	312.02	1127.82	81.32	-196.49
6.97000	1395.21	100.35	144.69	1359.24	99.31	125.74	1183.16	124.41	41.46	1156.99	128.75	94.61	717.59	-31.32	38.20	682.83	-26.09	41.95	497.66	-25.69	73.05	505.10	-31.99	130.08	905.47	18.87	1416.54	0.00	0.00	0.00	1059.14	-62.45	1702.11	1065.10	51.04	1696.73	914.91	-36.51	1784.28	931.39	88.94	1774.01	-273.73	1199.86	73.79	311.53	1127.70	81.26	-200.71
6.98000	1400.12	92.94	135.70	1364.04	91.75	117.11	1186.02	122.48	40.77	1161.24	126.53	93.11	717.92	-30.89	38.30	682.47	-26.15	41.78	498.73	-26.84	75.78	507.17	-33.67	132.93	920.89	19.99	1415.33	0.00	0.00	0.00	1070.79	-61.32	1701.73	1077.09	51.90	1696.40	926.84	-34.82	1783.22	943.69	90.53	1772.88	-277.01	1199.78	73.18	312.61	1127.17	81.72	-198.44
6.99000	1407.47	86.97	126.11	1371.39	86.26	117.82	1189.76	121.01	40.64	1168.05	124.57	93.11	717.03	-31.30	37.89	681.79	-26.02	41.38	499.86	-28.21	79.10	509.68	-35.07	136.03	932.01	21.10	1414.47	0.00	0.00	0.00	1085.32	-60.04	1701.20	1092.43	52.98	1695.93	938.93	-33.10	1782.25	956.12	92.23	1771.86	-272.92	1198.23	74.55	311.00	1128.45	81.02	-200.35
7.00000	1414.13	84.44	119.40	1374.36	82.43	106.09	1193.51	120.02	40.37	1176.26	123.18	93.05	717.62	-31.71	37.86	682.01	-26.01	41.59	501.61	-29.19	82.60	512.58	-36.68	139.60	945.45	22.36	1413.88	0.00	0.00	0.00	1097.60	-58.89	1700.95	1104.13	53.75	1695.79	951.38	-31.10	1781.69	968.96	94.14	1771.14	-270.37	1196.83	75.55	310.11	1128.95	80.71	-199.12
7.01000	1419.69	82.70	105.72	1380.54	80.06	94.84	1196.35	119.59	39.76	1182.15	123.18	92.95	717.15	-31.19	37.66	682.36	-26.14	41.63	503.64	-30.60	86.85	516.13	-37.67	143.41	957.64	23.69	1413.66	0.00	0.00	0.00	1110.08	-57.47	1700.92	1116.86	55.10	1695.67	964.19	-29.36	1781.56	982.23	96.09	1770.86	-270.07	1196.38	75.43	311.92	1128.02	81.33	-199.21
7.02000	1424.44	82.12	94.72	1385.50	79.53	85.23	1197.75	120.87	39.69	1186.83	123.54	92.58	717.68	-30.81	38.02	682.52	-26.04	41.70	506.35	-32.07	91.81	520.24	-39.31	148.10	972.87	25.34	1413.87	0.00	0.00	0.00	1121.34	-56.14	1700.90	1128.04	56.51	1695.38	977.23	-27.44	1781.78	995.54	98.15	1770.87	-273.10	1199.27	73.80	311.70	1128.02	81.02	-200.48
7.03000	1428.46	83.22	84.93	1389.20	80.41	77.47	1199.00	121.19	39.33	1190.54	124.19	92.64	718.27	-31.58	37.99	682.54	-25.76	41.69	509.65	-33.03	97.17	525.26	-40.34	153.13	985.01	26.60	1414.65	0.00	0.00	0.00	1133.74	-54.45	1701.28	1140.73	58.43	1695.48	990.43	-25.41	1782.28	1008.89	100.08	1771.15	-271.34	1199.25	74.15	311.68	1128.74	80.72	-197.13
7.04000	1432.66	82.69	76.17	1392.48	79.99	71.10	1199.96	121.78	39.65	1193.60	123.90	92.93	718.40	-31.29	37.59	683.24	-25.83	42.22	513.84	-33.77	103.04	531.16	-42.14	158.80	996.86	27.65	1415.69	0.00	0.00	0.00	1148.31	-52.57	1701.66	1156.33	60.61	1695.78	1003.82	-22.95	1783.07	1022.20	102.34	1771.62	-271.60	1201.38	73.88	311.90	1128.47	81.08	-198.59
7.05000	1434.91	81.41	69.48	1394.96	78.62	66.77	1200.78	121.34	40.12	1196.04	123.29	93.33	718.61	-31.03	37.71	683.42	-25.71	42.68	519.21	-34.80	109.70	538.29	-44.39	165.05	1010.17	28.78	1416.86	0.00	0.00	0.00	1160.97	-50.89	1702.25	1168.28	61.82	1696.35	1017.13	-20.92	1784.11	1035.56	104.51	1772.32	-273.96	1201.57	73.51	310.15	1128.69	80.66	-197.49
7.06000	1436.42	79.06	64.51	1394.95	77.38	61.96	1201.27	120.78	40.48	1197.47	122.08	93.64	718.95	-31.37	38.03	683.95	-25.31	43.16	525.66	-36.26	117.13	547.18	-46.65	171.37	1023.40	29.97	1418.37	0.00	0.00	0.00	1174.17	-48.93	1703.04	1181.89	63.76	1696.78	1030.44	-18.76	1785.39	1048.98	106.94	1773.23	-272.76	1198.08	74.76	310.36	1129.17	80.53	-198.83
7.07000	1437.21	78.29	60.35	1396.17	76.75	58.51	1201.63	120.36	40.77	1198.98	120.73	93.90	718.43	-31.13	37.80	685.75	-24.69	44.21	533.62	-38.04	125.36	558.01	-49.76	178.43	1036.72	30.98	1420.11	0.00	0.00	0.00	1185.46	-47.21	1703.78	1193.04	65.23	1697.26	1043.63	-16.48	1786.76	1062.35	109.37	1774.29	-273.32	1198.97	74.26	311.77	1128.36	81.07	-200.02
7.08000	1439.51	79.13	55.10	1398.41	77.10	56.81	1201.94	119.84	41.12	1200.66	119.40	94.15	718.33	-30.92	37.74	686.86	-24.38	45.08	543.02	-39.22	133.74	570.56	-53.32	185.45	1050.40	31.97	1421.83	0.00	0.00	0.00	1197.46	-45.40	1705.13	1205.35	67.02	1698.37	1056.63	-14.35	1788.13	1075.56	111.77	1775.38	-274.06	1199.37	73.75	310.13	1128.27	80.71	-202.02
7.09000	1438.88	77.53	54.65	1397.61	76.38	54.80	1202.34	119.25	41.19	1201.82	118.55	94.33	719.52	-30.83	37.77	688.50	-24.15	45.78	553.38	-41.10	142.92	584.29	-57.36	192.97	1063.88	32.85	1423.48	0.00	0.00	0.00	1212.06	-43.33	1706.70	1220.74	69.32	1699.72	1069.49	-12.06	1789.50	1088.60	114.21	1776.38	-274.91	1199.08	73.71	309.95	1128.38	80.74	-201.55
7.10000	1441.44	78.54	51.70	1398.66	76.04	54.10	1202.54	118.77	41.26	1202.78	117.39	94.38	720.45	-31.57	37.07	691.23	-24.70	47.04	564.38	-42.94	153.00	598.54	-62.59	201.77	1076.35	33.84	1425.01	0.00	0.00	0.00	1224.77	-41.54	1708.18	1233.79	71.09	1700.98	1082.13	-9.82	1790.79	1101.49	116.47	1777.35	-272.40	1198.77	74.34	306.14	1129.32	79.58	-199.82
7.11000	1440.18	77.34	52.14	1399.37	75.75	53.74	1202.71	118.41	41.35	1203.42	116.99	94.56	724.54	-32.31	37.57	695.07	-25.95	49.47	576.26	-45.15	164.54	613.41	-67.04	211.50	1090.02	34.71	1426.35	0.00	0.00	0.00	1237.26	-39.58	1709.84	1245.34	73.19	1702.43	1094.70	-7.52	1792.01	1114.26	118.77	1778.18	-272.04	1198.98	74.55	308.08	1128.74	80.14	-199.61
7.12000	1441.63	78.05	49.84	1399.57	75.82	53.06	1202.91	117.98	41.20	1203.91	116.67	94.60	728.38	-33.34	37.57	700.04	-27.25	52.43	589.37	-48.51	177.72	629.50	-70.15	221.47	1101.53	35.77	1427.55	0.00	0.00	0.00	1249.62	-37.88	1711.50	1257.53	74.64	1703.74	1107.21	-5.32	1793.14	1126.78	120.96	1778.94	-271.00	1200.41	74.17	311.15	1127.74	81.29	-200.84
7.13000	1441.99	78.76	49.92	1398.95	75.35	52.81	1202.88	118.26	41.41	1204.37	116.08	94.53	732.50	-34.41	38.56	707.25	-29.20	56.72	603.92	-53.46	192.35	646.93	-72.80	231.45	1113.93	36.67	1428.59	0.00	0.00	0.00	1261.85	-36.43	1713.00	1269.55	76.30	1705.30	1119.67	-3.34	1794.17	1139.01	123.22	1779.54	-271.79	1198.34	74.33	310.00	1128.62	80.68	-202.53
7.14000	1442.11	78.56	49.74	1399.61	75.61	52.48	1202.87	118.29	41.36	1204.87	115.48	94.44	736.99	-36.17	39.52	714.05	-30.91	60.50	620.22	-58.27	207.17	665.52	-75.02	241.31	1127.00	37.58	1429.39	0.00	0.00	0.00	1273.81	-34.92	1714.52	1282.27	78.16	1706.26	1131.94	-1.40	1795.16	1151.14	124.97	1780.12	-274.48	1200.27	73.48	308.42	1129.12	80.11	-199.39
7.15000	1441.90	78.59	49.18	1398.99	75.77	52.39	1202.96	117.87	41.27	1205.05	115.63	94.60	744.00	-38.13	40.77	723.05	-33.29	64.44	638.22	-61.09	220.50	685.28	-77.62	250.91	1138.28	38.20	1430.12	0.00	0.00	0.00	1285.75	-33.50	1715.95	1293.85	79.57	1707.48	1144.01	0.14	1796.01	1163.18	126.64	1780.64	-273.15	1198.70	74.00	309.70	1129.57	80.41	-199.21
7.16000	1442.35	78.72	49.17	1400.41	75.39	52.89	1202.95	118.23	41.38	1205.36	115.59	94.63	751.69	-41.30	41.77	733.88	-36.61	68.83	657.31	-62.98	232.81	706.19	-80.16	260.05	1149.36	38.53	1430.88	0.00	0.00	0.00	1297.48	-32.13	1717.33	1305.39	80.49	1708.57	1156.02	1.60	1796.88	1175.19	128.07	1781.17	-270.68	1200.40	73.84	309.32	1128.69	80.40	-198.45
7.17000	1442.64	78.00	49.13	1401.75	75.47	53.26	1203.00	118.14	41.37	1205.69	115.37	94.61	760.87	-45.73	42.66	745.35	-39.96	73.11	677.38	-64.53	243.76	727.64	-82.17	268.32	1161.10	39.00	1431.74	0.00	0.00	0.00	1309.09	-31.14	1718.42	1317.01	81.60	1709.31	1168.08	2.88	1797.74	1187.17	129.15	1781.70	-273.87	1201.38	73.50	309.94	1128.04	80.97	-196.70
7.18000	1442.41	78.43	48.71	1401.55	75.89	52.84	1203.03	118.12	41.44	1205.97	115.32	94.64	774.43	-49.85	49.35	760.47	-43.71	79.59	698.54	-65.77	252.51	749.39	-84.34	275.65	1173.17	39.54	1432.78	0.00	0.00	0.00	1321.18	-30.18	1719.26	1328.82	82.34	1709.92	1180.09	3.77	1798.60	1199.06	130.28	1782.19	-272.96	1201.55	73.44	307.93	1129.27	79.89	-200.37
7.19000	1443.17	78.33	48.43	1401.59	75.24	53.07	1203.04	118.08	41.44	1206.23	115.27	94.64	794.81	-54.71	55.81	780.51	-47.64	86.09	720.09	-66.69	259.29	771.12	-85.95	281.98	1184.73	39.84	1433.85	0.00	0.00	0.00	1332.48	-29.54	1720.04	1340.62	83.11	1710.36	1192.02	4.57	1799.47	1210.94	131.04	1782.75	-272.73	1200.88	73.63	308.48	1129.31	80.04	-196.98
7.20000	1442.63	78.04	48.00	1401.54	75.13	52.89	1203.13	118.08	41.45	1206.62	115.31	94.67	819.69	-59.07	60.76	804.89	-51.97	91.55	742.15	-67.62	263.99	793.08	-86.20	287.32	1195.38	40.13	1435.13	0.00	0.00	0.00	1344.05	-28.94	1720.61	1351.68	83.72	1710.75	1203.93	5.04	1800.28	1222.71	131.90	1783.24	-273.81	1200.14	73.62	310.06	1129.73	80.51	-196.32
7.21000	1443.16	78.07	48.24	1401.54	75.70	53.32	1203.13	118.18	41.61	1206.74	115.50	94.79	848.90	-64.22	64.06	830.80	-56.29	95.44	765.26	-69.29	266.71	815.56	-87.19	291.94	1206.38	40.31	1436.39	0.00	0.00	0.00	1355.61	-28.69	1721.08	1363.03	84.15	1710.91	1215.70	5.61	1801.10	1234.50	132.41	1783.83	-273.97	1202.33	73.16	310.39	1128.38	80.80	-201.42
7.22000	1442.94	78.22	48.15	1400.53	75.39	53.01	1203.08	118.00	41.48	1207.14	114.97	94.58	881.45	-68.77	67.95	861.41	-60.46	99.25	789.18	-71.79	267.65	838.94	-87.88	295.10	1217.65	40.34	1437.55	0.00	0.00	0.00	1366.23	-28.67	1721.53	1374.02	84.10	1711.24	1227.42	5.80	1801.87	1246.35	132.58	1784.42	-273.13	1201.21	73.59	311.00	1127.82	81.18	-202.16
7.23000	1443.46	78.25	48.43	1401.25	75.38	52.81	1203.23	117.80	41.45	1207.35	114.95	94.67	913.24	-72.97	70.36	892.86	-64.29	101.85	813.92	-74.24	266.83	863.08	-88.94	296.55	1227.66	40.49	1438.66	0.00	0.00	0.00	1376.61	-28.92	1721.83	1385.44	84.26	1711.33	1239.22	5.86	1802.62	1257.96	132.82	1784.98	-273.05	1201.62	73.38	310.99	1129.47	80.62	-202.12
7.24000	1443.13	77.99	48.04	1401.50	75.42	53.06	1203.00	118.62	41.91	1207.41	115.33	94.93	945.80	-76.99	71.80	924.88	-68.11	103.35	839.77	-76.17	264.16	888.14	-90.33	296.27	1238.06	40.62	1439.59	0.00	0.00	0.00	1388.01	-29.15	1721.96	1396.46	84.04	1711.47	1250.79	5.55	1803.25	1269.51	132.75	1785.59	-273.64	1202.12	73.31	307.17	1130.29	79.41	-203.76
7.25000	1443.33	77.56	48.00	1401.31	75.13	52.77	1203.18	118.39	41.88	1207.81	115.07	95.02	979.45	-82.54	72.16	955.96	-72.31	103.19	866.30	-77.83	259.92	913.50	-91.88	294.24	1248.19	40.84	1440.74	0.00	0.00	0.00	1398.97	-29.49	1722.19	1407.19	83.31	1711.61	1262.10	5.20	1803.90	1280.88	132.51	1786.15	-274.07	1201.31	73.62	309.16	1128.82	80.27	-203.79
7.26000	1443.37	78.02	48.08	1400.93	75.38	52.52	1203.40	118.05	41.79	1207.78	115.50	95.40	1014.38	-87.40	71.72	988.05	-75.21	104.97	893.56	-79.86	254.56	939.38	-93.48	290.52	1256.94	40.94	1441.62	0.00	0.00	0.00	1410.08	-30.23	1722.22	1417.96	82.57	1711.73	1273.23	4.72	1804.50	1292.14	132.29	1786.76	-270.73	1199.74	74.58	310.42	1127.64	80.99	-205.91
7.27000	1443.27	78.21	47.88	1400.51	75.02	52.43	1203.71	117.29	41.58	1208.30	114.62	95.29	1050.32	-92.61	70.83	1025.44	-80.87	100.67	921.23	-81.63	247.81	966.14	-94.92	285.39	1266.91	41.08	1442.43	0.00	0.00	0.00	1420.10	-31.09	1722.39	1428.71	81.84	1712.03	1284.23	4.28	1805.02	1303.38	131.96	1787.29	-273.06	1200.92	73.27	309.90	1129.14	80.27	-201.10
7.28000	1442.56	78.35	47.80	1399.97	75.40	52.14	1203.78	117.55	41.89	1208.39	114.74	95.66	1088.22	-97.28	69.43	1062.18	-85.27	98.06	949.91	-83.31	239.76	993.39	-96.49	279.18	1277.43	41.12	1443.14	0.00	0.00	0.00	1430.61	-31.99	1722.48	1439.53	80.97	1712.21	1295.14	3.71	1805.47	1314.60	131.39	1787.82	-272.49	1199.82	73.68	309.12	1129.35	80.19	-206.65
7.29000	1441.31	78.55	47.52	1400.05	75.24	52.04	1203.80	117.41	42.04	1208.72	114.22	95.83	1125.42	-101.88	67.61	1099.04	-88.80	95.19	979.43	-85.16	230.65	1021.58	-97.85	271.74	1286.02	41.09	1443.81	0.00	0.00	0.00	1441.35	-33.18	1722.45	1450.12	79.75	1712.43	1305.84	2.99	1805.80	1325.65	130.86	1788.29	-273.47	1200.54	73.17	309.25	1129.41	80.04	-203.12
7.30000	1441.50	78.65	47.47	1400.22	75.36	52.46	1203.84	117.57	42.25	1208.87	114.41	96.31	1163.35	-106.06	66.03	1136.90	-92.39	92.63	1009.95	-87.47	220.63	1049.91	-99.68	263.59	1296.24	41.00	1444.28	0.00	0.00	0.00	1451.49	-34.22	1722.47	1460.74	78.50	1712.63	1316.29	2.32	1806.08	1336.64	130.20	1788.66	-274.32	1201.42	72.80	308.12	1129.01	80.09	-202.69
7.31000	1442.14	78.77	47.56	1399.49	76.01	52.05	1203.90	117.64	42.46	1209.08	114.13	96.55	1202.16	-109.52	64.29	1175.13	-96.27	89.77	1041.27	-89.62	209.38	1079.01	-101.32	254.46	1306.98	40.86	1444.68	0.00	0.00	0.00	1461.42	-35.37	1722.58	1471.09	77.37	1712.92	1326.65	1.58	1806.30	1347.42	129.54	1789.00	-280.60	1201.29	71.88	309.79	1128.73	80.45	-202.84
7.32000	1441.82	78.44	47.15	1399.70	75.32	51.66	1204.10	116.91	42.28	1209.14	114.01	96.91	1241.53	-114.62	64.68	1212.76	-101.32	86.89	1073.13	-92.06	197.52	1109.01	-102.36	244.27	1316.30	40.71	1444.99	0.00	0.00	0.00	1470.97	-36.91	1722.63	1481.53	75.49	1713.18	1336.85	0.83	1806.42	1358.24	128.62	1789.27	-276.38	1201.94	72.65	308.29	1128.77	79.89	-203.54
7.33000	1441.79	78.34	47.20	1398.58	75.72	51.31	1204.07	117.32	42.63	1209.27	114.15	97.43	1282.14	-118.71	63.22	1253.65	-105.41	84.44	1105.71	-94.97	185.43	1139.60	-103.69	233.59	1325.86	40.72	1445.22	0.00	0.00	0.00	1480.86	-38.37	1722.62	1491.60	73.92	1713.63	1347.03	-0.03	1806.41	1368.99	127.81	1789.47	-274.51	1200.56	73.06	309.52	1128.52	80.50	-203.41
7.34000	1441.86	78.26	46.89	1399.30	75.75	51.58	1204.29	117.09	42.80	1209.34	114.43	98.04	1323.61	-123.30	62.09	1292.95	-109.60	81.43	1139.44	-98.09	173.20	1170.37	-105.57	222.48	1337.59	40.89	1445.52	0.00	0.00	0.00	1490.79	-39.80	1722.57	1502.17	72.37	1713.90	1357.08	-1.04	1806.28	1379.78	127.01	1789.56	-276.72	1201.60	72.32	309.38	1128.75	80.42	-200.20
7.35000	1442.03	79.07	47.17	1397.51	75.27	50.56	1204.67	116.34	42.71	1209.59	114.16	98.47	1364.39	-127.49	57.93	1332.95	-113.93	78.82	1173.50	-100.99	160.54	1202.08	-107.55	211.00	1348.26	41.28	1445.71	0.00	0.00	0.00	1500.52	-41.24	1722.68	1512.64	70.57	1714.13	1367.22	-1.72	1806.22	1390.50	126.03	1789.61	-279.99	1201.74	71.92	309.58	1129.74	80.20	-199.13
7.36000	1442.25	78.71	47.38	1399.00	77.96	55.19	1204.64	116.49	43.07	1209.90	113.72	98.84	1406.06	-131.57	57.21	1372.94	-117.96	76.02	1208.49	-103.65	147.80	1234.60	-108.86	199.32	1358.71	41.32	1445.83	0.00	0.00	0.00	1510.38	-42.92	1722.62	1522.16	68.99	1714.45	1377.08	-2.78	1805.99	1401.03	125.11	1789.55	-276.11	1200.50	73.20	307.36	1128.77	80.02	-204.72
7.37000	1437.67	85.45	53.78	1398.51	78.47	55.50	1204.60	116.88	43.67	1210.03	113.93	99.46	1446.11	-137.22	56.17	1413.86	-122.18	73.94	1244.41	-106.22	135.04	1267.32	-111.54	188.29	1369.40	41.12	1445.83	0.00	0.00	0.00	1520.11	-44.34	1722.71	1533.06	67.64	1714.45	1386.92	-3.78	1805.77	1411.40	124.22	1789.44	-275.00	1199.39	73.90	308.41	1128.21	80.25	-199.37
7.38000	1437.55	86.23	54.26	1397.58	78.79	55.19	1204.81	116.24	43.76	1210.39	113.43	99.82	1487.13	-141.13	56.28	1453.09	-126.33	71.91	1280.75	-108.46	122.58	1300.55	-114.37	177.36	1380.70	40.74	1445.81	0.00	0.00	0.00	1529.71	-45.92	1722.73	1542.86	65.69	1714.90	1396.77	-4.64	1805.50	1421.78	123.11	1789.29	-276.02	1198.99	73.95	308.96	1128.39	80.37	-201.31
7.39000	1438.24	86.69	54.82	1397.83	79.25	55.52	1205.15	115.70	44.10	1210.66	113.42	100.58	1527.47	-144.43	56.89	1494.17	-129.86	71.00	1317.97	-110.94	110.34	1334.57	-116.71	166.31	1392.61	40.21	1445.57	0.00	0.00	0.00	1539.93	-47.42	1722.69	1553.08	63.86	1715.16	1406.65	-5.56	1805.17	1432.12	121.83	1789.13	-272.42	1198.20	74.67	309.42	1128.31	80.57	-206.05
7.40000	1437.19	81.75	59.43	1397.48	80.21	55.40	1205.56	115.05	44.47	1210.97	113.44	101.27	1568.81	-147.28	58.27	1533.85	-132.91	70.44	1355.41	-114.81	99.26	1369.48	-118.93	155.63	1402.94	39.54	1445.41	0.00	0.00	0.00	1549.80	-48.99	1722.72	1562.95	62.64	1715.44	1416.61	-6.68	1804.79	1442.52	120.64	1788.88	-272.24	1200.21	73.76	310.16	1128.82	80.58	-202.79
7.41000	1437.89	82.15	59.55	1399.92	78.53	52.56	1205.54	115.61	45.30	1211.51	113.18	101.91	1609.42	-149.79	60.23	1574.51	-135.43	70.76	1392.90	-118.95	88.98	1404.13	-121.46	145.43	1413.21	38.73	1445.23	0.00	0.00	0.00	1559.52	-50.49	1722.80	1573.48	60.79	1715.63	1426.56	-7.69	1804.39	1452.80	119.61	1788.56	-275.60	1200.35	73.08	308.58	1129.08	80.08	-202.42
7.42000	1443.07	77.91	49.78	1401.70	78.25	52.14	1205.97	115.09	45.85	1211.69	113.83	103.00	1649.62	-151.14	63.43	1614.65	-137.36	71.73	1431.60	-121.71	78.83	1439.04	-124.15	135.96	1425.25	38.32	1445.03	0.00	0.00	0.00	1569.50	-52.11	1722.84	1582.80	59.26	1715.90	1436.37	-8.89	1803.90	1463.05	118.56	1788.18	-275.87	1200.04	73.03	308.04	1129.39	79.83	-200.18
7.43000	1442.29	83.55	49.31	1402.19	78.26	51.53	1206.36	114.60	46.46	1211.96	114.58	104.07	1689.71	-152.12	66.56	1655.34	-138.83	73.83	1470.88	-124.48	69.55	1474.90	-126.49	127.19	1436.99	37.98	1444.78	0.00	0.00	0.00	1579.27	-53.69	1722.90	1594.00	57.63	1716.02	1446.19	-10.22	1803.40	1473.36	117.19	1787.88	-275.05	1201.52	72.84	308.16	1129.84	79.72	-202.28
7.44000	1442.24	82.72	47.85	1401.23	78.27	51.14	1206.60	114.85	47.40	1212.63	114.27	104.81	1729.61	-152.73	72.00	1694.95	-139.71	76.43	1510.05	-126.79	61.32	1510.36	-129.86	119.79	1448.78	37.49	1444.50	0.00	0.00	0.00	1589.71	-55.31	1722.94	1604.04	55.92	1716.47	1456.04	-11.69	1802.81	1483.57	115.98	1787.45	-274.18	1200.16	73.38	307.58	1129.22	79.70	-199.06
7.45000	1443.18	81.12	46.75	1401.62	78.39	50.83	1207.30	113.88	47.89	1213.26	114.21	105.76	1768.40	-151.94	78.23	1734.74	-140.08	80.44	1549.68	-128.87	54.61	1546.48	-132.12	113.42	1460.13	36.46	1444.23	0.00	0.00	0.00	1599.62	-56.62	1723.10	1613.11	54.45	1717.12	1466.26	-12.85	1802.23	1493.84	114.56	1787.00	-274.41	1199.37	73.46	310.07	1128.49	80.50	-199.64
7.46000	1443.44	80.88	46.11	1400.62	78.96	50.39	1207.60	113.99	49.01	1213.65	114.88	107.11	1806.10	-151.31	85.37	1772.63	-140.84	86.07	1588.49	-131.67	50.16	1582.26	-134.54	108.63	1472.94	35.28	1443.74	0.00	0.00	0.00	1609.79	-58.23	1723.06	1615.99	49.32	1721.80	1476.45	-14.39	1801.52	1504.03	113.13	1786.48	-271.23	1200.32	73.95	309.78	1128.51	80.69	-199.52
7.47000	1443.44	81.03	45.90	1401.17	79.22	50.31	1207.85	114.20	50.29	1214.27	115.02	108.31	1842.55	-150.38	94.62	1810.08	-140.17	93.27	1626.41	-133.38	46.90	1616.53	-136.55	105.35	1485.51	34.07	1443.23	0.00	0.00	0.00	1619.94	-59.99	1723.14	1625.05	46.99	1722.92	1486.59	-16.01	1800.72	1514.18	111.82	1785.84	-272.29	1200.27	73.49	308.20	1129.14	80.23	-200.98
7.48000	1443.62	79.65	45.44	1401.84	79.10	50.13	1208.57	113.44	51.30	1215.13	114.70	109.47	1877.19	-149.69	105.76	1844.82	-139.89	102.06	1663.51	-133.93	44.85	1649.99	-137.75	103.22	1498.26	32.84	1442.67	0.00	0.00	0.00	1630.38	-61.51	1723.20	1635.45	45.33	1723.19	1496.62	-17.65	1799.77	1524.48	110.07	1785.16	-273.93	1199.68	73.48	308.52	1129.73	80.01	-201.03
7.49000	1443.76	80.06	45.75	1401.62	80.06	49.87	1209.00	113.72	52.75	1215.70	115.36	111.19	1910.34	-148.28	119.07	1878.07	-139.00	112.16	1698.95	-134.38	44.54	1681.06	-139.60	102.88	1509.32	31.59	1441.89	0.00	0.00	0.00	1640.75	-63.25	1723.18	1646.08	43.71	1723.36	1506.57	-19.58	1798.66	1534.71	108.30	1784.37	-272.18	1199.40	74.11	308.23	1129.93	79.58	-199.91
7.50000	1443.35	79.98	45.48	1401.24	79.92	50.23	1209.79	112.86	54.04	1216.80	115.08	112.60	1939.99	-146.13	132.00	1907.49	-138.01	122.45	1731.94	-134.59	45.61	1711.32	-139.03	102.86	1520.88	30.42	1440.95	0.00	0.00	0.00	1651.36	-64.97	1723.04	1656.66	42.13	1723.45	1516.70	-21.45	1797.43	1544.96	106.27	1783.50	-272.88	1201.44	73.20	306.76	1130.15	79.30	-205.88
7.51000	1443.18	80.49	45.85	1401.65	80.03	49.82	1210.33	112.95	55.76	1217.83	115.15	114.25	1967.04	-142.97	144.56	1942.10	-142.00	122.69	1762.75	-133.53	47.27	1739.34	-137.66	103.40	1531.47	29.07	1439.93	0.00	0.00	0.00	1662.06	-66.58	1722.87	1674.80	43.73	1719.00	1526.94	-23.45	1796.14	1554.99	104.36	1782.46	-273.96	1199.42	73.92	307.34	1130.23	79.43	-201.05
7.52000	1443.37	80.09	45.56	1401.77	80.02	49.91	1210.97	112.89	57.67	1218.93	115.07	116.05	1991.16	-140.01	155.60	1966.28	-140.90	131.96	1790.57	-131.95	49.36	1764.87	-135.97	104.50	1542.95	27.43	1438.60	0.00	0.00	0.00	1672.15	-68.31	1722.71	1687.17	42.71	1717.87	1537.33	-25.38	1794.84	1564.89	102.66	1781.39	-271.44	1198.79	74.82	308.37	1129.49	80.00	-197.76
7.53000	1443.21	80.57	45.94	1402.95	80.27	50.00	1211.79	112.78	59.59	1220.31	115.29	118.15	2012.33	-136.80	164.27	1987.51	-137.51	139.81	1814.70	-130.08	50.85	1786.06	-135.22	105.58	1554.26	25.79	1437.45	0.00	0.00	0.00	1682.79	-70.03	1722.44	1697.89	40.91	1717.71	1547.65	-27.62	1793.51	1575.13	100.30	1780.39	-272.46	1198.30	74.58	309.44	1130.29	79.97	-202.00
7.54000	1442.61	80.34	45.39	1402.88	80.55	49.81	1212.69	112.42	61.64	1221.66	115.50	120.31	2029.62	-132.97	171.18	2004.49	-134.59	145.27	1834.99	-127.61	50.62	1803.95	-134.15	105.41	1565.35	23.96	1436.29	0.00	0.00	0.00	1693.47	-71.83	1722.18	1708.86	38.94	1717.51	1558.01	-30.16	1792.23	1585.44	97.95	1779.36	-273.97	1200.70	73.32	308.98	1128.43	80.40	-203.19
7.55000	1442.94	80.29	45.59	1402.17	80.52	49.49	1213.69	112.23	63.79	1223.14	116.29	122.84	2043.18	-129.28	173.83	2017.66	-131.90	147.57	1850.19	-125.60	49.14	1818.36	-132.34	103.74	1577.47	22.26	1435.20	0.00	0.00	0.00	1703.50	-74.12	1721.99	1720.13	37.35	1717.16	1568.66	-32.67	1790.97	1595.87	95.47	1778.42	-277.70	1201.62	72.59	309.55	1127.49	80.84	-201.52
7.56000	1443.16	80.41	45.74	1402.30	80.21	49.62	1214.50	113.11	66.55	1224.73	117.53	125.62	2054.19	-126.23	171.54	2028.47	-127.96	145.16	1861.23	-123.64	46.60	1829.28	-130.24	101.17	1589.54	20.41	1434.07	0.00	0.00	0.00	1713.58	-76.06	1721.94	1730.56	35.43	1716.99	1579.60	-35.39	1789.81	1606.33	92.85	1777.57	-275.94	1201.83	72.96	308.94	1128.76	80.34	-200.20
7.57000	1442.89	80.00	45.49	1401.77	80.45	49.21	1215.69	113.07	69.00	1226.53	118.84	128.51	2062.55	-122.69	165.71	2037.00	-124.59	139.10	1867.99	-121.50	43.30	1837.12	-127.92	98.13	1601.90	18.44	1433.13	0.00	0.00	0.00	1724.52	-77.87	1721.73	1741.38	33.56	1716.86	1590.53	-38.18	1788.69	1616.72	90.35	1776.70	-272.35	1200.02	74.04	307.28	1128.91	79.97	-204.31
7.58000	1443.03	80.27	45.63	1402.64	80.90	48.81	1216.86	114.05	72.05	1228.97	119.46	131.36	2067.45	-119.29	155.20	2043.36	-121.53	129.89	1870.43	-120.80	41.05	1842.16	-126.40	95.88	1613.36	16.31	1432.27	0.00	0.00	0.00	1735.57	-80.10	1721.47	1751.98	31.52	1716.80	1601.38	-41.07	1787.58	1627.22	87.55	1775.76	-273.45	1201.08	73.46	307.09	1129.10	79.98	-203.53
7.59000	1443.11	80.17	45.52	1408.01	83.41	38.00	1216.27	110.27	73.37	1231.24	121.00	134.80	2072.49	-117.14	144.88	2048.74	-118.75	119.44	1872.55	-119.27	39.48	1846.24	-124.28	93.27	1625.14	14.23	1431.48	0.00	0.00	0.00	1744.94	-81.78	1721.37	1760.98	30.00	1716.58	1612.23	-43.83	1786.40	1637.58	84.76	1774.81	-272.88	1199.82	73.90	309.06	1129.29	80.12	-199.23
7.60000	1442.76	79.95	45.50	1402.83	80.99	48.74	1220.04	115.13	78.46	1234.23	122.34	138.29	2081.20	-115.41	133.43	2055.30	-118.09	110.34	1876.19	-117.74	39.63	1851.70	-123.66	93.79	1638.22	12.13	1430.60	0.00	0.00	0.00	1755.06	-83.85	1721.65	1771.39	28.03	1716.55	1623.26	-46.67	1785.22	1648.07	81.83	1773.87	-272.69	1199.30	74.28	307.34	1129.14	79.75	-201.76
7.61000	1443.09	80.04	45.85	1402.12	80.52	49.21	1222.27	116.07	82.38	1237.48	124.04	142.29	2091.61	-116.31	120.53	2059.06	-109.63	113.36	1879.88	-117.24	39.96	1860.39	-122.61	94.24	1649.08	9.47	1429.97	0.00	0.00	0.00	1767.73	-86.58	1721.79	1784.62	25.39	1716.62	1634.64	-49.68	1784.37	1658.63	79.06	1773.15	-274.41	1200.17	73.76	309.02	1129.43	79.80	-201.26
7.62000	1443.32	80.04	45.85	1403.42	81.38	49.35	1224.87	117.28	87.03	1241.64	125.46	146.70	2096.98	-117.10	107.15	2065.42	-108.30	105.53	1882.35	-116.97	39.87	1865.95	-122.96	94.65	1661.06	6.80	1429.71	0.00	0.00	0.00	1778.43	-88.94	1722.27	1795.75	22.94	1717.00	1646.18	-53.08	1784.13	1669.91	75.89	1773.11	-277.60	1200.80	73.00	311.59	1128.92	80.75	-201.87
7.63000	1443.00	79.89	45.65	1403.54	80.62	49.56	1228.00	118.55	92.49	1246.19	127.87	152.28	2102.14	-116.82	97.34	2068.64	-107.54	97.20	1883.52	-117.86	39.71	1870.55	-123.27	94.30	1672.77	4.13	1430.01	0.00	0.00	0.00	1789.45	-91.42	1723.06	1807.55	20.69	1717.37	1657.94	-56.46	1784.44	1681.50	72.68	1773.60	-277.57	1199.45	73.25	307.85	1129.51	79.83	-205.57
7.64000	1443.38	79.57	45.82	1409.65	84.49	38.31	1231.09	119.56	97.77	1252.08	129.37	158.19	2106.09	-116.38	89.97	2078.08	-117.61	75.25	1884.46	-118.29	39.87	1874.14	-123.95	94.70	1683.92	1.50	1431.03	0.00	0.00	0.00	1799.86	-93.58	1723.29	1817.53	18.56	1717.79	1669.92	-60.00	1785.10	1693.25	69.47	1774.49	-280.61	1201.59	71.78	305.82	1128.97	79.74	-202.08
7.65000	1443.26	78.91	45.89	1403.60	79.79	49.56	1237.25	120.39	105.32	1259.53	130.29	164.38	2108.66	-114.56	84.81	2081.61	-116.77	69.36	1885.23	-118.25	40.29	1876.74	-123.60	95.17	1695.57	-1.05	1432.49	0.00	0.00	0.00	1810.63	-96.14	1724.82	1828.64	16.09	1718.87	1682.43	-63.28	1786.16	1705.01	66.36	1775.71	-275.15	1200.39	73.51	309.87	1128.71	80.46	-203.72
7.66000	1442.74	79.56	46.24	1404.00	79.86	50.15	1243.72	121.50	113.41	1268.26	132.41	171.39	2110.26	-112.96	81.29	2082.61	-115.64	66.24	1886.00	-117.53	40.27	1878.38	-122.95	95.71	1706.79	-3.52	1434.40	0.00	0.00	0.00	1824.20	-99.17	1726.35	1842.49	13.32	1720.03	1694.79	-66.86	1787.55	1716.90	63.09	1777.28	-273.08	1200.57	73.78	312.30	1127.95	81.36	-202.37
7.67000	1443.95	78.72	46.63	1404.93	78.84	50.24	1251.95	122.31	121.91	1279.62	134.23	178.29	2112.06	-111.50	78.28	2083.32	-114.98	63.83	1886.37	-117.57	40.59	1879.33	-122.96	96.50	1718.01	-5.60	1436.69	0.00	0.00	0.00	1831.21	-102.07	1730.54	1854.07	10.57	1721.39	1706.91	-70.48	1789.12	1728.56	59.95	1778.97	-277.05	1201.19	72.70	313.11	1127.97	81.52	-202.47
7.68000	1443.66	79.40	46.86	1406.02	79.59	50.70	1261.51	124.81	131.77	1292.99	135.88	185.13	2112.86	-110.40	75.75	2083.89	-114.75	61.54	1886.97	-117.07	40.54	1880.27	-122.67	96.96	1728.16	-7.93	1439.08	0.00	0.00	0.00	1842.02	-104.65	1732.43	1865.07	8.16	1722.79	1719.00	-73.88	1790.80	1740.01	56.93	1780.71	-275.73	1200.46	72.78	311.08	1127.58	81.22	-204.24
7.69000	1444.86	79.40	46.69	1405.56	79.90	54.07	1271.28	126.76	141.17	1307.73	137.91	192.27	2114.21	-109.01	73.35	2083.87	-114.98	59.88	1887.04	-117.26	40.82	1881.26	-122.41	97.24	1738.83	-10.12	1441.39	0.00	0.00	0.00	1851.30	-106.92	1734.14	1875.03	6.13	1723.89	1731.01	-77.07	1792.43	1751.70	53.43	1782.52	-277.57	1200.48	72.65	309.94	1127.98	80.77	-202.35
7.70000	1444.48	78.96	48.10	1407.47	80.45	58.74	1284.44	128.38	153.07	1323.13	139.88	200.11	2114.42	-107.82	70.20	2085.46	-113.18	56.92	1887.23	-117.16	40.83	1882.12	-122.06	97.45	1749.91	-12.15	1443.70	0.00	0.00	0.00	1862.92	-109.32	1735.12	1885.92	3.81	1725.51	1742.81	-80.19	1793.93	1762.90	50.64	1784.12	-277.11	1199.41	73.17	308.89	1129.66	79.98	-202.88
7.71000	1447.07	79.21	47.76	1410.40	80.86	60.39	1297.94	129.84	165.61	1339.34	140.97	208.90	2115.60	-106.85	67.64	2077.22	-100.08	70.73	1887.53	-116.91	40.89	1882.97	-121.93	97.90	1760.60	-13.93	1445.85	0.00	0.00	0.00	1876.11	-112.35	1736.89	1899.00	0.94	1727.71	1754.12	-83.40	1795.20	1774.20	47.47	1785.70	-273.89	1199.92	73.65	309.39	1128.91	80.40	-200.62
7.72000	1450.71	79.72	47.97	1417.05	81.46	63.35	1311.88	131.41	178.76	1356.22	141.95	218.40	2123.50	-112.37	50.63	2077.48	-98.22	71.13	1887.77	-116.88	41.25	1884.28	-121.03	97.96	1771.73	-15.43	1447.67	0.00	0.00	0.00	1887.73	-114.85	1738.34	1910.17	-1.96	1729.54	1765.31	-86.19	1796.35	1785.25	44.77	1787.04	-275.53	1199.78	73.03	309.49	1128.31	80.56	-201.68
7.73000	1455.43	80.89	49.02	1422.98	82.20	66.85	1327.15	132.70	192.23	1374.28	141.76	228.02	2116.83	-106.26	60.91	2077.95	-97.44	69.91	1888.17	-116.48	41.65	1885.28	-120.09	98.33	1782.93	-16.83	1449.12	0.00	0.00	0.00	1898.98	-117.27	1739.78	1920.75	-4.03	1731.28	1776.49	-88.76	1797.40	1796.22	42.25	1788.24	-276.82	1200.74	72.69	306.50	1129.85	79.52	-204.91
7.74000	1459.63	83.44	50.89	1431.77	83.55	72.37	1344.05	132.63	205.41	1392.83	141.66	238.03	2118.24	-104.98	60.43	2078.96	-96.86	68.73	1888.72	-115.91	41.93	1886.53	-119.04	98.63	1794.04	-18.07	1450.37	0.00	0.00	0.00	1909.70	-119.68	1741.22	1932.01	-6.89	1733.01	1787.48	-91.23	1798.28	1807.00	39.93	1789.31	-275.06	1200.09	73.61	309.44	1128.89	80.51	-201.72
7.75000	1465.26	89.10	54.35	1442.63	85.56	79.18	1361.69	132.75	218.63	1411.54	141.79	248.41	2118.92	-104.52	58.78	2078.97	-96.59	67.51	1888.83	-115.75	42.43	1887.53	-118.16	98.77	1804.59	-19.20	1451.38	0.00	0.00	0.00	1921.02	-121.94	1742.50	1942.75	-9.11	1734.65	1798.27	-93.50	1799.03	1817.90	37.79	1790.26	-277.44	1201.65	72.27	313.36	1127.98	81.42	-201.04
7.76000	1475.65	92.18	53.94	1453.30	87.85	85.60	1380.31	130.38	230.24	1429.94	141.28	258.56	2118.91	-104.34	56.93	2079.76	-96.25	66.79	1889.32	-115.29	42.83	1888.01	-118.34	99.36	1816.00	-20.19	1452.10	0.00	0.00	0.00	1931.78	-124.19	1743.67	1953.99	-11.35	1735.98	1808.73	-95.87	1799.69	1828.72	35.92	1791.10	-277.38	1202.03	72.00	309.18	1129.48	80.28	-201.73
7.77000	1489.06	97.64	59.48	1469.13	91.79	93.15	1398.41	127.70	240.24	1448.50	139.82	267.85	2119.09	-103.16	55.32	2080.00	-96.38	66.55	1889.73	-114.82	43.28	1889.36	-117.36	99.48	1826.27	-21.31	1452.78	0.00	0.00	0.00	1941.99	-126.31	1744.87	1964.60	-12.92	1737.10	1819.42	-97.83	1800.30	1839.75	33.94	1791.87	-279.36	1201.64	71.78	309.60	1129.20	80.39	-203.06
7.78000	1508.16	103.24	68.37	1487.69	96.20	101.08	1417.80	124.50	248.96	1467.53	138.24	276.66	2120.78	-103.30	55.16	2080.17	-93.73	66.19	1889.75	-114.72	43.68	1890.22	-116.72	99.65	1837.53	-22.38	1453.27	0.00	0.00	0.00	1953.10	-128.17	1745.83	1975.54	-15.09	1738.27	1830.06	-99.78	1800.84	1850.61	32.43	1792.51	-276.92	1201.59	72.44	310.42	1129.85	80.38	-200.77
7.79000	1529.77	109.19	75.37	1506.37	100.75	108.26	1436.42	122.06	257.69	1487.63	135.83	284.97	2118.18	-98.87	59.04	2079.87	-90.61	66.14	1890.02	-114.20	43.75	1890.60	-116.64	99.93	1848.29	-23.23	1453.72	0.00	0.00	0.00	1962.71	-129.82	1746.68	1984.91	-16.86	1739.27	1840.83	-101.36	1801.40	1861.57	30.73	1793.16	-275.91	1201.43	72.68	310.41	1129.26	80.51	-201.82
7.80000	1552.30	114.69	81.02	1530.93	104.72	113.11	1458.27	120.85	262.61	1508.29	134.07	292.12	2120.28	-102.01	55.25	2080.41	-91.71	65.80	1889.97	-114.47	44.14	1891.45	-115.76	99.90	1858.83	-24.02	1454.29	0.00	0.00	0.00	1973.18	-131.00	1747.21	1995.26	-18.12	1739.87	1851.52	-102.95	1801.93	1872.63	28.88	1793.80	-272.38	1199.26	74.05	308.93	1129.41	80.08	-202.87
7.81000	1577.54	119.15	86.42	1556.74	108.61	118.39	1481.58	119.24	267.27	1530.46	131.46	297.29	2120.53	-99.19	54.88	2080.70	-96.02	65.70	1890.22	-114.12	44.19	1891.93	-115.55	99.98	1868.74	-24.70	1454.99	0.00	0.00	0.00	1985.89	-132.47	1747.88	2008.31	-19.52	1740.52	1862.32	-104.23	1802.49	1883.27	27.79	1794.34	-272.34	1199.71	73.76	310.04	1128.38	80.62	-204.26
7.82000	1604.58	122.60	91.03	1581.61	111.23	121.93	1504.80	118.28	270.12	1553.19	129.54	301.01	2118.32	-89.09	59.77	2081.12	-96.23	65.62	1890.25	-114.23	44.36	1892.00	-115.62	100.15	1878.36	-25.20	1455.81	0.00	0.00	0.00	1996.36	-133.50	1748.37	2018.56	-20.59	1741.13	1873.30	-105.35	1803.02	1893.75	27.00	1794.76	-269.59	1197.30	75.32	311.27	1128.25	80.91	-206.37
7.83000	1631.33	125.41	94.09	1609.38	113.55	125.09	1528.80	117.21	271.22	1576.26	128.07	303.09	2120.08	-97.04	55.20	2081.16	-96.33	65.61	1890.20	-114.43	44.63	1892.32	-115.28	100.25	1888.30	-25.51	1456.70	0.00	0.00	0.00	2006.82	-134.24	1748.69	2028.87	-21.44	1741.52	1884.34	-106.26	1803.57	1904.42	26.15	1795.28	-274.38	1199.90	73.42	308.73	1129.04	80.43	-208.47
7.84000	1660.31	127.79	96.50	1636.53	115.71	127.85	1555.91	116.76	269.95	1599.64	126.91	303.61	2120.77	-98.14	54.82	2081.14	-96.33	65.47	1890.48	-114.03	44.53	1892.28	-115.38	100.44	1897.58	-25.91	1457.58	0.00	0.00	0.00	2016.18	-134.88	1748.94	2037.75	-22.16	1741.81	1895.26	-107.16	1804.12	1915.13	25.11	1795.76	-278.60	1201.52	72.33	307.27	1129.17	80.01	-205.07
7.85000	1689.23	129.68	97.51	1666.13	116.82	127.50	1577.69	115.93	268.43	1623.53	126.00	302.42	2120.39	-98.72	54.40	2081.09	-96.44	65.47	1890.59	-113.94	44.56	1892.02	-115.83	100.83	1906.78	-26.33	1458.29	0.00	0.00	0.00	2026.46	-134.97	1748.88	2047.41	-22.22	1741.70	1906.00	-107.82	1804.63	1925.78	24.34	1796.22	-278.30	1199.77	72.59	307.28	1128.33	80.36	-205.37
7.86000	1719.55	131.25	97.54	1696.01	117.95	126.98	1602.84	114.12	264.19	1648.08	124.58	299.48	2120.77	-96.82	54.76	2081.01	-96.47	65.37	1890.39	-114.12	44.76	1891.72	-116.04	101.08	1915.56	-26.78	1459.00	0.00	0.00	0.00	2038.85	-135.19	1748.88	2059.43	-22.22	1741.60	1916.54	-108.51	1805.11	1935.99	24.02	1796.60	-276.78	1200.60	72.90	308.28	1129.44	79.92	-200.62
7.87000	1750.38	132.31	96.62	1726.47	118.74	125.51	1628.59	113.23	258.76	1673.02	123.36	295.02	2127.82	-106.88	39.37	2081.03	-96.62	65.49	1890.42	-114.03	44.75	1892.40	-114.88	100.55	1924.10	-27.30	1459.55	0.00	0.00	0.00	2049.20	-135.07	1748.83	2069.39	-22.29	1741.59	1927.10	-108.96	1805.56	1946.27	23.56	1796.95	-274.91	1200.81	73.41	308.83	1128.40	80.51	-198.84
7.88000	1784.09	132.70	95.48	1758.34	118.91	123.39	1654.89	112.65	251.81	1698.03	123.56	289.80	2121.24	-103.08	53.18	2081.04	-96.44	65.24	1890.58	-113.79	44.60	1892.19	-115.43	101.04	1932.65	-27.75	1460.05	0.00	0.00	0.00	2059.20	-134.83	1748.76	2079.03	-21.50	1741.23	1937.53	-109.32	1805.98	1956.23	23.29	1797.28	-270.23	1199.60	74.62	307.42	1130.03	79.78	-199.93
7.89000	1817.92	132.53	93.46	1790.11	118.99	121.04	1681.13	113.07	243.61	1723.53	123.40	283.35	2118.71	-98.89	58.54	2080.78	-96.56	65.19	1890.50	-114.12	44.85	1892.71	-114.75	100.83	1940.95	-28.28	1460.40	0.00	0.00	0.00	2068.11	-134.56	1748.66	2085.10	-22.18	1742.67	1947.92	-109.58	1806.37	1965.85	23.42	1797.47	-272.80	1199.19	73.80	308.35	1129.03	80.11	-194.80
7.90000	1854.30	131.91	91.92	1825.70	118.12	117.72	1709.84	112.71	234.43	1749.97	122.95	275.42	2121.20	-103.17	54.51	2081.17	-96.38	65.40	1890.76	-113.81	44.63	1891.98	-115.84	101.55	1950.26	-28.75	1460.70	0.00	0.00	0.00	2077.51	-133.87	1748.61	2091.19	-22.93	1744.64	1958.15	-109.66	1806.72	1975.63	23.27	1797.67	-268.97	1200.21	74.39	308.84	1128.39	80.49	-196.12
7.91000	1890.46	131.00	89.66	1862.23	117.27	114.65	1737.56	114.22	224.30	1776.85	122.65	266.65	2120.04	-102.75	53.95	2080.90	-96.38	65.37	1890.43	-114.25	44.95	1892.32	-115.59	101.57	1959.10	-29.15	1461.00	0.00	0.00	0.00	2088.89	-133.10	1748.60	2101.15	-22.79	1745.43	1968.15	-109.55	1807.02	1985.20	23.45	1797.79	-270.87	1198.61	74.43	307.43	1129.66	79.90	-199.81
7.92000	1929.01	129.95	87.99	1898.68	116.36	111.28	1766.84	115.10	213.09	1804.24	122.52	257.19	2118.01	-98.98	58.52	2080.71	-96.63	65.31	1890.52	-114.25	44.96	1891.95	-116.26	102.10	1968.46	-29.50	1461.21	0.00	0.00	0.00	2098.42	-132.34	1748.66	2110.58	-21.88	1745.29	1978.16	-109.26	1807.26	1994.77	23.53	1797.82	-271.35	1198.40	74.86	311.48	1128.29	80.93	-199.72
7.93000	1967.43	128.79	86.29	1936.29	115.59	108.27	1796.13	116.40	201.09	1832.24	122.67	246.77	2119.96	-101.88	54.32	2080.43	-96.83	65.35	1890.54	-114.20	45.09	1892.40	-115.58	102.00	1976.99	-29.81	1461.36	0.00	0.00	0.00	2108.23	-131.49	1748.73	2119.73	-20.98	1745.23	1987.89	-109.13	1807.32	2004.14	23.82	1797.79	-271.73	1200.01	74.29	311.20	1129.07	80.77	-200.04
7.94000	2006.15	127.98	84.63	1978.74	113.58	107.25	1827.03	116.46	188.27	1860.32	123.38	235.86	2119.12	-97.53	54.65	2080.52	-96.82	65.31	1890.68	-113.86	44.78	1892.56	-115.41	102.01	1986.51	-29.86	1461.40	0.00	0.00	0.00	2116.88	-130.71	1748.80	2126.28	-20.80	1746.24	1997.61	-108.74	1807.34	2013.08	24.54	1797.59	-274.50	1199.12	73.85	309.91	1127.88	81.11	-198.51
7.95000	2044.99	127.16	83.43	2012.79	114.54	102.52	1858.69	117.34	175.08	1889.09	124.18	224.66	2113.81	-94.66	66.15	2080.80	-96.49	65.14	1890.62	-113.87	44.80	1892.33	-115.74	102.26	1995.66	-29.93	1461.41	0.00	0.00	0.00	2126.10	-129.58	1749.08	2136.35	-19.08	1745.30	2007.16	-108.30	1807.28	2022.06	25.21	1797.38	-274.85	1199.59	73.40	310.72	1128.50	80.78	-201.14
7.96000	2084.59	126.67	83.03	2051.82	114.32	100.33	1891.36	117.53	161.63	1918.78	124.58	212.92	2117.87	-103.69	59.72	2080.07	-97.00	65.14	1890.61	-113.93	44.84	1892.29	-115.72	102.31	2005.64	-29.84	1461.22	0.00	0.00	0.00	2137.02	-128.28	1749.43	2151.93	-15.49	1741.78	2016.67	-107.44	1807.19	2030.92	25.99	1796.98	-270.95	1199.35	74.15	311.00	1128.59	81.05	-199.90
7.97000	2124.21	126.67	83.23	2089.53	114.28	97.95	1925.25	117.17	147.92	1949.05	124.90	201.28	2118.37	-104.46	59.34	2080.16	-96.82	65.01	1890.30	-114.32	45.01	1892.54	-115.26	102.16	2014.86	-29.78	1460.90	0.00	0.00	0.00	2146.61	-127.01	1749.76	2162.58	-13.77	1740.80	2025.85	-106.99	1806.91	2039.62	26.82	1796.53	-276.11	1200.69	73.09	312.22	1127.82	81.64	-202.05
7.98000	2163.53	127.04	84.01	2127.85	114.75	96.47	1959.63	117.11	134.23	1979.53	125.87	189.90	2114.17	-99.79	66.70	2080.47	-96.76	65.24	1890.65	-113.80	44.81	1892.29	-115.64	102.34	2024.68	-29.52	1460.47	0.00	0.00	0.00	2156.09	-125.71	1750.10	2171.78	-12.29	1740.78	2035.05	-106.01	1806.60	2048.38	27.61	1795.95	-279.33	1200.46	72.48	312.42	1128.31	81.50	-196.18
7.99000	2204.78	125.51	82.62	2164.15	114.93	94.89	1994.40	117.37	121.46	2010.75	125.94	178.43	2113.52	-99.24	67.22	2080.10	-96.98	65.02	1890.55	-113.72	44.80	1892.69	-115.09	102.24	2034.18	-29.26	1459.95	0.00	0.00	0.00	2164.41	-124.54	1750.41	2179.49	-11.06	1740.76	2044.28	-105.07	1806.17	2057.05	28.49	1795.25	-270.93	1199.30	74.30	311.90	1128.52	81.06	-201.09
8.00000	2243.56	127.09	83.62	2206.97	116.83	91.14	2029.96	116.28	108.70	2042.15	126.57	167.45	2113.58	-99.28	67.42	2080.62	-96.71	65.17	1890.63	-113.71	44.93	1892.86	-114.66	102.12	2043.58	-28.99	1459.33	0.00	0.00	0.00	2173.54	-123.00	1750.69	2187.62	-9.69	1741.05	2053.31	-104.19	1805.59	2065.77	29.29	1794.52	-272.82	1199.63	73.55	310.49	1129.85	80.53	-200.75
8.01000	2279.96	131.39	90.77	2244.78	118.85	91.83	2065.11	117.50	97.41	2075.03	125.51	156.31	2116.92	-104.46	59.72	2079.95	-96.82	65.06	1890.45	-113.75	45.01	1892.82	-114.68	102.31	2053.35	-28.72	1458.61	0.00	0.00	0.00	2184.79	-121.15	1751.02	2198.20	-8.00	1741.24	2062.34	-103.32	1804.99	2074.53	29.96	1793.70	-275.51	1200.39	73.17	311.33	1129.11	80.92	-200.76
8.02000	2317.13	133.33	93.87	2281.86	120.61	92.72	2100.36	118.86	87.26	2106.94	126.73	146.58	2119.45	-104.40	55.14	2080.05	-96.88	65.30	1890.76	-113.33	44.93	1892.92	-114.61	102.48	2062.93	-28.44	1457.81	0.00	0.00	0.00	2194.11	-119.47	1751.25	2207.76	-6.12	1741.06	2071.25	-102.53	1804.25	2083.07	30.89	1792.81	-273.54	1199.82	73.48	310.99	1128.24	81.07	-201.01
8.03000	2354.71	134.97	98.17	2319.17	122.01	93.96	2135.90	120.02	77.58	2140.63	125.47	136.55	2119.58	-104.34	54.70	2080.66	-96.69	65.14	1890.63	-113.59	45.23	1893.24	-113.97	102.42	2071.98	-28.19	1456.95	0.00	0.00	0.00	2203.51	-117.71	1751.39	2216.57	-4.50	1740.99	2071.25	-102.53	1804.25	2091.73	31.71	1791.86	-273.02	1201.18	73.50	308.97	1128.54	80.43	-202.45
8.04000	2390.65	137.27	102.68	2355.69	123.21	96.33	2170.88	121.88	69.26	2172.18	127.97	128.85	2125.92	-107.89	40.53	2080.73	-96.89	65.28	1890.24	-114.08	45.69	1893.18	-114.27	102.81	2081.52	-27.82	1456.04	0.00	0.00	0.00	2211.74	-116.17	1751.48	2224.31	-2.88	1740.82	2071.25	-102.53	1804.25	2099.99	33.07	1790.78	-272.64	1200.91	73.92	309.58	1128.88	80.32	-202.95
8.05000	2426.42	139.18	108.34	2391.26	125.42	99.32	2207.21	122.90	61.44	2205.33	128.19	121.01	2122.15	-103.81	54.57	2080.68	-97.07	65.22	1890.85	-113.28	45.46	1893.25	-114.29	103.00	2090.84	-27.35	1455.22	0.00	0.00	0.00	2220.82	-114.32	1751.37	2232.60	-0.99	1740.61	2071.25	-102.53	1804.25	2108.31	34.49	1789.71	-271.61	1199.09	74.24	310.70	1129.87	80.47	-200.29
8.06000	2461.34	141.00	114.98	2423.25	127.50	109.80	2242.80	125.24	55.38	2238.55	128.68	114.37	2120.24	-103.87	54.86	2080.78	-96.97	65.03	1890.34	-113.99	45.93	1893.13	-114.56	103.47	2100.48	-26.84	1454.27	0.00	0.00	0.00	2231.86	-112.12	1751.30	2242.99	1.11	1740.49	2071.25	-102.53	1804.25	2116.82	35.75	1788.65	-274.63	1200.11	73.59	309.23	1129.42	80.17	-200.53
8.07000	2494.63	142.71	122.71	2457.49	129.36	116.09	2278.40	126.73	50.28	2270.55	130.26	109.03	2117.90	-99.37	58.91	2080.76	-97.31	65.12	1890.55	-113.73	46.03	1893.33	-114.35	103.68	2110.72	-26.17	1453.30	0.00	0.00	0.00	2241.29	-110.12	1751.14	2251.55	3.13	1740.29	2071.25	-102.53	1804.25	2125.24	37.17	1787.51	-276.39	1200.27	73.31	311.46	1128.57	80.82	-199.74
8.08000	2526.40	144.37	132.13	2489.39	131.06	123.24	2312.83	128.80	46.72	2301.04	132.59	105.40	2116.93	-99.30	58.87	2080.95	-97.33	65.10	1891.19	-112.81	45.89	1893.20	-114.83	104.37	2120.47	-25.53	1452.33	0.00	0.00	0.00	2250.87	-108.05	1750.94	2260.46	5.20	1740.02	2071.25	-102.53	1804.25	2133.82	38.38	1786.32	-275.53	1200.42	73.59	311.19	1129.67	80.49	-201.34
8.09000	2556.52	145.97	143.11	2520.83	132.56	132.64	2346.16	130.73	44.55	2331.55	133.80	102.72	2117.11	-99.21	58.79	2080.94	-97.42	65.08	1891.10	-113.15	46.32	1893.94	-114.05	104.44	2130.37	-24.69	1451.25	0.00	0.00	0.00	2258.96	-106.28	1750.79	2267.99	6.91	1739.77	2071.25	-102.53	1804.25	2142.34	39.76	1785.12	-275.36	1199.87	73.85	307.87	1128.91	80.05	-201.87
8.10000	2584.61	147.31	155.27	2549.56	134.25	142.83	2377.42	133.18	44.35	2360.32	134.80	101.31	2117.67	-99.73	58.57	2080.64	-97.56	65.01	1891.16	-113.26	46.80	1894.14	-114.16	105.00	2140.14	-23.84	1450.04	0.00	0.00	0.00	2267.69	-104.30	1750.57	2276.47	8.85	1739.44	2071.25	-102.53	1804.25	2150.44	41.60	1783.71	-272.00	1199.64	74.14	311.16	1128.12	80.88	-198.71
8.11000	2617.96	148.66	165.09	2575.89	135.62	153.54	2408.01	133.91	45.02	2387.08	135.94	101.60	2118.64	-100.04	58.79	2080.69	-97.75	65.11	1891.18	-113.26	47.41	1894.59	-113.98	105.41	2150.60	-22.81	1448.68	0.00	0.00	0.00	2278.48	-101.86	1750.26	2287.04	11.31	1739.01	2071.25	-102.53	1804.25	2159.17	42.69	1782.45	-273.08	1199.14	73.99	310.49	1129.07	80.62	-203.19
8.12000	2646.34	149.06	172.99	2600.60	136.50	164.41	2408.01	133.91	45.02	2387.08	135.94	101.60	2117.23	-99.07	58.85	2080.70	-97.75	64.99	1891.40	-113.02	47.98	1895.18	-113.76	106.02	2160.68	-21.70	1447.26	0.00	0.00	0.00	2288.10	-99.74	1749.99	2296.07	13.49	1738.77	2071.25	-102.53	1804.25	2167.69	44.17	1781.14	-274.93	1199.71	73.76	308.61	1130.45	79.86	-201.77
8.13000	2670.20	148.63	179.03	2623.04	137.00	174.35	2408.01	133.91	45.02	2387.08	135.94	101.60	2117.40	-98.53	59.16	2080.34	-98.01	64.83	1891.80	-112.77	48.79	1895.57	-113.78	106.84	2171.01	-20.45	1445.75	0.00	0.00	0.00	2297.35	-97.64	1749.75	2305.07	15.49	1738.57	2071.25	-102.53	1804.25	2176.54	45.65	1779.76	-274.26	1200.30	73.93	310.34	1129.41	80.54	-199.43
8.14000	2689.99	147.48	183.28	2641.77	136.84	182.31	2408.01	133.91	45.02	2387.08	135.94	101.60	2118.22	-99.47	58.83	2080.46	-98.01	64.75	1892.10	-112.71	49.61	1895.52	-114.34	108.00	2181.29	-19.10	1444.21	0.00	0.00	0.00	2305.56	-95.76	1749.52	2312.91	17.27	1738.39	2071.25	-102.53	1804.25	2185.38	47.49	1778.37	-271.50	1200.09	74.42	310.14	1128.88	80.72	-197.22
8.15000	2706.16	145.74	185.81	2657.32	136.71	187.80	2408.01	133.91	45.02	2387.08	135.94	101.60	2117.31	-99.19	58.51	2080.65	-98.17	64.82	1892.55	-112.40	50.54	1896.00	-114.65	109.03	2191.72	-17.70	1442.71	0.00	0.00	0.00	2314.68	-93.62	1749.27	2321.92	19.33	1738.19	2071.25	-102.53	1804.25	2194.40	49.27	1777.07	-275.25	1201.17	73.15	310.53	1128.06	81.04	-202.02
8.16000	2719.17	143.53	186.68	2670.22	135.14	190.71	2408.01	133.91	45.02	2387.08	135.94	101.60	2118.24	-99.61	58.43	2080.60	-98.25	64.62	1893.26	-111.74	51.24	1897.09	-114.40	109.98	2202.06	-16.33	1441.28	0.00	0.00	0.00	2325.75	-91.04	1748.96	2333.01	21.83	1737.96	2071.25	-102.53	1804.25	2203.49	51.36	1775.76	-270.83	1200.30	74.22	313.35	1127.91	81.57	-202.05
8.17000	2729.46	140.97	185.97	2679.24	132.00	189.06	2408.01	133.91	45.02	2387.08	135.94	101.60	2118.18	-99.69	58.49	2080.33	-98.37	64.37	1893.36	-112.22	52.65	1897.95	-114.54	111.03	2212.45	-14.77	1439.81	0.00	0.00	0.00	2335.36	-88.81	1748.71	2342.52	24.13	1737.69	2071.25	-102.53	1804.25	2212.35	53.92	1774.49	-276.14	1200.29	72.95	312.05	1128.61	81.01	-198.68
8.18000	2737.48	138.18	183.75	2686.94	127.57	183.89	2408.01	133.91	45.02	2387.08	135.94	101.60	2118.16	-99.26	58.83	2080.32	-98.57	64.35	1894.57	-111.17	53.22	1898.67	-114.91	112.24	2222.95	-13.23	1438.43	0.00	0.00	0.00	2344.97	-86.53	1748.48	2352.09	26.37	1737.52	2071.25	-102.53	1804.25	2222.04	55.71	1773.46	-269.64	1196.83	75.14	311.67	1128.71	81.18	-198.76
8.19000	2743.69	135.28	180.07	2693.09	120.53	175.82	2408.01	133.91	45.02	2387.08	135.94	101.60	2117.86	-99.44	58.49	2080.57	-98.72	64.48	1895.33	-110.73	53.98	1899.53	-115.54	113.55	2233.46	-11.66	1437.09	0.00	0.00	0.00	2353.39	-84.54	1748.26	2360.09	28.38	1737.46	2071.25	-102.53	1804.25	2231.40	58.37	1772.27	-271.89	1198.16	74.37	312.55	1129.50	80.93	-203.18
8.20000	2748.52	132.39	175.01	2698.61	106.87	166.48	2408.01	133.91	45.02	2387.08	135.94	101.60	2117.80	-99.26	58.68	2080.54	-98.96	64.08	1895.83	-111.02	55.30	1900.60	-116.02	114.87	2243.16	-10.00	1435.90	0.00	0.00	0.00	2362.88	-82.13	1748.09	2369.43	30.74	1737.46	2071.25	-102.53	1804.25	2241.40	60.32	1771.27	-273.17	1199.06	73.72	308.66	1128.37	80.51	-202.18
8.21000	2752.44	129.62	168.63	2703.49	111.65	158.57	2408.01	133.91	45.02	2387.08	135.94	101.60	2117.74	-99.25	58.59	2080.63	-99.13	64.14	1896.80	-110.72	56.54	1901.48	-117.03	116.70	2253.43	-8.15	1434.80	0.00	0.00	0.00	2374.37	-79.23	1747.90	2381.40	33.49	1737.32	2071.25	-102.53	1804.25	2251.20	62.94	1770.19	-272.13	1197.76	74.48	309.94	1129.45	80.34	-201.14
8.22000	2755.89	127.11	161.00	2710.49	109.52	150.79	2408.01	133.91	45.02	2387.08	135.94	101.60	2117.12	-99.47	58.25	2080.70	-99.01	63.87	1897.48	-111.34	58.62	1902.60	-117.90	118.83	2264.14	-6.00	1433.97	0.00	0.00	0.00	2384.51	-76.62	1747.73	2391.42	36.16	1737.16	2071.25	-102.53	1804.25	2261.06	65.89	1769.18	-272.09	1200.00	73.72	311.35	1128.70	80.92	-193.68
8.23000	2759.32	124.98	152.20	2717.47	109.43	141.87	2408.01	133.91	45.02	2387.08	135.94	101.60	2117.61	-99.19	58.68	2080.57	-99.32	63.90	1897.90	-112.38	61.31	1904.16	-118.60	121.41	2274.90	-3.74	1433.39	0.00	0.00	0.00	2394.65	-73.91	1747.69	2397.77	37.10	1740.38	2071.25	-102.53	1804.25	2271.22	68.86	1768.52	-273.71	1198.44	74.19	308.27	1129.60	79.94	-199.13
8.24000	2763.18	123.33	142.28	2722.53	112.26	131.57	2408.01	133.91	45.02	2387.08	135.94	101.60	2117.85	-99.94	58.10	2081.06	-99.25	63.89	1898.48	-113.58	64.82	1906.26	-119.10	124.57	2285.50	-1.36	1433.28	0.00	0.00	0.00	2403.43	-71.59	1747.72	2405.21	38.80	1741.53	2071.25	-102.53	1804.25	2281.56	71.97	1768.29	-273.72	1199.66	74.22	309.72	1129.06	80.30	-200.23
8.25000	2767.92	122.30	131.31	2727.95	111.02	124.18	2408.01	133.91	45.02	2387.08	135.94	101.60	2117.15	-99.24	58.15	2081.42	-98.82	63.57	1899.80	-114.01	68.45	1909.08	-118.83	127.80	2296.15	0.99	1433.70	0.00	0.00	0.00	2413.35	-68.80	1748.11	2415.79	41.83	1741.34	2071.25	-102.53	1804.25	2292.05	75.41	1768.40	-270.40	1199.08	74.65	310.85	1127.57	81.27	-198.94
8.26000	2772.29	123.81	121.47	2731.48	112.48	116.86	2408.01	133.91	45.02	2387.08	135.94	101.60	2118.04	-99.34	58.29	2081.11	-99.28	63.71	1901.38	-114.47	72.63	1911.70	-119.56	131.94	2307.18	3.17	1434.55	0.00	0.00	0.00	2425.63	-65.37	1748.48	2428.11	45.26	1741.62	2071.25	-102.53	1804.25	2303.01	78.53	1768.92	-271.02	1199.88	74.28	309.34	1128.63	80.75	-196.82
8.27000	2776.48	122.90	113.23	2735.44	112.36	111.37	2408.01	133.91	45.02	2387.08	135.94	101.60	2117.07	-98.79	58.17	2081.76	-98.78	63.49	1903.48	-114.49	77.26	1915.27	-119.66	136.57	2317.86	5.18	1435.82	0.00	0.00	0.00	2435.97	-62.34	1749.01	2438.78	48.28	1741.91	2071.25	-102.53	1804.25	2313.80	82.00	1769.72	-269.80	1199.08	74.85	310.68	1128.07	81.18	-197.85
8.28000	2778.99	117.06	107.66	2737.25	110.76	106.74	2408.01	133.91	45.02	2387.08	135.94	101.60	2118.19	-99.22	58.19	2082.18	-99.01	63.80	1906.36	-113.95	82.29	1919.24	-120.03	141.79	2328.96	7.15	1437.40	0.00	0.00	0.00	2446.57	-59.27	1749.74	2449.19	51.34	1742.44	2071.25	-102.53	1804.25	2324.64	85.58	1770.78	-269.19	1200.48	74.59	313.48	1127.41	81.92	-198.74
8.29000	2780.77	113.23	103.20	2738.76	109.02	102.79	2408.01	133.91	45.02	2387.08	135.94	101.60	2118.85	-99.28	58.45	2082.64	-98.66	63.68	1908.67	-115.30	88.53	1924.35	-120.19	147.20	2340.43	9.13	1439.20	0.00	0.00	0.00	2454.12	-57.05	1750.12	2456.35	53.42	1742.68	2071.25	-102.53	1804.25	2335.27	89.28	1772.05	-272.59	1199.73	73.99	313.78	1128.56	81.35	-199.96
8.30000	2780.45	113.34	101.95	2738.74	107.76	100.92	2408.01	133.91	45.02	2387.08	135.94	101.60	2117.87	-98.34	58.52	2082.64	-98.31	63.99	1912.33	-115.84	94.97	1929.74	-121.26	153.52	2351.89	11.11	1441.35	0.00	0.00	0.00	2465.43	-53.43	1751.92	2468.09	57.03	1744.17	2071.25	-102.53	1804.25	2345.95	92.89	1773.65	-273.25	1198.67	74.20	309.49	1130.12	80.06	-199.89
8.31000	2780.73	113.61	99.72	2739.34	107.33	98.81	2408.01	133.91	45.02	2387.08	135.94	101.60	2118.90	-98.91	58.64	2083.25	-97.70	64.17	1917.19	-115.99	101.91	1936.30	-122.37	160.06	2362.89	13.10	1443.63	0.00	0.00	0.00	2477.07	-49.74	1753.84	2480.55	60.85	1745.76	2071.25	-102.53	1804.25	2356.80	96.22	1775.44	-272.23	1199.96	73.91	308.69	1129.15	80.32	-205.31
8.32000	2780.90	116.26	97.70	2739.60	106.79	96.60	2408.01	133.91	45.02	2387.08	135.94	101.60	2119.37	-98.47	58.98	2084.42	-96.91	65.11	1921.88	-117.40	109.81	1945.10	-122.12	166.42	2373.63	15.07	1445.99	0.00	0.00	0.00	2486.65	-46.73	1755.44	2490.19	63.80	1747.09	2071.25	-102.53	1804.25	2367.66	99.52	1777.27	-271.29	1199.92	73.72	310.94	1127.65	81.28	-204.36
8.33000	2781.37	115.86	95.94	2739.96	106.20	94.67	2408.01	133.91	45.02	2387.08	135.94	101.60	2119.64	-98.91	58.78	2085.01	-95.62	65.70	1928.57	-118.11	117.95	1952.85	-125.19	174.31	2384.62	17.16	1448.23	0.00	0.00	0.00	2495.97	-43.73	1757.65	2499.28	66.72	1749.12	2071.25	-102.53	1804.25	2377.88	103.47	1778.88	-275.84	1201.00	73.04	310.56	1128.24	80.97	-205.52
8.34000	2781.63	115.48	94.62	2740.49	105.86	93.47	2408.01	133.91	45.02	2387.08	135.94	101.60	2120.28	-99.23	59.10	2085.81	-94.62	67.08	1936.51	-118.42	126.22	1962.88	-126.96	181.41	2394.97	19.25	1450.29	0.00	0.00	0.00	2507.68	-39.92	1760.41	2511.50	70.62	1751.67	2071.25	-102.53	1804.25	2387.78	107.18	1780.41	-277.20	1201.34	72.58	310.33	1128.80	80.91	-200.66
8.35000	2781.88	115.29	93.77	2740.64	105.73	92.51	2408.01	133.91	45.02	2387.08	135.94	101.60	2120.31	-99.22	59.13	2085.21	-92.37	71.35	1944.85	-120.47	135.19	1974.60	-128.76	188.45	2404.87	21.37	1452.14	0.00	0.00	0.00	2517.79	-36.60	1762.95	2521.57	73.92	1754.03	2071.25	-102.53	1804.25	2387.78	107.18	1780.41	-273.03	1200.65	73.59	309.73	1129.13	80.58	-200.07
8.36000	2782.02	115.07	92.98	2740.76	105.58	91.73	2408.01	133.91	45.02	2387.08	135.94	101.60	2121.99	-99.54	59.14	2087.30	-92.16	72.56	1954.67	-121.11	144.29	1987.39	-130.63	195.56	2414.25	23.56	1453.73	0.00	0.00	0.00	2527.91	-33.27	1765.56	2531.50	77.23	1756.40	2071.25	-102.53	1804.25	2387.78	107.18	1780.41	-274.53	1200.53	73.34	311.10	1128.10	81.33	-201.41
8.37000	2782.30	114.89	92.32	2740.79	105.36	90.97	2408.01	133.91	45.02	2387.08	135.94	101.60	2123.67	-99.97	59.07	2090.84	-92.47	74.06	1964.32	-122.67	154.63	1999.88	-133.30	203.59	2423.55	25.81	1454.99	0.00	0.00	0.00	2536.59	-30.35	1767.88	2540.03	80.05	1758.49	2071.25	-102.53	1804.25	2387.78	107.18	1780.41	-274.46	1201.55	73.03	313.04	1129.55	81.08	-201.10
8.38000	2782.66	114.77	91.81	2741.01	105.24	90.40	2408.01	133.91	45.02	2387.08	135.94	101.60	2125.34	-100.44	59.31	2094.89	-92.99	76.02	1975.94	-122.45	165.26	2013.36	-134.67	212.17	2432.73	28.01	1456.00	0.00	0.00	0.00	2545.77	-27.15	1770.33	2548.93	83.20	1760.73	2071.25	-102.53	1804.25	2387.78	107.18	1780.41	-277.61	1201.32	72.56	310.12	1129.33	80.27	-203.26
8.39000	2782.84	114.62	91.23	2741.25	105.19	90.04	2408.01	133.91	45.02	2387.08	135.94	101.60	2128.87	-101.22	59.90	2100.10	-93.65	78.77	1986.84	-124.29	177.77	2028.38	-134.41	220.75	2442.21	30.11	1456.81	0.00	0.00	0.00	2556.99	-23.29	1773.30	2559.96	87.17	1763.47	2071.25	-102.53	1804.25	2387.78	107.18	1780.41	-277.91	1200.01	73.00	308.80	1128.40	80.27	-202.55
8.40000	2783.01	114.51	90.79	2741.36	105.08	89.58	2408.01	133.91	45.02	2387.08	135.94	101.60	2131.72	-100.73	61.54	2105.89	-94.32	81.75	2000.10	-123.75	189.68	2043.55	-134.63	229.90	2451.61	32.08	1457.46	0.00	0.00	0.00	2566.88	-19.97	1775.63	2569.31	90.52	1765.67	2071.25	-102.53	1804.25	2387.78	107.18	1780.41	-276.63	1200.59	73.27	309.37	1129.26	80.06	-205.07
8.41000	2783.41	114.40	90.46	2741.39	104.99	89.05	2408.01	133.91	45.02	2387.08	135.94	101.60	2136.75	-101.98	62.86	2112.90	-95.05	85.25	2013.10	-124.86	202.42	2059.66	-134.40	239.08	2461.00	33.92	1457.92	0.00	0.00	0.00	2576.28	-16.71	1777.91	2578.51	93.79	1767.77	2071.25	-102.53	1804.25	2387.78	107.18	1780.41	-277.37	1201.17	72.49	309.62	1129.00	80.54	-207.44
8.42000	2783.52	114.33	90.04	2741.77	104.90	88.91	2408.01	133.91	45.02	2387.08	135.94	101.60	2141.72	-102.76	64.12	2120.49	-95.97	89.00	2028.36	-124.13	214.40	2076.10	-134.54	248.68	2470.68	35.75	1458.24	0.00	0.00	0.00	2584.60	-13.85	1779.88	2586.39	96.62	1769.57	2071.25	-102.53	1804.25	2387.78	107.18	1780.41	-273.19	1200.68	73.58	311.99	1129.29	80.56	-204.11
8.43000	2783.69	114.24	89.80	2741.93	104.84	88.65	2408.01	133.91	45.02	2387.08	135.94	101.60	2148.31	-104.82	71.38	2129.30	-97.27	93.29	2044.46	-122.70	225.39	2092.24	-133.64	257.67	2480.00	37.50	1458.59	0.00	0.00	0.00	2593.58	-10.87	1781.78	2594.49	99.60	1771.44	2071.25	-102.53	1804.25	2387.78	107.18	1780.41	-275.87	1201.90	72.86	308.17	1129.24	79.91	-202.96
8.44000	2783.74	114.21	89.56	2741.78	104.86	88.32	2408.01	133.91	45.02	2387.08	135.94	101.60	2158.90	-107.40	75.46	2140.60	-98.96	98.88	2059.73	-121.70	234.75	2108.25	-131.85	265.95	2489.17	39.11	1458.99	0.00	0.00	0.00	2604.55	-7.23	1784.14	2604.68	103.33	1773.78	2071.25	-102.53	1804.25	2387.78	107.18	1780.41	-276.34	1201.28	72.68	308.64	1128.99	80.27	-204.07
8.45000	2783.83	114.16	89.46	2742.14	104.86	88.34	2408.01	133.91	45.02	2387.08	135.94	101.60	2173.65	-109.90	82.37	2155.41	-100.82	105.89	2075.77	-119.68	242.18	2124.27	-129.35	273.40	2498.48	40.50	1459.54	0.00	0.00	0.00	2613.98	-4.19	1786.01	2612.97	106.35	1775.72	2071.25	-102.53	1804.25	2387.78	107.18	1780.41	-278.59	1200.51	72.62	310.83	1129.10	80.75	-203.07
8.46000	2783.76	114.13	89.30	2741.98	104.78	88.16	2408.01	133.91	45.02	2387.08	135.94	101.60	2191.37	-112.90	88.79	2173.99	-103.06	112.70	2092.64	-117.31	248.28	2140.44	-126.28	279.93	2507.42	41.78	1460.20	0.00	0.00	0.00	2623.14	-1.26	1787.84	2621.02	109.32	1777.64	2071.25	-102.53	1804.25	2387.78	107.18	1780.41	-280.06	1201.87	71.98	308.68	1129.39	80.23	-199.42
8.47000	2783.74	114.14	89.21	2741.90	104.82	87.98	2408.01	133.91	45.02	2387.08	135.94	101.60	2211.68	-115.70	94.45	2193.73	-105.40	118.28	2109.63	-116.33	253.27	2156.93	-122.82	285.43	2516.32	42.86	1460.99	0.00	0.00	0.00	2631.30	1.31	1789.39	2628.16	111.84	1779.24	2071.25	-102.53	1804.25	2387.78	107.18	1780.41	-278.04	1200.94	72.78	310.15	1128.52	80.63	-200.79
8.48000	2783.50	114.16	88.97	2741.89	104.88	87.87	2408.01	133.91	45.02	2387.08	135.94	101.60	2232.11	-118.40	98.52	2216.06	-107.30	123.51	2109.63	-116.33	253.27	2173.87	-119.11	289.80	2524.97	43.88	1461.80	0.00	0.00	0.00	2639.95	3.80	1790.98	2635.65	114.26	1781.12	2071.25	-102.53	1804.25	2387.78	107.18	1780.41	-275.44	1200.39	73.16	312.47	1128.80	80.90	-204.64
8.49000	2783.53	114.15	88.81	2742.22	104.87	87.90	2408.01	133.91	45.02	2387.08	135.94	101.60	2255.59	-120.46	102.77	2241.58	-108.73	129.08	2109.63	-116.33	253.27	2191.43	-115.31	292.92	2533.36	44.80	1462.67	0.00	0.00	0.00	2650.52	6.88	1792.98	2644.80	117.36	1783.51	2071.25	-102.53	1804.25	2387.78	107.18	1780.41	-272.61	1198.19	74.48	312.79	1128.44	81.12	-205.09
8.50000	2783.60	114.13	88.59	2742.04	104.82	87.55	2408.01	133.91	45.02	2387.08	135.94	101.60	2278.65	-122.48	105.46	2265.89	-110.04	132.60	2109.63	-116.33	253.27	2209.75	-111.60	294.70	2541.16	45.67	1463.51	0.00	0.00	0.00	2659.12	9.26	1794.68	2652.29	119.75	1785.65	2071.25	-102.53	1804.25	2387.78	107.18	1780.41	-271.78	1198.28	74.52	311.83	1127.90	81.62	-204.35
8.51000	2783.71	114.09	88.33	2741.81	104.84	87.12	2408.01	133.91	45.02	2387.08	135.94	101.60	2304.61	-124.06	108.32	2287.34	-111.67	132.71	2109.63	-116.33	253.27	2228.98	-108.12	295.03	2549.24	46.55	1464.36	0.00	0.00	0.00	2668.11	11.51	1796.31	2659.87	122.01	1787.87	2071.25	-102.53	1804.25	2387.78	107.18	1780.41	-276.46	1198.93	73.70	311.62	1127.77	81.67	-204.23
8.52000	2783.76	114.04	88.01	2742.26	104.88	87.13	2408.01	133.91	45.02	2387.08	135.94	101.60	2331.97	-125.33	110.98	2309.25	-113.11	131.74	2109.63	-116.33	253.27	2249.27	-105.03	293.80	2556.66	47.42	1465.17	0.00	0.00	0.00	2675.75	13.45	1797.73	2666.24	123.95	1789.79	2071.25	-102.53	1804.25	2387.78	107.18	1780.41	-277.74	1200.12	72.95	310.58	1127.85	80.99	-202.61
8.53000	2783.74	113.99	87.67	2742.12	104.87	86.78	2408.01	133.91	45.02	2387.08	135.94	101.60	2352.85	-127.19	108.25	2332.20	-114.25	130.44	2109.63	-116.33	253.27	2270.78	-102.51	290.91	2564.36	48.28	1465.96	0.00	0.00	0.00	2683.71	15.26	1799.38	2672.95	125.67	1792.16	2071.25	-102.53	1804.25	2387.78	107.18	1780.41	-275.10	1200.27	73.38	311.44	1127.58	81.41	-200.64
8.54000	2783.86	114.01	87.46	2742.45	104.89	86.72	2408.01	133.91	45.02	2387.08	135.94	101.60	2378.70	-128.17	107.09	2357.46	-114.96	128.97	2109.63	-116.33	253.27	2293.65	-100.69	286.25	2572.04	49.10	1466.80	0.00	0.00	0.00	2693.45	17.53	1801.40	2681.35	127.80	1795.11	2071.25	-102.53	1804.25	2387.78	107.18	1780.41	-277.55	1200.05	72.89	308.98	1128.23	80.61	-202.02
8.55000	2783.80	114.01	87.18	2742.34	104.94	86.44	2408.01	133.91	45.02	2387.08	135.94	101.60	2407.11	-128.57	105.99	2384.87	-115.32	127.14	2109.63	-116.33	253.27	2318.04	-99.75	279.72	2579.85	49.97	1467.57	0.00	0.00	0.00	2701.84	19.37	1803.17	2688.53	129.54	1797.56	2071.25	-102.53	1804.25	2387.78	107.18	1780.41	-276.24	1200.60	72.76	310.77	1129.26	80.57	-202.82
8.56000	2783.91	114.03	87.00	2742.74	105.00	86.45	2408.01	133.91	45.02	2387.08	135.94	101.60	2437.08	-128.65	104.67	2414.87	-115.28	125.41	2109.63	-116.33	253.27	2344.08	-99.85	271.21	2587.81	50.83	1468.36	0.00	0.00	0.00	2709.90	21.12	1804.95	2695.52	131.14	1800.04	2071.25	-102.53	1804.25	2387.78	107.18	1780.41	-275.96	1200.55	72.86	310.98	1129.10	80.64	-202.64
8.57000	2784.22	114.06	86.92	2742.86	105.04	86.33	2408.01	133.91	45.02	2387.08	135.94	101.60	2467.11	-128.93	102.58	2444.86	-115.32	123.02	2109.63	-116.33	253.27	2365.53	-98.40	264.62	2595.86	51.83	1469.10	0.00	0.00	0.00	2717.03	22.65	1806.51	2701.47	132.52	1802.21	2071.25	-102.53	1804.25	2387.78	107.18	1780.41	-274.47	1199.89	73.66	311.11	1128.82	80.77	-206.14
8.58000	2784.23	114.12	86.66	2743.12	105.14	86.30	2408.01	133.91	45.02	2387.08	135.94	101.60	2498.30	-129.10	100.68	2475.40	-115.52	120.31	2109.63	-116.33	253.27	2389.02	-100.23	256.76	2604.11	52.98	1469.81	0.00	0.00	0.00	2724.76	24.18	1808.25	2707.71	133.86	1804.70	2071.25	-102.53	1804.25	2387.78	107.18	1780.41	-276.11	1200.96	72.98	311.35	1130.13	80.34	-205.62
8.59000	2784.60	114.15	86.58	2743.11	105.20	86.16	2408.01	133.91	45.02	2387.08	135.94	101.60	2530.21	-129.69	98.94	2506.92	-115.94	117.65	2109.63	-116.33	253.27	2410.89	-98.73	248.92	2612.12	54.06	1470.40	0.00	0.00	0.00	2734.23	26.09	1810.37	2715.51	135.56	1807.78	2071.25	-102.53	1804.25	2387.78	107.18	1780.41	-275.83	1199.91	73.63	310.12	1129.49	80.32	-203.98
8.60000	2784.85	114.24	86.40	2743.68	105.31	86.30	2408.01	133.91	45.02	2387.08	135.94	101.60	2563.04	-130.73	97.60	2538.86	-116.91	115.09	2109.63	-116.33	253.27	2437.87	-103.03	238.67	2620.43	55.00	1470.85	0.00	0.00	0.00	2742.19	27.68	1812.22	2722.17	136.97	1810.28	2071.25	-102.53	1804.25	2387.78	107.18	1780.41	-275.76	1199.51	73.82	310.35	1129.13	80.20	-208.77
8.61000	2785.10	114.29	86.26	2743.77	105.38	86.24	2408.01	133.91	45.02	2387.08	135.94	101.60	2598.62	-132.37	92.32	2571.38	-118.51	112.98	2109.63	-116.33	253.27	2463.00	-104.01	228.97	2628.69	55.76	1471.20	0.00	0.00	0.00	2750.15	29.29	1814.10	2728.71	138.30	1812.76	2071.25	-102.53	1804.25	2387.78	107.18	1780.41	-276.00	1199.48	73.69	311.73	1128.71	80.76	-206.28
8.62000	2785.33	114.42	86.17	2743.98	105.41	86.26	2408.01	133.91	45.02	2387.08	135.94	101.60	2630.32	-134.82	96.39	2604.12	-120.74	111.05	2109.63	-116.33	253.27	2488.27	-105.32	218.59	2637.10	56.38	1471.45	0.00	0.00	0.00	2757.07	30.68	1815.76	2734.18	139.47	1814.93	2071.25	-102.53	1804.25	2387.78	107.18	1780.41	-274.63	1201.57	73.43	309.05	1129.19	80.08	-201.31
8.63000	2785.26	114.50	85.89	2743.63	105.49	85.95	2408.01	133.91	45.02	2387.08	135.94	101.60	2664.47	-137.69	96.98	2637.07	-123.57	109.35	2109.63	-116.33	253.27	2513.82	-105.51	208.36	2645.45	56.95	1471.61	0.00	0.00	0.00	2764.67	32.23	1817.52	2739.97	140.63	1817.22	2071.25	-102.53	1804.25	2387.78	107.18	1780.41	-276.23	1201.73	73.52	311.15	1127.87	80.86	-200.83
8.64000	2785.35	114.58	85.71	2743.56	105.58	85.83	2408.01	133.91	45.02	2387.08	135.94	101.60	2697.52	-141.32	96.83	2669.97	-126.94	107.85	2109.63	-116.33	253.27	2536.60	-102.09	199.45	2653.77	57.42	1471.71	0.00	0.00	0.00	2773.96	34.13	1819.65	2747.41	142.07	1820.08	2071.25	-102.53	1804.25	2387.78	107.18	1780.41	-273.93	1201.02	73.69	310.06	1129.98	80.16	-199.11
8.65000	2785.30	114.71	85.48	2743.81	105.67	85.85	2408.01	133.91	45.02	2387.08	135.94	101.60	2730.42	-145.43	97.02	2702.61	-130.81	106.47	2109.63	-116.33	253.27	2560.56	-100.01	190.20	2662.25	57.84	1471.73	0.00	0.00	0.00	2781.99	35.79	1821.37	2753.53	143.24	1822.35	2071.25	-102.53	1804.25	2387.78	107.18	1780.41	-275.05	1199.22	73.98	313.95	1128.35	81.39	-199.69
8.66000	2785.48	114.79	85.37	2743.47	105.68	85.51	2408.01	133.91	45.02	2387.08	135.94	101.60	2763.13	-150.15	97.55	2734.95	-135.14	105.34	2109.63	-116.33	253.27	2588.83	-102.55	180.02	2670.63	58.13	1471.70	0.00	0.00	0.00	2789.79	37.46	1823.08	2759.82	144.45	1824.48	2071.25	-102.53	1804.25	2387.78	107.18	1780.41	-275.25	1199.58	73.75	313.34	1129.35	80.97	-196.46
8.67000	2785.59	114.85	85.18	2744.29	105.82	85.84	2408.01	133.91	45.02	2387.08	135.94	101.60	2795.43	-155.24	98.34	2766.86	-139.78	104.39	2109.63	-116.33	253.27	2588.83	-102.55	180.02	2678.91	58.28	1471.60	0.00	0.00	0.00	2797.36	39.15	1824.80	2765.77	145.57	1826.65	2071.25	-102.53	1804.25	2387.78	107.18	1780.41	-274.39	1199.69	74.01	308.53	1130.72	79.33	-198.83
8.68000	2785.90	114.91	85.21	2744.19	105.85	85.72	2408.01	133.91	45.02	2387.08	135.94	101.60	2828.35	-160.31	99.99	2799.16	-144.33	104.23	2109.63	-116.33	253.27	2588.83	-102.55	180.02	2686.94	58.29	1471.41	0.00	0.00	0.00	2805.18	40.94	1826.50	2771.37	146.71	1828.78	2071.25	-102.53	1804.25	2387.78	107.18	1780.41	-273.42	1199.60	74.27	312.16	1129.63	80.65	-201.44
8.69000	2786.04	114.91	85.13	2744.57	105.88	85.90	2408.01	133.91	45.02	2387.08	135.94	101.60	2859.82	-165.38	101.29	2831.38	-148.66	104.45	2109.63	-116.33	253.27	2588.83	-102.55	180.02	2695.16	58.11	1471.17	0.00	0.00	0.00	2812.91	42.72	1828.14	2776.87	147.80	1830.84	2071.25	-102.53	1804.25	2387.78	107.18	1780.41	-276.54	1200.52	73.30	314.14	1127.53	81.61	-204.02
8.70000	2786.10	114.92	85.08	2744.18	105.88	85.64	2408.01	133.91	45.02	2387.08	135.94	101.60	2891.89	-169.89	103.10	2863.03	-152.67	104.62	2109.63	-116.33	253.27	2588.83	-102.55	180.02	2703.47	57.81	1470.88	0.00	0.00	0.00	2820.51	44.50	1829.74	2782.19	148.82	1832.84	2071.25	-102.53	1804.25	2387.78	107.18	1780.41	-277.96	1201.69	72.43	313.51	1127.61	81.43	-200.91
8.71000	2786.01	114.87	85.00	2744.36	105.87	85.63	2408.01	133.91	45.02	2387.08	135.94	101.60	2923.01	-174.20	104.37	2894.98	-156.21	105.13	2109.63	-116.33	253.27	2588.83	-102.55	180.02	2711.58	57.45	1470.53	0.00	0.00	0.00	2828.18	46.23	1831.26	2787.83	149.79	1834.68	2071.25	-102.53	1804.25	2387.78	107.18	1780.41	-276.80	1201.01	73.02	312.67	1128.29	81.06	-207.97
8.72000	2785.95	114.80	84.86	2744.42	105.96	85.61	2408.01	133.91	45.02	2387.08	135.94	101.60	2954.84	-177.71	106.47	2926.11	-159.48	105.58	2109.63	-116.33	253.27	2588.83	-102.55	180.02	2719.94	57.03	1470.13	0.00	0.00	0.00	2835.88	47.89	1832.67	2793.54	150.56	1836.42	2071.25	-102.53	1804.25	2387.78	107.18	1780.41	-273.01	1198.19	74.64	310.76	1128.51	80.43	-206.58
8.73000	2786.18	114.76	84.85	2744.41	105.95	85.43	2408.01	133.91	45.02	2387.08	135.94	101.60	2985.46	-180.91	108.53	2957.65	-162.22	107.10	2109.63	-116.33	253.27	2588.83	-102.55	180.02	2728.05	56.58	1469.71	0.00	0.00	0.00	2843.50	49.43	1833.95	2798.92	151.28	1838.10	2071.25	-102.53	1804.25	2387.78	107.18	1780.41	-275.30	1199.53	73.27	312.55	1128.46	80.90	-204.21
8.74000	2786.21	114.75	84.70	2744.86	105.93	85.52	2408.01	133.91	45.02	2387.08	135.94	101.60	3015.75	-183.47	111.83	2988.39	-164.67	109.37	2109.63	-116.33	253.27	2588.83	-102.55	180.02	2736.24	56.08	1469.21	0.00	0.00	0.00	2851.16	50.84	1835.08	2804.52	151.81	1839.52	2071.25	-102.53	1804.25	2387.78	107.18	1780.41	-277.61	1200.93	72.33	313.83	1127.88	81.26	-207.41
8.75000	2786.28	114.71	84.52	2744.58	105.94	85.25	2408.01	133.91	45.02	2387.08	135.94	101.60	3046.62	-185.33	117.26	3018.80	-166.49	113.12	2109.63	-116.33	253.27	2588.83	-102.55	180.02	2744.49	55.61	1468.64	0.00	0.00	0.00	2858.80	52.15	1836.07	2810.55	152.28	1840.74	2071.25	-102.53	1804.25	2387.78	107.18	1780.41	-272.90	1199.89	73.88	311.88	1128.59	80.67	-203.19
8.76000	2786.14	114.71	84.29	2744.74	106.04	85.30	2408.01	133.91	45.02	2387.08	135.94	101.60	3076.27	-186.56	123.64	3049.02	-167.63	118.66	2109.63	-116.33	253.27	2588.83	-102.55	180.02	2752.96	55.13	1467.98	0.00	0.00	0.00	2866.14	53.28	1836.91	2816.24	152.59	1841.81	2071.25	-102.53	1804.25	2387.78	107.18	1780.41	-272.85	1201.19	73.63	312.48	1127.61	81.06	-201.67
8.77000	2786.31	114.77	84.26	2744.36	106.09	85.02	2408.01	133.91	45.02	2387.08	135.94	101.60	3105.86	-186.93	131.77	3077.71	-168.20	124.80	2109.63	-116.33	253.27	2588.83	-102.55	180.02	2761.23	54.64	1467.23	0.00	0.00	0.00	2873.54	54.30	1837.59	2822.01	152.87	1842.62	2071.25	-102.53	1804.25	2387.78	107.18	1780.41	-274.72	1199.50	73.68	312.54	1126.47	81.42	-199.47
8.78000	2786.14	114.73	84.07	2744.48	106.17	84.99	2408.01	133.91	45.02	2387.08	135.94	101.60	3133.38	-186.72	140.03	3105.81	-168.12	132.33	2109.63	-116.33	253.27	2588.83	-102.55	180.02	2769.66	54.12	1466.42	0.00	0.00	0.00	2881.02	55.21	1838.15	2828.04	153.00	1843.22	2071.25	-102.53	1804.25	2387.78	107.18	1780.41	-278.00	1200.86	72.73	311.65	1128.01	80.94	-199.70
8.79000	2786.13	114.79	83.96	2744.61	106.33	84.98	2408.01	133.91	45.02	2387.08	135.94	101.60	3159.40	-186.71	147.79	3131.71	-167.57	139.96	2109.63	-116.33	253.27	2588.83	-102.55	180.02	2778.15	53.64	1465.52	0.00	0.00	0.00	2888.53	56.02	1838.54	2834.08	153.00	1843.68	2071.25	-102.53	1804.25	2387.78	107.18	1780.41	-278.12	1201.29	72.59	312.54	1127.77	81.37	-201.23
8.80000	2785.98	114.80	83.79	2744.87	106.45	85.00	2408.01	133.91	45.02	2387.08	135.94	101.60	3180.49	-184.37	156.40	3155.13	-166.30	147.71	2109.63	-116.33	253.27	2588.83	-102.55	180.02	2786.58	53.06	1464.57	0.00	0.00	0.00	2895.84	56.73	1838.80	2840.38	152.96	1843.88	2071.25	-102.53	1804.25	2387.78	107.18	1780.41	-278.76	1200.63	73.09	310.65	1129.13	80.25	-204.69
8.81000	2785.95	114.82	83.69	2745.04	106.60	84.95	2408.01	133.91	45.02	2387.08	135.94	101.60	3203.46	-181.61	165.98	3176.60	-164.04	155.83	2109.63	-116.33	253.27	2588.83	-102.55	180.02	2794.81	52.42	1463.60	0.00	0.00	0.00	2903.33	57.33	1838.92	2846.55	152.87	1843.90	2071.25	-102.53	1804.25	2387.78	107.18	1780.41	-276.73	1199.80	73.23	311.11	1130.25	80.06	-204.40
8.82000	2785.99	114.85	83.61	2744.62	106.73	84.58	2408.01	133.91	45.02	2387.08	135.94	101.60	3222.47	-177.76	174.88	3195.76	-160.75	163.74	2109.63	-116.33	253.27	2588.83	-102.55	180.02	2803.17	51.66	1462.57	0.00	0.00	0.00	2911.03	57.84	1838.89	2852.82	152.61	1843.77	2071.25	-102.53	1804.25	2387.78	107.18	1780.41	-277.64	1200.57	72.79	312.27	1128.61	80.82	-198.19
8.83000	2786.00	114.89	83.56	2745.01	106.94	84.63	2408.01	133.91	45.02	2387.08	135.94	101.60	3239.13	-173.30	183.12	3212.44	-156.70	170.84	2109.63	-116.33	253.27	2588.83	-102.55	180.02	2811.49	50.82	1461.53	0.00	0.00	0.00	2918.68	58.23	1838.74	2859.16	152.32	1843.47	2071.25	-102.53	1804.25	2387.78	107.18	1780.41	-281.52	1202.38	71.46	313.90	1129.49	80.83	-205.17
8.84000	2785.95	114.94	83.45	2745.28	107.11	84.63	2408.01	133.91	45.02	2387.08	135.94	101.60	3253.61	-168.48	190.00	3225.93	-152.39	176.03	2109.63	-116.33	253.27	2588.83	-102.55	180.02	2819.91	49.88	1460.46	0.00	0.00	0.00	2926.07	58.49	1838.54	2865.54	151.94	1843.06	2071.25	-102.53	1804.25	2387.78	107.18	1780.41	-282.29	1200.89	71.59	314.05	1128.35	81.11	-205.83
8.85000	2786.01	114.99	83.43	2745.20	107.28	84.41	2408.01	133.91	45.02	2387.08	135.94	101.60	3265.02	-163.29	194.21	3225.93	-152.39	176.03	2109.63	-116.33	253.27	2588.83	-102.55	180.02	2828.39	48.86	1459.41	0.00	0.00	0.00	2933.67	58.65	1838.20	2872.35	151.42	1842.49	2071.25	-102.53	1804.25	2387.78	107.18	1780.41	-278.64	1201.08	72.23	313.19	1129.61	80.31	-202.94
8.86000	2786.14	115.08	83.51	2745.46	107.53	84.39	2408.01	133.91	45.02	2387.08	135.94	101.60	3274.32	-157.35	195.44	3225.93	-152.39	176.03	2109.63	-116.33	253.27	2588.83	-102.55	180.02	2836.79	47.67	1458.44	0.00	0.00	0.00	2941.11	58.68	1837.86	2879.06	150.86	1841.84	2071.25	-102.53	1804.25	2387.78	107.18	1780.41	-274.16	1198.92	74.11	312.25	1127.92	80.91	-200.36
8.87000	2785.92	115.12	83.40	2745.42	107.76	84.16	2408.01	133.91	45.02	2387.08	135.94	101.60	3281.61	-150.35	193.08	3225.93	-152.39	176.03	2109.63	-116.33	253.27	2588.83	-102.55	180.02	2845.30	46.42	1457.55	0.00	0.00	0.00	2948.80	58.56	1837.43	2885.88	150.24	1841.16	2071.25	-102.53	1804.25	2387.78	107.18	1780.41	-282.24	1201.97	71.28	312.67	1129.17	80.70	-203.82
8.88000	2785.93	115.16	83.48	2745.74	107.95	84.17	2408.01	133.91	45.02	2387.08	135.94	101.60	3288.73	-141.51	187.86	3225.93	-152.39	176.03	2109.63	-116.33	253.27	2588.83	-102.55	180.02	2853.88	45.13	1456.69	0.00	0.00	0.00	2956.41	58.32	1836.98	2892.63	149.45	1840.51	2071.25	-102.53	1804.25	2387.78	107.18	1780.41	-278.25	1200.39	72.52	312.78	1127.94	81.16	-206.94
8.89000	2785.85	115.22	83.50	2745.58	108.17	83.93	2408.01	133.91	45.02	2387.08	135.94	101.60	3288.73	-141.51	187.86	3225.93	-152.39	176.03	2109.63	-116.33	253.27	2588.83	-102.55	180.02	2862.43	43.81	1455.93	0.00	0.00	0.00	2963.86	57.94	1836.50	2899.55	148.58	1839.77	2071.25	-102.53	1804.25	2387.78	107.18	1780.41	-277.27	1200.13	72.57	314.19	1127.87	81.21	-205.75
8.90000	2785.88	115.32	83.57	2745.56	108.42	83.78	2408.01	133.91	45.02	2387.08	135.94	101.60	3288.73	-141.51	187.86	3225.93	-152.39	176.03	2109.63	-116.33	253.27	2588.83	-102.55	180.02	2871.24	42.43	1455.19	0.00	0.00	0.00	2971.23	57.43	1836.04	2906.22	147.62	1839.07	2071.25	-102.53	1804.25	2387.78	107.18	1780.41	-276.21	1200.75	72.50	312.94	1128.00	80.87	-205.76
8.91000	2785.78	115.37	83.56	2745.59	108.67	83.69	2408.01	133.91	45.02	2387.08	135.94	101.60	3288.73	-141.51	187.86	3225.93	-152.39	176.03	2109.63	-116.33	253.27	2588.83	-102.55	180.02	2880.01	40.97	1454.55	0.00	0.00	0.00	2978.51	56.84	1835.67	2912.95	146.67	1838.37	2071.25	-102.53	1804.25	2387.78	107.18	1780.41	-279.08	1200.64	72.20	312.18	1128.97	80.48	-202.32
8.92000	2785.70	115.45	83.51	2745.58	108.81	83.55	2408.01	133.91	45.02	2387.08	135.94	101.60	3288.73	-141.51	187.86	3225.93	-152.39	176.03	2109.63	-116.33	253.27	2588.83	-102.55	180.02	2888.71	39.35	1454.07	0.00	0.00	0.00	2986.08	56.25	1835.52	2919.86	145.59	1837.78	2071.25	-102.53	1804.25	2387.78	107.18	1780.41	-276.23	1200.31	72.92	313.70	1127.94	81.02	-205.21
8.93000	2785.74	115.53	83.47	2745.67	109.01	83.42	2408.01	133.91	45.02	2387.08	135.94	101.60	3288.73	-141.51	187.86	3225.93	-152.39	176.03	2109.63	-116.33	253.27	2588.83	-102.55	180.02	2897.28	37.51	1453.87	0.00	0.00	0.00	2993.63	55.67	1835.77	2926.61	144.58	1837.54	2071.25	-102.53	1804.25	2387.78	107.18	1780.41	-280.76	1201.42	71.81	312.42	1127.62	81.08	-206.91
8.94000	2785.73	115.60	83.30	2746.08	109.14	83.46	2408.01	133.91	45.02	2387.08	135.94	101.60	3288.73	-141.51	187.86	3225.93	-152.39	176.03	2109.63	-116.33	253.27	2588.83	-102.55	180.02	2905.83	35.54	1454.06	0.00	0.00	0.00	3000.89	55.00	1836.39	2933.40	143.48	1837.65	2071.25	-102.53	1804.25	2387.78	107.18	1780.41	-284.27	1202.02	71.22	312.55	1127.72	81.09	-201.66
8.95000	2785.96	115.59	83.21	2746.51	109.32	83.47	2408.01	133.91	45.02	2387.08	135.94	101.60	3288.73	-141.51	187.86	3225.93	-152.39	176.03	2109.63	-116.33	253.27	2588.83	-102.55	180.02	2914.28	33.53	1454.69	0.00	0.00	0.00	3008.23	54.26	1837.21	2940.37	142.30	1838.02	2071.25	-102.53	1804.25	2387.78	107.18	1780.41	-278.97	1200.90	72.25	314.33	1127.68	81.31	-203.29
8.96000	2786.20	115.62	83.07	2746.74	109.39	83.39	2408.01	133.91	45.02	2387.08	135.94	101.60	3288.73	-141.51	187.86	3225.93	-152.39	176.03	2109.63	-116.33	253.27	2588.83	-102.55	180.02	2922.61	31.55	1455.73	0.00	0.00	0.00	3015.84	53.44	1838.29	2947.33	141.00	1838.76	2071.25	-102.53	1804.25	2387.78	107.18	1780.41	-275.36	1199.55	73.37	313.96	1127.93	81.16	-206.13
8.97000	2786.48	115.62	82.91	2746.91	109.44	83.18	2408.01	133.91	45.02	2387.08	135.94	101.60	3288.73	-141.51	187.86	3225.93	-152.39	176.03	2109.63	-116.33	253.27	2588.83	-102.55	180.02	2930.78	29.50	1457.18	0.00	0.00	0.00	3023.23	52.54	1839.78	2954.49	139.65	1839.85	2071.25	-102.53	1804.25	2387.78	107.18	1780.41	-272.66	1199.41	74.15	314.47	1127.89	81.42	-203.95
8.98000	2786.72	115.64	82.69	2747.51	109.42	83.18	2408.01	133.91	45.02	2387.08	135.94	101.60	3288.73	-141.51	187.86	3225.93	-152.39	176.03	2109.63	-116.33	253.27	2588.83	-102.55	180.02	2939.08	27.53	1458.99	0.00	0.00	0.00	3030.84	51.57	1841.53	2961.06	138.19	1841.41	2071.25	-102.53	1804.25	2387.78	107.18	1780.41	-275.44	1200.05	73.51	314.06	1126.36	81.55	-203.65
8.99000	2787.21	115.62	82.60	2748.40	109.39	83.20	2408.01	133.91	45.02	2387.08	135.94	101.60	3288.73	-141.51	187.86	3225.93	-152.39	176.03	2109.63	-116.33	253.27	2588.83	-102.55	180.02	2947.37	25.61	1461.05	0.00	0.00	0.00	3038.30	50.44	1843.46	2967.76	136.59	1843.09	2071.25	-102.53	1804.25	2387.78	107.18	1780.41	-276.68	1200.89	73.08	315.28	1126.85	82.04	-203.56
9.00000	2787.55	115.55	82.34	2749.49	109.29	83.34	2408.01	133.91	45.02	2387.08	135.94	101.60	3288.73	-141.51	187.86	3225.93	-152.39	176.03	2109.63	-116.33	253.27	2588.83	-102.55	180.02	2955.46	23.91	1463.21	0.00	0.00	0.00	3045.40	49.11	1845.61	2974.46	134.84	1844.93	2071.25	-102.53	1804.25	2387.78	107.18	1780.41	-276.93	1200.38	73.02	313.52	1127.10	81.42	-206.49
9.01000	2788.08	115.54	82.12	2750.41	109.11	83.30	2408.01	133.91	45.02	2387.08	135.94	101.60	3288.73	-141.51	187.86	3225.93	-152.39	176.03	2109.63	-116.33	253.27	2588.83	-102.55	180.02	2963.27	22.38	1465.37	0.00	0.00	0.00	3052.46	47.64	1847.87	2980.95	132.99	1846.90	2071.25	-102.53	1804.25	2387.78	107.18	1780.41	-276.25	1198.65	73.48	314.59	1126.72	81.80	-202.71
9.02000	2788.77	115.51	82.07	2751.37	108.75	83.29	2408.01	133.91	45.02	2387.08	135.94	101.60	3288.73	-141.51	187.86	3225.93	-152.39	176.03	2109.63	-116.33	253.27	2588.83	-102.55	180.02	2971.19	20.96	1467.47	0.00	0.00	0.00	3059.13	46.02	1850.25	2987.41	131.10	1848.98	2071.25	-102.53	1804.25	2387.78	107.18	1780.41	-272.60	1196.77	74.60	314.73	1127.36	81.49	-204.75
9.03000	2789.21	115.54	81.87	2752.33	108.44	83.22	2408.01	133.91	45.02	2387.08	135.94	101.60	3288.73	-141.51	187.86	3225.93	-152.39	176.03	2109.63	-116.33	253.27	2588.83	-102.55	180.02	2979.01	19.63	1469.43	0.00	0.00	0.00	3066.05	44.32	1852.70	2993.55	129.07	1851.29	2071.25	-102.53	1804.25	2387.78	107.18	1780.41	-272.77	1198.37	74.28	312.67	1127.23	81.30	-203.28
9.04000	2789.77	115.62	81.69	2753.28	108.13	83.04	2408.01	133.91	45.02	2387.08	135.94	101.60	3288.73	-141.51	187.86	3225.93	-152.39	176.03	2109.63	-116.33	253.27	2588.83	-102.55	180.02	2986.49	18.31	1471.28	0.00	0.00	0.00	3072.49	42.53	1855.26	2999.71	127.10	1853.52	2071.25	-102.53	1804.25	2387.78	107.18	1780.41	-273.89	1199.32	73.59	311.18	1127.70	80.94	-197.58
9.05000	2790.31	115.84	81.42	2754.84	108.09	83.15	2408.01	133.91	45.02	2387.08	135.94	101.60	3288.73	-141.51	187.86	3225.93	-152.39	176.03	2109.63	-116.33	253.27	2588.83	-102.55	180.02	2993.92	16.96	1472.97	0.00	0.00	0.00	3079.46	40.78	1857.59	3005.94	124.97	1855.74	2071.25	-102.53	1804.25	2387.78	107.18	1780.41	-274.43	1199.16	73.59	311.83	1128.36	80.58	-198.57
9.06000	2791.23	116.22	81.24	2756.34	108.28	83.21	2408.01	133.91	45.02	2387.08	135.94	101.60	3288.73	-141.51	187.86	3225.93	-152.39	176.03	2109.63	-116.33	253.27	2588.83	-102.55	180.02	3001.50	15.58	1474.50	0.00	0.00	0.00	3086.58	39.07	1859.64	3012.27	122.72	1857.82	2071.25	-102.53	1804.25	2387.78	107.18	1780.41	-269.87	1197.09	75.13	311.66	1128.62	80.84	-196.96
9.07000	2792.58	116.64	80.88	2758.60	108.62	83.91	2408.01	133.91	45.02	2387.08	135.94	101.60	3288.73	-141.51	187.86	3225.93	-152.39	176.03	2109.63	-116.33	253.27	2588.83	-102.55	180.02	3009.08	14.26	1475.77	0.00	0.00	0.00	3093.14	37.29	1861.57	3018.39	120.44	1859.76	2071.25	-102.53	1804.25	2387.78	107.18	1780.41	-272.68	1199.89	74.03	311.42	1128.29	80.95	-199.83
9.08000	2794.48	117.12	80.43	2761.51	109.16	85.03	2408.01	133.91	45.02	2387.08	135.94	101.60	3288.73	-141.51	187.86	3225.93	-152.39	176.03	2109.63	-116.33	253.27	2588.83	-102.55	180.02	3016.44	12.98	1476.74	0.00	0.00	0.00	3099.46	35.41	1863.42	3024.21	118.27	1861.61	2071.25	-102.53	1804.25	2387.78	107.18	1780.41	-275.78	1200.33	73.18	310.75	1128.24	80.50	-196.30
9.09000	2796.72	117.67	80.02	2764.81	109.84	86.47	2408.01	133.91	45.02	2387.08	135.94	101.60	3288.73	-141.51	187.86	3225.93	-152.39	176.03	2109.63	-116.33	253.27	2588.83	-102.55	180.02	3023.75	11.85	1477.42	0.00	0.00	0.00	3105.34	33.45	1865.18	3030.07	116.14	1863.21	2071.25	-102.53	1804.25	2387.78	107.18	1780.41	-272.38	1198.82	74.29	312.01	1128.41	80.86	-195.37
9.10000	2799.42	118.60	79.74	2768.67	110.77	88.54	2408.01	133.91	45.02	2387.08	135.94	101.60	3288.73	-141.51	187.86	3225.93	-152.39	176.03	2109.63	-116.33	253.27	2588.83	-102.55	180.02	3030.94	10.96	1477.89	0.00	0.00	0.00	3111.31	31.54	1866.71	3035.98	113.93	1864.56	2071.25	-102.53	1804.25	2387.78	107.18	1780.41	-274.02	1198.60	73.74	311.29	1128.40	80.88	-196.44
9.11000	2802.65	120.12	79.86	2772.57	111.85	91.06	2408.01	133.91	45.02	2387.08	135.94	101.60	3288.73	-141.51	187.86	3225.93	-152.39	176.03	2109.63	-116.33	253.27	2588.83	-102.55	180.02	3038.17	10.27	1478.19	0.00	0.00	0.00	3117.63	29.77	1868.01	3041.99	111.69	1865.76	2071.25	-102.53	1804.25	2387.78	107.18	1780.41	-275.06	1197.94	73.82	309.77	1128.96	80.29	-198.79
9.12000	2806.05	122.10	80.11	2777.20	113.18	94.35	2408.01	133.91	45.02	2387.08	135.94	101.60	3288.73	-141.51	187.86	3225.93	-152.39	176.03	2109.63	-116.33	253.27	2588.83	-102.55	180.02	3045.06	9.67	1478.38	0.00	0.00	0.00	3123.80	28.13	1869.20	3041.99	111.69	1865.76	2071.25	-102.53	1804.25	2387.78	107.18	1780.41	-274.43	1199.40	73.84	309.17	1128.83	80.24	-200.90
9.13000	2810.16	124.74	80.59	2782.96	114.99	98.55	2408.01	133.91	45.02	2387.08	135.94	101.60	3288.73	-141.51	187.86	3225.93	-152.39	176.03	2109.63	-116.33	253.27	2588.83	-102.55	180.02	3051.78	9.10	1478.45	0.00	0.00	0.00	3129.77	26.58	1870.31	3041.99	111.69	1865.76	2071.25	-102.53	1804.25	2387.78	107.18	1780.41	-276.04	1199.41	73.55	312.44	1128.20	80.95	-198.32
9.14000	2815.64	128.14	80.80	2789.63	117.45	102.90	2408.01	133.91	45.02	2387.08	135.94	101.60	3288.73	-141.51	187.86	3225.93	-152.39	176.03	2109.63	-116.33	253.27	2588.83	-102.55	180.02	3058.35	8.47	1478.48	0.00	0.00	0.00	3135.81	25.15	1871.35	3041.99	111.69	1865.76	2071.25	-102.53	1804.25	2387.78	107.18	1780.41	-272.92	1198.24	74.15	311.59	1128.32	80.79	-204.66
9.15000	2824.03	132.53	81.39	2798.39	120.79	107.38	2408.01	133.91	45.02	2387.08	135.94	101.60	3288.73	-141.51	187.86	3225.93	-152.39	176.03	2109.63	-116.33	253.27	2588.83	-102.55	180.02	3064.70	7.75	1478.57	0.00	0.00	0.00	3141.87	23.83	1872.31	3041.99	111.69	1865.76	2071.25	-102.53	1804.25	2387.78	107.18	1780.41	-269.20	1198.23	74.80	311.57	1128.17	80.88	-202.12
9.16000	2833.80	137.61	85.01	2808.93	124.71	112.11	2408.01	133.91	45.02	2387.08	135.94	101.60	3288.73	-141.51	187.86	3225.93	-152.39	176.03	2109.63	-116.33	253.27	2588.83	-102.55	180.02	3070.65	7.07	1478.73	0.00	0.00	0.00	3147.91	22.67	1873.12	3041.99	111.69	1865.76	2071.25	-102.53	1804.25	2387.78	107.18	1780.41	-270.66	1198.82	74.80	309.91	1129.37	80.25	-198.53
9.17000	2845.39	142.94	90.61	2820.60	128.96	116.90	2408.01	133.91	45.02	2387.08	135.94	101.60	3288.73	-141.51	187.86	3225.93	-152.39	176.03	2109.63	-116.33	253.27	2588.83	-102.55	180.02	3076.26	6.40	1478.98	0.00	0.00	0.00	3154.15	21.70	1873.79	3041.99	111.69	1865.76	2071.25	-102.53	1804.25	2387.78	107.18	1780.41	-273.72	1200.35	73.60	310.77	1128.57	80.43	-199.72
9.18000	2858.21	148.53	95.27	2833.44	133.37	120.93	2408.01	133.91	45.02	2387.08	135.94	101.60	3288.73	-141.51	187.86	3225.93	-152.39	176.03	2109.63	-116.33	253.27	2588.83	-102.55	180.02	3081.77	5.77	1479.29	0.00	0.00	0.00	3160.16	20.84	1874.43	3041.99	111.69	1865.76	2071.25	-102.53	1804.25	2387.78	107.18	1780.41	-272.73	1199.70	73.92	309.39	1128.79	79.95	-202.95
9.19000	2871.28	154.04	98.57	2846.67	137.91	123.98	2408.01	133.91	45.02	2387.08	135.94	101.60	3288.73	-141.51	187.86	3225.93	-152.39	176.03	2109.63	-116.33	253.27	2588.83	-102.55	180.02	3087.06	5.12	1479.72	0.00	0.00	0.00	3165.96	20.11	1875.04	3041.99	111.69	1865.76	2071.25	-102.53	1804.25	2387.78	107.18	1780.41	-271.79	1198.52	74.26	312.10	1127.69	81.05	-205.19
9.20000	2885.14	159.63	101.37	2860.90	142.46	126.62	2408.01	133.91	45.02	2387.08	135.94	101.60	3288.73	-141.51	187.86	3225.93	-152.39	176.03	2109.63	-116.33	253.27	2588.83	-102.55	180.02	3092.24	4.48	1480.26	0.00	0.00	0.00	3171.71	19.52	1875.65	3041.99	111.69	1865.76	2071.25	-102.53	1804.25	2387.78	107.18	1780.41	-270.46	1198.49	74.62	311.40	1128.68	80.70	-207.37
9.21000	2899.62	165.14	103.78	2875.56	147.04	128.63	2408.01	133.91	45.02	2387.08	135.94	101.60	3288.73	-141.51	187.86	3225.93	-152.39	176.03	2109.63	-116.33	253.27	2588.83	-102.55	180.02	3097.46	3.92	1480.95	0.00	0.00	0.00	3177.36	19.05	1876.25	3041.99	111.69	1865.76	2071.25	-102.53	1804.25	2387.78	107.18	1780.41	-272.00	1199.12	74.10	310.79	1129.12	80.41	-205.64
9.22000	2914.98	170.55	105.79	2890.60	151.62	129.88	2408.01	133.91	45.02	2387.08	135.94	101.60	3288.73	-141.51	187.86	3225.93	-152.39	176.03	2109.63	-116.33	253.27	2588.83	-102.55	180.02	3102.66	3.44	1481.76	0.00	0.00	0.00	3182.53	18.66	1876.91	3041.99	111.69	1865.76	2071.25	-102.53	1804.25	2387.78	107.18	1780.41	-275.46	1200.41	72.74	312.34	1128.74	80.91	-202.35
9.23000	2930.91	176.15	107.27	2906.75	156.16	130.93	2408.01	133.91	45.02	2387.08	135.94	101.60	3288.73	-141.51	187.86	3225.93	-152.39	176.03	2109.63	-116.33	253.27	2588.83	-102.55	180.02	3107.83	3.02	1482.62	0.00	0.00	0.00	3182.53	18.66	1876.91	3041.99	111.69	1865.76	2071.25	-102.53	1804.25	2387.78	107.18	1780.41	-271.28	1198.11	74.26	309.85	1129.43	80.11	-197.11
9.24000	2947.40	181.74	108.19	2922.71	161.00	130.92	2408.01	133.91	45.02	2387.08	135.94	101.60	3288.73	-141.51	187.86	3225.93	-152.39	176.03	2109.63	-116.33	253.27	2588.83	-102.55	180.02	3112.92	2.59	1483.54	0.00	0.00	0.00	3182.53	18.66	1876.91	3041.99	111.69	1865.76	2071.25	-102.53	1804.25	2387.78	107.18	1780.41	-269.60	1199.69	74.30	309.26	1127.95	80.44	-195.50
9.25000	2963.99	187.32	108.25	2939.79	165.78	130.70	2408.01	133.91	45.02	2387.08	135.94	101.60	3288.73	-141.51	187.86	3225.93	-152.39	176.03	2109.63	-116.33	253.27	2588.83	-102.55	180.02	3118.01	2.11	1484.43	0.00	0.00	0.00	3182.53	18.66	1876.91	3041.99	111.69	1865.76	2071.25	-102.53	1804.25	2387.78	107.18	1780.41	-267.88	1199.45	74.94	307.89	1129.74	79.52	-198.58
9.26000	2981.70	192.85	108.36	2957.45	170.56	130.09	2408.01	133.91	45.02	2387.08	135.94	101.60	3288.73	-141.51	187.86	3225.93	-152.39	176.03	2109.63	-116.33	253.27	2588.83	-102.55	180.02	3122.98	1.62	1485.27	0.00	0.00	0.00	3182.53	18.66	1876.91	3041.99	111.69	1865.76	2071.25	-102.53	1804.25	2387.78	107.18	1780.41	-270.94	1198.51	74.74	310.19	1129.13	80.19	-199.00
9.27000	3000.89	198.41	108.89	2975.48	175.67	129.11	2408.01	133.91	45.02	2387.08	135.94	101.60	3288.73	-141.51	187.86	3225.93	-152.39	176.03	2109.63	-116.33	253.27	2588.83	-102.55	180.02	3128.03	1.15	1486.03	0.00	0.00	0.00	3182.53	18.66	1876.91	3041.99	111.69	1865.76	2071.25	-102.53	1804.25	2387.78	107.18	1780.41	-266.03	1197.22	75.91	311.44	1128.47	80.64	-194.47
9.28000	3019.56	204.15	108.67	2993.05	181.03	127.35	2408.01	133.91	45.02	2387.08	135.94	101.60	3288.73	-141.51	187.86	3225.93	-152.39	176.03	2109.63	-116.33	253.27	2588.83	-102.55	180.02	3132.84	0.71	1486.71	0.00	0.00	0.00	3182.53	18.66	1876.91	3041.99	111.69	1865.76	2071.25	-102.53	1804.25	2387.78	107.18	1780.41	-263.61	1195.92	76.75	311.28	1128.59	80.50	-192.68
9.29000	3039.77	209.97	109.11	3011.96	186.45	125.92	2408.01	133.91	45.02	2387.08	135.94	101.60	3288.73	-141.51	187.86	3225.93	-152.39	176.03	2109.63	-116.33	253.27	2588.83	-102.55	180.02	3137.55	0.35	1487.33	0.00	0.00	0.00	3182.53	18.66	1876.91	3041.99	111.69	1865.76	2071.25	-102.53	1804.25	2387.78	107.18	1780.41	-264.78	1196.29	76.56	312.18	1126.91	81.26	-194.41
9.30000	3059.29	215.98	108.85	3031.18	192.12	124.57	2408.01	133.91	45.02	2387.08	135.94	101.60	3288.73	-141.51	187.86	3225.93	-152.39	176.03	2109.63	-116.33	253.27	2588.83	-102.55	180.02	3142.14	0.03	1487.83	0.00	0.00	0.00	3182.53	18.66	1876.91	3041.99	111.69	1865.76	2071.25	-102.53	1804.25	2387.78	107.18	1780.41	-269.07	1198.59	75.03	310.94	1127.01	81.16	-196.50
9.31000	3079.44	222.15	108.80	3050.95	197.80	123.18	2408.01	133.91	45.02	2387.08	135.94	101.60	3288.73	-141.51	187.86	3225.93	-152.39	176.03	2109.63	-116.33	253.27	2588.83	-102.55	180.02	3146.51	-0.18	1488.26	0.00	0.00	0.00	3182.53	18.66	1876.91	3041.99	111.69	1865.76	2071.25	-102.53	1804.25	2387.78	107.18	1780.41	-268.89	1198.34	74.78	310.04	1128.41	80.56	-197.72
9.32000	3099.34	228.32	108.42	3070.71	203.67	121.41	2408.01	133.91	45.02	2387.08	135.94	101.60	3288.73	-141.51	187.86	3225.93	-152.39	176.03	2109.63	-116.33	253.27	2588.83	-102.55	180.02	3150.60	-0.41	1488.59	0.00	0.00	0.00	3182.53	18.66	1876.91	3041.99	111.69	1865.76	2071.25	-102.53	1804.25	2387.78	107.18	1780.41	-270.01	1198.58	74.71	311.94	1127.72	81.14	-201.43
9.33000	3118.91	234.32	107.41	3089.98	209.52	118.92	2408.01	133.91	45.02	2387.08	135.94	101.60	3288.73	-141.51	187.86	3225.93	-152.39	176.03	2109.63	-116.33	253.27	2588.83	-102.55	180.02	3154.54	-0.60	1488.88	0.00	0.00	0.00	3182.53	18.66	1876.91	3041.99	111.69	1865.76	2071.25	-102.53	1804.25	2387.78	107.18	1780.41	-270.22	1199.11	74.74	311.18	1127.90	80.83	-202.26
9.34000	3139.08	240.02	106.49	3109.57	215.35	116.60	2408.01	133.91	45.02	2387.08	135.94	101.60	3288.73	-141.51	187.86	3225.93	-152.39	176.03	2109.63	-116.33	253.27	2588.83	-102.55	180.02	3158.46	-0.77	1489.08	0.00	0.00	0.00	3182.53	18.66	1876.91	3041.99	111.69	1865.76	2071.25	-102.53	1804.25	2387.78	107.18	1780.41	-271.40	1198.41	74.47	310.73	1128.93	80.37	-201.79
9.35000	3159.73	245.64	106.16	3128.80	221.18	113.81	2408.01	133.91	45.02	2387.08	135.94	101.60	3288.73	-141.51	187.86	3225.93	-152.39	176.03	2109.63	-116.33	253.27	2588.83	-102.55	180.02	3162.28	-0.87	1489.22	0.00	0.00	0.00	3182.53	18.66	1876.91	3041.99	111.69	1865.76	2071.25	-102.53	1804.25	2387.78	107.18	1780.41	-273.36	1198.45	73.85	310.26	1128.63	80.48	-202.80
9.36000	3159.73	245.64	106.16	3148.59	226.89	111.30	2408.01	133.91	45.02	2387.08	135.94	101.60	3288.73	-141.51	187.86	3225.93	-152.39	176.03	2109.63	-116.33	253.27	2588.83	-102.55	180.02	3166.14	-0.85	1489.32	0.00	0.00	0.00	3182.53	18.66	1876.91	3041.99	111.69	1865.76	2071.25	-102.53	1804.25	2387.78	107.18	1780.41	-273.29	1198.02	74.20	311.71	1127.68	81.06	-200.48
9.37000	3159.73	245.64	106.16	3168.85	232.42	109.75	2408.01	133.91	45.02	2387.08	135.94	101.60	3288.73	-141.51	187.86	3225.93	-152.39	176.03	2109.63	-116.33	253.27	2588.83	-102.55	180.02	3169.94	-0.72	1489.40	0.00	0.00	0.00	3182.53	18.66	1876.91	3041.99	111.69	1865.76	2071.25	-102.53	1804.25	2387.78	107.18	1780.41	-273.20	1199.41	73.82	311.72	1128.72	80.58	-199.90
9.38000	3159.73	245.64	106.16	3168.85	232.42	109.75	2408.01	133.91	45.02	2387.08	135.94	101.60	3288.73	-141.51	187.86	3225.93	-152.39	176.03	2109.63	-116.33	253.27	2588.83	-102.55	180.02	3173.78	-0.39	1489.47	0.00	0.00	0.00	3182.53	18.66	1876.91	3041.99	111.69	1865.76	2071.25	-102.53	1804.25	2387.78	107.18	1780.41	-268.81	1198.46	74.84	311.28	1129.53	80.38	-200.13
9.39000	3159.73	245.64	106.16	3168.85	232.42	109.75	2408.01	133.91	45.02	2387.08	135.94	101.60	3288.73	-141.51	187.86	3225.93	-152.39	176.03	2109.63	-116.33	253.27	2588.83	-102.55	180.02	3177.59	0.10	1489.51	0.00	0.00	0.00	3182.53	18.66	1876.91	3041.99	111.69	1865.76	2071.25	-102.53	1804.25	2387.78	107.18	1780.41	-269.80	1197.99	74.95	314.03	1128.24	81.17	-197.61
9.40000	3159.73	245.64	106.16	3168.85	232.42	109.75	2408.01	133.91	45.02	2387.08	135.94	101.60	3288.73	-141.51	187.86	3225.93	-152.39	176.03	2109.63	-116.33	253.27	2588.83	-102.55	180.02	3181.28	0.75	1489.56	0.00	0.00	0.00	3182.53	18.66	1876.91	3041.99	111.69	1865.76	2071.25	-102.53	1804.25	2387.78	107.18	1780.41	-267.98	1198.62	74.99	313.25	1127.49	81.18	-201.17
9.41000	3159.73	245.64	106.16	3168.85	232.42	109.75	2408.01	133.91	45.02	2387.08	135.94	101.60	3288.73	-141.51	187.86	3225.93	-152.39	176.03	2109.63	-116.33	253.27	2588.83	-102.55	180.02	3184.94	1.54	1489.59	0.00	0.00	0.00	3182.53	18.66	1876.91	3041.99	111.69	1865.76	2071.25	-102.53	1804.25	2387.78	107.18	1780.41	-269.55	1198.72	74.97	311.26	1127.18	80.98	-204.87
9.42000	3159.73	245.64	106.16	3168.85	232.42	109.75	2408.01	133.91	45.02	2387.08	135.94	101.60	3288.73	-141.51	187.86	3225.93	-152.39	176.03	2109.63	-116.33	253.27	2588.83	-102.55	180.02	3188.45	2.40	1489.56	0.00	0.00	0.00	3182.53	18.66	1876.91	3041.99	111.69	1865.76	2071.25	-102.53	1804.25	2387.78	107.18	1780.41	-272.19	1197.25	75.29	311.15	1128.48	80.36	-197.69
9.43000	3159.73	245.64	106.16	3168.85	232.42	109.75	2408.01	133.91	45.02	2387.08	135.94	101.60	3288.73	-141.51	187.86	3225.93	-152.39	176.03	2109.63	-116.33	253.27	2588.83	-102.55	180.02	3191.87	3.33	1489.54	0.00	0.00	0.00	3182.53	18.66	1876.91	3041.99	111.69	1865.76	2071.25	-102.53	1804.25	2387.78	107.18	1780.41	-272.64	1199.53	74.61	308.52	1128.87	79.81	-199.36
9.44000	3159.73	245.64	106.16	3168.85	232.42	109.75	2408.01	133.91	45.02	2387.08	135.94	101.60	3288.73	-141.51	187.86	3225.93	-152.39	176.03	2109.63	-116.33	253.27	2588.83	-102.55	180.02	3195.03	4.33	1489.48	0.00	0.00	0.00	3182.53	18.66	1876.91	3041.99	111.69	1865.76	2071.25	-102.53	1804.25	2387.78	107.18	1780.41	-271.85	1199.62	74.45	310.58	1128.57	80.45	-198.61
9.45000	3159.73	245.64	106.16	3168.85	232.42	109.75	2408.01	133.91	45.02	2387.08	135.94	101.60	3288.73	-141.51	187.86	3225.93	-152.39	176.03	2109.63	-116.33	253.27	2588.83	-102.55	180.02	3198.01	5.31	1489.46	0.00	0.00	0.00	3182.53	18.66	1876.91	3041.99	111.69	1865.76	2071.25	-102.53	1804.25	2387.78	107.18	1780.41	-272.23	1198.72	74.34	311.53	1128.78	80.49	-200.43
9.46000	3159.73	245.64	106.16	3168.85	232.42	109.75	2408.01	133.91	45.02	2387.08	135.94	101.60	3288.73	-141.51	187.86	3225.93	-152.39	176.03	2109.63	-116.33	253.27	2588.83	-102.55	180.02	3200.92	6.39	1489.46	0.00	0.00	0.00	3182.53	18.66	1876.91	3041.99	111.69	1865.76	2071.25	-102.53	1804.25	2387.78	107.18	1780.41	-272.40	1199.09	74.31	312.01	1128.39	80.90	-201.63
9.47000	3159.73	245.64	106.16	3168.85	232.42	109.75	2408.01	133.91	45.02	2387.08	135.94	101.60	3288.73	-141.51	187.86	3225.93	-152.39	176.03	2109.63	-116.33	253.27	2588.83	-102.55	180.02	3203.74	7.51	1489.51	0.00	0.00	0.00	3182.53	18.66	1876.91	3041.99	111.69	1865.76	2071.25	-102.53	1804.25	2387.78	107.18	1780.41	-272.18	1198.85	74.50	310.61	1128.12	80.71	-203.99
9.48000	3159.73	245.64	106.16	3168.85	232.42	109.75	2408.01	133.91	45.02	2387.08	135.94	101.60	3288.73	-141.51	187.86	3225.93	-152.39	176.03	2109.63	-116.33	253.27	2588.83	-102.55	180.02	3203.74	7.51	1489.51	0.00	0.00	0.00	3182.53	18.66	1876.91	3041.99	111.69	1865.76	2071.25	-102.53	1804.25	2387.78	107.18	1780.41	-272.75	1200.62	73.93	312.42	1128.99	80.63	-201.84
9.49000	3159.73	245.64	106.16	3168.85	232.42	109.75	2408.01	133.91	45.02	2387.08	135.94	101.60	3288.73	-141.51	187.86	3225.93	-152.39	176.03	2109.63	-116.33	253.27	2588.83	-102.55	180.02	3203.74	7.51	1489.51	0.00	0.00	0.00	3182.53	18.66	1876.91	3041.99	111.69	1865.76	2071.25	-102.53	1804.25	2387.78	107.18	1780.41	-272.95	1198.44	74.77	310.27	1128.73	80.46	-199.15
9.50000	3159.73	245.64	106.16	3168.85	232.42	109.75	2408.01	133.91	45.02	2387.08	135.94	101.60	3288.73	-141.51	187.86	3225.93	-152.39	176.03	2109.63	-116.33	253.27	2588.83	-102.55	180.02	3203.74	7.51	1489.51	0.00	0.00	0.00	3182.53	18.66	1876.91	3041.99	111.69	1865.76	2071.25	-102.53	1804.25	2387.78	107.18	1780.41	-273.27	1199.01	73.94	309.12	1129.22	79.88	-199.75
9.51000	3159.73	245.64	106.16	3168.85	232.42	109.75	2408.01	133.91	45.02	2387.08	135.94	101.60	3288.73	-141.51	187.86	3225.93	-152.39	176.03	2109.63	-116.33	253.27	2588.83	-102.55	180.02	3203.74	7.51	1489.51	0.00	0.00	0.00	3182.53	18.66	1876.91	3041.99	111.69	1865.76	2071.25	-102.53	1804.25	2387.78	107.18	1780.41	-275.01	1200.76	73.49	311.08	1128.00	80.67	-197.68
9.52000	3159.73	245.64	106.16	3168.85	232.42	109.75	2408.01	133.91	45.02	2387.08	135.94	101.60	3288.73	-141.51	187.86	3225.93	-152.39	176.03	2109.63	-116.33	253.27	2588.83	-102.55	180.02	3203.74	7.51	1489.51	0.00	0.00	0.00	3182.53	18.66	1876.91	3041.99	111.69	1865.76	2071.25	-102.53	1804.25	2387.78	107.18	1780.41	-273.72	1200.23	73.84	310.54	1127.84	80.60	-198.12
9.53000	3159.73	245.64	106.16	3168.85	232.42	109.75	2408.01	133.91	45.02	2387.08	135.94	101.60	3288.73	-141.51	187.86	3225.93	-152.39	176.03	2109.63	-116.33	253.27	2588.83	-102.55	180.02	3203.74	7.51	1489.51	0.00	0.00	0.00	3182.53	18.66	1876.91	3041.99	111.69	1865.76	2071.25	-102.53	1804.25	2387.78	107.18	1780.41	-273.67	1198.66	74.45	311.30	1128.50	80.52	-202.39
9.54000	3159.73	245.64	106.16	3168.85	232.42	109.75	2408.01	133.91	45.02	2387.08	135.94	101.60	3288.73	-141.51	187.86	3225.93	-152.39	176.03	2109.63	-116.33	253.27	2588.83	-102.55	180.02	3203.74	7.51	1489.51	0.00	0.00	0.00	3182.53	18.66	1876.91	3041.99	111.69	1865.76	2071.25	-102.53	1804.25	2387.78	107.18	1780.41	-270.47	1197.05	75.53	309.69	1128.63	79.89	-198.61
9.55000	3159.73	245.64	106.16	3168.85	232.42	109.75	2408.01	133.91	45.02	2387.08	135.94	101.60	3288.73	-141.51	187.86	3225.93	-152.39	176.03	2109.63	-116.33	253.27	2588.83	-102.55	180.02	3203.74	7.51	1489.51	0.00	0.00	0.00	3182.53	18.66	1876.91	3041.99	111.69	1865.76	2071.25	-102.53	1804.25	2387.78	107.18	1780.41	-270.35	1198.03	75.12	308.44	1128.71	79.78	-198.82
9.56000	3159.73	245.64	106.16	3168.85	232.42	109.75	2408.01	133.91	45.02	2387.08	135.94	101.60	3288.73	-141.51	187.86	3225.93	-152.39	176.03	2109.63	-116.33	253.27	2588.83	-102.55	180.02	3203.74	7.51	1489.51	0.00	0.00	0.00	3182.53	18.66	1876.91	3041.99	111.69	1865.76	2071.25	-102.53	1804.25	2387.78	107.18	1780.41	-273.63	1198.62	74.34	305.38	1130.94	78.70	-202.66
9.57000	3159.73	245.64	106.16	3168.85	232.42	109.75	2408.01	133.91	45.02	2387.08	135.94	101.60	3288.73	-141.51	187.86	3225.93	-152.39	176.03	2109.63	-116.33	253.27	2588.83	-102.55	180.02	3203.74	7.51	1489.51	0.00	0.00	0.00	3182.53	18.66	1876.91	3041.99	111.69	1865.76	2071.25	-102.53	1804.25	2387.78	107.18	1780.41	-276.12	1201.05	73.13	309.41	1129.98	79.81	-197.72
9.58000	3159.73	245.64	106.16	3168.85	232.42	109.75	2408.01	133.91	45.02	2387.08	135.94	101.60	3288.73	-141.51	187.86	3225.93	-152.39	176.03	2109.63	-116.33	253.27	2588.83	-102.55	180.02	3203.74	7.51	1489.51	0.00	0.00	0.00	3182.53	18.66	1876.91	3041.99	111.69	1865.76	2071.25	-102.53	1804.25	2387.78	107.18	1780.41	-274.64	1199.50	73.92	312.51	1127.26	81.22	-199.25
9.59000	3159.73	245.64	106.16	3168.85	232.42	109.75	2408.01	133.91	45.02	2387.08	135.94	101.60	3288.73	-141.51	187.86	3225.93	-152.39	176.03	2109.63	-116.33	253.27	2588.83	-102.55	180.02	3203.74	7.51	1489.51	0.00	0.00	0.00	3182.53	18.66	1876.91	3041.99	111.69	1865.76	2071.25	-102.53	1804.25	2387.78	107.18	1780.41	-273.33	1198.83	74.22	310.75	1128.61	80.48	-198.48
9.60000	3159.73	245.64	106.16	3168.85	232.42	109.75	2408.01	133.91	45.02	2387.08	135.94	101.60	3288.73	-141.51	187.86	3225.93	-152.39	176.03	2109.63	-116.33	253.27	2588.83	-102.55	180.02	3203.74	7.51	1489.51	0.00	0.00	0.00	3182.53	18.66	1876.91	3041.99	111.69	1865.76	2071.25	-102.53	1804.25	2387.78	107.18	1780.41	-273.10	1198.98	74.44	310.07	1128.74	80.18	-205.31
9.61000	3159.73	245.64	106.16	3168.85	232.42	109.75	2408.01	133.91	45.02	2387.08	135.94	101.60	3288.73	-141.51	187.86	3225.93	-152.39	176.03	2109.63	-116.33	253.27	2588.83	-102.55	180.02	3203.74	7.51	1489.51	0.00	0.00	0.00	3182.53	18.66	1876.91	3041.99	111.69	1865.76	2071.25	-102.53	1804.25	2387.78	107.18	1780.41	-273.50	1198.96	74.46	312.51	1128.20	81.09	-202.50
9.62000	3159.73	245.64	106.16	3168.85	232.42	109.75	2408.01	133.91	45.02	2387.08	135.94	101.60	3288.73	-141.51	187.86	3225.93	-152.39	176.03	2109.63	-116.33	253.27	2588.83	-102.55	180.02	3203.74	7.51	1489.51	0.00	0.00	0.00	3182.53	18.66	1876.91	3041.99	111.69	1865.76	2071.25	-102.53	1804.25	2387.78	107.18	1780.41	-276.04	1198.62	73.95	310.49	1128.00	80.63	-203.84
9.63000	3159.73	245.64	106.16	3168.85	232.42	109.75	2408.01	133.91	45.02	2387.08	135.94	101.60	3288.73	-141.51	187.86	3225.93	-152.39	176.03	2109.63	-116.33	253.27	2588.83	-102.55	180.02	3203.74	7.51	1489.51	0.00	0.00	0.00	3182.53	18.66	1876.91	3041.99	111.69	1865.76	2071.25	-102.53	1804.25	2387.78	107.18	1780.41	-272.77	1198.42	74.39	309.18	1127.88	80.27	-199.12
9.64000	3159.73	245.64	106.16	3168.85	232.42	109.75	2408.01	133.91	45.02	2387.08	135.94	101.60	3288.73	-141.51	187.86	3225.93	-152.39	176.03	2109.63	-116.33	253.27	2588.83	-102.55	180.02	3203.74	7.51	1489.51	0.00	0.00	0.00	3182.53	18.66	1876.91	3041.99	111.69	1865.76	2071.25	-102.53	1804.25	2387.78	107.18	1780.41	-270.50	1199.63	74.43	311.61	1128.36	80.61	-199.24
9.65000	3159.73	245.64	106.16	3168.85	232.42	109.75	2408.01	133.91	45.02	2387.08	135.94	101.60	3288.73	-141.51	187.86	3225.93	-152.39	176.03	2109.63	-116.33	253.27	2588.83	-102.55	180.02	3203.74	7.51	1489.51	0.00	0.00	0.00	3182.53	18.66	1876.91	3041.99	111.69	1865.76	2071.25	-102.53	1804.25	2387.78	107.18	1780.41	-272.30	1199.99	74.00	308.52	1128.63	80.11	-197.53
9.66000	3159.73	245.64	106.16	3168.85	232.42	109.75	2408.01	133.91	45.02	2387.08	135.94	101.60	3288.73	-141.51	187.86	3225.93	-152.39	176.03	2109.63	-116.33	253.27	2588.83	-102.55	180.02	3203.74	7.51	1489.51	0.00	0.00	0.00	3182.53	18.66	1876.91	3041.99	111.69	1865.76	2071.25	-102.53	1804.25	2387.78	107.18	1780.41	-269.01	1197.78	75.50	309.44	1129.08	79.98	-201.77
9.67000	3159.73	245.64	106.16	3168.85	232.42	109.75	2408.01	133.91	45.02	2387.08	135.94	101.60	3288.73	-141.51	187.86	3225.93	-152.39	176.03	2109.63	-116.33	253.27	2588.83	-102.55	180.02	3203.74	7.51	1489.51	0.00	0.00	0.00	3182.53	18.66	1876.91	3041.99	111.69	1865.76	2071.25	-102.53	1804.25	2387.78	107.18	1780.41	-268.27	1198.31	75.49	311.23	1128.43	80.67	-196.01
9.68000	3159.73	245.64	106.16	3168.85	232.42	109.75	2408.01	133.91	45.02	2387.08	135.94	101.60	3288.73	-141.51	187.86	3225.93	-152.39	176.03	2109.63	-116.33	253.27	2588.83	-102.55	180.02	3203.74	7.51	1489.51	0.00	0.00	0.00	3182.53	18.66	1876.91	3041.99	111.69	1865.76	2071.25	-102.53	1804.25	2387.78	107.18	1780.41	-271.70	1199.18	74.63	309.68	1128.44	80.38	-194.28
9.69000	3159.73	245.64	106.16	3168.85	232.42	109.75	2408.01	133.91	45.02	2387.08	135.94	101.60	3288.73	-141.51	187.86	3225.93	-152.39	176.03	2109.63	-116.33	253.27	2588.83	-102.55	180.02	3203.74	7.51	1489.51	0.00	0.00	0.00	3182.53	18.66	1876.91	3041.99	111.69	1865.76	2071.25	-102.53	1804.25	2387.78	107.18	1780.41	-272.94	1199.93	74.17	313.56	1127.30	81.61	-200.12
9.70000	3159.73	245.64	106.16	3168.85	232.42	109.75	2408.01	133.91	45.02	2387.08	135.94	101.60	3288.73	-141.51	187.86	3225.93	-152.39	176.03	2109.63	-116.33	253.27	2588.83	-102.55	180.02	3203.74	7.51	1489.51	0.00	0.00	0.00	3182.53	18.66	1876.91	3041.99	111.69	1865.76	2071.25	-102.53	1804.25	2387.78	107.18	1780.41	-272.31	1199.99	74.24	313.63	1127.38	81.62	-200.53
9.71000	3159.73	245.64	106.16	3168.85	232.42	109.75	2408.01	133.91	45.02	2387.08	135.94	101.60	3288.73	-141.51	187.86	3225.93	-152.39	176.03	2109.63	-116.33	253.27	2588.83	-102.55	180.02	3203.74	7.51	1489.51	0.00	0.00	0.00	3182.53	18.66	1876.91	3041.99	111.69	1865.76	2071.25	-102.53	1804.25	2387.78	107.18	1780.41	-276.24	1199.72	73.35	310.37	1128.11	80.50	-198.92
9.72000	3159.73	245.64	106.16	3168.85	232.42	109.75	2408.01	133.91	45.02	2387.08	135.94	101.60	3288.73	-141.51	187.86	3225.93	-152.39	176.03	2109.63	-116.33	253.27	2588.83	-102.55	180.02	3203.74	7.51	1489.51	0.00	0.00	0.00	3182.53	18.66	1876.91	3041.99	111.69	1865.76	2071.25	-102.53	1804.25	2387.78	107.18	1780.41	-272.02	1199.84	74.17	309.77	1128.60	80.22	-198.94
9.73000	3159.73	245.64	106.16	3168.85	232.42	109.75	2408.01	133.91	45.02	2387.08	135.94	101.60	3288.73	-141.51	187.86	3225.93	-152.39	176.03	2109.63	-116.33	253.27	2588.83	-102.55	180.02	3203.74	7.51	1489.51	0.00	0.00	0.00	3182.53	18.66	1876.91	3041.99	111.69	1865.76	2071.25	-102.53	1804.25	2387.78	107.18	1780.41	-269.86	1198.87	75.22	309.75	1129.07	80.03	-197.32
9.74000	3159.73	245.64	106.16	3168.85	232.42	109.75	2408.01	133.91	45.02	2387.08	135.94	101.60	3288.73	-141.51	187.86	3225.93	-152.39	176.03	2109.63	-116.33	253.27	2588.83	-102.55	180.02	3203.74	7.51	1489.51	0.00	0.00	0.00	3182.53	18.66	1876.91	3041.99	111.69	1865.76	2071.25	-102.53	1804.25	2387.78	107.18	1780.41	-271.80	1199.41	74.78	310.14	1129.09	79.97	-199.53
9.75000	3159.73	245.64	106.16	3168.85	232.42	109.75	2408.01	133.91	45.02	2387.08	135.94	101.60	3288.73	-141.51	187.86	3225.93	-152.39	176.03	2109.63	-116.33	253.27	2588.83	-102.55	180.02	3203.74	7.51	1489.51	0.00	0.00	0.00	3182.53	18.66	1876.91	3041.99	111.69	1865.76	2071.25	-102.53	1804.25	2387.78	107.18	1780.41	-271.27	1198.14	74.84	310.03	1127.41	80.55	-200.73
9.76000	3159.73	245.64	106.16	3168.85	232.42	109.75	2408.01	133.91	45.02	2387.08	135.94	101.60	3288.73	-141.51	187.86	3225.93	-152.39	176.03	2109.63	-116.33	253.27	2588.83	-102.55	180.02	3203.74	7.51	1489.51	0.00	0.00	0.00	3182.53	18.66	1876.91	3041.99	111.69	1865.76	2071.25	-102.53	1804.25	2387.78	107.18	1780.41	-270.56	1198.16	75.03	312.83	1127.85	81.43	-201.78
9.77000	3159.73	245.64	106.16	3168.85	232.42	109.75	2408.01	133.91	45.02	2387.08	135.94	101.60	3288.73	-141.51	187.86	3225.93	-152.39	176.03	2109.63	-116.33	253.27	2588.83	-102.55	180.02	3203.74	7.51	1489.51	0.00	0.00	0.00	3182.53	18.66	1876.91	3041.99	111.69	1865.76	2071.25	-102.53	1804.25	2387.78	107.18	1780.41	-270.40	1198.62	75.01	311.80	1128.46	80.80	-203.48
9.78000	3159.73	245.64	106.16	3168.85	232.42	109.75	2408.01	133.91	45.02	2387.08	135.94	101.60	3288.73	-141.51	187.86	3225.93	-152.39	176.03	2109.63	-116.33	253.27	2588.83	-102.55	180.02	3203.74	7.51	1489.51	0.00	0.00	0.00	3182.53	18.66	1876.91	3041.99	111.69	1865.76	2071.25	-102.53	1804.25	2387.78	107.18	1780.41	-269.09	1198.20	75.56	311.86	1128.75	80.72	-204.60
9.79000	3159.73	245.64	106.16	3168.85	232.42	109.75	2408.01	133.91	45.02	2387.08	135.94	101.60	3288.73	-141.51	187.86	3225.93	-152.39	176.03	2109.63	-116.33	253.27	2588.83	-102.55	180.02	3203.74	7.51	1489.51	0.00	0.00	0.00	3182.53	18.66	1876.91	3041.99	111.69	1865.76	2071.25	-102.53	1804.25	2387.78	107.18	1780.41	-273.41	1197.94	74.52	309.88	1129.28	80.04	-201.81
9.80000	3159.73	245.64	106.16	3168.85	232.42	109.75	2408.01	133.91	45.02	2387.08	135.94	101.60	3288.73	-141.51	187.86	3225.93	-152.39	176.03	2109.63	-116.33	253.27	2588.83	-102.55	180.02	3203.74	7.51	1489.51	0.00	0.00	0.00	3182.53	18.66	1876.91	3041.99	111.69	1865.76	2071.25	-102.53	1804.25	2387.78	107.18	1780.41	-272.08	1197.22	74.89	309.21	1129.13	79.98	-202.30
9.81000	3159.73	245.64	106.16	3168.85	232.42	109.75	2408.01	133.91	45.02	2387.08	135.94	101.60	3288.73	-141.51	187.86	3225.93	-152.39	176.03	2109.63	-116.33	253.27	2588.83	-102.55	180.02	3203.74	7.51	1489.51	0.00	0.00	0.00	3182.53	18.66	1876.91	3041.99	111.69	1865.76	2071.25	-102.53	1804.25	2387.78	107.18	1780.41	-275.53	1199.80	73.68	310.32	1129.21	79.85	-202.37
9.82000	3159.73	245.64	106.16	3168.85	232.42	109.75	2408.01	133.91	45.02	2387.08	135.94	101.60	3288.73	-141.51	187.86	3225.93	-152.39	176.03	2109.63	-116.33	253.27	2588.83	-102.55	180.02	3203.74	7.51	1489.51	0.00	0.00	0.00	3182.53	18.66	1876.91	3041.99	111.69	1865.76	2071.25	-102.53	1804.25	2387.78	107.18	1780.41	-273.50	1199.60	74.41	310.18	1129.14	80.05	-201.69
9.83000	3159.73	245.64	106.16	3168.85	232.42	109.75	2408.01	133.91	45.02	2387.08	135.94	101.60	3288.73	-141.51	187.86	3225.93	-152.39	176.03	2109.63	-116.33	253.27	2588.83	-102.55	180.02	3203.74	7.51	1489.51	0.00	0.00	0.00	3182.53	18.66	1876.91	3041.99	111.69	1865.76	2071.25	-102.53	1804.25	2387.78	107.18	1780.41	-273.73	1198.39	74.42	312.54	1128.78	80.91	-199.39
9.84000	3159.73	245.64	106.16	3168.85	232.42	109.75	2408.01	133.91	45.02	2387.08	135.94	101.60	3288.73	-141.51	187.86	3225.93	-152.39	176.03	2109.63	-116.33	253.27	2588.83	-102.55	180.02	3203.74	7.51	1489.51	0.00	0.00	0.00	3182.53	18.66	1876.91	3041.99	111.69	1865.76	2071.25	-102.53	1804.25	2387.78	107.18	1780.41	-273.44	1199.89	73.85	311.58	1128.12	80.79	-202.62
9.85000	3159.73	245.64	106.16	3168.85	232.42	109.75	2408.01	133.91	45.02	2387.08	135.94	101.60	3288.73	-141.51	187.86	3225.93	-152.39	176.03	2109.63	-116.33	253.27	2588.83	-102.55	180.02	3203.74	7.51	1489.51	0.00	0.00	0.00	3182.53	18.66	1876.91	3041.99	111.69	1865.76	2071.25	-102.53	1804.25	2387.78	107.18	1780.41	-273.31	1199.50	74.52	310.74	1128.39	80.29	-203.42
9.86000	3159.73	245.64	106.16	3168.85	232.42	109.75	2408.01	133.91	45.02	2387.08	135.94	101.60	3288.73	-141.51	187.86	3225.93	-152.39	176.03	2109.63	-116.33	253.27	2588.83	-102.55	180.02	3203.74	7.51	1489.51	0.00	0.00	0.00	3182.53	18.66	1876.91	3041.99	111.69	1865.76	2071.25	-102.53	1804.25	2387.78	107.18	1780.41	-273.12	1198.75	74.70	311.01	1128.45	80.39	-204.63
9.87000	3159.73	245.64	106.16	3168.85	232.42	109.75	2408.01	133.91	45.02	2387.08	135.94	101.60	3288.73	-141.51	187.86	3225.93	-152.39	176.03	2109.63	-116.33	253.27	2588.83	-102.55	180.02	3203.74	7.51	1489.51	0.00	0.00	0.00	3182.53	18.66	1876.91	3041.99	111.69	1865.76	2071.25	-102.53	1804.25	2387.78	107.18	1780.41	-274.51	1198.32	74.50	312.56	1127.27	81.24	-202.31
9.88000	3159.73	245.64	106.16	3168.85	232.42	109.75	2408.01	133.91	45.02	2387.08	135.94	101.60	3288.73	-141.51	187.86	3225.93	-152.39	176.03	2109.63	-116.33	253.27	2588.83	-102.55	180.02	3203.74	7.51	1489.51	0.00	0.00	0.00	3182.53	18.66	1876.91	3041.99	111.69	1865.76	2071.25	-102.53	1804.25	2387.78	107.18	1780.41	-274.61	1199.13	73.95	315.38	1127.48	81.71	-200.46
9.89000	3159.73	245.64	106.16	3168.85	232.42	109.75	2408.01	133.91	45.02	2387.08	135.94	101.60	3288.73	-141.51	187.86	3225.93	-152.39	176.03	2109.63	-116.33	253.27	2588.83	-102.55	180.02	3203.74	7.51	1489.51	0.00	0.00	0.00	3182.53	18.66	1876.91	3041.99	111.69	1865.76	2071.25	-102.53	1804.25	2387.78	107.18	1780.41	-271.83	1199.21	74.66	313.46	1128.46	80.92	-202.01
9.90000	3159.73	245.64	106.16	3168.85	232.42	109.75	2408.01	133.91	45.02	2387.08	135.94	101.60	3288.73	-141.51	187.86	3225.93	-152.39	176.03	2109.63	-116.33	253.27	2588.83	-102.55	180.02	3203.74	7.51	1489.51	0.00	0.00	0.00	3182.53	18.66	1876.91	3041.99	111.69	1865.76	2071.25	-102.53	1804.25	2387.78	107.18	1780.41	-268.57	1197.82	75.63	312.43	1126.95	81.22	-202.24
9.91000	3159.73	245.64	106.16	3168.85	232.42	109.75	2408.01	133.91	45.02	2387.08	135.94	101.60	3288.73	-141.51	187.86	3225.93	-152.39	176.03	2109.63	-116.33	253.27	2588.83	-102.55	180.02	3203.74	7.51	1489.51	0.00	0.00	0.00	3182.53	18.66	1876.91	3041.99	111.69	1865.76	2071.25	-102.53	1804.25	2387.78	107.18	1780.41	-268.57	1197.82	75.63	312.43	1126.95	81.22	-202.24
[truncated: 35 more columns]
