# Supplementary material for: The impact of mobile phone use on where we look and how we walk when negotiating floor based obstacles
Source: PLoS One. 2017 Jun 30;12(6):e0179802. doi: 10.1371/journal.pone.0179802 (PMC5493336; doi:10.1371/journal.pone.0179802)
Supplement: S1 File — (ZIP) [file pone.0179802.s001.zip › Gait/PP13/JN obs read 3.txt]

CODAmotion Analysis Text
Codamotion Analysis Text Save of: JN obs read 3.mdf
Time	Markers
Time	1:LTOE.X	1:LTOE.Y	1:LTOE.Z	2:L2nd.X	2:L2nd.Y	2:L2nd.Z	3:LHEE.X	3:LHEE.Y	3:LHEE.Z	4:LANK.X	4:LANK.Y	4:LANK.Z	5:RTOE.X	5:RTOE.Y	5:RTOE.Z	6:R2nd.X	6:R2nd.Y	6:R2nd.Z	7:RHEE.X	7:RHEE.Y	7:RHEE.Z	8:RANK.X	8:RANK.Y	8:RANK.Z	9:STRN.X	9:STRN.Y	9:STRN.Z	10:Marker 10.X	10:Marker 10.Y	10:Marker 10.Z	11:FRHD.X	11:FRHD.Y	11:FRHD.Z	12:FLHD.X	12:FLHD.Y	12:FLHD.Z	13:BRHD.X	13:BRHD.Y	13:BRHD.Z	14:BLHD.X	14:BLHD.Y	14:BLHD.Z	15:BLSTEP.X	15:BLSTEP.Y	15:BLSTEP.Z	16:FLSTEP.X	16:FLSTEP.Y	16:FLSTEP.Z	17:BRSTEP.X
(s)	(mm)	(mm)	(mm)	(mm)	(mm)	(mm)	(mm)	(mm)	(mm)	(mm)	(mm)	(mm)	(mm)	(mm)	(mm)	(mm)	(mm)	(mm)	(mm)	(mm)	(mm)	(mm)	(mm)	(mm)	(mm)	(mm)	(mm)	(mm)	(mm)	(mm)	(mm)	(mm)	(mm)	(mm)	(mm)	(mm)	(mm)	(mm)	(mm)	(mm)	(mm)	(mm)	(mm)	(mm)	(mm)	(mm)	(mm)	(mm)	(mm)
0.00000	-3560.53	244.51	-24.31	-3576.89	244.28	-29.85	-3686.41	272.80	-41.55	-3710.03	264.12	0.31	-2879.95	18.47	-7.90	-4141.76	115.30	-23.11	-1819.07	67.08	388.29	-1790.63	49.85	378.64	-4127.51	174.35	1322.37	0.00	0.00	0.00	-4068.08	61.99	1652.59	-4114.72	102.60	1711.61	-378.02	47.78	1797.87	-2963.48	221.21	-33.12	-2925.71	211.94	7.45	930.67	-202.83	63.17	470.39
0.01000	-3560.53	244.51	-24.31	-3576.89	244.28	-29.85	-3686.41	272.80	-41.55	-3710.03	264.12	0.31	-2879.95	18.47	-7.90	-4141.76	115.30	-23.11	-1819.07	67.08	388.29	-1790.63	49.85	378.64	-4127.51	174.35	1322.37	0.00	0.00	0.00	-4068.08	61.99	1652.59	-4114.72	102.60	1711.61	-378.02	47.78	1797.87	-2963.48	221.21	-33.12	-2925.71	211.94	7.45	930.67	-202.83	63.17	470.39
0.02000	-3560.53	244.51	-24.31	-3576.89	244.28	-29.85	-3686.41	272.80	-41.55	-3710.03	264.12	0.31	-2879.95	18.47	-7.90	-4141.76	115.30	-23.11	-1819.07	67.08	388.29	-1790.63	49.85	378.64	-4127.51	174.35	1322.37	0.00	0.00	0.00	-4068.08	61.99	1652.59	-4114.72	102.60	1711.61	-378.02	47.78	1797.87	-2964.53	221.21	-31.80	-2923.21	211.58	7.50	930.67	-202.83	63.17	470.57
0.03000	-3560.53	244.51	-24.31	-3576.89	244.28	-29.85	-3686.53	272.81	-41.55	-3710.15	264.13	0.32	-2879.95	18.47	-7.90	-4141.76	115.30	-23.11	-1819.07	67.08	388.29	-1790.63	49.85	378.64	-4127.51	174.35	1322.37	0.00	0.00	0.00	-4068.08	61.99	1652.59	-4114.72	102.60	1711.61	-378.02	47.78	1797.87	-4010.11	224.58	1283.64	-425.94	-144.39	63.02	930.99	-202.90	63.19	649.45
0.04000	-3560.53	244.51	-24.31	-3576.89	244.28	-29.85	-3802.11	283.07	-41.00	-3828.85	281.40	15.54	-2879.95	18.47	-7.90	-4141.76	115.30	-23.11	-1819.07	67.08	388.29	-1790.63	49.85	378.64	-4127.51	174.35	1322.37	0.00	0.00	0.00	-4068.08	61.99	1652.59	-4114.72	102.60	1711.61	-378.02	47.78	1797.87	-4093.49	208.13	1666.16	656.48	-278.98	79.18	1254.09	-272.86	85.67	648.73
0.05000	-3560.53	244.51	-24.31	-3576.89	244.28	-29.85	-3829.11	280.95	-44.44	-3789.73	280.66	20.09	-2879.95	18.47	-7.90	-4141.76	115.30	-23.11	-1819.07	67.08	388.29	-1790.63	49.85	378.64	-4127.51	174.35	1322.37	0.00	0.00	0.00	-4068.08	61.99	1652.59	-4114.72	102.60	1711.61	-378.02	47.78	1797.87	-4079.15	207.90	1666.47	655.29	-279.23	78.53	1253.64	-272.94	85.50	648.61
0.06000	-3560.53	244.51	-24.31	-3576.89	244.28	-29.85	-3798.50	281.06	-40.62	-3797.48	282.45	21.24	-2879.95	18.47	-7.90	-4141.76	115.30	-23.11	-1819.07	67.08	388.29	-1790.63	49.85	378.64	-4127.51	174.35	1322.37	0.00	0.00	0.00	-4068.08	61.99	1652.59	-4114.72	102.60	1711.61	-378.02	47.78	1797.87	-4086.34	208.39	1666.13	655.33	-279.70	78.42	1254.44	-273.83	85.33	648.99
0.07000	-3560.53	244.51	-24.31	-3576.89	244.28	-29.85	-3828.91	281.17	-44.81	-3835.92	281.13	13.00	-2879.95	18.47	-7.90	-4141.76	115.30	-23.11	-1819.07	67.08	388.29	-1790.63	49.85	378.64	-4127.51	174.35	1322.37	0.00	0.00	0.00	-4068.08	61.99	1652.59	-4114.72	102.60	1711.61	-378.02	47.78	1797.87	-4081.84	208.12	1666.02	654.71	-279.74	78.31	1253.96	-273.85	85.26	649.04
0.08000	-3560.53	244.51	-24.31	-3576.89	244.28	-29.85	-3804.26	280.79	-41.03	-3790.05	279.25	22.48	-2879.95	18.47	-7.90	-4141.76	115.30	-23.11	-1819.07	67.08	388.29	-1790.63	49.85	378.64	-4127.51	174.35	1322.37	0.00	0.00	0.00	-4068.08	61.99	1652.59	-4114.72	102.60	1711.61	-378.02	47.78	1797.87	-4070.88	209.39	1666.13	654.48	-279.30	78.34	1253.54	-273.76	85.17	648.41
0.09000	-3560.53	244.51	-24.31	-3576.89	244.28	-29.85	-3800.92	280.94	-40.96	-3821.91	279.23	17.17	-2879.95	18.47	-7.90	-4141.76	115.30	-23.11	-1819.07	67.08	388.29	-1790.63	49.85	378.64	-4127.51	174.35	1322.37	0.00	0.00	0.00	-4068.08	61.99	1652.59	-4114.72	102.60	1711.61	-378.02	47.78	1797.87	-4064.96	209.21	1665.31	655.62	-278.57	78.72	1253.62	-273.68	84.92	648.26
0.10000	-3560.53	244.51	-24.31	-3576.89	244.28	-29.85	-3809.27	281.92	-40.81	-3807.29	281.32	19.58	-2879.95	18.47	-7.90	-4141.76	115.30	-23.11	-1819.07	67.08	388.29	-1790.63	49.85	378.64	-4127.51	174.35	1322.37	0.00	0.00	0.00	-4068.08	61.99	1652.59	-4114.72	102.60	1711.61	-378.02	47.78	1797.87	-4065.60	208.44	1665.47	655.06	-279.27	78.37	1253.87	-273.80	85.33	648.72
0.11000	-3560.53	244.51	-24.31	-3576.89	244.28	-29.85	-3777.75	279.33	-35.37	-3810.55	281.52	18.81	-2879.95	18.47	-7.90	-4141.76	115.30	-23.11	-1819.07	67.08	388.29	-1790.63	49.85	378.64	-4127.51	174.35	1322.37	0.00	0.00	0.00	-4068.08	61.99	1652.59	-4114.72	102.60	1711.61	-378.02	47.78	1797.87	-4081.71	209.65	1666.38	655.42	-279.27	78.51	1253.80	-273.34	85.61	648.19
0.12000	-3560.53	244.51	-24.31	-3576.89	244.28	-29.85	-3820.87	282.67	-42.02	-3811.85	282.46	18.42	-2879.95	18.47	-7.90	-4141.76	115.30	-23.11	-1819.07	67.08	388.29	-1790.63	49.85	378.64	-4127.51	174.35	1322.37	0.00	0.00	0.00	-4068.08	61.99	1652.59	-4114.72	102.60	1711.61	-378.02	47.78	1797.87	-4065.77	208.87	1666.50	655.67	-279.00	78.83	1254.67	-273.53	85.43	648.26
0.13000	-3560.53	244.51	-24.31	-3576.89	244.28	-29.85	-3810.09	282.29	-42.88	-3808.64	280.89	18.58	-2879.95	18.47	-7.90	-4141.76	115.30	-23.11	-1819.07	67.08	388.29	-1790.63	49.85	378.64	-4127.51	174.35	1322.37	0.00	0.00	0.00	-4068.08	61.99	1652.59	-4114.72	102.60	1711.61	-378.02	47.78	1797.87	-4065.84	209.29	1665.53	654.31	-278.88	78.58	1254.43	-273.52	85.49	647.52
0.14000	-3560.53	244.51	-24.31	-3576.89	244.28	-29.85	-3801.45	281.37	-40.72	-3812.04	280.18	17.40	-2879.95	18.47	-7.90	-4141.76	115.30	-23.11	-1819.07	67.08	388.29	-1790.63	49.85	378.64	-4127.51	174.35	1322.37	0.00	0.00	0.00	-4068.08	61.99	1652.59	-4114.72	102.60	1711.61	-378.02	47.78	1797.87	-4074.62	209.30	1666.11	654.52	-278.65	78.66	1253.50	-273.76	85.09	647.87
0.15000	-3560.53	244.51	-24.31	-3576.89	244.28	-29.85	-3834.75	281.17	-44.92	-3783.12	279.76	22.01	-2879.95	18.47	-7.90	-4141.76	115.30	-23.11	-1819.07	67.08	388.29	-1790.63	49.85	378.64	-4127.51	174.35	1322.37	0.00	0.00	0.00	-4068.08	61.99	1652.59	-4114.72	102.60	1711.61	-378.02	47.78	1797.87	-4078.16	209.24	1666.37	654.76	-278.81	78.70	1253.52	-273.24	85.10	648.65
0.16000	-3560.53	244.51	-24.31	-3576.89	244.28	-29.85	-3808.70	280.84	-41.35	-3840.45	283.01	13.77	-2879.95	18.47	-7.90	-4141.76	115.30	-23.11	-1819.07	67.08	388.29	-1790.63	49.85	378.64	-4127.51	174.35	1322.37	0.00	0.00	0.00	-4068.08	61.99	1652.59	-4114.72	102.60	1711.61	-378.02	47.78	1797.87	-4074.55	209.89	1665.66	655.27	-279.00	78.79	1253.39	-273.52	85.12	648.83
0.17000	-3560.53	244.51	-24.31	-3576.89	244.28	-29.85	-3842.71	282.49	-46.80	-3825.26	280.88	15.98	-2879.95	18.47	-7.90	-4141.76	115.30	-23.11	-1819.07	67.08	388.29	-1790.63	49.85	378.64	-4127.51	174.35	1322.37	0.00	0.00	0.00	-4068.08	61.99	1652.59	-4114.72	102.60	1711.61	-378.02	47.78	1797.87	-4082.34	209.24	1665.89	655.06	-279.21	78.60	1253.52	-273.74	85.14	648.12
0.18000	-3560.53	244.51	-24.31	-3576.89	244.28	-29.85	-3789.27	281.56	-37.62	-3789.21	281.73	21.46	-2879.95	18.47	-7.90	-4141.76	115.30	-23.11	-1819.07	67.08	388.29	-1790.63	49.85	378.64	-4127.51	174.35	1322.37	0.00	0.00	0.00	-4068.08	61.99	1652.59	-4114.72	102.60	1711.61	-378.02	47.78	1797.87	-4078.88	209.34	1665.07	654.69	-279.74	78.41	1253.65	-273.88	85.08	648.08
0.19000	-3560.53	244.51	-24.31	-3576.89	244.28	-29.85	-3820.70	282.43	-43.64	-3836.37	280.12	14.35	-2879.95	18.47	-7.90	-4141.76	115.30	-23.11	-1819.07	67.08	388.29	-1790.63	49.85	378.64	-4127.51	174.35	1322.37	0.00	0.00	0.00	-4068.08	61.99	1652.59	-4114.72	102.60	1711.61	-378.02	47.78	1797.87	-4067.79	209.98	1666.05	654.99	-279.47	78.66	1253.89	-273.59	85.31	648.31
0.20000	-3560.53	244.51	-24.31	-3576.89	244.28	-29.85	-3812.42	283.24	-41.28	-3851.22	280.45	13.00	-2879.95	18.47	-7.90	-4141.76	115.30	-23.11	-1819.07	67.08	388.29	-1790.63	49.85	378.64	-4127.51	174.35	1322.37	0.00	0.00	0.00	-4068.08	61.99	1652.59	-4114.72	102.60	1711.61	-378.02	47.78	1797.87	-4080.45	208.85	1666.15	656.24	-279.21	79.04	1253.86	-273.52	85.23	648.40
0.21000	-3560.53	244.51	-24.31	-3576.89	244.28	-29.85	-3885.28	282.44	-54.02	-3805.37	281.01	19.25	-2879.95	18.47	-7.90	-4141.76	115.30	-23.11	-1819.07	67.08	388.29	-1790.63	49.85	378.64	-4127.51	174.35	1322.37	0.00	0.00	0.00	-4068.08	61.99	1652.59	-4114.72	102.60	1711.61	-378.02	47.78	1797.87	-4059.95	209.50	1665.49	655.40	-278.96	78.82	1254.24	-273.48	85.43	648.85
0.22000	-3560.53	244.51	-24.31	-3576.89	244.28	-29.85	-3815.97	282.83	-42.24	-3858.07	281.99	10.47	-2879.95	18.47	-7.90	-4141.76	115.30	-23.11	-1819.07	67.08	388.29	-1790.63	49.85	378.64	-4127.51	174.35	1322.37	0.00	0.00	0.00	-4068.08	61.99	1652.59	-4114.72	102.60	1711.61	-378.02	47.78	1797.87	-4080.76	210.71	1666.42	654.22	-279.10	78.57	1254.12	-273.83	85.17	647.61
0.23000	-3560.53	244.51	-24.31	-3576.89	244.28	-29.85	-3768.55	279.46	-34.86	-3819.73	282.83	16.76	-2879.95	18.47	-7.90	-4141.76	115.30	-23.11	-1819.07	67.08	388.29	-1790.63	49.85	378.64	-4127.51	174.35	1322.37	0.00	0.00	0.00	-4068.08	61.99	1652.59	-4114.72	102.60	1711.61	-378.02	47.78	1797.87	-4078.25	210.42	1666.39	656.16	-279.19	78.95	1254.22	-273.68	85.30	647.55
0.24000	-3560.53	244.51	-24.31	-3576.89	244.28	-29.85	-3773.15	281.02	-35.57	-3807.86	279.19	18.58	-2879.95	18.47	-7.90	-4141.76	115.30	-23.11	-1819.07	67.08	388.29	-1790.63	49.85	378.64	-4127.51	174.35	1322.37	0.00	0.00	0.00	-4068.08	61.99	1652.59	-4114.72	102.60	1711.61	-378.02	47.78	1797.87	-4079.47	209.43	1666.51	654.98	-279.00	78.47	1253.88	-273.89	85.15	648.27
0.25000	-3560.53	244.51	-24.31	-3576.89	244.28	-29.85	-3813.80	280.74	-41.40	-3808.05	280.48	19.05	-2879.95	18.47	-7.90	-4141.76	115.30	-23.11	-1819.07	67.08	388.29	-1790.63	49.85	378.64	-4127.51	174.35	1322.37	0.00	0.00	0.00	-4068.08	61.99	1652.59	-4114.72	102.60	1711.61	-378.02	47.78	1797.87	-4085.69	210.14	1665.76	655.20	-278.88	78.73	1254.45	-273.50	85.50	648.31
0.26000	-3560.53	244.51	-24.31	-3576.89	244.28	-29.85	-3806.52	281.55	-41.08	-3815.51	280.79	18.32	-2879.95	18.47	-7.90	-4141.76	115.30	-23.11	-1819.07	67.08	388.29	-1790.63	49.85	378.64	-4127.51	174.35	1322.37	0.00	0.00	0.00	-4068.08	61.99	1652.59	-4114.72	102.60	1711.61	-378.02	47.78	1797.87	-4067.18	210.68	1665.91	656.02	-279.25	78.88	1254.20	-273.64	85.43	648.85
0.27000	-3560.53	244.51	-24.31	-3576.89	244.28	-29.85	-3826.60	283.51	-44.61	-3829.08	281.60	16.32	-2879.95	18.47	-7.90	-4141.76	115.30	-23.11	-1819.07	67.08	388.29	-1790.63	49.85	378.64	-4127.51	174.35	1322.37	0.00	0.00	0.00	-4068.08	61.99	1652.59	-4114.72	102.60	1711.61	-378.02	47.78	1797.87	-4072.24	211.37	1666.76	654.65	-279.53	78.47	1254.18	-273.58	85.37	649.68
0.28000	-3560.53	244.51	-24.31	-3576.89	244.28	-29.85	-3846.71	281.27	-45.96	-3787.54	280.39	22.02	-2879.95	18.47	-7.90	-4141.76	115.30	-23.11	-1819.07	67.08	388.29	-1790.63	49.85	378.64	-4127.51	174.35	1322.37	0.00	0.00	0.00	-4068.08	61.99	1652.59	-4114.72	102.60	1711.61	-378.02	47.78	1797.87	-4079.97	209.95	1666.91	655.08	-279.31	78.59	1253.78	-273.45	85.33	648.32
0.29000	-3560.53	244.51	-24.31	-3576.89	244.28	-29.85	-3832.23	282.82	-44.67	-3826.77	283.21	15.66	-2879.95	18.47	-7.90	-4141.76	115.30	-23.11	-1819.07	67.08	388.29	-1790.63	49.85	378.64	-4127.51	174.35	1322.37	0.00	0.00	0.00	-4068.08	61.99	1652.59	-4114.72	102.60	1711.61	-378.02	47.78	1797.87	-4069.73	210.85	1666.14	654.92	-279.22	78.61	1254.39	-273.91	85.40	648.10
0.30000	-3560.53	244.51	-24.31	-3576.89	244.28	-29.85	-3766.37	282.85	-36.31	-3823.84	279.53	16.81	-2879.95	18.47	-7.90	-4141.76	115.30	-23.11	-1819.07	67.08	388.29	-1790.63	49.85	378.64	-4127.51	174.35	1322.37	0.00	0.00	0.00	-4068.08	61.99	1652.59	-4114.72	102.60	1711.61	-378.02	47.78	1797.87	-4057.24	211.49	1665.51	655.08	-278.79	78.64	1253.75	-273.46	85.55	648.97
0.31000	-3560.53	244.51	-24.31	-3576.89	244.28	-29.85	-3802.57	282.21	-39.69	-3792.02	280.93	22.21	-2879.95	18.47	-7.90	-4141.76	115.30	-23.11	-1819.07	67.08	388.29	-1790.63	49.85	378.64	-4127.51	174.35	1322.37	0.00	0.00	0.00	-4068.08	61.99	1652.59	-4114.72	102.60	1711.61	-378.02	47.78	1797.87	-4069.67	211.99	1666.57	655.79	-278.97	78.98	1254.17	-274.11	85.29	647.98
0.32000	-3560.53	244.51	-24.31	-3576.89	244.28	-29.85	-3813.44	281.82	-41.37	-3852.72	282.21	10.56	-2879.95	18.47	-7.90	-4141.76	115.30	-23.11	-1819.07	67.08	388.29	-1790.63	49.85	378.64	-4127.51	174.35	1322.37	0.00	0.00	0.00	-4068.08	61.99	1652.59	-4114.72	102.60	1711.61	-378.02	47.78	1797.87	-4049.64	211.50	1665.31	655.86	-279.42	78.76	1254.39	-273.73	85.47	648.22
0.33000	-3560.53	244.51	-24.31	-3576.89	244.28	-29.85	-3812.21	283.77	-40.73	-3834.40	281.28	13.32	-2879.95	18.47	-7.90	-4141.76	115.30	-23.11	-1819.07	67.08	388.29	-1790.63	49.85	378.64	-4127.51	174.35	1322.37	0.00	0.00	0.00	-4068.08	61.99	1652.59	-4114.72	102.60	1711.61	-378.02	47.78	1797.87	-4091.61	211.78	1666.30	656.19	-279.46	78.85	1253.82	-273.70	85.29	647.88
0.34000	-3560.53	244.51	-24.31	-3576.89	244.28	-29.85	-3841.71	282.09	-46.33	-3815.78	281.36	17.49	-2879.95	18.47	-7.90	-4141.76	115.30	-23.11	-1819.07	67.08	388.29	-1790.63	49.85	378.64	-4127.51	174.35	1322.37	0.00	0.00	0.00	-4068.08	61.99	1652.59	-4114.72	102.60	1711.61	-378.02	47.78	1797.87	-4074.61	212.05	1666.48	655.02	-279.31	78.69	1253.05	-273.35	85.12	648.55
0.35000	-3560.53	244.51	-24.31	-3576.89	244.28	-29.85	-3802.32	281.16	-40.54	-3800.36	281.11	19.04	-2879.95	18.47	-7.90	-4141.76	115.30	-23.11	-1819.07	67.08	388.29	-1790.63	49.85	378.64	-4127.51	174.35	1322.37	0.00	0.00	0.00	-4068.08	61.99	1652.59	-4114.72	102.60	1711.61	-378.02	47.78	1797.87	-4069.81	212.62	1666.81	654.28	-278.92	78.31	1254.17	-273.07	85.57	648.55
0.36000	-3560.53	244.51	-24.31	-3576.89	244.28	-29.85	-3828.72	280.04	-43.86	-3783.46	281.87	21.48	-2879.95	18.47	-7.90	-4141.76	115.30	-23.11	-1819.07	67.08	388.29	-1790.63	49.85	378.64	-4127.51	174.35	1322.37	0.00	0.00	0.00	-4068.08	61.99	1652.59	-4114.72	102.60	1711.61	-378.02	47.78	1797.87	-4093.60	212.80	1666.91	655.36	-279.38	78.38	1253.80	-273.23	85.31	648.97
0.37000	-3560.53	244.51	-24.31	-3576.89	244.28	-29.85	-3824.21	283.46	-43.25	-3818.83	280.19	16.19	-2879.95	18.47	-7.90	-4141.76	115.30	-23.11	-1819.07	67.08	388.29	-1790.63	49.85	378.64	-4127.51	174.35	1322.37	0.00	0.00	0.00	-4068.08	61.99	1652.59	-4114.72	102.60	1711.61	-378.02	47.78	1797.87	-4087.37	211.31	1666.64	656.12	-279.50	78.84	1253.63	-272.90	85.38	648.28
0.38000	-3560.53	244.51	-24.31	-3576.89	244.28	-29.85	-3799.37	280.17	-38.68	-3836.26	279.67	15.26	-2879.95	18.47	-7.90	-4141.76	115.30	-23.11	-1819.07	67.08	388.29	-1790.63	49.85	378.64	-4127.51	174.35	1322.37	0.00	0.00	0.00	-4068.08	61.99	1652.59	-4114.72	102.60	1711.61	-378.02	47.78	1797.87	-4094.95	211.96	1666.49	655.47	-279.26	78.66	1253.57	-273.21	85.28	648.71
0.39000	-3560.53	244.51	-24.31	-3576.89	244.28	-29.85	-3813.24	282.79	-41.02	-3804.23	280.45	18.77	-2879.95	18.47	-7.90	-4141.76	115.30	-23.11	-1819.07	67.08	388.29	-1790.63	49.85	378.64	-4127.51	174.35	1322.37	0.00	0.00	0.00	-4068.08	61.99	1652.59	-4114.72	102.60	1711.61	-378.02	47.78	1797.87	-4063.63	213.38	1666.37	654.69	-279.35	78.39	1253.63	-273.84	85.11	649.13
0.40000	-3560.53	244.51	-24.31	-3576.89	244.28	-29.85	-3850.21	282.61	-47.54	-3789.25	281.65	21.57	-2879.95	18.47	-7.90	-4141.76	115.30	-23.11	-1819.07	67.08	388.29	-1790.63	49.85	378.64	-4127.51	174.35	1322.37	0.00	0.00	0.00	-4068.08	61.99	1652.59	-4114.72	102.60	1711.61	-378.02	47.78	1797.87	-4059.65	212.86	1666.47	654.50	-279.32	78.32	1253.78	-273.53	85.28	648.91
0.41000	-3560.53	244.51	-24.31	-3576.89	244.28	-29.85	-3825.66	281.47	-43.63	-3821.69	280.22	17.32	-2879.95	18.47	-7.90	-4141.76	115.30	-23.11	-1819.07	67.08	388.29	-1790.63	49.85	378.64	-4127.51	174.35	1322.37	0.00	0.00	0.00	-4068.08	61.99	1652.59	-4114.72	102.60	1711.61	-378.02	47.78	1797.87	-4076.70	213.08	1666.83	655.64	-279.03	78.70	1254.15	-272.95	85.53	648.16
0.42000	-3560.53	244.51	-24.31	-3576.89	244.28	-29.85	-3815.11	282.04	-41.94	-3847.30	282.66	12.41	-2879.95	18.47	-7.90	-4141.76	115.30	-23.11	-1819.07	67.08	388.29	-1790.63	49.85	378.64	-4127.51	174.35	1322.37	0.00	0.00	0.00	-4068.08	61.99	1652.59	-4114.72	102.60	1711.61	-378.02	47.78	1797.87	-4079.97	213.71	1666.48	655.52	-278.94	78.79	1254.98	-273.49	85.64	648.21
0.43000	-3560.53	244.51	-24.31	-3576.89	244.28	-29.85	-3807.15	280.37	-40.92	-3859.66	282.18	9.52	-2879.95	18.47	-7.90	-4141.76	115.30	-23.11	-1819.07	67.08	388.29	-1790.63	49.85	378.64	-4127.51	174.35	1322.37	0.00	0.00	0.00	-4068.08	61.99	1652.59	-4114.72	102.60	1711.61	-378.02	47.78	1797.87	-4086.18	213.05	1666.75	654.67	-279.25	78.54	1254.42	-273.45	85.52	649.79
0.44000	-3560.53	244.51	-24.31	-3576.89	244.28	-29.85	-3810.62	281.74	-42.41	-3821.22	279.40	16.73	-2879.95	18.47	-7.90	-4141.76	115.30	-23.11	-1819.07	67.08	388.29	-1790.63	49.85	378.64	-4127.51	174.35	1322.37	0.00	0.00	0.00	-4068.08	61.99	1652.59	-4114.72	102.60	1711.61	-378.02	47.78	1797.87	-4098.81	213.21	1667.69	654.66	-279.55	78.45	1253.49	-273.46	85.25	648.63
0.45000	-3560.53	244.51	-24.31	-3576.89	244.28	-29.85	-3841.82	281.70	-47.56	-3824.50	279.25	13.31	-2879.95	18.47	-7.90	-4141.76	115.30	-23.11	-1819.07	67.08	388.29	-1790.63	49.85	378.64	-4127.51	174.35	1322.37	0.00	0.00	0.00	-4068.08	61.99	1652.59	-4114.72	102.60	1711.61	-378.02	47.78	1797.87	-4077.53	214.34	1666.26	654.24	-279.72	78.44	1253.80	-273.55	85.32	648.33
0.46000	-3560.53	244.51	-24.31	-3576.89	244.28	-29.85	-3790.42	283.25	-39.05	-3850.44	281.94	11.44	-2879.95	18.47	-7.90	-4141.76	115.30	-23.11	-1819.07	67.08	388.29	-1790.63	49.85	378.64	-4127.51	174.35	1322.37	0.00	0.00	0.00	-4068.08	61.99	1652.59	-4114.72	102.60	1711.61	-378.02	47.78	1797.87	-4074.72	215.10	1666.68	654.63	-278.96	78.54	1253.95	-274.11	85.05	649.54
0.47000	-3560.53	244.51	-24.31	-3576.89	244.28	-29.85	-3798.75	282.70	-39.10	-3852.81	284.47	10.02	-2879.95	18.47	-7.90	-4141.76	115.30	-23.11	-1819.07	67.08	388.29	-1790.63	49.85	378.64	-4127.51	174.35	1322.37	0.00	0.00	0.00	-4068.08	61.99	1652.59	-4114.72	102.60	1711.61	-378.02	47.78	1797.87	-4080.84	214.23	1667.55	655.47	-279.37	78.55	1254.31	-273.77	85.51	649.00
0.48000	-3560.53	244.51	-24.31	-3576.89	244.28	-29.85	-3814.59	281.51	-41.34	-3779.16	283.30	21.51	-2879.95	18.47	-7.90	-4141.76	115.30	-23.11	-1819.07	67.08	388.29	-1790.63	49.85	378.64	-4127.51	174.35	1322.37	0.00	0.00	0.00	-4068.08	61.99	1652.59	-4114.72	102.60	1711.61	-378.02	47.78	1797.87	-4083.35	214.56	1667.17	655.10	-279.39	78.52	1253.86	-273.58	85.38	648.40
0.49000	-3560.53	244.51	-24.31	-3576.89	244.28	-29.85	-3789.87	285.39	-37.78	-3847.14	281.42	10.17	-2879.95	18.47	-7.90	-4141.76	115.30	-23.11	-1819.07	67.08	388.29	-1790.63	49.85	378.64	-4127.51	174.35	1322.37	0.00	0.00	0.00	-4068.08	61.99	1652.59	-4114.72	102.60	1711.61	-378.02	47.78	1797.87	-4082.62	215.48	1667.06	655.16	-279.35	78.55	1254.33	-273.83	85.23	648.62
0.50000	-3560.53	244.51	-24.31	-3576.89	244.28	-29.85	-3774.21	282.16	-35.30	-3829.49	283.06	13.08	-2879.95	18.47	-7.90	-4141.76	115.30	-23.11	-1819.07	67.08	388.29	-1790.63	49.85	378.64	-4127.51	174.35	1322.37	0.00	0.00	0.00	-4068.08	61.99	1652.59	-4114.72	102.60	1711.61	-378.02	47.78	1797.87	-4083.91	216.81	1667.38	654.82	-279.29	78.31	1253.85	-273.71	85.12	648.15
0.51000	-3560.53	244.51	-24.31	-3576.89	244.28	-29.85	-3817.17	281.34	-42.72	-3861.01	281.09	7.75	-2879.95	18.47	-7.90	-4141.76	115.30	-23.11	-1819.07	67.08	388.29	-1790.63	49.85	378.64	-4127.51	174.35	1322.37	0.00	0.00	0.00	-4068.08	61.99	1652.59	-4114.72	102.60	1711.61	-378.02	47.78	1797.87	-4082.82	216.47	1667.64	655.35	-278.78	78.74	1254.63	-273.83	85.15	648.11
0.52000	-3560.53	244.51	-24.31	-3576.89	244.28	-29.85	-3816.68	281.80	-43.06	-3835.65	282.44	11.18	-2879.95	18.47	-7.90	-4141.76	115.30	-23.11	-1819.07	67.08	388.29	-1790.63	49.85	378.64	-4127.51	174.35	1322.37	0.00	0.00	0.00	-4068.08	61.99	1652.59	-4114.72	102.60	1711.61	-378.02	47.78	1797.87	-4084.71	216.87	1667.04	654.88	-279.07	78.58	1254.02	-273.60	85.32	648.31
0.53000	-3560.53	244.51	-24.31	-3576.89	244.28	-29.85	-3829.43	282.71	-43.89	-3844.00	281.66	10.73	-2879.95	18.47	-7.90	-4141.76	115.30	-23.11	-1819.07	67.08	388.29	-1790.63	49.85	378.64	-4127.51	174.35	1322.37	0.00	0.00	0.00	-4068.08	61.99	1652.59	-4114.72	102.60	1711.61	-378.02	47.78	1797.87	-4085.64	216.91	1667.30	654.96	-279.13	78.59	1253.74	-273.50	85.15	648.19
0.54000	-3560.53	244.51	-24.31	-3576.89	244.28	-29.85	-3782.43	280.56	-37.75	-3825.88	280.36	13.19	-2879.95	18.47	-7.90	-4141.76	115.30	-23.11	-1819.07	67.08	388.29	-1790.63	49.85	378.64	-4127.51	174.35	1322.37	0.00	0.00	0.00	-4068.08	61.99	1652.59	-4114.72	102.60	1711.61	-378.02	47.78	1797.87	-4078.21	216.35	1666.97	655.17	-278.93	78.63	1253.62	-273.58	85.28	647.98
0.55000	-3560.53	244.51	-24.31	-3576.89	244.28	-29.85	-3794.91	282.02	-40.23	-3814.63	283.25	15.42	-2879.95	18.47	-7.90	-4141.76	115.30	-23.11	-1819.07	67.08	388.29	-1790.63	49.85	378.64	-4127.51	174.35	1322.37	0.00	0.00	0.00	-4068.08	61.99	1652.59	-4114.72	102.60	1711.61	-378.02	47.78	1797.87	-4077.62	217.33	1666.99	654.49	-279.05	78.58	1254.14	-273.15	85.51	647.74
0.56000	-3560.53	244.51	-24.31	-3576.89	244.28	-29.85	-3818.97	281.94	-42.81	-3820.48	281.88	12.77	-2879.95	18.47	-7.90	-4141.76	115.30	-23.11	-1819.07	67.08	388.29	-1790.63	49.85	378.64	-4127.51	174.35	1322.37	0.00	0.00	0.00	-4068.08	61.99	1652.59	-4114.72	102.60	1711.61	-378.02	47.78	1797.87	-4075.39	217.72	1667.31	654.77	-279.00	78.47	1253.92	-273.40	85.31	648.62
0.57000	-3560.53	244.51	-24.31	-3576.89	244.28	-29.85	-3831.65	282.09	-44.78	-3817.12	282.72	13.78	-2879.95	18.47	-7.90	-4141.76	115.30	-23.11	-1819.07	67.08	388.29	-1790.63	49.85	378.64	-4127.51	174.35	1322.37	0.00	0.00	0.00	-4068.08	61.99	1652.59	-4114.72	102.60	1711.61	-378.02	47.78	1797.87	-4075.99	218.20	1667.04	654.36	-279.56	78.32	1254.18	-273.45	85.55	647.69
0.58000	-3560.53	244.51	-24.31	-3576.89	244.28	-29.85	-3790.51	282.89	-37.75	-3839.50	282.45	9.34	-2879.95	18.47	-7.90	-4141.76	115.30	-23.11	-1819.07	67.08	388.29	-1790.63	49.85	378.64	-4127.51	174.35	1322.37	0.00	0.00	0.00	-4068.08	61.99	1652.59	-4114.72	102.60	1711.61	-378.02	47.78	1797.87	-4089.17	218.32	1667.61	654.97	-279.28	78.61	1254.19	-273.43	85.61	648.01
0.59000	-3560.53	244.51	-24.31	-3576.89	244.28	-29.85	-3819.97	281.01	-43.32	-3782.75	279.98	20.08	-2879.95	18.47	-7.90	-4141.76	115.30	-23.11	-1819.07	67.08	388.29	-1790.63	49.85	378.64	-4127.51	174.35	1322.37	0.00	0.00	0.00	-4068.08	61.99	1652.59	-4114.72	102.60	1711.61	-378.02	47.78	1797.87	-4077.16	218.94	1667.37	655.36	-279.12	78.88	1253.80	-273.20	85.48	649.10
0.60000	-3560.53	244.51	-24.31	-3576.89	244.28	-29.85	-3817.60	280.83	-42.08	-3820.78	282.57	12.18	-2879.95	18.47	-7.90	-4141.76	115.30	-23.11	-1819.07	67.08	388.29	-1790.63	49.85	378.64	-4127.51	174.35	1322.37	0.00	0.00	0.00	-4068.08	61.99	1652.59	-4114.72	102.60	1711.61	-378.02	47.78	1797.87	-4077.10	218.67	1667.08	655.47	-278.86	78.75	1254.10	-273.35	85.40	647.93
0.61000	-3560.53	244.51	-24.31	-3576.89	244.28	-29.85	-3811.03	282.71	-41.40	-3817.33	281.83	14.18	-2879.95	18.47	-7.90	-4141.76	115.30	-23.11	-1819.07	67.08	388.29	-1790.63	49.85	378.64	-4127.51	174.35	1322.37	0.00	0.00	0.00	-4068.08	61.99	1652.59	-4114.72	102.60	1711.61	-378.02	47.78	1797.87	-4052.42	219.67	1667.16	655.44	-279.05	78.78	1253.57	-273.47	85.18	648.70
0.62000	-3560.53	244.51	-24.31	-3576.89	244.28	-29.85	-3836.24	280.05	-45.53	-3809.79	281.16	13.97	-2879.95	18.47	-7.90	-4141.76	115.30	-23.11	-1819.07	67.08	388.29	-1790.63	49.85	378.64	-4127.51	174.35	1322.37	0.00	0.00	0.00	-4068.08	61.99	1652.59	-4114.72	102.60	1711.61	-378.02	47.78	1797.87	-4077.86	220.69	1668.20	655.33	-279.05	78.52	1253.36	-273.82	85.09	649.01
0.63000	-3560.53	244.51	-24.31	-3576.89	244.28	-29.85	-3799.56	284.18	-40.28	-3836.64	283.64	8.55	-2879.95	18.47	-7.90	-4141.76	115.30	-23.11	-1819.07	67.08	388.29	-1790.63	49.85	378.64	-4127.51	174.35	1322.37	0.00	0.00	0.00	-4068.08	61.99	1652.59	-4114.72	102.60	1711.61	-378.02	47.78	1797.87	-4101.63	222.74	1669.26	654.56	-278.97	78.41	1253.83	-273.35	85.54	648.13
0.64000	-3560.53	244.51	-24.31	-3576.89	244.28	-29.85	-3799.15	281.12	-40.72	-3847.59	281.53	8.42	-2879.95	18.47	-7.90	-4141.76	115.30	-23.11	-1819.07	67.08	388.29	-1790.63	49.85	378.64	-4127.51	174.35	1322.37	0.00	0.00	0.00	-4068.08	61.99	1652.59	-4114.72	102.60	1711.61	-378.02	47.78	1797.87	-4093.05	223.82	1668.95	655.40	-279.51	78.50	1253.86	-273.36	85.62	649.29
0.65000	-3560.53	244.51	-24.31	-3576.89	244.28	-29.85	-3814.21	284.53	-42.50	-3823.77	284.99	10.09	-2879.95	18.47	-7.90	-4141.76	115.30	-23.11	-1819.07	67.08	388.29	-1790.63	49.85	378.64	-4127.51	174.35	1322.37	0.00	0.00	0.00	-4068.08	61.99	1652.59	-4114.72	102.60	1711.61	-378.02	47.78	1797.87	-4105.01	223.14	1669.17	654.31	-279.65	78.15	1253.66	-273.81	85.35	647.61
0.66000	-3560.53	244.51	-24.31	-3576.89	244.28	-29.85	-3805.54	282.41	-40.50	-3803.48	279.66	13.81	-2879.95	18.47	-7.90	-4141.76	115.30	-23.11	-1819.07	67.08	388.29	-1790.63	49.85	378.64	-4127.51	174.35	1322.37	0.00	0.00	0.00	-4068.08	61.99	1652.59	-4114.72	102.60	1711.61	-378.02	47.78	1797.87	-4089.70	223.54	1668.95	654.61	-279.36	78.41	1253.67	-273.52	85.32	647.90
0.67000	-3560.53	244.51	-24.31	-3576.89	244.28	-29.85	-3795.90	281.61	-39.51	-3827.17	282.01	10.80	-2879.95	18.47	-7.90	-4141.76	115.30	-23.11	-1819.07	67.08	388.29	-1790.63	49.85	378.64	-4127.51	174.35	1322.37	0.00	0.00	0.00	-4068.08	61.99	1652.59	-4114.72	102.60	1711.61	-378.02	47.78	1797.87	-4083.20	224.24	1668.70	656.22	-279.42	78.80	1254.12	-273.77	85.43	648.20
0.68000	-3560.53	244.51	-24.31	-3576.89	244.28	-29.85	-3811.58	280.57	-41.45	-3804.04	282.85	13.68	-2879.95	18.47	-7.90	-4141.76	115.30	-23.11	-1819.07	67.08	388.29	-1790.63	49.85	378.64	-4127.51	174.35	1322.37	0.00	0.00	0.00	-4068.08	61.99	1652.59	-4114.72	102.60	1711.61	-378.02	47.78	1797.87	-4060.80	225.65	1667.52	655.83	-279.36	78.63	1253.84	-273.74	85.15	648.05
0.69000	-3560.53	244.51	-24.31	-3576.89	244.28	-29.85	-3822.64	282.69	-44.39	-3825.52	282.39	10.64	-2879.95	18.47	-7.90	-4141.76	115.30	-23.11	-1819.07	67.08	388.29	-1790.63	49.85	378.64	-4127.51	174.35	1322.37	0.00	0.00	0.00	-4068.08	61.99	1652.59	-4114.72	102.60	1711.61	-378.02	47.78	1797.87	-4057.62	226.99	1667.62	654.89	-279.71	78.41	1254.01	-273.38	85.24	648.65
0.70000	-3560.53	244.51	-24.31	-3576.89	244.28	-29.85	-3779.17	281.60	-36.81	-3786.04	282.37	17.67	-2879.95	18.47	-7.90	-4141.76	115.30	-23.11	-1819.07	67.08	388.29	-1790.63	49.85	378.64	-4127.51	174.35	1322.37	0.00	0.00	0.00	-4068.08	61.99	1652.59	-4114.72	102.60	1711.61	-378.02	47.78	1797.87	-4077.80	226.53	1669.11	654.58	-279.51	78.65	1254.32	-273.37	85.46	648.52
0.71000	-3560.53	244.51	-24.31	-3576.89	244.28	-29.85	-3815.24	280.79	-43.40	-3847.88	284.34	6.34	-2879.95	18.47	-7.90	-4141.76	115.30	-23.11	-1819.07	67.08	388.29	-1790.63	49.85	378.64	-4127.51	174.35	1322.37	0.00	0.00	0.00	-4068.08	61.99	1652.59	-4114.72	102.60	1711.61	-378.02	47.78	1797.87	-4088.07	228.87	1669.36	654.52	-279.82	78.41	1254.22	-273.40	85.50	649.14
0.72000	-3560.53	244.51	-24.31	-3576.89	244.28	-29.85	-3800.44	280.72	-40.70	-3815.03	284.05	11.02	-2879.95	18.47	-7.90	-4141.76	115.30	-23.11	-1819.07	67.08	388.29	-1790.63	49.85	378.64	-4127.51	174.35	1322.37	0.00	0.00	0.00	-4068.08	61.99	1652.59	-4114.72	102.60	1711.61	-378.02	47.78	1797.87	-4079.18	229.29	1669.19	654.91	-279.31	78.57	1254.62	-273.66	85.51	648.07
0.73000	-3560.53	244.51	-24.31	-3576.89	244.28	-29.85	-3809.79	281.32	-43.14	-3807.57	283.13	13.00	-2879.95	18.47	-7.90	-4141.76	115.30	-23.11	-1819.07	67.08	388.29	-1790.63	49.85	378.64	-4127.51	174.35	1322.37	0.00	0.00	0.00	-4068.08	61.99	1652.59	-4114.72	102.60	1711.61	-378.02	47.78	1797.87	-4077.42	228.45	1668.79	654.49	-279.62	78.18	1253.63	-273.85	85.28	648.78
0.74000	-3560.53	244.51	-24.31	-3576.89	244.28	-29.85	-3815.27	281.89	-44.23	-3783.08	281.83	17.06	-2879.95	18.47	-7.90	-4141.76	115.30	-23.11	-1819.07	67.08	388.29	-1790.63	49.85	378.64	-4127.51	174.35	1322.37	0.00	0.00	0.00	-4068.08	61.99	1652.59	-4114.72	102.60	1711.61	-378.02	47.78	1797.87	-4063.88	231.22	1667.64	655.12	-279.38	78.64	1253.82	-273.33	85.49	648.53
0.75000	-3560.53	244.51	-24.31	-3576.89	244.28	-29.85	-3803.28	282.26	-41.24	-3825.44	282.26	10.03	-2879.95	18.47	-7.90	-4141.76	115.30	-23.11	-1819.07	67.08	388.29	-1790.63	49.85	378.64	-4127.51	174.35	1322.37	0.00	0.00	0.00	-4068.08	61.99	1652.59	-4114.72	102.60	1711.61	-378.02	47.78	1797.87	-4071.23	233.10	1667.77	655.40	-278.99	78.71	1253.78	-273.71	85.56	647.60
0.76000	-3560.53	244.51	-24.31	-3576.89	244.28	-29.85	-3837.28	284.86	-46.89	-3802.85	282.27	13.57	-2879.95	18.47	-7.90	-4141.76	115.30	-23.11	-1819.07	67.08	388.29	-1790.63	49.85	378.64	-4127.51	174.35	1322.37	0.00	0.00	0.00	-4068.08	61.99	1652.59	-4114.72	102.60	1711.61	-378.02	47.78	1797.87	-4066.93	234.39	1667.58	655.27	-279.74	78.48	1254.43	-273.71	85.61	648.20
0.77000	-3560.53	244.51	-24.31	-3576.89	244.28	-29.85	-3815.17	281.61	-43.30	-3805.63	283.92	11.50	-2879.95	18.47	-7.90	-4141.76	115.30	-23.11	-1819.07	67.08	388.29	-1790.63	49.85	378.64	-4127.51	174.35	1322.37	0.00	0.00	0.00	-4068.08	61.99	1652.59	-4114.72	102.60	1711.61	-378.02	47.78	1797.87	-4090.50	236.94	1668.21	654.92	-279.62	78.56	1254.10	-273.30	85.49	648.95
0.78000	-3560.53	244.51	-24.31	-3576.89	244.28	-29.85	-3833.51	282.12	-44.58	-3789.71	283.52	14.30	-2879.95	18.47	-7.90	-4141.76	115.30	-23.11	-1819.07	67.08	388.29	-1790.63	49.85	378.64	-4127.51	174.35	1322.37	0.00	0.00	0.00	-4068.08	61.99	1652.59	-4114.72	102.60	1711.61	-378.02	47.78	1797.87	-4068.43	237.35	1667.33	654.41	-279.09	78.36	1254.08	-273.56	85.34	647.93
0.79000	-3560.53	244.51	-24.31	-3576.89	244.28	-29.85	-3834.54	282.69	-45.69	-3810.67	283.94	12.03	-2879.95	18.47	-7.90	-4141.76	115.30	-23.11	-1819.07	67.08	388.29	-1790.63	49.85	378.64	-4127.51	174.35	1322.37	0.00	0.00	0.00	-4068.08	61.99	1652.59	-4114.72	102.60	1711.61	-378.02	47.78	1797.87	-4087.45	238.76	1668.02	655.71	-279.07	78.90	1253.99	-273.87	85.25	647.91
0.80000	-3560.53	244.51	-24.31	-3576.89	244.28	-29.85	-3816.44	283.82	-42.32	-3796.79	282.87	12.18	-2879.95	18.47	-7.90	-4141.76	115.30	-23.11	-1819.07	67.08	388.29	-1790.63	49.85	378.64	-4127.51	174.35	1322.37	0.00	0.00	0.00	-4068.08	61.99	1652.59	-4114.72	102.60	1711.61	-378.02	47.78	1797.87	-4097.81	240.00	1667.78	655.33	-279.39	78.58	1254.00	-273.83	85.19	648.97
0.81000	-3560.53	244.51	-24.31	-3576.89	244.28	-29.85	-3846.37	282.70	-48.56	-3825.05	284.43	9.50	-2879.95	18.47	-7.90	-4141.76	115.30	-23.11	-1819.07	67.08	388.29	-1790.63	49.85	378.64	-4127.51	174.35	1322.37	0.00	0.00	0.00	-4068.08	61.99	1652.59	-4114.72	102.60	1711.61	-378.02	47.78	1797.87	-4091.70	242.90	1667.63	654.69	-279.74	78.29	1254.64	-272.90	85.96	648.18
0.82000	-3560.53	244.51	-24.31	-3576.89	244.28	-29.85	-3830.19	280.94	-45.20	-3811.10	284.04	11.10	-2879.95	18.47	-7.90	-4141.76	115.30	-23.11	-1819.07	67.08	388.29	-1790.63	49.85	378.64	-4127.51	174.35	1322.37	0.00	0.00	0.00	-4068.08	61.99	1652.59	-4114.72	102.60	1711.61	-378.02	47.78	1797.87	-4089.15	243.77	1667.99	655.06	-280.05	78.29	1254.54	-273.49	85.60	648.52
0.83000	-3560.53	244.51	-24.31	-3576.89	244.28	-29.85	-3807.47	282.87	-41.88	-3794.85	285.18	14.67	-2879.95	18.47	-7.90	-4141.76	115.30	-23.11	-1819.07	67.08	388.29	-1790.63	49.85	378.64	-4127.51	174.35	1322.37	0.00	0.00	0.00	-4068.08	61.99	1652.59	-4114.72	102.60	1711.61	-378.02	47.78	1797.87	-4110.19	245.94	1667.98	654.94	-279.23	78.52	1253.84	-273.50	85.24	648.65
0.84000	-3560.53	244.51	-24.31	-3576.89	244.28	-29.85	-3795.40	281.35	-40.14	-3791.79	284.09	14.66	-2879.95	18.47	-7.90	-4141.76	115.30	-23.11	-1819.07	67.08	388.29	-1790.63	49.85	378.64	-4127.51	174.35	1322.37	0.00	0.00	0.00	-4068.08	61.99	1652.59	-4114.72	102.60	1711.61	-378.02	47.78	1797.87	-4114.25	247.02	1669.06	654.99	-279.14	78.48	1252.94	-273.47	84.96	649.04
0.85000	-3560.53	244.51	-24.31	-3576.89	244.28	-29.85	-3815.88	282.26	-42.39	-3825.09	283.60	7.89	-2879.95	18.47	-7.90	-4141.76	115.30	-23.11	-1819.07	67.08	388.29	-1790.63	49.85	378.64	-4127.51	174.35	1322.37	0.00	0.00	0.00	-4068.08	61.99	1652.59	-4114.72	102.60	1711.61	-378.02	47.78	1797.87	-4109.18	249.10	1668.88	654.59	-279.36	78.33	1253.98	-273.27	85.16	648.58
0.86000	-3560.53	244.51	-24.31	-3576.89	244.28	-29.85	-3796.94	280.43	-40.21	-3820.15	284.21	10.28	-2879.95	18.47	-7.90	-4141.76	115.30	-23.11	-1819.07	67.08	388.29	-1790.63	49.85	378.64	-4127.51	174.35	1322.37	0.00	0.00	0.00	-4068.08	61.99	1652.59	-4114.72	102.60	1711.61	-378.02	47.78	1797.87	-4096.15	251.26	1668.69	654.53	-279.11	78.38	1254.08	-273.38	85.22	648.61
0.87000	-3560.53	244.51	-24.31	-3576.89	244.28	-29.85	-3850.79	282.40	-48.41	-3796.73	283.66	14.79	-2879.95	18.47	-7.90	-4141.76	115.30	-23.11	-1819.07	67.08	388.29	-1790.63	49.85	378.64	-4127.51	174.35	1322.37	0.00	0.00	0.00	-4068.08	61.99	1652.59	-4114.72	102.60	1711.61	-378.02	47.78	1797.87	-4086.93	251.66	1668.28	655.35	-278.79	78.72	1253.82	-272.97	85.31	648.94
0.88000	-3560.53	244.51	-24.31	-3576.89	244.28	-29.85	-3814.45	283.45	-42.84	-3788.83	280.94	16.48	-2879.95	18.47	-7.90	-4141.76	115.30	-23.11	-1819.07	67.08	388.29	-1790.63	49.85	378.64	-4127.51	174.35	1322.37	0.00	0.00	0.00	-4068.08	61.99	1652.59	-4114.72	102.60	1711.61	-378.02	47.78	1797.87	-4097.02	254.90	1668.38	654.48	-279.42	78.48	1253.75	-273.32	85.38	648.92
0.89000	-3560.53	244.51	-24.31	-3576.89	244.28	-29.85	-3796.84	282.06	-39.61	-3814.05	282.71	10.06	-2879.95	18.47	-7.90	-4141.76	115.30	-23.11	-1819.07	67.08	388.29	-1790.63	49.85	378.64	-4127.51	174.35	1322.37	0.00	0.00	0.00	-4068.08	61.99	1652.59	-4114.72	102.60	1711.61	-378.02	47.78	1797.87	-4114.88	256.20	1669.18	653.90	-279.30	78.24	1254.11	-273.56	85.29	647.60
0.90000	-3560.53	244.51	-24.31	-3576.89	244.28	-29.85	-3814.70	280.77	-42.78	-3802.38	283.14	13.37	-2879.95	18.47	-7.90	-4141.76	115.30	-23.11	-1819.07	67.08	388.29	-1790.63	49.85	378.64	-4127.51	174.35	1322.37	0.00	0.00	0.00	-4068.08	61.99	1652.59	-4114.72	102.60	1711.61	-378.02	47.78	1797.87	-4130.85	257.88	1670.68	655.08	-279.46	78.47	1254.41	-273.33	85.38	648.29
0.91000	-3560.53	244.51	-24.31	-3576.89	244.28	-29.85	-3772.77	279.60	-36.35	-3837.06	284.13	6.89	-2879.95	18.47	-7.90	-4141.76	115.30	-23.11	-1819.07	67.08	388.29	-1790.63	49.85	378.64	-4127.51	174.35	1322.37	0.00	0.00	0.00	-4068.08	61.99	1652.59	-4114.72	102.60	1711.61	-378.02	47.78	1797.87	-4093.95	260.50	1669.33	655.29	-279.31	78.50	1254.32	-273.11	85.50	648.63
0.92000	-3560.53	244.51	-24.31	-3576.89	244.28	-29.85	-3777.85	283.23	-36.97	-3780.68	284.45	15.55	-2879.95	18.47	-7.90	-4141.76	115.30	-23.11	-1819.07	67.08	388.29	-1790.63	49.85	378.64	-4127.51	174.35	1322.37	0.00	0.00	0.00	-4068.08	61.99	1652.59	-4114.72	102.60	1711.61	-378.02	47.78	1797.87	-4099.86	263.82	1670.34	655.16	-279.83	78.43	1254.37	-273.51	85.58	649.44
0.93000	-3560.53	244.51	-24.31	-3576.89	244.28	-29.85	-3815.33	282.99	-43.39	-3822.07	283.69	9.63	-2879.95	18.47	-7.90	-4141.76	115.30	-23.11	-1819.07	67.08	388.29	-1790.63	49.85	378.64	-4127.51	174.35	1322.37	0.00	0.00	0.00	-4068.08	61.99	1652.59	-4114.72	102.60	1711.61	-378.02	47.78	1797.87	-4119.30	265.71	1670.75	655.53	-279.04	78.60	1253.46	-273.50	85.26	648.39
0.94000	-3560.53	244.51	-24.31	-3576.89	244.28	-29.85	-3798.99	280.96	-39.43	-3838.97	285.91	6.14	-2879.95	18.47	-7.90	-4141.76	115.30	-23.11	-1819.07	67.08	388.29	-1790.63	49.85	378.64	-4127.51	174.35	1322.37	0.00	0.00	0.00	-4068.08	61.99	1652.59	-4114.72	102.60	1711.61	-378.02	47.78	1797.87	-4085.11	265.80	1669.85	655.21	-279.31	78.66	1253.75	-273.49	85.29	648.68
0.95000	-3560.53	244.51	-24.31	-3576.89	244.28	-29.85	-3820.15	281.00	-43.77	-3823.20	284.88	7.99	-2879.95	18.47	-7.90	-4141.76	115.30	-23.11	-1819.07	67.08	388.29	-1790.63	49.85	378.64	-4127.51	174.35	1322.37	0.00	0.00	0.00	-4068.08	61.99	1652.59	-4114.72	102.60	1711.61	-378.02	47.78	1797.87	-4133.90	269.04	1673.06	655.47	-279.07	78.77	1254.48	-273.37	85.62	648.67
0.96000	-3560.53	244.51	-24.31	-3576.89	244.28	-29.85	-3788.62	283.73	-38.18	-3793.87	284.57	13.92	-2879.95	18.47	-7.90	-4141.76	115.30	-23.11	-1819.07	67.08	388.29	-1790.63	49.85	378.64	-4127.51	174.35	1322.37	0.00	0.00	0.00	-4068.08	61.99	1652.59	-4114.72	102.60	1711.61	-378.02	47.78	1797.87	-4159.95	272.75	1674.22	654.98	-279.03	78.78	1254.29	-273.03	85.51	648.74
0.97000	-3560.53	244.51	-24.31	-3576.89	244.28	-29.85	-3777.85	282.43	-38.98	-3782.51	283.88	17.06	-2879.95	18.47	-7.90	-4141.76	115.30	-23.11	-1819.07	67.08	388.29	-1790.63	49.85	378.64	-4127.51	174.35	1322.37	0.00	0.00	0.00	-4068.08	61.99	1652.59	-4114.72	102.60	1711.61	-378.02	47.78	1797.87	-4141.41	274.97	1674.43	655.06	-279.34	78.55	1254.43	-273.31	85.45	648.11
0.98000	-3560.53	244.51	-24.31	-3576.89	244.28	-29.85	-3815.48	282.17	-42.47	-3803.57	284.08	11.99	-2879.95	18.47	-7.90	-4141.76	115.30	-23.11	-1819.07	67.08	388.29	-1790.63	49.85	378.64	-4127.51	174.35	1322.37	0.00	0.00	0.00	-4068.08	61.99	1652.59	-4114.72	102.60	1711.61	-378.02	47.78	1797.87	-4165.43	275.22	1676.42	655.14	-279.30	78.50	1254.61	-273.17	85.85	648.93
0.99000	-3560.53	244.51	-24.31	-3576.89	244.28	-29.85	-3816.74	282.54	-43.51	-3820.15	284.99	9.62	-2879.95	18.47	-7.90	-4141.76	115.30	-23.11	-1819.07	67.08	388.29	-1790.63	49.85	378.64	-4127.51	174.35	1322.37	0.00	0.00	0.00	-4068.08	61.99	1652.59	-4114.72	102.60	1711.61	-378.02	47.78	1797.87	-4134.85	274.37	1677.83	654.12	-279.38	78.28	1254.47	-273.53	85.60	648.49
1.00000	-3560.53	244.51	-24.31	-3576.89	244.28	-29.85	-3786.22	280.89	-36.24	-3834.57	285.86	8.18	-2879.95	18.47	-7.90	-4141.76	115.30	-23.11	-1819.07	67.08	388.29	-1790.63	49.85	378.64	-4127.51	174.35	1322.37	0.00	0.00	0.00	-4068.08	61.99	1652.59	-4114.72	102.60	1711.61	-378.02	47.78	1797.87	-4164.05	276.62	1678.95	654.19	-279.65	78.30	1254.01	-273.81	85.41	648.60
1.01000	-3560.53	244.51	-24.31	-3576.89	244.28	-29.85	-3822.47	282.97	-42.02	-3800.93	285.35	12.37	-2879.95	18.47	-7.90	-4141.76	115.30	-23.11	-1819.07	67.08	388.29	-1790.63	49.85	378.64	-4127.51	174.35	1322.37	0.00	0.00	0.00	-4068.08	61.99	1652.59	-4114.72	102.60	1711.61	-378.02	47.78	1797.87	-4176.76	277.92	1680.09	655.29	-279.49	78.57	1254.13	-273.05	85.97	649.07
1.02000	-3560.53	244.51	-24.31	-3576.89	244.28	-29.85	-3815.77	282.47	-43.06	-3774.57	284.09	16.90	-2879.95	18.47	-7.90	-4141.76	115.30	-23.11	-1819.07	67.08	388.29	-1790.63	49.85	378.64	-4127.51	174.35	1322.37	0.00	0.00	0.00	-4068.08	61.99	1652.59	-4114.72	102.60	1711.61	-378.02	47.78	1797.87	-4132.09	278.22	1678.13	655.95	-279.33	78.63	1254.19	-273.31	85.89	648.38
1.03000	-3560.53	244.51	-24.31	-3576.89	244.28	-29.85	-3788.34	281.28	-38.46	-3786.88	284.93	17.29	-2879.95	18.47	-7.90	-4141.76	115.30	-23.11	-1819.07	67.08	388.29	-1790.63	49.85	378.64	-4127.51	174.35	1322.37	0.00	0.00	0.00	-4068.08	61.99	1652.59	-4114.71	102.60	1711.61	-378.02	47.78	1797.87	-4196.64	280.57	1681.11	655.01	-279.00	78.63	1253.77	-273.39	85.68	648.72
1.04000	-3560.53	244.51	-24.31	-3576.89	244.28	-29.85	-3843.00	282.12	-46.13	-3822.93	285.26	11.56	-2879.95	18.47	-7.90	-4141.76	115.30	-23.11	-1819.07	67.08	388.29	-1790.63	49.85	378.64	-4127.51	174.35	1322.37	0.00	0.00	0.00	-4068.08	61.99	1652.59	-4101.95	104.58	1707.68	-378.02	47.78	1797.87	-4207.62	282.05	1682.25	655.60	-279.14	78.82	1253.60	-273.56	85.50	648.83
1.05000	-3560.53	244.51	-24.31	-3576.89	244.28	-29.85	-3829.50	281.47	-45.04	-3777.63	284.98	18.08	-2879.95	18.47	-7.90	-4141.76	115.30	-23.11	-1819.07	67.08	388.29	-1790.63	49.85	378.64	-4127.51	174.35	1322.37	0.00	0.00	0.00	-4068.08	61.99	1652.59	-4103.27	104.15	1705.09	-378.02	47.78	1797.87	-4218.41	283.48	1683.37	655.60	-279.03	78.79	1253.33	-273.27	85.43	648.72
1.06000	-3560.53	244.51	-24.31	-3576.89	244.28	-29.85	-3816.31	280.71	-41.93	-3792.91	286.11	15.33	-2879.95	18.47	-7.90	-4141.76	115.30	-23.11	-1819.07	67.08	388.29	-1790.63	49.85	378.64	-4127.51	174.35	1322.37	0.00	0.00	0.00	-4068.08	61.99	1652.59	-4095.14	106.07	1700.45	-378.02	47.78	1797.87	-4229.02	284.87	1684.48	655.15	-279.44	78.61	1254.35	-273.19	85.45	649.03
1.07000	-3560.53	244.51	-24.31	-3576.89	244.28	-29.85	-3826.92	278.78	-44.01	-3778.28	284.18	17.32	-2879.95	18.47	-7.90	-4141.76	115.30	-23.11	-1819.07	67.08	388.29	-1790.63	49.85	378.64	-4127.51	174.35	1322.37	0.00	0.00	0.00	-4068.08	61.99	1652.59	-4092.29	107.51	1697.80	-378.02	47.78	1797.87	-4239.44	286.21	1685.57	654.98	-279.62	78.58	1254.25	-273.44	85.56	648.79
1.08000	-3560.53	244.51	-24.31	-3576.89	244.28	-29.85	-3793.78	279.83	-38.33	-3787.83	284.28	17.93	-2879.95	18.47	-7.90	-4141.76	115.30	-23.11	-1819.07	67.08	388.29	-1790.63	49.85	378.64	-4127.51	174.35	1322.37	0.00	0.00	0.00	-4068.08	61.99	1652.59	-4084.52	109.82	1694.10	-378.02	47.78	1797.87	-4249.68	287.52	1686.64	655.10	-279.48	78.63	1254.16	-273.69	85.56	647.46
1.09000	-3560.53	244.51	-24.31	-3576.89	244.28	-29.85	-3820.24	280.11	-42.73	-3779.26	286.45	19.30	-2879.95	18.47	-7.90	-4141.76	115.30	-23.11	-1819.07	67.08	388.29	-1790.63	49.85	378.64	-4127.51	174.35	1322.37	0.00	0.00	0.00	-4068.08	61.99	1652.59	-4051.12	112.59	1689.32	-378.02	47.78	1797.87	-4259.74	288.77	1687.70	655.37	-279.13	78.65	1253.98	-272.97	85.54	647.97
1.10000	-3560.53	244.51	-24.31	-3576.89	244.28	-29.85	-3806.16	279.56	-40.15	-3789.48	287.43	18.44	-2879.95	18.47	-7.90	-4141.76	115.30	-23.11	-1819.07	67.08	388.29	-1790.63	49.85	378.64	-4127.51	174.35	1322.37	0.00	0.00	0.00	-4068.08	61.99	1652.59	-4047.07	118.18	1684.31	-378.02	47.78	1797.87	-4269.61	289.99	1688.74	654.44	-279.45	78.43	1254.25	-273.35	85.56	647.88
1.11000	-3560.53	244.51	-24.31	-3576.89	244.28	-29.85	-3858.66	280.83	-48.21	-3787.97	286.55	19.02	-2879.95	18.47	-7.90	-4141.76	115.30	-23.11	-1819.07	67.08	388.29	-1790.63	49.85	378.64	-4127.51	174.35	1322.37	0.00	0.00	0.00	-4068.08	61.99	1652.59	-4076.98	117.62	1683.20	-378.02	47.78	1797.87	-4279.31	291.16	1689.77	654.49	-278.92	78.61	1254.25	-273.26	85.80	648.66
1.12000	-3560.53	244.51	-24.31	-3576.89	244.28	-29.85	-3854.06	283.00	-48.66	-3808.53	285.12	14.04	-2879.95	18.47	-7.90	-4141.76	115.30	-23.11	-1819.07	67.08	388.29	-1790.63	49.85	378.64	-4127.51	174.35	1322.37	0.00	0.00	0.00	-4068.08	61.99	1652.59	-4043.22	121.68	1678.64	-378.02	47.78	1797.87	-4288.82	292.28	1690.77	655.51	-278.87	78.88	1254.47	-273.27	85.61	648.13
1.13000	-3560.53	244.51	-24.31	-3576.89	244.28	-29.85	-3802.89	282.07	-40.63	-3775.77	287.35	19.58	-2879.95	18.47	-7.90	-4141.76	115.30	-23.11	-1819.07	67.08	388.29	-1790.63	49.85	378.64	-4127.51	174.35	1322.37	0.00	0.00	0.00	-4068.08	61.99	1652.59	-4046.86	125.42	1676.69	-378.02	47.78	1797.87	-4298.16	293.37	1691.77	655.18	-278.77	78.54	1254.08	-273.54	85.56	647.61
1.14000	-3560.53	244.51	-24.31	-3576.89	244.28	-29.85	-3832.15	281.25	-46.44	-3831.32	288.67	12.02	-2879.95	18.47	-7.90	-4141.76	115.30	-23.11	-1819.07	67.08	388.29	-1790.63	49.85	378.64	-4127.51	174.35	1322.37	0.00	0.00	0.00	-4068.08	61.99	1652.59	-4060.11	127.40	1674.75	-378.02	47.78	1797.87	-4307.31	294.41	1692.74	655.56	-279.06	78.76	1253.65	-273.40	85.44	648.57
1.15000	-3560.53	244.51	-24.31	-3576.89	244.28	-29.85	-3774.79	282.38	-36.96	-3769.66	290.06	20.77	-2879.95	18.47	-7.90	-4141.76	115.30	-23.11	-1819.07	67.08	388.29	-1790.63	49.85	378.64	-4127.51	174.35	1322.37	0.00	0.00	0.00	-4068.08	61.99	1652.59	-4053.10	131.75	1670.67	-378.02	47.78	1797.87	-4316.29	295.41	1693.71	654.48	-279.44	78.42	1253.63	-273.47	85.34	647.54
1.16000	-3560.53	244.51	-24.31	-3576.89	244.28	-29.85	-3812.18	282.58	-43.22	-3811.82	291.21	13.91	-2879.95	18.47	-7.90	-4141.76	115.30	-23.11	-1819.07	67.08	388.29	-1790.63	49.85	378.64	-4127.51	174.35	1322.37	0.00	0.00	0.00	-4068.08	61.99	1652.59	-4044.55	135.03	1667.20	-378.02	47.78	1797.87	-4325.09	296.37	1694.65	655.35	-279.63	78.43	1253.71	-273.93	85.22	646.86
1.17000	-3560.53	244.51	-24.31	-3576.89	244.28	-29.85	-3786.35	282.61	-40.51	-3779.69	292.74	18.55	-2879.95	18.47	-7.90	-4141.76	115.30	-23.11	-1819.07	67.08	388.29	-1790.63	49.85	378.64	-4127.51	174.35	1322.37	0.00	0.00	0.00	-4068.08	61.99	1652.59	-4028.10	136.43	1663.16	-378.02	47.78	1797.87	-4333.71	297.29	1695.58	655.38	-279.35	78.63	1254.58	-274.33	85.32	648.03
1.18000	-3560.53	244.51	-24.31	-3576.89	244.28	-29.85	-3784.10	283.60	-39.09	-3779.10	290.73	19.86	-2879.95	18.47	-7.90	-4141.76	115.30	-23.11	-1819.07	67.08	388.29	-1790.63	49.85	378.64	-4127.51	174.35	1322.37	0.00	0.00	0.00	-4068.08	61.99	1652.59	-4030.27	141.21	1661.48	-378.02	47.78	1797.87	-4342.15	298.17	1696.50	654.79	-279.20	78.64	1253.95	-273.76	85.40	647.86
1.19000	-3560.53	244.51	-24.31	-3576.89	244.28	-29.85	-3793.07	283.31	-40.41	-3766.37	292.86	21.47	-2879.95	18.47	-7.90	-4141.76	115.30	-23.11	-1819.07	67.08	388.29	-1790.63	49.85	378.64	-4127.51	174.35	1322.37	0.00	0.00	0.00	-4068.08	61.99	1652.59	-3977.88	143.96	1656.87	-378.02	47.78	1797.87	-4350.42	299.00	1697.39	654.92	-278.87	78.65	1253.86	-273.60	85.36	648.58
1.20000	-3560.53	244.51	-24.31	-3576.89	244.28	-29.85	-3795.26	283.39	-40.45	-3783.00	295.52	20.70	-2879.95	18.47	-7.90	-4141.76	115.30	-23.11	-1819.07	67.08	388.29	-1790.63	49.85	378.64	-4127.51	174.35	1322.37	0.00	0.00	0.00	-4068.08	61.99	1652.59	-4003.14	146.74	1654.13	-378.02	47.78	1797.87	-4358.51	299.80	1698.28	655.72	-278.85	78.72	1254.08	-273.38	85.68	648.54
1.21000	-3560.53	244.51	-24.31	-3576.89	244.28	-29.85	-3777.38	285.65	-36.97	-3807.34	296.24	20.23	-2879.95	18.47	-7.90	-4141.76	115.30	-23.11	-1819.07	67.08	388.29	-1790.63	49.85	378.64	-4127.51	174.35	1322.37	0.00	0.00	0.00	-4068.08	61.99	1652.59	-3998.31	149.65	1651.29	-378.02	47.78	1797.87	-4366.43	300.56	1699.15	656.02	-279.29	78.80	1254.23	-273.41	85.57	648.83
1.22000	-3560.53	244.51	-24.31	-3576.89	244.28	-29.85	-3796.88	284.33	-40.97	-3828.79	299.14	22.80	-2879.95	18.47	-7.90	-4141.76	115.30	-23.11	-1819.07	67.08	388.29	-1790.63	49.85	378.64	-4127.51	174.35	1322.37	0.00	0.00	0.00	-4068.08	61.99	1652.59	-4003.80	152.69	1649.13	-378.02	47.78	1797.87	-4374.18	301.27	1700.00	655.33	-279.18	78.41	1254.08	-273.18	85.44	649.33
1.23000	-3560.53	244.51	-24.31	-3576.89	244.28	-29.85	-3777.82	287.01	-35.22	-3724.10	296.03	34.45	-2879.95	18.47	-7.90	-4141.76	115.30	-23.11	-1819.07	67.08	388.29	-1790.63	49.85	378.64	-4127.51	174.35	1322.37	0.00	0.00	0.00	-4068.06	61.98	1652.59	-3993.59	156.05	1646.45	-378.02	47.78	1797.87	-4381.75	301.95	1700.84	655.66	-279.01	78.76	1254.27	-273.27	85.59	649.20
1.24000	-3560.53	244.51	-24.31	-3576.89	244.28	-29.85	-3774.29	287.78	-34.12	-3819.07	300.77	13.69	-2879.95	18.47	-7.90	-4141.76	115.30	-23.11	-1819.07	67.08	388.29	-1790.63	49.85	378.64	-4127.51	174.35	1322.37	0.00	0.00	0.00	-4047.76	59.79	1650.50	-4030.20	157.42	1646.04	-378.02	47.78	1797.87	-4389.15	302.59	1701.66	655.09	-279.30	78.58	1254.01	-273.75	85.54	649.29
1.25000	-3560.53	244.51	-24.31	-3576.89	244.28	-29.85	-3770.76	288.53	-32.96	-3825.22	302.25	12.40	-2879.95	18.47	-7.90	-4141.76	115.30	-23.11	-1819.07	67.08	388.29	-1790.63	49.85	378.64	-4127.51	174.35	1322.37	0.00	0.00	0.00	-4008.42	61.97	1647.24	-4024.91	160.24	1642.70	-378.02	47.78	1797.87	-4396.37	303.19	1702.47	655.53	-279.40	78.59	1253.28	-273.52	85.30	648.82
1.26000	-3560.53	244.51	-24.31	-3576.89	244.28	-29.85	-3767.24	289.26	-31.74	-3831.31	303.70	11.24	-2879.95	18.47	-7.90	-4141.76	115.30	-23.11	-1819.07	67.08	388.29	-1790.63	49.85	378.64	-4127.51	174.35	1322.37	0.00	0.00	0.00	-4057.50	62.55	1645.55	-3996.23	164.13	1639.46	-378.02	47.78	1797.87	-4403.43	303.75	1703.27	654.78	-278.96	78.56	1254.49	-273.32	85.66	648.53
1.27000	-3560.53	244.51	-24.31	-3576.89	244.28	-29.85	-3763.73	289.97	-30.46	-3837.33	305.12	10.21	-2879.95	18.47	-7.90	-4141.76	115.30	-23.11	-1819.07	67.08	388.29	-1790.63	49.85	378.64	-4127.51	174.35	1322.37	0.00	0.00	0.00	-4024.86	66.39	1642.61	-4007.68	165.87	1638.28	-378.02	47.78	1797.87	-4410.31	304.27	1704.05	655.31	-279.21	78.72	1254.02	-273.38	85.57	649.06
1.28000	-3560.53	244.51	-24.31	-3576.89	244.28	-29.85	-3760.22	290.66	-29.12	-3843.29	306.51	9.31	-2879.95	18.47	-7.90	-4141.76	115.30	-23.11	-1819.07	67.08	388.29	-1790.63	49.85	378.64	-4127.51	174.35	1322.37	0.00	0.00	0.00	-4015.93	67.55	1643.25	-4047.90	169.23	1639.23	-378.02	47.78	1797.87	-4417.03	304.75	1704.81	655.34	-279.56	78.48	1253.50	-273.17	85.64	648.57
1.29000	-3560.53	244.51	-24.31	-3576.89	244.28	-29.85	-3756.72	291.34	-27.73	-3849.17	307.88	8.53	-2879.95	18.47	-7.90	-4141.76	115.30	-23.11	-1819.07	67.08	388.29	-1790.63	49.85	378.64	-4127.51	174.35	1322.37	0.00	0.00	0.00	-3991.50	69.61	1638.22	-3999.41	171.10	1633.78	-378.02	47.78	1797.87	-4423.57	305.20	1705.56	654.89	-278.95	78.66	1253.90	-273.55	85.61	648.35
1.30000	-3560.53	244.51	-24.31	-3576.89	244.28	-29.85	-3753.22	292.00	-26.28	-3854.99	309.21	7.89	-2879.95	18.47	-7.90	-4141.76	115.30	-23.11	-1819.07	67.08	388.29	-1790.63	49.85	378.64	-4127.53	174.35	1322.37	0.00	0.00	0.00	-3945.65	70.62	1634.47	-3993.54	173.86	1630.93	-378.02	47.78	1797.87	-4429.95	305.61	1706.30	655.22	-279.02	78.74	1253.87	-273.24	85.60	648.28
1.31000	-3560.53	244.51	-24.31	-3576.89	244.28	-29.85	-3749.73	292.64	-24.77	-3860.74	310.53	7.36	-2879.95	18.47	-7.90	-4141.76	115.30	-23.11	-1819.07	67.08	388.29	-1790.63	49.85	378.64	-4145.15	174.29	1321.04	0.00	0.00	0.00	-4046.52	72.57	1635.65	-3986.66	175.69	1629.06	-378.02	47.78	1797.87	-4436.16	305.98	1707.02	656.03	-278.87	78.74	1253.84	-273.66	85.32	648.74
1.32000	-3560.53	244.51	-24.31	-3576.89	244.28	-29.85	-3746.24	293.26	-23.21	-3866.42	311.81	6.96	-2879.95	18.47	-7.90	-4141.76	115.30	-23.11	-1819.07	67.08	388.29	-1790.63	49.85	378.64	-4142.93	173.87	1321.68	0.00	0.00	0.00	-4069.34	73.20	1634.23	-3977.33	178.79	1627.48	-378.02	47.78	1797.87	-4442.20	306.32	1707.73	655.51	-279.14	78.77	1253.57	-273.58	85.38	648.72
1.33000	-3560.53	244.51	-24.31	-3576.89	244.28	-29.85	-3742.76	293.86	-21.59	-3872.03	313.07	6.68	-2879.95	18.47	-7.90	-4141.76	115.30	-23.11	-1819.07	67.08	388.29	-1790.63	49.85	378.64	-4136.10	173.41	1319.92	0.00	0.00	0.00	-3932.21	79.73	1628.34	-3994.57	180.91	1625.74	-378.02	47.78	1797.87	-4448.07	306.62	1708.43	655.40	-279.66	78.66	1253.64	-273.45	85.49	650.75
1.34000	-3560.53	244.51	-24.31	-3576.89	244.28	-29.85	-3739.28	294.45	-19.92	-3877.58	314.30	6.52	-2879.95	18.47	-7.90	-4141.76	115.30	-23.11	-1819.07	67.08	388.29	-1790.63	49.85	378.64	-4122.09	173.64	1318.55	0.00	0.00	0.00	-3975.20	77.67	1628.69	-3957.78	185.20	1623.42	-378.02	47.78	1797.87	-4453.78	306.88	1709.11	655.25	-279.52	78.67	1253.60	-274.02	85.16	648.99
1.35000	-3560.53	244.51	-24.31	-3576.89	244.28	-29.85	-3735.80	295.01	-18.19	-3883.05	315.51	6.48	-2879.95	18.47	-7.90	-4141.76	115.30	-23.11	-1819.07	67.08	388.29	-1790.63	49.85	378.64	-4134.78	174.50	1318.98	0.00	0.00	0.00	-3955.46	78.34	1625.04	-3993.06	185.83	1623.09	-378.02	47.78	1797.87	-4459.32	307.11	1709.78	654.98	-279.33	78.46	1254.11	-273.38	85.21	648.15
1.36000	-3560.53	244.51	-24.31	-3576.89	244.28	-29.85	-3732.32	295.56	-16.41	-3888.45	316.69	6.56	-2879.95	18.47	-7.90	-4141.76	115.30	-23.11	-1819.07	67.08	388.29	-1790.63	49.85	378.64	-4093.63	174.68	1319.59	0.00	0.00	0.00	-3969.18	80.96	1623.56	-3991.90	188.47	1621.11	-378.02	47.78	1797.87	-4464.70	307.31	1710.43	655.07	-279.22	78.61	1254.16	-273.47	85.45	648.58
1.37000	-3560.53	244.51	-24.31	-3576.89	244.28	-29.85	-3728.85	296.10	-14.58	-3893.79	317.84	6.76	-2879.95	18.47	-7.90	-4141.76	115.30	-23.11	-1819.07	67.08	388.29	-1790.63	49.85	378.64	-4061.69	178.53	1320.89	0.00	0.00	0.00	-3965.66	84.41	1622.23	-3990.63	191.08	1619.17	-378.02	47.78	1797.87	-4469.92	307.46	1711.07	655.88	-279.37	78.72	1254.42	-273.75	85.60	648.30
1.38000	-3560.53	244.51	-24.31	-3576.89	244.28	-29.85	-3725.38	296.61	-12.69	-3899.05	318.97	7.08	-2879.95	18.47	-7.90	-4141.76	115.30	-23.11	-1819.07	67.08	388.29	-1790.63	49.85	378.64	-4095.34	178.32	1319.47	0.00	0.00	0.00	-3980.21	87.16	1620.92	-3989.27	193.66	1617.25	-378.02	47.78	1797.87	-4474.97	307.59	1711.70	654.89	-279.52	78.31	1254.41	-273.74	85.44	649.48
1.39000	-3560.53	244.51	-24.31	-3576.89	244.28	-29.85	-3721.91	297.11	-10.76	-3904.25	320.07	7.50	-2879.95	18.47	-7.90	-4141.76	115.30	-23.11	-1819.07	67.08	388.29	-1790.63	49.85	378.64	-4084.26	177.80	1317.27	0.00	0.00	0.00	-3966.85	88.42	1618.78	-3987.81	196.20	1615.36	-378.02	47.78	1797.87	-4479.85	307.68	1712.31	654.07	-279.39	78.09	1254.07	-273.38	85.34	648.96
1.40000	-3560.53	244.51	-24.31	-3576.89	244.28	-29.85	-3718.45	297.60	-8.77	-3909.37	321.15	8.05	-2879.95	18.47	-7.90	-4141.76	115.30	-23.11	-1819.07	67.08	388.29	-1790.63	49.85	378.64	-4092.53	181.02	1317.23	0.00	0.00	0.00	-3912.60	89.03	1615.84	-3986.25	198.70	1613.49	-378.02	47.78	1797.87	-4484.58	307.73	1712.91	654.69	-279.08	78.48	1253.83	-273.34	85.54	649.22
1.41000	-3560.53	244.51	-24.31	-3576.89	244.28	-29.85	-3714.98	298.06	-6.73	-3914.42	322.20	8.70	-2879.95	18.47	-7.90	-4141.76	115.30	-23.11	-1819.07	67.08	388.29	-1790.63	49.85	378.64	-4097.77	180.75	1317.12	0.00	0.00	0.00	-3916.35	91.35	1614.29	-3984.59	201.17	1611.65	-378.02	47.78	1797.87	-4489.14	307.75	1713.50	655.37	-279.01	78.72	1253.98	-273.43	85.69	649.30
1.42000	-3560.53	244.51	-24.31	-3576.89	244.28	-29.85	-3711.52	298.51	-4.65	-3919.40	323.22	9.47	-2879.95	18.47	-7.90	-4141.76	115.30	-23.11	-1819.07	67.08	388.29	-1790.63	49.85	378.64	-4099.72	181.06	1315.82	0.00	0.00	0.00	-3942.78	93.39	1614.66	-3982.83	203.60	1609.83	-378.02	47.78	1797.87	-4493.55	307.74	1714.07	655.59	-278.95	78.86	1253.96	-273.77	85.34	649.40
1.43000	-3560.53	244.51	-24.31	-3576.89	244.28	-29.85	-3708.06	298.94	-2.51	-3924.31	324.22	10.35	-2879.95	18.47	-7.90	-4141.76	115.30	-23.11	-1819.07	67.08	388.29	-1790.63	49.85	378.64	-4101.24	180.69	1316.67	0.00	0.00	0.00	-3970.79	94.07	1614.20	-3980.97	205.99	1608.04	-378.02	47.78	1797.87	-4497.79	307.69	1714.63	656.63	-279.17	79.14	1254.58	-273.96	85.42	649.33
1.44000	-3560.53	244.51	-24.31	-3576.89	244.28	-29.85	-3704.59	299.36	-0.33	-3929.15	325.20	11.34	-2879.95	18.47	-7.90	-4141.76	115.30	-23.11	-1819.07	67.08	388.29	-1790.63	49.85	378.64	-4074.82	182.02	1316.43	0.00	0.00	0.00	-3961.32	95.87	1612.52	-3979.01	208.36	1606.27	-378.02	47.78	1797.87	-4501.88	307.61	1715.18	655.07	-279.46	78.47	1254.28	-273.82	85.40	649.05
1.45000	-3560.53	244.51	-24.31	-3576.89	244.28	-29.85	-3701.13	299.76	1.90	-3933.92	326.15	12.43	-2879.95	18.47	-7.90	-4141.76	115.30	-23.11	-1819.07	67.08	388.29	-1790.63	49.85	378.64	-4065.45	182.23	1316.74	0.00	0.00	0.00	-3945.40	100.14	1611.52	-3976.96	210.68	1604.53	-378.02	47.78	1797.87	-4505.80	307.50	1715.72	655.01	-279.35	78.32	1253.87	-273.58	85.38	648.82
1.46000	-3560.53	244.51	-24.31	-3576.89	244.28	-29.85	-3697.66	300.14	4.17	-3938.61	327.08	13.63	-2879.95	18.47	-7.90	-4141.76	115.30	-23.11	-1819.07	67.08	388.29	-1790.63	49.85	378.64	-4050.58	181.17	1316.32	0.00	0.00	0.00	-3883.79	102.46	1607.87	-3974.81	212.97	1602.82	-378.02	47.78	1797.87	-4509.57	307.36	1716.24	654.16	-279.78	78.27	1254.30	-273.88	85.43	649.28
1.47000	-3560.53	244.51	-24.31	-3576.89	244.28	-29.85	-3694.20	300.51	6.50	-3943.23	327.98	14.94	-2879.95	18.47	-7.90	-4141.76	115.30	-23.11	-1819.07	67.08	388.29	-1790.63	49.85	378.64	-4019.28	182.57	1315.56	0.00	0.00	0.00	-3926.03	105.13	1607.04	-3972.57	215.23	1601.13	-378.02	47.78	1797.87	-4513.18	307.18	1716.75	655.34	-279.32	78.51	1253.94	-274.03	85.14	649.06
1.48000	-3560.53	244.51	-24.31	-3576.89	244.28	-29.85	-3690.73	300.86	8.86	-3947.78	328.86	16.35	-2879.95	18.47	-7.90	-4141.76	115.30	-23.11	-1819.07	67.08	388.29	-1790.63	49.85	378.64	-4059.04	186.97	1315.23	0.00	0.00	0.00	-3899.80	107.83	1604.64	-3970.23	217.45	1599.46	-378.02	47.78	1797.87	-4516.63	306.97	1717.25	655.49	-279.21	78.42	1253.66	-273.63	85.12	649.56
1.49000	-3560.53	244.51	-24.31	-3576.89	244.28	-29.85	-3687.26	301.19	11.28	-3952.26	329.71	17.87	-2879.95	18.47	-7.90	-4141.76	115.30	-23.11	-1819.07	67.08	388.29	-1790.63	49.85	378.64	-4039.99	184.61	1314.63	0.00	0.00	0.00	-3865.71	111.67	1604.03	-3967.80	219.64	1597.82	-378.02	47.78	1797.87	-4519.93	306.73	1717.73	655.12	-279.40	78.37	1254.09	-273.65	85.22	649.26
1.50000	-3560.53	244.51	-24.31	-3576.89	244.28	-29.85	-3683.79	301.51	13.74	-3956.66	330.54	19.48	-2879.95	18.47	-7.90	-4141.76	115.30	-23.11	-1819.07	67.08	388.29	-1790.63	49.85	378.64	-4029.05	187.15	1316.17	0.00	0.00	0.00	-3859.90	116.35	1604.93	-3965.27	221.80	1596.21	-378.02	47.78	1797.87	-4523.07	306.46	1718.21	654.86	-279.35	78.42	1253.85	-273.25	85.43	647.85
1.51000	-3560.53	244.51	-24.31	-3576.89	244.28	-29.85	-3680.32	301.82	16.24	-3960.98	331.35	21.20	-2879.95	18.47	-7.90	-4141.76	115.30	-23.11	-1819.07	67.08	388.29	-1790.63	49.85	378.64	-3976.39	188.75	1316.27	0.00	0.00	0.00	-3862.84	119.20	1604.97	-3962.65	223.92	1594.61	-378.02	47.78	1797.87	-4526.06	306.16	1718.67	654.40	-279.40	78.17	1254.20	-273.71	85.41	648.81
1.52000	-3560.53	244.51	-24.31	-3576.89	244.28	-29.85	-3676.85	302.11	18.78	-3965.24	332.13	23.02	-2879.95	18.47	-7.90	-4141.76	115.30	-23.11	-1819.07	67.08	388.29	-1790.63	49.85	378.64	-3987.60	190.81	1316.17	0.00	0.00	0.00	-3827.29	122.20	1603.59	-3959.93	226.00	1593.05	-378.02	47.78	1797.87	-4528.89	305.83	1719.12	655.48	-278.69	78.77	1254.30	-274.19	85.12	648.29
1.53000	-3560.53	244.51	-24.31	-3576.89	244.28	-29.85	-3673.37	302.38	21.37	-3969.42	332.90	24.93	-2879.95	18.47	-7.90	-4141.76	115.30	-23.11	-1819.07	67.08	388.29	-1790.63	49.85	378.64	-3975.74	189.58	1315.75	0.00	0.00	0.00	-3833.81	124.85	1603.13	-3957.12	228.05	1591.50	-378.02	47.78	1797.87	-4531.57	305.47	1719.55	655.81	-279.06	78.82	1254.44	-273.85	85.34	648.87
1.54000	-3560.53	244.51	-24.31	-3576.89	244.28	-29.85	-3669.89	302.64	23.99	-3973.52	333.63	26.95	-2879.95	18.47	-7.90	-4141.76	115.30	-23.11	-1819.07	67.08	388.29	-1790.63	49.85	378.64	-3976.35	194.53	1316.95	0.00	0.00	0.00	-3840.03	128.09	1603.19	-3954.22	230.07	1589.98	-378.02	47.78	1797.87	-4534.09	305.08	1719.98	655.44	-279.54	78.61	1253.82	-273.58	85.34	648.64
1.55000	-3560.53	244.51	-24.31	-3576.89	244.28	-29.85	-3666.40	302.88	26.66	-3977.55	334.35	29.06	-2879.95	18.47	-7.90	-4141.76	115.30	-23.11	-1819.07	67.08	388.29	-1790.63	49.85	378.64	-4003.60	196.52	1315.69	0.00	0.00	0.00	-3800.15	132.62	1602.39	-3951.23	232.06	1588.49	-378.02	47.78	1797.87	-4536.47	304.66	1720.39	655.96	-279.62	78.72	1254.33	-273.87	85.41	648.85
1.56000	-3560.53	244.51	-24.31	-3576.89	244.28	-29.85	-3662.91	303.11	29.37	-3981.51	335.04	31.26	-2879.95	18.47	-7.90	-4141.76	115.30	-23.11	-1819.07	67.08	388.29	-1790.63	49.85	378.64	-3920.12	198.70	1314.75	0.00	0.00	0.00	-3810.83	134.80	1603.42	-3948.15	234.01	1587.02	-378.02	47.78	1797.87	-4538.69	304.21	1720.79	655.35	-279.27	78.65	1253.83	-273.77	85.17	648.80
1.57000	-3560.53	244.51	-24.31	-3576.89	244.28	-29.85	-3659.42	303.32	32.12	-3985.39	335.71	33.56	-2879.95	18.47	-7.90	-4141.76	115.30	-23.11	-1819.07	67.08	388.29	-1790.63	49.85	378.64	-3941.36	200.77	1315.81	0.00	0.00	0.00	-3819.18	137.30	1602.92	-3944.98	235.93	1585.57	-378.02	47.78	1797.87	-4540.76	303.73	1721.18	654.73	-279.16	78.44	1254.60	-273.50	85.54	648.05
1.58000	-3560.53	244.51	-24.31	-3576.89	244.28	-29.85	-3655.92	303.52	34.91	-3989.19	336.35	35.95	-2879.95	18.47	-7.90	-4141.76	115.30	-23.11	-1819.07	67.08	388.29	-1790.63	49.85	378.64	-3941.14	202.86	1317.65	0.00	0.00	0.00	-3803.62	138.95	1603.13	-3941.71	237.82	1584.15	-378.02	47.78	1797.87	-4542.68	303.22	1721.56	654.66	-279.38	78.47	1254.13	-273.88	85.29	648.00
1.59000	-3560.53	244.51	-24.31	-3576.89	244.28	-29.85	-3652.42	303.70	37.73	-3992.92	336.98	38.43	-2879.95	18.47	-7.90	-4141.76	115.30	-23.11	-1819.07	67.08	388.29	-1790.63	49.85	378.64	-3941.03	205.14	1316.83	0.00	0.00	0.00	-3779.00	142.78	1602.53	-3938.36	239.67	1582.75	-378.02	47.78	1797.87	-4544.45	302.68	1721.93	655.14	-279.57	78.60	1254.72	-274.20	85.25	648.90
1.60000	-3560.53	244.51	-24.31	-3576.89	244.28	-29.85	-3648.91	303.87	40.60	-3996.58	337.58	41.00	-2879.95	18.47	-7.90	-4141.76	115.30	-23.11	-1819.07	67.08	388.29	-1790.63	49.85	378.64	-3917.81	208.88	1317.19	0.00	0.00	0.00	-3791.36	147.66	1601.90	-3934.92	241.49	1581.37	-378.02	47.78	1797.87	-4546.08	302.12	1722.28	655.27	-279.61	78.33	1253.97	-273.82	85.32	648.50
1.61000	-3560.53	244.51	-24.31	-3576.89	244.28	-29.85	-3645.40	304.03	43.50	-4000.15	338.16	43.66	-2879.95	18.47	-7.90	-4141.76	115.30	-23.11	-1819.07	67.08	388.29	-1790.63	49.85	378.64	-3921.95	209.22	1319.00	0.00	0.00	0.00	-3757.56	153.86	1599.94	-3931.39	243.28	1580.01	-378.02	47.78	1797.87	-4547.55	301.53	1722.63	654.84	-279.08	78.34	1253.64	-273.00	85.65	648.57
1.62000	-3560.53	244.51	-24.31	-3576.89	244.28	-29.85	-3641.88	304.17	46.44	-4003.65	338.72	46.41	-2879.95	18.47	-7.90	-4141.76	115.30	-23.11	-1819.07	67.08	388.29	-1790.63	49.85	378.64	-3937.79	213.09	1318.37	0.00	0.00	0.00	-3776.73	154.75	1601.19	-3927.77	245.04	1578.68	-378.02	47.78	1797.87	-4548.88	300.91	1722.96	655.38	-278.62	78.57	1254.03	-273.09	85.57	648.00
1.63000	-3560.53	244.51	-24.31	-3576.89	244.28	-29.85	-3638.35	304.30	49.41	-4007.07	339.25	49.25	-2879.95	18.47	-7.90	-4141.76	115.30	-23.11	-1819.07	67.08	388.29	-1790.63	49.85	378.64	-3926.20	213.36	1320.70	0.00	0.00	0.00	-3785.03	158.00	1600.26	-3924.07	246.76	1577.38	-378.02	47.78	1797.87	-4550.06	300.26	1723.28	654.91	-279.20	78.65	1253.75	-272.81	85.52	648.39
1.64000	-3560.53	244.51	-24.31	-3576.89	244.28	-29.85	-3634.82	304.41	52.42	-4010.42	339.77	52.17	-2879.95	18.47	-7.90	-4141.76	115.30	-23.11	-1819.07	67.08	388.29	-1790.63	49.85	378.64	-3904.89	216.60	1320.59	0.00	0.00	0.00	-3773.35	162.45	1599.04	-3920.28	248.46	1576.09	-378.02	47.78	1797.87	-4551.09	299.59	1723.60	655.30	-279.54	78.43	1254.47	-273.23	85.63	648.76
1.65000	-3560.53	244.51	-24.31	-3576.89	244.28	-29.85	-3631.28	304.51	55.46	-4013.69	340.26	55.17	-2879.95	18.47	-7.90	-4141.76	115.30	-23.11	-1819.07	67.08	388.29	-1790.63	49.85	378.64	-3917.85	219.94	1320.30	0.00	0.00	0.00	-3726.85	166.49	1597.45	-3916.40	250.12	1574.83	-378.02	47.78	1797.87	-4551.98	298.89	1723.90	655.35	-279.41	78.61	1254.16	-273.99	85.27	647.46
1.66000	-3560.53	244.51	-24.31	-3576.89	244.28	-29.85	-3627.73	304.60	58.54	-4016.88	340.73	58.26	-2879.95	18.47	-7.90	-4141.76	115.30	-23.11	-1819.07	67.08	388.29	-1790.63	49.85	378.64	-3899.21	220.30	1322.18	0.00	0.00	0.00	-3744.66	171.21	1600.01	-3912.43	251.75	1573.59	-378.02	47.78	1797.87	-4552.72	298.16	1724.19	655.19	-279.65	78.60	1253.90	-273.61	85.37	648.48
1.67000	-3560.53	244.51	-24.31	-3576.89	244.28	-29.85	-3624.17	304.67	61.65	-4019.99	341.18	61.43	-2879.95	18.47	-7.90	-4141.76	115.30	-23.11	-1819.07	67.08	388.29	-1790.63	49.85	378.64	-3881.96	225.68	1323.66	0.00	0.00	0.00	-3724.11	174.25	1600.08	-3908.39	253.34	1572.37	-378.02	47.78	1797.87	-4553.32	297.41	1724.47	654.84	-279.01	78.48	1253.94	-273.25	85.46	648.61
1.68000	-3560.53	244.51	-24.31	-3576.89	244.28	-29.85	-3620.61	304.73	64.80	-4023.02	341.61	64.68	-2879.95	18.47	-7.90	-4141.76	115.30	-23.11	-1819.07	67.08	388.29	-1790.63	49.85	378.64	-3845.02	228.01	1324.87	0.00	0.00	0.00	-3737.30	177.21	1600.25	-3904.25	254.91	1571.18	-378.02	47.78	1797.87	-4553.78	296.64	1724.74	655.54	-278.99	78.61	1254.11	-273.80	85.38	648.71
1.69000	-3560.53	244.51	-24.31	-3576.89	244.28	-29.85	-3617.04	304.77	67.97	-4025.98	342.02	68.01	-2879.95	18.47	-7.90	-4141.76	115.30	-23.11	-1819.07	67.08	388.29	-1790.63	49.85	378.64	-3825.72	231.39	1324.24	0.00	0.00	0.00	-3739.16	179.99	1599.47	-3900.04	256.44	1570.00	-378.02	47.78	1797.87	-4554.09	295.83	1725.00	655.38	-279.06	78.75	1254.13	-273.55	85.33	648.22
1.70000	-3560.53	244.51	-24.31	-3576.89	244.28	-29.85	-3613.45	304.80	71.18	-4028.85	342.41	71.42	-2879.95	18.47	-7.90	-4141.76	115.30	-23.11	-1819.07	67.08	388.29	-1790.63	49.85	378.64	-3856.57	235.99	1325.74	0.00	0.00	0.00	-3712.13	184.02	1598.70	-3895.74	257.95	1568.85	-378.02	47.78	1797.87	-4554.26	295.01	1725.24	654.56	-279.09	78.45	1253.44	-273.50	85.34	648.26
1.71000	-3560.53	244.51	-24.31	-3576.89	244.28	-29.85	-3609.86	304.82	74.42	-4031.65	342.78	74.90	-2879.95	18.47	-7.90	-4141.76	115.30	-23.11	-1819.07	67.08	388.29	-1790.63	49.85	378.64	-3823.66	238.20	1325.81	0.00	0.00	0.00	-3697.67	185.98	1599.07	-3891.35	259.42	1567.72	-378.02	47.78	1797.87	-4554.29	294.16	1725.48	654.93	-279.28	78.46	1253.22	-273.76	85.34	648.66
1.72000	-3560.53	244.51	-24.31	-3576.89	244.28	-29.85	-3606.26	304.83	77.69	-4034.37	343.13	78.46	-2879.95	18.47	-7.90	-4141.76	115.30	-23.11	-1819.07	67.08	388.29	-1790.63	49.85	378.64	-3850.56	241.39	1325.53	0.00	0.00	0.00	-3701.26	187.75	1599.62	-3886.89	260.86	1566.62	-378.02	47.78	1797.87	-4554.18	293.28	1725.71	653.96	-279.68	78.12	1253.69	-273.92	85.28	648.62
1.73000	-3560.53	244.51	-24.31	-3576.89	244.28	-29.85	-3602.65	304.82	80.98	-4037.00	343.46	82.10	-2879.95	18.47	-7.90	-4141.76	115.30	-23.11	-1819.07	67.08	388.29	-1790.63	49.85	378.64	-3899.53	242.93	1328.20	0.00	0.00	0.00	-3684.98	189.24	1598.41	-3882.34	262.28	1565.53	-378.02	47.78	1797.87	-4553.92	292.38	1725.93	655.14	-279.59	78.54	1254.09	-273.70	85.53	648.37
1.74000	-3560.53	244.51	-24.31	-3576.89	244.28	-29.85	-3599.03	304.80	84.31	-4039.56	343.77	85.81	-2879.95	18.47	-7.90	-4141.76	115.30	-23.11	-1819.07	67.08	388.29	-1790.63	49.85	378.64	-3981.66	246.88	1331.74	0.00	0.00	0.00	-3671.22	191.48	1598.08	-3877.71	263.66	1564.47	-378.02	47.78	1797.87	-4553.53	291.46	1726.14	655.20	-279.71	78.56	1253.92	-273.44	85.70	648.37
1.75000	-3560.53	244.51	-24.31	-3576.89	244.28	-29.85	-3595.40	304.77	87.67	-4042.04	344.06	89.59	-2879.95	18.47	-7.90	-4141.76	115.30	-23.11	-1819.07	67.08	388.29	-1790.63	49.85	378.64	-4418.95	256.31	1347.36	0.00	0.00	0.00	-3682.17	194.33	1600.53	-3873.00	265.01	1563.42	-378.02	47.78	1797.87	-4553.00	290.51	1726.34	655.71	-279.35	78.67	1253.80	-273.07	85.58	648.50
1.76000	-3560.53	244.51	-24.31	-3576.89	244.28	-29.85	-3591.76	304.73	91.05	-4044.44	344.33	93.44	-2879.95	18.47	-7.90	-4141.76	115.30	-23.11	-1819.07	67.08	388.29	-1790.63	49.85	378.64	-4494.80	260.59	1354.84	0.00	0.00	0.00	-3662.95	197.08	1600.63	-3868.21	266.33	1562.40	-378.02	47.78	1797.87	-4552.33	289.54	1726.53	655.25	-279.30	78.49	1253.73	-273.89	85.05	648.74
1.77000	-3560.53	244.51	-24.31	-3576.89	244.28	-29.85	-3588.11	304.67	94.46	-4046.75	344.58	97.36	-2879.95	18.47	-7.90	-4141.76	115.30	-23.11	-1819.07	67.08	388.29	-1790.63	49.85	378.64	-4491.57	263.21	1356.25	0.00	0.00	0.00	-3652.72	198.95	1599.84	-3863.34	267.62	1561.40	-378.02	47.78	1797.87	-4551.52	288.55	1726.71	655.67	-279.14	78.60	1253.60	-273.54	85.40	649.33
1.78000	-3560.53	244.51	-24.31	-3576.89	244.28	-29.85	-3584.44	304.60	97.89	-4048.99	344.81	101.35	-2879.95	18.47	-7.90	-4141.72	115.30	-23.11	-1819.07	67.08	388.29	-1790.63	49.85	378.64	-4426.39	265.42	1353.57	0.00	0.00	0.00	-3635.14	202.43	1600.61	-3858.39	268.88	1560.42	-378.02	47.78	1797.87	-4550.58	287.53	1726.88	656.32	-279.33	78.83	1254.18	-273.65	85.54	648.53
1.79000	-3560.53	244.51	-24.31	-3576.89	244.28	-29.85	-3580.77	304.52	101.36	-4051.14	345.03	105.41	-2879.95	18.47	-7.90	-4105.26	112.73	-18.43	-1819.07	67.08	388.29	-1790.63	49.85	378.64	-4283.43	267.33	1348.19	0.00	0.00	0.00	-3636.72	205.40	1602.47	-3853.36	270.12	1559.46	-378.02	47.78	1797.87	-4549.50	286.50	1727.04	655.31	-279.13	78.70	1254.12	-273.61	85.52	649.25
1.80000	-3560.53	244.51	-24.31	-3576.89	244.28	-29.85	-3577.08	304.43	104.84	-4053.21	345.22	109.54	-2879.95	18.47	-7.90	-4082.88	103.81	-17.11	-1819.07	67.08	388.29	-1790.63	49.85	378.64	-4067.10	267.46	1339.80	0.00	0.00	0.00	-3635.11	205.99	1603.20	-3848.26	271.32	1558.53	-378.02	47.78	1797.87	-4548.28	285.44	1727.19	654.85	-279.27	78.53	1254.50	-273.25	85.38	648.97
1.81000	-3560.53	244.51	-24.31	-3576.89	244.28	-29.85	-3573.38	304.32	108.35	-4055.20	345.40	113.73	-2879.95	18.47	-7.90	-4026.17	99.14	-8.40	-1819.07	67.08	388.29	-1790.63	49.85	378.64	-3895.70	267.95	1334.09	0.00	0.00	0.00	-3675.36	209.17	1604.59	-3843.07	272.49	1557.61	-378.02	47.78	1797.87	-4546.93	284.36	1727.33	654.36	-279.22	78.32	1253.65	-273.83	85.20	648.78
1.82000	-3560.53	244.51	-24.31	-3576.89	244.28	-29.85	-3569.66	304.21	111.89	-4057.11	345.55	117.98	-2879.95	18.47	-7.90	-4060.86	90.95	-16.83	-1819.07	67.08	388.29	-1790.63	49.85	378.64	-3809.97	268.79	1332.29	0.00	0.00	0.00	-3637.91	211.46	1603.20	-3837.81	273.64	1556.71	-378.02	47.78	1797.87	-4545.45	283.25	1727.46	654.72	-279.27	78.50	1253.83	-273.44	85.33	648.10
1.83000	-3560.53	244.51	-24.31	-3576.89	244.28	-29.85	-3565.93	304.08	115.44	-4058.94	345.69	122.30	-2879.95	18.47	-7.90	-4065.03	85.39	-21.22	-1819.07	67.08	388.29	-1790.63	49.85	378.64	-3762.38	269.90	1330.98	0.00	0.00	0.00	-3637.55	212.21	1603.50	-3832.47	274.75	1555.84	-378.02	47.78	1797.87	-4543.83	282.13	1727.59	655.09	-278.66	78.72	1254.53	-273.50	85.71	647.87
1.84000	-3560.53	244.51	-24.31	-3576.89	244.28	-29.85	-3562.19	303.94	119.03	-4060.68	345.81	126.68	-2879.95	18.47	-7.90	-3966.56	78.93	-7.36	-1819.07	67.08	388.29	-1790.63	49.85	378.64	-3744.59	271.33	1332.92	0.00	0.00	0.00	-3637.64	213.90	1604.46	-3827.06	275.84	1554.98	-378.02	47.78	1797.87	-4542.08	280.99	1727.70	655.91	-278.84	78.85	1254.57	-273.97	85.41	649.34
1.85000	-3560.53	244.51	-24.31	-3576.89	244.28	-29.85	-3558.43	303.79	122.63	-4062.34	345.91	131.12	-2879.95	18.47	-7.90	-3978.30	73.35	-12.38	-1819.07	67.08	388.29	-1790.63	49.85	378.64	-3748.47	272.82	1331.38	0.00	0.00	0.00	-3608.92	220.02	1604.21	-3821.57	276.90	1554.15	-378.02	47.78	1797.87	-4540.19	279.83	1727.81	655.54	-279.54	78.56	1254.07	-273.35	85.41	650.43
1.86000	-3560.53	244.51	-24.31	-3576.89	244.28	-29.85	-3554.66	303.63	126.25	-4063.92	346.00	135.61	-2879.95	18.47	-7.90	-3963.77	64.04	-14.08	-1819.07	67.08	388.29	-1790.63	49.85	378.64	-3755.39	275.85	1330.58	0.00	0.00	0.00	-3633.67	219.31	1606.01	-3816.01	277.92	1553.33	-378.02	47.78	1797.87	-4538.17	278.64	1727.91	655.22	-279.59	78.56	1253.77	-273.55	85.29	648.82
1.87000	-3560.53	244.51	-24.31	-3576.89	244.28	-29.85	-3550.88	303.46	129.89	-4065.41	346.07	140.17	-2879.95	18.47	-7.90	-3983.03	57.51	-21.71	-1819.07	67.08	388.29	-1790.63	49.85	378.64	-3719.90	277.35	1329.68	0.00	0.00	0.00	-3610.30	219.10	1605.37	-3810.37	278.93	1552.54	-378.02	47.78	1797.87	-4536.03	277.44	1728.00	654.47	-279.44	78.37	1254.14	-273.90	85.14	647.68
1.88000	-3560.53	244.51	-24.31	-3576.89	244.28	-29.85	-3547.08	303.27	133.56	-4066.82	346.12	144.78	-2879.95	18.47	-7.90	-3931.31	51.58	-14.75	-1819.07	67.08	388.29	-1790.63	49.85	378.64	-3713.41	278.78	1328.71	0.00	0.00	0.00	-3607.50	219.84	1604.47	-3804.66	279.90	1551.76	-378.02	47.78	1797.87	-4533.75	276.22	1728.08	655.67	-279.02	78.95	1253.98	-273.27	85.35	647.97
1.89000	-3560.53	244.51	-24.31	-3576.89	244.28	-29.85	-3543.26	303.08	137.24	-4068.15	346.15	149.45	-2879.95	18.47	-7.90	-3903.27	43.10	-13.30	-1819.07	67.08	388.29	-1790.63	49.85	378.64	-3739.31	281.08	1329.88	0.00	0.00	0.00	-3595.82	222.66	1603.45	-3798.87	280.84	1551.01	-378.02	47.78	1797.87	-4531.34	274.98	1728.15	655.94	-279.43	78.70	1254.35	-273.40	85.55	648.29
1.90000	-3560.53	244.51	-24.31	-3576.89	244.28	-29.85	-3539.43	302.87	140.94	-4069.39	346.16	154.18	-2879.95	18.47	-7.90	-3881.88	38.60	-14.29	-1819.07	67.08	388.29	-1790.63	49.85	378.64	-3731.48	281.87	1329.39	0.00	0.00	0.00	-3579.63	224.86	1603.46	-3793.01	281.76	1550.27	-378.02	47.78	1797.87	-4528.81	273.72	1728.21	656.91	-279.18	78.87	1254.53	-273.59	85.54	648.71
1.91000	-3560.53	244.51	-24.31	-3576.89	244.28	-29.85	-3535.58	302.66	144.66	-4070.54	346.16	158.95	-2879.95	18.47	-7.90	-3883.52	30.05	-19.32	-1819.07	67.08	388.29	-1790.63	49.85	378.64	-3712.22	281.77	1328.77	0.00	0.00	0.00	-3554.57	227.67	1603.48	-3787.08	282.65	1549.56	-378.02	47.78	1797.87	-4526.14	272.44	1728.27	656.27	-279.33	78.83	1254.22	-273.49	85.59	648.21
1.92000	-3560.53	244.51	-24.31	-3576.89	244.28	-29.85	-3531.72	302.43	148.40	-4071.62	346.14	163.78	-2879.95	18.47	-7.90	-3896.99	29.18	-24.08	-1819.07	67.08	388.29	-1790.63	49.85	378.64	-3714.87	283.19	1329.72	0.00	0.00	0.00	-3566.77	227.65	1602.59	-3781.08	283.51	1548.86	-378.02	47.78	1797.87	-4523.35	271.14	1728.32	654.51	-279.41	78.46	1253.94	-273.66	85.38	648.44
1.93000	-3560.53	244.51	-24.31	-3576.89	244.28	-29.85	-3527.84	302.20	152.15	-4072.60	346.11	168.66	-2879.95	18.47	-7.90	-3786.38	21.33	-8.23	-1819.07	67.08	388.29	-1790.63	49.85	378.64	-3725.96	284.59	1329.31	0.00	0.00	0.00	-3581.14	227.65	1602.24	-3775.01	284.34	1548.18	-378.02	47.78	1797.87	-4520.43	269.83	1728.36	655.04	-279.38	78.49	1253.43	-273.58	85.36	647.58
1.94000	-3560.53	244.51	-24.31	-3576.89	244.28	-29.85	-3523.94	301.95	155.92	-4073.50	346.06	173.59	-2879.95	18.47	-7.90	-3773.62	15.94	-9.49	-1819.07	67.08	388.29	-1790.63	49.85	378.64	-3756.47	286.94	1328.45	0.00	0.00	0.00	-3581.17	229.29	1602.41	-3768.86	285.15	1547.52	-378.02	47.78	1797.87	-4517.38	268.49	1728.39	656.26	-279.42	78.84	1253.74	-273.71	85.36	648.42
1.95000	-3560.53	244.51	-24.31	-3576.89	244.28	-29.85	-3520.02	301.69	159.71	-4074.32	345.99	178.57	-2879.95	18.47	-7.90	-3751.14	7.84	-10.08	-1819.07	67.08	388.29	-1790.63	49.85	378.64	-3712.32	285.69	1328.63	0.00	0.00	0.00	-3546.85	233.97	1602.33	-3762.65	285.93	1546.88	-378.02	47.78	1797.87	-4514.21	267.15	1728.41	655.54	-279.15	78.62	1254.55	-273.80	85.55	647.62
1.96000	-3560.53	244.51	-24.31	-3576.89	244.28	-29.85	-3516.09	301.43	163.51	-4075.05	345.90	183.59	-2879.95	18.47	-7.90	-3744.42	5.64	-12.58	-1819.07	67.08	388.29	-1790.63	49.85	378.64	-3692.93	285.69	1328.69	0.00	0.00	0.00	-3557.58	233.94	1602.80	-3756.37	286.68	1546.26	-378.02	47.78	1797.87	-4510.91	265.78	1728.43	655.29	-278.89	78.68	1253.60	-274.02	85.21	648.58
1.97000	-3560.53	244.51	-24.31	-3576.89	244.28	-29.85	-3512.14	301.15	167.32	-4075.69	345.80	188.66	-2879.95	18.47	-7.90	-3700.70	-0.06	-8.14	-1819.07	67.08	388.29	-1790.63	49.85	378.64	-3680.86	284.60	1328.77	0.00	0.00	0.00	-3534.48	235.10	1600.69	-3750.01	287.41	1545.66	-378.02	47.78	1797.87	-4507.49	264.40	1728.44	655.30	-278.83	78.71	1254.31	-273.37	85.57	648.80
1.98000	-3560.53	244.51	-24.31	-3576.89	244.28	-29.85	-3508.17	300.87	171.15	-4076.25	345.69	193.78	-2879.95	18.47	-7.90	-3718.05	-1.72	-15.11	-1819.07	67.08	388.29	-1790.63	49.85	378.64	-3698.05	284.43	1328.13	0.00	0.00	0.00	-3532.06	236.45	1600.32	-3743.59	288.11	1545.07	-378.02	47.78	1797.87	-4503.95	263.00	1728.44	655.17	-279.66	78.47	1254.50	-273.90	85.38	649.03
1.99000	-3560.53	244.51	-24.31	-3576.89	244.28	-29.85	-3504.18	300.57	174.99	-4076.72	345.56	198.94	-2879.95	18.47	-7.90	-3666.31	-4.43	-10.21	-1819.07	67.08	388.29	-1790.63	49.85	378.64	-3690.84	285.27	1327.94	0.00	0.00	0.00	-3527.01	237.32	1600.75	-3737.10	288.78	1544.51	-378.02	47.78	1797.87	-4500.28	261.58	1728.43	654.14	-279.48	78.33	1254.20	-273.49	85.47	648.44
2.00000	-3560.53	244.51	-24.31	-3576.89	244.28	-29.85	-3500.17	300.27	178.84	-4077.10	345.41	204.14	-2879.95	18.47	-7.90	-3670.42	-5.80	-10.96	-1819.07	67.08	388.29	-1790.63	49.85	378.64	-3670.55	286.94	1329.93	0.00	0.00	0.00	-3527.64	237.87	1601.40	-3730.55	289.43	1543.96	-378.02	47.78	1797.87	-4496.49	260.15	1728.42	655.39	-279.06	78.71	1254.82	-272.79	86.20	648.10
2.01000	-3560.53	244.51	-24.31	-3576.89	244.28	-29.85	-3496.14	299.95	182.71	-4077.40	345.25	209.38	-2879.95	18.47	-7.90	-3632.37	-6.47	-6.72	-1819.07	67.08	388.29	-1790.63	49.85	378.64	-3655.47	285.01	1328.19	0.00	0.00	0.00	-3480.29	237.11	1599.53	-3723.92	290.05	1543.43	-378.02	47.78	1797.87	-4492.58	258.71	1728.40	655.58	-278.90	78.85	1254.24	-273.48	85.67	648.66
2.02000	-3560.53	244.51	-24.31	-3576.89	244.28	-29.85	-3492.09	299.63	186.58	-4077.60	345.07	214.67	-2879.95	18.47	-7.90	-3607.67	-9.55	-5.61	-1819.07	67.08	388.29	-1790.63	49.85	378.64	-3650.16	286.17	1327.08	0.00	0.00	0.00	-3520.21	238.36	1600.46	-3717.24	290.64	1542.92	-378.02	47.78	1797.87	-4488.54	257.25	1728.37	656.19	-278.71	78.99	1253.63	-273.99	85.03	647.96
2.03000	-3560.53	244.51	-24.31	-3576.89	244.28	-29.85	-3488.02	299.30	190.47	-4077.72	344.88	219.99	-2879.95	18.47	-7.90	-3584.27	-12.31	-4.70	-1819.07	67.08	388.29	-1790.63	49.85	378.64	-3621.90	285.08	1327.06	0.00	0.00	0.00	-3492.97	238.54	1600.02	-3710.48	291.21	1542.42	-378.02	47.78	1797.87	-4484.39	255.77	1728.34	655.52	-279.21	78.84	1254.11	-273.84	85.42	648.30
2.04000	-3560.53	244.51	-24.31	-3576.89	244.28	-29.85	-3483.93	298.96	194.36	-4077.76	344.67	225.35	-2879.95	18.47	-7.90	-3562.11	-14.75	-3.99	-1819.07	67.08	388.29	-1790.63	49.85	378.64	-3606.14	284.19	1328.26	0.00	0.00	0.00	-3481.85	238.75	1600.45	-3703.66	291.76	1541.95	-378.02	47.78	1797.87	-4480.12	254.28	1728.29	656.05	-279.24	78.99	1253.79	-273.69	85.21	648.64
2.05000	-3560.53	244.51	-24.31	-3576.89	244.28	-29.85	-3479.82	298.61	198.27	-4077.70	344.45	230.75	-2879.95	18.47	-7.90	-3541.15	-16.88	-3.46	-1819.07	67.08	388.29	-1790.63	49.85	378.64	-3653.69	286.19	1326.79	0.00	0.00	0.00	-3538.44	238.47	1602.20	-3696.77	292.27	1541.49	-378.02	47.78	1797.87	-4475.72	252.78	1728.24	655.92	-278.50	79.14	1253.65	-273.31	85.41	648.29
2.06000	-3560.53	244.51	-24.31	-3576.89	244.28	-29.85	-3475.69	298.25	202.18	-4077.55	344.22	236.18	-2879.95	18.47	-7.90	-3521.34	-18.71	-3.11	-1819.07	67.08	388.29	-1790.63	49.85	378.64	-3665.05	285.73	1326.54	0.00	0.00	0.00	-3521.94	240.93	1602.18	-3689.82	292.77	1541.05	-378.02	47.78	1797.87	-4471.21	251.26	1728.19	655.96	-279.13	78.68	1254.12	-273.59	85.48	648.75
2.07000	-3560.53	244.51	-24.31	-3576.89	244.28	-29.85	-3471.54	297.88	206.10	-4077.32	343.96	241.65	-2879.95	18.47	-7.90	-3502.64	-20.26	-2.92	-1819.07	67.08	388.29	-1790.63	49.85	378.64	-3634.41	286.28	1326.53	0.00	0.00	0.00	-3486.38	239.03	1601.20	-3682.81	293.23	1540.63	-378.02	47.78	1797.87	-4466.58	249.73	1728.13	655.49	-279.68	78.28	1254.27	-273.56	85.65	648.43
2.08000	-3560.53	244.51	-24.31	-3576.89	244.28	-29.85	-3467.36	297.50	210.03	-4077.00	343.70	247.15	-2879.95	18.47	-7.90	-3485.00	-21.53	-2.90	-1819.07	67.08	388.29	-1790.63	49.85	378.64	-3637.09	282.64	1327.03	0.00	0.00	0.00	-3473.74	238.79	1601.29	-3675.73	293.68	1540.22	-378.02	47.78	1797.87	-4461.84	248.18	1728.06	654.42	-279.74	78.15	1254.38	-274.22	85.29	648.36
2.09000	-3560.53	244.51	-24.31	-3576.89	244.28	-29.85	-3463.17	297.12	213.96	-4076.58	343.42	252.68	-2879.95	18.47	-7.90	-3468.37	-22.55	-3.02	-1819.07	67.08	388.29	-1790.63	49.85	378.64	-3606.07	284.16	1326.49	0.00	0.00	0.00	-3477.10	239.02	1601.74	-3668.59	294.09	1539.83	-378.02	47.78	1797.87	-4456.97	246.63	1727.98	654.84	-279.75	78.42	1254.03	-273.90	85.41	648.26
2.10000	-3560.53	244.51	-24.31	-3576.89	244.28	-29.85	-3458.95	296.73	217.90	-4076.08	343.13	258.24	-2879.95	18.47	-7.90	-3452.71	-23.30	-3.28	-1819.07	67.08	388.29	-1790.63	49.85	378.64	-3604.43	281.11	1325.67	0.00	0.00	0.00	-3477.32	239.82	1601.79	-3661.39	294.48	1539.46	-378.02	47.78	1797.87	-4451.99	245.06	1727.90	655.22	-279.49	78.62	1253.40	-273.72	84.96	648.86
2.11000	-3560.53	244.51	-24.31	-3576.89	244.28	-29.85	-3454.70	296.33	221.85	-4075.49	342.82	263.84	-2879.95	18.47	-7.90	-3437.97	-23.82	-3.67	-1819.07	67.08	388.29	-1790.63	49.85	378.64	-3602.12	279.70	1327.32	0.00	0.00	0.00	-3453.24	238.73	1601.18	-3654.13	294.85	1539.11	-378.02	47.78	1797.87	-4446.90	243.48	1727.82	655.29	-279.47	78.41	1253.93	-273.78	85.04	648.67
2.12000	-3560.53	244.51	-24.31	-3576.89	244.28	-29.85	-3450.43	295.92	225.80	-4074.80	342.51	269.46	-2879.95	18.47	-7.90	-3424.10	-24.11	-4.18	-1819.07	67.08	388.29	-1790.63	49.85	378.64	-3603.07	279.32	1326.36	0.00	0.00	0.00	-3417.62	237.93	1600.06	-3646.81	295.20	1538.77	-378.02	47.78	1797.87	-4441.69	241.88	1727.72	656.01	-279.11	78.71	1254.64	-273.33	85.40	648.45
2.13000	-3560.53	244.51	-24.31	-3576.89	244.28	-29.85	-3446.14	295.51	229.75	-4074.03	342.17	275.10	-2879.95	18.47	-7.90	-3411.07	-24.17	-4.80	-1819.07	67.08	388.29	-1790.63	49.85	378.64	-3594.45	279.60	1325.14	0.00	0.00	0.00	-3424.78	236.63	1600.59	-3639.42	295.51	1538.45	-378.02	47.78	1797.87	-4436.37	240.28	1727.62	655.82	-279.34	78.76	1253.83	-273.46	85.36	648.24
2.14000	-3560.53	244.51	-24.31	-3576.89	244.28	-29.85	-3441.83	295.08	233.71	-4073.16	341.83	280.78	-2879.95	18.47	-7.90	-3398.81	-24.03	-5.52	-1819.07	67.08	388.29	-1790.63	49.85	378.64	-3604.87	278.52	1324.41	0.00	0.00	0.00	-3440.04	234.86	1601.32	-3631.98	295.81	1538.14	-378.02	47.78	1797.87	-4430.93	238.66	1727.52	653.95	-279.91	78.20	1254.68	-274.12	85.45	648.39
2.15000	-3560.53	244.51	-24.31	-3576.89	244.28	-29.85	-3437.49	294.65	237.67	-4072.21	341.47	286.48	-2879.95	18.47	-7.90	-3387.29	-23.69	-6.33	-1819.07	67.08	388.29	-1790.63	49.85	378.64	-3589.74	275.70	1324.25	0.00	0.00	0.00	-3409.82	233.78	1599.52	-3624.47	296.08	1537.86	-378.02	47.78	1797.87	-4425.38	237.03	1727.41	655.38	-279.67	78.71	1254.52	-273.49	85.76	646.97
2.16000	-3560.53	244.51	-24.31	-3576.89	244.28	-29.85	-3433.12	294.21	241.63	-4071.16	341.10	292.20	-2879.95	18.47	-7.90	-3376.46	-23.16	-7.23	-1819.07	67.08	388.29	-1790.63	49.85	378.64	-3580.24	274.94	1323.33	0.00	0.00	0.00	-3407.56	231.39	1601.13	-3616.91	296.33	1537.58	-378.02	47.78	1797.87	-4419.72	235.39	1727.29	655.39	-279.30	78.63	1254.73	-273.12	85.98	648.24
2.17000	-3560.53	244.51	-24.31	-3576.89	244.28	-29.85	-3428.74	293.77	245.60	-4070.02	340.71	297.94	-2879.95	18.47	-7.90	-3366.27	-22.45	-8.20	-1819.07	67.08	388.29	-1790.63	49.85	378.64	-3574.48	274.00	1324.38	0.00	0.00	0.00	-3414.35	231.62	1600.38	-3609.29	296.55	1537.33	-378.02	47.78	1797.87	-4413.95	233.74	1727.17	656.00	-278.83	78.66	1254.17	-273.40	85.65	648.48
2.18000	-3560.53	244.51	-24.31	-3576.89	244.28	-29.85	-3424.32	293.32	249.56	-4068.79	340.32	303.71	-2879.95	18.47	-7.90	-3356.68	-21.58	-9.23	-1819.07	67.08	388.29	-1790.63	49.85	378.64	-3572.15	272.16	1324.70	0.00	0.00	0.00	-3414.68	228.81	1600.28	-3601.61	296.75	1537.09	-378.02	47.78	1797.87	-4408.07	232.09	1727.04	655.02	-279.67	78.31	1254.42	-273.41	85.59	648.62
2.19000	-3560.53	244.51	-24.31	-3576.89	244.28	-29.85	-3419.88	292.86	253.52	-4067.47	339.91	309.49	-2879.95	18.47	-7.90	-3347.64	-20.56	-10.32	-1819.07	67.08	388.29	-1790.63	49.85	378.64	-3573.41	270.89	1322.97	0.00	0.00	0.00	-3408.42	224.86	1600.34	-3593.88	296.93	1536.86	-378.02	47.78	1797.87	-4402.08	230.42	1726.91	654.27	-279.43	78.34	1253.99	-273.19	85.48	647.92
2.20000	-3560.53	244.51	-24.31	-3576.89	244.28	-29.85	-3415.41	292.39	257.49	-4066.05	339.49	315.30	-2879.95	18.47	-7.90	-3339.10	-19.39	-11.45	-1819.07	67.08	388.29	-1790.63	49.85	378.64	-3564.70	269.10	1323.02	0.00	0.00	0.00	-3410.59	222.67	1601.18	-3586.09	297.08	1536.66	-378.02	47.78	1797.87	-4395.98	228.74	1726.77	655.36	-279.17	78.62	1253.27	-273.25	85.28	647.83
2.21000	-3560.53	244.51	-24.31	-3576.89	244.28	-29.85	-3410.92	291.92	261.45	-4064.54	339.06	321.12	-2879.95	18.47	-7.90	-3331.02	-18.08	-12.62	-1819.07	67.08	388.29	-1790.63	49.85	378.64	-3534.06	267.99	1321.32	0.00	0.00	0.00	-3391.11	220.49	1600.28	-3578.24	297.21	1536.46	-378.02	47.78	1797.87	-4389.77	227.05	1726.62	655.89	-279.57	78.65	1254.06	-273.57	85.56	647.45
2.22000	-3560.53	244.51	-24.31	-3576.89	244.28	-29.85	-3406.40	291.44	265.41	-4062.94	338.61	326.96	-2879.95	18.47	-7.90	-3323.36	-16.66	-13.81	-1819.07	67.08	388.29	-1790.63	49.85	378.64	-3527.76	264.62	1320.79	0.00	0.00	0.00	-3380.60	217.59	1599.60	-3570.33	297.32	1536.29	-378.02	47.78	1797.87	-4383.45	225.36	1726.47	654.57	-279.06	78.73	1253.81	-273.74	85.25	647.89
2.23000	-3560.53	244.51	-24.31	-3576.89	244.28	-29.85	-3401.85	290.95	269.37	-4061.24	338.16	332.81	-2879.95	18.47	-7.90	-3316.06	-15.12	-15.02	-1819.07	67.08	388.29	-1790.63	49.85	378.64	-3567.95	264.41	1321.92	0.00	0.00	0.00	-3377.66	215.26	1599.10	-3562.37	297.41	1536.12	-378.02	47.78	1797.87	-4377.03	223.65	1726.32	655.42	-279.59	78.84	1253.88	-274.04	85.02	648.81
2.24000	-3560.53	244.51	-24.31	-3576.89	244.28	-29.85	-3397.27	290.46	273.32	-4059.46	337.69	338.68	-2879.95	18.47	-7.90	-3309.07	-13.49	-16.24	-1819.07	67.08	388.29	-1790.63	49.85	378.64	-3518.35	262.29	1319.86	0.00	0.00	0.00	-3372.67	212.85	1598.76	-3554.36	297.47	1535.98	-378.02	47.78	1797.87	-4370.49	221.94	1726.16	655.10	-279.34	78.58	1254.27	-273.42	85.41	648.72
2.25000	-3560.53	244.51	-24.31	-3576.89	244.28	-29.85	-3392.67	289.96	277.27	-4057.57	337.21	344.56	-2879.95	18.47	-7.90	-3302.36	-11.76	-17.46	-1819.07	67.08	388.29	-1790.63	49.85	378.64	-3505.83	259.70	1319.16	0.00	0.00	0.00	-3358.97	210.15	1597.85	-3546.29	297.51	1535.85	-378.02	47.78	1797.87	-4363.86	220.22	1726.00	655.81	-279.05	78.74	1254.26	-273.13	85.48	648.34
2.26000	-3560.53	244.51	-24.31	-3576.89	244.28	-29.85	-3388.04	289.46	281.22	-4055.60	336.72	350.45	-2879.95	18.47	-7.90	-3295.88	-9.96	-18.66	-1819.07	67.08	388.29	-1790.63	49.85	378.64	-3538.41	258.77	1318.77	0.00	0.00	0.00	-3337.65	207.19	1598.07	-3538.17	297.53	1535.73	-378.02	47.78	1797.87	-4357.12	218.49	1725.83	655.39	-279.31	78.64	1253.43	-273.42	84.99	648.40
2.27000	-3560.53	244.51	-24.31	-3576.89	244.28	-29.85	-3383.38	288.95	285.16	-4053.52	336.22	356.35	-2879.95	18.47	-7.90	-3289.57	-8.09	-19.84	-1819.07	67.08	388.29	-1790.63	49.85	378.64	-3510.76	255.84	1319.36	0.00	0.00	0.00	-3319.82	201.42	1597.11	-3530.00	297.52	1535.63	-378.02	47.78	1797.87	-4350.27	216.75	1725.65	655.20	-278.81	78.58	1253.90	-273.26	85.30	647.42
2.28000	-3560.53	244.51	-24.31	-3576.89	244.28	-29.85	-3378.69	288.43	289.10	-4051.36	335.71	362.26	-2879.95	18.47	-7.90	-3283.40	-6.16	-21.00	-1819.07	67.08	388.29	-1790.63	49.85	378.64	-3490.70	253.60	1317.82	0.00	0.00	0.00	-3325.67	197.95	1597.60	-3521.77	297.50	1535.54	-378.02	47.78	1797.87	-4343.32	215.01	1725.48	655.96	-279.27	78.69	1254.44	-273.60	85.46	647.20
2.29000	-3560.53	244.51	-24.31	-3576.89	244.28	-29.85	-3373.97	287.91	293.03	-4049.10	335.19	368.18	-2879.95	18.47	-7.90	-3277.32	-4.19	-22.11	-1819.07	67.08	388.29	-1790.63	49.85	378.64	-3492.37	250.77	1318.62	0.00	0.00	0.00	-3342.58	195.68	1598.25	-3513.49	297.45	1535.47	-378.02	47.78	1797.87	-4336.26	213.26	1725.29	655.05	-279.31	78.46	1254.32	-273.23	85.50	646.75
2.30000	-3560.53	244.51	-24.31	-3576.89	244.28	-29.85	-3369.22	287.38	296.95	-4046.74	334.65	374.11	-2879.95	18.47	-7.90	-3271.28	-2.18	-23.18	-1819.07	67.08	388.29	-1790.63	49.85	378.64	-3462.42	248.59	1316.99	0.00	0.00	0.00	-3333.66	193.29	1597.51	-3505.16	297.38	1535.41	-378.02	47.78	1797.87	-4329.11	211.50	1725.11	654.65	-279.69	78.42	1253.82	-273.50	85.28	648.73
2.31000	-3560.53	244.51	-24.31	-3576.89	244.28	-29.85	-3364.44	286.84	300.87	-4044.29	334.11	380.04	-2879.95	18.47	-7.90	-3265.23	-0.15	-24.19	-1819.07	67.08	388.29	-1790.63	49.85	378.64	-3472.52	247.12	1317.07	0.00	0.00	0.00	-3338.88	188.37	1597.91	-3496.78	297.29	1535.37	-378.02	47.78	1797.87	-4321.85	209.74	1724.92	655.21	-279.31	78.35	1253.78	-273.41	85.46	648.35
2.32000	-3560.53	244.51	-24.31	-3576.89	244.28	-29.85	-3359.64	286.30	304.77	-4041.74	333.56	385.98	-2879.95	18.47	-7.90	-3259.13	1.90	-25.13	-1819.07	67.08	388.29	-1790.63	49.85	378.64	-3445.36	245.31	1316.89	0.00	0.00	0.00	-3325.53	185.30	1599.49	-3488.35	297.18	1535.34	-378.02	47.78	1797.87	-4314.49	207.97	1724.72	653.98	-279.44	78.19	1253.75	-273.23	85.39	648.77
2.33000	-3560.53	244.51	-24.31	-3576.89	244.28	-29.85	-3354.80	285.76	308.67	-4039.10	332.99	391.92	-2879.95	18.47	-7.90	-3252.93	3.95	-25.99	-1819.07	67.08	388.29	-1790.63	49.85	378.64	-3459.47	241.90	1318.08	0.00	0.00	0.00	-3310.25	180.90	1599.78	-3479.87	297.04	1535.33	-378.02	47.78	1797.87	-4307.02	206.20	1724.52	654.35	-279.26	78.34	1253.95	-273.68	85.47	648.23
2.34000	-3560.53	244.51	-24.31	-3576.89	244.28	-29.85	-3349.92	285.21	312.56	-4036.36	332.42	397.86	-2879.95	18.47	-7.90	-3246.59	5.99	-26.77	-1819.07	67.08	388.29	-1790.63	49.85	378.64	-3452.38	240.83	1317.90	0.00	0.00	0.00	-3292.23	176.78	1599.22	-3471.34	296.89	1535.33	-378.02	47.78	1797.87	-4299.46	204.42	1724.32	655.19	-279.59	78.61	1253.54	-273.44	85.15	648.03
2.35000	-3560.53	244.51	-24.31	-3576.89	244.28	-29.85	-3345.02	284.66	316.44	-4033.52	331.84	403.81	-2879.95	18.47	-7.90	-3240.06	8.01	-27.45	-1819.07	67.08	388.29	-1790.63	49.85	378.64	-3449.92	235.83	1318.19	0.00	0.00	0.00	-3270.73	173.41	1599.21	-3462.76	296.71	1535.34	-378.02	47.78	1797.87	-4291.80	202.64	1724.11	654.65	-279.53	78.52	1253.29	-272.89	85.30	648.63
2.36000	-3560.53	244.51	-24.31	-3576.89	244.28	-29.85	-3340.09	284.10	320.31	-4030.59	331.25	409.75	-2879.95	18.47	-7.90	-3233.29	10.00	-28.02	-1819.07	67.08	388.29	-1790.63	49.85	378.64	-3404.58	233.51	1318.32	0.00	0.00	0.00	-3281.27	170.17	1599.41	-3454.13	296.52	1535.37	-378.02	47.78	1797.87	-4284.04	200.85	1723.90	654.48	-279.62	78.40	1253.35	-273.05	85.15	648.35
2.37000	-3560.53	244.51	-24.31	-3576.89	244.28	-29.85	-3335.12	283.53	324.16	-4027.56	330.65	415.69	-2879.95	18.47	-7.90	-3226.24	11.95	-28.48	-1819.07	67.08	388.29	-1790.63	49.85	378.64	-3400.96	231.25	1319.63	0.00	0.00	0.00	-3254.30	165.93	1600.23	-3445.46	296.30	1535.41	-378.02	47.78	1797.87	-4276.19	199.06	1723.69	654.69	-279.83	78.34	1253.98	-273.51	85.22	648.28
2.38000	-3560.53	244.51	-24.31	-3576.89	244.28	-29.85	-3330.12	282.96	328.01	-4024.43	330.04	421.63	-2879.95	18.47	-7.90	-3218.86	13.84	-28.82	-1819.07	67.08	388.29	-1790.63	49.85	378.64	-3354.43	226.17	1320.72	0.00	0.00	0.00	-3248.27	162.40	1600.93	-3436.74	296.07	1535.46	-378.02	47.78	1797.87	-4268.23	197.27	1723.47	654.65	-279.51	78.39	1254.61	-273.84	85.23	648.86
2.39000	-3560.53	244.51	-24.31	-3576.89	244.28	-29.85	-3325.09	282.39	331.84	-4021.20	329.42	427.57	-2879.95	18.47	-7.90	-3211.10	15.68	-29.02	-1819.07	67.08	388.29	-1790.63	49.85	378.64	-3385.63	222.05	1320.82	0.00	0.00	0.00	-3241.14	158.95	1601.54	-3427.97	295.81	1535.53	-378.02	47.78	1797.87	-4260.18	195.47	1723.25	655.18	-278.92	78.63	1253.40	-273.52	85.49	649.17
2.40000	-3560.53	244.51	-24.31	-3576.89	244.28	-29.85	-3320.03	281.81	335.66	-4017.88	328.79	433.50	-2879.95	18.47	-7.90	-3202.92	17.44	-29.08	-1819.07	67.08	388.29	-1790.63	49.85	378.64	-3398.24	219.79	1323.78	0.00	0.00	0.00	-3222.47	155.77	1601.67	-3419.16	295.53	1535.61	-378.02	47.78	1797.87	-4252.04	193.66	1723.02	655.12	-279.18	78.68	1253.90	-273.56	85.60	648.99
2.41000	-3560.53	244.51	-24.31	-3576.89	244.28	-29.85	-3314.93	281.23	339.46	-4014.45	328.16	439.42	-2879.95	18.47	-7.90	-3194.28	19.11	-28.99	-1819.07	67.08	388.29	-1790.63	49.85	378.64	-3384.22	215.81	1325.27	0.00	0.00	0.00	-3212.15	150.74	1602.93	-3410.30	295.24	1535.71	-378.02	47.78	1797.87	-4243.79	191.86	1722.80	655.19	-279.21	78.65	1254.28	-273.67	85.30	648.14
2.42000	-3560.53	244.51	-24.31	-3576.89	244.28	-29.85	-3309.80	280.65	343.25	-4010.93	327.51	445.34	-2879.95	18.47	-7.90	-3185.12	20.69	-28.74	-1819.07	67.08	388.29	-1790.63	49.85	378.64	-3394.93	212.74	1325.82	0.00	0.00	0.00	-3225.48	147.51	1605.14	-3401.39	294.92	1535.81	-378.02	47.78	1797.87	-4235.46	190.05	1722.57	655.08	-278.99	78.62	1254.08	-273.41	85.60	646.73
2.43000	-3560.53	244.51	-24.31	-3576.89	244.28	-29.85	-3304.63	280.06	347.03	-4007.31	326.86	451.25	-2879.95	18.47	-7.90	-3175.39	22.16	-28.32	-1819.07	67.08	388.29	-1790.63	49.85	378.64	-3380.36	212.96	1327.13	0.00	0.00	0.00	-3234.47	143.60	1606.07	-3392.45	294.58	1535.93	-378.02	47.78	1797.87	-4227.02	188.24	1722.33	655.82	-279.15	78.80	1253.90	-273.16	85.76	650.12
2.44000	-3560.53	244.51	-24.31	-3576.89	244.28	-29.85	-3299.43	279.46	350.79	-4003.60	326.20	457.14	-2879.95	18.47	-7.90	-3165.06	23.52	-27.71	-1819.07	67.08	388.29	-1790.63	49.85	378.64	-3349.91	209.23	1328.99	0.00	0.00	0.00	-3211.50	140.33	1606.42	-3383.45	294.23	1536.07	-378.02	47.78	1797.87	-4218.50	186.43	1722.09	655.23	-279.31	78.65	1254.25	-273.33	85.44	649.48
2.45000	-3560.53	244.51	-24.31	-3576.89	244.28	-29.85	-3294.20	278.86	354.53	-3999.78	325.53	463.03	-2879.95	18.47	-7.90	-3154.08	24.75	-26.92	-1819.07	67.08	388.29	-1790.63	49.85	378.64	-3340.32	205.91	1332.09	0.00	0.00	0.00	-3169.66	136.69	1608.23	-3374.42	293.86	1536.21	-378.02	47.78	1797.87	-4209.88	184.61	1721.85	655.37	-279.05	78.79	1253.63	-273.53	85.17	648.49
2.46000	-3560.53	244.51	-24.31	-3576.89	244.28	-29.85	-3288.93	278.26	358.25	-3995.86	324.85	468.91	-2879.95	18.47	-7.90	-3142.40	25.83	-25.93	-1819.07	67.08	388.29	-1790.63	49.85	378.64	-3353.72	202.21	1334.90	0.00	0.00	0.00	-3141.88	135.09	1607.99	-3365.34	293.46	1536.37	-378.02	47.78	1797.87	-4201.17	182.80	1721.61	656.19	-279.01	79.07	1253.57	-273.80	85.16	648.31
2.47000	-3560.53	244.51	-24.31	-3576.89	244.28	-29.85	-3283.62	277.66	361.96	-3991.84	324.17	474.77	-2879.95	18.47	-7.90	-3129.97	26.77	-24.72	-1819.07	67.08	388.29	-1790.63	49.85	378.64	-3308.45	198.52	1335.59	0.00	0.00	0.00	-3163.64	130.13	1611.48	-3356.22	293.05	1536.54	-378.02	47.78	1797.87	-4192.37	180.98	1721.37	654.72	-279.17	78.52	1254.14	-273.90	85.37	647.86
2.48000	-3560.53	244.51	-24.31	-3576.89	244.28	-29.85	-3278.28	277.05	365.65	-3987.72	323.48	480.62	-2879.95	18.47	-7.90	-3116.75	27.55	-23.31	-1819.07	67.08	388.29	-1790.63	49.85	378.64	-3320.31	196.96	1335.65	0.00	0.00	0.00	-3178.32	126.85	1613.35	-3347.06	292.62	1536.72	-378.02	47.78	1797.87	-4183.48	179.16	1721.12	655.15	-279.45	78.44	1253.77	-273.22	85.46	648.57
2.49000	-3560.53	244.51	-24.31	-3576.89	244.28	-29.85	-3272.90	276.44	369.32	-3983.50	322.78	486.45	-2879.95	18.47	-7.90	-3102.69	28.15	-21.66	-1819.07	67.08	388.29	-1790.63	49.85	378.64	-3302.08	194.75	1338.30	0.00	0.00	0.00	-3171.03	124.19	1613.94	-3337.85	292.17	1536.92	-378.02	47.78	1797.87	-4174.50	177.34	1720.87	654.97	-279.43	78.40	1253.38	-273.58	85.14	648.07
2.50000	-3560.52	244.51	-24.32	-3576.89	244.28	-29.85	-3267.49	275.82	372.97	-3979.19	322.07	492.26	-2879.95	18.47	-7.90	-3087.74	28.57	-19.78	-1819.07	67.08	388.29	-1790.63	49.85	378.64	-3325.04	191.30	1338.72	0.00	0.00	0.00	-3145.51	121.79	1613.86	-3328.61	291.70	1537.13	-378.02	47.78	1797.87	-4165.43	175.52	1720.62	654.68	-279.46	78.42	1253.69	-273.51	85.30	648.19
2.51000	-3553.81	243.42	-26.25	-3576.89	244.28	-29.85	-3262.03	275.21	376.60	-3974.77	321.36	498.06	-2879.95	18.47	-7.90	-3071.83	28.80	-17.64	-1819.07	67.08	388.29	-1790.63	49.85	378.64	-3267.24	188.52	1340.43	0.00	0.00	0.00	-3124.40	117.61	1615.67	-3319.32	291.21	1537.34	-378.02	47.78	1797.87	-4156.27	173.71	1720.36	655.47	-279.45	78.75	1253.97	-273.46	85.30	646.82
2.52000	-3568.25	241.85	-32.87	-3576.89	244.28	-29.85	-3256.54	274.59	380.21	-3970.24	320.64	503.84	-2879.95	18.47	-7.90	-3015.81	29.29	-5.79	-1819.07	67.08	388.29	-1790.63	49.85	378.64	-3273.43	187.94	1340.78	0.00	0.00	0.00	-3125.38	115.32	1616.23	-3310.00	290.71	1537.57	-378.02	47.78	1797.87	-4147.02	171.89	1720.11	655.12	-279.38	78.57	1254.23	-273.41	85.40	648.01
2.53000	-3571.17	240.57	-39.72	-3576.88	244.28	-29.85	-3251.02	273.96	383.79	-3965.62	319.91	509.60	-2879.95	18.47	-7.90	-2982.57	27.51	-3.05	-1819.07	67.08	388.29	-1790.63	49.85	378.64	-3257.86	183.82	1342.36	0.00	0.00	0.00	-3134.59	113.05	1616.78	-3300.64	290.19	1537.82	-378.02	47.78	1797.87	-4137.68	170.07	1719.85	654.94	-279.10	78.50	1253.56	-273.19	85.64	648.37
2.54000	-3550.63	241.79	-39.61	-3561.47	244.18	-28.74	-3245.45	273.34	387.36	-3960.90	319.18	515.33	-2879.95	18.47	-7.90	-2959.72	30.28	1.83	-1819.07	67.08	388.29	-1790.63	49.85	378.64	-3236.81	179.48	1342.44	0.00	0.00	0.00	-3129.81	110.56	1616.19	-3291.24	289.65	1538.07	-378.02	47.78	1797.87	-4128.26	168.25	1719.59	655.31	-279.20	78.69	1253.23	-273.33	85.34	648.34
2.55000	-3536.45	241.65	-39.47	-3528.44	246.92	-22.68	-3239.85	272.71	390.90	-3956.07	318.44	521.04	-2879.95	18.47	-7.90	-3058.27	27.85	-17.27	-1819.07	67.08	388.29	-1790.63	49.85	378.64	-3228.95	177.57	1343.28	0.00	0.00	0.00	-3106.38	106.71	1615.85	-3281.80	289.09	1538.33	-378.02	47.78	1797.87	-4118.75	166.44	1719.32	654.67	-279.34	78.58	1253.94	-273.39	85.50	648.45
2.56000	-3524.74	243.40	-39.89	-3516.88	246.19	-19.10	-3234.21	272.08	394.42	-3951.14	317.70	526.73	-2879.95	18.47	-7.90	-2973.06	30.66	-1.11	-1819.07	67.08	388.29	-1790.63	49.85	378.64	-3222.28	175.90	1342.62	0.00	0.00	0.00	-3078.15	104.71	1614.95	-3272.32	288.51	1538.61	-378.02	47.78	1797.87	-4109.16	164.63	1719.06	654.69	-278.87	78.54	1254.31	-273.14	85.88	648.13
2.57000	-3497.58	246.05	-39.21	-3454.93	247.52	-6.34	-3228.52	271.45	397.91	-3946.11	316.95	532.40	-2879.95	18.47	-7.90	-2999.92	31.00	-10.52	-1819.07	67.08	388.29	-1790.63	49.85	378.64	-3206.66	173.62	1342.24	0.00	0.00	0.00	-3083.77	102.17	1616.43	-3262.81	287.92	1538.90	-378.02	47.78	1797.87	-4099.48	162.82	1718.79	655.79	-279.01	78.88	1253.84	-273.38	85.47	648.33
2.58000	-3503.01	247.82	-44.00	-3441.32	248.29	0.82	-3222.80	270.81	401.38	-3940.97	316.19	538.03	-2879.95	18.47	-7.90	-2952.16	30.76	-1.68	-1819.07	67.08	388.29	-1790.63	49.85	378.64	-3215.32	171.81	1344.05	0.00	0.00	0.00	-3071.43	100.70	1616.46	-3253.26	287.31	1539.20	-378.02	47.78	1797.87	-4089.72	161.01	1718.52	654.90	-279.25	78.54	1254.04	-273.50	85.52	651.25
2.59000	-3485.76	249.92	-39.49	-3449.98	247.80	0.69	-3217.04	270.18	404.82	-3935.74	315.43	543.64	-2879.95	18.47	-7.90	-3014.80	28.85	-14.01	-1819.07	67.08	388.29	-1790.63	49.85	378.64	-3235.10	171.20	1344.75	0.00	0.00	0.00	-3054.96	99.49	1615.45	-3243.67	286.68	1539.51	-378.02	47.78	1797.87	-4079.87	159.20	1718.26	654.36	-279.92	78.34	1253.84	-273.22	85.59	650.87
2.60000	-3424.94	249.78	-26.22	-3395.84	246.99	14.63	-3211.24	269.54	408.24	-3930.39	314.66	549.22	-2879.95	18.47	-7.90	-2952.53	28.12	-1.17	-1819.07	67.08	388.29	-1790.63	49.85	378.64	-3198.14	170.22	1345.34	0.00	0.00	0.00	-3035.15	97.38	1614.20	-3234.05	286.04	1539.83	-378.02	47.78	1797.87	-4069.94	157.40	1717.99	655.48	-279.45	78.47	1254.13	-273.56	85.54	648.81
2.61000	-3369.59	248.53	-16.91	-3377.95	246.39	20.41	-3205.40	268.90	411.63	-3924.95	313.89	554.77	-2879.95	18.47	-7.90	-2992.14	30.08	-11.01	-1819.07	67.08	388.29	-1790.63	49.85	378.64	-3198.69	168.99	1343.11	0.00	0.00	0.00	-3041.27	95.56	1614.57	-3224.40	285.38	1540.16	-378.02	47.78	1797.87	-4059.93	155.60	1717.71	655.38	-279.24	78.45	1253.88	-273.38	85.62	648.94
2.62000	-3336.94	246.52	-9.68	-3378.49	246.63	21.80	-3199.52	268.26	415.00	-3919.40	313.11	560.29	-2879.95	18.47	-7.90	-2995.45	30.77	-10.04	-1819.07	67.08	388.29	-1790.63	49.85	378.64	-3208.09	167.35	1345.02	0.00	0.00	0.00	-3022.80	95.01	1613.77	-3214.71	284.70	1540.50	-378.02	47.78	1797.87	-4049.84	153.80	1717.44	655.38	-279.40	78.66	1254.06	-273.52	85.47	649.46
2.63000	-3319.39	244.63	-5.39	-3339.94	241.15	29.24	-3193.60	267.61	418.33	-3913.75	312.33	565.78	-2879.95	18.47	-7.90	-2994.82	30.88	-7.74	-1819.07	67.08	388.29	-1790.63	49.85	378.64	-3211.84	167.08	1344.08	0.00	0.00	0.00	-3007.35	93.65	1612.32	-3204.98	284.00	1540.85	-378.02	47.78	1797.87	-4039.67	152.01	1717.17	655.64	-279.01	78.91	1254.15	-273.57	85.50	650.89
2.64000	-3295.40	243.00	-2.21	-3303.59	238.64	34.05	-3187.63	266.97	421.64	-3907.99	311.54	571.24	-2879.95	18.47	-7.90	-2985.72	30.25	-7.69	-1819.07	67.08	388.29	-1790.63	49.85	378.64	-3197.06	169.56	1345.09	0.00	0.00	0.00	-2997.27	92.82	1611.84	-3195.23	283.29	1541.21	-378.02	47.78	1797.87	-4029.41	150.22	1716.89	655.60	-278.87	78.71	1254.11	-273.54	85.47	648.58
2.65000	-3263.41	241.23	1.66	-3283.31	240.88	32.67	-3181.63	266.32	424.91	-3902.13	310.75	576.65	-2879.95	18.47	-7.90	-3005.20	32.39	-9.29	-1819.07	67.08	388.29	-1790.63	49.85	378.64	-3164.51	167.34	1345.62	0.00	0.00	0.00	-2997.99	92.30	1612.61	-3185.44	282.57	1541.58	-378.02	47.78	1797.87	-4019.08	148.43	1716.62	655.59	-279.07	78.80	1254.29	-273.84	85.46	648.25
2.66000	-3254.31	238.67	-0.71	-3282.03	234.96	30.88	-3175.58	265.67	428.16	-3896.16	309.95	582.04	-2879.95	18.47	-7.90	-3034.91	30.60	-14.93	-1819.07	67.08	388.29	-1790.63	49.85	378.64	-3155.81	166.08	1346.03	0.00	0.00	0.00	-2987.26	92.52	1613.74	-3175.62	281.83	1541.96	-378.02	47.78	1797.87	-4008.67	146.65	1716.34	656.53	-279.20	79.04	1253.83	-273.49	85.45	647.15
2.67000	-3229.73	236.63	0.67	-3223.81	234.16	35.22	-3169.49	265.03	431.38	-3890.08	309.15	587.38	-2879.95	18.47	-7.90	-2978.65	31.07	-4.66	-1819.07	67.08	388.29	-1790.63	49.85	378.64	-3137.90	165.45	1347.19	0.00	0.00	0.00	-2974.66	91.88	1611.75	-3165.76	281.07	1542.35	-378.02	47.78	1797.87	-3998.18	144.88	1716.06	655.17	-278.93	78.77	1253.97	-273.64	85.28	648.23
2.68000	-3181.19	234.30	3.63	-3181.91	230.05	39.02	-3163.35	264.38	434.56	-3883.90	308.34	592.69	-2879.95	18.47	-7.90	-3029.58	30.06	-14.47	-1819.07	67.08	388.29	-1790.63	49.85	378.64	-3127.94	167.90	1347.68	0.00	0.00	0.00	-2961.84	92.11	1611.87	-3155.88	280.29	1542.76	-378.02	47.78	1797.87	-3987.61	143.11	1715.78	655.49	-278.96	78.77	1254.20	-273.62	85.32	650.46
2.69000	-3116.55	232.06	12.36	-3105.86	229.22	45.06	-3157.18	263.73	437.72	-3877.62	307.53	597.96	-2879.95	18.47	-7.90	-3016.18	28.54	-10.15	-1819.07	67.08	388.29	-1790.63	49.85	378.64	-3135.41	165.52	1346.05	0.00	0.00	0.00	-2952.67	92.55	1612.32	-3145.97	279.51	1543.17	-378.02	47.78	1797.87	-3976.97	141.35	1715.51	655.99	-279.00	78.71	1254.27	-273.64	85.48	649.85
2.70000	-3078.98	230.85	14.30	-3126.76	228.05	38.20	-3150.96	263.08	440.84	-3871.23	306.72	603.19	-2879.95	18.47	-7.90	-2975.67	29.08	-2.02	-1819.07	67.08	388.29	-1790.63	49.85	378.64	-3095.65	162.68	1347.14	0.00	0.00	0.00	-2947.26	92.64	1611.35	-3136.02	278.70	1543.59	-378.02	47.78	1797.87	-3966.25	139.59	1715.23	655.32	-279.78	78.56	1254.15	-273.82	85.26	647.76
2.71000	-3074.92	231.77	10.61	-3064.66	228.61	43.92	-3144.69	262.43	443.93	-3864.73	305.91	608.37	-2879.95	18.47	-7.90	-2982.36	30.23	-4.51	-1819.07	67.08	388.29	-1790.63	49.85	378.64	-3093.07	165.80	1348.30	0.00	0.00	0.00	-2936.75	92.27	1611.78	-3126.05	277.88	1544.02	-378.02	47.78	1797.87	-3955.45	137.84	1714.95	655.61	-279.24	78.77	1254.42	-273.49	85.41	648.16
2.72000	-3031.42	230.60	14.57	-3038.36	227.86	40.74	-3138.38	261.78	446.98	-3858.13	305.09	613.52	-2879.95	18.47	-7.90	-2999.68	30.77	-8.82	-1819.07	67.08	388.29	-1790.63	49.85	378.64	-3104.42	164.35	1347.02	0.00	0.00	0.00	-2940.21	93.32	1613.21	-3116.05	277.05	1544.46	-378.02	47.78	1797.87	-3944.58	136.09	1714.67	655.10	-279.09	78.64	1254.57	-273.50	85.72	648.08
2.73000	-2964.03	234.56	21.73	-2983.79	230.43	43.47	-3132.03	261.12	450.00	-3851.42	304.26	618.61	-2879.95	18.47	-7.90	-2995.46	31.43	-8.36	-1819.07	67.08	388.29	-1790.63	49.85	378.64	-3118.92	165.24	1347.07	0.00	0.00	0.00	-2930.20	94.23	1613.22	-3106.02	276.20	1544.90	-378.02	47.78	1797.87	-3933.63	134.35	1714.39	655.50	-279.12	78.86	1254.82	-273.64	85.81	650.33
2.74000	-2935.72	236.30	21.99	-3003.75	233.38	34.01	-3125.63	260.47	452.99	-3844.60	303.44	623.67	-2879.95	18.47	-7.90	-3000.34	29.24	-9.40	-1819.07	67.08	388.29	-1790.63	49.85	378.64	-3094.04	166.69	1346.13	0.00	0.00	0.00	-2913.62	95.37	1612.37	-3095.96	275.33	1545.36	-378.02	47.78	1797.87	-3922.61	132.62	1714.11	654.96	-279.44	78.37	1254.82	-273.57	85.55	649.61
2.75000	-2927.52	240.00	19.57	-2946.29	235.20	36.93	-3119.19	259.82	455.93	-3837.67	302.61	628.67	-2879.95	18.47	-7.90	-2997.79	32.23	-7.97	-1819.07	67.08	388.29	-1790.63	49.85	378.64	-3079.68	164.54	1346.91	0.00	0.00	0.00	-2897.87	96.68	1612.18	-3085.87	274.46	1545.83	-378.02	47.78	1797.87	-3911.52	130.90	1713.83	654.69	-279.38	78.39	1254.59	-273.66	85.45	648.46
2.76000	-2889.64	244.64	22.26	-2913.88	239.75	36.74	-3112.70	259.17	458.85	-3830.64	301.78	633.63	-2879.95	18.47	-7.90	-2999.49	31.83	-7.17	-1819.07	67.08	388.29	-1790.63	49.85	378.64	-3057.13	165.21	1345.50	0.00	0.00	0.00	-2899.46	96.73	1612.45	-3075.76	273.56	1546.30	-378.02	47.78	1797.87	-3900.36	129.18	1713.55	655.82	-278.82	79.00	1254.35	-273.17	85.57	649.42
2.77000	-2864.74	250.21	23.65	-2858.82	243.12	39.15	-3106.16	258.52	461.72	-3823.49	300.94	638.54	-2879.95	18.47	-7.90	-2992.66	31.76	-7.91	-1819.07	67.08	388.29	-1790.63	49.85	378.64	-3007.39	166.80	1344.94	0.00	0.00	0.00	-2869.55	99.42	1611.13	-3065.62	272.66	1546.78	-378.02	47.78	1797.87	-3889.12	127.48	1713.27	654.97	-279.23	78.52	1254.64	-273.29	85.63	648.43
2.78000	-2832.73	256.80	25.33	-2818.93	250.56	39.59	-3099.58	257.87	464.56	-3816.24	300.11	643.40	-2879.95	18.47	-7.90	-3013.77	29.08	-11.60	-1819.07	67.08	388.29	-1790.63	49.85	378.64	-3012.17	166.16	1343.56	0.00	0.00	0.00	-2862.03	100.53	1611.31	-3055.46	271.73	1547.28	-378.02	47.78	1797.87	-3877.82	125.78	1713.00	655.69	-279.27	78.78	1254.40	-273.54	85.50	650.77
2.79000	-2813.75	263.09	25.49	-2806.78	258.07	36.18	-3092.95	257.22	467.36	-3808.88	299.27	648.21	-2879.95	18.47	-7.90	-2996.39	31.46	-8.71	-1819.07	67.08	388.29	-1790.63	49.85	378.64	-2993.26	166.99	1343.69	0.00	0.00	0.00	-2864.24	101.15	1611.67	-3045.27	270.80	1547.78	-378.02	47.78	1797.87	-3866.44	124.09	1712.72	655.42	-279.47	78.49	1254.07	-273.86	85.32	648.52
2.80000	-2775.32	271.59	29.67	-2765.62	265.01	41.52	-3086.28	256.57	470.12	-3801.42	298.43	652.97	-2879.95	18.47	-7.90	-3026.96	30.46	-13.16	-1819.07	67.08	388.29	-1790.63	49.85	378.64	-3018.42	168.66	1342.97	0.00	0.00	0.00	-2861.52	102.05	1610.94	-3035.06	269.85	1548.28	-378.02	47.78	1797.87	-3854.99	122.41	1712.44	653.90	-279.21	78.28	1254.54	-273.99	85.17	647.85
2.81000	-2754.15	280.60	29.90	-2742.92	273.43	38.71	-3079.56	255.92	472.84	-3793.84	297.59	657.67	-2879.95	18.47	-7.90	-3005.99	30.54	-11.94	-1819.07	67.08	388.29	-1790.63	49.85	378.64	-3048.45	170.27	1341.43	0.00	0.00	0.00	-2847.66	103.71	1610.70	-3024.82	268.89	1548.80	-378.02	47.78	1797.87	-3843.48	120.74	1712.17	654.65	-279.13	78.35	1254.10	-273.93	85.12	649.51
2.82000	-2707.63	286.49	34.70	-2727.27	281.22	38.66	-3072.79	255.27	475.52	-3786.15	296.74	662.32	-2879.95	18.47	-7.90	-3021.17	27.96	-13.42	-1819.07	67.08	388.29	-1790.63	49.85	378.64	-3006.58	171.29	1340.28	0.00	0.00	0.00	-2838.28	107.76	1609.81	-3014.56	267.91	1549.33	-378.02	47.78	1797.87	-3831.89	119.07	1711.89	654.73	-279.29	78.61	1254.40	-273.64	85.49	649.51
2.83000	-2675.74	293.47	36.67	-2722.69	291.58	36.76	-3065.97	254.63	478.16	-3778.36	295.90	666.91	-2879.95	18.47	-7.90	-2993.26	26.89	-9.68	-1819.07	67.08	388.29	-1790.63	49.85	378.64	-2999.12	171.05	1341.46	0.00	0.00	0.00	-2823.81	110.13	1609.12	-3004.28	266.92	1549.86	-378.02	47.78	1797.87	-3820.24	117.42	1711.62	655.25	-279.10	78.61	1253.64	-273.53	85.25	651.59
2.84000	-2648.29	300.15	38.10	-2696.21	299.65	36.70	-3059.10	253.98	480.76	-3770.45	295.05	671.44	-2879.95	18.47	-7.90	-2996.20	25.39	-11.26	-1819.07	67.08	388.29	-1790.63	49.85	378.64	-2995.63	170.40	1340.04	0.00	0.00	0.00	-2815.49	110.99	1608.39	-2993.97	265.92	1550.40	-378.02	47.78	1797.87	-3808.52	115.78	1711.34	655.23	-279.48	78.45	1253.75	-273.43	85.45	649.81
2.85000	-2624.87	306.51	39.02	-2670.21	306.89	37.00	-3052.18	253.34	483.32	-3762.43	294.20	675.92	-2879.95	18.47	-7.90	-3022.73	27.82	-14.37	-1819.07	67.08	388.29	-1790.63	49.85	378.64	-2970.96	172.91	1339.65	0.00	0.00	0.00	-2817.41	111.57	1607.38	-2983.64	264.90	1550.95	-378.02	47.78	1797.87	-3796.74	114.15	1711.07	655.30	-279.03	78.75	1253.70	-273.22	85.58	648.46
2.86000	-2605.09	312.53	39.46	-2644.82	313.34	37.57	-3045.22	252.70	485.83	-3754.30	293.35	680.33	-2879.95	18.47	-7.90	-3030.85	26.69	-16.68	-1819.07	67.08	388.29	-1790.63	49.85	378.64	-2969.71	172.41	1337.77	0.00	0.00	0.00	-2805.50	114.07	1607.24	-2973.29	263.88	1551.50	-378.02	47.78	1797.87	-3784.89	112.53	1710.80	655.03	-279.04	78.69	1254.42	-273.43	85.80	648.94
2.87000	-2588.53	318.21	39.47	-2620.21	319.05	38.36	-3038.21	252.05	488.30	-3746.07	292.50	684.69	-2879.95	18.47	-7.90	-2968.25	29.76	-7.09	-1819.07	67.08	388.29	-1790.63	49.85	378.64	-2933.88	176.24	1337.30	0.00	0.00	0.00	-2796.04	117.00	1605.96	-2962.92	262.84	1552.06	-378.02	47.78	1797.87	-3772.97	110.92	1710.53	654.55	-279.19	78.49	1254.25	-273.78	85.41	649.54
2.88000	-2574.79	323.53	39.09	-2596.50	324.05	39.27	-3031.14	251.42	490.73	-3737.72	291.65	688.98	-2879.95	18.47	-7.90	-2988.23	29.58	-8.43	-1819.07	67.08	388.29	-1790.63	49.85	378.64	-2932.44	174.51	1336.54	0.00	0.00	0.00	-2785.58	119.14	1605.19	-2952.53	261.78	1552.63	-378.02	47.78	1797.87	-3760.99	109.32	1710.26	655.03	-279.16	78.62	1253.84	-273.52	85.24	650.67
2.89000	-2563.47	328.47	38.35	-2573.85	328.39	40.25	-3024.03	250.78	493.11	-3729.26	290.80	693.21	-2879.95	18.47	-7.90	-2986.92	28.52	-9.81	-1819.07	67.08	388.29	-1790.63	49.85	378.64	-2988.70	175.68	1335.08	0.00	0.00	0.00	-2774.86	120.89	1604.31	-2942.12	260.72	1553.21	-378.02	47.78	1797.87	-3748.95	107.74	1709.99	654.96	-278.91	78.58	1254.41	-273.69	85.39	649.40
2.90000	-2554.15	333.02	37.29	-2552.41	332.12	41.21	-3016.86	250.14	495.45	-3720.68	289.95	697.37	-2879.95	18.47	-7.90	-3039.58	26.37	-18.86	-1819.07	67.08	388.29	-1790.63	49.85	378.64	-2923.15	176.92	1334.15	0.00	0.00	0.00	-2765.49	123.25	1603.05	-2931.70	259.64	1553.79	-378.02	47.78	1797.87	-3736.84	106.16	1709.73	655.54	-278.73	78.74	1253.75	-273.49	85.31	647.47
2.91000	-2546.44	337.17	35.94	-2532.32	335.28	42.09	-3009.65	249.51	497.74	-3712.00	289.09	701.47	-2879.95	18.47	-7.90	-2980.38	28.71	-7.92	-1819.07	67.08	388.29	-1790.63	49.85	378.64	-2909.52	179.39	1333.17	0.00	0.00	0.00	-2752.30	125.36	1602.42	-2921.25	258.55	1554.38	-378.02	47.78	1797.87	-3724.68	104.60	1709.46	654.24	-278.76	78.46	1253.88	-273.55	85.38	648.79
2.92000	-2539.92	340.91	34.35	-2513.72	337.90	42.80	-3002.38	248.88	499.98	-3703.20	288.24	705.50	-2879.95	18.47	-7.90	-2992.69	26.92	-9.98	-1819.07	67.08	388.29	-1790.63	49.85	378.64	-2896.95	181.97	1331.16	0.00	0.00	0.00	-2734.60	128.20	1600.99	-2910.78	257.45	1554.98	-378.02	47.78	1797.87	-3712.45	103.06	1709.20	654.34	-279.19	78.35	1254.12	-273.37	85.58	648.79
2.93000	-2534.19	344.21	32.56	-2496.77	340.05	43.28	-2995.06	248.25	502.18	-3694.29	287.39	709.47	-2879.95	18.47	-7.90	-2990.90	26.67	-11.26	-1819.07	67.08	388.29	-1790.63	49.85	378.64	-2901.67	183.26	1330.65	0.00	0.00	0.00	-2730.20	128.95	1599.87	-2900.30	256.34	1555.59	-378.02	47.78	1797.87	-3700.15	101.52	1708.94	656.50	-278.86	78.99	1253.70	-273.47	85.29	648.63
2.94000	-2528.85	347.06	30.59	-2481.61	341.75	43.46	-2987.69	247.62	504.33	-3685.27	286.54	713.36	-2879.95	18.47	-7.90	-2996.41	29.26	-12.51	-1819.07	67.08	388.29	-1790.63	49.85	378.64	-2863.03	184.44	1329.83	0.00	0.00	0.00	-2731.13	130.01	1598.99	-2889.80	255.21	1556.20	-378.02	47.78	1797.87	-3687.80	100.00	1708.69	655.64	-279.41	78.62	1252.91	-273.26	85.37	649.16
2.95000	-2523.49	349.46	28.49	-2468.38	343.06	43.25	-2980.27	247.00	506.43	-3676.14	285.68	717.19	-2879.95	18.47	-7.90	-3046.69	26.84	-20.65	-1819.07	67.08	388.29	-1790.63	49.85	378.64	-2878.38	186.30	1329.14	0.00	0.00	0.00	-2719.67	133.19	1597.49	-2879.28	254.07	1556.81	-378.02	47.78	1797.87	-3675.39	98.49	1708.43	655.36	-278.98	78.72	1253.16	-273.62	85.02	648.49
2.96000	-2517.70	351.38	26.30	-2457.24	344.01	42.60	-2972.79	246.38	508.48	-3666.89	284.83	720.94	-2879.95	18.47	-7.90	-3001.03	26.39	-13.47	-1819.07	67.08	388.29	-1790.63	49.85	378.64	-2851.02	186.34	1328.39	0.00	0.00	0.00	-2715.37	135.91	1597.96	-2868.75	252.93	1557.44	-378.02	47.78	1797.87	-3662.92	97.00	1708.18	654.98	-279.55	78.39	1253.90	-273.25	85.31	648.31
2.97000	-2511.07	352.81	24.04	-2448.32	344.66	41.41	-2965.27	245.76	510.48	-3657.53	283.98	724.62	-2879.95	18.47	-7.90	-2953.18	29.03	-4.08	-1819.07	67.08	388.29	-1790.63	49.85	378.64	-2831.22	189.34	1327.11	0.00	0.00	0.00	-2706.81	137.69	1597.57	-2858.20	251.77	1558.06	-378.02	47.78	1797.87	-3650.39	95.52	1707.93	654.78	-278.94	78.76	1254.68	-273.50	85.49	648.39
2.98000	-2503.21	353.75	21.77	-2441.77	345.03	39.62	-2957.68	245.14	512.43	-3648.05	283.13	728.23	-2879.95	18.47	-7.90	-2993.52	28.29	-9.31	-1819.07	67.08	388.29	-1790.63	49.85	378.64	-2828.12	193.18	1325.44	0.00	0.00	0.00	-2699.17	139.07	1597.28	-2847.64	250.60	1558.70	-378.02	47.78	1797.87	-3637.81	94.05	1707.68	654.95	-279.07	78.72	1253.86	-273.64	85.29	648.70
2.99000	-2493.71	354.16	19.52	-2437.75	345.19	37.16	-2950.05	244.53	514.33	-3638.46	282.29	731.76	-2879.95	18.47	-7.90	-3001.19	26.84	-11.83	-1819.07	67.08	388.29	-1790.63	49.85	378.64	-2815.75	195.47	1325.07	0.00	0.00	0.00	-2688.82	141.15	1597.34	-2837.06	249.42	1559.34	-378.02	47.78	1797.87	-3625.16	92.60	1707.43	654.74	-279.76	78.28	1254.12	-273.02	85.72	648.96
3.00000	-2482.15	354.05	17.33	-2436.39	345.17	33.95	-2942.36	243.92	516.18	-3628.76	281.44	735.21	-2879.95	18.47	-7.90	-3002.40	28.59	-11.92	-1819.07	67.08	388.29	-1790.63	49.85	378.64	-2827.19	195.65	1325.06	0.00	0.00	0.00	-2679.09	143.67	1597.91	-2826.47	248.23	1559.99	-378.02	47.78	1797.87	-3612.46	91.17	1707.19	654.39	-279.56	78.24	1253.62	-273.46	85.34	648.54
3.01000	-2468.14	353.40	15.23	-2437.88	345.01	29.91	-2934.62	243.31	517.98	-3618.94	280.59	738.59	-2879.95	18.47	-7.90	-2998.17	29.65	-11.30	-1819.07	67.08	388.29	-1790.63	49.85	378.64	-2814.05	199.20	1326.25	0.00	0.00	0.00	-2666.28	147.75	1597.85	-2815.86	247.03	1560.64	-378.02	47.78	1797.87	-3599.71	89.75	1706.95	655.44	-279.08	78.69	1253.87	-272.78	85.68	649.33
3.02000	-2451.26	352.18	13.26	-2485.78	346.85	15.45	-2926.82	242.71	519.72	-3609.00	279.75	741.89	-2879.95	18.47	-7.90	-2974.43	26.75	-6.60	-1819.07	67.08	388.29	-1790.63	49.85	378.64	-2781.10	201.51	1325.83	0.00	0.00	0.00	-2669.27	150.29	1598.70	-2805.25	245.81	1561.30	-378.02	47.78	1797.87	-3586.90	88.34	1706.71	656.44	-278.89	79.08	1253.79	-273.14	85.53	648.59
3.03000	-2423.12	351.03	12.42	-2463.35	343.77	15.86	-2918.97	242.11	521.41	-3598.96	278.91	745.11	-2879.95	18.47	-7.90	-3019.69	25.96	-13.21	-1819.07	67.08	388.29	-1790.63	49.85	378.64	-2797.39	203.75	1326.03	0.00	0.00	0.00	-2654.91	151.68	1598.95	-2794.62	244.59	1561.96	-378.02	47.78	1797.87	-3574.03	86.96	1706.47	655.59	-279.68	78.58	1254.07	-273.27	85.41	648.10
3.04000	-2377.38	349.74	16.73	-2444.43	345.68	12.91	-2911.06	241.51	523.04	-3588.79	278.07	748.25	-2879.95	18.47	-7.90	-3042.01	27.13	-16.25	-1819.07	67.08	388.29	-1790.63	49.85	378.64	-2787.23	206.78	1326.80	0.00	0.00	0.00	-2631.84	153.11	1599.19	-2783.98	243.36	1562.63	-378.02	47.78	1797.87	-3561.11	85.59	1706.24	655.55	-279.14	78.80	1253.99	-273.57	85.12	648.85
3.05000	-2432.90	350.01	3.76	-2464.00	344.04	7.22	-2903.09	240.92	524.62	-3578.51	277.23	751.30	-2879.95	18.47	-7.90	-2956.56	28.74	-1.31	-1819.07	67.08	388.29	-1790.63	49.85	378.64	-2790.69	211.37	1328.46	0.00	0.00	0.00	-2615.12	156.41	1599.43	-2773.32	242.12	1563.30	-378.02	47.78	1797.87	-3548.14	84.23	1706.01	655.08	-279.37	78.50	1253.48	-273.26	85.30	649.85
3.06000	-2424.31	345.95	4.96	-2405.58	342.28	15.89	-2895.07	240.33	526.15	-3568.12	276.40	754.27	-2879.95	18.47	-7.90	-2984.35	28.66	-7.02	-1819.07	67.08	388.29	-1790.63	49.85	378.64	-2771.43	215.03	1330.22	0.00	0.00	0.00	-2606.82	159.16	1600.57	-2762.66	240.87	1563.98	-378.02	47.78	1797.87	-3535.12	82.90	1705.78	654.71	-278.73	78.60	1253.93	-272.91	85.76	650.32
3.07000	-2444.96	344.40	-0.70	-2467.46	343.70	2.90	-2887.00	239.75	527.62	-3557.60	275.56	757.16	-2879.95	18.47	-7.90	-2972.41	27.76	-7.37	-1819.07	67.08	388.29	-1790.63	49.85	378.64	-2759.82	216.61	1330.33	0.00	0.00	0.00	-2620.97	160.96	1601.90	-2751.99	239.61	1564.66	-378.02	47.78	1797.87	-3522.04	81.58	1705.56	655.36	-278.90	78.70	1254.84	-273.16	85.78	648.53
3.08000	-2461.49	345.79	-5.38	-2447.18	341.30	5.48	-2878.86	239.17	529.03	-3546.97	274.73	759.96	-2879.95	18.47	-7.90	-2976.35	29.21	-11.31	-1819.07	67.08	388.29	-1790.63	49.85	378.64	-2761.22	219.24	1332.83	0.00	0.00	0.00	-2614.99	163.82	1603.27	-2741.31	238.34	1565.35	-378.02	47.78	1797.87	-3508.91	80.27	1705.34	654.41	-279.77	78.10	1254.62	-273.54	85.51	648.80
3.09000	-2463.29	347.39	-6.51	-2417.41	343.59	10.96	-2870.67	238.60	530.38	-3536.23	273.90	762.68	-2879.95	18.47	-7.90	-2979.80	28.10	-14.34	-1819.07	67.08	388.29	-1790.63	49.85	378.64	-2754.26	223.11	1335.61	0.00	0.00	0.00	-2592.83	166.59	1603.22	-2730.61	237.06	1566.04	-378.02	47.78	1797.87	-3495.74	78.99	1705.13	654.45	-279.67	78.13	1253.51	-273.25	85.30	649.22
3.10000	-2439.77	346.49	-1.50	-2462.88	345.25	1.82	-2862.43	238.03	531.68	-3525.36	273.08	765.30	-2879.95	18.47	-7.90	-2973.51	27.50	-15.77	-1819.07	67.08	388.29	-1790.63	49.85	378.64	-2733.44	225.36	1337.21	0.00	0.00	0.00	-2575.73	169.33	1604.26	-2719.92	235.77	1566.74	-378.02	47.78	1797.87	-3482.51	77.72	1704.91	655.83	-279.26	78.80	1253.63	-273.01	85.43	649.66
3.11000	-2417.26	344.76	3.66	-2429.94	343.27	7.58	-2854.12	237.46	532.92	-3514.38	272.26	767.84	-2879.95	18.47	-7.90	-2958.32	28.49	-14.20	-1819.07	67.08	388.29	-1790.63	49.85	378.64	-2747.08	229.25	1339.28	0.00	0.00	0.00	-2575.57	172.39	1606.16	-2709.21	234.47	1567.44	-378.02	47.78	1797.87	-3469.23	76.48	1704.71	655.16	-279.10	78.67	1253.96	-273.59	85.34	648.47
3.12000	-2382.81	342.09	11.25	-2452.80	345.34	2.98	-2845.76	236.90	534.09	-3503.29	271.44	770.28	-2879.95	18.47	-7.90	-2943.32	28.51	-12.67	-1819.07	67.08	388.29	-1790.63	49.85	378.64	-2719.25	234.03	1340.55	0.00	0.00	0.00	-2547.55	174.01	1607.25	-2698.49	233.17	1568.15	-378.02	47.78	1797.87	-3455.91	75.25	1704.50	654.95	-278.43	78.77	1254.45	-273.37	85.41	647.92
3.13000	-2372.94	340.99	12.67	-2440.81	342.77	3.97	-2837.33	236.34	535.21	-3492.07	270.62	772.64	-2879.95	18.47	-7.90	-2923.07	28.82	-8.98	-1819.07	67.08	388.29	-1790.63	49.85	378.64	-2719.46	235.69	1342.25	0.00	0.00	0.00	-2572.36	175.61	1610.02	-2687.77	231.85	1568.86	-378.02	47.78	1797.87	-3442.53	74.04	1704.30	656.36	-279.35	78.99	1254.40	-273.46	85.26	648.74
3.14000	-2363.61	339.95	14.07	-2424.80	342.02	7.91	-2828.85	235.79	536.27	-3480.74	269.81	774.90	-2879.95	18.47	-7.90	-2914.11	29.70	-6.24	-1819.07	67.08	388.29	-1790.63	49.85	378.64	-2698.89	238.74	1344.17	0.00	0.00	0.00	-2544.83	176.21	1612.04	-2677.04	230.53	1569.57	-378.02	47.78	1797.87	-3429.11	72.85	1704.10	655.15	-279.31	78.71	1253.53	-273.41	85.35	648.93
3.15000	-2354.82	338.97	15.43	-2454.71	342.91	-0.06	-2820.31	235.24	537.26	-3469.28	269.01	777.07	-2879.95	18.47	-7.90	-2869.31	30.11	3.93	-1819.07	67.08	388.29	-1790.63	49.85	378.64	-2689.79	241.09	1344.55	0.00	0.00	0.00	-2551.08	180.68	1613.43	-2666.31	229.20	1570.29	-378.02	47.78	1797.87	-3415.65	71.68	1703.91	655.87	-279.09	78.89	1254.62	-273.55	85.47	648.33
3.16000	-2346.56	338.06	16.76	-2460.80	344.55	0.78	-2811.71	234.70	538.20	-3457.71	268.20	779.14	-2879.94	18.47	-7.89	-2859.22	29.08	10.31	-1819.07	67.08	388.29	-1790.63	49.85	378.64	-2691.82	243.14	1345.14	0.00	0.00	0.00	-2528.49	182.87	1615.01	-2655.57	227.86	1571.01	-378.02	47.78	1797.87	-3402.13	70.53	1703.72	654.91	-279.34	78.73	1254.07	-274.02	85.26	647.55
3.17000	-2338.81	337.21	18.06	-2491.14	344.98	-6.46	-2803.05	234.16	539.07	-3446.02	267.40	781.11	-2864.34	15.33	-1.19	-2842.77	28.85	17.75	-1819.07	67.08	388.29	-1790.63	49.85	378.64	-2685.05	245.33	1345.55	0.00	0.00	0.00	-2531.77	184.23	1616.94	-2644.82	226.51	1571.73	-378.02	47.78	1797.87	-3388.58	69.40	1703.54	655.79	-278.93	78.66	1253.24	-273.68	85.05	648.70
3.18000	-2331.56	336.42	19.32	-2472.95	345.05	-2.26	-2794.33	233.63	539.88	-3434.21	266.61	782.99	-2837.89	17.76	5.51	-2836.64	27.37	22.12	-1819.07	67.08	388.29	-1790.63	49.85	378.64	-2662.62	246.53	1347.74	0.00	0.00	0.00	-2518.55	185.83	1618.53	-2634.08	225.16	1572.46	-378.02	47.78	1797.87	-3374.98	68.30	1703.36	655.57	-278.83	78.75	1254.36	-272.96	85.59	647.54
3.19000	-2324.82	335.69	20.55	-2394.10	341.55	12.02	-2785.55	233.11	540.62	-3422.28	265.82	784.77	-2816.64	14.28	12.14	-2796.90	27.92	32.36	-1819.07	67.08	388.29	-1790.63	49.85	378.64	-2656.29	247.64	1348.18	0.00	0.00	0.00	-2529.85	188.22	1620.70	-2623.33	223.80	1573.19	-378.02	47.78	1797.87	-3361.33	67.21	1703.18	656.20	-278.72	78.97	1254.61	-272.70	85.68	648.10
3.20000	-2318.55	335.02	21.75	-2419.12	342.68	9.34	-2776.71	232.59	541.30	-3410.23	265.03	786.45	-2771.35	16.19	20.67	-2777.81	29.22	37.73	-1819.07	67.08	388.29	-1790.63	49.85	378.64	-2635.55	248.58	1349.20	0.00	0.00	0.00	-2502.26	189.44	1621.41	-2612.57	222.43	1573.93	-378.02	47.78	1797.87	-3347.64	66.14	1703.01	655.24	-278.90	78.69	1253.98	-273.62	85.27	647.86
3.21000	-2312.76	334.40	22.90	-2445.17	344.91	2.29	-2767.81	232.07	541.92	-3398.06	264.25	788.03	-2725.69	19.17	27.68	-2742.39	31.10	44.86	-1819.07	67.08	388.29	-1790.63	49.85	378.64	-2624.00	250.75	1349.44	0.00	0.00	0.00	-2488.66	190.24	1621.79	-2601.81	221.05	1574.66	-378.02	47.78	1797.87	-3333.91	65.10	1702.85	655.08	-279.17	78.47	1254.51	-273.64	85.62	648.36
3.22000	-2307.43	333.84	24.01	-2454.19	344.92	-0.00	-2758.84	231.57	542.47	-3385.77	263.47	789.50	-2705.67	19.65	31.89	-2711.87	33.12	47.98	-1819.07	67.08	388.29	-1790.63	49.85	378.64	-2623.87	251.05	1350.66	0.00	0.00	0.00	-2494.27	191.55	1623.48	-2591.05	219.66	1575.40	-378.02	47.78	1797.87	-3320.14	64.08	1702.68	654.63	-279.04	78.44	1254.59	-273.21	85.68	648.19
3.23000	-2302.56	333.33	25.08	-2449.20	344.07	0.34	-2749.82	231.06	542.95	-3373.36	262.70	790.87	-2649.55	22.25	42.04	-2694.82	35.19	49.39	-1819.07	67.08	388.29	-1790.63	49.85	378.64	-2630.60	253.37	1352.52	0.00	0.00	0.00	-2486.41	192.32	1625.22	-2580.29	218.27	1576.15	-378.02	47.78	1797.87	-3306.32	63.08	1702.53	654.62	-278.84	78.49	1254.29	-273.11	85.48	647.36
3.24000	-2298.12	332.88	26.11	-2433.93	343.40	7.35	-2740.73	230.57	543.37	-3360.83	261.94	792.14	-2700.83	22.10	27.89	-2689.91	37.20	47.21	-1819.07	67.08	388.29	-1790.63	49.85	378.64	-2617.67	253.40	1353.60	0.00	0.00	0.00	-2481.00	192.99	1625.60	-2569.53	216.87	1576.89	-378.02	47.78	1797.87	-3292.47	62.10	1702.38	655.93	-278.03	78.99	1254.14	-273.66	85.58	648.02
3.25000	-2294.12	332.48	27.10	-2454.75	341.95	-0.03	-2731.58	230.08	543.71	-3348.18	261.18	793.30	-2689.75	25.49	25.92	-2636.34	40.51	51.86	-1819.07	67.08	388.29	-1790.63	49.85	378.64	-2597.54	255.12	1354.80	0.00	0.00	0.00	-2442.99	193.38	1625.26	-2558.77	215.47	1577.64	-378.02	47.78	1797.87	-3278.57	61.15	1702.23	656.91	-278.47	79.02	1255.19	-273.90	85.72	649.51
3.26000	-2290.54	332.13	28.04	-2465.02	341.45	-0.65	-2722.36	229.60	543.99	-3335.40	260.42	794.35	-2623.68	30.62	33.20	-2632.36	42.66	47.83	-1819.07	67.08	388.29	-1790.63	49.85	378.64	-2620.23	256.61	1356.63	0.00	0.00	0.00	-2460.38	194.43	1627.26	-2548.01	214.06	1578.39	-378.02	47.78	1797.87	-3264.64	60.22	1702.09	654.28	-279.83	78.14	1254.34	-273.82	85.46	649.75
3.27000	-2287.37	331.83	28.93	-2443.11	343.81	4.18	-2713.08	229.12	544.20	-3322.51	259.67	795.30	-2609.77	32.21	30.30	-2593.91	46.13	49.21	-1819.07	67.08	388.29	-1790.63	49.85	378.64	-2601.45	258.06	1356.65	0.00	0.00	0.00	-2453.90	192.63	1628.24	-2537.25	212.64	1579.15	-378.02	47.78	1797.87	-3250.66	59.31	1701.95	654.43	-279.62	78.38	1254.60	-273.39	85.34	648.23
3.28000	-2284.60	331.58	29.78	-2409.10	340.65	10.70	-2703.74	228.65	544.35	-3309.49	258.93	796.13	-2537.86	37.67	37.60	-2588.37	49.26	43.68	-1819.07	67.08	388.29	-1790.63	49.85	378.64	-2565.66	257.95	1357.41	0.00	0.00	0.00	-2440.08	194.13	1628.21	-2526.49	211.22	1579.90	-378.02	47.78	1797.87	-3236.65	58.43	1701.82	655.30	-279.10	78.86	1254.82	-273.56	85.51	648.80
3.29000	-2282.22	331.38	30.58	-2454.50	341.42	0.03	-2694.34	228.19	544.42	-3296.35	258.19	796.85	-2521.99	38.72	34.75	-2568.60	52.15	41.89	-1819.07	67.08	388.29	-1790.63	49.85	378.64	-2574.56	259.15	1357.70	0.00	0.00	0.00	-2428.77	195.34	1628.74	-2515.73	209.79	1580.66	-378.02	47.78	1797.87	-3222.61	57.57	1701.70	655.95	-278.96	78.98	1254.16	-273.79	85.55	648.32
3.30000	-2280.22	331.23	31.32	-2481.43	345.77	-2.32	-2684.87	227.73	544.42	-3283.09	257.46	797.47	-2466.01	43.30	38.80	-2544.90	55.11	39.64	-1819.07	67.08	388.29	-1790.63	49.85	378.64	-2550.33	259.50	1357.86	0.00	0.00	0.00	-2426.14	193.30	1629.56	-2504.97	208.35	1581.42	-378.02	47.78	1797.87	-3208.52	56.74	1701.58	655.51	-279.46	78.62	1254.07	-274.41	85.22	647.84
3.31000	-2278.59	331.12	32.01	-2467.71	342.18	0.57	-2675.33	227.28	544.34	-3269.70	256.74	797.96	-2512.59	44.98	21.44	-2531.89	57.39	34.15	-1819.07	67.08	388.29	-1790.63	49.85	378.64	-2561.45	260.37	1358.75	0.00	0.00	0.00	-2433.19	192.63	1631.08	-2494.22	206.91	1582.18	-378.02	47.78	1797.87	-3194.40	55.93	1701.46	655.18	-278.78	78.79	1253.58	-273.72	85.14	649.09
3.32000	-2277.32	331.05	32.65	-2446.13	340.99	3.54	-2665.73	226.84	544.20	-3256.19	256.02	798.35	-2423.94	46.69	31.81	-2488.75	59.03	34.53	-1819.07	67.08	388.29	-1790.63	49.85	378.64	-2541.96	260.61	1358.55	0.00	0.00	0.00	-2407.20	192.64	1630.42	-2483.47	205.46	1582.94	-378.02	47.78	1797.87	-3180.25	55.14	1701.36	655.32	-278.82	78.77	1254.39	-272.99	85.76	647.72
3.33000	-2276.39	331.03	33.24	-2452.19	340.98	5.18	-2656.07	226.41	543.98	-3242.56	255.31	798.62	-2383.03	50.76	35.08	-2459.86	60.77	34.07	-1819.07	67.08	388.29	-1790.63	49.85	378.64	-2538.13	261.75	1359.06	0.00	0.00	0.00	-2397.83	192.58	1630.89	-2472.72	204.01	1583.71	-378.02	47.78	1797.87	-3166.06	54.38	1701.25	655.10	-279.24	78.67	1254.36	-273.63	85.49	648.33
3.34000	-2275.81	331.05	33.76	-2480.97	340.80	-2.73	-2646.34	225.98	543.69	-3228.80	254.61	798.77	-2369.81	51.00	34.29	-2451.18	63.13	28.34	-1819.07	67.08	388.29	-1790.63	49.85	378.64	-2533.67	260.91	1359.15	0.00	0.00	0.00	-2379.48	192.22	1630.27	-2461.98	202.55	1584.47	-378.02	47.78	1797.87	-3151.83	53.65	1701.16	655.41	-279.32	78.57	1254.11	-273.58	85.25	648.30
3.35000	-2275.55	331.12	34.23	-2419.31	341.76	11.07	-2636.54	225.56	543.33	-3214.92	253.91	798.80	-2398.87	53.63	23.16	-2407.70	62.52	29.56	-1819.07	67.08	388.29	-1790.63	49.85	378.64	-2513.64	261.63	1359.27	0.00	0.00	0.00	-2380.39	190.73	1631.65	-2451.24	201.09	1585.24	-378.02	47.78	1797.87	-3137.57	52.94	1701.07	654.09	-279.87	78.03	1254.53	-273.50	85.58	647.18
3.36000	-2275.60	331.22	34.65	-2473.15	341.64	-1.13	-2626.68	225.15	542.89	-3200.92	253.22	798.72	-2375.74	56.14	21.53	-2404.00	62.49	24.16	-1819.07	67.08	388.29	-1790.63	49.85	378.64	-2526.36	261.63	1359.59	0.00	0.00	0.00	-2378.79	189.98	1631.46	-2440.51	199.62	1586.01	-378.02	47.78	1797.87	-3123.28	52.26	1700.98	654.82	-279.91	78.36	1254.47	-273.25	85.71	647.92
3.37000	-2275.96	331.36	35.00	-2391.88	340.22	14.05	-2616.75	224.75	542.38	-3186.79	252.54	798.51	-2352.39	58.26	20.27	-2369.33	62.07	24.62	-1819.07	67.08	388.29	-1790.63	49.85	378.64	-2512.35	260.66	1359.64	0.00	0.00	0.00	-2369.87	189.94	1632.27	-2429.79	198.15	1586.78	-378.02	47.78	1797.87	-3108.96	51.61	1700.91	655.27	-280.01	78.35	1254.22	-273.55	85.37	648.41
3.38000	-2276.62	331.54	35.28	-2417.30	339.43	9.81	-2606.75	224.35	541.79	-3172.54	251.86	798.19	-2328.88	60.03	19.36	-2363.23	62.46	19.51	-1819.07	67.08	388.29	-1790.63	49.85	378.64	-2512.58	260.42	1358.05	0.00	0.00	0.00	-2359.74	189.23	1632.33	-2419.07	196.67	1587.55	-378.02	47.78	1797.87	-3094.61	50.98	1700.83	655.33	-279.65	78.53	1253.40	-273.98	85.03	648.45
3.39000	-2277.56	331.76	35.51	-2410.88	341.15	10.90	-2596.69	223.96	541.12	-3158.16	251.20	797.74	-2305.27	61.47	18.79	-2339.53	62.49	18.26	-1819.07	67.08	388.29	-1790.63	49.85	378.64	-2481.72	261.14	1358.21	0.00	0.00	0.00	-2351.18	188.45	1631.08	-2408.36	195.19	1588.32	-378.02	47.78	1797.87	-3080.23	50.38	1700.77	655.48	-278.99	78.82	1253.67	-273.43	85.14	648.60
3.40000	-2278.78	332.01	35.67	-2439.27	340.96	4.91	-2586.55	223.59	540.38	-3143.65	250.54	797.16	-2281.61	62.60	18.53	-2307.75	61.27	18.63	-1819.07	67.08	388.29	-1790.63	49.85	378.64	-2478.39	259.77	1358.09	0.00	0.00	0.00	-2352.31	186.45	1632.21	-2397.65	193.70	1589.09	-378.02	47.78	1797.87	-3065.81	49.81	1700.71	655.62	-279.27	78.72	1253.69	-273.93	85.12	648.94
3.41000	-2280.26	332.29	35.76	-2442.74	342.96	4.80	-2576.35	223.21	539.55	-3129.02	249.89	796.46	-2257.96	63.44	18.55	-2270.52	60.21	21.32	-1819.07	67.08	388.29	-1790.63	49.85	378.64	-2479.65	259.18	1357.35	0.00	0.00	0.00	-2331.11	185.44	1630.87	-2386.96	192.21	1589.87	-378.02	47.78	1797.87	-3051.37	49.27	1700.66	654.73	-278.89	78.39	1252.92	-273.65	85.13	649.04
3.42000	-2281.99	332.61	35.79	-2396.28	344.08	11.36	-2566.08	222.85	538.65	-3114.27	249.25	795.64	-2234.39	64.02	18.84	-2269.66	58.36	16.14	-1819.07	67.08	388.29	-1790.63	49.85	378.64	-2455.16	258.28	1356.47	0.00	0.00	0.00	-2353.70	183.72	1632.06	-2376.27	190.71	1590.64	-378.02	47.78	1797.87	-3036.90	48.75	1700.61	655.99	-279.28	78.61	1253.22	-273.74	85.39	649.30
3.43000	-2283.96	332.96	35.75	-2464.22	345.87	-1.53	-2555.74	222.50	537.67	-3099.39	248.61	794.69	-2210.95	64.35	19.38	-2209.07	56.78	24.58	-1819.07	67.08	388.29	-1790.63	49.85	378.64	-2449.66	256.64	1356.10	0.00	0.00	0.00	-2328.75	181.08	1631.78	-2365.59	189.22	1591.41	-378.02	47.78	1797.87	-3022.40	48.26	1700.58	655.61	-279.42	78.78	1254.03	-273.70	85.47	648.00
3.44000	-2286.17	333.35	35.63	-2422.14	342.72	7.55	-2545.34	222.15	536.61	-3084.38	247.99	793.61	-2187.70	64.45	20.14	-2229.99	56.06	18.77	-1819.07	67.08	388.29	-1790.63	49.85	378.64	-2442.87	254.52	1356.16	0.00	0.00	0.00	-2316.78	179.46	1631.09	-2354.92	187.71	1592.19	-378.02	47.78	1797.87	-3007.87	47.80	1700.55	655.37	-279.29	78.79	1253.58	-272.99	85.46	647.36
3.45000	-2288.60	333.76	35.45	-2458.63	345.03	0.95	-2534.86	221.82	535.47	-3069.25	247.37	792.39	-2164.70	64.36	21.10	-2164.33	51.26	28.61	-1819.07	67.08	388.29	-1790.63	49.85	378.64	-2437.96	254.29	1354.19	0.00	0.00	0.00	-2309.16	176.78	1630.00	-2344.27	186.21	1592.96	-378.02	47.78	1797.87	-2993.32	47.37	1700.52	655.26	-279.16	78.62	1253.69	-273.64	85.23	648.71
3.46000	-2291.25	334.20	35.19	-2464.19	343.83	-0.17	-2524.31	221.49	534.25	-3053.98	246.77	791.05	-2142.00	64.09	22.24	-2134.29	49.48	29.96	-1819.07	67.08	388.29	-1790.63	49.85	378.64	-2434.41	252.94	1352.83	0.00	0.00	0.00	-2303.52	175.00	1629.80	-2333.62	184.70	1593.73	-378.02	47.78	1797.87	-2978.74	46.97	1700.50	655.73	-279.07	78.93	1253.67	-274.08	85.19	648.85
3.47000	-2294.09	334.67	34.86	-2430.87	343.49	4.95	-2513.69	221.17	532.95	-3038.59	246.17	789.58	-2119.68	63.66	23.54	-2105.28	47.84	31.21	-1819.07	67.08	388.29	-1790.63	49.85	378.64	-2401.89	250.98	1351.89	0.00	0.00	0.00	-2280.31	174.00	1628.28	-2322.98	183.19	1594.51	-378.02	47.78	1797.87	-2964.13	46.60	1700.49	655.87	-279.23	78.88	1254.03	-273.43	85.28	649.38
3.48000	-2297.12	335.16	34.45	-2440.86	347.50	5.16	-2503.01	220.86	531.57	-3023.08	245.58	787.97	-2097.78	63.10	24.97	-2077.26	46.33	32.35	-1819.07	67.08	388.29	-1790.63	49.85	378.64	-2393.44	249.55	1350.85	0.00	0.00	0.00	-2269.24	171.30	1627.53	-2312.36	181.67	1595.28	-378.02	47.78	1797.87	-2949.50	46.26	1700.49	655.58	-278.99	78.94	1253.80	-273.20	85.51	650.07
3.49000	-2300.33	335.68	33.96	-2437.45	347.25	2.11	-2492.25	220.56	530.10	-3007.43	245.00	786.23	-2076.37	62.42	26.51	-2050.23	44.94	33.38	-1819.07	67.08	388.29	-1790.63	49.85	378.64	-2381.46	247.34	1350.04	0.00	0.00	0.00	-2273.24	168.53	1627.65	-2301.75	180.15	1596.05	-378.02	47.78	1797.87	-2934.85	45.95	1700.50	655.68	-279.06	78.90	1254.34	-273.16	85.69	648.92
3.50000	-2303.72	336.23	33.40	-2438.53	344.40	3.88	-2481.42	220.27	528.54	-2991.66	244.43	784.35	-2055.50	61.65	28.15	-2024.18	43.68	34.31	-1819.07	67.08	388.29	-1790.63	49.85	378.64	-2395.19	245.01	1348.65	0.00	0.00	0.00	-2264.17	165.50	1626.75	-2291.15	178.63	1596.82	-378.02	47.78	1797.87	-2920.17	45.67	1700.51	656.05	-279.25	78.87	1253.95	-272.52	85.67	649.41
3.51000	-2307.26	336.80	32.76	-2433.41	345.71	4.32	-2470.51	219.99	526.91	-2975.76	243.87	782.34	-2035.24	60.82	29.85	-1999.08	42.54	35.14	-1819.07	67.08	388.29	-1790.63	49.85	378.64	-2371.57	244.53	1346.18	0.00	0.00	0.00	-2261.85	163.30	1625.55	-2280.57	177.11	1597.60	-378.02	47.78	1797.87	-2905.47	45.42	1700.53	655.82	-278.84	78.73	1254.04	-273.00	85.57	649.65
3.52000	-2310.95	337.39	32.03	-2399.85	345.64	11.17	-2459.54	219.72	525.19	-2959.73	243.32	780.18	-2015.64	59.94	31.60	-1974.93	41.52	35.88	-1819.07	67.08	388.29	-1790.63	49.85	378.64	-2371.57	242.84	1345.68	0.00	0.00	0.00	-2249.59	158.88	1624.16	-2270.00	175.58	1598.37	-378.02	47.78	1797.87	-2890.75	45.21	1700.56	656.44	-278.76	79.07	1254.28	-273.44	85.62	648.25
3.53000	-2314.78	338.00	31.22	-2455.15	347.37	0.76	-2448.49	219.46	523.38	-2943.57	242.78	777.89	-1996.76	59.03	33.38	-1951.72	40.62	36.52	-1819.07	67.08	388.29	-1790.63	49.85	378.64	-2375.54	240.19	1345.17	0.00	0.00	0.00	-2227.93	155.52	1622.04	-2259.44	174.05	1599.14	-378.02	47.78	1797.87	-2876.01	45.02	1700.60	656.43	-278.65	79.10	1253.59	-273.35	85.28	648.30
3.54000	-2318.73	338.63	30.33	-2457.36	346.24	-0.48	-2437.37	219.21	521.49	-2927.29	242.25	775.46	-1978.66	58.12	35.17	-1929.41	39.83	37.06	-1819.07	67.08	388.29	-1790.63	49.85	378.64	-2372.38	238.00	1342.95	0.00	0.00	0.00	-2212.98	152.77	1620.50	-2248.90	172.52	1599.90	-378.02	47.78	1797.87	-2861.24	44.87	1700.64	655.44	-279.53	78.65	1254.03	-273.49	85.47	648.99
3.55000	-2322.81	339.28	29.35	-2488.06	346.31	-6.82	-2426.18	218.97	519.51	-2910.87	241.73	772.88	-1961.39	57.23	36.93	-1908.01	39.15	37.52	-1819.07	67.08	388.29	-1790.63	49.85	378.64	-2354.60	235.81	1341.98	0.00	0.00	0.00	-2210.42	149.53	1619.26	-2238.38	170.99	1600.67	-378.02	47.78	1797.87	-2846.46	44.75	1700.69	655.24	-278.92	78.87	1254.34	-273.75	85.40	649.10
3.56000	-2326.98	339.95	28.29	-2409.07	343.88	9.00	-2414.92	218.74	517.44	-2894.32	241.23	770.16	-1945.03	56.38	38.65	-1887.50	38.58	37.88	-1819.07	67.08	388.29	-1790.63	49.85	378.64	-2331.58	232.96	1341.71	0.00	0.00	0.00	-2196.85	146.23	1617.64	-2227.87	169.46	1601.44	-378.02	47.78	1797.87	-2831.65	44.66	1700.75	655.35	-279.36	78.66	1254.24	-273.64	85.38	649.61
3.57000	-2331.26	340.63	27.14	-2445.10	349.05	1.87	-2403.58	218.52	515.28	-2877.65	240.73	767.30	-1929.62	55.60	40.32	-1867.86	38.12	38.16	-1819.07	67.08	388.29	-1790.63	49.85	378.64	-2323.61	230.29	1341.19	0.00	0.00	0.00	-2186.22	142.89	1616.64	-2217.38	167.92	1602.20	-378.02	47.78	1797.87	-2816.83	44.60	1700.82	654.78	-279.19	78.44	1253.58	-272.96	85.44	648.96
3.58000	-2335.62	341.33	25.89	-2464.55	348.55	-2.01	-2392.16	218.31	513.04	-2860.84	240.24	764.30	-1915.23	54.90	41.89	-1849.08	37.76	38.36	-1819.07	67.08	388.29	-1790.63	49.85	378.64	-2327.60	227.46	1340.12	0.00	0.00	0.00	-2179.19	138.32	1615.78	-2206.90	166.38	1602.97	-378.02	47.78	1797.87	-2801.99	44.58	1700.90	655.32	-278.92	78.67	1254.86	-273.25	85.68	648.61
3.59000	-2340.06	342.04	24.56	-2457.32	350.09	-3.06	-2380.67	218.11	510.71	-2843.91	239.77	761.14	-1901.92	54.30	43.37	-1831.15	37.50	38.48	-1819.07	67.08	388.29	-1790.63	49.85	378.64	-2312.61	224.39	1339.12	0.00	0.00	0.00	-2159.66	135.66	1614.64	-2196.44	164.84	1603.73	-378.02	47.78	1797.87	-2787.13	44.59	1700.98	655.40	-279.39	78.73	1255.28	-273.74	85.63	648.65
3.60000	-2344.56	342.77	23.13	-2462.77	349.96	-3.79	-2369.11	217.92	508.28	-2826.84	239.30	757.84	-1889.73	53.84	44.71	-1814.04	37.34	38.51	-1819.07	67.08	388.29	-1790.63	49.85	378.64	-2300.64	220.56	1339.76	0.00	0.00	0.00	-2160.78	131.70	1613.27	-2186.01	163.30	1604.49	-378.02	47.78	1797.87	-2772.26	44.63	1701.08	654.74	-279.31	78.52	1254.86	-273.20	85.91	648.41
3.61000	-2349.11	343.50	21.61	-2454.26	349.17	-0.08	-2357.47	217.74	505.77	-2809.64	238.85	754.39	-1878.74	53.52	45.91	-1797.76	37.28	38.48	-1819.07	67.08	388.29	-1790.63	49.85	378.64	-2288.04	216.21	1337.90	0.00	0.00	0.00	-2158.11	127.23	1612.78	-2175.59	161.76	1605.24	-378.02	47.78	1797.87	-2757.37	44.71	1701.18	655.03	-278.70	78.74	1254.04	-273.43	85.73	648.18
3.62000	-2353.71	344.25	20.00	-2494.94	349.74	-7.70	-2345.76	217.57	503.16	-2792.31	238.41	750.79	-1869.00	53.38	46.93	-1782.27	37.30	38.36	-1819.07	67.08	388.29	-1790.63	49.85	378.64	-2275.24	213.77	1337.80	0.00	0.00	0.00	-2126.43	122.90	1611.33	-2165.19	160.22	1606.00	-378.02	47.78	1797.87	-2742.46	44.82	1701.29	654.49	-278.93	78.62	1254.02	-273.49	85.52	648.97
3.63000	-2358.34	345.01	18.29	-2471.85	349.32	-5.23	-2333.97	217.42	500.46	-2774.85	237.98	747.04	-1860.57	53.43	47.76	-1767.57	37.42	38.18	-1819.07	67.08	388.29	-1790.63	49.85	378.64	-2256.97	208.68	1337.28	0.00	0.00	0.00	-2107.90	119.19	1610.00	-2154.81	158.68	1606.75	-378.02	47.78	1797.87	-2727.54	44.97	1701.41	654.76	-279.26	78.36	1254.02	-273.50	85.61	650.93
3.64000	-2363.00	345.78	16.48	-2448.18	350.34	1.39	-2322.10	217.27	497.67	-2757.25	237.57	743.13	-1853.52	53.71	48.38	-1753.65	37.62	37.93	-1819.07	67.08	388.29	-1790.63	49.85	378.64	-2267.70	206.28	1337.58	0.00	0.00	0.00	-2108.81	114.83	1609.91	-2144.45	157.14	1607.50	-378.02	47.78	1797.87	-2712.61	45.15	1701.54	655.96	-279.15	78.85	1253.43	-273.90	85.31	649.49
3.65000	-2367.67	346.55	14.57	-2443.92	347.95	0.75	-2310.16	217.14	494.79	-2739.53	237.16	739.08	-1847.88	54.22	48.76	-1740.48	37.91	37.61	-1819.07	67.08	388.29	-1790.63	49.85	378.64	-2253.61	200.98	1338.01	0.00	0.00	0.00	-2113.90	109.49	1610.45	-2134.11	155.59	1608.25	-378.02	47.78	1797.87	-2697.66	45.37	1701.68	655.38	-278.92	78.79	1253.41	-273.66	85.26	648.18
3.66000	-2379.99	349.12	12.37	-2441.70	348.01	-0.60	-2298.14	217.02	491.81	-2721.67	236.77	734.86	-1843.74	54.99	48.88	-1728.06	38.28	37.22	-1819.07	67.08	388.29	-1790.63	49.85	378.64	-2252.29	194.40	1338.93	0.00	0.00	0.00	-2115.47	104.40	1610.92	-2123.79	154.05	1609.00	-378.02	47.78	1797.87	-2682.70	45.63	1701.82	653.46	-279.46	78.04	1253.62	-273.22	85.46	648.96
3.67000	-2371.23	350.22	14.70	-2451.54	347.20	-2.19	-2286.05	216.91	488.74	-2703.68	236.39	730.50	-1841.14	56.04	48.72	-1716.37	38.73	36.77	-1819.07	67.08	388.29	-1790.63	49.85	378.64	-2227.01	191.10	1339.25	0.00	0.00	0.00	-2099.11	99.96	1611.03	-2113.50	152.50	1609.74	-378.02	47.78	1797.87	-2667.73	45.91	1701.98	654.49	-279.71	78.49	1253.94	-273.86	85.01	648.16
3.68000	-2371.70	350.13	13.52	-2435.37	348.96	0.47	-2273.87	216.81	485.57	-2685.56	236.02	725.97	-1840.15	57.40	48.26	-1705.39	39.25	36.27	-1819.07	67.08	388.29	-1790.63	49.85	378.64	-2224.39	187.74	1340.34	0.00	0.00	0.00	-2088.05	95.74	1611.57	-2103.22	150.96	1610.48	-378.02	47.78	1797.87	-2652.74	46.24	1702.15	654.48	-279.65	78.53	1254.09	-273.63	85.35	641.93
3.69000	-2375.77	348.43	12.19	-2436.19	345.35	-0.56	-2261.62	216.72	482.31	-2667.30	235.67	721.29	-1840.83	59.08	47.48	-1695.12	39.85	35.70	-1819.07	67.08	388.29	-1790.63	49.85	378.64	-2220.23	182.06	1341.98	0.00	0.00	0.00	-2076.99	90.75	1612.15	-2092.97	149.42	1611.22	-378.02	47.78	1797.87	-2637.74	46.60	1702.32	654.22	-279.78	78.15	1253.73	-273.49	85.49	645.96
3.70000	-2361.00	348.65	12.17	-2404.25	348.07	6.21	-2249.29	216.65	478.95	-2648.91	235.33	716.44	-1850.33	63.26	53.11	-1685.54	40.52	35.08	-1819.07	67.08	388.29	-1790.63	49.85	378.64	-2206.03	178.49	1344.27	0.00	0.00	0.00	-2067.01	85.21	1612.04	-2082.75	147.87	1611.95	-378.02	47.78	1797.87	-2622.74	47.00	1702.51	655.23	-279.33	78.68	1253.19	-273.31	85.33	648.73
3.71000	-2412.83	352.20	1.02	-2409.92	346.29	3.02	-2236.88	216.59	475.49	-2630.38	235.00	711.44	-1850.76	65.39	50.50	-1676.62	41.26	34.41	-1819.07	67.08	388.29	-1790.63	49.85	378.64	-2189.38	173.12	1345.52	0.00	0.00	0.00	-2055.81	79.21	1613.08	-2072.55	146.33	1612.68	-378.02	47.78	1797.87	-2607.72	47.44	1702.70	655.49	-279.52	78.71	1254.07	-273.60	85.47	646.86
3.72000	-2422.93	350.96	-3.64	-2418.05	345.51	1.93	-2224.40	216.54	471.94	-2611.72	234.68	706.27	-1850.99	67.92	46.79	-1668.37	42.06	33.69	-1819.07	67.08	388.29	-1790.63	49.85	378.64	-2191.83	168.54	1346.96	0.00	0.00	0.00	-2027.44	74.83	1612.21	-2062.37	144.79	1613.41	-378.02	47.78	1797.87	-2592.70	47.91	1702.90	655.37	-279.07	78.86	1254.13	-273.61	85.39	648.25
3.73000	-2428.79	352.96	-7.19	-2381.42	346.19	6.62	-2211.83	216.50	468.29	-2592.93	234.38	700.94	-1846.33	65.08	46.61	-1660.76	42.93	32.92	-1819.07	67.08	388.29	-1790.63	49.85	378.64	-2188.14	164.07	1348.16	0.00	0.00	0.00	-2019.32	70.25	1613.27	-2052.22	143.25	1614.14	-378.02	47.78	1797.87	-2577.67	48.42	1703.12	654.91	-279.02	78.53	1254.26	-273.89	85.17	648.60
3.74000	-2397.98	350.54	-2.52	-2380.91	343.99	6.68	-2199.18	216.47	464.53	-2574.00	234.09	695.45	-1847.44	68.21	42.80	-1653.78	43.85	32.11	-1819.07	67.08	388.29	-1790.63	49.85	378.64	-2175.24	159.71	1350.49	0.00	0.00	0.00	-2014.12	65.04	1613.87	-2042.09	141.71	1614.86	-378.02	47.78	1797.87	-2562.63	48.97	1703.34	654.92	-278.59	78.68	1254.02	-273.56	85.29	647.81
3.75000	-2387.75	351.15	-4.91	-2360.91	343.33	10.56	-2186.45	216.46	460.68	-2554.94	233.82	689.79	-1848.11	70.08	39.91	-1647.42	44.84	31.25	-1819.07	67.08	388.29	-1790.63	49.85	378.64	-2161.41	154.97	1351.67	0.00	0.00	0.00	-2002.91	61.39	1614.71	-2032.00	140.17	1615.57	-378.02	47.78	1797.87	-2547.58	49.56	1703.58	655.37	-279.80	78.68	1253.21	-273.23	85.36	648.73
3.76000	-2341.88	350.09	-0.71	-2344.76	342.80	16.78	-2173.65	216.46	456.73	-2535.74	233.56	683.96	-1846.95	69.39	38.76	-1641.66	45.88	30.35	-1819.07	67.08	388.29	-1790.63	49.85	378.64	-2157.28	150.76	1353.09	0.00	0.00	0.00	-2001.10	56.47	1615.72	-2021.92	138.63	1616.29	-378.02	47.78	1797.87	-2532.53	50.18	1703.82	655.14	-279.21	78.65	1253.59	-273.23	85.49	649.53
3.77000	-2332.52	349.82	-1.36	-2308.61	341.90	27.16	-2160.76	216.47	452.68	-2516.41	233.32	677.97	-1846.51	69.60	37.80	-1636.48	46.97	29.41	-1819.07	67.08	388.29	-1790.63	49.85	378.64	-2158.90	146.69	1354.17	0.00	0.00	0.00	-1998.35	52.05	1617.00	-2011.88	137.10	1616.99	-378.02	47.78	1797.87	-2517.47	50.85	1704.07	655.90	-279.75	78.91	1253.71	-273.67	85.52	648.67
3.78000	-2326.81	350.15	-3.49	-2305.51	340.70	33.90	-2147.79	216.50	448.52	-2496.94	233.08	671.81	-1848.96	72.85	35.34	-1631.88	48.11	28.44	-1819.07	67.08	388.29	-1790.63	49.85	378.64	-2137.34	143.04	1354.58	0.00	0.00	0.00	-1995.87	48.03	1619.08	-2001.86	135.56	1617.70	-378.02	47.78	1797.87	-2502.41	51.56	1704.34	654.52	-279.84	78.30	1253.72	-273.60	85.46	648.49
3.79000	-2286.42	346.82	6.20	-2320.88	336.87	38.82	-2134.74	216.54	444.27	-2477.34	232.87	665.47	-1847.85	71.77	35.22	-1627.84	49.30	27.43	-1819.07	67.08	388.29	-1790.63	49.85	378.64	-2122.83	140.09	1355.46	0.00	0.00	0.00	-2002.38	42.35	1620.56	-1991.88	134.03	1618.40	-378.02	47.78	1797.87	-2487.34	52.30	1704.61	654.74	-279.44	78.69	1252.92	-273.81	84.89	648.88
3.80000	-2270.73	341.97	18.51	-2313.06	333.09	51.28	-2121.61	216.59	439.91	-2457.60	232.67	658.97	-1847.67	71.40	34.96	-1624.34	50.53	26.39	-1819.07	67.08	388.29	-1790.63	49.85	378.64	-2115.25	138.53	1357.89	0.00	0.00	0.00	-1969.63	38.53	1620.72	-1981.92	132.50	1619.10	-378.02	47.78	1797.87	-2472.27	53.08	1704.90	655.78	-278.88	79.02	1253.78	-273.84	85.37	648.44
3.81000	-2268.65	335.60	31.90	-2331.72	328.99	57.56	-2108.40	216.66	435.44	-2437.72	232.48	652.29	-1845.42	69.60	35.15	-1621.37	51.80	25.33	-1819.07	67.08	388.29	-1790.63	49.85	378.64	-2113.95	135.64	1358.08	0.00	0.00	0.00	-1965.79	35.04	1621.70	-1971.99	130.97	1619.79	-378.02	47.78	1797.87	-2457.20	53.91	1705.20	655.05	-278.85	78.80	1254.17	-273.43	85.46	648.25
3.82000	-2267.74	329.65	43.24	-2328.57	325.00	69.83	-2095.10	216.74	430.88	-2417.71	232.31	645.44	-1849.27	73.34	33.04	-1618.92	53.12	24.23	-1819.07	67.08	388.29	-1790.63	49.85	378.64	-2099.13	133.43	1359.56	0.00	0.00	0.00	-1950.59	30.84	1622.64	-1962.09	129.44	1620.48	-378.02	47.78	1797.87	-2442.12	54.77	1705.50	654.91	-278.97	78.89	1254.10	-273.27	85.29	648.78
3.83000	-2286.21	322.70	50.26	-2290.66	316.65	86.97	-2081.72	216.83	426.20	-2397.55	232.15	638.41	-1845.63	69.70	34.66	-1616.97	54.47	23.11	-1819.07	67.08	388.29	-1790.63	49.85	378.64	-2091.22	130.85	1360.59	0.00	0.00	0.00	-1944.12	28.16	1623.83	-1952.22	127.92	1621.16	-378.02	47.78	1797.87	-2427.04	55.68	1705.82	655.27	-278.91	78.92	1253.60	-273.51	85.29	648.49
3.84000	-2237.45	315.20	68.74	-2290.46	310.46	96.42	-2068.26	216.94	421.43	-2377.27	232.01	631.21	-1849.43	73.28	32.74	-1615.50	55.85	21.97	-1819.07	67.08	388.29	-1790.63	49.85	378.64	-2102.69	128.13	1361.61	0.00	0.00	0.00	-1942.39	24.19	1624.55	-1942.38	126.40	1621.84	-378.02	47.78	1797.87	-2411.96	56.63	1706.15	655.15	-279.33	78.67	1254.25	-273.70	85.34	649.51
3.85000	-2235.47	307.95	77.75	-2293.03	303.76	104.95	-2054.71	217.06	416.54	-2356.84	231.88	623.83	-1848.68	72.72	32.53	-1614.51	57.26	20.81	-1819.07	67.08	388.29	-1790.63	49.85	378.64	-2077.46	127.35	1362.87	0.00	0.00	0.00	-1936.38	20.45	1626.50	-1932.58	124.88	1622.51	-378.02	47.78	1797.87	-2396.89	57.62	1706.49	655.40	-279.71	78.46	1253.37	-273.71	85.09	649.12
3.86000	-2223.75	300.59	89.27	-2235.84	296.35	124.58	-2041.08	217.19	411.55	-2336.28	231.77	616.27	-1846.83	70.57	33.22	-1613.98	58.70	19.64	-1819.07	67.08	388.29	-1790.63	49.85	378.64	-2071.64	124.74	1365.19	0.00	0.00	0.00	-1920.47	17.93	1626.45	-1922.81	123.36	1623.18	-378.02	47.78	1797.87	-2381.81	58.65	1706.84	655.26	-279.16	78.83	1253.56	-273.64	85.37	648.12
3.87000	-2197.11	295.02	104.02	-2211.70	290.79	137.25	-2027.37	217.34	406.46	-2315.57	231.67	608.54	-1848.34	72.10	32.16	-1613.89	60.17	18.45	-1819.07	67.08	388.29	-1790.63	49.85	378.64	-2049.34	122.70	1365.66	0.00	0.00	0.00	-1907.86	14.76	1627.56	-1913.07	121.85	1623.84	-378.02	47.78	1797.87	-2366.73	59.72	1707.20	655.98	-279.94	78.60	1254.26	-273.45	85.77	648.44
3.88000	-2168.60	289.35	116.82	-2209.12	284.72	144.95	-2013.57	217.50	401.25	-2294.73	231.60	600.62	-1848.13	72.26	32.03	-1614.23	61.65	17.24	-1819.07	67.08	388.29	-1790.63	49.85	378.64	-2048.95	120.35	1367.54	0.00	0.00	0.00	-1909.22	13.03	1630.16	-1903.36	120.34	1624.50	-378.02	47.78	1797.87	-2351.66	60.83	1707.58	655.03	-279.77	78.50	1253.83	-273.55	85.56	648.24
3.89000	-2149.90	283.33	128.18	-2191.44	279.75	155.36	-1999.69	217.68	395.94	-2273.75	231.53	592.51	-1849.75	73.46	31.09	-1614.98	63.16	16.03	-1819.07	67.08	388.29	-1790.63	49.85	378.64	-2041.37	119.04	1369.21	0.00	0.00	0.00	-1895.64	9.76	1630.85	-1893.69	118.83	1625.15	-378.02	47.78	1797.87	-2336.58	61.99	1707.96	654.87	-279.67	78.47	1254.04	-273.88	85.32	647.85
3.90000	-2117.58	279.31	140.29	-2154.49	275.20	168.03	-1985.72	217.87	390.51	-2252.64	231.49	584.23	-1848.20	72.00	31.75	-1616.14	64.69	14.81	-1819.07	67.08	388.29	-1790.63	49.85	378.64	-2033.26	115.35	1370.15	0.00	0.00	0.00	-1881.65	7.90	1631.14	-1884.05	117.33	1625.79	-378.02	47.78	1797.87	-2321.51	63.19	1708.36	654.04	-279.26	78.35	1254.20	-273.63	85.50	647.90
3.91000	-2107.92	274.76	148.39	-2120.33	269.05	179.39	-1971.67	218.08	384.98	-2231.38	231.46	575.76	-1848.54	72.04	31.19	-1617.68	66.23	13.58	-1819.07	67.08	388.29	-1790.63	49.85	378.64	-2026.74	112.81	1370.76	0.00	0.00	0.00	-1881.19	5.10	1632.59	-1874.45	115.83	1626.44	-378.02	47.78	1797.87	-2306.45	64.44	1708.76	655.40	-278.88	78.95	1253.80	-273.58	85.58	648.97
3.92000	-2071.49	285.80	177.22	-2092.64	263.84	188.17	-1957.53	218.30	379.34	-2209.98	231.44	567.11	-1846.58	70.10	31.86	-1619.60	67.78	12.35	-1819.07	67.08	388.29	-1790.63	49.85	378.64	-2020.87	110.91	1372.55	0.00	0.00	0.00	-1863.71	3.84	1632.97	-1864.88	114.34	1627.07	-378.02	47.78	1797.87	-2291.39	65.72	1709.18	655.52	-279.63	78.78	1253.02	-273.77	85.12	648.55
3.93000	-2044.00	280.95	185.80	-2094.37	260.58	191.37	-1943.30	218.53	373.58	-2188.44	231.45	558.26	-1847.87	71.17	31.08	-1621.88	69.34	11.12	-1819.07	67.08	388.29	-1790.63	49.85	378.64	-1998.99	109.87	1372.22	0.00	0.00	0.00	-1869.83	1.47	1634.85	-1855.35	112.85	1627.70	-378.02	47.78	1797.87	-2276.33	67.05	1709.62	656.06	-279.23	78.80	1254.13	-273.66	85.39	648.56
3.94000	-2016.44	276.14	194.42	-2061.38	267.16	214.08	-1928.99	218.78	367.72	-2166.77	231.47	549.23	-1846.36	70.27	30.76	-1624.49	70.91	9.89	-1819.07	67.08	388.29	-1790.63	49.85	378.64	-1995.03	106.98	1372.88	0.00	0.00	0.00	-1853.23	-0.77	1634.99	-1845.85	111.36	1628.32	-378.02	47.78	1797.87	-2261.28	68.43	1710.06	655.59	-278.86	78.98	1253.75	-273.32	85.38	648.24
3.95000	-1989.55	272.45	201.24	-2020.48	263.79	223.30	-1914.59	219.05	361.74	-2144.95	231.51	540.01	-1846.64	70.63	30.41	-1627.44	72.49	8.67	-1819.07	67.08	388.29	-1790.63	49.85	378.64	-1983.29	104.99	1373.37	0.00	0.00	0.00	-1849.17	-1.32	1636.26	-1836.39	109.88	1628.94	-378.02	47.78	1797.87	-2246.23	69.85	1710.51	655.89	-278.88	79.08	1254.18	-273.07	85.40	648.08
3.96000	-1960.83	267.04	208.27	-1993.53	259.66	229.40	-1900.10	219.33	355.65	-2122.99	231.56	530.60	-1847.37	71.37	29.62	-1630.71	74.06	7.45	-1819.07	67.08	388.29	-1790.63	49.85	378.64	-1983.36	104.34	1374.23	0.00	0.00	0.00	-1829.66	-3.70	1636.95	-1826.97	108.40	1629.55	-378.02	47.78	1797.87	-2231.20	71.32	1710.98	656.06	-279.24	79.01	1253.92	-273.64	85.40	648.72
3.97000	-1934.15	262.77	213.76	-1967.96	253.75	233.40	-1885.52	219.63	349.44	-2100.89	231.63	521.00	-1847.46	71.71	29.18	-1634.27	75.63	6.24	-1819.07	67.08	388.29	-1790.63	49.85	378.64	-1974.03	103.05	1374.37	0.00	0.00	0.00	-1826.36	-5.42	1638.13	-1817.59	106.92	1630.15	-378.02	47.78	1797.87	-2216.17	72.83	1711.46	656.22	-279.33	78.92	1253.57	-273.24	85.60	648.32
3.98000	-1901.73	257.29	220.40	-1928.55	248.32	240.40	-1870.86	219.94	343.12	-2078.65	231.73	511.21	-1848.39	73.26	28.14	-1638.12	77.20	5.05	-1819.07	67.08	388.29	-1790.63	49.85	378.64	-1967.91	101.36	1374.12	0.00	0.00	0.00	-1801.17	10.54	1658.92	-1808.25	105.46	1630.75	-378.02	47.78	1797.87	-2201.14	74.38	1711.95	655.83	-279.39	78.75	1253.43	-272.96	85.61	648.47
3.99000	-1870.77	252.13	225.96	-1907.41	243.67	242.93	-1856.11	220.27	336.68	-2056.27	231.83	501.22	-1846.67	71.89	28.69	-1642.25	78.76	3.86	-1819.07	67.08	388.29	-1790.63	49.85	378.64	-1969.34	99.55	1374.17	0.00	0.00	0.00	-1787.23	13.53	1663.41	-1798.94	103.99	1631.34	-378.02	47.78	1797.87	-2186.13	75.98	1712.46	655.04	-278.19	78.92	1253.56	-273.01	85.76	648.33
4.00000	-1840.93	246.99	230.89	-1882.81	238.50	246.33	-1841.27	220.61	330.13	-2033.75	231.96	491.04	-1844.88	70.41	29.20	-1646.63	80.31	2.70	-1819.07	67.08	388.29	-1790.63	49.85	378.64	-1967.38	98.44	1374.45	0.00	0.00	0.00	-1779.65	11.89	1663.84	-1789.67	102.53	1631.92	-378.02	47.78	1797.87	-2171.13	77.63	1712.98	654.35	-279.15	78.38	1253.51	-273.63	85.24	648.32
4.01000	-1813.94	242.50	234.71	-1857.87	234.70	248.29	-1826.34	220.97	323.47	-2011.08	232.10	480.66	-1845.58	71.00	28.62	-1651.25	81.85	1.55	-1819.07	67.08	388.29	-1790.63	49.85	378.64	-1952.96	97.91	1374.87	0.00	0.00	0.00	-1770.46	10.85	1664.07	-1769.29	99.39	1633.68	-378.02	47.78	1797.87	-2156.14	79.33	1713.50	655.32	-279.36	78.57	1254.32	-273.88	85.43	648.04
4.02000	-1786.74	237.28	238.77	-1822.27	229.84	252.15	-1811.33	221.35	316.68	-1988.27	232.27	470.08	-1845.63	71.80	27.94	-1656.11	83.38	0.42	-1819.07	67.08	388.29	-1790.63	49.85	378.64	-1938.93	97.71	1374.24	0.00	0.00	0.00	-1763.08	9.90	1664.08	-1770.82	99.07	1634.78	-378.02	47.78	1797.87	-2141.15	81.07	1714.05	655.67	-278.94	78.75	1253.72	-273.79	85.22	647.39
4.03000	-1752.48	232.55	243.19	-1789.60	225.37	255.53	-1796.22	221.74	309.78	-1965.32	232.45	459.30	-1845.27	70.98	27.74	-1661.18	84.88	-0.68	-1819.07	67.08	388.29	-1790.63	49.85	378.64	-1926.33	94.40	1374.58	0.00	0.00	0.00	-1752.99	8.80	1664.03	-1764.86	97.53	1634.88	-378.02	47.78	1797.87	-2126.18	82.86	1714.60	654.80	-279.17	78.72	1253.53	-273.46	85.28	648.89
4.04000	-1724.56	228.86	245.75	-1762.78	221.06	256.47	-1781.02	222.15	302.76	-1942.23	232.65	448.33	-1846.82	72.93	26.54	-1666.45	86.37	-1.76	-1819.07	67.08	388.29	-1790.63	49.85	378.64	-1913.09	94.93	1374.66	0.00	0.00	0.00	-1747.86	7.84	1663.93	-1762.43	95.94	1634.32	-378.02	47.78	1797.87	-2111.23	84.69	1715.17	654.32	-279.03	78.55	1254.10	-273.46	85.70	647.43
4.05000	-1696.17	223.91	247.91	-1734.27	217.02	257.67	-1765.73	222.57	295.62	-1919.00	232.87	437.15	-1845.88	71.80	27.17	-1671.91	87.83	-2.82	-1819.07	67.08	388.29	-1790.63	49.85	378.64	-1908.71	94.63	1374.15	0.00	0.00	0.00	-1742.85	7.01	1663.55	-1758.24	96.47	1634.98	-378.02	47.78	1797.87	-2096.28	86.57	1715.75	654.94	-278.79	78.65	1254.24	-273.57	85.57	647.75
4.06000	-1671.75	219.43	248.48	-1696.30	213.03	259.59	-1750.35	223.01	288.36	-1895.62	233.11	425.77	-1845.46	71.62	27.10	-1677.53	89.27	-3.84	-1819.07	67.08	388.29	-1790.63	49.85	378.64	-1894.57	108.31	1389.34	0.00	0.00	0.00	-1731.91	6.26	1663.27	-1746.83	94.83	1635.56	-378.02	47.78	1797.87	-2081.35	88.50	1716.35	654.02	-278.94	78.39	1253.98	-273.92	85.24	648.18
4.07000	-1638.79	215.43	249.95	-1678.04	208.88	257.24	-1734.88	223.47	280.99	-1872.09	233.36	414.18	-1845.57	71.55	26.83	-1683.32	90.68	-4.83	-1819.07	67.08	388.29	-1790.63	49.85	378.64	-1893.58	110.44	1391.86	0.00	0.00	0.00	-1721.75	5.30	1662.60	-1725.20	93.25	1634.66	-378.02	47.78	1797.87	-2066.44	90.48	1716.95	654.83	-279.50	78.56	1254.10	-273.20	85.54	647.38
4.08000	-1608.37	211.94	249.65	-1647.31	206.33	255.83	-1719.32	223.94	273.49	-1848.43	233.64	402.40	-1845.99	72.72	25.80	-1689.25	92.06	-5.78	-1819.07	67.08	388.29	-1790.63	49.85	378.64	-1881.22	109.67	1391.39	0.00	0.00	0.00	-1717.13	4.53	1662.30	-1722.40	93.71	1633.93	-378.02	47.78	1797.87	-2051.53	92.51	1717.57	655.45	-279.31	78.69	1254.00	-273.51	85.58	648.81
4.09000	-1580.41	208.34	248.54	-1624.06	202.33	253.02	-1703.67	224.43	265.87	-1824.62	233.93	390.40	-1846.57	73.50	24.51	-1695.31	93.41	-6.69	-1819.07	67.08	388.29	-1790.63	49.85	378.64	-1875.92	109.47	1390.91	0.00	0.00	0.00	-1708.54	4.24	1661.65	-1712.67	93.64	1633.96	-378.02	47.78	1797.87	-2036.65	94.59	1718.21	654.43	-279.47	78.51	1254.33	-274.16	85.47	648.94
4.10000	-1551.81	204.25	250.11	-1588.45	200.95	251.06	-1687.92	224.94	258.12	-1800.66	234.25	378.20	-1845.71	73.06	24.11	-1701.49	94.71	-7.57	-1819.07	67.08	388.29	-1790.63	49.85	378.64	-1865.19	108.61	1390.59	0.00	0.00	0.00	-1701.14	3.97	1661.15	-1703.35	94.69	1635.40	-378.02	47.78	1797.87	-2021.78	96.71	1718.85	654.93	-279.50	78.56	1254.12	-273.67	85.51	649.00
4.11000	-1527.23	202.23	247.88	-1561.08	196.42	253.31	-1672.08	225.47	250.26	-1776.56	234.59	365.79	-1845.16	73.00	23.36	-1707.76	95.98	-8.41	-1819.07	67.08	388.29	-1790.63	49.85	378.64	-1857.27	108.36	1389.96	0.00	0.00	0.00	-1695.18	3.59	1660.48	-1695.87	97.19	1639.57	-378.02	47.78	1797.87	-2006.92	98.89	1719.52	654.45	-279.56	78.53	1253.68	-273.27	85.28	648.47
4.12000	-1498.36	200.85	246.24	-1539.50	194.95	249.03	-1656.15	226.01	242.27	-1752.31	234.94	353.17	-1843.32	71.78	23.91	-1714.12	97.21	-9.19	-1819.07	67.08	388.29	-1790.63	49.85	378.64	-1848.43	106.72	1389.41	0.00	0.00	0.00	-1686.02	3.42	1659.77	-1687.61	100.63	1645.29	-378.02	47.78	1797.87	-1992.09	101.11	1720.19	654.66	-279.59	78.34	1254.54	-273.43	85.40	648.40
4.13000	-1471.87	201.15	244.08	-1507.74	194.53	246.52	-1640.13	226.57	234.16	-1727.92	235.32	340.34	-1842.41	71.09	23.45	-1720.56	98.40	-9.94	-1819.07	67.08	388.29	-1790.63	49.85	378.64	-1848.31	106.52	1388.48	0.00	0.00	0.00	-1679.55	3.24	1659.00	-1675.93	104.52	1651.34	-378.02	47.78	1797.87	-1977.27	103.39	1720.88	654.96	-279.63	78.46	1253.61	-273.51	85.15	648.55
4.14000	-1443.21	200.95	242.28	-1491.82	194.48	240.32	-1624.01	227.15	225.92	-1703.39	235.71	327.30	-1841.96	70.83	23.60	-1727.05	99.53	-10.63	-1819.07	67.08	388.29	-1790.63	49.85	378.64	-1841.44	106.55	1388.16	0.00	0.00	0.00	-1672.37	3.12	1658.19	-1658.23	108.34	1656.54	-378.02	47.78	1797.87	-1962.47	105.72	1721.58	655.50	-279.11	78.83	1254.13	-274.07	85.25	648.07
4.15000	-1415.40	201.74	238.82	-1457.47	195.38	236.74	-1607.80	227.74	217.56	-1678.71	236.13	314.04	-1842.75	71.73	23.22	-1733.58	100.62	-11.27	-1819.07	67.08	388.29	-1790.63	49.85	378.64	-1833.73	106.45	1387.10	0.00	0.00	0.00	-1664.90	3.36	1657.59	-1640.26	111.91	1661.35	-378.02	47.78	1797.87	-1947.69	108.09	1722.30	656.05	-279.35	78.98	1253.61	-273.04	85.53	647.30
4.16000	-1390.02	203.37	234.84	-1429.76	196.51	232.16	-1591.49	228.35	209.07	-1653.88	236.57	300.57	-1843.32	72.52	22.33	-1740.15	101.65	-11.86	-1819.07	67.08	388.29	-1790.63	49.85	378.64	-1830.93	104.86	1386.74	0.00	0.00	0.00	-1657.56	3.71	1656.81	-1633.02	112.04	1660.48	-378.02	47.78	1797.87	-1932.94	110.52	1723.03	655.34	-279.45	78.65	1253.68	-273.58	85.45	648.65
4.17000	-1368.78	205.51	229.04	-1411.82	197.65	226.10	-1575.09	228.99	200.46	-1628.90	237.03	286.89	-1843.74	73.34	22.12	-1746.72	102.63	-12.39	-1819.07	67.08	388.29	-1790.63	49.85	378.64	-1821.77	106.07	1385.46	0.00	0.00	0.00	-1649.87	4.26	1656.18	-1625.53	113.24	1659.43	-378.02	47.78	1797.87	-1918.20	113.00	1723.77	654.72	-279.31	78.48	1253.25	-274.05	85.24	648.60
4.18000	-1343.40	206.82	224.21	-1382.02	199.39	220.48	-1558.60	229.63	191.71	-1603.78	237.50	272.99	-1843.29	72.69	22.53	-1753.30	103.55	-12.87	-1819.07	67.08	388.29	-1790.63	49.85	378.64	-1809.09	105.94	1384.93	0.00	0.00	0.00	-1645.37	4.33	1655.40	-1618.27	113.65	1658.45	-378.02	47.78	1797.87	-1903.48	115.53	1724.53	655.12	-279.04	78.63	1254.12	-273.46	85.60	648.53
4.19000	-1321.19	211.61	222.15	-1361.65	201.11	214.16	-1542.01	230.30	182.84	-1578.52	238.00	258.87	-1840.46	70.14	23.22	-1759.87	104.42	-13.28	-1819.07	67.08	388.29	-1790.63	49.85	378.64	-1803.83	105.60	1383.65	0.00	0.00	0.00	-1636.86	5.30	1654.57	-1611.80	113.49	1657.65	-378.02	47.78	1797.87	-1888.79	118.11	1725.31	655.95	-279.11	78.73	1254.04	-273.50	85.58	648.29
4.20000	-1299.59	214.12	216.94	-1339.73	202.30	208.92	-1525.32	230.99	173.85	-1553.10	238.53	244.53	-1844.95	74.41	21.33	-1766.40	105.21	-13.63	-1819.07	67.08	388.29	-1790.63	49.85	378.64	-1796.97	105.84	1382.51	0.00	0.00	0.00	-1628.27	6.22	1653.83	-1603.92	114.99	1656.49	-378.02	47.78	1797.87	-1874.12	120.75	1726.09	655.83	-279.10	78.86	1254.14	-273.46	85.40	648.84
4.21000	-1278.40	214.53	212.90	-1312.36	203.66	204.36	-1508.54	231.69	164.72	-1527.54	239.07	229.97	-1842.74	72.47	22.05	-1772.90	105.94	-13.91	-1819.07	67.08	388.29	-1790.63	49.85	378.64	-1792.15	105.60	1381.47	0.00	0.00	0.00	-1620.83	6.61	1653.10	-1597.18	114.97	1655.66	-378.02	47.78	1797.87	-1859.47	123.43	1726.90	655.52	-278.80	78.93	1253.83	-273.76	85.10	648.11
4.22000	-1259.56	217.00	208.41	-1296.89	203.46	198.30	-1491.66	232.41	155.46	-1501.84	239.63	215.20	-1845.35	74.58	21.08	-1779.33	106.61	-14.12	-1819.07	67.08	388.29	-1790.63	49.85	378.64	-1775.69	106.05	1380.07	0.00	0.00	0.00	-1613.84	7.58	1652.24	-1590.18	115.29	1654.69	-378.02	47.78	1797.87	-1844.85	126.17	1727.71	654.91	-279.23	78.54	1253.24	-273.45	85.07	647.96
4.23000	-1241.84	215.92	204.14	-1277.87	204.42	193.71	-1472.98	231.89	144.64	-1483.94	240.12	205.21	-1845.37	74.51	21.17	-1785.70	107.20	-14.27	-1819.07	67.08	388.29	-1790.63	49.85	378.64	-1769.66	106.03	1378.61	0.00	0.00	0.00	-1605.69	8.46	1651.54	-1582.86	116.02	1653.77	-378.02	47.78	1797.87	-1830.25	128.97	1728.55	655.58	-279.10	78.74	1253.91	-273.59	85.20	648.20
4.24000	-1224.77	220.59	200.39	-1262.23	207.17	189.34	-1456.51	230.58	134.48	-1468.17	240.30	195.40	-1842.43	71.97	22.18	-1791.98	107.72	-14.34	-1819.07	67.08	388.29	-1790.63	49.85	378.64	-1763.30	105.58	1377.36	0.00	0.00	0.00	-1596.05	9.43	1650.65	-1574.87	117.64	1652.74	-378.02	47.78	1797.87	-1815.68	131.82	1729.39	655.32	-279.08	78.68	1253.24	-273.21	85.49	647.99
4.25000	-1209.16	221.89	196.70	-1253.19	207.95	183.33	-1440.13	231.19	125.40	-1453.62	241.81	188.23	-1844.08	72.81	21.55	-1798.16	108.16	-14.34	-1819.07	67.08	388.29	-1790.63	49.85	378.64	-1751.63	107.32	1376.45	0.00	0.00	0.00	-1590.24	11.10	1650.10	-1566.69	119.07	1651.86	-378.02	47.78	1797.87	-1801.13	134.72	1730.26	654.67	-279.25	78.41	1254.20	-273.31	85.58	648.73
4.26000	-1194.83	223.17	193.20	-1235.03	208.31	179.47	-1424.35	232.37	117.29	-1438.99	242.01	177.78	-1842.87	71.60	22.01	-1804.23	108.52	-14.25	-1819.07	67.08	388.29	-1790.63	49.85	378.64	-1740.98	106.72	1375.06	0.00	0.00	0.00	-1580.33	11.99	1649.42	-1559.13	120.11	1651.03	-378.02	47.78	1797.87	-1786.61	137.67	1731.13	655.24	-279.18	78.61	1254.30	-273.03	85.70	648.80
4.27000	-1181.67	224.25	190.02	-1221.18	213.46	178.21	-1410.64	233.42	109.74	-1426.54	240.92	167.10	-1841.23	69.89	23.02	-1810.17	108.80	-14.09	-1819.07	67.08	388.29	-1790.63	49.85	378.64	-1733.22	107.00	1373.85	0.00	0.00	0.00	-1573.06	13.16	1649.03	-1551.44	121.09	1650.36	-378.02	47.78	1797.87	-1772.12	140.68	1732.02	655.29	-279.39	78.45	1253.49	-273.62	85.24	648.29
4.28000	-1169.60	225.08	187.22	-1208.39	219.25	173.70	-1395.87	236.89	103.62	-1415.41	239.67	157.75	-1844.02	73.06	21.39	-1815.96	109.00	-13.85	-1819.07	67.08	388.29	-1790.63	49.85	378.64	-1724.05	107.27	1372.33	0.00	0.00	0.00	-1565.72	14.69	1648.70	-1542.87	122.79	1649.68	-378.02	47.78	1797.87	-1757.66	143.75	1732.93	655.18	-278.49	78.69	1254.55	-273.54	85.55	649.28
4.29000	-1159.54	227.67	183.75	-1197.62	221.20	169.76	-1383.63	238.41	97.19	-1406.22	240.15	151.30	-1842.79	71.68	22.06	-1821.60	109.10	-13.52	-1819.07	67.08	388.29	-1790.63	49.85	378.64	-1721.12	107.36	1370.67	0.00	0.00	0.00	-1556.26	15.68	1647.91	-1534.41	124.44	1649.14	-378.02	47.78	1797.87	-1743.22	146.86	1733.86	654.99	-279.03	78.60	1254.41	-273.56	85.50	647.94
4.30000	-1149.51	228.43	181.29	-1186.79	220.69	166.59	-1372.37	240.16	91.18	-1394.48	242.41	144.42	-1844.68	73.31	21.10	-1827.07	109.12	-13.10	-1819.07	67.08	388.29	-1790.63	49.85	378.64	-1710.74	107.64	1369.54	0.00	0.00	0.00	-1548.21	17.15	1647.88	-1525.97	125.63	1648.75	-378.02	47.78	1797.87	-1728.82	150.04	1734.79	654.67	-279.23	78.53	1253.56	-273.31	85.47	647.97
4.31000	-1141.02	229.03	178.98	-1179.39	223.90	162.81	-1362.27	241.01	84.79	-1386.21	242.77	137.98	-1843.38	71.50	21.97	-1832.35	109.05	-12.60	-1819.07	67.08	388.29	-1790.63	49.85	378.64	-1700.01	108.94	1368.60	0.00	0.00	0.00	-1540.01	18.63	1647.96	-1517.31	126.77	1648.65	-378.02	47.78	1797.87	-1714.44	153.27	1735.75	655.36	-278.99	78.81	1253.43	-273.21	85.40	648.66
4.32000	-1133.47	230.23	176.19	-1170.42	223.99	160.17	-1351.56	244.78	80.23	-1379.47	242.04	131.11	-1843.63	72.22	21.95	-1837.43	108.88	-12.00	-1819.07	67.08	388.29	-1790.63	49.85	378.64	-1689.86	108.99	1367.70	0.00	0.00	0.00	-1531.69	20.47	1648.24	-1508.36	128.23	1648.63	-378.02	47.78	1797.87	-1700.10	156.56	1736.72	654.89	-278.75	78.80	1253.81	-273.10	85.50	648.49
4.33000	-1127.83	232.53	173.03	-1164.38	224.94	156.76	-1345.13	244.23	74.27	-1373.31	242.50	124.93	-1844.21	72.49	21.22	-1842.29	108.61	-11.31	-1819.07	67.08	388.29	-1790.63	49.85	378.64	-1678.86	109.63	1367.37	0.00	0.00	0.00	-1520.39	22.21	1648.60	-1498.10	131.14	1648.58	-378.02	47.78	1797.87	-1685.78	159.90	1737.70	655.47	-279.19	78.80	1253.32	-273.16	85.37	648.65
4.34000	-1122.46	233.89	170.13	-1159.52	227.72	153.08	-1339.75	243.80	67.40	-1368.57	241.61	118.93	-1841.84	70.26	22.15	-1846.93	108.24	-10.52	-1819.07	67.08	388.29	-1790.63	49.85	378.64	-1667.09	110.61	1366.26	0.00	0.00	0.00	-1512.54	23.77	1649.33	-1489.05	132.58	1648.92	-378.02	47.78	1797.87	-1671.50	163.30	1738.70	654.66	-279.52	78.45	1253.17	-273.31	85.63	648.61
4.35000	-1118.66	235.48	166.59	-1154.72	228.06	149.23	-1332.87	247.04	63.36	-1362.45	243.85	114.33	-1842.80	71.03	21.75	-1851.33	107.77	-9.63	-1819.07	67.08	388.29	-1790.63	49.85	378.64	-1653.21	111.53	1365.57	0.00	0.00	0.00	-1504.11	25.72	1650.14	-1485.66	130.71	1642.99	-378.02	47.78	1797.87	-1657.25	166.75	1739.72	655.20	-279.17	78.58	1253.66	-273.83	85.07	648.28
4.36000	-1115.78	237.20	162.03	-1152.35	230.81	143.75	-1328.79	248.01	57.43	-1359.62	243.74	108.69	-1842.82	71.00	21.78	-1855.47	107.19	-8.64	-1819.07	67.08	388.29	-1790.63	49.85	378.64	-1645.55	112.01	1364.64	0.00	0.00	0.00	-1494.37	27.99	1651.14	-1478.72	130.47	1642.28	-378.02	47.78	1797.87	-1643.04	170.27	1740.75	656.04	-279.44	78.77	1254.49	-272.96	85.88	647.44
4.37000	-1114.00	238.55	156.52	-1149.42	229.77	139.50	-1327.34	247.21	50.63	-1356.79	244.04	103.44	-1844.07	72.23	21.13	-1859.33	106.50	-7.55	-1819.07	67.08	388.29	-1790.63	49.85	378.64	-1632.50	112.90	1364.19	0.00	0.00	0.00	-1484.55	30.08	1652.14	-1468.72	132.49	1642.60	-378.02	47.78	1797.87	-1628.86	173.84	1741.80	656.36	-279.16	78.91	1255.23	-273.07	85.94	647.95
4.38000	-1112.99	239.31	150.40	-1149.38	231.51	132.81	-1325.25	248.84	44.77	-1356.94	243.09	97.78	-1844.57	72.54	20.77	-1862.91	105.70	-6.35	-1819.07	67.08	388.29	-1790.63	49.85	378.64	-1620.90	114.03	1363.53	0.00	0.00	0.00	-1471.32	32.19	1652.90	-1456.17	134.70	1643.18	-378.02	47.78	1797.87	-1614.71	177.47	1742.87	655.80	-279.79	78.80	1254.65	-274.19	85.37	647.91
4.39000	-1113.30	239.63	143.33	-1149.16	230.22	126.63	-1328.60	245.16	35.46	-1356.77	242.92	91.78	-1844.09	72.67	20.68	-1866.19	104.79	-5.05	-1819.07	67.08	388.29	-1790.63	49.85	378.64	-1608.59	115.38	1362.89	0.00	0.00	0.00	-1463.69	34.53	1654.27	-1443.13	137.78	1643.80	-378.02	47.78	1797.87	-1600.60	181.15	1743.95	655.19	-279.83	78.30	1253.85	-273.81	85.24	647.22
4.40000	-1114.89	240.41	136.28	-1149.93	231.16	119.00	-1328.79	246.73	31.33	-1359.06	244.04	86.57	-1844.36	73.10	20.48	-1869.16	103.76	-3.63	-1819.07	67.08	388.29	-1790.63	49.85	378.64	-1593.64	116.90	1362.59	0.00	0.00	0.00	-1452.32	37.19	1655.28	-1436.29	139.82	1645.03	-378.02	47.78	1797.87	-1586.53	184.90	1745.05	655.12	-279.49	78.41	1253.47	-273.45	85.49	647.82
4.41000	-1115.11	240.95	130.73	-1149.99	231.49	112.99	-1329.70	242.95	27.41	-1357.71	243.86	83.40	-1845.25	73.39	20.51	-1871.80	102.61	-2.10	-1819.07	67.08	388.29	-1790.63	49.85	378.64	-1587.30	117.91	1362.20	0.00	0.00	0.00	-1438.00	39.96	1656.38	-1426.76	142.77	1645.90	-378.02	47.78	1797.87	-1572.49	188.70	1746.17	655.91	-279.03	78.74	1253.38	-272.25	85.76	648.64
4.42000	-1110.25	243.14	123.51	-1145.18	235.08	106.41	-1326.20	242.80	27.30	-1350.89	245.26	84.12	-1844.76	73.20	20.30	-1874.09	101.33	-0.45	-1819.07	67.08	388.29	-1790.63	49.85	378.64	-1573.97	119.72	1361.99	0.00	0.00	0.00	-1430.32	42.65	1657.77	-1413.81	145.53	1646.92	-378.02	47.78	1797.87	-1558.49	192.57	1747.30	656.28	-279.32	79.01	1253.60	-273.10	85.44	647.93
4.43000	-1101.07	245.09	112.92	-1141.90	228.93	96.96	-1322.90	244.34	27.42	-1341.41	251.64	86.14	-1844.49	73.10	20.33	-1876.03	99.94	1.31	-1819.07	67.08	388.29	-1790.63	49.85	378.64	-1558.61	122.26	1361.77	0.00	0.00	0.00	-1417.50	45.57	1659.23	-1403.13	148.26	1647.84	-378.02	47.78	1797.87	-1544.53	196.49	1748.45	656.24	-279.38	78.96	1253.35	-272.94	85.48	648.14
4.44000	-1096.31	244.46	103.02	-1142.59	227.72	87.37	-1321.55	244.11	25.79	-1342.91	248.21	82.64	-1844.40	73.02	20.73	-1877.59	98.41	3.20	-1819.07	67.08	388.29	-1790.63	49.85	378.64	-1550.02	124.88	1361.99	0.00	0.00	0.00	-1404.10	48.21	1660.44	-1391.70	151.33	1649.06	-378.02	47.78	1797.87	-1530.60	200.47	1749.61	655.00	-278.74	78.82	1253.12	-273.02	85.20	648.33
4.45000	-1092.86	241.51	94.30	-1137.74	226.71	80.04	-1319.30	246.70	25.89	-1340.13	248.89	81.26	-1847.36	75.87	19.06	-1878.77	96.76	5.20	-1819.07	67.08	388.29	-1790.63	49.85	378.64	-1538.43	126.52	1363.16	0.00	0.00	0.00	-1392.32	51.21	1661.82	-1379.41	154.32	1650.18	-378.02	47.78	1797.87	-1516.72	204.51	1750.79	654.24	-279.38	78.21	1253.90	-272.77	85.49	649.35
4.46000	-1089.04	241.24	86.45	-1138.55	228.54	72.94	-1319.89	245.60	24.38	-1337.05	249.50	79.90	-1843.15	71.99	21.01	-1879.55	94.97	7.34	-1819.07	67.08	388.29	-1790.63	49.85	378.64	-1522.70	128.46	1364.00	0.00	0.00	0.00	-1381.34	54.33	1663.60	-1367.47	157.38	1651.04	-378.02	47.78	1797.87	-1502.88	208.62	1751.99	654.72	-279.93	77.99	1255.14	-273.23	85.89	649.51
4.47000	-1090.27	239.70	75.78	-1128.33	227.37	69.10	-1319.19	246.39	24.35	-1334.34	250.50	79.66	-1845.66	74.14	19.94	-1879.91	93.05	9.60	-1819.07	67.08	388.29	-1790.63	49.85	378.64	-1508.73	130.38	1364.83	0.00	0.00	0.00	-1369.34	57.64	1665.30	-1352.93	160.40	1651.88	-378.02	47.78	1797.87	-1489.08	212.78	1753.21	654.94	-278.98	78.56	1253.94	-273.56	85.44	649.42
4.48000	-1083.29	239.59	70.40	-1122.53	227.30	64.16	-1319.01	246.37	23.90	-1331.88	251.66	80.26	-1843.09	71.51	21.01	-1879.85	90.98	11.98	-1819.07	67.08	388.29	-1790.63	49.85	378.64	-1492.82	133.31	1366.36	0.00	0.00	0.00	-1355.35	61.25	1666.93	-1340.06	163.01	1653.41	-378.02	47.78	1797.87	-1477.99	214.52	1754.59	655.20	-278.99	78.96	1254.17	-273.64	85.29	648.26
4.49000	-1081.64	237.68	64.56	-1124.79	226.92	59.74	-1316.84	248.99	25.10	-1329.59	252.78	81.41	-1842.75	71.47	21.54	-1879.34	88.78	14.51	-1819.07	67.08	388.29	-1790.63	49.85	378.64	-1481.61	134.86	1367.84	0.00	0.00	0.00	-1341.64	65.03	1668.68	-1324.21	166.80	1654.63	-378.02	47.78	1797.87	-1465.04	218.54	1755.68	654.77	-279.36	78.57	1254.14	-273.79	85.30	648.02
4.50000	-1078.76	236.26	60.84	-1122.86	226.67	56.67	-1317.48	246.89	24.66	-1327.37	253.64	82.82	-1843.51	72.45	21.12	-1878.37	86.43	17.16	-1819.07	67.08	388.29	-1790.63	49.85	378.64	-1472.16	138.98	1369.48	0.00	0.00	0.00	-1331.59	68.61	1670.53	-1316.00	170.74	1656.01	-378.02	47.78	1797.87	-1452.83	221.50	1756.74	654.55	-279.49	78.35	1253.58	-273.50	85.31	648.94
4.51000	-1081.43	233.92	55.98	-1116.31	223.37	54.60	-1316.70	246.75	25.44	-1325.11	254.04	84.19	-1842.55	71.20	21.79	-1876.93	83.94	19.95	-1819.07	67.08	388.29	-1790.63	49.85	378.64	-1463.84	141.56	1371.18	0.00	0.00	0.00	-1317.13	72.54	1672.26	-1298.81	175.17	1657.14	-378.02	47.78	1797.87	-1439.44	226.36	1757.83	654.67	-279.17	78.54	1254.39	-273.51	85.54	647.72
4.52000	-1077.19	232.37	53.16	-1121.78	222.89	50.68	-1315.73	246.92	26.14	-1322.72	253.76	85.25	-1843.93	73.02	21.02	-1875.01	81.30	22.89	-1819.07	67.08	388.29	-1790.63	49.85	378.64	-1449.06	145.30	1372.65	0.00	0.00	0.00	-1306.51	76.68	1673.91	-1286.72	178.58	1658.00	-378.02	47.78	1797.87	-1425.42	232.08	1758.86	655.20	-278.97	78.77	1254.86	-273.02	85.77	648.01
4.53000	-1075.74	230.90	50.43	-1120.15	223.12	48.48	-1316.17	245.25	25.86	-1321.29	252.16	85.25	-1842.17	71.69	21.48	-1872.58	78.50	25.96	-1819.07	67.08	388.29	-1790.63	49.85	378.64	-1430.36	147.95	1374.19	0.00	0.00	0.00	-1292.09	80.36	1675.34	-1277.24	182.70	1659.42	-378.02	47.78	1797.87	-1413.09	235.90	1760.01	654.29	-279.17	78.60	1253.96	-273.43	85.48	648.94
4.54000	-1076.69	230.67	46.92	-1116.36	222.24	46.17	-1315.48	245.34	26.72	-1319.12	252.59	86.56	-1840.46	70.51	21.84	-1869.64	75.56	29.17	-1819.07	67.08	388.29	-1790.63	49.85	378.64	-1420.88	150.66	1376.48	0.00	0.00	0.00	-1279.58	84.31	1676.79	-1264.90	186.66	1660.14	-378.02	47.78	1797.87	-1400.22	240.66	1761.07	654.83	-279.37	78.47	1253.82	-273.06	85.62	649.26
4.55000	-1074.46	229.29	44.57	-1114.02	220.79	43.61	-1315.96	243.27	26.19	-1316.53	253.44	87.54	-1839.53	70.75	21.16	-1867.69	75.57	30.15	-1819.07	67.08	388.29	-1790.63	49.85	378.64	-1410.29	154.46	1378.53	0.00	0.00	0.00	-1266.77	88.45	1678.33	-1253.84	190.79	1660.87	-378.02	47.78	1797.87	-1387.71	245.38	1761.92	654.81	-278.93	78.65	1254.44	-273.65	85.66	648.59
4.56000	-1074.89	227.71	41.95	-1117.64	219.45	39.91	-1315.46	243.10	26.87	-1316.69	250.62	86.59	-1836.78	69.77	21.13	-1864.19	74.94	31.97	-1819.07	67.08	388.29	-1790.63	49.85	378.64	-1397.39	156.95	1379.88	0.00	0.00	0.00	-1254.94	92.77	1679.87	-1237.81	195.18	1661.61	-378.02	47.78	1797.87	-1375.72	249.48	1762.89	654.66	-278.98	78.76	1254.17	-273.13	85.50	648.08
4.57000	-1073.98	226.37	39.35	-1118.09	219.06	37.47	-1315.43	242.53	26.81	-1314.62	251.24	87.18	-1835.81	69.54	20.83	-1861.92	74.88	33.96	-1819.07	67.08	388.29	-1790.63	49.85	378.64	-1383.05	160.76	1381.44	0.00	0.00	0.00	-1242.72	96.48	1681.19	-1226.22	201.50	1664.25	-378.02	47.78	1797.87	-1364.16	253.06	1763.78	655.18	-278.43	78.86	1253.75	-273.55	85.25	648.99
4.58000	-1071.26	226.55	38.19	-1118.03	218.56	35.34	-1315.86	241.18	26.50	-1314.84	248.71	86.41	-1833.54	67.08	21.97	-1857.97	72.04	38.18	-1819.07	67.08	388.29	-1790.63	49.85	378.64	-1377.03	163.14	1382.98	0.00	0.00	0.00	-1232.89	100.38	1682.35	-1214.27	204.88	1665.34	-378.02	47.78	1797.87	-1353.03	256.12	1764.69	655.53	-279.14	78.91	1253.89	-273.16	85.50	648.51
4.59000	-1072.38	225.61	35.09	-1117.04	217.16	33.03	-1315.56	240.80	26.76	-1313.75	248.46	86.50	-1832.14	63.24	23.74	-1854.78	68.86	43.13	-1819.07	67.08	388.29	-1790.63	49.85	378.64	-1361.55	166.75	1384.36	0.00	0.00	0.00	-1222.18	103.87	1683.76	-1201.95	208.27	1666.23	-378.02	47.78	1797.87	-1342.52	259.06	1765.56	656.32	-279.79	78.85	1254.24	-273.13	85.66	648.48
4.60000	-1068.25	225.10	34.47	-1115.59	217.22	31.99	-1314.75	241.24	27.30	-1312.46	248.56	86.90	-1832.65	58.59	25.11	-1852.42	65.03	49.06	-1819.07	67.08	388.29	-1790.63	49.85	378.64	-1354.04	168.87	1385.70	0.00	0.00	0.00	-1210.27	107.33	1684.96	-1196.83	211.84	1667.60	-378.02	47.78	1797.87	-1332.24	261.84	1766.13	655.70	-279.47	78.77	1254.25	-273.49	85.43	648.21
4.61000	-1070.43	224.31	32.27	-1116.51	217.38	30.31	-1314.92	240.48	27.36	-1313.68	245.75	85.75	-1834.36	52.55	26.94	-1846.21	54.88	48.68	-1819.07	67.08	388.29	-1790.63	49.85	378.64	-1340.32	170.64	1386.48	0.00	0.00	0.00	-1197.67	110.06	1685.88	-1183.67	214.86	1668.23	-378.02	47.78	1797.87	-1321.66	265.09	1766.72	655.02	-279.72	78.59	1253.34	-273.59	85.22	648.34
4.62000	-1074.79	224.87	30.06	-1113.44	216.93	30.01	-1313.64	241.61	28.16	-1312.60	246.24	86.05	-1837.95	46.14	34.20	-1846.53	50.16	58.37	-1819.07	67.08	388.29	-1790.63	49.85	378.64	-1328.75	172.32	1387.45	0.00	0.00	0.00	-1187.82	112.67	1686.98	-1175.53	217.09	1669.25	-378.02	47.78	1797.87	-1312.45	266.69	1767.74	655.67	-279.13	78.96	1254.11	-274.10	85.40	647.83
4.63000	-1075.59	224.43	29.00	-1114.59	216.33	28.78	-1313.48	241.26	28.02	-1313.70	244.05	85.09	-1848.18	34.48	29.71	-1842.34	36.70	54.56	-1819.07	67.08	388.29	-1790.63	49.85	378.64	-1317.89	174.02	1388.37	0.00	0.00	0.00	-1175.71	114.71	1687.59	-1167.89	217.98	1668.74	-378.02	47.78	1797.87	-1302.98	268.56	1768.52	654.76	-279.86	78.41	1254.51	-273.81	85.43	647.93
4.64000	-1068.82	224.04	30.50	-1116.72	216.19	28.47	-1313.46	241.81	28.47	-1313.42	244.53	85.31	-1853.91	21.98	34.75	-1842.29	31.15	68.26	-1819.07	67.08	388.29	-1790.63	49.85	378.64	-1302.53	174.60	1393.02	0.00	0.00	0.00	-1168.23	116.79	1688.57	-1157.19	219.88	1669.31	-378.02	47.78	1797.87	-1293.01	271.11	1769.21	654.96	-279.58	78.35	1253.58	-273.54	85.35	648.25
4.65000	-1071.44	224.66	29.42	-1115.76	216.58	27.68	-1313.95	241.11	28.03	-1313.85	243.38	84.97	-1858.93	13.62	50.54	-1834.23	26.51	88.20	-1819.07	67.08	388.29	-1790.63	49.85	378.64	-1292.70	175.64	1394.77	0.00	0.00	0.00	-1158.83	118.73	1689.34	-1146.34	221.03	1670.16	-378.02	47.78	1797.87	-1283.41	272.96	1769.95	655.35	-279.34	78.63	1254.00	-273.26	85.57	648.82
4.66000	-1072.22	225.45	29.18	-1110.62	217.28	29.15	-1314.17	241.16	28.01	-1315.10	241.50	83.99	-1839.64	8.09	73.45	-1829.13	21.69	108.03	-1819.07	67.08	388.29	-1790.63	49.85	378.64	-1283.78	177.07	1396.27	0.00	0.00	0.00	-1148.85	120.41	1690.08	-1135.92	222.25	1670.81	-378.02	47.78	1797.87	-1274.07	274.49	1770.84	655.14	-279.38	78.54	1253.74	-273.20	85.62	648.70
4.67000	-1071.86	225.03	28.85	-1115.81	216.87	27.71	-1314.95	240.02	27.43	-1314.54	242.02	84.28	-1823.24	3.00	96.49	-1826.56	18.10	126.86	-1819.07	67.08	388.29	-1790.63	49.85	378.64	-1274.24	178.21	1397.35	0.00	0.00	0.00	-1140.76	121.83	1690.67	-1131.16	224.55	1671.70	-378.02	47.78	1797.87	-1266.33	274.34	1772.02	654.83	-279.36	78.45	1253.77	-273.55	85.40	649.41
4.68000	-1069.74	225.45	29.49	-1114.13	215.83	27.97	-1315.90	238.83	26.73	-1314.24	242.71	84.85	-1819.17	-2.08	115.73	-1837.47	14.17	143.92	-1819.07	67.08	388.29	-1790.61	49.85	378.66	-1264.65	179.25	1398.51	0.00	0.00	0.00	-1130.62	122.94	1691.30	-1120.87	225.54	1672.55	-378.02	47.78	1797.87	-1257.02	276.27	1772.84	654.99	-279.00	78.64	1254.30	-274.12	85.43	648.28
4.69000	-1065.83	226.10	30.75	-1114.29	217.27	28.52	-1315.11	240.05	27.24	-1314.14	242.84	84.69	-1820.99	-6.43	134.53	-1824.53	21.86	183.52	-1819.05	67.08	388.31	-1772.08	52.11	396.59	-1257.14	180.35	1399.76	0.00	0.00	0.00	-1123.28	124.17	1692.03	-1115.60	226.16	1673.60	-378.02	47.78	1797.87	-1248.99	276.16	1773.92	655.60	-278.78	78.60	1254.27	-273.70	85.38	647.79
4.70000	-1068.46	225.36	29.99	-1113.76	216.83	28.63	-1315.05	240.19	27.33	-1314.15	242.49	84.84	-1787.45	-8.84	159.21	-1814.79	20.64	204.66	-1801.39	69.48	406.33	-1753.25	53.98	413.44	-1249.14	181.78	1401.02	0.00	0.00	0.00	-1113.12	124.79	1692.62	-1104.83	227.88	1674.28	-378.02	47.78	1797.87	-1240.12	277.37	1774.98	655.41	-279.17	78.76	1254.47	-273.28	85.48	648.48
4.71000	-1072.01	225.71	28.97	-1111.52	217.30	29.13	-1313.89	241.83	28.05	-1314.35	241.90	84.50	-1794.19	-8.01	176.60	-1805.13	18.86	222.25	-1784.01	71.74	423.13	-1736.74	57.42	428.36	-1244.18	182.94	1402.20	0.00	0.00	0.00	-1104.91	125.44	1693.15	-1093.98	228.54	1675.05	-378.02	47.78	1797.87	-1232.01	277.59	1776.16	653.56	-279.40	78.22	1254.38	-273.79	85.24	648.31
4.72000	-1069.80	225.78	29.49	-1118.21	216.74	27.69	-1313.85	241.99	28.33	-1314.97	241.20	84.29	-1789.35	-1.19	207.14	-1787.34	17.18	239.66	-1766.09	73.21	438.31	-1717.75	58.10	442.85	-1235.43	183.75	1403.28	0.00	0.00	0.00	-1097.28	126.35	1693.91	-1088.34	229.23	1675.91	-378.02	47.78	1797.87	-1223.36	278.42	1777.26	654.09	-279.33	78.20	1253.95	-273.56	85.30	648.10
4.73000	-1068.96	226.00	29.55	-1113.43	217.52	28.56	-1314.27	241.11	27.74	-1314.91	240.97	84.34	-1776.33	-1.90	223.57	-1772.22	16.75	254.06	-1748.41	73.99	451.92	-1700.10	59.75	455.99	-1228.43	185.14	1404.23	0.00	0.00	0.00	-1088.68	126.68	1694.44	-1078.19	229.51	1676.85	-378.02	47.78	1797.87	-1215.13	278.88	1778.36	654.60	-279.41	78.46	1254.30	-273.39	85.59	647.25
4.74000	-1071.41	226.32	28.91	-1114.39	217.16	28.25	-1314.34	241.20	27.83	-1314.32	241.77	84.76	-1761.21	-2.66	235.36	-1752.74	16.81	266.91	-1730.22	74.12	463.88	-1682.05	60.92	467.28	-1218.57	186.65	1405.22	0.00	0.00	0.00	-1082.19	126.61	1695.41	-1072.20	230.05	1678.06	-378.02	47.78	1797.87	-1207.23	278.79	1779.49	655.77	-279.19	78.85	1254.35	-273.21	85.69	648.62
4.75000	-1070.31	226.00	29.27	-1114.03	215.53	27.81	-1315.02	240.22	27.44	-1314.01	241.63	84.59	-1743.45	-3.20	248.68	-1736.07	17.10	276.67	-1712.40	73.98	474.30	-1663.99	61.24	477.48	-1212.52	188.72	1405.72	0.00	0.00	0.00	-1075.06	126.94	1696.28	-1061.81	229.63	1679.16	-378.02	47.78	1797.87	-1198.81	279.79	1780.45	655.30	-279.65	78.59	1254.08	-273.57	85.37	648.45
4.76000	-1072.31	225.94	28.48	-1121.30	216.50	26.74	-1314.11	241.00	27.92	-1313.04	242.62	85.28	-1723.63	-3.06	257.02	-1717.48	18.34	284.38	-1695.01	74.17	482.74	-1646.30	62.60	485.74	-1214.90	190.33	1401.05	0.00	0.00	0.00	-1065.29	126.79	1696.94	-1055.71	229.87	1680.26	-378.02	47.78	1797.87	-1191.78	278.52	1781.53	654.31	-280.01	78.12	1253.09	-273.66	85.17	647.47
4.77000	-1067.98	226.36	29.67	-1116.88	216.65	27.45	-1314.39	240.64	27.87	-1313.35	241.49	84.97	-1697.12	-1.46	263.48	-1695.73	18.32	290.49	-1676.85	72.92	489.57	-1626.02	60.24	493.78	-1203.80	189.81	1403.08	0.00	0.00	0.00	-1060.60	126.90	1697.91	-1047.84	230.19	1681.24	-378.02	47.78	1797.87	-1183.51	279.51	1782.21	654.09	-279.76	78.12	1253.86	-273.73	85.32	647.47
4.78000	-1068.63	226.14	29.31	-1113.19	217.33	28.18	-1314.11	240.86	27.95	-1313.53	241.04	84.87	-1672.59	-1.55	266.97	-1672.60	18.79	293.84	-1658.22	70.98	494.51	-1608.06	60.44	499.27	-1199.95	191.41	1403.23	0.00	0.00	0.00	-1052.47	126.39	1698.63	-1041.70	229.51	1682.17	-378.02	47.78	1797.87	-1175.90	279.32	1782.88	654.45	-279.72	78.27	1253.96	-273.40	85.61	648.29
4.79000	-1072.57	226.40	28.03	-1112.51	217.79	28.26	-1314.42	239.98	27.82	-1311.90	242.52	85.96	-1647.26	0.07	268.38	-1644.48	20.16	296.42	-1641.07	70.67	496.99	-1590.04	60.02	502.94	-1198.67	194.38	1401.76	0.00	0.00	0.00	-1045.06	126.59	1699.47	-1030.98	229.58	1683.12	-378.02	47.78	1797.87	-1168.40	278.99	1783.54	654.01	-279.53	78.23	1253.60	-273.72	85.35	647.38
4.80000	-1067.16	225.71	29.16	-1120.40	217.67	26.79	-1314.35	239.87	27.97	-1313.63	239.13	84.63	-1614.49	2.19	269.39	-1620.94	21.35	295.96	-1623.75	69.81	497.32	-1570.99	58.04	504.99	-1186.26	195.33	1402.92	0.00	0.00	0.00	-1037.87	126.38	1700.22	-1021.02	229.43	1683.97	-378.02	47.78	1797.87	-1160.58	278.90	1784.04	653.01	-279.96	77.67	1254.28	-273.82	85.42	647.16
4.81000	-1067.48	227.07	29.15	-1117.73	218.45	27.00	-1314.13	240.06	28.09	-1312.58	240.01	85.34	-1595.99	3.98	265.14	-1597.30	22.56	293.63	-1605.03	67.14	496.04	-1552.02	56.53	504.70	-1177.51	195.69	1403.13	0.00	0.00	0.00	-1027.93	126.07	1700.67	-1012.84	228.98	1684.98	-378.02	47.78	1797.87	-1152.66	278.71	1784.45	655.08	-279.36	78.45	1254.29	-273.78	85.61	648.51
4.82000	-1069.41	226.38	28.30	-1121.06	217.79	26.35	-1314.01	239.65	28.29	-1311.37	240.65	85.99	-1567.48	5.97	260.87	-1569.40	24.55	290.16	-1585.01	63.14	492.79	-1534.56	56.21	502.18	-1170.66	195.99	1403.54	0.00	0.00	0.00	-1021.54	125.94	1701.13	-1005.57	228.42	1685.37	-378.02	47.78	1797.87	-1144.93	278.27	1784.76	654.63	-279.83	78.34	1254.18	-273.35	85.59	648.34
4.83000	-1070.10	226.69	28.45	-1112.89	217.53	27.65	-1314.23	239.19	28.44	-1311.40	239.46	85.81	-1534.44	9.82	253.65	-1539.55	26.50	285.06	-1568.31	62.94	486.30	-1514.78	52.92	498.43	-1160.72	197.32	1403.82	0.00	0.00	0.00	-1012.81	125.61	1701.33	-997.66	228.32	1686.13	-378.02	47.78	1797.87	-1137.09	277.85	1784.97	654.48	-279.57	78.14	1254.56	-273.07	85.74	647.66
4.84000	-1066.59	226.52	28.79	-1112.27	218.28	28.04	-1313.54	239.45	28.74	-1311.41	238.54	85.97	-1505.74	12.34	245.85	-1509.94	27.76	278.48	-1549.57	60.88	478.47	-1496.54	51.51	492.17	-1153.92	198.92	1403.57	0.00	0.00	0.00	-1007.56	125.17	1701.70	-990.16	228.19	1686.42	-378.02	47.78	1797.87	-1128.88	277.80	1785.07	654.60	-279.24	78.41	1253.56	-273.50	85.21	647.65
4.85000	-1068.82	225.92	27.89	-1115.84	217.52	27.30	-1313.66	239.06	28.98	-1310.49	239.38	87.01	-1475.66	15.45	237.87	-1480.82	29.96	270.56	-1529.57	57.58	468.81	-1477.99	50.21	484.13	-1140.49	199.05	1403.14	0.00	0.00	0.00	-997.79	124.80	1701.59	-983.82	227.49	1686.65	-378.02	47.78	1797.87	-1120.46	278.00	1784.94	654.62	-279.15	78.55	1253.70	-274.12	84.94	647.76
4.86000	-1071.29	226.41	27.38	-1115.67	217.81	27.02	-1313.12	239.20	29.25	-1310.08	238.75	87.11	-1446.20	19.40	227.36	-1452.60	32.12	260.65	-1509.17	54.07	457.42	-1458.45	47.81	474.71	-1140.15	200.85	1402.67	0.00	0.00	0.00	-989.17	124.04	1701.42	-973.10	226.76	1686.61	-378.02	47.78	1797.87	-1112.36	277.56	1784.67	654.29	-279.01	78.29	1254.53	-273.66	85.58	647.91
4.87000	-1070.41	226.18	27.23	-1119.05	217.19	26.23	-1312.25	239.37	29.82	-1310.78	236.99	86.98	-1405.52	24.19	218.11	-1419.89	34.61	250.18	-1489.15	51.99	443.70	-1438.03	44.45	463.49	-1125.71	201.03	1402.15	0.00	0.00	0.00	-982.78	123.88	1701.27	-962.66	226.59	1686.34	-378.02	47.78	1797.87	-1103.82	277.67	1784.33	656.31	-278.60	79.12	1253.49	-273.61	85.36	649.41
4.88000	-1067.97	225.76	27.91	-1115.54	217.23	26.86	-1312.63	238.52	29.92	-1309.18	238.69	88.56	-1375.19	25.46	206.38	-1392.50	37.12	237.69	-1467.30	48.67	428.52	-1416.99	41.50	451.00	-1119.37	201.82	1401.85	0.00	0.00	0.00	-972.58	123.30	1700.69	-956.99	225.52	1686.34	-378.02	47.78	1797.87	-1095.30	277.35	1784.05	656.86	-279.23	79.15	1254.30	-273.52	85.64	648.22
4.89000	-1071.92	225.00	26.32	-1112.84	217.11	27.26	-1312.58	237.98	29.94	-1309.09	238.11	88.77	-1341.61	28.50	194.71	-1358.55	39.20	225.82	-1445.52	46.41	411.37	-1395.68	39.11	436.81	-1111.04	202.54	1401.19	0.00	0.00	0.00	-963.24	123.23	1700.12	-948.41	225.20	1685.78	-378.02	47.78	1797.87	-1086.80	276.79	1783.70	655.37	-279.46	78.50	1254.57	-273.28	85.51	648.32
4.90000	-1068.63	225.01	27.00	-1112.00	217.41	27.02	-1312.40	237.39	30.03	-1308.65	238.00	89.41	-1309.31	27.75	184.92	-1322.43	40.37	214.84	-1422.15	43.81	393.34	-1373.15	35.92	421.47	-1101.80	202.99	1400.99	0.00	0.00	0.00	-954.60	122.35	1699.36	-941.01	224.78	1685.44	-378.02	47.78	1797.87	-1078.12	276.29	1783.23	655.81	-279.68	78.59	1253.66	-273.69	85.26	648.05
4.91000	-1066.33	224.17	27.78	-1115.30	216.79	25.99	-1312.64	236.65	30.09	-1309.23	236.82	89.34	-1272.30	30.34	173.35	-1288.19	40.11	202.32	-1397.42	41.45	373.95	-1351.59	35.39	404.01	-1094.86	202.60	1400.74	0.00	0.00	0.00	-946.29	121.60	1698.75	-931.41	224.34	1684.68	-378.02	47.78	1797.87	-1068.99	276.28	1782.77	655.08	-279.52	78.48	1254.63	-273.71	85.73	647.63
4.92000	-1072.36	223.34	26.10	-1110.55	217.40	27.32	-1311.95	236.66	30.44	-1308.39	237.48	90.31	-1237.51	31.57	161.12	-1254.24	41.49	189.13	-1372.29	39.96	353.28	-1327.19	32.62	386.83	-1081.29	202.37	1399.93	0.00	0.00	0.00	-937.81	120.73	1697.91	-921.30	223.55	1683.68	-378.02	47.78	1797.87	-1060.29	275.60	1782.34	655.35	-278.95	78.62	1254.36	-273.31	85.65	648.22
4.93000	-1071.32	222.61	25.92	-1116.36	217.44	26.34	-1312.13	235.91	30.74	-1307.27	238.40	91.42	-1195.34	32.27	150.02	-1216.60	41.91	176.41	-1345.77	38.79	331.95	-1302.66	31.75	367.87	-1077.63	203.11	1399.36	0.00	0.00	0.00	-929.93	119.92	1697.20	-911.76	222.98	1683.09	-378.02	47.78	1797.87	-1050.96	275.94	1781.82	654.01	-279.36	78.20	1253.14	-273.41	85.07	647.47
4.94000	-1067.22	224.68	28.86	-1111.82	217.32	26.70	-1310.71	237.19	31.84	-1307.53	237.69	91.83	-1158.48	32.90	137.64	-1180.44	41.60	163.25	-1317.68	37.11	310.38	-1277.41	31.63	348.07	-1064.69	203.77	1398.87	0.00	0.00	0.00	-921.28	119.54	1696.38	-903.21	222.45	1682.43	-378.02	47.78	1797.87	-1042.01	275.34	1781.40	654.65	-279.82	78.32	1253.68	-273.51	85.67	647.83
4.95000	-1067.45	225.55	28.77	-1110.63	217.73	26.91	-1309.98	237.87	32.80	-1307.16	237.52	92.51	-1116.64	32.96	127.23	-1142.86	40.98	150.45	-1287.89	35.44	288.42	-1250.37	30.53	328.46	-1053.41	203.09	1398.16	0.00	0.00	0.00	-913.00	118.95	1695.77	-895.86	221.83	1681.75	-378.02	47.78	1797.87	-1032.42	275.46	1780.81	656.39	-278.93	78.98	1254.18	-273.83	85.76	648.89
4.96000	-1067.25	225.16	28.70	-1113.26	218.64	26.08	-1310.27	236.56	33.08	-1307.57	236.32	92.81	-1079.73	32.57	115.77	-1104.51	39.63	138.04	-1257.87	35.52	265.79	-1221.08	28.00	309.33	-1051.89	203.31	1397.70	0.00	0.00	0.00	-904.22	118.21	1694.97	-890.52	220.70	1681.39	-378.02	47.78	1797.87	-1023.11	274.98	1780.52	654.81	-279.27	78.44	1254.14	-273.67	85.68	649.23
4.97000	-1066.82	224.15	28.60	-1113.97	218.03	25.95	-1310.08	235.74	33.34	-1306.31	237.48	94.23	-1039.32	31.83	105.89	-1064.43	40.02	126.62	-1227.11	36.19	242.92	-1192.33	27.57	289.11	-1040.23	202.92	1397.06	0.00	0.00	0.00	-893.84	117.53	1694.18	-878.92	219.82	1680.67	-378.02	47.78	1797.87	-1013.37	275.00	1779.90	655.16	-279.02	78.77	1253.37	-273.51	85.33	649.12
4.98000	-1066.92	224.55	28.06	-1122.97	216.53	22.21	-1310.10	235.35	34.00	-1306.21	237.26	94.88	-997.87	31.70	96.66	-1025.71	39.80	115.81	-1193.98	35.51	220.89	-1163.47	29.04	268.29	-1033.00	202.73	1396.18	0.00	0.00	0.00	-886.29	117.01	1693.74	-867.50	219.71	1679.80	-378.02	47.78	1797.87	-1003.90	274.65	1779.38	655.20	-279.53	78.57	1252.96	-273.38	85.01	648.19
4.99000	-1066.14	229.33	29.88	-1117.58	217.40	23.15	-1308.17	236.92	35.67	-1305.13	238.02	96.00	-956.07	30.09	89.02	-986.35	38.75	105.90	-1161.16	36.66	198.73	-1133.12	29.09	248.41	-1021.24	202.89	1395.52	0.00	0.00	0.00	-877.17	116.10	1693.12	-859.39	218.77	1679.33	-378.02	47.78	1797.87	-994.37	274.31	1778.81	655.17	-278.91	78.65	1254.39	-273.52	85.49	647.91
5.00000	-1058.89	226.74	29.11	-1116.83	216.34	22.92	-1307.94	236.44	36.38	-1304.69	238.14	96.80	-916.04	30.19	82.26	-948.17	38.18	96.51	-1125.62	35.72	178.10	-1102.08	29.73	228.60	-1013.78	202.12	1394.99	0.00	0.00	0.00	-866.48	115.73	1692.52	-850.76	217.95	1678.98	-378.02	47.78	1797.87	-984.68	274.14	1778.10	655.94	-278.81	78.92	1254.36	-273.82	85.37	648.25
5.01000	-1047.91	217.59	26.31	-1115.37	216.91	23.77	-1306.93	237.57	37.73	-1304.08	238.55	97.73	-871.12	29.14	78.23	-907.79	38.07	88.64	-1089.42	35.27	158.03	-1070.31	30.72	209.32	-1005.38	201.72	1394.44	0.00	0.00	0.00	-856.67	115.15	1691.94	-839.29	217.76	1678.01	-378.02	47.78	1797.87	-975.10	273.76	1777.45	653.94	-279.71	78.13	1254.41	-273.57	85.56	648.23
5.02000	-1047.10	214.68	25.43	-1107.67	218.26	25.75	-1307.21	236.55	38.31	-1303.78	238.08	98.35	-834.14	29.31	73.11	-866.54	39.45	82.30	-1052.50	35.35	138.62	-1037.86	32.22	190.79	-997.02	202.25	1393.32	0.00	0.00	0.00	-846.89	114.52	1691.29	-829.19	217.32	1677.41	-378.02	47.78	1797.87	-965.22	273.46	1776.58	654.02	-279.56	78.06	1253.56	-273.32	85.39	648.90
5.03000	-1050.56	215.83	24.71	-1113.24	217.88	24.06	-1306.50	237.04	39.60	-1302.55	239.14	99.75	-791.46	29.24	71.37	-826.36	39.69	77.63	-1014.34	35.36	120.61	-1003.44	32.56	173.50	-984.24	201.06	1392.17	0.00	0.00	0.00	-838.10	114.01	1690.79	-821.16	216.46	1676.90	-378.02	47.78	1797.87	-955.18	273.19	1775.71	655.96	-279.40	78.70	1254.30	-273.64	85.54	648.33
5.04000	-1061.49	222.46	28.95	-1117.72	219.02	23.00	-1305.30	238.13	41.24	-1302.13	238.81	100.66	-751.40	27.90	70.00	-785.14	39.55	74.77	-976.34	36.73	103.19	-966.79	30.49	158.47	-975.55	200.67	1391.16	0.00	0.00	0.00	-828.63	113.41	1690.23	-811.04	215.74	1676.35	-378.02	47.78	1797.87	-945.38	272.52	1774.80	655.32	-279.82	78.75	1254.08	-273.39	85.38	647.30
5.05000	-1070.54	223.93	26.59	-1112.79	220.73	24.67	-1305.12	237.79	42.30	-1301.34	238.90	101.80	-706.76	28.82	70.63	-747.63	39.86	72.01	-937.95	38.09	87.67	-931.14	30.42	144.35	-964.36	200.25	1390.38	0.00	0.00	0.00	-817.66	112.65	1689.50	-801.48	215.43	1675.63	-378.02	47.78	1797.87	-935.53	271.99	1773.74	655.28	-279.52	78.74	1253.59	-273.65	85.41	649.04
5.06000	-1066.71	227.77	29.98	-1112.35	220.37	24.76	-1304.66	237.21	43.45	-1300.52	238.87	102.76	-670.33	28.34	70.91	-705.48	40.37	71.72	-898.35	38.17	74.79	-896.02	31.84	131.24	-952.32	199.88	1389.39	0.00	0.00	0.00	-806.21	112.24	1688.77	-791.47	214.12	1674.93	-378.02	47.78	1797.87	-925.53	271.53	1772.66	654.72	-279.70	78.48	1254.24	-273.30	85.68	649.00
5.07000	-1066.23	228.05	30.03	-1110.96	221.03	25.36	-1304.81	237.11	44.76	-1300.23	238.16	103.68	-636.32	30.02	73.10	-669.48	41.09	71.74	-858.97	36.99	64.99	-860.67	31.68	120.69	-941.74	198.35	1387.99	0.00	0.00	0.00	-797.84	111.19	1688.18	-777.81	214.10	1673.97	-378.02	47.78	1797.87	-915.47	270.80	1771.54	655.57	-279.83	78.60	1254.22	-273.37	85.65	647.96
5.08000	-1065.81	225.65	27.89	-1111.18	221.02	24.38	-1304.48	236.13	45.95	-1298.88	238.84	105.22	-593.39	30.99	79.84	-630.53	41.67	75.66	-820.86	37.49	56.54	-826.39	32.50	111.90	-934.98	197.33	1386.64	0.00	0.00	0.00	-787.08	110.52	1687.22	-769.99	213.34	1673.46	-378.02	47.78	1797.87	-905.39	269.69	1770.39	655.90	-279.49	78.95	1253.83	-273.77	85.48	648.29
5.09000	-1066.62	226.87	29.12	-1109.45	220.91	24.48	-1303.47	236.78	47.36	-1298.06	238.80	106.49	-558.35	32.42	87.91	-588.74	42.85	83.47	-783.43	36.26	51.02	-793.29	33.15	105.50	-926.51	198.63	1384.79	0.00	0.00	0.00	-776.65	109.34	1686.38	-760.43	212.21	1672.62	-378.02	47.78	1797.87	-895.38	268.36	1769.22	655.44	-279.57	78.81	1253.65	-273.55	85.43	648.44
5.10000	-1066.83	226.89	28.96	-1111.02	220.85	24.16	-1304.37	234.84	48.00	-1298.08	237.76	107.35	-528.13	33.18	98.81	-556.01	43.45	93.01	-748.28	37.27	46.61	-761.47	32.62	101.52	-913.96	197.29	1383.03	0.00	0.00	0.00	-764.46	108.12	1685.30	-748.94	210.55	1671.81	-378.02	47.78	1797.87	-885.04	267.36	1767.82	655.04	-279.43	78.69	1253.70	-273.27	85.67	650.25
5.11000	-1066.63	226.02	27.39	-1113.69	221.25	23.61	-1303.36	235.39	49.96	-1296.84	238.32	109.17	-496.21	33.72	111.98	-526.05	44.23	103.10	-714.97	36.99	44.80	-731.09	31.68	99.44	-902.51	197.43	1381.44	0.00	0.00	0.00	-754.24	107.00	1684.36	-737.19	209.93	1670.82	-378.02	47.78	1797.87	-874.65	266.12	1766.42	654.91	-279.45	78.64	1253.33	-273.69	85.34	649.57
5.12000	-1066.48	227.95	29.40	-1111.36	221.68	23.97	-1303.51	234.65	51.14	-1296.07	238.04	110.58	-471.31	35.46	124.08	-498.91	44.74	113.88	-683.72	36.25	45.10	-703.60	31.81	98.51	-892.45	195.12	1379.94	0.00	0.00	0.00	-745.09	105.75	1683.52	-726.86	208.72	1669.95	-378.02	47.78	1797.87	-864.06	265.46	1764.76	654.74	-279.36	78.65	1254.63	-273.85	85.80	649.84
5.13000	-1064.18	225.77	28.06	-1109.37	220.76	24.47	-1301.96	235.63	53.17	-1295.73	237.47	111.83	-442.50	37.47	137.59	-474.42	45.56	124.12	-656.10	36.73	46.00	-678.19	32.19	98.66	-894.09	181.73	1372.69	0.00	0.00	0.00	-733.87	104.25	1682.27	-715.53	207.74	1668.84	-378.02	47.78	1797.87	-853.55	264.03	1763.10	654.54	-279.80	78.24	1254.02	-273.94	85.68	648.83
5.14000	-1065.89	226.21	27.30	-1111.08	221.06	24.08	-1301.35	236.28	55.48	-1293.91	238.92	114.03	-426.80	37.83	146.39	-453.38	46.73	132.66	-632.12	38.42	46.96	-656.28	33.34	99.21	-873.66	190.44	1374.93	0.00	0.00	0.00	-721.78	102.76	1681.04	-706.06	205.92	1668.16	-378.02	47.78	1797.87	-842.94	262.27	1761.45	654.27	-279.47	78.56	1254.15	-273.79	85.35	649.50
5.15000	-1063.45	226.22	28.52	-1107.47	220.80	24.47	-1300.68	236.53	57.55	-1292.36	239.32	116.24	-406.68	39.27	153.94	-435.46	47.52	139.03	-611.03	39.96	48.14	-638.30	36.61	98.59	-856.40	190.85	1373.91	0.00	0.00	0.00	-709.95	101.42	1679.84	-693.83	204.44	1667.06	-378.02	47.78	1797.87	-832.49	260.07	1759.87	653.28	-279.06	78.40	1254.06	-273.03	85.55	649.16
5.16000	-1067.19	227.16	28.88	-1109.80	221.39	23.68	-1299.11	237.66	60.52	-1291.07	239.36	118.38	-399.03	41.44	156.26	-421.40	49.08	141.91	-594.82	43.95	46.65	-622.79	38.79	97.52	-846.16	189.46	1371.91	0.00	0.00	0.00	-699.04	99.60	1678.59	-683.95	203.77	1666.02	-378.02	47.78	1797.87	-821.62	258.10	1758.32	656.03	-278.96	78.91	1253.25	-273.02	85.59	648.08
5.17000	-1067.18	227.34	28.89	-1113.07	221.69	23.13	-1298.48	237.34	62.61	-1289.40	239.99	120.76	-382.82	42.02	157.37	-410.32	50.92	141.31	-583.04	47.57	44.12	-611.32	41.70	95.00	-837.97	186.98	1369.52	0.00	0.00	0.00	-686.97	97.74	1677.36	-671.64	202.01	1665.04	-378.02	47.78	1797.87	-810.51	256.27	1756.83	654.60	-279.62	78.31	1253.62	-273.49	85.43	647.85
5.18000	-1071.06	226.04	26.13	-1107.81	221.86	24.13	-1298.41	236.77	64.98	-1286.38	242.24	124.04	-376.48	44.45	152.71	-402.16	53.77	137.13	-574.67	49.36	41.09	-602.96	43.73	92.08	-826.67	184.44	1367.96	0.00	0.00	0.00	-675.11	95.81	1676.11	-660.54	200.62	1664.04	-378.02	47.78	1797.87	-799.71	253.64	1755.46	654.70	-279.49	78.65	1253.58	-273.72	85.18	647.89
5.19000	-1063.26	226.22	28.58	-1108.91	221.47	24.03	-1297.99	236.66	67.43	-1284.09	243.37	126.78	-373.56	49.12	144.86	-396.43	57.22	130.21	-570.84	51.35	37.47	-597.36	45.57	88.56	-818.06	181.86	1366.38	0.00	0.00	0.00	-663.49	93.79	1674.84	-651.32	198.34	1663.29	-378.02	47.78	1797.87	-788.77	251.03	1754.20	654.82	-279.47	78.70	1253.88	-273.43	85.37	648.40
5.20000	-1064.12	226.46	28.06	-1108.60	221.56	24.10	-1295.11	240.14	71.87	-1281.54	244.77	129.79	-365.97	53.07	135.71	-392.52	62.31	120.67	-568.88	52.16	34.20	-594.53	47.72	84.73	-800.97	180.04	1364.86	0.00	0.00	0.00	-652.93	91.45	1673.79	-637.39	195.92	1662.21	-378.02	47.78	1797.87	-777.17	249.10	1752.94	654.53	-279.56	78.44	1253.28	-273.20	85.50	649.21
5.21000	-1067.34	227.13	28.82	-1113.87	221.81	22.41	-1293.13	241.76	75.66	-1277.63	248.02	133.97	-360.50	58.04	126.60	-388.43	66.46	111.74	-566.08	53.83	32.86	-590.70	48.60	82.96	-789.43	178.11	1363.98	0.00	0.00	0.00	-640.48	89.30	1672.74	-624.12	194.02	1660.97	-378.02	47.78	1797.87	-765.82	246.53	1751.83	655.86	-279.00	78.89	1254.08	-273.14	85.75	649.14
5.22000	-1062.66	226.35	28.62	-1106.00	221.41	23.72	-1290.84	243.40	79.53	-1273.35	251.39	138.46	-349.10	60.10	115.67	-380.43	69.24	102.03	-562.24	56.19	32.86	-582.68	49.04	84.52	-779.72	175.26	1363.28	0.00	0.00	0.00	-628.74	87.01	1671.77	-612.43	191.63	1660.32	-378.02	47.78	1797.87	-754.50	243.52	1751.11	655.68	-279.23	78.69	1253.71	-273.24	85.61	649.07
5.23000	-1069.13	226.10	27.11	-1110.07	221.65	22.95	-1288.84	244.36	83.63	-1269.83	253.24	142.31	-341.35	61.33	99.22	-370.94	69.80	89.87	-558.76	56.63	33.35	-574.76	50.26	85.15	-764.82	173.79	1363.09	0.00	0.00	0.00	-615.28	84.54	1671.01	-600.90	189.61	1659.98	-378.02	47.78	1797.87	-742.63	240.48	1750.96	655.96	-279.26	78.88	1253.14	-273.22	85.39	648.09
5.24000	-1062.80	225.95	28.75	-1108.08	221.91	23.39	-1284.78	247.28	89.31	-1265.51	254.65	146.90	-337.26	62.76	85.82	-365.50	71.26	78.75	-556.27	56.10	33.54	-569.04	50.58	84.92	-751.29	170.66	1363.37	0.00	0.00	0.00	-603.79	82.17	1670.80	-590.14	187.81	1659.95	-378.02	47.78	1797.87	-730.44	237.24	1751.41	655.95	-279.32	78.77	1254.08	-273.36	85.71	648.22
5.25000	-1067.88	226.22	27.70	-1110.29	221.76	22.84	-1281.39	247.62	94.35	-1258.72	258.50	152.67	-332.95	63.15	75.03	-363.25	70.88	68.78	-554.40	55.22	33.46	-564.78	50.35	84.78	-744.85	167.42	1364.10	0.00	0.00	0.00	-591.00	79.40	1670.76	-578.92	185.15	1660.31	-378.02	47.78	1797.87	-718.24	233.66	1752.19	656.39	-279.39	79.20	1253.90	-273.56	85.77	648.31
5.26000	-1062.40	226.05	29.12	-1109.89	222.58	22.32	-1275.55	250.03	101.02	-1250.39	262.00	158.82	-331.38	61.95	64.85	-363.22	70.58	59.71	-553.13	54.36	34.02	-561.30	50.63	84.60	-730.31	164.57	1365.45	0.00	0.00	0.00	-578.06	76.97	1670.98	-565.69	182.55	1660.48	-378.02	47.78	1797.87	-705.94	230.38	1753.23	654.92	-279.80	78.67	1254.29	-273.31	85.69	648.42
5.27000	-1065.24	226.56	28.46	-1106.94	221.49	22.99	-1269.21	250.84	107.53	-1240.02	266.28	165.67	-326.63	63.95	57.68	-360.39	71.23	53.33	-552.54	55.25	34.07	-558.01	51.16	84.68	-729.68	151.32	1364.27	0.00	0.00	0.00	-565.88	74.03	1671.35	-552.61	179.82	1660.93	-378.02	47.78	1797.87	-693.66	227.02	1754.47	655.08	-280.04	78.49	1254.10	-273.76	85.53	648.50
5.28000	-1065.30	226.85	28.64	-1110.83	220.93	17.92	-1261.11	253.04	115.08	-1228.40	270.17	171.99	-323.48	66.11	52.68	-359.92	72.76	48.41	-551.33	55.25	34.94	-555.19	50.78	85.75	-716.60	146.52	1365.57	0.00	0.00	0.00	-553.27	71.51	1672.15	-540.56	176.66	1661.49	-378.02	47.78	1797.87	-681.09	224.12	1755.78	655.48	-280.05	78.54	1254.16	-273.77	85.46	649.65
5.29000	-1066.78	225.68	27.69	-1113.24	221.22	16.95	-1251.52	254.34	123.46	-1215.75	272.32	177.78	-321.39	66.78	48.83	-356.97	73.92	46.14	-550.93	55.37	35.25	-554.38	52.39	85.79	-707.29	144.03	1366.97	0.00	0.00	0.00	-540.98	68.76	1673.01	-526.41	174.65	1662.36	-378.02	47.78	1797.87	-668.73	221.07	1757.23	655.18	-279.56	78.59	1253.98	-273.67	85.24	648.57
5.30000	-1066.95	226.02	27.64	-1107.47	221.05	18.24	-1240.08	257.48	133.19	-1200.49	276.30	184.94	-323.29	66.94	44.90	-355.78	74.26	43.66	-550.99	56.59	35.05	-553.32	52.78	86.40	-694.02	141.35	1369.28	0.00	0.00	0.00	-527.99	65.96	1674.10	-516.04	172.79	1663.68	-378.02	47.78	1797.87	-656.47	218.00	1758.76	654.58	-279.68	78.29	1254.61	-273.49	85.62	648.26
5.31000	-1063.72	226.65	26.55	-1101.95	220.97	23.44	-1227.43	260.89	145.14	-1185.62	278.83	192.72	-316.92	67.58	43.70	-355.59	73.90	41.87	-550.34	56.11	35.45	-552.24	53.40	86.51	-685.97	139.22	1371.74	0.00	0.00	0.00	-516.04	63.24	1675.32	-505.62	169.66	1665.13	-378.02	47.78	1797.87	-644.83	214.33	1760.30	654.97	-279.48	78.37	1253.55	-273.75	85.35	648.32
5.32000	-1064.67	226.08	24.21	-1094.49	220.83	26.40	-1214.92	263.44	157.90	-1171.11	279.90	201.85	-321.73	68.18	40.25	-353.42	74.60	40.83	-550.60	57.10	35.16	-551.95	54.41	86.50	-657.77	147.91	1377.28	0.00	0.00	0.00	-504.11	60.83	1676.57	-495.96	167.46	1666.60	-378.02	47.78	1797.87	-633.35	211.07	1761.80	655.62	-279.48	78.58	1253.78	-273.85	85.02	648.02
5.33000	-1060.97	226.28	23.27	-1091.86	221.86	28.51	-1199.48	267.66	172.31	-1154.60	281.33	211.79	-317.72	67.49	40.09	-352.89	74.46	39.84	-550.12	56.15	35.67	-551.13	54.02	87.00	-647.55	146.78	1379.51	0.00	0.00	0.00	-492.67	58.17	1677.89	-480.83	164.82	1667.58	-378.02	47.78	1797.87	-622.02	207.87	1763.18	654.12	-279.72	78.38	1254.00	-273.99	85.28	647.98
5.34000	-1057.63	226.38	22.20	-1085.79	222.76	32.37	-1182.92	271.15	186.83	-1136.97	281.65	221.67	-317.76	68.59	38.72	-351.71	74.59	39.40	-550.09	56.40	35.59	-550.54	53.79	87.15	-634.82	144.10	1381.39	0.00	0.00	0.00	-480.80	55.62	1679.06	-470.48	161.81	1669.07	-378.02	47.78	1797.87	-610.77	204.69	1764.55	653.47	-280.15	77.88	1254.00	-273.31	85.72	649.48
5.35000	-1051.86	227.64	21.68	-1080.87	223.91	35.16	-1166.37	271.61	200.10	-1117.93	282.05	231.44	-315.11	68.54	38.54	-353.01	74.44	38.19	-550.51	57.08	35.14	-550.00	53.29	87.56	-624.08	142.68	1382.99	0.00	0.00	0.00	-470.34	53.12	1680.49	-461.37	159.21	1670.59	-378.02	47.78	1797.87	-599.59	201.82	1765.86	654.97	-279.86	78.41	1253.83	-273.47	85.54	649.00
5.36000	-1044.90	229.27	21.43	-1071.98	224.90	39.52	-1147.95	271.91	212.96	-1097.86	282.18	241.03	-316.14	68.66	37.35	-353.15	74.45	37.56	-550.30	56.76	35.34	-549.32	52.50	88.20	-609.47	140.36	1384.48	0.00	0.00	0.00	-458.91	50.79	1681.68	-447.96	156.97	1671.78	-378.02	47.78	1797.87	-588.71	198.70	1767.21	655.50	-280.03	78.68	1253.96	-273.59	85.51	648.02
5.37000	-1036.31	231.41	20.55	-1056.77	227.17	46.52	-1127.09	272.97	225.67	-1076.43	283.26	250.41	-317.48	69.08	36.33	-352.91	74.64	37.06	-550.00	56.32	35.59	-549.64	53.95	87.76	-602.34	137.36	1385.82	0.00	0.00	0.00	-446.72	48.28	1682.74	-439.20	154.44	1673.30	-378.02	47.78	1797.87	-578.04	195.46	1768.66	655.49	-279.99	78.46	1253.98	-273.73	85.51	647.17
5.38000	-1027.32	234.12	17.87	-1042.80	228.09	53.53	-1107.05	271.82	236.57	-1055.18	283.42	259.19	-314.79	68.92	35.82	-351.37	74.64	36.80	-550.25	56.95	35.44	-549.12	53.68	87.98	-602.26	125.95	1384.51	0.00	0.00	0.00	-436.38	45.95	1683.85	-428.35	152.20	1674.49	-378.02	47.78	1797.87	-567.20	192.87	1769.95	655.58	-279.72	78.54	1254.43	-273.69	85.72	648.23
5.39000	-1013.81	237.95	19.84	-1028.50	230.98	58.75	-1085.49	271.89	245.91	-1034.49	282.27	267.14	-314.35	69.12	35.27	-354.54	74.81	35.59	-550.17	56.80	35.60	-548.64	53.62	88.02	-592.03	123.73	1385.32	0.00	0.00	0.00	-424.57	43.61	1684.77	-416.20	150.59	1675.62	-378.02	47.78	1797.87	-556.47	190.06	1771.40	654.64	-279.13	78.46	1254.30	-273.93	85.43	648.39
5.40000	-988.52	241.10	31.39	-1003.54	233.96	67.10	-1064.59	269.97	252.87	-1013.16	281.14	274.21	-316.46	68.80	34.32	-352.02	74.39	35.81	-550.14	57.07	35.51	-548.56	54.34	87.80	-585.97	122.25	1387.38	0.00	0.00	0.00	-414.57	41.39	1685.70	-404.30	147.76	1676.80	-378.02	47.78	1797.87	-545.48	187.90	1772.78	654.91	-279.53	78.15	1253.99	-273.72	85.23	649.21
5.41000	-963.13	244.68	37.41	-977.04	236.86	73.09	-1042.18	269.72	258.90	-991.12	280.13	281.20	-315.69	69.18	33.60	-353.04	74.71	35.03	-550.10	56.93	35.67	-548.73	55.05	87.79	-578.32	122.06	1388.51	0.00	0.00	0.00	-404.55	39.34	1686.61	-395.77	145.92	1678.00	-378.02	47.78	1797.87	-534.61	185.43	1774.21	654.60	-279.52	78.14	1253.45	-273.90	85.29	648.13
5.42000	-936.75	248.40	39.46	-949.95	239.92	77.31	-1019.32	268.34	262.31	-968.34	278.88	286.78	-315.41	69.36	33.65	-350.06	74.41	35.80	-550.19	57.52	35.51	-548.64	55.10	87.85	-561.26	120.94	1390.04	0.00	0.00	0.00	-393.27	37.43	1687.39	-385.74	143.87	1679.11	-378.02	47.78	1797.87	-523.76	183.53	1775.54	654.70	-279.39	78.26	1254.07	-273.86	85.36	648.31
5.43000	-904.55	250.42	46.68	-919.57	242.75	81.61	-994.93	268.40	264.40	-944.57	277.85	290.54	-315.31	68.69	33.52	-352.89	74.14	34.89	-549.78	56.66	35.97	-548.28	55.58	87.60	-550.18	121.19	1391.61	0.00	0.00	0.00	-383.20	35.46	1688.20	-372.41	142.36	1680.10	-378.02	47.78	1797.87	-512.96	181.52	1776.95	654.68	-279.70	78.23	1254.39	-273.48	85.54	648.03
5.44000	-873.87	252.80	47.64	-886.41	244.76	84.63	-970.53	267.52	264.51	-920.24	276.81	292.73	-314.50	69.09	33.62	-353.88	73.91	34.29	-549.83	56.84	35.94	-547.90	55.21	87.89	-539.04	120.44	1392.96	0.00	0.00	0.00	-372.36	33.67	1688.89	-363.49	140.20	1681.18	-378.02	47.78	1797.87	-502.65	179.20	1778.39	653.97	-279.61	78.17	1254.60	-273.92	85.44	647.70
5.45000	-841.53	254.21	49.72	-857.61	245.65	85.68	-944.49	267.88	263.52	-895.10	276.49	293.39	-315.48	69.48	33.19	-351.92	74.15	34.82	-549.68	56.96	36.07	-547.70	55.11	88.13	-530.20	119.87	1394.27	0.00	0.00	0.00	-363.20	31.73	1689.75	-352.42	138.89	1682.07	-378.02	47.78	1797.87	-492.03	178.09	1779.65	654.98	-279.54	78.61	1253.72	-273.66	85.44	647.13
5.46000	-808.53	255.91	50.78	-824.27	247.25	86.34	-918.26	268.01	260.96	-869.55	275.82	292.45	-314.25	69.28	33.39	-352.54	74.21	34.54	-549.76	57.06	36.04	-547.45	55.92	87.99	-522.84	118.71	1395.90	0.00	0.00	0.00	-352.93	30.23	1690.54	-343.22	137.40	1683.09	-378.02	47.78	1797.87	-481.66	176.07	1781.10	655.72	-279.02	78.78	1253.54	-273.88	85.30	646.54
5.47000	-771.72	257.25	51.91	-789.78	247.65	86.16	-890.99	269.00	257.38	-844.01	275.03	290.00	-314.09	69.96	33.24	-351.71	74.08	34.76	-549.78	57.60	35.93	-546.91	55.25	88.34	-515.85	118.14	1397.37	0.00	0.00	0.00	-342.08	29.19	1691.40	-334.08	136.01	1684.20	-378.02	47.78	1797.87	-471.32	174.62	1782.28	653.91	-279.65	78.10	1253.87	-273.78	85.42	647.42
5.48000	-739.47	258.44	50.77	-757.19	248.76	84.66	-863.82	268.09	251.67	-816.95	275.53	286.50	-312.78	69.53	33.50	-352.25	74.26	34.18	-549.61	57.63	36.15	-546.88	55.63	88.49	-500.89	117.97	1398.72	0.00	0.00	0.00	-332.54	27.92	1692.36	-321.54	135.42	1684.93	-378.02	47.78	1797.87	-460.89	174.10	1783.38	654.75	-279.77	78.34	1254.20	-274.07	85.43	647.25
5.49000	-700.20	258.76	50.94	-724.87	248.59	82.51	-835.40	268.55	245.23	-790.39	274.80	281.24	-315.46	69.64	32.68	-351.16	74.32	34.34	-549.56	57.36	36.44	-546.76	55.35	88.78	-489.27	116.73	1399.86	0.00	0.00	0.00	-322.85	27.04	1693.24	-311.84	134.23	1685.75	-378.02	47.78	1797.87	-450.74	173.17	1784.44	654.61	-279.37	78.48	1253.85	-274.03	85.21	648.97
5.50000	-683.36	253.59	38.97	-689.49	247.31	80.28	-806.79	267.62	236.90	-762.98	274.07	274.97	-317.25	69.79	31.84	-350.44	74.18	34.66	-549.48	57.57	36.67	-547.07	56.16	88.68	-483.53	115.65	1400.73	0.00	0.00	0.00	-312.55	26.28	1694.07	-301.42	133.86	1686.63	-378.02	47.78	1797.87	-440.77	172.15	1785.37	655.00	-279.78	78.39	1253.33	-273.37	85.35	649.20
5.51000	-645.02	252.82	37.71	-653.47	244.63	76.74	-776.80	268.22	228.13	-734.96	272.97	267.66	-315.18	69.59	32.36	-351.82	73.91	34.16	-549.25	57.94	36.82	-547.09	56.34	88.92	-467.62	114.67	1401.89	0.00	0.00	0.00	-301.67	25.65	1694.91	-293.55	133.10	1687.76	-378.02	47.78	1797.87	-430.64	171.57	1786.12	654.65	-280.10	78.40	1253.57	-273.48	85.57	648.67
5.52000	-593.37	251.31	40.48	-611.75	244.24	75.32	-746.22	267.74	218.18	-706.12	273.07	259.87	-315.29	69.49	32.45	-352.78	73.95	33.74	-549.46	58.59	36.67	-547.22	56.98	89.05	-461.90	113.89	1402.42	0.00	0.00	0.00	-291.96	25.09	1695.83	-282.33	132.38	1688.62	-378.02	47.78	1797.87	-420.64	170.78	1786.80	654.20	-279.90	78.31	1253.96	-273.57	85.57	647.94
5.53000	-558.35	249.46	39.31	-574.71	242.80	72.54	-714.30	268.59	208.09	-676.85	272.42	251.31	-316.00	69.69	31.93	-352.20	73.88	33.82	-548.84	57.91	37.23	-546.80	56.74	89.45	-458.84	112.22	1403.38	0.00	0.00	0.00	-281.04	24.71	1696.55	-272.81	132.36	1689.26	-378.02	47.78	1797.87	-410.60	170.28	1787.37	655.03	-279.19	78.76	1253.91	-273.52	85.42	647.73
5.54000	-514.93	247.72	40.21	-535.85	241.94	70.53	-682.12	268.53	197.13	-647.27	271.46	241.97	-315.50	70.00	32.22	-350.30	74.26	34.26	-548.94	58.28	37.36	-546.92	57.05	89.68	-447.07	111.14	1403.59	0.00	0.00	0.00	-270.12	24.46	1697.24	-261.49	132.02	1689.92	-378.02	47.78	1797.87	-400.60	170.05	1787.69	655.55	-279.63	78.65	1253.73	-273.77	85.39	648.47
5.55000	-460.48	250.50	47.29	-495.57	242.30	69.28	-649.15	268.64	185.94	-616.47	270.89	232.38	-313.58	69.50	32.70	-353.28	74.30	33.54	-548.78	58.32	37.47	-546.82	57.86	89.48	-430.63	110.02	1403.94	0.00	0.00	0.00	-260.28	24.43	1697.85	-250.59	132.38	1690.24	-378.02	47.78	1797.87	-390.82	169.41	1788.03	654.64	-279.65	78.40	1254.15	-273.59	85.54	648.57
5.56000	-419.11	248.68	47.37	-455.83	241.50	67.19	-615.97	266.53	173.61	-585.67	269.87	222.44	-316.15	68.62	32.24	-352.01	73.64	34.12	-548.77	58.72	37.59	-546.95	58.08	89.65	-424.17	109.27	1404.22	0.00	0.00	0.00	-249.50	24.51	1698.35	-242.57	132.50	1690.67	-378.02	47.78	1797.87	-380.79	169.26	1788.12	655.55	-278.90	78.73	1254.19	-273.94	85.42	648.88
5.57000	-379.04	247.54	47.08	-409.62	239.48	67.07	-582.76	263.86	161.03	-554.13	269.14	212.27	-313.12	69.40	33.33	-352.07	74.02	34.05	-548.51	58.94	37.69	-546.14	56.91	90.60	-415.92	108.76	1404.22	0.00	0.00	0.00	-238.46	24.75	1698.66	-231.52	132.09	1691.12	-378.02	47.78	1797.87	-370.76	169.40	1788.11	654.87	-279.87	78.52	1253.80	-273.45	85.57	648.69
5.58000	-336.45	246.05	47.95	-373.91	237.94	64.63	-548.08	262.31	148.78	-522.34	267.96	201.99	-316.53	69.13	32.84	-351.02	74.33	34.41	-548.49	58.93	38.16	-546.13	57.54	90.74	-408.49	108.39	1404.67	0.00	0.00	0.00	-228.48	25.07	1698.96	-221.46	132.15	1691.32	-378.01	47.78	1797.87	-360.72	169.43	1788.08	655.03	-279.82	78.54	1253.37	-273.46	85.27	647.91
5.59000	-295.09	244.32	49.20	-335.72	237.23	63.08	-512.98	260.86	137.14	-489.53	267.09	191.98	-313.44	69.32	33.78	-351.08	73.79	34.53	-548.06	58.66	38.51	-546.03	57.42	91.15	-393.29	108.38	1404.71	0.00	0.00	0.00	-218.77	25.23	1699.09	-212.03	133.14	1691.16	-367.96	48.52	1797.76	-350.77	169.21	1787.98	655.02	-279.38	78.62	1253.90	-273.59	85.65	646.98
5.60000	-256.87	243.48	49.78	-296.32	236.26	62.06	-477.27	259.09	125.60	-456.73	265.62	182.02	-315.12	68.67	33.41	-351.35	73.74	34.34	-548.30	59.69	38.44	-546.22	58.30	91.12	-390.62	107.54	1404.49	0.00	0.00	0.00	-207.97	25.70	1698.99	-201.64	133.60	1691.17	-357.33	48.34	1797.56	-340.85	169.11	1787.75	654.24	-279.55	78.23	1254.58	-273.82	85.66	647.70
5.61000	-215.51	242.24	51.90	-255.74	235.07	61.86	-441.95	256.46	114.34	-424.37	262.59	171.53	-311.90	68.16	34.37	-350.07	73.76	34.50	-548.02	60.10	38.68	-546.53	59.20	91.46	-379.63	107.19	1404.53	0.00	0.00	0.00	-197.62	26.12	1698.74	-190.06	134.55	1690.58	-346.84	48.39	1797.24	-331.03	168.53	1787.46	654.18	-279.54	78.25	1254.84	-273.76	85.83	648.11
5.62000	-176.51	241.51	53.68	-217.33	233.69	61.48	-406.22	254.27	103.92	-391.78	259.85	161.71	-315.29	68.68	34.15	-347.85	73.25	35.16	-547.93	60.60	38.90	-546.76	60.05	91.66	-366.96	107.18	1403.64	0.00	0.00	0.00	-186.10	26.84	1698.28	-180.40	135.22	1690.10	-336.31	48.64	1796.79	-320.98	168.70	1787.02	654.46	-279.13	78.38	1253.80	-273.62	85.60	648.91
5.63000	-140.46	240.44	55.76	-178.68	232.94	62.22	-369.82	252.09	94.25	-358.61	257.17	152.23	-315.83	68.33	34.14	-350.40	73.10	34.46	-547.15	59.61	39.82	-546.04	59.25	92.32	-351.27	107.38	1403.65	0.00	0.00	0.00	-175.05	27.33	1697.67	-170.79	135.51	1689.76	-325.53	48.64	1796.29	-310.88	169.28	1786.34	654.19	-279.59	78.41	1254.18	-273.46	85.76	649.16
5.64000	-100.72	239.59	59.34	-139.66	232.02	63.60	-333.39	250.15	85.01	-325.05	255.55	143.75	-314.21	68.79	33.70	-348.37	72.82	35.04	-547.21	60.82	39.79	-546.03	59.95	92.66	-353.27	106.68	1403.12	0.00	0.00	0.00	-164.67	28.17	1697.08	-161.97	136.22	1689.10	-314.21	47.38	1795.57	-300.65	169.77	1785.65	654.16	-279.57	78.07	1254.46	-273.69	85.86	647.67
5.65000	-62.80	238.03	63.26	-103.23	230.74	65.50	-296.57	248.59	77.07	-291.77	253.47	135.79	-314.63	69.37	33.23	-351.36	72.54	34.26	-546.87	60.86	40.33	-545.29	59.14	93.43	-338.45	106.45	1402.38	0.00	0.00	0.00	-154.79	28.82	1696.43	-150.92	137.16	1688.38	-303.72	48.04	1794.90	-290.40	169.50	1785.00	655.57	-279.57	78.47	1254.04	-273.81	85.53	647.95
5.66000	-24.70	236.18	68.31	-66.49	228.31	68.28	-260.39	246.95	69.81	-258.45	251.86	128.71	-314.84	69.87	32.48	-349.48	72.36	35.02	-546.90	62.16	40.31	-545.01	59.13	94.02	-326.33	106.13	1401.65	0.00	0.00	0.00	-144.07	29.57	1695.52	-141.23	138.30	1687.49	-292.83	48.10	1794.17	-280.10	169.84	1784.33	655.14	-279.33	78.53	1253.44	-274.11	85.51	648.03
5.67000	11.07	233.72	73.93	-27.61	225.75	72.21	-224.22	244.88	63.20	-225.00	250.56	122.36	-315.06	68.60	32.43	-350.24	72.65	34.62	-546.07	61.31	41.59	-545.28	60.39	94.34	-319.22	106.11	1401.03	0.00	0.00	0.00	-133.49	30.35	1694.59	-131.35	139.41	1686.55	-282.28	48.58	1793.48	-269.69	170.06	1783.53	653.84	-278.67	78.33	1253.97	-273.52	85.54	648.38
5.68000	49.37	230.48	81.64	5.59	223.59	76.45	-188.25	244.87	58.47	-192.35	248.55	116.76	-314.42	68.39	32.47	-351.11	72.50	34.47	-546.16	62.59	41.83	-544.83	60.62	94.98	-307.04	106.09	1400.43	0.00	0.00	0.00	-122.56	31.07	1693.59	-121.49	139.88	1685.75	-271.31	48.97	1792.61	-259.23	170.36	1782.68	655.41	-279.58	78.49	1253.93	-273.32	85.69	649.04
5.69000	84.06	226.94	90.22	40.83	221.05	82.83	-153.52	242.77	53.85	-160.36	247.01	112.25	-313.42	68.33	32.62	-350.79	72.44	34.46	-545.75	63.37	42.30	-544.45	60.69	95.71	-294.29	106.12	1399.38	0.00	0.00	0.00	-112.13	31.76	1692.60	-110.10	140.64	1684.66	-260.72	50.36	1791.85	-248.92	170.94	1781.78	654.69	-279.30	78.55	1253.93	-273.47	85.74	648.43
5.70000	115.90	225.05	97.77	73.76	217.53	89.99	-118.94	242.03	50.83	-129.44	245.45	108.61	-314.23	68.72	32.45	-352.42	72.45	33.75	-545.13	63.06	43.40	-544.07	60.66	96.49	-284.49	106.11	1398.36	0.00	0.00	0.00	-102.38	32.59	1691.53	-99.00	142.29	1683.29	-250.09	50.95	1790.98	-238.36	172.07	1780.71	653.66	-279.01	78.05	1253.67	-274.01	85.16	647.85
5.71000	146.01	221.84	107.90	103.94	214.56	97.57	-85.85	239.55	48.15	-99.08	244.43	106.13	-316.52	67.71	31.53	-353.46	72.01	33.35	-545.03	64.05	43.86	-543.81	61.25	97.33	-274.75	106.20	1397.58	0.00	0.00	0.00	-91.54	33.44	1690.39	-90.13	142.79	1682.37	-239.23	51.07	1789.86	-227.84	172.48	1779.67	654.69	-279.28	78.38	1253.70	-273.90	85.25	647.37
5.72000	173.97	219.50	118.37	130.23	212.71	105.83	-53.93	238.81	47.32	-70.41	243.31	104.45	-314.44	67.73	31.97	-352.28	71.61	33.82	-544.60	64.46	44.74	-543.05	60.45	98.57	-260.07	106.91	1396.35	0.00	0.00	0.00	-80.23	34.44	1689.20	-78.40	143.97	1681.12	-228.66	51.99	1788.86	-217.30	173.24	1778.60	655.94	-279.05	78.77	1253.83	-273.51	85.47	647.50
5.73000	200.37	216.65	129.47	159.52	211.10	115.47	-23.78	236.87	47.06	-43.12	241.32	103.38	-315.07	68.34	32.35	-351.40	71.90	33.71	-544.16	64.54	45.76	-542.19	59.61	99.92	-254.76	106.99	1395.54	0.00	0.00	0.00	-69.26	35.26	1687.98	-67.00	145.23	1679.88	-217.97	52.69	1787.73	-206.64	174.03	1777.48	654.37	-279.22	78.33	1253.65	-273.45	85.57	648.45
5.74000	223.98	215.96	139.10	186.56	209.74	123.62	4.12	235.84	48.09	-17.76	240.30	103.58	-314.82	67.77	31.63	-352.75	72.00	33.21	-543.81	64.96	46.70	-541.64	59.99	100.80	-238.30	106.94	1394.45	0.00	0.00	0.00	-58.71	36.28	1686.81	-56.26	145.84	1678.63	-207.20	53.54	1786.52	-196.04	175.09	1776.27	655.82	-278.90	78.66	1253.91	-273.71	85.41	648.73
5.75000	246.76	211.58	149.43	209.14	206.04	131.87	29.72	233.50	49.28	5.61	238.28	104.03	-316.89	67.74	31.23	-348.15	71.95	34.46	-543.27	64.70	48.16	-540.82	59.38	102.37	-234.42	107.19	1393.76	0.00	0.00	0.00	-48.57	37.12	1685.62	-47.72	146.84	1677.64	-196.47	55.02	1785.47	-185.38	176.48	1774.96	655.18	-279.69	78.29	1254.21	-273.41	85.51	648.09
5.76000	266.37	208.35	157.87	229.50	203.39	138.98	53.11	231.40	51.03	27.12	236.18	104.87	-316.36	67.56	31.63	-350.11	71.81	33.79	-542.62	64.91	49.46	-540.43	59.60	103.68	-221.28	107.88	1392.20	0.00	0.00	0.00	-37.96	38.00	1684.43	-33.87	147.74	1676.39	-185.82	56.39	1784.35	-174.81	177.34	1773.79	654.91	-279.62	78.31	1253.94	-272.92	85.69	648.72
5.77000	283.72	205.20	164.99	247.63	200.96	145.05	73.67	229.13	52.32	46.26	234.32	105.59	-317.59	67.66	31.18	-350.21	71.56	33.71	-541.95	64.60	51.21	-539.47	59.38	105.19	-209.37	108.06	1391.28	0.00	0.00	0.00	-26.89	39.09	1683.31	-23.29	149.28	1675.06	-174.89	57.18	1783.21	-164.05	178.60	1772.61	655.25	-279.57	78.38	1253.56	-272.71	85.70	649.31
5.78000	298.41	203.29	170.40	262.84	199.29	149.99	91.59	226.56	52.63	62.67	231.97	105.36	-316.14	67.12	31.32	-350.22	71.37	33.59	-541.90	65.69	52.30	-538.41	58.84	107.08	-205.72	108.41	1390.47	0.00	0.00	0.00	-17.12	40.02	1682.29	-13.05	150.34	1673.90	-164.28	58.89	1782.20	-153.17	179.82	1771.46	656.02	-279.47	78.80	1254.25	-273.45	85.52	648.84
5.79000	309.89	203.14	173.20	275.22	196.47	152.75	106.22	223.26	51.13	76.07	230.40	104.21	-311.63	67.94	32.48	-349.83	71.44	33.93	-541.11	65.25	54.28	-537.62	58.73	108.78	-188.84	109.35	1389.11	0.00	0.00	0.00	-5.00	40.99	1681.20	-3.08	150.79	1673.14	-153.55	60.46	1781.22	-142.15	181.34	1770.39	655.36	-278.90	78.72	1254.02	-273.45	85.35	648.58
5.80000	319.33	200.08	174.05	284.94	193.89	153.29	117.40	221.70	49.23	86.62	229.15	102.28	-313.93	68.34	32.03	-350.10	71.43	33.60	-540.60	65.29	56.03	-536.29	58.15	110.71	-174.07	110.03	1388.21	0.00	0.00	0.00	5.61	42.22	1680.25	7.09	151.70	1672.09	-142.80	61.78	1780.27	-130.91	183.27	1769.26	654.95	-278.80	78.40	1254.49	-273.56	85.64	648.86
5.81000	327.02	197.30	171.49	292.88	190.80	150.34	124.89	219.44	46.20	94.39	226.94	99.34	-314.94	67.22	32.05	-350.20	71.37	33.43	-539.68	64.33	58.32	-534.84	57.78	112.87	-162.87	110.87	1387.39	0.00	0.00	0.00	16.06	43.53	1679.59	18.39	153.08	1671.13	-132.05	63.62	1779.39	-119.75	185.35	1768.24	655.22	-278.95	78.49	1254.17	-273.12	85.79	648.48
5.82000	333.35	193.04	164.98	298.31	187.47	144.50	128.62	218.23	43.82	99.57	224.93	96.87	-312.42	67.34	32.66	-350.84	71.27	33.22	-539.14	64.49	60.49	-533.57	57.23	115.14	-152.10	112.21	1386.70	0.00	0.00	0.00	27.85	44.87	1678.86	29.52	154.44	1670.26	-121.20	65.46	1778.63	-108.67	186.95	1767.30	655.67	-279.33	78.68	1254.58	-273.29	85.85	648.27
5.83000	338.60	188.48	155.82	303.01	183.67	136.01	130.50	217.50	42.05	102.69	222.97	94.13	-316.93	67.60	31.45	-350.90	71.13	33.19	-537.90	63.58	63.20	-531.78	56.44	117.68	-143.68	112.73	1386.38	0.00	0.00	0.00	37.60	46.13	1678.35	40.32	155.46	1669.56	-110.54	67.63	1777.82	-97.38	188.74	1766.47	656.03	-279.35	78.53	1254.25	-273.11	85.88	648.74
5.84000	343.08	186.03	146.57	307.15	182.38	126.85	132.63	215.83	41.09	105.51	220.96	92.26	-317.77	67.13	30.84	-350.41	71.23	33.24	-537.23	63.61	65.67	-529.81	55.03	120.74	-133.53	113.64	1385.72	0.00	0.00	0.00	48.49	47.51	1677.92	52.23	156.02	1669.20	-99.98	70.24	1777.18	-86.12	190.61	1765.70	655.89	-279.71	78.45	1254.09	-273.26	85.44	648.75
5.85000	350.00	184.25	137.04	313.72	181.17	118.19	135.61	214.22	40.66	111.18	219.69	92.45	-313.22	67.30	32.17	-348.42	71.54	33.68	-536.04	63.36	68.56	-527.52	54.51	123.73	-122.14	115.02	1385.06	0.00	0.00	0.00	59.30	49.10	1677.64	61.31	157.65	1669.08	-88.99	72.04	1776.60	-74.59	193.20	1764.97	655.21	-280.03	78.42	1254.28	-273.38	85.81	648.05
5.86000	360.16	183.98	125.40	321.28	181.99	110.96	138.43	214.17	40.50	117.55	218.85	92.23	-313.46	68.00	32.25	-351.03	71.68	32.94	-534.62	62.56	72.10	-525.36	54.47	126.87	-107.09	116.54	1384.62	0.00	0.00	0.00	71.38	50.60	1677.47	72.97	158.14	1668.94	-77.63	74.52	1776.36	-62.63	195.61	1764.63	654.95	-278.89	78.78	1254.52	-273.31	86.01	648.36
5.87000	367.54	185.74	111.80	324.80	181.82	100.25	140.28	214.46	40.34	121.77	218.40	91.86	-315.81	67.84	31.58	-349.46	71.68	33.22	-532.56	61.56	76.36	-521.85	52.59	131.45	-96.31	118.22	1384.76	0.00	0.00	0.00	82.38	52.31	1677.51	86.29	160.45	1668.66	-65.99	77.35	1776.71	-50.56	198.23	1764.69	654.45	-279.11	78.41	1254.67	-273.01	85.75	648.57
5.88000	373.81	186.75	102.24	330.25	182.63	91.66	141.91	214.65	39.62	125.53	218.96	91.51	-315.44	67.90	31.33	-350.21	71.67	33.09	-530.10	60.65	81.23	-518.01	51.17	136.42	-86.47	119.67	1385.44	0.00	0.00	0.00	93.71	54.35	1677.78	98.80	161.41	1668.76	-54.13	80.06	1777.23	-38.39	201.03	1765.02	655.48	-279.15	78.57	1254.25	-273.20	85.64	648.61
5.89000	376.67	187.71	91.49	334.27	181.91	83.29	142.94	215.11	38.98	128.97	219.70	91.06	-316.66	68.05	31.39	-349.54	72.07	33.34	-527.26	60.25	86.53	-514.15	51.45	141.09	-70.26	121.14	1386.22	0.00	0.00	0.00	105.69	56.16	1678.19	109.38	164.43	1668.85	-42.24	83.14	1778.02	-26.07	203.97	1765.60	654.35	-279.81	78.05	1254.43	-273.09	85.86	647.40
5.90000	379.12	187.48	82.47	337.87	182.81	76.67	143.76	216.67	39.03	131.75	220.69	91.09	-315.01	68.35	31.53	-350.23	72.29	33.23	-523.45	59.20	92.62	-508.91	50.51	146.67	-61.15	122.75	1387.63	0.00	0.00	0.00	116.22	58.12	1678.83	121.04	165.84	1669.32	-30.45	86.50	1779.11	-13.48	207.20	1766.33	654.98	-279.31	78.27	1253.93	-273.17	85.76	647.77
5.91000	383.81	185.88	75.98	341.73	181.26	71.68	144.59	216.69	39.09	133.91	220.03	91.12	-313.15	67.58	32.19	-348.74	72.51	33.94	-519.55	59.17	99.09	-502.78	49.61	152.81	-49.22	124.30	1389.23	0.00	0.00	0.00	128.93	60.11	1679.48	133.54	167.59	1670.12	-18.50	89.39	1780.31	-0.82	210.30	1767.30	654.85	-279.46	78.38	1253.76	-273.07	85.60	649.08
5.92000	383.49	183.77	71.38	341.15	178.93	68.21	145.12	216.00	39.21	135.31	219.58	91.42	-312.38	67.70	32.72	-350.04	73.24	34.01	-514.29	58.97	106.06	-495.22	47.77	159.63	-37.50	125.71	1391.12	0.00	0.00	0.00	140.44	62.32	1680.43	142.98	170.21	1670.86	-6.66	92.44	1781.75	11.77	213.35	1768.53	654.77	-279.27	78.40	1253.39	-273.33	85.43	649.18
5.93000	384.17	181.32	68.53	344.73	177.31	65.93	145.39	216.50	39.71	136.02	219.33	91.93	-317.21	68.13	31.47	-348.04	72.94	34.85	-507.20	57.19	114.41	-485.92	46.23	166.47	-28.41	126.85	1392.90	0.00	0.00	0.00	150.32	64.66	1681.66	156.92	172.59	1671.58	5.25	95.40	1783.43	24.35	216.72	1769.86	655.53	-279.03	78.72	1253.60	-273.68	85.59	649.19
5.94000	384.75	180.05	66.24	343.98	176.22	64.05	145.34	216.03	39.64	136.64	219.29	92.30	-314.86	68.33	32.37	-346.55	74.14	36.04	-498.77	55.57	123.23	-474.69	43.87	173.91	-15.77	128.55	1395.36	0.00	0.00	0.00	160.99	66.85	1683.07	170.35	174.80	1672.62	16.97	98.65	1785.24	36.75	219.87	1771.42	655.56	-279.26	78.68	1253.29	-274.29	85.40	649.02
5.95000	386.05	179.42	64.67	344.84	175.49	62.71	145.45	215.88	39.60	136.94	218.52	92.15	-316.18	67.85	31.45	-345.20	74.91	36.46	-488.62	53.37	132.87	-462.24	42.45	180.93	-8.36	130.49	1397.97	0.00	0.00	0.00	172.48	69.09	1684.52	180.98	177.28	1673.96	28.40	102.17	1787.22	49.01	223.50	1772.93	655.52	-279.51	78.59	1253.40	-273.69	85.44	648.65
5.96000	385.47	178.80	63.07	343.17	174.84	60.39	145.45	215.82	39.46	137.07	218.45	92.19	-314.30	68.36	31.73	-343.06	74.04	37.32	-477.80	50.87	143.11	-448.38	39.55	188.67	8.52	131.77	1400.23	0.00	0.00	0.00	182.56	71.50	1686.11	190.66	179.62	1675.48	39.53	105.89	1789.12	60.90	226.50	1774.45	655.34	-279.45	78.62	1253.47	-273.86	85.29	649.69
5.97000	386.79	177.82	62.33	345.89	174.67	60.08	145.49	216.19	39.43	137.16	219.20	92.49	-313.41	66.88	31.06	-340.10	74.20	38.63	-466.82	49.77	153.96	-434.21	36.63	197.52	21.07	133.35	1402.63	0.00	0.00	0.00	194.38	73.78	1687.71	203.23	182.25	1676.62	50.70	109.50	1790.90	72.52	229.64	1775.82	656.17	-279.61	78.75	1254.14	-273.62	85.45	649.70
5.98000	385.78	177.95	60.85	343.17	174.25	58.61	145.41	216.10	39.30	137.27	218.95	92.16	-309.63	66.89	31.06	-334.44	73.08	41.23	-454.87	48.32	166.59	-419.85	35.24	207.12	30.23	134.80	1404.54	0.00	0.00	0.00	204.57	76.09	1689.36	214.36	184.91	1677.81	61.54	113.37	1792.59	83.79	233.08	1776.92	655.17	-279.09	78.58	1253.90	-273.29	85.70	649.21
5.99000	384.81	178.00	59.49	343.46	174.47	58.00	145.42	216.84	39.39	137.51	219.84	92.50	-304.28	66.21	31.61	-330.57	72.53	44.32	-441.58	46.16	180.37	-404.62	33.99	217.49	41.19	136.30	1406.22	0.00	0.00	0.00	215.35	78.28	1690.90	225.97	186.99	1679.01	72.30	116.40	1793.98	94.72	236.53	1777.84	655.35	-279.64	78.42	1253.76	-273.12	85.73	648.51
6.00000	386.46	177.60	59.41	344.35	174.53	57.65	145.49	216.48	39.21	137.49	218.90	92.08	-300.86	65.81	32.66	-324.85	71.59	48.16	-427.21	44.79	194.18	-387.93	31.71	228.53	50.82	137.61	1407.72	0.00	0.00	0.00	226.19	80.40	1692.51	236.62	188.79	1680.29	82.77	119.49	1795.31	105.26	239.12	1778.74	654.72	-279.81	78.23	1253.06	-273.42	85.53	649.43
6.01000	387.35	178.31	58.21	343.11	174.07	56.28	145.54	216.94	39.42	137.62	219.90	92.51	-293.82	64.14	33.73	-316.91	70.00	52.72	-411.70	43.70	207.80	-370.27	29.25	239.62	61.74	139.05	1408.97	0.00	0.00	0.00	236.26	82.59	1694.08	249.08	191.44	1681.30	93.11	122.61	1796.56	115.69	241.97	1779.47	656.39	-278.81	79.04	1254.44	-273.52	85.71	649.68
6.02000	388.16	177.84	57.48	345.04	173.64	56.20	145.49	216.55	39.23	137.73	219.48	92.42	-289.06	62.07	34.26	-307.13	67.16	57.37	-395.02	42.49	220.90	-351.68	26.67	250.54	71.12	140.17	1410.46	0.00	0.00	0.00	246.65	84.35	1695.52	259.37	193.45	1682.41	103.22	125.27	1797.77	126.09	244.72	1780.16	655.53	-278.75	78.73	1255.22	-273.80	85.94	649.57
6.03000	387.12	177.35	56.36	344.83	173.99	55.44	145.52	216.66	39.22	137.75	219.13	92.25	-278.98	57.97	35.17	-297.10	64.08	61.55	-376.96	40.54	233.49	-332.34	24.60	260.57	83.33	141.21	1411.49	0.00	0.00	0.00	256.97	86.13	1696.89	268.03	194.94	1683.45	113.26	127.32	1798.85	136.46	246.90	1780.81	654.57	-279.89	78.28	1253.70	-273.74	85.21	649.37
6.04000	386.70	177.64	56.01	346.37	174.08	55.81	145.48	216.98	39.36	137.92	219.78	92.43	-272.79	54.68	37.41	-284.78	61.16	66.98	-358.31	39.42	244.69	-312.31	22.09	270.19	89.80	141.69	1412.89	0.00	0.00	0.00	266.25	87.63	1698.24	278.58	196.47	1684.22	123.12	130.14	1800.05	146.60	248.82	1781.49	654.21	-279.63	78.34	1253.57	-273.25	85.69	649.30
6.05000	389.02	177.43	56.71	345.06	173.74	55.08	145.42	216.80	39.15	137.94	219.84	92.58	-256.52	51.06	44.11	-269.37	57.97	74.32	-338.99	38.57	254.25	-292.80	21.00	278.67	102.15	142.31	1413.73	0.00	0.00	0.00	276.02	88.91	1699.48	287.67	197.68	1685.18	133.09	131.50	1801.13	156.71	250.68	1782.21	654.79	-279.25	78.57	1253.33	-272.93	85.59	648.61
6.06000	387.71	178.11	56.23	344.75	173.49	54.76	145.38	217.03	39.32	137.94	219.92	92.55	-235.22	45.66	52.81	-248.54	53.35	82.54	-319.25	37.38	262.46	-273.47	19.49	286.98	118.55	142.88	1414.83	0.00	0.00	0.00	286.01	90.18	1700.46	296.78	198.88	1685.80	142.81	133.27	1802.22	166.78	252.33	1782.87	654.71	-279.11	78.30	1253.58	-273.45	85.43	648.40
6.07000	388.34	177.83	55.96	345.22	173.69	54.40	145.36	216.69	39.10	138.07	219.27	92.42	-211.58	39.67	60.17	-225.61	48.61	89.80	-299.58	36.80	268.81	-253.89	19.20	294.58	122.51	143.28	1416.58	0.00	0.00	0.00	295.63	91.00	1701.34	305.99	199.33	1686.82	152.45	134.55	1803.21	176.66	254.00	1783.51	655.39	-279.14	78.56	1253.61	-273.81	85.31	647.75
6.08000	387.95	178.03	55.61	344.29	173.71	53.94	145.38	216.44	39.09	138.23	219.57	92.74	-183.70	34.29	67.95	-197.99	43.36	97.02	-278.85	35.22	273.76	-234.11	19.61	300.94	131.08	143.63	1417.62	0.00	0.00	0.00	304.60	91.60	1702.20	317.03	200.70	1687.15	161.90	135.95	1804.15	186.45	255.06	1784.17	655.38	-278.90	78.65	1253.93	-273.32	85.71	648.15
6.09000	388.89	177.79	55.59	343.11	173.79	53.12	145.34	216.46	39.21	138.40	218.96	92.64	-154.91	28.27	74.43	-171.70	37.98	103.08	-256.91	33.27	277.27	-212.65	17.50	306.87	140.56	144.09	1418.70	0.00	0.00	0.00	313.89	91.94	1702.89	324.79	201.69	1687.78	171.25	137.74	1805.18	196.26	256.21	1784.77	656.21	-279.01	79.01	1254.44	-273.95	85.79	648.14
6.10000	387.82	177.62	54.47	345.01	173.07	52.88	145.59	216.57	39.41	138.72	219.10	92.95	-125.12	23.42	80.30	-143.27	32.87	108.57	-234.20	30.70	279.53	-190.15	15.88	310.76	149.87	145.03	1419.94	0.00	0.00	0.00	322.78	92.47	1703.54	336.38	203.13	1687.98	180.52	138.30	1805.97	205.90	257.19	1785.39	655.75	-279.37	78.64	1254.41	-273.48	85.94	648.04
6.11000	389.29	177.64	54.60	344.55	173.16	52.26	145.71	216.53	39.56	139.09	219.11	93.26	-94.46	17.75	85.17	-114.60	28.29	112.62	-210.75	28.26	280.53	-167.22	14.72	312.97	161.26	145.47	1420.88	0.00	0.00	0.00	331.33	92.31	1704.16	344.98	202.45	1688.38	189.81	139.58	1806.84	215.51	258.00	1785.99	656.37	-279.16	79.04	1253.90	-273.44	85.51	648.56
6.12000	389.02	177.47	53.97	345.00	173.39	52.31	145.86	216.15	39.61	139.39	218.46	93.29	-66.22	12.58	88.51	-83.65	23.56	116.12	-186.29	25.90	280.31	-143.62	12.54	314.07	167.76	146.47	1421.62	0.00	0.00	0.00	339.94	92.24	1704.66	352.58	201.87	1688.98	199.03	140.48	1807.61	225.02	258.56	1786.59	655.86	-279.46	78.67	1253.40	-273.60	85.25	647.91
6.13000	389.10	177.72	53.82	345.61	173.48	51.99	146.06	215.97	39.84	139.71	217.66	93.30	-33.35	7.81	92.00	-52.88	18.60	118.79	-161.58	24.03	278.75	-119.60	10.30	314.04	176.44	147.35	1422.15	0.00	0.00	0.00	348.63	92.00	1705.10	361.15	200.88	1689.43	208.18	140.85	1808.17	234.50	259.20	1787.09	655.67	-279.54	78.68	1253.52	-273.66	85.48	647.90
6.14000	388.11	177.33	52.79	344.08	172.68	51.43	146.05	215.63	39.78	140.03	217.52	93.44	-1.13	2.43	94.67	-21.61	13.81	120.73	-136.15	21.42	276.27	-95.30	8.57	312.46	183.27	148.72	1423.16	0.00	0.00	0.00	356.64	91.56	1705.53	370.28	200.49	1689.79	216.94	141.72	1808.84	243.90	259.54	1787.56	653.71	-279.59	78.14	1254.00	-273.28	85.53	647.91
6.15000	388.47	177.06	52.42	344.77	173.03	51.22	146.19	215.87	40.08	140.34	217.76	93.83	34.43	-2.72	97.36	9.41	9.22	121.89	-109.72	19.09	272.52	-70.47	6.64	310.17	190.87	150.22	1423.68	0.00	0.00	0.00	365.36	90.97	1705.88	380.14	199.70	1689.90	225.64	142.70	1809.42	253.38	259.97	1787.92	655.63	-279.70	78.45	1253.85	-273.34	85.59	647.97
6.16000	388.27	176.59	52.03	344.86	172.89	50.92	146.09	214.62	39.69	140.42	216.09	93.44	66.68	-8.10	99.69	43.52	4.63	123.36	-83.04	17.03	267.63	-44.58	4.08	307.14	196.14	151.72	1424.25	0.00	0.00	0.00	373.99	90.22	1706.09	389.54	198.43	1690.17	234.39	143.36	1809.93	262.81	260.14	1788.31	655.63	-279.46	78.67	1253.17	-273.69	85.45	648.84
6.17000	389.08	176.66	51.88	345.60	172.21	50.89	146.21	214.70	39.86	140.73	216.66	93.81	104.84	-11.82	102.09	77.57	0.71	124.19	-55.23	14.33	261.95	-17.86	1.65	303.14	207.77	152.65	1424.58	0.00	0.00	0.00	381.38	89.44	1706.46	397.75	197.58	1690.43	243.01	143.79	1810.36	272.36	260.72	1788.49	655.63	-279.36	78.68	1253.58	-273.45	85.44	648.40
6.18000	388.85	176.26	51.46	345.19	171.65	50.65	146.39	215.17	40.10	141.00	216.71	93.98	139.76	-16.22	103.76	113.24	-3.01	125.13	-26.17	11.36	255.63	9.09	-0.76	298.49	215.74	153.61	1424.87	0.00	0.00	0.00	390.03	88.83	1706.67	406.89	196.58	1690.55	251.29	143.97	1810.69	281.72	260.60	1788.76	655.15	-279.50	78.60	1253.45	-273.90	85.34	646.85
6.19000	387.92	175.78	50.49	345.45	172.18	50.22	146.36	215.34	40.14	141.08	216.18	94.00	177.52	-19.73	106.82	149.61	-6.74	126.40	3.43	8.51	248.57	36.92	-3.39	293.05	226.08	154.47	1424.88	0.00	0.00	0.00	397.30	88.06	1706.97	416.90	195.90	1690.48	259.88	144.08	1810.90	291.04	260.73	1788.87	655.02	-279.53	78.54	1253.44	-273.59	85.46	648.44
6.20000	389.27	176.06	51.04	346.08	172.74	50.56	146.32	214.91	40.21	141.49	216.49	94.27	215.23	-22.48	108.94	185.46	-10.33	127.52	33.77	4.74	241.37	64.95	-5.59	287.10	230.15	154.68	1425.27	0.00	0.00	0.00	405.52	87.23	1707.21	423.61	195.70	1690.83	268.25	144.54	1811.14	300.31	260.79	1788.93	655.24	-279.31	78.70	1253.35	-273.87	85.17	647.94
6.21000	390.02	176.26	51.11	346.12	173.25	50.40	146.64	215.61	40.78	141.74	215.94	94.43	253.21	-26.14	111.41	224.02	-13.75	129.36	64.50	1.69	233.57	93.87	-8.02	280.80	238.64	154.93	1425.20	0.00	0.00	0.00	414.43	86.44	1707.37	433.18	194.81	1690.94	276.32	144.82	1811.35	309.42	260.69	1788.93	656.18	-279.70	78.77	1253.87	-273.45	85.49	649.10
6.22000	389.59	176.67	51.08	346.59	172.28	50.99	146.57	214.46	40.35	142.03	215.93	94.73	292.99	-29.42	115.44	260.85	-17.48	131.21	96.31	-1.21	225.61	123.09	-9.56	273.91	248.24	154.79	1425.22	0.00	0.00	0.00	422.72	85.44	1707.60	443.11	193.55	1690.90	284.69	145.33	1811.48	318.51	260.44	1788.89	655.27	-279.80	78.58	1253.91	-273.62	85.40	648.14
6.23000	389.93	175.10	50.22	345.93	172.38	50.23	146.69	214.28	40.45	142.32	215.31	94.85	329.98	-33.05	118.87	298.01	-20.59	133.37	128.68	-4.44	217.78	152.53	-11.34	266.97	257.41	155.11	1424.93	0.00	0.00	0.00	430.24	84.52	1707.82	450.09	192.23	1691.25	293.21	144.35	1811.40	327.53	260.14	1788.82	656.39	-279.15	78.89	1254.29	-273.34	85.80	648.51
6.24000	390.27	174.29	49.67	344.48	173.40	50.32	146.83	214.72	40.92	142.56	215.02	95.08	367.55	-35.99	122.71	336.68	-23.47	136.20	161.01	-6.26	209.56	182.59	-14.16	260.55	261.21	155.03	1424.95	0.00	0.00	0.00	438.76	83.56	1707.94	457.57	191.08	1691.54	301.76	143.27	1811.21	336.51	260.07	1788.66	655.14	-279.72	78.65	1253.90	-273.56	85.52	649.17
6.25000	390.86	171.14	48.47	341.68	174.10	49.59	146.97	213.82	40.79	142.80	214.37	95.26	404.57	-39.40	126.81	373.08	-26.31	138.79	193.80	-8.81	201.97	213.14	-17.38	254.42	271.01	154.75	1425.07	0.00	0.00	0.00	447.32	82.94	1708.11	467.62	190.22	1691.39	310.33	144.05	1811.26	345.48	259.88	1788.42	655.31	-279.59	78.52	1253.45	-273.26	85.52	648.90
6.26000	391.14	168.67	46.49	347.00	174.11	50.69	147.02	213.57	40.93	143.07	214.77	95.83	440.70	-41.93	130.77	408.95	-28.49	141.26	227.29	-11.08	194.70	243.89	-18.94	247.96	281.66	154.84	1424.67	0.00	0.00	0.00	455.68	81.98	1708.12	475.69	189.63	1691.34	319.13	143.85	1811.21	354.38	259.21	1788.18	655.16	-279.81	78.38	1253.24	-273.16	85.44	649.18
6.27000	393.48	173.25	59.24	344.38	174.15	49.84	147.13	213.69	41.22	143.28	214.58	96.18	478.91	-43.13	135.68	444.69	-30.41	143.99	261.17	-13.85	187.96	275.18	-21.13	241.95	289.52	154.69	1424.19	0.00	0.00	0.00	464.03	80.97	1708.05	485.53	188.87	1691.15	328.03	143.40	1810.86	363.32	258.92	1787.91	655.12	-279.74	78.40	1253.83	-273.45	85.59	649.12
6.28000	403.88	173.57	63.36	344.14	173.72	49.32	147.29	213.73	41.56	143.53	214.39	96.58	514.38	-45.67	139.66	481.98	-32.29	147.41	294.68	-15.21	181.05	306.24	-23.80	236.45	298.62	154.47	1424.19	0.00	0.00	0.00	473.46	80.10	1707.94	494.15	187.44	1691.16	336.72	144.36	1810.72	372.32	258.05	1787.64	655.89	-279.66	78.57	1254.44	-273.31	86.00	648.53
6.29000	402.76	173.98	63.23	344.42	173.73	49.15	147.51	213.03	41.45	143.71	213.55	96.78	548.82	-46.75	144.06	517.98	-33.32	150.61	328.24	-17.39	174.86	337.62	-25.27	230.66	305.44	153.98	1423.93	0.00	0.00	0.00	482.22	78.93	1707.73	501.82	186.98	1690.91	345.75	142.17	1810.26	381.29	257.59	1787.28	655.81	-278.92	78.74	1254.31	-273.33	86.04	649.53
6.30000	386.25	174.27	56.89	346.28	174.86	50.00	147.58	212.89	41.72	143.95	212.74	96.94	586.30	-47.28	149.79	553.24	-34.59	154.28	362.29	-17.99	168.30	369.41	-27.58	225.54	313.68	153.65	1423.58	0.00	0.00	0.00	491.10	78.08	1707.54	510.84	186.17	1690.67	354.51	141.70	1809.86	390.36	256.71	1786.93	656.13	-279.57	78.61	1253.36	-273.54	85.27	648.58
6.31000	394.01	170.70	46.85	346.51	174.09	49.05	147.83	212.85	42.06	144.33	212.87	97.54	621.91	-48.07	155.02	588.17	-35.15	158.29	396.41	-19.08	162.39	400.94	-30.32	220.89	325.01	153.34	1423.22	0.00	0.00	0.00	500.20	77.20	1707.09	520.91	184.96	1690.22	363.49	140.84	1809.38	399.43	255.80	1786.53	655.26	-280.96	79.21	1253.27	-274.02	85.11	649.04
6.32000	393.39	172.83	47.61	346.07	174.35	48.80	148.05	212.35	42.08	144.61	212.26	97.96	655.99	-48.15	160.98	621.79	-35.72	162.18	429.89	-21.30	157.47	431.61	-31.72	216.16	333.84	152.52	1422.87	0.00	0.00	0.00	509.15	76.14	1706.61	530.83	184.25	1689.67	372.37	139.59	1808.80	408.55	254.80	1786.07	655.18	-281.20	79.39	1253.30	-274.02	85.48	648.52
6.33000	391.02	175.16	47.64	345.69	174.72	48.53	148.24	211.90	42.24	144.98	212.98	98.95	687.49	-47.62	166.42	656.85	-35.88	167.08	463.09	-22.86	152.76	462.05	-33.81	211.84	340.51	152.08	1422.49	0.00	0.00	0.00	517.41	74.93	1706.10	540.96	182.96	1689.27	381.23	138.68	1808.19	417.71	253.99	1785.53	654.50	-280.80	79.11	1253.75	-273.72	85.69	649.16
6.34000	390.96	175.81	47.86	345.10	174.19	48.13	148.32	211.77	42.45	145.28	212.11	99.23	721.70	-47.11	172.44	688.89	-36.03	171.39	496.51	-25.13	149.07	492.80	-36.62	208.26	350.03	151.30	1421.80	0.00	0.00	0.00	526.76	73.94	1705.43	549.61	181.49	1688.89	390.16	136.69	1807.46	426.75	252.59	1785.01	652.80	-280.82	78.54	1254.05	-273.72	85.76	647.68
6.35000	391.01	176.70	48.04	345.96	174.28	48.44	148.50	211.55	42.84	145.68	212.59	100.08	754.64	-46.46	178.53	722.24	-35.44	176.09	529.46	-26.71	145.53	523.30	-38.30	204.73	359.55	150.58	1421.45	0.00	0.00	0.00	535.57	72.59	1704.71	558.45	180.42	1688.43	399.06	135.48	1806.69	435.77	251.54	1784.43	652.64	-280.94	78.49	1254.02	-273.88	85.55	647.12
6.36000	389.74	176.78	47.76	345.33	174.71	47.76	148.77	211.55	43.15	146.13	211.38	100.52	787.99	-45.99	185.06	752.23	-35.41	180.41	561.60	-29.80	143.18	553.23	-39.21	201.27	369.73	149.76	1420.76	0.00	0.00	0.00	543.94	71.18	1703.89	565.73	179.32	1688.05	408.00	134.14	1806.01	444.74	249.85	1783.88	653.49	-280.76	78.89	1253.10	-273.95	85.11	646.25
6.37000	390.38	176.77	47.53	344.32	174.63	47.50	149.08	210.48	43.10	146.79	211.58	101.42	814.82	-45.03	190.44	783.25	-35.29	185.61	593.26	-31.85	140.92	582.73	-40.83	198.46	380.23	148.75	1419.78	0.00	0.00	0.00	552.93	69.56	1702.97	575.65	177.67	1687.29	417.02	132.23	1805.07	453.77	248.38	1783.19	653.17	-280.97	78.97	1253.94	-273.50	85.80	646.67
6.38000	390.71	177.06	47.22	347.71	174.31	47.96	149.38	210.34	43.58	147.55	211.33	102.16	842.22	-44.55	196.44	813.44	-35.74	191.06	624.20	-33.96	139.24	611.33	-41.65	195.69	386.91	148.02	1418.89	0.00	0.00	0.00	562.54	68.21	1702.04	585.97	175.98	1686.53	426.08	131.12	1804.22	462.83	246.70	1782.44	651.22	-280.86	78.11	1253.70	-273.72	85.42	647.26
6.39000	390.61	177.07	46.69	349.07	174.76	47.60	149.80	210.37	44.27	148.29	210.50	102.77	870.99	-44.32	203.29	842.61	-35.32	196.57	654.08	-36.11	137.88	639.30	-42.13	193.25	397.33	147.03	1418.19	0.00	0.00	0.00	571.02	66.62	1701.13	595.31	174.39	1685.65	435.22	128.69	1802.99	471.91	244.88	1781.63	652.43	-280.53	78.33	1253.27	-273.44	85.41	647.25
6.40000	391.67	177.24	45.99	349.56	174.29	46.90	150.32	210.02	45.05	149.42	210.77	103.93	899.17	-44.09	209.94	868.82	-37.36	198.46	682.40	-38.26	136.82	665.88	-43.45	191.36	407.69	146.04	1417.31	0.00	0.00	0.00	580.92	64.85	1699.99	604.15	172.74	1684.87	444.49	127.24	1801.86	480.99	243.01	1780.74	654.16	-279.76	77.99	1254.23	-273.86	85.68	647.10
6.41000	391.24	176.95	44.53	349.08	174.90	46.16	150.72	208.63	45.29	150.54	209.64	104.42	923.66	-42.97	215.90	894.08	-37.50	203.07	709.64	-39.96	136.08	691.26	-44.33	189.78	414.28	145.07	1416.12	0.00	0.00	0.00	590.55	63.14	1698.79	613.04	170.80	1684.15	453.75	125.01	1800.62	490.19	240.95	1779.75	656.55	-279.16	78.52	1254.70	-273.71	85.73	648.05
6.42000	392.13	177.60	44.18	348.92	174.95	45.52	151.24	208.53	46.32	151.66	209.14	105.21	946.57	-43.31	221.54	917.61	-37.84	208.02	735.21	-42.18	135.88	715.30	-45.80	188.80	426.38	144.10	1414.97	0.00	0.00	0.00	600.46	61.46	1697.57	619.92	169.10	1683.44	463.14	122.22	1799.26	499.30	239.00	1778.66	655.79	-279.53	78.16	1253.37	-273.87	85.42	647.29
6.43000	392.98	177.05	43.82	350.47	174.71	45.27	151.75	208.27	47.04	152.75	208.94	106.08	968.12	-42.92	227.66	939.19	-38.18	212.67	759.23	-44.71	136.05	737.89	-47.75	188.40	433.96	142.97	1413.81	0.00	0.00	0.00	609.88	59.42	1696.35	630.82	167.41	1682.39	472.74	119.97	1797.92	508.57	236.74	1777.61	654.83	-279.16	78.03	1253.49	-274.11	85.09	647.97
6.44000	392.70	177.18	43.12	349.95	174.65	44.87	152.15	207.45	47.59	153.70	208.32	106.71	989.10	-43.39	233.08	959.55	-38.40	216.74	781.71	-46.72	136.29	758.87	-50.00	188.40	444.11	141.72	1412.46	0.00	0.00	0.00	619.24	57.35	1695.22	640.62	166.01	1681.34	482.41	117.39	1796.49	517.99	234.61	1776.48	656.07	-279.07	78.46	1252.92	-273.82	85.25	647.84
6.45000	394.34	177.45	43.31	348.53	174.63	44.42	152.57	207.03	48.32	154.49	208.44	107.70	1007.43	-43.40	237.07	978.35	-39.04	220.29	801.78	-49.62	137.03	778.35	-51.96	188.40	454.49	140.21	1410.89	0.00	0.00	0.00	629.78	55.21	1694.01	650.24	162.93	1680.69	492.25	115.24	1795.22	527.67	232.45	1775.43	655.61	-279.13	78.55	1253.27	-273.69	85.36	647.83
6.46000	392.73	177.52	42.40	349.75	175.18	44.27	152.98	206.84	49.23	155.17	208.47	108.71	1025.08	-43.94	240.23	995.64	-40.03	223.03	820.35	-51.13	137.06	796.04	-53.08	188.11	464.97	138.51	1409.49	0.00	0.00	0.00	639.63	52.90	1692.92	660.54	160.73	1679.96	502.08	112.76	1793.93	537.56	229.70	1774.47	655.50	-279.15	78.59	1254.27	-273.86	85.48	647.87
6.47000	393.24	177.38	42.50	350.07	174.76	44.00	153.37	206.58	50.03	155.97	208.23	109.69	1039.46	-44.62	242.45	1011.69	-40.96	224.59	836.95	-52.62	137.10	812.15	-54.38	187.84	474.58	136.82	1408.25	0.00	0.00	0.00	650.07	50.58	1691.93	668.60	158.20	1679.66	512.08	109.92	1792.70	547.73	226.82	1773.55	655.63	-278.80	78.70	1253.71	-274.23	84.94	648.99
6.48000	393.16	177.20	42.42	350.70	175.06	43.53	153.94	206.52	51.26	156.80	208.77	111.08	1056.24	-46.50	243.91	1026.25	-42.45	225.44	851.90	-53.59	136.73	826.73	-55.62	187.47	485.16	135.00	1406.95	0.00	0.00	0.00	660.23	48.04	1691.10	678.61	155.85	1679.09	522.17	107.12	1791.57	557.99	224.01	1772.71	655.87	-278.94	78.63	1252.57	-273.71	84.99	648.29
6.49000	393.86	177.90	42.31	350.68	176.08	43.60	154.48	206.40	52.43	157.71	208.77	112.32	1066.80	-47.31	243.45	1039.23	-43.99	225.37	865.11	-54.06	135.97	839.89	-55.56	186.32	494.79	132.83	1405.84	0.00	0.00	0.00	671.03	45.64	1690.54	690.02	152.81	1678.78	532.39	104.50	1790.52	568.29	221.33	1771.94	656.39	-279.12	78.95	1253.96	-273.36	85.70	648.55
6.50000	392.66	177.58	41.71	349.80	175.91	43.35	155.18	206.16	53.81	158.65	208.91	113.89	1078.19	-48.77	242.86	1050.73	-45.01	224.39	876.64	-54.12	134.67	851.55	-54.93	184.66	506.38	131.02	1404.81	0.00	0.00	0.00	681.41	43.12	1690.13	700.05	149.70	1678.85	542.93	101.15	1789.60	578.76	218.42	1771.30	656.24	-278.96	78.86	1253.78	-273.40	85.82	648.97
6.51000	394.04	178.03	42.17	349.48	176.16	42.43	155.80	206.48	55.71	159.93	209.62	116.01	1088.14	-50.04	241.08	1060.49	-46.29	222.81	886.79	-52.88	132.36	861.72	-53.59	182.33	515.31	128.93	1403.93	0.00	0.00	0.00	692.16	39.94	1689.70	712.69	147.49	1678.26	553.55	98.27	1788.86	589.45	215.49	1770.74	655.67	-278.84	78.61	1253.53	-273.84	85.48	648.72
6.52000	392.41	177.71	41.45	351.38	176.20	43.03	156.49	206.22	57.62	161.36	210.51	118.36	1094.94	-50.68	238.04	1069.12	-46.58	220.12	895.36	-51.67	129.77	870.21	-53.47	180.17	527.41	126.54	1403.42	0.00	0.00	0.00	704.26	37.01	1689.40	724.05	144.48	1678.38	564.71	94.77	1788.19	600.34	212.01	1770.45	655.45	-279.47	78.31	1253.61	-273.78	85.50	648.19
6.53000	392.71	177.76	41.37	348.64	176.73	41.98	157.31	206.49	59.96	162.92	211.03	120.89	1103.73	-51.35	234.83	1076.54	-46.60	216.39	902.38	-50.44	126.59	877.55	-52.23	177.10	541.48	124.19	1402.82	0.00	0.00	0.00	715.67	33.83	1689.34	733.97	141.34	1678.83	575.87	91.43	1787.70	611.40	208.72	1770.27	656.32	-279.57	78.84	1253.74	-273.64	85.42	648.63
6.54000	393.45	177.67	41.43	352.40	175.98	42.91	158.29	206.26	62.37	164.75	211.62	123.75	1110.62	-50.43	229.46	1082.93	-45.35	211.38	907.70	-49.72	123.41	883.42	-51.83	174.16	551.46	121.64	1402.77	0.00	0.00	0.00	727.22	30.57	1689.45	745.00	137.91	1679.24	587.40	87.57	1787.47	622.72	205.27	1770.29	655.59	-279.20	78.76	1253.11	-274.14	85.14	647.77
6.55000	392.15	177.68	40.93	351.05	176.57	42.36	159.40	206.50	65.28	166.79	211.90	126.66	1115.58	-48.97	222.67	1087.67	-43.58	205.09	910.64	-49.19	121.15	888.11	-51.06	171.58	564.10	119.25	1402.75	0.00	0.00	0.00	739.45	27.23	1689.71	759.13	135.01	1679.51	599.15	83.88	1787.41	634.12	201.94	1770.48	655.00	-279.50	78.62	1253.65	-273.74	85.31	647.93
6.56000	393.53	177.83	41.30	350.78	176.41	41.91	160.63	206.44	68.29	168.95	212.85	130.09	1119.06	-45.75	213.93	1092.06	-41.35	196.78	912.76	-48.26	118.79	891.24	-50.73	168.86	577.38	116.65	1403.04	0.00	0.00	0.00	751.38	23.89	1690.15	771.65	131.56	1680.11	611.17	79.84	1787.53	645.80	198.16	1770.85	654.47	-279.15	78.51	1253.43	-273.87	85.22	648.82
6.57000	393.34	178.05	41.35	351.82	176.63	42.37	162.08	206.98	71.84	171.35	212.67	133.30	1124.37	-44.36	203.84	1097.02	-39.75	187.37	915.58	-47.01	117.59	895.23	-49.71	167.48	588.68	114.03	1403.56	0.00	0.00	0.00	763.41	20.43	1690.83	782.55	128.24	1681.28	623.50	75.81	1787.95	657.66	194.35	1771.51	654.85	-278.86	78.57	1254.10	-274.47	85.13	648.97
6.58000	392.62	177.77	40.85	351.32	176.30	41.72	163.77	208.34	75.95	174.20	213.70	137.20	1132.41	-46.19	191.65	1104.02	-41.31	177.91	918.78	-46.90	117.35	901.66	-49.91	167.93	600.48	111.11	1404.36	0.00	0.00	0.00	776.20	17.02	1691.72	793.66	124.67	1682.64	636.17	71.00	1788.68	669.97	190.27	1772.57	655.22	-278.69	78.88	1253.43	-274.39	84.95	649.29
6.59000	392.57	177.13	40.45	350.62	175.94	41.23	165.93	208.90	80.17	177.51	214.88	141.60	1139.16	-46.84	180.93	1104.51	-40.67	172.72	920.90	-47.47	117.37	906.88	-49.71	168.00	616.07	107.87	1405.42	0.00	0.00	0.00	789.09	13.37	1692.95	806.66	121.74	1683.85	649.23	66.51	1790.02	682.80	186.13	1774.14	655.66	-279.12	79.02	1253.69	-273.95	84.97	648.37
6.60000	393.13	177.33	40.88	352.42	175.91	41.97	168.38	209.63	84.61	181.39	216.88	146.65	1142.71	-48.27	172.29	1107.70	-41.75	166.37	922.41	-47.41	117.03	910.65	-49.71	167.89	628.55	104.75	1407.24	0.00	0.00	0.00	802.61	9.91	1694.47	818.23	118.27	1685.91	662.34	61.38	1791.62	695.82	181.71	1776.06	656.33	-279.37	78.85	1253.56	-273.80	85.05	647.65
6.61000	393.59	177.15	41.02	352.49	176.74	42.03	171.06	210.75	89.50	185.74	218.76	151.66	1145.15	-49.19	165.21	1109.45	-42.75	160.52	923.43	-47.93	116.92	913.16	-50.40	168.04	640.28	101.44	1409.42	0.00	0.00	0.00	816.27	6.08	1696.09	831.57	113.85	1687.89	675.68	55.63	1793.18	708.77	177.34	1778.10	656.69	-279.00	79.33	1253.12	-273.84	85.02	648.42
6.62000	393.25	177.43	41.02	353.11	176.10	42.06	174.32	212.13	94.63	190.44	220.29	156.60	1146.73	-50.13	159.25	1111.45	-42.84	155.83	924.36	-48.25	116.71	915.43	-51.02	168.09	655.26	98.16	1411.54	0.00	0.00	0.00	830.12	2.04	1697.80	846.21	111.08	1689.52	689.25	50.32	1794.90	721.65	172.62	1780.20	656.05	-278.94	79.27	1253.70	-274.50	85.02	648.66
6.63000	392.19	177.30	40.67	352.49	175.62	41.82	178.11	213.15	99.80	195.94	222.39	161.69	1149.21	-49.53	154.16	1113.39	-42.84	151.46	925.07	-48.74	116.75	917.50	-51.30	168.00	667.66	94.75	1413.96	0.00	0.00	0.00	843.44	-1.96	1699.72	859.33	106.91	1691.92	702.81	44.90	1796.74	734.57	168.11	1782.43	656.10	-279.41	79.14	1254.13	-273.85	85.35	648.21
6.64000	394.05	177.19	41.16	353.71	175.58	42.00	182.60	214.93	105.56	202.18	224.35	166.79	1151.83	-49.36	148.96	1113.85	-42.54	146.86	925.70	-49.13	116.60	919.42	-51.85	168.10	681.29	91.29	1416.29	0.00	0.00	0.00	857.52	-5.98	1701.72	870.91	102.96	1694.65	716.55	39.55	1798.77	747.65	163.05	1784.89	655.59	-279.15	78.74	1254.07	-274.29	85.19	646.94
6.65000	393.11	176.90	41.05	354.66	175.91	42.35	187.70	215.66	110.96	209.35	226.56	171.86	1154.25	-47.49	144.20	1116.96	-41.55	143.39	926.34	-49.40	116.61	921.24	-51.95	168.11	693.22	87.66	1418.98	0.00	0.00	0.00	871.58	-10.07	1703.78	884.62	98.83	1697.13	730.29	34.38	1800.90	760.82	157.86	1787.47	654.82	-278.99	78.79	1253.98	-274.19	85.05	648.20
6.66000	392.50	177.41	41.06	355.19	175.44	42.18	193.31	218.56	117.33	217.53	228.94	176.86	1154.86	-47.08	140.18	1118.04	-40.67	140.28	926.76	-49.32	116.70	922.87	-52.86	168.60	706.70	83.88	1421.94	0.00	0.00	0.00	884.52	-14.03	1705.93	897.24	95.37	1699.41	744.04	28.78	1803.07	773.79	153.04	1790.06	655.90	-279.03	79.20	1253.18	-273.10	85.01	647.78
6.67000	393.53	176.99	41.42	356.66	175.70	42.16	199.74	219.69	123.40	226.57	230.97	181.67	1157.35	-46.42	136.40	1118.54	-40.21	137.50	927.21	-49.35	116.79	924.37	-52.11	168.52	718.38	79.78	1424.96	0.00	0.00	0.00	897.95	-18.38	1708.02	911.03	91.59	1701.82	757.71	23.12	1805.37	786.78	148.15	1792.80	655.13	-279.04	78.84	1253.32	-273.56	85.03	647.90
6.68000	394.36	176.52	41.35	356.06	175.60	41.83	206.75	222.43	130.72	236.12	233.45	187.12	1159.01	-44.79	133.62	1119.42	-39.25	135.07	927.45	-49.48	117.00	925.53	-52.27	168.78	731.39	75.68	1428.25	0.00	0.00	0.00	911.39	-22.63	1710.13	924.94	87.50	1704.14	771.09	17.70	1807.84	799.77	143.12	1795.69	655.27	-279.45	78.71	1253.91	-274.13	85.03	648.59
6.69000	393.50	176.73	41.06	357.67	175.50	41.97	213.84	224.04	138.57	245.71	234.52	192.90	1159.18	-44.31	130.50	1120.58	-38.38	133.10	927.73	-49.39	117.11	926.78	-51.39	168.74	743.95	71.90	1431.56	0.00	0.00	0.00	924.63	-26.74	1712.31	937.12	83.30	1706.86	784.29	12.38	1810.35	812.60	138.06	1798.63	656.40	-279.34	79.26	1253.43	-274.59	84.93	648.74
6.70000	394.09	176.93	40.83	359.19	175.60	42.02	221.17	225.19	147.43	255.43	235.40	199.91	1160.51	-43.03	129.06	1121.00	-37.91	131.51	927.96	-49.25	117.19	927.63	-51.42	169.05	756.86	68.15	1434.92	0.00	0.00	0.00	937.25	-31.15	1714.50	950.00	79.21	1709.44	797.31	7.30	1812.99	825.49	132.89	1801.58	655.96	-279.66	79.01	1253.58	-274.52	85.11	648.41
6.71000	396.12	176.82	40.47	363.18	175.99	43.84	229.06	225.94	157.34	265.40	234.71	207.43	1159.36	-43.21	126.65	1120.57	-37.33	129.89	928.22	-48.87	117.17	928.55	-50.23	168.85	767.63	64.07	1438.16	0.00	0.00	0.00	950.45	-35.54	1716.69	961.86	75.72	1711.97	810.19	2.43	1815.60	838.24	128.24	1804.55	655.31	-279.70	78.77	1253.29	-274.48	84.90	648.42
6.72000	397.04	176.55	39.34	366.26	174.87	46.64	237.98	226.40	168.01	276.30	233.79	215.50	1160.54	-42.48	125.70	1121.60	-37.19	129.45	928.15	-49.09	117.33	929.06	-50.64	169.38	780.71	60.11	1441.41	0.00	0.00	0.00	962.40	-39.72	1719.03	974.77	71.23	1714.39	822.81	-2.17	1818.28	850.71	123.63	1807.55	654.35	-279.89	78.41	1253.01	-274.37	84.81	648.79
6.73000	401.73	176.42	39.36	369.45	174.95	48.73	247.89	225.99	178.94	288.30	232.92	224.21	1160.95	-41.65	124.93	1121.34	-37.04	128.64	928.16	-49.31	117.51	929.34	-50.20	169.41	792.70	56.82	1444.68	0.00	0.00	0.00	973.47	-43.96	1721.33	986.67	67.56	1716.97	835.16	-6.23	1820.97	862.88	119.18	1810.47	654.09	-279.71	78.46	1253.55	-274.30	85.12	647.99
6.74000	404.85	175.99	38.83	372.88	174.63	51.11	258.79	224.80	190.01	301.24	231.53	233.14	1161.70	-42.41	124.19	1121.82	-36.88	128.21	928.17	-48.93	117.33	929.61	-50.09	169.59	806.15	53.95	1447.96	0.00	0.00	0.00	985.44	-47.96	1723.52	997.46	63.81	1719.68	847.22	-10.34	1823.58	874.77	115.23	1813.37	655.02	-279.37	78.64	1254.29	-274.42	85.05	647.29
6.75000	408.00	176.09	37.96	379.74	176.43	53.90	270.74	224.31	201.91	314.91	229.96	242.23	1161.21	-42.11	123.59	1122.27	-36.56	127.96	928.26	-48.74	117.24	929.81	-49.85	169.65	818.57	51.60	1451.20	0.00	0.00	0.00	997.27	-51.87	1725.77	1009.37	59.22	1722.25	859.20	-14.02	1826.23	886.50	111.03	1816.25	655.33	-279.37	78.97	1254.22	-275.36	84.98	647.98
6.76000	414.15	176.64	38.13	387.30	177.35	58.76	283.58	221.87	213.27	328.83	227.63	251.22	1161.44	-42.52	123.06	1122.37	-36.43	127.56	928.26	-48.65	117.26	930.08	-49.27	169.66	829.09	49.36	1454.55	0.00	0.00	0.00	1008.04	-55.78	1728.01	1020.82	56.21	1724.80	870.87	-17.73	1828.87	897.95	107.52	1818.99	656.12	-279.72	78.83	1253.52	-274.60	85.10	647.57
6.77000	418.97	178.56	37.74	393.77	177.09	64.20	297.36	219.75	224.77	342.98	225.07	260.14	1161.37	-42.68	122.58	1122.97	-36.76	127.62	928.38	-48.22	117.08	930.30	-48.85	169.62	840.65	47.10	1457.88	0.00	0.00	0.00	1019.22	-59.26	1730.21	1032.11	52.53	1727.12	882.22	-20.84	1831.45	909.33	103.94	1821.70	655.29	-279.40	78.62	1253.12	-274.71	84.68	648.15
6.78000	425.35	179.69	38.16	405.82	176.81	71.20	311.12	217.41	235.75	356.94	222.97	269.42	1161.18	-41.56	122.17	1122.17	-36.55	127.15	928.32	-48.84	117.38	930.42	-49.00	169.84	852.64	44.92	1460.74	0.00	0.00	0.00	1030.07	-62.63	1732.32	1042.47	49.04	1729.63	893.11	-24.24	1833.88	920.26	100.99	1824.21	655.42	-279.75	78.69	1253.49	-274.28	84.92	648.48
6.79000	435.77	180.02	44.00	417.70	176.42	78.55	325.16	214.25	245.58	371.26	220.52	278.88	1161.73	-41.82	121.78	1122.65	-36.75	126.99	928.43	-48.61	117.27	930.60	-48.49	169.72	861.81	42.87	1463.67	0.00	0.00	0.00	1039.93	-65.70	1734.45	1052.84	45.90	1731.93	903.81	-27.28	1836.25	931.00	98.01	1826.68	656.17	-279.73	78.95	1253.62	-274.59	84.74	648.01
6.80000	451.52	180.87	54.58	433.44	176.60	89.05	339.64	211.00	254.97	385.92	217.78	288.32	1162.22	-42.20	121.73	1122.28	-36.95	126.91	928.28	-48.40	117.19	930.71	-48.69	170.02	872.98	41.00	1466.25	0.00	0.00	0.00	1049.79	-68.63	1736.48	1062.51	42.99	1734.13	914.24	-30.23	1838.49	941.47	95.12	1829.04	656.72	-279.87	79.02	1253.99	-274.45	84.82	648.80
6.81000	469.45	180.21	65.26	451.10	175.76	99.58	354.68	208.30	264.14	401.12	215.15	297.99	1162.18	-42.01	121.41	1122.09	-37.22	126.75	928.21	-48.74	117.33	930.78	-48.49	169.92	883.82	38.68	1468.88	0.00	0.00	0.00	1059.88	-71.17	1738.51	1072.03	40.79	1736.25	924.38	-33.50	1840.54	951.64	92.58	1831.28	654.76	-280.13	78.42	1253.88	-274.46	84.98	648.01
6.82000	490.16	178.85	75.83	468.11	173.53	109.26	370.74	205.47	272.33	417.35	212.28	307.17	1161.81	-41.39	121.37	1122.14	-36.98	126.45	928.26	-48.68	117.30	930.87	-48.78	170.09	892.42	36.82	1471.43	0.00	0.00	0.00	1069.58	-73.63	1740.44	1082.57	38.13	1738.19	934.39	-36.14	1842.61	961.59	90.18	1833.35	655.48	-279.45	78.66	1253.68	-274.95	84.86	648.39
6.83000	511.02	177.43	85.20	491.73	171.76	119.94	387.91	203.66	280.14	434.80	210.13	315.68	1161.06	-41.89	120.99	1123.47	-36.97	126.88	928.27	-48.76	117.34	931.05	-48.54	170.11	903.60	34.94	1473.61	0.00	0.00	0.00	1079.75	-75.93	1742.20	1092.39	35.51	1740.25	944.22	-38.66	1844.61	971.58	87.62	1835.48	656.59	-279.43	79.14	1253.10	-274.56	84.63	649.35
6.84000	533.40	175.93	94.54	512.83	169.53	129.14	406.05	201.64	286.98	452.98	207.21	322.95	1161.05	-41.56	121.48	1122.81	-37.15	126.69	928.35	-48.35	117.18	931.12	-48.62	170.15	913.58	33.37	1475.73	0.00	0.00	0.00	1089.29	-77.98	1744.03	1101.46	33.80	1742.02	953.97	-41.08	1846.51	981.37	85.12	1837.52	656.64	-279.70	79.04	1254.10	-274.25	84.85	649.19
6.85000	556.94	173.23	103.91	534.19	167.22	137.57	425.11	199.63	292.74	471.48	204.74	329.24	1161.32	-41.17	121.22	1122.03	-37.30	126.49	928.37	-48.34	117.16	931.03	-48.98	170.35	922.06	31.63	1477.64	0.00	0.00	0.00	1098.38	-79.84	1745.82	1110.25	32.16	1743.92	963.58	-43.25	1848.41	990.89	83.39	1839.38	655.52	-279.77	78.75	1254.39	-274.51	84.74	648.13
6.86000	580.55	171.03	112.21	556.80	165.07	145.13	444.05	197.16	298.41	490.42	203.04	334.78	1161.11	-42.18	120.93	1121.92	-37.16	126.35	928.25	-48.58	117.26	931.19	-48.74	170.22	933.57	29.99	1479.60	0.00	0.00	0.00	1107.70	-81.37	1747.64	1119.90	30.22	1745.62	973.07	-45.22	1850.30	1000.20	81.58	1841.31	654.98	-280.20	78.37	1253.88	-274.68	84.68	648.94
6.87000	604.68	168.78	119.87	581.34	162.87	152.31	464.36	194.85	302.27	509.57	200.02	338.74	1161.03	-41.50	121.31	1122.52	-37.15	126.49	928.29	-48.53	117.19	931.27	-48.47	170.11	943.52	28.00	1481.54	0.00	0.00	0.00	1116.67	-82.96	1749.33	1128.06	28.44	1747.49	982.37	-47.45	1852.03	1009.31	79.98	1843.06	656.06	-279.83	78.77	1253.63	-273.51	85.12	648.06
6.88000	628.83	166.92	126.56	602.45	161.42	157.53	486.57	192.78	305.12	529.14	198.47	342.17	1160.08	-41.66	120.82	1121.75	-37.40	126.55	928.16	-48.69	117.22	931.16	-48.59	170.16	952.32	26.27	1483.28	0.00	0.00	0.00	1125.66	-84.40	1751.01	1137.43	27.03	1749.15	991.55	-49.35	1853.71	1018.28	78.44	1844.75	656.60	-279.50	79.31	1252.71	-273.65	84.67	645.06
6.89000	655.77	164.97	132.88	627.38	159.91	162.47	506.68	191.43	306.35	549.36	196.32	344.13	1160.26	-41.02	121.17	1122.43	-37.36	126.64	928.27	-48.18	117.03	931.06	-48.54	170.06	962.03	24.54	1484.77	0.00	0.00	0.00	1134.30	-85.79	1752.68	1146.78	25.76	1750.85	1000.61	-51.11	1855.33	1027.14	76.58	1846.43	654.99	-280.74	79.70	1253.13	-273.54	85.04	644.74
6.90000	680.29	163.49	137.33	653.08	159.40	166.77	526.75	189.96	306.19	570.40	194.53	345.08	1160.46	-42.67	121.08	1122.94	-37.20	126.68	928.11	-48.49	117.14	930.87	-48.94	170.14	971.63	22.59	1486.32	0.00	0.00	0.00	1143.61	-87.12	1754.22	1155.18	24.81	1752.41	1009.55	-52.67	1856.86	1035.70	75.42	1847.89	653.06	-281.71	79.58	1254.06	-273.98	85.20	645.03
6.91000	706.53	162.16	141.03	676.71	157.65	169.29	548.70	188.58	303.65	591.75	192.81	344.87	1160.65	-41.39	121.16	1121.43	-37.34	126.10	928.14	-48.36	117.02	930.69	-48.87	170.10	979.67	20.94	1487.87	0.00	0.00	0.00	1152.29	-88.04	1755.86	1163.11	23.53	1753.89	1018.43	-53.89	1858.35	1044.30	74.02	1849.32	652.58	-281.55	79.11	1253.91	-274.70	84.98	645.99
6.92000	733.21	161.02	143.85	704.19	156.55	171.36	571.65	187.17	301.36	613.10	191.41	343.60	1160.20	-41.64	121.07	1121.75	-37.22	126.16	928.06	-48.47	117.06	930.46	-49.23	170.25	987.03	19.11	1489.05	0.00	0.00	0.00	1160.17	-89.11	1757.56	1171.56	22.36	1755.50	1027.06	-55.08	1859.75	1052.77	72.97	1850.60	654.19	-281.27	79.55	1253.49	-274.69	84.91	645.76
6.93000	761.70	160.56	146.25	733.20	154.96	173.21	594.84	185.60	297.82	634.88	190.12	341.25	1160.87	-41.95	121.28	1121.37	-37.16	125.78	928.07	-48.90	117.27	930.39	-49.22	170.25	995.23	17.42	1490.24	0.00	0.00	0.00	1169.11	-90.22	1758.97	1180.32	20.98	1757.00	1035.64	-56.30	1861.00	1061.12	71.92	1851.78	653.15	-281.29	79.26	1253.14	-274.27	84.82	647.49
6.94000	791.20	159.58	148.52	761.20	154.36	173.01	618.11	185.33	293.71	657.08	188.25	337.63	1160.27	-41.99	120.90	1122.48	-37.39	126.33	928.21	-48.72	117.17	930.61	-48.85	170.08	1003.83	16.17	1491.38	0.00	0.00	0.00	1177.43	-91.21	1760.42	1187.89	19.96	1758.42	1044.18	-57.44	1862.13	1069.45	70.75	1852.92	652.72	-281.34	78.96	1253.08	-274.27	84.60	648.14
6.95000	820.54	159.50	149.87	790.64	154.35	173.70	641.95	183.91	288.23	679.63	187.66	333.60	1159.71	-41.72	120.82	1122.52	-37.52	126.30	928.15	-49.01	117.40	930.74	-48.81	170.07	1012.90	14.86	1492.28	0.00	0.00	0.00	1185.73	-92.18	1761.77	1196.34	19.14	1759.60	1052.56	-58.54	1863.20	1077.71	69.81	1853.88	653.00	-281.35	79.18	1253.43	-274.14	84.84	649.27
6.96000	850.44	159.39	150.88	820.27	153.14	173.16	666.66	182.25	281.86	703.01	186.37	328.53	1161.01	-41.43	120.50	1121.69	-37.53	125.84	928.16	-48.85	117.37	930.78	-49.13	170.26	1020.98	13.54	1493.14	0.00	0.00	0.00	1195.17	-92.51	1762.98	1204.47	18.64	1760.80	1060.92	-59.37	1864.21	1085.84	68.98	1854.72	653.39	-281.39	79.38	1253.70	-274.22	85.01	649.97
6.97000	881.18	158.79	151.49	848.78	152.40	172.36	692.03	180.72	274.80	727.03	185.38	322.81	1161.36	-41.85	120.87	1121.96	-37.65	125.90	928.25	-48.55	117.28	930.92	-48.88	170.11	1029.38	12.34	1494.04	0.00	0.00	0.00	1203.48	-93.47	1764.17	1211.97	18.01	1762.17	1069.18	-60.17	1865.15	1093.97	68.12	1855.55	654.54	-279.75	79.01	1252.48	-274.43	84.66	649.24
6.98000	903.10	160.72	154.67	877.61	151.83	171.31	718.43	179.56	267.23	750.88	184.38	316.39	1159.77	-42.25	120.20	1121.56	-37.75	125.64	928.25	-48.83	117.44	931.01	-48.54	170.07	1037.07	11.28	1494.62	0.00	0.00	0.00	1211.21	-94.44	1765.23	1219.91	16.69	1763.24	1077.40	-60.96	1866.03	1102.05	67.42	1856.33	654.84	-280.17	78.43	1253.18	-274.20	84.76	648.27
6.99000	935.05	160.16	155.45	903.74	152.76	171.08	744.52	179.17	259.42	775.28	183.31	309.34	1159.82	-43.05	119.87	1121.84	-37.59	125.50	928.40	-48.60	117.45	931.09	-48.78	170.23	1044.86	10.38	1495.47	0.00	0.00	0.00	1219.19	-94.97	1766.40	1227.78	16.21	1764.32	1085.70	-61.31	1866.85	1110.05	66.89	1857.01	654.45	-280.03	78.38	1253.28	-274.62	84.96	648.63
7.00000	964.33	159.85	155.42	934.96	151.76	169.83	770.87	178.25	250.93	800.13	182.15	301.75	1162.43	-41.95	120.61	1121.12	-37.72	125.36	928.48	-48.51	117.53	931.30	-48.21	170.19	1050.88	9.55	1496.02	0.00	0.00	0.00	1227.79	-95.55	1767.40	1236.26	15.74	1765.02	1093.91	-61.88	1867.57	1118.12	66.31	1857.61	655.08	-279.52	78.94	1253.37	-274.49	85.09	648.61
7.01000	996.16	159.74	155.88	965.09	151.87	168.36	797.89	178.22	242.28	825.37	181.71	294.06	1161.64	-42.33	120.03	1122.46	-37.70	125.59	928.47	-48.79	117.88	931.48	-48.26	170.36	1060.75	8.86	1496.74	0.00	0.00	0.00	1235.56	-96.36	1768.27	1244.66	14.81	1765.94	1102.02	-62.51	1868.21	1126.09	65.90	1858.08	654.65	-279.54	78.71	1252.97	-274.46	84.64	647.60
7.02000	1028.05	159.91	156.38	995.57	151.80	167.17	825.59	177.41	233.17	851.37	180.35	285.78	1161.90	-41.52	120.09	1121.89	-37.98	125.20	928.62	-48.44	117.95	931.73	-47.45	170.28	1067.35	7.82	1497.08	0.00	0.00	0.00	1243.88	-96.78	1769.20	1252.04	14.17	1766.96	1110.05	-62.98	1868.74	1134.10	65.33	1858.58	654.71	-279.64	78.58	1253.70	-274.70	84.79	647.14
7.03000	1067.60	157.70	152.11	1028.16	151.31	165.99	853.99	177.09	224.18	877.62	178.84	277.22	1160.27	-41.11	119.72	1122.06	-37.73	125.13	928.87	-48.12	118.12	931.88	-48.33	170.89	1073.98	7.06	1497.58	0.00	0.00	0.00	1251.51	-97.42	1770.08	1258.99	13.45	1768.03	1118.02	-63.19	1869.28	1142.06	65.10	1858.96	654.79	-279.62	78.52	1253.64	-274.81	84.72	648.44
7.04000	1098.90	157.78	152.36	1062.53	150.26	163.42	882.26	177.67	215.41	903.81	177.77	268.72	1162.04	-41.65	119.95	1122.43	-38.09	125.15	929.05	-48.10	118.42	932.40	-47.40	170.84	1084.14	6.45	1497.76	0.00	0.00	0.00	1259.15	-97.83	1771.02	1268.20	13.00	1768.62	1125.93	-63.45	1869.73	1150.06	64.44	1859.37	655.21	-279.50	78.43	1253.88	-274.50	85.00	647.56
7.05000	1131.86	157.90	153.57	1093.90	149.96	162.47	910.83	176.84	206.25	930.36	177.67	260.66	1162.64	-42.13	119.72	1122.92	-37.74	124.86	929.25	-47.67	118.55	932.74	-47.22	171.10	1093.02	5.76	1498.07	0.00	0.00	0.00	1267.20	-98.40	1771.79	1275.59	12.76	1769.49	1133.81	-63.69	1870.07	1157.89	64.29	1859.60	654.53	-279.64	78.33	1254.46	-274.18	85.10	648.72
7.06000	1162.90	157.83	154.54	1124.97	150.61	161.70	939.74	177.35	197.74	957.10	177.18	252.44	1162.34	-41.94	119.74	1122.77	-37.84	124.70	929.44	-47.25	118.80	933.22	-46.79	171.26	1100.29	4.90	1498.27	0.00	0.00	0.00	1275.69	-98.57	1772.55	1283.55	12.15	1770.22	1141.75	-63.85	1870.38	1165.67	64.22	1859.83	654.45	-279.55	78.40	1253.95	-273.96	85.24	649.06
7.07000	1193.86	158.29	155.38	1154.80	151.55	161.02	968.86	176.90	189.11	984.13	177.14	244.57	1160.98	-43.73	122.44	1123.72	-37.54	124.80	929.65	-47.10	119.18	933.61	-46.74	171.64	1107.33	4.35	1498.43	0.00	0.00	0.00	1283.32	-99.05	1773.27	1292.07	11.68	1770.79	1149.66	-63.85	1870.64	1173.71	63.86	1860.05	654.80	-279.26	78.50	1254.02	-274.14	84.91	648.70
7.08000	1224.53	158.62	156.32	1186.63	151.95	160.33	998.30	177.07	181.06	1011.18	176.84	236.86	1159.76	-43.83	121.75	1123.76	-37.52	124.64	929.80	-47.12	119.54	934.12	-46.34	171.85	1117.99	3.82	1498.64	0.00	0.00	0.00	1290.61	-99.36	1774.11	1300.36	11.61	1771.39	1157.58	-63.94	1870.81	1181.56	63.93	1860.10	654.87	-279.39	78.63	1253.24	-275.80	86.39	647.86
7.09000	1256.20	159.32	157.50	1216.44	152.64	159.42	1027.32	176.96	173.29	1038.07	176.25	229.34	1158.44	-44.63	121.91	1123.92	-37.87	124.80	930.00	-46.99	119.95	934.44	-46.55	172.43	1126.10	3.41	1498.80	0.00	0.00	0.00	1298.93	-99.50	1774.73	1308.66	11.86	1771.77	1165.56	-63.80	1870.96	1189.45	63.97	1860.14	655.66	-279.41	78.91	1252.09	-276.47	86.57	648.81
7.10000	1286.76	159.81	157.72	1246.03	151.80	157.69	1056.28	176.65	165.76	1065.22	176.28	222.24	1161.81	-44.89	123.10	1123.47	-37.97	124.46	930.29	-46.70	120.29	934.89	-46.09	172.77	1136.83	3.14	1498.68	0.00	0.00	0.00	1307.39	-99.58	1775.26	1316.22	11.26	1772.50	1173.50	-63.69	1870.97	1197.50	63.90	1860.13	655.03	-279.40	78.63	1253.03	-276.24	86.80	648.12
7.11000	1315.94	160.04	156.80	1277.05	152.56	156.53	1085.65	175.14	158.01	1092.61	175.77	215.38	1159.55	-44.66	121.91	1125.09	-37.63	124.55	930.63	-46.27	120.69	935.26	-46.29	173.39	1145.15	2.71	1498.79	0.00	0.00	0.00	1315.03	-99.45	1775.87	1323.74	11.72	1772.78	1181.58	-63.44	1870.94	1205.68	63.67	1860.04	655.58	-279.38	78.62	1253.24	-276.11	86.82	647.75
7.12000	1345.08	160.69	154.93	1305.87	153.26	153.55	1114.50	174.69	151.24	1120.31	174.90	208.68	1160.56	-45.30	122.55	1123.82	-38.06	124.31	930.95	-45.98	121.18	935.73	-46.23	174.02	1154.52	2.52	1498.66	0.00	0.00	0.00	1323.69	-99.18	1776.35	1331.97	11.86	1773.04	1189.60	-63.17	1870.79	1213.64	64.21	1859.76	656.50	-279.31	78.84	1252.87	-276.41	86.68	649.08
7.13000	1374.39	161.02	153.27	1336.73	153.65	151.52	1143.70	173.18	144.21	1147.82	173.87	202.27	1162.67	-44.42	122.78	1125.54	-37.76	124.60	931.20	-45.97	121.91	936.40	-45.32	174.26	1162.58	2.14	1498.46	0.00	0.00	0.00	1332.36	-99.14	1776.49	1341.07	12.18	1773.14	1197.69	-62.79	1870.55	1221.69	64.54	1859.37	656.47	-279.15	79.08	1253.82	-275.96	86.65	648.94
7.14000	1403.12	161.07	151.05	1364.32	153.68	148.59	1172.47	171.07	137.39	1174.38	174.49	196.76	1163.22	-43.14	119.57	1126.27	-37.69	124.35	931.74	-45.50	122.58	936.95	-45.15	174.92	1171.89	1.92	1498.26	0.00	0.00	0.00	1340.15	-98.93	1776.75	1349.36	12.15	1773.31	1205.72	-62.54	1870.12	1229.77	64.68	1858.91	655.63	-279.10	78.96	1254.13	-273.57	85.49	648.84
7.15000	1432.49	161.05	149.10	1393.08	152.89	145.79	1200.62	170.45	131.70	1201.28	173.33	190.91	1163.28	-41.99	119.35	1126.07	-38.23	124.27	932.19	-44.96	123.30	937.46	-45.00	175.66	1180.01	1.63	1497.87	0.00	0.00	0.00	1347.69	-98.68	1776.86	1356.61	12.45	1773.32	1213.91	-62.17	1869.60	1237.78	65.18	1858.25	656.56	-279.19	79.06	1253.63	-273.65	84.50	649.35
7.16000	1459.50	160.22	146.28	1420.67	152.53	143.36	1228.64	169.12	126.22	1227.96	172.98	185.99	1166.50	-42.22	119.99	1125.46	-38.24	123.80	932.66	-44.18	123.92	938.12	-44.41	176.25	1190.60	1.84	1497.24	0.00	0.00	0.00	1356.53	-98.14	1776.76	1365.08	13.33	1773.17	1222.20	-61.68	1868.95	1245.94	65.53	1857.52	655.78	-278.91	78.97	1253.62	-273.49	84.68	648.88
7.17000	1487.17	159.66	143.03	1448.99	152.42	139.28	1255.95	168.78	121.78	1254.47	172.91	181.56	1166.23	-41.56	119.67	1125.64	-38.29	123.90	932.85	-44.57	125.17	938.61	-44.04	176.93	1198.86	1.82	1496.57	0.00	0.00	0.00	1364.93	-97.46	1776.52	1373.89	13.73	1772.76	1230.43	-61.02	1868.18	1254.07	66.33	1856.53	654.87	-278.96	78.65	1253.99	-273.39	84.71	648.85
7.18000	1514.32	159.19	139.83	1474.68	150.85	136.33	1283.18	167.90	117.50	1280.67	171.94	177.11	1167.78	-42.24	119.45	1125.30	-38.76	123.93	933.40	-43.74	125.84	939.28	-43.69	177.69	1208.55	2.02	1495.91	0.00	0.00	0.00	1373.07	-97.02	1776.12	1382.64	14.16	1772.11	1238.58	-60.33	1867.25	1262.21	67.18	1855.37	655.82	-279.28	78.93	1254.21	-273.31	84.93	648.29
7.19000	1540.00	158.16	137.30	1501.47	149.91	133.46	1309.32	167.33	113.56	1305.65	172.32	173.45	1164.46	-42.38	118.52	1124.72	-38.87	123.65	933.92	-43.06	126.62	939.84	-43.77	178.60	1217.77	2.21	1494.92	0.00	0.00	0.00	1380.94	-96.33	1775.70	1390.58	14.73	1771.43	1246.82	-59.76	1866.12	1270.45	67.87	1854.17	655.74	-279.14	78.86	1253.66	-273.95	84.43	649.29
7.20000	1565.35	156.77	136.25	1526.37	149.36	131.79	1334.76	167.19	110.08	1329.91	172.71	169.91	1164.16	-41.58	118.20	1125.33	-38.81	123.69	934.42	-42.42	127.38	940.29	-44.40	179.73	1225.58	2.47	1493.93	0.00	0.00	0.00	1389.73	-95.57	1774.95	1398.84	15.62	1770.65	1254.99	-59.23	1864.85	1278.77	68.49	1852.81	656.09	-279.23	78.86	1253.77	-273.89	84.48	649.17
7.21000	1589.69	155.96	136.23	1551.55	148.31	131.37	1359.95	165.92	106.26	1353.66	172.27	166.33	1164.15	-41.29	118.26	1125.30	-38.83	123.45	934.84	-42.51	128.50	940.99	-44.77	180.82	1236.70	2.63	1492.57	0.00	0.00	0.00	1397.33	-94.96	1774.13	1407.64	16.53	1769.57	1263.22	-58.66	1863.44	1286.75	69.83	1851.23	655.71	-278.96	78.99	1253.83	-273.66	84.80	650.32
7.22000	1614.68	154.53	138.54	1574.98	147.50	132.45	1384.27	165.29	102.95	1376.32	172.27	163.46	1163.88	-41.63	118.13	1124.75	-39.19	123.28	935.27	-42.53	129.80	941.72	-45.01	181.95	1245.24	3.27	1491.19	0.00	0.00	0.00	1405.97	-94.09	1773.07	1416.25	17.44	1768.27	1271.50	-57.86	1861.92	1294.91	70.58	1849.57	654.92	-279.60	78.54	1253.77	-273.58	84.72	649.60
7.23000	1638.52	153.61	138.50	1597.31	145.88	134.26	1407.80	165.30	100.44	1398.27	172.07	160.89	1163.15	-41.76	118.12	1124.92	-39.22	123.34	935.79	-42.46	131.11	942.57	-45.65	183.35	1253.87	3.49	1489.75	0.00	0.00	0.00	1414.44	-92.84	1771.96	1423.99	18.37	1767.13	1279.88	-56.87	1860.37	1303.09	71.46	1847.80	656.47	-279.25	79.05	1253.53	-274.05	84.36	648.48
7.24000	1660.83	151.05	140.30	1620.44	143.99	136.08	1430.11	165.38	98.22	1419.09	172.12	158.63	1164.47	-42.06	117.76	1125.53	-39.35	123.33	936.33	-42.54	132.61	943.60	-45.88	184.70	1262.42	3.96	1488.26	0.00	0.00	0.00	1422.40	-92.13	1770.69	1431.51	19.41	1765.68	1288.30	-56.00	1858.67	1311.33	72.54	1846.00	656.13	-278.94	79.02	1253.37	-273.54	84.62	649.82
7.25000	1681.73	148.31	142.13	1640.69	141.05	137.39	1451.22	165.04	96.28	1439.34	171.53	156.58	1163.87	-41.78	117.67	1124.65	-39.64	122.98	936.89	-42.75	134.25	944.50	-46.47	186.39	1271.71	4.62	1486.65	0.00	0.00	0.00	1431.22	-90.88	1769.30	1440.43	20.69	1763.95	1296.75	-54.95	1856.92	1319.67	73.70	1844.14	656.02	-279.06	79.21	1254.55	-273.73	85.09	649.27
7.26000	1701.34	144.85	142.76	1660.64	138.37	138.12	1471.82	163.42	94.10	1458.86	170.56	154.52	1164.50	-42.51	117.89	1124.87	-39.58	122.80	937.40	-42.89	135.99	945.56	-47.26	188.24	1280.30	5.11	1484.97	0.00	0.00	0.00	1439.85	-89.75	1767.64	1448.56	21.96	1762.47	1305.21	-53.86	1855.16	1328.21	74.84	1842.22	656.22	-279.25	79.11	1253.76	-273.57	84.86	646.75
7.27000	1720.31	141.68	142.32	1678.81	136.26	137.65	1490.59	162.79	92.38	1477.11	169.74	152.65	1164.28	-42.33	117.60	1125.29	-39.64	122.86	937.95	-43.54	138.06	946.86	-47.67	190.12	1290.41	6.18	1483.34	0.00	0.00	0.00	1448.06	-88.69	1766.05	1456.41	22.81	1760.94	1313.66	-52.77	1853.34	1336.79	76.20	1840.21	655.60	-279.80	78.66	1254.37	-273.52	85.04	647.44
7.28000	1737.36	138.00	140.18	1696.34	132.47	136.30	1507.84	162.39	90.80	1494.29	168.93	150.77	1165.07	-41.96	118.29	1125.49	-39.88	122.80	938.68	-43.70	140.14	948.03	-48.39	192.28	1300.76	7.16	1481.61	0.00	0.00	0.00	1456.26	-87.44	1764.37	1464.93	23.62	1759.30	1322.28	-51.48	1851.44	1345.38	77.47	1838.22	654.99	-279.58	78.61	1254.81	-273.84	85.26	648.64
7.29000	1752.49	135.59	138.88	1711.62	129.62	134.14	1524.22	160.57	88.49	1510.23	168.05	148.58	1165.71	-41.72	118.15	1125.90	-39.90	122.77	939.31	-44.24	142.49	949.48	-49.05	194.48	1310.62	8.25	1479.88	0.00	0.00	0.00	1465.08	-86.22	1762.56	1474.02	25.00	1757.28	1331.08	-50.04	1849.49	1354.14	78.70	1836.10	655.84	-279.49	78.78	1254.04	-273.80	85.00	648.12
7.30000	1767.46	132.23	136.46	1726.20	127.45	132.44	1539.08	159.08	86.09	1525.00	166.49	145.93	1163.68	-42.30	117.84	1126.48	-39.87	122.80	940.12	-44.72	145.00	951.07	-49.76	196.80	1320.42	9.18	1478.14	0.00	0.00	0.00	1473.55	-84.89	1760.77	1482.73	26.31	1755.34	1339.79	-48.66	1847.41	1362.88	80.30	1833.83	655.57	-278.78	78.95	1253.80	-273.49	84.77	647.76
7.31000	1780.91	129.65	133.39	1738.33	124.81	128.78	1552.11	157.48	83.27	1537.71	165.52	143.32	1163.30	-41.74	117.76	1125.95	-40.10	122.63	941.06	-45.09	147.48	952.93	-50.18	199.25	1331.63	10.46	1476.37	0.00	0.00	0.00	1481.92	-83.64	1759.07	1491.37	28.32	1753.39	1348.68	-46.83	1845.34	1371.73	81.67	1831.59	654.30	-279.48	78.18	1253.74	-273.37	84.91	647.55
7.32000	1791.48	127.96	129.43	1749.70	122.77	125.74	1563.81	154.86	79.39	1549.69	163.54	139.81	1163.53	-42.39	117.57	1126.16	-39.89	122.54	942.12	-45.66	150.32	954.67	-51.27	202.06	1341.12	11.84	1474.58	0.00	0.00	0.00	1490.67	-82.37	1757.23	1500.17	29.44	1751.51	1357.48	-45.01	1843.17	1380.49	83.40	1829.18	654.24	-279.66	78.16	1254.01	-274.10	84.80	648.13
7.33000	1800.16	124.60	129.43	1760.04	120.63	120.57	1573.89	152.75	75.47	1559.62	162.13	135.98	1165.24	-41.64	117.75	1126.30	-40.17	122.55	943.43	-45.71	153.08	956.84	-51.66	204.77	1351.68	13.32	1472.43	0.00	0.00	0.00	1499.25	-80.94	1755.50	1508.79	30.66	1749.80	1366.25	-43.14	1840.90	1389.28	85.44	1826.71	654.74	-279.23	78.64	1253.76	-274.13	84.95	648.99
7.34000	1807.30	122.77	122.88	1769.88	119.19	115.53	1582.00	151.37	71.35	1568.87	160.66	131.98	1165.00	-41.75	117.91	1127.72	-39.78	122.79	944.83	-46.02	156.19	959.01	-52.62	207.98	1361.94	14.80	1470.42	0.00	0.00	0.00	1508.47	-79.33	1753.72	1518.50	32.54	1747.86	1375.02	-41.26	1838.55	1398.32	86.98	1824.23	655.01	-279.36	78.60	1254.19	-273.65	85.17	648.31
7.35000	1815.29	120.73	115.92	1776.69	116.67	109.01	1589.81	149.06	66.65	1577.58	158.00	127.10	1164.33	-42.34	117.54	1126.56	-40.04	122.40	946.33	-46.31	159.46	961.49	-53.46	211.32	1374.42	16.52	1468.15	0.00	0.00	0.00	1516.61	-77.94	1752.04	1527.34	33.68	1746.23	1383.76	-39.41	1836.03	1407.32	89.06	1821.59	655.53	-278.99	78.80	1254.35	-273.79	85.19	648.18
7.36000	1821.89	117.82	107.73	1782.53	114.31	100.80	1595.91	147.65	62.06	1584.91	156.78	122.61	1163.56	-42.21	117.40	1126.73	-39.97	122.34	948.27	-46.20	162.94	964.33	-54.44	214.91	1385.46	18.01	1465.82	0.00	0.00	0.00	1526.01	-76.41	1750.15	1537.13	35.57	1744.21	1392.58	-37.47	1833.41	1416.18	91.21	1818.84	655.69	-279.23	78.67	1253.50	-273.66	85.20	647.67
7.37000	1827.19	114.77	98.45	1787.83	111.79	92.31	1601.51	146.12	57.58	1591.38	156.10	118.33	1164.14	-42.41	117.43	1127.30	-39.82	122.40	950.28	-46.85	166.97	967.46	-55.20	218.63	1395.54	19.89	1463.13	0.00	0.00	0.00	1535.28	-74.70	1748.40	1545.65	37.82	1742.46	1401.51	-35.47	1830.58	1425.22	92.92	1815.99	654.90	-279.58	78.36	1253.13	-274.18	84.87	648.06
7.38000	1832.11	110.59	88.86	1792.99	107.57	83.66	1606.67	143.85	52.39	1597.50	154.94	113.58	1163.14	-42.37	117.53	1126.99	-39.85	122.36	952.81	-46.87	171.01	970.99	-55.87	222.69	1406.85	21.89	1460.52	0.00	0.00	0.00	1544.14	-73.14	1746.62	1555.20	38.97	1740.61	1410.43	-33.31	1827.52	1434.19	94.98	1812.97	654.52	-279.72	78.19	1254.16	-274.18	85.08	649.66
7.39000	1838.76	105.72	72.97	1796.91	102.40	73.61	1608.96	142.24	48.54	1602.79	153.50	109.08	1163.23	-42.69	117.07	1127.60	-39.75	122.73	955.65	-47.05	175.54	974.96	-57.16	227.18	1418.96	23.81	1457.60	0.00	0.00	0.00	1553.36	-71.24	1744.74	1565.28	40.20	1738.84	1419.24	-31.35	1824.22	1443.23	97.03	1809.87	654.14	-279.75	78.32	1254.28	-273.95	85.13	649.51
7.40000	1843.64	100.16	60.46	1800.32	97.34	63.38	1610.19	140.62	46.92	1606.63	148.77	104.34	1163.87	-41.87	117.43	1126.93	-39.62	122.92	958.97	-47.44	180.39	979.66	-57.96	231.84	1429.20	25.61	1454.62	0.00	0.00	0.00	1562.37	-69.55	1742.79	1574.80	42.63	1736.71	1428.06	-29.17	1820.83	1452.34	99.31	1806.49	654.81	-279.84	78.41	1254.79	-274.18	84.96	649.13
7.41000	1842.31	97.29	61.51	1800.95	94.88	61.99	1609.41	138.21	43.08	1605.34	145.47	100.07	1163.51	-41.89	117.74	1126.83	-39.21	123.25	962.68	-48.37	185.78	984.82	-59.63	237.00	1441.40	28.05	1451.57	0.00	0.00	0.00	1571.76	-67.64	1740.74	1584.15	44.53	1734.76	1436.78	-27.39	1817.23	1461.59	101.42	1803.01	655.37	-279.11	78.57	1254.65	-274.51	84.96	648.38
7.42000	1840.60	96.25	63.23	1798.62	93.73	61.59	1606.90	135.82	38.53	1601.78	140.50	94.74	1162.81	-42.66	117.39	1126.47	-38.85	123.54	967.14	-49.36	191.56	990.93	-60.95	242.21	1453.10	30.10	1448.25	0.00	0.00	0.00	1581.02	-65.78	1738.69	1594.41	46.15	1732.74	1445.94	-25.16	1813.72	1471.07	103.33	1799.62	654.80	-279.27	78.48	1253.81	-274.39	85.07	648.05
7.43000	1841.45	96.12	60.32	1799.22	91.76	60.74	1606.59	134.20	37.37	1601.83	136.96	92.15	1162.63	-42.40	117.75	1126.31	-38.59	124.34	972.86	-51.17	198.10	998.33	-63.36	248.10	1464.30	32.30	1445.08	0.00	0.00	0.00	1591.55	-63.52	1736.53	1604.14	48.18	1730.70	1455.33	-22.96	1810.42	1480.79	105.32	1796.43	653.46	-280.07	77.97	1253.76	-274.37	84.82	647.72
7.44000	1842.21	94.34	58.46	1800.24	91.36	58.44	1607.13	132.46	38.39	1604.23	134.07	91.43	1161.90	-43.00	117.70	1126.90	-38.33	125.40	979.81	-53.78	205.45	1007.33	-65.68	254.15	1475.75	34.47	1442.06	0.00	0.00	0.00	1601.48	-61.61	1734.52	1615.05	50.26	1728.67	1465.24	-20.68	1807.42	1490.74	107.49	1793.44	654.67	-279.25	78.54	1254.12	-274.42	84.81	647.78
7.45000	1843.50	94.26	56.80	1802.16	91.35	58.32	1607.66	130.69	39.49	1607.20	130.38	91.16	1162.63	-42.44	118.28	1127.05	-37.58	126.21	988.72	-56.08	213.04	1018.49	-68.74	260.50	1487.04	36.64	1439.53	0.00	0.00	0.00	1611.36	-59.54	1732.72	1624.54	52.16	1726.85	1475.46	-18.57	1804.94	1501.10	109.51	1790.99	655.04	-278.94	78.61	1254.26	-274.22	85.09	648.31
7.46000	1843.44	93.70	56.52	1802.11	91.29	57.89	1608.33	129.40	39.31	1608.14	129.48	91.66	1162.05	-43.21	117.93	1127.73	-37.14	127.05	999.57	-59.66	221.58	1032.06	-72.79	266.81	1498.87	38.78	1437.43	0.00	0.00	0.00	1621.67	-57.48	1731.14	1635.41	54.18	1725.16	1486.08	-16.62	1803.18	1511.83	112.12	1789.19	654.93	-278.89	78.66	1253.62	-274.20	84.87	648.14
7.47000	1844.86	95.14	54.11	1802.95	90.70	57.22	1607.69	130.52	39.67	1608.78	128.97	91.84	1162.81	-42.98	118.28	1128.02	-37.64	128.33	1012.56	-63.49	230.64	1048.00	-77.17	273.04	1508.86	40.72	1436.19	0.00	0.00	0.00	1632.17	-55.42	1729.78	1646.19	56.25	1723.84	1496.97	-14.51	1802.04	1523.14	114.38	1788.04	655.08	-278.84	78.78	1254.63	-274.01	85.02	648.67
7.48000	1844.71	95.03	53.57	1802.08	91.87	57.63	1607.72	130.71	39.42	1608.24	130.93	92.25	1163.36	-43.78	117.39	1131.42	-37.76	129.87	1027.11	-67.36	240.58	1065.50	-82.01	279.57	1518.94	42.89	1435.92	0.00	0.00	0.00	1642.71	-53.35	1728.43	1656.83	58.65	1722.51	1508.05	-11.89	1801.35	1534.50	116.73	1787.19	654.22	-278.82	78.64	1254.83	-274.53	84.89	649.14
7.49000	1844.70	94.60	52.66	1802.63	92.14	57.76	1607.90	130.44	38.87	1608.91	131.33	92.27	1167.06	-44.08	117.65	1136.85	-38.21	132.08	1042.31	-71.56	252.07	1083.74	-86.28	286.91	1530.00	44.85	1436.02	0.00	0.00	0.00	1653.04	-51.08	1727.35	1668.33	60.16	1721.27	1519.06	-9.32	1800.79	1545.71	119.08	1786.57	654.80	-278.90	78.64	1254.56	-273.83	84.68	648.28
7.50000	1844.75	94.83	52.90	1802.39	92.39	56.92	1608.04	130.64	38.84	1609.47	131.94	92.26	1170.84	-45.71	118.30	1140.75	-38.74	137.22	1058.29	-75.31	264.81	1102.22	-89.59	295.48	1540.54	47.06	1436.40	0.00	0.00	0.00	1663.63	-48.79	1726.24	1678.64	62.82	1720.20	1529.91	-6.78	1800.32	1556.49	121.90	1785.85	654.90	-278.56	78.53	1254.01	-273.33	84.74	647.97
7.51000	1844.89	94.81	52.65	1803.36	91.97	57.74	1607.66	131.39	38.90	1609.74	132.76	92.37	1176.14	-46.52	119.41	1147.82	-40.48	141.23	1075.23	-78.68	278.24	1121.26	-93.09	305.29	1550.06	49.24	1436.78	0.00	0.00	0.00	1673.50	-46.39	1725.75	1688.67	65.47	1719.27	1540.73	-4.28	1800.01	1567.29	124.54	1785.30	654.59	-278.85	78.61	1252.57	-275.39	85.96	646.50
7.52000	1844.91	95.20	52.59	1802.07	92.62	57.23	1607.42	132.02	38.99	1610.20	133.04	92.34	1184.48	-50.01	122.11	1157.78	-42.65	147.00	1093.06	-81.63	291.75	1140.87	-95.86	315.56	1560.43	51.09	1437.07	0.00	0.00	0.00	1683.73	-43.95	1725.58	1699.14	68.08	1718.61	1551.49	-1.68	1799.95	1577.95	127.15	1784.87	654.71	-278.92	78.68	1253.16	-276.01	86.75	647.15
7.53000	1844.87	95.26	52.67	1802.90	91.98	57.31	1607.38	132.03	39.26	1610.97	132.04	91.87	1196.94	-55.32	125.55	1169.76	-46.46	153.39	1111.20	-82.72	304.10	1160.26	-97.15	325.84	1569.47	52.40	1437.26	0.00	0.00	0.00	1694.55	-41.51	1725.63	1709.17	70.71	1718.37	1562.23	0.76	1800.07	1588.57	129.70	1784.55	655.15	-278.88	78.89	1252.91	-276.10	86.86	647.70
7.54000	1844.84	95.55	52.65	1802.25	92.67	57.04	1607.90	131.31	38.94	1610.90	132.62	92.33	1213.12	-61.34	131.35	1185.92	-51.36	160.70	1129.57	-81.69	314.07	1179.27	-96.90	335.71	1579.58	52.98	1437.61	0.00	0.00	0.00	1704.99	-39.24	1726.04	1720.56	72.68	1718.27	1572.99	3.07	1800.36	1598.97	132.10	1784.35	654.20	-279.28	78.30	1252.50	-275.88	86.64	648.47
7.55000	1844.79	95.74	52.59	1803.43	92.28	57.79	1607.12	132.30	39.65	1611.38	131.97	92.47	1235.05	-67.05	138.60	1207.75	-56.38	168.26	1149.38	-80.46	321.93	1199.02	-95.36	344.47	1588.85	53.21	1437.86	0.00	0.00	0.00	1715.23	-36.67	1726.95	1730.16	75.43	1718.45	1583.87	5.13	1800.81	1609.46	133.85	1784.33	654.76	-279.01	78.26	1252.67	-275.83	86.79	648.46
7.56000	1844.61	94.30	51.77	1802.39	92.73	57.03	1607.64	131.43	39.49	1611.59	131.72	92.67	1258.52	-72.38	143.78	1232.04	-61.18	173.83	1170.54	-79.82	327.83	1219.99	-93.92	351.63	1598.28	52.89	1438.27	0.00	0.00	0.00	1725.42	-34.64	1727.96	1741.03	77.04	1718.91	1594.79	6.77	1801.44	1619.55	135.91	1784.34	654.61	-279.07	78.51	1253.22	-275.74	86.82	647.13
7.57000	1844.85	94.36	51.67	1802.78	91.81	57.03	1607.92	130.68	39.35	1612.27	130.61	92.49	1284.64	-76.81	147.64	1259.00	-65.04	178.31	1193.51	-79.12	331.42	1242.57	-92.12	356.50	1608.02	52.25	1438.90	0.00	0.00	0.00	1736.11	-32.51	1728.88	1750.65	79.55	1719.34	1605.67	7.98	1802.14	1629.65	137.65	1784.57	654.47	-279.03	78.46	1251.74	-276.00	86.41	648.99
7.58000	1844.50	94.33	51.99	1801.92	92.37	57.14	1607.93	130.72	39.30	1612.14	130.60	92.57	1312.25	-81.07	150.37	1284.70	-68.42	181.09	1217.22	-78.97	333.28	1265.55	-91.12	359.47	1616.80	51.61	1439.60	0.00	0.00	0.00	1746.63	-30.64	1730.07	1761.45	81.93	1719.57	1616.73	9.49	1803.08	1639.75	139.05	1784.93	654.68	-279.00	78.61	1252.79	-274.21	85.23	647.65
7.59000	1844.52	94.57	52.28	1801.08	92.24	56.70	1607.90	130.53	39.16	1612.38	130.54	92.71	1338.70	-83.41	152.25	1312.03	-71.21	182.64	1241.61	-78.54	333.28	1289.16	-89.97	360.28	1625.73	51.09	1440.46	0.00	0.00	0.00	1756.09	-28.93	1731.44	1771.37	83.91	1720.02	1627.46	10.49	1803.99	1649.74	140.39	1785.41	654.69	-279.03	78.66	1253.56	-273.92	84.80	647.73
7.60000	1844.67	93.58	51.41	1801.64	92.05	56.66	1607.93	130.44	39.22	1612.11	131.51	93.08	1366.98	-86.64	151.92	1340.59	-73.67	183.13	1266.01	-78.86	331.87	1313.11	-89.30	359.40	1635.22	50.51	1441.38	0.00	0.00	0.00	1766.14	-27.11	1732.68	1781.34	85.44	1720.54	1638.03	11.44	1804.94	1659.65	141.46	1785.97	655.10	-279.56	78.66	1253.77	-274.28	85.01	648.35
7.61000	1844.25	94.48	52.17	1805.67	92.42	58.85	1608.03	130.72	39.29	1612.43	131.05	92.97	1397.03	-89.51	151.31	1368.79	-75.90	181.97	1290.46	-79.01	328.54	1336.88	-89.34	357.12	1644.31	50.09	1442.28	0.00	0.00	0.00	1775.70	-25.87	1733.88	1790.98	87.07	1721.31	1648.43	12.25	1805.80	1669.52	142.35	1786.61	654.59	-279.54	78.37	1254.61	-274.07	85.04	649.06
7.62000	1844.37	94.13	51.75	1805.60	92.21	58.44	1607.50	131.61	39.68	1612.41	131.28	92.93	1427.12	-91.29	149.61	1398.86	-78.15	179.95	1315.79	-78.80	323.29	1361.72	-88.81	353.11	1653.05	49.89	1443.22	0.00	0.00	0.00	1785.41	-24.93	1734.85	1800.51	88.10	1722.19	1658.81	13.12	1806.64	1679.29	142.93	1787.26	655.34	-279.24	78.66	1254.12	-274.26	85.10	648.14
7.63000	1847.43	94.50	53.70	1804.78	92.72	58.79	1607.67	131.21	39.47	1612.16	131.85	93.26	1459.31	-93.80	147.46	1430.20	-79.95	176.84	1341.47	-78.99	316.58	1386.67	-88.81	347.56	1661.65	49.61	1443.96	0.00	0.00	0.00	1795.19	-23.95	1735.81	1809.49	88.88	1723.03	1668.78	13.24	1807.30	1688.83	143.69	1787.91	655.10	-278.84	78.71	1253.85	-273.83	85.11	649.14
7.64000	1846.76	94.88	54.07	1805.10	92.42	59.07	1608.06	130.62	39.11	1611.79	132.43	93.57	1490.97	-96.74	142.82	1462.45	-81.64	172.80	1368.17	-79.53	308.28	1411.60	-89.76	340.85	1670.80	49.42	1444.67	0.00	0.00	0.00	1804.34	-23.25	1736.75	1819.33	89.44	1723.68	1678.70	13.80	1807.98	1698.58	143.88	1788.63	654.84	-278.82	78.70	1253.97	-273.65	85.32	649.00
7.65000	1847.56	95.05	54.67	1803.76	92.86	58.68	1607.93	131.04	39.49	1612.06	132.25	93.59	1523.67	-97.89	138.70	1494.86	-83.71	167.49	1395.28	-80.39	298.51	1437.62	-89.90	332.25	1679.74	49.42	1445.32	0.00	0.00	0.00	1813.87	-22.89	1737.54	1829.37	89.60	1724.54	1688.33	13.98	1808.52	1708.26	144.13	1789.21	654.88	-278.71	78.49	1253.55	-273.77	84.92	648.33
7.66000	1848.13	94.92	54.72	1801.38	92.88	56.91	1607.77	131.50	39.79	1611.93	132.28	93.82	1559.09	-99.81	134.26	1529.53	-85.62	162.01	1422.98	-81.33	287.08	1463.81	-90.81	322.65	1689.57	49.95	1445.89	0.00	0.00	0.00	1823.39	-22.53	1738.36	1839.64	89.98	1725.24	1697.75	13.85	1808.87	1717.75	144.38	1789.83	654.09	-279.01	78.32	1253.53	-273.46	85.09	648.69
7.67000	1847.88	95.53	55.16	1801.71	92.94	57.07	1608.07	130.93	39.53	1611.91	132.01	94.10	1594.37	-103.01	129.04	1564.84	-88.38	155.91	1451.29	-82.59	274.12	1490.62	-91.86	311.88	1698.35	50.71	1446.48	0.00	0.00	0.00	1832.25	-22.51	1739.22	1848.11	90.68	1726.06	1707.22	13.65	1809.19	1727.22	144.29	1790.37	654.91	-279.12	78.46	1253.56	-273.46	85.21	649.83
7.68000	1844.52	94.99	53.03	1800.83	92.71	56.86	1608.32	130.34	39.38	1612.05	131.62	94.29	1631.60	-105.84	124.27	1601.13	-91.50	149.55	1480.77	-83.63	259.88	1517.91	-92.55	299.75	1707.97	51.55	1446.89	0.00	0.00	0.00	1841.64	-22.71	1739.86	1857.84	90.16	1727.17	1716.72	13.44	1809.43	1736.65	144.28	1790.87	655.39	-278.91	78.92	1254.16	-273.33	85.55	649.75
7.69000	1843.61	94.66	52.10	1801.10	92.87	57.09	1608.05	130.60	39.56	1612.34	130.73	94.39	1668.59	-112.18	122.34	1639.37	-95.00	143.36	1510.80	-85.28	244.70	1545.79	-94.11	286.73	1717.06	52.26	1447.21	0.00	0.00	0.00	1850.80	-22.88	1740.57	1867.24	90.41	1727.88	1726.10	13.18	1809.56	1745.92	144.13	1791.22	654.80	-278.70	78.58	1254.26	-273.83	85.18	649.29
7.70000	1843.56	94.05	51.60	1801.69	93.08	57.16	1608.08	130.36	39.57	1612.35	130.00	94.54	1708.31	-116.42	117.93	1677.00	-99.00	136.69	1541.99	-87.27	228.47	1574.41	-95.79	272.72	1727.06	53.01	1447.45	0.00	0.00	0.00	1859.87	-23.45	1741.16	1876.59	89.70	1728.89	1735.36	12.68	1809.53	1755.38	143.64	1791.54	658.07	-279.50	78.20	1254.10	-273.67	85.15	649.00
7.71000	1843.71	94.82	52.37	1799.68	95.43	59.69	1608.59	129.72	39.45	1612.23	129.89	95.00	1747.38	-121.54	113.21	1716.01	-102.96	130.47	1573.89	-90.03	211.75	1604.09	-97.60	257.84	1737.38	53.64	1447.64	0.00	0.00	0.00	1869.19	-23.85	1741.72	1886.16	88.85	1729.84	1744.65	12.38	1809.44	1764.69	143.31	1791.77	659.19	-278.87	78.17	1254.66	-273.80	85.44	649.48
7.72000	1839.93	99.96	57.73	1799.95	95.49	60.44	1608.31	130.09	39.79	1612.27	129.57	95.36	1786.72	-126.02	108.68	1755.13	-107.38	124.54	1606.96	-93.63	195.08	1634.56	-99.69	242.27	1747.17	54.13	1447.59	0.00	0.00	0.00	1878.49	-24.46	1742.18	1895.53	88.30	1730.46	1753.76	11.86	1809.26	1774.26	142.65	1791.92	659.13	-278.52	78.38	1254.59	-273.68	85.57	648.55
7.73000	1840.54	99.69	57.66	1800.09	94.95	60.21	1608.18	130.21	40.07	1612.37	129.24	95.79	1830.03	-130.00	101.05	1795.30	-111.68	119.30	1641.04	-96.97	177.83	1666.29	-101.77	226.03	1757.10	54.58	1447.48	0.00	0.00	0.00	1887.57	-25.26	1742.44	1905.03	87.87	1731.04	1762.91	11.30	1809.02	1783.58	142.40	1791.91	659.22	-279.15	78.04	1254.22	-273.39	85.40	647.36
7.74000	1840.14	101.13	58.55	1798.75	95.71	60.25	1607.98	130.82	40.46	1612.31	129.64	96.53	1869.53	-132.35	97.86	1836.30	-115.93	114.75	1676.20	-100.86	160.62	1698.70	-104.60	210.10	1766.23	54.90	1447.34	0.00	0.00	0.00	1896.93	-26.02	1742.80	1914.32	86.98	1731.54	1772.10	10.69	1808.67	1793.03	141.89	1791.90	659.29	-280.16	77.78	1254.56	-273.58	85.63	649.27
7.75000	1840.94	100.81	58.77	1798.85	95.48	59.74	1608.42	129.97	40.33	1612.99	128.14	96.36	1910.87	-138.08	95.59	1876.80	-120.28	110.64	1712.50	-105.25	144.02	1731.09	-109.16	195.15	1776.31	55.13	1447.06	0.00	0.00	0.00	1905.72	-26.80	1743.03	1924.13	86.07	1732.13	1781.44	10.23	1808.27	1802.72	140.89	1791.86	659.24	-279.50	77.81	1254.83	-273.11	85.69	648.72
7.76000	1838.32	98.92	64.72	1798.67	96.71	60.79	1608.57	129.50	40.29	1613.43	127.76	96.67	1952.32	-142.45	93.44	1917.68	-124.30	107.28	1749.14	-109.77	127.75	1764.47	-113.00	179.82	1786.05	55.31	1446.73	0.00	0.00	0.00	1915.20	-27.26	1743.15	1933.59	85.16	1732.54	1790.74	9.55	1807.83	1812.22	140.10	1791.69	659.20	-279.27	78.03	1255.12	-273.64	85.35	647.69
7.77000	1837.51	99.19	64.54	1802.08	93.22	57.44	1608.76	129.14	40.30	1613.11	128.46	97.42	1993.67	-145.87	92.27	1958.49	-127.88	104.60	1786.78	-113.91	111.91	1798.40	-116.73	165.07	1795.75	55.60	1446.19	0.00	0.00	0.00	1919.13	-28.45	1746.22	1943.21	84.39	1732.80	1799.83	8.66	1807.27	1821.39	139.86	1791.33	659.24	-279.28	77.93	1254.76	-273.62	85.48	647.67
7.78000	1842.83	94.43	55.95	1801.61	93.59	57.16	1608.86	129.03	40.52	1613.78	127.48	97.57	2033.04	-148.55	92.23	1998.95	-131.06	102.69	1824.66	-119.18	98.13	1832.90	-121.60	151.91	1805.43	55.64	1445.64	0.00	0.00	0.00	1932.59	-29.22	1743.76	1952.00	83.82	1733.04	1809.02	7.73	1806.58	1830.98	138.92	1791.00	659.28	-278.93	78.20	1253.94	-273.52	85.34	647.43
7.79000	1842.48	97.05	52.81	1801.74	93.36	56.81	1609.24	128.61	40.60	1613.76	127.94	98.38	2073.30	-151.35	92.09	2040.43	-135.85	97.26	1863.42	-123.12	85.12	1868.68	-125.38	139.24	1816.11	55.66	1444.93	0.00	0.00	0.00	1937.91	-30.24	1746.05	1962.20	82.85	1733.04	1818.43	7.14	1805.85	1840.50	138.22	1790.52	659.15	-278.67	78.40	1253.58	-273.92	85.18	648.58
7.80000	1843.96	97.04	52.57	1802.06	93.75	56.98	1608.99	129.00	40.95	1614.43	127.21	98.50	2108.56	-147.35	96.82	2079.54	-138.48	96.46	1902.27	-127.83	74.10	1903.88	-130.52	128.90	1826.07	55.58	1444.19	0.00	0.00	0.00	1946.59	-31.19	1746.42	1971.49	81.80	1733.30	1827.84	6.07	1804.94	1850.17	137.24	1789.94	659.05	-278.78	78.22	1254.22	-274.40	84.96	648.75
7.81000	1844.13	96.24	52.02	1802.09	94.48	56.37	1609.01	129.07	41.25	1614.31	128.08	99.47	2146.52	-146.03	101.63	2116.43	-136.52	103.16	1941.04	-132.98	65.16	1940.47	-133.64	119.32	1836.12	55.49	1443.42	0.00	0.00	0.00	1956.17	-32.04	1746.06	1981.32	80.63	1733.23	1837.30	4.92	1804.00	1860.06	136.02	1789.30	659.16	-279.29	78.04	1254.14	-273.61	85.36	648.59
7.82000	1844.99	95.76	51.78	1803.13	94.16	56.39	1609.40	128.61	41.31	1614.54	127.97	99.90	2184.94	-147.40	108.79	2153.39	-136.79	108.62	1979.84	-137.52	58.16	1975.25	-138.41	112.55	1846.60	55.19	1442.66	0.00	0.00	0.00	1965.78	-32.98	1745.60	1991.05	79.67	1733.03	1846.87	3.76	1802.97	1869.27	135.58	1788.42	659.20	-279.78	77.84	1254.10	-273.88	85.27	647.99
7.83000	1844.83	95.65	51.32	1802.33	94.07	56.40	1609.41	128.84	41.76	1614.71	128.42	100.79	2222.08	-148.18	118.19	2190.33	-136.24	117.30	2019.12	-139.58	52.76	2009.54	-141.61	107.57	1856.17	54.83	1441.80	0.00	0.00	0.00	1975.81	-33.83	1745.06	2000.52	78.73	1732.77	1856.46	2.72	1801.87	1878.93	134.24	1787.56	659.19	-279.22	78.12	1254.52	-274.16	85.18	648.29
7.84000	1845.08	95.52	51.14	1802.30	94.25	56.32	1609.49	128.88	42.20	1615.61	127.71	101.22	2256.27	-145.34	131.85	2225.63	-135.03	128.54	2056.55	-142.60	50.13	2009.54	-141.61	107.57	1867.20	54.41	1440.85	0.00	0.00	0.00	1985.35	-34.75	1744.41	2010.35	77.72	1732.38	1866.15	1.59	1800.71	1888.63	132.71	1786.64	659.15	-279.28	78.20	1254.60	-273.73	85.52	648.36
7.85000	1845.90	94.80	50.94	1802.19	94.18	55.49	1610.06	128.43	42.62	1615.62	128.60	102.30	2287.88	-144.90	144.53	2265.10	-135.21	133.98	2091.84	-144.79	49.22	2009.54	-141.61	107.57	1877.89	53.84	1439.78	0.00	0.00	0.00	1995.51	-35.61	1743.70	2020.44	76.88	1731.72	1875.84	0.17	1799.44	1898.12	131.55	1785.60	659.18	-278.94	78.33	1254.28	-273.60	85.32	649.26
7.86000	1845.00	95.79	51.24	1802.56	94.46	55.53	1609.92	129.16	43.69	1616.16	128.62	103.17	2317.13	-142.02	157.99	2299.40	-134.97	138.39	2091.84	-144.79	49.22	2009.54	-141.61	107.57	1888.21	52.93	1438.71	0.00	0.00	0.00	2005.64	-36.68	1742.91	2030.06	76.29	1731.09	1885.51	-1.56	1798.08	1908.01	129.66	1784.61	659.17	-279.07	78.14	1253.93	-273.53	85.18	649.46
7.87000	1844.54	95.52	50.99	1801.97	95.14	55.90	1610.11	129.32	44.79	1616.94	128.38	104.13	2343.67	-140.46	169.60	2328.93	-134.34	141.81	2091.84	-144.79	49.22	2009.54	-141.61	107.57	1898.89	51.82	1437.53	0.00	0.00	0.00	2015.77	-37.69	1742.03	2039.93	75.02	1730.48	1895.32	-3.27	1796.68	1917.47	128.24	1783.38	659.09	-278.99	78.38	1253.97	-273.51	85.14	649.42
7.88000	1844.27	95.66	51.11	1802.03	94.87	55.63	1610.93	128.41	45.45	1617.38	128.78	105.48	2365.09	-135.33	180.32	2354.07	-133.37	144.28	2091.84	-144.79	49.22	2009.54	-141.61	107.57	1908.56	50.47	1436.38	0.00	0.00	0.00	2025.97	-38.68	1741.12	2049.75	73.89	1729.82	1905.34	-4.98	1795.21	1927.17	126.36	1782.19	659.22	-279.40	78.00	1253.80	-273.07	85.26	648.49
7.89000	1844.39	95.45	50.99	1801.72	95.19	55.49	1611.57	127.86	46.54	1618.15	128.97	106.88	2394.76	-138.50	166.25	2375.20	-132.11	145.84	2091.84	-144.79	49.22	2009.54	-141.61	107.57	1919.30	48.98	1435.04	0.00	0.00	0.00	2036.31	-39.69	1740.21	2059.59	73.21	1728.96	1915.37	-6.91	1793.72	1936.71	124.58	1780.86	659.25	-279.67	77.84	1253.90	-273.54	85.30	648.38
7.90000	1844.99	95.62	50.67	1802.84	95.06	55.56	1612.05	127.72	48.02	1618.84	129.55	108.59	2410.51	-136.66	170.37	2392.71	-130.59	146.53	2091.84	-144.79	49.22	2009.54	-141.61	107.57	1929.84	47.20	1433.70	0.00	0.00	0.00	2046.77	-40.86	1739.25	2068.90	71.86	1728.32	1925.35	-9.07	1792.19	1946.03	122.96	1779.52	659.23	-279.25	78.12	1253.88	-273.44	85.14	648.75
7.91000	1844.68	95.92	51.21	1802.52	95.77	55.34	1612.53	127.86	49.70	1619.78	129.83	110.29	2423.71	-134.79	172.38	2406.98	-128.85	146.39	2091.84	-144.79	49.22	2009.54	-141.61	107.57	1941.30	45.24	1432.27	0.00	0.00	0.00	2057.29	-41.92	1738.24	2079.43	70.56	1727.36	1935.77	-11.03	1790.77	1955.63	120.93	1778.14	659.20	-279.36	78.17	1254.50	-273.68	85.29	648.34
7.92000	1845.14	95.60	50.90	1802.86	95.58	55.01	1612.86	128.30	51.68	1620.97	130.32	112.10	2432.29	-129.41	171.03	2418.40	-126.95	145.45	2091.84	-144.79	49.22	2009.54	-141.61	107.57	1952.40	43.12	1430.98	0.00	0.00	0.00	2067.51	-43.26	1737.37	2089.25	69.26	1726.56	1946.23	-13.22	1789.42	1965.14	118.74	1776.88	659.23	-279.51	78.07	1254.45	-273.96	85.39	648.49
7.93000	1844.26	96.59	51.27	1802.69	95.83	54.99	1613.57	128.73	53.62	1622.14	131.14	114.11	2442.15	-129.01	164.24	2427.36	-124.91	143.76	2091.84	-144.79	49.22	2009.54	-141.61	107.57	1962.71	40.82	1429.79	0.00	0.00	0.00	2078.63	-44.62	1736.41	2099.03	67.98	1725.79	1956.83	-15.37	1788.12	1974.87	116.47	1775.61	659.26	-279.65	78.13	1254.28	-273.50	85.71	647.52
7.94000	1844.89	95.70	50.81	1802.55	95.54	54.91	1614.34	128.79	55.67	1623.95	131.36	116.22	2447.63	-124.49	156.32	2434.24	-122.79	141.36	2091.84	-144.79	49.22	2009.54	-141.61	107.57	1973.31	38.53	1428.63	0.00	0.00	0.00	2089.56	-46.16	1735.52	2109.54	66.54	1725.08	1967.10	-17.86	1786.71	1984.43	114.07	1774.38	659.23	-279.37	78.19	1254.52	-273.72	85.37	648.47
7.95000	1844.43	95.95	51.37	1803.53	96.01	55.26	1615.36	129.35	58.12	1625.17	133.13	119.00	2445.27	-119.25	170.83	2439.42	-120.63	138.28	2091.84	-144.79	49.22	2009.54	-141.61	107.57	1983.85	36.24	1427.41	0.00	0.00	0.00	2100.19	-47.71	1734.73	2119.21	64.76	1724.59	1977.12	-20.69	1785.16	1994.15	111.47	1773.09	659.27	-279.66	78.03	1254.25	-273.49	85.33	648.71
7.96000	1845.17	95.58	50.93	1803.37	95.60	55.16	1616.21	130.00	60.84	1626.70	134.86	122.16	2450.80	-117.76	164.43	2443.29	-118.46	134.56	2091.84	-144.79	49.22	2009.54	-141.61	107.57	1994.68	33.64	1426.18	0.00	0.00	0.00	2110.78	-49.43	1733.87	2128.99	63.18	1723.95	1987.11	-23.62	1783.52	2003.76	108.71	1771.60	659.28	-279.41	78.01	1253.75	-273.47	85.08	647.63
7.97000	1844.95	95.86	51.26	1802.70	96.01	54.99	1618.08	129.60	63.68	1628.79	135.97	125.46	2459.37	-120.03	153.04	2446.25	-116.34	130.25	2091.84	-144.79	49.22	2009.54	-141.61	107.57	2005.65	30.75	1424.97	0.00	0.00	0.00	2121.19	-51.28	1733.13	2138.84	61.49	1723.36	1997.25	-26.68	1782.01	2013.65	105.66	1770.32	659.16	-278.94	78.25	1253.96	-273.43	85.20	648.61
7.98000	1844.83	95.23	51.10	1803.43	96.10	54.93	1619.79	130.30	67.45	1631.69	137.35	129.24	2468.97	-120.89	138.46	2448.66	-114.30	125.38	2091.84	-144.79	49.22	2009.54	-141.61	107.57	2016.58	27.63	1424.00	0.00	0.00	0.00	2131.82	-53.18	1732.73	2149.21	59.57	1723.04	2008.07	-29.57	1781.21	2023.47	103.13	1769.60	659.14	-278.53	78.25	1254.13	-273.25	85.27	647.80
7.99000	1844.72	95.56	51.04	1803.58	96.14	55.02	1621.53	131.68	72.39	1635.43	137.95	133.53	2476.96	-120.82	124.96	2450.92	-112.39	119.99	2091.84	-144.79	49.22	2009.54	-141.61	107.57	2027.33	24.53	1423.62	0.00	0.00	0.00	2142.86	-55.17	1732.57	2159.46	57.62	1722.95	2018.81	-32.81	1780.96	2033.65	100.16	1769.35	659.17	-278.82	78.35	1254.35	-273.43	85.29	649.18
8.00000	1845.57	95.41	51.28	1802.67	97.61	57.38	1624.55	131.62	77.26	1639.66	139.36	138.79	2484.71	-120.50	111.57	2453.41	-110.64	114.11	2091.84	-144.79	49.22	2009.54	-141.61	107.57	2037.15	21.44	1423.98	0.00	0.00	0.00	2153.57	-57.22	1732.76	2169.61	55.61	1723.22	2029.89	-35.63	1781.02	2043.54	97.43	1769.41	659.19	-279.75	78.20	1256.82	-274.13	82.26	648.82
8.01000	1845.19	95.96	51.25	1803.15	97.11	57.55	1627.34	132.90	83.56	1644.26	141.07	144.77	2494.46	-118.50	100.64	2456.99	-109.41	102.85	2091.84	-144.79	49.22	2009.54	-141.61	107.57	2048.21	18.57	1424.81	0.00	0.00	0.00	2164.31	-59.42	1733.12	2179.49	53.42	1723.61	2040.66	-39.07	1781.18	2053.68	94.16	1769.76	659.18	-279.26	78.12	1257.68	-274.97	81.05	648.41
8.02000	1845.50	95.67	51.75	1803.85	97.98	58.54	1631.30	132.88	89.84	1649.89	142.59	151.12	2500.08	-114.59	93.32	2463.03	-106.91	97.42	2091.84	-144.79	49.22	2009.54	-141.61	107.57	2058.07	15.92	1425.99	0.00	0.00	0.00	2175.58	-61.54	1733.60	2189.91	51.25	1724.20	2051.34	-42.59	1781.62	2063.73	90.96	1770.39	659.05	-278.46	78.20	1257.84	-275.20	80.70	647.46
8.03000	1844.78	96.32	52.17	1803.33	97.26	58.11	1636.73	133.29	96.98	1656.70	144.92	158.10	2501.61	-111.27	86.98	2463.82	-104.13	91.46	2091.84	-144.79	49.22	2009.54	-141.61	107.57	2069.09	13.62	1427.34	0.00	0.00	0.00	2186.35	-63.72	1734.48	2200.05	49.12	1725.16	2062.36	-45.56	1782.59	2073.78	87.84	1771.40	659.27	-279.51	77.81	1257.68	-275.05	80.81	648.46
8.04000	1845.52	95.81	52.93	1804.97	97.22	59.19	1643.08	133.97	105.10	1665.32	146.82	165.40	2504.12	-111.13	82.54	2465.23	-102.84	87.90	2091.84	-144.79	49.22	2009.54	-141.61	107.57	2079.93	11.42	1429.04	0.00	0.00	0.00	2196.83	-65.91	1735.83	2210.23	47.39	1726.26	2072.91	-49.01	1783.78	2083.95	84.34	1772.78	659.28	-279.82	77.62	1257.31	-273.90	81.29	649.29
8.05000	1845.24	96.98	53.53	1805.66	96.80	59.30	1650.24	135.74	114.21	1676.12	149.04	172.88	2505.23	-111.17	79.49	2466.01	-102.48	85.97	2091.84	-144.79	49.22	2009.54	-141.61	107.57	2089.68	9.23	1430.98	0.00	0.00	0.00	2207.60	-68.18	1737.35	2220.00	45.00	1728.13	2083.39	-52.35	1785.08	2093.71	81.27	1774.19	659.25	-279.76	78.03	1257.56	-274.53	81.05	648.25
8.06000	1845.77	96.30	53.19	1807.53	97.25	60.27	1658.85	138.06	124.15	1688.81	150.47	180.20	2506.09	-110.51	78.08	2466.60	-102.18	84.83	2091.84	-144.79	49.22	2009.54	-141.61	107.57	2099.42	7.39	1433.20	0.00	0.00	0.00	2218.03	-70.31	1739.24	2229.96	42.62	1730.17	2093.33	-56.12	1786.34	2103.19	78.19	1775.75	659.25	-279.52	78.08	1257.55	-274.58	81.21	648.42
8.07000	1845.41	95.75	55.39	1807.66	96.55	64.40	1668.66	139.33	134.43	1701.87	152.97	188.22	2505.47	-109.81	77.50	2466.26	-102.26	83.81	2091.84	-144.79	49.22	2009.54	-141.61	107.57	2109.85	5.58	1435.46	0.00	0.00	0.00	2228.53	-72.44	1741.18	2239.62	40.44	1732.37	2103.21	-59.58	1787.66	2112.36	75.26	1777.35	659.07	-278.80	78.33	1257.68	-274.78	80.88	647.55
8.08000	1847.88	96.15	55.10	1810.69	96.60	65.40	1678.14	143.07	147.01	1715.06	155.16	197.03	2505.06	-110.16	76.57	2466.89	-102.22	83.64	2091.84	-144.79	49.22	2009.54	-141.61	107.57	2119.69	4.03	1437.74	0.00	0.00	0.00	2238.34	-74.66	1743.33	2248.92	38.50	1734.80	2103.21	-59.58	1787.66	2121.66	71.87	1779.01	659.12	-278.89	78.48	1257.62	-274.46	80.92	647.78
8.09000	1850.09	96.65	54.73	1815.09	97.00	67.39	1689.62	143.94	159.40	1729.85	155.74	206.31	2505.04	-110.00	76.14	2466.68	-102.23	83.13	2091.84	-144.79	49.22	2009.54	-141.61	107.57	2129.72	2.69	1439.90	0.00	0.00	0.00	2248.28	-76.76	1745.54	2258.38	36.35	1737.38	2103.21	-59.58	1787.66	2130.58	68.72	1780.72	659.22	-279.39	78.37	1257.62	-274.33	80.88	648.14
8.10000	1853.85	97.30	55.26	1820.85	97.39	70.21	1702.39	144.94	172.56	1746.22	154.79	215.37	2505.31	-109.35	76.09	2466.89	-102.04	82.83	2091.84	-144.79	49.22	2009.54	-141.61	107.57	2139.72	1.53	1441.90	0.00	0.00	0.00	2257.97	-78.82	1747.88	2267.34	34.38	1740.00	2103.21	-59.58	1787.66	2139.21	65.99	1782.32	659.30	-279.62	78.07	1257.47	-274.53	81.04	648.51
8.11000	1856.95	98.00	56.39	1826.12	98.08	73.29	1716.50	145.55	185.96	1762.58	154.72	225.28	2504.31	-108.76	75.44	2466.78	-102.27	82.28	2091.84	-144.79	49.22	2009.54	-141.61	107.57	2149.60	0.65	1443.67	0.00	0.00	0.00	2267.33	-80.81	1750.25	2276.74	32.21	1742.80	2103.21	-59.58	1787.66	2147.95	63.03	1783.86	659.13	-279.50	78.16	1257.65	-275.59	80.81	648.40
8.12000	1859.93	102.14	60.69	1833.36	98.96	77.47	1732.15	145.07	198.96	1779.23	154.77	235.27	2505.38	-109.19	74.55	2467.30	-102.27	81.96	2091.84	-144.79	49.22	2009.54	-141.61	107.57	2159.17	-0.06	1445.27	0.00	0.00	0.00	2276.39	-82.77	1752.63	2286.09	30.16	1745.60	2103.21	-59.58	1787.66	2156.71	60.08	1785.46	659.14	-279.35	78.28	1257.59	-275.51	80.91	648.56
8.13000	1865.71	103.60	60.61	1840.78	99.99	82.05	1748.83	144.52	211.57	1796.57	153.79	244.63	2506.15	-109.62	73.26	2467.77	-102.36	81.41	2091.84	-144.79	49.22	2009.54	-141.61	107.57	2168.74	-0.60	1446.51	0.00	0.00	0.00	2285.81	-84.68	1754.86	2294.66	28.39	1748.49	2103.21	-59.58	1787.66	2164.74	58.26	1786.76	659.13	-279.35	78.17	1257.56	-275.17	81.00	649.03
8.14000	1873.20	105.73	60.39	1849.79	101.58	87.42	1766.75	142.47	223.35	1813.76	152.98	253.67	2505.28	-108.46	72.52	2467.67	-102.28	80.51	2091.84	-144.79	49.22	2009.54	-141.61	107.57	2178.70	-1.03	1447.51	0.00	0.00	0.00	2295.11	-86.52	1757.08	2303.46	26.51	1751.38	2103.21	-59.58	1787.66	2173.08	56.30	1788.03	659.21	-279.84	78.12	1257.51	-274.84	81.34	647.84
8.15000	1883.18	108.64	59.71	1861.09	103.72	92.87	1783.08	141.07	234.20	1831.36	151.57	262.74	2506.84	-108.61	71.87	2468.15	-102.21	80.02	2091.84	-144.79	49.22	2009.54	-141.61	107.57	2187.77	-1.55	1448.34	0.00	0.00	0.00	2303.61	-88.23	1759.41	2312.29	24.72	1754.41	2103.21	-59.58	1787.66	2181.77	54.04	1789.35	659.23	-279.46	78.02	1257.78	-275.17	80.97	647.76
8.16000	1896.55	113.91	64.23	1876.00	107.31	98.83	1800.16	137.11	242.13	1849.30	148.26	270.27	2506.33	-108.23	70.99	2468.39	-102.10	79.55	2091.84	-144.79	49.22	2009.54	-141.61	107.57	2196.84	-2.27	1449.09	0.00	0.00	0.00	2312.68	-89.80	1761.55	2321.19	23.33	1757.01	2103.21	-59.58	1787.66	2190.83	51.56	1790.49	659.20	-279.29	78.08	1257.66	-274.53	80.99	648.64
8.17000	1914.64	119.25	72.08	1894.53	111.08	106.03	1817.44	133.92	249.18	1866.63	146.10	277.77	2506.56	-108.43	70.14	2468.46	-101.97	79.12	2091.84	-144.79	49.22	2009.54	-141.61	107.57	2205.99	-2.88	1449.67	0.00	0.00	0.00	2321.83	-91.18	1763.61	2329.81	22.08	1759.53	2103.21	-59.58	1787.66	2199.12	50.28	1791.38	659.27	-279.42	78.25	1257.74	-274.87	80.91	647.96
8.18000	1935.56	124.42	78.95	1915.38	115.24	112.16	1835.89	130.48	254.77	1884.64	143.93	284.56	2506.42	-107.92	69.84	2469.12	-101.90	79.13	2091.84	-144.79	49.22	2009.54	-141.61	107.57	2214.59	-3.73	1450.29	0.00	0.00	0.00	2331.10	-92.40	1765.67	2338.37	21.13	1762.01	2103.21	-59.58	1787.66	2207.66	48.74	1792.31	659.22	-279.62	78.15	1257.73	-275.08	80.79	649.78
8.19000	1957.71	129.20	83.93	1936.36	118.53	116.38	1855.11	128.52	259.03	1903.24	142.18	290.27	2506.38	-108.27	69.33	2468.90	-101.90	78.78	2091.84	-144.79	49.22	2009.54	-141.61	107.57	2222.84	-4.62	1450.92	0.00	0.00	0.00	2340.50	-93.38	1767.68	2347.56	19.77	1764.60	2103.21	-59.58	1787.66	2216.20	47.27	1793.23	659.27	-279.08	78.05	1257.73	-274.64	80.92	648.67
8.20000	1981.03	132.75	87.88	1960.52	121.50	120.45	1875.83	126.29	261.44	1923.64	138.99	293.33	2506.91	-108.07	69.67	2468.79	-101.92	78.65	2091.84	-144.79	49.22	2009.54	-141.61	107.57	2231.29	-5.39	1451.55	0.00	0.00	0.00	2349.48	-94.13	1769.79	2357.15	18.75	1766.96	2103.21	-59.58	1787.66	2224.89	45.68	1794.17	659.32	-279.99	78.00	1257.63	-275.60	81.04	647.90
8.21000	2004.64	135.41	90.61	1984.41	123.38	122.91	1897.37	124.62	262.36	1943.85	137.65	295.45	2506.94	-107.73	69.76	2468.70	-101.96	78.55	2091.84	-144.79	49.22	2009.54	-141.61	107.57	2239.65	-6.13	1452.23	0.00	0.00	0.00	2358.91	-94.64	1771.90	2366.06	18.04	1769.50	2103.21	-59.58	1787.66	2232.69	45.27	1794.88	659.35	-280.07	77.73	1257.80	-275.53	80.90	649.07
8.22000	2030.19	137.46	92.63	2009.12	124.94	124.47	1919.42	123.02	261.61	1965.31	135.24	295.46	2506.66	-107.92	69.47	2468.65	-101.96	78.48	2091.84	-144.79	49.22	2009.54	-141.61	107.57	2248.60	-6.95	1452.91	0.00	0.00	0.00	2368.41	-94.97	1774.10	2374.36	18.11	1772.06	2103.21	-59.58	1787.66	2241.05	44.27	1795.75	659.17	-279.10	77.88	1257.75	-274.88	81.05	649.05
8.23000	2055.96	139.27	93.38	2035.77	126.22	125.26	1941.24	122.16	259.38	1986.60	133.63	293.97	2506.35	-107.55	69.56	2468.67	-101.97	78.41	2091.84	-144.79	49.22	2009.54	-141.61	107.57	2256.95	-7.85	1453.60	0.00	0.00	0.00	2377.72	-94.94	1776.39	2383.24	18.16	1774.60	2103.21	-59.58	1787.66	2249.66	42.71	1796.75	659.15	-279.06	78.01	1257.57	-274.56	81.22	649.67
8.24000	2083.35	140.84	93.43	2063.38	127.39	125.40	1963.20	121.88	255.66	2008.04	132.04	291.04	2506.76	-107.75	69.50	2469.02	-101.84	78.52	2091.84	-144.79	49.22	2009.54	-141.61	107.57	2265.57	-8.79	1454.37	0.00	0.00	0.00	2386.99	-94.76	1778.70	2391.74	18.57	1777.27	2103.21	-59.58	1787.66	2258.01	41.60	1797.54	659.10	-279.14	78.04	1257.44	-274.35	81.24	649.16
8.25000	2112.28	142.26	93.04	2091.06	128.42	124.13	1985.95	120.69	250.11	2030.27	130.34	286.61	2506.29	-107.34	69.23	2469.13	-101.91	78.31	2091.84	-144.79	49.22	2009.54	-141.61	107.57	2274.33	-9.52	1455.13	0.00	0.00	0.00	2396.04	-94.35	1781.15	2400.47	18.63	1780.14	2103.21	-59.58	1787.66	2265.89	41.09	1798.22	659.14	-279.47	78.18	1257.41	-274.74	81.06	648.52
8.26000	2142.39	143.45	92.07	2121.91	129.10	123.25	2008.98	120.04	242.97	2052.12	129.81	281.24	2506.91	-107.71	68.83	2468.88	-101.95	77.94	2091.84	-144.79	49.22	2009.54	-141.61	107.57	2282.88	-10.13	1455.86	0.00	0.00	0.00	2405.16	-93.70	1783.72	2409.40	18.98	1782.97	2103.21	-59.58	1787.66	2273.62	40.70	1798.71	659.13	-279.01	78.16	1257.46	-274.84	80.90	648.67
8.27000	2173.89	144.27	90.89	2151.56	129.79	120.65	2033.48	119.39	234.17	2074.36	129.19	274.34	2507.35	-107.10	68.87	2469.35	-101.82	77.87	2091.84	-144.79	49.22	2009.54	-141.61	107.57	2291.71	-10.56	1456.46	0.00	0.00	0.00	2414.34	-92.81	1786.44	2413.16	18.43	1789.34	2103.21	-59.58	1787.66	2281.29	40.07	1799.19	659.17	-279.19	77.93	1257.66	-275.10	80.78	648.88
8.28000	2207.26	145.00	89.76	2182.25	130.53	117.49	2057.96	120.17	224.88	2097.79	128.71	266.39	2507.67	-107.06	68.71	2469.53	-101.87	77.73	2091.84	-144.79	49.22	2009.54	-141.61	107.57	2300.29	-10.95	1456.99	0.00	0.00	0.00	2423.18	-91.68	1789.30	2420.18	19.22	1793.22	2103.21	-59.58	1787.66	2288.29	40.25	1799.46	659.14	-279.90	77.98	1257.82	-275.75	80.83	648.39
8.29000	2242.36	145.51	89.17	2214.41	130.95	114.43	2082.18	122.20	214.69	2120.88	129.81	257.91	2508.01	-107.41	68.25	2469.64	-101.88	77.56	2091.84	-144.79	49.22	2009.54	-141.61	107.57	2309.16	-11.44	1457.34	0.00	0.00	0.00	2432.25	-90.27	1792.24	2428.22	20.66	1796.28	2103.21	-59.58	1787.66	2295.67	39.53	1799.81	659.16	-279.44	78.21	1257.64	-275.55	81.04	649.77
8.30000	2277.21	146.13	88.07	2247.44	132.00	111.70	2107.66	124.72	203.62	2145.20	129.52	247.71	2508.64	-107.82	67.93	2470.21	-101.95	77.72	2091.84	-144.79	49.22	2009.54	-141.61	107.57	2317.82	-12.01	1457.67	0.00	0.00	0.00	2441.33	-88.53	1795.33	2436.10	22.29	1799.46	2103.21	-59.58	1787.66	2302.86	38.99	1799.93	659.21	-279.47	78.14	1257.63	-275.21	81.08	649.39
8.31000	2311.20	147.09	86.32	2282.61	133.20	109.96	2135.39	124.97	190.92	2168.91	131.62	237.41	2508.57	-106.82	68.40	2470.04	-101.93	77.43	2091.84	-144.79	49.22	2009.54	-141.61	107.57	2326.63	-12.45	1458.02	0.00	0.00	0.00	2450.07	-86.67	1798.46	2444.14	24.10	1802.65	2103.21	-59.58	1787.66	2309.37	39.10	1800.01	659.19	-279.59	78.00	1257.68	-275.52	80.91	650.29
8.32000	2344.50	148.95	84.43	2317.71	134.55	108.30	2162.91	126.13	177.69	2193.73	132.42	226.30	2508.21	-107.36	67.67	2470.06	-101.95	77.39	2091.84	-144.79	49.22	2009.54	-141.61	107.57	2335.39	-12.69	1458.20	0.00	0.00	0.00	2458.98	-84.50	1801.53	2451.32	26.16	1805.86	2103.21	-59.58	1787.66	2316.33	38.56	1800.07	659.15	-279.55	78.03	1257.60	-275.23	80.97	648.98
8.33000	2381.35	150.66	85.30	2350.12	136.46	105.22	2190.12	129.58	165.12	2217.71	135.73	215.67	2508.62	-108.30	67.25	2470.09	-102.07	77.34	2091.84	-144.79	49.22	2009.54	-141.61	107.57	2343.82	-12.89	1458.43	0.00	0.00	0.00	2467.62	-82.22	1804.54	2458.30	28.39	1809.03	2103.21	-59.58	1787.66	2322.95	38.50	1799.94	659.19	-279.57	78.15	1257.50	-274.83	81.18	648.83
8.34000	2419.11	153.30	87.40	2383.85	138.99	102.95	2218.61	131.74	152.04	2244.53	136.12	203.67	2505.46	-107.58	74.30	2470.27	-102.08	77.42	2091.84	-144.79	49.22	2009.54	-141.61	107.57	2352.09	-12.87	1458.62	0.00	0.00	0.00	2476.21	-79.65	1807.43	2465.32	30.78	1811.97	2103.21	-59.58	1787.66	2330.04	37.77	1799.96	659.31	-279.39	77.95	1257.61	-275.65	80.92	648.43
8.35000	2454.27	156.72	88.46	2418.81	142.33	102.00	2250.58	130.70	137.88	2270.35	138.35	192.68	2505.59	-107.49	74.98	2470.42	-102.18	77.44	2091.84	-144.79	49.22	2009.54	-141.61	107.57	2360.56	-12.59	1458.78	0.00	0.00	0.00	2484.63	-76.97	1810.25	2472.07	33.27	1814.81	2103.21	-59.58	1787.66	2336.51	37.76	1799.67	659.28	-279.69	77.92	1257.53	-275.25	81.09	648.95
8.36000	2488.73	160.78	89.77	2452.67	146.10	101.04	2280.06	133.22	125.63	2296.13	141.19	181.84	2505.12	-107.66	74.59	2469.96	-102.29	77.10	2091.84	-144.79	49.22	2009.54	-141.61	107.57	2369.12	-12.11	1458.96	0.00	0.00	0.00	2492.88	-74.07	1812.95	2479.01	36.03	1817.48	2103.21	-59.58	1787.66	2343.07	37.70	1799.25	659.24	-279.85	77.93	1257.60	-275.13	80.92	647.65
8.37000	2522.10	165.34	91.12	2485.58	150.23	100.27	2310.72	134.86	113.78	2324.20	141.69	170.53	2505.92	-107.55	74.88	2470.33	-102.18	77.17	2091.84	-144.79	49.22	2009.54	-141.61	107.57	2377.55	-11.55	1459.13	0.00	0.00	0.00	2501.03	-70.99	1815.58	2485.52	38.90	1820.00	2103.21	-59.58	1787.66	2349.51	37.39	1798.60	659.29	-280.05	77.99	1257.50	-274.82	81.17	648.34
8.38000	2555.15	170.26	92.92	2518.37	154.89	100.08	2341.22	136.58	102.52	2351.04	144.26	160.43	2505.34	-107.61	74.35	2470.29	-102.24	77.00	2091.84	-144.79	49.22	2009.54	-141.61	107.57	2386.12	-10.93	1459.16	0.00	0.00	0.00	2509.22	-67.66	1818.02	2491.53	41.87	1822.39	2103.21	-59.58	1787.66	2356.59	36.38	1798.18	659.22	-279.35	78.01	1257.69	-275.38	80.89	648.97
8.39000	2587.05	175.59	94.85	2550.23	159.71	100.25	2369.68	141.65	93.32	2380.60	143.88	149.75	2505.59	-107.56	74.36	2470.71	-102.19	77.07	2091.84	-144.79	49.22	2009.54	-141.61	107.57	2394.58	-10.16	1459.19	0.00	0.00	0.00	2517.42	-64.19	1820.32	2497.38	45.05	1824.66	2103.21	-59.58	1787.66	2362.45	36.92	1797.52	659.22	-279.42	78.05	1257.76	-275.86	80.84	648.68
8.40000	2618.71	181.02	97.70	2581.80	164.56	101.07	2401.59	142.32	83.11	2380.60	143.88	149.75	2506.13	-107.56	74.54	2470.90	-102.22	77.08	2091.84	-144.79	49.22	2009.54	-141.61	107.57	2402.95	-9.28	1459.18	0.00	0.00	0.00	2525.37	-60.54	1822.56	2503.41	48.27	1826.80	2103.21	-59.58	1787.66	2369.33	36.10	1797.09	659.17	-279.00	78.22	1257.68	-275.34	80.93	648.29
8.41000	2649.43	186.19	100.81	2612.75	169.39	102.58	2401.59	142.32	83.11	2380.60	143.88	149.75	2508.87	-107.82	67.73	2470.82	-102.26	77.00	2091.84	-144.79	49.22	2009.54	-141.61	107.57	2411.64	-8.30	1459.13	0.00	0.00	0.00	2533.31	-56.82	1824.65	2509.50	51.58	1828.76	2103.21	-59.58	1787.66	2375.86	35.91	1796.62	659.14	-278.80	78.03	1257.75	-275.23	80.71	648.80
8.42000	2679.82	190.97	104.79	2643.29	173.77	104.78	2401.59	142.32	83.11	2380.60	143.88	149.75	2509.75	-107.56	67.50	2471.11	-102.20	77.08	2091.84	-144.79	49.22	2009.54	-141.61	107.57	2420.05	-7.31	1459.07	0.00	0.00	0.00	2541.17	-53.01	1826.60	2515.37	54.96	1830.56	2103.21	-59.58	1787.66	2382.32	35.89	1796.02	659.18	-278.54	78.38	1257.50	-275.01	81.02	648.90
8.43000	2709.15	195.32	109.14	2672.46	177.94	107.20	2401.59	142.32	83.11	2380.60	143.88	149.75	2508.63	-107.61	66.83	2470.90	-102.18	76.97	2091.84	-144.79	49.22	2009.54	-141.61	107.57	2428.37	-6.30	1459.02	0.00	0.00	0.00	2549.16	-49.04	1828.33	2520.97	58.38	1832.30	2103.21	-59.58	1787.66	2388.96	35.94	1795.44	659.20	-279.15	78.28	1257.71	-275.82	80.90	649.09
8.44000	2737.98	199.10	114.08	2701.54	181.65	110.63	2401.59	142.32	83.11	2380.60	143.88	149.75	2509.55	-107.50	66.92	2471.10	-102.16	77.03	2091.84	-144.79	49.22	2009.54	-141.61	107.57	2436.65	-5.21	1458.85	0.00	0.00	0.00	2556.59	-45.10	1829.97	2526.73	61.87	1833.85	2103.21	-59.58	1787.66	2394.92	36.94	1794.72	659.23	-279.40	78.19	1257.63	-275.05	81.05	649.20
8.45000	2765.49	202.56	119.59	2729.06	185.25	114.41	2401.59	142.32	83.11	2380.60	143.88	149.75	2509.64	-107.97	66.64	2471.08	-102.24	77.00	2091.84	-144.79	49.22	2009.54	-141.61	107.57	2444.82	-4.17	1458.63	0.00	0.00	0.00	2563.94	-41.14	1831.43	2532.48	65.32	1835.23	2103.21	-59.58	1787.66	2401.49	37.44	1794.00	659.21	-279.55	78.09	1257.59	-275.08	81.02	649.09
8.46000	2791.98	205.90	125.83	2755.97	188.71	119.12	2401.59	142.32	83.11	2380.60	143.88	149.75	2509.80	-108.24	66.45	2470.89	-102.27	76.87	2091.84	-144.79	49.22	2009.54	-141.61	107.57	2452.85	-3.05	1458.38	0.00	0.00	0.00	2571.70	-37.10	1832.65	2538.41	68.80	1836.30	2103.21	-59.58	1787.66	2407.83	38.39	1793.12	659.16	-279.59	78.08	1257.90	-275.90	80.73	648.70
8.47000	2817.31	209.39	132.62	2780.73	192.26	123.98	2401.59	142.32	83.11	2380.60	143.88	149.75	2509.00	-107.27	66.93	2471.00	-102.29	76.91	2091.84	-144.79	49.22	2009.54	-141.61	107.57	2460.67	-1.82	1457.93	0.00	0.00	0.00	2578.99	-33.11	1833.81	2543.99	72.39	1837.34	2103.21	-59.58	1787.66	2414.71	38.98	1792.24	659.19	-279.37	78.12	1257.78	-275.63	80.79	648.54
8.48000	2841.53	212.90	139.90	2804.98	195.85	129.92	2401.59	142.32	83.11	2380.60	143.88	149.75	2509.43	-107.61	66.80	2471.20	-102.32	77.06	2091.84	-144.79	49.22	2009.54	-141.61	107.57	2468.25	-0.59	1457.49	0.00	0.00	0.00	2586.27	-29.06	1834.79	2549.84	75.97	1838.07	2103.21	-59.58	1787.66	2420.81	40.72	1791.11	659.13	-279.07	78.02	1257.40	-274.48	81.05	649.25
8.49000	2863.69	216.40	147.23	2828.00	199.10	136.56	2401.59	142.32	83.11	2380.60	143.88	149.75	2509.65	-107.79	66.56	2470.87	-102.37	76.84	2091.84	-144.79	49.22	2009.54	-141.61	107.57	2476.27	0.86	1456.95	0.00	0.00	0.00	2593.28	-25.03	1835.66	2555.61	79.53	1838.73	2103.21	-59.58	1787.66	2427.25	42.23	1790.05	659.23	-279.99	77.77	1257.62	-275.56	80.92	649.35
8.50000	2883.77	219.60	155.09	2848.35	202.14	143.36	2401.59	142.32	83.11	2380.60	143.88	149.75	2509.88	-108.13	66.55	2471.13	-102.41	77.03	2091.84	-144.79	49.22	2009.54	-141.61	107.57	2483.82	2.34	1456.39	0.00	0.00	0.00	2600.11	-21.02	1836.43	2561.14	83.04	1839.35	2103.21	-59.58	1787.66	2433.83	43.50	1789.05	659.17	-279.17	78.05	1257.61	-275.21	80.91	649.50
8.51000	2902.34	222.31	163.94	2866.97	204.69	150.92	2401.59	142.32	83.11	2380.60	143.88	149.75	2508.92	-106.85	67.01	2471.03	-102.44	76.95	2091.84	-144.79	49.22	2009.54	-141.61	107.57	2491.76	4.02	1455.75	0.00	0.00	0.00	2607.10	-16.97	1837.08	2567.09	86.68	1839.68	2103.21	-59.58	1787.66	2440.30	45.13	1787.95	659.15	-279.71	78.11	1257.64	-275.01	80.96	649.43
8.52000	2918.17	224.38	172.69	2883.77	206.72	158.89	2401.59	142.32	83.11	2380.60	143.88	149.75	2509.28	-107.62	66.58	2470.78	-102.40	76.79	2091.84	-144.79	49.22	2009.54	-141.61	107.57	2499.49	5.71	1455.07	0.00	0.00	0.00	2614.03	-12.93	1837.60	2572.61	90.32	1840.02	2103.21	-59.58	1787.66	2440.30	45.13	1787.95	659.17	-279.79	77.93	1257.74	-275.08	80.68	648.57
8.53000	2932.47	226.10	181.72	2897.99	208.63	166.32	2401.59	142.32	83.11	2380.60	143.88	149.75	2509.20	-107.34	66.68	2470.85	-102.48	76.79	2091.84	-144.79	49.22	2009.54	-141.61	107.57	2507.15	7.53	1454.43	0.00	0.00	0.00	2620.79	-8.92	1838.04	2578.46	94.01	1840.23	2103.21	-59.58	1787.66	2440.30	45.13	1787.95	659.35	-279.85	77.83	1257.61	-274.65	80.92	648.16
8.54000	2943.91	227.60	189.40	2910.32	210.21	173.00	2401.59	142.32	83.11	2380.60	143.88	149.75	2509.48	-107.47	66.74	2470.86	-102.48	76.81	2091.84	-144.79	49.22	2009.54	-141.61	107.57	2514.97	9.47	1453.78	0.00	0.00	0.00	2627.29	-4.93	1838.48	2584.37	97.72	1840.34	2103.21	-59.58	1787.66	2440.30	45.13	1787.95	659.29	-279.28	78.02	1257.88	-275.68	80.86	648.84
8.55000	2953.32	228.40	195.09	2920.31	211.41	177.75	2401.59	142.32	83.11	2380.60	143.88	149.75	2509.29	-107.24	66.78	2471.04	-102.47	76.87	2091.84	-144.79	49.22	2009.54	-141.61	107.57	2522.77	11.49	1453.13	0.00	0.00	0.00	2633.70	-0.91	1838.90	2590.06	101.42	1840.49	2103.21	-59.58	1787.66	2440.30	45.13	1787.95	659.21	-279.26	78.14	1257.80	-275.31	80.82	648.66
8.56000	2961.00	228.38	197.36	2927.70	211.79	179.21	2401.59	142.32	83.11	2380.60	143.88	149.75	2509.74	-107.85	66.56	2470.83	-102.43	76.77	2091.84	-144.79	49.22	2009.54	-141.61	107.57	2530.68	13.64	1452.52	0.00	0.00	0.00	2640.10	3.09	1839.32	2595.89	105.26	1840.56	2103.21	-59.58	1787.66	2440.30	45.13	1787.95	659.31	-279.80	77.96	1257.41	-274.98	81.18	649.44
8.57000	2967.02	228.19	195.66	2933.78	211.82	177.59	2401.59	142.32	83.11	2380.60	143.88	149.75	2509.57	-107.97	66.42	2470.97	-102.48	76.83	2091.84	-144.79	49.22	2009.54	-141.61	107.57	2538.29	15.97	1451.88	0.00	0.00	0.00	2646.63	7.11	1839.71	2601.88	109.09	1840.58	2103.21	-59.58	1787.66	2440.30	45.13	1787.95	659.17	-279.58	78.21	1257.59	-275.12	81.04	649.26
8.58000	2971.76	228.48	190.59	2938.59	211.82	173.34	2401.59	142.32	83.11	2380.60	143.88	149.75	2508.97	-107.51	66.48	2471.10	-102.52	76.85	2091.84	-144.79	49.22	2009.54	-141.61	107.57	2545.81	18.43	1451.20	0.00	0.00	0.00	2653.15	11.17	1840.03	2608.09	112.98	1840.59	2103.21	-59.58	1787.66	2440.30	45.13	1787.95	659.26	-280.08	78.00	1257.50	-275.15	81.14	651.81
8.59000	2975.22	229.31	183.16	2941.46	212.25	166.68	2401.59	142.32	83.11	2380.60	143.88	149.75	2508.80	-107.73	66.39	2470.82	-102.65	76.62	2091.84	-144.79	49.22	2009.54	-141.61	107.57	2553.62	21.05	1450.42	0.00	0.00	0.00	2659.50	15.31	1840.30	2614.05	116.99	1840.61	2103.21	-59.58	1787.66	2440.30	45.13	1787.95	659.35	-279.95	77.93	1257.74	-275.44	80.89	652.75
8.60000	2977.42	230.73	175.89	2943.59	213.19	159.86	2401.59	142.32	83.11	2380.60	143.88	149.75	2509.62	-107.46	66.88	2471.02	-102.64	76.70	2091.84	-144.79	49.22	2009.54	-141.61	107.57	2561.16	23.81	1449.59	0.00	0.00	0.00	2665.76	19.53	1840.50	2620.24	121.03	1840.50	2103.21	-59.58	1787.66	2440.30	45.13	1787.95	659.23	-279.34	78.12	1257.62	-275.24	81.03	652.71
8.61000	2980.21	233.01	169.86	2945.87	215.38	154.02	2401.59	142.32	83.11	2380.60	143.88	149.75	2509.34	-107.73	66.42	2470.93	-102.73	76.61	2091.84	-144.79	49.22	2009.54	-141.61	107.57	2568.73	26.71	1448.72	0.00	0.00	0.00	2671.96	23.80	1840.65	2625.79	125.18	1840.44	2103.21	-59.58	1787.66	2440.30	45.13	1787.95	659.25	-279.38	78.03	1257.55	-275.00	81.02	652.77
8.62000	2983.34	237.02	162.41	2949.02	219.20	147.90	2401.59	142.32	83.11	2380.60	143.88	149.75	2510.08	-107.84	66.60	2470.77	-102.80	76.47	2091.84	-144.79	49.22	2009.54	-141.61	107.57	2576.26	29.69	1447.94	0.00	0.00	0.00	2678.13	28.15	1840.80	2631.94	129.40	1840.23	2103.21	-59.58	1787.66	2440.30	45.13	1787.95	659.25	-279.07	78.05	1257.61	-275.15	81.08	652.78
8.63000	2987.83	242.08	152.58	2953.26	223.46	140.84	2401.59	142.32	83.11	2380.60	143.88	149.75	2508.98	-107.76	66.34	2470.90	-102.89	76.48	2091.84	-144.79	49.22	2009.54	-141.61	107.57	2583.95	32.98	1447.30	0.00	0.00	0.00	2684.47	32.68	1841.05	2637.91	133.83	1840.16	2103.21	-59.58	1787.66	2440.30	45.13	1787.95	659.17	-279.41	78.02	1257.66	-275.75	80.81	649.46
8.64000	2991.95	245.82	143.33	2956.68	226.61	133.30	2401.59	142.32	83.11	2380.60	143.88	149.75	2509.08	-107.21	66.57	2471.26	-102.87	76.56	2091.84	-144.79	49.22	2009.54	-141.61	107.57	2591.50	36.59	1446.97	0.00	0.00	0.00	2690.75	37.30	1841.49	2643.82	138.43	1840.31	2103.21	-59.58	1787.66	2440.30	45.13	1787.95	659.19	-279.74	78.19	1257.91	-276.36	80.51	648.14
8.65000	2993.94	248.35	134.81	2959.31	228.75	126.53	2401.59	142.32	83.11	2380.60	143.88	149.75	2509.36	-108.20	66.20	2471.33	-102.87	76.50	2091.84	-144.79	49.22	2009.54	-141.61	107.57	2599.29	40.35	1446.95	0.00	0.00	0.00	2697.13	42.08	1841.97	2650.36	143.00	1840.51	2103.21	-59.58	1787.66	2440.30	45.13	1787.95	659.15	-279.60	78.19	1257.95	-276.04	80.56	648.08
8.66000	2996.79	250.00	126.22	2962.17	230.11	120.13	2401.59	142.32	83.11	2380.60	143.88	149.75	2509.26	-107.52	66.42	2471.37	-102.85	76.44	2091.84	-144.79	49.22	2009.54	-141.61	107.57	2607.02	44.11	1447.27	0.00	0.00	0.00	2703.47	46.92	1842.52	2656.51	147.81	1840.89	2103.21	-59.58	1787.66	2440.30	45.13	1787.95	659.08	-279.19	78.22	1257.51	-275.03	80.94	651.45
8.67000	3000.97	249.97	118.05	2964.48	230.23	113.62	2401.59	142.32	83.11	2380.60	143.88	149.75	2508.93	-107.71	66.30	2471.55	-102.89	76.45	2091.84	-144.79	49.22	2009.54	-141.61	107.57	2614.48	47.78	1447.90	0.00	0.00	0.00	2709.72	51.91	1843.16	2662.96	152.74	1841.38	2103.21	-59.58	1787.66	2440.30	45.13	1787.95	659.12	-279.79	78.14	1257.50	-275.31	80.96	652.78
8.68000	3004.80	249.36	112.14	2967.28	229.54	109.46	2401.59	142.32	83.11	2380.60	143.88	149.75	2510.34	-108.40	66.32	2472.13	-102.75	76.74	2091.84	-144.79	49.22	2009.54	-141.61	107.57	2621.88	51.25	1448.81	0.00	0.00	0.00	2715.92	57.01	1843.99	2668.79	157.77	1842.13	2103.21	-59.58	1787.66	2440.30	45.13	1787.95	659.14	-279.68	78.02	1257.34	-274.60	81.26	652.86
8.69000	3006.18	248.39	108.82	2968.46	228.56	106.55	2401.59	142.32	83.11	2380.60	143.88	149.75	2510.30	-108.40	66.52	2472.13	-102.66	76.65	2091.84	-144.79	49.22	2009.54	-141.61	107.57	2629.13	54.70	1449.96	0.00	0.00	0.00	2722.30	62.21	1844.97	2675.11	162.84	1843.01	2103.21	-59.58	1787.66	2440.30	45.13	1787.95	659.15	-279.22	78.18	1257.76	-275.10	80.81	652.73
8.70000	3006.69	247.55	106.75	2969.07	227.71	104.66	2401.59	142.32	83.11	2380.60	143.88	149.75	2509.80	-107.92	66.55	2472.33	-102.59	76.66	2091.84	-144.79	49.22	2009.54	-141.61	107.57	2636.34	58.07	1451.32	0.00	0.00	0.00	2728.56	67.51	1846.22	2681.10	168.22	1844.30	2103.21	-59.58	1787.66	2440.30	45.13	1787.95	659.23	-278.92	78.21	1257.69	-275.81	80.72	652.76
8.71000	3007.16	247.48	105.51	2969.40	227.52	103.66	2401.59	142.32	83.11	2380.60	143.88	149.75	2509.88	-107.25	67.12	2472.61	-102.42	76.79	2091.84	-144.79	49.22	2009.54	-141.61	107.57	2643.58	61.43	1452.91	0.00	0.00	0.00	2734.50	72.94	1847.81	2687.64	173.61	1845.65	2103.21	-59.58	1787.66	2440.30	45.13	1787.95	659.28	-279.10	78.15	1257.95	-276.10	80.62	652.71
8.72000	3007.48	247.69	104.86	2969.89	227.58	103.53	2401.59	142.32	83.11	2380.60	143.88	149.75	2509.66	-106.88	67.36	2472.76	-102.25	76.80	2091.84	-144.79	49.22	2009.54	-141.61	107.57	2650.59	64.75	1454.65	0.00	0.00	0.00	2740.37	78.51	1849.60	2693.13	178.98	1847.42	2103.21	-59.58	1787.66	2440.30	45.13	1787.95	659.17	-279.08	78.15	1257.60	-275.53	81.05	652.72
8.73000	3007.48	248.00	104.55	2969.57	227.86	103.35	2401.59	142.32	83.11	2380.60	143.88	149.75	2510.40	-107.65	67.02	2472.49	-102.18	76.68	2091.84	-144.79	49.22	2009.54	-141.61	107.57	2657.24	68.10	1456.47	0.00	0.00	0.00	2746.37	84.11	1851.51	2699.08	184.55	1849.26	2103.21	-59.58	1787.66	2440.30	45.13	1787.95	659.24	-279.11	78.08	1257.41	-274.83	81.12	652.78
8.74000	3007.43	248.33	104.75	2969.67	228.03	103.78	2401.59	142.32	83.11	2380.60	143.88	149.75	2509.91	-107.41	66.93	2472.84	-102.01	76.89	2091.84	-144.79	49.22	2009.54	-141.61	107.57	2663.98	71.41	1458.34	0.00	0.00	0.00	2752.39	89.85	1853.45	2704.97	190.20	1851.15	2103.21	-59.58	1787.66	2440.30	45.13	1787.95	659.24	-279.84	77.97	1257.53	-274.95	81.05	652.75
8.75000	3007.46	248.65	105.22	2969.33	228.23	104.17	2401.59	142.32	83.11	2380.60	143.88	149.75	2509.92	-106.30	67.72	2473.43	-101.87	77.22	2091.84	-144.79	49.22	2009.54	-141.61	107.57	2670.51	74.69	1460.20	0.00	0.00	0.00	2758.00	95.64	1855.54	2710.09	195.78	1853.12	2103.21	-59.58	1787.66	2440.30	45.13	1787.95	659.18	-279.87	78.13	1257.60	-275.35	81.13	652.81
8.76000	3007.26	249.02	105.62	2969.21	228.53	104.84	2401.59	142.32	83.11	2380.60	143.88	149.75	2510.28	-107.61	67.04	2473.52	-101.72	77.36	2091.84	-144.79	49.22	2009.54	-141.61	107.57	2677.35	78.05	1462.06	0.00	0.00	0.00	2763.60	101.55	1857.69	2715.19	201.51	1855.12	2103.21	-59.58	1787.66	2440.30	45.13	1787.95	659.33	-279.93	77.90	1257.29	-274.18	81.42	652.80
8.77000	3006.91	249.35	105.86	2969.16	228.74	105.46	2401.59	142.32	83.11	2380.60	143.88	149.75	2510.60	-107.45	67.35	2473.60	-101.55	77.37	2091.84	-144.79	49.22	2009.54	-141.61	107.57	2684.01	81.58	1463.94	0.00	0.00	0.00	2769.13	107.53	1859.81	2719.85	207.33	1857.18	2103.21	-59.58	1787.66	2440.30	45.13	1787.95	659.26	-279.90	77.95	1257.50	-274.46	81.07	652.77
8.78000	3007.05	249.60	106.16	2968.72	229.01	105.59	2401.59	142.32	83.11	2380.60	143.88	149.75	2511.10	-108.25	67.01	2474.41	-101.32	77.88	2091.84	-144.79	49.22	2009.54	-141.61	107.57	2690.48	85.36	1465.63	0.00	0.00	0.00	2774.49	113.46	1861.85	2725.07	213.11	1858.87	2103.21	-59.58	1787.66	2440.30	45.13	1787.95	659.21	-278.93	78.12	1257.39	-273.95	81.22	652.82
8.79000	3007.08	249.77	106.01	2968.94	229.13	105.73	2401.59	142.32	83.11	2380.60	143.88	149.75	2511.13	-107.60	67.70	2475.12	-101.07	78.33	2091.84	-144.79	49.22	2009.54	-141.61	107.57	2697.02	89.31	1467.18	0.00	0.00	0.00	2779.79	119.50	1863.74	2729.94	218.95	1860.48	2103.21	-59.58	1787.66	2440.30	45.13	1787.95	659.08	-278.80	78.14	1257.26	-273.80	81.41	652.83
8.80000	3007.43	249.85	105.54	2969.04	229.20	105.43	2401.59	142.32	83.11	2380.60	143.88	149.75	2510.47	-107.42	67.74	2475.98	-100.67	78.77	2091.84	-144.79	49.22	2009.54	-141.61	107.57	2703.51	93.33	1468.60	0.00	0.00	0.00	2785.27	125.43	1865.40	2734.86	224.60	1861.79	2103.21	-59.58	1787.66	2440.30	45.13	1787.95	659.18	-279.29	78.35	1257.45	-274.24	81.31	652.83
8.81000	3007.66	249.89	104.76	2969.21	229.24	104.91	2401.59	142.32	83.11	2380.60	143.88	149.75	2511.19	-108.43	67.57	2476.80	-100.41	79.11	2091.84	-144.79	49.22	2009.54	-141.61	107.57	2709.86	97.39	1469.86	0.00	0.00	0.00	2790.41	131.31	1866.87	2739.38	230.31	1863.04	2103.21	-59.58	1787.66	2440.30	45.13	1787.95	659.20	-280.03	78.19	1257.60	-275.72	80.89	652.85
8.82000	3008.17	249.88	104.20	2969.68	229.34	104.64	2401.59	142.32	83.11	2380.60	143.88	149.75	2509.84	-107.59	67.78	2478.02	-100.10	79.56	2091.84	-144.79	49.22	2009.54	-141.61	107.57	2716.02	101.45	1470.95	0.00	0.00	0.00	2795.16	137.23	1868.22	2744.06	235.96	1864.09	2103.21	-59.58	1787.66	2440.30	45.13	1787.95	659.19	-278.96	78.21	1257.66	-275.86	81.06	652.83
8.83000	3008.28	249.93	103.62	2969.64	229.35	104.15	2401.59	142.32	83.11	2380.60	143.88	149.75	2510.68	-107.72	68.61	2479.15	-99.54	79.93	2091.84	-144.79	49.22	2009.54	-141.61	107.57	2722.20	105.65	1471.83	0.00	0.00	0.00	2800.16	143.01	1869.33	2748.52	241.51	1864.88	2103.21	-59.58	1787.66	2440.30	45.13	1787.95	659.26	-279.48	78.12	1257.45	-275.98	81.09	652.81
8.84000	3008.52	249.87	103.21	2969.80	229.42	103.79	2401.59	142.32	83.11	2380.60	143.88	149.75	2511.68	-108.49	68.67	2480.15	-99.05	80.16	2091.84	-144.79	49.22	2009.54	-141.61	107.57	2728.10	109.97	1472.59	0.00	0.00	0.00	2804.98	148.79	1870.28	2753.02	247.17	1865.50	2103.21	-59.58	1787.66	2440.30	45.13	1787.95	659.24	-279.32	78.13	1257.72	-275.67	80.86	652.76
8.85000	3008.89	249.78	102.70	2970.16	229.34	103.39	2401.59	142.32	83.11	2380.60	143.88	149.75	2511.26	-108.57	68.62	2481.37	-98.51	80.49	2091.84	-144.79	49.22	2009.54	-141.61	107.57	2734.03	114.24	1473.17	0.00	0.00	0.00	2809.76	154.52	1871.05	2757.39	252.71	1865.91	2103.21	-59.58	1787.66	2440.30	45.13	1787.95	659.34	-279.81	77.90	1257.60	-275.63	80.91	652.81
8.86000	3009.25	249.59	102.14	2970.30	229.31	102.73	2401.59	142.32	83.11	2380.60	143.88	149.75	2511.50	-107.71	69.29	2482.74	-97.90	80.89	2091.84	-144.79	49.22	2009.54	-141.61	107.57	2739.84	118.43	1473.55	0.00	0.00	0.00	2814.38	160.21	1871.68	2762.04	258.22	1866.11	2103.21	-59.58	1787.66	2440.30	45.13	1787.95	659.28	-279.54	77.97	1257.36	-275.24	81.11	652.84
8.87000	3009.62	249.38	101.53	2970.53	229.18	102.05	2401.59	142.32	83.11	2380.60	143.88	149.75	2512.52	-107.80	69.52	2484.20	-97.33	81.26	2091.84	-144.79	49.22	2009.54	-141.61	107.57	2745.49	122.67	1473.80	0.00	0.00	0.00	2818.88	165.84	1872.14	2765.83	263.62	1866.34	2103.21	-59.58	1787.66	2440.30	45.13	1787.95	659.15	-279.97	77.91	1257.64	-274.87	80.92	652.76
8.88000	3009.86	249.12	100.80	2970.84	229.01	101.38	2401.59	142.32	83.11	2380.60	143.88	149.75	2514.58	-107.87	70.54	2486.62	-96.79	82.11	2091.84	-144.79	49.22	2009.54	-141.61	107.57	2751.13	126.85	1473.87	0.00	0.00	0.00	2823.33	171.37	1872.44	2770.03	268.94	1866.34	2103.21	-59.58	1787.66	2440.30	45.13	1787.95	659.16	-279.95	77.98	1257.56	-274.66	80.95	652.77
8.89000	3010.02	248.89	100.08	2971.31	228.88	100.86	2401.59	142.32	83.11	2380.60	143.88	149.75	2517.48	-108.57	70.64	2490.24	-96.77	83.50	2091.84	-144.79	49.22	2009.54	-141.61	107.57	2756.82	130.83	1473.87	0.00	0.00	0.00	2827.88	176.77	1872.55	2774.30	274.18	1866.07	2103.21	-59.58	1787.66	2440.30	45.13	1787.95	659.16	-279.51	78.25	1257.41	-274.85	81.23	652.76
8.90000	3010.23	248.60	99.54	2971.28	228.76	100.10	2401.59	142.32	83.11	2380.60	143.88	149.75	2523.24	-109.52	71.53	2495.67	-97.13	85.55	2091.84	-144.79	49.22	2009.54	-141.61	107.57	2762.16	134.65	1473.81	0.00	0.00	0.00	2832.43	182.09	1872.48	2778.37	279.24	1865.71	2103.21	-59.58	1787.66	2440.30	45.13	1787.95	659.08	-278.99	78.41	1257.75	-275.10	80.89	652.77
8.91000	3010.40	248.42	99.14	2971.38	228.59	99.55	2401.59	142.32	83.11	2380.60	143.88	149.75	2530.97	-110.32	73.04	2503.34	-97.35	88.24	2091.84	-144.79	49.22	2009.54	-141.61	107.57	2767.51	138.31	1473.60	0.00	0.00	0.00	2837.01	187.33	1872.27	2782.50	284.19	1865.18	2103.21	-59.58	1787.66	2440.30	45.13	1787.95	659.14	-279.15	78.19	1257.64	-274.78	81.07	652.74
8.92000	3010.40	248.42	99.14	2971.38	228.59	99.55	2401.59	142.32	83.11	2380.60	143.88	149.75	2530.97	-110.32	73.04	2503.34	-97.35	88.24	2091.84	-144.79	49.22	2009.54	-141.61	107.57	2767.51	138.31	1473.60	0.00	0.00	0.00	2837.01	187.33	1872.27	2782.50	284.19	1865.18	2103.21	-59.58	1787.66	2440.30	45.13	1787.95	659.14	-279.15	78.19	1257.64	-274.78	81.07	652.74
[truncated: 35 more columns]
