# Supplementary material for: The impact of mobile phone use on where we look and how we walk when negotiating floor based obstacles
Source: PLoS One. 2017 Jun 30;12(6):e0179802. doi: 10.1371/journal.pone.0179802 (PMC5493336; doi:10.1371/journal.pone.0179802)
Supplement: S1 File — (ZIP) [file pone.0179802.s001.zip › Gait/PP13/JN obs talk 2.txt]

CODAmotion Analysis Text
Codamotion Analysis Text Save of: JN obs talk 2.mdf
Time	Markers
Time	1:LTOE.X	1:LTOE.Y	1:LTOE.Z	2:L2nd.X	2:L2nd.Y	2:L2nd.Z	3:LHEE.X	3:LHEE.Y	3:LHEE.Z	4:LANK.X	4:LANK.Y	4:LANK.Z	5:RTOE.X	5:RTOE.Y	5:RTOE.Z	6:R2nd.X	6:R2nd.Y	6:R2nd.Z	7:RHEE.X	7:RHEE.Y	7:RHEE.Z	8:RANK.X	8:RANK.Y	8:RANK.Z	9:STRN.X	9:STRN.Y	9:STRN.Z	10:Marker 10.X	10:Marker 10.Y	10:Marker 10.Z	11:FRHD.X	11:FRHD.Y	11:FRHD.Z	12:FLHD.X	12:FLHD.Y	12:FLHD.Z	13:BRHD.X	13:BRHD.Y	13:BRHD.Z	14:BLHD.X	14:BLHD.Y	14:BLHD.Z	15:BLSTEP.X	15:BLSTEP.Y	15:BLSTEP.Z	16:FLSTEP.X	16:FLSTEP.Y	16:FLSTEP.Z	17:BRSTEP.X
(s)	(mm)	(mm)	(mm)	(mm)	(mm)	(mm)	(mm)	(mm)	(mm)	(mm)	(mm)	(mm)	(mm)	(mm)	(mm)	(mm)	(mm)	(mm)	(mm)	(mm)	(mm)	(mm)	(mm)	(mm)	(mm)	(mm)	(mm)	(mm)	(mm)	(mm)	(mm)	(mm)	(mm)	(mm)	(mm)	(mm)	(mm)	(mm)	(mm)	(mm)	(mm)	(mm)	(mm)	(mm)	(mm)	(mm)	(mm)	(mm)	(mm)
0.00000	-3729.05	314.15	-20.27	-3807.69	322.08	-23.90	-3794.41	340.03	-40.59	-3950.81	359.92	10.70	-2930.39	-56.53	9.05	-4278.05	248.43	-21.86	-1824.04	66.15	462.50	-1813.75	52.59	459.58	-4306.65	303.97	1324.41	0.00	0.00	0.00	-4157.40	198.61	1678.96	-4302.59	307.90	1745.46	-1080.36	241.77	1783.23	-3374.78	377.45	1276.88	492.14	253.50	62.94	925.49	255.61	63.94	470.04
0.01000	-3729.05	314.15	-20.27	-3807.69	322.08	-23.90	-3794.41	340.03	-40.59	-3950.81	359.92	10.70	-2930.39	-56.53	9.05	-4278.05	248.43	-21.86	-1824.04	66.15	462.50	-1813.75	52.59	459.58	-4306.65	303.97	1324.41	0.00	0.00	0.00	-4157.40	198.61	1678.96	-4302.59	307.90	1745.46	-1080.36	241.77	1783.23	-3374.78	377.45	1276.88	492.14	253.50	62.94	925.49	255.61	63.94	470.04
0.02000	-3729.05	314.15	-20.27	-3807.69	322.08	-23.90	-3794.41	340.03	-40.59	-3950.81	359.92	10.70	-2930.39	-56.53	9.05	-4278.05	248.43	-21.86	-1824.04	66.15	462.50	-1813.75	52.59	459.58	-4306.65	303.97	1324.41	0.00	0.00	0.00	-4157.40	198.61	1678.96	-4302.59	307.90	1745.46	-1080.36	241.77	1783.23	-3374.78	377.45	1276.88	492.30	253.12	62.96	925.82	255.26	63.96	470.04
0.03000	-3729.05	314.15	-20.27	-3807.69	322.08	-23.90	-3794.54	340.03	-40.59	-3950.81	359.92	10.70	-2930.39	-56.53	9.05	-4278.05	248.43	-21.86	-1824.04	66.15	462.50	-1813.75	52.59	459.58	-4306.65	303.97	1324.41	0.00	0.00	0.00	-4157.40	198.61	1678.96	-4302.59	307.90	1745.46	-1080.36	241.77	1783.23	-3375.78	377.56	1277.25	655.60	-122.68	79.49	1254.10	-102.83	85.38	470.22
0.04000	-3729.05	314.15	-20.27	-3807.69	322.08	-23.90	-3923.48	349.45	-40.60	-3950.81	359.92	10.70	-2930.39	-56.53	9.05	-4278.05	248.43	-21.86	-1824.04	66.15	462.50	-1813.75	52.59	459.58	-4306.65	303.97	1324.41	0.00	0.00	0.00	-4157.40	198.61	1678.96	-4302.59	307.90	1745.46	-1080.36	241.77	1783.23	-4371.60	487.70	1645.36	657.03	-267.20	78.35	1256.30	-257.70	85.04	647.45
0.05000	-3729.05	314.15	-20.27	-3807.69	322.08	-23.90	-3931.46	351.11	-41.43	-3950.81	359.92	10.70	-2930.39	-56.53	9.05	-4278.05	248.43	-21.86	-1824.04	66.15	462.50	-1813.75	52.59	459.58	-4306.65	303.97	1324.41	0.00	0.00	0.00	-4157.40	198.61	1678.96	-4302.59	307.90	1745.46	-1080.36	241.77	1783.23	-4372.97	488.03	1646.18	657.06	-267.26	78.50	1256.53	-257.34	85.26	647.18
0.06000	-3729.05	314.15	-20.27	-3807.69	322.08	-23.90	-3962.83	350.33	-46.35	-3950.81	359.92	10.70	-2930.39	-56.53	9.05	-4278.05	248.43	-21.86	-1824.04	66.15	462.50	-1813.75	52.59	459.58	-4306.65	303.97	1324.41	0.00	0.00	0.00	-4157.40	198.61	1678.96	-4302.59	307.90	1745.46	-1080.36	241.77	1783.23	-4371.05	486.74	1646.03	656.87	-267.59	78.53	1256.36	-257.19	85.51	647.23
0.07000	-3729.05	314.15	-20.27	-3807.69	322.08	-23.90	-3920.93	349.97	-39.55	-3950.81	359.92	10.70	-2930.39	-56.53	9.05	-4278.05	248.43	-21.86	-1824.04	66.15	462.50	-1813.75	52.59	459.58	-4306.65	303.97	1324.41	0.00	0.00	0.00	-4157.40	198.61	1678.96	-4302.59	307.90	1745.46	-1080.36	241.77	1783.23	-4375.65	486.29	1645.94	656.57	-267.10	78.70	1256.10	-257.54	85.20	647.37
0.08000	-3729.05	314.15	-20.27	-3807.69	322.08	-23.90	-3946.49	349.08	-43.80	-3950.81	359.92	10.70	-2930.39	-56.53	9.05	-4278.05	248.43	-21.86	-1824.04	66.15	462.50	-1813.75	52.59	459.58	-4306.65	303.97	1324.41	0.00	0.00	0.00	-4157.40	198.61	1678.96	-4302.59	307.90	1745.46	-1080.36	241.77	1783.23	-4372.02	486.67	1646.40	657.16	-267.45	78.72	1256.58	-257.72	85.18	646.67
0.09000	-3729.05	314.15	-20.27	-3807.69	322.08	-23.90	-3917.50	351.51	-40.40	-3950.81	359.92	10.70	-2930.39	-56.53	9.05	-4278.05	248.43	-21.86	-1824.04	66.15	462.50	-1813.75	52.59	459.58	-4306.65	303.97	1324.41	0.00	0.00	0.00	-4157.40	198.61	1678.96	-4302.59	307.90	1745.46	-1080.36	241.77	1783.23	-4359.61	485.77	1645.89	657.75	-267.30	79.03	1256.38	-257.45	85.08	646.49
0.10000	-3729.05	314.15	-20.27	-3807.69	322.08	-23.90	-3900.00	348.66	-36.39	-3950.81	359.92	10.70	-2930.39	-56.53	9.05	-4278.05	248.43	-21.86	-1824.04	66.15	462.50	-1813.75	52.59	459.58	-4306.65	303.97	1324.41	0.00	0.00	0.00	-4157.40	198.61	1678.96	-4302.59	307.90	1745.46	-1080.36	241.77	1783.23	-4348.61	485.76	1645.33	657.02	-267.38	78.75	1256.22	-257.58	85.06	647.56
0.11000	-3729.05	314.15	-20.27	-3807.69	322.08	-23.90	-3943.81	352.21	-43.22	-3950.81	359.92	10.70	-2930.39	-56.53	9.05	-4278.05	248.43	-21.86	-1824.04	66.15	462.50	-1813.75	52.59	459.58	-4306.65	303.97	1324.41	0.00	0.00	0.00	-4157.40	198.61	1678.96	-4302.59	307.90	1745.46	-1080.36	241.77	1783.23	-4370.16	488.03	1646.33	657.71	-267.04	78.86	1255.93	-257.35	84.94	648.32
0.12000	-3729.05	314.15	-20.27	-3807.69	322.08	-23.90	-3908.17	349.19	-36.75	-3950.81	359.92	10.70	-2930.39	-56.53	9.05	-4278.05	248.43	-21.86	-1824.04	66.15	462.50	-1813.75	52.59	459.58	-4306.65	303.97	1324.41	0.00	0.00	0.00	-4157.40	198.61	1678.96	-4302.59	307.90	1745.46	-1080.36	241.77	1783.23	-4361.68	486.45	1645.50	656.74	-267.28	78.52	1255.94	-257.29	85.08	647.43
0.13000	-3729.05	314.15	-20.27	-3807.69	322.08	-23.90	-3969.72	350.21	-48.04	-3950.81	359.92	10.70	-2930.39	-56.53	9.05	-4278.05	248.43	-21.86	-1824.04	66.15	462.50	-1813.75	52.59	459.58	-4306.65	303.97	1324.41	0.00	0.00	0.00	-4157.40	198.61	1678.96	-4302.59	307.90	1745.46	-1080.36	241.77	1783.23	-4362.68	487.30	1646.54	656.92	-267.18	78.76	1256.17	-257.49	85.06	647.23
0.14000	-3729.05	314.15	-20.27	-3807.69	322.08	-23.90	-3934.28	350.47	-42.48	-3950.81	359.92	10.70	-2930.39	-56.53	9.05	-4278.05	248.43	-21.86	-1824.04	66.15	462.50	-1813.75	52.59	459.58	-4306.65	303.97	1324.41	0.00	0.00	0.00	-4157.40	198.61	1678.96	-4302.59	307.90	1745.46	-1080.36	241.77	1783.23	-4354.64	486.89	1646.56	657.36	-267.42	78.80	1256.64	-257.51	85.29	647.51
0.15000	-3729.05	314.15	-20.27	-3807.69	322.08	-23.90	-3945.73	349.55	-43.83	-3950.81	359.92	10.70	-2930.39	-56.53	9.05	-4278.05	248.43	-21.86	-1824.04	66.15	462.50	-1813.75	52.59	459.58	-4306.65	303.97	1324.41	0.00	0.00	0.00	-4157.40	198.61	1678.96	-4302.59	307.90	1745.46	-1080.36	241.77	1783.23	-4375.41	487.06	1646.84	657.79	-267.43	78.81	1256.33	-257.33	85.13	647.53
0.16000	-3729.05	314.15	-20.27	-3807.69	322.08	-23.90	-3920.57	351.21	-39.84	-3950.81	359.92	10.70	-2930.39	-56.53	9.05	-4278.05	248.43	-21.86	-1824.04	66.15	462.50	-1813.75	52.59	459.58	-4306.65	303.97	1324.41	0.00	0.00	0.00	-4157.40	198.61	1678.96	-4302.59	307.90	1745.46	-1080.36	241.77	1783.23	-4367.82	487.26	1646.26	657.91	-267.26	78.87	1256.64	-257.41	85.27	647.54
0.17000	-3729.05	314.15	-20.27	-3807.69	322.08	-23.90	-3914.92	351.26	-38.62	-3950.81	359.92	10.70	-2930.39	-56.53	9.05	-4278.05	248.43	-21.86	-1824.04	66.15	462.50	-1813.75	52.59	459.58	-4306.65	303.97	1324.41	0.00	0.00	0.00	-4157.40	198.61	1678.96	-4302.59	307.90	1745.46	-1080.36	241.77	1783.23	-4370.11	486.86	1647.22	657.16	-267.31	78.66	1256.13	-257.68	84.86	647.74
0.18000	-3729.05	314.15	-20.27	-3807.69	322.08	-23.90	-3903.48	349.32	-36.22	-3950.81	359.92	10.70	-2930.39	-56.53	9.05	-4278.05	248.43	-21.86	-1824.04	66.15	462.50	-1813.75	52.59	459.58	-4306.65	303.97	1324.41	0.00	0.00	0.00	-4157.40	198.61	1678.96	-4302.59	307.90	1745.46	-1080.36	241.77	1783.23	-4383.68	487.10	1647.67	656.35	-266.87	78.61	1256.06	-257.61	85.09	647.55
0.19000	-3729.05	314.15	-20.27	-3807.69	322.08	-23.90	-3918.58	352.51	-39.95	-3950.81	359.92	10.70	-2930.39	-56.53	9.05	-4278.05	248.43	-21.86	-1824.04	66.15	462.50	-1813.75	52.59	459.58	-4306.65	303.97	1324.41	0.00	0.00	0.00	-4157.40	198.61	1678.96	-4302.59	307.90	1745.46	-1080.36	241.77	1783.23	-4369.51	485.53	1646.61	657.94	-267.09	78.87	1255.58	-257.49	84.97	647.22
0.20000	-3729.05	314.15	-20.27	-3807.69	322.08	-23.90	-3934.97	351.67	-42.86	-3950.81	359.92	10.70	-2930.39	-56.53	9.05	-4278.05	248.43	-21.86	-1824.04	66.15	462.50	-1813.75	52.59	459.58	-4306.65	303.97	1324.41	0.00	0.00	0.00	-4157.40	198.61	1678.96	-4302.59	307.90	1745.46	-1080.36	241.77	1783.23	-4362.58	486.10	1647.08	657.67	-267.27	78.62	1255.88	-257.30	85.13	647.11
0.21000	-3729.05	314.15	-20.27	-3807.69	322.08	-23.90	-3939.05	351.05	-42.42	-3950.81	359.92	10.70	-2930.39	-56.53	9.05	-4278.05	248.43	-21.86	-1824.04	66.15	462.50	-1813.75	52.59	459.58	-4306.65	303.97	1324.41	0.00	0.00	0.00	-4157.40	198.61	1678.96	-4302.59	307.90	1745.46	-1080.36	241.77	1783.23	-4369.79	486.63	1646.46	657.67	-267.27	78.64	1256.15	-257.43	85.24	647.36
0.22000	-3729.05	314.15	-20.27	-3807.69	322.08	-23.90	-3911.76	349.65	-37.09	-3950.81	359.92	10.70	-2930.39	-56.53	9.05	-4278.05	248.43	-21.86	-1824.04	66.15	462.50	-1813.75	52.59	459.58	-4306.65	303.97	1324.41	0.00	0.00	0.00	-4157.40	198.61	1678.96	-4302.59	307.90	1745.46	-1080.36	241.77	1783.23	-4359.99	486.20	1646.71	657.55	-267.42	78.63	1256.52	-257.23	85.29	647.07
0.23000	-3729.05	314.15	-20.27	-3807.69	322.08	-23.90	-3933.60	349.93	-42.43	-3950.81	359.92	10.70	-2930.39	-56.53	9.05	-4278.05	248.43	-21.86	-1824.04	66.15	462.50	-1813.75	52.59	459.58	-4306.65	303.97	1324.41	0.00	0.00	0.00	-4157.40	198.61	1678.96	-4302.59	307.90	1745.46	-1080.36	241.77	1783.23	-4362.14	486.99	1646.81	656.67	-267.34	78.54	1256.41	-257.45	85.19	647.99
0.24000	-3729.05	314.15	-20.27	-3807.69	322.08	-23.90	-3941.02	349.98	-43.10	-3950.81	359.92	10.70	-2930.39	-56.53	9.05	-4278.05	248.43	-21.86	-1824.04	66.15	462.50	-1813.75	52.59	459.58	-4306.65	303.97	1324.41	0.00	0.00	0.00	-4157.40	198.61	1678.96	-4302.59	307.90	1745.46	-1080.36	241.77	1783.23	-4370.18	486.40	1646.64	657.34	-267.16	78.74	1255.96	-257.65	84.98	647.98
0.25000	-3729.05	314.15	-20.27	-3807.69	322.08	-23.90	-3936.20	350.65	-42.03	-3950.81	359.92	10.70	-2930.39	-56.53	9.05	-4278.05	248.43	-21.86	-1824.04	66.15	462.50	-1813.75	52.59	459.58	-4306.65	303.97	1324.41	0.00	0.00	0.00	-4157.40	198.61	1678.96	-4302.59	307.90	1745.46	-1080.36	241.77	1783.23	-4375.60	486.97	1646.22	657.86	-267.29	78.93	1255.93	-257.56	85.03	647.88
0.26000	-3729.05	314.15	-20.27	-3807.69	322.08	-23.90	-3958.03	351.82	-44.94	-3950.81	359.92	10.70	-2930.39	-56.53	9.05	-4278.05	248.43	-21.86	-1824.04	66.15	462.50	-1813.75	52.59	459.58	-4306.65	303.97	1324.41	0.00	0.00	0.00	-4157.40	198.61	1678.96	-4302.59	307.90	1745.46	-1080.36	241.77	1783.23	-4389.14	486.30	1647.17	657.90	-267.25	78.92	1256.43	-257.97	85.04	647.53
0.27000	-3729.05	314.15	-20.27	-3807.69	322.08	-23.90	-3941.26	352.30	-44.00	-3950.81	359.92	10.70	-2930.39	-56.53	9.05	-4278.05	248.43	-21.86	-1824.04	66.15	462.50	-1813.75	52.59	459.58	-4306.65	303.97	1324.41	0.00	0.00	0.00	-4157.40	198.61	1678.96	-4302.59	307.90	1745.46	-1080.36	241.77	1783.23	-4380.43	486.96	1647.58	657.58	-266.88	78.66	1256.06	-257.15	85.19	647.37
0.28000	-3729.05	314.15	-20.27	-3807.69	322.08	-23.90	-3945.84	349.94	-43.82	-3950.81	359.92	10.70	-2930.39	-56.53	9.05	-4278.05	248.43	-21.86	-1824.04	66.15	462.50	-1813.75	52.59	459.58	-4306.65	303.97	1324.41	0.00	0.00	0.00	-4157.40	198.61	1678.96	-4302.59	307.90	1745.46	-1080.36	241.77	1783.23	-4380.47	486.96	1647.96	657.32	-266.99	78.65	1255.88	-257.02	85.28	647.58
0.29000	-3729.05	314.15	-20.27	-3807.69	322.08	-23.90	-3927.29	348.94	-40.48	-3950.81	359.92	10.70	-2930.39	-56.53	9.05	-4278.05	248.43	-21.86	-1824.04	66.15	462.50	-1813.75	52.59	459.58	-4306.65	303.97	1324.41	0.00	0.00	0.00	-4157.40	198.61	1678.96	-4302.59	307.90	1745.46	-1080.36	241.77	1783.23	-4369.88	487.48	1646.54	657.32	-267.19	78.70	1256.56	-257.44	85.44	647.24
0.30000	-3729.05	314.15	-20.27	-3807.69	322.08	-23.90	-3943.83	349.22	-43.69	-3950.81	359.92	10.70	-2930.39	-56.53	9.05	-4278.05	248.43	-21.86	-1824.04	66.15	462.50	-1813.75	52.59	459.58	-4306.65	303.97	1324.41	0.00	0.00	0.00	-4157.40	198.61	1678.96	-4302.59	307.90	1745.46	-1080.36	241.77	1783.23	-4362.77	487.07	1647.25	657.42	-267.33	78.92	1256.35	-257.16	85.34	646.55
0.31000	-3729.05	314.15	-20.27	-3807.69	322.08	-23.90	-3936.61	348.83	-42.28	-3950.81	359.92	10.70	-2930.39	-56.53	9.05	-4278.05	248.43	-21.86	-1824.04	66.15	462.50	-1813.75	52.59	459.58	-4306.65	303.97	1324.41	0.00	0.00	0.00	-4157.40	198.61	1678.96	-4302.59	307.90	1745.46	-1080.36	241.77	1783.23	-4353.13	486.92	1646.78	657.29	-267.46	78.80	1255.84	-257.31	85.19	646.90
0.32000	-3729.05	314.15	-20.27	-3807.69	322.08	-23.90	-3930.56	350.75	-40.84	-3950.81	359.92	10.70	-2930.39	-56.53	9.05	-4278.05	248.43	-21.86	-1824.04	66.15	462.50	-1813.75	52.59	459.58	-4306.65	303.97	1324.41	0.00	0.00	0.00	-4157.40	198.61	1678.96	-4302.59	307.90	1745.46	-1080.36	241.77	1783.23	-4361.96	487.12	1646.26	656.21	-267.28	78.44	1256.45	-257.21	85.21	647.35
0.33000	-3729.05	314.15	-20.27	-3807.69	322.08	-23.90	-3958.70	350.88	-46.38	-3950.81	359.92	10.70	-2930.39	-56.53	9.05	-4278.05	248.43	-21.86	-1824.04	66.15	462.50	-1813.75	52.59	459.58	-4306.65	303.97	1324.41	0.00	0.00	0.00	-4157.40	198.61	1678.96	-4302.59	307.90	1745.46	-1080.36	241.77	1783.23	-4358.10	487.63	1646.59	656.97	-266.88	78.64	1256.42	-257.13	85.25	647.67
0.34000	-3729.05	314.15	-20.27	-3807.69	322.08	-23.90	-3941.09	351.25	-43.10	-3950.81	359.92	10.70	-2930.39	-56.53	9.05	-4278.05	248.43	-21.86	-1824.04	66.15	462.50	-1813.75	52.59	459.58	-4306.65	303.97	1324.41	0.00	0.00	0.00	-4157.40	198.61	1678.96	-4302.59	307.90	1745.46	-1080.36	241.77	1783.23	-4356.79	486.96	1646.48	656.66	-267.19	78.56	1256.13	-257.24	85.07	647.87
0.35000	-3729.05	314.15	-20.27	-3807.69	322.08	-23.90	-3923.36	350.86	-40.55	-3950.81	359.92	10.70	-2930.39	-56.53	9.05	-4278.05	248.43	-21.86	-1824.04	66.15	462.50	-1813.75	52.59	459.58	-4306.65	303.97	1324.41	0.00	0.00	0.00	-4157.40	198.61	1678.96	-4302.59	307.90	1745.46	-1080.36	241.77	1783.23	-4368.46	487.75	1647.28	656.65	-267.37	78.59	1256.35	-257.40	85.24	647.46
0.36000	-3729.05	314.15	-20.27	-3807.69	322.08	-23.90	-3923.13	349.12	-40.45	-3950.81	359.92	10.70	-2930.39	-56.53	9.05	-4278.05	248.43	-21.86	-1824.04	66.15	462.50	-1813.75	52.59	459.58	-4306.65	303.97	1324.41	0.00	0.00	0.00	-4157.40	198.61	1678.96	-4302.59	307.90	1745.46	-1080.36	241.77	1783.23	-4349.77	486.86	1646.50	657.28	-267.31	78.88	1256.41	-257.45	85.31	647.70
0.37000	-3729.05	314.15	-20.27	-3807.69	322.08	-23.90	-3898.42	349.60	-37.24	-3950.81	359.92	10.70	-2930.39	-56.53	9.05	-4278.05	248.43	-21.86	-1824.04	66.15	462.50	-1813.75	52.59	459.58	-4306.65	303.97	1324.41	0.00	0.00	0.00	-4157.40	198.61	1678.96	-4302.59	307.90	1745.46	-1080.36	241.77	1783.23	-4370.99	487.66	1646.43	656.92	-267.46	78.49	1256.55	-257.43	85.34	648.13
0.38000	-3729.05	314.15	-20.27	-3807.69	322.08	-23.90	-3961.66	352.53	-47.13	-3950.81	359.92	10.70	-2930.39	-56.53	9.05	-4278.05	248.43	-21.86	-1824.04	66.15	462.50	-1813.75	52.59	459.58	-4306.65	303.97	1324.41	0.00	0.00	0.00	-4157.40	198.61	1678.96	-4302.59	307.90	1745.46	-1080.36	241.77	1783.23	-4352.88	487.06	1646.53	657.06	-267.46	78.63	1256.30	-257.34	85.30	647.86
0.39000	-3729.05	314.15	-20.27	-3807.69	322.08	-23.90	-3929.22	349.54	-42.51	-3950.81	359.92	10.70	-2930.39	-56.53	9.05	-4278.05	248.43	-21.86	-1824.04	66.15	462.50	-1813.75	52.59	459.58	-4306.65	303.97	1324.41	0.00	0.00	0.00	-4157.40	198.61	1678.96	-4302.59	307.90	1745.46	-1080.36	241.77	1783.23	-4347.59	487.31	1645.89	657.06	-267.37	78.62	1256.42	-256.97	85.43	647.87
0.40000	-3729.05	314.15	-20.27	-3807.69	322.08	-23.90	-3958.53	350.09	-45.40	-3950.81	359.92	10.70	-2930.39	-56.53	9.05	-4278.05	248.43	-21.86	-1824.04	66.15	462.50	-1813.75	52.59	459.58	-4306.65	303.97	1324.41	0.00	0.00	0.00	-4157.40	198.61	1678.96	-4302.59	307.90	1745.46	-1080.36	241.77	1783.23	-4359.25	486.94	1645.95	657.55	-267.36	78.74	1256.48	-256.98	85.32	648.30
0.41000	-3729.05	314.15	-20.27	-3807.69	322.08	-23.90	-3959.69	350.76	-45.56	-3950.81	359.92	10.70	-2930.39	-56.53	9.05	-4278.05	248.43	-21.86	-1824.04	66.15	462.50	-1813.75	52.59	459.58	-4306.65	303.97	1324.41	0.00	0.00	0.00	-4157.40	198.61	1678.96	-4302.59	307.90	1745.46	-1080.36	241.77	1783.23	-4367.73	488.44	1646.67	657.94	-267.40	78.87	1256.29	-257.40	85.27	647.15
0.42000	-3729.05	314.15	-20.27	-3807.69	322.08	-23.90	-3931.19	350.83	-41.15	-3950.81	359.92	10.70	-2930.39	-56.53	9.05	-4278.05	248.43	-21.86	-1824.04	66.15	462.50	-1813.75	52.59	459.58	-4306.65	303.97	1324.41	0.00	0.00	0.00	-4157.40	198.61	1678.96	-4302.59	307.90	1745.46	-1080.36	241.77	1783.23	-4382.26	488.65	1647.33	657.00	-267.32	78.67	1256.78	-257.20	85.56	646.67
0.43000	-3729.05	314.15	-20.27	-3807.69	322.08	-23.90	-3951.13	351.28	-44.08	-3950.81	359.92	10.70	-2930.39	-56.53	9.05	-4278.05	248.43	-21.86	-1824.04	66.15	462.50	-1813.75	52.59	459.58	-4306.65	303.97	1324.41	0.00	0.00	0.00	-4157.40	198.61	1678.96	-4302.59	307.90	1745.46	-1080.36	241.77	1783.23	-4385.27	488.55	1647.30	657.22	-267.47	78.68	1255.88	-257.13	85.38	646.87
0.44000	-3729.05	314.15	-20.27	-3807.69	322.08	-23.90	-3952.54	351.88	-44.52	-3950.81	359.92	10.70	-2930.39	-56.53	9.05	-4278.05	248.43	-21.86	-1824.04	66.15	462.50	-1813.75	52.59	459.58	-4306.65	303.97	1324.41	0.00	0.00	0.00	-4157.40	198.61	1678.96	-4302.59	307.90	1745.46	-1080.36	241.77	1783.23	-4373.64	488.55	1648.00	656.88	-267.35	78.67	1255.54	-257.20	85.15	647.19
0.45000	-3729.05	314.15	-20.27	-3807.69	322.08	-23.90	-3926.20	351.47	-40.57	-3950.81	359.92	10.70	-2930.39	-56.53	9.05	-4278.05	248.43	-21.86	-1824.04	66.15	462.50	-1813.75	52.59	459.58	-4306.65	303.97	1324.41	0.00	0.00	0.00	-4157.40	198.61	1678.96	-4302.59	307.90	1745.46	-1080.36	241.77	1783.23	-4374.94	489.71	1647.67	657.03	-267.29	78.55	1256.56	-257.57	85.29	646.73
0.46000	-3729.05	314.15	-20.27	-3807.69	322.08	-23.90	-3938.61	351.93	-42.39	-3950.81	359.92	10.70	-2930.39	-56.53	9.05	-4278.05	248.43	-21.86	-1824.04	66.15	462.50	-1813.75	52.59	459.58	-4306.65	303.97	1324.41	0.00	0.00	0.00	-4157.40	198.61	1678.96	-4302.59	307.90	1745.46	-1080.36	241.77	1783.23	-4360.68	489.97	1647.55	657.17	-267.28	78.59	1256.62	-257.51	85.45	647.53
0.47000	-3729.05	314.15	-20.27	-3807.69	322.08	-23.90	-3964.02	350.13	-46.72	-3950.81	359.92	10.70	-2930.39	-56.53	9.05	-4278.05	248.43	-21.86	-1824.04	66.15	462.50	-1813.75	52.59	459.58	-4306.65	303.97	1324.41	0.00	0.00	0.00	-4157.40	198.61	1678.96	-4302.59	307.90	1745.46	-1080.36	241.77	1783.23	-4369.38	488.31	1646.63	656.63	-267.33	78.56	1256.81	-257.23	85.54	647.59
0.48000	-3729.05	314.15	-20.27	-3807.69	322.08	-23.90	-3937.67	350.90	-42.14	-3950.81	359.92	10.70	-2930.39	-56.53	9.05	-4278.05	248.43	-21.86	-1824.04	66.15	462.50	-1813.75	52.59	459.58	-4306.65	303.97	1324.41	0.00	0.00	0.00	-4157.40	198.61	1678.96	-4302.59	307.90	1745.46	-1080.36	241.77	1783.23	-4377.94	488.85	1647.18	656.24	-267.32	78.56	1257.12	-257.56	85.33	647.00
0.49000	-3729.05	314.15	-20.27	-3807.69	322.08	-23.90	-3931.40	350.55	-40.92	-3950.81	359.92	10.70	-2930.39	-56.53	9.05	-4278.05	248.43	-21.86	-1824.04	66.15	462.50	-1813.75	52.59	459.58	-4306.65	303.97	1324.41	0.00	0.00	0.00	-4157.40	198.61	1678.96	-4302.59	307.90	1745.46	-1080.36	241.77	1783.23	-4362.81	490.40	1646.56	657.39	-267.43	78.85	1256.28	-257.90	85.12	646.70
0.50000	-3729.05	314.15	-20.27	-3807.69	322.08	-23.90	-3930.05	349.21	-41.52	-3950.81	359.92	10.70	-2930.39	-56.53	9.05	-4278.05	248.43	-21.86	-1824.04	66.15	462.50	-1813.75	52.59	459.58	-4306.65	303.97	1324.41	0.00	0.00	0.00	-4157.40	198.61	1678.96	-4302.59	307.90	1745.46	-1080.36	241.77	1783.23	-4366.40	490.31	1647.22	657.56	-267.34	78.69	1256.29	-257.75	85.23	646.56
0.51000	-3729.05	314.15	-20.27	-3807.69	322.08	-23.90	-3947.61	350.62	-43.78	-3950.81	359.92	10.70	-2930.39	-56.53	9.05	-4278.05	248.43	-21.86	-1824.04	66.15	462.50	-1813.75	52.59	459.58	-4306.65	303.97	1324.41	0.00	0.00	0.00	-4157.40	198.61	1678.96	-4302.59	307.90	1745.46	-1080.36	241.77	1783.23	-4380.69	491.15	1647.33	658.05	-267.33	79.00	1255.77	-257.48	85.15	646.57
0.52000	-3729.05	314.15	-20.27	-3807.69	322.08	-23.90	-3901.14	349.68	-35.96	-3950.81	359.92	10.70	-2930.39	-56.53	9.05	-4278.05	248.43	-21.86	-1824.04	66.15	462.50	-1813.75	52.59	459.58	-4306.65	303.97	1324.41	0.00	0.00	0.00	-4157.40	198.61	1678.96	-4302.59	307.90	1745.46	-1080.36	241.77	1783.23	-4387.45	491.11	1647.71	657.52	-267.22	78.82	1255.82	-257.37	85.17	647.57
0.53000	-3729.05	314.15	-20.27	-3807.69	322.08	-23.90	-3938.66	349.87	-43.82	-3950.81	359.92	10.70	-2930.39	-56.53	9.05	-4278.05	248.43	-21.86	-1824.04	66.15	462.50	-1813.75	52.59	459.58	-4306.65	303.97	1324.41	0.00	0.00	0.00	-4157.40	198.61	1678.96	-4302.59	307.90	1745.46	-1080.36	241.77	1783.23	-4359.04	490.59	1647.61	657.30	-267.53	78.67	1256.39	-257.29	85.31	647.36
0.54000	-3729.05	314.15	-20.27	-3807.69	322.08	-23.90	-3942.77	352.27	-41.86	-3950.81	359.92	10.70	-2930.39	-56.53	9.05	-4278.05	248.43	-21.86	-1824.04	66.15	462.50	-1813.75	52.59	459.58	-4306.65	303.97	1324.41	0.00	0.00	0.00	-4157.40	198.61	1678.96	-4302.59	307.90	1745.46	-1080.36	241.77	1783.23	-4362.96	489.68	1646.86	656.27	-267.56	78.37	1256.21	-257.60	85.14	646.63
0.55000	-3729.05	314.15	-20.27	-3807.69	322.08	-23.90	-3976.87	350.79	-47.24	-3950.81	359.92	10.70	-2930.39	-56.53	9.05	-4278.05	248.43	-21.86	-1824.04	66.15	462.50	-1813.75	52.59	459.58	-4306.65	303.97	1324.41	0.00	0.00	0.00	-4157.40	198.61	1678.96	-4302.59	307.90	1745.46	-1080.36	241.77	1783.23	-4373.56	490.39	1647.70	655.84	-267.44	78.28	1256.26	-257.46	85.11	646.90
0.56000	-3729.05	314.15	-20.27	-3807.69	322.08	-23.90	-3979.76	351.07	-47.76	-3950.81	359.92	10.70	-2930.39	-56.53	9.05	-4278.05	248.43	-21.86	-1824.04	66.15	462.50	-1813.75	52.59	459.58	-4306.65	303.97	1324.41	0.00	0.00	0.00	-4157.40	198.61	1678.96	-4302.59	307.90	1745.46	-1080.36	241.77	1783.23	-4354.58	490.65	1647.35	656.57	-267.27	78.48	1256.32	-257.44	85.18	646.49
0.57000	-3729.05	314.15	-20.27	-3807.69	322.08	-23.90	-3946.68	350.98	-43.18	-3950.81	359.92	10.70	-2930.39	-56.53	9.05	-4278.05	248.43	-21.86	-1824.04	66.15	462.50	-1813.75	52.59	459.58	-4306.65	303.97	1324.41	0.00	0.00	0.00	-4157.40	198.61	1678.96	-4302.59	307.90	1745.46	-1080.36	241.77	1783.23	-4360.81	490.25	1647.33	657.91	-267.09	79.04	1256.00	-257.60	85.25	646.14
0.58000	-3729.05	314.15	-20.27	-3807.69	322.08	-23.90	-3931.75	350.45	-41.86	-3950.81	359.92	10.70	-2930.39	-56.53	9.05	-4278.05	248.43	-21.86	-1824.04	66.15	462.50	-1813.75	52.59	459.58	-4306.65	303.97	1324.41	0.00	0.00	0.00	-4157.40	198.61	1678.96	-4302.59	307.90	1745.46	-1080.36	241.77	1783.23	-4372.77	491.58	1647.51	657.40	-267.18	78.73	1255.88	-257.66	85.22	647.43
0.59000	-3729.05	314.15	-20.27	-3807.69	322.08	-23.90	-3937.80	349.93	-41.89	-3950.81	359.92	10.70	-2930.39	-56.53	9.05	-4278.05	248.43	-21.86	-1824.04	66.15	462.50	-1813.75	52.59	459.58	-4306.65	303.97	1324.41	0.00	0.00	0.00	-4157.40	198.61	1678.96	-4302.59	307.90	1745.46	-1080.36	241.77	1783.23	-4384.14	492.69	1647.95	656.57	-267.13	78.45	1256.25	-257.54	85.26	647.24
0.60000	-3729.05	314.15	-20.27	-3807.69	322.08	-23.90	-3973.62	350.78	-47.82	-3950.81	359.92	10.70	-2930.39	-56.53	9.05	-4278.05	248.43	-21.86	-1824.04	66.15	462.50	-1813.75	52.59	459.58	-4306.65	303.97	1324.41	0.00	0.00	0.00	-4157.40	198.61	1678.96	-4302.59	307.90	1745.46	-1080.36	241.77	1783.23	-4386.19	491.45	1649.02	656.37	-267.34	78.52	1256.47	-257.43	85.29	647.01
0.61000	-3729.05	314.15	-20.27	-3807.69	322.08	-23.90	-3967.89	351.10	-47.19	-3950.81	359.92	10.70	-2930.39	-56.53	9.05	-4278.05	248.43	-21.86	-1824.04	66.15	462.50	-1813.75	52.59	459.58	-4306.65	303.97	1324.41	0.00	0.00	0.00	-4157.40	198.61	1678.96	-4302.59	307.90	1745.46	-1080.36	241.77	1783.23	-4370.54	493.06	1647.70	656.44	-267.13	78.57	1256.22	-257.38	85.32	647.41
0.62000	-3729.05	314.15	-20.27	-3807.69	322.08	-23.90	-3914.38	349.93	-40.14	-3950.81	359.92	10.70	-2930.39	-56.53	9.05	-4278.05	248.43	-21.86	-1824.04	66.15	462.50	-1813.75	52.59	459.58	-4306.65	303.97	1324.41	0.00	0.00	0.00	-4157.40	198.61	1678.96	-4302.59	307.90	1745.46	-1080.36	241.77	1783.23	-4389.48	492.89	1648.80	656.87	-267.40	78.58	1255.91	-257.12	85.27	647.60
0.63000	-3729.05	314.15	-20.27	-3807.69	322.08	-23.90	-3917.97	349.81	-38.06	-3950.81	359.92	10.70	-2930.39	-56.53	9.05	-4278.05	248.43	-21.86	-1824.04	66.15	462.50	-1813.75	52.59	459.58	-4306.65	303.97	1324.41	0.00	0.00	0.00	-4157.40	198.61	1678.96	-4302.59	307.90	1745.46	-1080.36	241.77	1783.23	-4406.02	492.24	1650.28	657.81	-267.21	78.78	1256.72	-257.75	85.32	646.63
0.64000	-3729.05	314.15	-20.27	-3807.69	322.08	-23.90	-3960.02	351.33	-45.77	-3950.81	359.92	10.70	-2930.39	-56.53	9.05	-4278.05	248.43	-21.86	-1824.04	66.15	462.50	-1813.75	52.59	459.58	-4306.65	303.97	1324.41	0.00	0.00	0.00	-4157.40	198.61	1678.96	-4302.59	307.90	1745.46	-1080.36	241.77	1783.23	-4392.32	491.94	1649.54	656.73	-267.40	78.40	1256.44	-257.71	85.22	646.85
0.65000	-3729.05	314.15	-20.27	-3807.69	322.08	-23.90	-3960.81	351.62	-44.98	-3950.81	359.92	10.70	-2930.39	-56.53	9.05	-4278.05	248.43	-21.86	-1824.04	66.15	462.50	-1813.75	52.59	459.58	-4306.65	303.97	1324.41	0.00	0.00	0.00	-4157.40	198.61	1678.96	-4302.59	307.90	1745.46	-1080.36	241.77	1783.23	-4387.86	492.09	1649.56	656.27	-267.21	78.49	1256.31	-257.72	85.24	647.43
0.66000	-3729.05	314.15	-20.27	-3807.69	322.08	-23.90	-3951.79	350.72	-44.72	-3950.81	359.92	10.70	-2930.39	-56.53	9.05	-4278.05	248.43	-21.86	-1824.04	66.15	462.50	-1813.75	52.59	459.58	-4306.65	303.97	1324.41	0.00	0.00	0.00	-4157.40	198.61	1678.96	-4302.59	307.90	1745.46	-1080.36	241.77	1783.23	-4376.57	492.17	1649.71	656.20	-267.66	78.24	1256.99	-257.56	85.43	647.14
0.67000	-3729.05	314.15	-20.27	-3807.69	322.08	-23.90	-3923.41	348.55	-40.41	-3950.81	359.92	10.70	-2930.39	-56.53	9.05	-4278.05	248.43	-21.86	-1824.04	66.15	462.50	-1813.75	52.59	459.58	-4306.65	303.97	1324.41	0.00	0.00	0.00	-4157.40	198.61	1678.96	-4302.59	307.90	1745.46	-1080.36	241.77	1783.23	-4391.37	492.84	1650.85	656.91	-267.44	78.58	1256.67	-257.31	85.30	647.02
0.68000	-3729.05	314.15	-20.27	-3807.69	322.08	-23.90	-3899.25	348.91	-36.13	-3950.81	359.92	10.70	-2930.39	-56.53	9.05	-4278.05	248.43	-21.86	-1824.04	66.15	462.50	-1813.75	52.59	459.58	-4306.65	303.97	1324.41	0.00	0.00	0.00	-4157.40	198.61	1678.96	-4302.59	307.90	1745.46	-1080.36	241.77	1783.23	-4387.91	491.39	1651.20	657.56	-267.11	78.77	1256.09	-257.72	85.06	647.12
0.69000	-3729.05	314.15	-20.27	-3807.69	322.08	-23.90	-3954.55	349.82	-44.84	-3950.81	359.92	10.70	-2930.39	-56.53	9.05	-4278.05	248.43	-21.86	-1824.04	66.15	462.50	-1813.75	52.59	459.58	-4306.65	303.97	1324.41	0.00	0.00	0.00	-4157.40	198.61	1678.96	-4302.59	307.90	1745.46	-1080.36	241.77	1783.23	-4382.16	490.24	1650.64	657.97	-266.96	78.86	1256.25	-257.77	85.27	646.93
0.70000	-3729.05	314.15	-20.27	-3807.69	322.08	-23.90	-3938.16	350.26	-41.19	-3950.81	359.92	10.70	-2930.39	-56.53	9.05	-4278.05	248.43	-21.86	-1824.04	66.15	462.50	-1813.75	52.59	459.58	-4306.65	303.97	1324.41	0.00	0.00	0.00	-4157.40	198.61	1678.96	-4302.59	307.90	1745.46	-1080.36	241.77	1783.23	-4388.03	490.59	1651.67	658.47	-267.07	79.09	1256.25	-257.91	85.08	648.77
0.71000	-3729.05	314.15	-20.27	-3807.69	322.08	-23.90	-3953.09	351.56	-44.91	-3950.81	359.92	10.70	-2930.39	-56.53	9.05	-4278.05	248.43	-21.86	-1824.04	66.15	462.50	-1813.75	52.59	459.58	-4306.65	303.97	1324.41	0.00	0.00	0.00	-4157.40	198.61	1678.96	-4302.59	307.90	1745.46	-1080.36	241.77	1783.23	-4382.54	489.78	1652.62	657.20	-267.24	78.77	1256.70	-257.60	85.24	648.34
0.72000	-3729.05	314.15	-20.27	-3807.69	322.08	-23.90	-3919.35	348.16	-38.61	-3950.81	359.92	10.70	-2930.39	-56.53	9.05	-4278.05	248.43	-21.86	-1824.04	66.15	462.50	-1813.75	52.59	459.58	-4306.65	303.97	1324.41	0.00	0.00	0.00	-4157.40	198.61	1678.96	-4302.59	307.90	1745.46	-1080.36	241.77	1783.23	-4377.18	489.25	1653.15	655.99	-267.12	78.40	1256.52	-257.51	85.25	646.97
0.73000	-3729.05	314.15	-20.27	-3807.69	322.08	-23.90	-3965.67	351.49	-46.13	-3950.81	359.92	10.70	-2930.39	-56.53	9.05	-4278.05	248.43	-21.86	-1824.04	66.15	462.50	-1813.75	52.59	459.58	-4306.65	303.97	1324.41	0.00	0.00	0.00	-4157.40	198.61	1678.96	-4302.59	307.90	1745.46	-1080.36	241.77	1783.23	-4393.85	490.80	1653.25	657.38	-267.26	78.70	1255.84	-257.48	85.14	646.60
0.74000	-3729.05	314.15	-20.27	-3807.69	322.08	-23.90	-3967.13	351.48	-44.32	-3950.81	359.92	10.70	-2930.39	-56.53	9.05	-4278.05	248.43	-21.86	-1824.04	66.15	462.50	-1813.75	52.59	459.58	-4306.65	303.97	1324.41	0.00	0.00	0.00	-4157.40	198.61	1678.96	-4302.59	307.90	1745.46	-1080.36	241.77	1783.23	-4375.34	490.02	1653.08	658.07	-267.31	79.03	1256.16	-257.78	85.02	648.05
0.75000	-3729.05	314.15	-20.27	-3807.69	322.08	-23.90	-3924.40	349.25	-39.34	-3950.81	359.92	10.70	-2930.39	-56.53	9.05	-4278.05	248.43	-21.86	-1824.04	66.15	462.50	-1813.75	52.59	459.58	-4306.65	303.97	1324.41	0.00	0.00	0.00	-4157.40	198.61	1678.96	-4302.59	307.90	1745.46	-1080.36	241.77	1783.23	-4379.89	489.00	1654.14	657.29	-267.43	78.67	1255.67	-257.87	85.09	647.54
0.76000	-3729.05	314.15	-20.27	-3807.69	322.08	-23.90	-3967.76	351.83	-46.13	-3950.81	359.92	10.70	-2930.39	-56.53	9.05	-4278.05	248.43	-21.86	-1824.04	66.15	462.50	-1813.75	52.59	459.58	-4306.65	303.97	1324.41	0.00	0.00	0.00	-4157.40	198.61	1678.96	-4302.59	307.90	1745.46	-1080.36	241.77	1783.23	-4376.24	489.91	1654.09	656.58	-266.90	78.55	1256.29	-257.33	85.41	647.80
0.77000	-3729.05	314.15	-20.27	-3807.69	322.08	-23.90	-3931.31	349.54	-40.27	-3950.81	359.92	10.70	-2930.39	-56.53	9.05	-4278.05	248.43	-21.86	-1824.04	66.15	462.50	-1813.75	52.59	459.58	-4306.65	303.97	1324.41	0.00	0.00	0.00	-4157.40	198.61	1678.96	-4302.59	307.90	1745.46	-1080.36	241.77	1783.23	-4372.69	489.10	1655.01	656.67	-267.21	78.58	1256.84	-257.32	85.49	646.88
0.78000	-3729.05	314.15	-20.27	-3807.69	322.08	-23.90	-3945.11	351.31	-42.04	-3950.81	359.92	10.70	-2930.39	-56.53	9.05	-4278.05	248.43	-21.86	-1824.04	66.15	462.50	-1813.75	52.59	459.58	-4306.65	303.97	1324.41	0.00	0.00	0.00	-4157.40	198.61	1678.96	-4302.59	307.90	1745.46	-1080.36	241.77	1783.23	-4400.63	489.61	1656.75	657.21	-267.18	78.83	1256.92	-257.43	85.37	646.77
0.79000	-3729.05	314.15	-20.27	-3807.69	322.08	-23.90	-3905.74	350.04	-37.93	-3950.81	359.92	10.70	-2930.39	-56.53	9.05	-4278.05	248.43	-21.86	-1824.04	66.15	462.50	-1813.75	52.59	459.58	-4306.65	303.97	1324.41	0.00	0.00	0.00	-4157.40	198.61	1678.96	-4302.59	307.90	1745.46	-1080.36	241.77	1783.23	-4401.24	490.28	1657.11	657.07	-267.10	78.72	1256.24	-257.25	85.28	647.21
0.80000	-3729.05	314.15	-20.27	-3807.69	322.08	-23.90	-3952.80	349.61	-45.03	-3950.81	359.92	10.70	-2930.39	-56.53	9.05	-4278.05	248.43	-21.86	-1824.04	66.15	462.50	-1813.75	52.59	459.58	-4306.65	303.97	1324.41	0.00	0.00	0.00	-4157.40	198.61	1678.96	-4302.59	307.90	1745.46	-1080.36	241.77	1783.23	-4382.38	489.39	1656.62	657.36	-267.44	78.63	1255.79	-257.56	85.02	647.29
0.81000	-3729.05	314.15	-20.27	-3807.69	322.08	-23.90	-3955.00	351.46	-44.32	-3950.81	359.92	10.70	-2930.39	-56.53	9.05	-4278.05	248.43	-21.86	-1824.04	66.15	462.50	-1813.75	52.59	459.58	-4306.65	303.97	1324.41	0.00	0.00	0.00	-4157.40	198.61	1678.96	-4302.59	307.90	1745.46	-1080.36	241.77	1783.23	-4391.00	489.76	1656.96	657.12	-267.59	78.52	1256.17	-257.37	85.27	648.33
0.82000	-3729.05	314.15	-20.27	-3807.69	322.08	-23.90	-3948.15	350.20	-42.81	-3950.81	359.92	10.70	-2930.39	-56.53	9.05	-4278.05	248.43	-21.86	-1824.04	66.15	462.50	-1813.75	52.59	459.58	-4306.65	303.97	1324.41	0.00	0.00	0.00	-4157.40	198.61	1678.96	-4302.59	307.90	1745.46	-1080.36	241.77	1783.23	-4383.91	489.13	1657.12	657.18	-267.25	78.85	1256.82	-257.54	85.38	647.77
0.83000	-3729.05	314.15	-20.27	-3807.69	322.08	-23.90	-3959.77	349.67	-45.86	-3950.81	359.92	10.70	-2930.39	-56.53	9.05	-4278.05	248.43	-21.86	-1824.04	66.15	462.50	-1813.75	52.59	459.58	-4306.65	303.97	1324.41	0.00	0.00	0.00	-4157.40	198.61	1678.96	-4302.59	307.90	1745.46	-1080.36	241.77	1783.23	-4379.08	488.66	1657.92	657.06	-267.32	78.59	1256.60	-257.32	85.45	647.76
0.84000	-3729.05	314.15	-20.27	-3807.69	322.08	-23.90	-3942.13	351.21	-42.78	-3950.81	359.92	10.70	-2930.39	-56.53	9.05	-4278.05	248.43	-21.86	-1824.04	66.15	462.50	-1813.75	52.59	459.58	-4306.65	303.97	1324.41	0.00	0.00	0.00	-4157.40	198.61	1678.96	-4302.59	307.90	1745.46	-1080.36	241.77	1783.23	-4391.75	490.70	1658.91	656.91	-267.42	78.46	1256.12	-257.22	85.49	647.51
0.85000	-3729.05	314.15	-20.27	-3807.69	322.08	-23.90	-3965.88	350.94	-45.68	-3950.81	359.92	10.70	-2930.39	-56.53	9.05	-4278.05	248.43	-21.86	-1824.04	66.15	462.50	-1813.75	52.59	459.58	-4306.65	303.97	1324.41	0.00	0.00	0.00	-4157.40	198.61	1678.96	-4302.59	307.90	1745.46	-1080.36	241.77	1783.23	-4397.73	490.34	1658.85	657.11	-267.65	78.56	1256.65	-257.33	85.54	647.04
0.86000	-3729.05	314.15	-20.27	-3807.69	322.08	-23.90	-3944.25	352.74	-43.51	-3950.81	359.92	10.70	-2930.39	-56.53	9.05	-4278.05	248.43	-21.86	-1824.04	66.15	462.50	-1813.75	52.59	459.58	-4306.65	303.97	1324.41	0.00	0.00	0.00	-4157.40	198.61	1678.96	-4302.59	307.90	1745.46	-1080.36	241.77	1783.23	-4390.15	489.50	1659.40	657.05	-267.60	78.53	1256.75	-257.97	85.30	647.33
0.87000	-3729.05	314.15	-20.27	-3807.69	322.08	-23.90	-3939.46	350.59	-42.97	-3950.81	359.92	10.70	-2930.39	-56.53	9.05	-4278.05	248.43	-21.86	-1824.04	66.15	462.50	-1813.75	52.59	459.58	-4306.65	303.97	1324.41	0.00	0.00	0.00	-4157.40	198.61	1678.96	-4302.59	307.90	1745.46	-1080.36	241.77	1783.23	-4403.88	490.38	1660.30	656.97	-267.07	78.63	1256.40	-257.70	85.21	647.52
0.88000	-3729.05	314.15	-20.27	-3807.69	322.08	-23.90	-3947.48	350.71	-43.63	-3950.81	359.92	10.70	-2930.39	-56.53	9.05	-4278.05	248.43	-21.86	-1824.04	66.15	462.50	-1813.75	52.59	459.58	-4306.65	303.97	1324.41	0.00	0.00	0.00	-4157.40	198.61	1678.96	-4302.59	307.90	1745.46	-1080.36	241.77	1783.23	-4394.62	489.30	1659.66	656.55	-267.37	78.55	1256.47	-258.03	85.18	646.86
0.89000	-3729.05	314.15	-20.27	-3807.69	322.08	-23.90	-3953.31	351.14	-43.92	-3950.81	359.92	10.70	-2930.39	-56.53	9.05	-4278.05	248.43	-21.86	-1824.04	66.15	462.50	-1813.75	52.59	459.58	-4306.65	303.97	1324.41	0.00	0.00	0.00	-4157.40	198.61	1678.96	-4302.59	307.90	1745.46	-1080.36	241.77	1783.23	-4410.52	490.76	1661.26	656.10	-267.67	78.39	1256.63	-257.18	85.53	647.24
0.90000	-3729.05	314.15	-20.27	-3807.69	322.08	-23.90	-3976.56	350.38	-48.65	-3950.81	359.92	10.70	-2930.39	-56.53	9.05	-4278.05	248.43	-21.86	-1824.04	66.15	462.50	-1813.75	52.59	459.58	-4306.65	303.97	1324.41	0.00	0.00	0.00	-4157.40	198.61	1678.96	-4302.59	307.90	1745.46	-1080.36	241.77	1783.23	-4419.45	491.74	1662.23	657.17	-267.57	78.73	1256.34	-257.47	85.15	647.48
0.91000	-3729.05	314.15	-20.27	-3807.69	322.08	-23.90	-3909.64	347.81	-39.19	-3950.81	359.92	10.70	-2930.39	-56.53	9.05	-4278.05	248.43	-21.86	-1824.04	66.15	462.50	-1813.75	52.59	459.58	-4306.65	303.97	1324.41	0.00	0.00	0.00	-4157.40	198.61	1678.96	-4302.59	307.90	1745.46	-1080.36	241.77	1783.23	-4397.83	490.60	1661.60	656.81	-267.62	78.38	1256.44	-257.45	85.17	647.66
0.92000	-3729.05	314.15	-20.27	-3807.69	322.08	-23.90	-3941.13	350.39	-41.16	-3950.81	359.92	10.70	-2930.39	-56.53	9.05	-4278.05	248.43	-21.86	-1824.04	66.15	462.50	-1813.75	52.59	459.58	-4306.65	303.97	1324.41	0.00	0.00	0.00	-4157.40	198.61	1678.96	-4302.59	307.90	1745.46	-1080.36	241.77	1783.23	-4382.76	490.28	1660.39	656.91	-267.23	78.54	1255.94	-257.16	85.22	647.32
0.93000	-3729.05	314.15	-20.27	-3807.69	322.08	-23.90	-3970.96	351.18	-47.26	-3950.81	359.92	10.70	-2930.39	-56.53	9.05	-4278.05	248.43	-21.86	-1824.04	66.15	462.50	-1813.75	52.59	459.58	-4306.65	303.97	1324.41	0.00	0.00	0.00	-4157.40	198.61	1678.96	-4302.59	307.90	1745.46	-1080.36	241.77	1783.23	-4408.88	490.81	1661.82	657.06	-267.12	78.71	1256.18	-257.53	85.20	647.34
0.94000	-3729.05	314.15	-20.27	-3807.69	322.08	-23.90	-3935.75	348.85	-40.74	-3950.81	359.92	10.70	-2930.39	-56.53	9.05	-4278.05	248.43	-21.86	-1824.04	66.15	462.50	-1813.75	52.59	459.58	-4306.65	303.97	1324.41	0.00	0.00	0.00	-4157.40	198.61	1678.96	-4302.59	307.90	1745.46	-1080.36	241.77	1783.23	-4392.75	490.94	1661.87	657.99	-267.23	78.89	1255.87	-257.38	85.19	646.58
0.95000	-3729.05	314.15	-20.27	-3807.69	322.08	-23.90	-3922.05	350.17	-38.08	-3950.81	359.92	10.70	-2930.39	-56.53	9.05	-4278.05	248.43	-21.86	-1824.04	66.15	462.50	-1813.75	52.59	459.58	-4306.65	303.97	1324.41	0.00	0.00	0.00	-4157.40	198.61	1678.96	-4302.59	307.90	1745.46	-1080.36	241.77	1783.23	-4387.13	490.73	1662.15	657.56	-267.64	78.59	1255.80	-257.39	85.07	647.30
0.96000	-3729.05	314.15	-20.27	-3807.69	322.08	-23.90	-3894.51	347.77	-33.35	-3950.81	359.92	10.70	-2930.39	-56.53	9.05	-4278.05	248.43	-21.86	-1824.04	66.15	462.50	-1813.75	52.59	459.58	-4306.65	303.97	1324.41	0.00	0.00	0.00	-4157.40	198.61	1678.96	-4302.59	307.90	1745.46	-1080.36	241.77	1783.23	-4400.42	491.63	1662.13	657.52	-267.28	78.72	1256.53	-257.18	85.37	647.14
0.97000	-3729.05	314.15	-20.27	-3807.69	322.08	-23.90	-3896.17	347.14	-34.89	-3950.81	359.92	10.70	-2930.39	-56.53	9.05	-4278.05	248.43	-21.86	-1824.04	66.15	462.50	-1813.75	52.59	459.58	-4306.65	303.97	1324.41	0.00	0.00	0.00	-4157.40	198.61	1678.96	-4302.59	307.90	1745.46	-1080.36	241.77	1783.23	-4402.89	492.80	1661.98	657.70	-267.34	78.69	1256.37	-257.28	85.40	647.41
0.98000	-3729.05	314.15	-20.27	-3807.69	322.08	-23.90	-3936.95	349.52	-41.01	-3950.81	359.92	10.70	-2930.39	-56.53	9.05	-4278.05	248.43	-21.86	-1824.04	66.15	462.50	-1813.75	52.59	459.58	-4306.65	303.97	1324.41	0.00	0.00	0.00	-4157.40	198.61	1678.96	-4302.59	307.90	1745.46	-1080.36	241.77	1783.23	-4388.73	491.59	1661.29	657.58	-267.13	78.95	1256.62	-257.54	85.26	647.29
0.99000	-3729.05	314.15	-20.27	-3807.69	322.08	-23.90	-3989.32	348.92	-48.04	-3950.81	359.92	10.70	-2930.39	-56.53	9.05	-4278.05	248.43	-21.86	-1824.04	66.15	462.50	-1813.75	52.59	459.58	-4306.65	303.97	1324.41	0.00	0.00	0.00	-4157.40	198.61	1678.96	-4302.59	307.90	1745.46	-1080.36	241.77	1783.23	-4376.49	492.14	1660.70	656.81	-267.12	78.66	1255.81	-257.36	85.17	646.71
1.00000	-3729.05	314.15	-20.27	-3807.69	322.08	-23.90	-3924.66	347.22	-38.71	-3950.81	359.92	10.70	-2930.39	-56.53	9.05	-4278.05	248.43	-21.86	-1824.04	66.15	462.50	-1813.75	52.59	459.58	-4306.65	303.97	1324.41	0.00	0.00	0.00	-4157.40	198.61	1678.96	-4302.59	307.90	1745.46	-1080.36	241.77	1783.23	-4378.28	491.72	1660.96	656.88	-267.34	78.63	1255.95	-257.61	85.05	646.61
1.01000	-3729.05	314.15	-20.27	-3807.69	322.08	-23.90	-3891.38	347.51	-31.66	-3950.81	359.92	10.70	-2930.39	-56.53	9.05	-4278.05	248.43	-21.86	-1824.04	66.15	462.50	-1813.75	52.59	459.58	-4306.65	303.97	1324.41	0.00	0.00	0.00	-4157.40	198.61	1678.96	-4302.59	307.90	1745.46	-1080.36	241.77	1783.23	-4386.53	492.17	1661.47	657.66	-267.35	78.81	1255.82	-257.82	84.81	647.25
1.02000	-3729.05	314.15	-20.27	-3807.69	322.08	-23.90	-3919.89	348.70	-36.46	-3950.81	359.92	10.70	-2930.39	-56.53	9.05	-4278.05	248.43	-21.86	-1824.04	66.15	462.50	-1813.75	52.59	459.58	-4306.65	303.97	1324.41	0.00	0.00	0.00	-4157.40	198.61	1678.96	-4302.59	307.90	1745.46	-1080.36	241.77	1783.23	-4373.98	493.23	1661.46	657.40	-267.18	78.84	1256.22	-257.61	84.97	647.15
1.03000	-3729.05	314.15	-20.27	-3807.69	322.08	-23.90	-3937.95	349.29	-40.48	-3950.81	359.92	10.70	-2930.39	-56.53	9.05	-4278.05	248.43	-21.86	-1824.04	66.15	462.50	-1813.75	52.59	459.58	-4306.65	303.97	1324.41	0.00	0.00	0.00	-4157.40	198.61	1678.96	-4302.59	307.90	1745.46	-1080.36	241.77	1783.23	-4381.12	492.61	1661.20	656.45	-267.49	78.43	1256.40	-257.83	85.06	647.46
1.04000	-3729.05	314.15	-20.27	-3807.69	322.08	-23.90	-3889.45	348.44	-33.32	-3950.81	359.92	10.70	-2930.39	-56.53	9.05	-4278.05	248.43	-21.86	-1824.04	66.15	462.50	-1813.75	52.59	459.58	-4306.65	303.97	1324.41	0.00	0.00	0.00	-4157.40	198.61	1678.96	-4302.59	307.90	1745.46	-1080.36	241.77	1783.23	-4408.59	493.47	1662.46	657.81	-267.53	78.69	1256.20	-257.56	85.31	647.10
1.05000	-3729.05	314.15	-20.27	-3807.69	322.08	-23.90	-3953.24	349.56	-42.76	-3950.81	359.92	10.70	-2930.39	-56.53	9.05	-4278.05	248.43	-21.86	-1824.04	66.15	462.50	-1813.75	52.59	459.58	-4306.65	303.97	1324.41	0.00	0.00	0.00	-4157.40	198.61	1678.96	-4302.59	307.90	1745.46	-1080.36	241.77	1783.23	-4395.38	493.45	1662.57	657.43	-267.25	78.73	1256.45	-257.49	85.33	647.60
1.06000	-3729.05	314.15	-20.27	-3807.69	322.08	-23.90	-3970.23	353.82	-45.00	-3950.81	359.92	10.70	-2930.39	-56.53	9.05	-4278.05	248.43	-21.86	-1824.04	66.15	462.50	-1813.75	52.59	459.58	-4306.65	303.97	1324.41	0.00	0.00	0.00	-4157.40	198.61	1678.96	-4302.59	307.90	1745.46	-1080.36	241.77	1783.23	-4373.01	493.29	1661.71	657.77	-267.34	78.84	1256.27	-257.58	85.14	646.15
1.07000	-3729.05	314.15	-20.27	-3807.69	322.08	-23.90	-3918.76	351.80	-34.76	-3950.81	359.92	10.70	-2930.39	-56.53	9.05	-4278.05	248.43	-21.86	-1824.04	66.15	462.50	-1813.75	52.59	459.58	-4306.65	303.97	1324.41	0.00	0.00	0.00	-4157.40	198.61	1678.96	-4302.59	307.90	1745.46	-1080.36	241.77	1783.23	-4391.94	494.59	1661.41	657.50	-267.05	78.89	1256.40	-257.52	85.06	646.81
1.08000	-3729.05	314.15	-20.27	-3807.69	322.08	-23.90	-3901.71	353.08	-31.72	-3950.81	359.92	10.70	-2930.39	-56.53	9.05	-4278.05	248.43	-21.86	-1824.04	66.15	462.50	-1813.75	52.59	459.58	-4306.65	303.97	1324.41	0.00	0.00	0.00	-4157.40	198.61	1678.96	-4302.59	307.90	1745.46	-1080.36	241.77	1783.23	-4415.97	496.91	1663.07	657.38	-267.37	78.73	1256.72	-257.38	85.22	647.48
1.09000	-3729.05	314.15	-20.27	-3807.69	322.08	-23.90	-3955.01	358.71	-40.78	-3950.81	359.92	10.70	-2930.39	-56.53	9.05	-4278.05	248.43	-21.86	-1824.04	66.15	462.50	-1813.75	52.59	459.58	-4306.65	303.97	1324.41	0.00	0.00	0.00	-4157.40	198.61	1678.96	-4302.59	307.90	1745.46	-1080.36	241.77	1783.23	-4402.49	494.42	1662.70	657.58	-267.22	78.83	1256.04	-257.07	85.17	647.79
1.10000	-3729.05	314.15	-20.27	-3807.69	322.08	-23.90	-3965.85	357.63	-43.12	-3950.82	359.93	10.69	-2930.39	-56.53	9.05	-4278.05	248.43	-21.86	-1824.04	66.15	462.50	-1813.75	52.59	459.58	-4306.65	303.97	1324.41	0.00	0.00	0.00	-4157.40	198.61	1678.96	-4302.59	307.90	1745.46	-1080.36	241.77	1783.23	-4383.18	493.43	1661.69	657.41	-267.40	78.64	1256.16	-257.43	85.15	647.43
1.11000	-3729.05	314.15	-20.27	-3807.69	322.08	-23.90	-3998.37	359.75	-46.35	-3961.11	363.57	9.60	-2930.39	-56.53	9.05	-4278.05	248.43	-21.86	-1824.04	66.15	462.50	-1813.75	52.59	459.58	-4306.65	303.97	1324.41	0.00	0.00	0.00	-4157.40	198.61	1678.96	-4302.59	307.90	1745.46	-1080.36	241.77	1783.23	-4396.37	494.57	1662.45	656.92	-267.34	78.53	1256.57	-257.06	85.31	646.84
1.12000	-3729.05	314.15	-20.27	-3807.69	322.08	-23.90	-4011.85	361.31	-47.99	-3971.60	365.65	9.78	-2930.39	-56.53	9.05	-4278.05	248.43	-21.86	-1824.04	66.15	462.50	-1813.75	52.59	459.58	-4306.65	303.97	1324.41	0.00	0.00	0.00	-4157.40	198.61	1678.96	-4302.59	307.90	1745.46	-1080.36	241.77	1783.23	-4382.91	492.93	1663.59	657.31	-267.50	78.71	1256.83	-257.23	85.43	647.10
1.13000	-3729.05	314.15	-20.27	-3807.69	322.08	-23.90	-4025.11	362.81	-49.56	-3956.19	364.80	10.22	-2930.39	-56.53	9.05	-4278.05	248.43	-21.86	-1824.04	66.15	462.50	-1813.75	52.59	459.58	-4306.65	303.97	1324.41	0.00	0.00	0.00	-4157.40	198.61	1678.96	-4302.59	307.90	1745.46	-1080.36	241.77	1783.23	-4375.02	491.35	1662.37	656.92	-267.48	78.68	1255.74	-257.55	85.11	646.80
1.14000	-3729.05	314.15	-20.27	-3807.69	322.08	-23.90	-4038.14	364.27	-51.07	-3956.79	368.17	10.95	-2930.39	-56.53	9.05	-4278.05	248.43	-21.86	-1824.04	66.15	462.50	-1813.75	52.59	459.58	-4306.65	303.97	1324.41	0.00	0.00	0.00	-4157.40	198.61	1678.96	-4302.59	307.90	1745.46	-1080.36	241.77	1783.23	-4405.09	492.80	1664.75	657.66	-267.16	78.78	1256.53	-257.31	85.46	646.56
1.15000	-3729.05	314.15	-20.27	-3807.69	322.08	-23.90	-4050.95	365.69	-52.51	-3939.66	368.12	13.38	-2930.39	-56.53	9.05	-4278.05	248.43	-21.86	-1824.04	66.15	462.50	-1813.75	52.59	459.58	-4306.65	303.97	1324.41	0.00	0.00	0.00	-4157.40	198.61	1678.96	-4302.59	307.90	1745.46	-1080.36	241.77	1783.23	-4404.94	491.72	1666.11	657.15	-267.24	78.68	1256.68	-257.54	85.25	647.48
1.16000	-3729.05	314.15	-20.27	-3807.69	322.08	-23.90	-4063.53	367.05	-53.89	-4002.08	370.36	5.97	-2930.39	-56.53	9.05	-4278.05	248.43	-21.86	-1824.04	66.15	462.50	-1813.75	52.59	459.58	-4306.65	303.97	1324.41	0.00	0.00	0.00	-4157.40	198.61	1678.96	-4302.59	307.90	1745.46	-1080.36	241.77	1783.23	-4417.34	490.72	1666.57	656.65	-267.28	78.53	1256.22	-257.56	85.13	647.62
1.17000	-3729.05	314.15	-20.27	-3807.69	322.08	-23.90	-4075.88	368.37	-55.20	-4017.30	372.11	4.41	-2930.39	-56.53	9.05	-4278.05	248.43	-21.86	-1824.04	66.15	462.50	-1813.75	52.59	459.58	-4306.65	303.97	1324.41	0.00	0.00	0.00	-4157.40	198.61	1678.96	-4302.59	307.90	1745.46	-1080.36	241.77	1783.23	-4411.74	488.55	1665.72	656.21	-267.20	78.25	1256.12	-257.65	85.21	648.28
1.18000	-3729.05	314.15	-20.27	-3807.69	322.08	-23.90	-4088.01	369.64	-56.45	-4032.28	373.81	2.94	-2930.39	-56.53	9.05	-4278.05	248.43	-21.86	-1824.04	66.15	462.50	-1813.75	52.59	459.58	-4306.65	303.97	1324.41	0.00	0.00	0.00	-4157.40	198.61	1678.96	-4302.59	307.90	1745.46	-1080.36	241.77	1783.23	-4391.19	487.07	1665.56	657.33	-267.46	78.44	1256.24	-257.34	85.32	647.33
1.19000	-3729.05	314.15	-20.27	-3807.69	322.08	-23.90	-4099.92	370.87	-57.64	-4047.01	375.45	1.54	-2930.39	-56.53	9.05	-4278.05	248.43	-21.86	-1824.04	66.15	462.50	-1813.75	52.59	459.58	-4306.65	303.97	1324.41	0.00	0.00	0.00	-4157.40	198.61	1678.96	-4302.59	307.90	1745.46	-1080.36	241.77	1783.23	-4418.07	488.42	1667.58	657.41	-267.16	78.72	1256.39	-257.56	85.23	646.91
1.20000	-3729.05	314.15	-20.27	-3807.69	322.08	-23.90	-4111.60	372.05	-58.76	-4061.50	377.04	0.23	-2930.39	-56.53	9.05	-4278.05	248.43	-21.86	-1824.04	66.15	462.50	-1813.75	52.59	459.58	-4306.65	303.97	1324.41	0.00	0.00	0.00	-4157.40	198.61	1678.96	-4302.59	307.90	1745.46	-1080.36	241.77	1783.23	-4403.32	486.19	1666.68	657.05	-267.35	78.62	1256.70	-257.42	85.40	647.39
1.21000	-3729.05	314.15	-20.27	-3807.69	322.08	-23.90	-4123.07	373.19	-59.82	-4075.75	378.57	-1.01	-2930.39	-56.53	9.05	-4278.05	248.43	-21.86	-1824.04	66.15	462.50	-1813.75	52.59	459.58	-4306.65	303.97	1324.41	0.00	0.00	0.00	-4157.40	198.61	1678.96	-4302.59	307.90	1745.46	-1080.36	241.77	1783.23	-4390.95	484.26	1666.79	655.50	-267.42	78.10	1256.14	-257.58	85.17	647.37
1.22000	-3729.05	314.15	-20.27	-3807.69	322.08	-23.90	-4134.31	374.28	-60.83	-4089.76	380.06	-2.16	-2930.39	-56.53	9.05	-4278.05	248.43	-21.86	-1824.04	66.15	462.50	-1813.75	52.59	459.58	-4306.65	303.97	1324.41	0.00	0.00	0.00	-4157.40	198.61	1678.96	-4302.59	307.90	1745.46	-1080.36	241.77	1783.23	-4396.24	483.49	1667.36	656.31	-267.30	78.45	1256.21	-257.15	85.49	647.84
1.23000	-3729.05	314.15	-20.27	-3807.69	322.08	-23.90	-4145.34	375.33	-61.77	-4103.53	381.49	-3.24	-2930.39	-56.53	9.05	-4278.05	248.43	-21.86	-1824.04	66.15	462.50	-1813.75	52.59	459.58	-4306.65	303.97	1324.41	0.00	0.00	0.00	-4157.40	198.61	1678.96	-4302.59	307.90	1745.46	-1080.36	241.77	1783.23	-4381.62	482.87	1667.83	657.42	-267.02	78.72	1256.03	-257.47	85.13	647.80
1.24000	-3729.05	314.15	-20.27	-3807.69	322.08	-23.90	-4156.14	376.33	-62.65	-4117.05	382.87	-4.24	-2930.39	-56.53	9.05	-4278.05	248.43	-21.86	-1824.04	66.15	462.50	-1813.75	52.59	459.58	-4306.65	303.97	1324.41	0.00	0.00	0.00	-4157.40	198.61	1678.96	-4302.59	307.90	1745.46	-1080.36	241.77	1783.23	-4373.25	481.40	1669.62	656.73	-267.11	78.33	1256.14	-257.52	84.95	646.85
1.25000	-3729.05	314.15	-20.27	-3807.69	322.08	-23.90	-4166.73	377.29	-63.46	-4130.35	384.20	-5.16	-2930.39	-56.53	9.05	-4278.05	248.43	-21.86	-1824.04	66.15	462.50	-1813.75	52.59	459.58	-4306.65	303.97	1324.41	0.00	0.00	0.00	-4157.40	198.61	1678.96	-4302.59	307.90	1745.46	-1080.36	241.77	1783.23	-4402.22	480.80	1670.37	656.91	-267.27	78.69	1256.72	-257.48	85.31	646.66
1.26000	-3729.05	314.15	-20.27	-3807.69	322.08	-23.90	-4177.11	378.20	-64.22	-4143.40	385.48	-6.01	-2930.39	-56.53	9.05	-4278.05	248.43	-21.86	-1824.04	66.15	462.50	-1813.75	52.59	459.58	-4306.65	303.97	1324.41	0.00	0.00	0.00	-4157.40	198.61	1678.96	-4302.59	307.90	1745.46	-1080.36	241.77	1783.23	-4382.58	479.51	1670.64	657.03	-267.14	78.76	1256.99	-257.70	85.24	647.12
1.27000	-3729.05	314.15	-20.27	-3807.69	322.08	-23.90	-4187.26	379.07	-64.93	-4156.22	386.71	-6.78	-2930.39	-56.53	9.05	-4278.05	248.43	-21.86	-1824.04	66.15	462.50	-1813.75	52.59	459.58	-4306.65	303.97	1324.41	0.00	0.00	0.00	-4157.40	198.61	1678.96	-4302.59	307.90	1745.46	-1080.36	241.77	1783.23	-4340.67	476.56	1669.53	656.63	-267.43	78.56	1256.18	-257.23	85.28	646.67
1.28000	-3729.05	314.15	-20.27	-3807.69	322.08	-23.90	-4197.21	379.90	-65.57	-4168.80	387.88	-7.47	-2930.39	-56.53	9.05	-4278.05	248.43	-21.86	-1824.04	66.15	462.50	-1813.75	52.59	459.58	-4306.65	303.97	1324.41	0.00	0.00	0.00	-4157.40	198.61	1678.96	-4302.59	307.90	1745.46	-1080.36	241.77	1783.23	-4371.02	476.57	1671.70	657.44	-267.34	78.67	1256.21	-257.41	85.24	647.90
1.29000	-3729.05	314.15	-20.27	-3807.69	322.08	-23.90	-4206.94	380.69	-66.15	-4181.15	389.01	-8.09	-2930.39	-56.53	9.05	-4278.05	248.43	-21.86	-1824.04	66.15	462.50	-1813.75	52.59	459.58	-4306.65	303.97	1324.41	0.00	0.00	0.00	-4157.40	198.61	1678.96	-4302.59	307.90	1745.46	-1080.36	241.77	1783.23	-4356.42	477.16	1670.77	657.04	-267.15	78.52	1256.53	-257.20	85.48	647.65
1.30000	-3729.05	314.15	-20.27	-3807.69	322.08	-23.90	-4216.46	381.43	-66.67	-4193.27	390.09	-8.63	-2930.39	-56.53	9.05	-4278.05	248.43	-21.86	-1824.04	66.15	462.50	-1813.75	52.59	459.58	-4306.65	303.97	1324.41	0.00	0.00	0.00	-4157.40	198.61	1678.96	-4302.59	307.90	1745.46	-1080.36	241.77	1783.23	-4353.70	476.21	1672.75	656.68	-267.34	78.61	1256.04	-257.86	85.10	646.98
1.31000	-3729.05	314.15	-20.27	-3807.69	322.08	-23.90	-4225.77	382.13	-67.14	-4205.15	391.12	-9.10	-2930.39	-56.53	9.05	-4278.05	248.43	-21.86	-1824.04	66.15	462.50	-1813.75	52.59	459.58	-4306.65	303.97	1324.41	0.00	0.00	0.00	-4157.40	198.61	1678.96	-4302.59	307.90	1745.46	-1080.36	241.77	1783.23	-4380.66	473.83	1672.79	656.55	-267.37	78.58	1255.71	-257.84	85.00	647.41
1.32000	-3729.05	314.15	-20.27	-3807.69	322.08	-23.90	-4234.86	382.79	-67.55	-4216.81	392.10	-9.49	-2930.39	-56.53	9.05	-4278.05	248.43	-21.86	-1824.04	66.15	462.50	-1813.75	52.59	459.58	-4306.65	303.97	1324.41	0.00	0.00	0.00	-4157.40	198.61	1678.96	-4302.63	307.90	1745.46	-1080.36	241.77	1783.23	-4385.68	472.03	1673.82	657.10	-267.45	78.64	1256.08	-257.80	85.04	647.18
1.33000	-3729.05	314.15	-20.27	-3807.69	322.08	-23.90	-4243.75	383.41	-67.91	-4228.23	393.04	-9.82	-2930.39	-56.53	9.05	-4278.05	248.43	-21.86	-1824.04	66.15	462.50	-1813.75	52.59	459.58	-4306.65	303.97	1324.41	0.00	0.00	0.00	-4157.40	198.61	1678.96	-4341.33	308.41	1746.74	-1080.36	241.77	1783.23	-4371.74	469.73	1676.18	658.02	-267.62	78.70	1256.47	-257.56	85.35	647.27
1.34000	-3729.05	314.15	-20.27	-3807.69	322.08	-23.90	-4252.43	383.98	-68.20	-4239.43	393.92	-10.07	-2930.39	-56.53	9.05	-4278.05	248.43	-21.86	-1824.04	66.15	462.50	-1813.75	52.59	459.58	-4306.65	303.97	1324.41	0.00	0.00	0.00	-4157.40	198.61	1678.96	-4323.14	304.87	1743.82	-1080.36	241.77	1783.23	-4374.45	468.90	1677.48	657.17	-267.57	78.56	1256.23	-257.52	85.23	647.61
1.35000	-3729.05	314.15	-20.27	-3807.69	322.08	-23.90	-4260.90	384.52	-68.44	-4250.39	394.76	-10.25	-2930.39	-56.53	9.05	-4278.05	248.43	-21.86	-1824.04	66.15	462.50	-1813.75	52.59	459.58	-4306.65	303.97	1324.41	0.00	0.00	0.00	-4157.40	198.61	1678.96	-4328.90	304.59	1743.88	-1080.36	241.77	1783.23	-4382.17	467.96	1678.31	657.18	-267.44	78.50	1256.18	-257.47	85.24	647.02
1.36000	-3729.05	314.15	-20.27	-3807.69	322.08	-23.90	-4269.17	385.01	-68.63	-4261.13	395.55	-10.36	-2930.39	-56.53	9.05	-4278.05	248.43	-21.86	-1824.04	66.15	462.50	-1813.75	52.59	459.58	-4306.65	303.97	1324.41	0.00	0.00	0.00	-4157.40	198.61	1678.96	-4324.83	303.79	1742.94	-1080.36	241.77	1783.23	-4384.18	466.53	1679.45	656.72	-267.55	78.44	1256.06	-257.42	85.04	647.05
1.37000	-3729.05	314.15	-20.27	-3807.69	322.08	-23.90	-4277.23	385.47	-68.76	-4271.65	396.29	-10.39	-2930.39	-56.53	9.05	-4278.05	248.43	-21.86	-1824.04	66.15	462.50	-1813.75	52.59	459.58	-4306.65	303.97	1324.41	0.00	0.00	0.00	-4157.40	198.61	1678.96	-4306.15	301.62	1740.93	-1080.36	241.77	1783.23	-4386.13	465.13	1680.58	656.84	-267.27	78.48	1255.76	-257.68	84.87	647.58
1.38000	-3729.05	314.15	-20.27	-3807.69	322.08	-23.90	-4285.08	385.88	-68.84	-4281.94	396.99	-10.36	-2930.39	-56.53	9.05	-4278.05	248.43	-21.86	-1824.04	66.15	462.50	-1813.75	52.59	459.58	-4306.65	303.97	1324.41	0.00	0.00	0.00	-4157.40	198.61	1678.96	-4313.38	301.47	1740.80	-1080.36	241.77	1783.23	-4388.00	463.74	1681.70	657.16	-267.29	78.49	1256.01	-257.18	85.11	646.49
1.39000	-3729.05	314.15	-20.27	-3807.69	322.08	-23.90	-4292.73	386.25	-68.86	-4292.01	397.64	-10.26	-2930.39	-56.53	9.05	-4278.05	248.43	-21.86	-1824.04	66.15	462.50	-1813.75	52.59	459.58	-4306.65	303.97	1324.41	0.00	0.00	0.00	-4157.40	198.61	1678.96	-4276.67	296.82	1736.64	-1080.36	241.77	1783.23	-4389.80	462.38	1682.81	656.50	-267.38	78.39	1256.32	-257.41	85.24	646.50
1.40000	-3729.05	314.15	-20.27	-3807.69	322.08	-23.90	-4300.18	386.59	-68.83	-4301.85	398.24	-10.09	-2930.39	-56.53	9.05	-4278.05	248.43	-21.86	-1824.04	66.15	462.50	-1813.75	52.59	459.58	-4306.65	303.97	1324.41	0.00	0.00	0.00	-4157.40	198.61	1678.96	-4255.89	295.94	1734.04	-1080.36	241.77	1783.23	-4391.53	461.03	1683.91	656.74	-267.46	78.38	1256.41	-257.21	85.23	648.03
1.41000	-3729.05	314.15	-20.27	-3807.69	322.08	-23.90	-4307.43	386.88	-68.75	-4311.48	398.80	-9.85	-2930.39	-56.53	9.05	-4278.05	248.43	-21.86	-1824.04	66.15	462.50	-1813.75	52.59	459.58	-4306.65	303.97	1324.41	0.00	0.00	0.00	-4157.40	198.61	1678.96	-4248.12	293.45	1732.13	-1080.36	241.77	1783.23	-4393.18	459.71	1685.01	656.63	-266.78	78.49	1256.08	-257.23	85.06	647.33
1.42000	-3729.05	314.15	-20.27	-3807.69	322.08	-23.90	-4314.48	387.14	-68.61	-4320.88	399.32	-9.54	-2930.39	-56.53	9.05	-4278.05	248.43	-21.86	-1824.04	66.15	462.50	-1813.75	52.59	459.58	-4306.65	303.97	1324.41	0.00	0.00	0.00	-4157.40	198.61	1678.96	-4281.80	294.45	1732.23	-1080.36	241.77	1783.23	-4394.77	458.40	1686.09	657.58	-267.00	78.71	1256.42	-257.38	85.11	646.12
1.43000	-3729.05	314.15	-20.27	-3807.69	322.08	-23.90	-4321.33	387.36	-68.42	-4330.06	399.79	-9.17	-2930.39	-56.53	9.05	-4278.05	248.43	-21.86	-1824.04	66.15	462.50	-1813.75	52.59	459.58	-4306.65	303.97	1324.41	0.00	0.00	0.00	-4157.40	198.61	1678.96	-4247.50	293.98	1728.60	-1080.36	241.77	1783.23	-4396.29	457.11	1687.17	656.94	-267.46	78.43	1256.29	-257.41	85.08	646.54
1.44000	-3729.05	314.15	-20.27	-3807.69	322.08	-23.90	-4327.98	387.54	-68.18	-4339.03	400.21	-8.73	-2930.39	-56.53	9.05	-4278.05	248.43	-21.86	-1824.04	66.15	462.50	-1813.75	52.59	459.58	-4306.65	303.97	1324.41	0.00	0.00	0.00	-4157.40	198.61	1678.96	-4232.21	291.12	1725.32	-1080.36	241.77	1783.23	-4397.74	455.84	1688.24	656.55	-267.37	78.24	1256.08	-257.53	85.07	647.55
1.45000	-3729.05	314.15	-20.27	-3807.69	322.08	-23.90	-4334.43	387.68	-67.88	-4347.78	400.59	-8.22	-2930.39	-56.53	9.05	-4278.05	248.43	-21.86	-1824.04	66.15	462.50	-1813.75	52.59	459.58	-4306.65	303.97	1324.41	0.00	0.00	0.00	-4157.40	198.61	1678.96	-4263.60	291.32	1724.58	-1080.36	241.77	1783.23	-4399.11	454.60	1689.30	656.95	-267.39	78.57	1255.91	-257.32	85.18	647.99
1.46000	-3729.05	314.15	-20.27	-3807.69	322.08	-23.90	-4340.68	387.79	-67.54	-4356.31	400.93	-7.65	-2930.39	-56.53	9.05	-4278.05	248.43	-21.86	-1824.04	66.15	462.50	-1813.75	52.59	459.58	-4306.65	303.97	1324.41	0.00	0.00	0.00	-4157.40	198.61	1678.96	-4230.60	289.81	1721.47	-1080.36	241.77	1783.23	-4400.42	453.36	1690.35	656.24	-267.31	78.41	1256.38	-257.06	85.45	647.43
1.47000	-3729.05	314.15	-20.27	-3807.69	322.08	-23.90	-4346.74	387.85	-67.15	-4364.62	401.23	-7.01	-2930.39	-56.53	9.05	-4278.05	248.43	-21.86	-1824.04	66.15	462.50	-1813.75	52.59	459.58	-4306.65	303.97	1324.41	0.00	0.00	0.00	-4157.40	198.61	1678.96	-4212.25	291.48	1718.64	-1080.36	241.77	1783.23	-4401.66	452.15	1691.40	656.09	-267.23	78.18	1256.29	-257.33	85.27	647.31
1.48000	-3729.05	314.15	-20.27	-3807.69	322.08	-23.90	-4352.61	387.88	-66.70	-4372.72	401.48	-6.31	-2930.39	-56.53	9.05	-4278.05	248.43	-21.86	-1824.04	66.15	462.50	-1813.75	52.59	459.58	-4306.65	303.97	1324.41	0.00	0.00	0.00	-4157.40	198.61	1678.96	-4172.70	289.04	1713.40	-1080.36	241.77	1783.23	-4402.82	450.96	1692.44	656.69	-267.18	78.52	1256.14	-257.73	85.03	647.31
1.49000	-3729.05	314.15	-20.27	-3807.69	322.08	-23.90	-4358.28	387.88	-66.21	-4380.61	401.68	-5.55	-2930.39	-56.53	9.05	-4278.05	248.43	-21.86	-1824.04	66.15	462.50	-1813.75	52.59	459.58	-4307.25	301.33	1322.89	0.00	0.00	0.00	-4157.40	198.61	1678.96	-4197.23	288.80	1711.72	-1080.36	241.77	1783.23	-4403.92	449.79	1693.46	656.06	-267.59	78.24	1255.81	-257.68	85.23	647.13
1.50000	-3729.05	314.15	-20.27	-3807.69	322.08	-23.90	-4363.75	387.84	-65.66	-4388.29	401.85	-4.72	-2930.39	-56.53	9.05	-4278.05	248.43	-21.86	-1824.04	66.15	462.50	-1813.75	52.59	459.58	-4325.38	300.79	1321.05	0.00	0.00	0.00	-4157.40	198.61	1678.96	-4198.80	287.95	1708.87	-1080.36	241.77	1783.23	-4404.95	448.63	1694.48	655.84	-267.27	78.22	1256.76	-257.53	85.27	647.71
1.51000	-3729.05	314.15	-20.27	-3807.69	322.08	-23.90	-4369.04	387.76	-65.07	-4395.75	401.97	-3.83	-2930.39	-56.53	9.05	-4278.05	248.43	-21.86	-1824.04	66.15	462.50	-1813.75	52.59	459.58	-4374.80	300.68	1320.83	0.00	0.00	0.00	-4157.40	198.61	1678.96	-4208.38	288.87	1708.00	-1080.36	241.77	1783.23	-4405.91	447.49	1695.50	656.88	-267.04	78.69	1256.01	-257.66	85.03	647.42
1.52000	-3729.05	314.15	-20.27	-3807.69	322.08	-23.90	-4374.13	387.64	-64.43	-4403.01	402.06	-2.88	-2930.39	-56.53	9.05	-4278.05	248.43	-21.86	-1824.04	66.15	462.50	-1813.75	52.59	459.58	-4345.30	300.03	1319.84	0.00	0.00	0.00	-4157.40	198.61	1678.96	-4194.45	288.09	1704.96	-1080.36	241.77	1783.23	-4406.81	446.37	1696.50	656.89	-267.02	78.62	1256.18	-257.56	84.91	648.06
1.53000	-3729.05	314.15	-20.27	-3807.69	322.08	-23.90	-4379.04	387.49	-63.74	-4410.05	402.10	-1.87	-2930.39	-56.53	9.05	-4278.05	248.43	-21.86	-1824.04	66.15	462.50	-1813.75	52.59	459.58	-4311.90	300.68	1318.95	0.00	0.00	0.00	-4157.40	198.61	1678.96	-4152.43	287.75	1700.79	-1080.36	241.77	1783.23	-4407.63	445.27	1697.50	656.97	-267.36	78.51	1256.45	-257.22	85.27	647.64
1.54000	-3729.05	314.15	-20.27	-3807.69	322.08	-23.90	-4383.75	387.31	-63.01	-4416.89	402.10	-0.80	-2930.39	-56.53	9.05	-4278.05	248.43	-21.86	-1824.04	66.15	462.50	-1813.75	52.59	459.58	-4250.57	298.03	1319.24	0.00	0.00	0.00	-4157.40	198.61	1678.96	-4134.36	286.49	1697.90	-1080.36	241.77	1783.23	-4408.39	444.19	1698.49	656.66	-267.43	78.54	1256.02	-257.53	85.19	647.77
1.55000	-3729.05	314.15	-20.27	-3807.69	322.08	-23.90	-4388.28	387.09	-62.22	-4423.52	402.06	0.34	-2930.39	-56.53	9.05	-4278.05	248.43	-21.86	-1824.04	66.15	462.50	-1813.75	52.59	459.58	-4266.48	297.46	1318.35	0.00	0.00	0.00	-4157.40	198.61	1678.96	-4147.65	287.13	1695.69	-1080.36	241.77	1783.23	-4409.08	443.13	1699.47	655.96	-267.34	78.36	1256.24	-257.69	85.23	648.00
1.56000	-3729.05	314.15	-20.27	-3807.69	322.08	-23.90	-4392.62	386.84	-61.39	-4429.94	401.98	1.53	-2930.39	-56.53	9.05	-4278.05	248.43	-21.86	-1824.04	66.15	462.50	-1813.75	52.59	459.58	-4314.17	296.43	1318.24	0.00	0.00	0.00	-4157.40	198.61	1678.96	-4135.98	287.56	1691.74	-1080.36	241.77	1783.23	-4409.70	442.08	1700.44	656.32	-266.98	78.61	1256.12	-257.38	85.18	646.85
1.57000	-3729.05	314.15	-20.27	-3807.69	322.08	-23.90	-4396.78	386.55	-60.52	-4436.16	401.86	2.79	-2930.39	-56.53	9.05	-4278.05	248.43	-21.86	-1824.04	66.15	462.50	-1813.75	52.59	459.58	-4294.92	293.62	1317.13	0.00	0.00	0.00	-4157.40	198.61	1678.96	-4138.59	287.99	1690.33	-1080.36	241.77	1783.23	-4410.25	441.05	1701.40	657.19	-267.19	78.60	1256.26	-257.29	85.22	647.45
1.58000	-3729.05	314.15	-20.27	-3807.69	322.08	-23.90	-4400.75	386.23	-59.60	-4442.17	401.70	4.10	-2930.39	-56.53	9.05	-4278.05	248.43	-21.86	-1824.04	66.15	462.50	-1813.75	52.59	459.58	-4281.66	295.15	1317.13	0.00	0.00	0.00	-4157.40	198.61	1678.96	-4156.97	288.87	1687.50	-1080.36	241.77	1783.23	-4410.74	440.04	1702.36	657.64	-267.12	78.77	1256.79	-257.69	85.37	647.97
1.59000	-3729.05	314.15	-20.27	-3807.69	322.08	-23.90	-4404.54	385.87	-58.63	-4447.99	401.50	5.46	-2930.39	-56.53	9.05	-4278.05	248.43	-21.86	-1824.04	66.15	462.50	-1813.75	52.59	459.58	-4256.00	294.63	1316.23	0.00	0.00	0.00	-4157.40	198.61	1678.96	-4116.43	288.60	1682.40	-1080.36	241.77	1783.23	-4411.16	439.05	1703.31	657.39	-267.04	78.76	1256.60	-257.50	85.35	647.34
1.60000	-3729.05	314.15	-20.27	-3807.69	322.08	-23.90	-4408.14	385.48	-57.62	-4453.59	401.26	6.89	-2930.39	-56.53	9.05	-4278.05	248.43	-21.86	-1824.04	66.15	462.50	-1813.75	52.59	459.58	-4217.68	292.97	1315.99	0.00	0.00	0.00	-4157.40	198.61	1678.96	-4129.01	291.52	1680.42	-1080.36	241.77	1783.23	-4411.51	438.07	1704.25	657.44	-267.24	78.89	1256.58	-257.23	85.33	646.60
1.61000	-3729.05	314.15	-20.27	-3807.69	322.08	-23.90	-4411.56	385.06	-56.56	-4459.00	400.98	8.37	-2930.39	-56.53	9.05	-4278.05	248.43	-21.86	-1824.04	66.15	462.50	-1813.75	52.59	459.58	-4250.18	291.42	1314.03	0.00	0.00	0.00	-4157.40	198.61	1678.96	-4093.59	290.05	1677.29	-1080.36	241.77	1783.23	-4411.80	437.12	1705.18	657.32	-267.25	78.87	1256.19	-257.42	85.09	647.09
1.62000	-3729.05	314.15	-20.27	-3807.69	322.08	-23.90	-4414.80	384.61	-55.46	-4464.21	400.67	9.91	-2930.39	-56.53	9.05	-4278.05	248.43	-21.86	-1824.04	66.15	462.50	-1813.75	52.59	459.58	-4225.56	290.29	1314.55	0.00	0.00	0.00	-4157.33	198.61	1678.96	-4106.51	290.92	1674.27	-1080.36	241.77	1783.23	-4412.02	436.18	1706.10	657.30	-267.30	78.62	1256.43	-257.36	85.34	647.04
1.63000	-3729.05	314.15	-20.27	-3807.69	322.08	-23.90	-4417.86	384.12	-54.32	-4469.22	400.32	11.51	-2930.39	-56.53	9.05	-4278.05	248.43	-21.86	-1824.04	66.15	462.50	-1813.75	52.59	459.58	-4254.39	289.78	1314.46	0.00	0.00	0.00	-4085.07	201.06	1672.74	-4083.31	292.16	1672.71	-1080.36	241.77	1783.23	-4412.17	435.25	1707.02	657.16	-267.10	78.60	1255.97	-257.29	85.48	648.12
1.64000	-3729.05	314.15	-20.27	-3807.69	322.08	-23.90	-4420.74	383.60	-53.13	-4474.03	399.93	13.16	-2930.39	-56.53	9.05	-4278.05	248.43	-21.86	-1824.04	66.15	462.50	-1813.75	52.59	459.58	-4202.36	289.85	1313.42	0.00	0.00	0.00	-4090.17	197.46	1668.93	-4069.14	294.29	1669.22	-1080.36	241.77	1783.23	-4412.26	434.35	1707.93	657.46	-267.34	78.65	1256.15	-257.67	85.27	647.87
1.65000	-3729.05	314.15	-20.27	-3807.69	322.08	-23.90	-4423.44	383.05	-51.90	-4478.64	399.50	14.86	-2930.39	-56.53	9.05	-4278.05	248.43	-21.86	-1824.04	66.15	462.50	-1813.75	52.59	459.58	-4226.12	287.15	1312.63	0.00	0.00	0.00	-4133.63	196.82	1669.91	-4079.41	295.44	1666.34	-1080.36	241.77	1783.23	-4412.28	433.46	1708.83	657.55	-267.07	78.78	1255.62	-257.83	85.03	647.32
1.66000	-3729.05	314.15	-20.27	-3807.69	322.08	-23.90	-4425.97	382.47	-50.63	-4483.06	399.04	16.62	-2930.39	-56.53	9.05	-4278.05	248.43	-21.86	-1824.04	66.15	462.50	-1813.75	52.59	459.58	-4227.19	285.33	1311.24	0.00	0.00	0.00	-4095.73	198.81	1667.21	-4092.12	295.66	1663.87	-1080.36	241.77	1783.23	-4412.24	432.59	1709.73	657.43	-267.22	78.79	1256.45	-257.45	85.11	647.25
1.67000	-3729.05	314.15	-20.27	-3807.69	322.08	-23.90	-4428.31	381.86	-49.31	-4487.29	398.54	18.43	-2930.39	-56.53	9.05	-4278.05	248.43	-21.86	-1824.04	66.15	462.50	-1813.75	52.59	459.58	-4256.70	286.59	1311.79	0.00	0.00	0.00	-4071.45	199.08	1662.75	-4067.74	296.67	1660.03	-1080.36	241.77	1783.23	-4412.13	431.73	1710.61	657.89	-267.36	78.80	1256.41	-257.58	84.96	647.13
1.68000	-3729.05	314.15	-20.27	-3807.69	322.08	-23.90	-4430.49	381.22	-47.96	-4491.32	398.00	20.30	-2930.39	-56.53	9.05	-4278.05	248.43	-21.86	-1824.04	66.15	462.50	-1813.75	52.59	459.58	-4202.44	284.22	1311.29	0.00	0.00	0.00	-4077.57	198.75	1661.09	-4075.82	298.27	1657.71	-1080.36	241.77	1783.23	-4411.95	430.89	1711.49	657.07	-267.10	78.75	1256.06	-257.23	85.20	647.52
1.69000	-3729.05	314.15	-20.27	-3807.69	322.08	-23.90	-4432.49	380.54	-46.56	-4495.15	397.43	22.21	-2930.39	-56.53	9.05	-4278.05	248.43	-21.86	-1824.04	66.15	462.50	-1813.75	52.59	459.58	-4185.48	283.14	1310.73	0.00	0.00	0.00	-4071.67	197.77	1657.51	-4065.64	301.79	1654.71	-1080.36	241.77	1783.23	-4411.71	430.07	1712.36	657.34	-267.17	78.79	1255.89	-257.23	85.34	647.96
1.70000	-3729.05	314.15	-20.27	-3807.69	322.08	-23.90	-4434.31	379.84	-45.12	-4498.80	396.83	24.18	-2930.39	-56.53	9.05	-4278.05	248.43	-21.86	-1824.04	66.15	462.50	-1813.75	52.59	459.58	-4214.71	282.52	1310.72	0.00	0.00	0.00	-4046.77	199.74	1656.33	-4042.17	303.08	1651.37	-1080.36	241.77	1783.23	-4411.41	429.27	1713.23	657.39	-267.26	78.74	1256.02	-257.53	85.23	648.14
1.71000	-3729.05	314.15	-20.27	-3807.69	322.08	-23.90	-4435.96	379.11	-43.65	-4502.25	396.18	26.20	-2930.39	-56.53	9.05	-4278.05	248.43	-21.86	-1824.04	66.15	462.50	-1813.75	52.59	459.58	-4177.91	282.23	1309.27	0.00	0.00	0.00	-4046.50	199.30	1654.75	-4043.16	302.41	1650.58	-1080.36	241.77	1783.23	-4411.04	428.48	1714.08	657.08	-267.16	78.69	1255.88	-257.48	85.33	647.64
1.72000	-3729.05	314.15	-20.27	-3807.69	322.08	-23.90	-4437.45	378.34	-42.13	-4505.52	395.51	28.27	-2930.39	-56.53	9.05	-4278.05	248.43	-21.86	-1824.04	66.15	462.50	-1813.75	52.59	459.58	-4195.81	281.98	1309.08	0.00	0.00	0.00	-4038.39	199.36	1652.50	-4064.46	303.30	1648.59	-1080.36	241.77	1783.23	-4410.61	427.71	1714.93	656.80	-267.40	78.37	1255.83	-257.62	85.23	647.22
1.73000	-3729.05	314.15	-20.27	-3807.69	322.08	-23.90	-4438.76	377.55	-40.57	-4508.59	394.80	30.39	-2930.39	-56.53	9.05	-4278.05	248.43	-21.86	-1824.04	66.15	462.50	-1813.75	52.59	459.58	-4182.71	278.19	1309.54	0.00	0.00	0.00	-3996.81	200.27	1648.43	-4004.14	304.23	1644.02	-1080.36	241.77	1783.23	-4410.12	426.95	1715.77	656.33	-267.42	78.36	1255.85	-257.43	85.16	647.84
1.74000	-3729.05	314.15	-20.27	-3807.69	322.08	-23.90	-4439.90	376.73	-38.98	-4511.48	394.05	32.55	-2930.39	-56.53	9.05	-4278.05	248.43	-21.86	-1824.04	66.15	462.50	-1813.75	52.59	459.58	-4229.24	277.56	1309.28	0.00	0.00	0.00	-4036.87	201.16	1649.45	-4011.34	304.84	1643.52	-1080.36	241.77	1783.23	-4409.56	426.21	1716.61	654.92	-267.13	78.22	1255.90	-257.52	85.12	646.97
1.75000	-3729.05	314.15	-20.27	-3807.69	322.08	-23.90	-4440.87	375.88	-37.35	-4514.18	393.28	34.77	-2930.39	-56.53	9.05	-4278.05	248.43	-21.86	-1824.04	66.15	462.50	-1813.75	52.59	459.58	-4178.20	276.67	1308.76	0.00	0.00	0.00	-4004.80	201.99	1646.16	-4030.27	305.31	1642.68	-1080.36	241.77	1783.23	-4408.93	425.49	1717.43	656.60	-267.29	78.63	1256.53	-257.44	85.26	647.41
1.76000	-3729.05	314.15	-20.27	-3807.69	322.08	-23.90	-4441.68	375.00	-35.68	-4516.70	392.47	37.04	-2930.39	-56.53	9.05	-4278.05	248.43	-21.86	-1824.04	66.15	462.50	-1813.75	52.59	459.58	-4162.21	277.00	1310.37	0.00	0.00	0.00	-3994.88	201.67	1645.23	-4001.94	307.23	1638.12	-1080.36	241.77	1783.23	-4408.25	424.78	1718.25	656.60	-267.01	78.74	1256.88	-257.25	85.37	647.51
1.77000	-3729.05	314.15	-20.27	-3807.69	322.08	-23.90	-4442.32	374.10	-33.97	-4519.03	391.62	39.35	-2930.39	-56.53	9.05	-4278.05	248.43	-21.86	-1824.04	66.15	462.50	-1813.75	52.59	459.58	-4184.95	276.71	1309.75	0.00	0.00	0.00	-4007.97	203.07	1645.69	-3990.75	308.67	1637.83	-1080.36	241.77	1783.23	-4407.50	424.09	1719.06	656.35	-267.15	78.51	1256.53	-257.31	85.34	647.43
1.78000	-3729.05	314.15	-20.27	-3807.69	322.08	-23.90	-4442.79	373.16	-32.22	-4521.17	390.75	41.71	-2930.39	-56.53	9.05	-4278.05	248.43	-21.86	-1824.04	66.15	462.50	-1813.75	52.59	459.58	-4151.91	275.20	1308.60	0.00	0.00	0.00	-4019.66	202.03	1642.99	-3990.81	310.79	1636.64	-1080.36	241.77	1783.23	-4406.69	423.41	1719.87	656.46	-267.04	78.32	1255.93	-257.42	85.24	647.80
1.79000	-3729.05	314.15	-20.27	-3807.69	322.08	-23.90	-4443.10	372.20	-30.44	-4523.14	389.84	44.11	-2930.39	-56.53	9.05	-4278.05	248.43	-21.86	-1824.04	66.15	462.50	-1813.75	52.59	459.58	-4156.48	272.82	1308.82	0.00	0.00	0.00	-3990.68	201.79	1641.38	-3955.77	310.20	1633.55	-1080.36	241.77	1783.23	-4405.81	422.75	1720.66	656.50	-267.35	78.43	1256.24	-257.41	85.26	647.22
1.80000	-3729.05	314.15	-20.27	-3807.69	322.08	-23.90	-4443.24	371.21	-28.62	-4524.92	388.90	46.57	-2930.39	-56.53	9.05	-4278.05	248.43	-21.86	-1824.04	66.15	462.50	-1813.75	52.59	459.58	-4152.94	271.93	1308.39	0.00	0.00	0.00	-4008.18	204.06	1639.63	-3964.50	311.48	1632.31	-1080.36	241.77	1783.23	-4404.87	422.11	1721.45	656.08	-267.62	78.31	1256.22	-257.61	85.09	646.61
1.81000	-3729.05	314.15	-20.27	-3807.69	322.08	-23.90	-4443.23	370.20	-26.77	-4526.52	387.93	49.06	-2930.39	-56.53	9.05	-4278.05	248.43	-21.86	-1824.04	66.15	462.50	-1813.75	52.59	459.58	-4151.50	272.12	1309.70	0.00	0.00	0.00	-3990.98	204.63	1637.74	-3936.73	313.26	1629.16	-1080.36	241.77	1783.23	-4403.87	421.48	1722.23	657.09	-267.64	78.63	1255.45	-257.60	84.87	647.01
1.82000	-3729.05	314.15	-20.27	-3807.69	322.08	-23.90	-4443.05	369.16	-24.88	-4527.95	386.92	51.60	-2930.39	-56.53	9.05	-4278.05	248.43	-21.86	-1824.04	66.15	462.50	-1813.75	52.59	459.58	-4104.32	270.35	1308.76	0.00	0.00	0.00	-3953.13	206.05	1635.22	-3946.00	315.34	1628.37	-1080.36	241.77	1783.23	-4402.81	420.86	1723.01	656.46	-267.63	78.44	1256.06	-257.67	85.12	647.37
1.83000	-3729.05	314.15	-20.27	-3807.69	322.08	-23.90	-4442.71	368.09	-22.96	-4529.19	385.89	54.19	-2930.39	-56.53	9.05	-4278.05	248.43	-21.86	-1824.04	66.15	462.50	-1813.75	52.59	459.58	-4101.65	268.63	1309.04	0.00	0.00	0.00	-3970.20	206.22	1635.57	-3920.23	313.72	1625.41	-1080.36	241.77	1783.23	-4401.69	420.27	1723.78	656.62	-267.64	78.43	1255.61	-257.58	85.21	647.41
1.84000	-3729.05	314.15	-20.27	-3807.69	322.08	-23.90	-4442.21	367.00	-21.00	-4530.26	384.83	56.82	-2930.39	-56.53	9.05	-4278.05	248.43	-21.86	-1824.04	66.15	462.50	-1813.75	52.59	459.58	-4101.30	269.24	1311.46	0.00	0.00	0.00	-3922.60	204.49	1631.63	-3920.83	313.99	1623.80	-1080.36	241.77	1783.23	-4400.50	419.68	1724.54	657.09	-267.49	78.49	1256.51	-257.71	85.27	647.06
1.85000	-3729.05	314.15	-20.27	-3807.69	322.08	-23.90	-4441.55	365.88	-19.01	-4531.15	383.73	59.49	-2930.39	-56.53	9.05	-4278.05	248.43	-21.86	-1824.04	66.15	462.50	-1813.75	52.59	459.58	-4092.18	268.16	1312.13	0.00	0.00	0.00	-3918.39	206.18	1629.45	-3918.84	316.00	1623.36	-1080.36	241.77	1783.23	-4399.26	419.12	1725.29	657.26	-267.16	78.66	1256.66	-257.56	85.31	646.53
1.86000	-3729.05	314.15	-20.27	-3807.69	322.08	-23.90	-4440.73	364.74	-16.98	-4531.87	382.61	62.21	-2930.39	-56.53	9.05	-4278.05	248.43	-21.86	-1824.04	66.15	462.50	-1813.75	52.59	459.58	-4070.39	266.83	1311.59	0.00	0.00	0.00	-3941.22	206.46	1627.60	-3899.72	316.33	1620.99	-1080.36	241.77	1783.23	-4397.95	418.56	1726.04	657.74	-267.19	78.94	1256.34	-257.75	85.04	646.83
1.87000	-3729.05	314.15	-20.27	-3807.69	322.08	-23.90	-4439.76	363.57	-14.92	-4532.41	381.46	64.96	-2930.39	-56.53	9.05	-4278.05	248.43	-21.86	-1824.04	66.15	462.50	-1813.75	52.59	459.58	-4056.57	267.85	1313.08	0.00	0.00	0.00	-3933.47	207.73	1626.31	-3872.64	317.94	1618.34	-1080.36	241.77	1783.23	-4396.58	418.03	1726.78	657.01	-267.32	78.52	1256.27	-257.41	85.13	647.19
1.88000	-3729.05	314.15	-20.27	-3807.69	322.08	-23.90	-4438.63	362.38	-12.83	-4532.77	380.28	67.76	-2930.39	-56.53	9.05	-4278.05	248.43	-21.86	-1824.04	66.15	462.50	-1813.75	52.59	459.58	-4096.55	267.23	1312.86	0.00	0.00	0.00	-3917.26	208.92	1624.41	-3867.61	316.53	1616.95	-1080.36	241.77	1783.23	-4395.15	417.50	1727.51	657.77	-267.57	78.70	1256.11	-257.34	85.09	647.90
1.89000	-3729.05	314.15	-20.27	-3807.69	322.08	-23.90	-4437.35	361.16	-10.71	-4532.97	379.07	70.60	-2930.39	-56.53	9.05	-4278.05	248.43	-21.86	-1824.04	66.15	462.50	-1813.75	52.59	459.58	-4070.22	266.59	1313.92	0.00	0.00	0.00	-3910.47	208.28	1621.97	-3877.94	317.40	1615.33	-1080.36	241.77	1783.23	-4393.66	416.99	1728.23	656.76	-267.59	78.41	1255.74	-257.16	85.17	647.08
1.90000	-3729.05	314.15	-20.27	-3807.69	322.08	-23.90	-4435.91	359.92	-8.56	-4532.99	377.83	73.48	-2930.39	-56.53	9.05	-4278.05	248.43	-21.86	-1824.04	66.15	462.50	-1813.75	52.59	459.58	-4060.45	265.40	1314.02	0.00	0.00	0.00	-3882.79	207.53	1618.72	-3860.18	317.97	1612.23	-1080.36	241.77	1783.23	-4392.11	416.50	1728.95	656.69	-267.41	78.44	1255.74	-257.43	84.99	647.48
1.91000	-3729.05	314.15	-20.27	-3807.69	322.08	-23.90	-4434.32	358.65	-6.37	-4532.85	376.56	76.39	-2930.39	-56.53	9.05	-4278.05	248.43	-21.86	-1824.04	66.15	462.50	-1813.75	52.59	459.58	-4083.64	265.84	1314.99	0.00	0.00	0.00	-3869.91	207.01	1618.33	-3830.56	316.97	1608.96	-1080.36	241.77	1783.23	-4390.50	416.02	1729.66	656.90	-267.41	78.47	1256.22	-257.55	85.02	647.66
1.92000	-3729.05	314.15	-20.27	-3807.69	322.08	-23.90	-4432.57	357.37	-4.15	-4532.53	375.27	79.35	-2930.39	-56.53	9.05	-4278.05	248.43	-21.86	-1824.04	66.15	462.50	-1813.75	52.59	459.58	-4045.85	264.98	1315.17	0.00	0.00	0.00	-3897.87	207.87	1617.61	-3816.35	317.16	1606.50	-1080.36	241.77	1783.23	-4388.83	415.56	1730.37	656.30	-267.35	78.37	1256.00	-257.21	85.08	646.88
1.93000	-3729.05	314.15	-20.27	-3807.69	322.08	-23.90	-4430.68	356.05	-1.90	-4532.05	373.95	82.35	-2930.39	-56.53	9.05	-4278.05	248.43	-21.86	-1824.04	66.15	462.50	-1813.75	52.59	459.58	-4048.79	264.13	1315.85	0.00	0.00	0.00	-3882.93	208.42	1613.91	-3802.34	317.30	1604.10	-1080.36	241.77	1783.23	-4387.10	415.11	1731.07	656.83	-267.03	78.43	1255.82	-257.53	85.07	647.46
1.94000	-3729.05	314.15	-20.27	-3807.69	322.08	-23.90	-4428.64	354.72	0.37	-4531.40	372.60	85.38	-2930.39	-56.53	9.05	-4278.05	248.43	-21.86	-1824.04	66.15	462.50	-1813.75	52.59	459.58	-4030.78	263.58	1316.93	0.00	0.00	0.00	-3866.83	209.45	1610.72	-3788.51	317.38	1601.75	-1080.36	241.77	1783.23	-4385.31	414.67	1731.76	656.63	-267.07	78.38	1256.48	-257.66	85.01	647.09
1.95000	-3729.05	314.15	-20.27	-3807.69	322.08	-23.90	-4426.44	353.36	2.68	-4530.58	371.23	88.45	-2930.39	-56.53	9.05	-4278.05	248.43	-21.86	-1824.04	66.15	462.50	-1813.75	52.59	459.58	-4010.94	263.48	1317.07	0.00	0.00	0.00	-3846.43	208.70	1608.67	-3774.87	317.41	1599.45	-1080.36	241.77	1783.23	-4383.46	414.25	1732.44	657.19	-267.15	78.75	1256.76	-257.30	85.36	647.54
1.96000	-3729.05	314.15	-20.27	-3807.69	322.08	-23.90	-4424.10	351.99	5.02	-4529.60	369.83	91.55	-2930.39	-56.53	9.05	-4278.05	248.43	-21.86	-1824.04	66.15	462.50	-1813.75	52.59	459.58	-4011.74	261.78	1316.88	0.00	0.00	0.00	-3829.92	206.86	1607.08	-3761.42	317.38	1597.21	-1080.36	241.77	1783.23	-4381.56	413.84	1733.12	656.63	-267.33	78.44	1256.19	-257.34	85.08	646.88
1.97000	-3729.05	314.15	-20.27	-3807.69	322.08	-23.90	-4421.61	350.59	7.38	-4528.45	368.40	94.70	-2930.39	-56.53	9.05	-4278.05	248.43	-21.86	-1824.04	66.15	462.50	-1813.75	52.59	459.58	-4007.11	261.87	1316.80	0.00	0.00	0.00	-3837.05	208.77	1604.66	-3748.15	317.30	1595.03	-1080.36	241.77	1783.23	-4379.59	413.44	1733.79	656.12	-267.06	78.33	1256.45	-257.76	85.24	647.31
1.98000	-3729.05	314.15	-20.27	-3807.69	322.08	-23.90	-4418.98	349.16	9.77	-4527.14	366.95	97.87	-2930.39	-56.53	9.05	-4278.05	248.43	-21.86	-1824.04	66.15	462.50	-1813.75	52.59	459.58	-4029.50	261.28	1316.13	0.00	0.00	0.00	-3831.45	208.06	1603.87	-3735.07	317.17	1592.90	-1080.36	241.77	1783.23	-4377.56	413.06	1734.45	656.50	-267.55	78.44	1256.18	-257.73	85.08	647.90
1.99000	-3729.05	314.15	-20.27	-3807.69	322.08	-23.90	-4416.20	347.72	12.20	-4525.67	365.47	101.09	-2930.39	-56.53	9.05	-4278.05	248.43	-21.86	-1824.04	66.15	462.50	-1813.75	52.59	459.58	-3997.25	262.21	1316.93	0.00	0.00	0.00	-3813.14	206.63	1600.79	-3722.16	316.99	1590.82	-1080.36	241.77	1783.23	-4375.48	412.70	1735.11	657.17	-267.23	78.67	1255.83	-257.30	85.10	647.07
2.00000	-3729.05	314.15	-20.27	-3807.69	322.08	-23.90	-4413.28	346.26	14.64	-4524.04	363.97	104.33	-2930.39	-56.53	9.05	-4278.05	248.43	-21.86	-1824.04	66.15	462.50	-1813.75	52.59	459.58	-3987.53	260.36	1316.30	0.00	0.00	0.00	-3792.95	207.67	1598.44	-3709.43	316.75	1588.79	-1080.36	241.77	1783.23	-4373.34	412.35	1735.76	656.93	-267.40	78.45	1256.04	-257.42	85.18	646.63
2.01000	-3729.05	314.15	-20.27	-3807.69	322.08	-23.90	-4410.21	344.77	17.12	-4522.24	362.45	107.62	-2930.39	-56.53	9.05	-4278.05	248.43	-21.86	-1824.04	66.15	462.50	-1813.75	52.59	459.58	-3980.40	260.32	1315.26	0.00	0.00	0.00	-3799.82	207.78	1597.36	-3696.88	316.47	1586.81	-1080.36	241.77	1783.23	-4371.14	412.01	1736.40	656.38	-267.46	78.18	1256.47	-257.42	85.26	646.99
2.02000	-3729.05	314.15	-20.27	-3807.69	322.08	-23.90	-4407.00	343.27	19.62	-4520.29	360.90	110.93	-2930.39	-56.53	9.05	-4278.05	248.43	-21.86	-1824.04	66.15	462.50	-1813.75	52.59	459.58	-3936.69	257.02	1315.10	0.00	0.00	0.00	-3787.99	208.51	1595.38	-3684.50	316.14	1584.89	-1080.36	241.77	1783.23	-4368.88	411.68	1737.04	657.00	-267.22	78.41	1256.39	-257.70	85.30	647.38
2.03000	-3729.05	314.15	-20.27	-3807.69	322.08	-23.90	-4403.65	341.75	22.15	-4518.18	359.32	114.28	-2930.39	-56.53	9.05	-4278.02	248.43	-21.86	-1824.04	66.15	462.50	-1813.75	52.59	459.58	-3960.72	256.68	1313.44	0.00	0.00	0.00	-3792.80	206.79	1593.32	-3672.29	315.76	1583.02	-1080.36	241.77	1783.23	-4366.57	411.37	1737.67	657.74	-267.37	78.80	1256.68	-257.43	85.30	647.01
2.04000	-3729.05	314.15	-20.27	-3807.69	322.08	-23.90	-4400.16	340.20	24.70	-4515.91	357.73	117.65	-2930.39	-56.53	9.05	-4246.00	243.93	-20.82	-1824.04	66.15	462.50	-1813.75	52.59	459.58	-3939.62	256.93	1312.43	0.00	0.00	0.00	-3785.08	205.46	1590.63	-3660.26	315.33	1581.19	-1080.36	241.77	1783.23	-4364.20	411.07	1738.29	657.07	-267.26	78.62	1256.14	-257.50	85.11	646.53
2.05000	-3729.05	314.15	-20.27	-3807.69	322.08	-23.90	-4396.53	338.64	27.28	-4513.49	356.11	121.06	-2930.39	-56.53	9.05	-4246.17	236.08	-25.04	-1824.04	66.15	462.50	-1813.75	52.59	459.58	-3934.33	254.83	1312.48	0.00	0.00	0.00	-3779.95	206.13	1589.86	-3648.39	314.85	1579.42	-1080.36	241.77	1783.23	-4361.77	410.78	1738.91	656.44	-267.32	78.34	1256.38	-257.27	85.05	647.47
2.06000	-3729.05	314.15	-20.27	-3807.69	322.08	-23.90	-4392.76	337.06	29.88	-4510.91	354.46	124.51	-2930.39	-56.53	9.05	-4289.83	229.60	-31.93	-1824.04	66.15	462.50	-1813.75	52.59	459.58	-3935.98	254.09	1311.19	0.00	0.00	0.00	-3749.01	203.52	1585.44	-3636.69	314.34	1577.70	-1080.36	241.77	1783.23	-4359.28	410.51	1739.52	656.78	-267.52	78.48	1256.29	-257.40	85.13	647.62
2.07000	-3729.05	314.15	-20.27	-3807.69	322.08	-23.90	-4388.85	335.46	32.51	-4508.18	352.80	127.98	-2930.39	-56.53	9.05	-4252.49	221.53	-27.61	-1824.04	66.15	462.50	-1813.75	52.59	459.58	-3933.79	252.26	1310.24	0.00	0.00	0.00	-3771.21	203.20	1585.88	-3625.16	313.77	1576.02	-1080.36	241.77	1783.23	-4356.74	410.25	1740.12	656.61	-267.74	78.38	1256.26	-257.86	85.18	646.96
2.08000	-3729.05	314.15	-20.27	-3807.69	322.08	-23.90	-4384.81	333.84	35.16	-4505.30	351.11	131.48	-2930.39	-56.53	9.05	-4176.79	210.43	-20.10	-1824.04	66.15	462.50	-1813.75	52.59	459.58	-3934.21	252.11	1308.75	0.00	0.00	0.00	-3756.87	202.71	1583.57	-3613.79	313.17	1574.40	-1080.36	241.77	1783.23	-4354.14	410.00	1740.72	656.44	-267.39	78.40	1256.07	-257.51	85.10	647.40
2.09000	-3729.05	314.15	-20.27	-3807.69	322.08	-23.90	-4380.63	332.20	37.84	-4502.26	349.41	135.01	-2930.39	-56.53	9.05	-4131.96	200.20	-15.03	-1824.04	66.15	462.50	-1813.75	52.59	459.58	-3962.97	251.88	1308.31	0.00	0.00	0.00	-3744.03	201.37	1581.70	-3602.57	312.52	1572.82	-1080.36	241.77	1783.23	-4351.48	409.77	1741.31	655.63	-267.54	78.29	1256.36	-257.47	85.17	647.57
2.10000	-3729.05	314.15	-20.27	-3807.69	322.08	-23.90	-4376.32	330.55	40.54	-4499.08	347.68	138.57	-2930.39	-56.53	9.05	-4155.33	185.61	-20.81	-1824.04	66.15	462.50	-1813.75	52.59	459.58	-3909.73	250.72	1308.18	0.00	0.00	0.00	-3739.97	200.11	1579.14	-3591.52	311.83	1571.29	-1080.36	241.77	1783.23	-4348.77	409.54	1741.89	657.15	-267.42	78.69	1256.20	-257.28	85.19	646.69
2.11000	-3729.05	314.15	-20.27	-3807.69	322.08	-23.90	-4371.87	328.87	43.26	-4495.74	345.93	142.15	-2930.39	-56.53	9.05	-4089.48	179.52	-12.80	-1824.04	66.15	462.50	-1813.75	52.59	459.58	-3909.38	251.04	1307.77	0.00	0.00	0.00	-3757.61	199.24	1577.17	-3580.63	311.09	1569.81	-1080.36	241.77	1783.23	-4346.01	409.33	1742.47	657.21	-267.40	78.54	1256.28	-257.60	85.14	646.56
2.12000	-3729.05	314.15	-20.27	-3807.69	322.08	-23.90	-4367.30	327.19	46.00	-4492.25	344.16	145.77	-2930.39	-56.53	9.05	-4020.21	167.20	-5.70	-1824.04	66.15	462.50	-1813.75	52.59	459.58	-3892.62	249.87	1307.69	0.00	0.00	0.00	-3721.64	198.43	1576.32	-3569.89	310.32	1568.38	-1080.36	241.77	1783.23	-4343.18	409.14	1743.04	657.25	-267.31	78.65	1256.58	-257.13	85.32	647.17
2.13000	-3729.05	314.15	-20.27	-3807.69	322.08	-23.90	-4362.59	325.48	48.76	-4488.62	342.37	149.41	-2930.39	-56.53	9.05	-4061.92	155.87	-15.59	-1824.04	66.15	462.50	-1813.75	52.59	459.58	-3884.00	248.43	1307.40	0.00	0.00	0.00	-3728.74	198.55	1574.08	-3559.31	309.51	1566.99	-1080.36	241.77	1783.23	-4340.31	408.95	1743.61	657.74	-267.22	78.74	1256.95	-257.03	85.71	646.51
2.14000	-3729.05	314.15	-20.27	-3807.69	322.08	-23.90	-4357.74	323.76	51.55	-4484.84	340.56	153.07	-2930.39	-56.53	9.05	-4020.67	146.76	-11.95	-1824.04	66.15	462.50	-1813.75	52.59	459.58	-3891.71	248.00	1307.36	0.00	0.00	0.00	-3714.62	194.94	1572.36	-3548.87	308.66	1565.65	-1080.36	241.77	1783.23	-4337.37	408.78	1744.17	657.20	-267.38	78.42	1257.07	-257.35	85.49	647.26
2.15000	-3729.05	314.15	-20.27	-3807.69	322.08	-23.90	-4352.77	322.02	54.36	-4480.91	338.73	156.77	-2930.39	-56.53	9.05	-4003.55	131.37	-12.44	-1824.04	66.15	462.50	-1813.75	52.59	459.58	-3887.68	247.22	1306.03	0.00	0.00	0.00	-3694.87	192.88	1571.62	-3538.59	307.77	1564.35	-1080.36	241.77	1783.23	-4334.38	408.62	1744.72	656.59	-267.18	78.31	1256.32	-257.55	85.11	647.44
2.16000	-3729.05	314.15	-20.27	-3807.69	322.08	-23.90	-4347.68	320.26	57.18	-4476.84	336.88	160.48	-2930.39	-56.53	9.05	-4029.65	121.45	-18.85	-1824.04	66.15	462.50	-1813.75	52.59	459.58	-3891.48	245.41	1305.84	0.00	0.00	0.00	-3705.90	192.65	1570.71	-3528.46	306.85	1563.10	-1080.36	241.77	1783.23	-4331.34	408.47	1745.27	656.80	-267.32	78.56	1255.90	-257.48	84.98	647.07
2.17000	-3729.05	314.15	-20.27	-3807.69	322.08	-23.90	-4342.45	318.49	60.03	-4472.63	335.01	164.23	-2930.39	-56.53	9.05	-4041.03	109.16	-26.15	-1824.04	66.15	462.50	-1813.75	52.59	459.58	-3890.32	241.29	1304.77	0.00	0.00	0.00	-3694.45	190.85	1570.46	-3518.47	305.89	1561.89	-1080.36	241.77	1783.23	-4328.24	408.34	1745.81	657.76	-267.13	78.85	1256.66	-257.38	85.20	647.07
2.18000	-3729.05	314.15	-20.27	-3807.69	322.08	-23.90	-4337.10	316.71	62.90	-4468.27	333.12	167.99	-2930.39	-56.53	9.05	-3924.86	98.74	-10.81	-1824.04	66.15	462.50	-1813.75	52.59	459.58	-3889.20	240.26	1305.45	0.00	0.00	0.00	-3649.83	189.11	1567.74	-3508.62	304.90	1560.73	-1080.36	241.77	1783.23	-4325.09	408.21	1746.34	657.65	-267.43	78.82	1256.14	-257.55	85.06	647.38
2.19000	-3729.05	314.15	-20.27	-3807.69	322.08	-23.90	-4331.62	314.91	65.78	-4463.78	331.22	171.78	-2930.39	-56.53	9.05	-3915.49	88.88	-13.05	-1824.04	66.15	462.50	-1813.75	52.59	459.58	-3868.77	237.72	1304.88	0.00	0.00	0.00	-3665.83	186.15	1566.88	-3498.92	303.87	1559.61	-1080.36	241.77	1783.23	-4321.89	408.10	1746.87	657.98	-267.07	78.88	1255.90	-257.49	85.11	646.98
2.20000	-3729.05	314.15	-20.27	-3807.69	322.08	-23.90	-4326.01	313.09	68.69	-4459.14	329.30	175.60	-2930.39	-56.53	9.05	-3902.35	77.92	-13.12	-1824.04	66.15	462.50	-1813.75	52.59	459.58	-3847.97	236.42	1303.98	0.00	0.00	0.00	-3677.96	182.89	1565.85	-3489.36	302.81	1558.53	-1080.36	241.77	1783.23	-4318.63	408.00	1747.39	656.91	-267.25	78.46	1255.97	-257.33	85.43	647.47
2.21000	-3729.05	314.15	-20.27	-3807.69	322.08	-23.90	-4320.28	311.26	71.61	-4454.36	327.36	179.43	-2930.39	-56.53	9.05	-3877.83	66.24	-12.80	-1824.04	66.15	462.50	-1813.75	52.59	459.58	-3834.49	232.89	1302.51	0.00	0.00	0.00	-3667.97	181.52	1564.93	-3479.94	301.72	1557.50	-1080.36	241.77	1783.23	-4315.32	407.91	1747.91	656.84	-267.51	78.48	1256.27	-257.75	85.29	648.49
2.22000	-3729.05	314.15	-20.27	-3807.69	322.08	-23.90	-4314.43	309.42	74.55	-4449.44	325.40	183.29	-2930.39	-56.53	9.05	-3853.83	55.41	-12.52	-1824.04	66.15	462.50	-1813.75	52.59	459.58	-3849.88	231.32	1303.13	0.00	0.00	0.00	-3637.83	180.44	1562.37	-3470.65	300.59	1556.51	-1080.36	241.77	1783.23	-4311.95	407.83	1748.41	656.26	-267.40	78.24	1256.36	-257.84	85.12	647.22
2.23000	-3729.05	314.15	-20.27	-3807.69	322.08	-23.90	-4308.46	307.56	77.50	-4444.39	323.43	187.16	-2930.39	-56.53	9.05	-3830.35	45.40	-12.28	-1824.04	66.15	462.50	-1813.75	52.59	459.58	-3863.09	231.36	1302.15	0.00	0.00	0.00	-3631.53	178.10	1561.76	-3461.50	299.44	1555.56	-1080.36	241.77	1783.23	-4308.53	407.77	1748.92	656.84	-267.44	78.31	1256.57	-257.50	85.17	647.24
2.24000	-3729.05	314.15	-20.27	-3807.69	322.08	-23.90	-4302.37	305.69	80.48	-4439.20	321.44	191.06	-2930.39	-56.53	9.05	-3807.40	36.18	-12.07	-1824.04	66.15	462.50	-1813.75	52.59	459.58	-3816.47	225.80	1301.77	0.00	0.00	0.00	-3647.52	177.85	1562.48	-3452.48	298.26	1554.65	-1080.36	241.77	1783.23	-4305.06	407.71	1749.42	657.42	-267.24	78.69	1255.69	-257.57	84.91	647.14
2.25000	-3729.05	314.15	-20.27	-3807.69	322.08	-23.90	-4296.16	303.81	83.47	-4433.87	319.43	194.98	-2930.39	-56.53	9.05	-3784.99	27.71	-11.91	-1824.04	66.15	462.50	-1813.75	52.59	459.58	-3825.73	224.19	1301.02	0.00	0.00	0.00	-3625.92	173.82	1562.04	-3443.60	297.04	1553.79	-1080.36	241.77	1783.23	-4301.53	407.67	1749.91	657.24	-267.56	78.62	1256.22	-257.31	85.27	646.50
2.26000	-3729.05	314.15	-20.27	-3807.69	322.08	-23.90	-4289.82	301.91	86.48	-4428.41	317.41	198.92	-2930.39	-56.53	9.05	-3763.14	19.96	-11.77	-1824.04	66.15	462.50	-1813.75	52.59	459.58	-3836.51	220.66	1300.12	0.00	0.00	0.00	-3633.42	171.82	1561.04	-3434.84	295.80	1552.96	-1080.36	241.77	1783.23	-4297.95	407.63	1750.39	657.80	-266.91	78.96	1256.08	-257.64	84.95	648.01
2.27000	-3729.05	314.15	-20.27	-3807.69	322.08	-23.90	-4283.37	300.00	89.50	-4422.82	315.38	202.87	-2930.39	-56.53	9.05	-3741.84	12.92	-11.68	-1824.04	66.15	462.50	-1813.75	52.59	459.58	-3822.42	219.47	1299.66	0.00	0.00	0.00	-3597.34	169.98	1559.23	-3426.21	294.54	1552.17	-1080.36	241.77	1783.23	-4294.32	407.61	1750.87	657.08	-267.11	78.68	1256.26	-257.82	85.05	647.82
2.28000	-3729.05	314.15	-20.27	-3807.69	322.08	-23.90	-4276.81	298.08	92.53	-4417.09	313.33	206.85	-2930.39	-56.53	9.05	-3721.10	6.54	-11.61	-1824.04	66.15	462.50	-1813.75	52.59	459.58	-3796.49	218.86	1299.46	0.00	0.00	0.00	-3604.56	167.23	1558.18	-3417.71	293.25	1551.43	-1080.36	241.77	1783.23	-4290.64	407.60	1751.35	656.74	-267.62	78.60	1255.70	-257.45	85.09	647.12
2.29000	-3729.05	314.15	-20.27	-3807.69	322.08	-23.90	-4270.12	296.15	95.59	-4411.23	311.26	210.84	-2930.39	-56.53	9.05	-3700.94	0.79	-11.59	-1824.04	66.15	462.50	-1813.75	52.59	459.58	-3780.91	216.22	1299.33	0.00	0.00	0.00	-3617.16	164.66	1558.94	-3409.33	291.93	1550.72	-1080.36	241.77	1783.23	-4286.91	407.60	1751.81	656.50	-267.46	78.53	1255.66	-257.65	84.89	647.26
2.30000	-3729.05	314.15	-20.27	-3807.69	322.08	-23.90	-4263.33	294.20	98.65	-4405.24	309.18	214.85	-2930.39	-56.53	9.05	-3681.36	-4.34	-11.59	-1824.04	66.15	462.50	-1813.75	52.59	459.58	-3756.86	214.63	1298.96	0.00	0.00	0.00	-3569.80	162.85	1557.35	-3401.07	290.59	1550.05	-1080.36	241.77	1783.23	-4283.12	407.61	1752.28	658.25	-267.23	79.06	1255.97	-257.48	85.12	647.60
2.31000	-3729.05	314.15	-20.27	-3807.69	322.08	-23.90	-4256.41	292.25	101.73	-4399.13	307.09	218.87	-2930.39	-56.53	9.05	-3662.38	-8.90	-11.63	-1824.04	66.15	462.50	-1813.75	52.59	459.58	-3767.93	210.90	1298.79	0.00	0.00	0.00	-3593.61	159.23	1559.24	-3392.93	289.22	1549.42	-1080.36	241.77	1783.23	-4279.28	407.63	1752.73	658.52	-267.34	79.07	1255.59	-257.78	84.90	647.14
2.32000	-3729.05	314.15	-20.27	-3807.69	322.08	-23.90	-4249.39	290.28	104.82	-4392.88	304.98	222.91	-2930.39	-56.53	9.05	-3644.00	-12.92	-11.71	-1824.04	66.15	462.50	-1813.75	52.59	459.58	-3784.13	207.94	1299.00	0.00	0.00	0.00	-3578.53	156.06	1558.49	-3384.91	287.83	1548.83	-1080.36	241.77	1783.23	-4275.39	407.66	1753.18	657.42	-267.50	78.66	1255.69	-257.91	84.94	646.76
2.33000	-3729.05	314.15	-20.27	-3807.69	322.08	-23.90	-4242.25	288.30	107.93	-4386.51	302.86	226.97	-2930.39	-56.53	9.05	-3626.22	-16.42	-11.81	-1824.04	66.15	462.50	-1813.75	52.59	459.58	-3792.32	205.55	1297.00	0.00	0.00	0.00	-3561.30	152.36	1558.05	-3377.01	286.42	1548.28	-1080.36	241.77	1783.23	-4271.45	407.70	1753.63	656.99	-267.46	78.71	1256.45	-257.53	85.28	646.84
2.34000	-3729.05	314.15	-20.27	-3807.69	322.08	-23.90	-4235.00	286.32	111.05	-4380.01	300.73	231.04	-2930.39	-56.53	9.05	-3609.06	-19.43	-11.95	-1824.04	66.15	462.50	-1813.75	52.59	459.58	-3757.40	204.03	1297.19	0.00	0.00	0.00	-3565.03	149.65	1557.65	-3369.22	284.99	1547.76	-1080.36	241.77	1783.23	-4267.46	407.76	1754.07	656.58	-267.40	78.53	1257.13	-257.42	85.42	647.43
2.35000	-3729.05	314.15	-20.27	-3807.69	322.08	-23.90	-4227.64	284.32	114.18	-4373.39	298.58	235.13	-2930.39	-56.53	9.05	-3592.53	-21.98	-12.12	-1824.04	66.15	462.50	-1813.75	52.59	459.58	-3751.54	199.28	1296.24	0.00	0.00	0.00	-3554.93	147.71	1557.92	-3361.54	283.54	1547.28	-1080.36	241.77	1783.23	-4263.42	407.82	1754.50	656.49	-267.41	78.55	1256.14	-257.44	85.06	647.77
2.36000	-3729.05	314.15	-20.27	-3807.69	322.08	-23.90	-4220.18	282.31	117.32	-4366.64	296.43	239.23	-2930.39	-56.53	9.05	-3576.63	-24.11	-12.32	-1824.04	66.15	462.50	-1813.75	52.59	459.58	-3767.91	196.90	1296.20	0.00	0.00	0.00	-3530.04	144.66	1557.17	-3353.97	282.08	1546.83	-1080.36	241.77	1783.23	-4259.33	407.89	1754.93	657.43	-267.47	78.71	1256.16	-257.44	84.89	647.44
2.37000	-3729.05	314.15	-20.27	-3807.69	322.08	-23.90	-4212.60	280.29	120.47	-4359.77	294.26	243.34	-2930.39	-56.53	9.05	-3561.37	-25.84	-12.55	-1824.04	66.15	462.50	-1813.75	52.59	459.58	-3725.82	194.52	1297.14	0.00	0.00	0.00	-3528.83	141.78	1557.75	-3346.51	280.59	1546.42	-1080.36	241.77	1783.23	-4255.19	407.97	1755.35	657.12	-267.46	78.62	1256.44	-257.56	85.14	646.99
2.38000	-3729.05	314.15	-20.27	-3807.69	322.08	-23.90	-4204.92	278.27	123.64	-4352.77	292.08	247.46	-2930.39	-56.53	9.05	-3546.77	-27.20	-12.80	-1824.04	66.15	462.50	-1813.75	52.59	459.58	-3723.68	188.78	1296.62	0.00	0.00	0.00	-3532.60	138.53	1559.03	-3339.16	279.09	1546.05	-1080.36	241.77	1783.23	-4251.00	408.07	1755.77	656.71	-267.51	78.49	1256.36	-257.87	85.05	648.13
2.39000	-3729.05	314.15	-20.27	-3807.69	322.08	-23.90	-4197.13	276.23	126.81	-4345.66	289.89	251.60	-2930.39	-56.53	9.05	-3532.82	-28.23	-13.09	-1824.04	66.15	462.50	-1813.75	52.59	459.58	-3704.04	186.36	1296.02	0.00	0.00	0.00	-3509.52	135.12	1559.18	-3331.92	277.57	1545.71	-1080.36	241.77	1783.23	-4246.75	408.17	1756.18	657.42	-267.09	78.83	1255.92	-257.93	84.91	647.77
2.40000	-3729.05	314.15	-20.27	-3807.69	322.08	-23.90	-4189.23	274.19	130.00	-4338.42	287.69	255.75	-2930.39	-56.53	9.05	-3519.54	-28.95	-13.41	-1824.04	66.15	462.50	-1813.75	52.59	459.58	-3695.47	184.24	1295.76	0.00	0.00	0.00	-3529.34	133.21	1560.87	-3324.77	276.03	1545.40	-1080.36	241.77	1783.23	-4242.46	408.28	1756.58	656.81	-267.22	78.68	1255.92	-257.65	84.87	647.14
2.41000	-3729.05	314.15	-20.27	-3807.69	322.08	-23.90	-4181.23	272.14	133.19	-4331.07	285.47	259.91	-2930.39	-56.53	9.05	-3506.94	-29.39	-13.75	-1824.04	66.15	462.50	-1813.75	52.59	459.58	-3719.47	181.24	1295.94	0.00	0.00	0.00	-3518.64	129.84	1561.34	-3317.73	274.48	1545.13	-1080.36	241.77	1783.23	-4238.12	408.40	1756.98	656.88	-267.08	78.66	1256.01	-257.55	85.03	646.87
2.42000	-3729.05	314.15	-20.27	-3807.69	322.08	-23.90	-4173.13	270.08	136.39	-4323.60	283.25	264.08	-2930.39	-56.53	9.05	-3495.03	-29.59	-14.12	-1824.04	66.15	462.50	-1813.75	52.59	459.58	-3711.39	176.86	1297.05	0.00	0.00	0.00	-3516.05	125.93	1562.21	-3310.79	272.92	1544.89	-1080.36	241.77	1783.23	-4233.73	408.53	1757.37	656.71	-267.34	78.54	1256.17	-257.63	85.04	647.88
2.43000	-3729.05	314.15	-20.27	-3807.69	322.08	-23.90	-4164.92	268.01	139.60	-4316.01	281.02	268.25	-2930.39	-56.53	9.05	-3483.80	-29.57	-14.52	-1824.04	66.15	462.50	-1813.75	52.59	459.58	-3692.35	172.81	1296.25	0.00	0.00	0.00	-3486.30	122.59	1561.65	-3303.94	271.34	1544.68	-1080.36	241.77	1783.23	-4229.29	408.67	1757.76	656.61	-267.34	78.53	1256.10	-257.62	85.19	647.26
2.44000	-3729.05	314.15	-20.27	-3807.69	322.08	-23.90	-4156.62	265.94	142.82	-4308.30	278.78	272.44	-2930.39	-56.53	9.05	-3473.29	-29.36	-14.94	-1824.04	66.15	462.50	-1813.75	52.59	459.58	-3673.26	169.22	1296.11	0.00	0.00	0.00	-3499.15	118.19	1563.25	-3297.19	269.75	1544.51	-1080.36	241.77	1783.23	-4224.81	408.82	1758.15	656.90	-267.39	78.52	1256.00	-257.82	85.03	647.43
2.45000	-3729.05	314.15	-20.27	-3807.69	322.08	-23.90	-4148.21	263.86	146.05	-4300.48	276.53	276.64	-2930.39	-56.53	9.05	-3463.48	-29.00	-15.39	-1824.04	66.15	462.50	-1813.75	52.59	459.58	-3665.73	164.45	1296.50	0.00	0.00	0.00	-3479.48	115.81	1562.72	-3290.54	268.15	1544.36	-1080.36	241.77	1783.23	-4220.27	408.98	1758.52	657.00	-267.21	78.62	1256.65	-257.56	85.23	646.63
2.46000	-3729.05	314.15	-20.27	-3807.69	322.08	-23.90	-4139.70	261.77	149.28	-4292.55	274.27	280.84	-2930.39	-56.53	9.05	-3454.39	-28.51	-15.87	-1824.04	66.15	462.50	-1813.75	52.59	459.58	-3707.39	161.26	1296.56	0.00	0.00	0.00	-3489.71	109.94	1564.81	-3283.97	266.54	1544.25	-1080.36	241.77	1783.23	-4215.69	409.15	1758.90	656.33	-267.17	78.53	1256.38	-257.58	85.16	647.80
2.47000	-3729.05	314.15	-20.27	-3807.69	322.08	-23.90	-4131.10	259.68	152.53	-4284.50	272.01	285.05	-2930.39	-56.53	9.05	-3446.02	-27.92	-16.37	-1824.04	66.15	462.50	-1813.75	52.59	459.58	-3644.24	154.76	1298.91	0.00	0.00	0.00	-3486.18	106.26	1566.17	-3277.50	264.93	1544.17	-1080.36	241.77	1783.23	-4211.05	409.32	1759.26	656.97	-267.07	78.63	1257.09	-257.57	85.40	647.97
2.48000	-3729.05	314.15	-20.27	-3807.69	322.08	-23.90	-4122.39	257.58	155.77	-4276.35	269.73	289.27	-2930.39	-56.53	9.05	-3438.40	-27.26	-16.89	-1824.04	66.15	462.50	-1813.75	52.59	459.58	-3597.38	150.79	1299.80	0.00	0.00	0.00	-3477.91	102.51	1566.41	-3271.11	263.30	1544.12	-1080.36	241.77	1783.23	-4206.37	409.51	1759.63	656.78	-267.01	78.69	1256.53	-257.68	85.27	646.65
2.49000	-3729.05	314.15	-20.27	-3807.69	322.08	-23.90	-4113.60	255.47	159.03	-4268.08	267.45	293.49	-2930.39	-56.53	9.05	-3431.52	-26.57	-17.44	-1824.04	66.15	462.50	-1813.75	52.59	459.58	-3631.70	147.23	1301.10	0.00	0.00	0.00	-3457.67	99.29	1567.34	-3264.81	261.67	1544.11	-1080.36	241.77	1783.23	-4201.65	409.71	1759.98	656.77	-267.33	78.56	1256.51	-257.49	85.45	647.22
2.50000	-3729.05	314.15	-20.27	-3807.69	322.08	-23.90	-4104.70	253.36	162.28	-4259.70	265.16	297.72	-2930.39	-56.53	9.05	-3425.39	-25.87	-18.01	-1824.04	66.15	462.50	-1813.75	52.59	459.58	-3634.99	141.24	1301.39	0.00	0.00	0.00	-3466.31	94.20	1570.65	-3258.60	260.02	1544.12	-1080.36	241.77	1783.23	-4196.87	409.91	1760.33	656.83	-267.14	78.63	1255.81	-257.31	85.25	646.70
2.51000	-3729.05	314.15	-20.27	-3807.69	322.08	-23.90	-4095.71	251.25	165.55	-4251.21	262.86	301.95	-2930.39	-56.53	9.05	-3420.03	-25.19	-18.60	-1824.04	66.15	462.50	-1813.75	52.59	459.58	-3598.32	137.02	1304.23	0.00	0.00	0.00	-3460.51	90.03	1571.73	-3252.47	258.38	1544.16	-1080.36	241.77	1783.23	-4192.05	410.12	1760.68	656.90	-267.46	78.56	1255.62	-257.64	84.94	646.81
2.52000	-3729.05	314.15	-20.27	-3807.72	322.09	-23.90	-4086.63	249.13	168.82	-4242.61	260.56	306.19	-2930.39	-56.53	9.05	-3415.43	-24.57	-19.21	-1824.04	66.15	462.50	-1813.75	52.59	459.58	-3605.67	133.05	1304.99	0.00	0.00	0.00	-3448.24	86.03	1572.75	-3246.41	256.73	1544.22	-1080.36	241.77	1783.23	-4187.18	410.34	1761.02	657.27	-267.17	78.68	1255.64	-257.49	84.95	647.20
2.53000	-3729.05	314.15	-20.27	-3836.92	322.34	-28.52	-4077.45	247.00	172.09	-4233.91	258.25	310.44	-2930.39	-56.53	9.05	-3411.61	-24.02	-19.85	-1824.04	66.15	462.50	-1813.75	52.59	459.58	-3621.69	127.00	1307.81	0.00	0.00	0.00	-3452.33	81.76	1576.55	-3240.44	255.07	1544.32	-1080.36	241.77	1783.23	-4182.27	410.57	1761.36	657.59	-267.06	78.85	1256.74	-257.43	85.30	647.55
2.54000	-3729.05	314.15	-20.27	-3827.91	321.39	-27.42	-4068.18	244.87	175.36	-4225.10	255.94	314.68	-2930.39	-56.53	9.05	-3408.58	-23.59	-20.50	-1824.04	66.15	462.50	-1813.75	52.59	459.58	-3606.55	124.06	1308.37	0.00	0.00	0.00	-3430.43	76.52	1578.01	-3234.54	253.41	1544.44	-1080.36	241.77	1783.23	-4177.30	410.81	1761.69	657.21	-267.16	78.76	1256.29	-257.64	85.03	647.17
2.55000	-3729.07	314.15	-20.27	-3819.89	318.79	-27.41	-4058.83	242.74	178.64	-4216.19	253.62	318.93	-2930.39	-56.53	9.05	-3406.31	-23.31	-21.17	-1824.04	66.15	462.50	-1813.75	52.59	459.58	-3610.36	119.20	1310.37	0.00	0.00	0.00	-3413.65	71.75	1579.06	-3228.72	251.75	1544.60	-1080.36	241.77	1783.23	-4172.29	411.05	1762.01	657.26	-267.39	78.67	1256.14	-257.87	84.91	647.81
2.56000	-3748.14	316.98	-26.18	-3787.11	318.36	-25.39	-4049.38	240.60	181.93	-4207.18	251.30	323.18	-2930.39	-56.53	9.05	-3367.46	-22.06	-15.74	-1824.04	66.15	462.50	-1813.75	52.59	459.58	-3615.92	114.74	1313.93	0.00	0.00	0.00	-3418.26	67.93	1582.41	-3222.97	250.09	1544.77	-1080.36	241.77	1783.23	-4167.24	411.31	1762.33	657.66	-267.36	78.64	1256.26	-257.48	85.01	647.20
2.57000	-3757.27	315.49	-29.27	-3805.64	317.32	-32.39	-4039.84	238.46	185.21	-4198.06	248.97	327.43	-2930.39	-56.53	9.05	-3386.12	-21.53	-19.22	-1824.04	66.15	462.50	-1813.75	52.59	459.58	-3569.15	110.31	1314.08	0.00	0.00	0.00	-3395.44	63.12	1585.11	-3217.30	248.43	1544.98	-1080.36	241.77	1783.23	-4162.14	411.57	1762.65	656.95	-267.41	78.49	1256.89	-257.32	85.29	647.17
2.58000	-3806.22	316.09	-42.68	-3838.51	316.89	-43.55	-4030.22	236.32	188.50	-4188.84	246.63	331.68	-2930.39	-56.53	9.05	-3375.56	-19.30	-17.71	-1824.04	66.15	462.50	-1813.75	52.59	459.58	-3580.07	107.05	1316.95	0.00	0.00	0.00	-3410.76	59.72	1587.56	-3211.69	246.76	1545.21	-1080.36	241.77	1783.23	-4156.99	411.84	1762.96	656.56	-267.72	78.34	1256.72	-257.53	85.07	647.43
2.59000	-3790.10	314.82	-45.73	-3786.64	311.77	-36.50	-4020.50	234.18	191.79	-4179.52	244.30	335.94	-2930.39	-56.53	9.05	-3402.17	-21.77	-25.47	-1824.04	66.15	462.50	-1813.75	52.59	459.58	-3577.41	102.69	1319.31	0.00	0.00	0.00	-3415.60	54.96	1589.96	-3206.15	245.10	1545.47	-1080.36	241.77	1783.23	-4151.80	412.11	1763.26	656.99	-267.22	78.79	1256.51	-257.25	85.28	647.06
2.60000	-3758.57	312.56	-44.92	-3814.41	311.05	-40.03	-4010.71	232.03	195.08	-4170.09	241.96	340.19	-2930.39	-56.53	9.05	-3445.41	-23.02	-34.40	-1824.04	66.15	462.50	-1813.75	52.59	459.58	-3580.98	98.71	1319.86	0.00	0.00	0.00	-3387.65	51.04	1591.99	-3200.68	243.44	1545.75	-1080.36	241.77	1783.23	-4146.56	412.40	1763.56	656.22	-267.41	78.40	1256.61	-257.47	85.26	647.33
2.61000	-3738.58	310.58	-44.06	-3775.10	308.91	-29.51	-4000.82	229.88	198.37	-4160.58	239.61	344.44	-2930.39	-56.53	9.05	-3411.01	-22.08	-28.33	-1824.04	66.15	462.50	-1813.75	52.59	459.58	-3554.48	97.39	1320.92	0.00	0.00	0.00	-3389.02	46.03	1594.33	-3195.26	241.79	1546.05	-1080.36	241.77	1783.23	-4141.28	412.69	1763.86	656.35	-267.31	78.53	1256.08	-257.73	85.06	647.42
2.62000	-3739.07	311.97	-45.50	-3743.12	307.93	-22.09	-3990.86	227.73	201.66	-4150.96	237.26	348.69	-2930.39	-56.53	9.05	-3402.18	-23.58	-27.51	-1824.04	66.15	462.50	-1813.75	52.59	459.58	-3557.00	92.98	1322.73	0.00	0.00	0.00	-3399.75	40.51	1597.40	-3189.91	240.14	1546.39	-1080.36	241.77	1783.23	-4135.95	412.99	1764.15	656.63	-267.38	78.52	1256.13	-257.44	85.09	646.63
2.63000	-3741.07	312.84	-44.32	-3752.70	306.51	-20.87	-3980.81	225.58	204.95	-4141.25	234.91	352.94	-2930.39	-56.53	9.05	-3386.53	-23.24	-23.44	-1824.04	66.15	462.50	-1813.75	52.59	459.58	-3584.05	90.45	1325.41	0.00	0.00	0.00	-3377.74	36.79	1599.68	-3184.63	238.49	1546.74	-1080.36	241.77	1783.23	-4130.58	413.30	1764.43	657.22	-267.12	78.63	1256.08	-257.56	85.19	647.53
2.64000	-3700.84	308.44	-34.90	-3706.53	302.17	-9.14	-3970.68	223.43	208.24	-4131.44	232.56	357.19	-2930.39	-56.53	9.05	-3352.43	-22.27	-18.64	-1824.04	66.15	462.50	-1813.75	52.59	459.58	-3550.58	88.06	1325.78	0.00	0.00	0.00	-3369.77	33.48	1600.86	-3179.40	236.85	1547.12	-1080.36	241.77	1783.23	-4125.17	413.61	1764.71	656.76	-267.05	78.46	1256.77	-257.69	85.35	646.96
2.65000	-3682.88	305.10	-29.93	-3701.27	298.04	-5.59	-3960.47	221.27	211.52	-4121.53	230.21	361.43	-2930.39	-56.53	9.05	-3442.98	-23.93	-35.60	-1824.04	66.15	462.50	-1813.75	52.59	459.58	-3527.39	84.90	1325.81	0.00	0.00	0.00	-3363.52	29.37	1602.96	-3174.22	235.21	1547.52	-1080.36	241.77	1783.23	-4119.71	413.94	1764.99	656.64	-267.51	78.35	1256.33	-257.67	85.15	647.38
2.66000	-3662.50	299.86	-26.37	-3649.00	292.03	2.89	-3950.17	219.12	214.81	-4111.54	227.85	365.67	-2930.39	-56.53	9.05	-3388.95	-23.12	-23.84	-1824.04	66.15	462.50	-1813.75	52.59	459.58	-3525.30	81.36	1328.44	0.00	0.00	0.00	-3351.31	26.57	1604.67	-3169.10	233.59	1547.94	-1080.36	241.77	1783.23	-4114.20	414.26	1765.26	657.52	-267.53	78.75	1255.67	-257.71	84.81	647.54
2.67000	-3637.05	294.08	-21.89	-3650.52	285.18	4.11	-3939.80	216.96	218.09	-4101.45	225.50	369.91	-2930.39	-56.53	9.05	-3423.94	-22.96	-31.11	-1824.04	66.15	462.50	-1813.75	52.59	459.58	-3521.16	79.16	1329.50	0.00	0.00	0.00	-3365.64	22.94	1607.87	-3164.03	231.97	1548.38	-1080.36	241.77	1783.23	-4108.66	414.60	1765.52	656.74	-267.23	78.59	1255.89	-257.59	85.09	646.78
2.68000	-3618.68	286.85	-18.71	-3621.87	277.65	8.09	-3929.35	214.81	221.38	-4091.27	223.14	374.14	-2930.39	-56.53	9.05	-3413.54	-21.81	-29.17	-1824.04	66.15	462.50	-1813.75	52.59	459.58	-3507.45	76.23	1329.33	0.00	0.00	0.00	-3341.11	19.83	1608.11	-3159.02	230.36	1548.85	-1080.36	241.77	1783.23	-4103.06	414.94	1765.79	656.87	-267.49	78.39	1255.59	-257.56	85.09	647.15
2.69000	-3568.82	277.91	-12.43	-3576.41	270.38	13.70	-3918.83	212.65	224.66	-4081.00	220.78	378.36	-2930.39	-56.53	9.05	-3390.82	-21.92	-26.72	-1824.04	66.15	462.50	-1813.75	52.59	459.58	-3505.36	73.56	1332.23	0.00	0.00	0.00	-3346.95	17.44	1610.84	-3154.05	228.76	1549.34	-1080.36	241.77	1783.23	-4097.43	415.29	1766.04	656.23	-267.59	78.31	1256.38	-257.74	85.13	647.87
2.70000	-3543.82	270.01	-10.09	-3582.74	263.93	11.35	-3908.22	210.50	227.93	-4070.64	218.42	382.58	-2930.39	-56.53	9.05	-3402.42	-21.63	-28.40	-1824.04	66.15	462.50	-1813.75	52.59	459.58	-3500.62	71.70	1333.48	0.00	0.00	0.00	-3326.07	16.11	1611.35	-3149.12	227.17	1549.84	-1080.36	241.77	1783.23	-4091.75	415.65	1766.29	656.66	-267.63	78.60	1256.54	-257.43	85.32	647.77
2.71000	-3517.55	261.41	-9.25	-3542.64	253.78	14.10	-3897.54	208.35	231.21	-4060.19	216.07	386.80	-2930.39	-56.53	9.05	-3376.39	-20.21	-22.59	-1824.04	66.15	462.50	-1813.75	52.59	459.58	-3492.24	69.22	1334.60	0.00	0.00	0.00	-3351.17	12.41	1613.44	-3144.25	225.59	1550.37	-1080.36	241.77	1783.23	-4086.03	416.01	1766.54	656.39	-267.45	78.49	1256.27	-257.47	85.25	647.12
2.72000	-3485.99	251.27	-7.83	-3520.36	244.58	14.55	-3886.79	206.20	234.47	-4049.65	213.71	391.00	-2930.39	-56.53	9.05	-3433.19	-22.47	-33.77	-1824.04	66.15	462.50	-1813.75	52.59	459.58	-3496.63	64.58	1336.31	0.00	0.00	0.00	-3331.91	10.85	1614.39	-3139.42	224.03	1550.92	-1080.36	241.77	1783.23	-4080.27	416.38	1766.78	657.47	-267.15	78.72	1256.35	-257.48	85.07	647.07
2.73000	-3493.41	243.32	-12.67	-3499.08	237.05	12.58	-3875.97	204.05	237.74	-4039.03	211.35	395.20	-2930.39	-56.53	9.05	-3369.37	-20.29	-22.13	-1824.04	66.15	462.50	-1813.75	52.59	459.58	-3484.34	63.24	1335.37	0.00	0.00	0.00	-3308.98	8.61	1614.17	-3134.62	222.48	1551.48	-1080.36	241.77	1783.23	-4074.46	416.76	1767.02	658.22	-267.01	78.98	1256.04	-257.44	85.24	647.56
2.74000	-3456.67	234.22	-11.72	-3470.36	227.88	11.08	-3865.07	201.91	241.00	-4028.33	209.00	399.39	-2930.39	-56.53	9.05	-3370.03	-20.94	-20.47	-1824.04	66.15	462.50	-1813.75	52.59	459.58	-3482.22	60.82	1335.52	0.00	0.00	0.00	-3314.27	6.29	1615.22	-3129.87	220.94	1552.07	-1080.36	241.77	1783.23	-4068.61	417.14	1767.25	657.25	-267.11	78.74	1256.06	-257.48	85.28	647.70
2.75000	-3411.17	226.11	-8.98	-3457.48	219.77	7.32	-3854.10	199.76	244.25	-4017.53	206.65	403.57	-2930.39	-56.53	9.05	-3398.32	-21.13	-26.33	-1824.04	66.15	462.50	-1813.75	52.59	459.58	-3448.76	58.74	1335.75	0.00	0.00	0.00	-3299.35	5.87	1615.22	-3125.15	219.42	1552.67	-1080.36	241.77	1783.23	-4062.72	417.53	1767.48	657.16	-267.17	78.39	1255.46	-257.36	84.97	647.57
2.76000	-3384.39	219.13	-8.41	-3429.69	213.38	8.39	-3843.06	197.62	247.50	-4006.66	204.30	407.74	-2930.39	-56.53	9.05	-3370.04	-19.73	-20.10	-1824.04	66.15	462.50	-1813.75	52.59	459.58	-3447.99	56.11	1337.90	0.00	0.00	0.00	-3292.24	3.06	1615.73	-3120.48	217.91	1553.29	-1080.36	241.77	1783.23	-4056.79	417.93	1767.71	657.37	-267.43	78.60	1256.11	-257.75	84.98	647.88
2.77000	-3370.93	212.46	-11.30	-3410.94	206.38	4.52	-3831.95	195.48	250.74	-3995.70	201.95	411.90	-2930.39	-56.53	9.05	-3358.09	-20.20	-18.24	-1824.04	66.15	462.50	-1813.75	52.59	459.58	-3478.22	55.00	1337.87	0.00	0.00	0.00	-3298.17	1.90	1616.70	-3115.83	216.43	1553.93	-1080.36	241.77	1783.23	-4050.82	418.33	1767.93	657.08	-267.36	78.55	1256.62	-257.73	85.16	647.49
2.78000	-3346.60	205.39	-9.02	-3369.18	203.43	6.83	-3820.77	193.35	253.97	-3984.67	199.60	416.05	-2930.39	-56.53	9.05	-3348.82	-20.28	-15.80	-1824.04	66.15	462.50	-1813.75	52.59	459.58	-3460.44	52.47	1337.06	0.00	0.00	0.00	-3279.86	0.14	1616.13	-3111.22	214.96	1554.59	-1080.36	241.77	1783.23	-4044.80	418.73	1768.14	657.47	-267.68	78.68	1256.66	-257.58	85.30	647.52
2.79000	-3310.20	201.19	-5.07	-3339.78	197.37	5.92	-3809.53	191.22	257.20	-3973.55	197.26	420.19	-2930.39	-56.53	9.05	-3378.43	-18.87	-20.48	-1824.04	66.15	462.50	-1813.75	52.59	459.58	-3421.87	51.68	1337.30	0.00	0.00	0.00	-3274.03	-0.58	1616.12	-3106.63	213.51	1555.26	-1080.36	241.77	1783.23	-4038.75	419.15	1768.35	657.67	-267.42	78.82	1256.74	-257.56	85.23	648.60
2.80000	-3307.12	196.68	-5.68	-3353.09	192.05	-0.38	-3798.22	189.09	260.42	-3962.35	194.92	424.32	-2930.39	-56.53	9.05	-3393.72	-21.17	-25.03	-1824.04	66.15	462.50	-1813.75	52.59	459.58	-3416.97	50.15	1337.61	0.00	0.00	0.00	-3265.22	-1.70	1616.41	-3102.08	212.08	1555.94	-1080.36	241.77	1783.23	-4032.65	419.57	1768.56	657.60	-267.52	78.68	1255.61	-257.78	84.85	647.34
2.81000	-3267.13	194.28	-1.77	-3244.73	188.83	13.33	-3786.84	186.96	263.63	-3951.08	192.58	428.44	-2930.39	-56.53	9.05	-3342.79	-22.27	-15.88	-1824.04	66.15	462.50	-1813.75	52.59	459.58	-3413.89	49.51	1337.48	0.00	0.00	0.00	-3275.08	-3.40	1616.37	-3097.55	210.67	1556.65	-1080.36	241.77	1783.23	-4026.51	419.99	1768.76	657.29	-267.30	78.65	1256.45	-257.70	85.16	647.37
2.82000	-3263.90	191.92	-2.53	-3247.54	186.46	6.74	-3775.40	184.85	266.83	-3939.73	190.25	432.54	-2930.39	-56.53	9.05	-3375.79	-21.27	-20.61	-1824.04	66.15	462.50	-1813.75	52.59	459.58	-3425.19	46.54	1337.63	0.00	0.00	0.00	-3258.86	-4.06	1615.95	-3093.04	209.28	1557.37	-1080.36	241.77	1783.23	-4020.34	420.42	1768.96	657.33	-267.11	78.67	1255.79	-257.68	84.96	647.22
2.83000	-3204.20	189.81	6.69	-3225.65	182.76	6.13	-3763.90	182.73	270.03	-3928.30	187.92	436.63	-2930.39	-56.53	9.05	-3363.60	-21.97	-19.33	-1824.04	66.15	462.50	-1813.75	52.59	459.58	-3424.40	45.16	1336.92	0.00	0.00	0.00	-3257.57	-4.07	1615.81	-3088.56	207.91	1558.10	-1080.36	241.77	1783.23	-4014.12	420.86	1769.15	657.15	-267.03	78.64	1256.56	-257.37	85.36	647.46
2.84000	-3193.20	186.43	8.19	-3211.63	183.15	6.11	-3752.33	180.62	273.21	-3916.79	185.60	440.71	-2930.39	-56.53	9.05	-3385.77	-21.18	-25.01	-1824.04	66.15	462.50	-1813.75	52.59	459.58	-3391.07	42.93	1336.34	0.00	0.00	0.00	-3252.06	-4.13	1615.62	-3084.10	206.57	1558.84	-1080.36	241.77	1783.23	-4007.86	421.30	1769.34	657.57	-267.26	78.88	1256.34	-257.14	85.16	647.29
2.85000	-3166.14	182.53	10.87	-3162.84	182.56	12.54	-3740.70	178.52	276.38	-3905.22	183.29	444.77	-2930.39	-56.53	9.05	-3411.14	-22.98	-25.79	-1824.04	66.15	462.50	-1813.75	52.59	459.58	-3386.29	42.41	1337.20	0.00	0.00	0.00	-3258.44	-4.74	1614.80	-3079.65	205.25	1559.61	-1080.36	241.77	1783.23	-4001.56	421.74	1769.53	656.69	-267.53	78.53	1256.07	-257.33	85.04	648.01
2.86000	-3140.51	179.07	13.35	-3130.50	179.77	13.75	-3729.01	176.42	279.55	-3893.57	180.97	448.81	-2930.39	-56.53	9.05	-3417.42	-23.25	-28.06	-1824.04	66.15	462.50	-1813.75	52.59	459.58	-3391.54	40.52	1336.01	0.00	0.00	0.00	-3247.15	-4.66	1614.68	-3075.23	203.95	1560.38	-1080.36	241.77	1783.23	-3995.22	422.19	1769.71	656.84	-267.51	78.64	1256.20	-257.46	85.20	647.42
2.87000	-3116.27	176.04	15.61	-3099.91	177.31	14.94	-3717.26	174.33	282.70	-3881.85	178.67	452.84	-2930.39	-56.53	9.05	-3403.24	-23.37	-26.09	-1824.04	66.15	462.50	-1813.75	52.59	459.58	-3385.66	40.52	1335.11	0.00	0.00	0.00	-3221.21	-5.31	1613.98	-3070.82	202.69	1561.17	-1080.36	241.77	1783.23	-3988.85	422.65	1769.88	657.99	-267.29	78.92	1256.21	-257.24	85.24	647.32
2.88000	-3093.37	173.42	17.66	-3071.01	175.16	16.12	-3705.46	172.25	285.84	-3870.05	176.37	456.86	-2930.39	-56.53	9.05	-3403.49	-24.40	-27.35	-1824.04	66.15	462.50	-1813.75	52.59	459.58	-3352.18	40.83	1334.96	0.00	0.00	0.00	-3215.29	-5.27	1613.41	-3066.42	201.44	1561.96	-1080.36	241.77	1783.23	-3982.43	423.11	1770.06	657.19	-267.18	78.71	1256.09	-257.52	84.93	647.61
2.89000	-3071.75	171.18	19.52	-3043.75	173.31	17.27	-3693.59	170.17	288.98	-3858.19	174.08	460.85	-2930.39	-56.53	9.05	-3383.42	-23.44	-24.45	-1824.04	66.15	462.50	-1813.75	52.59	459.58	-3355.79	38.39	1332.51	0.00	0.00	0.00	-3220.10	-6.09	1612.78	-3062.03	200.23	1562.77	-1080.36	241.77	1783.23	-3975.97	423.58	1770.22	657.56	-267.55	78.63	1256.33	-257.84	84.95	646.71
2.90000	-3051.37	169.30	21.18	-3018.10	171.73	18.39	-3681.67	168.10	292.09	-3846.26	171.79	464.83	-2930.39	-56.53	9.05	-3375.24	-22.77	-23.33	-1824.04	66.15	462.50	-1813.75	52.59	459.58	-3356.22	37.13	1332.36	0.00	0.00	0.00	-3206.50	-5.46	1611.81	-3057.65	199.05	1563.60	-1080.36	241.77	1783.23	-3969.48	424.05	1770.39	657.19	-267.34	78.70	1256.26	-257.64	85.11	647.49
2.91000	-3032.16	167.77	22.66	-2994.01	170.42	19.47	-3669.69	166.03	295.20	-3834.26	169.51	468.79	-2930.39	-56.53	9.05	-3363.97	-23.91	-21.13	-1824.04	66.15	462.50	-1813.75	52.59	459.58	-3333.52	36.55	1330.94	0.00	0.00	0.00	-3193.71	-5.15	1610.86	-3053.28	197.89	1564.43	-1080.36	241.77	1783.23	-3962.95	424.52	1770.55	657.01	-267.17	78.62	1255.99	-257.18	85.16	648.17
2.92000	-3014.09	166.55	23.94	-2971.42	169.35	20.50	-3657.66	163.98	298.29	-3822.20	167.24	472.74	-2930.39	-56.53	9.05	-3379.75	-24.33	-23.51	-1824.04	66.15	462.50	-1813.75	52.59	459.58	-3342.73	36.61	1331.33	0.00	0.00	0.00	-3173.22	-5.93	1609.68	-3048.92	196.76	1565.27	-1080.36	241.77	1783.23	-3956.38	425.00	1770.70	656.07	-267.16	78.32	1256.10	-257.52	85.17	647.23
2.93000	-2997.10	165.64	25.05	-2950.30	168.51	21.49	-3645.57	161.93	301.37	-3810.07	164.98	476.66	-2930.39	-56.53	9.05	-3377.53	-25.79	-22.22	-1824.04	66.15	462.50	-1813.75	52.59	459.58	-3323.12	36.51	1331.17	0.00	0.00	0.00	-3179.64	-7.01	1609.26	-3044.56	195.67	1566.13	-1080.36	241.77	1783.23	-3949.77	425.49	1770.86	656.66	-267.22	78.41	1255.79	-257.91	84.94	647.06
2.94000	-2981.14	165.00	25.97	-2930.60	167.88	22.41	-3633.43	159.89	304.44	-3797.87	162.72	480.56	-2930.39	-56.53	9.05	-3365.71	-24.77	-20.84	-1824.04	66.15	462.50	-1813.75	52.59	459.58	-3326.01	35.34	1330.08	0.00	0.00	0.00	-3172.59	-8.37	1608.53	-3040.20	194.61	1566.99	-1080.36	241.77	1783.23	-3943.12	425.98	1771.00	657.05	-267.23	78.72	1256.05	-257.39	85.01	646.79
2.95000	-2966.16	164.62	26.73	-2912.26	167.45	23.28	-3621.24	157.86	307.49	-3785.61	160.48	484.45	-2930.39	-56.53	9.05	-3375.07	-23.33	-22.78	-1824.04	66.15	462.50	-1813.75	52.59	459.58	-3319.02	34.57	1327.64	0.00	0.00	0.00	-3172.91	-8.03	1608.52	-3035.84	193.58	1567.86	-1080.36	241.77	1783.23	-3936.43	426.47	1771.15	657.64	-267.30	78.87	1256.52	-257.39	85.19	646.96
2.96000	-2952.10	164.48	27.32	-2895.25	167.20	24.07	-3609.00	155.83	310.53	-3773.29	158.24	488.31	-2930.39	-56.53	9.05	-3386.77	-23.10	-26.06	-1824.04	66.15	462.50	-1813.75	52.59	459.58	-3315.89	34.32	1327.24	0.00	0.00	0.00	-3142.51	-6.21	1606.25	-3031.48	192.58	1568.74	-1080.36	241.77	1783.23	-3929.71	426.97	1771.29	657.70	-267.31	78.84	1255.59	-257.44	85.05	647.19
2.97000	-2938.91	164.55	27.74	-2879.52	167.11	24.79	-3596.71	153.82	313.55	-3760.90	156.01	492.15	-2930.39	-56.53	9.05	-3402.15	-24.46	-28.67	-1824.04	66.15	462.50	-1813.75	52.59	459.58	-3315.35	34.09	1326.76	0.00	0.00	0.00	-3162.02	-6.40	1607.07	-3027.12	191.62	1569.63	-1080.36	241.77	1783.23	-3922.95	427.47	1771.42	657.63	-267.40	78.73	1256.00	-257.57	85.04	648.29
2.98000	-2926.54	164.81	28.01	-2865.02	167.16	25.42	-3584.37	151.82	316.56	-3748.46	153.79	495.97	-2930.39	-56.53	9.05	-3382.40	-25.04	-25.00	-1824.04	66.15	462.50	-1813.75	52.59	459.58	-3290.98	34.63	1326.60	0.00	0.00	0.00	-3155.73	-6.10	1606.26	-3022.75	190.70	1570.53	-1080.36	241.77	1783.23	-3916.15	427.97	1771.56	656.93	-267.42	78.61	1256.16	-257.74	85.04	647.20
2.99000	-2914.95	165.25	28.12	-2851.70	167.35	25.97	-3571.98	149.82	319.55	-3735.96	151.59	499.77	-2930.39	-56.53	9.05	-3374.00	-24.56	-22.48	-1824.04	66.15	462.50	-1813.75	52.59	459.58	-3322.09	33.37	1325.61	0.00	0.00	0.00	-3133.71	-5.15	1604.64	-3018.37	189.81	1571.44	-1080.36	241.77	1783.23	-3909.32	428.48	1771.68	656.86	-267.43	78.51	1255.82	-257.61	85.09	646.47
3.00000	-2904.08	165.84	28.09	-2839.53	167.64	26.42	-3559.54	147.84	322.52	-3723.39	149.39	503.54	-2930.39	-56.53	9.05	-3391.29	-24.63	-25.26	-1824.04	66.15	462.50	-1813.75	52.59	459.58	-3309.92	34.99	1324.61	0.00	0.00	0.00	-3129.58	-4.52	1604.12	-3013.98	188.96	1572.35	-1080.36	241.77	1783.23	-3902.45	429.00	1771.81	657.39	-267.23	78.73	1255.82	-257.61	84.88	647.61
3.01000	-2893.87	166.55	27.91	-2828.44	168.03	26.76	-3547.06	145.86	325.48	-3710.77	147.20	507.29	-2930.39	-56.53	9.05	-3361.71	-25.87	-20.07	-1824.04	66.15	462.50	-1813.75	52.59	459.58	-3266.68	34.55	1323.89	0.00	0.00	0.00	-3117.31	-2.92	1602.68	-3009.58	188.14	1573.27	-1080.36	241.77	1783.23	-3895.54	429.51	1771.93	657.43	-267.09	78.82	1256.02	-257.45	84.99	647.89
3.02000	-2884.28	167.38	27.59	-2818.40	168.50	27.00	-3534.53	143.90	328.42	-3698.10	145.03	511.01	-2930.39	-56.53	9.05	-3425.84	-26.42	-32.11	-1824.04	66.15	462.50	-1813.75	52.59	459.58	-3254.53	34.96	1322.28	0.00	0.00	0.00	-3106.25	-2.61	1601.91	-3005.17	187.37	1574.19	-1080.36	241.77	1783.23	-3888.60	430.03	1772.05	657.54	-267.13	78.84	1256.02	-257.41	85.06	648.12
3.03000	-2875.25	168.29	27.13	-2809.36	169.04	27.13	-3521.96	141.95	331.34	-3685.36	142.86	514.71	-2930.39	-56.53	9.05	-3387.54	-25.13	-24.64	-1824.04	66.15	462.50	-1813.75	52.59	459.58	-3249.40	34.76	1322.51	0.00	0.00	0.00	-3099.34	-1.14	1601.72	-3000.75	186.64	1575.12	-1080.36	241.77	1783.23	-3881.62	430.56	1772.16	656.33	-267.38	78.43	1256.38	-257.54	85.19	646.86
3.04000	-2866.74	169.27	26.55	-2801.28	169.62	27.13	-3509.35	140.01	334.25	-3672.58	140.71	518.39	-2930.39	-56.53	9.05	-3372.09	-26.09	-22.45	-1824.04	66.15	462.50	-1813.75	52.59	459.58	-3244.32	36.04	1320.83	0.00	0.00	0.00	-3085.78	-0.13	1600.70	-2996.31	185.94	1576.05	-1080.36	241.77	1783.23	-3874.61	431.08	1772.27	656.44	-267.76	78.36	1256.12	-257.76	85.11	647.49
3.05000	-2858.69	170.29	25.84	-2794.09	170.23	27.00	-3496.69	138.08	337.13	-3659.74	138.57	522.04	-2930.39	-56.53	9.05	-3338.95	-24.95	-17.04	-1824.04	66.15	462.50	-1813.75	52.59	459.58	-3259.62	35.90	1319.35	0.00	0.00	0.00	-3083.52	0.52	1599.55	-2991.84	185.29	1576.99	-1080.36	241.77	1783.23	-3867.56	431.61	1772.37	657.23	-267.43	78.65	1255.88	-257.32	85.08	647.13
3.06000	-2851.06	171.33	25.01	-2787.77	170.85	26.74	-3484.00	136.16	340.00	-3646.84	136.45	525.66	-2930.39	-56.53	9.05	-3375.14	-24.59	-22.23	-1824.04	66.15	462.50	-1813.75	52.59	459.58	-3239.61	36.53	1318.84	0.00	0.00	0.00	-3084.79	1.29	1599.72	-2987.36	184.68	1577.94	-1080.36	241.77	1783.23	-3860.47	432.15	1772.48	656.73	-267.52	78.43	1255.82	-257.66	85.00	646.82
3.07000	-2843.78	172.38	24.06	-2782.27	171.46	26.34	-3471.26	134.26	342.84	-3633.90	134.33	529.25	-2930.39	-56.53	9.05	-3385.95	-27.66	-23.97	-1824.04	66.15	462.50	-1813.75	52.59	459.58	-3230.98	37.85	1317.36	0.00	0.00	0.00	-3065.20	3.47	1599.01	-2982.86	184.11	1578.88	-1080.36	241.77	1783.23	-3853.35	432.68	1772.57	657.07	-267.27	78.63	1255.27	-257.71	84.83	647.68
3.08000	-2836.81	173.41	23.00	-2777.53	172.06	25.80	-3458.48	132.37	345.67	-3620.91	132.23	532.82	-2930.39	-56.53	9.05	-3369.19	-26.03	-21.39	-1824.04	66.15	462.50	-1813.75	52.59	459.58	-3229.21	38.59	1316.81	0.00	0.00	0.00	-3066.44	5.27	1598.08	-2978.33	183.59	1579.83	-1080.36	241.77	1783.23	-3846.19	433.22	1772.67	657.12	-267.29	78.67	1256.35	-257.03	85.24	646.86
3.09000	-2830.09	174.39	21.83	-2773.51	172.62	25.10	-3445.67	130.49	348.48	-3607.86	130.14	536.36	-2930.39	-56.53	9.05	-3373.59	-26.53	-20.71	-1824.04	66.15	462.50	-1813.75	52.59	459.58	-3214.35	40.42	1316.11	0.00	0.00	0.00	-3043.02	7.65	1597.25	-2973.77	183.12	1580.78	-1080.36	241.77	1783.23	-3839.00	433.77	1772.76	656.54	-267.54	78.42	1256.30	-257.31	85.22	646.96
3.10000	-2823.58	175.32	20.56	-2770.17	173.12	24.24	-3432.82	128.62	351.26	-3594.77	128.07	539.87	-2930.39	-56.53	9.05	-3392.97	-25.11	-26.11	-1824.04	66.15	462.50	-1813.75	52.59	459.58	-3227.62	41.65	1315.88	0.00	0.00	0.00	-3058.56	9.23	1597.55	-2969.19	182.69	1581.74	-1080.36	241.77	1783.23	-3831.78	434.31	1772.85	656.77	-267.35	78.44	1256.05	-257.58	85.09	647.65
3.11000	-2817.22	176.16	19.19	-2767.46	173.56	23.21	-3419.93	126.77	354.03	-3581.63	126.01	543.35	-2930.39	-56.53	9.05	-3383.22	-24.79	-23.45	-1824.04	66.15	462.50	-1813.75	52.59	459.58	-3226.43	43.57	1315.66	0.00	0.00	0.00	-3044.97	10.36	1596.38	-2964.58	182.30	1582.70	-1080.36	241.77	1783.23	-3824.52	434.86	1772.93	657.18	-267.47	78.52	1256.14	-257.19	85.28	646.60
3.12000	-2810.97	176.89	17.73	-2765.32	173.90	22.01	-3407.00	124.93	356.77	-3568.45	123.97	546.80	-2930.39	-56.53	9.05	-3358.91	-24.26	-17.76	-1824.04	66.15	462.50	-1813.75	52.59	459.58	-3186.38	45.70	1315.50	0.00	0.00	0.00	-3022.85	13.29	1596.06	-2959.93	181.97	1583.66	-1080.36	241.77	1783.23	-3817.22	435.41	1773.01	657.35	-267.15	78.53	1256.24	-257.61	85.22	646.39
3.13000	-2804.76	177.50	16.18	-2763.73	174.15	20.64	-3394.04	123.11	359.49	-3555.22	121.94	550.22	-2930.39	-56.53	9.05	-3354.93	-24.24	-19.09	-1824.04	66.15	462.50	-1813.75	52.59	459.58	-3181.69	47.02	1315.51	0.00	0.00	0.00	-2999.22	16.80	1595.31	-2955.26	181.68	1584.62	-1080.36	241.77	1783.23	-3809.90	435.96	1773.09	656.61	-267.33	78.38	1256.25	-257.78	85.15	646.99
3.14000	-2798.56	177.97	14.54	-2762.62	174.27	19.07	-3381.05	121.30	362.19	-3541.94	119.92	553.61	-2930.39	-56.53	9.05	-3373.74	-25.69	-21.80	-1824.04	66.15	462.50	-1813.75	52.59	459.58	-3161.34	50.62	1315.15	0.00	0.00	0.00	-3011.03	18.28	1595.23	-2950.54	181.45	1585.58	-1080.36	241.77	1783.23	-3802.54	436.52	1773.16	656.98	-267.63	78.35	1256.07	-257.37	85.23	647.60
3.15000	-2792.30	178.26	12.83	-2761.96	174.25	17.32	-3368.03	119.50	364.87	-3528.62	117.93	556.96	-2930.39	-56.53	9.05	-3367.45	-24.64	-19.96	-1824.04	66.15	462.50	-1813.75	52.59	459.58	-3151.02	51.53	1315.11	0.00	0.00	0.00	-3013.66	21.23	1596.31	-2945.79	181.26	1586.54	-1080.36	241.77	1783.23	-3795.14	437.08	1773.23	657.32	-267.33	78.48	1256.46	-257.53	85.30	647.36
3.16000	-2785.94	178.37	11.04	-2761.69	174.08	15.37	-3354.97	117.72	367.52	-3515.26	115.94	560.28	-2930.39	-56.53	9.05	-3372.66	-23.56	-21.61	-1824.04	66.15	462.50	-1813.75	52.59	459.58	-3153.78	53.25	1315.71	0.00	0.00	0.00	-2991.64	23.84	1595.38	-2941.00	181.12	1587.49	-1080.36	241.77	1783.23	-3787.71	437.64	1773.30	657.50	-267.29	78.75	1256.20	-257.87	85.05	647.11
3.17000	-2779.42	178.26	9.18	-2761.77	173.75	13.21	-3341.89	115.96	370.15	-3501.86	113.98	563.58	-2930.39	-56.53	9.05	-3360.21	-23.92	-19.10	-1824.04	66.15	462.50	-1813.75	52.59	459.58	-3137.44	55.88	1315.81	0.00	0.00	0.00	-2973.98	26.16	1594.81	-2936.17	181.04	1588.45	-1080.36	241.77	1783.23	-3780.25	438.20	1773.36	657.79	-267.57	78.98	1256.33	-257.82	85.04	647.28
3.18000	-2772.70	177.93	7.25	-2762.16	173.22	10.84	-3328.77	114.21	372.75	-3488.42	112.03	566.83	-2930.39	-56.53	9.05	-3387.41	-25.56	-24.69	-1824.04	66.15	462.50	-1813.75	52.59	459.58	-3153.50	58.89	1317.57	0.00	0.00	0.00	-2974.30	29.24	1596.44	-2931.29	181.01	1589.41	-1080.36	241.77	1783.23	-3772.76	438.76	1773.42	657.64	-267.43	78.90	1256.44	-257.69	85.16	648.08
3.19000	-2765.72	177.34	5.27	-2762.80	172.49	8.26	-3315.63	112.48	375.33	-3474.94	110.10	570.06	-2930.39	-56.53	9.05	-3362.49	-23.94	-20.73	-1824.04	66.15	462.50	-1813.75	52.59	459.58	-3120.91	60.66	1317.45	0.00	0.00	0.00	-2986.09	31.85	1597.62	-2926.37	181.04	1590.37	-1080.36	241.77	1783.23	-3765.24	439.33	1773.48	657.25	-267.37	78.66	1256.25	-257.71	84.94	647.39
3.20000	-2758.39	176.47	3.23	-2762.08	169.32	2.61	-3302.46	110.76	377.88	-3461.42	108.18	573.24	-2930.39	-56.53	9.05	-3340.51	-25.39	-15.55	-1824.04	66.15	462.50	-1813.75	52.59	459.58	-3104.51	62.31	1318.46	0.00	0.00	0.00	-2973.38	35.04	1597.73	-2921.40	181.12	1591.32	-1080.36	241.77	1783.23	-3757.68	439.90	1773.53	657.76	-267.48	78.73	1256.56	-257.65	85.17	646.27
3.21000	-2711.24	175.65	8.76	-2750.48	166.53	2.25	-3289.26	109.06	380.41	-3447.86	106.29	576.40	-2930.39	-56.53	9.05	-3379.31	-25.24	-21.08	-1824.04	66.15	462.50	-1813.75	52.59	459.58	-3102.51	65.55	1319.06	0.00	0.00	0.00	-2947.34	37.58	1598.42	-2916.39	181.25	1592.27	-1080.36	241.77	1783.23	-3750.09	440.47	1773.59	657.52	-267.33	78.81	1255.94	-257.51	84.98	646.92
3.22000	-2772.91	174.38	-6.52	-2744.44	168.14	-0.05	-3276.04	107.38	382.91	-3434.27	104.41	579.51	-2930.39	-56.53	9.05	-3382.90	-25.37	-21.86	-1824.04	66.15	462.50	-1813.75	52.59	459.58	-3074.23	67.61	1319.88	0.00	0.00	0.00	-2941.52	40.32	1599.55	-2911.32	181.44	1593.22	-1080.36	241.77	1783.23	-3742.46	441.04	1773.63	657.44	-267.45	78.81	1255.89	-257.60	84.77	648.02
3.23000	-2749.36	174.07	-3.16	-2796.22	167.63	-9.94	-3262.79	105.71	385.39	-3420.65	102.55	582.59	-2930.39	-56.53	9.05	-3356.53	-27.94	-17.12	-1824.04	66.15	462.50	-1813.75	52.59	459.58	-3080.63	68.73	1320.71	0.00	0.00	0.00	-2929.95	42.44	1599.54	-2906.20	181.69	1594.16	-1080.36	241.77	1783.23	-3734.81	441.61	1773.68	657.02	-267.47	78.55	1256.31	-257.49	85.03	647.84
3.24000	-2740.57	173.73	-2.73	-2772.74	168.20	-7.76	-3249.51	104.06	387.84	-3406.98	100.71	585.64	-2930.39	-56.53	9.05	-3383.31	-25.40	-21.27	-1824.04	66.15	462.50	-1813.75	52.59	459.58	-3077.56	71.60	1322.07	0.00	0.00	0.00	-2929.97	45.74	1600.69	-2901.03	182.00	1595.10	-1080.36	241.77	1783.23	-3727.13	442.18	1773.72	658.02	-267.40	78.87	1255.76	-257.58	85.00	647.79
3.25000	-2741.52	173.76	-4.34	-2760.51	168.99	-4.94	-3236.22	102.43	390.26	-3393.29	98.89	588.64	-2930.39	-56.53	9.05	-3370.56	-23.45	-17.07	-1824.04	66.15	462.50	-1813.75	52.59	459.58	-3067.20	74.05	1323.02	0.00	0.00	0.00	-2910.22	49.40	1601.88	-2895.80	182.37	1596.04	-1080.36	241.77	1783.23	-3719.41	442.76	1773.76	658.14	-267.26	79.08	1255.84	-257.80	85.01	647.43
3.26000	-2752.92	173.26	-7.23	-2759.31	168.04	-7.02	-3222.90	100.82	392.65	-3379.56	97.09	591.61	-2930.39	-56.53	9.05	-3365.79	-24.42	-19.14	-1824.04	66.15	462.50	-1813.75	52.59	459.58	-3069.29	76.12	1323.97	0.00	0.00	0.00	-2899.85	51.48	1603.05	-2890.51	182.79	1596.97	-1080.36	241.77	1783.23	-3711.66	443.34	1773.79	657.03	-267.43	78.53	1254.80	-257.65	84.84	648.42
3.27000	-2752.40	171.15	-8.08	-2776.63	169.44	-8.93	-3209.57	99.22	395.02	-3365.81	95.30	594.54	-2930.39	-56.53	9.05	-3414.07	-25.18	-26.44	-1824.04	66.15	462.50	-1813.75	52.59	459.58	-3050.24	79.13	1325.27	0.00	0.00	0.00	-2895.94	54.94	1603.78	-2885.17	183.28	1597.89	-1080.36	241.77	1783.23	-3703.88	443.91	1773.82	656.94	-267.15	78.62	1255.80	-257.30	85.18	647.91
3.28000	-2754.18	172.26	-7.24	-2785.04	167.86	-11.60	-3196.21	97.65	397.36	-3352.02	93.54	597.43	-2930.39	-56.53	9.05	-3357.99	-24.95	-18.22	-1824.04	66.15	462.50	-1813.75	52.59	459.58	-3038.61	83.05	1325.66	0.00	0.00	0.00	-2881.85	57.46	1604.86	-2879.76	183.83	1598.81	-1080.36	241.77	1783.23	-3696.07	444.49	1773.85	656.97	-267.16	78.68	1256.02	-257.36	85.29	646.70
3.29000	-2719.40	170.73	-0.16	-2758.43	168.93	-6.79	-3182.83	96.09	399.66	-3338.21	91.80	600.28	-2930.39	-56.53	9.05	-3361.73	-24.28	-20.96	-1824.04	66.15	462.50	-1813.75	52.59	459.58	-3023.77	84.50	1327.35	0.00	0.00	0.00	-2881.38	60.74	1606.60	-2874.29	184.44	1599.73	-1080.36	241.77	1783.23	-3688.24	445.07	1773.88	656.91	-267.21	78.68	1255.56	-257.54	84.91	647.34
3.30000	-2741.33	170.84	-5.81	-2765.64	169.31	-8.41	-3169.44	94.56	401.94	-3324.36	90.08	603.09	-2930.39	-56.53	9.05	-3351.90	-25.01	-20.65	-1824.04	66.15	462.50	-1813.75	52.59	459.58	-3037.28	86.72	1328.69	0.00	0.00	0.00	-2885.74	62.69	1607.84	-2868.75	185.12	1600.63	-1080.36	241.77	1783.23	-3680.37	445.65	1773.90	656.88	-267.67	78.43	1256.08	-257.47	85.01	647.17
3.31000	-2733.05	171.69	-4.55	-2707.75	169.76	0.51	-3156.03	93.04	404.19	-3310.49	88.38	605.86	-2930.39	-56.53	9.05	-3355.58	-25.98	-22.61	-1824.04	66.15	462.50	-1813.75	52.59	459.58	-3021.32	89.90	1330.43	0.00	0.00	0.00	-2858.10	65.50	1608.34	-2863.14	185.86	1601.53	-1080.36	241.77	1783.23	-3672.47	446.23	1773.92	657.66	-267.34	78.78	1255.99	-257.12	85.33	647.82
3.32000	-2732.38	171.31	-5.09	-2734.71	168.82	-2.60	-3142.60	91.54	406.41	-3296.60	86.71	608.59	-2930.39	-56.53	9.05	-3368.97	-26.63	-26.20	-1824.04	66.15	462.50	-1813.75	52.59	459.58	-2995.38	92.47	1331.17	0.00	0.00	0.00	-2849.27	68.27	1610.17	-2857.47	186.67	1602.42	-1080.36	241.77	1783.23	-3664.54	446.81	1773.94	656.95	-267.24	78.72	1256.18	-257.73	85.21	647.89
3.33000	-2734.44	170.67	-6.33	-2749.53	168.99	-5.65	-3129.16	90.07	408.59	-3282.68	85.05	611.27	-2930.39	-56.53	9.05	-3329.50	-26.52	-20.85	-1824.04	66.15	462.50	-1813.75	52.59	459.58	-2986.33	94.01	1331.88	0.00	0.00	0.00	-2845.71	69.98	1611.56	-2851.72	187.54	1603.31	-1080.36	241.77	1783.23	-3656.58	447.40	1773.95	657.75	-267.42	78.79	1256.52	-257.61	85.29	647.85
3.34000	-2739.07	169.81	-8.22	-2747.80	168.16	-5.94	-3115.71	88.61	410.75	-3268.73	83.42	613.91	-2930.39	-56.53	9.05	-3311.97	-27.78	-20.21	-1824.04	66.15	462.50	-1813.75	52.59	459.58	-3008.27	95.98	1333.35	0.00	0.00	0.00	-2839.33	72.02	1611.88	-2845.90	188.48	1604.18	-1080.36	241.77	1783.23	-3648.59	447.98	1773.96	657.57	-267.37	78.68	1256.03	-257.43	85.08	647.18
3.35000	-2746.09	168.73	-10.72	-2736.68	167.73	-1.84	-3102.24	87.18	412.87	-3254.77	81.81	616.51	-2930.39	-56.53	9.05	-3288.18	-27.43	-14.45	-1824.04	66.15	462.50	-1813.75	52.59	459.58	-2983.43	97.95	1334.69	0.00	0.00	0.00	-2831.21	74.55	1613.84	-2840.01	189.49	1605.05	-1080.36	241.77	1783.23	-3640.57	448.56	1773.97	658.50	-267.23	78.93	1256.15	-257.07	85.61	647.34
3.36000	-2755.32	167.45	-13.77	-2769.75	168.33	-8.14	-3088.76	85.76	414.96	-3240.78	80.22	619.06	-2930.39	-56.53	9.05	-3289.06	-29.85	-13.44	-1824.04	66.15	462.50	-1813.75	52.59	459.58	-2979.34	99.91	1334.37	0.00	0.00	0.00	-2826.40	77.33	1614.58	-2834.04	190.56	1605.90	-1080.36	241.77	1783.23	-3632.53	449.15	1773.98	657.39	-267.55	78.63	1255.69	-257.38	85.29	647.25
3.37000	-2766.58	166.00	-17.33	-2779.97	169.38	-11.62	-3075.27	84.37	417.02	-3226.77	78.66	621.57	-2930.39	-56.53	9.05	-3288.74	-31.66	-9.67	-1824.04	66.15	462.50	-1813.75	52.59	459.58	-2974.23	101.27	1336.36	0.00	0.00	0.00	-2803.10	79.37	1615.33	-2827.99	191.71	1606.75	-1080.36	241.77	1783.23	-3624.45	449.73	1773.98	658.07	-267.75	78.78	1256.00	-257.53	85.20	646.61
3.38000	-2779.71	164.39	-21.35	-2748.36	168.93	-4.76	-3061.77	83.00	419.05	-3212.74	77.12	624.04	-2930.39	-56.53	9.05	-3266.44	-31.92	-2.89	-1824.04	66.15	462.50	-1813.75	52.59	459.58	-2973.46	103.94	1336.54	0.00	0.00	0.00	-2826.05	80.22	1617.22	-2821.86	192.93	1607.59	-1080.36	241.77	1783.23	-3616.35	450.31	1773.98	657.22	-267.91	78.49	1256.02	-257.29	85.25	647.04
3.39000	-2794.53	162.63	-25.78	-2749.85	170.79	-6.60	-3048.26	81.65	421.04	-3198.69	75.60	626.46	-2930.39	-56.53	9.05	-3265.69	-34.58	1.02	-1824.04	66.15	462.50	-1813.75	52.59	459.58	-2947.44	105.11	1336.83	0.00	0.00	0.00	-2815.32	82.33	1617.97	-2815.65	194.22	1608.41	-1080.36	241.77	1783.23	-3608.22	450.90	1773.98	657.64	-267.47	78.68	1256.09	-257.19	85.38	647.62
3.40000	-2810.85	160.75	-30.58	-2745.67	170.26	-4.23	-3034.74	80.33	423.00	-3184.63	74.11	628.83	-2930.39	-56.53	9.05	-3239.54	-35.79	8.89	-1824.04	66.15	462.50	-1813.75	52.59	459.58	-2933.67	105.18	1337.38	0.00	0.00	0.00	-2821.18	84.51	1619.85	-2809.34	195.58	1609.23	-1080.36	241.77	1783.23	-3600.06	451.48	1773.97	657.70	-266.97	79.05	1255.90	-257.55	85.20	647.27
3.41000	-2828.51	158.75	-35.70	-2758.97	172.30	-7.89	-3021.21	79.02	424.92	-3170.55	72.65	631.16	-2930.39	-56.53	9.05	-3231.00	-36.39	12.87	-1824.04	66.15	462.50	-1813.75	52.59	459.58	-2932.99	106.52	1339.18	0.00	0.00	0.00	-2793.54	86.58	1620.02	-2796.29	196.25	1609.44	-1080.36	241.77	1783.23	-3591.87	452.06	1773.96	657.24	-267.18	78.87	1256.04	-257.36	85.27	647.33
3.42000	-2847.33	156.67	-41.09	-2775.53	171.44	-9.79	-3007.68	77.74	426.81	-3156.45	71.21	633.44	-2930.39	-56.53	9.05	-3211.82	-38.03	18.63	-1824.04	66.15	462.50	-1813.75	52.59	459.58	-2925.68	107.88	1339.69	0.00	0.00	0.00	-2790.90	87.97	1620.34	-2783.59	197.49	1610.98	-1080.36	241.77	1783.23	-3583.65	452.65	1773.95	658.05	-267.05	79.01	1255.87	-257.33	85.15	647.47
3.43000	-2867.13	154.51	-46.71	-2787.65	170.25	-11.83	-2994.14	76.49	428.67	-3142.34	69.79	635.67	-2930.39	-56.53	9.05	-3210.80	-38.64	19.52	-1824.04	66.15	462.50	-1813.75	52.59	459.58	-2920.02	109.80	1341.02	0.00	0.00	0.00	-2770.39	88.86	1621.51	-2781.95	199.67	1611.23	-1080.36	241.77	1783.23	-3575.41	453.23	1773.94	657.69	-267.39	78.64	1256.38	-257.24	85.40	648.02
3.44000	-2887.73	152.29	-52.51	-2788.55	169.99	-12.46	-2980.60	75.25	430.49	-3128.22	68.40	637.85	-2930.39	-56.53	9.05	-3169.82	-38.44	26.00	-1824.04	66.15	462.50	-1813.75	52.59	459.58	-2927.16	109.75	1340.36	0.00	0.00	0.00	-2761.09	90.71	1621.29	-2787.02	200.55	1611.97	-1080.36	241.77	1783.23	-3567.14	453.81	1773.92	656.84	-267.37	78.54	1256.40	-257.22	85.51	647.15
3.45000	-2908.97	150.03	-58.44	-2723.29	169.11	-1.06	-2967.06	74.05	432.27	-3114.08	67.04	639.98	-2930.39	-56.53	9.05	-3144.76	-40.14	29.97	-1824.04	66.15	462.50	-1813.75	52.59	459.58	-2905.90	111.47	1342.54	0.00	0.00	0.00	-2767.97	91.29	1622.31	-2801.05	201.21	1612.18	-1080.36	241.77	1783.23	-3558.85	454.39	1773.90	657.36	-267.43	78.72	1255.91	-257.24	85.15	646.88
3.46000	-2930.67	147.75	-64.45	-2756.51	169.73	-6.69	-2953.51	72.86	434.01	-3099.93	65.71	642.07	-2930.39	-56.53	9.05	-3131.11	-41.07	30.17	-1824.04	66.15	462.50	-1813.75	52.59	459.58	-2909.67	112.22	1342.69	0.00	0.00	0.00	-2743.95	93.39	1622.30	-2798.23	203.74	1614.99	-1080.36	241.77	1783.23	-3550.52	454.97	1773.88	656.61	-267.22	78.65	1256.34	-257.24	85.30	647.41
3.47000	-2952.65	145.46	-70.50	-2761.05	171.78	-6.11	-2939.96	71.70	435.72	-3085.77	64.40	644.10	-2930.39	-56.53	9.05	-3124.57	-41.76	29.04	-1824.04	66.15	462.50	-1813.75	52.59	459.58	-2887.29	113.94	1342.53	0.00	0.00	0.00	-2740.57	94.06	1623.15	-2784.26	206.13	1615.86	-1080.36	241.77	1783.23	-3542.17	455.55	1773.86	656.48	-267.16	78.53	1256.07	-257.32	85.47	647.94
3.48000	-2974.73	143.18	-76.54	-2744.17	170.11	-3.28	-2926.41	70.57	437.39	-3071.60	63.12	646.08	-2930.39	-56.53	9.05	-3111.79	-43.90	27.08	-1824.04	66.15	462.50	-1813.75	52.59	459.58	-2894.07	115.63	1343.34	0.00	0.00	0.00	-2734.22	94.77	1623.54	-2773.42	206.60	1616.00	-1080.36	241.77	1783.23	-3533.80	456.13	1773.83	657.13	-267.38	78.61	1255.22	-257.43	85.30	647.42
3.49000	-2996.74	140.93	-82.53	-2786.79	168.00	-12.96	-2912.87	69.46	439.03	-3057.42	61.86	648.02	-2930.39	-56.53	9.05	-3093.92	-44.66	26.45	-1824.04	66.15	462.50	-1813.75	52.59	459.58	-2885.67	117.67	1344.35	0.00	0.00	0.00	-2733.29	95.04	1624.60	-2748.99	207.20	1615.09	-1080.36	241.77	1783.23	-3525.39	456.71	1773.81	657.46	-266.69	78.97	1255.94	-257.36	85.22	647.38
3.50000	-3018.50	138.72	-88.40	-2777.42	169.12	-8.58	-2899.32	68.37	440.62	-3043.24	60.64	649.90	-2930.39	-56.53	9.05	-3054.10	-44.81	28.34	-1824.04	66.15	462.50	-1813.75	52.59	459.58	-2885.17	118.59	1343.98	0.00	0.00	0.00	-2724.83	94.80	1625.21	-2721.71	206.85	1614.90	-1080.36	241.77	1783.23	-3516.97	457.28	1773.78	657.38	-267.12	78.76	1256.23	-257.31	85.25	647.89
3.51000	-3039.84	136.58	-94.13	-2750.16	169.71	-4.43	-2885.78	67.32	442.18	-3029.05	59.44	651.72	-2930.39	-56.53	9.05	-3054.25	-47.62	23.21	-1824.04	66.15	462.50	-1813.75	52.59	459.58	-2889.36	119.99	1344.61	0.00	0.00	0.00	-2720.18	94.81	1625.12	-2722.93	207.17	1614.84	-1080.36	241.77	1783.23	-3508.51	457.86	1773.74	657.93	-267.30	78.84	1256.24	-257.29	85.51	648.44
3.52000	-3060.59	134.52	-99.66	-2784.04	169.07	-11.21	-2872.24	66.29	443.70	-3014.85	58.27	653.50	-2930.39	-56.53	9.05	-3013.97	-48.66	24.02	-1824.04	66.15	462.50	-1813.75	52.59	459.58	-2870.08	120.97	1345.07	0.00	0.00	0.00	-2709.46	95.83	1625.36	-2709.59	207.54	1615.32	-1080.36	241.77	1783.23	-3500.03	458.43	1773.71	657.28	-267.34	78.87	1256.37	-257.48	85.24	647.75
3.53000	-3080.56	132.56	-104.94	-2742.67	169.36	-2.28	-2858.70	65.28	445.17	-3000.65	57.13	655.22	-2930.39	-56.53	9.05	-2989.92	-50.15	22.78	-1824.04	66.15	462.50	-1813.75	52.59	459.58	-2868.12	122.87	1345.89	0.00	0.00	0.00	-2691.92	96.80	1625.20	-2698.00	208.42	1614.88	-1080.36	241.77	1783.23	-3491.53	459.00	1773.67	657.58	-267.34	78.70	1255.77	-257.28	85.15	647.30
3.54000	-3099.58	130.71	-109.93	-2751.90	166.83	-6.24	-2845.17	64.30	446.61	-2986.45	56.02	656.88	-2930.39	-56.54	9.05	-2976.09	-51.68	19.68	-1824.04	66.15	462.50	-1813.75	52.59	459.58	-2864.93	123.70	1345.33	0.00	0.00	0.00	-2696.28	96.88	1626.20	-2715.01	206.82	1617.11	-1080.36	241.77	1783.23	-3483.00	459.57	1773.63	658.04	-267.00	79.07	1255.70	-257.53	85.07	647.23
3.55000	-3117.47	128.99	-114.58	-2746.32	167.73	-3.02	-2831.65	63.35	448.01	-2972.25	54.94	658.49	-2932.92	-64.41	3.82	-2952.82	-53.17	16.88	-1824.04	66.15	462.50	-1813.75	52.59	459.58	-2829.95	122.92	1344.99	0.00	0.00	0.00	-2687.21	96.47	1625.92	-2712.52	208.29	1618.14	-1080.36	241.77	1783.23	-3474.45	460.14	1773.59	657.58	-267.10	78.78	1256.18	-257.49	85.17	647.45
3.56000	-3134.07	127.42	-118.84	-2781.00	167.52	-11.55	-2818.13	62.43	449.36	-2958.04	53.89	660.05	-2861.46	-64.98	11.19	-2912.46	-54.99	18.87	-1824.04	66.15	462.50	-1813.75	52.59	459.58	-2857.76	123.40	1345.61	0.00	0.00	0.00	-2702.50	96.39	1626.91	-2700.08	208.66	1617.73	-1080.36	241.77	1783.23	-3465.87	460.71	1773.54	658.26	-267.39	78.95	1256.33	-257.28	85.43	647.46
3.57000	-3149.19	126.02	-122.67	-2795.21	169.13	-11.87	-2804.62	61.53	450.68	-2943.83	52.87	661.55	-2793.22	-69.30	15.79	-2886.69	-58.42	17.56	-1824.04	66.15	462.50	-1813.75	52.59	459.58	-2845.89	125.01	1345.50	0.00	0.00	0.00	-2675.46	96.97	1626.73	-2701.54	209.45	1619.10	-1080.36	241.77	1783.23	-3457.26	461.27	1773.50	657.18	-267.65	78.49	1256.19	-257.51	85.18	647.14
3.58000	-3162.66	124.80	-126.02	-2737.39	167.72	-1.83	-2791.12	60.66	451.95	-2929.63	51.88	662.99	-2728.74	-73.27	20.11	-2853.00	-60.16	17.71	-1824.04	66.15	462.50	-1813.75	52.59	459.58	-2819.38	125.31	1345.57	0.00	0.00	0.00	-2678.04	97.23	1626.69	-2686.36	208.29	1617.88	-1080.36	241.77	1783.23	-3448.64	461.84	1773.45	656.99	-267.66	78.39	1256.01	-257.70	85.16	647.81
3.59000	-3174.30	123.78	-128.83	-2759.71	166.46	-4.42	-2777.64	59.82	453.18	-2915.42	50.92	664.38	-2667.93	-76.90	24.14	-2847.01	-62.20	12.82	-1824.04	66.15	462.50	-1813.75	52.59	459.58	-2819.26	125.06	1345.66	0.00	0.00	0.00	-2664.49	97.14	1625.96	-2670.20	208.82	1617.17	-1080.36	241.77	1783.23	-3439.98	462.40	1773.40	656.53	-267.32	78.55	1256.41	-257.42	85.47	648.35
3.60000	-3183.93	122.97	-131.07	-2757.94	169.39	-3.39	-2764.16	59.01	454.37	-2901.22	50.00	665.70	-2610.69	-80.19	27.90	-2824.64	-63.31	10.33	-1824.04	66.15	462.50	-1813.75	52.59	459.58	-2789.47	125.86	1345.71	0.00	0.00	0.00	-2661.46	96.80	1626.56	-2673.01	209.54	1618.25	-1080.36	241.77	1783.23	-3431.31	462.96	1773.34	656.95	-267.35	78.63	1255.97	-257.70	85.25	648.47
3.61000	-3191.39	122.41	-132.69	-2767.55	168.60	-4.44	-2750.70	58.23	455.51	-2887.03	49.10	666.97	-2556.90	-83.15	31.39	-2789.06	-64.64	11.22	-1824.04	66.15	462.50	-1813.75	52.59	459.58	-2800.45	126.72	1345.18	0.00	0.00	0.00	-2661.31	95.77	1626.07	-2655.58	206.90	1617.57	-1080.36	241.77	1783.23	-3422.61	463.51	1773.29	657.23	-267.54	78.61	1256.22	-257.57	85.17	646.95
3.62000	-3196.50	122.09	-133.64	-2775.41	166.68	-8.30	-2737.24	57.48	456.62	-2872.83	48.24	668.18	-2506.47	-85.81	34.61	-2777.17	-65.95	8.22	-1824.04	66.15	462.50	-1813.75	52.59	459.58	-2794.58	126.32	1344.28	0.00	0.00	0.00	-2643.55	95.65	1625.34	-2658.91	207.10	1618.02	-1080.36	241.77	1783.23	-3413.89	464.07	1773.23	657.11	-267.54	78.51	1256.47	-257.37	85.32	647.56
3.63000	-3199.07	122.05	-133.87	-2744.36	167.56	-2.98	-2723.81	56.76	457.67	-2858.65	47.41	669.34	-2459.29	-88.16	37.58	-2741.01	-65.83	10.37	-1824.04	66.15	462.50	-1813.75	52.59	459.58	-2780.11	127.09	1344.03	0.00	0.00	0.00	-2638.97	95.52	1625.88	-2646.44	207.11	1616.37	-1080.36	241.77	1783.23	-3405.14	464.62	1773.17	657.90	-267.06	79.05	1256.11	-257.47	85.31	647.52
3.64000	-3198.94	122.29	-133.34	-2758.76	168.04	-3.98	-2710.39	56.06	458.69	-2844.47	46.61	670.43	-2415.27	-90.23	40.30	-2677.20	-65.38	17.50	-1824.04	66.15	462.50	-1813.75	52.59	459.58	-2759.45	126.93	1344.09	0.00	0.00	0.00	-2633.61	95.19	1625.75	-2632.84	207.99	1614.80	-1080.36	241.77	1783.23	-3396.38	465.17	1773.11	657.78	-267.32	78.93	1256.51	-257.29	85.51	647.68
3.65000	-3195.92	122.84	-132.00	-2778.54	168.67	-7.37	-2696.98	55.40	459.65	-2830.30	45.85	671.46	-2374.29	-92.01	42.77	-2665.88	-65.30	17.28	-1824.04	66.15	462.50	-1813.75	52.59	459.58	-2769.85	126.23	1343.35	0.00	0.00	0.00	-2625.80	95.01	1625.29	-2598.41	206.49	1614.24	-1080.36	241.77	1783.23	-3387.59	465.72	1773.05	658.02	-267.24	79.11	1255.87	-257.56	85.32	646.81
3.66000	-3189.85	123.70	-129.79	-2737.85	169.65	-0.36	-2683.59	54.77	460.58	-2816.14	45.12	672.43	-2336.25	-93.53	45.01	-2654.45	-65.42	16.53	-1824.04	66.15	462.50	-1813.75	52.59	459.58	-2770.19	127.03	1343.02	0.00	0.00	0.00	-2612.63	93.91	1624.42	-2626.14	206.24	1615.32	-1080.36	241.77	1783.23	-3378.77	466.26	1772.98	656.92	-267.44	78.47	1255.75	-257.59	85.17	647.70
3.67000	-3180.55	124.91	-126.68	-2777.03	172.75	-9.94	-2670.22	54.17	461.45	-2801.99	44.43	673.34	-2301.06	-94.78	47.01	-2634.76	-64.23	17.78	-1824.04	66.15	462.50	-1813.75	52.59	459.58	-2755.36	127.67	1341.94	0.00	0.00	0.00	-2611.08	93.44	1623.60	-2622.01	205.77	1614.18	-1080.36	241.77	1783.23	-3369.94	466.80	1772.92	656.63	-267.17	78.42	1256.14	-257.45	85.38	646.70
3.68000	-3167.84	126.47	-122.62	-2797.98	171.32	-14.00	-2656.87	53.60	462.28	-2787.84	43.77	674.18	-2268.61	-95.79	48.79	-2620.60	-64.45	15.88	-1824.04	66.15	462.50	-1813.75	52.59	459.58	-2762.71	126.91	1341.02	0.00	0.00	0.00	-2616.53	93.44	1623.23	-2624.15	207.39	1613.78	-1080.36	241.77	1783.23	-3361.08	467.34	1772.85	656.45	-267.13	78.40	1255.25	-257.30	85.05	647.20
3.69000	-3151.54	128.40	-117.56	-2722.53	172.35	0.89	-2643.54	53.06	463.07	-2773.72	43.14	674.96	-2238.80	-96.57	50.34	-2566.56	-63.62	23.43	-1824.04	66.15	462.50	-1813.75	52.59	459.58	-2760.25	126.54	1340.64	0.00	0.00	0.00	-2596.21	93.45	1622.34	-2607.51	205.94	1612.12	-1080.36	241.77	1783.23	-3352.20	467.88	1772.78	657.52	-267.26	78.63	1255.21	-257.47	84.85	647.51
3.70000	-3131.49	130.73	-111.45	-2763.64	170.65	-7.35	-2630.23	52.55	463.80	-2759.60	42.55	675.68	-2211.52	-97.11	51.68	-2574.63	-62.80	19.37	-1824.04	66.15	462.50	-1813.75	52.59	459.58	-2739.33	126.66	1339.63	0.00	0.00	0.00	-2579.04	91.65	1620.81	-2591.92	204.66	1612.13	-1080.36	241.77	1783.23	-3343.30	468.41	1772.71	657.25	-267.34	78.62	1255.76	-257.62	85.07	647.71
3.71000	-3107.50	133.46	-104.25	-2796.95	172.52	-10.73	-2616.94	52.08	464.49	-2745.50	41.99	676.34	-2186.67	-97.45	52.82	-2575.89	-62.56	17.10	-1824.04	66.15	462.50	-1813.75	52.59	459.58	-2724.78	125.50	1338.11	0.00	0.00	0.00	-2588.97	91.31	1620.62	-2595.81	204.13	1610.87	-1080.36	241.77	1783.23	-3334.38	468.94	1772.63	657.39	-267.33	78.83	1255.13	-257.95	85.04	648.05
3.72000	-3079.40	136.61	-95.90	-2787.03	171.21	-9.61	-2603.68	51.64	465.13	-2731.41	41.47	676.93	-2164.14	-97.57	53.75	-2557.00	-62.15	17.42	-1824.04	66.15	462.50	-1813.75	52.59	459.58	-2736.79	124.33	1337.22	0.00	0.00	0.00	-2573.60	91.02	1619.21	-2578.29	203.44	1609.15	-1080.36	241.77	1783.23	-3325.44	469.47	1772.56	657.45	-267.24	78.55	1255.25	-257.59	85.03	648.32
3.73000	-3047.01	140.21	-86.37	-2754.50	172.84	-4.52	-2590.44	51.23	465.73	-2717.34	40.99	677.45	-2143.85	-97.51	54.49	-2538.06	-61.80	17.83	-1824.04	66.15	462.50	-1813.75	52.59	459.58	-2721.67	124.54	1336.20	0.00	0.00	0.00	-2566.87	90.53	1618.26	-2584.56	202.68	1609.88	-1080.36	241.77	1783.23	-3316.47	469.99	1772.48	657.02	-266.83	78.63	1255.93	-257.47	85.15	647.16
3.74000	-3010.16	144.27	-75.60	-2742.74	171.04	-1.82	-2577.22	50.85	466.27	-2703.29	40.54	677.91	-2125.67	-97.26	55.05	-2519.10	-61.52	18.33	-1824.04	66.15	462.50	-1813.75	52.59	459.58	-2711.46	124.74	1335.26	0.00	0.00	0.00	-2568.59	89.09	1617.10	-2579.77	201.74	1609.11	-1080.36	241.77	1783.23	-3307.49	470.51	1772.40	657.06	-267.24	78.60	1256.22	-257.88	85.05	648.12
3.75000	-2968.67	148.80	-63.54	-2749.71	172.24	-3.46	-2564.03	50.51	466.77	-2689.26	40.13	678.31	-2109.51	-96.84	55.41	-2500.15	-61.29	18.90	-1824.04	66.15	462.50	-1813.75	52.59	459.58	-2723.02	122.42	1334.47	0.00	0.00	0.00	-2561.73	87.29	1616.12	-2570.01	202.30	1608.42	-1080.36	241.77	1783.23	-3298.48	471.02	1772.32	657.35	-267.07	78.75	1255.92	-257.79	85.16	648.40
3.76000	-2922.37	153.83	-50.16	-2785.39	170.56	-12.27	-2550.87	50.20	467.21	-2675.24	39.76	678.63	-2095.27	-96.25	55.61	-2481.24	-61.11	19.53	-1824.04	66.15	462.50	-1813.75	52.59	459.58	-2678.77	122.59	1332.60	0.00	0.00	0.00	-2547.97	86.86	1614.20	-2575.47	200.03	1607.21	-1080.36	241.77	1783.23	-3289.46	471.53	1772.23	657.36	-266.80	78.79	1255.94	-257.24	85.30	647.82
3.77000	-2871.07	159.36	-35.40	-2771.13	172.90	-8.37	-2537.73	49.92	467.61	-2661.25	39.42	678.89	-2082.85	-95.52	55.63	-2462.41	-60.96	20.21	-1824.04	66.15	462.50	-1813.75	52.59	459.58	-2686.49	122.19	1332.16	0.00	0.00	0.00	-2540.32	86.27	1612.76	-2569.43	198.11	1605.20	-1080.36	241.77	1783.23	-3280.41	472.04	1772.15	657.54	-267.19	78.82	1256.36	-257.35	85.32	646.90
3.78000	-2814.62	165.43	-19.21	-2794.91	170.71	-10.66	-2524.63	49.68	467.95	-2647.28	39.12	679.08	-2072.13	-94.65	55.49	-2443.68	-60.86	20.92	-1824.04	66.15	462.50	-1813.75	52.59	459.58	-2684.90	120.61	1330.86	0.00	0.00	0.00	-2526.67	85.21	1611.54	-2560.25	198.54	1603.88	-1080.36	241.77	1783.23	-3271.35	472.55	1772.06	657.21	-267.43	78.61	1255.59	-258.01	84.99	647.56
3.79000	-2752.86	172.04	-1.57	-2739.30	173.22	-3.47	-2511.55	49.47	468.25	-2633.33	38.86	679.21	-2063.03	-93.65	55.19	-2425.10	-60.78	21.66	-1824.04	66.15	462.50	-1813.75	52.59	459.58	-2676.11	119.31	1329.63	0.00	0.00	0.00	-2518.08	84.21	1610.03	-2534.13	196.30	1602.71	-1080.36	241.77	1783.23	-3262.26	473.05	1771.98	656.93	-267.54	78.42	1255.96	-257.77	85.04	648.08
3.80000	-2720.58	175.48	7.64	-2792.84	173.21	-12.37	-2498.50	49.30	468.49	-2619.40	38.64	679.26	-2055.42	-92.52	54.74	-2406.68	-60.73	22.40	-1824.04	66.15	462.50	-1813.75	52.59	459.58	-2671.24	118.45	1327.88	0.00	0.00	0.00	-2520.68	82.55	1608.74	-2546.68	195.58	1602.06	-1080.36	241.77	1783.23	-3253.16	473.54	1771.89	658.14	-267.58	78.82	1255.66	-257.59	84.99	647.71
3.81000	-2675.17	180.40	20.71	-2747.22	173.00	-3.16	-2485.49	49.16	468.68	-2605.50	38.46	679.24	-2049.22	-91.30	54.15	-2388.47	-60.70	23.15	-1824.04	66.15	462.50	-1813.75	52.59	459.58	-2654.76	117.88	1327.62	0.00	0.00	0.00	-2508.93	81.15	1607.59	-2504.76	193.61	1600.93	-1080.36	241.77	1783.23	-3244.03	474.03	1771.80	657.64	-267.23	78.72	1255.21	-257.45	84.91	646.80
3.82000	-2638.44	184.39	31.26	-2801.07	173.48	-13.68	-2472.51	49.06	468.82	-2591.62	38.32	679.15	-2044.32	-89.97	53.41	-2370.50	-60.69	23.88	-1824.04	66.15	462.50	-1813.75	52.59	459.58	-2649.63	116.58	1326.07	0.00	0.00	0.00	-2502.27	79.46	1605.78	-2522.93	191.67	1599.24	-1080.36	241.77	1783.23	-3234.89	474.52	1771.71	656.93	-267.16	78.72	1255.77	-257.34	84.97	646.90
3.83000	-2609.74	187.53	39.48	-2763.35	173.75	-8.15	-2459.56	49.00	468.90	-2577.77	38.22	679.00	-2040.62	-88.56	52.55	-2352.79	-60.68	24.59	-1824.04	66.15	462.50	-1813.75	52.59	459.58	-2644.00	114.94	1324.63	0.00	0.00	0.00	-2497.34	77.61	1604.71	-2496.03	190.33	1597.59	-1080.36	241.77	1783.23	-3225.73	475.00	1771.61	656.73	-267.34	78.56	1255.96	-257.40	85.24	647.04
3.84000	-2588.42	189.90	45.56	-2753.96	174.95	-5.99	-2446.65	48.97	468.93	-2563.95	38.15	678.77	-2038.01	-87.07	51.56	-2335.39	-60.67	25.26	-1824.04	66.15	462.50	-1813.75	52.59	459.58	-2637.42	113.32	1322.36	0.00	0.00	0.00	-2488.37	75.70	1603.83	-2497.93	188.11	1596.61	-1080.36	241.77	1783.23	-3216.55	475.48	1771.52	656.58	-267.19	78.38	1255.79	-257.27	85.29	647.89
3.85000	-2573.80	191.55	49.68	-2760.37	174.26	-5.60	-2433.77	48.97	468.91	-2550.15	38.13	678.46	-2036.39	-85.52	50.44	-2318.31	-60.66	25.88	-1824.04	66.15	462.50	-1813.75	52.59	459.58	-2631.39	111.69	1321.82	0.00	0.00	0.00	-2468.61	74.05	1601.81	-2482.48	186.46	1594.15	-1080.36	241.77	1783.23	-3207.35	475.95	1771.42	657.27	-267.36	78.66	1255.93	-257.14	85.23	648.18
3.86000	-2565.24	192.56	52.03	-2779.09	174.30	-12.18	-2420.93	49.02	468.83	-2536.39	38.15	678.09	-2035.65	-83.91	49.22	-2301.60	-60.65	26.43	-1824.04	66.15	462.50	-1813.75	52.59	459.58	-2632.95	110.44	1320.63	0.00	0.00	0.00	-2460.78	71.52	1599.88	-2465.01	186.12	1593.53	-1080.36	241.77	1783.23	-3198.13	476.42	1771.32	657.52	-267.33	78.78	1256.17	-257.08	85.31	647.60
3.87000	-2562.08	193.00	52.80	-2764.30	173.08	-8.23	-2408.13	49.10	468.70	-2522.65	38.21	677.64	-2035.70	-82.26	47.88	-2285.29	-60.62	26.92	-1824.04	66.15	462.50	-1813.75	52.59	459.58	-2619.80	107.86	1320.04	0.00	0.00	0.00	-2466.92	68.17	1599.45	-2469.45	182.62	1592.01	-1080.36	241.77	1783.23	-3188.90	476.89	1771.22	657.46	-267.20	78.82	1256.02	-257.54	85.10	647.47
3.88000	-2563.66	192.95	52.17	-2741.21	173.97	-5.26	-2395.36	49.22	468.52	-2508.95	38.31	677.12	-2036.44	-80.58	46.45	-2269.41	-60.57	27.32	-1824.04	66.15	462.50	-1813.75	52.59	459.58	-2613.66	106.70	1318.26	0.00	0.00	0.00	-2451.64	66.91	1598.05	-2459.69	178.87	1591.30	-1080.36	241.77	1783.23	-3179.65	477.35	1771.12	657.11	-267.40	78.49	1256.15	-257.37	85.06	646.89
3.89000	-2569.31	192.46	50.34	-2737.91	174.55	-4.69	-2382.64	49.37	468.28	-2495.28	38.45	676.52	-2037.75	-78.88	44.92	-2253.99	-60.49	27.62	-1824.04	66.15	462.50	-1813.75	52.59	459.58	-2601.96	104.86	1317.43	0.00	0.00	0.00	-2444.10	64.23	1596.68	-2450.97	174.39	1589.84	-1080.36	241.77	1783.23	-3170.38	477.80	1771.02	658.09	-267.12	79.02	1256.49	-257.59	85.06	647.73
3.90000	-2578.39	191.62	47.49	-2741.42	174.95	-4.24	-2369.95	49.57	467.98	-2481.64	38.63	675.85	-2039.54	-77.16	43.30	-2239.06	-60.39	27.81	-1824.04	66.15	462.50	-1813.75	52.59	459.58	-2582.86	103.22	1316.63	0.00	0.00	0.00	-2440.04	61.34	1596.14	-2420.36	172.47	1589.00	-1080.36	241.77	1783.23	-3161.09	478.25	1770.92	657.39	-266.94	78.74	1256.48	-257.62	85.18	647.18
3.91000	-2590.24	190.50	43.81	-2749.10	173.03	-5.68	-2357.31	49.80	467.63	-2468.04	38.86	675.11	-2041.70	-75.45	41.59	-2224.65	-60.24	27.88	-1824.04	66.15	462.50	-1813.75	52.59	459.58	-2585.91	101.93	1315.90	0.00	0.00	0.00	-2428.80	59.12	1594.68	-2416.08	169.52	1588.54	-1080.36	241.77	1783.23	-3151.79	478.69	1770.82	656.80	-267.27	78.55	1256.85	-257.37	85.58	646.99
3.92000	-2604.19	189.15	39.48	-2745.63	175.66	-4.09	-2344.71	50.07	467.22	-2454.48	39.13	674.28	-2044.14	-73.74	39.81	-2210.81	-60.06	27.82	-1824.04	66.15	462.50	-1813.75	52.59	459.58	-2567.11	99.62	1314.24	0.00	0.00	0.00	-2420.02	56.00	1593.66	-2419.58	167.72	1587.24	-1080.36	241.77	1783.23	-3142.47	479.13	1770.71	657.21	-267.26	78.73	1256.13	-257.36	85.44	647.21
3.93000	-2619.59	187.67	34.70	-2755.85	175.24	-7.34	-2332.15	50.38	466.75	-2440.95	39.44	673.38	-2046.74	-72.06	37.96	-2197.55	-59.83	27.61	-1824.04	66.15	462.50	-1813.75	52.59	459.58	-2560.14	97.30	1313.98	0.00	0.00	0.00	-2408.98	53.62	1592.19	-2407.33	164.63	1585.86	-1080.36	241.77	1783.23	-3133.13	479.57	1770.60	656.96	-267.37	78.68	1255.83	-257.26	85.34	647.50
3.94000	-2635.79	186.10	29.65	-2747.23	175.30	-6.27	-2319.64	50.73	466.23	-2427.46	39.80	672.41	-2049.40	-70.41	36.05	-2184.92	-59.55	27.24	-1824.04	66.15	462.50	-1813.75	52.59	459.58	-2539.32	94.01	1313.32	0.00	0.00	0.00	-2400.11	50.19	1591.86	-2377.43	163.55	1584.67	-1080.36	241.77	1783.23	-3123.78	479.99	1770.50	656.53	-267.27	78.48	1255.59	-257.40	85.21	646.73
3.95000	-2652.11	184.53	24.52	-2758.60	175.96	-7.95	-2307.17	51.12	465.65	-2414.00	40.20	671.35	-2052.03	-68.80	34.08	-2172.94	-59.20	26.70	-1824.04	66.15	462.50	-1813.75	52.59	459.58	-2510.64	91.85	1312.50	0.00	0.00	0.00	-2394.48	46.39	1591.42	-2413.62	159.44	1585.97	-1080.36	241.77	1783.23	-3114.41	480.42	1770.39	657.15	-267.17	78.67	1255.74	-257.58	85.00	647.36
3.96000	-2667.91	183.03	19.50	-2762.92	175.31	-9.50	-2294.75	51.54	465.01	-2400.59	40.64	670.22	-2054.52	-67.25	32.06	-2161.64	-58.80	25.98	-1824.04	66.15	462.50	-1813.75	52.59	459.58	-2511.56	88.89	1311.08	0.00	0.00	0.00	-2387.52	43.59	1590.33	-2385.75	156.16	1585.90	-1080.36	241.77	1783.23	-3105.02	480.83	1770.28	657.28	-267.20	78.72	1256.44	-257.50	85.38	647.89
3.97000	-2682.53	181.67	14.77	-2745.87	175.78	-6.99	-2282.37	52.01	464.31	-2387.22	41.13	669.01	-2056.76	-65.76	29.99	-2151.07	-58.32	25.06	-1824.04	66.15	462.50	-1813.75	52.59	459.58	-2520.25	86.31	1310.59	0.00	0.00	0.00	-2375.26	41.09	1589.76	-2376.75	153.00	1585.44	-1080.36	241.77	1783.23	-3095.62	481.24	1770.17	657.26	-267.19	78.84	1256.62	-257.57	85.48	647.92
3.98000	-2695.31	180.51	10.53	-2739.81	173.92	-5.97	-2270.05	52.52	463.55	-2373.89	41.67	667.72	-2058.66	-64.34	27.88	-2141.24	-57.77	23.94	-1824.04	66.15	462.50	-1813.75	52.59	459.58	-2508.20	83.72	1309.63	0.00	0.00	0.00	-2358.73	37.00	1589.47	-2367.46	149.80	1585.22	-1080.36	241.77	1783.23	-3086.20	481.65	1770.06	657.86	-267.32	78.82	1256.65	-257.20	85.42	647.01
3.99000	-2705.58	179.63	6.96	-2756.09	175.70	-7.33	-2257.77	53.07	462.73	-2360.60	42.25	666.34	-2060.10	-63.01	25.74	-2132.20	-57.13	22.60	-1824.04	66.15	462.50	-1813.75	52.59	459.58	-2496.78	80.57	1310.75	0.00	0.00	0.00	-2355.40	32.74	1589.47	-2357.91	146.57	1585.23	-1080.36	241.77	1783.23	-3076.77	482.05	1769.94	657.40	-267.88	78.68	1256.66	-257.29	85.30	647.19
4.00000	-2712.71	179.10	4.24	-2730.50	175.54	-4.71	-2245.54	53.66	461.85	-2347.36	42.87	664.89	-2061.00	-61.78	23.57	-2123.97	-56.42	21.03	-1824.04	66.15	462.50	-1813.75	52.59	459.58	-2491.83	76.87	1311.09	0.00	0.00	0.00	-2348.17	29.28	1588.97	-2348.12	143.30	1585.45	-1080.36	241.77	1783.23	-3067.32	482.44	1769.83	657.03	-267.35	78.66	1256.61	-257.38	85.31	647.22
4.01000	-2715.99	178.98	2.57	-2755.99	174.88	-9.87	-2233.37	54.29	460.91	-2334.16	43.54	663.36	-2061.24	-60.65	21.38	-2116.56	-55.60	19.22	-1824.04	66.15	462.50	-1813.75	52.59	459.58	-2482.32	73.66	1312.15	0.00	0.00	0.00	-2337.10	24.54	1589.85	-2338.14	140.01	1585.86	-1080.36	241.77	1783.23	-3057.86	482.83	1769.72	657.42	-267.30	78.94	1256.72	-257.48	85.59	646.99
4.02000	-2691.12	178.68	7.62	-2754.45	177.70	-9.65	-2221.25	54.97	459.91	-2321.01	44.26	661.74	-2060.72	-59.65	19.18	-2074.81	-53.72	21.91	-1824.04	66.15	462.50	-1813.75	52.59	459.58	-2477.54	69.67	1313.71	0.00	0.00	0.00	-2320.23	20.72	1589.93	-2327.98	136.67	1586.45	-1080.36	241.77	1783.23	-3048.38	483.21	1769.60	657.51	-267.49	78.90	1255.63	-257.49	85.18	647.01
4.03000	-2703.26	176.43	5.60	-2752.81	173.95	-11.13	-2209.18	55.68	458.85	-2307.90	45.02	660.05	-2059.34	-58.77	16.97	-2086.13	-53.45	16.85	-1824.04	66.15	462.50	-1813.75	52.59	459.58	-2474.53	66.56	1314.35	0.00	0.00	0.00	-2306.18	16.36	1590.12	-2317.69	133.30	1587.20	-1080.36	241.77	1783.23	-3038.89	483.58	1769.48	657.55	-267.54	78.74	1255.70	-257.76	84.84	646.84
4.04000	-2719.40	179.81	1.11	-2735.57	173.31	-6.52	-2197.16	56.44	457.73	-2294.85	45.83	658.26	-2056.98	-58.03	14.76	-2090.92	-51.93	12.14	-1824.04	66.15	462.50	-1813.75	52.59	459.58	-2456.56	63.24	1316.05	0.00	0.00	0.00	-2301.21	13.14	1591.18	-2307.29	129.90	1588.10	-1080.36	241.77	1783.23	-3029.38	483.95	1769.37	657.17	-267.17	78.61	1256.28	-257.44	85.26	646.56
4.05000	-2744.86	178.69	-4.67	-2759.00	172.43	-11.60	-2185.20	57.24	456.54	-2281.84	46.69	656.40	-2034.77	-57.51	18.55	-2095.66	-51.66	9.35	-1824.04	66.15	462.50	-1813.75	52.59	459.58	-2443.55	60.81	1318.32	0.00	0.00	0.00	-2302.98	7.94	1592.12	-2296.82	126.45	1589.14	-1080.36	241.77	1783.23	-3019.86	484.31	1769.25	656.95	-267.48	78.48	1256.29	-257.35	85.45	647.02
4.06000	-2712.00	178.03	0.08	-2727.63	173.38	-7.19	-2173.29	58.08	455.29	-2268.88	47.60	654.45	-2044.50	-55.75	12.12	-2089.81	-51.17	8.43	-1824.04	66.15	462.50	-1813.75	52.59	459.58	-2425.15	56.90	1319.97	0.00	0.00	0.00	-2284.91	4.18	1593.00	-2286.30	122.96	1590.30	-1080.36	241.77	1783.23	-3010.33	484.66	1769.13	656.08	-267.29	78.42	1255.71	-257.64	85.15	647.09
4.07000	-2712.39	180.52	-0.67	-2733.79	174.48	-9.28	-2161.45	58.97	453.98	-2255.97	48.55	652.42	-2049.75	-55.67	8.20	-2058.09	-50.50	11.42	-1824.04	66.15	462.50	-1813.75	52.59	459.58	-2420.44	53.88	1321.82	0.00	0.00	0.00	-2266.22	0.31	1593.86	-2275.76	119.43	1591.57	-1080.36	241.77	1783.23	-3000.78	485.01	1769.01	656.51	-267.42	78.48	1255.52	-257.83	84.98	648.07
4.08000	-2727.11	179.94	-5.14	-2743.36	174.48	-10.50	-2149.66	59.90	452.60	-2243.12	49.55	650.30	-2040.22	-54.93	6.57	-2069.66	-50.45	9.05	-1824.04	66.15	462.50	-1813.75	52.59	459.58	-2398.93	50.86	1324.75	0.00	0.00	0.00	-2267.84	-3.82	1595.47	-2265.25	115.86	1592.92	-1080.36	241.77	1783.23	-2991.22	485.35	1768.89	656.78	-267.02	78.58	1256.65	-257.43	85.29	648.09
4.09000	-2742.24	181.16	-8.67	-2754.62	175.28	-13.98	-2137.93	60.87	451.16	-2230.32	50.61	648.09	-2029.64	-54.40	7.53	-2091.96	-51.50	2.66	-1824.04	66.15	462.50	-1813.75	52.59	459.58	-2398.04	46.41	1327.04	0.00	0.00	0.00	-2250.58	-7.96	1596.65	-2254.78	112.25	1594.35	-1080.36	241.77	1783.23	-2981.65	485.69	1768.77	656.89	-267.25	78.64	1256.52	-257.52	85.19	647.75
4.10000	-2728.45	180.74	-9.99	-2718.48	175.42	-7.84	-2126.26	61.89	449.66	-2217.57	51.71	645.80	-2092.52	-57.87	-6.57	-2078.93	-49.95	2.42	-1824.04	66.15	462.50	-1813.75	52.59	459.58	-2389.53	43.07	1329.58	0.00	0.00	0.00	-2246.38	-12.95	1598.83	-2244.39	108.58	1595.84	-1080.36	241.77	1783.23	-2972.06	486.01	1768.65	656.75	-267.63	78.48	1256.13	-257.43	85.03	648.18
4.11000	-2738.58	181.84	-14.00	-2729.10	175.57	-11.29	-2114.65	62.96	448.09	-2204.88	52.86	643.42	-2037.53	-53.73	2.71	-2082.68	-48.75	1.08	-1824.04	66.15	462.50	-1813.75	52.59	459.58	-2373.61	38.99	1331.51	0.00	0.00	0.00	-2240.76	-17.08	1600.08	-2234.11	104.87	1597.38	-1080.36	241.77	1783.23	-2962.46	486.33	1768.52	657.13	-267.49	78.36	1256.06	-257.53	85.18	648.11
4.12000	-2731.66	180.56	-16.55	-2706.59	175.24	-6.11	-2103.10	64.06	446.45	-2192.24	54.06	640.96	-2034.57	-53.04	0.84	-2095.53	-50.87	-2.69	-1824.04	66.15	462.50	-1813.75	52.59	459.58	-2378.84	35.32	1332.56	0.00	0.00	0.00	-2225.19	-20.83	1601.45	-2223.97	101.12	1598.94	-1080.36	241.77	1783.23	-2952.85	486.64	1768.40	656.83	-267.41	78.33	1256.12	-257.65	85.15	647.82
4.13000	-2707.47	182.20	-16.34	-2682.71	174.63	-0.03	-2091.61	65.22	444.75	-2179.66	55.31	638.40	-2031.85	-52.41	-1.09	-2103.82	-51.55	-4.96	-1824.04	66.15	462.50	-1813.75	52.59	459.58	-2368.59	32.42	1334.61	0.00	0.00	0.00	-2225.75	-26.08	1603.10	-2214.01	97.31	1600.53	-1080.36	241.77	1783.23	-2943.22	486.95	1768.28	657.64	-267.54	78.74	1255.78	-257.49	84.83	647.30
4.14000	-2691.89	182.62	-16.21	-2668.12	176.72	3.53	-2080.19	66.41	442.98	-2167.14	56.61	635.76	-2029.38	-51.84	-3.08	-2084.60	-51.36	-1.14	-1824.04	66.15	462.50	-1813.75	52.59	459.58	-2354.48	29.16	1335.80	0.00	0.00	0.00	-2212.81	-30.07	1605.15	-2204.24	93.45	1602.11	-1080.36	241.77	1783.23	-2933.58	487.25	1768.15	656.26	-267.56	78.48	1255.88	-257.39	85.09	646.34
4.15000	-2682.68	185.03	-17.44	-2664.17	178.63	7.14	-2068.84	67.66	441.15	-2154.68	57.96	633.03	-2027.13	-51.32	-5.13	-2091.02	-51.21	-3.44	-1824.04	66.15	462.50	-1813.75	52.59	459.58	-2338.30	26.01	1338.77	0.00	0.00	0.00	-2197.65	-32.82	1607.04	-2194.72	89.54	1603.68	-1080.36	241.77	1783.23	-2923.93	487.54	1768.03	657.12	-267.10	78.69	1256.00	-257.11	85.31	645.99
4.16000	-2671.86	187.22	-18.28	-2616.72	178.10	20.05	-2057.54	68.95	439.25	-2142.28	59.36	630.21	-2025.12	-50.86	-7.24	-2089.95	-51.18	-3.96	-1824.04	66.15	462.50	-1813.75	52.59	459.58	-2347.81	22.90	1339.92	0.00	0.00	0.00	-2189.99	-36.83	1607.74	-2185.45	85.58	1605.23	-1080.36	241.77	1783.23	-2914.27	487.82	1767.90	657.64	-267.26	78.75	1256.83	-256.97	85.56	647.72
4.17000	-2650.92	189.82	-16.55	-2620.41	179.95	24.11	-2046.32	70.28	437.28	-2129.94	60.82	627.29	-2023.34	-50.45	-9.40	-2084.59	-51.14	-3.18	-1824.04	66.15	462.50	-1813.75	52.59	459.58	-2346.91	18.92	1340.37	0.00	0.00	0.00	-2191.21	-40.35	1609.42	-2176.49	81.56	1606.73	-1080.36	241.77	1783.23	-2904.60	488.09	1767.78	656.70	-267.21	78.50	1256.49	-257.56	85.29	648.12
4.18000	-2609.64	192.15	-4.11	-2611.22	180.58	32.73	-2035.16	71.67	435.24	-2117.66	62.32	624.29	-2021.77	-50.10	-11.61	-2086.40	-51.70	-3.85	-1824.04	66.15	462.50	-1813.75	52.59	459.58	-2314.82	18.36	1341.38	0.00	0.00	0.00	-2182.14	-43.92	1610.46	-2167.85	77.49	1608.17	-1080.36	241.77	1783.23	-2894.92	488.36	1767.65	657.19	-267.23	78.82	1256.43	-257.54	85.22	647.31
4.19000	-2581.08	192.96	6.91	-2575.11	181.18	42.83	-2024.08	73.10	433.13	-2105.45	63.88	621.19	-2020.41	-49.80	-13.87	-2083.34	-52.12	-2.04	-1824.04	66.15	462.50	-1813.75	52.59	459.58	-2309.06	15.89	1343.01	0.00	0.00	0.00	-2166.26	-46.55	1611.48	-2159.57	73.36	1609.54	-1080.36	241.77	1783.23	-2885.22	488.62	1767.53	657.76	-267.14	78.87	1256.39	-257.73	84.92	647.16
4.20000	-2565.97	193.90	13.82	-2529.82	182.64	56.46	-2013.06	74.57	430.96	-2093.30	65.49	618.01	-2019.26	-49.55	-16.18	-2087.65	-51.59	-4.78	-1824.04	66.15	462.50	-1813.75	52.59	459.58	-2301.19	14.37	1343.48	0.00	0.00	0.00	-2154.43	-49.07	1612.62	-2151.68	69.17	1610.82	-1080.36	241.77	1783.23	-2875.52	488.87	1767.40	657.66	-266.82	78.86	1255.80	-257.66	85.07	647.07
4.21000	-2512.23	193.96	27.82	-2518.65	183.15	63.42	-2002.11	76.10	428.71	-2081.22	67.16	614.73	-2018.31	-49.35	-18.53	-2108.28	-53.10	-8.40	-1824.04	66.15	462.50	-1813.75	52.59	459.58	-2312.01	12.24	1344.93	0.00	0.00	0.00	-2141.99	-51.51	1613.23	-2144.21	64.92	1612.00	-1080.36	241.77	1783.23	-2865.80	489.11	1767.27	657.26	-266.82	78.77	1256.15	-257.75	85.26	647.25
4.22000	-2483.29	194.29	36.70	-2526.77	182.97	64.84	-1991.24	77.67	426.40	-2069.20	68.87	611.35	-2017.56	-49.19	-20.91	-2081.64	-51.97	-2.69	-1824.04	66.15	462.50	-1813.75	52.59	459.58	-2290.25	9.83	1345.60	0.00	0.00	0.00	-2132.41	-54.25	1613.59	-2137.19	60.61	1613.06	-1080.36	241.77	1783.23	-2856.08	489.35	1767.15	658.26	-267.15	78.98	1256.35	-257.57	85.28	647.79
4.23000	-2476.67	194.77	40.57	-2519.97	181.36	67.68	-1980.43	79.29	424.02	-2057.25	70.65	607.88	-2017.00	-49.08	-23.34	-2078.19	-51.45	-1.73	-1824.04	66.15	462.50	-1813.75	52.59	459.58	-2276.77	7.66	1347.04	0.00	0.00	0.00	-2131.88	-57.25	1614.01	-2130.65	56.24	1613.98	-1080.36	241.77	1783.23	-2846.34	489.57	1767.02	657.51	-267.26	78.70	1256.03	-257.50	85.19	647.32
4.24000	-2451.83	193.74	47.46	-2474.38	181.78	79.48	-1969.70	80.96	421.56	-2045.37	72.47	604.32	-2016.62	-49.02	-25.80	-2078.03	-51.14	-1.73	-1824.04	66.15	462.50	-1813.75	52.59	459.58	-2285.22	5.26	1347.84	0.00	0.00	0.00	-2121.52	-58.83	1615.06	-2124.63	51.80	1614.77	-1080.36	241.77	1783.23	-2836.60	489.79	1766.89	656.97	-267.19	78.76	1255.83	-257.65	85.10	647.43
4.25000	-2439.77	193.21	52.08	-2486.92	181.54	78.76	-1959.05	82.68	419.03	-2033.56	74.35	600.66	-2016.43	-49.00	-28.28	-2074.27	-51.61	-0.63	-1824.04	66.15	462.50	-1813.75	52.59	459.58	-2255.48	4.14	1347.80	0.00	0.00	0.00	-2112.52	-60.59	1615.13	-2121.75	49.57	1615.12	-1080.36	241.77	1783.23	-2826.84	490.00	1766.76	656.68	-267.61	78.51	1256.23	-257.47	85.34	647.20
4.26000	-2416.22	192.72	57.85	-2466.88	182.68	82.37	-1948.47	84.44	416.44	-2021.82	76.29	596.91	-2016.40	-49.02	-30.80	-2076.12	-50.62	-0.99	-1824.04	66.15	462.50	-1813.75	52.59	459.58	-2252.30	2.32	1349.11	0.00	0.00	0.00	-2107.44	-62.88	1614.87	-2114.80	45.36	1616.08	-1080.36	241.77	1783.23	-2817.07	490.20	1766.63	656.88	-267.33	78.66	1256.21	-257.52	85.10	647.12
4.27000	-2405.44	192.49	61.01	-2449.78	181.57	86.87	-1937.97	86.26	413.77	-2010.15	78.28	593.06	-2016.55	-49.09	-33.34	-2088.62	-50.83	-4.18	-1824.04	66.15	462.50	-1813.75	52.59	459.58	-2255.20	1.33	1350.23	0.00	0.00	0.00	-2112.21	-63.97	1615.82	-2108.14	41.34	1616.83	-1080.36	241.77	1783.23	-2807.30	490.39	1766.51	656.74	-267.41	78.52	1256.26	-257.36	85.25	646.92
4.28000	-2398.57	192.59	62.13	-2437.90	181.35	88.46	-1927.54	88.13	411.02	-1998.55	80.32	589.12	-2016.85	-49.19	-35.91	-2080.55	-51.24	-1.50	-1824.04	66.15	462.50	-1813.75	52.59	459.58	-2225.48	0.52	1350.68	0.00	0.00	0.00	-2100.14	-64.89	1615.86	-2101.74	37.50	1617.38	-1080.36	241.77	1783.23	-2797.52	490.57	1766.38	655.84	-267.62	78.23	1256.24	-257.33	85.25	647.18
4.29000	-2401.33	192.74	61.89	-2422.78	179.27	89.10	-1917.19	90.04	408.21	-1987.03	82.42	585.07	-2017.32	-49.33	-38.49	-2080.72	-51.21	-2.79	-1824.04	66.15	462.50	-1813.75	52.59	459.58	-2231.14	-2.86	1351.25	0.00	0.00	0.00	-2096.59	-66.43	1615.92	-2095.61	33.84	1617.74	-1080.36	241.77	1783.23	-2787.72	490.74	1766.25	656.73	-267.58	78.45	1256.33	-257.58	85.27	647.87
4.30000	-2361.40	192.28	68.32	-2396.11	180.57	93.04	-1906.92	92.01	405.32	-1975.58	84.58	580.93	-2017.94	-49.51	-41.10	-2086.20	-51.31	-3.71	-1824.04	66.15	462.50	-1813.75	52.59	459.58	-2234.22	-3.31	1352.25	0.00	0.00	0.00	-2088.74	-67.75	1616.53	-2089.73	30.36	1617.91	-1080.36	241.77	1783.23	-2777.92	490.91	1766.12	657.04	-267.09	78.61	1256.74	-257.47	85.18	646.85
4.31000	-2364.87	191.85	66.04	-2397.04	181.02	91.87	-1896.74	94.03	402.36	-1964.20	86.79	576.69	-2018.70	-49.73	-43.71	-2090.67	-50.54	-4.27	-1824.04	66.15	462.50	-1813.75	52.59	459.58	-2214.89	-3.93	1353.11	0.00	0.00	0.00	-2071.51	-68.59	1615.51	-2084.08	27.06	1617.91	-1080.36	241.77	1783.23	-2768.11	491.06	1765.99	657.15	-267.30	78.63	1256.65	-257.34	85.27	646.55
4.32000	-2338.40	193.04	69.74	-2364.78	180.21	94.26	-1886.63	96.09	399.32	-1952.91	89.07	572.35	-2019.60	-49.98	-46.34	-2087.38	-51.27	-3.81	-1824.04	66.15	462.50	-1813.75	52.59	459.58	-2216.46	-5.04	1354.28	0.00	0.00	0.00	-2063.94	-68.82	1615.64	-2078.65	23.93	1617.73	-1080.36	241.77	1783.23	-2758.29	491.21	1765.86	657.51	-267.21	78.71	1256.14	-257.66	85.11	647.79
4.33000	-2317.63	192.91	72.14	-2338.43	181.30	97.03	-1876.61	98.21	396.21	-1941.69	91.39	567.91	-2020.64	-50.27	-48.98	-2069.17	-49.54	-0.55	-1824.04	66.15	462.50	-1813.75	52.59	459.58	-2203.62	-6.29	1355.11	0.00	0.00	0.00	-2069.09	-69.27	1615.72	-2073.42	20.98	1617.40	-1080.36	241.77	1783.23	-2748.47	491.35	1765.73	657.55	-267.23	78.89	1256.25	-257.30	85.45	647.59
4.34000	-2309.30	192.60	71.98	-2312.28	180.79	100.10	-1866.67	100.38	393.02	-1930.55	93.78	563.37	-2021.80	-50.59	-51.62	-2083.40	-48.84	-2.95	-1824.04	66.15	462.50	-1813.75	52.59	459.58	-2200.54	-7.87	1355.41	0.00	0.00	0.00	-2058.19	-70.24	1615.32	-2068.40	18.21	1616.91	-1080.36	241.77	1783.23	-2738.63	491.47	1765.60	657.23	-266.81	78.79	1256.08	-257.17	85.45	647.29
4.35000	-2280.25	193.34	76.83	-2319.35	180.42	96.25	-1856.81	102.61	389.76	-1919.49	96.22	558.73	-2023.09	-50.93	-54.26	-2084.25	-49.99	-3.44	-1824.04	66.15	462.50	-1813.75	52.59	459.58	-2199.38	-7.91	1356.28	0.00	0.00	0.00	-2054.00	-69.65	1615.56	-2063.55	15.62	1616.28	-1080.36	241.77	1783.23	-2728.79	491.59	1765.47	657.19	-267.14	78.61	1256.22	-257.38	85.25	647.07
4.36000	-2241.97	193.98	81.65	-2276.76	179.78	101.72	-1847.04	104.88	386.42	-1908.51	98.72	553.99	-2024.50	-51.31	-56.91	-2102.43	-50.41	-6.70	-1824.04	66.15	462.50	-1813.75	52.59	459.58	-2199.07	-9.03	1356.66	0.00	0.00	0.00	-2049.15	-70.09	1615.17	-2058.87	13.20	1615.50	-1080.36	241.77	1783.23	-2718.94	491.70	1765.34	657.21	-267.24	78.76	1256.27	-257.65	85.32	647.54
4.37000	-2219.95	194.84	84.35	-2256.05	182.41	102.42	-1837.35	107.21	383.01	-1897.61	101.29	549.15	-2026.02	-51.72	-59.55	-2095.81	-49.51	-5.18	-1824.04	66.15	462.50	-1813.75	52.59	459.58	-2190.88	-8.62	1356.24	0.00	0.00	0.00	-2029.07	-69.96	1614.50	-2054.35	10.96	1614.60	-1080.36	241.77	1783.23	-2709.09	491.80	1765.22	656.91	-266.97	78.69	1256.49	-257.36	85.35	647.79
4.38000	-2188.23	195.15	88.42	-2228.65	180.97	102.90	-1827.76	109.59	379.52	-1886.80	103.91	544.20	-2027.65	-52.16	-62.19	-2088.66	-50.00	-3.41	-1824.04	66.15	462.50	-1813.75	52.59	459.58	-2181.77	-8.76	1357.26	0.00	0.00	0.00	-2035.43	-69.56	1614.58	-2049.97	8.89	1613.57	-1080.36	241.77	1783.23	-2699.22	491.89	1765.09	656.36	-267.38	78.28	1256.16	-257.30	85.34	646.90
4.39000	-2147.52	196.13	94.66	-2170.68	183.79	112.43	-1818.25	112.02	375.95	-1876.07	106.58	539.15	-2029.38	-52.62	-64.81	-2079.28	-49.61	-2.13	-1824.04	66.15	462.50	-1813.75	52.59	459.58	-2176.35	-10.29	1356.86	0.00	0.00	0.00	-2019.87	-68.40	1614.36	-2045.73	6.99	1612.43	-1080.36	241.77	1783.23	-2689.36	491.97	1764.96	656.78	-267.33	78.57	1256.14	-257.33	85.12	647.94
4.40000	-2125.85	196.70	97.59	-2167.89	184.10	110.37	-1808.82	114.51	372.31	-1865.42	109.32	534.00	-2031.20	-53.10	-67.43	-2088.61	-48.95	-3.70	-1824.04	66.15	462.50	-1813.75	52.59	459.58	-2170.56	-9.27	1356.77	0.00	0.00	0.00	-2018.70	-68.36	1614.23	-2041.59	5.27	1611.18	-1080.36	241.77	1783.23	-2679.48	492.04	1764.83	657.53	-267.06	78.93	1255.74	-257.17	85.12	648.23
4.41000	-2098.34	196.69	101.30	-2145.07	183.08	112.79	-1799.49	117.05	368.58	-1854.87	112.12	528.74	-2033.12	-53.61	-70.03	-2078.32	-48.19	-1.84	-1824.04	66.15	462.50	-1813.75	52.59	459.58	-2167.76	-10.22	1356.49	0.00	0.00	0.00	-2015.81	-68.06	1613.61	-2037.56	3.73	1609.83	-1080.36	241.77	1783.23	-2669.60	492.09	1764.70	657.42	-266.98	78.88	1255.75	-257.61	85.05	648.28
4.42000	-2077.27	197.08	103.82	-2116.96	181.74	113.38	-1790.25	119.65	364.78	-1844.39	114.98	523.38	-2035.12	-54.14	-72.62	-2075.61	-49.58	-0.56	-1824.04	66.15	462.50	-1813.75	52.59	459.58	-2172.52	-10.53	1355.51	0.00	0.00	0.00	-1994.17	-66.74	1612.72	-2033.62	2.35	1608.38	-1080.36	241.77	1783.23	-2659.71	492.14	1764.57	656.33	-267.32	78.46	1256.31	-257.22	85.28	647.64
4.43000	-2040.99	197.74	110.79	-2090.45	184.91	117.34	-1781.11	122.29	360.90	-1834.01	117.90	517.91	-2037.20	-54.69	-75.19	-2078.48	-49.24	-0.85	-1824.04	66.15	462.50	-1813.75	52.59	459.58	-2146.74	-9.83	1355.77	0.00	0.00	0.00	-1995.83	-66.86	1612.21	-2029.76	1.15	1606.85	-1080.36	241.77	1783.23	-2649.81	492.18	1764.45	655.86	-266.91	78.32	1256.26	-257.79	85.13	647.84
4.44000	-2020.21	198.21	113.89	-2049.27	184.98	123.66	-1772.05	125.00	356.94	-1823.71	120.88	512.34	-2039.35	-55.27	-77.73	-2092.71	-48.87	-3.17	-1824.04	66.15	462.50	-1813.75	52.59	459.58	-2149.73	-9.96	1355.91	0.00	0.00	0.00	-1988.50	-64.94	1611.58	-2025.96	0.12	1605.25	-1080.36	241.77	1783.23	-2639.91	492.21	1764.32	656.13	-267.09	78.36	1255.89	-257.30	85.07	647.78
4.45000	-1995.02	214.38	135.59	-2010.73	183.32	129.29	-1763.09	127.76	352.89	-1813.51	123.92	506.66	-2041.57	-55.86	-80.25	-2089.48	-49.64	-1.57	-1824.04	66.15	462.50	-1813.75	52.59	459.58	-2145.65	-8.56	1355.13	0.00	0.00	0.00	-1984.38	-63.79	1611.06	-2022.22	-0.73	1603.57	-1080.36	241.77	1783.23	-2630.01	492.23	1764.19	657.38	-266.94	78.67	1256.21	-257.27	85.01	647.94
4.46000	-1970.23	213.56	140.45	-1996.12	182.74	130.81	-1754.23	130.57	348.77	-1803.39	127.03	500.87	-2043.85	-56.46	-82.74	-2082.26	-48.36	-0.94	-1824.04	66.15	462.50	-1813.75	52.59	459.58	-2127.57	-7.63	1355.18	0.00	0.00	0.00	-1981.80	-63.69	1610.31	-2018.51	-1.42	1601.84	-1080.36	241.77	1783.23	-2620.10	492.23	1764.07	656.83	-267.32	78.53	1256.22	-257.77	84.94	648.36
4.47000	-1940.43	212.68	147.16	-1970.18	195.09	147.80	-1745.46	133.44	344.57	-1793.37	130.19	494.97	-2046.19	-57.09	-85.20	-2077.48	-49.48	0.22	-1824.04	66.15	462.50	-1813.75	52.59	459.58	-2147.96	-7.93	1355.64	0.00	0.00	0.00	-1974.70	-61.66	1610.09	-2014.83	-1.94	1600.04	-1080.36	241.77	1783.23	-2610.18	492.23	1763.94	657.10	-267.13	78.68	1256.06	-257.53	85.01	646.89
4.48000	-1909.70	211.65	154.28	-1936.34	195.36	154.01	-1736.78	136.37	340.29	-1783.44	133.42	488.97	-2048.58	-57.72	-87.63	-2074.59	-49.12	2.08	-1824.04	66.15	462.50	-1813.75	52.59	459.58	-2170.60	-8.38	1357.95	0.00	0.00	0.00	-1968.26	-60.72	1609.30	-2011.16	-2.28	1598.21	-1080.36	241.77	1783.23	-2600.26	492.21	1763.81	658.23	-266.56	78.89	1256.50	-256.99	85.42	647.21
4.49000	-1879.22	209.59	162.17	-1927.14	194.85	156.64	-1728.21	139.35	335.92	-1773.61	136.72	482.86	-2051.02	-58.38	-90.01	-2068.13	-48.30	2.62	-1824.04	66.15	462.50	-1813.75	52.59	459.58	-2232.68	-10.10	1360.64	0.00	0.00	0.00	-1960.80	-59.04	1608.68	-2007.48	-2.46	1596.33	-1080.36	241.77	1783.23	-2590.34	492.19	1763.69	656.84	-267.49	78.53	1256.42	-257.05	85.38	647.41
4.50000	-1849.47	208.59	170.65	-1893.80	192.90	164.11	-1719.73	142.39	331.47	-1763.87	140.07	476.64	-2053.50	-59.04	-92.37	-2092.40	-49.94	-1.79	-1824.04	66.15	462.50	-1813.75	52.59	459.58	-2284.49	-11.19	1363.37	0.00	0.00	0.00	-1957.51	-57.61	1608.35	-2003.80	-2.47	1594.42	-1080.36	241.77	1783.23	-2580.41	492.15	1763.56	656.60	-267.53	78.60	1256.32	-257.53	85.20	648.28
4.51000	-1814.00	207.91	180.61	-1869.49	192.48	169.82	-1711.36	145.48	326.94	-1754.22	143.49	470.30	-2056.01	-59.71	-94.67	-2089.47	-50.36	-2.34	-1824.04	66.15	462.50	-1813.75	52.59	459.58	-2342.15	-11.20	1366.49	0.00	0.00	0.00	-1943.30	-55.48	1607.35	-2000.08	-2.31	1592.49	-1080.36	241.77	1783.23	-2570.47	492.10	1763.44	656.68	-267.63	78.57	1256.40	-257.34	85.45	646.76
4.52000	-1809.02	217.15	190.88	-1823.31	191.55	179.86	-1703.08	148.64	322.33	-1744.68	146.97	463.86	-2058.55	-60.40	-96.94	-2092.10	-50.11	-1.92	-1824.04	66.15	462.50	-1813.75	52.59	459.58	-2377.39	-12.21	1368.17	0.00	0.00	0.00	-1935.22	-53.93	1607.09	-1996.33	-1.98	1590.54	-1080.36	241.77	1783.23	-2560.53	492.04	1763.32	656.61	-267.32	78.47	1256.04	-257.57	85.32	647.79
4.53000	-1782.53	214.20	199.23	-1815.29	190.15	183.44	-1694.91	151.85	317.64	-1735.23	150.52	457.31	-2061.11	-61.09	-99.15	-2075.29	-50.05	1.57	-1824.04	66.15	462.50	-1813.75	52.59	459.58	-2398.63	-11.82	1369.62	0.00	0.00	0.00	-1942.73	-52.68	1607.08	-1992.53	-1.49	1588.58	-1080.36	241.77	1783.23	-2550.59	491.97	1763.19	657.13	-267.32	78.59	1256.24	-257.37	85.29	647.85
4.54000	-1758.55	213.83	206.90	-1779.61	189.88	193.10	-1686.84	155.11	312.86	-1725.88	154.13	450.64	-2063.70	-61.79	-101.32	-2086.59	-50.22	-0.77	-1824.04	66.15	462.50	-1813.75	52.59	459.58	-2420.07	-10.54	1370.00	0.00	0.00	0.00	-1931.02	-51.47	1606.80	-1988.65	-0.83	1586.63	-1080.36	241.77	1783.23	-2540.65	491.89	1763.07	657.55	-267.43	78.82	1256.59	-257.35	85.35	648.05
4.55000	-1735.26	213.22	214.61	-1751.26	189.46	200.91	-1678.87	158.44	307.99	-1716.63	157.81	443.86	-2066.29	-62.49	-103.43	-2086.02	-50.56	-0.91	-1824.04	66.15	462.50	-1813.75	52.59	459.58	-2448.96	-10.65	1370.70	0.00	0.00	0.00	-1916.91	-49.18	1606.03	-1984.70	-0.00	1584.68	-1080.36	241.77	1783.23	-2530.70	491.80	1762.95	656.89	-266.98	78.61	1256.66	-257.38	85.36	647.92
4.56000	-1711.89	211.88	222.06	-1737.98	189.12	205.60	-1671.00	161.82	303.04	-1707.48	161.55	436.97	-2068.89	-63.20	-105.48	-2083.30	-50.62	-0.00	-1824.04	66.15	462.50	-1813.75	52.59	459.58	-2490.55	-11.21	1373.03	0.00	0.00	0.00	-1904.29	-46.23	1605.24	-1980.66	0.99	1582.74	-1080.36	241.77	1783.23	-2520.75	491.69	1762.83	657.67	-267.49	78.63	1256.40	-257.41	85.37	648.22
4.57000	-1689.39	211.39	228.56	-1705.65	188.80	212.92	-1663.25	165.27	298.01	-1698.44	165.36	429.97	-2071.49	-63.91	-107.48	-2074.58	-49.89	1.75	-1824.04	66.15	462.50	-1813.75	52.59	459.58	-2537.80	-11.44	1374.96	0.00	0.00	0.00	-1897.73	-44.69	1605.28	-1976.51	2.15	1580.83	-1080.36	241.77	1783.23	-2510.79	491.57	1762.71	657.26	-267.18	78.64	1256.31	-257.57	85.11	648.28
4.58000	-1666.72	210.19	234.73	-1689.02	188.86	217.48	-1655.60	168.77	292.89	-1689.50	169.23	422.85	-2074.09	-64.62	-109.41	-2062.69	-49.97	3.70	-1824.04	66.15	462.50	-1813.75	52.59	459.58	-2551.06	-10.67	1376.23	0.00	0.00	0.00	-1905.49	-43.49	1605.27	-1972.24	3.47	1578.95	-1080.36	241.77	1783.23	-2500.84	491.45	1762.59	657.27	-267.11	78.65	1255.97	-257.94	84.95	647.93
4.59000	-1645.29	209.71	239.55	-1673.11	188.80	220.13	-1648.05	172.33	287.68	-1680.66	173.17	415.62	-2076.68	-65.34	-111.28	-2055.11	-49.97	5.11	-1824.04	66.15	462.50	-1813.75	52.59	459.58	-2529.51	-8.62	1375.45	0.00	0.00	0.00	-1895.95	-41.31	1604.93	-1967.84	4.96	1577.10	-1080.36	241.77	1783.23	-2490.88	491.31	1762.47	656.87	-267.25	78.57	1256.03	-257.47	85.29	647.92
4.60000	-1624.81	210.67	243.15	-1652.13	189.96	224.13	-1640.62	175.95	282.39	-1671.93	177.18	408.27	-2079.25	-66.05	-113.08	-2075.46	-49.74	1.57	-1824.04	66.15	462.50	-1813.75	52.59	459.58	-2483.39	-6.80	1372.66	0.00	0.00	0.00	-1885.20	-39.26	1604.43	-1963.29	6.61	1575.30	-1080.36	241.77	1783.23	-2480.92	491.15	1762.35	656.89	-267.14	78.66	1256.13	-257.52	85.17	648.39
4.61000	-1603.95	211.43	246.02	-1632.05	190.30	227.11	-1633.29	179.63	277.01	-1663.30	181.25	400.80	-2081.80	-66.76	-114.82	-2072.34	-50.09	2.03	-1824.04	66.15	462.50	-1813.75	52.59	459.58	-2467.23	-5.32	1371.81	0.00	0.00	0.00	-1876.23	-37.27	1604.35	-1958.59	8.43	1573.55	-1080.36	241.77	1783.23	-2470.95	490.99	1762.23	657.98	-267.42	78.83	1256.10	-257.39	85.11	647.79
4.62000	-1583.48	212.78	248.60	-1602.74	192.34	229.49	-1626.08	183.37	271.54	-1654.79	185.39	393.22	-2084.33	-67.47	-116.47	-2086.19	-51.22	-0.49	-1824.04	66.15	462.50	-1813.75	52.59	459.58	-2442.21	-3.83	1370.47	0.00	0.00	0.00	-1877.89	-35.38	1603.57	-1953.72	10.40	1571.87	-1080.36	241.77	1783.23	-2460.99	490.81	1762.11	657.41	-267.43	78.72	1255.83	-257.54	85.17	647.93
4.63000	-1563.02	214.18	250.81	-1578.88	191.40	232.90	-1618.98	187.17	265.99	-1646.38	189.60	385.52	-2086.82	-68.18	-118.06	-2087.07	-51.06	-0.96	-1824.04	66.15	462.50	-1813.75	52.59	459.58	-2409.67	-2.30	1368.72	0.00	0.00	0.00	-1874.42	-33.11	1604.17	-1948.66	12.54	1570.25	-1080.36	241.77	1783.23	-2451.02	490.62	1762.00	656.19	-267.45	78.42	1256.46	-257.65	85.19	648.80
4.64000	-1543.09	216.82	251.72	-1565.99	193.96	232.15	-1611.99	191.04	260.35	-1638.08	193.88	377.71	-2089.28	-68.87	-119.56	-2083.52	-49.73	-0.11	-1824.04	66.15	462.50	-1813.75	52.59	459.58	-2370.97	-0.70	1366.65	0.00	0.00	0.00	-1863.93	-30.76	1603.24	-1943.41	14.84	1568.71	-1080.36	241.77	1783.23	-2441.05	490.42	1761.88	656.87	-267.46	78.68	1256.11	-257.86	85.10	647.51
4.65000	-1522.54	219.14	252.09	-1539.98	197.05	233.65	-1605.11	194.96	254.62	-1629.89	198.22	369.78	-2091.69	-69.57	-120.98	-2094.26	-50.81	-2.47	-1824.04	66.15	462.50	-1813.75	52.59	459.58	-2327.46	1.02	1364.35	0.00	0.00	0.00	-1855.69	-28.57	1602.24	-1937.95	17.31	1567.25	-1080.36	241.77	1783.23	-2431.08	490.21	1761.77	656.55	-267.12	78.55	1256.32	-257.72	85.26	647.34
4.66000	-1502.86	222.58	251.03	-1539.90	202.62	228.96	-1598.35	198.95	248.79	-1621.81	202.64	361.72	-2094.05	-70.25	-122.32	-2066.18	-49.46	2.96	-1824.04	66.15	462.50	-1813.75	52.59	459.58	-2280.49	2.88	1361.91	0.00	0.00	0.00	-1838.94	-25.74	1601.99	-1932.26	19.93	1565.88	-1080.36	241.77	1783.23	-2421.11	489.98	1761.66	657.20	-266.87	78.55	1255.58	-257.59	85.02	647.99
4.67000	-1482.67	225.15	249.26	-1511.34	203.38	233.06	-1591.70	202.99	242.88	-1613.85	207.12	353.55	-2096.36	-70.92	-123.57	-2062.05	-49.45	3.83	-1824.04	66.15	462.50	-1813.75	52.59	459.58	-2231.42	4.93	1359.41	0.00	0.00	0.00	-1835.02	-22.95	1601.52	-1926.34	22.71	1564.62	-1080.36	241.77	1783.23	-2411.14	489.74	1761.54	657.22	-267.15	78.60	1255.95	-257.58	85.18	646.79
4.68000	-1463.24	228.22	246.52	-1491.98	206.78	230.80	-1585.17	207.10	236.88	-1606.00	211.67	345.26	-2098.61	-71.58	-124.73	-2089.14	-50.32	-1.27	-1824.04	66.15	462.50	-1813.75	52.59	459.58	-2181.61	7.18	1356.96	0.00	0.00	0.00	-1836.00	-21.19	1601.10	-1920.17	25.65	1563.45	-1080.36	241.77	1783.23	-2401.17	489.49	1761.43	656.46	-267.61	78.43	1255.95	-257.93	85.06	646.79
4.69000	-1445.31	232.41	242.99	-1479.06	211.11	226.93	-1578.75	211.27	230.79	-1598.26	216.30	336.85	-2100.79	-72.23	-125.80	-2080.82	-51.39	-0.31	-1824.04	66.15	462.50	-1813.75	52.59	459.58	-2132.40	9.68	1354.63	0.00	0.00	0.00	-1827.76	-18.55	1600.89	-1913.73	28.75	1562.41	-1080.36	241.77	1783.23	-2391.20	489.22	1761.32	656.84	-267.18	78.54	1256.65	-257.91	85.26	647.57
4.70000	-1427.89	236.19	239.93	-1456.28	214.56	224.91	-1572.46	215.51	224.61	-1590.64	220.99	328.32	-2102.90	-72.87	-126.77	-2084.41	-50.77	0.01	-1824.04	66.15	462.50	-1813.75	52.59	459.58	-2085.10	12.46	1352.52	0.00	0.00	0.00	-1796.58	1.50	1619.95	-1907.03	32.01	1561.48	-1080.36	241.77	1783.23	-2381.23	488.95	1761.21	656.60	-267.06	78.57	1256.10	-257.71	85.09	648.20
4.71000	-1410.78	239.48	237.11	-1439.77	217.97	222.42	-1566.28	219.81	218.34	-1583.13	225.75	319.66	-2104.94	-73.49	-127.64	-2092.96	-51.04	-2.08	-1824.04	66.15	462.50	-1813.75	52.59	459.58	-1987.48	16.86	1348.22	0.00	0.00	0.00	-1783.02	7.35	1623.71	-1900.03	35.43	1560.69	-1080.36	241.77	1783.23	-2371.26	488.66	1761.11	656.85	-267.21	78.56	1256.63	-257.69	85.33	647.48
4.72000	-1394.89	243.82	234.12	-1427.68	223.00	218.70	-1560.22	224.17	211.98	-1575.75	230.59	310.89	-2106.89	-74.10	-128.42	-2085.22	-50.72	-0.95	-1824.04	66.15	462.50	-1813.75	52.59	459.58	-1971.81	19.26	1348.00	0.00	0.00	0.00	-1777.14	9.81	1623.37	-1892.73	39.00	1560.03	-1080.36	241.77	1783.23	-2361.29	488.35	1761.00	656.83	-267.20	78.47	1256.74	-257.74	85.25	646.91
4.73000	-1379.12	247.58	231.09	-1411.25	228.07	215.84	-1554.29	228.59	205.52	-1568.48	235.50	301.99	-2108.75	-74.69	-129.08	-2078.64	-51.04	0.29	-1824.04	66.15	462.50	-1813.75	52.59	459.58	-1974.53	19.34	1347.16	0.00	0.00	0.00	-1771.33	11.85	1623.40	-1885.12	42.74	1559.52	-1080.36	241.77	1783.23	-2351.32	488.03	1760.89	656.43	-266.75	78.62	1256.21	-257.73	85.15	646.95
4.74000	-1364.81	252.16	227.42	-1403.92	230.85	211.12	-1548.48	233.08	198.97	-1561.33	240.47	292.97	-2110.53	-75.26	-129.65	-2081.03	-50.60	-0.53	-1824.04	66.15	462.50	-1813.75	52.59	459.58	-1970.24	20.69	1347.67	0.00	0.00	0.00	-1763.35	14.26	1623.34	-1877.18	46.63	1559.16	-1080.36	241.77	1783.23	-2341.35	487.70	1760.79	657.49	-266.91	78.82	1255.72	-257.76	84.90	647.25
4.75000	-1350.69	256.42	222.96	-1382.30	236.34	207.77	-1542.79	237.63	192.33	-1554.30	245.52	283.82	-2112.20	-75.81	-130.10	-2066.14	-50.71	3.03	-1824.04	66.15	462.50	-1813.75	52.59	459.58	-1949.05	22.81	1346.97	0.00	0.00	0.00	-1754.88	16.56	1623.21	-1868.90	50.67	1558.96	-1080.36	241.77	1783.23	-2331.38	487.36	1760.68	656.50	-267.42	78.41	1255.94	-257.54	84.97	647.73
4.76000	-1337.92	261.86	216.95	-1368.15	240.98	202.56	-1537.22	242.25	185.59	-1547.40	250.65	274.55	-2113.77	-76.34	-130.44	-2098.57	-51.29	-3.14	-1824.04	66.15	462.50	-1813.75	52.59	459.58	-1941.71	24.19	1347.11	0.00	0.00	0.00	-1748.42	18.65	1623.07	-1860.27	54.87	1558.93	-1080.36	241.77	1783.23	-2321.41	487.00	1760.58	657.12	-267.30	78.67	1256.30	-257.50	85.25	647.76
4.77000	-1326.36	268.08	209.86	-1361.96	245.11	195.43	-1531.78	246.93	178.76	-1540.62	255.84	265.15	-2115.22	-76.85	-130.66	-2073.28	-50.27	1.49	-1824.04	66.15	462.50	-1813.75	52.59	459.58	-1950.46	25.33	1346.64	0.00	0.00	0.00	-1743.66	21.07	1623.43	-1851.27	59.23	1559.07	-1080.36	241.77	1783.23	-2311.44	486.63	1760.48	657.46	-267.11	78.80	1256.37	-257.30	85.38	647.64
4.78000	-1315.58	273.56	202.56	-1347.48	250.42	189.94	-1526.47	251.68	171.84	-1533.96	261.11	255.63	-2116.57	-77.33	-130.76	-2072.60	-51.01	2.25	-1824.04	66.15	462.50	-1813.75	52.59	459.58	-1931.96	26.90	1345.99	0.00	0.00	0.00	-1736.38	23.15	1623.48	-1841.90	63.73	1559.40	-1080.36	241.77	1783.23	-2301.48	486.24	1760.38	657.00	-267.18	78.84	1255.96	-257.52	85.10	647.40
4.79000	-1305.13	277.20	195.69	-1342.00	256.25	181.76	-1521.28	256.49	164.82	-1527.42	266.45	245.98	-2117.79	-77.79	-130.75	-2068.91	-50.21	2.89	-1824.04	66.15	462.50	-1813.75	52.59	459.58	-1925.58	29.10	1345.79	0.00	0.00	0.00	-1729.68	25.59	1623.52	-1832.12	68.40	1559.92	-1080.36	241.77	1783.23	-2291.52	485.84	1760.28	656.41	-267.34	78.40	1256.00	-257.57	85.20	647.08
4.80000	-1296.22	281.28	188.09	-1328.17	260.28	176.13	-1516.22	261.37	157.71	-1521.02	271.87	236.21	-2118.88	-78.22	-130.61	-2075.22	-50.85	0.61	-1824.04	66.15	462.50	-1813.75	52.59	459.58	-1912.20	31.33	1344.78	0.00	0.00	0.00	-1724.83	27.62	1623.80	-1821.95	73.21	1560.63	-1080.36	241.77	1783.23	-2281.56	485.43	1760.19	657.14	-267.12	78.67	1256.15	-257.57	85.15	647.68
4.81000	-1288.62	285.27	180.09	-1325.83	262.49	167.40	-1511.29	266.32	150.50	-1514.74	277.36	226.31	-2119.84	-78.63	-130.34	-2089.64	-52.19	-1.41	-1824.04	66.15	462.50	-1813.75	52.59	459.58	-1907.34	32.55	1344.64	0.00	0.00	0.00	-1715.26	29.85	1623.92	-1811.35	78.18	1561.56	-1080.36	241.77	1783.23	-2271.60	485.00	1760.09	657.44	-267.19	78.82	1256.08	-257.68	85.14	647.71
4.82000	-1280.44	285.81	173.18	-1317.64	266.49	159.61	-1504.12	272.00	144.52	-1508.58	282.92	216.28	-2120.67	-79.00	-129.95	-2070.32	-50.13	2.89	-1824.04	66.15	462.50	-1813.75	52.59	459.58	-1900.84	33.51	1344.23	0.00	0.00	0.00	-1708.90	32.09	1624.16	-1800.33	83.31	1562.70	-1080.36	241.77	1783.23	-2261.64	484.56	1760.00	657.83	-267.03	78.98	1257.08	-257.55	85.30	647.40
4.83000	-1273.65	286.28	165.76	-1302.47	268.46	153.69	-1499.87	274.88	137.44	-1502.56	288.56	206.12	-2121.35	-79.35	-129.42	-2083.22	-50.24	-0.93	-1824.04	66.15	462.50	-1813.75	52.59	459.58	-1891.29	35.74	1342.77	0.00	0.00	0.00	-1702.58	33.99	1624.22	-1788.86	88.58	1564.06	-1080.36	241.77	1783.23	-2251.69	484.11	1759.90	657.37	-267.18	78.67	1256.92	-257.40	85.35	647.55
4.84000	-1269.30	288.37	157.31	-1307.51	270.06	143.79	-1495.21	279.64	130.99	-1496.67	294.27	195.84	-2121.88	-79.66	-128.76	-2082.39	-51.36	-0.40	-1824.04	66.15	462.50	-1813.75	52.59	459.58	-1872.58	39.01	1342.01	0.00	0.00	0.00	-1693.83	36.50	1624.42	-1776.93	94.01	1565.64	-1080.36	241.77	1783.23	-2241.74	483.64	1759.81	658.36	-267.26	78.99	1255.71	-257.28	85.17	647.20
4.85000	-1266.13	291.00	147.93	-1305.64	272.86	134.20	-1490.83	284.68	124.60	-1493.26	297.11	188.55	-2122.26	-79.95	-127.95	-2076.06	-50.23	1.93	-1824.04	66.15	462.50	-1813.75	52.59	459.58	-1863.34	41.54	1341.21	0.00	0.00	0.00	-1686.80	38.56	1624.48	-1764.53	99.58	1567.47	-1080.36	241.77	1783.23	-2231.79	483.15	1759.72	658.40	-266.86	79.05	1256.07	-257.60	85.15	647.02
4.86000	-1263.58	293.42	138.03	-1300.55	274.86	125.53	-1488.28	288.57	118.12	-1488.41	302.94	182.42	-2122.47	-80.20	-127.01	-2076.89	-51.51	0.06	-1824.04	66.15	462.50	-1813.75	52.59	459.58	-1850.67	58.08	1355.85	0.00	0.00	0.00	-1679.04	40.67	1624.39	-1751.64	105.31	1569.54	-1080.36	241.77	1783.23	-2221.85	482.65	1759.63	657.57	-266.61	78.94	1256.10	-257.45	85.16	647.92
4.87000	-1260.82	290.87	123.24	-1301.47	276.74	114.49	-1485.69	293.36	111.98	-1482.50	308.49	172.87	-2122.52	-80.41	-125.93	-2075.70	-51.25	0.60	-1824.04	66.15	462.50	-1813.75	52.59	459.58	-1844.57	63.40	1357.32	0.00	0.00	0.00	-1670.14	43.28	1624.60	-1738.26	111.18	1571.86	-1080.36	241.77	1783.23	-2211.91	482.14	1759.55	657.42	-266.89	78.82	1255.84	-257.41	85.15	647.40
4.88000	-1263.46	293.15	111.02	-1300.76	279.95	104.21	-1485.80	296.03	105.15	-1476.85	313.80	163.66	-2122.40	-80.59	-124.70	-2084.83	-51.86	-1.15	-1824.04	66.15	462.50	-1813.75	52.59	459.58	-1832.86	65.57	1356.20	0.00	0.00	0.00	-1662.53	45.91	1624.69	-1724.37	117.21	1574.44	-1080.36	241.77	1783.23	-2201.97	481.61	1759.46	656.80	-267.08	78.47	1255.91	-257.16	85.31	647.35
4.89000	-1267.40	294.50	97.83	-1302.99	282.26	92.30	-1484.81	300.64	98.96	-1471.45	318.89	154.78	-2122.10	-80.73	-123.32	-2089.26	-52.09	-1.20	-1824.04	66.15	462.50	-1813.75	52.59	459.58	-1820.25	69.81	1355.20	0.00	0.00	0.00	-1653.24	48.18	1624.85	-1709.96	123.38	1577.29	-1080.36	241.77	1783.23	-2192.04	481.07	1759.38	657.09	-267.50	78.49	1256.15	-257.39	85.10	647.11
4.90000	-1266.73	295.12	86.40	-1301.35	283.59	81.07	-1481.86	305.21	91.95	-1466.31	323.76	146.24	-2121.62	-80.83	-121.78	-2085.62	-51.36	-1.24	-1824.04	66.15	462.50	-1813.75	52.59	459.58	-1808.99	73.13	1353.77	0.00	0.00	0.00	-1645.60	50.95	1624.83	-1695.01	129.71	1580.42	-1080.36	241.77	1783.23	-2182.12	480.51	1759.30	657.29	-267.42	78.65	1256.43	-257.12	85.26	647.25
4.91000	-1267.74	296.20	72.90	-1309.28	285.22	67.08	-1479.02	309.63	85.18	-1461.41	328.40	138.02	-2120.96	-80.89	-120.10	-2081.44	-51.64	-0.65	-1824.04	66.15	462.50	-1813.75	52.59	459.58	-1802.10	76.10	1352.71	0.00	0.00	0.00	-1635.18	53.83	1624.81	-1679.51	136.18	1583.83	-1080.36	241.77	1783.23	-2172.19	479.94	1759.22	658.00	-266.76	79.11	1256.24	-257.00	85.34	647.48
4.92000	-1269.71	296.79	58.52	-1312.23	285.95	53.81	-1476.29	313.89	78.62	-1456.75	332.83	130.13	-2120.09	-80.91	-118.25	-2076.17	-51.55	1.09	-1824.04	66.15	462.50	-1813.75	52.59	459.58	-1788.91	78.94	1350.61	0.00	0.00	0.00	-1627.76	57.15	1624.88	-1663.45	142.80	1587.53	-1080.36	241.77	1783.23	-2162.27	479.35	1759.14	656.68	-267.23	78.42	1256.42	-257.29	85.21	647.88
4.93000	-1273.92	296.23	43.13	-1318.18	287.91	39.40	-1473.68	317.98	72.29	-1452.33	337.05	122.56	-2119.03	-80.89	-116.24	-2068.47	-51.35	3.03	-1824.04	66.15	462.50	-1813.75	52.59	459.58	-1776.37	82.62	1349.67	0.00	0.00	0.00	-1616.35	60.20	1625.00	-1646.80	149.57	1591.54	-1080.36	241.77	1783.23	-2152.36	478.74	1759.06	656.56	-267.07	78.40	1255.91	-257.26	85.02	647.76
4.94000	-1267.05	292.05	30.51	-1309.15	286.06	32.47	-1471.17	321.93	66.19	-1448.15	341.05	115.29	-2117.77	-80.82	-114.08	-2078.42	-50.88	1.26	-1824.04	66.15	462.50	-1813.75	52.59	459.58	-1769.16	87.25	1348.29	0.00	0.00	0.00	-1609.26	63.94	1625.01	-1615.69	164.04	1609.11	-1080.36	241.77	1783.23	-2142.45	478.13	1758.99	657.14	-266.96	78.72	1255.54	-257.38	84.98	647.85
4.95000	-1266.80	292.05	27.91	-1313.20	287.10	29.04	-1468.78	325.72	60.30	-1444.19	344.86	108.34	-2116.29	-80.71	-111.74	-2067.28	-50.18	3.16	-1824.04	66.15	462.50	-1813.75	52.59	459.58	-1756.91	90.85	1346.80	0.00	0.00	0.00	-1597.82	67.38	1624.87	-1601.41	169.77	1613.18	-1080.36	241.77	1783.23	-2132.55	477.49	1758.91	657.83	-267.41	78.90	1255.56	-257.74	84.86	647.97
4.96000	-1265.87	291.30	26.63	-1310.56	286.07	27.59	-1466.49	329.36	54.62	-1440.46	348.46	101.68	-2114.60	-80.55	-109.24	-2078.66	-51.30	0.40	-1824.04	66.15	462.50	-1813.75	52.59	459.58	-1747.39	95.33	1345.28	0.00	0.00	0.00	-1588.22	70.97	1624.90	-1589.21	173.01	1612.85	-1080.36	241.77	1783.23	-2122.65	476.84	1758.84	657.11	-267.67	78.52	1256.47	-257.71	85.17	646.92
4.97000	-1266.50	290.64	24.92	-1309.94	285.78	26.24	-1464.30	332.85	49.15	-1436.95	351.86	95.33	-2112.69	-80.34	-106.56	-2062.64	-49.99	4.09	-1824.04	66.15	462.50	-1813.75	52.59	459.58	-1730.11	100.99	1344.08	0.00	0.00	0.00	-1577.00	74.55	1624.83	-1577.85	176.56	1613.02	-1080.36	241.77	1783.23	-2112.76	476.18	1758.77	657.68	-267.15	78.95	1256.11	-257.58	85.29	647.61
4.98000	-1266.45	291.00	23.83	-1307.64	285.84	26.24	-1462.22	336.19	43.90	-1433.65	355.06	89.26	-2110.55	-80.09	-103.71	-2087.48	-49.86	-0.54	-1824.04	66.15	462.50	-1813.75	52.59	459.58	-1720.10	105.53	1343.10	0.00	0.00	0.00	-1564.78	78.33	1624.88	-1570.62	181.16	1612.96	-1080.36	241.77	1783.23	-2102.87	475.49	1758.70	657.91	-267.50	78.94	1256.05	-257.72	85.07	648.29
4.99000	-1264.80	290.57	23.48	-1305.58	284.95	26.08	-1460.24	339.39	38.85	-1430.57	358.08	83.48	-2108.17	-79.78	-100.68	-2087.78	-49.64	-0.48	-1824.04	66.15	462.50	-1813.75	52.59	459.58	-1710.49	110.77	1341.94	0.00	0.00	0.00	-1555.36	82.67	1624.86	-1558.12	185.45	1612.86	-1080.36	241.77	1783.23	-2092.99	474.80	1758.64	657.14	-267.09	78.59	1256.37	-257.50	85.20	647.61
5.00000	-1264.46	290.33	23.09	-1307.02	284.95	25.40	-1458.35	342.44	34.00	-1427.70	360.91	77.99	-2105.56	-79.42	-97.48	-2075.92	-50.14	1.82	-1824.04	66.15	462.50	-1813.75	52.59	459.58	-1702.29	116.23	1341.43	0.00	0.00	0.00	-1542.23	87.17	1624.95	-1545.67	189.55	1612.21	-1080.36	241.77	1783.23	-2083.12	474.08	1758.57	657.45	-267.45	78.71	1256.53	-257.46	85.33	647.36
5.01000	-1264.89	289.62	22.35	-1308.39	283.49	25.36	-1456.57	345.36	29.35	-1425.03	363.56	72.77	-2102.71	-79.01	-94.09	-2082.45	-49.30	0.81	-1824.04	66.15	462.50	-1813.75	52.59	459.58	-1688.95	121.40	1341.44	0.00	0.00	0.00	-1531.21	92.14	1625.27	-1534.78	194.11	1612.01	-1080.36	241.77	1783.23	-2073.25	473.35	1758.51	656.85	-267.42	78.64	1256.51	-257.18	85.14	647.53
5.02000	-1262.45	290.12	22.91	-1308.13	284.71	25.11	-1454.88	348.14	24.90	-1422.56	366.02	67.83	-2099.60	-78.55	-90.51	-2089.35	-50.06	-0.93	-1824.04	66.15	462.50	-1813.75	52.59	459.58	-1677.00	126.23	1341.06	0.00	0.00	0.00	-1518.52	97.05	1625.46	-1519.70	199.29	1612.02	-1080.36	241.77	1783.23	-2063.39	472.61	1758.45	657.33	-267.14	78.73	1256.52	-257.62	85.23	647.03
5.03000	-1265.92	289.99	22.42	-1306.68	285.10	25.60	-1453.29	350.78	20.64	-1420.28	368.31	63.15	-2096.25	-78.03	-86.74	-2069.68	-49.09	3.03	-1824.04	66.15	462.50	-1813.75	52.59	459.58	-1669.15	131.69	1340.89	0.00	0.00	0.00	-1506.64	101.97	1625.76	-1508.69	204.53	1612.44	-1080.36	241.77	1783.23	-2053.54	471.85	1758.39	657.27	-267.10	78.55	1256.77	-257.77	85.33	647.73
5.04000	-1264.22	290.39	23.05	-1309.13	284.90	25.19	-1451.79	353.29	16.57	-1418.20	370.43	58.73	-2092.63	-77.45	-82.79	-2069.02	-48.99	2.70	-1824.04	66.15	462.50	-1813.75	52.59	459.58	-1656.66	136.75	1340.74	0.00	0.00	0.00	-1492.93	107.28	1625.96	-1491.56	209.99	1611.99	-1080.36	241.77	1783.23	-2043.69	471.07	1758.34	656.90	-267.25	78.69	1256.70	-257.78	85.31	647.65
5.05000	-1265.04	290.08	22.82	-1309.65	284.58	24.99	-1450.38	355.67	12.69	-1416.30	372.38	54.58	-2088.74	-76.82	-78.64	-2064.45	-48.42	4.01	-1824.04	66.15	462.50	-1813.75	52.59	459.58	-1644.32	143.43	1341.10	0.00	0.00	0.00	-1480.25	112.98	1626.24	-1474.37	215.38	1612.04	-1080.36	241.77	1783.23	-2033.86	470.27	1758.28	657.21	-267.34	78.72	1255.97	-257.86	84.97	648.13
5.06000	-1265.38	290.18	22.79	-1311.87	285.17	24.35	-1449.06	357.92	9.00	-1414.58	374.16	50.67	-2084.58	-76.12	-74.29	-2066.34	-47.91	3.00	-1824.04	66.15	462.50	-1813.75	52.59	459.58	-1632.19	148.72	1340.99	0.00	0.00	0.00	-1466.50	118.62	1626.67	-1465.37	221.25	1612.27	-1080.36	241.77	1783.23	-2024.03	469.46	1758.23	657.07	-267.14	78.64	1256.33	-257.36	85.29	648.10
5.07000	-1264.86	290.14	22.73	-1311.35	284.84	24.07	-1447.83	360.04	5.48	-1413.04	375.79	47.01	-2080.15	-75.37	-69.74	-2080.76	-48.06	0.03	-1824.04	66.15	462.50	-1813.75	52.59	459.58	-1623.31	153.89	1341.97	0.00	0.00	0.00	-1452.21	124.30	1626.80	-1447.07	227.12	1611.90	-1080.36	241.77	1783.23	-2014.20	468.64	1758.18	656.50	-267.56	78.34	1256.62	-257.49	85.37	647.69
5.08000	-1263.74	290.55	22.79	-1311.35	285.84	24.15	-1446.69	362.04	2.15	-1411.68	377.25	43.60	-2075.43	-74.55	-64.99	-2076.76	-48.09	0.77	-1824.04	66.15	462.50	-1813.75	52.59	459.58	-1611.17	158.92	1342.95	0.00	0.00	0.00	-1439.06	130.41	1626.88	-1435.24	233.25	1612.00	-1080.36	241.77	1783.23	-2004.39	467.79	1758.13	657.28	-267.05	78.80	1256.48	-257.68	85.21	646.79
5.09000	-1261.50	290.32	23.31	-1303.79	284.47	26.13	-1445.63	363.91	-1.01	-1410.48	378.56	40.42	-2070.43	-73.67	-60.04	-2064.88	-47.06	2.82	-1824.04	66.15	462.50	-1813.75	52.59	459.58	-1600.61	164.97	1344.30	0.00	0.00	0.00	-1425.48	136.36	1627.12	-1426.89	239.35	1611.98	-1080.36	241.77	1783.23	-1994.58	466.93	1758.09	658.18	-267.47	78.87	1256.18	-257.61	85.28	647.09
5.10000	-1265.11	290.34	22.04	-1312.36	284.83	23.92	-1444.65	365.67	-3.99	-1409.45	379.72	37.47	-2065.13	-72.73	-54.87	-2072.58	-47.03	0.60	-1824.04	66.15	462.50	-1813.75	52.59	459.58	-1584.99	168.67	1349.36	0.00	0.00	0.00	-1413.43	142.48	1627.45	-1411.70	245.37	1611.75	-1080.36	241.77	1783.23	-1984.78	466.05	1758.04	657.07	-267.36	78.58	1256.40	-257.74	85.22	647.96
5.11000	-1266.74	290.15	21.70	-1309.28	284.99	24.35	-1443.76	367.30	-6.81	-1408.58	380.74	34.75	-2059.53	-71.72	-49.50	-2082.63	-47.16	-1.75	-1824.04	66.15	462.50	-1813.75	52.59	459.58	-1572.16	174.06	1351.88	0.00	0.00	0.00	-1399.13	148.37	1627.66	-1397.24	252.06	1611.91	-1080.36	241.77	1783.23	-1975.00	465.16	1758.00	656.79	-267.50	78.58	1257.02	-257.22	85.70	648.18
5.12000	-1263.69	290.05	22.34	-1307.76	284.99	24.84	-1442.94	368.82	-9.45	-1407.87	381.61	32.26	-2053.63	-70.65	-43.91	-2084.71	-46.74	-1.79	-1824.04	66.15	462.50	-1813.75	52.59	459.58	-1560.37	179.29	1353.43	0.00	0.00	0.00	-1387.60	154.58	1628.14	-1384.36	258.73	1611.95	-1080.36	241.77	1783.23	-1965.22	464.24	1757.96	657.21	-267.09	78.71	1256.54	-257.61	85.30	646.96
5.13000	-1265.83	289.85	21.84	-1308.26	284.63	24.79	-1442.20	370.23	-11.94	-1407.31	382.34	29.98	-2047.42	-69.50	-38.10	-2070.10	-46.53	1.80	-1824.04	66.15	462.50	-1813.75	52.59	459.58	-1548.97	184.32	1355.01	0.00	0.00	0.00	-1376.33	160.73	1628.82	-1370.41	264.65	1612.27	-1080.36	241.77	1783.23	-1955.45	463.32	1757.93	657.22	-267.49	78.42	1256.75	-257.71	85.38	646.61
5.14000	-1263.42	289.73	22.22	-1306.49	284.91	25.04	-1441.54	371.53	-14.26	-1406.89	382.93	27.91	-2040.89	-68.29	-32.08	-2068.25	-45.13	3.10	-1824.04	66.15	462.50	-1813.75	52.59	459.58	-1536.44	189.81	1356.03	0.00	0.00	0.00	-1364.06	166.99	1629.50	-1362.53	270.48	1612.70	-1080.36	241.77	1783.23	-1945.68	462.37	1757.89	657.52	-267.59	78.55	1256.48	-257.80	85.15	647.36
5.15000	-1262.86	290.05	22.33	-1307.03	285.17	24.51	-1440.96	372.71	-16.42	-1406.63	383.40	26.05	-2034.04	-67.00	-25.83	-2060.73	-45.62	4.91	-1824.04	66.15	462.50	-1813.75	52.59	459.58	-1525.71	194.46	1357.12	0.00	0.00	0.00	-1351.06	172.53	1630.27	-1352.38	276.21	1613.39	-1080.36	241.77	1783.23	-1935.93	461.40	1757.86	657.21	-267.40	78.55	1255.82	-257.30	85.05	647.09
5.16000	-1264.33	289.95	21.87	-1309.32	285.07	24.62	-1440.44	373.79	-18.43	-1406.50	383.73	24.40	-2026.86	-65.65	-19.36	-2053.67	-44.26	7.82	-1824.04	66.15	462.50	-1813.75	52.59	459.58	-1517.68	198.73	1358.41	0.00	0.00	0.00	-1338.56	178.06	1630.91	-1338.49	282.10	1614.12	-1080.36	241.77	1783.23	-1926.19	460.42	1757.83	656.55	-267.42	78.37	1255.89	-257.55	85.03	646.85
5.17000	-1265.47	289.67	21.82	-1307.35	284.28	24.98	-1440.00	374.77	-20.29	-1406.50	383.94	22.94	-2019.35	-64.22	-12.66	-2053.72	-44.36	9.86	-1824.04	66.15	462.50	-1813.75	52.59	459.58	-1508.81	202.69	1359.62	0.00	0.00	0.00	-1326.56	183.50	1631.63	-1328.36	287.58	1614.82	-1080.36	241.77	1783.23	-1916.46	459.42	1757.80	657.51	-267.38	78.76	1256.71	-257.81	85.09	646.88
5.18000	-1263.48	289.76	21.89	-1305.52	285.17	25.25	-1439.63	375.64	-21.99	-1406.64	384.03	21.67	-2011.50	-62.72	-5.72	-2040.28	-43.50	14.57	-1824.04	66.15	462.50	-1813.75	52.59	459.58	-1494.23	207.18	1360.35	0.00	0.00	0.00	-1315.75	189.33	1632.50	-1315.95	293.07	1615.51	-1080.36	241.77	1783.23	-1906.74	458.41	1757.78	657.45	-267.39	78.74	1255.81	-257.85	84.85	647.49
5.19000	-1262.08	289.65	22.46	-1307.65	284.58	24.67	-1439.33	376.41	-23.55	-1406.90	384.01	20.59	-2003.31	-61.14	1.44	-2034.96	-43.32	18.16	-1824.04	66.15	462.50	-1813.75	52.59	459.58	-1488.25	211.28	1361.25	0.00	0.00	0.00	-1304.05	194.61	1633.21	-1305.37	298.19	1616.01	-1080.36	241.77	1783.23	-1897.03	457.37	1757.76	657.13	-267.25	78.64	1256.03	-257.84	85.05	647.02
5.20000	-1262.22	289.27	22.53	-1305.89	285.04	24.95	-1439.09	377.08	-24.97	-1407.29	383.86	19.69	-1994.77	-59.48	8.84	-2029.96	-43.28	24.97	-1824.04	66.15	462.50	-1813.75	52.59	459.58	-1475.73	214.56	1361.92	0.00	0.00	0.00	-1293.95	199.74	1633.97	-1298.44	303.34	1617.32	-1080.36	241.77	1783.23	-1887.33	456.32	1757.74	657.13	-266.83	78.72	1256.60	-257.67	85.20	647.34
5.21000	-1265.46	289.78	21.56	-1309.33	285.64	24.10	-1438.92	377.66	-26.25	-1407.79	383.61	18.97	-1985.87	-57.74	16.48	-2020.79	-43.42	31.94	-1824.04	66.15	462.50	-1813.75	52.59	459.58	-1463.66	218.37	1362.81	0.00	0.00	0.00	-1282.96	204.75	1634.50	-1285.20	308.46	1617.61	-1080.36	241.77	1783.23	-1877.64	455.25	1757.72	657.00	-267.07	78.52	1256.26	-257.44	85.15	647.37
5.22000	-1264.60	289.81	21.90	-1308.00	285.47	24.41	-1438.82	378.15	-27.39	-1408.41	383.26	18.42	-1976.62	-55.93	24.36	-2014.13	-42.18	39.47	-1824.04	66.15	462.50	-1813.75	52.59	459.58	-1456.96	222.38	1363.62	0.00	0.00	0.00	-1273.28	209.05	1634.92	-1278.25	312.85	1618.15	-1080.36	241.77	1783.23	-1867.96	454.16	1757.71	657.88	-266.96	78.89	1256.41	-257.31	85.32	647.59
5.23000	-1263.35	289.68	22.36	-1308.11	285.40	24.25	-1438.77	378.54	-28.39	-1409.13	382.80	18.04	-1974.14	-55.66	29.63	-2010.44	-40.82	46.21	-1824.04	66.15	462.50	-1813.75	52.59	459.58	-1448.71	225.97	1364.69	0.00	0.00	0.00	-1261.78	213.48	1635.07	-1266.80	317.42	1618.57	-1080.36	241.77	1783.23	-1858.29	453.05	1757.69	657.46	-266.83	78.64	1256.75	-257.50	85.34	647.36
5.24000	-1262.78	289.60	22.46	-1310.34	286.29	23.71	-1438.79	378.84	-29.26	-1409.96	382.24	17.83	-1958.55	-52.54	39.29	-1996.27	-38.43	54.72	-1824.04	66.15	462.50	-1813.75	52.59	459.58	-1438.51	229.40	1365.45	0.00	0.00	0.00	-1252.91	217.55	1635.45	-1257.75	321.50	1618.93	-1080.36	241.77	1783.23	-1848.64	451.93	1757.68	657.92	-267.06	78.84	1256.69	-257.53	85.32	647.39
5.25000	-1263.35	290.01	22.24	-1309.43	284.92	23.83	-1438.86	379.06	-30.01	-1410.90	381.58	17.77	-1964.35	-50.59	43.68	-1980.93	-36.14	64.22	-1824.04	66.15	462.50	-1813.75	52.59	459.58	-1429.55	232.65	1366.39	0.00	0.00	0.00	-1243.26	221.36	1635.46	-1246.69	325.76	1619.04	-1080.36	241.77	1783.23	-1838.99	450.78	1757.68	656.71	-267.33	78.57	1256.07	-257.95	85.02	647.35
5.26000	-1266.38	290.03	21.89	-1307.44	284.78	24.50	-1438.99	379.19	-30.63	-1411.92	380.84	17.86	-1950.99	-49.65	51.22	-1962.35	-33.28	73.47	-1824.04	66.15	462.50	-1813.75	52.59	459.58	-1422.24	235.53	1367.24	0.00	0.00	0.00	-1234.39	225.02	1635.46	-1236.70	329.27	1619.13	-1080.36	241.77	1783.23	-1829.36	449.62	1757.67	657.20	-267.32	78.58	1256.54	-257.99	85.06	648.44
5.27000	-1263.13	290.35	22.62	-1306.67	285.37	24.57	-1439.17	379.23	-31.12	-1413.05	380.00	18.10	-1939.26	-47.45	59.46	-1958.96	-31.49	80.22	-1824.04	66.15	462.50	-1813.75	52.59	459.58	-1413.71	238.56	1368.23	0.00	0.00	0.00	-1225.63	228.40	1635.68	-1230.41	332.55	1619.25	-1080.36	241.77	1783.23	-1819.74	448.44	1757.67	656.55	-267.34	78.35	1256.45	-257.64	85.20	648.24
5.28000	-1264.69	289.84	22.32	-1306.17	286.10	24.63	-1439.41	379.20	-31.50	-1414.26	379.08	18.48	-1924.46	-44.10	68.07	-1958.80	-29.58	86.52	-1824.04	66.15	462.50	-1813.75	52.59	459.58	-1407.06	241.34	1369.05	0.00	0.00	0.00	-1216.62	231.72	1635.72	-1222.96	335.63	1619.16	-1080.36	241.77	1783.23	-1810.13	447.24	1757.67	657.34	-267.38	78.62	1256.32	-257.00	85.25	647.46
5.29000	-1263.85	289.74	22.60	-1305.98	285.80	24.89	-1439.70	379.09	-31.76	-1415.55	378.09	19.00	-1904.94	-44.37	77.85	-1936.84	-27.02	96.21	-1824.04	66.15	462.50	-1813.75	52.59	459.58	-1400.04	244.48	1370.03	0.00	0.00	0.00	-1209.14	234.30	1635.63	-1212.36	338.55	1618.94	-1080.36	241.77	1783.23	-1800.54	446.02	1757.68	657.14	-267.22	78.56	1256.35	-257.02	85.25	647.58
5.30000	-1264.92	289.33	22.29	-1305.91	285.34	24.64	-1440.04	378.90	-31.90	-1416.92	377.01	19.65	-1886.83	-42.44	86.65	-1927.84	-24.93	103.52	-1824.04	66.15	462.50	-1813.75	52.59	459.58	-1394.49	246.85	1370.91	0.00	0.00	0.00	-1202.29	236.86	1635.81	-1205.62	341.19	1619.01	-1080.36	241.77	1783.23	-1790.96	444.78	1757.68	657.51	-267.40	78.66	1256.60	-257.41	85.16	647.71
5.31000	-1264.59	290.31	22.40	-1312.36	285.91	23.15	-1440.43	378.64	-31.94	-1418.37	375.86	20.43	-1903.00	-41.22	90.18	-1927.89	-24.18	110.16	-1824.04	66.15	462.50	-1813.75	52.59	459.58	-1386.17	249.59	1372.05	0.00	0.00	0.00	-1194.53	239.16	1636.09	-1198.78	344.01	1619.03	-1080.36	241.77	1783.23	-1781.39	443.53	1757.69	656.32	-267.63	78.35	1256.47	-257.74	85.14	647.62
5.32000	-1267.41	289.73	21.64	-1306.21	284.49	24.48	-1440.86	378.31	-31.86	-1419.89	374.64	21.34	-1887.62	-38.57	97.90	-1918.30	-22.92	118.38	-1824.04	66.15	462.50	-1813.75	52.59	459.58	-1378.55	251.78	1373.10	0.00	0.00	0.00	-1187.74	241.26	1636.42	-1192.35	346.36	1619.24	-1080.36	241.77	1783.23	-1771.84	442.25	1757.71	656.47	-267.16	78.64	1256.70	-257.79	85.32	647.49
5.33000	-1264.45	289.89	22.42	-1305.95	285.25	24.48	-1441.35	377.91	-31.68	-1421.47	373.36	22.36	-1891.76	-38.49	104.12	-1910.52	-21.64	125.92	-1824.04	66.15	462.50	-1813.75	52.59	459.58	-1371.26	254.81	1374.02	0.00	0.00	0.00	-1181.32	243.82	1636.99	-1183.50	348.39	1619.58	-1080.36	241.77	1783.23	-1762.29	440.96	1757.72	657.04	-266.97	78.73	1257.36	-257.35	85.57	647.33
5.34000	-1262.74	289.93	22.94	-1303.20	285.51	25.70	-1441.87	377.44	-31.40	-1423.12	372.01	23.49	-1876.39	-36.99	113.55	-1901.79	-19.68	134.09	-1824.04	66.15	462.50	-1813.75	52.59	459.58	-1366.78	257.01	1374.89	0.00	0.00	0.00	-1174.91	245.66	1637.53	-1176.38	350.61	1620.00	-1080.36	241.77	1783.23	-1752.77	439.64	1757.74	657.71	-267.16	78.88	1256.51	-257.45	85.38	647.41
5.35000	-1262.99	290.08	22.75	-1305.54	285.24	24.36	-1442.44	376.90	-31.02	-1424.83	370.61	24.73	-1862.81	-35.27	122.23	-1897.58	-18.95	140.84	-1824.04	66.15	462.50	-1813.75	52.59	459.58	-1361.08	259.76	1375.87	0.00	0.00	0.00	-1168.99	247.29	1638.22	-1171.52	352.07	1620.63	-1080.36	241.77	1783.23	-1743.25	438.31	1757.76	657.52	-267.49	78.80	1256.02	-257.49	85.14	647.35
5.36000	-1262.62	289.97	23.02	-1303.60	286.11	24.81	-1443.04	376.30	-30.55	-1426.59	369.15	26.07	-1862.99	-34.03	128.33	-1885.66	-18.07	149.28	-1824.04	66.15	462.50	-1813.75	52.59	459.58	-1353.31	262.34	1376.77	0.00	0.00	0.00	-1162.49	249.09	1639.07	-1165.24	353.99	1621.26	-1080.36	241.77	1783.23	-1733.75	436.96	1757.79	657.97	-267.22	78.93	1256.08	-257.32	84.87	647.35
5.37000	-1264.59	290.21	22.31	-1303.79	286.05	25.01	-1443.69	375.64	-29.98	-1428.39	367.64	27.51	-1853.00	-33.21	136.77	-1886.85	-16.45	156.21	-1824.04	66.15	462.50	-1813.75	52.59	459.58	-1349.56	264.24	1377.96	0.00	0.00	0.00	-1157.40	250.68	1640.03	-1156.42	355.98	1622.11	-1080.36	241.77	1783.23	-1724.27	435.58	1757.81	657.44	-267.47	78.69	1255.86	-257.40	85.00	647.36
5.38000	-1262.55	290.17	22.96	-1309.56	285.17	23.84	-1444.37	374.93	-29.32	-1430.25	366.08	29.04	-1821.02	-31.58	149.88	-1871.08	-14.91	166.03	-1824.04	66.15	462.50	-1813.75	52.59	459.58	-1346.00	266.58	1378.91	0.00	0.00	0.00	-1154.11	252.25	1641.35	-1150.86	357.16	1623.30	-1080.36	241.77	1783.23	-1714.79	434.19	1757.84	657.93	-267.47	78.88	1256.27	-257.52	85.14	646.91
5.39000	-1263.03	289.64	22.75	-1306.92	286.43	24.37	-1445.09	374.15	-28.57	-1432.14	364.47	30.66	-1840.07	-29.52	152.64	-1869.06	-13.00	172.84	-1824.04	66.15	462.50	-1813.75	52.59	459.58	-1340.79	268.91	1380.04	0.00	0.00	0.00	-1146.78	253.59	1642.45	-1147.59	359.21	1624.66	-1080.36	241.77	1783.23	-1705.34	432.78	1757.88	657.22	-267.48	78.57	1256.35	-257.98	85.05	646.91
5.40000	-1263.56	290.20	22.65	-1310.42	286.14	23.19	-1445.84	373.32	-27.74	-1434.08	362.83	32.36	-1834.95	-27.39	159.96	-1870.99	-11.54	179.17	-1824.04	66.15	462.50	-1813.75	52.59	459.58	-1335.82	270.64	1380.98	0.00	0.00	0.00	-1143.66	255.16	1643.89	-1143.13	360.65	1626.10	-1080.36	241.77	1783.23	-1695.90	431.35	1757.91	656.94	-267.47	78.60	1256.20	-257.77	85.05	646.90
5.41000	-1263.47	290.18	22.96	-1310.42	286.87	23.29	-1446.62	372.45	-26.83	-1436.04	361.15	34.14	-1833.54	-26.88	166.72	-1852.07	-7.89	189.38	-1824.04	66.15	462.50	-1813.75	52.59	459.58	-1335.69	274.19	1378.16	0.00	0.00	0.00	-1137.94	256.67	1645.27	-1135.42	361.91	1627.17	-1080.36	241.77	1783.23	-1686.47	429.90	1757.95	657.62	-267.21	78.71	1256.01	-257.71	85.11	647.37
5.42000	-1262.45	290.17	23.11	-1309.19	286.16	23.79	-1447.44	371.52	-25.84	-1438.03	359.44	36.00	-1809.29	-22.57	176.66	-1855.00	-6.27	195.68	-1824.04	66.15	462.50	-1813.75	52.59	459.58	-1334.75	275.63	1378.98	0.00	0.00	0.00	-1133.12	257.71	1646.80	-1133.67	362.57	1628.68	-1080.36	241.77	1783.23	-1677.06	428.42	1757.99	657.57	-267.16	78.71	1256.45	-257.63	85.40	647.54
5.43000	-1261.77	289.83	23.28	-1305.85	286.14	24.51	-1448.28	370.54	-24.77	-1440.05	357.70	37.92	-1789.92	-19.34	186.71	-1830.57	-3.13	206.30	-1824.04	66.15	462.50	-1813.75	52.59	459.58	-1327.62	277.42	1380.09	0.00	0.00	0.00	-1128.48	258.91	1648.34	-1130.30	364.42	1630.33	-1080.36	241.77	1783.23	-1667.67	426.93	1758.04	656.88	-266.94	78.67	1256.11	-257.71	85.03	646.51
5.44000	-1264.50	290.20	22.43	-1309.26	285.20	23.61	-1449.15	369.52	-23.64	-1442.08	355.93	39.90	-1792.90	-16.24	191.80	-1821.74	-0.05	214.02	-1824.04	66.15	462.50	-1813.75	52.59	459.58	-1322.73	278.61	1381.22	0.00	0.00	0.00	-1125.89	260.29	1649.96	-1124.08	365.92	1631.94	-1080.36	241.77	1783.23	-1658.29	425.42	1758.09	656.81	-267.42	78.53	1256.52	-257.32	85.24	646.40
5.45000	-1263.09	290.83	22.92	-1304.59	286.74	24.54	-1450.04	368.45	-22.43	-1444.13	354.14	41.94	-1797.61	-5.09	213.04	-1809.10	12.61	238.69	-1824.04	66.15	462.50	-1813.75	52.59	459.58	-1316.46	279.62	1382.41	0.00	0.00	0.00	-1122.03	261.74	1651.71	-1118.27	367.02	1633.62	-1080.36	241.77	1783.23	-1648.92	423.89	1758.14	656.99	-267.30	78.74	1255.77	-257.46	85.05	647.00
5.46000	-1261.90	290.61	23.17	-1311.07	286.07	23.11	-1450.96	367.34	-21.16	-1446.20	352.34	44.03	-1780.33	-0.74	222.66	-1800.73	16.73	247.45	-1824.04	66.15	462.50	-1813.75	52.59	459.58	-1318.76	280.47	1383.48	0.00	0.00	0.00	-1118.25	262.94	1653.38	-1115.55	368.52	1635.41	-1080.36	241.77	1783.23	-1639.58	422.33	1758.20	657.61	-267.16	78.78	1256.28	-257.40	85.15	647.55
5.47000	-1264.60	290.52	22.48	-1306.94	286.27	24.05	-1451.90	366.20	-19.82	-1448.27	350.52	46.17	-1777.11	1.10	229.14	-1787.61	19.69	255.15	-1824.04	66.15	462.50	-1813.74	52.59	459.59	-1315.64	281.05	1384.60	0.00	0.00	0.00	-1113.89	264.46	1655.19	-1114.03	369.93	1637.27	-1080.36	241.77	1783.23	-1630.25	420.76	1758.25	657.31	-267.12	78.59	1255.89	-257.25	85.06	647.02
5.48000	-1266.02	290.16	22.14	-1309.44	287.18	22.99	-1452.86	365.02	-18.42	-1450.34	348.68	48.35	-1765.55	3.58	236.50	-1780.51	21.71	261.64	-1824.04	66.15	462.50	-1802.47	53.02	466.62	-1308.98	281.80	1385.68	0.00	0.00	0.00	-1110.29	265.65	1657.07	-1108.70	372.04	1639.09	-1080.36	241.77	1783.23	-1620.93	419.17	1758.32	657.01	-267.04	78.58	1255.79	-257.73	85.01	646.17
5.49000	-1260.99	290.35	23.49	-1308.08	286.39	23.38	-1453.84	363.80	-16.96	-1452.41	346.85	50.57	-1745.58	6.11	244.37	-1770.96	23.54	268.24	-1824.04	66.15	462.50	-1793.69	55.57	472.93	-1305.39	282.47	1386.93	0.00	0.00	0.00	-1108.87	267.15	1659.16	-1103.76	372.95	1640.91	-1080.36	241.77	1783.23	-1611.64	417.55	1758.38	657.33	-267.42	78.66	1256.15	-257.56	85.19	646.72
5.50000	-1261.37	290.33	23.48	-1302.94	287.13	24.74	-1454.84	362.55	-15.45	-1454.47	345.00	52.82	-1739.14	8.46	249.69	-1761.52	25.84	274.55	-1824.04	66.15	462.50	-1782.74	55.75	479.58	-1300.07	282.32	1387.76	0.00	0.00	0.00	-1105.16	268.47	1661.06	-1102.25	374.07	1643.08	-1080.36	241.77	1783.23	-1602.36	415.92	1758.45	657.10	-267.73	78.51	1256.96	-257.53	85.38	647.01
5.51000	-1263.58	291.07	22.84	-1307.15	286.84	23.59	-1455.85	361.28	-13.89	-1456.52	343.16	55.10	-1735.22	8.64	255.08	-1750.18	27.66	280.52	-1824.03	66.15	462.50	-1772.41	57.17	485.28	-1295.72	283.90	1389.31	0.00	0.00	0.00	-1100.81	269.85	1662.95	-1101.58	375.44	1645.03	-1080.36	241.77	1783.23	-1593.10	414.26	1758.52	657.34	-267.19	78.60	1256.26	-257.50	85.11	647.87
5.52000	-1262.24	290.34	23.10	-1310.57	286.93	22.69	-1456.88	359.97	-12.28	-1458.56	341.32	57.41	-1717.70	11.07	261.11	-1734.62	29.24	286.39	-1814.64	67.80	467.61	-1760.57	56.32	491.10	-1295.46	285.06	1390.25	0.00	0.00	0.00	-1097.65	271.13	1664.97	-1096.04	376.44	1646.86	-1080.36	241.77	1783.23	-1583.85	412.58	1758.60	657.42	-267.10	78.70	1256.37	-257.88	85.06	647.97
5.53000	-1262.55	290.44	22.99	-1301.29	286.94	24.76	-1457.92	358.64	-10.62	-1460.58	339.49	59.73	-1715.52	11.49	264.30	-1725.30	30.39	290.86	-1804.49	68.12	472.11	-1753.70	60.66	494.84	-1289.53	285.92	1391.41	0.00	0.00	0.00	-1095.60	272.19	1666.97	-1093.08	378.13	1648.80	-1080.36	241.77	1783.23	-1574.63	410.88	1758.68	657.02	-266.66	78.68	1256.55	-257.36	85.32	647.43
5.54000	-1262.57	290.74	23.16	-1309.28	287.47	22.78	-1458.97	357.29	-8.92	-1462.57	337.67	62.06	-1700.35	13.12	269.14	-1718.08	31.78	294.26	-1794.85	68.72	475.87	-1741.56	59.08	499.49	-1289.60	286.84	1392.63	0.00	0.00	0.00	-1092.44	273.06	1668.96	-1087.60	378.79	1650.75	-1080.36	241.77	1783.23	-1565.42	409.16	1758.76	657.58	-267.26	78.72	1256.26	-257.36	85.37	647.07
5.55000	-1261.93	290.50	23.27	-1306.21	286.34	23.59	-1460.03	355.91	-7.18	-1464.54	335.87	64.40	-1687.17	14.15	273.43	-1705.33	33.28	298.11	-1784.09	68.42	478.93	-1731.98	59.97	502.74	-1286.41	287.51	1393.75	0.00	0.00	0.00	-1087.74	274.29	1670.80	-1084.65	380.57	1652.71	-1080.36	241.77	1783.23	-1556.23	407.42	1758.84	656.80	-267.26	78.59	1255.91	-257.86	85.02	646.59
5.56000	-1261.62	290.98	23.25	-1304.70	286.93	23.91	-1461.10	354.52	-5.41	-1466.48	334.08	66.74	-1672.78	16.27	276.03	-1693.95	34.66	300.50	-1774.01	68.41	481.06	-1720.71	58.93	505.37	-1280.29	288.40	1394.78	0.00	0.00	0.00	-1086.12	275.47	1672.96	-1082.75	381.45	1654.77	-1080.36	241.77	1783.23	-1547.05	405.66	1758.93	656.71	-267.01	78.54	1256.21	-257.67	85.30	647.23
5.57000	-1265.02	290.93	22.46	-1307.61	286.52	23.62	-1462.17	353.10	-3.60	-1468.38	332.32	69.08	-1662.49	18.10	277.46	-1680.38	35.68	302.51	-1764.77	69.41	481.69	-1711.92	60.77	506.29	-1282.60	289.40	1395.95	0.00	0.00	0.00	-1084.44	276.60	1675.05	-1080.56	382.69	1656.68	-1080.36	241.77	1783.23	-1537.90	403.87	1759.03	657.00	-267.44	78.54	1256.47	-257.28	85.35	647.57
5.58000	-1263.39	290.71	22.88	-1306.03	286.78	23.43	-1463.24	351.68	-1.76	-1470.24	330.58	71.42	-1643.14	19.94	279.65	-1667.78	37.16	303.36	-1754.37	68.82	481.77	-1701.60	60.45	506.71	-1277.46	289.71	1396.78	0.00	0.00	0.00	-1081.69	277.84	1677.14	-1080.52	383.73	1658.85	-1080.36	241.77	1783.23	-1528.77	402.06	1759.12	657.35	-267.50	78.76	1256.43	-257.29	85.10	647.50
5.59000	-1263.86	291.09	22.68	-1304.81	287.01	24.21	-1464.32	350.24	0.11	-1472.05	328.87	73.74	-1637.91	20.07	278.49	-1655.07	38.59	303.54	-1743.59	67.78	481.09	-1692.03	60.88	506.11	-1274.65	290.38	1397.61	0.00	0.00	0.00	-1077.80	278.76	1679.07	-1075.19	384.47	1660.83	-1080.36	241.77	1783.23	-1519.65	400.24	1759.22	656.49	-267.71	78.31	1256.01	-257.57	85.19	647.10
5.60000	-1261.06	290.60	23.44	-1307.49	287.13	23.71	-1465.40	348.79	2.01	-1473.82	327.19	76.04	-1624.91	23.08	277.51	-1643.25	39.51	302.48	-1734.17	68.38	478.63	-1681.13	59.82	505.03	-1269.83	290.72	1398.60	0.00	0.00	0.00	-1075.62	279.81	1680.99	-1073.34	385.37	1662.73	-1080.36	241.77	1783.23	-1510.56	398.39	1759.33	656.64	-267.65	78.57	1255.64	-257.93	84.90	647.16
5.61000	-1262.53	291.29	23.09	-1304.96	287.56	23.91	-1466.48	347.34	3.92	-1475.53	325.56	78.32	-1614.54	24.31	275.49	-1630.73	40.80	300.78	-1723.07	67.36	476.01	-1671.85	60.25	502.28	-1267.32	291.59	1399.35	0.00	0.00	0.00	-1072.76	280.70	1682.94	-1071.23	386.16	1664.68	-1080.36	241.77	1783.23	-1501.48	396.51	1759.43	657.45	-267.38	78.60	1255.55	-257.23	85.00	647.28
5.62000	-1263.48	290.93	23.05	-1308.93	288.22	22.58	-1467.56	345.88	5.86	-1477.19	323.96	80.58	-1596.20	25.45	274.55	-1614.33	41.92	298.71	-1713.56	67.81	471.66	-1662.02	60.48	498.81	-1266.91	291.72	1400.20	0.00	0.00	0.00	-1070.08	281.86	1684.77	-1070.52	386.97	1666.32	-1080.36	241.77	1783.23	-1492.42	394.62	1759.54	657.31	-267.30	78.52	1256.41	-257.37	85.26	646.93
5.63000	-1263.80	290.75	22.76	-1305.98	286.94	23.44	-1468.63	344.41	7.81	-1478.78	322.40	82.80	-1577.84	26.07	274.56	-1600.33	43.00	295.70	-1703.77	67.96	466.39	-1652.27	60.24	494.49	-1261.58	292.13	1400.91	0.00	0.00	0.00	-1067.35	282.71	1686.58	-1066.39	387.71	1668.03	-1080.36	241.77	1783.23	-1483.39	392.70	1759.66	656.54	-266.98	78.67	1255.94	-257.59	85.06	647.54
5.64000	-1265.43	290.94	22.30	-1307.12	286.79	23.26	-1469.69	342.95	9.78	-1480.31	320.90	84.98	-1568.34	26.78	270.01	-1590.91	44.08	290.71	-1692.11	66.42	460.68	-1642.54	60.70	488.93	-1256.68	292.50	1401.40	0.00	0.00	0.00	-1065.62	283.29	1688.25	-1065.11	388.79	1669.81	-1080.36	241.77	1783.23	-1474.37	390.76	1759.78	656.94	-267.03	78.67	1255.96	-257.76	84.83	647.44
5.65000	-1264.66	290.71	22.50	-1310.41	287.08	22.25	-1470.75	341.48	11.75	-1481.76	319.44	87.12	-1545.68	28.70	266.91	-1573.27	44.67	288.39	-1681.90	66.43	453.37	-1633.31	61.32	482.59	-1256.00	292.73	1401.93	0.00	0.00	0.00	-1061.84	284.12	1689.78	-1065.70	389.66	1671.48	-1080.36	241.77	1783.23	-1465.37	388.80	1759.90	656.85	-267.18	78.62	1255.91	-257.66	84.91	646.70
5.66000	-1264.61	290.90	22.58	-1305.59	286.49	23.36	-1471.80	340.02	13.73	-1483.15	318.05	89.22	-1537.80	30.10	260.38	-1559.17	44.58	283.15	-1670.02	64.56	445.91	-1621.03	59.22	476.22	-1254.35	291.90	1402.65	0.00	0.00	0.00	-1060.42	284.92	1691.27	-1059.17	390.13	1672.54	-1080.36	241.77	1783.23	-1456.40	386.82	1760.03	657.48	-267.10	78.93	1256.64	-257.72	85.21	646.39
5.67000	-1260.56	290.28	23.48	-1311.04	286.60	22.38	-1472.84	338.56	15.72	-1484.45	316.71	91.26	-1520.59	31.27	255.35	-1543.36	45.38	277.29	-1659.01	63.99	437.05	-1610.05	58.04	468.64	-1247.94	290.63	1402.53	0.00	0.00	0.00	-1057.71	285.32	1692.54	-1057.06	390.42	1674.06	-1080.36	241.77	1783.23	-1447.44	384.81	1760.16	656.98	-267.36	78.52	1255.59	-257.59	85.19	647.19
5.68000	-1263.20	290.20	22.70	-1311.95	286.20	21.47	-1473.86	337.11	17.71	-1485.67	315.43	93.24	-1506.30	32.40	248.71	-1527.59	46.15	270.56	-1646.79	62.54	427.42	-1601.15	59.75	459.53	-1241.98	290.49	1402.61	0.00	0.00	0.00	-1054.37	285.51	1693.57	-1053.03	390.61	1675.48	-1080.36	241.77	1783.23	-1438.51	382.79	1760.29	657.06	-267.34	78.49	1256.13	-257.26	85.28	647.79
5.69000	-1261.64	292.83	25.73	-1312.33	286.68	21.72	-1474.88	335.68	19.70	-1486.80	314.22	95.16	-1489.11	34.48	242.45	-1512.58	46.81	263.01	-1634.46	61.23	417.31	-1588.67	57.39	450.67	-1240.86	289.80	1402.89	0.00	0.00	0.00	-1050.89	285.90	1694.53	-1051.97	391.10	1676.61	-1080.36	241.77	1783.23	-1429.60	380.73	1760.43	657.72	-267.02	78.84	1256.44	-257.14	85.22	646.96
5.70000	-1261.49	292.14	25.93	-1309.02	287.00	22.53	-1475.87	334.25	21.68	-1487.84	313.08	97.02	-1472.07	34.53	234.65	-1494.26	47.46	255.64	-1622.21	60.39	406.06	-1576.67	55.95	441.09	-1238.29	289.08	1402.54	0.00	0.00	0.00	-1049.02	286.29	1695.52	-1049.66	391.34	1677.70	-1080.36	241.77	1783.23	-1420.71	378.66	1760.57	657.61	-267.41	78.86	1256.22	-257.31	85.27	646.98
5.71000	-1261.36	292.38	25.93	-1303.27	286.63	24.27	-1476.85	332.84	23.65	-1488.79	312.01	98.80	-1454.69	36.08	226.57	-1478.71	48.50	247.03	-1610.65	60.50	393.74	-1564.46	54.74	430.60	-1235.78	288.85	1402.44	0.00	0.00	0.00	-1047.99	286.49	1696.38	-1046.21	391.44	1678.58	-1080.36	241.77	1783.23	-1411.84	376.56	1760.71	657.41	-267.05	78.76	1255.59	-257.57	84.96	647.27
5.72000	-1260.93	292.02	26.27	-1306.30	286.92	22.90	-1477.81	331.44	25.62	-1489.63	311.02	100.51	-1436.74	36.16	218.23	-1462.28	48.56	237.96	-1596.30	58.01	381.72	-1552.77	54.19	419.01	-1231.09	287.79	1402.27	0.00	0.00	0.00	-1044.43	286.53	1697.00	-1043.28	391.75	1679.62	-1080.36	241.77	1783.23	-1402.99	374.44	1760.86	656.04	-267.38	78.29	1255.55	-257.71	84.93	646.76
5.73000	-1261.40	291.54	26.01	-1304.51	286.28	23.45	-1478.75	330.06	27.57	-1490.37	310.11	102.13	-1420.29	36.74	209.35	-1443.93	48.91	228.64	-1583.80	58.05	368.33	-1539.06	51.89	407.93	-1227.90	286.98	1401.88	0.00	0.00	0.00	-1041.50	286.57	1697.55	-1037.30	391.49	1680.14	-1080.36	241.77	1783.23	-1394.16	372.30	1761.02	655.62	-267.70	78.19	1255.43	-257.44	84.97	646.63
5.74000	-1262.00	289.53	22.88	-1305.64	286.14	23.42	-1479.67	328.70	29.50	-1491.01	309.29	103.66	-1403.92	36.06	200.10	-1426.72	48.98	218.92	-1569.80	56.96	354.69	-1527.82	53.19	394.80	-1239.99	276.44	1392.71	0.00	0.00	0.00	-1038.45	286.39	1697.92	-1037.64	391.97	1680.67	-1080.36	241.77	1783.23	-1385.36	370.13	1761.17	657.01	-267.18	78.61	1256.31	-257.24	85.32	646.69
5.75000	-1261.61	289.58	23.20	-1310.92	286.08	22.21	-1480.56	327.37	31.42	-1491.52	308.55	105.11	-1380.95	36.26	191.92	-1410.08	48.91	208.65	-1554.98	55.49	340.74	-1514.34	51.36	382.30	-1234.65	274.07	1391.58	0.00	0.00	0.00	-1035.84	286.13	1698.39	-1034.47	391.81	1681.20	-1080.36	241.77	1783.23	-1376.58	367.94	1761.34	657.16	-267.07	78.69	1257.08	-257.51	85.34	647.06
5.76000	-1261.27	290.66	25.94	-1308.27	286.26	22.89	-1481.42	326.06	33.31	-1491.92	307.91	106.45	-1362.90	37.21	182.49	-1388.38	49.01	199.28	-1540.81	55.35	326.04	-1500.29	49.78	369.36	-1241.91	274.10	1391.55	0.00	0.00	0.00	-1032.58	286.13	1698.57	-1030.56	391.38	1681.31	-1080.36	241.77	1783.23	-1367.82	365.73	1761.50	657.70	-267.03	78.75	1256.61	-257.83	85.14	647.97
5.77000	-1261.32	290.89	25.74	-1303.67	285.78	23.56	-1482.26	324.78	35.18	-1492.20	307.36	107.70	-1340.62	35.95	173.66	-1368.85	48.06	189.59	-1525.93	54.72	311.08	-1486.13	48.97	355.58	-1212.20	272.77	1397.34	0.00	0.00	0.00	-1029.37	285.80	1698.70	-1028.11	391.42	1681.70	-1080.36	241.77	1783.23	-1359.09	363.49	1761.67	657.28	-267.40	78.48	1257.15	-257.82	85.31	647.97
5.78000	-1263.40	289.16	22.67	-1307.23	285.74	22.80	-1483.07	323.53	37.02	-1492.36	306.91	108.83	-1324.97	35.34	164.34	-1350.86	47.49	179.40	-1508.30	51.27	297.03	-1471.74	48.09	341.51	-1205.12	270.42	1397.87	0.00	0.00	0.00	-1026.15	285.05	1698.55	-1023.70	390.63	1682.01	-1080.36	241.77	1783.23	-1350.38	361.23	1761.85	656.76	-267.37	78.44	1256.29	-257.65	85.22	647.33
5.79000	-1260.81	288.53	23.12	-1308.35	285.42	22.57	-1483.85	322.31	38.83	-1492.38	306.57	109.86	-1300.77	33.72	156.43	-1330.29	45.76	169.78	-1491.73	49.64	281.93	-1456.56	46.40	327.79	-1200.72	268.47	1397.16	0.00	0.00	0.00	-1022.58	284.69	1698.64	-1021.02	390.56	1682.18	-1080.36	241.77	1783.23	-1341.69	358.95	1762.02	656.72	-267.61	78.34	1256.83	-257.77	85.03	647.43
5.80000	-1262.91	288.43	22.45	-1305.91	286.28	22.68	-1484.60	321.12	40.60	-1492.27	306.33	110.76	-1280.72	32.68	147.57	-1311.76	44.65	159.87	-1474.68	48.53	266.59	-1440.22	44.02	314.45	-1195.11	266.37	1396.65	0.00	0.00	0.00	-1018.24	284.17	1698.48	-1020.59	389.79	1682.50	-1080.36	241.77	1783.23	-1333.02	356.64	1762.21	657.08	-267.33	78.32	1256.20	-257.33	85.08	646.95
5.81000	-1259.65	288.24	23.20	-1307.05	286.72	22.50	-1485.32	319.97	42.34	-1492.01	306.20	111.55	-1261.32	30.81	139.05	-1289.34	42.68	150.93	-1457.43	47.45	250.98	-1424.78	42.81	299.96	-1218.97	269.81	1391.04	0.00	0.00	0.00	-1014.22	283.28	1698.40	-1016.06	389.21	1682.44	-1080.36	241.77	1783.23	-1324.38	354.31	1762.39	655.77	-267.35	78.07	1255.69	-257.34	85.09	646.91
5.82000	-1263.63	287.83	22.05	-1306.88	285.89	22.51	-1486.00	318.86	44.04	-1491.62	306.18	112.20	-1242.46	29.95	130.37	-1268.07	41.38	142.05	-1439.52	45.95	235.65	-1408.31	41.40	285.69	-1215.04	270.21	1390.04	0.00	0.00	0.00	-1011.83	282.47	1698.41	-1014.12	388.57	1682.56	-1080.36	241.77	1783.23	-1315.77	351.95	1762.59	656.77	-267.19	78.59	1256.19	-257.36	85.43	646.91
5.83000	-1262.87	288.03	22.30	-1306.00	285.88	22.73	-1486.64	317.79	45.69	-1491.07	306.31	112.82	-1219.10	28.05	123.03	-1248.42	39.55	132.71	-1421.24	44.92	219.49	-1391.68	39.74	271.51	-1192.94	276.49	1400.60	0.00	0.00	0.00	-1006.79	281.64	1698.22	-1009.47	387.70	1682.68	-1080.36	241.77	1783.23	-1307.17	349.57	1762.78	657.18	-267.13	78.53	1256.49	-257.41	85.43	646.72
5.84000	-1260.65	287.74	22.62	-1311.11	285.70	21.54	-1487.24	316.76	47.30	-1490.89	305.87	113.20	-1193.91	27.64	116.71	-1227.39	38.07	124.40	-1401.53	42.27	204.36	-1374.72	38.19	257.19	-1186.43	276.54	1402.62	0.00	0.00	0.00	-1003.40	280.78	1698.10	-1007.14	387.07	1682.86	-1080.36	241.77	1783.23	-1298.60	347.17	1762.98	656.71	-267.42	78.51	1257.29	-257.64	85.49	647.16
5.85000	-1262.90	289.41	23.85	-1304.20	285.56	22.98	-1487.80	315.78	48.86	-1490.21	306.38	113.90	-1173.28	25.22	109.75	-1202.18	35.62	117.18	-1382.72	41.22	188.57	-1358.20	36.99	242.54	-1183.07	275.22	1402.74	0.00	0.00	0.00	-999.75	279.56	1698.02	-1002.06	385.89	1682.94	-1080.36	241.77	1783.23	-1290.06	344.74	1763.18	657.21	-267.42	78.65	1256.59	-257.35	85.17	646.86
5.86000	-1261.32	287.03	22.58	-1304.69	285.50	23.10	-1488.32	314.84	50.37	-1489.83	306.43	114.42	-1149.57	23.57	103.86	-1181.07	33.87	109.69	-1361.91	38.18	173.98	-1339.10	33.55	229.15	-1178.68	274.15	1402.74	0.00	0.00	0.00	-996.38	278.22	1697.85	-997.83	384.52	1683.08	-1080.36	241.77	1783.23	-1281.54	342.29	1763.39	656.47	-267.27	78.58	1256.47	-257.61	84.98	647.05
5.87000	-1263.84	286.94	21.81	-1305.07	286.09	22.94	-1488.80	313.96	51.82	-1489.75	306.20	114.95	-1130.63	20.62	97.42	-1155.98	32.65	103.42	-1339.80	33.78	160.28	-1321.17	31.75	215.21	-1170.13	272.95	1402.55	0.00	0.00	0.00	-991.86	277.21	1697.80	-996.18	383.55	1683.24	-1080.36	241.77	1783.23	-1273.05	339.81	1763.61	657.02	-266.87	78.64	1256.21	-257.59	85.12	647.75
5.88000	-1260.67	287.41	22.71	-1306.43	286.14	23.06	-1489.23	313.12	53.21	-1488.92	306.68	115.60	-1106.98	20.06	92.31	-1135.60	30.52	96.89	-1317.83	30.29	146.98	-1301.45	28.57	202.20	-1167.85	271.63	1402.45	0.00	0.00	0.00	-987.65	275.34	1697.66	-993.20	382.35	1683.65	-1080.36	241.77	1783.23	-1264.58	337.31	1763.82	657.05	-267.23	78.72	1256.39	-257.47	85.24	647.48
5.89000	-1260.33	287.75	22.94	-1307.47	281.89	21.50	-1489.61	312.34	54.55	-1488.71	306.41	115.86	-1080.81	17.94	88.75	-1111.62	28.85	91.68	-1294.89	25.85	134.79	-1280.91	24.02	190.32	-1165.43	270.40	1402.38	0.00	0.00	0.00	-983.23	273.90	1697.67	-986.61	381.01	1683.97	-1080.36	241.77	1783.23	-1256.14	334.78	1764.04	657.33	-267.28	78.63	1256.52	-257.41	85.38	647.47
5.90000	-1262.82	288.58	22.58	-1305.60	281.51	21.74	-1489.95	311.62	55.82	-1488.25	306.58	116.46	-1054.43	15.93	86.83	-1088.73	26.71	87.11	-1272.72	23.01	122.69	-1260.86	20.73	178.60	-1160.50	268.42	1402.32	0.00	0.00	0.00	-980.27	272.23	1697.59	-983.73	379.44	1684.35	-1080.36	241.77	1783.23	-1247.72	332.23	1764.27	657.83	-267.00	78.80	1256.05	-257.89	85.09	647.52
5.91000	-1258.13	284.26	22.79	-1306.17	282.21	21.77	-1490.23	310.95	57.02	-1487.54	306.97	117.17	-1028.07	13.64	88.04	-1065.38	23.87	83.41	-1250.20	20.69	110.81	-1239.55	16.66	167.81	-1152.68	266.62	1402.02	0.00	0.00	0.00	-975.73	270.34	1697.65	-978.21	377.63	1684.44	-1080.36	241.77	1783.23	-1239.33	329.65	1764.50	656.70	-267.87	78.47	1256.13	-257.71	85.07	648.18
5.92000	-1261.33	283.90	22.02	-1307.36	282.49	21.91	-1490.47	310.34	58.16	-1487.68	306.17	117.24	-1007.92	12.51	83.55	-1048.00	21.65	79.00	-1227.56	18.01	99.51	-1218.91	13.23	157.65	-1148.69	265.21	1402.01	0.00	0.00	0.00	-970.80	268.12	1697.73	-973.31	375.37	1684.82	-1080.36	241.77	1783.23	-1230.97	327.05	1764.74	656.99	-267.55	78.65	1256.10	-257.67	85.16	647.73
5.93000	-1260.55	283.82	21.95	-1306.90	281.73	21.78	-1490.64	309.80	59.22	-1486.65	306.71	118.05	-986.19	10.43	82.72	-1013.86	23.98	83.13	-1204.73	15.27	88.78	-1198.48	10.54	147.78	-1142.75	263.18	1401.78	0.00	0.00	0.00	-966.19	266.03	1697.90	-970.49	373.37	1685.40	-1080.36	241.77	1783.23	-1222.63	324.42	1764.98	657.77	-267.40	79.06	1255.46	-257.65	85.03	646.89
5.94000	-1260.02	284.67	22.49	-1303.48	281.91	22.56	-1490.77	309.32	60.20	-1486.55	306.25	118.43	-959.62	9.72	83.68	-994.54	20.00	78.41	-1180.84	11.29	79.78	-1177.47	7.28	139.21	-1135.92	261.15	1401.58	0.00	0.00	0.00	-960.60	263.43	1698.02	-967.64	371.50	1685.85	-1080.36	241.77	1783.23	-1214.32	321.77	1765.22	656.62	-267.25	78.53	1256.25	-257.70	85.12	646.70
5.95000	-1257.39	285.25	22.85	-1311.07	282.04	20.72	-1490.84	308.91	61.11	-1485.95	306.19	118.89	-940.90	5.58	84.34	-971.16	17.40	78.38	-1155.60	5.24	72.46	-1157.32	4.93	130.92	-1132.69	258.93	1401.23	0.00	0.00	0.00	-956.11	260.87	1698.21	-962.91	368.46	1686.32	-1080.36	241.77	1783.23	-1206.03	319.09	1765.47	656.17	-267.19	78.45	1256.24	-257.64	85.10	647.14
5.96000	-1263.18	285.69	21.59	-1306.65	281.83	21.58	-1490.84	308.57	61.94	-1485.94	305.63	119.35	-916.13	5.10	88.31	-947.67	14.99	79.90	-1132.08	1.63	65.67	-1135.98	1.02	124.40	-1127.44	256.40	1400.90	0.00	0.00	0.00	-951.32	258.46	1698.45	-957.01	365.69	1686.81	-1080.36	241.77	1783.23	-1197.77	316.39	1765.73	656.63	-267.15	78.65	1256.15	-257.61	85.28	647.73
5.97000	-1262.57	284.79	21.57	-1308.22	282.44	21.20	-1490.79	308.30	62.68	-1485.74	305.12	119.60	-894.29	1.55	91.99	-921.53	12.66	83.43	-1108.85	-1.93	60.15	-1115.33	-2.39	118.50	-1122.12	254.01	1400.61	0.00	0.00	0.00	-946.62	255.31	1698.63	-950.27	363.44	1687.12	-1080.36	241.77	1783.23	-1189.54	313.66	1765.98	656.75	-267.01	78.73	1256.85	-257.95	85.33	647.89
5.98000	-1261.73	284.72	21.77	-1303.14	281.66	22.20	-1490.68	308.10	63.33	-1484.96	305.35	120.24	-871.58	-0.18	97.07	-901.89	9.78	86.67	-1086.43	-4.59	55.24	-1094.33	-6.31	114.00	-1115.51	251.83	1399.95	0.00	0.00	0.00	-942.29	252.52	1698.83	-941.31	363.13	1690.05	-1080.36	241.77	1783.23	-1181.34	310.91	1766.25	656.88	-267.47	78.65	1256.06	-257.80	84.99	647.40
5.99000	-1261.64	285.01	21.70	-1301.79	281.58	22.77	-1489.58	309.20	64.41	-1484.95	304.58	120.56	-850.78	-3.27	102.14	-879.09	7.70	91.01	-1064.44	-7.20	51.50	-1075.06	-8.66	109.80	-1109.84	249.37	1399.47	0.00	0.00	0.00	-935.85	249.29	1698.90	-935.71	360.31	1691.12	-1080.36	241.77	1783.23	-1173.17	308.13	1766.52	656.74	-267.39	78.43	1256.07	-258.03	84.99	646.56
6.00000	-1263.09	284.38	21.43	-1308.25	281.86	21.22	-1490.68	307.40	64.21	-1484.30	304.77	121.40	-832.28	-6.08	107.82	-858.84	5.40	97.90	-1043.11	-10.44	48.96	-1056.12	-11.34	106.79	-1104.77	246.38	1398.86	0.00	0.00	0.00	-930.72	245.96	1698.98	-936.35	354.77	1689.15	-1080.36	241.77	1783.23	-1165.02	305.32	1766.79	656.41	-267.87	78.49	1256.44	-257.41	85.20	646.50
6.01000	-1262.35	284.74	21.75	-1305.59	286.44	22.48	-1489.88	308.22	65.02	-1484.34	304.22	121.76	-813.61	-10.05	114.56	-840.62	2.75	103.10	-1022.57	-13.95	47.73	-1039.06	-12.99	104.17	-1100.88	243.39	1397.99	0.00	0.00	0.00	-926.20	242.21	1698.86	-926.96	353.17	1691.05	-1080.36	241.77	1783.23	-1156.90	302.49	1767.07	656.16	-267.45	78.32	1256.75	-257.54	85.28	647.93
6.02000	-1261.71	284.63	21.62	-1303.86	285.90	22.99	-1489.85	307.94	65.44	-1483.42	304.81	122.64	-797.59	-12.43	120.86	-823.61	-0.68	108.50	-1004.29	-15.28	46.26	-1022.42	-15.08	102.40	-1095.21	240.01	1396.99	0.00	0.00	0.00	-922.21	238.53	1698.75	-920.39	350.12	1691.62	-1080.36	241.77	1783.23	-1148.81	299.63	1767.35	656.92	-267.35	78.54	1256.67	-257.70	85.24	648.12
6.03000	-1256.88	284.73	22.69	-1303.93	285.85	23.05	-1489.94	307.37	66.00	-1483.38	303.77	122.91	-780.07	-15.86	127.31	-808.09	-4.02	113.77	-986.81	-17.03	45.54	-1006.41	-17.80	101.53	-1086.54	236.21	1395.65	0.00	0.00	0.00	-915.21	234.63	1698.40	-915.27	346.28	1691.59	-1080.36	241.77	1783.23	-1140.75	296.75	1767.64	657.25	-267.40	78.47	1256.02	-257.51	85.24	647.45
6.04000	-1260.29	284.31	22.14	-1307.89	286.53	21.92	-1490.06	307.04	66.40	-1483.04	303.94	123.65	-764.70	-20.77	134.53	-794.03	-7.52	118.45	-971.29	-17.61	44.51	-991.83	-19.61	100.61	-1099.78	226.02	1385.04	0.00	0.00	0.00	-910.37	230.70	1698.11	-910.15	342.10	1691.39	-1075.31	237.46	1782.35	-1132.71	293.84	1767.93	656.93	-267.50	78.55	1256.25	-257.61	85.21	647.25
6.05000	-1259.04	289.74	23.77	-1308.26	286.73	21.94	-1490.20	306.45	66.95	-1482.82	303.69	124.44	-753.07	-24.84	138.82	-781.21	-11.89	122.58	-956.68	-19.20	44.04	-979.90	-19.70	99.08	-1100.22	221.44	1382.48	0.00	0.00	0.00	-905.60	226.58	1697.68	-904.90	337.91	1691.12	-1070.00	233.41	1781.62	-1124.71	290.91	1768.23	656.95	-267.29	78.63	1256.80	-257.27	85.48	647.89
6.06000	-1260.88	289.72	23.58	-1304.25	287.13	22.76	-1489.79	306.80	67.75	-1481.91	304.03	125.39	-742.76	-29.86	141.86	-770.58	-15.35	125.19	-943.64	-20.92	43.21	-968.67	-21.07	97.73	-1087.70	217.64	1381.23	0.00	0.00	0.00	-900.12	222.30	1697.18	-899.59	333.74	1690.74	-1064.51	227.66	1780.47	-1116.73	287.94	1768.53	657.39	-267.42	78.74	1256.18	-257.22	85.20	647.93
6.07000	-1259.04	289.45	23.56	-1304.06	285.54	22.75	-1489.80	306.37	68.43	-1481.34	304.32	126.46	-734.23	-32.53	143.76	-761.50	-18.79	126.43	-933.58	-21.04	41.19	-959.53	-21.67	95.85	-1087.54	213.85	1380.29	0.00	0.00	0.00	-894.60	217.79	1696.55	-894.21	329.35	1690.34	-1059.31	223.98	1779.45	-1108.79	284.95	1768.84	656.23	-267.69	78.11	1256.24	-257.40	85.14	647.03
6.08000	-1260.69	289.62	23.42	-1307.56	286.61	22.03	-1489.75	306.23	69.20	-1480.77	304.66	127.54	-727.22	-36.17	143.50	-754.02	-21.86	126.33	-924.62	-22.62	39.56	-951.88	-22.33	93.43	-1074.50	209.93	1379.33	0.00	0.00	0.00	-888.92	213.17	1696.02	-888.64	325.14	1689.85	-1053.65	217.95	1778.40	-1100.87	281.94	1769.15	656.25	-267.48	78.22	1255.62	-257.79	84.96	645.89
6.09000	-1260.75	289.95	23.39	-1305.79	286.33	22.38	-1489.22	306.43	70.35	-1479.59	305.49	129.00	-721.93	-38.41	141.51	-748.24	-24.44	124.43	-918.77	-23.25	36.47	-946.27	-22.90	90.69	-1070.82	206.76	1378.20	0.00	0.00	0.00	-884.31	208.48	1695.31	-883.30	320.31	1689.45	-1048.93	213.64	1777.36	-1092.98	278.90	1769.47	657.26	-267.17	78.72	1255.92	-257.58	85.23	647.17
6.10000	-1259.78	289.58	23.54	-1306.50	286.31	22.19	-1489.03	306.35	71.26	-1479.06	305.29	130.04	-716.89	-40.63	137.29	-744.25	-25.76	120.03	-916.56	-23.25	33.37	-942.42	-24.14	88.34	-1060.16	202.08	1377.70	0.00	0.00	0.00	-877.76	203.28	1694.61	-877.85	315.37	1689.02	-1043.30	207.95	1776.04	-1085.13	275.83	1769.79	657.53	-267.60	78.71	1256.16	-257.40	85.30	647.30
6.11000	-1264.98	290.10	22.48	-1307.45	286.59	21.58	-1488.48	306.79	72.65	-1478.24	305.84	131.44	-713.94	-41.80	129.59	-741.36	-27.94	113.55	-914.61	-25.09	31.02	-940.21	-24.82	85.51	-1058.22	198.00	1375.89	0.00	0.00	0.00	-872.95	198.16	1694.13	-872.45	310.08	1688.66	-1038.43	203.42	1774.82	-1077.30	272.73	1770.12	657.34	-267.57	78.69	1256.65	-257.83	85.16	647.56
6.12000	-1259.42	290.18	24.09	-1307.46	286.81	21.79	-1487.77	307.08	73.97	-1476.63	306.88	133.21	-711.20	-44.14	122.17	-738.70	-29.90	106.16	-913.98	-23.71	29.00	-937.61	-25.58	83.41	-1051.98	193.43	1375.27	0.00	0.00	0.00	-866.96	193.04	1693.48	-866.96	304.86	1688.24	-1033.40	197.87	1773.68	-1069.51	269.61	1770.45	657.47	-267.15	78.88	1256.83	-257.80	85.39	647.23
6.13000	-1262.72	290.06	23.10	-1307.19	286.44	21.91	-1486.77	308.05	75.77	-1474.83	308.05	135.25	-705.03	-48.27	112.35	-732.92	-32.44	98.04	-911.71	-23.81	28.90	-932.79	-26.41	83.60	-1036.96	188.76	1374.34	0.00	0.00	0.00	-861.67	187.64	1693.11	-865.25	296.88	1685.30	-1027.79	192.05	1772.19	-1061.74	266.46	1770.79	656.57	-267.23	78.59	1256.43	-257.67	85.24	646.23
6.14000	-1261.01	289.97	23.57	-1305.06	286.67	22.20	-1485.77	308.63	77.64	-1473.01	309.05	137.41	-701.33	-50.30	99.21	-726.12	-34.74	88.89	-909.56	-23.92	29.29	-927.60	-26.33	83.89	-1028.04	184.35	1373.57	0.00	0.00	0.00	-856.02	182.32	1692.85	-863.21	290.94	1684.91	-1022.22	185.88	1771.20	-1054.01	263.28	1771.13	657.23	-267.49	78.73	1256.59	-257.39	85.41	646.78
6.15000	-1263.09	290.03	23.01	-1305.18	286.79	21.87	-1484.56	308.77	79.84	-1471.50	308.80	139.37	-698.99	-50.29	86.63	-720.43	-35.63	79.32	-907.46	-23.94	29.58	-922.81	-26.80	84.14	-1023.89	179.39	1372.94	0.00	0.00	0.00	-849.33	176.92	1692.88	-857.36	285.63	1685.08	-1016.47	180.41	1770.98	-1046.30	260.08	1771.48	657.67	-267.54	78.79	1256.85	-257.43	85.62	645.84
6.16000	-1261.17	290.07	23.41	-1305.27	286.35	21.84	-1482.88	309.41	82.55	-1468.29	310.04	142.24	-692.27	-49.75	75.63	-719.25	-35.23	67.19	-905.93	-24.43	29.85	-918.66	-26.04	83.95	-1019.46	173.94	1372.77	0.00	0.00	0.00	-844.21	171.51	1693.00	-849.71	279.99	1685.19	-1010.17	174.05	1770.95	-1038.63	256.85	1771.83	656.85	-267.38	78.52	1256.19	-257.63	85.31	646.81
6.17000	-1261.86	290.04	23.10	-1305.65	285.81	21.53	-1482.07	308.11	84.79	-1464.53	311.30	145.44	-685.90	-46.99	64.84	-713.46	-34.23	58.22	-904.84	-23.15	30.40	-913.74	-25.88	84.62	-1008.43	168.25	1373.25	0.00	0.00	0.00	-837.30	165.95	1693.33	-844.87	274.55	1685.74	-1004.19	168.26	1771.38	-1030.99	253.59	1772.19	656.53	-267.34	78.52	1256.52	-257.65	85.33	646.15
6.18000	-1261.12	289.81	23.48	-1308.92	286.57	20.61	-1481.22	306.38	87.30	-1461.20	311.61	148.71	-679.10	-45.16	56.33	-713.15	-32.35	50.47	-903.42	-22.05	31.67	-910.44	-23.28	84.60	-1006.28	162.91	1374.05	0.00	0.00	0.00	-830.39	160.44	1693.78	-839.66	269.16	1686.53	-998.17	162.61	1771.62	-1023.39	250.30	1772.55	657.14	-267.24	78.57	1256.75	-257.17	85.59	646.62
6.19000	-1261.32	289.18	23.31	-1306.63	286.45	20.95	-1478.54	306.81	91.03	-1457.47	311.78	152.14	-673.68	-42.30	50.81	-707.24	-30.11	46.17	-901.96	-21.66	33.05	-907.03	-22.91	85.42	-999.25	157.87	1374.86	0.00	0.00	0.00	-824.73	154.85	1694.47	-833.00	263.45	1687.45	-992.21	156.98	1772.16	-1015.81	246.99	1772.92	657.58	-267.43	78.63	1256.23	-257.47	85.13	646.57
6.20000	-1259.63	289.93	23.68	-1304.00	285.75	21.85	-1475.62	307.04	94.95	-1452.91	312.57	155.97	-673.91	-42.19	46.29	-702.45	-29.21	46.99	-901.74	-20.63	33.11	-905.70	-22.40	85.93	-989.74	152.28	1375.92	0.00	0.00	0.00	-819.01	149.33	1695.49	-825.04	257.83	1688.46	-986.14	151.31	1773.02	-1008.27	243.65	1773.30	655.88	-267.30	78.39	1256.47	-257.53	85.35	647.87
6.21000	-1263.95	289.59	22.71	-1305.78	286.43	20.70	-1470.91	308.96	100.15	-1448.10	312.83	160.05	-671.43	-41.53	45.09	-701.82	-28.88	45.77	-901.20	-21.15	33.59	-905.26	-21.65	85.82	-983.33	147.02	1377.71	0.00	0.00	0.00	-813.19	143.52	1696.54	-820.99	252.03	1689.94	-979.11	144.26	1774.24	-1000.75	240.28	1773.68	655.84	-266.94	78.46	1256.16	-257.49	85.33	646.81
6.22000	-1261.51	289.56	23.25	-1305.85	285.75	20.48	-1466.83	309.25	104.77	-1442.11	313.43	164.21	-672.81	-42.09	43.81	-701.58	-29.10	45.19	-901.79	-20.51	33.15	-905.91	-21.01	85.61	-980.30	142.68	1379.11	0.00	0.00	0.00	-807.45	137.83	1697.83	-814.46	246.50	1691.26	-973.09	138.81	1775.73	-993.27	236.88	1774.06	656.39	-267.22	78.51	1256.03	-257.80	85.01	647.10
6.23000	-1261.73	289.09	23.07	-1300.59	284.82	21.86	-1463.02	308.09	109.58	-1433.65	315.31	169.34	-671.71	-42.11	43.60	-706.38	-24.00	41.36	-901.37	-21.78	33.39	-906.00	-21.63	85.75	-974.90	137.72	1381.38	0.00	0.00	0.00	-800.92	132.35	1699.16	-808.27	240.76	1692.91	-966.55	132.98	1777.07	-985.83	233.45	1774.46	656.40	-267.24	78.52	1256.33	-257.46	85.26	647.59
6.24000	-1263.71	289.52	22.49	-1301.85	285.37	20.98	-1457.33	308.12	115.41	-1425.78	316.74	174.73	-672.74	-41.96	43.75	-702.17	-29.33	44.66	-901.71	-21.81	32.81	-906.27	-22.43	86.00	-961.26	132.48	1383.84	0.00	0.00	0.00	-795.79	126.74	1700.66	-799.84	234.45	1694.48	-961.17	128.57	1778.86	-978.42	230.00	1774.85	657.14	-267.22	78.61	1256.73	-257.81	85.49	647.32
6.25000	-1261.17	289.60	22.92	-1302.71	285.25	20.30	-1449.46	310.53	123.10	-1416.90	317.21	180.34	-670.53	-42.23	43.99	-708.47	-26.77	40.91	-901.74	-22.44	32.86	-906.48	-24.13	86.31	-956.91	127.23	1385.27	0.00	0.00	0.00	-788.92	120.79	1701.92	-795.04	228.60	1695.90	-954.58	121.81	1780.33	-971.04	226.51	1775.25	656.97	-267.47	78.63	1256.66	-257.71	85.41	647.66
6.26000	-1262.88	289.96	22.03	-1299.99	285.64	20.56	-1443.54	309.29	130.08	-1407.93	317.68	186.34	-671.55	-42.42	43.78	-707.61	-26.84	41.10	-902.13	-22.63	32.43	-907.42	-23.70	85.70	-954.82	122.87	1386.95	0.00	0.00	0.00	-783.05	115.36	1703.43	-786.92	222.96	1697.42	-949.11	117.23	1781.96	-963.69	223.00	1775.66	657.09	-267.43	78.35	1256.68	-257.32	85.37	648.17
6.27000	-1262.14	289.88	21.25	-1298.31	285.05	20.79	-1436.16	308.83	138.36	-1398.30	317.62	193.10	-674.33	-40.24	43.11	-706.14	-27.81	41.47	-902.19	-23.08	32.38	-907.28	-25.03	85.84	-948.09	117.57	1388.95	0.00	0.00	0.00	-778.24	109.78	1705.04	-782.94	217.01	1699.04	-944.12	112.30	1783.32	-956.38	219.46	1776.08	656.84	-267.48	78.48	1256.68	-257.23	85.50	647.87
6.28000	-1261.47	290.05	20.22	-1294.83	285.58	21.85	-1429.05	308.22	146.94	-1389.59	316.10	199.53	-668.65	-41.44	44.68	-707.38	-29.67	41.37	-902.54	-22.94	31.68	-908.22	-25.00	85.48	-919.66	110.94	1394.86	0.00	0.00	0.00	-772.29	104.29	1706.56	-775.39	211.40	1700.61	-937.21	104.51	1784.49	-949.10	215.90	1776.49	656.01	-267.50	78.38	1256.94	-257.84	85.21	647.07
6.29000	-1260.96	290.32	19.07	-1293.55	284.99	21.97	-1420.62	307.36	156.08	-1379.10	315.17	206.42	-672.90	-41.43	44.14	-707.58	-30.21	41.66	-902.85	-23.01	31.51	-908.30	-25.79	85.47	-915.27	106.25	1396.78	0.00	0.00	0.00	-766.37	98.73	1708.05	-771.50	205.87	1702.16	-930.63	98.20	1785.97	-941.86	212.30	1776.92	656.28	-267.54	78.32	1257.08	-257.49	85.35	647.55
6.30000	-1258.46	290.01	18.39	-1287.89	284.50	23.95	-1411.63	306.51	165.42	-1368.47	313.82	213.02	-670.99	-42.35	44.86	-704.59	-30.19	42.49	-902.90	-23.29	31.20	-909.08	-25.48	84.92	-926.76	104.10	1393.05	0.00	0.00	0.00	-760.67	93.13	1709.46	-766.68	200.30	1703.55	-924.19	92.17	1787.36	-934.65	208.68	1777.35	656.64	-266.92	78.64	1256.16	-257.66	85.16	646.44
6.31000	-1254.71	290.54	17.74	-1282.00	284.89	25.91	-1400.96	306.29	175.49	-1357.88	311.36	219.46	-672.54	-43.57	44.15	-701.47	-30.22	43.47	-903.38	-23.29	31.02	-908.92	-26.28	84.89	-907.96	108.89	1400.51	0.00	0.00	0.00	-754.35	87.70	1710.77	-759.76	194.63	1704.81	-917.88	86.38	1788.65	-927.47	205.02	1777.78	656.30	-266.88	78.65	1256.74	-257.71	85.24	647.08
6.32000	-1251.86	290.75	16.74	-1277.02	283.50	27.68	-1389.35	306.41	185.49	-1345.90	310.00	226.51	-669.94	-43.46	45.33	-700.30	-30.32	44.04	-903.97	-22.71	30.45	-908.65	-27.39	84.88	-895.73	106.64	1402.51	0.00	0.00	0.00	-749.66	82.40	1712.04	-753.63	189.11	1705.96	-911.68	80.85	1789.85	-920.33	201.34	1778.23	655.98	-267.41	78.47	1257.00	-257.49	85.50	647.18
6.33000	-1248.42	291.12	15.67	-1269.82	282.27	31.15	-1379.46	303.10	194.23	-1334.79	306.55	232.69	-673.25	-44.27	44.59	-703.04	-30.82	43.54	-903.53	-23.71	30.63	-908.88	-27.82	84.77	-894.09	104.28	1403.71	0.00	0.00	0.00	-744.40	77.25	1713.23	-748.31	184.07	1706.98	-905.58	75.56	1790.95	-913.22	197.63	1778.67	656.31	-267.51	78.47	1257.01	-257.76	85.18	648.06
6.34000	-1243.19	291.82	15.14	-1261.62	283.54	35.51	-1367.79	300.73	203.34	-1322.96	303.63	238.87	-670.00	-43.61	45.71	-702.16	-30.79	43.94	-903.23	-24.30	30.84	-908.98	-28.59	84.95	-888.00	101.09	1404.39	0.00	0.00	0.00	-738.80	72.04	1714.18	-741.85	178.98	1707.76	-899.58	70.50	1791.97	-906.15	193.88	1779.13	656.56	-267.28	78.39	1256.31	-257.59	85.08	647.42
6.35000	-1236.41	292.87	14.22	-1256.41	283.52	38.99	-1356.73	296.14	211.34	-1309.98	301.58	245.40	-668.17	-44.21	46.88	-702.51	-31.10	44.21	-903.92	-23.48	30.19	-909.27	-28.61	84.69	-881.67	97.64	1404.85	0.00	0.00	0.00	-733.39	66.90	1714.93	-735.82	173.68	1708.46	-893.67	65.68	1792.90	-899.12	190.11	1779.59	656.67	-267.51	78.45	1256.05	-257.55	85.10	646.80
6.36000	-1229.53	293.51	12.62	-1246.02	283.58	44.53	-1344.90	292.84	218.72	-1298.41	297.84	251.39	-669.85	-44.77	46.59	-701.55	-31.28	45.11	-903.90	-23.62	30.05	-910.51	-27.20	83.65	-874.95	94.54	1405.06	0.00	0.00	0.00	-729.28	61.95	1715.67	-730.47	169.11	1709.04	-887.84	61.08	1793.74	-892.12	186.31	1780.05	657.11	-267.40	78.63	1256.11	-257.77	84.87	646.11
6.37000	-1217.02	294.89	13.03	-1238.68	282.49	47.76	-1334.61	286.79	223.47	-1286.59	294.18	257.07	-671.93	-45.88	46.62	-706.39	-31.94	44.56	-904.30	-23.31	29.88	-910.30	-28.38	84.24	-871.10	91.40	1405.26	0.00	0.00	0.00	-723.40	57.27	1716.12	-725.45	164.01	1709.43	-882.08	56.70	1794.50	-885.16	182.49	1780.52	657.33	-267.61	78.62	1256.13	-257.26	85.25	647.42
6.38000	-1202.68	294.06	19.29	-1226.35	281.77	52.71	-1321.30	283.67	228.09	-1274.17	290.36	262.05	-673.49	-45.61	47.01	-704.51	-32.02	45.75	-904.07	-23.84	29.85	-910.42	-28.72	84.13	-862.91	88.57	1405.53	0.00	0.00	0.00	-716.32	52.63	1716.22	-719.96	159.39	1709.86	-876.37	52.53	1795.18	-878.23	178.63	1781.00	656.90	-267.60	78.44	1256.12	-257.57	85.12	646.41
6.39000	-1187.14	288.15	24.43	-1207.12	279.08	58.27	-1307.13	280.61	231.46	-1261.38	285.41	265.82	-674.95	-45.00	47.32	-706.61	-32.54	45.48	-903.70	-24.59	30.11	-911.01	-28.63	83.96	-858.55	85.09	1405.75	0.00	0.00	0.00	-711.39	48.19	1716.42	-713.07	155.34	1709.77	-870.72	48.57	1795.77	-871.34	174.74	1781.48	656.89	-267.54	78.46	1256.54	-257.60	85.20	646.54
6.40000	-1167.55	287.33	29.85	-1187.90	273.64	61.32	-1293.13	276.37	233.08	-1247.07	281.85	268.84	-676.19	-45.15	47.29	-707.67	-32.37	45.36	-904.26	-24.28	29.75	-910.93	-29.51	84.23	-851.36	81.82	1405.75	0.00	0.00	0.00	-705.15	44.09	1716.36	-706.75	150.82	1709.92	-865.11	44.81	1796.28	-864.48	170.82	1781.97	656.96	-267.78	78.47	1256.39	-257.77	85.14	647.88
6.41000	-1148.63	285.09	33.51	-1167.23	271.00	64.98	-1276.71	274.22	234.50	-1232.60	277.53	270.31	-674.15	-45.04	48.48	-709.62	-32.52	45.39	-904.26	-24.36	29.92	-911.73	-28.55	83.71	-848.56	78.28	1405.81	0.00	0.00	0.00	-699.79	39.79	1716.25	-701.23	146.80	1709.95	-859.53	41.24	1796.72	-858.09	167.57	1782.41	657.48	-267.65	78.78	1257.14	-257.66	85.25	647.10
6.42000	-1129.15	282.40	36.32	-1153.39	268.28	65.73	-1260.96	270.42	233.85	-1216.17	274.90	271.09	-673.53	-46.13	48.87	-708.72	-33.20	46.11	-904.11	-24.59	29.64	-911.77	-29.15	83.85	-843.21	74.68	1405.71	0.00	0.00	0.00	-694.47	35.82	1715.99	-694.02	142.92	1709.81	-853.98	37.85	1797.08	-852.79	161.90	1782.98	656.69	-267.74	78.41	1256.43	-257.79	85.11	645.99
6.43000	-1108.00	279.64	38.24	-1129.73	264.84	67.40	-1244.06	267.45	232.36	-1199.59	271.83	270.45	-672.25	-45.96	49.80	-707.90	-33.14	46.48	-904.32	-24.57	29.66	-911.73	-29.67	83.99	-837.32	70.13	1405.34	0.00	0.00	0.00	-689.18	32.09	1715.69	-687.81	138.77	1709.43	-848.43	34.65	1797.36	-846.06	159.58	1783.33	656.78	-267.25	78.48	1256.41	-258.18	85.01	646.63
6.44000	-1085.09	276.58	39.12	-1112.81	262.55	67.38	-1226.37	264.40	229.74	-1183.45	267.97	268.24	-672.57	-45.88	49.96	-706.63	-33.42	47.09	-904.34	-24.77	29.50	-911.73	-30.11	84.05	-842.52	59.31	1399.20	0.00	0.00	0.00	-682.38	28.54	1715.24	-684.72	135.07	1709.36	-842.90	31.62	1797.57	-840.05	155.43	1783.90	656.33	-267.39	78.31	1256.26	-258.06	84.92	646.47
6.45000	-1063.09	273.36	39.15	-1091.90	258.41	66.50	-1208.85	260.53	225.60	-1166.18	265.24	265.40	-674.02	-45.89	49.75	-706.77	-33.91	47.19	-903.82	-25.59	29.91	-911.86	-29.69	83.68	-845.77	55.48	1398.65	0.00	0.00	0.00	-675.89	25.43	1714.83	-678.07	131.43	1709.03	-837.35	28.75	1797.71	-833.95	152.01	1784.46	657.04	-267.25	78.63	1256.12	-258.03	85.01	646.29
6.46000	-1039.68	269.99	38.91	-1068.45	255.32	65.85	-1189.98	258.12	221.04	-1147.85	262.91	261.83	-675.45	-46.36	49.49	-705.64	-33.97	47.55	-903.72	-25.74	29.98	-912.25	-29.28	83.70	-839.45	52.88	1399.27	0.00	0.00	0.00	-671.26	22.07	1714.51	-671.37	128.30	1708.85	-831.80	26.05	1797.78	-827.24	149.10	1784.85	656.32	-267.46	78.32	1255.90	-258.00	85.07	647.24
6.47000	-1017.03	266.72	37.88	-1042.65	252.26	64.90	-1171.21	254.84	215.05	-1130.07	259.50	256.85	-675.95	-46.63	49.23	-706.69	-34.03	47.40	-904.44	-24.59	29.39	-912.74	-28.55	83.44	-818.95	53.68	1404.86	0.00	0.00	0.00	-665.20	18.90	1714.09	-663.86	124.89	1708.61	-826.22	23.50	1797.78	-821.04	145.44	1785.28	657.01	-267.27	78.60	1256.27	-257.90	85.17	647.89
6.48000	-991.06	262.95	37.03	-1022.59	248.43	62.52	-1150.89	252.81	208.64	-1111.21	257.33	251.47	-673.24	-46.00	49.56	-705.28	-33.82	47.28	-904.17	-24.73	29.58	-912.25	-28.88	83.67	-827.10	48.51	1400.81	0.00	0.00	0.00	-659.18	15.96	1713.73	-658.95	122.56	1708.27	-820.61	21.11	1797.71	-814.25	142.98	1785.49	657.19	-267.20	78.58	1256.76	-257.44	85.51	647.03
6.49000	-961.11	260.84	38.19	-995.20	244.50	60.83	-1130.15	250.70	201.08	-1091.46	255.01	245.22	-674.83	-46.64	48.91	-706.50	-34.14	46.61	-904.43	-24.11	29.37	-911.64	-29.26	84.08	-825.08	45.99	1399.86	0.00	0.00	0.00	-651.98	13.20	1713.19	-653.67	119.99	1707.97	-814.96	18.85	1797.58	-808.16	139.66	1785.71	656.32	-267.49	78.33	1256.68	-257.37	85.39	646.58
6.50000	-931.66	256.90	37.42	-962.54	243.33	60.93	-1108.69	248.55	192.75	-1071.93	251.95	238.10	-673.52	-46.46	48.50	-707.30	-33.89	45.73	-904.61	-23.80	29.26	-911.89	-28.96	84.10	-818.26	43.79	1399.93	0.00	0.00	0.00	-645.58	10.69	1712.80	-645.70	117.56	1707.54	-809.26	16.73	1797.38	-801.41	137.87	1785.83	656.87	-267.64	78.49	1256.04	-257.52	85.02	647.04
6.51000	-903.84	252.62	36.32	-938.40	240.72	57.96	-1085.91	246.68	183.80	-1051.21	250.12	230.76	-675.93	-46.72	47.84	-705.66	-34.15	48.17	-904.63	-23.57	29.19	-911.67	-28.55	84.00	-816.99	42.11	1400.18	0.00	0.00	0.00	-639.36	8.27	1712.35	-640.72	115.03	1707.34	-803.49	14.74	1797.12	-795.09	135.06	1785.91	657.16	-267.66	78.71	1256.71	-257.55	85.17	647.31
6.52000	-874.84	248.71	35.20	-906.88	236.42	56.65	-1062.74	245.09	174.40	-1030.25	247.38	222.40	-674.47	-46.10	47.84	-707.50	-33.84	45.65	-904.41	-23.91	29.42	-911.77	-28.10	84.02	-803.70	39.98	1399.97	0.00	0.00	0.00	-633.36	5.95	1712.04	-634.63	112.73	1706.96	-797.66	12.87	1796.80	-788.46	133.40	1785.86	656.69	-267.07	78.46	1256.73	-257.46	85.29	646.35
6.53000	-844.36	245.14	34.57	-879.40	233.15	54.26	-1039.85	241.70	163.85	-1008.19	245.62	214.12	-673.86	-46.53	47.73	-705.82	-33.66	47.34	-904.40	-23.89	29.49	-911.11	-28.81	84.58	-801.29	37.82	1399.85	0.00	0.00	0.00	-628.19	3.81	1711.66	-627.36	110.45	1706.53	-791.75	11.12	1796.42	-782.47	130.03	1785.78	657.00	-267.35	78.62	1256.66	-257.41	85.23	647.82
6.54000	-814.59	241.76	34.08	-850.42	229.57	52.04	-1015.37	239.62	153.38	-986.28	242.84	205.07	-676.99	-46.24	46.79	-709.67	-33.70	44.56	-904.12	-24.14	29.48	-911.67	-27.67	83.83	-795.35	35.90	1400.07	0.00	0.00	0.00	-621.59	1.76	1711.24	-620.93	108.66	1706.03	-785.76	9.48	1795.99	-776.28	127.30	1785.62	656.89	-267.71	78.51	1256.81	-257.34	85.27	647.62
6.55000	-784.27	238.33	33.88	-821.00	226.69	50.50	-990.81	236.70	142.68	-963.16	241.16	196.27	-675.82	-46.56	46.85	-705.61	-33.47	45.12	-904.53	-23.74	29.33	-911.09	-28.56	84.37	-790.74	34.45	1399.57	0.00	0.00	0.00	-614.20	-0.27	1710.61	-613.73	107.03	1705.55	-779.66	7.95	1795.50	-769.53	126.09	1785.31	657.64	-267.29	78.73	1256.83	-257.49	85.46	647.25
6.56000	-754.04	235.50	34.06	-791.82	224.49	48.81	-965.76	233.16	131.38	-939.79	239.16	187.19	-674.82	-46.85	46.98	-705.67	-33.55	46.76	-904.14	-24.69	29.77	-910.91	-28.95	84.74	-785.32	32.99	1399.17	0.00	0.00	0.00	-608.48	-2.20	1710.02	-608.23	104.71	1705.00	-773.46	6.51	1794.95	-763.08	124.19	1784.98	656.38	-267.07	78.44	1256.27	-257.63	85.21	646.34
6.57000	-723.96	232.79	34.43	-764.36	221.28	47.04	-939.62	230.62	120.94	-915.82	237.09	178.10	-674.09	-46.82	47.19	-705.09	-33.40	45.41	-904.18	-24.36	29.61	-911.72	-27.74	84.10	-765.03	39.10	1405.51	0.00	0.00	0.00	-602.73	-4.01	1709.36	-601.32	102.81	1704.16	-767.15	5.17	1794.36	-756.69	122.29	1784.66	656.94	-267.16	78.64	1256.76	-257.96	85.09	646.21
6.58000	-692.42	229.93	35.41	-732.13	218.85	46.34	-912.91	228.27	110.65	-891.72	234.32	168.89	-676.31	-46.28	46.51	-705.66	-33.37	46.38	-904.37	-23.98	29.59	-911.65	-27.55	84.04	-757.57	39.56	1406.23	0.00	0.00	0.00	-596.41	-5.44	1708.64	-597.13	101.22	1703.63	-760.71	3.91	1793.71	-750.33	120.57	1784.32	656.49	-267.40	78.34	1256.65	-257.98	85.15	646.78
6.59000	-660.89	227.26	37.03	-702.07	216.41	46.47	-885.49	226.44	101.02	-867.41	231.65	159.86	-677.94	-46.37	46.32	-705.49	-33.69	46.56	-904.51	-23.81	29.36	-911.12	-28.51	84.62	-750.71	38.21	1405.90	0.00	0.00	0.00	-589.94	-7.15	1707.72	-589.77	100.26	1702.78	-754.14	2.73	1793.01	-744.39	117.99	1784.06	657.23	-267.11	78.70	1256.79	-257.52	85.38	647.64
6.60000	-632.04	224.71	38.54	-669.85	213.64	46.83	-858.25	223.50	91.39	-842.64	228.82	151.00	-674.41	-46.04	47.07	-705.37	-33.68	46.34	-904.73	-23.26	29.21	-911.41	-27.73	84.30	-746.62	37.18	1405.67	0.00	0.00	0.00	-582.73	-8.61	1706.86	-581.36	98.92	1701.76	-747.42	1.62	1792.27	-738.23	116.19	1783.68	656.56	-267.16	78.53	1256.73	-257.45	85.44	647.89
6.61000	-602.50	221.98	40.99	-641.17	210.95	47.13	-830.37	221.61	82.66	-817.75	226.25	142.80	-677.78	-46.57	45.74	-707.09	-33.55	44.24	-904.18	-24.13	29.73	-910.72	-28.66	84.83	-740.65	36.41	1405.34	0.00	0.00	0.00	-577.17	-9.90	1706.08	-575.98	97.41	1701.12	-740.56	0.58	1791.48	-731.51	115.30	1783.22	656.47	-267.61	78.37	1256.73	-257.17	85.61	647.16
6.62000	-571.09	219.16	44.41	-611.90	208.56	48.33	-802.20	220.13	74.59	-793.05	223.12	134.69	-675.10	-45.86	46.41	-706.34	-33.50	43.88	-904.01	-24.16	29.87	-911.04	-27.62	84.57	-732.69	35.60	1404.78	0.00	0.00	0.00	-571.14	-11.08	1705.15	-570.71	96.32	1700.47	-733.53	-0.40	1790.64	-725.47	113.14	1782.89	655.96	-267.60	78.24	1256.40	-257.42	85.32	646.86
6.63000	-549.39	216.13	45.76	-582.81	205.95	49.87	-774.18	217.36	66.82	-767.72	220.32	127.11	-676.72	-46.68	45.27	-703.15	-33.72	44.69	-904.16	-23.67	29.75	-910.73	-27.55	84.55	-725.59	34.05	1404.34	0.00	0.00	0.00	-564.52	-12.34	1704.26	-567.00	94.68	1699.85	-727.10	-1.92	1789.84	-718.82	112.24	1782.29	656.93	-267.12	78.69	1256.30	-257.54	85.27	646.92
6.64000	-509.77	214.18	53.91	-562.39	202.49	49.47	-746.16	215.29	59.96	-741.72	219.35	121.07	-674.38	-46.38	45.40	-704.14	-33.79	43.72	-903.44	-24.55	30.32	-910.30	-27.80	84.82	-720.74	32.27	1403.63	0.00	0.00	0.00	-558.76	-13.22	1703.31	-558.29	94.08	1698.96	-721.99	-0.49	1789.26	-712.27	111.10	1781.70	656.75	-266.96	78.68	1256.05	-257.19	85.42	646.76
6.65000	-482.95	209.15	57.15	-535.95	199.59	51.99	-717.21	214.85	54.51	-716.17	217.50	115.27	-668.89	-47.01	46.00	-707.76	-34.22	42.71	-903.93	-23.99	30.23	-910.71	-26.69	84.36	-732.70	23.04	1396.84	0.00	0.00	0.00	-552.40	-14.26	1702.33	-551.98	93.28	1698.09	-714.83	-2.29	1788.46	-705.53	110.69	1781.02	657.05	-267.15	78.59	1255.82	-257.61	84.95	647.11
6.66000	-452.47	205.61	62.74	-495.05	197.73	59.53	-688.96	213.54	49.51	-690.73	215.35	110.04	-673.11	-46.54	44.62	-707.48	-34.23	42.22	-903.79	-23.62	30.18	-909.92	-27.06	84.77	-713.96	29.99	1401.41	0.00	0.00	0.00	-545.31	-15.20	1701.36	-545.51	92.31	1697.23	-707.16	-6.07	1787.62	-699.11	109.65	1780.39	656.85	-267.08	78.59	1256.13	-257.23	85.09	646.45
6.67000	-426.12	202.60	67.99	-470.23	193.55	61.43	-660.85	212.40	45.36	-665.14	214.35	106.01	-669.98	-46.40	44.83	-704.50	-34.17	42.89	-903.79	-23.53	30.12	-910.08	-26.81	84.80	-703.81	31.18	1401.86	0.00	0.00	0.00	-538.55	-16.17	1700.41	-540.73	91.33	1696.57	-701.08	-6.21	1786.78	-692.17	109.92	1779.54	656.55	-267.49	78.47	1256.35	-257.44	85.35	646.77
6.68000	-399.90	199.03	73.59	-443.61	191.60	65.68	-632.85	211.34	42.04	-639.77	212.44	102.33	-671.06	-46.10	44.27	-703.46	-34.07	42.87	-903.82	-23.61	30.30	-909.76	-26.95	84.90	-699.40	30.10	1401.11	0.00	0.00	0.00	-533.17	-16.94	1699.64	-533.40	90.92	1695.73	-694.37	-6.59	1785.85	-685.69	108.94	1778.98	657.11	-267.28	78.59	1256.23	-257.46	85.21	646.44
6.69000	-373.80	198.04	79.75	-416.99	188.23	70.37	-605.82	210.09	39.75	-614.85	211.31	99.74	-671.83	-45.14	43.51	-708.07	-34.86	41.75	-903.77	-23.30	30.19	-909.51	-27.08	85.04	-691.82	29.72	1400.47	0.00	0.00	0.00	-526.93	-17.57	1698.74	-526.60	90.12	1694.96	-688.36	-6.60	1785.10	-679.15	108.33	1778.33	656.29	-267.33	78.36	1255.48	-257.36	84.97	646.07
6.70000	-348.82	195.54	86.86	-392.73	186.18	75.61	-579.45	207.62	37.73	-590.28	210.50	98.16	-674.38	-45.73	42.81	-708.00	-35.17	41.73	-903.87	-23.06	30.18	-909.39	-26.86	85.09	-684.40	29.83	1399.88	0.00	0.00	0.00	-519.94	-18.15	1697.95	-519.18	89.96	1694.09	-681.32	-7.70	1784.27	-672.65	107.72	1777.76	656.44	-266.96	78.56	1256.20	-257.39	85.17	646.61
6.71000	-325.13	192.86	93.94	-367.18	183.24	82.13	-553.62	206.66	37.27	-566.81	208.60	96.92	-671.82	-46.07	43.74	-705.68	-34.75	42.13	-903.82	-22.74	30.19	-908.85	-27.96	85.86	-677.36	29.23	1399.05	0.00	0.00	0.00	-513.49	-18.47	1697.13	-514.44	88.79	1693.68	-675.35	-6.56	1783.57	-665.90	107.77	1776.99	657.29	-266.90	78.74	1256.36	-257.57	85.31	646.92
6.72000	-302.32	190.24	102.27	-343.76	180.36	88.93	-528.51	205.18	37.67	-544.08	207.20	96.73	-674.99	-46.68	42.92	-708.52	-35.14	41.42	-904.24	-22.38	30.09	-909.20	-26.64	85.32	-672.23	29.25	1398.38	0.00	0.00	0.00	-506.63	-18.72	1696.44	-507.25	88.59	1692.90	-668.23	-7.23	1782.86	-659.23	107.40	1776.29	656.45	-267.37	78.42	1256.65	-257.12	85.30	646.34
6.73000	-281.36	187.42	110.65	-320.37	175.96	96.64	-504.45	203.19	38.48	-521.84	205.85	97.20	-674.08	-46.37	43.12	-707.72	-35.31	41.54	-903.79	-22.45	30.17	-909.31	-26.19	85.23	-666.09	28.65	1397.64	0.00	0.00	0.00	-500.17	-19.07	1695.65	-500.38	88.81	1692.23	-661.28	-7.53	1782.06	-652.56	107.21	1775.61	656.46	-267.32	78.46	1256.41	-256.88	85.59	647.23
6.74000	-261.25	183.78	118.64	-298.72	173.86	103.60	-482.13	200.31	39.35	-500.98	203.60	97.77	-675.03	-46.95	42.87	-707.44	-35.66	41.33	-903.72	-22.62	30.50	-908.97	-26.32	85.59	-658.02	28.84	1396.71	0.00	0.00	0.00	-494.67	-19.27	1695.04	-493.41	88.74	1691.62	-655.12	-6.78	1781.28	-645.55	108.12	1774.70	656.95	-267.45	78.53	1256.02	-257.65	85.32	646.76
6.75000	-242.44	179.34	126.39	-279.74	171.26	109.94	-461.03	198.02	40.89	-481.43	201.68	98.90	-668.89	-46.41	44.14	-708.95	-35.60	40.81	-903.33	-22.78	30.86	-908.37	-26.62	86.04	-650.81	28.88	1395.94	0.00	0.00	0.00	-488.28	-19.43	1694.40	-485.09	88.62	1690.70	-648.74	-5.54	1780.59	-638.91	108.05	1773.91	656.40	-267.23	78.39	1256.41	-257.40	85.44	647.07
6.76000	-225.28	174.81	133.20	-262.11	166.77	115.87	-441.55	195.77	42.54	-463.41	199.46	99.89	-671.24	-46.95	42.93	-705.86	-35.49	41.17	-903.39	-22.25	30.88	-908.29	-25.83	86.09	-644.25	28.81	1395.15	0.00	0.00	0.00	-480.98	-19.28	1693.72	-481.20	88.63	1689.99	-641.50	-6.37	1779.61	-631.90	108.81	1772.93	656.23	-267.24	78.50	1256.11	-257.55	85.13	646.30
6.77000	-210.11	169.95	139.21	-246.55	162.77	121.02	-423.98	193.15	43.77	-447.45	196.54	100.49	-670.38	-46.90	43.05	-706.80	-35.49	40.77	-903.06	-22.36	31.20	-908.43	-25.11	86.11	-638.56	28.45	1394.12	0.00	0.00	0.00	-474.61	-19.17	1693.13	-472.96	88.74	1689.14	-634.91	-6.18	1778.71	-624.90	109.71	1771.87	656.58	-267.04	78.73	1256.51	-257.12	85.42	646.62
6.78000	-197.28	165.22	143.61	-232.59	157.87	125.53	-408.69	190.35	44.28	-433.45	194.02	100.72	-672.24	-46.43	42.12	-705.44	-35.47	40.83	-902.63	-22.77	31.69	-907.50	-25.39	86.62	-631.19	28.74	1393.00	0.00	0.00	0.00	-467.24	-18.79	1692.49	-464.02	89.19	1688.23	-628.39	-5.27	1777.88	-618.10	110.05	1770.92	656.52	-267.12	78.56	1256.37	-257.19	85.39	646.89
6.79000	-185.89	159.18	146.69	-221.54	153.23	127.15	-395.53	188.34	44.62	-420.93	192.32	100.83	-672.21	-46.67	41.73	-708.39	-35.45	39.49	-902.35	-22.20	31.80	-907.52	-24.17	86.48	-624.65	28.68	1392.06	0.00	0.00	0.00	-460.50	-18.55	1691.74	-459.48	89.47	1687.66	-621.54	-4.62	1776.94	-611.24	110.95	1769.85	656.88	-267.39	78.55	1256.64	-257.31	85.25	647.87
6.80000	-176.48	153.97	147.10	-211.78	148.26	127.59	-384.75	186.00	44.08	-410.44	190.50	100.40	-674.61	-46.44	40.37	-706.08	-35.16	39.70	-902.17	-22.23	32.20	-906.59	-24.52	87.18	-616.68	28.94	1391.03	0.00	0.00	0.00	-453.34	-18.11	1690.96	-452.64	90.06	1686.72	-614.55	-4.06	1775.77	-604.16	112.37	1768.63	656.61	-267.49	78.58	1256.47	-257.34	85.17	648.07
6.81000	-168.38	148.40	145.52	-204.06	143.80	125.71	-376.20	184.85	43.48	-401.88	188.53	99.57	-672.93	-45.61	40.03	-706.52	-35.31	39.20	-901.94	-21.86	32.59	-906.41	-23.60	87.10	-607.69	29.06	1389.92	0.00	0.00	0.00	-447.53	-17.56	1690.26	-443.90	90.72	1685.69	-608.08	-2.71	1774.84	-596.95	113.78	1767.42	656.24	-267.46	78.38	1256.35	-257.53	85.27	646.99
6.82000	-161.45	142.33	142.44	-197.57	139.84	122.78	-370.32	182.60	41.96	-395.05	186.88	98.43	-673.38	-46.26	39.44	-707.98	-35.31	38.31	-901.77	-21.39	32.84	-905.35	-24.10	87.92	-601.28	29.44	1388.87	0.00	0.00	0.00	-440.22	-16.84	1689.55	-437.56	91.38	1684.67	-601.81	-0.39	1774.13	-589.90	114.90	1766.33	656.18	-267.27	78.42	1256.14	-257.37	85.29	647.05
6.83000	-156.30	138.42	137.13	-192.65	135.84	118.36	-365.75	181.41	40.76	-389.50	185.32	97.25	-671.72	-46.60	39.45	-708.55	-34.78	37.48	-901.76	-20.61	33.08	-904.61	-23.75	88.45	-593.80	30.02	1387.79	0.00	0.00	0.00	-432.57	-15.65	1688.74	-430.54	92.12	1683.61	-594.53	0.76	1773.21	-582.43	116.75	1765.07	656.03	-267.47	78.18	1256.53	-257.27	85.53	646.82
6.84000	-152.02	133.34	130.88	-189.16	131.67	112.54	-363.38	180.00	39.48	-385.56	183.37	95.98	-672.36	-45.25	38.51	-706.31	-34.71	37.63	-901.62	-20.41	33.60	-904.45	-22.74	88.54	-587.06	30.47	1386.73	0.00	0.00	0.00	-426.42	-14.84	1687.91	-421.73	92.74	1682.35	-587.26	2.09	1772.42	-575.05	118.31	1763.84	656.29	-267.35	78.32	1256.40	-256.92	85.54	647.39
6.85000	-149.19	128.73	123.86	-187.03	127.64	105.78	-362.08	178.91	38.33	-382.93	181.53	94.38	-671.13	-45.52	38.06	-703.51	-34.55	37.72	-900.46	-21.06	34.58	-903.84	-22.55	89.22	-580.18	31.20	1385.73	0.00	0.00	0.00	-419.63	-13.50	1687.19	-416.41	94.37	1681.43	-580.00	3.61	1771.75	-567.55	120.55	1762.46	657.13	-267.25	78.64	1256.29	-257.33	85.28	648.10
6.86000	-147.27	125.51	116.94	-184.79	124.37	99.70	-360.59	177.64	37.19	-380.32	180.54	93.12	-671.29	-44.68	37.55	-704.37	-34.61	37.06	-900.13	-20.70	35.13	-902.62	-22.85	90.13	-573.59	31.95	1384.87	0.00	0.00	0.00	-411.69	-12.23	1686.34	-405.87	95.90	1680.01	-572.74	5.28	1771.20	-559.80	122.89	1761.19	657.50	-267.17	78.87	1256.61	-257.51	85.26	646.54
6.87000	-143.95	122.64	109.87	-182.06	121.97	93.33	-358.82	176.97	36.67	-377.02	179.51	92.36	-671.92	-44.73	36.99	-704.31	-34.57	36.93	-899.62	-20.29	35.82	-902.47	-22.08	90.59	-565.84	32.46	1384.12	0.00	0.00	0.00	-404.71	-10.72	1685.46	-399.13	97.20	1678.87	-565.47	7.12	1770.77	-552.21	124.93	1760.02	657.60	-267.15	78.90	1256.27	-257.75	85.19	645.90
6.88000	-139.62	121.56	100.94	-178.29	120.26	86.09	-357.01	176.54	36.20	-372.87	178.45	91.92	-668.44	-45.10	37.11	-704.56	-34.31	36.44	-899.48	-19.61	36.31	-902.16	-20.99	91.17	-556.48	33.87	1383.42	0.00	0.00	0.00	-397.33	-9.14	1684.70	-392.63	98.57	1677.94	-558.19	9.10	1770.44	-544.54	127.08	1758.96	656.75	-267.41	78.68	1256.01	-257.66	85.13	646.76
6.89000	-135.54	121.05	91.37	-174.99	118.66	78.52	-355.51	176.16	35.76	-368.98	177.91	91.56	-670.84	-45.68	35.83	-703.08	-34.30	36.31	-898.75	-19.16	37.25	-901.51	-20.86	92.31	-548.55	35.30	1382.92	0.00	0.00	0.00	-389.78	-7.53	1684.03	-385.14	99.90	1677.01	-550.90	11.21	1770.23	-536.72	129.31	1758.15	657.19	-267.11	78.74	1255.97	-257.69	85.02	646.60
6.90000	-132.26	119.84	83.24	-171.98	117.14	71.89	-354.31	176.64	35.56	-365.66	177.53	91.15	-671.13	-45.83	35.27	-703.75	-34.47	35.86	-898.19	-18.59	38.29	-900.39	-20.58	93.57	-541.70	36.49	1382.63	0.00	0.00	0.00	-382.77	-5.83	1683.35	-378.48	102.13	1676.24	-543.59	13.45	1770.12	-529.02	131.22	1757.53	656.22	-267.53	78.39	1256.19	-257.46	85.24	647.53
6.91000	-129.31	118.96	75.85	-169.50	117.53	65.59	-353.57	176.91	35.49	-362.49	178.09	91.03	-665.43	-45.16	35.74	-703.57	-34.61	35.46	-897.59	-17.76	39.45	-898.71	-21.38	95.58	-534.64	38.13	1382.69	0.00	0.00	0.00	-375.84	-4.25	1682.85	-369.96	103.96	1675.45	-536.25	15.80	1770.10	-521.05	133.86	1756.97	656.61	-267.41	78.33	1256.79	-257.05	85.52	645.94
6.92000	-123.79	115.79	69.78	-166.23	116.09	61.09	-352.50	177.02	35.84	-359.79	177.83	90.84	-671.45	-44.98	33.82	-705.36	-34.53	34.47	-896.16	-18.60	41.37	-897.83	-20.87	97.15	-524.47	39.30	1382.62	0.00	0.00	0.00	-368.33	-2.40	1682.44	-363.16	106.05	1674.98	-528.89	18.25	1770.18	-513.05	136.37	1756.58	656.13	-267.25	78.36	1255.92	-257.52	85.23	647.18
6.93000	-121.67	114.78	63.22	-162.85	115.06	57.64	-351.99	176.18	35.96	-357.51	177.69	90.97	-671.65	-45.20	32.94	-705.99	-34.61	33.96	-896.42	-16.33	42.04	-896.91	-19.85	98.59	-514.61	40.42	1382.87	0.00	0.00	0.00	-361.01	-0.36	1682.12	-353.30	108.30	1674.43	-521.49	20.79	1770.36	-505.09	138.99	1756.23	657.02	-267.36	78.54	1255.92	-257.49	85.06	647.83
6.94000	-119.64	114.18	57.80	-162.72	114.43	53.82	-351.31	176.58	36.42	-356.10	177.06	91.07	-667.55	-44.58	33.17	-704.65	-34.58	33.60	-895.21	-16.63	44.18	-895.41	-20.02	100.64	-508.37	42.85	1383.08	0.00	0.00	0.00	-353.31	1.76	1681.97	-345.88	110.73	1674.03	-514.05	23.41	1770.61	-497.03	141.71	1756.11	656.80	-267.33	78.57	1255.70	-257.58	85.04	647.33
6.95000	-117.71	113.58	53.90	-164.20	114.02	50.45	-351.12	176.41	36.55	-355.07	176.80	91.22	-669.73	-44.86	32.22	-702.51	-34.71	33.76	-894.54	-15.92	45.99	-893.45	-20.76	103.26	-500.12	44.24	1383.30	0.00	0.00	0.00	-345.91	3.85	1682.04	-338.11	112.87	1673.94	-506.57	26.10	1770.95	-489.06	144.27	1756.17	656.99	-267.20	78.59	1256.35	-257.76	85.13	646.98
6.96000	-116.48	113.01	50.73	-161.86	112.85	48.57	-350.88	176.21	36.66	-354.39	176.02	91.20	-668.20	-44.55	32.02	-704.55	-34.74	32.80	-893.13	-16.12	48.74	-891.49	-20.49	105.84	-492.90	45.35	1383.95	0.00	0.00	0.00	-338.33	6.04	1682.30	-328.97	115.18	1674.10	-499.03	28.85	1771.36	-480.95	147.07	1756.39	656.96	-267.12	78.63	1256.65	-257.70	85.27	646.68
6.97000	-115.39	112.48	48.34	-161.38	112.85	46.83	-350.87	175.94	36.62	-353.65	175.93	91.33	-667.06	-44.29	31.39	-703.31	-34.60	32.61	-892.14	-15.99	51.63	-889.50	-20.81	108.73	-485.44	47.20	1384.62	0.00	0.00	0.00	-330.06	8.28	1682.72	-323.71	117.30	1674.51	-491.44	31.65	1771.85	-472.90	149.91	1756.77	657.14	-267.34	78.55	1256.89	-257.45	85.49	647.01
6.98000	-114.98	113.01	46.56	-159.26	112.86	45.67	-350.67	176.19	36.78	-353.21	175.92	91.43	-664.28	-44.51	31.30	-703.02	-34.82	32.17	-890.82	-15.90	54.76	-887.14	-20.71	111.95	-475.74	48.43	1385.33	0.00	0.00	0.00	-322.29	10.79	1683.32	-314.70	120.03	1674.80	-483.80	34.48	1772.41	-464.94	152.72	1757.27	656.37	-267.20	78.32	1256.44	-257.37	85.31	646.88
6.99000	-111.53	112.70	46.27	-159.62	112.75	44.20	-350.87	175.35	36.36	-352.73	175.61	91.34	-668.74	-43.89	29.43	-701.57	-34.13	31.94	-889.55	-15.54	58.08	-884.90	-20.43	115.26	-468.03	50.36	1386.26	0.00	0.00	0.00	-315.59	13.23	1684.22	-306.32	122.21	1675.50	-476.09	37.34	1773.03	-456.96	155.55	1757.94	655.80	-267.21	78.11	1256.06	-257.41	85.19	647.32
7.00000	-112.71	112.69	44.83	-160.40	112.22	43.29	-350.66	175.78	36.58	-352.43	175.32	91.20	-666.13	-44.58	29.33	-700.71	-34.16	31.82	-888.07	-15.18	61.75	-882.74	-20.15	118.87	-459.99	52.15	1387.27	0.00	0.00	0.00	-307.30	15.76	1685.10	-299.27	124.60	1676.40	-468.31	40.21	1773.71	-448.92	158.43	1758.75	655.77	-267.01	78.15	1256.19	-257.64	85.09	647.70
7.01000	-112.14	112.66	44.13	-158.31	112.44	43.35	-350.71	175.47	36.40	-352.06	175.34	91.21	-666.78	-44.55	29.18	-699.63	-34.17	31.89	-886.31	-15.55	65.94	-879.33	-21.25	123.25	-452.11	53.80	1388.34	0.00	0.00	0.00	-299.00	18.40	1686.22	-291.52	127.60	1677.31	-460.45	43.09	1774.45	-440.95	161.08	1759.72	656.82	-266.74	78.65	1256.11	-257.36	85.17	646.93
7.02000	-113.00	112.61	43.32	-159.61	112.78	42.13	-350.67	175.62	36.48	-351.81	175.48	91.26	-664.93	-44.37	28.87	-699.02	-33.89	31.87	-884.42	-15.63	70.35	-875.00	-23.59	128.39	-442.08	55.43	1389.49	0.00	0.00	0.00	-291.39	20.87	1687.56	-282.39	130.07	1678.33	-452.52	45.96	1775.24	-432.88	164.00	1760.80	656.49	-267.08	78.44	1255.81	-257.11	85.26	646.75
7.03000	-111.22	112.53	43.27	-160.02	111.53	41.87	-350.48	176.06	36.64	-351.72	175.14	91.20	-664.83	-43.97	28.80	-698.30	-33.89	31.99	-882.25	-16.16	75.20	-872.00	-23.49	132.59	-435.49	56.56	1390.69	0.00	0.00	0.00	-283.18	23.66	1689.00	-274.94	132.53	1679.73	-444.50	48.81	1776.08	-424.84	166.72	1761.89	656.63	-267.26	78.69	1256.07	-257.55	85.13	647.83
7.04000	-111.00	112.13	42.60	-158.94	111.55	41.40	-350.42	175.82	36.56	-351.51	175.01	91.13	-664.50	-44.41	28.49	-699.84	-33.73	31.40	-879.31	-17.69	80.73	-866.90	-26.12	138.26	-427.33	57.47	1391.84	0.00	0.00	0.00	-275.82	26.19	1690.47	-266.71	135.29	1680.94	-436.40	51.64	1776.96	-416.91	169.36	1763.07	656.93	-267.12	78.57	1256.31	-256.89	85.44	647.33
7.05000	-111.71	112.09	42.05	-159.47	111.85	40.94	-350.44	175.97	36.60	-351.23	175.21	91.11	-665.95	-43.79	27.78	-697.83	-33.21	31.82	-876.33	-18.53	86.19	-862.79	-26.70	142.90	-437.88	51.71	1389.46	0.00	0.00	0.00	-267.11	28.77	1691.92	-259.50	138.03	1682.23	-428.20	54.42	1777.88	-408.97	171.99	1764.21	656.90	-267.36	78.55	1256.31	-257.19	85.34	647.53
7.06000	-111.46	112.26	41.84	-156.30	111.28	41.48	-350.42	175.87	36.56	-351.24	175.11	91.03	-666.50	-43.68	27.85	-697.11	-33.04	32.25	-873.06	-19.41	91.75	-857.86	-28.59	148.03	-431.18	51.79	1390.18	0.00	0.00	0.00	-259.09	31.46	1693.46	-250.09	140.54	1683.47	-419.90	57.16	1778.84	-401.07	174.34	1765.34	656.87	-267.40	78.52	1256.29	-257.31	85.30	647.25
7.07000	-112.73	112.71	41.34	-158.61	111.30	40.46	-350.43	175.96	36.53	-351.19	175.14	90.97	-665.47	-44.21	28.08	-698.12	-32.90	32.20	-868.62	-22.26	98.50	-851.09	-32.69	154.27	-426.00	52.97	1391.60	0.00	0.00	0.00	-250.63	34.06	1694.89	-243.30	143.14	1684.86	-411.50	59.84	1779.82	-393.23	176.91	1766.44	656.62	-267.12	78.53	1256.82	-257.30	85.52	646.97
7.08000	-112.55	112.40	41.16	-157.33	111.60	40.98	-350.41	175.92	36.48	-351.03	175.70	91.03	-664.38	-44.37	28.36	-698.20	-33.40	32.32	-864.61	-23.62	104.45	-845.17	-35.08	159.58	-396.96	55.82	1394.89	0.00	0.00	0.00	-242.78	36.36	1696.35	-233.92	145.62	1686.00	-402.99	62.44	1780.84	-385.38	179.53	1767.39	656.57	-267.25	78.50	1255.76	-257.19	85.20	646.60
7.09000	-110.98	111.80	41.39	-158.77	112.12	40.31	-350.58	175.70	36.30	-351.09	175.72	90.86	-663.45	-44.19	28.30	-695.83	-33.36	33.03	-859.74	-25.98	110.92	-838.72	-37.36	164.83	-384.70	55.67	1396.08	0.00	0.00	0.00	-234.83	38.76	1697.78	-226.51	147.94	1687.27	-393.77	65.80	1782.23	-377.72	181.50	1768.44	656.58	-267.30	78.56	1255.78	-257.66	85.12	646.65
7.10000	-111.38	111.66	41.33	-159.55	111.78	39.82	-350.57	175.94	36.31	-351.13	175.74	90.73	-661.56	-43.91	28.68	-694.86	-34.02	33.14	-853.93	-28.87	118.15	-831.13	-40.51	170.78	-377.21	55.85	1396.79	0.00	0.00	0.00	-226.91	41.03	1699.15	-219.11	150.11	1688.56	-386.12	67.95	1783.35	-369.92	184.17	1769.25	656.99	-267.26	78.57	1255.99	-257.55	85.11	647.38
7.11000	-112.56	111.79	41.04	-157.97	111.81	40.17	-350.32	176.47	36.46	-351.09	176.09	90.67	-663.44	-44.61	27.55	-693.49	-34.28	33.26	-847.81	-31.89	125.90	-823.12	-43.43	176.73	-368.12	56.12	1397.31	0.00	0.00	0.00	-219.58	43.26	1700.45	-210.85	152.25	1689.62	-378.56	70.38	1784.28	-362.14	186.81	1770.01	656.59	-267.28	78.44	1256.06	-257.44	85.31	646.91
7.12000	-110.69	111.28	41.42	-156.91	112.38	40.47	-350.48	176.21	36.19	-351.15	176.25	90.51	-665.44	-46.41	26.44	-689.56	-35.72	34.46	-841.53	-34.50	134.10	-814.49	-47.03	183.58	-361.91	57.16	1398.00	0.00	0.00	0.00	-211.63	45.15	1701.54	-203.88	154.23	1690.55	-371.12	72.58	1785.14	-354.55	188.87	1770.70	657.37	-267.24	78.75	1256.39	-257.47	85.38	645.72
7.13000	-112.14	112.05	41.22	-158.55	111.68	39.93	-350.40	176.67	36.36	-351.04	176.87	90.67	-660.81	-46.25	27.71	-687.40	-36.63	35.68	-834.13	-37.55	143.00	-805.58	-49.56	190.59	-356.13	58.28	1398.70	0.00	0.00	0.00	-204.13	46.96	1702.61	-196.74	156.18	1691.46	-364.03	75.57	1786.13	-347.14	190.88	1771.35	656.89	-267.33	78.59	1256.28	-257.16	85.42	646.07
7.14000	-109.71	111.53	41.90	-137.63	112.09	46.85	-350.50	176.71	36.24	-351.28	176.55	90.31	-658.58	-47.14	27.84	-684.08	-37.86	37.48	-827.10	-39.40	151.87	-796.37	-51.80	197.89	-348.79	57.64	1399.01	0.00	0.00	0.00	-196.35	48.84	1703.54	-189.35	157.90	1692.41	-356.39	76.89	1786.78	-339.66	192.93	1771.83	656.66	-266.97	78.52	1256.66	-257.20	85.55	647.03
7.15000	-111.88	111.44	41.11	-147.23	111.75	43.68	-350.58	176.79	36.16	-351.20	177.09	90.46	-655.47	-48.30	28.26	-679.64	-38.67	39.84	-819.66	-40.99	160.87	-786.46	-53.68	205.20	-341.08	57.87	1399.38	0.00	0.00	0.00	-189.32	50.45	1704.45	-182.94	159.46	1693.06	-348.81	78.42	1787.27	-332.28	194.81	1772.25	656.07	-267.43	78.34	1256.45	-257.27	85.34	647.25
7.16000	-112.57	112.08	41.38	-146.11	111.74	43.75	-350.55	176.96	36.13	-351.20	177.12	90.22	-653.19	-50.57	29.15	-677.02	-40.62	42.49	-811.98	-41.46	169.34	-776.44	-55.06	212.42	-332.54	58.62	1399.53	0.00	0.00	0.00	-181.65	52.17	1705.20	-176.33	160.74	1693.60	-341.52	80.20	1787.74	-325.01	196.34	1772.55	656.46	-267.24	78.41	1256.48	-257.36	85.14	647.49
7.17000	-111.79	112.25	41.49	-155.65	111.98	40.65	-350.55	176.91	36.11	-351.21	177.26	90.19	-643.66	-52.70	31.97	-670.17	-42.55	46.36	-803.71	-42.18	177.71	-766.36	-56.86	220.12	-327.61	60.44	1400.02	0.00	0.00	0.00	-174.32	53.57	1705.82	-167.00	162.50	1693.93	-334.34	81.61	1788.15	-317.74	198.10	1772.72	656.96	-267.11	78.60	1257.06	-257.14	85.62	646.64
7.18000	-111.81	112.55	41.61	-158.83	112.30	40.03	-350.57	176.85	36.05	-351.03	178.01	90.42	-635.72	-56.63	34.46	-663.24	-45.81	50.45	-794.33	-43.13	185.24	-757.04	-56.51	226.64	-340.93	69.57	1400.08	0.00	0.00	0.00	-166.56	54.98	1706.28	-159.08	163.81	1694.23	-326.88	83.22	1788.48	-310.60	199.47	1772.87	656.83	-267.37	78.41	1255.93	-257.16	85.29	646.58
7.19000	-92.30	112.26	48.24	-160.18	112.20	39.56	-350.60	177.03	36.04	-351.20	177.72	90.22	-629.13	-60.11	38.16	-653.20	-49.14	55.73	-784.06	-43.52	191.53	-746.76	-56.68	232.82	-335.42	71.71	1400.30	0.00	0.00	0.00	-159.25	56.20	1706.71	-152.15	164.92	1694.55	-319.39	83.81	1788.43	-303.47	200.97	1772.88	656.18	-267.31	78.26	1256.49	-257.56	85.23	646.67
7.20000	-93.50	112.86	48.23	-158.17	113.13	40.22	-350.64	177.01	35.99	-351.17	177.86	90.25	-617.47	-64.35	43.50	-643.27	-52.99	60.37	-772.83	-43.99	196.83	-736.00	-56.87	237.98	-332.28	72.69	1400.32	0.00	0.00	0.00	-152.46	57.12	1706.97	-144.59	166.38	1694.64	-312.34	85.82	1788.69	-296.32	202.25	1772.86	657.23	-267.10	78.73	1256.21	-257.53	85.18	647.41
7.21000	-111.99	112.52	41.79	-158.42	112.36	39.96	-350.57	177.13	36.03	-351.23	177.68	90.10	-602.69	-68.87	47.96	-630.14	-56.95	64.98	-760.87	-44.79	201.00	-724.38	-56.81	242.27	-326.33	74.35	1400.79	0.00	0.00	0.00	-145.04	58.16	1707.11	-137.17	167.30	1694.73	-304.98	86.68	1788.74	-289.16	203.37	1772.82	656.77	-266.92	78.61	1256.00	-257.62	85.03	647.42
7.22000	-109.74	111.75	42.42	-158.50	111.90	40.16	-350.74	176.83	35.88	-351.24	177.85	90.15	-591.97	-73.68	50.65	-616.43	-61.05	68.55	-748.11	-45.27	204.11	-711.54	-57.54	245.99	-318.24	74.77	1400.55	0.00	0.00	0.00	-137.41	59.09	1707.18	-130.05	168.16	1694.61	-297.80	87.41	1788.90	-282.04	204.24	1772.82	656.90	-267.04	78.70	1256.52	-257.20	85.22	647.36
7.23000	-111.81	112.17	41.91	-157.41	112.59	40.66	-350.85	176.51	35.72	-351.25	177.81	90.07	-577.62	-78.05	53.38	-602.17	-65.55	71.46	-734.56	-46.59	206.50	-698.36	-57.48	248.13	-317.59	75.78	1401.14	0.00	0.00	0.00	-131.07	59.95	1707.27	-123.61	169.17	1694.52	-290.52	87.93	1788.91	-274.86	204.99	1772.87	657.27	-267.32	78.68	1256.66	-257.37	85.41	647.44
7.24000	-111.08	112.62	42.28	-158.06	112.73	40.45	-350.68	177.33	36.06	-351.37	177.93	90.07	-563.54	-82.60	55.35	-586.70	-69.70	73.53	-720.43	-47.62	207.70	-684.06	-58.37	249.50	-308.99	76.70	1401.47	0.00	0.00	0.00	-123.36	60.72	1707.18	-116.98	169.62	1694.42	-283.31	88.66	1789.07	-267.71	205.85	1772.91	656.97	-267.45	78.50	1255.59	-257.34	85.19	646.87
7.25000	-111.97	112.85	41.92	-159.33	112.97	40.01	-350.55	177.39	36.12	-351.32	178.04	90.16	-547.40	-87.22	57.04	-571.89	-73.86	74.46	-705.49	-48.71	207.70	-669.28	-60.07	250.16	-301.04	77.49	1401.72	0.00	0.00	0.00	-116.97	61.44	1707.03	-109.07	170.54	1694.02	-276.23	89.52	1789.26	-260.60	206.34	1773.00	657.16	-267.31	78.48	1255.84	-257.37	85.19	646.96
7.26000	-112.15	112.70	42.20	-159.04	113.08	40.44	-350.76	176.86	35.85	-351.40	177.77	90.00	-531.18	-93.12	57.88	-555.29	-78.53	74.97	-690.01	-50.14	206.68	-654.89	-59.85	248.87	-295.72	78.71	1401.95	0.00	0.00	0.00	-109.84	62.01	1706.77	-102.24	171.32	1693.80	-269.29	90.49	1789.43	-253.55	206.89	1773.14	657.12	-267.51	78.63	1256.19	-257.10	85.25	647.54
7.27000	-111.59	113.22	42.61	-158.47	112.73	40.30	-350.61	177.23	36.06	-351.20	178.49	90.24	-513.00	-98.02	58.72	-539.36	-82.67	74.55	-674.44	-51.34	204.46	-639.33	-61.50	247.34	-288.75	80.09	1402.48	0.00	0.00	0.00	-103.13	62.54	1706.42	-97.49	171.83	1693.69	-262.12	90.63	1789.52	-246.60	207.51	1773.32	656.81	-267.29	78.75	1256.54	-257.20	85.42	647.59
7.28000	-112.23	113.22	42.61	-160.35	112.37	39.71	-350.88	176.55	35.80	-351.28	178.18	90.17	-499.84	-102.70	56.90	-520.33	-86.72	74.04	-658.07	-52.45	201.32	-623.64	-62.45	244.51	-285.62	80.90	1402.93	0.00	0.00	0.00	-96.96	62.96	1706.08	-90.12	172.59	1693.20	-255.13	90.57	1789.64	-239.70	207.97	1773.53	656.57	-267.39	78.49	1256.09	-257.37	85.19	647.47
7.29000	-112.43	113.43	42.51	-158.42	112.16	40.59	-350.56	177.63	36.26	-351.41	177.92	90.11	-482.04	-106.71	55.29	-500.11	-90.38	72.99	-640.78	-54.68	197.56	-607.24	-64.02	241.04	-276.23	82.41	1402.97	0.00	0.00	0.00	-89.94	63.35	1705.62	-83.27	172.87	1692.99	-248.48	91.51	1789.83	-232.82	208.58	1773.72	656.95	-267.26	78.66	1255.72	-257.49	84.96	647.01
7.30000	-112.52	113.34	42.25	-159.57	112.82	40.52	-350.70	177.02	36.03	-351.40	177.76	90.11	-456.63	-110.46	55.46	-481.97	-94.20	70.86	-623.23	-55.99	192.42	-589.96	-66.33	237.02	-274.58	83.23	1403.50	0.00	0.00	0.00	-83.97	63.69	1705.24	-77.53	173.39	1692.70	-241.71	91.42	1789.84	-226.06	208.81	1773.99	656.38	-267.19	78.50	1256.17	-257.43	85.27	647.08
7.31000	-91.59	112.80	49.09	-158.65	113.08	40.63	-350.66	177.06	36.09	-351.31	177.90	90.23	-436.97	-114.89	54.09	-461.37	-98.21	69.02	-604.97	-58.36	186.75	-572.43	-68.37	232.16	-267.05	84.60	1403.69	0.00	0.00	0.00	-76.59	64.01	1704.67	-71.71	173.68	1692.58	-234.99	91.82	1789.93	-219.37	209.08	1774.23	656.52	-267.04	78.35	1256.17	-257.29	85.24	646.58
7.32000	-88.86	113.08	50.02	-157.07	113.21	41.08	-350.69	176.79	36.04	-351.30	177.62	90.20	-412.28	-118.64	53.60	-438.73	-101.66	67.38	-585.96	-60.92	180.40	-554.23	-70.51	226.73	-262.58	85.41	1403.98	0.00	0.00	0.00	-70.40	64.37	1704.11	-63.30	174.15	1692.01	-228.18	91.34	1789.81	-212.78	209.20	1774.46	657.14	-267.39	78.49	1256.40	-257.18	85.48	646.78
7.33000	-88.70	112.77	50.22	-157.63	112.56	40.92	-350.68	176.86	36.16	-351.23	177.79	90.33	-391.07	-122.67	52.21	-414.94	-105.53	65.89	-566.11	-63.39	173.19	-536.07	-72.35	220.44	-255.05	86.51	1403.88	0.00	0.00	0.00	-64.48	64.54	1703.73	-58.33	174.58	1691.98	-221.70	91.68	1789.74	-206.22	209.51	1774.61	656.48	-267.25	78.48	1256.66	-257.54	85.46	647.67
7.34000	-90.43	113.02	49.51	-158.84	112.86	40.60	-350.69	176.59	36.02	-351.15	177.87	90.45	-363.56	-126.37	52.03	-388.78	-109.24	64.80	-545.64	-66.28	165.48	-517.46	-73.71	213.54	-248.98	87.30	1403.88	0.00	0.00	0.00	-58.19	64.95	1703.30	-51.39	174.76	1691.81	-214.95	91.57	1789.61	-199.72	209.54	1774.71	655.93	-267.59	78.18	1255.96	-257.26	85.17	646.33
7.35000	-88.67	112.75	50.06	-157.89	112.98	41.00	-350.74	176.29	35.99	-351.03	177.84	90.51	-336.22	-129.64	52.12	-365.03	-112.79	63.00	-524.84	-68.12	156.89	-498.35	-75.40	206.23	-243.19	87.69	1403.79	0.00	0.00	0.00	-51.40	65.07	1702.88	-45.68	174.77	1691.64	-208.14	91.14	1789.42	-193.41	209.14	1774.83	656.62	-267.42	78.35	1256.28	-257.31	85.34	646.34
7.36000	-112.45	113.32	42.22	-157.44	112.93	41.01	-350.71	176.61	36.25	-351.26	177.26	90.37	-312.62	-132.63	50.59	-339.04	-116.08	61.48	-503.55	-70.25	148.15	-478.51	-77.76	198.84	-234.91	88.10	1403.62	0.00	0.00	0.00	-44.97	65.36	1702.56	-40.14	175.20	1691.40	-201.73	91.24	1789.30	-187.05	209.28	1774.78	656.31	-267.47	78.38	1256.50	-257.32	85.46	647.17
7.37000	-112.36	114.31	42.52	-157.96	113.14	41.09	-350.75	176.21	36.17	-351.33	176.84	90.33	-288.34	-136.00	49.79	-312.42	-119.23	60.23	-481.30	-73.04	139.57	-458.00	-80.12	191.18	-232.67	88.04	1403.35	0.00	0.00	0.00	-38.57	65.30	1702.14	-32.67	175.38	1691.10	-195.03	90.77	1789.07	-180.80	208.96	1774.76	656.68	-267.29	78.55	1255.83	-257.35	85.18	646.91
7.38000	-112.23	114.64	42.87	-159.46	112.96	40.85	-350.59	176.18	36.22	-351.32	176.89	90.46	-259.17	-139.12	50.25	-289.10	-122.23	57.92	-458.66	-75.68	131.00	-437.17	-82.31	183.54	-221.32	88.53	1402.92	0.00	0.00	0.00	-32.00	65.45	1701.74	-27.16	175.52	1691.00	-188.46	90.57	1788.86	-174.51	208.81	1774.72	656.23	-266.99	78.14	1255.83	-257.10	85.43	647.46
7.39000	-112.39	114.56	42.59	-157.76	113.08	41.38	-350.40	176.45	36.44	-351.49	176.26	90.30	-232.41	-142.76	50.34	-262.58	-125.28	56.73	-434.87	-79.61	123.10	-415.46	-84.86	175.93	-217.84	88.83	1402.67	0.00	0.00	0.00	-25.70	65.48	1701.30	-20.56	175.77	1690.59	-181.83	89.86	1788.61	-168.23	208.68	1774.58	656.85	-267.25	78.45	1256.42	-257.25	85.40	646.66
7.40000	-107.96	113.71	43.93	-159.74	113.53	40.70	-350.49	176.38	36.59	-351.41	176.35	90.44	-208.17	-146.12	50.00	-235.74	-128.18	55.84	-411.26	-82.25	114.79	-394.09	-86.54	167.96	-211.34	88.87	1402.46	0.00	0.00	0.00	-19.32	65.31	1700.81	-13.73	175.75	1690.24	-175.48	90.02	1788.44	-161.96	208.41	1774.40	656.60	-267.30	78.41	1256.92	-257.45	85.39	646.28
7.41000	-112.79	114.83	42.76	-160.62	113.64	41.00	-350.49	176.06	36.55	-351.52	176.31	90.52	-179.49	-148.66	50.92	-210.30	-130.77	55.03	-386.94	-85.79	107.12	-372.17	-88.69	160.56	-204.96	88.59	1402.16	0.00	0.00	0.00	-13.23	65.18	1700.38	-7.81	175.86	1689.77	-168.73	89.44	1788.10	-155.70	208.00	1774.20	656.91	-267.01	78.59	1255.72	-257.60	85.03	647.01
7.42000	-113.00	115.36	43.27	-159.44	113.90	41.53	-350.42	176.11	36.62	-351.56	176.12	90.56	-154.69	-151.35	51.01	-184.99	-133.33	54.48	-362.86	-88.12	99.14	-350.15	-90.34	153.18	-203.48	88.14	1402.03	0.00	0.00	0.00	-6.24	65.08	1699.82	-1.61	175.89	1689.46	-162.10	88.72	1787.79	-149.35	207.59	1773.97	656.64	-267.39	78.48	1256.42	-257.70	85.12	647.24
7.43000	-113.32	115.60	43.44	-158.78	114.16	41.73	-350.33	175.92	36.77	-351.52	176.07	90.73	-126.48	-153.52	52.90	-158.64	-135.70	54.61	-338.53	-89.84	91.41	-327.95	-91.89	146.20	-197.80	87.54	1401.48	0.00	0.00	0.00	-0.14	64.73	1699.34	5.62	175.72	1688.84	-155.64	88.43	1787.55	-142.93	207.15	1773.67	656.89	-267.27	78.68	1256.50	-257.53	85.32	646.43
7.44000	-113.48	115.85	43.73	-158.85	114.54	41.97	-350.32	175.83	36.80	-351.49	175.99	90.91	-101.12	-155.53	54.21	-131.43	-137.52	55.31	-314.08	-92.18	84.51	-304.92	-95.16	140.22	-189.50	87.22	1400.92	0.00	0.00	0.00	6.81	64.47	1698.73	11.47	175.24	1688.42	-148.88	87.16	1787.09	-136.47	206.64	1773.40	656.79	-267.11	78.43	1256.39	-257.59	85.27	646.40
7.45000	-113.49	116.32	43.83	-158.48	114.58	42.02	-350.31	175.63	36.88	-351.32	176.19	91.19	-74.71	-157.10	55.69	-105.56	-139.29	55.96	-289.48	-93.72	77.69	-281.59	-97.99	134.54	-184.58	86.98	1400.90	0.00	0.00	0.00	13.14	64.22	1698.08	17.70	174.85	1688.05	-142.35	86.66	1786.75	-130.12	205.85	1773.17	657.16	-267.20	78.57	1256.43	-257.88	85.15	646.93
7.46000	-113.41	116.74	43.64	-159.15	115.00	41.87	-350.29	175.18	36.97	-351.20	175.89	91.42	-50.33	-157.91	57.35	-79.05	-140.58	57.11	-264.10	-96.33	71.95	-258.72	-99.98	128.88	-175.08	86.58	1400.47	0.00	0.00	0.00	19.06	63.76	1697.54	23.14	174.79	1687.51	-135.68	85.93	1786.38	-123.69	205.13	1772.87	657.05	-267.07	78.58	1256.57	-257.41	85.49	647.15
7.47000	-107.78	115.57	45.69	-162.24	116.40	40.92	-350.10	174.89	37.09	-351.07	175.45	91.52	-22.62	-158.73	60.15	-53.09	-141.73	58.32	-239.22	-98.44	66.35	-235.60	-102.15	123.83	-171.93	85.61	1400.27	0.00	0.00	0.00	26.07	63.35	1696.88	29.52	174.46	1686.96	-129.05	85.05	1786.00	-117.32	204.28	1772.58	656.93	-267.27	78.50	1256.37	-257.30	85.45	646.91
7.48000	-107.10	116.15	45.43	-160.80	116.71	41.33	-349.90	175.09	37.50	-351.03	174.69	91.62	4.13	-159.36	62.17	-26.72	-142.48	59.93	-214.11	-100.21	61.19	-212.44	-104.35	119.14	-166.36	84.92	1400.03	0.00	0.00	0.00	32.26	62.59	1696.24	36.07	174.11	1686.47	-122.33	83.88	1785.52	-111.03	203.39	1772.28	657.92	-267.23	78.72	1256.02	-257.31	85.24	647.59
7.49000	-110.97	122.78	45.98	-156.12	116.54	42.20	-349.77	174.75	37.64	-350.71	174.46	91.99	27.61	-159.21	64.31	-1.15	-142.95	61.92	-189.16	-101.62	56.44	-189.29	-106.09	114.84	-160.69	83.93	1399.75	0.00	0.00	0.00	39.23	62.02	1695.54	41.73	173.54	1685.97	-115.82	82.88	1785.13	-104.67	202.44	1771.95	656.67	-267.41	78.41	1256.33	-256.83	85.37	646.69
7.50000	-102.93	119.25	47.93	-158.44	115.93	40.87	-349.59	174.18	37.85	-350.43	173.89	92.25	54.20	-159.64	67.81	25.54	-143.30	64.63	-163.97	-103.60	52.76	-166.53	-107.08	110.77	-155.82	83.53	1399.35	0.00	0.00	0.00	45.48	61.37	1694.88	48.30	172.80	1685.48	-109.26	81.44	1784.71	-98.42	201.13	1771.61	656.93	-267.04	78.48	1256.12	-257.26	85.24	647.60
7.51000	-103.44	118.77	46.53	-158.12	116.44	41.05	-349.50	173.78	38.06	-350.09	173.45	92.68	79.56	-158.69	71.25	48.75	-143.23	66.44	-138.83	-105.27	49.52	-143.43	-108.07	107.31	-150.40	82.26	1398.90	0.00	0.00	0.00	52.67	60.72	1694.21	54.50	172.00	1684.92	-102.68	80.19	1784.15	-92.18	199.89	1771.25	657.81	-267.38	78.68	1256.97	-257.58	85.28	647.92
7.52000	-103.47	118.54	45.62	-159.68	116.34	39.95	-349.41	172.79	38.15	-349.68	173.10	93.21	100.47	-157.82	74.17	73.23	-142.93	69.30	-114.42	-106.10	46.65	-120.41	-109.69	104.69	-145.89	81.19	1398.55	0.00	0.00	0.00	58.82	60.03	1693.56	61.43	171.57	1684.32	-96.12	78.99	1783.57	-86.06	198.11	1770.82	657.81	-267.58	78.74	1256.56	-257.40	85.22	647.15
7.53000	-104.10	117.47	44.12	-157.80	115.94	40.69	-349.09	172.80	38.53	-349.29	173.09	93.91	125.62	-157.24	78.39	97.75	-142.60	73.11	-90.12	-108.26	45.08	-97.92	-110.95	102.59	-136.15	80.16	1398.12	0.00	0.00	0.00	65.30	59.01	1692.89	68.59	170.57	1683.76	-89.58	77.13	1782.97	-80.00	196.71	1770.31	657.77	-267.28	78.66	1256.19	-257.49	85.03	647.17
7.54000	-102.80	117.27	43.62	-157.09	115.95	40.45	-349.02	172.26	38.77	-349.23	172.09	94.14	148.06	-156.35	83.53	121.43	-141.67	77.33	-66.74	-109.10	43.62	-76.27	-112.11	101.06	-131.50	78.78	1397.58	0.00	0.00	0.00	71.34	58.15	1692.28	73.77	170.06	1683.23	-82.93	75.39	1782.29	-73.92	195.34	1769.70	657.50	-266.89	78.67	1256.02	-257.47	85.14	647.01
7.55000	-106.60	115.96	41.54	-160.00	115.60	39.14	-348.65	172.26	39.22	-349.06	171.73	94.62	170.60	-155.47	89.72	144.73	-140.55	83.19	-44.49	-110.15	42.72	-55.86	-112.62	99.75	-122.79	77.15	1396.82	0.00	0.00	0.00	78.60	57.28	1691.55	79.20	168.98	1682.56	-76.50	73.83	1781.65	-67.88	193.64	1769.13	657.26	-266.80	78.63	1256.00	-257.75	85.07	648.16
7.56000	-105.56	116.10	41.68	-157.24	115.83	40.20	-348.66	171.30	39.30	-348.76	171.39	95.13	191.11	-153.65	97.38	164.78	-140.57	88.92	-22.69	-110.88	42.41	-36.29	-113.78	99.28	-116.77	76.13	1396.48	0.00	0.00	0.00	84.82	55.95	1690.82	85.33	167.73	1681.97	-70.06	71.97	1780.95	-62.09	191.58	1768.53	657.03	-266.95	78.55	1256.05	-257.44	85.24	647.43
7.57000	-103.23	116.02	42.16	-157.45	115.48	39.75	-348.39	171.32	39.73	-348.34	171.56	95.84	212.05	-152.03	105.74	183.99	-139.67	95.99	-1.83	-112.01	42.66	-17.68	-114.45	99.02	-112.50	74.75	1395.87	0.00	0.00	0.00	90.72	54.88	1690.14	91.39	166.71	1681.38	-63.66	70.09	1780.22	-56.41	189.67	1767.90	656.99	-266.93	78.67	1255.99	-257.50	85.19	647.14
7.58000	-108.35	115.34	40.40	-156.24	116.12	39.81	-348.17	171.17	40.17	-348.21	171.19	96.33	228.24	-149.04	112.80	201.82	-138.03	102.90	17.78	-113.00	43.24	0.07	-115.79	99.38	-106.08	72.91	1395.36	0.00	0.00	0.00	96.96	53.64	1689.37	97.52	165.51	1680.64	-57.08	67.55	1779.52	-50.80	187.62	1767.34	656.82	-267.19	78.53	1256.19	-257.42	85.22	647.30
7.59000	-106.82	114.82	40.44	-155.39	115.68	39.76	-348.03	170.72	40.46	-347.90	171.22	96.95	243.56	-146.82	119.76	218.16	-135.63	108.98	35.78	-112.50	43.30	16.35	-116.11	99.42	-102.49	71.18	1394.72	0.00	0.00	0.00	103.71	52.39	1688.57	103.42	164.24	1679.91	-50.88	65.37	1778.88	-45.40	185.19	1766.81	657.51	-266.85	78.79	1256.01	-257.42	85.20	646.92
7.60000	-107.67	114.98	40.24	-156.03	116.76	39.30	-347.57	171.21	41.18	-347.43	171.59	97.73	259.95	-143.92	126.14	233.08	-133.22	114.36	52.31	-112.07	43.51	31.16	-116.11	99.35	-95.43	69.56	1394.43	0.00	0.00	0.00	109.45	50.80	1687.77	108.08	162.96	1679.35	-44.61	62.77	1778.23	-39.96	182.98	1766.26	656.83	-266.91	78.43	1256.17	-257.57	85.22	647.06
7.61000	-109.52	115.08	39.63	-156.70	115.95	39.02	-347.47	170.81	41.48	-347.22	171.56	98.36	271.85	-141.70	131.14	246.32	-130.88	118.80	67.19	-111.67	43.61	44.21	-116.03	99.19	-85.95	67.58	1393.92	0.00	0.00	0.00	115.40	49.29	1686.98	113.34	161.53	1678.71	-38.41	60.25	1777.63	-34.72	180.39	1765.82	656.48	-266.96	78.60	1256.10	-257.62	85.28	647.92
7.62000	-106.56	115.47	40.51	-155.92	116.63	39.28	-347.28	170.22	41.72	-346.65	172.19	99.26	287.07	-138.07	136.56	257.59	-128.25	122.06	79.86	-110.97	43.16	55.54	-115.28	98.45	-80.86	65.46	1393.72	0.00	0.00	0.00	120.80	47.75	1686.30	119.50	159.96	1677.98	-32.43	57.47	1776.97	-29.57	177.62	1765.41	657.62	-266.97	78.91	1256.12	-257.68	85.17	647.52
7.63000	-108.34	115.07	39.99	-156.55	117.10	38.84	-346.91	170.63	42.46	-346.20	172.27	100.03	298.42	-135.69	139.50	266.86	-126.02	123.94	90.09	-109.75	42.14	65.04	-115.26	97.64	-71.97	63.37	1393.01	0.00	0.00	0.00	127.32	45.88	1685.49	124.31	158.41	1677.57	-26.49	54.44	1776.40	-24.44	174.80	1765.02	656.36	-267.23	78.41	1256.13	-257.60	85.10	648.25
7.64000	-108.89	115.28	39.76	-156.06	116.54	38.78	-346.67	170.56	43.05	-345.82	172.28	100.76	301.36	-133.51	138.27	274.27	-123.63	123.85	98.31	-109.28	40.86	72.69	-114.49	96.13	-67.36	61.27	1392.81	0.00	0.00	0.00	133.14	44.03	1684.82	128.98	156.59	1677.25	-20.58	51.08	1775.87	-19.53	171.61	1764.74	657.29	-267.18	78.59	1256.55	-257.19	85.24	647.57
7.65000	-109.38	115.42	39.49	-155.79	116.90	38.73	-346.26	170.91	43.95	-345.11	172.86	101.79	308.40	-131.54	136.28	280.06	-121.79	121.90	103.53	-108.55	39.52	78.23	-113.80	94.62	-63.92	59.14	1392.70	0.00	0.00	0.00	138.22	42.18	1684.30	134.09	155.02	1676.83	-14.89	48.04	1775.36	-14.67	168.53	1764.42	657.33	-267.30	78.60	1256.76	-257.25	85.29	646.34
7.66000	-108.13	115.46	39.92	-155.89	117.33	38.44	-346.00	170.43	44.39	-344.61	173.09	102.70	313.47	-128.72	131.49	284.34	-119.74	117.46	106.30	-108.34	38.40	82.13	-113.39	93.49	-56.05	56.33	1392.42	0.00	0.00	0.00	143.97	40.37	1683.90	138.73	152.90	1676.77	-9.27	44.27	1774.77	-9.93	164.71	1764.22	656.69	-266.83	78.39	1256.25	-257.53	85.22	647.04
7.67000	-109.09	115.62	39.52	-156.16	117.49	38.39	-345.78	170.08	45.08	-344.08	172.79	103.48	316.14	-127.56	124.30	287.69	-118.28	111.39	107.47	-106.85	36.42	84.46	-111.68	91.36	-52.14	53.55	1392.06	0.00	0.00	0.00	149.17	38.15	1683.50	143.11	150.81	1676.76	-3.89	40.84	1774.22	-5.35	161.26	1763.99	657.16	-267.07	78.62	1256.50	-257.36	85.47	647.23
7.68000	-110.19	115.30	38.95	-156.03	116.89	38.28	-345.37	170.08	45.90	-343.44	172.45	104.28	318.80	-126.13	117.68	290.38	-116.50	104.97	108.96	-105.96	35.53	86.67	-111.33	90.15	-44.51	50.57	1391.66	0.00	0.00	0.00	154.52	35.75	1683.23	149.29	148.71	1676.68	1.46	36.89	1773.65	-0.91	157.47	1763.78	658.45	-267.04	78.90	1256.62	-257.46	85.33	646.48
7.69000	-109.10	115.33	39.35	-155.93	117.91	37.80	-345.00	169.96	47.01	-342.46	173.03	105.65	324.37	-125.95	110.46	294.55	-116.54	98.87	111.10	-105.19	35.65	90.18	-110.33	89.72	-38.65	47.41	1391.38	0.00	0.00	0.00	159.22	33.20	1683.16	152.67	146.59	1676.86	6.69	32.97	1773.14	3.43	153.41	1763.61	657.29	-267.20	78.62	1256.07	-257.52	85.09	646.91
7.70000	-108.91	115.57	39.36	-155.47	117.83	37.98	-344.28	170.34	48.49	-341.47	173.02	107.05	329.42	-127.43	100.56	299.91	-117.42	91.11	113.27	-105.04	36.11	94.83	-109.83	90.01	-32.55	44.19	1390.81	0.00	0.00	0.00	164.28	30.64	1683.25	157.47	144.13	1677.21	11.98	28.89	1772.78	7.77	149.16	1763.63	657.27	-266.87	78.71	1256.46	-257.73	85.19	648.05
7.71000	-108.65	115.59	39.22	-153.45	117.59	38.30	-343.78	170.21	50.08	-340.26	172.97	108.65	332.47	-127.25	89.07	302.78	-115.82	81.73	114.79	-104.64	36.06	98.94	-109.91	90.24	-24.83	40.74	1390.77	0.00	0.00	0.00	170.45	28.02	1683.41	161.90	141.22	1677.68	17.38	24.74	1772.72	12.36	145.34	1763.86	657.06	-267.20	78.54	1256.40	-257.48	85.36	648.09
7.72000	-107.88	115.52	39.21	-157.68	117.18	37.00	-343.11	169.52	51.75	-338.85	172.92	110.69	336.05	-127.07	78.57	307.08	-115.56	73.19	115.95	-104.89	35.94	102.68	-110.10	90.26	-18.14	37.06	1390.88	0.00	0.00	0.00	175.69	25.08	1683.81	167.46	138.51	1678.19	22.73	20.68	1772.99	16.96	141.06	1764.46	657.45	-267.21	78.50	1255.90	-257.48	85.26	647.39
7.73000	-108.89	115.16	38.60	-156.44	117.35	37.14	-342.26	169.27	54.05	-337.44	172.35	112.80	344.20	-124.34	70.34	312.17	-112.96	66.17	117.05	-105.02	36.30	106.44	-110.83	90.92	-14.27	33.56	1391.30	0.00	0.00	0.00	181.17	22.22	1684.34	171.59	135.54	1679.04	28.10	16.50	1773.44	21.64	136.82	1765.22	657.17	-267.32	78.59	1256.07	-257.10	85.11	646.48
7.74000	-108.52	115.25	38.33	-155.02	117.55	37.32	-341.40	168.73	56.44	-335.53	172.57	115.55	347.02	-121.44	63.18	313.83	-110.48	60.39	118.22	-104.55	37.13	109.33	-109.91	91.30	-6.51	30.40	1392.12	0.00	0.00	0.00	186.06	19.09	1685.00	176.37	132.34	1680.02	33.57	12.02	1774.02	26.35	132.20	1766.22	657.28	-266.83	78.83	1256.36	-257.41	84.96	647.02
7.75000	-109.21	115.38	37.97	-152.95	117.43	37.54	-340.06	168.95	59.45	-333.38	173.01	118.58	349.54	-119.97	59.17	316.17	-108.58	56.94	118.79	-104.12	37.75	110.72	-108.58	91.42	-3.47	27.02	1393.05	0.00	0.00	0.00	190.98	15.65	1685.76	181.25	128.80	1681.19	39.07	7.57	1774.89	31.30	127.92	1767.46	657.73	-266.96	78.80	1256.08	-257.07	85.22	647.05
7.76000	-107.26	115.29	38.50	-153.77	117.72	36.90	-338.95	168.79	62.63	-330.77	173.85	122.07	350.36	-119.55	56.87	317.82	-107.76	55.44	119.07	-104.00	38.05	111.36	-107.94	91.69	7.58	23.80	1394.28	0.00	0.00	0.00	196.65	12.55	1686.82	186.17	125.66	1682.55	44.71	3.13	1776.03	36.31	123.71	1769.04	657.61	-267.18	78.87	1256.05	-257.36	85.20	646.59
7.77000	-109.59	115.38	37.50	-153.83	117.16	36.62	-337.17	169.29	66.37	-328.00	174.23	125.88	351.32	-118.47	56.02	317.22	-107.30	54.21	119.11	-103.75	37.97	111.63	-108.32	92.11	11.00	20.81	1395.86	0.00	0.00	0.00	201.99	9.16	1687.95	189.59	122.23	1684.13	50.46	-1.52	1777.38	41.45	119.65	1770.80	656.59	-267.07	78.60	1255.92	-257.33	85.24	646.35
7.78000	-107.67	115.04	37.85	-154.46	117.05	36.34	-335.36	169.35	70.41	-324.54	175.18	130.17	350.33	-118.45	55.21	316.64	-107.29	53.47	119.08	-103.78	37.79	111.56	-108.28	92.07	16.99	17.66	1397.72	0.00	0.00	0.00	207.61	5.72	1689.16	194.14	118.97	1685.88	56.11	-6.01	1778.88	46.60	115.11	1772.82	657.50	-267.07	78.91	1255.83	-257.17	85.28	647.28
7.79000	-109.75	115.29	37.15	-151.70	117.06	36.94	-333.08	169.57	74.85	-320.88	175.83	134.66	350.98	-119.25	54.62	316.08	-107.53	52.84	118.91	-104.22	37.65	111.38	-109.17	92.34	24.91	14.85	1399.87	0.00	0.00	0.00	212.38	2.27	1690.53	201.13	115.56	1687.47	61.63	-10.47	1780.49	51.77	110.55	1774.94	657.37	-266.98	78.86	1255.88	-257.69	85.24	647.40
7.80000	-110.27	114.62	36.59	-152.04	116.70	36.74	-330.41	169.73	79.81	-316.63	176.76	139.62	351.92	-118.50	54.75	316.77	-107.43	52.87	118.63	-104.28	37.20	110.84	-109.06	91.96	31.19	11.61	1401.92	0.00	0.00	0.00	217.68	-1.53	1691.89	204.83	111.87	1689.44	67.18	-15.05	1782.09	56.88	106.24	1776.91	656.79	-267.10	78.31	1256.64	-257.13	85.41	647.03
7.81000	-109.37	114.92	36.73	-149.96	116.82	36.93	-327.26	170.33	85.28	-311.60	178.42	145.04	349.83	-119.24	54.15	314.95	-107.71	52.40	118.50	-105.05	37.04	110.55	-110.34	92.16	38.27	9.03	1404.01	0.00	0.00	0.00	223.25	-5.16	1693.33	210.39	107.89	1691.31	72.62	-19.39	1783.71	61.81	101.75	1778.95	656.38	-267.21	78.39	1256.21	-257.36	85.17	647.42
7.82000	-109.46	114.66	36.33	-150.94	116.41	36.39	-323.66	170.47	90.86	-305.99	179.51	150.44	350.16	-119.23	54.36	316.05	-107.93	52.97	118.25	-105.18	36.62	110.07	-110.81	92.05	44.03	6.23	1405.93	0.00	0.00	0.00	228.23	-8.94	1694.78	214.93	104.28	1693.08	77.83	-23.77	1785.30	66.78	97.12	1780.96	656.94	-267.12	78.59	1255.86	-257.60	85.13	647.52
7.83000	-110.14	114.59	36.07	-151.16	115.64	36.32	-319.32	171.34	97.25	-299.85	180.26	155.88	352.53	-118.83	54.84	315.39	-107.87	52.51	118.13	-105.80	36.52	109.70	-111.14	91.75	47.87	3.43	1407.70	0.00	0.00	0.00	233.25	-12.52	1696.33	221.49	100.67	1694.76	82.96	-28.15	1786.78	71.61	92.93	1782.78	656.38	-267.09	78.40	1256.01	-257.25	85.18	647.28
7.84000	-109.89	114.34	35.78	-149.18	115.61	36.34	-314.50	171.66	103.70	-292.55	181.65	161.64	350.52	-119.11	54.42	316.52	-108.08	52.99	118.03	-106.06	36.24	109.53	-111.58	91.51	53.90	0.65	1409.23	0.00	0.00	0.00	238.17	-16.21	1697.85	226.33	96.64	1696.65	88.02	-32.62	1788.12	76.30	88.99	1784.44	657.71	-267.20	78.69	1256.27	-257.38	85.08	648.27
7.85000	-109.39	114.25	35.41	-148.73	114.95	35.91	-309.18	172.33	110.60	-284.98	182.12	167.18	350.92	-119.36	54.41	315.92	-108.17	52.69	117.77	-105.79	35.72	109.37	-111.84	91.10	60.82	-2.33	1410.55	0.00	0.00	0.00	243.18	-19.97	1699.33	229.24	92.61	1698.37	92.88	-36.68	1789.46	80.96	84.82	1785.93	657.21	-266.76	78.68	1256.43	-257.21	85.25	647.41
7.86000	-108.40	114.08	35.19	-146.86	114.98	36.16	-303.39	173.85	118.23	-276.73	183.33	173.19	350.97	-119.76	53.88	315.42	-108.33	52.43	117.78	-106.50	35.69	109.20	-112.58	91.01	67.66	-5.58	1411.59	0.00	0.00	0.00	248.06	-23.69	1700.75	234.07	89.15	1699.88	97.63	-40.43	1790.69	85.60	80.97	1787.16	657.80	-266.93	78.76	1256.14	-257.40	85.14	647.28
7.87000	-108.30	114.23	34.37	-145.29	114.95	36.49	-297.42	174.87	126.31	-268.23	184.12	179.64	350.82	-119.90	53.63	315.65	-108.54	52.26	117.69	-106.71	35.52	109.20	-113.14	90.91	74.63	-8.59	1412.49	0.00	0.00	0.00	252.30	-27.46	1702.14	239.49	85.25	1701.25	102.26	-44.34	1791.72	90.20	77.30	1788.20	657.08	-266.93	78.52	1256.25	-257.54	85.16	647.08
7.88000	-106.84	114.06	34.08	-141.68	115.07	37.75	-290.84	175.88	135.15	-259.32	184.35	186.64	349.70	-120.05	52.90	315.09	-108.94	51.86	117.57	-106.94	35.37	109.15	-113.25	90.66	79.15	-11.42	1412.83	0.00	0.00	0.00	256.98	-31.30	1703.42	245.00	81.83	1702.43	106.89	-48.13	1792.56	94.80	73.61	1789.01	657.14	-267.01	78.52	1256.40	-257.52	85.30	647.90
7.89000	-104.77	114.02	33.57	-139.57	114.47	38.93	-283.58	176.55	144.43	-249.87	184.10	193.80	350.13	-120.07	53.00	315.75	-108.80	51.83	117.46	-106.31	34.83	109.03	-113.48	90.58	85.19	-14.69	1413.45	0.00	0.00	0.00	261.79	-34.87	1704.63	249.81	77.67	1703.41	111.52	-51.72	1793.23	99.47	70.26	1789.63	657.12	-267.05	78.61	1257.19	-257.57	85.49	647.61
7.90000	-101.03	114.91	33.70	-134.73	115.05	41.41	-275.72	177.34	154.16	-239.90	184.34	201.54	351.06	-120.22	53.05	315.63	-109.09	51.73	117.41	-106.68	34.81	108.79	-113.57	90.41	91.32	-17.82	1413.70	0.00	0.00	0.00	266.76	-38.18	1705.65	254.64	74.44	1704.38	116.16	-55.10	1793.75	104.29	67.05	1790.04	657.37	-267.19	78.75	1256.68	-257.50	85.36	646.92
7.91000	-98.95	114.74	33.40	-131.21	116.08	44.16	-267.61	176.67	163.62	-229.81	184.19	209.29	350.06	-120.15	52.86	315.73	-109.08	51.68	117.36	-106.82	34.76	108.72	-113.98	90.42	93.39	-21.10	1413.80	0.00	0.00	0.00	271.94	-41.63	1706.52	259.69	70.94	1705.22	120.86	-58.64	1794.12	109.02	63.53	1790.38	657.10	-266.98	78.49	1256.30	-257.25	85.17	647.30
7.92000	-93.66	116.32	34.44	-125.90	117.13	48.04	-259.21	175.65	173.09	-219.99	183.26	216.97	350.30	-120.76	52.97	315.38	-109.46	51.67	117.37	-107.15	34.77	108.63	-114.30	90.31	100.61	-23.87	1414.01	0.00	0.00	0.00	276.37	-45.02	1707.32	266.33	67.54	1705.83	125.65	-61.97	1794.36	113.92	60.09	1790.56	656.54	-267.16	78.41	1256.40	-257.47	85.18	647.28
7.93000	-90.35	118.47	34.55	-119.15	117.82	52.69	-250.89	174.22	182.41	-210.09	182.09	224.73	350.07	-120.59	52.93	315.31	-109.70	51.90	117.32	-107.05	34.49	108.35	-114.27	90.01	105.28	-26.83	1413.82	0.00	0.00	0.00	281.38	-48.33	1707.85	271.81	64.48	1706.18	130.49	-65.03	1794.55	118.93	56.77	1790.67	657.38	-267.22	78.52	1256.49	-257.81	85.24	646.83
7.94000	-82.37	120.94	35.49	-113.69	118.93	57.32	-242.32	171.76	190.76	-200.26	181.32	232.77	352.44	-120.24	53.57	316.00	-109.67	52.18	117.25	-107.14	34.35	108.20	-113.89	89.73	109.83	-29.95	1413.66	0.00	0.00	0.00	286.47	-51.39	1708.16	275.95	61.59	1706.44	135.42	-68.04	1794.66	124.08	54.08	1790.65	657.70	-267.03	78.57	1256.48	-257.87	85.07	646.98
7.95000	-73.57	122.94	36.53	-104.08	120.18	62.80	-232.68	170.25	198.64	-190.29	179.42	240.05	350.35	-120.33	53.47	315.55	-109.84	51.96	117.14	-106.84	34.06	108.00	-113.87	89.58	112.22	-33.02	1413.50	0.00	0.00	0.00	291.47	-54.48	1708.21	278.55	58.53	1706.32	140.50	-71.08	1794.72	129.28	50.88	1790.67	657.46	-267.32	78.49	1255.96	-257.55	85.01	647.11
7.96000	-64.02	123.72	41.65	-93.21	121.15	68.17	-222.18	167.85	205.20	-179.41	178.24	247.00	351.23	-120.73	53.58	314.31	-110.11	51.56	117.07	-107.21	34.15	107.93	-114.60	89.93	118.69	-35.73	1413.40	0.00	0.00	0.00	296.03	-57.39	1708.15	284.57	56.03	1706.26	145.66	-74.07	1794.76	134.62	48.57	1790.66	657.50	-267.31	78.53	1256.36	-257.50	84.91	647.12
7.97000	-51.47	124.07	48.35	-80.48	121.32	74.61	-210.68	165.49	210.95	-167.96	176.80	253.19	351.02	-121.22	53.16	315.12	-110.12	51.50	117.05	-107.14	34.05	107.93	-114.22	89.74	124.83	-38.46	1413.56	0.00	0.00	0.00	301.76	-60.14	1707.82	291.51	53.06	1706.03	150.99	-77.03	1794.79	140.00	46.02	1790.71	657.07	-267.25	78.55	1256.35	-257.83	84.92	647.34
7.98000	-37.85	124.57	53.92	-66.98	121.47	79.98	-198.21	163.85	216.06	-155.82	175.75	258.86	351.04	-120.63	52.86	315.27	-109.97	51.13	117.09	-107.16	34.21	108.00	-114.25	89.91	127.91	-40.76	1413.70	0.00	0.00	0.00	307.31	-62.61	1707.34	295.38	50.30	1705.61	156.43	-79.62	1794.87	145.47	43.72	1790.79	657.73	-266.87	78.74	1256.53	-257.35	85.27	647.63
7.99000	-22.88	124.94	59.08	-53.25	122.05	85.18	-185.00	162.49	220.17	-142.99	174.23	263.49	351.62	-120.27	52.37	314.88	-110.10	50.43	117.20	-107.11	34.31	108.27	-114.60	90.35	132.50	-43.35	1414.06	0.00	0.00	0.00	311.89	-65.33	1706.73	300.69	47.73	1705.08	161.93	-82.00	1795.03	151.06	40.88	1791.04	657.20	-267.18	78.35	1256.38	-257.68	85.15	647.49
8.00000	-11.81	124.94	62.30	-37.59	121.63	89.82	-171.42	161.08	223.43	-129.40	173.10	267.24	350.23	-120.11	51.46	313.53	-110.12	49.37	117.25	-106.98	34.39	108.49	-113.49	90.08	137.35	-45.48	1414.65	0.00	0.00	0.00	316.93	-67.74	1706.03	306.86	45.11	1704.27	167.53	-84.53	1795.21	156.65	37.93	1791.35	657.31	-267.10	78.54	1255.99	-257.34	85.29	647.45
8.01000	0.70	125.40	65.66	-20.35	122.23	93.91	-157.26	159.60	225.67	-115.44	171.65	269.95	350.87	-120.24	50.05	315.45	-109.83	49.06	117.55	-107.38	35.00	108.91	-113.37	90.49	142.03	-47.29	1415.29	0.00	0.00	0.00	322.14	-70.02	1705.19	310.75	42.82	1703.64	173.16	-86.93	1795.42	162.29	35.86	1791.62	656.43	-267.18	78.44	1256.35	-257.41	85.16	647.85
8.02000	21.23	126.52	70.12	-7.05	122.95	96.34	-142.65	157.87	226.95	-101.36	169.82	271.54	353.72	-119.41	49.84	315.93	-109.86	48.21	117.62	-106.45	34.99	109.44	-112.24	90.59	144.99	-49.33	1415.76	0.00	0.00	0.00	327.20	-72.04	1704.33	314.61	40.72	1702.87	178.86	-89.14	1795.67	167.96	33.71	1791.92	657.44	-267.26	78.76	1256.14	-257.66	84.99	648.22
8.03000	38.83	127.90	72.96	11.66	123.56	98.99	-127.00	157.06	227.57	-86.68	168.62	272.58	353.89	-118.65	48.28	317.25	-109.43	47.33	117.85	-105.85	35.38	110.47	-112.37	91.30	151.28	-51.02	1416.48	0.00	0.00	0.00	332.73	-73.95	1703.54	319.02	38.79	1702.19	184.57	-91.31	1795.88	173.60	31.74	1792.23	657.44	-267.31	78.80	1256.16	-257.43	85.06	647.32
8.04000	57.59	128.97	75.64	30.51	124.13	100.92	-111.15	155.42	226.96	-71.41	167.52	272.79	352.78	-118.34	46.04	316.17	-109.45	45.90	118.23	-105.64	35.98	111.17	-110.69	91.30	154.47	-53.07	1416.71	0.00	0.00	0.00	337.89	-75.81	1702.75	324.63	36.95	1701.51	190.29	-93.44	1796.07	179.18	29.57	1792.50	656.22	-267.58	78.11	1256.28	-257.21	85.25	646.71
8.05000	75.58	130.05	77.54	49.66	125.46	102.51	-94.65	154.40	225.70	-55.48	166.21	272.15	353.57	-118.54	44.75	316.51	-109.02	44.59	118.62	-104.89	36.28	112.12	-109.93	91.57	159.41	-55.32	1417.23	0.00	0.00	0.00	343.11	-77.58	1702.01	329.11	35.43	1700.78	196.09	-95.53	1796.21	184.78	27.73	1792.75	657.31	-267.23	78.47	1256.13	-257.71	85.20	647.53
8.06000	94.04	131.36	78.87	71.08	126.00	103.86	-77.22	154.66	223.97	-39.28	165.69	270.99	353.75	-117.95	43.71	317.81	-108.85	44.11	118.88	-104.25	36.59	112.98	-109.63	92.09	165.32	-57.02	1417.42	0.00	0.00	0.00	348.32	-79.07	1701.36	334.24	33.87	1700.16	201.78	-97.34	1796.32	190.34	26.03	1792.87	658.31	-267.07	78.90	1256.32	-257.56	85.13	647.40
8.07000	117.83	132.48	81.25	89.72	126.78	104.18	-59.30	153.94	221.16	-22.82	164.57	268.90	355.28	-117.35	43.02	317.47	-108.52	43.12	119.14	-104.17	37.08	113.50	-108.78	92.16	169.72	-58.93	1417.65	0.00	0.00	0.00	353.48	-80.71	1700.70	339.86	32.45	1699.49	207.44	-98.99	1796.41	195.81	24.34	1792.97	657.55	-267.25	78.69	1255.68	-257.70	84.88	646.94
8.08000	140.95	133.74	83.01	111.92	127.82	105.15	-41.04	153.80	217.71	-5.82	163.38	266.11	354.10	-117.09	41.63	319.75	-108.42	43.22	119.45	-104.39	37.49	114.04	-109.14	92.73	171.38	-60.80	1417.92	0.00	0.00	0.00	358.53	-82.13	1700.05	344.81	30.92	1698.93	213.28	-100.73	1796.43	201.15	22.40	1793.08	658.06	-267.06	78.75	1255.64	-257.97	84.70	646.83
8.09000	170.03	136.04	84.48	135.74	128.92	106.07	-22.29	153.74	213.73	11.74	162.19	262.71	355.73	-117.12	41.63	318.71	-108.43	42.54	119.49	-103.97	37.53	114.24	-108.19	92.58	177.76	-62.47	1417.92	0.00	0.00	0.00	364.13	-83.43	1699.38	350.01	29.37	1698.27	219.08	-102.31	1796.43	206.57	20.60	1793.14	657.87	-267.14	78.70	1255.94	-257.51	84.92	646.95
8.10000	192.51	137.22	85.63	158.86	130.04	106.18	-2.92	153.41	209.01	29.80	162.05	259.15	355.65	-116.85	41.43	318.38	-108.35	42.09	119.50	-103.77	37.52	114.49	-107.89	92.60	183.37	-64.13	1417.81	0.00	0.00	0.00	369.18	-84.87	1698.69	355.38	28.10	1697.61	224.94	-103.95	1796.37	212.04	19.24	1793.05	657.29	-267.41	78.43	1256.36	-257.89	85.02	647.30
8.11000	216.39	138.59	87.12	182.14	131.34	106.59	17.31	153.71	204.08	48.10	161.25	254.95	356.28	-116.86	41.23	317.49	-108.30	41.74	119.61	-104.01	37.72	114.75	-108.78	93.23	188.65	-65.78	1417.96	0.00	0.00	0.00	374.47	-86.27	1697.92	359.68	26.43	1697.02	230.79	-105.50	1796.29	217.49	17.65	1792.95	657.34	-267.06	78.88	1255.95	-257.95	84.98	647.06
8.12000	241.93	139.95	89.13	206.68	132.66	107.46	37.81	154.00	198.77	66.86	160.80	250.40	356.29	-116.90	41.47	318.63	-108.31	41.89	119.56	-103.77	37.59	114.71	-108.18	93.02	190.15	-67.21	1417.63	0.00	0.00	0.00	378.97	-87.61	1697.17	365.48	25.26	1696.17	236.63	-107.26	1796.08	222.93	15.89	1792.86	657.46	-266.74	78.81	1256.59	-257.60	85.18	646.81
8.13000	265.52	141.34	90.87	230.19	133.63	108.26	58.65	153.72	192.94	85.95	160.70	245.76	355.92	-116.64	41.02	318.42	-108.28	41.70	119.66	-103.92	37.70	114.81	-108.33	93.09	193.00	-68.59	1417.43	0.00	0.00	0.00	384.34	-88.77	1696.26	370.19	24.34	1695.25	242.36	-108.56	1795.87	228.40	14.66	1792.71	656.57	-266.96	78.32	1256.75	-257.57	85.34	646.80
8.14000	291.73	142.74	93.49	255.25	134.40	109.44	79.98	154.02	187.17	105.03	160.41	240.82	355.04	-117.05	40.58	318.84	-108.32	41.77	119.64	-104.23	37.81	114.95	-107.94	93.01	197.09	-69.66	1417.53	0.00	0.00	0.00	390.25	-89.87	1695.28	374.95	22.99	1694.42	248.10	-109.95	1795.57	233.95	13.31	1792.48	656.50	-267.10	78.26	1256.09	-257.64	85.27	646.80
8.15000	317.80	143.51	96.75	282.15	135.52	111.67	101.55	154.15	181.29	124.58	160.56	235.99	355.94	-116.73	40.59	318.45	-108.42	41.62	119.51	-103.62	37.57	115.08	-108.22	93.10	204.04	-70.66	1417.38	0.00	0.00	0.00	394.93	-91.12	1694.34	379.85	22.16	1693.60	253.90	-111.43	1795.19	239.47	11.59	1792.31	657.13	-266.95	78.62	1256.19	-257.82	84.99	647.45
8.16000	343.40	144.81	99.88	305.36	135.90	112.86	123.43	154.30	175.35	144.73	160.83	231.08	354.84	-116.34	40.30	318.79	-108.45	41.73	119.67	-103.80	37.69	115.18	-108.32	93.17	206.03	-71.36	1417.33	0.00	0.00	0.00	400.45	-92.28	1693.27	385.80	20.85	1692.78	259.58	-112.68	1794.80	245.07	10.32	1792.02	656.41	-267.20	78.36	1255.78	-257.73	85.03	647.76
8.17000	368.73	145.47	103.29	330.81	136.85	115.26	145.99	154.60	169.70	165.20	160.91	226.24	354.84	-116.71	40.23	319.75	-108.40	41.92	119.62	-103.54	37.53	115.22	-108.02	93.09	211.41	-72.26	1417.40	0.00	0.00	0.00	405.36	-93.49	1692.28	390.04	20.06	1691.96	265.25	-113.94	1794.37	250.77	9.07	1791.76	657.09	-267.07	78.38	1255.87	-257.46	85.01	647.08
8.18000	393.78	146.35	107.38	355.83	137.61	117.62	168.64	154.84	164.28	185.73	161.04	221.62	354.44	-116.86	40.22	319.51	-108.17	41.69	119.68	-103.86	37.76	115.27	-107.74	93.03	217.60	-72.65	1417.25	0.00	0.00	0.00	410.40	-94.45	1691.29	395.34	19.10	1691.09	270.93	-115.09	1793.95	256.43	8.19	1791.49	657.44	-266.80	78.51	1255.83	-257.70	84.94	647.61
8.19000	418.75	147.28	111.70	380.07	138.58	120.13	191.43	155.60	159.25	206.26	161.48	217.16	353.80	-117.28	40.18	319.04	-108.21	41.55	119.71	-103.68	37.71	115.34	-107.86	93.10	223.70	-73.09	1417.15	0.00	0.00	0.00	415.70	-95.53	1690.30	400.30	17.55	1690.27	276.62	-116.31	1793.51	262.16	7.20	1791.24	657.69	-266.91	78.66	1256.52	-257.54	85.32	648.43
8.20000	443.14	147.30	116.67	403.01	138.73	122.91	214.24	155.69	154.30	226.76	161.23	212.84	354.29	-116.78	39.97	318.75	-108.23	41.27	119.63	-103.77	37.78	115.46	-107.90	93.14	228.10	-73.62	1417.00	0.00	0.00	0.00	420.54	-96.32	1689.38	406.89	16.92	1689.42	282.30	-117.40	1793.03	267.93	6.32	1790.96	658.27	-267.01	78.68	1256.20	-257.50	85.17	647.85
8.21000	466.07	148.16	121.29	427.58	139.47	126.43	236.79	155.57	149.59	247.21	161.83	209.02	353.47	-117.40	40.08	318.54	-108.46	41.37	119.71	-103.81	37.79	115.43	-107.95	93.16	231.72	-73.94	1416.95	0.00	0.00	0.00	426.35	-97.06	1688.35	411.59	16.18	1688.75	287.96	-118.52	1792.52	273.67	5.20	1790.74	657.96	-266.72	78.48	1255.42	-257.84	84.82	647.45
8.22000	490.99	148.11	126.97	452.08	139.69	130.24	259.29	156.21	145.63	267.66	161.78	205.24	351.14	-117.24	39.40	319.05	-108.32	41.54	119.59	-103.64	37.63	115.45	-107.94	92.97	234.01	-74.39	1416.68	0.00	0.00	0.00	431.69	-98.08	1687.41	417.15	15.13	1688.11	293.58	-119.45	1792.04	279.40	4.04	1790.48	656.69	-266.69	78.27	1256.07	-257.30	85.04	647.45
8.23000	515.25	148.06	132.82	475.59	140.34	134.13	281.99	156.84	141.97	288.32	162.28	201.97	354.45	-117.24	40.66	319.12	-108.36	41.59	119.61	-103.82	37.72	115.42	-108.47	93.17	237.63	-74.77	1416.50	0.00	0.00	0.00	436.49	-99.15	1686.53	422.85	14.76	1687.31	299.26	-120.34	1791.56	285.14	2.78	1790.28	657.80	-266.36	78.71	1255.80	-257.48	84.93	647.13
8.24000	537.92	147.96	138.66	497.55	141.20	137.87	304.74	157.80	138.83	309.01	163.27	199.12	353.71	-117.49	40.66	319.90	-108.18	41.87	119.58	-103.91	37.67	115.32	-108.31	93.00	243.66	-74.97	1416.16	0.00	0.00	0.00	441.94	-99.68	1685.70	427.28	13.90	1686.77	304.94	-121.25	1791.05	290.95	2.31	1789.96	658.55	-266.54	78.95	1255.97	-257.51	85.23	646.91
8.25000	560.54	147.94	144.75	520.83	141.57	142.73	327.35	158.79	136.00	329.47	163.62	196.30	355.77	-117.45	41.41	319.40	-108.54	41.88	119.55	-104.07	37.59	115.22	-108.34	92.93	250.43	-75.19	1415.80	0.00	0.00	0.00	447.73	-100.44	1684.82	433.03	13.44	1686.04	310.63	-122.11	1790.54	296.75	1.21	1789.69	657.61	-266.43	78.51	1256.17	-257.55	85.15	648.11
8.26000	583.34	148.66	150.86	543.19	142.22	147.66	349.48	159.94	133.63	349.51	164.54	194.05	354.90	-117.84	41.24	319.45	-108.72	42.12	119.48	-103.89	37.48	115.07	-107.67	92.52	255.57	-75.01	1415.75	0.00	0.00	0.00	453.01	-101.05	1683.96	439.04	12.66	1685.37	316.34	-122.70	1790.05	302.52	0.66	1789.32	656.65	-266.63	78.22	1256.58	-257.45	85.22	647.52
8.27000	605.25	148.30	157.66	563.80	142.66	152.43	371.19	161.59	131.80	369.03	165.53	192.16	354.10	-117.55	41.28	320.71	-108.68	42.56	119.46	-103.99	37.50	115.08	-107.87	92.66	257.35	-75.41	1415.37	0.00	0.00	0.00	458.53	-101.75	1683.18	445.61	12.22	1684.46	322.08	-123.22	1789.58	308.38	0.67	1788.88	657.63	-266.54	78.49	1256.82	-257.17	85.41	647.64
8.28000	626.54	148.77	164.38	584.39	143.81	157.73	392.30	162.64	130.27	388.40	166.77	190.76	353.90	-117.49	41.02	319.22	-108.44	41.90	119.54	-104.39	37.75	115.13	-108.30	92.99	261.77	-75.48	1414.99	0.00	0.00	0.00	463.69	-102.44	1682.40	450.05	11.79	1683.89	327.87	-123.78	1789.10	314.27	-0.14	1788.53	657.86	-266.16	78.52	1256.21	-257.51	85.12	646.78
8.29000	649.22	149.24	171.68	604.99	143.77	163.45	413.33	163.78	129.19	407.30	167.47	189.63	356.97	-117.25	41.64	319.35	-108.48	42.10	119.44	-103.55	37.41	115.20	-107.99	92.94	267.55	-75.35	1414.71	0.00	0.00	0.00	469.24	-102.91	1681.60	456.00	11.29	1683.02	333.71	-124.13	1788.63	320.17	-0.37	1788.11	658.62	-266.07	78.80	1255.72	-257.47	84.92	644.37
8.30000	667.53	149.64	177.41	625.39	143.86	168.75	433.95	164.62	128.46	426.11	168.53	188.97	355.12	-117.29	40.91	318.80	-108.48	41.87	119.66	-104.49	37.92	115.34	-108.02	92.98	272.31	-75.36	1414.37	0.00	0.00	0.00	474.78	-103.40	1680.76	461.58	10.75	1682.31	339.61	-124.49	1788.14	326.12	-0.58	1787.71	658.36	-266.07	78.73	1255.72	-257.51	84.94	644.36
8.31000	689.53	149.72	184.80	644.06	143.79	173.80	454.02	165.71	128.32	444.53	169.49	188.71	355.68	-117.42	41.09	318.93	-108.63	42.07	119.58	-104.02	37.69	115.38	-107.71	92.91	277.99	-75.29	1414.04	0.00	0.00	0.00	481.04	-103.81	1679.94	467.56	10.66	1681.58	345.60	-124.71	1787.67	332.12	-0.69	1787.27	657.08	-266.35	78.12	1256.07	-257.43	84.95	645.25
8.32000	703.97	149.53	185.72	662.13	144.68	178.49	473.20	167.27	128.72	462.34	170.54	188.81	355.10	-117.86	40.86	319.00	-108.68	42.16	119.52	-103.47	37.50	115.53	-107.71	92.99	279.78	-75.46	1413.90	0.00	0.00	0.00	487.04	-104.09	1679.16	473.17	10.33	1680.89	351.67	-124.93	1787.17	338.09	-0.95	1786.82	657.16	-266.30	78.42	1256.04	-257.54	85.04	645.24
8.33000	721.32	149.38	190.75	680.55	144.32	183.10	491.58	167.97	129.09	479.50	171.08	188.93	353.99	-117.36	40.97	319.31	-108.80	42.48	119.62	-103.90	37.81	115.52	-107.79	93.18	287.04	-75.27	1413.50	0.00	0.00	0.00	491.98	-104.38	1678.44	478.93	10.14	1680.08	357.74	-124.92	1786.70	344.15	-0.81	1786.33	657.49	-266.13	78.65	1255.95	-257.26	85.07	645.94
8.34000	738.21	149.38	194.88	697.52	144.78	187.01	509.36	168.75	129.66	496.11	172.12	189.48	354.40	-117.54	41.18	320.07	-108.62	42.60	119.62	-103.70	37.72	115.64	-107.82	93.27	291.09	-75.24	1413.01	0.00	0.00	0.00	497.96	-104.49	1677.63	485.03	10.08	1679.29	363.88	-124.91	1786.16	350.28	-0.71	1785.80	655.57	-267.72	78.60	1255.94	-257.28	84.97	644.33
8.35000	754.72	149.41	198.19	714.05	144.31	189.89	526.41	169.51	130.46	512.19	172.66	189.91	355.45	-116.97	41.86	318.17	-108.81	42.19	119.67	-104.00	37.93	115.76	-107.56	93.29	296.15	-75.21	1412.74	0.00	0.00	0.00	503.81	-104.56	1676.80	490.78	10.06	1678.44	370.05	-124.91	1785.59	356.36	-0.36	1785.17	654.51	-268.05	78.41	1256.10	-257.31	85.28	644.49
8.36000	770.67	148.82	201.06	728.82	144.00	191.76	543.03	170.36	131.37	527.83	173.39	190.55	355.36	-117.79	41.63	318.81	-109.01	42.46	119.62	-103.28	37.63	115.95	-108.09	93.55	300.46	-75.46	1412.37	0.00	0.00	0.00	510.09	-104.41	1675.89	496.92	10.19	1677.52	376.21	-124.68	1785.02	362.51	-0.21	1784.56	655.35	-267.88	78.48	1256.13	-257.42	85.25	643.89
8.37000	786.27	148.12	203.80	744.02	143.60	194.19	559.20	170.42	131.91	543.08	173.94	191.17	355.67	-118.02	41.87	319.42	-108.96	42.69	119.67	-103.30	37.70	115.95	-107.50	93.45	305.31	-75.26	1411.95	0.00	0.00	0.00	515.60	-104.29	1675.03	503.62	10.21	1676.54	382.46	-124.31	1784.42	368.80	0.25	1783.85	655.32	-268.10	78.59	1256.19	-257.41	85.27	643.74
8.38000	801.25	147.87	206.50	758.90	143.30	197.10	574.89	170.88	132.60	557.88	174.38	191.65	354.52	-117.75	41.59	318.19	-108.94	42.28	119.76	-103.39	37.78	116.02	-107.21	93.30	311.11	-74.89	1411.39	0.00	0.00	0.00	521.50	-104.03	1674.18	510.54	11.15	1675.49	388.71	-124.37	1783.70	375.11	0.75	1783.14	655.26	-268.08	78.70	1255.72	-257.71	85.03	645.06
8.39000	815.08	147.02	209.85	772.41	142.75	199.91	589.97	171.75	133.37	572.13	174.58	191.95	354.43	-117.47	41.65	318.72	-109.01	42.56	119.74	-103.47	37.93	116.16	-107.76	93.64	316.78	-74.55	1410.98	0.00	0.00	0.00	527.56	-103.86	1673.19	516.91	11.31	1674.40	395.01	-123.97	1783.01	381.47	1.19	1782.38	654.15	-268.21	78.44	1255.58	-257.28	84.91	644.91
8.40000	828.06	146.25	213.22	787.43	141.95	203.37	604.28	171.87	133.83	585.56	175.58	192.54	353.77	-118.17	41.44	319.41	-109.11	42.77	119.73	-103.25	37.83	116.22	-107.54	93.63	319.95	-74.32	1410.58	0.00	0.00	0.00	534.03	-103.43	1672.14	523.58	11.82	1673.23	401.39	-123.69	1782.22	387.93	2.10	1781.51	655.74	-267.99	78.80	1255.64	-257.09	85.07	643.69
8.41000	840.32	144.40	216.92	799.30	141.24	205.94	617.77	172.61	134.46	598.29	176.15	192.98	354.75	-117.74	42.05	317.60	-109.28	42.30	119.83	-103.62	38.06	116.34	-107.39	93.66	328.64	-74.07	1409.59	0.00	0.00	0.00	540.06	-103.03	1671.16	528.93	12.15	1672.27	407.82	-123.10	1781.45	394.58	2.18	1780.78	655.77	-268.24	78.97	1256.13	-257.39	85.12	644.59
8.42000	852.08	142.93	219.97	814.09	141.03	205.46	630.73	172.67	134.85	610.38	176.54	193.39	354.91	-118.06	42.02	318.17	-109.13	42.60	119.81	-103.18	37.87	116.23	-107.04	93.51	333.10	-73.76	1409.12	0.00	0.00	0.00	546.47	-102.54	1670.07	536.77	12.82	1670.88	414.27	-122.40	1780.62	401.19	2.98	1779.84	655.10	-268.44	78.88	1255.90	-257.50	85.10	644.82
8.43000	863.27	141.73	222.35	825.41	139.49	207.47	642.79	173.34	135.35	621.89	177.14	193.62	352.97	-117.86	41.64	318.01	-109.23	42.64	119.74	-103.16	37.92	116.19	-106.95	93.55	338.68	-73.27	1408.27	0.00	0.00	0.00	552.71	-102.04	1668.95	551.14	18.01	1668.69	420.78	-121.58	1779.78	407.98	3.79	1778.84	655.45	-268.19	78.86	1256.30	-257.05	85.40	645.06
8.44000	873.77	140.21	224.32	835.90	138.94	209.28	654.24	173.67	135.50	632.66	177.68	193.77	353.21	-117.91	42.19	317.97	-109.41	42.75	119.79	-103.21	37.93	116.23	-106.61	93.49	345.80	-72.84	1407.40	0.00	0.00	0.00	559.10	-101.48	1667.84	559.54	19.94	1667.24	427.42	-120.61	1778.91	414.83	4.41	1777.87	656.27	-268.19	79.18	1256.42	-257.57	85.43	644.48
8.45000	883.55	138.74	225.82	845.78	137.81	210.39	664.87	174.17	135.51	642.75	178.49	193.89	353.26	-118.10	42.03	318.24	-109.25	42.66	119.73	-103.10	37.90	116.42	-106.93	93.72	349.36	-72.65	1406.46	0.00	0.00	0.00	565.70	-100.77	1666.66	566.39	20.59	1665.94	434.15	-119.74	1777.95	421.72	5.57	1776.83	654.40	-268.65	78.66	1256.03	-257.26	85.41	643.53
8.46000	892.63	137.53	227.03	855.16	136.19	211.19	674.86	174.40	135.24	652.16	178.60	193.55	352.94	-117.70	41.99	318.89	-109.34	42.95	119.84	-103.22	38.13	116.51	-106.99	93.89	357.29	-72.08	1405.55	0.00	0.00	0.00	572.31	-99.92	1665.46	573.20	21.36	1664.54	440.91	-118.74	1776.98	428.74	6.43	1775.77	654.64	-268.52	78.73	1256.53	-257.21	85.35	644.56
8.47000	900.99	136.46	227.77	863.59	135.21	211.80	683.97	174.55	134.80	660.84	179.09	193.17	352.74	-117.69	41.84	316.58	-109.47	42.23	119.81	-103.02	38.05	116.78	-107.21	94.13	362.74	-71.61	1404.87	0.00	0.00	0.00	579.20	-99.16	1664.18	580.09	22.57	1662.99	447.80	-117.65	1775.96	435.79	7.50	1774.62	654.06	-268.35	78.48	1255.96	-257.80	85.00	644.76
8.48000	908.60	135.15	228.25	871.28	134.19	212.30	692.24	174.75	134.23	668.81	178.96	192.39	352.35	-118.09	41.98	318.14	-109.44	42.67	119.98	-102.84	38.05	116.80	-107.00	94.23	369.18	-71.04	1403.85	0.00	0.00	0.00	586.49	-98.22	1662.90	587.01	23.67	1661.58	454.81	-116.48	1774.92	442.88	8.81	1773.41	653.81	-268.36	78.47	1255.93	-257.56	84.96	643.71
8.49000	915.70	134.11	228.33	878.11	133.94	212.13	699.74	174.50	133.39	675.96	179.07	191.58	352.89	-118.17	41.68	318.44	-109.51	42.76	119.94	-102.79	38.18	117.14	-107.01	94.40	372.80	-70.43	1402.99	0.00	0.00	0.00	592.88	-97.35	1661.67	594.00	24.48	1660.21	461.92	-115.26	1773.86	450.08	9.80	1772.23	653.57	-268.49	78.45	1255.95	-257.41	85.09	644.61
8.50000	921.95	132.97	228.06	884.20	132.68	212.01	706.47	174.17	132.19	682.36	178.83	190.44	354.44	-117.93	42.11	317.76	-109.66	42.50	120.00	-102.75	38.29	117.21	-106.78	94.46	380.88	-69.53	1402.14	0.00	0.00	0.00	600.09	-96.38	1660.38	601.09	25.60	1658.65	469.15	-113.96	1772.80	457.39	11.19	1771.03	654.39	-268.47	78.67	1256.35	-257.22	85.17	646.40
8.51000	927.37	131.77	227.29	889.64	131.97	211.02	712.14	173.82	130.69	687.96	178.53	188.97	354.34	-118.32	42.09	318.02	-109.66	42.69	120.05	-102.78	38.45	117.50	-107.32	94.99	387.48	-68.52	1401.07	0.00	0.00	0.00	607.15	-95.32	1659.10	608.28	26.47	1657.20	476.48	-112.46	1771.72	464.79	12.57	1769.85	654.71	-268.64	78.73	1255.71	-257.07	85.03	647.45
8.52000	932.17	130.70	225.89	894.62	130.90	209.02	717.23	173.07	128.90	692.87	177.88	187.17	354.47	-118.08	42.39	318.81	-109.88	43.06	120.22	-102.78	38.56	117.63	-106.84	94.93	393.56	-67.72	1400.20	0.00	0.00	0.00	614.02	-94.06	1657.77	615.55	27.72	1655.65	483.92	-111.07	1770.64	472.23	13.93	1768.68	656.05	-268.21	78.89	1256.18	-257.24	85.24	647.75
8.53000	936.27	129.73	223.72	898.68	129.92	206.83	721.31	172.50	126.83	697.01	177.37	185.31	354.51	-118.00	42.12	316.98	-109.71	42.37	120.24	-102.87	38.81	117.84	-106.53	95.05	402.44	-66.80	1399.29	0.00	0.00	0.00	621.93	-92.87	1656.47	614.66	23.72	1655.70	491.37	-109.40	1769.58	479.83	15.52	1767.46	654.94	-268.36	78.71	1256.62	-257.57	85.44	647.55
8.54000	939.77	128.80	220.58	902.01	129.66	204.15	724.47	171.73	124.56	700.43	177.03	183.16	353.42	-118.73	41.97	318.47	-109.68	42.84	120.42	-102.95	38.96	117.92	-106.22	95.28	409.07	-65.60	1398.35	0.00	0.00	0.00	629.09	-91.80	1655.23	618.15	23.63	1654.87	498.85	-107.55	1768.55	487.46	17.09	1766.21	655.13	-268.13	78.67	1256.16	-257.80	84.99	647.95
8.55000	942.54	127.02	216.96	904.69	127.96	200.66	726.90	170.31	121.61	703.22	175.91	180.51	353.00	-118.23	41.75	318.06	-109.59	42.61	120.43	-102.40	38.93	118.13	-106.20	95.47	415.68	-64.47	1397.23	0.00	0.00	0.00	636.42	-90.28	1654.11	626.12	25.01	1653.42	506.36	-105.77	1767.47	495.17	19.12	1764.93	654.39	-268.22	78.55	1255.49	-257.42	85.00	647.14
8.56000	944.80	125.10	212.20	906.74	125.52	196.13	728.44	169.49	119.67	705.36	174.84	178.22	353.21	-118.23	41.94	317.60	-109.69	42.56	120.62	-102.51	39.23	118.39	-106.44	95.89	422.23	-63.25	1396.49	0.00	0.00	0.00	643.80	-88.94	1652.93	632.75	25.50	1652.41	513.87	-103.72	1766.42	502.99	21.23	1763.64	653.62	-268.34	78.30	1256.05	-257.05	85.35	647.08
8.57000	946.75	122.57	206.36	908.54	123.23	190.72	729.31	169.13	118.16	706.87	174.01	176.11	353.96	-118.20	42.03	318.39	-109.83	42.78	120.76	-102.50	39.51	118.56	-106.10	96.04	431.28	-61.67	1395.43	0.00	0.00	0.00	651.04	-87.48	1651.90	642.05	26.83	1650.95	521.41	-101.43	1765.39	510.87	23.52	1762.31	655.25	-268.28	78.74	1256.12	-256.72	85.50	647.19
8.58000	948.58	119.51	200.64	910.63	121.53	185.05	730.57	167.97	116.64	708.66	173.07	174.13	354.16	-118.55	42.29	317.39	-109.97	42.45	120.87	-102.15	39.58	118.82	-105.87	96.32	436.47	-60.28	1394.41	0.00	0.00	0.00	657.90	-86.05	1650.94	649.91	28.45	1649.60	529.06	-99.33	1764.35	518.84	25.78	1761.03	654.78	-268.33	78.51	1256.26	-257.40	85.28	647.24
8.59000	950.67	120.36	194.71	912.79	118.54	179.90	732.17	167.49	115.87	711.42	172.46	173.07	354.37	-118.13	42.22	317.28	-109.97	42.25	121.18	-102.30	40.03	119.10	-106.03	96.89	443.64	-58.63	1393.48	0.00	0.00	0.00	666.11	-84.33	1650.02	668.16	33.63	1646.97	536.82	-96.72	1763.43	526.95	28.20	1759.77	653.78	-268.12	78.12	1255.52	-257.48	85.02	646.87
8.60000	954.90	118.90	187.39	916.51	116.85	173.41	733.97	167.03	115.19	715.34	171.71	172.38	354.64	-118.77	42.09	316.94	-110.08	42.12	121.32	-102.28	40.45	119.49	-106.24	97.48	451.93	-56.70	1392.44	0.00	0.00	0.00	674.64	-82.50	1649.08	678.91	36.65	1645.48	544.72	-94.10	1762.57	535.24	30.85	1758.60	653.81	-268.35	78.19	1256.06	-257.74	85.39	647.21
8.61000	958.96	117.95	178.90	919.73	116.89	166.77	735.55	166.74	114.79	719.07	171.68	172.31	353.60	-118.25	41.61	317.76	-110.07	42.27	121.60	-101.97	40.84	119.87	-106.15	98.05	460.16	-54.89	1391.84	0.00	0.00	0.00	682.19	-80.73	1648.39	687.43	38.43	1644.40	552.87	-91.39	1761.80	543.76	33.40	1757.54	654.80	-268.67	78.60	1255.98	-257.19	85.54	647.83
8.62000	960.21	117.60	174.09	922.48	116.80	160.12	736.53	167.01	114.67	721.83	171.71	172.30	353.60	-118.48	41.26	318.39	-109.92	42.17	121.90	-101.14	41.18	120.62	-105.78	98.68	466.84	-53.21	1391.22	0.00	0.00	0.00	690.89	-78.71	1647.74	695.89	41.54	1643.19	561.13	-88.33	1761.22	552.47	35.97	1756.64	656.35	-267.13	78.54	1255.99	-257.03	85.48	648.25
8.63000	961.47	117.34	168.42	924.21	116.21	155.58	737.16	167.00	114.60	723.93	171.62	172.33	354.50	-118.09	41.13	318.32	-109.84	41.81	122.40	-100.94	41.92	121.16	-105.47	99.50	475.67	-51.10	1390.67	0.00	0.00	0.00	699.48	-76.52	1647.20	704.98	42.46	1642.72	569.44	-85.21	1760.66	561.25	39.14	1755.73	656.53	-266.08	78.45	1255.79	-256.88	85.59	646.89
8.64000	963.10	118.51	165.05	925.94	116.43	152.33	737.39	167.47	114.80	725.55	170.92	172.13	353.52	-117.81	40.51	318.20	-110.06	41.66	122.97	-100.87	42.83	121.84	-105.33	100.54	484.08	-49.10	1390.08	0.00	0.00	0.00	707.66	-74.00	1646.83	714.02	44.55	1641.97	577.88	-81.97	1760.11	570.02	42.10	1754.91	657.04	-266.25	78.35	1255.79	-257.12	85.63	647.10
8.65000	963.37	118.04	162.20	926.62	116.83	150.88	737.74	167.01	114.70	726.34	170.49	172.17	353.70	-118.44	40.09	318.90	-110.22	41.59	123.49	-100.14	43.60	122.51	-104.60	101.37	494.92	-46.87	1389.32	0.00	0.00	0.00	717.04	-71.49	1646.44	722.94	47.28	1641.22	586.35	-78.87	1759.52	578.72	45.58	1753.99	657.53	-266.40	78.54	1255.65	-257.51	85.47	647.39
8.66000	964.03	117.92	161.38	927.27	116.37	149.66	737.82	166.85	114.78	726.62	170.71	172.47	353.99	-118.36	39.54	318.33	-109.92	40.84	124.12	-99.90	44.73	123.22	-104.14	102.45	500.77	-44.52	1388.74	0.00	0.00	0.00	725.47	-68.71	1646.24	731.88	49.69	1640.68	594.95	-75.48	1758.99	587.47	48.81	1753.18	656.82	-266.32	78.29	1255.20	-257.41	85.22	647.01
8.67000	963.92	116.45	159.69	927.27	116.18	149.34	737.96	166.73	114.89	726.90	170.62	172.70	354.95	-117.92	39.51	319.03	-110.15	40.95	124.77	-99.41	45.82	124.16	-104.39	104.07	510.49	-41.85	1388.15	0.00	0.00	0.00	733.66	-65.76	1646.16	740.78	53.25	1640.08	603.67	-71.90	1758.53	596.18	52.17	1752.44	656.53	-267.07	77.93	1255.54	-257.27	85.38	647.79
8.68000	963.60	116.61	158.83	923.96	115.96	152.38	738.07	166.71	115.01	727.45	170.23	172.76	353.61	-118.35	38.63	319.15	-110.37	40.69	125.44	-99.30	47.22	125.18	-104.31	105.58	519.51	-39.15	1387.79	0.00	0.00	0.00	742.68	-62.57	1646.02	749.43	56.63	1639.62	612.53	-68.20	1758.18	604.95	55.53	1751.78	656.87	-266.85	78.17	1255.44	-257.08	85.37	647.70
8.69000	964.49	115.92	157.36	924.13	115.68	151.48	738.10	167.32	115.17	728.03	170.31	172.82	354.27	-118.35	38.18	319.90	-110.28	40.58	126.06	-98.45	48.26	126.08	-103.85	107.08	527.05	-36.28	1387.45	0.00	0.00	0.00	751.59	-59.35	1645.96	758.44	59.61	1639.29	621.41	-64.43	1757.86	613.77	59.21	1751.21	656.19	-266.70	78.20	1256.22	-257.48	85.47	647.41
8.70000	965.97	115.88	156.46	923.63	115.42	150.32	738.34	167.40	115.04	728.67	170.75	172.81	354.46	-118.62	37.67	320.34	-110.27	40.39	126.76	-98.62	49.99	127.27	-104.24	109.06	535.93	-33.01	1387.36	0.00	0.00	0.00	760.08	-55.78	1646.07	767.06	63.84	1638.86	630.23	-60.63	1757.66	622.59	62.99	1750.74	656.68	-266.61	78.21	1256.20	-257.09	85.73	648.00
8.71000	965.69	115.72	154.69	924.35	115.26	149.50	738.50	167.09	114.66	729.21	171.62	172.85	355.51	-118.53	37.44	319.98	-110.31	40.01	127.52	-98.74	51.85	128.60	-104.38	111.03	544.00	-29.72	1387.26	0.00	0.00	0.00	769.02	-51.98	1646.22	776.10	67.70	1638.63	639.08	-56.76	1757.58	631.45	67.05	1750.39	657.55	-266.56	78.42	1255.41	-257.07	85.39	647.78
8.72000	965.42	114.71	154.35	924.48	115.11	148.74	738.53	167.90	114.72	730.02	171.62	172.41	355.31	-118.68	37.24	319.04	-110.37	39.44	128.36	-99.04	54.00	129.96	-105.25	113.60	553.58	-26.16	1387.28	0.00	0.00	0.00	778.02	-48.31	1646.40	785.37	71.58	1638.48	647.92	-52.77	1757.66	640.43	71.06	1750.20	658.35	-266.56	78.57	1255.93	-257.02	85.58	647.33
8.73000	967.38	116.77	152.91	925.01	115.52	147.93	738.68	167.91	114.39	730.70	172.35	172.14	354.91	-118.16	36.94	320.89	-110.46	39.80	129.21	-99.35	56.50	131.33	-105.00	115.84	563.20	-22.70	1387.71	0.00	0.00	0.00	787.06	-44.43	1646.76	794.41	75.06	1638.60	656.79	-48.54	1757.92	649.43	74.97	1750.22	657.54	-266.26	78.56	1255.62	-256.77	85.59	648.59
8.74000	967.64	116.96	152.42	924.92	116.37	147.73	738.77	168.35	114.13	731.12	173.12	171.80	355.46	-118.54	36.69	320.64	-110.70	39.61	130.04	-99.77	59.33	133.20	-105.50	118.71	571.79	-19.05	1388.13	0.00	0.00	0.00	795.89	-40.57	1647.29	803.63	78.79	1638.89	665.86	-44.25	1758.35	658.58	79.41	1750.39	658.26	-266.38	78.67	1255.56	-257.13	85.56	648.57
8.75000	967.93	117.68	152.31	925.47	116.71	148.07	738.68	169.25	113.87	731.58	173.46	171.23	355.29	-118.09	36.57	321.08	-110.46	39.50	131.27	-100.47	62.56	135.18	-106.09	122.04	581.84	-15.26	1388.80	0.00	0.00	0.00	804.96	-36.48	1647.91	812.50	83.27	1639.12	674.95	-39.87	1758.99	667.75	83.79	1750.80	658.01	-266.18	78.60	1256.17	-257.51	85.67	648.09
8.76000	968.47	118.22	152.28	925.54	116.77	147.71	738.80	169.72	113.56	732.12	174.75	171.15	356.31	-117.99	36.23	320.77	-110.42	39.12	132.50	-100.69	65.92	137.48	-107.20	125.79	591.38	-11.40	1389.98	0.00	0.00	0.00	813.68	-32.28	1648.69	821.51	87.48	1639.43	684.08	-35.34	1759.82	677.07	88.44	1751.37	657.26	-266.48	78.23	1256.11	-257.38	85.77	648.75
8.77000	969.27	118.86	151.68	926.97	117.33	147.78	738.92	170.19	113.41	732.95	175.15	170.77	356.01	-118.07	36.00	321.38	-110.36	39.07	134.11	-101.79	70.00	140.07	-107.63	129.53	601.21	-7.64	1390.77	0.00	0.00	0.00	822.33	-28.29	1649.56	830.81	91.61	1640.02	693.20	-30.53	1760.92	686.40	93.35	1752.09	657.72	-266.54	78.46	1255.60	-257.59	85.67	647.87
8.78000	970.02	118.93	150.87	926.52	117.69	147.07	739.16	170.15	113.28	733.74	175.57	170.53	357.11	-117.77	36.06	321.71	-110.27	39.01	135.96	-102.90	74.51	143.11	-108.49	133.72	610.05	-3.91	1392.10	0.00	0.00	0.00	830.93	-23.96	1650.68	840.08	96.33	1640.63	702.24	-25.92	1762.19	695.79	98.09	1753.04	657.84	-266.42	78.38	1255.47	-257.43	85.68	647.73
8.79000	970.02	119.00	150.14	926.82	118.03	147.01	739.24	170.74	113.39	734.29	175.56	170.22	358.17	-117.61	36.30	323.62	-110.22	39.60	138.11	-104.20	79.46	146.65	-109.67	138.35	618.98	-0.36	1393.73	0.00	0.00	0.00	839.66	-19.69	1652.00	849.21	100.44	1641.52	711.39	-21.10	1763.75	705.34	103.05	1754.23	657.06	-266.46	78.18	1256.14	-257.20	86.07	648.05
8.80000	969.56	119.32	150.39	927.71	118.15	147.71	739.34	170.60	113.15	734.55	175.85	169.98	355.47	-117.80	35.21	323.14	-110.21	39.42	140.71	-105.40	84.83	150.66	-111.23	143.37	627.50	3.59	1395.81	0.00	0.00	0.00	848.61	-15.41	1653.48	858.37	105.06	1642.51	720.54	-16.18	1765.62	714.68	108.20	1755.68	657.42	-266.54	78.29	1255.94	-256.99	86.18	648.39
8.81000	970.01	119.58	150.81	927.84	118.74	147.71	739.35	170.50	112.83	734.66	175.96	169.68	358.05	-117.77	35.92	323.06	-110.02	39.39	143.80	-106.66	90.50	155.29	-111.79	148.34	634.89	7.20	1397.99	0.00	0.00	0.00	857.46	-11.03	1655.21	867.24	109.65	1643.82	729.78	-11.45	1767.75	724.01	113.15	1757.46	657.18	-266.53	78.27	1255.14	-257.01	86.11	648.78
8.82000	970.10	120.04	151.73	927.19	118.50	148.34	739.26	170.95	112.67	734.60	176.63	169.54	358.56	-117.76	35.78	323.45	-109.72	39.60	147.43	-107.67	96.53	160.81	-113.70	154.07	642.82	10.91	1400.61	0.00	0.00	0.00	866.41	-6.64	1657.25	875.74	115.85	1645.31	739.02	-6.88	1770.10	733.21	118.17	1759.50	657.22	-266.18	78.32	1255.77	-257.10	86.10	649.11
8.83000	969.48	120.56	152.15	927.98	119.17	149.47	739.06	171.34	112.48	734.58	176.79	169.22	357.55	-117.82	35.52	323.91	-109.48	40.12	151.84	-108.52	102.97	167.11	-114.80	159.80	654.11	14.67	1403.55	0.00	0.00	0.00	875.22	-2.24	1659.57	873.42	115.17	1650.64	748.33	-1.90	1772.79	742.40	123.21	1761.75	657.91	-266.53	78.49	1255.42	-257.29	86.03	648.62
8.84000	969.59	120.98	153.23	927.45	119.43	150.20	739.04	171.44	112.18	734.40	177.18	168.94	358.88	-117.83	36.24	325.27	-109.34	41.08	157.16	-109.98	110.24	174.57	-116.22	165.89	662.52	18.25	1406.68	0.00	0.00	0.00	883.51	1.97	1662.24	877.91	117.84	1653.92	757.39	2.94	1775.62	751.48	128.08	1764.13	657.10	-266.23	78.20	1255.41	-256.79	86.23	648.70
8.85000	968.52	121.45	153.64	926.43	119.36	150.72	738.96	172.07	112.07	734.37	177.50	168.69	356.66	-117.98	35.54	327.51	-108.82	41.95	163.35	-110.69	117.66	183.32	-117.31	172.27	671.59	21.96	1409.87	0.00	0.00	0.00	891.88	6.22	1665.05	887.29	122.31	1656.31	766.22	7.59	1778.62	760.50	133.05	1766.67	655.98	-266.46	77.91	1255.52	-257.13	86.18	648.69
8.86000	968.76	121.77	154.13	927.61	120.14	151.19	738.83	172.01	111.79	734.15	178.12	168.59	358.57	-118.27	36.08	329.25	-108.62	42.46	170.65	-112.40	126.30	193.45	-119.10	179.38	680.47	25.53	1413.32	0.00	0.00	0.00	900.26	10.16	1668.05	897.11	126.87	1658.64	774.84	12.13	1781.74	769.26	137.95	1769.35	656.62	-266.43	78.17	1255.84	-257.06	86.43	648.47
8.87000	968.17	121.69	154.57	925.65	120.01	150.98	738.74	171.93	111.53	734.02	178.37	168.40	360.27	-118.52	36.14	331.94	-108.65	43.29	178.66	-113.06	135.60	204.59	-119.47	186.70	688.71	28.89	1416.69	0.00	0.00	0.00	908.60	14.33	1671.32	905.67	131.02	1661.48	783.19	16.43	1784.86	777.74	142.68	1772.10	657.18	-266.49	78.18	1256.15	-257.37	86.35	648.23
8.88000	968.22	122.68	155.08	926.51	120.31	152.10	738.57	172.59	111.55	733.79	178.66	168.25	363.18	-119.10	36.32	336.04	-108.69	45.10	187.30	-113.02	146.01	216.28	-119.79	195.23	698.49	32.58	1419.99	0.00	0.00	0.00	916.54	18.16	1674.73	925.61	139.84	1661.10	791.32	20.60	1787.98	785.94	147.19	1774.87	656.77	-266.42	78.04	1255.96	-257.44	86.34	648.62
8.89000	966.50	121.49	157.14	925.99	120.77	152.18	738.49	172.61	111.33	733.52	179.00	168.07	366.15	-119.99	37.14	341.53	-108.94	48.43	196.60	-112.14	157.73	228.42	-119.30	205.23	707.22	35.75	1423.01	0.00	0.00	0.00	925.32	22.06	1678.22	936.31	145.86	1663.20	799.25	24.48	1790.99	793.82	151.68	1777.59	657.72	-266.46	78.35	1255.42	-257.20	86.43	648.61
8.90000	966.79	121.97	158.07	925.75	121.14	152.84	738.41	172.81	111.11	733.15	179.50	168.00	374.97	-121.45	40.05	347.39	-109.66	53.31	206.56	-109.89	169.74	240.72	-118.32	216.15	715.17	38.44	1426.05	0.00	0.00	0.00	932.60	25.85	1681.91	944.37	149.62	1666.44	807.04	28.35	1793.96	801.47	155.74	1780.26	657.33	-266.27	78.26	1255.67	-257.00	86.59	648.78
8.91000	966.18	122.37	158.38	923.60	121.88	153.01	738.33	172.75	110.89	732.88	179.93	167.88	382.08	-123.45	47.30	354.54	-111.36	61.28	216.95	-106.46	181.36	252.63	-115.77	226.82	724.01	41.35	1428.99	0.00	0.00	0.00	940.93	29.75	1685.53	952.35	153.12	1669.78	814.58	31.84	1796.88	808.90	159.57	1782.90	657.70	-266.37	78.48	1256.30	-257.34	86.52	648.63
8.92000	965.73	122.68	158.68	924.82	121.87	153.50	738.09	173.62	110.91	732.58	180.04	167.63	391.55	-126.61	57.19	365.53	-113.79	72.21	228.28	-103.22	193.06	264.54	-111.69	237.42	729.56	43.60	1431.91	0.00	0.00	0.00	947.95	33.11	1689.20	947.76	150.96	1677.13	821.97	35.17	1799.72	816.20	162.81	1785.47	658.14	-266.49	78.56	1256.20	-257.29	86.67	648.33
8.93000	966.10	122.91	158.79	925.47	122.29	153.91	738.01	174.05	110.89	732.33	180.25	167.47	403.57	-129.70	68.04	377.93	-116.64	83.74	240.97	-100.35	204.82	277.17	-107.35	248.31	737.32	46.03	1434.70	0.00	0.00	0.00	955.75	36.37	1692.80	955.03	153.27	1680.81	829.24	38.32	1802.53	823.27	166.11	1788.01	657.95	-266.39	78.34	1256.14	-257.17	86.75	648.28
8.94000	966.09	123.17	158.84	924.70	122.48	153.87	738.03	173.57	110.47	732.04	180.74	167.42	417.21	-131.82	79.65	391.07	-119.94	95.60	254.94	-96.81	216.04	290.93	-102.88	258.97	746.71	48.01	1437.42	0.00	0.00	0.00	962.60	39.52	1696.39	960.87	155.83	1684.54	836.28	41.32	1805.30	830.19	169.02	1790.50	658.16	-266.47	78.21	1256.07	-256.87	86.72	648.96
8.95000	965.86	123.10	158.29	924.55	123.40	153.28	737.93	173.96	110.41	731.80	180.93	167.31	431.01	-135.36	90.70	405.11	-121.74	106.70	269.80	-92.49	226.30	305.52	-98.14	268.99	755.44	49.95	1440.15	0.00	0.00	0.00	969.75	42.56	1699.99	967.09	158.53	1688.09	843.22	43.96	1808.02	836.95	171.89	1793.00	657.42	-266.52	78.31	1255.97	-256.79	86.47	648.43
8.96000	965.79	122.92	157.69	923.83	122.69	152.72	737.95	173.92	110.22	731.61	181.15	167.29	446.30	-137.82	102.04	419.78	-122.79	116.82	285.34	-88.48	235.79	321.07	-93.84	278.25	762.90	51.66	1442.81	0.00	0.00	0.00	976.80	45.20	1703.47	972.35	160.98	1691.66	850.06	46.60	1810.79	843.49	174.80	1795.51	656.99	-266.43	78.24	1255.73	-257.14	86.17	648.85
8.97000	965.99	122.55	157.07	924.81	122.75	152.48	737.85	174.37	110.25	731.54	181.62	167.31	460.29	-140.10	111.49	437.19	-123.59	126.72	301.51	-84.75	244.51	337.32	-89.32	286.46	769.95	53.34	1445.68	0.00	0.00	0.00	984.00	47.91	1706.87	979.72	163.50	1694.80	856.83	48.99	1813.55	849.97	177.28	1798.08	657.40	-266.64	78.27	1255.84	-256.97	86.26	648.57
8.98000	965.12	122.60	155.87	925.87	123.04	152.08	737.82	174.48	110.19	731.47	181.24	167.06	476.40	-141.02	120.39	451.52	-123.73	134.55	318.51	-80.90	252.02	354.53	-84.97	293.65	776.29	54.81	1448.51	0.00	0.00	0.00	990.44	50.29	1710.27	985.63	166.05	1697.99	863.54	51.18	1816.29	856.52	179.16	1800.77	657.71	-266.41	78.23	1255.85	-257.17	86.37	648.60
8.99000	966.28	122.30	155.51	924.39	122.82	151.22	737.83	174.33	110.00	731.32	181.62	167.12	494.51	-141.18	128.11	471.15	-123.51	142.38	336.50	-77.15	258.47	372.75	-81.13	299.88	783.92	56.37	1451.27	0.00	0.00	0.00	996.91	52.38	1713.59	992.12	168.20	1701.24	870.19	53.44	1819.03	862.92	181.39	1803.36	657.88	-266.63	78.36	1256.13	-256.99	86.56	648.84
9.00000	967.55	122.53	154.89	924.00	122.98	150.40	737.76	175.04	110.10	731.07	181.98	167.14	515.14	-140.41	134.92	485.24	-123.05	147.63	355.46	-73.60	263.65	391.58	-77.76	305.12	790.25	58.16	1454.06	0.00	0.00	0.00	1004.38	54.19	1716.74	997.98	170.34	1704.54	876.76	55.53	1821.74	869.30	183.33	1806.01	657.57	-266.45	78.23	1256.21	-257.24	86.50	648.82
9.01000	966.73	122.15	154.21	924.51	122.95	149.98	737.80	174.45	109.75	730.97	182.00	167.08	535.35	-139.46	140.68	507.07	-121.97	153.60	375.31	-70.46	267.54	410.87	-74.80	309.25	795.74	60.01	1456.81	0.00	0.00	0.00	1010.92	56.09	1720.08	1005.16	172.16	1707.59	883.15	57.37	1824.40	875.58	185.39	1808.57	656.49	-266.43	77.83	1255.48	-257.44	86.33	649.43
9.02000	965.50	122.36	153.39	925.55	123.31	150.11	737.66	175.01	109.82	730.81	182.11	167.07	554.96	-138.69	144.99	528.59	-120.24	158.35	395.75	-67.82	270.03	430.68	-72.09	312.21	801.69	61.85	1459.47	0.00	0.00	0.00	1018.00	57.67	1723.16	1011.74	173.56	1710.78	889.44	59.27	1826.96	881.99	187.02	1811.17	657.91	-266.18	78.52	1255.53	-256.94	86.28	648.91
9.03000	966.69	122.33	153.09	925.85	123.78	149.87	737.75	175.06	109.75	730.68	182.16	167.02	578.52	-137.26	149.81	550.20	-118.53	162.03	416.72	-65.16	271.14	451.03	-70.17	314.19	808.51	63.83	1462.05	0.00	0.00	0.00	1023.93	59.12	1726.35	1018.28	175.04	1713.92	895.57	60.89	1829.41	888.30	188.84	1813.63	657.68	-265.96	78.66	1255.82	-256.71	86.49	648.27
9.04000	966.17	122.26	152.43	926.51	124.17	149.52	737.72	175.02	109.64	730.65	181.86	166.89	603.13	-134.55	153.35	575.02	-116.04	165.36	438.40	-63.02	271.10	471.97	-68.20	314.81	815.01	65.57	1464.24	0.00	0.00	0.00	1029.84	60.37	1729.42	1023.95	176.00	1717.34	901.63	62.50	1831.79	894.57	190.26	1816.06	657.82	-266.53	78.66	1255.15	-256.97	86.45	648.66
9.05000	966.52	122.43	152.05	925.60	123.86	148.57	737.75	175.06	109.65	730.44	182.24	167.09	629.44	-132.20	156.71	600.63	-113.44	167.89	460.82	-61.58	270.02	493.83	-65.71	313.98	821.72	67.45	1466.41	0.00	0.00	0.00	1036.08	61.58	1732.44	1031.08	177.44	1720.28	907.64	63.97	1834.01	900.83	191.76	1818.37	654.43	-268.72	78.54	1255.49	-256.97	86.33	649.33
9.06000	967.06	122.43	151.38	925.92	123.98	147.82	737.76	174.90	109.60	730.45	182.17	167.10	654.96	-129.16	158.80	626.55	-110.55	169.32	484.29	-60.06	267.67	516.35	-64.57	312.51	827.37	69.11	1468.63	0.00	0.00	0.00	1042.59	62.70	1735.29	1038.32	178.69	1723.15	913.59	65.31	1836.09	907.00	193.13	1820.52	655.35	-268.73	78.87	1256.19	-256.79	86.66	647.60
9.07000	966.43	122.37	150.40	926.87	123.88	147.44	737.81	174.88	109.64	730.52	181.61	167.03	679.55	-127.36	161.15	653.57	-107.59	170.39	508.72	-58.66	264.13	539.20	-62.92	309.58	834.26	70.62	1470.52	0.00	0.00	0.00	1049.37	63.78	1738.04	1044.86	179.70	1726.22	919.47	66.62	1838.09	913.10	194.38	1822.55	655.60	-268.69	78.78	1256.06	-256.93	86.72	646.78
9.08000	966.06	122.35	149.46	925.73	124.24	146.23	737.75	175.28	109.91	730.54	181.79	167.23	707.52	-124.33	162.38	682.54	-104.65	170.95	533.61	-57.65	259.60	562.63	-61.91	305.73	839.66	72.06	1472.45	0.00	0.00	0.00	1054.70	64.75	1740.96	1051.67	180.53	1729.01	925.37	67.78	1839.92	919.17	195.67	1824.40	654.13	-268.64	78.20	1255.82	-256.89	86.52	645.95
9.09000	967.41	122.10	148.72	927.50	123.81	145.92	737.84	175.05	109.97	730.73	181.33	167.18	736.97	-120.35	162.56	710.22	-101.91	170.71	559.10	-57.54	254.41	586.88	-61.29	301.13	846.65	73.28	1474.25	0.00	0.00	0.00	1062.23	65.57	1743.36	1057.99	181.52	1731.68	931.23	68.65	1841.61	925.23	196.69	1826.13	654.18	-269.08	78.36	1255.09	-257.01	86.12	646.02
9.10000	965.92	121.65	147.17	928.00	123.48	145.17	737.93	174.48	109.89	730.94	181.05	167.37	767.33	-116.57	162.65	740.47	-98.53	170.02	585.39	-56.99	248.16	611.91	-61.49	295.90	852.97	74.24	1475.70	0.00	0.00	0.00	1068.39	66.35	1745.85	1065.48	182.33	1734.09	937.16	69.50	1843.14	931.21	197.73	1827.70	654.56	-269.04	78.33	1254.92	-257.00	86.05	646.15
9.11000	974.77	119.06	144.29	927.52	122.87	144.02	738.08	174.52	110.13	731.23	180.47	167.41	797.64	-113.05	162.80	772.21	-95.15	169.64	612.68	-56.94	241.12	637.70	-62.53	290.19	860.03	75.22	1476.99	0.00	0.00	0.00	1074.70	66.99	1748.18	1071.80	182.86	1736.49	943.15	70.22	1844.51	937.26	198.58	1829.15	654.55	-268.80	78.40	1255.62	-257.16	86.48	645.20
9.12000	974.85	119.03	143.11	927.94	123.02	143.09	738.17	173.93	110.17	731.51	180.18	167.60	830.64	-108.56	162.93	803.37	-91.95	168.87	640.98	-57.30	233.60	663.79	-63.43	283.71	867.80	76.31	1477.92	0.00	0.00	0.00	1080.74	67.65	1750.31	1078.58	183.71	1738.56	949.15	70.83	1845.71	943.42	199.25	1830.44	655.40	-268.83	78.87	1254.90	-257.00	86.41	645.60
9.13000	974.77	118.27	142.23	928.31	122.44	141.89	738.17	174.28	110.61	731.84	179.60	167.71	865.99	-103.42	161.58	835.53	-88.67	168.10	669.52	-58.04	225.41	690.41	-64.17	276.59	875.02	76.99	1478.89	0.00	0.00	0.00	1087.56	68.30	1752.24	1085.18	184.35	1740.58	955.14	71.28	1846.77	949.60	199.74	1831.55	656.02	-267.85	78.37	1255.13	-257.00	86.54	648.11
9.14000	975.15	118.49	140.88	928.40	122.27	140.85	738.31	173.70	110.76	732.03	179.39	167.98	900.04	-99.25	162.24	868.19	-85.41	167.38	698.78	-59.33	217.07	717.73	-65.07	269.11	880.50	77.56	1479.87	0.00	0.00	0.00	1093.50	68.66	1754.12	1091.28	184.66	1742.45	961.26	71.68	1847.70	955.82	200.25	1832.51	657.07	-266.99	78.54	1255.54	-257.01	86.53	648.74
9.15000	975.36	117.91	140.10	928.81	122.08	140.23	738.40	173.68	111.13	732.36	178.68	168.09	932.68	-95.25	163.06	901.18	-82.76	167.06	728.95	-59.92	208.03	745.57	-66.47	261.42	887.78	78.18	1480.56	0.00	0.00	0.00	1099.31	69.12	1755.89	1098.11	185.10	1743.96	967.44	72.13	1848.53	962.08	200.60	1833.32	657.29	-266.32	78.46	1255.70	-256.95	86.65	647.88
9.16000	975.63	117.32	139.40	927.06	123.27	141.23	738.58	172.93	111.21	732.77	177.47	168.02	966.07	-92.93	163.68	933.87	-80.10	166.47	759.90	-59.65	198.45	774.12	-67.44	253.31	894.59	78.73	1481.10	0.00	0.00	0.00	1106.43	69.31	1757.34	1105.10	185.05	1745.45	973.65	72.40	1849.23	968.35	200.80	1834.04	657.48	-266.52	78.41	1256.11	-257.31	86.75	647.99
9.17000	976.17	117.65	138.19	925.51	123.01	139.79	738.67	172.71	111.55	733.09	177.12	168.28	999.58	-90.25	165.07	966.85	-77.95	166.21	791.11	-60.59	189.49	802.57	-69.73	245.60	902.93	79.18	1481.61	0.00	0.00	0.00	1112.86	69.40	1758.64	1111.92	185.34	1746.57	979.92	72.40	1849.81	974.66	200.98	1834.64	657.20	-266.78	78.47	1255.71	-257.23	86.70	648.28
9.18000	973.26	126.17	138.89	924.61	123.25	139.04	738.81	172.42	111.87	733.50	176.57	168.50	1031.66	-88.02	165.89	999.42	-76.33	165.84	822.39	-62.44	181.11	831.73	-71.05	237.70	909.38	79.65	1481.87	0.00	0.00	0.00	1119.38	69.65	1759.82	1117.85	185.56	1747.64	986.34	72.50	1850.31	981.05	200.94	1835.12	657.45	-266.29	78.72	1255.65	-257.37	86.68	648.52
9.19000	969.26	136.52	140.98	924.73	123.82	138.27	738.95	171.56	112.12	734.17	175.41	168.58	1063.93	-86.76	167.22	1031.81	-75.21	165.43	854.03	-65.01	173.54	861.35	-72.88	230.06	916.40	79.92	1482.06	0.00	0.00	0.00	1125.96	69.39	1760.70	1125.40	185.52	1748.50	992.76	72.47	1850.67	987.47	200.76	1835.51	657.92	-266.80	78.74	1255.91	-257.28	86.62	648.19
9.20000	968.20	137.66	141.13	926.27	123.15	137.32	739.16	170.95	112.61	734.80	174.62	168.86	1095.82	-85.57	167.61	1063.45	-74.28	164.87	886.05	-67.78	166.48	891.73	-73.93	222.54	923.95	80.24	1482.07	0.00	0.00	0.00	1132.10	69.24	1761.54	1131.68	185.39	1749.29	999.27	72.24	1850.82	993.80	200.96	1835.69	658.14	-266.63	78.52	1255.87	-257.50	86.66	647.57
9.21000	967.32	142.79	143.27	927.14	122.76	136.16	739.50	169.98	112.95	735.31	173.95	169.19	1127.28	-84.58	168.61	1095.48	-74.15	164.49	918.02	-70.25	160.00	921.76	-75.53	215.84	930.81	80.49	1482.14	0.00	0.00	0.00	1138.52	68.99	1762.28	1138.05	185.14	1750.14	1005.88	72.01	1850.90	1000.30	200.50	1835.87	657.04	-266.51	78.27	1255.85	-257.13	86.60	648.31
9.22000	970.51	134.23	145.30	931.14	120.06	133.53	739.67	169.34	113.39	735.85	172.55	169.32	1158.77	-83.62	170.22	1127.18	-73.77	164.25	949.82	-72.28	153.84	951.72	-77.08	209.65	938.40	80.53	1482.00	0.00	0.00	0.00	1145.22	68.51	1762.79	1145.03	184.74	1750.64	1012.53	71.60	1850.83	1006.84	200.10	1835.87	656.25	-266.62	78.25	1256.46	-257.50	86.79	648.59
9.23000	970.95	133.88	143.28	931.78	119.79	132.16	739.88	168.21	113.64	736.31	172.01	169.72	1189.10	-83.88	170.86	1158.91	-74.32	164.49	981.63	-74.60	148.60	981.49	-78.90	204.23	944.94	80.52	1481.81	0.00	0.00	0.00	1152.25	68.48	1763.22	1150.85	184.82	1751.04	1019.26	71.14	1850.66	1013.53	199.56	1835.80	657.45	-266.97	78.38	1254.94	-259.00	87.97	648.38
9.24000	976.37	122.34	135.78	931.74	119.13	131.19	740.14	167.77	114.13	736.83	170.71	169.84	1218.97	-84.54	172.26	1189.02	-74.86	164.38	1013.13	-76.63	143.96	1011.14	-81.16	199.78	953.31	80.73	1481.55	0.00	0.00	0.00	1158.45	67.82	1763.63	1158.43	184.36	1751.36	1025.99	70.32	1850.31	1020.24	199.09	1835.58	657.11	-266.74	78.44	1254.10	-259.77	88.45	648.59
9.25000	977.00	120.42	133.36	933.20	118.68	130.39	740.46	166.71	114.31	737.26	170.22	170.19	1248.81	-84.88	173.77	1219.57	-75.59	165.17	1043.75	-79.04	140.17	1040.06	-83.13	195.82	961.10	80.79	1481.10	0.00	0.00	0.00	1165.43	67.18	1763.84	1165.42	183.80	1751.74	1032.83	69.52	1849.88	1027.02	198.33	1835.34	657.28	-266.54	78.29	1253.69	-259.85	88.23	649.02
9.26000	976.71	118.59	131.07	933.01	118.18	129.33	740.56	166.50	114.83	737.82	168.91	170.30	1276.47	-85.53	175.53	1250.01	-76.24	166.05	1073.44	-82.27	137.48	1068.46	-85.63	192.83	967.57	80.87	1480.55	0.00	0.00	0.00	1172.10	66.45	1763.89	1173.39	183.37	1751.70	1039.75	68.74	1849.37	1033.81	197.55	1834.97	656.95	-266.72	78.30	1254.45	-259.96	88.58	648.26
9.27000	977.53	117.03	129.68	931.74	118.09	128.42	740.84	166.05	115.30	738.48	168.03	170.48	1302.80	-86.04	177.56	1278.02	-77.60	167.69	1102.80	-84.37	134.99	1095.94	-88.84	190.85	975.19	80.69	1480.00	0.00	0.00	0.00	1179.18	66.08	1764.02	1181.73	182.95	1751.67	1046.70	67.65	1848.73	1040.66	196.50	1834.53	658.23	-266.64	78.76	1254.30	-259.97	88.66	647.98
9.28000	977.32	116.17	128.22	931.99	117.97	127.95	741.10	165.30	115.65	739.12	167.27	170.80	1329.63	-87.02	180.09	1308.09	-75.21	168.58	1131.21	-87.37	133.52	1122.86	-91.38	189.17	983.09	80.60	1479.22	0.00	0.00	0.00	1185.80	65.31	1763.98	1188.30	182.41	1751.60	1053.72	66.45	1847.98	1047.44	195.55	1833.90	657.33	-266.89	78.38	1254.29	-260.14	88.71	647.33
9.29000	976.20	115.60	126.71	932.43	117.29	126.94	741.43	164.58	116.02	739.84	166.45	171.06	1355.81	-87.36	183.07	1333.27	-78.26	163.37	1158.19	-90.45	132.76	1149.02	-93.60	187.98	991.60	80.39	1478.41	0.00	0.00	0.00	1192.63	64.38	1763.62	1195.96	181.95	1751.28	1060.78	65.19	1847.16	1054.32	194.28	1833.26	657.26	-266.97	78.51	1253.86	-259.99	88.45	647.31
9.30000	976.78	115.30	125.88	932.54	117.35	126.37	741.80	164.03	116.51	740.62	165.67	171.38	1380.30	-88.93	185.69	1358.45	-80.03	164.08	1183.92	-93.13	132.46	1173.53	-95.64	187.29	999.53	80.05	1477.55	0.00	0.00	0.00	1199.60	63.55	1763.33	1204.78	180.81	1750.92	1067.92	63.85	1846.25	1061.20	192.90	1832.51	656.59	-266.75	78.41	1253.46	-260.22	88.49	647.23
9.31000	976.89	115.32	125.23	932.94	117.09	126.05	742.27	162.95	116.75	741.28	165.02	171.77	1402.82	-90.72	187.99	1382.09	-81.76	165.91	1208.46	-95.20	132.29	1196.99	-97.93	187.11	1006.17	79.53	1476.53	0.00	0.00	0.00	1206.47	62.51	1762.91	1210.83	179.73	1750.66	1075.20	62.40	1845.23	1068.02	191.49	1831.59	657.31	-266.96	78.54	1252.72	-260.55	88.35	647.96
9.32000	976.94	114.93	124.34	932.22	116.99	124.89	742.47	162.85	117.39	741.85	164.26	172.12	1426.11	-92.46	190.04	1404.36	-84.27	167.31	1231.31	-97.30	132.57	1219.14	-99.76	187.04	1013.99	78.91	1475.46	0.00	0.00	0.00	1212.87	61.51	1762.41	1216.66	178.58	1750.32	1082.45	60.95	1844.17	1075.03	189.46	1830.69	656.99	-266.83	78.51	1252.71	-260.24	88.14	647.66
9.33000	976.72	115.09	123.40	933.89	116.53	125.20	742.89	161.73	117.66	742.59	163.44	172.51	1446.21	-94.39	191.81	1425.43	-86.19	168.63	1253.03	-99.47	133.00	1239.92	-101.88	187.27	1023.06	78.37	1474.25	0.00	0.00	0.00	1220.24	60.31	1761.79	1223.34	177.58	1749.73	1089.74	59.13	1842.98	1081.94	187.70	1829.65	656.62	-267.44	78.27	1254.30	-258.56	86.81	647.80
9.34000	977.30	114.89	123.05	933.30	116.18	124.35	743.26	161.13	118.16	743.20	162.59	172.94	1465.18	-96.81	192.28	1444.94	-88.33	169.52	1272.96	-100.98	133.12	1259.44	-103.64	187.27	1030.90	77.49	1473.14	0.00	0.00	0.00	1226.57	58.92	1761.24	1230.03	176.81	1748.87	1097.02	57.22	1841.74	1088.93	185.71	1828.52	656.57	-267.16	78.23	1255.69	-257.58	87.07	647.48
9.35000	977.34	114.83	122.53	934.13	116.73	124.31	743.51	160.85	118.80	743.83	162.30	173.58	1484.06	-99.38	193.02	1463.42	-91.29	169.38	1291.26	-102.52	133.21	1277.46	-104.83	186.88	1039.41	76.63	1471.86	0.00	0.00	0.00	1234.19	57.77	1760.46	1236.24	175.42	1748.18	1104.27	55.21	1840.42	1095.81	183.92	1827.29	656.64	-267.06	78.23	1256.74	-257.33	87.24	647.66
9.36000	977.93	115.32	122.42	935.79	116.23	124.47	743.70	160.29	119.29	744.41	161.63	174.11	1500.26	-101.79	191.93	1480.20	-92.15	169.13	1308.56	-103.55	132.66	1294.10	-106.94	186.54	1046.20	75.42	1470.62	0.00	0.00	0.00	1240.84	56.12	1759.82	1243.31	173.95	1747.33	1111.54	53.07	1839.09	1102.80	181.72	1826.05	657.28	-266.90	78.49	1258.66	-256.95	87.95	647.62
9.37000	977.56	115.10	121.50	935.58	115.87	123.94	744.07	159.43	119.85	745.17	161.04	174.72	1515.68	-104.14	190.71	1496.34	-95.78	167.25	1324.01	-105.25	132.00	1309.48	-108.81	185.69	1055.08	74.41	1469.40	0.00	0.00	0.00	1247.12	54.02	1759.12	1249.82	172.51	1746.49	1118.87	50.94	1837.72	1109.75	179.43	1824.76	657.91	-266.78	78.76	1260.65	-256.85	88.91	647.32
9.38000	978.35	115.46	121.59	935.59	115.98	123.52	744.51	159.04	120.53	745.92	160.97	175.66	1529.43	-105.06	188.26	1509.83	-96.81	165.72	1338.01	-106.84	130.86	1323.74	-110.58	184.36	1063.25	73.33	1468.19	0.00	0.00	0.00	1253.66	52.04	1758.51	1257.79	170.67	1745.56	1126.31	48.67	1836.29	1116.78	176.81	1823.47	657.29	-267.23	78.60	1260.23	-256.76	88.92	647.21
9.39000	978.17	115.21	120.94	935.71	116.14	123.05	744.88	158.45	121.20	746.82	160.52	176.39	1541.87	-106.43	185.66	1521.64	-96.51	163.60	1350.65	-108.49	129.40	1336.36	-112.78	182.77	1071.52	72.03	1467.05	0.00	0.00	0.00	1254.47	49.32	1760.17	1263.98	169.06	1744.71	1133.65	46.31	1834.89	1123.79	174.15	1822.16	656.78	-267.02	78.36	1256.81	-257.45	87.11	646.80
9.40000	978.30	115.02	120.40	935.09	116.43	122.51	745.25	158.38	122.11	747.70	160.78	177.47	1553.16	-107.19	182.09	1533.26	-98.83	159.50	1361.82	-109.92	127.37	1347.59	-114.90	180.92	1080.48	70.79	1465.83	0.00	0.00	0.00	1261.30	47.20	1759.82	1271.18	166.76	1744.06	1140.91	43.65	1833.43	1130.68	171.56	1820.80	657.12	-266.69	78.49	1256.47	-257.62	86.62	648.18
9.41000	979.03	114.92	120.15	937.14	116.58	122.59	745.74	158.35	123.12	748.65	160.75	178.49	1562.28	-108.70	177.67	1542.80	-99.55	155.22	1371.24	-111.82	125.01	1357.80	-115.94	178.20	1090.03	69.33	1464.61	0.00	0.00	0.00	1268.16	45.05	1759.22	1278.31	164.51	1743.42	1148.10	40.85	1832.00	1137.58	168.84	1819.49	657.05	-266.69	78.59	1256.02	-257.93	86.37	647.59
9.42000	978.13	114.72	119.51	936.29	116.46	122.03	746.14	157.97	124.11	749.57	160.96	179.78	1569.63	-109.93	172.14	1551.13	-100.89	149.72	1378.77	-113.57	121.98	1366.10	-117.66	175.29	1099.31	67.78	1463.42	0.00	0.00	0.00	1275.52	42.82	1758.60	1285.16	162.34	1742.84	1155.33	37.96	1830.56	1144.54	165.89	1818.22	656.74	-267.06	78.44	1256.46	-257.96	86.59	647.44
9.43000	978.96	115.02	119.60	936.46	116.95	122.01	746.69	157.78	125.25	750.76	160.62	180.94	1577.17	-111.28	166.16	1557.54	-101.40	150.80	1385.16	-115.06	118.33	1373.23	-119.17	171.67	1109.05	66.00	1462.07	0.00	0.00	0.00	1283.44	40.45	1757.95	1292.71	159.78	1742.47	1162.43	34.77	1829.03	1151.51	162.81	1816.95	656.70	-266.95	78.52	1256.27	-258.19	86.41	647.62
9.44000	979.41	115.24	119.31	937.22	116.99	121.92	747.15	158.14	126.82	751.69	161.38	182.64	1582.45	-111.69	158.63	1560.98	-101.17	144.44	1390.25	-116.23	114.01	1379.18	-120.89	167.61	1118.24	64.10	1460.83	0.00	0.00	0.00	1290.79	38.00	1757.50	1300.11	157.52	1742.03	1169.52	31.40	1827.48	1158.38	159.94	1815.61	657.29	-267.07	78.70	1256.45	-258.46	86.61	647.30
9.45000	978.21	115.40	119.04	937.00	117.16	121.30	747.68	157.90	128.21	752.85	161.39	184.15	1587.34	-113.01	150.16	1563.08	-101.78	136.34	1393.94	-117.97	109.55	1384.14	-122.40	163.18	1128.38	62.05	1459.45	0.00	0.00	0.00	1299.07	35.46	1757.04	1308.16	154.85	1741.68	1176.68	28.17	1825.91	1165.27	156.75	1814.28	657.16	-266.95	78.54	1256.99	-257.71	86.67	646.98
9.46000	978.67	115.24	118.73	936.30	117.47	121.03	748.25	158.34	130.16	754.14	161.62	186.04	1589.96	-112.21	140.14	1565.29	-100.69	127.28	1396.48	-119.86	105.01	1387.90	-123.93	158.73	1138.76	59.75	1458.16	0.00	0.00	0.00	1306.27	32.69	1756.72	1315.13	152.15	1741.50	1183.79	24.80	1824.24	1172.21	153.48	1812.89	656.62	-267.05	78.42	1256.52	-257.62	86.27	647.41
9.47000	979.09	115.39	118.84	936.72	117.20	120.86	748.89	158.07	132.03	755.43	161.93	188.14	1593.06	-110.47	130.66	1566.74	-100.40	118.33	1398.20	-121.10	100.22	1391.09	-125.26	154.08	1149.17	57.43	1456.76	0.00	0.00	0.00	1314.82	29.90	1756.24	1321.94	148.75	1741.65	1190.94	21.28	1822.53	1179.13	149.87	1811.53	657.40	-266.69	78.66	1256.81	-257.22	86.43	646.79
9.48000	978.98	115.07	118.49	937.66	117.78	120.86	749.55	158.71	134.43	756.96	162.08	190.31	1592.87	-109.87	119.40	1567.42	-99.21	108.86	1398.67	-122.84	95.44	1393.31	-126.67	149.17	1159.20	55.03	1455.31	0.00	0.00	0.00	1322.16	26.91	1755.96	1328.85	145.92	1741.74	1198.01	17.79	1820.79	1186.16	145.76	1810.12	656.90	-267.07	78.56	1256.77	-257.37	86.24	647.33
9.49000	978.89	115.25	118.54	937.03	118.01	120.41	750.29	158.96	137.03	758.59	162.14	192.67	1593.60	-108.85	108.98	1564.48	-100.94	100.96	1398.53	-124.14	90.38	1394.82	-127.25	143.80	1169.78	52.47	1453.77	0.00	0.00	0.00	1329.79	23.93	1755.70	1335.87	142.93	1741.74	1205.06	13.98	1818.89	1193.02	142.22	1808.53	657.29	-266.83	78.75	1256.77	-257.34	86.09	647.58
9.50000	979.44	115.49	118.55	938.90	118.10	120.68	751.15	159.54	139.91	760.38	162.70	195.51	1598.61	-111.25	90.53	1563.62	-99.35	90.89	1397.81	-124.63	84.95	1395.86	-127.52	138.23	1180.96	49.83	1452.19	0.00	0.00	0.00	1337.39	20.83	1755.45	1343.93	140.02	1741.40	1212.00	10.10	1816.91	1199.77	138.69	1806.76	657.25	-266.98	78.57	1256.68	-257.41	86.10	647.05
9.51000	979.98	115.44	118.73	937.92	118.00	120.23	752.31	159.27	142.72	762.42	162.90	198.43	1591.77	-106.66	85.68	1562.09	-97.75	80.60	1396.55	-125.10	79.39	1396.01	-128.67	132.96	1191.91	46.89	1450.39	0.00	0.00	0.00	1345.04	17.67	1755.14	1350.78	136.88	1741.32	1219.03	6.50	1814.86	1206.57	134.83	1804.85	657.07	-266.96	78.43	1257.47	-257.25	86.24	647.00
9.52000	979.95	115.62	118.49	938.78	118.39	120.43	753.46	159.71	146.14	764.72	162.96	201.58	1597.26	-106.23	81.48	1564.79	-97.69	76.84	1394.62	-125.53	72.60	1393.19	-128.47	126.78	1202.33	43.80	1448.60	0.00	0.00	0.00	1353.17	14.56	1754.72	1357.53	133.68	1741.07	1225.98	2.57	1812.60	1213.30	130.94	1802.76	657.00	-267.23	78.53	1257.83	-257.32	86.18	647.22
9.53000	979.51	115.56	118.49	938.46	118.15	120.29	754.90	160.57	149.93	767.34	163.55	205.13	1602.62	-106.57	75.76	1576.69	-105.51	61.65	1393.16	-125.37	67.30	1392.55	-127.64	122.33	1213.90	40.47	1446.65	0.00	0.00	0.00	1360.32	11.16	1754.50	1364.69	130.27	1740.89	1233.05	-1.41	1810.22	1220.03	127.19	1800.49	656.88	-266.64	78.66	1257.16	-257.22	86.05	647.28
9.54000	979.82	115.28	118.45	938.14	118.40	120.31	756.65	160.96	153.85	770.29	164.44	209.21	1607.92	-106.95	70.32	1573.42	-99.68	67.90	1391.71	-124.61	61.78	1391.23	-126.41	117.63	1224.97	37.07	1444.67	0.00	0.00	0.00	1368.30	7.77	1754.23	1372.26	126.51	1740.91	1240.39	-5.31	1808.01	1227.19	123.08	1798.40	657.02	-266.64	78.66	1256.78	-257.11	85.88	646.79
9.55000	979.64	115.53	118.64	937.69	118.51	120.02	758.92	161.70	158.49	773.92	165.66	213.72	1613.72	-107.91	62.93	1576.75	-100.66	64.25	1391.34	-123.85	57.40	1390.90	-126.43	114.26	1236.09	33.32	1442.82	0.00	0.00	0.00	1376.36	4.34	1754.09	1378.25	122.17	1741.50	1247.90	-9.23	1806.09	1234.43	119.40	1796.52	656.39	-267.10	78.33	1256.88	-257.02	86.00	646.60
9.56000	979.91	115.72	118.72	938.68	118.32	120.39	761.66	162.22	163.64	778.53	165.96	218.47	1616.45	-108.42	56.00	1580.18	-101.46	60.94	1391.29	-123.23	54.09	1391.37	-125.50	111.27	1247.57	29.62	1441.29	0.00	0.00	0.00	1385.01	0.99	1754.03	1384.15	118.29	1742.23	1255.59	-13.15	1804.50	1241.93	115.65	1794.95	655.93	-266.94	78.33	1256.70	-256.94	85.80	646.81
9.57000	979.91	115.71	118.71	938.60	118.33	120.16	765.10	162.61	169.49	783.86	166.92	223.90	1619.13	-108.56	52.94	1580.82	-101.32	58.95	1390.65	-122.41	51.40	1390.99	-124.13	108.69	1258.63	25.95	1440.31	0.00	0.00	0.00	1392.64	-2.38	1754.11	1391.67	114.51	1742.40	1263.38	-17.09	1803.20	1249.76	111.59	1793.68	655.96	-267.05	78.32	1257.00	-257.48	85.58	646.31
9.58000	980.12	115.40	118.57	940.05	118.09	120.72	769.33	163.03	176.02	790.27	167.77	229.78	1619.52	-108.29	50.68	1579.18	-101.34	57.10	1390.30	-120.77	48.90	1390.47	-122.45	106.45	1269.90	22.46	1439.64	0.00	0.00	0.00	1401.63	-5.72	1754.30	1400.24	111.19	1742.51	1271.33	-20.88	1802.13	1257.67	107.54	1792.65	656.50	-266.99	78.77	1256.61	-257.39	85.47	646.23
9.59000	979.91	115.59	118.84	939.57	117.36	120.64	774.66	163.35	183.22	797.92	168.87	236.27	1622.47	-107.88	49.80	1581.74	-101.08	56.93	1390.31	-118.93	47.31	1390.67	-120.01	104.35	1281.01	19.41	1439.61	0.00	0.00	0.00	1409.62	-9.13	1754.81	1408.62	107.82	1742.90	1279.49	-24.62	1801.26	1265.63	103.76	1791.82	656.39	-267.14	78.44	1256.78	-257.25	85.66	646.80
9.60000	979.70	115.29	118.79	940.34	116.86	120.64	781.29	163.70	191.12	807.00	170.08	243.23	1621.46	-107.48	48.59	1582.35	-100.87	56.42	1390.22	-117.72	46.63	1391.05	-118.23	102.94	1291.80	16.26	1439.72	0.00	0.00	0.00	1418.50	-12.51	1755.50	1417.33	104.99	1743.40	1287.80	-28.18	1800.61	1273.59	100.14	1791.19	655.70	-267.19	78.24	1257.11	-257.40	85.84	646.66
9.61000	980.11	115.52	119.11	941.82	116.29	120.90	789.19	163.97	199.60	817.77	170.73	250.27	1620.62	-107.25	47.33	1582.28	-100.86	56.07	1390.31	-116.92	46.51	1391.53	-116.75	101.83	1302.32	12.58	1440.01	0.00	0.00	0.00	1427.21	-15.79	1756.36	1425.97	101.21	1744.55	1295.98	-32.12	1800.11	1281.76	96.31	1790.90	656.42	-267.13	78.54	1257.62	-257.26	85.88	646.20
9.62000	980.49	115.79	119.11	943.12	116.63	121.45	798.23	164.27	208.84	829.84	171.54	257.71	1620.98	-107.27	47.66	1582.36	-100.72	55.77	1390.39	-116.36	46.14	1391.88	-116.15	101.16	1313.34	8.64	1440.54	0.00	0.00	0.00	1435.96	-18.99	1757.48	1433.88	98.25	1745.81	1304.32	-35.54	1799.86	1289.97	92.70	1790.76	656.37	-267.16	78.59	1257.50	-257.27	85.66	646.71
9.63000	981.76	115.85	118.89	942.91	115.54	123.76	808.49	164.09	218.96	843.25	172.28	265.65	1620.83	-106.92	47.17	1582.40	-100.78	55.61	1390.13	-116.57	45.78	1392.13	-116.02	100.53	1323.58	4.68	1441.16	0.00	0.00	0.00	1444.59	-22.21	1758.81	1442.20	94.94	1747.37	1312.68	-39.08	1799.87	1298.19	89.17	1790.91	656.83	-267.56	78.72	1257.42	-257.38	85.84	647.01
9.64000	983.25	116.10	118.59	945.27	114.80	124.97	819.92	164.19	230.39	857.58	173.68	275.08	1621.66	-107.14	47.33	1582.60	-100.86	55.75	1389.75	-116.99	45.38	1392.12	-116.70	99.98	1333.91	0.86	1441.94	0.00	0.00	0.00	1453.58	-25.37	1760.25	1450.10	91.43	1749.31	1321.04	-42.39	1800.08	1306.49	85.93	1791.22	655.80	-267.99	78.26	1257.18	-257.39	85.62	646.57
9.65000	985.16	116.23	118.08	948.38	115.60	125.85	832.76	163.93	242.78	873.07	174.35	284.99	1621.48	-106.83	47.77	1582.41	-100.88	55.52	1389.42	-117.53	44.90	1392.02	-117.74	99.71	1344.96	-2.78	1442.59	0.00	0.00	0.00	1462.40	-28.39	1761.96	1459.34	87.78	1751.46	1329.55	-45.72	1800.43	1314.93	82.81	1791.66	656.27	-267.61	78.41	1257.49	-257.29	85.42	646.47
9.66000	987.78	115.09	118.52	953.57	115.93	127.84	847.52	162.88	255.48	889.85	174.05	294.89	1620.35	-107.60	47.40	1582.41	-100.95	55.37	1389.18	-117.71	44.33	1391.84	-118.35	99.16	1353.67	-6.23	1443.13	0.00	0.00	0.00	1471.66	-31.39	1763.74	1468.76	84.92	1753.19	1338.13	-48.93	1800.89	1323.40	79.98	1792.21	656.75	-267.67	78.66	1257.24	-257.44	85.27	646.40
9.67000	991.31	115.37	118.34	955.78	116.00	134.41	863.60	162.58	268.77	908.15	173.16	304.68	1620.84	-107.72	47.51	1581.97	-101.25	55.35	1388.78	-118.44	44.11	1391.81	-118.83	98.73	1363.07	-9.65	1443.77	0.00	0.00	0.00	1480.52	-34.30	1765.74	1477.87	81.65	1755.22	1346.73	-51.82	1801.42	1332.11	76.96	1792.84	655.34	-268.16	77.93	1257.31	-257.67	85.29	647.06
9.68000	996.99	117.32	119.21	966.86	116.97	140.28	880.39	162.96	282.55	927.31	172.13	314.63	1619.31	-107.90	47.08	1581.59	-101.29	55.19	1388.57	-118.92	43.92	1391.55	-119.59	98.58	1372.71	-12.87	1444.32	0.00	0.00	0.00	1489.58	-37.20	1767.72	1486.71	78.81	1757.35	1355.20	-54.66	1801.95	1340.92	74.24	1793.45	655.53	-267.57	78.18	1257.24	-257.53	85.26	646.70
9.69000	1003.82	120.95	120.30	976.04	118.39	146.47	897.78	161.57	295.75	946.71	169.78	324.78	1620.32	-107.67	47.73	1581.52	-101.43	55.31	1388.52	-118.81	43.58	1391.43	-119.82	98.30	1381.21	-15.75	1444.78	0.00	0.00	0.00	1498.30	-40.07	1769.71	1495.90	76.00	1759.27	1363.67	-57.10	1802.44	1349.67	71.75	1794.01	655.41	-267.28	78.46	1258.18	-257.27	85.51	646.50
9.70000	1011.76	125.41	122.40	996.60	121.19	151.52	915.07	158.75	307.51	964.93	167.03	335.33	1619.75	-108.11	47.87	1581.56	-101.58	55.34	1388.22	-119.36	43.74	1391.29	-120.13	98.33	1391.29	-17.94	1445.25	0.00	0.00	0.00	1507.30	-42.80	1771.65	1505.02	73.24	1761.31	1372.11	-59.58	1802.84	1358.45	69.65	1794.41	656.47	-267.24	78.48	1258.63	-257.28	85.44	646.48
9.71000	1030.83	129.14	129.65	1014.74	123.16	158.58	933.34	153.78	315.52	983.07	164.20	344.79	1619.72	-107.99	47.65	1581.19	-101.65	55.34	1388.25	-119.30	43.70	1391.29	-120.03	98.30	1399.81	-19.90	1445.80	0.00	0.00	0.00	1515.89	-45.47	1773.56	1515.45	71.04	1762.74	1380.64	-61.79	1803.22	1367.39	67.55	1794.84	656.49	-267.37	78.54	1257.93	-257.48	85.47	645.88
9.72000	1053.75	132.50	138.84	1037.00	125.39	165.97	953.02	149.33	321.97	1002.37	160.64	352.28	1619.87	-108.48	47.73	1581.27	-101.70	55.43	1388.56	-118.61	43.44	1391.24	-120.12	98.44	1408.84	-21.30	1446.20	0.00	0.00	0.00	1524.98	-48.05	1775.36	1524.88	68.34	1764.61	1389.35	-63.86	1803.60	1376.42	65.37	1795.25	655.89	-267.31	78.44	1257.31	-257.34	85.35	646.43
9.73000	1078.60	135.50	144.59	1057.46	126.37	175.36	974.05	146.06	326.83	1022.84	156.40	357.97	1619.87	-108.46	47.65	1581.02	-101.81	55.34	1388.45	-118.91	43.73	1391.42	-119.89	98.52	1417.45	-22.72	1446.76	0.00	0.00	0.00	1533.74	-50.51	1777.05	1533.91	66.04	1766.33	1398.06	-65.77	1803.97	1385.48	63.54	1795.60	657.47	-267.14	78.76	1257.64	-257.27	85.34	646.79
9.74000	1104.76	137.60	149.18	1083.31	128.14	179.66	996.66	143.03	329.54	1044.39	152.25	361.33	1620.13	-108.23	48.00	1581.36	-101.82	55.40	1388.50	-118.91	43.86	1391.30	-120.07	98.77	1427.48	-24.27	1447.04	0.00	0.00	0.00	1543.12	-52.74	1778.64	1543.02	63.55	1768.11	1406.83	-67.74	1804.29	1394.70	61.59	1796.01	656.95	-267.38	78.56	1257.60	-257.24	85.39	647.17
9.75000	1130.62	139.30	152.06	1106.50	128.78	181.37	1019.86	139.72	330.14	1066.94	148.19	362.50	1620.12	-108.52	47.73	1581.53	-101.76	55.45	1388.60	-118.73	43.90	1391.40	-119.96	98.85	1436.36	-25.88	1447.46	0.00	0.00	0.00	1551.73	-54.79	1780.25	1552.17	61.09	1769.78	1415.72	-69.39	1804.61	1404.03	59.76	1796.32	656.06	-267.60	78.30	1257.37	-257.19	85.63	646.86
9.76000	1157.52	140.65	153.51	1134.86	129.41	182.85	1043.26	136.84	329.02	1089.90	144.79	361.84	1619.99	-107.81	47.72	1581.35	-101.86	55.50	1388.74	-118.42	43.84	1391.56	-119.53	98.77	1445.60	-27.42	1447.83	0.00	0.00	0.00	1561.37	-56.70	1781.68	1561.60	59.59	1771.02	1424.68	-71.13	1804.87	1413.22	58.05	1796.59	655.94	-267.47	78.33	1256.96	-258.92	86.93	647.13
9.77000	1185.94	141.98	153.83	1161.47	130.06	182.17	1067.18	133.75	325.77	1113.25	141.62	359.41	1619.81	-108.62	47.52	1581.84	-101.62	55.42	1388.62	-118.81	44.23	1391.44	-119.79	99.13	1453.86	-29.07	1448.32	0.00	0.00	0.00	1570.62	-58.38	1783.14	1571.34	58.28	1772.11	1433.64	-72.96	1805.03	1422.33	56.38	1796.76	655.71	-267.69	78.32	1256.07	-259.80	87.14	646.94
9.78000	1215.48	142.94	152.99	1188.89	130.55	180.24	1091.77	130.71	320.55	1136.94	139.32	355.40	1619.84	-108.57	47.64	1581.39	-102.05	55.45	1388.68	-118.85	44.43	1391.39	-120.05	99.43	1463.59	-30.62	1448.70	0.00	0.00	0.00	1579.85	-59.85	1784.55	1580.82	56.98	1773.45	1442.88	-74.65	1805.14	1431.23	54.73	1796.85	656.16	-267.36	78.50	1256.12	-259.61	87.01	647.45
9.79000	1245.12	143.83	150.72	1218.38	130.67	177.47	1116.84	128.75	313.84	1161.13	136.93	349.66	1619.88	-108.25	47.45	1581.15	-102.11	55.34	1388.94	-118.23	44.32	1391.54	-119.96	99.59	1472.05	-32.26	1449.06	0.00	0.00	0.00	1589.76	-61.04	1785.82	1589.94	55.36	1774.80	1452.09	-76.41	1805.19	1440.11	52.77	1796.98	656.50	-267.36	78.33	1256.00	-259.54	86.90	646.64
9.80000	1277.35	144.09	147.93	1250.70	130.61	173.95	1142.81	127.03	305.35	1185.72	135.04	342.40	1619.62	-108.63	47.44	1581.56	-102.16	55.57	1388.99	-118.48	44.67	1391.71	-119.71	99.85	1480.24	-33.88	1449.28	0.00	0.00	0.00	1599.06	-62.11	1787.11	1599.18	54.43	1775.93	1461.31	-78.01	1805.19	1448.70	51.37	1796.92	656.58	-267.25	78.65	1255.23	-259.83	86.76	646.97
9.81000	1310.47	144.08	144.37	1281.53	130.11	168.96	1169.41	125.47	295.07	1211.21	132.68	333.39	1619.86	-108.52	47.31	1581.22	-102.25	55.31	1389.04	-118.41	44.98	1391.82	-119.43	100.09	1489.53	-35.58	1449.31	0.00	0.00	0.00	1607.94	-62.95	1788.47	1607.51	53.24	1777.29	1470.30	-79.57	1805.09	1457.41	49.43	1796.81	656.72	-266.89	78.57	1256.56	-259.38	87.09	647.37
9.82000	1347.59	143.02	136.97	1314.89	129.68	163.62	1196.44	124.52	283.35	1237.20	131.26	323.24	1620.38	-108.37	47.72	1580.93	-102.44	55.19	1389.37	-118.12	45.15	1391.87	-119.68	100.66	1497.93	-37.27	1449.25	0.00	0.00	0.00	1617.08	-63.60	1789.68	1615.35	52.55	1778.68	1479.19	-81.26	1804.78	1465.96	47.73	1796.54	656.57	-267.20	78.37	1257.39	-258.00	85.88	647.49
9.83000	1383.42	141.73	132.88	1350.02	129.05	158.03	1224.43	123.92	270.26	1263.67	130.39	311.92	1619.73	-108.75	47.44	1581.18	-102.43	55.22	1389.59	-117.76	45.36	1391.99	-119.40	101.01	1506.43	-38.81	1449.09	0.00	0.00	0.00	1625.98	-64.08	1790.91	1624.09	52.15	1779.95	1488.28	-82.76	1804.38	1474.34	46.25	1796.13	656.50	-267.23	78.37	1257.13	-258.03	85.13	647.39
9.84000	1416.41	142.94	130.91	1385.38	128.67	151.92	1253.89	122.49	255.69	1290.67	130.19	299.56	1619.44	-108.89	46.98	1580.81	-102.50	55.03	1389.84	-117.28	45.60	1391.94	-119.43	101.54	1514.83	-40.34	1448.73	0.00	0.00	0.00	1634.73	-64.32	1792.31	1631.65	52.19	1781.36	1497.34	-84.38	1803.80	1482.61	44.64	1795.58	656.79	-267.56	78.52	1257.02	-257.84	85.07	647.04
9.85000	1455.65	142.29	126.77	1426.17	127.91	141.45	1283.67	123.16	240.65	1318.26	129.49	285.93	1618.99	-108.27	47.17	1581.50	-102.63	55.18	1390.00	-116.97	45.96	1392.09	-119.09	101.89	1523.27	-41.66	1448.29	0.00	0.00	0.00	1643.58	-64.30	1793.82	1641.20	51.82	1782.51	1506.46	-85.88	1803.00	1490.74	43.01	1794.92	656.71	-267.49	78.55	1257.50	-258.15	84.90	646.74
9.86000	1494.04	141.63	122.22	1463.38	127.29	134.80	1314.25	123.26	224.43	1346.87	128.85	271.44	1618.10	-109.21	50.33	1581.97	-102.70	55.32	1390.05	-116.99	46.47	1392.11	-119.00	102.38	1532.36	-42.83	1447.81	0.00	0.00	0.00	1653.06	-64.00	1795.32	1649.44	51.98	1784.00	1515.45	-87.68	1802.05	1498.80	40.97	1794.21	656.65	-267.60	78.49	1257.61	-258.61	84.77	647.72
9.87000	1532.71	141.27	118.06	1501.22	127.79	128.54	1345.69	123.83	207.85	1376.37	128.27	256.35	1619.32	-108.36	47.73	1581.56	-102.75	55.18	1390.17	-116.81	46.96	1392.33	-118.63	102.77	1540.89	-43.89	1447.21	0.00	0.00	0.00	1662.45	-63.47	1796.99	1657.25	52.38	1785.59	1524.42	-89.35	1801.07	1506.75	38.86	1793.40	656.94	-267.61	78.46	1257.53	-258.24	84.92	646.96
9.88000	1572.13	141.16	114.48	1541.31	127.27	122.77	1377.80	125.50	191.40	1405.95	128.83	241.32	1617.79	-109.47	50.09	1582.86	-102.78	55.52	1390.50	-116.29	47.37	1392.51	-118.79	103.35	1549.85	-44.86	1446.47	0.00	0.00	0.00	1671.51	-62.78	1798.65	1664.12	52.02	1787.74	1533.58	-90.94	1799.99	1514.50	36.98	1792.55	656.76	-267.24	78.54	1257.61	-257.75	85.25	646.84
9.89000	1614.71	138.05	106.03	1578.19	128.76	116.96	1411.11	126.81	174.62	1436.24	129.94	226.27	1618.42	-109.77	50.86	1582.04	-102.71	54.89	1390.87	-115.84	47.81	1392.88	-118.53	103.80	1558.51	-45.68	1445.81	0.00	0.00	0.00	1680.18	-61.93	1800.35	1671.32	52.32	1789.93	1542.79	-92.59	1798.89	1522.10	35.21	1791.66	656.51	-267.59	78.37	1257.50	-257.68	85.26	647.28
9.90000	1654.82	139.17	103.70	1618.79	127.08	109.89	1445.75	127.15	157.58	1467.05	130.46	211.02	1618.72	-109.83	51.06	1581.86	-102.87	54.88	1391.08	-115.63	48.40	1393.35	-118.18	104.18	1567.85	-46.34	1445.08	0.00	0.00	0.00	1689.46	-60.97	1801.92	1676.23	52.53	1792.55	1552.21	-94.04	1797.80	1529.64	33.48	1790.80	656.36	-267.54	78.29	1257.07	-257.73	85.14	647.67
9.91000	1693.41	140.65	101.33	1657.45	128.69	104.92	1481.17	126.92	140.69	1498.48	131.74	196.50	1617.85	-110.30	50.87	1581.93	-102.81	54.81	1391.35	-115.37	48.99	1393.83	-117.80	104.62	1575.73	-47.10	1444.36	0.00	0.00	0.00	1698.40	-59.85	1803.38	1681.07	52.12	1795.52	1561.56	-95.54	1796.66	1537.25	31.66	1790.00	656.04	-267.36	78.54	1257.45	-257.79	85.18	647.26
9.92000	1731.86	142.41	99.72	1695.50	129.81	101.04	1517.21	126.69	124.59	1530.95	131.79	182.06	1617.94	-110.23	50.81	1581.83	-102.79	54.88	1391.71	-114.80	49.41	1394.14	-117.76	105.25	1584.49	-47.68	1443.61	0.00	0.00	0.00	1706.59	-58.77	1804.80	1680.77	50.11	1801.40	1570.85	-96.87	1795.56	1544.99	29.78	1789.24	655.89	-267.04	78.38	1257.63	-257.88	85.37	646.55
9.93000	1770.07	144.72	98.16	1734.08	132.41	96.87	1553.97	126.09	109.61	1563.61	132.59	168.51	1617.99	-110.53	51.12	1582.14	-102.93	54.91	1391.94	-114.60	50.12	1394.53	-117.68	105.89	1594.18	-48.14	1442.92	0.00	0.00	0.00	1715.74	-57.51	1806.00	1687.41	50.42	1803.60	1579.91	-98.20	1794.46	1552.70	28.22	1788.53	655.46	-267.29	78.13	1257.25	-257.42	85.30	646.71
9.94000	1808.12	146.71	97.22	1772.84	134.28	93.43	1590.09	126.52	96.14	1596.67	132.26	155.41	1619.49	-109.33	47.47	1582.55	-102.88	54.94	1392.34	-114.05	50.67	1394.85	-117.43	106.56	1603.10	-48.48	1442.27	0.00	0.00	0.00	1724.58	-56.28	1807.12	1703.91	55.05	1799.57	1589.08	-99.22	1793.47	1560.70	26.62	1787.88	656.44	-267.27	78.58	1257.05	-257.64	85.05	647.51
9.95000	1845.29	148.69	96.56	1809.85	136.38	90.89	1626.94	126.60	83.90	1630.26	132.09	143.39	1619.50	-109.07	46.90	1582.53	-102.95	54.72	1392.54	-114.04	51.46	1395.30	-117.22	107.23	1611.45	-49.00	1441.72	0.00	0.00	0.00	1733.30	-55.06	1808.06	1715.08	57.28	1798.75	1598.24	-100.31	1792.43	1568.73	25.08	1787.28	655.47	-267.13	78.16	1257.30	-257.49	85.26	647.39
9.96000	1882.08	150.63	97.37	1847.51	137.84	89.80	1662.83	128.04	73.38	1664.80	130.48	131.97	1620.57	-109.03	47.00	1582.89	-103.04	54.47	1393.15	-113.16	51.90	1395.84	-116.86	107.81	1620.45	-49.41	1441.20	0.00	0.00	0.00	1741.91	-53.83	1808.92	1723.20	58.48	1799.36	1607.47	-101.13	1791.47	1576.73	23.71	1786.66	657.08	-267.38	78.53	1256.97	-257.66	85.15	645.91
9.97000	1918.38	152.52	100.21	1884.00	139.88	90.46	1700.07	127.51	63.89	1698.39	130.46	122.71	1620.74	-108.88	46.66	1582.65	-103.26	54.21	1393.29	-113.40	52.88	1396.10	-117.15	108.70	1629.72	-49.57	1440.62	0.00	0.00	0.00	1750.43	-52.70	1809.66	1731.07	59.12	1800.29	1616.45	-102.08	1790.40	1584.56	22.63	1785.96	656.74	-267.43	78.32	1257.17	-257.55	85.20	646.03
9.98000	1954.59	154.01	104.72	1920.76	140.53	92.83	1736.66	126.94	56.12	1732.12	129.06	114.63	1620.75	-108.46	46.57	1583.33	-103.35	54.42	1393.70	-112.88	53.39	1396.64	-116.98	109.40	1639.09	-49.72	1440.02	0.00	0.00	0.00	1758.60	-51.51	1810.31	1738.36	60.18	1800.92	1625.47	-102.76	1789.31	1592.38	21.84	1785.15	656.43	-267.48	78.50	1256.30	-257.52	85.04	646.62
9.99000	1989.91	154.01	111.17	1956.40	141.29	97.72	1772.65	126.92	50.96	1765.95	127.19	108.48	1620.47	-109.50	46.14	1583.40	-103.51	54.46	1393.80	-113.20	54.32	1397.30	-116.57	109.91	1648.75	-49.80	1439.30	0.00	0.00	0.00	1766.55	-50.38	1810.87	1746.24	60.98	1801.50	1634.45	-103.37	1788.15	1600.27	20.84	1784.27	656.53	-267.16	78.55	1256.13	-257.81	84.91	647.54
10.00000	2024.21	153.40	118.58	1991.15	140.56	104.01	1808.25	126.07	47.28	1797.93	126.31	104.45	1621.15	-108.49	46.78	1583.40	-103.49	54.37	1394.13	-113.01	55.03	1397.87	-116.66	110.72	1657.77	-49.70	1438.66	0.00	0.00	0.00	1775.19	-49.19	1811.27	1754.02	61.85	1801.81	1643.43	-103.91	1786.94	1608.24	19.97	1783.32	655.86	-267.68	78.05	1256.42	-257.70	85.20	647.92
10.01000	2057.15	150.85	127.37	2023.43	139.52	111.82	1842.92	124.53	44.96	1829.28	125.37	101.81	1619.84	-108.88	46.10	1582.91	-103.67	54.03	1394.22	-113.53	56.09	1398.38	-116.74	111.47	1667.43	-49.46	1437.82	0.00	0.00	0.00	1783.25	-48.04	1811.71	1761.53	63.29	1801.99	1652.46	-104.30	1785.64	1616.14	19.36	1782.24	656.87	-267.02	78.44	1257.03	-257.88	85.30	648.17
10.02000	2087.48	147.98	136.65	2053.89	135.61	120.02	1874.92	124.23	44.43	1858.47	124.40	100.37	1620.65	-108.40	46.43	1582.72	-103.99	54.07	1394.68	-113.18	56.83	1398.86	-116.86	112.45	1676.36	-49.15	1436.89	0.00	0.00	0.00	1791.99	-46.86	1811.99	1769.73	63.98	1802.14	1661.51	-104.60	1784.33	1624.12	18.96	1781.06	656.38	-267.11	78.38	1256.73	-257.55	85.21	646.99
10.03000	2116.17	143.09	146.53	2082.40	133.37	129.85	1905.75	122.72	44.53	1885.88	123.41	100.10	1619.95	-109.04	46.21	1583.24	-104.21	54.33	1394.92	-113.52	57.97	1399.29	-117.32	113.62	1686.18	-48.61	1435.93	0.00	0.00	0.00	1800.63	-45.76	1812.20	1777.80	65.11	1802.19	1670.58	-104.59	1782.99	1632.21	18.79	1779.77	657.25	-266.87	78.65	1256.46	-257.82	85.05	647.39
10.04000	2147.10	131.29	142.08	2107.27	128.09	140.19	1933.70	121.99	46.10	1911.50	122.58	100.78	1620.42	-108.33	46.14	1582.52	-104.23	53.88	1395.19	-113.73	59.10	1400.06	-117.35	114.58	1696.03	-48.03	1434.74	0.00	0.00	0.00	1808.90	-44.67	1812.34	1785.90	66.06	1802.15	1679.47	-104.50	1781.63	1640.44	18.53	1778.49	656.83	-266.93	78.40	1256.95	-257.35	85.27	647.63
10.05000	2169.81	125.85	152.33	2130.19	122.74	149.11	1959.12	121.28	48.43	1935.03	120.79	101.71	1619.77	-108.46	46.17	1583.06	-104.29	54.00	1395.47	-113.94	60.32	1400.49	-117.97	115.90	1705.26	-47.48	1433.56	0.00	0.00	0.00	1817.66	-43.49	1812.34	1793.82	67.15	1802.23	1688.28	-104.16	1780.17	1648.61	18.75	1777.13	656.57	-267.17	78.51	1256.42	-257.32	85.18	647.39
10.06000	2189.84	120.10	160.80	2150.72	118.05	156.34	1982.26	119.37	50.05	1955.27	120.10	103.25	1619.97	-108.66	46.16	1582.23	-104.62	53.77	1395.81	-114.26	61.56	1401.13	-118.52	117.27	1714.83	-46.74	1432.31	0.00	0.00	0.00	1826.09	-42.45	1812.31	1802.02	67.98	1802.16	1696.96	-103.83	1778.64	1656.99	19.00	1775.70	656.20	-267.11	78.52	1257.04	-257.57	85.12	646.71
10.07000	2206.82	114.59	166.91	2167.18	113.31	161.66	2001.10	117.66	51.24	1973.78	116.93	103.30	1620.24	-108.81	46.32	1583.08	-104.26	53.79	1396.17	-114.44	62.93	1401.90	-119.02	118.76	1724.94	-45.85	1431.03	0.00	0.00	0.00	1834.56	-41.40	1812.17	1810.07	68.90	1802.08	1705.62	-103.31	1777.10	1665.41	19.40	1774.34	657.00	-266.92	78.70	1256.85	-257.38	85.30	646.28
10.08000	2220.29	108.57	170.10	2188.86	105.71	147.75	2017.13	112.93	49.94	1988.78	113.12	102.01	1620.67	-109.12	46.43	1582.96	-104.61	53.86	1396.65	-114.38	64.22	1402.78	-119.44	120.19	1734.58	-44.83	1429.78	0.00	0.00	0.00	1842.62	-40.37	1811.94	1818.69	70.13	1801.80	1714.45	-102.39	1775.60	1673.95	20.10	1773.03	657.21	-267.06	78.79	1257.24	-257.31	85.48	646.00
10.09000	2231.46	102.54	168.96	2199.48	100.44	146.54	2028.76	108.63	47.93	1999.21	110.80	100.80	1620.28	-108.83	45.91	1583.26	-104.47	53.79	1397.04	-114.82	65.76	1403.66	-119.93	121.61	1744.24	-43.67	1428.52	0.00	0.00	0.00	1850.79	-39.36	1811.69	1827.02	70.91	1801.80	1723.11	-101.53	1774.04	1682.59	21.11	1771.69	656.91	-267.22	78.65	1256.24	-257.90	85.16	646.87
10.10000	2239.76	94.96	164.70	2208.28	93.66	142.37	2035.79	105.49	45.94	2008.41	106.03	98.03	1620.75	-109.13	46.20	1583.22	-104.56	53.68	1397.49	-115.04	67.11	1404.69	-120.65	123.16	1754.01	-42.34	1427.39	0.00	0.00	0.00	1859.43	-38.25	1811.37	1834.89	72.08	1801.81	1731.75	-100.46	1772.53	1691.17	22.41	1770.38	656.94	-267.13	78.69	1256.28	-257.80	85.04	647.43
10.11000	2247.51	87.68	157.20	2215.26	84.94	135.54	2040.50	102.04	44.41	2014.70	102.10	96.09	1620.67	-108.87	46.11	1583.70	-104.57	53.74	1397.86	-115.74	68.79	1405.82	-121.08	124.66	1763.48	-40.85	1426.29	0.00	0.00	0.00	1868.20	-37.01	1811.03	1843.15	73.29	1801.65	1740.38	-99.20	1770.98	1699.90	23.82	1769.02	656.85	-267.01	78.75	1257.01	-257.56	85.17	646.79
10.12000	2253.43	78.25	148.64	2212.80	81.97	145.52	2044.24	98.43	42.58	2019.03	99.07	94.44	1620.43	-108.88	46.28	1583.32	-104.64	53.50	1398.40	-116.11	70.44	1406.89	-121.93	126.42	1773.52	-39.30	1425.17	0.00	0.00	0.00	1876.73	-35.76	1810.64	1851.80	74.37	1801.53	1749.03	-97.74	1769.33	1708.71	25.43	1767.59	656.75	-267.14	78.53	1257.13	-257.67	85.23	647.69
10.13000	2258.21	70.01	140.14	2217.24	75.71	138.26	2046.74	96.88	42.00	2023.44	96.95	92.99	1620.71	-108.75	46.20	1583.23	-104.77	53.47	1399.17	-116.56	72.32	1408.28	-122.57	128.37	1783.42	-37.64	1423.95	0.00	0.00	0.00	1885.45	-34.34	1810.30	1860.22	75.67	1801.52	1757.69	-96.15	1767.69	1717.55	27.13	1766.09	657.02	-267.08	78.64	1256.25	-257.76	85.01	647.88
10.14000	2258.66	72.67	145.23	2223.84	71.68	130.03	2050.64	95.82	41.48	2029.98	95.56	92.68	1621.22	-108.85	46.25	1583.26	-104.79	53.37	1399.92	-117.33	74.60	1409.89	-123.13	130.44	1793.54	-35.99	1422.84	0.00	0.00	0.00	1894.21	-32.84	1809.92	1869.06	77.24	1801.20	1766.54	-94.26	1766.08	1726.45	28.90	1764.67	657.38	-267.00	78.63	1256.54	-257.67	85.27	647.61
10.15000	2259.28	82.38	148.55	2230.09	70.82	120.75	2054.00	95.37	40.92	2036.12	96.37	92.78	1620.67	-108.86	45.99	1583.37	-104.80	53.32	1401.03	-117.71	77.00	1411.52	-124.16	133.03	1803.27	-34.14	1421.86	0.00	0.00	0.00	1903.09	-31.16	1809.74	1878.64	79.32	1800.79	1775.72	-92.04	1764.74	1735.53	30.79	1763.49	657.24	-267.25	78.66	1255.90	-257.79	85.33	647.87
10.16000	2265.53	82.82	137.35	2235.25	70.75	111.77	2055.17	96.76	40.72	2040.69	96.55	92.38	1620.21	-108.87	46.16	1583.30	-104.84	53.27	1402.23	-118.16	79.92	1414.07	-124.10	135.76	1813.41	-32.19	1421.30	0.00	0.00	0.00	1912.18	-29.30	1809.84	1887.58	80.89	1801.25	1784.95	-89.84	1763.92	1744.77	32.80	1762.85	656.76	-267.42	78.62	1255.86	-257.71	85.37	647.73
10.17000	2269.21	84.26	127.17	2237.35	72.41	103.42	2055.60	98.60	40.43	2043.89	97.80	92.24	1620.53	-109.06	45.99	1584.07	-104.70	53.24	1403.58	-119.21	83.65	1416.63	-124.70	139.17	1823.07	-30.06	1421.23	0.00	0.00	0.00	1921.56	-27.34	1810.11	1896.82	83.12	1801.70	1794.29	-87.52	1763.71	1754.19	34.97	1762.91	656.25	-267.31	78.32	1256.10	-257.60	85.48	647.56
10.18000	2272.76	86.00	117.43	2241.05	74.54	95.75	2057.18	99.08	39.49	2047.35	99.07	91.70	1621.44	-108.54	46.55	1583.67	-104.50	53.11	1405.68	-118.92	87.18	1419.69	-125.07	142.86	1833.23	-27.77	1421.78	0.00	0.00	0.00	1930.71	-25.36	1810.45	1906.36	85.26	1802.26	1803.34	-85.19	1763.89	1763.58	37.52	1763.43	656.71	-266.82	78.50	1255.97	-257.84	85.20	647.68
10.19000	2277.25	85.48	107.74	2243.95	74.59	88.60	2057.78	100.35	39.36	2050.23	100.64	91.68	1621.00	-108.36	46.40	1583.62	-104.37	53.20	1408.24	-118.88	91.19	1423.02	-125.96	147.07	1843.06	-25.48	1422.79	0.00	0.00	0.00	1940.11	-23.20	1810.73	1915.45	87.43	1803.13	1812.46	-82.61	1764.32	1772.98	40.65	1764.11	660.20	-266.93	78.41	1255.99	-257.70	85.21	648.15
10.20000	2281.75	83.52	99.23	2245.72	75.65	87.21	2058.87	100.22	39.70	2052.57	101.49	92.26	1621.18	-109.13	46.25	1584.14	-104.27	53.36	1410.99	-119.07	95.56	1426.92	-126.75	151.50	1852.71	-23.24	1424.12	0.00	0.00	0.00	1949.48	-20.93	1811.19	1924.36	89.63	1804.14	1821.59	-79.81	1764.85	1782.54	43.29	1764.90	661.32	-267.37	78.15	1255.50	-257.45	85.14	647.47
10.21000	2284.36	81.37	93.90	2247.43	74.06	83.85	2058.95	100.43	40.62	2054.27	100.42	92.39	1621.27	-108.22	46.37	1583.90	-103.91	53.59	1414.23	-119.74	100.53	1431.58	-127.75	156.30	1863.04	-21.04	1425.77	0.00	0.00	0.00	1959.25	-18.46	1811.85	1934.06	91.68	1805.26	1830.81	-77.05	1765.56	1792.16	45.97	1765.82	661.29	-267.56	78.14	1256.31	-257.74	85.32	647.79
10.22000	2286.11	80.17	90.43	2249.17	72.57	81.01	2059.54	99.85	40.64	2054.64	100.36	92.85	1620.57	-108.52	46.55	1584.24	-103.65	54.03	1418.15	-120.66	106.04	1437.13	-128.94	161.35	1874.09	-18.89	1427.53	0.00	0.00	0.00	1968.80	-15.87	1812.83	1943.03	94.35	1806.47	1840.08	-74.24	1766.53	1801.31	49.32	1766.78	661.30	-267.27	78.31	1255.22	-257.83	85.13	647.54
10.23000	2287.39	80.08	87.81	2250.27	72.19	79.02	2060.27	98.94	40.38	2055.74	99.56	92.86	1620.30	-108.58	46.11	1584.97	-103.10	54.66	1422.61	-122.11	112.22	1443.64	-130.46	166.70	1884.39	-16.83	1429.57	0.00	0.00	0.00	1977.81	-13.12	1814.12	1952.86	97.18	1807.77	1849.32	-71.50	1767.76	1810.69	52.42	1768.11	661.38	-267.36	78.23	1255.99	-257.49	85.15	647.01
10.24000	2288.30	79.77	85.57	2250.79	71.55	77.35	2059.82	99.46	40.73	2056.00	99.68	93.20	1620.56	-108.23	46.41	1584.67	-102.90	55.41	1428.38	-122.73	118.53	1451.33	-132.13	172.30	1895.02	-14.77	1431.69	0.00	0.00	0.00	1986.94	-10.25	1815.67	1961.63	99.94	1809.47	1858.56	-68.65	1769.27	1819.97	55.47	1769.64	661.35	-267.50	78.20	1256.40	-257.73	85.31	646.63
10.25000	2288.73	79.16	83.94	2250.90	71.28	76.10	2060.09	99.11	40.57	2056.86	98.81	93.00	1620.60	-108.72	46.62	1585.72	-102.01	56.40	1435.12	-123.93	125.54	1460.03	-134.51	178.39	1905.29	-12.79	1433.91	0.00	0.00	0.00	1996.05	-7.31	1817.42	1970.71	102.78	1811.31	1867.76	-65.73	1770.91	1829.24	58.58	1771.17	661.36	-267.03	78.24	1256.70	-257.65	85.44	646.57
10.26000	2289.52	78.78	82.96	2251.33	70.91	75.24	2060.97	97.94	40.13	2057.01	99.01	93.29	1620.80	-108.76	46.90	1586.32	-101.12	57.49	1442.58	-125.62	133.14	1470.42	-136.31	184.23	1915.28	-11.13	1436.12	0.00	0.00	0.00	2005.26	-4.31	1819.31	1979.88	105.93	1813.11	1876.84	-62.88	1772.63	1838.60	61.41	1772.78	661.41	-266.98	78.28	1256.30	-257.40	85.34	647.75
10.27000	2289.68	78.57	82.14	2251.66	70.53	74.50	2060.14	99.12	40.54	2057.04	99.15	93.29	1622.26	-108.28	46.76	1587.50	-100.19	58.59	1451.59	-126.80	140.78	1482.20	-137.99	189.96	1925.14	-9.60	1438.25	0.00	0.00	0.00	2014.43	-1.25	1821.31	1988.56	108.93	1814.92	1885.90	-59.86	1774.35	1847.64	63.58	1774.80	661.42	-267.10	78.28	1256.50	-257.43	85.35	647.67
10.28000	2289.39	78.34	81.32	2251.97	70.07	73.84	2060.03	99.19	40.62	2057.00	99.57	93.60	1623.31	-108.71	46.54	1590.14	-99.70	60.07	1461.25	-128.48	148.96	1494.25	-140.38	196.05	1935.35	-8.24	1440.27	0.00	0.00	0.00	2023.26	1.83	1823.33	1997.29	111.84	1816.73	1894.82	-57.05	1776.04	1856.49	66.05	1776.28	661.40	-267.09	78.34	1256.44	-257.61	85.28	646.77
10.29000	2289.59	78.14	80.93	2251.74	69.60	72.97	2060.34	98.83	40.41	2057.37	98.95	93.25	1624.59	-108.50	46.87	1591.24	-98.43	64.24	1471.19	-130.25	157.93	1506.69	-142.74	202.72	1945.02	-6.97	1442.02	0.00	0.00	0.00	2032.00	4.94	1825.33	2005.77	114.83	1818.59	1903.81	-54.10	1777.65	1865.07	68.32	1777.29	661.45	-267.30	78.26	1256.39	-257.21	85.46	646.56
10.30000	2289.96	78.04	80.71	2251.85	69.87	73.06	2060.12	99.27	40.41	2057.21	99.33	93.33	1627.36	-109.79	46.44	1595.21	-99.14	66.03	1481.76	-131.36	167.75	1519.91	-143.69	209.67	1954.54	-5.67	1443.57	0.00	0.00	0.00	2041.11	8.11	1827.24	2014.04	117.90	1820.07	1912.86	-51.22	1779.11	1873.66	71.45	1778.13	661.45	-267.49	78.28	1256.14	-257.00	85.16	647.30
10.31000	2290.17	78.03	80.43	2252.62	70.02	73.09	2059.98	99.52	40.39	2057.24	99.61	93.28	1629.68	-109.84	47.20	1600.96	-100.00	68.72	1492.58	-133.00	178.58	1533.52	-144.47	217.45	1964.17	-4.31	1444.82	0.00	0.00	0.00	2049.48	11.26	1829.15	2022.47	120.94	1821.39	1921.73	-48.62	1780.34	1882.35	74.31	1778.79	661.45	-267.36	78.26	1255.73	-256.91	85.20	646.66
10.32000	2290.07	78.02	80.10	2251.98	69.95	72.37	2060.05	99.57	40.27	2057.69	99.31	92.92	1633.80	-110.83	48.57	1606.10	-100.80	71.81	1505.07	-133.01	189.39	1547.54	-145.70	225.86	1973.94	-2.86	1445.87	0.00	0.00	0.00	2057.96	14.35	1830.92	2031.40	123.91	1822.34	1930.73	-45.94	1781.38	1891.25	76.66	1779.21	661.44	-266.93	78.34	1256.61	-257.54	85.13	646.10
10.33000	2289.93	77.95	79.80	2252.69	70.04	72.55	2060.15	99.65	40.24	2057.41	99.95	93.02	1638.71	-112.43	50.21	1612.40	-101.75	75.64	1518.12	-133.33	200.59	1562.36	-146.37	234.34	1983.09	-1.60	1446.67	0.00	0.00	0.00	2066.60	17.44	1832.47	2038.84	126.92	1823.34	1939.57	-43.45	1782.25	1899.93	78.91	1779.37	661.53	-267.34	78.18	1257.17	-257.25	85.58	646.02
10.34000	2290.04	77.95	79.60	2252.62	70.21	72.40	2060.16	99.57	40.03	2057.05	100.66	93.12	1645.23	-114.47	51.97	1619.25	-103.16	79.68	1531.88	-132.67	211.17	1577.33	-146.80	243.01	1992.42	-0.50	1447.23	0.00	0.00	0.00	2074.78	20.35	1833.91	2047.22	129.53	1824.06	1948.28	-41.16	1782.92	1908.33	81.24	1779.27	661.46	-267.54	78.21	1257.06	-256.87	85.73	646.77
10.35000	2290.13	77.92	79.54	2253.17	69.92	72.32	2059.50	100.61	40.40	2057.17	100.84	93.15	1654.75	-117.27	54.74	1629.16	-105.35	84.71	1545.89	-131.27	220.63	1591.92	-147.19	251.41	2001.31	0.33	1447.55	0.00	0.00	0.00	2083.24	23.14	1835.14	2055.23	132.46	1824.53	1957.04	-39.00	1783.44	1916.98	83.17	1779.17	661.38	-267.77	78.26	1256.36	-256.92	85.34	646.60
10.36000	2290.22	77.91	79.42	2252.49	70.29	72.03	2059.99	100.01	39.92	2057.16	100.88	92.97	1666.78	-121.03	60.32	1641.86	-107.91	90.76	1560.72	-129.32	228.68	1607.18	-145.73	258.88	2010.30	1.10	1447.79	0.00	0.00	0.00	2091.67	25.81	1836.26	2063.46	134.76	1824.91	1965.79	-36.87	1783.97	1925.29	84.76	1778.96	661.38	-266.95	78.36	1256.95	-256.92	85.41	647.39
10.37000	2290.10	77.99	79.34	2252.61	69.95	71.75	2059.91	100.06	40.02	2057.40	100.76	92.86	1680.47	-124.56	65.70	1655.34	-111.05	96.15	1576.17	-128.46	235.98	1622.74	-144.71	265.92	2018.86	1.83	1448.04	0.00	0.00	0.00	2100.14	28.26	1837.27	2071.75	137.12	1825.27	1974.58	-34.81	1784.50	1934.00	86.69	1778.90	661.42	-266.68	78.31	1256.90	-257.22	85.23	646.61
10.38000	2290.01	78.08	79.19	2252.75	70.43	72.03	2060.11	99.89	39.86	2057.67	100.48	92.58	1697.45	-128.69	70.62	1672.29	-114.33	101.16	1593.28	-127.05	241.55	1639.56	-143.02	271.88	2027.15	2.55	1448.27	0.00	0.00	0.00	2108.79	30.50	1838.09	2080.37	139.06	1825.59	1983.28	-33.16	1785.06	1942.25	88.22	1778.84	661.45	-267.23	78.23	1256.36	-257.22	85.08	647.43
10.39000	2290.30	78.16	79.17	2252.98	70.26	71.85	2060.16	99.74	39.69	2057.59	100.66	92.67	1716.57	-132.24	74.84	1691.55	-117.31	105.52	1611.05	-126.32	245.94	1657.82	-140.39	276.25	2035.86	3.29	1448.69	0.00	0.00	0.00	2117.41	32.65	1838.87	2088.51	141.15	1825.92	1991.95	-31.67	1785.63	1950.81	89.68	1778.90	661.43	-266.96	78.25	1256.27	-257.38	85.00	646.98
10.40000	2290.40	78.23	79.20	2253.37	70.11	71.76	2060.02	99.96	39.74	2057.73	100.39	92.63	1737.37	-135.32	78.41	1712.29	-120.08	109.02	1629.98	-125.43	248.73	1676.33	-138.90	279.80	2043.86	3.98	1449.13	0.00	0.00	0.00	2125.98	34.54	1839.59	2097.08	143.01	1826.26	2000.93	-30.07	1786.26	1959.35	90.91	1779.16	661.50	-267.37	78.10	1257.05	-257.08	85.28	646.69
10.41000	2290.24	78.23	79.05	2253.28	70.09	71.65	2059.65	100.41	40.09	2058.01	100.09	92.53	1760.46	-138.46	81.16	1733.60	-122.62	111.35	1649.92	-124.43	249.83	1695.37	-138.15	282.05	2051.46	4.78	1449.66	0.00	0.00	0.00	2134.25	36.27	1840.35	2105.27	144.64	1826.51	2009.56	-29.17	1786.80	1967.75	92.17	1779.43	661.39	-267.47	78.35	1256.75	-256.89	85.35	647.33
10.42000	2290.63	78.25	79.14	2252.86	70.51	71.67	2059.82	100.24	39.96	2057.77	100.34	92.69	1783.19	-139.66	83.05	1756.72	-124.98	113.13	1669.90	-124.45	249.93	1714.98	-137.10	282.71	2059.27	5.73	1450.27	0.00	0.00	0.00	2143.05	37.83	1841.00	2113.18	145.88	1827.25	2018.49	-27.88	1787.52	1976.25	93.39	1779.86	661.41	-267.20	78.24	1257.01	-256.78	85.45	647.24
10.43000	2290.59	78.37	79.13	2253.39	70.67	71.92	2060.50	99.20	39.62	2057.96	99.93	92.64	1804.44	-139.41	87.27	1781.10	-127.15	113.98	1690.61	-124.27	248.44	1735.16	-135.92	281.90	2066.84	6.67	1450.81	0.00	0.00	0.00	2152.03	39.21	1841.64	2121.74	147.06	1827.74	2027.22	-27.12	1788.14	1984.83	94.00	1780.37	661.43	-267.40	78.27	1256.99	-256.89	85.63	647.18
10.44000	2290.62	78.41	79.10	2253.15	70.67	71.72	2059.49	100.37	40.10	2057.81	100.33	92.91	1830.53	-142.05	87.54	1805.46	-129.27	113.61	1711.61	-124.09	245.46	1755.74	-135.14	279.81	2074.20	7.60	1451.31	0.00	0.00	0.00	2160.88	40.31	1842.22	2130.37	148.02	1828.30	2036.07	-26.38	1788.77	1993.36	94.64	1780.96	661.38	-267.21	78.33	1259.28	-257.75	82.13	646.92
10.45000	2290.74	78.56	79.15	2252.99	70.90	71.75	2059.70	100.13	40.04	2057.76	100.22	92.94	1858.05	-147.16	83.99	1831.96	-131.20	112.90	1733.36	-123.61	241.11	1776.28	-135.37	276.79	2081.08	8.55	1451.91	0.00	0.00	0.00	2169.40	41.26	1842.83	2139.03	148.80	1828.91	2044.84	-25.74	1789.38	2002.14	95.36	1781.65	661.46	-267.34	78.22	1260.25	-259.03	80.84	647.36
10.46000	2290.77	78.71	79.18	2253.15	71.35	71.92	2059.70	100.16	40.06	2057.86	100.05	93.05	1886.11	-149.93	82.79	1859.51	-133.01	111.61	1756.56	-122.09	234.87	1797.47	-135.40	272.48	2088.78	9.62	1452.41	0.00	0.00	0.00	2178.14	41.99	1843.30	2147.33	149.76	1829.40	2053.67	-25.29	1789.91	2010.70	95.95	1782.29	661.47	-267.42	78.16	1260.33	-258.58	80.70	646.47
10.47000	2290.45	78.86	79.06	2253.65	70.78	71.78	2059.90	100.03	40.00	2057.85	99.85	93.08	1914.98	-152.08	81.23	1887.18	-134.76	109.39	1779.19	-122.38	228.19	1819.85	-134.34	266.71	2096.21	10.80	1452.87	0.00	0.00	0.00	2186.53	42.55	1843.77	2155.87	150.16	1830.03	2062.20	-25.14	1790.29	2019.17	96.11	1782.94	661.37	-266.95	78.40	1260.36	-258.49	80.86	647.78
10.48000	2290.82	78.99	79.18	2252.48	71.50	71.61	2060.33	99.33	39.71	2057.64	100.06	93.37	1945.17	-154.12	79.65	1917.87	-136.12	107.73	1803.20	-122.41	220.20	1841.18	-135.67	260.88	2103.76	12.19	1453.40	0.00	0.00	0.00	2194.92	42.95	1844.19	2163.78	150.64	1830.75	2070.86	-24.80	1790.67	2027.82	95.94	1783.57	661.33	-267.18	78.41	1260.35	-259.05	80.80	647.15
10.49000	2290.65	79.12	79.09	2252.38	71.97	71.95	2060.48	99.26	39.88	2057.73	99.94	93.56	1976.74	-155.17	78.97	1947.98	-137.52	105.15	1827.16	-123.75	211.76	1865.04	-132.16	252.71	2111.67	13.83	1453.92	0.00	0.00	0.00	2203.45	43.20	1844.51	2172.76	150.64	1831.29	2079.33	-24.75	1790.98	2036.35	96.65	1784.20	661.44	-267.47	78.01	1260.41	-259.00	80.76	647.52
10.50000	2290.74	79.32	78.97	2252.72	71.96	71.91	2059.55	100.50	40.57	2057.94	99.55	93.81	2008.49	-156.74	77.37	1980.49	-138.79	103.19	1852.24	-124.72	202.25	1888.27	-130.73	244.68	2119.83	15.53	1454.42	0.00	0.00	0.00	2212.06	43.32	1844.77	2180.60	151.00	1831.76	2087.82	-24.69	1791.22	2044.81	96.86	1784.76	661.35	-267.26	78.13	1260.10	-258.02	81.15	648.13
10.51000	2290.75	79.47	78.76	2252.35	72.40	71.94	2060.53	99.04	40.13	2058.72	98.30	93.63	2042.54	-157.78	76.12	2012.64	-140.10	100.86	1878.04	-125.97	191.92	1913.65	-131.51	235.32	2127.49	17.28	1454.88	0.00	0.00	0.00	2220.48	43.36	1844.97	2189.62	150.77	1832.34	2096.19	-24.80	1791.40	2052.95	96.88	1785.20	661.37	-267.38	78.32	1260.22	-258.23	80.89	648.09
10.52000	2290.96	79.62	78.58	2252.51	71.71	71.66	2060.50	99.15	40.64	2058.78	98.19	94.05	2075.10	-159.26	75.06	2045.35	-141.54	98.64	1904.45	-127.34	181.14	1937.82	-134.33	226.33	2135.83	19.12	1455.25	0.00	0.00	0.00	2228.91	43.30	1845.13	2197.18	150.72	1833.13	2104.52	-25.04	1791.51	2061.36	96.95	1785.73	661.40	-267.28	78.30	1260.35	-258.55	80.74	648.16
10.53000	2292.84	79.86	74.10	2252.26	72.31	71.33	2060.79	98.79	40.71	2059.00	97.97	94.46	2103.99	-158.10	83.71	2078.63	-143.14	96.74	1932.10	-128.00	169.69	1962.70	-135.52	216.99	2143.81	20.77	1455.55	0.00	0.00	0.00	2237.03	43.16	1845.26	2205.64	150.16	1833.62	2112.98	-25.14	1791.57	2069.95	96.59	1786.13	661.41	-267.56	78.35	1260.34	-258.60	80.85	647.79
10.54000	2291.04	79.86	77.91	2252.92	72.26	71.75	2060.84	98.59	40.81	2059.04	97.93	94.98	2137.29	-159.72	84.12	2111.65	-144.92	94.83	1959.63	-129.82	158.74	1987.33	-137.66	207.66	2152.06	22.14	1455.72	0.00	0.00	0.00	2245.09	42.95	1845.37	2213.94	150.00	1833.87	2121.31	-25.45	1791.56	2078.27	95.86	1786.48	661.29	-267.21	78.53	1260.30	-258.33	80.91	647.99
10.55000	2292.94	79.98	73.53	2252.34	72.78	71.69	2061.50	97.56	40.71	2059.48	97.44	95.16	2170.99	-161.77	84.24	2145.13	-146.74	93.61	1987.79	-132.03	147.66	2013.62	-138.27	197.69	2159.72	23.26	1455.81	0.00	0.00	0.00	2253.33	42.67	1845.37	2222.25	149.74	1834.19	2121.31	-25.45	1791.56	2086.34	95.64	1786.73	661.37	-267.23	78.29	1260.13	-258.28	81.03	648.19
10.56000	2292.90	80.66	73.80	2253.11	72.83	71.99	2061.19	97.86	41.07	2059.75	97.08	95.54	2205.67	-163.73	85.34	2178.57	-148.70	92.76	2016.78	-133.69	136.62	2040.95	-138.28	187.58	2167.83	24.13	1455.84	0.00	0.00	0.00	2261.53	42.36	1845.38	2229.70	149.68	1834.53	2121.31	-25.45	1791.56	2094.62	95.74	1786.96	661.47	-267.81	78.01	1260.11	-258.56	81.11	648.14
10.57000	2293.98	80.38	73.36	2253.87	72.65	71.95	2061.14	98.10	41.32	2060.25	96.62	95.74	2239.03	-165.74	86.46	2211.46	-150.89	92.13	2047.57	-133.76	125.19	2067.56	-139.81	177.92	2175.84	24.79	1455.74	0.00	0.00	0.00	2269.59	41.98	1845.35	2237.62	149.45	1834.76	2121.31	-25.45	1791.56	2102.63	94.80	1787.02	661.44	-267.70	78.32	1260.15	-257.70	81.02	647.41
10.58000	2292.18	80.48	77.72	2253.56	72.80	71.87	2061.26	97.86	41.53	2060.53	96.10	95.92	2272.79	-167.82	88.30	2244.89	-152.89	92.22	2077.12	-136.08	115.15	2095.04	-140.84	168.70	2183.74	25.31	1455.48	0.00	0.00	0.00	2277.69	41.58	1845.31	2245.83	148.90	1834.85	2121.31	-25.45	1791.56	2110.92	94.51	1787.09	661.39	-266.53	78.42	1260.22	-257.93	80.90	647.37
10.59000	2292.25	80.62	77.65	2253.61	73.02	71.97	2061.61	97.36	41.46	2060.43	96.38	96.42	2309.18	-170.18	82.83	2277.30	-154.96	92.19	2077.12	-136.08	115.15	2095.04	-140.84	168.70	2191.29	25.64	1455.23	0.00	0.00	0.00	2285.88	41.09	1845.18	2254.21	148.51	1834.90	2121.31	-25.45	1791.56	2118.85	94.13	1787.08	661.46	-266.94	78.19	1260.41	-258.47	80.74	647.73
10.60000	2293.93	81.40	73.75	2253.73	73.17	72.18	2061.83	97.04	41.45	2060.65	96.17	96.58	2341.22	-171.35	84.14	2310.04	-156.66	92.96	2077.12	-136.08	115.15	2095.04	-140.84	168.70	2199.28	25.81	1454.92	0.00	0.00	0.00	2294.12	40.59	1845.04	2262.19	147.85	1835.06	2121.31	-25.45	1791.56	2127.21	93.54	1787.14	661.49	-267.57	78.08	1260.45	-258.52	80.73	647.50
10.61000	2294.25	81.28	73.46	2252.97	73.53	72.19	2062.11	96.67	41.43	2060.73	95.99	96.95	2374.23	-172.39	86.76	2342.23	-158.07	93.83	2077.12	-136.08	115.15	2095.04	-140.84	168.70	2206.89	25.84	1454.54	0.00	0.00	0.00	2302.04	40.00	1844.90	2269.96	147.24	1835.17	2121.31	-25.45	1791.56	2135.04	92.76	1786.87	661.54	-267.79	77.99	1260.45	-258.67	80.76	646.97
10.62000	2293.87	81.29	73.26	2253.36	73.75	72.13	2061.84	97.15	41.98	2061.29	95.35	97.01	2405.83	-173.87	88.69	2374.83	-159.12	95.34	2077.12	-136.08	115.15	2095.04	-140.84	168.70	2214.51	25.78	1454.10	0.00	0.00	0.00	2310.25	39.42	1844.69	2278.23	146.23	1835.15	2121.31	-25.45	1791.56	2142.91	91.98	1786.58	661.49	-267.41	78.01	1260.10	-258.29	81.02	647.15
10.63000	2291.80	80.75	77.53	2253.07	73.32	71.58	2062.08	96.60	41.92	2061.33	95.36	97.57	2438.19	-174.71	91.24	2406.61	-160.04	96.61	2077.12	-136.08	115.15	2095.04	-140.84	168.70	2222.08	25.59	1453.64	0.00	0.00	0.00	2318.22	38.73	1844.44	2285.93	145.79	1834.97	2121.31	-25.45	1791.56	2151.04	90.83	1786.27	661.45	-267.29	78.13	1260.21	-258.47	80.96	647.09
10.64000	2292.07	80.69	77.52	2253.47	73.43	71.62	2062.13	96.52	42.02	2061.86	94.67	97.74	2470.26	-175.50	93.57	2438.28	-160.77	98.10	2077.12	-136.08	115.15	2095.04	-140.84	168.70	2230.03	25.46	1453.11	0.00	0.00	0.00	2326.43	38.08	1844.11	2293.33	144.72	1835.18	2121.31	-25.45	1791.56	2159.26	89.78	1785.94	661.37	-267.50	78.13	1260.31	-258.53	80.90	647.37
10.65000	2292.12	80.64	77.32	2253.15	73.41	71.21	2062.64	95.85	42.08	2061.91	94.63	98.05	2500.74	-175.71	96.02	2469.46	-161.34	99.67	2077.12	-136.08	115.15	2095.04	-140.84	168.70	2237.76	25.17	1452.56	0.00	0.00	0.00	2334.37	37.35	1843.79	2301.23	144.32	1834.84	2121.31	-25.45	1791.56	2167.04	88.39	1785.35	661.36	-267.12	78.08	1260.31	-258.46	80.89	646.79
10.66000	2292.49	80.65	77.25	2253.16	73.97	71.44	2063.06	95.35	42.10	2061.63	95.14	98.73	2530.93	-175.53	99.30	2500.15	-161.76	101.71	2077.12	-136.08	115.15	2095.04	-140.84	168.70	2245.95	24.95	1451.97	0.00	0.00	0.00	2342.44	36.60	1843.38	2308.76	143.39	1834.58	2121.31	-25.45	1791.56	2175.21	87.49	1784.89	661.39	-267.02	78.41	1260.26	-258.30	80.91	647.34
10.67000	2292.65	82.11	72.17	2253.99	74.12	71.62	2062.73	95.91	42.69	2062.38	94.23	98.96	2562.35	-176.48	102.50	2530.49	-162.01	104.35	2077.12	-136.08	115.15	2095.04	-140.84	168.70	2253.89	24.61	1451.38	0.00	0.00	0.00	2350.36	35.76	1842.94	2316.59	142.42	1834.18	2121.31	-25.45	1791.56	2183.00	86.29	1784.20	661.43	-267.03	78.19	1260.30	-258.45	80.88	647.37
10.68000	2293.44	81.46	71.54	2254.16	74.06	71.39	2063.57	94.59	42.46	2062.71	93.73	99.23	2590.21	-175.61	106.55	2559.79	-162.15	107.32	2077.12	-136.08	115.15	2095.04	-140.84	168.70	2262.10	24.22	1450.74	0.00	0.00	0.00	2358.19	34.90	1842.42	2316.18	137.86	1840.65	2121.31	-25.45	1791.56	2191.04	84.50	1783.56	661.43	-267.38	78.24	1260.33	-258.81	80.85	647.36
10.69000	2292.78	80.74	76.81	2254.01	73.95	70.98	2063.46	94.62	42.90	2062.33	94.45	100.14	2619.46	-175.99	111.23	2588.36	-162.21	111.16	2077.12	-136.08	115.15	2095.04	-140.84	168.70	2270.19	23.74	1450.01	0.00	0.00	0.00	2366.16	33.91	1841.79	2322.06	136.01	1841.60	2121.31	-25.45	1791.56	2198.61	83.47	1782.71	661.35	-267.02	78.29	1260.31	-258.39	80.92	647.98
10.70000	2292.33	80.75	76.40	2254.16	74.25	71.00	2064.08	93.61	42.86	2063.26	93.15	100.17	2646.63	-175.83	116.85	2616.09	-162.17	116.06	2077.12	-136.08	115.15	2095.04	-140.84	168.70	2278.19	23.20	1449.31	0.00	0.00	0.00	2374.23	32.93	1841.11	2329.83	134.90	1840.89	2121.31	-25.45	1791.56	2206.61	84.87	1781.11	661.37	-267.01	78.22	1260.11	-258.12	81.14	648.40
10.71000	2292.66	80.86	76.39	2254.42	74.25	70.87	2064.02	93.80	43.33	2063.41	93.07	100.71	2668.72	-175.65	131.40	2642.39	-162.04	121.90	2077.12	-136.08	115.15	2095.04	-140.84	168.70	2286.39	22.56	1448.51	0.00	0.00	0.00	2382.14	31.80	1840.37	2337.50	133.76	1840.16	2121.31	-25.45	1791.56	2214.49	84.20	1780.03	661.39	-267.57	78.27	1260.21	-258.27	81.07	647.52
10.72000	2292.87	80.81	76.41	2254.03	74.78	70.93	2064.04	93.70	43.90	2063.99	92.38	101.10	2693.85	-175.04	140.05	2667.40	-161.63	128.81	2077.12	-136.08	115.15	2095.04	-140.84	168.70	2294.74	21.76	1447.64	0.00	0.00	0.00	2390.11	30.63	1839.59	2345.27	132.50	1839.31	2121.31	-25.45	1791.56	2222.28	82.67	1779.06	661.34	-267.61	78.32	1260.28	-258.52	81.07	647.21
10.73000	2292.63	80.90	76.16	2254.30	74.64	70.64	2064.85	92.55	43.91	2063.75	93.12	102.07	2717.24	-174.28	149.08	2690.38	-161.12	136.45	2077.12	-136.08	115.15	2095.04	-140.84	168.70	2302.88	20.89	1446.73	0.00	0.00	0.00	2397.99	29.40	1838.76	2352.83	131.11	1838.39	2121.31	-25.45	1791.56	2230.13	80.91	1777.98	661.33	-267.33	78.14	1260.22	-258.63	81.08	646.60
10.74000	2292.34	80.97	75.85	2254.43	74.52	70.41	2064.50	93.22	44.74	2064.84	91.96	102.18	2738.64	-173.32	158.44	2711.36	-160.56	144.39	2077.12	-136.08	115.15	2095.04	-140.84	168.70	2311.24	19.90	1445.77	0.00	0.00	0.00	2405.92	28.05	1837.93	2360.42	129.71	1837.49	2121.31	-25.45	1791.56	2237.69	79.33	1776.84	661.31	-266.87	78.36	1260.06	-258.50	81.25	647.05
10.75000	2292.39	81.01	75.74	2254.51	74.68	70.39	2065.57	91.91	44.65	2064.55	92.75	103.19	2757.71	-172.76	167.38	2730.69	-160.03	152.22	2077.12	-136.08	115.15	2095.04	-140.84	168.70	2319.62	18.87	1444.79	0.00	0.00	0.00	2413.64	26.63	1837.13	2368.05	128.16	1836.57	2121.31	-25.45	1791.56	2245.49	77.21	1775.71	661.47	-266.99	78.18	1260.34	-258.67	80.85	647.10
10.76000	2292.58	81.08	75.75	2254.43	75.15	70.43	2065.53	92.04	45.36	2064.98	92.96	103.97	2774.98	-172.30	175.47	2747.82	-159.73	159.15	2077.12	-136.08	115.15	2095.04	-140.84	168.70	2327.97	17.80	1443.86	0.00	0.00	0.00	2421.49	25.18	1836.30	2375.83	126.54	1835.57	2121.31	-25.45	1791.56	2253.28	75.03	1774.49	661.48	-267.31	78.04	1260.35	-258.85	80.91	646.91
10.77000	2295.57	81.16	69.95	2254.57	75.13	70.10	2065.71	91.96	45.86	2066.24	92.02	104.22	2789.45	-172.39	181.90	2762.28	-159.54	164.45	2077.12	-136.08	115.15	2095.04	-140.84	168.70	2336.31	16.56	1442.92	0.00	0.00	0.00	2429.28	23.61	1835.48	2383.27	124.67	1834.57	2121.31	-25.45	1791.56	2261.28	72.35	1773.38	661.39	-267.36	78.15	1260.26	-258.46	80.93	647.30
10.78000	2295.28	81.28	69.75	2254.63	75.26	69.98	2066.07	91.97	46.50	2066.78	92.16	104.94	2802.27	-172.44	186.75	2773.17	-159.57	167.18	2077.12	-136.08	115.15	2095.04	-140.84	168.70	2344.78	15.31	1441.99	0.00	0.00	0.00	2437.18	21.92	1834.67	2390.49	122.89	1833.68	2121.31	-25.45	1791.56	2268.73	70.17	1772.17	661.31	-267.07	78.37	1260.26	-258.48	80.94	647.79
10.79000	2295.64	81.38	69.79	2255.21	75.53	70.17	2065.94	92.46	47.42	2067.07	92.94	105.99	2812.30	-172.36	188.94	2783.88	-159.77	169.85	2077.12	-136.08	115.15	2095.04	-140.84	168.70	2353.43	13.91	1441.07	0.00	0.00	0.00	2445.11	20.15	1833.85	2397.98	120.89	1832.75	2121.31	-25.45	1791.56	2276.48	67.31	1771.09	661.30	-267.28	78.32	1260.20	-258.12	81.12	647.43
10.80000	2295.44	81.27	69.45	2255.02	75.85	69.80	2067.12	91.46	47.72	2067.86	93.22	106.93	2820.48	-171.57	188.59	2787.19	-159.57	168.14	2077.12	-136.08	115.15	2095.04	-140.84	168.70	2362.16	12.41	1440.22	0.00	0.00	0.00	2452.75	18.22	1833.07	2405.08	118.78	1831.88	2121.31	-25.45	1791.56	2284.40	64.02	1770.09	661.41	-267.06	78.19	1260.08	-258.23	81.06	647.46
10.81000	2296.23	81.14	69.49	2254.68	76.04	69.67	2067.72	91.02	48.37	2068.45	93.99	108.26	2827.62	-170.17	185.91	2794.21	-157.59	163.66	2077.12	-136.08	115.15	2095.04	-140.84	168.70	2370.62	10.71	1439.39	0.00	0.00	0.00	2460.58	16.19	1832.26	2412.72	116.59	1830.92	2121.31	-25.45	1791.56	2292.05	60.99	1769.02	661.40	-267.21	78.09	1260.12	-258.37	81.01	646.91
10.82000	2295.70	81.19	69.12	2255.59	75.72	69.47	2067.61	92.08	49.77	2069.73	93.84	109.19	2832.45	-168.29	180.19	2804.26	-155.30	161.43	2077.12	-136.08	115.15	2095.04	-140.84	168.70	2379.14	8.96	1438.63	0.00	0.00	0.00	2468.50	14.04	1831.43	2420.00	114.18	1829.99	2121.31	-25.45	1791.56	2299.44	58.00	1767.81	661.48	-267.34	78.12	1260.19	-258.50	80.97	647.47
10.83000	2295.78	81.27	68.72	2255.28	76.02	69.12	2068.14	92.08	50.94	2070.45	94.60	110.59	2836.93	-166.14	172.53	2809.35	-153.23	155.20	2077.12	-136.08	115.15	2095.04	-140.84	168.70	2387.70	7.02	1437.91	0.00	0.00	0.00	2476.10	11.75	1830.64	2427.04	111.62	1829.09	2121.31	-25.45	1791.56	2306.76	54.89	1766.58	661.37	-266.83	78.41	1260.10	-258.70	81.17	647.27
10.84000	2295.79	81.64	68.83	2255.90	76.20	69.29	2068.99	92.04	52.13	2071.67	95.01	112.27	2840.03	-164.58	164.43	2813.40	-151.85	148.13	2077.12	-136.08	115.15	2095.04	-140.84	168.70	2396.52	4.89	1437.22	0.00	0.00	0.00	2483.76	9.42	1829.85	2433.78	109.01	1828.23	2121.31	-25.45	1791.56	2313.89	51.88	1765.28	661.32	-267.17	78.53	1260.14	-258.54	80.94	646.85
10.85000	2296.03	81.23	68.42	2255.75	76.42	69.12	2069.40	92.31	53.74	2073.25	95.06	113.72	2847.39	-165.66	154.83	2820.83	-152.69	140.83	2077.12	-136.08	115.15	2095.04	-140.84	168.70	2405.17	2.59	1436.57	0.00	0.00	0.00	2491.45	7.03	1829.18	2441.38	106.31	1827.33	2121.31	-25.45	1791.56	2321.51	48.19	1764.14	661.34	-267.42	78.18	1260.16	-258.38	80.93	647.07
10.86000	2295.83	81.24	68.17	2255.74	76.34	68.72	2069.91	92.93	55.93	2074.79	95.59	115.79	2854.88	-167.84	143.04	2827.62	-154.35	131.33	2077.12	-136.08	115.15	2095.04	-140.84	168.70	2414.14	0.14	1436.08	0.00	0.00	0.00	2499.30	4.65	1828.81	2448.48	103.66	1826.80	2121.31	-25.45	1791.56	2329.08	44.49	1763.32	661.41	-267.23	78.21	1259.93	-257.87	81.22	647.83
[truncated: 94 more rows]
[truncated: 35 more columns]
