# Supplementary material for: The impact of mobile phone use on where we look and how we walk when negotiating floor based obstacles
Source: PLoS One. 2017 Jun 30;12(6):e0179802. doi: 10.1371/journal.pone.0179802 (PMC5493336; doi:10.1371/journal.pone.0179802)
Supplement: S1 File — (ZIP) [file pone.0179802.s001.zip › Gait/PP13/JN obs talk 3.txt]

CODAmotion Analysis Text
Codamotion Analysis Text Save of: JN obs talk 3.mdf
Time	Markers
Time	1:LTOE.X	1:LTOE.Y	1:LTOE.Z	2:L2nd.X	2:L2nd.Y	2:L2nd.Z	3:LHEE.X	3:LHEE.Y	3:LHEE.Z	4:LANK.X	4:LANK.Y	4:LANK.Z	5:RTOE.X	5:RTOE.Y	5:RTOE.Z	6:R2nd.X	6:R2nd.Y	6:R2nd.Z	7:RHEE.X	7:RHEE.Y	7:RHEE.Z	8:RANK.X	8:RANK.Y	8:RANK.Z	9:STRN.X	9:STRN.Y	9:STRN.Z	10:Marker 10.X	10:Marker 10.Y	10:Marker 10.Z	11:FRHD.X	11:FRHD.Y	11:FRHD.Z	12:FLHD.X	12:FLHD.Y	12:FLHD.Z	13:BRHD.X	13:BRHD.Y	13:BRHD.Z	14:BLHD.X	14:BLHD.Y	14:BLHD.Z	15:BLSTEP.X	15:BLSTEP.Y	15:BLSTEP.Z	16:FLSTEP.X	16:FLSTEP.Y	16:FLSTEP.Z	17:BRSTEP.X
(s)	(mm)	(mm)	(mm)	(mm)	(mm)	(mm)	(mm)	(mm)	(mm)	(mm)	(mm)	(mm)	(mm)	(mm)	(mm)	(mm)	(mm)	(mm)	(mm)	(mm)	(mm)	(mm)	(mm)	(mm)	(mm)	(mm)	(mm)	(mm)	(mm)	(mm)	(mm)	(mm)	(mm)	(mm)	(mm)	(mm)	(mm)	(mm)	(mm)	(mm)	(mm)	(mm)	(mm)	(mm)	(mm)	(mm)	(mm)	(mm)	(mm)
0.00000	-3643.02	222.12	-32.34	-3641.63	226.56	-28.51	-3911.14	374.61	-64.20	-3953.86	385.14	7.71	-1978.10	-35.63	12.31	-4149.35	129.98	-24.02	-1807.60	47.45	431.51	-1786.49	32.56	436.13	-4248.35	178.67	1336.75	0.00	0.00	0.00	-4043.94	71.32	1640.52	-4198.67	132.02	1741.65	-1072.54	83.12	1773.16	-4124.84	293.73	1659.55	498.02	-211.69	59.79	931.47	-203.08	63.50	470.86
0.01000	-3643.02	222.12	-32.34	-3641.63	226.56	-28.51	-3911.12	374.62	-64.17	-3953.86	385.14	7.71	-1978.10	-35.63	12.31	-4149.35	129.98	-24.02	-1807.60	47.45	431.51	-1786.49	32.56	436.13	-4248.35	178.67	1336.75	0.00	0.00	0.00	-4043.94	71.32	1640.52	-4198.67	132.02	1741.65	-1072.54	83.12	1773.16	-4136.52	292.21	1660.45	498.02	-211.69	59.79	931.47	-203.08	63.50	470.86
0.02000	-3643.02	222.12	-32.34	-3641.63	226.56	-28.51	-3888.16	389.19	-36.33	-3953.86	385.14	7.71	-1978.10	-35.63	12.31	-4149.35	129.98	-24.02	-1807.60	47.45	431.51	-1786.49	32.56	436.13	-4248.35	178.67	1336.75	0.00	0.00	0.00	-4043.94	71.32	1640.52	-4198.67	132.02	1741.65	-1072.54	83.12	1773.16	-4167.38	293.11	1662.40	498.02	-211.69	59.79	931.47	-203.08	63.50	470.86
0.03000	-3643.02	222.12	-32.34	-3641.63	226.56	-28.51	-3879.68	391.58	-34.81	-3953.86	385.14	7.71	-1978.10	-35.63	12.31	-4149.35	129.98	-24.02	-1807.60	47.45	431.51	-1786.49	32.56	436.13	-4248.35	178.67	1336.75	0.00	0.00	0.00	-4043.94	71.32	1640.52	-4198.67	132.02	1741.65	-1072.54	83.12	1773.16	-4173.86	292.77	1662.33	498.18	-211.75	59.81	931.79	-203.15	63.52	471.04
0.04000	-3643.02	222.12	-32.34	-3641.63	226.56	-28.51	-3914.90	387.22	-40.44	-3953.86	385.14	7.71	-1978.10	-35.63	12.31	-4149.35	129.98	-24.02	-1807.60	47.45	431.51	-1786.49	32.56	436.13	-4248.35	178.67	1336.75	0.00	0.00	0.00	-4043.94	71.32	1640.52	-4198.67	132.02	1741.65	-1072.54	83.12	1773.16	-4158.06	292.61	1660.86	655.42	-279.26	78.51	1254.47	-273.45	85.27	649.73
0.05000	-3643.02	222.12	-32.34	-3641.63	226.56	-28.51	-3900.18	388.69	-39.82	-3953.86	385.14	7.71	-1978.10	-35.63	12.31	-4149.35	129.98	-24.02	-1807.60	47.45	431.51	-1786.49	32.56	436.13	-4248.35	178.67	1336.75	0.00	0.00	0.00	-4043.94	71.32	1640.52	-4198.67	132.02	1741.65	-1072.54	83.12	1773.16	-4155.71	293.25	1661.56	655.66	-279.35	78.60	1253.36	-273.45	84.93	648.56
0.06000	-3643.02	222.12	-32.34	-3641.63	226.56	-28.51	-3901.55	386.71	-39.69	-3953.86	385.14	7.71	-1978.10	-35.63	12.31	-4149.35	129.98	-24.02	-1807.60	47.45	431.51	-1786.49	32.56	436.13	-4248.35	178.67	1336.75	0.00	0.00	0.00	-4043.94	71.32	1640.52	-4198.67	132.02	1741.65	-1072.54	83.12	1773.16	-4151.92	293.34	1661.31	655.46	-279.27	78.60	1254.24	-273.38	85.27	648.77
0.07000	-3643.02	222.12	-32.34	-3641.63	226.56	-28.51	-3923.12	388.96	-41.49	-3953.86	385.14	7.71	-1978.10	-35.63	12.31	-4149.35	129.98	-24.02	-1807.60	47.45	431.51	-1786.49	32.56	436.13	-4248.35	178.67	1336.75	0.00	0.00	0.00	-4043.94	71.32	1640.52	-4198.67	132.02	1741.65	-1072.54	83.12	1773.16	-4157.20	293.71	1661.55	654.62	-279.51	78.25	1254.67	-273.19	85.50	648.40
0.08000	-3643.02	222.12	-32.34	-3641.63	226.56	-28.51	-3830.42	385.91	-27.78	-3953.86	385.14	7.71	-1978.10	-35.63	12.31	-4149.35	129.98	-24.02	-1807.60	47.45	431.51	-1786.49	32.56	436.13	-4248.35	178.67	1336.75	0.00	0.00	0.00	-4043.94	71.32	1640.52	-4198.67	132.02	1741.65	-1072.54	83.12	1773.16	-4175.78	293.66	1661.24	654.26	-279.95	78.06	1254.06	-273.41	85.21	648.74
0.09000	-3643.02	222.12	-32.34	-3641.63	226.56	-28.51	-3901.63	390.34	-39.41	-3953.86	385.14	7.71	-1978.10	-35.63	12.31	-4149.35	129.98	-24.02	-1807.60	47.45	431.51	-1786.49	32.56	436.13	-4248.35	178.67	1336.75	0.00	0.00	0.00	-4043.94	71.32	1640.52	-4198.67	132.02	1741.65	-1072.54	83.12	1773.16	-4145.49	292.50	1659.88	655.26	-279.65	78.77	1253.86	-273.42	85.13	648.39
0.10000	-3643.02	222.12	-32.34	-3641.63	226.56	-28.51	-3926.86	387.31	-44.16	-3953.86	385.14	7.71	-1978.10	-35.63	12.31	-4149.35	129.98	-24.02	-1807.60	47.45	431.51	-1786.49	32.56	436.13	-4248.35	178.67	1336.75	0.00	0.00	0.00	-4043.94	71.32	1640.52	-4198.67	132.02	1741.65	-1072.54	83.12	1773.16	-4147.09	290.62	1660.04	654.77	-279.63	78.53	1254.21	-273.34	85.11	647.81
0.11000	-3643.02	222.12	-32.34	-3641.63	226.56	-28.51	-3864.03	388.95	-32.09	-3953.86	385.14	7.71	-1978.10	-35.63	12.31	-4149.35	129.98	-24.02	-1807.60	47.45	431.51	-1786.49	32.56	436.13	-4248.35	178.67	1336.75	0.00	0.00	0.00	-4043.94	71.32	1640.52	-4198.67	132.02	1741.65	-1072.54	83.12	1773.16	-4178.52	292.85	1662.04	655.82	-279.57	78.64	1254.11	-273.18	85.21	648.75
0.12000	-3643.02	222.12	-32.34	-3641.63	226.56	-28.51	-3911.42	386.43	-40.68	-3953.86	385.14	7.71	-1978.10	-35.63	12.31	-4149.35	129.98	-24.02	-1807.60	47.45	431.51	-1786.49	32.56	436.13	-4248.35	178.67	1336.75	0.00	0.00	0.00	-4043.94	71.32	1640.52	-4198.67	132.02	1741.65	-1072.54	83.12	1773.16	-4149.44	292.52	1660.80	654.84	-279.57	78.39	1253.86	-273.34	85.13	648.73
0.13000	-3643.02	222.12	-32.34	-3641.63	226.56	-28.51	-3908.25	387.96	-41.38	-3953.86	385.14	7.71	-1978.10	-35.63	12.31	-4149.35	129.98	-24.02	-1807.60	47.45	431.51	-1786.49	32.56	436.13	-4248.35	178.67	1336.75	0.00	0.00	0.00	-4043.94	71.32	1640.52	-4198.67	132.02	1741.65	-1072.54	83.12	1773.16	-4144.92	291.17	1660.51	654.45	-279.90	78.18	1254.37	-273.41	85.34	648.83
0.14000	-3643.02	222.12	-32.34	-3641.63	226.56	-28.51	-3873.44	388.19	-34.16	-3953.86	385.14	7.71	-1978.10	-35.63	12.31	-4149.35	129.98	-24.02	-1807.60	47.45	431.51	-1786.49	32.56	436.13	-4248.35	178.67	1336.75	0.00	0.00	0.00	-4043.94	71.32	1640.52	-4198.67	132.02	1741.65	-1072.54	83.12	1773.16	-4134.33	290.22	1659.46	654.77	-279.89	78.27	1254.31	-273.19	85.39	648.11
0.15000	-3643.02	222.12	-32.34	-3641.63	226.56	-28.51	-3954.79	390.88	-48.06	-3953.86	385.14	7.71	-1978.10	-35.63	12.31	-4149.35	129.98	-24.02	-1807.60	47.45	431.51	-1786.49	32.56	436.13	-4248.35	178.67	1336.75	0.00	0.00	0.00	-4043.94	71.32	1640.52	-4198.67	132.02	1741.65	-1072.54	83.12	1773.16	-4149.90	289.97	1660.16	654.58	-279.94	78.17	1254.30	-273.80	85.18	647.58
0.16000	-3643.02	222.12	-32.34	-3641.63	226.56	-28.51	-3936.44	390.85	-45.29	-3953.86	385.14	7.71	-1978.10	-35.63	12.31	-4149.35	129.98	-24.02	-1807.60	47.45	431.51	-1786.49	32.56	436.13	-4248.35	178.67	1336.75	0.00	0.00	0.00	-4043.94	71.32	1640.52	-4198.67	132.02	1741.65	-1072.54	83.12	1773.16	-4163.72	289.93	1660.98	654.90	-279.43	78.37	1254.65	-273.65	85.20	648.26
0.17000	-3643.02	222.12	-32.34	-3641.63	226.56	-28.51	-3920.30	389.43	-43.33	-3953.86	385.14	7.71	-1978.10	-35.63	12.31	-4149.35	129.98	-24.02	-1807.60	47.45	431.51	-1786.49	32.56	436.13	-4248.35	178.67	1336.75	0.00	0.00	0.00	-4043.94	71.32	1640.52	-4198.67	132.02	1741.65	-1072.54	83.12	1773.16	-4133.25	290.20	1658.93	655.21	-279.88	78.47	1254.18	-273.96	85.08	648.75
0.18000	-3643.02	222.12	-32.34	-3641.63	226.56	-28.51	-3876.63	386.37	-35.14	-3953.86	385.14	7.71	-1978.10	-35.63	12.31	-4149.35	129.98	-24.02	-1807.60	47.45	431.51	-1786.49	32.56	436.13	-4248.35	178.67	1336.75	0.00	0.00	0.00	-4043.94	71.32	1640.52	-4198.67	132.02	1741.65	-1072.54	83.12	1773.16	-4158.73	290.43	1661.31	655.36	-279.87	78.54	1253.68	-273.96	84.75	648.32
0.19000	-3643.02	222.12	-32.34	-3641.63	226.56	-28.51	-3917.01	387.93	-40.04	-3953.86	385.14	7.71	-1978.10	-35.63	12.31	-4149.35	129.98	-24.02	-1807.60	47.45	431.51	-1786.49	32.56	436.13	-4248.35	178.67	1336.75	0.00	0.00	0.00	-4043.94	71.32	1640.52	-4198.67	132.02	1741.65	-1072.54	83.12	1773.16	-4181.92	290.38	1662.46	655.16	-279.95	78.39	1254.63	-273.35	85.20	648.77
0.20000	-3643.02	222.12	-32.34	-3641.63	226.56	-28.51	-3937.99	391.45	-44.92	-3953.86	385.14	7.71	-1978.10	-35.63	12.31	-4149.35	129.98	-24.02	-1807.60	47.45	431.51	-1786.49	32.56	436.13	-4248.35	178.67	1336.75	0.00	0.00	0.00	-4043.94	71.32	1640.52	-4198.67	132.02	1741.65	-1072.54	83.12	1773.16	-4157.93	289.98	1661.12	654.29	-279.64	78.33	1254.15	-273.39	85.42	647.42
0.21000	-3643.02	222.12	-32.34	-3641.63	226.56	-28.51	-3919.51	391.29	-41.89	-3953.86	385.14	7.71	-1978.10	-35.63	12.31	-4149.35	129.98	-24.02	-1807.60	47.45	431.51	-1786.49	32.56	436.13	-4248.35	178.67	1336.75	0.00	0.00	0.00	-4043.94	71.32	1640.52	-4198.67	132.02	1741.65	-1072.54	83.12	1773.16	-4151.10	289.30	1661.21	655.55	-279.26	78.68	1253.87	-273.61	85.20	648.11
0.22000	-3643.02	222.12	-32.34	-3641.63	226.56	-28.51	-3868.63	385.66	-35.43	-3953.86	385.14	7.71	-1978.10	-35.63	12.31	-4149.35	129.98	-24.02	-1807.60	47.45	431.51	-1786.49	32.56	436.13	-4248.35	178.67	1336.75	0.00	0.00	0.00	-4043.94	71.32	1640.52	-4198.67	132.02	1741.65	-1072.54	83.12	1773.16	-4144.29	289.73	1661.57	654.40	-279.49	78.24	1253.88	-273.75	85.03	648.56
0.23000	-3643.02	222.12	-32.34	-3641.63	226.56	-28.51	-3942.38	389.40	-45.91	-3953.86	385.14	7.71	-1978.10	-35.63	12.31	-4149.35	129.98	-24.02	-1807.60	47.45	431.51	-1786.49	32.56	436.13	-4248.35	178.67	1336.75	0.00	0.00	0.00	-4043.94	71.32	1640.52	-4198.67	132.02	1741.65	-1072.54	83.12	1773.16	-4159.64	288.14	1662.67	654.70	-278.89	78.47	1253.51	-273.65	84.99	647.70
0.24000	-3643.02	222.12	-32.34	-3641.63	226.56	-28.51	-3911.13	388.96	-41.93	-3953.86	385.14	7.71	-1978.10	-35.63	12.31	-4149.35	129.98	-24.02	-1807.60	47.45	431.51	-1786.49	32.56	436.13	-4248.35	178.67	1336.75	0.00	0.00	0.00	-4043.94	71.32	1640.52	-4198.67	132.02	1741.65	-1072.54	83.12	1773.16	-4151.53	287.63	1662.09	655.74	-278.66	79.01	1254.61	-273.52	85.18	648.11
0.25000	-3643.02	222.12	-32.34	-3641.63	226.56	-28.51	-3898.49	385.66	-40.27	-3953.86	385.14	7.71	-1978.10	-35.63	12.31	-4149.35	129.98	-24.02	-1807.60	47.45	431.51	-1786.49	32.56	436.13	-4248.35	178.67	1336.75	0.00	0.00	0.00	-4043.94	71.32	1640.52	-4198.67	132.02	1741.65	-1072.54	83.12	1773.16	-4162.39	287.72	1662.63	654.39	-279.41	78.40	1254.87	-273.21	85.36	647.57
0.26000	-3643.02	222.12	-32.34	-3641.63	226.56	-28.51	-3897.90	389.01	-38.69	-3953.86	385.14	7.71	-1978.10	-35.63	12.31	-4149.35	129.98	-24.02	-1807.60	47.45	431.51	-1786.49	32.56	436.13	-4248.35	178.67	1336.75	0.00	0.00	0.00	-4043.94	71.32	1640.52	-4198.67	132.02	1741.65	-1072.54	83.12	1773.16	-4156.33	288.21	1662.42	654.72	-279.79	78.33	1254.30	-273.39	85.43	647.79
0.27000	-3643.02	222.12	-32.34	-3641.63	226.56	-28.51	-3917.39	390.03	-42.34	-3953.86	385.14	7.71	-1978.10	-35.63	12.31	-4149.35	129.98	-24.02	-1807.60	47.45	431.51	-1786.49	32.56	436.13	-4248.35	178.67	1336.75	0.00	0.00	0.00	-4043.94	71.32	1640.52	-4198.67	132.02	1741.65	-1072.54	83.12	1773.16	-4173.62	287.28	1663.80	654.95	-279.71	78.49	1254.05	-273.98	85.13	648.39
0.28000	-3643.02	222.12	-32.34	-3641.63	226.56	-28.51	-3903.47	389.04	-38.95	-3953.86	385.14	7.71	-1978.10	-35.63	12.31	-4149.35	129.98	-24.02	-1807.60	47.45	431.51	-1786.49	32.56	436.13	-4248.35	178.67	1336.75	0.00	0.00	0.00	-4043.94	71.32	1640.52	-4198.67	132.02	1741.65	-1072.54	83.12	1773.16	-4132.86	286.25	1661.99	655.17	-279.94	78.40	1254.16	-273.27	85.52	648.16
0.29000	-3643.02	222.12	-32.34	-3641.63	226.56	-28.51	-3905.18	387.20	-39.36	-3953.86	385.14	7.71	-1978.10	-35.63	12.31	-4149.35	129.98	-24.02	-1807.60	47.45	431.51	-1786.49	32.56	436.13	-4248.35	178.67	1336.75	0.00	0.00	0.00	-4043.94	71.32	1640.52	-4198.67	132.02	1741.65	-1072.54	83.12	1773.16	-4165.16	286.56	1663.47	655.70	-279.64	78.67	1253.95	-273.04	85.32	648.09
0.30000	-3643.02	222.12	-32.34	-3641.63	226.56	-28.51	-3903.51	389.33	-38.60	-3953.86	385.14	7.71	-1978.10	-35.63	12.31	-4149.35	129.98	-24.02	-1807.60	47.45	431.51	-1786.49	32.56	436.13	-4248.35	178.67	1336.75	0.00	0.00	0.00	-4043.94	71.32	1640.52	-4198.67	132.02	1741.65	-1072.54	83.12	1773.16	-4164.70	287.49	1664.03	655.54	-279.64	78.44	1255.01	-272.93	85.71	648.02
0.31000	-3643.02	222.12	-32.34	-3641.63	226.56	-28.51	-3850.90	386.42	-30.49	-3953.86	385.14	7.71	-1978.10	-35.63	12.31	-4149.35	129.98	-24.02	-1807.60	47.45	431.51	-1786.49	32.56	436.13	-4248.35	178.67	1336.75	0.00	0.00	0.00	-4043.94	71.32	1640.52	-4198.67	132.02	1741.65	-1072.54	83.12	1773.16	-4171.19	286.98	1663.98	655.56	-279.72	78.55	1254.95	-273.56	85.44	647.79
0.32000	-3643.02	222.12	-32.34	-3641.63	226.56	-28.51	-3912.79	387.54	-41.10	-3953.86	385.14	7.71	-1978.10	-35.63	12.31	-4149.35	129.98	-24.02	-1807.60	47.45	431.51	-1786.49	32.56	436.13	-4248.35	178.67	1336.75	0.00	0.00	0.00	-4043.94	71.32	1640.52	-4198.67	132.02	1741.65	-1072.54	83.12	1773.16	-4184.32	285.78	1664.36	655.35	-279.23	78.70	1254.50	-273.87	85.29	647.88
0.33000	-3643.02	222.12	-32.34	-3641.63	226.56	-28.51	-3893.52	387.13	-36.59	-3953.86	385.14	7.71	-1978.10	-35.63	12.31	-4149.35	129.98	-24.02	-1807.60	47.45	431.51	-1786.49	32.56	436.13	-4248.35	178.67	1336.75	0.00	0.00	0.00	-4043.94	71.32	1640.52	-4198.67	132.02	1741.65	-1072.54	83.12	1773.16	-4173.35	285.53	1664.74	655.50	-279.31	78.80	1254.90	-273.65	85.39	649.51
0.34000	-3643.02	222.12	-32.34	-3641.63	226.56	-28.51	-3934.17	390.32	-45.28	-3953.86	385.14	7.71	-1978.10	-35.63	12.31	-4149.35	129.98	-24.02	-1807.60	47.45	431.51	-1786.49	32.56	436.13	-4248.35	178.67	1336.75	0.00	0.00	0.00	-4043.94	71.32	1640.52	-4198.67	132.02	1741.65	-1072.54	83.12	1773.16	-4162.32	286.71	1663.55	655.39	-279.29	78.80	1254.02	-273.54	85.22	649.97
0.35000	-3643.02	222.12	-32.34	-3641.63	226.56	-28.51	-3901.36	387.41	-39.31	-3953.86	385.14	7.71	-1978.10	-35.63	12.31	-4149.35	129.98	-24.02	-1807.60	47.45	431.51	-1786.49	32.56	436.13	-4248.35	178.67	1336.75	0.00	0.00	0.00	-4043.94	71.32	1640.52	-4198.67	132.02	1741.65	-1072.54	83.12	1773.16	-4159.56	286.18	1663.35	656.11	-279.27	78.98	1254.22	-273.31	85.46	649.00
0.36000	-3643.02	222.12	-32.34	-3641.63	226.56	-28.51	-3898.98	386.98	-38.65	-3953.86	385.14	7.71	-1978.10	-35.63	12.31	-4149.35	129.98	-24.02	-1807.60	47.45	431.51	-1786.49	32.56	436.13	-4248.35	178.67	1336.75	0.00	0.00	0.00	-4043.94	71.32	1640.52	-4198.67	132.02	1741.65	-1072.54	83.12	1773.16	-4143.34	286.03	1662.49	655.57	-279.60	78.58	1254.31	-273.42	85.21	649.05
0.37000	-3643.02	222.12	-32.34	-3641.63	226.56	-28.51	-3883.26	386.66	-37.45	-3953.86	385.14	7.71	-1978.10	-35.63	12.31	-4149.35	129.98	-24.02	-1807.60	47.45	431.51	-1786.49	32.56	436.13	-4248.35	178.67	1336.75	0.00	0.00	0.00	-4043.94	71.32	1640.52	-4198.67	132.02	1741.65	-1072.54	83.12	1773.16	-4168.85	286.29	1663.87	655.42	-280.11	78.50	1254.43	-273.71	85.01	648.96
0.38000	-3643.02	222.12	-32.34	-3641.63	226.56	-28.51	-3869.19	386.39	-35.06	-3953.86	385.14	7.71	-1978.10	-35.63	12.31	-4149.35	129.98	-24.02	-1807.60	47.45	431.51	-1786.49	32.56	436.13	-4248.35	178.67	1336.75	0.00	0.00	0.00	-4043.94	71.32	1640.52	-4198.67	132.02	1741.65	-1072.54	83.12	1773.16	-4150.56	285.17	1663.25	655.42	-279.76	78.51	1254.40	-273.75	85.06	647.48
0.39000	-3643.02	222.12	-32.34	-3641.63	226.56	-28.51	-3930.08	389.15	-45.50	-3953.86	385.14	7.71	-1978.10	-35.63	12.31	-4149.35	129.98	-24.02	-1807.60	47.45	431.51	-1786.49	32.56	436.13	-4248.35	178.67	1336.75	0.00	0.00	0.00	-4043.94	71.32	1640.52	-4198.67	132.02	1741.65	-1072.54	83.12	1773.16	-4165.82	286.02	1664.33	654.84	-280.06	78.28	1254.49	-273.81	85.25	648.05
0.40000	-3643.02	222.12	-32.34	-3641.63	226.56	-28.51	-3907.84	387.18	-41.51	-3953.86	385.14	7.71	-1978.10	-35.63	12.31	-4149.35	129.98	-24.02	-1807.60	47.45	431.51	-1786.49	32.56	436.13	-4248.35	178.67	1336.75	0.00	0.00	0.00	-4043.94	71.32	1640.52	-4198.67	132.02	1741.65	-1072.54	83.12	1773.16	-4126.56	284.32	1662.23	655.59	-279.86	78.46	1253.99	-273.88	85.12	647.62
0.41000	-3643.02	222.12	-32.34	-3641.63	226.56	-28.51	-3922.30	388.69	-42.89	-3953.86	385.14	7.71	-1978.10	-35.63	12.31	-4149.35	129.98	-24.02	-1807.60	47.45	431.51	-1786.49	32.56	436.13	-4248.35	178.67	1336.75	0.00	0.00	0.00	-4043.94	71.32	1640.52	-4198.67	132.02	1741.65	-1072.54	83.12	1773.16	-4125.10	283.66	1663.33	655.33	-279.29	78.54	1253.96	-273.65	85.16	648.61
0.42000	-3643.02	222.12	-32.34	-3641.63	226.56	-28.51	-3929.62	388.65	-43.24	-3953.86	385.14	7.71	-1978.10	-35.63	12.31	-4149.35	129.98	-24.02	-1807.60	47.45	431.51	-1786.49	32.56	436.13	-4248.35	178.67	1336.75	0.00	0.00	0.00	-4043.94	71.32	1640.52	-4198.67	132.02	1741.65	-1072.54	83.12	1773.16	-4163.32	283.74	1664.15	655.89	-279.29	78.80	1253.67	-273.72	85.13	649.40
0.43000	-3643.02	222.12	-32.34	-3641.63	226.56	-28.51	-3928.71	389.00	-44.65	-3953.86	385.14	7.71	-1978.10	-35.63	12.31	-4149.35	129.98	-24.02	-1807.60	47.45	431.51	-1786.49	32.56	436.13	-4248.35	178.67	1336.75	0.00	0.00	0.00	-4043.94	71.32	1640.52	-4198.67	132.02	1741.65	-1072.54	83.12	1773.16	-4171.70	284.77	1664.71	655.53	-279.39	78.77	1253.62	-273.60	85.08	648.19
0.44000	-3643.02	222.12	-32.34	-3641.63	226.56	-28.51	-3883.28	385.77	-34.76	-3953.86	385.14	7.71	-1978.10	-35.63	12.31	-4149.35	129.98	-24.02	-1807.60	47.45	431.51	-1786.49	32.56	436.13	-4248.35	178.67	1336.75	0.00	0.00	0.00	-4043.94	71.32	1640.52	-4198.67	132.02	1741.65	-1072.54	83.12	1773.16	-4164.20	285.81	1664.25	655.08	-279.23	78.54	1253.82	-273.14	85.21	647.04
0.45000	-3643.02	222.12	-32.34	-3641.63	226.56	-28.51	-3940.96	389.53	-46.59	-3953.86	385.14	7.71	-1978.10	-35.63	12.31	-4149.35	129.98	-24.02	-1807.60	47.45	431.51	-1786.49	32.56	436.13	-4248.35	178.67	1336.75	0.00	0.00	0.00	-4043.94	71.32	1640.52	-4198.67	132.02	1741.65	-1072.54	83.12	1773.16	-4158.78	283.70	1664.35	654.92	-279.67	78.41	1253.24	-273.20	84.95	647.79
0.46000	-3643.02	222.12	-32.34	-3641.63	226.56	-28.51	-3899.11	389.32	-38.44	-3953.86	385.14	7.71	-1978.10	-35.63	12.31	-4149.35	129.98	-24.02	-1807.60	47.45	431.51	-1786.49	32.56	436.13	-4248.35	178.67	1336.75	0.00	0.00	0.00	-4043.94	71.32	1640.52	-4198.67	132.02	1741.65	-1072.54	83.12	1773.16	-4161.06	284.40	1664.97	654.69	-279.76	78.28	1253.99	-273.13	85.29	648.16
0.47000	-3643.02	222.12	-32.34	-3641.63	226.56	-28.51	-3882.26	389.21	-35.97	-3953.86	385.14	7.71	-1978.10	-35.63	12.31	-4149.35	129.98	-24.02	-1807.60	47.45	431.51	-1786.49	32.56	436.13	-4248.35	178.67	1336.75	0.00	0.00	0.00	-4043.94	71.32	1640.52	-4198.67	132.02	1741.65	-1072.54	83.12	1773.16	-4156.33	283.75	1664.51	656.15	-279.17	78.86	1254.03	-273.60	85.10	647.80
0.48000	-3643.02	222.12	-32.34	-3641.63	226.56	-28.51	-3895.30	388.32	-38.88	-3953.86	385.14	7.71	-1978.10	-35.63	12.31	-4149.35	129.98	-24.02	-1807.60	47.45	431.51	-1786.49	32.56	436.13	-4248.35	178.67	1336.75	0.00	0.00	0.00	-4043.94	71.32	1640.52	-4198.67	132.02	1741.65	-1072.54	83.12	1773.16	-4162.84	283.74	1664.21	656.70	-279.49	79.00	1254.23	-273.30	85.30	648.97
0.49000	-3643.02	222.12	-32.34	-3641.63	226.56	-28.51	-3896.95	385.26	-39.56	-3953.86	385.14	7.71	-1978.10	-35.63	12.31	-4149.35	129.98	-24.02	-1807.60	47.45	431.51	-1786.49	32.56	436.13	-4248.35	178.67	1336.75	0.00	0.00	0.00	-4043.94	71.32	1640.52	-4198.67	132.02	1741.65	-1072.54	83.12	1773.16	-4182.01	285.20	1665.03	655.80	-279.30	78.57	1254.28	-272.80	85.40	648.14
0.50000	-3643.02	222.12	-32.34	-3641.63	226.56	-28.51	-3930.60	388.41	-43.59	-3953.86	385.14	7.71	-1978.10	-35.63	12.31	-4149.35	129.98	-24.02	-1807.60	47.45	431.51	-1786.49	32.56	436.13	-4248.35	178.67	1336.75	0.00	0.00	0.00	-4043.94	71.32	1640.52	-4198.67	132.02	1741.65	-1072.54	83.12	1773.16	-4172.95	283.84	1665.41	655.58	-279.59	78.36	1254.28	-273.19	85.32	648.35
0.51000	-3643.02	222.12	-32.34	-3641.63	226.56	-28.51	-3885.50	386.55	-36.08	-3953.86	385.14	7.71	-1978.10	-35.63	12.31	-4149.35	129.98	-24.02	-1807.60	47.45	431.51	-1786.49	32.56	436.13	-4248.35	178.67	1336.75	0.00	0.00	0.00	-4043.94	71.32	1640.52	-4198.67	132.02	1741.65	-1072.54	83.12	1773.16	-4165.46	282.65	1665.14	655.41	-278.97	78.53	1254.51	-273.45	85.20	646.86
0.52000	-3643.02	222.12	-32.34	-3641.63	226.56	-28.51	-3906.40	388.54	-41.24	-3953.86	385.14	7.71	-1978.10	-35.63	12.31	-4149.35	129.98	-24.02	-1807.60	47.45	431.51	-1786.49	32.56	436.13	-4248.35	178.67	1336.75	0.00	0.00	0.00	-4043.94	71.32	1640.52	-4198.67	132.02	1741.65	-1072.54	83.12	1773.16	-4154.44	283.24	1664.71	654.62	-279.60	78.16	1254.92	-273.79	85.24	647.24
0.53000	-3643.02	222.12	-32.34	-3641.63	226.56	-28.51	-3939.63	389.52	-46.30	-3953.86	385.14	7.71	-1978.10	-35.63	12.31	-4149.35	129.98	-24.02	-1807.60	47.45	431.51	-1786.49	32.56	436.13	-4248.35	178.67	1336.75	0.00	0.00	0.00	-4043.94	71.32	1640.52	-4198.67	132.02	1741.65	-1072.54	83.12	1773.16	-4171.95	283.72	1665.69	654.11	-279.71	78.29	1254.42	-273.20	85.41	648.10
0.54000	-3643.02	222.12	-32.34	-3641.63	226.56	-28.51	-3924.33	387.88	-42.99	-3953.86	385.14	7.71	-1978.10	-35.63	12.31	-4149.35	129.98	-24.02	-1807.60	47.45	431.51	-1786.49	32.56	436.13	-4248.35	178.67	1336.75	0.00	0.00	0.00	-4043.94	71.32	1640.52	-4198.67	132.02	1741.65	-1072.54	83.12	1773.16	-4176.33	283.86	1665.46	655.10	-279.81	78.51	1254.17	-272.95	85.45	648.78
0.55000	-3643.02	222.12	-32.34	-3641.63	226.56	-28.51	-3955.87	390.55	-47.42	-3953.86	385.14	7.71	-1978.10	-35.63	12.31	-4149.35	129.98	-24.02	-1807.60	47.45	431.51	-1786.49	32.56	436.13	-4248.35	178.67	1336.75	0.00	0.00	0.00	-4043.94	71.32	1640.52	-4198.67	132.02	1741.65	-1072.54	83.12	1773.16	-4151.07	282.93	1665.45	655.66	-279.71	78.55	1254.32	-272.92	85.49	648.14
0.56000	-3643.02	222.12	-32.34	-3641.63	226.56	-28.51	-3881.04	388.57	-35.04	-3953.86	385.14	7.71	-1978.10	-35.63	12.31	-4149.35	129.98	-24.02	-1807.60	47.45	431.51	-1786.49	32.56	436.13	-4248.35	178.67	1336.75	0.00	0.00	0.00	-4043.94	71.32	1640.52	-4198.67	132.02	1741.65	-1072.54	83.12	1773.16	-4139.49	282.75	1664.58	655.27	-279.54	78.45	1254.38	-273.68	85.30	649.27
0.57000	-3643.02	222.12	-32.34	-3641.63	226.56	-28.51	-3896.71	390.16	-37.08	-3953.86	385.14	7.71	-1978.10	-35.63	12.31	-4149.35	129.98	-24.02	-1807.60	47.45	431.51	-1786.49	32.56	436.13	-4248.35	178.67	1336.75	0.00	0.00	0.00	-4043.94	71.32	1640.52	-4198.67	132.02	1741.65	-1072.54	83.12	1773.16	-4129.16	283.89	1664.92	655.88	-279.32	78.70	1254.89	-273.61	85.40	648.87
0.58000	-3643.02	222.12	-32.34	-3641.63	226.56	-28.51	-3915.42	390.74	-42.08	-3953.86	385.14	7.71	-1978.10	-35.63	12.31	-4149.35	129.98	-24.02	-1807.60	47.45	431.51	-1786.49	32.56	436.13	-4248.35	178.67	1336.75	0.00	0.00	0.00	-4043.94	71.32	1640.52	-4198.67	132.02	1741.65	-1072.54	83.12	1773.16	-4143.86	282.23	1666.18	655.17	-279.35	78.62	1254.35	-273.79	85.15	648.45
0.59000	-3643.02	222.12	-32.34	-3641.63	226.56	-28.51	-3901.71	388.62	-40.15	-3953.86	385.14	7.71	-1978.10	-35.63	12.31	-4149.35	129.98	-24.02	-1807.60	47.45	431.51	-1786.49	32.56	436.13	-4248.35	178.67	1336.75	0.00	0.00	0.00	-4043.94	71.32	1640.52	-4198.67	132.02	1741.65	-1072.54	83.12	1773.16	-4168.07	283.46	1666.47	654.12	-279.39	78.15	1254.49	-273.54	85.43	648.40
0.60000	-3643.02	222.12	-32.34	-3641.63	226.56	-28.51	-3910.34	388.03	-41.19	-3953.86	385.14	7.71	-1978.10	-35.63	12.31	-4149.35	129.98	-24.02	-1807.60	47.45	431.51	-1786.49	32.56	436.13	-4248.35	178.67	1336.75	0.00	0.00	0.00	-4043.94	71.32	1640.52	-4198.67	132.02	1741.65	-1072.54	83.12	1773.16	-4119.65	282.32	1664.08	655.08	-280.43	78.21	1254.41	-273.42	85.31	648.63
0.61000	-3643.02	222.12	-32.34	-3641.63	226.56	-28.51	-3916.59	390.44	-43.12	-3953.86	385.14	7.71	-1978.10	-35.63	12.31	-4149.35	129.98	-24.02	-1807.60	47.45	431.51	-1786.49	32.56	436.13	-4248.35	178.67	1336.75	0.00	0.00	0.00	-4043.94	71.32	1640.52	-4198.67	132.02	1741.65	-1072.54	83.12	1773.16	-4123.82	282.05	1664.52	654.40	-279.95	78.35	1254.12	-273.05	85.39	647.61
0.62000	-3643.02	222.12	-32.34	-3641.63	226.56	-28.51	-3857.46	387.93	-32.82	-3953.86	385.14	7.71	-1978.10	-35.63	12.31	-4149.35	129.98	-24.02	-1807.60	47.45	431.51	-1786.49	32.56	436.13	-4248.35	178.67	1336.75	0.00	0.00	0.00	-4043.94	71.32	1640.52	-4198.67	132.02	1741.65	-1072.54	83.12	1773.16	-4173.21	283.83	1666.59	655.65	-279.57	78.79	1254.14	-272.92	85.52	648.38
0.63000	-3643.02	222.12	-32.34	-3641.63	226.56	-28.51	-3902.67	389.34	-39.11	-3953.86	385.14	7.71	-1978.10	-35.63	12.31	-4149.35	129.98	-24.02	-1807.60	47.45	431.51	-1786.49	32.56	436.13	-4248.35	178.67	1336.75	0.00	0.00	0.00	-4043.94	71.32	1640.52	-4198.67	132.02	1741.65	-1072.54	83.12	1773.16	-4143.63	283.66	1665.76	655.49	-279.30	78.71	1253.90	-273.45	85.06	648.02
0.64000	-3643.02	222.12	-32.34	-3641.63	226.56	-28.51	-3894.10	388.08	-37.58	-3953.86	385.14	7.71	-1978.10	-35.63	12.31	-4149.35	129.98	-24.02	-1807.60	47.45	431.51	-1786.49	32.56	436.13	-4248.35	178.67	1336.75	0.00	0.00	0.00	-4043.94	71.32	1640.52	-4198.67	132.02	1741.65	-1072.54	83.12	1773.16	-4168.23	283.36	1667.25	654.15	-279.63	78.07	1253.62	-273.54	84.93	647.85
0.65000	-3643.02	222.12	-32.34	-3641.63	226.56	-28.51	-3898.02	388.74	-37.85	-3953.86	385.14	7.71	-1978.10	-35.63	12.31	-4149.35	129.98	-24.02	-1807.60	47.45	431.51	-1786.49	32.56	436.13	-4248.35	178.67	1336.75	0.00	0.00	0.00	-4043.94	71.32	1640.52	-4198.67	132.02	1741.65	-1072.54	83.12	1773.16	-4134.92	283.58	1665.97	654.37	-279.51	78.26	1253.94	-273.98	85.18	647.59
0.66000	-3643.02	222.12	-32.34	-3641.63	226.56	-28.51	-3957.78	387.48	-46.37	-3953.86	385.14	7.71	-1978.10	-35.63	12.31	-4149.35	129.98	-24.02	-1807.60	47.45	431.51	-1786.49	32.56	436.13	-4248.35	178.67	1336.75	0.00	0.00	0.00	-4043.94	71.32	1640.52	-4198.67	132.02	1741.65	-1072.54	83.12	1773.16	-4148.79	283.89	1666.28	654.64	-280.03	78.45	1254.20	-273.66	85.44	648.55
0.67000	-3643.02	222.12	-32.34	-3641.63	226.56	-28.51	-3923.71	389.09	-43.68	-3953.86	385.14	7.71	-1978.10	-35.63	12.31	-4149.35	129.98	-24.02	-1807.60	47.45	431.51	-1786.49	32.56	436.13	-4248.35	178.67	1336.75	0.00	0.00	0.00	-4043.94	71.32	1640.52	-4198.67	132.02	1741.65	-1072.54	83.12	1773.16	-4137.24	283.40	1665.71	654.14	-279.76	78.36	1254.97	-273.64	85.67	648.91
0.68000	-3643.02	222.12	-32.34	-3641.63	226.56	-28.51	-3959.28	388.37	-49.87	-3953.86	385.14	7.71	-1978.10	-35.63	12.31	-4149.35	129.98	-24.02	-1807.60	47.45	431.51	-1786.49	32.56	436.13	-4248.35	178.67	1336.75	0.00	0.00	0.00	-4043.94	71.32	1640.52	-4198.67	132.02	1741.65	-1072.54	83.12	1773.16	-4147.12	283.91	1665.97	654.17	-280.30	77.88	1254.44	-273.70	85.36	648.29
0.69000	-3643.02	222.12	-32.34	-3641.63	226.56	-28.51	-3902.94	387.39	-38.29	-3953.86	385.14	7.71	-1978.10	-35.63	12.31	-4149.35	129.98	-24.02	-1807.60	47.45	431.51	-1786.49	32.56	436.13	-4248.35	178.67	1336.75	0.00	0.00	0.00	-4043.94	71.32	1640.52	-4198.67	132.02	1741.65	-1072.54	83.12	1773.16	-4187.17	284.45	1668.13	655.86	-279.54	78.62	1253.77	-273.38	85.28	648.64
0.70000	-3643.02	222.12	-32.34	-3641.63	226.56	-28.51	-3880.18	386.80	-35.27	-3953.86	385.14	7.71	-1978.10	-35.63	12.31	-4149.35	129.98	-24.02	-1807.60	47.45	431.51	-1786.49	32.56	436.13	-4248.35	178.67	1336.75	0.00	0.00	0.00	-4043.94	71.32	1640.52	-4198.67	132.02	1741.65	-1072.54	83.12	1773.16	-4168.96	285.67	1666.98	655.51	-279.71	78.48	1253.79	-273.62	85.01	648.54
0.71000	-3643.02	222.12	-32.34	-3641.63	226.56	-28.51	-3907.56	387.44	-39.64	-3953.86	385.14	7.71	-1978.10	-35.63	12.31	-4149.35	129.98	-24.02	-1807.60	47.45	431.51	-1786.49	32.56	436.13	-4248.35	178.67	1336.75	0.00	0.00	0.00	-4043.94	71.32	1640.52	-4198.67	132.02	1741.65	-1072.54	83.12	1773.16	-4152.03	284.88	1666.48	654.39	-279.70	78.13	1253.47	-273.56	85.28	649.56
0.72000	-3643.02	222.12	-32.34	-3641.63	226.56	-28.51	-3925.96	391.96	-43.51	-3953.86	385.14	7.71	-1978.10	-35.63	12.31	-4149.35	129.98	-24.02	-1807.60	47.45	431.51	-1786.49	32.56	436.13	-4248.35	178.67	1336.75	0.00	0.00	0.00	-4043.94	71.32	1640.52	-4198.67	132.02	1741.65	-1072.54	83.12	1773.16	-4136.42	284.62	1666.41	654.87	-279.61	78.36	1253.76	-273.55	85.30	649.25
0.73000	-3643.02	222.12	-32.34	-3641.63	226.56	-28.51	-3927.13	387.98	-44.00	-3953.86	385.14	7.71	-1978.10	-35.63	12.31	-4149.35	129.98	-24.02	-1807.60	47.45	431.51	-1786.49	32.56	436.13	-4248.35	178.67	1336.75	0.00	0.00	0.00	-4043.94	71.32	1640.52	-4198.67	132.02	1741.65	-1072.54	83.12	1773.16	-4151.55	284.37	1666.40	654.92	-279.97	78.40	1253.80	-273.46	85.16	649.23
0.74000	-3643.02	222.12	-32.34	-3641.63	226.56	-28.51	-3896.81	386.98	-38.47	-3953.86	385.14	7.71	-1978.10	-35.63	12.31	-4149.35	129.98	-24.02	-1807.60	47.45	431.51	-1786.49	32.56	436.13	-4248.35	178.67	1336.75	0.00	0.00	0.00	-4043.94	71.32	1640.52	-4198.67	132.02	1741.65	-1072.54	83.12	1773.16	-4170.81	285.39	1666.83	655.61	-279.62	78.67	1254.80	-273.29	85.32	648.37
0.75000	-3643.02	222.12	-32.34	-3641.63	226.56	-28.51	-3904.45	388.96	-37.57	-3953.86	385.14	7.71	-1978.10	-35.63	12.31	-4149.35	129.98	-24.02	-1807.60	47.45	431.51	-1786.49	32.56	436.13	-4248.35	178.67	1336.75	0.00	0.00	0.00	-4043.94	71.32	1640.52	-4198.67	132.02	1741.65	-1072.54	83.12	1773.16	-4161.96	287.58	1667.04	654.98	-279.84	78.41	1254.17	-273.11	85.30	649.00
0.76000	-3643.02	222.12	-32.34	-3641.63	226.56	-28.51	-3859.87	385.41	-32.49	-3953.86	385.14	7.71	-1978.10	-35.63	12.31	-4149.35	129.98	-24.02	-1807.60	47.45	431.51	-1786.49	32.56	436.13	-4248.35	178.67	1336.75	0.00	0.00	0.00	-4043.94	71.32	1640.52	-4198.67	132.02	1741.65	-1072.54	83.12	1773.16	-4165.88	287.19	1666.29	654.73	-279.43	78.56	1254.36	-273.44	85.32	649.15
0.77000	-3643.02	222.12	-32.34	-3641.63	226.56	-28.51	-3873.31	388.97	-34.60	-3953.86	385.14	7.71	-1978.10	-35.63	12.31	-4149.35	129.98	-24.02	-1807.60	47.45	431.51	-1786.49	32.56	436.13	-4248.35	178.67	1336.75	0.00	0.00	0.00	-4043.94	71.32	1640.52	-4198.67	132.02	1741.65	-1072.54	83.12	1773.16	-4158.55	288.52	1666.87	654.88	-279.47	78.57	1254.12	-273.71	85.45	647.61
0.78000	-3643.02	222.12	-32.34	-3641.63	226.56	-28.51	-3877.18	387.86	-33.77	-3953.86	385.14	7.71	-1978.10	-35.63	12.31	-4149.35	129.98	-24.02	-1807.60	47.45	431.51	-1786.49	32.56	436.13	-4248.35	178.67	1336.75	0.00	0.00	0.00	-4043.94	71.32	1640.52	-4198.67	132.02	1741.65	-1072.54	83.12	1773.16	-4182.70	287.29	1667.51	654.42	-280.04	78.32	1254.40	-273.37	85.31	647.49
0.79000	-3643.02	222.12	-32.34	-3641.63	226.56	-28.51	-3838.55	386.50	-28.62	-3953.86	385.14	7.71	-1978.10	-35.63	12.31	-4149.35	129.98	-24.02	-1807.60	47.45	431.51	-1786.49	32.56	436.13	-4248.35	178.67	1336.75	0.00	0.00	0.00	-4043.94	71.32	1640.52	-4198.67	132.02	1741.65	-1072.54	83.12	1773.16	-4160.70	287.99	1667.09	655.09	-279.68	78.56	1254.78	-273.85	85.16	647.26
0.80000	-3643.02	222.12	-32.34	-3641.63	226.56	-28.51	-3898.51	389.24	-38.98	-3953.86	385.14	7.71	-1978.10	-35.63	12.31	-4149.35	129.98	-24.02	-1807.60	47.45	431.51	-1786.49	32.56	436.13	-4248.35	178.67	1336.75	0.00	0.00	0.00	-4043.94	71.32	1640.52	-4198.67	132.02	1741.65	-1072.54	83.12	1773.16	-4175.49	288.75	1667.55	655.32	-279.63	78.65	1254.01	-273.81	85.23	648.58
0.81000	-3643.02	222.12	-32.34	-3641.63	226.56	-28.51	-3932.03	389.18	-44.07	-3953.86	385.14	7.71	-1978.10	-35.63	12.31	-4149.35	129.98	-24.02	-1807.60	47.45	431.51	-1786.49	32.56	436.13	-4248.35	178.67	1336.75	0.00	0.00	0.00	-4043.94	71.32	1640.52	-4198.67	132.02	1741.65	-1072.54	83.12	1773.16	-4171.57	288.51	1667.70	653.90	-280.26	78.10	1253.93	-273.43	85.18	648.21
0.82000	-3643.02	222.12	-32.34	-3641.63	226.56	-28.51	-3932.60	389.16	-45.09	-3953.86	385.14	7.71	-1978.10	-35.63	12.31	-4149.35	129.98	-24.02	-1807.60	47.45	431.51	-1786.49	32.56	436.13	-4248.35	178.67	1336.75	0.00	0.00	0.00	-4043.94	71.32	1640.52	-4198.67	132.02	1741.65	-1072.54	83.12	1773.16	-4170.12	289.86	1666.44	654.84	-279.61	78.62	1254.35	-273.62	85.18	648.47
0.83000	-3643.02	222.12	-32.34	-3641.63	226.56	-28.51	-3926.38	389.09	-43.90	-3953.86	385.14	7.71	-1978.10	-35.63	12.31	-4149.35	129.98	-24.02	-1807.60	47.45	431.51	-1786.49	32.56	436.13	-4248.35	178.67	1336.75	0.00	0.00	0.00	-4043.94	71.32	1640.52	-4198.67	132.02	1741.65	-1072.54	83.12	1773.16	-4159.82	290.05	1666.78	655.26	-279.74	78.52	1254.49	-273.80	85.30	647.92
0.84000	-3643.02	222.12	-32.34	-3641.63	226.56	-28.51	-3917.50	385.03	-42.24	-3953.86	385.14	7.71	-1978.10	-35.63	12.31	-4149.35	129.98	-24.02	-1807.60	47.45	431.51	-1786.49	32.56	436.13	-4248.35	178.67	1336.75	0.00	0.00	0.00	-4043.94	71.32	1640.52	-4198.67	132.02	1741.65	-1072.54	83.12	1773.16	-4160.51	291.12	1666.17	655.31	-279.61	78.54	1254.42	-273.56	85.19	647.77
0.85000	-3643.02	222.12	-32.34	-3641.63	226.56	-28.51	-3899.55	386.60	-40.13	-3953.86	385.14	7.71	-1978.10	-35.63	12.31	-4149.35	129.98	-24.02	-1807.60	47.45	431.51	-1786.49	32.56	436.13	-4248.35	178.67	1336.75	0.00	0.00	0.00	-4043.94	71.32	1640.52	-4198.67	132.02	1741.65	-1072.54	83.12	1773.16	-4186.25	292.19	1666.86	656.06	-279.62	78.75	1254.81	-273.52	85.36	647.51
0.86000	-3643.02	222.12	-32.34	-3641.63	226.56	-28.51	-3900.12	389.68	-40.10	-3953.86	385.14	7.71	-1978.10	-35.63	12.31	-4149.35	129.98	-24.02	-1807.60	47.45	431.51	-1786.49	32.56	436.13	-4248.35	178.67	1336.75	0.00	0.00	0.00	-4043.94	71.32	1640.52	-4198.67	132.02	1741.65	-1072.54	83.12	1773.16	-4189.45	292.36	1666.70	656.51	-279.52	78.78	1254.19	-273.51	85.52	648.88
0.87000	-3643.02	222.12	-32.34	-3641.63	226.56	-28.51	-3888.57	388.22	-38.16	-3953.86	385.14	7.71	-1978.10	-35.63	12.31	-4149.35	129.98	-24.02	-1807.60	47.45	431.51	-1786.49	32.56	436.13	-4248.35	178.67	1336.75	0.00	0.00	0.00	-4043.94	71.32	1640.52	-4198.67	132.02	1741.65	-1072.54	83.12	1773.16	-4189.19	296.01	1668.58	655.88	-279.26	78.72	1253.72	-273.55	85.14	649.06
0.88000	-3643.02	222.12	-32.34	-3641.63	226.56	-28.51	-3930.76	389.51	-45.10	-3953.86	385.14	7.71	-1978.10	-35.63	12.31	-4149.35	129.98	-24.02	-1807.60	47.45	431.51	-1786.49	32.56	436.13	-4248.35	178.67	1336.75	0.00	0.00	0.00	-4043.94	71.32	1640.52	-4198.67	132.02	1741.65	-1072.54	83.12	1773.16	-4172.29	294.79	1668.21	655.85	-279.81	78.71	1254.47	-273.58	85.24	648.68
0.89000	-3643.02	222.12	-32.34	-3641.63	226.56	-28.51	-3880.74	387.85	-34.85	-3953.94	385.14	7.69	-1978.10	-35.63	12.31	-4149.35	129.98	-24.02	-1807.60	47.45	431.51	-1786.49	32.56	436.13	-4248.35	178.67	1336.75	0.00	0.00	0.00	-4043.94	71.32	1640.52	-4198.67	132.02	1741.65	-1072.54	83.12	1773.16	-4197.94	296.22	1669.73	655.72	-279.80	78.57	1255.10	-273.09	85.54	648.01
0.90000	-3643.02	222.12	-32.34	-3641.63	226.56	-28.51	-3925.63	389.60	-42.45	-4027.63	385.35	-6.31	-1978.10	-35.63	12.31	-4149.35	129.98	-24.02	-1807.60	47.45	431.51	-1786.49	32.56	436.13	-4248.35	178.67	1336.75	0.00	0.00	0.00	-4043.94	71.32	1640.52	-4198.67	132.02	1741.65	-1072.54	83.12	1773.16	-4194.87	296.40	1669.63	655.71	-279.82	78.40	1254.62	-273.18	85.38	647.97
0.91000	-3643.02	222.12	-32.34	-3641.63	226.56	-28.51	-3874.69	387.47	-34.17	-3974.89	384.52	3.22	-1978.10	-35.63	12.31	-4149.35	129.98	-24.02	-1807.60	47.45	431.51	-1786.49	32.56	436.13	-4248.35	178.67	1336.75	0.00	0.00	0.00	-4043.94	71.32	1640.52	-4198.67	132.02	1741.65	-1072.54	83.12	1773.16	-4170.28	295.93	1668.94	654.94	-279.44	78.36	1254.64	-273.51	85.38	647.47
0.92000	-3643.02	222.12	-32.34	-3641.63	226.56	-28.51	-3903.31	388.09	-39.81	-3909.04	380.80	13.79	-1978.10	-35.63	12.31	-4149.35	129.98	-24.02	-1807.60	47.45	431.51	-1786.49	32.56	436.13	-4248.35	178.67	1336.75	0.00	0.00	0.00	-4043.94	71.32	1640.52	-4198.67	132.02	1741.65	-1072.54	83.12	1773.16	-4168.20	298.56	1670.36	655.19	-279.79	78.41	1253.86	-273.42	85.31	647.50
0.93000	-3643.02	222.12	-32.34	-3641.63	226.56	-28.51	-3858.79	385.79	-31.18	-3947.47	382.17	9.71	-1978.10	-35.63	12.31	-4149.35	129.98	-24.02	-1807.60	47.45	431.51	-1786.49	32.56	436.13	-4248.35	178.67	1336.75	0.00	0.00	0.00	-4043.94	71.32	1640.52	-4198.67	132.02	1741.65	-1072.54	83.12	1773.16	-4152.25	299.64	1669.93	655.81	-279.47	78.53	1254.22	-273.16	85.37	648.04
0.94000	-3643.02	222.12	-32.34	-3641.63	226.56	-28.51	-3894.06	387.53	-37.96	-3953.00	385.54	7.86	-1978.10	-35.63	12.31	-4149.35	129.98	-24.02	-1807.60	47.45	431.51	-1786.49	32.56	436.13	-4248.35	178.67	1336.75	0.00	0.00	0.00	-4043.94	71.32	1640.52	-4198.67	132.02	1741.65	-1072.54	83.12	1773.16	-4184.86	300.61	1670.99	655.44	-279.69	78.56	1254.07	-273.39	85.44	648.71
0.95000	-3643.02	222.12	-32.34	-3641.63	226.56	-28.51	-3898.28	387.21	-37.47	-3946.35	385.52	11.16	-1978.10	-35.63	12.31	-4149.35	129.98	-24.02	-1807.60	47.45	431.51	-1786.49	32.56	436.13	-4248.35	178.67	1336.75	0.00	0.00	0.00	-4043.94	71.32	1640.52	-4198.67	132.02	1741.65	-1072.54	83.12	1773.16	-4177.77	302.46	1672.32	656.07	-279.34	78.58	1253.81	-273.38	85.32	648.28
0.96000	-3643.02	222.12	-32.34	-3641.63	226.56	-28.51	-3936.31	389.29	-42.85	-3939.77	383.49	13.83	-1978.10	-35.63	12.31	-4149.35	129.98	-24.02	-1807.60	47.45	431.51	-1786.49	32.56	436.13	-4248.35	178.67	1336.75	0.00	0.00	0.00	-4043.94	71.32	1640.52	-4198.67	132.02	1741.65	-1072.54	83.12	1773.16	-4186.47	302.97	1672.63	655.47	-279.89	78.46	1253.29	-273.25	85.16	648.15
0.97000	-3643.02	222.12	-32.34	-3641.63	226.56	-28.51	-3897.28	388.04	-35.91	-3952.51	384.28	13.69	-1978.10	-35.63	12.31	-4149.35	129.98	-24.02	-1807.60	47.45	431.51	-1786.49	32.56	436.13	-4248.35	178.67	1336.75	0.00	0.00	0.00	-4043.94	71.32	1640.52	-4198.67	132.02	1741.65	-1072.54	83.12	1773.16	-4174.34	304.52	1672.98	655.78	-279.87	78.52	1254.36	-273.36	85.32	648.38
0.98000	-3643.02	222.12	-32.34	-3641.63	226.56	-28.51	-3920.87	387.25	-40.43	-3964.07	384.48	7.19	-1978.10	-35.63	12.31	-4149.35	129.98	-24.02	-1807.60	47.45	431.51	-1786.49	32.56	436.13	-4248.35	178.67	1336.75	0.00	0.00	0.00	-4043.94	71.32	1640.52	-4198.67	132.02	1741.65	-1072.54	83.12	1773.16	-4197.07	305.36	1676.67	654.58	-279.72	78.24	1254.71	-273.37	85.46	648.09
0.99000	-3643.02	222.12	-32.34	-3641.63	226.56	-28.51	-3891.12	384.51	-33.45	-3949.13	382.54	12.23	-1978.10	-35.63	12.31	-4149.35	129.98	-24.02	-1807.60	47.45	431.51	-1786.49	32.56	436.13	-4248.35	178.67	1336.75	0.00	0.00	0.00	-4043.94	71.32	1640.52	-4198.67	132.02	1741.65	-1072.54	83.12	1773.16	-4165.07	303.63	1674.99	656.01	-279.51	78.62	1254.20	-274.07	84.94	648.00
1.00000	-3643.02	222.12	-32.34	-3641.63	226.56	-28.51	-3902.18	385.11	-37.17	-3902.72	382.80	20.32	-1978.10	-35.63	12.31	-4149.35	129.98	-24.02	-1807.60	47.45	431.51	-1786.49	32.56	436.13	-4248.35	178.67	1336.75	0.00	0.00	0.00	-4043.94	71.32	1640.52	-4198.67	132.02	1741.65	-1072.54	83.12	1773.16	-4238.48	307.85	1679.76	655.85	-279.33	78.76	1254.39	-273.63	85.27	649.38
1.01000	-3643.02	222.12	-32.34	-3641.63	226.56	-28.51	-3895.33	387.99	-36.48	-3951.07	384.13	12.28	-1978.10	-35.63	12.31	-4149.35	129.98	-24.02	-1807.60	47.45	431.51	-1786.49	32.56	436.13	-4248.35	178.67	1336.75	0.00	0.00	0.00	-4043.94	71.32	1640.52	-4198.67	132.02	1741.65	-1072.54	83.12	1773.16	-4221.26	307.82	1679.75	655.02	-279.42	78.60	1254.41	-274.09	85.15	649.34
1.02000	-3643.02	222.12	-32.34	-3641.63	226.56	-28.51	-3879.31	386.42	-33.85	-3948.41	381.60	13.78	-1978.10	-35.63	12.31	-4149.35	129.98	-24.02	-1807.60	47.45	431.51	-1786.49	32.56	436.13	-4248.35	178.67	1336.75	0.00	0.00	0.00	-4043.94	71.32	1640.52	-4198.67	132.02	1741.65	-1072.54	83.12	1773.16	-4218.27	309.03	1681.48	655.74	-279.48	78.70	1254.23	-273.61	85.22	648.83
1.03000	-3643.02	222.12	-32.34	-3641.63	226.56	-28.51	-3868.11	387.59	-30.95	-3875.82	381.01	25.74	-1978.10	-35.63	12.31	-4149.35	129.98	-24.02	-1807.60	47.45	431.51	-1786.49	32.56	436.13	-4248.35	178.67	1336.75	0.00	0.00	0.00	-4043.94	71.32	1640.52	-4198.61	132.02	1741.64	-1072.54	83.12	1773.16	-4240.00	307.07	1682.56	655.61	-279.71	78.55	1254.66	-273.46	85.25	647.65
1.04000	-3643.02	222.12	-32.34	-3641.63	226.56	-28.51	-3911.91	388.51	-36.68	-3852.75	379.84	30.95	-1978.10	-35.63	12.31	-4149.35	129.98	-24.02	-1807.60	47.45	431.51	-1786.49	32.56	436.13	-4248.35	178.67	1336.75	0.00	0.00	0.00	-4043.94	71.32	1640.52	-4141.38	133.73	1736.26	-1072.54	83.12	1773.16	-4191.18	306.77	1680.56	655.79	-279.74	78.54	1255.30	-273.39	85.32	647.03
1.05000	-3643.02	222.12	-32.34	-3641.63	226.56	-28.51	-3915.21	388.65	-37.30	-3888.05	376.42	27.27	-1978.10	-35.63	12.31	-4149.35	129.98	-24.02	-1807.60	47.45	431.51	-1786.49	32.56	436.13	-4248.35	178.67	1336.75	0.00	0.00	0.00	-4043.94	71.32	1640.52	-4123.74	138.35	1733.98	-1072.54	83.12	1773.16	-4226.28	305.66	1685.63	655.05	-279.50	78.32	1254.93	-273.36	85.23	647.28
1.06000	-3643.02	222.12	-32.34	-3641.63	226.56	-28.51	-3895.13	385.25	-34.06	-3921.28	380.56	23.65	-1978.10	-35.63	12.31	-4149.35	129.98	-24.02	-1807.60	47.45	431.51	-1786.49	32.56	436.13	-4248.35	178.67	1336.75	0.00	0.00	0.00	-4043.94	71.32	1640.52	-4151.67	136.34	1734.25	-1072.54	83.12	1773.16	-4188.16	306.85	1684.96	655.00	-279.68	78.44	1254.84	-273.67	85.35	647.73
1.07000	-3643.02	222.12	-32.34	-3641.63	226.56	-28.51	-3901.25	384.53	-34.40	-3929.60	380.69	24.94	-1978.10	-35.63	12.31	-4149.35	129.98	-24.02	-1807.60	47.45	431.51	-1786.49	32.56	436.13	-4248.35	178.67	1336.75	0.00	0.00	0.00	-4043.94	71.32	1640.52	-4171.27	135.08	1730.96	-1072.54	83.12	1773.16	-4226.57	307.78	1687.10	654.15	-279.77	78.12	1254.14	-273.20	85.04	648.15
1.08000	-3643.02	222.12	-32.34	-3641.63	226.56	-28.51	-3926.86	386.55	-37.31	-3948.93	381.12	20.98	-1978.10	-35.63	12.31	-4149.35	129.98	-24.02	-1807.60	47.45	431.51	-1786.49	32.56	436.13	-4248.35	178.67	1336.75	0.00	0.00	0.00	-4043.94	71.32	1640.52	-4164.08	135.08	1728.43	-1072.54	83.12	1773.16	-4230.65	308.05	1688.53	655.86	-279.58	78.43	1254.20	-273.47	85.02	648.15
1.09000	-3643.02	222.12	-32.34	-3641.63	226.56	-28.51	-3907.30	385.71	-36.63	-3881.31	377.57	34.43	-1978.10	-35.63	12.31	-4149.35	129.98	-24.02	-1807.60	47.45	431.51	-1786.49	32.56	436.13	-4248.35	178.67	1336.75	0.00	0.00	0.00	-4043.94	71.32	1640.52	-4193.54	134.46	1728.10	-1072.54	83.12	1773.16	-4234.65	308.32	1689.95	656.64	-279.30	78.78	1254.39	-273.00	85.47	648.13
1.10000	-3643.02	222.12	-32.34	-3641.63	226.56	-28.51	-3877.87	383.92	-29.04	-3884.50	380.04	35.24	-1978.10	-35.63	12.31	-4149.35	129.98	-24.02	-1807.60	47.45	431.51	-1786.49	32.56	436.13	-4248.35	178.67	1336.75	0.00	0.00	0.00	-4043.94	71.32	1640.52	-4183.34	137.50	1726.18	-1072.54	83.12	1773.16	-4238.58	308.59	1691.36	654.91	-279.80	78.41	1253.47	-273.47	85.16	647.12
1.11000	-3643.02	222.12	-32.34	-3641.63	226.56	-28.51	-3911.70	383.93	-32.37	-3888.14	377.88	37.15	-1978.10	-35.63	12.31	-4149.35	129.98	-24.02	-1807.60	47.45	431.51	-1786.49	32.56	436.13	-4248.35	178.67	1336.75	0.00	0.00	0.00	-4043.94	71.32	1640.52	-4148.09	137.59	1719.45	-1072.54	83.12	1773.16	-4242.43	308.86	1692.76	655.38	-279.47	78.57	1254.60	-273.91	85.19	648.49
1.12000	-3643.02	222.12	-32.34	-3641.63	226.56	-28.51	-3935.21	383.86	-33.66	-3906.09	376.94	35.75	-1978.10	-35.63	12.31	-4149.35	129.98	-24.02	-1807.60	47.45	431.51	-1786.49	32.56	436.13	-4248.35	178.67	1336.75	0.00	0.00	0.00	-4043.94	71.32	1640.52	-4180.59	137.83	1718.44	-1072.54	83.12	1773.16	-4246.21	309.13	1694.15	655.58	-279.04	78.84	1254.83	-273.99	85.35	647.04
1.13000	-3643.02	222.12	-32.34	-3641.63	226.56	-28.51	-3868.87	381.08	-21.15	-3913.25	377.41	36.79	-1978.10	-35.63	12.31	-4149.35	129.98	-24.02	-1807.60	47.45	431.51	-1786.49	32.56	436.13	-4248.35	178.67	1336.75	0.00	0.00	0.00	-4043.94	71.32	1640.52	-4161.79	137.60	1715.71	-1072.54	83.12	1773.16	-4249.92	309.40	1695.53	655.34	-279.38	78.74	1254.61	-273.36	85.59	648.50
1.14000	-3643.02	222.12	-32.34	-3641.63	226.56	-28.51	-3845.08	380.44	-18.25	-3950.53	379.40	32.43	-1978.10	-35.63	12.31	-4149.35	129.98	-24.02	-1807.60	47.45	431.51	-1786.49	32.56	436.13	-4248.35	178.67	1336.75	0.00	0.00	0.00	-4043.94	71.32	1640.52	-4135.35	136.33	1710.99	-1072.54	83.12	1773.16	-4253.55	309.67	1696.90	655.46	-279.67	78.84	1254.48	-273.03	85.73	647.95
1.15000	-3643.02	222.12	-32.34	-3641.63	226.56	-28.51	-3915.75	382.34	-25.72	-3916.19	376.71	38.92	-1978.10	-35.63	12.31	-4149.35	129.98	-24.02	-1807.60	47.45	431.51	-1786.49	32.56	436.13	-4248.35	178.67	1336.75	0.00	0.00	0.00	-4043.94	71.32	1640.52	-4172.36	137.83	1709.29	-1072.54	83.12	1773.16	-4257.12	309.95	1698.26	655.33	-279.18	78.67	1254.09	-273.32	85.24	646.68
1.16000	-3643.02	222.12	-32.34	-3641.63	226.56	-28.51	-3908.15	378.80	-24.50	-3903.09	374.40	43.34	-1978.10	-35.63	12.31	-4149.35	129.98	-24.02	-1807.60	47.45	431.51	-1786.49	32.56	436.13	-4248.35	178.67	1336.75	0.00	0.00	0.00	-4043.94	71.32	1640.52	-4185.81	137.34	1707.50	-1072.54	83.12	1773.16	-4260.61	310.23	1699.61	654.42	-279.45	78.22	1253.38	-273.21	85.03	647.72
1.17000	-3643.02	222.12	-32.34	-3641.63	226.56	-28.51	-3941.54	382.20	-27.43	-3900.92	373.32	45.16	-1978.10	-35.63	12.31	-4149.35	129.98	-24.02	-1807.60	47.45	431.51	-1786.49	32.56	436.13	-4248.35	178.67	1336.75	0.00	0.00	0.00	-4043.94	71.32	1640.52	-4159.51	138.90	1702.63	-1072.54	83.12	1773.16	-4264.02	310.50	1700.95	654.85	-279.41	78.41	1254.41	-273.09	85.37	648.10
1.18000	-3643.02	222.12	-32.34	-3641.63	226.56	-28.51	-3836.06	376.23	-8.51	-3962.94	372.73	38.82	-1978.10	-35.63	12.31	-4149.35	129.98	-24.02	-1807.60	47.45	431.51	-1786.49	32.56	436.13	-4248.35	178.67	1336.75	0.00	0.00	0.00	-4043.94	71.32	1640.52	-4128.70	138.90	1699.51	-1072.54	83.12	1773.16	-4267.37	310.78	1702.27	655.39	-279.81	78.38	1254.13	-273.49	85.39	648.97
1.19000	-3643.02	222.12	-32.34	-3641.63	226.56	-28.51	-3903.02	378.39	-16.32	-3938.60	371.01	45.64	-1978.10	-35.63	12.31	-4149.35	129.98	-24.02	-1807.60	47.45	431.51	-1786.49	32.56	436.13	-4248.35	178.67	1336.75	0.00	0.00	0.00	-4043.94	71.32	1640.52	-4169.49	139.46	1697.35	-1072.54	83.12	1773.16	-4270.64	311.06	1703.59	655.20	-280.23	78.23	1253.68	-273.22	85.13	649.19
1.20000	-3643.02	222.12	-32.34	-3641.63	226.56	-28.51	-3922.22	375.77	-19.63	-3895.22	366.47	52.65	-1978.10	-35.63	12.31	-4149.35	129.98	-24.02	-1807.60	47.45	431.51	-1786.49	32.56	436.13	-4248.35	178.67	1336.75	0.00	0.00	0.00	-4043.94	71.32	1640.52	-4117.09	139.09	1690.19	-1072.54	83.12	1773.16	-4273.84	311.34	1704.90	654.50	-279.83	78.04	1254.29	-273.46	85.15	648.29
1.21000	-3643.02	222.12	-32.34	-3641.63	226.56	-28.51	-3922.07	376.18	-17.80	-3967.90	368.92	44.60	-1978.10	-35.63	12.31	-4149.35	129.98	-24.02	-1807.60	47.45	431.51	-1786.49	32.56	436.13	-4248.35	178.67	1336.75	0.00	0.00	0.00	-4043.94	71.32	1640.52	-4089.01	140.39	1687.86	-1072.54	83.12	1773.16	-4276.97	311.62	1706.20	655.35	-279.58	78.65	1254.18	-273.42	85.22	648.14
1.22000	-3643.02	222.12	-32.34	-3641.63	226.56	-28.51	-3886.42	373.09	-6.38	-3950.69	364.80	49.78	-1978.10	-35.63	12.31	-4149.35	129.98	-24.02	-1807.60	47.45	431.51	-1786.49	32.56	436.13	-4248.35	178.67	1336.75	0.00	0.00	0.00	-4043.94	71.32	1640.52	-4124.46	140.52	1686.18	-1072.54	83.12	1773.16	-4280.03	311.91	1707.49	655.68	-279.57	78.59	1254.53	-273.72	85.14	648.41
1.23000	-3643.02	222.12	-32.34	-3641.63	226.56	-28.51	-3886.87	373.30	-9.24	-3955.30	364.69	48.23	-1978.10	-35.63	12.31	-4149.35	129.98	-24.02	-1807.60	47.45	431.51	-1786.49	32.56	436.13	-4248.35	178.67	1336.75	0.00	0.00	0.00	-4043.94	71.32	1640.52	-4103.54	141.87	1681.68	-1072.54	83.12	1773.16	-4283.01	312.19	1708.77	654.04	-279.76	78.17	1253.90	-273.83	85.19	648.40
1.24000	-3643.02	222.12	-32.34	-3641.63	226.56	-28.51	-3902.82	373.15	-7.60	-3905.63	359.15	56.56	-1978.10	-35.63	12.31	-4149.35	129.98	-24.02	-1807.60	47.45	431.51	-1786.49	32.56	436.13	-4248.35	178.67	1336.75	0.00	0.00	0.00	-4043.94	71.32	1640.52	-4096.86	143.61	1678.15	-1072.54	83.12	1773.16	-4285.93	312.48	1710.04	655.18	-279.64	78.38	1254.40	-273.48	85.30	647.28
1.25000	-3643.02	222.12	-32.34	-3641.63	226.56	-28.51	-3924.51	370.36	-12.89	-3913.18	360.69	58.03	-1978.10	-35.63	12.31	-4149.35	129.98	-24.02	-1807.60	47.45	431.51	-1786.49	32.56	436.13	-4248.35	178.67	1336.75	0.00	0.00	0.00	-4043.94	71.32	1640.52	-4111.05	145.71	1676.67	-1072.54	83.12	1773.16	-4288.77	312.76	1711.31	654.81	-279.87	78.10	1253.84	-273.12	85.19	647.11
1.26000	-3643.02	222.12	-32.34	-3641.63	226.56	-28.51	-3873.23	366.61	-6.32	-3976.30	360.12	50.00	-1978.10	-35.63	12.31	-4149.35	129.98	-24.02	-1807.60	47.45	431.51	-1786.49	32.56	436.13	-4248.35	178.67	1336.75	0.00	0.00	0.00	-4043.94	71.32	1640.52	-4136.19	145.00	1676.23	-1072.54	83.12	1773.16	-4291.55	313.05	1712.56	654.63	-279.84	78.10	1253.75	-273.39	85.28	648.05
1.27000	-3643.02	222.12	-32.34	-3641.63	226.56	-28.51	-3965.90	367.22	-20.13	-3977.33	362.82	48.55	-1978.10	-35.63	12.31	-4149.35	129.98	-24.02	-1807.60	47.45	431.51	-1786.49	32.56	436.13	-4248.35	178.67	1336.75	0.00	0.00	0.00	-4043.94	71.32	1640.52	-4128.76	146.27	1671.97	-1072.54	83.12	1773.16	-4294.25	313.34	1713.80	654.03	-279.91	78.04	1254.04	-273.33	85.51	647.99
1.28000	-3643.02	222.12	-32.34	-3641.63	226.56	-28.51	-3894.85	367.81	-8.73	-3921.05	358.93	57.66	-1978.10	-35.63	12.31	-4149.35	129.98	-24.02	-1807.60	47.45	431.51	-1786.49	32.56	436.13	-4248.35	178.67	1336.75	0.00	0.00	0.00	-4043.94	71.32	1640.52	-4116.02	147.47	1668.47	-1072.54	83.12	1773.16	-4296.88	313.62	1715.03	655.28	-279.41	78.59	1255.23	-273.92	85.66	647.87
1.29000	-3643.02	222.12	-32.34	-3641.63	226.56	-28.51	-3893.40	366.75	-7.96	-3920.50	356.48	55.40	-1978.10	-35.63	12.31	-4149.35	129.98	-24.02	-1807.60	47.45	431.51	-1786.49	32.56	436.13	-4248.35	178.67	1336.75	0.00	0.00	0.00	-4043.94	71.32	1640.52	-4103.87	151.00	1667.25	-1072.54	83.12	1773.16	-4299.45	313.91	1716.25	655.32	-279.33	78.75	1254.79	-273.51	85.55	648.43
1.30000	-3643.02	222.12	-32.34	-3641.63	226.56	-28.51	-3892.02	365.65	-7.17	-3873.30	349.44	59.80	-1978.10	-35.63	12.31	-4149.35	129.98	-24.02	-1807.60	47.45	431.51	-1786.49	32.56	436.13	-4248.35	178.67	1336.75	0.00	0.00	0.00	-4043.94	71.32	1640.52	-4126.27	149.29	1665.72	-1072.54	83.12	1773.16	-4301.94	314.20	1717.47	654.79	-279.16	78.60	1254.41	-273.28	85.36	647.64
1.31000	-3643.02	222.12	-32.34	-3641.63	226.56	-28.51	-3890.73	364.51	-6.36	-3841.91	349.99	59.99	-1978.10	-35.63	12.31	-4149.35	129.98	-24.02	-1807.60	47.45	431.51	-1786.49	32.56	436.13	-4248.37	178.67	1336.75	0.00	0.00	0.00	-4043.94	71.32	1640.52	-4078.28	152.52	1660.98	-1072.54	83.12	1773.16	-4304.36	314.50	1718.67	655.01	-279.42	78.46	1253.79	-273.90	84.90	647.47
1.32000	-3643.02	222.12	-32.34	-3641.63	226.56	-28.51	-3889.51	363.34	-5.51	-3845.45	348.33	55.47	-1978.10	-35.63	12.31	-4149.35	129.98	-24.02	-1807.60	47.45	431.51	-1786.49	32.56	436.13	-4276.47	178.20	1336.23	0.00	0.00	0.00	-4043.94	71.32	1640.52	-4085.08	153.93	1658.87	-1072.54	83.12	1773.16	-4306.72	314.79	1719.86	654.29	-279.38	78.21	1254.43	-273.63	85.15	648.11
1.33000	-3643.02	222.12	-32.34	-3641.63	226.56	-28.51	-3888.36	362.13	-4.65	-3829.91	346.25	55.70	-1978.10	-35.63	12.31	-4149.35	129.98	-24.02	-1807.60	47.45	431.51	-1786.49	32.56	436.13	-4231.48	178.52	1334.98	0.00	0.00	0.00	-4043.94	71.32	1640.52	-4124.09	153.18	1657.30	-1072.54	83.12	1773.16	-4309.00	315.08	1721.05	655.15	-279.98	78.33	1254.09	-273.30	85.22	648.42
1.34000	-3643.02	222.12	-32.34	-3641.63	226.56	-28.51	-3887.29	360.88	-3.75	-3814.51	344.19	55.97	-1978.10	-35.63	12.31	-4149.35	129.98	-24.02	-1807.60	47.45	431.51	-1786.49	32.56	436.13	-4242.58	175.92	1335.18	0.00	0.00	0.00	-4043.94	71.32	1640.52	-4129.33	154.57	1659.24	-1072.54	83.12	1773.16	-4311.22	315.37	1722.22	654.48	-279.62	78.34	1254.27	-273.50	85.24	648.97
1.35000	-3643.02	222.12	-32.34	-3641.63	226.56	-28.51	-3886.29	359.60	-2.84	-3799.24	342.13	56.27	-1978.10	-35.63	12.31	-4149.35	129.98	-24.02	-1807.60	47.45	431.51	-1786.49	32.56	436.13	-4222.37	181.20	1334.52	0.00	0.00	0.00	-4043.94	71.32	1640.52	-4106.65	158.44	1656.55	-1072.54	83.12	1773.16	-4313.37	315.67	1723.39	655.00	-279.31	78.50	1254.22	-273.67	85.30	648.40
1.36000	-3643.02	222.12	-32.34	-3641.63	226.56	-28.51	-3885.37	358.29	-1.89	-3784.11	340.07	56.60	-1978.10	-35.63	12.31	-4149.35	129.98	-24.02	-1807.60	47.45	431.51	-1786.49	32.56	436.13	-4238.88	178.91	1334.67	0.00	0.00	0.00	-4043.94	71.32	1640.52	-4090.52	158.77	1654.10	-1072.54	83.12	1773.16	-4315.44	315.96	1724.55	655.60	-279.79	78.47	1254.01	-273.81	85.20	648.31
1.37000	-3643.02	222.12	-32.34	-3641.63	226.56	-28.51	-3884.52	356.94	-0.93	-3769.12	338.02	56.97	-1978.10	-35.63	12.31	-4149.35	129.98	-24.02	-1807.60	47.45	431.51	-1786.49	32.56	436.13	-4244.61	181.97	1334.27	0.00	0.00	0.00	-4043.94	71.32	1640.52	-4086.26	160.51	1651.01	-1072.54	83.12	1773.16	-4317.45	316.26	1725.69	656.45	-279.99	78.64	1254.31	-273.55	85.34	647.69
1.38000	-3643.02	222.12	-32.34	-3641.63	226.56	-28.51	-3883.74	355.55	0.06	-3754.27	335.98	57.37	-1978.10	-35.63	12.31	-4149.35	129.98	-24.02	-1807.60	47.45	431.51	-1786.49	32.56	436.13	-4257.38	180.61	1335.93	0.00	0.00	0.00	-4043.94	71.32	1640.52	-4091.76	166.11	1649.61	-1072.54	83.12	1773.16	-4319.39	316.56	1726.83	654.61	-279.64	78.16	1254.21	-273.39	85.29	647.70
1.39000	-3643.02	222.12	-32.34	-3641.63	226.56	-28.51	-3883.03	354.14	1.08	-3739.55	333.94	57.80	-1978.10	-35.63	12.31	-4149.35	129.98	-24.02	-1807.60	47.45	431.51	-1786.49	32.56	436.13	-4200.21	182.74	1334.41	0.00	0.00	0.00	-4043.94	71.32	1640.52	-4075.46	168.01	1646.85	-1072.54	83.12	1773.16	-4321.27	316.85	1727.96	654.65	-279.16	78.36	1254.77	-273.30	85.60	648.24
1.40000	-3643.02	222.12	-32.34	-3641.63	226.56	-28.51	-3882.38	352.68	2.12	-3724.96	331.91	58.27	-1978.10	-35.63	12.31	-4149.35	129.98	-24.02	-1807.60	47.45	431.51	-1786.49	32.56	436.13	-4215.65	182.74	1332.73	0.00	0.00	0.00	-4043.94	71.32	1640.52	-4077.49	170.18	1646.53	-1072.54	83.12	1773.16	-4323.07	317.15	1729.08	653.83	-279.58	78.08	1255.42	-273.45	85.86	647.94
1.41000	-3643.02	222.12	-32.34	-3641.63	226.56	-28.51	-3881.81	351.20	3.18	-3710.51	329.89	58.76	-1978.10	-35.63	12.31	-4149.35	129.98	-24.02	-1807.60	47.45	431.51	-1786.49	32.56	436.13	-4254.17	183.63	1333.46	0.00	0.00	0.00	-4043.94	71.32	1640.52	-4074.58	172.56	1645.15	-1072.54	83.12	1773.16	-4324.81	317.45	1730.19	653.18	-279.63	77.87	1254.60	-273.04	85.71	646.99
1.42000	-3643.02	222.12	-32.34	-3641.63	226.56	-28.51	-3881.30	349.68	4.26	-3696.19	327.87	59.29	-1978.10	-35.63	12.31	-4149.35	129.98	-24.02	-1807.60	47.45	431.51	-1786.49	32.56	436.13	-4213.64	183.05	1332.42	0.00	0.00	0.00	-4043.95	71.32	1640.51	-4037.38	173.30	1641.05	-1072.54	83.12	1773.16	-4326.48	317.75	1731.29	654.98	-279.49	78.50	1254.72	-273.27	85.31	647.68
1.43000	-3643.02	222.12	-32.34	-3641.63	226.56	-28.51	-3880.86	348.13	5.37	-3682.01	325.86	59.86	-1978.10	-35.63	12.31	-4149.35	129.98	-24.02	-1807.60	47.45	431.51	-1786.49	32.56	436.13	-4199.17	180.72	1332.71	0.00	0.00	0.00	-4055.71	70.81	1637.99	-4059.83	176.69	1639.62	-1072.54	83.12	1773.16	-4328.08	318.05	1732.39	654.12	-279.50	78.23	1254.80	-273.53	85.06	649.09
1.44000	-3643.02	222.12	-32.34	-3641.63	226.56	-28.51	-3880.49	346.54	6.50	-3667.95	323.86	60.45	-1978.10	-35.63	12.31	-4149.35	129.98	-24.02	-1807.60	47.45	431.51	-1786.49	32.56	436.13	-4180.37	182.07	1330.83	0.00	0.00	0.00	-4096.18	77.29	1637.69	-4010.84	178.35	1639.10	-1072.54	83.12	1773.16	-4329.62	318.35	1733.47	655.65	-279.94	78.56	1254.06	-273.34	85.12	648.87
1.45000	-3643.02	222.12	-32.34	-3641.63	226.56	-28.51	-3880.18	344.93	7.66	-3654.03	321.86	61.07	-1978.10	-35.63	12.31	-4149.35	129.98	-24.02	-1807.60	47.45	431.51	-1786.49	32.56	436.13	-4171.49	181.71	1332.91	0.00	0.00	0.00	-4085.13	74.76	1636.26	-4012.85	180.93	1635.82	-1072.54	83.12	1773.16	-4331.09	318.65	1734.54	655.16	-280.24	78.22	1254.76	-273.55	85.36	648.75
1.46000	-3643.02	222.12	-32.34	-3641.63	226.56	-28.51	-3879.93	343.28	8.83	-3640.23	319.86	61.73	-1978.10	-35.63	12.31	-4149.35	129.98	-24.02	-1807.60	47.45	431.51	-1786.49	32.56	436.13	-4169.34	182.16	1331.95	0.00	0.00	0.00	-4073.68	78.52	1632.30	-4073.44	184.73	1637.35	-1072.54	83.12	1773.16	-4332.49	318.95	1735.61	656.02	-279.57	78.62	1254.52	-273.52	85.37	649.22
1.47000	-3643.02	222.12	-32.34	-3641.63	226.56	-28.51	-3879.75	341.60	10.03	-3626.57	317.88	62.41	-1978.10	-35.63	12.31	-4149.35	129.98	-24.02	-1807.60	47.45	431.51	-1786.49	32.56	436.13	-4198.29	183.71	1330.31	0.00	0.00	0.00	-4077.04	81.59	1635.22	-4055.39	185.94	1636.11	-1072.54	83.12	1773.16	-4333.82	319.25	1736.66	656.40	-279.57	78.60	1254.23	-273.88	85.21	648.03
1.48000	-3643.02	222.12	-32.34	-3641.63	226.56	-28.51	-3879.63	339.89	11.25	-3613.03	315.90	63.13	-1978.10	-35.63	12.31	-4149.35	129.98	-24.02	-1807.60	47.45	431.51	-1786.49	32.56	436.13	-4174.64	184.99	1329.50	0.00	0.00	0.00	-4058.82	85.49	1632.50	-4047.01	189.26	1634.77	-1072.54	83.12	1773.16	-4335.09	319.55	1737.71	656.15	-279.30	78.91	1253.70	-273.74	84.93	649.16
1.49000	-3643.02	222.12	-32.34	-3641.63	226.56	-28.51	-3879.57	338.15	12.50	-3599.63	313.93	63.88	-1978.10	-35.63	12.31	-4149.35	129.98	-24.02	-1807.60	47.45	431.51	-1786.49	32.56	436.13	-4203.56	185.45	1330.73	0.00	0.00	0.00	-4045.97	87.75	1631.91	-4029.96	190.45	1632.98	-1072.54	83.12	1773.16	-4336.29	319.86	1738.75	655.54	-279.49	78.76	1254.41	-273.22	85.26	649.03
1.50000	-3643.02	222.12	-32.34	-3641.63	226.56	-28.51	-3879.57	336.38	13.76	-3586.35	311.96	64.65	-1978.10	-35.63	12.31	-4149.35	129.98	-24.02	-1807.60	47.45	431.51	-1786.49	32.56	436.13	-4162.68	183.91	1330.64	0.00	0.00	0.00	-4087.63	91.15	1632.76	-4023.67	190.99	1631.28	-1072.54	83.12	1773.16	-4337.43	320.16	1739.78	654.86	-279.56	78.46	1255.39	-274.09	85.22	649.01
1.51000	-3643.02	222.12	-32.34	-3641.63	226.56	-28.51	-3879.62	334.58	15.04	-3573.19	310.00	65.46	-1978.10	-35.63	12.31	-4149.35	129.98	-24.02	-1807.60	47.45	431.51	-1786.49	32.56	436.13	-4172.86	181.80	1328.42	0.00	0.00	0.00	-4069.81	90.71	1631.47	-4007.94	195.13	1631.32	-1072.54	83.12	1773.16	-4338.50	320.46	1740.80	654.33	-279.31	78.20	1254.32	-273.79	85.11	648.18
1.52000	-3643.02	222.12	-32.34	-3641.63	226.56	-28.51	-3879.74	332.75	16.35	-3560.16	308.05	66.29	-1978.10	-35.63	12.31	-4149.35	129.98	-24.02	-1807.60	47.45	431.51	-1786.49	32.56	436.13	-4169.94	183.13	1327.77	0.00	0.00	0.00	-4035.74	94.43	1630.63	-4003.28	197.83	1629.72	-1072.54	83.12	1773.16	-4339.51	320.77	1741.81	654.91	-279.63	78.45	1254.28	-273.46	84.94	648.27
1.53000	-3643.02	222.12	-32.34	-3641.63	226.56	-28.51	-3879.91	330.89	17.68	-3547.26	306.10	67.16	-1978.10	-35.63	12.31	-4149.35	129.98	-24.02	-1807.60	47.45	431.51	-1786.49	32.56	436.13	-4131.90	181.83	1328.11	0.00	0.00	0.00	-4022.94	95.77	1629.02	-4013.77	200.36	1628.99	-1072.54	83.12	1773.16	-4340.45	321.07	1742.81	655.18	-279.68	78.40	1254.30	-273.01	85.25	648.70
1.54000	-3643.02	222.12	-32.34	-3641.63	226.56	-28.51	-3880.14	329.00	19.02	-3534.48	304.16	68.05	-1978.10	-35.63	12.31	-4149.35	129.98	-24.02	-1807.60	47.45	431.51	-1786.49	32.56	436.13	-4161.88	184.53	1327.51	0.00	0.00	0.00	-4031.79	96.83	1628.63	-3974.72	200.54	1627.90	-1072.54	83.12	1773.16	-4341.32	321.37	1743.81	655.22	-279.45	78.49	1253.88	-273.15	85.06	647.86
1.55000	-3643.02	222.12	-32.34	-3641.63	226.56	-28.51	-3880.43	327.08	20.39	-3521.82	302.23	68.97	-1978.10	-35.63	12.31	-4149.35	129.98	-24.02	-1807.60	47.45	431.51	-1786.49	32.56	436.13	-4150.66	183.57	1328.42	0.00	0.00	0.00	-4023.33	98.57	1628.78	-3946.22	204.96	1626.67	-1072.54	83.12	1773.16	-4342.13	321.68	1744.79	655.69	-279.69	78.53	1254.35	-273.66	85.09	648.00
1.56000	-3643.02	222.12	-32.34	-3641.63	226.56	-28.51	-3880.77	325.13	21.78	-3509.29	300.31	69.92	-1978.10	-35.63	12.31	-4149.35	129.98	-24.02	-1807.60	47.45	431.51	-1786.49	32.56	436.13	-4148.91	184.07	1327.07	0.00	0.00	0.00	-3975.90	101.48	1624.86	-3921.68	206.86	1625.35	-1072.54	83.12	1773.16	-4342.87	321.98	1745.77	654.42	-279.63	78.26	1254.39	-273.38	85.37	647.21
1.57000	-3643.02	222.12	-32.34	-3641.63	226.56	-28.51	-3881.16	323.16	23.18	-3496.88	298.39	70.89	-1978.10	-35.63	12.31	-4149.35	129.98	-24.02	-1807.60	47.45	431.51	-1786.49	32.56	436.13	-4149.51	182.10	1328.57	0.00	0.00	0.00	-3963.37	105.37	1625.55	-3929.92	211.60	1625.11	-1072.54	83.12	1773.16	-4343.55	322.29	1746.74	654.73	-279.43	78.54	1253.43	-273.81	84.65	648.26
1.58000	-3643.02	222.12	-32.34	-3641.63	226.56	-28.51	-3881.61	321.16	24.61	-3484.59	296.47	71.90	-1978.10	-35.63	12.31	-4149.35	129.98	-24.02	-1807.60	47.45	431.51	-1786.49	32.56	436.13	-4144.01	180.43	1325.41	0.00	0.00	0.00	-4014.71	103.53	1626.11	-3915.58	214.62	1624.03	-1072.54	83.12	1773.16	-4344.17	322.59	1747.70	655.54	-279.68	78.69	1254.47	-273.06	85.34	648.28
1.59000	-3643.02	222.12	-32.34	-3641.63	226.56	-28.51	-3882.11	319.13	26.06	-3472.42	294.57	72.93	-1978.10	-35.63	12.31	-4149.35	129.98	-24.02	-1807.60	47.45	431.51	-1786.49	32.56	436.13	-4111.14	181.18	1327.59	0.00	0.00	0.00	-3986.54	109.23	1624.89	-3901.53	217.54	1622.96	-1072.54	83.12	1773.16	-4344.72	322.90	1748.65	656.50	-279.67	78.81	1254.85	-273.61	85.33	648.29
1.60000	-3643.02	222.12	-32.34	-3641.63	226.56	-28.51	-3882.66	317.07	27.52	-3460.37	292.67	73.99	-1978.10	-35.63	12.31	-4149.35	129.98	-24.02	-1807.60	47.45	431.51	-1786.49	32.56	436.13	-4103.22	181.48	1326.89	0.00	0.00	0.00	-3968.67	114.33	1624.50	-3887.76	220.36	1621.89	-1072.54	83.12	1773.16	-4345.21	323.21	1749.59	656.41	-278.99	78.92	1254.49	-273.62	85.17	648.10
1.61000	-3643.02	222.12	-32.34	-3641.63	226.56	-28.51	-3883.26	314.99	29.00	-3448.43	290.78	75.07	-1978.10	-35.63	12.31	-4149.35	129.98	-24.02	-1807.60	47.45	431.51	-1786.49	32.56	436.13	-4089.85	182.41	1325.81	0.00	0.00	0.00	-3966.59	111.03	1624.16	-3874.27	223.09	1620.84	-1072.54	83.12	1773.16	-4345.63	323.51	1750.52	656.29	-279.06	78.89	1253.86	-273.62	84.94	647.66
1.62000	-3643.02	222.12	-32.34	-3641.63	226.56	-28.51	-3883.91	312.88	30.51	-3436.62	288.89	76.18	-1978.10	-35.63	12.31	-4149.35	129.98	-24.02	-1807.60	47.45	431.51	-1786.49	32.56	436.13	-4102.99	184.28	1326.72	0.00	0.00	0.00	-3955.21	117.24	1622.93	-3861.06	225.72	1619.78	-1072.54	83.12	1773.16	-4345.99	323.82	1751.45	656.18	-279.38	78.92	1253.61	-273.58	85.06	647.38
1.63000	-3643.02	222.12	-32.34	-3641.63	226.56	-28.51	-3884.60	310.75	32.03	-3424.92	287.01	77.32	-1978.10	-35.63	12.31	-4149.35	129.98	-24.02	-1807.60	47.45	431.51	-1786.49	32.56	436.13	-4117.02	185.35	1325.68	0.00	0.00	0.00	-3972.41	117.86	1622.89	-3848.13	228.25	1618.74	-1072.54	83.12	1773.16	-4346.29	324.12	1752.36	656.05	-279.57	78.79	1254.22	-273.42	85.23	648.43
1.64000	-3643.02	222.12	-32.34	-3641.63	226.56	-28.51	-3885.35	308.59	33.56	-3413.34	285.14	78.48	-1978.10	-35.63	12.31	-4149.35	129.98	-24.02	-1807.60	47.45	431.51	-1786.49	32.56	436.13	-4094.38	182.92	1325.47	0.00	0.00	0.00	-3936.10	120.20	1621.43	-3835.47	230.69	1617.70	-1072.54	83.12	1773.16	-4346.52	324.43	1753.27	656.36	-278.83	78.93	1254.60	-273.55	85.17	648.53
1.65000	-3643.02	222.12	-32.34	-3641.63	226.56	-28.51	-3886.14	306.40	35.12	-3401.88	283.28	79.67	-1978.10	-35.63	12.31	-4149.35	129.98	-24.02	-1807.60	47.45	431.51	-1786.49	32.56	436.13	-4120.15	184.80	1325.23	0.00	0.00	0.00	-3939.58	121.96	1619.81	-3823.08	233.04	1616.67	-1072.54	83.12	1773.16	-4346.69	324.74	1754.17	656.32	-278.46	78.99	1254.60	-273.46	85.06	649.94
1.66000	-3643.02	222.12	-32.34	-3641.63	226.56	-28.51	-3886.97	304.19	36.70	-3390.53	281.42	80.88	-1978.10	-35.63	12.31	-4149.35	129.98	-24.02	-1807.60	47.45	431.51	-1786.49	32.56	436.13	-4112.35	184.57	1325.11	0.00	0.00	0.00	-3953.42	123.43	1620.13	-3810.95	235.29	1615.64	-1072.54	83.12	1773.16	-4346.80	325.04	1755.06	655.90	-278.64	78.97	1254.43	-273.48	85.25	648.47
1.67000	-3643.02	222.12	-32.34	-3641.63	226.56	-28.51	-3887.86	301.96	38.29	-3379.30	279.57	82.12	-1978.10	-35.63	12.31	-4149.35	129.98	-24.02	-1807.60	47.45	431.51	-1786.49	32.56	436.13	-4061.96	184.51	1325.10	0.00	0.00	0.00	-3931.76	123.67	1619.99	-3799.08	237.45	1614.62	-1072.54	83.12	1773.16	-4346.84	325.35	1755.95	655.98	-279.64	78.81	1254.70	-273.58	85.25	648.16
1.68000	-3643.02	222.12	-32.34	-3641.63	226.56	-28.51	-3888.78	299.70	39.90	-3368.18	277.72	83.38	-1978.10	-35.63	12.31	-4149.35	129.98	-24.02	-1807.60	47.45	431.51	-1786.49	32.56	436.13	-4050.35	188.09	1323.96	0.00	0.00	0.00	-3920.20	126.14	1618.01	-3787.48	239.53	1613.61	-1072.54	83.12	1773.16	-4346.83	325.66	1756.82	655.91	-279.48	78.66	1253.82	-273.57	85.06	648.78
1.69000	-3643.02	222.12	-32.34	-3641.63	226.56	-28.51	-3889.75	297.42	41.52	-3357.17	275.89	84.67	-1978.10	-35.63	12.31	-4149.35	129.98	-24.02	-1807.60	47.45	431.51	-1786.49	32.56	436.13	-4067.29	186.44	1324.78	0.00	0.00	0.00	-3901.64	129.68	1617.40	-3776.12	241.51	1612.61	-1072.54	83.12	1773.16	-4346.75	325.96	1757.69	655.00	-279.48	78.36	1254.21	-273.38	85.07	648.29
1.70000	-3643.02	222.12	-32.34	-3641.63	226.56	-28.51	-3890.76	295.11	43.16	-3346.28	274.06	85.98	-1978.10	-35.63	12.31	-4149.35	129.98	-24.02	-1807.60	47.45	431.51	-1786.49	32.56	436.13	-4093.53	185.93	1324.91	0.00	0.00	0.00	-3882.53	133.24	1616.56	-3765.02	243.41	1611.61	-1072.54	83.12	1773.16	-4346.60	326.27	1758.54	654.56	-279.43	78.27	1254.39	-273.42	85.20	646.93
1.71000	-3643.02	222.12	-32.34	-3641.63	226.56	-28.51	-3891.81	292.78	44.82	-3335.49	272.23	87.32	-1978.10	-35.63	12.31	-4149.35	129.98	-24.02	-1807.60	47.45	431.51	-1786.49	32.56	436.13	-4058.33	188.41	1325.52	0.00	0.00	0.00	-3876.34	135.92	1616.20	-3754.17	245.22	1610.62	-1072.54	83.12	1773.16	-4346.40	326.58	1759.39	654.36	-279.59	78.31	1254.02	-273.19	84.95	647.53
1.72000	-3643.02	222.12	-32.34	-3641.63	226.56	-28.51	-3892.90	290.43	46.50	-3324.82	270.42	88.68	-1978.10	-35.63	12.31	-4149.35	129.98	-24.02	-1807.60	47.45	431.51	-1786.49	32.56	436.13	-4020.68	190.60	1325.49	0.00	0.00	0.00	-3921.10	139.04	1617.35	-3743.56	246.94	1609.63	-1072.54	83.12	1773.16	-4346.13	326.88	1760.23	655.31	-279.47	78.43	1254.62	-273.35	85.40	647.83
1.73000	-3643.02	222.12	-32.34	-3641.63	226.56	-28.51	-3894.03	288.05	48.19	-3314.25	268.61	90.06	-1978.10	-35.63	12.31	-4149.35	129.98	-24.02	-1807.60	47.45	431.51	-1786.49	32.56	436.13	-4036.25	191.47	1325.73	0.00	0.00	0.00	-3866.52	139.52	1616.92	-3733.19	248.58	1608.66	-1072.54	83.12	1773.16	-4345.80	327.19	1761.07	655.53	-279.50	78.61	1255.39	-273.64	85.37	647.67
1.74000	-3643.02	222.12	-32.34	-3641.63	226.56	-28.51	-3895.20	285.66	49.90	-3303.80	266.81	91.46	-1978.10	-35.63	12.31	-4149.35	129.98	-24.02	-1807.60	47.45	431.51	-1786.49	32.56	436.13	-4013.59	190.50	1325.82	0.00	0.00	0.00	-3869.13	142.02	1615.89	-3723.06	250.14	1607.69	-1072.54	83.12	1773.16	-4345.42	327.49	1761.89	656.08	-279.38	78.94	1254.74	-273.40	85.32	648.57
1.75000	-3643.02	222.12	-32.34	-3641.63	226.56	-28.51	-3896.40	283.24	51.62	-3293.45	265.01	92.89	-1978.10	-35.63	12.31	-4149.35	129.98	-24.02	-1807.60	47.45	431.51	-1786.49	32.56	436.13	-4038.86	192.60	1327.04	0.00	0.00	0.00	-3852.66	143.26	1616.14	-3713.16	251.62	1606.73	-1072.54	83.12	1773.16	-4344.97	327.80	1762.71	655.18	-279.14	78.71	1253.83	-273.09	85.11	649.48
1.76000	-3643.02	222.12	-32.34	-3641.63	226.56	-28.51	-3897.64	280.80	53.36	-3283.22	263.23	94.34	-1978.10	-35.63	12.31	-4149.35	129.98	-24.02	-1807.60	47.45	431.51	-1786.49	32.56	436.13	-3999.54	191.26	1328.14	0.00	0.00	0.00	-3857.33	144.84	1618.06	-3703.49	253.01	1605.78	-1072.54	83.12	1773.16	-4344.45	328.11	1763.52	654.64	-280.05	78.14	1253.91	-273.82	84.90	648.02
1.77000	-3643.02	222.12	-32.34	-3641.63	226.56	-28.51	-3898.92	278.34	55.11	-3273.09	261.45	95.82	-1978.10	-35.63	12.31	-4149.35	129.98	-24.02	-1807.60	47.45	431.51	-1786.49	32.56	436.13	-4012.38	194.50	1329.92	0.00	0.00	0.00	-3869.88	146.76	1617.41	-3694.06	254.32	1604.83	-1072.54	83.12	1773.16	-4343.88	328.41	1764.32	654.52	-280.21	78.08	1254.30	-273.69	85.02	649.36
1.78000	-3643.02	222.12	-32.34	-3641.63	226.56	-28.51	-3900.23	275.85	56.88	-3263.06	259.68	97.31	-1978.10	-35.63	12.31	-4149.35	129.98	-24.02	-1807.60	47.45	431.51	-1786.49	32.56	436.13	-4000.23	194.71	1329.86	0.00	0.00	0.00	-3872.73	149.68	1617.78	-3684.84	255.56	1603.89	-1072.54	83.12	1773.16	-4343.25	328.72	1765.11	654.11	-279.38	78.35	1254.01	-273.25	85.17	648.80
1.79000	-3643.02	222.12	-32.34	-3641.63	226.56	-28.51	-3901.58	273.35	58.66	-3253.14	257.91	98.83	-1978.10	-35.63	12.31	-4149.35	129.98	-24.02	-1807.60	47.45	431.51	-1786.49	32.56	436.13	-3989.97	198.05	1331.47	0.00	0.00	0.00	-3867.28	149.97	1619.32	-3675.85	256.72	1602.97	-1072.54	83.12	1773.16	-4342.56	329.02	1765.89	654.57	-279.54	78.33	1254.41	-273.51	85.16	648.50
1.80000	-3643.02	222.12	-32.34	-3641.63	226.56	-28.51	-3902.96	270.83	60.45	-3243.33	256.15	100.36	-1978.10	-35.63	12.31	-4149.35	129.98	-24.02	-1807.60	47.45	431.51	-1786.49	32.56	436.13	-3948.04	199.00	1330.62	0.00	0.00	0.00	-3868.53	153.16	1619.65	-3667.07	257.80	1602.04	-1072.54	83.12	1773.16	-4341.81	329.33	1766.67	654.21	-279.24	78.35	1254.28	-272.86	85.24	648.34
1.81000	-3643.02	222.12	-32.34	-3641.63	226.56	-28.51	-3904.37	268.29	62.26	-3233.62	254.40	101.92	-1978.10	-35.63	12.31	-4149.35	129.98	-24.02	-1807.60	47.45	431.51	-1786.49	32.56	436.13	-3925.81	200.44	1333.34	0.00	0.00	0.00	-3821.72	153.40	1619.76	-3658.51	258.81	1601.13	-1072.54	83.12	1773.16	-4340.99	329.63	1767.44	656.00	-279.61	78.78	1254.68	-273.65	85.24	646.89
1.82000	-3643.02	222.12	-32.34	-3641.63	226.56	-28.51	-3905.81	265.72	64.09	-3224.01	252.66	103.50	-1978.10	-35.63	12.31	-4149.35	129.98	-24.02	-1807.60	47.45	431.51	-1786.49	32.56	436.13	-3925.64	199.63	1334.64	0.00	0.00	0.00	-3763.92	157.27	1616.71	-3650.15	259.74	1600.23	-1072.54	83.12	1773.16	-4340.12	329.94	1768.20	655.74	-279.69	78.61	1255.38	-274.13	85.29	647.01
1.83000	-3643.02	222.12	-32.34	-3641.63	226.56	-28.51	-3907.28	263.14	65.93	-3214.50	250.92	105.10	-1978.10	-35.63	12.31	-4149.35	129.98	-24.02	-1807.60	47.45	431.51	-1786.49	32.56	436.13	-3961.93	203.28	1332.77	0.00	0.00	0.00	-3819.31	156.38	1621.56	-3642.01	260.60	1599.33	-1072.54	83.12	1773.16	-4339.19	330.24	1768.95	655.46	-279.16	78.67	1254.95	-273.64	85.26	648.11
1.84000	-3643.02	222.12	-32.34	-3641.63	226.56	-28.51	-3908.78	260.54	67.78	-3205.10	249.20	106.72	-1978.10	-35.63	12.31	-4149.35	129.98	-24.02	-1807.60	47.45	431.51	-1786.49	32.56	436.13	-3955.85	200.91	1334.22	0.00	0.00	0.00	-3836.45	155.52	1622.22	-3634.07	261.39	1598.44	-1072.54	83.12	1773.16	-4338.20	330.54	1769.70	655.21	-279.18	78.40	1254.02	-273.46	85.20	648.03
1.85000	-3643.02	222.12	-32.34	-3641.63	226.56	-28.51	-3910.31	257.92	69.64	-3195.80	247.47	108.36	-1978.10	-35.63	12.31	-4149.35	129.98	-24.02	-1807.60	47.45	431.51	-1786.49	32.56	436.13	-3941.08	201.87	1334.51	0.00	0.00	0.00	-3817.27	160.27	1622.05	-3626.32	262.11	1597.56	-1072.54	83.12	1773.16	-4337.15	330.85	1770.43	654.92	-279.37	78.29	1254.45	-273.80	85.13	647.45
1.86000	-3643.02	222.12	-32.34	-3641.63	226.56	-28.51	-3911.87	255.29	71.52	-3186.60	245.76	110.02	-1978.10	-35.63	12.31	-4149.35	129.98	-24.02	-1807.60	47.45	431.51	-1786.49	32.56	436.13	-3979.68	202.92	1335.50	0.00	0.00	0.00	-3839.54	160.50	1623.10	-3618.78	262.76	1596.69	-1072.54	83.12	1773.16	-4336.04	331.15	1771.16	654.16	-279.86	77.85	1254.55	-273.57	85.10	647.83
1.87000	-3643.02	222.12	-32.34	-3641.63	226.56	-28.51	-3913.45	252.63	73.41	-3177.49	244.05	111.69	-1978.10	-35.63	12.31	-4149.35	129.98	-24.02	-1807.60	47.45	431.51	-1786.49	32.56	436.13	-3934.19	203.44	1335.90	0.00	0.00	0.00	-3810.49	162.57	1622.92	-3611.42	263.34	1595.83	-1072.54	83.12	1773.16	-4334.87	331.45	1771.89	655.09	-279.47	78.63	1254.08	-273.34	85.42	648.34
1.88000	-3643.02	222.12	-32.34	-3641.63	226.56	-28.51	-3915.06	249.96	75.31	-3168.49	242.36	113.39	-1978.10	-35.63	12.31	-4149.35	129.98	-24.02	-1807.60	47.45	431.51	-1786.49	32.56	436.13	-3906.63	206.22	1337.73	0.00	0.00	0.00	-3756.01	162.99	1623.14	-3604.26	263.85	1594.98	-1072.54	83.12	1773.16	-4333.64	331.75	1772.60	656.26	-279.09	79.02	1253.78	-273.73	85.26	648.16
1.89000	-3643.02	222.12	-32.34	-3641.63	226.56	-28.51	-3916.69	247.27	77.23	-3159.58	240.67	115.11	-1978.10	-35.63	12.31	-4149.35	129.98	-24.02	-1807.60	47.45	431.51	-1786.49	32.56	436.13	-3950.50	207.13	1338.37	0.00	0.00	0.00	-3762.25	165.54	1623.10	-3597.29	264.30	1594.13	-1072.54	83.12	1773.16	-4332.36	332.06	1773.31	655.78	-279.20	78.64	1253.84	-273.60	85.04	647.86
1.90000	-3643.02	222.12	-32.34	-3641.63	226.56	-28.51	-3918.35	244.57	79.15	-3150.78	238.98	116.84	-1978.10	-35.63	12.31	-4149.35	129.98	-24.02	-1807.60	47.45	431.51	-1786.49	32.56	436.13	-3917.98	208.46	1337.55	0.00	0.00	0.00	-3796.47	168.59	1624.14	-3590.49	264.68	1593.29	-1072.54	83.12	1773.16	-4331.01	332.36	1774.00	654.86	-279.39	78.46	1253.92	-273.09	85.25	647.95
1.91000	-3643.02	222.12	-32.34	-3641.63	226.56	-28.51	-3920.03	241.85	81.09	-3142.06	237.31	118.59	-1978.10	-35.63	12.31	-4149.35	129.98	-24.02	-1807.60	47.45	431.51	-1786.49	32.56	436.13	-3884.48	205.13	1336.53	0.00	0.00	0.00	-3750.54	170.45	1624.15	-3583.88	265.00	1592.47	-1072.54	83.12	1773.16	-4329.61	332.66	1774.69	655.25	-279.17	78.54	1254.19	-273.08	85.25	648.65
1.92000	-3643.02	222.12	-32.34	-3641.63	226.56	-28.51	-3921.73	239.11	83.04	-3133.45	235.64	120.36	-1978.10	-35.63	12.31	-4149.35	129.98	-24.02	-1807.60	47.45	431.51	-1786.49	32.56	436.13	-3863.93	206.10	1335.97	0.00	0.00	0.00	-3752.48	170.11	1624.03	-3577.44	265.26	1591.65	-1072.54	83.12	1773.16	-4328.15	332.96	1775.38	656.11	-279.57	78.83	1254.29	-273.30	85.37	649.02
1.93000	-3643.02	222.12	-32.34	-3641.63	226.56	-28.51	-3923.45	236.36	85.00	-3124.93	233.98	122.15	-1978.10	-35.63	12.31	-4149.35	129.98	-24.02	-1807.60	47.45	431.51	-1786.49	32.56	436.13	-3885.02	210.65	1337.85	0.00	0.00	0.00	-3753.91	169.78	1624.65	-3571.18	265.45	1590.84	-1072.54	83.12	1773.16	-4326.63	333.26	1776.05	654.91	-279.58	78.47	1254.08	-273.58	85.00	648.97
1.94000	-3643.02	222.12	-32.34	-3641.63	226.56	-28.51	-3925.20	233.59	86.98	-3116.50	232.32	123.96	-1978.10	-35.63	12.31	-4149.35	129.98	-24.02	-1807.60	47.45	431.51	-1786.49	32.56	436.13	-3901.34	209.90	1337.28	0.00	0.00	0.00	-3707.12	172.83	1623.47	-3565.08	265.58	1590.04	-1072.54	83.12	1773.16	-4325.06	333.56	1776.72	655.51	-279.63	78.45	1253.99	-273.15	85.02	649.08
1.95000	-3643.02	222.12	-32.34	-3641.63	226.56	-28.51	-3926.96	230.80	88.96	-3108.17	230.68	125.78	-1978.10	-35.63	12.31	-4149.35	129.98	-24.02	-1807.60	47.45	431.51	-1786.49	32.56	436.13	-3880.64	211.47	1337.50	0.00	0.00	0.00	-3754.38	173.02	1624.73	-3559.16	265.66	1589.26	-1072.54	83.12	1773.16	-4323.43	333.85	1777.38	654.69	-279.43	78.40	1254.79	-273.02	85.49	648.15
1.96000	-3643.02	222.12	-32.34	-3641.63	226.56	-28.51	-3928.74	228.00	90.95	-3099.93	229.04	127.62	-1978.10	-35.63	12.31	-4149.34	129.98	-24.02	-1807.60	47.45	431.51	-1786.49	32.56	436.13	-3900.13	213.35	1337.83	0.00	0.00	0.00	-3704.00	174.73	1624.64	-3553.39	265.67	1588.48	-1072.54	83.12	1773.16	-4321.74	334.15	1778.03	654.25	-279.82	78.28	1254.48	-273.31	85.27	648.34
1.97000	-3643.02	222.12	-32.34	-3641.63	226.56	-28.51	-3930.54	225.19	92.96	-3091.78	227.41	129.47	-1978.10	-35.63	12.31	-4137.59	123.29	-23.76	-1807.60	47.45	431.51	-1786.49	32.56	436.13	-3827.36	211.86	1338.45	0.00	0.00	0.00	-3699.10	174.32	1623.16	-3547.78	265.63	1587.71	-1072.54	83.12	1773.16	-4319.99	334.45	1778.68	653.89	-279.80	78.31	1254.36	-273.82	85.08	648.28
1.98000	-3643.02	222.12	-32.34	-3641.63	226.56	-28.51	-3932.35	222.36	94.97	-3083.72	225.79	131.34	-1978.10	-35.63	12.31	-4097.37	118.77	-18.92	-1807.60	47.45	431.51	-1786.49	32.56	436.13	-3818.13	213.10	1337.69	0.00	0.00	0.00	-3704.05	175.64	1623.13	-3542.33	265.53	1586.95	-1072.54	83.12	1773.16	-4318.19	334.74	1779.32	654.47	-279.83	78.31	1254.52	-273.24	85.34	648.98
1.99000	-3643.02	222.12	-32.34	-3641.63	226.56	-28.51	-3934.18	219.52	97.00	-3075.75	224.18	133.23	-1978.10	-35.63	12.31	-4081.94	113.25	-19.91	-1807.60	47.45	431.51	-1786.49	32.56	436.13	-3835.00	215.31	1339.85	0.00	0.00	0.00	-3671.92	176.34	1623.17	-3537.03	265.38	1586.19	-1072.54	83.12	1773.16	-4316.33	335.04	1779.95	654.46	-279.94	78.30	1254.18	-273.36	85.21	648.45
2.00000	-3643.02	222.12	-32.34	-3641.63	226.56	-28.51	-3936.03	216.67	99.03	-3067.88	222.57	135.13	-1978.10	-35.63	12.31	-4078.07	107.12	-22.44	-1807.60	47.45	431.51	-1786.49	32.56	436.13	-3826.21	215.76	1338.93	0.00	0.00	0.00	-3667.76	176.98	1622.09	-3531.88	265.18	1585.45	-1072.54	83.12	1773.16	-4314.42	335.34	1780.57	654.56	-279.38	78.31	1254.40	-273.26	85.32	647.88
2.01000	-3643.02	222.12	-32.34	-3641.63	226.56	-28.51	-3937.89	213.80	101.07	-3060.09	220.97	137.05	-1978.10	-35.63	12.31	-4131.58	100.93	-32.74	-1807.60	47.45	431.51	-1786.49	32.56	436.13	-3838.72	215.53	1339.09	0.00	0.00	0.00	-3668.21	178.18	1621.82	-3526.88	264.92	1584.72	-1072.54	83.12	1773.16	-4312.45	335.63	1781.19	654.75	-279.58	78.31	1254.43	-273.44	85.43	647.59
2.02000	-3643.02	222.12	-32.34	-3641.63	226.56	-28.51	-3939.76	210.92	103.12	-3052.39	219.38	138.99	-1978.10	-35.63	12.31	-4078.70	90.04	-28.80	-1807.60	47.45	431.51	-1786.49	32.56	436.13	-3850.28	217.58	1340.42	0.00	0.00	0.00	-3687.39	180.93	1623.03	-3522.02	264.61	1584.00	-1072.54	83.12	1773.16	-4310.42	335.92	1781.79	654.91	-279.65	78.32	1254.19	-273.59	85.03	647.77
2.03000	-3643.02	222.12	-32.34	-3641.63	226.56	-28.51	-3941.64	208.03	105.19	-3044.78	217.80	140.93	-1978.10	-35.63	12.31	-4023.70	84.55	-20.82	-1807.60	47.45	431.51	-1786.49	32.56	436.13	-3840.83	219.45	1340.57	0.00	0.00	0.00	-3679.70	181.51	1622.96	-3517.29	264.25	1583.29	-1072.54	83.12	1773.16	-4308.34	336.22	1782.40	655.41	-279.36	78.49	1254.37	-273.56	85.23	648.58
2.04000	-3643.02	222.12	-32.34	-3641.63	226.56	-28.51	-3943.54	205.13	107.26	-3037.25	216.22	142.90	-1978.10	-35.63	12.31	-3990.94	74.43	-19.45	-1807.60	47.45	431.51	-1786.49	32.56	436.13	-3789.29	219.46	1341.02	0.00	0.00	0.00	-3698.10	181.55	1623.64	-3512.70	263.84	1582.59	-1072.54	83.12	1773.16	-4306.20	336.51	1782.99	656.13	-279.47	78.71	1254.98	-273.58	85.48	648.39
2.05000	-3643.02	222.12	-32.34	-3641.63	226.56	-28.51	-3945.44	202.21	109.33	-3029.81	214.66	144.87	-1978.10	-35.63	12.31	-3974.22	68.72	-19.76	-1807.60	47.45	431.51	-1786.49	32.56	436.13	-3803.60	219.40	1339.39	0.00	0.00	0.00	-3664.06	180.60	1621.44	-3508.25	263.38	1581.90	-1072.54	83.12	1773.16	-4304.00	336.80	1783.58	656.06	-279.31	78.71	1254.43	-273.81	85.28	649.05
2.06000	-3643.02	222.12	-32.34	-3641.63	226.56	-28.51	-3947.36	199.29	111.42	-3022.46	213.10	146.86	-1978.10	-35.63	12.31	-3960.90	61.17	-22.09	-1807.60	47.45	431.51	-1786.49	32.56	436.13	-3840.15	219.09	1339.29	0.00	0.00	0.00	-3651.60	183.00	1620.37	-3503.92	262.88	1581.22	-1072.54	83.12	1773.16	-4301.76	337.09	1784.16	655.68	-279.38	78.73	1254.70	-273.13	85.52	647.91
2.07000	-3643.02	222.12	-32.34	-3641.63	226.56	-28.51	-3949.28	196.35	113.52	-3015.19	211.55	148.87	-1978.10	-35.63	12.31	-3938.17	52.61	-19.92	-1807.60	47.45	431.51	-1786.49	32.56	436.13	-3791.81	218.82	1338.74	0.00	0.00	0.00	-3647.23	181.74	1619.14	-3499.72	262.33	1580.56	-1072.54	83.12	1773.16	-4299.45	337.38	1784.73	655.81	-279.04	78.87	1254.70	-273.44	85.55	648.08
2.08000	-3643.02	222.12	-32.34	-3641.63	226.56	-28.51	-3951.21	193.40	115.62	-3008.01	210.00	150.89	-1978.10	-35.63	12.31	-3997.76	43.59	-33.31	-1807.60	47.45	431.51	-1786.49	32.56	436.13	-3810.70	219.21	1340.53	0.00	0.00	0.00	-3621.18	183.38	1617.72	-3495.64	261.73	1579.90	-1072.54	83.12	1773.16	-4297.09	337.67	1785.29	655.10	-279.39	78.65	1255.01	-273.42	85.25	647.75
2.09000	-3643.02	222.12	-32.34	-3641.63	226.56	-28.51	-3953.15	190.44	117.73	-3000.90	208.47	152.92	-1978.10	-35.63	12.31	-3930.74	37.64	-26.29	-1807.60	47.45	431.51	-1786.49	32.56	436.13	-3812.08	219.73	1339.23	0.00	0.00	0.00	-3606.54	180.65	1617.23	-3491.67	261.10	1579.25	-1072.54	83.12	1773.16	-4294.68	337.95	1785.85	655.49	-279.34	78.72	1254.51	-273.38	85.32	649.08
2.10000	-3643.02	222.12	-32.34	-3641.63	226.56	-28.51	-3955.09	187.47	119.84	-2993.88	206.94	154.96	-1978.10	-35.63	12.31	-3851.99	32.81	-15.83	-1807.60	47.45	431.51	-1786.49	32.56	436.13	-3791.79	219.70	1340.33	0.00	0.00	0.00	-3644.11	183.41	1618.59	-3487.82	260.42	1578.61	-1072.54	83.12	1773.16	-4292.21	338.24	1786.40	656.07	-279.25	78.67	1253.72	-273.40	85.24	650.02
2.11000	-3643.02	222.12	-32.34	-3641.63	226.56	-28.51	-3957.04	184.49	121.97	-2986.95	205.42	157.02	-1978.10	-35.63	12.31	-3829.18	21.30	-15.67	-1807.60	47.45	431.51	-1786.49	32.56	436.13	-3794.99	220.74	1339.67	0.00	0.00	0.00	-3635.45	184.21	1617.56	-3484.09	259.69	1577.99	-1072.54	83.12	1773.16	-4289.69	338.53	1786.95	654.16	-279.36	78.32	1253.99	-273.61	84.94	650.06
2.12000	-3643.02	222.12	-32.34	-3641.63	226.56	-28.51	-3958.99	181.51	124.10	-2980.09	203.91	159.08	-1978.10	-35.63	12.31	-3881.20	13.12	-25.92	-1807.60	47.45	431.51	-1786.49	32.56	436.13	-3785.37	219.44	1338.35	0.00	0.00	0.00	-3607.93	184.36	1615.08	-3480.46	258.93	1577.37	-1072.54	83.12	1773.16	-4287.12	338.81	1787.48	654.46	-279.44	78.43	1254.43	-273.50	85.35	648.44
2.13000	-3643.02	222.12	-32.34	-3641.63	226.56	-28.51	-3960.94	178.51	126.24	-2973.31	202.41	161.16	-1978.10	-35.63	12.31	-3786.25	9.23	-13.47	-1807.60	47.45	431.51	-1786.49	32.56	436.13	-3818.38	218.60	1337.65	0.00	0.00	0.00	-3590.48	183.67	1613.65	-3476.94	258.13	1576.77	-1072.54	83.12	1773.16	-4284.49	339.10	1788.01	655.50	-279.24	78.57	1254.88	-273.49	85.48	646.82
2.14000	-3643.02	222.12	-32.34	-3641.63	226.56	-28.51	-3962.90	175.51	128.38	-2966.61	200.92	163.26	-1978.10	-35.63	12.31	-3727.77	7.59	-7.26	-1807.60	47.45	431.51	-1786.49	32.56	436.13	-3792.36	217.89	1338.54	0.00	0.00	0.00	-3598.83	184.56	1614.71	-3473.51	257.29	1576.18	-1072.54	83.12	1773.16	-4281.81	339.38	1788.54	656.51	-279.65	78.63	1254.71	-273.54	85.54	647.96
2.15000	-3643.02	222.12	-32.34	-3641.63	226.56	-28.51	-3964.86	172.49	130.53	-2959.99	199.43	165.36	-1978.10	-35.63	12.31	-3758.06	2.42	-16.05	-1807.60	47.45	431.51	-1786.49	32.56	436.13	-3745.59	218.99	1337.97	0.00	0.00	0.00	-3607.95	184.60	1614.38	-3470.19	256.42	1575.60	-1072.54	83.12	1773.16	-4279.07	339.66	1789.05	655.72	-279.59	78.38	1254.17	-273.71	85.19	648.00
2.16000	-3643.02	222.12	-32.34	-3641.63	226.56	-28.51	-3966.82	169.47	132.68	-2953.45	197.95	167.47	-1978.10	-35.63	12.31	-3732.38	-3.82	-15.29	-1807.60	47.45	431.51	-1786.49	32.56	436.13	-3742.36	219.43	1337.96	0.00	0.00	0.00	-3584.99	183.79	1611.76	-3466.96	255.51	1575.03	-1072.54	83.12	1773.16	-4276.28	339.94	1789.56	654.26	-279.42	78.02	1254.39	-273.75	85.10	647.99
2.17000	-3643.02	222.12	-32.34	-3641.63	226.56	-28.51	-3968.77	166.44	134.85	-2946.99	196.48	169.60	-1978.10	-35.63	12.31	-3707.26	-9.62	-14.58	-1807.60	47.45	431.51	-1786.49	32.56	436.13	-3755.11	217.76	1338.15	0.00	0.00	0.00	-3559.82	183.77	1609.77	-3463.82	254.56	1574.47	-1072.54	83.12	1773.16	-4273.44	340.22	1790.06	654.74	-279.51	78.49	1253.94	-273.64	85.11	648.41
2.18000	-3643.02	222.12	-32.34	-3641.63	226.56	-28.51	-3970.73	163.41	137.01	-2940.60	195.02	171.73	-1978.10	-35.63	12.31	-3682.67	-14.98	-13.91	-1807.60	47.45	431.51	-1786.49	32.56	436.13	-3722.73	218.85	1336.71	0.00	0.00	0.00	-3574.46	182.30	1610.48	-3460.77	253.58	1573.93	-1072.54	83.12	1773.16	-4270.54	340.50	1790.56	655.43	-278.81	78.85	1254.42	-273.53	85.27	648.09
2.19000	-3643.02	222.12	-32.34	-3641.63	226.56	-28.51	-3972.68	160.37	139.18	-2934.29	193.57	173.88	-1978.10	-35.63	12.31	-3658.62	-19.93	-13.28	-1807.60	47.45	431.51	-1786.49	32.56	436.13	-3744.72	218.53	1336.86	0.00	0.00	0.00	-3547.15	182.42	1608.57	-3457.80	252.57	1573.39	-1072.54	83.12	1773.16	-4267.60	340.78	1791.05	655.24	-279.07	78.66	1254.83	-273.91	85.21	648.49
2.20000	-3643.02	222.12	-32.34	-3641.63	226.56	-28.51	-3974.63	157.32	141.36	-2928.05	192.12	176.04	-1978.10	-35.63	12.31	-3635.12	-24.46	-12.70	-1807.60	47.45	431.51	-1786.49	32.56	436.13	-3712.52	218.86	1336.50	0.00	0.00	0.00	-3565.26	183.15	1607.47	-3454.91	251.53	1572.87	-1072.54	83.12	1773.16	-4264.60	341.05	1791.53	655.75	-279.30	78.62	1254.31	-273.38	85.20	648.14
2.21000	-3643.02	222.12	-32.34	-3641.63	226.56	-28.51	-3976.58	154.26	143.54	-2921.89	190.69	178.20	-1978.10	-35.63	12.31	-3612.14	-28.59	-12.16	-1807.60	47.45	431.51	-1786.49	32.56	436.13	-3725.99	218.54	1335.06	0.00	0.00	0.00	-3541.90	181.26	1606.05	-3452.10	250.46	1572.36	-1072.54	83.12	1773.16	-4261.54	341.33	1792.00	655.66	-279.58	78.70	1254.43	-273.54	85.27	648.44
2.22000	-3643.02	222.12	-32.34	-3641.63	226.56	-28.51	-3978.52	151.20	145.73	-2915.80	189.26	180.38	-1978.10	-35.63	12.31	-3589.69	-32.33	-11.66	-1807.60	47.45	431.51	-1786.49	32.56	436.13	-3743.51	218.06	1334.61	0.00	0.00	0.00	-3557.66	182.10	1605.57	-3449.37	249.36	1571.86	-1072.54	83.12	1773.16	-4258.44	341.60	1792.47	655.81	-279.17	78.72	1254.78	-273.70	85.18	648.39
2.23000	-3643.02	222.12	-32.34	-3641.63	226.56	-28.51	-3980.45	148.14	147.92	-2909.78	187.84	182.56	-1978.10	-35.63	12.31	-3567.78	-35.70	-11.20	-1807.60	47.45	431.51	-1786.49	32.56	436.13	-3744.35	215.87	1335.78	0.00	0.00	0.00	-3542.98	180.03	1604.30	-3446.70	248.23	1571.37	-1072.54	83.12	1773.16	-4255.28	341.87	1792.94	655.56	-279.23	78.68	1254.22	-273.72	85.13	647.25
2.24000	-3643.02	222.12	-32.34	-3641.63	226.56	-28.51	-3982.38	145.06	150.11	-2903.83	186.43	184.75	-1978.10	-35.63	12.31	-3546.38	-38.69	-10.77	-1807.60	47.45	431.51	-1786.49	32.56	436.13	-3720.70	216.54	1334.47	0.00	0.00	0.00	-3519.51	179.07	1601.43	-3444.10	247.08	1570.90	-1072.54	83.12	1773.16	-4252.08	342.14	1793.39	654.81	-279.50	78.57	1254.22	-273.81	85.14	648.54
2.25000	-3643.02	222.12	-32.34	-3641.63	226.56	-28.51	-3984.29	141.99	152.31	-2897.96	185.03	186.95	-1978.10	-35.63	12.31	-3525.50	-41.33	-10.38	-1807.60	47.45	431.51	-1786.49	32.56	436.13	-3699.99	214.97	1332.97	0.00	0.00	0.00	-3527.67	179.08	1602.19	-3441.57	245.90	1570.43	-1072.54	83.12	1773.16	-4248.82	342.41	1793.84	654.97	-279.70	78.54	1254.03	-273.46	85.32	648.76
2.26000	-3643.02	222.12	-32.34	-3641.63	226.56	-28.51	-3986.20	138.91	154.51	-2892.16	183.63	189.16	-1978.10	-35.63	12.31	-3505.14	-43.63	-10.02	-1807.60	47.45	431.51	-1786.49	32.56	436.13	-3691.99	214.76	1332.78	0.00	0.00	0.00	-3524.03	177.73	1599.77	-3439.10	244.69	1569.98	-1072.54	83.12	1773.16	-4245.51	342.68	1794.28	655.51	-279.80	78.42	1253.98	-273.77	85.18	648.59
2.27000	-3643.02	222.12	-32.34	-3641.63	226.56	-28.51	-3988.11	135.82	156.72	-2886.42	182.25	191.38	-1978.10	-35.63	12.31	-3485.30	-45.59	-9.69	-1807.60	47.45	431.51	-1786.49	32.56	436.13	-3697.07	215.29	1333.54	0.00	0.00	0.00	-3545.97	178.59	1600.75	-3436.68	243.47	1569.55	-1072.54	83.12	1773.16	-4242.15	342.95	1794.72	656.11	-279.48	78.67	1254.24	-274.03	84.97	648.63
2.28000	-3643.02	222.12	-32.34	-3641.63	226.56	-28.51	-3989.99	132.73	158.92	-2880.76	180.87	193.61	-1978.10	-35.63	12.31	-3465.96	-47.23	-9.40	-1807.60	47.45	431.51	-1786.49	32.56	436.13	-3684.72	214.86	1332.76	0.00	0.00	0.00	-3518.06	176.72	1598.49	-3434.32	242.22	1569.12	-1072.54	83.12	1773.16	-4238.74	343.22	1795.14	656.23	-279.40	78.74	1255.52	-273.23	85.51	648.95
2.29000	-3643.02	222.12	-32.34	-3641.63	226.56	-28.51	-3991.87	129.64	161.13	-2875.16	179.50	195.84	-1978.10	-35.63	12.31	-3447.13	-48.56	-9.14	-1807.60	47.45	431.51	-1786.49	32.56	436.13	-3645.21	212.16	1332.65	0.00	0.00	0.00	-3473.68	175.18	1596.63	-3432.00	240.95	1568.71	-1072.54	83.12	1773.16	-4235.27	343.48	1795.57	655.89	-279.12	78.72	1254.74	-273.62	85.15	648.55
2.30000	-3643.02	222.12	-32.34	-3641.63	226.56	-28.51	-3993.74	126.55	163.35	-2869.63	178.14	198.08	-1978.10	-35.63	12.31	-3428.80	-49.59	-8.90	-1807.60	47.45	431.51	-1786.49	32.56	436.13	-3639.75	213.07	1331.07	0.00	0.00	0.00	-3469.77	175.29	1596.32	-3429.73	239.66	1568.31	-1072.54	83.12	1773.16	-4231.76	343.74	1795.98	654.35	-279.81	78.18	1254.61	-273.09	85.44	648.01
2.31000	-3643.02	222.12	-32.34	-3641.63	226.56	-28.51	-3995.59	123.45	165.56	-2864.17	176.79	200.32	-1978.10	-35.63	12.31	-3410.97	-50.32	-8.70	-1807.60	47.45	431.51	-1786.49	32.56	436.13	-3665.33	210.83	1330.08	0.00	0.00	0.00	-3485.25	173.28	1594.53	-3427.51	238.35	1567.92	-1072.54	83.12	1773.16	-4228.20	344.01	1796.39	655.33	-279.75	78.53	1253.89	-273.07	85.27	648.88
2.32000	-3643.02	222.12	-32.34	-3641.63	226.56	-28.51	-3997.43	120.35	167.78	-2858.77	175.45	202.58	-1978.10	-35.63	12.31	-3393.63	-50.78	-8.52	-1807.60	47.45	431.51	-1786.49	32.56	436.13	-3634.56	211.07	1331.35	0.00	0.00	0.00	-3512.59	172.13	1594.15	-3425.33	237.02	1567.55	-1072.54	83.12	1773.16	-4224.58	344.27	1796.80	653.93	-279.83	77.92	1253.76	-273.47	85.01	648.86
2.33000	-3643.02	222.12	-32.34	-3641.63	226.56	-28.51	-3999.25	117.24	170.00	-2853.44	174.11	204.84	-1978.10	-35.63	12.31	-3376.79	-50.97	-8.36	-1807.60	47.45	431.51	-1786.49	32.56	436.13	-3634.14	207.90	1330.43	0.00	0.00	0.00	-3484.06	173.27	1592.98	-3423.18	235.68	1567.19	-1072.54	83.12	1773.16	-4220.92	344.53	1797.19	655.37	-279.81	78.29	1253.93	-273.25	85.31	648.96
2.34000	-3643.02	222.12	-32.34	-3641.63	226.56	-28.51	-4001.06	114.14	172.22	-2848.17	172.79	207.10	-1978.10	-35.63	12.31	-3360.44	-50.91	-8.23	-1807.60	47.45	431.51	-1786.49	32.56	436.13	-3635.06	207.98	1328.94	0.00	0.00	0.00	-3462.55	171.40	1590.83	-3421.07	234.32	1566.84	-1072.54	83.12	1773.16	-4217.21	344.78	1797.58	654.62	-278.97	78.60	1253.59	-273.59	85.07	649.01
2.35000	-3643.02	222.12	-32.34	-3641.63	226.56	-28.51	-4002.85	111.03	174.44	-2842.97	171.47	209.37	-1978.10	-35.63	12.31	-3344.58	-50.60	-8.12	-1807.60	47.45	431.51	-1786.49	32.56	436.13	-3642.47	205.94	1327.94	0.00	0.00	0.00	-3455.70	171.00	1589.95	-3418.98	232.95	1566.50	-1072.54	83.12	1773.16	-4213.45	345.04	1797.97	654.34	-279.71	78.28	1254.03	-274.24	85.02	648.17
2.36000	-3643.02	222.12	-32.34	-3641.63	226.56	-28.51	-4004.62	107.93	176.66	-2837.82	170.16	211.65	-1978.10	-35.63	12.31	-3329.19	-50.06	-8.03	-1807.60	47.45	431.51	-1786.49	32.56	436.13	-3618.06	205.36	1327.69	0.00	0.00	0.00	-3438.10	169.89	1588.32	-3416.92	231.56	1566.18	-1072.54	83.12	1773.16	-4209.64	345.29	1798.34	654.90	-279.62	78.30	1253.87	-273.82	85.00	647.85
2.37000	-3643.02	222.12	-32.34	-3641.63	226.56	-28.51	-4006.37	104.82	178.89	-2832.75	168.86	213.93	-1978.10	-35.63	12.31	-3314.29	-49.29	-7.96	-1807.60	47.45	431.51	-1786.49	32.56	436.13	-3618.23	202.72	1326.89	0.00	0.00	0.00	-3462.01	166.40	1587.59	-3414.89	230.17	1565.87	-1072.54	83.12	1773.16	-4205.77	345.55	1798.72	654.56	-279.70	78.22	1253.53	-273.87	84.88	648.47
2.38000	-3643.02	222.12	-32.34	-3641.63	226.56	-28.51	-4008.11	101.71	181.11	-2827.73	167.57	216.22	-1978.10	-35.63	12.31	-3299.86	-48.31	-7.91	-1807.60	47.45	431.51	-1786.49	32.56	436.13	-3615.52	200.02	1325.58	0.00	0.00	0.00	-3442.86	166.07	1585.58	-3412.87	228.76	1565.58	-1072.54	83.12	1773.16	-4201.87	345.80	1799.08	654.71	-279.60	78.38	1254.31	-273.67	84.98	648.67
2.39000	-3643.02	222.12	-32.34	-3641.63	226.56	-28.51	-4009.82	98.60	183.34	-2822.77	166.29	218.51	-1978.10	-35.63	12.31	-3285.90	-47.13	-7.88	-1807.60	47.45	431.51	-1786.49	32.56	436.13	-3591.24	199.05	1324.76	0.00	0.00	0.00	-3420.68	165.58	1584.85	-3410.87	227.34	1565.30	-1072.54	83.12	1773.16	-4197.91	346.05	1799.44	655.31	-279.49	78.46	1254.17	-273.91	85.15	648.29
2.40000	-3643.02	222.12	-32.34	-3641.63	226.56	-28.51	-4011.51	95.50	185.56	-2817.88	165.02	220.80	-1978.10	-35.63	12.31	-3272.41	-45.76	-7.86	-1807.60	47.45	431.51	-1786.49	32.56	436.13	-3588.41	197.81	1323.90	0.00	0.00	0.00	-3413.41	163.66	1584.18	-3408.88	225.92	1565.03	-1072.54	83.12	1773.16	-4193.90	346.30	1799.79	655.79	-279.83	78.66	1253.91	-273.62	84.89	647.70
2.41000	-3643.02	222.12	-32.34	-3641.63	226.56	-28.51	-4013.18	92.39	187.79	-2813.04	163.75	223.10	-1978.10	-35.63	12.31	-3259.39	-44.21	-7.86	-1807.60	47.45	431.51	-1786.49	32.56	436.13	-3593.99	195.27	1322.82	0.00	0.00	0.00	-3427.80	162.60	1583.89	-3406.90	224.48	1564.78	-1072.54	83.12	1773.16	-4189.85	346.54	1800.14	655.84	-279.74	78.70	1254.63	-273.79	85.18	648.75
2.42000	-3643.02	222.12	-32.34	-3641.63	226.56	-28.51	-4014.83	89.28	190.01	-2808.26	162.50	225.41	-1978.10	-35.63	12.31	-3246.83	-42.50	-7.87	-1807.60	47.45	431.51	-1786.49	32.56	436.13	-3572.71	194.16	1322.47	0.00	0.00	0.00	-3416.76	159.79	1582.33	-3404.93	223.05	1564.54	-1072.54	83.12	1773.16	-4185.74	346.79	1800.48	655.67	-279.67	78.81	1254.66	-274.12	85.09	649.56
2.43000	-3643.02	222.12	-32.34	-3641.63	226.56	-28.51	-4016.45	86.18	192.24	-2803.54	161.25	227.71	-1978.10	-35.63	12.31	-3234.73	-40.62	-7.90	-1807.60	47.45	431.51	-1786.49	32.56	436.13	-3545.73	189.17	1321.25	0.00	0.00	0.00	-3402.33	157.39	1580.70	-3402.96	221.60	1564.31	-1072.54	83.12	1773.16	-4181.59	347.03	1800.81	656.07	-279.90	78.78	1254.07	-273.74	85.30	647.66
2.44000	-3643.02	222.12	-32.34	-3641.63	226.56	-28.51	-4018.04	83.08	194.46	-2798.88	160.01	230.02	-1978.10	-35.63	12.31	-3223.08	-38.61	-7.93	-1807.60	47.45	431.51	-1786.49	32.56	436.13	-3562.53	188.65	1321.00	0.00	0.00	0.00	-3392.04	156.86	1579.93	-3400.99	220.15	1564.10	-1072.54	83.12	1773.16	-4177.39	347.27	1801.14	655.00	-279.48	78.64	1253.99	-273.85	85.05	648.10
2.45000	-3643.02	222.12	-32.34	-3641.63	226.56	-28.51	-4019.61	79.97	196.68	-2794.27	158.79	232.33	-1978.10	-35.63	12.31	-3211.89	-36.45	-7.97	-1807.60	47.45	431.51	-1786.49	32.56	436.13	-3582.30	187.94	1319.75	0.00	0.00	0.00	-3373.96	154.04	1579.28	-3399.01	218.70	1563.90	-1072.54	83.12	1773.16	-4173.15	347.51	1801.47	654.64	-279.33	78.53	1254.24	-273.37	85.08	648.98
2.46000	-3643.02	222.12	-32.34	-3641.63	226.56	-28.51	-4021.16	76.88	198.90	-2789.71	157.57	234.65	-1978.10	-35.63	12.31	-3201.14	-34.18	-8.02	-1807.60	47.45	431.51	-1786.49	32.56	436.13	-3553.88	184.71	1320.83	0.00	0.00	0.00	-3359.26	151.77	1577.86	-3397.03	217.25	1563.71	-1072.54	83.12	1773.16	-4168.85	347.75	1801.78	655.88	-279.37	78.94	1254.44	-273.35	85.17	649.39
2.47000	-3643.02	222.12	-32.34	-3641.63	226.56	-28.51	-4022.67	73.78	201.12	-2785.22	156.36	236.97	-1978.10	-35.63	12.31	-3190.84	-31.79	-8.08	-1807.60	47.45	431.51	-1786.49	32.56	436.13	-3530.01	183.40	1318.54	0.00	0.00	0.00	-3377.53	149.83	1578.54	-3395.03	215.80	1563.54	-1072.54	83.12	1773.16	-4164.51	347.99	1802.09	655.38	-279.30	78.60	1255.05	-273.67	85.58	647.78
2.48000	-3643.02	222.12	-32.34	-3641.63	226.56	-28.51	-4024.16	70.69	203.34	-2780.77	155.16	239.29	-1978.10	-35.63	12.31	-3180.98	-29.30	-8.15	-1807.60	47.45	431.51	-1786.49	32.56	436.13	-3557.44	179.13	1316.81	0.00	0.00	0.00	-3366.33	146.44	1577.42	-3393.02	214.35	1563.39	-1072.54	83.12	1773.16	-4160.13	348.22	1802.40	654.64	-279.27	78.48	1254.48	-273.64	85.54	648.56
2.49000	-3643.02	222.12	-32.34	-3641.63	226.56	-28.51	-4025.61	67.60	205.56	-2776.38	153.96	241.61	-1978.10	-35.63	12.31	-3171.56	-26.72	-8.21	-1807.60	47.45	431.51	-1786.49	32.56	436.13	-3544.36	175.81	1317.02	0.00	0.00	0.00	-3330.53	143.91	1577.37	-3390.99	212.90	1563.25	-1072.54	83.12	1773.16	-4155.69	348.45	1802.70	656.21	-279.35	78.90	1254.41	-273.64	85.21	648.57
2.50000	-3643.02	222.12	-32.34	-3641.63	226.56	-28.51	-4027.04	64.51	207.77	-2772.05	152.78	243.93	-1978.10	-35.63	12.31	-3162.57	-24.07	-8.28	-1807.60	47.45	431.51	-1786.49	32.56	436.13	-3519.50	175.78	1316.40	0.00	0.00	0.00	-3333.36	142.40	1577.59	-3388.94	211.45	1563.12	-1072.54	83.12	1773.16	-4151.21	348.69	1802.99	655.73	-279.28	78.73	1254.27	-273.56	85.27	647.93
2.51000	-3643.02	222.12	-32.34	-3641.63	226.56	-28.51	-4028.44	61.43	209.98	-2767.76	151.61	246.25	-1978.10	-35.63	12.31	-3154.02	-21.34	-8.36	-1807.60	47.45	431.51	-1786.49	32.56	436.13	-3494.09	171.48	1317.92	0.00	0.00	0.00	-3342.21	139.09	1578.19	-3386.87	210.01	1563.01	-1072.54	83.12	1773.16	-4146.68	348.91	1803.28	654.91	-279.70	78.42	1254.19	-273.96	85.33	648.44
2.52000	-3643.02	222.12	-32.34	-3641.63	226.56	-28.51	-4029.80	58.35	212.19	-2763.52	150.44	248.58	-1978.10	-35.63	12.31	-3145.89	-18.56	-8.43	-1807.60	47.45	431.51	-1786.49	32.56	436.13	-3547.67	168.86	1316.90	0.00	0.00	0.00	-3328.28	134.91	1577.77	-3384.76	208.57	1562.91	-1072.54	83.12	1773.16	-4142.11	349.14	1803.56	654.53	-279.86	78.31	1253.87	-273.61	85.31	649.74
2.53000	-3643.02	222.12	-32.34	-3641.63	226.56	-28.51	-4031.13	55.28	214.40	-2759.34	149.29	250.90	-1978.10	-35.63	12.31	-3138.19	-15.73	-8.50	-1807.60	47.45	431.51	-1786.49	32.56	436.13	-3469.62	164.62	1318.67	0.00	0.00	0.00	-3318.06	132.04	1578.02	-3382.63	207.13	1562.83	-1072.54	83.12	1773.16	-4137.49	349.37	1803.83	655.11	-279.54	78.67	1253.13	-272.98	85.16	649.01
2.54000	-3643.02	222.12	-32.34	-3641.63	226.56	-28.51	-4032.42	52.21	216.60	-2755.20	148.14	253.23	-1978.10	-35.63	12.31	-3130.91	-12.87	-8.57	-1807.60	47.45	431.51	-1786.49	32.56	436.13	-3445.56	164.08	1320.41	0.00	0.00	0.00	-3302.31	129.73	1579.25	-3380.46	205.71	1562.76	-1072.54	83.12	1773.16	-4132.83	349.59	1804.10	654.77	-279.36	78.61	1254.09	-273.52	85.37	649.04
2.55000	-3643.02	222.12	-32.34	-3641.63	226.56	-28.51	-4033.68	49.15	218.80	-2751.12	147.00	255.55	-1978.10	-35.63	12.31	-3124.05	-9.98	-8.64	-1807.60	47.45	431.51	-1786.49	32.56	436.13	-3467.68	159.78	1322.61	0.00	0.00	0.00	-3296.98	127.14	1581.76	-3378.25	204.29	1562.71	-1072.54	83.12	1773.16	-4128.11	349.81	1804.37	655.10	-279.81	78.41	1254.43	-273.83	85.34	648.18
2.56000	-3643.02	222.12	-32.34	-3641.63	226.56	-28.51	-4034.91	46.09	221.00	-2747.08	145.87	257.88	-1978.10	-35.63	12.31	-3117.60	-7.08	-8.70	-1807.60	47.45	431.51	-1786.49	32.56	436.13	-3453.29	156.75	1324.40	0.00	0.00	0.00	-3293.96	122.29	1582.34	-3376.00	202.89	1562.67	-1072.54	83.12	1773.16	-4123.36	350.03	1804.63	654.69	-279.53	78.43	1254.36	-273.09	85.70	648.00
2.57000	-3643.02	222.12	-32.34	-3641.63	226.56	-28.51	-4036.09	43.04	223.19	-2743.09	144.76	260.20	-1978.10	-35.63	12.31	-3111.57	-4.18	-8.75	-1807.60	47.45	431.51	-1786.49	32.56	436.13	-3434.11	156.99	1325.53	0.00	0.00	0.00	-3294.17	117.99	1584.94	-3373.70	201.49	1562.65	-1072.54	83.12	1773.16	-4118.56	350.25	1804.88	655.58	-279.51	78.69	1253.75	-273.47	85.09	648.37
2.58000	-3643.02	222.12	-32.34	-3641.63	226.56	-28.51	-4037.24	40.00	225.38	-2739.14	143.65	262.53	-1978.10	-35.63	12.31	-3105.94	-1.29	-8.80	-1807.60	47.45	431.51	-1786.49	32.56	436.13	-3427.74	153.01	1328.79	0.00	0.00	0.00	-3267.77	116.92	1585.88	-3371.36	200.11	1562.65	-1072.54	83.12	1773.16	-4113.71	350.46	1805.12	655.15	-280.02	78.38	1254.05	-273.65	85.06	649.17
2.59000	-3643.02	222.12	-32.34	-3641.63	226.56	-28.51	-4038.35	36.96	227.56	-2735.24	142.55	264.85	-1978.10	-35.63	12.31	-3100.72	1.58	-8.83	-1807.60	47.45	431.51	-1786.49	32.56	436.13	-3417.83	151.26	1330.48	0.00	0.00	0.00	-3269.91	113.11	1588.25	-3368.96	198.74	1562.66	-1072.54	83.12	1773.16	-4108.82	350.68	1805.37	654.86	-279.57	78.46	1253.50	-273.20	84.83	648.41
2.60000	-3643.02	222.12	-32.34	-3641.63	226.56	-28.51	-4039.42	33.93	229.74	-2731.39	141.46	267.17	-1978.10	-35.63	12.31	-3095.89	4.42	-8.86	-1807.60	47.45	431.51	-1786.49	32.56	436.13	-3442.97	148.17	1333.20	0.00	0.00	0.00	-3253.59	108.61	1590.27	-3366.51	197.38	1562.68	-1072.54	83.12	1773.16	-4103.88	350.89	1805.60	655.40	-279.57	78.56	1253.65	-273.31	84.94	648.91
2.61000	-3643.02	222.12	-32.34	-3641.63	226.56	-28.51	-4040.45	30.90	231.92	-2727.58	140.37	269.49	-1978.10	-35.63	12.31	-3091.47	7.21	-8.88	-1807.60	47.45	431.51	-1786.49	32.56	436.13	-3412.50	145.43	1335.43	0.00	0.00	0.00	-3260.86	105.35	1593.31	-3363.99	196.04	1562.72	-1072.54	83.12	1773.16	-4098.90	351.10	1805.83	656.03	-280.15	78.67	1254.13	-273.66	85.08	649.30
2.62000	-3643.02	222.12	-32.34	-3641.63	226.56	-28.51	-4041.44	27.89	234.09	-2723.82	139.30	271.81	-1978.10	-35.63	12.31	-3087.44	9.95	-8.88	-1807.60	47.45	431.51	-1786.49	32.56	436.13	-3415.43	143.30	1336.50	0.00	0.00	0.00	-3243.36	101.67	1594.78	-3361.42	194.71	1562.78	-1072.54	83.12	1773.16	-4093.88	351.31	1806.06	656.14	-279.26	78.85	1254.19	-273.05	85.59	648.35
2.63000	-3643.02	222.12	-32.34	-3641.63	226.56	-28.51	-4042.39	24.88	236.25	-2720.09	138.24	274.13	-1978.10	-35.63	12.31	-3083.80	12.63	-8.87	-1807.60	47.45	431.51	-1786.49	32.56	436.13	-3403.47	140.99	1338.20	0.00	0.00	0.00	-3230.73	99.46	1598.29	-3358.78	193.41	1562.85	-1072.54	83.12	1773.16	-4088.81	351.51	1806.28	655.72	-279.44	78.53	1254.45	-273.33	85.24	647.63
2.64000	-3643.02	222.12	-32.34	-3641.63	226.56	-28.51	-4043.29	21.88	238.41	-2716.41	137.19	276.44	-1978.10	-35.63	12.31	-3080.55	15.22	-8.84	-1807.60	47.45	431.51	-1786.49	32.56	436.13	-3408.39	137.62	1341.26	0.00	0.00	0.00	-3219.09	95.08	1600.61	-3356.07	192.12	1562.93	-1072.54	83.12	1773.16	-4083.70	351.71	1806.49	654.95	-279.24	78.60	1254.80	-273.19	85.43	648.10
2.65000	-3642.99	222.12	-32.34	-3641.63	226.56	-28.51	-4044.15	18.89	240.56	-2712.77	136.14	278.75	-1978.10	-35.63	12.31	-3077.68	17.74	-8.80	-1807.60	47.45	431.51	-1786.49	32.56	436.13	-3378.79	134.55	1342.81	0.00	0.00	0.00	-3231.17	91.64	1603.23	-3353.29	190.85	1563.04	-1072.54	83.12	1773.16	-4078.54	351.91	1806.70	655.12	-279.82	78.45	1254.25	-273.00	85.26	648.13
2.66000	-3615.84	220.81	-31.45	-3641.63	226.56	-28.51	-4044.96	15.91	242.71	-2709.17	135.11	281.06	-1978.10	-35.63	12.31	-3075.19	20.15	-8.74	-1807.60	47.45	431.51	-1786.49	32.56	436.13	-3382.27	131.18	1343.68	0.00	0.00	0.00	-3200.86	90.43	1603.30	-3350.43	189.60	1563.16	-1072.54	83.12	1773.16	-4073.34	352.11	1806.90	655.68	-279.95	78.43	1254.09	-272.77	85.44	649.54
2.67000	-3631.49	221.51	-38.27	-3641.63	226.56	-28.51	-4045.73	12.94	244.85	-2705.61	134.08	283.36	-1978.10	-35.63	12.31	-3073.08	22.45	-8.66	-1807.60	47.45	431.51	-1786.49	32.56	436.13	-3377.49	130.62	1343.31	0.00	0.00	0.00	-3194.54	87.04	1606.12	-3347.49	188.38	1563.29	-1072.54	83.12	1773.16	-4068.10	352.31	1807.10	656.00	-279.72	78.57	1254.34	-273.65	85.34	648.29
2.68000	-3632.03	223.37	-41.06	-3641.60	226.56	-28.50	-4046.45	9.98	246.99	-2702.09	133.07	285.66	-1978.10	-35.63	12.31	-3071.34	24.64	-8.56	-1807.60	47.45	431.51	-1786.49	32.56	436.13	-3341.70	125.57	1343.72	0.00	0.00	0.00	-3211.39	82.41	1608.85	-3344.47	187.17	1563.44	-1072.54	83.12	1773.16	-4062.82	352.50	1807.29	655.04	-279.64	78.27	1254.59	-273.96	85.32	647.34
2.69000	-3606.57	222.67	-38.47	-3612.46	227.64	-21.56	-4047.13	7.03	249.11	-2698.61	132.06	287.96	-1978.10	-35.63	12.31	-3069.98	26.69	-8.44	-1807.60	47.45	431.51	-1786.49	32.56	436.13	-3337.81	124.04	1345.59	0.00	0.00	0.00	-3206.77	80.08	1609.97	-3341.36	186.00	1563.61	-1072.54	83.12	1773.16	-4057.49	352.70	1807.48	654.57	-279.82	78.28	1254.67	-273.49	85.30	647.84
2.70000	-3598.32	227.66	-39.80	-3600.57	229.81	-16.04	-4047.75	4.09	251.24	-2695.17	131.07	290.25	-1978.10	-35.63	12.31	-3068.98	28.60	-8.29	-1807.60	47.45	431.51	-1786.49	32.56	436.13	-3322.98	121.43	1345.46	0.00	0.00	0.00	-3191.25	78.70	1610.25	-3338.16	184.84	1563.80	-1072.54	83.12	1773.16	-4052.12	352.89	1807.66	655.20	-279.78	78.55	1254.77	-273.26	85.54	648.68
2.71000	-3594.32	230.99	-39.08	-3590.62	230.13	-13.15	-4048.33	1.16	253.35	-2691.76	130.08	292.54	-1978.10	-35.63	12.31	-3068.35	30.35	-8.12	-1807.60	47.45	431.51	-1786.49	32.56	436.13	-3340.97	120.04	1345.98	0.00	0.00	0.00	-3173.41	76.24	1611.05	-3334.87	183.72	1564.00	-1072.54	83.12	1773.16	-4046.70	353.07	1807.84	655.99	-279.52	78.89	1254.01	-273.85	85.05	647.15
2.72000	-3582.96	234.02	-36.04	-3559.05	233.46	-1.35	-4048.85	-1.76	255.46	-2688.39	129.10	294.82	-1978.10	-35.63	12.31	-3068.07	31.94	-7.93	-1807.60	47.45	431.51	-1786.49	32.56	436.13	-3327.20	117.73	1347.18	0.00	0.00	0.00	-3177.77	74.10	1612.81	-3331.49	182.62	1564.21	-1072.54	83.12	1773.16	-4041.25	353.26	1808.01	655.34	-279.25	78.56	1254.15	-273.91	85.02	648.08
2.73000	-3534.97	235.64	-24.20	-3498.66	235.86	8.30	-4049.32	-4.67	257.55	-2685.05	128.14	297.10	-1978.10	-35.63	12.31	-3068.16	33.36	-7.70	-1807.60	47.45	431.51	-1786.49	32.56	436.13	-3286.97	114.07	1348.42	0.00	0.00	0.00	-3173.71	72.24	1613.67	-3328.00	181.55	1564.45	-1072.54	83.12	1773.16	-4035.75	353.44	1808.18	656.14	-279.47	78.85	1253.75	-273.20	85.18	649.56
2.74000	-3539.79	236.42	-26.42	-3517.18	236.87	5.95	-4049.74	-7.56	259.65	-2681.75	127.18	299.37	-1978.10	-35.63	12.31	-3068.59	34.58	-7.45	-1807.60	47.45	431.51	-1786.49	32.56	436.13	-3311.80	114.47	1347.88	0.00	0.00	0.00	-3157.53	70.21	1614.53	-3324.41	180.51	1564.70	-1072.54	83.12	1773.16	-4030.21	353.62	1808.34	655.73	-279.40	78.73	1254.31	-272.88	85.44	648.01
2.75000	-3515.85	238.48	-21.14	-3493.75	238.20	12.07	-4050.11	-10.45	261.73	-2678.48	126.23	301.64	-1978.10	-35.63	12.31	-3069.38	35.61	-7.17	-1807.60	47.45	431.51	-1786.49	32.56	436.13	-3322.77	113.81	1348.32	0.00	0.00	0.00	-3153.16	69.83	1615.00	-3320.71	179.50	1564.97	-1072.54	83.12	1773.16	-4024.63	353.80	1808.50	656.06	-279.44	78.80	1254.55	-273.29	85.42	649.00
2.76000	-3447.39	241.21	-11.24	-3488.46	239.16	13.12	-4050.43	-13.32	263.80	-2675.25	125.30	303.90	-1978.10	-35.63	12.31	-3070.51	36.43	-6.86	-1807.60	47.45	431.51	-1786.49	32.56	436.13	-3337.07	111.36	1347.66	0.00	0.00	0.00	-3145.64	67.58	1616.41	-3316.91	178.53	1565.25	-1072.54	83.12	1773.16	-4019.01	353.97	1808.65	655.51	-279.55	78.56	1254.64	-273.85	85.32	648.31
2.77000	-3446.06	243.48	-10.86	-3476.74	242.42	14.41	-4050.68	-16.17	265.87	-2672.05	124.37	306.15	-1978.10	-35.63	12.31	-3071.99	37.03	-6.51	-1807.60	47.45	431.51	-1786.49	32.56	436.13	-3309.22	109.45	1349.90	0.00	0.00	0.00	-3134.37	66.27	1616.23	-3312.99	177.58	1565.55	-1072.54	83.12	1773.16	-4013.34	354.15	1808.79	654.93	-279.01	78.65	1253.40	-273.66	85.31	648.26
2.78000	-3410.10	244.94	-7.47	-3454.62	239.01	15.33	-4050.89	-19.02	267.93	-2668.88	123.45	308.40	-1978.10	-35.63	12.31	-3073.81	37.40	-6.14	-1807.60	47.45	431.51	-1786.49	32.56	436.13	-3312.36	108.19	1349.66	0.00	0.00	0.00	-3137.93	64.55	1616.11	-3308.95	176.68	1565.87	-1072.54	83.12	1773.16	-4007.64	354.32	1808.94	654.58	-279.24	78.41	1253.95	-273.46	85.25	648.76
2.79000	-3382.82	245.19	-6.05	-3412.96	241.13	19.45	-4051.03	-21.85	269.98	-2665.74	122.54	310.64	-1978.10	-35.63	12.31	-3075.96	37.53	-5.72	-1807.60	47.45	431.51	-1786.49	32.56	436.13	-3299.61	107.53	1350.54	0.00	0.00	0.00	-3101.78	63.87	1615.82	-3304.79	175.80	1566.21	-1072.54	83.12	1773.16	-4001.89	354.49	1809.07	654.88	-279.74	78.18	1254.46	-273.38	85.25	648.97
2.80000	-3339.96	245.91	-2.15	-3377.96	243.34	21.97	-4051.12	-24.67	272.02	-2662.63	121.64	312.88	-1978.10	-35.63	12.31	-3078.45	37.40	-5.27	-1807.60	47.45	431.51	-1786.49	32.56	436.13	-3294.60	105.29	1350.37	0.00	0.00	0.00	-3110.36	61.73	1615.77	-3300.51	174.97	1566.56	-1072.54	83.12	1773.16	-3996.10	354.65	1809.20	655.32	-279.48	78.56	1254.47	-273.51	85.24	648.77
2.81000	-3324.30	245.11	-3.53	-3340.30	241.63	24.24	-4051.15	-27.47	274.05	-2659.55	120.75	315.11	-1978.10	-35.63	12.31	-3081.28	37.00	-4.79	-1807.60	47.45	431.51	-1786.49	32.56	436.13	-3301.09	102.60	1351.01	0.00	0.00	0.00	-3085.85	61.31	1615.78	-3296.10	174.17	1566.93	-1072.54	83.12	1773.16	-3990.27	354.81	1809.33	655.80	-279.17	78.73	1254.57	-273.91	85.04	648.63
2.82000	-3298.60	246.02	-3.22	-3367.76	241.23	14.90	-4051.12	-30.26	276.07	-2656.50	119.88	317.33	-1978.10	-35.63	12.31	-3094.16	34.94	-7.42	-1807.60	47.45	431.51	-1786.49	32.56	436.13	-3272.50	102.23	1351.71	0.00	0.00	0.00	-3111.46	60.31	1617.38	-3291.56	173.41	1567.32	-1072.54	83.12	1773.16	-3984.41	354.98	1809.45	655.85	-279.42	78.65	1253.21	-273.70	84.62	647.60
2.83000	-3294.80	245.44	-8.61	-3351.77	239.91	10.39	-4051.03	-33.03	278.08	-2653.47	119.01	319.54	-1978.10	-35.63	12.31	-3074.33	38.02	-1.14	-1807.60	47.45	431.51	-1786.49	32.56	436.13	-3262.14	100.88	1353.71	0.00	0.00	0.00	-3096.59	60.26	1615.88	-3286.88	172.69	1567.73	-1072.54	83.12	1773.16	-3978.50	355.13	1809.57	655.88	-279.45	78.68	1253.91	-273.66	84.96	647.35
2.84000	-3301.33	242.56	-11.97	-3339.28	236.63	8.05	-4050.87	-35.79	280.08	-2650.48	118.15	321.74	-1978.10	-35.63	12.31	-3102.15	37.23	-6.27	-1807.60	47.45	431.51	-1786.49	32.56	436.13	-3288.84	98.83	1354.23	0.00	0.00	0.00	-3098.49	58.19	1616.98	-3282.07	172.02	1568.15	-1072.54	83.12	1773.16	-3972.55	355.29	1809.68	655.86	-279.32	78.67	1254.15	-273.21	85.53	648.26
2.85000	-3277.84	241.86	-11.94	-3288.76	235.21	10.96	-4050.66	-38.53	282.07	-2647.51	117.30	323.94	-1978.10	-35.63	12.31	-3114.96	36.85	-9.59	-1807.60	47.45	431.51	-1786.49	32.56	436.13	-3250.13	98.05	1354.01	0.00	0.00	0.00	-3091.10	56.69	1617.58	-3277.12	171.38	1568.59	-1072.54	83.12	1773.16	-3966.56	355.44	1809.79	655.60	-279.52	78.49	1253.75	-273.59	85.06	648.41
2.86000	-3251.80	240.71	-13.05	-3245.52	235.25	12.67	-4050.38	-41.26	284.04	-2644.56	116.46	326.12	-1978.10	-35.63	12.31	-3072.27	39.41	-1.81	-1807.60	47.45	431.51	-1786.49	32.56	436.13	-3242.24	96.77	1353.51	0.00	0.00	0.00	-3101.55	57.79	1618.31	-3272.02	170.79	1569.05	-1072.54	83.12	1773.16	-3960.54	355.59	1809.89	654.74	-279.76	78.43	1254.15	-273.41	85.27	648.66
2.87000	-3210.64	239.36	-10.71	-3231.24	232.54	9.48	-4050.04	-43.97	286.01	-2641.64	115.63	328.30	-1978.10	-35.63	12.31	-3071.04	39.96	-0.26	-1807.60	47.45	431.51	-1786.49	32.56	436.13	-3228.84	97.21	1354.79	0.00	0.00	0.00	-3072.72	57.26	1617.40	-3266.78	170.24	1569.53	-1072.54	83.12	1773.16	-3954.47	355.74	1809.99	654.52	-279.09	78.58	1254.16	-273.40	85.19	648.98
2.88000	-3176.89	237.92	-9.05	-3161.92	233.35	14.62	-4049.63	-46.66	287.97	-2638.75	114.81	330.47	-1978.10	-35.63	12.31	-3068.91	38.78	0.03	-1807.60	47.45	431.51	-1786.49	32.56	436.13	-3209.30	95.18	1354.41	0.00	0.00	0.00	-3063.50	55.72	1617.37	-3261.38	169.74	1570.03	-1072.54	83.12	1773.16	-3948.36	355.88	1810.08	654.43	-279.49	78.45	1254.65	-274.03	85.21	648.49
2.89000	-3144.78	237.65	-7.59	-3180.86	232.28	5.38	-4049.16	-49.34	289.91	-2635.87	114.00	332.63	-1978.10	-35.63	12.31	-3076.97	37.15	-1.68	-1807.60	47.45	431.51	-1786.49	32.56	436.13	-3223.99	93.11	1355.20	0.00	0.00	0.00	-3071.57	53.89	1618.02	-3255.83	169.29	1570.54	-1072.54	83.12	1773.16	-3942.22	356.03	1810.17	654.51	-279.83	78.42	1254.29	-273.59	85.45	649.42
2.90000	-3114.81	237.21	-5.19	-3134.22	229.81	5.97	-4048.62	-52.00	291.85	-2633.03	113.21	334.78	-1978.10	-35.63	12.31	-3076.48	39.23	-1.73	-1807.60	47.45	431.51	-1786.49	32.56	436.13	-3232.30	93.66	1354.97	0.00	0.00	0.00	-3073.20	54.29	1618.72	-3250.12	168.89	1571.07	-1072.54	83.12	1773.16	-3936.03	356.17	1810.25	656.74	-279.11	79.15	1254.07	-273.67	85.26	647.23
2.91000	-3096.98	238.53	-4.34	-3141.31	231.45	0.82	-4048.01	-54.64	293.77	-2630.20	112.42	336.91	-1978.10	-35.63	12.31	-3073.13	36.86	1.25	-1807.60	47.45	431.51	-1786.49	32.56	436.13	-3225.13	93.61	1355.01	0.00	0.00	0.00	-3056.53	53.91	1618.73	-3244.25	168.53	1571.62	-1072.54	83.12	1773.16	-3929.81	356.30	1810.33	655.70	-278.68	79.11	1254.01	-273.85	85.07	648.12
2.92000	-3046.86	235.55	2.72	-3095.91	229.86	2.83	-4047.34	-57.26	295.68	-2627.39	111.64	339.04	-1978.10	-35.63	12.31	-3080.73	39.31	-1.40	-1807.60	47.45	431.51	-1786.49	32.56	436.13	-3202.76	91.49	1355.05	0.00	0.00	0.00	-3053.37	53.51	1618.85	-3238.22	168.22	1572.19	-1072.54	83.12	1773.16	-3923.55	356.44	1810.40	654.72	-279.67	78.27	1254.89	-272.70	85.86	649.15
2.93000	-3033.06	238.58	3.21	-3090.15	228.36	0.78	-4046.59	-59.87	297.58	-2624.61	110.87	341.16	-1978.10	-35.63	12.31	-3099.18	39.60	-7.00	-1807.60	47.45	431.51	-1786.49	32.56	436.13	-3215.59	92.80	1354.84	0.00	0.00	0.00	-3035.37	52.98	1618.58	-3232.02	167.97	1572.78	-1072.54	83.12	1773.16	-3917.25	356.57	1810.47	654.49	-279.60	78.24	1254.93	-273.23	85.60	649.30
2.94000	-3012.11	237.96	5.82	-3039.66	229.93	5.59	-4045.78	-62.45	299.46	-2621.84	110.11	343.27	-1978.10	-35.63	12.31	-3106.65	33.34	-7.31	-1807.60	47.45	431.51	-1786.49	32.56	436.13	-3182.15	89.96	1354.09	0.00	0.00	0.00	-3038.81	52.89	1618.17	-3225.64	167.77	1573.38	-1072.54	83.12	1773.16	-3910.92	356.69	1810.54	656.49	-279.09	78.86	1254.14	-273.93	85.22	648.30
2.95000	-3003.22	238.46	6.19	-3031.24	230.83	3.14	-4044.89	-65.02	301.34	-2619.09	109.37	345.36	-1978.10	-35.63	12.31	-3127.97	34.59	-12.57	-1807.60	47.45	431.51	-1786.49	32.56	436.13	-3209.70	89.79	1354.98	0.00	0.00	0.00	-3034.34	52.65	1618.43	-3219.09	167.62	1574.01	-1072.54	83.12	1773.16	-3904.54	356.82	1810.60	656.12	-279.31	78.86	1254.45	-273.60	85.27	648.86
2.96000	-2938.27	236.43	16.39	-2961.05	232.47	10.85	-4043.93	-67.57	303.19	-2616.36	108.63	347.44	-1978.10	-35.63	12.31	-3111.71	34.26	-9.29	-1807.60	47.45	431.51	-1786.49	32.56	436.13	-3161.32	89.41	1352.49	0.00	0.00	0.00	-3011.76	52.39	1617.07	-3212.37	167.53	1574.65	-1072.54	83.12	1773.16	-3898.13	356.94	1810.66	656.50	-279.15	79.05	1254.24	-273.87	85.08	649.09
2.97000	-2905.00	236.14	20.10	-2939.19	232.49	14.42	-4042.90	-70.10	305.04	-2613.65	107.90	349.52	-1978.10	-35.63	12.31	-3161.58	34.21	-19.48	-1807.60	47.45	431.51	-1786.49	32.56	436.13	-3157.07	90.67	1353.06	0.00	0.00	0.00	-3007.55	53.92	1617.49	-3205.46	167.49	1575.32	-1072.54	83.12	1773.16	-3891.68	357.06	1810.71	655.10	-279.13	78.73	1254.26	-272.90	85.41	648.68
2.98000	-2873.49	235.97	23.40	-2906.61	232.76	16.03	-4041.79	-72.61	306.87	-2610.96	107.19	351.58	-1978.10	-35.63	12.31	-3147.11	34.55	-18.34	-1807.60	47.45	431.51	-1786.49	32.56	436.13	-3180.08	88.80	1352.45	0.00	0.00	0.00	-2996.01	52.75	1616.86	-3198.36	167.51	1576.00	-1072.54	83.12	1773.16	-3885.19	357.18	1810.75	655.45	-279.52	78.78	1254.83	-273.66	85.34	648.35
2.99000	-2843.70	235.92	26.30	-2875.86	232.98	17.47	-4040.61	-75.10	308.69	-2608.28	106.48	353.62	-1978.10	-35.63	12.31	-3088.30	35.70	-7.98	-1807.60	47.45	431.51	-1786.49	32.56	436.13	-3167.77	88.44	1353.16	0.00	0.00	0.00	-2979.30	53.06	1615.98	-3191.08	167.59	1576.70	-1072.54	83.12	1773.16	-3878.67	357.29	1810.80	655.61	-279.82	78.59	1254.92	-274.03	85.29	648.58
3.00000	-2815.57	235.98	28.83	-2846.88	233.17	18.75	-4039.35	-77.56	310.50	-2605.62	105.78	355.66	-1978.10	-35.63	12.31	-3074.52	32.05	-6.73	-1807.60	47.45	431.51	-1786.49	32.56	436.13	-3174.50	89.59	1350.70	0.00	0.00	0.00	-2990.37	52.23	1615.64	-3183.60	167.73	1577.42	-1072.54	83.12	1773.16	-3872.11	357.40	1810.84	655.23	-279.27	78.74	1254.13	-273.07	85.32	648.04
3.01000	-2789.05	236.13	30.99	-2819.61	233.32	19.88	-4038.02	-80.01	312.29	-2602.97	105.10	357.68	-1978.10	-35.63	12.31	-3109.39	31.99	-13.37	-1807.60	47.45	431.51	-1786.49	32.56	436.13	-3155.52	90.61	1349.86	0.00	0.00	0.00	-2985.59	51.17	1615.73	-3175.93	167.93	1578.16	-1072.54	83.12	1773.16	-3865.51	357.51	1810.87	657.29	-279.56	79.21	1254.61	-273.84	85.24	648.04
3.02000	-2764.11	236.37	32.82	-2794.00	233.44	20.86	-4036.60	-82.44	314.06	-2600.33	104.42	359.69	-1978.10	-35.63	12.31	-3113.59	32.50	-13.69	-1807.60	47.45	431.51	-1786.49	32.56	436.13	-3126.93	89.04	1349.59	0.00	0.00	0.00	-2978.90	51.35	1615.32	-3168.06	168.19	1578.92	-1072.54	83.12	1773.16	-3858.88	357.62	1810.90	655.69	-279.71	78.87	1254.48	-273.78	85.02	648.35
3.03000	-2740.69	236.69	34.31	-2770.00	233.54	21.70	-4035.11	-84.84	315.83	-2597.71	103.76	361.68	-1978.10	-35.63	12.31	-3059.84	35.51	-3.60	-1807.60	47.45	431.51	-1786.49	32.56	436.13	-3109.70	91.29	1350.41	0.00	0.00	0.00	-2958.78	51.68	1613.66	-3159.99	168.51	1579.69	-1072.54	83.12	1773.16	-3852.21	357.72	1810.93	656.21	-279.74	78.73	1254.40	-273.69	85.15	648.32
3.04000	-2718.75	237.08	35.49	-2747.53	233.60	22.40	-4033.54	-87.22	317.57	-2595.10	103.10	363.66	-1978.10	-35.63	12.31	-3059.84	33.80	-1.64	-1807.60	47.45	431.51	-1786.49	32.56	436.13	-3123.35	90.30	1349.25	0.00	0.00	0.00	-2961.27	52.19	1614.23	-3151.71	168.90	1580.49	-1072.54	83.12	1773.16	-3845.50	357.82	1810.95	655.89	-279.97	78.69	1254.05	-273.37	85.10	648.66
3.05000	-2698.23	237.53	36.38	-2726.56	233.64	22.97	-4031.89	-89.58	319.30	-2592.50	102.46	365.63	-1978.10	-35.63	12.31	-3090.84	31.36	-6.13	-1807.60	47.45	431.51	-1786.49	32.56	436.13	-3101.45	90.39	1346.85	0.00	0.00	0.00	-2953.36	52.95	1613.84	-3143.23	169.35	1581.31	-1072.54	83.12	1773.16	-3838.76	357.91	1810.97	654.87	-279.72	78.27	1253.99	-273.04	85.21	647.50
3.06000	-2679.10	238.03	36.98	-2707.01	233.66	23.41	-4030.16	-91.91	321.02	-2589.91	101.83	367.58	-1978.10	-35.63	12.31	-3120.34	34.08	-13.06	-1807.60	47.45	431.51	-1786.49	32.56	436.13	-3124.60	90.21	1347.35	0.00	0.00	0.00	-2960.12	52.85	1614.61	-3134.53	169.87	1582.15	-1072.54	83.12	1773.16	-3831.98	358.01	1810.98	654.82	-279.48	78.32	1253.54	-273.08	85.42	648.26
3.07000	-2661.30	238.58	37.32	-2688.85	233.65	23.74	-4028.35	-94.23	322.72	-2587.33	101.20	369.52	-1978.10	-35.63	12.31	-3082.02	32.26	-5.15	-1807.60	47.45	431.51	-1786.49	32.56	436.13	-3094.97	92.43	1347.78	0.00	0.00	0.00	-2971.74	53.46	1615.01	-3125.61	170.45	1583.00	-1072.54	83.12	1773.16	-3825.17	358.09	1810.99	656.46	-279.52	78.63	1253.78	-272.97	85.24	648.48
3.08000	-2644.78	239.16	37.42	-2672.00	233.62	23.96	-4026.45	-96.52	324.40	-2584.77	100.59	371.44	-1978.10	-35.63	12.31	-3127.16	32.54	-15.90	-1807.60	47.45	431.51	-1786.49	32.56	436.13	-3100.45	91.54	1344.83	0.00	0.00	0.00	-2931.53	54.12	1613.00	-3116.48	171.10	1583.88	-1072.54	83.12	1773.16	-3818.32	358.18	1810.99	656.04	-279.54	78.74	1253.96	-273.22	85.22	647.94
3.09000	-2629.50	239.77	37.29	-2656.41	233.58	24.07	-4024.47	-98.78	326.07	-2582.21	99.99	373.35	-1978.10	-35.63	12.31	-3144.56	32.18	-21.98	-1807.60	47.45	431.51	-1786.49	32.56	436.13	-3109.09	90.59	1344.35	0.00	0.00	0.00	-2933.01	54.20	1612.39	-3107.12	171.83	1584.78	-1072.54	83.12	1773.16	-3811.44	358.26	1810.99	655.58	-279.53	78.80	1254.99	-273.54	85.48	647.82
3.10000	-2615.41	240.40	36.94	-2642.03	233.51	24.09	-4022.40	-101.03	327.73	-2579.65	99.40	375.24	-1978.10	-35.63	12.31	-3130.45	32.85	-18.37	-1807.60	47.45	431.51	-1786.49	32.56	436.13	-3116.11	92.78	1344.29	0.00	0.00	0.00	-2911.32	56.76	1611.53	-3097.54	172.62	1585.69	-1072.54	83.12	1773.16	-3804.52	358.34	1810.99	655.57	-279.63	78.68	1255.23	-273.49	85.63	647.94
3.11000	-2602.46	241.04	36.39	-2628.80	233.44	24.01	-4020.25	-103.24	329.36	-2577.11	98.82	377.12	-1978.10	-35.63	12.31	-3156.15	28.56	-21.72	-1807.60	47.45	431.51	-1786.49	32.56	436.13	-3097.48	93.74	1343.78	0.00	0.00	0.00	-2900.98	56.91	1611.26	-3087.72	173.49	1586.63	-1072.54	83.12	1773.16	-3797.57	358.42	1810.98	655.73	-279.68	78.50	1254.87	-273.10	85.56	648.39
3.12000	-2590.61	241.68	35.66	-2616.66	233.35	23.84	-4018.01	-105.43	330.98	-2574.57	98.25	378.98	-1978.10	-35.63	12.31	-3085.12	33.26	-9.32	-1807.60	47.45	431.51	-1786.49	32.56	436.13	-3067.28	93.75	1342.49	0.00	0.00	0.00	-2897.12	58.20	1611.21	-3077.68	174.43	1587.59	-1072.54	83.12	1773.16	-3790.58	358.50	1810.97	655.04	-279.72	78.38	1254.00	-273.28	85.20	647.67
3.13000	-2579.81	242.30	34.76	-2605.56	233.25	23.60	-4015.68	-107.60	332.58	-2572.04	97.69	380.82	-1978.10	-35.63	12.31	-3062.31	30.45	-7.43	-1807.60	47.45	431.51	-1786.49	32.56	436.13	-3065.23	95.58	1341.72	0.00	0.00	0.00	-2900.17	58.82	1610.98	-3067.40	175.44	1588.57	-1072.54	83.12	1773.16	-3783.56	358.57	1810.96	655.52	-279.71	78.64	1254.25	-273.26	85.54	648.46
3.14000	-2570.00	242.92	33.72	-2595.44	233.15	23.28	-4013.27	-109.74	334.17	-2569.51	97.14	382.65	-1978.10	-35.63	12.31	-3054.93	31.88	-3.99	-1807.60	47.45	431.51	-1786.49	32.56	436.13	-3060.14	94.97	1340.47	0.00	0.00	0.00	-2900.06	59.69	1611.04	-3056.87	176.53	1589.56	-1072.54	83.12	1773.16	-3776.50	358.63	1810.94	655.97	-279.47	78.84	1253.73	-273.08	85.18	648.84
3.15000	-2561.15	243.50	32.54	-2586.25	233.04	22.89	-4010.76	-111.86	335.73	-2566.98	96.60	384.46	-1978.10	-35.63	12.31	-3103.40	32.07	-12.13	-1807.60	47.45	431.51	-1786.49	32.56	436.13	-3038.55	97.93	1340.75	0.00	0.00	0.00	-2872.05	62.73	1609.78	-3046.11	177.69	1590.58	-1072.54	83.12	1773.16	-3769.41	358.70	1810.92	654.76	-280.02	78.33	1254.45	-273.39	85.45	647.17
3.16000	-2553.20	244.05	31.25	-2577.92	232.92	22.45	-4008.17	-113.95	337.28	-2564.46	96.08	386.25	-1978.10	-35.63	12.31	-3071.79	30.43	-6.85	-1807.60	47.45	431.51	-1786.49	32.56	436.13	-3053.90	97.09	1340.86	0.00	0.00	0.00	-2834.98	63.80	1608.74	-3035.10	178.94	1591.62	-1072.54	83.12	1773.16	-3762.29	358.76	1810.89	655.01	-279.37	78.49	1254.49	-273.52	85.28	647.83
3.17000	-2546.11	244.56	29.85	-2570.40	232.80	21.94	-4005.48	-116.01	338.81	-2561.94	95.56	388.03	-1978.10	-35.63	12.31	-3087.61	32.91	-10.13	-1807.60	47.45	431.51	-1786.49	32.56	436.13	-3035.12	97.75	1339.82	0.00	0.00	0.00	-2851.07	64.93	1608.58	-3023.84	180.26	1592.68	-1072.54	83.12	1773.16	-3755.13	358.81	1810.86	654.94	-279.32	78.49	1254.85	-273.90	85.22	647.96
3.18000	-2539.83	245.02	28.37	-2563.64	232.68	21.39	-4002.71	-118.05	340.33	-2559.42	95.06	389.78	-1978.10	-35.63	12.31	-3116.11	34.23	-15.60	-1807.60	47.45	431.51	-1786.49	32.56	436.13	-3025.49	100.00	1338.49	0.00	0.00	0.00	-2863.65	66.02	1609.96	-3012.32	181.66	1593.77	-1072.54	83.12	1773.16	-3747.94	358.87	1810.83	654.63	-279.73	78.31	1254.58	-273.25	85.59	648.69
3.19000	-2534.31	245.41	26.83	-2557.58	232.56	20.80	-3999.83	-120.06	341.82	-2556.91	94.56	391.52	-1978.10	-35.63	12.31	-3129.76	30.86	-17.57	-1807.60	47.45	431.51	-1786.49	32.56	436.13	-3018.01	100.99	1338.97	0.00	0.00	0.00	-2848.46	68.13	1609.13	-3000.55	183.14	1594.87	-1072.54	83.12	1773.16	-3740.72	358.92	1810.79	654.25	-279.79	78.39	1253.63	-272.96	85.52	648.22
3.20000	-2529.50	245.73	25.23	-2552.15	232.45	20.16	-3996.87	-122.04	343.30	-2554.39	94.08	393.25	-1978.10	-35.63	12.31	-3138.45	29.86	-19.94	-1807.60	47.45	431.51	-1786.49	32.56	436.13	-3001.30	102.23	1337.61	0.00	0.00	0.00	-2835.58	70.70	1608.30	-2988.52	184.70	1595.99	-1072.54	83.12	1773.16	-3733.46	358.97	1810.75	655.52	-280.25	78.45	1253.60	-273.51	85.06	648.20
3.21000	-2525.37	245.98	23.60	-2547.32	232.34	19.50	-3993.81	-124.00	344.75	-2551.87	93.61	394.95	-1978.10	-35.63	12.31	-3145.78	29.63	-22.33	-1807.60	47.45	431.51	-1786.49	32.56	436.13	-3020.85	103.59	1337.65	0.00	0.00	0.00	-2820.31	72.14	1608.06	-2976.22	186.35	1597.14	-1072.54	83.12	1773.16	-3726.17	359.01	1810.70	654.71	-279.97	78.16	1254.27	-273.35	85.23	647.96
3.22000	-2521.85	246.14	21.94	-2543.01	232.24	18.81	-3990.65	-125.92	346.19	-2549.36	93.15	396.63	-1978.10	-35.63	12.31	-3078.62	30.06	-9.81	-1807.60	47.45	431.51	-1786.49	32.56	436.13	-2994.28	103.55	1335.50	0.00	0.00	0.00	-2839.45	73.93	1609.41	-2963.66	188.08	1598.30	-1072.54	83.12	1773.16	-3718.85	359.05	1810.65	654.60	-279.56	78.25	1254.58	-273.54	85.43	649.16
3.23000	-2518.90	246.20	20.29	-2539.17	232.15	18.11	-3987.40	-127.82	347.61	-2546.84	92.70	398.30	-1978.10	-35.63	12.31	-3151.96	31.16	-21.75	-1807.60	47.45	431.51	-1786.49	32.56	436.13	-2971.42	106.54	1335.96	0.00	0.00	0.00	-2811.25	74.99	1608.75	-2950.82	189.90	1599.49	-1072.54	83.12	1773.16	-3711.49	359.09	1810.60	655.64	-279.33	78.69	1254.36	-273.54	85.43	648.49
3.24000	-2516.48	246.16	18.64	-2535.75	232.07	17.39	-3984.05	-129.69	349.01	-2544.32	92.26	399.94	-1978.10	-35.63	12.31	-3113.70	31.93	-14.16	-1807.60	47.45	431.51	-1786.49	32.56	436.13	-2985.36	108.35	1337.17	0.00	0.00	0.00	-2817.56	79.92	1609.25	-2937.71	191.80	1600.70	-1072.54	83.12	1773.16	-3704.11	359.12	1810.54	655.67	-279.30	78.94	1254.56	-273.14	85.45	648.88
3.25000	-2514.54	246.00	17.03	-2532.69	232.01	16.67	-3980.60	-131.53	350.39	-2541.79	91.83	401.57	-1978.10	-35.63	12.31	-3109.93	30.51	-15.80	-1807.60	47.45	431.51	-1786.49	32.56	436.13	-3013.64	109.11	1336.83	0.00	0.00	0.00	-2810.30	80.84	1609.56	-2924.33	193.79	1601.93	-1072.54	83.12	1773.16	-3696.69	359.15	1810.48	655.76	-279.38	79.09	1254.30	-273.15	85.45	648.86
3.26000	-2513.02	245.72	15.46	-2529.94	231.95	15.94	-3977.05	-133.34	351.75	-2539.26	91.41	403.17	-1978.10	-35.63	12.31	-3084.38	29.33	-10.20	-1807.60	47.45	431.51	-1786.49	32.56	436.13	-2965.44	111.29	1337.32	0.00	0.00	0.00	-2811.27	83.89	1611.17	-2910.66	195.87	1603.18	-1072.54	83.12	1773.16	-3689.24	359.18	1810.42	655.35	-279.09	78.84	1254.18	-273.82	85.29	647.71
3.27000	-2511.89	245.31	13.96	-2527.43	231.92	15.23	-3973.40	-135.12	353.09	-2536.73	91.00	404.76	-1978.10	-35.63	12.31	-3121.84	28.47	-15.27	-1807.60	47.45	431.51	-1786.49	32.56	436.13	-2956.33	112.75	1337.20	0.00	0.00	0.00	-2813.70	85.78	1611.73	-2896.71	198.04	1604.45	-1072.54	83.12	1773.16	-3681.76	359.20	1810.35	654.74	-279.43	78.54	1254.45	-273.73	85.40	648.22
3.28000	-2511.09	244.76	12.53	-2525.11	231.91	14.52	-3969.65	-136.86	354.40	-2534.19	90.61	406.32	-1978.10	-35.63	12.31	-3110.92	30.00	-15.35	-1807.60	47.45	431.51	-1786.49	32.56	436.13	-2961.04	114.99	1338.76	0.00	0.00	0.00	-2790.85	88.32	1611.24	-2882.48	200.30	1605.75	-1072.54	83.12	1773.16	-3674.24	359.22	1810.28	655.76	-279.12	79.02	1254.36	-273.40	85.23	647.22
3.29000	-2510.57	244.06	11.20	-2522.92	231.91	13.84	-3965.80	-138.58	355.70	-2531.64	90.22	407.86	-1978.10	-35.63	12.31	-3087.90	32.67	-11.08	-1807.60	47.45	431.51	-1786.49	32.56	436.13	-2907.10	117.10	1339.52	0.00	0.00	0.00	-2783.46	89.77	1611.68	-2867.95	202.66	1607.06	-1072.54	83.12	1773.16	-3666.70	359.23	1810.21	655.36	-279.61	78.64	1254.09	-273.59	85.38	648.29
3.30000	-2510.29	243.21	9.98	-2520.75	231.94	13.19	-3961.85	-140.27	356.98	-2529.08	89.85	409.38	-1978.10	-35.63	12.31	-3054.17	30.12	-4.57	-1807.60	47.45	431.51	-1786.49	32.56	436.13	-2936.04	117.12	1339.81	0.00	0.00	0.00	-2765.09	92.98	1612.17	-2853.13	205.10	1608.40	-1072.54	83.12	1773.16	-3659.12	359.24	1810.13	655.10	-279.75	78.49	1253.30	-273.36	85.25	648.29
3.31000	-2502.59	242.49	9.42	-2452.57	230.64	23.57	-3957.79	-141.93	358.23	-2526.52	89.49	410.89	-1978.10	-35.63	12.31	-3101.22	30.52	-12.06	-1807.60	47.45	431.51	-1786.49	32.56	436.13	-2900.65	121.07	1340.53	0.00	0.00	0.00	-2772.70	93.97	1614.47	-2838.01	207.64	1609.77	-1072.54	83.12	1773.16	-3651.52	359.25	1810.05	655.18	-279.36	78.51	1254.16	-273.52	85.36	648.19
3.32000	-2535.49	240.36	1.96	-2487.26	233.88	17.28	-3953.62	-143.55	359.47	-2523.95	89.14	412.36	-1978.10	-35.63	12.31	-3080.19	31.21	-9.83	-1807.60	47.45	431.51	-1786.49	32.56	436.13	-2902.60	122.58	1341.96	0.00	0.00	0.00	-2777.61	96.57	1616.16	-2822.58	210.28	1611.15	-1072.54	83.12	1773.16	-3643.88	359.26	1809.97	656.57	-279.11	78.83	1254.50	-273.78	85.04	649.04
3.33000	-2503.48	238.53	6.88	-2507.15	229.80	10.80	-3949.35	-145.15	360.68	-2521.37	88.80	413.82	-1978.10	-35.63	12.31	-3092.46	30.71	-9.59	-1807.60	47.45	431.51	-1786.49	32.56	436.13	-2915.29	124.67	1342.38	0.00	0.00	0.00	-2775.43	99.96	1617.53	-2806.84	213.01	1612.55	-1072.54	83.12	1773.16	-3636.21	359.26	1809.88	655.66	-279.71	78.53	1253.89	-273.79	85.14	648.19
3.34000	-2503.39	241.73	6.68	-2484.81	233.48	15.63	-3944.98	-146.71	361.87	-2518.78	88.47	415.26	-1978.10	-35.63	12.31	-3136.68	33.18	-17.00	-1807.60	47.45	431.51	-1786.49	32.56	436.13	-2884.40	125.40	1345.16	0.00	0.00	0.00	-2737.02	102.38	1617.97	-2772.89	215.27	1612.85	-1072.54	83.12	1773.16	-3628.52	359.26	1809.79	655.53	-280.06	78.45	1255.03	-274.00	85.50	648.09
3.35000	-2521.16	239.69	3.39	-2544.45	231.51	4.49	-3940.49	-148.24	363.03	-2516.18	88.15	416.67	-1978.10	-35.63	12.31	-3123.85	31.43	-13.96	-1807.60	47.45	431.51	-1786.49	32.56	436.13	-2876.49	127.68	1347.57	0.00	0.00	0.00	-2739.12	104.11	1621.36	-2733.40	217.86	1612.45	-1072.54	83.12	1773.16	-3620.79	359.25	1809.69	654.81	-279.35	78.48	1254.90	-273.52	85.54	647.67
3.36000	-2510.44	237.09	5.83	-2545.40	233.82	-0.22	-3935.90	-149.73	364.18	-2513.57	87.85	418.06	-1978.10	-35.63	12.31	-3072.66	31.11	-6.62	-1807.60	47.45	431.51	-1786.49	32.56	436.13	-2868.24	131.90	1348.14	0.00	0.00	0.00	-2748.15	108.45	1622.97	-2731.61	219.08	1614.48	-1072.54	83.12	1773.16	-3613.03	359.24	1809.60	655.03	-279.33	78.50	1254.20	-273.80	85.26	647.78
3.37000	-2491.35	239.58	7.27	-2506.95	231.58	8.36	-3931.20	-151.19	365.30	-2510.94	87.55	419.42	-1978.10	-35.63	12.31	-3108.70	29.87	-12.58	-1807.60	47.45	431.51	-1786.49	32.56	436.13	-2854.72	134.04	1350.44	0.00	0.00	0.00	-2739.23	108.54	1625.33	-2744.09	223.13	1616.62	-1072.54	83.12	1773.16	-3605.24	359.22	1809.50	654.88	-279.68	78.33	1254.67	-273.41	85.60	648.22
3.38000	-2504.34	239.81	3.86	-2519.62	230.79	9.51	-3926.39	-152.62	366.40	-2508.30	87.27	420.76	-1978.10	-35.63	12.31	-3082.38	32.28	-7.96	-1807.60	47.45	431.51	-1786.49	32.56	436.13	-2846.69	135.07	1352.88	0.00	0.00	0.00	-2734.56	111.79	1627.18	-2729.23	225.80	1619.38	-1072.54	83.12	1773.16	-3597.43	359.21	1809.39	655.42	-279.45	78.69	1254.53	-273.74	85.41	648.42
3.39000	-2526.90	239.00	0.23	-2490.36	233.13	10.81	-3921.46	-154.02	367.48	-2505.65	87.00	422.08	-1978.10	-35.63	12.31	-3092.78	31.93	-8.55	-1807.60	47.45	431.51	-1786.49	32.56	436.13	-2824.87	138.35	1354.79	0.00	0.00	0.00	-2728.57	115.24	1628.64	-2730.11	228.29	1621.02	-1072.54	83.12	1773.16	-3589.58	359.18	1809.29	656.14	-279.17	78.83	1254.43	-273.62	85.22	648.94
3.40000	-2509.81	238.77	5.77	-2565.25	232.96	-0.64	-3916.43	-155.38	368.53	-2502.99	86.74	423.38	-1978.10	-35.63	12.31	-3107.38	32.81	-10.03	-1807.60	47.45	431.51	-1786.49	32.56	436.13	-2853.99	140.31	1356.49	0.00	0.00	0.00	-2702.12	118.11	1630.24	-2707.12	230.59	1621.58	-1072.54	83.12	1773.16	-3581.71	359.16	1809.18	656.75	-278.86	79.05	1254.71	-273.25	85.48	648.94
3.41000	-2533.55	237.45	-0.95	-2542.40	229.92	0.64	-3911.28	-156.70	369.56	-2500.30	86.49	424.65	-1978.10	-35.63	12.31	-3056.61	31.97	-4.63	-1807.60	47.45	431.51	-1786.49	32.56	436.13	-2828.11	142.10	1356.40	0.00	0.00	0.00	-2701.41	121.34	1631.97	-2695.75	234.17	1623.57	-1072.54	83.12	1773.16	-3573.80	359.13	1809.06	656.11	-279.73	78.84	1254.37	-273.12	85.41	648.83
3.42000	-2511.46	236.05	4.57	-2509.92	229.61	5.70	-3906.02	-157.99	370.56	-2497.61	86.25	425.89	-1978.10	-35.63	12.31	-3092.18	31.38	-15.40	-1807.60	47.45	431.51	-1786.49	32.56	436.13	-2790.95	143.71	1357.25	0.00	0.00	0.00	-2700.77	124.11	1634.22	-2739.47	237.32	1627.07	-1072.54	83.12	1773.16	-3565.87	359.10	1808.95	656.58	-279.66	78.89	1254.09	-273.31	85.38	648.02
3.43000	-2556.98	237.92	-8.97	-2522.24	230.69	4.95	-3900.64	-159.25	371.55	-2494.89	86.02	427.11	-1978.10	-35.63	12.31	-3079.77	30.23	-14.31	-1807.60	47.45	431.51	-1786.49	32.56	436.13	-2805.25	147.38	1359.09	0.00	0.00	0.00	-2681.58	125.84	1635.33	-2691.02	237.70	1627.37	-1072.54	83.12	1773.16	-3557.91	359.06	1808.83	655.34	-279.60	78.67	1254.11	-273.29	85.36	647.84
3.44000	-2508.13	237.72	5.23	-2502.95	228.94	6.42	-3895.14	-160.47	372.50	-2492.16	85.81	428.31	-1978.10	-35.63	12.31	-3075.73	31.16	-14.97	-1807.60	47.45	431.51	-1786.49	32.56	436.13	-2792.33	148.55	1360.11	0.00	0.00	0.00	-2677.53	127.14	1636.64	-2692.24	240.93	1629.15	-1072.54	83.12	1773.16	-3549.92	359.02	1808.71	655.42	-279.57	78.71	1254.43	-273.62	85.33	648.33
3.45000	-2458.86	236.09	10.20	-2511.13	230.21	5.10	-3889.53	-161.65	373.43	-2489.41	85.61	429.48	-1978.10	-35.63	12.31	-3042.62	31.18	-10.85	-1807.60	47.45	431.51	-1786.49	32.56	436.13	-2805.88	150.82	1360.94	0.00	0.00	0.00	-2666.11	129.79	1637.63	-2705.22	243.09	1631.65	-1072.54	83.12	1773.16	-3541.90	358.97	1808.58	655.57	-279.26	78.56	1253.86	-273.42	85.20	648.12
3.46000	-2473.69	237.03	5.15	-2473.19	228.24	11.74	-3883.81	-162.80	374.34	-2486.64	85.42	430.62	-1978.10	-35.63	12.31	-3032.01	30.59	-10.34	-1807.60	47.45	431.51	-1786.49	32.56	436.13	-2805.69	152.27	1361.91	0.00	0.00	0.00	-2667.40	131.76	1638.63	-2658.18	245.47	1630.25	-1072.54	83.12	1773.16	-3533.86	358.92	1808.45	655.12	-279.17	78.51	1254.05	-273.50	85.13	648.40
3.47000	-2558.77	239.70	-12.40	-2477.87	231.63	11.45	-3877.96	-163.91	375.22	-2483.85	85.24	431.74	-1978.10	-35.63	12.31	-3055.68	30.36	-14.13	-1807.60	47.45	431.51	-1786.49	32.56	436.13	-2766.08	155.30	1362.78	0.00	0.00	0.00	-2660.61	134.06	1640.36	-2655.06	247.53	1630.47	-1072.54	83.12	1773.16	-3525.79	358.87	1808.32	655.54	-279.08	78.71	1254.40	-273.46	85.44	649.37
3.48000	-2554.37	238.70	-9.91	-2500.70	229.94	6.17	-3872.00	-164.98	376.08	-2481.04	85.07	432.84	-1978.10	-35.63	12.31	-3020.86	29.39	-7.43	-1807.60	47.45	431.51	-1786.49	32.56	436.13	-2790.38	156.63	1362.56	0.00	0.00	0.00	-2646.03	135.27	1640.63	-2641.01	249.97	1629.49	-1072.54	83.12	1773.16	-3517.69	358.81	1808.19	655.10	-279.53	78.49	1254.84	-273.69	85.33	649.60
3.49000	-2503.19	236.38	1.75	-2527.34	231.62	-0.53	-3865.91	-166.02	376.91	-2478.21	84.91	433.90	-1978.10	-35.63	12.31	-3011.57	27.28	-4.21	-1807.60	47.45	431.51	-1786.49	32.56	436.13	-2761.58	159.95	1362.87	0.00	0.00	0.00	-2633.93	136.78	1640.65	-2647.23	249.95	1631.40	-1072.54	83.12	1773.16	-3509.56	358.75	1808.05	655.29	-279.70	78.37	1254.05	-274.00	85.04	648.10
3.50000	-2499.29	236.07	2.25	-2480.91	234.82	9.11	-3859.70	-167.02	377.72	-2475.35	84.77	434.94	-1978.10	-35.63	12.31	-2997.42	25.25	0.89	-1807.60	47.45	431.51	-1786.49	32.56	436.13	-2760.46	160.63	1363.00	0.00	0.00	0.00	-2620.12	138.60	1640.82	-2645.52	252.44	1632.55	-1072.54	83.12	1773.16	-3501.40	358.69	1807.91	656.52	-278.96	78.90	1254.24	-273.86	85.22	648.02
3.51000	-2494.06	235.72	2.98	-2460.15	235.49	12.70	-3853.38	-167.98	378.50	-2472.47	84.63	435.95	-1978.10	-35.63	12.31	-2992.77	22.48	4.40	-1807.60	47.45	431.51	-1786.49	32.56	436.13	-2776.80	162.38	1362.84	0.00	0.00	0.00	-2623.24	138.93	1641.74	-2635.24	254.64	1631.81	-1072.54	83.12	1773.16	-3493.22	358.62	1807.77	655.12	-279.39	78.57	1254.56	-273.79	85.10	648.47
3.52000	-2487.56	235.34	3.94	-2490.87	232.17	5.19	-3846.92	-168.90	379.25	-2469.57	84.51	436.94	-1978.10	-35.63	12.31	-2999.04	23.08	6.73	-1807.60	47.45	431.51	-1786.49	32.56	436.13	-2732.04	164.31	1363.46	0.00	0.00	0.00	-2613.02	142.20	1641.26	-2646.91	254.54	1632.07	-1072.54	83.12	1773.16	-3485.02	358.54	1807.63	655.02	-279.49	78.56	1254.40	-273.89	84.96	647.94
3.53000	-2479.89	234.92	5.11	-2481.96	226.55	7.92	-3840.35	-169.78	379.98	-2466.65	84.40	437.89	-1978.10	-35.63	12.31	-2977.67	18.97	12.22	-1807.60	47.45	431.51	-1786.49	32.56	436.13	-2736.32	166.42	1362.44	0.00	0.00	0.00	-2616.63	141.95	1641.34	-2626.53	255.88	1631.71	-1072.54	83.12	1773.16	-3476.78	358.46	1807.48	655.50	-279.44	78.60	1254.02	-273.54	85.14	648.33
3.54000	-2471.09	234.48	6.48	-2501.38	231.90	3.41	-3833.65	-170.62	380.68	-2463.70	84.30	438.82	-1978.10	-35.63	12.31	-2967.68	16.50	15.72	-1807.60	47.45	431.51	-1786.49	32.56	436.13	-2745.72	167.48	1363.73	0.00	0.00	0.00	-2606.20	142.18	1641.93	-2610.49	257.84	1631.26	-1072.54	83.12	1773.16	-3468.52	358.38	1807.33	655.41	-279.58	78.49	1253.89	-273.69	85.13	647.93
3.55000	-2461.25	234.00	8.04	-2499.47	230.41	4.74	-3826.82	-171.43	381.35	-2460.72	84.22	439.72	-1978.10	-35.63	12.31	-2941.25	13.98	21.05	-1807.60	47.45	431.51	-1786.49	32.56	436.13	-2722.02	170.53	1363.53	0.00	0.00	0.00	-2600.96	144.25	1641.62	-2586.77	256.69	1630.77	-1072.54	83.12	1773.16	-3460.23	358.30	1807.18	656.15	-279.46	78.53	1254.46	-273.57	85.41	648.03
3.56000	-2450.45	233.51	9.78	-2498.05	230.28	7.02	-3819.87	-172.19	382.00	-2457.72	84.14	440.59	-1978.10	-35.63	12.31	-2925.97	11.22	22.77	-1807.60	47.45	431.51	-1786.49	32.56	436.13	-2724.13	170.08	1364.13	0.00	0.00	0.00	-2588.70	145.42	1641.49	-2582.71	257.82	1632.28	-1072.54	83.12	1773.16	-3451.92	358.21	1807.02	655.83	-279.80	78.51	1254.77	-273.51	85.63	649.08
3.57000	-2438.74	232.98	11.68	-2470.45	227.84	9.23	-3812.79	-172.92	382.62	-2454.69	84.08	441.44	-1978.10	-35.63	12.31	-2908.07	10.19	24.95	-1807.60	47.45	431.51	-1786.49	32.56	436.13	-2710.54	171.17	1364.50	0.00	0.00	0.00	-2583.78	146.26	1640.95	-2586.58	260.51	1634.25	-1072.54	83.12	1773.16	-3443.58	358.11	1806.86	654.91	-279.96	78.13	1254.39	-274.46	84.88	648.97
3.58000	-2426.20	232.44	13.73	-2437.09	229.01	14.80	-3805.58	-173.60	383.21	-2451.64	84.03	442.25	-1978.10	-35.63	12.31	-2867.37	7.08	29.21	-1807.60	47.45	431.51	-1786.49	32.56	436.13	-2723.24	172.45	1365.60	0.00	0.00	0.00	-2592.82	147.67	1641.76	-2616.65	261.21	1633.00	-1072.54	83.12	1773.16	-3435.22	358.01	1806.70	654.63	-279.69	78.35	1254.46	-273.70	85.34	648.81
3.59000	-2412.90	231.89	15.92	-2473.81	230.17	7.84	-3798.24	-174.25	383.77	-2448.55	83.99	443.03	-1978.10	-35.63	12.31	-2849.52	5.52	30.55	-1807.60	47.45	431.51	-1786.49	32.56	436.13	-2712.45	173.77	1365.80	0.00	0.00	0.00	-2586.94	147.08	1641.30	-2597.98	260.39	1633.48	-1072.54	83.12	1773.16	-3426.83	357.91	1806.54	655.25	-279.73	78.19	1254.57	-273.58	85.53	648.29
3.60000	-2398.92	231.31	18.23	-2481.35	227.95	10.38	-3790.77	-174.85	384.31	-2445.43	83.96	443.79	-1978.10	-35.63	12.31	-2830.27	3.26	29.28	-1807.60	47.45	431.51	-1786.49	32.56	436.13	-2712.83	176.01	1365.39	0.00	0.00	0.00	-2567.51	147.36	1640.33	-2579.70	261.15	1632.00	-1072.54	83.12	1773.16	-3418.41	357.80	1806.37	654.48	-279.67	78.19	1254.50	-274.13	85.07	649.08
3.61000	-2384.33	230.73	20.66	-2524.74	229.01	-1.47	-3783.18	-175.41	384.81	-2442.29	83.94	444.51	-1978.10	-35.63	12.31	-2813.08	0.82	28.27	-1807.60	47.45	431.51	-1786.49	32.56	436.13	-2692.62	175.97	1364.97	0.00	0.00	0.00	-2557.39	147.90	1639.80	-2579.22	262.13	1631.55	-1072.54	83.12	1773.16	-3409.97	357.69	1806.20	654.85	-278.61	78.59	1254.31	-273.52	85.32	648.13
3.62000	-2369.19	230.13	23.18	-2523.32	231.80	0.70	-3775.44	-175.93	385.29	-2439.11	83.94	445.21	-1978.10	-35.63	12.31	-2778.28	-0.92	29.86	-1807.60	47.45	431.51	-1786.49	32.56	436.13	-2682.26	177.81	1365.32	0.00	0.00	0.00	-2546.67	148.15	1639.77	-2574.17	263.33	1632.22	-1072.54	83.12	1773.16	-3401.51	357.57	1806.03	654.86	-279.00	78.71	1254.46	-273.36	85.43	647.91
3.63000	-2353.59	229.53	25.80	-2505.84	235.29	4.50	-3767.58	-176.41	385.74	-2435.90	83.95	445.87	-1978.10	-35.63	12.31	-2783.99	-2.73	24.91	-1807.60	47.45	431.51	-1786.49	32.56	436.13	-2665.84	179.55	1365.51	0.00	0.00	0.00	-2533.15	149.03	1638.15	-2556.54	263.68	1631.06	-1072.54	83.12	1773.16	-3393.02	357.45	1805.86	654.94	-279.44	78.52	1254.07	-274.00	85.20	649.23
3.64000	-2337.59	228.92	28.50	-2448.66	230.76	15.36	-3759.58	-176.84	386.16	-2432.66	83.97	446.51	-1978.10	-35.63	12.31	-2769.92	-6.18	21.85	-1807.60	47.45	431.51	-1786.49	32.56	436.13	-2682.95	180.55	1366.12	0.00	0.00	0.00	-2535.85	150.35	1638.62	-2544.53	263.61	1631.66	-1072.54	83.12	1773.16	-3384.50	357.33	1805.68	654.54	-279.64	78.23	1254.09	-273.40	85.29	648.17
3.65000	-2321.26	228.30	31.25	-2515.46	230.08	3.65	-3751.45	-177.23	386.55	-2429.39	84.00	447.11	-1978.10	-35.63	12.31	-2749.85	-7.87	20.20	-1807.60	47.45	431.51	-1786.49	32.56	436.13	-2664.45	181.24	1366.36	0.00	0.00	0.00	-2533.04	149.92	1638.78	-2540.83	262.56	1631.13	-1072.54	83.12	1773.16	-3375.96	357.20	1805.50	655.19	-279.32	78.73	1253.91	-273.72	84.99	646.84
3.66000	-2304.67	227.69	34.06	-2501.24	232.01	6.02	-3743.18	-177.58	386.92	-2426.08	84.05	447.68	-1978.10	-35.63	12.31	-2708.21	-10.50	21.76	-1807.60	47.45	431.51	-1786.49	32.56	436.13	-2652.92	182.16	1365.57	0.00	0.00	0.00	-2513.88	149.79	1637.77	-2490.32	263.27	1629.38	-1072.54	83.12	1773.16	-3367.40	357.07	1805.32	655.42	-279.42	78.66	1254.03	-273.40	85.14	647.27
3.67000	-2287.90	227.08	36.91	-2475.22	230.58	9.27	-3734.77	-177.88	387.25	-2422.73	84.10	448.22	-1978.10	-35.63	12.31	-2718.68	-13.73	14.86	-1807.60	47.45	431.51	-1786.49	32.56	436.13	-2659.02	183.77	1366.76	0.00	0.00	0.00	-2516.01	149.84	1637.84	-2514.49	262.84	1630.96	-1072.54	83.12	1773.16	-3358.82	356.93	1805.14	655.59	-279.94	78.42	1254.24	-272.76	85.26	647.71
3.68000	-2271.02	226.47	39.79	-2528.87	229.49	-0.04	-3726.23	-178.15	387.55	-2419.35	84.17	448.73	-1978.10	-35.63	12.31	-2664.05	-15.79	19.72	-1807.60	47.45	431.51	-1786.49	32.56	436.13	-2657.81	184.00	1367.06	0.00	0.00	0.00	-2517.24	149.96	1638.20	-2491.45	263.29	1627.86	-1072.54	83.12	1773.16	-3350.21	356.79	1804.96	655.70	-279.67	78.61	1254.87	-273.19	85.59	648.46
3.69000	-2254.10	225.87	42.67	-2473.66	228.18	11.01	-3717.55	-178.36	387.82	-2415.94	84.25	449.20	-1978.10	-35.63	12.31	-2652.73	-17.08	16.13	-1807.60	47.45	431.51	-1786.49	32.56	436.13	-2640.10	183.89	1365.47	0.00	0.00	0.00	-2503.68	149.45	1637.82	-2515.80	264.81	1629.56	-1072.54	83.12	1773.16	-3341.57	356.64	1804.77	654.20	-279.83	78.17	1254.69	-273.35	85.49	648.89
3.70000	-2237.21	225.28	45.57	-2484.41	231.22	9.58	-3708.73	-178.54	388.06	-2412.49	84.35	449.64	-1978.10	-35.63	12.31	-2618.47	-18.14	16.60	-1807.60	47.45	431.51	-1786.49	32.56	436.13	-2623.15	185.55	1365.78	0.00	0.00	0.00	-2498.22	149.33	1637.28	-2535.23	264.53	1630.80	-1072.54	83.12	1773.16	-3332.92	356.49	1804.58	655.79	-279.45	78.64	1254.17	-273.04	85.53	648.16
3.71000	-2220.43	224.70	48.45	-2496.00	229.49	6.88	-3699.77	-178.66	388.27	-2409.00	84.45	450.05	-1978.10	-35.63	12.31	-2646.55	-20.96	7.11	-1807.60	47.45	431.51	-1786.49	32.56	436.13	-2607.06	184.63	1366.32	0.00	0.00	0.00	-2483.99	149.18	1637.00	-2502.80	263.96	1628.87	-1072.54	83.12	1773.16	-3324.24	356.33	1804.39	654.94	-279.33	78.37	1253.73	-273.54	85.23	647.81
3.72000	-2203.82	224.13	51.30	-2485.38	227.73	10.52	-3690.67	-178.74	388.45	-2405.47	84.57	450.43	-1978.10	-35.63	12.31	-2591.16	-24.11	12.33	-1807.60	47.45	431.51	-1786.49	32.56	436.13	-2630.67	184.61	1365.66	0.00	0.00	0.00	-2483.27	149.33	1636.49	-2510.87	264.43	1630.55	-1072.54	83.12	1773.16	-3315.54	356.17	1804.19	655.14	-279.46	78.65	1253.88	-273.35	85.19	647.60
3.73000	-2187.46	223.59	54.13	-2467.07	229.10	14.65	-3681.42	-178.78	388.60	-2401.90	84.70	450.77	-1978.10	-35.63	12.31	-2572.89	-25.98	11.72	-1807.60	47.45	431.51	-1786.49	32.56	436.13	-2616.64	186.39	1365.17	0.00	0.00	0.00	-2465.25	149.04	1636.21	-2496.09	262.41	1630.22	-1072.54	83.12	1773.16	-3306.81	356.01	1804.00	654.86	-279.02	78.63	1253.66	-273.46	85.05	647.93
3.74000	-2171.41	223.05	56.90	-2487.44	228.66	7.49	-3672.04	-178.77	388.72	-2398.29	84.84	451.08	-1978.10	-35.63	12.31	-2527.10	-26.01	16.20	-1807.60	47.45	431.51	-1786.49	32.56	436.13	-2622.60	186.20	1366.12	0.00	0.00	0.00	-2473.87	148.14	1636.60	-2455.69	263.02	1627.56	-1072.54	83.12	1773.16	-3298.06	355.84	1803.80	655.34	-279.53	78.26	1254.17	-273.11	85.47	648.12
3.75000	-2155.76	222.55	59.62	-2511.30	227.47	3.76	-3662.51	-178.72	388.80	-2394.64	85.00	451.36	-1978.10	-35.63	12.31	-2538.55	-28.55	9.53	-1807.60	47.45	431.51	-1786.49	32.56	436.13	-2605.88	186.12	1365.42	0.00	0.00	0.00	-2450.77	149.35	1635.50	-2464.69	261.90	1628.04	-1072.54	83.12	1773.16	-3289.30	355.66	1803.60	655.41	-279.55	78.52	1253.58	-273.29	85.19	647.75
3.76000	-2140.57	222.06	62.26	-2538.29	232.17	-1.35	-3652.83	-178.61	388.85	-2390.95	85.16	451.60	-1978.10	-35.63	12.31	-2492.63	-28.59	16.52	-1807.60	47.45	431.51	-1786.49	32.56	436.13	-2618.12	186.82	1364.50	0.00	0.00	0.00	-2440.40	148.93	1635.11	-2456.23	261.05	1627.45	-1072.54	83.12	1773.16	-3280.50	355.48	1803.40	655.81	-279.77	78.64	1254.05	-273.45	85.20	647.18
3.77000	-2125.91	221.60	64.82	-2501.74	229.55	5.55	-3643.01	-178.47	388.88	-2387.22	85.34	451.81	-1978.10	-35.63	12.31	-2471.42	-28.62	16.44	-1807.60	47.45	431.51	-1786.49	32.56	436.13	-2602.66	186.52	1364.05	0.00	0.00	0.00	-2449.14	147.14	1634.85	-2448.58	262.15	1627.78	-1072.54	83.12	1773.16	-3271.69	355.30	1803.19	655.68	-279.81	78.63	1253.97	-273.77	85.05	647.79
3.78000	-2111.86	221.17	67.28	-2540.73	232.42	0.28	-3633.04	-178.27	388.86	-2383.45	85.53	451.98	-1978.10	-35.63	12.31	-2486.69	-30.41	12.67	-1807.60	47.45	431.51	-1786.49	32.56	436.13	-2587.13	186.06	1363.77	0.00	0.00	0.00	-2450.51	146.62	1634.58	-2448.13	260.45	1627.93	-1072.54	83.12	1773.16	-3262.86	355.11	1802.99	654.21	-279.74	78.29	1255.11	-273.51	85.48	648.28
3.79000	-2098.49	220.77	69.63	-2478.62	229.91	9.72	-3622.93	-178.03	388.82	-2379.63	85.74	452.11	-1978.10	-35.63	12.31	-2457.64	-31.91	12.69	-1807.60	47.45	431.51	-1786.49	32.56	436.13	-2592.84	185.17	1364.76	0.00	0.00	0.00	-2434.41	145.92	1633.85	-2432.20	259.28	1626.66	-1072.54	83.12	1773.16	-3254.00	354.92	1802.78	654.24	-279.91	78.23	1254.43	-273.69	85.32	648.31
3.80000	-2085.86	220.41	71.86	-2473.74	230.80	10.88	-3612.67	-177.73	388.74	-2375.77	85.95	452.22	-1978.10	-35.63	12.31	-2411.20	-30.29	18.51	-1807.60	47.45	431.51	-1786.49	32.56	436.13	-2576.17	184.73	1363.31	0.00	0.00	0.00	-2413.05	145.14	1633.21	-2459.88	258.45	1628.70	-1072.54	83.12	1773.16	-3245.12	354.72	1802.57	654.82	-279.59	78.55	1254.00	-273.53	85.10	649.38
3.81000	-2074.06	220.08	73.95	-2467.66	231.61	12.78	-3602.25	-177.39	388.63	-2371.86	86.18	452.28	-1978.10	-35.63	12.31	-2431.99	-30.23	14.25	-1807.60	47.45	431.51	-1786.49	32.56	436.13	-2545.34	183.65	1363.23	0.00	0.00	0.00	-2412.05	143.69	1633.09	-2434.86	257.92	1626.37	-1072.54	83.12	1773.16	-3236.22	354.52	1802.36	654.28	-279.62	78.21	1254.24	-273.28	85.39	648.60
3.82000	-2063.14	219.78	75.90	-2508.53	228.76	4.27	-3591.69	-177.01	388.49	-2367.90	86.42	452.31	-1978.10	-35.63	12.31	-2359.34	-29.93	25.47	-1807.60	47.45	431.51	-1786.49	32.56	436.13	-2534.10	184.87	1362.69	0.00	0.00	0.00	-2407.47	143.28	1632.25	-2441.95	258.04	1626.44	-1072.54	83.12	1773.16	-3227.30	354.31	1802.15	655.23	-279.25	78.67	1253.97	-273.45	85.44	647.89
3.83000	-2053.19	219.53	77.68	-2468.87	231.01	12.32	-3580.98	-176.57	388.31	-2363.90	86.67	452.31	-1978.10	-35.63	12.31	-2332.54	-30.18	27.57	-1807.60	47.45	431.51	-1786.49	32.56	436.13	-2555.19	184.47	1362.72	0.00	0.00	0.00	-2420.06	142.44	1631.36	-2424.21	254.53	1626.23	-1072.54	83.12	1773.16	-3218.36	354.10	1801.93	655.63	-279.25	78.50	1254.92	-273.55	85.52	647.71
3.84000	-2044.28	219.33	79.30	-2507.59	232.91	4.71	-3570.11	-176.08	388.10	-2359.85	86.94	452.26	-1978.10	-35.63	12.31	-2307.61	-30.34	29.32	-1807.60	47.45	431.51	-1786.49	32.56	436.13	-2555.64	183.99	1362.73	0.00	0.00	0.00	-2422.37	140.71	1631.49	-2427.76	253.52	1625.95	-1072.54	83.12	1773.16	-3209.40	353.88	1801.71	655.90	-280.07	78.62	1254.21	-272.66	85.69	647.71
3.85000	-2036.47	219.16	80.73	-2507.46	230.56	3.99	-3559.09	-175.55	387.86	-2355.76	87.22	452.19	-1978.10	-35.63	12.31	-2284.45	-30.41	30.74	-1807.60	47.45	431.51	-1786.49	32.56	436.13	-2541.80	182.94	1362.04	0.00	0.00	0.00	-2406.99	139.95	1631.55	-2422.89	252.30	1625.18	-1072.54	83.12	1773.16	-3200.42	353.66	1801.49	654.30	-279.90	78.26	1253.65	-273.74	85.10	648.08
3.86000	-2029.85	219.05	81.97	-2490.46	232.28	6.94	-3547.92	-174.96	387.58	-2351.61	87.51	452.07	-1978.10	-35.63	12.31	-2263.00	-30.41	31.85	-1807.60	47.45	431.51	-1786.49	32.56	436.13	-2536.97	182.24	1361.04	0.00	0.00	0.00	-2389.06	138.85	1630.99	-2395.28	253.54	1623.95	-1072.54	83.12	1773.16	-3191.42	353.43	1801.27	654.68	-279.94	78.21	1254.41	-273.64	85.53	647.98
3.87000	-2024.47	218.99	82.99	-2464.55	233.24	13.34	-3536.59	-174.32	387.27	-2347.42	87.81	451.92	-1978.10	-35.63	12.31	-2243.17	-30.33	32.67	-1807.60	47.45	431.51	-1786.49	32.56	436.13	-2531.20	180.76	1361.15	0.00	0.00	0.00	-2382.39	138.87	1629.33	-2402.63	251.27	1623.10	-1072.54	83.12	1773.16	-3182.40	353.20	1801.05	655.71	-279.40	78.77	1254.37	-273.47	85.69	648.61
3.88000	-2020.41	218.98	83.80	-2492.75	233.77	7.53	-3525.11	-173.63	386.92	-2343.17	88.13	451.72	-1978.10	-35.63	12.31	-2224.89	-30.19	33.21	-1807.60	47.45	431.51	-1786.49	32.56	436.13	-2529.68	179.25	1360.48	0.00	0.00	0.00	-2380.50	137.21	1629.03	-2380.50	249.77	1621.95	-1072.54	83.12	1773.16	-3173.36	352.96	1800.83	656.73	-279.31	79.21	1254.79	-273.35	85.73	648.75
3.89000	-2017.75	219.02	84.37	-2492.12	234.47	7.37	-3513.47	-172.90	386.54	-2338.87	88.46	451.50	-1978.10	-35.63	12.31	-2208.07	-29.98	33.50	-1807.60	47.45	431.51	-1786.49	32.56	436.13	-2515.35	178.65	1359.62	0.00	0.00	0.00	-2367.62	135.47	1629.32	-2385.94	248.68	1622.32	-1072.54	83.12	1773.16	-3164.30	352.72	1800.60	656.42	-279.49	78.93	1254.33	-273.28	85.38	647.33
3.90000	-2016.56	219.12	84.70	-2492.22	234.57	7.34	-3501.68	-172.11	386.12	-2334.52	88.80	451.23	-1978.10	-35.63	12.31	-2192.64	-29.72	33.54	-1807.60	47.45	431.51	-1786.49	32.56	436.13	-2519.46	177.11	1359.49	0.00	0.00	0.00	-2376.30	133.85	1628.60	-2366.66	246.49	1620.52	-1072.54	83.12	1773.16	-3155.22	352.47	1800.38	655.30	-279.16	78.63	1253.87	-273.53	85.19	649.06
3.91000	-2016.90	219.29	84.76	-2510.80	233.62	3.35	-3489.72	-171.27	385.66	-2330.12	89.15	450.92	-1978.10	-35.63	12.31	-2178.51	-29.40	33.37	-1807.60	47.45	431.51	-1786.49	32.56	436.13	-2509.43	175.77	1359.30	0.00	0.00	0.00	-2368.82	132.86	1627.83	-2376.56	246.77	1620.61	-1072.54	83.12	1773.16	-3146.12	352.22	1800.15	655.46	-279.00	78.68	1253.57	-273.83	84.98	648.75
3.92000	-2018.86	219.51	84.56	-2505.31	233.11	5.38	-3477.61	-170.37	385.17	-2325.67	89.52	450.58	-1978.10	-35.63	12.31	-2165.62	-29.04	32.99	-1807.60	47.45	431.51	-1786.49	32.56	436.13	-2501.15	174.45	1358.39	0.00	0.00	0.00	-2360.73	131.02	1627.42	-2348.11	243.84	1619.89	-1072.54	83.12	1773.16	-3137.00	351.96	1799.92	655.24	-279.55	78.51	1253.72	-273.70	85.10	648.31
3.93000	-2022.49	219.80	84.07	-2483.03	234.50	9.50	-3465.33	-169.43	384.65	-2321.16	89.90	450.20	-1978.10	-35.63	12.31	-2153.87	-28.63	32.43	-1807.60	47.45	431.51	-1786.49	32.56	436.13	-2476.49	172.92	1355.96	0.00	0.00	0.00	-2350.36	128.59	1626.17	-2358.46	241.30	1620.22	-1072.54	83.12	1773.16	-3127.86	351.70	1799.68	655.92	-279.30	79.09	1254.14	-273.31	85.39	649.22
3.94000	-2027.87	220.16	83.29	-2511.85	232.49	4.40	-3452.90	-168.43	384.09	-2316.59	90.29	449.77	-1978.10	-35.63	12.31	-2143.19	-28.19	31.70	-1807.60	47.45	431.51	-1786.49	32.56	436.13	-2470.73	172.49	1356.12	0.00	0.00	0.00	-2338.18	127.33	1626.14	-2369.08	241.25	1619.06	-1072.54	83.12	1773.16	-3118.71	351.43	1799.45	655.60	-279.55	78.72	1254.67	-272.90	85.74	647.12
3.95000	-2035.09	220.59	82.19	-2503.73	232.15	4.94	-3440.30	-167.38	383.49	-2311.97	90.70	449.31	-1978.10	-35.63	12.31	-2133.50	-27.72	30.83	-1807.60	47.45	431.51	-1786.49	32.56	436.13	-2483.50	169.66	1356.27	0.00	0.00	0.00	-2350.28	125.27	1626.77	-2362.01	239.58	1619.01	-1072.54	83.12	1773.16	-3109.53	351.16	1799.22	654.94	-279.47	78.47	1254.47	-273.13	85.64	647.86
3.96000	-2044.19	221.09	80.78	-2488.39	235.62	8.48	-3427.54	-166.27	382.86	-2307.30	91.12	448.81	-1978.10	-35.63	12.31	-2124.72	-27.23	29.82	-1807.60	47.45	431.51	-1786.49	32.56	436.13	-2464.64	168.17	1355.83	0.00	0.00	0.00	-2340.97	123.85	1625.29	-2320.39	235.51	1617.57	-1072.54	83.12	1773.16	-3100.34	350.89	1798.98	654.94	-279.86	78.43	1254.82	-273.25	85.38	647.35
3.97000	-2055.27	221.67	79.04	-2482.83	236.65	8.24	-3414.62	-165.11	382.19	-2302.57	91.55	448.27	-1978.10	-35.63	12.31	-2116.77	-26.71	28.71	-1807.60	47.45	431.51	-1786.49	32.56	436.13	-2455.95	166.19	1354.95	0.00	0.00	0.00	-2319.94	121.65	1623.93	-2335.07	232.84	1618.51	-1072.54	83.12	1773.16	-3091.13	350.60	1798.74	654.80	-279.69	78.42	1254.33	-273.01	85.27	647.78
3.98000	-2068.38	222.32	76.95	-2492.79	236.58	5.16	-3401.53	-163.90	381.48	-2297.77	91.99	447.68	-1978.10	-35.63	12.31	-2109.58	-26.18	27.50	-1807.60	47.45	431.51	-1786.49	32.56	436.13	-2454.55	163.84	1353.81	0.00	0.00	0.00	-2313.68	119.00	1623.26	-2304.44	230.08	1617.62	-1072.54	83.12	1773.16	-3081.90	350.32	1798.50	655.10	-279.95	78.72	1254.40	-272.84	85.49	647.77
3.99000	-2083.60	223.05	74.50	-2514.19	235.71	2.32	-3388.27	-162.63	380.73	-2292.92	92.45	447.06	-1978.10	-35.63	12.31	-2103.06	-25.64	26.21	-1807.60	47.45	431.51	-1786.49	32.56	436.13	-2438.44	162.84	1353.44	0.00	0.00	0.00	-2309.08	118.15	1623.16	-2322.81	228.87	1616.43	-1072.54	83.12	1773.16	-3072.66	350.02	1798.26	654.73	-279.93	78.49	1254.62	-273.97	85.36	648.62
4.00000	-2101.01	223.87	71.68	-2454.69	234.26	12.22	-3374.85	-161.31	379.95	-2288.02	92.92	446.40	-1978.10	-35.63	12.31	-2097.13	-25.09	24.87	-1807.60	47.45	431.51	-1786.49	32.56	436.13	-2424.61	159.08	1352.46	0.00	0.00	0.00	-2302.23	114.58	1622.39	-2345.27	229.16	1616.71	-1072.54	83.12	1773.16	-3063.40	349.73	1798.02	655.11	-279.39	78.60	1254.51	-273.13	85.61	649.70
4.01000	-2120.67	224.77	68.48	-2470.11	237.71	8.59	-3361.26	-159.93	379.13	-2283.05	93.40	445.69	-1978.10	-35.63	12.31	-2091.71	-24.55	23.48	-1807.60	47.45	431.51	-1786.49	32.56	436.13	-2445.80	156.93	1351.22	0.00	0.00	0.00	-2295.64	112.54	1622.21	-2316.32	226.86	1617.00	-1072.54	83.12	1773.16	-3054.12	349.42	1797.78	655.79	-278.97	78.84	1254.07	-273.49	85.32	649.25
4.02000	-2142.66	225.76	64.88	-2518.85	236.77	1.25	-3347.51	-158.50	378.27	-2278.02	93.89	444.94	-1978.10	-35.63	12.31	-2086.74	-24.01	22.08	-1807.60	47.45	431.51	-1786.49	32.56	436.13	-2448.13	155.27	1351.75	0.00	0.00	0.00	-2285.68	109.20	1621.49	-2299.42	222.77	1617.14	-1072.54	83.12	1773.16	-3044.82	349.11	1797.53	656.11	-279.45	78.67	1254.45	-273.34	85.54	649.80
4.03000	-2167.04	226.83	60.88	-2534.04	238.43	-2.63	-3333.58	-157.01	377.37	-2272.92	94.40	444.15	-1978.10	-35.63	12.31	-2082.12	-23.48	20.68	-1807.60	47.45	431.51	-1786.49	32.56	436.13	-2436.18	152.95	1350.17	0.00	0.00	0.00	-2271.08	106.49	1621.19	-2283.18	220.13	1616.18	-1072.54	83.12	1773.16	-3035.51	348.80	1797.29	655.19	-279.00	78.68	1253.16	-272.98	84.99	648.35
4.04000	-2193.90	228.00	56.46	-2512.67	237.94	0.58	-3319.49	-155.47	376.44	-2267.77	94.92	443.32	-1978.10	-35.63	12.31	-2077.77	-22.97	19.28	-1807.60	47.45	431.51	-1786.49	32.56	436.13	-2396.98	150.55	1349.52	0.00	0.00	0.00	-2267.55	104.09	1621.08	-2261.41	216.90	1616.51	-1072.54	83.12	1773.16	-3026.18	348.48	1797.04	655.07	-279.15	78.44	1253.72	-273.14	85.07	648.28
4.05000	-2223.30	229.26	51.60	-2486.09	236.36	5.91	-3305.22	-153.87	375.46	-2262.55	95.46	442.45	-1978.10	-35.63	12.31	-2073.63	-22.48	17.93	-1807.60	47.45	431.51	-1786.49	32.56	436.13	-2409.30	146.55	1349.75	0.00	0.00	0.00	-2265.60	100.56	1620.49	-2262.22	214.09	1616.38	-1072.54	83.12	1773.16	-3016.83	348.16	1796.80	656.80	-279.64	78.95	1254.21	-273.15	85.35	648.29
4.06000	-2255.31	230.62	46.30	-2523.92	238.48	-3.46	-3290.78	-152.21	374.45	-2257.27	96.01	441.53	-1978.10	-35.63	12.31	-2069.60	-22.02	16.62	-1807.60	47.45	431.51	-1786.49	32.56	436.13	-2404.10	145.23	1349.18	0.00	0.00	0.00	-2259.27	98.79	1619.71	-2274.88	209.71	1617.58	-1072.54	83.12	1773.16	-3007.47	347.83	1796.55	655.93	-279.56	78.70	1254.71	-273.98	85.17	647.58
4.07000	-2290.00	232.08	40.54	-2495.39	239.03	5.91	-3276.17	-150.50	373.40	-2251.93	96.57	440.57	-1978.10	-35.63	12.31	-2065.61	-21.59	15.38	-1807.60	47.45	431.51	-1786.49	32.56	436.13	-2371.81	140.51	1347.81	0.00	0.00	0.00	-2253.38	96.12	1619.84	-2269.65	208.14	1617.51	-1072.54	83.12	1773.16	-2998.09	347.49	1796.30	655.85	-279.44	78.95	1254.48	-273.47	85.35	646.24
4.08000	-2327.45	233.64	34.32	-2467.74	239.60	9.70	-3261.39	-148.73	372.30	-2246.52	97.14	439.57	-1978.10	-35.63	12.31	-2061.58	-21.19	14.24	-1807.60	47.45	431.51	-1786.49	32.56	436.13	-2381.56	137.12	1347.40	0.00	0.00	0.00	-2246.18	91.55	1619.72	-2245.60	202.63	1617.27	-1072.54	83.12	1773.16	-2988.69	347.15	1796.05	655.47	-279.47	78.80	1254.57	-272.94	85.78	647.47
4.09000	-2367.73	235.30	27.61	-2484.83	238.13	5.75	-3246.43	-146.90	371.17	-2241.04	97.73	438.52	-1978.10	-35.63	12.31	-2057.44	-20.85	13.19	-1807.60	47.45	431.51	-1786.49	32.56	436.13	-2390.27	134.88	1348.09	0.00	0.00	0.00	-2237.11	89.25	1619.90	-2226.76	199.25	1615.77	-1072.54	83.12	1773.16	-2979.28	346.81	1795.79	654.60	-279.69	78.29	1255.10	-273.21	85.54	648.53
4.10000	-2410.91	237.08	20.41	-2461.38	235.85	10.24	-3231.29	-145.01	370.00	-2235.50	98.33	437.43	-1978.10	-35.63	12.31	-2053.09	-20.54	12.27	-1807.60	47.45	431.51	-1786.49	32.56	436.13	-2371.09	133.06	1347.61	0.00	0.00	0.00	-2221.06	85.48	1619.58	-2253.75	196.20	1617.26	-1072.54	83.12	1773.16	-2969.86	346.46	1795.54	655.48	-279.64	78.73	1254.84	-273.26	85.49	648.52
4.11000	-2457.08	238.95	12.69	-2489.44	237.30	7.45	-3215.98	-143.06	368.79	-2229.88	98.94	436.30	-1978.10	-35.63	12.31	-2048.47	-20.29	11.50	-1807.60	47.45	431.51	-1786.49	32.56	436.13	-2366.86	126.13	1348.30	0.00	0.00	0.00	-2208.69	81.35	1619.35	-2242.33	193.16	1617.44	-1072.54	83.12	1773.16	-2960.41	346.10	1795.29	654.78	-279.48	78.56	1255.15	-272.63	85.53	648.89
4.12000	-2531.31	239.82	-0.36	-2473.08	239.48	7.61	-3200.49	-141.06	367.54	-2224.20	99.57	435.12	-1978.10	-35.63	12.31	-2043.49	-20.10	10.88	-1807.60	47.45	431.51	-1786.49	32.56	436.13	-2340.71	123.23	1347.74	0.00	0.00	0.00	-2219.00	77.78	1620.69	-2227.75	188.14	1617.65	-1072.54	83.12	1773.16	-2950.96	345.74	1795.03	654.45	-279.84	78.34	1254.66	-273.72	85.28	649.82
4.13000	-2477.96	241.96	9.85	-2519.12	236.77	-1.82	-3184.82	-138.99	366.24	-2218.46	100.21	433.90	-1978.10	-35.63	12.31	-2038.08	-19.98	10.44	-1807.60	47.45	431.51	-1786.49	32.56	436.13	-2342.97	120.37	1349.28	0.00	0.00	0.00	-2214.12	74.23	1621.01	-2201.97	183.65	1617.06	-1072.54	83.12	1773.16	-2941.49	345.37	1794.78	654.97	-279.41	78.62	1254.23	-273.87	85.24	648.56
4.14000	-2466.99	242.08	12.16	-2514.00	240.42	0.06	-3168.98	-136.87	364.91	-2212.64	100.86	432.63	-1978.10	-35.63	12.31	-2032.15	-19.92	10.20	-1807.60	47.45	431.51	-1786.49	32.56	436.13	-2352.44	116.69	1350.81	0.00	0.00	0.00	-2197.96	70.05	1621.48	-2222.95	180.29	1620.05	-1072.54	83.12	1773.16	-2932.00	345.00	1794.52	656.37	-279.21	78.90	1254.48	-273.09	85.74	647.73
4.15000	-2464.57	241.08	11.85	-2516.64	238.56	-1.51	-3152.95	-134.68	363.54	-2206.75	101.53	431.32	-1978.10	-35.63	12.31	-2025.62	-19.94	10.18	-1807.60	47.45	431.51	-1786.49	32.56	436.13	-2330.00	113.23	1352.52	0.00	0.00	0.00	-2193.80	65.89	1622.56	-2195.08	176.99	1619.78	-1072.54	83.12	1773.16	-2922.50	344.62	1794.26	656.08	-278.99	78.89	1254.54	-273.18	85.50	647.51
4.16000	-2468.67	240.00	10.52	-2514.41	238.78	-1.78	-3136.74	-132.44	362.12	-2200.79	102.21	429.96	-1978.10	-35.63	12.31	-2018.43	-20.04	10.38	-1807.60	47.45	431.51	-1786.49	32.56	436.13	-2334.66	110.45	1353.87	0.00	0.00	0.00	-2181.88	62.58	1622.86	-2199.04	172.04	1621.89	-1072.54	83.12	1773.16	-2912.99	344.24	1794.01	654.70	-278.95	78.39	1254.59	-273.18	85.65	646.77
4.17000	-2462.22	242.87	10.05	-2496.78	237.46	3.71	-3120.35	-130.14	360.66	-2194.75	102.90	428.55	-1978.10	-35.63	12.31	-2010.45	-20.22	10.85	-1807.60	47.45	431.51	-1786.49	32.56	436.13	-2313.49	105.33	1355.29	0.00	0.00	0.00	-2184.85	57.54	1624.21	-2176.45	167.82	1622.43	-1072.54	83.12	1773.16	-2903.46	343.85	1793.75	654.55	-279.33	78.60	1254.43	-272.97	85.73	647.61
4.18000	-2478.57	242.94	7.10	-2516.09	237.81	-1.50	-3103.78	-127.77	359.16	-2188.65	103.61	427.10	-1978.10	-35.63	12.31	-1976.11	-20.22	17.07	-1807.60	47.45	431.51	-1786.49	32.56	436.13	-2294.05	103.01	1357.78	0.00	0.00	0.00	-2166.39	53.81	1625.50	-2188.83	164.58	1625.62	-1072.54	83.12	1773.16	-2893.91	343.45	1793.49	656.36	-279.20	78.98	1254.22	-273.59	85.27	648.73
4.19000	-2495.55	245.48	1.43	-2458.01	236.34	8.99	-3087.03	-125.35	357.62	-2182.47	104.32	425.61	-1978.10	-35.63	12.31	-1964.82	-20.05	18.29	-1807.60	47.45	431.51	-1786.49	32.56	436.13	-2293.16	100.19	1358.60	0.00	0.00	0.00	-2160.91	49.28	1627.23	-2168.12	160.03	1626.15	-1072.54	83.12	1773.16	-2884.36	343.05	1793.23	655.70	-279.74	78.72	1253.92	-273.68	85.26	648.99
4.20000	-2493.80	243.80	1.51	-2470.26	237.95	5.79	-3070.09	-122.86	356.04	-2176.22	105.06	424.06	-1978.10	-35.63	12.31	-1980.50	-21.37	13.53	-1807.60	47.45	431.51	-1786.49	32.56	436.13	-2302.44	96.48	1361.42	0.00	0.00	0.00	-2164.79	44.69	1628.54	-2160.20	154.49	1626.97	-1072.54	83.12	1773.16	-2874.79	342.65	1792.97	655.10	-279.63	78.59	1253.98	-273.09	85.53	648.72
4.21000	-2497.85	243.75	0.65	-2465.53	236.80	7.03	-3052.96	-120.31	354.41	-2169.89	105.80	422.47	-1978.10	-35.63	12.31	-1970.07	-20.24	15.19	-1807.60	47.45	431.51	-1786.49	32.56	436.13	-2296.02	92.52	1362.53	0.00	0.00	0.00	-2151.47	41.73	1630.44	-2166.38	150.62	1629.45	-1072.54	83.12	1773.16	-2865.21	342.23	1792.70	655.28	-279.53	78.57	1254.59	-272.93	85.74	648.40
4.22000	-2503.35	244.54	-1.66	-2495.12	238.10	0.06	-3035.65	-117.70	352.74	-2163.48	106.56	420.83	-1978.14	-35.62	12.21	-1998.76	-22.02	7.03	-1807.60	47.45	431.51	-1786.49	32.56	436.13	-2304.31	88.69	1365.77	0.00	0.00	0.00	-2146.58	37.22	1631.61	-2176.66	146.84	1633.41	-1072.54	83.12	1773.16	-2855.61	341.82	1792.44	655.82	-279.28	78.71	1254.00	-273.24	85.42	647.64
4.23000	-2519.54	246.64	-6.92	-2469.24	236.56	5.06	-3018.15	-115.02	351.03	-2157.00	107.34	419.15	-1978.26	-35.60	11.90	-1973.63	-22.18	12.25	-1807.60	47.45	431.51	-1786.49	32.56	436.13	-2247.69	84.73	1366.98	0.00	0.00	0.00	-2127.45	33.30	1632.55	-2154.14	142.57	1632.82	-1072.54	83.12	1773.16	-2846.00	341.39	1792.18	655.12	-279.43	78.63	1254.16	-273.52	85.25	648.19
4.24000	-2508.08	246.32	-7.61	-2459.35	235.41	4.27	-3000.46	-112.28	349.28	-2150.45	108.13	417.41	-1978.44	-35.57	11.41	-2004.95	-20.98	6.91	-1807.60	47.45	431.51	-1786.49	32.56	436.13	-2260.62	80.46	1368.44	0.00	0.00	0.00	-2128.60	28.45	1633.82	-2127.51	137.78	1634.08	-1072.54	83.12	1773.16	-2836.38	340.96	1791.91	654.63	-279.37	78.40	1254.74	-272.97	85.31	648.10
4.25000	-2479.02	246.00	-3.61	-2421.91	238.03	11.10	-2982.58	-109.48	347.48	-2143.81	108.93	415.63	-1978.70	-35.53	10.72	-2006.93	-21.05	5.73	-1807.60	47.45	431.51	-1786.49	32.56	436.13	-2249.66	77.07	1368.92	0.00	0.00	0.00	-2123.79	23.74	1635.52	-2129.42	133.59	1636.53	-1072.54	83.12	1773.16	-2826.74	340.53	1791.65	655.89	-279.53	78.67	1254.95	-273.41	85.54	649.35
4.26000	-2445.03	246.21	-0.17	-2445.54	237.89	7.25	-2964.52	-106.62	345.64	-2137.10	109.74	413.80	-1979.02	-35.48	9.85	-2008.90	-21.10	4.42	-1807.60	47.45	431.51	-1786.49	32.56	436.13	-2240.69	74.09	1369.95	0.00	0.00	0.00	-2111.16	20.07	1636.50	-2131.66	129.85	1638.20	-1072.54	83.12	1773.16	-2817.10	340.09	1791.39	655.46	-279.06	78.79	1254.74	-273.30	85.45	648.53
4.27000	-2453.26	247.09	-3.95	-2425.25	238.47	12.40	-2946.26	-103.69	343.75	-2130.30	110.57	411.92	-1979.41	-35.42	8.81	-2010.86	-21.13	2.99	-1807.60	47.45	431.51	-1786.49	32.56	436.13	-2221.93	70.96	1372.09	0.00	0.00	0.00	-2113.04	15.81	1637.56	-2126.95	126.08	1639.79	-1072.54	83.12	1773.16	-2807.44	339.64	1791.12	655.74	-279.20	78.72	1254.70	-272.72	85.81	646.79
4.28000	-2431.28	248.22	-2.52	-2417.26	239.16	16.73	-2927.81	-100.70	341.82	-2123.43	111.41	410.00	-1979.86	-35.35	7.59	-2012.81	-21.15	1.44	-1807.60	47.45	431.51	-1786.49	32.56	436.13	-2217.64	66.55	1372.45	0.00	0.00	0.00	-2114.18	12.05	1639.74	-2104.57	122.44	1639.92	-1072.54	83.12	1773.16	-2797.77	339.19	1790.85	655.82	-279.29	78.52	1254.90	-273.12	85.76	647.96
4.29000	-2411.60	249.74	-0.66	-2405.72	239.38	24.27	-2909.17	-97.64	339.84	-2116.47	112.27	408.02	-1980.38	-35.28	6.20	-2014.75	-21.15	-0.22	-1807.60	47.45	431.51	-1786.49	32.56	436.13	-2218.93	64.76	1372.51	0.00	0.00	0.00	-2098.02	8.12	1640.07	-2100.56	116.72	1640.71	-1072.54	83.12	1773.16	-2788.08	338.73	1790.59	655.94	-279.77	78.72	1254.34	-273.06	85.38	649.32
4.30000	-2391.62	250.95	0.07	-2426.27	242.35	23.74	-2890.33	-94.52	337.82	-2109.43	113.13	405.99	-1980.95	-35.19	4.65	-2016.68	-21.14	-1.99	-1807.60	47.45	431.51	-1786.49	32.56	436.13	-2224.74	61.16	1373.11	0.00	0.00	0.00	-2070.47	4.69	1639.80	-2105.92	112.64	1641.94	-1072.54	83.12	1773.16	-2778.39	338.27	1790.32	655.13	-279.61	78.53	1253.35	-273.57	85.12	648.21
4.31000	-2363.42	252.93	7.12	-2379.52	242.71	38.47	-2871.30	-91.33	335.76	-2102.31	114.02	403.92	-1981.57	-35.09	2.95	-2018.59	-21.11	-3.86	-1807.60	47.45	431.51	-1786.49	32.56	436.13	-2213.23	57.48	1373.82	0.00	0.00	0.00	-2077.31	0.40	1640.59	-2109.88	109.97	1642.81	-1072.54	83.12	1773.16	-2768.68	337.80	1790.06	655.02	-279.49	78.57	1253.98	-273.65	85.01	648.40
4.32000	-2356.94	254.60	14.12	-2406.85	243.65	38.73	-2852.07	-88.08	333.65	-2095.11	114.91	401.79	-1982.26	-34.98	1.10	-2020.49	-21.07	-5.84	-1807.60	47.45	431.51	-1786.49	32.56	436.13	-2231.01	54.31	1374.78	0.00	0.00	0.00	-2079.07	-3.30	1640.54	-2082.76	106.97	1641.71	-1072.54	83.12	1773.16	-2758.97	337.32	1789.79	655.55	-279.36	78.82	1254.47	-273.88	85.23	648.35
4.33000	-2336.76	255.17	22.97	-2371.41	243.92	50.05	-2832.65	-84.76	331.50	-2087.82	115.82	399.62	-1982.99	-34.87	-0.90	-2022.37	-21.02	-7.91	-1807.60	47.45	431.51	-1786.49	32.56	436.13	-2218.19	52.84	1375.68	0.00	0.00	0.00	-2072.12	-6.34	1640.50	-2071.48	103.22	1642.61	-1072.54	83.12	1773.16	-2749.24	336.84	1789.52	655.36	-279.72	78.61	1254.00	-273.08	85.13	649.13
4.34000	-2319.90	255.18	30.38	-2366.60	245.23	54.31	-2813.03	-81.37	329.30	-2080.45	116.75	397.39	-1983.77	-34.75	-3.04	-2024.24	-20.96	-10.08	-1807.60	47.45	431.51	-1786.49	32.56	436.13	-2200.57	48.59	1376.59	0.00	0.00	0.00	-2072.27	-9.37	1641.06	-2075.31	100.15	1643.03	-1072.54	83.12	1773.16	-2739.50	336.35	1789.25	654.78	-279.58	78.35	1254.65	-273.41	85.35	648.86
4.35000	-2314.66	254.56	34.85	-2356.09	243.54	60.49	-2793.21	-77.92	327.05	-2073.00	117.68	395.11	-1984.59	-34.62	-5.32	-2026.09	-20.88	-12.33	-1807.60	47.45	431.51	-1786.49	32.56	436.13	-2204.91	46.70	1377.18	0.00	0.00	0.00	-2069.01	-12.64	1641.33	-2040.15	97.28	1642.07	-1072.54	83.12	1773.16	-2729.75	335.86	1788.99	655.95	-279.53	78.94	1254.61	-272.83	85.63	648.14
4.36000	-2308.37	254.26	39.54	-2363.97	245.21	63.10	-2773.19	-74.40	324.76	-2065.45	118.64	392.78	-1985.46	-34.49	-7.72	-2027.92	-20.79	-14.66	-1807.60	47.45	431.51	-1786.49	32.56	436.13	-2187.47	43.11	1377.73	0.00	0.00	0.00	-2052.51	-15.27	1640.71	-2053.43	94.74	1643.46	-1072.54	83.12	1773.16	-2719.99	335.36	1788.72	655.34	-279.39	78.88	1253.80	-273.17	85.35	648.46
4.37000	-2304.87	253.82	43.74	-2324.72	242.73	72.38	-2752.98	-70.82	322.42	-2057.82	119.60	390.40	-1986.37	-34.35	-10.25	-2029.73	-20.70	-17.08	-1807.60	47.45	431.51	-1786.49	32.56	436.13	-2169.20	41.28	1378.47	0.00	0.00	0.00	-2054.80	-18.51	1640.89	-2050.31	91.03	1642.46	-1072.54	83.12	1773.16	-2710.22	334.85	1788.45	653.69	-279.11	78.42	1254.28	-272.87	85.69	648.07
4.38000	-2307.37	254.74	45.73	-2340.75	244.04	70.61	-2732.56	-67.16	320.03	-2050.10	120.58	387.97	-1987.32	-34.20	-12.89	-2031.52	-20.59	-19.56	-1807.60	47.45	431.51	-1786.49	32.56	436.13	-2165.17	38.38	1378.62	0.00	0.00	0.00	-2041.95	-20.32	1640.10	-2041.03	89.79	1641.58	-1072.54	83.12	1773.16	-2700.44	334.34	1788.18	654.35	-279.14	78.53	1254.45	-272.87	85.89	648.72
4.39000	-2295.52	253.21	51.22	-2339.31	239.28	72.92	-2711.94	-63.44	317.60	-2042.30	121.57	385.49	-1988.31	-34.04	-15.65	-2033.28	-20.47	-22.12	-1807.60	47.45	431.51	-1786.49	32.56	436.13	-2167.37	37.47	1379.62	0.00	0.00	0.00	-2028.78	-22.63	1639.77	-2017.24	87.59	1639.96	-1072.54	83.12	1773.16	-2690.65	333.82	1787.91	654.79	-279.20	78.57	1253.87	-273.12	85.34	649.02
4.40000	-2275.61	251.88	54.27	-2328.33	239.51	76.65	-2691.12	-59.65	315.12	-2034.40	122.58	382.95	-1989.33	-33.88	-18.51	-2035.02	-20.34	-24.74	-1807.60	47.45	431.51	-1786.49	32.56	436.13	-2159.84	34.99	1379.55	0.00	0.00	0.00	-2026.82	-24.23	1638.66	-2028.94	84.95	1640.67	-1072.54	83.12	1773.16	-2680.85	333.30	1787.64	654.62	-279.87	78.24	1253.71	-273.54	85.01	649.01
4.41000	-2274.37	250.90	56.90	-2286.02	238.61	83.46	-2670.09	-55.79	312.60	-2026.42	123.60	380.36	-1990.38	-33.72	-21.48	-2036.73	-20.20	-27.43	-1807.60	47.45	431.51	-1786.49	32.56	436.13	-2148.47	32.93	1381.07	0.00	0.00	0.00	-2015.58	-26.87	1637.92	-2025.32	83.24	1640.18	-1072.54	83.12	1773.16	-2671.05	332.77	1787.38	653.69	-280.32	77.92	1254.41	-273.48	85.29	648.87
4.42000	-2258.09	248.34	60.42	-2279.68	235.77	83.34	-2648.86	-51.86	310.02	-2018.34	124.64	377.72	-1991.46	-33.55	-24.54	-2038.42	-20.05	-30.17	-1807.60	47.45	431.51	-1786.49	32.56	436.13	-2140.99	32.19	1380.78	0.00	0.00	0.00	-2014.01	-28.20	1638.19	-2024.93	81.15	1639.52	-1072.54	83.12	1773.16	-2661.23	332.23	1787.11	654.52	-279.87	78.36	1253.46	-273.03	85.37	649.20
4.43000	-2228.51	246.12	65.75	-2278.25	234.13	84.36	-2627.42	-47.87	307.40	-2010.17	125.69	375.02	-1992.57	-33.38	-27.69	-2040.08	-19.90	-32.97	-1807.60	47.45	431.51	-1786.49	32.56	436.13	-2147.88	28.12	1381.31	0.00	0.00	0.00	-1998.40	-29.51	1637.23	-2020.10	78.70	1639.12	-1072.54	83.12	1773.16	-2651.40	331.69	1786.84	654.97	-279.40	78.81	1254.18	-272.85	85.54	648.26
4.44000	-2215.39	243.66	68.18	-2251.50	231.78	88.67	-2605.78	-43.80	304.73	-2001.91	126.75	372.27	-1993.70	-33.20	-30.93	-2041.71	-19.73	-35.81	-1807.60	47.45	431.51	-1786.49	32.56	436.13	-2145.53	25.50	1381.67	0.00	0.00	0.00	-1995.42	-31.49	1636.70	-2015.08	76.46	1638.83	-1072.54	83.12	1773.16	-2641.57	331.14	1786.57	654.79	-279.25	78.59	1254.64	-272.86	85.75	647.83
4.45000	-2193.48	240.74	71.60	-2206.03	229.59	94.08	-2583.93	-39.66	302.02	-1993.56	127.83	369.47	-1994.86	-33.02	-34.25	-2043.31	-19.56	-38.70	-1807.60	47.45	431.51	-1786.49	32.56	436.13	-2136.26	23.61	1381.86	0.00	0.00	0.00	-1996.39	-34.00	1636.89	-2009.88	74.41	1638.63	-1072.54	83.12	1773.16	-2631.72	330.59	1786.30	655.59	-279.70	78.38	1254.19	-273.74	85.35	648.28
4.46000	-2182.00	238.91	72.63	-2192.91	225.20	95.83	-2561.87	-35.45	299.25	-1985.11	128.92	366.62	-1996.03	-32.83	-37.64	-2044.88	-19.38	-41.63	-1807.60	47.45	431.51	-1786.49	32.56	436.13	-2122.04	21.38	1381.33	0.00	0.00	0.00	-1983.36	-34.89	1635.68	-2004.49	72.55	1638.52	-1072.54	83.12	1773.16	-2621.87	330.03	1786.03	655.61	-279.58	78.63	1254.14	-274.04	85.29	648.84
4.47000	-2140.09	235.71	78.95	-2175.32	224.02	97.90	-2539.61	-31.18	296.44	-1976.57	130.02	363.71	-1997.23	-32.64	-41.10	-2046.42	-19.20	-44.59	-1807.60	47.45	431.51	-1786.49	32.56	436.13	-2118.42	19.69	1381.93	0.00	0.00	0.00	-1987.59	-36.64	1636.37	-1998.93	70.87	1638.50	-1072.54	83.12	1773.16	-2612.01	329.46	1785.77	655.17	-279.35	78.56	1254.89	-273.89	85.52	648.11
4.48000	-2110.13	232.35	83.94	-2135.29	220.27	101.58	-2517.13	-26.83	293.57	-1967.93	131.14	360.74	-1998.43	-32.45	-44.63	-2047.92	-19.01	-47.58	-1807.60	47.45	431.51	-1786.49	32.56	436.13	-2115.42	19.09	1381.97	0.00	0.00	0.00	-1980.82	-38.14	1635.58	-1993.21	69.36	1638.56	-1072.54	83.12	1773.16	-2602.14	328.89	1785.50	654.47	-279.47	78.49	1254.87	-273.46	85.51	648.62
4.49000	-2080.29	231.04	89.31	-2137.76	220.87	101.21	-2494.44	-22.41	290.66	-1959.20	132.28	357.72	-1999.65	-32.26	-48.21	-2049.38	-18.81	-50.60	-1807.60	47.45	431.51	-1786.49	32.56	436.13	-2132.16	16.46	1382.53	0.00	0.00	0.00	-1968.04	-38.29	1634.69	-1987.33	68.02	1638.69	-1072.54	83.12	1773.16	-2592.26	328.31	1785.23	655.36	-279.02	78.77	1254.84	-273.61	85.49	648.39
4.50000	-2054.29	228.73	91.96	-2099.83	217.51	104.66	-2471.54	-17.91	287.70	-1950.37	133.42	354.64	-2000.88	-32.06	-51.84	-2050.81	-18.61	-53.65	-1807.60	47.45	431.51	-1786.49	32.56	436.13	-2118.18	15.51	1381.69	0.00	0.00	0.00	-1965.18	-40.14	1633.92	-1981.29	66.85	1638.90	-1072.54	83.12	1773.16	-2582.38	327.72	1784.96	655.66	-278.98	78.90	1254.06	-272.78	85.52	648.30
4.51000	-2011.53	225.98	99.60	-2070.40	213.51	108.88	-2448.43	-13.35	284.69	-1941.45	134.59	351.51	-2002.12	-31.87	-55.52	-2052.21	-18.41	-56.71	-1807.60	47.45	431.51	-1786.49	32.56	436.13	-2112.34	13.86	1381.81	0.00	0.00	0.00	-1954.81	-40.88	1633.09	-1975.10	65.83	1639.17	-1072.54	83.12	1773.16	-2572.48	327.13	1784.69	655.17	-279.56	78.63	1253.54	-273.16	85.45	647.65
4.52000	-2008.49	240.27	117.73	-2041.90	213.73	113.25	-2425.10	-8.71	281.63	-1932.42	135.76	348.33	-2003.36	-31.67	-59.25	-2053.56	-18.20	-59.78	-1807.60	47.45	431.51	-1786.49	32.56	436.13	-2093.88	13.09	1381.22	0.00	0.00	0.00	-1963.63	-42.93	1633.01	-1968.77	64.96	1639.50	-1072.54	83.12	1773.16	-2562.58	326.53	1784.43	655.93	-279.61	78.93	1254.60	-273.74	85.40	647.93
4.53000	-1982.50	237.18	121.72	-2007.31	209.88	118.44	-2401.56	-4.00	278.52	-1923.30	136.95	345.09	-2004.60	-31.47	-63.01	-2054.87	-17.98	-62.87	-1807.60	47.45	431.51	-1786.49	32.56	436.13	-2096.94	11.58	1381.56	0.00	0.00	0.00	-1946.06	-43.03	1631.86	-1962.30	64.23	1639.89	-1072.54	83.12	1773.16	-2552.68	325.92	1784.16	655.17	-279.71	78.58	1255.02	-273.47	85.29	648.35
4.54000	-1957.13	235.28	126.36	-1993.64	221.19	133.44	-2377.81	0.78	275.36	-1914.08	138.16	341.79	-2005.85	-31.27	-66.80	-2056.14	-17.76	-65.96	-1807.60	47.45	431.51	-1786.49	32.56	436.13	-2082.99	10.83	1380.62	0.00	0.00	0.00	-1934.79	-44.49	1631.39	-1955.70	63.63	1640.33	-1072.54	83.12	1773.16	-2542.76	325.31	1783.89	655.86	-279.02	78.80	1253.41	-273.02	85.25	649.82
4.55000	-1928.20	232.72	131.93	-1952.53	219.28	139.36	-2353.84	5.64	272.14	-1904.75	139.38	338.43	-2007.09	-31.07	-70.61	-2057.37	-17.54	-69.05	-1807.60	47.45	431.51	-1786.49	32.56	436.13	-2096.05	8.32	1381.48	0.00	0.00	0.00	-1926.11	-45.71	1630.42	-1948.98	63.17	1640.81	-1072.54	83.12	1773.16	-2532.84	324.69	1783.63	655.74	-279.35	78.77	1253.17	-272.77	85.35	649.30
4.56000	-1903.51	230.06	136.83	-1951.18	218.18	138.99	-2329.65	10.57	268.88	-1895.33	140.61	335.02	-2008.33	-30.87	-74.45	-2058.56	-17.32	-72.14	-1807.60	47.45	431.51	-1786.49	32.56	436.13	-2080.00	8.25	1380.44	0.00	0.00	0.00	-1929.55	-47.09	1630.11	-1942.14	62.83	1641.33	-1072.54	83.12	1773.16	-2522.92	324.07	1783.36	655.54	-279.54	78.61	1254.95	-273.05	85.53	648.52
4.57000	-1881.69	228.60	141.91	-1938.92	214.28	140.94	-2305.24	15.57	265.57	-1885.80	141.86	331.55	-2009.56	-30.67	-78.29	-2059.70	-17.10	-75.22	-1807.60	47.45	431.51	-1786.49	32.56	436.13	-2074.27	7.05	1380.35	0.00	0.00	0.00	-1923.20	-48.47	1629.49	-1935.18	62.60	1641.89	-1072.54	83.12	1773.16	-2512.98	323.44	1783.10	656.49	-279.64	79.02	1253.50	-273.11	85.29	647.19
4.58000	-1849.80	225.65	149.20	-1897.19	213.00	148.41	-2280.61	20.65	262.20	-1876.17	143.12	328.02	-2010.79	-30.48	-82.15	-2060.79	-16.87	-78.28	-1807.60	47.45	431.51	-1786.49	32.56	436.13	-2071.37	6.91	1379.80	0.00	0.00	0.00	-1909.35	-48.95	1628.14	-1928.12	62.49	1642.47	-1072.54	83.12	1773.16	-2503.05	322.80	1782.83	655.49	-279.93	78.52	1253.42	-273.14	85.33	647.54
4.59000	-1826.34	223.93	155.36	-1860.43	210.95	155.83	-2255.77	25.80	258.79	-1866.44	144.40	324.44	-2012.00	-30.28	-86.01	-2061.84	-16.64	-81.33	-1807.60	47.45	431.51	-1786.49	32.56	436.13	-2043.51	7.01	1378.94	0.00	0.00	0.00	-1911.79	-50.61	1627.49	-1920.96	62.47	1643.08	-1072.54	83.12	1773.16	-2493.10	322.16	1782.57	656.19	-279.85	78.64	1253.94	-273.26	85.47	647.89
4.60000	-1796.17	221.70	162.56	-1845.93	206.67	159.04	-2230.70	31.03	255.32	-1856.60	145.69	320.80	-2013.19	-30.08	-89.87	-2062.84	-16.42	-84.36	-1807.60	47.45	431.51	-1786.49	32.56	436.13	-2054.66	5.94	1379.94	0.00	0.00	0.00	-1918.97	-51.94	1627.16	-1913.71	62.56	1643.71	-1072.54	83.12	1773.16	-2483.15	321.51	1782.30	656.67	-279.40	78.99	1254.03	-273.38	85.50	648.90
4.61000	-1769.42	219.90	170.46	-1828.53	206.49	162.77	-2205.41	36.34	251.80	-1846.66	147.00	317.10	-2014.37	-29.89	-93.72	-2063.78	-16.19	-87.37	-1807.60	47.45	431.51	-1786.49	32.56	436.13	-2065.28	5.82	1379.07	0.00	0.00	0.00	-1899.99	-51.71	1626.10	-1906.36	62.73	1644.35	-1072.54	83.12	1773.16	-2473.19	320.85	1782.04	655.23	-279.04	78.72	1254.69	-273.32	85.54	650.04
4.62000	-1742.57	217.70	178.01	-1781.42	204.86	172.90	-2179.90	41.72	248.23	-1836.61	148.32	313.34	-2015.54	-29.70	-97.56	-2064.68	-15.96	-90.34	-1807.60	47.45	431.51	-1786.49	32.56	436.13	-2054.23	5.23	1378.74	0.00	0.00	0.00	-1892.20	-52.46	1625.45	-1898.94	62.99	1645.00	-1072.54	83.12	1773.16	-2463.23	320.19	1781.78	654.82	-279.40	78.35	1254.03	-273.25	85.29	648.83
4.63000	-1733.38	224.22	188.71	-1764.85	201.98	178.33	-2154.16	47.17	244.60	-1826.46	149.65	309.52	-2016.68	-29.51	-101.38	-2065.52	-15.73	-93.29	-1807.60	47.45	431.51	-1786.49	32.56	436.13	-2032.70	3.71	1378.97	0.00	0.00	0.00	-1889.95	-52.36	1624.96	-1891.44	63.32	1645.65	-1072.54	83.12	1773.16	-2453.26	319.52	1781.52	654.64	-280.00	78.23	1254.29	-272.58	85.82	648.20
4.64000	-1709.63	221.15	195.53	-1737.31	199.71	185.21	-2128.20	52.71	240.92	-1816.20	151.00	305.64	-2017.79	-29.32	-105.18	-2066.31	-15.51	-96.19	-1807.60	47.45	431.51	-1786.49	32.56	436.13	-2031.80	3.08	1378.48	0.00	0.00	0.00	-1883.70	-53.17	1624.71	-1883.86	63.73	1646.30	-1072.54	83.12	1773.16	-2443.29	318.84	1781.26	654.82	-279.37	78.74	1254.45	-273.52	85.32	648.41
4.65000	-1686.41	217.64	202.21	-1708.52	195.31	191.12	-2102.02	58.32	237.19	-1805.83	152.36	301.71	-2018.88	-29.14	-108.94	-2067.05	-15.28	-99.05	-1807.60	47.45	431.51	-1786.49	32.56	436.13	-2039.40	2.78	1377.07	0.00	0.00	0.00	-1877.52	-53.36	1623.42	-1876.22	64.19	1646.94	-1072.54	83.12	1773.16	-2433.32	318.16	1780.99	655.53	-279.32	78.72	1255.25	-273.79	85.33	650.23
4.66000	-1664.43	214.99	208.48	-1689.89	193.04	195.61	-2075.61	64.00	233.41	-1795.35	153.74	297.71	-2019.94	-28.96	-112.67	-2067.73	-15.06	-101.86	-1807.60	47.45	431.51	-1786.49	32.56	436.13	-2027.20	3.88	1376.91	0.00	0.00	0.00	-1865.10	-53.35	1622.52	-1868.53	64.72	1647.58	-1072.54	83.12	1773.16	-2423.33	317.46	1780.74	655.96	-279.85	78.46	1254.70	-273.66	85.36	648.50
4.67000	-1642.66	211.36	214.91	-1662.84	191.16	202.68	-2048.97	69.77	229.57	-1784.77	155.13	293.65	-2020.98	-28.79	-116.37	-2068.35	-14.84	-104.63	-1807.60	47.45	431.51	-1786.49	32.56	436.13	-2018.86	2.98	1376.89	0.00	0.00	0.00	-1864.82	-55.09	1622.14	-1860.78	65.29	1648.19	-1072.54	83.12	1773.16	-2413.35	316.77	1780.48	655.00	-279.49	78.56	1254.03	-273.62	85.47	647.47
4.68000	-1621.84	208.29	220.94	-1651.45	186.81	206.23	-2022.10	75.61	225.68	-1774.07	156.54	289.54	-2021.97	-28.62	-120.01	-2068.92	-14.62	-107.33	-1807.60	47.45	431.51	-1786.49	32.56	436.13	-2016.93	3.10	1376.20	0.00	0.00	0.00	-1856.85	-55.48	1621.13	-1852.99	65.91	1648.78	-1072.54	83.12	1773.16	-2403.36	316.06	1780.22	654.31	-279.96	78.15	1253.97	-273.55	85.39	648.27
4.69000	-1601.89	206.23	225.85	-1624.03	185.97	211.19	-1995.01	81.53	221.74	-1763.26	157.96	285.36	-2022.94	-28.45	-123.60	-2069.42	-14.41	-109.98	-1807.60	47.45	431.51	-1786.49	32.56	436.13	-2001.41	2.09	1374.97	0.00	0.00	0.00	-1853.96	-55.69	1620.67	-1845.15	66.57	1649.34	-1072.54	83.12	1773.16	-2393.37	315.35	1779.96	654.18	-279.84	78.27	1254.60	-274.00	85.26	649.29
4.70000	-1580.80	201.82	231.39	-1608.95	181.42	215.27	-1967.68	87.53	217.74	-1752.34	159.40	281.12	-2023.86	-28.29	-127.14	-2069.86	-14.20	-112.57	-1807.60	47.45	431.51	-1786.49	32.56	436.13	-2014.38	0.95	1375.83	0.00	0.00	0.00	-1841.56	-55.25	1620.26	-1837.28	67.26	1649.87	-1072.54	83.12	1773.16	-2383.37	314.64	1779.70	654.93	-279.53	78.52	1254.50	-273.45	85.53	648.24
4.71000	-1561.10	198.75	236.24	-1591.45	178.30	222.75	-1940.12	93.61	213.69	-1741.31	160.85	276.82	-2024.74	-28.14	-130.62	-2070.25	-14.00	-115.08	-1807.60	47.45	431.51	-1786.49	32.56	436.13	-2012.68	0.13	1375.29	0.00	0.00	0.00	-1846.48	-55.70	1620.11	-1829.38	67.97	1650.37	-1072.54	83.12	1773.16	-2373.37	313.91	1779.45	655.20	-279.31	78.70	1254.64	-273.24	85.83	648.96
4.72000	-1542.11	195.86	240.43	-1573.56	173.90	226.20	-1912.34	99.76	209.58	-1730.17	162.32	272.46	-2025.58	-27.99	-134.02	-2070.56	-13.80	-117.52	-1807.60	47.45	431.51	-1786.49	32.56	436.13	-1986.22	-0.33	1374.13	0.00	0.00	0.00	-1832.75	-55.78	1618.45	-1821.46	68.70	1650.81	-1072.54	83.12	1773.16	-2363.36	313.18	1779.19	654.95	-279.34	78.63	1254.66	-272.96	85.94	649.71
4.73000	-1521.76	190.93	245.22	-1559.19	175.02	232.95	-1884.32	106.00	205.42	-1718.91	163.80	268.04	-2026.38	-27.85	-137.36	-2070.82	-13.60	-119.89	-1807.60	47.45	431.51	-1786.49	32.56	436.13	-1966.99	1.82	1373.84	0.00	0.00	0.00	-1829.21	-55.93	1617.93	-1813.53	69.44	1651.21	-1072.54	83.12	1773.16	-2353.35	312.44	1778.94	654.53	-279.90	78.34	1254.68	-273.83	85.39	649.04
4.74000	-1504.48	189.42	248.14	-1541.95	171.10	234.96	-1856.06	112.32	201.20	-1707.54	165.30	263.56	-2027.13	-27.71	-140.62	-2071.00	-13.41	-122.17	-1807.60	47.45	431.51	-1786.49	32.56	436.13	-1986.09	0.14	1373.30	0.00	0.00	0.00	-1823.19	-55.82	1617.53	-1805.58	70.19	1651.56	-1072.54	83.12	1773.16	-2343.34	311.70	1778.68	654.91	-279.52	78.55	1254.53	-273.87	85.22	648.97
4.75000	-1487.02	186.71	251.29	-1523.64	170.30	237.60	-1827.57	118.71	196.93	-1696.05	166.81	259.01	-2027.82	-27.58	-143.79	-2071.12	-13.23	-124.37	-1807.60	47.45	431.51	-1786.49	32.56	436.13	-1980.34	0.82	1372.38	0.00	0.00	0.00	-1817.05	-56.47	1616.90	-1797.63	70.93	1651.84	-1072.54	83.12	1773.16	-2333.33	310.95	1778.43	655.47	-279.30	78.59	1254.21	-273.23	85.31	648.57
4.76000	-1468.81	182.86	254.48	-1507.65	166.56	239.12	-1798.85	125.19	192.60	-1684.45	168.33	254.40	-2028.47	-27.46	-146.87	-2071.18	-13.05	-126.48	-1807.60	47.45	431.51	-1786.49	32.56	436.13	-1986.68	-1.02	1372.79	0.00	0.00	0.00	-1803.25	-55.90	1616.08	-1789.68	71.67	1652.07	-1072.54	83.12	1773.16	-2323.31	310.19	1778.18	654.59	-279.76	78.44	1253.90	-273.32	85.09	648.21
4.77000	-1451.92	180.37	256.69	-1489.06	159.89	241.19	-1769.89	131.75	188.22	-1672.72	169.88	249.73	-2029.06	-27.34	-149.86	-2071.16	-12.89	-128.49	-1807.60	47.45	431.51	-1786.49	32.56	436.13	-1971.03	-0.59	1372.25	0.00	0.00	0.00	-1800.39	-56.02	1615.44	-1781.74	72.39	1652.22	-1072.54	83.12	1773.16	-2313.30	309.42	1777.93	655.30	-279.40	78.58	1253.99	-273.76	85.24	648.49
4.78000	-1436.01	178.42	258.72	-1473.64	163.81	242.32	-1740.69	138.39	183.78	-1660.89	171.43	245.00	-2029.59	-27.24	-152.74	-2071.07	-12.72	-130.40	-1807.60	47.45	431.51	-1786.49	32.56	436.13	-1953.24	-0.57	1371.77	0.00	0.00	0.00	-1801.00	-55.47	1615.34	-1773.81	73.09	1652.30	-1072.54	83.12	1773.16	-2303.27	308.65	1777.68	656.20	-279.40	78.66	1254.51	-273.21	85.39	647.74
4.79000	-1420.19	176.50	260.39	-1456.86	163.80	243.54	-1711.26	145.11	179.29	-1648.93	173.00	240.20	-2030.06	-27.14	-155.53	-2070.91	-12.57	-132.22	-1807.60	47.45	431.51	-1786.49	32.56	436.13	-1953.22	-0.99	1370.61	0.00	0.00	0.00	-1796.96	-55.95	1614.52	-1765.90	73.76	1652.30	-1072.54	83.12	1773.16	-2293.25	307.87	1777.43	656.23	-279.59	78.68	1254.41	-273.09	85.42	648.40
4.80000	-1405.21	175.58	261.55	-1443.27	161.64	243.28	-1681.58	151.91	174.73	-1636.85	174.59	235.34	-2030.47	-27.05	-158.20	-2070.68	-12.43	-133.92	-1807.60	47.45	431.51	-1786.49	32.56	436.13	-1942.61	-0.10	1371.27	0.00	0.00	0.00	-1763.87	-37.50	1633.25	-1758.02	74.40	1652.21	-1072.54	83.12	1773.16	-2283.23	307.09	1777.19	655.69	-280.26	78.39	1254.17	-273.52	85.33	648.35
4.81000	-1389.49	171.66	264.10	-1428.21	161.42	244.11	-1651.67	158.80	170.13	-1624.66	176.19	230.41	-2030.82	-26.97	-160.75	-2070.37	-12.29	-135.51	-1807.60	47.45	431.51	-1786.49	32.56	436.13	-1934.67	-0.51	1369.99	0.00	0.00	0.00	-1745.64	-33.52	1636.45	-1750.17	75.00	1652.03	-1072.54	83.12	1773.16	-2273.20	306.29	1776.94	654.92	-280.08	78.42	1254.28	-273.31	85.40	649.01
4.82000	-1374.30	167.83	266.22	-1413.02	161.22	244.63	-1621.51	165.77	165.46	-1612.34	177.80	225.42	-2031.10	-26.90	-163.18	-2069.99	-12.16	-136.99	-1807.60	47.45	431.51	-1786.49	32.56	436.13	-1918.95	-1.52	1369.33	0.00	0.00	0.00	-1742.74	-33.23	1636.12	-1742.36	75.55	1651.76	-1072.54	83.12	1773.16	-2263.17	305.49	1776.70	655.18	-279.93	78.51	1254.39	-273.55	85.32	649.83
4.83000	-1361.84	167.95	266.42	-1401.93	159.63	243.65	-1591.12	172.82	160.74	-1599.90	179.43	220.37	-2031.30	-26.83	-165.48	-2069.53	-12.05	-138.34	-1807.60	47.45	431.51	-1786.49	32.56	436.13	-1938.43	-1.67	1369.17	0.00	0.00	0.00	-1734.75	-33.24	1635.42	-1734.59	76.04	1651.39	-1072.54	83.12	1773.16	-2253.14	304.69	1776.45	654.93	-279.55	78.27	1254.59	-273.59	85.32	648.67
4.84000	-1352.17	170.92	264.13	-1388.50	160.68	243.26	-1560.49	179.95	155.96	-1587.34	181.08	215.25	-2031.44	-26.78	-167.65	-2068.99	-11.94	-139.57	-1807.60	47.45	431.51	-1786.49	32.56	436.13	-1916.91	-0.23	1369.16	0.00	0.00	0.00	-1729.88	-33.33	1635.04	-1726.87	76.48	1650.91	-1072.54	83.12	1773.16	-2243.11	303.87	1776.21	654.86	-279.32	78.40	1254.13	-273.41	85.30	647.58
4.85000	-1340.55	169.91	263.57	-1379.00	168.10	239.93	-1545.11	183.54	153.55	-1574.66	182.74	210.07	-2031.50	-26.74	-169.69	-2068.37	-11.84	-140.68	-1807.60	47.45	431.51	-1786.49	32.56	436.13	-1925.23	-0.69	1368.51	0.00	0.00	0.00	-1723.53	-33.05	1634.58	-1719.21	76.84	1650.32	-1072.54	83.12	1773.16	-2233.08	303.05	1775.97	655.06	-279.48	78.57	1254.22	-273.59	85.47	647.46
4.86000	-1327.53	167.01	263.36	-1369.60	168.72	237.18	-1526.55	186.62	149.60	-1561.86	184.42	204.82	-2031.49	-26.71	-171.57	-2067.68	-11.76	-141.64	-1807.60	47.45	431.51	-1786.49	32.56	436.13	-1929.42	-1.06	1367.16	0.00	0.00	0.00	-1715.06	-32.83	1633.99	-1711.61	77.14	1649.61	-1072.54	83.12	1773.16	-2223.05	302.22	1775.73	654.19	-279.26	78.30	1254.75	-273.23	85.65	649.15
4.87000	-1319.07	167.92	260.27	-1355.68	164.74	236.69	-1521.56	184.70	145.81	-1550.63	186.63	201.01	-2031.40	-26.69	-173.31	-2066.90	-11.69	-142.47	-1807.60	47.45	431.51	-1786.49	32.56	436.13	-1910.32	-0.30	1365.78	0.00	0.00	0.00	-1709.19	-32.58	1633.71	-1704.07	77.35	1648.79	-1072.54	83.12	1773.16	-2213.02	301.39	1775.49	653.50	-279.15	78.25	1254.71	-273.65	85.50	647.86
4.88000	-1310.54	169.04	256.28	-1348.33	166.67	232.19	-1514.17	182.46	139.88	-1540.67	186.99	196.77	-2031.22	-26.68	-174.89	-2066.03	-11.63	-143.16	-1807.60	47.45	431.51	-1786.49	32.56	436.13	-1885.21	-1.18	1366.13	0.00	0.00	0.00	-1704.41	-32.83	1633.37	-1696.61	77.48	1647.83	-1072.54	83.12	1773.16	-2202.98	300.54	1775.26	654.09	-279.46	78.39	1254.23	-272.68	85.67	647.85
4.89000	-1302.14	168.81	252.48	-1335.75	162.69	230.13	-1504.77	181.62	134.80	-1530.41	189.00	192.43	-2030.97	-26.69	-176.32	-2065.09	-11.58	-143.70	-1807.60	47.45	431.51	-1786.49	32.56	436.13	-1885.84	-0.16	1365.16	0.00	0.00	0.00	-1698.95	-32.58	1633.06	-1689.23	77.51	1646.75	-1072.54	83.12	1773.16	-2192.95	299.69	1775.02	655.04	-279.89	78.48	1254.31	-273.64	85.28	648.54
4.90000	-1291.64	165.15	250.50	-1326.19	159.95	227.13	-1495.78	181.60	129.44	-1522.78	188.51	186.80	-2030.62	-26.70	-177.57	-2064.06	-11.54	-144.09	-1807.60	47.45	431.51	-1786.49	32.56	436.13	-1860.62	0.24	1364.31	0.00	0.00	0.00	-1692.31	-32.75	1632.82	-1681.94	77.44	1645.53	-1072.54	83.12	1773.16	-2182.92	298.84	1774.79	654.88	-279.66	78.40	1253.87	-273.43	85.21	648.51
4.91000	-1286.96	168.94	244.26	-1323.35	166.18	219.90	-1490.97	177.90	122.42	-1512.27	191.09	181.95	-2030.19	-26.73	-178.66	-2062.94	-11.52	-144.33	-1807.60	47.45	431.51	-1786.49	32.56	436.13	-1880.25	-0.83	1363.74	0.00	0.00	0.00	-1683.16	-32.19	1632.60	-1674.74	77.27	1644.16	-1072.54	83.12	1773.16	-2172.89	297.97	1774.56	655.31	-279.20	78.52	1253.83	-273.47	85.36	648.89
4.92000	-1278.26	165.31	242.06	-1314.44	162.93	216.80	-1482.07	180.67	117.88	-1504.78	195.08	179.13	-2029.66	-26.77	-179.57	-2061.73	-11.51	-144.41	-1807.60	47.45	431.51	-1786.49	32.56	436.13	-1866.87	0.07	1362.94	0.00	0.00	0.00	-1675.00	-32.05	1632.27	-1667.64	76.99	1642.65	-1072.54	83.12	1773.16	-2162.86	297.10	1774.33	656.25	-279.72	78.62	1254.61	-272.96	85.74	647.90
4.93000	-1272.17	164.57	237.94	-1308.89	163.51	212.05	-1474.38	182.82	113.45	-1498.17	196.42	172.65	-2029.05	-26.83	-180.29	-2060.44	-11.52	-144.32	-1807.60	47.45	431.51	-1786.49	32.56	436.13	-1843.25	0.98	1362.10	0.00	0.00	0.00	-1670.84	-31.83	1632.17	-1660.64	76.58	1640.99	-1072.54	83.12	1773.16	-2152.82	296.22	1774.10	655.39	-280.08	78.32	1254.14	-273.00	85.48	647.76
4.94000	-1269.54	168.17	231.58	-1301.54	160.93	209.11	-1469.68	182.58	107.29	-1492.62	196.27	165.99	-2028.33	-26.89	-180.83	-2059.05	-11.54	-144.07	-1807.60	47.45	431.51	-1786.49	32.56	436.13	-1846.88	0.06	1361.25	0.00	0.00	0.00	-1664.27	-31.65	1632.15	-1653.54	76.30	1640.65	-1072.54	83.12	1773.16	-2142.79	295.34	1773.87	655.60	-279.77	78.68	1254.20	-273.05	85.64	649.39
4.95000	-1264.80	166.87	227.10	-1297.93	162.21	203.28	-1464.53	183.67	102.11	-1489.89	193.92	158.85	-2027.52	-26.98	-181.18	-2057.57	-11.58	-143.64	-1807.60	47.45	431.51	-1786.49	32.56	436.13	-1832.91	1.08	1360.86	0.00	0.00	0.00	-1653.64	-31.22	1631.76	-1645.50	76.94	1640.36	-1072.54	83.12	1773.16	-2132.77	294.44	1773.64	654.55	-279.59	78.26	1254.59	-273.72	85.59	649.33
4.96000	-1258.57	162.89	224.15	-1291.99	158.79	199.98	-1459.26	186.36	97.03	-1486.44	193.70	152.81	-2026.61	-27.07	-181.32	-2056.01	-11.63	-143.03	-1807.60	47.45	431.51	-1786.49	32.56	436.13	-1834.68	1.32	1359.92	0.00	0.00	0.00	-1649.00	-31.38	1631.76	-1644.52	73.68	1632.53	-1072.54	83.12	1773.16	-2122.74	293.54	1773.42	655.37	-279.52	78.50	1254.28	-273.92	85.39	648.30
4.97000	-1255.64	162.53	218.38	-1292.16	162.75	192.02	-1454.47	188.72	91.96	-1482.99	194.24	146.64	-2025.59	-27.18	-181.27	-2054.34	-11.70	-142.25	-1807.60	47.45	431.51	-1786.49	32.56	436.13	-1831.40	1.77	1359.40	0.00	0.00	0.00	-1641.67	-31.12	1631.66	-1639.15	72.23	1630.39	-1072.54	83.12	1773.16	-2112.71	292.63	1773.19	654.56	-279.90	78.26	1254.43	-274.06	85.17	648.03
4.98000	-1253.38	162.06	211.89	-1289.66	161.88	185.63	-1452.38	189.12	85.79	-1479.30	196.31	140.81	-2024.47	-27.31	-181.00	-2052.58	-11.79	-141.28	-1807.60	47.45	431.51	-1786.49	32.56	436.13	-1811.48	17.10	1373.72	0.00	0.00	0.00	-1633.68	-30.90	1631.53	-1637.90	72.90	1630.71	-1072.54	83.12	1773.16	-2102.69	291.72	1772.97	654.46	-279.95	78.46	1254.80	-273.27	85.66	648.20
4.99000	-1252.79	162.17	204.88	-1287.45	161.15	179.01	-1447.61	193.63	81.27	-1481.26	191.64	132.76	-2023.24	-27.45	-180.52	-2050.73	-11.89	-140.12	-1807.60	47.45	431.51	-1786.49	32.56	436.13	-1801.43	20.47	1374.95	0.00	0.00	0.00	-1626.51	-30.03	1631.73	-1625.97	72.79	1630.07	-1072.54	83.12	1773.16	-2092.66	290.79	1772.75	655.13	-279.94	78.51	1254.70	-273.09	85.85	648.39
5.00000	-1252.52	161.91	197.09	-1287.09	160.15	172.03	-1447.37	193.83	74.42	-1479.73	192.79	126.25	-2021.90	-27.61	-179.82	-2048.78	-12.01	-138.76	-1807.60	47.45	431.51	-1786.49	32.56	436.13	-1794.24	21.33	1374.28	0.00	0.00	0.00	-1616.86	-29.55	1631.88	-1614.38	74.08	1629.60	-1072.54	83.12	1773.16	-2082.64	289.86	1772.54	654.35	-280.03	78.32	1254.31	-273.25	85.58	648.40
5.01000	-1253.10	162.03	188.63	-1286.76	158.82	164.56	-1445.11	197.54	69.00	-1479.86	192.22	119.39	-2020.45	-27.78	-178.89	-2046.73	-12.15	-137.21	-1807.60	47.45	431.51	-1786.49	32.56	436.13	-1778.79	23.07	1373.04	0.00	0.00	0.00	-1611.82	-28.92	1632.12	-1606.39	73.83	1629.45	-1072.54	83.12	1773.16	-2072.62	288.93	1772.32	654.37	-279.54	78.42	1254.53	-273.66	85.73	648.41
5.02000	-1255.22	163.52	178.69	-1287.12	158.92	155.88	-1444.54	199.19	61.96	-1481.18	190.97	112.00	-2018.88	-27.97	-177.73	-2044.57	-12.30	-135.45	-1807.60	47.45	431.51	-1786.49	32.56	436.13	-1767.98	24.09	1372.17	0.00	0.00	0.00	-1603.41	-28.37	1632.17	-1599.66	74.24	1629.70	-1072.54	83.12	1773.16	-2062.61	287.98	1772.11	655.12	-279.27	78.60	1254.00	-273.42	85.49	649.18
5.03000	-1255.18	160.94	170.67	-1287.86	156.34	147.94	-1447.07	198.04	53.58	-1481.67	191.78	105.44	-2017.20	-28.18	-176.33	-2042.32	-12.48	-133.49	-1807.60	47.45	431.51	-1786.49	32.56	436.13	-1761.67	25.46	1370.41	0.00	0.00	0.00	-1596.73	-27.22	1632.67	-1592.10	75.45	1629.32	-1072.54	83.12	1773.16	-2052.59	287.03	1771.89	655.02	-279.45	78.67	1253.51	-273.24	85.16	649.07
5.04000	-1257.93	161.43	160.67	-1289.64	154.67	139.00	-1448.67	199.99	45.44	-1482.16	193.79	99.11	-2015.39	-28.40	-174.69	-2039.97	-12.67	-131.31	-1807.60	47.45	431.51	-1786.49	32.56	436.13	-1757.89	27.10	1369.54	0.00	0.00	0.00	-1589.88	-26.52	1632.86	-1583.68	75.67	1629.45	-1072.54	83.12	1773.16	-2042.58	286.07	1771.68	655.40	-279.56	78.51	1254.41	-273.51	85.42	647.55
5.05000	-1259.72	158.94	151.77	-1294.75	156.98	128.32	-1453.58	197.77	35.54	-1483.79	194.74	92.21	-2013.46	-28.64	-172.81	-2037.51	-12.89	-128.92	-1807.60	47.45	431.51	-1786.49	32.56	436.13	-1743.54	28.44	1368.47	0.00	0.00	0.00	-1577.97	-25.12	1632.97	-1572.62	78.26	1628.98	-1072.54	83.12	1773.16	-2032.57	285.10	1771.48	656.37	-279.03	78.93	1255.18	-273.64	85.72	648.33
5.06000	-1261.81	155.57	145.36	-1297.20	155.15	119.74	-1455.57	198.37	30.28	-1485.05	198.13	86.96	-2011.41	-28.90	-170.67	-2034.94	-13.12	-126.31	-1807.60	47.45	431.51	-1786.49	32.56	436.13	-1725.81	28.66	1371.63	0.00	0.00	0.00	-1568.29	-23.68	1633.24	-1565.56	78.45	1629.01	-1072.54	83.12	1773.16	-2022.57	284.12	1771.27	655.78	-279.72	78.67	1254.19	-273.41	85.36	648.95
5.07000	-1264.70	158.93	137.32	-1295.84	157.15	112.00	-1454.93	194.91	28.03	-1485.35	194.83	83.61	-2009.23	-29.18	-168.27	-2032.28	-13.38	-123.48	-1807.60	47.45	431.51	-1786.49	32.56	436.13	-1711.95	30.32	1370.98	0.00	0.00	0.00	-1561.27	-22.46	1633.45	-1556.51	79.28	1628.79	-1072.54	83.12	1773.16	-2012.57	283.14	1771.06	655.52	-280.23	78.46	1254.23	-273.53	85.49	648.04
5.08000	-1252.41	163.69	123.97	-1287.65	162.28	102.47	-1450.56	195.93	28.16	-1477.59	194.11	84.33	-2006.92	-29.48	-165.60	-2029.50	-13.65	-120.42	-1807.60	47.45	431.51	-1786.49	32.56	436.13	-1705.38	31.89	1370.07	0.00	0.00	0.00	-1549.93	-21.01	1633.75	-1547.93	80.75	1629.03	-1072.54	83.12	1773.16	-2002.57	282.15	1770.86	654.52	-279.53	78.25	1253.99	-273.27	85.33	647.63
5.09000	-1241.58	164.92	109.12	-1279.51	163.26	90.51	-1449.41	194.79	27.20	-1471.67	193.90	84.02	-2004.48	-29.79	-162.67	-2026.61	-13.95	-117.12	-1807.60	47.45	431.51	-1786.49	32.56	436.13	-1692.99	34.21	1368.60	0.00	0.00	0.00	-1545.33	-19.48	1634.69	-1536.05	82.95	1629.30	-1072.54	83.12	1773.16	-1992.58	281.15	1770.66	654.25	-279.64	78.17	1253.77	-273.28	85.31	648.69
5.10000	-1238.27	166.53	95.66	-1275.03	163.57	78.83	-1448.53	194.58	26.59	-1466.34	195.49	83.81	-2001.91	-30.12	-159.47	-2023.62	-14.27	-113.59	-1807.60	47.45	431.51	-1786.49	32.56	436.13	-1690.88	37.43	1363.21	0.00	0.00	0.00	-1536.58	-17.38	1635.23	-1525.46	84.53	1628.92	-1072.54	83.12	1773.16	-1982.59	280.14	1770.46	655.70	-280.09	78.44	1254.54	-272.92	85.76	648.57
5.11000	-1232.22	165.99	84.02	-1269.07	162.38	69.06	-1447.50	195.45	26.00	-1461.15	196.13	83.24	-1999.19	-30.48	-155.98	-2020.51	-14.62	-109.81	-1807.60	47.45	431.51	-1786.49	32.56	436.13	-1677.11	40.58	1362.52	0.00	0.00	0.00	-1526.55	-15.39	1635.63	-1515.78	86.79	1629.00	-1072.54	83.12	1773.16	-1972.60	279.13	1770.27	655.24	-279.57	78.39	1254.30	-273.27	85.24	648.49
5.12000	-1226.53	167.12	71.92	-1256.74	156.94	55.95	-1445.82	197.51	26.52	-1458.65	197.28	82.88	-1996.34	-30.85	-152.20	-2017.29	-14.98	-105.79	-1807.60	47.45	431.51	-1786.49	32.56	436.13	-1667.99	42.89	1362.48	0.00	0.00	0.00	-1515.23	-12.98	1636.21	-1504.46	89.10	1629.36	-1072.54	83.12	1773.16	-1962.62	278.11	1770.07	656.60	-279.06	79.13	1254.13	-273.82	84.91	647.90
5.13000	-1217.22	163.30	59.22	-1256.97	156.72	51.75	-1445.77	195.96	26.23	-1455.59	196.66	83.38	-1993.35	-31.25	-148.14	-2013.96	-15.37	-101.52	-1807.60	47.45	431.51	-1786.49	32.56	436.13	-1658.68	45.27	1362.96	0.00	0.00	0.00	-1505.87	-10.58	1636.89	-1490.72	91.71	1629.63	-1072.54	83.12	1773.16	-1952.64	277.08	1769.88	655.90	-279.14	78.66	1254.68	-273.37	85.32	648.26
5.14000	-1213.57	158.04	43.04	-1257.23	152.57	40.20	-1444.88	194.43	27.50	-1454.17	192.11	82.75	-1990.21	-31.66	-143.78	-2010.51	-15.79	-96.99	-1807.60	47.45	431.51	-1786.49	32.56	436.13	-1645.06	48.17	1363.69	0.00	0.00	0.00	-1495.57	-8.00	1637.83	-1471.72	99.07	1637.12	-1072.54	83.12	1773.16	-1942.67	276.04	1769.69	655.49	-279.10	78.57	1254.18	-273.18	85.39	648.14
5.15000	-1209.50	156.43	36.45	-1249.04	151.83	36.67	-1444.73	192.44	27.89	-1450.08	192.55	83.95	-1986.93	-32.09	-139.11	-2006.95	-16.22	-92.20	-1807.60	47.45	431.51	-1786.49	32.56	436.13	-1635.69	49.67	1364.07	0.00	0.00	0.00	-1485.18	-5.38	1638.88	-1458.72	103.30	1639.17	-1072.54	83.12	1773.16	-1932.70	275.00	1769.50	655.68	-279.22	78.80	1253.83	-273.37	85.15	648.01
5.16000	-1208.26	155.89	32.59	-1252.49	151.49	32.11	-1442.90	193.92	29.23	-1450.61	189.27	83.36	-1983.49	-32.55	-134.14	-2003.27	-16.69	-87.16	-1807.60	47.45	431.51	-1786.49	32.56	436.13	-1629.74	53.05	1365.09	0.00	0.00	0.00	-1470.83	-2.27	1639.91	-1447.66	106.17	1639.80	-1072.54	83.12	1773.16	-1922.74	273.94	1769.32	654.57	-279.40	78.45	1253.74	-272.95	85.51	648.19
5.17000	-1205.97	155.79	32.28	-1256.01	149.67	30.25	-1443.02	192.91	29.30	-1449.15	189.25	83.70	-1979.91	-33.03	-128.85	-1999.47	-17.18	-81.84	-1807.60	47.45	431.51	-1786.49	32.56	436.13	-1619.95	56.01	1366.45	0.00	0.00	0.00	-1462.28	0.99	1641.26	-1436.31	109.60	1640.66	-1072.54	83.12	1773.16	-1912.79	272.88	1769.13	655.80	-279.57	78.82	1255.11	-273.37	85.64	648.91
5.18000	-1208.00	155.61	31.20	-1252.07	150.15	30.79	-1443.29	192.80	28.90	-1448.51	188.17	83.61	-1976.17	-33.53	-123.25	-1995.56	-17.69	-76.25	-1807.60	47.45	431.51	-1786.49	32.56	436.13	-1601.06	59.43	1368.13	0.00	0.00	0.00	-1451.71	4.45	1642.71	-1424.65	113.91	1641.48	-1072.54	83.12	1773.16	-1902.83	271.81	1768.95	655.34	-279.62	78.75	1254.82	-273.68	85.56	647.80
5.19000	-1207.59	155.86	31.08	-1249.99	150.94	30.66	-1442.46	194.19	29.45	-1448.59	188.23	83.45	-1972.28	-34.05	-117.32	-1991.52	-18.23	-70.38	-1807.60	47.45	431.51	-1786.49	32.56	436.13	-1599.35	61.91	1370.08	0.00	0.00	0.00	-1439.64	7.97	1644.28	-1420.73	111.99	1636.27	-1072.54	83.12	1773.16	-1892.89	270.74	1768.77	653.68	-279.32	78.35	1254.22	-273.68	85.22	647.80
5.20000	-1209.08	156.49	31.04	-1247.24	150.82	31.09	-1443.92	192.62	28.46	-1448.80	189.35	83.54	-1968.23	-34.60	-111.06	-1987.36	-18.80	-64.24	-1807.60	47.45	431.51	-1786.49	32.56	436.13	-1584.05	64.30	1372.20	0.00	0.00	0.00	-1431.39	11.47	1645.91	-1405.34	118.59	1642.39	-1072.54	83.12	1773.16	-1882.95	269.65	1768.60	655.71	-279.35	78.60	1253.68	-273.38	85.24	649.34
5.21000	-1206.62	155.85	31.47	-1253.74	150.86	29.66	-1443.33	193.22	28.32	-1448.54	191.50	84.21	-1964.01	-35.17	-104.47	-1983.08	-19.39	-57.81	-1807.60	47.45	431.51	-1786.49	32.56	436.13	-1578.63	68.29	1374.74	0.00	0.00	0.00	-1419.71	15.01	1647.65	-1392.30	124.37	1644.92	-1072.54	83.12	1773.16	-1873.02	268.56	1768.42	656.11	-279.36	78.78	1253.83	-273.12	85.40	649.67
5.22000	-1210.07	155.56	30.28	-1256.24	151.06	29.15	-1443.82	192.97	27.91	-1447.22	194.60	85.77	-1959.64	-35.76	-97.53	-1978.67	-20.01	-51.09	-1807.60	47.45	431.51	-1786.49	32.56	436.13	-1565.16	71.73	1376.62	0.00	0.00	0.00	-1409.67	18.81	1649.37	-1381.69	128.42	1646.22	-1072.54	83.12	1773.16	-1863.09	267.46	1768.25	655.71	-279.17	78.78	1253.95	-273.47	85.44	648.44
5.23000	-1210.64	156.06	30.65	-1250.56	150.91	29.90	-1443.32	193.99	28.31	-1446.19	196.38	86.82	-1955.09	-36.38	-90.25	-1974.13	-20.66	-44.07	-1807.60	47.45	431.51	-1786.49	32.56	436.13	-1554.05	74.54	1379.11	0.00	0.00	0.00	-1400.00	22.71	1651.23	-1382.01	127.61	1641.30	-1072.54	83.12	1773.16	-1853.17	266.35	1768.08	655.11	-279.77	78.21	1254.68	-273.14	85.82	648.09
5.24000	-1206.55	154.73	30.78	-1250.80	149.44	29.41	-1443.85	193.40	28.21	-1445.37	198.25	87.73	-1950.38	-37.02	-82.62	-1969.47	-21.34	-36.76	-1807.60	47.45	431.51	-1786.49	32.56	436.13	-1544.85	76.54	1381.86	0.00	0.00	0.00	-1387.45	27.03	1653.15	-1376.23	131.17	1641.61	-1072.54	83.12	1773.16	-1843.26	265.24	1767.91	654.77	-280.06	78.28	1255.40	-273.10	85.84	647.74
5.25000	-1209.83	154.90	30.05	-1249.93	149.73	30.03	-1443.97	193.54	28.00	-1445.75	198.06	87.33	-1945.50	-37.68	-74.63	-1964.68	-22.05	-29.15	-1807.60	47.45	431.51	-1786.49	32.56	436.13	-1532.88	78.65	1383.86	0.00	0.00	0.00	-1376.21	31.36	1655.10	-1354.76	139.92	1649.20	-1072.54	83.12	1773.16	-1833.35	264.11	1767.75	654.79	-279.36	78.65	1254.44	-273.33	85.48	648.64
5.26000	-1203.78	154.59	31.44	-1247.19	150.27	30.93	-1442.47	195.25	28.49	-1446.54	197.07	86.45	-1940.45	-38.37	-66.28	-1959.77	-22.78	-21.23	-1807.60	47.45	431.51	-1786.49	32.56	436.13	-1527.37	81.64	1385.79	0.00	0.00	0.00	-1365.02	35.67	1657.12	-1343.14	144.17	1652.21	-1072.54	83.12	1773.16	-1823.45	262.98	1767.59	653.82	-279.40	78.47	1254.50	-274.10	85.21	648.96
5.27000	-1204.37	154.17	31.34	-1251.64	149.28	29.47	-1443.56	193.97	27.79	-1446.95	196.53	85.89	-1935.22	-39.09	-57.56	-1954.72	-23.55	-12.99	-1807.60	47.45	431.51	-1786.49	32.56	436.13	-1520.33	83.96	1387.59	0.00	0.00	0.00	-1354.19	40.03	1659.10	-1343.80	144.22	1647.89	-1072.54	83.12	1773.16	-1813.56	261.84	1767.43	655.13	-279.00	78.86	1254.54	-274.11	85.18	648.89
5.28000	-1203.56	155.36	31.82	-1249.17	150.27	29.82	-1443.77	194.10	27.75	-1447.11	196.35	85.66	-1929.81	-39.83	-48.47	-1949.54	-24.34	-4.45	-1807.60	47.45	431.51	-1786.49	32.56	436.13	-1508.93	86.40	1388.53	0.00	0.00	0.00	-1347.80	44.00	1660.78	-1338.86	148.04	1648.41	-1072.54	83.12	1773.16	-1803.67	260.69	1767.27	654.76	-279.58	78.59	1255.10	-273.82	85.39	648.41
5.29000	-1206.83	155.89	30.90	-1258.70	150.17	28.01	-1443.94	193.97	27.86	-1446.73	196.90	85.87	-1924.22	-40.60	-39.00	-1944.22	-25.17	4.42	-1807.60	47.45	431.51	-1786.49	32.56	436.13	-1502.15	89.60	1389.88	0.00	0.00	0.00	-1338.40	47.44	1662.53	-1323.50	152.62	1649.25	-1072.54	83.12	1773.16	-1793.79	259.54	1767.12	653.79	-279.48	78.31	1253.88	-273.56	85.09	648.75
5.30000	-1205.47	155.37	31.29	-1251.33	149.55	29.56	-1446.13	190.89	26.31	-1448.83	194.02	84.17	-1918.45	-41.39	-29.15	-1938.78	-26.03	13.61	-1807.60	47.45	431.51	-1786.49	32.56	436.13	-1490.98	92.14	1391.05	0.00	0.00	0.00	-1327.32	51.39	1664.04	-1316.54	155.77	1650.35	-1072.54	83.12	1773.16	-1783.92	258.37	1766.97	654.92	-279.55	78.74	1253.16	-273.52	84.81	648.75
5.31000	-1204.50	154.98	31.58	-1254.07	150.03	28.80	-1443.72	194.29	27.76	-1448.34	194.90	84.46	-1912.50	-42.21	-18.90	-1933.20	-26.92	23.13	-1807.60	47.45	431.51	-1786.49	32.56	436.13	-1486.74	93.61	1392.28	0.00	0.00	0.00	-1320.85	55.17	1665.75	-1309.34	158.76	1651.78	-1072.54	83.12	1773.16	-1774.06	257.20	1766.82	654.63	-279.42	78.56	1254.45	-273.70	85.46	647.95
5.32000	-1207.29	154.75	30.76	-1250.98	149.13	29.30	-1444.48	193.32	27.28	-1447.26	196.22	85.15	-1906.35	-43.06	-8.26	-1933.86	-28.48	26.56	-1807.60	47.45	431.51	-1786.49	32.56	436.13	-1478.22	94.74	1392.79	0.00	0.00	0.00	-1309.80	58.29	1667.03	-1309.23	162.86	1653.58	-1072.54	83.12	1773.16	-1764.21	256.02	1766.67	654.74	-279.44	78.53	1255.12	-273.37	85.59	647.57
5.33000	-1206.48	155.99	30.94	-1249.21	150.00	29.88	-1445.00	192.73	27.00	-1448.00	195.52	84.82	-1900.02	-43.93	2.78	-1939.01	-29.95	30.86	-1807.60	47.45	431.51	-1786.49	32.56	436.13	-1471.26	96.95	1393.74	0.00	0.00	0.00	-1304.62	61.25	1668.32	-1302.55	165.76	1654.80	-1072.54	83.12	1773.16	-1754.37	254.83	1766.53	655.32	-279.13	78.58	1255.01	-273.36	85.54	647.37
5.34000	-1210.53	154.13	29.67	-1249.52	149.87	29.30	-1443.84	194.39	27.82	-1448.72	194.52	84.44	-1893.50	-44.83	14.23	-1930.80	-30.69	40.65	-1807.60	47.45	431.51	-1786.49	32.56	436.13	-1460.12	99.27	1394.35	0.00	0.00	0.00	-1296.89	64.45	1669.53	-1287.48	168.16	1655.49	-1072.54	83.12	1773.16	-1744.53	253.64	1766.39	655.08	-279.39	78.39	1254.46	-273.41	85.34	647.76
5.35000	-1208.40	155.49	30.49	-1251.20	149.94	29.46	-1443.56	194.33	27.79	-1448.50	194.56	84.34	-1886.78	-45.77	26.08	-1920.63	-29.74	51.54	-1807.60	47.45	431.51	-1786.49	32.56	436.13	-1447.89	100.87	1394.85	0.00	0.00	0.00	-1289.61	67.00	1670.53	-1280.19	171.53	1656.72	-1072.54	83.12	1773.16	-1734.70	252.43	1766.25	656.48	-279.57	78.81	1254.26	-272.97	85.36	647.50
5.36000	-1208.70	154.47	30.20	-1249.55	150.68	29.38	-1444.21	194.16	27.73	-1448.44	194.73	84.32	-1879.86	-46.72	38.36	-1908.10	-31.01	64.00	-1807.60	47.45	431.51	-1786.49	32.56	436.13	-1446.12	102.35	1395.70	0.00	0.00	0.00	-1282.24	69.47	1671.57	-1277.49	174.36	1658.11	-1072.54	83.12	1773.16	-1724.88	251.22	1766.12	655.17	-279.80	78.52	1254.34	-273.33	85.33	646.25
5.37000	-1203.54	157.12	34.47	-1255.28	148.73	27.84	-1444.30	194.13	27.71	-1448.78	194.24	83.99	-1872.72	-47.71	51.06	-1908.66	-31.06	74.74	-1807.60	47.45	431.51	-1786.49	32.56	436.13	-1442.60	105.35	1396.55	0.00	0.00	0.00	-1276.57	71.84	1672.54	-1274.34	176.58	1659.22	-1072.54	83.12	1773.16	-1715.07	250.00	1765.98	654.00	-279.46	78.19	1253.90	-273.41	85.55	647.19
5.38000	-1208.60	155.58	30.22	-1248.30	149.83	29.37	-1443.74	194.77	28.04	-1448.40	195.08	84.12	-1841.14	-48.25	69.40	-1891.71	-31.66	88.71	-1807.60	47.45	431.51	-1786.49	32.56	436.13	-1434.62	106.91	1397.05	0.00	0.00	0.00	-1268.94	73.93	1673.31	-1263.82	179.76	1659.99	-1072.54	83.12	1773.16	-1705.28	248.77	1765.86	654.80	-279.41	78.38	1253.97	-273.14	85.52	648.24
5.39000	-1209.74	156.03	30.02	-1255.90	151.03	27.74	-1443.38	194.88	28.07	-1448.58	194.79	83.92	-1875.27	-50.05	73.93	-1875.87	-32.15	101.78	-1807.60	47.45	431.51	-1786.49	32.56	436.13	-1423.83	108.36	1397.97	0.00	0.00	0.00	-1260.72	75.98	1674.05	-1258.13	181.15	1661.04	-1072.54	83.12	1773.16	-1695.49	247.53	1765.73	654.46	-279.35	78.38	1253.78	-273.10	85.35	647.41
5.40000	-1203.58	157.21	34.33	-1246.60	150.01	30.05	-1445.10	192.77	27.09	-1448.05	195.11	84.17	-1859.53	-53.07	87.63	-1861.48	-34.05	115.01	-1807.60	47.45	431.51	-1786.49	32.56	436.13	-1421.83	110.85	1398.71	0.00	0.00	0.00	-1256.88	77.57	1674.88	-1249.99	183.14	1661.79	-1072.54	83.12	1773.16	-1685.71	246.28	1765.61	654.97	-279.27	78.84	1253.48	-273.36	85.25	647.80
5.41000	-1211.15	154.99	29.20	-1253.44	149.46	28.14	-1444.58	193.28	27.37	-1448.26	195.10	84.27	-1878.48	-53.42	94.32	-1879.31	-35.71	121.72	-1807.60	47.45	431.51	-1786.49	32.56	436.13	-1413.42	112.91	1399.17	0.00	0.00	0.00	-1249.57	79.31	1675.46	-1246.25	184.50	1662.53	-1072.54	83.12	1773.16	-1675.94	245.03	1765.49	655.82	-279.23	78.91	1254.17	-272.99	85.29	647.72
5.42000	-1203.37	157.89	34.22	-1250.45	150.22	28.80	-1445.00	192.86	27.09	-1448.58	194.18	83.95	-1849.40	-53.75	109.27	-1877.46	-36.93	133.30	-1807.60	47.45	431.51	-1786.49	32.56	436.13	-1408.24	115.23	1399.97	0.00	0.00	0.00	-1244.52	80.80	1676.22	-1240.74	185.83	1663.47	-1072.54	83.12	1773.16	-1666.18	243.76	1765.37	654.52	-279.30	78.61	1254.80	-273.06	85.53	647.87
5.43000	-1203.11	157.64	34.25	-1250.91	149.87	28.39	-1444.02	194.55	27.84	-1448.25	194.62	84.04	-1838.88	-54.64	121.19	-1858.88	-36.42	146.53	-1807.60	47.45	431.51	-1786.49	32.56	436.13	-1404.26	117.03	1400.88	0.00	0.00	0.00	-1237.23	82.36	1676.72	-1234.60	187.66	1664.16	-1072.54	83.12	1773.16	-1656.43	242.49	1765.26	654.47	-279.91	78.52	1254.86	-273.03	85.64	648.10
5.44000	-1206.54	155.05	29.91	-1251.18	150.26	28.13	-1444.25	194.01	27.72	-1448.16	193.97	84.04	-1842.12	-53.71	129.81	-1833.91	-35.79	160.96	-1807.60	47.45	431.51	-1786.49	32.56	436.13	-1395.12	115.97	1403.72	0.00	0.00	0.00	-1233.33	83.82	1677.12	-1230.02	189.26	1664.93	-1072.54	83.12	1773.16	-1646.69	241.21	1765.15	655.42	-278.98	78.74	1254.24	-273.29	85.45	648.15
5.45000	-1202.84	157.52	33.74	-1251.60	150.16	27.55	-1443.73	194.28	27.81	-1448.08	193.81	84.12	-1809.18	-53.66	145.12	-1847.99	-36.03	167.90	-1807.60	47.45	431.51	-1786.49	32.56	436.13	-1390.50	119.70	1402.79	0.00	0.00	0.00	-1226.65	84.74	1677.68	-1227.64	189.89	1665.71	-1072.54	83.12	1773.16	-1636.96	239.92	1765.04	654.86	-279.58	78.46	1254.79	-273.89	85.23	646.99
5.46000	-1202.52	157.32	33.78	-1248.54	150.47	28.20	-1444.34	193.20	27.36	-1447.88	193.53	83.96	-1812.05	-53.95	154.27	-1829.61	-34.74	180.28	-1807.60	47.45	431.51	-1786.49	32.56	436.13	-1393.38	121.84	1403.65	0.00	0.00	0.00	-1221.41	85.88	1678.21	-1215.70	191.30	1666.47	-1072.54	83.12	1773.16	-1627.24	238.62	1764.93	655.24	-279.44	78.67	1254.44	-273.94	85.21	646.96
5.47000	-1208.22	154.44	28.67	-1250.59	150.15	27.28	-1444.76	192.63	27.39	-1446.77	194.19	84.63	-1760.64	-52.71	171.13	-1821.52	-33.85	189.78	-1807.60	47.45	431.51	-1786.49	32.56	436.13	-1387.80	123.07	1403.61	0.00	0.00	0.00	-1216.40	86.87	1678.71	-1213.17	192.28	1667.50	-1072.54	83.12	1773.16	-1617.54	237.32	1764.83	655.37	-279.38	78.82	1254.09	-273.43	85.29	648.11
5.48000	-1209.25	156.29	28.51	-1256.28	149.96	25.91	-1444.59	192.62	27.53	-1446.25	194.47	84.90	-1779.40	-52.20	175.84	-1813.38	-33.82	199.45	-1807.60	47.45	431.51	-1786.49	32.56	436.13	-1377.11	124.26	1404.88	0.00	0.00	0.00	-1210.98	87.68	1679.28	-1206.27	192.99	1668.19	-1072.54	83.12	1773.16	-1607.84	236.00	1764.73	655.38	-279.80	78.65	1254.20	-273.03	85.36	648.04
5.49000	-1201.81	157.49	33.26	-1250.90	150.11	27.41	-1444.35	193.03	27.74	-1447.16	192.63	84.32	-1782.65	-52.25	182.50	-1798.59	-32.34	208.56	-1807.60	47.45	431.51	-1786.48	32.56	436.14	-1377.91	126.75	1405.49	0.00	0.00	0.00	-1204.39	89.00	1679.77	-1203.03	194.21	1668.90	-1072.54	83.12	1773.16	-1598.16	234.68	1764.64	655.06	-279.40	78.63	1254.13	-273.07	85.31	648.61
5.50000	-1202.57	156.99	32.26	-1252.21	150.85	26.86	-1444.70	192.15	27.43	-1446.29	193.20	84.71	-1756.59	-49.59	207.75	-1774.86	-21.70	234.56	-1807.60	47.45	431.51	-1771.96	33.01	443.48	-1363.90	127.37	1405.64	0.00	0.00	0.00	-1202.37	89.37	1680.42	-1202.12	194.58	1669.62	-1072.54	83.12	1773.16	-1588.49	233.35	1764.55	655.65	-279.47	78.75	1253.72	-273.13	85.27	648.12
5.51000	-1202.40	157.59	32.12	-1251.23	151.19	26.76	-1443.98	193.05	27.92	-1446.21	192.56	84.85	-1742.87	-44.47	220.39	-1757.67	-20.77	245.20	-1807.58	47.45	431.51	-1757.57	33.15	450.38	-1359.35	128.82	1406.01	0.00	0.00	0.00	-1197.72	90.47	1681.00	-1195.62	195.29	1670.30	-1072.54	83.12	1773.16	-1578.83	232.01	1764.46	656.05	-279.16	78.93	1254.19	-273.27	85.50	647.34
5.52000	-1201.80	157.83	32.28	-1252.23	150.07	26.32	-1443.33	193.50	28.35	-1446.82	191.03	84.32	-1732.46	-43.74	225.59	-1737.37	-21.51	252.30	-1793.72	47.04	436.57	-1742.41	32.15	456.54	-1354.92	128.15	1408.67	0.00	0.00	0.00	-1190.63	90.96	1681.45	-1187.26	196.28	1670.69	-1072.54	83.12	1773.16	-1569.18	230.66	1764.37	655.08	-279.32	78.49	1254.29	-273.29	85.58	647.23
5.53000	-1201.95	156.85	31.61	-1254.86	149.71	25.47	-1444.18	192.36	28.15	-1446.70	190.59	84.39	-1721.11	-41.95	226.16	-1723.22	-21.84	256.62	-1780.13	46.00	441.00	-1732.10	35.28	460.04	-1348.11	128.59	1409.24	0.00	0.00	0.00	-1186.29	91.58	1681.99	-1184.41	196.85	1671.49	-1072.54	83.12	1773.16	-1559.55	229.31	1764.29	655.31	-279.69	78.38	1254.42	-273.24	85.56	646.85
5.54000	-1205.60	155.92	27.89	-1252.23	150.92	26.24	-1443.11	193.26	28.56	-1446.11	190.34	84.63	-1694.80	-41.88	231.28	-1706.14	-21.57	260.56	-1765.82	44.28	444.20	-1719.29	35.08	463.49	-1348.59	131.58	1407.57	0.00	0.00	0.00	-1181.17	92.07	1682.44	-1181.92	196.76	1672.42	-1072.54	83.12	1773.16	-1549.92	227.94	1764.21	654.10	-279.87	77.96	1254.77	-272.71	85.83	648.40
5.55000	-1201.25	158.05	31.74	-1248.06	151.13	27.37	-1444.15	192.20	28.29	-1444.60	191.95	85.49	-1678.28	-40.92	233.73	-1685.86	-19.96	261.79	-1753.61	43.81	445.60	-1706.37	34.80	465.78	-1340.97	131.43	1409.64	0.00	0.00	0.00	-1175.87	92.69	1682.90	-1173.11	197.43	1673.02	-1072.54	83.12	1773.16	-1540.31	226.57	1764.14	655.03	-279.28	78.55	1253.78	-273.67	85.20	648.68
5.56000	-1201.32	157.69	31.42	-1249.31	151.51	26.76	-1442.57	193.49	29.06	-1443.79	192.37	85.86	-1658.95	-41.00	235.77	-1669.57	-20.36	263.06	-1739.73	41.58	446.25	-1690.94	31.33	467.92	-1332.85	131.68	1410.13	0.00	0.00	0.00	-1170.13	92.97	1683.11	-1170.32	197.35	1673.94	-1072.54	83.12	1773.16	-1530.72	225.18	1764.07	654.10	-279.27	78.34	1254.44	-273.58	85.26	648.50
5.57000	-1200.88	157.52	31.44	-1250.08	150.15	25.91	-1444.34	191.10	27.98	-1444.78	190.41	85.43	-1642.91	-40.48	235.87	-1648.85	-19.69	264.50	-1726.72	40.35	445.73	-1679.03	31.41	467.46	-1333.60	133.49	1408.19	0.00	0.00	0.00	-1166.68	93.35	1683.50	-1166.37	197.85	1674.50	-1072.54	83.12	1773.16	-1521.13	223.79	1764.00	654.45	-278.92	78.55	1255.00	-273.37	85.51	648.42
5.58000	-1201.34	157.59	30.65	-1250.74	150.88	26.05	-1442.53	192.91	29.20	-1443.82	191.01	86.03	-1620.14	-40.76	236.97	-1635.55	-19.77	263.35	-1711.78	36.79	444.76	-1664.44	27.96	466.95	-1323.79	134.29	1407.55	0.00	0.00	0.00	-1161.71	93.61	1683.72	-1160.92	198.51	1675.02	-1072.54	83.12	1773.16	-1511.56	222.39	1763.93	654.94	-278.94	78.58	1254.00	-273.28	85.37	647.73
5.59000	-1201.02	158.08	30.60	-1251.65	151.15	25.58	-1443.60	191.39	28.85	-1445.14	188.46	85.39	-1596.08	-39.53	236.65	-1617.11	-20.31	262.35	-1698.76	35.26	441.91	-1651.44	26.56	464.89	-1319.12	135.88	1407.35	0.00	0.00	0.00	-1157.29	93.83	1683.90	-1157.30	199.00	1675.70	-1072.54	83.12	1773.16	-1502.01	220.98	1763.87	655.41	-279.26	78.57	1253.72	-273.26	85.38	648.68
5.60000	-1205.77	155.70	25.98	-1250.20	151.17	25.95	-1443.40	191.08	29.01	-1444.13	189.01	86.12	-1582.12	-38.62	233.86	-1602.61	-20.52	259.27	-1683.33	31.15	438.64	-1637.19	23.62	462.32	-1318.59	136.51	1407.65	0.00	0.00	0.00	-1151.18	93.94	1683.82	-1148.99	199.20	1675.75	-1072.54	83.12	1773.16	-1492.46	219.56	1763.81	655.66	-279.60	78.47	1254.63	-273.57	85.48	648.42
5.61000	-1201.43	156.48	29.53	-1250.32	151.66	25.82	-1443.08	191.00	29.52	-1443.35	188.98	86.23	-1560.23	-38.49	231.32	-1579.78	-20.11	256.86	-1669.46	28.91	434.00	-1624.36	22.34	457.87	-1310.01	137.63	1407.55	0.00	0.00	0.00	-1145.76	93.87	1683.93	-1147.78	199.20	1676.32	-1072.54	83.12	1773.16	-1482.93	218.14	1763.76	654.90	-279.37	78.58	1253.89	-273.04	85.48	648.72
5.62000	-1209.08	156.75	24.89	-1251.67	151.10	25.40	-1442.84	190.58	29.77	-1442.78	189.02	86.87	-1548.26	-37.90	225.98	-1563.31	-20.31	252.37	-1656.38	27.27	427.50	-1609.85	19.45	453.29	-1305.40	135.92	1406.65	0.00	0.00	0.00	-1140.15	94.22	1683.80	-1143.76	199.20	1676.74	-1072.54	83.12	1773.16	-1473.42	216.70	1763.71	654.61	-279.27	78.55	1254.12	-272.79	85.45	647.90
5.63000	-1200.55	157.09	29.50	-1252.44	150.76	25.02	-1442.45	190.61	30.05	-1443.31	187.12	86.74	-1527.77	-37.46	221.63	-1546.96	-20.16	246.79	-1641.28	23.14	420.99	-1594.24	14.96	447.97	-1302.51	134.82	1405.88	0.00	0.00	0.00	-1135.89	94.21	1683.70	-1135.45	200.15	1676.64	-1072.54	83.12	1773.16	-1463.92	215.26	1763.66	654.46	-279.12	78.54	1253.51	-273.66	84.89	647.72
5.64000	-1204.16	155.43	25.42	-1250.35	150.75	25.25	-1442.12	190.07	30.44	-1443.20	186.56	87.15	-1505.28	-39.17	218.64	-1522.16	-20.34	242.21	-1627.48	21.23	412.47	-1581.47	13.99	440.21	-1313.80	127.21	1397.21	0.00	0.00	0.00	-1131.29	94.21	1683.50	-1128.06	200.17	1676.53	-1072.54	83.12	1773.16	-1454.43	213.80	1763.62	654.18	-279.31	78.45	1254.12	-273.05	85.50	648.92
5.65000	-1201.05	156.99	28.36	-1252.34	151.36	24.64	-1441.77	190.02	30.71	-1441.91	187.28	88.05	-1479.64	-40.05	213.35	-1502.21	-20.42	235.75	-1612.35	17.80	403.19	-1566.04	9.25	432.71	-1291.36	129.84	1402.92	0.00	0.00	0.00	-1125.48	94.44	1683.34	-1125.44	200.19	1676.87	-1072.54	83.12	1773.16	-1444.96	212.34	1763.58	654.65	-278.89	78.70	1254.25	-272.81	85.52	648.83
5.66000	-1204.58	154.90	24.65	-1250.11	151.59	24.55	-1440.91	190.18	31.41	-1443.22	184.70	87.55	-1462.93	-40.80	205.61	-1480.49	-21.55	230.78	-1597.08	14.76	392.80	-1552.21	6.93	423.38	-1282.09	130.37	1403.77	0.00	0.00	0.00	-1120.27	94.42	1683.06	-1120.06	199.89	1676.75	-1072.54	83.12	1773.16	-1435.50	210.87	1763.55	654.87	-279.21	78.61	1254.57	-273.39	85.46	647.72
5.67000	-1204.77	154.21	24.44	-1249.03	152.34	24.89	-1442.23	188.00	30.41	-1442.17	185.01	88.29	-1436.15	-40.82	199.30	-1462.62	-22.34	222.36	-1581.50	11.45	381.66	-1538.64	5.87	412.74	-1297.72	130.14	1395.94	0.00	0.00	0.00	-1116.82	94.48	1682.87	-1114.84	199.68	1676.58	-1072.54	83.12	1773.16	-1426.06	209.39	1763.52	654.35	-279.24	78.45	1254.99	-272.99	85.61	647.63
5.68000	-1200.65	155.88	27.94	-1244.97	151.76	25.97	-1442.08	186.92	31.08	-1441.22	185.40	88.90	-1410.78	-41.12	191.89	-1440.22	-22.81	214.48	-1565.79	8.68	369.16	-1523.04	2.16	402.63	-1294.20	129.98	1394.31	0.00	0.00	0.00	-1112.03	94.30	1682.56	-1109.71	199.89	1676.49	-1072.54	83.12	1773.16	-1416.64	207.90	1763.49	655.22	-279.32	78.52	1254.60	-273.17	85.37	648.39
5.69000	-1200.67	155.84	27.68	-1245.11	150.45	25.35	-1440.98	187.71	31.74	-1440.61	185.10	89.33	-1394.09	-42.31	182.85	-1419.87	-24.56	205.55	-1550.63	6.93	355.70	-1507.78	-0.45	390.87	-1286.50	129.75	1394.21	0.00	0.00	0.00	-1104.73	94.35	1682.01	-1107.61	200.28	1676.53	-1072.54	83.12	1773.16	-1407.23	206.40	1763.46	655.65	-279.39	78.72	1254.77	-273.07	85.67	648.68
5.70000	-1200.77	155.55	27.35	-1247.61	151.28	25.12	-1440.69	187.65	32.47	-1440.78	183.96	89.63	-1373.34	-42.75	174.44	-1396.77	-25.57	196.64	-1533.71	3.95	342.47	-1491.25	-4.04	379.47	-1269.75	136.75	1405.94	0.00	0.00	0.00	-1099.27	93.91	1681.50	-1102.70	199.94	1676.47	-1072.54	83.12	1773.16	-1397.83	204.89	1763.44	655.93	-279.47	78.55	1254.12	-273.06	85.47	649.05
5.71000	-1203.60	153.40	23.66	-1245.80	150.65	25.30	-1440.83	186.74	32.60	-1439.07	185.52	90.93	-1348.67	-42.00	166.23	-1373.38	-26.51	187.73	-1515.75	0.25	328.87	-1475.70	-5.60	366.26	-1258.58	138.01	1407.95	0.00	0.00	0.00	-1095.33	93.70	1681.27	-1097.23	199.44	1676.42	-1072.54	83.12	1773.16	-1388.45	203.38	1763.43	655.50	-278.96	78.88	1253.79	-273.19	85.58	648.56
5.72000	-1200.94	155.80	27.02	-1249.83	151.36	23.92	-1440.49	186.55	33.20	-1439.00	185.07	91.30	-1330.35	-42.77	156.95	-1350.53	-28.18	178.50	-1496.88	-3.78	315.09	-1458.87	-8.44	353.36	-1257.98	138.99	1408.34	0.00	0.00	0.00	-1088.88	93.93	1680.94	-1089.02	200.21	1675.96	-1072.54	83.12	1773.16	-1379.09	201.85	1763.41	655.91	-279.20	78.94	1254.10	-273.31	85.49	647.70
5.73000	-1200.34	155.23	27.26	-1246.04	150.90	24.99	-1438.64	188.65	34.79	-1438.46	184.87	92.08	-1308.86	-44.07	148.25	-1328.66	-29.60	169.35	-1477.86	-7.09	300.53	-1442.07	-10.60	340.00	-1248.23	139.93	1408.24	0.00	0.00	0.00	-1083.93	94.00	1680.45	-1085.44	200.09	1675.95	-1072.54	83.12	1773.16	-1369.74	200.32	1763.41	655.04	-279.46	78.51	1254.30	-273.28	85.47	648.65
5.74000	-1200.45	155.41	26.97	-1244.46	150.86	25.14	-1438.94	187.18	35.06	-1439.08	183.33	91.77	-1281.04	-44.14	141.19	-1305.45	-30.19	160.09	-1459.15	-9.62	285.74	-1423.49	-14.00	327.12	-1244.95	140.80	1408.44	0.00	0.00	0.00	-1079.02	93.91	1680.25	-1081.43	200.07	1675.74	-1072.54	83.12	1773.16	-1360.41	198.77	1763.40	654.99	-279.20	78.56	1254.75	-273.23	85.42	649.27
5.75000	-1201.68	152.54	23.89	-1246.96	151.78	24.60	-1440.16	184.94	34.23	-1438.07	184.23	92.70	-1258.66	-44.75	132.43	-1281.01	-31.94	151.00	-1439.89	-11.98	270.64	-1404.20	-17.48	313.93	-1238.11	140.94	1408.47	0.00	0.00	0.00	-1073.29	93.93	1679.94	-1071.27	200.21	1675.47	-1072.54	83.12	1773.16	-1351.09	197.22	1763.40	655.84	-279.58	78.71	1254.91	-273.12	85.51	649.35
5.76000	-1201.37	154.93	25.95	-1247.16	151.74	24.48	-1439.51	185.43	35.33	-1438.77	182.65	92.63	-1232.20	-45.45	125.10	-1255.86	-32.50	142.57	-1420.52	-13.86	255.38	-1385.71	-20.07	300.13	-1233.78	140.66	1408.45	0.00	0.00	0.00	-1068.82	93.89	1679.71	-1068.09	200.00	1675.70	-1072.54	83.12	1773.16	-1341.80	195.66	1763.41	655.84	-279.55	78.66	1254.06	-273.48	85.15	649.06
5.77000	-1201.18	155.17	25.70	-1243.89	151.87	24.88	-1439.33	185.59	35.72	-1437.23	184.21	94.00	-1202.68	-46.29	118.39	-1231.46	-33.75	134.06	-1400.29	-15.55	239.64	-1368.67	-20.08	285.28	-1225.76	140.52	1408.58	0.00	0.00	0.00	-1063.30	94.20	1679.50	-1063.52	199.36	1675.89	-1072.54	83.12	1773.16	-1332.52	194.09	1763.41	655.88	-279.85	78.61	1254.26	-273.29	85.28	647.51
5.78000	-1201.27	154.93	25.47	-1246.87	151.43	24.61	-1439.22	185.10	36.32	-1437.84	183.10	93.94	-1174.97	-47.32	111.73	-1206.26	-34.28	125.94	-1379.37	-17.86	224.41	-1350.65	-20.85	270.77	-1221.91	141.10	1408.38	0.00	0.00	0.00	-1057.52	94.04	1679.28	-1061.24	199.68	1676.04	-1072.54	83.12	1773.16	-1323.25	192.51	1763.43	656.28	-279.36	79.00	1254.64	-273.02	85.47	648.00
5.79000	-1200.78	153.88	25.48	-1245.73	152.96	24.32	-1438.42	185.57	37.23	-1436.84	184.11	95.08	-1150.81	-46.87	105.15	-1183.30	-35.07	117.64	-1357.47	-20.31	209.05	-1330.83	-23.16	256.46	-1215.40	140.86	1408.48	0.00	0.00	0.00	-1051.73	94.33	1679.15	-1053.75	200.37	1675.84	-1072.54	83.12	1773.16	-1314.01	190.92	1763.44	655.58	-279.59	78.61	1254.00	-273.12	85.33	648.67
5.80000	-1200.53	153.82	25.23	-1248.58	152.06	23.73	-1438.95	184.44	37.32	-1436.17	184.40	95.59	-1126.94	-47.93	97.98	-1156.34	-35.78	110.21	-1333.81	-24.59	194.54	-1310.88	-25.07	242.27	-1209.81	140.54	1408.54	0.00	0.00	0.00	-1046.84	93.97	1679.03	-1048.02	200.68	1675.96	-1072.54	83.12	1773.16	-1304.78	189.32	1763.46	655.30	-279.54	78.51	1254.61	-273.06	85.57	646.98
5.81000	-1200.92	152.66	24.55	-1246.22	148.12	23.02	-1438.17	185.03	38.16	-1437.31	182.64	95.60	-1105.62	-48.35	91.42	-1131.02	-36.14	103.31	-1310.70	-27.27	179.48	-1289.53	-28.15	228.59	-1204.26	140.45	1408.55	0.00	0.00	0.00	-1041.66	94.27	1679.02	-1043.06	200.83	1676.14	-1072.54	83.12	1773.16	-1295.57	187.71	1763.49	655.74	-278.51	79.17	1254.86	-273.36	85.81	647.20
5.82000	-1199.97	153.55	25.43	-1245.47	148.72	23.33	-1437.29	185.88	39.42	-1435.75	184.40	96.77	-1073.82	-47.99	87.04	-1106.95	-37.54	96.14	-1288.59	-27.93	164.16	-1269.24	-28.87	214.10	-1198.07	140.58	1408.56	0.00	0.00	0.00	-1035.59	94.18	1679.08	-1035.90	200.99	1676.29	-1072.54	83.12	1773.16	-1286.38	186.10	1763.52	656.31	-278.88	79.25	1254.21	-273.43	85.42	647.94
5.83000	-1197.81	148.26	23.39	-1242.63	147.88	23.86	-1437.49	185.03	39.63	-1436.96	182.70	96.69	-1052.84	-49.82	80.73	-1081.73	-37.53	89.22	-1264.69	-30.27	150.39	-1245.93	-33.56	201.90	-1194.83	139.37	1408.65	0.00	0.00	0.00	-1029.16	94.15	1679.07	-1031.49	200.84	1676.66	-1072.54	83.12	1773.16	-1277.20	184.47	1763.55	656.24	-279.03	78.96	1254.16	-273.26	85.23	647.74
5.84000	-1189.88	149.25	25.40	-1245.75	150.12	24.15	-1436.68	185.83	40.80	-1435.83	183.80	97.59	-1029.42	-50.83	74.85	-1056.23	-38.23	83.15	-1240.77	-32.51	137.38	-1224.14	-35.94	189.37	-1186.76	139.49	1408.63	0.00	0.00	0.00	-1023.21	94.50	1679.21	-1025.94	201.26	1676.98	-1072.54	83.12	1773.16	-1268.05	182.83	1763.59	655.92	-279.88	78.81	1253.56	-272.62	85.42	647.96
5.85000	-1192.50	151.69	26.12	-1241.94	149.66	24.53	-1436.24	185.87	41.29	-1435.82	183.41	98.05	-996.95	-52.21	71.67	-1030.63	-40.01	77.66	-1217.31	-33.13	123.93	-1202.32	-37.50	177.12	-1181.95	138.25	1408.56	0.00	0.00	0.00	-1016.33	94.34	1679.28	-1018.65	201.50	1677.08	-1072.54	83.12	1773.16	-1258.91	181.19	1763.63	655.28	-279.57	78.72	1253.89	-273.61	85.36	647.60
5.86000	-1194.89	152.10	25.78	-1250.56	150.55	22.87	-1436.54	185.21	41.79	-1436.24	182.59	98.23	-975.37	-52.93	68.16	-1002.42	-40.50	74.10	-1192.87	-35.09	111.63	-1180.53	-38.87	165.29	-1178.55	138.02	1408.64	0.00	0.00	0.00	-1010.88	94.30	1679.50	-1014.74	201.13	1677.50	-1072.54	83.12	1773.16	-1249.79	179.54	1763.67	655.50	-280.03	78.78	1254.71	-273.67	85.38	647.94
5.87000	-1203.12	153.38	24.25	-1243.34	150.18	24.61	-1436.52	184.83	42.12	-1435.96	182.39	98.60	-947.99	-54.28	65.64	-977.89	-42.04	70.52	-1167.93	-37.48	100.68	-1159.12	-39.82	154.24	-1166.31	137.17	1408.32	0.00	0.00	0.00	-1005.16	94.72	1679.84	-1007.03	201.42	1677.77	-1072.54	83.12	1773.16	-1240.69	177.87	1763.72	654.22	-279.60	78.41	1254.25	-273.47	85.14	647.41
5.88000	-1200.70	153.79	25.18	-1247.37	149.19	23.02	-1435.49	186.24	43.28	-1435.33	183.32	99.46	-921.24	-55.52	64.89	-952.49	-44.12	68.06	-1144.27	-37.91	89.47	-1136.45	-42.12	144.80	-1164.71	137.04	1408.32	0.00	0.00	0.00	-998.20	94.54	1679.90	-1002.22	201.46	1678.04	-1072.54	83.12	1773.16	-1231.61	176.20	1763.78	655.22	-279.24	78.66	1254.26	-273.35	85.30	648.88
5.89000	-1199.40	153.92	25.13	-1251.05	148.71	21.62	-1435.49	185.89	43.52	-1436.71	181.29	99.07	-889.64	-57.84	65.92	-926.76	-45.35	65.70	-1118.86	-41.16	80.63	-1114.70	-42.75	135.14	-1156.81	136.04	1408.24	0.00	0.00	0.00	-991.78	94.17	1680.02	-998.32	201.48	1678.16	-1072.54	83.12	1773.16	-1222.55	174.52	1763.84	655.17	-279.03	78.75	1254.37	-273.56	85.34	648.91
5.90000	-1197.17	152.50	25.51	-1253.18	149.91	21.44	-1435.89	184.84	43.63	-1435.04	183.06	100.30	-861.11	-60.03	67.57	-903.33	-48.17	65.18	-1094.91	-42.25	71.68	-1092.35	-45.21	127.46	-1149.20	135.47	1408.21	0.00	0.00	0.00	-986.19	93.99	1680.14	-993.73	201.00	1678.44	-1072.54	83.12	1773.16	-1213.51	172.82	1763.90	655.14	-279.17	78.73	1255.44	-272.92	86.09	647.48
5.91000	-1198.78	152.84	25.24	-1247.87	153.86	23.58	-1434.74	186.40	44.88	-1435.12	182.88	100.62	-839.33	-62.38	68.68	-878.16	-50.32	65.88	-1068.93	-46.82	65.79	-1069.82	-47.82	120.78	-1142.44	134.20	1407.86	0.00	0.00	0.00	-979.97	93.94	1680.30	-986.69	200.47	1678.80	-1072.54	83.12	1773.16	-1204.49	171.12	1763.97	656.30	-279.26	79.00	1254.62	-273.25	85.88	648.84
5.92000	-1198.36	155.80	25.83	-1250.36	153.69	23.00	-1434.19	186.67	45.29	-1434.59	183.33	101.33	-821.35	-65.23	70.97	-852.33	-53.12	68.70	-1044.78	-48.80	59.64	-1046.91	-50.57	115.21	-1135.57	133.16	1407.56	0.00	0.00	0.00	-973.78	93.86	1680.33	-978.20	200.37	1678.68	-1072.54	83.12	1773.16	-1195.48	169.41	1764.04	655.56	-279.04	78.87	1254.83	-273.46	85.39	648.93
5.93000	-1200.20	155.18	25.58	-1248.05	153.74	23.09	-1435.18	184.61	44.93	-1435.08	182.42	101.57	-791.59	-67.04	77.76	-831.44	-55.80	71.74	-1020.59	-51.44	55.05	-1025.73	-52.24	110.16	-1127.82	131.87	1407.06	0.00	0.00	0.00	-966.62	93.41	1680.40	-970.44	200.23	1678.66	-1072.54	83.12	1773.16	-1186.50	167.69	1764.12	655.44	-279.46	78.74	1255.32	-273.69	85.52	648.63
5.94000	-1199.57	155.05	25.25	-1244.12	154.65	24.39	-1434.15	185.91	46.01	-1434.87	182.46	102.16	-776.28	-70.14	81.38	-809.02	-57.42	76.29	-996.88	-54.62	52.10	-1006.21	-52.99	105.72	-1124.07	130.70	1406.81	0.00	0.00	0.00	-960.12	93.09	1680.31	-969.25	200.25	1679.05	-1072.54	83.12	1773.16	-1177.54	165.96	1764.20	654.30	-279.85	78.47	1255.07	-272.91	85.88	646.56
5.95000	-1199.09	155.41	25.53	-1249.13	153.97	22.60	-1433.78	186.39	46.85	-1434.74	182.32	102.47	-752.64	-72.61	88.38	-785.96	-59.43	82.04	-975.25	-55.53	48.95	-985.78	-55.50	103.28	-1117.50	129.23	1406.29	0.00	0.00	0.00	-953.82	92.72	1680.31	-960.18	199.64	1678.74	-1072.54	83.12	1773.16	-1168.60	164.22	1764.29	654.68	-279.57	78.54	1255.09	-273.21	85.78	647.54
5.96000	-1202.36	155.92	24.65	-1247.56	154.35	23.10	-1434.76	184.65	46.53	-1434.40	182.62	103.11	-727.16	-74.01	97.27	-761.13	-60.68	91.27	-953.54	-57.49	47.39	-966.07	-58.18	101.51	-1113.13	128.16	1405.79	0.00	0.00	0.00	-948.33	92.16	1680.23	-953.11	199.27	1678.68	-1072.54	83.12	1773.16	-1159.68	162.47	1764.38	655.49	-279.72	78.59	1254.69	-273.48	85.47	648.95
5.97000	-1200.90	156.50	27.01	-1244.55	154.82	23.57	-1433.98	185.41	47.37	-1434.18	182.68	103.79	-711.86	-75.47	103.64	-741.98	-62.40	98.12	-933.17	-59.29	46.74	-948.40	-58.79	100.09	-1103.26	126.94	1405.26	0.00	0.00	0.00	-941.62	91.13	1679.93	-948.85	198.19	1678.75	-1072.54	83.12	1773.16	-1150.78	160.71	1764.48	655.24	-279.56	78.49	1254.53	-273.82	85.38	648.69
5.98000	-1199.35	155.31	25.38	-1250.21	154.29	22.98	-1433.67	185.59	48.24	-1434.00	182.42	104.28	-692.70	-77.72	112.06	-725.33	-62.84	104.34	-913.86	-60.66	46.92	-931.12	-60.87	100.22	-1097.76	125.12	1404.37	0.00	0.00	0.00	-934.89	90.26	1679.70	-940.52	197.15	1678.49	-1072.54	83.12	1773.16	-1141.90	158.94	1764.58	655.31	-278.92	78.76	1255.03	-273.46	85.73	648.67
5.99000	-1201.02	156.94	26.97	-1243.77	154.25	23.66	-1432.93	186.16	49.17	-1434.40	181.50	104.50	-679.84	-77.12	118.95	-709.71	-63.71	110.50	-896.35	-61.13	47.04	-915.29	-62.26	100.49	-1089.00	123.58	1403.51	0.00	0.00	0.00	-928.19	89.26	1679.46	-935.45	196.15	1678.21	-1072.54	83.12	1773.16	-1133.04	157.17	1764.68	655.27	-279.65	78.67	1254.06	-273.13	85.22	648.34
6.00000	-1200.79	157.05	27.14	-1246.27	154.49	23.22	-1433.24	185.38	49.56	-1433.01	182.71	105.72	-672.70	-79.49	124.14	-696.02	-64.34	115.90	-880.11	-62.08	47.81	-901.35	-62.07	100.16	-1079.23	121.43	1402.59	0.00	0.00	0.00	-921.05	87.96	1679.14	-928.47	195.13	1678.02	-1072.54	83.12	1773.16	-1124.21	155.38	1764.79	653.99	-279.34	78.24	1253.94	-273.59	85.25	647.73
6.01000	-1199.09	155.76	25.40	-1246.32	154.59	23.03	-1432.60	185.71	50.65	-1431.70	183.46	107.03	-656.14	-80.90	130.71	-683.88	-66.15	120.89	-866.67	-62.09	48.12	-888.98	-63.10	100.46	-1072.70	119.38	1401.87	0.00	0.00	0.00	-913.19	86.60	1678.82	-924.87	193.95	1677.96	-1072.53	83.11	1773.16	-1115.39	153.58	1764.91	654.78	-278.97	78.61	1255.21	-273.37	85.72	647.38
6.02000	-1197.74	155.48	25.86	-1241.46	154.28	24.59	-1433.81	183.72	50.75	-1430.41	184.59	108.48	-646.43	-81.61	134.99	-674.33	-67.59	124.16	-855.45	-61.79	47.74	-879.14	-63.22	99.97	-1064.39	117.65	1401.04	0.00	0.00	0.00	-907.64	85.32	1678.57	-918.68	192.73	1677.73	-1065.84	80.79	1772.39	-1106.60	151.77	1765.03	654.72	-279.00	78.59	1255.22	-273.23	85.78	649.20
6.03000	-1201.92	155.82	24.42	-1245.95	155.27	23.10	-1431.71	186.01	53.07	-1430.22	183.92	109.23	-638.33	-83.06	137.57	-667.04	-69.05	125.66	-846.23	-62.18	46.96	-871.03	-63.61	98.97	-1056.43	115.88	1400.13	0.00	0.00	0.00	-900.50	83.79	1678.26	-910.69	190.82	1677.53	-1059.02	78.59	1771.58	-1097.83	149.96	1765.15	654.88	-279.49	78.39	1253.97	-272.74	85.54	648.42
6.04000	-1200.31	157.85	27.52	-1243.91	155.26	23.39	-1432.25	184.60	53.67	-1430.29	182.79	109.83	-633.10	-84.16	136.85	-661.69	-71.01	125.24	-840.94	-61.39	44.81	-865.81	-63.48	97.00	-1052.10	112.98	1399.12	0.00	0.00	0.00	-893.85	81.86	1677.78	-907.67	189.14	1677.37	-1051.83	75.94	1770.64	-1089.08	148.13	1765.28	654.47	-279.94	78.11	1253.20	-273.28	85.19	647.84
6.05000	-1198.81	156.14	25.41	-1246.98	154.68	22.96	-1431.24	186.01	55.63	-1429.21	183.23	111.38	-628.46	-86.24	133.92	-658.82	-71.80	122.05	-837.78	-61.44	42.30	-862.79	-63.21	94.34	-1044.15	110.94	1398.14	0.00	0.00	0.00	-888.48	80.41	1677.56	-899.47	187.33	1676.92	-1044.25	72.79	1769.73	-1080.36	146.29	1765.42	655.37	-279.24	78.62	1254.29	-272.91	85.72	647.12
6.06000	-1201.86	155.73	24.45	-1244.80	154.87	22.89	-1430.98	185.49	56.77	-1428.01	183.81	112.92	-623.65	-86.22	128.85	-657.66	-72.08	116.46	-837.60	-61.24	38.96	-861.75	-63.06	91.42	-1036.95	108.24	1397.24	0.00	0.00	0.00	-878.32	78.15	1677.05	-888.84	185.49	1676.29	-1038.06	71.80	1769.14	-1071.66	144.45	1765.56	655.21	-278.93	78.83	1254.62	-273.48	85.69	648.21
6.07000	-1201.21	155.44	24.53	-1248.82	154.94	22.07	-1431.53	184.16	57.81	-1426.39	184.80	114.74	-630.73	-88.39	118.99	-657.11	-73.08	109.54	-839.05	-61.55	35.58	-861.74	-63.73	88.42	-1030.06	106.23	1396.43	0.00	0.00	0.00	-871.27	75.87	1676.65	-883.72	183.73	1675.91	-1031.02	69.14	1768.18	-1062.98	142.59	1765.70	654.28	-279.41	78.56	1254.77	-272.98	85.84	648.28
6.08000	-1200.26	156.41	25.11	-1246.16	154.61	22.75	-1429.92	186.04	60.37	-1425.13	184.92	116.40	-629.61	-89.08	112.09	-657.23	-74.45	102.30	-841.61	-60.87	31.75	-863.57	-62.68	84.70	-1024.77	103.44	1395.88	0.00	0.00	0.00	-864.05	73.52	1676.32	-876.93	181.48	1675.72	-1023.09	65.30	1767.22	-1054.32	140.72	1765.85	655.54	-279.49	78.75	1254.39	-273.24	85.28	649.13
6.09000	-1204.65	156.03	23.68	-1244.57	155.00	23.08	-1429.48	185.79	61.97	-1422.93	186.56	118.63	-630.47	-90.29	106.63	-656.83	-76.01	96.88	-840.64	-62.16	30.28	-862.86	-64.25	82.63	-1011.45	100.67	1395.05	0.00	0.00	0.00	-857.66	70.91	1675.91	-869.42	178.87	1675.08	-1015.50	61.53	1766.34	-1045.69	138.85	1766.00	654.13	-279.85	78.23	1253.13	-273.39	85.08	648.88
6.10000	-1199.46	155.90	25.13	-1246.56	154.34	22.43	-1428.66	186.27	64.06	-1422.23	186.12	120.48	-622.72	-93.26	103.79	-654.07	-79.15	93.94	-839.61	-61.19	29.48	-860.35	-63.83	81.89	-1008.85	96.92	1394.49	0.00	0.00	0.00	-849.42	68.26	1675.39	-861.32	175.98	1674.50	-1008.37	58.18	1765.44	-1037.08	136.96	1766.16	653.77	-280.17	77.98	1254.10	-273.44	85.47	647.96
6.11000	-1199.83	156.15	25.03	-1241.85	154.27	23.11	-1427.84	186.59	66.34	-1420.02	186.58	122.64	-618.58	-95.41	96.37	-649.74	-82.28	89.00	-838.17	-60.54	29.57	-856.10	-64.33	82.54	-997.81	94.25	1393.86	0.00	0.00	0.00	-842.02	65.55	1675.09	-854.15	172.57	1674.38	-1001.47	55.48	1764.82	-1028.49	135.06	1766.33	653.87	-280.24	77.94	1255.17	-273.32	85.59	648.49
6.12000	-1202.52	155.65	24.20	-1246.02	154.04	21.97	-1427.45	185.98	68.73	-1418.55	186.55	125.08	-614.87	-99.17	86.17	-645.50	-83.72	80.63	-836.36	-60.47	30.02	-852.88	-63.77	82.44	-991.55	91.07	1393.67	0.00	0.00	0.00	-834.21	62.29	1674.75	-848.65	170.13	1674.14	-993.54	51.32	1764.22	-1019.93	133.16	1766.50	654.86	-279.83	78.40	1254.63	-273.15	85.66	649.45
6.13000	-1199.29	155.35	24.74	-1249.12	154.01	21.44	-1426.47	185.89	71.48	-1415.79	187.83	128.19	-610.24	-99.71	76.85	-642.28	-83.22	72.69	-834.40	-61.44	30.32	-849.53	-64.38	82.15	-983.04	87.60	1393.54	0.00	0.00	0.00	-826.74	58.88	1674.54	-841.18	166.87	1673.88	-986.17	48.14	1764.05	-1011.39	131.24	1766.67	654.06	-279.54	78.21	1253.95	-273.29	85.44	648.15
6.14000	-1198.94	155.70	25.03	-1242.53	155.28	23.07	-1424.09	186.94	75.07	-1412.77	188.78	131.71	-609.85	-97.93	68.16	-638.23	-82.34	64.66	-833.23	-61.80	30.11	-846.61	-64.35	81.39	-975.73	83.56	1393.74	0.00	0.00	0.00	-819.76	55.60	1674.32	-833.34	163.22	1673.72	-977.80	43.09	1763.96	-1002.87	129.32	1766.85	653.29	-279.48	78.01	1254.76	-273.11	85.82	647.71
6.15000	-1198.18	155.77	25.09	-1243.43	153.91	23.01	-1423.05	186.24	78.25	-1408.51	191.07	135.80	-610.48	-97.38	59.82	-635.28	-80.96	60.33	-832.56	-61.53	30.35	-843.58	-65.28	82.02	-970.43	81.05	1394.04	0.00	0.00	0.00	-811.89	52.02	1674.37	-824.80	160.05	1673.65	-970.49	40.02	1764.08	-994.38	127.38	1767.04	653.04	-279.37	78.05	1254.90	-273.35	85.61	646.61
6.16000	-1201.23	155.23	23.96	-1245.11	154.31	22.09	-1421.43	186.13	82.11	-1404.54	193.07	140.13	-606.05	-95.81	54.63	-633.89	-80.62	54.55	-831.69	-61.05	30.76	-840.89	-65.25	82.41	-959.99	78.22	1394.78	0.00	0.00	0.00	-806.03	48.46	1674.55	-817.85	156.19	1673.98	-962.83	36.65	1764.43	-985.92	125.44	1767.23	655.28	-279.50	78.46	1253.98	-273.85	85.36	646.28
6.17000	-1196.52	155.24	25.34	-1249.53	153.61	20.89	-1420.46	184.71	85.19	-1400.53	194.06	144.21	-603.54	-94.98	51.06	-631.69	-79.18	51.40	-830.77	-61.49	31.87	-839.28	-64.55	82.65	-951.86	74.88	1395.92	0.00	0.00	0.00	-798.22	45.00	1675.02	-810.20	152.28	1674.47	-954.96	32.54	1764.91	-977.48	123.48	1767.43	655.28	-278.97	78.63	1254.50	-273.45	85.32	647.60
6.18000	-1201.26	155.09	23.82	-1243.55	153.85	22.08	-1416.31	186.82	90.12	-1396.49	194.51	148.27	-602.45	-93.42	48.38	-633.13	-78.39	48.38	-830.90	-60.16	31.81	-838.71	-63.55	82.78	-948.07	71.91	1397.19	0.00	0.00	0.00	-790.32	41.11	1675.61	-801.85	148.75	1675.27	-946.70	28.16	1765.71	-969.06	121.51	1767.63	655.77	-278.73	78.90	1254.40	-272.91	85.66	648.61
6.19000	-1203.83	155.59	23.28	-1242.98	153.50	22.13	-1412.33	188.86	95.64	-1389.80	196.98	153.27	-603.72	-93.59	46.59	-634.23	-77.48	46.61	-830.29	-60.57	32.23	-837.30	-64.07	83.27	-936.61	69.18	1398.92	0.00	0.00	0.00	-782.52	37.20	1676.45	-793.02	144.52	1676.23	-939.64	25.16	1766.84	-960.67	119.54	1767.84	654.38	-279.45	78.41	1254.46	-273.56	85.57	647.85
6.20000	-1197.21	155.14	24.94	-1241.49	153.60	22.11	-1409.80	186.72	99.84	-1384.78	197.46	157.84	-596.06	-92.52	46.91	-634.02	-77.35	45.30	-830.40	-60.31	32.17	-837.05	-64.03	83.69	-931.29	65.82	1400.74	0.00	0.00	0.00	-774.65	33.22	1677.48	-787.76	140.45	1677.63	-931.74	20.80	1768.03	-952.30	117.55	1768.05	655.10	-278.99	78.66	1254.88	-273.30	85.55	647.68
6.21000	-1199.55	154.68	24.29	-1243.47	152.83	21.45	-1405.19	186.63	105.18	-1376.42	200.25	163.49	-601.20	-91.68	44.78	-629.99	-77.19	45.47	-830.24	-60.55	32.26	-837.17	-63.25	83.48	-921.84	62.46	1402.38	0.00	0.00	0.00	-765.77	29.27	1678.88	-779.28	136.37	1678.96	-923.81	16.27	1769.00	-943.96	115.55	1768.27	654.73	-279.30	78.53	1254.56	-273.16	85.43	648.18
6.22000	-1200.17	155.45	24.08	-1241.72	152.66	21.21	-1398.86	187.60	111.42	-1368.44	201.28	168.65	-598.90	-92.85	44.37	-633.93	-77.16	43.48	-830.42	-60.54	32.06	-836.30	-64.43	83.81	-914.29	59.76	1404.36	0.00	0.00	0.00	-758.91	25.20	1680.50	-771.16	132.15	1680.50	-916.29	11.87	1770.08	-935.65	113.55	1768.49	654.96	-279.32	78.58	1254.03	-273.36	85.26	648.16
6.23000	-1202.33	155.16	23.46	-1239.51	152.94	21.74	-1390.98	188.76	118.37	-1360.24	200.68	173.25	-596.69	-91.09	43.98	-631.21	-76.83	43.56	-830.31	-60.81	32.11	-836.23	-64.67	83.91	-906.77	56.19	1405.97	0.00	0.00	0.00	-751.84	21.22	1682.35	-761.84	128.10	1682.15	-909.07	7.41	1771.14	-927.36	111.53	1768.72	654.74	-279.18	78.69	1254.91	-273.47	85.33	647.53
6.24000	-1199.58	155.32	23.99	-1238.65	152.92	21.61	-1383.43	190.13	126.11	-1350.55	200.72	178.49	-599.07	-91.53	42.56	-635.12	-77.11	41.83	-830.69	-60.22	31.45	-836.53	-64.71	83.83	-900.34	52.28	1407.61	0.00	0.00	0.00	-743.93	17.15	1684.26	-758.10	123.39	1684.38	-902.50	3.97	1772.19	-919.10	109.50	1768.95	654.07	-279.47	78.30	1254.89	-273.32	85.49	647.77
6.25000	-1201.25	155.40	22.80	-1239.17	151.92	21.10	-1373.87	192.49	134.88	-1338.65	203.19	185.08	-601.19	-93.43	41.22	-633.72	-76.98	41.51	-829.98	-61.26	31.65	-837.12	-63.54	83.20	-893.90	48.82	1408.47	0.00	0.00	0.00	-736.35	12.88	1686.26	-748.35	119.19	1685.98	-895.94	0.15	1773.13	-910.86	107.47	1769.19	654.72	-279.34	78.46	1255.03	-273.48	85.69	648.19
6.26000	-1201.92	155.60	21.25	-1235.60	152.20	21.22	-1363.88	194.55	144.55	-1327.32	203.68	191.67	-595.86	-91.46	41.92	-631.69	-76.53	40.96	-830.17	-61.46	31.59	-836.53	-64.10	83.43	-884.28	43.89	1408.66	0.00	0.00	0.00	-729.36	8.54	1688.46	-740.96	114.74	1688.02	-889.50	-3.46	1773.88	-902.65	105.42	1769.44	655.32	-279.45	78.70	1254.17	-273.19	85.51	648.06
6.27000	-1200.27	155.39	20.39	-1232.43	152.35	22.28	-1353.84	196.13	154.73	-1316.19	203.23	198.74	-597.88	-90.92	40.20	-632.09	-77.01	40.19	-830.56	-60.88	31.28	-836.29	-64.56	83.64	-876.39	39.64	1408.96	0.00	0.00	0.00	-722.49	3.76	1690.36	-732.65	111.24	1689.91	-883.14	-7.08	1774.47	-894.47	103.36	1769.69	654.63	-279.35	78.68	1254.38	-273.41	85.51	647.72
6.28000	-1196.16	155.61	19.99	-1228.10	151.88	24.00	-1344.51	194.95	164.24	-1303.19	203.83	206.39	-595.70	-90.64	40.19	-629.24	-75.69	42.33	-830.35	-61.34	31.44	-835.21	-66.12	84.02	-891.14	31.06	1401.34	0.00	0.00	0.00	-715.24	-0.65	1692.31	-723.93	107.02	1691.58	-876.90	-10.45	1775.08	-886.32	101.29	1769.94	654.62	-279.08	78.58	1254.93	-272.94	85.50	647.88
6.29000	-1194.26	155.70	19.12	-1225.80	153.00	25.66	-1333.84	194.41	174.28	-1291.02	202.65	213.36	-593.17	-89.77	42.64	-633.06	-76.75	39.17	-830.06	-61.94	31.49	-835.14	-66.17	83.61	-886.77	26.82	1400.12	0.00	0.00	0.00	-708.74	-5.03	1694.07	-716.74	102.58	1693.19	-870.81	-13.53	1775.56	-878.19	99.21	1770.21	654.36	-279.04	78.37	1254.70	-273.64	85.16	648.81
6.30000	-1191.08	156.04	18.22	-1218.99	152.00	28.14	-1322.62	193.08	184.03	-1278.16	201.52	220.91	-596.93	-89.63	38.96	-631.70	-76.42	38.55	-830.25	-61.78	31.43	-835.63	-65.21	82.97	-876.69	23.29	1400.50	0.00	0.00	0.00	-701.98	-9.19	1695.61	-709.98	98.58	1694.50	-864.56	-16.66	1776.04	-870.09	97.13	1770.47	654.82	-280.09	78.21	1255.00	-273.16	85.69	649.63
6.31000	-1185.91	156.66	17.90	-1210.34	151.78	31.65	-1309.42	193.74	194.58	-1264.60	200.13	227.89	-595.11	-89.29	39.26	-631.60	-73.27	38.32	-830.69	-60.89	30.84	-835.56	-64.65	82.72	-865.53	21.06	1400.39	0.00	0.00	0.00	-694.53	-13.53	1696.88	-701.83	94.48	1695.61	-858.07	-20.12	1776.24	-862.01	95.03	1770.75	654.60	-280.43	78.17	1254.79	-273.10	85.82	650.35
6.32000	-1181.40	157.75	17.52	-1204.15	151.37	35.68	-1297.43	191.31	203.63	-1251.50	197.61	234.82	-592.96	-89.69	41.65	-633.23	-74.76	37.89	-830.43	-61.35	31.03	-834.50	-66.23	83.39	-859.74	17.42	1400.83	0.00	0.00	0.00	-685.75	-17.79	1697.77	-693.59	90.10	1696.42	-851.58	-23.09	1776.41	-853.97	92.92	1771.03	654.43	-280.01	78.17	1253.96	-273.50	85.24	648.43
6.33000	-1172.65	160.19	16.86	-1197.45	152.84	40.41	-1284.89	188.91	212.41	-1238.44	195.15	241.66	-600.19	-88.78	37.31	-631.38	-76.45	38.12	-830.45	-61.22	31.00	-834.57	-66.23	83.39	-848.30	15.73	1400.37	0.00	0.00	0.00	-680.83	-21.74	1698.63	-685.91	86.21	1697.13	-845.10	-25.98	1776.65	-845.95	90.80	1771.31	655.27	-279.29	78.66	1254.23	-273.43	85.18	647.52
6.34000	-1160.18	161.31	16.98	-1183.95	153.75	46.16	-1272.46	185.33	219.47	-1225.70	192.68	248.15	-599.90	-89.82	37.11	-634.10	-76.24	37.22	-830.10	-61.97	31.43	-835.23	-64.92	82.74	-849.16	12.92	1400.19	0.00	0.00	0.00	-674.55	-25.60	1699.23	-678.40	82.16	1697.38	-838.46	-28.76	1776.72	-837.96	88.67	1771.60	654.15	-279.98	78.15	1254.66	-273.96	85.44	647.16
6.35000	-1146.71	164.50	21.59	-1170.13	157.73	51.31	-1258.78	181.93	225.23	-1212.14	190.50	254.50	-597.25	-90.15	38.39	-631.66	-76.46	37.45	-830.33	-61.57	31.05	-834.02	-67.32	83.84	-839.66	10.97	1400.12	0.00	0.00	0.00	-666.52	-29.29	1699.41	-671.89	78.87	1697.59	-831.89	-31.11	1776.72	-830.00	86.52	1771.90	654.35	-279.81	78.27	1254.32	-273.71	85.41	647.69
6.36000	-1131.50	169.74	27.29	-1153.24	160.43	56.47	-1245.43	177.29	229.35	-1197.82	187.78	259.92	-594.44	-90.37	38.89	-628.55	-76.81	38.40	-829.91	-62.28	31.25	-835.04	-65.58	82.98	-832.84	8.16	1400.18	0.00	0.00	0.00	-659.45	-32.83	1699.41	-664.34	75.25	1697.64	-825.84	-32.04	1777.01	-822.07	84.37	1772.20	654.18	-279.87	78.03	1254.78	-273.46	85.34	647.99
6.37000	-1112.36	173.75	31.69	-1133.24	162.39	61.35	-1231.03	173.36	232.03	-1182.45	185.31	264.43	-593.17	-89.88	39.22	-627.55	-77.04	38.66	-830.31	-61.81	30.96	-833.93	-67.43	83.67	-833.36	5.26	1400.63	0.00	0.00	0.00	-652.98	-36.24	1699.27	-658.68	71.02	1697.48	-818.60	-35.24	1777.04	-814.16	82.21	1772.51	655.31	-279.17	78.58	1254.70	-273.29	85.42	646.80
6.38000	-1090.91	177.12	35.28	-1112.36	164.83	64.20	-1214.19	171.18	233.98	-1166.42	183.06	267.81	-596.68	-89.73	38.63	-629.41	-77.05	38.30	-830.03	-62.29	31.37	-835.34	-65.10	82.54	-817.98	2.90	1400.36	0.00	0.00	0.00	-645.52	-39.29	1698.84	-651.58	68.09	1697.14	-811.80	-37.54	1777.23	-806.29	80.04	1772.83	655.22	-279.40	78.77	1254.12	-273.24	85.23	646.73
6.39000	-1067.97	179.22	38.20	-1095.69	166.78	65.62	-1196.96	168.84	234.22	-1150.09	179.64	269.30	-599.00	-90.68	38.32	-631.16	-76.75	37.95	-830.08	-61.93	31.16	-835.28	-66.48	83.14	-816.83	0.38	1400.99	0.00	0.00	0.00	-637.38	-42.01	1698.41	-642.46	65.68	1696.48	-804.06	-40.73	1777.42	-798.44	77.86	1773.15	654.71	-280.03	78.30	1254.19	-273.49	85.19	647.33
6.40000	-1049.75	177.47	37.21	-1071.66	167.26	67.24	-1178.49	167.73	233.74	-1132.36	177.51	269.52	-595.44	-90.41	39.28	-632.02	-76.96	37.87	-830.96	-60.63	30.27	-834.63	-67.62	83.66	-810.20	-0.92	1401.32	0.00	0.00	0.00	-631.19	-44.85	1697.92	-636.52	62.86	1696.18	-797.40	-41.30	1777.67	-790.62	75.66	1773.47	655.50	-279.73	78.68	1255.15	-273.52	85.74	647.28
6.41000	-1024.76	178.84	38.61	-1049.53	165.64	66.05	-1159.65	166.42	231.62	-1114.97	174.47	268.05	-598.38	-90.21	38.66	-631.34	-76.97	38.10	-830.41	-61.82	31.02	-835.03	-67.77	83.95	-803.48	-2.69	1402.11	0.00	0.00	0.00	-623.88	-47.08	1697.50	-631.61	59.91	1695.92	-789.77	-43.80	1777.91	-782.84	73.46	1773.81	656.05	-279.43	78.85	1255.26	-273.37	85.68	647.16
6.42000	-1003.65	179.99	38.68	-1027.63	165.90	65.57	-1140.51	164.74	228.06	-1096.71	172.85	265.60	-599.17	-89.55	38.61	-635.53	-77.37	37.12	-829.89	-62.73	31.23	-835.72	-66.67	83.35	-797.62	-4.92	1402.50	0.00	0.00	0.00	-618.23	-49.32	1696.92	-623.60	58.28	1695.32	-783.18	-44.97	1778.39	-776.53	69.13	1774.36	655.58	-279.57	78.77	1255.19	-273.04	85.85	647.67
6.43000	-977.33	180.89	38.91	-999.77	167.12	65.85	-1121.79	161.80	222.44	-1078.39	170.85	261.46	-594.50	-90.06	39.49	-637.55	-77.24	36.40	-830.70	-61.65	30.81	-836.39	-65.27	82.99	-791.71	-6.72	1402.80	0.00	0.00	0.00	-611.30	-51.30	1696.43	-614.07	56.67	1694.60	-775.10	-47.42	1778.61	-768.93	67.56	1774.79	654.53	-279.90	78.35	1253.70	-273.09	85.57	649.26
6.44000	-951.94	180.84	37.93	-976.03	166.40	63.60	-1100.96	162.51	216.60	-1059.57	169.39	256.58	-598.68	-89.84	38.39	-635.52	-76.45	36.64	-830.70	-61.28	30.87	-835.89	-66.04	83.46	-785.46	-8.94	1403.67	0.00	0.00	0.00	-603.84	-53.20	1695.95	-608.72	54.52	1694.15	-767.75	-48.55	1778.89	-761.97	64.94	1775.09	655.20	-279.06	78.81	1254.89	-273.55	85.50	648.21
6.45000	-924.62	180.30	37.31	-951.51	165.42	61.38	-1080.80	160.66	208.84	-1041.10	167.19	250.08	-595.11	-89.12	39.11	-633.38	-76.58	36.83	-831.38	-60.42	30.57	-835.35	-66.22	83.87	-783.52	-10.67	1404.21	0.00	0.00	0.00	-596.60	-54.91	1695.47	-601.40	52.81	1693.76	-760.85	-49.77	1779.23	-755.29	62.73	1775.47	655.28	-279.45	78.61	1254.89	-273.59	85.37	648.68
6.46000	-896.29	180.29	37.09	-923.02	165.68	60.32	-1058.62	161.21	200.73	-1020.82	167.03	243.25	-599.55	-89.30	37.25	-633.16	-76.94	36.39	-830.34	-61.56	31.30	-834.76	-66.27	84.22	-773.01	-13.16	1404.45	0.00	0.00	0.00	-590.30	-56.63	1695.20	-594.44	51.68	1693.54	-753.34	-51.67	1779.54	-747.48	62.07	1775.62	655.47	-279.43	78.52	1253.56	-272.93	85.11	648.37
6.47000	-861.14	181.43	39.31	-892.88	162.98	58.44	-1036.55	160.80	191.19	-1001.20	164.89	235.07	-595.92	-90.33	37.35	-634.15	-76.71	35.74	-830.01	-61.87	31.81	-834.86	-65.30	84.23	-772.11	-15.40	1405.11	0.00	0.00	0.00	-582.99	-58.00	1694.88	-587.78	49.71	1693.20	-745.47	-54.32	1779.62	-740.63	60.27	1775.96	655.07	-278.90	78.74	1254.19	-272.98	85.32	648.13
6.48000	-828.45	179.32	39.73	-862.42	164.90	58.43	-1013.59	160.45	181.02	-980.52	163.80	226.62	-595.11	-89.73	37.05	-632.69	-76.80	35.70	-830.66	-60.44	31.13	-834.34	-65.12	84.36	-754.36	-17.59	1405.76	0.00	0.00	0.00	-576.15	-59.34	1694.68	-579.49	48.67	1692.96	-738.53	-55.46	1779.88	-732.13	62.64	1775.71	654.93	-279.67	78.39	1254.24	-273.15	85.18	646.95
6.49000	-798.46	177.63	39.63	-833.98	162.52	56.72	-989.55	161.21	170.79	-957.87	165.51	218.49	-599.70	-90.47	35.42	-635.44	-77.28	34.64	-829.95	-60.91	31.56	-833.83	-64.88	84.82	-749.67	-20.24	1405.57	0.00	0.00	0.00	-569.78	-60.58	1694.57	-571.79	47.18	1692.52	-731.25	-57.70	1779.97	-725.35	60.61	1775.80	654.51	-279.59	78.20	1255.00	-273.07	85.64	647.89
6.50000	-767.56	176.53	39.92	-802.39	161.48	55.65	-965.86	159.96	159.32	-935.64	165.10	209.22	-596.49	-91.05	35.55	-632.72	-76.96	35.00	-829.84	-60.52	31.55	-833.88	-63.90	84.55	-748.25	-22.04	1405.72	0.00	0.00	0.00	-562.59	-62.01	1694.43	-564.36	46.36	1692.43	-724.44	-58.85	1780.01	-719.19	57.50	1776.08	654.18	-279.44	78.35	1255.20	-273.28	85.84	647.97
6.51000	-735.23	174.54	40.19	-769.95	160.60	54.91	-939.76	161.50	148.82	-911.65	166.98	200.49	-598.14	-90.77	34.98	-630.38	-76.89	35.39	-830.03	-60.08	31.71	-833.55	-63.60	84.79	-735.84	-23.46	1405.62	0.00	0.00	0.00	-556.59	-63.23	1694.38	-558.93	45.48	1692.27	-717.63	-59.65	1780.11	-712.19	56.67	1775.98	654.86	-279.16	78.73	1254.97	-273.70	85.54	648.66
6.52000	-705.40	172.75	40.37	-743.30	159.84	52.76	-914.64	160.50	137.43	-889.10	165.24	190.39	-595.39	-90.14	35.67	-632.76	-76.83	34.10	-829.92	-59.97	31.95	-832.70	-63.70	85.01	-730.01	-25.79	1405.66	0.00	0.00	0.00	-549.53	-64.39	1694.21	-551.44	43.55	1692.02	-710.86	-60.62	1780.16	-705.06	55.96	1775.88	656.50	-278.99	79.01	1254.83	-273.89	85.70	647.98
6.53000	-675.20	172.23	40.86	-711.92	158.98	52.12	-888.52	159.85	126.35	-865.16	164.78	181.00	-596.41	-90.02	34.09	-631.92	-76.87	34.02	-829.39	-60.40	32.37	-831.95	-64.99	85.92	-726.55	-27.39	1406.01	0.00	0.00	0.00	-542.82	-65.62	1693.95	-546.15	41.82	1691.67	-703.79	-62.14	1780.16	-698.92	52.98	1776.07	655.66	-279.30	78.64	1254.56	-273.31	85.71	647.71
6.54000	-642.75	171.66	42.12	-682.45	158.71	51.08	-861.41	160.06	115.91	-841.02	164.44	171.90	-596.95	-90.80	33.74	-631.48	-77.01	34.05	-829.46	-60.08	32.49	-832.58	-62.90	85.30	-723.92	-28.97	1405.72	0.00	0.00	0.00	-535.52	-66.60	1693.69	-541.43	40.83	1691.49	-697.05	-63.39	1780.15	-691.75	53.41	1775.88	655.01	-279.07	78.55	1254.46	-273.43	85.53	647.13
6.55000	-611.59	171.28	43.52	-651.11	160.05	51.18	-835.12	158.38	105.47	-816.12	164.74	163.47	-597.04	-90.14	34.00	-631.61	-77.12	33.61	-829.09	-60.27	32.85	-832.08	-63.11	85.67	-713.06	-30.29	1405.52	0.00	0.00	0.00	-528.75	-67.74	1693.48	-534.33	39.89	1691.24	-690.41	-63.89	1779.89	-685.63	50.17	1775.99	654.90	-279.67	78.49	1254.75	-273.92	85.52	647.36
6.56000	-582.97	171.66	44.92	-621.53	159.32	50.51	-807.76	157.98	96.37	-790.45	165.07	155.20	-594.89	-90.87	34.05	-632.03	-77.25	33.47	-829.28	-59.78	32.74	-831.64	-63.22	86.02	-703.91	-31.63	1405.32	0.00	0.00	0.00	-521.83	-68.95	1692.91	-528.81	38.68	1691.03	-683.19	-65.65	1779.63	-678.81	49.56	1775.85	655.48	-279.48	78.69	1255.02	-273.26	85.80	647.20
6.57000	-552.70	172.43	46.95	-589.89	159.08	51.52	-780.67	156.41	86.78	-765.88	163.54	146.75	-595.33	-90.41	33.99	-631.91	-77.34	33.16	-828.91	-59.81	33.15	-830.84	-63.90	86.45	-700.67	-32.67	1405.13	0.00	0.00	0.00	-514.85	-69.89	1692.44	-520.36	38.12	1690.38	-676.47	-66.64	1779.24	-672.16	47.81	1775.77	653.71	-279.68	78.17	1255.54	-273.12	85.97	647.67
6.58000	-521.71	173.02	50.10	-561.83	159.81	52.42	-752.22	157.69	79.30	-740.78	162.93	139.19	-595.91	-90.53	33.64	-629.21	-77.51	33.86	-829.08	-59.25	33.13	-830.96	-63.19	86.46	-700.75	-33.53	1404.94	0.00	0.00	0.00	-508.71	-71.04	1691.89	-512.99	36.94	1689.94	-669.63	-67.43	1778.95	-665.11	47.71	1775.38	654.51	-279.65	78.22	1255.01	-273.37	85.59	648.34
6.59000	-492.60	173.12	53.03	-532.34	159.57	53.62	-724.71	156.61	71.29	-715.45	162.47	132.08	-598.39	-91.42	32.80	-628.85	-77.60	33.95	-828.61	-59.75	33.49	-830.77	-63.03	86.45	-688.73	-33.85	1404.39	0.00	0.00	0.00	-502.56	-71.94	1691.33	-507.82	36.29	1689.46	-662.71	-68.31	1778.55	-658.64	45.85	1775.23	655.70	-279.30	78.70	1254.18	-273.40	85.22	647.73
6.60000	-462.89	173.39	56.92	-504.12	160.15	55.57	-696.26	158.08	65.12	-690.47	161.94	125.38	-595.95	-90.53	33.40	-630.14	-77.34	33.24	-828.27	-59.75	33.79	-830.98	-61.98	86.08	-685.13	-35.39	1404.81	0.00	0.00	0.00	-494.95	-72.75	1690.56	-500.30	34.96	1688.92	-655.76	-69.67	1778.04	-651.73	44.96	1774.99	654.51	-279.05	78.44	1254.87	-273.36	85.76	648.11
6.61000	-434.30	174.07	60.67	-476.23	160.84	57.19	-668.00	158.45	58.93	-665.08	161.37	119.23	-594.02	-90.33	33.67	-628.35	-77.62	33.76	-829.14	-58.36	33.10	-830.43	-62.74	86.67	-673.13	-35.57	1404.09	0.00	0.00	0.00	-488.91	-73.48	1689.73	-491.15	34.53	1687.84	-649.12	-69.67	1777.56	-644.26	45.63	1774.41	654.45	-279.55	78.24	1254.75	-273.44	85.69	648.68
6.62000	-405.04	173.29	64.92	-448.37	160.37	59.92	-640.24	158.42	53.38	-639.85	160.83	113.60	-593.92	-90.52	33.36	-629.89	-78.17	33.20	-828.87	-58.82	33.68	-829.79	-63.34	87.12	-676.58	-36.39	1403.72	0.00	0.00	0.00	-482.11	-74.45	1688.90	-483.28	33.69	1687.09	-641.86	-70.80	1777.07	-637.63	44.35	1773.99	655.25	-279.64	78.38	1254.14	-273.01	85.50	647.13
6.63000	-375.62	172.27	69.48	-418.79	160.33	63.51	-612.71	157.75	48.49	-614.35	160.67	109.05	-594.62	-90.53	32.67	-627.85	-77.72	33.57	-828.79	-58.56	33.79	-829.60	-63.14	87.28	-666.52	-37.24	1403.28	0.00	0.00	0.00	-475.97	-75.21	1688.03	-481.46	33.00	1686.60	-635.11	-71.00	1776.62	-630.91	43.38	1773.68	654.92	-279.51	78.45	1254.71	-273.73	85.22	648.41
6.64000	-349.20	172.49	73.88	-394.98	159.98	65.61	-584.63	159.15	45.35	-589.27	160.22	105.19	-596.14	-90.40	32.32	-628.47	-77.57	33.21	-827.99	-59.71	34.54	-830.08	-62.28	87.15	-655.76	-37.94	1402.45	0.00	0.00	0.00	-468.70	-75.87	1687.03	-473.46	32.65	1685.55	-627.82	-72.23	1775.96	-623.67	43.54	1773.03	654.52	-279.35	78.42	1255.08	-273.88	85.30	648.02
6.65000	-322.84	172.42	79.30	-363.58	160.93	70.54	-557.40	158.95	42.43	-564.37	160.27	102.10	-594.18	-90.29	32.13	-634.46	-78.18	31.82	-828.07	-59.25	34.50	-829.52	-62.62	87.35	-654.49	-37.45	1402.43	0.00	0.00	0.00	-461.98	-76.37	1686.11	-466.30	32.45	1684.69	-621.27	-72.06	1775.45	-616.73	43.28	1772.43	653.53	-279.54	78.31	1254.82	-273.90	85.34	647.87
6.66000	-298.61	173.70	84.10	-337.72	160.99	74.67	-530.48	158.84	40.01	-539.49	160.47	99.88	-601.19	-90.83	30.67	-632.81	-78.56	32.47	-827.50	-59.65	34.85	-829.72	-61.57	87.15	-647.09	-37.75	1401.89	0.00	0.00	0.00	-455.61	-76.93	1685.21	-458.35	31.70	1683.67	-613.97	-73.08	1774.79	-609.21	44.51	1771.76	655.24	-278.95	78.66	1254.49	-273.93	85.37	647.15
6.67000	-273.71	173.34	90.96	-312.99	159.03	79.38	-504.29	159.18	38.99	-515.18	160.38	98.38	-598.16	-90.38	30.75	-631.55	-78.33	32.53	-827.80	-58.83	34.77	-828.90	-62.24	87.80	-639.96	-38.10	1401.47	0.00	0.00	0.00	-449.44	-77.44	1684.33	-452.53	31.17	1682.71	-607.46	-72.92	1774.26	-602.34	44.15	1771.13	654.37	-279.41	78.14	1254.47	-272.89	85.74	647.58
6.68000	-249.53	172.52	96.91	-288.70	159.37	84.26	-478.78	159.69	38.97	-491.36	161.17	98.04	-599.68	-89.79	29.99	-632.84	-78.40	32.20	-827.88	-58.09	34.73	-827.91	-63.08	88.62	-636.94	-38.44	1400.91	0.00	0.00	0.00	-443.26	-78.02	1683.40	-445.16	31.54	1681.60	-600.75	-73.46	1773.50	-595.50	43.90	1770.51	653.94	-279.56	78.15	1254.06	-273.33	85.36	647.35
6.69000	-225.95	170.92	103.03	-264.75	158.54	89.48	-454.12	160.73	39.97	-468.43	160.97	98.13	-600.85	-89.87	29.43	-632.63	-78.58	32.09	-827.37	-58.65	35.27	-828.39	-61.94	88.31	-622.63	-37.86	1400.26	0.00	0.00	0.00	-436.34	-78.32	1682.57	-437.76	30.94	1680.76	-594.01	-73.56	1772.90	-588.49	44.10	1769.72	654.88	-279.69	78.40	1254.62	-273.26	85.41	647.83
6.70000	-203.61	169.31	109.76	-242.25	157.18	95.62	-430.81	160.64	41.19	-446.23	161.41	99.03	-593.35	-89.72	32.18	-630.05	-78.38	32.74	-827.16	-58.49	35.47	-827.80	-61.99	88.69	-621.97	-38.80	1399.55	0.00	0.00	0.00	-430.24	-78.47	1681.69	-430.97	31.01	1679.60	-587.73	-72.70	1772.33	-581.57	43.99	1769.05	654.75	-279.92	78.20	1254.53	-273.27	85.66	648.11
6.71000	-182.66	167.54	117.28	-223.21	155.65	101.71	-407.69	161.31	42.95	-425.19	161.40	99.97	-595.11	-89.73	31.75	-631.00	-78.43	32.37	-826.85	-58.31	35.70	-827.80	-61.51	88.89	-616.57	-38.96	1398.74	0.00	0.00	0.00	-423.63	-78.54	1680.93	-425.77	30.60	1678.88	-581.37	-72.00	1771.65	-574.63	43.79	1768.35	654.40	-279.73	78.18	1255.00	-273.62	85.43	649.01
6.72000	-163.32	165.85	125.40	-200.47	153.30	109.88	-386.01	160.46	44.22	-404.97	161.42	101.22	-595.89	-90.31	31.62	-629.68	-78.51	32.57	-827.50	-56.80	35.15	-827.75	-61.18	88.88	-604.09	-38.47	1397.83	0.00	0.00	0.00	-416.29	-78.66	1680.06	-417.97	30.25	1678.04	-574.93	-71.01	1771.12	-567.57	44.94	1767.46	655.19	-279.81	78.61	1254.82	-272.81	85.63	647.42
6.73000	-145.09	163.21	133.88	-179.88	150.76	117.83	-365.11	159.79	45.66	-385.69	161.27	102.52	-593.19	-89.76	32.03	-633.76	-78.80	31.41	-826.56	-58.20	36.17	-827.90	-60.25	88.76	-599.30	-38.43	1397.15	0.00	0.00	0.00	-409.76	-78.67	1679.19	-410.95	30.01	1677.06	-568.13	-70.97	1770.31	-560.49	45.96	1766.67	654.21	-279.68	78.14	1253.36	-273.10	85.16	646.45
6.74000	-128.18	159.61	142.01	-162.68	150.19	124.92	-345.09	160.14	47.62	-368.07	160.56	103.68	-590.96	-89.91	32.24	-628.25	-78.68	32.86	-826.21	-58.24	36.43	-826.59	-61.38	89.64	-589.71	-38.15	1396.24	0.00	0.00	0.00	-404.06	-78.54	1678.41	-404.96	30.83	1676.22	-560.96	-71.33	1769.51	-553.61	46.25	1765.88	654.42	-280.04	78.26	1253.81	-272.81	85.28	647.20
6.75000	-113.12	156.54	148.61	-146.81	146.54	130.77	-326.87	158.97	48.89	-351.26	160.29	104.76	-592.43	-90.27	31.58	-630.90	-79.22	32.21	-826.42	-57.37	36.39	-826.20	-61.20	89.87	-581.82	-37.47	1395.34	0.00	0.00	0.00	-397.96	-78.34	1677.58	-397.35	30.88	1675.22	-554.83	-69.53	1768.84	-546.73	46.69	1765.07	653.92	-279.35	78.13	1254.16	-273.37	85.22	647.60
6.76000	-99.23	152.32	154.41	-132.70	143.62	135.62	-310.31	158.43	50.32	-335.92	160.37	105.90	-597.54	-90.27	30.14	-630.79	-79.08	32.28	-826.61	-56.56	36.32	-826.10	-61.24	90.20	-576.72	-37.52	1394.87	0.00	0.00	0.00	-391.16	-77.99	1676.68	-392.03	30.84	1674.45	-548.26	-68.45	1768.00	-539.62	47.90	1764.19	654.44	-279.24	78.52	1254.43	-272.67	85.68	648.32
6.77000	-86.72	147.74	158.64	-120.15	139.14	139.27	-296.46	156.06	50.43	-322.67	159.44	106.22	-594.59	-89.30	31.00	-629.50	-79.25	32.58	-826.22	-56.56	36.68	-826.08	-60.42	90.08	-571.02	-37.00	1394.79	0.00	0.00	0.00	-383.59	-77.47	1675.83	-383.14	31.30	1673.39	-541.81	-66.41	1767.32	-532.51	49.36	1763.23	655.21	-279.77	78.47	1255.33	-272.82	85.86	648.86
6.78000	-76.18	143.89	160.56	-109.43	136.79	141.10	-284.58	154.88	50.67	-311.26	158.59	106.50	-596.41	-90.80	30.43	-629.02	-79.61	32.77	-825.28	-57.70	37.80	-825.97	-60.40	90.56	-566.30	-36.47	1393.58	0.00	0.00	0.00	-376.35	-76.83	1674.96	-376.83	31.70	1672.68	-534.65	-66.41	1766.31	-525.36	50.40	1762.36	654.92	-279.39	78.35	1255.09	-273.07	85.75	647.98
6.79000	-66.86	138.95	160.89	-100.26	131.42	141.34	-274.40	154.06	50.40	-301.89	157.03	105.87	-595.74	-90.05	30.31	-629.20	-78.91	32.60	-825.11	-57.40	37.98	-825.04	-61.06	91.37	-558.55	-36.41	1392.96	0.00	0.00	0.00	-370.48	-76.27	1674.15	-370.51	32.54	1671.66	-527.37	-66.02	1765.59	-518.45	50.91	1761.53	655.49	-279.88	78.41	1255.47	-273.16	85.70	648.39
6.80000	-58.90	134.37	158.87	-92.82	127.87	138.81	-266.74	152.53	49.41	-293.94	155.45	104.95	-594.21	-90.07	30.47	-628.26	-79.26	32.78	-824.98	-57.08	38.35	-824.93	-60.42	91.71	-557.08	-35.60	1391.99	0.00	0.00	0.00	-363.30	-75.23	1673.27	-366.03	33.14	1670.86	-520.78	-64.10	1764.87	-510.84	53.21	1760.55	655.46	-279.61	78.59	1253.85	-273.33	85.14	647.85
6.81000	-51.98	129.11	155.61	-86.39	123.39	135.68	-260.61	151.76	48.44	-287.27	154.64	104.04	-593.77	-89.62	31.03	-630.43	-79.05	32.21	-824.77	-56.79	38.54	-825.39	-59.09	91.64	-539.51	-34.26	1391.22	0.00	0.00	0.00	-354.78	-74.21	1672.37	-357.09	34.50	1669.88	-513.58	-62.82	1764.03	-503.67	54.64	1759.59	655.65	-279.16	78.81	1254.72	-273.73	85.36	648.38
6.82000	-46.50	124.18	151.11	-81.19	120.10	131.60	-256.45	150.04	46.56	-282.21	152.56	102.24	-591.87	-90.36	30.94	-631.12	-79.22	31.78	-824.63	-56.06	38.73	-824.35	-59.95	92.69	-538.12	-33.35	1390.60	0.00	0.00	0.00	-348.91	-73.19	1671.60	-349.19	35.83	1668.75	-506.66	-60.61	1763.34	-496.40	56.16	1758.78	655.71	-279.53	78.80	1254.20	-273.40	85.32	648.00
6.83000	-42.42	120.55	145.30	-77.34	116.08	126.60	-253.57	148.64	44.48	-278.14	150.93	100.41	-594.04	-90.93	30.31	-629.48	-79.40	32.14	-824.05	-56.15	39.49	-824.08	-59.47	93.32	-525.41	-32.32	1389.70	0.00	0.00	0.00	-341.96	-71.97	1670.88	-340.65	36.98	1667.68	-499.83	-58.44	1762.65	-489.31	57.22	1758.02	654.24	-279.22	78.47	1254.14	-273.66	85.30	647.91
6.84000	-39.14	115.83	139.76	-74.59	112.28	121.68	-251.48	146.76	42.28	-274.91	149.72	98.62	-594.39	-90.48	30.43	-632.88	-79.37	31.10	-823.95	-55.59	39.94	-824.18	-58.70	93.52	-520.17	-31.28	1389.03	0.00	0.00	0.00	-335.22	-70.44	1670.10	-332.45	37.82	1666.94	-492.34	-57.22	1761.77	-481.80	59.60	1756.97	654.01	-279.88	78.18	1254.77	-273.36	85.57	648.49
6.85000	-36.88	110.93	133.91	-72.70	107.72	115.32	-250.52	144.78	40.56	-273.15	146.88	96.39	-592.69	-90.30	30.52	-632.05	-79.30	31.46	-823.26	-56.09	41.06	-823.58	-58.88	94.45	-517.14	-30.06	1388.62	0.00	0.00	0.00	-327.24	-68.97	1669.26	-331.44	38.42	1666.46	-485.10	-55.27	1761.04	-474.54	61.14	1756.15	655.14	-279.82	78.37	1254.92	-273.01	85.80	647.34
6.86000	-34.87	106.59	128.09	-70.85	104.17	109.69	-248.69	144.61	39.71	-270.48	146.77	95.12	-595.50	-90.65	29.31	-629.89	-79.41	31.55	-822.90	-55.38	41.51	-822.57	-59.61	95.76	-511.37	-28.97	1387.62	0.00	0.00	0.00	-319.99	-67.40	1668.58	-322.45	40.03	1665.55	-478.08	-52.92	1760.49	-467.25	63.06	1755.40	656.38	-279.28	78.94	1254.64	-273.86	85.39	648.00
6.87000	-31.90	102.83	122.21	-68.05	100.32	104.85	-246.91	143.40	38.76	-267.52	144.74	93.58	-593.26	-89.76	30.35	-630.46	-79.26	31.50	-822.41	-55.59	42.54	-822.08	-60.01	96.89	-504.69	-27.57	1387.24	0.00	0.00	0.00	-312.78	-65.62	1667.94	-315.65	41.88	1664.51	-470.62	-50.91	1759.67	-459.69	64.86	1754.62	655.48	-279.03	78.69	1254.55	-273.69	85.35	648.14
6.88000	-27.52	99.81	114.58	-64.27	96.94	98.11	-244.50	143.11	38.35	-263.39	143.97	93.06	-594.33	-90.25	29.52	-630.47	-79.28	31.17	-822.29	-54.97	43.11	-821.19	-60.35	98.15	-493.21	-25.54	1386.94	0.00	0.00	0.00	-305.28	-63.75	1667.33	-308.09	43.78	1663.56	-463.17	-49.09	1759.19	-452.06	67.23	1753.89	654.96	-280.19	78.10	1254.52	-273.81	85.19	647.92
6.89000	-22.26	98.20	104.80	-59.80	95.29	90.72	-242.30	142.71	37.90	-258.74	143.80	92.79	-593.07	-90.57	30.00	-629.99	-79.14	31.40	-821.80	-54.73	44.28	-820.90	-59.65	99.04	-478.86	-23.61	1386.80	0.00	0.00	0.00	-298.43	-62.00	1666.85	-299.29	46.40	1662.55	-455.62	-47.09	1758.72	-444.25	69.90	1753.25	654.82	-279.64	78.43	1253.83	-273.36	85.19	647.07
6.90000	-17.73	97.27	95.29	-56.22	94.03	82.86	-240.69	143.06	37.59	-254.43	144.03	92.55	-596.67	-90.66	29.33	-631.15	-79.56	30.90	-820.88	-55.43	45.94	-819.92	-59.68	100.65	-476.35	-22.17	1386.79	0.00	0.00	0.00	-291.03	-60.00	1666.56	-292.48	47.23	1662.37	-447.97	-44.92	1758.62	-436.61	71.88	1752.88	655.14	-279.20	78.50	1254.41	-273.41	85.42	647.76
6.91000	-14.16	96.69	86.60	-52.88	94.01	75.75	-239.72	142.44	36.85	-251.14	143.58	91.91	-594.87	-90.75	29.33	-627.25	-79.43	31.80	-820.31	-55.13	47.41	-819.24	-59.15	101.98	-468.18	-20.90	1386.80	0.00	0.00	0.00	-283.49	-57.97	1666.36	-286.68	49.44	1661.88	-440.09	-42.70	1758.62	-428.66	74.33	1752.70	655.65	-279.01	78.94	1254.69	-273.27	85.53	648.59
6.92000	-10.82	96.26	78.54	-50.28	93.20	68.52	-238.45	143.91	37.20	-248.14	144.10	91.67	-594.29	-90.37	29.22	-630.00	-80.13	31.17	-819.65	-55.26	49.17	-817.69	-60.31	104.43	-460.31	-18.97	1386.94	0.00	0.00	0.00	-276.62	-56.09	1666.32	-280.55	50.53	1661.66	-432.42	-40.34	1758.76	-420.91	76.21	1752.73	655.57	-279.35	78.54	1255.20	-272.78	85.71	648.70
6.93000	-9.03	94.62	70.25	-47.48	92.93	61.95	-237.70	144.05	37.14	-245.44	143.88	91.38	-588.18	-89.43	30.36	-628.91	-79.43	31.13	-818.99	-54.67	50.66	-816.07	-60.95	106.79	-454.16	-17.59	1387.41	0.00	0.00	0.00	-268.94	-53.97	1666.46	-271.46	53.04	1661.10	-424.47	-37.77	1759.03	-412.82	79.51	1752.63	654.74	-279.33	78.43	1255.15	-273.32	85.81	647.83
6.94000	-5.00	92.53	62.69	-44.16	90.93	57.76	-236.85	143.91	37.47	-242.93	143.72	91.46	-591.81	-90.22	30.03	-628.75	-79.35	31.06	-818.25	-55.03	53.02	-814.99	-60.52	108.61	-445.05	-15.73	1388.05	0.00	0.00	0.00	-260.85	-51.84	1666.80	-262.45	55.31	1661.26	-416.73	-35.09	1759.36	-404.87	81.70	1752.77	655.42	-279.47	78.82	1254.29	-273.80	85.62	647.71
6.95000	-2.14	92.64	57.52	-43.99	91.37	53.97	-236.29	143.46	37.93	-241.42	143.09	91.36	-595.99	-90.43	28.56	-628.04	-78.91	31.00	-817.18	-55.61	55.59	-813.97	-59.81	110.53	-437.10	-13.67	1388.79	0.00	0.00	0.00	-253.08	-49.60	1667.29	-255.32	56.79	1661.87	-409.02	-32.51	1759.85	-396.75	84.37	1753.05	654.51	-279.96	78.28	1253.81	-273.48	85.48	648.03
6.96000	1.75	92.60	55.13	-41.69	89.92	51.73	-235.95	143.72	38.07	-240.70	143.41	91.82	-591.48	-89.33	29.52	-628.02	-79.39	31.26	-815.91	-56.66	58.28	-812.18	-60.97	113.27	-426.23	-12.52	1389.09	0.00	0.00	0.00	-244.75	-47.44	1667.98	-246.82	58.90	1662.40	-400.95	-30.15	1760.45	-388.72	87.22	1753.42	654.11	-279.94	78.14	1254.83	-273.62	85.39	646.86
6.97000	2.38	92.37	53.30	-39.04	89.83	51.34	-236.16	142.85	37.71	-240.39	143.27	91.92	-593.94	-90.26	28.76	-627.60	-79.52	31.14	-815.21	-56.89	60.89	-810.47	-61.66	116.14	-419.19	-10.37	1389.55	0.00	0.00	0.00	-236.87	-45.42	1668.84	-239.34	61.22	1663.00	-393.24	-27.01	1761.24	-380.42	90.10	1753.99	654.86	-279.90	78.36	1254.77	-273.06	85.63	648.49
6.98000	1.92	92.21	51.29	-42.50	89.88	48.60	-236.01	143.09	37.69	-239.68	143.31	92.16	-591.27	-90.59	29.41	-624.04	-79.18	31.85	-814.60	-56.49	63.35	-808.20	-63.17	119.62	-411.30	-8.12	1390.40	0.00	0.00	0.00	-229.71	-43.35	1669.92	-231.14	63.16	1664.00	-385.29	-24.26	1762.08	-372.32	93.05	1754.58	654.81	-279.70	78.29	1255.39	-273.38	85.73	648.21
6.99000	5.55	91.88	50.13	-41.74	89.97	47.05	-235.84	143.59	38.00	-239.27	142.87	92.03	-596.14	-90.57	27.99	-626.32	-79.75	31.42	-813.35	-57.59	66.80	-806.23	-63.30	122.61	-402.22	-6.33	1391.53	0.00	0.00	0.00	-221.89	-41.07	1671.09	-224.43	65.00	1665.25	-377.54	-21.22	1763.02	-363.98	95.89	1755.22	655.03	-279.78	78.43	1254.12	-273.41	85.46	647.11
7.00000	3.21	91.71	47.97	-40.14	89.88	46.74	-235.89	142.79	37.70	-238.94	142.76	91.92	-592.04	-89.79	28.80	-626.83	-79.26	31.04	-811.26	-59.43	70.90	-804.09	-63.62	125.78	-391.49	-4.16	1392.31	0.00	0.00	0.00	-214.57	-39.00	1672.44	-216.49	67.66	1666.29	-370.06	-17.50	1764.03	-355.73	98.47	1756.00	654.91	-279.83	78.20	1253.93	-272.38	85.87	647.14
7.01000	3.52	92.21	47.25	-38.46	89.90	46.07	-235.72	143.23	37.75	-238.48	142.78	91.94	-594.19	-90.86	28.06	-627.96	-79.56	30.86	-809.66	-59.69	74.55	-801.35	-64.65	129.73	-385.08	-1.45	1392.90	0.00	0.00	0.00	-206.42	-36.77	1673.87	-209.40	69.45	1667.35	-362.27	-14.60	1765.10	-347.52	101.78	1756.67	656.15	-279.67	78.72	1254.70	-272.77	85.85	647.14
7.02000	4.43	91.30	46.45	-40.42	89.80	45.20	-235.78	143.07	37.73	-237.99	143.57	92.22	-590.69	-90.01	29.31	-627.11	-79.36	30.94	-807.88	-60.38	78.69	-797.45	-67.07	134.32	-375.69	0.66	1393.62	0.00	0.00	0.00	-197.28	-34.43	1675.24	-196.86	71.86	1668.30	-354.31	-12.17	1765.95	-339.20	104.99	1757.37	655.48	-279.12	78.80	1254.31	-273.10	85.79	646.93
7.03000	7.10	91.21	46.59	-39.15	88.88	45.16	-235.57	143.49	37.81	-238.01	142.68	91.76	-592.58	-90.24	28.74	-627.30	-79.01	30.71	-805.90	-61.12	83.37	-793.94	-68.54	138.94	-366.12	3.15	1395.01	0.00	0.00	0.00	-189.84	-32.29	1676.68	-189.60	73.95	1669.66	-346.43	-9.60	1766.92	-331.09	107.39	1758.13	655.04	-278.83	78.58	1254.64	-273.36	85.63	647.35
7.04000	4.98	91.15	45.00	-39.04	89.08	44.29	-235.82	142.51	37.45	-237.72	143.00	91.80	-594.51	-90.36	28.76	-628.75	-79.20	30.29	-802.81	-62.54	88.28	-789.95	-69.57	143.26	-363.50	5.70	1395.72	0.00	0.00	0.00	-182.17	-29.90	1678.08	-182.33	76.34	1670.93	-338.26	-7.26	1767.83	-322.81	110.34	1758.85	655.02	-279.59	78.53	1254.45	-273.13	85.55	648.25
7.05000	5.84	91.25	45.27	-40.91	89.90	43.67	-235.68	143.44	37.77	-237.71	142.37	91.58	-596.42	-90.22	27.97	-629.63	-78.70	30.16	-799.16	-64.33	93.84	-784.81	-71.86	148.25	-356.33	8.12	1397.19	0.00	0.00	0.00	-173.34	-27.38	1679.35	-172.92	78.70	1671.99	-329.95	-4.97	1768.74	-314.43	113.59	1759.50	654.03	-279.78	78.19	1254.45	-272.77	85.64	647.83
7.06000	3.92	91.05	44.28	-39.15	88.75	43.45	-235.68	143.12	37.59	-237.32	143.94	92.01	-592.42	-90.04	28.47	-625.53	-78.57	31.60	-795.98	-64.85	99.11	-779.99	-73.55	153.32	-346.99	10.29	1398.06	0.00	0.00	0.00	-165.13	-25.01	1680.50	-164.53	82.17	1672.72	-322.28	-1.18	1769.71	-306.15	116.43	1760.15	653.44	-279.79	78.03	1254.36	-273.06	85.50	647.81
7.07000	6.47	91.02	44.62	-37.41	88.97	44.03	-235.58	143.55	37.65	-237.45	143.14	91.65	-592.00	-89.97	28.43	-625.37	-78.18	31.91	-792.08	-65.89	104.84	-773.66	-75.95	158.58	-335.46	12.55	1398.76	0.00	0.00	0.00	-156.88	-22.65	1681.57	-154.12	84.31	1673.57	-314.39	1.45	1770.66	-297.87	119.14	1760.86	654.12	-279.55	78.16	1254.32	-273.25	85.52	647.37
7.08000	6.25	90.75	44.15	-39.05	88.65	43.29	-235.57	144.06	37.71	-237.35	143.05	91.34	-592.01	-89.41	28.95	-627.97	-78.07	31.40	-787.05	-67.71	111.04	-767.08	-78.18	163.89	-329.45	14.97	1399.94	0.00	0.00	0.00	-148.95	-20.24	1682.60	-146.11	86.55	1674.38	-306.22	4.63	1771.59	-289.48	121.99	1761.47	653.41	-280.05	77.85	1254.22	-273.50	85.50	648.97
7.09000	4.65	90.74	43.50	-41.62	89.26	42.57	-235.65	143.83	37.47	-237.29	143.48	91.33	-595.67	-90.25	28.20	-624.69	-77.82	32.39	-781.67	-69.34	117.56	-759.52	-80.98	169.26	-322.71	17.43	1401.12	0.00	0.00	0.00	-141.64	-17.99	1683.57	-141.59	88.25	1675.46	-298.20	7.97	1772.59	-281.11	125.33	1762.10	654.68	-279.69	78.18	1255.01	-273.18	85.65	647.73
7.10000	6.45	91.04	44.13	-40.18	88.77	42.78	-235.60	144.15	37.57	-237.32	143.49	91.08	-591.24	-90.74	28.97	-622.32	-77.90	32.88	-775.69	-70.72	124.14	-751.13	-83.97	175.15	-313.86	19.91	1402.25	0.00	0.00	0.00	-133.08	-15.48	1684.38	-133.52	90.61	1675.90	-290.07	10.51	1773.58	-273.03	127.88	1762.84	655.33	-280.01	78.54	1254.32	-273.27	85.51	647.49
7.11000	6.05	90.23	43.68	-40.08	88.67	42.54	-235.47	144.33	37.51	-237.25	144.26	91.28	-589.80	-90.58	29.08	-620.53	-78.76	33.39	-768.98	-73.19	131.79	-742.81	-85.65	180.67	-306.89	21.98	1403.73	0.00	0.00	0.00	-125.61	-12.96	1685.25	-127.47	92.73	1676.70	-281.95	12.97	1774.57	-265.07	130.56	1763.51	654.75	-279.92	78.66	1253.80	-273.45	85.37	648.04
7.12000	7.05	90.71	44.25	-39.15	89.31	42.87	-235.70	144.52	37.43	-237.36	144.04	90.97	-590.39	-91.03	28.19	-619.11	-79.62	33.86	-762.23	-74.80	139.76	-733.69	-88.36	187.40	-299.79	24.56	1404.85	0.00	0.00	0.00	-118.25	-10.39	1686.09	-118.75	95.33	1677.05	-274.01	15.96	1775.57	-257.21	133.26	1764.22	655.68	-279.47	79.02	1254.35	-272.99	85.40	648.44
7.13000	5.38	90.54	43.54	-39.37	88.96	42.52	-235.81	144.25	37.24	-237.26	144.85	91.05	-591.49	-91.46	27.57	-613.66	-80.25	35.46	-754.59	-76.85	148.53	-723.57	-91.13	194.71	-295.36	26.27	1406.17	0.00	0.00	0.00	-110.53	-7.79	1686.86	-109.19	98.90	1677.62	-266.13	18.60	1776.56	-249.43	136.07	1764.87	654.59	-279.21	78.42	1254.45	-272.81	85.73	647.06
7.14000	5.98	90.34	43.79	-39.05	89.11	42.84	-235.96	144.07	36.89	-237.32	145.26	91.03	-588.02	-92.76	27.78	-614.18	-81.46	36.00	-746.11	-79.02	158.01	-713.80	-92.56	201.88	-288.98	28.23	1406.97	0.00	0.00	0.00	-103.62	-5.38	1687.67	-101.90	101.28	1678.34	-258.24	20.56	1777.51	-241.86	138.46	1765.60	654.86	-279.59	78.34	1254.00	-273.42	85.40	646.99
7.15000	5.27	90.61	43.90	-39.79	88.93	42.17	-235.62	145.56	37.42	-237.49	145.10	90.72	-579.27	-92.68	29.61	-608.73	-82.54	38.32	-737.18	-80.73	167.56	-703.22	-93.74	209.21	-281.21	30.22	1408.03	0.00	0.00	0.00	-95.38	-2.91	1688.36	-94.15	103.31	1678.97	-250.38	22.43	1778.37	-234.35	140.96	1766.23	654.39	-279.22	78.35	1255.17	-273.19	85.64	647.91
7.16000	5.19	90.58	44.14	-42.11	89.11	41.44	-235.87	144.88	37.03	-237.46	145.53	90.73	-580.22	-94.05	29.67	-604.61	-83.37	40.86	-728.06	-81.53	176.90	-691.86	-95.38	216.82	-275.10	32.17	1408.79	0.00	0.00	0.00	-87.73	-0.58	1689.10	-87.23	106.07	1679.51	-242.92	25.27	1779.20	-226.99	143.23	1766.82	654.60	-279.25	78.54	1255.58	-273.38	85.74	647.61
7.17000	5.24	90.31	43.97	-40.24	89.11	42.60	-235.97	144.78	36.86	-237.74	145.30	90.42	-576.46	-95.33	30.60	-598.38	-84.60	44.04	-718.22	-82.46	186.33	-680.40	-96.04	224.19	-267.36	33.45	1409.43	0.00	0.00	0.00	-80.35	1.80	1689.78	-80.50	108.48	1680.18	-235.24	26.65	1779.85	-219.80	145.35	1767.44	655.96	-278.98	78.96	1254.19	-273.31	85.43	647.70
7.18000	5.05	90.54	44.10	-39.86	89.15	42.52	-236.11	144.89	36.69	-237.56	146.38	90.67	-572.16	-97.82	31.22	-594.20	-86.10	46.92	-707.93	-83.04	195.57	-668.46	-97.61	232.04	-256.56	35.67	1410.24	0.00	0.00	0.00	-73.37	4.14	1690.59	-70.28	110.90	1680.55	-228.03	28.96	1780.58	-212.74	147.39	1768.01	655.47	-279.42	78.66	1254.94	-273.85	85.26	646.92
7.19000	6.35	90.42	44.07	-40.16	88.42	42.41	-235.96	145.14	36.79	-237.80	145.93	90.35	-563.93	-100.66	32.74	-585.49	-88.44	50.97	-697.91	-82.27	203.44	-657.35	-97.47	238.98	-250.26	37.21	1410.89	0.00	0.00	0.00	-65.76	6.34	1691.21	-62.78	113.73	1680.92	-220.79	30.62	1781.24	-205.84	149.01	1768.52	654.12	-279.80	78.25	1254.19	-273.74	85.08	647.17
7.20000	3.14	91.05	43.32	-40.77	88.84	42.38	-236.03	145.36	36.90	-237.72	146.36	90.43	-555.96	-104.74	35.25	-574.95	-91.42	55.52	-686.69	-81.69	209.88	-646.29	-96.95	245.32	-244.34	39.03	1411.68	0.00	0.00	0.00	-59.33	8.20	1691.81	-57.10	115.69	1681.60	-213.80	32.77	1781.86	-199.00	150.98	1768.97	655.30	-278.67	79.03	1254.12	-273.29	85.32	647.41
7.21000	3.39	90.68	43.46	-39.84	89.34	42.57	-236.11	145.06	36.62	-237.91	146.34	90.38	-545.45	-107.85	39.68	-563.22	-94.91	60.60	-674.70	-80.99	215.07	-634.41	-96.22	250.67	-236.00	39.67	1412.05	0.00	0.00	0.00	-51.49	10.29	1692.36	-52.57	117.58	1682.15	-206.28	33.76	1782.39	-192.17	152.75	1769.39	655.55	-278.80	78.86	1254.49	-273.02	85.60	647.51
7.22000	4.14	91.19	44.15	-41.99	88.74	41.99	-235.94	145.37	36.82	-237.88	146.00	90.10	-532.30	-112.29	44.17	-549.54	-98.46	64.97	-661.75	-80.49	219.06	-621.84	-95.73	255.37	-223.66	41.66	1412.41	0.00	0.00	0.00	-44.12	12.08	1692.83	-46.01	119.02	1682.76	-198.98	35.05	1782.85	-185.54	154.14	1770.02	656.45	-278.77	79.20	1254.79	-273.18	85.81	647.93
7.23000	2.72	90.90	43.63	-38.56	89.98	43.11	-236.17	144.83	36.47	-238.07	146.43	90.05	-512.80	-116.27	48.51	-533.47	-102.22	68.73	-647.95	-80.38	221.88	-608.32	-94.94	258.70	-225.66	42.05	1413.35	0.00	0.00	0.00	-36.54	14.03	1693.30	-39.29	121.00	1683.33	-191.99	37.06	1783.49	-178.87	155.63	1770.52	655.36	-279.33	78.61	1253.53	-273.19	85.36	648.05
7.24000	3.75	91.35	43.96	-42.04	88.97	42.16	-236.27	145.22	36.65	-238.21	146.40	90.00	-498.46	-120.52	50.76	-518.58	-105.34	71.20	-633.34	-80.52	223.63	-594.39	-94.15	260.84	-217.34	43.85	1414.17	0.00	0.00	0.00	-29.76	15.47	1693.67	-32.20	122.42	1683.76	-184.94	38.04	1784.03	-172.16	156.93	1771.06	655.15	-279.36	78.37	1254.19	-273.22	85.40	647.60
7.25000	3.97	91.51	44.53	-40.31	88.55	42.86	-236.16	145.34	36.55	-238.22	147.20	90.23	-481.73	-124.69	52.53	-502.73	-108.82	73.02	-618.18	-80.40	224.13	-579.79	-92.93	261.59	-209.69	45.25	1414.36	0.00	0.00	0.00	-23.59	16.94	1694.03	-26.22	123.60	1684.22	-177.86	39.00	1784.52	-165.46	158.02	1771.65	654.61	-279.20	78.47	1254.71	-273.43	85.62	648.17
7.26000	4.88	91.89	45.15	-41.69	89.49	42.85	-236.20	146.16	36.88	-238.32	147.37	90.15	-461.23	-127.64	55.12	-485.05	-112.33	74.11	-602.64	-80.63	223.50	-564.39	-92.92	261.57	-206.89	46.20	1415.08	0.00	0.00	0.00	-16.78	18.42	1694.29	-17.89	125.72	1684.40	-170.86	39.79	1784.98	-158.76	159.19	1772.29	654.16	-280.05	78.16	1255.06	-272.77	85.80	647.93
7.27000	4.09	91.75	45.06	-40.00	89.55	43.26	-236.31	145.83	36.62	-238.39	147.31	90.05	-443.55	-131.04	55.47	-465.37	-115.85	74.89	-586.21	-81.67	222.12	-548.44	-93.02	260.32	-199.98	47.69	1415.83	0.00	0.00	0.00	-10.09	19.81	1694.53	-9.66	126.91	1684.81	-163.90	40.24	1785.35	-151.93	160.40	1772.86	655.34	-279.45	78.62	1254.33	-273.05	85.55	647.94
7.28000	3.55	91.97	45.07	-38.27	89.78	44.00	-236.25	145.93	36.56	-238.57	147.03	89.83	-427.72	-135.16	54.80	-447.26	-119.07	74.46	-569.65	-81.39	218.91	-532.76	-92.13	257.68	-196.16	49.28	1416.53	0.00	0.00	0.00	-3.44	20.90	1694.73	-4.75	128.31	1685.34	-157.21	41.57	1785.82	-145.33	160.96	1773.54	655.42	-279.76	78.51	1253.73	-273.72	85.16	647.28
7.29000	3.40	92.13	45.30	-39.75	90.17	43.69	-236.23	145.77	36.53	-238.78	147.91	90.20	-405.32	-138.97	54.80	-427.81	-122.50	73.55	-552.25	-81.91	214.90	-515.95	-93.37	254.81	-188.26	50.75	1416.85	0.00	0.00	0.00	4.17	22.15	1694.86	2.42	129.17	1685.87	-150.39	42.25	1786.13	-138.77	161.56	1774.09	654.90	-279.57	78.21	1254.54	-273.40	85.72	646.64
7.30000	2.29	92.04	44.76	-40.55	90.22	43.43	-236.37	145.31	36.29	-238.94	147.36	89.93	-386.24	-142.21	52.73	-405.93	-125.75	72.34	-534.66	-82.19	209.82	-498.80	-93.73	250.51	-185.93	52.31	1417.47	0.00	0.00	0.00	10.11	23.08	1695.08	9.47	130.70	1686.23	-143.63	42.49	1786.35	-132.15	162.35	1774.62	654.17	-279.25	78.11	1254.75	-273.48	85.64	647.83
7.31000	1.64	91.78	44.65	-41.26	89.90	43.09	-236.47	145.52	36.46	-238.95	147.56	89.95	-361.87	-145.57	51.88	-383.62	-128.90	70.73	-516.27	-83.14	203.69	-481.06	-94.96	245.59	-179.35	53.57	1417.78	0.00	0.00	0.00	16.96	24.16	1695.22	15.51	131.45	1686.59	-137.11	43.45	1786.62	-125.74	163.00	1775.07	654.73	-279.07	78.58	1254.28	-273.57	85.40	648.08
7.32000	2.54	91.33	44.74	-40.27	90.22	43.75	-236.34	145.60	36.54	-238.92	147.30	89.98	-339.95	-149.07	50.60	-361.70	-132.07	68.50	-497.14	-84.36	196.81	-463.32	-95.75	239.91	-171.18	55.02	1418.47	0.00	0.00	0.00	23.17	25.07	1695.29	22.45	132.80	1686.80	-130.44	43.83	1786.74	-119.43	163.63	1775.49	655.02	-279.41	78.38	1254.28	-273.25	85.33	647.97
7.33000	4.66	92.16	45.93	-41.26	90.04	43.42	-236.29	145.65	36.57	-239.15	146.89	89.84	-314.77	-152.69	49.67	-336.23	-134.88	66.80	-477.50	-85.73	189.05	-445.21	-96.26	233.00	-162.50	56.48	1418.45	0.00	0.00	0.00	28.86	26.01	1695.43	28.46	133.76	1687.01	-123.80	43.97	1786.81	-112.94	164.65	1775.78	654.21	-279.87	78.18	1254.63	-272.99	85.53	647.84
7.34000	4.62	91.95	45.68	-41.21	90.52	43.30	-236.28	145.96	36.70	-239.00	147.15	90.00	-291.35	-156.03	48.17	-310.99	-137.67	64.99	-457.00	-88.08	181.03	-426.60	-96.08	225.38	-163.26	57.95	1418.78	0.00	0.00	0.00	36.57	26.72	1695.35	35.20	134.61	1687.24	-117.48	45.06	1787.00	-106.70	164.75	1776.11	654.04	-279.61	78.13	1254.37	-273.31	85.26	647.85
7.35000	2.85	91.43	44.97	-40.02	89.35	43.49	-236.42	144.79	36.34	-239.03	147.25	90.11	-259.38	-158.35	49.18	-285.18	-139.83	63.14	-435.73	-90.37	172.10	-406.74	-98.06	218.02	-158.70	58.84	1419.03	0.00	0.00	0.00	42.44	27.49	1695.36	40.14	135.05	1687.64	-111.14	45.61	1787.07	-100.29	165.60	1776.23	655.05	-279.47	78.58	1255.12	-272.97	85.74	648.04
7.36000	3.72	91.18	44.95	-38.88	91.12	43.98	-236.22	145.48	36.68	-239.19	146.79	89.98	-228.75	-161.59	49.61	-257.46	-142.61	61.70	-413.80	-92.30	162.64	-386.83	-99.39	209.77	-148.45	60.33	1419.20	0.00	0.00	0.00	48.66	28.23	1695.33	47.72	136.13	1687.60	-104.78	46.15	1787.08	-94.04	166.11	1776.35	655.90	-279.14	78.97	1254.70	-273.61	85.56	648.40
7.37000	4.06	91.12	45.20	-39.10	90.05	43.67	-236.43	144.96	36.51	-239.15	146.78	90.08	-205.89	-164.45	48.40	-230.50	-145.31	59.93	-391.76	-93.62	152.45	-366.09	-101.44	201.42	-144.08	61.17	1419.37	0.00	0.00	0.00	54.98	28.91	1695.29	55.73	136.85	1687.42	-98.44	46.36	1786.99	-87.85	166.33	1776.45	654.67	-279.41	78.45	1254.79	-273.70	85.38	648.40
7.38000	4.32	91.95	45.56	-38.17	90.10	44.04	-236.21	145.77	37.00	-239.15	146.79	90.22	-175.73	-167.77	48.43	-203.20	-148.07	58.23	-368.17	-97.26	143.17	-344.86	-103.60	192.76	-136.76	61.92	1419.15	0.00	0.00	0.00	61.69	29.50	1695.17	59.92	137.60	1687.65	-92.06	46.46	1786.79	-81.57	166.77	1776.45	654.44	-279.38	78.23	1254.22	-273.76	84.99	647.28
7.39000	4.35	92.99	45.49	-38.90	91.46	43.80	-236.24	145.34	36.80	-239.40	145.98	90.00	-146.00	-171.00	48.65	-177.33	-151.18	56.21	-344.32	-100.32	133.79	-323.19	-105.55	183.88	-126.46	62.49	1418.89	0.00	0.00	0.00	68.72	29.98	1694.98	65.65	138.34	1687.67	-85.60	46.44	1786.59	-75.26	167.35	1776.28	654.98	-279.33	78.56	1254.49	-273.48	85.46	647.68
7.40000	4.16	93.42	45.64	-39.13	90.90	44.11	-236.18	145.48	36.97	-239.39	146.33	90.24	-122.38	-173.91	46.89	-148.94	-154.08	54.90	-320.00	-103.88	124.69	-301.35	-106.70	174.86	-123.15	63.00	1418.73	0.00	0.00	0.00	74.76	30.41	1694.78	72.10	139.01	1687.27	-79.06	46.85	1786.39	-68.94	167.71	1776.12	656.63	-279.29	78.88	1254.53	-272.72	85.76	648.14
7.41000	4.20	93.92	45.86	-36.46	92.05	44.92	-236.39	144.36	36.62	-239.34	146.24	90.30	-93.94	-176.40	47.22	-122.14	-157.14	53.48	-295.35	-106.47	115.37	-278.47	-108.92	166.34	-114.33	63.91	1418.74	0.00	0.00	0.00	81.28	30.91	1694.52	78.38	139.60	1687.28	-72.65	47.18	1786.23	-62.80	167.18	1776.03	656.99	-279.42	79.06	1254.24	-273.04	85.64	647.33
7.42000	4.03	94.26	46.44	-38.15	91.55	44.34	-236.21	145.05	36.88	-239.27	146.09	90.35	-65.94	-179.91	47.28	-94.13	-159.79	52.74	-270.15	-109.28	106.37	-255.50	-111.64	158.17	-111.83	64.04	1418.30	0.00	0.00	0.00	86.88	31.27	1694.20	82.97	139.69	1687.05	-66.12	47.55	1785.95	-56.60	167.71	1775.67	655.27	-279.83	78.57	1254.66	-273.48	85.21	648.14
7.43000	3.55	93.23	45.69	-38.55	91.07	44.41	-236.12	145.01	37.07	-239.20	146.21	90.55	-37.30	-182.04	48.73	-65.84	-162.75	52.69	-245.06	-111.42	97.40	-231.91	-114.68	150.41	-101.33	64.54	1418.30	0.00	0.00	0.00	93.73	31.49	1693.72	90.38	140.35	1686.61	-59.30	46.91	1785.47	-50.41	167.55	1775.38	655.19	-279.10	78.62	1254.04	-272.97	85.21	648.27
7.44000	3.26	93.20	45.76	-36.38	91.78	45.17	-236.25	144.77	36.97	-239.40	145.08	90.11	-8.44	-183.97	50.01	-38.18	-165.36	52.74	-219.31	-114.64	89.42	-208.12	-117.85	143.20	-102.64	64.75	1417.90	0.00	0.00	0.00	100.26	31.84	1693.20	96.32	141.12	1686.16	-52.65	46.89	1785.01	-44.19	167.64	1774.96	654.69	-279.31	78.26	1253.92	-273.16	85.38	648.94
7.45000	3.04	94.33	46.32	-38.36	91.91	44.64	-236.05	144.78	37.01	-239.03	145.82	90.61	19.59	-186.15	51.28	-11.38	-167.38	52.95	-193.62	-117.90	82.03	-184.49	-120.62	136.23	-95.22	65.01	1417.16	0.00	0.00	0.00	107.92	32.19	1692.47	102.57	141.21	1685.53	-46.10	46.92	1784.52	-37.95	167.50	1774.44	656.02	-279.21	78.66	1253.74	-273.27	85.57	647.73
7.46000	2.91	94.44	46.42	-36.58	92.08	45.07	-236.27	144.21	37.05	-239.09	145.25	90.43	47.44	-187.40	53.10	18.43	-168.98	54.28	-167.49	-120.94	74.94	-160.33	-124.12	129.97	-86.78	64.91	1416.68	0.00	0.00	0.00	113.35	32.49	1691.87	108.72	141.17	1684.81	-39.28	46.69	1783.95	-31.63	167.40	1773.93	655.51	-278.92	78.76	1253.89	-272.89	85.56	648.44
7.47000	2.93	94.90	46.55	-36.48	92.70	45.59	-236.11	144.34	37.16	-238.76	145.52	90.85	74.98	-187.51	55.15	45.97	-170.25	55.59	-141.05	-123.38	68.08	-136.07	-126.28	123.68	-80.53	64.74	1416.11	0.00	0.00	0.00	120.10	32.61	1691.05	115.18	142.03	1684.07	-32.51	46.50	1783.33	-25.28	167.23	1773.34	654.84	-279.15	78.71	1254.10	-273.09	85.49	648.02
7.48000	12.58	94.16	50.30	-35.38	92.69	46.26	-236.18	143.83	36.98	-238.84	145.33	90.93	102.86	-187.71	58.20	74.23	-170.92	57.55	-114.56	-126.33	62.33	-111.66	-129.40	118.43	-71.39	64.80	1415.19	0.00	0.00	0.00	127.16	32.80	1690.10	121.59	141.86	1683.33	-25.58	45.99	1782.68	-18.87	166.69	1772.79	654.58	-279.94	77.88	1253.84	-273.57	85.36	647.59
7.49000	11.94	94.40	50.27	-36.86	92.91	45.50	-235.84	144.59	37.42	-238.78	144.90	90.83	131.37	-187.39	61.94	100.82	-171.73	59.77	-88.08	-128.70	57.09	-87.23	-132.04	113.65	-68.74	64.53	1415.03	0.00	0.00	0.00	134.14	33.10	1689.11	128.44	142.56	1682.45	-18.69	45.66	1782.03	-12.41	166.45	1772.18	656.39	-279.40	78.69	1254.50	-273.70	85.32	647.88
7.50000	4.37	95.03	46.61	-35.40	93.23	45.49	-235.82	144.39	37.51	-238.79	144.87	90.97	160.88	-187.54	67.05	127.90	-171.70	62.83	-61.37	-131.76	52.90	-62.82	-134.12	109.44	-69.96	64.40	1414.47	0.00	0.00	0.00	140.25	33.13	1688.12	135.54	142.92	1681.25	-11.77	45.32	1781.37	-5.85	166.07	1771.56	654.68	-279.79	78.20	1253.91	-273.42	85.36	648.86
7.51000	14.15	94.96	51.68	-36.56	93.73	45.24	-235.90	143.64	37.44	-238.50	145.25	91.41	182.79	-186.68	70.60	154.96	-171.27	66.83	-34.90	-134.35	49.63	-38.38	-136.42	105.93	-57.25	64.18	1413.72	0.00	0.00	0.00	147.39	33.08	1686.93	141.07	142.83	1680.51	-4.78	44.46	1780.61	0.71	165.54	1770.90	655.73	-279.33	78.64	1254.16	-273.50	85.33	649.61
7.52000	16.37	95.14	52.90	-36.10	93.89	45.16	-235.83	144.21	37.87	-238.53	143.97	91.16	211.16	-185.84	77.05	180.58	-170.90	71.62	-8.05	-136.86	47.14	-14.03	-138.35	103.11	-46.14	63.47	1412.98	0.00	0.00	0.00	153.76	33.13	1685.77	148.59	142.75	1679.37	2.22	44.00	1779.85	7.21	165.36	1770.13	654.78	-279.72	78.14	1254.91	-273.24	85.57	648.83
7.53000	17.20	95.14	53.18	-39.51	92.97	43.57	-235.76	143.31	37.61	-238.21	144.14	91.42	237.01	-185.01	83.72	207.29	-170.14	77.56	18.31	-139.45	45.92	10.31	-140.56	101.46	-45.12	63.10	1412.44	0.00	0.00	0.00	159.75	33.13	1684.67	154.73	143.45	1678.16	9.21	43.13	1779.04	13.51	164.15	1769.50	655.74	-279.48	78.43	1254.30	-273.23	85.40	646.89
7.54000	16.91	94.99	52.73	-36.64	93.25	44.35	-235.89	142.44	37.51	-238.31	143.57	91.54	260.55	-183.10	91.19	233.30	-168.45	84.10	43.77	-140.94	44.88	33.75	-141.25	99.90	-41.37	62.70	1411.76	0.00	0.00	0.00	166.43	33.27	1683.40	160.46	143.79	1676.92	16.34	41.94	1778.14	19.94	163.36	1768.70	656.81	-279.05	78.88	1253.47	-273.46	85.14	647.00
7.55000	15.75	94.77	51.75	-35.16	93.63	44.72	-235.39	143.01	37.99	-237.94	143.08	91.73	283.51	-181.26	98.64	257.59	-167.41	91.12	68.60	-142.17	44.73	56.54	-142.45	99.41	-31.28	62.18	1411.13	0.00	0.00	0.00	173.51	33.33	1682.17	168.10	143.64	1675.83	23.30	40.91	1777.22	26.25	162.18	1767.96	655.92	-279.43	78.63	1254.33	-273.27	85.40	648.49
7.56000	14.01	94.50	50.43	-39.41	93.36	43.53	-235.55	141.88	37.80	-237.60	143.50	92.22	308.72	-179.80	107.59	280.05	-166.83	97.66	92.38	-143.00	45.22	78.29	-143.13	99.51	-25.09	61.78	1410.30	0.00	0.00	0.00	180.87	33.01	1680.79	172.80	143.62	1674.83	30.30	39.66	1776.26	32.54	161.17	1767.07	655.45	-278.99	78.56	1254.13	-272.93	85.35	648.29
7.57000	11.94	94.26	49.00	-39.82	94.14	43.29	-234.96	143.15	38.79	-237.62	142.42	92.23	328.41	-177.70	116.15	301.18	-166.04	105.62	115.36	-142.46	45.61	99.08	-143.42	99.83	-16.26	60.90	1409.29	0.00	0.00	0.00	187.27	32.67	1679.49	177.89	142.94	1673.67	37.31	38.22	1775.24	38.71	159.81	1766.18	655.64	-279.52	78.34	1254.69	-273.10	85.70	648.25
7.58000	9.81	94.07	47.63	-38.75	94.02	43.42	-235.10	141.80	38.58	-237.28	142.31	92.69	349.38	-175.04	124.63	320.84	-164.12	113.05	137.46	-142.89	47.06	119.10	-144.32	101.07	-12.13	60.61	1408.58	0.00	0.00	0.00	194.06	32.44	1678.24	183.21	142.33	1672.63	44.27	36.80	1774.19	44.94	158.31	1765.33	655.24	-279.33	78.20	1254.63	-273.67	85.51	648.31
7.59000	4.94	93.50	45.14	-39.89	93.88	43.07	-235.11	140.90	38.44	-237.04	141.68	92.77	369.37	-172.68	132.72	339.24	-161.90	119.81	158.10	-142.57	48.29	137.76	-144.80	102.28	-8.43	59.16	1407.79	0.00	0.00	0.00	200.28	31.93	1677.00	188.42	142.07	1671.61	51.26	35.06	1773.12	51.15	156.28	1764.53	655.28	-279.65	78.29	1253.90	-272.74	85.43	648.38
7.60000	4.93	93.90	44.83	-39.86	93.83	43.15	-234.81	141.12	38.98	-236.81	141.46	93.07	387.06	-169.46	139.76	356.24	-159.84	125.90	177.07	-141.82	48.95	154.79	-144.72	102.93	-2.19	57.66	1407.16	0.00	0.00	0.00	207.36	31.42	1675.73	197.49	141.15	1670.66	58.23	33.50	1772.16	57.28	154.13	1763.76	655.25	-279.96	78.33	1253.77	-272.51	85.64	647.49
7.61000	10.25	94.23	47.25	-38.15	94.07	43.26	-234.72	140.94	39.17	-236.34	142.02	93.77	400.00	-167.22	144.66	371.47	-157.45	130.70	194.16	-140.16	49.04	170.14	-144.19	103.04	4.36	56.46	1406.69	0.00	0.00	0.00	214.33	30.62	1674.58	199.74	140.76	1669.65	65.28	31.47	1771.14	63.49	152.44	1762.93	655.79	-278.99	78.60	1254.32	-273.11	85.28	647.92
7.62000	5.11	93.62	44.67	-41.11	94.30	42.47	-234.55	140.69	39.43	-236.02	141.43	94.03	414.19	-164.54	148.85	384.86	-155.00	134.17	209.33	-138.68	48.62	183.75	-144.74	103.26	10.33	55.15	1405.63	0.00	0.00	0.00	220.78	29.89	1673.42	207.89	139.93	1668.64	72.27	29.36	1770.19	69.73	150.69	1762.13	657.00	-279.10	78.98	1254.46	-273.15	85.50	647.34
7.63000	5.13	93.56	44.38	-39.67	94.38	42.55	-234.16	141.10	39.99	-235.78	140.42	94.09	424.02	-162.25	150.97	396.19	-152.73	136.13	222.07	-137.70	48.24	195.11	-143.51	102.45	19.67	53.93	1404.68	0.00	0.00	0.00	227.82	28.68	1672.29	216.19	139.24	1667.67	79.28	27.31	1769.19	75.85	148.39	1761.44	655.96	-279.55	78.56	1254.12	-273.14	85.56	647.75
7.64000	8.09	94.17	45.75	-39.98	94.55	42.65	-234.29	139.94	39.80	-235.42	140.49	94.73	433.68	-159.72	151.52	405.91	-149.62	136.22	232.33	-135.97	47.12	204.99	-142.79	101.73	23.64	52.33	1404.17	0.00	0.00	0.00	234.60	27.40	1671.37	220.57	137.48	1667.22	86.26	25.13	1768.25	81.92	145.56	1760.80	656.00	-278.91	78.60	1254.41	-273.24	85.42	648.86
7.65000	5.42	93.36	43.91	-39.04	94.48	42.46	-234.13	139.34	39.86	-235.03	140.24	95.24	442.25	-156.14	149.28	414.17	-146.81	134.88	240.42	-134.86	46.18	213.21	-141.52	100.73	33.15	50.66	1403.37	0.00	0.00	0.00	240.99	26.09	1670.56	227.73	136.31	1666.42	93.19	22.66	1767.31	88.05	143.41	1760.07	657.51	-279.18	79.27	1253.83	-273.31	85.32	648.26
7.66000	4.96	94.26	44.04	-40.17	93.87	41.45	-233.68	139.71	40.53	-234.40	140.47	96.13	450.38	-153.44	146.90	421.15	-144.00	132.19	246.64	-132.81	44.68	219.85	-139.74	99.42	38.31	48.58	1402.55	0.00	0.00	0.00	248.35	24.62	1669.75	235.17	134.84	1665.83	100.05	20.12	1766.41	94.13	141.27	1759.36	656.68	-278.68	78.95	1253.31	-273.36	85.47	648.83
7.67000	8.08	93.79	44.66	-38.27	94.41	42.18	-233.50	138.74	40.80	-233.88	140.42	96.86	456.21	-149.68	143.00	427.03	-141.47	128.68	251.40	-131.20	43.07	225.17	-138.43	98.13	45.55	46.57	1401.95	0.00	0.00	0.00	254.72	22.73	1669.05	240.96	133.00	1665.49	106.87	17.38	1765.49	100.18	138.24	1758.74	655.14	-279.47	78.47	1253.77	-273.09	85.79	647.66
7.68000	8.28	94.00	44.18	-38.33	94.71	42.00	-233.26	138.76	41.47	-233.31	140.22	97.60	461.33	-148.22	138.41	431.70	-139.20	124.77	255.10	-129.07	41.01	229.80	-136.28	96.11	53.25	44.24	1401.08	0.00	0.00	0.00	261.17	20.75	1668.39	247.36	130.65	1665.27	113.59	14.15	1764.57	106.23	134.97	1758.19	656.17	-278.99	78.88	1254.39	-272.66	86.05	648.90
7.69000	7.60	93.91	43.83	-38.23	94.53	41.33	-232.56	139.11	42.30	-232.63	139.96	98.53	463.96	-145.40	133.88	435.36	-136.83	120.69	257.94	-126.82	38.89	233.20	-133.92	93.84	57.26	42.04	1400.45	0.00	0.00	0.00	267.10	18.34	1667.80	251.62	128.83	1665.04	120.16	10.96	1763.70	112.31	132.09	1757.53	657.04	-279.23	79.15	1254.15	-272.81	85.74	648.72
7.70000	7.10	93.58	43.39	-40.60	94.11	40.52	-232.39	137.82	42.75	-231.96	139.61	99.37	468.13	-142.59	129.47	438.49	-133.48	116.30	259.56	-125.36	37.76	235.72	-131.94	92.34	66.13	39.52	1399.82	0.00	0.00	0.00	273.99	16.13	1667.25	260.03	127.12	1664.58	126.51	7.85	1762.89	118.25	128.76	1756.92	655.85	-279.36	78.60	1254.97	-273.30	85.56	648.85
7.71000	9.38	93.89	43.47	-38.18	94.30	41.08	-231.96	137.17	43.40	-231.07	139.76	100.51	471.76	-138.26	124.38	441.34	-130.22	111.71	260.90	-124.42	36.79	238.04	-129.55	90.31	72.12	36.95	1399.32	0.00	0.00	0.00	280.67	13.57	1666.76	267.29	124.15	1664.22	132.76	4.42	1762.07	124.14	125.39	1756.48	655.35	-279.15	78.60	1254.48	-272.99	85.42	647.45
7.72000	8.27	94.06	43.04	-39.29	94.68	40.33	-231.26	137.36	44.48	-230.35	139.44	101.57	475.67	-133.56	119.26	444.53	-126.79	106.62	262.89	-123.18	36.45	241.00	-128.15	89.35	81.22	34.39	1398.92	0.00	0.00	0.00	286.46	10.68	1666.43	273.32	121.54	1664.01	138.95	1.00	1761.34	130.08	121.52	1756.00	655.51	-278.75	78.89	1253.92	-273.37	85.44	647.82
7.73000	5.71	93.57	41.77	-37.84	94.85	40.17	-230.60	137.79	45.95	-229.13	139.89	103.10	476.00	-132.46	110.53	449.38	-124.60	100.15	265.18	-122.33	36.62	245.41	-127.08	89.33	88.27	31.63	1398.39	0.00	0.00	0.00	292.98	7.74	1666.17	276.62	118.34	1664.20	145.15	-2.80	1760.69	135.97	118.04	1755.67	655.94	-278.97	78.95	1253.64	-273.73	85.34	649.02
7.74000	6.38	93.55	41.67	-38.16	95.14	39.57	-230.26	136.68	47.02	-228.05	140.47	104.84	483.91	-131.27	100.75	454.25	-121.62	92.49	267.26	-121.66	36.55	250.05	-127.02	89.61	95.17	28.88	1398.32	0.00	0.00	0.00	298.97	4.46	1666.09	281.58	114.78	1664.54	151.41	-6.35	1760.33	142.05	114.15	1755.66	654.79	-279.16	78.54	1254.77	-273.43	85.54	648.96
7.75000	7.61	92.83	40.96	-38.27	95.06	39.49	-229.61	136.53	48.58	-226.69	139.74	106.29	489.33	-130.41	91.20	457.05	-120.44	83.51	268.67	-122.01	36.59	253.68	-126.84	89.52	101.00	25.91	1398.44	0.00	0.00	0.00	305.07	1.31	1666.32	288.89	111.87	1664.87	157.74	-10.11	1760.40	148.22	110.73	1755.88	656.44	-279.01	78.98	1254.06	-273.45	85.26	648.57
7.76000	6.61	92.94	40.23	-37.98	95.43	39.33	-228.74	136.34	50.66	-225.02	140.09	108.64	489.35	-130.09	81.41	461.78	-120.39	75.99	269.63	-122.44	36.57	256.92	-127.14	89.35	110.82	23.48	1399.11	0.00	0.00	0.00	312.02	-2.14	1666.70	294.98	108.82	1665.48	164.07	-14.16	1760.67	154.44	106.83	1756.46	655.20	-278.99	78.68	1254.11	-273.56	85.27	647.54
7.77000	8.16	93.41	41.04	-36.44	95.31	39.14	-227.77	136.07	53.10	-223.12	141.19	111.64	493.08	-130.65	72.94	463.86	-120.75	68.35	270.47	-122.49	36.56	260.06	-127.67	89.46	117.26	21.14	1399.82	0.00	0.00	0.00	317.21	-5.77	1667.29	301.03	105.01	1666.23	170.44	-18.30	1761.10	160.66	102.93	1757.31	654.75	-278.62	78.78	1254.16	-273.72	85.17	648.54
7.78000	6.81	93.24	40.07	-37.77	95.03	38.49	-226.67	136.02	56.00	-221.00	141.37	114.58	499.27	-128.70	66.32	466.23	-119.49	62.56	271.46	-122.35	37.15	263.22	-127.38	89.44	124.10	18.55	1400.74	0.00	0.00	0.00	322.84	-9.45	1668.12	307.53	101.30	1667.54	176.63	-22.30	1761.65	166.69	98.60	1758.24	654.75	-278.76	78.80	1255.12	-273.62	85.54	648.15
7.79000	4.83	93.30	39.31	-38.10	95.51	37.89	-225.28	136.55	59.32	-218.84	141.44	117.78	501.96	-126.54	60.68	468.51	-117.37	57.85	272.40	-122.06	38.02	265.69	-126.51	89.77	128.51	15.77	1402.15	0.00	0.00	0.00	329.66	-13.19	1669.18	312.72	97.36	1669.12	182.84	-26.34	1762.36	172.74	94.12	1759.48	655.62	-278.47	78.79	1253.99	-273.21	85.39	647.98
7.80000	6.60	93.59	39.61	-37.58	95.03	37.93	-224.00	136.28	62.52	-216.24	142.26	121.44	502.99	-125.52	55.89	469.60	-115.96	54.14	272.95	-121.43	38.44	267.34	-126.57	90.40	138.92	13.67	1403.24	0.00	0.00	0.00	336.66	-16.91	1670.47	319.09	94.15	1670.91	189.16	-30.78	1763.21	178.89	90.54	1760.76	655.09	-278.61	78.71	1253.71	-273.46	85.41	647.77
7.81000	7.58	93.81	40.16	-36.42	95.18	37.77	-222.40	136.83	66.47	-213.36	142.99	125.30	505.46	-123.84	53.25	470.51	-115.26	51.90	273.33	-121.09	38.76	268.38	-125.57	90.47	143.39	10.27	1404.87	0.00	0.00	0.00	343.19	-20.56	1671.98	324.71	90.61	1672.73	195.41	-35.25	1764.30	185.05	85.59	1762.39	656.28	-278.69	78.96	1255.03	-273.10	85.70	647.99
7.82000	8.25	93.70	40.27	-34.08	95.52	38.22	-220.63	136.56	70.40	-210.12	144.17	129.81	506.43	-123.69	51.14	469.12	-115.47	50.01	273.54	-120.90	38.82	268.93	-125.58	90.85	149.39	7.52	1406.56	0.00	0.00	0.00	349.47	-24.25	1673.70	330.98	86.93	1674.96	201.62	-39.79	1765.51	191.13	81.22	1764.12	655.26	-278.94	78.34	1253.89	-273.19	85.43	648.66
7.83000	6.60	92.89	39.43	-35.87	95.07	37.68	-218.26	137.36	75.29	-206.26	145.12	134.50	505.30	-123.40	49.13	471.21	-115.09	49.51	273.55	-121.10	38.87	269.23	-125.58	90.93	160.53	4.90	1408.41	0.00	0.00	0.00	355.83	-28.15	1675.57	337.54	83.39	1677.24	207.83	-44.28	1766.81	197.04	76.88	1766.03	654.88	-278.78	78.55	1253.01	-273.29	85.00	648.62
7.84000	9.73	93.35	40.41	-35.52	94.52	37.38	-215.56	138.09	80.52	-202.01	145.97	139.51	508.06	-123.94	48.94	472.30	-114.95	49.06	273.56	-121.33	38.77	269.08	-125.35	90.79	168.89	2.36	1410.22	0.00	0.00	0.00	362.26	-32.20	1677.52	345.83	79.23	1679.42	213.94	-48.78	1768.21	202.99	73.13	1767.83	655.23	-278.98	78.87	1253.56	-272.99	85.36	649.45
7.85000	8.30	92.39	39.44	-33.80	95.30	37.38	-212.38	138.27	85.94	-197.00	147.49	145.01	507.60	-123.87	48.29	471.22	-115.24	48.07	273.49	-121.28	38.46	269.00	-125.88	90.94	174.59	-0.86	1411.93	0.00	0.00	0.00	368.55	-36.14	1679.63	351.08	74.89	1682.18	219.91	-53.03	1769.68	208.88	68.93	1769.59	654.24	-278.73	78.41	1253.64	-272.72	85.50	648.30
7.86000	6.39	92.77	38.79	-34.05	94.64	37.47	-208.51	139.25	92.10	-191.20	149.09	150.76	506.21	-123.61	46.80	470.83	-115.78	47.43	273.35	-121.76	38.43	268.88	-126.11	90.97	179.89	-3.91	1413.74	0.00	0.00	0.00	373.61	-40.09	1681.81	356.07	70.99	1684.70	225.82	-57.61	1771.09	214.60	64.82	1771.46	655.26	-278.94	78.77	1253.53	-272.99	85.38	647.70
7.87000	5.83	92.86	38.66	-33.04	93.60	37.07	-204.06	140.83	98.78	-184.96	150.16	156.26	506.57	-123.70	46.12	472.14	-115.36	47.03	273.29	-121.81	38.36	268.87	-125.98	90.94	189.66	-6.87	1414.92	0.00	0.00	0.00	379.29	-43.69	1683.83	361.79	67.15	1687.24	231.54	-61.85	1772.51	220.27	60.32	1773.23	655.41	-278.60	78.73	1253.88	-273.41	85.19	647.76
7.88000	6.13	92.98	38.70	-31.85	93.61	37.24	-198.94	142.35	105.71	-177.88	151.24	161.93	508.23	-123.51	45.63	470.45	-115.48	45.84	273.41	-121.71	38.23	268.92	-126.45	91.20	192.25	-10.49	1416.70	0.00	0.00	0.00	385.48	-47.78	1685.80	367.76	63.53	1689.36	237.06	-65.99	1773.85	225.94	56.10	1774.96	655.96	-278.69	79.23	1253.78	-273.55	85.16	649.06
7.89000	7.04	92.26	38.53	-31.49	92.90	36.88	-193.70	143.00	112.62	-170.38	152.30	167.70	510.77	-124.67	43.44	472.33	-115.45	45.90	273.36	-121.18	38.00	269.02	-125.79	90.94	200.02	-13.98	1417.55	0.00	0.00	0.00	391.80	-51.66	1687.77	375.98	59.62	1691.37	242.52	-70.05	1775.07	231.47	52.71	1776.36	656.34	-278.85	78.99	1253.89	-273.28	85.40	648.74
7.90000	7.47	91.96	38.44	-29.62	92.81	37.36	-187.92	144.60	120.20	-162.32	153.92	173.90	511.29	-124.76	42.61	472.25	-115.45	45.18	273.36	-121.49	38.14	269.23	-125.86	90.95	204.49	-16.99	1418.55	0.00	0.00	0.00	397.28	-55.27	1689.83	383.58	55.54	1693.15	247.89	-73.89	1776.20	237.04	49.22	1777.53	655.64	-278.85	78.56	1253.55	-273.42	85.19	648.47
7.91000	7.90	92.51	38.39	-26.93	92.74	38.30	-182.26	145.12	127.94	-153.99	155.37	180.24	511.49	-124.24	41.96	472.30	-115.39	44.64	273.45	-121.76	38.33	269.60	-126.47	91.31	211.95	-20.40	1419.49	0.00	0.00	0.00	403.32	-59.16	1691.48	388.20	53.11	1694.96	253.17	-77.72	1777.19	242.66	45.49	1778.64	655.83	-279.36	78.66	1253.83	-273.15	85.44	648.39
7.92000	9.04	92.61	37.36	-26.74	92.19	38.75	-175.33	148.01	137.28	-145.42	156.01	187.09	511.78	-124.01	41.35	471.43	-115.47	43.95	273.56	-121.69	38.23	269.87	-126.15	91.13	221.65	-23.51	1420.18	0.00	0.00	0.00	408.25	-63.07	1693.13	393.66	48.46	1696.94	258.45	-81.34	1778.03	248.34	41.77	1779.59	655.49	-279.48	78.61	1254.58	-273.66	85.43	648.06
7.93000	11.26	92.65	36.42	-21.81	93.15	40.61	-168.35	149.22	146.80	-136.02	157.07	194.97	511.91	-123.55	40.44	472.09	-115.46	43.80	273.63	-121.56	38.13	270.08	-126.77	91.32	227.02	-25.97	1420.75	0.00	0.00	0.00	413.81	-66.87	1694.49	399.72	44.32	1698.28	263.69	-84.55	1778.80	254.12	38.87	1780.29	655.18	-279.28	78.47	1254.28	-273.47	85.42	647.76
7.94000	15.16	93.21	36.62	-16.91	93.31	43.19	-160.72	149.33	156.20	-126.16	157.40	202.96	512.00	-124.05	40.49	471.44	-115.47	43.28	273.55	-121.83	38.23	270.47	-126.27	91.07	233.21	-29.24	1420.95	0.00	0.00	0.00	419.51	-70.44	1695.63	405.44	40.40	1699.48	269.01	-87.80	1779.37	259.93	35.50	1780.88	654.62	-279.47	78.28	1253.49	-273.56	85.06	647.93
7.95000	16.49	93.57	36.12	-14.79	93.53	44.67	-152.47	148.99	165.35	-115.54	157.65	210.70	512.09	-123.40	40.57	472.76	-115.46	43.47	273.62	-121.39	38.01	270.51	-126.29	91.04	239.89	-32.32	1421.32	0.00	0.00	0.00	425.53	-73.92	1696.57	412.52	37.32	1700.02	274.33	-90.93	1779.81	265.81	32.62	1781.22	654.93	-278.97	78.40	1254.37	-273.74	85.37	647.96
7.96000	19.54	94.20	36.06	-13.01	94.20	46.99	-143.44	149.73	175.22	-104.76	157.61	218.33	512.12	-123.57	39.94	472.19	-115.42	42.92	273.67	-121.92	38.19	270.54	-126.46	91.02	245.20	-35.04	1421.62	0.00	0.00	0.00	431.29	-77.50	1697.36	418.68	33.36	1700.81	279.80	-93.87	1780.16	271.79	29.90	1781.50	654.86	-278.90	78.44	1254.48	-273.47	85.36	648.24
7.97000	23.55	95.23	36.28	-7.85	94.28	49.91	-133.91	149.15	184.70	-93.40	157.37	226.16	512.12	-123.09	39.59	475.60	-116.87	41.97	273.58	-121.51	37.99	270.69	-126.30	90.86	250.48	-37.53	1421.92	0.00	0.00	0.00	437.48	-80.99	1697.82	424.41	31.26	1701.08	285.30	-96.75	1780.42	277.86	26.71	1781.74	654.92	-278.93	78.42	1254.63	-273.69	85.31	648.50
7.98000	27.95	96.67	36.48	-2.19	95.44	53.77	-123.80	148.75	194.49	-82.01	156.75	234.00	512.08	-123.32	39.39	475.91	-116.95	41.73	273.61	-121.62	37.99	270.68	-126.46	90.90	255.72	-40.29	1422.03	0.00	0.00	0.00	443.31	-84.08	1698.06	429.04	27.60	1701.56	290.88	-99.44	1780.65	284.03	24.09	1781.90	655.48	-279.27	78.57	1254.54	-273.83	85.36	647.68
7.99000	33.32	98.43	36.95	3.50	95.75	57.93	-113.84	147.50	203.94	-70.74	155.69	241.90	512.00	-123.44	39.58	475.84	-117.25	41.79	273.60	-121.75	38.04	270.68	-126.50	90.92	261.04	-42.56	1422.23	0.00	0.00	0.00	449.35	-86.96	1698.15	435.85	23.67	1701.73	296.65	-102.02	1780.80	290.23	21.66	1782.09	656.00	-278.62	78.75	1253.66	-273.08	85.53	646.60
8.00000	40.58	100.41	36.72	11.45	97.96	63.40	-104.03	144.55	212.57	-59.83	153.74	249.67	511.87	-123.89	39.79	475.79	-116.92	41.55	273.63	-121.90	38.09	270.79	-126.17	90.69	269.16	-45.27	1422.41	0.00	0.00	0.00	454.76	-89.82	1698.09	440.67	20.54	1701.59	302.50	-104.45	1780.98	296.57	19.41	1782.15	655.38	-279.10	78.57	1253.92	-273.23	85.36	648.37
8.01000	48.51	103.51	38.27	24.10	98.87	69.42	-93.79	142.48	220.26	-49.04	152.29	257.48	511.75	-123.81	39.76	475.73	-117.48	41.79	273.57	-121.83	38.04	270.84	-126.90	90.93	275.07	-47.48	1422.79	0.00	0.00	0.00	460.95	-92.69	1697.81	445.75	17.17	1701.51	308.49	-106.95	1781.14	302.95	17.20	1782.26	654.89	-279.07	78.40	1254.32	-273.88	85.24	647.86
8.02000	61.09	106.00	44.86	36.55	101.46	76.07	-82.78	138.24	226.56	-37.97	150.78	265.20	511.85	-123.30	39.59	475.55	-117.47	41.81	273.63	-121.96	38.03	270.86	-126.74	90.77	278.47	-49.76	1423.45	0.00	0.00	0.00	467.39	-95.28	1697.36	452.40	14.25	1700.91	314.60	-109.27	1781.32	309.36	15.07	1782.44	654.98	-279.17	78.39	1254.08	-273.26	85.33	647.41
8.03000	75.65	108.59	52.99	49.15	103.35	83.06	-70.78	135.02	232.78	-26.35	147.71	271.88	511.63	-123.53	39.72	474.80	-115.92	43.39	273.47	-121.77	37.87	270.84	-127.05	90.81	285.85	-52.03	1423.68	0.00	0.00	0.00	472.57	-97.73	1696.99	459.87	12.24	1700.23	320.82	-111.43	1781.55	315.85	12.65	1782.71	655.42	-278.91	78.63	1254.38	-273.07	85.39	647.95
8.04000	92.18	110.74	60.76	66.57	104.91	90.20	-57.61	133.07	238.76	-13.89	144.85	278.20	511.44	-123.20	39.92	473.99	-116.03	43.59	273.52	-121.75	37.81	270.90	-127.07	90.71	289.93	-54.40	1424.25	0.00	0.00	0.00	478.45	-100.03	1696.41	464.23	9.56	1700.08	327.12	-113.47	1781.83	322.25	10.90	1782.83	655.69	-279.03	78.73	1254.13	-273.71	85.34	647.98
8.05000	108.68	112.44	67.10	82.19	106.14	96.90	-43.75	131.33	244.03	-0.50	142.20	284.06	511.43	-123.63	40.13	475.96	-115.73	44.34	273.42	-122.14	37.86	270.88	-127.10	90.61	297.19	-56.17	1424.79	0.00	0.00	0.00	485.12	-101.86	1695.89	469.71	7.82	1699.39	333.53	-115.43	1782.12	328.76	9.29	1782.99	654.47	-279.12	78.25	1253.72	-273.79	85.07	649.08
8.06000	126.48	113.82	73.33	97.14	106.03	101.94	-29.15	128.75	248.27	13.69	139.30	288.85	511.24	-123.16	40.16	472.22	-116.15	42.96	273.44	-122.34	37.91	270.88	-127.50	90.67	301.07	-57.89	1425.29	0.00	0.00	0.00	490.98	-103.89	1695.35	475.98	6.17	1698.61	340.09	-117.34	1782.43	335.15	7.43	1783.29	654.73	-279.46	78.48	1254.05	-273.38	85.62	648.00
8.07000	143.97	115.03	79.24	115.78	107.15	107.79	-13.87	126.96	251.97	28.34	135.86	292.71	511.18	-123.87	40.33	470.58	-116.41	42.58	273.31	-122.17	37.77	270.83	-127.90	90.87	303.96	-60.41	1426.01	0.00	0.00	0.00	496.76	-105.77	1694.86	482.28	4.83	1698.20	346.67	-119.36	1782.73	341.58	6.07	1783.53	654.53	-279.29	78.27	1255.23	-273.13	85.84	649.00
8.08000	164.50	115.66	85.38	135.12	106.56	113.30	2.03	124.15	254.53	43.69	133.36	296.03	511.00	-123.18	40.58	472.04	-116.20	42.95	273.31	-122.01	37.69	270.90	-127.89	90.86	312.05	-62.34	1426.62	0.00	0.00	0.00	503.04	-107.29	1694.35	488.39	3.37	1697.60	353.21	-120.83	1783.08	347.85	4.29	1783.80	655.97	-279.26	78.47	1254.33	-273.62	85.41	648.44
8.09000	183.57	116.23	90.81	154.30	106.74	117.63	18.77	122.84	256.75	59.50	131.35	298.71	510.93	-123.52	40.78	471.61	-116.18	42.76	273.41	-121.92	37.68	270.87	-127.29	90.56	317.07	-63.85	1426.92	0.00	0.00	0.00	508.91	-108.83	1693.94	495.27	1.59	1697.11	359.80	-122.49	1783.36	354.11	3.01	1783.98	655.30	-279.39	78.30	1254.11	-273.25	85.47	647.88
8.10000	204.25	116.37	95.89	173.01	105.46	122.14	35.62	119.82	257.44	75.65	128.40	300.32	511.01	-123.39	40.80	470.54	-116.28	42.51	273.35	-122.30	37.88	270.95	-127.13	90.58	324.51	-65.64	1427.37	0.00	0.00	0.00	514.35	-110.26	1693.63	500.51	0.10	1696.83	366.26	-123.94	1783.60	360.36	0.99	1784.21	654.56	-279.10	78.27	1254.23	-273.16	85.61	648.24
8.11000	223.71	115.44	100.03	197.52	105.01	127.23	53.27	118.57	257.88	92.23	126.44	301.25	511.01	-124.04	40.47	471.39	-116.10	42.78	273.33	-122.33	37.86	271.03	-127.15	90.67	326.53	-67.22	1427.69	0.00	0.00	0.00	520.06	-111.69	1693.37	506.24	-0.49	1696.51	372.73	-125.48	1783.73	366.60	-0.12	1784.25	653.48	-279.35	77.74	1254.64	-273.28	85.55	649.11
8.12000	244.89	114.67	104.66	217.23	104.59	130.74	71.62	115.96	256.90	109.28	124.32	301.64	510.96	-123.50	40.58	470.86	-116.03	42.51	273.31	-121.98	37.78	271.17	-127.40	90.88	335.64	-68.86	1427.97	0.00	0.00	0.00	526.64	-112.69	1693.05	511.40	-2.16	1696.32	379.20	-126.85	1783.82	372.71	-1.32	1784.35	655.54	-279.82	78.31	1254.50	-273.36	85.25	649.42
8.13000	269.26	113.07	109.59	239.97	104.18	135.08	90.46	114.63	255.61	126.97	121.98	301.10	511.12	-124.42	40.18	471.15	-116.34	42.72	273.24	-121.56	37.55	271.12	-127.14	90.82	339.84	-70.48	1427.91	0.00	0.00	0.00	532.71	-113.89	1692.73	517.08	-3.13	1695.94	385.64	-128.38	1783.80	378.82	-3.35	1784.51	655.05	-279.14	78.42	1254.01	-273.44	85.28	648.76
8.14000	292.97	111.62	114.05	260.51	103.03	137.96	109.88	113.01	253.44	145.49	119.81	299.85	510.93	-123.22	40.48	471.68	-115.93	42.75	273.20	-121.92	37.73	271.22	-127.55	91.05	342.96	-71.83	1428.06	0.00	0.00	0.00	538.20	-114.84	1692.44	522.44	-4.33	1695.83	392.06	-129.85	1783.72	384.94	-4.48	1784.44	653.65	-279.39	78.12	1253.82	-273.18	85.26	648.47
8.15000	317.59	109.80	117.86	286.94	101.88	141.84	130.21	111.15	250.56	164.57	118.07	298.13	511.05	-124.23	40.33	471.29	-116.05	42.84	273.26	-122.12	37.86	271.22	-127.18	90.88	344.97	-73.08	1427.94	0.00	0.00	0.00	544.91	-115.96	1691.94	528.22	-5.49	1695.67	398.45	-131.22	1783.63	391.24	-5.85	1784.36	655.49	-278.83	78.75	1253.75	-273.65	85.25	648.56
8.16000	346.50	108.67	121.60	310.22	100.37	144.30	151.50	109.50	247.16	184.20	116.40	295.86	511.03	-124.07	40.39	471.44	-116.14	42.65	273.25	-121.57	37.61	271.25	-126.83	90.74	352.36	-74.21	1427.70	0.00	0.00	0.00	551.19	-117.13	1691.52	535.30	-6.59	1695.17	404.84	-132.64	1783.39	397.48	-7.04	1784.24	655.62	-278.84	78.60	1253.84	-273.16	85.53	648.10
8.17000	373.26	108.04	126.21	338.64	99.02	147.55	173.11	108.33	243.32	204.21	114.61	292.92	510.90	-123.49	40.67	471.08	-115.99	42.70	273.22	-121.93	37.78	271.19	-126.92	90.81	357.42	-75.62	1427.65	0.00	0.00	0.00	556.58	-117.90	1691.01	540.67	-7.56	1694.79	411.26	-134.02	1783.11	403.73	-8.59	1784.16	656.58	-278.98	78.90	1254.92	-273.12	85.83	649.00
8.18000	398.93	107.33	129.86	364.75	97.91	150.22	195.28	106.94	238.98	224.60	113.01	289.45	510.75	-124.17	40.68	472.04	-115.77	42.98	273.19	-121.76	37.57	271.28	-126.75	90.71	365.00	-76.40	1427.37	0.00	0.00	0.00	562.69	-119.06	1690.28	546.08	-8.22	1694.35	417.69	-135.38	1782.70	410.03	-9.95	1783.91	656.63	-279.00	78.97	1254.55	-273.54	85.52	648.56
8.19000	426.36	106.95	134.41	390.40	96.66	152.51	218.02	105.20	234.24	245.49	111.22	285.70	510.59	-124.41	40.84	470.23	-116.03	42.46	273.22	-122.24	37.81	271.26	-127.19	90.81	366.33	-77.47	1427.14	0.00	0.00	0.00	569.49	-119.99	1689.49	553.83	-8.97	1693.53	424.17	-136.75	1782.21	416.51	-11.51	1783.65	656.14	-278.73	78.62	1254.49	-273.15	85.29	648.77
8.20000	454.49	105.19	138.81	416.23	95.01	155.07	241.10	103.47	229.18	266.73	110.02	281.77	510.58	-123.54	41.09	471.33	-116.30	43.01	273.17	-121.78	37.57	271.19	-127.96	91.16	371.71	-78.49	1426.83	0.00	0.00	0.00	575.49	-120.98	1688.63	559.60	-10.01	1692.94	430.72	-138.03	1781.71	422.97	-13.12	1783.34	656.84	-278.90	78.75	1254.48	-273.39	85.46	649.38
8.21000	481.82	104.86	142.88	445.14	93.86	157.97	264.73	103.48	224.56	288.90	109.06	277.68	510.13	-125.41	40.82	470.72	-116.07	42.86	273.11	-121.53	37.45	271.25	-127.66	90.93	378.54	-79.10	1426.56	0.00	0.00	0.00	581.72	-121.86	1687.68	565.12	-11.06	1692.29	437.28	-139.30	1781.09	429.50	-14.50	1782.95	655.88	-278.93	78.59	1254.29	-274.15	85.08	648.69
8.22000	509.13	103.90	146.99	471.87	93.46	160.35	289.35	102.09	219.25	311.56	108.04	273.23	509.87	-125.80	40.99	469.71	-116.13	42.59	273.11	-121.61	37.40	271.26	-127.64	90.98	384.27	-79.56	1425.90	0.00	0.00	0.00	588.00	-122.73	1686.57	571.22	-12.34	1691.48	443.94	-140.62	1780.41	436.09	-15.62	1782.42	656.20	-278.53	79.02	1254.00	-273.87	85.13	648.12
8.23000	536.38	102.27	151.40	499.54	92.47	162.78	314.48	101.33	213.93	334.30	106.43	268.53	509.56	-125.63	40.84	470.40	-116.00	42.83	273.04	-121.86	37.50	271.16	-127.57	90.98	389.39	-80.27	1425.62	0.00	0.00	0.00	594.28	-123.62	1685.36	579.19	-13.19	1690.27	450.69	-141.59	1779.74	442.66	-17.18	1781.96	656.18	-278.85	78.62	1253.78	-273.70	85.19	648.33
8.24000	564.57	100.40	155.12	526.76	91.91	165.07	339.56	100.03	208.35	357.22	104.78	263.58	509.37	-125.54	40.74	470.41	-115.95	42.78	273.02	-121.98	37.62	271.18	-127.31	90.83	392.41	-81.33	1424.98	0.00	0.00	0.00	600.94	-124.40	1684.08	584.89	-13.58	1689.11	457.46	-142.83	1778.99	449.28	-17.95	1781.34	657.37	-279.11	79.00	1254.76	-273.66	85.36	647.76
8.25000	592.15	99.75	159.33	552.13	90.56	167.09	364.76	99.81	203.03	380.54	104.64	259.00	509.57	-125.74	40.77	471.21	-115.99	43.08	273.03	-122.07	37.64	271.19	-126.94	90.72	399.42	-81.66	1424.58	0.00	0.00	0.00	606.62	-125.43	1682.69	591.77	-14.37	1687.89	464.28	-143.76	1778.22	456.00	-18.72	1780.66	657.09	-278.90	78.88	1255.23	-273.40	85.70	648.11
8.26000	620.19	99.71	163.44	581.15	89.47	169.58	390.41	99.93	197.90	404.24	104.10	254.01	509.43	-125.98	40.92	471.72	-116.12	42.97	273.04	-121.54	37.42	271.28	-127.55	91.04	403.34	-82.27	1424.20	0.00	0.00	0.00	613.23	-126.17	1681.37	597.68	-14.71	1686.51	471.16	-144.72	1777.41	462.78	-19.49	1779.88	656.45	-278.67	78.62	1253.85	-273.55	85.15	645.13
8.27000	647.54	98.61	167.04	609.01	88.12	172.16	416.56	98.87	192.09	428.49	103.52	249.02	509.73	-125.30	40.51	471.38	-115.93	42.90	273.10	-121.68	37.53	271.39	-127.35	91.11	410.36	-82.53	1423.36	0.00	0.00	0.00	619.64	-126.71	1679.95	603.46	-15.78	1685.34	478.12	-145.51	1776.60	469.42	-20.57	1779.12	655.54	-278.62	78.31	1253.93	-272.95	85.40	644.49
8.28000	674.98	97.20	170.58	636.16	88.84	174.59	443.48	99.76	187.00	453.19	104.44	244.35	510.08	-125.77	40.80	471.47	-115.99	42.86	273.14	-121.49	37.57	271.43	-127.10	91.21	417.07	-82.79	1422.82	0.00	0.00	0.00	625.85	-127.66	1678.34	608.55	-15.93	1683.83	485.14	-146.36	1775.72	476.20	-21.81	1778.37	655.21	-278.74	78.41	1253.91	-273.51	85.22	645.43
8.29000	700.81	94.89	174.80	662.60	87.00	176.34	470.32	99.50	181.51	477.76	103.97	239.18	510.53	-125.30	40.50	470.63	-116.30	42.57	273.29	-121.62	37.76	271.63	-127.38	91.44	420.63	-83.31	1422.20	0.00	0.00	0.00	632.12	-128.58	1676.82	616.53	-16.87	1682.20	492.13	-147.16	1774.82	482.97	-22.42	1777.54	653.58	-279.17	78.37	1254.04	-273.76	85.18	645.09
8.30000	729.24	93.84	178.27	691.09	86.44	178.18	497.17	100.40	176.65	502.30	104.39	234.27	510.79	-125.91	40.83	472.73	-116.21	43.18	273.30	-121.53	37.84	271.66	-126.50	91.19	423.93	-83.89	1421.64	0.00	0.00	0.00	637.82	-129.20	1675.22	623.31	-17.57	1680.81	499.06	-147.89	1773.93	489.85	-22.84	1776.66	653.47	-279.46	78.66	1254.15	-274.06	85.17	643.83
8.31000	756.15	92.60	181.39	715.55	85.93	179.02	523.91	101.02	171.63	526.91	104.31	229.24	511.13	-126.12	40.99	471.99	-116.57	43.19	273.31	-121.35	37.83	271.71	-127.33	91.74	430.79	-84.06	1421.08	0.00	0.00	0.00	644.21	-129.57	1673.61	630.85	-18.35	1679.08	506.00	-148.57	1772.98	496.61	-23.86	1775.81	651.41	-279.30	77.99	1254.28	-273.62	85.55	644.67
8.32000	782.64	92.16	183.87	742.84	85.12	181.37	550.79	101.19	166.58	551.79	104.69	224.47	510.92	-124.12	40.72	472.77	-116.54	43.54	273.44	-121.48	38.10	272.04	-127.07	91.77	437.72	-84.70	1420.26	0.00	0.00	0.00	651.13	-130.11	1671.95	637.01	-18.49	1677.57	512.90	-149.24	1772.03	503.33	-24.03	1774.82	653.47	-279.20	78.58	1253.92	-273.50	85.38	645.31
8.33000	810.38	91.05	187.47	768.47	85.12	183.05	578.08	101.71	162.01	576.95	105.28	220.00	510.79	-124.92	40.61	471.57	-116.64	43.07	273.42	-120.91	37.88	272.03	-127.32	91.97	440.39	-85.22	1419.60	0.00	0.00	0.00	657.63	-130.55	1670.34	644.14	-18.57	1675.86	519.79	-150.13	1771.01	510.25	-24.98	1773.95	653.46	-279.11	78.65	1254.30	-273.66	85.04	646.33
8.34000	835.41	90.33	190.42	795.64	83.87	185.12	604.90	102.06	157.51	601.97	106.20	215.83	510.74	-124.76	40.66	470.39	-116.98	42.91	273.39	-121.10	38.14	272.17	-126.63	91.89	446.41	-85.63	1418.95	0.00	0.00	0.00	663.81	-131.26	1668.81	650.23	-19.22	1674.11	526.70	-150.64	1770.03	517.12	-25.59	1773.02	653.73	-279.45	78.93	1254.35	-273.99	85.19	646.34
8.35000	861.15	89.13	194.19	821.48	83.46	187.60	631.14	103.35	153.90	626.32	107.78	212.25	510.78	-124.97	40.89	471.59	-116.73	43.15	273.48	-121.37	38.46	272.45	-126.46	92.03	451.50	-85.96	1418.33	0.00	0.00	0.00	669.95	-131.61	1667.25	656.94	-19.50	1672.67	533.59	-151.18	1769.04	524.10	-25.80	1771.97	652.25	-279.73	78.56	1254.74	-273.79	85.29	645.23
8.36000	888.68	88.63	198.42	848.23	82.88	190.79	657.14	103.91	150.30	650.48	108.30	208.68	510.82	-125.24	40.44	471.09	-116.99	43.09	273.71	-121.25	38.53	272.83	-126.33	92.22	457.64	-86.25	1417.87	0.00	0.00	0.00	677.42	-131.88	1665.67	662.98	-20.13	1671.11	540.51	-151.59	1768.04	531.00	-25.74	1770.96	652.12	-279.83	78.47	1254.62	-273.65	85.36	643.17
8.37000	913.16	88.03	202.15	871.74	83.24	193.58	682.88	105.00	147.36	674.12	109.58	205.78	510.64	-124.16	40.55	470.58	-117.02	42.80	273.78	-121.01	38.61	273.04	-126.18	92.38	463.33	-86.25	1416.84	0.00	0.00	0.00	683.83	-132.31	1664.24	672.79	-20.56	1669.43	547.49	-151.87	1767.08	538.02	-27.02	1770.11	654.58	-278.35	78.38	1255.11	-273.40	85.47	644.41
8.38000	938.66	87.50	207.13	897.35	82.49	197.76	708.57	104.18	144.27	697.50	110.20	203.07	510.39	-125.12	40.54	470.49	-117.10	42.65	273.93	-120.86	38.78	273.30	-126.51	92.76	471.53	-86.98	1416.48	0.00	0.00	0.00	689.63	-132.74	1662.93	679.39	-20.70	1667.92	554.44	-152.25	1766.05	545.08	-26.78	1769.05	654.96	-277.82	78.32	1254.75	-273.60	85.50	648.09
8.39000	962.33	85.02	207.54	919.95	82.60	200.96	733.54	105.97	142.64	720.56	111.10	200.94	510.60	-124.26	40.55	472.01	-117.03	43.00	274.05	-120.34	38.72	273.62	-126.03	92.81	476.36	-87.00	1415.54	0.00	0.00	0.00	696.76	-133.16	1661.46	698.32	-15.53	1664.23	561.34	-152.45	1765.04	552.07	-27.15	1768.12	655.66	-278.55	78.45	1254.50	-273.23	85.41	649.31
8.40000	984.26	88.51	212.20	942.51	82.13	205.45	757.46	106.67	141.01	742.75	111.72	199.09	510.64	-124.40	40.01	471.90	-117.20	42.94	274.21	-120.60	39.22	273.81	-125.26	92.81	482.88	-87.15	1414.71	0.00	0.00	0.00	703.44	-133.40	1660.11	708.26	-15.24	1662.49	568.27	-152.69	1763.99	559.23	-27.24	1767.03	656.24	-278.40	78.48	1253.92	-273.42	85.09	649.28
8.41000	1005.04	88.26	217.88	961.33	81.92	209.02	780.42	106.86	139.75	763.95	112.33	197.60	510.71	-124.86	39.79	470.31	-117.25	42.17	274.21	-119.88	39.09	274.10	-125.63	93.27	489.72	-87.40	1413.84	0.00	0.00	0.00	709.60	-133.60	1658.86	715.13	-15.53	1660.97	575.24	-152.90	1762.94	566.46	-27.31	1766.02	656.67	-277.49	78.96	1252.95	-273.68	84.97	649.46
8.42000	1025.21	87.01	223.17	983.68	81.16	213.89	802.60	108.02	139.21	784.25	112.57	196.38	510.91	-124.34	39.80	471.90	-116.97	42.53	274.38	-119.96	39.33	274.28	-124.82	93.09	494.41	-87.67	1413.27	0.00	0.00	0.00	717.11	-133.94	1657.49	722.41	-16.70	1659.83	582.24	-153.02	1761.91	573.69	-27.10	1764.96	655.76	-278.38	78.42	1254.00	-273.61	85.32	649.05
8.43000	1044.01	86.81	228.91	1006.27	80.02	214.37	823.83	108.39	138.76	803.63	113.67	195.66	510.98	-125.61	39.43	471.90	-117.01	42.29	274.59	-120.18	39.70	274.40	-125.01	93.37	505.58	-87.34	1412.25	0.00	0.00	0.00	724.65	-134.17	1656.28	717.96	-21.27	1660.70	589.28	-153.12	1760.89	580.97	-27.00	1763.93	656.16	-278.46	78.69	1254.49	-274.09	85.18	648.56
8.44000	1061.65	85.96	234.22	1024.69	79.35	218.57	844.11	108.34	138.46	822.19	113.77	195.02	511.06	-124.84	39.34	471.56	-117.39	42.24	274.61	-119.71	39.70	274.61	-124.98	93.65	507.50	-87.86	1411.49	0.00	0.00	0.00	730.98	-134.42	1655.10	718.40	-22.47	1660.49	596.37	-152.91	1759.93	588.25	-27.23	1763.03	656.62	-277.96	78.89	1254.04	-273.82	85.25	649.35
8.45000	1078.11	86.00	239.15	1041.70	79.02	222.60	863.33	108.94	138.65	839.72	114.15	194.58	511.23	-125.34	38.97	471.64	-117.35	42.08	274.58	-119.22	39.73	274.76	-125.17	94.08	513.80	-87.92	1410.50	0.00	0.00	0.00	737.55	-134.78	1654.02	727.57	-22.86	1659.19	603.49	-152.84	1758.94	595.51	-27.35	1762.05	656.03	-278.00	78.76	1254.32	-273.68	85.24	648.43
8.46000	1093.53	85.12	243.44	1057.69	77.39	225.85	881.22	109.09	138.64	856.46	114.08	194.22	511.36	-125.07	38.69	472.53	-117.43	42.34	274.80	-119.80	40.25	275.10	-125.27	94.44	522.48	-87.49	1409.83	0.00	0.00	0.00	744.58	-135.10	1652.96	731.88	-23.70	1658.71	610.69	-152.61	1757.94	602.87	-27.12	1761.06	656.08	-278.17	78.93	1253.63	-273.54	85.12	648.05
8.47000	1108.25	83.78	246.61	1072.11	77.55	229.29	897.66	108.60	138.62	871.95	114.82	194.21	511.41	-124.91	38.77	473.01	-117.53	42.40	274.92	-119.17	40.32	275.24	-124.78	94.45	528.41	-87.67	1408.98	0.00	0.00	0.00	752.00	-135.12	1651.89	742.19	-23.47	1657.25	617.87	-152.26	1756.97	610.19	-26.53	1759.98	654.97	-278.07	78.44	1252.48	-275.00	86.32	648.19
8.48000	1121.26	83.34	250.02	1085.81	76.98	231.62	912.58	109.09	138.85	886.26	114.22	193.77	511.71	-124.02	38.56	473.11	-117.42	42.29	275.13	-119.68	40.89	275.38	-125.20	95.04	538.12	-87.35	1407.83	0.00	0.00	0.00	758.88	-135.54	1650.92	748.48	-23.85	1656.49	625.04	-151.94	1756.02	617.74	-26.54	1759.02	655.60	-278.35	78.54	1252.31	-275.66	86.76	648.58
8.49000	1133.71	82.80	252.35	1097.97	76.91	233.84	925.92	109.79	139.20	899.09	114.00	193.36	511.84	-124.55	38.30	472.85	-117.51	42.03	275.35	-119.58	41.23	275.64	-124.78	95.24	544.15	-87.31	1407.21	0.00	0.00	0.00	765.61	-135.85	1650.10	755.63	-23.17	1655.47	632.25	-151.63	1755.08	625.46	-26.24	1758.03	655.82	-278.51	78.68	1252.64	-275.73	86.73	649.33
8.50000	1144.74	82.14	254.54	1109.28	76.16	235.54	938.45	109.03	138.86	910.51	114.17	193.18	511.92	-124.25	38.51	473.82	-117.27	42.05	275.53	-118.59	41.13	276.03	-124.96	95.81	553.38	-86.98	1406.28	0.00	0.00	0.00	772.97	-136.07	1649.26	763.36	-23.14	1654.49	639.47	-151.13	1754.16	633.13	-25.59	1757.14	656.36	-277.82	79.00	1251.21	-275.79	86.27	648.71
8.51000	1154.84	81.81	255.87	1119.52	75.11	236.41	949.82	107.59	138.06	921.15	112.84	192.16	512.04	-124.57	38.10	472.26	-117.63	41.50	275.86	-118.18	41.46	276.32	-124.32	96.03	560.74	-86.39	1405.46	0.00	0.00	0.00	781.00	-136.19	1648.40	771.27	-23.57	1653.72	646.76	-150.73	1753.27	641.03	-25.14	1756.21	656.71	-277.99	79.15	1251.82	-275.61	86.51	648.82
8.52000	1164.15	80.87	256.12	1128.71	74.70	236.67	959.24	107.95	137.76	930.51	112.23	191.27	512.09	-124.32	38.42	473.50	-117.68	41.80	276.10	-118.31	42.03	276.59	-124.22	96.58	568.88	-85.90	1404.65	0.00	0.00	0.00	788.39	-136.43	1647.65	779.34	-23.79	1652.88	654.31	-150.15	1752.48	649.13	-24.74	1755.33	656.10	-278.29	78.77	1251.90	-275.78	86.64	647.60
8.53000	1172.37	79.68	255.73	1137.07	73.46	236.18	967.77	106.07	136.17	938.73	111.12	189.84	512.19	-124.34	37.65	472.16	-117.79	41.26	276.58	-118.04	42.53	276.93	-124.48	97.23	573.27	-85.95	1404.14	0.00	0.00	0.00	796.44	-136.38	1646.94	788.22	-23.66	1651.98	662.04	-149.28	1751.77	657.26	-23.46	1754.36	656.81	-277.74	79.16	1252.33	-275.80	86.87	647.14
8.54000	1179.29	78.97	254.91	1144.54	72.69	234.45	975.24	104.53	134.45	946.05	109.44	188.10	512.33	-125.77	37.25	472.70	-117.80	41.26	276.83	-117.56	42.84	277.32	-124.58	97.92	581.58	-85.12	1403.24	0.00	0.00	0.00	804.25	-136.35	1646.36	797.80	-22.78	1650.97	669.92	-148.37	1751.07	665.63	-22.64	1753.54	656.24	-277.90	78.99	1251.46	-275.86	86.44	647.49
8.55000	1185.62	77.71	252.54	1150.66	71.47	232.65	981.28	103.10	132.40	952.31	108.35	186.21	512.28	-124.33	37.65	473.33	-117.83	41.54	277.04	-117.44	43.49	277.64	-124.35	98.58	590.72	-84.46	1402.54	0.00	0.00	0.00	812.51	-136.10	1645.81	806.70	-22.85	1650.16	677.92	-147.57	1750.40	674.18	-21.87	1752.77	655.45	-278.28	78.77	1251.28	-275.89	86.36	648.08
8.56000	1191.06	76.07	249.53	1156.38	69.43	229.34	985.99	102.00	130.22	957.44	107.36	184.22	512.57	-125.49	37.13	473.99	-117.95	41.57	277.47	-117.55	44.31	278.16	-124.76	99.66	598.40	-83.95	1402.03	0.00	0.00	0.00	821.41	-135.86	1645.13	815.57	-23.38	1649.49	686.04	-146.49	1749.77	682.81	-20.64	1751.91	656.19	-278.68	78.88	1251.79	-275.90	86.54	648.23
8.57000	1195.58	71.91	245.27	1160.43	67.29	225.79	989.87	99.95	127.22	961.34	105.88	181.88	512.55	-125.25	37.51	472.95	-118.24	41.28	277.87	-116.47	44.66	278.63	-124.20	100.15	606.97	-83.13	1401.53	0.00	0.00	0.00	829.97	-135.47	1644.61	823.84	-22.54	1648.97	694.30	-145.13	1749.19	691.61	-19.42	1751.09	655.37	-278.05	78.80	1251.69	-275.59	86.33	647.93
8.58000	1198.99	64.69	240.80	1163.82	64.17	220.94	992.09	99.10	124.51	964.19	104.92	179.29	512.54	-124.67	37.11	472.40	-118.12	40.86	278.37	-116.57	45.62	279.10	-124.24	101.10	615.54	-82.18	1400.97	0.00	0.00	0.00	837.68	-135.03	1644.28	832.55	-21.68	1648.24	702.79	-143.92	1748.62	700.67	-18.57	1750.44	654.35	-278.72	78.49	1251.92	-275.45	86.30	648.29
8.59000	1201.69	61.29	234.54	1166.41	61.16	214.94	993.45	97.82	121.66	966.23	103.50	176.48	512.47	-124.78	36.81	472.48	-118.62	40.94	278.74	-116.16	46.40	279.65	-124.20	102.11	623.58	-81.41	1400.48	0.00	0.00	0.00	846.74	-134.44	1643.81	844.04	-20.59	1647.49	711.41	-142.58	1748.10	709.80	-16.86	1749.64	655.10	-278.78	78.67	1252.04	-275.45	86.50	649.12
8.60000	1203.94	57.90	227.89	1168.65	57.75	208.30	994.59	96.68	119.27	967.78	102.26	173.90	512.69	-125.34	36.73	472.92	-118.36	40.89	279.28	-116.32	47.41	280.11	-124.65	103.34	631.86	-80.21	1399.88	0.00	0.00	0.00	855.24	-133.76	1643.58	853.12	-20.04	1646.95	720.26	-141.16	1747.57	719.20	-15.24	1748.88	653.92	-278.61	78.45	1251.72	-275.40	86.30	648.19
8.61000	1206.42	54.16	221.67	1170.93	55.14	202.42	996.38	94.13	117.15	969.83	101.44	171.84	512.65	-125.33	36.49	473.01	-118.62	40.92	279.65	-116.27	48.30	280.76	-124.63	104.33	643.45	-79.55	1399.08	0.00	0.00	0.00	864.06	-133.16	1643.40	862.93	-19.28	1646.50	729.30	-139.62	1747.02	728.67	-13.66	1748.12	654.35	-278.65	78.57	1251.75	-275.67	86.33	648.27
8.62000	1210.53	50.29	215.07	1174.82	50.85	196.69	998.67	93.61	116.80	973.60	100.16	170.87	512.68	-125.04	36.89	473.48	-118.56	40.92	280.06	-115.38	48.96	281.37	-124.71	105.48	653.45	-78.41	1398.78	0.00	0.00	0.00	873.31	-132.36	1643.10	873.08	-18.05	1645.94	738.47	-137.95	1746.52	738.24	-12.12	1747.43	655.24	-278.66	78.84	1251.86	-275.70	86.25	649.12
8.63000	1216.93	50.11	206.08	1179.84	49.17	189.95	1001.22	92.38	116.25	978.59	99.34	170.96	512.86	-125.15	35.98	472.96	-118.59	40.57	280.51	-116.02	50.55	282.14	-125.06	107.05	659.16	-77.28	1398.32	0.00	0.00	0.00	882.30	-131.35	1643.00	881.41	-17.15	1645.82	747.82	-136.17	1746.11	747.89	-10.30	1746.79	655.68	-278.64	78.77	1252.27	-275.39	86.17	648.48
8.64000	1222.93	47.74	196.37	1184.51	46.99	182.48	1003.32	91.63	115.88	983.24	98.68	171.08	513.11	-125.12	35.94	473.24	-118.56	40.58	281.01	-115.89	51.95	283.13	-125.19	108.58	672.01	-75.55	1397.95	0.00	0.00	0.00	892.97	-130.09	1642.78	890.83	-16.80	1645.75	757.31	-134.37	1745.84	757.77	-8.05	1746.21	654.84	-278.08	78.70	1252.50	-275.39	86.24	647.77
8.65000	1226.57	43.50	188.44	1187.80	46.38	175.22	1004.50	92.59	116.01	986.74	97.87	170.90	513.09	-124.95	35.98	473.67	-118.64	40.53	281.68	-115.59	53.47	284.07	-124.89	110.19	679.81	-74.34	1397.71	0.00	0.00	0.00	902.14	-129.04	1642.79	901.03	-14.72	1645.30	767.03	-132.62	1745.64	767.94	-5.96	1745.81	654.72	-278.35	78.40	1253.33	-273.14	85.34	648.51
8.66000	1229.42	42.72	181.60	1190.80	45.26	168.87	1005.78	91.67	115.69	989.35	97.50	170.93	513.32	-124.25	36.33	473.69	-118.55	40.37	282.41	-115.66	55.39	285.31	-124.48	111.84	689.58	-73.01	1397.36	0.00	0.00	0.00	912.50	-127.76	1642.69	911.52	-13.86	1645.11	776.91	-130.45	1745.52	778.31	-4.23	1745.48	654.10	-279.01	78.18	1253.23	-272.79	84.80	646.97
8.67000	1227.46	45.23	180.04	1193.25	45.07	163.98	1006.54	91.61	115.64	991.52	97.26	171.07	513.46	-125.38	35.76	474.36	-118.62	40.55	283.06	-115.50	57.27	286.59	-125.18	114.10	702.43	-71.25	1397.16	0.00	0.00	0.00	922.27	-126.40	1642.81	922.24	-11.79	1644.80	786.94	-128.21	1745.34	788.79	-1.85	1745.00	654.33	-278.78	78.58	1253.41	-272.83	84.90	647.91
8.68000	1228.41	46.00	174.69	1194.94	46.72	160.24	1007.02	91.69	115.71	993.09	97.29	171.29	513.60	-125.88	35.20	474.48	-118.54	40.29	283.88	-115.01	59.08	287.79	-124.57	116.04	711.92	-69.54	1396.84	0.00	0.00	0.00	932.51	-124.72	1642.99	932.87	-10.11	1644.62	797.15	-125.69	1745.10	799.42	0.70	1744.48	654.69	-278.17	78.78	1253.59	-272.86	85.02	649.34
8.69000	1231.83	46.89	171.28	1196.64	46.81	156.50	1007.61	91.72	115.57	994.83	96.19	170.98	513.58	-124.14	35.85	473.31	-118.59	39.84	284.63	-115.44	61.42	289.16	-124.12	117.97	721.24	-68.01	1396.39	0.00	0.00	0.00	943.46	-122.93	1643.08	943.29	-8.52	1644.80	807.46	-122.94	1744.87	809.97	3.50	1743.94	654.83	-278.61	78.72	1252.79	-273.40	84.59	648.91
8.70000	1232.71	48.06	166.94	1198.68	45.71	153.03	1008.08	91.95	115.60	996.15	96.97	171.31	513.67	-123.59	36.06	474.16	-118.31	39.87	285.45	-115.22	63.67	290.60	-124.22	120.37	729.31	-66.35	1396.04	0.00	0.00	0.00	954.21	-120.97	1643.28	953.58	-6.38	1644.91	817.85	-120.17	1744.67	820.78	6.26	1743.41	654.51	-278.39	78.58	1252.84	-272.87	84.81	648.80
8.71000	1233.33	48.03	162.90	1194.82	47.13	155.80	1008.47	92.84	115.55	997.58	97.20	171.26	513.78	-123.89	35.68	474.83	-118.49	39.91	286.44	-115.25	66.17	292.10	-123.74	122.68	742.17	-64.40	1395.66	0.00	0.00	0.00	965.01	-118.87	1643.52	964.13	-4.61	1645.02	828.42	-117.26	1744.49	831.74	9.17	1742.92	654.92	-278.54	78.75	1253.45	-272.77	85.05	648.83
8.72000	1235.56	47.92	158.67	1194.69	46.42	152.03	1009.34	91.73	114.91	999.27	97.28	171.10	513.89	-124.60	35.43	474.20	-118.24	39.52	287.48	-115.61	69.12	293.80	-123.66	125.24	753.30	-61.90	1395.38	0.00	0.00	0.00	975.22	-116.66	1643.91	975.52	-2.46	1645.02	839.16	-114.28	1744.38	842.87	12.35	1742.55	654.83	-278.84	78.45	1253.62	-273.24	84.84	649.02
8.73000	1237.47	46.26	154.08	1197.01	45.29	148.51	1009.67	92.86	115.34	1000.95	97.53	170.87	514.06	-125.14	34.97	473.69	-118.47	39.41	288.77	-115.90	72.05	295.72	-124.18	128.26	761.45	-59.42	1395.46	0.00	0.00	0.00	986.07	-114.09	1644.26	987.11	-0.03	1645.06	850.15	-110.90	1744.37	854.23	15.65	1742.21	654.82	-278.60	78.41	1253.89	-273.70	84.86	648.41
8.74000	1239.89	45.53	149.58	1199.46	44.41	145.89	1010.63	92.12	115.37	1003.12	96.94	170.54	514.11	-124.90	34.76	474.03	-118.66	39.49	290.10	-116.44	75.37	297.68	-124.30	131.37	772.57	-57.39	1395.46	0.00	0.00	0.00	997.13	-111.70	1644.58	999.24	2.61	1645.06	861.08	-107.67	1744.42	865.75	18.97	1741.93	655.59	-278.88	78.73	1253.16	-273.20	84.84	647.94
8.75000	1242.02	45.08	145.72	1202.45	44.17	142.61	1011.21	92.15	115.73	1004.71	96.96	170.55	514.05	-123.92	35.08	473.46	-118.63	39.12	291.62	-117.45	79.05	299.97	-125.30	134.93	784.00	-54.84	1395.62	0.00	0.00	0.00	1008.28	-108.92	1645.01	1011.61	5.27	1645.12	872.10	-104.02	1744.64	877.19	22.68	1741.74	654.00	-278.74	78.35	1253.81	-273.12	84.77	648.40
8.76000	1243.40	44.47	141.98	1202.34	43.28	139.42	1011.59	91.86	115.86	1005.78	97.16	170.74	514.20	-124.06	35.00	474.60	-118.43	39.40	293.33	-117.84	82.70	302.51	-125.02	138.11	793.98	-52.15	1395.74	0.00	0.00	0.00	1019.96	-105.92	1645.45	1022.09	8.17	1645.34	883.22	-100.31	1744.97	888.61	26.54	1741.68	653.63	-278.82	78.28	1253.20	-273.64	84.42	648.97
8.77000	1244.80	43.58	139.38	1202.83	43.62	138.00	1011.87	91.53	115.76	1006.85	96.48	170.46	514.23	-124.19	35.10	475.43	-118.27	39.72	295.16	-118.74	86.74	305.27	-125.38	141.66	806.52	-49.34	1396.43	0.00	0.00	0.00	1030.67	-103.10	1646.12	1033.20	11.47	1645.58	894.39	-96.34	1745.50	900.05	30.69	1741.74	654.05	-278.78	78.11	1254.10	-272.96	84.95	648.65
8.78000	1245.77	43.30	137.52	1204.46	43.40	136.21	1011.94	91.62	116.07	1007.57	96.03	170.38	514.32	-125.36	34.83	475.50	-118.31	39.61	297.40	-120.12	91.17	308.45	-125.75	145.36	817.18	-46.52	1397.10	0.00	0.00	0.00	1041.63	-99.67	1646.87	1045.61	14.52	1645.94	905.70	-92.26	1746.23	911.63	35.05	1742.07	654.25	-278.79	78.01	1253.92	-273.15	84.84	648.86
8.79000	1246.33	44.48	135.45	1203.48	42.88	135.23	1012.10	92.01	116.08	1008.10	96.29	170.56	514.31	-123.72	35.08	475.42	-118.10	39.71	299.89	-121.25	95.68	311.97	-126.59	149.30	826.73	-44.14	1398.21	0.00	0.00	0.00	1052.73	-96.33	1647.74	1056.53	18.44	1646.44	917.08	-88.28	1747.14	923.51	38.96	1742.58	654.30	-278.86	78.19	1253.88	-273.25	84.92	649.64
8.80000	1247.36	42.83	135.36	1205.37	42.61	134.14	1012.36	91.38	115.90	1008.69	96.14	170.45	514.32	-124.12	34.93	475.89	-118.01	40.03	302.77	-122.10	100.10	316.03	-127.96	153.44	836.17	-41.09	1399.48	0.00	0.00	0.00	1063.63	-92.56	1648.75	1068.05	22.03	1646.84	928.62	-83.89	1748.33	935.21	43.81	1743.22	653.16	-279.20	77.91	1253.53	-273.94	84.54	649.08
8.81000	1247.27	42.36	134.11	1204.33	42.03	132.93	1012.51	91.58	116.07	1008.95	96.62	170.61	514.17	-124.13	34.95	475.78	-117.62	40.17	305.97	-123.27	104.77	320.55	-129.48	157.81	848.87	-38.47	1401.05	0.00	0.00	0.00	1075.04	-88.97	1649.79	1080.20	25.59	1647.33	940.19	-79.41	1749.74	947.04	48.06	1744.17	654.14	-278.83	78.19	1254.31	-273.37	84.63	649.59
8.82000	1248.07	42.58	133.26	1205.32	42.14	132.00	1012.58	91.41	116.05	1009.41	96.50	170.62	514.41	-124.50	35.03	475.54	-117.47	40.40	309.67	-124.42	109.63	325.78	-130.74	162.03	857.40	-35.86	1402.95	0.00	0.00	0.00	1086.32	-84.90	1651.09	1089.63	30.30	1648.25	951.77	-74.88	1751.36	958.79	52.50	1745.33	654.50	-278.59	78.24	1253.57	-273.70	84.47	648.85
8.83000	1248.91	42.58	132.49	1206.20	42.52	131.59	1012.67	91.62	116.14	1009.80	96.20	170.52	514.45	-125.28	34.54	476.37	-117.06	40.98	313.96	-125.77	114.78	331.42	-133.06	166.72	867.74	-32.76	1405.09	0.00	0.00	0.00	1097.08	-80.78	1652.49	1100.53	34.31	1649.28	963.33	-70.28	1753.22	970.52	56.89	1746.75	654.35	-279.00	77.94	1253.55	-273.28	84.57	647.95
8.84000	1248.49	42.34	131.55	1204.63	42.16	130.51	1012.80	91.07	115.97	1010.35	95.68	170.27	514.49	-124.35	35.13	477.71	-116.62	41.74	318.78	-127.22	120.10	338.05	-134.46	171.04	879.43	-29.86	1407.54	0.00	0.00	0.00	1108.04	-76.92	1654.11	1112.32	39.00	1650.34	974.87	-65.78	1755.28	982.03	61.59	1748.32	654.43	-279.13	77.99	1253.87	-273.39	84.57	648.84
8.85000	1248.87	41.75	131.17	1207.71	42.10	130.90	1012.96	91.03	116.04	1010.58	95.87	170.21	514.57	-124.98	35.13	477.59	-116.56	41.99	324.07	-128.51	125.53	345.32	-136.39	175.60	890.10	-26.67	1410.09	0.00	0.00	0.00	1118.44	-72.60	1655.92	1121.33	43.11	1652.16	986.31	-61.26	1757.53	993.61	65.80	1750.16	654.11	-279.25	78.02	1254.05	-273.59	84.71	649.07
8.86000	1249.75	41.74	130.55	1206.62	41.98	129.87	1012.82	91.34	116.21	1010.82	95.19	169.97	514.90	-126.06	34.61	479.11	-116.45	42.67	329.87	-129.72	131.40	353.30	-137.85	180.15	901.08	-23.37	1412.81	0.00	0.00	0.00	1128.68	-68.30	1657.94	1131.49	47.34	1653.75	997.65	-56.61	1760.03	1004.74	70.47	1752.12	654.22	-278.57	78.15	1254.20	-273.24	84.89	648.54
8.87000	1249.06	41.59	129.79	1207.07	41.60	129.56	1012.93	91.48	116.15	1011.00	95.49	170.12	515.45	-124.95	34.70	481.38	-116.10	43.48	336.03	-130.58	137.77	361.70	-139.22	185.24	910.40	-20.53	1415.67	0.00	0.00	0.00	1139.19	-63.98	1660.10	1141.43	52.01	1655.70	1008.78	-52.02	1762.68	1015.51	75.05	1754.20	654.10	-278.34	78.23	1253.96	-273.05	84.81	648.76
8.88000	1249.34	41.36	129.42	1206.89	41.50	129.05	1013.10	90.80	115.96	1011.32	94.94	169.86	516.48	-125.06	34.75	481.82	-116.41	43.86	342.32	-131.34	145.06	370.08	-139.44	190.72	919.77	-17.86	1418.70	0.00	0.00	0.00	1149.57	-59.65	1662.50	1151.56	56.30	1657.59	1019.66	-47.79	1765.45	1026.01	79.57	1756.50	654.78	-278.63	78.44	1254.05	-273.14	85.11	649.37
8.89000	1250.15	42.34	127.47	1207.79	42.29	129.34	1013.29	90.70	115.83	1011.71	94.65	169.92	517.82	-126.22	34.84	485.24	-116.18	45.37	348.85	-131.32	153.09	378.46	-139.88	197.53	931.72	-15.01	1421.71	0.00	0.00	0.00	1159.95	-55.22	1665.02	1159.79	60.43	1659.92	1030.21	-43.54	1768.28	1036.14	83.76	1758.93	653.51	-278.98	77.85	1254.34	-273.28	85.11	650.03
8.90000	1250.79	42.62	127.55	1208.00	41.21	128.43	1013.10	91.66	116.29	1011.94	94.50	169.87	519.36	-125.32	34.65	488.68	-116.32	47.23	356.03	-129.99	161.59	387.34	-140.15	205.40	939.87	-12.48	1424.76	0.00	0.00	0.00	1169.19	-51.14	1667.77	1169.76	65.04	1662.10	1040.49	-39.45	1771.20	1046.08	88.03	1761.35	654.12	-278.54	78.14	1254.30	-273.38	84.98	649.50
8.91000	1249.59	40.98	128.13	1207.19	41.29	127.87	1013.15	91.54	116.30	1011.96	95.07	170.26	521.97	-127.02	34.96	491.50	-116.95	49.59	363.93	-128.88	171.04	396.93	-140.07	213.99	951.77	-9.95	1427.50	0.00	0.00	0.00	1178.89	-47.25	1670.57	1180.24	69.62	1664.25	1050.56	-35.42	1774.14	1055.67	92.35	1763.71	654.74	-278.61	78.24	1253.41	-273.49	84.57	650.59
8.92000	1249.68	41.21	127.38	1207.63	41.86	127.78	1013.29	91.03	116.19	1012.23	94.56	170.19	525.36	-127.24	35.64	495.40	-116.73	52.26	372.51	-126.83	180.86	406.92	-140.37	223.62	961.02	-7.96	1430.48	0.00	0.00	0.00	1187.60	-43.37	1673.53	1188.80	72.55	1667.08	1060.20	-31.77	1777.03	1064.91	96.33	1766.16	653.48	-279.14	77.82	1253.39	-273.44	84.58	649.72
8.93000	1251.51	42.68	125.87	1208.22	41.75	127.68	1013.25	91.34	116.44	1012.42	94.36	170.21	529.03	-126.64	37.08	501.35	-117.06	56.11	381.74	-125.02	191.51	417.43	-139.84	233.23	971.52	-5.95	1433.25	0.00	0.00	0.00	1196.62	-39.67	1676.57	1199.87	76.79	1669.00	1069.66	-28.23	1779.93	1073.93	99.87	1768.64	654.20	-279.19	78.31	1253.35	-273.42	84.59	650.10
8.94000	1251.38	42.62	125.87	1206.82	41.56	127.25	1013.46	90.57	116.24	1012.74	93.85	170.16	533.70	-128.82	37.99	506.90	-117.94	59.92	391.39	-123.01	202.76	428.41	-137.95	242.52	980.83	-4.31	1436.17	0.00	0.00	0.00	1205.76	-36.12	1679.49	1211.25	80.50	1670.98	1078.82	-24.96	1782.84	1082.63	103.25	1771.14	656.58	-278.43	79.04	1254.42	-273.24	84.99	649.80
8.95000	1251.04	42.21	125.25	1208.37	40.85	127.25	1013.60	90.48	116.36	1013.07	93.42	170.11	538.17	-130.79	38.32	513.10	-118.93	64.10	401.43	-122.27	215.29	439.61	-136.19	252.27	990.38	-2.69	1439.01	0.00	0.00	0.00	1214.10	-32.92	1682.47	1233.81	91.29	1666.80	1087.68	-22.00	1785.72	1091.10	106.63	1773.57	655.66	-278.61	78.74	1254.08	-273.63	84.59	648.84
8.96000	1250.57	42.10	124.59	1208.78	42.07	127.37	1013.61	89.85	116.18	1013.07	93.91	170.40	541.61	-133.34	41.44	518.77	-120.36	69.53	411.84	-120.92	227.91	451.12	-133.44	262.09	1000.16	-1.42	1441.86	0.00	0.00	0.00	1222.70	-29.82	1685.33	1229.53	88.14	1674.85	1096.34	-19.04	1788.60	1099.31	109.71	1776.09	654.95	-279.04	78.34	1255.06	-273.56	85.15	647.64
8.97000	1252.63	42.77	125.38	1208.50	41.68	127.31	1013.31	91.17	116.81	1013.26	93.46	170.35	545.09	-135.10	47.25	522.89	-121.87	76.48	422.63	-117.51	239.71	462.99	-130.55	272.07	1009.07	-0.15	1444.79	0.00	0.00	0.00	1230.38	-27.05	1688.28	1232.77	88.88	1679.49	1104.60	-16.37	1791.40	1107.28	112.80	1778.47	655.72	-278.81	78.60	1254.84	-272.99	84.94	647.21
8.98000	1252.50	42.65	125.16	1209.01	41.76	127.27	1013.50	90.49	116.62	1013.42	92.86	170.17	546.23	-136.08	56.48	528.92	-123.86	85.33	433.84	-113.66	251.52	474.86	-127.53	282.34	1017.40	1.17	1447.90	0.00	0.00	0.00	1237.48	-24.56	1691.17	1240.19	91.94	1681.99	1112.56	-14.04	1794.10	1115.21	114.95	1780.99	656.46	-278.92	78.74	1254.11	-273.52	84.69	644.88
8.99000	1251.95	42.26	124.81	1208.75	41.52	126.98	1013.64	89.95	116.43	1013.51	92.78	170.20	549.68	-139.49	64.90	533.20	-126.75	94.61	445.24	-110.19	263.85	486.95	-124.60	293.19	1025.73	2.66	1450.75	0.00	0.00	0.00	1245.04	-22.38	1693.88	1247.78	93.65	1684.48	1120.13	-11.89	1796.72	1122.65	117.78	1783.31	656.64	-278.15	78.98	1254.15	-273.39	84.77	647.41
9.00000	1252.71	41.93	124.59	1208.86	41.20	127.04	1013.37	91.00	116.99	1013.52	92.79	170.35	554.24	-142.11	74.29	539.20	-130.59	105.22	457.09	-106.65	276.22	499.58	-121.89	304.55	1032.57	4.15	1453.55	0.00	0.00	0.00	1251.86	-20.29	1696.58	1254.42	95.19	1687.20	1127.46	-9.64	1799.33	1129.89	120.21	1785.62	656.36	-278.76	78.88	1254.40	-272.95	84.84	647.34
9.01000	1252.17	42.42	124.49	1208.22	41.69	126.82	1013.92	89.53	116.35	1013.59	92.60	170.41	558.84	-145.66	83.58	546.21	-133.20	115.90	469.42	-103.10	288.48	512.49	-118.61	315.85	1040.63	5.56	1456.25	0.00	0.00	0.00	1258.96	-18.53	1699.19	1261.52	97.73	1689.27	1134.48	-7.56	1801.89	1136.93	122.39	1787.96	655.66	-279.24	78.49	1254.84	-273.13	84.67	647.37
9.02000	1252.21	42.71	124.74	1208.21	41.68	126.69	1013.83	89.90	116.63	1013.68	92.70	170.43	566.74	-149.54	95.21	552.74	-135.35	126.40	482.07	-100.53	300.85	525.44	-116.69	327.85	1049.60	6.95	1458.96	0.00	0.00	0.00	1265.68	-16.92	1701.69	1267.51	99.58	1691.77	1141.19	-5.75	1804.33	1143.82	124.58	1790.22	655.59	-279.32	78.75	1254.18	-273.76	84.48	647.87
9.03000	1251.87	42.30	124.31	1208.53	41.44	126.85	1013.63	90.95	117.08	1013.77	92.79	170.59	572.57	-151.97	106.67	560.77	-137.23	137.20	495.18	-97.82	312.85	538.48	-115.23	339.95	1057.36	8.75	1461.64	0.00	0.00	0.00	1272.31	-15.59	1704.06	1273.10	100.96	1694.02	1147.73	-3.81	1806.75	1150.45	126.69	1792.40	656.55	-279.25	79.15	1253.77	-273.99	84.54	647.44
9.04000	1252.39	41.84	124.09	1208.38	41.71	126.83	1013.59	90.82	117.17	1013.88	92.41	170.52	580.70	-156.24	118.40	569.99	-139.08	148.09	508.24	-96.33	324.82	551.57	-113.76	351.50	1064.51	10.39	1464.27	0.00	0.00	0.00	1278.38	-13.89	1706.40	1279.19	101.81	1696.55	1154.03	-2.17	1809.07	1157.02	128.23	1794.66	656.53	-278.70	79.25	1253.55	-273.91	84.36	646.58
9.05000	1253.22	41.83	124.51	1207.93	41.47	126.66	1013.83	89.78	116.66	1013.99	92.55	170.72	589.24	-158.97	128.96	578.36	-141.23	158.37	521.15	-96.47	336.76	564.88	-111.83	362.13	1069.73	11.69	1466.86	0.00	0.00	0.00	1284.88	-12.59	1708.60	1285.04	103.73	1698.53	1160.11	-0.58	1811.33	1163.48	129.80	1796.87	655.40	-279.37	78.73	1255.04	-273.93	84.87	646.89
9.06000	1252.44	42.63	124.18	1207.52	41.38	126.43	1014.00	89.59	116.81	1013.95	92.90	170.89	597.85	-161.80	138.58	587.83	-143.25	168.18	534.02	-96.13	347.44	578.18	-110.45	372.09	1074.84	13.16	1469.32	0.00	0.00	0.00	1290.00	-11.75	1710.86	1292.25	104.27	1700.61	1166.04	1.01	1813.51	1169.69	131.45	1798.95	655.95	-279.08	78.92	1254.80	-273.55	85.05	647.25
9.07000	1252.12	42.18	123.73	1208.31	41.11	126.35	1013.86	90.64	117.27	1014.27	92.29	170.78	608.58	-163.73	148.03	598.01	-144.63	177.15	547.11	-95.57	356.82	591.75	-108.45	380.68	1082.25	14.62	1471.53	0.00	0.00	0.00	1295.96	-10.66	1712.85	1297.31	105.08	1702.86	1171.79	2.55	1815.62	1175.75	133.20	1800.95	656.69	-279.06	78.95	1253.28	-273.03	84.71	648.53
9.08000	1253.56	42.75	124.17	1208.62	41.93	126.63	1014.02	89.69	116.96	1014.46	92.39	170.93	622.26	-165.08	156.74	610.20	-146.00	185.52	560.32	-95.68	365.25	605.50	-107.39	388.53	1088.52	16.02	1473.70	0.00	0.00	0.00	1301.44	-10.02	1714.86	1302.16	105.95	1705.03	1177.39	4.18	1817.69	1181.64	134.70	1802.89	655.63	-278.86	78.89	1252.88	-273.34	84.44	646.75
9.09000	1252.67	41.92	123.60	1208.71	41.69	126.44	1013.80	90.32	117.45	1014.70	92.12	171.09	633.92	-166.36	163.97	623.46	-146.84	193.06	573.74	-95.46	372.28	619.31	-106.60	395.35	1095.90	17.55	1475.75	0.00	0.00	0.00	1306.49	-8.89	1716.83	1309.23	107.17	1706.66	1182.80	5.53	1819.65	1187.51	135.73	1804.84	655.44	-279.12	78.86	1253.66	-273.39	84.60	646.41
9.10000	1252.95	42.40	123.81	1207.96	42.04	126.62	1014.26	89.05	117.03	1014.85	91.93	171.13	647.44	-167.86	170.09	635.83	-148.13	199.18	587.06	-95.03	377.85	633.14	-106.23	401.06	1100.66	18.91	1477.66	0.00	0.00	0.00	1312.30	-8.04	1718.70	1313.79	107.88	1708.65	1188.06	6.90	1821.51	1193.20	136.80	1806.75	656.23	-279.11	78.97	1253.73	-273.29	84.69	647.21
9.11000	1251.70	42.40	123.28	1209.13	41.24	126.67	1014.33	89.13	117.23	1015.27	91.20	171.02	660.80	-169.10	175.14	650.37	-149.16	204.71	600.48	-95.55	382.48	646.59	-106.14	405.73	1105.97	20.38	1479.65	0.00	0.00	0.00	1316.43	-7.21	1720.68	1318.73	108.72	1710.52	1193.15	8.11	1823.27	1198.63	138.26	1808.45	654.08	-280.38	79.15	1254.36	-273.11	84.96	646.84
9.12000	1252.56	42.64	123.62	1209.16	41.58	126.16	1014.45	89.02	117.29	1015.36	91.22	171.23	678.59	-169.69	179.83	666.58	-150.23	209.04	613.87	-96.07	385.51	659.84	-106.24	409.34	1110.21	21.70	1481.38	0.00	0.00	0.00	1321.75	-6.60	1722.39	1324.08	109.24	1712.41	1198.14	9.37	1824.98	1203.91	139.56	1810.07	655.18	-280.34	78.67	1255.08	-273.27	85.14	648.52
9.13000	1252.79	42.27	123.25	1208.15	41.68	126.22	1014.32	89.39	117.63	1015.62	91.14	171.30	695.30	-170.94	183.35	684.47	-151.43	212.83	627.43	-96.99	387.30	673.09	-106.84	411.87	1114.78	23.04	1483.02	0.00	0.00	0.00	1326.87	-5.82	1724.05	1329.74	110.31	1713.89	1203.19	10.98	1826.69	1209.09	140.71	1811.66	656.14	-279.21	78.58	1254.02	-273.68	84.65	647.24
9.14000	1253.81	41.58	123.07	1208.50	42.06	126.43	1014.43	89.11	117.72	1016.03	90.33	171.34	716.47	-171.64	185.98	701.57	-152.14	214.88	641.10	-98.09	387.53	686.36	-107.61	413.00	1120.04	24.36	1484.67	0.00	0.00	0.00	1331.37	-5.07	1725.71	1334.15	111.24	1715.52	1207.93	12.07	1828.23	1214.01	142.10	1813.09	656.21	-280.02	78.56	1254.36	-273.60	84.69	646.32
9.15000	1252.63	42.34	122.98	1208.79	41.64	126.20	1014.55	88.71	117.84	1016.18	90.31	171.51	735.04	-172.30	186.82	720.71	-153.28	216.37	654.82	-99.79	386.49	699.91	-109.02	413.07	1123.61	25.52	1486.21	0.00	0.00	0.00	1335.91	-4.27	1727.28	1337.87	111.86	1717.33	1212.58	13.18	1829.70	1218.94	143.17	1814.51	655.21	-280.50	78.24	1254.33	-273.87	84.68	648.88
9.16000	1253.38	42.78	123.28	1208.71	41.60	126.39	1014.76	88.27	117.77	1016.56	89.93	171.44	754.94	-172.91	187.17	739.41	-153.80	216.37	668.71	-101.57	384.11	713.51	-110.45	411.82	1129.07	26.66	1487.54	0.00	0.00	0.00	1340.69	-3.35	1728.73	1343.24	112.68	1718.60	1217.17	14.27	1831.07	1223.66	144.52	1815.77	655.40	-279.75	78.59	1253.65	-273.48	84.62	649.64
9.17000	1253.74	41.74	122.99	1208.12	41.59	125.77	1014.85	88.40	118.01	1016.56	90.28	171.88	776.14	-173.37	186.57	760.43	-154.08	215.69	682.95	-103.99	380.63	727.40	-112.45	409.51	1134.84	27.89	1488.68	0.00	0.00	0.00	1344.83	-2.74	1730.10	1348.34	113.52	1719.85	1221.64	15.29	1832.40	1228.52	145.34	1817.08	656.16	-279.24	78.85	1254.26	-273.10	84.87	648.88
9.18000	1252.73	42.62	123.13	1208.53	41.64	126.15	1014.69	88.74	118.33	1016.89	90.02	171.99	798.76	-173.25	185.15	780.81	-154.13	213.80	697.63	-107.09	376.20	741.43	-114.68	406.06	1138.08	28.94	1490.02	0.00	0.00	0.00	1349.46	-1.98	1731.49	1351.59	114.96	1721.16	1226.13	16.22	1833.63	1233.23	146.14	1818.31	656.06	-279.37	78.91	1253.60	-273.04	84.84	649.24
9.19000	1253.25	42.29	122.70	1208.82	41.58	126.02	1014.99	88.17	118.28	1017.36	89.04	171.93	822.23	-173.70	183.15	802.69	-154.88	211.98	712.80	-109.64	370.24	755.95	-117.57	401.67	1141.48	30.29	1491.09	0.00	0.00	0.00	1354.38	-0.98	1732.71	1355.16	115.18	1722.91	1230.59	17.29	1834.82	1237.87	147.05	1819.47	656.66	-279.47	78.88	1254.21	-273.46	84.80	650.28
9.20000	1253.73	42.83	123.37	1209.51	42.04	126.34	1015.16	88.15	118.49	1017.50	89.59	172.40	847.28	-173.34	181.12	824.69	-155.37	209.05	728.43	-112.33	363.18	770.72	-120.26	396.12	1146.72	31.37	1491.86	0.00	0.00	0.00	1358.04	-0.45	1733.96	1360.18	115.86	1723.99	1235.04	18.22	1835.90	1242.40	147.93	1820.56	656.61	-279.50	79.15	1254.06	-273.71	84.81	651.10
9.21000	1253.00	42.19	122.44	1209.10	41.73	125.98	1015.35	87.54	118.37	1017.92	88.98	172.40	872.49	-173.04	178.38	848.34	-155.44	205.74	744.54	-115.05	355.01	785.58	-123.23	389.61	1150.52	32.40	1492.82	0.00	0.00	0.00	1362.78	0.51	1735.03	1363.37	116.75	1725.30	1239.40	19.20	1836.93	1246.60	149.38	1821.49	655.03	-279.26	78.73	1254.26	-273.22	85.02	649.27
9.22000	1253.20	42.41	122.63	1208.95	41.72	125.88	1015.46	87.69	118.63	1018.43	88.59	172.60	896.48	-173.44	175.05	871.88	-155.93	201.88	761.23	-118.47	345.98	800.82	-126.08	382.11	1153.79	33.87	1493.54	0.00	0.00	0.00	1366.55	1.51	1736.17	1368.18	117.98	1726.15	1243.72	20.16	1837.89	1251.01	150.24	1822.46	655.13	-279.56	78.74	1253.84	-272.93	84.71	649.47
9.23000	1252.82	42.04	122.04	1210.23	41.28	126.17	1015.55	87.76	118.84	1018.65	88.57	172.89	922.82	-173.87	172.20	897.53	-156.48	198.48	778.14	-121.76	336.05	816.48	-128.92	373.79	1158.65	34.98	1494.41	0.00	0.00	0.00	1371.03	2.29	1737.09	1373.54	118.78	1726.94	1248.01	20.97	1838.72	1255.28	150.84	1823.34	654.86	-279.91	78.67	1253.56	-273.06	84.78	649.05
9.24000	1252.49	42.31	122.22	1208.00	41.59	125.63	1015.60	87.65	119.00	1019.04	88.18	173.04	948.25	-175.66	168.77	921.40	-158.01	194.29	795.46	-124.82	325.34	832.55	-131.64	364.64	1163.21	36.21	1495.03	0.00	0.00	0.00	1375.07	3.13	1737.92	1377.82	119.64	1727.86	1252.25	21.74	1839.43	1259.46	151.69	1824.11	654.99	-279.23	78.90	1254.59	-273.20	85.05	649.82
9.25000	1253.51	42.21	122.05	1209.90	42.00	126.33	1015.77	87.27	119.02	1018.89	89.11	173.65	973.97	-177.66	165.59	945.99	-160.01	190.34	813.35	-128.25	314.33	849.05	-134.55	354.90	1166.93	37.15	1495.37	0.00	0.00	0.00	1379.29	3.98	1738.74	1381.48	120.22	1728.89	1256.48	22.64	1840.06	1263.52	152.53	1824.78	654.62	-279.17	79.00	1253.47	-273.68	84.49	649.71
9.26000	1253.17	42.42	121.92	1210.01	41.78	125.70	1015.63	87.73	119.44	1019.21	88.65	173.67	1000.75	-178.15	162.96	972.12	-161.59	186.54	832.19	-130.95	302.65	866.22	-137.53	344.78	1171.01	38.14	1495.85	0.00	0.00	0.00	1383.80	4.79	1739.39	1385.84	121.18	1729.50	1260.63	23.46	1840.60	1267.40	153.48	1825.29	655.12	-279.64	78.84	1253.89	-273.58	84.67	649.54
9.27000	1253.66	42.74	122.19	1210.22	41.53	126.28	1015.72	87.47	119.51	1019.73	87.99	173.68	1025.37	-180.84	161.57	997.76	-163.34	182.54	851.53	-134.40	290.86	883.91	-140.44	334.30	1175.20	39.08	1496.12	0.00	0.00	0.00	1387.28	5.65	1740.15	1389.76	121.65	1730.39	1264.72	24.24	1841.03	1271.28	154.49	1825.74	655.39	-279.45	79.09	1254.88	-273.00	85.34	649.33
9.28000	1253.18	41.06	121.32	1210.35	41.76	126.08	1015.81	87.36	119.66	1019.86	87.60	173.69	1051.20	-182.97	158.97	1021.86	-165.63	178.34	871.56	-137.85	278.68	901.90	-142.75	323.32	1178.71	40.07	1496.49	0.00	0.00	0.00	1391.46	6.48	1740.67	1394.93	122.57	1730.78	1268.83	24.99	1841.37	1275.34	154.70	1826.22	656.14	-279.41	79.13	1254.52	-273.13	85.26	649.40
9.29000	1253.75	41.82	121.76	1210.04	41.35	125.78	1015.90	86.84	119.59	1020.02	87.85	173.96	1079.06	-185.13	157.14	1046.72	-168.02	174.29	892.27	-140.59	266.00	920.27	-145.33	312.10	1182.68	40.76	1496.54	0.00	0.00	0.00	1395.16	7.75	1741.29	1399.25	123.38	1731.31	1272.86	25.50	1841.61	1279.27	155.30	1826.54	655.83	-279.30	79.34	1254.41	-273.52	84.84	649.93
9.30000	1253.41	42.05	121.76	1210.97	41.64	126.16	1015.88	87.15	119.76	1020.09	87.89	174.05	1105.13	-187.44	154.84	1073.42	-170.07	170.79	913.26	-143.14	253.18	939.16	-148.19	300.90	1185.93	41.48	1496.66	0.00	0.00	0.00	1398.53	8.38	1741.85	1402.01	124.21	1731.87	1276.99	26.12	1841.82	1283.02	156.23	1826.73	655.86	-279.35	79.07	1254.27	-273.36	84.75	649.39
9.31000	1253.05	41.76	121.73	1211.18	41.14	126.02	1015.72	87.50	120.07	1020.24	87.99	174.32	1132.89	-189.90	153.14	1099.29	-172.62	166.95	934.57	-146.16	240.65	958.58	-150.92	289.66	1189.37	42.13	1496.83	0.00	0.00	0.00	1403.62	9.28	1742.05	1406.43	125.01	1732.16	1281.12	26.74	1841.93	1286.93	156.78	1826.94	655.87	-279.49	79.30	1254.63	-273.14	84.82	649.39
9.32000	1253.15	41.26	121.35	1210.73	41.71	126.29	1015.94	86.91	120.00	1020.57	87.42	174.29	1157.69	-192.86	150.59	1123.35	-175.24	162.15	956.49	-148.70	228.17	978.49	-153.34	278.42	1193.18	42.80	1496.65	0.00	0.00	0.00	1407.45	10.06	1742.35	1410.31	126.14	1732.37	1285.28	27.30	1842.01	1290.88	157.32	1827.07	655.63	-279.79	79.09	1254.84	-273.27	85.10	649.26
9.33000	1254.18	42.99	122.64	1210.81	41.25	125.90	1016.08	86.30	120.05	1020.86	87.00	174.39	1185.29	-193.59	146.99	1150.00	-177.82	158.40	978.68	-150.97	216.10	999.03	-155.09	267.19	1197.44	43.50	1496.59	0.00	0.00	0.00	1411.17	11.01	1742.52	1415.72	126.98	1732.43	1289.28	27.62	1841.97	1294.76	158.05	1827.08	654.76	-279.95	78.76	1254.32	-273.43	84.91	649.46
9.34000	1253.79	42.31	122.32	1210.62	41.47	126.13	1015.99	86.76	120.61	1020.90	87.20	174.68	1208.85	-196.19	144.26	1174.70	-180.20	154.78	1001.34	-153.17	204.79	1019.69	-156.95	256.52	1202.29	44.17	1496.34	0.00	0.00	0.00	1415.33	11.56	1742.56	1419.08	127.43	1732.71	1293.44	28.24	1841.92	1298.82	158.46	1827.10	655.50	-279.50	79.18	1253.48	-274.78	86.67	649.94
9.35000	1253.61	43.00	122.57	1208.21	43.89	128.24	1016.38	85.94	120.46	1021.08	87.52	175.13	1235.47	-197.71	143.49	1199.71	-182.65	152.23	1024.07	-155.40	194.23	1040.21	-159.25	246.55	1205.79	44.74	1496.22	0.00	0.00	0.00	1419.08	12.18	1742.66	1422.20	128.56	1732.76	1297.54	28.61	1841.78	1302.63	159.35	1826.98	655.09	-279.37	79.31	1252.66	-275.04	87.23	649.53
9.36000	1252.87	44.29	123.13	1208.08	44.34	128.70	1016.19	86.96	121.20	1021.28	87.67	175.51	1259.64	-199.80	142.80	1225.04	-184.38	149.91	1046.80	-158.24	184.60	1061.17	-160.81	236.88	1210.99	45.24	1496.01	0.00	0.00	0.00	1423.30	12.94	1742.59	1426.57	129.09	1732.70	1301.74	29.09	1841.61	1306.59	160.05	1826.72	655.84	-279.20	79.64	1251.72	-275.65	87.34	650.02
9.37000	1250.50	49.16	128.22	1209.43	44.32	128.84	1016.41	86.48	121.30	1021.68	87.72	175.90	1283.56	-200.74	142.46	1248.96	-186.34	148.07	1069.76	-160.46	175.55	1082.36	-162.09	228.03	1213.74	45.54	1495.93	0.00	0.00	0.00	1427.19	13.71	1742.55	1431.38	129.67	1732.61	1305.91	29.50	1841.33	1310.84	159.90	1826.62	655.83	-279.70	79.26	1251.94	-276.39	88.27	649.81
9.38000	1249.70	50.99	129.39	1206.86	45.49	128.62	1016.56	86.14	121.51	1022.03	87.23	176.07	1307.66	-201.51	143.11	1274.35	-187.30	147.01	1092.58	-162.36	167.45	1103.67	-163.35	220.00	1218.42	45.88	1495.58	0.00	0.00	0.00	1431.45	14.55	1742.29	1435.33	130.47	1732.34	1310.16	30.19	1841.04	1314.83	160.51	1826.33	656.34	-279.34	79.48	1253.46	-275.99	88.88	648.60
9.39000	1251.04	51.68	130.14	1209.40	45.41	129.54	1016.67	86.21	121.92	1022.24	87.83	176.70	1331.86	-202.61	143.94	1296.28	-188.29	145.90	1115.51	-164.17	160.19	1124.54	-164.73	213.10	1221.75	46.25	1495.26	0.00	0.00	0.00	1435.02	14.85	1741.96	1438.62	131.00	1732.05	1314.35	30.40	1840.68	1318.81	160.85	1826.00	655.71	-278.95	79.47	1253.75	-275.52	88.73	648.80
9.40000	1248.56	53.00	130.17	1208.66	45.91	129.30	1017.04	85.78	122.02	1022.68	87.32	176.86	1353.06	-204.42	145.46	1320.38	-189.10	146.12	1138.05	-165.04	153.48	1144.95	-166.08	207.06	1226.03	46.48	1495.01	0.00	0.00	0.00	1438.43	15.55	1741.80	1442.76	131.63	1731.75	1318.65	30.82	1840.29	1322.79	161.19	1825.63	657.35	-279.18	80.00	1253.38	-275.95	88.65	649.54
9.41000	1250.83	45.59	135.01	1207.45	46.28	128.78	1017.19	85.94	122.54	1022.72	88.26	177.69	1373.98	-204.43	146.78	1341.69	-189.92	146.54	1159.86	-166.72	148.09	1165.32	-167.14	201.84	1229.56	46.80	1494.72	0.00	0.00	0.00	1442.74	16.22	1741.47	1447.23	132.62	1731.05	1322.84	31.04	1839.84	1326.81	161.62	1825.15	656.63	-278.60	79.72	1251.49	-276.51	88.03	649.53
9.42000	1251.98	45.87	135.67	1208.33	46.35	128.82	1017.20	86.09	123.05	1022.98	88.27	178.04	1395.53	-204.90	149.08	1363.62	-190.37	147.44	1181.48	-167.75	143.40	1185.03	-168.36	197.59	1233.70	47.12	1494.43	0.00	0.00	0.00	1447.23	16.62	1741.00	1451.35	132.67	1730.62	1327.13	31.40	1839.40	1330.59	162.42	1824.54	657.24	-279.02	79.92	1254.83	-279.99	85.36	649.56
9.43000	1249.72	46.28	134.41	1208.80	43.11	125.42	1017.50	85.73	123.34	1023.51	87.89	178.27	1416.72	-205.00	150.99	1383.29	-189.91	147.76	1202.77	-168.11	139.37	1204.40	-169.20	193.97	1238.36	47.45	1493.98	0.00	0.00	0.00	1451.65	17.47	1740.52	1455.18	133.68	1730.10	1331.34	31.45	1838.88	1334.58	162.51	1824.05	656.11	-279.76	79.55	1252.74	-277.45	86.66	649.95
9.44000	1249.34	46.20	134.24	1210.80	43.97	126.08	1017.39	86.53	124.07	1023.85	87.57	178.46	1433.90	-203.72	152.70	1403.31	-189.40	148.28	1223.55	-168.71	136.27	1223.90	-169.33	190.79	1242.94	47.61	1493.71	0.00	0.00	0.00	1455.44	18.05	1740.20	1458.48	134.35	1729.46	1335.64	31.63	1838.42	1338.49	162.73	1823.50	655.68	-279.91	79.32	1251.51	-276.78	87.40	648.95
9.45000	1254.86	41.03	124.83	1210.37	43.00	125.19	1017.42	86.82	124.74	1024.14	87.65	178.96	1452.13	-203.11	153.32	1422.29	-188.50	148.55	1243.53	-169.19	133.68	1242.19	-170.05	188.46	1248.67	47.76	1493.38	0.00	0.00	0.00	1459.04	18.52	1739.87	1462.79	135.60	1728.62	1339.95	31.63	1837.95	1342.56	162.51	1823.07	654.31	-279.87	78.82	1256.09	-277.19	83.54	649.38
9.46000	1255.31	41.12	124.85	1211.91	43.77	125.55	1017.78	86.41	125.10	1024.56	87.78	179.40	1469.36	-201.12	154.68	1439.91	-188.03	148.81	1262.74	-169.53	131.89	1260.20	-170.43	186.41	1252.58	47.52	1493.01	0.00	0.00	0.00	1462.55	19.02	1739.48	1466.89	135.75	1728.25	1344.46	31.98	1837.53	1346.43	162.72	1822.55	654.98	-279.61	79.11	1257.74	-276.70	82.12	650.34
9.47000	1254.63	41.40	124.23	1211.78	43.80	124.93	1018.02	86.25	125.69	1024.96	87.60	179.93	1486.92	-200.58	155.75	1457.78	-186.18	149.15	1281.44	-169.17	130.46	1277.87	-170.43	185.02	1257.32	47.08	1492.65	0.00	0.00	0.00	1467.55	19.91	1739.12	1470.18	136.63	1727.63	1348.72	31.92	1837.07	1350.32	162.80	1822.03	655.53	-279.25	79.56	1257.87	-276.11	81.88	649.92
9.48000	1253.82	41.28	123.93	1211.15	43.70	124.78	1018.04	86.72	126.59	1025.37	88.09	180.67	1502.62	-198.25	157.42	1475.02	-184.59	150.26	1299.26	-169.22	129.97	1295.24	-169.36	183.70	1261.47	46.99	1492.52	0.00	0.00	0.00	1470.48	20.13	1738.80	1474.52	137.20	1726.92	1353.06	31.93	1836.61	1353.99	163.00	1821.42	654.13	-279.27	79.12	1255.32	-274.98	84.17	649.86
9.49000	1253.42	41.59	123.72	1212.00	43.63	125.11	1018.36	86.75	127.33	1025.58	88.84	181.55	1519.75	-196.35	159.50	1490.53	-182.59	151.25	1316.55	-168.30	129.47	1311.72	-168.81	183.02	1266.77	46.74	1492.07	0.00	0.00	0.00	1464.87	19.19	1742.54	1478.42	137.50	1726.32	1357.31	31.61	1836.12	1357.93	162.62	1820.99	655.21	-279.77	79.01	1255.31	-274.39	85.32	648.59
9.50000	1252.68	41.41	123.42	1212.39	43.17	124.80	1018.88	85.50	127.44	1026.54	87.08	181.47	1533.40	-194.75	160.92	1506.70	-180.84	152.86	1332.92	-167.88	129.52	1327.57	-168.23	182.77	1271.50	46.43	1491.73	0.00	0.00	0.00	1476.55	20.65	1738.99	1482.18	137.43	1725.96	1361.71	31.45	1835.66	1361.83	162.45	1820.50	654.76	-279.98	78.86	1255.05	-274.06	85.14	650.25
9.51000	1253.89	41.62	123.98	1211.57	43.42	124.30	1018.95	86.18	128.32	1026.43	89.42	182.88	1548.61	-193.11	162.92	1521.29	-178.77	154.07	1348.53	-167.36	129.65	1342.65	-167.60	182.61	1276.56	46.04	1491.52	0.00	0.00	0.00	1482.54	21.19	1737.83	1485.16	137.39	1725.71	1366.06	31.02	1835.18	1365.70	162.07	1820.08	655.30	-279.67	79.13	1255.19	-274.29	84.98	649.05
9.52000	1254.19	41.79	124.04	1213.47	43.00	124.58	1019.38	85.90	128.88	1027.02	88.88	183.26	1561.64	-190.49	164.86	1534.95	-177.06	155.37	1363.03	-166.93	129.84	1356.79	-167.14	182.56	1280.72	45.70	1491.18	0.00	0.00	0.00	1486.33	21.18	1737.48	1490.23	137.52	1725.25	1370.45	30.83	1834.78	1369.56	161.63	1819.67	654.92	-279.74	79.15	1255.04	-274.43	84.62	649.07
9.53000	1252.24	41.78	123.10	1213.72	43.97	124.66	1019.46	86.29	129.64	1027.67	88.51	183.76	1576.59	-189.26	167.16	1550.21	-174.93	157.70	1376.96	-165.47	129.51	1370.10	-166.32	182.33	1284.35	45.06	1491.02	0.00	0.00	0.00	1490.54	21.54	1737.21	1494.07	137.69	1724.87	1374.71	30.26	1834.35	1373.23	161.49	1819.20	655.81	-279.43	79.49	1254.66	-274.19	84.63	649.34
9.54000	1253.04	41.55	123.63	1211.65	43.12	124.06	1019.75	86.42	130.40	1028.08	88.91	184.60	1587.60	-186.01	169.21	1561.57	-173.27	159.06	1390.05	-164.83	129.47	1382.37	-165.91	182.15	1289.44	44.52	1490.91	0.00	0.00	0.00	1494.29	21.52	1737.02	1497.09	138.15	1724.37	1379.03	29.68	1833.97	1377.14	160.66	1818.80	656.80	-279.45	79.72	1255.71	-273.45	85.06	649.73
9.55000	1256.46	41.65	120.70	1212.16	44.19	124.14	1019.94	86.81	131.24	1028.51	89.27	185.41	1598.95	-184.85	171.32	1574.44	-170.84	160.81	1402.49	-163.62	128.97	1394.34	-164.66	181.44	1294.02	43.98	1490.63	0.00	0.00	0.00	1497.23	21.56	1737.17	1500.66	138.09	1724.09	1383.29	28.90	1833.56	1380.84	160.13	1818.45	655.29	-279.38	79.36	1258.19	-274.65	81.92	649.12
9.56000	1256.35	40.92	120.18	1212.55	44.60	124.44	1020.57	86.06	131.67	1029.16	89.12	186.07	1609.30	-182.17	173.29	1585.50	-168.99	162.98	1413.76	-163.49	128.74	1405.27	-164.10	180.95	1297.64	43.44	1490.39	0.00	0.00	0.00	1494.38	20.42	1739.99	1504.51	138.05	1723.77	1387.53	28.16	1833.19	1384.64	159.30	1818.12	656.36	-279.50	79.66	1258.84	-274.73	80.57	649.95
9.57000	1256.13	42.07	120.71	1210.40	44.15	123.63	1020.41	87.46	133.06	1029.46	89.66	187.00	1619.49	-179.64	175.75	1597.42	-166.77	165.01	1424.77	-162.69	128.12	1414.97	-164.73	180.98	1302.12	42.82	1490.19	0.00	0.00	0.00	1497.16	20.08	1740.37	1508.25	137.74	1723.56	1391.77	27.31	1832.81	1388.26	158.52	1817.81	655.55	-279.39	79.20	1258.54	-275.56	80.54	649.30
9.58000	1255.59	41.67	120.21	1212.07	44.13	123.93	1020.84	86.91	133.61	1030.15	89.49	187.60	1630.61	-177.02	177.77	1608.39	-164.74	166.72	1434.59	-162.59	127.68	1424.47	-163.92	180.10	1306.53	42.29	1490.12	0.00	0.00	0.00	1501.15	19.90	1740.23	1511.48	137.94	1723.31	1396.00	26.54	1832.49	1392.00	157.39	1817.56	655.18	-279.02	79.51	1256.26	-274.48	83.79	648.68
9.59000	1255.15	41.34	120.07	1212.01	43.76	124.02	1021.17	86.93	134.39	1030.49	89.77	188.46	1638.93	-173.69	178.63	1616.91	-162.13	167.29	1444.27	-161.65	126.79	1433.34	-163.99	179.69	1309.94	41.39	1489.94	0.00	0.00	0.00	1505.48	19.63	1739.96	1536.54	147.44	1711.57	1400.19	25.50	1832.17	1395.73	156.36	1817.30	654.71	-278.95	79.21	1255.09	-273.96	85.14	649.52
9.60000	1254.72	42.20	120.20	1211.70	43.72	123.89	1021.47	86.74	135.15	1030.90	90.03	189.32	1647.59	-169.96	179.99	1627.42	-164.69	158.00	1453.54	-160.48	125.77	1441.76	-163.87	179.05	1315.24	40.48	1489.81	0.00	0.00	0.00	1510.24	19.22	1739.76	1546.21	147.79	1709.15	1404.24	24.14	1831.82	1399.44	155.19	1817.12	655.92	-278.93	79.59	1254.67	-274.25	84.73	649.30
9.61000	1255.13	41.83	120.06	1212.12	43.90	124.04	1021.62	87.32	136.14	1031.64	89.70	189.97	1656.80	-167.87	180.70	1635.69	-161.82	157.19	1461.70	-159.66	124.93	1449.85	-163.07	178.12	1318.52	39.68	1489.75	0.00	0.00	0.00	1514.00	18.74	1739.71	1549.59	148.08	1708.81	1408.43	22.98	1831.52	1403.14	154.01	1816.93	656.76	-279.88	79.68	1254.40	-274.06	84.41	648.92
9.62000	1254.65	41.77	120.01	1211.32	44.36	123.80	1021.74	87.91	137.22	1032.18	89.70	190.76	1663.35	-164.00	180.79	1642.82	-158.85	157.19	1468.94	-159.37	124.34	1457.15	-162.39	177.27	1322.71	38.95	1489.57	0.00	0.00	0.00	1518.60	18.17	1739.62	1553.93	146.32	1708.99	1412.57	21.66	1831.23	1406.63	153.21	1816.64	655.26	-279.79	79.22	1255.31	-273.72	84.75	649.43
9.63000	1254.25	41.60	120.00	1211.13	44.00	123.79	1022.31	87.13	137.78	1032.43	90.78	191.95	1669.77	-159.66	180.32	1649.83	-155.15	156.33	1476.03	-157.80	123.19	1463.75	-161.82	176.47	1326.91	37.92	1489.43	0.00	0.00	0.00	1522.77	17.36	1739.61	1535.66	136.75	1720.53	1416.71	20.21	1830.98	1410.35	151.86	1816.44	655.84	-279.33	79.50	1254.92	-273.86	84.78	650.28
9.64000	1254.41	41.18	119.74	1211.11	43.77	123.24	1022.89	86.31	138.41	1033.34	90.37	192.66	1675.45	-157.69	178.42	1656.07	-151.83	155.16	1482.22	-156.49	122.01	1470.34	-160.54	175.24	1332.18	36.82	1489.14	0.00	0.00	0.00	1527.05	16.63	1739.68	1536.15	133.92	1722.91	1420.96	18.89	1830.72	1414.16	150.14	1816.33	655.85	-279.60	79.34	1254.69	-273.27	84.76	650.00
9.65000	1254.48	42.02	120.27	1211.18	44.47	123.58	1022.88	87.59	139.84	1033.88	90.79	193.68	1681.05	-153.08	177.33	1661.17	-149.43	154.13	1488.07	-155.15	120.81	1476.00	-159.48	174.05	1336.01	36.01	1489.07	0.00	0.00	0.00	1531.77	15.74	1739.59	1539.38	133.32	1723.09	1425.13	17.30	1830.46	1417.94	148.53	1816.17	656.79	-279.30	79.56	1255.00	-273.41	84.69	648.70
9.66000	1255.01	41.68	120.56	1210.43	44.13	123.08	1023.38	87.48	140.66	1034.50	90.80	194.65	1686.84	-150.04	176.27	1666.51	-145.88	152.15	1493.00	-154.24	119.58	1481.42	-158.08	172.63	1339.90	34.93	1488.99	0.00	0.00	0.00	1535.56	14.65	1739.71	1543.72	132.54	1723.02	1429.26	15.63	1830.18	1421.44	147.21	1815.98	655.66	-278.92	79.60	1254.41	-273.65	84.57	648.14
9.67000	1254.52	42.44	120.66	1211.30	44.09	123.40	1023.50	87.67	141.83	1035.17	90.95	195.61	1691.03	-146.44	173.44	1670.95	-142.97	150.25	1498.06	-151.88	117.51	1486.34	-156.59	170.94	1345.28	33.69	1488.74	0.00	0.00	0.00	1539.88	13.57	1739.78	1548.70	131.25	1723.08	1433.33	13.74	1829.82	1425.27	145.20	1815.87	655.33	-279.56	79.38	1254.16	-273.51	84.78	649.13
9.68000	1254.19	41.61	120.21	1211.99	44.49	123.32	1024.02	87.23	142.59	1035.83	91.08	196.65	1695.14	-143.25	171.24	1673.29	-134.00	158.23	1502.03	-150.49	115.72	1490.59	-155.19	169.17	1350.72	32.61	1488.50	0.00	0.00	0.00	1544.45	12.48	1739.80	1551.80	130.25	1723.28	1437.40	11.76	1829.49	1429.08	143.31	1815.79	655.81	-279.47	79.48	1254.22	-273.51	84.43	649.63
9.69000	1255.00	42.45	121.00	1212.01	44.84	123.62	1024.44	87.49	143.77	1036.68	90.61	197.46	1697.93	-140.68	168.03	1676.59	-130.33	156.26	1505.54	-149.04	113.74	1494.47	-153.55	167.04	1354.65	31.41	1488.31	0.00	0.00	0.00	1548.67	11.22	1739.93	1556.27	128.78	1723.48	1441.64	10.09	1829.23	1432.83	141.30	1815.65	655.06	-279.01	79.32	1254.80	-273.60	84.62	649.98
9.70000	1253.87	42.08	120.62	1211.28	44.59	123.42	1024.96	87.25	144.77	1037.32	91.01	198.63	1701.00	-137.03	165.04	1679.28	-127.22	153.30	1508.12	-148.21	111.81	1498.08	-151.74	164.73	1360.15	30.09	1488.08	0.00	0.00	0.00	1552.95	9.86	1740.05	1560.30	127.45	1723.85	1445.71	8.11	1828.84	1436.47	139.36	1815.45	655.35	-279.12	79.26	1254.32	-273.59	84.63	649.81
9.71000	1254.35	41.87	120.91	1211.46	43.93	123.20	1025.37	87.33	145.82	1038.04	91.11	199.78	1703.76	-133.73	161.91	1680.40	-124.29	149.38	1510.65	-146.77	109.48	1500.88	-150.46	162.46	1364.95	28.79	1487.76	0.00	0.00	0.00	1557.62	8.58	1740.09	1563.51	126.61	1724.12	1449.81	6.08	1828.43	1440.27	137.03	1815.24	656.11	-279.45	79.43	1254.59	-273.52	84.82	648.06
9.72000	1254.41	41.72	120.46	1211.49	44.22	123.23	1025.45	88.07	147.26	1038.67	91.26	200.81	1705.60	-129.78	157.30	1681.55	-121.70	145.58	1513.22	-144.30	106.49	1503.29	-149.11	159.87	1369.62	27.31	1487.51	0.00	0.00	0.00	1562.35	7.14	1740.16	1568.05	125.07	1724.23	1453.79	3.60	1827.91	1444.04	134.55	1815.03	655.31	-279.91	78.97	1254.48	-273.58	84.43	648.20
9.73000	1253.97	42.00	120.69	1210.74	44.39	123.30	1026.01	87.74	148.21	1039.61	90.75	201.62	1709.08	-127.82	153.34	1683.33	-118.82	141.65	1514.30	-143.58	104.11	1504.95	-148.47	157.58	1375.99	25.99	1487.05	0.00	0.00	0.00	1566.98	5.70	1740.22	1571.28	123.60	1724.65	1457.91	1.32	1827.39	1447.66	132.35	1814.72	655.24	-280.16	78.95	1254.05	-273.63	84.70	648.51
9.74000	1253.55	41.93	120.35	1211.86	44.78	123.64	1026.51	87.62	149.25	1040.13	91.69	203.11	1710.08	-125.11	149.00	1683.52	-116.74	137.59	1515.49	-142.03	101.23	1506.76	-146.71	154.62	1380.57	24.66	1486.56	0.00	0.00	0.00	1570.79	4.18	1740.35	1574.80	121.95	1725.22	1461.98	-1.15	1826.80	1451.11	130.23	1814.31	654.78	-279.76	78.89	1254.56	-273.24	84.76	648.82
9.75000	1254.36	41.79	120.74	1211.42	45.08	123.56	1026.89	88.10	150.62	1041.10	91.26	204.02	1710.15	-123.57	144.24	1684.22	-114.49	133.53	1516.17	-140.41	98.15	1507.69	-145.85	151.96	1386.41	22.95	1486.03	0.00	0.00	0.00	1575.57	2.63	1740.43	1579.72	120.07	1725.46	1466.01	-3.92	1826.16	1454.89	127.44	1814.09	655.56	-279.77	79.22	1254.73	-273.22	84.70	648.45
9.76000	1252.68	41.57	123.69	1211.85	44.67	123.53	1027.48	87.73	151.65	1041.95	91.18	205.16	1711.32	-120.06	139.94	1684.02	-112.56	128.44	1516.08	-139.51	95.22	1507.85	-145.38	149.20	1392.53	21.33	1485.50	0.00	0.00	0.00	1579.59	0.98	1740.52	1584.08	118.59	1725.59	1470.19	-6.51	1825.50	1458.52	124.64	1813.72	655.70	-279.63	79.32	1254.63	-273.37	84.64	648.71
9.77000	1251.98	41.71	123.43	1211.08	44.24	123.08	1028.01	88.04	153.07	1043.02	90.63	206.09	1710.88	-118.45	134.57	1683.21	-110.26	123.20	1515.66	-138.23	91.99	1508.04	-144.50	146.17	1398.25	19.52	1484.73	0.00	0.00	0.00	1584.59	-0.77	1740.50	1588.02	116.48	1725.96	1474.37	-9.15	1824.79	1462.09	122.04	1813.24	655.61	-279.81	79.20	1254.18	-274.13	84.62	648.69
9.78000	1253.94	41.87	120.78	1211.79	44.89	123.92	1028.41	88.64	154.58	1043.98	90.63	207.28	1710.84	-117.63	128.55	1680.92	-109.05	117.43	1514.79	-137.43	88.85	1508.31	-142.65	142.76	1404.14	17.64	1484.03	0.00	0.00	0.00	1588.63	-2.54	1740.59	1591.70	114.51	1726.23	1478.51	-11.76	1824.04	1465.49	119.52	1812.61	654.87	-279.92	79.03	1254.15	-273.25	84.80	647.99
9.79000	1253.14	42.74	121.07	1212.36	44.64	123.75	1029.09	88.43	155.92	1045.05	90.77	208.60	1709.71	-116.93	122.18	1680.74	-107.43	112.50	1513.40	-136.81	85.78	1507.81	-141.70	139.59	1410.53	15.68	1483.25	0.00	0.00	0.00	1593.91	-4.47	1740.45	1596.24	112.61	1726.32	1482.63	-14.52	1823.17	1469.00	116.63	1812.00	654.70	-279.60	79.04	1255.00	-273.53	84.55	648.08
9.80000	1253.22	42.00	120.99	1212.08	44.04	123.36	1029.72	88.38	157.25	1046.25	90.68	209.97	1707.90	-115.08	116.05	1678.23	-106.69	106.26	1511.62	-136.16	82.45	1506.93	-140.89	136.25	1416.76	13.74	1482.36	0.00	0.00	0.00	1598.45	-6.48	1740.49	1599.58	110.83	1726.63	1486.62	-17.66	1822.16	1472.50	113.67	1811.24	654.65	-279.97	78.91	1254.67	-273.47	84.67	648.85
9.81000	1252.96	42.12	120.77	1210.42	44.13	123.65	1030.67	87.52	158.37	1047.42	90.61	211.32	1705.16	-113.60	109.06	1675.75	-105.30	99.57	1509.94	-134.88	78.62	1505.54	-140.74	132.97	1423.26	11.94	1481.32	0.00	0.00	0.00	1603.07	-8.55	1740.46	1603.64	108.99	1726.77	1490.72	-20.46	1821.13	1475.95	110.86	1810.39	655.63	-279.22	79.51	1254.96	-273.31	85.04	648.28
9.82000	1252.39	41.87	123.61	1211.26	44.31	123.60	1031.33	88.39	160.39	1048.66	90.70	212.88	1703.68	-112.82	101.32	1673.88	-104.66	93.37	1507.74	-134.04	75.03	1504.07	-140.57	129.73	1430.66	9.67	1480.16	0.00	0.00	0.00	1607.30	-10.71	1740.44	1608.55	107.07	1726.64	1494.59	-23.77	1819.91	1479.59	107.28	1809.59	655.37	-279.53	79.10	1253.05	-275.11	85.53	648.07
9.83000	1252.37	41.85	123.68	1211.50	44.83	123.47	1032.30	88.27	161.99	1050.25	91.05	214.47	1701.40	-112.15	92.71	1670.49	-102.79	85.79	1505.02	-133.75	71.46	1502.60	-140.05	126.01	1435.63	7.47	1479.06	0.00	0.00	0.00	1611.65	-12.90	1740.41	1612.87	104.50	1726.70	1498.41	-27.05	1818.58	1482.95	103.99	1808.53	655.19	-279.62	79.07	1253.54	-275.89	86.38	647.90
9.84000	1251.68	41.58	123.63	1212.96	45.00	124.06	1033.32	87.64	163.59	1051.53	91.82	216.58	1701.67	-109.67	89.04	1669.99	-100.45	81.75	1503.16	-133.67	66.93	1500.22	-140.15	122.06	1443.25	5.07	1477.48	0.00	0.00	0.00	1616.09	-15.17	1740.27	1617.01	101.74	1726.80	1502.32	-30.28	1817.18	1486.26	100.61	1807.33	654.52	-280.00	78.76	1253.21	-275.98	86.38	647.57
9.85000	1252.44	41.86	123.87	1212.07	45.17	124.14	1034.46	88.52	165.98	1053.42	91.96	218.50	1704.88	-108.98	85.90	1672.64	-99.91	79.10	1501.80	-135.12	64.01	1499.75	-140.85	119.10	1451.68	2.78	1475.79	0.00	0.00	0.00	1620.64	-17.49	1740.07	1620.86	99.77	1726.74	1506.14	-33.57	1815.61	1489.67	96.97	1805.97	655.19	-280.18	79.01	1253.13	-275.56	86.00	647.61
9.86000	1252.65	43.50	121.67	1212.09	44.83	124.12	1035.90	88.38	168.25	1055.67	91.96	220.61	1710.95	-109.39	80.75	1676.50	-100.95	76.41	1501.10	-135.24	60.74	1499.55	-140.48	116.27	1458.89	0.24	1474.18	0.00	0.00	0.00	1625.36	-20.02	1739.96	1626.03	97.77	1726.29	1509.92	-37.36	1813.85	1493.21	93.38	1804.46	655.80	-279.62	79.50	1254.01	-275.46	86.28	647.82
9.87000	1252.82	43.67	121.99	1211.31	44.94	123.74	1037.70	89.18	171.25	1058.24	92.73	223.30	1715.83	-109.68	73.99	1680.86	-101.70	72.06	1501.45	-134.56	58.22	1500.52	-139.98	113.99	1465.65	-2.53	1472.44	0.00	0.00	0.00	1630.50	-22.44	1739.76	1630.64	95.11	1726.12	1514.16	-40.68	1812.23	1496.95	89.64	1803.04	654.37	-279.37	79.07	1253.46	-275.84	86.34	647.83
9.88000	1252.52	42.32	124.06	1213.00	44.28	124.22	1039.97	89.33	174.33	1061.43	92.95	226.14	1723.53	-110.42	66.78	1686.35	-102.47	68.07	1501.83	-133.64	56.46	1501.42	-139.52	112.48	1473.27	-5.55	1470.62	0.00	0.00	0.00	1635.60	-24.96	1739.61	1634.63	92.81	1726.08	1518.46	-44.26	1810.67	1500.74	86.32	1801.70	654.34	-279.57	78.92	1253.72	-275.65	86.27	646.68
9.89000	1251.83	42.29	123.91	1211.47	44.07	123.68	1042.50	90.15	178.19	1065.18	94.07	229.72	1727.59	-110.75	62.49	1697.29	-111.52	51.75	1501.98	-132.58	54.99	1502.43	-137.26	110.26	1481.06	-8.29	1469.14	0.00	0.00	0.00	1640.16	-27.77	1739.55	1638.75	89.59	1726.14	1522.96	-47.66	1809.23	1504.92	82.82	1800.52	655.48	-279.80	79.18	1253.56	-275.64	86.35	647.29
9.90000	1252.21	43.06	121.83	1211.82	45.09	124.13	1045.98	89.59	182.02	1069.78	94.50	233.59	1728.70	-110.38	60.19	1689.39	-103.77	62.00	1501.96	-131.31	53.24	1502.31	-135.75	108.51	1488.40	-10.85	1467.72	0.00	0.00	0.00	1645.85	-30.33	1739.26	1643.76	86.65	1726.25	1527.55	-51.19	1807.87	1509.26	79.36	1799.31	654.96	-279.53	79.15	1253.55	-275.43	86.19	647.15
9.91000	1251.91	42.11	124.34	1210.77	45.21	124.04	1049.98	89.97	186.75	1075.04	96.27	238.22	1734.67	-114.63	48.45	1689.84	-103.01	62.19	1501.60	-130.54	51.84	1501.83	-135.00	107.28	1495.16	-13.61	1466.47	0.00	0.00	0.00	1650.99	-33.08	1739.17	1647.92	84.04	1726.44	1532.32	-54.63	1806.61	1513.72	75.89	1798.23	654.73	-280.11	78.96	1253.01	-275.66	86.09	648.12
9.92000	1251.98	42.30	124.45	1212.89	45.01	125.05	1055.03	90.40	192.26	1081.75	97.50	242.95	1729.87	-110.39	55.79	1690.47	-102.91	61.03	1501.84	-129.18	50.83	1502.07	-133.53	106.04	1502.63	-16.20	1465.38	0.00	0.00	0.00	1656.00	-36.03	1739.09	1653.25	80.94	1726.48	1537.16	-58.10	1805.45	1518.43	72.49	1797.25	656.05	-280.23	79.17	1252.65	-275.58	85.82	648.72
9.93000	1251.32	42.22	124.34	1211.59	44.55	124.27	1061.10	90.74	198.18	1089.68	99.12	248.33	1730.64	-109.56	55.22	1691.18	-103.12	60.68	1501.70	-128.41	50.55	1502.34	-131.95	104.97	1510.50	-18.88	1464.60	0.00	0.00	0.00	1661.50	-38.85	1738.97	1658.80	78.21	1726.37	1542.27	-61.35	1804.39	1523.41	69.00	1796.33	653.88	-280.07	78.43	1252.57	-275.54	85.79	648.21
9.94000	1251.66	42.57	124.39	1213.82	43.83	125.01	1067.99	92.21	204.76	1098.71	101.66	253.75	1730.21	-109.25	53.89	1691.00	-102.95	59.77	1501.72	-127.62	50.09	1502.53	-130.33	104.45	1516.29	-21.74	1464.16	0.00	0.00	0.00	1666.67	-41.71	1738.94	1663.95	75.19	1726.61	1547.57	-64.61	1803.39	1528.56	65.68	1795.47	653.89	-279.77	78.74	1254.42	-275.29	86.32	647.55
9.95000	1252.22	42.43	124.55	1213.46	43.46	127.85	1076.49	92.19	211.10	1109.03	103.94	259.02	1730.55	-108.57	53.87	1690.97	-103.17	59.46	1501.62	-127.45	49.55	1502.04	-130.72	104.23	1523.01	-24.29	1463.52	0.00	0.00	0.00	1673.26	-44.50	1738.69	1669.34	71.97	1726.83	1552.88	-67.79	1802.46	1533.98	62.36	1794.60	656.10	-279.77	79.37	1254.07	-275.46	86.35	648.80
9.96000	1251.96	42.89	124.04	1214.07	43.81	127.70	1084.90	94.64	218.56	1120.43	105.62	264.16	1730.44	-109.78	52.67	1700.09	-111.24	45.62	1501.30	-127.70	49.07	1501.92	-130.80	103.72	1530.73	-27.03	1463.05	0.00	0.00	0.00	1678.69	-47.38	1738.69	1675.24	69.08	1726.68	1558.45	-70.77	1801.57	1539.22	59.54	1793.70	656.17	-279.80	79.24	1253.82	-275.59	86.38	648.54
9.97000	1253.73	43.25	123.88	1217.46	44.83	128.41	1094.19	95.88	226.15	1131.76	108.18	269.87	1731.30	-109.50	52.08	1691.85	-100.29	57.93	1500.93	-128.38	48.68	1502.13	-130.78	103.12	1537.15	-29.64	1462.35	0.00	0.00	0.00	1684.43	-50.22	1738.61	1680.40	66.22	1726.65	1564.10	-73.59	1800.71	1544.97	56.20	1792.93	655.60	-279.29	79.28	1253.26	-275.96	86.47	648.48
9.98000	1253.90	43.17	123.38	1219.05	44.24	129.30	1103.99	97.09	234.40	1143.50	110.55	276.27	1734.93	-113.53	42.81	1691.63	-103.43	58.87	1500.72	-128.50	48.06	1502.04	-131.46	102.88	1543.08	-32.43	1461.88	0.00	0.00	0.00	1690.03	-52.95	1738.55	1686.06	63.53	1726.52	1569.63	-76.62	1799.79	1550.54	53.55	1792.05	653.64	-279.70	78.68	1252.72	-275.66	86.10	647.93
9.99000	1256.26	43.28	123.00	1221.03	46.72	134.04	1113.76	99.42	243.54	1155.68	112.68	282.98	1730.73	-107.18	51.19	1691.36	-103.79	58.20	1500.67	-128.75	47.46	1502.08	-132.22	102.63	1549.23	-35.04	1461.19	0.00	0.00	0.00	1696.37	-55.76	1738.35	1692.35	60.47	1726.45	1575.38	-79.17	1798.96	1556.18	51.27	1791.07	655.69	-279.92	78.82	1254.18	-275.67	86.51	648.79
10.00000	1258.82	43.80	122.32	1224.23	47.26	135.84	1124.43	101.36	252.80	1168.06	114.34	289.95	1729.87	-109.44	50.84	1691.42	-104.02	58.04	1500.30	-129.70	47.41	1501.84	-133.51	102.73	1555.07	-37.23	1460.60	0.00	0.00	0.00	1702.32	-58.37	1738.27	1698.75	57.90	1726.23	1581.15	-81.64	1798.18	1562.08	48.68	1790.29	658.87	-280.49	78.27	1253.26	-275.81	86.28	648.77
10.01000	1262.80	45.26	121.85	1228.18	47.95	138.14	1135.77	102.61	262.14	1180.66	115.75	296.93	1731.06	-110.69	50.27	1691.52	-103.92	57.67	1500.04	-130.09	47.33	1501.95	-133.67	102.44	1561.78	-39.48	1459.85	0.00	0.00	0.00	1708.41	-60.96	1738.07	1704.93	55.47	1725.91	1586.88	-84.26	1797.45	1568.29	46.12	1789.54	659.44	-279.28	78.56	1252.33	-275.83	86.06	648.78
10.02000	1267.91	47.69	122.29	1235.08	49.82	141.44	1146.92	103.55	270.94	1193.35	115.52	303.53	1730.99	-109.39	50.56	1691.01	-104.10	57.52	1499.98	-130.18	47.31	1501.93	-133.96	102.53	1567.77	-41.34	1459.09	0.00	0.00	0.00	1715.02	-63.39	1737.76	1711.19	53.04	1725.39	1592.83	-86.51	1796.79	1574.57	43.76	1788.91	659.60	-280.19	78.26	1252.67	-275.91	86.33	647.86
10.03000	1270.66	56.79	125.23	1243.47	53.26	144.86	1158.40	102.84	278.64	1205.46	114.85	309.84	1730.69	-109.87	50.28	1690.87	-104.37	57.37	1500.44	-129.53	47.29	1502.04	-134.14	102.77	1572.96	-43.13	1458.55	0.00	0.00	0.00	1721.36	-65.75	1737.38	1717.05	50.77	1725.07	1598.92	-88.76	1796.19	1580.94	41.49	1788.25	659.52	-280.71	78.06	1252.62	-276.12	86.53	648.61
10.04000	1281.86	64.05	122.34	1258.60	58.98	145.14	1169.41	101.43	284.84	1217.38	113.86	315.88	1730.44	-109.77	49.89	1691.17	-104.32	57.31	1500.52	-129.21	47.49	1502.45	-133.57	102.88	1579.04	-44.73	1458.02	0.00	0.00	0.00	1727.85	-68.09	1736.92	1723.48	48.00	1724.83	1605.33	-90.75	1795.65	1587.39	39.32	1787.69	659.42	-278.91	78.20	1252.53	-275.97	86.57	648.17
10.05000	1295.33	73.01	123.57	1270.10	65.98	151.23	1181.57	99.09	289.31	1229.48	112.09	320.64	1730.56	-109.31	49.27	1691.32	-104.20	57.01	1500.74	-128.98	48.04	1502.95	-132.69	102.95	1583.82	-46.13	1457.77	0.00	0.00	0.00	1733.89	-70.44	1736.43	1729.70	45.23	1724.57	1611.82	-92.67	1795.18	1593.95	37.33	1787.28	659.45	-279.45	78.03	1253.59	-274.05	85.43	648.38
10.06000	1312.45	81.63	127.65	1285.31	72.52	153.59	1194.43	97.06	291.87	1242.26	110.39	324.22	1730.73	-109.47	48.90	1691.46	-104.08	57.10	1501.12	-128.19	48.44	1503.36	-132.23	103.27	1591.12	-47.42	1457.30	0.00	0.00	0.00	1739.98	-72.63	1735.82	1735.99	43.55	1723.85	1618.32	-94.65	1794.77	1600.84	35.18	1786.91	659.46	-280.45	78.04	1254.78	-273.29	85.03	647.83
10.07000	1328.53	89.28	129.13	1303.73	78.64	155.25	1208.90	94.77	292.32	1255.56	108.66	326.16	1731.37	-109.33	49.06	1691.64	-104.18	57.25	1501.63	-127.46	48.89	1503.92	-131.66	103.71	1596.72	-48.74	1457.29	0.00	0.00	0.00	1747.12	-74.65	1735.01	1742.71	41.07	1723.20	1624.92	-96.60	1794.40	1607.50	33.93	1786.49	659.46	-280.42	78.05	1254.10	-273.48	84.81	648.73
10.08000	1347.24	94.99	130.18	1318.91	83.63	154.67	1223.92	94.81	291.28	1270.01	107.66	326.31	1731.22	-108.73	49.10	1691.54	-104.08	57.09	1501.77	-127.55	49.75	1504.25	-131.67	104.42	1602.18	-49.85	1457.37	0.00	0.00	0.00	1753.50	-76.79	1734.25	1749.25	38.78	1722.47	1631.68	-98.46	1794.11	1614.74	31.70	1786.42	659.31	-279.68	78.30	1254.50	-273.39	85.00	648.69
10.09000	1368.16	98.73	130.69	1341.61	86.82	155.52	1239.64	95.65	288.53	1285.19	107.02	324.38	1731.32	-109.25	48.52	1692.11	-104.18	57.24	1502.36	-126.83	50.33	1504.97	-130.91	104.87	1608.17	-51.03	1457.55	0.00	0.00	0.00	1760.05	-78.65	1733.39	1756.70	37.39	1721.41	1638.57	-100.03	1794.00	1621.62	30.38	1786.37	659.50	-280.08	78.20	1254.75	-273.76	85.00	648.63
10.10000	1389.05	100.72	130.00	1362.23	88.84	154.41	1255.85	97.09	283.97	1300.70	107.37	320.94	1731.72	-108.91	48.88	1691.47	-104.49	57.03	1502.56	-127.01	51.35	1505.36	-130.90	105.69	1613.78	-52.06	1457.96	0.00	0.00	0.00	1766.16	-80.57	1732.55	1765.60	35.54	1720.25	1645.60	-101.63	1793.99	1628.83	29.12	1786.42	659.53	-280.12	78.20	1254.71	-273.46	85.10	648.42
10.11000	1411.74	101.62	128.79	1381.96	89.76	151.77	1273.20	97.46	277.20	1316.67	107.59	315.48	1730.96	-108.35	48.78	1692.01	-104.44	57.03	1502.84	-127.12	52.48	1506.16	-130.64	106.43	1619.67	-53.12	1458.56	0.00	0.00	0.00	1773.37	-82.22	1731.59	1772.01	33.81	1719.88	1652.79	-103.21	1794.04	1636.31	27.19	1786.77	659.64	-279.82	78.09	1254.20	-273.68	85.03	647.73
10.12000	1435.51	101.51	126.99	1405.15	89.95	149.18	1290.31	99.75	269.36	1332.62	109.02	309.00	1731.03	-107.64	48.27	1692.45	-104.22	56.87	1503.42	-126.71	53.43	1506.59	-131.17	107.74	1626.11	-54.41	1459.33	0.00	0.00	0.00	1779.57	-83.77	1730.71	1778.36	31.78	1719.39	1659.97	-104.80	1794.20	1643.62	25.78	1787.15	659.63	-280.04	77.94	1255.28	-273.82	84.98	647.66
10.13000	1459.49	101.28	124.25	1428.84	89.79	145.88	1308.75	100.08	259.40	1349.28	110.69	301.05	1730.68	-107.34	48.08	1691.68	-104.28	56.57	1503.82	-126.88	54.58	1507.38	-131.15	108.78	1630.68	-55.74	1460.09	0.00	0.00	0.00	1786.14	-85.27	1729.87	1783.07	29.97	1719.31	1667.22	-106.22	1794.48	1651.06	24.20	1787.66	659.63	-279.81	78.22	1254.56	-273.60	85.00	648.22
10.14000	1483.63	100.89	121.11	1455.97	90.56	138.04	1326.97	102.23	248.81	1366.68	112.39	291.90	1731.05	-108.90	48.17	1691.74	-104.16	56.23	1504.02	-127.19	56.04	1507.88	-131.61	110.12	1635.36	-57.09	1460.82	0.00	0.00	0.00	1792.27	-86.67	1729.20	1789.82	28.06	1718.99	1674.32	-107.64	1794.83	1658.06	23.37	1788.16	659.67	-280.12	77.73	1254.95	-273.44	85.16	648.39
10.15000	1512.73	98.10	115.14	1480.27	90.50	133.14	1346.43	103.86	237.06	1384.75	113.36	281.60	1731.23	-109.01	48.25	1691.75	-104.48	56.38	1504.32	-127.72	57.58	1508.59	-131.98	111.51	1640.86	-58.54	1461.65	0.00	0.00	0.00	1799.11	-87.93	1728.56	1795.53	27.11	1718.66	1681.27	-109.12	1795.22	1665.17	22.21	1788.73	659.67	-280.16	77.83	1254.66	-273.86	84.89	646.54
10.16000	1536.34	101.09	114.62	1506.43	90.52	128.30	1366.38	106.27	224.72	1403.20	115.35	270.88	1731.20	-109.36	48.21	1691.82	-104.49	56.21	1504.69	-127.88	58.96	1509.20	-132.37	112.89	1646.55	-59.77	1462.47	0.00	0.00	0.00	1805.21	-89.33	1728.17	1802.25	26.10	1718.28	1688.18	-110.30	1795.66	1672.36	21.03	1789.41	659.67	-280.56	77.96	1254.40	-273.75	84.82	646.48
10.17000	1564.02	102.03	111.41	1533.50	92.00	123.75	1386.76	109.46	212.05	1422.29	116.90	259.33	1731.75	-109.44	48.21	1691.99	-104.73	56.33	1504.97	-128.26	60.54	1509.77	-132.98	114.27	1651.69	-60.96	1463.27	0.00	0.00	0.00	1811.78	-90.42	1727.88	1808.65	24.65	1718.29	1695.12	-111.35	1796.15	1679.25	20.09	1789.99	659.60	-280.04	77.98	1253.65	-274.00	84.51	647.43
10.18000	1592.58	103.83	108.52	1560.38	93.79	118.90	1408.52	111.54	198.29	1442.00	117.51	247.02	1731.45	-109.93	47.84	1692.20	-104.79	56.39	1505.64	-128.03	61.73	1510.56	-133.10	115.66	1658.15	-61.94	1464.04	0.00	0.00	0.00	1818.43	-91.54	1727.65	1815.49	23.52	1718.25	1701.91	-112.35	1796.63	1686.10	19.06	1790.64	659.65	-279.83	77.93	1254.87	-274.17	84.84	648.60
10.19000	1621.78	106.29	106.15	1588.16	96.40	114.21	1430.79	114.88	184.96	1461.96	118.94	234.62	1730.91	-108.89	47.94	1692.35	-104.41	56.00	1506.17	-127.88	62.97	1511.32	-133.23	116.95	1663.27	-62.85	1464.69	0.00	0.00	0.00	1824.28	-92.74	1727.70	1821.73	22.10	1718.52	1708.59	-113.29	1797.09	1692.81	18.10	1791.32	659.56	-280.06	77.99	1255.50	-273.94	85.14	649.12
10.20000	1650.27	109.55	104.09	1617.86	99.02	110.32	1454.08	116.56	170.79	1482.31	121.43	222.44	1731.94	-109.25	48.28	1692.43	-104.67	56.16	1506.78	-127.64	64.18	1511.83	-133.97	118.51	1668.86	-63.83	1465.25	0.00	0.00	0.00	1830.92	-93.80	1727.65	1827.94	21.18	1718.69	1715.14	-114.23	1797.53	1699.73	16.79	1791.93	659.45	-279.93	78.13	1255.57	-273.21	85.05	648.84
10.21000	1680.06	113.49	103.06	1645.37	102.74	105.89	1478.40	118.07	156.52	1503.41	123.37	210.17	1730.84	-109.39	47.23	1691.62	-104.87	55.78	1507.39	-127.36	65.36	1512.75	-133.98	119.58	1674.34	-64.77	1465.80	0.00	0.00	0.00	1837.09	-94.89	1727.71	1834.54	19.82	1718.96	1721.50	-115.26	1797.88	1706.23	16.18	1792.35	659.53	-279.69	78.09	1255.62	-273.11	85.15	647.89
10.22000	1708.37	118.03	101.84	1675.39	107.09	103.10	1503.34	120.31	142.84	1525.23	125.09	197.91	1728.21	-110.96	50.68	1692.67	-104.69	56.00	1507.75	-127.76	66.75	1513.58	-133.66	120.50	1680.72	-65.41	1466.08	0.00	0.00	0.00	1843.08	-95.94	1727.87	1840.78	18.97	1719.12	1727.56	-116.44	1798.13	1712.66	15.68	1792.69	659.61	-280.15	78.04	1256.18	-273.40	85.45	646.54
10.23000	1741.69	118.86	94.57	1704.45	111.22	99.48	1529.83	120.46	128.66	1547.40	127.89	186.60	1730.01	-110.54	51.60	1692.81	-104.69	55.92	1508.21	-127.63	67.78	1514.53	-133.41	121.32	1685.30	-66.23	1466.52	0.00	0.00	0.00	1849.73	-97.00	1727.88	1846.34	17.97	1719.43	1733.67	-117.29	1798.34	1719.23	14.86	1793.12	659.56	-279.58	78.17	1254.97	-273.24	85.22	646.26
10.24000	1770.00	123.61	93.50	1733.65	113.34	94.23	1556.06	122.77	116.21	1570.55	129.28	175.07	1729.50	-110.96	51.82	1692.43	-104.81	55.78	1508.49	-127.92	68.93	1515.17	-133.87	122.42	1690.98	-66.88	1466.70	0.00	0.00	0.00	1855.52	-98.00	1727.94	1852.86	17.14	1719.59	1739.66	-118.08	1798.49	1725.66	14.04	1793.38	659.68	-279.67	78.01	1254.53	-273.53	84.96	645.99
10.25000	1799.03	128.79	93.24	1762.90	118.50	91.14	1583.10	123.92	104.09	1593.53	131.81	164.40	1728.91	-111.25	51.66	1692.52	-104.72	55.80	1508.90	-128.16	70.00	1515.55	-134.50	123.49	1696.99	-67.32	1466.76	0.00	0.00	0.00	1861.58	-99.11	1727.90	1858.90	15.42	1719.95	1745.69	-118.78	1798.55	1732.13	13.24	1793.58	659.58	-279.46	78.16	1255.01	-273.13	85.43	645.88
10.26000	1826.10	133.78	93.05	1789.95	123.10	89.61	1609.61	125.94	93.09	1618.13	132.77	153.78	1728.49	-111.92	52.03	1691.38	-104.60	55.06	1509.07	-128.43	70.94	1516.28	-134.48	124.30	1701.91	-68.11	1466.92	0.00	0.00	0.00	1867.44	-100.27	1727.87	1864.79	14.71	1719.89	1751.65	-119.60	1798.47	1738.29	12.90	1793.61	659.41	-279.36	78.17	1254.54	-273.73	85.20	648.05
10.27000	1853.39	138.57	93.76	1819.24	127.51	88.24	1636.22	128.64	83.40	1641.56	135.86	144.69	1727.81	-111.46	51.32	1692.38	-104.95	55.86	1509.35	-128.67	71.88	1516.82	-134.70	125.09	1706.79	-68.70	1466.90	0.00	0.00	0.00	1872.99	-101.33	1727.71	1871.41	13.50	1719.84	1757.72	-120.08	1798.37	1744.68	12.12	1793.65	659.41	-279.03	78.45	1254.86	-273.60	85.41	648.33
10.28000	1879.96	143.19	94.90	1845.75	132.02	87.24	1662.81	131.73	74.87	1666.59	136.23	135.68	1727.95	-111.97	51.93	1692.58	-104.90	55.64	1509.54	-128.65	72.45	1517.41	-134.38	125.49	1712.11	-69.16	1466.64	0.00	0.00	0.00	1878.95	-102.33	1727.43	1877.32	12.60	1719.85	1763.65	-120.68	1798.12	1751.22	11.15	1793.60	659.62	-280.20	77.87	1254.65	-273.21	85.38	648.76
10.29000	1907.04	147.41	97.22	1872.36	136.35	87.78	1690.76	133.07	67.20	1691.15	138.15	128.69	1730.36	-109.94	48.58	1692.11	-105.12	55.69	1509.83	-128.75	73.06	1517.69	-134.79	126.19	1717.39	-69.65	1466.27	0.00	0.00	0.00	1884.68	-103.33	1727.06	1883.75	11.34	1719.64	1769.60	-121.14	1797.74	1757.22	11.13	1793.25	659.62	-280.15	78.01	1254.65	-272.94	85.47	647.73
10.30000	1932.66	151.91	100.29	1899.77	141.10	89.29	1716.87	136.21	61.70	1715.36	139.56	122.81	1730.89	-110.53	48.36	1692.59	-104.95	55.65	1509.84	-129.13	73.71	1517.89	-134.92	126.67	1722.68	-70.00	1465.90	0.00	0.00	0.00	1890.81	-104.34	1726.44	1889.12	10.59	1719.25	1775.47	-121.56	1797.23	1763.37	11.03	1792.79	659.64	-280.05	78.16	1255.10	-272.78	85.40	646.37
10.31000	1958.88	155.92	104.93	1924.88	144.10	92.77	1743.57	137.21	56.71	1739.17	140.64	118.08	1729.67	-109.38	48.02	1692.18	-104.91	55.39	1510.14	-128.82	73.81	1518.05	-135.20	127.03	1729.00	-70.33	1465.22	0.00	0.00	0.00	1896.00	-105.36	1725.89	1895.19	9.84	1718.71	1781.07	-122.17	1796.60	1769.59	10.67	1792.25	659.71	-279.48	78.02	1255.76	-273.33	85.32	648.40
10.32000	1983.59	158.71	110.22	1951.42	146.44	96.40	1769.17	138.53	53.33	1762.81	141.11	114.35	1730.63	-110.48	47.97	1692.07	-104.98	55.22	1510.22	-129.00	74.14	1518.22	-135.44	127.33	1733.96	-70.78	1464.57	0.00	0.00	0.00	1901.67	-106.27	1725.20	1901.11	8.45	1718.29	1786.74	-122.61	1795.90	1775.80	10.43	1791.61	659.51	-279.87	78.10	1254.70	-273.15	85.37	648.59
10.33000	2007.65	160.73	115.43	1974.87	148.68	100.86	1794.21	139.76	51.05	1785.16	142.47	112.04	1731.07	-110.25	48.03	1692.72	-104.54	55.00	1510.34	-128.93	74.11	1518.33	-135.69	127.55	1739.40	-71.10	1463.93	0.00	0.00	0.00	1907.61	-107.13	1724.32	1907.27	8.14	1717.45	1792.54	-122.80	1795.14	1782.28	10.12	1790.91	659.43	-279.29	78.44	1255.38	-273.37	85.60	647.52
10.34000	2030.44	161.81	120.10	1998.30	149.48	105.34	1818.32	140.84	49.66	1807.09	143.44	110.43	1731.15	-110.81	47.53	1692.67	-104.96	55.32	1510.56	-129.01	74.35	1518.58	-135.77	127.67	1745.04	-71.27	1463.09	0.00	0.00	0.00	1913.41	-107.96	1723.43	1913.78	7.32	1716.60	1798.43	-122.75	1794.37	1788.79	9.92	1790.13	659.51	-279.63	78.18	1255.11	-273.61	85.25	647.10
10.35000	2052.80	162.25	125.15	2019.70	149.78	109.98	1842.28	140.69	48.63	1828.69	144.03	109.27	1731.20	-110.01	47.92	1693.17	-104.70	54.96	1510.48	-129.02	74.52	1518.81	-135.19	127.56	1750.30	-71.31	1462.22	0.00	0.00	0.00	1918.94	-108.69	1722.52	1920.17	6.17	1715.78	1804.17	-122.96	1793.50	1795.12	10.11	1789.22	659.60	-279.69	78.16	1254.52	-273.63	85.04	646.55
10.36000	2073.48	161.13	130.00	2042.16	150.20	114.60	1863.77	141.90	48.88	1848.93	144.78	109.01	1730.46	-109.37	47.77	1693.80	-104.73	55.13	1510.47	-129.12	74.66	1518.76	-135.55	127.85	1756.10	-71.36	1461.40	0.00	0.00	0.00	1924.90	-109.41	1721.45	1925.95	5.28	1714.85	1810.12	-122.78	1792.63	1801.66	10.02	1788.33	659.67	-279.82	77.89	1255.15	-273.90	85.23	647.18
10.37000	2095.10	159.69	135.44	2062.38	149.33	119.25	1885.73	141.51	48.71	1868.76	144.82	108.87	1731.06	-109.95	47.12	1692.82	-105.00	54.93	1510.83	-128.46	74.56	1518.99	-135.36	127.96	1761.79	-71.22	1460.42	0.00	0.00	0.00	1930.78	-110.05	1720.36	1932.77	4.60	1713.66	1816.13	-122.46	1791.75	1808.15	10.23	1787.35	659.58	-280.16	77.91	1255.32	-273.32	85.49	648.31
10.38000	2113.66	157.83	139.72	2081.22	148.49	123.77	1905.88	142.10	49.77	1887.62	145.07	109.40	1730.93	-109.53	47.80	1693.16	-104.96	54.95	1510.63	-128.73	74.80	1519.01	-135.35	128.05	1768.64	-70.88	1459.49	0.00	0.00	0.00	1936.83	-110.50	1719.20	1937.87	4.42	1712.68	1822.16	-122.01	1790.79	1814.80	10.39	1786.32	659.65	-279.40	77.84	1254.69	-273.33	85.38	648.23
10.39000	2132.66	155.47	145.13	2099.41	146.80	128.45	1925.05	142.18	50.59	1905.28	145.38	110.07	1730.86	-109.21	47.20	1693.30	-104.86	54.78	1510.39	-129.11	75.25	1519.03	-135.43	128.26	1774.06	-70.54	1458.53	0.00	0.00	0.00	1942.45	-110.96	1718.10	1944.63	3.83	1711.57	1828.26	-121.56	1789.82	1821.32	10.77	1785.24	659.54	-279.09	78.38	1254.46	-273.17	85.35	647.43
10.40000	2155.58	147.79	134.99	2116.22	145.34	133.01	1943.85	141.37	51.42	1923.30	143.55	110.16	1729.59	-109.46	46.79	1693.04	-105.13	54.96	1510.61	-128.93	75.38	1519.10	-135.35	128.44	1780.65	-70.10	1457.56	0.00	0.00	0.00	1948.36	-111.26	1716.90	1951.55	3.34	1710.36	1834.28	-121.20	1788.82	1827.85	11.32	1784.18	659.44	-279.27	78.47	1254.08	-272.79	85.27	647.44
10.41000	2170.88	152.15	139.07	2131.91	143.32	138.11	1961.36	140.12	52.21	1938.65	144.00	111.08	1730.75	-109.84	47.44	1692.26	-105.02	54.44	1510.50	-129.00	75.68	1519.56	-134.88	128.47	1786.00	-69.56	1456.63	0.00	0.00	0.00	1954.25	-111.52	1715.75	1957.44	3.38	1709.34	1840.35	-120.85	1787.74	1834.51	11.78	1783.11	659.62	-279.01	78.06	1254.27	-272.74	85.35	648.59
10.42000	2185.77	145.31	144.77	2147.40	141.78	142.26	1976.11	140.54	53.79	1953.72	142.85	111.85	1730.32	-109.81	47.22	1692.23	-105.42	54.82	1510.68	-128.73	75.83	1519.65	-134.97	128.76	1791.45	-68.95	1455.67	0.00	0.00	0.00	1960.78	-111.41	1714.50	1963.48	3.24	1708.20	1846.66	-120.12	1786.75	1841.34	12.38	1782.04	659.66	-279.81	77.98	1254.84	-273.11	85.25	647.53
10.43000	2199.38	144.39	148.63	2160.05	140.32	145.88	1991.76	138.24	54.17	1967.43	141.86	112.40	1731.44	-109.57	47.10	1692.04	-105.42	54.65	1510.83	-128.91	76.16	1519.62	-135.53	129.33	1797.99	-68.14	1454.79	0.00	0.00	0.00	1967.11	-111.36	1713.30	1970.25	3.21	1707.06	1853.07	-119.29	1785.73	1848.00	13.30	1780.99	659.63	-280.13	78.07	1255.15	-273.04	85.42	648.02
10.44000	2211.03	141.93	152.43	2174.05	138.37	149.15	2004.66	137.11	55.17	1980.31	139.78	112.77	1731.60	-109.98	47.19	1692.41	-105.18	54.59	1510.98	-128.86	76.53	1519.92	-135.49	129.78	1803.90	-67.38	1453.88	0.00	0.00	0.00	1973.42	-111.15	1712.09	1977.04	3.32	1705.85	1859.39	-118.70	1784.74	1855.17	13.86	1780.06	659.48	-280.08	78.16	1255.16	-272.77	85.55	647.31
10.45000	2222.13	140.26	154.92	2183.69	137.36	151.52	2017.22	134.35	55.13	1991.66	138.33	113.16	1730.78	-110.06	47.47	1692.04	-105.40	54.62	1511.33	-128.70	76.85	1520.29	-135.42	130.11	1809.90	-66.61	1453.11	0.00	0.00	0.00	1980.34	-110.62	1710.83	1983.02	3.47	1704.93	1865.87	-118.10	1783.75	1862.13	14.82	1779.07	659.53	-279.85	78.16	1254.71	-273.19	85.13	647.74
10.46000	2232.21	138.18	156.68	2193.72	135.48	153.08	2027.44	133.15	55.90	2002.27	135.91	113.23	1730.24	-109.29	47.57	1692.00	-105.80	54.85	1511.20	-129.44	77.70	1520.93	-135.05	130.45	1815.73	-65.53	1452.31	0.00	0.00	0.00	1986.27	-110.15	1709.73	1989.45	4.44	1703.81	1872.95	-116.74	1782.94	1869.03	15.95	1778.14	659.51	-279.59	78.18	1254.57	-273.53	85.08	647.32
10.47000	2241.61	136.17	157.82	2203.29	133.67	154.07	2037.80	129.86	55.47	2012.10	133.01	112.94	1731.03	-110.53	46.58	1692.04	-105.58	54.77	1511.85	-128.71	77.96	1521.46	-135.14	131.13	1821.83	-64.56	1451.67	0.00	0.00	0.00	1992.76	-109.47	1708.52	1996.25	5.24	1702.68	1879.84	-115.61	1782.11	1875.81	17.35	1777.20	659.42	-279.24	78.32	1255.09	-273.19	85.59	648.36
10.48000	2249.72	133.85	158.23	2212.06	130.42	154.70	2045.43	128.88	55.92	2020.70	130.52	112.60	1730.98	-109.47	47.27	1691.88	-105.56	54.65	1511.96	-129.13	78.92	1521.97	-135.03	131.79	1828.10	-63.42	1450.99	0.00	0.00	0.00	1999.40	-108.66	1707.44	2003.67	5.55	1701.55	1886.78	-114.50	1781.33	1882.96	18.22	1776.35	659.45	-278.86	78.23	1254.67	-273.35	85.48	648.00
10.49000	2258.24	132.26	157.58	2220.12	127.36	154.34	2053.47	126.03	55.32	2028.77	127.95	112.18	1730.96	-110.35	46.97	1692.29	-105.66	54.84	1512.46	-129.08	79.70	1522.44	-135.45	132.80	1833.82	-62.31	1450.33	0.00	0.00	0.00	2006.47	-107.69	1706.35	2010.11	6.88	1700.55	1893.75	-113.36	1780.55	1889.81	19.65	1775.51	659.42	-279.23	78.10	1255.33	-273.02	85.47	647.87
10.50000	2264.54	128.35	157.44	2226.18	124.39	154.11	2060.93	122.75	54.46	2034.86	126.78	112.07	1730.49	-109.81	47.05	1692.47	-105.86	54.99	1512.68	-129.26	80.69	1522.88	-135.74	133.84	1839.95	-61.14	1449.76	0.00	0.00	0.00	2013.12	-106.64	1705.34	2017.22	7.98	1699.35	1900.90	-111.74	1779.86	1896.81	21.08	1774.78	659.54	-279.68	78.00	1255.04	-272.87	85.37	648.32
10.51000	2270.12	123.92	156.98	2232.31	120.97	153.74	2066.69	120.95	53.86	2041.24	124.52	111.27	1730.88	-110.03	47.37	1692.39	-105.91	54.97	1513.23	-129.08	81.65	1523.97	-135.09	134.53	1846.68	-59.73	1449.23	0.00	0.00	0.00	2020.03	-105.44	1704.30	2024.14	8.71	1698.53	1907.76	-110.62	1779.07	1904.25	22.02	1774.07	659.59	-279.67	78.20	1254.85	-273.27	85.33	647.80
10.52000	2275.49	119.35	155.91	2237.60	117.28	152.21	2072.32	118.26	52.72	2047.46	121.48	110.09	1730.67	-109.20	47.04	1692.79	-105.68	54.98	1513.90	-128.76	82.55	1524.43	-135.69	135.88	1853.22	-58.35	1448.67	0.00	0.00	0.00	2027.07	-104.11	1703.40	2030.88	10.03	1697.61	1914.61	-109.42	1778.30	1911.41	23.56	1773.33	659.59	-279.55	78.14	1254.35	-273.10	85.25	647.36
10.53000	2281.26	115.14	154.32	2242.65	112.71	150.83	2077.12	116.25	51.62	2052.73	119.13	108.63	1730.96	-109.64	47.46	1692.38	-105.96	55.02	1514.47	-128.78	83.74	1525.22	-135.68	137.01	1859.95	-57.00	1448.21	0.00	0.00	0.00	2033.93	-102.68	1702.55	2037.45	11.68	1696.70	1921.70	-107.72	1777.68	1918.65	25.12	1772.64	659.54	-279.64	77.99	1254.15	-273.08	85.06	649.08
10.54000	2286.95	111.23	152.33	2247.72	108.65	149.61	2081.08	114.65	50.23	2057.90	116.30	107.01	1730.77	-109.32	47.71	1692.70	-105.89	55.01	1515.13	-128.59	84.91	1526.19	-135.64	138.17	1866.57	-55.47	1447.80	0.00	0.00	0.00	2040.88	-101.31	1701.75	2044.78	13.23	1695.78	1928.72	-106.16	1777.05	1925.43	27.28	1771.88	659.60	-279.45	78.23	1254.12	-273.08	85.23	647.62
10.55000	2293.67	108.20	149.63	2251.57	103.24	147.74	2085.72	111.48	48.26	2062.03	114.11	105.36	1731.12	-110.26	47.18	1692.32	-106.11	54.76	1515.90	-128.28	86.09	1527.11	-136.00	139.62	1873.24	-53.93	1447.38	0.00	0.00	0.00	2047.82	-99.80	1701.04	2052.05	14.59	1695.01	1935.81	-104.40	1776.50	1932.71	28.88	1771.27	659.50	-279.72	78.11	1254.32	-273.36	85.30	648.16
10.56000	2297.52	108.37	146.73	2254.70	98.20	145.17	2088.61	109.84	46.54	2065.37	112.30	103.65	1732.68	-110.16	47.64	1693.28	-106.04	55.38	1516.60	-128.24	87.38	1528.11	-136.04	140.96	1880.48	-52.47	1447.09	0.00	0.00	0.00	2054.52	-98.21	1700.45	2058.49	16.11	1694.44	1942.96	-102.53	1776.05	1939.55	31.09	1770.57	659.50	-279.51	78.17	1255.08	-273.48	85.33	647.96
10.57000	2299.72	107.62	143.18	2257.22	92.44	142.71	2091.34	107.29	44.25	2068.52	110.09	101.34	1731.42	-109.97	47.67	1693.36	-105.86	55.17	1517.65	-127.56	88.51	1529.46	-135.69	142.13	1887.16	-50.88	1446.78	0.00	0.00	0.00	2061.08	-96.56	1700.06	2065.33	18.20	1693.80	1949.87	-100.92	1775.52	1947.04	32.42	1770.05	659.59	-279.07	78.06	1255.01	-273.81	85.22	647.75
10.58000	2301.50	101.80	138.48	2258.14	90.76	143.33	2092.37	106.18	42.62	2070.48	108.37	99.28	1732.31	-110.88	47.35	1693.88	-106.15	55.34	1518.06	-128.42	90.38	1530.51	-135.87	143.61	1894.59	-49.36	1446.51	0.00	0.00	0.00	2067.68	-94.83	1699.76	2072.44	19.54	1693.42	1956.77	-99.17	1775.04	1954.16	34.15	1769.54	659.40	-279.37	78.19	1254.61	-273.42	85.27	648.29
10.59000	2302.23	96.46	135.44	2271.12	83.85	114.13	2094.24	103.74	40.93	2072.97	105.58	97.19	1731.52	-109.72	47.82	1693.19	-105.59	54.74	1518.67	-128.67	91.91	1532.00	-135.63	144.93	1902.56	-47.72	1446.15	0.00	0.00	0.00	2074.68	-93.04	1699.50	2079.82	20.93	1693.17	1963.66	-97.21	1774.59	1961.24	36.03	1769.06	659.39	-279.39	78.21	1254.69	-273.51	85.34	647.22
10.60000	2304.71	87.70	130.65	2271.03	80.06	111.12	2095.74	102.38	40.21	2074.78	103.81	95.31	1731.72	-109.38	47.74	1693.37	-105.84	55.08	1519.74	-128.61	93.31	1533.17	-136.30	146.61	1910.61	-46.09	1445.81	0.00	0.00	0.00	2081.84	-91.26	1699.37	2086.88	23.20	1692.99	1970.66	-94.92	1774.16	1968.28	38.14	1768.47	659.49	-279.02	78.23	1254.53	-273.75	85.10	647.43
10.61000	2303.17	79.52	135.57	2274.65	73.67	106.31	2098.78	99.56	39.23	2077.61	102.02	93.92	1731.95	-109.80	47.61	1693.27	-105.56	54.67	1520.37	-129.29	95.15	1534.69	-136.18	147.89	1917.89	-44.61	1445.32	0.00	0.00	0.00	2088.77	-89.43	1699.40	2093.66	24.53	1693.15	1977.35	-92.81	1773.73	1975.12	40.48	1767.93	659.64	-279.36	78.27	1254.94	-273.97	85.15	646.82
10.62000	2298.77	76.41	147.97	2266.97	70.31	125.93	2100.38	99.11	39.42	2080.83	101.24	93.62	1731.66	-109.92	47.62	1693.56	-105.78	55.00	1521.52	-129.38	96.70	1536.33	-136.37	149.45	1926.43	-42.92	1444.87	0.00	0.00	0.00	2095.64	-87.53	1699.51	2100.25	26.40	1693.56	1984.03	-90.60	1773.29	1982.19	42.70	1767.39	659.48	-279.43	78.31	1255.21	-273.37	85.36	648.28
10.63000	2300.38	76.21	145.46	2270.55	68.87	118.79	2101.44	99.90	39.90	2086.07	99.73	92.87	1731.45	-109.66	47.22	1693.51	-105.73	54.90	1522.40	-130.29	98.63	1538.19	-136.67	151.09	1934.03	-41.21	1444.44	0.00	0.00	0.00	2102.72	-85.62	1699.71	2100.86	25.78	1698.42	1990.93	-88.25	1772.95	1989.04	45.52	1766.88	659.56	-279.68	78.10	1255.06	-273.27	85.40	647.10
10.64000	2305.59	76.35	134.02	2275.45	67.72	109.12	2104.50	98.28	38.83	2089.65	100.50	92.89	1731.71	-110.39	47.31	1694.06	-105.74	55.16	1523.84	-130.31	100.39	1540.05	-137.20	152.97	1942.88	-39.45	1444.09	0.00	0.00	0.00	2109.65	-83.85	1700.10	2107.29	26.97	1699.66	1997.66	-86.03	1772.75	1996.21	47.96	1766.59	659.49	-279.47	78.15	1254.57	-273.36	85.34	647.21
10.65000	2310.34	77.12	122.06	2278.79	69.57	99.92	2104.19	100.84	39.27	2093.24	101.31	92.82	1731.05	-109.94	46.82	1693.80	-106.03	55.38	1525.51	-130.35	102.40	1542.36	-137.42	154.97	1951.27	-37.68	1444.10	0.00	0.00	0.00	2116.99	-81.92	1700.44	2114.31	28.75	1700.07	2004.75	-83.36	1772.78	2003.78	50.02	1766.43	659.60	-279.39	78.15	1255.18	-273.50	85.67	647.83
10.66000	2317.84	75.28	110.30	2284.88	69.10	92.59	2105.28	101.29	39.31	2097.02	100.70	92.19	1731.17	-109.14	47.65	1693.98	-105.65	55.46	1527.04	-130.98	104.97	1544.78	-137.96	157.25	1959.72	-35.93	1444.07	0.00	0.00	0.00	2124.41	-79.96	1701.04	2122.10	30.70	1700.49	2011.85	-80.71	1772.86	2010.83	52.92	1766.34	659.45	-278.96	78.23	1255.27	-273.34	85.49	648.25
10.67000	2326.93	73.97	100.45	2292.12	67.90	88.48	2106.43	100.45	40.05	2099.66	100.53	92.46	1732.71	-109.77	47.58	1694.13	-105.64	55.64	1528.95	-130.94	107.33	1546.94	-139.16	159.99	1967.75	-33.99	1444.09	0.00	0.00	0.00	2131.96	-77.98	1701.65	2129.60	32.72	1700.99	2018.75	-78.12	1772.96	2018.39	55.19	1766.26	659.46	-279.47	78.00	1254.98	-273.10	85.41	648.31
10.68000	2332.17	73.71	93.05	2294.33	68.01	83.28	2107.55	99.65	40.53	2101.94	98.87	92.44	1731.76	-109.87	47.54	1693.56	-105.45	55.51	1531.47	-130.94	109.92	1549.89	-139.81	162.46	1976.29	-32.05	1444.16	0.00	0.00	0.00	2138.86	-76.11	1702.48	2137.62	34.74	1701.56	2025.72	-75.53	1773.13	2025.95	57.86	1766.18	659.46	-279.79	78.07	1254.93	-273.24	85.35	647.90
10.69000	2334.94	73.47	88.23	2296.56	67.60	79.64	2107.83	99.17	40.65	2102.91	97.64	92.29	1730.92	-109.68	47.22	1694.01	-105.03	55.80	1534.07	-131.57	112.85	1553.21	-140.84	165.27	1984.56	-30.20	1444.38	0.00	0.00	0.00	2146.62	-74.05	1703.38	2145.27	36.67	1702.30	2032.96	-72.79	1773.51	2033.41	61.03	1766.34	659.41	-279.28	78.35	1255.02	-273.44	85.29	648.80
10.70000	2336.00	72.95	85.81	2297.79	66.33	77.02	2108.13	98.72	40.55	2103.48	97.21	92.60	1731.28	-109.36	47.95	1694.10	-104.85	56.42	1536.81	-132.78	116.25	1556.98	-142.14	168.24	1992.95	-28.17	1444.91	0.00	0.00	0.00	2154.12	-72.00	1704.39	2153.17	38.60	1703.17	2040.41	-69.80	1774.16	2041.25	63.92	1766.74	659.56	-279.90	78.05	1255.01	-273.11	85.37	648.28
10.71000	2336.47	72.42	83.28	2298.29	66.49	75.86	2108.38	98.55	40.83	2103.85	96.81	92.92	1730.96	-109.65	47.13	1694.36	-104.43	56.77	1539.92	-134.18	120.00	1561.36	-143.73	171.51	2001.35	-26.17	1445.69	0.00	0.00	0.00	2161.21	-69.93	1705.49	2160.85	40.82	1704.15	2047.64	-67.07	1774.94	2049.33	66.70	1767.37	659.55	-279.53	78.12	1254.62	-273.03	85.18	647.74
10.72000	2337.34	72.32	81.43	2298.63	66.62	74.62	2107.72	99.48	41.21	2104.22	96.80	93.18	1732.27	-110.63	48.03	1694.43	-104.44	57.48	1544.06	-134.68	123.73	1566.76	-144.87	174.63	2009.08	-24.18	1446.68	0.00	0.00	0.00	2168.76	-67.80	1706.72	2168.94	43.09	1705.16	2055.18	-63.94	1775.96	2057.44	69.49	1768.14	659.52	-279.88	78.19	1254.71	-273.03	85.14	648.02
10.73000	2337.98	72.08	80.29	2299.13	66.64	73.92	2107.98	99.17	41.14	2104.77	96.41	92.99	1731.66	-110.19	47.97	1695.23	-104.02	58.13	1548.75	-135.43	127.97	1573.30	-145.72	177.86	2017.15	-22.17	1447.80	0.00	0.00	0.00	2176.16	-65.52	1708.01	2177.00	45.25	1706.11	2062.61	-60.91	1777.09	2065.23	72.76	1768.97	659.36	-279.65	78.26	1255.22	-273.22	85.36	647.79
10.74000	2338.05	71.92	79.27	2300.10	66.07	73.35	2108.62	98.63	40.75	2104.28	97.49	93.61	1732.27	-109.69	47.82	1695.25	-103.45	58.61	1554.01	-136.39	132.64	1580.18	-147.65	181.40	2025.37	-20.04	1449.00	0.00	0.00	0.00	2183.27	-63.13	1709.43	2184.97	47.70	1707.17	2069.89	-57.96	1778.24	2072.95	75.91	1769.67	659.58	-280.33	77.99	1255.18	-272.96	85.57	647.99
10.75000	2338.66	71.91	78.79	2299.53	66.75	72.98	2108.29	98.94	41.06	2105.41	96.60	93.21	1731.43	-109.90	47.92	1696.59	-103.23	59.50	1559.97	-137.52	137.44	1588.21	-149.11	184.94	2033.20	-18.12	1450.19	0.00	0.00	0.00	2190.87	-60.64	1710.90	2192.00	50.18	1708.55	2077.13	-55.00	1779.41	2080.37	79.33	1770.56	659.68	-280.21	78.04	1254.68	-273.46	85.25	648.36
10.76000	2338.73	71.89	78.23	2299.19	66.84	72.43	2108.91	98.35	40.87	2105.63	96.58	93.37	1731.65	-109.74	47.89	1698.02	-102.94	60.49	1566.53	-138.99	142.54	1595.98	-152.02	189.02	2040.87	-16.20	1451.41	0.00	0.00	0.00	2198.32	-58.04	1712.39	2199.44	52.76	1709.77	2084.46	-51.93	1780.61	2087.85	82.56	1771.25	659.61	-280.66	78.09	1255.12	-273.99	85.10	647.91
10.77000	2339.04	71.83	77.97	2300.31	66.51	72.43	2108.18	99.40	41.41	2106.27	96.09	93.02	1733.78	-110.59	47.89	1698.64	-103.30	61.60	1572.77	-141.58	148.54	1604.25	-155.00	193.31	2049.06	-14.35	1452.38	0.00	0.00	0.00	2205.61	-55.42	1714.00	2207.59	55.36	1710.92	2091.75	-48.70	1781.74	2095.41	85.32	1771.95	659.74	-280.12	77.95	1254.15	-273.69	84.88	648.80
10.78000	2339.15	71.80	77.57	2300.04	65.71	71.39	2108.04	99.51	41.37	2106.06	96.61	93.33	1733.84	-110.41	47.15	1698.18	-101.58	66.15	1580.10	-143.03	154.49	1612.95	-157.01	197.68	2056.93	-12.50	1453.23	0.00	0.00	0.00	2212.87	-52.66	1715.60	2215.03	58.21	1712.07	2098.94	-45.61	1782.73	2102.77	88.07	1772.59	659.70	-279.91	78.07	1254.85	-273.79	84.97	648.04
10.79000	2339.43	71.75	77.28	2300.27	66.44	71.74	2108.56	99.07	41.06	2106.77	96.21	93.19	1735.32	-110.69	47.60	1700.98	-102.03	67.79	1587.35	-144.02	160.95	1621.86	-159.09	202.84	2064.93	-10.90	1453.90	0.00	0.00	0.00	2219.80	-49.90	1717.15	2221.86	60.92	1713.28	2106.07	-42.51	1783.70	2109.61	91.07	1773.06	659.59	-279.45	78.19	1255.01	-273.41	85.39	648.80
10.80000	2341.90	71.54	72.19	2301.13	66.07	71.65	2108.98	98.38	40.90	2107.56	95.61	93.07	1737.99	-110.89	48.37	1704.11	-102.97	69.25	1594.49	-146.21	168.49	1630.82	-160.53	208.27	2072.42	-9.30	1454.45	0.00	0.00	0.00	2227.24	-47.06	1718.63	2228.61	63.72	1714.42	2113.16	-39.45	1784.55	2116.50	93.70	1773.48	659.61	-279.45	78.05	1254.73	-273.37	85.30	647.33
10.81000	2339.83	71.70	76.86	2300.49	66.48	71.54	2109.30	98.06	40.87	2107.41	96.24	93.30	1740.41	-111.41	48.96	1708.39	-103.56	71.09	1602.18	-147.22	175.84	1640.17	-161.69	214.11	2079.85	-7.96	1454.77	0.00	0.00	0.00	2234.72	-44.27	1719.97	2236.05	66.56	1715.43	2119.88	-36.86	1785.16	2122.93	96.53	1773.60	659.59	-279.90	78.16	1254.48	-273.72	84.99	647.13
10.82000	2339.91	71.71	76.70	2301.26	65.97	71.25	2109.08	98.30	40.94	2108.14	95.73	93.02	1743.62	-113.07	49.35	1712.95	-104.49	73.09	1610.33	-148.42	183.78	1649.97	-162.74	220.06	2087.15	-6.76	1454.99	0.00	0.00	0.00	2242.09	-41.47	1721.21	2242.79	69.29	1716.32	2119.88	-36.86	1785.16	2129.05	99.48	1773.57	659.58	-279.92	78.20	1255.07	-273.41	85.40	647.13
10.83000	2340.19	71.72	76.66	2301.00	66.25	71.49	2109.41	97.86	40.67	2108.15	96.33	93.29	1746.91	-112.99	50.57	1717.71	-105.55	75.42	1618.88	-149.40	191.75	1660.00	-163.54	225.99	2094.42	-5.54	1455.09	0.00	0.00	0.00	2249.02	-38.80	1722.33	2249.34	72.07	1717.06	2119.88	-36.86	1785.16	2135.01	102.28	1773.41	659.50	-279.71	78.01	1254.76	-273.36	85.01	647.87
10.84000	2339.89	71.65	76.34	2302.16	65.77	71.39	2108.88	98.54	40.94	2109.18	95.14	92.89	1749.82	-114.73	51.89	1722.17	-106.87	77.67	1628.29	-149.52	199.58	1670.28	-164.43	232.28	2101.67	-4.37	1455.00	0.00	0.00	0.00	2256.01	-36.23	1723.26	2255.55	74.66	1717.63	2119.88	-36.86	1785.16	2141.88	103.75	1773.39	659.50	-279.76	78.10	1254.58	-273.13	85.06	648.73
10.85000	2341.54	71.69	71.16	2301.12	66.71	71.70	2108.22	99.46	41.32	2109.33	95.69	93.04	1754.62	-117.12	52.81	1728.08	-108.25	80.50	1637.56	-149.58	207.38	1681.21	-164.13	238.05	2108.47	-3.33	1454.92	0.00	0.00	0.00	2262.79	-33.74	1723.98	2262.00	77.06	1717.96	2119.88	-36.86	1785.16	2147.97	106.01	1773.13	659.56	-279.25	78.06	1254.59	-272.79	85.23	648.10
10.86000	2342.54	72.38	72.39	2301.43	66.02	71.04	2108.59	99.01	41.23	2109.12	96.01	93.12	1758.62	-120.83	57.78	1734.51	-110.04	83.66	1647.55	-148.59	214.54	1691.48	-164.63	244.33	2115.58	-2.37	1454.87	0.00	0.00	0.00	2269.32	-31.54	1724.58	2268.56	79.34	1718.14	2119.88	-36.86	1785.16	2154.18	107.85	1772.86	659.57	-280.28	77.81	1253.81	-272.55	85.01	646.94
10.87000	2341.82	71.71	77.29	2301.92	66.15	71.51	2109.19	98.10	40.74	2110.03	95.26	92.77	1765.18	-124.93	58.81	1741.68	-113.09	86.69	1657.49	-147.01	221.07	1701.78	-164.39	250.21	2121.91	-1.52	1454.84	0.00	0.00	0.00	2276.31	-29.43	1724.86	2274.61	81.37	1718.19	2119.88	-36.86	1785.16	2160.28	109.73	1772.54	659.52	-279.94	78.02	1254.26	-273.33	85.00	647.61
[truncated: 246 more rows]
[truncated: 35 more columns]
