# Supplementary material for: The impact of mobile phone use on where we look and how we walk when negotiating floor based obstacles
Source: PLoS One. 2017 Jun 30;12(6):e0179802. doi: 10.1371/journal.pone.0179802 (PMC5493336; doi:10.1371/journal.pone.0179802)
Supplement: S1 File — (ZIP) [file pone.0179802.s001.zip › Gait/PP13/JN obs write 2.txt]

CODAmotion Analysis Text
Codamotion Analysis Text Save of: JN obs write 2.mdf
Time	Markers
Time	1:LTOE.X	1:LTOE.Y	1:LTOE.Z	2:L2nd.X	2:L2nd.Y	2:L2nd.Z	3:LHEE.X	3:LHEE.Y	3:LHEE.Z	4:LANK.X	4:LANK.Y	4:LANK.Z	5:RTOE.X	5:RTOE.Y	5:RTOE.Z	6:R2nd.X	6:R2nd.Y	6:R2nd.Z	7:RHEE.X	7:RHEE.Y	7:RHEE.Z	8:RANK.X	8:RANK.Y	8:RANK.Z	9:STRN.X	9:STRN.Y	9:STRN.Z	10:Marker 10.X	10:Marker 10.Y	10:Marker 10.Z	11:FRHD.X	11:FRHD.Y	11:FRHD.Z	12:FLHD.X	12:FLHD.Y	12:FLHD.Z	13:BRHD.X	13:BRHD.Y	13:BRHD.Z	14:BLHD.X	14:BLHD.Y	14:BLHD.Z	15:BLSTEP.X	15:BLSTEP.Y	15:BLSTEP.Z	16:FLSTEP.X	16:FLSTEP.Y	16:FLSTEP.Z	17:BRSTEP.X
(s)	(mm)	(mm)	(mm)	(mm)	(mm)	(mm)	(mm)	(mm)	(mm)	(mm)	(mm)	(mm)	(mm)	(mm)	(mm)	(mm)	(mm)	(mm)	(mm)	(mm)	(mm)	(mm)	(mm)	(mm)	(mm)	(mm)	(mm)	(mm)	(mm)	(mm)	(mm)	(mm)	(mm)	(mm)	(mm)	(mm)	(mm)	(mm)	(mm)	(mm)	(mm)	(mm)	(mm)	(mm)	(mm)	(mm)	(mm)	(mm)	(mm)
0.00000	-3401.12	186.77	-17.74	-3416.23	185.86	-23.44	634.47	-269.61	75.79	1191.07	-258.40	81.04	-2760.83	21.20	-4.87	-3965.10	88.07	-10.54	-2982.24	103.10	1617.69	-2958.48	188.58	1624.74	-4099.87	133.03	1321.48	0.00	0.00	0.00	-4017.30	24.43	1691.42	-4008.57	83.07	1733.92	-333.70	-8.58	1783.47	-3119.55	184.31	1298.26	498.25	-212.48	59.86	929.67	-202.98	62.94	470.31
0.01000	-3401.12	186.77	-17.74	-3416.23	185.86	-23.44	634.47	-269.61	75.79	1191.07	-258.40	81.04	-2760.83	21.20	-4.87	-3965.10	88.07	-10.54	-2982.24	103.10	1617.69	-2958.48	188.58	1624.74	-4099.87	133.03	1321.48	0.00	0.00	0.00	-4017.30	24.43	1691.42	-4008.57	83.07	1733.92	-333.70	-8.58	1783.47	-3119.55	184.31	1298.26	498.25	-212.48	59.86	929.67	-202.98	62.94	470.31
0.02000	-3401.12	186.77	-17.74	-3416.23	185.86	-23.44	630.17	-269.05	75.67	1191.06	-258.40	81.04	-2760.83	21.20	-4.87	-3965.10	88.07	-10.54	-2982.24	103.10	1617.69	-2958.48	188.58	1624.74	-4099.87	133.03	1321.48	0.00	0.00	0.00	-4017.30	24.43	1691.42	-4008.57	83.07	1733.92	-333.70	-8.58	1783.47	-3119.55	184.31	1298.26	498.25	-212.48	59.86	929.67	-202.98	62.94	470.31
0.03000	-3401.12	186.77	-17.74	-3416.23	185.86	-23.44	-3667.28	282.08	-47.20	1188.24	-258.09	80.99	-2760.83	21.20	-4.87	-3965.10	88.07	-10.54	-2982.24	103.10	1617.69	-2958.48	188.58	1624.74	-4099.87	133.03	1321.48	0.00	0.00	0.00	-4017.30	24.43	1691.42	-4008.57	83.07	1733.92	-333.70	-8.58	1783.47	-3120.44	184.36	1298.63	498.41	-212.55	59.88	930.00	-203.05	62.97	470.49
0.04000	-3401.12	186.77	-17.74	-3416.23	185.86	-23.44	-3814.56	304.28	-47.23	1179.88	-257.15	80.83	-2760.83	21.20	-4.87	-3965.10	88.07	-10.54	-2982.24	103.10	1617.69	-2958.48	188.58	1624.74	-4099.87	133.03	1321.48	0.00	0.00	0.00	-4017.30	24.43	1691.42	-4008.57	83.07	1733.92	-333.70	-8.58	1783.47	-4000.95	237.39	1671.40	655.42	-279.73	78.54	1254.29	-273.46	85.16	648.66
0.05000	-3401.12	186.77	-17.74	-3416.23	185.86	-23.44	-3790.98	304.81	-44.68	1166.13	-255.61	80.57	-2760.83	21.20	-4.87	-3965.10	88.07	-10.54	-2982.24	103.10	1617.69	-2958.48	188.58	1624.74	-4099.87	133.03	1321.48	0.00	0.00	0.00	-4017.30	24.43	1691.42	-4008.57	83.07	1733.92	-333.70	-8.58	1783.47	-3991.81	236.13	1670.81	655.55	-279.61	78.59	1254.66	-273.66	85.29	647.71
0.06000	-3401.12	186.77	-17.74	-3416.23	185.86	-23.44	-3748.78	304.99	-38.76	1147.16	-253.49	80.21	-2760.83	21.20	-4.87	-3965.10	88.07	-10.54	-2982.24	103.10	1617.69	-2958.48	188.58	1624.74	-4099.87	133.03	1321.48	0.00	0.00	0.00	-4017.30	24.43	1691.42	-4008.57	83.07	1733.92	-333.70	-8.58	1783.47	-3985.22	236.76	1670.28	655.71	-279.62	78.60	1253.92	-273.40	85.14	648.11
0.07000	-3401.12	186.77	-17.74	-3416.23	185.86	-23.44	-3774.96	304.77	-41.30	1123.12	-250.80	79.76	-2760.83	21.20	-4.87	-3965.10	88.07	-10.54	-2982.24	103.10	1617.69	-2958.48	188.58	1624.74	-4099.87	133.03	1321.48	0.00	0.00	0.00	-4017.30	24.43	1691.42	-4008.57	83.07	1733.92	-333.70	-8.58	1783.47	-3994.96	237.34	1670.60	654.91	-279.38	78.55	1254.41	-273.55	85.14	648.48
0.08000	-3401.12	186.77	-17.74	-3416.23	185.86	-23.44	-3784.14	303.89	-43.63	1094.17	-247.56	79.21	-2760.83	21.20	-4.87	-3965.10	88.07	-10.54	-2982.24	103.10	1617.69	-2958.48	188.58	1624.74	-4099.87	133.03	1321.48	0.00	0.00	0.00	-4017.30	24.43	1691.42	-4008.57	83.07	1733.92	-333.70	-8.58	1783.47	-4005.73	236.47	1670.53	655.65	-279.10	78.82	1254.41	-273.43	85.36	649.18
0.09000	-3401.12	186.77	-17.74	-3416.23	185.86	-23.44	-3731.24	304.52	-33.35	1060.45	-243.79	78.58	-2760.83	21.20	-4.87	-3965.10	88.07	-10.54	-2982.24	103.10	1617.69	-2958.48	188.58	1624.74	-4099.87	133.03	1321.48	0.00	0.00	0.00	-4017.30	24.43	1691.42	-4008.57	83.07	1733.92	-333.70	-8.58	1783.47	-3993.50	236.70	1670.36	655.48	-279.30	78.42	1253.69	-273.26	85.17	649.04
0.10000	-3401.12	186.77	-17.74	-3416.23	185.86	-23.44	-3752.57	302.58	-39.72	1022.13	-239.50	77.85	-2760.83	21.20	-4.87	-3965.10	88.07	-10.54	-2982.24	103.10	1617.69	-2958.48	188.58	1624.74	-4099.87	133.03	1321.48	0.00	0.00	0.00	-4017.30	24.43	1691.42	-4008.57	83.07	1733.92	-333.70	-8.58	1783.47	-4001.82	237.76	1670.87	655.90	-279.20	78.60	1253.82	-272.42	85.49	647.47
0.11000	-3401.12	186.77	-17.74	-3416.23	185.86	-23.44	-3759.97	302.49	-39.33	979.36	-234.71	77.04	-2760.83	21.20	-4.87	-3965.10	88.07	-10.54	-2982.24	103.10	1617.69	-2958.48	188.58	1624.74	-4099.87	133.03	1321.48	0.00	0.00	0.00	-4017.30	24.43	1691.42	-4008.57	83.07	1733.92	-333.70	-8.58	1783.47	-4006.55	238.27	1670.33	654.57	-279.21	78.47	1253.55	-273.17	85.23	647.81
0.12000	-3401.12	186.77	-17.74	-3416.23	185.86	-23.44	-3785.93	303.52	-44.62	932.29	-229.45	76.15	-2760.83	21.20	-4.87	-3965.10	88.07	-10.54	-2982.24	103.10	1617.69	-2958.48	188.58	1624.74	-4099.87	133.03	1321.48	0.00	0.00	0.00	-4017.30	24.43	1691.42	-4008.57	83.07	1733.92	-333.70	-8.58	1783.47	-3988.71	237.13	1670.41	655.30	-279.57	78.62	1253.54	-273.25	85.15	647.55
0.13000	-3401.12	186.77	-17.74	-3416.23	185.86	-23.44	-3763.04	302.71	-39.78	881.08	-223.72	75.18	-2760.83	21.20	-4.87	-3965.10	88.07	-10.54	-2982.24	103.10	1617.69	-2958.48	188.58	1624.74	-4099.87	133.03	1321.48	0.00	0.00	0.00	-4017.30	24.43	1691.42	-4008.57	83.07	1733.92	-333.70	-8.58	1783.47	-3998.76	238.48	1670.61	655.54	-280.01	78.49	1254.38	-273.20	85.34	648.56
0.14000	-3401.12	186.77	-17.74	-3416.23	185.86	-23.44	-3757.74	303.30	-39.70	825.89	-217.55	74.14	-2760.83	21.20	-4.87	-3965.10	88.07	-10.54	-2982.24	103.10	1617.69	-2958.48	188.58	1624.74	-4099.87	133.03	1321.48	0.00	0.00	0.00	-4017.30	24.43	1691.42	-4008.57	83.07	1733.92	-333.70	-8.58	1783.47	-3982.83	237.53	1669.81	655.27	-279.52	78.51	1254.25	-272.85	85.58	648.82
0.15000	-3401.12	186.77	-17.74	-3416.23	185.86	-23.44	-3755.05	305.18	-37.32	766.87	-210.95	73.02	-2760.83	21.20	-4.87	-3965.10	88.07	-10.54	-2982.24	103.10	1617.69	-2958.48	188.58	1624.74	-4099.87	133.03	1321.48	0.00	0.00	0.00	-4017.30	24.43	1691.42	-4008.57	83.07	1733.92	-333.70	-8.58	1783.47	-3975.70	237.53	1669.54	655.63	-279.04	78.83	1253.44	-272.94	85.34	649.24
0.16000	-3401.12	186.77	-17.74	-3416.23	185.86	-23.44	-3759.36	306.45	-37.18	704.18	-203.94	71.83	-2760.83	21.20	-4.87	-3965.10	88.07	-10.54	-2982.24	103.10	1617.69	-2958.48	188.58	1624.74	-4099.87	133.03	1321.48	0.00	0.00	0.00	-4017.30	24.43	1691.42	-4008.57	83.07	1733.92	-333.70	-8.58	1783.47	-3985.01	237.95	1670.04	656.02	-279.21	79.02	1253.86	-272.78	85.64	649.14
0.17000	-3401.12	186.77	-17.74	-3416.23	185.86	-23.44	-3792.42	305.36	-44.50	637.97	-196.54	70.58	-2760.83	21.20	-4.87	-3965.10	88.07	-10.54	-2982.24	103.10	1617.69	-2958.48	188.58	1624.74	-4099.87	133.03	1321.48	0.00	0.00	0.00	-4017.30	24.43	1691.42	-4008.57	83.07	1733.92	-333.70	-8.58	1783.47	-3988.43	238.48	1670.73	656.06	-279.45	78.87	1254.55	-272.94	85.67	649.00
0.18000	-3401.12	186.77	-17.74	-3416.23	185.86	-23.44	-3747.60	303.05	-36.21	568.39	-188.77	69.25	-2760.83	21.20	-4.87	-3965.10	88.07	-10.54	-2982.24	103.10	1617.69	-2958.48	188.58	1624.74	-4099.87	133.03	1321.48	0.00	0.00	0.00	-4017.30	24.43	1691.42	-4008.57	83.07	1733.92	-333.70	-8.58	1783.47	-3978.94	237.23	1670.35	656.06	-279.30	78.84	1254.62	-273.21	85.39	648.83
0.19000	-3401.12	186.77	-17.74	-3416.23	185.86	-23.44	-3753.34	304.73	-40.52	495.61	-180.63	67.87	-2760.83	21.20	-4.87	-3965.10	88.07	-10.54	-2982.24	103.10	1617.69	-2958.48	188.58	1624.74	-4099.87	133.03	1321.48	0.00	0.00	0.00	-4017.30	24.43	1691.42	-4008.57	83.07	1733.92	-333.70	-8.58	1783.47	-4004.18	236.78	1670.46	655.83	-279.55	78.84	1253.16	-273.47	85.08	648.66
0.20000	-3401.12	186.77	-17.74	-3416.23	185.86	-23.44	-3777.95	306.11	-42.13	419.77	-172.16	66.43	-2760.83	21.20	-4.87	-3965.10	88.07	-10.54	-2982.24	103.10	1617.69	-2958.48	188.58	1624.74	-4099.87	133.03	1321.48	0.00	0.00	0.00	-4017.30	24.43	1691.42	-4008.57	83.07	1733.92	-333.70	-8.58	1783.47	-4017.55	237.33	1670.64	654.73	-279.72	78.39	1253.55	-273.06	85.39	649.23
0.21000	-3401.12	186.77	-17.74	-3416.23	185.86	-23.44	-3757.86	304.90	-40.25	341.04	-163.36	64.93	-2760.83	21.20	-4.87	-3965.10	88.07	-10.54	-2982.24	103.10	1617.69	-2958.48	188.58	1624.74	-4099.87	133.03	1321.48	0.00	0.00	0.00	-4017.30	24.43	1691.42	-4008.57	83.07	1733.92	-333.70	-8.58	1783.47	-4024.00	239.02	1671.49	655.30	-279.82	78.38	1254.61	-273.01	85.68	648.13
0.22000	-3401.12	186.77	-17.74	-3416.23	185.86	-23.44	-3807.24	303.44	-46.13	259.56	-154.26	63.38	-2760.83	21.20	-4.87	-3965.10	88.07	-10.54	-2982.24	103.10	1617.69	-2958.48	188.58	1624.74	-4099.87	133.03	1321.48	0.00	0.00	0.00	-4017.30	24.43	1691.42	-4008.57	83.07	1733.92	-333.70	-8.58	1783.47	-4011.75	238.47	1670.40	656.09	-279.45	78.87	1254.41	-273.11	85.53	648.03
0.23000	-3401.12	186.77	-17.74	-3416.23	185.86	-23.44	-3793.10	304.15	-44.44	175.50	-144.88	61.78	-2760.83	21.20	-4.87	-3965.10	88.07	-10.54	-2982.24	103.10	1617.69	-2958.48	188.58	1624.74	-4099.87	133.03	1321.48	0.00	0.00	0.00	-4017.30	24.43	1691.42	-4008.57	83.07	1733.92	-333.70	-8.58	1783.47	-3996.81	239.21	1669.61	655.60	-279.39	78.91	1254.77	-273.73	85.28	648.28
0.24000	-3401.12	186.77	-17.74	-3416.23	185.86	-23.44	-3768.29	304.97	-40.93	89.00	-135.22	60.13	-2760.83	21.20	-4.87	-3965.10	88.07	-10.54	-2982.24	103.10	1617.69	-2958.48	188.58	1624.74	-4099.87	133.03	1321.48	0.00	0.00	0.00	-4017.30	24.43	1691.42	-4008.57	83.07	1733.92	-333.70	-8.58	1783.47	-4012.57	238.45	1670.63	654.81	-279.62	78.60	1254.86	-273.12	85.40	648.49
0.25000	-3401.12	186.77	-17.74	-3416.23	185.86	-23.44	-3761.29	305.07	-40.44	0.23	-125.31	58.43	-2760.83	21.20	-4.87	-3965.10	88.07	-10.54	-2982.24	103.10	1617.69	-2958.48	188.58	1624.74	-4099.87	133.03	1321.48	0.00	0.00	0.00	-4017.30	24.43	1691.42	-4008.57	83.07	1733.92	-333.70	-8.58	1783.47	-3979.16	238.19	1668.81	655.17	-279.84	78.40	1254.25	-273.46	85.13	648.62
0.26000	-3401.12	186.77	-17.74	-3416.23	185.86	-23.44	-3764.36	305.14	-38.58	-90.67	-115.16	56.69	-2760.83	21.20	-4.87	-3965.10	88.07	-10.54	-2982.24	103.10	1617.69	-2958.48	188.58	1624.74	-4099.87	133.03	1321.48	0.00	0.00	0.00	-4017.30	24.43	1691.42	-4008.57	83.07	1733.92	-333.70	-8.58	1783.47	-3989.23	237.71	1669.08	655.73	-279.77	78.56	1253.77	-273.51	85.18	649.17
0.27000	-3401.12	186.77	-17.74	-3416.23	185.86	-23.44	-3806.07	304.76	-49.01	-183.53	-104.80	54.92	-2760.83	21.20	-4.87	-3965.10	88.07	-10.54	-2982.24	103.10	1617.69	-2958.48	188.58	1624.74	-4099.87	133.03	1321.48	0.00	0.00	0.00	-4017.30	24.43	1691.42	-4008.57	83.07	1733.92	-333.70	-8.58	1783.47	-4006.32	239.05	1670.26	656.01	-279.34	78.60	1252.93	-273.88	84.92	648.68
0.28000	-3401.12	186.77	-17.74	-3416.23	185.86	-23.44	-3735.95	305.31	-35.98	-278.20	-94.24	53.11	-2760.83	21.20	-4.87	-3965.10	88.07	-10.54	-2982.24	103.10	1617.69	-2958.48	188.58	1624.74	-4099.87	133.03	1321.48	0.00	0.00	0.00	-4017.30	24.43	1691.42	-4008.57	83.07	1733.92	-333.70	-8.58	1783.47	-3994.02	238.32	1669.17	655.50	-280.06	78.47	1253.98	-273.33	85.19	648.41
0.29000	-3401.12	186.77	-17.74	-3416.23	185.86	-23.44	-3742.11	305.03	-37.84	-374.53	-83.49	51.26	-2760.83	21.20	-4.87	-3965.10	88.07	-10.54	-2982.24	103.10	1617.69	-2958.48	188.58	1624.74	-4099.87	133.03	1321.48	0.00	0.00	0.00	-4017.30	24.43	1691.42	-4008.57	83.07	1733.92	-333.70	-8.58	1783.47	-4011.23	238.20	1669.81	655.79	-279.54	78.53	1254.07	-273.05	85.21	650.04
0.30000	-3401.12	186.77	-17.74	-3416.23	185.86	-23.44	-3736.93	302.46	-35.90	-472.36	-72.58	49.38	-2760.83	21.20	-4.87	-3965.10	88.07	-10.54	-2982.24	103.10	1617.69	-2958.48	188.58	1624.74	-4099.87	133.03	1321.48	0.00	0.00	0.00	-4017.30	24.43	1691.42	-4008.57	83.07	1733.92	-333.70	-8.58	1783.47	-4007.13	237.37	1670.73	654.75	-279.29	78.30	1253.47	-273.78	85.05	649.90
0.31000	-3401.12	186.77	-17.74	-3416.23	185.86	-23.44	-3753.26	302.11	-38.10	-571.54	-61.52	47.48	-2760.83	21.20	-4.87	-3965.10	88.07	-10.54	-2982.24	103.10	1617.69	-2958.48	188.58	1624.74	-4099.87	133.03	1321.48	0.00	0.00	0.00	-4017.30	24.43	1691.42	-4008.57	83.07	1733.92	-333.70	-8.58	1783.47	-4001.02	236.26	1670.22	655.03	-279.88	78.29	1253.85	-273.57	85.17	649.18
0.32000	-3401.12	186.77	-17.74	-3416.23	185.86	-23.44	-3743.99	302.80	-36.10	-671.90	-50.34	45.55	-2760.83	21.20	-4.87	-3965.10	88.07	-10.54	-2982.24	103.10	1617.69	-2958.48	188.58	1624.74	-4099.87	133.03	1321.48	0.00	0.00	0.00	-4017.30	24.43	1691.42	-4008.57	83.07	1733.92	-333.70	-8.58	1783.47	-4019.69	237.70	1670.77	655.67	-279.48	78.73	1254.32	-273.53	85.11	647.54
0.33000	-3401.12	186.77	-17.74	-3416.23	185.86	-23.44	-3755.46	304.73	-37.62	-773.31	-39.04	43.59	-2760.83	21.20	-4.87	-3965.10	88.07	-10.54	-2982.24	103.10	1617.69	-2958.48	188.58	1624.74	-4099.87	133.03	1321.48	0.00	0.00	0.00	-4017.30	24.43	1691.42	-4008.57	83.07	1733.92	-333.70	-8.58	1783.47	-4000.86	239.14	1671.06	655.59	-279.07	78.75	1253.96	-273.15	85.17	648.25
0.34000	-3401.12	186.77	-17.74	-3416.23	185.86	-23.44	-3768.37	304.19	-41.28	-875.59	-27.64	41.62	-2760.83	21.20	-4.87	-3965.10	88.07	-10.54	-2982.24	103.10	1617.69	-2958.48	188.58	1624.74	-4099.87	133.03	1321.48	0.00	0.00	0.00	-4017.30	24.43	1691.42	-4008.57	83.07	1733.92	-333.70	-8.58	1783.47	-4010.95	238.43	1670.93	655.17	-279.61	78.57	1254.75	-273.29	85.38	648.32
0.35000	-3401.12	186.77	-17.74	-3416.23	185.86	-23.44	-3786.23	306.27	-44.27	-978.59	-16.17	39.63	-2760.83	21.20	-4.87	-3965.10	88.07	-10.54	-2982.24	103.10	1617.69	-2958.48	188.58	1624.74	-4099.87	133.03	1321.48	0.00	0.00	0.00	-4017.30	24.43	1691.42	-4008.57	83.07	1733.92	-333.70	-8.58	1783.47	-4003.91	238.68	1670.01	655.83	-279.36	79.04	1254.13	-273.36	85.26	649.98
0.36000	-3401.12	186.77	-17.74	-3416.23	185.86	-23.44	-3807.09	306.88	-46.33	-1082.17	-4.63	37.63	-2760.83	21.20	-4.87	-3965.10	88.07	-10.54	-2982.24	103.10	1617.69	-2958.48	188.58	1624.74	-4099.87	133.03	1321.48	0.00	0.00	0.00	-4017.30	24.43	1691.42	-4008.57	83.07	1733.92	-333.70	-8.58	1783.47	-4012.58	238.22	1670.26	655.44	-279.04	78.66	1253.86	-273.82	85.30	648.60
0.37000	-3401.12	186.77	-17.74	-3416.23	185.86	-23.44	-3794.56	305.03	-45.28	-1186.16	6.94	35.62	-2760.83	21.20	-4.87	-3965.10	88.07	-10.54	-2982.24	103.10	1617.69	-2958.48	188.58	1624.74	-4099.87	133.03	1321.48	0.00	0.00	0.00	-4017.30	24.43	1691.42	-4008.57	83.07	1733.92	-333.70	-8.58	1783.47	-4005.97	238.80	1669.94	655.59	-279.26	78.64	1254.04	-273.43	85.22	648.50
0.38000	-3401.12	186.77	-17.74	-3416.23	185.86	-23.44	-3765.43	305.95	-41.01	-1290.41	18.54	33.59	-2760.83	21.20	-4.87	-3965.10	88.07	-10.54	-2982.24	103.10	1617.69	-2958.48	188.58	1624.74	-4099.87	133.03	1321.48	0.00	0.00	0.00	-4017.30	24.43	1691.42	-4008.57	83.07	1733.92	-333.70	-8.58	1783.47	-4017.02	238.35	1670.53	655.81	-279.50	78.72	1253.66	-273.12	84.98	649.26
0.39000	-3401.12	186.77	-17.74	-3416.23	185.86	-23.44	-3774.46	306.20	-41.00	-1394.76	30.15	31.57	-2760.83	21.20	-4.87	-3965.10	88.07	-10.54	-2982.24	103.10	1617.69	-2958.48	188.58	1624.74	-4099.87	133.03	1321.48	0.00	0.00	0.00	-4017.30	24.43	1691.42	-4008.57	83.07	1733.92	-333.70	-8.58	1783.47	-3988.65	237.31	1668.79	655.15	-280.29	78.36	1253.96	-273.33	85.12	648.51
0.40000	-3401.12	186.77	-17.74	-3416.23	185.86	-23.44	-3755.21	304.31	-38.99	-1499.06	41.75	29.54	-2760.83	21.20	-4.87	-3965.10	88.07	-10.54	-2982.24	103.10	1617.69	-2958.48	188.58	1624.74	-4099.87	133.03	1321.48	0.00	0.00	0.00	-4017.30	24.43	1691.42	-4008.57	83.07	1733.92	-333.70	-8.58	1783.47	-4013.60	238.58	1669.98	655.49	-279.54	78.67	1253.78	-273.31	85.18	648.93
0.41000	-3401.12	186.77	-17.74	-3416.23	185.86	-23.44	-3770.64	304.36	-40.79	-1603.15	53.32	27.51	-2760.83	21.20	-4.87	-3965.10	88.07	-10.54	-2982.24	103.10	1617.69	-2958.48	188.58	1624.74	-4099.87	133.03	1321.48	0.00	0.00	0.00	-4017.30	24.43	1691.42	-4008.57	83.07	1733.92	-333.70	-8.58	1783.47	-4010.02	237.89	1669.34	654.79	-279.72	78.37	1253.76	-273.68	85.14	649.22
0.42000	-3401.12	186.77	-17.74	-3416.23	185.86	-23.44	-3752.51	304.64	-38.87	-1706.89	64.84	25.48	-2760.83	21.20	-4.87	-3965.10	88.07	-10.54	-2982.24	103.10	1617.69	-2958.48	188.58	1624.74	-4099.87	133.03	1321.48	0.00	0.00	0.00	-4017.30	24.43	1691.42	-4008.57	83.07	1733.92	-333.70	-8.58	1783.47	-4000.01	237.99	1669.37	655.58	-279.22	78.72	1254.59	-273.26	85.45	647.85
0.43000	-3401.12	186.77	-17.74	-3416.23	185.86	-23.44	-3775.89	304.73	-42.86	-1810.10	76.30	23.46	-2760.83	21.20	-4.87	-3965.10	88.07	-10.54	-2982.24	103.10	1617.69	-2958.48	188.58	1624.74	-4099.87	133.03	1321.48	0.00	0.00	0.00	-4017.30	24.43	1691.42	-4008.57	83.07	1733.92	-333.70	-8.58	1783.47	-3997.13	239.03	1669.96	655.47	-279.43	78.55	1254.75	-273.20	85.48	647.48
0.44000	-3401.12	186.77	-17.74	-3416.23	185.86	-23.44	-3712.64	303.13	-31.68	-1912.65	87.69	21.45	-2760.83	21.20	-4.87	-3965.10	88.07	-10.54	-2982.24	103.10	1617.69	-2958.48	188.58	1624.74	-4099.87	133.03	1321.48	0.00	0.00	0.00	-4017.30	24.43	1691.42	-4008.57	83.07	1733.92	-333.70	-8.58	1783.47	-3987.47	238.52	1669.93	656.12	-279.22	78.88	1254.58	-273.27	85.53	647.66
0.45000	-3401.12	186.77	-17.74	-3416.23	185.86	-23.44	-3806.56	306.26	-47.89	-2014.36	98.97	19.45	-2760.83	21.20	-4.87	-3965.10	88.07	-10.54	-2982.24	103.10	1617.69	-2958.48	188.58	1624.74	-4099.87	133.03	1321.48	0.00	0.00	0.00	-4017.30	24.43	1691.42	-4008.57	83.07	1733.92	-333.70	-8.58	1783.47	-3984.22	238.99	1669.40	655.45	-279.21	78.72	1254.45	-273.46	85.19	648.06
0.46000	-3401.12	186.77	-17.74	-3416.23	185.86	-23.44	-3817.94	305.78	-47.03	-2115.09	110.14	17.46	-2760.83	21.20	-4.87	-3965.10	88.07	-10.54	-2982.24	103.10	1617.69	-2958.48	188.58	1624.74	-4099.87	133.03	1321.48	0.00	0.00	0.00	-4017.30	24.43	1691.42	-4008.57	83.07	1733.92	-333.70	-8.58	1783.47	-3993.59	237.54	1670.23	656.08	-279.67	78.66	1253.99	-273.75	85.03	648.87
0.47000	-3401.12	186.77	-17.74	-3416.23	185.86	-23.44	-3787.86	305.29	-44.99	-2214.69	121.18	15.49	-2760.83	21.20	-4.87	-3965.10	88.07	-10.54	-2982.24	103.10	1617.69	-2958.48	188.58	1624.74	-4099.87	133.03	1321.48	0.00	0.00	0.00	-4017.30	24.43	1691.42	-4008.57	83.07	1733.92	-333.70	-8.58	1783.47	-3969.45	239.28	1669.61	655.35	-279.26	78.71	1254.21	-273.54	85.13	648.97
0.48000	-3401.12	186.77	-17.74	-3416.23	185.86	-23.44	-3761.34	305.36	-40.99	-2312.99	132.07	13.55	-2760.83	21.20	-4.87	-3965.10	88.07	-10.54	-2982.24	103.10	1617.69	-2958.48	188.58	1624.74	-4099.87	133.03	1321.48	0.00	0.00	0.00	-4017.30	24.43	1691.42	-4008.57	83.07	1733.92	-333.70	-8.58	1783.47	-3989.11	239.19	1670.24	654.78	-279.33	78.42	1254.06	-273.65	84.99	647.47
0.49000	-3401.12	186.77	-17.74	-3416.23	185.86	-23.44	-3787.06	304.61	-44.63	-2409.85	142.79	11.62	-2760.83	21.20	-4.87	-3965.10	88.07	-10.54	-2982.24	103.10	1617.69	-2958.48	188.58	1624.74	-4099.87	133.03	1321.48	0.00	0.00	0.00	-4017.30	24.43	1691.42	-4008.57	83.07	1733.92	-333.70	-8.58	1783.47	-4016.68	239.60	1670.16	655.29	-279.30	78.54	1254.04	-273.68	85.13	648.46
0.50000	-3401.12	186.77	-17.74	-3416.23	185.86	-23.44	-3736.09	304.24	-34.85	-2505.10	153.33	9.72	-2760.83	21.20	-4.87	-3965.10	88.07	-10.54	-2982.24	103.10	1617.69	-2958.48	188.58	1624.74	-4099.87	133.03	1321.48	0.00	0.00	0.00	-4017.30	24.43	1691.42	-4008.57	83.07	1733.92	-333.70	-8.58	1783.47	-4014.94	238.84	1670.77	655.40	-279.68	78.60	1254.42	-273.41	85.23	649.13
0.51000	-3401.12	186.77	-17.74	-3416.23	185.86	-23.44	-3748.39	303.75	-38.10	-2598.59	163.66	7.85	-2760.83	21.20	-4.87	-3965.10	88.07	-10.54	-2982.24	103.10	1617.69	-2958.48	188.58	1624.74	-4099.87	133.03	1321.48	0.00	0.00	0.00	-4017.30	24.43	1691.42	-4008.57	83.07	1733.92	-333.70	-8.58	1783.47	-4004.92	239.35	1669.76	654.62	-279.22	78.37	1254.18	-273.60	84.99	648.39
0.52000	-3401.12	186.77	-17.74	-3416.23	185.86	-23.44	-3771.80	303.97	-40.16	-2690.17	173.78	6.01	-2760.83	21.20	-4.87	-3965.10	88.07	-10.54	-2982.24	103.10	1617.69	-2958.48	188.58	1624.74	-4099.87	133.03	1321.48	0.00	0.00	0.00	-4017.30	24.43	1691.42	-4008.57	83.07	1733.92	-333.70	-8.58	1783.47	-4004.75	237.64	1670.54	655.41	-279.18	78.61	1253.56	-273.31	85.11	648.46
0.53000	-3401.12	186.77	-17.74	-3416.23	185.86	-23.44	-3768.12	302.92	-41.64	-2779.67	183.65	4.21	-2760.83	21.20	-4.87	-3965.10	88.07	-10.54	-2982.24	103.10	1617.69	-2958.48	188.58	1624.74	-4099.87	133.03	1321.48	0.00	0.00	0.00	-4017.30	24.43	1691.42	-4008.57	83.07	1733.92	-333.70	-8.58	1783.47	-3979.82	236.94	1669.92	655.49	-279.16	78.55	1253.86	-273.60	85.18	649.06
0.54000	-3401.12	186.77	-17.74	-3416.23	185.86	-23.44	-3766.29	302.60	-40.60	-2866.96	193.28	2.44	-2760.83	21.20	-4.87	-3965.10	88.07	-10.54	-2982.24	103.10	1617.69	-2958.48	188.58	1624.74	-4099.87	133.03	1321.48	0.00	0.00	0.00	-4017.30	24.43	1691.42	-4008.57	83.07	1733.92	-333.70	-8.58	1783.47	-3992.22	237.88	1669.45	656.10	-279.81	78.53	1254.49	-273.74	85.39	647.75
0.55000	-3401.12	186.77	-17.74	-3416.23	185.86	-23.44	-3766.33	305.32	-40.02	-2951.86	202.62	0.71	-2760.83	21.20	-4.87	-3965.10	88.07	-10.54	-2982.24	103.10	1617.69	-2958.48	188.58	1624.74	-4099.87	133.03	1321.48	0.00	0.00	0.00	-4017.30	24.43	1691.42	-4008.57	83.07	1733.92	-333.70	-8.58	1783.47	-3986.74	237.63	1669.47	655.70	-279.91	78.72	1254.13	-273.61	85.09	648.50
0.56000	-3401.12	186.77	-17.74	-3416.23	185.86	-23.44	-3745.44	305.02	-37.47	-3034.23	211.68	-0.98	-2760.83	21.20	-4.87	-3965.10	88.07	-10.54	-2982.24	103.10	1617.69	-2958.48	188.58	1624.74	-4099.87	133.03	1321.48	0.00	0.00	0.00	-4017.30	24.43	1691.42	-4008.57	83.07	1733.92	-333.70	-8.58	1783.47	-4001.88	238.71	1669.13	655.82	-279.83	78.79	1253.93	-273.32	85.27	647.75
0.57000	-3401.12	186.77	-17.74	-3416.23	185.86	-23.44	-3793.20	304.06	-45.10	-3113.91	220.44	-2.62	-2760.83	21.20	-4.87	-3965.10	88.07	-10.54	-2982.24	103.10	1617.69	-2958.48	188.58	1624.74	-4099.87	133.03	1321.48	0.00	0.00	0.00	-4017.30	24.43	1691.42	-4008.57	83.07	1733.92	-333.70	-8.58	1783.47	-4006.60	238.51	1670.49	655.04	-279.14	78.69	1254.11	-273.64	85.17	647.88
0.58000	-3401.12	186.77	-17.74	-3416.23	185.86	-23.44	-3768.14	306.43	-40.85	-3190.74	228.86	-4.21	-2760.83	21.20	-4.87	-3965.10	88.07	-10.54	-2982.24	103.10	1617.69	-2958.48	188.58	1624.74	-4099.87	133.03	1321.48	0.00	0.00	0.00	-4017.30	24.43	1691.42	-4008.57	83.07	1733.92	-333.70	-8.58	1783.47	-3976.76	238.89	1669.21	655.99	-279.16	78.94	1253.78	-273.42	85.32	648.59
0.59000	-3401.12	186.77	-17.74	-3416.23	185.86	-23.44	-3776.01	305.51	-41.91	-3264.58	236.95	-5.75	-2760.83	21.20	-4.87	-3965.10	88.07	-10.54	-2982.24	103.10	1617.69	-2958.48	188.58	1624.74	-4099.87	133.03	1321.48	0.00	0.00	0.00	-4017.30	24.43	1691.42	-4008.57	83.07	1733.92	-333.70	-8.58	1783.47	-4003.55	238.35	1670.33	654.93	-279.18	78.62	1254.27	-273.78	85.16	648.77
0.60000	-3401.12	186.77	-17.74	-3416.23	185.86	-23.44	-3756.13	303.15	-37.74	-3335.25	244.68	-7.23	-2760.83	21.20	-4.87	-3965.10	88.07	-10.54	-2982.24	103.10	1617.69	-2958.48	188.58	1624.74	-4099.87	133.03	1321.48	0.00	0.00	0.00	-4017.30	24.43	1691.42	-4008.57	83.07	1733.92	-333.70	-8.58	1783.47	-4009.36	238.51	1670.16	655.82	-279.47	78.96	1254.44	-273.32	85.52	647.18
0.61000	-3401.12	186.77	-17.74	-3416.23	185.86	-23.44	-3738.24	304.86	-37.44	-3402.62	252.02	-8.66	-2760.83	21.20	-4.87	-3965.10	88.07	-10.54	-2982.24	103.10	1617.69	-2958.48	188.58	1624.74	-4099.87	133.03	1321.48	0.00	0.00	0.00	-4017.30	24.43	1691.42	-4008.57	83.07	1733.92	-333.70	-8.58	1783.47	-3992.59	238.94	1670.06	656.18	-279.42	78.86	1253.93	-273.48	85.07	649.71
0.62000	-3401.12	186.77	-17.74	-3416.23	185.86	-23.44	-3743.88	303.07	-37.06	-3466.52	258.98	-10.03	-2760.83	21.20	-4.87	-3965.10	88.07	-10.54	-2982.24	103.10	1617.69	-2958.48	188.58	1624.74	-4099.87	133.03	1321.48	0.00	0.00	0.00	-4017.30	24.43	1691.42	-4008.57	83.07	1733.92	-333.70	-8.58	1783.47	-3992.68	238.28	1670.07	654.90	-279.30	78.45	1254.30	-273.46	85.10	649.73
0.63000	-3401.12	186.77	-17.74	-3416.23	185.86	-23.44	-3795.81	304.17	-45.49	-3526.80	265.52	-11.34	-2760.83	21.20	-4.87	-3965.10	88.07	-10.54	-2982.24	103.10	1617.69	-2958.48	188.58	1624.74	-4099.87	133.03	1321.48	0.00	0.00	0.00	-4017.30	24.43	1691.42	-4008.57	83.07	1733.92	-333.70	-8.58	1783.47	-4000.76	238.69	1670.05	654.57	-279.98	78.40	1253.39	-273.61	84.87	648.84
0.64000	-3401.12	186.77	-17.74	-3416.23	185.86	-23.44	-3775.08	304.04	-40.68	-3583.30	271.63	-12.58	-2760.83	21.20	-4.87	-3965.10	88.07	-10.54	-2982.24	103.10	1617.69	-2958.48	188.58	1624.74	-4099.87	133.03	1321.48	0.00	0.00	0.00	-4017.30	24.43	1691.42	-4008.57	83.07	1733.92	-333.70	-8.58	1783.47	-4007.50	237.63	1671.13	655.95	-279.27	78.78	1253.51	-274.01	84.77	648.39
0.65000	-3401.12	186.77	-17.74	-3416.23	185.86	-23.44	-3823.86	306.09	-49.99	-3635.87	277.29	-13.76	-2760.83	21.20	-4.87	-3965.10	88.07	-10.54	-2982.24	103.10	1617.69	-2958.48	188.58	1624.74	-4099.87	133.03	1321.48	0.00	0.00	0.00	-4017.30	24.43	1691.42	-4008.57	83.07	1733.92	-333.70	-8.58	1783.47	-4005.35	237.56	1670.72	656.20	-279.30	78.94	1254.24	-273.55	85.08	648.64
0.66000	-3401.12	186.77	-17.74	-3416.23	185.86	-23.44	-3732.95	304.25	-35.17	-3684.36	282.49	-14.86	-2760.83	21.20	-4.87	-3965.10	88.07	-10.54	-2982.24	103.10	1617.69	-2958.48	188.58	1624.74	-4099.87	133.03	1321.48	0.00	0.00	0.00	-4017.30	24.43	1691.42	-4008.57	83.07	1733.92	-333.70	-8.58	1783.47	-4003.50	237.05	1670.20	655.84	-279.19	78.93	1254.34	-273.03	85.54	648.51
0.67000	-3401.12	186.77	-17.74	-3416.23	185.86	-23.44	-3773.29	305.75	-42.49	-3728.60	287.21	-15.89	-2760.83	21.20	-4.87	-3965.10	88.07	-10.54	-2982.24	103.10	1617.69	-2958.48	188.58	1624.74	-4099.87	133.03	1321.48	0.00	0.00	0.00	-4017.30	24.43	1691.42	-4008.57	83.07	1733.92	-333.70	-8.58	1783.47	-4022.69	239.10	1671.20	655.23	-279.48	78.52	1254.55	-272.69	85.65	648.72
0.68000	-3401.12	186.77	-17.74	-3416.23	185.86	-23.44	-3754.62	306.49	-39.37	-3768.44	291.43	-16.84	-2760.83	21.20	-4.87	-3965.10	88.07	-10.54	-2982.24	103.10	1617.69	-2958.48	188.58	1624.74	-4099.87	133.03	1321.48	0.00	0.00	0.00	-4017.30	24.43	1691.42	-4008.57	83.07	1733.92	-333.70	-8.58	1783.47	-4007.30	238.57	1670.52	655.77	-279.60	78.53	1254.05	-273.24	85.31	649.07
0.69000	-3401.12	186.77	-17.74	-3416.23	185.86	-23.44	-3760.19	306.34	-37.68	-3803.73	295.13	-17.71	-2760.83	21.20	-4.87	-3965.10	88.07	-10.54	-2982.24	103.10	1617.69	-2958.48	188.58	1624.74	-4099.87	133.03	1321.48	0.00	0.00	0.00	-4017.30	24.43	1691.42	-4008.57	83.07	1733.92	-333.70	-8.58	1783.47	-4000.15	238.49	1670.75	655.42	-279.15	78.66	1254.11	-273.02	85.19	648.11
0.70000	-3401.12	186.77	-17.74	-3416.23	185.86	-23.44	-3766.50	305.49	-41.05	-3834.31	298.30	-18.50	-2760.83	21.20	-4.87	-3965.10	88.07	-10.54	-2982.24	103.10	1617.69	-2958.48	188.58	1624.74	-4099.87	133.03	1321.48	0.00	0.00	0.00	-4017.30	24.43	1691.42	-4008.57	83.07	1733.92	-333.70	-8.58	1783.47	-4005.59	238.09	1670.10	654.40	-279.70	78.30	1254.36	-273.47	85.26	647.20
0.71000	-3401.12	186.77	-17.74	-3416.23	185.86	-23.44	-3779.96	305.33	-42.54	-3860.03	300.91	-19.21	-2760.83	21.20	-4.87	-3965.10	88.07	-10.54	-2982.24	103.10	1617.69	-2958.48	188.58	1624.74	-4099.87	133.03	1321.48	0.00	0.00	0.00	-4017.30	24.43	1691.42	-4008.57	83.07	1733.92	-333.70	-8.58	1783.47	-3982.53	239.18	1669.27	655.05	-279.94	78.40	1254.24	-273.15	85.43	648.58
0.72000	-3401.12	186.77	-17.74	-3416.23	185.86	-23.44	-3719.83	305.48	-33.63	-3880.73	302.95	-19.83	-2760.83	21.20	-4.87	-3965.10	88.07	-10.54	-2982.24	103.10	1617.69	-2958.48	188.58	1624.74	-4099.87	133.03	1321.48	0.00	0.00	0.00	-4017.30	24.43	1691.42	-4008.57	83.07	1733.92	-333.70	-8.58	1783.47	-3999.85	240.35	1669.83	655.58	-280.08	78.49	1254.62	-273.52	85.39	647.93
0.73000	-3401.12	186.77	-17.74	-3416.23	185.86	-23.44	-3778.10	304.45	-42.39	-3896.26	304.41	-20.35	-2760.83	21.20	-4.87	-3965.10	88.07	-10.54	-2982.24	103.10	1617.69	-2958.48	188.58	1624.74	-4099.87	133.03	1321.48	0.00	0.00	0.00	-4017.30	24.43	1691.42	-4008.57	83.07	1733.92	-333.70	-8.58	1783.47	-4007.33	239.02	1670.64	655.15	-279.22	78.53	1253.79	-273.54	84.98	648.81
0.74000	-3401.12	186.77	-17.74	-3416.23	185.86	-23.44	-3760.81	304.35	-39.13	-3906.46	305.26	-20.79	-2760.83	21.20	-4.87	-3965.10	88.07	-10.54	-2982.24	103.10	1617.69	-2958.48	188.58	1624.74	-4099.87	133.03	1321.48	0.00	0.00	0.00	-4017.30	24.43	1691.42	-4008.57	83.07	1733.92	-333.70	-8.58	1783.47	-4014.21	237.96	1670.95	655.95	-279.13	78.80	1253.72	-273.70	84.80	648.72
0.75000	-3401.12	186.77	-17.74	-3416.23	185.86	-23.44	-3730.16	304.73	-34.57	-3911.15	305.49	-21.12	-2760.83	21.20	-4.87	-3965.10	88.07	-10.54	-2982.24	103.10	1617.69	-2958.48	188.58	1624.74	-4099.87	133.03	1321.48	0.00	0.00	0.00	-4017.30	24.43	1691.42	-4008.57	83.07	1733.92	-333.70	-8.58	1783.47	-4018.61	238.21	1670.75	655.38	-279.62	78.65	1254.15	-273.81	85.03	648.42
0.76000	-3401.12	186.77	-17.74	-3416.23	185.86	-23.44	-3778.62	305.22	-41.24	-3885.39	306.37	-17.74	-2760.83	21.20	-4.87	-3965.10	88.07	-10.54	-2982.24	103.10	1617.69	-2958.48	188.58	1624.74	-4099.87	133.03	1321.48	0.00	0.00	0.00	-4017.30	24.43	1691.42	-4008.57	83.07	1733.92	-333.70	-8.58	1783.47	-4009.87	238.01	1670.66	655.32	-279.37	78.87	1254.28	-273.89	85.11	648.98
0.77000	-3401.12	186.77	-17.74	-3416.23	185.86	-23.44	-3759.96	304.62	-39.08	-3965.90	303.98	-29.61	-2760.83	21.20	-4.87	-3965.10	88.07	-10.54	-2982.24	103.10	1617.69	-2958.48	188.58	1624.74	-4099.87	133.03	1321.48	0.00	0.00	0.00	-4017.30	24.43	1691.42	-4008.57	83.07	1733.92	-333.70	-8.58	1783.47	-4011.72	238.51	1670.28	655.51	-279.81	78.57	1254.15	-273.72	85.09	648.49
0.78000	-3401.12	186.77	-17.74	-3416.23	185.86	-23.44	-3762.30	304.28	-40.58	-3922.96	304.67	-21.64	-2760.83	21.20	-4.87	-3965.10	88.07	-10.54	-2982.24	103.10	1617.69	-2958.48	188.58	1624.74	-4099.87	133.03	1321.48	0.00	0.00	0.00	-4017.30	24.43	1691.42	-4008.57	83.07	1733.92	-333.70	-8.58	1783.47	-3993.62	237.74	1670.03	655.67	-279.90	78.73	1254.37	-273.75	85.09	649.07
0.79000	-3401.12	186.77	-17.74	-3416.23	185.86	-23.44	-3775.80	306.35	-42.86	-3885.80	306.26	-17.80	-2760.83	21.20	-4.87	-3965.10	88.07	-10.54	-2982.24	103.10	1617.69	-2958.48	188.58	1624.74	-4099.87	133.03	1321.48	0.00	0.00	0.00	-4017.30	24.43	1691.42	-4008.57	83.07	1733.92	-333.70	-8.58	1783.47	-3997.13	237.68	1671.35	656.31	-279.50	78.91	1254.76	-273.10	85.34	648.48
0.80000	-3401.12	186.77	-17.74	-3416.23	185.86	-23.44	-3819.43	305.81	-48.58	-3811.57	305.22	-6.00	-2760.83	21.20	-4.87	-3965.10	88.07	-10.54	-2982.24	103.10	1617.69	-2958.48	188.58	1624.74	-4099.87	133.03	1321.48	0.00	0.00	0.00	-4017.30	24.43	1691.42	-4008.57	83.07	1733.92	-333.70	-8.58	1783.47	-3997.90	239.50	1670.27	655.10	-279.44	78.56	1254.47	-272.87	85.41	648.30
0.81000	-3401.12	186.77	-17.74	-3416.23	185.86	-23.44	-3734.59	304.53	-37.20	-3756.71	301.87	4.18	-2760.83	21.20	-4.87	-3965.10	88.07	-10.54	-2982.24	103.10	1617.69	-2958.48	188.58	1624.74	-4099.87	133.03	1321.48	0.00	0.00	0.00	-4017.30	24.43	1691.42	-4008.57	83.07	1733.92	-333.70	-8.58	1783.47	-3995.80	239.19	1670.38	655.18	-279.83	78.45	1254.86	-273.56	85.45	649.37
0.82000	-3401.12	186.77	-17.74	-3416.23	185.86	-23.44	-3775.25	304.71	-42.16	-3796.99	301.67	-1.59	-2760.83	21.20	-4.87	-3965.10	88.07	-10.54	-2982.24	103.10	1617.69	-2958.48	188.58	1624.74	-4099.87	133.03	1321.48	0.00	0.00	0.00	-4017.30	24.43	1691.42	-4008.57	83.07	1733.92	-333.70	-8.58	1783.47	-3995.34	238.61	1670.44	655.10	-279.36	78.56	1254.29	-272.99	85.45	648.86
0.83000	-3401.12	186.77	-17.74	-3416.23	185.86	-23.44	-3784.28	307.64	-42.67	-3890.76	304.47	-16.66	-2760.83	21.20	-4.87	-3965.10	88.07	-10.54	-2982.24	103.10	1617.69	-2958.48	188.58	1624.74	-4099.87	133.03	1321.48	0.00	0.00	0.00	-4017.30	24.43	1691.42	-4008.57	83.07	1733.92	-333.70	-8.58	1783.47	-3988.81	237.95	1670.84	654.51	-279.84	78.27	1254.23	-273.52	85.31	648.87
0.84000	-3401.12	186.77	-17.74	-3416.23	185.86	-23.44	-3757.89	304.81	-40.17	-3929.25	305.25	-23.52	-2760.83	21.20	-4.87	-3965.10	88.07	-10.54	-2982.24	103.10	1617.69	-2958.48	188.58	1624.74	-4099.87	133.03	1321.48	0.00	0.00	0.00	-4017.30	24.43	1691.42	-4008.57	83.07	1733.92	-333.70	-8.58	1783.47	-4010.64	238.32	1670.99	654.31	-279.46	78.40	1254.12	-273.06	85.31	648.63
0.85000	-3401.12	186.77	-17.74	-3416.23	185.86	-23.44	-3755.87	306.49	-39.56	-3908.20	304.99	-19.76	-2760.83	21.20	-4.87	-3965.10	88.07	-10.54	-2982.24	103.10	1617.69	-2958.48	188.58	1624.74	-4099.87	133.03	1321.48	0.00	0.00	0.00	-4017.30	24.43	1691.42	-4008.57	83.07	1733.92	-333.70	-8.58	1783.47	-4005.21	238.57	1670.92	654.49	-279.57	78.42	1254.52	-273.50	85.30	647.66
0.86000	-3401.12	186.77	-17.74	-3416.23	185.86	-23.44	-3736.25	303.49	-35.57	-3842.04	305.73	-8.19	-2760.83	21.20	-4.87	-3965.10	88.07	-10.54	-2982.24	103.10	1617.69	-2958.48	188.58	1624.74	-4099.87	133.03	1321.48	0.00	0.00	0.00	-4017.30	24.43	1691.42	-4008.57	83.07	1733.92	-333.70	-8.58	1783.47	-4020.60	239.05	1671.27	655.59	-279.51	78.71	1254.01	-273.39	85.15	648.31
0.87000	-3401.12	186.77	-17.74	-3416.23	185.86	-23.44	-3803.61	304.00	-44.92	-3865.13	302.09	-11.97	-2760.83	21.20	-4.87	-3965.10	88.07	-10.54	-2982.24	103.10	1617.69	-2958.48	188.58	1624.74	-4099.87	133.03	1321.48	0.00	0.00	0.00	-4017.30	24.43	1691.42	-4008.57	83.07	1733.92	-333.70	-8.58	1783.47	-3989.12	239.03	1670.24	654.96	-279.55	78.46	1254.42	-273.38	85.15	649.57
0.88000	-3401.12	186.77	-17.74	-3416.23	185.86	-23.44	-3784.43	305.48	-42.59	-3818.12	301.16	-2.94	-2760.83	21.20	-4.87	-3965.10	88.07	-10.54	-2982.24	103.10	1617.69	-2958.48	188.58	1624.74	-4099.87	133.03	1321.48	0.00	0.00	0.00	-4017.30	24.43	1691.42	-4008.57	83.07	1733.92	-333.70	-8.58	1783.47	-4007.54	238.35	1670.94	654.95	-279.46	78.60	1254.52	-273.26	85.28	649.07
0.89000	-3401.12	186.77	-17.74	-3416.23	185.86	-23.44	-3778.77	303.42	-42.14	-3807.15	302.45	-0.50	-2760.83	21.20	-4.87	-3965.10	88.07	-10.54	-2982.24	103.10	1617.69	-2958.48	188.58	1624.74	-4099.87	133.03	1321.48	0.00	0.00	0.00	-4017.30	24.43	1691.42	-4008.57	83.07	1733.92	-333.70	-8.58	1783.47	-4017.67	239.09	1671.50	655.53	-279.23	78.85	1254.19	-273.40	85.09	647.91
0.90000	-3401.12	186.77	-17.74	-3416.23	185.86	-23.44	-3716.86	304.57	-34.09	-3875.77	302.87	-11.93	-2760.83	21.20	-4.87	-3965.10	88.07	-10.54	-2982.24	103.10	1617.69	-2958.48	188.58	1624.74	-4099.87	133.03	1321.48	0.00	0.00	0.00	-4017.30	24.43	1691.42	-4008.57	83.07	1733.92	-333.70	-8.58	1783.47	-4014.90	238.25	1671.39	654.76	-279.05	78.69	1253.98	-273.60	84.95	647.59
0.91000	-3401.12	186.77	-17.74	-3416.23	185.86	-23.44	-3752.20	306.37	-38.36	-3862.36	304.35	-11.38	-2760.83	21.20	-4.87	-3965.10	88.07	-10.54	-2982.24	103.10	1617.69	-2958.48	188.58	1624.74	-4099.87	133.03	1321.48	0.00	0.00	0.00	-4017.30	24.43	1691.42	-4008.57	83.07	1733.92	-333.70	-8.58	1783.47	-4009.05	239.46	1670.71	655.18	-279.11	78.77	1254.23	-273.64	85.26	648.05
0.92000	-3401.12	186.77	-17.74	-3416.23	185.86	-23.44	-3789.70	305.73	-44.37	-3786.88	301.57	3.22	-2760.83	21.20	-4.87	-3965.10	88.07	-10.54	-2982.24	103.10	1617.69	-2958.48	188.58	1624.74	-4099.87	133.03	1321.48	0.00	0.00	0.00	-4017.30	24.43	1691.42	-4008.57	83.07	1733.92	-333.70	-8.58	1783.47	-4023.85	239.45	1671.98	654.89	-279.30	78.48	1253.98	-273.37	85.31	647.18
0.93000	-3401.12	186.77	-17.74	-3416.23	185.86	-23.44	-3769.59	305.87	-39.40	-3796.17	302.38	1.69	-2760.83	21.20	-4.87	-3965.10	88.07	-10.54	-2982.24	103.10	1617.69	-2958.48	188.58	1624.74	-4099.87	133.03	1321.48	0.00	0.00	0.00	-4017.30	24.43	1691.42	-4008.57	83.07	1733.92	-333.70	-8.58	1783.47	-4011.97	238.13	1671.91	655.08	-279.79	78.55	1254.01	-273.22	85.43	648.47
0.94000	-3401.12	186.77	-17.74	-3416.23	185.86	-23.44	-3775.94	304.92	-42.25	-3868.02	305.23	-10.03	-2760.83	21.20	-4.87	-3965.10	88.07	-10.54	-2982.24	103.10	1617.69	-2958.48	188.58	1624.74	-4099.87	133.03	1321.48	0.00	0.00	0.00	-4017.30	24.43	1691.42	-4008.57	83.07	1733.92	-333.70	-8.58	1783.47	-4021.21	237.90	1671.80	656.03	-279.03	79.10	1254.40	-272.78	85.49	648.59
0.95000	-3401.12	186.77	-17.74	-3416.23	185.86	-23.44	-3751.49	306.74	-38.65	-3844.42	306.07	-7.65	-2760.83	21.20	-4.87	-3965.10	88.07	-10.54	-2982.24	103.10	1617.69	-2958.48	188.58	1624.74	-4099.87	133.03	1321.48	0.00	0.00	0.00	-4017.30	24.43	1691.42	-4008.57	83.07	1733.92	-333.70	-8.58	1783.47	-4019.28	238.30	1671.53	655.50	-279.20	78.68	1254.61	-273.07	85.53	648.92
0.96000	-3401.12	186.77	-17.74	-3416.23	185.86	-23.44	-3778.55	304.15	-42.70	-3796.49	301.31	1.57	-2760.83	21.20	-4.87	-3965.10	88.07	-10.54	-2982.24	103.10	1617.69	-2958.48	188.58	1624.74	-4099.87	133.03	1321.48	0.00	0.00	0.00	-4017.30	24.43	1691.42	-4008.57	83.07	1733.92	-333.70	-8.58	1783.47	-4016.72	238.69	1671.15	655.55	-279.24	78.76	1254.21	-273.61	85.03	649.17
0.97000	-3401.12	186.77	-17.74	-3416.23	185.86	-23.44	-3787.24	306.03	-45.65	-3807.57	301.58	-2.45	-2760.83	21.20	-4.87	-3965.10	88.07	-10.54	-2982.24	103.10	1617.69	-2958.48	188.58	1624.74	-4099.87	133.03	1321.48	0.00	0.00	0.00	-4017.30	24.43	1691.42	-4008.57	83.07	1733.92	-333.70	-8.58	1783.47	-4018.88	239.14	1671.77	656.04	-279.36	78.83	1253.96	-273.67	85.15	647.09
0.98000	-3401.12	186.77	-17.74	-3416.23	185.86	-23.44	-3762.04	305.09	-40.13	-3807.50	303.57	-1.57	-2760.83	21.20	-4.87	-3965.10	88.07	-10.54	-2982.24	103.10	1617.69	-2958.48	188.58	1624.74	-4099.87	133.03	1321.48	0.00	0.00	0.00	-4017.30	24.43	1691.42	-4008.57	83.07	1733.92	-333.70	-8.58	1783.47	-3995.89	238.68	1671.11	655.94	-279.62	78.95	1254.02	-273.61	85.16	647.23
0.99000	-3401.12	186.77	-17.74	-3416.23	185.86	-23.44	-3731.45	304.74	-35.31	-3859.78	304.63	-11.04	-2760.83	21.20	-4.87	-3965.10	88.07	-10.54	-2982.24	103.10	1617.69	-2958.48	188.58	1624.74	-4099.87	133.03	1321.48	0.00	0.00	0.00	-4017.30	24.43	1691.42	-4008.57	83.07	1733.92	-333.70	-8.58	1783.47	-4002.51	237.62	1671.02	655.51	-279.31	78.69	1255.07	-273.47	85.45	648.25
1.00000	-3401.12	186.77	-17.74	-3416.23	185.86	-23.44	-3759.40	303.28	-42.21	-3869.37	303.12	-9.24	-2760.83	21.20	-4.87	-3965.10	88.07	-10.54	-2982.24	103.10	1617.69	-2958.48	188.58	1624.74	-4099.87	133.03	1321.48	0.00	0.00	0.00	-4017.30	24.43	1691.42	-4008.57	83.07	1733.92	-333.70	-8.58	1783.47	-4032.09	238.27	1672.48	655.25	-279.31	78.66	1254.35	-273.32	85.30	648.96
1.01000	-3401.12	186.77	-17.74	-3416.23	185.86	-23.44	-3750.04	304.04	-36.91	-3850.22	305.20	-8.71	-2760.83	21.20	-4.87	-3965.10	88.07	-10.54	-2982.24	103.10	1617.69	-2958.48	188.58	1624.74	-4099.87	133.03	1321.48	0.00	0.00	0.00	-4017.30	24.43	1691.42	-4008.57	83.07	1733.92	-333.70	-8.58	1783.47	-3990.41	238.19	1670.78	655.99	-278.85	79.08	1254.91	-272.79	85.58	648.71
1.02000	-3401.12	186.77	-17.74	-3416.23	185.86	-23.44	-3798.28	305.12	-46.62	-3818.11	304.46	-1.90	-2760.83	21.20	-4.87	-3965.10	88.07	-10.54	-2982.24	103.10	1617.69	-2958.48	188.58	1624.74	-4099.87	133.03	1321.48	0.00	0.00	0.00	-4017.30	24.43	1691.42	-4008.57	83.07	1733.92	-333.70	-8.58	1783.47	-4008.79	238.45	1671.49	655.96	-279.26	78.82	1254.31	-272.87	85.53	648.80
1.03000	-3401.12	186.77	-17.74	-3416.23	185.86	-23.44	-3780.95	304.64	-43.09	-3836.25	302.49	-4.08	-2760.83	21.20	-4.87	-3965.10	88.07	-10.54	-2982.24	103.10	1617.69	-2958.48	188.58	1624.74	-4099.87	133.03	1321.48	0.00	0.00	0.00	-4017.30	24.43	1691.42	-4008.57	83.07	1733.92	-333.70	-8.58	1783.47	-4019.19	239.45	1672.12	655.92	-280.08	78.54	1253.80	-273.12	85.29	648.72
1.04000	-3401.12	186.77	-17.74	-3416.23	185.86	-23.44	-3763.91	304.44	-41.45	-3845.74	304.56	-6.20	-2760.83	21.20	-4.87	-3965.10	88.07	-10.54	-2982.24	103.10	1617.69	-2958.48	188.58	1624.74	-4099.87	133.03	1321.48	0.00	0.00	0.00	-4017.30	24.43	1691.42	-4008.57	83.07	1733.92	-333.70	-8.58	1783.47	-4028.23	237.44	1672.31	655.16	-280.17	78.43	1254.64	-273.42	85.36	648.30
1.05000	-3401.12	186.77	-17.74	-3416.23	185.86	-23.44	-3795.01	302.80	-44.99	-3862.11	304.98	-8.28	-2760.83	21.20	-4.87	-3965.10	88.07	-10.54	-2982.24	103.10	1617.69	-2958.48	188.58	1624.74	-4099.87	133.03	1321.48	0.00	0.00	0.00	-4017.30	24.43	1691.42	-4008.57	83.07	1733.92	-333.70	-8.58	1783.47	-4021.16	237.51	1671.77	654.68	-279.78	78.32	1254.93	-273.39	85.51	649.47
1.06000	-3401.12	186.77	-17.74	-3416.23	185.86	-23.44	-3719.45	305.67	-33.85	-3838.86	305.01	-3.99	-2760.83	21.20	-4.87	-3965.10	88.07	-10.54	-2982.24	103.10	1617.69	-2958.48	188.58	1624.74	-4099.87	133.03	1321.48	0.00	0.00	0.00	-4017.30	24.43	1691.42	-4008.57	83.07	1733.92	-333.70	-8.58	1783.47	-4018.72	238.29	1672.26	654.98	-279.33	78.53	1253.75	-273.30	85.21	648.07
1.07000	-3401.12	186.77	-17.74	-3416.23	185.86	-23.44	-3727.72	304.59	-35.95	-3801.39	303.78	2.45	-2760.83	21.20	-4.87	-3965.10	88.07	-10.54	-2982.24	103.10	1617.69	-2958.48	188.58	1624.74	-4099.87	133.03	1321.48	0.00	0.00	0.00	-4017.30	24.43	1691.42	-4008.57	83.07	1733.92	-333.70	-8.58	1783.47	-3998.84	236.79	1671.09	655.17	-279.43	78.71	1252.94	-273.10	85.19	648.91
1.08000	-3401.12	186.77	-17.74	-3416.23	185.86	-23.44	-3811.97	304.67	-50.56	-3783.20	301.45	6.23	-2760.83	21.20	-4.87	-3965.10	88.07	-10.54	-2982.24	103.10	1617.69	-2958.48	188.58	1624.74	-4099.87	133.03	1321.48	0.00	0.00	0.00	-4017.30	24.43	1691.42	-4008.57	83.07	1733.92	-333.70	-8.58	1783.47	-4002.25	238.81	1671.77	655.08	-279.38	78.61	1254.09	-273.16	85.39	649.23
1.09000	-3401.12	186.77	-17.74	-3416.23	185.86	-23.44	-3752.20	305.47	-39.14	-3804.93	304.01	1.00	-2760.83	21.20	-4.87	-3965.10	88.07	-10.54	-2982.24	103.10	1617.69	-2958.48	188.58	1624.74	-4099.87	133.03	1321.48	0.00	0.00	0.00	-4017.30	24.43	1691.42	-4008.57	83.07	1733.92	-333.70	-8.58	1783.47	-4007.84	236.55	1671.46	655.76	-279.36	78.73	1254.72	-273.38	85.32	648.95
1.10000	-3401.12	186.77	-17.74	-3416.23	185.86	-23.44	-3759.34	302.23	-40.25	-3790.58	304.23	2.97	-2760.83	21.20	-4.87	-3965.10	88.07	-10.54	-2982.24	103.10	1617.69	-2958.48	188.58	1624.74	-4099.87	133.03	1321.48	0.00	0.00	0.00	-4017.30	24.43	1691.42	-4008.57	83.07	1733.92	-333.70	-8.58	1783.47	-4019.94	235.79	1671.57	655.17	-279.27	78.67	1254.17	-273.66	85.29	649.33
1.11000	-3401.12	186.77	-17.74	-3416.23	185.86	-23.44	-3766.94	305.32	-41.63	-3823.54	301.26	-3.35	-2760.83	21.20	-4.87	-3965.10	88.07	-10.54	-2982.24	103.10	1617.69	-2958.48	188.58	1624.74	-4099.87	133.03	1321.48	0.00	0.00	0.00	-4017.30	24.43	1691.42	-4008.57	83.07	1733.92	-333.70	-8.58	1783.47	-4031.76	237.58	1671.85	654.76	-279.29	78.50	1254.34	-273.43	85.40	648.83
1.12000	-3401.12	186.77	-17.74	-3416.23	185.86	-23.44	-3773.35	305.85	-43.38	-3807.93	305.59	-0.45	-2760.83	21.20	-4.87	-3965.10	88.07	-10.54	-2982.24	103.10	1617.69	-2958.48	188.58	1624.74	-4099.87	133.03	1321.48	0.00	0.00	0.00	-4017.30	24.43	1691.42	-4008.57	83.07	1733.92	-333.70	-8.58	1783.47	-4020.69	238.37	1671.70	654.78	-279.57	78.35	1254.39	-273.20	85.44	649.36
1.13000	-3401.12	186.77	-17.74	-3416.23	185.86	-23.44	-3792.67	306.11	-43.16	-3807.80	304.13	1.74	-2760.83	21.20	-4.87	-3965.10	88.07	-10.54	-2982.24	103.10	1617.69	-2958.48	188.58	1624.74	-4099.87	133.03	1321.48	0.00	0.00	0.00	-4017.30	24.43	1691.42	-4008.57	83.07	1733.92	-333.70	-8.58	1783.47	-4014.50	236.78	1671.33	654.54	-279.52	78.31	1253.98	-273.18	85.09	649.10
1.14000	-3401.12	186.77	-17.74	-3416.23	185.86	-23.44	-3824.54	305.81	-48.84	-3828.51	304.02	-1.86	-2760.83	21.20	-4.87	-3965.10	88.07	-10.54	-2982.24	103.10	1617.69	-2958.48	188.58	1624.74	-4099.87	133.03	1321.48	0.00	0.00	0.00	-4017.30	24.43	1691.42	-4008.57	83.07	1733.92	-333.70	-8.58	1783.47	-4029.09	238.85	1671.62	655.67	-278.95	78.77	1253.84	-272.95	85.41	649.28
1.15000	-3401.12	186.77	-17.74	-3416.23	185.86	-23.44	-3783.62	304.82	-45.70	-3796.07	304.65	3.61	-2760.83	21.20	-4.87	-3965.10	88.07	-10.54	-2982.24	103.10	1617.69	-2958.48	188.58	1624.74	-4099.87	133.03	1321.48	0.00	0.00	0.00	-4017.30	24.43	1691.42	-4008.57	83.07	1733.92	-333.70	-8.58	1783.47	-4007.94	238.45	1671.32	655.63	-279.25	78.60	1254.70	-273.16	85.62	648.99
1.16000	-3401.12	186.77	-17.74	-3416.23	185.86	-23.44	-3735.04	305.71	-34.90	-3794.92	303.17	2.55	-2760.83	21.20	-4.87	-3965.10	88.07	-10.54	-2982.24	103.10	1617.69	-2958.48	188.58	1624.74	-4099.87	133.03	1321.48	0.00	0.00	0.00	-4017.30	24.43	1691.42	-4008.57	83.07	1733.92	-333.70	-8.58	1783.47	-4026.83	239.09	1671.85	655.78	-279.29	78.72	1255.22	-273.58	85.46	648.93
1.17000	-3401.12	186.77	-17.74	-3416.23	185.86	-23.44	-3739.11	303.60	-36.54	-3808.26	303.78	1.57	-2760.83	21.20	-4.87	-3965.10	88.07	-10.54	-2982.24	103.10	1617.69	-2958.48	188.58	1624.74	-4099.87	133.03	1321.48	0.00	0.00	0.00	-4017.30	24.43	1691.42	-4008.57	83.07	1733.92	-333.70	-8.58	1783.47	-4005.41	238.68	1671.17	655.64	-279.10	78.81	1254.22	-274.06	84.88	648.87
1.18000	-3401.12	186.77	-17.74	-3416.23	185.86	-23.44	-3763.26	304.75	-40.17	-3803.20	304.41	2.26	-2760.83	21.20	-4.87	-3965.10	88.07	-10.54	-2982.24	103.10	1617.69	-2958.48	188.58	1624.74	-4099.87	133.03	1321.48	0.00	0.00	0.00	-4017.30	24.43	1691.42	-4008.57	83.07	1733.92	-333.70	-8.58	1783.47	-4016.86	240.20	1671.73	656.04	-279.45	78.86	1253.42	-273.68	84.81	648.65
1.19000	-3401.12	186.77	-17.74	-3416.23	185.86	-23.44	-3769.83	304.02	-42.22	-3799.93	304.24	2.74	-2760.83	21.20	-4.87	-3965.10	88.07	-10.54	-2982.24	103.10	1617.69	-2958.48	188.58	1624.74	-4099.87	133.03	1321.48	0.00	0.00	0.00	-4017.30	24.43	1691.42	-4008.57	83.07	1733.92	-333.70	-8.58	1783.47	-4014.33	239.90	1671.60	655.45	-279.66	78.61	1254.01	-273.58	84.92	647.60
1.20000	-3401.12	186.77	-17.74	-3416.23	185.86	-23.44	-3770.52	304.72	-42.73	-3788.25	304.23	4.79	-2760.83	21.20	-4.87	-3965.10	88.07	-10.54	-2982.24	103.10	1617.69	-2958.48	188.58	1624.74	-4099.87	133.03	1321.48	0.00	0.00	0.00	-4017.30	24.43	1691.42	-4008.57	83.07	1733.92	-333.70	-8.58	1783.47	-4019.06	240.85	1672.05	655.98	-279.56	78.73	1253.78	-273.75	84.72	648.70
1.21000	-3401.12	186.77	-17.74	-3416.23	185.86	-23.44	-3782.48	306.10	-41.90	-3807.11	302.05	3.08	-2760.83	21.20	-4.87	-3965.10	88.07	-10.54	-2982.24	103.10	1617.69	-2958.48	188.58	1624.74	-4099.87	133.03	1321.48	0.00	0.00	0.00	-4017.30	24.43	1691.42	-4008.57	83.07	1733.92	-333.70	-8.58	1783.47	-4011.07	242.55	1672.55	655.94	-279.50	78.80	1253.67	-273.75	85.09	649.71
1.22000	-3401.12	186.77	-17.74	-3416.23	185.86	-23.44	-3770.83	303.89	-43.84	-3780.50	303.89	6.81	-2760.83	21.20	-4.87	-3965.10	88.07	-10.54	-2982.24	103.10	1617.69	-2958.48	188.58	1624.74	-4099.87	133.03	1321.48	0.00	0.00	0.00	-4017.30	24.43	1691.42	-4008.57	83.07	1733.92	-333.70	-8.58	1783.47	-4018.67	242.78	1673.60	655.24	-279.15	78.70	1254.13	-273.01	85.43	648.23
1.23000	-3401.12	186.77	-17.74	-3416.23	185.86	-23.44	-3785.30	306.80	-42.35	-3783.29	302.54	5.97	-2760.83	21.20	-4.87	-3965.10	88.07	-10.54	-2982.24	103.10	1617.69	-2958.48	188.58	1624.74	-4099.87	133.03	1321.48	0.00	0.00	0.00	-4017.30	24.43	1691.42	-4008.57	83.07	1733.92	-333.70	-8.58	1783.47	-4020.76	244.10	1672.65	655.91	-279.32	78.79	1254.85	-272.95	85.71	648.29
1.24000	-3401.12	186.77	-17.74	-3416.23	185.86	-23.44	-3744.17	305.57	-35.95	-3776.54	302.78	6.78	-2760.83	21.20	-4.87	-3965.10	88.07	-10.54	-2982.24	103.10	1617.69	-2958.48	188.58	1624.74	-4099.87	133.03	1321.48	0.00	0.00	0.00	-4017.30	24.43	1691.42	-4008.57	83.07	1733.92	-333.70	-8.58	1783.47	-4019.07	245.67	1672.22	656.06	-279.42	78.76	1255.45	-273.37	85.63	648.62
1.25000	-3401.12	186.77	-17.74	-3416.23	185.86	-23.44	-3763.45	305.89	-39.82	-3798.76	302.15	4.52	-2760.83	21.20	-4.87	-3965.10	88.07	-10.54	-2982.24	103.10	1617.69	-2958.48	188.58	1624.74	-4099.87	133.03	1321.48	0.00	0.00	0.00	-4017.30	24.43	1691.42	-4008.57	83.07	1733.92	-333.70	-8.58	1783.47	-4031.37	245.39	1672.60	656.64	-278.56	79.22	1254.14	-273.36	85.15	647.98
1.26000	-3401.12	186.77	-17.74	-3416.23	185.86	-23.44	-3753.44	304.45	-37.53	-3769.37	303.78	8.16	-2760.83	21.20	-4.87	-3965.10	88.07	-10.54	-2982.24	103.10	1617.69	-2958.48	188.58	1624.74	-4099.87	133.03	1321.48	0.00	0.00	0.00	-4017.30	24.43	1691.42	-4008.57	83.07	1733.92	-333.70	-8.58	1783.47	-4026.01	245.36	1673.34	655.66	-279.16	78.82	1254.09	-273.62	85.46	647.28
1.27000	-3401.12	186.77	-17.74	-3416.23	185.86	-23.44	-3754.34	304.77	-39.74	-3777.42	303.11	9.10	-2760.83	21.20	-4.87	-3965.10	88.07	-10.54	-2982.24	103.10	1617.69	-2958.48	188.58	1624.74	-4099.87	133.03	1321.48	0.00	0.00	0.00	-4017.30	24.43	1691.42	-4008.57	83.07	1733.92	-333.70	-8.58	1783.47	-4020.47	246.10	1672.86	654.62	-279.69	78.37	1253.58	-272.97	85.40	649.18
1.28000	-3401.12	186.77	-17.74	-3416.23	185.86	-23.44	-3751.15	306.43	-37.18	-3821.52	302.37	1.14	-2760.83	21.20	-4.87	-3965.10	88.07	-10.54	-2982.24	103.10	1617.69	-2958.48	188.58	1624.74	-4099.87	133.03	1321.48	0.00	0.00	0.00	-4017.30	24.43	1691.42	-4008.57	83.07	1733.92	-333.70	-8.58	1783.47	-4018.12	249.57	1673.51	656.14	-279.78	78.73	1254.80	-273.03	85.42	648.12
1.29000	-3401.12	186.77	-17.74	-3416.23	185.86	-23.44	-3805.86	305.23	-46.82	-3808.01	302.38	0.60	-2760.83	21.20	-4.87	-3965.10	88.07	-10.54	-2982.24	103.10	1617.69	-2958.48	188.58	1624.74	-4099.87	133.03	1321.48	0.00	0.00	0.00	-4017.30	24.43	1691.42	-4008.57	83.07	1733.92	-333.70	-8.58	1783.47	-4024.90	250.94	1673.26	655.79	-279.62	78.63	1254.42	-272.98	85.46	647.63
1.30000	-3401.12	186.77	-17.74	-3416.23	185.86	-23.44	-3754.48	305.76	-39.00	-3782.57	301.94	7.88	-2760.83	21.20	-4.87	-3965.10	88.07	-10.54	-2982.24	103.10	1617.69	-2958.48	188.58	1624.74	-4099.87	133.03	1321.48	0.00	0.00	0.00	-4017.30	24.43	1691.42	-4008.57	83.07	1733.92	-333.70	-8.58	1783.47	-4051.09	250.71	1675.13	655.21	-279.02	78.53	1254.04	-273.14	85.23	648.65
1.31000	-3401.12	186.77	-17.74	-3416.23	185.86	-23.44	-3771.57	303.20	-41.59	-3809.00	302.50	4.91	-2760.83	21.20	-4.87	-3965.10	88.07	-10.54	-2982.24	103.10	1617.69	-2958.48	188.58	1624.74	-4099.87	133.03	1321.48	0.00	0.00	0.00	-4017.30	24.43	1691.42	-4008.57	83.07	1733.92	-333.70	-8.58	1783.47	-4051.24	252.26	1675.42	654.69	-279.20	78.49	1254.23	-273.04	85.50	649.21
1.32000	-3401.12	186.77	-17.74	-3416.23	185.86	-23.44	-3755.80	304.88	-39.31	-3809.56	304.94	3.77	-2760.83	21.20	-4.87	-3965.10	88.07	-10.54	-2982.24	103.10	1617.69	-2958.48	188.58	1624.74	-4099.87	133.03	1321.48	0.00	0.00	0.00	-4017.30	24.43	1691.42	-4008.57	83.07	1733.92	-333.70	-8.58	1783.47	-4056.68	254.86	1676.06	654.96	-279.51	78.44	1254.20	-273.67	85.08	649.43
1.33000	-3401.12	186.77	-17.74	-3416.23	185.86	-23.44	-3749.20	305.76	-37.34	-3776.92	302.98	9.83	-2760.83	21.20	-4.87	-3965.10	88.07	-10.54	-2982.24	103.10	1617.69	-2958.48	188.58	1624.74	-4099.87	133.03	1321.48	0.00	0.00	0.00	-4017.30	24.43	1691.42	-4008.57	83.07	1733.92	-333.70	-8.58	1783.47	-4040.69	254.24	1674.91	655.29	-279.48	78.35	1254.78	-274.00	84.95	648.35
1.34000	-3401.12	186.77	-17.74	-3416.23	185.86	-23.44	-3773.11	305.55	-44.00	-3763.83	300.91	13.72	-2760.83	21.20	-4.87	-3965.10	88.07	-10.54	-2982.24	103.10	1617.69	-2958.48	188.58	1624.74	-4099.87	133.03	1321.48	0.00	0.00	0.00	-4017.30	24.43	1691.42	-4008.57	83.07	1733.92	-333.70	-8.58	1783.47	-4024.81	253.71	1676.31	656.01	-279.41	78.77	1253.86	-274.24	84.73	648.71
1.35000	-3401.12	186.77	-17.74	-3416.23	185.86	-23.44	-3753.71	303.82	-37.59	-3793.72	301.14	9.82	-2760.83	21.20	-4.87	-3965.10	88.07	-10.54	-2982.24	103.10	1617.69	-2958.48	188.58	1624.74	-4099.87	133.03	1321.48	0.00	0.00	0.00	-4017.30	24.43	1691.42	-4008.57	83.07	1733.92	-333.70	-8.58	1783.47	-4052.05	255.31	1677.49	655.15	-279.13	78.63	1254.56	-273.75	85.19	648.06
1.36000	-3401.12	186.77	-17.74	-3416.23	185.86	-23.44	-3781.71	304.21	-42.94	-3823.22	301.41	4.00	-2760.83	21.20	-4.87	-3965.10	88.07	-10.54	-2982.24	103.10	1617.69	-2958.48	188.58	1624.74	-4099.87	133.03	1321.48	0.00	0.00	0.00	-4017.30	24.43	1691.42	-4008.57	83.07	1733.92	-333.70	-8.58	1783.47	-4049.10	257.00	1677.56	654.26	-279.31	78.31	1254.61	-272.71	85.65	648.04
1.37000	-3401.12	186.77	-17.74	-3416.23	185.86	-23.44	-3838.23	303.74	-51.57	-3731.42	300.83	20.77	-2760.83	21.20	-4.87	-3965.10	88.07	-10.54	-2982.24	103.10	1617.69	-2958.48	188.58	1624.74	-4099.87	133.03	1321.48	0.00	0.00	0.00	-4017.30	24.43	1691.42	-4008.59	83.08	1733.91	-333.70	-8.58	1783.47	-4063.15	256.17	1678.96	654.18	-279.39	78.02	1254.11	-273.15	85.20	648.95
1.38000	-3401.12	186.77	-17.74	-3416.23	185.86	-23.44	-3750.20	303.22	-37.64	-3723.95	300.27	23.89	-2760.83	21.20	-4.87	-3965.10	88.07	-10.54	-2982.24	103.10	1617.69	-2958.48	188.58	1624.74	-4099.87	133.03	1321.48	0.00	0.00	0.00	-4017.30	24.43	1691.42	-4033.82	84.30	1731.91	-333.70	-8.58	1783.47	-4059.11	255.22	1679.16	655.40	-279.32	78.47	1254.69	-273.60	85.29	648.85
1.39000	-3401.12	186.77	-17.74	-3416.23	185.86	-23.44	-3781.87	303.45	-39.97	-3709.84	299.99	27.64	-2760.83	21.20	-4.87	-3965.10	88.07	-10.54	-2982.24	103.10	1617.69	-2958.48	188.58	1624.74	-4099.87	133.03	1321.48	0.00	0.00	0.00	-4017.30	24.43	1691.42	-4021.01	82.34	1730.36	-333.70	-8.58	1783.47	-4046.87	257.25	1679.52	654.64	-279.51	78.54	1254.70	-272.57	85.59	648.71
1.40000	-3401.12	186.77	-17.74	-3416.23	185.86	-23.44	-3774.32	302.92	-41.63	-3702.47	301.23	29.73	-2760.83	21.20	-4.87	-3965.10	88.07	-10.54	-2982.24	103.10	1617.69	-2958.48	188.58	1624.74	-4099.87	133.03	1321.48	0.00	0.00	0.00	-4017.30	24.43	1691.42	-4006.44	84.43	1729.84	-333.70	-8.58	1783.47	-4057.07	256.71	1679.99	655.33	-279.65	78.64	1253.61	-273.18	85.11	646.80
1.41000	-3401.12	186.77	-17.74	-3416.23	185.86	-23.44	-3750.61	302.16	-37.60	-3700.00	300.10	30.35	-2760.83	21.20	-4.87	-3965.10	88.07	-10.54	-2982.24	103.10	1617.69	-2958.48	188.58	1624.74	-4099.87	133.03	1321.48	0.00	0.00	0.00	-4017.30	24.43	1691.42	-3992.82	84.60	1724.96	-333.70	-8.58	1783.47	-4055.48	255.81	1681.07	655.83	-279.17	78.92	1253.59	-273.46	85.05	647.78
1.42000	-3401.12	186.77	-17.74	-3416.23	185.86	-23.44	-3746.53	301.21	-35.64	-3767.09	298.99	21.45	-2760.83	21.20	-4.87	-3965.10	88.07	-10.54	-2982.24	103.10	1617.69	-2958.48	188.58	1624.74	-4099.87	133.03	1321.48	0.00	0.00	0.00	-4017.30	24.43	1691.42	-4022.93	84.22	1721.83	-333.70	-8.58	1783.47	-4056.53	255.91	1681.77	655.87	-279.59	78.85	1254.70	-273.21	85.48	647.58
1.43000	-3401.12	186.77	-17.74	-3416.23	185.86	-23.44	-3753.37	302.88	-36.12	-3677.99	298.87	35.09	-2760.83	21.20	-4.87	-3965.10	88.07	-10.54	-2982.24	103.10	1617.69	-2958.48	188.58	1624.74	-4099.87	133.03	1321.48	0.00	0.00	0.00	-4017.30	24.43	1691.42	-4009.88	86.90	1717.62	-333.70	-8.58	1783.47	-4057.52	255.98	1682.47	656.31	-279.51	78.94	1253.84	-273.13	85.22	648.35
1.44000	-3401.12	186.77	-17.74	-3416.23	185.86	-23.44	-3753.08	302.53	-36.72	-3695.79	300.16	33.94	-2760.83	21.20	-4.87	-3965.10	88.07	-10.54	-2982.24	103.10	1617.69	-2958.48	188.58	1624.74	-4099.87	133.03	1321.48	0.00	0.00	0.00	-4017.30	24.43	1691.42	-3997.18	86.83	1713.70	-333.70	-8.58	1783.47	-4058.45	256.02	1683.15	656.26	-279.33	78.81	1253.50	-273.22	85.25	648.54
1.45000	-3401.12	186.77	-17.74	-3416.23	185.86	-23.44	-3800.30	303.12	-45.17	-3693.32	297.98	36.31	-2760.83	21.20	-4.87	-3965.10	88.07	-10.54	-2982.24	103.10	1617.69	-2958.48	188.58	1624.74	-4099.87	133.03	1321.48	0.00	0.00	0.00	-4017.30	24.43	1691.42	-4014.55	87.09	1711.97	-333.70	-8.58	1783.47	-4059.31	256.04	1683.83	655.24	-279.20	78.54	1253.99	-273.16	85.28	648.50
1.46000	-3401.12	186.77	-17.74	-3416.23	185.86	-23.44	-3755.61	303.72	-36.09	-3712.60	298.46	36.68	-2760.83	21.20	-4.87	-3965.10	88.07	-10.54	-2982.24	103.10	1617.69	-2958.48	188.58	1624.74	-4099.87	133.03	1321.48	0.00	0.00	0.00	-4017.30	24.43	1691.42	-4011.00	86.51	1708.70	-333.70	-8.58	1783.47	-4060.11	256.03	1684.50	655.14	-279.89	78.44	1254.09	-273.67	85.03	648.07
1.47000	-3401.12	186.77	-17.74	-3416.23	185.86	-23.44	-3758.99	301.93	-33.76	-3713.53	299.52	38.19	-2760.83	21.20	-4.87	-3965.10	88.07	-10.54	-2982.24	103.10	1617.69	-2958.48	188.58	1624.74	-4099.87	133.03	1321.48	0.00	0.00	0.00	-4017.30	24.43	1691.42	-4003.74	88.07	1708.60	-333.70	-8.58	1783.47	-4060.85	255.99	1685.17	654.44	-279.46	78.31	1253.51	-273.23	85.23	647.93
1.48000	-3401.12	186.77	-17.74	-3416.23	185.86	-23.44	-3774.11	302.52	-36.19	-3692.79	299.39	41.56	-2760.83	21.20	-4.87	-3965.10	88.07	-10.54	-2982.24	103.10	1617.69	-2958.48	188.58	1624.74	-4099.87	133.03	1321.48	0.00	0.00	0.00	-4017.30	24.43	1691.42	-4027.62	89.36	1705.40	-333.70	-8.58	1783.47	-4061.53	255.94	1685.82	655.15	-279.23	78.61	1254.16	-273.34	85.24	648.07
1.49000	-3401.12	186.77	-17.74	-3416.23	185.86	-23.44	-3756.00	300.35	-31.43	-3747.13	298.89	33.90	-2760.83	21.20	-4.87	-3965.10	88.07	-10.54	-2982.24	103.10	1617.69	-2958.48	188.58	1624.74	-4099.87	133.03	1321.48	0.00	0.00	0.00	-4017.30	24.43	1691.42	-3982.54	91.33	1701.35	-333.70	-8.58	1783.47	-4062.15	255.85	1686.47	655.41	-279.22	78.80	1253.81	-273.82	84.97	647.70
1.50000	-3401.12	186.77	-17.74	-3416.23	185.86	-23.44	-3788.26	300.69	-37.15	-3750.39	296.18	36.16	-2760.83	21.20	-4.87	-3965.10	88.07	-10.54	-2982.24	103.10	1617.69	-2958.48	188.58	1624.74	-4099.87	133.03	1321.48	0.00	0.00	0.00	-4017.30	24.43	1691.42	-3969.41	95.10	1699.49	-333.70	-8.58	1783.47	-4062.70	255.74	1687.11	655.39	-279.29	78.67	1254.15	-273.54	85.34	648.26
1.51000	-3401.12	186.77	-17.74	-3416.23	185.86	-23.44	-3757.86	300.32	-31.62	-3687.52	297.17	46.88	-2760.83	21.20	-4.87	-3965.10	88.07	-10.54	-2982.24	103.10	1617.69	-2958.48	188.58	1624.74	-4099.87	133.03	1321.48	0.00	0.00	0.00	-4017.30	24.43	1691.42	-4033.33	96.67	1699.55	-333.70	-8.58	1783.47	-4063.20	255.61	1687.74	655.25	-279.23	78.63	1254.62	-273.57	85.58	646.99
1.52000	-3401.12	186.77	-17.74	-3416.23	185.86	-23.44	-3784.83	300.21	-34.52	-3727.41	295.49	42.43	-2760.83	21.20	-4.87	-3965.10	88.07	-10.54	-2982.24	103.10	1617.69	-2958.48	188.58	1624.74	-4099.87	133.03	1321.48	0.00	0.00	0.00	-4017.30	24.43	1691.42	-3961.51	100.61	1695.41	-333.70	-8.58	1783.47	-4063.63	255.45	1688.36	655.81	-279.01	78.69	1255.05	-273.42	85.65	647.58
1.53000	-3401.12	186.77	-17.74	-3416.23	185.86	-23.44	-3788.52	299.41	-35.86	-3781.81	297.66	33.06	-2760.83	21.20	-4.87	-3965.10	88.07	-10.54	-2982.24	103.10	1617.69	-2958.48	188.58	1624.74	-4099.87	133.03	1321.48	0.00	0.00	0.00	-4017.30	24.43	1691.42	-3950.72	102.89	1691.57	-333.70	-8.58	1783.47	-4064.00	255.27	1688.98	655.45	-279.57	78.42	1253.82	-273.26	85.29	647.77
1.54000	-3401.12	186.77	-17.74	-3416.23	185.86	-23.44	-3754.37	299.22	-28.22	-3740.48	296.84	38.60	-2760.83	21.20	-4.87	-3965.10	88.07	-10.54	-2982.24	103.10	1617.69	-2958.48	188.58	1624.74	-4099.87	133.03	1321.48	0.00	0.00	0.00	-4017.30	24.43	1691.42	-3953.05	103.67	1691.40	-333.70	-8.58	1783.47	-4064.31	255.07	1689.59	655.37	-279.66	78.59	1254.25	-273.50	85.25	648.18
1.55000	-3401.12	186.77	-17.74	-3416.23	185.86	-23.44	-3769.47	298.24	-31.86	-3701.47	298.25	45.22	-2760.83	21.20	-4.87	-3965.10	88.07	-10.54	-2982.24	103.10	1617.69	-2958.48	188.58	1624.74	-4099.87	133.03	1321.48	0.00	0.00	0.00	-4017.30	24.43	1691.42	-3970.68	103.01	1689.61	-333.70	-8.58	1783.47	-4064.56	254.84	1690.19	654.10	-279.51	78.17	1253.99	-273.55	85.26	647.87
1.56000	-3401.12	186.77	-17.74	-3416.23	185.86	-23.44	-3776.19	296.70	-33.59	-3711.34	296.22	43.88	-2760.83	21.20	-4.87	-3965.10	88.07	-10.54	-2982.24	103.10	1617.69	-2958.48	188.58	1624.74	-4099.87	133.03	1321.48	0.00	0.00	0.00	-4017.30	24.43	1691.42	-3964.08	108.52	1689.22	-333.70	-8.58	1783.47	-4064.75	254.59	1690.78	654.76	-279.56	78.45	1253.74	-273.52	84.94	649.14
1.57000	-3401.12	186.77	-17.74	-3416.23	185.86	-23.44	-3749.36	292.28	-30.95	-3713.88	296.66	43.64	-2760.83	21.20	-4.87	-3965.10	88.07	-10.54	-2982.24	103.10	1617.69	-2958.48	188.58	1624.74	-4099.87	133.03	1321.48	0.00	0.00	0.00	-4017.30	24.43	1691.42	-3978.69	110.53	1687.98	-333.70	-8.58	1783.47	-4064.88	254.32	1691.37	655.58	-279.68	78.58	1253.75	-273.27	85.26	648.75
1.58000	-3401.12	186.77	-17.74	-3416.23	185.86	-23.44	-3772.82	293.08	-33.90	-3708.37	293.22	44.50	-2760.83	21.20	-4.87	-3965.10	88.07	-10.54	-2982.24	103.10	1617.69	-2958.48	188.58	1624.74	-4099.87	133.03	1321.48	0.00	0.00	0.00	-4017.30	24.43	1691.42	-3953.87	113.52	1685.77	-333.70	-8.58	1783.47	-4064.95	254.02	1691.95	655.99	-279.38	78.83	1254.11	-273.30	85.34	648.05
1.59000	-3401.12	186.77	-17.74	-3416.23	185.86	-23.44	-3766.50	289.77	-32.23	-3688.78	291.66	44.71	-2760.83	21.20	-4.87	-3965.10	88.07	-10.54	-2982.24	103.10	1617.69	-2958.48	188.58	1624.74	-4099.87	133.03	1321.48	0.00	0.00	0.00	-4017.30	24.43	1691.42	-3934.44	115.50	1683.70	-333.70	-8.58	1783.47	-4064.96	253.70	1692.52	654.97	-279.08	78.66	1254.50	-273.16	85.21	647.29
1.60000	-3401.12	186.77	-17.74	-3416.23	185.86	-23.44	-3758.55	288.47	-32.63	-3653.57	288.63	48.01	-2760.83	21.20	-4.87	-3965.10	88.07	-10.54	-2982.24	103.10	1617.69	-2958.48	188.58	1624.74	-4099.87	133.03	1321.48	0.00	0.00	0.00	-4017.30	24.43	1691.42	-3927.10	118.22	1682.78	-333.70	-8.58	1783.47	-4064.91	253.36	1693.08	655.55	-278.98	78.87	1254.07	-273.61	84.89	647.83
1.61000	-3401.12	186.77	-17.74	-3416.23	185.86	-23.44	-3756.09	286.77	-32.53	-3640.14	287.17	49.27	-2760.83	21.20	-4.87	-3965.10	88.07	-10.54	-2982.24	103.10	1617.69	-2958.48	188.58	1624.74	-4099.87	133.03	1321.48	0.00	0.00	0.00	-4017.23	24.43	1691.42	-3949.09	122.71	1684.50	-333.70	-8.58	1783.47	-4064.79	252.99	1693.64	655.46	-278.86	78.76	1253.63	-273.43	85.06	647.94
1.62000	-3401.12	186.77	-17.74	-3416.23	185.86	-23.44	-3753.62	285.08	-32.37	-3626.89	285.73	50.59	-2760.83	21.20	-4.87	-3965.10	88.07	-10.54	-2982.24	103.10	1617.69	-2958.48	188.58	1624.74	-4099.87	133.03	1321.48	0.00	0.00	0.00	-3950.27	25.77	1691.35	-3942.82	123.70	1681.62	-333.70	-8.58	1783.47	-4064.62	252.61	1694.19	655.51	-279.68	78.43	1253.65	-273.71	85.06	648.75
1.63000	-3401.12	186.77	-17.74	-3416.23	185.86	-23.44	-3751.14	283.40	-32.15	-3613.82	284.30	51.98	-2760.83	21.20	-4.87	-3965.10	88.07	-10.54	-2982.24	103.10	1617.69	-2958.48	188.58	1624.74	-4099.87	133.03	1321.48	0.00	0.00	0.00	-3908.00	28.82	1690.40	-3899.65	122.85	1680.16	-333.70	-8.58	1783.47	-4064.39	252.20	1694.73	655.12	-279.43	78.46	1254.04	-273.33	85.35	649.31
1.64000	-3401.12	186.77	-17.74	-3416.23	185.86	-23.44	-3748.66	281.73	-31.88	-3600.92	282.88	53.44	-2760.83	21.20	-4.87	-3965.10	88.07	-10.54	-2982.24	103.10	1617.69	-2958.48	188.58	1624.74	-4099.87	133.03	1321.48	0.00	0.00	0.00	-3914.31	31.77	1687.05	-3917.35	125.45	1679.52	-333.70	-8.58	1783.47	-4064.10	251.77	1695.26	656.00	-278.91	79.06	1254.28	-273.71	85.22	649.97
1.65000	-3401.12	186.77	-17.74	-3416.23	185.86	-23.44	-3746.16	280.06	-31.55	-3588.20	281.47	54.96	-2760.83	21.20	-4.87	-3965.10	88.07	-10.54	-2982.24	103.10	1617.69	-2958.48	188.58	1624.74	-4099.89	133.03	1321.48	0.00	0.00	0.00	-4000.49	32.73	1690.23	-3928.07	128.79	1680.34	-333.70	-8.58	1783.47	-4063.75	251.32	1695.79	655.32	-279.03	78.79	1254.20	-273.41	85.16	648.74
1.66000	-3401.12	186.77	-17.74	-3416.23	185.86	-23.44	-3743.66	278.41	-31.16	-3575.65	280.07	56.54	-2760.83	21.20	-4.87	-3965.10	88.07	-10.54	-2982.24	103.10	1617.69	-2958.48	188.58	1624.74	-4122.98	129.54	1322.78	0.00	0.00	0.00	-3998.14	32.62	1690.25	-3899.14	129.18	1678.16	-333.70	-8.58	1783.47	-4063.34	250.85	1696.31	655.38	-279.55	78.64	1253.60	-273.64	84.85	647.67
1.67000	-3401.12	186.77	-17.74	-3416.23	185.86	-23.44	-3741.14	276.77	-30.72	-3563.27	278.68	58.19	-2760.83	21.20	-4.87	-3965.10	88.07	-10.54	-2982.24	103.10	1617.69	-2958.48	188.58	1624.74	-4078.99	132.74	1322.66	0.00	0.00	0.00	-3949.03	33.31	1688.70	-3868.37	131.88	1675.83	-333.70	-8.58	1783.47	-4062.87	250.35	1696.83	655.78	-279.62	78.67	1254.52	-273.40	85.32	648.78
1.68000	-3401.12	186.77	-17.74	-3416.23	185.86	-23.44	-3738.62	275.13	-30.22	-3551.07	277.31	59.90	-2760.83	21.20	-4.87	-3965.10	88.07	-10.54	-2982.24	103.10	1617.69	-2958.48	188.58	1624.74	-4046.90	135.02	1320.94	0.00	0.00	0.00	-3976.19	35.08	1688.26	-3893.17	133.37	1677.14	-333.70	-8.58	1783.47	-4062.34	249.84	1697.33	655.96	-278.85	78.88	1253.75	-273.14	85.25	648.28
1.69000	-3401.12	186.77	-17.74	-3416.23	185.86	-23.44	-3736.08	273.50	-29.67	-3539.03	275.95	61.68	-2760.83	21.20	-4.87	-3965.10	88.07	-10.54	-2982.24	103.10	1617.69	-2958.48	188.58	1624.74	-3994.81	134.01	1320.52	0.00	0.00	0.00	-3966.21	37.04	1684.95	-3898.08	134.47	1677.46	-333.70	-8.58	1783.47	-4061.75	249.30	1697.83	655.87	-279.23	78.56	1254.04	-273.42	85.01	648.82
1.70000	-3401.12	186.77	-17.74	-3416.23	185.86	-23.44	-3733.54	271.89	-29.06	-3527.15	274.60	63.52	-2760.83	21.20	-4.87	-3965.10	88.07	-10.54	-2982.24	103.10	1617.69	-2958.48	188.58	1624.74	-3983.01	133.28	1321.27	0.00	0.00	0.00	-3942.01	40.66	1684.32	-3864.58	137.98	1675.88	-333.70	-8.58	1783.47	-4061.10	248.75	1698.33	655.19	-279.19	78.77	1254.10	-273.82	85.04	649.74
1.71000	-3401.12	186.77	-17.74	-3416.23	185.86	-23.44	-3730.98	270.28	-28.41	-3515.45	273.26	65.41	-2760.83	21.20	-4.87	-3965.10	88.07	-10.54	-2982.24	103.10	1617.69	-2958.48	188.58	1624.74	-4013.57	135.15	1322.80	0.00	0.00	0.00	-3913.48	38.67	1682.80	-3915.76	138.10	1675.14	-333.70	-8.58	1783.47	-4060.40	248.17	1698.81	655.18	-279.29	78.83	1253.23	-273.53	84.99	647.57
1.72000	-3401.12	186.77	-17.74	-3416.23	185.86	-23.44	-3728.42	268.68	-27.69	-3503.91	271.93	67.37	-2760.83	21.20	-4.87	-3965.10	88.07	-10.54	-2982.24	103.10	1617.69	-2958.48	188.58	1624.74	-3971.42	133.04	1320.77	0.00	0.00	0.00	-3905.75	40.78	1682.36	-3869.20	143.45	1673.11	-333.70	-8.58	1783.47	-4059.63	247.58	1699.29	654.88	-279.26	78.40	1254.44	-273.15	85.09	648.78
1.73000	-3401.12	186.77	-17.74	-3416.23	185.86	-23.44	-3725.84	267.09	-26.93	-3492.53	270.61	69.39	-2760.83	21.20	-4.87	-3965.10	88.07	-10.54	-2982.24	103.10	1617.69	-2958.48	188.58	1624.74	-3998.95	132.45	1321.28	0.00	0.00	0.00	-3926.64	39.99	1683.03	-3878.53	146.21	1672.21	-333.70	-8.58	1783.47	-4058.81	246.96	1699.77	655.02	-279.17	78.41	1254.24	-273.68	84.93	649.28
1.74000	-3401.12	186.77	-17.74	-3416.23	185.86	-23.44	-3723.25	265.51	-26.12	-3481.31	269.30	71.47	-2760.83	21.20	-4.87	-3965.10	88.07	-10.54	-2982.24	103.10	1617.69	-2958.48	188.58	1624.74	-4003.73	133.96	1320.59	0.00	0.00	0.00	-3913.00	44.85	1681.67	-3872.13	145.35	1671.23	-333.70	-8.58	1783.47	-4057.93	246.33	1700.23	654.36	-279.58	78.29	1253.96	-273.09	85.15	648.17
1.75000	-3401.12	186.77	-17.74	-3416.23	185.86	-23.44	-3720.65	263.94	-25.25	-3470.25	268.01	73.60	-2760.83	21.20	-4.87	-3965.10	88.07	-10.54	-2982.24	103.10	1617.69	-2958.48	188.58	1624.74	-3991.50	134.14	1319.32	0.00	0.00	0.00	-3895.48	44.17	1678.85	-3865.47	147.04	1671.69	-333.70	-8.58	1783.47	-4056.99	245.68	1700.69	655.00	-279.52	78.60	1254.29	-272.99	85.27	648.31
1.76000	-3401.12	186.77	-17.74	-3416.23	185.86	-23.44	-3718.03	262.38	-24.33	-3459.36	266.73	75.79	-2760.83	21.20	-4.87	-3965.10	88.07	-10.54	-2982.24	103.10	1617.69	-2958.48	188.58	1624.74	-3949.84	135.06	1318.62	0.00	0.00	0.00	-3905.06	45.15	1677.39	-3865.73	150.74	1669.84	-333.70	-8.58	1783.47	-4055.99	245.00	1701.15	655.07	-279.55	78.53	1254.19	-273.64	85.13	648.69
1.77000	-3401.12	186.77	-17.74	-3416.23	185.86	-23.44	-3715.41	260.83	-23.36	-3448.62	265.45	78.04	-2760.83	21.20	-4.87	-3965.10	88.07	-10.54	-2982.24	103.10	1617.69	-2958.48	188.58	1624.74	-3960.84	136.44	1317.60	0.00	0.00	0.00	-3868.17	50.37	1675.15	-3870.74	152.64	1667.64	-333.70	-8.58	1783.47	-4054.93	244.31	1701.59	656.16	-278.99	78.99	1253.85	-273.71	85.21	647.63
1.78000	-3401.12	186.77	-17.74	-3416.23	185.86	-23.44	-3712.77	259.28	-22.35	-3438.03	264.19	80.35	-2760.83	21.20	-4.87	-3965.10	88.07	-10.54	-2982.24	103.10	1617.69	-2958.48	188.58	1624.74	-3931.95	135.71	1319.47	0.00	0.00	0.00	-3856.23	51.38	1675.70	-3876.10	157.68	1668.17	-333.70	-8.58	1783.47	-4053.82	243.60	1702.03	655.63	-278.73	78.81	1254.09	-273.09	85.51	647.62
1.79000	-3401.12	186.77	-17.74	-3416.23	185.86	-23.44	-3710.12	257.75	-21.28	-3427.61	262.94	82.71	-2760.83	21.20	-4.87	-3965.10	88.07	-10.54	-2982.24	103.10	1617.69	-2958.48	188.58	1624.74	-3959.45	134.71	1317.16	0.00	0.00	0.00	-3874.37	51.59	1675.64	-3853.18	158.64	1664.39	-333.70	-8.58	1783.47	-4052.64	242.87	1702.47	656.98	-278.67	79.08	1254.05	-273.08	85.24	648.52
1.80000	-3401.12	186.77	-17.74	-3416.23	185.86	-23.44	-3707.45	256.22	-20.17	-3417.33	261.71	85.12	-2760.83	21.20	-4.87	-3965.10	88.07	-10.54	-2982.24	103.10	1617.69	-2958.48	188.58	1624.74	-3948.15	136.90	1317.82	0.00	0.00	0.00	-3837.57	55.03	1672.41	-3824.98	160.54	1664.25	-333.70	-8.58	1783.47	-4051.41	242.13	1702.89	655.98	-279.36	78.72	1253.95	-273.34	85.28	650.09
1.81000	-3401.12	186.77	-17.74	-3416.23	185.86	-23.44	-3704.78	254.71	-19.01	-3407.21	260.48	87.59	-2760.83	21.20	-4.87	-3965.10	88.07	-10.54	-2982.24	103.10	1617.69	-2958.48	188.58	1624.74	-3940.24	136.15	1317.92	0.00	0.00	0.00	-3827.47	56.96	1671.47	-3836.11	163.70	1662.45	-333.70	-8.58	1783.47	-4050.13	241.36	1703.31	655.78	-279.71	78.68	1254.28	-274.19	85.01	649.60
1.82000	-3401.12	186.77	-17.74	-3416.23	185.86	-23.44	-3702.09	253.20	-17.80	-3397.24	259.26	90.12	-2760.83	21.20	-4.87	-3965.10	88.07	-10.54	-2982.24	103.10	1617.69	-2958.48	188.58	1624.74	-3946.48	137.00	1316.86	0.00	0.00	0.00	-3819.64	58.11	1669.35	-3827.18	166.50	1660.02	-333.70	-8.58	1783.47	-4048.78	240.58	1703.73	656.76	-279.03	79.00	1253.25	-273.68	84.89	648.69
1.83000	-3401.12	186.77	-17.74	-3416.23	185.86	-23.44	-3699.38	251.71	-16.54	-3387.42	258.06	92.69	-2760.83	21.20	-4.87	-3965.10	88.07	-10.54	-2982.24	103.10	1617.69	-2958.48	188.58	1624.74	-3981.06	136.31	1317.04	0.00	0.00	0.00	-3820.08	61.05	1667.44	-3804.90	167.71	1659.03	-333.70	-8.58	1783.47	-4047.38	239.78	1704.13	655.07	-279.54	78.55	1253.86	-273.84	85.20	648.08
1.84000	-3401.12	186.77	-17.74	-3416.23	185.86	-23.44	-3696.66	250.22	-15.24	-3377.75	256.86	95.32	-2760.83	21.20	-4.87	-3965.10	88.07	-10.54	-2982.24	103.10	1617.69	-2958.48	188.58	1624.74	-3979.46	135.56	1316.56	0.00	0.00	0.00	-3817.36	62.72	1667.21	-3792.93	170.66	1657.12	-333.70	-8.58	1783.47	-4045.92	238.96	1704.54	655.00	-279.49	78.38	1254.37	-273.62	85.25	648.83
1.85000	-3401.12	186.77	-17.74	-3416.23	185.86	-23.44	-3693.93	248.74	-13.89	-3368.22	255.68	97.99	-2760.83	21.20	-4.87	-3965.10	88.07	-10.54	-2982.24	103.10	1617.69	-2958.48	188.58	1624.74	-3960.97	136.45	1316.28	0.00	0.00	0.00	-3782.46	67.50	1664.49	-3741.50	174.07	1653.48	-333.70	-8.58	1783.47	-4044.40	238.13	1704.93	655.32	-279.73	78.60	1254.90	-273.89	85.11	647.91
1.86000	-3401.12	186.77	-17.74	-3416.23	185.86	-23.44	-3691.18	247.27	-12.50	-3358.84	254.51	100.72	-2760.83	21.20	-4.87	-3965.10	88.07	-10.54	-2982.24	103.10	1617.69	-2958.48	188.58	1624.74	-3910.89	136.69	1314.16	0.00	0.00	0.00	-3797.99	68.71	1664.43	-3811.31	175.81	1654.85	-333.70	-8.58	1783.47	-4042.83	237.28	1705.32	654.92	-279.61	78.38	1254.88	-273.18	85.21	648.33
1.87000	-3401.12	186.77	-17.74	-3416.23	185.86	-23.44	-3688.42	245.81	-11.06	-3349.61	253.34	103.50	-2760.83	21.20	-4.87	-3965.10	88.07	-10.54	-2982.24	103.10	1617.69	-2958.48	188.58	1624.74	-3917.07	137.86	1316.49	0.00	0.00	0.00	-3796.65	69.84	1662.93	-3776.13	176.77	1652.45	-333.70	-8.58	1783.47	-4041.19	236.41	1705.70	655.27	-279.25	78.61	1254.45	-273.40	85.15	647.78
1.88000	-3401.12	186.77	-17.74	-3416.23	185.86	-23.44	-3685.65	244.37	-9.58	-3340.51	252.19	106.33	-2760.83	21.20	-4.87	-3965.10	88.07	-10.54	-2982.24	103.10	1617.69	-2958.48	188.58	1624.74	-3901.43	138.13	1314.27	0.00	0.00	0.00	-3774.19	70.23	1661.49	-3766.82	178.04	1653.30	-333.70	-8.58	1783.47	-4039.51	235.52	1706.08	655.89	-279.44	78.70	1254.04	-273.46	85.30	646.96
1.89000	-3401.12	186.77	-17.74	-3416.23	185.86	-23.44	-3682.86	242.92	-8.06	-3331.56	251.05	109.20	-2760.83	21.20	-4.87	-3965.10	88.07	-10.54	-2982.24	103.10	1617.69	-2958.48	188.58	1624.74	-3883.69	138.25	1316.83	0.00	0.00	0.00	-3768.07	74.59	1660.09	-3760.45	181.33	1652.34	-333.70	-8.58	1783.47	-4037.76	234.62	1706.45	655.31	-279.50	78.65	1253.62	-273.09	85.28	648.03
1.90000	-3401.12	186.77	-17.74	-3416.23	185.86	-23.44	-3680.05	241.49	-6.49	-3322.75	249.92	112.12	-2760.83	21.20	-4.87	-3965.10	88.07	-10.54	-2982.24	103.10	1617.69	-2958.48	188.58	1624.74	-3834.10	140.41	1315.95	0.00	0.00	0.00	-3760.47	77.25	1659.71	-3764.20	186.20	1650.43	-333.70	-8.58	1783.47	-4035.96	233.71	1706.82	656.59	-279.31	78.96	1253.97	-273.26	85.36	647.74
1.91000	-3401.12	186.77	-17.74	-3416.23	185.86	-23.44	-3677.23	240.07	-4.88	-3314.08	248.81	115.09	-2760.83	21.20	-4.87	-3965.10	88.07	-10.54	-2982.24	103.10	1617.69	-2958.48	188.58	1624.74	-3852.46	141.26	1315.52	0.00	0.00	0.00	-3743.82	79.46	1657.49	-3729.69	189.75	1648.45	-333.70	-8.58	1783.47	-4034.10	232.77	1707.18	655.25	-279.41	78.72	1253.68	-272.86	85.29	648.82
1.92000	-3401.12	186.77	-17.74	-3416.23	185.86	-23.44	-3674.39	238.66	-3.23	-3305.55	247.70	118.10	-2760.83	21.20	-4.87	-3965.10	88.07	-10.54	-2982.24	103.10	1617.69	-2958.48	188.58	1624.74	-3882.63	141.72	1317.18	0.00	0.00	0.00	-3727.63	81.83	1654.82	-3701.26	192.03	1646.28	-333.70	-8.58	1783.47	-4032.19	231.83	1707.53	654.39	-279.41	78.33	1253.11	-273.03	85.01	648.16
1.93000	-3401.12	186.77	-17.74	-3416.23	185.86	-23.44	-3671.54	237.26	-1.53	-3297.15	246.60	121.16	-2760.83	21.20	-4.87	-3965.10	88.07	-10.54	-2982.24	103.10	1617.69	-2958.48	188.58	1624.74	-3832.46	141.04	1317.16	0.00	0.00	0.00	-3732.15	84.63	1653.50	-3720.96	192.70	1645.26	-333.70	-8.58	1783.47	-4030.22	230.86	1707.88	655.15	-279.40	78.52	1253.95	-273.44	85.27	647.85
1.94000	-3401.12	186.77	-17.74	-3416.23	185.86	-23.44	-3668.67	235.86	0.20	-3288.89	245.52	124.27	-2760.83	21.20	-4.87	-3965.10	88.07	-10.54	-2982.24	103.10	1617.69	-2958.48	188.58	1624.74	-3801.18	142.10	1316.16	0.00	0.00	0.00	-3719.82	87.65	1651.72	-3706.12	194.65	1643.56	-333.70	-8.58	1783.47	-4028.19	229.88	1708.22	655.34	-279.35	78.51	1253.69	-273.63	85.12	648.66
1.95000	-3401.12	186.77	-17.74	-3416.23	185.86	-23.44	-3665.78	234.48	1.97	-3280.76	244.44	127.42	-2760.83	21.20	-4.87	-3965.10	88.07	-10.54	-2982.24	103.10	1617.69	-2958.48	188.58	1624.74	-3841.95	144.31	1317.12	0.00	0.00	0.00	-3696.69	90.49	1650.54	-3646.60	197.62	1639.26	-333.70	-8.58	1783.47	-4026.11	228.89	1708.55	655.12	-279.00	78.42	1253.87	-273.55	85.20	649.18
1.96000	-3401.12	186.77	-17.74	-3416.23	185.86	-23.44	-3662.88	233.10	3.79	-3272.76	243.38	130.61	-2760.83	21.20	-4.87	-3965.10	88.07	-10.54	-2982.24	103.10	1617.69	-2958.48	188.58	1624.74	-3856.22	145.46	1319.39	0.00	0.00	0.00	-3713.37	93.15	1649.68	-3707.05	203.31	1641.89	-333.70	-8.58	1783.47	-4023.97	227.88	1708.88	655.75	-279.20	78.72	1254.20	-273.41	85.26	648.77
1.97000	-3401.12	186.77	-17.74	-3416.23	185.86	-23.44	-3659.96	231.74	5.64	-3264.89	242.32	133.84	-2760.83	21.20	-4.87	-3965.10	88.07	-10.54	-2982.24	103.10	1617.69	-2958.48	188.58	1624.74	-3848.30	146.92	1321.49	0.00	0.00	0.00	-3704.09	94.87	1646.88	-3670.78	206.19	1638.35	-333.70	-8.58	1783.47	-4021.78	226.86	1709.21	655.26	-280.03	78.38	1254.04	-273.51	85.03	649.00
1.98000	-3401.12	186.77	-17.74	-3416.23	185.86	-23.44	-3657.02	230.38	7.53	-3257.16	241.28	137.12	-2760.83	21.20	-4.87	-3965.10	88.07	-10.54	-2982.24	103.10	1617.69	-2958.48	188.58	1624.74	-3837.76	150.69	1321.94	0.00	0.00	0.00	-3659.70	99.08	1643.04	-3638.01	209.07	1636.44	-333.70	-8.58	1783.47	-4019.53	225.82	1709.53	655.56	-279.71	78.47	1254.85	-273.46	85.21	648.44
1.99000	-3401.12	186.77	-17.74	-3416.23	185.86	-23.44	-3654.07	229.04	9.46	-3249.55	240.25	140.43	-2760.83	21.20	-4.87	-3965.10	88.07	-10.54	-2982.24	103.10	1617.69	-2958.48	188.58	1624.74	-3799.69	151.82	1322.88	0.00	0.00	0.00	-3647.24	102.01	1642.19	-3619.05	210.34	1633.71	-333.70	-8.58	1783.47	-4017.22	224.77	1709.84	656.26	-279.22	78.81	1254.12	-273.34	85.21	647.80
2.00000	-3401.12	186.77	-17.74	-3416.23	185.86	-23.44	-3651.10	227.70	11.43	-3242.07	239.22	143.79	-2760.83	21.20	-4.87	-3965.10	88.07	-10.54	-2982.24	103.10	1617.69	-2958.48	188.58	1624.74	-3805.65	154.29	1322.67	0.00	0.00	0.00	-3628.01	104.90	1639.03	-3611.32	215.27	1629.52	-333.70	-8.58	1783.47	-4014.86	223.70	1710.15	655.63	-278.89	78.92	1254.49	-272.59	85.65	647.90
2.01000	-3401.12	186.77	-17.74	-3416.23	185.86	-23.44	-3648.11	226.37	13.43	-3234.71	238.21	147.19	-2760.83	21.20	-4.87	-3965.10	88.07	-10.54	-2982.24	103.10	1617.69	-2958.48	188.58	1624.74	-3775.00	155.52	1324.80	0.00	0.00	0.00	-3648.81	106.41	1638.98	-3618.53	217.89	1628.81	-333.70	-8.58	1783.47	-4012.45	222.62	1710.45	655.69	-279.69	78.65	1254.30	-273.32	85.30	649.56
2.02000	-3401.12	186.77	-17.74	-3416.23	185.86	-23.44	-3645.10	225.05	15.47	-3227.48	237.21	150.62	-2760.83	21.20	-4.87	-3965.10	88.07	-10.54	-2982.24	103.10	1617.69	-2958.48	188.58	1624.74	-3776.03	159.80	1324.34	0.00	0.00	0.00	-3640.19	109.45	1637.35	-3609.78	219.21	1627.19	-333.70	-8.58	1783.47	-4009.98	221.53	1710.75	654.82	-279.75	78.35	1255.39	-273.41	85.66	649.19
2.03000	-3401.12	186.77	-17.74	-3416.23	185.86	-23.44	-3642.07	223.75	17.55	-3220.37	236.22	154.09	-2760.83	21.20	-4.87	-3965.10	88.07	-10.54	-2982.24	103.10	1617.69	-2958.48	188.58	1624.74	-3783.59	161.14	1326.25	0.00	0.00	0.00	-3607.47	113.54	1634.75	-3584.33	223.04	1625.44	-333.70	-8.58	1783.47	-4007.45	220.43	1711.04	655.65	-279.24	78.73	1253.50	-273.79	85.20	649.49
2.04000	-3401.12	186.77	-17.74	-3416.23	185.86	-23.44	-3639.03	222.45	19.66	-3213.39	235.24	157.60	-2760.83	21.20	-4.87	-3965.10	88.07	-10.54	-2982.24	103.10	1617.69	-2958.48	188.58	1624.74	-3781.54	163.99	1326.40	0.00	0.00	0.00	-3618.98	114.08	1634.62	-3578.16	227.31	1622.92	-333.70	-8.58	1783.47	-4004.87	219.31	1711.32	655.27	-279.59	78.60	1253.73	-273.69	85.27	648.02
2.05000	-3401.12	186.77	-17.74	-3416.23	185.86	-23.44	-3635.96	221.16	21.81	-3206.52	234.27	161.15	-2760.83	21.20	-4.87	-3965.10	88.07	-10.54	-2982.24	103.10	1617.69	-2958.48	188.58	1624.74	-3739.43	168.68	1327.76	0.00	0.00	0.00	-3588.23	118.59	1631.39	-3585.19	227.02	1622.79	-333.70	-8.58	1783.47	-4002.24	218.17	1711.60	656.43	-279.88	78.66	1254.23	-273.73	85.32	647.41
2.06000	-3401.12	186.77	-17.74	-3416.23	185.86	-23.44	-3632.88	219.88	23.99	-3199.77	233.31	164.73	-2760.83	21.20	-4.87	-3965.10	88.07	-10.54	-2982.24	103.10	1617.69	-2958.48	188.58	1624.74	-3739.75	172.94	1329.55	0.00	0.00	0.00	-3578.31	120.41	1629.96	-3571.35	231.72	1619.11	-333.70	-8.58	1783.47	-3999.55	217.03	1711.88	656.16	-279.28	78.75	1253.61	-273.35	85.11	648.00
2.07000	-3401.12	186.77	-17.74	-3416.23	185.86	-23.44	-3629.78	218.61	26.20	-3193.14	232.36	168.35	-2760.83	21.20	-4.87	-3965.10	88.07	-10.54	-2982.24	103.10	1617.69	-2958.48	188.58	1624.74	-3703.31	172.87	1328.59	0.00	0.00	0.00	-3581.13	123.02	1628.47	-3565.75	231.11	1617.45	-333.70	-8.58	1783.47	-3996.80	215.87	1712.15	655.41	-279.17	78.71	1253.89	-273.00	85.23	647.90
2.08000	-3401.12	186.77	-17.74	-3416.23	185.86	-23.44	-3626.66	217.35	28.45	-3186.62	231.42	172.01	-2760.83	21.20	-4.87	-3965.10	88.07	-10.54	-2982.24	103.10	1617.69	-2958.48	188.58	1624.74	-3701.80	174.90	1329.73	0.00	0.00	0.00	-3575.79	123.68	1628.16	-3565.53	235.54	1615.87	-333.70	-8.58	1783.47	-3994.00	214.70	1712.41	655.26	-279.08	78.76	1254.26	-273.12	85.34	648.75
2.09000	-3401.12	186.77	-17.74	-3416.23	185.86	-23.44	-3623.52	216.09	30.73	-3180.22	230.49	175.69	-2760.83	21.20	-4.87	-3965.10	88.07	-10.54	-2982.24	103.10	1617.69	-2958.48	188.58	1624.74	-3730.30	176.61	1330.92	0.00	0.00	0.00	-3562.71	128.54	1627.57	-3540.97	236.02	1614.07	-333.70	-8.58	1783.47	-3991.15	213.52	1712.67	656.00	-279.57	78.56	1253.67	-273.38	84.96	648.51
2.10000	-3401.12	186.77	-17.74	-3416.23	185.86	-23.44	-3620.35	214.85	33.04	-3173.94	229.57	179.41	-2760.83	21.20	-4.87	-3965.10	88.07	-10.54	-2982.24	103.10	1617.69	-2958.48	188.58	1624.74	-3725.56	178.49	1331.58	0.00	0.00	0.00	-3570.64	127.90	1626.03	-3516.26	237.40	1612.36	-333.70	-8.58	1783.47	-3988.24	212.33	1712.93	655.70	-279.35	78.55	1253.30	-273.27	84.86	647.77
2.11000	-3401.12	186.77	-17.74	-3416.23	185.86	-23.44	-3617.17	213.62	35.38	-3167.76	228.66	183.16	-2760.83	21.20	-4.87	-3965.10	88.07	-10.54	-2982.24	103.10	1617.69	-2958.48	188.58	1624.74	-3713.44	180.41	1332.42	0.00	0.00	0.00	-3542.08	130.15	1625.07	-3514.58	240.37	1611.24	-333.70	-8.58	1783.47	-3985.28	211.13	1713.18	656.02	-279.09	78.78	1254.20	-273.40	85.23	647.67
2.12000	-3401.12	186.77	-17.74	-3416.23	185.86	-23.44	-3613.97	212.40	37.75	-3161.70	227.77	186.95	-2760.83	21.20	-4.87	-3965.10	88.07	-10.54	-2982.24	103.10	1617.69	-2958.48	188.58	1624.74	-3682.36	185.12	1330.60	0.00	0.00	0.00	-3562.39	134.04	1624.56	-3503.07	242.68	1609.41	-333.70	-8.58	1783.47	-3982.27	209.91	1713.42	655.25	-279.78	78.52	1254.83	-273.95	85.22	648.47
2.13000	-3401.12	186.77	-17.74	-3416.23	185.86	-23.44	-3610.75	211.18	40.16	-3155.75	226.88	190.76	-2760.83	21.20	-4.87	-3965.10	88.07	-10.54	-2982.24	103.10	1617.69	-2958.48	188.58	1624.74	-3709.91	186.12	1330.58	0.00	0.00	0.00	-3568.82	136.32	1623.09	-3492.12	244.91	1607.65	-333.70	-8.58	1783.47	-3979.20	208.68	1713.66	655.01	-279.68	78.34	1253.57	-273.52	84.96	649.24
2.14000	-3401.12	186.77	-17.74	-3416.23	185.86	-23.44	-3607.50	209.98	42.59	-3149.90	226.00	194.61	-2760.83	21.20	-4.87	-3965.10	88.07	-10.54	-2982.24	103.10	1617.69	-2958.48	188.58	1624.74	-3715.88	190.86	1330.93	0.00	0.00	0.00	-3549.19	136.84	1622.84	-3481.72	247.05	1605.96	-333.70	-8.58	1783.47	-3976.08	207.44	1713.89	655.02	-279.85	78.39	1254.20	-273.34	85.25	648.84
2.15000	-3401.12	186.77	-17.74	-3416.23	185.86	-23.44	-3604.24	208.79	45.05	-3144.16	225.13	198.48	-2760.83	21.20	-4.87	-3965.10	88.07	-10.54	-2982.24	103.10	1617.69	-2958.48	188.58	1624.74	-3693.90	192.52	1332.83	0.00	0.00	0.00	-3525.04	137.28	1622.00	-3471.85	249.12	1604.34	-333.70	-8.58	1783.47	-3972.90	206.20	1714.12	655.81	-279.46	78.72	1254.10	-273.22	85.27	647.36
2.16000	-3401.12	186.77	-17.74	-3416.23	185.86	-23.44	-3600.95	207.60	47.55	-3138.53	224.27	202.39	-2760.83	21.20	-4.87	-3965.16	88.07	-10.55	-2982.24	103.10	1617.69	-2958.48	188.58	1624.74	-3646.44	194.48	1332.54	0.00	0.00	0.00	-3548.67	141.87	1619.51	-3462.49	251.11	1602.79	-333.70	-8.58	1783.47	-3969.67	204.94	1714.35	655.89	-278.76	78.82	1254.35	-273.28	85.30	647.78
2.17000	-3401.12	186.77	-17.74	-3416.23	185.86	-23.44	-3597.64	206.43	50.07	-3132.99	223.43	206.32	-2760.83	21.20	-4.87	-4025.48	84.34	-21.20	-2982.24	103.10	1617.69	-2958.48	188.58	1624.74	-3675.06	197.55	1333.34	0.00	0.00	0.00	-3551.93	140.99	1622.02	-3453.62	253.02	1601.31	-333.70	-8.58	1783.47	-3966.39	203.67	1714.57	655.46	-279.13	78.68	1254.51	-273.10	85.61	649.13
2.18000	-3401.12	186.77	-17.74	-3416.23	185.86	-23.44	-3594.31	205.26	52.61	-3127.57	222.59	210.28	-2760.83	21.20	-4.87	-4013.67	82.69	-18.40	-2982.24	103.10	1617.69	-2958.48	188.58	1624.74	-3654.20	199.96	1334.62	0.00	0.00	0.00	-3531.66	140.45	1620.06	-3445.22	254.85	1599.90	-333.70	-8.58	1783.47	-3963.05	202.39	1714.78	655.05	-278.88	78.67	1254.10	-273.26	85.26	648.87
2.19000	-3401.12	186.77	-17.74	-3416.23	185.86	-23.44	-3590.96	204.10	55.19	-3122.24	221.76	214.26	-2760.83	21.20	-4.87	-3971.15	75.44	-19.74	-2982.24	103.10	1617.69	-2958.48	188.58	1624.74	-3638.31	202.69	1335.39	0.00	0.00	0.00	-3491.96	143.19	1617.42	-3437.28	256.60	1598.56	-333.70	-8.58	1783.47	-3959.66	201.10	1714.99	655.94	-279.23	78.61	1254.32	-273.03	85.30	648.73
2.20000	-3401.12	186.77	-17.74	-3416.23	185.86	-23.44	-3587.58	202.96	57.79	-3117.01	220.94	218.28	-2760.83	21.20	-4.87	-3960.94	69.61	-15.01	-2982.24	103.10	1617.69	-2958.48	188.58	1624.74	-3598.55	204.92	1334.53	0.00	0.00	0.00	-3518.73	145.32	1619.19	-3429.76	258.27	1597.28	-333.70	-8.58	1783.47	-3956.22	199.80	1715.20	655.25	-279.14	78.59	1254.08	-273.22	85.19	647.99
2.21000	-3401.12	186.77	-17.74	-3416.23	185.86	-23.44	-3584.19	201.82	60.42	-3111.89	220.13	222.31	-2760.83	21.20	-4.87	-3924.93	66.99	-13.13	-2982.24	103.10	1617.69	-2958.48	188.58	1624.74	-3648.38	207.83	1334.14	0.00	0.00	0.00	-3494.87	145.42	1619.65	-3422.66	259.87	1596.06	-333.70	-8.58	1783.47	-3952.73	198.49	1715.40	656.19	-279.51	78.93	1254.24	-273.08	85.36	647.60
2.22000	-3401.12	186.77	-17.74	-3416.23	185.86	-23.44	-3580.77	200.69	63.07	-3106.86	219.34	226.37	-2760.83	21.20	-4.87	-3927.48	64.00	-15.55	-2982.24	103.10	1617.69	-2958.48	188.58	1624.74	-3623.62	210.84	1335.36	0.00	0.00	0.00	-3479.11	145.73	1619.48	-3415.96	261.39	1594.91	-333.70	-8.58	1783.47	-3949.18	197.17	1715.60	655.81	-279.56	78.89	1254.48	-273.40	85.16	648.41
2.23000	-3401.12	186.77	-17.74	-3416.23	185.86	-23.44	-3577.32	199.58	65.75	-3101.92	218.55	230.46	-2760.83	21.20	-4.87	-3942.81	55.87	-19.51	-2982.24	103.10	1617.69	-2958.48	188.58	1624.74	-3646.63	212.22	1335.30	0.00	0.00	0.00	-3465.06	146.85	1617.94	-3409.64	262.84	1593.82	-333.70	-8.58	1783.47	-3945.58	195.85	1715.79	655.20	-279.91	78.46	1254.24	-273.45	85.06	648.05
2.24000	-3401.12	186.77	-17.74	-3416.23	185.86	-23.44	-3573.86	198.47	68.45	-3097.08	217.77	234.57	-2760.83	21.20	-4.87	-3859.35	50.24	-9.01	-2982.24	103.10	1617.69	-2958.48	188.58	1624.74	-3596.53	212.80	1335.59	0.00	0.00	0.00	-3469.17	149.77	1616.78	-3403.67	264.21	1592.79	-333.70	-8.58	1783.47	-3941.93	194.51	1715.98	655.87	-279.67	78.63	1253.90	-273.56	85.03	647.66
2.25000	-3401.12	186.77	-17.74	-3416.23	185.86	-23.44	-3570.37	197.37	71.17	-3092.33	217.00	238.70	-2760.83	21.20	-4.87	-3898.83	42.47	-18.39	-2982.24	103.10	1617.69	-2958.48	188.58	1624.74	-3566.71	214.93	1336.21	0.00	0.00	0.00	-3446.81	149.47	1616.32	-3398.04	265.50	1591.82	-333.70	-8.58	1783.47	-3938.23	193.17	1716.16	656.79	-278.97	79.08	1253.25	-273.41	85.15	648.63
2.26000	-3401.12	186.77	-17.74	-3416.23	185.86	-23.44	-3566.85	196.28	73.92	-3087.68	216.24	242.85	-2760.83	21.20	-4.87	-3808.16	37.67	-6.72	-2982.24	103.10	1617.69	-2958.48	188.58	1624.74	-3613.06	219.77	1334.78	0.00	0.00	0.00	-3460.19	151.11	1615.75	-3392.73	266.73	1590.91	-333.70	-8.58	1783.47	-3934.47	191.81	1716.34	655.33	-279.44	78.63	1254.50	-273.37	85.38	648.35
2.27000	-3401.12	186.77	-17.74	-3416.23	185.86	-23.44	-3563.31	195.20	76.70	-3083.12	215.49	247.02	-2760.83	21.20	-4.87	-3833.58	31.00	-14.81	-2982.24	103.10	1617.69	-2958.48	188.58	1624.74	-3598.20	221.17	1334.24	0.00	0.00	0.00	-3465.54	152.06	1615.99	-3387.73	267.87	1590.06	-333.70	-8.58	1783.47	-3930.66	190.45	1716.51	654.50	-279.65	78.44	1254.63	-273.43	85.47	648.53
2.28000	-3401.12	186.77	-17.74	-3416.23	185.86	-23.44	-3559.75	194.13	79.49	-3078.64	214.75	251.22	-2760.83	21.20	-4.87	-3819.32	27.40	-15.60	-2982.24	103.10	1617.69	-2958.48	188.58	1624.74	-3572.40	221.05	1334.60	0.00	0.00	0.00	-3457.13	153.80	1615.77	-3383.01	268.95	1589.26	-333.70	-8.58	1783.47	-3926.80	189.08	1716.68	654.20	-279.31	78.26	1254.43	-273.52	85.39	649.24
2.29000	-3401.12	186.77	-17.74	-3416.23	185.86	-23.44	-3556.16	193.07	82.30	-3074.25	214.02	255.43	-2760.83	21.20	-4.87	-3728.24	23.38	-4.31	-2982.24	103.10	1617.69	-2958.48	188.58	1624.74	-3600.33	223.84	1335.81	0.00	0.00	0.00	-3433.01	156.14	1614.82	-3378.55	269.95	1588.52	-333.70	-8.58	1783.47	-3922.89	187.71	1716.85	655.45	-279.59	78.45	1254.32	-273.61	85.08	648.48
2.30000	-3401.12	186.77	-17.74	-3416.23	185.86	-23.44	-3552.55	192.02	85.14	-3069.95	213.30	259.66	-2760.83	21.20	-4.87	-3778.45	15.81	-16.68	-2982.24	103.10	1617.69	-2958.48	188.58	1624.74	-3563.30	223.94	1334.69	0.00	0.00	0.00	-3430.70	157.57	1613.28	-3374.33	270.88	1587.84	-333.70	-8.58	1783.47	-3918.92	186.32	1717.01	655.30	-279.24	78.62	1254.35	-273.36	85.28	647.52
2.31000	-3401.12	186.77	-17.74	-3416.23	185.86	-23.44	-3548.92	190.98	88.00	-3065.74	212.59	263.91	-2760.83	21.20	-4.87	-3705.89	9.15	-8.66	-2982.24	103.10	1617.69	-2958.48	188.58	1624.74	-3578.79	224.80	1333.98	0.00	0.00	0.00	-3428.24	156.24	1613.54	-3370.34	271.74	1587.20	-333.70	-8.58	1783.47	-3914.91	184.93	1717.17	654.45	-279.56	78.40	1254.50	-273.27	85.25	648.73
2.32000	-3401.12	186.77	-17.74	-3416.23	185.86	-23.44	-3545.25	189.95	90.87	-3061.61	211.89	268.18	-2760.83	21.20	-4.87	-3688.89	6.25	-9.50	-2982.24	103.10	1617.69	-2958.48	188.58	1624.74	-3563.58	227.41	1334.50	0.00	0.00	0.00	-3443.92	159.04	1612.68	-3366.56	272.53	1586.62	-333.70	-8.58	1783.47	-3910.84	183.53	1717.32	656.16	-279.17	78.86	1254.22	-273.52	85.31	648.57
2.33000	-3401.12	186.77	-17.74	-3416.23	185.86	-23.44	-3541.57	188.93	93.77	-3057.56	211.20	272.46	-2760.83	21.20	-4.87	-3705.41	5.05	-13.79	-2982.24	103.10	1617.69	-2958.48	188.58	1624.74	-3556.83	228.29	1334.87	0.00	0.00	0.00	-3416.13	161.96	1612.08	-3362.97	273.25	1586.09	-333.70	-8.58	1783.47	-3906.72	182.13	1717.47	655.84	-279.37	78.71	1254.16	-273.70	85.22	648.21
2.34000	-3401.12	186.77	-17.74	-3416.23	185.86	-23.44	-3537.85	187.92	96.69	-3053.59	210.52	276.76	-2760.83	21.20	-4.87	-3656.52	1.31	-11.69	-2982.24	103.10	1617.69	-2958.48	188.58	1624.74	-3540.26	230.20	1332.43	0.00	0.00	0.00	-3422.93	159.50	1610.81	-3359.55	273.90	1585.60	-333.70	-8.58	1783.47	-3902.55	180.72	1717.61	654.85	-279.22	78.53	1253.84	-273.54	85.16	649.06
2.35000	-3401.12	186.77	-17.74	-3416.23	185.86	-23.44	-3534.11	186.92	99.62	-3049.70	209.85	281.08	-2760.83	21.20	-4.87	-3686.76	-2.56	-17.42	-2982.24	103.10	1617.69	-2958.48	188.58	1624.74	-3549.16	231.38	1333.06	0.00	0.00	0.00	-3417.94	161.12	1611.14	-3356.28	274.48	1585.17	-333.70	-8.58	1783.47	-3898.33	179.30	1717.76	654.18	-279.56	78.31	1253.71	-273.30	85.05	648.35
2.36000	-3401.12	186.77	-17.74	-3416.23	185.86	-23.44	-3530.35	185.93	102.57	-3045.89	209.18	285.41	-2760.83	21.20	-4.87	-3585.03	-1.14	-8.27	-2982.24	103.10	1617.69	-2958.48	188.58	1624.74	-3552.75	229.08	1332.62	0.00	0.00	0.00	-3406.76	164.27	1610.99	-3353.13	274.99	1584.78	-333.70	-8.58	1783.47	-3894.06	177.87	1717.89	655.05	-279.49	78.55	1254.62	-272.96	85.47	647.42
2.37000	-3401.12	186.77	-17.74	-3416.23	185.86	-23.44	-3526.56	184.95	105.54	-3042.16	208.53	289.75	-2760.83	21.20	-4.87	-3574.41	-5.04	-9.19	-2982.24	103.10	1617.69	-2958.48	188.58	1624.74	-3546.64	230.49	1334.28	0.00	0.00	0.00	-3416.51	163.96	1612.19	-3350.11	275.43	1584.44	-333.70	-8.58	1783.47	-3889.74	176.44	1718.03	656.46	-279.08	79.06	1253.89	-273.14	85.34	649.18
2.38000	-3401.12	186.77	-17.74	-3416.23	185.86	-23.44	-3522.74	183.98	108.53	-3038.50	207.88	294.10	-2760.83	21.20	-4.87	-3543.71	-2.57	-5.99	-2982.24	103.10	1617.69	-2958.48	188.58	1624.74	-3525.45	234.17	1332.82	0.00	0.00	0.00	-3395.97	161.83	1611.13	-3347.17	275.81	1584.15	-333.70	-8.58	1783.47	-3885.36	175.01	1718.16	656.13	-279.43	78.90	1254.00	-273.47	85.06	648.47
2.39000	-3401.12	186.77	-17.74	-3416.23	185.86	-23.44	-3518.89	183.01	111.53	-3034.92	207.25	298.47	-2760.83	21.20	-4.87	-3497.06	-1.16	-1.34	-2982.24	103.10	1617.69	-2958.48	188.58	1624.74	-3511.33	233.51	1331.90	0.00	0.00	0.00	-3381.01	165.39	1608.52	-3344.31	276.11	1583.90	-333.70	-8.58	1783.47	-3880.94	173.57	1718.28	655.72	-279.30	78.91	1253.98	-273.46	85.22	648.74
2.40000	-3401.12	186.77	-17.74	-3416.23	185.86	-23.44	-3515.02	182.06	114.54	-3031.41	206.62	302.85	-2760.83	21.20	-4.87	-3467.06	-1.96	1.09	-2982.24	103.10	1617.69	-2958.48	188.58	1624.74	-3496.00	234.13	1331.59	0.00	0.00	0.00	-3359.04	165.13	1609.27	-3341.51	276.35	1583.69	-333.70	-8.58	1783.47	-3876.47	172.12	1718.40	655.27	-279.34	78.70	1253.86	-273.39	85.10	649.81
2.41000	-3401.12	186.77	-17.74	-3416.23	185.86	-23.44	-3511.12	181.12	117.58	-3027.97	206.01	307.24	-2760.83	21.20	-4.87	-3423.28	-0.14	8.00	-2982.24	103.10	1617.69	-2958.48	188.58	1624.74	-3533.00	232.23	1329.56	0.00	0.00	0.00	-3325.15	167.36	1607.74	-3338.75	276.53	1583.52	-333.70	-8.58	1783.47	-3871.94	170.67	1718.52	655.98	-279.34	78.69	1254.08	-273.08	85.14	648.72
2.42000	-3401.12	186.77	-17.74	-3416.23	185.86	-23.44	-3507.19	180.18	120.62	-3024.60	205.40	311.64	-2760.83	21.20	-4.87	-3386.68	-0.21	11.12	-2982.24	103.10	1617.69	-2958.48	188.58	1624.74	-3510.74	233.01	1331.00	0.00	0.00	0.00	-3336.28	169.12	1609.33	-3336.00	276.64	1583.39	-333.70	-8.58	1783.47	-3867.37	169.21	1718.63	656.09	-279.59	78.76	1254.92	-273.31	85.16	647.84
2.43000	-3401.12	186.77	-17.74	-3416.23	185.86	-23.44	-3503.24	179.26	123.68	-3021.30	204.80	316.06	-2760.83	21.20	-4.87	-3351.94	-0.08	13.88	-2982.24	103.10	1617.69	-2958.48	188.58	1624.74	-3487.60	233.62	1330.84	0.00	0.00	0.00	-3363.40	168.97	1608.53	-3333.25	276.68	1583.31	-333.70	-8.58	1783.47	-3862.74	167.75	1718.75	655.88	-279.56	78.64	1254.73	-272.85	85.34	648.19
2.44000	-3401.12	186.77	-17.74	-3416.23	185.86	-23.44	-3499.26	178.35	126.76	-3018.07	204.21	320.48	-2760.83	21.20	-4.87	-3319.02	0.24	16.31	-2982.24	103.10	1617.69	-2958.48	188.58	1624.74	-3498.78	236.16	1330.55	0.00	0.00	0.00	-3359.07	168.27	1608.43	-3330.49	276.66	1583.26	-333.70	-8.58	1783.47	-3858.07	166.28	1718.85	655.14	-279.19	78.69	1254.29	-272.84	85.32	647.49
2.45000	-3401.12	186.77	-17.74	-3416.23	185.86	-23.44	-3495.24	177.44	129.84	-3014.91	203.64	324.90	-2760.83	21.20	-4.87	-3287.86	0.73	18.41	-2982.24	103.10	1617.69	-2958.48	188.58	1624.74	-3479.83	234.03	1330.55	0.00	0.00	0.00	-3338.64	168.74	1606.85	-3327.68	276.58	1583.25	-333.70	-8.58	1783.47	-3853.34	164.81	1718.96	654.84	-279.10	78.54	1253.60	-273.30	84.95	648.68
2.46000	-3401.12	186.77	-17.74	-3416.23	185.86	-23.44	-3491.20	176.55	132.94	-3011.81	203.07	329.34	-2760.83	21.20	-4.87	-3258.42	1.40	20.20	-2982.24	103.10	1617.69	-2958.48	188.58	1624.74	-3466.13	235.11	1330.59	0.00	0.00	0.00	-3346.82	169.79	1607.85	-3324.82	276.43	1583.27	-333.70	-8.58	1783.47	-3848.57	163.33	1719.06	655.47	-279.48	78.53	1253.94	-273.25	85.15	648.24
2.47000	-3401.12	186.77	-17.74	-3416.23	185.86	-23.44	-3487.14	175.67	136.05	-3008.77	202.50	333.78	-2760.83	21.20	-4.87	-3230.64	2.22	21.69	-2982.24	103.10	1617.69	-2958.48	188.58	1624.74	-3479.12	236.56	1330.45	0.00	0.00	0.00	-3347.58	170.42	1608.47	-3321.89	276.22	1583.33	-333.70	-8.58	1783.47	-3843.74	161.85	1719.15	655.81	-279.78	78.75	1253.86	-273.46	85.29	647.09
2.48000	-3401.12	186.77	-17.74	-3416.23	185.86	-23.44	-3483.04	174.79	139.18	-3005.80	201.95	338.23	-2760.83	21.20	-4.87	-3204.46	3.19	22.90	-2982.24	103.10	1617.69	-2958.48	188.58	1624.74	-3467.45	234.46	1328.81	0.00	0.00	0.00	-3332.65	170.94	1608.21	-3318.85	275.95	1583.42	-333.70	-8.58	1783.47	-3838.87	160.37	1719.25	655.92	-279.77	78.47	1253.97	-272.95	85.49	648.31
2.49000	-3401.12	186.77	-17.74	-3416.23	185.86	-23.44	-3478.91	173.93	142.31	-3002.89	201.41	342.68	-2760.83	21.20	-4.87	-3179.84	4.29	23.84	-2982.24	103.10	1617.69	-2958.48	188.58	1624.74	-3457.61	233.61	1329.07	0.00	0.00	0.00	-3288.41	170.99	1606.85	-3315.71	275.62	1583.55	-333.70	-8.58	1783.47	-3833.94	158.88	1719.33	655.67	-279.18	78.63	1254.26	-273.39	85.36	648.99
2.50000	-3401.12	186.77	-17.74	-3416.23	185.86	-23.44	-3474.75	173.07	145.45	-3000.03	200.88	347.14	-2760.83	21.20	-4.87	-3156.73	5.51	24.52	-2982.24	103.10	1617.69	-2958.48	188.58	1624.74	-3480.74	236.49	1329.54	0.00	0.00	0.00	-3310.20	173.03	1606.50	-3312.43	275.22	1583.70	-333.70	-8.58	1783.47	-3828.97	157.40	1719.42	655.11	-279.12	78.61	1254.26	-273.44	85.17	648.57
2.51000	-3401.12	186.77	-17.74	-3416.23	185.86	-23.44	-3470.57	172.23	148.60	-2997.24	200.35	351.60	-2760.83	21.20	-4.87	-3135.07	6.85	24.95	-2982.24	103.10	1617.69	-2958.48	188.58	1624.74	-3481.98	235.91	1328.57	0.00	0.00	0.00	-3307.40	170.22	1606.62	-3309.00	274.77	1583.89	-333.70	-8.58	1783.47	-3823.95	155.90	1719.50	656.55	-279.37	78.92	1253.72	-273.70	85.00	647.61
2.52000	-3401.12	186.77	-17.74	-3416.23	185.86	-23.44	-3466.35	171.39	151.77	-2994.50	199.84	356.06	-2760.83	21.20	-4.87	-3114.81	8.29	25.15	-2982.24	103.10	1617.69	-2958.48	188.58	1624.74	-3463.53	233.56	1328.57	0.00	0.00	0.00	-3293.93	168.94	1605.98	-3305.40	274.25	1584.11	-333.70	-8.58	1783.47	-3818.88	154.41	1719.58	655.29	-278.77	78.59	1254.02	-273.33	85.16	647.99
2.53000	-3401.12	186.77	-17.74	-3416.23	185.86	-23.44	-3462.11	170.57	154.94	-2991.82	199.33	360.53	-2760.83	21.20	-4.87	-3095.90	9.82	25.14	-2982.24	103.10	1617.69	-2958.48	188.58	1624.74	-3438.66	234.73	1328.28	0.00	0.00	0.00	-3274.83	169.28	1605.25	-3301.62	273.68	1584.35	-333.70	-8.58	1783.47	-3813.76	152.91	1719.66	655.10	-279.24	78.57	1254.22	-273.15	85.19	648.36
2.54000	-3401.12	186.77	-17.74	-3416.23	185.86	-23.44	-3457.83	169.75	158.11	-2989.19	198.83	364.99	-2760.83	21.20	-4.87	-3078.29	11.43	24.92	-2982.24	103.10	1617.69	-2958.48	188.58	1624.74	-3427.59	235.68	1328.55	0.00	0.00	0.00	-3292.02	171.23	1605.70	-3297.62	273.04	1584.62	-333.70	-8.58	1783.47	-3808.59	151.41	1719.73	654.57	-279.87	78.25	1253.70	-273.28	85.04	647.83
2.55000	-3401.12	186.77	-17.74	-3416.23	185.86	-23.44	-3453.52	168.95	161.30	-2986.62	198.34	369.46	-2760.83	21.20	-4.87	-3061.93	13.10	24.50	-2982.24	103.10	1617.69	-2958.48	188.58	1624.74	-3467.49	232.00	1325.88	0.00	0.00	0.00	-3251.09	170.19	1604.30	-3293.40	272.35	1584.92	-333.70	-8.58	1783.47	-3803.37	149.91	1719.80	655.96	-279.11	78.89	1253.75	-273.44	85.02	648.26
2.56000	-3401.12	186.77	-17.74	-3416.23	185.86	-23.44	-3449.18	168.15	164.49	-2984.09	197.86	373.93	-2760.83	21.20	-4.87	-3046.76	14.83	23.91	-2982.24	103.10	1617.69	-2958.48	188.58	1624.74	-3428.55	232.27	1327.28	0.00	0.00	0.00	-3237.28	167.37	1604.10	-3288.93	271.60	1585.24	-333.70	-8.58	1783.47	-3798.11	148.40	1719.87	656.23	-279.26	78.83	1253.64	-273.05	85.02	649.03
2.57000	-3401.12	186.77	-17.74	-3416.23	185.86	-23.44	-3444.81	167.37	167.69	-2981.62	197.39	378.40	-2760.83	21.20	-4.87	-3032.73	16.61	23.16	-2982.24	103.10	1617.69	-2958.48	188.58	1624.74	-3416.52	231.12	1325.07	0.00	0.00	0.00	-3230.76	165.96	1603.56	-3284.19	270.79	1585.59	-333.70	-8.58	1783.47	-3792.79	146.90	1719.93	656.25	-279.76	78.53	1253.39	-272.99	85.14	649.40
2.58000	-3401.12	186.77	-17.74	-3416.23	185.86	-23.44	-3440.41	166.59	170.90	-2979.19	196.93	382.86	-2760.83	21.20	-4.87	-3019.79	18.43	22.25	-2982.24	103.10	1617.69	-2958.48	188.58	1624.74	-3416.27	230.17	1323.95	0.00	0.00	0.00	-3237.44	165.57	1603.64	-3279.18	269.93	1585.96	-333.70	-8.58	1783.47	-3787.43	145.39	1720.00	655.74	-279.95	78.53	1254.61	-273.27	85.22	649.11
2.59000	-3401.12	186.77	-17.74	-3416.23	185.86	-23.44	-3435.98	165.83	174.11	-2976.82	196.47	387.33	-2760.83	21.20	-4.87	-3007.90	20.26	21.20	-2982.24	103.10	1617.69	-2958.48	188.58	1624.74	-3380.18	230.74	1324.65	0.00	0.00	0.00	-3231.62	165.68	1604.01	-3273.86	269.01	1586.35	-333.70	-8.58	1783.47	-3782.02	143.88	1720.05	654.61	-279.50	78.51	1254.12	-273.24	85.15	649.28
2.60000	-3401.12	186.77	-17.74	-3416.23	185.86	-23.44	-3431.52	165.07	177.32	-2974.49	196.03	391.79	-2760.83	21.20	-4.87	-2996.99	22.11	20.03	-2982.24	103.10	1617.69	-2958.48	188.58	1624.74	-3406.52	228.58	1323.83	0.00	0.00	0.00	-3227.57	162.85	1603.95	-3268.22	268.03	1586.75	-333.70	-8.58	1783.47	-3776.56	142.37	1720.11	654.80	-279.14	78.46	1255.12	-273.09	85.53	647.98
2.61000	-3401.12	186.77	-17.74	-3416.23	185.86	-23.44	-3427.02	164.32	180.54	-2972.20	195.59	396.25	-2760.83	21.20	-4.87	-2987.01	23.97	18.74	-2982.24	103.10	1617.69	-2958.48	188.58	1624.74	-3418.32	228.42	1322.90	0.00	0.00	0.00	-3228.39	163.22	1603.55	-3262.24	267.00	1587.18	-333.70	-8.58	1783.47	-3771.05	140.86	1720.16	656.29	-279.42	78.71	1253.90	-273.42	84.86	648.66
2.62000	-3401.12	186.77	-17.74	-3416.23	185.86	-23.44	-3422.49	163.59	183.76	-2969.96	195.16	400.70	-2760.83	21.20	-4.87	-2977.92	25.81	17.36	-2982.24	103.10	1617.69	-2958.48	188.58	1624.74	-3378.08	227.22	1322.13	0.00	0.00	0.00	-3230.79	162.43	1603.17	-3255.90	265.91	1587.63	-333.70	-8.58	1783.47	-3765.50	139.35	1720.21	655.97	-279.54	78.80	1253.91	-273.90	84.82	649.65
2.63000	-3401.12	186.77	-17.74	-3416.23	185.86	-23.44	-3417.93	162.86	186.99	-2967.76	194.75	405.15	-2760.83	21.20	-4.87	-2969.67	27.63	15.89	-2982.24	103.10	1617.69	-2958.48	188.58	1624.74	-3383.62	227.29	1321.85	0.00	0.00	0.00	-3215.59	160.62	1602.54	-3249.18	264.77	1588.09	-333.70	-8.58	1783.47	-3759.90	137.83	1720.26	655.80	-279.56	78.57	1254.44	-273.35	85.22	648.46
2.64000	-3401.12	186.77	-17.74	-3416.23	185.86	-23.44	-3413.33	162.15	190.21	-2965.60	194.33	409.60	-2760.83	21.20	-4.87	-2962.19	29.42	14.35	-2982.24	103.10	1617.69	-2958.48	188.58	1624.74	-3383.69	223.71	1321.64	0.00	0.00	0.00	-3189.16	158.28	1602.30	-3242.07	263.58	1588.57	-333.70	-8.58	1783.47	-3754.25	136.32	1720.30	655.58	-279.41	78.56	1254.54	-273.13	85.22	648.51
2.65000	-3401.12	186.77	-17.74	-3416.23	185.86	-23.44	-3408.71	161.44	193.44	-2963.48	193.93	414.04	-2760.83	21.20	-4.87	-2955.44	31.17	12.75	-2982.24	103.10	1617.69	-2958.48	188.58	1624.74	-3346.18	221.28	1320.98	0.00	0.00	0.00	-3169.26	156.81	1600.98	-3234.54	262.33	1589.06	-333.70	-8.58	1783.47	-3748.55	134.81	1720.34	656.02	-279.36	78.70	1254.21	-273.37	85.24	649.16
2.66000	-3401.12	186.77	-17.74	-3416.23	185.86	-23.44	-3404.05	160.74	196.67	-2961.40	193.54	418.47	-2760.83	21.20	-4.87	-2949.37	32.86	11.10	-2982.24	103.10	1617.69	-2958.48	188.58	1624.74	-3350.07	220.66	1319.33	0.00	0.00	0.00	-3192.73	156.04	1602.87	-3226.58	261.03	1589.57	-333.70	-8.58	1783.47	-3742.81	133.30	1720.38	655.57	-279.33	78.75	1254.56	-273.36	85.61	648.88
2.67000	-3401.12	186.77	-17.74	-3416.23	185.86	-23.44	-3399.35	160.06	199.90	-2959.35	193.15	422.89	-2760.83	21.20	-4.87	-2943.92	34.49	9.42	-2982.24	103.10	1617.69	-2958.48	188.58	1624.74	-3355.83	217.46	1319.50	0.00	0.00	0.00	-3201.36	154.74	1604.17	-3218.16	259.68	1590.09	-333.70	-8.58	1783.47	-3737.01	131.79	1720.42	655.50	-279.69	78.52	1254.89	-273.63	85.41	648.88
2.68000	-3401.12	186.77	-17.74	-3416.23	185.86	-23.44	-3394.62	159.38	203.14	-2957.34	192.78	427.30	-2760.83	21.20	-4.87	-2939.05	36.04	7.73	-2982.24	103.10	1617.69	-2958.48	188.58	1624.74	-3359.21	215.93	1319.54	0.00	0.00	0.00	-3184.36	152.90	1603.51	-3209.27	258.27	1590.62	-333.70	-8.58	1783.47	-3731.18	130.27	1720.45	655.85	-280.14	78.55	1253.99	-273.32	85.27	648.11
2.69000	-3401.12	186.77	-17.74	-3416.23	185.86	-23.44	-3389.86	158.72	206.37	-2955.36	192.41	431.71	-2760.83	21.20	-4.87	-2934.70	37.51	6.02	-2982.24	103.10	1617.69	-2958.48	188.58	1624.74	-3336.42	215.10	1318.02	0.00	0.00	0.00	-3136.89	151.13	1600.46	-3199.89	256.82	1591.16	-333.70	-8.58	1783.47	-3725.29	128.76	1720.48	655.06	-280.65	77.96	1253.42	-273.51	85.12	648.07
2.70000	-3401.12	186.77	-17.74	-3416.23	185.86	-23.44	-3385.07	158.06	209.60	-2953.42	192.05	436.11	-2760.83	21.20	-4.87	-2930.82	38.88	4.32	-2982.24	103.10	1617.69	-2958.48	188.58	1624.74	-3312.34	214.05	1317.83	0.00	0.00	0.00	-3156.41	149.47	1601.13	-3190.00	255.32	1591.71	-333.70	-8.58	1783.47	-3719.36	127.25	1720.51	654.56	-280.05	78.19	1253.78	-273.20	85.18	647.80
2.71000	-3401.12	186.77	-17.74	-3416.23	185.86	-23.44	-3380.24	157.41	212.83	-2951.51	191.70	440.49	-2760.83	21.20	-4.87	-2927.35	40.14	2.65	-2982.24	103.10	1617.69	-2958.48	188.58	1624.74	-3295.07	212.42	1318.45	0.00	0.00	0.00	-3128.94	147.66	1600.19	-3179.58	253.76	1592.26	-333.70	-8.58	1783.47	-3713.38	125.75	1720.54	655.50	-279.32	78.72	1254.03	-273.44	85.09	647.82
2.72000	-3401.12	186.77	-17.74	-3416.23	185.86	-23.44	-3375.37	156.78	216.06	-2949.63	191.36	444.86	-2760.83	21.20	-4.87	-2924.26	41.28	1.01	-2982.24	103.10	1617.69	-2958.48	188.58	1624.74	-3297.38	209.52	1318.07	0.00	0.00	0.00	-3122.48	145.65	1600.48	-3168.62	252.16	1592.83	-333.70	-8.58	1783.47	-3707.35	124.24	1720.56	656.61	-278.98	79.13	1253.86	-273.23	85.13	647.71
2.73000	-3401.12	186.77	-17.74	-3416.23	185.86	-23.44	-3370.47	156.15	219.28	-2947.77	191.02	449.23	-2760.83	21.20	-4.87	-2921.48	42.29	-0.59	-2982.24	103.10	1617.69	-2958.48	188.58	1624.74	-3293.38	208.32	1317.68	0.00	0.00	0.00	-3118.79	142.63	1601.65	-3157.09	250.51	1593.40	-333.70	-8.58	1783.47	-3701.28	122.73	1720.58	656.39	-278.87	79.01	1254.20	-273.09	85.15	647.62
2.74000	-3401.12	186.77	-17.74	-3416.23	185.86	-23.44	-3365.54	155.53	222.51	-2945.95	190.70	453.58	-2760.83	21.20	-4.87	-2918.96	43.16	-2.12	-2982.24	103.10	1617.69	-2958.48	188.58	1624.74	-3302.30	205.67	1317.03	0.00	0.00	0.00	-3122.71	139.18	1603.35	-3147.78	250.39	1594.15	-333.70	-8.58	1783.47	-3695.16	121.23	1720.60	655.57	-279.38	78.48	1254.57	-272.95	85.44	648.81
2.75000	-3401.12	186.77	-17.74	-3416.23	185.86	-23.44	-3360.57	154.93	225.72	-2944.15	190.38	457.91	-2760.83	21.20	-4.87	-2916.65	43.87	-3.58	-2982.24	103.10	1617.69	-2958.48	188.58	1624.74	-3255.58	202.30	1317.70	0.00	0.00	0.00	-3090.51	136.82	1602.26	-3132.02	248.60	1593.81	-333.70	-8.58	1783.47	-3688.99	119.73	1720.62	654.60	-279.37	78.31	1254.82	-273.13	85.73	648.29
2.76000	-3401.12	186.77	-17.74	-3416.23	185.86	-23.44	-3355.56	154.33	228.94	-2942.37	190.07	462.23	-2760.83	21.20	-4.87	-2914.50	44.42	-4.96	-2982.24	103.10	1617.69	-2958.48	188.58	1624.74	-3241.54	199.33	1320.10	0.00	0.00	0.00	-3095.70	134.87	1603.60	-3138.27	244.98	1594.80	-333.70	-8.58	1783.47	-3682.78	118.23	1720.64	654.96	-279.90	78.24	1254.07	-273.00	85.53	648.28
2.77000	-3401.12	186.77	-17.74	-3416.23	185.86	-23.44	-3350.52	153.75	232.15	-2940.62	189.77	466.54	-2760.83	21.20	-4.87	-2912.46	44.79	-6.23	-2982.24	103.10	1617.69	-2958.48	188.58	1624.74	-3261.32	195.07	1320.38	0.00	0.00	0.00	-3094.05	132.18	1603.99	-3121.22	242.95	1596.18	-333.70	-8.58	1783.47	-3676.53	116.73	1720.65	655.41	-279.83	78.57	1253.00	-273.67	84.84	648.87
2.78000	-3401.12	186.77	-17.74	-3416.23	185.86	-23.44	-3345.44	153.17	235.35	-2938.89	189.48	470.83	-2760.83	21.20	-4.87	-2910.47	44.98	-7.39	-2982.24	103.10	1617.69	-2958.48	188.58	1624.74	-3242.81	195.47	1323.34	0.00	0.00	0.00	-3088.14	128.73	1604.94	-3101.25	240.29	1598.26	-333.70	-8.58	1783.47	-3670.22	115.24	1720.66	654.80	-279.66	78.54	1253.54	-273.53	85.00	648.35
2.79000	-3401.12	186.77	-17.74	-3416.23	185.86	-23.44	-3340.32	152.60	238.55	-2937.18	189.19	475.10	-2760.83	21.20	-4.87	-2908.49	44.97	-8.42	-2982.24	103.10	1617.69	-2958.48	188.58	1624.74	-3214.10	192.74	1322.97	0.00	0.00	0.00	-3079.48	125.70	1606.56	-3093.23	235.87	1598.95	-333.70	-8.58	1783.47	-3663.87	113.75	1720.67	655.29	-279.95	78.47	1254.31	-273.14	85.43	649.61
2.80000	-3401.12	186.77	-17.74	-3416.23	185.86	-23.44	-3335.17	152.05	241.75	-2935.49	188.92	479.36	-2760.83	21.20	-4.87	-2906.46	44.76	-9.32	-2982.24	103.10	1617.69	-2958.48	188.58	1624.74	-3220.03	193.77	1325.90	0.00	0.00	0.00	-3057.85	122.40	1607.16	-3094.32	233.14	1602.02	-333.70	-8.58	1783.47	-3657.48	112.26	1720.67	655.71	-278.78	78.74	1254.26	-273.16	85.37	648.95
2.81000	-3401.12	186.77	-17.74	-3416.23	185.86	-23.44	-3329.98	151.50	244.93	-2933.82	188.65	483.60	-2760.83	21.20	-4.87	-2904.33	44.32	-10.05	-2982.24	103.10	1617.69	-2958.48	188.58	1624.74	-3224.98	188.26	1327.69	0.00	0.00	0.00	-3034.46	118.51	1609.08	-3108.44	231.86	1604.32	-333.70	-8.58	1783.47	-3651.04	110.78	1720.68	655.90	-279.23	78.65	1254.50	-273.92	85.07	649.31
2.82000	-3401.12	186.77	-17.74	-3416.23	185.86	-23.44	-3324.76	150.97	248.11	-2932.16	188.39	487.82	-2760.83	21.20	-4.87	-2902.05	43.65	-10.63	-2982.24	103.10	1617.69	-2958.48	188.58	1624.74	-3184.39	184.29	1328.90	0.00	0.00	0.00	-3034.35	116.20	1610.60	-3087.09	229.08	1605.79	-333.70	-8.58	1783.47	-3644.55	109.30	1720.68	655.46	-279.46	78.60	1254.36	-273.75	85.07	648.60
2.83000	-3401.12	186.77	-17.74	-3416.23	185.86	-23.44	-3319.50	150.44	251.28	-2930.52	188.13	492.02	-2760.83	21.20	-4.87	-2899.56	42.74	-11.02	-2982.24	103.10	1617.69	-2958.48	188.58	1624.74	-3203.65	181.70	1330.80	0.00	0.00	0.00	-3047.33	114.15	1612.17	-3052.44	225.35	1605.99	-333.70	-8.58	1783.47	-3638.02	107.82	1720.68	655.76	-279.11	78.74	1254.09	-273.18	85.32	648.11
2.84000	-3401.12	186.77	-17.74	-3416.23	185.86	-23.44	-3314.20	149.93	254.45	-2928.90	187.89	496.21	-2760.83	21.20	-4.87	-2896.83	41.58	-11.22	-2982.24	103.10	1617.69	-2958.48	188.58	1624.74	-3192.50	182.20	1332.93	0.00	0.00	0.00	-3042.80	110.67	1614.24	-3050.97	222.30	1606.02	-333.70	-8.58	1783.47	-3631.45	106.35	1720.68	655.74	-279.52	78.60	1253.79	-274.31	84.95	647.78
2.85000	-3401.12	186.77	-17.74	-3416.23	185.86	-23.44	-3308.86	149.42	257.60	-2927.28	187.65	500.37	-2760.83	21.20	-4.87	-2893.78	40.15	-11.21	-2982.24	103.10	1617.69	-2958.48	188.58	1624.74	-3183.20	181.65	1335.21	0.00	0.00	0.00	-3035.89	107.60	1614.73	-3029.91	219.31	1608.61	-333.70	-8.58	1783.47	-3624.83	104.88	1720.68	655.99	-279.51	78.82	1254.03	-273.05	85.27	648.00
2.86000	-3401.12	186.77	-17.74	-3416.23	185.86	-23.44	-3303.48	148.93	260.74	-2925.68	187.43	504.51	-2760.83	21.20	-4.87	-2890.38	38.45	-10.99	-2982.24	103.10	1617.69	-2958.48	188.58	1624.74	-3168.16	180.14	1337.02	0.00	0.00	0.00	-2997.50	105.27	1616.17	-3025.94	216.84	1611.66	-333.70	-8.58	1783.47	-3618.16	103.41	1720.67	656.38	-279.86	78.89	1254.73	-272.98	85.31	648.34
2.87000	-3401.14	186.77	-17.74	-3416.23	185.86	-23.44	-3298.07	148.44	263.88	-2924.09	187.20	508.63	-2760.83	21.20	-4.87	-2886.56	36.46	-10.53	-2982.24	103.10	1617.69	-2958.48	188.58	1624.74	-3145.65	176.86	1338.23	0.00	0.00	0.00	-2974.40	103.72	1617.22	-3012.19	214.01	1612.16	-333.70	-8.58	1783.47	-3611.45	101.96	1720.67	655.63	-279.53	78.79	1254.62	-273.48	85.22	647.67
2.88000	-3427.16	186.04	-25.37	-3416.23	185.86	-23.44	-3292.62	147.97	267.00	-2922.50	186.99	512.72	-2760.83	21.20	-4.87	-2882.27	34.18	-9.82	-2982.26	103.10	1617.52	-2958.48	188.58	1624.74	-3123.69	175.72	1339.86	0.00	0.00	0.00	-2976.69	101.22	1618.85	-3009.29	210.64	1612.72	-333.70	-8.58	1783.47	-3604.69	100.50	1720.66	655.95	-279.37	78.90	1253.93	-273.30	85.25	648.40
2.89000	-3420.85	185.25	-29.59	-3416.23	185.86	-23.44	-3287.13	147.50	270.11	-2920.92	186.79	516.79	-2760.83	21.20	-4.87	-2856.08	32.14	-3.71	-2982.29	103.10	1617.02	-2958.48	188.58	1624.74	-3127.37	174.04	1341.00	0.00	0.00	0.00	-2984.23	97.34	1620.78	-2997.99	206.57	1615.48	-333.70	-8.58	1783.47	-3597.89	99.05	1720.65	655.78	-279.11	78.75	1253.30	-273.42	84.94	648.48
2.90000	-3420.51	186.02	-33.94	-3416.25	185.86	-23.44	-3281.60	147.05	273.21	-2919.35	186.59	520.84	-2760.83	21.20	-4.87	-2867.12	29.20	-8.35	-2982.36	103.09	1616.20	-2958.48	188.58	1624.74	-3140.46	171.92	1343.02	0.00	0.00	0.00	-2987.14	93.62	1622.57	-3035.16	204.71	1618.88	-333.70	-8.58	1783.47	-3591.05	97.61	1720.64	654.83	-279.19	78.72	1253.56	-273.31	85.16	647.73
2.91000	-3399.66	185.02	-35.02	-3433.97	186.78	-28.63	-3276.03	146.60	276.30	-2917.78	186.40	524.86	-2760.83	21.20	-4.87	-2903.32	30.25	-13.66	-2982.45	103.08	1615.04	-2958.48	188.58	1624.74	-3106.04	170.95	1344.98	0.00	0.00	0.00	-3001.15	91.23	1624.08	-2984.59	203.16	1617.88	-333.70	-8.58	1783.47	-3584.16	96.17	1720.62	654.69	-279.75	78.30	1253.70	-273.30	85.02	648.20
2.92000	-3399.64	188.46	-37.45	-3389.72	187.57	-20.59	-3270.42	146.17	279.38	-2916.22	186.22	528.86	-2760.83	21.20	-4.87	-2848.83	30.04	-3.88	-2982.56	103.08	1613.57	-2958.48	188.58	1624.74	-3096.73	167.97	1345.04	0.00	0.00	0.00	-2992.45	88.46	1624.66	-2962.05	201.00	1618.58	-333.70	-8.58	1783.47	-3577.23	94.74	1720.61	655.61	-279.12	78.82	1253.76	-273.59	84.94	647.18
2.93000	-3402.80	190.33	-40.48	-3316.37	190.34	-4.66	-3264.77	145.74	282.44	-2914.66	186.05	532.83	-2760.83	21.20	-4.87	-2808.13	30.23	2.27	-2982.70	103.06	1611.78	-2958.48	188.58	1624.74	-3068.28	168.45	1348.14	0.00	0.00	0.00	-2968.19	86.68	1624.71	-2950.19	197.89	1619.67	-333.70	-8.58	1783.47	-3570.25	93.31	1720.59	655.56	-279.38	78.75	1253.43	-273.61	84.87	648.28
2.94000	-3373.72	193.76	-37.55	-3320.08	190.17	-1.90	-3259.08	145.33	285.49	-2913.10	185.88	536.78	-2760.83	21.20	-4.87	-2889.78	29.40	-14.57	-2982.85	103.05	1609.68	-2958.48	188.58	1624.74	-3068.95	166.03	1346.19	0.00	0.00	0.00	-2950.51	86.09	1624.87	-2929.80	194.66	1619.79	-333.70	-8.58	1783.47	-3563.23	91.89	1720.58	655.49	-279.48	78.66	1253.39	-273.56	84.88	648.08
2.95000	-3351.73	196.30	-34.00	-3336.42	194.36	2.17	-3253.35	144.93	288.52	-2911.53	185.72	540.69	-2760.83	21.20	-4.87	-2864.62	31.88	-10.60	-2983.03	103.04	1607.27	-2958.48	188.58	1624.74	-3048.93	165.31	1347.13	0.00	0.00	0.00	-2954.53	82.74	1627.18	-2949.47	192.35	1622.57	-333.70	-8.58	1783.47	-3556.17	90.47	1720.56	654.69	-279.54	78.44	1254.16	-273.48	84.91	648.94
2.96000	-3317.76	198.59	-24.14	-3295.24	195.66	14.28	-3247.58	144.53	291.54	-2909.97	185.57	544.58	-2760.83	21.20	-4.87	-2850.42	32.63	-6.20	-2983.23	103.02	1604.55	-2958.48	188.58	1624.74	-3061.77	161.85	1348.17	0.00	0.00	0.00	-2934.65	81.29	1628.08	-2922.27	191.02	1624.03	-333.70	-8.58	1783.47	-3549.06	89.06	1720.54	655.44	-279.94	78.40	1253.99	-273.67	85.39	648.21
2.97000	-3303.59	200.70	-15.26	-3298.77	195.23	19.61	-3241.77	144.15	294.54	-2908.40	185.43	548.44	-2760.83	21.20	-4.87	-2826.87	32.26	-4.19	-2983.44	103.00	1601.53	-2958.48	188.58	1624.74	-3071.12	162.34	1348.59	0.00	0.00	0.00	-2931.81	79.42	1629.22	-2917.98	190.82	1624.88	-333.70	-8.58	1783.47	-3541.91	87.66	1720.52	655.89	-280.12	78.62	1254.26	-273.62	85.14	649.23
2.98000	-3261.79	201.50	-4.60	-3261.94	197.02	29.86	-3235.92	143.78	297.53	-2906.83	185.29	552.27	-2760.83	21.20	-4.87	-2856.70	31.91	-8.06	-2983.67	102.98	1598.21	-2958.50	188.57	1624.57	-3025.95	162.75	1350.96	0.00	0.00	0.00	-2928.20	77.96	1629.59	-2927.44	189.63	1624.86	-333.70	-8.58	1783.47	-3534.71	86.27	1720.50	656.14	-279.63	78.91	1253.94	-273.53	84.94	648.24
2.99000	-3243.86	201.47	0.84	-3211.66	195.45	42.24	-3230.03	143.41	300.50	-2905.25	185.17	556.07	-2760.83	21.20	-4.87	-2867.44	30.47	-11.55	-2983.92	102.96	1594.60	-2958.53	188.54	1624.04	-3039.05	160.90	1351.19	0.00	0.00	0.00	-2925.85	76.55	1630.19	-2938.72	185.74	1625.36	-333.70	-8.58	1783.47	-3527.47	84.88	1720.47	655.37	-279.55	78.69	1254.04	-273.38	85.27	648.51
3.00000	-3194.35	200.39	12.86	-3189.53	195.90	46.98	-3224.10	143.06	303.45	-2903.66	185.05	559.83	-2760.83	21.20	-4.87	-2872.31	30.41	-13.11	-2984.19	102.93	1590.70	-2958.60	188.49	1623.16	-3066.35	160.28	1353.33	0.00	0.00	0.00	-2891.65	74.80	1630.07	-2936.44	184.61	1626.57	-333.70	-8.58	1783.47	-3520.19	83.50	1720.45	655.63	-279.46	78.56	1253.76	-273.84	84.95	647.44
3.01000	-3187.11	200.05	13.64	-3141.30	194.68	56.36	-3218.13	142.72	306.39	-2902.06	184.93	563.57	-2760.83	21.20	-4.87	-2851.31	30.98	-8.59	-2984.47	102.91	1586.52	-2958.68	188.43	1621.93	-3051.85	159.71	1353.77	0.00	0.00	0.00	-2884.95	75.65	1630.81	-2931.15	185.64	1627.79	-333.70	-8.58	1783.47	-3512.86	82.13	1720.42	654.77	-279.61	78.36	1254.00	-273.18	85.02	647.81
3.02000	-3134.16	199.78	22.40	-3159.55	195.86	54.39	-3212.11	142.38	309.31	-2900.46	184.83	567.27	-2760.83	21.20	-4.87	-2831.57	30.27	-3.78	-2984.76	102.88	1582.05	-2958.78	188.34	1620.37	-3048.81	159.19	1353.83	0.00	0.00	0.00	-2876.75	75.42	1631.25	-2918.03	185.18	1628.26	-333.70	-8.58	1783.47	-3505.50	80.77	1720.40	654.36	-279.33	78.43	1254.51	-273.44	85.25	647.87
3.03000	-3139.14	201.00	21.23	-3118.78	195.80	58.27	-3206.05	142.06	312.21	-2898.84	184.73	570.94	-2760.83	21.20	-4.87	-2836.68	29.78	-5.55	-2985.07	102.85	1577.30	-2958.91	188.24	1618.47	-3039.53	158.23	1354.80	0.00	0.00	0.00	-2880.52	74.37	1632.11	-2900.00	183.92	1628.17	-333.70	-8.58	1783.47	-3498.09	79.41	1720.37	654.61	-279.34	78.19	1254.08	-273.26	85.33	649.41
3.04000	-3103.86	202.09	24.97	-3116.41	199.20	58.61	-3199.95	141.75	315.08	-2897.21	184.64	574.57	-2760.83	21.20	-4.87	-2890.40	30.78	-19.72	-2985.38	102.82	1572.28	-2959.06	188.12	1616.24	-2988.94	157.38	1356.32	0.00	0.00	0.00	-2875.64	72.87	1633.12	-2874.09	182.64	1627.48	-333.70	-8.58	1783.47	-3490.63	78.06	1720.34	655.23	-279.21	78.48	1254.11	-273.68	85.06	649.58
3.05000	-3077.73	203.74	27.29	-3093.95	197.89	57.92	-3193.81	141.45	317.94	-2895.56	184.56	578.17	-2760.83	21.20	-4.87	-2845.01	30.72	-10.20	-2985.71	102.78	1566.99	-2959.22	187.99	1613.68	-2992.06	157.02	1358.14	0.00	0.00	0.00	-2885.73	72.55	1634.11	-2893.46	182.95	1630.29	-333.70	-8.58	1783.47	-3483.14	76.72	1720.31	655.91	-279.22	78.79	1254.10	-273.52	85.31	649.63
3.06000	-3025.35	204.59	32.15	-3046.09	199.03	60.17	-3187.62	141.16	320.78	-2893.90	184.48	581.73	-2760.83	21.20	-4.87	-2871.47	33.01	-15.03	-2986.05	102.75	1561.43	-2959.40	187.83	1610.79	-3003.68	155.35	1357.16	0.00	0.00	0.00	-2870.21	72.17	1634.18	-2878.80	182.68	1630.40	-333.70	-8.58	1783.47	-3475.60	75.39	1720.28	655.81	-279.49	78.55	1254.33	-273.07	85.45	648.25
3.07000	-3019.44	206.75	28.03	-3012.09	198.35	61.53	-3181.39	140.88	323.60	-2892.22	184.41	585.26	-2760.83	21.20	-4.87	-2839.34	32.29	-8.77	-2986.40	102.71	1555.60	-2959.60	187.66	1607.59	-3001.88	153.93	1356.91	0.00	0.00	0.00	-2837.53	72.42	1634.56	-2874.77	181.99	1629.97	-333.70	-8.58	1783.47	-3468.02	74.07	1720.25	655.92	-279.20	78.74	1254.31	-273.19	85.10	647.72
3.08000	-2983.75	209.72	30.56	-3003.54	200.50	57.07	-3175.12	140.61	326.40	-2890.52	184.35	588.75	-2760.83	21.20	-4.87	-2838.80	30.36	-9.85	-2986.75	102.68	1549.52	-2959.81	187.47	1604.08	-2978.80	153.13	1357.52	0.00	0.00	0.00	-2823.59	72.53	1634.43	-2840.92	184.44	1630.83	-333.70	-8.58	1783.47	-3460.39	72.76	1720.22	655.81	-279.51	78.85	1253.61	-273.50	84.97	647.65
3.09000	-2936.97	210.56	33.64	-2959.81	201.65	58.29	-3168.81	140.35	329.17	-2888.80	184.30	592.20	-2760.83	21.20	-4.87	-2829.25	30.66	-9.97	-2987.12	102.64	1543.18	-2960.04	187.27	1600.25	-2986.25	154.97	1357.49	0.00	0.00	0.00	-2809.44	73.56	1633.94	-2829.59	181.79	1630.98	-333.70	-8.58	1783.47	-3452.73	71.46	1720.18	655.04	-279.86	78.49	1253.47	-273.59	84.77	648.92
3.10000	-2915.03	210.69	31.33	-2931.75	204.39	56.94	-3162.45	140.10	331.92	-2887.07	184.25	595.61	-2760.83	21.20	-4.87	-2841.37	33.07	-8.76	-2987.48	102.60	1536.59	-2960.28	187.05	1596.12	-2968.80	153.76	1357.32	0.00	0.00	0.00	-2842.89	72.41	1636.88	-2846.74	183.14	1631.80	-333.70	-8.58	1783.47	-3445.02	70.16	1720.15	655.99	-279.62	78.73	1254.30	-273.16	85.08	649.00
3.11000	-2881.67	215.60	30.78	-2894.55	207.46	55.38	-3156.05	139.86	334.65	-2885.31	184.21	598.99	-2760.83	21.20	-4.87	-2831.94	30.48	-7.37	-2987.86	102.55	1529.75	-2960.53	186.81	1591.68	-2954.73	152.77	1358.09	0.00	0.00	0.00	-2822.17	73.95	1636.53	-2842.28	185.32	1632.09	-333.70	-8.58	1783.47	-3437.27	68.88	1720.12	655.94	-279.45	78.66	1254.00	-272.94	85.25	648.97
3.12000	-2868.43	217.34	26.63	-2883.82	209.40	50.62	-3149.60	139.63	337.35	-2883.52	184.18	602.32	-2760.83	21.20	-4.87	-2856.94	29.68	-10.38	-2988.23	102.51	1522.67	-2960.80	186.55	1586.95	-2959.30	156.35	1358.16	0.00	0.00	0.00	-2814.61	75.04	1637.14	-2822.69	183.63	1630.19	-333.70	-8.58	1783.47	-3429.48	67.60	1720.08	656.42	-279.65	78.78	1254.13	-272.68	85.29	647.57
3.13000	-2847.20	221.40	24.97	-2871.41	213.43	45.88	-3143.11	139.41	340.03	-2881.71	184.16	605.62	-2760.83	21.20	-4.87	-2872.91	33.25	-14.36	-2988.62	102.47	1515.35	-2961.07	186.28	1581.92	-2985.38	155.09	1356.83	0.00	0.00	0.00	-2802.12	76.12	1636.44	-2810.41	181.97	1631.06	-333.70	-8.58	1783.47	-3421.65	66.34	1720.05	655.44	-279.48	78.57	1254.56	-273.33	85.33	647.67
3.14000	-2807.97	227.17	25.80	-2779.31	216.87	53.88	-3136.57	139.20	342.69	-2879.88	184.14	608.87	-2760.83	21.20	-4.87	-2856.51	32.39	-10.55	-2989.00	102.42	1507.79	-2961.35	186.00	1576.61	-2918.25	154.44	1357.13	0.00	0.00	0.00	-2805.25	75.63	1636.50	-2791.97	188.42	1630.27	-333.70	-8.58	1783.47	-3413.77	65.09	1720.01	656.00	-279.17	78.86	1254.58	-273.43	85.21	648.08
3.15000	-2801.34	231.12	22.06	-2790.97	219.93	42.98	-3129.99	139.00	345.32	-2878.01	184.13	612.08	-2760.83	21.20	-4.87	-2816.20	34.06	-4.92	-2989.38	102.37	1500.00	-2961.64	185.69	1571.01	-2904.03	153.91	1355.99	0.00	0.00	0.00	-2815.32	75.34	1638.04	-2805.18	188.12	1632.46	-333.70	-8.58	1783.47	-3405.86	63.84	1719.97	655.63	-279.07	78.73	1254.31	-273.02	85.36	648.90
3.16000	-2735.09	235.62	28.90	-2749.58	225.97	43.55	-3123.36	138.81	347.92	-2876.12	184.13	615.25	-2760.83	21.20	-4.87	-2832.26	33.32	-8.09	-2989.77	102.32	1491.98	-2961.94	185.38	1565.13	-2953.04	154.93	1355.12	0.00	0.00	0.00	-2776.69	76.18	1636.06	-2797.50	187.71	1631.58	-333.70	-8.58	1783.47	-3397.90	62.61	1719.94	654.87	-279.18	78.50	1254.33	-273.28	85.29	647.74
3.17000	-2744.33	240.77	23.61	-2742.46	233.89	38.81	-3116.69	138.64	350.50	-2874.20	184.13	618.37	-2760.83	21.20	-4.87	-2829.24	31.89	-5.24	-2990.15	102.27	1483.73	-2962.24	185.04	1558.97	-2928.04	155.08	1355.29	0.00	0.00	0.00	-2767.24	78.14	1635.92	-2799.33	189.58	1630.68	-333.70	-8.58	1783.47	-3389.90	61.39	1719.90	654.80	-279.37	78.47	1254.05	-273.42	85.26	648.05
3.18000	-2718.21	247.62	24.12	-2692.22	238.42	38.16	-3109.98	138.47	353.05	-2872.24	184.14	621.45	-2760.83	21.20	-4.87	-2814.60	33.04	-3.02	-2990.53	102.22	1475.27	-2962.55	184.70	1552.54	-2912.53	153.99	1354.81	0.00	0.00	0.00	-2760.95	77.54	1636.17	-2784.99	188.81	1630.67	-333.70	-8.58	1783.47	-3381.86	60.18	1719.86	655.31	-279.04	78.54	1252.78	-273.67	84.62	648.75
3.19000	-2692.38	254.16	24.32	-2657.77	243.94	40.11	-3103.21	138.31	355.58	-2870.25	184.16	624.48	-2760.83	21.20	-4.87	-2844.92	31.37	-9.24	-2990.91	102.17	1466.58	-2962.86	184.33	1545.84	-2883.43	157.67	1354.56	0.00	0.00	0.00	-2758.91	78.80	1635.84	-2749.29	191.86	1629.54	-333.70	-8.58	1783.47	-3373.78	58.98	1719.82	656.33	-279.33	78.90	1253.33	-273.36	85.01	648.52
3.20000	-2647.61	259.70	28.72	-2640.05	248.49	38.29	-3096.40	138.16	358.07	-2868.23	184.18	627.47	-2760.83	21.20	-4.87	-2866.42	32.99	-12.25	-2991.28	102.12	1457.69	-2963.17	183.96	1538.88	-2894.80	157.19	1353.35	0.00	0.00	0.00	-2758.97	80.17	1636.20	-2779.55	191.73	1631.04	-333.70	-8.58	1783.47	-3365.66	57.80	1719.79	655.20	-279.39	78.45	1253.79	-273.33	85.27	649.02
3.21000	-2641.34	265.14	24.41	-2609.80	255.12	35.38	-3089.55	138.03	360.54	-2866.17	184.21	630.41	-2760.83	21.20	-4.87	-2852.21	30.45	-9.08	-2991.65	102.06	1448.58	-2963.48	183.57	1531.65	-2856.07	157.90	1355.00	0.00	0.00	0.00	-2748.26	82.19	1635.06	-2757.85	192.80	1630.67	-333.70	-8.58	1783.47	-3357.50	56.62	1719.75	655.80	-279.42	78.59	1254.43	-272.88	85.36	648.83
3.22000	-2608.91	273.18	25.85	-2594.15	262.60	33.45	-3082.65	137.90	362.97	-2864.07	184.25	633.31	-2760.83	21.20	-4.87	-2852.89	30.62	-11.76	-2992.02	102.00	1439.27	-2963.80	183.16	1524.18	-2866.89	158.56	1354.19	0.00	0.00	0.00	-2732.13	85.08	1634.36	-2749.56	195.22	1629.85	-333.70	-8.58	1783.47	-3349.30	55.46	1719.71	654.95	-279.34	78.49	1253.66	-272.97	85.09	648.79
3.23000	-2580.78	279.63	26.16	-2597.25	272.44	28.40	-3075.70	137.79	365.38	-2861.94	184.30	636.16	-2760.83	21.20	-4.87	-2799.66	31.30	-0.60	-2992.38	101.95	1429.75	-2964.11	182.74	1516.45	-2856.59	161.05	1351.39	0.00	0.00	0.00	-2745.96	85.37	1635.29	-2753.38	197.84	1630.29	-333.70	-8.58	1783.47	-3341.06	54.31	1719.67	655.76	-279.76	78.55	1253.89	-273.34	85.12	648.44
3.24000	-2553.52	285.39	26.78	-2518.36	275.97	39.60	-3068.70	137.68	367.76	-2859.76	184.35	638.96	-2760.83	21.20	-4.87	-2816.32	31.61	-2.66	-2992.73	101.89	1420.04	-2964.43	182.31	1508.47	-2861.57	159.66	1352.08	0.00	0.00	0.00	-2714.96	86.74	1633.06	-2724.67	199.65	1628.30	-333.70	-8.58	1783.47	-3332.77	53.17	1719.63	654.89	-279.73	78.36	1254.66	-273.66	85.29	647.84
3.25000	-2527.24	290.48	27.62	-2575.70	281.77	27.77	-3061.66	137.59	370.11	-2857.55	184.41	641.71	-2760.83	21.20	-4.87	-2846.38	29.39	-9.19	-2993.07	101.83	1410.13	-2964.73	181.86	1500.25	-2858.51	162.31	1350.70	0.00	0.00	0.00	-2721.79	88.36	1633.12	-2725.45	198.84	1627.83	-333.70	-8.58	1783.47	-3324.45	52.05	1719.59	655.28	-279.20	78.50	1254.23	-273.34	85.29	648.12
3.26000	-2502.07	294.95	28.64	-2530.73	289.88	35.96	-3054.57	137.50	372.42	-2855.29	184.47	644.41	-2760.83	21.20	-4.87	-2870.40	32.19	-13.76	-2993.40	101.77	1400.03	-2965.04	181.40	1491.80	-2840.75	161.66	1348.95	0.00	0.00	0.00	-2704.96	89.20	1633.29	-2711.57	200.51	1626.44	-333.70	-8.58	1783.47	-3316.09	50.94	1719.56	655.88	-279.41	78.65	1254.54	-273.80	85.01	648.38
3.27000	-2478.12	298.82	29.76	-2507.15	297.00	39.09	-3047.43	137.43	374.70	-2852.99	184.54	647.06	-2760.83	21.20	-4.87	-2830.17	31.21	-6.49	-2993.73	101.71	1389.75	-2965.34	180.93	1483.11	-2820.58	164.39	1348.99	0.00	0.00	0.00	-2694.24	91.21	1631.80	-2719.32	202.75	1626.44	-333.70	-8.58	1783.47	-3307.68	49.84	1719.52	655.11	-279.49	78.59	1254.83	-273.43	85.33	648.57
3.28000	-2455.50	302.15	30.92	-2478.69	301.91	44.19	-3040.25	137.37	376.95	-2850.64	184.62	649.65	-2760.83	21.20	-4.87	-2857.67	30.08	-12.09	-2994.04	101.64	1379.28	-2965.63	180.44	1474.18	-2811.47	167.26	1347.82	0.00	0.00	0.00	-2689.19	92.08	1631.71	-2690.95	205.15	1625.38	-333.70	-8.58	1783.47	-3299.24	48.76	1719.48	655.30	-279.03	78.59	1254.26	-273.50	85.20	648.32
3.29000	-2434.34	304.95	32.07	-2447.82	304.93	50.30	-3033.01	137.31	379.17	-2848.25	184.71	652.20	-2760.83	21.20	-4.87	-2825.85	30.98	-4.66	-2994.34	101.58	1368.63	-2965.92	179.94	1465.04	-2811.62	167.67	1347.29	0.00	0.00	0.00	-2684.90	94.27	1630.72	-2699.83	206.76	1623.96	-333.70	-8.58	1783.47	-3290.76	47.68	1719.44	654.54	-278.87	78.60	1253.41	-273.30	84.98	647.38
3.30000	-2414.75	307.28	33.12	-2417.01	306.40	56.48	-3025.73	137.27	381.35	-2845.80	184.80	654.69	-2760.83	21.20	-4.87	-2841.25	30.80	-8.93	-2994.62	101.52	1357.81	-2966.20	179.43	1455.67	-2801.78	169.11	1346.13	0.00	0.00	0.00	-2677.12	96.67	1630.11	-2648.42	208.31	1621.10	-333.70	-8.58	1783.47	-3282.24	46.63	1719.40	655.06	-279.19	78.70	1253.61	-273.64	85.14	647.32
3.31000	-2396.85	309.16	34.02	-2388.72	306.62	61.77	-3018.40	137.24	383.50	-2843.31	184.90	657.13	-2760.83	21.20	-4.87	-2841.76	31.89	-9.05	-2994.89	101.45	1346.82	-2966.47	178.91	1446.08	-2821.75	169.46	1344.33	0.00	0.00	0.00	-2657.20	98.52	1630.23	-2690.17	210.65	1624.78	-333.70	-8.58	1783.47	-3273.68	45.58	1719.36	653.69	-279.75	78.11	1254.00	-273.69	84.88	649.10
3.32000	-2380.76	310.63	34.70	-2365.42	305.94	65.21	-3011.02	137.22	385.62	-2840.77	185.01	659.51	-2760.83	21.20	-4.87	-2855.15	31.23	-10.53	-2995.15	101.38	1335.66	-2966.73	178.37	1436.28	-2797.73	172.46	1342.36	0.00	0.00	0.00	-2641.71	101.09	1628.74	-2674.32	211.49	1622.50	-333.70	-8.58	1783.47	-3265.07	44.55	1719.33	654.80	-279.19	78.62	1253.29	-273.62	84.79	648.47
3.33000	-2366.59	311.73	35.11	-2349.58	304.68	65.85	-3003.59	137.21	387.70	-2838.17	185.12	661.84	-2760.83	21.20	-4.87	-2854.82	29.95	-10.41	-2995.39	101.32	1324.33	-2966.98	177.83	1426.28	-2785.34	174.14	1341.61	0.00	0.00	0.00	-2646.02	102.83	1627.69	-2664.68	215.62	1620.59	-333.70	-8.58	1783.47	-3256.43	43.54	1719.29	655.71	-279.35	78.77	1254.07	-273.47	85.06	648.31
3.34000	-2354.47	312.50	35.16	-2343.65	303.15	62.74	-2996.11	137.21	389.74	-2835.53	185.24	664.12	-2760.83	21.20	-4.87	-2828.09	31.35	-3.74	-2995.61	101.25	1312.85	-2967.21	177.27	1416.06	-2771.37	177.31	1340.51	0.00	0.00	0.00	-2648.66	105.42	1627.58	-2620.89	218.68	1618.88	-333.70	-8.58	1783.47	-3247.76	42.54	1719.25	655.05	-279.33	78.58	1254.26	-273.14	85.23	647.48
3.35000	-2344.50	312.96	34.81	-2350.14	301.69	54.91	-2988.59	137.22	391.75	-2832.82	185.36	666.34	-2760.83	21.20	-4.87	-2849.47	29.87	-8.55	-2995.82	101.18	1301.21	-2967.44	176.69	1405.65	-2735.36	179.85	1338.45	0.00	0.00	0.00	-2647.63	107.70	1627.32	-2622.48	220.23	1617.47	-333.70	-8.58	1783.47	-3239.04	41.55	1719.22	655.47	-279.21	78.78	1254.77	-273.47	85.39	648.09
3.36000	-2336.81	313.16	33.98	-2400.87	300.63	35.73	-2981.01	137.24	393.72	-2830.06	185.49	668.50	-2760.83	21.20	-4.87	-2810.40	29.94	-2.36	-2996.00	101.11	1289.41	-2967.64	176.11	1395.04	-2752.54	181.46	1336.79	0.00	0.00	0.00	-2630.66	110.54	1626.40	-2639.31	222.39	1616.77	-333.70	-8.58	1783.47	-3230.28	40.58	1719.18	655.49	-279.10	78.55	1254.40	-273.69	85.10	648.91
3.37000	-2331.51	313.14	32.62	-2384.05	299.39	34.22	-2973.38	137.27	395.66	-2827.25	185.63	670.60	-2760.83	21.20	-4.87	-2845.66	27.36	-8.85	-2996.17	101.04	1277.47	-2967.84	175.52	1384.24	-2727.65	181.29	1336.34	0.00	0.00	0.00	-2606.80	113.18	1625.24	-2602.67	223.67	1615.41	-333.70	-8.58	1783.47	-3221.48	39.63	1719.14	656.13	-279.29	78.76	1254.20	-273.58	85.20	648.42
3.38000	-2328.72	312.92	30.65	-2340.69	298.15	39.81	-2965.70	137.31	397.55	-2824.37	185.77	672.64	-2760.83	21.20	-4.87	-2838.43	31.25	-8.48	-2996.31	100.97	1265.38	-2968.01	174.91	1373.25	-2716.52	185.45	1336.21	0.00	0.00	0.00	-2609.40	115.27	1625.85	-2610.25	228.79	1616.15	-333.70	-8.58	1783.47	-3212.65	38.69	1719.11	655.72	-279.32	78.73	1254.39	-273.55	85.19	648.29
3.39000	-2328.56	312.54	28.01	-2382.44	298.09	26.00	-2957.97	137.36	399.41	-2821.44	185.92	674.63	-2760.83	21.20	-4.87	-2858.90	29.42	-10.95	-2996.44	100.90	1253.16	-2968.17	174.30	1362.08	-2717.22	188.85	1335.98	0.00	0.00	0.00	-2608.20	118.22	1624.98	-2628.49	232.45	1616.71	-333.70	-8.58	1783.47	-3203.78	37.77	1719.07	654.53	-279.08	78.39	1253.49	-273.66	85.03	648.36
3.40000	-2331.16	312.05	24.64	-2393.66	303.72	19.65	-2950.19	137.43	401.23	-2818.44	186.08	676.55	-2760.83	21.20	-4.87	-2875.50	29.73	-14.37	-2996.54	100.83	1240.79	-2968.31	173.67	1350.73	-2696.12	192.54	1334.96	0.00	0.00	0.00	-2601.76	120.63	1625.03	-2584.34	234.01	1614.69	-333.70	-8.58	1783.47	-3194.87	36.86	1719.04	654.50	-279.41	78.36	1254.27	-274.03	84.97	649.30
3.41000	-2349.34	309.81	16.16	-2386.92	305.51	15.71	-2942.36	137.50	403.01	-2815.38	186.24	678.42	-2760.83	21.20	-4.87	-2872.73	30.98	-14.11	-2996.61	100.76	1228.29	-2968.43	173.04	1339.20	-2698.24	193.77	1335.66	0.00	0.00	0.00	-2597.01	124.37	1625.41	-2546.90	235.54	1612.73	-333.70	-8.58	1783.47	-3185.92	35.97	1719.01	655.19	-279.00	78.87	1254.10	-273.60	85.24	647.68
3.42000	-2373.08	312.11	8.13	-2413.26	303.83	7.47	-2934.48	137.58	404.74	-2812.26	186.41	680.22	-2760.83	21.20	-4.87	-2814.57	30.23	-2.61	-2996.66	100.68	1215.67	-2968.52	172.39	1327.51	-2680.22	197.88	1335.95	0.00	0.00	0.00	-2570.30	127.22	1624.98	-2563.13	239.39	1614.24	-333.70	-8.58	1783.47	-3176.93	35.09	1718.98	656.41	-278.98	79.17	1254.94	-273.00	85.64	647.90
3.43000	-2341.96	310.54	11.08	-2389.86	304.34	14.76	-2926.55	137.68	406.44	-2809.07	186.59	681.96	-2760.83	21.20	-4.87	-2849.83	29.27	-7.56	-2996.69	100.61	1202.92	-2968.60	171.73	1315.64	-2671.68	198.62	1335.67	0.00	0.00	0.00	-2557.67	130.54	1625.00	-2589.85	241.63	1615.48	-333.70	-8.58	1783.47	-3167.90	34.23	1718.94	655.33	-279.44	78.67	1253.48	-273.38	85.10	649.17
3.44000	-2331.91	311.47	11.45	-2379.16	302.37	11.27	-2918.56	137.78	408.10	-2805.81	186.77	683.64	-2760.83	21.20	-4.87	-2832.97	33.61	-7.03	-2996.69	100.53	1190.04	-2968.65	171.07	1303.62	-2674.58	200.92	1337.16	0.00	0.00	0.00	-2560.73	133.13	1626.33	-2554.75	244.54	1614.65	-333.70	-8.58	1783.47	-3158.84	33.39	1718.91	654.55	-279.52	78.31	1253.61	-273.10	85.17	648.22
3.45000	-2345.94	309.65	7.96	-2397.34	300.69	5.98	-2910.52	137.90	409.71	-2802.49	186.96	685.25	-2760.83	21.20	-4.87	-2884.09	30.40	-14.28	-2996.66	100.46	1177.05	-2968.68	170.39	1291.43	-2675.14	205.52	1337.14	0.00	0.00	0.00	-2552.60	136.13	1625.52	-2530.95	249.35	1613.66	-333.70	-8.58	1783.47	-3149.74	32.57	1718.88	655.90	-279.44	78.70	1254.02	-273.02	85.24	648.53
3.46000	-2328.44	308.97	8.63	-2351.73	301.79	12.30	-2902.43	138.02	411.29	-2799.10	187.15	686.80	-2760.83	21.20	-4.87	-2858.35	31.50	-7.21	-2996.60	100.38	1163.94	-2968.69	169.71	1279.10	-2646.38	207.92	1336.71	0.00	0.00	0.00	-2544.19	139.40	1627.90	-2528.19	251.21	1614.50	-333.70	-8.58	1783.47	-3140.60	31.76	1718.85	655.30	-279.57	78.57	1253.78	-272.88	85.33	649.36
3.47000	-2365.27	306.90	1.54	-2362.96	302.27	10.14	-2894.29	138.16	412.81	-2795.63	187.36	688.29	-2760.83	21.20	-4.87	-2852.75	30.97	-4.94	-2996.51	100.31	1150.73	-2968.66	169.01	1266.61	-2637.72	210.26	1338.23	0.00	0.00	0.00	-2536.58	141.40	1627.35	-2513.17	253.08	1613.40	-333.70	-8.58	1783.47	-3131.42	30.97	1718.83	655.20	-279.67	78.37	1254.57	-273.08	85.30	648.83
3.48000	-2335.44	309.25	5.89	-2380.36	301.12	6.77	-2886.10	138.31	414.30	-2792.10	187.56	689.70	-2760.83	21.20	-4.87	-2808.64	30.73	0.23	-2996.39	100.23	1137.40	-2968.61	168.31	1253.98	-2642.09	214.09	1339.99	0.00	0.00	0.00	-2513.12	143.92	1627.57	-2514.64	256.20	1614.86	-333.70	-8.58	1783.47	-3122.21	30.20	1718.80	654.99	-279.59	78.42	1254.63	-273.52	85.34	648.99
3.49000	-2370.58	307.85	-1.18	-2356.30	301.86	10.44	-2877.85	138.47	415.74	-2788.49	187.77	691.06	-2760.83	21.20	-4.87	-2808.55	30.24	1.29	-2996.24	100.16	1123.98	-2968.53	167.60	1241.20	-2622.74	217.06	1341.80	0.00	0.00	0.00	-2513.12	147.49	1628.96	-2498.49	257.17	1615.29	-333.70	-8.58	1783.47	-3112.96	29.45	1718.77	655.29	-279.43	78.34	1253.86	-273.82	85.16	649.29
3.50000	-2317.30	307.82	8.41	-2366.63	302.75	4.90	-2869.55	138.63	417.14	-2784.80	187.99	692.34	-2760.83	21.20	-4.87	-2829.22	29.48	-7.23	-2996.06	100.08	1110.45	-2968.43	166.88	1228.29	-2630.82	220.19	1343.78	0.00	0.00	0.00	-2505.32	150.81	1630.13	-2500.11	262.13	1616.81	-333.70	-8.58	1783.47	-3103.67	28.71	1718.75	655.81	-279.39	78.52	1254.37	-273.46	85.33	648.40
3.51000	-2356.28	305.33	-0.32	-2389.06	303.85	2.88	-2861.20	138.81	418.49	-2781.04	188.22	693.56	-2760.83	21.20	-4.87	-2829.18	29.40	-8.66	-2995.84	100.00	1096.83	-2968.29	166.15	1215.25	-2603.40	222.79	1346.20	0.00	0.00	0.00	-2494.07	153.80	1631.02	-2484.22	266.69	1616.60	-333.70	-8.58	1783.47	-3094.35	27.99	1718.72	656.40	-279.03	79.01	1253.93	-273.69	85.15	648.30
3.52000	-2317.65	302.41	8.98	-2393.74	305.24	-1.86	-2852.79	139.00	419.80	-2777.20	188.45	694.71	-2760.83	21.20	-4.87	-2801.20	29.55	-6.93	-2995.59	99.92	1083.12	-2968.12	165.41	1202.08	-2598.12	224.76	1347.36	0.00	0.00	0.00	-2472.27	156.16	1631.86	-2483.18	268.98	1617.38	-333.70	-8.58	1783.47	-3084.98	27.29	1718.70	656.90	-279.36	79.00	1254.04	-273.57	85.19	648.50
3.53000	-2279.30	306.08	15.93	-2407.78	304.95	-2.16	-2844.33	139.20	421.06	-2773.28	188.69	695.79	-2760.83	21.20	-4.87	-2813.50	31.17	-9.76	-2995.31	99.85	1069.33	-2967.92	164.67	1188.79	-2593.04	228.63	1348.51	0.00	0.00	0.00	-2458.48	158.01	1633.22	-2479.02	270.21	1618.85	-333.70	-8.58	1783.47	-3075.59	26.61	1718.68	656.36	-279.68	78.72	1253.72	-273.17	85.34	649.02
3.54000	-2301.48	303.22	13.63	-2352.08	305.25	7.43	-2835.81	139.41	422.28	-2769.28	188.93	696.80	-2760.83	21.20	-4.87	-2789.23	32.10	-6.51	-2994.98	99.77	1055.44	-2967.68	163.91	1175.37	-2580.73	231.53	1350.39	0.00	0.00	0.00	-2458.15	160.09	1634.81	-2472.16	273.75	1620.88	-333.70	-8.58	1783.47	-3066.15	25.95	1718.66	655.41	-279.78	78.51	1254.00	-273.45	85.04	648.96
3.55000	-2298.34	304.58	12.41	-2349.18	306.85	9.32	-2827.24	139.64	423.44	-2765.20	189.18	697.74	-2760.83	21.20	-4.87	-2800.53	31.41	-8.73	-2994.62	99.69	1041.48	-2967.41	163.15	1161.84	-2564.50	232.62	1351.70	0.00	0.00	0.00	-2460.55	163.15	1636.74	-2443.16	276.44	1620.63	-333.70	-8.58	1783.47	-3056.68	25.31	1718.64	656.93	-279.24	79.01	1254.34	-273.56	85.07	648.48
3.56000	-2292.03	304.17	13.47	-2361.09	303.99	5.06	-2818.62	139.87	424.56	-2761.04	189.43	698.60	-2760.83	21.20	-4.87	-2770.37	32.15	-2.79	-2994.22	99.61	1027.45	-2967.10	162.39	1148.20	-2563.93	237.01	1351.87	0.00	0.00	0.00	-2454.75	165.87	1637.96	-2455.73	277.97	1622.60	-333.70	-8.58	1783.47	-3047.17	24.68	1718.62	656.23	-278.74	79.03	1254.21	-273.03	85.15	647.99
3.57000	-2286.46	303.79	14.44	-2353.53	304.94	8.84	-2809.94	140.11	425.63	-2756.79	189.69	699.40	-2760.83	21.20	-4.87	-2772.16	34.21	-0.13	-2993.79	99.53	1013.34	-2966.76	161.61	1134.45	-2558.17	238.04	1352.54	0.00	0.00	0.00	-2444.56	168.21	1639.21	-2456.03	280.36	1624.33	-333.70	-8.58	1783.47	-3037.63	24.08	1718.61	655.17	-279.47	78.38	1254.39	-273.39	85.13	648.31
3.58000	-2281.59	303.44	15.34	-2378.49	302.40	2.61	-2801.21	140.36	426.65	-2752.46	189.96	700.12	-2760.83	21.20	-4.87	-2753.51	33.49	5.70	-2993.31	99.46	999.16	-2966.38	160.83	1120.60	-2551.75	241.08	1354.98	0.00	0.00	0.00	-2420.64	170.98	1639.64	-2473.53	283.30	1627.55	-333.70	-8.58	1783.47	-3028.04	23.50	1718.59	655.38	-279.48	78.62	1254.90	-273.95	85.03	648.37
3.59000	-2277.41	303.13	16.17	-2352.21	304.57	5.23	-2792.42	140.63	427.63	-2748.04	190.23	700.77	-2760.76	21.21	-4.86	-2711.65	36.60	17.07	-2992.79	99.38	984.92	-2965.95	160.04	1106.64	-2543.14	243.36	1354.00	0.00	0.00	0.00	-2418.55	171.77	1641.35	-2425.05	284.98	1626.49	-333.70	-8.58	1783.47	-3018.43	22.93	1718.58	655.84	-279.47	78.72	1254.75	-273.66	85.24	648.90
3.60000	-2273.88	302.85	16.93	-2387.32	304.64	-1.85	-2783.57	140.90	428.55	-2743.53	190.51	701.34	-2698.16	23.59	9.73	-2705.00	38.78	23.28	-2992.23	99.30	970.62	-2965.49	159.25	1092.60	-2579.03	245.14	1356.12	0.00	0.00	0.00	-2426.27	173.72	1642.78	-2406.58	286.61	1626.74	-333.70	-8.58	1783.47	-3008.77	22.39	1718.57	655.95	-279.40	78.87	1254.53	-273.55	85.29	648.45
3.61000	-2270.99	302.60	17.61	-2370.78	304.42	3.23	-2774.67	141.19	429.42	-2738.94	190.79	701.84	-2672.80	26.39	19.04	-2687.82	40.37	29.84	-2991.62	99.22	956.26	-2964.99	158.45	1078.46	-2536.93	248.07	1356.38	0.00	0.00	0.00	-2406.07	175.68	1642.47	-2390.12	287.00	1628.38	-333.70	-8.58	1783.47	-2999.09	21.87	1718.56	655.83	-279.63	78.85	1254.23	-273.35	85.42	647.94
3.62000	-2268.69	302.38	18.23	-2373.79	305.54	2.31	-2765.71	141.49	430.24	-2734.25	191.08	702.27	-2636.74	27.17	24.56	-2634.24	43.65	41.96	-2990.97	99.14	941.85	-2964.45	157.64	1064.24	-2531.60	248.64	1356.59	0.00	0.00	0.00	-2403.52	176.41	1643.32	-2385.77	287.83	1629.84	-333.70	-8.58	1783.47	-2989.36	21.37	1718.55	656.20	-279.62	78.79	1253.53	-273.35	84.95	648.63
3.63000	-2266.96	302.19	18.78	-2378.35	303.77	2.11	-2756.70	141.79	431.01	-2729.47	191.37	702.61	-2611.24	30.60	31.28	-2649.85	46.19	40.46	-2990.28	99.06	927.39	-2963.86	156.83	1049.94	-2521.67	249.47	1356.50	0.00	0.00	0.00	-2394.69	177.50	1643.97	-2384.83	289.14	1630.17	-333.70	-8.58	1783.47	-2979.60	20.88	1718.54	655.88	-279.76	78.59	1253.56	-273.44	85.03	649.09
3.64000	-2265.79	302.03	19.27	-2330.27	303.33	9.80	-2747.63	142.11	431.73	-2724.59	191.67	702.88	-2613.42	35.20	29.71	-2640.14	49.78	43.08	-2989.54	98.98	912.88	-2963.23	156.01	1035.56	-2506.53	251.80	1358.31	0.00	0.00	0.00	-2361.33	180.51	1643.47	-2375.66	290.10	1629.64	-333.70	-8.58	1783.47	-2969.81	20.42	1718.54	655.75	-279.31	78.70	1253.11	-273.63	84.88	648.28
3.65000	-2265.13	301.90	19.69	-2308.83	299.37	14.24	-2738.50	142.44	432.40	-2719.62	191.98	703.07	-2600.90	38.08	32.39	-2598.77	51.96	49.93	-2988.75	98.91	898.34	-2962.55	155.19	1021.10	-2492.52	252.40	1357.91	0.00	0.00	0.00	-2370.42	181.79	1644.48	-2356.29	292.50	1629.77	-333.70	-8.58	1783.47	-2959.97	19.98	1718.53	655.48	-279.32	78.58	1253.00	-273.38	85.10	648.34
3.66000	-2264.97	301.80	20.05	-2369.31	304.03	1.14	-2729.32	142.78	433.01	-2714.55	192.29	703.19	-2562.23	40.61	38.44	-2586.07	54.32	50.20	-2987.92	98.83	883.75	-2961.83	154.36	1006.58	-2501.30	254.54	1359.29	0.00	0.00	0.00	-2367.20	182.06	1645.89	-2346.81	292.10	1630.13	-333.70	-8.58	1783.47	-2950.11	19.57	1718.53	655.23	-279.63	78.61	1253.79	-273.67	85.10	648.80
3.67000	-2265.28	301.72	20.36	-2404.54	304.05	-3.41	-2720.08	143.13	433.56	-2709.39	192.61	703.22	-2499.87	44.95	47.39	-2578.07	56.95	49.45	-2987.03	98.75	869.13	-2961.06	153.52	991.99	-2498.74	255.18	1360.44	0.00	0.00	0.00	-2365.71	183.03	1646.48	-2338.12	293.22	1630.13	-333.70	-8.58	1783.47	-2940.21	19.17	1718.53	655.49	-279.44	78.57	1253.47	-273.34	85.17	648.39
3.68000	-2266.03	301.67	20.60	-2372.98	304.49	3.71	-2710.78	143.49	434.07	-2704.13	192.93	703.17	-2470.85	48.28	51.48	-2550.76	59.80	50.33	-2986.10	98.67	854.48	-2960.24	152.68	977.34	-2454.27	254.36	1361.80	0.00	0.00	0.00	-2357.22	183.92	1646.12	-2340.70	294.55	1630.59	-333.70	-8.58	1783.47	-2930.27	18.80	1718.53	654.92	-279.51	78.62	1253.21	-273.18	85.24	648.53
3.69000	-2267.19	301.64	20.79	-2380.21	303.78	3.74	-2701.43	143.86	434.52	-2698.76	193.26	703.05	-2473.32	49.57	46.94	-2547.07	61.78	47.98	-2985.12	98.59	839.81	-2959.37	151.84	962.64	-2478.57	256.52	1361.37	0.00	0.00	0.00	-2362.07	185.67	1646.53	-2343.97	295.33	1631.46	-333.70	-8.58	1783.47	-2920.30	18.45	1718.54	655.79	-279.94	78.67	1253.73	-273.45	84.93	649.40
3.70000	-2268.75	301.64	20.93	-2357.79	304.26	5.02	-2692.01	144.25	434.91	-2693.30	193.59	702.84	-2481.05	51.24	38.42	-2518.23	65.33	47.10	-2984.08	98.52	825.11	-2958.45	150.99	947.88	-2445.28	256.29	1361.51	0.00	0.00	0.00	-2326.84	183.62	1645.74	-2344.16	296.27	1632.45	-333.70	-8.58	1783.47	-2910.30	18.12	1718.54	655.78	-279.36	78.85	1253.69	-273.10	85.25	649.37
3.71000	-2270.66	301.66	21.02	-2400.36	305.24	-4.15	-2682.54	144.64	435.25	-2687.73	193.93	702.55	-2428.15	50.90	44.91	-2499.40	66.99	45.35	-2982.99	98.44	810.40	-2957.47	150.14	933.07	-2450.38	257.45	1361.93	0.00	0.00	0.00	-2324.13	184.05	1644.89	-2314.86	294.32	1632.61	-333.70	-8.58	1783.47	-2900.25	17.81	1718.55	655.97	-279.19	78.77	1253.66	-273.72	85.18	649.15
3.72000	-2272.90	301.70	21.06	-2343.06	303.96	7.36	-2673.01	145.04	435.53	-2682.05	194.27	702.17	-2446.03	53.89	40.50	-2476.58	68.46	44.72	-2981.85	98.36	795.67	-2956.45	149.28	918.22	-2466.31	257.65	1363.22	0.00	0.00	0.00	-2319.00	184.31	1645.92	-2294.32	295.99	1630.13	-333.70	-8.58	1783.47	-2890.18	17.53	1718.56	653.67	-279.55	78.07	1254.49	-273.61	85.24	648.08
3.73000	-2275.45	301.77	21.05	-2360.80	302.26	5.55	-2663.42	145.46	435.75	-2676.28	194.62	701.72	-2427.60	56.22	40.92	-2459.22	71.11	42.56	-2980.65	98.28	780.93	-2955.37	148.42	903.33	-2418.20	259.17	1362.99	0.00	0.00	0.00	-2306.25	183.57	1645.55	-2317.68	294.72	1632.05	-333.70	-8.58	1783.47	-2880.07	17.27	1718.57	654.61	-279.89	78.23	1254.38	-273.06	85.44	647.68
3.74000	-2278.29	301.85	20.99	-2421.18	305.12	-5.21	-2653.78	145.88	435.92	-2670.39	194.98	701.18	-2409.03	58.31	41.37	-2449.99	70.38	37.58	-2979.39	98.21	766.18	-2954.24	147.55	888.41	-2442.06	259.81	1362.88	0.00	0.00	0.00	-2325.72	183.51	1647.60	-2325.25	296.20	1633.16	-333.70	-8.58	1783.47	-2869.93	17.03	1718.58	655.58	-279.50	78.58	1254.70	-273.50	85.07	648.53
3.75000	-2281.37	301.95	20.89	-2355.20	303.19	7.05	-2644.07	146.32	436.02	-2664.39	195.34	700.55	-2390.33	60.18	41.87	-2414.99	72.92	37.91	-2978.08	98.13	751.43	-2953.05	146.69	873.46	-2433.13	260.30	1363.82	0.00	0.00	0.00	-2317.11	183.09	1647.50	-2308.71	294.58	1633.67	-333.70	-8.58	1783.47	-2859.75	16.81	1718.60	655.96	-278.91	78.82	1253.63	-273.50	85.09	650.03
3.76000	-2284.69	302.08	20.75	-2376.82	303.99	1.28	-2634.31	146.77	436.07	-2658.29	195.70	699.84	-2371.55	61.83	42.40	-2409.55	73.45	32.21	-2976.71	98.06	736.68	-2951.80	145.82	858.47	-2428.12	259.81	1363.50	0.00	0.00	0.00	-2299.39	183.56	1646.68	-2292.57	291.39	1632.83	-333.70	-8.58	1783.47	-2849.54	16.62	1718.62	655.94	-279.60	78.74	1253.41	-273.07	85.07	649.19
3.77000	-2288.20	302.22	20.57	-2342.09	304.62	12.84	-2624.48	147.23	436.06	-2652.07	196.07	699.04	-2352.70	63.28	42.97	-2381.98	75.30	32.06	-2975.29	97.98	721.93	-2950.49	144.94	843.47	-2408.62	260.29	1363.74	0.00	0.00	0.00	-2289.52	183.58	1645.95	-2280.05	290.93	1632.50	-333.70	-8.58	1783.47	-2839.29	16.46	1718.64	655.94	-279.45	78.67	1252.92	-273.14	84.90	647.84
3.78000	-2291.89	302.37	20.35	-2364.06	302.52	5.94	-2614.60	147.69	435.99	-2645.75	196.45	698.15	-2333.81	64.52	43.56	-2354.32	76.66	31.88	-2973.80	97.91	707.20	-2949.13	144.06	828.45	-2383.57	259.93	1363.69	0.00	0.00	0.00	-2290.69	182.79	1646.27	-2270.88	292.12	1632.40	-333.70	-8.58	1783.47	-2829.01	16.31	1718.66	655.47	-279.46	78.43	1253.47	-273.70	84.96	648.07
3.79000	-2295.72	302.55	20.09	-2376.55	303.29	5.18	-2604.65	148.17	435.86	-2639.30	196.83	697.18	-2314.90	65.57	44.17	-2334.10	77.24	28.77	-2972.25	97.83	692.47	-2947.70	143.18	813.41	-2419.13	260.56	1363.47	0.00	0.00	0.00	-2291.18	180.90	1647.58	-2260.33	292.28	1631.38	-333.70	-8.58	1783.47	-2818.70	16.20	1718.69	654.82	-279.52	78.27	1254.13	-273.47	85.22	649.35
3.80000	-2299.67	302.74	19.80	-2370.43	302.97	7.42	-2594.65	148.66	435.67	-2632.74	197.22	696.11	-2296.01	66.45	44.80	-2328.38	77.78	23.84	-2970.65	97.76	677.76	-2946.22	142.30	798.37	-2389.76	259.25	1363.37	0.00	0.00	0.00	-2290.34	181.91	1647.42	-2246.00	290.59	1633.18	-333.70	-8.58	1783.47	-2808.35	16.10	1718.72	655.19	-279.84	78.42	1253.89	-273.48	85.12	649.03
3.81000	-2303.72	302.94	19.47	-2372.24	301.55	5.03	-2584.58	149.17	435.42	-2626.07	197.61	694.96	-2277.16	67.14	45.45	-2305.85	77.83	23.74	-2968.98	97.68	663.07	-2944.67	141.42	783.31	-2398.70	258.10	1362.27	0.00	0.00	0.00	-2278.62	179.88	1646.76	-2243.52	289.30	1633.42	-333.70	-8.58	1783.47	-2797.98	16.03	1718.75	655.23	-279.65	78.51	1254.10	-273.87	85.13	649.44
3.82000	-2307.83	303.16	19.12	-2375.17	304.33	2.00	-2574.45	149.68	435.10	-2619.28	198.01	693.72	-2258.37	67.68	46.10	-2264.27	78.08	27.04	-2967.24	97.61	648.41	-2943.06	140.53	768.26	-2376.61	259.36	1361.92	0.00	0.00	0.00	-2269.70	179.32	1646.14	-2242.38	288.42	1633.32	-333.70	-8.58	1783.47	-2787.56	15.99	1718.78	655.83	-279.05	78.67	1254.07	-273.88	85.15	649.62
3.83000	-2311.99	303.39	18.73	-2330.38	301.91	10.96	-2564.27	150.20	434.73	-2612.37	198.41	692.38	-2239.67	68.06	46.76	-2244.13	78.89	25.70	-2965.44	97.54	633.77	-2941.38	139.64	753.21	-2365.85	258.76	1361.98	0.00	0.00	0.00	-2257.81	178.33	1645.87	-2234.10	287.78	1632.08	-333.70	-8.58	1783.47	-2777.12	15.97	1718.81	655.85	-279.26	78.81	1253.85	-273.72	85.22	648.44
3.84000	-2316.15	303.63	18.32	-2373.67	306.15	3.77	-2554.02	150.74	434.29	-2605.33	198.81	690.96	-2221.09	68.29	47.43	-2229.94	75.94	21.34	-2963.58	97.47	619.16	-2939.64	138.75	738.17	-2341.81	258.03	1361.54	0.00	0.00	0.00	-2251.46	176.83	1646.42	-2208.61	286.12	1630.72	-333.70	-8.58	1783.47	-2766.64	15.98	1718.85	655.76	-279.49	78.81	1253.73	-273.63	85.18	648.35
3.85000	-2320.30	303.88	17.88	-2338.62	304.08	10.84	-2543.71	151.28	433.78	-2598.18	199.22	689.44	-2202.65	68.38	48.09	-2223.22	75.73	20.22	-2961.65	97.40	604.59	-2937.83	137.86	723.14	-2343.49	258.05	1360.83	0.00	0.00	0.00	-2228.00	175.04	1645.24	-2211.80	286.12	1631.10	-333.70	-8.58	1783.47	-2756.13	16.01	1718.89	656.79	-279.14	79.17	1254.47	-273.04	85.56	648.10
3.86000	-2324.41	304.15	17.42	-2388.89	306.09	-1.03	-2533.34	151.84	433.21	-2590.90	199.64	687.83	-2184.38	68.34	48.74	-2202.82	75.60	18.60	-2959.65	97.33	590.06	-2935.95	136.97	708.12	-2347.62	257.02	1359.54	0.00	0.00	0.00	-2242.98	173.50	1645.16	-2212.32	283.75	1630.34	-333.70	-8.58	1783.47	-2745.58	16.06	1718.93	656.38	-279.76	78.75	1253.76	-272.84	85.20	648.63
3.87000	-2328.46	304.42	16.93	-2347.15	306.65	9.87	-2522.90	152.40	432.58	-2583.50	200.06	686.13	-2166.30	68.19	49.38	-2183.01	75.47	17.01	-2957.58	97.26	575.57	-2934.01	136.07	693.13	-2331.15	257.53	1359.20	0.00	0.00	0.00	-2242.06	171.42	1644.99	-2213.41	282.33	1630.38	-333.70	-8.58	1783.47	-2735.00	16.15	1718.98	655.70	-279.40	78.65	1253.40	-273.20	84.98	647.78
3.88000	-2332.41	304.70	16.43	-2388.38	306.14	-2.58	-2512.41	152.98	431.88	-2575.97	200.49	684.33	-2148.45	67.92	50.01	-2163.79	75.34	15.47	-2955.45	97.19	561.12	-2931.99	135.18	678.15	-2329.77	255.98	1358.57	0.00	0.00	0.00	-2222.93	169.57	1643.86	-2202.57	280.89	1629.87	-333.70	-8.58	1783.47	-2724.39	16.26	1719.03	653.83	-279.20	78.16	1254.16	-273.29	85.21	648.88
3.89000	-2336.23	304.99	15.91	-2356.92	307.68	4.55	-2501.85	153.57	431.12	-2568.32	200.92	682.44	-2130.84	67.54	50.62	-2145.15	75.22	13.97	-2953.24	97.12	546.73	-2929.90	134.28	663.21	-2325.55	254.62	1358.36	0.00	0.00	0.00	-2202.29	169.05	1641.94	-2187.52	278.16	1628.39	-333.70	-8.58	1783.47	-2713.75	16.39	1719.08	655.01	-278.95	78.55	1253.92	-274.15	84.84	648.00
3.90000	-2339.92	305.28	15.37	-2361.33	307.92	2.82	-2491.23	154.17	430.29	-2560.53	201.36	680.45	-2113.50	67.07	51.21	-2127.08	75.10	12.51	-2950.97	97.06	532.39	-2927.75	133.38	648.30	-2316.59	253.14	1357.68	0.00	0.00	0.00	-2177.16	166.05	1640.65	-2174.07	278.83	1628.04	-333.70	-8.58	1783.47	-2703.08	16.56	1719.13	655.05	-279.22	78.57	1254.57	-273.39	85.48	649.27
3.91000	-2343.42	305.58	14.82	-2370.25	309.01	4.42	-2480.54	154.78	429.39	-2552.62	201.80	678.36	-2096.47	66.52	51.77	-2109.58	74.99	11.08	-2948.62	96.99	518.11	-2925.51	132.49	633.43	-2303.42	250.99	1356.39	0.00	0.00	0.00	-2178.97	163.71	1640.67	-2166.08	275.34	1627.29	-333.70	-8.58	1783.47	-2692.37	16.75	1719.19	655.82	-279.43	78.80	1254.79	-273.12	85.90	649.87
3.92000	-2346.73	305.89	14.25	-2363.03	309.50	4.75	-2469.80	155.40	428.43	-2544.57	202.24	676.18	-2079.76	65.89	52.29	-2092.63	74.88	9.70	-2946.20	96.92	503.89	-2923.21	131.59	618.59	-2304.42	249.00	1356.12	0.00	0.00	0.00	-2187.37	162.01	1640.93	-2156.89	273.89	1626.82	-333.70	-8.58	1783.47	-2681.63	16.96	1719.25	655.58	-279.50	78.59	1253.89	-273.24	85.52	648.64
3.93000	-2349.81	306.20	13.68	-2394.00	309.08	-4.14	-2458.99	156.03	427.40	-2536.39	202.69	673.90	-2063.40	65.19	52.78	-2076.23	74.77	8.35	-2943.70	96.86	489.74	-2920.83	130.69	603.81	-2304.13	247.58	1354.90	0.00	0.00	0.00	-2188.58	160.17	1640.33	-2154.33	271.57	1626.29	-333.70	-8.58	1783.47	-2670.86	17.21	1719.31	654.22	-279.70	78.14	1254.08	-273.45	85.29	648.89
3.94000	-2352.63	306.51	13.10	-2395.47	310.06	-4.69	-2448.11	156.68	426.29	-2528.08	203.15	671.52	-2047.42	64.43	53.23	-2060.38	74.67	7.05	-2941.13	96.80	475.65	-2918.37	129.80	589.07	-2292.87	246.04	1353.96	0.00	0.00	0.00	-2176.11	157.51	1638.98	-2161.55	266.63	1626.26	-333.70	-8.58	1783.47	-2660.06	17.48	1719.38	655.51	-279.49	78.61	1254.76	-273.20	85.54	648.42
3.95000	-2355.17	306.83	12.50	-2399.77	309.92	-6.19	-2437.18	157.33	425.12	-2519.63	203.61	669.04	-2031.85	63.61	53.64	-2045.06	74.57	5.78	-2938.48	96.73	461.64	-2915.84	128.90	574.38	-2258.38	244.31	1352.97	0.00	0.00	0.00	-2150.72	154.55	1636.97	-2144.15	266.76	1624.20	-333.70	-8.58	1783.47	-2649.22	17.78	1719.45	655.34	-279.75	78.64	1254.13	-273.42	85.42	649.32
3.96000	-2357.40	307.15	11.91	-2412.56	311.35	-6.59	-2426.18	158.00	423.88	-2511.05	204.07	666.46	-2016.70	62.76	54.00	-2030.26	74.47	4.55	-2935.76	96.67	447.71	-2913.22	128.01	559.76	-2282.17	243.87	1352.28	0.00	0.00	0.00	-2142.75	152.88	1636.62	-2140.86	263.83	1624.47	-333.70	-8.58	1783.47	-2638.36	18.11	1719.52	656.54	-279.34	79.08	1253.18	-273.84	85.00	649.00
3.97000	-2359.30	307.47	11.31	-2333.80	311.68	8.13	-2415.11	158.67	422.57	-2502.32	204.54	663.78	-2002.01	61.87	54.31	-2015.98	74.38	3.36	-2932.96	96.61	433.85	-2910.53	127.11	545.19	-2251.66	240.79	1352.36	0.00	0.00	0.00	-2135.57	150.91	1636.15	-2129.24	261.48	1623.91	-333.70	-8.58	1783.47	-2627.46	18.46	1719.60	656.62	-279.36	78.86	1252.45	-273.47	85.03	648.75
3.98000	-2360.84	307.79	10.71	-2336.27	307.88	6.30	-2403.98	159.36	421.19	-2493.46	205.01	661.00	-1987.80	60.96	54.55	-2002.21	74.29	2.21	-2930.08	96.55	420.09	-2907.76	126.22	530.69	-2256.74	237.03	1351.19	0.00	0.00	0.00	-2133.75	148.16	1635.83	-2122.08	258.34	1623.68	-333.70	-8.58	1783.47	-2616.53	18.85	1719.67	655.81	-279.33	78.58	1253.78	-273.54	85.24	648.64
3.99000	-2361.99	308.10	10.11	-2362.43	309.40	0.53	-2392.78	160.06	419.74	-2484.46	205.49	658.12	-1974.10	60.02	54.74	-1988.94	74.20	1.09	-2927.12	96.49	406.41	-2904.90	125.33	516.27	-2247.60	234.81	1350.86	0.00	0.00	0.00	-2129.87	145.99	1634.93	-2128.06	255.68	1624.35	-333.70	-8.58	1783.47	-2605.57	19.26	1719.76	654.84	-278.93	78.55	1254.29	-273.38	85.24	648.46
4.00000	-2362.72	308.42	9.51	-2339.60	309.36	5.80	-2381.52	160.77	418.22	-2475.31	205.98	655.13	-1960.94	59.09	54.86	-1976.17	74.12	0.02	-2924.08	96.44	392.82	-2901.97	124.44	501.91	-2248.87	232.38	1350.76	0.00	0.00	0.00	-2117.75	140.85	1634.62	-2109.87	252.15	1622.77	-333.70	-8.58	1783.47	-2594.58	19.70	1719.84	656.29	-279.18	78.82	1254.01	-273.06	85.41	647.93
4.01000	-2363.01	308.73	8.92	-2403.25	309.69	-5.69	-2370.20	161.49	416.62	-2466.03	206.46	652.04	-1948.33	58.15	54.92	-1963.88	74.04	-1.02	-2920.95	96.38	379.33	-2898.95	123.55	487.64	-2234.87	230.05	1350.56	0.00	0.00	0.00	-2107.29	138.36	1634.48	-2101.36	249.60	1623.63	-333.70	-8.58	1783.47	-2583.56	20.17	1719.93	655.96	-279.60	78.70	1253.17	-273.21	85.18	647.35
4.02000	-2362.83	309.04	8.33	-2344.02	310.97	5.49	-2358.81	162.22	414.95	-2456.59	206.95	648.85	-1936.31	57.22	54.90	-1952.08	73.96	-2.03	-2917.75	96.32	365.94	-2895.84	122.67	473.45	-2227.84	226.07	1350.84	0.00	0.00	0.00	-2106.78	136.04	1634.33	-2090.59	246.39	1623.46	-333.70	-8.58	1783.47	-2572.50	20.67	1720.02	654.67	-279.80	78.31	1254.07	-273.36	85.40	648.27
4.03000	-2362.16	309.35	7.75	-2394.18	310.34	-5.41	-2347.35	162.96	413.21	-2447.01	207.45	645.55	-1924.91	56.31	54.80	-1940.74	73.89	-3.00	-2914.46	96.27	352.65	-2892.65	121.78	459.35	-2209.04	223.46	1349.66	0.00	0.00	0.00	-2100.64	133.11	1633.71	-2081.14	242.79	1623.25	-333.70	-8.58	1783.47	-2561.42	21.20	1720.12	655.22	-279.44	78.52	1253.58	-273.29	85.21	648.11
4.04000	-2360.96	309.65	7.18	-2361.36	309.22	1.69	-2335.83	163.71	411.39	-2437.28	207.95	642.14	-1914.14	55.43	54.62	-1929.87	73.81	-3.93	-2911.08	96.22	339.48	-2889.37	120.90	445.34	-2204.99	220.33	1348.17	0.00	0.00	0.00	-2085.70	128.51	1632.81	-2068.16	239.37	1623.39	-333.70	-8.58	1783.47	-2550.31	21.76	1720.22	656.27	-279.08	78.87	1253.35	-273.01	85.30	647.83
4.05000	-2359.22	309.94	6.62	-2363.08	310.89	2.91	-2324.24	164.48	409.50	-2427.41	208.46	638.63	-1904.04	54.58	54.35	-1919.45	73.74	-4.82	-2907.63	96.17	326.41	-2886.00	120.02	431.43	-2204.01	216.45	1348.88	0.00	0.00	0.00	-2059.98	125.18	1632.12	-2064.23	236.02	1623.08	-333.70	-8.58	1783.47	-2539.16	22.34	1720.32	656.30	-279.08	79.01	1254.61	-273.36	85.45	648.31
4.06000	-2356.90	310.23	6.08	-2381.38	311.47	-1.54	-2312.59	165.25	407.54	-2417.38	208.97	635.01	-1894.63	53.78	54.00	-1909.48	73.68	-5.68	-2904.08	96.12	313.46	-2882.55	119.15	417.61	-2192.42	213.38	1348.16	0.00	0.00	0.00	-2065.34	120.59	1633.13	-2061.80	231.58	1623.77	-333.70	-8.58	1783.47	-2527.99	22.96	1720.42	655.53	-279.77	78.51	1254.43	-273.45	85.18	647.64
4.07000	-2353.98	310.51	5.55	-2336.80	312.17	5.28	-2300.87	166.04	405.49	-2407.20	209.48	631.28	-1885.93	53.03	53.55	-1899.94	73.61	-6.51	-2900.45	96.07	300.62	-2879.00	118.27	403.90	-2193.76	210.27	1347.98	0.00	0.00	0.00	-2063.28	117.33	1633.77	-2048.71	228.29	1623.87	-333.70	-8.58	1783.47	-2516.78	23.61	1720.53	655.60	-279.25	78.43	1254.17	-272.92	85.52	648.58
4.08000	-2350.43	310.78	5.04	-2338.15	309.80	5.00	-2289.08	166.84	403.38	-2396.87	210.00	627.45	-1877.98	52.34	53.00	-1890.84	73.55	-7.30	-2896.72	96.02	287.92	-2875.37	117.40	390.30	-2176.76	206.13	1347.32	0.00	0.00	0.00	-2056.06	113.85	1634.13	-2032.95	224.70	1624.55	-333.70	-8.58	1783.47	-2505.54	24.29	1720.64	654.92	-279.42	78.43	1253.44	-273.58	85.30	648.73
4.09000	-2346.22	311.04	4.55	-2368.67	310.69	-1.48	-2277.22	167.65	401.18	-2386.39	210.52	623.50	-1870.80	51.72	52.35	-1882.17	73.49	-8.05	-2892.91	95.97	275.33	-2871.64	116.54	376.82	-2181.48	202.96	1349.53	0.00	0.00	0.00	-2046.00	108.29	1634.41	-2025.03	219.76	1626.40	-333.70	-8.58	1783.47	-2494.28	25.00	1720.76	655.01	-279.09	78.64	1254.06	-273.41	85.46	649.07
4.10000	-2341.33	311.29	4.07	-2363.52	310.59	-0.54	-2265.30	168.47	398.91	-2375.74	211.05	619.44	-1864.41	51.18	51.59	-1873.91	73.43	-8.77	-2889.01	95.93	262.88	-2867.82	115.67	363.45	-2154.00	199.84	1349.36	0.00	0.00	0.00	-2030.48	106.04	1634.08	-2021.35	216.23	1626.05	-333.70	-8.58	1783.47	-2482.98	25.74	1720.88	656.33	-279.34	78.96	1253.98	-273.27	85.31	649.54
4.11000	-2335.73	311.53	3.62	-2355.55	308.63	0.01	-2253.31	169.30	396.56	-2364.95	211.58	615.28	-1858.84	50.73	50.72	-1866.05	73.38	-9.46	-2885.02	95.89	250.56	-2863.90	114.81	350.20	-2146.95	194.66	1350.32	0.00	0.00	0.00	-2034.00	101.98	1635.79	-2007.46	214.04	1628.23	-333.70	-8.58	1783.47	-2471.66	26.51	1721.01	655.95	-279.74	78.56	1253.67	-273.07	85.34	649.29
4.12000	-2329.39	311.76	3.20	-2362.90	310.18	-2.22	-2241.25	170.14	394.13	-2353.99	212.11	611.00	-1854.13	50.37	49.73	-1858.60	73.32	-10.11	-2880.93	95.84	238.38	-2859.89	113.96	337.07	-2150.98	194.01	1351.60	0.00	0.00	0.00	-2024.68	98.57	1635.82	-1999.74	210.47	1629.28	-333.70	-8.58	1783.47	-2460.30	27.31	1721.13	655.37	-280.08	78.22	1253.79	-273.71	84.97	648.93
4.13000	-2322.27	311.98	2.81	-2325.89	307.98	5.01	-2229.12	170.99	391.63	-2342.87	212.65	606.61	-1850.28	50.12	48.63	-1851.54	73.27	-10.72	-2876.75	95.80	226.35	-2855.78	113.11	324.08	-2137.93	188.73	1353.32	0.00	0.00	0.00	-2011.95	94.50	1636.01	-1995.10	205.39	1630.03	-333.70	-8.58	1783.47	-2448.92	28.15	1721.26	654.62	-279.63	78.42	1254.31	-273.62	85.28	649.18
4.14000	-2288.85	311.82	8.31	-2338.28	308.57	1.85	-2216.93	171.86	389.04	-2331.60	213.19	602.10	-1847.34	49.99	47.40	-1844.87	73.22	-11.31	-2872.48	95.76	214.46	-2851.57	112.26	311.22	-2112.54	185.33	1355.23	0.00	0.00	0.00	-2003.93	90.37	1637.60	-1979.12	200.34	1629.92	-333.70	-8.58	1783.47	-2437.51	29.02	1721.40	655.54	-280.05	78.63	1254.41	-273.33	85.44	647.71
4.15000	-2295.33	312.31	7.01	-2351.97	307.87	-1.34	-2204.67	172.73	386.37	-2320.16	213.74	597.49	-1845.32	49.97	46.04	-1838.57	73.17	-11.86	-2868.11	95.73	202.72	-2847.27	111.42	298.50	-2112.13	181.43	1357.59	0.00	0.00	0.00	-1997.82	85.58	1638.16	-1992.04	196.44	1632.98	-333.70	-8.58	1783.47	-2426.06	29.91	1721.54	655.39	-279.87	78.62	1254.37	-272.85	85.52	647.48
4.16000	-2301.14	311.28	5.17	-2309.06	306.27	4.55	-2192.33	173.62	383.63	-2308.56	214.29	592.76	-1844.25	50.09	44.55	-1832.64	73.13	-12.38	-2863.64	95.69	191.13	-2842.86	110.58	285.93	-2119.25	178.92	1358.62	0.00	0.00	0.00	-1978.57	81.08	1638.82	-1986.88	191.28	1633.97	-333.70	-8.58	1783.47	-2414.59	30.84	1721.68	655.30	-279.58	78.52	1254.07	-273.17	85.27	648.30
4.17000	-2327.27	313.15	-3.80	-2318.87	306.64	0.73	-2179.93	174.52	380.80	-2296.79	214.85	587.91	-1844.86	51.72	41.52	-1827.07	73.08	-12.86	-2859.08	95.66	179.70	-2838.36	109.75	273.49	-2107.99	174.85	1360.46	0.00	0.00	0.00	-1977.96	76.27	1639.89	-1965.17	188.25	1634.19	-333.70	-8.58	1783.47	-2403.09	31.81	1721.83	654.86	-278.98	78.68	1254.38	-273.67	85.22	647.93
4.18000	-2308.57	313.02	-2.53	-2281.19	305.96	7.71	-2167.46	175.42	377.89	-2284.85	215.41	582.95	-1840.67	48.40	41.73	-1821.86	73.04	-13.32	-2854.42	95.62	168.43	-2833.75	108.92	261.22	-2098.47	173.62	1361.84	0.00	0.00	0.00	-1982.14	72.30	1641.03	-1943.44	184.79	1634.47	-333.70	-8.58	1783.47	-2391.56	32.80	1721.98	655.66	-279.27	78.89	1253.22	-273.48	84.95	647.21
4.19000	-2314.99	313.41	-6.79	-2290.57	306.85	6.80	-2154.92	176.34	374.90	-2272.75	215.97	577.87	-1842.46	51.14	38.52	-1816.99	73.00	-13.74	-2849.66	95.59	157.33	-2829.04	108.10	249.09	-2089.42	168.96	1364.17	0.00	0.00	0.00	-1972.12	69.71	1642.25	-1931.47	179.04	1635.82	-333.70	-8.58	1783.47	-2380.00	33.83	1722.14	655.82	-279.37	78.60	1254.36	-273.43	85.34	648.21
4.20000	-2276.77	313.98	-1.80	-2261.03	306.01	14.01	-2142.31	177.28	371.82	-2260.48	216.54	572.67	-1841.32	50.51	37.71	-1812.46	72.95	-14.13	-2844.80	95.56	146.39	-2824.23	107.28	237.13	-2076.68	168.03	1364.79	0.00	0.00	0.00	-1966.78	64.41	1641.94	-1958.00	174.63	1638.42	-333.70	-8.58	1783.47	-2368.41	34.89	1722.30	656.60	-279.23	79.00	1254.23	-273.29	85.46	648.77
4.21000	-2257.25	313.24	-0.68	-2273.53	308.23	16.54	-2129.63	178.22	368.66	-2248.04	217.11	567.35	-1840.53	50.31	36.80	-1808.26	72.92	-14.48	-2839.84	95.53	135.63	-2819.31	106.47	225.33	-2073.67	165.52	1365.67	0.00	0.00	0.00	-1963.10	61.89	1643.54	-1943.88	171.37	1639.50	-333.70	-8.58	1783.47	-2356.80	35.99	1722.46	655.03	-279.65	78.56	1253.89	-272.96	85.53	649.72
4.22000	-2241.57	314.10	-0.38	-2270.67	308.08	24.94	-2116.88	179.17	365.42	-2235.42	217.69	561.92	-1841.82	52.44	34.54	-1804.38	72.88	-14.81	-2834.78	95.51	125.05	-2814.29	105.67	213.69	-2054.03	160.75	1365.09	0.00	0.00	0.00	-1946.45	57.86	1643.71	-1942.70	168.69	1641.02	-333.70	-8.58	1783.47	-2345.15	37.11	1722.63	655.54	-279.86	78.58	1254.62	-272.82	85.54	649.22
4.23000	-2236.83	313.86	4.32	-2264.94	307.68	35.15	-2104.06	180.14	362.09	-2222.64	218.27	556.37	-1840.06	51.07	35.08	-1800.81	72.84	-15.10	-2829.61	95.48	114.64	-2809.15	104.87	202.23	-2063.80	158.20	1365.46	0.00	0.00	0.00	-1929.69	53.93	1644.15	-1931.33	165.58	1642.08	-333.70	-8.58	1783.47	-2333.48	38.28	1722.80	655.45	-279.83	78.47	1254.13	-273.51	85.25	647.31
4.24000	-2245.41	313.96	16.08	-2250.45	306.32	50.32	-2091.17	181.11	358.68	-2209.68	218.85	550.70	-1839.62	50.45	34.92	-1797.56	72.81	-15.37	-2824.34	95.46	104.42	-2803.91	104.08	190.95	-2061.41	155.92	1366.74	0.00	0.00	0.00	-1931.55	50.05	1646.09	-1919.56	160.96	1643.06	-333.70	-8.58	1783.47	-2321.78	39.47	1722.98	655.63	-279.39	78.52	1254.18	-273.63	85.15	647.43
4.25000	-2240.91	309.40	29.41	-2260.83	304.47	57.97	-2078.21	182.10	355.19	-2196.54	219.43	544.90	-1841.48	52.41	33.48	-1794.60	72.77	-15.60	-2818.97	95.44	94.39	-2798.57	103.29	179.85	-2058.15	153.22	1367.52	0.00	0.00	0.00	-1914.63	47.89	1646.11	-1900.58	157.58	1644.08	-333.70	-8.58	1783.47	-2310.05	40.70	1723.16	654.59	-279.45	78.43	1255.16	-273.17	85.57	647.46
4.26000	-2217.93	307.05	45.41	-2256.81	300.79	71.24	-2065.18	183.10	351.60	-2183.23	220.03	538.99	-1840.54	51.76	33.45	-1791.93	72.74	-15.81	-2813.49	95.42	84.55	-2793.11	102.51	168.93	-2032.69	150.26	1367.34	0.00	0.00	0.00	-1911.20	44.83	1647.19	-1895.46	154.36	1644.83	-333.70	-8.58	1783.47	-2298.30	41.97	1723.35	654.54	-279.15	78.48	1254.01	-273.15	85.22	648.77
4.27000	-2204.26	302.24	58.67	-2233.08	297.91	85.43	-2052.08	184.11	347.93	-2169.73	220.62	532.95	-1840.60	52.30	32.64	-1789.54	72.70	-15.98	-2807.90	95.40	74.91	-2787.53	101.74	158.20	-2029.20	148.52	1368.65	0.00	0.00	0.00	-1910.72	41.50	1647.94	-1878.50	151.03	1644.76	-333.70	-8.58	1783.47	-2286.51	43.27	1723.54	654.25	-279.47	78.32	1253.54	-273.65	85.03	647.81
4.28000	-2184.82	298.35	73.39	-2211.03	294.21	99.51	-2038.90	185.13	344.18	-2156.06	221.22	526.79	-1838.92	50.19	33.47	-1787.43	72.67	-16.12	-2802.21	95.39	65.46	-2781.85	100.98	147.67	-2024.84	145.60	1369.58	0.00	0.00	0.00	-1904.84	39.01	1648.49	-1870.21	148.18	1645.32	-333.70	-8.58	1783.47	-2274.70	44.60	1723.73	654.66	-279.34	78.57	1254.07	-273.56	85.27	647.54
4.29000	-2154.11	293.79	87.76	-2196.80	290.81	110.81	-2025.65	186.16	340.33	-2142.21	221.82	520.50	-1840.17	51.24	32.41	-1785.59	72.64	-16.24	-2796.40	95.38	56.22	-2776.05	100.22	137.33	-2008.02	142.01	1370.28	0.00	0.00	0.00	-1890.58	37.21	1648.74	-1884.99	146.77	1648.20	-333.70	-8.58	1783.47	-2262.86	45.97	1723.93	655.23	-279.29	78.92	1254.83	-273.48	85.52	647.94
4.30000	-2148.23	290.99	98.35	-2181.79	285.94	122.35	-2012.33	187.20	336.40	-2128.17	222.42	514.09	-1840.75	52.60	31.59	-1784.00	72.61	-16.32	-2790.49	95.37	47.18	-2770.14	99.47	127.20	-2004.50	140.30	1370.74	0.00	0.00	0.00	-1873.66	35.86	1649.56	-1860.81	141.73	1647.48	-333.70	-8.58	1783.47	-2250.99	47.37	1724.13	655.61	-279.15	78.93	1253.99	-273.41	85.21	648.16
4.31000	-2120.67	288.84	110.90	-2160.57	282.33	134.34	-1998.94	188.26	332.38	-2113.95	223.03	507.56	-1840.73	52.42	31.08	-1782.67	72.58	-16.38	-2784.47	95.36	38.36	-2764.12	98.73	117.27	-1996.92	138.33	1372.09	0.00	0.00	0.00	-1881.54	31.60	1651.32	-1877.66	140.64	1649.81	-333.70	-8.58	1783.47	-2239.10	48.81	1724.34	655.31	-279.03	78.74	1254.40	-273.06	85.29	647.64
4.32000	-2103.87	286.26	121.55	-2139.63	278.63	145.76	-1985.48	189.32	328.27	-2099.55	223.65	500.90	-1839.10	50.42	31.63	-1781.58	72.55	-16.41	-2778.33	95.35	29.75	-2757.97	97.99	107.55	-1998.24	135.31	1372.54	0.00	0.00	0.00	-1878.65	26.92	1649.30	-1882.67	138.56	1650.83	-333.70	-8.58	1783.47	-2227.17	50.28	1724.56	655.33	-279.35	78.61	1254.13	-273.76	85.16	648.27
4.33000	-2081.83	299.01	150.62	-2108.90	277.64	157.36	-1971.94	190.40	324.07	-2084.96	224.26	494.11	-1840.94	52.30	29.98	-1780.73	72.52	-16.41	-2772.08	95.34	21.36	-2751.71	97.27	98.05	-1989.49	133.27	1374.00	0.00	0.00	0.00	-1867.97	27.65	1652.41	-1868.34	136.92	1651.12	-333.70	-8.58	1783.47	-2215.23	51.79	1724.77	655.49	-278.79	78.99	1254.52	-273.61	85.10	647.54
4.34000	-2055.70	295.92	160.92	-2085.07	274.21	168.07	-1958.33	191.49	319.78	-2070.18	224.88	487.20	-1839.92	51.58	29.91	-1780.11	72.49	-16.38	-2765.72	95.34	13.20	-2745.33	96.55	88.76	-1982.96	130.90	1374.80	0.00	0.00	0.00	-1869.66	25.48	1654.82	-1840.99	135.13	1651.58	-333.70	-8.58	1783.47	-2203.25	53.34	1725.00	655.11	-279.16	78.51	1254.88	-273.57	85.48	647.86
4.35000	-2033.69	292.98	170.78	-2067.40	282.44	189.16	-1944.64	192.59	315.40	-2055.21	225.50	480.15	-1840.12	51.38	29.73	-1779.70	72.46	-16.32	-2759.24	95.34	5.25	-2738.83	95.84	79.70	-1973.27	127.67	1375.64	0.00	0.00	0.00	-1833.82	41.66	1674.89	-1827.82	133.24	1651.67	-333.70	-8.58	1783.47	-2191.25	54.92	1725.23	655.17	-279.33	78.70	1254.65	-273.40	85.62	647.20
4.36000	-2008.26	290.54	179.84	-2043.11	280.65	197.53	-1930.89	193.70	310.92	-2040.05	226.13	472.98	-1839.48	51.22	29.56	-1779.51	72.43	-16.24	-2752.65	95.34	-2.46	-2732.21	95.14	70.87	-1977.24	126.47	1377.43	0.00	0.00	0.00	-1823.83	44.20	1679.74	-1830.85	130.88	1652.74	-333.70	-8.58	1783.47	-2179.22	56.54	1725.46	654.78	-279.21	78.58	1254.39	-273.00	85.47	648.03
4.37000	-1983.67	286.44	188.18	-2021.93	278.69	204.08	-1917.06	194.82	306.36	-2024.70	226.76	465.68	-1839.81	51.68	29.21	-1779.53	72.40	-16.13	-2745.94	95.34	-9.93	-2725.47	94.45	62.26	-1972.70	125.44	1378.13	0.00	0.00	0.00	-1812.06	45.97	1684.01	-1831.10	128.95	1653.52	-333.70	-8.58	1783.47	-2167.16	58.20	1725.69	654.54	-279.43	78.31	1254.04	-273.52	85.21	647.17
4.38000	-1960.13	283.68	195.72	-1994.53	275.53	211.44	-1903.15	195.95	301.70	-2009.15	227.39	458.25	-1840.01	52.02	28.48	-1779.74	72.37	-15.99	-2739.12	95.35	-17.17	-2718.60	93.77	53.90	-1953.52	120.96	1379.01	0.00	0.00	0.00	-1810.14	41.08	1681.65	-1819.91	127.95	1654.39	-333.70	-8.58	1783.47	-2155.08	59.89	1725.94	654.74	-279.51	78.41	1254.62	-273.20	85.61	648.20
4.39000	-1930.16	280.34	203.21	-1968.69	271.22	218.26	-1889.17	197.10	296.95	-1993.42	228.03	450.69	-1839.22	51.17	28.62	-1780.14	72.34	-15.82	-2732.17	95.36	-24.17	-2711.61	93.10	45.77	-1956.78	120.57	1378.57	0.00	0.00	0.00	-1805.68	39.16	1682.66	-1804.05	127.05	1655.79	-333.70	-8.58	1783.47	-2142.97	61.62	1726.18	655.15	-279.12	78.57	1253.80	-273.47	85.34	647.81
4.40000	-1905.29	277.65	209.16	-1952.54	269.34	221.78	-1875.12	198.25	292.11	-1977.48	228.67	443.00	-1840.12	52.46	27.61	-1780.72	72.31	-15.63	-2725.11	95.37	-30.92	-2704.49	92.44	37.89	-1937.54	118.28	1378.43	0.00	0.00	0.00	-1798.20	37.65	1683.84	-1782.88	125.96	1655.60	-333.70	-8.58	1783.47	-2130.83	63.39	1726.44	655.35	-279.31	78.78	1253.29	-273.75	84.98	647.73
4.41000	-1869.74	273.35	216.98	-1916.90	264.11	228.74	-1860.99	199.42	287.17	-1961.35	229.31	435.17	-1838.19	51.08	27.63	-1781.47	72.28	-15.42	-2717.93	95.38	-37.43	-2697.25	91.78	30.25	-1952.97	115.99	1379.05	0.00	0.00	0.00	-1788.05	36.13	1684.54	-1807.23	123.54	1657.27	-333.70	-8.58	1783.47	-2118.67	65.19	1726.69	655.29	-279.33	78.69	1252.92	-273.19	85.16	647.93
4.42000	-1846.09	269.64	221.71	-1892.40	262.84	232.47	-1846.79	200.60	282.14	-1945.02	229.96	427.21	-1840.21	53.46	25.87	-1782.39	72.25	-15.17	-2710.62	95.39	-43.68	-2689.88	91.14	22.87	-1938.60	114.15	1379.52	0.00	0.00	0.00	-1780.93	35.09	1685.14	-1808.30	122.25	1658.72	-333.70	-8.58	1783.47	-2106.49	67.03	1726.96	655.49	-279.29	78.71	1254.02	-273.18	85.42	648.54
4.43000	-1825.02	265.98	225.31	-1854.60	258.28	238.35	-1832.51	201.79	277.01	-1928.49	230.61	419.12	-1838.34	51.25	26.75	-1783.47	72.21	-14.90	-2703.19	95.41	-49.67	-2682.38	90.51	15.75	-1926.68	128.22	1393.55	0.00	0.00	0.00	-1775.17	33.53	1685.43	-1796.37	120.97	1659.38	-333.70	-8.58	1783.47	-2094.27	68.91	1727.23	655.53	-279.91	78.56	1253.48	-272.85	85.22	648.75
4.44000	-1793.22	261.58	230.34	-1847.01	253.72	237.87	-1818.16	202.99	271.78	-1911.75	231.26	410.89	-1838.80	52.43	25.72	-1784.69	72.18	-14.61	-2695.64	95.43	-55.40	-2674.76	89.89	8.89	-1917.80	127.28	1395.24	0.00	0.00	0.00	-1767.60	31.02	1685.84	-1788.94	118.43	1659.96	-333.70	-8.58	1783.47	-2082.03	70.83	1727.50	655.75	-279.54	78.76	1254.27	-273.54	85.46	649.02
4.45000	-1765.84	257.37	234.37	-1799.40	250.00	244.27	-1803.73	204.20	266.46	-1894.82	231.92	402.53	-1837.73	51.42	25.95	-1786.06	72.15	-14.29	-2687.97	95.45	-60.87	-2667.00	89.27	2.29	-1916.35	127.00	1395.86	0.00	0.00	0.00	-1760.36	29.47	1686.38	-1779.26	117.60	1658.76	-333.70	-8.58	1783.47	-2069.77	72.79	1727.78	655.86	-279.18	78.84	1254.28	-273.89	85.40	648.20
4.46000	-1735.81	252.64	238.56	-1782.70	245.93	244.99	-1789.22	205.42	261.04	-1877.68	232.58	394.03	-1839.26	52.79	25.13	-1787.57	72.12	-13.95	-2680.17	95.47	-66.07	-2659.11	88.67	-4.04	-1904.02	126.58	1396.73	0.00	0.00	0.00	-1752.91	28.12	1686.36	-1772.52	116.12	1659.20	-333.70	-8.58	1783.47	-2057.48	74.79	1728.06	654.82	-278.81	78.55	1253.96	-273.51	85.16	647.76
4.47000	-1710.35	249.10	241.18	-1739.14	240.68	250.07	-1774.64	206.66	255.53	-1860.34	233.24	385.40	-1839.62	52.79	24.98	-1789.20	72.08	-13.58	-2672.24	95.50	-70.99	-2651.09	88.08	-10.09	-1898.67	124.99	1395.90	0.00	0.00	0.00	-1745.49	26.79	1686.30	-1778.85	114.80	1660.26	-333.70	-8.58	1783.47	-2045.16	76.82	1728.35	655.27	-279.10	78.57	1254.03	-273.46	85.22	648.34
4.48000	-1677.19	244.98	244.68	-1711.73	237.79	250.11	-1759.98	207.91	249.91	-1842.78	233.91	376.62	-1839.95	53.75	24.07	-1790.95	72.04	-13.19	-2664.19	95.53	-75.64	-2642.93	87.51	-15.87	-1893.37	124.02	1396.23	0.00	0.00	0.00	-1738.16	25.54	1685.60	-1777.31	113.61	1660.62	-333.70	-8.58	1783.47	-2032.82	78.89	1728.64	655.01	-279.90	78.60	1253.87	-273.73	85.25	647.98
4.49000	-1651.92	241.42	245.80	-1695.97	234.58	249.89	-1745.25	209.16	244.20	-1825.03	234.58	367.71	-1840.11	53.47	23.84	-1792.81	72.01	-12.77	-2656.01	95.56	-80.01	-2634.64	86.94	-21.36	-1887.49	122.36	1396.16	0.00	0.00	0.00	-1729.49	24.22	1685.00	-1751.53	112.94	1659.47	-333.70	-8.58	1783.47	-2020.46	81.01	1728.94	655.36	-279.03	78.90	1254.19	-273.09	85.43	648.12
4.50000	-1627.04	237.54	246.86	-1665.85	230.73	250.40	-1730.44	210.43	238.39	-1807.06	235.25	358.66	-1839.90	53.06	24.18	-1794.77	71.97	-12.33	-2647.70	95.59	-84.10	-2626.22	86.38	-26.56	-1878.13	122.05	1396.25	0.00	0.00	0.00	-1725.01	22.89	1684.14	-1748.50	111.07	1658.65	-333.70	-8.58	1783.47	-2008.07	83.16	1729.25	656.50	-278.77	79.00	1254.58	-273.01	85.61	647.97
4.51000	-1598.10	234.06	247.69	-1650.92	226.59	247.04	-1715.55	211.71	232.48	-1788.88	235.92	349.48	-1839.98	53.64	23.93	-1796.83	71.93	-11.86	-2639.26	95.63	-87.90	-2617.65	85.84	-31.48	-1875.34	120.84	1395.88	0.00	0.00	0.00	-1715.38	21.88	1683.35	-1749.87	109.58	1658.44	-333.70	-8.58	1783.47	-1995.65	85.35	1729.56	656.31	-279.37	79.11	1254.26	-273.19	85.51	647.58
4.52000	-1577.63	230.91	245.90	-1614.07	224.16	246.01	-1700.58	213.01	226.47	-1770.49	236.60	340.15	-1839.96	53.24	23.68	-1798.97	71.89	-11.38	-2630.69	95.67	-91.41	-2608.95	85.31	-36.10	-1864.00	120.21	1396.64	0.00	0.00	0.00	-1708.47	20.55	1682.51	-1740.19	108.38	1657.34	-333.70	-8.58	1783.47	-1983.21	87.58	1729.88	655.96	-279.57	78.88	1254.13	-273.34	85.68	647.16
4.53000	-1545.64	226.08	248.42	-1590.88	220.44	243.59	-1685.54	214.31	220.36	-1751.88	237.28	330.68	-1841.71	55.14	22.33	-1801.19	71.85	-10.87	-2621.98	95.71	-94.62	-2600.11	84.79	-40.42	-1855.89	119.33	1395.90	0.00	0.00	0.00	-1702.41	19.36	1681.40	-1724.92	107.53	1655.56	-333.70	-8.58	1783.47	-1970.74	89.85	1730.20	655.77	-279.71	78.65	1254.03	-272.99	85.56	648.15
4.54000	-1516.37	223.19	247.44	-1562.46	216.82	245.28	-1670.42	215.63	214.14	-1733.06	237.97	321.06	-1840.16	54.09	22.64	-1803.49	71.81	-10.34	-2613.15	95.76	-97.54	-2591.13	84.28	-44.44	-1858.03	118.01	1395.53	0.00	0.00	0.00	-1695.85	18.20	1680.29	-1715.79	106.30	1654.08	-333.70	-8.58	1783.47	-1958.25	92.16	1730.53	656.78	-279.20	79.17	1254.73	-273.03	85.54	648.99
4.55000	-1493.10	220.92	245.71	-1534.80	214.02	242.62	-1655.22	216.95	207.83	-1714.03	238.65	311.31	-1840.32	54.08	22.60	-1805.85	71.76	-9.78	-2604.18	95.80	-100.15	-2582.01	83.79	-48.14	-1840.65	118.03	1395.74	0.00	0.00	0.00	-1688.65	17.71	1678.98	-1711.39	105.32	1653.09	-333.70	-8.58	1783.47	-1945.74	94.52	1730.86	654.73	-279.20	78.54	1253.98	-272.95	85.32	649.28
4.56000	-1465.49	219.97	244.46	-1511.09	213.08	238.73	-1639.94	218.29	201.41	-1694.77	239.34	301.41	-1838.63	52.40	23.42	-1808.27	71.72	-9.20	-2595.07	95.85	-102.45	-2572.75	83.31	-51.54	-1841.40	117.33	1395.21	0.00	0.00	0.00	-1684.83	16.82	1678.00	-1719.07	105.11	1653.31	-333.70	-8.58	1783.47	-1933.20	96.91	1731.20	655.19	-279.35	78.52	1254.07	-273.06	85.29	649.51
4.57000	-1450.60	226.33	242.31	-1494.22	211.06	233.16	-1624.59	219.64	194.89	-1675.30	240.04	291.37	-1837.90	52.04	23.48	-1810.73	71.67	-8.61	-2585.83	95.91	-104.45	-2563.34	82.84	-54.62	-1844.23	115.48	1394.70	0.00	0.00	0.00	-1680.65	16.12	1676.87	-1701.05	109.91	1659.63	-333.70	-8.58	1783.47	-1920.64	99.34	1731.54	655.32	-279.83	78.25	1253.40	-273.71	84.88	649.45
4.58000	-1426.12	224.92	238.73	-1458.39	209.37	230.49	-1609.15	221.00	188.27	-1655.61	240.73	281.19	-1837.64	52.40	23.14	-1813.24	71.62	-7.99	-2576.45	95.96	-106.13	-2553.79	82.38	-57.38	-1822.46	115.52	1394.51	0.00	0.00	0.00	-1672.74	15.24	1675.44	-1668.29	115.47	1666.82	-333.70	-8.58	1783.47	-1908.05	101.82	1731.89	655.37	-279.58	78.36	1253.98	-273.05	85.11	648.88
4.59000	-1402.45	224.22	234.39	-1441.12	210.35	223.56	-1593.64	222.37	181.54	-1635.69	241.43	270.86	-1838.70	53.18	22.48	-1815.77	71.57	-7.34	-2566.94	96.02	-107.49	-2544.09	81.94	-59.82	-1815.01	114.30	1393.35	0.00	0.00	0.00	-1662.57	14.34	1673.87	-1647.42	116.70	1669.02	-333.70	-8.58	1783.47	-1895.44	104.34	1732.25	656.29	-279.23	78.69	1254.47	-272.97	85.57	648.31
4.60000	-1379.33	224.23	229.48	-1416.26	208.15	218.46	-1578.05	223.76	174.71	-1615.56	242.13	260.38	-1837.97	52.49	22.93	-1818.33	71.52	-6.68	-2557.29	96.08	-108.53	-2534.25	81.52	-61.92	-1816.31	114.61	1393.07	0.00	0.00	0.00	-1653.11	13.15	1672.46	-1641.14	115.86	1667.56	-333.70	-8.58	1783.47	-1882.81	106.89	1732.61	655.63	-279.18	78.70	1254.55	-273.37	85.59	647.03
4.61000	-1357.39	224.69	224.05	-1393.12	208.36	212.70	-1562.38	225.15	167.77	-1595.19	242.83	249.76	-1840.63	55.26	21.14	-1820.91	71.46	-6.00	-2547.49	96.14	-109.24	-2524.26	81.10	-63.69	-1808.00	113.16	1392.49	0.00	0.00	0.00	-1644.76	13.03	1671.22	-1636.27	114.48	1666.51	-333.70	-8.58	1783.47	-1870.15	109.49	1732.98	655.32	-279.48	78.64	1254.51	-273.66	85.53	648.08
4.62000	-1335.03	222.80	219.28	-1370.40	208.76	207.12	-1546.63	226.56	160.73	-1574.61	243.54	238.99	-1839.86	54.56	21.44	-1823.50	71.40	-5.30	-2537.56	96.21	-109.63	-2514.12	80.70	-65.13	-1798.68	112.71	1391.48	0.00	0.00	0.00	-1635.81	12.53	1669.97	-1632.24	113.95	1665.53	-333.70	-8.58	1783.47	-1857.47	112.14	1733.36	655.01	-279.68	78.54	1254.49	-273.59	85.43	648.10
4.63000	-1314.33	222.44	213.15	-1341.29	206.72	202.12	-1530.79	227.98	153.58	-1553.79	244.25	228.07	-1840.63	55.34	20.58	-1826.09	71.34	-4.57	-2527.48	96.28	-109.68	-2503.83	80.32	-66.22	-1793.90	112.14	1390.60	0.00	0.00	0.00	-1629.78	11.91	1668.66	-1622.57	114.17	1663.89	-333.70	-8.58	1783.47	-1844.76	114.82	1733.74	655.41	-279.03	78.74	1254.22	-273.66	85.40	648.84
4.64000	-1293.77	221.43	206.72	-1322.93	206.25	194.98	-1514.88	229.41	146.32	-1532.75	244.96	217.00	-1839.28	54.13	21.49	-1828.67	71.28	-3.83	-2517.27	96.35	-109.39	-2493.39	79.94	-66.97	-1782.78	111.55	1389.21	0.00	0.00	0.00	-1626.29	11.26	1667.37	-1606.39	113.93	1661.68	-333.70	-8.58	1783.47	-1832.03	117.55	1734.12	656.00	-278.82	79.08	1253.85	-273.66	85.16	648.80
4.65000	-1273.90	219.67	200.12	-1302.13	205.58	185.80	-1498.89	230.85	138.96	-1511.48	245.67	205.78	-1838.65	53.58	21.80	-1831.24	71.22	-3.07	-2506.90	96.43	-108.77	-2482.80	79.59	-67.37	-1776.82	112.37	1388.32	0.00	0.00	0.00	-1618.77	10.68	1665.86	-1600.22	113.78	1659.93	-333.70	-8.58	1783.47	-1819.28	120.32	1734.52	655.45	-279.09	78.83	1254.11	-273.54	85.19	648.72
4.66000	-1255.81	219.40	193.28	-1293.09	210.39	182.80	-1482.82	232.30	131.49	-1489.98	246.39	194.42	-1838.25	52.38	21.97	-1833.79	71.15	-2.28	-2496.40	96.50	-107.79	-2472.05	79.25	-67.41	-1771.40	112.21	1387.14	0.00	0.00	0.00	-1611.59	10.13	1664.65	-1597.87	112.89	1658.85	-333.70	-8.58	1783.47	-1806.51	123.13	1734.92	655.93	-279.35	78.76	1253.43	-273.60	85.03	649.25
4.67000	-1238.28	217.41	187.50	-1277.36	212.15	175.18	-1462.25	235.46	123.83	-1471.31	248.81	186.41	-1838.93	53.01	21.71	-1836.30	71.08	-1.48	-2485.75	96.59	-106.47	-2461.15	78.92	-67.09	-1764.42	112.37	1386.10	0.00	0.00	0.00	-1605.87	9.61	1663.60	-1588.13	112.39	1657.51	-333.70	-8.58	1783.47	-1793.71	125.98	1735.32	656.10	-279.04	79.00	1254.11	-273.17	85.36	649.09
4.68000	-1221.75	216.96	182.00	-1260.25	210.69	169.56	-1447.08	234.87	115.58	-1458.23	246.22	176.66	-1839.48	53.93	21.33	-1838.78	71.01	-0.66	-2474.95	96.67	-104.80	-2450.10	78.61	-66.42	-1753.69	111.89	1384.62	0.00	0.00	0.00	-1598.90	9.33	1662.55	-1577.79	111.91	1656.18	-333.70	-8.58	1783.47	-1780.89	128.88	1735.73	656.23	-278.85	79.04	1254.56	-273.42	85.35	648.75
4.69000	-1207.12	218.37	177.11	-1244.96	210.88	164.94	-1431.07	236.65	108.68	-1443.14	247.37	168.68	-1839.23	53.87	21.01	-1841.21	70.94	0.18	-2464.01	96.76	-102.77	-2438.89	78.31	-65.37	-1746.01	112.39	1383.06	0.00	0.00	0.00	-1587.92	9.05	1660.99	-1573.61	111.43	1654.94	-333.70	-8.58	1783.47	-1768.04	131.82	1736.15	655.41	-279.62	78.54	1254.16	-273.71	85.10	648.60
4.70000	-1194.00	219.89	173.93	-1230.11	212.07	160.84	-1416.39	237.93	101.95	-1429.64	247.77	160.87	-1837.77	52.23	21.81	-1843.59	70.86	1.03	-2452.91	96.85	-100.38	-2427.52	78.03	-63.95	-1733.37	111.30	1381.87	0.00	0.00	0.00	-1583.02	8.92	1660.15	-1568.70	110.54	1653.54	-333.70	-8.58	1783.47	-1755.18	134.81	1736.58	655.69	-279.77	78.54	1254.11	-274.04	85.21	647.86
4.71000	-1181.47	221.33	171.82	-1217.80	214.05	158.02	-1403.64	238.99	95.79	-1421.52	244.92	152.35	-1838.19	52.74	21.61	-1845.91	70.78	1.91	-2441.67	96.94	-97.63	-2416.00	77.77	-62.16	-1716.12	111.99	1379.68	0.00	0.00	0.00	-1578.32	8.53	1658.94	-1556.87	110.32	1652.11	-333.70	-8.58	1783.47	-1742.29	137.84	1737.01	654.60	-279.22	78.62	1254.19	-273.70	85.01	647.73
4.72000	-1170.99	224.14	170.16	-1206.76	217.34	155.21	-1391.60	240.47	89.70	-1414.67	239.00	141.48	-1837.98	52.66	21.49	-1848.15	70.70	2.80	-2430.28	97.04	-94.51	-2404.31	77.52	-59.99	-1714.36	111.32	1378.11	0.00	0.00	0.00	-1572.79	8.34	1658.06	-1552.31	110.12	1651.04	-333.70	-8.58	1783.47	-1729.38	140.91	1737.44	654.46	-278.94	78.61	1254.70	-273.22	85.36	648.99
4.73000	-1161.92	226.93	169.00	-1197.02	219.60	153.60	-1380.93	241.27	83.99	-1406.60	237.60	134.70	-1837.93	52.16	21.86	-1850.32	70.61	3.71	-2418.73	97.14	-91.01	-2392.47	77.29	-57.43	-1709.93	111.34	1376.00	0.00	0.00	0.00	-1563.69	8.56	1657.38	-1547.01	110.03	1650.05	-333.70	-8.58	1783.47	-1716.45	144.03	1737.89	655.72	-279.08	78.71	1254.19	-273.64	85.21	649.09
4.74000	-1154.19	229.68	167.91	-1188.89	221.91	151.52	-1371.52	242.33	78.12	-1395.88	241.42	130.16	-1839.52	53.94	20.82	-1852.41	70.52	4.64	-2407.04	97.24	-87.14	-2380.46	77.07	-54.48	-1700.73	110.91	1374.86	0.00	0.00	0.00	-1554.09	8.92	1656.50	-1537.13	109.50	1648.79	-333.70	-8.58	1783.47	-1703.49	147.19	1738.34	656.49	-278.87	79.18	1253.81	-273.28	85.48	648.95
4.75000	-1147.36	232.15	166.79	-1182.92	225.73	148.82	-1363.14	243.09	73.09	-1387.72	242.99	125.13	-1837.74	52.30	21.64	-1854.40	70.43	5.58	-2395.19	97.35	-82.90	-2368.29	76.87	-51.15	-1687.90	111.50	1373.59	0.00	0.00	0.00	-1544.74	8.94	1655.80	-1525.34	109.64	1647.32	-333.70	-8.58	1783.47	-1690.51	150.40	1738.79	654.99	-279.19	78.72	1253.84	-273.15	85.51	647.41
4.76000	-1141.78	234.80	164.71	-1175.48	225.17	147.47	-1354.97	244.85	67.87	-1382.60	242.51	119.29	-1839.51	53.88	20.68	-1856.30	70.34	6.54	-2383.19	97.46	-78.26	-2355.96	76.69	-47.41	-1681.36	112.29	1372.15	0.00	0.00	0.00	-1539.52	9.47	1655.37	-1519.22	109.43	1646.03	-333.70	-8.58	1783.47	-1677.52	153.65	1739.26	654.60	-279.35	78.50	1254.20	-272.85	85.63	648.53
4.77000	-1137.51	238.40	161.05	-1171.39	228.74	143.29	-1348.85	246.30	62.47	-1376.92	243.40	114.49	-1836.32	50.60	22.63	-1858.08	70.24	7.52	-2371.03	97.57	-73.25	-2343.47	76.52	-43.27	-1670.48	113.49	1371.20	0.00	0.00	0.00	-1531.95	9.61	1654.73	-1514.14	109.65	1645.12	-333.70	-8.58	1783.47	-1664.49	156.95	1739.73	655.55	-279.41	78.71	1254.40	-273.31	85.55	649.32
4.78000	-1133.79	241.13	156.45	-1167.14	231.05	138.65	-1344.51	247.37	57.48	-1373.44	244.16	109.63	-1838.89	53.54	20.78	-1859.75	70.14	8.52	-2358.71	97.69	-67.84	-2330.80	76.38	-38.73	-1652.24	113.02	1375.67	0.00	0.00	0.00	-1521.93	10.35	1654.40	-1505.52	110.30	1644.61	-333.70	-8.58	1783.47	-1651.45	160.29	1740.21	655.53	-279.39	78.68	1254.08	-273.25	85.21	648.81
4.79000	-1131.10	244.10	150.35	-1164.32	233.75	133.29	-1342.40	246.92	51.27	-1370.53	244.35	104.95	-1839.38	53.73	20.55	-1861.29	70.03	9.52	-2346.24	97.81	-62.03	-2317.98	76.25	-33.78	-1642.01	114.21	1375.54	0.00	0.00	0.00	-1511.58	11.60	1654.24	-1492.18	110.71	1643.86	-333.70	-8.58	1783.47	-1638.39	163.68	1740.69	655.38	-279.21	78.76	1254.68	-273.38	85.52	648.59
4.80000	-1129.38	246.85	143.20	-1163.88	237.42	125.36	-1339.51	248.96	46.41	-1368.84	243.64	99.66	-1841.21	55.23	19.88	-1862.71	69.92	10.55	-2333.61	97.93	-55.83	-2304.98	76.13	-28.42	-1635.19	115.35	1374.76	0.00	0.00	0.00	-1502.63	12.60	1654.30	-1480.70	111.30	1642.87	-333.70	-8.58	1783.47	-1625.30	167.12	1741.18	656.33	-279.53	79.01	1254.01	-273.35	85.33	647.97
4.81000	-1129.44	249.78	135.05	-1162.51	236.04	118.63	-1342.60	244.62	37.81	-1369.43	242.04	93.67	-1839.42	53.90	20.54	-1863.98	69.81	11.59	-2320.83	98.06	-49.23	-2291.81	76.04	-22.64	-1622.44	116.95	1373.65	0.00	0.00	0.00	-1492.37	13.56	1654.09	-1470.81	112.18	1642.37	-333.70	-8.58	1783.47	-1612.20	170.60	1741.68	656.08	-279.81	78.77	1253.60	-273.76	85.12	647.79
4.82000	-1129.62	250.91	127.17	-1164.21	236.02	109.97	-1346.79	241.56	30.35	-1370.84	241.04	88.11	-1839.48	54.22	20.52	-1865.10	69.69	12.64	-2307.88	98.19	-42.22	-2278.48	75.96	-16.43	-1614.50	117.97	1372.95	0.00	0.00	0.00	-1486.45	14.59	1654.36	-1463.08	113.03	1642.22	-333.70	-8.58	1783.47	-1599.07	174.13	1742.18	655.10	-279.38	78.71	1253.68	-273.23	85.27	649.50
4.83000	-1132.01	254.18	119.07	-1165.89	238.79	101.79	-1347.49	240.89	27.35	-1372.07	242.16	84.40	-1839.14	53.87	20.58	-1866.07	69.57	13.71	-2294.77	98.32	-34.80	-2264.97	75.90	-9.80	-1599.39	119.49	1371.92	0.00	0.00	0.00	-1478.74	16.45	1654.79	-1454.28	114.87	1642.52	-333.70	-8.58	1783.47	-1585.92	177.70	1742.69	655.71	-279.29	78.96	1253.90	-272.83	85.43	649.90
4.84000	-1130.62	257.08	112.43	-1163.83	241.29	95.46	-1345.22	240.78	26.45	-1370.21	241.54	82.14	-1838.26	52.56	20.77	-1866.88	69.45	14.80	-2281.50	98.46	-26.96	-2251.29	75.86	-2.74	-1591.14	121.04	1370.90	0.00	0.00	0.00	-1466.56	18.63	1654.82	-1442.49	117.29	1642.55	-333.70	-8.58	1783.47	-1572.75	181.32	1743.21	655.13	-279.51	78.68	1254.75	-272.97	85.65	649.08
4.85000	-1121.20	260.01	103.44	-1158.93	242.06	86.54	-1342.48	241.58	27.05	-1363.81	242.02	82.83	-1836.72	51.30	21.36	-1867.52	69.32	15.89	-2268.06	98.60	-18.71	-2237.44	75.84	4.76	-1582.65	121.94	1369.88	0.00	0.00	0.00	-1454.25	20.58	1655.07	-1430.53	118.84	1642.26	-333.70	-8.58	1783.47	-1561.18	185.07	1742.79	656.12	-279.32	78.91	1254.71	-273.04	85.60	649.27
4.86000	-1114.07	262.16	92.06	-1159.50	244.06	76.95	-1340.70	241.41	26.88	-1358.32	243.92	82.40	-1836.91	51.21	21.49	-1867.97	69.19	17.01	-2254.47	98.74	-10.04	-2223.42	75.84	12.69	-1577.66	125.29	1365.31	0.00	0.00	0.00	-1443.13	22.60	1655.82	-1411.63	120.63	1641.85	-333.70	-8.58	1783.47	-1550.20	187.41	1742.93	655.47	-279.47	78.58	1254.85	-273.38	85.49	649.57
4.87000	-1118.34	257.73	77.68	-1156.97	241.83	68.84	-1338.60	244.44	27.46	-1355.04	245.71	82.09	-1838.40	53.33	20.67	-1868.24	69.05	18.13	-2240.71	98.89	-0.94	-2209.22	75.86	21.07	-1566.18	127.39	1364.60	0.00	0.00	0.00	-1435.19	24.28	1656.45	-1399.97	122.92	1641.72	-333.70	-8.58	1783.47	-1538.31	190.05	1743.54	654.87	-280.14	78.26	1253.96	-273.32	85.15	649.10
4.88000	-1113.91	255.44	70.66	-1146.08	239.81	65.08	-1337.57	245.20	27.34	-1352.61	245.52	81.43	-1838.20	52.90	20.77	-1868.32	68.91	19.27	-2226.78	99.04	8.59	-2194.84	75.89	29.90	-1556.85	129.75	1365.40	0.00	0.00	0.00	-1425.62	27.02	1657.33	-1392.70	125.83	1642.69	-333.70	-8.58	1783.47	-1525.96	193.81	1744.06	654.26	-279.61	78.31	1253.82	-273.14	85.14	648.54
4.89000	-1110.30	253.88	63.01	-1143.32	238.74	59.94	-1337.81	244.03	26.44	-1348.57	246.49	81.21	-1838.99	54.38	19.99	-1868.19	68.76	20.42	-2212.68	99.19	18.55	-2180.28	75.95	39.18	-1543.92	131.41	1366.17	0.00	0.00	0.00	-1410.71	30.61	1658.16	-1382.01	128.37	1644.09	-333.70	-8.58	1783.47	-1513.45	197.60	1744.70	655.14	-279.51	78.64	1254.35	-273.06	85.39	648.39
4.90000	-1103.62	252.11	57.63	-1141.25	238.01	54.87	-1338.20	243.26	26.30	-1345.56	247.21	81.40	-1838.71	54.31	20.30	-1867.86	68.62	21.59	-2198.42	99.35	28.94	-2165.55	76.02	48.91	-1528.46	133.21	1367.13	0.00	0.00	0.00	-1399.48	33.63	1659.29	-1371.23	130.91	1644.56	-333.70	-8.58	1783.47	-1500.75	201.33	1745.55	655.72	-279.28	78.86	1254.28	-273.20	85.28	648.28
4.91000	-1101.50	251.42	52.72	-1140.91	238.84	49.67	-1337.46	243.12	26.75	-1343.42	247.68	81.90	-1836.29	52.21	21.58	-1867.30	68.46	22.77	-2183.99	99.52	39.78	-2150.64	76.12	59.11	-1520.08	136.23	1368.46	0.00	0.00	0.00	-1385.98	36.43	1660.23	-1359.42	134.92	1645.26	-333.70	-8.58	1783.47	-1488.33	204.82	1746.68	655.24	-279.25	78.63	1254.06	-273.50	85.08	648.58
4.92000	-1097.34	250.15	48.94	-1138.29	237.79	46.18	-1336.96	242.84	27.03	-1341.98	247.93	82.60	-1837.86	53.88	20.64	-1866.52	68.30	23.96	-2169.39	99.68	51.06	-2135.55	76.23	69.77	-1506.37	138.37	1370.03	0.00	0.00	0.00	-1377.42	39.24	1661.26	-1350.05	138.24	1646.11	-333.70	-8.58	1783.47	-1476.32	207.75	1748.02	655.14	-278.98	78.59	1254.50	-273.73	85.27	648.21
4.93000	-1096.92	247.80	44.76	-1141.64	237.04	41.53	-1336.86	242.23	26.84	-1341.06	247.97	83.39	-1838.09	54.04	20.59	-1865.51	68.14	25.16	-2154.62	99.85	62.79	-2120.27	76.37	80.90	-1497.17	140.40	1372.18	0.00	0.00	0.00	-1367.07	42.71	1662.48	-1338.78	141.83	1647.22	-333.70	-8.58	1783.47	-1463.54	211.56	1749.30	655.12	-279.34	78.54	1254.07	-274.13	85.16	648.67
4.94000	-1097.67	247.51	41.06	-1137.24	237.29	39.30	-1335.28	243.76	28.02	-1340.51	247.81	84.16	-1836.30	52.57	21.51	-1864.26	67.97	26.37	-2139.68	100.02	74.98	-2104.81	76.53	92.50	-1483.18	142.90	1373.60	0.00	0.00	0.00	-1350.46	46.63	1663.84	-1325.66	145.93	1648.48	-333.70	-8.58	1783.47	-1450.49	215.95	1750.63	655.34	-279.85	78.47	1253.69	-273.08	85.28	648.49
4.95000	-1096.47	246.82	38.24	-1136.00	231.73	36.74	-1336.27	241.73	27.35	-1340.14	247.49	84.81	-1837.63	53.19	21.41	-1863.95	68.15	26.80	-2124.57	100.20	87.61	-2089.17	76.70	104.58	-1471.77	145.21	1375.68	0.00	0.00	0.00	-1338.28	50.03	1664.87	-1309.90	149.43	1648.95	-333.70	-8.58	1783.47	-1438.41	219.20	1752.15	655.66	-279.78	78.54	1253.30	-273.22	85.17	648.34
4.96000	-1094.42	245.99	36.29	-1144.11	230.55	32.48	-1334.70	243.45	28.47	-1339.78	247.00	85.22	-1838.01	53.81	21.36	-1863.70	68.75	27.26	-2109.28	100.38	100.71	-2073.35	76.90	117.14	-1462.54	147.96	1377.23	0.00	0.00	0.00	-1326.89	54.03	1666.24	-1296.47	152.93	1649.83	-333.70	-8.58	1783.47	-1426.40	222.60	1753.74	655.11	-279.72	78.61	1253.81	-273.58	85.28	648.95
4.97000	-1094.68	246.72	34.99	-1135.93	237.27	33.02	-1336.61	240.66	27.23	-1339.28	246.38	85.29	-1837.30	53.07	22.03	-1861.82	67.90	28.16	-2093.82	100.57	114.27	-2057.34	77.12	130.19	-1449.12	151.36	1379.13	0.00	0.00	0.00	-1316.38	57.41	1667.59	-1287.93	157.67	1650.82	-333.70	-8.58	1783.47	-1413.75	227.14	1755.24	654.71	-279.44	78.44	1253.73	-273.51	85.04	649.18
4.98000	-1095.82	245.86	33.53	-1135.16	235.76	32.66	-1334.88	242.33	28.23	-1337.81	246.61	85.59	-1836.45	51.80	22.52	-1860.95	68.16	28.49	-2078.18	100.76	128.30	-2041.14	77.36	143.72	-1437.08	154.13	1380.95	0.00	0.00	0.00	-1301.95	61.07	1668.58	-1274.38	161.16	1651.72	-333.70	-8.58	1783.47	-1402.58	230.31	1756.72	655.47	-278.96	78.74	1254.07	-273.82	85.03	648.92
4.99000	-1095.97	248.65	31.10	-1137.27	235.25	31.58	-1335.44	241.38	27.84	-1338.37	244.86	84.77	-1837.45	53.24	21.34	-1859.68	68.55	28.86	-2062.37	100.95	142.80	-2024.75	77.62	157.75	-1427.42	158.04	1382.92	0.00	0.00	0.00	-1288.51	65.07	1669.86	-1262.49	164.16	1652.80	-333.70	-8.58	1783.47	-1391.15	233.83	1758.17	654.44	-279.44	78.46	1254.56	-273.31	85.55	649.33
5.00000	-1091.58	240.50	30.35	-1134.18	233.10	32.18	-1334.21	242.54	28.77	-1337.80	244.94	85.17	-1835.14	51.72	21.71	-1857.45	68.37	29.92	-2046.38	101.15	157.77	-2008.18	77.90	172.28	-1411.36	161.13	1384.49	0.00	0.00	0.00	-1278.00	68.64	1671.20	-1252.50	167.06	1653.92	-333.70	-8.58	1783.47	-1380.36	236.90	1759.51	655.55	-279.00	78.74	1254.21	-273.35	85.38	648.56
5.01000	-1094.62	246.45	30.89	-1138.29	233.78	29.98	-1335.31	240.73	28.09	-1338.03	243.64	84.54	-1832.74	49.83	22.18	-1855.09	67.93	31.80	-2030.21	101.35	173.22	-1991.41	78.21	187.31	-1401.47	163.08	1385.66	0.00	0.00	0.00	-1266.41	71.89	1672.24	-1241.64	172.05	1654.86	-333.70	-8.58	1783.47	-1369.52	240.16	1760.53	656.71	-279.53	79.07	1253.44	-273.65	84.99	648.04
5.02000	-1092.16	245.53	31.12	-1139.13	233.21	29.22	-1334.87	241.16	28.42	-1336.72	244.54	85.23	-1831.84	48.87	22.83	-1852.44	66.42	35.48	-2013.86	101.55	189.16	-1974.45	78.54	202.85	-1390.97	166.47	1387.24	0.00	0.00	0.00	-1257.45	75.31	1673.45	-1232.44	176.06	1655.99	-333.70	-8.58	1783.47	-1359.03	243.28	1761.68	655.47	-279.31	78.71	1254.42	-273.27	85.48	649.16
5.03000	-1090.06	245.45	30.88	-1136.94	233.92	29.21	-1333.67	242.31	29.09	-1336.33	244.52	85.33	-1830.99	47.12	24.30	-1850.00	64.45	40.72	-1997.33	101.76	205.58	-1957.30	78.88	218.90	-1382.54	168.08	1387.62	0.00	0.00	0.00	-1247.07	78.53	1674.50	-1223.90	180.22	1657.61	-333.70	-8.58	1783.47	-1349.03	246.34	1762.52	655.42	-279.38	78.43	1254.09	-273.13	85.09	649.11
5.04000	-1090.81	245.44	29.41	-1138.03	233.14	28.41	-1334.44	241.10	28.66	-1336.11	243.29	84.76	-1832.37	46.12	25.37	-1848.60	62.51	47.18	-1980.62	101.98	222.49	-1939.96	79.26	235.47	-1373.06	170.84	1388.84	0.00	0.00	0.00	-1236.12	81.61	1675.33	-1201.34	188.36	1663.32	-333.70	-8.58	1783.47	-1339.57	248.96	1763.40	656.04	-279.22	78.80	1254.49	-273.41	85.25	649.09
5.05000	-1091.45	244.76	28.48	-1132.73	232.90	29.28	-1334.86	240.06	28.47	-1335.41	243.11	84.97	-1834.42	44.58	27.46	-1847.04	57.10	47.17	-1963.73	102.19	239.90	-1922.43	79.65	252.55	-1360.08	172.87	1389.74	0.00	0.00	0.00	-1226.46	84.63	1676.25	-1196.15	187.68	1659.98	-333.70	-8.58	1783.47	-1330.12	251.54	1764.22	655.47	-279.49	78.76	1254.26	-273.87	85.21	647.19
5.06000	-1091.93	244.96	27.91	-1132.76	233.00	28.42	-1334.79	239.79	28.49	-1335.20	243.07	85.15	-1839.73	44.91	35.44	-1854.74	56.96	57.13	-1946.66	102.41	257.80	-1904.69	80.07	270.16	-1350.10	174.78	1390.12	0.00	0.00	0.00	-1214.51	87.85	1676.65	-1193.00	188.88	1659.22	-333.70	-8.58	1783.47	-1321.61	253.31	1764.96	655.59	-279.57	78.77	1254.24	-273.19	85.18	649.06
5.07000	-1088.43	244.91	28.53	-1137.24	233.19	27.03	-1334.06	240.83	29.21	-1334.01	243.77	85.59	-1847.88	40.03	31.50	-1853.47	59.65	72.73	-1929.40	102.64	276.21	-1886.76	80.51	288.30	-1346.42	176.06	1390.79	0.00	0.00	0.00	-1209.13	90.66	1677.33	-1181.92	191.68	1659.87	-333.70	-8.58	1783.47	-1312.41	256.08	1765.59	655.77	-279.34	78.87	1254.26	-273.11	85.37	648.45
5.08000	-1087.77	245.23	28.68	-1135.88	232.36	27.45	-1335.70	238.00	27.85	-1333.95	243.46	85.41	-1852.16	34.80	37.80	-1851.12	61.42	90.84	-1911.96	102.87	295.12	-1868.64	80.97	306.97	-1335.02	177.74	1391.29	0.00	0.00	0.00	-1200.61	93.09	1677.91	-1173.28	194.73	1660.36	-333.70	-8.58	1783.47	-1303.65	258.25	1766.20	655.35	-279.04	78.67	1254.21	-273.36	85.25	647.45
5.09000	-1089.16	245.80	28.18	-1130.78	232.11	28.38	-1335.49	238.53	28.20	-1334.59	242.10	84.85	-1850.55	32.89	56.99	-1855.21	63.10	108.55	-1894.33	103.10	314.54	-1850.31	81.46	326.17	-1321.28	178.27	1395.34	0.00	0.00	0.00	-1190.53	95.25	1677.87	-1167.66	196.98	1661.21	-333.70	-8.58	1783.47	-1295.64	259.50	1766.87	655.28	-279.34	78.47	1254.11	-273.13	85.39	648.63
5.10000	-1091.13	245.68	27.84	-1138.36	233.88	26.70	-1334.30	240.47	29.00	-1332.83	244.41	85.83	-1850.97	34.42	77.68	-1858.59	64.43	127.65	-1876.51	103.34	334.47	-1831.79	81.97	345.92	-1310.93	180.48	1397.18	0.00	0.00	0.00	-1179.81	97.70	1678.03	-1159.96	199.08	1661.65	-333.70	-8.58	1783.47	-1287.75	260.51	1767.45	654.88	-279.21	78.37	1254.19	-273.19	85.30	649.18
5.11000	-1089.51	245.45	28.00	-1131.37	233.27	27.99	-1334.30	240.53	29.25	-1334.15	242.40	84.97	-1851.46	35.28	100.81	-1848.51	64.46	151.70	-1858.51	103.58	354.93	-1815.12	82.91	366.48	-1303.05	181.03	1397.91	0.00	0.00	0.00	-1171.52	99.51	1678.21	-1148.80	201.75	1661.78	-333.70	-8.58	1783.47	-1279.48	262.31	1768.09	655.77	-279.76	78.69	1253.92	-273.10	85.33	648.52
5.12000	-1089.15	245.83	27.81	-1134.12	232.45	27.69	-1334.93	239.75	28.83	-1334.32	242.29	85.20	-1847.66	41.66	130.11	-1191.15	197.78	1536.82	-1842.47	104.51	377.64	-1797.41	83.20	387.33	-1295.23	182.88	1398.72	0.00	0.00	0.00	-1163.47	101.26	1678.24	-1139.54	203.40	1662.02	-333.70	-8.58	1783.47	-1271.54	263.65	1768.77	655.01	-279.39	78.56	1254.26	-272.91	85.46	648.61
5.13000	-1091.47	245.94	27.13	-1134.60	233.21	27.61	-1334.86	239.41	28.69	-1334.23	241.88	84.98	-1840.01	48.31	159.55	-1775.51	77.78	323.99	-1823.76	103.34	400.00	-1778.69	82.31	407.66	-1288.18	184.98	1399.67	0.00	0.00	0.00	-1155.98	102.99	1678.06	-1132.20	204.97	1662.24	-333.70	-8.58	1783.47	-1263.95	264.66	1769.48	654.76	-279.79	78.29	1254.72	-273.24	85.61	647.96
5.14000	-1089.52	245.36	27.20	-1131.62	233.06	27.73	-1334.59	240.16	28.99	-1334.15	241.51	85.12	-1839.23	49.61	182.59	-1832.90	65.60	216.25	-1807.48	104.34	420.40	-1763.01	84.72	425.55	-1281.11	186.36	1400.46	0.00	0.00	0.00	-1148.49	105.34	1678.09	-1125.02	207.80	1662.64	-333.70	-8.58	1783.47	-1256.53	265.57	1770.15	655.75	-279.35	78.59	1254.94	-273.70	85.23	647.16
5.15000	-1086.88	246.27	27.81	-1137.37	232.84	26.58	-1336.65	236.62	27.45	-1334.52	240.34	84.79	-1826.70	51.37	204.08	-1820.28	66.91	236.63	-1791.40	105.33	439.32	-1746.70	85.35	442.95	-1275.57	187.91	1401.34	0.00	0.00	0.00	-1138.43	106.61	1677.71	-1117.12	209.19	1662.49	-333.70	-8.58	1783.47	-1249.22	266.28	1771.01	654.70	-279.05	78.55	1254.80	-273.25	85.55	646.57
5.16000	-1087.17	246.36	27.60	-1135.09	232.74	26.96	-1334.95	239.11	28.89	-1333.25	241.18	85.18	-1823.15	51.99	221.77	-1811.10	69.29	254.38	-1776.07	106.52	456.54	-1730.76	86.92	458.55	-1268.81	189.12	1402.15	0.00	0.00	0.00	-1131.18	107.58	1677.80	-1109.42	211.04	1663.18	-333.70	-8.58	1783.47	-1241.77	267.34	1771.63	656.06	-279.15	78.81	1254.72	-273.32	85.60	647.94
5.17000	-1089.58	246.24	26.73	-1131.65	232.83	27.86	-1334.49	239.20	29.20	-1333.95	239.19	84.76	-1811.31	54.61	237.87	-1797.81	71.01	271.23	-1759.65	106.50	472.62	-1713.43	85.83	473.76	-1262.58	191.30	1402.76	0.00	0.00	0.00	-1124.31	109.06	1677.71	-1104.50	212.94	1663.72	-333.70	-8.58	1783.47	-1234.69	267.82	1772.58	656.58	-278.80	79.05	1253.66	-273.60	85.23	648.60
5.18000	-1089.70	245.25	26.42	-1135.98	233.17	26.56	-1333.94	239.92	29.41	-1333.46	238.94	84.79	-1796.73	55.94	253.34	-1786.05	71.61	285.55	-1743.30	105.91	487.16	-1697.29	85.71	487.21	-1255.53	191.54	1403.17	0.00	0.00	0.00	-1116.47	110.21	1677.64	-1088.60	218.25	1668.46	-333.70	-8.58	1783.47	-1227.25	268.94	1773.20	656.28	-279.00	79.11	1253.46	-273.10	85.34	647.72
5.19000	-1087.38	245.85	26.74	-1134.74	233.45	26.74	-1334.17	238.99	29.34	-1332.20	239.94	85.56	-1778.15	56.84	266.69	-1771.15	72.39	298.49	-1727.09	104.71	499.91	-1680.30	84.51	499.75	-1253.60	193.37	1399.59	0.00	0.00	0.00	-1109.39	111.20	1677.71	-1079.15	221.12	1669.46	-333.70	-8.58	1783.47	-1220.98	268.56	1774.05	655.75	-279.39	78.80	1253.84	-273.32	85.11	647.37
5.20000	-1089.12	245.99	26.23	-1136.47	233.08	26.79	-1335.47	236.98	28.38	-1333.23	237.60	84.65	-1764.38	58.60	276.78	-1754.53	72.44	308.88	-1711.55	103.57	511.06	-1663.97	84.43	510.78	-1257.95	195.42	1399.23	0.00	0.00	0.00	-1105.64	112.06	1677.91	-1073.00	221.45	1669.97	-333.70	-8.58	1783.47	-1214.04	269.11	1774.74	655.52	-279.36	78.89	1254.97	-273.28	85.51	648.59
5.21000	-1090.52	246.57	25.58	-1134.42	232.70	27.02	-1335.35	236.52	28.36	-1333.85	236.25	84.37	-1744.48	58.30	284.96	-1736.72	72.35	316.88	-1697.47	103.32	520.04	-1648.91	84.72	520.25	-1246.05	194.30	1400.93	0.00	0.00	0.00	-1096.34	112.90	1677.95	-1065.93	222.96	1670.27	-333.70	-8.58	1783.47	-1207.08	269.74	1775.27	655.80	-279.65	78.69	1254.13	-273.25	85.55	648.07
5.22000	-1092.34	246.22	25.08	-1137.55	232.73	25.94	-1335.10	236.86	28.83	-1331.41	238.42	85.63	-1729.49	57.73	290.77	-1715.66	71.62	323.77	-1683.74	103.24	527.03	-1633.07	84.07	528.69	-1240.28	198.41	1400.27	0.00	0.00	0.00	-1090.05	113.77	1678.18	-1059.31	223.81	1670.58	-333.70	-8.58	1783.47	-1200.65	270.09	1775.86	655.39	-279.16	78.63	1254.63	-273.26	85.47	648.50
5.23000	-1087.38	246.15	26.11	-1131.68	234.12	27.14	-1335.37	236.26	28.76	-1332.19	236.56	84.87	-1700.09	53.99	298.78	-1698.64	71.17	327.73	-1668.82	100.99	532.84	-1617.61	83.34	535.16	-1233.81	200.46	1400.76	0.00	0.00	0.00	-1081.18	114.19	1678.18	-1057.69	219.87	1666.59	-333.70	-8.58	1783.47	-1194.65	269.87	1776.54	656.05	-279.53	78.92	1254.29	-273.54	85.13	648.02
5.24000	-1087.78	246.16	26.21	-1131.07	232.57	27.85	-1333.57	238.10	29.71	-1330.70	237.79	85.99	-1677.02	52.25	301.48	-1672.28	70.97	331.00	-1654.76	99.90	536.15	-1604.90	85.31	538.90	-1225.47	200.70	1400.96	0.00	0.00	0.00	-1076.37	114.60	1678.39	-1047.62	223.49	1670.55	-333.70	-8.58	1783.47	-1188.14	270.16	1776.96	654.74	-279.55	78.42	1254.04	-273.58	85.04	647.32
5.25000	-1086.95	246.38	25.83	-1133.28	233.40	26.55	-1332.73	238.37	30.38	-1330.70	236.73	85.96	-1655.34	54.29	302.36	-1653.62	70.24	331.07	-1639.82	97.48	537.70	-1587.87	81.71	542.04	-1224.71	202.65	1401.89	0.00	0.00	0.00	-1069.82	115.49	1678.54	-1040.17	224.89	1671.91	-333.70	-8.58	1783.47	-1181.50	270.95	1777.38	654.13	-279.49	78.29	1254.60	-273.19	85.51	648.25
5.26000	-1088.67	246.80	25.20	-1133.55	233.82	26.34	-1332.25	238.59	30.68	-1329.91	236.53	86.39	-1630.60	53.75	300.65	-1630.84	70.23	330.39	-1625.40	95.66	537.05	-1572.40	79.80	542.91	-1219.37	204.82	1402.16	0.00	0.00	0.00	-1062.65	116.12	1678.74	-1033.35	226.20	1672.24	-333.70	-8.58	1783.47	-1176.08	269.90	1778.04	655.15	-279.35	78.61	1253.81	-273.34	85.43	648.47
5.27000	-1088.43	246.81	25.24	-1132.25	234.16	26.49	-1332.37	237.75	30.69	-1329.37	236.32	86.90	-1607.08	55.18	297.76	-1609.59	69.09	327.72	-1611.72	94.22	534.27	-1558.28	79.00	541.45	-1211.04	205.26	1402.18	0.00	0.00	0.00	-1056.29	116.34	1678.77	-1033.73	222.02	1668.50	-333.70	-8.58	1783.47	-1169.44	270.66	1778.23	655.97	-279.09	78.88	1254.40	-273.62	85.30	648.42
5.28000	-1085.27	247.03	25.92	-1132.40	232.85	26.35	-1332.87	236.80	30.63	-1329.88	234.59	86.72	-1588.33	53.20	292.31	-1584.35	68.72	323.45	-1596.71	91.43	529.50	-1544.08	77.85	537.74	-1204.96	207.51	1402.06	0.00	0.00	0.00	-1049.88	116.92	1679.12	-1025.17	221.40	1667.73	-333.70	-8.58	1783.47	-1162.71	271.61	1778.32	655.74	-279.36	78.74	1254.65	-273.20	85.35	648.77
5.29000	-1085.69	246.30	25.49	-1134.79	234.41	25.97	-1331.68	237.51	31.16	-1329.17	234.81	87.26	-1558.99	53.40	286.61	-1561.83	68.62	317.43	-1581.18	87.87	522.89	-1529.00	75.29	532.52	-1192.75	208.34	1402.25	0.00	0.00	0.00	-1042.93	117.26	1679.31	-1022.44	221.71	1668.30	-333.70	-8.58	1783.47	-1156.38	271.70	1778.57	655.73	-279.22	78.67	1254.86	-273.12	85.64	648.87
5.30000	-1089.37	247.19	24.25	-1132.51	232.73	26.72	-1331.87	236.90	31.22	-1329.36	233.46	87.23	-1529.39	55.34	276.48	-1537.55	67.80	310.02	-1567.11	85.77	513.91	-1514.76	73.70	525.38	-1188.34	209.61	1402.65	0.00	0.00	0.00	-1037.44	117.69	1679.29	-1014.04	222.63	1668.45	-333.70	-8.58	1783.47	-1150.04	272.04	1778.78	655.57	-279.50	78.58	1254.59	-273.07	85.53	648.31
5.31000	-1085.66	246.76	25.31	-1137.47	233.27	24.94	-1332.26	235.90	31.51	-1328.61	234.03	87.97	-1506.38	55.12	267.35	-1514.21	67.06	300.57	-1552.51	83.47	502.95	-1498.34	69.52	517.43	-1181.50	210.34	1401.99	0.00	0.00	0.00	-1029.86	117.83	1679.43	-1008.73	223.05	1668.79	-333.70	-8.58	1783.47	-1144.01	271.77	1779.10	655.89	-279.69	78.69	1254.56	-273.07	85.44	647.97
5.32000	-1088.25	246.50	24.35	-1132.05	234.21	26.23	-1332.23	235.69	31.64	-1327.98	234.11	88.41	-1481.96	53.44	256.86	-1491.16	66.90	289.83	-1537.31	80.83	490.11	-1484.42	68.45	506.62	-1172.32	210.27	1402.36	0.00	0.00	0.00	-1023.82	118.08	1679.44	-1002.50	222.82	1668.85	-333.70	-8.58	1783.47	-1137.31	272.52	1779.07	655.37	-279.62	78.50	1253.66	-273.25	85.10	648.37
5.33000	-1089.16	246.64	24.10	-1133.24	233.87	25.81	-1332.01	235.32	31.85	-1327.77	233.58	88.83	-1451.63	53.36	245.62	-1464.24	65.97	278.51	-1521.14	77.58	475.54	-1469.85	67.32	493.74	-1168.65	211.25	1402.70	0.00	0.00	0.00	-1018.87	118.56	1679.66	-998.18	222.91	1669.44	-333.70	-8.58	1783.47	-1131.36	272.37	1779.19	655.64	-279.37	78.62	1254.16	-273.46	85.33	648.60
5.34000	-1089.31	247.04	24.29	-1136.08	234.11	25.30	-1331.38	235.46	32.35	-1327.26	233.23	89.34	-1420.78	53.41	233.72	-1431.49	64.42	267.02	-1504.68	75.20	459.46	-1453.63	64.43	479.91	-1161.85	211.71	1401.97	0.00	0.00	0.00	-1010.73	118.58	1679.61	-991.99	223.75	1669.57	-333.70	-8.58	1783.47	-1125.17	272.10	1779.33	655.19	-279.19	78.63	1254.03	-273.37	85.36	647.95
5.35000	-1090.31	246.20	23.62	-1128.97	233.62	25.93	-1330.60	235.22	32.77	-1326.73	233.05	89.85	-1396.38	52.51	220.12	-1406.63	63.11	252.85	-1486.94	72.06	442.03	-1436.72	61.59	465.15	-1152.38	212.56	1401.91	0.00	0.00	0.00	-1003.75	118.95	1679.62	-985.51	223.55	1669.87	-333.70	-8.58	1783.47	-1118.67	272.40	1779.44	655.17	-279.24	78.46	1254.77	-273.61	85.16	647.84
5.36000	-1088.20	246.65	24.28	-1133.90	233.72	24.91	-1331.01	234.19	33.02	-1325.85	233.47	90.66	-1363.77	51.37	206.58	-1377.88	61.50	238.84	-1468.01	68.47	423.27	-1418.74	58.49	449.04	-1152.21	212.90	1401.89	0.00	0.00	0.00	-996.86	119.14	1679.68	-983.08	223.83	1670.26	-333.70	-8.58	1783.47	-1112.77	271.71	1779.58	655.69	-279.23	78.53	1254.01	-274.10	84.79	648.44
5.37000	-1090.23	245.49	23.43	-1133.34	233.86	25.24	-1329.42	235.31	34.38	-1325.29	233.31	91.31	-1335.84	45.97	194.66	-1348.28	59.94	224.20	-1447.98	64.80	403.53	-1400.16	55.24	431.85	-1144.95	213.48	1401.19	0.00	0.00	0.00	-991.57	119.35	1679.90	-971.28	223.47	1670.29	-333.70	-8.58	1783.47	-1105.90	272.18	1779.62	654.90	-279.67	78.29	1253.94	-273.47	85.16	648.11
5.38000	-1087.49	245.22	23.68	-1131.02	233.58	25.40	-1329.43	234.25	34.75	-1325.34	232.35	91.68	-1300.87	43.44	181.88	-1318.50	56.49	210.71	-1427.10	61.61	382.80	-1381.27	52.79	413.56	-1135.96	213.42	1401.18	0.00	0.00	0.00	-985.86	119.42	1680.00	-965.22	223.99	1670.20	-333.70	-8.58	1783.47	-1099.54	272.05	1779.59	655.79	-279.44	78.60	1253.47	-273.25	85.28	648.38
5.39000	-1087.31	245.06	23.64	-1130.89	233.08	25.33	-1328.35	235.24	35.95	-1324.79	232.30	92.17	-1266.01	40.81	169.19	-1284.74	52.37	196.78	-1405.69	59.01	361.30	-1361.59	50.39	394.48	-1125.29	213.70	1401.12	0.00	0.00	0.00	-978.22	119.57	1679.77	-956.01	224.86	1670.24	-333.70	-8.58	1783.47	-1092.61	272.56	1779.47	656.61	-279.12	79.09	1253.82	-273.44	85.11	647.87
5.40000	-1087.40	244.59	23.89	-1129.79	232.89	25.92	-1327.84	235.43	36.85	-1323.99	232.84	93.33	-1229.05	37.51	156.71	-1252.09	49.27	182.65	-1383.78	56.85	339.08	-1340.98	48.15	374.82	-1122.78	214.82	1400.72	0.00	0.00	0.00	-970.02	119.85	1679.87	-951.95	224.73	1670.93	-333.70	-8.58	1783.47	-1086.25	271.74	1779.56	654.77	-279.77	78.32	1253.81	-273.26	85.08	647.92
5.41000	-1089.04	244.54	23.14	-1131.50	234.25	25.37	-1327.88	234.69	37.39	-1322.68	233.68	94.51	-1200.74	33.65	143.05	-1222.17	46.24	168.43	-1360.94	54.79	316.79	-1320.17	46.68	354.42	-1120.68	214.79	1400.44	0.00	0.00	0.00	-963.99	119.64	1679.94	-946.48	223.97	1670.86	-333.70	-8.58	1783.47	-1079.32	271.94	1779.40	655.36	-279.36	78.52	1254.25	-273.08	85.30	648.85
5.42000	-1088.33	244.61	23.34	-1132.76	233.92	24.66	-1326.38	236.39	38.76	-1322.76	233.03	94.91	-1165.94	30.39	131.14	-1189.85	42.15	155.06	-1335.89	52.03	294.24	-1297.60	44.73	334.38	-1112.02	214.12	1400.17	0.00	0.00	0.00	-956.84	119.51	1679.95	-936.76	224.00	1670.79	-333.70	-8.58	1783.47	-1072.19	272.49	1779.14	656.16	-279.30	78.63	1254.36	-273.46	85.06	648.72
5.43000	-1085.87	244.28	23.91	-1135.07	234.30	23.89	-1327.50	234.38	38.66	-1321.66	234.30	96.27	-1132.73	27.84	120.04	-1156.34	39.04	142.57	-1309.42	48.88	272.03	-1273.59	41.73	314.69	-1101.31	215.69	1399.76	0.00	0.00	0.00	-948.68	119.23	1679.85	-933.61	223.60	1671.23	-333.70	-8.58	1783.47	-1065.97	271.28	1779.16	655.68	-279.19	78.77	1254.80	-273.15	85.44	648.56
5.44000	-1089.12	243.76	22.84	-1130.09	234.76	25.29	-1326.41	235.36	39.98	-1321.85	233.77	96.57	-1093.00	25.46	111.04	-1122.58	36.11	130.80	-1282.76	46.52	249.98	-1248.57	38.87	294.83	-1097.10	213.87	1399.22	0.00	0.00	0.00	-941.53	118.89	1679.79	-927.26	223.87	1671.26	-333.70	-8.58	1783.47	-1059.04	271.15	1778.98	655.68	-279.84	78.53	1254.00	-273.41	85.13	648.28
5.45000	-1086.87	243.10	23.28	-1134.73	234.46	23.91	-1325.33	235.94	41.22	-1321.19	234.03	97.52	-1062.56	22.59	100.77	-1086.88	34.36	120.52	-1254.78	44.49	228.06	-1224.29	38.27	274.47	-1087.07	213.31	1398.37	0.00	0.00	0.00	-934.65	118.71	1679.72	-921.76	223.19	1671.30	-333.70	-8.58	1783.47	-1051.92	271.23	1778.76	654.61	-279.50	78.21	1254.02	-273.07	85.22	647.91
5.46000	-1087.58	243.59	22.82	-1130.55	235.26	24.67	-1325.59	235.47	41.69	-1321.22	233.51	97.72	-1025.78	20.66	93.03	-1051.91	32.18	110.71	-1226.79	43.69	206.15	-1198.64	37.34	254.59	-1085.86	214.15	1397.97	0.00	0.00	0.00	-928.66	118.39	1679.82	-911.92	222.71	1671.00	-333.70	-8.58	1783.47	-1044.87	270.95	1778.49	654.28	-279.67	78.10	1253.84	-273.22	85.22	648.83
5.47000	-1084.96	242.76	23.07	-1132.02	233.94	24.02	-1325.09	235.72	42.63	-1320.44	234.38	99.15	-983.56	15.77	91.26	-1021.09	37.81	102.36	-1197.12	41.97	185.62	-1172.43	36.05	235.34	-1081.78	213.02	1397.55	0.00	0.00	0.00	-922.16	118.10	1679.76	-904.25	222.72	1670.66	-333.70	-8.58	1783.47	-1037.62	270.86	1778.09	655.36	-279.53	78.56	1253.33	-273.22	85.21	648.54
5.48000	-1088.04	243.46	22.46	-1130.26	232.86	23.99	-1325.81	234.35	42.96	-1319.92	234.42	99.83	-952.17	15.05	80.12	-984.84	28.62	92.33	-1166.78	40.19	166.02	-1145.97	35.34	216.91	-1071.69	212.29	1397.25	0.00	0.00	0.00	-914.39	117.72	1679.56	-897.91	222.55	1670.33	-333.70	-8.58	1783.47	-1030.37	270.45	1777.85	655.08	-279.55	78.62	1254.91	-273.30	85.56	648.58
5.49000	-1075.23	234.18	18.51	-1129.84	233.29	23.87	-1325.47	234.15	44.11	-1320.06	233.48	100.21	-918.87	12.40	73.61	-953.61	27.36	82.79	-1136.20	39.12	147.12	-1119.72	36.25	198.45	-1057.59	207.42	1398.62	0.00	0.00	0.00	-906.37	117.41	1679.43	-891.65	221.43	1670.24	-333.70	-8.58	1783.47	-1023.35	269.76	1777.58	656.17	-279.75	78.63	1254.27	-273.13	85.40	648.46
5.50000	-1085.20	242.29	23.08	-1137.17	233.90	22.60	-1324.20	235.26	45.68	-1318.89	233.84	101.23	-887.37	9.44	67.64	-918.59	24.97	76.06	-1105.16	38.52	129.56	-1092.12	36.11	181.53	-1055.61	210.67	1396.59	0.00	0.00	0.00	-898.43	116.76	1679.25	-884.32	221.33	1669.91	-333.70	-8.58	1783.47	-1015.79	269.46	1777.12	655.33	-279.57	78.52	1254.28	-273.17	85.44	647.68
5.51000	-1087.87	243.21	22.83	-1131.51	233.67	23.91	-1324.56	233.71	46.04	-1318.98	233.04	101.71	-852.51	7.64	63.59	-884.03	22.98	70.18	-1073.61	38.06	113.09	-1062.64	34.44	166.39	-1046.86	210.04	1396.14	0.00	0.00	0.00	-890.69	116.38	1678.98	-876.03	221.66	1669.86	-333.70	-8.58	1783.47	-1008.60	268.66	1776.82	655.03	-279.91	78.36	1254.74	-273.30	85.37	648.26
5.52000	-1085.59	244.72	24.43	-1129.62	233.65	24.28	-1324.15	233.60	47.08	-1318.20	233.13	102.84	-819.56	4.66	59.43	-851.32	20.60	65.22	-1043.22	39.64	96.91	-1033.40	33.41	152.23	-1042.41	210.04	1394.99	0.00	0.00	0.00	-885.30	115.38	1678.88	-867.89	220.80	1669.42	-333.70	-8.58	1783.47	-1001.50	267.53	1776.38	656.01	-278.90	79.01	1254.02	-273.35	85.13	648.28
5.53000	-1086.65	244.18	23.90	-1134.78	233.34	23.03	-1324.11	233.12	48.39	-1318.38	231.97	103.40	-786.87	2.04	58.37	-820.12	18.86	61.61	-1010.72	38.59	83.60	-1003.63	32.65	139.34	-1029.54	208.12	1394.68	0.00	0.00	0.00	-876.55	114.93	1678.48	-858.85	220.01	1668.79	-333.70	-8.58	1783.47	-994.29	266.79	1775.79	655.64	-279.14	78.83	1254.30	-273.25	85.36	648.17
5.54000	-1085.81	243.53	23.61	-1131.82	235.06	24.79	-1323.83	233.14	49.42	-1317.95	231.86	104.10	-754.82	-0.61	58.73	-790.07	15.77	60.32	-978.20	37.75	71.79	-975.46	33.75	127.54	-1021.51	207.23	1393.85	0.00	0.00	0.00	-870.28	113.95	1678.07	-849.72	219.64	1668.61	-333.70	-8.58	1783.47	-986.97	265.83	1775.17	655.64	-279.73	78.55	1254.29	-273.44	85.38	648.30
5.55000	-1083.54	243.59	24.36	-1131.05	236.58	24.45	-1323.81	232.80	50.04	-1316.56	233.06	105.65	-720.57	-3.60	61.63	-755.96	13.09	61.95	-945.51	35.08	62.80	-946.66	33.54	117.51	-1017.07	206.67	1392.96	0.00	0.00	0.00	-860.30	113.16	1677.69	-842.28	218.58	1668.29	-333.70	-8.58	1783.47	-979.64	264.67	1774.60	654.90	-279.82	78.28	1254.01	-273.42	85.27	648.44
5.56000	-1089.16	246.47	23.71	-1130.57	235.13	24.34	-1323.44	232.73	51.16	-1316.40	232.37	106.10	-691.79	-6.50	65.17	-719.65	10.14	65.76	-914.91	34.15	54.78	-918.65	32.19	109.83	-1010.75	205.33	1392.10	0.00	0.00	0.00	-852.85	112.58	1677.41	-833.95	217.89	1667.59	-333.70	-8.58	1783.47	-971.80	264.20	1773.79	655.17	-280.40	78.30	1254.84	-273.22	85.67	648.01
5.57000	-1088.21	246.34	23.87	-1126.97	236.33	25.01	-1322.93	233.35	52.09	-1315.26	233.39	107.41	-662.44	-9.61	71.63	-693.92	7.36	69.95	-884.91	33.17	48.14	-892.07	32.14	102.72	-999.45	204.70	1391.45	0.00	0.00	0.00	-844.28	111.45	1676.91	-827.82	217.40	1667.41	-333.70	-8.58	1783.47	-964.46	262.80	1773.04	655.14	-279.85	78.35	1254.56	-272.95	85.62	648.01
5.58000	-1084.08	245.91	24.57	-1127.62	236.23	24.59	-1321.91	233.75	53.49	-1315.27	232.33	107.83	-632.15	-12.14	81.37	-660.99	5.30	79.09	-855.53	30.16	44.35	-865.35	28.87	98.66	-990.12	202.70	1390.70	0.00	0.00	0.00	-836.91	110.32	1676.53	-821.61	215.84	1666.75	-333.70	-8.58	1783.47	-957.05	261.05	1772.33	656.48	-279.53	78.75	1254.62	-273.35	85.55	648.04
5.59000	-1088.89	246.47	23.61	-1131.83	236.27	23.96	-1322.37	232.93	54.01	-1313.77	234.03	109.56	-606.64	-14.00	90.99	-634.79	2.91	86.75	-827.74	28.05	41.30	-840.86	27.34	95.22	-982.45	202.22	1389.39	0.00	0.00	0.00	-828.61	109.08	1676.01	-814.04	214.84	1666.50	-333.70	-8.58	1783.47	-949.42	259.80	1771.40	656.44	-279.75	78.99	1254.58	-273.42	85.29	647.48
5.60000	-1083.50	246.13	24.97	-1132.09	236.20	23.82	-1322.43	231.95	54.49	-1313.28	233.80	110.33	-584.81	-16.12	100.85	-611.08	0.89	94.86	-801.36	25.64	39.87	-817.03	24.62	93.51	-971.64	200.07	1388.31	0.00	0.00	0.00	-818.71	107.72	1675.36	-806.18	213.15	1666.60	-333.70	-8.58	1783.47	-941.88	258.12	1770.58	655.21	-279.52	78.74	1254.82	-273.42	85.47	648.27
5.61000	-1085.89	246.95	24.57	-1124.61	236.21	25.30	-1320.47	234.83	57.01	-1313.39	232.77	110.90	-559.24	-17.67	112.03	-588.84	-1.78	103.83	-776.41	21.68	40.31	-794.66	21.24	93.53	-964.40	199.44	1387.10	0.00	0.00	0.00	-810.45	106.23	1674.66	-800.22	211.89	1665.74	-333.70	-8.58	1783.47	-934.28	256.26	1769.63	654.70	-279.73	78.39	1255.33	-272.76	85.87	648.84
5.62000	-1088.64	246.92	23.56	-1131.93	236.65	23.66	-1321.82	232.30	56.84	-1312.98	232.63	111.86	-544.13	-19.35	121.25	-569.05	-4.09	112.50	-753.37	18.00	41.69	-774.94	19.40	93.39	-952.05	194.79	1387.74	0.00	0.00	0.00	-803.18	104.74	1674.09	-791.89	210.20	1665.33	-333.70	-8.58	1783.47	-926.75	254.21	1768.63	655.56	-279.60	78.61	1254.09	-273.22	85.49	649.28
5.63000	-1085.66	246.57	24.41	-1126.77	236.26	24.77	-1319.79	234.26	58.92	-1312.37	232.41	112.89	-527.97	-22.39	130.22	-551.55	-6.13	120.41	-733.12	16.85	42.49	-756.60	17.30	94.33	-943.83	195.75	1385.03	0.00	0.00	0.00	-795.30	103.07	1673.49	-784.16	208.85	1664.75	-333.70	-8.58	1783.47	-919.20	251.49	1767.82	656.10	-279.92	78.65	1254.12	-273.59	85.23	647.87
5.64000	-1086.75	246.56	24.17	-1131.20	236.19	23.64	-1320.94	232.52	59.35	-1310.59	233.74	114.82	-512.56	-24.30	137.26	-536.49	-7.54	126.34	-715.36	15.99	43.27	-740.85	16.52	94.62	-939.30	190.18	1385.32	0.00	0.00	0.00	-785.74	101.46	1672.63	-774.40	207.14	1664.37	-333.70	-8.58	1783.47	-911.03	249.63	1766.86	655.11	-279.57	78.58	1253.94	-273.69	85.27	649.48
5.65000	-1086.91	246.49	23.95	-1132.23	236.47	23.27	-1319.61	233.49	61.13	-1309.36	234.24	116.38	-503.29	-25.17	140.83	-523.53	-10.25	130.66	-700.13	16.50	42.55	-727.27	16.30	94.01	-928.37	187.21	1384.44	0.00	0.00	0.00	-776.86	99.40	1671.82	-767.37	205.50	1663.88	-333.70	-8.58	1783.47	-903.10	246.94	1766.08	655.63	-279.72	78.40	1254.46	-273.24	85.52	648.42
5.66000	-1088.61	246.90	23.49	-1132.43	237.64	22.94	-1320.17	232.17	62.09	-1308.85	233.57	117.29	-489.87	-27.57	144.09	-513.33	-11.84	132.10	-686.53	14.74	41.86	-716.45	15.93	92.21	-919.43	184.90	1383.55	0.00	0.00	0.00	-768.63	97.26	1671.15	-756.89	203.30	1663.26	-333.70	-8.58	1783.47	-894.98	244.20	1765.33	656.04	-279.63	78.89	1253.18	-273.07	85.25	648.22
5.67000	-1087.33	246.54	23.85	-1130.67	236.56	23.51	-1319.16	233.08	63.94	-1307.80	234.11	118.93	-476.87	-28.74	143.68	-505.25	-12.04	130.62	-678.01	15.92	38.54	-708.00	14.81	90.26	-914.38	188.41	1380.86	0.00	0.00	0.00	-760.96	95.02	1670.39	-747.93	200.68	1662.67	-333.70	-8.58	1783.47	-886.75	241.36	1764.63	656.11	-279.44	78.86	1254.35	-273.08	85.47	648.15
5.68000	-1086.75	246.75	24.10	-1128.18	236.26	23.87	-1319.16	232.73	65.11	-1306.75	234.42	120.37	-474.91	-26.84	138.34	-499.04	-10.46	126.31	-672.06	16.56	35.16	-702.61	15.18	86.95	-906.72	185.33	1379.50	0.00	0.00	0.00	-751.53	92.80	1669.63	-738.91	198.93	1662.19	-333.70	-8.58	1783.47	-878.41	238.37	1764.01	656.34	-279.12	78.84	1254.38	-272.97	85.46	647.98
5.69000	-1084.81	247.00	24.25	-1130.92	236.96	23.32	-1318.35	234.03	67.31	-1304.75	236.69	122.77	-464.22	-23.45	132.11	-494.21	-7.66	119.77	-669.45	15.87	32.42	-698.72	14.03	84.79	-906.89	173.48	1374.45	0.00	0.00	0.00	-742.88	90.14	1668.96	-729.81	196.21	1661.86	-333.70	-8.58	1783.47	-869.87	235.60	1763.44	656.17	-279.31	78.83	1254.70	-273.28	85.49	648.00
5.70000	-1088.23	246.71	23.35	-1132.03	236.82	22.59	-1317.50	234.66	69.19	-1304.43	236.21	124.01	-463.28	-20.62	122.87	-490.06	-5.07	111.90	-667.54	15.17	29.90	-696.44	14.64	81.44	-893.92	169.46	1372.99	0.00	0.00	0.00	-732.79	87.60	1668.30	-721.61	193.80	1661.55	-333.70	-8.58	1783.47	-861.24	232.31	1762.91	655.61	-279.30	78.70	1254.41	-273.96	85.41	647.35
5.71000	-1086.39	246.91	24.27	-1125.32	236.37	24.33	-1316.06	236.74	72.20	-1302.22	238.31	126.68	-460.91	-17.69	115.33	-486.68	-2.25	105.22	-665.20	15.22	28.78	-692.88	12.81	80.36	-877.71	176.62	1376.45	0.00	0.00	0.00	-722.55	84.74	1667.84	-712.33	190.97	1661.46	-333.70	-8.58	1783.47	-852.02	230.02	1762.25	655.36	-279.58	78.54	1253.89	-273.55	85.49	648.00
5.72000	-1084.73	246.87	24.57	-1130.88	237.53	23.02	-1315.32	237.61	74.24	-1300.50	239.08	128.93	-456.91	-14.67	108.14	-481.50	-0.55	99.50	-663.13	16.92	28.98	-689.35	15.16	79.37	-871.81	176.12	1376.56	0.00	0.00	0.00	-714.76	81.97	1667.64	-701.53	188.22	1661.29	-333.70	-8.58	1783.47	-843.26	226.20	1761.76	655.60	-279.49	78.72	1254.11	-273.49	85.31	650.13
5.73000	-1089.49	246.97	23.46	-1127.84	237.21	23.55	-1314.06	238.10	76.78	-1297.80	240.97	131.89	-447.66	-14.63	98.75	-474.84	0.78	92.10	-660.75	17.95	29.61	-683.44	14.68	80.79	-860.13	173.27	1375.67	0.00	0.00	0.00	-704.55	78.73	1667.23	-691.42	184.96	1661.12	-333.70	-8.58	1783.47	-834.28	222.59	1761.41	655.97	-279.60	78.79	1253.83	-273.53	85.28	649.79
5.74000	-1089.69	246.46	23.28	-1126.26	236.62	24.02	-1311.50	241.18	80.70	-1295.64	241.70	134.78	-442.34	-14.03	88.62	-468.88	1.91	83.87	-659.36	20.01	29.79	-678.95	15.95	80.90	-847.25	168.59	1375.79	0.00	0.00	0.00	-694.63	75.61	1667.13	-683.94	181.70	1661.06	-333.70	-8.58	1783.47	-824.56	219.81	1761.34	655.85	-279.45	78.59	1254.27	-273.36	85.33	648.68
5.75000	-1087.84	247.14	23.71	-1126.46	237.12	23.92	-1309.58	241.82	83.77	-1291.57	244.46	138.99	-437.63	-11.75	80.03	-464.60	3.62	76.82	-657.96	20.35	29.99	-674.95	16.12	81.51	-839.26	166.90	1376.19	0.00	0.00	0.00	-685.12	72.32	1667.14	-676.05	178.13	1661.33	-333.70	-8.58	1783.47	-814.78	216.29	1761.54	656.12	-279.61	78.70	1254.57	-273.40	85.42	648.85
5.76000	-1087.83	246.20	23.64	-1128.95	236.50	23.01	-1308.15	241.58	87.46	-1287.73	246.08	143.13	-433.39	-10.79	72.75	-460.95	4.51	70.80	-656.73	20.15	30.33	-671.38	16.04	81.83	-823.55	162.20	1376.55	0.00	0.00	0.00	-674.40	69.05	1667.11	-665.51	174.95	1661.62	-333.70	-8.58	1783.47	-805.10	212.56	1762.01	655.23	-279.48	78.57	1254.26	-273.11	85.44	647.72
5.77000	-1086.83	246.63	24.06	-1128.17	236.41	23.36	-1305.98	241.32	91.35	-1283.92	246.88	147.08	-429.30	-9.12	66.55	-460.30	5.40	63.68	-655.83	20.47	31.00	-668.25	16.44	82.19	-820.20	160.55	1377.49	0.00	0.00	0.00	-665.07	65.47	1667.32	-655.95	171.89	1661.71	-333.70	-8.58	1783.47	-794.20	210.13	1762.56	655.41	-279.46	78.66	1253.73	-273.09	85.50	647.97
5.78000	-1088.91	247.15	23.42	-1126.70	236.13	23.25	-1302.51	241.98	96.13	-1278.06	249.34	152.28	-425.61	-8.49	60.98	-457.00	5.60	58.98	-654.56	20.12	32.03	-666.09	17.85	81.98	-815.52	146.97	1374.77	0.00	0.00	0.00	-655.25	61.95	1667.69	-647.32	168.86	1662.23	-333.70	-8.58	1783.47	-784.01	205.68	1763.68	655.99	-279.12	78.92	1254.29	-273.37	85.52	648.38
5.79000	-1086.83	246.36	24.08	-1125.55	237.33	23.81	-1299.75	240.50	100.25	-1271.99	251.53	157.87	-425.83	-6.35	55.07	-458.48	6.60	53.54	-653.76	20.59	32.80	-663.65	18.74	82.21	-809.57	142.53	1375.59	0.00	0.00	0.00	-644.73	58.37	1668.03	-633.35	165.24	1662.56	-333.70	-8.58	1783.47	-774.13	201.43	1764.90	655.30	-279.11	78.78	1254.30	-273.22	85.57	649.34
5.80000	-1088.38	246.67	23.54	-1126.86	235.96	23.04	-1294.08	242.71	106.26	-1266.16	252.99	163.12	-420.96	-5.62	50.39	-455.99	7.90	49.29	-653.29	21.74	33.12	-661.18	19.27	82.83	-799.55	139.99	1378.00	0.00	0.00	0.00	-635.02	54.73	1668.53	-625.20	162.31	1663.09	-333.70	-8.58	1783.47	-763.58	198.14	1766.05	656.02	-279.13	78.98	1254.13	-273.17	85.42	648.53
5.81000	-1087.75	246.72	23.64	-1131.06	236.41	22.15	-1288.82	242.65	112.00	-1260.01	252.71	167.95	-421.96	-3.15	44.79	-456.07	8.99	44.86	-652.04	21.17	34.50	-658.91	19.54	83.67	-784.67	137.11	1379.38	0.00	0.00	0.00	-624.75	51.09	1669.22	-612.45	158.90	1663.72	-333.70	-8.58	1783.47	-753.27	194.22	1767.52	654.51	-279.80	78.15	1255.03	-273.23	85.55	648.31
5.82000	-1089.29	246.85	23.34	-1123.81	235.60	23.76	-1282.70	242.83	118.11	-1251.06	254.76	173.55	-420.34	-1.91	40.57	-457.58	8.59	40.73	-651.34	21.59	35.09	-657.52	21.87	83.45	-777.14	134.51	1381.12	0.00	0.00	0.00	-616.24	47.99	1669.81	-602.87	155.81	1664.26	-333.70	-8.58	1783.47	-742.90	190.56	1768.95	655.21	-279.86	78.18	1254.55	-273.48	85.56	647.38
5.83000	-1090.99	247.18	23.00	-1128.34	235.85	22.19	-1275.67	242.69	124.50	-1242.46	255.13	178.88	-414.69	-0.67	38.44	-453.23	10.41	38.79	-651.47	23.58	34.85	-655.61	22.08	83.96	-770.45	132.05	1383.25	0.00	0.00	0.00	-607.33	44.74	1670.64	-594.58	152.40	1665.23	-333.70	-8.58	1783.47	-732.34	187.76	1770.27	656.14	-279.18	78.93	1253.77	-273.78	85.04	648.52
5.84000	-1090.28	246.97	23.00	-1123.69	236.67	23.33	-1266.68	244.27	132.86	-1232.56	255.10	184.27	-418.20	-0.47	34.79	-453.30	11.31	36.82	-650.88	23.48	35.48	-654.01	21.62	84.67	-755.01	138.91	1389.23	0.00	0.00	0.00	-596.76	40.68	1671.65	-585.04	148.28	1666.53	-333.70	-8.58	1783.47	-722.55	183.61	1771.72	655.73	-279.35	78.74	1254.45	-273.28	85.46	648.33
5.85000	-1087.74	247.76	23.35	-1121.67	235.71	23.58	-1258.19	243.90	141.00	-1221.26	255.72	190.55	-416.25	-0.18	34.10	-452.04	11.18	36.16	-650.60	23.28	35.65	-653.62	22.02	84.79	-738.11	136.68	1391.20	0.00	0.00	0.00	-586.04	37.33	1672.46	-575.62	145.47	1667.38	-333.70	-8.58	1783.47	-712.68	180.14	1772.89	655.66	-279.38	78.60	1254.47	-273.06	85.51	647.99
5.86000	-1089.69	247.32	22.39	-1124.55	235.65	21.99	-1247.94	245.14	150.69	-1209.98	255.49	197.14	-412.85	0.49	33.96	-450.85	11.08	35.82	-651.18	24.52	35.17	-653.22	22.24	84.86	-730.38	135.04	1392.90	0.00	0.00	0.00	-576.18	33.97	1673.30	-562.12	141.97	1668.11	-333.70	-8.58	1783.47	-702.87	176.95	1774.04	655.15	-279.33	78.56	1254.45	-273.36	85.51	648.09
5.87000	-1088.05	247.29	22.25	-1127.62	236.54	18.28	-1237.57	245.29	161.50	-1198.77	254.44	204.32	-412.24	0.19	34.64	-446.57	11.18	38.14	-651.02	24.13	35.29	-653.04	22.74	84.53	-720.51	132.71	1394.37	0.00	0.00	0.00	-567.69	31.00	1674.02	-554.91	139.19	1669.03	-333.70	-8.58	1783.47	-693.24	173.41	1775.13	654.75	-279.61	78.50	1254.24	-273.70	85.27	648.16
5.88000	-1084.43	247.48	22.38	-1119.75	234.57	23.47	-1225.79	246.60	172.63	-1186.90	253.33	211.95	-415.58	1.02	32.65	-450.57	10.99	35.31	-650.75	23.97	35.41	-652.60	22.39	84.77	-715.28	130.79	1395.65	0.00	0.00	0.00	-559.35	27.94	1674.69	-548.58	136.11	1669.96	-333.70	-8.58	1783.47	-683.81	169.83	1776.04	655.65	-279.20	78.79	1254.86	-273.17	85.56	647.64
5.89000	-1081.02	247.60	21.70	-1111.77	235.26	23.69	-1215.67	242.86	182.47	-1173.70	252.08	220.19	-416.26	1.40	32.43	-452.57	10.97	34.49	-650.70	23.83	35.44	-652.39	22.48	84.71	-709.76	125.44	1396.87	0.00	0.00	0.00	-548.58	24.29	1675.50	-535.78	132.31	1670.67	-333.70	-8.58	1783.47	-674.29	166.61	1776.83	656.35	-279.09	78.94	1254.72	-273.37	85.59	648.05
5.90000	-1075.58	247.93	21.42	-1101.25	236.06	33.04	-1203.09	242.02	193.92	-1158.75	251.62	229.25	-418.94	0.50	31.02	-451.56	10.86	34.60	-650.45	23.09	35.76	-651.71	21.90	84.94	-695.56	123.36	1397.68	0.00	0.00	0.00	-540.27	21.14	1676.18	-528.54	128.87	1671.62	-333.70	-8.58	1783.47	-665.02	163.63	1777.51	655.62	-279.29	78.64	1254.96	-273.59	85.45	648.90
5.91000	-1071.02	248.81	20.51	-1093.80	236.28	38.42	-1189.67	240.33	205.00	-1144.54	249.09	237.62	-416.02	0.54	31.84	-453.33	11.23	33.72	-650.36	22.66	35.86	-652.25	23.15	84.52	-692.94	121.65	1398.35	0.00	0.00	0.00	-530.41	18.20	1676.58	-518.62	126.40	1671.96	-333.70	-8.58	1783.47	-655.81	160.74	1778.07	655.12	-279.97	78.36	1254.61	-273.77	85.14	648.03
5.92000	-1062.38	249.64	19.66	-1085.01	236.16	44.53	-1175.67	237.66	215.54	-1129.94	246.41	245.60	-410.56	1.02	33.32	-452.95	10.83	33.67	-650.54	23.26	35.49	-651.55	22.06	84.96	-687.93	118.64	1398.40	0.00	0.00	0.00	-523.21	15.73	1677.08	-510.14	123.57	1672.38	-333.70	-8.58	1783.47	-647.09	157.20	1778.61	654.92	-280.51	77.98	1254.34	-273.92	85.27	648.58
5.93000	-1054.67	251.39	21.60	-1075.86	236.61	50.48	-1160.88	234.95	224.69	-1115.03	243.98	253.49	-418.58	0.84	31.32	-452.24	10.83	33.84	-650.84	23.60	35.30	-651.05	20.91	85.43	-675.78	115.73	1398.94	0.00	0.00	0.00	-515.17	13.24	1677.32	-501.74	120.62	1672.71	-333.70	-8.58	1783.47	-638.13	154.66	1778.90	655.34	-279.50	78.63	1254.96	-273.77	85.35	648.64
5.94000	-1041.59	252.81	29.19	-1065.45	238.07	57.19	-1146.12	232.33	232.74	-1099.75	241.20	260.81	-413.55	0.60	32.22	-452.89	11.04	33.70	-650.89	23.75	35.15	-651.27	21.69	84.99	-666.48	112.00	1399.22	0.00	0.00	0.00	-504.20	10.03	1677.52	-492.56	117.64	1673.20	-333.70	-8.58	1783.47	-629.09	152.33	1779.23	655.71	-279.02	78.90	1254.71	-273.63	85.46	647.45
5.95000	-1025.08	253.52	36.20	-1047.69	237.42	64.29	-1131.09	228.55	239.05	-1084.04	238.28	267.60	-413.52	1.20	32.32	-450.14	10.93	34.21	-650.77	23.41	35.26	-651.53	22.63	84.44	-667.93	102.40	1395.83	0.00	0.00	0.00	-494.70	7.31	1677.54	-484.18	114.74	1673.44	-333.70	-8.58	1783.47	-620.31	149.64	1779.54	654.76	-279.76	78.40	1254.17	-273.30	85.22	647.76
5.96000	-1006.69	254.24	42.80	-1029.98	237.15	70.57	-1114.65	225.54	244.11	-1067.11	236.84	274.03	-416.26	2.04	31.66	-450.16	11.09	34.16	-650.86	23.41	35.21	-651.38	22.69	84.34	-653.43	99.37	1395.93	0.00	0.00	0.00	-486.19	4.88	1677.61	-475.18	113.01	1673.51	-333.70	-8.58	1783.47	-611.76	147.05	1779.90	655.05	-279.25	78.48	1253.89	-273.38	85.31	648.67
5.97000	-986.73	254.03	48.38	-1008.72	237.86	76.06	-1097.13	223.78	248.39	-1050.91	232.80	278.18	-414.09	1.25	32.05	-452.92	10.81	33.54	-650.37	22.42	35.43	-650.96	21.56	85.05	-643.43	97.42	1396.22	0.00	0.00	0.00	-478.79	2.90	1677.66	-469.26	110.71	1673.73	-333.70	-8.58	1783.47	-603.31	144.59	1780.23	654.06	-279.28	78.11	1254.56	-274.25	85.08	648.84
5.98000	-965.35	253.54	53.04	-987.92	236.63	80.51	-1080.32	220.67	250.82	-1032.79	231.07	281.95	-415.45	-0.04	32.00	-453.26	10.76	33.50	-650.86	23.14	35.11	-651.07	22.15	84.72	-642.34	96.08	1396.88	0.00	0.00	0.00	-471.40	1.07	1677.66	-462.74	108.00	1673.69	-333.70	-8.58	1783.47	-594.70	142.68	1780.61	654.62	-279.83	78.33	1254.46	-273.28	85.54	648.35
5.99000	-943.40	251.57	56.55	-971.49	234.86	82.65	-1061.98	218.78	252.12	-1014.36	229.46	284.16	-418.00	1.00	30.77	-453.42	10.47	33.14	-650.69	22.93	35.13	-650.59	21.56	84.98	-636.43	93.79	1397.39	0.00	0.00	0.00	-461.84	-1.34	1677.66	-451.92	105.18	1673.41	-333.70	-8.58	1783.47	-586.21	140.79	1781.03	655.49	-280.00	78.30	1254.34	-273.40	85.47	648.77
6.00000	-920.44	249.56	59.01	-945.83	233.36	85.58	-1042.78	217.36	252.07	-996.03	227.68	284.86	-415.93	1.43	32.06	-452.34	10.26	33.57	-650.55	22.80	35.35	-650.40	21.44	85.31	-625.77	92.04	1398.26	0.00	0.00	0.00	-454.51	-3.46	1677.67	-444.81	102.77	1673.28	-333.70	-8.58	1783.47	-577.82	138.83	1781.58	654.65	-279.61	78.13	1254.22	-273.44	85.16	648.97
6.01000	-898.22	247.28	60.04	-924.94	230.87	86.15	-1023.23	216.01	250.62	-976.36	226.59	284.46	-414.22	1.27	32.12	-453.80	10.59	33.09	-650.34	22.48	35.51	-650.41	21.76	85.32	-621.62	90.71	1399.40	0.00	0.00	0.00	-446.30	-5.22	1677.71	-435.91	100.33	1673.25	-333.70	-8.58	1783.47	-569.49	137.01	1782.06	654.36	-279.31	78.26	1254.67	-273.25	85.53	648.50
6.02000	-870.85	244.66	61.30	-898.10	229.15	87.02	-1003.03	215.52	247.91	-957.62	224.11	282.02	-414.09	1.04	31.70	-454.80	10.47	32.82	-650.00	21.89	35.88	-649.48	21.02	86.09	-612.09	88.91	1399.84	0.00	0.00	0.00	-439.93	-6.76	1677.73	-429.76	98.11	1672.77	-333.70	-8.58	1783.47	-561.15	135.58	1782.55	654.57	-279.51	78.23	1255.07	-273.26	85.64	648.02
6.03000	-847.92	242.45	60.49	-873.95	226.06	85.74	-982.94	212.92	243.01	-937.90	223.11	278.93	-411.60	1.33	32.60	-450.65	10.57	33.90	-650.58	23.29	35.29	-649.98	21.77	85.78	-601.41	87.87	1400.63	0.00	0.00	0.00	-432.69	-8.17	1678.06	-421.54	97.75	1673.50	-333.70	-8.58	1783.47	-553.14	133.94	1783.13	655.33	-280.12	78.40	1254.34	-273.44	85.61	647.95
6.04000	-820.94	240.06	59.91	-845.95	224.70	84.78	-961.58	212.82	237.82	-917.58	221.99	274.72	-414.70	1.33	31.98	-451.62	10.92	33.41	-650.25	23.01	35.50	-650.06	21.98	85.88	-602.04	85.71	1401.53	0.00	0.00	0.00	-422.86	-9.91	1678.45	-402.83	100.27	1676.45	-333.70	-8.58	1783.47	-545.05	132.88	1783.62	655.59	-279.76	78.57	1255.02	-273.33	85.72	648.02
6.05000	-797.95	235.33	56.40	-821.05	221.77	82.59	-939.56	213.15	231.50	-896.46	221.84	269.69	-416.21	2.05	30.98	-450.59	11.04	33.58	-650.58	23.19	35.41	-649.92	21.32	86.59	-593.30	83.61	1402.02	0.00	0.00	0.00	-415.33	-11.59	1678.97	-407.16	95.32	1675.16	-333.70	-8.58	1783.47	-537.41	131.31	1784.15	655.28	-280.11	78.42	1254.58	-273.42	85.40	648.44
6.06000	-768.02	233.22	55.32	-795.12	218.16	78.54	-916.96	212.75	223.57	-876.15	219.40	262.67	-411.80	2.15	32.32	-451.59	10.84	33.17	-650.59	23.18	35.43	-650.34	22.03	86.29	-590.52	81.59	1402.68	0.00	0.00	0.00	-407.90	-12.97	1679.68	-402.78	93.51	1674.52	-333.70	-8.58	1783.47	-529.76	129.81	1784.57	655.76	-279.77	78.54	1254.59	-273.49	85.53	649.30
6.07000	-734.56	231.49	55.13	-769.77	215.60	75.25	-893.64	212.33	214.59	-854.21	219.03	255.47	-413.77	1.96	31.93	-450.96	10.89	33.50	-650.86	24.25	35.00	-649.97	21.62	86.70	-573.75	79.88	1403.14	0.00	0.00	0.00	-401.09	-14.11	1680.27	-398.51	91.68	1674.75	-333.70	-8.58	1783.47	-522.30	128.31	1785.00	654.61	-279.44	78.53	1254.82	-273.53	85.45	647.80
6.08000	-700.19	229.82	54.57	-735.76	212.88	73.04	-869.44	212.48	205.05	-832.01	217.94	247.12	-414.08	2.09	31.82	-451.41	11.10	33.01	-650.74	23.47	35.42	-649.99	21.87	86.87	-560.55	77.63	1403.45	0.00	0.00	0.00	-393.33	-15.14	1681.00	-386.42	91.01	1675.77	-333.70	-8.58	1783.47	-514.67	127.47	1785.29	655.49	-279.60	78.63	1254.50	-272.88	85.58	648.66
6.09000	-670.31	228.25	53.53	-699.69	211.58	71.88	-844.63	212.26	194.46	-808.77	218.16	238.81	-415.63	1.83	30.96	-452.10	10.65	32.73	-650.70	23.66	35.44	-650.06	22.70	86.59	-557.53	75.51	1404.31	0.00	0.00	0.00	-384.09	-16.51	1681.88	-371.78	89.70	1675.71	-333.70	-8.58	1783.47	-507.13	126.81	1785.44	654.92	-279.93	78.51	1254.28	-272.96	85.62	648.92
6.10000	-630.81	226.67	54.76	-669.29	210.71	69.54	-818.81	212.90	183.93	-784.93	218.05	229.78	-413.71	1.70	31.58	-451.28	10.68	33.22	-650.58	23.52	35.64	-650.01	23.21	86.49	-550.65	73.45	1404.05	0.00	0.00	0.00	-376.37	-17.79	1682.61	-365.36	88.41	1676.46	-333.70	-8.58	1783.47	-499.77	125.41	1785.71	655.57	-279.81	78.76	1253.90	-273.68	85.10	648.34
6.11000	-600.50	223.99	52.93	-634.83	209.57	68.05	-792.63	212.46	172.58	-760.78	217.53	220.09	-417.31	1.67	31.11	-450.15	10.54	33.50	-650.55	23.69	35.70	-649.31	22.46	87.16	-544.52	71.71	1404.35	0.00	0.00	0.00	-368.83	-18.76	1683.30	-359.35	87.17	1677.16	-333.70	-8.58	1783.47	-492.28	124.13	1785.86	655.55	-279.63	78.62	1254.49	-273.51	85.26	649.16
6.12000	-565.80	222.49	52.49	-600.85	208.75	66.19	-765.33	212.39	161.10	-735.73	217.63	210.52	-413.04	-1.28	32.30	-453.20	10.19	32.68	-650.30	23.93	35.90	-649.37	23.52	86.90	-540.85	69.64	1404.55	0.00	0.00	0.00	-362.40	-19.73	1683.97	-353.96	86.32	1677.75	-333.70	-8.58	1783.47	-484.84	123.20	1785.89	655.82	-279.42	78.68	1254.28	-273.76	85.08	649.08
6.13000	-533.46	221.25	51.67	-569.53	208.36	64.18	-738.26	211.11	149.17	-710.42	216.81	200.42	-418.18	1.28	30.63	-450.86	10.72	33.33	-650.24	23.60	36.20	-649.27	24.24	86.79	-531.04	68.40	1404.33	0.00	0.00	0.00	-354.95	-20.77	1684.36	-346.23	85.75	1677.99	-333.70	-8.58	1783.47	-477.48	122.10	1785.85	656.09	-279.43	78.83	1254.21	-272.94	85.45	647.93
6.14000	-498.78	219.73	52.02	-538.90	207.04	61.85	-710.28	209.37	137.17	-684.36	216.70	190.78	-411.99	0.54	32.88	-450.87	10.31	33.44	-650.21	24.63	35.76	-649.01	24.44	86.74	-516.95	66.99	1404.14	0.00	0.00	0.00	-345.86	-21.99	1684.79	-335.96	85.03	1678.29	-333.70	-8.58	1783.47	-469.64	121.81	1785.57	655.15	-279.50	78.58	1254.42	-272.72	85.63	648.23
6.15000	-463.61	218.87	52.81	-504.63	205.59	60.59	-682.03	207.77	125.78	-657.92	216.33	181.41	-413.38	1.04	32.27	-452.85	10.81	32.78	-650.56	25.18	35.74	-648.56	23.88	87.34	-514.53	65.49	1404.33	0.00	0.00	0.00	-337.19	-23.04	1684.87	-328.68	83.83	1678.37	-333.70	-8.58	1783.47	-462.15	120.80	1785.38	653.93	-279.84	78.22	1254.13	-273.31	85.62	648.10
6.16000	-433.06	217.92	52.94	-475.38	205.35	59.07	-652.69	207.07	115.30	-630.65	216.42	172.40	-418.71	0.99	30.93	-451.13	10.89	33.36	-649.95	24.01	36.40	-648.52	23.95	87.40	-500.55	63.97	1403.73	0.00	0.00	0.00	-329.78	-23.99	1684.92	-321.53	82.93	1678.28	-333.70	-8.58	1783.47	-454.54	119.83	1785.12	655.00	-279.43	78.79	1254.40	-273.59	85.42	648.39
6.17000	-400.95	217.58	54.03	-445.02	204.70	57.46	-623.38	205.92	105.23	-603.78	214.87	163.29	-412.36	2.47	33.71	-446.74	10.63	36.25	-649.67	23.80	36.82	-648.13	23.55	87.75	-501.42	62.81	1403.63	0.00	0.00	0.00	-322.83	-24.81	1684.92	-314.69	82.28	1678.19	-333.70	-8.58	1783.47	-446.67	119.15	1784.70	655.07	-279.67	78.63	1254.20	-273.43	85.33	649.47
6.18000	-367.35	215.91	55.89	-408.17	203.43	58.40	-593.26	206.03	96.30	-576.69	213.15	154.58	-416.79	0.69	32.14	-450.83	10.87	33.50	-650.02	24.89	36.52	-648.18	24.12	87.76	-490.19	62.31	1403.36	0.00	0.00	0.00	-314.80	-25.49	1684.44	-307.12	81.52	1677.61	-333.70	-8.58	1783.47	-438.73	118.36	1784.18	654.77	-279.26	78.29	1254.33	-273.50	85.14	648.60
6.19000	-336.78	214.66	57.74	-374.85	202.09	59.68	-563.13	205.51	87.94	-549.71	211.43	146.40	-414.22	0.35	32.76	-451.42	11.12	33.07	-649.73	24.81	36.76	-648.31	25.17	87.61	-482.54	61.38	1402.89	0.00	0.00	0.00	-304.76	-26.38	1683.89	-297.85	80.34	1676.76	-333.70	-8.58	1783.47	-430.87	117.52	1783.79	654.77	-279.14	78.45	1253.66	-273.34	85.24	647.83
6.20000	-304.50	212.51	60.43	-342.21	201.22	60.82	-533.23	204.16	79.91	-522.29	209.81	138.86	-416.02	0.38	32.30	-450.97	10.66	33.29	-649.33	24.63	37.17	-648.20	25.16	87.93	-479.11	60.15	1402.70	0.00	0.00	0.00	-297.06	-26.97	1683.25	-291.91	79.30	1676.43	-333.70	-8.58	1783.47	-422.87	116.73	1783.30	656.01	-279.10	79.03	1253.66	-272.87	85.40	647.72
6.21000	-273.44	211.45	63.89	-314.77	199.86	61.52	-503.09	203.16	72.75	-495.33	206.94	131.53	-414.38	1.16	32.77	-451.44	10.57	33.04	-649.29	24.82	37.46	-648.20	26.17	87.87	-469.74	59.15	1402.12	0.00	0.00	0.00	-289.16	-27.82	1682.50	-281.60	78.84	1675.63	-333.70	-8.58	1783.47	-414.67	116.26	1782.70	655.07	-279.82	78.44	1253.92	-273.79	85.24	647.59
6.22000	-241.71	208.78	67.91	-283.92	198.22	63.61	-472.86	202.51	66.50	-468.00	205.12	125.33	-416.27	0.39	32.59	-451.78	10.10	32.84	-649.04	25.17	37.71	-647.77	25.24	88.76	-460.64	57.96	1401.90	0.00	0.00	0.00	-282.24	-28.61	1681.82	-275.10	78.38	1674.93	-333.70	-8.58	1783.47	-406.62	115.79	1782.05	654.54	-279.51	78.33	1253.63	-273.89	84.90	647.52
6.23000	-211.06	207.26	72.56	-251.55	195.98	67.05	-443.34	199.96	60.49	-440.21	204.62	120.36	-412.70	0.50	32.99	-452.09	9.97	32.82	-648.65	25.34	38.05	-647.42	25.48	89.07	-449.54	57.37	1401.55	0.00	0.00	0.00	-274.74	-29.17	1680.94	-268.12	77.86	1673.76	-333.70	-8.58	1783.47	-398.49	114.87	1781.38	654.94	-279.52	78.38	1254.12	-273.15	85.36	647.72
6.24000	-181.15	203.87	76.19	-224.36	193.88	68.67	-413.29	198.98	55.86	-413.14	202.50	115.43	-419.13	1.37	30.68	-450.73	9.81	33.24	-648.55	25.66	38.29	-646.98	25.20	89.83	-445.80	56.76	1400.62	0.00	0.00	0.00	-266.17	-29.60	1679.96	-258.57	77.10	1672.55	-333.70	-8.58	1783.47	-390.21	114.50	1780.69	654.93	-279.53	78.39	1255.10	-273.26	85.52	647.89
6.25000	-149.87	201.53	81.09	-194.85	190.77	71.31	-383.57	197.06	51.43	-385.40	201.57	111.75	-409.79	0.65	32.88	-450.80	9.79	33.33	-648.66	26.43	38.33	-646.63	25.00	90.25	-441.72	55.74	1400.18	0.00	0.00	0.00	-257.47	-30.04	1678.99	-249.16	76.41	1671.18	-333.70	-8.58	1783.47	-382.15	113.52	1780.08	655.23	-279.04	78.67	1254.67	-273.22	85.48	647.82
6.26000	-122.14	199.32	85.33	-164.89	188.57	74.60	-353.93	195.92	48.51	-358.17	199.70	108.12	-412.13	1.64	32.06	-452.74	9.54	33.06	-647.70	25.57	39.30	-646.50	25.19	90.71	-430.08	55.31	1399.67	0.00	0.00	0.00	-249.24	-30.80	1678.06	-241.76	75.73	1670.37	-333.70	-8.58	1783.47	-373.73	113.71	1779.24	655.72	-279.21	78.78	1254.43	-273.12	85.55	648.21
6.27000	-96.23	197.43	88.75	-137.33	185.32	78.08	-324.81	194.22	45.76	-331.24	197.61	105.23	-415.26	1.26	31.53	-450.69	9.49	33.27	-647.45	25.77	39.73	-646.85	26.53	90.59	-424.51	54.73	1399.02	0.00	0.00	0.00	-242.58	-31.45	1677.25	-234.16	75.22	1669.54	-333.70	-8.58	1783.47	-365.46	113.55	1778.40	655.34	-278.86	78.80	1254.03	-273.53	85.38	648.35
6.28000	-68.95	194.73	94.11	-106.32	182.88	82.97	-296.66	191.77	43.47	-304.92	195.52	102.92	-413.91	0.13	31.70	-450.71	9.59	33.53	-647.41	26.71	39.92	-646.09	26.20	91.25	-413.24	54.34	1398.28	0.00	0.00	0.00	-235.46	-31.78	1676.41	-225.82	75.08	1668.59	-333.70	-8.58	1783.47	-357.16	113.56	1777.58	654.82	-278.84	78.63	1254.59	-273.64	85.14	647.77
6.29000	-42.41	192.88	100.20	-82.08	179.58	87.04	-268.80	188.44	41.44	-278.98	193.40	101.14	-415.75	0.57	30.96	-452.53	9.56	33.04	-647.11	26.82	40.33	-646.12	26.41	91.68	-405.26	54.17	1397.67	0.00	0.00	0.00	-226.30	-32.07	1675.40	-215.21	74.40	1667.26	-333.70	-8.58	1783.47	-348.89	113.53	1776.77	655.25	-279.14	78.68	1254.62	-273.44	85.36	648.93
6.30000	-17.07	189.72	106.11	-55.39	176.58	92.36	-240.91	186.37	40.64	-253.28	191.01	99.88	-413.47	0.53	31.60	-452.59	9.47	32.94	-646.90	27.41	40.72	-645.25	25.28	92.74	-399.08	54.22	1396.91	0.00	0.00	0.00	-217.61	-32.22	1674.50	-209.30	75.21	1666.43	-333.70	-8.58	1783.47	-340.94	112.70	1776.01	656.03	-279.21	78.83	1254.53	-273.04	85.79	648.34
6.31000	7.51	185.46	112.47	-26.83	174.19	98.65	-214.00	183.99	40.45	-228.06	189.39	99.61	-414.52	0.05	31.02	-451.66	9.77	33.07	-646.29	27.13	41.43	-644.65	24.62	93.62	-389.42	53.78	1396.13	0.00	0.00	0.00	-209.12	-32.62	1673.55	-198.26	75.19	1665.12	-333.70	-8.58	1783.47	-332.79	112.39	1775.14	654.83	-279.61	78.36	1254.56	-273.69	85.37	647.78
6.32000	31.60	184.56	119.92	-4.31	170.65	104.11	-187.81	180.80	40.32	-203.97	186.90	99.51	-411.94	0.62	33.07	-447.45	9.46	35.80	-646.06	27.41	42.02	-644.28	24.89	94.17	-381.91	53.20	1396.09	0.00	0.00	0.00	-202.25	-32.82	1672.81	-191.23	74.23	1663.72	-333.70	-8.58	1783.47	-324.36	112.94	1774.18	655.64	-280.03	78.65	1253.75	-273.47	85.04	647.84
6.33000	54.71	182.47	127.18	21.90	168.02	111.46	-162.05	179.08	41.62	-180.31	184.73	100.03	-411.98	0.62	31.84	-452.11	9.17	32.90	-645.79	27.69	42.56	-644.23	24.89	94.72	-374.28	53.07	1394.96	0.00	0.00	0.00	-194.66	-32.83	1672.09	-182.55	74.17	1663.43	-333.69	-8.58	1783.46	-316.07	112.91	1773.27	654.46	-279.61	78.57	1254.35	-273.48	85.44	648.50
6.34000	76.98	180.05	135.51	42.22	166.45	116.41	-137.32	176.91	43.26	-157.58	182.41	100.86	-414.50	0.97	31.35	-452.28	9.23	32.59	-645.78	28.68	42.86	-643.99	25.20	95.28	-367.11	53.51	1394.29	0.00	0.00	0.00	-184.55	-32.85	1671.11	-165.42	77.75	1665.11	-325.05	-9.78	1782.55	-307.79	112.92	1772.43	654.75	-279.36	78.66	1254.36	-273.78	85.06	647.87
6.35000	97.59	177.76	143.60	63.72	164.31	123.94	-113.10	173.54	44.66	-135.67	180.20	102.17	-414.10	0.19	30.90	-453.57	9.08	32.32	-645.32	28.65	43.62	-643.40	24.67	96.17	-358.54	53.63	1393.50	0.00	0.00	0.00	-176.25	-32.98	1670.34	-165.16	74.94	1662.72	-316.85	-9.58	1781.72	-299.29	113.35	1771.56	656.05	-279.33	78.73	1253.76	-273.55	85.11	648.13
6.36000	116.86	175.36	151.75	84.02	163.16	130.89	-90.25	171.25	46.92	-114.55	177.39	103.39	-412.34	0.67	31.56	-450.86	9.32	32.86	-645.06	28.38	44.43	-643.00	24.40	96.93	-350.36	53.75	1392.97	0.00	0.00	0.00	-167.37	-32.80	1669.55	-161.41	73.58	1661.67	-308.58	-8.58	1780.93	-290.80	113.62	1770.68	654.98	-279.25	78.34	1253.65	-273.24	85.14	649.08
6.37000	135.11	173.26	159.78	103.28	160.75	138.85	-68.27	169.14	49.29	-94.77	175.22	104.99	-412.24	-0.50	32.25	-446.95	9.17	35.63	-644.75	28.40	45.33	-641.87	22.72	98.66	-342.45	54.29	1391.90	0.00	0.00	0.00	-160.68	-32.73	1668.90	-155.59	72.23	1660.04	-299.91	-8.73	1780.05	-282.26	114.19	1769.80	655.04	-279.52	78.17	1253.90	-273.45	84.98	648.00
6.38000	152.12	172.06	167.36	120.71	159.13	145.24	-47.55	166.80	51.46	-76.13	172.89	106.61	-416.37	0.38	30.60	-452.32	8.93	32.62	-644.31	28.24	46.28	-641.97	22.84	99.38	-333.20	54.40	1390.86	0.00	0.00	0.00	-153.22	-32.30	1668.34	-142.12	74.54	1659.54	-291.48	-8.23	1779.25	-273.72	114.82	1768.79	655.39	-279.45	78.40	1254.18	-273.78	85.10	647.23
6.39000	167.81	171.62	174.59	137.08	157.13	151.77	-28.74	164.43	53.39	-58.83	169.77	107.71	-416.79	0.62	30.41	-452.72	8.64	32.29	-643.99	28.22	47.27	-641.70	23.35	100.11	-324.36	54.52	1390.39	0.00	0.00	0.00	-142.86	-31.77	1667.61	-123.08	81.39	1660.53	-282.99	-7.53	1778.45	-265.16	115.51	1767.89	656.46	-279.47	78.72	1253.59	-273.86	85.06	648.06
6.40000	181.82	170.33	180.09	151.79	156.87	156.64	-11.87	161.43	54.63	-43.04	167.85	108.57	-413.55	0.90	31.38	-451.01	8.43	32.81	-643.83	28.25	48.16	-641.29	23.43	100.85	-321.56	54.99	1389.41	0.00	0.00	0.00	-134.42	-31.14	1667.08	-122.82	76.82	1658.59	-274.57	-6.45	1777.70	-256.60	116.19	1766.97	656.45	-279.87	78.75	1254.29	-273.66	85.33	648.34
6.41000	194.17	169.75	184.44	164.76	156.81	160.39	2.91	158.38	54.95	-29.40	166.21	109.06	-414.88	0.00	31.05	-450.29	8.59	32.98	-643.51	28.35	49.26	-640.61	22.37	102.54	-312.61	55.10	1388.96	0.00	0.00	0.00	-125.62	-30.58	1666.44	-119.53	76.74	1657.69	-266.20	-5.20	1776.89	-247.90	116.86	1766.10	656.02	-279.59	78.58	1254.36	-273.86	85.45	648.75
6.42000	205.11	167.62	185.88	176.06	154.80	161.55	15.32	156.57	55.18	-17.87	163.08	108.35	-412.68	-1.64	31.76	-446.71	8.95	35.29	-642.96	27.82	50.68	-639.91	21.82	103.98	-296.14	55.85	1387.71	0.00	0.00	0.00	-118.18	-30.03	1665.92	-113.22	76.55	1656.71	-257.50	-3.71	1776.14	-239.06	118.10	1765.16	655.69	-279.68	78.45	1254.33	-273.19	85.55	648.92
6.43000	215.19	166.65	185.38	185.97	153.34	161.08	25.26	154.11	54.28	-7.88	160.42	107.35	-414.48	-0.03	31.11	-452.36	8.19	32.51	-642.90	27.99	51.74	-639.26	21.54	105.40	-286.00	56.26	1386.95	0.00	0.00	0.00	-109.57	-29.12	1665.47	-101.75	78.32	1656.31	-248.88	-2.83	1775.38	-230.35	118.79	1764.31	656.81	-279.72	78.68	1254.80	-273.00	85.69	648.62
6.44000	224.14	166.27	182.40	194.70	150.85	157.84	32.86	152.12	52.94	0.46	158.13	106.13	-416.78	-1.10	30.14	-452.24	7.98	32.26	-642.34	27.07	53.49	-637.90	20.03	107.30	-277.98	56.68	1386.24	0.00	0.00	0.00	-98.82	-28.08	1664.91	-95.05	79.33	1656.13	-239.65	-3.03	1774.57	-221.32	120.02	1763.43	656.05	-279.65	78.45	1254.31	-273.06	85.29	648.40
6.45000	231.90	163.20	176.91	202.26	149.93	153.02	38.64	148.77	50.36	7.55	155.71	104.44	-419.07	-0.36	29.74	-452.73	8.07	31.99	-641.81	26.58	55.06	-637.27	19.41	108.97	-267.09	57.44	1385.41	0.00	0.00	0.00	-89.61	-26.97	1664.47	-80.91	80.46	1655.08	-231.12	-0.54	1773.96	-212.31	121.51	1762.46	656.09	-279.68	78.84	1253.30	-273.93	84.70	648.21
6.46000	238.63	161.95	171.61	208.53	147.24	147.83	43.10	145.43	47.42	13.12	152.24	101.66	-413.24	0.31	32.07	-449.99	7.98	32.79	-641.39	26.31	56.61	-636.23	18.28	110.89	-261.36	58.23	1384.23	0.00	0.00	0.00	-80.96	-25.84	1664.07	-72.53	80.85	1654.70	-222.14	0.80	1773.11	-203.19	123.01	1761.52	655.11	-279.54	78.59	1254.15	-273.29	85.52	648.69
6.47000	244.14	159.58	165.15	214.01	145.03	142.51	46.92	143.94	44.73	17.86	149.84	98.97	-412.64	-1.09	32.15	-446.55	8.47	35.15	-641.10	26.06	58.22	-635.21	17.14	113.04	-252.42	59.22	1383.88	0.00	0.00	0.00	-72.36	-24.89	1663.68	-63.87	81.46	1654.13	-213.45	3.14	1772.29	-194.15	124.22	1760.61	655.26	-279.25	78.52	1254.03	-273.50	85.06	648.87
6.48000	248.97	154.31	158.26	218.12	143.12	136.06	49.28	141.74	42.15	21.58	147.07	95.90	-417.45	-0.12	29.93	-451.29	7.74	32.47	-640.12	24.77	60.48	-634.11	16.50	115.00	-236.67	60.04	1383.29	0.00	0.00	0.00	-63.06	-23.65	1663.30	-54.39	83.04	1653.39	-204.17	4.78	1771.47	-185.04	125.86	1759.62	656.04	-279.21	78.72	1253.62	-273.17	84.97	649.48
6.49000	253.36	149.82	151.61	221.81	139.25	129.72	50.95	140.57	40.59	24.48	144.73	93.56	-415.93	-0.87	30.25	-450.76	7.75	32.47	-639.62	24.61	62.54	-632.25	14.48	117.87	-230.88	61.26	1382.18	0.00	0.00	0.00	-53.37	-22.14	1662.87	-43.13	85.23	1652.52	-195.03	6.68	1770.71	-175.64	127.91	1758.62	656.28	-279.25	78.86	1253.44	-272.57	85.21	649.65
6.50000	257.39	144.75	145.26	225.68	135.58	123.59	53.16	138.65	40.00	27.31	142.85	91.52	-416.87	-1.21	30.24	-451.11	7.25	32.35	-638.57	23.74	65.35	-631.41	14.88	119.95	-221.70	62.14	1381.54	0.00	0.00	0.00	-43.39	-20.71	1662.47	-31.53	86.65	1651.77	-185.26	7.74	1769.96	-166.24	129.29	1757.74	654.86	-279.52	78.27	1255.05	-273.10	85.64	648.09
6.51000	263.29	141.75	137.61	230.92	133.48	115.62	55.84	137.18	39.96	32.10	141.44	90.70	-413.65	-1.64	31.17	-453.08	7.60	31.87	-637.60	22.97	68.24	-629.52	13.42	123.15	-213.37	63.49	1381.18	0.00	0.00	0.00	-33.84	-18.99	1662.07	-25.54	88.15	1651.55	-175.78	10.29	1769.44	-156.48	131.73	1756.82	655.53	-279.45	78.55	1255.36	-273.05	85.68	648.45
6.52000	272.37	141.92	126.23	241.00	131.88	109.99	58.67	136.77	40.10	38.52	140.77	90.70	-411.95	-1.08	32.90	-453.43	7.60	31.86	-636.65	22.66	71.10	-627.29	12.13	126.39	-194.20	64.61	1380.84	0.00	0.00	0.00	-25.42	-17.61	1661.71	-17.34	89.48	1651.18	-166.10	12.20	1769.04	-146.56	133.51	1756.29	655.56	-279.38	78.57	1254.64	-273.29	85.44	648.43
6.53000	279.29	143.29	115.00	242.61	132.25	100.30	60.59	135.88	39.82	43.36	139.83	89.98	-416.50	-1.69	29.99	-452.17	7.48	31.81	-634.76	21.19	75.10	-625.17	12.33	129.46	-185.99	65.78	1381.07	0.00	0.00	0.00	-16.03	-15.87	1661.69	-8.22	91.30	1651.10	-156.00	14.92	1769.18	-136.31	135.62	1756.07	654.59	-279.82	78.43	1254.96	-273.57	85.34	648.79
6.54000	289.52	143.95	108.96	247.85	132.27	92.75	61.85	136.64	39.99	46.75	139.74	89.82	-415.16	-1.65	30.50	-450.40	7.58	32.42	-633.02	20.36	79.18	-621.66	9.69	134.18	-177.04	66.74	1381.41	0.00	0.00	0.00	-4.42	-13.68	1661.62	1.27	92.93	1651.14	-145.77	17.54	1769.72	-125.89	137.68	1756.27	655.40	-280.18	78.60	1253.99	-272.86	85.40	647.94
6.55000	289.51	145.67	99.05	252.18	133.84	87.10	62.61	136.54	39.57	49.63	140.71	90.25	-415.19	-1.45	30.51	-449.48	8.10	32.42	-630.89	19.82	83.46	-617.89	8.02	138.98	-161.50	67.50	1382.34	0.00	0.00	0.00	5.32	-11.81	1661.90	9.53	96.05	1651.01	-135.39	19.59	1770.38	-115.42	140.06	1756.67	655.82	-279.44	78.71	1254.08	-273.42	85.30	648.02
6.56000	294.36	146.43	91.55	253.88	134.86	80.34	63.23	137.79	39.52	51.82	140.29	89.70	-419.11	-0.85	29.80	-448.31	7.86	32.74	-627.89	18.34	88.71	-613.72	6.57	143.80	-156.16	67.95	1383.59	0.00	0.00	0.00	15.06	-9.98	1662.36	20.45	97.61	1650.96	-125.14	21.63	1771.27	-104.63	142.88	1757.25	655.88	-279.48	78.87	1254.09	-273.55	85.03	648.32
6.57000	296.71	145.59	83.60	255.98	134.28	74.57	64.03	139.30	39.86	53.94	142.46	90.42	-413.20	-0.41	32.58	-450.01	8.07	32.58	-624.79	17.98	93.86	-609.40	6.50	148.13	-149.68	68.22	1385.35	0.00	0.00	0.00	24.20	-8.39	1662.77	30.17	100.39	1651.00	-114.53	23.89	1772.49	-94.00	145.51	1758.00	655.66	-279.74	78.73	1254.01	-273.47	85.40	647.75
6.58000	299.71	144.12	76.66	262.07	132.93	70.79	64.46	138.87	39.61	55.73	141.40	90.31	-411.68	-0.27	31.92	-451.56	8.51	32.36	-620.23	15.63	100.29	-602.71	2.83	154.40	-143.51	69.46	1386.75	0.00	0.00	0.00	33.98	-6.41	1663.98	41.60	103.40	1651.84	-104.09	26.78	1773.90	-83.43	147.96	1758.95	657.13	-279.25	79.26	1253.91	-272.89	85.67	647.90
6.59000	302.98	141.83	71.80	263.86	131.14	66.12	65.09	138.70	39.91	57.43	141.22	90.90	-416.42	0.75	30.61	-448.94	8.70	33.65	-614.91	13.70	107.08	-596.26	1.18	159.85	-129.54	70.93	1388.68	0.00	0.00	0.00	44.89	-4.00	1665.43	56.38	105.99	1652.73	-94.23	30.02	1775.46	-72.89	150.62	1760.06	655.72	-279.46	78.81	1253.69	-273.12	85.45	649.37
6.60000	305.28	140.20	66.75	266.47	129.93	62.53	65.47	137.88	39.82	58.99	141.37	91.60	-415.25	0.54	30.48	-450.58	8.98	33.46	-608.43	11.20	114.52	-587.94	-1.73	166.04	-117.67	71.99	1390.39	0.00	0.00	0.00	54.85	-1.81	1666.93	63.73	107.94	1653.89	-84.25	32.89	1777.10	-62.51	153.37	1761.22	654.92	-279.85	78.27	1253.79	-273.00	85.44	649.00
6.61000	306.98	138.47	62.34	266.73	128.84	58.45	66.02	137.84	40.28	60.34	140.30	91.85	-415.16	-0.36	30.80	-447.94	9.79	34.49	-601.29	9.09	122.20	-578.23	-4.78	172.32	-110.29	73.27	1392.29	0.00	0.00	0.00	65.71	0.19	1668.45	74.63	109.83	1655.11	-74.27	35.77	1778.83	-52.38	156.13	1762.41	655.47	-279.75	78.53	1253.87	-273.46	85.16	648.43
6.62000	308.10	137.23	58.12	268.30	128.02	54.95	66.48	137.35	40.48	61.62	139.68	92.17	-411.59	-1.60	31.15	-444.70	9.47	35.57	-593.01	6.74	130.51	-567.22	-8.92	179.05	-97.66	74.02	1393.90	0.00	0.00	0.00	74.21	2.08	1669.95	83.42	111.02	1656.28	-64.26	38.75	1780.48	-42.46	158.57	1763.71	654.63	-279.43	78.59	1254.00	-273.35	85.37	648.85
6.63000	310.07	137.19	54.68	270.29	126.71	52.80	66.85	136.89	40.54	62.81	139.85	92.70	-415.02	-0.54	30.46	-444.44	9.14	35.70	-583.82	3.64	139.80	-555.54	-12.82	186.19	-86.59	75.45	1395.72	0.00	0.00	0.00	82.76	4.10	1671.87	92.71	112.64	1657.97	-54.23	41.15	1782.03	-32.62	161.58	1764.87	654.78	-279.94	78.43	1253.86	-273.48	85.25	649.00
6.64000	311.04	136.76	52.40	271.73	126.49	51.54	67.06	136.29	40.61	63.59	139.03	92.60	-415.47	-0.40	29.73	-442.38	8.00	36.83	-574.43	1.11	150.02	-543.53	-16.05	194.10	-79.11	77.01	1397.16	0.00	0.00	0.00	93.65	6.35	1674.08	103.32	115.62	1659.82	-44.81	43.70	1783.57	-22.95	164.24	1765.97	655.57	-279.44	78.72	1254.23	-273.21	85.52	649.32
6.65000	311.87	136.94	50.54	269.18	126.30	49.12	67.38	136.91	40.86	64.25	139.07	92.73	-411.16	-2.05	30.25	-438.93	7.11	38.73	-563.56	-2.89	162.00	-530.66	-19.88	203.59	-71.86	78.72	1399.00	0.00	0.00	0.00	103.70	8.51	1675.94	113.28	117.06	1661.79	-35.40	46.47	1784.96	-13.42	166.86	1767.04	656.57	-279.76	79.05	1253.87	-272.57	85.48	649.99
6.66000	312.83	136.35	49.73	270.82	125.85	49.00	67.28	136.41	40.87	64.59	139.02	92.77	-407.83	-3.49	30.30	-433.98	5.63	41.66	-552.34	-5.44	174.17	-516.72	-23.27	213.52	-61.30	80.15	1400.51	0.00	0.00	0.00	113.46	10.58	1677.73	120.87	119.83	1663.61	-26.21	49.20	1786.33	-3.97	169.57	1767.93	656.49	-279.45	79.20	1253.42	-273.13	85.20	648.47
6.67000	313.65	136.17	49.12	270.06	126.33	48.04	67.48	136.18	40.78	64.81	139.02	92.84	-400.16	-4.46	31.86	-338.58	22.76	245.81	-539.89	-8.00	186.69	-502.53	-25.17	223.14	-48.12	81.80	1401.50	0.00	0.00	0.00	121.65	12.38	1679.32	132.39	121.64	1664.54	-17.37	51.87	1787.50	5.07	171.84	1768.81	656.45	-279.71	79.01	1253.46	-273.62	85.20	648.94
6.68000	312.66	136.00	48.18	271.64	125.90	47.44	67.63	137.12	41.24	64.87	138.13	92.57	-396.68	-6.03	32.84	-410.90	3.79	68.08	-525.80	-11.79	199.91	-486.61	-28.67	233.45	-40.14	83.44	1402.55	0.00	0.00	0.00	129.70	14.27	1680.77	143.84	123.24	1665.20	-8.78	54.68	1788.61	13.94	174.33	1769.57	654.92	-279.55	78.42	1254.11	-273.71	85.32	648.39
6.69000	312.96	136.12	47.53	270.09	126.10	46.99	67.64	136.29	40.86	64.98	138.72	92.91	-394.71	-8.25	32.92	-411.71	-1.00	53.15	-511.04	-14.41	212.56	-470.11	-31.02	243.16	-33.25	85.15	1403.52	0.00	0.00	0.00	139.24	16.66	1682.63	152.11	125.21	1667.02	-0.21	56.84	1789.65	22.58	176.64	1770.29	654.50	-279.55	78.26	1254.28	-273.47	85.37	648.31
6.70000	312.88	135.95	47.23	271.94	125.78	46.97	67.67	136.76	41.12	65.18	138.48	92.90	-387.64	-12.52	33.39	-401.86	-4.32	57.45	-495.30	-17.41	224.71	-452.85	-33.93	252.96	-18.78	86.92	1404.35	0.00	0.00	0.00	149.20	18.56	1683.80	160.49	127.42	1667.93	8.29	58.47	1790.60	31.05	178.99	1770.95	656.47	-279.49	78.95	1253.88	-273.03	85.47	648.90
6.71000	311.08	135.85	46.57	271.84	125.58	47.15	67.67	137.41	41.40	65.22	138.52	92.97	-376.03	-16.07	36.01	-391.12	-8.28	63.46	-479.22	-19.35	235.33	-435.40	-36.83	262.54	-14.94	88.09	1405.52	0.00	0.00	0.00	157.24	20.39	1685.00	167.86	129.40	1669.03	16.79	60.40	1791.62	39.27	180.79	1771.71	656.56	-279.46	78.99	1254.44	-273.23	85.44	648.79
6.72000	313.13	135.80	46.92	271.64	126.05	46.60	67.64	136.86	41.11	65.40	138.81	93.17	-355.97	-21.84	43.83	-235.09	25.79	456.92	-462.41	-21.61	244.35	-417.83	-40.12	271.63	-4.97	89.06	1406.87	0.00	0.00	0.00	164.37	22.19	1686.02	174.23	131.03	1669.82	25.19	61.79	1792.60	47.32	182.65	1772.46	656.34	-280.06	78.59	1254.12	-273.22	85.43	648.32
6.73000	313.98	136.40	46.18	273.14	125.79	46.79	67.71	137.40	41.25	65.43	138.43	93.06	-340.91	-23.92	51.82	-344.57	-11.13	115.73	-444.94	-24.19	251.83	-400.34	-42.63	279.95	3.17	90.20	1408.35	0.00	0.00	0.00	171.67	23.94	1686.92	181.56	132.68	1670.50	33.26	63.59	1793.73	55.33	184.26	1773.32	656.48	-279.95	78.89	1253.36	-273.57	84.99	648.89
6.74000	314.00	136.54	46.16	271.32	126.61	46.03	67.66	136.73	40.98	65.61	138.02	92.86	-317.43	-27.57	60.49	-334.27	-18.44	88.15	-426.75	-27.36	258.27	-382.29	-45.05	287.67	15.43	91.62	1409.55	0.00	0.00	0.00	181.08	25.77	1688.01	191.30	135.28	1671.39	41.20	65.69	1794.89	63.16	186.01	1774.26	656.08	-279.63	79.01	1253.85	-273.56	85.11	648.35
6.75000	314.70	136.74	46.51	272.30	126.24	46.47	67.74	137.12	41.19	65.60	138.00	93.05	-293.41	-31.16	68.58	-310.63	-22.20	95.74	-407.85	-30.21	263.24	-363.45	-47.87	294.36	19.01	92.60	1411.26	0.00	0.00	0.00	188.89	27.44	1688.91	198.73	136.36	1672.30	49.19	66.82	1796.04	70.81	187.44	1775.30	656.02	-280.21	78.72	1254.17	-273.22	85.21	646.75
6.76000	313.18	136.17	45.61	271.91	126.12	46.05	67.48	136.40	40.79	65.76	138.30	93.19	-266.41	-35.28	76.44	-286.84	-25.68	102.88	-388.17	-33.38	267.18	-344.10	-50.61	299.75	26.58	93.75	1412.77	0.00	0.00	0.00	196.49	28.87	1689.79	208.47	137.71	1673.04	57.16	67.79	1797.18	78.36	188.68	1776.46	656.03	-279.68	78.58	1254.38	-273.21	85.56	647.87
6.77000	314.35	136.74	46.29	271.75	125.93	46.31	67.55	136.72	40.93	65.71	137.91	93.18	-235.66	-37.90	84.51	-106.23	25.69	591.41	-367.54	-36.72	270.21	-324.44	-52.72	303.75	34.26	94.40	1414.39	0.00	0.00	0.00	202.93	30.15	1690.57	215.00	139.17	1673.75	64.70	70.07	1798.57	85.75	189.58	1777.77	655.99	-279.16	78.81	1254.43	-273.76	85.26	647.41
6.78000	314.80	137.16	46.36	270.72	125.55	45.60	67.56	137.40	41.28	65.81	137.86	93.23	-214.21	-44.84	88.33	-222.33	-29.54	159.00	-346.79	-39.46	272.23	-303.79	-54.84	306.64	42.58	95.17	1415.89	0.00	0.00	0.00	209.79	31.11	1691.49	221.28	140.49	1674.74	72.43	71.00	1799.81	92.97	190.43	1779.13	656.83	-279.56	78.92	1253.72	-273.28	85.24	648.35
6.79000	314.30	136.95	46.10	272.57	126.59	45.82	67.71	137.31	41.35	66.03	137.29	93.17	-188.98	-50.74	92.76	-211.53	-39.64	117.61	-325.37	-42.43	273.43	-282.71	-57.47	308.87	49.27	95.99	1417.11	0.00	0.00	0.00	218.54	32.29	1692.59	232.16	141.73	1675.73	79.88	71.89	1800.98	100.14	191.57	1780.36	655.92	-279.66	78.81	1254.31	-273.09	85.60	648.17
6.80000	313.32	137.29	45.50	273.48	126.02	46.12	67.98	137.12	41.37	66.32	137.40	93.43	-159.12	-55.41	97.75	-184.79	-44.82	121.29	-303.56	-43.95	273.12	-261.79	-58.88	309.67	53.98	96.72	1418.15	0.00	0.00	0.00	225.76	33.15	1693.58	236.30	142.47	1677.26	87.03	72.17	1802.03	107.14	192.27	1781.69	654.76	-280.16	78.35	1254.46	-273.32	85.36	647.89
6.81000	314.22	136.91	45.45	273.17	126.15	46.07	67.86	135.54	40.81	66.62	137.08	93.59	-132.85	-61.24	100.91	-157.81	-50.24	124.05	-280.92	-46.54	272.21	-240.06	-61.14	309.82	62.87	98.16	1419.68	0.00	0.00	0.00	232.57	34.01	1694.60	243.80	143.37	1678.59	93.91	72.87	1802.93	114.04	192.99	1782.90	653.83	-279.86	78.11	1254.25	-273.69	85.28	648.27
6.82000	313.79	135.51	45.72	273.09	125.85	45.13	68.21	136.21	41.27	66.84	136.51	93.59	-108.37	-67.33	103.41	-118.25	-68.76	136.56	-258.08	-48.05	270.00	-218.18	-62.50	308.81	68.48	99.16	1420.46	0.00	0.00	0.00	238.88	34.63	1695.46	249.42	144.00	1679.86	100.72	73.74	1803.89	120.99	193.47	1784.06	654.80	-279.27	78.54	1253.52	-273.48	85.26	647.39
6.83000	314.01	135.84	45.28	273.49	126.63	45.73	68.33	135.73	41.20	67.18	136.66	93.97	-80.83	-73.42	104.76	-101.34	-62.52	128.68	-234.49	-50.66	267.15	-195.90	-64.02	306.94	77.88	100.52	1421.48	0.00	0.00	0.00	245.51	35.06	1696.43	255.49	144.39	1681.13	107.24	74.32	1804.71	127.81	194.02	1785.10	655.74	-279.67	78.68	1253.38	-273.55	85.24	648.07
6.84000	314.10	135.82	45.21	271.33	125.85	44.79	68.55	136.66	41.69	67.38	136.23	94.01	-48.39	-79.11	107.15	-72.15	-66.74	129.41	-210.41	-52.99	263.35	-173.13	-65.17	304.02	79.58	101.27	1422.33	0.00	0.00	0.00	253.30	35.81	1697.70	262.32	144.89	1682.61	113.57	75.00	1805.43	134.59	194.35	1786.14	655.11	-280.01	78.34	1253.46	-273.38	85.20	647.88
6.85000	313.20	135.78	44.73	272.62	125.94	45.59	68.41	135.81	41.51	67.59	135.91	94.12	-18.63	-84.04	109.06	-44.74	-71.67	129.74	-185.70	-55.28	258.72	-149.57	-66.86	300.49	84.54	102.31	1423.12	0.00	0.00	0.00	259.86	36.15	1698.63	269.57	145.45	1683.88	119.95	75.73	1806.17	141.35	195.08	1786.96	655.91	-279.52	78.80	1253.25	-273.14	85.11	648.51
6.86000	314.74	135.79	45.20	272.14	126.11	45.11	68.44	135.87	41.72	67.59	135.49	94.18	13.24	-89.70	111.58	-10.97	-75.86	132.05	-160.10	-57.83	253.45	-125.82	-68.36	296.49	95.19	103.57	1423.70	0.00	0.00	0.00	266.16	36.50	1699.57	277.03	146.05	1685.14	126.46	75.52	1806.62	148.02	195.56	1787.75	655.47	-279.63	78.67	1253.90	-273.55	85.14	648.13
6.87000	313.07	135.87	44.46	272.58	125.70	44.95	68.44	134.91	41.28	67.63	134.96	94.15	41.57	-94.50	113.52	118.80	0.30	668.52	-134.06	-60.35	247.57	-101.87	-69.28	291.49	99.74	104.40	1424.13	0.00	0.00	0.00	272.15	36.72	1700.34	283.01	146.20	1686.10	132.82	76.21	1807.09	154.73	196.06	1788.43	655.53	-279.92	78.43	1253.74	-273.62	84.98	647.99
6.88000	313.54	135.68	44.39	272.99	126.56	45.09	68.74	136.68	42.25	67.77	135.19	94.51	72.94	-97.31	116.11	58.61	-76.52	184.23	-107.88	-61.55	240.76	-77.42	-70.35	286.08	108.53	106.06	1424.64	0.00	0.00	0.00	278.57	36.92	1700.95	289.42	145.76	1686.83	139.26	76.47	1807.51	161.45	196.45	1788.99	655.40	-280.21	78.32	1253.31	-273.25	85.09	646.53
6.89000	315.39	136.06	45.01	272.62	125.75	45.04	68.69	136.16	42.04	67.97	134.51	94.42	108.30	-100.39	119.17	81.39	-87.08	135.38	-80.90	-63.85	234.15	-52.53	-72.18	280.63	116.18	107.05	1425.22	0.00	0.00	0.00	285.85	37.39	1701.75	297.73	145.30	1688.05	145.66	76.96	1807.89	168.20	196.85	1789.50	655.15	-279.57	78.69	1254.15	-273.18	85.45	648.27
6.90000	313.16	135.86	44.09	272.16	126.75	44.84	68.66	135.03	41.60	68.35	134.91	94.83	143.26	-102.52	122.60	114.55	-89.60	137.11	-53.86	-65.22	226.90	-26.85	-73.56	274.84	120.40	107.93	1425.35	0.00	0.00	0.00	292.18	37.43	1702.28	304.98	145.62	1688.50	152.20	77.08	1808.17	174.90	197.27	1789.94	655.74	-279.92	78.72	1254.05	-273.85	85.08	649.36
6.91000	313.93	135.98	44.39	272.90	126.95	45.31	68.64	134.86	41.82	68.48	133.98	94.60	176.84	-104.97	126.00	146.61	-91.58	138.83	-25.76	-66.48	219.54	-0.83	-75.44	269.00	126.36	108.78	1425.72	0.00	0.00	0.00	298.97	37.67	1702.66	310.78	146.04	1689.03	158.72	77.78	1808.46	181.67	197.48	1790.32	656.52	-279.44	78.94	1254.15	-273.61	85.19	649.12
6.92000	313.54	135.97	44.11	274.34	126.95	45.54	68.75	134.94	41.79	68.81	134.41	94.92	209.65	-107.25	129.12	178.05	-93.08	140.33	2.93	-68.39	212.46	25.40	-76.46	262.77	132.74	109.57	1425.96	0.00	0.00	0.00	306.09	37.80	1702.87	316.68	146.38	1689.64	165.35	78.27	1808.70	188.52	197.83	1790.59	655.39	-279.83	78.78	1253.96	-273.87	85.04	649.01
6.93000	313.54	135.91	44.07	272.23	126.25	45.08	68.68	134.44	41.78	69.15	134.44	95.21	243.62	-108.20	132.65	210.20	-94.25	142.37	31.37	-68.90	204.85	51.95	-77.91	256.81	137.27	110.32	1426.25	0.00	0.00	0.00	312.39	37.91	1703.12	324.01	146.37	1689.78	171.98	78.14	1808.83	195.37	198.09	1790.81	655.00	-279.98	78.45	1253.02	-273.75	84.85	649.29
6.94000	314.74	135.93	44.57	273.06	126.99	45.19	68.82	134.48	41.87	69.52	133.71	95.03	272.53	-108.18	135.29	243.07	-95.15	144.68	60.20	-70.08	197.78	78.33	-78.03	250.41	147.12	110.88	1426.43	0.00	0.00	0.00	319.25	37.99	1703.09	330.86	146.83	1689.79	178.87	78.18	1808.86	202.21	198.25	1790.97	655.37	-280.49	78.42	1253.90	-273.86	84.92	648.46
6.95000	314.84	135.69	44.68	269.73	126.70	44.54	68.99	134.09	41.64	69.86	133.44	95.12	307.05	-109.41	139.50	273.77	-95.56	146.71	89.37	-71.25	191.14	105.42	-78.84	244.46	154.34	111.26	1426.54	0.00	0.00	0.00	325.87	38.28	1703.12	337.69	147.11	1689.60	185.59	78.71	1808.92	209.09	198.45	1791.02	655.89	-280.16	78.58	1253.73	-273.88	85.17	648.24
6.96000	314.08	134.29	48.97	274.55	127.96	46.21	68.98	134.72	42.12	70.20	133.48	95.28	338.80	-109.36	143.49	305.25	-95.97	149.50	118.86	-71.77	184.60	132.64	-79.22	238.73	162.80	112.19	1426.72	0.00	0.00	0.00	332.20	38.25	1702.99	345.41	147.20	1689.48	192.63	78.49	1808.84	215.97	198.65	1791.03	655.84	-279.81	78.65	1253.84	-273.57	85.39	648.76
6.97000	312.33	134.46	48.38	274.08	127.81	46.10	68.91	134.18	42.04	70.51	133.65	95.54	369.93	-109.29	148.12	336.68	-95.53	152.71	148.18	-71.69	178.21	159.57	-79.87	233.46	164.41	112.27	1426.94	0.00	0.00	0.00	340.12	38.51	1702.57	350.97	146.94	1689.54	199.67	78.73	1808.78	222.93	198.84	1790.98	654.65	-279.43	78.59	1254.75	-273.62	85.69	648.70
6.98000	320.13	134.98	51.41	271.94	127.60	45.34	69.14	134.76	42.32	70.76	133.07	95.52	399.02	-108.98	152.39	368.92	-95.09	156.47	177.36	-71.48	172.23	186.17	-80.02	228.29	171.96	113.09	1427.15	0.00	0.00	0.00	347.07	38.50	1702.20	357.74	147.50	1689.19	206.78	79.22	1808.73	229.86	198.92	1790.88	655.45	-279.66	78.67	1254.26	-273.27	85.38	648.22
6.99000	315.73	134.73	50.03	271.90	127.80	45.04	69.13	134.26	42.14	70.97	132.90	95.65	430.18	-108.81	157.82	398.53	-94.81	159.93	206.61	-71.86	167.04	213.00	-79.96	223.52	176.86	113.39	1427.12	0.00	0.00	0.00	353.69	38.41	1701.73	365.29	147.73	1688.59	213.90	79.31	1808.50	236.78	198.65	1790.72	655.92	-279.65	78.82	1253.36	-273.46	84.94	648.15
7.00000	316.94	135.43	50.91	272.52	128.10	45.48	69.32	134.21	42.25	71.37	132.82	95.96	461.18	-108.65	163.35	427.57	-94.45	163.89	235.91	-71.31	162.04	240.30	-80.11	219.16	182.26	113.46	1426.93	0.00	0.00	0.00	360.46	38.65	1701.24	371.97	148.26	1688.13	221.11	79.00	1808.20	243.66	198.82	1790.43	655.33	-279.91	78.57	1253.91	-273.40	85.13	647.78
7.01000	321.17	135.67	51.95	271.41	127.33	44.94	69.26	133.90	42.19	71.54	133.09	96.19	490.82	-107.04	169.21	457.69	-93.84	168.42	265.17	-72.10	158.24	267.30	-80.15	215.20	189.07	113.59	1426.83	0.00	0.00	0.00	367.54	38.49	1700.55	378.54	148.02	1687.60	228.33	78.89	1807.89	250.66	198.62	1790.20	655.89	-279.86	78.66	1254.12	-273.77	85.23	648.49
7.02000	321.23	136.16	51.93	271.46	127.93	45.34	69.59	135.30	42.82	71.76	132.43	96.24	519.47	-106.43	175.27	486.09	-92.79	172.83	293.71	-71.59	154.43	293.64	-80.00	211.71	199.23	113.78	1426.55	0.00	0.00	0.00	373.87	38.50	1699.93	383.94	148.77	1687.01	235.47	78.76	1807.55	257.71	198.68	1789.86	655.67	-279.73	78.67	1254.81	-273.05	85.52	648.48
7.03000	320.87	136.25	52.02	272.92	126.44	45.29	69.55	133.98	42.48	71.89	131.88	96.21	543.51	-105.23	180.79	516.59	-91.39	178.44	321.62	-71.39	151.40	319.21	-79.99	208.75	201.42	113.90	1426.70	0.00	0.00	0.00	381.25	38.43	1699.12	393.27	148.31	1686.11	242.62	78.56	1807.17	264.75	198.42	1789.53	655.33	-280.13	78.33	1254.19	-273.49	85.36	648.76
7.04000	313.33	136.28	49.35	272.50	127.54	45.20	69.47	134.16	42.66	72.31	132.31	96.54	570.70	-103.18	187.26	542.51	-90.15	183.03	349.07	-70.92	148.78	344.42	-79.45	205.97	214.13	114.04	1426.17	0.00	0.00	0.00	387.93	38.42	1698.45	401.16	148.46	1685.30	249.67	78.31	1806.70	271.75	198.07	1789.19	654.87	-279.91	78.29	1254.11	-273.33	85.59	649.73
7.05000	315.82	137.16	44.88	271.21	127.61	44.64	69.36	133.68	42.33	72.56	131.85	96.47	598.26	-102.23	193.74	570.13	-88.44	188.57	376.13	-70.50	146.76	369.11	-78.58	203.52	219.10	114.05	1425.76	0.00	0.00	0.00	394.74	38.11	1697.62	407.63	148.91	1684.52	256.75	78.29	1806.31	278.76	197.82	1788.74	655.98	-280.43	78.50	1254.54	-273.47	85.42	648.66
7.06000	315.65	137.24	44.88	271.97	128.26	44.98	69.52	133.18	42.18	72.76	131.89	96.56	621.39	-99.96	199.00	592.09	-87.96	190.11	402.10	-69.70	145.00	393.23	-77.73	201.48	222.91	113.74	1425.44	0.00	0.00	0.00	402.19	37.97	1696.79	416.44	148.86	1683.66	263.87	77.33	1805.69	285.75	197.43	1788.28	653.94	-281.61	79.00	1253.94	-274.04	84.93	648.62
7.07000	315.01	137.30	44.58	272.71	127.81	45.91	69.55	133.26	42.31	73.12	132.30	96.87	646.23	-98.60	204.68	616.10	-86.70	194.32	427.36	-69.76	144.06	416.50	-76.91	199.84	232.64	113.34	1425.02	0.00	0.00	0.00	408.25	37.71	1696.02	421.70	148.49	1683.10	270.84	76.85	1805.19	292.74	196.98	1787.81	653.10	-281.55	78.87	1253.81	-273.74	85.33	648.54
7.08000	313.23	137.17	44.19	270.79	127.60	45.17	69.51	133.37	42.44	73.22	132.02	96.80	669.01	-97.07	210.08	639.76	-85.58	198.73	451.74	-69.48	143.36	439.16	-76.09	198.45	237.16	113.19	1424.17	0.00	0.00	0.00	414.79	37.40	1695.29	428.31	148.27	1682.39	277.79	76.24	1804.54	299.68	196.47	1787.29	652.57	-281.76	78.75	1254.25	-273.43	85.56	648.57
7.09000	308.33	137.55	42.02	272.31	127.45	45.70	69.60	133.09	42.30	73.44	132.18	96.92	691.37	-95.92	214.24	662.20	-84.41	202.59	475.37	-69.61	143.03	461.40	-76.12	197.57	243.79	112.62	1423.86	0.00	0.00	0.00	421.77	36.84	1694.50	435.23	147.92	1681.74	284.86	75.78	1803.91	306.61	195.81	1786.75	652.83	-281.83	78.64	1253.61	-272.97	85.36	648.43
7.10000	313.59	137.19	44.28	272.80	127.49	45.83	69.62	132.68	42.13	73.67	132.11	97.04	715.01	-93.76	218.96	683.77	-83.16	205.77	498.70	-69.20	142.64	483.13	-75.70	196.60	247.95	112.10	1423.50	0.00	0.00	0.00	429.14	36.50	1693.68	443.40	147.53	1680.93	291.84	75.03	1803.23	313.56	195.06	1786.15	653.17	-281.54	78.64	1254.00	-273.65	85.21	647.06
7.11000	315.03	137.34	44.87	270.74	127.49	45.39	69.65	133.74	42.77	73.75	131.17	96.79	734.89	-93.21	222.01	704.64	-83.35	209.07	520.97	-69.33	142.57	504.37	-75.20	195.97	256.12	112.22	1422.66	0.00	0.00	0.00	435.98	35.78	1692.87	449.47	147.05	1680.51	298.81	74.03	1802.34	320.56	194.43	1785.47	653.22	-281.32	78.76	1254.35	-273.95	85.20	645.29
7.12000	314.90	137.55	44.69	271.66	126.85	45.53	69.70	133.11	42.58	74.07	131.43	96.96	755.45	-92.10	224.86	724.76	-83.03	211.46	541.97	-70.43	142.95	524.81	-75.66	195.61	265.21	111.79	1422.05	0.00	0.00	0.00	443.83	35.16	1692.07	455.27	145.67	1680.13	305.80	73.02	1801.54	327.54	193.98	1784.69	653.92	-281.28	78.84	1253.96	-273.46	85.59	644.36
7.13000	315.61	137.50	45.01	272.43	127.62	45.82	69.74	132.84	42.50	74.40	130.97	96.85	771.13	-91.76	226.34	744.13	-82.26	213.42	561.96	-71.58	143.45	544.03	-76.22	195.52	274.96	111.06	1421.00	0.00	0.00	0.00	450.01	34.47	1691.36	462.41	145.20	1679.34	312.81	72.27	1800.71	334.41	192.77	1784.00	654.66	-281.27	79.13	1253.86	-273.68	85.12	645.52
7.14000	314.92	137.77	44.53	273.00	127.80	45.72	69.90	133.43	42.84	74.57	130.72	97.03	790.89	-90.68	229.50	762.51	-82.41	215.87	581.02	-72.21	143.59	562.18	-77.20	195.42	276.02	110.42	1420.44	0.00	0.00	0.00	457.71	33.51	1690.55	470.08	144.86	1678.52	319.89	71.60	1799.81	341.33	192.12	1783.17	652.93	-281.42	78.55	1253.61	-273.74	85.22	645.53
7.15000	315.74	137.65	44.74	271.81	127.95	45.76	69.99	133.09	42.84	74.87	130.43	97.11	808.60	-90.68	233.20	779.44	-83.13	218.91	598.89	-73.03	143.70	579.29	-77.41	195.12	285.32	110.03	1419.63	0.00	0.00	0.00	465.12	32.55	1689.80	477.72	144.02	1677.72	327.01	70.60	1798.90	348.28	191.05	1782.33	654.12	-281.40	78.83	1253.86	-273.60	85.54	646.15
7.16000	312.76	137.52	43.88	272.85	127.12	46.09	69.95	132.72	42.84	75.10	129.74	97.03	824.91	-91.73	237.18	794.85	-83.89	222.03	615.89	-74.46	143.91	595.19	-78.69	195.04	291.89	108.98	1418.86	0.00	0.00	0.00	472.06	31.67	1688.98	485.20	143.23	1677.01	334.34	69.43	1797.91	355.24	189.74	1781.50	654.83	-281.19	79.19	1253.85	-273.97	85.06	645.90
7.17000	313.33	137.49	43.89	272.21	127.55	45.77	70.37	133.45	43.29	75.49	129.41	97.18	839.80	-91.49	240.90	809.24	-84.71	225.13	631.87	-75.94	144.03	610.21	-79.95	194.80	298.28	108.43	1417.81	0.00	0.00	0.00	479.70	30.48	1688.17	491.73	141.79	1676.56	341.64	68.00	1796.89	362.38	188.71	1780.61	653.57	-281.09	78.73	1253.87	-273.73	85.24	642.84
7.18000	314.48	137.76	44.07	273.72	127.31	46.01	70.15	132.79	43.11	75.62	129.17	97.35	850.53	-93.35	242.67	822.85	-85.58	227.67	646.73	-77.14	143.87	624.34	-79.90	193.93	307.49	107.33	1417.16	0.00	0.00	0.00	487.15	29.27	1687.39	499.66	141.13	1675.73	349.07	66.65	1795.93	369.48	187.46	1779.74	653.95	-281.20	79.10	1254.31	-274.15	85.32	644.71
7.19000	314.36	137.67	44.10	272.13	127.89	45.48	70.42	132.46	43.21	76.01	129.77	98.00	864.76	-93.35	246.01	835.58	-86.51	229.52	660.37	-78.59	143.62	637.59	-80.96	193.34	316.21	106.58	1416.02	0.00	0.00	0.00	495.63	28.21	1686.46	506.59	139.98	1675.11	356.56	65.19	1794.99	376.71	186.12	1778.90	654.56	-281.30	79.14	1254.21	-273.82	85.42	644.90
7.20000	313.27	137.70	43.64	272.08	128.08	45.48	70.52	131.78	43.21	76.28	129.69	98.26	879.97	-95.03	248.09	847.50	-87.65	230.50	672.93	-79.49	143.06	649.73	-82.27	192.82	321.90	105.58	1415.37	0.00	0.00	0.00	502.73	26.86	1685.75	512.24	138.62	1674.55	364.06	63.60	1793.97	384.11	184.50	1778.05	654.27	-281.45	79.23	1253.85	-273.15	85.23	645.37
7.21000	314.17	137.75	43.90	271.66	127.83	45.02	70.85	132.64	43.76	76.70	130.54	99.04	887.29	-95.56	247.82	858.72	-88.75	230.70	684.60	-80.46	142.25	660.90	-83.47	191.96	325.72	104.51	1414.68	0.00	0.00	0.00	510.39	25.41	1684.94	519.37	137.20	1674.03	371.71	62.37	1793.10	391.68	182.92	1777.25	653.95	-281.33	79.05	1253.73	-273.45	85.18	644.84
7.22000	313.92	137.91	43.51	270.73	127.44	44.46	70.95	132.20	43.91	76.93	129.37	99.09	897.68	-98.32	247.98	869.10	-90.19	230.52	695.31	-81.22	141.15	671.21	-83.87	190.66	337.61	103.46	1413.67	0.00	0.00	0.00	518.67	23.84	1684.07	527.68	136.00	1673.33	379.37	60.78	1792.20	399.31	181.43	1776.42	654.70	-280.28	78.49	1253.37	-273.43	85.31	643.98
7.23000	315.37	138.05	43.72	272.47	127.89	45.35	71.20	131.45	44.03	77.13	128.71	99.41	908.02	-98.78	247.71	878.62	-91.56	229.92	705.08	-82.00	139.96	680.74	-84.12	189.04	342.51	102.24	1412.86	0.00	0.00	0.00	525.68	22.40	1683.37	534.80	134.41	1672.87	387.17	59.42	1791.34	407.00	179.67	1775.66	655.44	-280.12	78.39	1253.45	-273.53	85.31	644.69
7.24000	314.10	137.98	43.17	273.16	127.35	45.41	71.52	131.38	44.39	77.62	129.10	100.23	914.70	-100.41	245.92	887.39	-92.63	228.77	713.90	-82.53	138.31	689.43	-84.65	187.40	350.86	100.80	1412.15	0.00	0.00	0.00	533.99	20.54	1682.60	544.44	133.41	1672.03	395.07	57.08	1790.42	414.90	177.56	1775.10	656.31	-279.88	78.88	1253.53	-273.85	84.97	644.41
7.25000	314.25	138.02	43.24	272.11	127.95	44.94	71.71	130.65	44.62	77.81	129.21	101.00	922.57	-100.77	244.80	895.37	-93.28	227.04	721.82	-83.08	136.55	697.41	-85.17	185.62	358.74	99.49	1411.44	0.00	0.00	0.00	541.27	18.90	1682.02	552.60	131.58	1671.50	403.00	55.11	1789.64	422.87	175.68	1774.52	654.88	-279.44	78.65	1254.16	-273.69	85.07	643.62
7.26000	314.93	138.26	43.16	274.70	128.59	45.03	72.12	130.71	45.38	78.17	128.64	101.58	929.58	-101.37	242.64	902.52	-94.00	225.00	729.15	-82.99	134.25	704.77	-85.32	183.49	368.42	98.60	1410.93	0.00	0.00	0.00	550.05	17.34	1681.30	559.33	129.67	1671.27	411.05	52.85	1788.91	430.92	173.70	1774.02	654.87	-279.66	78.41	1254.89	-273.38	85.80	646.38
7.27000	314.55	138.20	43.07	273.90	129.13	45.04	72.57	130.06	45.87	78.39	128.57	102.44	934.52	-101.28	239.61	909.17	-93.82	222.25	735.51	-84.03	132.27	711.23	-85.99	181.40	376.81	97.21	1410.56	0.00	0.00	0.00	557.65	15.53	1680.82	567.60	127.72	1671.02	419.14	50.67	1788.34	439.06	171.59	1773.63	655.52	-279.96	78.27	1254.20	-273.14	85.67	646.41
7.28000	313.49	137.54	42.65	274.04	129.14	45.01	73.03	130.03	46.77	79.01	128.93	103.60	943.54	-101.13	237.24	915.03	-93.66	219.20	741.25	-83.85	129.58	717.02	-86.13	178.80	386.81	96.02	1410.23	0.00	0.00	0.00	566.00	13.51	1680.38	577.98	126.24	1670.53	427.50	48.40	1787.80	447.30	169.40	1773.34	655.36	-279.89	78.54	1254.37	-273.42	85.26	645.40
7.29000	315.94	137.84	43.11	273.37	129.23	44.18	73.42	129.83	47.73	79.58	128.98	104.73	949.63	-100.40	234.00	920.46	-92.68	215.42	746.15	-84.14	126.81	722.13	-86.89	176.36	396.63	94.30	1409.81	0.00	0.00	0.00	574.62	11.52	1679.95	587.77	124.06	1670.24	435.90	45.82	1787.35	455.59	166.86	1773.20	655.89	-279.52	78.93	1254.31	-273.43	85.19	646.07
7.30000	315.55	138.28	42.90	273.36	129.08	44.33	73.90	130.45	49.04	80.13	129.19	105.98	951.50	-98.79	228.48	925.09	-91.72	211.45	750.43	-83.83	123.60	726.56	-86.62	173.33	404.10	92.87	1409.83	0.00	0.00	0.00	583.23	9.37	1679.75	592.64	122.02	1670.70	444.54	43.06	1786.96	463.97	164.76	1773.11	656.00	-279.74	79.03	1253.93	-273.09	85.24	644.69
7.31000	315.03	138.25	42.63	275.28	129.98	44.55	74.47	130.46	50.31	80.88	130.16	107.67	957.78	-98.05	224.15	929.04	-90.03	206.91	753.82	-83.45	120.19	730.35	-86.70	170.07	416.19	91.16	1409.39	0.00	0.00	0.00	591.59	7.57	1679.73	602.03	120.31	1670.76	453.28	40.35	1786.68	472.49	162.45	1773.09	656.66	-280.12	79.20	1254.53	-272.87	85.50	643.73
7.32000	314.58	138.20	42.66	274.61	130.52	43.78	75.10	130.65	51.75	81.61	130.68	109.45	959.44	-95.82	218.39	932.34	-88.35	201.65	755.81	-83.21	117.44	733.26	-86.24	167.19	424.64	89.35	1409.51	0.00	0.00	0.00	601.29	5.37	1679.73	611.12	118.27	1670.99	462.18	37.80	1786.58	481.04	159.74	1773.22	655.96	-279.81	79.12	1253.96	-273.42	85.14	647.77
7.33000	316.64	138.31	43.06	275.33	129.77	43.95	75.58	130.71	53.45	82.46	131.36	111.22	962.77	-93.90	212.39	935.30	-86.80	195.53	757.32	-83.32	115.53	735.45	-86.33	164.75	431.13	87.65	1409.52	0.00	0.00	0.00	610.53	3.14	1679.87	620.46	116.03	1671.46	471.25	34.88	1786.46	489.76	157.01	1773.43	657.05	-279.77	79.17	1254.01	-273.00	85.60	649.08
7.34000	314.07	138.08	42.25	274.98	130.33	43.23	76.27	131.47	55.51	83.55	132.03	113.36	964.69	-92.27	204.52	938.76	-85.41	188.94	759.45	-81.71	114.57	738.05	-86.27	163.49	439.15	85.74	1409.77	0.00	0.00	0.00	620.37	0.64	1680.10	627.94	114.01	1672.15	480.48	31.82	1786.51	498.62	154.24	1773.81	656.17	-279.88	78.89	1254.30	-273.44	85.62	649.21
7.35000	314.22	138.29	42.15	274.08	130.61	42.97	77.04	131.54	57.37	84.67	132.54	115.61	970.68	-92.07	195.75	944.24	-85.41	181.78	762.02	-80.95	114.68	742.73	-85.57	163.55	452.16	83.96	1410.00	0.00	0.00	0.00	629.84	-1.73	1680.55	638.06	110.90	1672.90	489.99	28.68	1786.78	507.67	151.43	1774.36	655.32	-280.51	78.48	1253.89	-273.83	85.68	649.61
7.36000	315.56	138.25	42.51	274.50	130.88	43.12	77.64	131.07	59.25	86.06	133.66	118.32	978.53	-93.10	186.28	949.94	-85.95	173.65	764.08	-81.01	114.89	747.46	-85.53	163.91	462.31	81.28	1410.50	0.00	0.00	0.00	639.90	-4.00	1681.25	648.03	108.80	1673.82	499.82	25.24	1787.33	517.11	148.34	1775.25	654.93	-280.15	78.73	1254.53	-273.48	85.79	648.78
7.37000	313.70	138.48	41.64	275.16	130.94	42.72	78.35	131.65	62.00	87.51	134.14	121.03	982.15	-93.51	176.91	953.07	-84.02	169.23	765.58	-80.88	114.68	750.98	-85.52	164.05	473.63	78.77	1411.35	0.00	0.00	0.00	648.94	-6.72	1682.22	659.75	107.20	1674.59	509.75	22.06	1788.20	526.78	145.51	1776.38	655.79	-279.95	79.07	1253.86	-273.46	85.67	648.63
7.38000	314.22	138.07	41.89	274.87	130.93	42.19	79.45	131.29	64.55	89.28	135.47	124.33	984.74	-93.66	169.23	953.62	-84.58	162.43	766.61	-80.34	114.10	753.95	-85.69	164.04	483.99	76.41	1412.11	0.00	0.00	0.00	658.77	-9.28	1683.30	667.61	104.03	1676.29	519.69	18.60	1789.09	536.67	142.51	1777.63	655.55	-280.63	78.43	1253.65	-273.72	85.49	648.57
7.39000	315.69	138.39	42.08	275.99	131.86	42.41	80.51	132.11	67.78	90.99	135.20	127.02	987.61	-95.39	162.28	954.13	-85.39	156.43	767.36	-81.60	114.62	756.08	-86.18	164.12	491.51	74.09	1413.44	0.00	0.00	0.00	669.23	-11.93	1684.44	677.57	101.04	1677.87	529.61	14.94	1790.03	546.72	139.25	1778.94	655.34	-280.22	78.58	1254.20	-273.70	85.91	647.88
7.40000	313.99	138.04	41.57	276.01	131.09	42.46	81.78	132.72	70.92	93.04	136.24	130.42	988.61	-95.60	157.03	956.49	-85.65	152.09	767.96	-81.84	114.44	758.02	-87.05	164.30	499.19	71.50	1414.80	0.00	0.00	0.00	679.22	-14.81	1685.75	688.49	98.68	1679.09	539.69	11.13	1791.04	556.87	136.23	1780.31	656.20	-280.00	78.93	1254.63	-273.66	85.89	648.28
7.41000	316.01	138.11	42.09	275.25	131.48	42.12	83.13	132.87	74.22	95.16	136.71	133.77	991.82	-94.75	152.58	958.97	-85.02	149.09	768.48	-82.30	114.62	759.64	-87.14	164.29	511.80	68.59	1416.06	0.00	0.00	0.00	688.94	-17.70	1687.17	697.25	95.60	1681.00	549.85	7.41	1792.21	567.02	132.85	1781.74	655.20	-279.79	78.57	1253.42	-274.21	85.29	648.58
7.42000	314.92	138.05	41.70	276.16	131.21	42.11	84.65	133.65	77.94	97.62	137.50	137.39	998.96	-91.30	145.11	964.94	-85.25	143.00	768.97	-82.12	114.64	761.00	-87.22	164.52	520.05	66.00	1417.79	0.00	0.00	0.00	697.75	-20.21	1688.37	705.43	93.31	1682.43	560.21	3.85	1793.60	577.19	129.45	1783.37	655.93	-280.19	78.48	1253.26	-274.21	85.30	647.95
7.43000	315.44	138.62	41.61	275.66	130.78	41.94	86.37	134.48	81.74	100.18	138.23	141.16	995.46	-91.60	146.06	962.08	-82.81	143.68	769.24	-82.87	115.06	761.95	-87.47	164.99	530.34	63.52	1419.26	0.00	0.00	0.00	708.21	-23.16	1689.93	715.38	90.24	1684.22	570.60	-0.69	1795.01	587.35	125.92	1785.13	655.05	-280.26	78.45	1254.40	-274.04	85.66	647.51
7.44000	314.28	138.31	41.27	275.83	131.89	41.68	88.20	134.61	85.55	103.14	139.34	145.12	995.84	-92.39	142.62	961.70	-81.93	141.40	769.49	-82.93	115.07	762.89	-87.44	165.14	542.29	60.54	1421.14	0.00	0.00	0.00	721.02	-26.74	1691.85	728.13	86.01	1686.47	581.13	-4.63	1796.63	597.42	122.17	1787.04	655.01	-280.50	78.24	1253.74	-273.36	85.52	647.90
7.45000	315.86	138.14	41.71	276.36	131.57	42.13	90.33	134.77	89.44	106.23	139.36	148.87	997.41	-90.94	139.90	963.13	-81.84	139.25	769.97	-82.82	115.11	764.07	-87.43	165.33	551.58	57.19	1422.86	0.00	0.00	0.00	731.43	-29.97	1693.55	738.11	82.88	1688.48	591.65	-9.01	1798.29	607.55	118.29	1789.04	656.02	-279.91	78.95	1254.04	-273.66	85.19	648.70
7.46000	316.82	137.92	42.13	277.92	131.04	42.36	92.87	136.41	94.16	109.57	140.55	153.19	1000.43	-90.20	137.36	964.00	-80.69	136.54	770.37	-82.63	115.22	765.26	-86.94	165.46	560.06	54.08	1425.38	0.00	0.00	0.00	741.56	-33.23	1695.25	747.87	79.66	1690.39	602.17	-13.15	1800.06	617.63	114.52	1791.05	655.59	-280.19	78.62	1253.26	-273.40	85.22	648.28
7.47000	315.89	138.27	41.50	277.67	131.16	42.34	95.47	136.41	98.37	113.29	141.63	157.60	1005.72	-86.26	130.34	970.39	-82.02	130.95	770.72	-82.36	115.42	766.18	-86.83	165.69	569.07	50.95	1427.59	0.00	0.00	0.00	750.55	-36.08	1696.68	756.16	76.70	1692.21	612.73	-17.27	1801.87	627.63	110.58	1793.15	655.44	-280.22	78.57	1253.26	-273.62	85.06	647.10
7.48000	315.37	138.32	41.47	277.37	131.11	42.19	98.49	136.64	102.87	117.34	142.80	162.03	1001.58	-88.47	131.55	965.62	-79.80	132.31	771.02	-82.36	115.75	766.96	-86.41	165.75	578.05	47.81	1429.87	0.00	0.00	0.00	760.10	-39.31	1698.38	765.22	73.51	1694.22	623.24	-21.39	1803.92	637.51	107.03	1795.39	657.50	-279.59	79.29	1253.86	-273.49	85.38	647.45
7.49000	314.08	138.15	41.32	277.85	131.18	41.97	101.86	137.70	107.71	121.79	143.51	166.26	1002.75	-87.73	130.08	965.66	-79.40	131.48	771.32	-81.91	115.78	767.77	-86.09	165.90	587.68	44.94	1432.44	0.00	0.00	0.00	771.57	-43.17	1700.58	776.49	70.01	1696.49	633.53	-25.64	1806.11	647.45	102.68	1797.91	656.60	-279.78	79.09	1253.58	-274.09	84.99	648.16
7.50000	314.69	138.07	41.38	277.40	130.18	41.81	105.55	138.51	112.60	126.63	144.15	170.52	1003.08	-87.28	128.78	965.69	-78.92	130.12	771.49	-81.82	116.04	768.48	-85.60	165.93	598.05	41.65	1435.53	0.00	0.00	0.00	781.51	-46.74	1702.43	786.51	66.52	1698.57	643.64	-29.77	1808.49	657.25	98.48	1800.57	656.10	-279.77	78.86	1253.81	-274.08	85.15	648.55
7.51000	314.58	138.02	41.28	278.20	130.66	41.64	109.62	139.32	117.65	131.97	145.91	175.14	1002.48	-87.00	127.32	965.30	-78.49	129.11	771.72	-81.18	115.91	768.96	-85.43	166.07	605.16	38.41	1438.33	0.00	0.00	0.00	790.71	-50.40	1704.44	795.84	63.27	1700.73	653.53	-33.76	1811.07	666.96	94.08	1803.39	655.72	-280.03	78.83	1254.29	-273.93	85.44	648.71
7.52000	314.16	138.30	41.08	279.71	131.08	41.97	113.94	140.48	122.97	137.69	147.60	179.69	1008.14	-83.53	123.18	972.63	-80.21	124.86	771.63	-81.55	116.15	769.26	-85.67	166.35	615.12	34.94	1441.42	0.00	0.00	0.00	798.70	-53.50	1706.24	804.16	60.31	1702.60	663.35	-37.73	1813.72	676.58	89.90	1806.27	656.32	-279.89	78.96	1254.51	-273.64	85.67	648.83
7.53000	315.10	138.06	41.27	279.50	131.05	41.73	118.35	141.71	128.40	143.73	148.59	183.98	1002.67	-86.57	125.27	966.83	-78.08	127.61	771.89	-81.13	116.06	769.63	-84.93	166.15	625.05	31.84	1444.56	0.00	0.00	0.00	807.16	-56.93	1708.40	812.59	57.02	1704.97	672.97	-41.93	1816.40	685.93	85.60	1809.25	655.20	-280.25	78.21	1254.13	-273.94	85.49	649.54
7.54000	317.03	138.39	41.37	281.80	130.98	42.25	122.98	142.73	134.06	149.69	148.80	188.15	1003.41	-86.38	125.13	966.66	-77.80	127.58	771.92	-81.49	116.26	769.86	-85.00	166.31	632.48	28.52	1447.61	0.00	0.00	0.00	818.19	-61.24	1710.90	824.34	53.17	1707.64	682.42	-46.02	1819.12	694.99	81.59	1812.19	655.29	-280.48	78.22	1254.29	-273.67	85.50	649.08
7.55000	316.27	138.72	40.62	281.71	132.04	42.03	127.67	143.61	139.90	155.94	150.23	193.27	1003.16	-85.84	124.57	966.31	-77.62	127.04	771.89	-81.33	116.15	770.05	-84.72	166.28	642.05	25.03	1450.84	0.00	0.00	0.00	826.33	-64.76	1713.25	829.95	49.58	1710.71	691.47	-50.26	1821.80	704.00	76.96	1815.32	656.37	-280.14	78.85	1254.45	-273.65	85.41	647.09
7.56000	317.89	138.69	40.38	281.28	132.26	41.64	132.39	144.14	146.16	162.12	150.37	198.09	1004.09	-85.49	124.82	966.27	-77.53	126.71	771.87	-81.49	116.15	770.09	-85.26	166.49	649.93	22.31	1453.90	0.00	0.00	0.00	835.13	-68.35	1715.66	853.22	52.53	1709.63	700.29	-54.02	1824.50	712.49	72.90	1818.25	656.96	-279.69	79.13	1254.32	-273.80	85.58	648.29
7.57000	318.75	139.06	39.74	284.86	132.45	43.01	137.61	144.74	152.67	168.51	150.10	203.04	1008.53	-81.46	121.03	973.34	-79.27	122.94	771.88	-81.33	115.89	770.10	-85.40	166.50	660.34	19.43	1456.61	0.00	0.00	0.00	842.67	-71.58	1717.78	858.55	49.07	1712.46	708.79	-58.01	1827.09	720.59	69.14	1821.08	655.82	-280.07	78.77	1253.87	-273.78	85.54	649.05
7.58000	320.05	140.37	38.69	286.71	133.15	43.89	143.15	144.02	158.95	175.40	149.58	208.05	1004.38	-85.12	123.93	966.83	-77.41	126.24	771.76	-81.66	115.98	770.07	-85.57	166.53	668.00	16.60	1459.80	0.00	0.00	0.00	850.32	-75.17	1720.18	856.14	41.18	1717.81	716.95	-62.23	1829.56	728.46	64.80	1824.03	655.83	-279.88	78.61	1253.74	-273.63	85.41	649.43
7.59000	321.61	140.56	38.50	289.22	132.85	44.38	149.05	143.15	165.26	182.74	149.24	213.24	1003.65	-84.51	124.42	965.88	-77.15	126.45	771.59	-81.78	115.85	769.95	-85.81	166.43	673.82	13.87	1462.55	0.00	0.00	0.00	859.56	-79.45	1723.05	863.33	35.35	1721.81	724.86	-66.37	1831.98	735.98	60.80	1826.72	655.72	-280.47	78.58	1254.33	-273.91	85.46	648.44
7.60000	323.22	140.35	37.96	291.08	132.35	45.44	155.40	143.08	172.23	190.33	148.43	218.35	1003.33	-86.07	124.00	967.01	-77.20	126.68	771.68	-81.73	115.58	769.79	-86.38	166.57	683.49	10.89	1465.19	0.00	0.00	0.00	867.21	-83.01	1725.56	870.06	31.67	1724.76	732.53	-70.57	1834.19	743.24	56.90	1829.40	655.49	-279.77	78.66	1254.22	-274.15	85.28	648.94
7.61000	324.29	140.58	37.40	295.25	132.64	47.71	162.22	142.00	179.00	198.27	148.24	223.96	1004.51	-85.93	124.48	967.48	-77.29	126.98	771.51	-82.01	115.53	769.69	-86.72	166.54	690.95	8.50	1467.54	0.00	0.00	0.00	874.10	-86.54	1728.03	877.60	27.99	1727.50	739.90	-74.51	1836.34	750.28	53.10	1831.92	655.72	-280.07	78.64	1253.65	-273.79	85.17	648.28
7.62000	327.88	140.70	37.46	297.42	132.53	48.53	169.19	140.69	186.17	206.56	146.93	229.64	1008.73	-82.91	120.76	973.14	-79.40	123.11	771.38	-82.29	115.53	769.75	-86.26	166.27	699.54	5.75	1469.84	0.00	0.00	0.00	880.31	-89.57	1730.16	884.07	25.34	1729.72	746.91	-78.61	1838.36	757.01	49.28	1834.32	654.91	-280.42	78.18	1253.13	-273.74	84.97	647.52
7.63000	330.62	140.93	36.86	302.31	133.22	50.98	176.90	139.37	193.89	215.10	145.97	235.86	1003.91	-85.28	123.87	966.84	-77.45	126.15	771.42	-82.19	115.32	769.67	-86.53	166.29	703.89	3.30	1472.23	0.00	0.00	0.00	886.55	-92.67	1732.24	889.94	22.47	1732.12	753.69	-82.49	1840.29	763.59	45.39	1836.66	655.10	-280.08	78.31	1254.09	-273.76	85.35	647.74
7.64000	334.69	141.80	36.61	306.76	132.75	54.49	184.59	137.18	201.65	223.64	144.32	242.37	1004.09	-86.11	124.51	966.75	-77.16	126.54	771.38	-82.09	115.12	769.51	-86.91	166.35	709.93	0.94	1474.44	0.00	0.00	0.00	894.10	-96.55	1734.82	896.58	18.06	1735.42	760.12	-86.57	1842.07	769.90	41.98	1838.80	654.97	-280.12	78.28	1254.31	-273.87	85.38	648.21
7.65000	340.50	143.70	36.34	313.64	134.29	59.56	192.28	135.74	209.74	231.66	142.72	249.26	1002.10	-85.95	124.17	965.79	-77.49	126.51	771.38	-82.30	115.23	769.67	-86.96	166.33	717.64	-1.31	1476.37	0.00	0.00	0.00	900.59	-99.61	1736.91	902.69	14.90	1737.94	766.35	-90.41	1843.75	776.09	38.21	1840.95	656.18	-280.27	78.71	1253.33	-273.50	85.60	649.06
7.66000	348.57	145.74	37.03	323.21	134.56	65.05	199.88	132.79	216.05	239.34	140.61	256.25	1004.04	-84.55	124.59	966.49	-77.11	126.40	771.35	-82.27	115.20	769.75	-86.59	166.07	725.18	-3.43	1478.56	0.00	0.00	0.00	906.78	-102.71	1738.85	909.15	11.91	1740.16	772.41	-93.89	1845.44	782.11	34.47	1843.01	656.30	-280.57	78.54	1253.04	-273.50	85.38	649.63
7.67000	360.80	147.01	44.30	335.03	135.78	72.80	208.22	130.60	221.98	247.41	138.35	263.00	1008.58	-81.80	120.58	973.10	-78.77	122.32	771.45	-82.21	115.11	769.76	-86.71	166.10	729.93	-5.76	1480.26	0.00	0.00	0.00	912.05	-105.30	1740.60	914.72	9.19	1742.10	778.27	-97.24	1847.05	787.91	31.34	1844.89	655.00	-280.79	78.08	1253.17	-273.79	85.42	649.04
7.68000	373.59	148.09	54.86	346.22	136.32	82.48	217.32	129.07	227.83	256.47	136.29	269.49	1003.78	-85.36	123.62	965.82	-77.43	125.47	771.31	-82.47	115.11	769.83	-86.55	166.01	736.38	-7.81	1482.06	0.00	0.00	0.00	917.47	-107.80	1742.32	920.12	6.44	1744.03	784.01	-100.67	1848.52	793.50	28.42	1846.72	655.42	-280.11	78.42	1254.24	-273.84	85.71	649.87
7.69000	386.44	149.68	65.26	361.35	138.14	92.32	226.99	127.31	233.07	265.88	134.27	275.51	1003.61	-85.39	123.90	966.56	-77.14	126.31	771.33	-82.40	115.10	769.82	-86.77	166.15	742.70	-9.78	1483.87	0.00	0.00	0.00	924.21	-111.05	1744.35	926.00	2.95	1746.64	789.56	-103.89	1849.96	799.00	25.16	1848.54	655.97	-280.18	78.53	1254.17	-274.14	85.36	649.23
7.70000	402.60	150.96	75.21	374.36	137.96	101.46	237.37	125.76	237.83	276.05	132.24	280.99	1002.68	-85.48	123.37	965.66	-77.21	125.91	771.35	-82.36	115.06	769.76	-86.89	166.18	748.56	-11.60	1485.48	0.00	0.00	0.00	930.16	-113.46	1746.13	932.54	0.66	1748.37	794.97	-106.97	1851.39	804.25	22.08	1850.31	656.15	-280.32	78.45	1254.07	-274.03	85.30	649.38
7.71000	417.97	153.45	84.95	388.66	139.58	110.35	248.47	124.90	242.30	287.15	131.24	286.19	1004.32	-85.30	123.49	966.50	-77.37	125.94	771.39	-82.30	115.12	769.74	-86.25	166.06	753.68	-13.44	1487.26	0.00	0.00	0.00	935.53	-116.10	1747.80	936.38	-1.90	1750.50	800.23	-109.74	1852.89	809.46	19.60	1851.99	655.53	-280.31	78.44	1254.02	-273.17	85.50	649.57
7.72000	431.69	154.85	93.65	401.61	140.77	118.03	260.37	123.70	245.98	298.81	129.04	290.23	1008.11	-79.85	120.41	972.99	-79.12	121.53	771.45	-82.47	115.21	769.63	-87.14	166.61	761.39	-15.31	1489.06	0.00	0.00	0.00	940.04	-118.25	1749.26	940.57	-4.02	1752.22	805.33	-112.32	1854.38	814.58	16.92	1853.70	656.59	-279.70	78.97	1253.95	-274.17	85.24	648.97
7.73000	446.53	156.96	102.88	416.67	141.30	125.82	272.62	122.87	249.26	310.74	128.14	294.19	1004.42	-84.61	122.95	966.71	-77.82	125.05	771.60	-81.84	115.02	769.78	-86.62	166.52	764.75	-17.07	1490.61	0.00	0.00	0.00	944.55	-120.48	1750.79	945.53	-6.43	1753.95	810.23	-115.09	1855.79	819.56	13.97	1855.44	657.11	-279.57	79.19	1254.09	-273.82	85.56	649.59
7.74000	462.12	158.60	110.63	433.07	142.40	132.84	285.86	122.86	252.30	323.39	127.51	297.51	1004.61	-85.12	123.05	966.70	-77.57	125.33	771.58	-82.23	115.26	769.70	-86.43	166.51	770.89	-18.82	1492.41	0.00	0.00	0.00	950.55	-123.36	1752.66	951.75	-9.49	1756.01	815.05	-117.54	1857.22	824.24	11.69	1856.96	656.93	-279.62	78.83	1254.17	-273.88	85.38	649.50
7.75000	478.11	160.10	117.56	449.27	144.17	139.19	299.57	122.79	254.52	336.27	125.99	299.75	1003.01	-85.39	122.26	966.42	-77.80	125.02	771.66	-81.74	115.15	769.76	-86.53	166.69	775.60	-20.71	1493.89	0.00	0.00	0.00	955.22	-125.64	1754.31	956.57	-12.01	1757.96	819.76	-119.88	1858.65	828.78	9.77	1858.50	656.09	-279.86	78.63	1254.73	-273.35	85.61	649.43
7.76000	493.07	161.87	123.05	463.31	146.35	143.37	313.79	122.42	255.92	349.68	125.91	301.75	1003.80	-85.10	121.93	966.38	-77.76	124.71	771.66	-81.79	115.24	769.82	-86.09	166.66	780.88	-22.32	1495.47	0.00	0.00	0.00	960.39	-127.54	1755.93	962.04	-14.03	1759.70	824.36	-121.96	1860.09	833.32	7.18	1860.10	656.72	-279.88	78.83	1254.44	-273.36	85.28	649.84
7.77000	511.21	163.17	128.87	480.98	147.96	148.04	328.30	122.15	256.60	363.56	125.58	302.91	1006.89	-82.54	121.21	968.68	-78.83	124.31	771.82	-81.65	115.34	769.94	-85.69	166.64	786.48	-24.10	1497.14	0.00	0.00	0.00	964.20	-129.36	1757.41	966.07	-15.64	1761.23	828.76	-124.34	1861.43	837.59	4.85	1861.56	655.08	-280.00	78.67	1253.93	-272.93	85.41	650.50
7.78000	528.06	165.58	132.74	497.38	149.92	150.97	343.41	121.98	256.55	377.81	125.15	303.23	1004.96	-84.86	121.41	966.51	-77.92	124.15	771.80	-81.88	115.54	769.78	-85.93	166.85	790.70	-25.86	1498.66	0.00	0.00	0.00	967.99	-131.23	1759.10	969.65	-17.36	1762.98	833.07	-126.59	1862.75	841.82	2.66	1863.00	655.69	-279.84	78.66	1253.88	-273.36	85.26	649.59
7.79000	545.13	167.04	136.36	514.57	151.49	153.52	358.67	122.92	256.01	392.54	125.24	302.92	1004.88	-85.76	121.18	966.73	-77.96	124.08	771.92	-81.73	115.61	769.83	-85.53	166.84	796.98	-27.30	1500.18	0.00	0.00	0.00	973.19	-133.47	1761.12	974.49	-19.96	1765.25	837.35	-128.60	1864.02	846.01	0.30	1864.44	655.15	-279.73	78.35	1254.13	-273.48	85.34	649.79
7.80000	564.96	168.98	139.67	531.55	153.24	155.41	374.44	123.32	254.44	407.87	125.01	301.61	1004.31	-85.60	120.79	966.50	-77.72	123.76	772.01	-81.71	115.65	769.95	-85.32	166.91	802.11	-28.94	1501.29	0.00	0.00	0.00	977.67	-135.34	1762.78	978.73	-21.78	1767.07	841.51	-130.66	1865.22	849.90	-1.09	1865.65	655.97	-279.97	78.52	1254.81	-273.21	85.79	650.00
7.81000	581.11	170.74	141.30	550.66	154.69	156.64	390.66	123.32	251.71	423.61	125.03	299.43	1004.81	-85.18	120.48	966.63	-78.23	123.85	772.00	-81.42	115.62	770.03	-85.15	166.88	805.41	-30.67	1502.54	0.00	0.00	0.00	981.54	-137.04	1764.54	981.92	-23.58	1768.92	845.47	-132.60	1866.40	853.92	-3.22	1866.98	656.33	-279.72	78.67	1253.76	-273.46	85.40	649.60
7.82000	601.82	172.26	143.33	568.92	155.97	157.44	407.84	124.72	248.64	440.10	125.81	296.80	1007.42	-83.90	120.57	967.15	-78.98	123.36	772.00	-81.30	115.72	770.11	-85.53	167.16	809.60	-32.02	1503.80	0.00	0.00	0.00	985.28	-138.59	1765.98	984.75	-25.25	1770.56	849.37	-134.49	1867.51	857.75	-5.00	1868.20	656.23	-279.99	78.67	1252.98	-273.37	85.04	649.25
7.83000	621.67	173.70	144.57	590.11	157.42	157.97	425.54	125.98	244.73	456.82	126.94	293.47	1005.26	-85.13	119.93	966.82	-78.27	123.36	772.09	-81.58	115.94	770.34	-85.69	167.36	815.45	-33.38	1504.97	0.00	0.00	0.00	989.25	-140.14	1767.46	988.60	-26.81	1772.20	853.14	-136.16	1868.57	861.52	-6.72	1869.33	657.02	-280.09	78.98	1253.39	-273.54	84.95	649.05
7.84000	643.71	174.70	145.99	611.66	158.67	158.19	444.02	127.15	239.89	473.82	127.84	289.39	1003.98	-85.73	119.32	965.65	-78.31	122.97	772.12	-81.45	116.00	770.53	-85.35	167.40	820.00	-34.82	1505.95	0.00	0.00	0.00	994.00	-142.12	1769.33	993.68	-28.47	1774.15	856.79	-137.89	1869.54	865.15	-8.17	1870.36	656.86	-279.85	79.13	1253.87	-273.63	85.22	649.19
7.85000	665.52	175.21	146.92	632.80	159.32	158.05	462.85	128.47	234.63	491.28	128.38	284.59	1004.20	-85.12	119.22	967.07	-77.98	123.18	772.37	-81.25	116.03	770.67	-85.38	167.49	823.40	-36.09	1506.91	0.00	0.00	0.00	997.67	-143.44	1770.93	998.21	-30.16	1775.70	860.34	-139.57	1870.41	868.86	-10.03	1871.39	656.10	-280.14	78.76	1253.90	-273.10	85.49	648.61
7.86000	687.51	176.14	147.25	653.52	159.22	156.99	482.08	129.83	228.67	509.06	129.79	279.45	1004.95	-85.15	119.42	967.80	-78.30	123.38	772.45	-81.41	116.28	771.09	-85.02	167.51	827.15	-37.47	1507.85	0.00	0.00	0.00	1001.17	-145.13	1772.30	1002.12	-31.77	1777.20	863.91	-140.93	1871.28	872.36	-11.04	1872.22	653.29	-281.25	78.65	1254.55	-273.68	85.44	647.24
7.87000	708.81	175.92	147.57	675.79	160.54	156.71	501.72	131.52	222.48	527.28	130.72	273.70	1005.76	-84.21	118.93	968.15	-78.60	122.93	772.56	-81.15	116.29	771.23	-85.05	167.65	833.08	-38.79	1508.33	0.00	0.00	0.00	1004.09	-146.40	1773.61	1005.71	-33.39	1778.47	867.39	-142.33	1872.03	875.89	-12.57	1873.06	653.43	-281.70	79.22	1254.35	-274.02	85.03	645.98
7.88000	731.60	176.43	147.61	698.95	160.59	155.47	521.76	132.80	215.68	545.96	132.28	267.91	1004.83	-85.18	118.72	966.70	-78.10	122.27	772.68	-81.04	116.37	771.49	-84.54	167.60	836.42	-39.95	1509.27	0.00	0.00	0.00	1007.78	-147.46	1774.78	1008.99	-34.62	1779.64	870.81	-143.61	1872.75	879.31	-13.99	1873.79	653.56	-281.59	79.08	1253.85	-274.07	84.81	644.45
7.89000	749.54	178.34	152.04	721.50	160.78	154.68	542.33	135.55	209.31	565.47	133.77	261.84	1004.76	-85.24	118.47	966.80	-78.36	122.32	772.74	-80.94	116.47	771.52	-84.72	167.80	840.99	-41.06	1509.76	0.00	0.00	0.00	1012.75	-148.86	1776.13	1012.73	-35.74	1781.17	874.31	-144.71	1873.41	882.72	-15.11	1874.47	655.13	-281.53	79.46	1253.84	-273.87	85.15	643.97
7.90000	771.45	178.59	152.24	741.43	161.60	153.62	563.73	136.33	202.15	585.44	135.15	255.56	1005.75	-84.31	118.96	966.36	-78.64	122.30	772.68	-80.84	116.43	771.66	-84.54	167.84	844.86	-42.14	1510.44	0.00	0.00	0.00	1016.60	-149.89	1777.19	1016.35	-36.85	1782.31	877.74	-145.70	1873.96	886.06	-15.96	1874.98	653.42	-281.50	79.05	1254.69	-274.40	85.20	644.38
7.91000	793.01	178.83	152.39	766.00	162.95	153.68	585.65	138.72	195.54	605.42	135.63	248.93	1004.64	-85.33	118.17	966.42	-78.73	122.24	772.68	-81.06	116.61	771.70	-84.39	167.89	849.88	-42.98	1511.02	0.00	0.00	0.00	1019.47	-151.01	1778.28	1020.70	-37.39	1783.06	881.12	-146.76	1874.46	889.47	-17.26	1875.58	653.12	-281.61	79.03	1254.69	-273.56	85.39	644.84
7.92000	818.84	179.00	153.99	787.83	163.18	152.64	607.61	140.15	188.59	625.88	135.95	242.39	1005.31	-84.54	118.30	966.68	-78.58	121.96	772.71	-80.78	116.52	771.68	-84.09	167.83	852.47	-43.70	1511.39	0.00	0.00	0.00	1022.48	-151.80	1779.15	1023.34	-38.33	1783.95	884.47	-147.78	1874.87	892.78	-18.14	1875.97	654.29	-281.51	79.25	1254.15	-273.87	85.16	645.00
7.93000	842.61	179.06	155.00	810.96	163.80	152.13	629.91	140.95	181.75	646.25	137.88	236.55	1005.63	-84.59	118.44	967.05	-78.60	122.32	772.74	-80.57	116.42	771.87	-83.47	167.53	855.51	-44.79	1511.91	0.00	0.00	0.00	1026.05	-152.60	1779.79	1025.83	-39.41	1784.84	887.90	-148.72	1875.23	896.13	-19.11	1876.35	654.40	-281.56	79.36	1253.18	-273.87	84.77	646.81
7.94000	867.52	179.07	156.52	833.67	162.94	151.43	652.22	143.61	175.82	667.13	139.13	230.73	1003.92	-85.09	117.57	967.64	-78.44	122.26	772.68	-80.96	116.63	771.79	-84.08	167.73	859.86	-45.48	1512.18	0.00	0.00	0.00	1030.12	-153.78	1780.65	1030.20	-40.55	1785.80	891.35	-149.39	1875.60	899.53	-20.06	1876.69	654.61	-281.64	79.65	1254.07	-273.46	84.96	646.46
7.95000	899.15	176.88	152.51	858.47	163.30	151.93	675.12	143.73	169.39	688.17	141.10	225.57	1004.92	-84.98	117.98	967.02	-78.71	122.07	772.68	-81.04	116.77	771.92	-83.51	167.45	866.54	-46.00	1512.29	0.00	0.00	0.00	1033.79	-154.69	1781.29	1033.13	-40.99	1786.49	894.74	-150.16	1875.84	902.85	-20.69	1877.02	655.50	-279.76	78.90	1254.00	-273.71	85.22	647.00
7.96000	921.86	176.72	153.37	883.80	163.14	152.67	698.28	144.71	163.87	709.71	141.48	220.18	1006.07	-84.60	118.78	966.81	-78.45	121.79	772.84	-80.63	116.63	772.13	-83.74	167.69	868.42	-47.01	1512.87	0.00	0.00	0.00	1037.09	-155.25	1781.88	1036.79	-41.72	1787.05	898.17	-150.72	1876.09	906.06	-20.95	1877.19	655.75	-279.39	78.63	1253.62	-273.62	85.05	648.44
7.97000	946.16	176.18	155.01	908.78	161.25	151.60	721.67	145.67	158.66	731.43	142.36	215.39	1004.98	-84.67	117.95	966.31	-79.06	121.48	772.89	-80.66	116.79	772.32	-83.65	167.72	872.25	-47.56	1513.12	0.00	0.00	0.00	1040.22	-155.80	1782.39	1040.70	-42.25	1787.41	901.53	-151.38	1876.24	909.55	-21.89	1877.50	655.33	-279.99	78.35	1253.24	-273.86	84.71	648.39
7.98000	970.09	175.44	156.88	934.45	160.76	152.49	744.68	147.28	154.22	752.75	143.53	211.16	1005.47	-85.00	117.81	966.14	-78.55	121.20	772.94	-80.49	116.82	772.68	-83.38	167.73	877.21	-47.93	1513.28	0.00	0.00	0.00	1043.76	-156.28	1782.79	1044.81	-42.68	1787.71	905.00	-151.77	1876.43	912.90	-22.27	1877.58	655.16	-280.22	78.31	1253.72	-273.66	84.85	648.12
7.99000	993.72	174.51	158.90	956.69	160.25	153.04	767.84	147.05	149.43	774.22	144.09	206.94	1006.39	-84.84	118.67	967.25	-78.38	121.52	772.97	-80.35	116.81	772.87	-83.13	167.69	880.81	-48.55	1513.35	0.00	0.00	0.00	1048.01	-156.90	1783.28	1049.06	-43.24	1788.31	908.34	-152.38	1876.48	916.28	-22.67	1877.67	656.09	-279.73	78.79	1253.66	-273.53	84.95	648.03
8.00000	1016.42	173.66	160.47	981.77	159.34	154.93	791.19	147.07	145.22	795.91	144.64	203.24	1006.46	-84.97	118.80	967.49	-78.68	121.70	772.94	-80.27	116.82	773.03	-83.05	167.78	882.33	-49.05	1513.58	0.00	0.00	0.00	1051.44	-157.42	1783.66	1051.55	-43.58	1788.73	911.68	-152.77	1876.53	919.71	-23.05	1877.69	655.07	-280.06	78.40	1253.89	-273.61	84.93	649.05
8.01000	1039.61	171.96	162.89	1004.02	158.55	155.35	814.53	147.20	141.62	817.82	144.43	199.67	1005.40	-84.79	118.27	967.59	-78.42	121.59	772.97	-80.34	116.92	773.09	-83.37	167.98	887.02	-49.34	1513.41	0.00	0.00	0.00	1055.02	-157.78	1783.96	1055.69	-43.96	1788.98	915.15	-152.93	1876.56	923.21	-23.36	1877.68	654.37	-280.02	78.34	1253.43	-273.52	84.74	648.61
8.02000	1063.74	170.59	165.09	1028.01	157.09	157.12	837.76	147.27	138.41	839.69	144.42	196.59	1005.15	-86.40	120.21	967.22	-78.48	121.35	772.97	-80.24	116.94	773.22	-83.08	167.91	892.10	-50.03	1513.50	0.00	0.00	0.00	1058.39	-158.10	1784.22	1058.65	-44.09	1789.11	918.51	-153.19	1876.57	926.81	-23.70	1877.64	654.79	-280.04	78.46	1254.23	-273.10	85.38	647.25
8.03000	1087.24	169.12	167.19	1050.49	156.44	158.54	861.52	145.91	135.00	861.74	144.65	194.00	1002.50	-87.29	120.05	967.02	-78.31	121.33	772.94	-80.48	117.05	773.37	-82.65	167.75	895.91	-50.23	1513.28	0.00	0.00	0.00	1061.90	-158.40	1784.40	1061.94	-44.42	1789.18	921.99	-153.22	1876.56	930.36	-23.59	1877.44	654.28	-280.10	78.19	1254.10	-273.40	85.38	647.39
8.04000	1108.88	167.44	169.11	1073.01	154.32	160.32	884.35	146.39	132.79	883.58	143.39	191.15	1002.18	-87.15	119.91	967.46	-78.48	121.42	773.00	-80.00	116.84	773.44	-82.83	167.84	898.70	-50.62	1513.22	0.00	0.00	0.00	1065.31	-158.95	1784.69	1066.56	-45.20	1789.46	925.50	-153.16	1876.52	934.00	-23.83	1877.34	654.96	-280.02	78.43	1253.55	-273.63	84.94	648.72
8.05000	1131.51	165.74	171.66	1094.09	153.61	161.14	907.20	144.63	130.12	904.38	144.64	189.84	1001.90	-87.19	119.83	967.02	-78.55	121.49	772.84	-80.42	117.04	773.35	-82.79	167.95	904.35	-50.72	1512.87	0.00	0.00	0.00	1069.58	-159.00	1784.75	1069.43	-45.53	1789.58	929.00	-153.01	1876.47	937.67	-23.74	1877.14	655.70	-279.73	78.83	1253.37	-273.56	84.73	649.53
8.06000	1152.03	163.98	173.60	1117.16	152.46	163.32	929.69	144.66	128.71	925.76	143.20	187.74	1004.40	-87.59	120.81	966.94	-78.51	121.26	772.96	-79.94	116.88	773.27	-82.66	168.03	907.34	-51.05	1512.94	0.00	0.00	0.00	1072.25	-159.28	1784.96	1073.44	-45.47	1789.47	932.50	-152.87	1876.32	941.30	-23.47	1876.82	655.13	-279.47	78.66	1253.44	-272.92	84.88	649.60
8.07000	1174.40	162.25	176.42	1138.40	151.17	164.83	952.00	143.60	127.21	946.61	142.93	186.70	1007.99	-88.27	120.46	968.66	-78.43	121.63	772.91	-80.30	117.11	773.41	-82.55	168.03	911.58	-50.93	1512.65	0.00	0.00	0.00	1075.54	-159.32	1785.06	1076.03	-45.64	1789.52	936.03	-152.56	1876.19	944.98	-22.96	1876.47	656.16	-279.75	79.11	1254.21	-272.79	85.02	649.15
8.08000	1194.94	161.06	178.60	1158.81	149.92	166.49	973.98	141.78	125.94	966.89	142.88	185.97	1003.22	-87.44	119.91	968.59	-78.57	121.59	772.93	-80.09	117.02	773.33	-82.44	168.01	915.46	-51.30	1512.32	0.00	0.00	0.00	1079.34	-159.13	1785.01	1079.43	-45.55	1789.37	939.62	-152.16	1876.03	948.60	-22.41	1876.11	655.42	-280.21	78.74	1253.97	-273.36	84.76	648.45
8.09000	1216.50	159.55	181.66	1179.44	148.03	168.50	995.24	141.34	125.50	987.44	141.47	185.08	1004.84	-87.43	120.44	967.75	-78.37	121.03	773.00	-79.98	117.02	773.45	-82.77	168.31	917.15	-51.22	1512.05	0.00	0.00	0.00	1083.46	-159.14	1784.97	1084.21	-45.31	1789.00	943.16	-151.80	1875.83	952.49	-22.29	1875.78	654.76	-280.10	78.77	1253.39	-273.41	84.76	649.70
8.10000	1235.22	158.81	183.47	1199.97	147.42	170.28	1016.20	139.74	125.03	1007.35	140.95	184.92	1004.67	-85.49	118.09	968.23	-78.57	121.30	772.99	-80.21	117.17	773.66	-82.42	168.20	922.36	-50.94	1511.62	0.00	0.00	0.00	1086.96	-158.83	1784.95	1088.81	-44.89	1788.85	946.78	-151.20	1875.61	956.14	-21.44	1875.29	654.93	-279.98	78.77	1253.04	-273.07	84.93	650.01
8.11000	1255.11	158.19	185.39	1221.34	147.74	172.78	1036.08	139.45	125.35	1026.62	139.60	184.72	1005.35	-85.29	117.95	967.81	-78.73	120.97	772.97	-80.39	117.36	773.72	-82.52	168.35	924.44	-51.25	1511.47	0.00	0.00	0.00	1089.85	-158.84	1784.90	1092.22	-44.93	1788.49	950.46	-150.54	1875.37	959.81	-20.60	1874.78	656.04	-280.03	78.87	1252.17	-274.72	86.10	649.56
8.12000	1274.90	157.81	187.25	1240.92	146.67	174.18	1055.64	137.67	125.37	1045.25	138.80	184.80	1010.14	-90.71	115.66	969.06	-78.89	121.17	773.09	-80.12	117.30	773.87	-82.29	168.36	930.49	-50.85	1510.88	0.00	0.00	0.00	1092.71	-158.69	1784.84	1095.27	-44.91	1788.30	954.14	-149.95	1875.07	963.74	-20.24	1874.37	655.46	-280.34	78.53	1252.13	-275.30	86.44	648.78
8.13000	1294.88	157.46	188.96	1258.59	146.22	175.00	1074.75	136.29	125.75	1063.82	137.96	185.16	1006.36	-85.17	117.32	969.49	-78.95	121.43	773.05	-80.06	117.41	774.05	-82.39	168.59	933.91	-50.65	1510.61	0.00	0.00	0.00	1096.72	-158.17	1784.63	1098.86	-44.50	1788.04	957.91	-149.25	1874.74	967.58	-19.74	1873.91	655.75	-280.22	78.83	1252.33	-275.37	86.58	648.62
8.14000	1313.23	157.56	189.76	1276.99	146.47	176.23	1093.28	134.97	126.34	1081.68	137.61	185.83	1006.75	-84.25	117.44	968.37	-78.98	120.97	773.25	-79.80	117.39	774.30	-81.74	168.39	939.63	-50.49	1510.10	0.00	0.00	0.00	1101.49	-157.56	1784.38	1103.65	-44.13	1787.74	961.62	-148.72	1874.36	971.44	-18.82	1873.34	655.02	-280.56	78.49	1252.56	-275.34	86.59	648.67
8.15000	1329.58	157.06	189.76	1294.68	145.84	176.86	1111.42	133.75	126.93	1099.54	136.33	186.32	1007.10	-84.79	117.29	967.98	-79.07	120.71	773.36	-79.50	117.43	774.38	-81.72	168.50	942.47	-50.37	1509.62	0.00	0.00	0.00	1105.76	-157.02	1784.14	1107.64	-42.95	1787.18	965.40	-147.77	1874.03	975.21	-17.93	1872.74	654.82	-280.14	78.49	1253.26	-275.29	86.85	648.79
8.16000	1348.76	156.93	191.02	1313.04	144.81	177.94	1129.13	132.43	127.62	1116.78	135.83	186.99	1006.91	-85.14	116.86	968.37	-78.81	120.90	773.35	-79.44	117.56	774.54	-81.39	168.60	947.76	-49.94	1509.08	0.00	0.00	0.00	1108.62	-156.51	1783.96	1111.15	-42.41	1786.74	969.22	-146.67	1873.66	979.19	-17.14	1872.13	654.99	-279.40	78.72	1253.00	-275.11	86.74	649.68
8.17000	1366.13	156.60	191.64	1330.59	144.65	178.93	1146.44	131.48	128.54	1133.90	134.73	187.54	1011.70	-89.57	114.68	969.00	-78.83	120.87	773.55	-79.15	117.68	774.83	-81.62	168.89	951.88	-49.84	1508.61	0.00	0.00	0.00	1111.76	-155.97	1783.79	1114.31	-41.60	1786.29	973.03	-145.91	1873.19	983.07	-15.78	1871.48	654.41	-279.76	78.49	1253.10	-275.40	86.75	649.67
8.18000	1381.21	155.98	191.97	1348.07	144.14	180.34	1163.53	129.67	128.97	1149.94	135.29	188.68	1007.84	-84.90	117.10	969.19	-79.01	120.98	773.57	-79.28	117.94	775.03	-81.45	169.09	956.85	-49.32	1507.85	0.00	0.00	0.00	1115.94	-155.07	1783.45	1118.22	-40.91	1785.83	976.89	-144.91	1872.72	986.97	-14.45	1870.74	655.11	-280.59	78.65	1253.41	-275.44	86.88	649.24
8.19000	1399.31	155.23	193.59	1361.79	143.34	180.79	1179.39	130.02	130.34	1165.82	134.78	189.29	1006.71	-84.62	116.74	968.91	-79.02	120.89	773.66	-79.53	118.41	775.41	-81.30	169.30	959.28	-49.13	1507.60	0.00	0.00	0.00	1121.14	-153.99	1783.01	1123.32	-40.50	1785.33	980.76	-143.88	1872.20	991.10	-13.89	1870.12	654.78	-279.99	78.52	1253.01	-275.40	86.62	649.00
8.20000	1414.51	153.93	194.68	1378.98	142.12	182.95	1195.25	128.38	130.78	1181.05	134.80	190.20	1006.92	-84.58	116.83	969.02	-79.26	120.92	774.03	-78.82	118.41	775.92	-81.04	169.55	962.70	-49.10	1506.98	0.00	0.00	0.00	1124.88	-153.17	1782.61	1127.18	-39.56	1784.84	984.65	-142.75	1871.65	995.09	-12.79	1869.34	654.72	-279.73	78.59	1253.25	-275.57	86.70	650.20
8.21000	1429.29	152.38	196.32	1394.56	140.78	184.35	1210.20	128.63	132.12	1195.60	135.04	190.99	1007.20	-84.55	116.80	968.43	-79.27	120.60	774.32	-78.39	118.68	776.26	-80.82	170.02	967.15	-48.85	1506.24	0.00	0.00	0.00	1129.28	-152.32	1782.17	1130.13	-38.25	1784.22	988.59	-141.49	1871.13	999.08	-11.29	1868.54	654.09	-280.23	78.40	1254.03	-275.62	87.05	649.13
8.22000	1445.15	150.83	198.74	1409.59	139.48	186.09	1224.78	128.59	133.09	1209.77	134.95	191.73	1011.40	-89.29	113.86	968.85	-79.43	120.66	774.47	-78.51	119.22	776.85	-80.81	170.54	972.53	-48.35	1505.62	0.00	0.00	0.00	1132.61	-151.29	1781.85	1133.54	-36.94	1783.58	992.54	-140.38	1870.56	1003.11	-9.78	1867.74	655.23	-279.85	78.55	1253.45	-275.58	86.73	649.03
8.23000	1459.82	151.79	197.65	1422.87	137.70	188.09	1238.94	128.24	134.04	1223.38	134.83	192.46	1007.15	-85.25	116.31	968.70	-79.52	120.67	774.83	-77.98	119.49	777.35	-80.48	170.86	976.94	-48.08	1504.98	0.00	0.00	0.00	1136.03	-150.10	1781.53	1138.24	-35.91	1782.85	996.59	-138.86	1870.09	1007.21	-8.24	1866.96	655.93	-279.84	78.91	1253.72	-273.80	85.01	648.33
8.24000	1472.66	149.34	199.13	1435.73	135.93	190.21	1252.41	128.33	134.96	1236.34	134.53	193.06	1006.04	-84.20	116.23	967.62	-79.75	120.15	775.10	-77.83	119.96	777.84	-80.49	171.42	980.52	-47.59	1504.59	0.00	0.00	0.00	1140.32	-149.12	1781.10	1143.59	-35.27	1782.14	1000.57	-137.73	1869.51	1011.48	-7.29	1866.20	655.65	-279.95	78.81	1253.41	-273.50	84.40	648.40
8.25000	1486.58	146.89	201.43	1449.06	134.36	192.51	1265.40	128.10	135.72	1248.36	135.39	194.05	1006.96	-84.56	116.01	967.85	-79.52	120.18	775.38	-77.69	120.49	778.26	-79.29	171.37	986.34	-46.91	1503.64	0.00	0.00	0.00	1144.66	-147.89	1780.68	1147.82	-34.11	1781.49	1004.71	-135.99	1869.05	1015.67	-5.76	1865.32	655.30	-279.98	78.66	1254.09	-273.36	84.84	648.07
8.26000	1499.43	144.80	203.32	1460.21	132.33	194.09	1277.69	127.91	136.36	1260.71	134.16	194.19	1008.06	-84.57	116.22	968.55	-79.56	120.29	775.75	-77.15	120.81	778.79	-79.41	171.95	992.44	-46.36	1503.06	0.00	0.00	0.00	1148.98	-146.66	1780.22	1151.90	-32.48	1780.71	1008.84	-134.32	1868.55	1019.77	-3.89	1864.47	655.46	-280.00	78.81	1253.97	-273.43	84.74	647.51
8.27000	1509.98	138.92	207.84	1471.80	130.33	195.53	1289.01	128.19	137.20	1271.65	134.59	194.82	1008.23	-84.96	115.98	968.89	-79.43	120.20	775.92	-77.02	121.21	779.10	-79.09	172.33	997.80	-45.98	1502.42	0.00	0.00	0.00	1152.45	-145.54	1779.91	1154.92	-31.53	1780.26	1013.00	-132.83	1868.01	1024.18	-2.84	1863.76	656.34	-279.99	78.79	1254.93	-273.44	84.99	649.56
8.28000	1522.04	136.49	209.14	1483.42	128.56	196.84	1299.85	128.00	137.58	1282.08	134.24	195.04	1007.34	-85.41	115.73	969.49	-79.30	120.31	776.29	-76.55	121.49	779.31	-79.45	172.89	1003.24	-45.29	1501.62	0.00	0.00	0.00	1156.31	-144.35	1779.60	1158.59	-30.66	1779.82	1017.10	-131.41	1867.45	1028.49	-1.50	1863.04	655.33	-280.12	78.66	1254.85	-273.25	84.96	649.33
8.29000	1530.17	134.47	208.61	1493.46	126.12	197.82	1309.81	127.02	137.65	1291.74	133.68	195.09	1007.30	-84.89	115.81	969.18	-79.78	120.39	776.48	-76.61	122.08	779.76	-79.11	173.19	1007.74	-44.76	1501.30	0.00	0.00	0.00	1161.19	-143.01	1779.16	1163.80	-29.28	1779.06	1021.39	-129.59	1866.93	1032.71	0.46	1862.12	655.37	-280.30	78.58	1254.79	-273.72	84.70	649.24
8.30000	1543.50	132.43	210.59	1502.17	124.23	197.60	1319.25	125.65	137.11	1300.68	132.94	194.84	1007.34	-84.58	115.65	968.92	-79.74	120.14	776.81	-76.00	122.27	780.07	-79.69	173.95	1012.53	-43.89	1500.49	0.00	0.00	0.00	1165.95	-141.73	1778.72	1168.39	-28.00	1778.47	1025.63	-128.00	1866.35	1036.88	2.46	1861.23	655.12	-279.83	78.56	1254.77	-273.52	84.82	648.15
8.31000	1549.96	133.73	205.17	1511.32	123.55	197.28	1327.48	124.54	136.67	1308.89	131.76	194.20	1008.40	-84.69	115.63	968.77	-79.83	119.99	777.02	-76.01	122.85	780.49	-79.09	174.08	1018.03	-43.11	1499.93	0.00	0.00	0.00	1169.93	-140.38	1778.40	1173.90	-26.52	1777.89	1029.93	-126.35	1865.76	1041.44	3.76	1860.47	655.52	-279.86	78.76	1254.77	-273.56	84.96	648.81
8.32000	1559.40	132.31	204.65	1517.98	121.76	196.62	1334.77	123.00	135.57	1316.17	130.56	193.74	1007.18	-84.24	115.56	969.32	-80.15	120.28	777.34	-75.77	123.28	780.83	-79.29	174.72	1023.83	-42.44	1499.17	0.00	0.00	0.00	1173.74	-139.22	1778.12	1178.02	-25.59	1777.42	1034.27	-124.50	1865.17	1045.88	5.43	1859.65	654.91	-279.90	78.52	1254.39	-273.16	84.72	649.06
8.33000	1565.18	130.61	202.69	1525.21	120.17	195.02	1341.58	120.78	134.08	1322.47	129.31	192.07	1007.90	-84.79	115.76	969.55	-80.14	120.30	777.58	-75.37	123.72	781.30	-79.07	175.10	1029.82	-41.63	1498.44	0.00	0.00	0.00	1178.21	-138.01	1777.83	1181.94	-24.62	1777.00	1038.63	-122.84	1864.52	1050.42	6.98	1858.83	655.83	-279.56	78.86	1254.62	-273.11	84.74	649.22
8.34000	1570.36	129.69	200.10	1531.98	118.30	192.63	1346.54	120.13	132.88	1327.50	129.22	191.14	1005.77	-83.94	115.14	969.15	-80.12	120.03	777.92	-75.08	124.23	781.64	-79.16	175.78	1033.72	-41.03	1497.91	0.00	0.00	0.00	1183.88	-136.62	1777.39	1187.34	-22.96	1776.37	1043.07	-121.06	1863.89	1055.02	8.87	1857.89	655.04	-280.00	78.93	1254.90	-272.78	85.18	648.83
8.35000	1575.02	127.52	196.58	1536.03	115.75	189.78	1351.47	117.42	130.63	1332.81	126.82	188.88	1007.03	-85.21	115.26	969.48	-80.20	120.12	778.23	-74.94	124.76	782.04	-78.95	176.25	1040.63	-39.77	1497.05	0.00	0.00	0.00	1187.92	-135.24	1777.16	1191.28	-21.86	1776.08	1047.53	-119.29	1863.23	1059.75	10.38	1857.02	654.04	-280.27	78.46	1254.73	-273.12	85.12	647.77
8.36000	1578.91	125.72	192.87	1540.55	114.64	186.09	1355.23	115.89	128.80	1337.21	125.08	186.97	1006.80	-84.83	115.20	969.26	-80.25	120.04	778.41	-74.92	125.48	782.51	-79.11	176.82	1046.35	-39.06	1496.32	0.00	0.00	0.00	1192.84	-133.83	1776.82	1196.30	-20.44	1775.50	1052.11	-117.34	1862.53	1064.55	12.36	1856.08	654.09	-280.08	78.23	1254.98	-273.03	84.86	648.94
8.37000	1583.33	124.10	188.54	1544.91	112.99	181.98	1358.77	113.32	126.26	1341.23	123.11	184.87	1011.34	-88.80	112.24	968.39	-80.35	119.67	778.71	-75.04	126.32	782.99	-79.11	177.46	1051.96	-38.00	1495.63	0.00	0.00	0.00	1197.31	-132.53	1776.53	1200.19	-19.38	1775.16	1056.72	-115.39	1861.79	1069.38	14.49	1855.10	655.72	-280.29	78.75	1254.76	-273.64	84.56	649.89
8.38000	1584.34	119.44	186.67	1547.21	110.94	176.28	1361.30	112.14	124.37	1345.07	120.59	182.45	1006.61	-84.93	114.61	969.37	-80.40	119.92	779.05	-74.76	126.90	783.50	-79.20	178.17	1059.18	-36.93	1494.64	0.00	0.00	0.00	1202.22	-131.09	1776.13	1205.48	-17.90	1774.57	1061.46	-113.52	1860.98	1074.40	16.48	1854.08	655.58	-280.33	78.82	1254.71	-273.36	84.82	648.77
8.39000	1588.01	117.93	180.85	1549.81	108.85	170.32	1363.74	110.07	122.06	1347.96	119.51	180.57	1007.20	-83.70	115.26	969.64	-80.55	119.93	779.53	-74.01	127.35	783.99	-79.21	178.83	1063.23	-36.16	1493.89	0.00	0.00	0.00	1207.63	-129.46	1775.63	1212.75	-15.72	1773.60	1066.22	-111.52	1860.11	1079.40	18.60	1853.01	654.26	-279.78	78.50	1254.69	-273.75	84.76	648.23
8.40000	1590.34	116.79	174.01	1552.60	107.65	164.51	1365.76	107.77	119.50	1351.02	117.80	178.20	1008.13	-84.73	115.38	969.23	-80.45	119.69	779.74	-74.38	128.37	784.61	-79.05	179.56	1070.43	-34.71	1493.10	0.00	0.00	0.00	1212.45	-127.93	1775.26	1217.75	-14.45	1773.11	1071.10	-109.51	1859.18	1084.61	20.74	1851.91	655.09	-279.85	78.54	1254.46	-273.90	84.36	649.30
8.41000	1590.64	115.95	166.01	1554.57	106.70	156.91	1367.56	105.53	116.81	1353.51	117.12	176.00	1008.57	-84.50	115.32	969.59	-80.64	119.84	780.21	-74.19	129.20	785.32	-78.73	180.22	1076.82	-33.46	1492.06	0.00	0.00	0.00	1217.81	-126.37	1774.70	1222.42	-13.32	1772.50	1075.99	-107.59	1858.13	1089.84	22.95	1850.65	655.60	-279.83	78.89	1254.65	-273.65	84.65	650.32
8.42000	1592.43	115.39	157.98	1556.09	104.28	149.93	1368.73	104.24	114.41	1356.17	115.68	173.44	1011.47	-88.69	111.79	969.93	-80.66	119.89	780.48	-74.33	130.16	785.85	-79.49	181.41	1080.83	-32.28	1491.12	0.00	0.00	0.00	1222.31	-124.92	1774.23	1226.52	-12.11	1772.01	1080.98	-105.59	1857.03	1095.24	24.90	1849.40	655.90	-279.54	79.22	1254.54	-273.67	84.87	650.18
8.43000	1593.83	114.65	150.14	1557.58	103.12	142.49	1369.75	102.96	111.83	1358.29	114.83	170.76	1007.82	-85.30	114.44	969.14	-80.64	119.49	780.84	-74.38	131.17	786.41	-79.34	182.27	1086.46	-31.23	1490.10	0.00	0.00	0.00	1227.40	-123.30	1773.53	1231.87	-10.33	1771.11	1086.12	-103.47	1855.92	1100.72	27.22	1848.02	654.88	-280.60	78.48	1254.51	-273.36	85.12	649.66
8.44000	1594.54	113.77	141.71	1558.36	102.42	134.50	1371.23	100.16	108.48	1360.55	113.03	167.68	1005.70	-85.44	114.16	970.33	-80.77	119.87	781.15	-74.66	132.24	787.07	-78.93	183.09	1092.99	-29.91	1488.92	0.00	0.00	0.00	1233.52	-121.38	1772.74	1239.10	-8.13	1769.91	1091.29	-101.16	1854.74	1106.35	29.03	1846.66	655.73	-280.39	78.61	1254.13	-273.40	85.00	649.15
8.45000	1595.84	112.86	133.22	1559.22	100.99	125.93	1371.35	100.19	106.19	1362.39	111.68	164.54	1008.08	-84.69	115.11	970.30	-80.62	119.68	781.49	-74.67	133.26	787.80	-79.57	184.28	1100.61	-28.37	1487.55	0.00	0.00	0.00	1239.20	-119.83	1771.91	1243.98	-6.71	1768.99	1096.45	-98.88	1853.42	1111.76	31.59	1845.10	654.88	-280.13	78.42	1254.52	-273.80	85.02	649.08
8.46000	1595.54	111.37	123.97	1559.51	99.94	117.57	1371.97	98.74	103.26	1364.28	109.81	161.06	1007.82	-85.06	114.68	969.79	-80.79	119.63	781.78	-75.12	134.47	788.53	-79.27	185.21	1106.67	-27.03	1486.30	0.00	0.00	0.00	1244.01	-117.97	1771.15	1249.18	-4.71	1768.09	1101.66	-96.56	1851.97	1117.41	33.74	1843.44	654.41	-280.16	78.33	1254.64	-274.27	85.12	649.41
8.47000	1596.01	111.67	110.16	1558.24	99.29	109.28	1371.64	98.21	100.24	1365.11	109.69	157.92	1011.26	-89.43	111.96	971.05	-80.75	120.00	782.17	-75.00	135.42	789.25	-79.65	186.41	1113.00	-25.20	1484.82	0.00	0.00	0.00	1248.55	-116.48	1770.42	1254.16	-2.97	1767.05	1106.85	-94.28	1850.44	1123.04	36.30	1841.65	655.56	-279.61	78.89	1254.94	-274.08	85.04	649.29
8.48000	1594.75	111.26	100.50	1557.76	98.75	99.73	1371.27	96.93	96.53	1365.86	108.45	153.81	1006.80	-85.49	114.29	970.62	-80.86	119.80	782.46	-75.11	136.46	789.94	-79.79	187.51	1120.00	-23.66	1483.26	0.00	0.00	0.00	1253.96	-114.66	1769.28	1259.83	-1.25	1765.70	1112.14	-91.68	1848.81	1128.94	38.49	1839.80	656.16	-279.88	79.01	1254.31	-273.75	84.91	649.20
8.49000	1592.41	110.38	90.52	1556.47	98.95	90.08	1370.45	95.11	92.17	1365.79	107.73	149.48	1007.69	-85.30	114.94	970.00	-80.99	119.58	782.90	-75.23	137.61	790.74	-79.75	188.59	1126.64	-22.06	1481.52	0.00	0.00	0.00	1260.71	-112.36	1767.91	1266.31	0.84	1764.27	1117.50	-88.98	1847.05	1134.65	41.24	1837.75	654.82	-280.24	78.68	1254.46	-273.48	85.22	648.70
8.50000	1590.78	110.21	80.74	1553.03	97.32	80.10	1368.44	95.17	88.22	1365.41	107.33	144.79	1007.80	-84.59	115.08	970.29	-80.96	119.58	783.32	-75.24	138.74	791.55	-79.85	189.76	1134.60	-20.38	1479.49	0.00	0.00	0.00	1266.01	-110.36	1766.67	1271.34	2.03	1763.14	1122.79	-86.38	1845.10	1140.49	43.60	1835.64	656.59	-279.84	78.95	1254.24	-273.80	85.20	649.54
8.51000	1588.07	108.28	69.74	1549.43	96.75	70.97	1366.40	94.49	83.54	1364.54	106.81	140.19	1007.48	-84.96	114.91	970.08	-81.18	119.71	783.64	-75.55	140.01	792.26	-80.31	191.15	1140.44	-18.45	1477.62	0.00	0.00	0.00	1270.89	-108.63	1765.24	1277.28	4.04	1761.54	1128.08	-83.76	1842.93	1146.28	46.11	1833.31	655.95	-280.01	78.72	1254.21	-274.51	84.74	649.61
8.52000	1587.29	102.47	58.55	1547.62	92.55	61.27	1364.94	93.87	78.00	1347.90	57.11	518.92	1009.63	-87.05	112.23	970.30	-80.94	119.51	784.08	-75.63	141.18	793.01	-80.39	192.39	1147.84	-16.21	1475.46	0.00	0.00	0.00	1275.53	-106.87	1764.03	1282.42	5.81	1760.14	1133.43	-80.77	1840.66	1151.85	49.11	1830.66	655.40	-279.36	78.68	1254.42	-274.57	84.86	648.29
8.53000	1589.54	98.63	54.36	1549.57	88.58	57.68	1362.50	95.88	73.32	1360.45	103.23	149.66	1007.50	-84.89	114.83	970.74	-80.63	119.70	784.59	-75.48	142.33	793.84	-80.54	193.75	1155.47	-14.24	1473.06	0.00	0.00	0.00	1281.46	-104.67	1762.38	1288.40	7.98	1758.36	1138.80	-77.72	1838.13	1157.49	52.10	1827.97	654.68	-279.16	78.44	1254.61	-274.09	85.22	648.59
8.54000	1589.72	98.20	54.49	1548.83	88.99	56.42	1360.48	94.99	68.67	1359.14	103.28	123.80	1006.98	-85.70	114.46	970.93	-80.81	119.83	785.01	-75.88	143.68	794.70	-80.95	195.17	1162.40	-12.35	1470.59	0.00	0.00	0.00	1288.61	-102.11	1760.31	1295.52	10.37	1756.24	1144.24	-74.61	1835.48	1163.28	54.96	1825.10	655.32	-279.12	78.54	1253.39	-274.05	84.93	648.35
8.55000	1589.74	97.79	51.10	1549.70	88.81	53.61	1358.54	93.80	64.17	1357.00	100.05	119.02	1007.01	-85.01	114.79	970.82	-80.79	119.76	785.59	-75.75	144.94	795.61	-80.89	196.50	1170.01	-10.05	1468.03	0.00	0.00	0.00	1294.61	-100.00	1758.52	1301.56	12.37	1754.59	1149.86	-71.31	1832.86	1169.07	57.90	1822.24	654.81	-279.53	78.49	1253.78	-274.13	85.10	649.03
8.56000	1591.07	96.83	50.65	1550.04	88.12	52.99	1357.91	91.47	59.90	1355.25	98.05	116.09	1007.49	-85.25	114.94	970.47	-81.10	119.78	786.08	-76.22	146.50	796.76	-80.70	197.87	1177.96	-7.83	1465.25	0.00	0.00	0.00	1300.27	-97.58	1756.86	1307.71	14.61	1752.80	1155.56	-68.34	1830.27	1175.23	60.54	1819.59	655.45	-279.90	78.47	1253.48	-274.02	85.04	649.34
8.57000	1590.22	97.16	50.07	1550.81	87.48	52.57	1356.44	91.12	56.58	1337.75	4.38	904.09	1007.33	-83.39	115.19	971.56	-80.84	120.02	786.80	-76.37	148.14	797.93	-81.27	199.78	1185.48	-5.45	1462.90	0.00	0.00	0.00	1305.51	-95.48	1755.32	1312.48	16.71	1751.41	1161.47	-65.31	1827.85	1181.35	63.75	1817.02	655.24	-279.32	78.39	1254.03	-273.73	85.34	649.12
8.58000	1590.23	97.95	50.14	1550.45	87.10	52.26	1355.69	90.03	53.65	1352.28	88.61	151.50	1008.09	-85.88	114.93	970.15	-80.87	119.63	787.61	-76.65	150.13	799.39	-81.10	201.79	1193.45	-3.53	1460.36	0.00	0.00	0.00	1311.57	-93.12	1753.69	1318.49	19.51	1749.68	1167.51	-62.13	1825.57	1187.60	66.93	1814.57	654.42	-279.09	78.17	1254.53	-273.85	85.42	648.67
8.59000	1590.97	97.18	49.53	1550.18	86.92	51.71	1355.70	87.38	50.75	1352.01	92.45	106.23	1006.40	-85.19	114.50	971.07	-80.72	119.87	788.67	-76.27	152.24	801.00	-81.50	204.37	1200.78	-1.26	1458.00	0.00	0.00	0.00	1318.40	-90.51	1751.78	1327.04	22.88	1747.26	1173.72	-58.90	1823.41	1194.19	69.83	1812.31	654.87	-279.20	78.57	1254.99	-273.86	85.40	648.41
8.60000	1591.21	97.34	49.54	1550.19	86.65	51.91	1354.96	87.04	49.11	1351.95	89.43	103.44	1007.66	-85.06	114.93	971.25	-80.33	119.70	789.83	-76.77	154.97	802.70	-82.43	207.55	1209.20	0.91	1456.04	0.00	0.00	0.00	1325.36	-87.72	1750.13	1333.27	25.37	1745.51	1179.93	-55.87	1821.42	1200.63	73.08	1810.09	655.81	-279.46	78.84	1255.23	-273.91	85.33	648.99
8.61000	1590.50	97.20	48.79	1550.31	85.45	51.73	1354.39	86.11	47.11	1351.41	87.90	101.95	1008.20	-85.61	115.08	971.70	-80.47	119.89	791.30	-76.93	157.82	804.89	-82.91	210.80	1214.47	2.71	1454.23	0.00	0.00	0.00	1331.76	-85.02	1748.73	1339.95	27.51	1743.96	1186.33	-52.89	1819.61	1207.19	76.14	1808.08	655.04	-279.06	78.67	1255.06	-274.46	85.47	648.48
8.62000	1591.03	97.18	48.71	1550.87	85.56	51.82	1353.77	85.14	44.95	1348.77	-6.95	1009.75	1012.00	-89.29	111.80	971.18	-80.51	119.77	793.06	-77.10	161.03	807.49	-83.40	214.21	1221.69	4.98	1452.59	0.00	0.00	0.00	1337.16	-82.69	1747.52	1345.42	29.94	1742.56	1192.73	-49.84	1817.99	1213.85	79.00	1806.23	655.90	-278.95	78.76	1253.97	-274.30	85.27	648.56
8.63000	1590.49	97.27	48.50	1550.06	85.12	51.69	1352.88	85.14	43.19	1349.89	80.18	145.79	1008.86	-85.61	115.11	971.58	-80.26	119.95	794.94	-77.47	164.53	810.39	-84.64	217.98	1228.38	7.27	1451.22	0.00	0.00	0.00	1342.97	-80.05	1746.50	1351.70	33.00	1741.19	1199.12	-46.99	1816.48	1220.36	82.21	1804.46	656.39	-279.03	78.92	1254.02	-274.25	85.12	648.35
8.64000	1590.61	97.15	48.74	1550.20	85.52	52.07	1352.39	84.49	42.19	1350.01	83.86	93.98	1007.86	-85.16	115.30	972.65	-80.25	120.43	797.13	-77.71	168.18	813.62	-85.38	221.69	1234.75	9.38	1449.81	0.00	0.00	0.00	1351.06	-76.81	1745.06	1360.20	36.08	1739.50	1205.57	-43.97	1815.09	1226.83	85.16	1802.77	654.94	-279.23	78.44	1254.31	-273.92	85.32	646.89
8.65000	1591.33	96.67	48.36	1550.27	85.14	52.43	1352.02	84.95	42.15	1349.62	84.44	93.25	1008.54	-84.64	115.50	971.74	-80.01	120.31	799.55	-78.23	172.18	817.18	-86.84	225.80	1242.88	11.77	1448.55	0.00	0.00	0.00	1356.27	-73.89	1744.26	1366.03	39.23	1738.21	1212.08	-40.94	1813.76	1233.22	88.16	1801.14	654.53	-279.76	78.45	1254.57	-273.87	85.22	647.37
8.66000	1591.17	96.73	48.72	1549.85	84.82	51.78	1351.89	84.33	41.86	1349.90	83.29	93.51	1008.78	-84.95	115.65	973.15	-79.69	121.00	802.34	-79.16	176.59	821.13	-88.22	229.91	1248.88	13.73	1447.20	0.00	0.00	0.00	1363.07	-70.96	1743.23	1372.17	42.25	1737.12	1218.69	-38.08	1812.62	1239.74	90.97	1799.73	654.30	-279.15	78.20	1254.81	-274.09	85.32	648.50
8.67000	1591.28	96.70	48.76	1550.53	84.78	52.71	1351.92	84.61	41.93	1366.75	-6.81	1075.86	1012.43	-89.21	112.07	971.73	-79.59	120.96	805.57	-79.78	181.11	825.67	-89.82	234.19	1255.52	16.13	1446.52	0.00	0.00	0.00	1368.53	-68.43	1742.58	1377.92	44.80	1736.04	1225.53	-35.37	1811.93	1246.41	94.10	1798.69	654.62	-279.16	78.39	1255.05	-274.24	85.43	648.23
8.68000	1590.64	97.11	48.81	1550.97	85.21	52.43	1351.78	84.74	41.70	1350.47	79.36	146.53	1007.73	-85.78	115.25	973.49	-79.05	121.96	809.32	-80.82	186.09	830.78	-91.66	238.85	1260.55	18.46	1446.13	0.00	0.00	0.00	1374.88	-65.66	1742.23	1384.29	47.64	1735.25	1232.56	-32.45	1811.65	1253.20	97.01	1798.15	654.79	-279.43	78.36	1255.18	-274.52	85.48	648.78
8.69000	1590.60	97.07	48.80	1551.11	85.90	52.14	1351.71	84.78	41.38	1349.28	84.76	92.91	1008.06	-85.31	115.17	973.11	-78.88	122.27	813.64	-81.77	191.37	836.41	-93.77	243.67	1265.07	20.74	1446.16	0.00	0.00	0.00	1382.84	-62.16	1741.67	1390.97	51.54	1734.36	1239.49	-29.53	1811.64	1259.89	100.11	1797.78	654.66	-279.26	78.37	1254.30	-273.90	85.41	648.36
8.70000	1590.61	97.33	49.07	1549.43	85.17	51.79	1351.20	85.64	41.32	1349.15	85.26	92.72	1006.60	-84.78	115.03	973.30	-78.70	122.84	818.41	-82.89	197.08	842.92	-94.62	248.24	1271.01	22.97	1446.50	0.00	0.00	0.00	1389.30	-59.40	1741.22	1398.18	54.06	1733.83	1246.28	-26.55	1811.76	1266.68	102.74	1797.56	654.73	-279.35	78.26	1254.79	-273.83	85.52	647.61
8.71000	1590.64	96.79	48.91	1550.08	84.95	52.07	1350.94	85.63	41.02	1348.88	86.63	93.97	1007.32	-85.27	115.33	974.19	-78.40	123.54	823.49	-84.80	203.43	849.81	-96.26	253.27	1275.94	25.21	1446.91	0.00	0.00	0.00	1395.52	-56.38	1740.95	1404.04	57.30	1733.20	1252.93	-23.82	1812.00	1273.07	105.54	1797.54	654.17	-279.29	78.14	1255.15	-273.54	85.68	647.88
8.72000	1588.66	97.05	48.25	1549.82	85.98	52.43	1351.08	85.44	40.83	1386.31	-0.03	1114.35	1013.37	-89.23	112.26	975.51	-78.38	124.51	829.10	-86.42	210.03	857.04	-98.31	258.67	1282.53	27.43	1447.41	0.00	0.00	0.00	1400.62	-53.92	1740.64	1408.80	59.67	1732.89	1259.62	-21.06	1812.44	1279.36	108.05	1797.66	653.98	-279.04	78.36	1254.44	-273.46	85.21	647.27
8.73000	1588.58	96.49	47.86	1547.11	84.94	51.06	1350.72	86.16	40.94	1351.17	82.41	148.19	1009.89	-86.01	115.20	976.01	-78.29	125.02	834.97	-88.39	217.29	864.61	-99.89	264.11	1288.30	29.53	1448.01	0.00	0.00	0.00	1405.87	-51.30	1740.71	1413.90	62.28	1732.66	1266.15	-18.44	1812.99	1285.39	110.85	1797.85	654.87	-278.63	78.43	1255.04	-273.49	85.55	648.60
8.74000	1588.83	96.71	48.26	1547.43	84.81	50.95	1350.88	85.79	40.74	1349.38	86.81	92.35	1009.99	-86.26	115.22	977.18	-78.96	126.13	841.24	-89.67	224.54	872.64	-101.23	269.87	1292.49	31.35	1448.73	0.00	0.00	0.00	1412.54	-48.01	1740.85	1420.67	65.86	1732.11	1272.50	-15.89	1813.60	1291.12	113.81	1798.03	655.45	-278.72	78.63	1255.48	-273.88	85.50	648.50
8.75000	1588.39	96.17	47.71	1547.47	85.08	51.14	1350.87	85.71	40.66	1349.33	87.17	92.40	1011.75	-86.06	115.90	978.98	-78.72	127.15	847.74	-91.35	232.29	880.87	-102.67	276.06	1299.32	33.37	1449.19	0.00	0.00	0.00	1418.64	-45.17	1741.09	1427.37	68.71	1731.77	1278.72	-13.32	1814.22	1296.94	116.20	1798.33	655.03	-279.12	78.46	1254.82	-273.89	85.47	647.79
8.76000	1588.51	96.24	48.25	1547.37	84.44	51.11	1350.94	85.43	40.58	1349.36	87.08	93.57	1012.77	-87.18	115.69	980.14	-79.13	128.17	854.69	-92.32	239.84	889.39	-103.97	282.07	1304.04	35.11	1449.81	0.00	0.00	0.00	1424.57	-42.64	1741.47	1433.28	71.44	1731.89	1284.75	-11.06	1814.74	1302.56	118.89	1798.58	654.29	-279.23	78.23	1254.79	-273.69	85.51	646.77
8.77000	1588.60	96.12	48.14	1548.89	84.38	51.66	1350.37	86.70	41.23	1404.02	6.91	1134.16	1018.44	-91.47	112.96	982.25	-79.58	129.64	861.87	-93.14	247.49	897.98	-105.46	288.26	1309.51	37.06	1450.20	0.00	0.00	0.00	1429.39	-40.49	1741.88	1438.12	73.73	1732.04	1290.70	-8.57	1815.23	1308.23	121.05	1798.94	654.78	-279.06	78.33	1254.72	-273.76	85.37	647.78
8.78000	1589.23	96.06	48.08	1549.76	84.53	51.99	1350.81	85.82	40.73	1352.35	82.67	149.07	1016.48	-87.52	116.08	985.67	-79.72	131.36	869.19	-93.96	255.06	906.89	-106.36	294.26	1314.89	38.96	1450.54	0.00	0.00	0.00	1434.36	-38.31	1742.64	1443.01	76.02	1732.64	1296.37	-6.46	1815.64	1313.69	123.54	1799.17	655.18	-278.93	78.59	1254.83	-274.23	85.26	647.37
8.79000	1588.71	96.20	48.20	1548.29	85.29	51.69	1350.46	86.48	40.97	1349.21	87.39	92.43	1017.41	-88.19	116.10	989.83	-80.21	133.36	877.06	-94.07	262.26	915.93	-106.99	299.90	1320.40	41.05	1450.87	0.00	0.00	0.00	1441.00	-35.45	1743.42	1449.62	78.98	1733.29	1302.04	-4.16	1815.95	1319.20	125.85	1799.35	655.47	-278.72	78.70	1254.93	-274.48	85.24	647.84
8.80000	1588.40	95.96	47.97	1547.13	85.36	51.45	1350.66	86.28	40.67	1349.06	87.62	92.45	1018.23	-88.74	116.13	994.02	-80.72	135.22	884.95	-94.47	269.53	924.90	-107.85	305.53	1325.25	42.93	1451.09	0.00	0.00	0.00	1446.31	-33.17	1744.21	1455.05	81.38	1733.67	1307.50	-2.14	1816.12	1324.77	127.57	1799.59	654.84	-279.30	78.43	1255.47	-274.15	85.35	647.94
8.81000	1588.54	96.07	48.11	1548.41	85.41	52.39	1350.41	86.43	40.77	1348.92	87.47	93.22	1022.58	-88.54	117.27	998.19	-81.64	137.18	892.92	-94.49	276.49	934.18	-108.16	310.85	1330.65	45.02	1451.30	0.00	0.00	0.00	1452.31	-31.21	1744.64	1460.38	82.81	1734.64	1312.88	0.06	1816.27	1329.96	129.81	1799.69	654.05	-279.47	77.93	1255.49	-273.55	85.45	647.84
8.82000	1587.20	95.86	47.31	1549.00	85.11	52.56	1350.59	85.95	40.53	1421.04	14.37	1136.16	1031.45	-94.10	114.99	1003.59	-82.31	139.49	900.86	-94.81	283.61	943.39	-108.59	316.46	1335.65	47.09	1451.29	0.00	0.00	0.00	1457.12	-29.43	1745.18	1465.37	84.59	1735.14	1318.09	2.00	1816.30	1335.21	131.87	1799.70	656.19	-279.50	78.72	1255.45	-273.57	85.47	647.04
8.83000	1586.63	96.05	47.09	1550.23	84.84	52.51	1350.27	86.57	40.79	1352.52	83.94	149.09	1031.66	-92.30	119.08	1008.95	-83.87	142.33	908.89	-94.29	290.20	952.28	-108.72	322.21	1340.65	48.99	1451.30	0.00	0.00	0.00	1461.71	-27.54	1745.51	1470.72	86.69	1735.22	1323.28	3.80	1816.23	1340.38	133.96	1799.64	655.58	-279.16	78.73	1255.27	-273.92	85.22	646.40
8.84000	1587.73	95.79	47.37	1548.60	84.82	52.17	1350.04	86.69	40.73	1348.91	87.50	92.04	1041.22	-95.30	121.70	1017.92	-85.69	146.29	917.09	-93.40	295.77	960.92	-107.63	327.67	1344.83	51.00	1451.22	0.00	0.00	0.00	1467.68	-25.14	1745.81	1476.99	89.11	1735.46	1328.51	5.72	1816.16	1345.46	135.88	1799.52	655.04	-279.09	78.53	1254.37	-274.05	85.02	647.69
8.85000	1590.40	96.72	49.14	1550.22	85.39	52.76	1350.37	86.32	40.64	1348.85	87.97	92.24	1052.41	-98.07	126.57	1028.03	-87.82	151.40	925.72	-92.39	299.85	969.26	-106.53	332.82	1349.74	53.00	1451.11	0.00	0.00	0.00	1472.20	-23.26	1746.03	1481.98	90.83	1735.62	1333.53	7.35	1815.95	1350.58	137.67	1799.45	655.87	-279.04	78.62	1254.58	-273.90	85.56	647.82
8.86000	1590.60	96.18	48.96	1550.47	84.62	52.10	1350.00	87.26	41.01	1348.98	87.86	92.18	1064.63	-100.53	132.24	1041.02	-89.87	157.66	935.06	-91.54	302.82	978.00	-105.19	336.87	1354.20	54.93	1451.08	0.00	0.00	0.00	1477.16	-21.63	1745.86	1486.37	92.21	1735.79	1338.67	9.29	1815.83	1355.63	139.52	1799.28	655.26	-279.89	78.35	1255.54	-274.08	85.60	647.76
8.87000	1590.44	95.87	48.79	1549.24	85.16	52.23	1350.53	85.93	40.54	1349.49	86.80	91.78	1079.10	-104.56	138.41	1055.18	-93.03	163.59	944.78	-90.62	304.72	987.30	-102.82	339.69	1359.45	56.62	1450.88	0.00	0.00	0.00	1482.06	-19.81	1745.74	1491.77	94.53	1735.48	1343.82	10.98	1815.67	1360.74	141.14	1799.20	655.17	-279.32	78.58	1255.27	-273.86	85.49	648.40
8.88000	1590.66	96.47	49.05	1550.24	84.78	52.06	1350.45	86.18	40.64	1349.43	87.20	91.99	1094.30	-108.36	143.19	1067.53	-96.30	167.77	955.04	-89.63	305.91	997.09	-101.20	341.69	1362.93	58.46	1450.91	0.00	0.00	0.00	1487.03	-18.01	1745.45	1496.39	95.69	1735.45	1348.95	12.66	1815.57	1365.77	143.08	1799.04	653.89	-279.41	78.20	1254.87	-274.04	85.32	648.65
8.89000	1590.65	96.51	48.67	1550.19	85.38	52.29	1350.73	85.95	40.67	1349.43	87.54	92.28	1106.20	-112.65	146.43	1080.89	-99.44	171.18	965.64	-88.49	306.40	1007.21	-99.91	342.88	1369.04	60.33	1450.76	0.00	0.00	0.00	1491.76	-16.27	1745.14	1500.97	97.87	1734.87	1354.11	14.28	1815.46	1370.88	144.85	1798.86	654.36	-279.44	78.13	1255.12	-274.30	85.37	647.54
8.90000	1591.11	96.29	48.42	1550.05	85.53	52.35	1350.81	85.83	40.82	1349.97	87.00	92.17	1118.77	-116.64	149.17	1093.11	-103.46	173.54	976.50	-87.28	306.31	1017.79	-98.76	343.26	1372.57	62.12	1450.69	0.00	0.00	0.00	1497.01	-14.39	1744.66	1505.98	99.57	1734.37	1359.29	15.97	1815.40	1376.02	146.32	1798.80	655.43	-278.65	78.71	1255.69	-273.84	85.73	647.69
8.91000	1587.40	96.45	46.77	1549.49	84.59	51.91	1351.11	84.86	40.57	1350.04	87.65	92.68	1131.83	-120.54	151.34	1105.79	-106.59	175.01	987.58	-86.64	305.88	1028.63	-97.74	343.00	1377.09	63.82	1450.72	0.00	0.00	0.00	1501.34	-12.66	1744.12	1510.92	101.16	1733.76	1364.39	17.56	1815.34	1381.08	147.80	1798.75	655.59	-279.15	78.61	1254.78	-273.81	85.52	647.93
8.92000	1591.42	96.70	48.97	1549.23	85.53	52.06	1350.64	86.59	41.44	1350.71	86.10	92.23	1144.11	-124.88	151.95	1117.45	-109.88	175.15	998.92	-85.79	304.68	1039.58	-96.86	342.05	1379.30	65.38	1450.77	0.00	0.00	0.00	1505.91	-10.82	1743.64	1515.39	102.81	1733.16	1369.36	18.99	1815.22	1385.95	149.43	1798.60	654.68	-279.34	78.45	1254.59	-273.84	85.45	648.48
8.93000	1587.30	96.36	46.69	1550.88	86.06	52.82	1350.76	86.09	41.30	1351.33	85.54	92.13	1155.53	-128.52	152.30	1130.07	-113.44	175.39	1010.44	-85.54	302.94	1050.50	-96.06	340.48	1384.31	66.99	1450.72	0.00	0.00	0.00	1510.54	-9.30	1743.08	1519.53	104.50	1732.68	1374.24	20.50	1815.09	1390.73	150.95	1798.44	654.67	-279.01	78.44	1255.01	-273.86	85.50	647.12
8.94000	1588.57	96.60	47.41	1550.13	85.67	52.45	1351.12	85.11	41.01	1351.33	85.81	92.46	1169.55	-133.16	152.51	1143.26	-116.59	175.14	1022.21	-85.00	300.17	1061.35	-96.40	338.67	1387.09	68.86	1450.64	0.00	0.00	0.00	1515.32	-7.48	1742.55	1524.13	106.53	1731.89	1379.13	22.20	1814.99	1395.30	152.69	1798.22	655.05	-278.71	78.59	1255.55	-273.89	85.76	647.67
8.95000	1588.10	96.25	46.77	1550.42	85.85	52.61	1351.33	85.38	41.34	1351.78	85.59	92.47	1182.59	-137.00	152.01	1155.66	-120.34	174.34	1033.67	-85.68	296.97	1072.32	-96.54	336.03	1391.58	70.78	1450.36	0.00	0.00	0.00	1519.43	-5.87	1741.92	1528.54	108.37	1731.13	1383.81	23.73	1814.82	1399.83	154.42	1798.00	654.58	-279.18	78.44	1255.37	-273.59	85.63	648.00
8.96000	1587.69	96.41	46.60	1550.37	85.09	52.61	1351.29	85.73	41.61	1351.66	85.94	92.72	1196.88	-140.86	151.53	1171.12	-123.60	173.68	1045.47	-85.88	292.70	1083.54	-96.35	332.43	1393.65	72.57	1450.29	0.00	0.00	0.00	1523.77	-4.08	1741.33	1532.82	109.88	1730.45	1388.44	25.38	1814.66	1404.32	155.97	1797.70	654.25	-279.03	78.26	1254.97	-274.40	85.23	648.37
8.97000	1588.03	96.16	46.72	1549.87	85.31	52.13	1351.65	84.86	41.17	1352.08	85.32	92.73	1212.51	-144.38	151.47	1185.18	-127.03	172.15	1057.26	-87.16	288.07	1094.62	-97.02	328.40	1398.63	74.17	1450.13	0.00	0.00	0.00	1528.19	-2.40	1740.72	1536.84	111.34	1729.85	1392.98	26.99	1814.48	1408.85	157.18	1797.56	655.22	-279.45	78.46	1254.00	-275.90	86.84	647.66
8.98000	1588.42	96.33	46.84	1549.53	85.95	52.55	1351.59	85.20	41.37	1352.00	85.50	92.90	1228.16	-147.98	150.89	1199.54	-130.46	170.58	1069.41	-88.37	282.56	1106.05	-97.25	323.62	1402.00	75.87	1449.99	0.00	0.00	0.00	1531.96	-0.90	1740.12	1540.88	113.10	1729.15	1397.37	28.54	1814.25	1413.04	159.12	1797.21	655.73	-279.08	78.60	1252.92	-276.08	87.16	648.69
8.99000	1588.73	96.85	47.01	1550.76	86.14	52.67	1351.47	85.23	41.43	1352.06	85.83	93.12	1243.73	-151.18	149.28	1215.82	-133.18	169.07	1081.73	-89.52	276.47	1117.52	-98.41	318.56	1405.43	77.75	1449.80	0.00	0.00	0.00	1536.13	0.69	1739.42	1544.59	114.45	1728.54	1401.67	30.02	1814.01	1417.26	160.69	1796.95	654.47	-279.68	78.14	1252.79	-275.75	86.87	648.57
9.00000	1589.33	96.47	47.40	1550.07	85.93	52.19	1351.83	85.02	41.27	1352.50	84.99	92.88	1258.97	-154.08	147.96	1230.95	-135.60	166.65	1094.24	-91.51	270.01	1129.45	-99.07	312.70	1408.55	79.34	1449.47	0.00	0.00	0.00	1540.14	2.41	1738.83	1549.25	115.67	1727.87	1405.94	31.56	1813.76	1421.51	162.10	1796.64	655.71	-279.38	78.49	1254.22	-275.63	87.50	647.74
9.01000	1588.94	96.63	47.08	1550.85	85.91	52.34	1351.71	85.16	41.36	1352.37	85.36	93.12	1274.27	-155.57	145.99	1246.74	-137.94	164.18	1107.02	-93.40	263.07	1141.18	-100.55	306.62	1411.54	80.91	1449.20	0.00	0.00	0.00	1543.58	3.89	1738.20	1552.42	117.52	1727.29	1410.08	33.01	1813.45	1425.67	163.58	1796.37	655.84	-279.60	78.50	1254.29	-276.06	87.93	649.03
9.02000	1589.61	96.15	47.06	1551.05	85.56	52.70	1351.97	84.73	41.30	1352.39	85.14	93.10	1290.76	-158.74	143.65	1262.66	-140.15	161.31	1119.98	-95.75	255.86	1152.91	-102.77	300.34	1414.81	82.26	1448.88	0.00	0.00	0.00	1547.33	5.55	1737.59	1556.79	119.28	1726.36	1414.20	34.68	1813.27	1429.53	165.52	1795.97	656.37	-280.00	78.35	1253.59	-276.47	88.15	649.41
9.03000	1588.58	96.38	46.92	1550.82	86.00	52.72	1351.70	85.25	41.62	1352.42	85.47	93.24	1307.62	-161.11	141.76	1278.99	-142.13	158.11	1133.43	-97.46	247.85	1165.07	-104.14	293.26	1417.73	83.85	1448.74	0.00	0.00	0.00	1550.95	7.20	1736.99	1560.35	120.67	1725.87	1418.22	36.14	1813.03	1433.67	166.71	1795.72	656.23	-279.06	78.89	1253.30	-276.53	88.12	648.80
9.04000	1589.20	96.86	47.46	1549.25	85.98	52.12	1351.80	84.75	41.31	1352.35	85.45	93.34	1324.44	-163.08	138.59	1294.33	-144.55	154.73	1146.96	-99.42	239.56	1177.12	-106.70	286.22	1420.84	85.20	1448.47	0.00	0.00	0.00	1555.04	8.85	1736.40	1563.48	122.39	1725.20	1422.16	37.61	1812.83	1437.55	168.18	1795.40	654.73	-279.19	78.44	1252.82	-276.68	87.87	648.49
9.05000	1590.16	96.67	47.53	1550.17	86.20	52.56	1352.20	83.82	40.91	1352.51	85.37	93.41	1341.16	-164.25	136.60	1310.44	-146.54	151.08	1160.47	-101.67	231.01	1189.64	-108.74	278.61	1424.81	86.56	1448.21	0.00	0.00	0.00	1558.52	10.15	1735.82	1567.91	123.95	1724.32	1426.08	39.16	1812.63	1441.19	169.93	1794.99	654.80	-279.13	78.70	1253.30	-276.63	88.05	648.80
9.06000	1590.13	96.98	47.77	1549.89	85.65	52.25	1351.57	85.31	41.70	1352.55	85.43	93.57	1358.27	-166.33	133.13	1329.33	-148.20	148.26	1174.11	-104.77	222.26	1202.16	-111.34	270.77	1427.55	87.80	1448.02	0.00	0.00	0.00	1561.75	11.60	1735.29	1570.64	125.65	1723.62	1429.98	40.86	1812.45	1444.84	171.49	1794.64	655.06	-279.46	78.26	1253.53	-276.02	87.78	647.83
9.07000	1590.73	96.20	47.56	1549.91	86.10	52.13	1351.69	85.17	41.58	1352.71	85.27	93.47	1373.63	-170.04	132.97	1345.68	-150.33	144.53	1188.38	-107.68	213.10	1215.21	-112.77	262.20	1430.70	89.11	1447.85	0.00	0.00	0.00	1565.56	13.36	1734.71	1573.98	127.20	1722.96	1433.72	42.37	1812.27	1448.42	172.98	1794.27	655.67	-279.10	78.63	1252.65	-276.10	87.53	647.08
9.08000	1590.41	96.73	48.12	1550.87	86.17	51.84	1351.90	84.31	41.33	1353.24	84.12	93.17	1391.45	-171.50	130.46	1362.88	-152.03	141.18	1202.78	-111.05	203.92	1228.47	-115.03	253.58	1432.75	90.30	1447.66	0.00	0.00	0.00	1568.30	14.78	1734.39	1577.11	128.33	1722.47	1437.34	43.70	1812.04	1451.97	174.26	1793.98	655.73	-279.21	78.71	1251.83	-276.29	87.30	647.80
9.09000	1591.25	96.99	47.88	1549.72	86.59	52.06	1351.95	84.67	41.58	1352.70	85.24	93.69	1410.71	-172.29	128.51	1381.18	-153.31	137.54	1217.39	-114.24	194.64	1241.93	-117.64	244.89	1435.93	91.54	1447.36	0.00	0.00	0.00	1571.41	16.25	1733.95	1580.25	130.12	1721.74	1440.95	45.18	1811.80	1455.42	175.68	1793.64	655.69	-279.42	78.69	1252.11	-276.51	87.45	648.59
9.10000	1590.44	96.72	47.49	1550.90	85.96	51.99	1351.89	84.52	41.59	1352.85	85.10	93.70	1428.88	-173.79	126.13	1398.45	-154.75	133.90	1232.58	-117.20	185.10	1255.48	-120.00	235.70	1438.38	92.91	1447.13	0.00	0.00	0.00	1574.91	17.71	1733.44	1583.21	131.35	1721.24	1444.47	46.74	1811.63	1458.71	177.16	1793.25	655.62	-279.50	78.67	1254.07	-274.53	86.33	649.55
9.11000	1590.45	96.98	47.99	1550.12	86.64	51.87	1351.56	85.10	41.84	1353.14	84.63	94.53	1447.11	-174.71	123.86	1416.75	-155.72	130.57	1247.88	-120.64	175.53	1269.07	-122.61	226.56	1441.17	94.20	1446.98	0.00	0.00	0.00	1578.65	19.31	1732.92	1586.76	132.57	1720.72	1447.86	48.18	1811.40	1462.00	178.57	1792.89	655.08	-278.93	78.57	1254.69	-274.26	85.70	649.16
9.12000	1590.94	97.06	47.67	1550.28	86.54	52.30	1351.99	84.74	41.77	1488.38	48.66	1033.50	1517.36	-76.12	617.46	1433.25	-156.73	126.30	1263.20	-124.03	165.86	1283.17	-124.98	217.25	1443.33	95.15	1446.73	0.00	0.00	0.00	1581.27	20.72	1732.55	1589.57	133.83	1720.21	1451.18	49.52	1811.21	1465.26	179.68	1792.58	655.14	-278.84	78.44	1255.10	-274.49	85.71	648.21
9.13000	1590.16	97.41	47.59	1551.68	86.78	52.29	1352.39	83.92	41.54	1360.39	82.70	145.06	1487.46	-168.24	155.20	1451.19	-158.06	123.24	1278.42	-127.92	156.71	1297.15	-128.15	208.65	1445.93	96.39	1446.50	0.00	0.00	0.00	1583.63	22.11	1732.27	1592.50	135.32	1719.58	1454.44	50.95	1811.03	1468.17	181.47	1792.15	654.11	-279.58	78.16	1254.90	-274.67	85.67	648.11
9.14000	1590.71	97.02	47.64	1550.98	86.28	51.81	1351.99	84.58	41.89	1353.53	83.36	93.47	1500.12	-176.41	116.09	1469.75	-158.79	120.00	1294.22	-131.01	147.34	1311.54	-130.69	199.90	1448.07	97.33	1446.38	0.00	0.00	0.00	1586.98	23.71	1731.86	1596.24	136.87	1718.87	1457.59	52.16	1810.86	1471.18	182.85	1791.92	654.09	-280.16	78.02	1254.52	-274.28	85.73	648.12
9.15000	1591.21	96.84	47.74	1548.90	88.98	54.74	1352.04	84.45	42.01	1353.48	83.73	93.80	1516.92	-176.83	113.70	1486.27	-159.47	116.30	1310.24	-133.57	138.35	1325.28	-134.86	192.19	1451.01	98.66	1446.18	0.00	0.00	0.00	1590.21	25.03	1731.47	1599.31	138.36	1718.30	1460.62	53.27	1810.63	1474.16	184.05	1791.64	654.92	-279.61	78.48	1254.55	-274.40	85.65	649.33
9.16000	1591.17	96.90	47.73	1549.07	89.15	55.09	1352.19	84.22	41.86	1353.79	83.60	94.92	1536.13	-175.82	108.36	1503.67	-159.97	112.89	1326.19	-136.58	129.90	1340.00	-137.02	183.90	1452.70	99.74	1445.98	0.00	0.00	0.00	1593.02	26.54	1731.13	1601.31	139.91	1717.94	1463.77	54.96	1810.54	1477.13	185.30	1791.36	655.05	-279.65	78.41	1254.25	-274.63	85.60	648.85
9.17000	1591.27	97.36	48.01	1549.33	88.63	54.78	1352.18	84.57	42.12	1497.24	52.09	1034.77	1557.15	-184.98	100.51	1521.04	-160.44	110.36	1342.47	-139.50	121.85	1354.55	-139.77	176.21	1454.85	100.76	1445.79	0.00	0.00	0.00	1595.45	27.82	1730.78	1603.15	141.39	1717.54	1466.70	56.32	1810.43	1480.00	186.54	1791.15	655.02	-279.75	78.42	1254.15	-274.60	85.42	648.50
9.18000	1588.22	101.63	52.46	1549.25	89.18	55.21	1352.50	83.52	41.88	1361.53	82.01	145.41	1570.58	-175.59	104.97	1537.81	-160.77	108.20	1358.67	-142.22	114.26	1369.00	-142.28	168.99	1456.71	101.70	1445.62	0.00	0.00	0.00	1597.61	29.05	1730.54	1605.71	142.76	1717.13	1469.48	57.41	1810.25	1482.63	188.06	1790.88	655.75	-279.85	78.23	1254.08	-274.74	85.29	648.78
9.19000	1588.59	101.81	52.72	1547.68	89.28	54.56	1352.56	84.08	42.25	1353.80	83.46	94.22	1586.45	-174.62	104.56	1554.49	-160.85	105.94	1374.90	-144.43	106.91	1383.29	-144.51	162.07	1458.88	102.58	1445.47	0.00	0.00	0.00	1600.19	30.56	1730.38	1609.19	144.48	1716.61	1472.27	58.77	1810.14	1485.28	189.42	1790.63	655.21	-279.76	78.31	1253.16	-274.67	85.00	648.46
9.20000	1588.01	102.14	52.92	1548.44	89.03	54.95	1352.66	83.53	41.93	1353.98	83.20	94.13	1603.88	-175.45	104.34	1571.15	-161.16	104.30	1390.73	-146.88	100.58	1398.45	-145.24	155.19	1461.66	103.54	1445.39	0.00	0.00	0.00	1602.75	31.69	1730.02	1612.17	145.19	1716.37	1474.94	59.95	1810.06	1488.02	190.47	1790.44	655.05	-279.27	78.63	1254.08	-274.52	85.35	647.82
9.21000	1586.54	101.33	51.65	1547.50	90.00	55.17	1352.54	83.76	41.98	1354.13	83.30	95.28	1620.12	-174.84	103.49	1587.17	-161.09	102.97	1407.06	-148.29	94.27	1413.02	-146.78	149.11	1463.95	104.45	1445.19	0.00	0.00	0.00	1605.36	33.01	1729.76	1613.61	146.54	1716.03	1477.48	60.95	1809.94	1490.55	191.89	1790.23	655.03	-279.01	78.51	1254.50	-274.16	85.65	648.58
9.22000	1588.50	101.92	52.73	1547.20	89.99	55.04	1352.68	83.49	41.88	1514.14	54.32	1100.92	1640.38	-183.01	96.65	1604.34	-160.15	102.15	1423.09	-149.90	88.79	1427.23	-148.92	144.06	1466.26	105.46	1445.09	0.00	0.00	0.00	1607.43	34.15	1729.59	1615.82	147.57	1715.73	1480.12	62.28	1809.92	1493.00	193.12	1790.02	655.12	-279.35	78.49	1254.36	-273.93	85.76	649.37
9.23000	1587.93	102.45	52.77	1548.54	89.46	55.42	1352.80	83.10	41.65	1362.63	81.61	148.83	1651.86	-173.31	103.72	1619.82	-159.57	101.12	1439.21	-150.54	83.46	1442.01	-149.32	138.75	1468.23	106.30	1444.89	0.00	0.00	0.00	1609.58	35.28	1729.54	1618.37	148.76	1715.50	1482.70	63.56	1809.87	1495.50	194.26	1789.87	653.40	-279.13	78.23	1254.06	-274.12	85.73	648.57
9.24000	1588.28	102.40	53.01	1549.15	89.56	55.57	1352.45	84.17	42.22	1353.83	83.63	94.30	1665.10	-171.19	104.60	1635.25	-158.51	100.37	1455.83	-150.12	78.08	1456.45	-150.55	134.32	1469.46	107.15	1444.87	0.00	0.00	0.00	1612.52	36.44	1729.38	1620.89	150.29	1715.31	1485.10	64.55	1809.75	1497.88	195.49	1789.66	653.87	-279.50	78.30	1254.92	-274.68	85.83	647.84
9.25000	1587.01	102.40	52.26	1548.13	89.85	55.31	1352.57	83.71	42.02	1353.85	83.51	94.26	1680.97	-170.28	104.81	1650.08	-157.71	99.79	1471.27	-151.33	74.15	1470.93	-150.99	130.09	1472.09	107.82	1444.66	0.00	0.00	0.00	1614.83	37.83	1729.33	1623.07	151.26	1715.05	1487.50	65.71	1809.67	1500.23	196.54	1789.45	654.45	-279.29	78.53	1254.30	-274.72	85.37	648.78
9.26000	1587.46	102.64	52.90	1547.57	89.49	54.70	1352.53	83.54	41.91	1353.89	83.81	94.35	1694.93	-168.41	104.96	1665.01	-156.35	99.26	1486.48	-151.69	70.49	1484.58	-151.90	126.64	1474.01	108.68	1444.57	0.00	0.00	0.00	1616.92	38.86	1729.31	1624.88	152.44	1714.87	1489.85	66.89	1809.63	1502.57	197.44	1789.29	654.18	-279.63	78.11	1254.06	-274.24	85.50	649.42
9.27000	1586.72	102.81	52.70	1546.72	89.73	54.78	1352.53	84.02	42.15	1355.25	77.46	91.98	1709.00	-167.46	105.56	1679.76	-155.10	99.45	1501.67	-151.31	67.08	1498.19	-152.15	123.56	1475.86	109.40	1444.38	0.00	0.00	0.00	1618.73	39.74	1729.23	1626.75	153.33	1714.79	1492.06	67.83	1809.49	1504.89	198.33	1789.08	654.57	-279.40	78.28	1254.56	-274.11	85.53	649.23
9.28000	1586.97	102.20	52.63	1549.95	87.66	53.22	1352.53	83.60	42.07	1353.91	83.36	94.23	1722.26	-166.02	106.71	1693.33	-154.02	99.54	1516.54	-151.04	64.24	1511.82	-152.39	120.87	1477.83	110.15	1444.16	0.00	0.00	0.00	1620.87	40.52	1729.05	1629.11	154.07	1714.66	1494.41	69.02	1809.40	1507.07	199.39	1788.84	654.52	-279.37	78.33	1253.78	-274.14	85.30	649.41
9.29000	1586.60	102.44	52.33	1549.47	87.90	53.20	1352.45	84.03	42.20	1354.20	82.92	94.00	1735.06	-163.72	108.49	1707.43	-152.34	100.69	1530.87	-150.88	61.94	1524.79	-152.39	118.58	1479.42	110.60	1444.04	0.00	0.00	0.00	1623.64	41.51	1728.89	1631.79	154.92	1714.36	1496.65	70.00	1809.26	1509.26	200.38	1788.61	654.67	-279.74	78.13	1254.22	-274.12	85.57	648.23
9.30000	1585.53	102.60	52.30	1549.79	87.68	52.65	1352.66	83.48	41.95	1353.86	83.29	94.26	1746.75	-161.91	110.69	1721.98	-150.55	102.46	1544.77	-150.76	60.07	1537.56	-151.75	116.38	1482.05	111.17	1443.87	0.00	0.00	0.00	1625.87	42.53	1728.75	1634.17	155.93	1714.08	1498.76	70.80	1809.08	1511.49	201.21	1788.33	653.92	-279.23	78.27	1254.10	-274.11	85.47	648.59
9.31000	1586.25	102.10	52.21	1548.61	87.60	52.26	1352.34	84.08	42.26	1354.13	83.05	94.26	1759.80	-160.41	113.76	1734.94	-149.16	104.39	1558.26	-150.21	58.52	1549.96	-150.72	114.28	1484.15	111.89	1443.59	0.00	0.00	0.00	1628.17	43.25	1728.61	1636.15	156.43	1713.94	1501.03	71.84	1808.92	1513.55	202.17	1788.04	654.43	-279.04	78.44	1254.51	-274.07	85.64	648.33
9.32000	1589.33	97.79	47.97	1550.43	88.37	52.89	1352.46	84.09	42.28	1354.14	83.08	94.26	1773.36	-158.34	117.59	1747.43	-147.51	107.24	1571.80	-149.34	57.26	1562.24	-149.91	112.93	1484.71	112.52	1443.48	0.00	0.00	0.00	1630.00	43.86	1728.40	1637.71	156.91	1713.89	1503.18	72.70	1808.77	1515.74	203.00	1787.80	654.42	-278.93	78.25	1254.13	-273.60	85.45	647.94
9.33000	1589.45	98.25	48.03	1550.85	87.90	52.38	1352.95	82.90	41.75	1354.03	83.05	94.23	1784.64	-156.15	120.70	1760.33	-143.89	107.36	1584.81	-148.89	56.56	1573.92	-149.63	112.03	1486.96	112.96	1443.22	0.00	0.00	0.00	1631.88	44.48	1728.19	1640.27	157.30	1713.60	1505.25	73.47	1808.57	1517.94	203.69	1787.55	654.35	-278.89	78.31	1254.32	-273.86	85.35	647.21
9.34000	1589.68	97.72	47.63	1550.91	87.42	52.22	1352.70	83.33	41.95	1353.88	83.17	94.44	1795.21	-152.50	124.53	1776.50	-140.88	111.38	1597.64	-148.19	56.14	1585.23	-148.75	111.32	1487.19	113.36	1443.14	0.00	0.00	0.00	1633.49	45.01	1727.92	1642.29	158.21	1713.12	1507.43	74.42	1808.43	1520.01	204.50	1787.28	655.04	-279.09	78.48	1255.09	-274.85	85.47	647.00
9.35000	1590.38	97.80	47.72	1550.37	87.69	52.01	1352.74	83.28	41.91	1354.00	82.93	94.36	1806.88	-151.25	128.58	1786.74	-142.84	104.59	1609.99	-146.76	55.63	1596.77	-147.47	110.66	1490.56	113.81	1442.90	0.00	0.00	0.00	1635.53	45.59	1727.79	1643.78	158.82	1712.80	1509.35	74.86	1808.21	1521.92	205.53	1786.97	654.35	-279.34	78.41	1254.66	-274.54	85.38	648.39
9.36000	1590.22	97.42	47.55	1550.31	88.15	52.27	1352.73	83.22	41.88	1353.62	83.87	94.84	1817.69	-148.46	131.80	1796.96	-140.23	107.07	1621.74	-145.49	55.57	1607.21	-146.82	110.51	1491.82	114.18	1442.74	0.00	0.00	0.00	1637.19	45.96	1727.33	1646.05	159.05	1712.47	1511.59	75.84	1808.11	1524.06	206.09	1786.69	654.82	-279.34	78.45	1254.26	-274.44	85.21	648.10
9.37000	1591.12	97.14	47.55	1550.62	88.59	52.27	1352.66	83.43	42.01	1353.89	82.87	94.44	1827.22	-144.16	135.74	1807.13	-137.33	110.08	1633.35	-144.56	55.90	1617.86	-145.29	110.26	1494.12	114.47	1442.59	0.00	0.00	0.00	1639.63	46.67	1727.03	1647.75	159.72	1712.13	1513.49	76.32	1807.94	1526.08	206.74	1786.48	654.54	-279.54	78.31	1253.83	-274.41	85.09	647.48
9.38000	1590.29	97.14	47.37	1551.31	87.97	52.39	1352.79	83.11	41.92	1354.04	82.24	94.30	1838.74	-141.70	139.84	1816.90	-134.03	112.86	1643.97	-143.53	56.32	1627.67	-144.44	110.46	1495.38	114.76	1442.38	0.00	0.00	0.00	1641.86	46.74	1726.66	1650.18	159.43	1711.91	1515.58	77.11	1807.81	1528.05	207.45	1786.17	655.89	-279.58	78.50	1254.04	-274.76	85.14	647.20
9.39000	1591.05	96.99	47.09	1550.91	87.68	52.22	1352.54	83.74	42.12	1353.71	82.93	94.66	1846.73	-139.85	143.40	1825.91	-132.03	115.76	1654.32	-142.22	56.76	1637.12	-143.45	110.89	1496.33	114.96	1442.18	0.00	0.00	0.00	1642.96	47.45	1726.61	1651.50	160.32	1711.50	1517.42	77.51	1807.64	1530.15	207.74	1786.02	656.70	-279.72	78.70	1254.27	-274.37	85.24	647.31
9.40000	1590.89	96.91	47.13	1551.60	87.29	52.41	1352.76	83.13	41.84	1353.57	83.18	94.76	1854.10	-136.33	146.55	1834.38	-129.79	118.48	1663.94	-140.80	57.41	1646.39	-141.93	111.12	1497.76	115.13	1442.13	0.00	0.00	0.00	1644.64	47.53	1726.26	1653.79	160.50	1711.21	1519.25	77.75	1807.45	1532.20	208.00	1785.83	655.04	-279.58	78.36	1254.34	-273.85	85.22	647.57
9.41000	1590.90	96.51	47.01	1550.13	87.95	52.21	1352.52	83.79	42.13	1353.87	82.86	94.78	1863.77	-133.56	150.06	1842.45	-127.73	121.12	1672.97	-139.48	58.16	1654.59	-140.77	111.66	1499.48	115.32	1441.94	0.00	0.00	0.00	1646.70	47.74	1725.96	1655.64	161.26	1710.67	1521.18	78.25	1807.30	1534.08	208.53	1785.59	656.12	-279.30	78.70	1254.69	-274.24	85.34	646.94
9.42000	1590.71	96.64	46.74	1551.53	87.87	52.43	1352.64	83.69	42.11	1353.84	82.58	94.77	1870.09	-131.21	152.25	1848.71	-125.76	124.27	1681.30	-138.07	59.10	1662.42	-139.27	112.18	1501.12	115.53	1441.76	0.00	0.00	0.00	1648.15	47.95	1725.72	1657.45	160.88	1710.56	1523.08	78.61	1807.19	1536.07	208.85	1785.40	655.01	-279.31	78.33	1254.49	-274.25	85.32	647.65
9.43000	1591.53	96.13	46.57	1552.18	87.98	52.25	1352.77	83.45	41.95	1353.84	82.82	94.83	1876.43	-129.00	155.51	1855.79	-122.17	126.77	1689.61	-135.77	59.59	1669.24	-138.83	113.18	1501.62	115.47	1441.69	0.00	0.00	0.00	1650.11	48.33	1725.50	1659.42	161.06	1710.24	1525.00	79.12	1807.10	1537.95	209.11	1785.20	654.67	-279.57	78.26	1254.26	-274.05	85.20	648.32
9.44000	1591.63	96.35	46.68	1551.87	87.26	52.33	1352.63	83.84	42.13	1353.63	83.34	95.05	1883.92	-127.22	158.70	1863.17	-120.64	127.98	1696.76	-134.10	60.35	1675.84	-137.16	113.55	1503.51	115.48	1441.52	0.00	0.00	0.00	1652.19	48.57	1725.29	1660.69	161.28	1709.86	1526.74	79.16	1806.90	1539.72	209.62	1784.96	655.55	-279.58	78.63	1254.52	-274.47	85.25	648.66
9.45000	1592.16	95.80	46.74	1551.57	87.47	52.17	1352.86	83.14	41.93	1353.68	83.22	95.01	1888.94	-126.21	160.05	1868.12	-118.46	130.48	1703.49	-132.15	60.89	1681.96	-135.88	114.19	1504.25	115.58	1441.32	0.00	0.00	0.00	1653.60	48.89	1725.10	1662.20	161.65	1709.62	1528.62	79.53	1806.79	1541.62	209.70	1784.78	655.60	-279.32	78.77	1254.28	-274.80	85.12	648.39
9.46000	1592.10	96.18	46.66	1551.25	87.65	52.38	1352.59	83.53	42.06	1354.01	82.46	94.70	1895.65	-123.24	162.87	1873.00	-116.58	132.36	1709.44	-130.79	61.65	1687.51	-134.47	114.67	1505.97	115.50	1441.23	0.00	0.00	0.00	1654.76	48.85	1724.78	1663.84	161.92	1709.29	1530.48	79.73	1806.62	1543.45	209.80	1784.57	655.29	-279.68	78.38	1254.59	-274.39	85.41	647.84
9.47000	1591.90	95.92	46.61	1552.12	87.38	52.58	1352.42	84.15	42.31	1353.53	83.29	94.94	1901.13	-132.05	154.34	1878.24	-115.27	133.45	1714.21	-129.80	62.36	1691.96	-134.00	115.48	1507.18	115.53	1441.14	0.00	0.00	0.00	1656.18	48.98	1724.51	1664.55	163.16	1708.63	1532.21	79.75	1806.39	1545.23	209.72	1784.40	654.33	-279.65	78.13	1254.20	-274.08	85.49	647.31
9.48000	1592.13	95.81	46.54	1551.82	87.59	52.06	1352.69	83.09	41.83	1353.74	82.90	94.82	1903.71	-120.82	165.00	1881.70	-113.11	134.95	1718.18	-129.11	63.21	1696.43	-132.37	115.76	1508.98	115.42	1440.90	0.00	0.00	0.00	1658.06	49.01	1724.23	1666.59	163.21	1708.31	1534.00	79.75	1806.18	1547.00	209.66	1784.19	655.05	-279.36	78.29	1254.64	-274.12	85.47	647.87
9.49000	1591.35	96.18	46.33	1551.87	87.35	51.74	1352.52	83.64	42.07	1353.62	83.03	94.78	1906.89	-117.93	166.52	1885.60	-112.08	135.36	1722.56	-127.28	63.31	1700.31	-131.18	116.04	1510.40	115.29	1440.72	0.00	0.00	0.00	1659.77	49.00	1724.08	1669.11	162.25	1708.43	1535.85	79.89	1805.99	1548.78	209.52	1783.97	653.57	-279.29	77.95	1254.65	-273.82	85.73	648.03
9.50000	1592.26	96.12	46.79	1551.65	87.44	52.33	1352.63	83.59	42.06	1353.79	82.94	94.67	1910.39	-117.01	167.17	1888.40	-109.78	135.82	1725.63	-126.65	63.77	1703.98	-129.68	116.10	1511.29	115.22	1440.39	0.00	0.00	0.00	1661.94	48.84	1723.55	1671.38	161.55	1708.51	1537.44	79.51	1805.64	1550.41	209.53	1783.68	654.61	-279.02	78.50	1254.43	-273.93	85.46	648.77
9.51000	1591.84	96.08	46.70	1551.18	87.31	51.79	1352.34	83.90	42.15	1353.71	83.09	94.75	1913.32	-116.56	166.83	1891.42	-108.29	135.71	1728.38	-125.93	64.06	1706.62	-129.27	116.48	1512.90	115.05	1440.17	0.00	0.00	0.00	1663.47	48.80	1723.18	1672.14	161.23	1708.58	1539.09	79.28	1805.35	1552.12	209.23	1783.46	654.36	-279.86	78.18	1254.69	-274.00	85.54	646.98
9.52000	1592.29	96.21	46.63	1551.82	87.46	52.08	1352.50	83.33	41.87	1353.74	82.95	94.73	1915.99	-125.11	157.07	1894.07	-107.98	135.42	1730.85	-125.01	64.12	1709.46	-128.15	116.42	1513.71	114.85	1439.84	0.00	0.00	0.00	1664.98	48.60	1722.84	1672.97	161.24	1708.25	1540.88	79.11	1805.00	1553.80	209.12	1783.13	654.67	-279.08	78.41	1254.45	-274.35	85.44	648.02
9.53000	1592.81	96.04	46.84	1551.79	87.77	51.60	1352.41	83.49	42.00	1353.88	82.54	94.54	1917.24	-113.92	165.90	1895.86	-106.00	135.33	1732.68	-124.70	64.39	1711.37	-127.91	116.72	1515.84	114.70	1439.58	0.00	0.00	0.00	1666.49	48.33	1722.48	1675.44	161.51	1707.16	1542.69	78.93	1804.71	1555.43	208.99	1782.79	654.01	-279.41	78.25	1253.82	-274.14	85.22	647.85
9.54000	1592.41	95.95	46.67	1551.10	87.71	52.20	1352.34	83.71	42.16	1353.75	82.68	94.56	1918.45	-111.40	166.66	1897.90	-105.78	134.82	1734.24	-124.87	64.78	1713.08	-127.79	117.01	1517.59	114.48	1439.30	0.00	0.00	0.00	1668.30	48.27	1722.06	1677.35	161.69	1706.37	1544.49	78.57	1804.33	1557.23	208.67	1782.53	655.72	-279.52	78.59	1254.92	-274.07	85.54	648.79
9.55000	1591.70	96.17	46.62	1551.95	87.56	52.20	1352.46	83.46	42.01	1353.89	82.19	94.47	1918.82	-110.90	165.57	1900.17	-105.37	134.16	1736.29	-123.96	64.57	1715.49	-126.82	116.70	1518.97	114.28	1438.98	0.00	0.00	0.00	1669.87	47.86	1721.56	1679.62	161.74	1705.61	1546.27	78.13	1804.01	1559.00	208.34	1782.25	655.06	-279.68	78.42	1254.93	-274.39	85.39	648.34
9.56000	1592.35	96.16	46.97	1552.03	87.59	52.15	1352.14	84.11	42.29	1353.87	82.28	94.46	1922.17	-109.75	165.40	1901.85	-103.53	133.64	1738.26	-123.18	64.16	1717.15	-126.58	116.68	1520.27	114.23	1438.71	0.00	0.00	0.00	1671.71	47.53	1720.94	1680.82	161.33	1705.54	1547.95	77.41	1803.65	1560.75	207.91	1781.99	655.29	-279.70	78.50	1255.13	-273.92	85.53	648.00
9.57000	1592.00	95.31	46.41	1551.59	87.68	52.14	1352.39	83.25	41.93	1353.59	82.88	94.75	1925.00	-120.70	155.61	1902.80	-102.01	133.88	1739.61	-123.30	64.23	1718.77	-126.34	116.55	1521.54	113.74	1438.54	0.00	0.00	0.00	1673.55	47.14	1720.41	1682.00	160.60	1705.48	1549.89	77.02	1803.34	1562.55	207.43	1781.75	655.14	-279.15	78.43	1254.61	-273.41	85.51	648.09
9.58000	1591.96	95.94	46.59	1551.37	87.42	51.85	1352.56	83.34	42.06	1353.73	82.51	94.69	1925.04	-109.18	164.47	1904.91	-102.17	133.15	1741.13	-123.30	64.09	1720.44	-125.71	116.05	1522.82	113.33	1438.33	0.00	0.00	0.00	1675.20	46.63	1719.91	1684.22	159.68	1704.75	1551.79	76.48	1803.06	1564.67	206.29	1781.67	655.08	-279.47	78.39	1254.37	-273.66	85.32	647.10
9.59000	1592.40	95.98	46.43	1551.34	87.58	51.87	1352.55	83.51	42.08	1353.76	82.36	94.76	1927.30	-107.56	164.98	1905.66	-101.64	133.40	1742.72	-123.07	63.79	1722.26	-125.03	115.40	1524.27	113.07	1438.15	0.00	0.00	0.00	1677.01	46.15	1719.33	1685.76	159.20	1704.10	1553.78	76.00	1802.85	1566.51	205.78	1781.54	654.74	-279.12	78.50	1254.33	-274.08	85.29	648.01
9.60000	1592.37	95.96	46.66	1551.34	87.01	52.13	1352.72	82.90	41.68	1353.79	82.58	94.84	1929.02	-108.07	164.94	1907.32	-101.32	132.52	1744.31	-122.43	63.13	1723.19	-125.52	115.36	1527.01	112.82	1438.00	0.00	0.00	0.00	1677.89	45.58	1718.91	1687.79	158.60	1703.35	1555.70	75.31	1802.68	1568.36	205.24	1781.36	654.88	-279.23	78.52	1253.37	-273.93	85.16	649.01
9.61000	1592.49	95.74	46.35	1550.66	87.17	52.05	1352.48	83.44	42.06	1353.76	82.50	94.81	1929.78	-107.38	164.47	1908.67	-101.45	131.83	1745.49	-122.44	62.82	1724.73	-124.97	114.69	1527.67	112.42	1437.96	0.00	0.00	0.00	1680.07	44.99	1718.27	1689.17	158.37	1702.97	1557.50	74.38	1802.41	1570.28	204.58	1781.28	653.79	-279.06	78.16	1253.82	-273.83	85.20	648.72
9.62000	1592.51	95.99	46.48	1551.45	88.12	52.45	1352.43	83.30	41.96	1353.86	82.08	94.76	1931.02	-119.06	153.55	1909.04	-100.96	131.84	1746.61	-121.89	61.99	1725.23	-125.78	114.61	1528.55	112.08	1437.98	0.00	0.00	0.00	1681.72	44.40	1717.68	1690.75	158.05	1702.70	1559.39	73.59	1802.27	1572.02	204.08	1781.18	654.97	-279.40	78.55	1254.50	-274.29	85.20	648.69
9.63000	1592.34	95.37	46.40	1551.19	88.05	52.12	1352.36	83.81	42.21	1353.88	81.98	94.73	1930.81	-107.68	162.22	1909.77	-101.04	131.02	1747.30	-122.03	61.58	1726.26	-125.37	113.91	1530.39	111.72	1437.91	0.00	0.00	0.00	1683.30	43.63	1717.35	1693.38	157.14	1702.28	1561.49	73.29	1802.19	1573.84	203.55	1781.07	654.58	-279.00	78.34	1253.94	-274.16	85.14	648.69
9.64000	1592.36	95.18	46.23	1551.35	87.59	52.27	1352.32	83.67	42.15	1353.94	81.87	94.73	1931.68	-107.00	161.89	1910.40	-101.15	130.21	1747.90	-122.05	60.97	1726.85	-125.46	113.42	1533.75	111.36	1437.78	0.00	0.00	0.00	1684.79	42.84	1717.21	1695.10	156.47	1701.98	1563.42	72.31	1802.02	1575.82	202.69	1781.10	654.46	-279.66	78.04	1254.67	-274.14	85.43	647.62
9.65000	1592.10	95.58	46.29	1550.43	87.49	52.24	1352.28	83.86	42.33	1353.66	82.45	94.98	1931.57	-107.98	160.53	1910.71	-100.82	129.51	1748.69	-121.73	60.19	1727.60	-125.12	112.50	1535.36	110.93	1437.89	0.00	0.00	0.00	1686.79	41.92	1716.86	1696.74	155.58	1701.68	1565.29	71.39	1801.92	1577.58	202.20	1781.01	654.64	-279.47	78.22	1254.27	-274.22	85.35	646.91
9.66000	1592.09	95.85	46.43	1551.20	87.17	52.70	1352.61	83.33	42.03	1353.49	83.12	95.19	1933.21	-107.14	160.58	1911.09	-101.45	128.55	1748.82	-122.17	59.71	1727.39	-126.39	112.57	1536.63	110.48	1437.79	0.00	0.00	0.00	1688.81	41.07	1716.49	1696.98	154.97	1701.66	1567.24	70.45	1801.82	1579.65	201.17	1781.03	655.57	-279.15	78.72	1254.33	-274.10	85.51	647.43
9.67000	1591.73	96.26	46.48	1550.65	87.35	52.76	1352.51	83.36	42.10	1353.65	82.71	95.09	1933.33	-107.30	150.21	1911.50	-101.77	127.68	1749.05	-122.15	58.98	1728.52	-124.87	111.03	1538.77	110.13	1437.78	0.00	0.00	0.00	1690.53	40.45	1716.32	1697.90	154.32	1701.72	1569.24	69.60	1801.73	1581.65	200.28	1781.05	654.61	-279.26	78.39	1254.66	-274.08	85.45	646.63
9.68000	1591.95	96.13	46.40	1552.47	87.73	53.20	1352.43	83.66	42.21	1353.60	82.79	95.20	1933.15	-107.63	157.62	1911.93	-101.78	126.49	1749.09	-122.27	58.28	1728.15	-125.99	110.86	1540.66	109.57	1437.89	0.00	0.00	0.00	1692.42	39.70	1716.40	1701.56	153.35	1701.65	1571.18	68.56	1801.62	1583.75	199.20	1781.11	654.15	-279.71	77.98	1254.84	-273.69	85.40	647.83
9.69000	1591.79	95.43	46.13	1551.67	88.07	53.65	1352.23	83.98	42.39	1353.62	82.46	95.19	1933.33	-107.98	157.08	1911.74	-102.19	125.77	1749.58	-121.70	57.32	1728.28	-126.14	110.27	1542.81	109.17	1437.73	0.00	0.00	0.00	1694.60	38.55	1716.40	1704.42	152.72	1701.56	1573.28	67.66	1801.56	1585.57	198.51	1781.11	654.39	-279.65	78.30	1254.58	-274.16	85.34	647.62
9.70000	1592.06	95.97	46.45	1551.81	88.03	52.96	1352.58	83.21	41.98	1353.72	82.22	95.14	1932.93	-108.36	155.82	1911.84	-102.83	124.62	1749.02	-122.71	56.94	1728.25	-126.29	109.53	1544.30	108.47	1437.74	0.00	0.00	0.00	1696.95	37.70	1716.31	1707.18	152.08	1701.50	1575.42	66.79	1801.55	1587.76	197.40	1781.18	653.70	-279.53	78.14	1254.65	-274.04	85.22	648.07
9.71000	1591.84	95.95	46.77	1551.09	87.11	52.58	1352.94	82.89	41.93	1353.78	82.69	95.34	1934.17	-108.85	155.39	1911.46	-101.98	123.95	1749.27	-122.22	55.80	1727.79	-126.86	109.01	1547.43	107.77	1437.75	0.00	0.00	0.00	1698.80	36.63	1716.42	1707.79	151.81	1701.56	1577.55	65.82	1801.49	1590.03	196.15	1781.26	654.92	-279.44	78.40	1254.54	-274.36	85.27	648.67
9.72000	1591.63	95.71	46.23	1551.45	87.45	52.78	1352.40	83.95	42.34	1353.60	82.92	95.51	1933.65	-111.87	144.48	1911.18	-102.84	123.02	1749.01	-122.44	55.01	1727.88	-126.53	108.10	1549.97	107.06	1437.65	0.00	0.00	0.00	1700.50	35.95	1716.51	1708.74	151.09	1701.75	1579.58	64.47	1801.37	1592.17	195.04	1781.36	654.83	-279.12	78.33	1254.02	-274.17	85.29	648.34
9.73000	1591.99	95.97	46.27	1551.77	88.27	52.89	1352.91	82.88	41.91	1353.55	83.10	95.76	1933.03	-109.25	152.48	1910.61	-102.27	121.94	1748.15	-123.05	54.49	1727.76	-126.35	107.09	1552.20	106.45	1437.75	0.00	0.00	0.00	1702.61	35.02	1716.63	1712.57	149.08	1702.06	1581.70	63.20	1801.34	1594.41	193.87	1781.47	654.42	-279.55	78.37	1254.78	-273.88	85.40	648.06
9.74000	1592.11	96.12	46.53	1551.36	88.17	52.06	1352.47	83.81	42.36	1353.75	82.90	95.84	1932.62	-109.39	152.09	1910.22	-102.39	120.95	1747.47	-123.38	53.69	1727.12	-126.73	106.38	1554.85	105.81	1437.74	0.00	0.00	0.00	1705.21	33.53	1716.70	1715.63	147.61	1702.24	1583.96	61.95	1801.26	1596.57	192.94	1781.50	654.20	-279.80	78.53	1255.01	-274.07	85.49	648.16
9.75000	1591.84	95.94	46.31	1551.15	87.49	52.51	1352.67	83.43	42.21	1354.05	82.19	95.72	1931.22	-109.33	150.95	1909.89	-102.98	119.38	1746.71	-123.57	52.74	1726.53	-126.62	105.46	1556.67	105.04	1437.70	0.00	0.00	0.00	1707.72	32.52	1716.75	1719.06	146.00	1702.49	1586.48	60.90	1801.24	1598.86	191.69	1781.61	655.02	-279.25	78.77	1255.20	-274.18	85.72	648.20
9.76000	1591.61	95.89	46.13	1551.06	88.06	52.79	1352.57	83.63	42.40	1354.10	82.29	95.82	1930.34	-109.71	149.71	1909.38	-102.15	117.87	1745.85	-123.60	51.72	1725.68	-127.10	104.58	1559.53	104.11	1437.69	0.00	0.00	0.00	1710.03	31.28	1716.68	1720.62	145.40	1702.64	1588.79	59.48	1801.13	1601.25	190.51	1781.65	654.58	-279.38	78.35	1255.17	-274.06	85.63	647.60
9.77000	1592.29	96.15	46.87	1550.62	87.75	52.46	1352.65	83.64	42.39	1354.10	82.34	95.97	1927.89	-107.83	146.85	1908.81	-103.24	116.09	1744.67	-123.91	50.67	1724.90	-126.76	103.37	1561.99	103.19	1437.74	0.00	0.00	0.00	1712.07	30.31	1716.70	1722.10	144.76	1702.74	1591.23	58.19	1801.04	1603.58	189.46	1781.64	654.61	-279.46	78.58	1254.47	-274.26	85.32	647.01
9.78000	1591.82	95.86	46.38	1551.25	88.47	52.88	1352.45	83.93	42.52	1353.91	82.68	96.16	1928.12	-109.29	146.00	1906.85	-102.71	114.90	1743.11	-124.23	49.70	1723.21	-127.57	102.72	1564.61	102.26	1437.55	0.00	0.00	0.00	1714.51	29.28	1716.74	1725.28	143.04	1702.88	1593.54	56.42	1800.85	1606.15	188.08	1781.69	654.21	-279.62	78.18	1254.48	-273.95	85.42	646.62
9.79000	1592.61	95.18	46.20	1549.78	87.62	52.62	1352.82	83.14	42.15	1354.00	82.82	96.34	1925.42	-108.55	143.65	1905.43	-102.14	113.03	1741.53	-123.63	47.99	1721.74	-127.65	101.35	1566.78	101.31	1437.49	0.00	0.00	0.00	1717.29	27.97	1716.79	1727.60	141.74	1702.96	1596.30	55.35	1800.74	1608.81	186.54	1781.71	654.40	-279.38	78.21	1254.63	-274.22	85.37	646.91
9.80000	1591.92	95.55	46.15	1551.72	87.46	53.22	1352.59	83.99	42.43	1354.06	82.63	96.34	1925.24	-108.07	142.30	1904.12	-102.67	110.47	1739.31	-124.04	46.90	1719.80	-127.94	100.31	1570.06	100.39	1437.32	0.00	0.00	0.00	1720.42	26.92	1716.67	1730.49	140.37	1702.99	1599.03	53.99	1800.58	1611.34	185.23	1781.69	654.57	-279.86	78.13	1254.80	-274.33	85.43	648.21
9.81000	1591.93	95.58	46.56	1550.59	87.79	52.25	1352.70	83.42	42.08	1353.89	82.82	96.47	1924.03	-108.52	139.49	1901.54	-102.33	108.62	1737.20	-124.00	45.44	1718.14	-127.36	98.73	1572.82	99.20	1437.12	0.00	0.00	0.00	1714.51	24.59	1720.69	1732.32	139.87	1702.85	1601.69	52.32	1800.37	1613.95	183.75	1781.59	654.82	-279.70	78.07	1254.09	-274.27	85.06	647.71
9.82000	1592.10	95.35	46.46	1550.85	87.66	52.18	1352.73	83.56	42.13	1353.64	83.43	96.91	1920.16	-107.98	136.25	1898.90	-102.73	106.84	1734.84	-123.93	43.88	1716.06	-127.48	97.33	1574.67	97.93	1437.03	0.00	0.00	0.00	1717.31	23.51	1720.21	1734.54	139.15	1702.65	1604.67	50.89	1800.15	1616.69	182.19	1781.52	655.12	-279.52	78.51	1254.28	-274.82	84.96	648.00
9.83000	1592.06	95.57	46.70	1551.66	86.81	52.35	1352.70	83.32	42.08	1353.72	83.50	97.16	1918.61	-108.46	135.45	1897.47	-102.61	104.90	1733.06	-124.07	42.53	1713.85	-128.39	96.30	1577.35	96.84	1436.64	0.00	0.00	0.00	1725.58	22.71	1717.17	1738.60	137.16	1702.50	1607.44	48.98	1799.86	1619.50	180.42	1781.37	655.60	-279.44	78.68	1254.53	-274.65	85.31	648.55
9.84000	1592.00	95.67	46.75	1552.14	87.31	52.56	1352.22	84.18	42.39	1353.84	83.24	97.19	1916.89	-110.03	134.48	1896.27	-102.56	104.38	1732.37	-124.41	41.59	1713.51	-127.85	94.85	1580.14	95.59	1436.46	0.00	0.00	0.00	1730.63	21.10	1716.14	1741.33	135.66	1702.46	1610.39	47.36	1799.59	1622.29	178.93	1781.21	654.55	-279.22	78.37	1254.19	-274.10	85.39	648.42
9.85000	1591.86	95.22	46.56	1551.43	86.46	52.07	1352.40	84.23	42.46	1353.83	83.38	97.34	1916.77	-111.20	133.40	1896.93	-103.54	103.85	1733.06	-123.79	40.56	1713.48	-128.85	94.60	1582.35	94.20	1436.28	0.00	0.00	0.00	1733.76	19.74	1715.89	1744.74	134.17	1702.32	1613.47	45.70	1799.32	1625.07	177.32	1781.11	654.14	-279.22	78.25	1253.75	-273.85	85.34	648.19
9.86000	1591.80	95.65	46.34	1551.20	86.75	51.82	1352.30	84.37	42.46	1353.71	83.72	97.71	1919.11	-111.65	132.25	1898.23	-104.41	102.07	1733.20	-124.27	40.22	1713.52	-129.67	94.40	1586.10	92.93	1436.17	0.00	0.00	0.00	1736.43	18.29	1715.69	1746.64	133.71	1702.17	1616.58	43.77	1799.12	1628.01	175.40	1781.08	655.19	-279.07	78.70	1254.77	-273.60	85.58	647.49
9.87000	1591.72	95.78	46.53	1551.37	87.76	52.52	1352.58	84.04	42.25	1353.73	84.16	98.23	1919.23	-111.86	129.73	1898.82	-105.29	100.08	1733.43	-124.53	39.92	1714.27	-129.66	93.87	1588.60	91.60	1436.00	0.00	0.00	0.00	1738.77	16.92	1715.52	1748.78	132.79	1701.98	1619.82	41.86	1798.93	1630.97	173.61	1781.00	655.07	-279.13	78.51	1255.15	-274.02	85.55	647.42
9.88000	1591.61	95.92	46.89	1550.90	87.10	52.23	1352.53	83.78	42.25	1354.14	83.36	98.15	1920.17	-112.64	127.59	1899.62	-104.71	98.32	1733.97	-124.51	39.43	1715.76	-129.00	93.04	1591.10	90.05	1435.97	0.00	0.00	0.00	1741.51	15.22	1715.32	1752.93	129.90	1701.78	1623.03	39.90	1798.75	1634.13	171.34	1781.08	654.75	-279.12	78.48	1254.72	-274.33	85.10	648.11
9.89000	1591.11	96.37	46.88	1551.32	86.69	52.67	1352.75	83.63	42.14	1354.02	83.93	98.79	1921.51	-111.86	125.58	1901.32	-106.15	95.71	1734.65	-124.44	38.95	1716.38	-129.92	93.05	1594.76	88.72	1435.92	0.00	0.00	0.00	1745.14	13.29	1715.05	1755.79	127.71	1701.66	1626.23	37.87	1798.63	1637.28	169.24	1781.11	654.42	-279.65	78.26	1254.65	-273.87	85.29	647.63
9.90000	1591.35	96.42	46.75	1550.79	87.39	52.74	1352.57	84.49	42.60	1353.61	84.84	99.45	1922.67	-112.99	122.89	1901.71	-106.30	94.24	1734.60	-125.09	38.91	1717.14	-130.22	92.79	1597.86	87.16	1435.94	0.00	0.00	0.00	1747.92	11.55	1714.84	1759.18	125.44	1701.48	1629.45	35.78	1798.55	1640.29	167.24	1781.22	654.01	-279.55	78.15	1254.81	-274.02	85.39	648.07
9.91000	1592.08	95.73	46.70	1551.29	87.58	52.75	1352.58	84.44	42.56	1354.08	84.61	99.77	1922.97	-113.63	120.65	1902.14	-106.61	92.59	1735.07	-125.13	38.52	1717.88	-130.59	92.64	1600.92	85.53	1436.10	0.00	0.00	0.00	1750.97	9.95	1714.78	1760.84	124.76	1701.37	1632.73	33.67	1798.49	1643.40	165.02	1781.39	654.91	-279.20	78.42	1254.49	-273.59	85.46	647.46
9.92000	1592.55	95.76	47.20	1551.32	87.88	52.47	1352.89	83.88	42.32	1354.61	84.86	100.56	1923.82	-113.69	118.90	1902.89	-106.58	90.65	1735.61	-124.88	38.16	1718.89	-130.52	92.27	1603.33	84.01	1436.21	0.00	0.00	0.00	1754.91	8.43	1713.87	1762.86	123.98	1701.39	1635.97	31.27	1798.48	1646.47	162.92	1781.51	656.04	-279.10	78.66	1254.97	-273.60	85.64	648.12
9.93000	1591.72	95.59	46.79	1550.27	87.77	52.29	1352.75	84.74	42.84	1354.08	85.56	100.99	1924.42	-114.91	115.79	1904.61	-108.52	88.05	1735.61	-125.37	38.16	1719.38	-131.35	92.33	1606.97	82.45	1436.40	0.00	0.00	0.00	1755.98	6.21	1714.78	1767.29	121.45	1701.55	1639.09	28.80	1798.50	1649.42	160.86	1781.75	654.92	-279.63	78.20	1254.01	-273.77	85.42	648.75
9.94000	1591.00	96.20	47.22	1551.09	87.20	53.03	1352.79	84.82	42.88	1354.11	86.10	101.54	1925.39	-115.46	113.74	1905.66	-108.02	85.87	1735.74	-125.78	38.25	1720.64	-130.88	92.11	1610.48	80.78	1436.61	0.00	0.00	0.00	1753.66	3.42	1717.91	1770.46	119.46	1701.68	1642.36	26.45	1798.60	1652.42	158.64	1782.02	656.29	-279.51	78.76	1254.08	-273.67	85.44	648.25
9.95000	1591.56	95.84	47.01	1551.42	88.20	53.04	1352.84	84.97	42.95	1354.44	86.13	101.95	1926.20	-115.73	111.91	1906.54	-108.36	83.99	1736.05	-125.95	38.37	1721.78	-130.41	91.78	1613.32	78.82	1436.91	0.00	0.00	0.00	1755.69	1.31	1718.57	1773.85	117.33	1701.85	1645.54	23.90	1798.70	1655.46	156.44	1782.31	655.30	-279.00	78.70	1253.99	-274.04	85.25	648.77
9.96000	1592.00	96.34	47.13	1550.27	88.28	53.18	1352.81	85.24	43.17	1354.65	86.51	102.44	1928.02	-115.39	109.78	1907.60	-107.84	82.54	1736.92	-124.89	37.89	1722.18	-131.11	92.25	1615.70	76.97	1437.21	0.00	0.00	0.00	1759.21	-0.83	1718.64	1775.11	116.39	1702.02	1648.77	21.40	1798.82	1658.61	153.92	1782.70	655.63	-279.29	78.68	1254.81	-273.94	85.53	647.47
9.97000	1591.47	96.40	47.58	1551.38	88.63	52.63	1352.89	85.45	43.46	1354.94	87.02	103.07	1929.32	-114.59	107.42	1908.73	-106.49	81.23	1736.63	-125.51	38.35	1723.03	-130.62	92.26	1619.01	75.10	1437.53	0.00	0.00	0.00	1762.18	-2.66	1718.80	1777.02	115.06	1702.32	1652.07	18.81	1798.98	1661.67	151.40	1783.12	654.40	-279.55	78.50	1254.64	-273.81	85.45	647.63
9.98000	1591.38	96.02	47.51	1551.48	88.85	52.72	1352.85	85.90	43.73	1354.59	88.40	103.82	1931.35	-113.31	106.41	1910.40	-107.65	79.43	1737.32	-124.65	38.21	1724.30	-129.42	92.00	1622.94	73.29	1437.91	0.00	0.00	0.00	1765.49	-4.81	1719.03	1782.37	111.77	1702.86	1655.44	16.23	1799.22	1665.14	148.22	1783.62	654.68	-279.22	78.62	1254.50	-274.52	85.27	646.34
9.99000	1591.26	96.33	47.74	1551.34	88.09	52.57	1352.71	86.52	44.16	1354.70	89.36	104.65	1933.58	-112.64	104.71	1910.98	-105.36	78.83	1737.47	-124.79	38.47	1724.60	-130.13	92.65	1626.80	71.28	1438.23	0.00	0.00	0.00	1769.30	-7.46	1719.37	1786.36	109.36	1703.22	1658.72	13.46	1799.45	1668.10	145.90	1784.06	654.39	-279.51	78.34	1254.76	-274.22	85.50	647.46
10.00000	1591.68	96.06	47.94	1551.73	88.42	53.02	1353.10	86.00	44.20	1355.39	88.57	104.84	1935.88	-112.60	103.05	1910.51	-101.68	86.26	1737.88	-124.54	38.75	1725.23	-130.13	93.02	1630.36	69.22	1438.58	0.00	0.00	0.00	1772.10	-9.82	1719.77	1790.45	106.78	1703.62	1661.98	10.64	1799.68	1671.24	143.27	1784.55	655.17	-278.84	78.55	1254.83	-273.77	85.61	648.34
10.01000	1592.12	95.67	47.64	1551.18	88.66	53.52	1353.28	86.71	44.90	1355.38	89.97	105.89	1937.77	-110.69	100.71	1911.00	-102.03	85.13	1738.47	-124.11	38.90	1727.01	-128.33	92.45	1632.75	67.26	1439.07	0.00	0.00	0.00	1775.85	-12.22	1720.12	1791.62	105.72	1703.88	1665.19	7.66	1799.89	1674.46	140.35	1785.04	653.94	-279.25	78.20	1255.07	-273.92	85.79	648.79
10.02000	1591.83	96.90	48.45	1551.31	88.14	53.37	1353.42	86.75	45.29	1355.81	90.13	106.49	1940.69	-111.21	97.82	1912.22	-100.62	84.33	1738.82	-123.83	39.06	1727.58	-128.71	93.04	1637.05	65.20	1439.51	0.00	0.00	0.00	1779.17	-14.25	1720.42	1793.21	104.10	1704.46	1668.52	4.84	1800.13	1677.56	137.45	1785.62	653.65	-279.18	77.93	1254.83	-274.75	85.52	648.00
10.03000	1591.59	95.73	47.87	1550.37	88.57	52.97	1353.62	86.89	45.67	1356.08	90.73	107.31	1944.46	-110.76	95.85	1912.31	-102.34	85.73	1739.15	-123.61	39.32	1728.94	-127.81	92.90	1640.71	63.04	1439.88	0.00	0.00	0.00	1782.60	-16.59	1720.78	1798.54	99.79	1705.81	1671.75	1.91	1800.29	1680.60	134.92	1785.99	654.19	-278.75	78.30	1254.51	-274.17	85.49	647.31
10.04000	1591.19	95.83	48.04	1550.93	89.40	53.41	1353.62	87.43	46.37	1356.33	91.49	108.21	1948.79	-111.03	92.58	1914.69	-102.32	84.41	1739.26	-124.11	40.03	1730.08	-127.32	93.02	1644.24	60.94	1440.12	0.00	0.00	0.00	1786.33	-19.50	1721.26	1802.70	96.62	1706.75	1675.09	-0.92	1800.51	1683.80	131.98	1786.48	653.16	-279.21	77.70	1253.95	-274.53	85.15	646.74
10.05000	1590.99	96.75	48.82	1551.24	89.11	53.20	1353.77	87.99	47.19	1356.85	91.53	108.95	1951.76	-110.39	88.80	1917.79	-102.37	82.97	1739.95	-123.53	40.05	1731.17	-127.14	93.27	1647.26	58.65	1440.45	0.00	0.00	0.00	1789.59	-22.08	1721.65	1807.04	93.21	1707.80	1678.37	-3.98	1800.62	1686.99	128.97	1786.92	655.41	-279.53	78.33	1254.10	-274.59	84.91	647.93
10.06000	1591.46	96.29	48.23	1550.15	89.72	53.03	1354.39	87.08	47.37	1356.79	92.92	110.10	1955.54	-111.11	84.65	1921.62	-102.27	81.30	1740.14	-123.89	40.71	1732.76	-126.10	93.25	1650.59	56.42	1440.86	0.00	0.00	0.00	1793.43	-24.57	1721.90	1808.49	92.01	1708.13	1681.67	-7.01	1800.76	1689.96	126.28	1787.24	654.99	-279.53	78.46	1253.65	-274.41	84.92	649.60
10.07000	1591.15	96.49	48.27	1550.11	88.38	52.93	1354.49	87.60	48.16	1357.54	92.74	111.54	1959.83	-111.19	81.15	1923.89	-102.61	78.76	1740.85	-123.26	40.84	1733.08	-126.88	93.81	1653.85	54.30	1441.22	0.00	0.00	0.00	1796.52	-26.82	1722.19	1810.19	90.63	1708.37	1684.93	-10.20	1800.82	1693.53	122.58	1787.75	654.05	-279.50	78.17	1254.10	-274.00	85.29	648.91
10.08000	1591.25	96.80	48.54	1550.37	89.22	52.32	1354.81	88.30	49.10	1357.72	93.40	111.84	1961.71	-110.98	77.99	1926.43	-102.84	76.87	1741.30	-122.96	40.98	1734.05	-126.60	93.87	1657.57	52.03	1441.48	0.00	0.00	0.00	1799.75	-29.40	1722.47	1815.28	86.69	1709.17	1688.40	-13.23	1800.94	1696.56	119.85	1788.16	654.79	-279.02	78.57	1254.51	-273.62	85.76	648.73
10.09000	1591.02	97.27	48.89	1550.85	89.20	52.66	1355.22	87.50	49.50	1358.28	93.81	112.78	1964.47	-111.47	74.79	1927.47	-103.38	74.81	1741.48	-123.13	41.31	1734.68	-126.52	94.03	1661.84	49.70	1441.74	0.00	0.00	0.00	1803.79	-32.51	1722.75	1819.19	83.68	1709.81	1691.88	-16.42	1801.06	1699.73	117.00	1788.57	654.57	-279.31	78.33	1254.52	-274.05	85.61	648.21
10.10000	1591.34	97.14	48.94	1550.97	89.19	53.22	1355.40	88.06	50.46	1358.41	95.06	114.10	1965.48	-112.15	71.92	1929.09	-103.48	73.03	1741.63	-122.94	41.30	1735.48	-125.67	93.65	1665.55	47.39	1442.16	0.00	0.00	0.00	1807.20	-35.19	1723.02	1823.37	80.49	1710.48	1695.51	-19.49	1801.21	1703.18	113.69	1789.08	654.82	-279.49	78.33	1255.16	-274.25	85.39	646.87
10.11000	1590.56	97.09	48.65	1549.83	89.95	52.03	1355.90	88.40	51.36	1359.20	95.02	115.03	1966.28	-111.88	69.75	1929.65	-103.78	72.02	1741.53	-123.29	41.47	1735.55	-125.81	93.80	1668.27	45.05	1442.55	0.00	0.00	0.00	1810.94	-37.93	1723.26	1825.05	79.27	1710.73	1699.00	-23.10	1801.35	1706.60	110.51	1789.58	654.17	-279.07	78.13	1254.31	-274.34	85.38	647.66
10.12000	1591.29	97.20	48.82	1550.84	89.46	52.89	1356.15	88.47	52.27	1359.63	95.47	116.07	1968.75	-112.39	68.24	1929.99	-103.90	71.20	1741.67	-123.30	41.46	1735.28	-126.30	93.94	1671.84	42.79	1442.95	0.00	0.00	0.00	1814.02	-40.31	1723.50	1827.23	77.59	1711.01	1702.65	-26.49	1801.54	1710.10	107.41	1790.11	655.04	-278.94	78.57	1254.11	-274.37	85.21	648.23
10.13000	1591.75	96.76	48.57	1550.66	89.58	52.07	1356.73	88.14	53.23	1360.40	95.61	117.23	1968.57	-112.12	67.50	1930.16	-104.08	70.31	1741.32	-123.77	41.64	1735.47	-126.00	93.81	1675.96	40.56	1443.45	0.00	0.00	0.00	1817.45	-43.02	1723.70	1832.91	73.04	1711.79	1706.49	-29.69	1801.80	1713.61	104.17	1790.71	655.23	-279.30	78.59	1254.37	-274.19	85.20	648.61
10.14000	1592.16	96.93	49.13	1551.34	90.18	52.55	1356.87	88.99	54.74	1361.55	95.47	118.36	1968.78	-111.98	66.71	1930.60	-103.96	69.73	1741.69	-123.22	41.29	1735.53	-125.78	93.58	1679.62	38.25	1443.84	0.00	0.00	0.00	1821.75	-46.33	1723.90	1837.13	69.64	1712.38	1710.37	-32.86	1802.11	1717.18	100.96	1791.31	654.25	-279.84	78.27	1254.74	-274.17	85.43	647.71
10.15000	1591.23	97.15	48.74	1550.70	90.30	51.96	1357.67	88.46	55.82	1362.31	95.70	119.77	1968.99	-111.67	66.79	1930.91	-104.22	69.48	1742.09	-122.49	40.73	1735.73	-125.59	93.41	1682.32	35.88	1444.47	0.00	0.00	0.00	1825.36	-49.21	1724.10	1841.54	66.11	1713.02	1713.97	-36.38	1802.35	1720.79	97.65	1791.96	654.77	-279.25	78.33	1254.56	-274.19	85.32	647.36
10.16000	1591.56	97.30	48.60	1551.31	90.90	52.40	1358.17	88.78	57.42	1363.20	96.08	121.24	1968.91	-111.83	66.12	1930.76	-104.45	69.29	1741.53	-123.60	41.15	1735.04	-126.69	93.79	1685.91	33.67	1444.99	0.00	0.00	0.00	1829.03	-52.08	1724.27	1842.92	64.94	1713.33	1717.74	-39.68	1802.61	1724.65	94.03	1792.58	655.54	-279.27	78.65	1254.18	-273.93	85.28	648.07
10.17000	1591.51	97.58	48.64	1551.05	89.86	52.31	1358.80	88.73	58.88	1364.23	96.09	122.61	1969.58	-112.12	65.64	1931.03	-104.50	69.08	1741.86	-123.02	40.72	1735.13	-126.58	93.58	1689.77	31.31	1445.48	0.00	0.00	0.00	1832.36	-54.56	1724.45	1844.67	63.30	1713.77	1721.45	-43.04	1802.89	1728.45	90.48	1793.23	655.52	-279.56	78.69	1254.82	-274.05	85.40	648.46
10.18000	1591.68	96.96	48.06	1551.90	90.53	51.68	1359.60	88.36	60.03	1365.58	95.98	124.14	1968.83	-112.23	65.19	1930.26	-104.88	68.62	1741.54	-123.47	40.98	1735.50	-126.04	93.35	1693.34	29.13	1445.97	0.00	0.00	0.00	1836.09	-57.29	1724.66	1850.14	58.36	1714.86	1725.09	-46.39	1803.12	1732.25	86.94	1793.89	655.26	-279.25	78.66	1254.41	-274.37	84.89	648.58
10.19000	1591.52	97.24	48.18	1551.17	90.39	51.97	1360.25	88.66	61.91	1366.73	96.49	125.97	1970.23	-111.75	65.65	1931.12	-104.86	68.64	1741.87	-123.11	40.71	1734.50	-127.36	93.82	1696.98	26.96	1446.59	0.00	0.00	0.00	1840.66	-60.67	1724.84	1854.37	54.59	1715.64	1728.77	-49.70	1803.38	1735.66	84.21	1794.37	655.77	-279.26	78.68	1254.64	-274.12	85.21	647.36
10.20000	1591.77	97.57	48.19	1551.75	90.14	51.76	1361.06	88.42	63.40	1368.26	96.01	127.31	1970.05	-111.99	64.60	1931.19	-104.71	67.96	1741.71	-123.21	40.74	1735.07	-126.45	93.31	1699.75	24.73	1447.07	0.00	0.00	0.00	1844.03	-63.57	1725.13	1858.29	50.35	1716.83	1732.52	-52.92	1803.64	1739.37	80.88	1794.93	654.68	-279.29	78.44	1254.53	-273.85	85.43	647.96
10.21000	1591.78	96.85	48.13	1552.37	90.31	51.30	1361.93	88.02	64.92	1369.54	96.32	129.11	1970.28	-112.93	63.54	1931.39	-104.58	67.52	1741.42	-123.86	41.02	1735.02	-126.71	93.49	1703.98	22.65	1447.60	0.00	0.00	0.00	1847.85	-66.50	1725.35	1858.35	48.29	1718.08	1736.25	-56.16	1803.89	1743.01	77.88	1795.51	654.58	-279.88	78.15	1254.91	-273.93	85.29	648.11
10.22000	1592.07	97.02	48.21	1552.62	89.65	51.83	1362.31	89.17	66.98	1370.66	96.68	130.70	1969.16	-113.10	62.40	1931.60	-104.90	67.33	1741.79	-123.28	40.76	1734.74	-126.94	93.67	1707.00	20.58	1448.04	0.00	0.00	0.00	1850.98	-69.12	1725.58	1857.91	45.68	1719.89	1739.99	-59.37	1804.13	1746.63	74.81	1796.01	658.29	-279.84	78.03	1255.08	-273.71	85.35	648.19
10.23000	1591.88	97.33	48.23	1552.12	90.33	51.29	1363.45	88.44	68.39	1371.82	97.36	132.52	1970.60	-112.57	62.58	1931.67	-104.59	67.11	1741.64	-123.27	40.81	1734.52	-127.30	93.83	1710.37	18.32	1448.45	0.00	0.00	0.00	1854.61	-71.91	1725.78	1860.33	39.80	1722.73	1743.74	-62.41	1804.40	1750.12	71.94	1796.49	659.42	-279.41	78.15	1254.82	-274.24	85.28	647.53
10.24000	1591.85	97.71	48.28	1552.70	90.29	51.21	1364.16	88.66	70.14	1373.34	97.75	134.53	1970.04	-113.51	61.61	1931.96	-104.58	66.77	1741.59	-123.70	41.10	1734.78	-126.81	93.57	1714.35	16.16	1448.88	0.00	0.00	0.00	1859.14	-75.26	1725.99	1862.82	35.59	1724.49	1747.38	-65.70	1804.61	1754.01	68.53	1797.06	659.30	-279.76	78.02	1254.76	-274.41	85.10	647.20
10.25000	1591.60	96.75	47.96	1551.75	90.59	51.60	1364.88	89.27	72.21	1374.60	98.34	136.37	1970.58	-112.35	61.84	1931.84	-104.79	66.65	1741.75	-123.31	41.03	1734.62	-126.99	93.65	1718.26	13.87	1449.22	0.00	0.00	0.00	1863.02	-77.95	1726.21	1866.25	30.71	1726.41	1751.10	-68.69	1804.81	1757.96	65.11	1797.57	659.37	-279.36	78.12	1254.02	-274.33	84.93	646.67
10.26000	1591.88	97.39	48.53	1551.76	91.90	53.43	1366.18	88.47	73.57	1375.95	98.84	138.25	1970.94	-112.48	60.73	1932.14	-104.53	66.20	1741.89	-123.09	40.81	1734.98	-126.51	93.51	1722.27	11.70	1449.68	0.00	0.00	0.00	1866.04	-80.93	1726.52	1869.50	28.81	1726.54	1754.68	-71.78	1805.00	1761.67	62.09	1798.00	659.39	-278.97	78.21	1254.37	-273.61	85.20	648.49
10.27000	1592.15	97.05	48.06	1560.17	95.22	39.46	1366.86	88.53	75.54	1377.62	98.99	139.97	1971.71	-112.34	59.98	1932.19	-104.37	65.86	1741.93	-123.14	40.93	1735.43	-125.87	93.22	1725.80	9.30	1449.88	0.00	0.00	0.00	1869.25	-83.37	1726.72	1873.11	27.62	1726.04	1758.26	-74.75	1805.17	1765.18	59.33	1798.29	659.35	-279.83	77.92	1254.31	-273.42	85.06	649.20
10.28000	1592.17	97.28	48.43	1551.30	92.48	53.38	1367.93	89.79	77.79	1379.39	99.23	141.75	1971.19	-112.02	59.99	1932.49	-104.68	66.00	1742.05	-122.94	40.87	1735.58	-125.99	93.46	1729.06	7.32	1450.20	0.00	0.00	0.00	1873.00	-85.86	1726.82	1877.63	24.85	1726.03	1761.87	-77.75	1805.28	1768.82	56.22	1798.64	659.24	-279.12	78.02	1254.44	-274.17	85.15	649.11
10.29000	1591.75	97.40	48.03	1551.89	92.44	53.85	1369.14	89.64	79.64	1380.88	100.40	143.98	1970.60	-111.78	59.15	1932.95	-104.46	65.73	1742.04	-123.08	40.97	1735.36	-126.31	93.54	1732.79	4.95	1450.50	0.00	0.00	0.00	1877.45	-88.94	1726.93	1881.04	21.92	1726.48	1765.41	-80.72	1805.37	1772.15	53.70	1798.89	659.30	-278.95	77.99	1254.32	-273.76	85.41	648.01
10.30000	1592.17	96.58	47.88	1552.00	92.41	53.62	1369.96	91.17	82.27	1383.05	100.11	145.61	1971.47	-111.66	59.27	1932.45	-104.41	65.46	1742.02	-123.06	41.00	1735.46	-126.21	93.49	1736.19	2.69	1450.82	0.00	0.00	0.00	1880.62	-91.61	1727.11	1884.52	19.14	1726.84	1769.12	-83.41	1805.46	1775.62	50.84	1799.22	659.30	-278.87	78.25	1254.37	-273.96	85.23	647.36
10.31000	1591.90	97.32	48.59	1551.89	92.25	53.74	1371.12	91.23	84.39	1384.99	100.72	147.70	1971.96	-112.92	58.66	1933.20	-104.13	65.48	1741.97	-123.13	41.01	1735.19	-126.82	93.77	1739.65	0.63	1451.00	0.00	0.00	0.00	1884.63	-94.10	1727.10	1888.35	16.66	1727.01	1772.69	-86.45	1805.49	1779.20	47.90	1799.39	659.20	-278.17	78.49	1254.13	-273.80	85.13	648.63
10.32000	1591.77	97.34	48.07	1552.82	92.18	54.28	1372.35	91.79	86.48	1388.55	97.88	148.91	1972.55	-112.74	57.99	1932.86	-104.32	65.18	1741.73	-123.59	41.27	1735.73	-126.07	93.49	1743.10	-1.56	1451.32	0.00	0.00	0.00	1887.86	-96.27	1727.12	1890.63	14.81	1727.21	1776.15	-89.54	1805.44	1782.77	44.83	1799.68	659.29	-278.69	78.45	1254.59	-274.04	85.10	649.15
10.33000	1592.54	97.67	48.66	1551.66	92.24	53.66	1373.74	92.07	88.44	1388.89	102.49	151.67	1972.04	-112.93	58.43	1932.73	-104.22	65.14	1741.96	-123.22	41.13	1735.62	-126.49	93.65	1745.79	-3.63	1451.57	0.00	0.00	0.00	1891.06	-98.53	1727.05	1894.24	12.09	1727.26	1779.66	-92.45	1805.41	1786.00	42.30	1799.80	659.43	-279.40	77.95	1254.42	-273.56	85.40	647.89
10.34000	1592.48	97.24	48.39	1552.58	91.94	53.70	1374.88	93.03	90.79	1390.64	103.75	153.72	1971.85	-112.24	57.73	1932.67	-104.21	64.79	1742.00	-123.17	41.09	1735.48	-127.04	93.94	1749.07	-5.81	1451.70	0.00	0.00	0.00	1894.79	-101.39	1727.07	1898.34	9.29	1727.29	1783.13	-95.41	1805.33	1789.35	39.50	1799.94	659.50	-280.18	77.88	1254.66	-273.46	85.29	647.82
10.35000	1592.21	96.94	48.40	1553.19	92.31	54.17	1375.82	94.38	93.19	1392.63	104.88	155.73	1972.42	-112.25	57.06	1932.77	-104.04	64.64	1742.12	-123.14	41.21	1736.26	-125.87	93.45	1752.10	-7.83	1451.94	0.00	0.00	0.00	1898.37	-103.64	1726.84	1902.14	6.60	1727.37	1786.59	-98.17	1805.22	1792.67	36.54	1800.02	659.39	-279.88	77.94	1253.33	-274.06	84.86	647.61
10.36000	1592.85	96.67	48.39	1551.92	91.83	53.34	1377.24	95.39	95.32	1394.90	105.67	157.55	1972.23	-111.87	56.43	1933.33	-103.64	64.51	1742.19	-122.99	41.25	1735.58	-127.28	94.13	1754.52	-10.02	1452.06	0.00	0.00	0.00	1901.73	-105.92	1726.66	1903.53	5.54	1727.44	1790.05	-100.79	1805.18	1795.77	33.81	1800.14	659.39	-280.19	77.94	1254.51	-273.50	85.15	648.46
10.37000	1592.35	96.60	48.04	1552.91	92.21	53.98	1378.68	95.99	97.38	1398.76	105.33	159.47	1972.19	-111.82	55.95	1933.51	-103.40	64.06	1742.29	-122.93	41.27	1736.40	-126.19	93.69	1757.34	-12.11	1452.21	0.00	0.00	0.00	1904.74	-107.90	1726.43	1905.24	4.24	1727.45	1793.31	-103.56	1805.04	1798.93	31.18	1800.24	659.36	-279.22	78.13	1254.51	-273.98	85.19	647.70
10.38000	1592.93	96.42	47.79	1553.61	91.97	53.93	1380.06	97.51	99.93	1399.51	108.12	161.51	1972.83	-111.24	55.60	1933.97	-103.26	64.27	1742.58	-122.47	41.09	1736.60	-126.19	93.69	1760.73	-14.11	1452.22	0.00	0.00	0.00	1907.63	-110.04	1726.22	1910.00	0.80	1727.33	1796.68	-106.05	1804.90	1802.20	28.36	1800.36	659.34	-279.50	78.22	1254.75	-274.29	85.01	649.54
10.39000	1592.85	97.47	48.39	1553.62	91.58	53.50	1381.79	98.28	102.10	1401.90	109.22	163.29	1972.84	-111.15	54.91	1934.25	-103.53	64.22	1742.61	-122.55	41.18	1736.45	-126.82	94.07	1763.22	-16.09	1452.39	0.00	0.00	0.00	1911.29	-112.65	1725.99	1913.60	-1.76	1727.23	1799.88	-108.62	1804.76	1805.31	25.40	1800.46	659.40	-279.33	78.23	1254.76	-273.89	85.29	648.50
10.40000	1592.90	97.24	48.25	1553.39	92.76	54.06	1383.95	98.00	103.72	1404.14	110.92	165.42	1973.64	-111.10	54.21	1934.28	-103.06	63.84	1742.51	-122.79	41.48	1737.02	-126.39	93.97	1765.81	-17.95	1452.51	0.00	0.00	0.00	1913.75	-114.88	1725.89	1916.82	-3.85	1727.12	1802.91	-111.25	1804.63	1807.81	23.54	1800.42	659.44	-279.51	77.88	1254.65	-274.28	84.95	648.03
10.41000	1593.39	97.03	48.08	1553.96	92.44	54.31	1385.15	100.25	106.49	1406.53	112.44	167.30	1973.73	-110.72	53.47	1933.60	-102.90	63.11	1742.82	-122.47	41.54	1737.49	-126.35	94.10	1769.29	-19.73	1452.58	0.00	0.00	0.00	1916.95	-116.95	1725.56	1919.18	-5.56	1727.08	1805.91	-113.78	1804.48	1810.86	20.76	1800.54	659.31	-279.35	78.26	1254.41	-274.09	85.05	647.61
10.42000	1592.73	97.35	48.11	1553.99	93.00	54.33	1387.19	100.47	108.26	1408.82	113.98	169.29	1973.33	-111.26	52.92	1933.86	-102.80	63.18	1742.75	-122.56	41.79	1737.92	-126.01	94.03	1772.09	-21.54	1452.68	0.00	0.00	0.00	1920.04	-118.98	1725.31	1922.28	-8.07	1727.02	1808.88	-116.25	1804.30	1813.79	18.23	1800.67	659.32	-279.20	78.14	1255.09	-273.50	85.28	648.66
10.43000	1592.61	97.13	47.87	1554.60	93.09	54.73	1388.79	102.02	110.76	1411.56	114.68	170.84	1973.62	-110.58	52.55	1934.60	-102.61	63.19	1743.11	-121.96	41.75	1738.58	-125.55	94.01	1774.66	-23.22	1452.80	0.00	0.00	0.00	1922.98	-121.03	1725.13	1924.60	-10.09	1727.15	1811.67	-118.81	1804.12	1816.65	15.66	1800.74	659.32	-278.62	78.09	1254.44	-273.99	85.01	648.33
10.44000	1592.66	97.55	48.33	1554.24	93.23	54.55	1390.59	103.23	113.01	1413.58	117.00	173.08	1974.09	-110.81	52.45	1934.78	-102.74	63.20	1742.91	-122.26	42.13	1738.35	-126.29	94.52	1777.97	-24.92	1452.78	0.00	0.00	0.00	1925.74	-123.10	1724.93	1927.52	-12.25	1727.24	1814.51	-121.15	1803.92	1819.25	13.53	1800.68	659.26	-279.15	77.88	1254.39	-273.99	84.86	648.02
10.45000	1593.62	96.71	47.81	1553.83	92.72	54.22	1392.48	103.21	114.74	1416.24	117.83	174.64	1974.43	-109.69	52.31	1935.04	-102.64	63.31	1743.11	-121.94	42.12	1739.02	-125.61	94.29	1780.34	-26.51	1452.93	0.00	0.00	0.00	1928.37	-125.16	1724.87	1929.41	-14.01	1727.36	1817.18	-123.53	1803.78	1821.54	11.75	1800.69	659.45	-280.18	77.69	1253.92	-274.18	84.82	647.95
10.46000	1593.11	97.51	48.03	1555.21	93.32	54.99	1393.79	105.38	117.42	1419.12	118.29	176.16	1974.34	-110.04	52.08	1935.35	-102.54	63.10	1743.06	-122.10	42.40	1739.37	-125.41	94.30	1783.04	-28.13	1453.01	0.00	0.00	0.00	1931.37	-127.13	1724.72	1931.71	-15.84	1727.43	1819.74	-125.86	1803.61	1824.33	9.26	1800.85	659.43	-280.15	77.82	1253.88	-273.46	84.90	647.81
10.47000	1593.36	96.97	47.84	1554.59	93.20	54.49	1395.79	105.58	119.27	1421.39	120.03	177.99	1973.76	-109.81	51.98	1935.12	-102.76	63.19	1743.04	-122.19	42.54	1739.48	-125.43	94.37	1784.86	-29.88	1453.11	0.00	0.00	0.00	1933.64	-129.16	1724.75	1935.58	-18.14	1727.40	1822.37	-128.02	1803.50	1826.96	6.83	1800.96	659.32	-279.34	78.21	1255.09	-273.28	85.03	648.17
10.48000	1590.87	96.36	51.80	1555.03	93.29	54.47	1397.48	106.71	121.59	1424.05	120.53	179.59	1973.79	-110.23	51.99	1934.82	-103.00	63.13	1743.25	-121.86	42.37	1739.65	-125.44	94.33	1787.59	-31.54	1453.21	0.00	0.00	0.00	1936.29	-131.08	1724.68	1937.61	-20.17	1727.57	1824.81	-130.26	1803.38	1829.27	5.02	1800.93	659.23	-279.12	78.40	1253.66	-273.16	84.73	648.14
10.49000	1593.85	96.92	48.06	1555.02	93.25	54.68	1399.17	107.31	123.68	1426.12	122.34	181.66	1973.49	-110.10	51.63	1935.29	-102.84	63.09	1742.94	-122.34	42.60	1739.57	-125.89	94.72	1790.32	-32.98	1453.31	0.00	0.00	0.00	1938.98	-132.93	1724.70	1940.40	-22.02	1727.67	1827.23	-132.34	1803.26	1831.62	3.08	1801.02	659.40	-280.07	77.97	1253.24	-273.84	84.63	648.56
10.50000	1593.93	96.88	48.33	1555.40	93.62	54.91	1400.61	109.07	126.31	1428.79	122.71	183.09	1973.82	-110.23	51.50	1935.62	-102.48	62.95	1743.09	-122.03	42.49	1739.85	-125.49	94.49	1793.25	-34.54	1453.32	0.00	0.00	0.00	1941.45	-134.72	1724.66	1943.07	-23.94	1727.82	1829.54	-134.53	1803.10	1834.04	1.04	1801.08	659.47	-279.43	77.82	1254.64	-273.95	84.78	648.65
10.51000	1591.51	96.87	51.52	1556.23	92.97	54.64	1402.30	109.80	128.57	1430.98	123.75	184.81	1974.32	-110.57	51.24	1935.56	-102.57	62.98	1743.15	-122.06	42.57	1740.31	-125.16	94.39	1795.64	-35.97	1453.34	0.00	0.00	0.00	1943.92	-136.55	1724.70	1944.48	-24.82	1727.92	1831.81	-136.57	1802.97	1836.58	-1.35	1801.17	659.33	-279.63	77.90	1255.47	-273.47	85.25	649.12
10.52000	1591.63	96.46	51.77	1555.78	93.56	55.41	1403.93	110.86	131.02	1435.49	122.99	186.16	1974.75	-110.45	51.49	1934.88	-102.75	63.13	1743.13	-122.21	42.64	1740.17	-125.45	94.51	1797.87	-37.43	1453.39	0.00	0.00	0.00	1945.97	-138.09	1724.72	1946.15	-25.94	1728.05	1834.11	-138.39	1802.83	1838.79	-3.03	1801.10	659.31	-279.70	78.01	1255.06	-273.28	85.34	648.33
10.53000	1591.81	97.15	51.43	1553.79	92.63	60.35	1405.87	111.39	133.16	1435.80	125.04	188.34	1974.65	-110.13	51.43	1934.97	-102.88	62.94	1743.07	-122.26	42.64	1740.38	-125.45	94.53	1800.23	-38.78	1453.34	0.00	0.00	0.00	1948.33	-139.61	1724.71	1949.59	-28.58	1728.28	1836.19	-140.43	1802.66	1841.09	-4.86	1801.09	659.37	-279.32	78.15	1254.67	-273.03	85.29	648.92
10.54000	1591.69	97.10	51.41	1555.19	92.71	60.80	1407.55	112.06	135.38	1438.37	125.18	189.73	1974.81	-110.13	51.56	1935.05	-102.37	62.83	1743.37	-121.78	42.39	1740.27	-125.67	94.64	1802.57	-40.17	1453.31	0.00	0.00	0.00	1951.41	-141.48	1724.67	1952.01	-30.49	1728.44	1838.45	-142.13	1802.47	1843.26	-6.58	1801.02	659.49	-279.46	77.98	1254.21	-273.54	85.03	647.27
10.55000	1591.81	96.95	51.31	1556.51	92.93	61.16	1409.35	112.61	137.56	1440.85	125.44	191.32	1973.99	-109.62	51.37	1934.93	-102.33	62.85	1743.51	-121.60	42.31	1740.20	-125.90	94.78	1804.56	-41.35	1453.18	0.00	0.00	0.00	1953.87	-143.05	1724.65	1954.84	-32.58	1728.64	1840.53	-143.98	1802.31	1845.43	-8.15	1800.97	659.52	-280.02	77.99	1254.16	-273.96	84.79	647.79
10.56000	1592.23	96.85	51.54	1554.52	92.86	60.38	1410.98	113.25	139.95	1443.09	125.93	192.99	1974.40	-110.05	51.19	1935.48	-102.33	63.09	1743.28	-121.95	42.49	1740.42	-125.62	94.62	1807.49	-42.55	1453.19	0.00	0.00	0.00	1955.82	-144.53	1724.59	1956.18	-33.31	1728.74	1842.65	-145.79	1802.08	1847.46	-9.77	1800.91	659.49	-280.10	78.09	1255.24	-273.32	85.46	648.30
10.57000	1592.48	97.25	51.22	1555.74	93.05	60.73	1412.55	113.40	142.02	1445.50	125.90	194.45	1974.38	-110.14	51.38	1935.50	-102.44	63.09	1743.23	-121.99	42.69	1740.82	-125.50	94.63	1809.20	-43.70	1453.14	0.00	0.00	0.00	1957.86	-145.84	1724.53	1957.70	-34.03	1728.75	1844.91	-147.24	1801.91	1849.51	-11.28	1800.74	659.33	-279.30	78.22	1254.20	-273.52	84.95	648.83
10.58000	1592.58	97.16	51.22	1556.03	93.04	61.02	1414.90	113.14	144.05	1447.84	125.93	196.06	1974.22	-109.64	51.23	1935.42	-102.44	63.03	1743.43	-121.66	42.53	1740.82	-125.78	94.79	1810.92	-44.82	1453.04	0.00	0.00	0.00	1960.04	-147.12	1724.45	1961.05	-36.10	1728.70	1847.17	-148.58	1801.73	1851.61	-12.78	1800.65	659.27	-279.29	77.99	1254.28	-273.60	85.19	648.41
10.59000	1593.70	97.10	51.65	1556.01	92.97	60.81	1416.60	113.41	146.13	1449.99	126.66	198.03	1974.48	-109.83	51.16	1935.23	-102.73	63.09	1743.69	-121.35	42.38	1741.54	-125.32	94.50	1813.06	-45.99	1452.93	0.00	0.00	0.00	1962.50	-148.68	1724.35	1963.46	-37.69	1728.66	1849.33	-150.05	1801.47	1853.86	-14.55	1800.62	659.40	-280.00	77.91	1254.44	-273.65	85.02	647.54
10.60000	1592.90	97.04	51.23	1557.33	93.07	61.17	1418.10	114.11	148.51	1452.36	126.68	199.60	1975.68	-110.83	51.22	1935.39	-102.61	63.06	1743.58	-121.52	42.59	1741.85	-125.07	94.52	1815.34	-47.02	1452.78	0.00	0.00	0.00	1964.53	-149.99	1724.26	1965.52	-38.98	1728.63	1851.39	-151.56	1801.23	1855.92	-16.05	1800.52	659.21	-279.39	78.20	1254.88	-273.68	85.07	649.02
10.61000	1593.28	97.17	51.11	1557.44	92.99	61.24	1420.46	113.41	150.43	1454.96	126.57	201.21	1974.92	-109.49	50.83	1935.04	-102.67	62.81	1743.61	-121.44	42.64	1741.89	-125.03	94.40	1816.97	-48.12	1452.63	0.00	0.00	0.00	1966.58	-151.20	1724.12	1967.24	-39.91	1728.58	1853.32	-153.12	1800.91	1857.52	-16.82	1800.29	659.37	-279.66	77.81	1254.23	-273.33	84.99	648.70
10.62000	1593.59	97.21	51.40	1557.06	93.11	61.29	1422.52	113.45	152.59	1457.16	126.84	202.97	1974.35	-109.71	50.61	1935.34	-102.70	63.11	1743.48	-121.69	42.90	1742.35	-124.60	94.28	1819.18	-49.20	1452.45	0.00	0.00	0.00	1968.83	-152.37	1723.97	1969.97	-41.18	1728.48	1855.27	-154.50	1800.64	1859.75	-18.47	1800.17	659.35	-280.11	77.94	1254.70	-272.84	85.08	648.14
10.63000	1593.18	97.43	50.78	1559.66	93.40	62.00	1424.48	113.66	154.83	1459.47	127.09	204.73	1974.53	-109.68	50.80	1935.32	-102.44	62.73	1743.54	-121.60	42.88	1742.11	-125.17	94.51	1821.26	-50.16	1452.39	0.00	0.00	0.00	1970.50	-153.59	1723.80	1971.28	-42.44	1728.54	1857.42	-155.60	1800.43	1861.73	-19.85	1800.08	659.41	-279.90	77.93	1254.59	-273.51	85.03	649.16
10.64000	1593.54	97.09	51.04	1557.98	93.32	61.56	1426.24	114.14	157.22	1462.08	126.35	206.36	1975.35	-109.84	50.68	1935.26	-102.40	62.76	1743.67	-121.29	42.81	1742.27	-125.23	94.54	1823.40	-51.12	1452.30	0.00	0.00	0.00	1972.73	-154.50	1723.66	1972.88	-43.45	1728.41	1859.46	-156.69	1800.22	1863.63	-21.18	1799.93	659.37	-279.77	78.04	1254.53	-273.68	84.85	648.47
10.65000	1594.24	97.46	50.99	1559.44	93.34	61.96	1428.86	112.78	159.07	1464.53	125.99	207.92	1974.57	-110.12	50.49	1935.61	-102.43	63.13	1743.37	-121.67	42.99	1742.37	-125.24	94.56	1825.47	-52.11	1452.17	0.00	0.00	0.00	1975.31	-155.40	1723.39	1974.25	-44.37	1728.34	1861.41	-157.82	1800.02	1865.46	-22.12	1799.77	659.43	-280.00	77.98	1254.44	-273.45	84.87	647.81
10.66000	1594.50	97.35	51.07	1560.36	93.37	62.47	1430.39	113.52	161.58	1467.03	125.80	209.62	1975.04	-109.17	50.74	1935.34	-102.57	62.88	1743.18	-122.08	43.23	1742.44	-125.29	94.58	1827.12	-53.08	1452.07	0.00	0.00	0.00	1976.69	-156.52	1723.28	1976.34	-45.18	1728.21	1863.26	-159.01	1799.84	1867.47	-23.43	1799.69	659.40	-280.04	77.95	1254.61	-273.65	84.99	648.36
10.67000	1595.60	97.23	51.44	1560.20	93.32	62.41	1432.53	113.22	163.75	1469.31	126.12	211.62	1975.55	-109.66	50.69	1934.85	-102.83	62.80	1743.36	-121.91	43.12	1742.68	-124.76	94.36	1828.49	-54.00	1452.06	0.00	0.00	0.00	1978.24	-157.39	1723.26	1978.94	-46.20	1728.08	1865.23	-159.86	1799.72	1869.47	-24.88	1799.65	659.36	-279.55	78.27	1254.74	-273.79	84.90	648.52
10.68000	1596.20	97.44	51.43	1561.71	93.29	63.19	1434.77	112.98	165.95	1472.50	124.36	212.84	1975.82	-109.70	50.69	1935.05	-102.51	62.73	1743.42	-121.66	42.96	1742.44	-125.19	94.52	1831.03	-54.85	1451.96	0.00	0.00	0.00	1979.94	-158.28	1723.19	1981.15	-47.04	1727.89	1867.00	-160.95	1799.55	1871.06	-25.71	1799.44	659.42	-280.01	78.09	1254.37	-273.51	84.92	648.90
10.69000	1595.73	97.19	51.07	1562.89	93.27	63.47	1436.74	112.90	168.38	1474.98	124.51	214.67	1974.78	-109.46	50.51	1935.56	-102.40	62.89	1743.43	-121.55	42.95	1742.21	-125.12	94.99	1833.11	-55.79	1451.87	0.00	0.00	0.00	1982.25	-159.05	1723.01	1982.41	-47.86	1727.87	1868.96	-161.69	1799.45	1872.44	-26.00	1799.22	659.36	-280.57	77.93	1253.96	-273.56	84.82	649.69
10.70000	1595.91	97.56	50.98	1564.87	93.40	64.32	1439.30	112.20	170.27	1477.75	124.22	216.42	1974.73	-110.06	50.70	1935.68	-102.37	62.77	1743.46	-121.50	42.90	1742.34	-124.85	94.72	1834.28	-56.58	1451.82	0.00	0.00	0.00	1983.75	-159.77	1722.96	1983.50	-48.60	1727.85	1870.63	-162.70	1799.31	1874.14	-26.96	1799.15	659.39	-279.74	78.00	1254.42	-273.43	85.19	648.30
10.71000	1596.08	97.61	51.01	1565.17	93.22	64.58	1441.66	112.34	172.74	1480.40	124.63	218.42	1974.45	-109.34	50.82	1935.87	-102.23	62.87	1743.64	-121.38	42.72	1742.21	-125.20	94.81	1836.05	-57.34	1451.70	0.00	0.00	0.00	1985.59	-160.44	1722.88	1985.06	-49.27	1727.85	1872.37	-163.48	1799.22	1876.11	-28.29	1799.18	659.36	-279.77	78.06	1255.34	-273.57	85.32	647.89
10.72000	1597.43	97.80	51.11	1563.98	93.43	64.17	1443.77	112.86	175.35	1483.35	124.34	220.25	1974.74	-109.95	50.74	1935.32	-102.46	62.73	1743.62	-121.45	42.77	1742.43	-125.07	94.74	1837.70	-58.18	1451.63	0.00	0.00	0.00	1987.01	-161.18	1722.90	1987.25	-50.09	1727.81	1874.01	-164.39	1799.12	1877.31	-28.43	1798.97	659.32	-279.57	78.18	1254.69	-273.84	85.08	648.75
10.73000	1597.17	98.00	50.90	1565.38	93.45	64.84	1446.47	112.82	177.92	1486.26	124.48	222.23	1974.95	-109.76	50.95	1935.30	-102.58	62.93	1743.34	-121.99	43.04	1742.66	-124.88	94.64	1839.19	-58.86	1451.61	0.00	0.00	0.00	1988.85	-161.71	1722.96	1989.45	-50.62	1727.74	1875.72	-165.13	1799.06	1879.02	-29.68	1798.96	659.39	-279.85	77.92	1254.77	-273.69	85.01	649.73
10.74000	1597.81	97.67	51.18	1566.98	93.68	65.35	1449.50	112.20	180.19	1489.61	124.24	224.04	1975.35	-110.02	50.50	1935.03	-102.68	62.82	1743.56	-121.47	42.77	1742.74	-125.08	94.70	1840.77	-59.60	1451.53	0.00	0.00	0.00	1990.65	-162.36	1722.95	1990.98	-51.24	1727.79	1877.30	-165.89	1799.00	1880.39	-30.17	1798.76	659.33	-279.58	77.87	1254.72	-273.68	85.07	648.16
10.75000	1598.61	97.88	51.20	1569.14	93.73	66.30	1452.17	112.67	182.85	1492.95	124.53	226.08	1974.99	-110.15	50.97	1935.62	-102.49	62.92	1743.51	-121.56	42.81	1742.95	-124.85	94.54	1841.96	-60.13	1451.48	0.00	0.00	0.00	1992.45	-162.95	1722.96	1992.20	-51.72	1727.80	1878.90	-166.56	1798.90	1881.94	-31.06	1798.74	659.30	-279.68	78.18	1254.47	-273.86	85.00	648.92
10.76000	1598.73	98.15	51.03	1568.92	93.83	66.29	1455.31	112.62	185.49	1496.78	123.54	227.68	1974.46	-109.88	50.35	1934.97	-102.46	62.49	1743.61	-121.44	42.72	1743.15	-124.69	94.46	1844.58	-60.58	1451.35	0.00	0.00	0.00	1993.61	-163.46	1723.15	1993.22	-52.16	1727.91	1880.56	-167.09	1798.85	1883.30	-31.73	1798.67	659.39	-279.66	77.90	1255.15	-273.48	85.23	648.43
10.77000	1599.32	98.03	51.18	1569.27	93.84	66.54	1458.15	113.40	188.44	1500.39	123.91	229.93	1975.26	-109.41	50.70	1936.03	-102.40	62.93	1743.26	-121.91	42.92	1743.05	-124.80	94.55	1846.08	-61.22	1451.34	0.00	0.00	0.00	1995.19	-163.88	1723.21	1994.46	-52.78	1728.08	1881.96	-167.99	1798.71	1884.88	-32.58	1798.60	659.39	-279.53	78.07	1254.97	-273.52	85.25	648.59
10.78000	1599.95	98.68	51.18	1570.42	94.21	67.10	1461.35	113.66	191.36	1504.46	123.56	232.00	1974.76	-109.34	50.60	1935.73	-102.44	63.00	1743.34	-121.79	42.89	1742.81	-125.50	94.85	1848.17	-61.84	1451.26	0.00	0.00	0.00	1997.41	-164.25	1723.15	1996.44	-53.16	1728.13	1883.42	-168.75	1798.55	1886.12	-32.96	1798.49	659.37	-279.67	78.05	1253.93	-273.77	84.93	647.96
10.79000	1600.83	98.60	51.58	1572.30	94.48	67.82	1465.08	113.22	194.13	1508.14	124.13	234.65	1974.92	-109.25	50.68	1935.35	-102.54	62.87	1743.60	-121.37	42.68	1743.04	-125.15	94.56	1849.07	-62.38	1451.14	0.00	0.00	0.00	1998.89	-164.68	1723.17	1997.23	-53.65	1728.24	1885.11	-169.12	1798.47	1887.49	-33.62	1798.36	659.43	-280.09	78.02	1254.63	-273.72	85.23	647.68
10.80000	1602.45	99.32	51.84	1575.37	94.81	69.20	1468.55	113.98	197.37	1511.99	124.79	237.25	1974.85	-109.10	50.81	1935.67	-102.52	63.04	1743.56	-121.35	42.70	1742.95	-125.35	94.64	1850.43	-63.03	1451.02	0.00	0.00	0.00	2000.17	-165.14	1723.26	1998.37	-54.02	1728.28	1886.67	-169.71	1798.34	1889.05	-34.56	1798.26	659.32	-279.39	78.04	1254.92	-273.55	85.20	647.98
10.81000	1601.69	102.93	55.47	1578.25	95.44	70.85	1472.55	114.00	200.69	1516.02	124.79	239.67	1974.60	-109.47	50.40	1935.92	-102.27	62.78	1743.57	-121.38	42.61	1742.98	-125.51	94.66	1852.59	-63.65	1450.89	0.00	0.00	0.00	2001.41	-165.57	1723.30	1999.98	-54.35	1728.27	1888.14	-170.37	1798.21	1890.42	-34.95	1798.24	659.34	-279.53	78.24	1255.18	-273.83	85.19	647.74
10.82000	1604.90	103.62	55.75	1581.67	96.00	72.92	1476.43	114.43	204.00	1519.39	125.87	242.74	1974.25	-109.31	50.39	1935.75	-102.58	63.05	1743.44	-121.68	42.72	1742.91	-125.80	94.78	1854.06	-64.06	1450.83	0.00	0.00	0.00	2003.47	-165.82	1723.19	2001.83	-54.78	1728.33	1889.53	-171.11	1798.07	1891.94	-35.79	1798.21	659.37	-279.28	78.20	1254.78	-273.30	85.35	648.18
10.83000	1605.91	104.76	55.39	1584.86	96.64	75.46	1479.92	114.96	207.50	1522.74	126.14	245.56	1975.81	-109.45	50.90	1935.67	-102.44	62.85	1743.40	-121.91	42.78	1743.16	-125.10	94.34	1855.42	-64.64	1450.76	0.00	0.00	0.00	2005.04	-166.24	1723.12	2003.57	-55.13	1728.23	1891.11	-171.47	1798.01	1893.36	-36.46	1798.11	659.27	-279.24	78.16	1254.55	-273.75	85.08	647.82
10.84000	1607.97	106.09	55.28	1586.03	97.79	77.25	1482.34	115.99	211.29	1526.23	125.76	248.30	1974.95	-109.58	50.64	1935.68	-102.52	62.95	1743.34	-121.81	42.60	1742.96	-125.64	94.63	1857.06	-65.10	1450.63	0.00	0.00	0.00	2006.43	-166.60	1723.02	2004.49	-55.38	1728.20	1892.43	-172.20	1797.86	1894.66	-36.74	1797.96	659.37	-279.50	78.07	1254.42	-273.29	85.11	647.93
10.85000	1611.03	107.84	55.58	1589.84	98.55	80.12	1485.35	115.18	214.15	1528.99	126.22	251.37	1975.35	-109.61	50.19	1935.45	-102.58	62.85	1743.36	-121.81	42.67	1743.27	-125.32	94.40	1858.27	-65.50	1450.56	0.00	0.00	0.00	2007.96	-166.82	1722.96	2006.07	-55.71	1728.04	1894.01	-172.47	1797.78	1895.67	-36.83	1797.74	659.28	-279.47	78.05	1254.67	-273.75	85.17	648.60
10.86000	1615.08	109.25	56.07	1596.76	99.37	79.28	1488.02	114.28	216.69	1531.58	126.59	254.34	1974.68	-109.78	49.91	1935.94	-102.54	63.05	1743.18	-122.03	42.73	1743.03	-125.74	94.58	1858.80	-65.96	1450.54	0.00	0.00	0.00	2008.51	-167.27	1722.90	2007.31	-56.01	1727.90	1895.50	-172.88	1797.66	1897.10	-37.38	1797.66	659.32	-279.82	77.80	1254.50	-273.37	85.25	648.39
10.87000	1619.22	110.17	56.38	1601.25	99.08	81.50	1490.49	114.18	218.49	1533.83	127.25	257.08	1974.52	-110.26	50.07	1935.57	-102.35	62.61	1743.37	-121.98	42.73	1743.22	-125.65	94.49	1861.00	-66.13	1450.37	0.00	0.00	0.00	2010.34	-167.49	1722.65	2009.03	-56.25	1727.69	1896.99	-173.22	1797.55	1898.67	-38.17	1797.63	659.46	-279.67	77.91	1254.30	-272.70	85.13	647.92
10.88000	1626.19	110.11	59.04	1605.68	99.94	84.92	1493.01	115.24	219.62	1536.82	127.58	258.86	1974.31	-109.35	50.38	1935.31	-102.19	62.50	1743.42	-121.95	42.74	1743.61	-125.34	94.23	1863.00	-66.41	1450.34	0.00	0.00	0.00	2011.94	-167.68	1722.46	2009.78	-56.53	1727.57	1898.24	-173.93	1797.37	1899.84	-38.18	1797.47	659.48	-279.67	78.02	1255.38	-273.20	85.20	648.61
10.89000	1634.38	109.84	63.80	1613.65	99.94	89.51	1496.87	115.25	219.47	1540.40	127.59	259.98	1974.87	-109.53	50.56	1935.20	-102.38	62.65	1743.33	-121.86	42.75	1743.52	-125.69	94.40	1863.40	-66.66	1450.23	0.00	0.00	0.00	2012.82	-167.92	1722.37	2017.87	-53.78	1722.55	1899.77	-174.21	1797.29	1901.27	-38.69	1797.38	659.43	-279.77	78.00	1254.50	-273.39	84.96	647.54
10.90000	1643.47	109.02	68.10	1621.96	98.77	92.79	1500.99	116.79	219.21	1544.23	128.38	260.34	1975.33	-109.68	50.44	1935.81	-102.30	62.86	1743.40	-121.84	42.77	1743.79	-125.49	94.26	1864.36	-66.76	1450.26	0.00	0.00	0.00	2014.16	-168.07	1722.10	2021.59	-52.95	1720.57	1901.30	-174.39	1797.23	1902.57	-38.79	1797.37	659.58	-280.24	77.52	1254.15	-273.87	84.97	648.67
10.91000	1653.30	108.41	71.52	1629.42	98.99	95.47	1505.83	117.51	217.85	1548.74	128.61	259.84	1975.62	-108.77	50.92	1935.44	-102.28	62.62	1743.42	-121.67	42.68	1744.00	-125.15	94.05	1865.69	-66.98	1450.25	0.00	0.00	0.00	2015.37	-168.28	1721.98	2021.94	-53.34	1721.01	1902.86	-174.59	1797.23	1904.06	-39.30	1797.35	659.36	-279.77	77.61	1254.48	-274.01	84.99	649.66
10.92000	1662.36	108.10	73.67	1637.67	98.28	96.92	1511.51	117.97	215.68	1553.85	128.89	258.58	1973.75	-109.07	50.38	1935.42	-102.31	62.58	1743.26	-121.94	42.84	1743.73	-125.85	94.43	1867.64	-67.04	1450.28	0.00	0.00	0.00	2017.01	-168.38	1721.77	2022.95	-53.30	1720.85	1904.19	-174.99	1797.18	1905.43	-39.36	1797.36	659.41	-280.04	77.77	1254.31	-273.91	84.72	647.46
[truncated: 541 more rows]
[truncated: 35 more columns]
