# Supplementary material for: The impact of mobile phone use on where we look and how we walk when negotiating floor based obstacles
Source: PLoS One. 2017 Jun 30;12(6):e0179802. doi: 10.1371/journal.pone.0179802 (PMC5493336; doi:10.1371/journal.pone.0179802)
Supplement: S1 File — (ZIP) [file pone.0179802.s001.zip › Gait/PP14/AUTOSAVE.txt]

CODAmotion Analysis Text
Codamotion Analysis Text Save of: AUTOSAVE.MDF
Time	Markers
Time	1:LTOE.X	1:LTOE.Y	1:LTOE.Z	2:L2nd.X	2:L2nd.Y	2:L2nd.Z	3:LHEE.X	3:LHEE.Y	3:LHEE.Z	4:LANK.X	4:LANK.Y	4:LANK.Z	5:RTOE.X	5:RTOE.Y	5:RTOE.Z	6:R2nd.X	6:R2nd.Y	6:R2nd.Z	7:RHEE.X	7:RHEE.Y	7:RHEE.Z	8:RANK.X	8:RANK.Y	8:RANK.Z	9:STRN.X	9:STRN.Y	9:STRN.Z	10:Marker 10.X	10:Marker 10.Y	10:Marker 10.Z	11:FLHD.X	11:FLHD.Y	11:FLHD.Z	12:FRHD.X	12:FRHD.Y	12:FRHD.Z	13:BRHD.X	13:BRHD.Y	13:BRHD.Z	14:BLHD.X	14:BLHD.Y	14:BLHD.Z	15:BLSTEP.X	15:BLSTEP.Y	15:BLSTEP.Z	16:FLSTEP.X	16:FLSTEP.Y	16:FLSTEP.Z	17:BRSTEP.X
(s)	(mm)	(mm)	(mm)	(mm)	(mm)	(mm)	(mm)	(mm)	(mm)	(mm)	(mm)	(mm)	(mm)	(mm)	(mm)	(mm)	(mm)	(mm)	(mm)	(mm)	(mm)	(mm)	(mm)	(mm)	(mm)	(mm)	(mm)	(mm)	(mm)	(mm)	(mm)	(mm)	(mm)	(mm)	(mm)	(mm)	(mm)	(mm)	(mm)	(mm)	(mm)	(mm)	(mm)	(mm)	(mm)	(mm)	(mm)	(mm)	(mm)
0.00000	-2521.31	225.56	46.74	-2631.19	211.45	35.08	-1448.10	58.31	68.83	-1396.70	123.12	80.99	-1955.69	63.13	86.07	-1971.26	74.25	100.59	-459.59	37.39	301.52	-1697.54	-35.66	468.03	-2553.67	177.60	1245.80	0.00	0.00	0.00	-2472.65	241.49	1627.54	-2479.88	92.33	1624.24	-1689.24	-33.79	1682.32	-1623.30	122.27	1688.71	923.17	-206.13	68.53	1542.97	-200.66	73.67	913.56
0.01000	-2521.31	225.56	46.74	-2587.11	213.82	40.36	-1448.10	58.31	68.83	-1396.70	123.12	80.99	-1955.69	63.13	86.07	-1971.26	74.25	100.59	-459.59	37.39	301.52	-1697.54	-35.66	468.03	-2496.72	181.49	1243.97	0.00	0.00	0.00	-2425.27	241.49	1624.43	-2460.29	94.21	1621.85	-1689.24	-33.79	1682.32	-1623.30	122.27	1688.71	922.76	-206.38	68.69	1542.45	-200.69	73.46	914.52
0.02000	-2521.29	225.57	46.74	-2582.77	213.04	41.06	-1448.10	58.31	68.83	-1396.70	123.12	80.99	-1955.69	63.13	86.07	-1971.26	74.25	100.59	-459.59	37.39	301.52	-1697.54	-35.66	468.03	-2469.23	181.52	1242.70	0.00	0.00	0.00	-2409.55	239.89	1621.50	-2431.62	93.77	1618.42	-1689.24	-33.79	1682.32	-1623.30	122.27	1688.71	922.91	-206.43	68.66	1542.47	-200.70	73.54	914.62
0.03000	-2508.94	229.75	47.25	-2586.94	214.89	39.97	-1448.10	58.31	68.83	-1396.70	123.12	80.99	-1955.69	63.13	86.07	-1971.26	74.25	100.59	-459.59	37.39	301.52	-1697.54	-35.66	468.03	-2463.49	180.32	1240.67	0.00	0.00	0.00	-2423.64	237.50	1619.64	-2406.59	90.31	1615.45	-1689.24	-33.79	1682.32	-1623.30	122.27	1688.71	923.04	-206.15	68.56	1542.13	-200.62	73.40	914.64
0.04000	-2466.52	228.68	52.62	-2591.34	213.82	38.63	-1448.10	58.31	68.83	-1396.70	123.12	80.99	-1955.69	63.13	86.07	-1971.26	74.25	100.59	-459.59	37.39	301.52	-1697.54	-35.66	468.03	-2466.93	179.81	1240.16	0.00	0.00	0.00	-2397.70	237.44	1617.96	-2406.37	90.48	1612.37	-1689.24	-33.79	1682.32	-1623.30	122.27	1688.71	922.89	-206.59	68.69	1542.30	-200.59	73.46	914.80
0.05000	-2483.28	228.88	51.75	-2580.46	214.17	41.84	-1448.10	58.31	68.83	-1396.70	123.12	80.99	-1955.69	63.13	86.07	-1971.26	74.25	100.59	-459.59	37.39	301.52	-1697.54	-35.66	468.03	-2449.98	179.12	1238.68	0.00	0.00	0.00	-2376.40	233.14	1615.26	-2392.94	86.19	1609.99	-1689.24	-33.79	1682.32	-1623.30	122.27	1688.71	922.84	-206.50	68.75	1542.48	-200.67	73.52	914.57
0.06000	-2509.05	228.72	42.91	-2596.30	214.56	37.58	-1448.10	58.31	68.83	-1396.70	123.12	80.99	-1955.69	63.13	86.07	-1971.26	74.25	100.59	-459.59	37.39	301.52	-1697.54	-35.66	468.03	-2440.07	178.01	1237.03	0.00	0.00	0.00	-2369.16	231.61	1614.05	-2395.02	83.72	1608.94	-1689.24	-33.79	1682.32	-1623.30	122.27	1688.71	922.84	-206.38	68.66	1541.78	-200.71	73.31	914.37
0.07000	-2499.19	228.80	46.67	-2578.97	214.45	41.52	-1448.10	58.31	68.83	-1396.70	123.12	80.99	-1955.69	63.13	86.07	-1971.26	74.25	100.59	-459.59	37.39	301.52	-1697.54	-35.66	468.03	-2432.09	176.37	1235.40	0.00	0.00	0.00	-2349.87	231.23	1612.17	-2375.54	83.06	1605.82	-1689.24	-33.79	1682.32	-1623.30	122.27	1688.71	922.85	-206.25	68.66	1542.71	-200.59	73.73	914.65
0.08000	-2509.35	230.01	42.86	-2570.96	214.51	42.07	-1448.10	58.31	68.83	-1396.70	123.12	80.99	-1955.69	63.13	86.07	-1971.26	74.25	100.59	-459.59	37.39	301.52	-1697.54	-35.66	468.03	-2425.75	174.75	1234.00	0.00	0.00	0.00	-2371.42	227.74	1612.49	-2360.64	80.98	1604.43	-1689.24	-33.79	1682.32	-1623.30	122.27	1688.71	923.01	-206.62	68.37	1542.63	-200.54	73.64	914.70
0.09000	-2501.02	228.06	44.51	-2582.54	214.44	39.30	-1448.10	58.31	68.83	-1396.70	123.12	80.99	-1955.69	63.13	86.07	-1971.26	74.25	100.59	-459.59	37.39	301.52	-1697.54	-35.66	468.03	-2416.80	173.49	1232.62	0.00	0.00	0.00	-2352.02	225.94	1608.34	-2343.08	77.95	1601.72	-1689.24	-33.79	1682.32	-1623.30	122.27	1688.71	922.98	-206.10	68.50	1542.27	-200.69	73.56	914.66
0.10000	-2497.17	229.15	43.99	-2576.14	212.91	39.74	-1448.10	58.31	68.83	-1396.70	123.12	80.99	-1955.69	63.13	86.07	-1971.26	74.25	100.59	-459.59	37.39	301.52	-1697.54	-35.66	468.03	-2396.54	171.99	1231.23	0.00	0.00	0.00	-2317.40	221.16	1606.18	-2343.98	75.52	1600.49	-1689.24	-33.79	1682.32	-1623.30	122.27	1688.71	923.01	-206.45	68.44	1541.41	-200.75	73.12	914.57
0.11000	-2523.77	228.87	38.01	-2554.35	213.41	43.42	-1448.10	58.31	68.83	-1396.70	123.12	80.99	-1955.69	63.13	86.07	-1971.26	74.25	100.59	-459.59	37.39	301.52	-1697.54	-35.66	468.03	-2396.49	170.43	1229.70	0.00	0.00	0.00	-2322.23	219.81	1605.80	-2343.19	72.13	1599.02	-1689.24	-33.79	1682.32	-1623.30	122.27	1688.71	923.06	-206.58	68.48	1542.09	-200.72	73.42	914.52
0.12000	-2531.53	229.98	36.33	-2571.19	214.01	39.52	-1448.10	58.31	68.83	-1396.70	123.12	80.99	-1955.69	63.13	86.07	-1971.26	74.25	100.59	-459.59	37.39	301.52	-1697.54	-35.66	468.03	-2377.69	168.87	1228.05	0.00	0.00	0.00	-2310.07	217.54	1603.25	-2336.31	71.47	1598.03	-1689.24	-33.79	1682.32	-1623.30	122.27	1688.71	923.00	-206.71	68.49	1542.52	-200.56	73.60	914.55
0.13000	-2539.02	230.60	35.59	-2559.71	214.16	41.02	-1448.10	58.31	68.83	-1396.70	123.12	80.99	-1955.69	63.13	86.07	-1971.26	74.25	100.59	-459.59	37.39	301.52	-1697.54	-35.66	468.03	-2367.09	167.15	1226.94	0.00	0.00	0.00	-2294.73	214.38	1601.99	-2304.99	68.44	1594.72	-1689.24	-33.79	1682.32	-1623.30	122.27	1688.71	923.01	-206.61	68.57	1542.83	-200.61	73.68	914.72
0.14000	-2536.97	230.04	33.80	-2559.52	216.05	40.73	-1448.10	58.31	68.83	-1396.70	123.12	80.99	-1955.69	63.13	86.07	-1971.26	74.25	100.59	-459.59	37.39	301.52	-1697.54	-35.66	468.03	-2362.60	164.48	1225.65	0.00	0.00	0.00	-2289.40	210.35	1601.43	-2297.99	65.13	1592.54	-1689.24	-33.79	1682.32	-1623.30	122.27	1688.71	922.97	-206.43	68.61	1542.70	-200.65	73.64	914.67
0.15000	-2525.68	232.42	35.50	-2546.76	215.87	42.05	-1448.10	58.31	68.83	-1396.70	123.12	80.99	-1955.69	63.13	86.07	-1971.26	74.25	100.59	-459.59	37.39	301.52	-1697.54	-35.66	468.03	-2358.56	162.33	1224.93	0.00	0.00	0.00	-2279.84	207.56	1600.71	-2308.41	60.71	1592.41	-1689.24	-33.79	1682.32	-1623.30	122.27	1688.71	922.95	-206.80	68.51	1542.13	-200.80	73.43	914.69
0.16000	-2521.46	230.94	36.19	-2548.22	216.83	41.70	-1448.10	58.31	68.83	-1396.70	123.12	80.99	-1955.69	63.13	86.07	-1971.26	74.25	100.59	-459.59	37.39	301.52	-1697.54	-35.66	468.03	-2335.93	160.76	1223.87	0.00	0.00	0.00	-2291.04	202.76	1600.11	-2271.26	58.10	1590.08	-1689.24	-33.79	1682.32	-1623.30	122.27	1688.71	923.11	-207.10	68.31	1541.96	-200.75	73.36	914.66
0.17000	-2529.60	233.31	34.45	-2536.94	216.35	42.49	-1448.10	58.31	68.83	-1396.70	123.12	80.99	-1955.69	63.13	86.07	-1971.26	74.25	100.59	-459.59	37.39	301.52	-1697.54	-35.66	468.03	-2325.74	157.36	1222.86	0.00	0.00	0.00	-2264.64	200.27	1598.60	-2278.30	55.44	1589.96	-1689.24	-33.79	1682.32	-1623.30	122.27	1688.71	923.15	-206.93	68.42	1542.43	-200.61	73.53	914.91
0.18000	-2535.12	232.61	31.39	-2525.90	217.50	42.54	-1448.10	58.31	68.83	-1396.70	123.12	80.99	-1955.69	63.13	86.07	-1971.26	74.25	100.59	-459.59	37.39	301.52	-1697.54	-35.66	468.03	-2319.52	155.06	1222.67	0.00	0.00	0.00	-2269.10	195.63	1599.65	-2268.19	50.35	1589.75	-1689.24	-33.79	1682.32	-1623.30	122.27	1688.71	922.90	-206.13	68.70	1541.79	-200.67	73.29	914.76
0.19000	-2537.73	233.14	31.67	-2512.77	218.20	43.85	-1448.10	58.31	68.83	-1396.70	123.12	80.99	-1955.69	63.13	86.07	-1971.29	74.25	100.58	-459.59	37.39	301.52	-1697.54	-35.66	468.03	-2304.56	152.08	1222.50	0.00	0.00	0.00	-2245.46	194.48	1597.81	-2259.86	46.22	1588.84	-1689.24	-33.79	1682.32	-1623.30	122.27	1688.71	922.85	-206.54	68.62	1542.96	-200.58	73.68	914.71
0.20000	-2537.06	233.44	30.88	-2502.30	219.34	44.43	-1448.10	58.31	68.83	-1396.70	123.12	80.99	-1955.69	63.13	86.07	-2001.32	75.89	86.28	-459.59	37.39	301.52	-1697.54	-35.66	468.03	-2288.83	150.24	1223.00	0.00	0.00	0.00	-2234.65	191.16	1598.89	-2254.57	43.96	1589.95	-1689.24	-33.79	1682.32	-1623.30	122.27	1688.71	922.88	-206.33	68.59	1542.51	-200.65	73.50	914.72
0.21000	-2545.11	234.28	28.49	-2499.02	220.50	42.39	-1448.10	58.31	68.83	-1396.70	123.12	80.99	-1955.66	63.13	86.07	-1977.02	75.45	85.32	-459.59	37.39	301.52	-1697.54	-35.66	468.03	-2281.98	148.31	1223.34	0.00	0.00	0.00	-2235.05	189.03	1599.21	-2228.14	41.56	1588.86	-1689.24	-33.79	1682.32	-1623.30	122.27	1688.71	922.71	-206.71	68.64	1542.45	-200.61	73.54	914.72
0.22000	-2554.04	232.80	26.59	-2483.55	221.80	43.45	-1448.10	58.31	68.83	-1396.70	123.12	80.99	-1923.17	63.41	86.23	-1979.69	75.15	78.06	-459.59	37.39	301.52	-1697.54	-35.66	468.03	-2278.75	145.61	1223.48	0.00	0.00	0.00	-2225.38	183.36	1600.47	-2202.42	37.73	1588.95	-1689.24	-33.79	1682.32	-1623.30	122.27	1688.71	922.91	-206.56	68.62	1542.54	-200.68	73.62	914.53
0.23000	-2514.22	234.64	32.29	-2475.85	223.15	43.99	-1448.10	58.31	68.83	-1396.70	123.12	80.99	-1937.68	63.66	77.59	-1987.03	75.58	73.74	-459.59	37.39	301.52	-1697.54	-35.66	468.03	-2266.45	143.89	1224.57	0.00	0.00	0.00	-2209.28	179.57	1600.99	-2214.26	35.10	1590.28	-1689.24	-33.79	1682.32	-1623.30	122.27	1688.71	922.98	-207.01	68.56	1542.49	-200.62	73.55	914.61
0.24000	-2507.42	235.52	33.04	-2460.35	224.01	46.00	-1448.10	58.31	68.83	-1396.70	123.12	80.99	-1919.61	65.39	76.47	-1975.73	76.42	72.56	-459.59	37.39	301.52	-1697.54	-35.66	468.03	-2256.59	140.96	1225.18	0.00	0.00	0.00	-2190.06	177.68	1602.87	-2195.69	30.70	1592.08	-1689.24	-33.79	1682.32	-1623.30	122.27	1688.71	922.89	-206.81	68.51	1542.22	-200.68	73.44	914.66
0.25000	-2488.81	237.67	34.02	-2452.19	225.89	47.42	-1448.10	58.31	68.83	-1396.70	123.12	80.99	-1929.00	63.60	70.92	-1975.97	76.42	69.90	-459.59	37.39	301.52	-1697.54	-35.66	468.03	-2244.94	139.30	1227.00	0.00	0.00	0.00	-2172.87	172.97	1603.81	-2194.50	26.80	1593.68	-1689.24	-33.79	1682.32	-1623.30	122.27	1688.71	923.11	-206.59	68.42	1542.50	-200.66	73.60	914.45
0.26000	-2508.92	237.99	27.62	-2447.02	225.86	50.14	-1448.10	58.31	68.83	-1396.70	123.12	80.99	-1932.01	62.33	67.83	-1985.07	75.60	65.86	-459.59	37.39	301.52	-1697.54	-35.66	468.03	-2233.14	136.32	1228.90	0.00	0.00	0.00	-2186.27	168.45	1607.31	-2180.49	23.01	1595.63	-1689.24	-33.79	1682.32	-1623.30	122.27	1688.71	923.19	-206.26	68.39	1543.36	-200.58	73.95	914.46
0.27000	-2479.84	241.43	28.73	-2434.57	227.84	55.40	-1448.10	58.31	68.83	-1396.70	123.12	80.99	-1928.20	63.15	66.07	-1987.68	75.09	63.86	-459.59	37.39	301.52	-1697.54	-35.66	468.03	-2224.18	134.03	1229.55	0.00	0.00	0.00	-2180.27	164.91	1609.26	-2174.07	21.13	1597.96	-1689.24	-33.79	1682.32	-1623.30	122.27	1688.71	923.38	-207.29	68.26	1542.60	-200.62	73.58	914.49
0.28000	-2444.70	242.24	29.31	-2431.82	229.78	60.27	-1448.10	58.31	68.83	-1396.70	123.12	80.99	-1932.43	62.10	64.23	-1976.59	75.79	66.48	-459.59	37.39	301.52	-1697.54	-35.66	468.03	-2212.05	131.40	1230.78	0.00	0.00	0.00	-2159.50	162.65	1610.31	-2160.89	17.94	1599.15	-1689.24	-33.79	1682.32	-1623.30	122.27	1688.71	922.99	-207.07	68.42	1542.28	-200.76	73.42	914.61
0.29000	-2411.90	245.03	29.94	-2418.47	230.54	68.37	-1448.10	58.31	68.83	-1396.70	123.12	80.99	-1923.58	62.90	65.47	-1980.88	76.64	64.04	-459.59	37.39	301.52	-1697.54	-35.66	468.03	-2201.72	129.83	1231.64	0.00	0.00	0.00	-2138.91	157.89	1611.86	-2146.55	14.13	1600.48	-1689.24	-33.79	1682.32	-1623.30	122.27	1688.71	923.01	-206.79	68.45	1542.11	-200.57	73.47	914.66
0.30000	-2405.61	248.13	35.74	-2424.91	232.49	73.45	-1448.10	58.31	68.83	-1396.70	123.12	80.99	-1921.99	64.20	64.34	-1981.00	74.95	63.55	-459.59	37.39	301.52	-1697.54	-35.66	468.03	-2195.48	126.80	1232.57	0.00	0.00	0.00	-2146.45	156.07	1614.60	-2136.87	11.87	1604.04	-1689.24	-33.79	1682.32	-1623.30	122.27	1688.71	923.08	-206.66	68.35	1542.98	-200.51	73.77	914.71
0.31000	-2395.29	250.94	47.18	-2428.07	235.17	83.16	-1448.10	58.31	68.83	-1396.70	123.12	80.99	-1941.60	62.79	59.72	-1988.20	75.78	61.38	-459.59	37.39	301.52	-1697.54	-35.66	468.03	-2183.79	124.70	1233.14	0.00	0.00	0.00	-2145.15	152.93	1617.51	-2142.94	7.74	1605.78	-1689.24	-33.79	1682.32	-1623.30	122.27	1688.71	923.00	-206.94	68.54	1542.78	-200.67	73.70	914.40
0.32000	-2387.28	253.77	58.61	-2412.85	237.71	95.44	-1448.10	58.31	68.83	-1396.70	123.12	80.99	-1945.52	62.13	58.40	-1980.91	75.81	62.45	-459.59	37.39	301.52	-1697.54	-35.66	468.03	-2175.79	122.69	1233.56	0.00	0.00	0.00	-2131.69	148.91	1620.41	-2120.77	4.31	1607.58	-1689.24	-33.79	1682.32	-1623.30	122.27	1688.71	922.79	-205.99	68.84	1542.36	-200.71	73.54	914.53
0.33000	-2385.01	254.83	67.98	-2405.55	237.89	104.46	-1448.10	58.31	68.83	-1396.70	123.12	80.99	-1934.01	61.88	61.26	-1972.19	76.05	65.00	-459.59	37.39	301.52	-1697.54	-35.66	468.03	-2164.22	120.82	1234.42	0.00	0.00	0.00	-2122.03	145.90	1621.89	-2100.81	2.18	1609.45	-1689.24	-33.79	1682.32	-1623.30	122.27	1688.71	922.89	-206.57	68.58	1541.81	-200.72	73.31	914.45
0.34000	-2367.09	255.41	80.21	-2388.19	238.73	115.92	-1448.10	58.31	68.83	-1396.70	123.12	80.99	-1928.57	62.29	63.05	-1976.43	74.72	64.72	-459.59	37.39	301.52	-1697.54	-35.66	468.03	-2154.80	119.33	1234.96	0.00	0.00	0.00	-2099.48	143.29	1624.00	-2104.32	-1.31	1611.62	-1689.24	-33.79	1682.32	-1623.30	122.27	1688.71	922.98	-206.88	68.51	1542.08	-200.73	73.38	914.59
0.35000	-2358.33	254.78	89.49	-2369.61	239.27	125.95	-1448.10	58.31	68.83	-1396.70	123.12	80.99	-1928.49	63.75	63.26	-1972.90	76.62	64.76	-459.59	37.39	301.52	-1697.54	-35.66	468.03	-2149.56	118.21	1236.42	0.00	0.00	0.00	-2091.96	141.43	1625.77	-2088.01	-5.04	1613.47	-1689.24	-33.79	1682.32	-1623.30	122.27	1688.71	923.04	-206.41	68.44	1542.51	-200.79	73.58	914.76
0.36000	-2335.37	256.02	100.67	-2343.55	238.88	137.70	-1448.10	58.31	68.83	-1396.70	123.12	80.99	-1938.18	62.51	61.82	-1972.18	75.28	65.23	-459.59	37.39	301.52	-1697.54	-35.66	468.03	-2141.01	117.22	1237.36	0.00	0.00	0.00	-2073.91	138.16	1628.19	-2073.26	-5.52	1615.18	-1689.24	-33.79	1682.32	-1623.30	122.27	1688.71	923.09	-206.89	68.34	1543.01	-200.61	73.73	914.62
0.37000	-2306.72	256.40	113.93	-2318.56	240.12	149.41	-1448.10	58.31	68.83	-1396.70	123.12	80.99	-1941.54	63.06	61.48	-1983.95	75.86	63.25	-459.59	37.39	301.52	-1697.54	-35.66	468.03	-2138.40	117.03	1238.77	0.00	0.00	0.00	-2049.90	136.22	1630.28	-2069.60	-8.91	1617.88	-1689.24	-33.79	1682.32	-1623.30	122.27	1688.71	922.89	-206.65	68.50	1542.89	-200.65	73.74	914.63
0.38000	-2275.38	256.37	125.64	-2292.10	239.84	159.57	-1448.10	58.31	68.83	-1396.70	123.12	80.99	-1924.34	62.64	66.16	-1980.80	74.36	64.52	-459.59	37.39	301.52	-1697.54	-35.66	468.03	-2134.46	116.74	1239.90	0.00	0.00	0.00	-2031.68	135.90	1631.12	-2049.03	-11.77	1619.31	-1689.24	-33.79	1682.32	-1623.30	122.27	1688.71	923.04	-206.84	68.46	1542.76	-200.70	73.71	914.52
0.39000	-2249.96	256.18	136.14	-2261.41	239.64	170.71	-1448.10	58.31	68.83	-1396.70	123.12	80.99	-1897.54	63.04	72.96	-1976.52	76.38	65.59	-459.59	37.39	301.52	-1697.54	-35.66	468.03	-2120.09	115.62	1241.24	0.00	0.00	0.00	-2045.65	132.30	1635.86	-2032.25	-11.77	1622.26	-1689.24	-33.79	1682.32	-1623.30	122.27	1688.71	922.87	-207.04	68.57	1542.30	-200.72	73.55	914.87
0.40000	-2217.36	255.94	147.27	-2234.22	238.84	180.37	-1448.10	58.31	68.83	-1396.70	123.12	80.99	-1913.14	61.72	68.93	-1980.31	76.09	65.19	-459.59	37.39	301.52	-1697.54	-35.66	468.03	-2122.20	115.01	1242.27	0.00	0.00	0.00	-2045.71	128.90	1638.80	-2038.05	-14.35	1625.02	-1689.24	-33.79	1682.32	-1623.30	122.27	1688.71	923.06	-207.21	68.33	1542.21	-200.71	73.47	914.79
0.41000	-2190.26	255.37	157.23	-2202.42	237.30	189.67	-1448.10	58.31	68.83	-1396.70	123.12	80.99	-1924.21	62.84	66.20	-2000.59	75.34	60.76	-459.59	37.39	301.52	-1697.54	-35.66	468.03	-2106.34	114.49	1243.97	0.00	0.00	0.00	-2044.63	128.74	1641.05	-2019.55	-14.66	1627.35	-1689.24	-33.79	1682.32	-1623.30	122.27	1688.71	923.04	-206.37	68.39	1542.72	-200.64	73.64	914.49
0.42000	-2160.54	255.77	167.24	-2169.67	237.15	199.87	-1448.10	58.31	68.83	-1396.70	123.12	80.99	-1940.59	62.62	63.82	-1992.82	75.81	63.53	-459.59	37.39	301.52	-1697.54	-35.66	468.03	-2094.03	113.14	1245.36	0.00	0.00	0.00	-2024.22	127.15	1643.87	-2017.09	-17.97	1630.19	-1689.24	-33.79	1682.32	-1623.30	122.27	1688.71	923.00	-206.74	68.56	1542.81	-200.60	73.72	914.20
0.43000	-2114.21	255.74	180.93	-2153.39	238.02	207.50	-1448.10	58.31	68.83	-1396.70	123.12	80.99	-1945.72	62.14	63.41	-1974.23	76.35	66.34	-459.59	37.39	301.52	-1697.54	-35.66	468.03	-2090.81	111.84	1246.60	0.00	0.00	0.00	-2017.59	125.09	1646.40	-2018.87	-20.50	1632.84	-1689.24	-33.79	1682.32	-1623.30	122.27	1688.71	923.03	-206.92	68.41	1542.79	-200.60	73.63	914.58
0.44000	-2084.37	255.48	191.79	-2120.29	236.90	217.46	-1448.10	58.31	68.83	-1396.70	123.12	80.99	-1936.45	62.44	64.80	-1982.65	75.63	64.93	-459.59	37.39	301.52	-1697.54	-35.66	468.03	-2082.88	110.42	1247.77	0.00	0.00	0.00	-2029.08	123.75	1650.06	-2028.56	-21.68	1636.01	-1689.24	-33.79	1682.32	-1623.30	122.27	1688.71	923.01	-207.19	68.34	1542.88	-200.62	73.72	914.34
0.45000	-2066.83	254.29	200.31	-2090.74	236.27	227.48	-1448.10	58.31	68.83	-1396.70	123.12	80.99	-1932.82	63.12	64.63	-1980.67	75.24	65.94	-459.59	37.39	301.52	-1697.54	-35.66	468.03	-2073.25	108.74	1248.68	0.00	0.00	0.00	-2005.05	122.40	1652.48	-2000.35	-21.86	1638.31	-1689.24	-33.79	1682.32	-1623.30	122.27	1688.71	923.09	-206.66	68.37	1542.38	-200.68	73.52	914.71
0.46000	-2030.75	253.55	211.94	-2061.21	236.38	236.78	-1448.10	58.31	68.83	-1396.70	123.12	80.99	-1935.86	62.45	63.69	-1974.74	76.28	66.66	-459.59	37.39	301.52	-1697.54	-35.66	468.03	-2071.16	107.68	1249.55	0.00	0.00	0.00	-1973.96	121.81	1653.96	-1985.29	-22.46	1640.44	-1689.24	-33.79	1682.32	-1623.30	122.27	1688.71	922.80	-207.26	68.56	1541.92	-200.75	73.26	914.92
0.47000	-1985.05	252.95	225.45	-2032.58	235.08	245.75	-1448.10	58.31	68.83	-1396.70	123.12	80.99	-1937.32	62.47	63.08	-1986.73	74.87	63.07	-459.59	37.39	301.52	-1697.54	-35.66	468.03	-2062.17	106.32	1250.22	0.00	0.00	0.00	-1993.16	116.91	1657.70	-1970.01	-24.33	1641.78	-1689.24	-33.79	1682.32	-1623.30	122.27	1688.71	922.67	-206.74	68.69	1542.34	-200.72	73.41	914.78
0.48000	-1969.05	251.65	233.51	-2004.84	234.07	254.44	-1448.10	58.31	68.83	-1396.70	123.12	80.99	-1939.13	62.57	61.96	-1985.69	75.58	63.42	-459.59	37.39	301.52	-1697.54	-35.66	468.03	-2051.35	104.20	1250.53	0.00	0.00	0.00	-1985.32	117.05	1660.90	-1973.14	-25.47	1644.93	-1689.24	-33.79	1682.32	-1623.30	122.27	1688.71	922.85	-206.31	68.67	1542.48	-200.69	73.52	914.78
0.49000	-1936.38	249.95	244.03	-1968.73	231.30	263.75	-1448.10	58.31	68.83	-1396.70	123.12	80.99	-1941.27	62.76	60.34	-1976.66	75.01	64.93	-459.59	37.39	301.52	-1697.54	-35.66	468.03	-2048.08	102.48	1251.19	0.00	0.00	0.00	-1959.94	117.16	1661.24	-1957.02	-26.84	1647.05	-1689.24	-33.79	1682.32	-1623.30	122.27	1688.71	923.08	-206.96	68.37	1542.48	-200.67	73.57	914.80
0.50000	-1918.82	248.37	260.07	-1951.24	229.29	269.68	-1448.10	58.31	68.83	-1396.70	123.12	80.99	-1943.72	63.03	58.27	-1960.11	75.85	67.27	-459.59	37.39	301.52	-1697.54	-35.66	468.03	-2041.20	99.48	1251.32	0.00	0.00	0.00	-1948.80	114.73	1663.23	-1945.09	-28.80	1648.47	-1689.24	-33.79	1682.32	-1623.30	122.27	1688.71	923.14	-206.72	68.30	1542.84	-200.62	73.70	914.72
0.51000	-1889.87	245.68	268.91	-1908.76	226.23	279.51	-1448.10	58.31	68.83	-1396.70	123.12	80.99	-1946.46	63.38	55.75	-1984.58	73.32	62.37	-459.59	37.39	301.52	-1697.54	-35.66	468.03	-2017.74	98.92	1251.70	0.00	0.00	0.00	-1957.25	115.72	1664.62	-1941.29	-31.23	1650.66	-1689.24	-33.79	1682.32	-1623.30	122.27	1688.71	923.18	-206.88	68.31	1543.20	-200.65	73.81	914.78
0.52000	-1857.73	242.12	277.90	-1898.38	223.10	291.57	-1448.10	58.31	68.83	-1396.70	123.12	80.99	-1949.47	63.80	52.82	-1979.92	73.36	62.11	-459.59	37.39	301.52	-1697.54	-35.66	468.03	-2014.53	97.50	1251.92	0.00	0.00	0.00	-1946.54	112.97	1666.20	-1953.47	-33.68	1653.68	-1689.24	-33.79	1682.32	-1623.30	122.27	1688.71	923.09	-206.89	68.39	1542.76	-200.70	73.65	914.63
0.53000	-1825.97	238.55	286.45	-1870.39	220.47	297.84	-1448.10	58.31	68.83	-1396.70	123.12	80.99	-1952.72	64.28	49.50	-2001.47	70.93	57.54	-459.59	37.39	301.52	-1697.54	-35.66	468.03	-2017.69	95.87	1251.74	0.00	0.00	0.00	-1939.65	112.24	1668.58	-1952.14	-33.18	1655.06	-1689.24	-33.79	1682.32	-1623.30	122.27	1688.71	923.02	-206.82	68.56	1542.82	-200.65	73.71	914.99
0.54000	-1797.76	233.99	294.09	-1841.06	216.22	303.77	-1448.10	58.31	68.83	-1396.70	123.12	80.99	-1956.21	64.83	45.82	-1980.08	72.75	61.94	-459.59	37.39	301.52	-1697.54	-35.66	468.03	-2003.14	94.89	1251.92	0.00	0.00	0.00	-1931.11	111.57	1670.23	-1934.50	-34.10	1655.53	-1689.24	-33.79	1682.32	-1623.30	122.27	1688.71	922.96	-207.44	68.53	1542.83	-200.48	73.69	914.83
0.55000	-1767.93	230.31	301.26	-1812.94	212.56	309.24	-1448.10	58.31	68.83	-1396.70	123.12	80.99	-1959.90	65.43	41.79	-1974.51	71.17	63.70	-459.59	37.39	301.52	-1697.54	-35.66	468.03	-1999.17	93.49	1252.33	0.00	0.00	0.00	-1924.94	111.25	1671.18	-1914.09	-34.98	1655.93	-1689.24	-33.79	1682.32	-1623.30	122.27	1688.71	922.86	-206.83	68.70	1542.32	-200.70	73.54	914.67
0.56000	-1741.75	226.55	307.21	-1785.13	208.94	314.12	-1448.10	58.31	68.83	-1396.70	123.12	80.99	-1963.79	66.08	37.46	-1979.82	71.16	61.31	-459.59	37.39	301.52	-1697.54	-35.66	468.03	-1988.59	92.21	1252.47	0.00	0.00	0.00	-1920.66	108.75	1672.26	-1911.14	-36.30	1656.90	-1689.24	-33.79	1682.32	-1623.30	122.27	1688.71	923.02	-206.89	68.47	1542.79	-200.57	73.67	914.61
0.57000	-1709.36	221.39	314.20	-1757.67	205.13	318.48	-1448.10	58.31	68.83	-1396.70	123.12	80.99	-1967.84	66.79	32.83	-1984.72	70.11	59.74	-459.59	37.39	301.52	-1697.54	-35.66	468.03	-1981.38	90.83	1252.52	0.00	0.00	0.00	-1902.79	108.65	1672.05	-1892.16	-36.18	1656.64	-1689.24	-33.79	1682.32	-1623.30	122.27	1688.71	923.03	-206.75	68.50	1542.77	-200.56	73.67	914.69
0.58000	-1677.38	217.09	320.91	-1731.75	199.76	321.27	-1448.10	58.31	68.83	-1396.70	123.12	80.99	-1972.05	67.53	27.94	-1967.75	71.19	63.20	-459.59	37.39	301.52	-1697.54	-35.66	468.03	-1970.78	89.53	1253.07	0.00	0.00	0.00	-1901.18	106.71	1672.63	-1906.62	-36.75	1659.06	-1689.24	-33.79	1682.32	-1623.30	122.27	1688.71	923.13	-207.07	68.27	1542.62	-200.64	73.54	914.66
0.59000	-1667.57	213.47	323.68	-1703.86	196.07	324.80	-1448.10	58.31	68.83	-1396.70	123.12	80.99	-1976.38	68.31	22.81	-1976.47	68.78	60.91	-459.59	37.39	301.52	-1697.54	-35.66	468.03	-1968.23	88.30	1252.88	0.00	0.00	0.00	-1893.00	108.48	1673.94	-1883.38	-37.45	1660.47	-1689.24	-33.79	1682.32	-1623.30	122.27	1688.71	923.11	-207.40	68.25	1542.34	-200.67	73.47	914.67
0.60000	-1640.65	209.74	327.33	-1675.84	193.10	328.10	-1448.10	58.31	68.83	-1396.70	123.12	80.99	-1980.82	69.12	17.46	-1980.81	69.89	59.94	-459.59	37.39	301.52	-1697.54	-35.66	468.03	-1958.35	86.85	1252.64	0.00	0.00	0.00	-1893.46	104.99	1674.75	-1873.58	-39.48	1661.31	-1689.24	-33.79	1682.32	-1623.30	122.27	1688.71	923.01	-206.75	68.48	1542.83	-200.65	73.71	914.66
0.61000	-1613.98	205.86	330.45	-1646.28	189.32	330.42	-1448.10	58.31	68.83	-1396.70	123.12	80.99	-1985.36	69.96	11.93	-1981.38	69.53	59.33	-459.59	37.39	301.52	-1697.54	-35.66	468.03	-1954.27	85.38	1252.83	0.00	0.00	0.00	-1885.25	104.12	1675.99	-1866.10	-38.55	1661.77	-1689.24	-33.79	1682.32	-1623.30	122.27	1688.71	922.91	-206.77	68.52	1543.14	-200.54	73.84	914.79
0.62000	-1587.70	201.70	332.94	-1621.55	185.60	331.37	-1448.10	58.31	68.83	-1396.70	123.12	80.99	-1989.96	70.82	6.23	-1982.34	69.25	58.35	-459.59	37.39	301.52	-1697.54	-35.66	468.03	-1944.32	83.81	1252.73	0.00	0.00	0.00	-1862.73	103.58	1676.10	-1862.59	-39.67	1662.51	-1689.24	-33.79	1682.32	-1623.30	122.27	1688.71	922.93	-207.40	68.35	1542.44	-200.53	73.59	914.93
0.63000	-1562.04	197.89	334.63	-1598.12	181.88	331.55	-1448.10	58.31	68.83	-1396.70	123.12	80.99	-1994.61	71.70	0.39	-1983.65	69.05	57.02	-459.59	37.39	301.52	-1697.54	-35.66	468.03	-1931.56	82.45	1252.15	0.00	0.00	0.00	-1881.70	103.68	1678.46	-1845.20	-39.96	1663.58	-1689.24	-33.79	1682.32	-1623.30	122.27	1688.71	922.96	-206.67	68.25	1542.54	-200.61	73.58	914.76
0.64000	-1537.47	194.56	335.33	-1576.25	178.57	330.91	-1448.10	58.31	68.83	-1396.70	123.12	80.99	-1999.29	72.59	-5.56	-1985.28	68.90	55.37	-459.59	37.39	301.52	-1697.54	-35.66	468.03	-1927.54	80.45	1252.05	0.00	0.00	0.00	-1851.68	101.74	1676.19	-1850.07	-41.54	1663.99	-1689.24	-33.79	1682.32	-1623.30	122.27	1688.71	923.19	-207.23	68.17	1542.46	-200.63	73.49	914.54
0.65000	-1513.26	191.13	335.46	-1549.55	175.27	330.59	-1448.10	58.31	68.83	-1396.70	123.12	80.99	-2003.98	73.49	-11.60	-1987.22	68.82	53.43	-459.59	37.39	301.52	-1697.54	-35.66	468.03	-1921.53	79.10	1251.34	0.00	0.00	0.00	-1858.24	101.57	1678.47	-1826.57	-41.30	1663.51	-1689.24	-33.79	1682.32	-1623.30	122.27	1688.71	923.04	-206.78	68.34	1542.94	-200.54	73.64	914.37
0.66000	-1489.65	187.20	334.89	-1524.29	171.61	329.38	-1448.10	58.31	68.83	-1396.70	123.12	80.99	-2008.66	74.39	-17.71	-1989.42	68.80	51.22	-459.59	37.39	301.52	-1697.54	-35.66	468.03	-1906.70	77.57	1250.93	0.00	0.00	0.00	-1844.35	99.77	1678.45	-1826.37	-43.45	1664.03	-1689.24	-33.79	1682.32	-1623.30	122.27	1688.71	922.88	-206.43	68.62	1542.18	-200.61	73.47	914.27
0.67000	-1467.39	184.50	333.03	-1500.50	168.25	327.24	-1448.10	58.31	68.83	-1396.70	123.12	80.99	-2013.31	75.29	-23.86	-1991.86	68.82	48.77	-459.59	37.39	301.52	-1697.54	-35.66	468.03	-1901.15	76.17	1250.37	0.00	0.00	0.00	-1837.12	100.84	1678.23	-1812.98	-42.96	1663.13	-1689.24	-33.79	1682.32	-1623.30	122.27	1688.71	923.21	-207.01	68.37	1542.30	-200.69	73.49	914.42
0.68000	-1444.97	179.98	331.30	-1469.06	164.67	326.16	-1448.10	58.31	68.83	-1396.70	123.12	80.99	-2017.92	76.18	-30.02	-1994.52	68.89	46.10	-459.59	37.39	301.52	-1697.54	-35.66	468.03	-1887.56	74.33	1249.24	0.00	0.00	0.00	-1825.52	100.25	1676.11	-1819.61	-44.16	1664.11	-1689.24	-33.79	1682.32	-1623.30	122.27	1688.71	923.21	-206.57	68.32	1542.97	-200.53	73.70	914.49
0.69000	-1424.33	176.67	328.29	-1466.02	161.43	320.35	-1448.10	58.31	68.83	-1396.70	123.12	80.99	-2022.45	77.06	-36.17	-1997.35	69.00	43.25	-459.59	37.39	301.52	-1697.54	-35.66	468.03	-1887.18	73.00	1248.38	0.00	0.00	0.00	-1812.25	98.36	1683.94	-1807.44	-46.37	1663.83	-1689.24	-33.79	1682.32	-1623.30	122.27	1688.71	922.84	-206.02	68.63	1542.42	-200.62	73.52	914.42
0.70000	-1404.47	173.46	324.66	-1446.10	158.01	316.04	-1448.10	58.31	68.83	-1396.70	123.12	80.99	-2026.89	77.92	-42.29	-2000.34	69.15	40.23	-459.59	37.39	301.52	-1697.54	-35.66	468.03	-1876.95	72.12	1247.24	0.00	0.00	0.00	-1804.06	97.80	1684.99	-1794.47	-45.51	1663.36	-1689.24	-33.79	1682.32	-1623.30	122.27	1688.71	922.76	-205.91	68.72	1542.64	-200.64	73.58	914.55
0.71000	-1385.07	170.13	320.65	-1426.90	155.34	311.07	-1448.10	58.31	68.83	-1396.70	123.12	80.99	-2031.22	78.77	-48.34	-2003.46	69.32	37.08	-459.59	37.39	301.52	-1697.54	-35.66	468.03	-1865.90	71.66	1245.89	0.00	0.00	0.00	-1793.89	97.43	1684.35	-1795.98	-48.12	1662.55	-1689.24	-33.79	1682.32	-1623.30	122.27	1688.71	922.86	-206.40	68.61	1542.91	-200.57	73.71	914.48
0.72000	-1367.26	167.07	316.04	-1408.86	152.54	305.77	-1448.10	58.31	68.83	-1396.70	123.12	80.99	-2035.42	79.58	-54.31	-2006.67	69.52	33.81	-459.59	37.39	301.52	-1697.54	-35.66	468.03	-1859.94	70.24	1244.74	0.00	0.00	0.00	-1785.13	96.85	1683.46	-1783.18	-48.32	1662.14	-1689.24	-33.79	1682.32	-1623.30	122.27	1688.71	922.81	-206.67	68.61	1543.08	-200.60	73.81	914.40
0.73000	-1350.64	164.16	311.34	-1391.24	148.81	300.62	-1448.10	58.31	68.83	-1396.70	123.12	80.99	-2039.47	80.37	-60.18	-2009.95	69.74	30.47	-459.59	37.39	301.52	-1697.54	-35.66	468.03	-1849.61	69.56	1243.71	0.00	0.00	0.00	-1776.44	96.45	1682.56	-1784.88	-48.78	1661.66	-1689.24	-33.79	1682.32	-1623.30	122.27	1688.71	923.05	-206.66	68.44	1542.66	-200.71	73.59	914.56
0.74000	-1334.43	160.09	307.42	-1374.83	145.86	295.37	-1448.10	58.31	68.83	-1396.70	123.12	80.99	-2043.36	81.12	-65.90	-2013.27	69.98	27.07	-459.59	37.39	301.52	-1697.54	-35.66	468.03	-1836.73	68.48	1248.33	0.00	0.00	0.00	-1767.97	95.93	1681.78	-1786.48	-48.43	1661.75	-1689.24	-33.79	1682.32	-1623.30	122.27	1688.71	923.22	-207.48	68.21	1542.99	-200.62	73.71	914.86
0.75000	-1320.03	157.20	302.99	-1360.31	143.86	289.76	-1448.10	58.31	68.83	-1396.70	123.12	80.99	-2047.05	81.82	-71.47	-2016.60	70.22	23.64	-459.59	37.39	301.52	-1697.54	-35.66	468.03	-1825.91	67.52	1247.99	0.00	0.00	0.00	-1762.80	95.28	1680.73	-1768.25	-48.07	1660.47	-1689.24	-33.79	1682.32	-1623.30	122.27	1688.71	922.92	-206.64	68.48	1542.88	-200.54	73.69	914.66
0.76000	-1305.82	151.90	299.98	-1346.19	140.24	284.76	-1448.10	58.31	68.83	-1396.70	123.12	80.99	-2050.53	82.49	-76.85	-2019.92	70.47	20.20	-459.59	37.39	301.52	-1697.54	-35.66	468.03	-1818.58	66.49	1246.43	0.00	0.00	0.00	-1755.38	94.90	1679.52	-1764.92	-50.30	1659.75	-1689.24	-33.79	1682.32	-1623.30	122.27	1688.71	922.79	-206.84	68.60	1542.46	-200.59	73.51	914.72
0.77000	-1293.51	148.93	295.39	-1333.78	137.66	279.29	-1448.10	58.31	68.83	-1396.70	123.12	80.99	-2053.78	83.10	-82.02	-2023.19	70.72	16.79	-459.59	37.39	301.52	-1697.54	-35.66	468.03	-1806.91	65.95	1247.45	0.00	0.00	0.00	-1743.71	94.56	1677.97	-1752.76	-49.73	1657.55	-1689.24	-33.79	1682.32	-1623.30	122.27	1688.71	922.82	-206.51	68.66	1542.29	-200.59	73.48	914.86
0.78000	-1282.01	145.11	291.30	-1322.48	135.28	273.55	-1448.10	58.31	68.83	-1396.70	123.12	80.99	-2056.79	83.65	-86.96	-2026.38	70.96	13.42	-459.59	37.39	301.52	-1697.54	-35.66	468.03	-1797.00	65.22	1246.22	0.00	0.00	0.00	-1733.94	94.53	1676.41	-1733.03	-49.89	1654.97	-1689.24	-33.79	1682.32	-1623.30	122.27	1688.71	923.03	-206.75	68.49	1542.09	-200.74	73.40	914.76
0.79000	-1272.59	143.66	285.39	-1312.24	132.80	267.32	-1448.10	58.31	68.83	-1396.70	123.12	80.99	-2059.52	84.15	-91.64	-2029.47	71.20	10.14	-459.59	37.39	301.52	-1697.54	-35.66	468.03	-1787.64	64.33	1244.75	0.00	0.00	0.00	-1726.85	94.75	1674.87	-1734.19	-49.92	1654.64	-1689.24	-33.79	1682.32	-1623.30	122.27	1688.71	923.08	-206.98	68.49	1542.95	-200.52	73.69	914.73
0.80000	-1263.60	140.28	279.81	-1302.88	130.05	260.83	-1448.10	58.31	68.83	-1396.70	123.12	80.99	-2061.97	84.58	-96.03	-2032.43	71.41	6.95	-459.59	37.39	301.52	-1697.54	-35.66	468.03	-1776.62	63.42	1243.19	0.00	0.00	0.00	-1718.20	95.19	1673.39	-1717.31	-46.11	1663.42	-1689.24	-33.79	1682.32	-1623.30	122.27	1688.71	923.06	-207.31	68.44	1542.62	-200.50	73.66	914.89
0.81000	-1255.36	137.00	273.52	-1294.92	127.59	253.86	-1448.10	58.31	68.83	-1396.70	123.12	80.99	-2064.10	84.93	-100.12	-2035.23	71.61	3.89	-459.59	37.39	301.52	-1697.54	-35.66	468.03	-1768.99	61.71	1241.44	0.00	0.00	0.00	-1711.77	96.05	1672.13	-1704.96	-45.02	1663.91	-1689.24	-33.79	1682.32	-1623.30	122.27	1688.71	922.86	-206.80	68.53	1542.56	-200.62	73.63	914.94
0.82000	-1248.55	134.88	266.57	-1288.13	125.88	246.18	-1448.10	58.31	68.83	-1396.70	123.12	80.99	-2065.91	85.22	-103.87	-2037.84	71.78	0.99	-459.59	37.39	301.52	-1697.54	-35.66	468.03	-1759.00	60.41	1239.61	0.00	0.00	0.00	-1701.34	95.75	1670.40	-1698.44	-44.56	1662.44	-1689.24	-33.79	1682.32	-1623.30	122.27	1688.71	922.86	-206.48	68.71	1542.49	-200.73	73.59	914.95
0.83000	-1242.83	133.40	258.72	-1282.16	124.04	238.43	-1448.10	58.31	68.83	-1396.70	123.12	80.99	-2067.37	85.42	-107.26	-2040.23	71.91	-1.74	-459.59	37.39	301.52	-1697.54	-35.66	468.03	-1746.00	59.03	1237.80	0.00	0.00	0.00	-1691.15	96.37	1668.70	-1684.27	-43.90	1660.59	-1689.24	-33.79	1682.32	-1623.30	122.27	1688.71	922.95	-206.33	68.64	1542.75	-200.65	73.61	914.62
0.84000	-1238.05	132.41	250.42	-1277.16	122.14	230.42	-1448.10	58.31	68.83	-1396.70	123.12	80.99	-2068.45	85.54	-110.26	-2042.38	72.01	-4.25	-459.59	37.39	301.52	-1697.54	-35.66	468.03	-1737.72	57.74	1235.77	0.00	0.00	0.00	-1681.87	97.11	1667.23	-1681.33	-43.60	1659.51	-1689.24	-33.79	1682.32	-1623.30	122.27	1688.71	923.02	-206.72	68.46	1542.14	-200.78	73.46	914.71
0.85000	-1234.47	131.69	241.79	-1273.21	120.41	222.10	-1448.10	58.31	68.83	-1396.70	123.12	80.99	-2069.15	85.57	-112.86	-2044.25	72.07	-6.53	-459.59	37.39	301.52	-1697.54	-35.66	468.03	-1727.24	56.62	1233.65	0.00	0.00	0.00	-1670.05	98.28	1665.63	-1670.52	-42.35	1657.99	-1689.24	-33.79	1682.32	-1623.30	122.27	1688.71	923.03	-206.64	68.46	1542.14	-200.83	73.42	914.74
0.86000	-1231.37	130.27	233.15	-1270.01	118.33	213.50	-1448.10	58.31	68.83	-1396.70	123.12	80.99	-2069.44	85.51	-115.02	-2045.82	72.09	-8.56	-459.59	37.39	301.52	-1697.54	-35.66	468.03	-1715.90	55.07	1231.57	0.00	0.00	0.00	-1659.78	99.41	1664.15	-1655.89	-41.14	1656.31	-1689.24	-33.79	1682.32	-1623.30	122.27	1688.71	922.75	-205.89	68.80	1542.18	-200.69	73.43	914.74
0.87000	-1230.15	130.55	222.97	-1267.73	115.82	204.73	-1448.10	58.31	68.83	-1396.70	123.12	80.99	-2069.30	85.34	-116.72	-2047.06	72.05	-10.29	-459.59	37.39	301.52	-1697.54	-35.66	468.03	-1704.74	53.92	1229.32	0.00	0.00	0.00	-1651.12	100.09	1662.84	-1646.32	-40.25	1654.89	-1689.24	-33.79	1682.32	-1623.30	122.27	1688.71	922.80	-206.56	68.64	1542.62	-200.58	73.59	914.65
0.88000	-1228.58	127.63	213.63	-1266.55	113.32	195.31	-1448.10	58.31	68.83	-1396.70	123.12	80.99	-2068.71	85.07	-117.94	-2047.93	71.95	-11.72	-459.59	37.39	301.52	-1697.54	-35.66	468.03	-1693.75	52.67	1227.25	0.00	0.00	0.00	-1638.43	101.64	1661.42	-1633.56	-38.87	1653.79	-1689.24	-33.79	1682.32	-1623.30	122.27	1688.71	922.95	-206.78	68.55	1542.30	-200.66	73.51	914.56
0.89000	-1228.49	126.07	202.64	-1266.36	111.02	185.16	-1448.10	58.31	68.83	-1396.70	123.12	80.99	-2067.66	84.69	-118.65	-2048.42	71.80	-12.80	-459.59	37.39	301.52	-1697.54	-35.66	468.03	-1681.77	51.61	1225.04	0.00	0.00	0.00	-1626.99	102.99	1660.35	-1622.82	-37.80	1652.77	-1689.24	-33.79	1682.32	-1623.30	122.27	1688.71	923.00	-206.93	68.47	1542.61	-200.55	73.63	914.65
0.90000	-1228.53	122.80	191.76	-1266.53	107.32	175.02	-1448.10	58.31	68.83	-1396.70	123.12	80.99	-2066.11	84.20	-118.83	-2048.49	71.57	-13.52	-459.59	37.39	301.52	-1697.54	-35.66	468.03	-1670.64	50.91	1222.97	0.00	0.00	0.00	-1616.11	104.38	1659.19	-1611.16	-36.09	1651.99	-1689.24	-33.79	1682.32	-1623.30	122.27	1688.71	923.01	-206.70	68.56	1542.45	-200.58	73.54	914.73
0.91000	-1229.29	119.24	180.62	-1267.57	103.81	164.36	-1448.10	58.31	68.83	-1396.70	123.12	80.99	-2064.06	83.59	-118.45	-2048.12	71.27	-13.84	-459.59	37.39	301.52	-1697.54	-35.66	468.03	-1658.13	50.24	1221.00	0.00	0.00	0.00	-1602.90	105.75	1658.21	-1597.41	-34.35	1650.90	-1689.24	-33.79	1682.32	-1623.30	122.27	1688.71	923.22	-206.76	68.45	1542.60	-200.57	73.59	914.56
0.92000	-1230.49	114.75	169.76	-1269.31	100.30	153.49	-1448.10	58.31	68.83	-1396.70	123.12	80.99	-2061.47	82.85	-117.48	-2047.27	70.90	-13.75	-459.59	37.39	301.52	-1697.54	-35.66	468.03	-1646.10	49.88	1218.91	0.00	0.00	0.00	-1590.62	107.55	1657.32	-1583.80	-32.68	1650.17	-1689.24	-33.79	1682.32	-1623.30	122.27	1688.71	923.03	-206.33	68.54	1542.52	-200.66	73.58	914.75
0.93000	-1232.68	110.89	158.69	-1271.58	96.33	142.89	-1448.10	58.31	68.83	-1396.70	123.12	80.99	-2058.34	81.99	-115.90	-2045.91	70.44	-13.22	-459.59	37.39	301.52	-1697.54	-35.66	468.03	-1632.88	49.88	1217.01	0.00	0.00	0.00	-1576.78	109.45	1656.44	-1575.15	-30.86	1649.84	-1689.24	-33.79	1682.32	-1623.30	122.27	1688.71	923.24	-206.92	68.36	1542.19	-200.71	73.46	914.54
0.94000	-1229.44	106.75	150.28	-1269.14	93.87	134.14	-1448.10	58.31	68.83	-1396.70	123.12	80.99	-2054.64	80.99	-113.69	-2044.03	69.90	-12.21	-459.59	37.39	301.52	-1697.54	-35.66	468.03	-1621.40	50.28	1215.16	0.00	0.00	0.00	-1563.69	111.28	1655.90	-1562.38	-29.00	1649.34	-1689.24	-33.79	1682.32	-1623.30	122.27	1688.71	923.07	-206.82	68.35	1542.05	-200.63	73.35	914.52
0.95000	-1223.62	101.51	140.76	-1261.70	88.93	127.08	-1448.10	58.31	68.83	-1396.70	123.12	80.99	-2050.35	79.86	-110.82	-2041.58	69.26	-10.70	-459.59	37.39	301.52	-1697.54	-35.66	468.03	-1607.18	50.49	1213.40	0.00	0.00	0.00	-1554.36	113.19	1655.77	-1553.64	-27.36	1649.03	-1689.23	-33.79	1682.32	-1623.30	122.27	1688.71	923.03	-206.49	68.49	1542.76	-200.59	73.60	914.46
0.96000	-1212.67	99.20	126.84	-1252.13	83.83	117.35	-1448.10	58.31	68.83	-1396.70	123.12	80.99	-2045.45	78.58	-107.27	-2038.55	68.53	-8.68	-459.59	37.39	301.52	-1697.54	-35.66	468.03	-1593.72	50.61	1211.88	0.00	0.00	0.00	-1539.85	114.67	1656.02	-1538.31	-25.33	1649.17	-1676.39	-31.80	1681.88	-1623.30	122.27	1688.71	923.12	-206.47	68.52	1542.99	-200.60	73.74	914.65
0.97000	-1204.85	95.69	113.75	-1245.69	80.07	107.04	-1448.10	58.31	68.83	-1396.70	123.12	80.99	-2039.92	77.15	-103.01	-2034.89	67.69	-6.10	-459.59	37.39	301.52	-1697.54	-35.66	468.03	-1581.65	50.86	1210.70	0.00	0.00	0.00	-1527.18	116.57	1656.56	-1522.05	-23.49	1649.63	-1663.62	-29.31	1681.69	-1623.30	122.27	1688.71	923.07	-206.78	68.44	1542.06	-200.63	73.43	914.85
0.98000	-1200.34	91.08	105.59	-1241.56	75.63	100.08	-1448.10	58.31	68.83	-1396.70	123.12	80.99	-2033.75	75.57	-98.01	-2030.60	66.75	-2.94	-459.59	37.39	301.52	-1697.54	-35.66	468.03	-1569.22	51.52	1209.91	0.00	0.00	0.00	-1516.23	118.56	1657.25	-1513.02	-21.22	1650.20	-1650.73	-27.05	1681.06	-1623.30	122.27	1688.71	922.89	-206.34	68.59	1541.93	-200.73	73.30	914.75
0.99000	-1196.49	88.51	98.25	-1240.66	73.33	91.74	-1448.10	58.31	68.83	-1396.70	123.12	80.99	-2026.90	73.83	-92.26	-2025.62	65.69	0.82	-459.59	37.39	301.52	-1697.54	-35.66	468.03	-1554.41	52.67	1209.31	0.00	0.00	0.00	-1500.64	120.63	1657.83	-1498.60	-19.57	1650.40	-1638.28	-23.95	1680.70	-1623.30	122.27	1688.71	922.99	-207.24	68.44	1541.66	-200.79	73.20	914.57
1.00000	-1192.84	86.70	91.09	-1235.51	72.22	86.00	-1448.10	58.31	68.83	-1396.70	123.12	80.99	-2019.37	71.93	-85.72	-2019.95	64.51	5.21	-459.59	37.39	301.52	-1697.54	-35.66	468.03	-1541.44	53.81	1208.85	0.00	0.00	0.00	-1486.39	123.40	1658.99	-1488.04	-17.64	1651.74	-1625.30	-21.35	1681.05	-1623.28	122.28	1688.71	922.88	-206.97	68.66	1542.34	-200.79	73.47	914.55
1.01000	-1190.02	86.05	84.97	-1237.90	71.69	79.76	-1448.10	58.31	68.83	-1396.70	123.12	80.99	-2011.13	69.86	-78.38	-2013.54	63.21	10.25	-459.59	37.39	301.52	-1697.54	-35.66	468.03	-1526.80	54.63	1208.94	0.00	0.00	0.00	-1471.28	125.60	1660.19	-1475.79	-15.12	1653.11	-1612.35	-18.45	1681.66	-1609.74	124.83	1689.50	922.88	-206.72	68.47	1542.68	-200.70	73.63	914.80
1.02000	-1188.39	86.61	80.08	-1233.27	71.84	76.67	-1448.10	58.31	68.83	-1396.70	123.12	80.99	-2002.16	67.62	-70.20	-2006.37	61.78	15.97	-459.59	37.39	301.52	-1697.54	-35.66	468.03	-1514.34	56.66	1209.35	0.00	0.00	0.00	-1459.21	128.02	1661.82	-1459.53	-12.95	1654.17	-1599.12	-16.08	1682.37	-1596.33	127.13	1690.64	922.77	-206.17	68.58	1542.47	-200.62	73.52	914.78
1.03000	-1186.79	87.32	75.81	-1231.52	72.21	73.34	-1448.10	58.31	68.83	-1396.70	123.12	80.99	-1992.44	65.20	-61.16	-1998.41	60.22	22.41	-459.59	37.39	301.52	-1697.54	-35.66	468.03	-1501.95	58.44	1210.03	0.00	0.00	0.00	-1446.71	130.14	1663.50	-1447.85	-10.79	1655.79	-1586.58	-12.61	1683.46	-1583.60	128.65	1691.88	922.68	-206.38	68.60	1542.59	-200.65	73.60	914.86
1.04000	-1185.05	87.82	72.09	-1230.30	73.07	70.39	-1448.10	58.31	68.83	-1396.70	123.12	80.99	-1981.95	62.60	-51.24	-1989.64	58.52	29.58	-459.59	37.39	301.52	-1697.54	-35.66	468.03	-1488.88	60.50	1210.89	0.00	0.00	0.00	-1431.79	132.25	1665.01	-1433.77	-8.94	1657.23	-1573.51	-9.96	1684.64	-1568.95	133.19	1693.02	922.70	-206.44	68.74	1542.15	-200.65	73.36	914.97
1.05000	-1184.75	87.17	70.77	-1230.09	73.16	68.11	-1448.10	58.31	68.83	-1395.67	123.36	81.02	-1970.68	59.81	-40.41	-1980.02	56.68	37.51	-459.59	37.39	301.52	-1697.54	-35.66	468.03	-1475.45	62.51	1212.07	0.00	0.00	0.00	-1418.52	134.44	1666.42	-1421.31	-6.61	1658.75	-1560.41	-7.57	1685.88	-1555.05	136.62	1694.23	922.69	-206.75	68.84	1542.65	-200.64	73.58	914.83
1.06000	-1183.98	86.18	68.72	-1231.21	72.29	65.99	-1448.10	58.31	68.83	-1395.30	122.05	80.67	-1958.60	56.83	-28.65	-1969.52	54.68	46.22	-459.59	37.39	301.52	-1697.54	-35.66	468.03	-1461.25	64.55	1213.46	0.00	0.00	0.00	-1403.42	137.28	1667.68	-1406.20	-4.32	1660.27	-1547.46	-5.01	1687.53	-1542.75	137.86	1695.63	922.98	-207.13	68.61	1542.85	-200.57	73.70	914.62
1.07000	-1183.07	85.47	66.88	-1227.60	71.55	64.96	-1448.10	58.31	68.83	-1394.21	122.30	80.91	-1945.69	53.65	-15.93	-1958.12	52.54	55.76	-459.59	37.39	301.52	-1697.54	-35.66	468.03	-1449.05	66.77	1215.18	0.00	0.00	0.00	-1390.67	139.23	1668.96	-1393.93	-2.02	1661.90	-1535.08	-2.16	1689.17	-1530.29	139.65	1697.14	922.91	-207.06	68.53	1542.37	-200.74	73.48	914.63
1.08000	-1182.59	85.32	65.50	-1227.62	71.22	63.61	-1448.10	58.31	68.83	-1393.94	121.59	80.76	-1931.93	50.27	-2.22	-1945.79	50.23	66.13	-459.59	37.39	301.52	-1697.54	-35.66	468.03	-1438.21	68.44	1216.99	0.00	0.00	0.00	-1378.46	141.33	1670.44	-1382.24	0.18	1663.76	-1522.75	0.10	1690.87	-1517.24	142.85	1698.39	922.77	-206.97	68.73	1542.37	-200.83	73.47	914.46
1.09000	-1182.37	85.35	64.31	-1227.58	71.01	62.57	-1448.10	58.31	68.83	-1393.78	121.08	80.73	-1917.30	46.68	12.49	-1932.50	47.76	77.37	-459.59	37.39	301.52	-1697.54	-35.66	468.03	-1424.88	70.14	1218.74	0.00	0.00	0.00	-1364.98	143.31	1671.87	-1368.62	2.28	1665.31	-1510.39	1.83	1692.60	-1505.06	145.16	1699.84	922.76	-206.58	68.67	1541.94	-200.80	73.30	914.67
1.10000	-1181.97	84.75	63.72	-1228.72	70.63	61.72	-1448.10	58.31	68.83	-1393.65	120.49	80.56	-1901.79	42.88	28.23	-1918.21	45.12	89.50	-459.59	37.39	301.52	-1697.54	-35.66	468.03	-1413.73	71.89	1220.45	0.00	0.00	0.00	-1353.50	145.21	1673.66	-1358.33	3.88	1667.11	-1498.54	3.76	1694.34	-1493.10	147.09	1701.52	923.00	-206.46	68.45	1542.66	-200.57	73.60	914.90
1.11000	-1181.84	84.59	63.22	-1225.77	70.65	61.79	-1448.10	58.31	68.83	-1393.35	120.60	80.72	-1885.37	38.87	45.04	-1902.92	42.31	102.55	-459.59	37.39	301.52	-1697.54	-35.66	468.03	-1402.25	72.88	1222.20	0.00	0.00	0.00	-1341.80	147.12	1675.51	-1345.70	6.17	1669.19	-1487.09	5.88	1696.26	-1480.98	149.43	1703.40	923.02	-206.36	68.50	1542.44	-200.60	73.54	914.78
1.12000	-1181.73	84.61	62.87	-1227.98	70.70	61.07	-1448.10	58.31	68.83	-1393.11	120.96	80.81	-1868.02	34.63	62.92	-1886.57	39.31	116.54	-459.59	37.39	301.52	-1697.54	-35.66	468.03	-1390.46	72.24	1224.21	0.00	0.00	0.00	-1331.37	148.91	1677.65	-1333.70	7.62	1671.08	-1475.72	7.25	1698.09	-1470.12	150.17	1705.54	922.99	-206.63	68.48	1542.53	-200.66	73.59	914.90
1.13000	-1181.66	84.50	62.80	-1228.73	70.80	60.78	-1448.10	58.31	68.83	-1393.08	120.93	80.81	-1849.72	30.17	81.92	-1869.15	36.14	131.51	-459.59	37.39	301.52	-1697.54	-35.66	468.03	-1383.03	75.29	1224.41	0.00	0.00	0.00	-1321.39	150.19	1679.82	-1323.23	8.92	1673.28	-1464.60	8.78	1700.15	-1457.65	153.72	1707.48	923.12	-207.09	68.44	1542.40	-200.64	73.56	914.88
1.14000	-1181.58	84.50	62.95	-1228.69	71.14	60.63	-1448.10	58.31	68.83	-1393.39	120.55	80.48	-1832.75	24.26	100.74	-1850.63	32.77	147.48	-459.59	37.39	301.52	-1697.54	-35.66	468.03	-1373.74	76.86	1226.30	0.00	0.00	0.00	-1309.34	151.39	1681.97	-1314.04	10.00	1675.59	-1453.93	10.47	1702.29	-1447.29	154.62	1709.62	923.08	-206.81	68.46	1542.29	-200.79	73.49	914.90
1.15000	-1181.71	84.75	62.99	-1228.23	71.53	60.76	-1448.10	58.31	68.83	-1393.45	120.90	80.69	-1816.00	19.75	120.03	-1830.98	29.20	164.47	-459.59	37.39	301.52	-1697.54	-35.66	468.03	-1364.05	78.14	1228.55	0.00	0.00	0.00	-1297.84	152.55	1684.39	-1302.70	11.19	1677.88	-1443.24	11.39	1704.39	-1437.39	154.34	1712.16	922.71	-206.56	68.78	1541.58	-200.83	73.19	914.94
1.16000	-1181.90	85.08	63.08	-1228.35	71.91	60.86	-1448.10	58.31	68.83	-1393.41	121.06	80.61	-1799.21	16.17	139.09	-1816.31	25.32	183.00	-459.59	37.39	301.52	-1697.54	-35.66	468.03	-1355.23	79.04	1230.85	0.00	0.00	0.00	-1286.79	153.35	1686.80	-1292.88	12.23	1680.02	-1432.47	12.15	1706.55	-1426.62	155.88	1714.47	922.88	-206.82	68.53	1542.12	-200.64	73.41	914.86
1.17000	-1182.11	85.39	63.15	-1229.58	72.10	60.57	-1448.10	58.31	68.83	-1393.44	121.45	80.63	-1784.81	10.89	160.31	-1799.57	21.05	200.65	-459.59	37.39	301.52	-1697.54	-35.66	468.03	-1345.38	80.19	1233.18	0.00	0.00	0.00	-1277.46	154.13	1689.33	-1281.18	13.18	1681.83	-1422.23	13.05	1708.86	-1416.75	156.53	1716.98	922.97	-206.92	68.48	1542.62	-200.61	73.58	914.92
1.18000	-1182.10	85.30	63.39	-1228.98	72.57	60.84	-1448.10	58.31	68.83	-1393.82	120.97	80.46	-1769.76	7.60	176.85	-1779.90	17.76	218.20	-459.59	37.39	301.52	-1697.54	-35.66	468.03	-1335.88	81.12	1235.64	0.00	0.00	0.00	-1268.45	154.92	1691.70	-1273.87	14.51	1684.50	-1412.18	13.69	1711.00	-1406.79	157.08	1719.31	923.18	-207.55	68.23	1543.54	-200.46	73.93	915.18
1.19000	-1182.27	85.55	63.48	-1228.27	72.63	61.05	-1448.10	58.31	68.83	-1393.38	122.02	80.83	-1752.70	4.17	192.07	-1762.31	15.69	234.48	-459.59	37.39	301.52	-1697.54	-35.66	468.03	-1326.55	82.10	1238.04	0.00	0.00	0.00	-1257.99	155.91	1694.02	-1264.61	15.38	1686.92	-1402.44	14.87	1713.22	-1396.69	158.62	1721.54	923.07	-207.45	68.28	1542.95	-200.60	73.70	914.87
1.20000	-1182.36	85.76	63.48	-1229.03	73.15	60.88	-1448.10	58.31	68.83	-1393.45	121.94	80.83	-1732.41	2.49	207.46	-1744.86	11.67	251.16	-459.59	37.39	301.52	-1697.54	-35.66	468.03	-1317.00	83.06	1240.27	0.00	0.00	0.00	-1249.24	156.74	1696.41	-1253.88	16.24	1688.98	-1392.63	15.59	1715.27	-1387.26	159.22	1723.71	922.94	-207.36	68.40	1542.91	-200.66	73.69	914.63
1.21000	-1182.15	85.44	63.65	-1228.42	73.31	60.97	-1448.10	58.31	68.83	-1393.90	121.26	80.58	-1712.52	-0.54	221.22	-1723.67	9.22	265.38	-459.59	37.39	301.52	-1697.54	-35.66	468.03	-1304.23	83.16	1244.11	0.00	0.00	0.00	-1238.99	157.66	1698.61	-1244.30	16.88	1691.24	-1382.94	16.01	1717.32	-1378.11	159.74	1725.74	923.09	-206.83	68.37	1542.36	-200.68	73.52	914.65
1.22000	-1182.31	85.87	63.33	-1230.73	73.49	60.18	-1448.10	58.31	68.83	-1393.67	121.42	80.69	-1689.69	-4.37	233.96	-1702.42	6.40	276.37	-459.59	37.39	301.52	-1697.54	-35.66	468.03	-1295.97	84.97	1246.40	0.00	0.00	0.00	-1229.01	158.31	1700.70	-1231.91	18.21	1693.05	-1373.35	16.41	1719.09	-1368.93	160.21	1727.69	923.02	-206.78	68.48	1542.31	-200.69	73.50	914.73
1.23000	-1182.24	85.83	63.12	-1228.74	73.32	60.37	-1448.10	58.31	68.83	-1393.74	121.08	80.64	-1668.54	-7.54	245.15	-1681.26	3.74	287.53	-459.59	37.39	301.52	-1697.54	-35.66	468.03	-1287.10	86.08	1248.29	0.00	0.00	0.00	-1219.24	158.89	1702.65	-1224.14	18.66	1695.21	-1363.87	16.81	1720.79	-1359.46	161.16	1729.47	922.82	-206.43	68.55	1542.15	-200.70	73.49	914.92
1.24000	-1182.11	85.68	62.93	-1228.01	73.42	60.38	-1448.10	58.31	68.83	-1393.33	121.50	80.87	-1643.72	-10.71	255.20	-1656.01	0.41	297.71	-459.59	37.39	301.52	-1697.52	-35.66	468.03	-1280.56	87.86	1248.50	0.00	0.00	0.00	-1212.10	159.55	1704.37	-1213.89	19.06	1696.90	-1354.47	17.12	1722.35	-1350.33	161.49	1731.08	922.96	-206.66	68.54	1542.98	-200.57	73.80	914.74
1.25000	-1182.13	85.90	62.44	-1228.13	73.29	60.12	-1448.10	58.31	68.83	-1393.49	120.91	80.77	-1619.66	-13.22	263.49	-1631.93	-2.31	305.85	-459.59	37.39	301.52	-1676.38	-38.57	475.19	-1271.56	89.41	1249.89	0.00	0.00	0.00	-1202.05	159.78	1706.06	-1206.77	19.59	1698.43	-1345.23	17.53	1723.82	-1341.63	161.48	1732.55	922.99	-207.12	68.62	1542.53	-200.58	73.59	914.52
1.26000	-1181.88	85.57	62.20	-1229.17	73.58	59.39	-1448.10	58.31	68.83	-1393.20	120.80	80.88	-1594.76	-16.23	270.28	-1608.31	-5.31	312.45	-459.59	37.39	301.52	-1654.64	-42.10	480.93	-1261.22	90.94	1251.30	0.00	0.00	0.00	-1193.25	160.51	1707.42	-1196.15	20.32	1699.68	-1335.96	17.80	1725.02	-1333.08	161.14	1733.82	923.14	-207.35	68.27	1543.23	-200.63	73.87	914.84
1.27000	-1181.89	85.94	61.60	-1228.09	73.53	59.42	-1448.10	58.31	68.83	-1393.04	120.70	80.93	-1569.08	-18.67	275.35	-1584.61	-7.94	317.03	-459.59	37.39	301.52	-1632.87	-45.87	484.67	-1252.17	92.17	1252.41	0.00	0.00	0.00	-1185.35	161.40	1708.61	-1186.37	20.85	1700.67	-1327.15	18.81	1726.07	-1323.92	161.74	1734.80	922.92	-206.76	68.52	1542.40	-200.81	73.53	914.88
1.28000	-1181.45	85.38	61.41	-1229.87	73.35	58.67	-1448.10	58.31	68.83	-1392.71	120.94	81.16	-1542.55	-21.46	279.19	-1559.11	-11.05	320.00	-459.59	37.39	301.52	-1611.58	-48.86	486.40	-1243.73	93.33	1253.26	0.00	0.00	0.00	-1175.72	161.32	1709.61	-1178.88	21.04	1701.68	-1318.15	19.17	1726.91	-1314.46	162.96	1735.57	922.91	-206.86	68.51	1541.93	-200.76	73.31	914.79
1.29000	-1181.40	85.75	60.76	-1227.15	73.56	58.83	-1448.10	58.31	68.83	-1392.74	120.32	80.91	-1515.82	-23.50	281.35	-1526.17	-13.11	317.82	-459.59	37.39	301.52	-1589.80	-52.27	486.39	-1235.08	94.33	1253.99	0.00	0.00	0.00	-1166.60	161.37	1710.33	-1168.30	21.43	1702.36	-1309.05	19.60	1727.58	-1305.36	163.28	1736.28	922.96	-206.62	68.46	1542.18	-200.57	73.39	914.56
1.30000	-1181.18	85.97	60.12	-1229.52	73.40	57.89	-1448.10	58.31	68.83	-1392.24	120.78	81.23	-1488.78	-26.09	281.60	-1493.55	-14.95	318.07	-459.59	37.39	301.52	-1567.79	-55.78	484.67	-1223.68	95.28	1254.37	0.00	0.00	0.00	-1155.29	161.78	1710.78	-1158.20	21.73	1702.84	-1299.83	19.70	1728.01	-1296.22	163.19	1736.79	923.23	-206.74	68.35	1542.45	-200.59	73.60	914.46
1.31000	-1180.80	85.96	59.58	-1229.19	73.64	57.68	-1448.10	58.31	68.83	-1392.27	120.16	81.11	-1461.82	-28.87	280.11	-1476.61	-18.19	314.85	-459.59	37.39	301.52	-1545.74	-58.81	480.81	-1215.54	95.77	1254.68	0.00	0.00	0.00	-1147.21	161.84	1711.18	-1149.12	21.87	1702.94	-1290.45	19.91	1728.29	-1286.40	163.97	1737.17	923.06	-206.22	68.56	1542.39	-200.61	73.52	914.67
1.32000	-1180.51	86.00	58.92	-1229.49	73.34	57.15	-1448.10	58.31	68.83	-1391.70	120.60	81.50	-1431.02	-32.73	277.50	-1448.19	-20.81	311.47	-459.59	37.39	301.52	-1524.41	-60.60	474.81	-1205.28	96.56	1254.70	0.00	0.00	0.00	-1139.16	162.12	1711.19	-1139.41	22.66	1702.83	-1281.38	20.71	1728.36	-1276.71	164.43	1737.29	922.86	-207.06	68.62	1542.66	-200.59	73.61	914.72
1.33000	-1180.24	85.94	58.33	-1228.32	73.37	57.06	-1448.10	58.31	68.83	-1391.60	119.99	81.37	-1397.56	-31.72	266.82	-1421.21	-22.46	306.23	-459.59	37.39	301.52	-1501.75	-63.95	467.71	-1194.41	97.62	1254.58	0.00	0.00	0.00	-1129.29	162.57	1710.97	-1131.96	22.53	1702.78	-1272.06	21.16	1728.26	-1266.89	165.30	1737.14	922.97	-207.22	68.46	1542.56	-200.76	73.61	914.65
1.34000	-1179.98	86.02	57.61	-1229.32	73.17	56.45	-1448.10	58.31	68.83	-1391.73	119.19	81.24	-1375.65	-37.88	265.78	-1392.77	-24.93	299.61	-459.59	37.39	301.52	-1479.12	-66.29	458.32	-1186.65	97.97	1254.28	0.00	0.00	0.00	-1118.63	162.42	1710.57	-1120.96	22.49	1702.31	-1262.38	20.91	1727.77	-1257.42	165.15	1736.90	922.82	-206.75	68.63	1542.43	-200.78	73.50	914.75
1.35000	-1179.51	85.77	57.07	-1227.94	73.03	56.29	-1448.10	58.31	68.83	-1390.85	119.77	81.70	-1347.19	-41.51	258.93	-1372.38	-29.77	293.98	-459.59	37.39	301.52	-1455.95	-69.43	447.75	-1178.12	98.45	1253.77	0.00	0.00	0.00	-1109.14	162.87	1710.01	-1111.62	22.85	1701.66	-1252.88	21.20	1727.28	-1247.77	165.06	1736.58	923.06	-207.30	68.40	1542.49	-200.62	73.54	914.68
1.36000	-1179.10	85.63	56.53	-1228.64	72.89	55.76	-1448.10	58.31	68.83	-1390.52	119.45	81.77	-1318.63	-43.46	249.83	-1345.39	-32.29	285.24	-459.59	37.39	301.52	-1432.52	-71.50	435.29	-1167.36	99.14	1253.19	0.00	0.00	0.00	-1099.27	162.62	1709.20	-1104.38	22.57	1700.99	-1243.13	21.45	1726.64	-1237.97	165.13	1735.95	922.99	-206.79	68.37	1542.84	-200.56	73.70	914.63
1.37000	-1178.71	85.43	56.11	-1227.75	72.57	55.77	-1448.10	58.31	68.83	-1390.56	118.78	81.60	-1286.55	-45.09	240.39	-1316.12	-34.44	275.19	-459.59	37.39	301.52	-1409.31	-72.54	420.94	-1158.41	99.71	1252.59	0.00	0.00	0.00	-1088.59	162.87	1708.33	-1094.40	22.58	1700.25	-1233.23	21.61	1725.87	-1228.07	165.09	1735.17	923.31	-206.65	68.18	1542.22	-200.60	73.43	914.98
1.38000	-1178.31	85.01	55.83	-1227.04	72.19	55.90	-1448.10	58.31	68.83	-1389.36	119.86	82.29	-1256.55	-46.72	230.16	-1285.82	-35.72	265.01	-459.59	37.39	301.52	-1384.64	-74.69	405.65	-1149.58	100.52	1251.72	0.00	0.00	0.00	-1079.29	162.46	1707.30	-1083.78	22.26	1699.03	-1223.35	21.93	1725.03	-1217.44	166.04	1734.28	922.83	-206.58	68.54	1542.27	-200.70	73.47	915.15
1.39000	-1178.06	84.63	55.57	-1226.07	72.38	55.85	-1448.10	58.31	68.83	-1389.59	119.12	82.19	-1223.39	-48.54	219.00	-1254.51	-38.44	253.26	-459.59	37.39	301.52	-1359.05	-76.85	389.08	-1138.42	101.30	1250.91	0.00	0.00	0.00	-1068.12	162.41	1706.08	-1074.19	22.23	1697.93	-1213.56	22.64	1724.32	-1207.07	166.12	1733.35	922.83	-206.49	68.61	1541.89	-200.70	73.38	914.91
1.40000	-1178.21	85.21	54.87	-1227.07	72.35	55.31	-1448.10	58.31	68.83	-1389.32	118.64	82.20	-1188.77	-49.78	209.05	-1221.81	-38.85	241.09	-459.59	37.39	301.52	-1332.67	-78.91	371.46	-1129.37	101.81	1250.01	0.00	0.00	0.00	-1056.92	162.52	1704.73	-1065.64	22.41	1696.89	-1203.45	22.58	1723.35	-1196.26	167.16	1732.17	923.04	-206.81	68.43	1542.37	-200.58	73.50	914.60
1.41000	-1178.10	85.54	54.18	-1226.33	72.29	55.26	-1448.10	58.31	68.83	-1389.30	118.13	82.28	-1153.86	-50.15	198.84	-1189.57	-39.50	228.70	-459.59	37.39	301.52	-1306.25	-79.51	352.43	-1118.15	102.51	1249.01	0.00	0.00	0.00	-1047.54	162.31	1703.27	-1053.16	22.65	1695.63	-1193.19	22.71	1722.42	-1186.47	166.01	1731.24	923.00	-207.08	68.34	1542.48	-200.61	73.49	914.71
1.42000	-1176.29	85.95	53.31	-1236.23	73.08	45.48	-1448.10	58.31	68.83	-1388.81	117.57	82.43	-1117.88	-50.26	189.35	-1155.60	-40.60	216.54	-459.59	37.39	301.52	-1278.51	-81.04	332.90	-1108.28	102.81	1247.97	0.00	0.00	0.00	-1036.96	162.37	1701.83	-1042.96	22.50	1694.46	-1182.77	22.77	1721.41	-1176.32	165.05	1730.09	922.79	-206.74	68.63	1542.59	-200.56	73.50	914.38
1.43000	-1171.86	86.38	52.42	-1237.16	73.25	44.15	-1448.10	58.31	68.83	-1388.29	117.34	82.90	-1084.18	-49.38	179.48	-1121.07	-40.82	204.55	-459.59	37.39	301.52	-1250.41	-81.17	312.26	-1097.62	103.30	1246.71	0.00	0.00	0.00	-1026.34	162.08	1700.40	-1029.53	21.96	1692.94	-1172.04	22.51	1720.24	-1165.05	165.96	1728.67	922.67	-206.47	68.75	1542.33	-200.58	73.45	914.61
1.44000	-1166.14	86.79	51.59	-1230.46	73.64	45.94	-1448.10	58.31	68.83	-1387.24	117.64	83.47	-1045.61	-47.99	170.93	-1086.04	-40.47	191.63	-459.59	37.39	301.52	-1221.14	-81.76	291.66	-1086.67	103.51	1245.49	0.00	0.00	0.00	-1015.42	161.68	1699.03	-1020.32	21.55	1691.80	-1161.25	22.21	1719.00	-1154.18	165.90	1727.41	922.88	-206.47	68.58	1541.83	-200.72	73.26	914.77
1.45000	-1160.42	87.16	50.93	-1232.54	73.48	45.44	-1448.10	58.31	68.83	-1386.97	116.87	83.73	-1009.82	-47.27	162.23	-1050.81	-39.17	181.66	-459.59	37.39	301.52	-1190.86	-82.66	271.24	-1075.84	103.75	1244.11	0.00	0.00	0.00	-1005.70	161.66	1697.76	-1010.79	21.05	1690.65	-1150.34	21.64	1717.73	-1143.50	165.31	1726.05	922.95	-206.54	68.50	1541.62	-200.78	73.17	914.79
1.46000	-1156.02	87.47	50.50	-1229.24	73.99	45.66	-1448.10	58.31	68.83	-1386.18	116.69	84.34	-971.46	-45.57	154.70	-1014.76	-38.44	171.12	-459.59	37.39	301.52	-1159.13	-83.57	250.81	-1066.26	103.73	1242.69	0.00	0.00	0.00	-993.95	161.38	1696.34	-1001.24	20.91	1689.48	-1139.56	21.69	1716.43	-1132.44	165.47	1724.65	922.98	-206.94	68.57	1541.85	-200.64	73.22	914.69
1.47000	-1154.22	87.68	50.42	-1227.89	74.36	45.57	-1448.10	58.31	68.83	-1385.81	115.82	84.67	-931.76	-43.76	148.40	-978.47	-37.55	161.24	-459.59	37.39	301.52	-1127.14	-82.88	230.04	-1056.96	103.59	1241.07	0.00	0.00	0.00	-984.03	160.92	1695.20	-988.73	20.80	1688.02	-1128.64	21.53	1715.00	-1121.37	164.91	1723.26	923.36	-207.51	68.13	1542.12	-200.61	73.34	914.57
1.48000	-1133.74	88.61	53.94	-1232.71	74.06	43.86	-1448.10	58.31	68.83	-1385.14	115.43	85.27	-895.63	-42.21	142.28	-941.18	-36.79	152.61	-459.59	37.39	301.52	-1094.47	-82.14	209.86	-1045.53	103.51	1239.35	0.00	0.00	0.00	-973.30	160.51	1693.91	-977.64	20.05	1686.69	-1117.33	20.73	1713.52	-1110.35	164.25	1721.77	923.05	-207.02	68.51	1542.22	-200.66	73.46	914.46
1.49000	-1159.65	88.86	48.78	-1223.08	72.64	52.92	-1448.10	58.31	68.83	-1384.35	115.52	86.16	-858.12	-41.25	137.39	-905.70	-35.79	144.53	-459.59	37.39	301.52	-1060.79	-81.64	190.94	-1034.94	103.59	1237.64	0.00	0.00	0.00	-960.42	160.15	1692.45	-963.25	19.44	1685.07	-1106.03	19.96	1711.89	-1099.08	163.73	1720.32	922.84	-206.42	68.60	1541.86	-200.70	73.29	914.46
1.50000	-1169.24	86.23	48.99	-1222.01	72.59	52.90	-1448.10	58.31	68.83	-1384.10	114.32	86.58	-820.30	-40.53	134.33	-868.90	-34.86	136.95	-459.59	37.39	301.52	-1026.58	-80.99	174.02	-1024.21	103.40	1235.92	0.00	0.00	0.00	-948.98	159.63	1691.05	-954.75	18.50	1684.02	-1094.82	19.32	1710.29	-1087.72	162.85	1718.85	922.78	-206.44	68.74	1542.61	-200.68	73.55	914.76
1.51000	-1171.15	86.06	47.94	-1224.04	72.64	52.10	-1448.10	58.31	68.83	-1383.64	113.43	87.34	-782.75	-40.41	132.74	-833.53	-33.91	133.69	-459.59	37.39	301.52	-993.02	-79.72	159.20	-1013.70	103.39	1234.08	0.00	0.00	0.00	-937.04	158.82	1689.75	-942.28	17.95	1682.51	-1083.55	18.74	1708.78	-1076.23	162.03	1717.35	922.99	-206.72	68.63	1542.25	-200.80	73.41	914.98
1.52000	-1167.71	86.49	47.97	-1222.54	72.73	52.06	-1448.10	58.31	68.83	-1383.17	112.52	88.05	-748.62	-39.18	132.88	-799.68	-32.51	131.17	-459.59	37.39	301.52	-959.74	-78.54	146.71	-1003.55	102.93	1232.09	0.00	0.00	0.00	-925.15	158.08	1688.51	-929.85	17.01	1681.11	-1071.97	17.93	1707.16	-1064.81	160.89	1715.91	923.04	-207.11	68.48	1542.20	-200.76	73.43	914.99
1.53000	-1167.29	86.37	47.71	-1221.38	72.62	52.00	-1448.10	58.31	68.83	-1381.59	113.79	89.79	-715.47	-37.68	134.87	-766.42	-30.36	130.62	-459.59	37.39	301.52	-927.61	-76.41	136.36	-991.47	102.68	1230.10	0.00	0.00	0.00	-914.59	157.17	1687.30	-919.99	15.57	1679.82	-1060.31	17.21	1705.56	-1052.96	160.08	1714.44	922.94	-207.05	68.47	1542.10	-200.76	73.41	914.89
1.54000	-1168.60	86.09	46.53	-1222.33	72.96	51.47	-1448.10	58.31	68.83	-1381.04	112.95	90.67	-685.78	-33.86	138.45	-733.65	-26.39	132.22	-459.59	37.39	301.52	-897.30	-73.60	128.05	-978.72	102.36	1228.17	0.00	0.00	0.00	-901.60	156.10	1686.01	-908.41	14.58	1678.52	-1048.56	16.07	1703.76	-1040.62	159.68	1712.76	923.00	-206.97	68.47	1542.36	-200.71	73.44	914.82
1.55000	-1169.07	86.05	45.98	-1220.74	73.24	51.32	-1448.10	58.31	68.83	-1379.78	113.28	92.13	-659.14	-29.12	143.01	-706.61	-21.84	134.54	-459.59	37.39	301.52	-869.50	-70.59	121.90	-965.48	101.49	1226.16	0.00	0.00	0.00	-890.26	154.68	1684.88	-895.49	13.34	1677.04	-1036.89	15.34	1701.99	-1028.40	158.88	1711.06	923.12	-206.68	68.34	1542.74	-200.64	73.59	914.94
1.56000	-1171.61	86.46	44.72	-1221.39	73.37	50.86	-1447.94	60.26	70.76	-1378.59	113.54	93.63	-635.77	-22.79	148.63	-685.55	-16.75	137.23	-459.59	37.39	301.52	-844.18	-66.95	117.09	-953.98	100.89	1224.08	0.00	0.00	0.00	-878.11	153.58	1683.54	-882.48	12.22	1675.56	-1025.14	14.17	1700.15	-1016.31	157.90	1709.25	922.76	-206.35	68.76	1542.14	-200.67	73.39	914.72
1.57000	-1169.19	86.52	44.80	-1219.55	74.12	50.72	-1447.37	61.33	73.27	-1377.13	114.37	95.46	-616.23	-16.88	153.72	-663.46	-11.96	141.09	-459.59	37.39	301.52	-822.28	-62.87	113.21	-941.30	100.01	1222.10	0.00	0.00	0.00	-866.19	152.35	1682.20	-874.18	10.67	1674.44	-1013.28	12.95	1698.23	-1004.54	156.28	1707.54	922.81	-206.52	68.78	1541.95	-200.70	73.42	914.71
1.58000	-1166.21	86.49	45.04	-1218.56	74.52	50.45	-1446.03	61.46	76.44	-1375.65	114.84	97.33	-600.22	-11.90	157.37	-646.54	-6.99	143.38	-459.59	37.39	301.52	-804.02	-57.94	109.44	-928.66	98.97	1220.21	0.00	0.00	0.00	-853.51	150.72	1680.90	-860.05	9.20	1672.98	-1001.14	11.43	1696.41	-992.45	154.84	1705.84	922.91	-206.09	68.82	1542.32	-200.73	73.52	914.89
1.59000	-1169.03	86.99	43.97	-1217.54	75.18	50.07	-1445.05	62.75	79.78	-1373.90	115.63	99.54	-587.38	-7.52	158.67	-632.98	-2.33	144.39	-459.59	37.39	301.52	-789.45	-53.05	105.76	-915.22	98.00	1218.41	0.00	0.00	0.00	-841.16	149.22	1679.60	-848.59	7.50	1671.64	-989.24	10.28	1694.71	-979.96	153.91	1704.20	923.00	-206.62	68.46	1542.07	-200.74	73.40	914.74
1.60000	-1169.09	86.53	43.82	-1217.76	75.54	49.37	-1444.69	65.55	82.79	-1371.85	116.26	102.00	-577.07	-1.65	157.93	-622.75	4.06	142.73	-459.59	37.39	301.52	-778.65	-47.42	101.63	-902.51	96.95	1216.83	0.00	0.00	0.00	-828.46	147.77	1678.33	-834.59	5.88	1670.09	-977.17	8.49	1693.04	-967.79	152.10	1702.75	923.37	-207.35	68.22	1541.68	-200.78	73.25	914.97
1.61000	-1165.36	86.72	44.17	-1215.87	76.62	48.88	-1444.27	68.98	86.26	-1370.06	116.11	104.27	-570.14	4.17	153.69	-615.18	10.40	138.39	-459.59	37.39	301.52	-770.82	-42.04	98.15	-889.24	95.79	1215.43	0.00	0.00	0.00	-816.79	145.92	1677.22	-824.16	4.13	1668.90	-964.96	6.81	1691.55	-955.38	150.81	1701.29	923.18	-206.72	68.38	1541.94	-200.83	73.33	914.92
1.62000	-1168.00	86.66	43.24	-1214.75	76.81	47.89	-1441.94	69.73	91.74	-1367.45	116.92	107.27	-563.95	15.32	143.22	-609.67	20.40	129.68	-459.59	37.39	301.52	-766.21	-37.80	96.51	-876.56	94.82	1214.08	0.00	0.00	0.00	-804.21	144.35	1676.13	-812.14	2.66	1667.85	-952.62	5.30	1690.10	-943.03	149.60	1699.90	922.70	-206.63	68.81	1541.90	-200.91	73.30	914.80
1.63000	-1167.65	86.77	43.06	-1213.78	77.89	47.18	-1439.25	70.71	97.76	-1364.27	118.06	110.77	-557.48	24.67	130.65	-603.42	28.84	117.96	-459.59	37.39	301.52	-761.30	-34.54	94.35	-862.55	93.34	1212.89	0.00	0.00	0.00	-789.96	142.72	1675.09	-798.98	0.89	1666.73	-940.16	3.48	1688.82	-930.91	147.58	1698.76	922.78	-205.96	68.82	1542.18	-200.72	73.31	914.91
1.64000	-1164.10	86.84	43.43	-1211.95	78.44	46.34	-1435.89	72.32	105.33	-1360.12	120.35	115.01	-549.67	33.08	118.69	-596.46	34.85	109.62	-459.59	37.39	301.52	-754.65	-32.95	92.21	-848.72	91.97	1211.84	0.00	0.00	0.00	-779.00	140.73	1674.75	-788.15	-0.74	1666.18	-927.50	1.20	1687.82	-918.70	145.12	1698.05	922.90	-206.39	68.71	1542.45	-200.58	73.51	914.79
1.65000	-1167.23	86.87	42.46	-1210.05	79.59	45.47	-1431.12	74.24	113.97	-1354.92	123.11	119.86	-543.51	38.74	106.37	-591.38	39.57	98.78	-459.59	37.39	301.52	-748.45	-32.74	90.77	-835.57	90.72	1211.12	0.00	0.00	0.00	-767.60	138.99	1674.81	-774.72	-2.45	1666.07	-914.86	-0.70	1687.28	-906.05	143.58	1697.60	922.80	-206.19	68.80	1542.36	-200.62	73.46	914.90
1.66000	-1166.05	87.30	42.25	-1208.52	80.53	44.09	-1425.02	75.80	124.37	-1348.81	125.48	125.39	-536.85	40.56	95.24	-587.80	41.51	89.63	-459.59	37.39	301.52	-744.56	-32.37	89.33	-822.54	89.51	1210.74	0.00	0.00	0.00	-755.32	137.46	1674.99	-762.30	-4.13	1666.27	-902.37	-2.20	1686.99	-893.85	141.70	1697.31	922.70	-206.36	68.77	1542.30	-200.63	73.43	914.72
1.67000	-1163.70	87.57	42.32	-1205.67	81.51	43.10	-1417.62	77.96	136.32	-1340.91	128.82	131.83	-532.11	39.24	85.75	-582.12	40.12	83.00	-459.59	37.39	301.52	-741.56	-32.30	88.27	-808.63	87.93	1210.66	0.00	0.00	0.00	-742.45	136.24	1675.30	-748.98	-5.69	1666.68	-889.65	-4.28	1686.88	-881.64	140.27	1697.20	922.60	-205.51	68.97	1542.28	-200.72	73.41	914.78
1.68000	-1165.84	87.79	41.20	-1202.78	83.02	42.55	-1406.60	78.16	151.14	-1331.29	133.08	139.78	-529.77	37.04	78.56	-581.94	38.06	77.18	-459.59	37.39	301.52	-739.23	-32.54	87.60	-796.85	86.67	1210.92	0.00	0.00	0.00	-729.65	134.71	1675.92	-734.23	-7.25	1667.11	-876.98	-6.33	1687.09	-869.22	138.90	1697.38	922.83	-206.34	68.89	1542.40	-200.66	73.51	915.07
1.69000	-1165.98	88.07	40.13	-1199.13	84.33	42.81	-1393.24	78.96	167.67	-1319.40	138.39	148.89	-527.78	35.27	74.87	-579.38	37.19	74.88	-459.59	37.39	301.52	-737.61	-32.22	86.95	-783.21	85.09	1211.50	0.00	0.00	0.00	-717.94	133.32	1676.93	-722.12	-8.64	1668.08	-864.31	-8.36	1687.62	-857.38	136.00	1698.06	922.94	-206.96	68.69	1541.94	-200.65	73.33	914.82
1.70000	-1162.33	89.04	39.71	-1193.49	85.37	43.94	-1378.72	83.59	184.26	-1306.02	143.04	158.42	-527.82	35.25	73.31	-579.63	37.05	72.91	-459.59	37.39	301.52	-736.29	-31.42	86.52	-770.44	83.68	1212.45	0.00	0.00	0.00	-705.75	132.05	1678.00	-710.58	-10.13	1669.28	-851.80	-10.05	1688.37	-845.20	134.61	1698.75	922.84	-206.59	68.79	1541.87	-200.72	73.30	914.84
1.71000	-1160.30	89.53	37.93	-1187.90	86.67	46.23	-1360.29	92.44	200.10	-1289.94	149.00	169.20	-527.24	36.14	69.49	-578.49	37.24	69.32	-459.59	37.39	301.52	-735.29	-30.49	86.29	-757.24	82.40	1213.73	0.00	0.00	0.00	-694.03	130.54	1679.18	-696.73	-11.50	1670.21	-839.23	-12.03	1689.11	-833.15	132.92	1699.71	922.84	-206.24	68.76	1542.38	-200.73	73.53	914.72
1.72000	-1156.04	91.30	36.27	-1181.79	88.55	49.71	-1339.75	97.32	217.99	-1271.87	154.71	180.49	-525.62	37.10	66.69	-577.52	37.63	67.53	-459.59	37.39	301.52	-734.10	-30.09	86.24	-744.57	81.26	1215.09	0.00	0.00	0.00	-683.12	129.62	1680.37	-684.47	-12.53	1671.27	-826.67	-13.75	1690.08	-821.41	131.04	1700.88	922.85	-206.74	68.62	1543.08	-200.54	73.79	914.86
1.73000	-1150.86	94.02	34.22	-1171.20	90.80	55.85	-1317.24	103.28	235.94	-1252.31	159.23	192.11	-524.10	37.94	65.03	-578.44	37.65	66.94	-459.59	37.39	301.52	-733.34	-29.71	86.23	-732.32	80.36	1216.71	0.00	0.00	0.00	-670.35	128.18	1681.69	-672.50	-13.72	1672.39	-814.29	-15.31	1691.16	-809.43	129.58	1702.16	922.58	-206.04	68.92	1542.98	-200.53	73.73	914.84
1.74000	-1141.36	97.59	32.14	-1159.90	92.62	63.02	-1291.84	110.00	253.64	-1231.08	164.29	203.93	-524.90	38.68	63.23	-578.10	37.84	66.09	-459.59	37.39	301.52	-732.81	-28.93	86.15	-719.14	79.20	1218.31	0.00	0.00	0.00	-658.52	127.20	1683.10	-659.87	-14.73	1673.52	-802.10	-16.79	1692.34	-797.73	127.63	1703.72	922.67	-206.19	68.79	1541.93	-200.70	73.29	915.11
1.75000	-1129.21	103.78	30.12	-1148.51	96.89	68.93	-1265.80	114.85	268.83	-1209.04	168.57	214.67	-524.44	39.25	61.68	-578.86	39.12	63.53	-459.59	37.39	301.52	-732.40	-28.34	86.20	-706.47	78.57	1219.97	0.00	0.00	0.00	-646.06	126.17	1684.59	-648.66	-15.86	1674.80	-789.94	-18.33	1693.68	-785.93	126.04	1705.44	922.74	-205.96	68.78	1541.78	-200.80	73.25	914.93
1.76000	-1114.64	110.94	33.18	-1131.07	103.49	74.87	-1241.59	117.00	280.04	-1187.01	171.90	224.50	-523.75	39.89	60.85	-576.71	39.94	63.25	-459.59	37.39	301.52	-732.10	-27.48	86.21	-694.59	77.87	1221.65	0.00	0.00	0.00	-634.63	125.31	1686.35	-636.62	-16.84	1676.13	-777.92	-19.51	1695.19	-774.20	124.80	1707.36	922.85	-206.43	68.61	1541.41	-200.81	73.21	914.86
1.77000	-1092.97	119.20	42.41	-1108.71	110.93	81.95	-1218.42	118.60	288.11	-1164.04	175.61	234.34	-523.62	40.40	59.84	-577.04	39.11	63.65	-459.59	37.39	301.52	-731.69	-27.29	86.44	-683.53	77.69	1223.41	0.00	0.00	0.00	-623.84	124.41	1688.37	-625.49	-17.52	1677.79	-765.93	-20.79	1696.84	-762.63	123.42	1709.42	923.09	-206.84	68.28	1541.85	-200.79	73.32	915.06
1.78000	-1066.18	128.97	50.48	-1081.82	119.38	89.66	-1195.13	118.49	293.93	-1140.48	178.02	242.54	-524.47	40.55	58.79	-576.79	39.92	61.90	-459.59	37.39	301.52	-731.28	-27.05	86.56	-671.53	78.02	1225.32	0.00	0.00	0.00	-610.72	123.83	1690.21	-613.44	-18.18	1679.42	-754.17	-21.91	1698.64	-750.96	122.50	1711.66	922.80	-206.22	68.55	1542.26	-200.71	73.40	914.96
1.79000	-1036.67	138.37	57.83	-1055.52	126.24	95.64	-1170.91	119.47	297.62	-1115.55	180.26	249.00	-524.80	40.86	58.12	-576.32	40.29	61.50	-459.59	37.39	301.52	-730.93	-27.10	86.88	-659.66	77.90	1227.31	0.00	0.00	0.00	-599.08	123.19	1692.42	-599.14	-18.95	1681.04	-742.45	-22.49	1700.66	-739.34	121.51	1714.00	923.21	-207.11	68.14	1541.88	-200.73	73.35	914.82
1.80000	-1006.47	147.03	63.37	-1025.54	134.01	100.43	-1145.79	120.12	299.66	-1089.37	182.67	253.83	-524.06	40.91	57.55	-576.38	40.53	61.00	-459.59	37.39	301.52	-730.56	-26.81	87.11	-649.18	78.53	1229.46	0.00	0.00	0.00	-589.28	122.76	1694.77	-588.61	-19.37	1683.17	-730.71	-23.04	1702.83	-727.74	121.17	1716.42	922.97	-206.63	68.51	1542.49	-200.66	73.54	914.81
1.81000	-976.97	154.31	67.15	-998.68	140.65	103.17	-1119.40	122.88	300.15	-1062.40	184.97	256.81	-523.87	41.41	57.13	-576.03	40.87	60.68	-459.59	37.39	301.52	-730.27	-26.31	87.29	-639.77	79.47	1231.80	0.00	0.00	0.00	-577.20	122.25	1697.05	-577.85	-19.75	1685.35	-719.03	-23.32	1705.15	-716.45	120.40	1718.94	923.15	-206.99	68.32	1542.91	-200.54	73.71	914.67
1.82000	-945.49	160.56	69.85	-965.29	146.51	105.48	-1093.14	124.69	298.52	-1034.71	187.32	257.95	-521.18	41.87	57.13	-575.19	40.84	60.57	-459.59	37.39	301.52	-730.04	-25.94	87.52	-629.11	80.78	1234.35	0.00	0.00	0.00	-566.55	121.80	1699.32	-567.51	-19.80	1687.52	-707.29	-23.78	1707.40	-704.98	120.22	1721.32	923.09	-206.99	68.28	1542.03	-200.69	73.41	914.66
1.83000	-911.56	166.75	72.08	-934.57	152.04	105.91	-1066.27	127.10	295.43	-1006.84	190.18	257.47	-522.02	42.03	56.22	-575.81	40.95	59.96	-459.59	37.39	301.52	-729.62	-26.20	88.02	-617.32	82.23	1237.08	0.00	0.00	0.00	-555.01	121.75	1701.47	-555.29	-19.70	1689.45	-695.76	-23.96	1709.67	-693.80	120.06	1723.66	923.12	-206.70	68.39	1541.77	-200.82	73.32	914.69
1.84000	-877.31	172.61	73.25	-902.80	156.28	105.74	-1039.66	130.04	290.21	-978.18	193.61	255.49	-521.67	42.46	55.78	-576.34	41.03	59.41	-459.59	37.39	301.52	-729.27	-25.33	88.10	-606.11	83.83	1239.69	0.00	0.00	0.00	-542.52	121.71	1703.37	-544.16	-19.77	1691.49	-684.31	-24.13	1711.89	-682.59	119.98	1726.01	923.05	-206.33	68.57	1542.75	-200.71	73.69	914.81
1.85000	-843.96	175.85	72.12	-867.93	160.56	104.73	-1012.01	132.66	283.94	-949.52	196.58	251.61	-519.73	42.52	55.54	-574.13	41.48	59.69	-459.59	37.39	301.52	-728.78	-25.16	88.70	-596.02	84.74	1242.27	0.00	0.00	0.00	-531.38	121.94	1705.30	-532.45	-19.51	1693.15	-673.07	-23.84	1714.07	-671.26	120.38	1728.11	923.25	-206.52	68.26	1542.90	-200.65	73.73	914.66
1.86000	-811.16	179.19	66.68	-832.99	163.83	103.17	-983.95	136.86	276.22	-919.86	200.44	246.55	-520.54	42.76	54.49	-573.78	41.98	59.45	-459.59	37.39	301.52	-728.36	-24.87	89.28	-584.38	85.89	1244.75	0.00	0.00	0.00	-521.07	122.23	1707.06	-523.01	-18.74	1695.05	-661.88	-23.56	1716.06	-660.07	120.74	1730.02	923.14	-206.70	68.35	1542.74	-200.74	73.63	914.52
1.87000	-777.72	181.09	65.22	-800.99	165.73	96.37	-955.57	141.17	266.80	-889.51	204.21	240.21	-522.45	43.24	53.41	-574.22	42.22	58.92	-459.59	37.39	301.52	-728.00	-24.40	89.79	-573.27	86.45	1246.92	0.00	0.00	0.00	-509.58	122.71	1708.49	-510.34	-18.82	1696.45	-650.83	-23.37	1717.86	-649.15	120.74	1731.88	922.76	-206.16	68.67	1542.68	-200.69	73.66	914.76
1.88000	-734.35	182.51	65.18	-767.62	167.97	93.22	-927.12	143.72	255.55	-858.94	207.12	232.55	-520.82	43.00	53.03	-574.47	43.08	58.74	-459.59	37.39	301.52	-727.61	-23.97	90.25	-561.66	87.08	1248.98	0.00	0.00	0.00	-499.96	123.04	1710.08	-499.45	-17.92	1697.88	-639.98	-22.80	1719.53	-638.11	121.32	1733.48	923.03	-207.24	68.38	1542.50	-200.65	73.54	915.01
1.89000	-691.09	184.60	68.03	-730.32	168.67	90.67	-896.96	147.57	244.89	-827.52	210.11	224.17	-519.84	42.86	52.55	-573.33	43.37	58.74	-459.59	37.39	301.52	-727.16	-23.34	90.62	-550.20	87.68	1250.74	0.00	0.00	0.00	-487.92	123.73	1711.17	-487.94	-17.20	1699.04	-629.12	-22.40	1720.96	-627.11	122.08	1734.79	923.09	-207.08	68.32	1542.42	-200.63	73.45	915.06
1.90000	-649.77	185.77	66.98	-684.13	170.99	92.92	-866.23	154.15	232.33	-795.43	213.62	215.44	-518.75	42.86	52.11	-574.60	43.50	58.06	-459.59	37.39	301.52	-726.71	-22.99	91.17	-538.52	88.04	1252.19	0.00	0.00	0.00	-478.06	123.99	1712.29	-476.57	-16.68	1700.10	-618.28	-21.87	1722.15	-616.29	122.75	1735.90	923.11	-206.26	68.42	1542.40	-200.68	73.48	914.83
1.91000	-608.79	186.54	66.18	-644.93	172.62	89.97	-836.21	156.49	217.58	-762.49	216.73	206.05	-518.51	42.99	51.99	-574.12	43.78	58.13	-459.59	37.39	301.52	-726.32	-22.54	91.57	-527.74	88.19	1253.39	0.00	0.00	0.00	-467.05	124.88	1712.88	-465.82	-16.21	1700.83	-607.36	-21.35	1723.12	-605.46	123.51	1736.79	922.99	-206.75	68.45	1542.36	-200.68	73.55	914.56
1.92000	-568.21	187.35	65.65	-605.12	174.24	87.39	-803.91	161.32	203.14	-729.30	219.71	196.22	-520.43	43.58	51.44	-573.21	43.65	58.08	-459.59	37.39	301.52	-725.86	-22.29	92.08	-516.88	88.26	1254.26	0.00	0.00	0.00	-456.21	125.53	1713.48	-455.54	-15.84	1701.50	-596.32	-20.69	1723.91	-594.69	124.19	1737.44	922.97	-206.16	68.58	1541.81	-200.76	73.30	914.84
1.93000	-525.60	188.07	65.89	-564.15	175.36	85.37	-769.71	161.84	184.24	-695.19	222.99	186.46	-516.97	43.68	51.97	-572.73	43.76	57.74	-459.59	37.39	301.52	-725.37	-22.01	92.56	-505.41	88.38	1254.87	0.00	0.00	0.00	-446.49	126.08	1713.79	-444.91	-15.24	1701.85	-585.39	-19.86	1724.50	-584.04	124.56	1737.92	922.96	-206.38	68.45	1542.11	-200.73	73.43	914.83
1.94000	-485.23	188.82	66.07	-524.43	176.45	83.24	-732.76	165.19	170.83	-660.80	225.39	176.18	-519.53	43.70	50.99	-573.15	43.71	57.48	-459.59	37.39	301.52	-724.87	-21.87	93.09	-494.14	88.23	1255.09	0.00	0.00	0.00	-434.21	127.07	1713.71	-432.79	-14.26	1701.93	-574.40	-19.14	1724.89	-573.25	125.10	1738.14	923.11	-206.56	68.33	1542.05	-200.77	73.42	914.68
1.95000	-443.01	189.16	66.98	-484.66	177.36	81.57	-696.38	174.05	160.08	-625.58	227.83	166.02	-516.82	43.39	51.05	-577.93	46.60	56.42	-459.59	37.39	301.52	-724.42	-21.63	93.66	-483.29	88.14	1255.09	0.00	0.00	0.00	-423.65	128.12	1713.50	-423.33	-13.40	1702.04	-563.36	-18.51	1725.04	-562.14	126.25	1738.15	922.99	-206.94	68.35	1542.24	-200.70	73.53	914.50
1.96000	-401.46	189.38	68.34	-443.61	178.09	80.45	-665.98	172.48	144.57	-589.98	229.67	155.94	-503.97	47.26	55.34	-573.15	45.69	57.11	-459.59	37.39	301.52	-723.97	-21.26	94.11	-471.95	88.30	1254.79	0.00	0.00	0.00	-413.10	129.27	1712.99	-411.99	-12.39	1701.65	-552.38	-17.62	1724.97	-551.13	127.14	1737.96	923.08	-206.24	68.34	1542.54	-200.64	73.62	914.40
1.97000	-360.75	189.38	69.87	-404.08	178.77	79.54	-631.66	175.72	131.20	-554.22	231.03	146.14	-513.76	46.55	52.12	-574.20	45.14	56.22	-459.59	37.39	301.52	-723.51	-21.07	94.70	-461.71	88.65	1254.21	0.00	0.00	0.00	-401.53	130.29	1712.19	-399.87	-11.42	1700.96	-541.26	-16.57	1724.70	-539.98	128.12	1737.54	923.07	-206.70	68.37	1542.47	-200.66	73.57	914.56
1.98000	-318.76	189.22	72.66	-363.54	178.86	79.50	-596.70	177.37	117.18	-517.52	233.19	137.22	-517.64	44.46	49.54	-573.93	43.96	55.21	-459.59	37.39	301.52	-723.02	-20.74	95.18	-451.26	89.01	1253.36	0.00	0.00	0.00	-391.23	131.25	1711.32	-389.19	-10.49	1700.22	-530.20	-15.88	1724.18	-528.72	129.20	1736.95	923.03	-206.70	68.43	1542.30	-200.64	73.52	914.38
1.99000	-280.18	188.64	75.54	-323.92	179.09	80.30	-554.88	177.88	104.25	-480.71	234.63	128.83	-508.35	43.44	51.31	-576.00	43.32	54.36	-459.59	37.39	301.52	-722.54	-20.75	95.81	-440.30	89.50	1252.30	0.00	0.00	0.00	-380.04	132.52	1710.18	-378.26	-9.65	1699.18	-519.00	-14.94	1723.43	-517.50	129.93	1736.18	923.08	-206.97	68.40	1542.15	-200.66	73.44	914.54
2.00000	-235.87	188.51	80.94	-284.52	179.12	82.13	-520.38	178.88	90.12	-443.50	236.72	121.68	-512.62	42.72	48.88	-571.72	42.70	56.04	-459.59	37.39	301.52	-722.12	-20.39	96.28	-430.58	90.06	1251.15	0.00	0.00	0.00	-368.95	133.84	1708.83	-368.38	-8.67	1697.95	-507.75	-13.71	1722.61	-506.07	131.05	1735.27	923.00	-205.97	68.54	1542.74	-200.62	73.67	914.58
2.01000	-202.57	188.74	84.94	-244.14	179.63	85.59	-479.42	180.45	79.43	-406.57	238.97	115.71	-517.56	41.58	47.73	-570.76	42.37	56.12	-459.59	37.39	301.52	-721.63	-20.23	96.78	-418.65	91.18	1249.96	0.00	0.00	0.00	-358.17	134.98	1707.31	-356.71	-7.25	1696.49	-496.32	-12.50	1721.61	-494.61	132.43	1734.15	922.92	-206.49	68.44	1541.61	-200.81	73.18	914.73
2.02000	-164.58	189.91	91.53	-207.11	180.53	89.63	-438.73	184.12	71.41	-369.90	239.41	110.22	-516.33	41.31	47.48	-570.46	42.60	56.11	-459.59	37.39	301.52	-721.05	-20.32	97.53	-409.29	91.87	1248.47	0.00	0.00	0.00	-345.32	136.48	1705.47	-345.07	-5.95	1694.85	-484.64	-11.24	1720.40	-483.04	133.55	1732.95	922.69	-206.81	68.69	1541.77	-200.70	73.21	914.91
2.03000	-127.29	191.72	99.37	-169.81	181.64	95.54	-400.82	185.75	63.14	-333.99	240.46	106.58	-516.48	41.75	47.31	-571.01	42.18	55.61	-459.59	37.39	301.52	-720.41	-20.20	98.18	-397.66	92.74	1247.07	0.00	0.00	0.00	-333.39	138.07	1703.42	-332.46	-4.44	1692.82	-472.85	-9.85	1719.06	-471.37	134.94	1731.55	922.82	-206.91	68.56	1542.22	-200.63	73.37	914.69
2.04000	-92.01	194.02	108.44	-133.04	183.23	102.83	-363.31	184.20	57.66	-299.40	240.95	104.27	-515.37	41.53	47.22	-570.34	42.47	55.64	-459.59	37.39	301.52	-719.73	-20.05	98.90	-386.07	93.98	1245.54	0.00	0.00	0.00	-323.33	139.74	1701.38	-321.56	-2.75	1690.87	-461.04	-8.17	1717.65	-459.70	136.28	1730.04	923.18	-206.85	68.09	1542.33	-200.59	73.47	914.56
2.05000	-59.51	195.91	118.90	-99.98	184.94	110.80	-327.44	184.69	52.77	-266.36	240.99	103.20	-515.29	41.06	46.72	-569.32	42.30	55.58	-459.59	37.39	301.52	-719.10	-19.89	99.78	-374.48	95.09	1243.94	0.00	0.00	0.00	-311.14	141.56	1698.95	-311.52	-1.00	1688.80	-449.27	-6.34	1716.16	-447.93	138.30	1728.33	923.22	-206.97	68.19	1542.53	-200.68	73.55	914.64
2.06000	-29.36	197.32	130.42	-64.89	186.14	121.31	-293.13	181.56	50.73	-235.13	240.55	103.25	-516.12	41.47	46.18	-568.79	42.12	55.33	-459.59	37.39	301.52	-718.17	-20.32	100.97	-363.66	96.06	1242.28	0.00	0.00	0.00	-299.50	143.56	1696.32	-299.65	0.83	1686.35	-437.41	-4.57	1714.46	-436.26	140.24	1726.42	922.96	-207.16	68.40	1541.69	-200.70	73.27	914.77
2.07000	-1.85	198.71	142.04	-42.63	187.71	128.75	-260.77	180.41	48.41	-206.59	239.55	104.16	-516.33	41.20	45.43	-567.96	42.30	55.17	-459.59	37.39	301.52	-717.45	-20.09	101.93	-351.41	97.12	1240.47	0.00	0.00	0.00	-287.67	145.90	1693.49	-287.26	2.72	1683.85	-425.57	-2.78	1712.60	-424.39	142.39	1724.39	923.04	-206.83	68.49	1541.84	-200.69	73.32	914.92
2.08000	22.56	200.02	153.10	-17.68	187.87	137.97	-231.33	177.55	47.27	-180.77	238.00	105.17	-515.20	41.63	45.51	-569.14	40.81	56.33	-459.59	37.39	301.52	-716.58	-19.77	103.08	-338.79	97.90	1238.69	0.00	0.00	0.00	-276.32	148.25	1690.74	-274.64	4.91	1681.24	-413.76	-0.67	1710.73	-412.57	144.51	1722.31	922.85	-206.33	68.75	1542.38	-200.74	73.53	914.62
2.09000	43.16	201.21	162.53	4.33	188.80	145.58	-205.47	175.16	45.76	-158.19	236.24	105.64	-515.61	41.51	44.95	-569.09	40.97	55.72	-459.59	37.39	301.52	-715.41	-20.06	104.54	-327.39	98.51	1236.83	0.00	0.00	0.00	-264.60	150.67	1688.02	-262.99	7.33	1678.84	-402.00	1.74	1708.83	-400.45	147.33	1720.05	922.81	-205.82	68.69	1542.45	-200.69	73.57	914.76
2.10000	60.62	202.98	169.03	22.97	189.68	151.01	-183.65	172.09	44.21	-138.65	234.38	104.82	-513.31	41.29	45.01	-568.70	41.56	55.56	-459.59	37.39	301.52	-714.33	-19.68	105.86	-314.42	99.47	1234.98	0.00	0.00	0.00	-251.39	152.93	1685.12	-251.68	9.73	1676.39	-390.29	4.53	1707.01	-388.36	150.09	1717.90	922.93	-206.65	68.62	1541.85	-200.67	73.36	914.98
2.11000	74.59	204.22	171.31	38.26	190.09	152.75	-166.87	169.35	43.52	-122.60	232.83	103.56	-515.37	41.41	44.16	-566.37	41.08	55.77	-459.59	37.39	301.52	-712.97	-19.91	107.60	-301.57	100.08	1233.05	0.00	0.00	0.00	-238.89	155.65	1682.38	-240.17	12.26	1674.01	-378.47	7.01	1705.12	-376.37	152.98	1715.65	922.91	-206.55	68.63	1542.14	-200.60	73.40	915.06
2.12000	87.08	204.50	166.78	50.69	190.05	149.12	-155.97	167.08	44.13	-110.81	231.44	102.28	-515.88	41.43	43.70	-566.16	40.51	55.64	-459.59	37.39	301.52	-711.38	-20.20	109.41	-289.00	101.00	1231.09	0.00	0.00	0.00	-228.01	158.34	1679.82	-227.14	14.96	1671.66	-366.44	9.97	1703.36	-364.32	155.86	1713.47	922.91	-206.05	68.82	1542.61	-200.57	73.62	914.92
2.13000	97.31	202.70	154.84	60.14	188.30	139.90	-150.75	165.25	45.18	-103.22	229.72	100.17	-516.13	41.56	43.33	-565.37	41.52	53.84	-459.59	37.39	301.52	-709.62	-20.88	111.52	-276.92	101.86	1229.02	0.00	0.00	0.00	-216.32	160.70	1677.39	-216.24	17.85	1669.67	-354.30	12.98	1701.73	-352.38	158.98	1711.41	922.78	-205.84	68.73	1542.93	-200.57	73.70	914.83
2.14000	107.54	202.43	138.88	68.83	187.18	127.17	-147.09	163.94	45.86	-97.75	228.40	97.46	-513.60	41.83	43.78	-564.36	41.61	53.44	-459.59	37.39	301.52	-707.58	-21.27	113.73	-265.16	103.13	1227.17	0.00	0.00	0.00	-205.10	163.39	1675.21	-204.20	20.97	1667.78	-342.15	16.07	1700.25	-340.25	162.58	1709.47	922.93	-206.58	68.44	1542.44	-200.64	73.52	914.81
2.15000	116.78	202.70	123.54	79.08	186.77	116.29	-143.75	163.14	46.96	-91.97	228.05	95.29	-514.08	41.73	43.17	-563.33	40.17	54.42	-459.59	37.39	301.52	-705.33	-21.23	116.09	-252.04	104.64	1225.53	0.00	0.00	0.00	-192.13	166.58	1673.03	-193.11	24.21	1666.12	-329.97	19.60	1699.06	-328.09	165.79	1707.83	922.77	-206.06	68.82	1541.91	-200.80	73.33	914.82
2.16000	123.63	202.27	111.95	84.50	186.23	106.61	-140.07	163.01	48.33	-85.95	228.21	93.87	-515.35	41.64	42.42	-562.00	40.31	54.12	-459.59	37.39	301.52	-702.48	-22.05	119.29	-238.80	106.20	1223.98	0.00	0.00	0.00	-180.32	169.49	1671.28	-179.92	27.34	1664.65	-317.68	22.66	1698.04	-315.74	169.32	1706.42	922.93	-205.85	68.64	1542.36	-200.67	73.52	914.95
2.17000	128.91	202.05	101.42	90.58	185.93	98.22	-136.96	162.59	49.99	-80.97	227.76	92.32	-513.83	41.95	42.50	-560.40	39.60	53.62	-459.59	37.39	301.52	-699.11	-22.42	122.89	-226.97	108.17	1222.93	0.00	0.00	0.00	-168.64	172.72	1669.72	-166.75	30.74	1663.22	-305.26	26.05	1697.35	-303.42	172.57	1705.35	923.03	-205.98	68.50	1542.28	-200.68	73.49	914.89
2.18000	134.17	201.93	90.67	94.36	185.26	89.92	-134.55	162.84	51.08	-77.04	228.16	91.20	-512.98	41.97	42.26	-558.55	39.51	52.91	-459.59	37.39	301.52	-695.28	-22.72	126.99	-215.28	110.30	1222.09	0.00	0.00	0.00	-155.81	176.05	1668.20	-155.96	34.01	1662.09	-292.75	29.43	1696.90	-291.01	175.91	1704.50	922.65	-206.13	68.88	1541.88	-200.63	73.34	914.61
2.19000	137.91	201.89	82.33	97.52	184.71	83.51	-133.59	161.96	51.51	-74.00	227.60	90.30	-513.14	41.49	41.60	-556.81	38.73	52.29	-459.59	37.39	301.52	-690.67	-23.10	131.68	-208.82	113.75	1221.64	0.00	0.00	0.00	-143.72	179.19	1667.09	-142.32	37.64	1661.26	-280.05	32.54	1696.71	-278.28	179.64	1703.99	922.88	-206.05	68.65	1542.19	-200.71	73.41	914.50
2.20000	139.44	201.15	78.24	99.45	184.10	79.67	-132.36	161.39	51.87	-71.32	226.89	89.99	-511.70	41.67	41.57	-554.22	38.34	51.49	-459.59	37.39	301.52	-685.10	-23.04	136.99	-196.72	116.13	1221.83	0.00	0.00	0.00	-131.03	182.66	1666.11	-129.07	40.98	1660.58	-267.29	36.03	1696.97	-265.30	182.98	1703.91	922.77	-206.20	68.76	1542.29	-200.64	73.43	914.52
2.21000	140.60	198.77	75.54	100.40	182.62	76.52	-131.59	163.27	53.42	-69.30	226.07	89.86	-511.61	41.61	41.02	-551.82	38.20	50.56	-459.59	37.39	301.52	-678.39	-23.63	143.26	-184.59	118.14	1222.37	0.00	0.00	0.00	-117.82	185.84	1665.46	-117.63	44.09	1660.23	-254.33	39.39	1697.63	-252.11	186.38	1704.22	922.95	-206.50	68.62	1541.73	-200.86	73.20	914.66
2.22000	146.20	198.54	73.18	101.36	182.26	73.42	-131.02	161.25	53.07	-67.77	225.37	89.86	-510.15	41.16	40.53	-549.68	38.45	49.68	-459.59	37.39	301.52	-670.51	-23.30	149.98	-172.01	120.15	1223.63	0.00	0.00	0.00	-105.11	189.16	1665.09	-104.20	47.34	1660.22	-241.09	42.79	1698.67	-238.95	189.61	1704.93	922.81	-206.25	68.62	1542.25	-200.80	73.46	914.43
2.23000	145.81	198.05	70.41	101.13	182.00	71.13	-130.67	160.99	54.00	-66.62	225.35	90.10	-509.66	40.80	39.89	-546.93	38.34	49.48	-459.59	37.39	301.52	-661.13	-24.13	158.16	-160.73	121.68	1225.33	0.00	0.00	0.00	-92.49	192.13	1664.94	-92.02	50.50	1660.46	-227.88	45.91	1700.07	-225.78	192.80	1705.95	922.72	-206.22	68.71	1542.11	-200.63	73.38	914.56
2.24000	146.89	197.55	68.45	101.97	181.65	69.77	-130.39	160.81	53.11	-65.92	224.90	90.12	-508.09	40.28	39.18	-541.57	38.24	50.29	-459.59	37.39	301.52	-649.99	-25.52	167.27	-148.33	123.43	1227.46	0.00	0.00	0.00	-79.67	195.22	1665.01	-79.48	53.86	1661.02	-214.88	49.25	1701.86	-212.81	196.14	1707.19	922.95	-206.60	68.41	1542.48	-200.66	73.58	914.63
2.25000	147.35	197.15	67.02	101.50	181.29	68.55	-130.22	159.69	53.44	-65.34	224.75	90.29	-505.16	39.74	38.68	-537.03	38.11	51.32	-459.59	37.39	301.52	-637.38	-26.10	176.54	-135.03	124.91	1229.89	0.00	0.00	0.00	-67.07	198.28	1665.34	-66.96	56.75	1661.84	-201.97	52.29	1703.91	-199.86	198.89	1708.74	922.82	-206.42	68.66	1542.36	-200.65	73.55	914.64
2.26000	147.33	196.91	65.96	101.60	181.31	67.71	-129.43	161.65	54.23	-64.95	224.65	90.42	-502.90	38.93	37.28	-530.99	37.19	53.50	-459.59	37.39	301.52	-623.05	-26.37	186.01	-121.26	126.26	1232.63	0.00	0.00	0.00	-54.09	201.18	1665.84	-55.62	59.56	1662.89	-189.24	55.14	1706.10	-187.00	201.80	1710.53	922.79	-206.35	68.66	1542.56	-200.68	73.58	914.57
2.27000	146.97	197.02	64.98	102.62	181.20	67.38	-130.02	160.85	53.42	-64.76	223.87	90.18	-496.40	38.57	36.51	-523.99	36.80	56.85	-459.59	37.39	301.52	-606.89	-26.90	195.79	-109.42	127.52	1235.47	0.00	0.00	0.00	-43.15	203.84	1666.87	-43.00	62.27	1664.16	-176.65	57.96	1708.47	-174.39	204.62	1712.43	922.93	-206.03	68.58	1542.34	-200.73	73.51	914.50
2.28000	147.03	196.99	64.63	102.60	181.38	67.00	-130.17	161.74	54.06	-64.65	223.97	90.33	-491.20	37.09	34.21	-513.94	36.42	60.94	-459.59	37.39	301.52	-589.50	-27.36	205.73	-96.95	128.36	1238.33	0.00	0.00	0.00	-30.70	206.56	1667.94	-29.82	64.66	1665.51	-164.28	60.46	1710.82	-162.06	207.19	1714.53	922.86	-206.20	68.63	1541.74	-200.80	73.27	914.31
2.29000	148.87	196.82	64.82	102.30	181.00	66.91	-130.46	160.04	53.34	-64.54	224.14	90.39	-482.26	35.37	32.73	-505.03	35.04	65.49	-459.59	37.39	301.52	-571.12	-28.04	215.23	-85.98	129.28	1241.02	0.00	0.00	0.00	-18.38	208.93	1669.34	-17.98	66.91	1667.05	-151.88	62.86	1713.28	-149.77	209.50	1716.81	922.70	-206.14	68.68	1541.31	-200.85	73.06	914.28
2.30000	147.38	196.82	64.36	101.69	181.51	66.42	-130.59	161.41	54.13	-64.61	223.84	90.23	-474.11	33.36	30.32	-495.88	33.94	69.80	-459.59	37.39	301.52	-552.17	-28.93	224.37	-74.45	129.83	1243.79	0.00	0.00	0.00	-6.83	211.21	1670.91	-6.64	68.85	1668.71	-139.59	64.93	1715.77	-137.52	211.57	1719.08	922.69	-206.06	68.68	1542.21	-200.73	73.42	914.49
2.31000	147.08	196.93	64.09	102.35	181.37	66.61	-130.67	161.89	54.02	-64.54	224.28	90.37	-462.91	30.06	31.05	-480.62	31.76	75.32	-459.59	37.39	301.52	-533.40	-28.82	232.29	-62.42	130.23	1246.40	0.00	0.00	0.00	5.45	213.26	1672.52	5.89	70.66	1670.41	-127.36	66.54	1718.23	-125.36	213.08	1721.42	922.85	-206.33	68.51	1541.94	-200.74	73.33	914.35
2.32000	148.43	196.96	64.37	101.01	181.56	66.09	-130.96	162.12	54.15	-64.55	224.14	90.31	-445.31	27.05	37.73	-462.69	29.62	81.89	-459.59	37.39	301.52	-514.06	-28.94	240.56	-52.13	130.15	1248.81	0.00	0.00	0.00	17.24	215.01	1674.16	17.47	72.10	1672.13	-115.07	67.99	1720.68	-113.19	214.70	1723.78	922.59	-205.93	68.83	1541.77	-200.80	73.28	914.39
2.33000	148.25	196.79	64.25	101.45	181.59	66.03	-130.71	161.98	54.67	-64.47	224.14	90.26	-422.96	24.14	45.57	-442.02	27.69	89.14	-459.59	37.39	301.52	-493.63	-27.58	247.99	-40.52	130.12	1251.34	0.00	0.00	0.00	28.45	216.72	1675.77	30.19	73.71	1673.95	-102.85	69.47	1723.19	-101.25	215.78	1726.16	922.72	-206.10	68.71	1542.04	-200.65	73.42	914.52
2.34000	147.31	196.88	63.66	102.27	181.60	66.10	-130.62	162.36	55.36	-64.37	224.61	90.45	-397.63	21.83	53.05	-416.95	26.37	95.99	-459.59	37.39	301.52	-472.22	-26.13	254.43	-29.93	129.93	1253.68	0.00	0.00	0.00	40.73	218.02	1677.43	41.97	74.75	1675.64	-90.77	70.29	1725.54	-89.38	216.52	1728.54	923.09	-206.34	68.48	1542.14	-200.68	73.47	914.73
2.35000	147.14	196.87	63.36	101.83	181.68	65.82	-130.03	161.64	55.26	-64.22	224.47	90.44	-370.39	19.42	59.68	-391.51	25.25	102.14	-459.59	37.39	301.52	-449.62	-25.01	259.89	-21.16	129.61	1256.00	0.00	0.00	0.00	51.67	219.16	1679.02	53.30	75.53	1677.16	-78.84	70.98	1727.88	-77.61	217.24	1730.89	922.89	-206.59	68.53	1542.16	-200.70	73.40	914.65
2.36000	147.53	196.51	63.22	101.75	181.57	65.67	-129.47	161.19	55.49	-64.08	224.44	90.51	-344.39	17.45	64.83	-364.78	25.60	107.66	-459.59	37.39	301.52	-426.47	-24.18	264.14	-11.44	129.06	1258.25	0.00	0.00	0.00	63.83	219.96	1680.55	65.01	76.11	1678.65	-67.08	71.82	1730.18	-65.94	217.72	1733.16	922.98	-206.48	68.45	1542.37	-200.76	73.52	914.96
2.37000	147.03	196.54	62.84	101.11	181.58	65.46	-128.65	162.46	56.25	-64.00	224.71	90.73	-314.72	15.42	69.46	-336.79	24.39	111.42	-459.57	37.40	301.52	-403.03	-23.36	266.78	-1.04	128.42	1260.45	0.00	0.00	0.00	76.07	220.53	1681.91	75.68	76.57	1680.10	-55.40	72.14	1732.28	-54.27	218.29	1735.29	922.82	-206.21	68.64	1541.74	-200.94	73.30	914.76
2.38000	147.44	196.69	62.77	101.81	181.70	65.49	-129.04	161.55	55.56	-63.92	224.62	90.79	-284.82	13.48	72.73	-308.40	23.19	114.02	-436.07	40.37	300.72	-378.70	-22.15	267.59	9.44	128.00	1262.52	0.00	0.00	0.00	86.98	221.05	1683.27	86.30	76.95	1681.46	-43.77	72.26	1734.23	-42.67	218.45	1737.33	922.84	-206.29	68.58	1542.33	-200.74	73.50	914.49
2.39000	146.13	196.76	62.03	102.41	181.60	65.56	-129.18	161.74	55.70	-63.90	224.65	90.97	-254.91	11.06	74.52	-279.46	21.87	115.29	-411.93	41.78	298.09	-354.32	-21.38	267.14	18.35	127.50	1264.48	0.00	0.00	0.00	98.32	221.59	1684.46	97.95	77.03	1682.54	-32.14	72.55	1736.04	-31.23	218.42	1739.20	922.88	-206.45	68.44	1541.92	-200.72	73.34	914.69
2.40000	146.59	196.75	62.20	102.28	181.92	65.20	-129.54	161.37	55.94	-63.81	224.39	91.03	-224.46	9.23	75.52	-250.42	20.59	115.37	-386.99	45.02	294.73	-329.62	-20.38	265.14	29.65	127.41	1266.34	0.00	0.00	0.00	109.29	221.43	1685.40	110.06	76.94	1683.29	-20.49	72.42	1737.63	-19.76	218.18	1740.89	922.84	-207.04	68.51	1542.41	-200.69	73.50	914.64
2.41000	150.04	196.69	63.08	102.71	181.97	65.19	-129.29	161.85	56.02	-63.74	224.18	91.13	-192.90	7.34	75.43	-220.10	19.58	114.52	-361.83	46.86	289.56	-304.42	-19.43	261.90	40.70	126.84	1268.05	0.00	0.00	0.00	120.72	221.61	1686.10	120.54	76.65	1683.99	-8.92	71.92	1739.00	-8.26	218.05	1742.32	923.01	-206.87	68.37	1542.54	-200.72	73.53	914.74
2.42000	146.58	196.91	61.76	103.08	182.23	65.09	-128.85	161.53	56.17	-63.69	224.15	91.21	-163.05	5.87	74.02	-190.34	18.62	112.63	-336.04	48.95	283.53	-278.55	-18.75	257.61	51.76	126.98	1269.51	0.00	0.00	0.00	131.96	221.14	1686.72	131.69	76.13	1684.46	2.62	71.37	1740.23	3.27	217.57	1743.57	923.08	-206.13	68.52	1541.67	-200.82	73.21	914.49
2.43000	147.76	197.14	61.70	102.60	182.32	64.79	-128.60	161.33	56.71	-63.75	223.90	91.25	-129.08	5.29	73.06	-157.49	18.57	110.93	-310.21	50.04	276.24	-251.82	-17.97	252.11	59.34	127.25	1270.65	0.00	0.00	0.00	143.16	220.75	1687.10	142.00	75.87	1685.01	14.13	70.70	1741.26	14.79	216.74	1744.61	922.98	-206.63	68.57	1541.82	-200.78	73.34	914.61
2.44000	149.07	197.20	62.08	102.83	182.52	64.67	-129.36	164.70	57.91	-63.69	224.13	91.42	-96.07	6.81	71.92	-125.79	18.72	108.35	-283.96	50.25	267.38	-224.91	-17.34	245.62	69.46	127.50	1271.59	0.00	0.00	0.00	154.42	220.16	1687.31	154.70	74.92	1685.13	25.59	70.06	1742.10	26.27	216.12	1745.43	922.86	-207.22	68.59	1542.20	-200.60	73.49	914.80
2.45000	146.68	197.14	61.10	102.17	182.68	64.31	-131.11	170.05	58.86	-63.64	224.12	91.48	-57.20	7.05	71.70	-90.93	17.60	105.56	-257.26	50.98	257.81	-197.73	-16.88	238.30	79.24	128.02	1272.41	0.00	0.00	0.00	165.55	219.28	1687.33	165.27	74.13	1685.16	36.84	69.35	1742.67	37.60	215.32	1746.06	922.84	-206.59	68.73	1542.01	-200.71	73.47	914.72
2.46000	146.85	197.97	60.82	102.71	182.55	64.44	-131.61	169.22	57.46	-63.59	224.05	91.52	-23.86	7.06	70.01	-59.79	17.86	102.14	-230.29	49.70	246.60	-169.84	-16.79	230.25	90.31	128.40	1272.99	0.00	0.00	0.00	176.53	218.41	1687.19	176.29	73.48	1685.01	47.95	68.48	1743.04	48.80	214.45	1746.46	922.78	-206.44	68.80	1542.38	-200.73	73.53	914.40
2.47000	148.37	197.18	61.40	102.99	182.22	64.66	-131.23	162.61	54.59	-63.51	224.10	91.63	11.96	7.08	68.56	-23.71	18.27	99.91	-202.84	47.72	234.01	-140.89	-17.36	221.59	100.36	128.81	1273.42	0.00	0.00	0.00	187.42	217.48	1686.90	186.06	72.35	1684.73	59.00	67.62	1743.19	59.85	213.68	1746.59	922.78	-206.41	68.78	1542.54	-200.70	73.54	914.49
2.48000	146.76	198.07	60.53	103.60	182.26	64.86	-130.24	162.54	53.81	-63.49	223.82	91.61	49.73	5.33	67.06	12.06	19.82	96.43	-174.96	47.29	221.50	-111.39	-17.14	211.88	108.92	129.13	1273.44	0.00	0.00	0.00	198.23	216.25	1686.47	198.05	71.23	1684.03	69.91	66.72	1743.05	70.87	212.68	1746.58	922.73	-205.97	68.88	1542.71	-200.68	73.55	914.42
2.49000	146.69	197.69	60.64	102.96	181.90	64.88	-130.78	161.48	54.21	-63.49	223.47	91.57	87.38	4.96	66.05	48.62	17.28	93.54	-145.66	46.60	208.08	-81.61	-17.27	201.77	118.72	129.41	1273.11	0.00	0.00	0.00	208.99	214.85	1685.87	208.83	70.15	1683.31	80.81	65.29	1742.72	81.82	211.62	1746.37	923.12	-206.52	68.56	1541.96	-200.81	73.29	914.40
2.50000	146.84	197.62	60.49	102.02	181.69	64.71	-130.21	163.63	55.49	-63.43	223.52	91.63	120.17	4.67	64.29	85.00	16.83	90.74	-115.26	46.29	194.63	-51.08	-18.11	191.44	129.75	129.49	1272.64	0.00	0.00	0.00	219.72	213.44	1685.10	218.17	68.64	1682.59	91.70	64.08	1742.20	92.74	210.42	1746.00	923.14	-206.89	68.36	1542.11	-200.82	73.36	914.39
2.51000	147.20	198.41	59.99	105.78	180.26	67.21	-129.45	161.51	56.42	-63.32	223.39	91.66	148.23	4.00	61.72	120.30	16.23	87.77	-82.56	46.30	179.88	-19.51	-18.74	180.77	139.59	129.53	1271.92	0.00	0.00	0.00	230.47	211.78	1684.21	229.56	67.24	1681.51	102.59	62.51	1741.43	103.66	208.98	1745.46	923.05	-205.90	68.50	1542.33	-200.68	73.49	914.66
2.52000	154.98	195.22	64.35	107.75	180.27	67.89	-129.32	161.50	56.47	-63.20	223.53	91.85	189.42	3.24	62.14	145.33	14.94	82.85	-63.06	46.90	171.22	12.62	-19.55	169.96	151.17	129.01	1271.16	0.00	0.00	0.00	241.33	209.96	1683.21	239.48	65.62	1680.46	113.51	60.90	1740.52	114.66	207.49	1744.72	922.91	-206.19	68.59	1543.26	-200.44	73.92	914.59
2.53000	161.95	192.17	69.21	109.10	180.76	68.17	-129.19	161.29	56.52	-63.10	223.74	92.04	226.90	2.21	62.45	186.06	13.32	81.51	-39.60	46.99	161.55	44.90	-21.03	159.65	161.47	128.27	1269.96	0.00	0.00	0.00	252.16	208.22	1682.15	251.88	63.80	1678.98	124.43	59.27	1739.41	125.68	205.44	1743.89	922.96	-206.68	68.44	1543.33	-200.48	73.95	914.57
2.54000	158.56	192.86	69.06	105.77	181.02	67.17	-129.21	161.34	56.94	-62.90	223.10	91.91	264.16	0.64	63.15	225.68	12.23	80.53	4.96	45.49	143.80	77.86	-22.76	149.66	171.63	127.47	1268.64	0.00	0.00	0.00	263.26	206.00	1681.04	262.02	61.77	1677.50	135.35	57.21	1738.10	136.82	203.67	1742.91	922.99	-206.69	68.54	1542.43	-200.55	73.55	914.51
2.55000	162.96	193.58	70.23	108.73	181.98	67.50	-128.99	161.34	56.59	-62.67	223.06	92.15	303.39	-1.05	65.31	262.49	10.19	79.69	49.00	43.84	126.15	111.60	-24.34	140.11	182.67	126.51	1267.11	0.00	0.00	0.00	274.33	203.71	1679.84	272.37	60.10	1676.11	146.39	55.27	1736.69	147.99	201.65	1741.81	923.08	-206.83	68.41	1542.42	-200.59	73.46	914.27
2.56000	158.37	194.59	67.25	102.91	182.53	64.08	-128.85	160.05	56.93	-62.34	222.84	92.33	340.85	-2.59	68.44	297.22	8.26	79.55	82.57	41.81	113.15	145.32	-26.47	131.48	193.40	125.68	1265.40	0.00	0.00	0.00	284.86	201.36	1678.71	282.52	57.55	1674.52	157.43	52.99	1735.15	159.20	199.52	1740.57	922.73	-206.11	68.75	1542.38	-200.56	73.49	914.22
2.57000	151.54	197.65	60.57	103.37	183.17	63.51	-128.69	160.57	56.91	-61.89	222.46	92.58	379.68	-4.55	73.37	336.23	6.23	81.79	117.31	37.41	99.92	179.08	-28.61	123.77	203.25	124.62	1263.70	0.00	0.00	0.00	294.94	199.09	1677.43	294.98	55.44	1672.75	168.41	50.61	1733.50	170.49	197.11	1739.31	922.57	-205.57	68.90	1542.52	-200.69	73.52	914.55
2.58000	151.53	197.96	60.04	103.38	183.10	63.28	-128.64	160.15	56.92	-61.50	222.16	92.91	409.42	-7.12	78.18	368.94	3.91	84.71	152.90	35.67	85.84	212.58	-30.72	117.21	213.77	123.68	1261.88	0.00	0.00	0.00	305.71	196.49	1675.99	305.53	53.15	1670.90	179.34	48.21	1731.78	181.59	195.00	1737.91	922.70	-206.78	68.73	1542.61	-200.60	73.64	914.60
2.59000	149.89	197.98	59.20	103.83	183.10	63.15	-128.50	159.87	57.56	-61.04	221.77	93.16	458.22	-8.09	88.61	403.20	1.37	89.86	185.35	33.87	73.69	245.61	-33.62	112.07	225.31	122.80	1260.08	0.00	0.00	0.00	316.50	194.03	1674.44	316.76	50.63	1668.96	190.25	45.40	1729.88	192.70	192.46	1736.50	922.75	-206.70	68.64	1542.18	-200.76	73.41	914.77
2.60000	152.04	198.57	59.15	103.65	183.53	62.66	-128.13	160.57	58.22	-60.51	221.59	93.67	484.04	-11.38	97.50	436.83	-1.53	97.18	214.81	32.03	63.36	277.14	-36.37	108.19	234.51	121.69	1258.29	0.00	0.00	0.00	326.93	191.76	1672.81	327.85	48.18	1666.93	201.24	42.54	1727.94	203.70	189.66	1735.00	922.90	-206.41	68.60	1542.15	-200.67	73.40	914.83
2.61000	152.45	198.67	58.89	104.28	183.41	62.61	-127.85	160.10	58.63	-59.99	221.13	94.21	515.55	-12.68	108.98	466.43	-3.59	104.52	241.41	30.17	54.72	307.23	-38.85	105.63	245.28	120.75	1256.60	0.00	0.00	0.00	339.10	189.19	1670.94	338.66	45.56	1664.84	212.24	39.56	1725.82	214.63	186.95	1733.36	922.80	-206.10	68.72	1541.73	-200.71	73.23	914.89
2.62000	151.23	198.62	58.01	103.75	183.19	62.23	-127.62	159.20	58.78	-59.35	220.78	94.88	543.60	-13.76	120.84	494.97	-5.57	113.36	265.31	28.30	47.65	334.81	-41.78	104.69	257.39	119.86	1254.80	0.00	0.00	0.00	349.52	186.26	1669.20	348.20	42.67	1662.75	223.26	36.64	1723.63	225.51	183.95	1731.62	922.97	-206.43	68.67	1542.12	-200.72	73.46	914.57
2.63000	151.28	198.76	57.39	103.98	183.61	61.70	-127.31	159.11	59.79	-58.56	220.39	95.63	571.50	-14.61	131.59	520.76	-6.28	122.38	286.65	26.45	42.03	359.74	-44.41	104.87	267.39	118.38	1253.14	0.00	0.00	0.00	360.50	183.45	1667.25	359.97	39.80	1660.36	234.23	33.50	1721.36	236.39	180.82	1729.84	923.17	-206.42	68.52	1542.35	-200.57	73.60	914.50
2.64000	151.28	199.02	56.73	104.70	183.60	61.36	-127.02	159.14	60.44	-57.68	220.04	96.67	591.73	-13.59	141.57	541.88	-6.04	129.31	305.57	24.64	37.74	381.42	-45.12	105.05	278.12	116.76	1251.37	0.00	0.00	0.00	371.55	180.38	1665.27	371.26	36.73	1657.95	245.34	30.20	1719.16	247.37	177.57	1728.02	922.90	-206.07	68.85	1542.64	-200.62	73.63	914.35
2.65000	152.15	199.14	56.13	104.68	183.84	60.74	-126.44	157.76	61.18	-56.55	219.90	98.05	608.30	-13.27	148.73	560.44	-5.67	135.47	322.22	22.89	34.65	399.45	-45.13	104.89	288.71	115.21	1249.67	0.00	0.00	0.00	382.41	177.35	1663.30	382.30	33.40	1655.56	256.41	26.76	1717.00	258.44	174.28	1726.27	923.23	-206.30	68.36	1542.32	-200.74	73.47	914.53
2.66000	152.90	199.59	55.43	105.28	183.75	60.35	-125.49	158.64	63.78	-55.32	219.36	99.54	621.82	-12.96	152.83	576.41	-4.12	138.82	336.74	21.21	32.65	413.93	-44.77	103.67	299.13	113.15	1248.22	0.00	0.00	0.00	393.29	174.22	1661.23	393.52	30.47	1653.32	267.57	23.38	1714.92	269.43	171.05	1724.56	923.10	-206.93	68.42	1541.41	-200.76	73.14	914.59
2.67000	152.29	199.51	54.49	106.26	183.80	59.81	-124.45	159.54	66.44	-53.77	218.77	101.24	631.58	-12.46	152.64	586.65	-3.02	138.32	349.28	19.62	31.61	425.57	-43.90	102.06	310.32	110.90	1246.75	0.00	0.00	0.00	403.31	170.99	1659.22	404.51	27.20	1650.90	278.63	19.89	1712.96	280.41	167.88	1722.86	923.18	-206.31	68.49	1541.71	-200.74	73.23	914.54
2.68000	153.34	199.97	53.82	107.40	184.17	59.32	-123.50	157.89	68.46	-51.98	218.82	103.47	639.78	-10.19	145.61	591.97	-1.90	132.26	359.98	18.15	31.41	432.93	-43.52	100.38	322.65	108.68	1245.47	0.00	0.00	0.00	414.26	167.74	1657.25	414.32	23.80	1648.87	289.54	16.29	1711.09	291.40	164.43	1721.21	923.21	-206.81	68.47	1542.32	-200.61	73.42	914.60
2.69000	154.69	200.23	53.33	108.39	184.48	58.64	-122.13	158.80	73.13	-49.84	218.92	106.12	646.63	-7.18	132.76	597.99	0.94	121.12	368.99	16.81	31.93	438.11	-42.59	97.63	333.70	106.19	1244.25	0.00	0.00	0.00	425.20	164.31	1655.47	425.34	20.61	1646.93	300.29	12.75	1709.46	302.35	160.47	1719.82	922.94	-206.02	68.75	1542.29	-200.69	73.42	914.32
2.70000	155.53	200.48	52.56	110.09	184.71	58.00	-119.99	159.07	78.36	-47.25	218.60	109.15	653.07	-5.86	120.49	602.43	2.70	111.06	376.45	15.63	33.05	442.91	-43.47	94.77	345.29	103.70	1243.28	0.00	0.00	0.00	435.98	161.03	1653.86	435.98	17.23	1645.31	311.09	9.17	1708.08	313.17	156.79	1718.53	923.23	-206.29	68.51	1542.89	-200.65	73.67	914.20
2.71000	156.28	200.64	51.97	110.98	185.16	56.96	-117.51	157.92	84.61	-44.03	218.41	113.04	658.49	-3.71	110.64	609.76	4.73	104.06	382.50	14.62	34.63	448.26	-44.60	92.28	355.71	101.00	1242.19	0.00	0.00	0.00	446.16	157.83	1652.58	447.58	13.81	1643.94	322.05	5.62	1706.98	323.76	152.94	1717.43	923.10	-206.77	68.50	1543.02	-200.62	73.73	914.18
2.72000	156.21	200.93	51.20	112.88	185.61	56.09	-114.14	158.75	92.79	-40.13	218.40	117.90	664.67	-3.24	102.91	615.31	5.55	97.64	387.29	13.81	36.58	452.54	-45.87	90.33	367.91	98.15	1241.52	0.00	0.00	0.00	458.34	155.19	1651.05	457.95	10.49	1642.90	333.10	1.76	1706.03	334.25	149.42	1716.41	923.12	-207.01	68.47	1542.91	-200.70	73.76	914.18
2.73000	158.21	201.33	51.11	115.44	186.07	55.19	-109.75	158.11	101.83	-35.35	217.96	123.51	668.01	-4.70	93.12	619.67	4.58	90.77	390.96	13.20	38.75	455.52	-47.19	88.75	377.91	95.21	1240.94	0.00	0.00	0.00	469.12	151.68	1650.11	468.86	7.24	1642.14	344.07	-2.03	1705.24	344.68	145.56	1715.56	923.06	-206.89	68.41	1542.16	-200.84	73.38	913.97
2.74000	158.30	201.62	50.55	118.43	186.73	54.38	-103.95	157.90	112.69	-29.44	218.42	130.51	672.23	-4.73	86.15	622.94	3.19	85.55	393.67	12.83	41.03	457.57	-47.60	87.39	388.10	92.32	1240.64	0.00	0.00	0.00	479.47	148.16	1649.43	479.31	3.67	1641.45	355.24	-5.81	1704.63	355.03	141.55	1714.96	923.13	-206.50	68.38	1542.64	-200.67	73.60	914.00
2.75000	158.94	202.48	49.94	120.89	187.71	53.15	-96.68	157.46	125.57	-22.08	219.22	138.70	671.91	-3.77	83.08	622.97	3.19	82.44	395.54	12.71	43.30	459.12	-46.90	86.78	398.69	89.39	1240.63	0.00	0.00	0.00	489.75	144.80	1648.93	490.69	0.37	1640.94	366.26	-9.79	1704.24	365.51	137.43	1714.67	923.01	-206.63	68.42	1542.94	-200.58	73.73	914.06
2.76000	158.59	202.81	50.89	124.82	188.65	52.67	-87.14	159.47	141.67	-13.02	220.26	148.24	672.04	-2.58	80.21	624.43	4.62	80.53	396.74	12.85	45.43	460.40	-46.08	86.68	409.50	86.74	1240.90	0.00	0.00	0.00	500.19	141.24	1648.62	501.47	-3.22	1640.48	377.39	-13.95	1704.08	376.00	133.66	1714.64	922.98	-207.01	68.47	1543.24	-200.51	73.90	914.08
2.77000	161.80	204.33	48.90	128.15	189.55	52.79	-75.52	159.94	159.19	-1.86	222.53	159.67	674.80	-2.20	78.07	625.39	4.75	78.52	397.39	13.29	47.30	461.65	-45.47	86.74	418.72	83.89	1241.53	0.00	0.00	0.00	510.46	137.94	1648.38	512.75	-6.64	1640.15	388.68	-17.78	1704.15	386.53	129.61	1714.85	922.96	-206.44	68.46	1542.48	-200.63	73.60	914.21
2.78000	164.36	205.34	47.94	133.25	191.08	53.90	-60.81	161.18	178.13	11.98	226.62	173.21	675.10	-1.90	76.25	625.41	4.24	76.86	397.65	14.04	48.80	462.45	-45.48	86.76	429.12	81.25	1242.41	0.00	0.00	0.00	520.77	134.59	1648.30	523.43	-9.93	1639.91	399.77	-21.67	1704.22	396.97	125.74	1715.09	922.72	-205.53	68.63	1542.36	-200.67	73.54	914.43
2.79000	166.85	206.96	46.23	140.86	196.57	54.21	-43.02	159.41	197.48	28.18	227.72	185.60	676.09	-2.52	74.89	625.04	4.52	75.72	397.66	15.12	49.79	463.09	-45.16	86.53	438.96	78.83	1243.31	0.00	0.00	0.00	530.96	131.14	1648.41	533.41	-13.45	1639.90	410.57	-25.33	1704.45	407.37	122.03	1715.53	922.48	-206.10	68.91	1541.62	-200.73	73.20	914.35
2.80000	174.44	207.82	45.46	147.41	191.65	62.58	-22.06	158.95	217.48	46.38	228.52	197.91	675.68	-2.09	73.89	624.61	4.76	74.81	396.65	20.56	51.72	463.34	-45.00	86.35	450.46	76.26	1244.29	0.00	0.00	0.00	541.08	128.11	1648.67	544.15	-16.66	1639.91	421.08	-29.06	1704.78	417.88	118.32	1716.12	922.91	-206.91	68.35	1542.60	-200.63	73.56	914.14
2.81000	180.08	208.86	42.69	156.66	192.58	68.00	1.80	158.90	236.88	65.96	228.63	210.19	676.83	-1.43	72.18	625.27	4.82	74.41	397.49	22.34	52.84	463.47	-45.17	86.39	462.04	74.09	1245.20	0.00	0.00	0.00	551.31	124.94	1649.17	553.85	-19.47	1640.17	431.48	-32.60	1705.26	428.25	115.08	1716.86	923.17	-207.01	68.16	1542.30	-200.68	73.50	914.23
2.82000	189.67	209.77	40.34	169.58	192.92	74.85	27.49	158.35	254.54	86.83	227.81	221.97	676.90	-1.28	71.69	625.95	4.55	74.20	398.96	14.43	50.17	463.44	-45.10	86.30	472.00	72.10	1246.22	0.00	0.00	0.00	561.52	122.05	1649.92	563.90	-22.56	1640.81	442.01	-35.59	1705.96	438.70	111.78	1717.88	922.93	-206.81	68.25	1542.49	-200.61	73.51	914.23
2.83000	202.65	211.56	42.94	183.33	193.05	82.55	50.51	158.92	268.47	108.13	226.59	233.23	675.31	0.73	72.60	625.08	4.56	73.77	398.26	16.33	50.93	463.46	-44.97	86.15	481.37	69.96	1247.25	0.00	0.00	0.00	571.78	118.94	1650.94	574.27	-25.50	1641.45	452.24	-38.82	1706.82	449.04	109.12	1719.04	922.77	-206.81	68.29	1542.70	-200.60	73.62	914.46
2.84000	222.51	212.23	55.57	203.60	193.64	93.67	71.30	158.67	279.90	129.12	225.00	244.30	674.82	0.15	72.48	624.85	4.71	73.85	397.66	17.14	51.64	463.28	-45.24	86.12	492.19	68.07	1248.42	0.00	0.00	0.00	582.04	116.47	1652.09	584.75	-28.08	1642.33	462.55	-41.61	1707.93	459.45	106.14	1720.48	922.77	-206.25	68.35	1542.37	-200.63	73.55	914.31
2.85000	249.95	212.78	71.69	227.84	194.20	106.91	91.79	157.68	289.02	150.96	223.59	255.25	675.12	-0.27	72.86	624.67	4.56	73.92	395.82	22.38	54.16	463.34	-45.09	85.91	503.04	67.00	1249.81	0.00	0.00	0.00	592.32	113.94	1653.46	594.46	-30.87	1643.47	472.79	-43.91	1709.28	469.79	103.33	1722.10	922.86	-206.80	68.33	1542.02	-200.59	73.41	914.62
2.86000	277.23	212.84	85.56	254.08	194.45	119.51	112.73	157.21	296.66	173.84	222.32	265.19	674.46	-0.72	72.89	624.55	4.29	74.04	395.44	23.55	54.98	463.15	-45.29	85.96	512.77	66.39	1251.44	0.00	0.00	0.00	602.61	111.39	1655.04	604.10	-33.40	1644.78	482.91	-46.34	1710.72	480.04	101.07	1723.90	922.65	-206.52	68.44	1542.59	-200.59	73.65	914.69
2.87000	306.35	212.73	97.35	279.24	193.96	129.96	135.13	156.19	303.15	197.39	221.38	274.15	674.54	-1.82	72.95	624.51	4.32	74.21	395.12	24.36	55.57	463.02	-45.39	86.02	521.75	66.20	1253.20	0.00	0.00	0.00	612.80	109.21	1656.69	614.52	-35.77	1646.15	493.02	-48.44	1712.38	490.12	99.04	1725.77	922.61	-206.74	68.52	1543.07	-200.52	73.79	914.70
2.88000	334.97	211.69	108.37	307.97	193.06	140.31	158.57	154.87	308.54	221.60	221.07	282.24	674.48	-2.19	73.15	624.31	4.26	74.23	394.85	24.83	55.93	462.98	-45.61	86.06	530.06	66.35	1255.07	0.00	0.00	0.00	622.79	107.21	1658.41	624.12	-37.52	1647.71	503.13	-50.38	1714.10	500.22	96.96	1727.73	922.54	-206.46	68.66	1542.73	-200.60	73.67	914.60
2.89000	363.56	211.67	117.41	335.96	192.35	149.31	182.32	153.80	313.29	246.15	220.28	289.05	674.19	-2.94	73.15	623.84	4.17	74.18	394.62	25.01	56.11	462.94	-45.45	85.94	538.33	66.77	1257.02	0.00	0.00	0.00	632.69	105.33	1660.20	633.54	-39.45	1649.33	513.13	-52.08	1715.88	510.30	95.14	1729.69	922.59	-206.12	68.62	1542.78	-200.53	73.73	914.53
2.90000	392.82	210.57	126.79	363.23	191.58	157.04	206.26	151.91	316.59	271.27	219.53	294.86	674.37	-3.18	73.16	624.55	4.15	74.45	394.45	24.92	56.12	462.80	-45.77	86.10	546.23	66.99	1259.02	0.00	0.00	0.00	642.43	103.89	1661.90	643.70	-40.86	1651.02	523.01	-53.50	1717.67	520.31	93.53	1731.57	922.91	-205.97	68.49	1542.62	-200.68	73.66	914.66
2.91000	424.14	210.13	135.54	394.86	190.68	165.28	230.78	149.25	318.40	296.80	218.69	299.39	675.38	-2.77	73.64	624.66	4.20	74.44	394.32	24.61	55.99	462.79	-45.82	86.10	554.76	66.90	1260.96	0.00	0.00	0.00	652.28	102.26	1663.61	653.97	-42.41	1652.56	532.67	-54.76	1719.37	530.22	91.89	1733.38	922.95	-206.06	68.65	1542.96	-200.71	73.75	914.45
2.92000	454.39	208.58	143.50	425.22	189.39	172.19	255.96	147.24	319.14	322.59	217.46	302.81	675.16	-2.73	73.48	625.61	4.16	74.64	394.24	24.10	55.74	462.78	-45.66	86.11	564.16	66.56	1262.74	0.00	0.00	0.00	662.02	101.08	1665.25	663.18	-43.65	1654.17	542.21	-55.77	1721.08	540.00	90.71	1735.06	923.08	-206.72	68.37	1542.38	-200.60	73.54	914.72
2.93000	482.57	206.85	151.57	455.44	187.65	178.37	281.87	145.50	319.07	348.51	215.75	304.90	674.91	-3.04	73.13	626.31	4.45	74.78	394.21	23.44	55.41	462.72	-45.62	86.32	572.50	65.73	1264.50	0.00	0.00	0.00	671.72	100.13	1666.81	673.90	-44.67	1655.71	551.81	-56.68	1722.65	549.65	89.82	1736.59	922.90	-206.19	68.66	1542.90	-200.49	73.74	914.75
2.94000	515.81	204.95	158.56	485.14	185.84	183.75	308.32	143.95	317.68	374.78	214.00	306.10	674.91	-2.33	73.29	626.58	4.33	74.44	394.23	22.64	55.01	462.65	-45.58	86.50	581.56	64.77	1266.04	0.00	0.00	0.00	681.36	99.27	1668.31	682.72	-45.90	1657.25	561.33	-57.54	1724.03	559.33	88.59	1738.02	922.65	-206.39	68.70	1543.18	-200.49	73.85	914.74
2.95000	547.78	202.81	164.74	518.23	184.13	189.41	334.88	142.76	315.40	401.47	212.23	306.31	677.18	-1.87	73.67	627.26	4.90	74.67	394.30	21.76	54.57	462.72	-45.17	86.48	591.70	63.88	1267.37	0.00	0.00	0.00	690.95	98.60	1669.64	691.30	-46.63	1658.79	570.68	-58.55	1725.21	568.85	88.09	1739.22	922.72	-206.77	68.70	1542.72	-200.69	73.68	915.01
2.96000	582.16	200.15	171.45	550.00	181.72	193.95	361.69	141.86	312.08	428.84	209.60	305.32	679.43	-1.68	73.87	624.91	4.74	76.92	394.42	20.82	54.12	462.72	-45.10	86.66	602.67	62.58	1268.52	0.00	0.00	0.00	700.45	97.86	1670.87	701.37	-47.16	1660.03	580.04	-59.28	1726.27	578.30	87.58	1740.24	922.76	-206.02	68.76	1542.33	-200.71	73.53	915.08
2.97000	616.85	196.23	176.07	582.86	179.05	198.69	388.10	140.43	307.93	456.40	207.65	303.83	692.95	-1.04	78.91	624.48	4.85	76.86	394.58	19.86	53.68	462.71	-45.23	86.95	612.26	61.38	1269.57	0.00	0.00	0.00	709.95	97.26	1671.99	711.43	-47.73	1661.10	589.60	-59.56	1727.25	587.79	86.99	1741.13	922.78	-206.14	68.72	1542.61	-200.65	73.59	914.87
2.98000	650.71	193.01	181.74	614.83	176.06	202.73	414.87	138.67	302.64	483.92	205.85	301.67	695.14	-0.99	79.15	622.98	4.53	75.97	394.79	18.91	53.28	462.75	-45.32	87.19	622.98	60.12	1270.29	0.00	0.00	0.00	719.45	96.96	1672.80	720.11	-48.33	1662.28	599.11	-59.72	1728.06	597.27	86.52	1741.76	923.00	-207.02	68.32	1542.28	-200.68	73.43	914.92
2.99000	685.16	189.66	187.27	648.07	172.81	206.85	441.29	137.41	298.18	511.96	203.54	298.69	685.34	-1.47	76.56	624.39	4.63	76.13	395.05	18.00	52.94	463.04	-44.84	87.13	633.91	58.67	1270.63	0.00	0.00	0.00	728.92	96.35	1673.55	729.20	-48.76	1663.16	608.48	-60.13	1728.60	606.74	86.02	1742.27	923.09	-206.72	68.30	1542.11	-200.57	73.44	914.62
3.00000	718.51	186.04	192.01	680.20	169.24	210.28	466.00	134.14	291.02	540.37	201.32	295.17	675.95	-1.60	73.77	622.67	4.59	75.21	395.35	17.18	52.70	463.15	-44.86	87.31	643.49	57.39	1270.66	0.00	0.00	0.00	738.49	95.96	1674.00	738.84	-49.03	1663.81	617.81	-60.54	1728.97	616.08	85.72	1742.49	923.22	-206.73	68.24	1542.69	-200.53	73.68	914.71
3.01000	751.76	182.18	196.79	713.98	166.66	211.43	490.98	133.71	284.18	569.28	198.87	291.06	677.48	-1.66	73.64	625.74	4.88	72.96	395.70	16.47	52.57	463.29	-44.87	87.49	653.38	56.39	1270.56	0.00	0.00	0.00	747.89	96.13	1674.22	748.69	-49.30	1664.21	627.16	-60.96	1729.20	625.29	85.52	1742.53	923.17	-206.93	68.49	1542.40	-200.62	73.55	914.75
3.02000	784.63	178.28	201.64	746.70	162.71	214.69	517.90	131.58	275.72	598.34	196.37	286.51	678.82	-1.65	73.56	625.59	5.14	72.56	396.10	15.91	52.58	463.53	-44.59	87.58	662.08	55.53	1270.20	0.00	0.00	0.00	757.30	96.27	1674.31	758.52	-49.70	1664.39	636.68	-60.94	1729.25	634.47	85.38	1742.40	923.54	-207.74	68.09	1543.13	-200.57	73.73	914.63
3.03000	818.55	175.19	206.31	778.50	159.31	217.58	547.66	128.25	267.00	626.87	194.19	281.85	677.86	-1.39	70.51	626.68	5.06	72.43	396.54	15.53	52.76	463.63	-44.60	87.78	670.41	54.96	1269.65	0.00	0.00	0.00	766.84	95.59	1674.30	767.25	-49.73	1664.64	646.11	-61.08	1729.16	643.60	85.35	1742.13	923.76	-207.67	67.74	1542.68	-200.70	73.68	914.20
3.04000	851.00	171.55	211.21	810.59	156.27	220.47	579.59	125.85	258.51	656.06	191.03	276.58	677.86	-2.80	69.00	626.52	5.05	71.97	396.96	18.97	55.02	463.83	-44.78	88.08	678.99	54.43	1269.03	0.00	0.00	0.00	776.15	95.69	1674.06	777.19	-49.74	1664.67	655.57	-61.12	1728.93	652.75	85.43	1741.71	923.66	-207.60	67.72	1542.36	-200.72	73.53	914.35
3.05000	883.34	168.60	215.95	842.00	153.02	223.27	613.90	124.12	250.06	685.01	188.68	271.56	678.09	-1.56	68.83	626.42	4.76	71.35	397.72	13.21	52.65	464.11	-44.28	88.10	687.38	54.20	1268.25	0.00	0.00	0.00	785.39	95.97	1673.68	786.61	-49.65	1664.51	665.01	-60.97	1728.57	662.19	85.32	1741.19	923.33	-207.86	67.86	1542.59	-200.68	73.65	914.52
3.06000	915.51	165.09	221.15	873.24	149.96	226.04	646.39	122.39	241.35	714.22	185.36	266.16	677.87	-1.26	68.08	626.44	5.07	70.99	398.06	16.65	54.35	464.30	-44.36	88.42	695.85	54.02	1267.24	0.00	0.00	0.00	794.80	96.07	1673.26	796.05	-49.76	1664.22	674.45	-61.16	1727.99	671.56	85.57	1740.57	923.28	-207.73	67.78	1541.93	-200.74	73.32	914.54
3.07000	946.36	162.40	225.55	904.33	147.19	228.73	677.33	119.73	233.03	743.19	183.05	261.10	678.22	-1.37	67.16	626.56	5.14	70.50	398.52	9.72	51.65	464.63	-44.06	88.61	704.15	53.90	1266.41	0.00	0.00	0.00	804.36	96.16	1672.76	805.20	-49.80	1663.89	683.99	-61.11	1727.38	681.01	85.81	1739.84	923.23	-207.84	67.88	1542.06	-200.70	73.37	914.91
3.08000	977.92	160.13	230.09	934.37	144.28	231.41	707.26	116.94	224.96	771.89	179.43	255.54	678.47	-0.97	66.44	627.05	5.22	70.06	397.96	15.90	54.17	465.06	-43.68	88.80	713.76	53.80	1265.41	0.00	0.00	0.00	814.05	96.20	1672.25	815.22	-49.44	1663.54	693.55	-60.97	1726.68	690.52	85.87	1739.04	923.27	-208.13	68.02	1542.31	-200.63	73.47	915.13
3.09000	1006.73	157.62	230.86	964.50	142.04	233.92	737.56	113.94	216.83	800.45	176.78	250.27	678.45	-0.60	65.65	627.32	5.36	69.63	399.05	14.22	54.00	465.50	-43.56	89.16	722.29	53.59	1264.32	0.00	0.00	0.00	823.70	96.83	1671.61	824.74	-49.31	1663.20	703.06	-60.91	1725.88	699.96	86.44	1738.15	923.75	-207.68	67.74	1542.50	-200.49	73.55	914.92
3.10000	1035.46	155.28	235.02	993.76	139.34	236.41	767.39	111.98	209.28	828.72	174.29	245.25	679.03	-0.18	65.08	627.46	5.59	69.17	399.60	11.58	53.67	466.02	-43.31	89.50	731.34	53.47	1263.28	0.00	0.00	0.00	833.49	96.90	1671.01	834.90	-48.99	1662.68	712.68	-60.60	1725.02	709.48	86.70	1737.21	923.94	-207.87	67.82	1542.99	-200.55	73.77	914.45
3.11000	1064.00	153.53	238.84	1022.81	137.21	239.03	796.34	108.31	202.10	856.84	171.39	240.22	679.57	-0.26	64.39	628.14	5.50	68.79	399.71	13.65	54.62	466.58	-42.77	89.73	740.55	53.42	1262.10	0.00	0.00	0.00	843.19	97.48	1670.37	845.15	-48.45	1662.21	722.34	-60.14	1724.16	719.14	86.94	1736.21	924.33	-207.65	67.68	1542.40	-200.75	73.55	915.00
3.12000	1091.30	151.79	242.39	1050.91	135.34	241.38	824.77	106.41	196.17	884.15	169.75	235.80	679.34	-0.18	63.43	628.24	5.77	68.30	400.25	14.77	55.49	466.98	-42.59	90.19	749.43	53.12	1260.98	0.00	0.00	0.00	853.08	97.90	1669.62	854.50	-48.21	1661.59	732.05	-59.74	1723.15	728.70	87.81	1735.11	923.99	-206.85	68.07	1541.65	-200.71	73.27	914.78
3.13000	1117.93	149.97	245.94	1076.74	133.32	243.33	852.84	103.94	189.65	910.64	167.72	231.56	679.90	-0.24	62.55	628.74	5.80	67.85	400.47	15.58	56.22	467.59	-42.31	90.63	759.43	53.05	1259.67	0.00	0.00	0.00	862.97	98.35	1668.86	863.29	-48.00	1661.17	741.98	-59.00	1722.20	738.69	88.02	1734.02	923.73	-206.13	68.19	1541.49	-200.68	73.18	914.43
3.14000	1143.20	148.13	249.43	1102.51	131.74	245.31	880.50	102.13	183.85	936.56	165.71	227.60	679.80	0.78	62.00	628.92	6.26	67.50	400.79	14.18	55.90	468.05	-42.32	91.32	768.79	52.79	1258.33	0.00	0.00	0.00	873.05	98.75	1668.06	874.17	-47.40	1660.52	751.91	-58.46	1721.12	748.68	88.75	1732.84	923.62	-206.31	68.27	1542.25	-200.63	73.47	914.89
3.15000	1167.27	146.35	252.79	1127.51	129.87	247.64	906.94	100.57	178.41	961.65	164.27	224.05	681.49	0.70	61.35	629.51	6.68	67.07	400.85	14.67	56.73	468.68	-41.71	91.84	778.52	52.64	1256.93	0.00	0.00	0.00	883.33	99.55	1667.14	884.60	-46.81	1659.67	762.01	-57.65	1720.00	758.70	89.62	1731.55	923.03	-205.69	68.91	1542.38	-200.69	73.51	914.57
3.16000	1190.54	144.53	255.94	1151.42	127.96	249.81	932.26	100.61	173.12	985.64	163.56	221.04	681.08	0.85	60.03	630.51	6.71	66.44	401.95	14.61	57.12	469.34	-41.37	92.58	789.71	52.55	1255.53	0.00	0.00	0.00	893.67	100.32	1666.18	894.67	-45.83	1658.99	772.07	-56.92	1718.76	768.67	90.63	1730.18	923.24	-206.41	68.41	1542.81	-200.65	73.72	914.39
3.17000	1211.98	142.04	259.18	1176.90	126.04	252.63	956.49	99.17	168.42	1008.74	162.45	217.96	681.40	1.31	59.00	630.58	6.98	65.78	402.24	16.72	58.95	470.19	-40.68	93.21	800.60	52.60	1253.99	0.00	0.00	0.00	904.11	101.20	1665.20	904.30	-45.17	1658.15	782.18	-55.96	1717.46	778.64	91.51	1728.76	923.50	-206.44	68.09	1541.99	-200.75	73.40	914.86
3.18000	1232.58	140.30	261.55	1193.21	123.70	248.37	979.76	99.84	163.62	1030.61	161.76	215.16	681.90	1.72	58.24	630.77	7.12	65.19	402.81	14.35	58.48	470.96	-40.12	94.00	810.61	52.80	1252.30	0.00	0.00	0.00	914.56	102.24	1664.17	914.25	-44.57	1657.28	792.35	-55.00	1716.04	788.90	92.43	1727.23	923.26	-206.36	68.27	1541.97	-200.72	73.42	914.97
3.19000	1251.75	137.94	263.64	1212.26	121.94	249.29	1000.58	101.12	159.78	1050.79	161.60	212.68	681.87	1.61	56.98	632.29	7.26	64.95	403.45	15.74	59.66	471.85	-39.64	94.86	820.68	53.11	1250.55	0.00	0.00	0.00	925.12	103.32	1663.08	925.91	-43.37	1656.46	802.58	-54.13	1714.55	799.24	93.63	1725.71	923.24	-206.37	68.15	1542.61	-200.52	73.56	914.81
3.20000	1269.35	135.72	264.95	1229.98	119.80	249.85	1020.44	100.51	155.49	1069.53	160.76	210.06	682.75	1.78	56.15	632.04	7.45	64.24	403.83	17.65	61.67	472.93	-38.87	95.67	831.35	53.58	1248.75	0.00	0.00	0.00	935.93	104.16	1662.07	937.07	-42.18	1655.54	813.04	-53.05	1713.09	809.84	94.87	1724.20	923.28	-206.58	68.15	1542.73	-200.46	73.64	914.75
3.21000	1285.19	133.46	265.49	1246.35	117.76	249.69	1038.51	100.29	151.18	1086.65	160.39	207.49	683.22	2.14	55.52	632.70	7.52	63.85	404.88	15.90	61.96	473.84	-38.46	96.66	842.65	54.07	1246.96	0.00	0.00	0.00	947.00	105.17	1661.05	947.47	-41.41	1654.67	823.87	-51.42	1711.72	820.58	96.19	1722.65	923.20	-206.23	68.30	1542.03	-200.63	73.39	914.69
3.22000	1299.87	131.43	265.04	1260.91	115.92	248.71	1054.24	100.03	147.50	1102.09	159.76	204.74	684.15	1.87	54.72	632.65	7.79	63.42	404.79	16.79	63.71	474.76	-38.29	97.85	853.12	54.67	1245.27	0.00	0.00	0.00	957.91	107.00	1659.96	958.12	-40.04	1653.91	834.62	-50.06	1710.29	831.41	97.71	1721.06	923.40	-206.19	68.14	1542.30	-200.70	73.49	914.48
3.23000	1312.60	129.02	263.80	1273.85	114.02	246.95	1068.04	98.76	143.47	1115.84	158.54	201.57	684.13	2.09	53.82	633.93	7.52	63.12	405.66	15.68	65.42	475.80	-38.09	99.08	863.62	55.36	1243.48	0.00	0.00	0.00	969.21	108.37	1659.02	969.29	-38.50	1653.25	845.43	-48.52	1708.93	842.31	99.62	1719.49	923.16	-206.03	68.38	1542.40	-200.64	73.53	914.56
3.24000	1323.95	127.12	261.43	1285.20	112.43	244.28	1080.24	97.77	139.13	1127.43	157.75	198.18	684.05	2.14	52.97	634.66	7.12	62.59	406.53	16.69	67.90	476.93	-37.92	100.43	874.99	55.99	1241.79	0.00	0.00	0.00	980.75	109.56	1658.17	980.97	-36.92	1652.56	856.30	-46.86	1707.65	853.39	101.18	1718.04	922.78	-205.09	68.77	1542.60	-200.59	73.66	914.56
3.25000	1333.49	125.42	258.05	1294.67	110.69	240.74	1089.97	95.01	134.85	1137.42	155.39	193.89	684.93	1.82	52.35	635.24	7.16	62.31	407.50	16.95	70.48	478.06	-38.40	102.22	886.08	56.74	1240.22	0.00	0.00	0.00	992.00	111.74	1657.41	992.68	-35.43	1652.08	867.39	-45.05	1706.49	864.49	103.26	1716.63	923.19	-205.46	68.52	1543.02	-200.62	73.81	914.35
3.26000	1341.23	124.07	253.55	1302.92	109.58	235.95	1097.18	93.24	130.73	1144.99	154.25	189.53	685.34	1.94	51.60	635.94	7.04	61.89	408.55	16.14	73.35	479.39	-38.67	104.12	898.18	57.42	1238.77	0.00	0.00	0.00	1003.55	113.42	1656.79	1004.32	-33.56	1651.93	878.68	-42.95	1705.48	875.67	105.41	1715.27	923.32	-206.01	68.27	1542.61	-200.61	73.67	914.45
3.27000	1346.96	122.70	247.88	1308.73	107.78	230.54	1103.20	91.17	125.56	1151.26	151.39	184.04	686.14	2.36	51.17	636.58	6.93	61.55	409.72	17.05	76.52	480.84	-38.96	106.13	910.55	58.11	1237.50	0.00	0.00	0.00	1015.22	115.25	1656.41	1015.20	-31.74	1651.83	889.96	-41.02	1704.49	887.12	107.37	1714.16	923.32	-205.77	68.19	1543.82	-200.47	74.15	914.64
3.28000	1351.72	122.25	240.61	1314.00	107.61	223.45	1107.38	88.11	120.17	1155.03	149.83	178.44	686.26	2.25	50.19	637.39	6.76	61.19	411.17	17.99	80.16	482.65	-39.10	108.30	922.78	58.95	1236.35	0.00	0.00	0.00	1027.06	117.29	1656.21	1027.10	-29.49	1651.82	901.23	-38.75	1703.70	898.41	109.78	1713.15	923.42	-206.25	68.18	1543.16	-200.55	73.93	914.78
3.29000	1356.19	120.41	230.74	1319.11	106.28	214.52	1109.53	86.34	119.21	1158.18	148.39	174.06	686.97	2.45	49.55	638.32	6.79	60.94	412.72	16.43	84.03	484.50	-39.37	110.83	935.36	59.85	1235.33	0.00	0.00	0.00	1038.74	119.73	1656.20	1038.74	-27.32	1652.20	912.55	-36.29	1703.06	909.69	112.19	1712.29	923.15	-206.97	68.01	1542.19	-200.62	73.49	914.46
3.30000	1363.67	119.61	218.83	1325.87	105.52	204.55	1112.23	83.87	119.31	1161.98	146.91	171.20	687.74	2.17	48.99	639.62	6.39	60.59	414.63	16.75	88.42	486.59	-39.69	113.58	947.82	60.88	1234.52	0.00	0.00	0.00	1049.25	121.26	1657.47	1050.06	-24.92	1652.66	923.96	-33.53	1702.64	920.96	114.75	1711.70	922.99	-206.34	67.74	1541.75	-200.75	73.29	914.36
3.31000	1373.93	119.36	205.52	1333.93	104.09	199.43	1116.32	82.55	120.84	1168.21	144.88	170.02	687.90	2.62	48.46	640.85	5.76	60.23	416.48	15.87	93.53	489.14	-39.79	116.45	960.78	62.02	1234.01	0.00	0.00	0.00	1060.87	123.80	1658.20	1061.56	-22.59	1653.60	935.35	-30.96	1702.60	932.56	117.33	1711.56	923.23	-206.56	67.74	1541.97	-201.05	73.41	914.35
3.32000	1381.95	117.71	194.21	1340.38	102.24	191.16	1120.09	81.33	122.32	1174.57	143.95	169.11	688.77	2.54	48.18	642.33	5.60	60.03	419.12	15.85	99.05	491.81	-40.94	120.10	973.69	63.20	1233.80	0.00	0.00	0.00	1074.29	127.28	1658.26	1074.24	-19.91	1654.83	946.96	-28.29	1702.85	944.32	120.14	1711.66	923.30	-206.81	67.73	1542.55	-201.42	73.52	914.63
3.33000	1386.86	115.53	185.56	1344.25	100.70	183.77	1122.28	81.51	123.49	1179.00	143.91	167.79	688.53	2.63	47.51	644.05	5.04	59.76	421.86	14.34	104.69	494.84	-42.08	123.88	986.36	64.41	1233.93	0.00	0.00	0.00	1086.75	130.19	1659.30	1086.03	-17.12	1656.30	958.74	-25.21	1703.20	955.93	123.52	1711.78	923.20	-206.82	67.97	1542.26	-200.89	73.52	914.59
3.34000	1390.44	113.77	178.10	1347.42	99.12	178.05	1123.94	81.03	124.11	1182.04	143.29	166.74	688.53	2.74	47.28	645.13	4.32	59.03	425.13	12.90	111.17	498.41	-43.38	127.79	999.31	65.74	1234.10	0.00	0.00	0.00	1096.51	131.87	1662.11	1097.36	-14.30	1658.05	970.37	-22.25	1703.67	967.80	126.34	1712.16	923.36	-207.08	67.66	1542.44	-200.60	73.57	914.58
3.35000	1392.43	113.77	176.34	1350.45	98.34	173.86	1125.26	80.83	125.06	1184.53	142.38	166.31	689.39	2.48	46.93	646.97	3.77	58.71	428.87	11.63	118.11	502.35	-44.96	131.97	1012.34	67.14	1234.46	0.00	0.00	0.00	1108.55	134.92	1664.03	1109.44	-11.27	1659.81	982.44	-18.74	1704.44	979.85	129.37	1712.82	923.48	-207.62	67.53	1542.84	-200.54	73.65	914.68
3.36000	1393.29	113.19	171.62	1352.98	98.30	169.98	1126.56	80.47	125.47	1186.64	142.53	166.06	690.63	2.61	47.13	648.73	2.69	57.98	433.20	10.26	125.97	506.92	-46.91	136.61	1024.41	68.78	1235.06	0.00	0.00	0.00	1120.52	138.24	1665.95	1122.04	-8.21	1661.64	994.15	-15.63	1705.41	991.76	132.89	1713.70	923.43	-206.96	67.63	1543.79	-200.49	73.95	914.72
3.37000	1396.42	113.13	167.33	1354.45	98.00	165.93	1127.54	80.36	126.13	1188.75	142.66	165.72	690.28	2.29	46.44	650.38	1.42	56.89	438.28	8.15	134.24	512.43	-48.28	141.33	1037.85	70.54	1236.07	0.00	0.00	0.00	1132.73	141.47	1667.94	1133.95	-4.86	1663.88	1006.16	-12.15	1706.71	1003.95	136.34	1714.97	923.22	-206.61	67.96	1542.80	-200.56	73.63	914.96
3.38000	1398.98	113.66	162.75	1356.94	97.90	162.70	1128.21	81.27	127.05	1190.91	142.43	165.08	690.67	1.62	45.86	653.26	0.35	56.50	444.57	6.15	142.99	518.34	-50.65	146.79	1050.39	72.43	1237.53	0.00	0.00	0.00	1145.56	144.49	1670.24	1145.71	-1.54	1666.25	1018.45	-8.19	1708.34	1016.31	139.72	1716.60	923.26	-206.15	67.97	1541.30	-200.97	73.06	914.99
3.39000	1400.41	114.58	158.22	1358.42	98.32	159.21	1129.43	79.61	127.53	1192.74	142.53	164.61	691.26	1.39	45.62	655.44	-1.24	55.57	451.79	4.29	152.61	525.01	-53.08	152.65	1062.87	74.34	1239.46	0.00	0.00	0.00	1157.54	148.03	1672.75	1157.93	1.76	1668.78	1030.41	-4.86	1710.24	1028.74	143.00	1718.56	923.32	-206.46	67.98	1542.26	-200.76	73.44	914.96
3.40000	1403.29	115.05	154.96	1359.90	98.38	156.36	1130.03	79.93	128.00	1194.10	142.63	164.42	692.00	0.97	45.18	658.18	-1.70	55.49	460.29	1.92	162.81	532.88	-55.23	158.94	1076.55	76.28	1241.88	0.00	0.00	0.00	1170.30	151.45	1675.29	1170.65	5.00	1671.54	1042.38	-1.42	1712.46	1040.92	146.47	1720.74	923.24	-206.26	68.03	1542.85	-200.65	73.68	914.86
3.41000	1403.08	114.58	153.14	1360.32	97.81	154.74	1130.91	80.04	127.77	1194.96	142.18	164.28	693.83	-0.00	44.99	661.16	-2.47	56.00	470.01	1.15	174.52	541.97	-56.95	165.67	1090.64	78.33	1244.53	0.00	0.00	0.00	1181.78	155.02	1678.04	1181.86	8.30	1674.54	1054.53	2.41	1715.03	1052.96	149.76	1723.21	923.17	-206.54	67.99	1542.37	-200.63	73.40	914.90
3.42000	1403.81	114.00	152.68	1361.03	97.47	153.66	1131.33	79.38	127.79	1195.37	142.14	164.34	695.85	-0.52	44.84	665.42	-3.83	57.04	481.21	-1.03	186.57	551.87	-59.22	173.42	1103.34	80.23	1247.54	0.00	0.00	0.00	1194.21	158.29	1681.11	1193.35	11.32	1677.72	1066.60	6.45	1717.90	1064.89	153.13	1725.82	923.15	-206.81	68.02	1542.57	-200.66	73.49	914.77
3.43000	1404.15	114.36	151.26	1362.14	97.88	152.64	1130.84	79.76	128.54	1196.02	141.71	164.10	698.07	-1.43	44.36	668.72	-4.47	58.73	494.06	-2.42	199.77	563.39	-60.83	181.75	1116.28	82.01	1250.58	0.00	0.00	0.00	1205.02	161.86	1684.34	1206.26	14.94	1681.06	1078.14	9.92	1720.82	1076.60	156.77	1728.55	923.04	-206.35	68.14	1542.19	-200.57	73.36	914.40
3.44000	1404.14	114.15	151.05	1362.17	98.02	151.68	1131.30	79.95	128.44	1196.40	141.51	163.99	701.87	-2.39	43.92	673.30	-5.58	61.28	508.47	-3.69	214.03	576.22	-61.71	190.62	1129.22	83.72	1253.71	0.00	0.00	0.00	1216.62	165.37	1687.76	1217.79	18.00	1684.68	1089.48	13.34	1723.75	1088.12	160.09	1731.34	923.11	-206.39	68.00	1542.94	-200.55	73.69	914.68
3.45000	1404.33	114.14	150.51	1362.13	98.09	151.05	1131.28	79.80	128.41	1196.44	142.14	164.20	706.38	-4.16	42.50	679.26	-7.42	64.84	524.66	-4.20	228.82	590.54	-62.12	200.12	1141.70	85.41	1256.74	0.00	0.00	0.00	1228.68	168.67	1691.16	1228.93	21.02	1688.28	1100.58	16.51	1726.71	1099.45	163.25	1734.10	922.95	-206.11	68.25	1542.86	-200.53	73.60	914.62
3.46000	1404.49	113.83	149.98	1363.41	98.16	150.69	1131.93	79.83	128.06	1196.77	141.83	164.08	712.03	-7.13	40.15	684.58	-8.05	69.64	542.28	-5.38	243.71	605.90	-62.21	210.22	1154.12	86.94	1259.73	0.00	0.00	0.00	1239.91	171.86	1694.55	1239.99	24.04	1692.05	1111.87	20.14	1729.71	1110.54	166.29	1736.80	923.03	-206.51	67.97	1542.86	-200.69	73.63	914.30
3.47000	1404.35	113.98	149.49	1362.99	97.90	150.31	1131.89	79.54	128.04	1197.01	141.73	163.99	717.17	-13.51	36.09	691.18	-9.94	75.52	561.48	-5.39	259.58	621.94	-62.40	221.47	1166.29	88.40	1262.54	0.00	0.00	0.00	1250.77	174.32	1698.04	1251.59	27.00	1695.75	1122.96	23.45	1732.66	1121.21	169.40	1739.43	922.90	-207.08	68.03	1542.61	-200.73	73.57	914.54
3.48000	1404.82	113.84	149.32	1362.85	98.07	149.72	1131.80	79.01	128.19	1197.22	141.67	163.87	720.28	-11.32	42.01	699.11	-7.99	86.55	581.41	-4.66	275.90	637.86	-62.94	234.19	1177.61	89.78	1265.24	0.00	0.00	0.00	1261.67	177.00	1701.38	1262.52	29.55	1699.26	1133.83	26.60	1735.60	1131.90	172.37	1742.03	922.94	-207.06	67.91	1542.30	-200.70	73.42	914.37
3.49000	1405.43	113.82	149.22	1363.15	98.06	149.54	1131.82	79.39	128.08	1197.21	141.67	163.80	727.32	-12.53	52.34	705.36	-10.29	94.63	601.10	-2.93	292.47	653.27	-63.55	248.43	1188.59	91.11	1267.94	0.00	0.00	0.00	1272.20	179.62	1704.65	1272.40	32.24	1702.83	1144.17	28.79	1738.29	1142.47	175.11	1744.59	922.84	-206.49	68.02	1542.35	-200.76	73.39	913.88
3.50000	1405.36	113.97	148.96	1363.14	98.21	149.21	1132.09	79.66	127.92	1197.23	141.75	163.79	735.15	-14.22	64.17	716.21	-11.51	107.67	619.84	-1.22	309.45	669.15	-62.90	263.40	1199.14	92.18	1270.57	0.00	0.00	0.00	1283.10	181.63	1707.89	1282.87	34.39	1706.23	1154.88	31.67	1741.12	1152.78	177.81	1747.02	922.95	-207.07	67.85	1543.25	-200.61	73.71	914.01
3.51000	1405.35	113.57	148.97	1362.24	98.06	148.70	1131.31	79.14	128.20	1197.28	141.84	163.74	748.68	-15.09	79.55	728.17	-11.19	123.83	637.97	-0.68	326.22	685.28	-62.60	279.38	1209.29	93.13	1273.25	0.00	0.00	0.00	1293.67	183.53	1710.99	1294.17	36.78	1709.58	1165.06	33.58	1743.81	1163.06	180.02	1749.57	922.85	-206.70	68.03	1542.92	-200.56	73.64	913.98
3.52000	1406.02	113.74	148.86	1363.21	98.37	148.92	1131.28	79.50	128.36	1197.57	141.45	163.48	761.97	-15.47	94.84	743.72	-11.17	140.15	655.56	-0.09	343.36	702.05	-62.58	296.05	1219.27	93.89	1275.98	0.00	0.00	0.00	1303.89	185.72	1713.93	1304.62	38.78	1712.81	1175.40	35.59	1746.59	1173.15	181.95	1752.18	922.73	-207.14	68.11	1543.22	-200.45	73.79	913.93
3.53000	1405.27	113.76	148.38	1363.12	98.52	148.83	1131.30	78.90	128.23	1197.45	141.80	163.49	776.38	-15.33	110.33	759.17	-10.85	156.22	673.50	0.78	360.51	720.14	-61.59	312.48	1228.17	94.39	1278.74	0.00	0.00	0.00	1313.73	187.16	1716.98	1315.15	40.54	1716.04	1185.59	37.10	1749.36	1182.88	184.19	1754.75	922.80	-207.68	68.00	1542.90	-200.58	73.62	914.21
3.54000	1405.52	113.68	148.69	1362.94	98.72	148.65	1131.14	78.89	128.20	1197.46	141.92	163.43	792.16	-15.17	125.96	776.07	-10.21	172.51	692.35	1.90	376.87	739.23	-60.79	328.59	1237.80	94.81	1281.59	0.00	0.00	0.00	1323.87	188.77	1719.93	1324.87	42.21	1719.32	1195.97	38.53	1752.20	1192.94	185.48	1757.53	922.95	-207.86	67.89	1542.63	-200.61	73.52	914.41
3.55000	1405.54	113.70	148.66	1362.59	98.73	148.52	1131.01	79.10	128.25	1197.39	142.14	163.46	808.21	-14.62	140.74	794.93	-9.59	188.22	711.93	1.75	392.76	758.88	-60.31	343.94	1246.99	95.25	1284.65	0.00	0.00	0.00	1334.39	189.49	1722.99	1335.45	43.59	1722.37	1205.98	39.52	1755.06	1203.12	186.44	1760.43	923.36	-207.84	67.60	1543.41	-200.53	73.86	914.45
3.56000	1406.08	113.78	148.73	1363.03	99.03	148.53	1130.87	80.04	128.61	1197.46	142.24	163.46	825.19	-13.99	154.74	815.02	-7.69	202.74	732.71	1.44	407.44	778.76	-60.38	358.40	1256.92	95.55	1287.74	0.00	0.00	0.00	1343.87	190.73	1726.11	1345.22	44.70	1725.48	1216.00	40.55	1757.93	1213.00	187.60	1763.35	923.24	-207.19	67.85	1542.49	-200.71	73.55	914.87
3.57000	1404.99	113.60	148.50	1362.74	99.13	148.43	1130.81	79.86	128.44	1197.38	142.35	163.44	844.24	-13.80	167.84	833.65	-8.51	214.85	754.37	1.61	420.85	799.56	-60.25	371.42	1266.03	95.78	1290.95	0.00	0.00	0.00	1353.54	191.56	1729.24	1355.25	45.60	1728.31	1225.74	41.29	1760.73	1222.69	188.82	1766.31	923.21	-206.77	67.92	1542.58	-200.66	73.55	914.92
3.58000	1405.27	113.41	148.68	1362.67	98.88	148.43	1130.75	80.27	128.81	1197.42	142.26	163.39	863.15	-13.56	179.42	854.95	-8.04	226.94	776.19	2.52	433.55	820.85	-59.59	382.86	1275.29	95.82	1294.17	0.00	0.00	0.00	1363.75	192.47	1732.28	1364.46	46.38	1731.58	1235.41	41.95	1763.62	1232.54	189.42	1769.36	923.80	-208.10	67.22	1542.60	-200.60	73.59	914.78
3.59000	1404.59	113.32	148.16	1362.94	98.99	148.35	1130.83	80.63	128.76	1197.55	142.17	163.37	881.39	-13.86	189.28	873.78	-8.47	236.73	798.20	3.07	444.12	842.27	-59.29	392.98	1285.15	95.82	1297.38	0.00	0.00	0.00	1373.08	193.06	1735.45	1374.68	47.29	1734.63	1244.76	42.26	1766.45	1242.26	189.82	1772.36	923.90	-208.41	66.97	1542.63	-200.66	73.58	914.99
3.60000	1404.64	113.35	147.92	1362.99	98.78	148.39	1130.67	80.55	129.13	1197.65	142.03	163.37	903.71	-13.89	198.82	894.39	-9.16	245.28	819.92	3.30	453.06	863.88	-59.38	401.78	1294.06	95.65	1300.70	0.00	0.00	0.00	1383.04	193.44	1738.51	1384.42	47.86	1737.81	1254.07	42.48	1769.21	1251.66	190.51	1775.27	923.31	-207.20	67.73	1542.49	-200.71	73.52	914.76
3.61000	1406.49	113.78	148.17	1362.56	98.80	148.00	1131.54	80.01	128.49	1197.59	142.20	163.50	926.02	-14.10	206.77	915.92	-9.25	252.80	841.12	2.58	460.44	885.49	-59.46	409.17	1303.38	95.58	1303.99	0.00	0.00	0.00	1392.17	193.88	1741.63	1393.58	48.24	1740.87	1263.20	42.38	1771.95	1261.06	191.12	1778.06	923.30	-207.02	67.64	1542.44	-200.66	73.44	914.73
3.62000	1405.68	113.17	147.88	1362.71	98.52	148.01	1131.30	79.96	128.90	1197.79	142.14	163.51	948.30	-14.04	212.97	938.99	-8.02	259.59	862.09	2.68	465.78	907.07	-59.28	415.04	1312.84	95.68	1307.11	0.00	0.00	0.00	1401.52	194.07	1744.71	1402.93	48.67	1744.10	1272.77	43.01	1774.64	1270.45	191.53	1780.78	923.12	-206.80	67.78	1542.61	-200.60	73.56	914.61
3.63000	1406.48	113.43	147.53	1362.74	98.90	147.56	1131.59	79.35	128.75	1197.83	142.23	163.64	973.04	-13.89	218.37	963.13	-7.29	265.19	882.72	2.36	469.30	928.95	-59.29	419.50	1321.98	95.89	1310.13	0.00	0.00	0.00	1411.76	194.18	1747.61	1412.11	48.73	1747.02	1281.99	43.31	1777.29	1279.77	191.85	1783.46	923.05	-207.48	67.68	1542.48	-200.57	73.46	914.39
3.64000	1406.07	113.04	147.13	1362.71	98.58	147.48	1131.24	80.41	129.13	1198.00	142.01	163.54	999.75	-13.75	222.85	987.27	-7.04	268.95	902.98	1.13	471.07	951.32	-58.79	422.29	1331.21	96.14	1313.02	0.00	0.00	0.00	1420.17	194.53	1750.33	1421.51	48.72	1749.76	1291.15	43.57	1779.85	1289.08	191.99	1785.98	922.98	-207.15	67.89	1542.43	-200.67	73.44	914.54
3.65000	1405.58	112.87	146.56	1363.44	98.60	147.46	1131.35	80.30	129.11	1198.09	141.86	163.57	1028.22	-13.47	226.31	1013.27	-7.13	271.67	923.40	1.39	470.90	973.30	-58.83	423.84	1340.37	96.54	1315.73	0.00	0.00	0.00	1429.10	194.31	1753.07	1430.71	48.56	1752.37	1300.08	43.58	1782.22	1298.38	191.99	1788.36	923.17	-207.55	67.76	1543.00	-200.65	73.72	914.70
3.66000	1406.98	112.97	146.43	1363.28	98.65	147.21	1127.85	75.28	131.21	1197.97	142.24	163.78	1056.47	-13.44	228.32	1039.64	-7.13	272.96	943.59	1.44	469.31	995.84	-58.66	423.80	1349.57	97.16	1318.32	0.00	0.00	0.00	1438.82	194.34	1755.48	1439.57	48.46	1755.04	1308.94	43.52	1784.52	1307.60	191.95	1790.65	923.06	-207.54	67.89	1542.51	-200.62	73.51	914.73
3.67000	1406.12	112.84	145.49	1362.75	98.49	146.99	1130.53	80.40	129.93	1198.21	141.94	163.74	1085.76	-13.60	229.32	1068.65	-8.37	274.07	964.20	1.03	465.88	1018.31	-58.68	422.29	1358.97	97.73	1320.68	0.00	0.00	0.00	1447.54	194.03	1757.90	1448.36	48.20	1757.39	1317.75	43.21	1786.51	1316.74	191.98	1792.81	923.17	-207.03	68.01	1542.31	-200.80	73.39	914.41
3.68000	1407.08	112.99	144.91	1363.36	98.73	146.79	1129.87	81.88	130.69	1198.23	142.24	163.87	1115.69	-13.88	229.33	1096.05	-8.89	273.08	985.29	0.94	460.75	1041.05	-58.17	419.27	1368.65	98.26	1322.82	0.00	0.00	0.00	1457.03	193.86	1759.97	1457.72	48.01	1759.54	1326.90	43.27	1788.49	1325.92	191.81	1794.74	922.87	-206.75	68.13	1542.25	-200.65	73.34	914.46
3.69000	1406.95	112.78	144.30	1363.00	98.77	146.33	1130.77	79.95	129.83	1198.28	142.27	163.95	1147.04	-14.28	228.43	1126.07	-8.65	270.36	1006.72	1.56	454.30	1063.91	-58.45	415.17	1378.15	98.75	1324.79	0.00	0.00	0.00	1465.73	193.44	1762.02	1466.78	47.22	1761.36	1335.76	42.79	1790.07	1335.19	191.58	1796.53	922.88	-207.18	67.97	1542.70	-200.48	73.66	914.50
3.70000	1406.98	112.68	143.72	1363.26	98.65	146.14	1130.94	79.87	130.10	1198.48	142.13	164.00	1177.97	-14.70	226.62	1155.83	-8.41	267.89	1029.12	0.12	445.76	1087.05	-58.71	409.78	1387.81	99.13	1326.56	0.00	0.00	0.00	1474.55	193.00	1763.91	1475.34	46.87	1763.08	1344.90	42.65	1791.55	1344.42	191.34	1798.11	922.95	-208.15	67.81	1542.92	-200.50	73.71	914.40
3.71000	1408.05	112.85	143.08	1363.85	98.67	146.10	1131.27	80.28	130.17	1198.80	141.95	164.03	1209.18	-15.15	224.13	1183.82	-9.28	263.55	1050.89	2.36	437.03	1110.79	-58.57	403.17	1397.21	99.44	1328.03	0.00	0.00	0.00	1484.42	192.31	1765.49	1483.88	46.36	1764.58	1354.00	42.38	1792.78	1353.87	190.70	1799.55	922.85	-207.53	67.98	1542.32	-200.57	73.44	914.48
3.72000	1408.00	112.48	142.50	1363.66	98.27	145.74	1131.59	79.64	130.23	1198.88	142.19	164.29	1241.14	-16.10	221.00	1213.97	-9.57	259.49	1073.52	2.50	426.32	1135.18	-58.46	395.38	1406.32	99.71	1329.24	0.00	0.00	0.00	1493.76	191.68	1766.90	1492.73	45.51	1765.86	1362.82	41.81	1793.76	1362.95	190.49	1800.68	922.90	-206.90	68.12	1542.02	-200.69	73.39	914.43
3.73000	1408.25	111.94	142.26	1364.00	98.16	149.32	1131.55	80.18	130.69	1199.10	142.14	164.47	1273.48	-17.24	217.13	1244.07	-9.99	255.30	1096.80	2.20	414.31	1159.57	-58.27	386.64	1415.94	99.86	1330.23	0.00	0.00	0.00	1502.97	190.75	1768.11	1502.15	44.87	1766.75	1371.83	41.30	1794.45	1372.18	189.91	1801.63	923.09	-207.00	67.91	1542.42	-200.63	73.52	914.57
3.74000	1410.70	111.60	147.73	1364.84	97.72	149.40	1132.04	80.27	130.51	1199.41	142.03	164.65	1308.65	-18.02	213.47	1275.17	-10.93	249.51	1120.29	2.14	401.19	1184.65	-58.14	376.80	1425.71	100.10	1330.89	0.00	0.00	0.00	1512.02	190.17	1769.02	1510.81	44.11	1767.49	1380.52	40.32	1794.81	1381.34	189.32	1802.29	923.08	-207.09	68.04	1542.04	-200.62	73.35	914.82
3.75000	1411.73	110.84	147.29	1365.26	97.00	149.34	1132.17	79.70	130.76	1199.87	141.51	164.71	1342.84	-18.74	208.93	1308.07	-11.58	243.37	1144.20	1.93	387.03	1209.91	-58.91	366.44	1435.24	100.21	1331.25	0.00	0.00	0.00	1521.34	189.57	1769.68	1519.99	43.58	1768.14	1389.85	40.06	1795.11	1390.20	189.18	1802.58	923.23	-207.11	67.92	1542.45	-200.55	73.50	914.62
3.76000	1412.46	110.43	147.02	1364.82	96.39	149.06	1132.19	80.03	131.16	1199.99	141.79	165.09	1377.57	-19.06	204.49	1340.91	-12.12	236.77	1168.95	1.74	372.00	1236.01	-58.69	354.92	1444.74	100.33	1331.37	0.00	0.00	0.00	1530.09	189.19	1770.11	1529.36	42.71	1768.47	1399.08	39.54	1795.12	1399.47	188.31	1802.73	923.05	-206.90	68.01	1542.58	-200.65	73.66	914.68
3.77000	1412.40	109.79	146.57	1365.38	96.20	148.97	1132.04	79.93	131.59	1200.44	141.40	165.20	1411.70	-19.16	199.60	1374.10	-12.37	230.18	1194.11	1.14	356.15	1262.24	-59.47	342.89	1454.55	100.45	1331.24	0.00	0.00	0.00	1539.42	188.55	1770.34	1539.19	42.17	1768.46	1408.17	38.69	1794.87	1408.84	187.29	1802.63	923.05	-206.86	67.79	1541.75	-200.74	73.27	914.79
3.78000	1413.56	109.66	146.45	1365.12	96.88	144.59	1132.52	79.94	131.80	1200.82	141.20	165.45	1446.24	-19.16	194.77	1406.92	-12.51	223.18	1220.17	0.38	339.50	1288.79	-59.97	330.15	1464.08	100.60	1330.85	0.00	0.00	0.00	1548.92	187.38	1770.42	1548.22	41.32	1768.37	1417.25	37.75	1794.26	1418.22	186.42	1802.23	923.35	-207.66	67.67	1542.38	-200.60	73.51	914.90
3.79000	1412.57	109.60	145.19	1364.85	96.74	144.20	1133.01	79.67	131.74	1201.25	141.00	165.69	1480.31	-18.63	188.27	1440.96	-12.28	216.41	1244.47	-1.51	323.33	1316.87	-59.12	316.26	1473.70	100.74	1330.15	0.00	0.00	0.00	1557.77	186.70	1770.19	1557.47	40.59	1768.04	1426.32	36.80	1793.41	1427.50	185.62	1801.65	922.99	-207.17	68.04	1542.39	-200.57	73.55	914.98
3.80000	1413.15	110.02	144.33	1365.18	97.50	143.69	1133.19	79.21	132.07	1201.66	140.78	165.90	1516.20	-18.24	183.27	1475.04	-11.96	209.58	1270.79	-1.98	305.78	1345.93	-58.13	302.02	1483.89	100.86	1329.27	0.00	0.00	0.00	1567.13	185.51	1769.79	1566.93	39.58	1767.38	1435.74	36.15	1792.36	1436.80	184.76	1800.78	922.97	-206.78	68.07	1542.16	-200.64	73.45	914.89
3.81000	1412.75	110.75	143.24	1365.03	97.89	143.25	1133.05	79.41	132.38	1202.04	140.81	166.34	1551.63	-17.28	178.33	1508.74	-11.25	202.66	1300.89	-1.46	286.20	1374.70	-57.57	287.51	1493.93	100.96	1328.17	0.00	0.00	0.00	1577.10	184.73	1769.02	1576.01	38.43	1766.51	1445.09	35.34	1791.04	1446.24	183.94	1799.65	923.12	-207.77	67.86	1542.55	-200.53	73.62	914.94
3.82000	1414.16	114.98	135.62	1364.79	98.03	142.88	1133.35	79.18	132.84	1202.62	140.49	166.60	1586.58	-16.36	173.43	1542.47	-9.52	195.24	1332.95	-0.53	266.19	1403.29	-58.02	273.18	1504.46	101.06	1326.79	0.00	0.00	0.00	1586.54	183.97	1767.88	1585.07	37.58	1765.42	1454.68	34.52	1789.59	1455.69	182.83	1798.34	923.26	-207.42	67.88	1542.55	-200.48	73.61	914.84
3.83000	1411.86	112.14	135.59	1364.17	97.96	142.36	1133.82	78.72	133.23	1202.89	140.71	167.14	1621.79	-14.44	169.40	1576.64	-8.00	188.52	1364.78	-0.75	247.09	1433.49	-56.85	258.01	1514.72	101.08	1325.29	0.00	0.00	0.00	1596.00	182.59	1766.82	1594.64	36.45	1763.85	1463.89	33.08	1787.78	1464.88	181.92	1796.83	922.93	-207.24	68.03	1542.21	-200.39	73.45	914.72
3.84000	1411.24	112.15	134.74	1365.14	98.28	142.03	1133.72	78.87	134.07	1203.71	140.12	167.46	1656.49	-13.07	165.11	1610.28	-6.65	181.83	1394.82	-0.62	229.49	1463.48	-56.77	243.50	1525.31	101.07	1323.55	0.00	0.00	0.00	1605.50	181.54	1765.32	1604.48	35.57	1762.12	1473.75	32.13	1785.76	1474.59	180.51	1795.20	923.02	-206.95	67.85	1541.74	-200.41	73.23	914.89
3.85000	1411.80	112.68	133.81	1365.16	98.29	141.60	1134.43	79.33	134.01	1204.02	140.42	168.10	1691.05	-11.41	161.73	1644.70	-5.28	176.04	1425.44	-0.44	211.47	1493.34	-57.07	229.31	1536.20	101.02	1321.63	0.00	0.00	0.00	1614.98	180.52	1763.60	1614.21	34.34	1760.16	1483.28	30.80	1783.48	1484.22	179.25	1793.30	923.13	-207.32	67.77	1542.17	-200.31	73.36	914.99
3.86000	1411.27	112.68	133.00	1365.22	98.41	141.01	1134.51	78.53	134.48	1204.86	139.76	168.42	1725.49	-9.68	159.02	1678.49	-4.03	170.70	1456.96	-0.29	193.93	1524.45	-56.57	215.28	1546.91	100.88	1319.48	0.00	0.00	0.00	1624.57	179.28	1761.76	1623.94	32.92	1757.96	1492.87	29.48	1781.12	1493.79	178.23	1791.12	923.02	-207.30	67.95	1542.62	-200.25	73.52	914.44
3.87000	1411.79	112.83	132.31	1365.95	98.28	140.68	1134.84	78.45	135.08	1205.52	139.72	168.96	1760.44	-8.67	157.21	1712.72	-2.93	166.33	1489.29	1.12	177.08	1555.11	-56.02	201.80	1557.78	100.68	1317.13	0.00	0.00	0.00	1634.60	177.18	1759.87	1633.67	31.51	1755.76	1502.42	27.98	1778.47	1503.87	176.44	1788.92	922.97	-206.88	68.07	1542.16	-200.36	73.38	914.60
3.88000	1411.51	112.96	131.47	1365.95	98.07	140.50	1134.94	78.69	135.76	1206.08	139.66	169.56	1793.86	-7.63	156.29	1745.68	-2.01	163.02	1521.27	2.01	161.58	1586.63	-54.94	188.82	1569.22	100.55	1314.53	0.00	0.00	0.00	1644.51	175.99	1757.69	1643.37	30.16	1753.43	1512.38	26.82	1775.69	1513.54	175.13	1786.36	923.02	-207.09	67.96	1541.38	-200.51	72.99	914.58
3.89000	1412.40	113.05	131.03	1366.02	97.92	139.99	1135.24	78.52	136.34	1206.79	139.43	170.06	1827.13	-6.33	157.31	1778.30	-0.84	161.01	1552.20	3.25	147.69	1617.43	-54.08	177.25	1580.92	100.47	1311.75	0.00	0.00	0.00	1653.84	174.22	1755.69	1653.10	28.81	1750.95	1522.26	25.08	1772.70	1523.41	173.54	1783.75	923.25	-207.32	67.80	1541.69	-200.51	73.14	914.66
3.90000	1412.56	113.16	130.32	1366.57	98.16	139.49	1135.77	78.24	136.75	1207.46	139.53	170.79	1858.74	-4.73	159.81	1809.99	0.25	160.56	1583.19	2.77	134.39	1646.64	-54.14	167.67	1592.59	100.24	1308.83	0.00	0.00	0.00	1664.07	172.37	1753.25	1662.96	27.05	1748.22	1532.07	23.18	1769.46	1533.53	171.43	1780.99	923.04	-206.94	68.00	1541.64	-200.45	73.20	914.81
3.91000	1413.18	113.32	129.91	1367.18	98.24	139.33	1136.39	78.00	137.29	1208.35	139.29	171.30	1887.81	-2.87	163.73	1839.49	1.71	161.56	1614.63	2.93	121.64	1675.29	-53.77	159.09	1603.63	100.05	1305.81	0.00	0.00	0.00	1673.65	171.00	1750.70	1673.60	25.37	1745.24	1542.22	21.51	1766.05	1543.23	169.81	1777.99	922.97	-206.84	68.15	1542.20	-200.40	73.52	914.88
3.92000	1413.37	113.40	129.29	1366.96	98.29	139.04	1136.77	78.13	138.18	1208.95	139.52	172.17	1914.78	-1.27	169.11	1867.13	3.21	164.28	1644.67	3.40	110.36	1701.80	-54.25	152.07	1614.80	99.82	1302.71	0.00	0.00	0.00	1683.51	168.92	1748.26	1683.13	23.25	1742.28	1552.60	19.92	1762.58	1553.20	167.95	1774.82	922.71	-206.22	68.44	1542.11	-200.42	73.44	914.71
3.93000	1413.68	113.83	128.51	1367.72	98.61	138.73	1137.34	78.59	139.49	1209.91	139.31	173.00	1939.93	0.46	176.04	1892.24	4.19	167.90	1672.37	2.78	100.65	1728.15	-53.51	145.72	1626.02	99.60	1299.47	0.00	0.00	0.00	1693.77	166.79	1745.54	1692.91	21.25	1739.24	1562.88	18.26	1758.94	1563.28	166.04	1771.47	922.90	-206.81	68.15	1542.10	-200.53	73.42	914.79
3.94000	1414.05	113.59	128.30	1368.18	99.06	138.21	1137.95	77.99	141.32	1210.99	139.16	174.11	1962.04	1.41	182.40	1914.95	5.20	172.08	1698.61	2.44	91.76	1728.15	-53.51	145.72	1638.36	99.25	1296.16	0.00	0.00	0.00	1703.83	164.75	1742.69	1703.47	18.93	1735.98	1573.21	16.47	1755.19	1573.77	163.56	1768.11	922.90	-207.18	68.16	1542.25	-200.50	73.51	914.63
3.95000	1414.34	113.97	127.75	1367.84	98.59	138.23	1138.83	77.93	143.20	1212.27	139.09	175.35	1981.43	2.77	187.95	1935.66	6.36	175.71	1722.13	2.11	84.40	1728.15	-53.51	145.72	1650.86	98.89	1292.83	0.00	0.00	0.00	1714.82	162.85	1739.58	1713.17	16.64	1732.60	1583.71	14.60	1751.35	1584.24	161.12	1764.61	922.96	-207.39	68.06	1542.38	-200.54	73.53	914.63
3.96000	1414.46	113.74	127.32	1369.61	99.39	137.96	1139.49	79.78	146.28	1213.62	139.30	177.01	2000.10	4.09	186.33	1954.20	8.10	178.47	1742.45	2.98	77.88	1728.15	-53.51	145.72	1663.63	98.42	1289.46	0.00	0.00	0.00	1724.69	160.81	1736.63	1723.68	14.18	1729.18	1594.20	12.42	1747.30	1594.55	159.09	1760.96	922.96	-207.04	68.16	1542.61	-200.54	73.62	914.55
3.97000	1414.77	114.21	126.71	1369.84	99.42	137.70	1140.95	79.36	149.30	1215.34	139.25	178.82	2014.22	6.42	189.00	1970.78	9.24	179.41	1759.55	4.83	72.00	1728.15	-53.51	145.72	1676.96	97.90	1286.12	0.00	0.00	0.00	1735.75	158.12	1733.63	1734.72	12.08	1725.67	1604.56	9.99	1743.24	1605.08	156.69	1757.31	922.99	-207.13	68.05	1542.68	-200.54	73.63	914.82
3.98000	1414.72	114.34	126.31	1371.56	100.26	137.26	1142.46	79.73	153.06	1217.28	139.47	180.96	2026.23	6.92	189.25	1983.40	10.30	178.52	1774.74	9.18	65.53	1728.15	-53.51	145.72	1690.35	97.36	1282.72	0.00	0.00	0.00	1746.24	155.90	1730.46	1745.01	9.68	1722.23	1615.33	7.90	1739.14	1615.40	154.66	1753.52	922.95	-207.10	68.07	1542.91	-200.44	73.64	914.82
3.99000	1415.86	114.44	126.47	1371.04	100.51	139.50	1144.55	80.26	157.06	1219.06	140.50	183.90	2036.55	5.51	185.95	1993.09	10.93	174.86	1786.45	12.57	58.70	1728.15	-53.51	145.72	1704.01	96.75	1279.24	0.00	0.00	0.00	1756.26	154.22	1727.32	1755.89	7.42	1718.67	1625.97	5.45	1734.89	1626.05	152.16	1749.68	922.97	-206.91	68.14	1542.91	-200.43	73.71	914.61
4.00000	1415.89	114.39	126.27	1372.57	101.11	139.08	1146.20	80.93	162.30	1221.52	140.74	186.72	2043.54	5.86	179.81	2000.43	12.38	169.00	1794.00	17.01	52.14	1728.15	-53.51	145.72	1717.81	96.07	1275.66	0.00	0.00	0.00	1767.52	151.54	1724.05	1767.16	5.21	1715.21	1636.86	3.13	1730.65	1636.97	149.41	1745.77	922.90	-206.96	68.19	1542.58	-200.45	73.51	914.52
4.01000	1415.86	114.56	125.90	1373.83	101.85	138.34	1148.34	80.91	168.71	1224.43	141.26	190.13	2048.14	8.25	171.10	2005.44	14.68	160.80	1797.85	19.50	44.81	1728.15	-53.51	145.72	1731.84	95.41	1271.97	0.00	0.00	0.00	1778.00	149.64	1720.71	1777.82	2.70	1711.69	1647.63	0.14	1726.06	1647.47	147.47	1741.58	923.01	-207.24	68.07	1542.06	-200.44	73.41	914.49
4.02000	1416.52	114.67	125.92	1374.93	102.66	137.42	1150.92	81.60	175.66	1227.89	142.03	194.10	2051.34	11.24	160.40	2009.92	17.93	151.41	1799.94	21.49	39.86	1728.15	-53.51	145.72	1745.38	94.63	1268.21	0.00	0.00	0.00	1789.11	147.31	1717.47	1788.73	0.14	1708.32	1658.46	-2.72	1721.34	1658.48	144.85	1737.28	923.18	-207.44	67.89	1542.04	-200.40	73.31	914.57
4.03000	1416.55	115.35	125.29	1376.45	103.53	136.50	1155.06	82.09	183.44	1231.73	143.42	198.73	2055.80	15.97	157.06	2015.20	22.17	141.85	1803.09	23.07	38.67	1728.15	-53.51	145.72	1759.10	93.74	1264.30	0.00	0.00	0.00	1800.40	145.38	1713.96	1800.36	-1.97	1704.77	1669.44	-5.50	1716.58	1669.18	142.74	1732.85	922.97	-206.64	68.13	1542.21	-200.49	73.39	914.77
4.04000	1416.34	114.97	125.32	1377.65	104.81	135.38	1159.78	82.85	192.47	1236.68	144.57	203.82	2066.50	20.96	146.27	2024.00	28.18	131.15	1808.12	23.69	40.95	1728.15	-53.51	145.72	1773.00	92.63	1260.26	0.00	0.00	0.00	1811.28	143.13	1710.81	1812.08	-4.04	1701.31	1680.73	-8.09	1711.97	1680.18	140.46	1728.60	922.93	-206.93	68.12	1542.87	-200.52	73.64	914.64
4.05000	1416.33	115.43	124.84	1379.66	106.10	134.34	1165.74	84.72	203.34	1242.43	146.46	209.94	2077.83	25.16	130.23	2030.12	32.75	120.04	1812.79	24.87	43.08	1728.15	-53.51	145.72	1786.06	91.43	1256.29	0.00	0.00	0.00	1822.80	140.72	1708.48	1823.87	-6.18	1698.63	1691.80	-11.35	1707.93	1691.65	137.64	1725.27	922.99	-206.56	68.18	1542.41	-200.50	73.45	914.83
4.06000	1417.41	116.14	124.76	1382.29	107.44	133.53	1173.84	86.95	215.89	1249.96	148.65	217.14	2085.86	28.27	117.20	2036.26	35.43	108.16	1815.83	25.90	44.39	1728.15	-53.51	145.72	1799.57	90.19	1252.73	0.00	0.00	0.00	1834.76	138.49	1706.51	1832.50	-10.01	1699.67	1703.69	-13.96	1704.58	1702.69	135.95	1722.16	923.10	-207.40	67.99	1542.60	-200.46	73.58	915.01
4.07000	1417.98	116.39	124.76	1384.81	108.81	132.97	1183.65	89.77	230.74	1259.44	151.26	225.54	2091.07	29.60	107.66	2041.55	35.64	100.28	1818.09	26.14	45.25	1728.15	-53.51	145.72	1812.36	88.92	1249.88	0.00	0.00	0.00	1846.49	136.58	1704.81	1844.34	-12.54	1698.47	1716.10	-16.31	1701.58	1714.19	133.70	1719.49	923.03	-207.35	68.08	1542.11	-200.47	73.40	914.91
4.08000	1419.40	117.03	124.61	1388.20	110.09	133.08	1196.44	92.41	247.36	1271.23	154.38	235.27	2095.65	29.95	99.52	2044.45	35.65	94.49	1819.30	25.78	46.34	1728.15	-53.51	145.72	1824.38	87.65	1247.52	0.00	0.00	0.00	1858.47	134.28	1703.72	1856.16	-14.40	1697.09	1728.36	-18.81	1699.30	1726.28	131.18	1717.57	923.08	-207.38	67.89	1541.96	-200.63	73.31	914.43
4.09000	1421.20	118.03	124.21	1394.15	111.51	134.33	1213.30	95.67	265.04	1285.55	158.38	246.06	2098.02	31.60	94.35	2046.49	35.62	90.47	1819.78	26.41	47.22	1728.15	-53.51	145.72	1836.33	86.37	1245.81	0.00	0.00	0.00	1870.86	132.16	1703.08	1868.68	-16.43	1696.26	1740.18	-21.66	1697.64	1738.63	128.61	1716.28	923.13	-207.62	67.90	1542.39	-200.44	73.42	914.58
4.10000	1424.63	118.67	124.55	1399.88	112.81	135.74	1233.28	99.94	283.82	1303.07	162.32	257.02	2098.87	32.95	89.71	2047.53	36.29	87.30	1820.19	26.51	47.91	1728.15	-53.51	145.72	1848.06	85.19	1244.86	0.00	0.00	0.00	1883.36	130.40	1702.47	1881.30	-18.33	1695.50	1753.23	-23.41	1696.40	1750.87	126.64	1715.20	923.07	-207.96	67.99	1542.40	-200.39	73.40	914.52
4.11000	1429.10	120.29	125.76	1407.32	114.18	138.62	1257.02	102.54	302.44	1323.03	166.62	268.44	2098.80	32.24	86.55	2047.94	36.12	84.63	1820.63	26.72	48.45	1728.15	-53.51	145.72	1860.31	83.82	1244.57	0.00	0.00	0.00	1895.23	128.55	1702.13	1894.09	-20.13	1694.73	1766.08	-25.28	1695.57	1763.18	124.64	1714.56	923.16	-207.04	68.04	1542.10	-200.63	73.30	914.58
4.12000	1436.30	122.37	124.24	1417.11	115.83	143.36	1283.03	109.36	321.24	1344.79	170.72	279.74	2098.84	31.45	83.23	2048.69	36.25	82.61	1821.17	27.05	48.75	1728.15	-53.51	145.72	1872.41	82.55	1244.84	0.00	0.00	0.00	1907.63	127.08	1701.69	1906.63	-21.65	1694.15	1778.64	-27.11	1695.07	1775.25	123.25	1714.27	922.95	-206.70	68.24	1541.90	-200.67	73.21	914.62
4.13000	1445.60	124.99	122.40	1428.42	117.96	149.10	1313.09	114.07	338.19	1366.95	175.40	291.05	2098.93	32.66	80.09	2049.29	37.21	80.57	1821.47	26.73	49.09	1728.15	-53.51	145.72	1884.30	81.45	1245.53	0.00	0.00	0.00	1920.10	125.15	1701.67	1918.55	-23.18	1693.83	1790.86	-29.06	1694.89	1787.57	121.50	1714.52	923.28	-207.42	68.07	1542.37	-200.37	73.38	914.42
4.14000	1454.63	128.09	119.04	1441.85	120.11	155.62	1342.39	116.49	353.06	1390.47	178.40	300.96	2099.60	33.61	77.49	2049.98	37.79	78.76	1821.49	27.31	49.73	1728.15	-53.51	145.72	1895.98	80.67	1246.48	0.00	0.00	0.00	1932.18	123.85	1701.85	1930.72	-24.53	1693.71	1803.10	-30.72	1695.11	1800.12	119.57	1715.22	923.21	-206.95	68.23	1542.56	-200.36	73.47	914.57
4.15000	1465.42	132.61	117.00	1456.90	122.41	161.10	1369.87	118.63	363.52	1413.93	181.05	309.48	2100.33	34.60	74.92	2049.95	38.55	76.98	1822.17	27.14	49.81	1728.15	-53.51	145.72	1907.57	80.02	1247.61	0.00	0.00	0.00	1944.18	122.38	1702.57	1943.49	-25.67	1693.84	1803.10	-30.72	1695.11	1812.42	118.13	1716.28	922.89	-206.62	68.43	1541.77	-200.54	73.20	914.72
4.16000	1484.26	138.76	124.09	1476.68	126.75	166.89	1394.56	118.97	371.60	1436.88	183.44	316.95	2101.36	35.38	72.89	2050.39	39.18	75.71	1822.11	28.44	50.47	1728.15	-53.51	145.72	1918.65	79.69	1248.94	0.00	0.00	0.00	1956.44	121.21	1703.41	1955.93	-26.62	1694.38	1803.10	-30.72	1695.11	1824.55	117.25	1717.69	923.10	-207.05	68.19	1542.79	-200.42	73.57	914.74
4.17000	1510.34	145.48	131.90	1502.37	132.68	174.18	1419.05	119.69	377.00	1459.98	185.72	324.66	2101.34	36.13	71.36	2050.81	39.65	74.73	1822.46	28.02	50.82	1728.15	-53.51	145.72	1929.58	79.75	1250.45	0.00	0.00	0.00	1967.99	120.73	1704.56	1967.70	-27.37	1695.32	1803.10	-30.72	1695.11	1836.47	116.66	1719.32	922.99	-206.78	68.27	1542.30	-200.51	73.39	914.73
4.18000	1540.47	151.53	139.17	1530.97	137.94	180.68	1441.66	120.36	380.44	1484.48	186.60	330.16	2102.33	36.23	70.01	2051.05	40.28	73.94	1822.89	28.42	51.02	1728.15	-53.51	145.72	1940.25	80.19	1252.23	0.00	0.00	0.00	1979.61	120.22	1706.02	1978.88	-28.02	1696.78	1803.10	-30.72	1695.11	1848.79	115.38	1721.39	922.85	-206.43	68.40	1541.72	-200.57	73.18	914.85
4.19000	1571.33	156.66	144.65	1559.94	142.27	185.26	1464.71	121.08	381.52	1509.97	188.04	334.33	2102.40	36.59	69.03	2051.84	40.52	73.54	1822.90	28.77	51.65	1728.15	-53.51	145.72	1950.89	80.93	1254.43	0.00	0.00	0.00	1991.27	119.80	1707.87	1990.53	-28.43	1698.41	1803.10	-30.72	1695.11	1861.01	114.30	1723.81	922.84	-206.18	68.49	1542.40	-200.50	73.42	914.89
4.20000	1602.76	160.77	148.62	1589.16	145.75	188.17	1487.79	122.18	381.43	1536.50	189.24	336.71	2102.84	36.84	68.38	2051.81	41.01	73.17	1823.21	29.00	52.11	1728.15	-53.51	145.72	1961.64	81.81	1257.02	0.00	0.00	0.00	2002.28	119.59	1709.75	2002.16	-28.72	1700.43	1803.10	-30.72	1695.11	1872.26	114.03	1726.29	923.15	-206.60	68.30	1542.13	-200.49	73.36	914.54
4.21000	1633.82	164.36	150.80	1617.83	148.69	189.25	1511.96	123.42	379.39	1563.05	190.68	337.42	2103.01	36.88	67.72	2051.95	40.99	72.77	1823.05	29.31	52.66	1728.15	-53.51	145.72	1972.11	82.76	1259.93	0.00	0.00	0.00	2013.22	119.77	1711.89	2013.93	-28.72	1702.58	1803.10	-30.72	1695.11	1883.86	113.28	1729.00	923.03	-207.00	68.36	1541.81	-200.40	73.22	914.58
4.22000	1665.14	167.75	151.62	1648.02	151.71	189.40	1536.17	125.39	376.23	1589.48	192.49	336.53	2103.55	36.44	67.00	2052.19	40.98	72.54	1823.54	28.76	52.96	1728.15	-53.51	145.72	1982.94	83.64	1263.08	0.00	0.00	0.00	2024.60	119.43	1714.05	2024.69	-28.66	1704.99	1803.10	-30.72	1695.11	1894.98	113.16	1731.67	922.93	-206.71	68.49	1541.54	-200.60	73.14	914.81
4.23000	1696.82	171.03	151.36	1678.23	154.70	188.23	1560.67	126.89	371.65	1616.06	193.90	333.75	2103.58	36.27	66.33	2052.78	40.79	72.38	1823.97	29.69	53.33	1728.15	-53.51	145.72	1993.77	84.37	1266.43	0.00	0.00	0.00	2035.04	119.87	1716.43	2035.39	-28.56	1707.45	1803.10	-30.72	1695.11	1905.89	112.90	1734.38	922.79	-206.33	68.60	1541.55	-200.65	73.14	914.84
4.24000	1729.86	174.07	150.05	1708.79	157.47	185.83	1586.21	128.14	365.07	1642.73	195.98	329.59	2103.89	36.65	66.29	2052.80	40.69	72.10	1821.88	25.57	53.50	1728.15	-53.51	145.72	2004.93	84.99	1269.84	0.00	0.00	0.00	2045.76	120.07	1718.78	2046.27	-28.32	1710.05	1803.10	-30.72	1695.11	1916.17	113.24	1736.83	922.98	-205.97	68.42	1542.02	-200.45	73.31	914.82
4.25000	1763.78	176.31	148.00	1741.36	159.78	182.91	1611.80	130.04	357.56	1669.75	198.22	323.86	2103.90	36.42	65.56	2052.98	40.65	71.80	1821.50	24.78	54.22	1728.15	-53.51	145.72	2016.24	85.40	1273.24	0.00	0.00	0.00	2055.79	120.55	1721.11	2056.72	-28.13	1712.55	1803.10	-30.72	1695.11	1926.68	113.15	1739.42	923.20	-206.67	68.23	1541.25	-200.69	73.07	914.92
4.26000	1797.91	177.80	144.81	1774.65	161.30	179.06	1638.14	132.27	348.46	1697.97	199.39	316.27	2104.16	36.53	65.37	2053.15	40.83	71.74	1821.51	24.59	54.95	1728.15	-53.51	145.72	2027.61	85.57	1276.53	0.00	0.00	0.00	2065.88	120.65	1723.44	2066.89	-27.81	1715.03	1803.10	-30.72	1695.11	1936.98	112.99	1741.78	923.19	-206.78	68.19	1541.77	-200.53	73.33	914.79
4.27000	1834.74	178.38	141.88	1809.08	162.21	174.68	1664.52	134.64	338.37	1725.74	202.63	308.11	2104.51	35.85	64.64	2053.34	40.63	71.49	1824.04	30.03	55.88	1728.15	-53.51	145.72	2038.86	85.57	1279.51	0.00	0.00	0.00	2076.05	120.94	1725.70	2077.13	-27.53	1717.34	1803.10	-30.72	1695.11	1946.70	113.43	1743.91	923.07	-206.04	68.37	1541.24	-200.49	73.11	914.55
4.28000	1871.08	178.34	138.05	1844.46	162.63	170.13	1691.67	138.89	326.84	1754.96	204.76	298.54	2104.68	36.11	64.63	2053.69	40.61	71.44	1824.44	30.81	56.42	1728.15	-53.51	145.72	2050.28	85.42	1282.19	0.00	0.00	0.00	2085.81	121.26	1727.82	2087.46	-27.24	1719.46	1803.10	-30.72	1695.11	1957.01	113.04	1745.94	923.21	-207.12	68.08	1541.65	-200.55	73.30	914.85
4.29000	1908.53	178.19	134.28	1880.16	162.89	165.18	1718.67	142.41	314.45	1785.18	206.50	288.06	2104.84	36.18	64.58	2054.00	40.58	71.21	1825.00	30.44	56.75	1728.15	-53.51	145.72	2061.48	85.19	1284.43	0.00	0.00	0.00	2095.83	121.30	1729.82	2097.19	-26.95	1721.44	1803.10	-30.72	1695.11	1966.92	113.14	1747.62	923.00	-206.93	68.33	1541.60	-200.57	73.21	914.76
4.30000	1946.94	178.47	130.67	1917.14	163.68	160.59	1746.16	145.59	300.80	1816.13	208.27	276.88	2105.31	36.15	64.52	2053.53	40.35	74.59	1825.64	30.95	57.23	1728.15	-53.51	145.72	2072.23	84.87	1286.24	0.00	0.00	0.00	2105.67	121.22	1731.58	2107.42	-26.69	1723.16	1803.10	-30.72	1695.11	1976.86	113.27	1749.14	923.22	-206.86	68.14	1542.05	-200.56	73.38	914.79
4.31000	1986.59	179.23	127.56	1955.46	165.25	156.06	1774.51	147.99	285.96	1847.30	210.08	265.28	2104.46	35.76	67.82	2053.53	40.33	74.83	1825.59	30.85	57.81	1728.15	-53.51	145.72	2082.76	84.48	1287.60	0.00	0.00	0.00	2115.81	121.63	1732.98	2117.23	-26.42	1724.63	1803.10	-30.72	1695.11	1986.49	113.87	1750.26	923.04	-206.65	68.35	1542.06	-200.56	73.39	914.59
4.32000	2026.76	180.84	124.95	1993.65	167.26	151.05	1804.31	151.02	269.69	1878.78	212.54	253.51	2104.89	35.77	68.05	2054.19	40.40	75.07	1826.13	31.23	58.23	1728.15	-53.51	145.72	2093.34	84.09	1288.58	0.00	0.00	0.00	2125.77	121.84	1734.18	2126.95	-26.14	1725.83	1803.10	-30.72	1695.11	1996.74	113.50	1751.27	922.94	-206.74	68.30	1542.18	-200.45	73.40	914.42
4.33000	2066.56	182.97	122.50	2031.96	169.60	146.32	1836.00	155.05	252.52	1910.92	214.57	241.28	2105.30	35.77	68.09	2054.86	40.52	75.29	1826.29	31.43	59.02	1728.15	-53.51	145.72	2103.72	83.75	1289.17	0.00	0.00	0.00	2135.29	122.54	1735.17	2137.11	-25.77	1726.70	1803.10	-30.72	1695.11	2006.87	113.44	1751.91	922.90	-206.99	68.33	1542.62	-200.33	73.61	914.62
4.34000	2105.82	185.64	120.04	2070.29	172.30	141.90	1867.19	155.65	235.23	1944.04	216.69	229.05	2105.66	35.82	68.01	2055.43	40.50	75.33	1826.62	31.82	59.62	1728.15	-53.51	145.72	2113.77	83.38	1289.38	0.00	0.00	0.00	2145.81	122.36	1735.82	2147.17	-25.39	1727.30	1803.10	-30.72	1695.11	2016.37	114.29	1752.11	923.42	-207.60	67.86	1542.15	-200.46	73.49	914.53
4.35000	2146.28	188.58	118.49	2109.76	175.09	138.00	1899.55	157.95	217.68	1977.34	218.91	216.77	2106.38	35.98	67.99	2055.96	40.53	75.15	1827.11	31.87	60.12	1728.15	-53.51	145.72	2123.78	83.07	1289.21	0.00	0.00	0.00	2155.56	122.81	1736.11	2157.38	-25.12	1727.62	1803.10	-30.72	1695.11	2026.44	114.54	1752.22	923.28	-207.27	68.08	1542.32	-200.62	73.46	914.71
4.36000	2186.86	191.59	117.30	2148.37	178.02	133.96	1933.25	159.98	200.23	2010.60	222.16	205.17	2106.43	35.93	67.57	2056.34	40.45	74.94	1827.34	32.03	60.55	1728.15	-53.51	145.72	2133.85	82.89	1288.66	0.00	0.00	0.00	2165.58	123.48	1736.07	2167.54	-24.70	1727.64	1803.10	-30.72	1695.11	2036.40	115.10	1751.92	923.23	-206.62	68.27	1541.25	-200.69	73.11	914.58
4.37000	2227.59	194.75	116.62	2187.81	180.96	130.65	1968.04	162.95	183.29	2044.52	225.24	193.59	2106.76	35.84	67.25	2056.03	40.44	74.67	1827.55	31.99	61.01	1728.15	-53.51	145.72	2143.79	82.71	1287.81	0.00	0.00	0.00	2175.19	123.73	1735.98	2177.96	-24.17	1727.39	1803.10	-30.72	1695.11	2046.52	115.50	1751.39	923.25	-206.77	68.17	1541.86	-200.58	73.36	914.55
4.38000	2267.63	197.75	116.20	2227.73	183.95	128.20	2007.64	168.02	167.26	2079.50	227.83	182.05	2107.06	35.80	67.11	2056.36	40.42	71.11	1827.78	32.63	61.43	1728.15	-53.51	145.72	2153.61	82.63	1286.71	0.00	0.00	0.00	2185.38	124.44	1735.39	2188.04	-23.69	1726.87	1803.10	-30.72	1695.11	2056.84	115.79	1750.68	923.21	-206.76	68.26	1541.75	-200.56	73.26	914.61
4.39000	2308.43	200.72	116.98	2267.38	186.92	126.17	2047.57	168.98	149.78	2113.62	231.83	171.32	2107.11	36.44	63.55	2056.13	40.69	70.74	1828.06	32.20	61.72	1728.15	-53.51	145.72	2163.79	82.66	1285.38	0.00	0.00	0.00	2195.96	124.59	1734.49	2198.53	-23.15	1726.02	1803.10	-30.72	1695.11	2067.34	116.23	1749.65	923.00	-206.74	68.31	1540.72	-200.67	72.84	914.81
4.40000	2348.90	203.58	118.81	2306.83	189.70	124.89	2084.83	172.48	134.11	2149.47	234.56	160.63	2107.57	35.87	62.73	2056.24	40.43	70.46	1828.39	32.25	61.85	1728.15	-53.51	145.72	2173.75	82.79	1283.87	0.00	0.00	0.00	2206.41	125.44	1733.31	2208.98	-22.53	1724.88	1803.10	-30.72	1695.11	2077.90	116.69	1748.40	923.01	-206.30	68.47	1540.68	-200.72	72.81	914.79
4.41000	2388.37	206.08	121.46	2345.89	192.24	124.82	2119.86	178.09	119.97	2185.28	237.63	150.55	2106.93	35.97	62.23	2056.12	40.40	70.32	1828.62	32.56	62.14	1728.15	-53.51	145.72	2183.94	83.01	1282.17	0.00	0.00	0.00	2216.58	125.88	1732.09	2219.82	-21.79	1723.49	1803.10	-30.72	1695.11	2088.21	117.55	1746.90	923.11	-206.86	68.28	1542.59	-200.50	73.60	914.70
4.42000	2426.88	208.29	125.20	2384.95	194.52	126.19	2160.90	176.80	104.12	2221.93	240.28	141.40	2107.19	35.64	61.90	2056.09	40.51	70.22	1828.61	33.03	62.43	1728.15	-53.51	145.72	2193.94	83.33	1280.29	0.00	0.00	0.00	2227.22	126.96	1730.44	2230.58	-21.06	1721.90	1803.10	-30.72	1695.11	2098.90	118.03	1745.24	923.22	-207.51	68.17	1543.20	-200.40	73.75	914.70
4.43000	2465.25	209.99	130.74	2423.39	196.43	129.01	2199.58	179.52	91.72	2259.66	241.95	132.91	2107.32	35.71	61.82	2056.64	40.51	70.12	1828.67	32.76	62.69	1728.15	-53.51	145.72	2204.18	83.77	1278.23	0.00	0.00	0.00	2237.88	127.54	1728.80	2241.66	-20.10	1720.08	1803.10	-30.72	1695.11	2109.33	119.20	1743.34	922.93	-206.64	68.45	1541.97	-200.50	73.38	914.66
4.44000	2507.03	212.56	133.12	2460.64	197.94	133.28	2239.65	180.94	79.62	2297.50	243.47	125.75	2107.58	35.72	61.61	2057.16	40.64	70.14	1828.84	33.20	62.89	1728.15	-53.51	145.72	2214.45	84.33	1276.05	0.00	0.00	0.00	2248.45	128.80	1726.70	2252.65	-19.23	1718.08	1803.10	-30.72	1695.11	2120.26	120.02	1741.22	922.99	-206.67	68.45	1542.74	-200.36	73.67	914.34
4.45000	2545.32	214.69	135.66	2497.32	199.37	139.53	2277.45	185.57	71.10	2297.50	243.47	125.75	2107.85	35.83	61.51	2057.18	40.52	69.78	1829.00	33.61	63.18	1728.15	-53.51	145.72	2224.89	84.91	1273.69	0.00	0.00	0.00	2259.59	129.59	1724.66	2263.59	-18.06	1716.00	1803.10	-30.72	1695.11	2131.28	121.11	1738.93	923.27	-206.87	68.17	1542.93	-200.42	73.74	914.28
4.46000	2580.29	216.41	138.29	2532.67	200.66	147.67	2317.11	187.89	63.93	2297.50	243.47	125.75	2108.34	35.72	61.24	2057.21	40.67	69.64	1829.24	33.41	63.62	1728.15	-53.51	145.72	2235.57	85.57	1271.22	0.00	0.00	0.00	2269.96	131.09	1722.43	2274.31	-17.00	1713.87	1803.10	-30.72	1695.11	2142.29	122.40	1736.48	923.04	-206.88	68.36	1542.95	-200.41	73.70	914.49
4.47000	2612.10	217.75	140.94	2565.90	202.01	157.55	2354.16	190.99	59.44	2297.50	243.47	125.75	2108.30	35.75	60.90	2057.26	40.65	69.48	1829.21	33.62	64.34	1728.15	-53.51	145.72	2246.66	86.27	1268.62	0.00	0.00	0.00	2281.55	131.79	1720.15	2285.36	-15.74	1711.62	1803.10	-30.72	1695.11	2153.09	124.09	1733.94	922.78	-206.20	68.60	1542.87	-200.36	73.74	914.78
4.48000	2640.91	218.75	143.54	2596.49	203.33	168.67	2354.16	190.99	59.44	2297.50	243.47	125.75	2108.76	35.74	60.76	2057.13	40.81	69.33	1829.59	33.70	65.03	1728.15	-53.51	145.72	2257.81	87.01	1265.96	0.00	0.00	0.00	2293.21	132.80	1717.86	2296.42	-14.33	1709.39	1803.10	-30.72	1695.11	2164.33	125.30	1731.33	922.78	-206.37	68.57	1542.40	-200.35	73.58	915.16
4.49000	2666.89	219.43	146.02	2623.69	204.17	179.87	2354.16	190.99	59.44	2297.50	243.47	125.75	2108.46	35.80	60.28	2057.13	40.89	69.14	1829.70	33.65	66.21	1728.15	-53.51	145.72	2269.22	87.70	1263.25	0.00	0.00	0.00	2304.18	134.56	1715.41	2307.34	-12.81	1707.13	1803.10	-30.72	1695.11	2175.43	126.85	1728.60	923.13	-207.06	68.32	1543.25	-200.38	73.84	914.85
4.50000	2690.19	219.83	148.30	2647.93	204.59	190.17	2354.16	190.99	59.44	2297.50	243.47	125.75	2108.91	35.65	59.99	2057.63	40.64	68.92	1829.97	34.45	67.51	1728.15	-53.51	145.72	2280.87	88.42	1260.57	0.00	0.00	0.00	2315.16	136.35	1713.07	2318.58	-11.19	1704.83	1803.10	-30.72	1695.11	2186.61	128.66	1725.94	923.15	-207.07	68.28	1542.81	-200.40	73.68	914.78
4.51000	2710.98	219.98	150.32	2677.01	205.93	201.60	2354.16	190.99	59.44	2297.50	243.47	125.75	2109.22	35.67	59.59	2057.89	40.81	68.94	1830.84	34.66	68.92	1728.15	-53.51	145.72	2292.88	89.15	1257.92	0.00	0.00	0.00	2326.29	138.06	1710.87	2329.97	-9.46	1702.54	1803.10	-30.72	1695.11	2197.69	131.03	1723.25	923.10	-206.76	68.20	1542.62	-200.44	73.68	914.63
4.52000	2729.42	219.90	152.01	2696.06	207.74	207.61	2354.16	190.99	59.44	2297.50	243.47	125.75	2109.37	35.90	59.27	2058.43	40.60	68.56	1831.34	33.80	70.85	1728.15	-53.51	145.72	2305.03	89.92	1255.36	0.00	0.00	0.00	2337.91	139.86	1708.55	2341.20	-7.65	1700.39	1803.10	-30.72	1695.11	2209.28	132.90	1720.66	923.13	-206.26	68.31	1542.48	-200.48	73.66	914.98
4.53000	2745.68	219.64	153.30	2707.97	209.55	208.71	2354.16	190.99	59.44	2297.50	243.47	125.75	2109.63	36.10	58.96	2058.72	40.62	68.68	1832.48	33.17	72.93	1728.15	-53.51	145.72	2317.06	90.76	1252.83	0.00	0.00	0.00	2349.31	141.91	1706.34	2352.88	-5.61	1698.26	1803.10	-30.72	1695.11	2220.73	135.16	1718.03	922.97	-206.60	68.44	1542.91	-200.43	73.80	914.84
4.54000	2759.92	219.21	154.12	2715.61	210.90	205.42	2354.16	190.99	59.44	2297.50	243.47	125.75	2110.03	35.98	58.40	2059.52	40.27	68.46	1833.61	33.21	75.48	1728.15	-53.51	145.72	2329.05	91.75	1250.38	0.00	0.00	0.00	2361.34	143.74	1704.22	2364.26	-3.46	1696.22	1803.10	-30.72	1695.11	2231.97	137.99	1715.53	922.98	-207.25	68.33	1541.73	-200.55	73.30	914.73
4.55000	2772.30	218.66	154.39	2721.84	211.30	198.27	2354.16	190.99	59.44	2297.50	243.47	125.75	2110.84	35.85	58.21	2060.04	39.96	68.26	1834.72	32.48	78.44	1728.15	-53.51	145.72	2341.20	92.86	1247.89	0.00	0.00	0.00	2372.96	146.40	1702.12	2375.74	-1.20	1694.44	1803.10	-30.72	1695.11	2243.94	140.21	1713.21	923.02	-207.26	68.29	1542.83	-200.40	73.75	914.86
4.56000	2782.98	218.01	154.05	2729.52	210.30	187.77	2354.16	190.99	59.44	2297.50	243.47	125.75	2110.94	35.87	57.77	2060.87	39.79	68.31	1836.46	32.05	81.62	1728.15	-53.51	145.72	2353.55	94.15	1245.49	0.00	0.00	0.00	2380.57	146.94	1703.91	2387.51	1.24	1692.79	1803.10	-30.72	1695.11	2255.51	143.31	1710.83	923.10	-207.53	68.19	1542.81	-200.51	73.72	914.73
4.57000	2792.13	217.30	153.03	2736.81	209.04	178.29	2354.16	190.99	59.44	2297.50	243.47	125.75	2111.29	36.16	57.52	2061.68	39.62	68.35	1837.92	30.98	85.65	1728.15	-53.51	145.72	2365.83	95.59	1243.24	0.00	0.00	0.00	2392.02	149.11	1702.84	2399.26	3.88	1691.28	1803.10	-30.72	1695.11	2267.39	146.15	1708.57	923.13	-207.27	68.20	1542.97	-200.41	73.83	914.73
4.58000	2799.91	216.55	151.26	2743.02	207.80	169.20	2354.16	190.99	59.44	2297.50	243.47	125.75	2111.78	35.89	57.10	2062.71	39.12	68.09	1839.03	30.68	90.61	1728.15	-53.51	145.72	2378.19	97.30	1241.16	0.00	0.00	0.00	2403.40	151.91	1701.16	2411.21	6.73	1689.87	1803.10	-30.72	1695.11	2279.80	148.55	1706.40	923.07	-206.87	68.31	1542.48	-200.54	73.62	914.87
4.59000	2806.49	215.79	148.66	2750.91	205.64	161.83	2354.16	190.99	59.44	2297.50	243.47	125.75	2112.32	36.20	57.03	2063.45	39.54	68.32	1841.62	30.70	95.70	1728.15	-53.51	145.72	2390.55	99.18	1239.29	0.00	0.00	0.00	2415.84	154.94	1699.54	2423.16	9.64	1688.67	1803.10	-30.72	1695.11	2292.46	150.78	1704.61	923.13	-207.41	68.23	1542.11	-200.64	73.41	914.73
4.60000	2812.02	215.07	145.16	2761.31	202.60	153.11	2354.16	190.99	59.44	2297.50	243.47	125.75	2112.91	36.05	56.59	2065.28	38.54	67.92	1844.53	29.79	101.60	1728.15	-53.51	145.72	2403.26	101.12	1237.73	0.00	0.00	0.00	2428.30	157.98	1698.38	2435.41	12.77	1687.75	1803.10	-30.72	1695.11	2304.05	154.53	1703.21	922.90	-206.78	68.39	1543.07	-200.41	73.84	914.71
4.61000	2816.66	214.40	140.71	2770.76	199.49	142.22	2354.16	190.99	59.44	2297.50	243.47	125.75	2113.13	36.28	56.27	2067.12	37.94	67.73	1847.96	29.87	108.43	1728.15	-53.51	145.72	2416.29	103.11	1236.61	0.00	0.00	0.00	2440.60	161.17	1697.63	2447.71	16.00	1687.29	1803.10	-30.72	1695.11	2316.13	157.94	1702.10	922.82	-206.40	68.62	1542.61	-200.49	73.71	914.81
4.62000	2820.59	213.83	135.22	2777.61	196.01	132.03	2354.16	190.99	59.44	2297.50	243.47	125.75	2114.10	35.79	55.81	2069.35	36.94	67.31	1851.97	29.11	115.98	1728.15	-53.51	145.72	2429.39	105.10	1235.98	0.00	0.00	0.00	2452.76	164.50	1696.93	2460.09	19.22	1687.01	1803.10	-30.72	1695.11	2328.54	161.05	1701.08	922.81	-206.38	68.62	1542.25	-200.61	73.52	914.80
4.63000	2823.97	213.38	128.62	2783.73	193.64	123.67	2354.16	190.99	59.44	2297.50	243.47	125.75	2114.58	35.76	55.54	2071.32	36.55	67.06	1858.34	30.63	125.43	1728.15	-53.51	145.72	2442.66	107.08	1235.67	0.00	0.00	0.00	2464.91	167.83	1696.39	2472.33	22.53	1686.85	1803.10	-30.72	1695.11	2340.80	164.40	1700.10	923.14	-206.86	68.29	1541.99	-200.55	73.41	914.94
4.64000	2827.82	213.54	117.82	2788.66	193.41	115.57	2354.16	190.99	59.44	2297.50	243.47	125.75	2114.98	35.81	55.14	2073.66	35.81	66.31	1864.41	30.39	134.97	1728.15	-53.51	145.72	2456.31	108.90	1235.62	0.00	0.00	0.00	2477.17	171.18	1696.06	2484.76	25.85	1686.89	1803.10	-30.72	1695.11	2352.93	167.91	1699.38	923.03	-206.91	68.39	1541.71	-200.58	73.35	914.71
4.65000	2832.18	214.14	109.11	2792.10	193.72	107.89	2354.16	190.99	59.44	2297.50	243.47	125.75	2115.82	35.25	54.68	2076.41	34.79	66.26	1872.42	28.66	145.01	1728.15	-53.51	145.72	2470.01	110.53	1235.93	0.00	0.00	0.00	2489.78	174.51	1696.10	2497.30	29.12	1687.30	1803.10	-30.72	1695.11	2365.15	171.29	1699.07	923.07	-207.25	68.27	1541.73	-200.64	73.35	914.78
4.66000	2835.31	213.77	101.64	2795.24	193.21	101.79	2354.16	190.99	59.44	2297.50	243.47	125.75	2116.41	35.11	54.49	2079.42	34.17	65.77	1881.53	27.50	156.38	1728.15	-53.51	145.72	2483.83	112.02	1236.71	0.00	0.00	0.00	2502.24	177.65	1696.31	2509.90	32.34	1688.00	1803.10	-30.72	1695.11	2365.15	171.29	1699.07	922.78	-206.84	68.60	1542.15	-200.60	73.51	914.63
4.67000	2838.26	212.90	95.43	2797.17	192.35	96.17	2354.16	190.99	59.44	2297.50	243.47	125.75	2117.98	34.50	54.31	2082.76	33.48	65.39	1891.95	27.13	169.25	1728.15	-53.51	145.72	2497.42	113.40	1237.75	0.00	0.00	0.00	2514.11	180.80	1696.85	2522.30	35.50	1688.91	1803.10	-30.72	1695.11	2365.15	171.29	1699.07	923.15	-207.21	68.23	1541.72	-200.64	73.29	914.60
4.68000	2840.11	211.64	91.45	2798.50	192.00	92.35	2354.16	190.99	59.44	2297.50	243.47	125.75	2119.21	33.64	53.74	2086.27	32.84	65.35	1904.56	26.77	182.97	1728.15	-53.51	145.72	2510.95	114.69	1238.95	0.00	0.00	0.00	2526.55	183.90	1697.46	2534.24	38.55	1690.07	1803.10	-30.72	1695.11	2365.15	171.29	1699.07	923.22	-207.83	68.01	1541.36	-200.80	73.18	914.79
4.69000	2842.16	210.82	87.99	2799.45	191.92	89.05	2354.16	190.99	59.44	2297.50	243.47	125.75	2121.44	33.15	53.87	2090.54	32.07	65.99	1919.51	26.14	197.66	1728.15	-53.51	145.72	2524.25	115.90	1240.27	0.00	0.00	0.00	2538.61	186.81	1698.29	2546.56	41.45	1691.36	1803.10	-30.72	1695.11	2365.15	171.29	1699.07	923.32	-207.53	67.95	1541.33	-200.85	73.21	914.94
4.70000	2844.11	210.08	84.31	2800.37	191.66	86.02	2354.16	190.99	59.44	2297.50	243.47	125.75	2123.84	31.86	54.52	2093.93	31.45	65.18	1937.22	24.69	212.78	1728.15	-53.51	145.72	2537.20	117.15	1241.69	0.00	0.00	0.00	2550.61	189.55	1699.32	2558.85	44.18	1692.77	1803.10	-30.72	1695.11	2365.15	171.29	1699.07	922.95	-206.79	68.46	1541.94	-200.69	73.58	914.91
4.71000	2845.15	209.53	81.65	2800.97	191.26	83.93	2354.16	190.99	59.44	2297.50	243.47	125.75	2128.43	30.82	53.68	2101.97	29.01	66.87	1957.52	22.49	228.25	1728.15	-53.51	145.72	2549.69	118.40	1243.24	0.00	0.00	0.00	2562.63	192.05	1700.41	2570.74	46.65	1694.37	1803.10	-30.72	1695.11	2365.15	171.29	1699.07	922.88	-206.07	68.52	1541.54	-200.73	73.40	914.95
4.72000	2845.73	209.22	79.73	2801.38	191.09	82.50	2354.16	190.99	59.44	2297.50	243.47	125.75	2134.93	29.63	52.31	2107.87	27.40	69.14	1979.83	19.77	243.59	1728.15	-53.51	145.72	2561.79	119.60	1244.91	0.00	0.00	0.00	2574.05	194.34	1701.72	2582.47	48.91	1696.13	1803.10	-30.72	1695.11	2365.15	171.29	1699.07	923.23	-206.69	68.14	1540.48	-200.99	72.98	914.86
4.73000	2846.28	209.00	78.61	2801.81	190.90	81.62	2354.16	190.99	59.44	2297.50	243.47	125.75	2141.87	27.95	50.51	2116.47	25.73	72.84	2002.82	19.04	258.81	1728.15	-53.51	145.72	2573.41	120.69	1246.62	0.00	0.00	0.00	2585.91	196.38	1703.17	2594.51	51.00	1697.96	1803.10	-30.72	1695.11	2365.15	171.29	1699.07	922.84	-206.94	68.47	1540.23	-201.06	72.90	914.64
4.74000	2846.74	208.81	77.93	2802.15	190.74	81.09	2354.16	190.99	59.44	2297.50	243.47	125.75	2149.05	26.28	48.32	2125.55	23.71	76.15	2027.62	17.39	272.11	1728.15	-53.51	145.72	2584.66	121.61	1248.43	0.00	0.00	0.00	2598.02	198.11	1704.74	2606.47	52.79	1699.89	1803.10	-30.72	1695.11	2365.15	171.29	1699.07	922.82	-206.59	68.60	1539.98	-201.12	72.82	914.56
4.75000	2846.88	208.66	77.37	2802.28	190.63	80.66	2354.16	190.99	59.44	2297.50	243.47	125.75	2157.91	23.42	46.11	2124.41	21.13	82.61	2052.07	16.33	283.79	1728.15	-53.51	145.72	2595.58	122.38	1250.37	0.00	0.00	0.00	2609.12	199.55	1706.49	2618.19	54.27	1701.89	1803.10	-30.72	1695.11	2365.15	171.29	1699.07	922.81	-206.53	68.48	1539.74	-201.18	72.74	914.85
4.76000	2847.10	208.57	77.07	2802.37	190.57	80.38	2354.16	190.99	59.44	2297.50	243.47	125.75	2170.32	19.03	49.12	2134.85	18.02	86.93	2077.97	14.31	292.13	1728.15	-53.51	145.72	2606.31	122.94	1252.43	0.00	0.00	0.00	2620.62	200.79	1708.35	2629.91	55.49	1703.93	1803.10	-30.72	1695.11	2365.15	171.29	1699.07	923.06	-206.84	68.25	1539.51	-201.24	72.67	914.74
4.77000	2847.09	208.54	76.78	2802.39	190.53	80.17	2354.16	190.99	59.44	2297.50	243.47	125.75	2188.45	15.12	55.69	2157.69	14.67	94.86	2101.58	14.94	300.27	1728.15	-53.51	145.72	2617.06	123.31	1254.65	0.00	0.00	0.00	2631.69	201.70	1710.31	2641.61	56.48	1706.02	1803.10	-30.72	1695.11	2365.15	171.29	1699.07	922.93	-206.48	68.39	1539.28	-201.29	72.60	914.57
4.78000	2847.20	208.49	76.65	2802.41	190.59	80.03	2354.16	190.99	59.44	2297.50	243.47	125.75	2211.26	11.44	62.39	2179.46	12.06	101.14	2123.55	15.11	306.62	1728.15	-53.51	145.72	2627.46	123.42	1257.00	0.00	0.00	0.00	2642.77	202.35	1712.24	2652.58	57.09	1708.22	1803.10	-30.72	1695.11	2365.15	171.29	1699.07	922.71	-205.92	68.66	1539.06	-201.35	72.54	914.58
4.79000	2847.28	208.48	76.57	2802.32	190.59	79.87	2354.16	190.99	59.44	2297.50	243.47	125.75	2237.69	8.44	69.05	2204.54	9.61	107.25	2145.58	13.72	310.89	1728.15	-53.51	145.72	2637.89	123.26	1259.46	0.00	0.00	0.00	2653.92	202.77	1714.23	2663.93	57.46	1710.42	1803.10	-30.72	1695.11	2365.15	171.29	1699.07	922.81	-206.81	68.58	1538.85	-201.40	72.47	914.39
4.80000	2847.43	208.46	76.58	2802.45	190.68	79.86	2354.16	190.99	59.44	2297.50	243.47	125.75	2266.34	6.01	75.30	2233.25	7.84	113.25	2168.13	11.81	313.51	1728.15	-53.51	145.72	2648.14	122.85	1262.08	0.00	0.00	0.00	2665.19	202.90	1716.36	2675.38	57.62	1712.66	1803.10	-30.72	1695.11	2365.15	171.29	1699.07	923.02	-206.67	68.42	1538.64	-201.46	72.41	914.53
4.81000	2847.43	208.49	76.51	2802.37	190.78	79.75	2354.16	190.99	59.44	2297.50	243.47	125.75	2296.28	3.75	80.73	2265.02	6.53	119.55	2189.61	11.36	315.38	1728.15	-53.51	145.72	2658.49	122.31	1264.84	0.00	0.00	0.00	2676.39	202.76	1718.55	2686.58	57.55	1714.94	1803.10	-30.72	1695.11	2365.15	171.29	1699.07	923.02	-206.55	68.40	1538.44	-201.51	72.35	914.58
4.82000	2847.30	208.52	76.37	2802.39	190.86	79.71	2354.16	190.99	59.44	2297.50	243.47	125.75	2327.59	1.38	85.41	2302.57	4.52	127.07	2211.95	10.03	315.35	1728.15	-53.51	145.72	2668.77	121.64	1267.67	0.00	0.00	0.00	2687.62	202.39	1720.81	2697.80	57.24	1717.20	1803.10	-30.72	1695.11	2365.15	171.29	1699.07	923.13	-206.64	68.25	1538.25	-201.56	72.29	914.98
4.83000	2847.29	208.56	76.29	2802.35	190.96	79.61	2354.16	190.99	59.44	2297.50	243.47	125.75	2362.34	-0.86	91.04	2330.74	2.79	128.16	2234.38	9.42	313.90	1728.15	-53.51	145.72	2678.96	120.85	1270.52	0.00	0.00	0.00	2697.59	201.89	1723.27	2708.58	56.61	1719.54	1803.10	-30.72	1695.11	2365.15	171.29	1699.07	923.00	-207.15	68.44	1538.06	-201.61	72.23	914.79
4.84000	2847.33	208.57	76.28	2802.23	191.01	79.46	2354.16	190.99	59.44	2297.50	243.47	125.75	2395.99	-3.25	94.56	2357.74	0.20	129.19	2258.97	7.79	310.82	1728.15	-53.51	145.72	2689.16	120.01	1273.35	0.00	0.00	0.00	2708.48	201.09	1725.56	2719.06	55.82	1721.85	1803.10	-30.72	1695.11	2365.15	171.29	1699.07	922.91	-207.17	68.28	1537.88	-201.66	72.18	914.71
4.85000	2847.32	208.58	76.22	2802.16	191.07	79.36	2354.16	190.99	59.44	2297.50	243.47	125.75	2422.05	-6.36	91.81	2370.31	-2.22	126.00	2282.54	8.06	307.27	1728.15	-53.51	145.72	2699.41	119.08	1276.10	0.00	0.00	0.00	2719.01	200.17	1727.81	2729.82	54.88	1724.00	1803.10	-30.72	1695.11	2365.15	171.29	1699.07	923.05	-205.71	68.26	1537.70	-201.70	72.13	914.90
4.86000	2847.28	208.57	76.12	2802.26	191.11	79.36	2354.16	190.99	59.44	2297.50	243.47	125.75	2453.41	-8.94	91.05	2406.57	-4.65	123.71	2307.74	6.91	301.81	1728.15	-53.51	145.72	2709.66	118.16	1278.71	0.00	0.00	0.00	2729.39	198.94	1730.02	2740.20	53.75	1726.01	1803.10	-30.72	1695.11	2365.15	171.29	1699.07	923.01	-206.24	68.42	1537.53	-201.75	72.08	914.69
4.87000	2847.33	208.57	76.10	2802.18	191.14	79.19	2354.16	190.99	59.44	2297.50	243.47	125.75	2488.30	-11.09	90.86	2447.44	-6.64	123.37	2332.03	7.76	295.92	1728.15	-53.51	145.72	2720.10	117.30	1281.15	0.00	0.00	0.00	2739.79	197.74	1732.17	2750.66	52.48	1727.91	1803.10	-30.72	1695.11	2365.15	171.29	1699.07	922.74	-206.33	68.65	1537.37	-201.79	72.03	914.61
4.88000	2847.20	208.54	75.99	2802.17	191.17	79.10	2354.16	190.99	59.44	2297.50	243.47	125.75	2522.34	-13.14	89.46	2487.34	-7.65	123.79	2358.58	6.42	287.99	1728.15	-53.51	145.72	2730.42	116.61	1283.40	0.00	0.00	0.00	2750.11	196.38	1734.15	2761.05	51.09	1729.58	1803.10	-30.72	1695.11	2365.15	171.29	1699.07	923.05	-207.25	68.30	1537.22	-201.83	71.99	914.69
4.89000	2847.16	208.54	75.91	2802.23	191.16	79.03	2354.16	190.99	59.44	2297.50	243.47	125.75	2556.69	-14.97	87.46	2523.12	-8.95	123.19	2384.87	5.39	279.19	1728.15	-53.51	145.72	2740.80	116.12	1285.43	0.00	0.00	0.00	2760.24	194.91	1736.00	2771.31	49.58	1731.09	1803.10	-30.72	1695.11	2365.15	171.29	1699.07	923.28	-207.54	67.99	1537.07	-201.87	71.95	914.65
4.90000	2847.04	208.56	75.81	2802.25	191.20	78.95	2354.16	190.99	59.44	2297.50	243.47	125.75	2591.87	-16.49	85.33	2557.56	-10.03	120.33	2411.22	4.93	269.30	1728.15	-53.51	145.72	2750.97	115.78	1287.19	0.00	0.00	0.00	2770.41	193.35	1737.63	2781.69	48.04	1732.39	1803.10	-30.72	1695.11	2365.15	171.29	1699.07	923.17	-207.19	68.06	1536.92	-201.91	71.91	914.96
4.91000	2847.09	208.56	75.80	2802.32	191.25	78.90	2354.16	190.99	59.44	2297.50	243.47	125.75	2628.22	-17.59	83.37	2597.28	-11.09	117.68	2438.58	3.22	257.71	1728.15	-53.51	145.72	2760.90	115.62	1288.66	0.00	0.00	0.00	2780.67	191.66	1739.02	2792.01	46.40	1733.48	1803.10	-30.72	1695.11	2365.15	171.29	1699.07	923.06	-207.03	68.29	1536.78	-201.95	71.87	914.61
4.92000	2847.10	208.53	75.78	2802.38	191.30	78.87	2354.16	190.99	59.44	2297.50	243.47	125.75	2666.10	-18.37	82.04	2633.09	-12.04	114.44	2466.78	1.20	245.23	1728.15	-53.51	145.72	2770.82	115.68	1289.84	0.00	0.00	0.00	2790.85	189.93	1740.19	2802.17	44.66	1734.31	1803.10	-30.72	1695.11	2365.15	171.29	1699.07	923.02	-206.43	68.42	1536.65	-201.98	71.83	914.98
4.93000	2847.13	208.54	75.78	2802.46	191.38	78.87	2354.16	190.99	59.44	2297.50	243.47	125.75	2704.36	-19.05	80.72	2670.46	-12.79	111.76	2495.72	-1.13	231.66	1728.15	-53.51	145.72	2780.76	115.90	1290.73	0.00	0.00	0.00	2800.40	188.07	1741.23	2812.25	42.79	1734.94	1803.10	-30.72	1695.11	2365.15	171.29	1699.07	922.90	-206.65	68.52	1536.52	-202.02	71.80	914.86
4.94000	2847.33	208.48	75.88	2802.36	191.43	78.79	2354.16	190.99	59.44	2297.50	243.47	125.75	2743.19	-19.87	79.66	2707.30	-13.68	108.63	2526.66	-4.59	216.82	1728.15	-53.51	145.72	2790.51	116.14	1291.29	0.00	0.00	0.00	2810.43	186.16	1741.92	2822.29	40.82	1735.27	1803.10	-30.72	1695.11	2365.15	171.29	1699.07	922.81	-206.71	68.62	1536.40	-202.05	71.77	914.69
4.95000	2847.35	208.47	75.89	2802.12	191.51	78.63	2354.16	190.99	59.44	2297.50	243.47	125.75	2782.49	-21.00	78.97	2744.79	-14.82	105.71	2556.31	-5.54	202.30	1728.15	-53.51	145.72	2799.92	116.31	1291.54	0.00	0.00	0.00	2820.47	184.23	1742.39	2832.47	38.85	1735.28	1803.10	-30.72	1695.11	2365.15	171.29	1699.07	922.84	-206.15	68.74	1536.29	-202.09	71.74	914.51
4.96000	2847.46	208.49	75.99	2802.09	191.58	78.63	2354.16	190.99	59.44	2297.50	243.47	125.75	2822.36	-22.61	79.04	2782.78	-16.42	103.15	2556.31	-5.54	202.30	1728.15	-53.51	145.72	2808.94	116.31	1291.46	0.00	0.00	0.00	2829.91	182.14	1742.71	2842.57	36.87	1735.07	1803.10	-30.72	1695.11	2365.15	171.29	1699.07	923.02	-206.42	68.38	1536.18	-202.12	71.71	914.78
4.97000	2847.19	208.39	75.79	2802.01	191.57	78.52	2354.16	190.99	59.44	2297.50	243.47	125.75	2862.23	-24.77	79.43	2820.52	-18.44	100.53	2556.31	-5.54	202.30	1728.15	-53.51	145.72	2817.74	116.13	1291.03	0.00	0.00	0.00	2839.83	179.98	1742.71	2852.57	34.71	1734.64	1803.10	-30.72	1695.11	2365.15	171.29	1699.07	923.27	-206.76	68.13	1536.07	-202.15	71.68	914.67
4.98000	2847.15	208.39	75.72	2802.06	191.61	78.42	2354.16	190.99	59.44	2297.50	243.47	125.75	2902.46	-27.33	80.69	2859.34	-20.80	99.21	2556.31	-5.54	202.30	1728.15	-53.51	145.72	2826.35	115.71	1290.31	0.00	0.00	0.00	2849.88	177.82	1742.56	2862.36	32.46	1734.05	1803.10	-30.72	1695.11	2365.15	171.29	1699.07	922.88	-206.97	68.57	1535.97	-202.18	71.66	914.75
4.99000	2847.07	208.41	75.58	2802.17	191.62	78.38	2354.16	190.99	59.44	2297.50	243.47	125.75	2941.66	-30.54	82.22	2898.36	-23.47	98.66	2556.31	-5.54	202.30	1728.15	-53.51	145.72	2835.10	115.07	1289.35	0.00	0.00	0.00	2859.61	175.47	1742.28	2872.35	30.23	1733.23	1803.10	-30.72	1695.11	2365.15	171.29	1699.07	922.88	-206.45	68.59	1535.88	-202.20	71.63	914.88
5.00000	2847.31	208.44	75.69	2802.08	191.66	78.28	2354.16	190.99	59.44	2297.50	243.47	125.75	2981.03	-34.17	85.19	2937.22	-26.61	99.03	2556.31	-5.54	202.30	1728.15	-53.51	145.72	2844.28	114.24	1288.26	0.00	0.00	0.00	2869.64	173.04	1741.70	2882.45	27.99	1732.24	1803.10	-30.72	1695.11	2365.15	171.29	1699.07	922.69	-206.25	68.78	1535.79	-202.23	71.61	914.78
5.01000	2847.17	208.54	75.62	2801.93	191.68	78.12	2354.16	190.99	59.44	2297.50	243.47	125.75	3020.81	-37.86	90.17	2974.75	-30.29	99.77	2556.31	-5.54	202.30	1728.15	-53.51	145.72	2853.92	113.21	1287.08	0.00	0.00	0.00	2879.81	170.62	1740.97	2892.67	25.62	1731.14	1803.10	-30.72	1695.11	2365.15	171.29	1699.07	922.61	-206.38	68.72	1535.71	-202.25	71.59	914.62
5.02000	2847.05	208.66	75.51	2802.05	191.76	78.05	2354.16	190.99	59.44	2297.50	243.47	125.75	3020.81	-37.86	90.17	3013.29	-33.99	102.81	2556.31	-5.54	202.30	1728.15	-53.51	145.72	2863.81	112.00	1285.84	0.00	0.00	0.00	2889.97	168.10	1740.11	2902.95	23.17	1729.91	1803.10	-30.72	1695.11	2365.15	171.29	1699.07	923.19	-206.71	68.15	1535.63	-202.28	71.58	914.67
5.03000	2846.98	208.81	75.34	2802.18	191.82	77.96	2354.16	190.99	59.44	2297.50	243.47	125.75	3020.81	-37.86	90.17	3051.25	-37.60	107.54	2556.31	-5.54	202.30	1728.15	-53.51	145.72	2874.00	110.54	1284.54	0.00	0.00	0.00	2900.02	165.50	1739.07	2913.09	20.62	1728.59	1803.10	-30.72	1695.11	2365.15	171.29	1699.07	923.17	-206.34	68.28	1535.55	-202.30	71.56	914.81
5.04000	2847.18	208.98	75.29	2802.21	191.87	77.81	2354.16	190.99	59.44	2297.50	243.47	125.75	3020.81	-37.86	90.17	3051.25	-37.60	107.54	2556.31	-5.54	202.30	1728.15	-53.51	145.72	2884.36	108.83	1283.14	0.00	0.00	0.00	2909.63	162.76	1737.98	2923.39	18.13	1727.12	1803.10	-30.72	1695.11	2365.15	171.29	1699.07	922.92	-206.47	68.42	1535.49	-202.32	71.55	915.00
5.05000	2847.42	209.12	75.25	2802.16	191.92	77.59	2354.16	190.99	59.44	2297.50	243.47	125.75	3020.81	-37.86	90.17	3051.25	-37.60	107.54	2556.31	-5.54	202.30	1728.15	-53.51	145.72	2894.91	106.94	1281.67	0.00	0.00	0.00	2919.58	159.96	1736.65	2933.75	15.48	1725.54	1803.10	-30.72	1695.11	2365.15	171.29	1699.07	922.79	-206.92	68.53	1535.42	-202.34	71.54	914.81
5.06000	2847.57	209.29	75.11	2802.22	191.96	77.43	2354.16	190.99	59.44	2297.50	243.47	125.75	3020.81	-37.86	90.17	3051.25	-37.60	107.54	2556.31	-5.54	202.30	1728.15	-53.51	145.72	2905.21	105.03	1280.22	0.00	0.00	0.00	2929.14	157.07	1735.29	2944.20	12.64	1723.84	1803.10	-30.72	1695.11	2365.15	171.29	1699.07	923.14	-207.23	68.18	1535.36	-202.36	71.52	914.70
5.07000	2847.64	209.39	74.86	2802.23	191.97	77.17	2354.16	190.99	59.44	2297.50	243.47	125.75	3020.81	-37.86	90.17	3051.25	-37.60	107.54	2556.31	-5.54	202.30	1728.15	-53.51	145.72	2915.42	103.17	1278.75	0.00	0.00	0.00	2939.07	154.13	1733.77	2954.34	9.73	1722.10	1803.10	-30.72	1695.11	2365.15	171.29	1699.07	923.05	-207.17	68.32	1535.31	-202.38	71.52	914.66
5.08000	2847.84	209.45	74.69	2802.26	191.94	76.88	2354.16	190.99	59.44	2297.50	243.47	125.75	3020.81	-37.86	90.17	3051.25	-37.60	107.54	2556.31	-5.54	202.30	1728.15	-53.51	145.72	2925.93	101.22	1277.19	0.00	0.00	0.00	2949.28	151.07	1732.14	2964.45	6.67	1720.29	1803.10	-30.72	1695.11	2365.15	171.29	1699.07	922.95	-206.97	68.36	1535.26	-202.40	71.51	914.55
5.09000	2847.92	209.52	74.36	2802.43	191.89	76.63	2354.16	190.99	59.44	2297.50	243.47	125.75	3020.81	-37.86	90.17	3051.25	-37.60	107.54	2556.31	-5.54	202.30	1728.15	-53.51	145.72	2936.74	99.11	1275.53	0.00	0.00	0.00	2959.13	147.90	1730.54	2974.49	3.44	1718.47	1803.10	-30.72	1695.11	2365.15	171.29	1699.07	923.09	-207.01	68.22	1535.21	-202.42	71.50	914.59
5.10000	2848.07	209.55	74.06	2802.58	191.76	76.29	2354.16	190.99	59.44	2297.50	243.47	125.75	3020.81	-37.86	90.17	3051.25	-37.60	107.54	2556.31	-5.54	202.30	1728.15	-53.51	145.72	2947.14	96.70	1273.82	0.00	0.00	0.00	2968.97	144.59	1728.93	2984.59	0.19	1716.66	1803.10	-30.72	1695.11	2365.15	171.29	1699.07	923.08	-207.34	68.19	1535.17	-202.43	71.50	914.54
5.11000	2848.31	209.59	73.76	2802.93	191.67	76.02	2354.16	190.99	59.44	2297.50	243.47	125.75	3020.81	-37.86	90.17	3051.25	-37.60	107.54	2556.31	-5.54	202.30	1728.15	-53.51	145.72	2957.60	94.17	1272.06	0.00	0.00	0.00	2978.77	141.18	1727.29	2994.97	-3.13	1714.81	1803.10	-30.72	1695.11	2365.15	171.29	1699.07	923.09	-207.51	68.15	1535.14	-202.44	71.50	914.64
5.12000	2848.78	209.64	73.51	2803.28	191.55	75.68	2354.16	190.99	59.44	2297.50	243.47	125.75	3020.81	-37.86	90.17	3051.25	-37.60	107.54	2556.31	-5.54	202.30	1728.15	-53.51	145.72	2968.52	91.58	1270.14	0.00	0.00	0.00	2988.86	137.65	1725.61	3005.40	-6.50	1712.91	1803.10	-30.72	1695.11	2365.15	171.29	1699.07	922.90	-206.99	68.34	1535.11	-202.46	71.50	914.81
5.13000	2849.02	209.66	73.11	2803.55	191.40	75.24	2354.16	190.99	59.44	2297.50	243.47	125.75	3020.81	-37.86	90.17	3051.25	-37.60	107.54	2556.31	-5.54	202.30	1728.15	-53.51	145.72	2979.19	88.90	1268.24	0.00	0.00	0.00	2998.98	134.01	1723.91	3015.77	-10.01	1710.94	1803.10	-30.72	1695.11	2365.15	171.29	1699.07	922.98	-206.72	68.37	1535.08	-202.47	71.50	914.87
5.14000	2849.45	209.72	72.79	2803.92	191.25	74.81	2354.16	190.99	59.44	2297.50	243.47	125.75	3020.81	-37.86	90.17	3051.25	-37.60	107.54	2556.31	-5.54	202.30	1728.15	-53.51	145.72	2989.83	86.11	1266.29	0.00	0.00	0.00	3009.13	130.36	1722.08	3026.21	-13.61	1708.85	1803.10	-30.72	1695.11	2365.15	171.29	1699.07	923.07	-207.28	68.15	1535.06	-202.48	71.50	914.70
5.15000	2849.84	209.84	72.41	2804.22	191.11	74.27	2354.16	190.99	59.44	2297.50	243.47	125.75	3020.81	-37.86	90.17	3051.25	-37.60	107.54	2556.31	-5.54	202.30	1728.15	-53.51	145.72	3001.02	83.38	1264.19	0.00	0.00	0.00	3019.30	126.60	1720.24	3036.66	-17.39	1706.78	1803.10	-30.72	1695.11	2365.15	171.29	1699.07	922.90	-207.06	68.37	1535.04	-202.49	71.50	914.49
5.16000	2850.29	209.94	72.05	2804.68	190.96	73.74	2354.16	190.99	59.44	2297.50	243.47	125.75	3020.81	-37.86	90.17	3051.25	-37.60	107.54	2556.31	-5.54	202.30	1728.15	-53.51	145.72	3012.07	80.53	1262.05	0.00	0.00	0.00	3029.17	122.70	1718.45	3047.15	-21.32	1704.75	1803.10	-30.72	1695.11	2365.15	171.29	1699.07	922.89	-206.58	68.43	1535.02	-202.50	71.50	914.53
5.17000	2850.62	210.12	71.56	2805.13	190.79	73.14	2354.16	190.99	59.44	2297.50	243.47	125.75	3020.81	-37.86	90.17	3051.25	-37.60	107.54	2556.31	-5.54	202.30	1728.15	-53.51	145.72	3023.15	77.51	1259.87	0.00	0.00	0.00	3039.47	118.97	1716.59	3057.76	-25.36	1702.68	1803.10	-30.72	1695.11	2365.15	171.29	1699.07	923.09	-206.63	68.32	1535.01	-202.51	71.51	914.63
5.18000	2851.11	210.29	71.16	2805.82	190.63	72.61	2354.16	190.99	59.44	2297.50	243.47	125.75	3020.81	-37.86	90.17	3051.25	-37.60	107.54	2556.31	-5.54	202.30	1728.15	-53.51	145.72	3034.33	74.37	1257.70	0.00	0.00	0.00	3049.39	115.01	1714.81	3068.39	-29.26	1700.61	1803.10	-30.72	1695.11	2365.15	171.29	1699.07	923.00	-206.68	68.36	1535.01	-202.52	71.52	914.68
5.19000	2851.59	210.50	70.67	2806.40	190.56	71.86	2354.16	190.99	59.44	2297.50	243.47	125.75	3020.81	-37.86	90.17	3051.25	-37.60	107.54	2556.31	-5.54	202.30	1728.15	-53.51	145.72	3045.42	71.17	1255.64	0.00	0.00	0.00	3058.98	110.87	1713.22	3079.10	-33.27	1698.71	1803.10	-30.72	1695.11	2365.15	171.29	1699.07	923.08	-207.03	68.26	1535.00	-202.52	71.53	914.50
5.20000	2852.07	210.79	70.13	2807.38	190.50	71.18	2354.16	190.99	59.44	2297.50	243.47	125.75	3020.81	-37.86	90.17	3051.25	-37.60	107.54	2556.31	-5.54	202.30	1728.15	-53.51	145.72	3056.55	67.85	1253.76	0.00	0.00	0.00	3058.98	110.87	1713.22	3090.08	-37.17	1697.10	1803.10	-30.72	1695.11	2365.15	171.29	1699.07	923.15	-206.68	68.24	1535.01	-202.53	71.54	914.52
5.21000	2852.63	211.13	69.63	2808.39	190.52	70.44	2354.16	190.99	59.44	2297.50	243.47	125.75	3020.81	-37.86	90.17	3051.25	-37.60	107.54	2556.31	-5.54	202.30	1728.15	-53.51	145.72	3067.63	64.43	1252.21	0.00	0.00	0.00	3058.98	110.87	1713.22	3101.38	-41.06	1695.69	1803.10	-30.72	1695.11	2365.15	171.29	1699.07	923.06	-206.78	68.30	1535.01	-202.53	71.55	914.83
5.22000	2853.04	211.52	68.98	2809.71	190.64	69.69	2354.16	190.99	59.44	2297.50	243.47	125.75	3020.81	-37.86	90.17	3051.25	-37.60	107.54	2556.31	-5.54	202.30	1728.15	-53.51	145.72	3078.35	61.18	1251.02	0.00	0.00	0.00	3058.98	110.87	1713.22	3111.54	-44.73	1693.86	1803.10	-30.72	1695.11	2365.15	171.29	1699.07	923.05	-206.76	68.39	1535.02	-202.54	71.56	914.67
5.23000	2853.75	211.88	68.51	2811.03	190.85	68.85	2354.16	190.99	59.44	2297.50	243.47	125.75	3020.81	-37.86	90.17	3051.25	-37.60	107.54	2556.31	-5.54	202.30	1728.15	-53.51	145.72	3089.04	57.98	1250.13	0.00	0.00	0.00	3058.98	110.87	1713.22	3116.86	-46.69	1692.43	1803.10	-30.72	1695.11	2365.15	171.29	1699.07	922.97	-207.03	68.34	1535.03	-202.54	71.57	914.70
5.24000	2854.42	212.23	68.02	2812.71	191.09	68.09	2354.16	190.99	59.44	2297.50	243.47	125.75	3020.81	-37.86	90.17	3051.25	-37.60	107.54	2556.31	-5.54	202.30	1728.15	-53.51	145.72	3099.78	54.80	1249.57	0.00	0.00	0.00	3058.98	110.87	1713.22	3119.06	-47.54	1691.42	1803.10	-30.72	1695.11	2365.15	171.29	1699.07	923.04	-206.93	68.47	1535.05	-202.54	71.59	914.68
5.25000	2855.36	212.62	67.74	2814.57	191.44	67.34	2354.16	190.99	59.44	2297.50	243.47	125.75	3020.81	-37.86	90.17	3051.25	-37.60	107.54	2556.31	-5.54	202.30	1728.15	-53.51	145.72	3110.58	51.75	1249.46	0.00	0.00	0.00	3058.98	110.87	1713.22	3119.87	-47.89	1690.83	1803.10	-30.72	1695.11	2365.15	171.29	1699.07	923.14	-206.47	68.31	1535.07	-202.54	71.60	914.89
5.26000	2855.89	213.18	67.22	2816.55	191.91	66.56	2354.16	190.99	59.44	2297.50	243.47	125.75	3020.81	-37.86	90.17	3051.25	-37.60	107.54	2556.31	-5.54	202.30	1728.15	-53.51	145.72	3121.58	48.56	1249.88	0.00	0.00	0.00	3058.98	110.87	1713.22	3121.00	-48.32	1690.66	1803.10	-30.72	1695.11	2365.15	171.29	1699.07	923.16	-206.85	68.32	1535.09	-202.54	71.62	914.79
5.27000	2856.68	213.78	66.85	2818.89	192.35	65.76	2354.16	190.99	59.44	2297.50	243.47	125.75	3020.81	-37.86	90.17	3051.25	-37.60	107.54	2556.31	-5.54	202.30	1728.15	-53.51	145.72	3132.52	45.45	1250.69	0.00	0.00	0.00	3058.98	110.87	1713.22	3124.17	-49.44	1690.92	1803.10	-30.72	1695.11	2365.15	171.29	1699.07	922.97	-206.74	68.50	1535.12	-202.54	71.64	914.80
5.28000	2857.68	214.44	66.44	2821.76	192.84	65.35	2354.16	190.99	59.44	2297.50	243.47	125.75	3020.81	-37.86	90.17	3051.25	-37.60	107.54	2556.31	-5.54	202.30	1728.15	-53.51	145.72	3142.97	42.63	1251.72	0.00	0.00	0.00	3058.98	110.87	1713.22	3131.11	-51.84	1691.63	1803.10	-30.72	1695.11	2365.15	171.29	1699.07	922.97	-206.67	68.44	1535.15	-202.54	71.66	914.97
5.29000	2859.12	215.17	65.98	2824.80	193.25	65.18	2354.16	190.99	59.44	2297.50	243.47	125.75	3020.81	-37.86	90.17	3051.25	-37.60	107.54	2556.31	-5.54	202.30	1728.15	-53.51	145.72	3153.13	39.77	1253.01	0.00	0.00	0.00	3058.98	110.87	1713.22	3143.53	-56.12	1692.78	1803.10	-30.72	1695.11	2365.15	171.29	1699.07	923.10	-207.36	68.21	1535.18	-202.54	71.68	914.84
5.30000	2861.09	216.05	65.32	2828.37	193.56	65.80	2354.16	190.99	59.44	2297.50	243.47	125.75	3020.81	-37.86	90.17	3051.25	-37.60	107.54	2556.31	-5.54	202.30	1728.15	-53.51	145.72	3163.41	36.85	1254.67	0.00	0.00	0.00	3058.98	110.87	1713.22	3163.16	-62.88	1694.39	1803.10	-30.72	1695.11	2365.15	171.29	1699.07	923.27	-207.59	68.02	1535.22	-202.53	71.70	914.63
5.31000	2863.92	216.88	64.57	2832.14	193.93	67.09	2354.16	190.99	59.44	2297.50	243.47	125.75	3020.81	-37.86	90.17	3051.25	-37.60	107.54	2556.31	-5.54	202.30	1728.15	-53.51	145.72	3173.34	34.06	1256.53	0.00	0.00	0.00	3058.98	110.87	1713.22	3191.71	-72.71	1696.46	1803.10	-30.72	1695.11	2365.15	171.29	1699.07	922.98	-206.93	68.41	1535.25	-202.53	71.72	914.94
5.32000	2867.32	217.34	63.52	2836.48	194.05	69.10	2354.16	190.99	59.44	2297.50	243.47	125.75	3020.81	-37.86	90.17	3051.25	-37.60	107.54	2556.31	-5.54	202.30	1728.15	-53.51	145.72	3173.34	34.06	1256.53	0.00	0.00	0.00	3058.98	110.87	1713.22	3220.34	-82.70	1697.92	1803.10	-30.72	1695.11	2365.15	171.29	1699.07	923.06	-207.07	68.29	1535.30	-202.53	71.74	914.53
5.33000	2871.83	217.08	62.50	2841.99	193.84	72.26	2354.16	190.99	59.44	2297.50	243.47	125.75	3020.81	-37.86	90.17	3051.25	-37.60	107.54	2556.31	-5.54	202.30	1728.15	-53.51	145.72	3173.34	34.06	1256.53	0.00	0.00	0.00	3058.98	110.87	1713.22	3230.20	-85.82	1699.60	1803.10	-30.72	1695.11	2365.15	171.29	1699.07	923.23	-207.13	68.12	1535.34	-202.52	71.77	914.59
5.34000	2876.57	216.62	60.72	2848.47	193.32	76.22	2354.16	190.99	59.44	2297.50	243.47	125.75	3020.81	-37.86	90.17	3051.25	-37.60	107.54	2556.31	-5.54	202.30	1728.15	-53.51	145.72	3173.34	34.06	1256.53	0.00	0.00	0.00	3058.98	110.87	1713.22	3230.20	-85.82	1699.60	1803.10	-30.72	1695.11	2365.15	171.29	1699.07	923.03	-206.35	68.42	1535.39	-202.52	71.79	914.77
5.35000	2881.95	216.18	58.24	2856.37	192.54	80.57	2354.16	190.99	59.44	2297.50	243.47	125.75	3020.81	-37.86	90.17	3051.25	-37.60	107.54	2556.31	-5.54	202.30	1728.15	-53.51	145.72	3173.34	34.06	1256.53	0.00	0.00	0.00	3058.98	110.87	1713.22	3230.20	-85.82	1699.60	1803.10	-30.72	1695.11	2365.15	171.29	1699.07	923.12	-206.72	68.15	1535.44	-202.51	71.82	914.51
5.36000	2889.96	216.07	56.73	2866.41	191.44	85.63	2354.16	190.99	59.44	2297.50	243.47	125.75	3020.81	-37.86	90.17	3051.25	-37.60	107.54	2556.31	-5.54	202.30	1728.15	-53.51	145.72	3173.34	34.06	1256.53	0.00	0.00	0.00	3058.98	110.87	1713.22	3230.20	-85.82	1699.60	1803.10	-30.72	1695.11	2365.15	171.29	1699.07	923.28	-207.48	68.00	1535.49	-202.50	71.85	914.48
5.37000	2901.64	215.99	61.69	2878.90	190.84	91.26	2354.16	190.99	59.44	2297.50	243.47	125.75	3020.81	-37.86	90.17	3051.25	-37.60	107.54	2556.31	-5.54	202.30	1728.15	-53.51	145.72	3173.34	34.06	1256.53	0.00	0.00	0.00	3058.98	110.87	1713.22	3230.20	-85.82	1699.60	1803.10	-30.72	1695.11	2365.15	171.29	1699.07	923.17	-206.97	68.10	1535.55	-202.49	71.87	914.71
5.38000	2917.47	215.32	69.98	2894.74	189.87	98.68	2354.16	190.99	59.44	2297.50	243.47	125.75	3020.81	-37.86	90.17	3051.25	-37.60	107.54	2556.31	-5.54	202.30	1728.15	-53.51	145.72	3173.34	34.06	1256.53	0.00	0.00	0.00	3058.98	110.87	1713.22	3230.20	-85.82	1699.60	1803.10	-30.72	1695.11	2365.15	171.29	1699.07	923.33	-207.40	67.97	1535.61	-202.49	71.90	914.68
5.39000	2935.51	214.14	77.78	2912.76	188.47	105.85	2354.16	190.99	59.44	2297.50	243.47	125.75	3020.81	-37.86	90.17	3051.25	-37.60	107.54	2556.31	-5.54	202.30	1728.15	-53.51	145.72	3173.34	34.06	1256.53	0.00	0.00	0.00	3058.98	110.87	1713.22	3230.20	-85.82	1699.60	1803.10	-30.72	1695.11	2365.15	171.29	1699.07	923.06	-207.01	68.28	1535.67	-202.48	71.93	914.52
5.40000	2954.78	212.25	84.37	2931.97	186.46	111.79	2354.16	190.99	59.44	2297.50	243.47	125.75	3020.81	-37.86	90.17	3051.25	-37.60	107.54	2556.31	-5.54	202.30	1728.15	-53.51	145.72	3173.34	34.06	1256.53	0.00	0.00	0.00	3058.98	110.87	1713.22	3230.20	-85.82	1699.60	1803.10	-30.72	1695.11	2365.15	171.29	1699.07	922.96	-206.13	68.57	1535.73	-202.47	71.96	914.71
5.41000	2975.49	209.83	89.86	2951.16	183.88	116.22	2354.16	190.99	59.44	2297.50	243.47	125.75	3020.81	-37.86	90.17	3051.25	-37.60	107.54	2556.31	-5.54	202.30	1728.15	-53.51	145.72	3173.34	34.06	1256.53	0.00	0.00	0.00	3058.98	110.87	1713.22	3230.20	-85.82	1699.60	1803.10	-30.72	1695.11	2365.15	171.29	1699.07	922.96	-206.05	68.56	1535.80	-202.46	71.99	914.72
5.42000	2996.09	207.14	93.70	2971.57	181.11	119.74	2354.16	190.99	59.44	2297.50	243.47	125.75	3020.81	-37.86	90.17	3051.25	-37.60	107.54	2556.31	-5.54	202.30	1728.15	-53.51	145.72	3173.34	34.06	1256.53	0.00	0.00	0.00	3058.98	110.87	1713.22	3230.20	-85.82	1699.60	1803.10	-30.72	1695.11	2365.15	171.29	1699.07	922.91	-206.86	68.30	1535.87	-202.45	72.02	914.76
5.43000	3017.38	204.54	96.63	2991.82	178.30	121.72	2354.16	190.99	59.44	2297.50	243.47	125.75	3020.81	-37.86	90.17	3051.25	-37.60	107.54	2556.31	-5.54	202.30	1728.15	-53.51	145.72	3173.34	34.06	1256.53	0.00	0.00	0.00	3058.98	110.87	1713.22	3230.20	-85.82	1699.60	1803.10	-30.72	1695.11	2365.15	171.29	1699.07	923.03	-207.17	68.20	1535.94	-202.43	72.05	914.81
5.44000	3038.93	201.99	98.23	3013.10	175.55	122.94	2354.16	190.99	59.44	2297.50	243.47	125.75	3020.81	-37.86	90.17	3051.25	-37.60	107.54	2556.31	-5.54	202.30	1728.15	-53.51	145.72	3173.34	34.06	1256.53	0.00	0.00	0.00	3058.98	110.87	1713.22	3230.20	-85.82	1699.60	1803.10	-30.72	1695.11	2365.15	171.29	1699.07	923.15	-206.89	68.23	1536.01	-202.42	72.08	914.54
5.45000	3061.02	199.23	99.12	3035.40	172.68	123.89	2354.16	190.99	59.44	2297.50	243.47	125.75	3020.81	-37.86	90.17	3051.25	-37.60	107.54	2556.31	-5.54	202.30	1728.15	-53.51	145.72	3173.34	34.06	1256.53	0.00	0.00	0.00	3058.98	110.87	1713.22	3230.20	-85.82	1699.60	1803.10	-30.72	1695.11	2365.15	171.29	1699.07	922.86	-206.29	68.51	1536.09	-202.41	72.12	914.52
5.46000	3061.02	199.23	99.12	3035.40	172.68	123.89	2354.16	190.99	59.44	2297.50	243.47	125.75	3020.81	-37.86	90.17	3051.25	-37.60	107.54	2556.31	-5.54	202.30	1728.15	-53.51	145.72	3173.34	34.06	1256.53	0.00	0.00	0.00	3058.98	110.87	1713.22	3230.20	-85.82	1699.60	1803.10	-30.72	1695.11	2365.15	171.29	1699.07	922.61	-206.06	68.70	1536.16	-202.40	72.15	914.47
5.47000	3061.02	199.23	99.12	3035.40	172.68	123.89	2354.16	190.99	59.44	2297.50	243.47	125.75	3020.81	-37.86	90.17	3051.25	-37.60	107.54	2556.31	-5.54	202.30	1728.15	-53.51	145.72	3173.34	34.06	1256.53	0.00	0.00	0.00	3058.98	110.87	1713.22	3230.20	-85.82	1699.60	1803.10	-30.72	1695.11	2365.15	171.29	1699.07	922.83	-205.95	68.49	1536.24	-202.38	72.19	914.52
5.48000	3061.02	199.23	99.12	3035.40	172.68	123.89	2354.16	190.99	59.44	2297.50	243.47	125.75	3020.81	-37.86	90.17	3051.25	-37.60	107.54	2556.31	-5.54	202.30	1728.15	-53.51	145.72	3173.34	34.06	1256.53	0.00	0.00	0.00	3058.98	110.87	1713.22	3230.20	-85.82	1699.60	1803.10	-30.72	1695.11	2365.15	171.29	1699.07	923.19	-206.00	68.30	1536.32	-202.37	72.22	914.76
5.49000	3061.02	199.23	99.12	3035.40	172.68	123.89	2354.16	190.99	59.44	2297.50	243.47	125.75	3020.81	-37.86	90.17	3051.25	-37.60	107.54	2556.31	-5.54	202.30	1728.15	-53.51	145.72	3173.34	34.06	1256.53	0.00	0.00	0.00	3058.98	110.87	1713.22	3230.20	-85.82	1699.60	1803.10	-30.72	1695.11	2365.15	171.29	1699.07	923.24	-206.91	68.13	1536.41	-202.35	72.25	914.50
5.50000	3061.02	199.23	99.12	3035.40	172.68	123.89	2354.16	190.99	59.44	2297.50	243.47	125.75	3020.81	-37.86	90.17	3051.25	-37.60	107.54	2556.31	-5.54	202.30	1728.15	-53.51	145.72	3173.34	34.06	1256.53	0.00	0.00	0.00	3058.98	110.87	1713.22	3230.20	-85.82	1699.60	1803.10	-30.72	1695.11	2365.15	171.29	1699.07	923.04	-206.80	68.30	1536.49	-202.34	72.29	914.58
5.51000	3061.02	199.23	99.12	3035.40	172.68	123.89	2354.16	190.99	59.44	2297.50	243.47	125.75	3020.81	-37.86	90.17	3051.25	-37.60	107.54	2556.31	-5.54	202.30	1728.15	-53.51	145.72	3173.34	34.06	1256.53	0.00	0.00	0.00	3058.98	110.87	1713.22	3230.20	-85.82	1699.60	1803.10	-30.72	1695.11	2365.15	171.29	1699.07	922.87	-206.96	68.52	1536.58	-202.32	72.33	914.72
5.52000	3061.02	199.23	99.12	3035.40	172.68	123.89	2354.16	190.99	59.44	2297.50	243.47	125.75	3020.81	-37.86	90.17	3051.25	-37.60	107.54	2556.31	-5.54	202.30	1728.15	-53.51	145.72	3173.34	34.06	1256.53	0.00	0.00	0.00	3058.98	110.87	1713.22	3230.20	-85.82	1699.60	1803.10	-30.72	1695.11	2365.15	171.29	1699.07	923.03	-206.55	68.45	1536.66	-202.30	72.36	914.83
5.53000	3061.02	199.23	99.12	3035.40	172.68	123.89	2354.16	190.99	59.44	2297.50	243.47	125.75	3020.81	-37.86	90.17	3051.25	-37.60	107.54	2556.31	-5.54	202.30	1728.15	-53.51	145.72	3173.34	34.06	1256.53	0.00	0.00	0.00	3058.98	110.87	1713.22	3230.20	-85.82	1699.60	1803.10	-30.72	1695.11	2365.15	171.29	1699.07	922.85	-206.57	68.52	1536.75	-202.29	72.40	914.99
5.54000	3061.02	199.23	99.12	3035.40	172.68	123.89	2354.16	190.99	59.44	2297.50	243.47	125.75	3020.81	-37.86	90.17	3051.25	-37.60	107.54	2556.31	-5.54	202.30	1728.15	-53.51	145.72	3173.34	34.06	1256.53	0.00	0.00	0.00	3058.98	110.87	1713.22	3230.20	-85.82	1699.60	1803.10	-30.72	1695.11	2365.15	171.29	1699.07	923.05	-206.89	68.28	1536.85	-202.27	72.44	914.78
5.55000	3061.02	199.23	99.12	3035.40	172.68	123.89	2354.16	190.99	59.44	2297.50	243.47	125.75	3020.81	-37.86	90.17	3051.25	-37.60	107.54	2556.31	-5.54	202.30	1728.15	-53.51	145.72	3173.34	34.06	1256.53	0.00	0.00	0.00	3058.98	110.87	1713.22	3230.20	-85.82	1699.60	1803.10	-30.72	1695.11	2365.15	171.29	1699.07	923.16	-207.42	68.13	1536.94	-202.25	72.47	914.64
5.56000	3061.02	199.23	99.12	3035.40	172.68	123.89	2354.16	190.99	59.44	2297.50	243.47	125.75	3020.81	-37.86	90.17	3051.25	-37.60	107.54	2556.31	-5.54	202.30	1728.15	-53.51	145.72	3173.34	34.06	1256.53	0.00	0.00	0.00	3058.98	110.87	1713.22	3230.20	-85.82	1699.60	1803.10	-30.72	1695.11	2365.15	171.29	1699.07	923.22	-207.21	68.16	1537.03	-202.24	72.51	914.58
5.57000	3061.02	199.23	99.12	3035.40	172.68	123.89	2354.16	190.99	59.44	2297.50	243.47	125.75	3020.81	-37.86	90.17	3051.25	-37.60	107.54	2556.31	-5.54	202.30	1728.15	-53.51	145.72	3173.34	34.06	1256.53	0.00	0.00	0.00	3058.98	110.87	1713.22	3230.20	-85.82	1699.60	1803.10	-30.72	1695.11	2365.15	171.29	1699.07	923.19	-207.23	68.00	1537.13	-202.22	72.55	914.68
5.58000	3061.02	199.23	99.12	3035.40	172.68	123.89	2354.16	190.99	59.44	2297.50	243.47	125.75	3020.81	-37.86	90.17	3051.25	-37.60	107.54	2556.31	-5.54	202.30	1728.15	-53.51	145.72	3173.34	34.06	1256.53	0.00	0.00	0.00	3058.98	110.87	1713.22	3230.20	-85.82	1699.60	1803.10	-30.72	1695.11	2365.15	171.29	1699.07	923.02	-207.20	68.31	1537.22	-202.20	72.59	914.64
5.59000	3061.02	199.23	99.12	3035.40	172.68	123.89	2354.16	190.99	59.44	2297.50	243.47	125.75	3020.81	-37.86	90.17	3051.25	-37.60	107.54	2556.31	-5.54	202.30	1728.15	-53.51	145.72	3173.34	34.06	1256.53	0.00	0.00	0.00	3058.98	110.87	1713.22	3230.20	-85.82	1699.60	1803.10	-30.72	1695.11	2365.15	171.29	1699.07	923.00	-206.92	68.34	1537.32	-202.18	72.63	914.95
5.60000	3061.02	199.23	99.12	3035.40	172.68	123.89	2354.16	190.99	59.44	2297.50	243.47	125.75	3020.81	-37.86	90.17	3051.25	-37.60	107.54	2556.31	-5.54	202.30	1728.15	-53.51	145.72	3173.34	34.06	1256.53	0.00	0.00	0.00	3058.98	110.87	1713.22	3230.20	-85.82	1699.60	1803.10	-30.72	1695.11	2365.15	171.29	1699.07	922.91	-206.82	68.38	1537.42	-202.16	72.66	914.72
5.61000	3061.02	199.23	99.12	3035.40	172.68	123.89	2354.16	190.99	59.44	2297.50	243.47	125.75	3020.81	-37.86	90.17	3051.25	-37.60	107.54	2556.31	-5.54	202.30	1728.15	-53.51	145.72	3173.34	34.06	1256.53	0.00	0.00	0.00	3058.98	110.87	1713.22	3230.20	-85.82	1699.60	1803.10	-30.72	1695.11	2365.15	171.29	1699.07	923.09	-207.33	68.24	1537.52	-202.14	72.70	914.88
5.62000	3061.02	199.23	99.12	3035.40	172.68	123.89	2354.16	190.99	59.44	2297.50	243.47	125.75	3020.81	-37.86	90.17	3051.25	-37.60	107.54	2556.31	-5.54	202.30	1728.15	-53.51	145.72	3173.34	34.06	1256.53	0.00	0.00	0.00	3058.98	110.87	1713.22	3230.20	-85.82	1699.60	1803.10	-30.72	1695.11	2365.15	171.29	1699.07	923.17	-207.09	68.20	1537.62	-202.12	72.74	914.60
5.63000	3061.02	199.23	99.12	3035.40	172.68	123.89	2354.16	190.99	59.44	2297.50	243.47	125.75	3020.81	-37.86	90.17	3051.25	-37.60	107.54	2556.31	-5.54	202.30	1728.15	-53.51	145.72	3173.34	34.06	1256.53	0.00	0.00	0.00	3058.98	110.87	1713.22	3230.20	-85.82	1699.60	1803.10	-30.72	1695.11	2365.15	171.29	1699.07	923.40	-207.27	68.05	1537.72	-202.10	72.78	914.62
5.64000	3061.02	199.23	99.12	3035.40	172.68	123.89	2354.16	190.99	59.44	2297.50	243.47	125.75	3020.81	-37.86	90.17	3051.25	-37.60	107.54	2556.31	-5.54	202.30	1728.15	-53.51	145.72	3173.34	34.06	1256.53	0.00	0.00	0.00	3058.98	110.87	1713.22	3230.20	-85.82	1699.60	1803.10	-30.72	1695.11	2365.15	171.29	1699.07	923.31	-207.23	68.24	1537.82	-202.08	72.82	914.66
5.65000	3061.02	199.23	99.12	3035.40	172.68	123.89	2354.16	190.99	59.44	2297.50	243.47	125.75	3020.81	-37.86	90.17	3051.25	-37.60	107.54	2556.31	-5.54	202.30	1728.15	-53.51	145.72	3173.34	34.06	1256.53	0.00	0.00	0.00	3058.98	110.87	1713.22	3230.20	-85.82	1699.60	1803.10	-30.72	1695.11	2365.15	171.29	1699.07	923.06	-206.38	68.43	1537.92	-202.06	72.86	914.45
5.66000	3061.02	199.23	99.12	3035.40	172.68	123.89	2354.16	190.99	59.44	2297.50	243.47	125.75	3020.81	-37.86	90.17	3051.25	-37.60	107.54	2556.31	-5.54	202.30	1728.15	-53.51	145.72	3173.34	34.06	1256.53	0.00	0.00	0.00	3058.98	110.87	1713.22	3230.20	-85.82	1699.60	1803.10	-30.72	1695.11	2365.15	171.29	1699.07	923.17	-206.75	68.28	1538.03	-202.04	72.90	914.58
5.67000	3061.02	199.23	99.12	3035.40	172.68	123.89	2354.16	190.99	59.44	2297.50	243.47	125.75	3020.81	-37.86	90.17	3051.25	-37.60	107.54	2556.31	-5.54	202.30	1728.15	-53.51	145.72	3173.34	34.06	1256.53	0.00	0.00	0.00	3058.98	110.87	1713.22	3230.20	-85.82	1699.60	1803.10	-30.72	1695.11	2365.15	171.29	1699.07	923.01	-207.55	68.36	1538.13	-202.02	72.94	914.82
5.68000	3061.02	199.23	99.12	3035.40	172.68	123.89	2354.16	190.99	59.44	2297.50	243.47	125.75	3020.81	-37.86	90.17	3051.25	-37.60	107.54	2556.31	-5.54	202.30	1728.15	-53.51	145.72	3173.34	34.06	1256.53	0.00	0.00	0.00	3058.98	110.87	1713.22	3230.20	-85.82	1699.60	1803.10	-30.72	1695.11	2365.15	171.29	1699.07	922.83	-207.63	68.38	1538.24	-201.99	72.97	914.99
5.69000	3061.02	199.23	99.12	3035.40	172.68	123.89	2354.16	190.99	59.44	2297.50	243.47	125.75	3020.81	-37.86	90.17	3051.25	-37.60	107.54	2556.31	-5.54	202.30	1728.15	-53.51	145.72	3173.34	34.06	1256.53	0.00	0.00	0.00	3058.98	110.87	1713.22	3230.20	-85.82	1699.60	1803.10	-30.72	1695.11	2365.15	171.29	1699.07	923.15	-207.15	68.26	1538.34	-201.97	73.01	914.82
5.70000	3061.02	199.23	99.12	3035.40	172.68	123.89	2354.16	190.99	59.44	2297.50	243.47	125.75	3020.81	-37.86	90.17	3051.25	-37.60	107.54	2556.31	-5.54	202.30	1728.15	-53.51	145.72	3173.34	34.06	1256.53	0.00	0.00	0.00	3058.98	110.87	1713.22	3230.20	-85.82	1699.60	1803.10	-30.72	1695.11	2365.15	171.29	1699.07	922.91	-206.40	68.49	1538.45	-201.95	73.05	914.53
5.71000	3061.02	199.23	99.12	3035.40	172.68	123.89	2354.16	190.99	59.44	2297.50	243.47	125.75	3020.81	-37.86	90.17	3051.25	-37.60	107.54	2556.31	-5.54	202.30	1728.15	-53.51	145.72	3173.34	34.06	1256.53	0.00	0.00	0.00	3058.98	110.87	1713.22	3230.20	-85.82	1699.60	1803.10	-30.72	1695.11	2365.15	171.29	1699.07	922.51	-205.50	69.08	1538.55	-201.93	73.09	914.60
5.72000	3061.02	199.23	99.12	3035.40	172.68	123.89	2354.16	190.99	59.44	2297.50	243.47	125.75	3020.81	-37.86	90.17	3051.25	-37.60	107.54	2556.31	-5.54	202.30	1728.15	-53.51	145.72	3173.34	34.06	1256.53	0.00	0.00	0.00	3058.98	110.87	1713.22	3230.20	-85.82	1699.60	1803.10	-30.72	1695.11	2365.15	171.29	1699.07	923.11	-207.14	68.14	1538.66	-201.90	73.13	914.52
5.73000	3061.02	199.23	99.12	3035.40	172.68	123.89	2354.16	190.99	59.44	2297.50	243.47	125.75	3020.81	-37.86	90.17	3051.25	-37.60	107.54	2556.31	-5.54	202.30	1728.15	-53.51	145.72	3173.34	34.06	1256.53	0.00	0.00	0.00	3058.98	110.87	1713.22	3230.20	-85.82	1699.60	1803.10	-30.72	1695.11	2365.15	171.29	1699.07	923.25	-207.54	68.07	1538.76	-201.88	73.17	914.75
5.74000	3061.02	199.23	99.12	3035.40	172.68	123.89	2354.16	190.99	59.44	2297.50	243.47	125.75	3020.81	-37.86	90.17	3051.25	-37.60	107.54	2556.31	-5.54	202.30	1728.15	-53.51	145.72	3173.34	34.06	1256.53	0.00	0.00	0.00	3058.98	110.87	1713.22	3230.20	-85.82	1699.60	1803.10	-30.72	1695.11	2365.15	171.29	1699.07	922.96	-206.40	68.33	1538.87	-201.86	73.21	914.57
5.75000	3061.02	199.23	99.12	3035.40	172.68	123.89	2354.16	190.99	59.44	2297.50	243.47	125.75	3020.81	-37.86	90.17	3051.25	-37.60	107.54	2556.31	-5.54	202.30	1728.15	-53.51	145.72	3173.34	34.06	1256.53	0.00	0.00	0.00	3058.98	110.87	1713.22	3230.20	-85.82	1699.60	1803.10	-30.72	1695.11	2365.15	171.29	1699.07	923.17	-207.14	68.18	1538.98	-201.84	73.24	914.59
5.76000	3061.02	199.23	99.12	3035.40	172.68	123.89	2354.16	190.99	59.44	2297.50	243.47	125.75	3020.81	-37.86	90.17	3051.25	-37.60	107.54	2556.31	-5.54	202.30	1728.15	-53.51	145.72	3173.34	34.06	1256.53	0.00	0.00	0.00	3058.98	110.87	1713.22	3230.20	-85.82	1699.60	1803.10	-30.72	1695.11	2365.15	171.29	1699.07	923.28	-206.71	68.21	1539.08	-201.81	73.28	914.78
5.77000	3061.02	199.23	99.12	3035.40	172.68	123.89	2354.16	190.99	59.44	2297.50	243.47	125.75	3020.81	-37.86	90.17	3051.25	-37.60	107.54	2556.31	-5.54	202.30	1728.15	-53.51	145.72	3173.34	34.06	1256.53	0.00	0.00	0.00	3058.98	110.87	1713.22	3230.20	-85.82	1699.60	1803.10	-30.72	1695.11	2365.15	171.29	1699.07	923.02	-206.54	68.45	1539.19	-201.79	73.32	914.69
5.78000	3061.02	199.23	99.12	3035.40	172.68	123.89	2354.16	190.99	59.44	2297.50	243.47	125.75	3020.81	-37.86	90.17	3051.25	-37.60	107.54	2556.31	-5.54	202.30	1728.15	-53.51	145.72	3173.34	34.06	1256.53	0.00	0.00	0.00	3058.98	110.87	1713.22	3230.20	-85.82	1699.60	1803.10	-30.72	1695.11	2365.15	171.29	1699.07	923.27	-207.28	68.25	1539.29	-201.77	73.36	914.74
5.79000	3061.02	199.23	99.12	3035.40	172.68	123.89	2354.16	190.99	59.44	2297.50	243.47	125.75	3020.81	-37.86	90.17	3051.25	-37.60	107.54	2556.31	-5.54	202.30	1728.15	-53.51	145.72	3173.34	34.06	1256.53	0.00	0.00	0.00	3058.98	110.87	1713.22	3230.20	-85.82	1699.60	1803.10	-30.72	1695.11	2365.15	171.29	1699.07	923.14	-206.97	68.26	1539.40	-201.74	73.39	914.72
5.80000	3061.02	199.23	99.12	3035.40	172.68	123.89	2354.16	190.99	59.44	2297.50	243.47	125.75	3020.81	-37.86	90.17	3051.25	-37.60	107.54	2556.31	-5.54	202.30	1728.15	-53.51	145.72	3173.34	34.06	1256.53	0.00	0.00	0.00	3058.98	110.87	1713.22	3230.20	-85.82	1699.60	1803.10	-30.72	1695.11	2365.15	171.29	1699.07	922.93	-206.75	68.36	1539.51	-201.72	73.43	914.67
5.81000	3061.02	199.23	99.12	3035.40	172.68	123.89	2354.16	190.99	59.44	2297.50	243.47	125.75	3020.81	-37.86	90.17	3051.25	-37.60	107.54	2556.31	-5.54	202.30	1728.15	-53.51	145.72	3173.34	34.06	1256.53	0.00	0.00	0.00	3058.98	110.87	1713.22	3230.20	-85.82	1699.60	1803.10	-30.72	1695.11	2365.15	171.29	1699.07	923.05	-207.03	68.26	1539.61	-201.70	73.47	914.61
5.82000	3061.02	199.23	99.12	3035.40	172.68	123.89	2354.16	190.99	59.44	2297.50	243.47	125.75	3020.81	-37.86	90.17	3051.25	-37.60	107.54	2556.31	-5.54	202.30	1728.15	-53.51	145.72	3173.34	34.06	1256.53	0.00	0.00	0.00	3058.98	110.87	1713.22	3230.20	-85.82	1699.60	1803.10	-30.72	1695.11	2365.15	171.29	1699.07	923.10	-207.15	68.18	1539.71	-201.67	73.50	914.51
5.83000	3061.02	199.23	99.12	3035.40	172.68	123.89	2354.16	190.99	59.44	2297.50	243.47	125.75	3020.81	-37.86	90.17	3051.25	-37.60	107.54	2556.31	-5.54	202.30	1728.15	-53.51	145.72	3173.34	34.06	1256.53	0.00	0.00	0.00	3058.98	110.87	1713.22	3230.20	-85.82	1699.60	1803.10	-30.72	1695.11	2365.15	171.29	1699.07	923.03	-206.91	68.33	1539.82	-201.65	73.54	914.66
5.84000	3061.02	199.23	99.12	3035.40	172.68	123.89	2354.16	190.99	59.44	2297.50	243.47	125.75	3020.81	-37.86	90.17	3051.25	-37.60	107.54	2556.31	-5.54	202.30	1728.15	-53.51	145.72	3173.34	34.06	1256.53	0.00	0.00	0.00	3058.98	110.87	1713.22	3230.20	-85.82	1699.60	1803.10	-30.72	1695.11	2365.15	171.29	1699.07	923.00	-206.52	68.41	1539.92	-201.63	73.57	914.47
5.85000	3061.02	199.23	99.12	3035.40	172.68	123.89	2354.16	190.99	59.44	2297.50	243.47	125.75	3020.81	-37.86	90.17	3051.25	-37.60	107.54	2556.31	-5.54	202.30	1728.15	-53.51	145.72	3173.34	34.06	1256.53	0.00	0.00	0.00	3058.98	110.87	1713.22	3230.20	-85.82	1699.60	1803.10	-30.72	1695.11	2365.15	171.29	1699.07	923.10	-206.97	68.31	1540.02	-201.60	73.61	914.59
5.86000	3061.02	199.23	99.12	3035.40	172.68	123.89	2354.16	190.99	59.44	2297.50	243.47	125.75	3020.81	-37.86	90.17	3051.25	-37.60	107.54	2556.31	-5.54	202.30	1728.15	-53.51	145.72	3173.34	34.06	1256.53	0.00	0.00	0.00	3058.98	110.87	1713.22	3230.20	-85.82	1699.60	1803.10	-30.72	1695.11	2365.15	171.29	1699.07	923.32	-206.87	68.04	1540.13	-201.58	73.64	914.57
5.87000	3061.02	199.23	99.12	3035.40	172.68	123.89	2354.16	190.99	59.44	2297.50	243.47	125.75	3020.81	-37.86	90.17	3051.25	-37.60	107.54	2556.31	-5.54	202.30	1728.15	-53.51	145.72	3173.34	34.06	1256.53	0.00	0.00	0.00	3058.98	110.87	1713.22	3230.20	-85.82	1699.60	1803.10	-30.72	1695.11	2365.15	171.29	1699.07	922.93	-206.44	68.28	1540.23	-201.56	73.67	914.62
5.88000	3061.02	199.23	99.12	3035.40	172.68	123.89	2354.16	190.99	59.44	2297.50	243.47	125.75	3020.81	-37.86	90.17	3051.25	-37.60	107.54	2556.31	-5.54	202.30	1728.15	-53.51	145.72	3173.34	34.06	1256.53	0.00	0.00	0.00	3058.98	110.87	1713.22	3230.20	-85.82	1699.60	1803.10	-30.72	1695.11	2365.15	171.29	1699.07	923.00	-206.49	68.42	1540.33	-201.53	73.71	914.85
5.89000	3061.02	199.23	99.12	3035.40	172.68	123.89	2354.16	190.99	59.44	2297.50	243.47	125.75	3020.81	-37.86	90.17	3051.25	-37.60	107.54	2556.31	-5.54	202.30	1728.15	-53.51	145.72	3173.34	34.06	1256.53	0.00	0.00	0.00	3058.98	110.87	1713.22	3230.20	-85.82	1699.60	1803.10	-30.72	1695.11	2365.15	171.29	1699.07	922.89	-206.64	68.56	1540.43	-201.51	73.74	914.85
5.90000	3061.02	199.23	99.12	3035.40	172.68	123.89	2354.16	190.99	59.44	2297.50	243.47	125.75	3020.81	-37.86	90.17	3051.25	-37.60	107.54	2556.31	-5.54	202.30	1728.15	-53.51	145.72	3173.34	34.06	1256.53	0.00	0.00	0.00	3058.98	110.87	1713.22	3230.20	-85.82	1699.60	1803.10	-30.72	1695.11	2365.15	171.29	1699.07	922.89	-206.73	68.52	1540.53	-201.49	73.77	914.89
5.91000	3061.02	199.23	99.12	3035.40	172.68	123.89	2354.16	190.99	59.44	2297.50	243.47	125.75	3020.81	-37.86	90.17	3051.25	-37.60	107.54	2556.31	-5.54	202.30	1728.15	-53.51	145.72	3173.34	34.06	1256.53	0.00	0.00	0.00	3058.98	110.87	1713.22	3230.20	-85.82	1699.60	1803.10	-30.72	1695.11	2365.15	171.29	1699.07	922.92	-206.85	68.54	1540.62	-201.46	73.80	914.61
5.92000	3061.02	199.23	99.12	3035.40	172.68	123.89	2354.16	190.99	59.44	2297.50	243.47	125.75	3020.81	-37.86	90.17	3051.25	-37.60	107.54	2556.31	-5.54	202.30	1728.15	-53.51	145.72	3173.34	34.06	1256.53	0.00	0.00	0.00	3058.98	110.87	1713.22	3230.20	-85.82	1699.60	1803.10	-30.72	1695.11	2365.15	171.29	1699.07	923.02	-207.09	68.36	1540.72	-201.44	73.83	914.52
5.93000	3061.02	199.23	99.12	3035.40	172.68	123.89	2354.16	190.99	59.44	2297.50	243.47	125.75	3020.81	-37.86	90.17	3051.25	-37.60	107.54	2556.31	-5.54	202.30	1728.15	-53.51	145.72	3173.34	34.06	1256.53	0.00	0.00	0.00	3058.98	110.87	1713.22	3230.20	-85.82	1699.60	1803.10	-30.72	1695.11	2365.15	171.29	1699.07	923.02	-206.82	68.48	1540.81	-201.42	73.86	914.53
5.94000	3061.02	199.23	99.12	3035.40	172.68	123.89	2354.16	190.99	59.44	2297.50	243.47	125.75	3020.81	-37.86	90.17	3051.25	-37.60	107.54	2556.31	-5.54	202.30	1728.15	-53.51	145.72	3173.34	34.06	1256.53	0.00	0.00	0.00	3058.98	110.87	1713.22	3230.20	-85.82	1699.60	1803.10	-30.72	1695.11	2365.15	171.29	1699.07	922.93	-206.84	68.46	1540.91	-201.40	73.89	914.64
5.95000	3061.02	199.23	99.12	3035.40	172.68	123.89	2354.16	190.99	59.44	2297.50	243.47	125.75	3020.81	-37.86	90.17	3051.25	-37.60	107.54	2556.31	-5.54	202.30	1728.15	-53.51	145.72	3173.34	34.06	1256.53	0.00	0.00	0.00	3058.98	110.87	1713.22	3230.20	-85.82	1699.60	1803.10	-30.72	1695.11	2365.15	171.29	1699.07	923.36	-207.53	67.96	1541.00	-201.37	73.91	914.71
5.96000	3061.02	199.23	99.12	3035.40	172.68	123.89	2354.16	190.99	59.44	2297.50	243.47	125.75	3020.81	-37.86	90.17	3051.25	-37.60	107.54	2556.31	-5.54	202.30	1728.15	-53.51	145.72	3173.34	34.06	1256.53	0.00	0.00	0.00	3058.98	110.87	1713.22	3230.20	-85.82	1699.60	1803.10	-30.72	1695.11	2365.15	171.29	1699.07	923.11	-206.72	68.25	1541.09	-201.35	73.94	914.82
5.97000	3061.02	199.23	99.12	3035.40	172.68	123.89	2354.16	190.99	59.44	2297.50	243.47	125.75	3020.81	-37.86	90.17	3051.25	-37.60	107.54	2556.31	-5.54	202.30	1728.15	-53.51	145.72	3173.34	34.06	1256.53	0.00	0.00	0.00	3058.98	110.87	1713.22	3230.20	-85.82	1699.60	1803.10	-30.72	1695.11	2365.15	171.29	1699.07	922.90	-206.33	68.50	1541.18	-201.33	73.97	914.90
5.98000	3061.02	199.23	99.12	3035.40	172.68	123.89	2354.16	190.99	59.44	2297.50	243.47	125.75	3020.81	-37.86	90.17	3051.25	-37.60	107.54	2556.31	-5.54	202.30	1728.15	-53.51	145.72	3173.34	34.06	1256.53	0.00	0.00	0.00	3058.98	110.87	1713.22	3230.20	-85.82	1699.60	1803.10	-30.72	1695.11	2365.15	171.29	1699.07	922.94	-207.34	68.32	1541.27	-201.31	73.99	914.81
5.99000	3061.02	199.23	99.12	3035.40	172.68	123.89	2354.16	190.99	59.44	2297.50	243.47	125.75	3020.81	-37.86	90.17	3051.25	-37.60	107.54	2556.31	-5.54	202.30	1728.15	-53.51	145.72	3173.34	34.06	1256.53	0.00	0.00	0.00	3058.98	110.87	1713.22	3230.20	-85.82	1699.60	1803.10	-30.72	1695.11	2365.15	171.29	1699.07	923.17	-207.71	67.99	1541.36	-201.28	74.02	914.57
6.00000	3061.02	199.23	99.12	3035.40	172.68	123.89	2354.16	190.99	59.44	2297.50	243.47	125.75	3020.81	-37.86	90.17	3051.25	-37.60	107.54	2556.31	-5.54	202.30	1728.15	-53.51	145.72	3173.34	34.06	1256.53	0.00	0.00	0.00	3058.98	110.87	1713.22	3230.20	-85.82	1699.60	1803.10	-30.72	1695.11	2365.15	171.29	1699.07	922.93	-206.48	68.39	1541.44	-201.26	74.04	914.70
6.01000	3061.02	199.23	99.12	3035.40	172.68	123.89	2354.16	190.99	59.44	2297.50	243.47	125.75	3020.81	-37.86	90.17	3051.25	-37.60	107.54	2556.31	-5.54	202.30	1728.15	-53.51	145.72	3173.34	34.06	1256.53	0.00	0.00	0.00	3058.98	110.87	1713.22	3230.20	-85.82	1699.60	1803.10	-30.72	1695.11	2365.15	171.29	1699.07	923.02	-206.64	68.41	1541.52	-201.24	74.06	914.64
6.02000	3061.02	199.23	99.12	3035.40	172.68	123.89	2354.16	190.99	59.44	2297.50	243.47	125.75	3020.81	-37.86	90.17	3051.25	-37.60	107.54	2556.31	-5.54	202.30	1728.15	-53.51	145.72	3173.34	34.06	1256.53	0.00	0.00	0.00	3058.98	110.87	1713.22	3230.20	-85.82	1699.60	1803.10	-30.72	1695.11	2365.15	171.29	1699.07	923.06	-206.76	68.34	1541.60	-201.22	74.08	914.68
6.03000	3061.02	199.23	99.12	3035.40	172.68	123.89	2354.16	190.99	59.44	2297.50	243.47	125.75	3020.81	-37.86	90.17	3051.25	-37.60	107.54	2556.31	-5.54	202.30	1728.15	-53.51	145.72	3173.34	34.06	1256.53	0.00	0.00	0.00	3058.98	110.87	1713.22	3230.20	-85.82	1699.60	1803.10	-30.72	1695.11	2365.15	171.29	1699.07	923.12	-206.90	68.27	1541.68	-201.20	74.11	914.73
6.04000	3061.02	199.23	99.12	3035.40	172.68	123.89	2354.16	190.99	59.44	2297.50	243.47	125.75	3020.81	-37.86	90.17	3051.25	-37.60	107.54	2556.31	-5.54	202.30	1728.15	-53.51	145.72	3173.34	34.06	1256.53	0.00	0.00	0.00	3058.98	110.87	1713.22	3230.20	-85.82	1699.60	1803.10	-30.72	1695.11	2365.15	171.29	1699.07	923.27	-207.17	68.11	1541.76	-201.18	74.13	914.52
6.05000	3061.02	199.23	99.12	3035.40	172.68	123.89	2354.16	190.99	59.44	2297.50	243.47	125.75	3020.81	-37.86	90.17	3051.25	-37.60	107.54	2556.31	-5.54	202.30	1728.15	-53.51	145.72	3173.34	34.06	1256.53	0.00	0.00	0.00	3058.98	110.87	1713.22	3230.20	-85.82	1699.60	1803.10	-30.72	1695.11	2365.15	171.29	1699.07	923.07	-206.30	68.38	1541.84	-201.16	74.14	914.58
6.06000	3061.02	199.23	99.12	3035.40	172.68	123.89	2354.16	190.99	59.44	2297.50	243.47	125.75	3020.81	-37.86	90.17	3051.25	-37.60	107.54	2556.31	-5.54	202.30	1728.15	-53.51	145.72	3173.34	34.06	1256.53	0.00	0.00	0.00	3058.98	110.87	1713.22	3230.20	-85.82	1699.60	1803.10	-30.72	1695.11	2365.15	171.29	1699.07	923.08	-206.37	68.38	1541.91	-201.14	74.16	914.49
6.07000	3061.02	199.23	99.12	3035.40	172.68	123.89	2354.16	190.99	59.44	2297.50	243.47	125.75	3020.81	-37.86	90.17	3051.25	-37.60	107.54	2556.31	-5.54	202.30	1728.15	-53.51	145.72	3173.34	34.06	1256.53	0.00	0.00	0.00	3058.98	110.87	1713.22	3230.20	-85.82	1699.60	1803.10	-30.72	1695.11	2365.15	171.29	1699.07	923.01	-207.02	68.26	1541.98	-201.12	74.18	914.50
6.08000	3061.02	199.23	99.12	3035.40	172.68	123.89	2354.16	190.99	59.44	2297.50	243.47	125.75	3020.81	-37.86	90.17	3051.25	-37.60	107.54	2556.31	-5.54	202.30	1728.15	-53.51	145.72	3173.34	34.06	1256.53	0.00	0.00	0.00	3058.98	110.87	1713.22	3230.20	-85.82	1699.60	1803.10	-30.72	1695.11	2365.15	171.29	1699.07	923.04	-207.24	68.25	1542.05	-201.10	74.19	914.73
6.09000	3061.02	199.23	99.12	3035.40	172.68	123.89	2354.16	190.99	59.44	2297.50	243.47	125.75	3020.81	-37.86	90.17	3051.25	-37.60	107.54	2556.31	-5.54	202.30	1728.15	-53.51	145.72	3173.34	34.06	1256.53	0.00	0.00	0.00	3058.98	110.87	1713.22	3230.20	-85.82	1699.60	1803.10	-30.72	1695.11	2365.15	171.29	1699.07	923.00	-206.25	68.47	1542.11	-201.08	74.21	914.68
6.10000	3061.02	199.23	99.12	3035.40	172.68	123.89	2354.16	190.99	59.44	2297.50	243.47	125.75	3020.81	-37.86	90.17	3051.25	-37.60	107.54	2556.31	-5.54	202.30	1728.15	-53.51	145.72	3173.34	34.06	1256.53	0.00	0.00	0.00	3058.98	110.87	1713.22	3230.20	-85.82	1699.60	1803.10	-30.72	1695.11	2365.15	171.29	1699.07	922.96	-206.53	68.50	1542.18	-201.06	74.22	914.76
6.11000	3061.02	199.23	99.12	3035.40	172.68	123.89	2354.16	190.99	59.44	2297.50	243.47	125.75	3020.81	-37.86	90.17	3051.25	-37.60	107.54	2556.31	-5.54	202.30	1728.15	-53.51	145.72	3173.34	34.06	1256.53	0.00	0.00	0.00	3058.98	110.87	1713.22	3230.20	-85.82	1699.60	1803.10	-30.72	1695.11	2365.15	171.29	1699.07	923.23	-207.28	68.18	1542.24	-201.04	74.23	914.47
6.12000	3061.02	199.23	99.12	3035.40	172.68	123.89	2354.16	190.99	59.44	2297.50	243.47	125.75	3020.81	-37.86	90.17	3051.25	-37.60	107.54	2556.31	-5.54	202.30	1728.15	-53.51	145.72	3173.34	34.06	1256.53	0.00	0.00	0.00	3058.98	110.87	1713.22	3230.20	-85.82	1699.60	1803.10	-30.72	1695.11	2365.15	171.29	1699.07	922.97	-206.98	68.39	1542.30	-201.03	74.24	914.55
6.13000	3061.02	199.23	99.12	3035.40	172.68	123.89	2354.16	190.99	59.44	2297.50	243.47	125.75	3020.81	-37.86	90.17	3051.25	-37.60	107.54	2556.31	-5.54	202.30	1728.15	-53.51	145.72	3173.34	34.06	1256.53	0.00	0.00	0.00	3058.98	110.87	1713.22	3230.20	-85.82	1699.60	1803.10	-30.72	1695.11	2365.15	171.29	1699.07	922.97	-207.35	68.41	1542.35	-201.01	74.25	914.71
6.14000	3061.02	199.23	99.12	3035.40	172.68	123.89	2354.16	190.99	59.44	2297.50	243.47	125.75	3020.81	-37.86	90.17	3051.25	-37.60	107.54	2556.31	-5.54	202.30	1728.15	-53.51	145.72	3173.34	34.06	1256.53	0.00	0.00	0.00	3058.98	110.87	1713.22	3230.20	-85.82	1699.60	1803.10	-30.72	1695.11	2365.15	171.29	1699.07	922.79	-206.52	68.56	1542.41	-200.99	74.26	914.70
6.15000	3061.02	199.23	99.12	3035.40	172.68	123.89	2354.16	190.99	59.44	2297.50	243.47	125.75	3020.81	-37.86	90.17	3051.25	-37.60	107.54	2556.31	-5.54	202.30	1728.15	-53.51	145.72	3173.34	34.06	1256.53	0.00	0.00	0.00	3058.98	110.87	1713.22	3230.20	-85.82	1699.60	1803.10	-30.72	1695.11	2365.15	171.29	1699.07	922.62	-205.71	68.84	1542.46	-200.98	74.27	914.84
6.16000	3061.02	199.23	99.12	3035.40	172.68	123.89	2354.16	190.99	59.44	2297.50	243.47	125.75	3020.81	-37.86	90.17	3051.25	-37.60	107.54	2556.31	-5.54	202.30	1728.15	-53.51	145.72	3173.34	34.06	1256.53	0.00	0.00	0.00	3058.98	110.87	1713.22	3230.20	-85.82	1699.60	1803.10	-30.72	1695.11	2365.15	171.29	1699.07	923.00	-206.51	68.43	1542.51	-200.96	74.27	914.90
6.17000	3061.02	199.23	99.12	3035.40	172.68	123.89	2354.16	190.99	59.44	2297.50	243.47	125.75	3020.81	-37.86	90.17	3051.25	-37.60	107.54	2556.31	-5.54	202.30	1728.15	-53.51	145.72	3173.34	34.06	1256.53	0.00	0.00	0.00	3058.98	110.87	1713.22	3230.20	-85.82	1699.60	1803.10	-30.72	1695.11	2365.15	171.29	1699.07	922.85	-206.51	68.57	1542.55	-200.94	74.27	914.64
6.18000	3061.02	199.23	99.12	3035.40	172.68	123.89	2354.16	190.99	59.44	2297.50	243.47	125.75	3020.81	-37.86	90.17	3051.25	-37.60	107.54	2556.31	-5.54	202.30	1728.15	-53.51	145.72	3173.34	34.06	1256.53	0.00	0.00	0.00	3058.98	110.87	1713.22	3230.20	-85.82	1699.60	1803.10	-30.72	1695.11	2365.15	171.29	1699.07	923.17	-207.13	68.16	1542.59	-200.93	74.28	914.66
6.19000	3061.02	199.23	99.12	3035.40	172.68	123.89	2354.16	190.99	59.44	2297.50	243.47	125.75	3020.81	-37.86	90.17	3051.25	-37.60	107.54	2556.31	-5.54	202.30	1728.15	-53.51	145.72	3173.34	34.06	1256.53	0.00	0.00	0.00	3058.98	110.87	1713.22	3230.20	-85.82	1699.60	1803.10	-30.72	1695.11	2365.15	171.29	1699.07	923.11	-207.24	68.17	1542.63	-200.91	74.28	914.72
6.20000	3061.02	199.23	99.12	3035.40	172.68	123.89	2354.16	190.99	59.44	2297.50	243.47	125.75	3020.81	-37.86	90.17	3051.25	-37.60	107.54	2556.31	-5.54	202.30	1728.15	-53.51	145.72	3173.34	34.06	1256.53	0.00	0.00	0.00	3058.98	110.87	1713.22	3230.20	-85.82	1699.60	1803.10	-30.72	1695.11	2365.15	171.29	1699.07	923.22	-207.00	68.26	1542.67	-200.90	74.28	914.81
6.21000	3061.02	199.23	99.12	3035.40	172.68	123.89	2354.16	190.99	59.44	2297.50	243.47	125.75	3020.81	-37.86	90.17	3051.25	-37.60	107.54	2556.31	-5.54	202.30	1728.15	-53.51	145.72	3173.34	34.06	1256.53	0.00	0.00	0.00	3058.98	110.87	1713.22	3230.20	-85.82	1699.60	1803.10	-30.72	1695.11	2365.15	171.29	1699.07	922.99	-206.93	68.45	1542.70	-200.89	74.28	914.64
6.22000	3061.02	199.23	99.12	3035.40	172.68	123.89	2354.16	190.99	59.44	2297.50	243.47	125.75	3020.81	-37.86	90.17	3051.25	-37.60	107.54	2556.31	-5.54	202.30	1728.15	-53.51	145.72	3173.34	34.06	1256.53	0.00	0.00	0.00	3058.98	110.87	1713.22	3230.20	-85.82	1699.60	1803.10	-30.72	1695.11	2365.15	171.29	1699.07	923.37	-207.15	68.18	1542.73	-200.87	74.27	914.67
6.23000	3061.02	199.23	99.12	3035.40	172.68	123.89	2354.16	190.99	59.44	2297.50	243.47	125.75	3020.81	-37.86	90.17	3051.25	-37.60	107.54	2556.31	-5.54	202.30	1728.15	-53.51	145.72	3173.34	34.06	1256.53	0.00	0.00	0.00	3058.98	110.87	1713.22	3230.20	-85.82	1699.60	1803.10	-30.72	1695.11	2365.15	171.29	1699.07	923.15	-206.56	68.38	1542.76	-200.86	74.27	914.81
6.24000	3061.02	199.23	99.12	3035.40	172.68	123.89	2354.16	190.99	59.44	2297.50	243.47	125.75	3020.81	-37.86	90.17	3051.25	-37.60	107.54	2556.31	-5.54	202.30	1728.15	-53.51	145.72	3173.34	34.06	1256.53	0.00	0.00	0.00	3058.98	110.87	1713.22	3230.20	-85.82	1699.60	1803.10	-30.72	1695.11	2365.15	171.29	1699.07	923.13	-206.56	68.40	1542.78	-200.85	74.26	914.80
6.25000	3061.02	199.23	99.12	3035.40	172.68	123.89	2354.16	190.99	59.44	2297.50	243.47	125.75	3020.81	-37.86	90.17	3051.25	-37.60	107.54	2556.31	-5.54	202.30	1728.15	-53.51	145.72	3173.34	34.06	1256.53	0.00	0.00	0.00	3058.98	110.87	1713.22	3230.20	-85.82	1699.60	1803.10	-30.72	1695.11	2365.15	171.29	1699.07	923.15	-207.03	68.16	1542.80	-200.84	74.25	914.79
6.26000	3061.02	199.23	99.12	3035.40	172.68	123.89	2354.16	190.99	59.44	2297.50	243.47	125.75	3020.81	-37.86	90.17	3051.25	-37.60	107.54	2556.31	-5.54	202.30	1728.15	-53.51	145.72	3173.34	34.06	1256.53	0.00	0.00	0.00	3058.98	110.87	1713.22	3230.20	-85.82	1699.60	1803.10	-30.72	1695.11	2365.15	171.29	1699.07	923.19	-207.49	68.17	1542.82	-200.83	74.24	914.78
6.27000	3061.02	199.23	99.12	3035.40	172.68	123.89	2354.16	190.99	59.44	2297.50	243.47	125.75	3020.81	-37.86	90.17	3051.25	-37.60	107.54	2556.31	-5.54	202.30	1728.15	-53.51	145.72	3173.34	34.06	1256.53	0.00	0.00	0.00	3058.98	110.87	1713.22	3230.20	-85.82	1699.60	1803.10	-30.72	1695.11	2365.15	171.29	1699.07	923.05	-206.79	68.32	1542.83	-200.82	74.23	914.70
6.28000	3061.02	199.23	99.12	3035.40	172.68	123.89	2354.16	190.99	59.44	2297.50	243.47	125.75	3020.81	-37.86	90.17	3051.25	-37.60	107.54	2556.31	-5.54	202.30	1728.15	-53.51	145.72	3173.34	34.06	1256.53	0.00	0.00	0.00	3058.98	110.87	1713.22	3230.20	-85.82	1699.60	1803.10	-30.72	1695.11	2365.15	171.29	1699.07	922.93	-206.78	68.51	1542.84	-200.81	74.22	914.84
6.29000	3061.02	199.23	99.12	3035.40	172.68	123.89	2354.16	190.99	59.44	2297.50	243.47	125.75	3020.81	-37.86	90.17	3051.25	-37.60	107.54	2556.31	-5.54	202.30	1728.15	-53.51	145.72	3173.34	34.06	1256.53	0.00	0.00	0.00	3058.98	110.87	1713.22	3230.20	-85.82	1699.60	1803.10	-30.72	1695.11	2365.15	171.29	1699.07	923.13	-206.76	68.27	1542.84	-200.80	74.20	914.77
6.30000	3061.02	199.23	99.12	3035.40	172.68	123.89	2354.16	190.99	59.44	2297.50	243.47	125.75	3020.81	-37.86	90.17	3051.25	-37.60	107.54	2556.31	-5.54	202.30	1728.15	-53.51	145.72	3173.34	34.06	1256.53	0.00	0.00	0.00	3058.98	110.87	1713.22	3230.20	-85.82	1699.60	1803.10	-30.72	1695.11	2365.15	171.29	1699.07	923.11	-206.67	68.30	1542.84	-200.79	74.19	914.72
6.31000	3061.02	199.23	99.12	3035.40	172.68	123.89	2354.16	190.99	59.44	2297.50	243.47	125.75	3020.81	-37.86	90.17	3051.25	-37.60	107.54	2556.31	-5.54	202.30	1728.15	-53.51	145.72	3173.34	34.06	1256.53	0.00	0.00	0.00	3058.98	110.87	1713.22	3230.20	-85.82	1699.60	1803.10	-30.72	1695.11	2365.15	171.29	1699.07	922.98	-207.15	68.36	1542.84	-200.78	74.17	914.60
6.32000	3061.02	199.23	99.12	3035.40	172.68	123.89	2354.16	190.99	59.44	2297.50	243.47	125.75	3020.81	-37.86	90.17	3051.25	-37.60	107.54	2556.31	-5.54	202.30	1728.15	-53.51	145.72	3173.34	34.06	1256.53	0.00	0.00	0.00	3058.98	110.87	1713.22	3230.20	-85.82	1699.60	1803.10	-30.72	1695.11	2365.15	171.29	1699.07	923.22	-207.18	68.03	1542.83	-200.77	74.15	914.64
6.33000	3061.02	199.23	99.12	3035.40	172.68	123.89	2354.16	190.99	59.44	2297.50	243.47	125.75	3020.81	-37.86	90.17	3051.25	-37.60	107.54	2556.31	-5.54	202.30	1728.15	-53.51	145.72	3173.34	34.06	1256.53	0.00	0.00	0.00	3058.98	110.87	1713.22	3230.20	-85.82	1699.60	1803.10	-30.72	1695.11	2365.15	171.29	1699.07	923.18	-206.90	68.22	1542.82	-200.77	74.13	914.69
6.34000	3061.02	199.23	99.12	3035.40	172.68	123.89	2354.16	190.99	59.44	2297.50	243.47	125.75	3020.81	-37.86	90.17	3051.25	-37.60	107.54	2556.31	-5.54	202.30	1728.15	-53.51	145.72	3173.34	34.06	1256.53	0.00	0.00	0.00	3058.98	110.87	1713.22	3230.20	-85.82	1699.60	1803.10	-30.72	1695.11	2365.15	171.29	1699.07	923.30	-206.80	68.21	1542.81	-200.76	74.10	914.58
6.35000	3061.02	199.23	99.12	3035.40	172.68	123.89	2354.16	190.99	59.44	2297.50	243.47	125.75	3020.81	-37.86	90.17	3051.25	-37.60	107.54	2556.31	-5.54	202.30	1728.15	-53.51	145.72	3173.34	34.06	1256.53	0.00	0.00	0.00	3058.98	110.87	1713.22	3230.20	-85.82	1699.60	1803.10	-30.72	1695.11	2365.15	171.29	1699.07	923.33	-206.73	68.25	1542.79	-200.76	74.08	914.63
6.36000	3061.02	199.23	99.12	3035.40	172.68	123.89	2354.16	190.99	59.44	2297.50	243.47	125.75	3020.81	-37.86	90.17	3051.25	-37.60	107.54	2556.31	-5.54	202.30	1728.15	-53.51	145.72	3173.34	34.06	1256.53	0.00	0.00	0.00	3058.98	110.87	1713.22	3230.20	-85.82	1699.60	1803.10	-30.72	1695.11	2365.15	171.29	1699.07	923.36	-207.45	68.05	1542.77	-200.75	74.05	914.73
6.37000	3061.02	199.23	99.12	3035.40	172.68	123.89	2354.16	190.99	59.44	2297.50	243.47	125.75	3020.81	-37.86	90.17	3051.25	-37.60	107.54	2556.31	-5.54	202.30	1728.15	-53.51	145.72	3173.34	34.06	1256.53	0.00	0.00	0.00	3058.98	110.87	1713.22	3230.20	-85.82	1699.60	1803.10	-30.72	1695.11	2365.15	171.29	1699.07	923.35	-207.22	68.07	1542.74	-200.75	74.02	914.74
6.38000	3061.02	199.23	99.12	3035.40	172.68	123.89	2354.16	190.99	59.44	2297.50	243.47	125.75	3020.81	-37.86	90.17	3051.25	-37.60	107.54	2556.31	-5.54	202.30	1728.15	-53.51	145.72	3173.34	34.06	1256.53	0.00	0.00	0.00	3058.98	110.87	1713.22	3230.20	-85.82	1699.60	1803.10	-30.72	1695.11	2365.15	171.29	1699.07	923.07	-206.78	68.26	1542.71	-200.75	73.99	914.84
6.39000	3061.02	199.23	99.12	3035.40	172.68	123.89	2354.16	190.99	59.44	2297.50	243.47	125.75	3020.81	-37.86	90.17	3051.25	-37.60	107.54	2556.31	-5.54	202.30	1728.15	-53.51	145.72	3173.34	34.06	1256.53	0.00	0.00	0.00	3058.98	110.87	1713.22	3230.20	-85.82	1699.60	1803.10	-30.72	1695.11	2365.15	171.29	1699.07	923.28	-207.06	68.03	1542.67	-200.75	73.96	914.76
6.40000	3061.02	199.23	99.12	3035.40	172.68	123.89	2354.16	190.99	59.44	2297.50	243.47	125.75	3020.81	-37.86	90.17	3051.25	-37.60	107.54	2556.31	-5.54	202.30	1728.15	-53.51	145.72	3173.34	34.06	1256.53	0.00	0.00	0.00	3058.98	110.87	1713.22	3230.20	-85.82	1699.60	1803.10	-30.72	1695.11	2365.15	171.29	1699.07	923.06	-206.66	68.29	1542.63	-200.74	73.92	914.92
6.41000	3061.02	199.23	99.12	3035.40	172.68	123.89	2354.16	190.99	59.44	2297.50	243.47	125.75	3020.81	-37.86	90.17	3051.25	-37.60	107.54	2556.31	-5.54	202.30	1728.15	-53.51	145.72	3173.34	34.06	1256.53	0.00	0.00	0.00	3058.98	110.87	1713.22	3230.20	-85.82	1699.60	1803.10	-30.72	1695.11	2365.15	171.29	1699.07	923.07	-206.79	68.37	1542.59	-200.74	73.88	914.77
6.42000	3061.02	199.23	99.12	3035.40	172.68	123.89	2354.16	190.99	59.44	2297.50	243.47	125.75	3020.81	-37.86	90.17	3051.25	-37.60	107.54	2556.31	-5.54	202.30	1728.15	-53.51	145.72	3173.34	34.06	1256.53	0.00	0.00	0.00	3058.98	110.87	1713.22	3230.20	-85.82	1699.60	1803.10	-30.72	1695.11	2365.15	171.29	1699.07	923.06	-206.52	68.48	1542.54	-200.75	73.84	914.59
6.43000	3061.02	199.23	99.12	3035.40	172.68	123.89	2354.16	190.99	59.44	2297.50	243.47	125.75	3020.81	-37.86	90.17	3051.25	-37.60	107.54	2556.31	-5.54	202.30	1728.15	-53.51	145.72	3173.34	34.06	1256.53	0.00	0.00	0.00	3058.98	110.87	1713.22	3230.20	-85.82	1699.60	1803.10	-30.72	1695.11	2365.15	171.29	1699.07	923.19	-206.80	68.30	1542.49	-200.75	73.80	914.66
6.44000	3061.02	199.23	99.12	3035.40	172.68	123.89	2354.16	190.99	59.44	2297.50	243.47	125.75	3020.81	-37.86	90.17	3051.25	-37.60	107.54	2556.31	-5.54	202.30	1728.15	-53.51	145.72	3173.34	34.06	1256.53	0.00	0.00	0.00	3058.98	110.87	1713.22	3230.20	-85.82	1699.60	1803.10	-30.72	1695.11	2365.15	171.29	1699.07	922.92	-206.45	68.58	1542.82	-200.74	73.93	914.83
6.45000	3061.02	199.23	99.12	3035.40	172.68	123.89	2354.16	190.99	59.44	2297.50	243.47	125.75	3020.81	-37.86	90.17	3051.25	-37.60	107.54	2556.31	-5.54	202.30	1728.15	-53.51	145.72	3173.34	34.06	1256.53	0.00	0.00	0.00	3058.98	110.87	1713.22	3230.20	-85.82	1699.60	1803.10	-30.72	1695.11	2365.15	171.29	1699.07	923.01	-206.56	68.48	1541.85	-200.88	73.50	914.67
6.46000	3061.02	199.23	99.12	3035.40	172.68	123.89	2354.16	190.99	59.44	2297.50	243.47	125.75	3020.81	-37.86	90.17	3051.25	-37.60	107.54	2556.31	-5.54	202.30	1728.15	-53.51	145.72	3173.34	34.06	1256.53	0.00	0.00	0.00	3058.98	110.87	1713.22	3230.20	-85.82	1699.60	1803.10	-30.72	1695.11	2365.15	171.29	1699.07	923.23	-206.58	68.31	1541.62	-200.84	73.42	914.56
6.47000	3061.02	199.23	99.12	3035.40	172.68	123.89	2354.16	190.99	59.44	2297.50	243.47	125.75	3020.81	-37.86	90.17	3051.25	-37.60	107.54	2556.31	-5.54	202.30	1728.15	-53.51	145.72	3173.34	34.06	1256.53	0.00	0.00	0.00	3058.98	110.87	1713.22	3230.20	-85.82	1699.60	1803.10	-30.72	1695.11	2365.15	171.29	1699.07	923.19	-207.16	68.25	1541.85	-200.86	73.47	914.69
6.48000	3061.02	199.23	99.12	3035.40	172.68	123.89	2354.16	190.99	59.44	2297.50	243.47	125.75	3020.81	-37.86	90.17	3051.25	-37.60	107.54	2556.31	-5.54	202.30	1728.15	-53.51	145.72	3173.34	34.06	1256.53	0.00	0.00	0.00	3058.98	110.87	1713.22	3230.20	-85.82	1699.60	1803.10	-30.72	1695.11	2365.15	171.29	1699.07	922.95	-206.67	68.48	1542.02	-200.80	73.50	914.76
6.49000	3061.02	199.23	99.12	3035.40	172.68	123.89	2354.16	190.99	59.44	2297.50	243.47	125.75	3020.81	-37.86	90.17	3051.25	-37.60	107.54	2556.31	-5.54	202.30	1728.15	-53.51	145.72	3173.34	34.06	1256.53	0.00	0.00	0.00	3058.98	110.87	1713.22	3230.20	-85.82	1699.60	1803.10	-30.72	1695.11	2365.15	171.29	1699.07	922.89	-205.87	68.49	1542.15	-200.73	73.57	914.70
6.50000	3061.02	199.23	99.12	3035.40	172.68	123.89	2354.16	190.99	59.44	2297.50	243.47	125.75	3020.81	-37.86	90.17	3051.25	-37.60	107.54	2556.31	-5.54	202.30	1728.15	-53.51	145.72	3173.34	34.06	1256.53	0.00	0.00	0.00	3058.98	110.87	1713.22	3230.20	-85.82	1699.60	1803.10	-30.72	1695.11	2365.15	171.29	1699.07	922.99	-206.95	68.36	1542.44	-200.71	73.61	914.44
6.51000	3061.02	199.23	99.12	3035.40	172.68	123.89	2354.16	190.99	59.44	2297.50	243.47	125.75	3020.81	-37.86	90.17	3051.25	-37.60	107.54	2556.31	-5.54	202.30	1728.15	-53.51	145.72	3173.34	34.06	1256.53	0.00	0.00	0.00	3058.98	110.87	1713.22	3230.20	-85.82	1699.60	1803.10	-30.72	1695.11	2365.15	171.29	1699.07	923.02	-207.37	68.35	1542.27	-200.70	73.55	914.62
6.52000	3061.02	199.23	99.12	3035.40	172.68	123.89	2354.16	190.99	59.44	2297.50	243.47	125.75	3020.81	-37.86	90.17	3051.25	-37.60	107.54	2556.31	-5.54	202.30	1728.15	-53.51	145.72	3173.34	34.06	1256.53	0.00	0.00	0.00	3058.98	110.87	1713.22	3230.20	-85.82	1699.60	1803.10	-30.72	1695.11	2365.15	171.29	1699.07	923.09	-206.46	68.30	1542.60	-200.65	73.69	914.65
6.53000	3061.02	199.23	99.12	3035.40	172.68	123.89	2354.16	190.99	59.44	2297.50	243.47	125.75	3020.81	-37.86	90.17	3051.25	-37.60	107.54	2556.31	-5.54	202.30	1728.15	-53.51	145.72	3173.34	34.06	1256.53	0.00	0.00	0.00	3058.98	110.87	1713.22	3230.20	-85.82	1699.60	1803.10	-30.72	1695.11	2365.15	171.29	1699.07	922.92	-206.61	68.50	1542.40	-200.64	73.67	914.72
6.54000	3061.02	199.23	99.12	3035.40	172.68	123.89	2354.16	190.99	59.44	2297.50	243.47	125.75	3020.81	-37.86	90.17	3051.25	-37.60	107.54	2556.31	-5.54	202.30	1728.15	-53.51	145.72	3173.34	34.06	1256.53	0.00	0.00	0.00	3058.98	110.87	1713.22	3230.20	-85.82	1699.60	1803.10	-30.72	1695.11	2365.15	171.29	1699.07	923.15	-206.97	68.28	1542.40	-200.60	73.65	914.90
6.55000	3061.02	199.23	99.12	3035.40	172.68	123.89	2354.16	190.99	59.44	2297.50	243.47	125.75	3020.81	-37.86	90.17	3051.25	-37.60	107.54	2556.31	-5.54	202.30	1728.15	-53.51	145.72	3173.34	34.06	1256.53	0.00	0.00	0.00	3058.98	110.87	1713.22	3230.20	-85.82	1699.60	1803.10	-30.72	1695.11	2365.15	171.29	1699.07	923.13	-206.65	68.35	1542.89	-200.44	73.74	914.69
6.56000	3061.02	199.23	99.12	3035.40	172.68	123.89	2354.16	190.99	59.44	2297.50	243.47	125.75	3020.81	-37.86	90.17	3051.25	-37.60	107.54	2556.31	-5.54	202.30	1728.15	-53.51	145.72	3173.34	34.06	1256.53	0.00	0.00	0.00	3058.98	110.87	1713.22	3230.20	-85.82	1699.60	1803.10	-30.72	1695.11	2365.15	171.29	1699.07	922.91	-206.55	68.39	1542.23	-200.50	73.44	914.59
6.57000	3061.02	199.23	99.12	3035.40	172.68	123.89	2354.16	190.99	59.44	2297.50	243.47	125.75	3020.81	-37.86	90.17	3051.25	-37.60	107.54	2556.31	-5.54	202.30	1728.15	-53.51	145.72	3173.34	34.06	1256.53	0.00	0.00	0.00	3058.98	110.87	1713.22	3230.20	-85.82	1699.60	1803.10	-30.72	1695.11	2365.15	171.29	1699.07	922.91	-206.63	68.43	1542.80	-200.50	73.72	914.59
6.58000	3061.02	199.23	99.12	3035.40	172.68	123.89	2354.16	190.99	59.44	2297.50	243.47	125.75	3020.81	-37.86	90.17	3051.25	-37.60	107.54	2556.31	-5.54	202.30	1728.15	-53.51	145.72	3173.34	34.06	1256.53	0.00	0.00	0.00	3058.98	110.87	1713.22	3230.20	-85.82	1699.60	1803.10	-30.72	1695.11	2365.15	171.29	1699.07	923.00	-207.32	68.32	1542.27	-200.51	73.47	914.39
6.59000	3061.02	199.23	99.12	3035.40	172.68	123.89	2354.16	190.99	59.44	2297.50	243.47	125.75	3020.81	-37.86	90.17	3051.25	-37.60	107.54	2556.31	-5.54	202.30	1728.15	-53.51	145.72	3173.34	34.06	1256.53	0.00	0.00	0.00	3058.98	110.87	1713.22	3230.20	-85.82	1699.60	1803.10	-30.72	1695.11	2365.15	171.29	1699.07	922.85	-206.52	68.65	1542.70	-200.50	73.66	914.60
6.60000	3061.02	199.23	99.12	3035.40	172.68	123.89	2354.16	190.99	59.44	2297.50	243.47	125.75	3020.81	-37.86	90.17	3051.25	-37.60	107.54	2556.31	-5.54	202.30	1728.15	-53.51	145.72	3173.34	34.06	1256.53	0.00	0.00	0.00	3058.98	110.87	1713.22	3230.20	-85.82	1699.60	1803.10	-30.72	1695.11	2365.15	171.29	1699.07	923.06	-206.73	68.28	1543.08	-200.48	73.76	914.67
6.61000	3061.02	199.23	99.12	3035.40	172.68	123.89	2354.16	190.99	59.44	2297.50	243.47	125.75	3020.81	-37.86	90.17	3051.25	-37.60	107.54	2556.31	-5.54	202.30	1728.15	-53.51	145.72	3173.34	34.06	1256.53	0.00	0.00	0.00	3058.98	110.87	1713.22	3230.20	-85.82	1699.60	1803.10	-30.72	1695.11	2365.15	171.29	1699.07	923.12	-207.52	68.10	1543.06	-200.63	73.72	914.81
6.62000	3061.02	199.23	99.12	3035.40	172.68	123.89	2354.16	190.99	59.44	2297.50	243.47	125.75	3020.81	-37.86	90.17	3051.25	-37.60	107.54	2556.31	-5.54	202.30	1728.15	-53.51	145.72	3173.34	34.06	1256.53	0.00	0.00	0.00	3058.98	110.87	1713.22	3230.20	-85.82	1699.60	1803.10	-30.72	1695.11	2365.15	171.29	1699.07	923.04	-207.60	68.30	1543.45	-200.61	73.87	914.63
6.63000	3061.02	199.23	99.12	3035.40	172.68	123.89	2354.16	190.99	59.44	2297.50	243.47	125.75	3020.81	-37.86	90.17	3051.25	-37.60	107.54	2556.31	-5.54	202.30	1728.15	-53.51	145.72	3173.34	34.06	1256.53	0.00	0.00	0.00	3058.98	110.87	1713.22	3230.20	-85.82	1699.60	1803.10	-30.72	1695.11	2365.15	171.29	1699.07	923.03	-207.18	68.23	1543.52	-200.61	73.92	914.76
6.64000	3061.02	199.23	99.12	3035.40	172.68	123.89	2354.16	190.99	59.44	2297.50	243.47	125.75	3020.81	-37.86	90.17	3051.25	-37.60	107.54	2556.31	-5.54	202.30	1728.15	-53.51	145.72	3173.34	34.06	1256.53	0.00	0.00	0.00	3058.98	110.87	1713.22	3230.20	-85.82	1699.60	1803.10	-30.72	1695.11	2365.15	171.29	1699.07	923.23	-207.54	68.04	1543.55	-200.65	73.86	914.79
6.65000	3061.02	199.23	99.12	3035.40	172.68	123.89	2354.16	190.99	59.44	2297.50	243.47	125.75	3020.81	-37.86	90.17	3051.25	-37.60	107.54	2556.31	-5.54	202.30	1728.15	-53.51	145.72	3173.34	34.06	1256.53	0.00	0.00	0.00	3058.98	110.87	1713.22	3230.20	-85.82	1699.60	1803.10	-30.72	1695.11	2365.15	171.29	1699.07	922.76	-206.43	68.57	1543.00	-200.73	73.66	914.78
6.66000	3061.02	199.23	99.12	3035.40	172.68	123.89	2354.16	190.99	59.44	2297.50	243.47	125.75	3020.81	-37.86	90.17	3051.25	-37.60	107.54	2556.31	-5.54	202.30	1728.15	-53.51	145.72	3173.34	34.06	1256.53	0.00	0.00	0.00	3058.98	110.87	1713.22	3230.20	-85.82	1699.60	1803.10	-30.72	1695.11	2365.15	171.29	1699.07	922.98	-206.72	68.40	1542.48	-200.86	73.50	914.87
6.67000	3061.02	199.23	99.12	3035.40	172.68	123.89	2354.16	190.99	59.44	2297.50	243.47	125.75	3020.81	-37.86	90.17	3051.25	-37.60	107.54	2556.31	-5.54	202.30	1728.15	-53.51	145.72	3173.34	34.06	1256.53	0.00	0.00	0.00	3058.98	110.87	1713.22	3230.20	-85.82	1699.60	1803.10	-30.72	1695.11	2365.15	171.29	1699.07	923.09	-206.80	68.18	1543.41	-200.75	73.89	914.82
6.68000	3061.02	199.23	99.12	3035.40	172.68	123.89	2354.16	190.99	59.44	2297.50	243.47	125.75	3020.81	-37.86	90.17	3051.25	-37.60	107.54	2556.31	-5.54	202.30	1728.15	-53.51	145.72	3173.34	34.06	1256.53	0.00	0.00	0.00	3058.98	110.87	1713.22	3230.20	-85.82	1699.60	1803.10	-30.72	1695.11	2365.15	171.29	1699.07	923.01	-206.44	68.35	1543.27	-200.75	73.87	914.87
6.69000	3061.02	199.23	99.12	3035.40	172.68	123.89	2354.16	190.99	59.44	2297.50	243.47	125.75	3020.81	-37.86	90.17	3051.25	-37.60	107.54	2556.31	-5.54	202.30	1728.15	-53.51	145.72	3173.34	34.06	1256.53	0.00	0.00	0.00	3058.98	110.87	1713.22	3230.20	-85.82	1699.60	1803.10	-30.72	1695.11	2365.15	171.29	1699.07	923.23	-207.07	68.14	1543.66	-200.66	73.92	914.87
6.70000	3061.02	199.23	99.12	3035.40	172.68	123.89	2354.16	190.99	59.44	2297.50	243.47	125.75	3020.81	-37.86	90.17	3051.25	-37.60	107.54	2556.31	-5.54	202.30	1728.15	-53.51	145.72	3173.34	34.06	1256.53	0.00	0.00	0.00	3058.98	110.87	1713.22	3230.20	-85.82	1699.60	1803.10	-30.72	1695.11	2365.15	171.29	1699.07	922.90	-206.83	68.40	1543.94	-200.57	73.99	914.79
6.71000	3061.02	199.23	99.12	3035.40	172.68	123.89	2354.16	190.99	59.44	2297.50	243.47	125.75	3020.81	-37.86	90.17	3051.25	-37.60	107.54	2556.31	-5.54	202.30	1728.15	-53.51	145.72	3173.34	34.06	1256.53	0.00	0.00	0.00	3058.98	110.87	1713.22	3230.20	-85.82	1699.60	1803.10	-30.72	1695.11	2365.15	171.29	1699.07	922.67	-206.67	68.60	1543.81	-200.58	73.96	914.62
6.72000	3061.02	199.23	99.12	3035.40	172.68	123.89	2354.16	190.99	59.44	2297.50	243.47	125.75	3020.81	-37.86	90.17	3051.25	-37.60	107.54	2556.31	-5.54	202.30	1728.15	-53.51	145.72	3173.34	34.06	1256.53	0.00	0.00	0.00	3058.98	110.87	1713.22	3230.20	-85.82	1699.60	1803.10	-30.72	1695.11	2365.15	171.29	1699.07	923.01	-206.51	68.24	1543.80	-200.58	74.00	914.74
6.73000	3061.02	199.23	99.12	3035.40	172.68	123.89	2354.16	190.99	59.44	2297.50	243.47	125.75	3020.81	-37.86	90.17	3051.25	-37.60	107.54	2556.31	-5.54	202.30	1728.15	-53.51	145.72	3173.34	34.06	1256.53	0.00	0.00	0.00	3058.98	110.87	1713.22	3230.20	-85.82	1699.60	1803.10	-30.72	1695.11	2365.15	171.29	1699.07	923.05	-206.33	68.21	1543.87	-200.52	73.98	914.61
6.74000	3061.02	199.23	99.12	3035.40	172.68	123.89	2354.16	190.99	59.44	2297.50	243.47	125.75	3020.81	-37.86	90.17	3051.25	-37.60	107.54	2556.31	-5.54	202.30	1728.15	-53.51	145.72	3173.34	34.06	1256.53	0.00	0.00	0.00	3058.98	110.87	1713.22	3230.20	-85.82	1699.60	1803.10	-30.72	1695.11	2365.15	171.29	1699.07	923.02	-206.61	68.29	1544.06	-200.51	73.96	914.37
6.75000	3061.02	199.23	99.12	3035.40	172.68	123.89	2354.16	190.99	59.44	2297.50	243.47	125.75	3020.81	-37.86	90.17	3051.25	-37.60	107.54	2556.31	-5.54	202.30	1728.15	-53.51	145.72	3173.34	34.06	1256.53	0.00	0.00	0.00	3058.98	110.87	1713.22	3230.20	-85.82	1699.60	1803.10	-30.72	1695.11	2365.15	171.29	1699.07	923.07	-207.40	68.24	1543.87	-200.51	73.92	914.85
6.76000	3061.02	199.23	99.12	3035.40	172.68	123.89	2354.16	190.99	59.44	2297.50	243.47	125.75	3020.81	-37.86	90.17	3051.25	-37.60	107.54	2556.31	-5.54	202.30	1728.15	-53.51	145.72	3173.34	34.06	1256.53	0.00	0.00	0.00	3058.98	110.87	1713.22	3230.20	-85.82	1699.60	1803.10	-30.72	1695.11	2365.15	171.29	1699.07	923.11	-207.10	68.28	1543.86	-200.51	73.99	914.64
6.77000	3061.02	199.23	99.12	3035.40	172.68	123.89	2354.16	190.99	59.44	2297.50	243.47	125.75	3020.81	-37.86	90.17	3051.25	-37.60	107.54	2556.31	-5.54	202.30	1728.15	-53.51	145.72	3173.34	34.06	1256.53	0.00	0.00	0.00	3058.98	110.87	1713.22	3230.20	-85.82	1699.60	1803.10	-30.72	1695.11	2365.15	171.29	1699.07	923.07	-206.62	68.34	1544.09	-200.51	74.10	914.74
6.78000	3061.02	199.23	99.12	3035.40	172.68	123.89	2354.16	190.99	59.44	2297.50	243.47	125.75	3020.81	-37.86	90.17	3051.25	-37.60	107.54	2556.31	-5.54	202.30	1728.15	-53.51	145.72	3173.34	34.06	1256.53	0.00	0.00	0.00	3058.98	110.87	1713.22	3230.20	-85.82	1699.60	1803.10	-30.72	1695.11	2365.15	171.29	1699.07	922.91	-206.90	68.41	1544.22	-200.53	74.12	914.46
6.79000	3061.02	199.23	99.12	3035.40	172.68	123.89	2354.16	190.99	59.44	2297.50	243.47	125.75	3020.81	-37.86	90.17	3051.25	-37.60	107.54	2556.31	-5.54	202.30	1728.15	-53.51	145.72	3173.34	34.06	1256.53	0.00	0.00	0.00	3058.98	110.87	1713.22	3230.20	-85.82	1699.60	1803.10	-30.72	1695.11	2365.15	171.29	1699.07	922.71	-206.48	68.52	1544.46	-200.37	74.19	914.49
6.80000	3061.02	199.23	99.12	3035.40	172.68	123.89	2354.16	190.99	59.44	2297.50	243.47	125.75	3020.81	-37.86	90.17	3051.25	-37.60	107.54	2556.31	-5.54	202.30	1728.15	-53.51	145.72	3173.34	34.06	1256.53	0.00	0.00	0.00	3058.98	110.87	1713.22	3230.20	-85.82	1699.60	1803.10	-30.72	1695.11	2365.15	171.29	1699.07	922.63	-206.27	68.66	1544.64	-200.27	74.23	914.73
6.81000	3061.02	199.23	99.12	3035.40	172.68	123.89	2354.16	190.99	59.44	2297.50	243.47	125.75	3020.81	-37.86	90.17	3051.25	-37.60	107.54	2556.31	-5.54	202.30	1728.15	-53.51	145.72	3173.34	34.06	1256.53	0.00	0.00	0.00	3058.98	110.87	1713.22	3230.20	-85.82	1699.60	1803.10	-30.72	1695.11	2365.15	171.29	1699.07	922.89	-206.24	68.61	1544.67	-200.30	74.28	914.71
6.82000	3061.02	199.23	99.12	3035.40	172.68	123.89	2354.16	190.99	59.44	2297.50	243.47	125.75	3020.81	-37.86	90.17	3051.25	-37.60	107.54	2556.31	-5.54	202.30	1728.15	-53.51	145.72	3173.34	34.06	1256.53	0.00	0.00	0.00	3058.98	110.87	1713.22	3230.20	-85.82	1699.60	1803.10	-30.72	1695.11	2365.15	171.29	1699.07	922.89	-206.40	68.60	1544.53	-200.29	74.26	914.68
6.83000	3061.02	199.23	99.12	3035.40	172.68	123.89	2354.16	190.99	59.44	2297.50	243.47	125.75	3020.81	-37.86	90.17	3051.25	-37.60	107.54	2556.31	-5.54	202.30	1728.15	-53.51	145.72	3173.34	34.06	1256.53	0.00	0.00	0.00	3058.98	110.87	1713.22	3230.20	-85.82	1699.60	1803.10	-30.72	1695.11	2365.15	171.29	1699.07	922.81	-206.45	68.64	1543.99	-200.42	74.10	915.01
6.84000	3061.02	199.23	99.12	3035.40	172.68	123.89	2354.16	190.99	59.44	2297.50	243.47	125.75	3020.81	-37.86	90.17	3051.25	-37.60	107.54	2556.31	-5.54	202.30	1728.15	-53.51	145.72	3173.34	34.06	1256.53	0.00	0.00	0.00	3058.98	110.87	1713.22	3230.20	-85.82	1699.60	1803.10	-30.72	1695.11	2365.15	171.29	1699.07	922.91	-206.54	68.61	1543.83	-200.42	73.97	914.89
6.85000	3061.02	199.23	99.12	3035.40	172.68	123.89	2354.16	190.99	59.44	2297.50	243.47	125.75	3020.81	-37.86	90.17	3051.25	-37.60	107.54	2556.31	-5.54	202.30	1728.15	-53.51	145.72	3173.34	34.06	1256.53	0.00	0.00	0.00	3058.98	110.87	1713.22	3230.20	-85.82	1699.60	1803.10	-30.72	1695.11	2365.15	171.29	1699.07	922.97	-206.91	68.41	1544.72	-200.20	74.27	914.75
6.86000	3061.02	199.23	99.12	3035.40	172.68	123.89	2354.16	190.99	59.44	2297.50	243.47	125.75	3020.81	-37.86	90.17	3051.25	-37.60	107.54	2556.31	-5.54	202.30	1728.15	-53.51	145.72	3173.34	34.06	1256.53	0.00	0.00	0.00	3058.98	110.87	1713.22	3230.20	-85.82	1699.60	1803.10	-30.72	1695.11	2365.15	171.29	1699.07	922.88	-206.83	68.43	1544.46	-200.32	74.20	914.73
6.87000	3061.02	199.23	99.12	3035.40	172.68	123.89	2354.16	190.99	59.44	2297.50	243.47	125.75	3020.81	-37.86	90.17	3051.25	-37.60	107.54	2556.31	-5.54	202.30	1728.15	-53.51	145.72	3173.34	34.06	1256.53	0.00	0.00	0.00	3058.98	110.87	1713.22	3230.20	-85.82	1699.60	1803.10	-30.72	1695.11	2365.15	171.29	1699.07	922.89	-206.91	68.51	1544.06	-200.40	74.05	914.48
6.88000	3061.02	199.23	99.12	3035.40	172.68	123.89	2354.16	190.99	59.44	2297.50	243.47	125.75	3020.81	-37.86	90.17	3051.25	-37.60	107.54	2556.31	-5.54	202.30	1728.15	-53.51	145.72	3173.34	34.06	1256.53	0.00	0.00	0.00	3058.98	110.87	1713.22	3230.20	-85.82	1699.60	1803.10	-30.72	1695.11	2365.15	171.29	1699.07	922.71	-206.28	68.68	1544.24	-200.42	74.11	914.48
6.89000	3061.02	199.23	99.12	3035.40	172.68	123.89	2354.16	190.99	59.44	2297.50	243.47	125.75	3020.81	-37.86	90.17	3051.25	-37.60	107.54	2556.31	-5.54	202.30	1728.15	-53.51	145.72	3173.34	34.06	1256.53	0.00	0.00	0.00	3058.98	110.87	1713.22	3230.20	-85.82	1699.60	1803.10	-30.72	1695.11	2365.15	171.29	1699.07	922.97	-206.91	68.32	1544.99	-200.25	74.51	914.67
6.90000	3061.02	199.23	99.12	3035.40	172.68	123.89	2354.16	190.99	59.44	2297.50	243.47	125.75	3020.81	-37.86	90.17	3051.25	-37.60	107.54	2556.31	-5.54	202.30	1728.15	-53.51	145.72	3173.34	34.06	1256.53	0.00	0.00	0.00	3058.98	110.87	1713.22	3230.20	-85.82	1699.60	1803.10	-30.72	1695.11	2365.15	171.29	1699.07	923.02	-206.78	68.39	1544.65	-200.39	74.33	914.73
6.91000	3061.02	199.23	99.12	3035.40	172.68	123.89	2354.16	190.99	59.44	2297.50	243.47	125.75	3020.81	-37.86	90.17	3051.25	-37.60	107.54	2556.31	-5.54	202.30	1728.15	-53.51	145.72	3173.34	34.06	1256.53	0.00	0.00	0.00	3058.98	110.87	1713.22	3230.20	-85.82	1699.60	1803.10	-30.72	1695.11	2365.15	171.29	1699.07	922.80	-206.44	68.62	1544.32	-200.42	74.18	914.75
6.92000	3061.02	199.23	99.12	3035.40	172.68	123.89	2354.16	190.99	59.44	2297.50	243.47	125.75	3020.81	-37.86	90.17	3051.25	-37.60	107.54	2556.31	-5.54	202.30	1728.15	-53.51	145.72	3173.34	34.06	1256.53	0.00	0.00	0.00	3058.98	110.87	1713.22	3230.20	-85.82	1699.60	1803.10	-30.72	1695.11	2365.15	171.29	1699.07	922.80	-206.09	68.63	1544.45	-200.43	74.23	914.82
6.93000	3061.02	199.23	99.12	3035.40	172.68	123.89	2354.16	190.99	59.44	2297.50	243.47	125.75	3020.81	-37.86	90.17	3051.25	-37.60	107.54	2556.31	-5.54	202.30	1728.15	-53.51	145.72	3173.34	34.06	1256.53	0.00	0.00	0.00	3058.98	110.87	1713.22	3230.20	-85.82	1699.60	1803.10	-30.72	1695.11	2365.15	171.29	1699.07	923.02	-206.82	68.33	1545.05	-200.35	74.41	914.59
6.94000	3061.02	199.23	99.12	3035.40	172.68	123.89	2354.16	190.99	59.44	2297.50	243.47	125.75	3020.81	-37.86	90.17	3051.25	-37.60	107.54	2556.31	-5.54	202.30	1728.15	-53.51	145.72	3173.34	34.06	1256.53	0.00	0.00	0.00	3058.98	110.87	1713.22	3230.20	-85.82	1699.60	1803.10	-30.72	1695.11	2365.15	171.29	1699.07	923.15	-207.17	68.21	1544.52	-200.41	74.19	914.77
6.95000	3061.02	199.23	99.12	3035.40	172.68	123.89	2354.16	190.99	59.44	2297.50	243.47	125.75	3020.81	-37.86	90.17	3051.25	-37.60	107.54	2556.31	-5.54	202.30	1728.15	-53.51	145.72	3173.34	34.06	1256.53	0.00	0.00	0.00	3058.98	110.87	1713.22	3230.20	-85.82	1699.60	1803.10	-30.72	1695.11	2365.15	171.29	1699.07	923.08	-206.78	68.31	1545.15	-200.28	74.41	914.78
6.96000	3061.02	199.23	99.12	3035.40	172.68	123.89	2354.16	190.99	59.44	2297.50	243.47	125.75	3020.81	-37.86	90.17	3051.25	-37.60	107.54	2556.31	-5.54	202.30	1728.15	-53.51	145.72	3173.34	34.06	1256.53	0.00	0.00	0.00	3058.98	110.87	1713.22	3230.20	-85.82	1699.60	1803.10	-30.72	1695.11	2365.15	171.29	1699.07	923.14	-207.08	68.38	1545.11	-200.23	74.40	914.59
6.97000	3061.02	199.23	99.12	3035.40	172.68	123.89	2354.16	190.99	59.44	2297.50	243.47	125.75	3020.81	-37.86	90.17	3051.25	-37.60	107.54	2556.31	-5.54	202.30	1728.15	-53.51	145.72	3173.34	34.06	1256.53	0.00	0.00	0.00	3058.98	110.87	1713.22	3230.20	-85.82	1699.60	1803.10	-30.72	1695.11	2365.15	171.29	1699.07	922.97	-206.41	68.47	1544.18	-200.37	74.12	914.74
6.98000	3061.02	199.23	99.12	3035.40	172.68	123.89	2354.16	190.99	59.44	2297.50	243.47	125.75	3020.81	-37.86	90.17	3051.25	-37.60	107.54	2556.31	-5.54	202.30	1728.15	-53.51	145.72	3173.34	34.06	1256.53	0.00	0.00	0.00	3058.98	110.87	1713.22	3230.20	-85.82	1699.60	1803.10	-30.72	1695.11	2365.15	171.29	1699.07	922.98	-207.09	68.39	1544.11	-200.40	74.09	914.70
6.99000	3061.02	199.23	99.12	3035.40	172.68	123.89	2354.16	190.99	59.44	2297.50	243.47	125.75	3020.81	-37.86	90.17	3051.25	-37.60	107.54	2556.31	-5.54	202.30	1728.15	-53.51	145.72	3173.34	34.06	1256.53	0.00	0.00	0.00	3058.98	110.87	1713.22	3230.20	-85.82	1699.60	1803.10	-30.72	1695.11	2365.15	171.29	1699.07	923.02	-207.43	68.21	1543.94	-200.49	73.95	914.63
7.00000	3061.02	199.23	99.12	3035.40	172.68	123.89	2354.16	190.99	59.44	2297.50	243.47	125.75	3020.81	-37.86	90.17	3051.25	-37.60	107.54	2556.31	-5.54	202.30	1728.15	-53.51	145.72	3173.34	34.06	1256.53	0.00	0.00	0.00	3058.98	110.87	1713.22	3230.20	-85.82	1699.60	1803.10	-30.72	1695.11	2365.15	171.29	1699.07	923.00	-206.70	68.41	1544.07	-200.44	74.01	914.76
7.01000	3061.02	199.23	99.12	3035.40	172.68	123.89	2354.16	190.99	59.44	2297.50	243.47	125.75	3020.81	-37.86	90.17	3051.25	-37.60	107.54	2556.31	-5.54	202.30	1728.15	-53.51	145.72	3173.34	34.06	1256.53	0.00	0.00	0.00	3058.98	110.87	1713.22	3230.20	-85.82	1699.60	1803.10	-30.72	1695.11	2365.15	171.29	1699.07	923.32	-207.29	68.04	1543.97	-200.41	73.95	914.86
7.02000	3061.02	199.23	99.12	3035.40	172.68	123.89	2354.16	190.99	59.44	2297.50	243.47	125.75	3020.81	-37.86	90.17	3051.25	-37.60	107.54	2556.31	-5.54	202.30	1728.15	-53.51	145.72	3173.34	34.06	1256.53	0.00	0.00	0.00	3058.98	110.87	1713.22	3230.20	-85.82	1699.60	1803.10	-30.72	1695.11	2365.15	171.29	1699.07	923.12	-207.16	68.33	1544.22	-200.39	74.05	914.61
7.03000	3061.02	199.23	99.12	3035.40	172.68	123.89	2354.16	190.99	59.44	2297.50	243.47	125.75	3020.81	-37.86	90.17	3051.25	-37.60	107.54	2556.31	-5.54	202.30	1728.15	-53.51	145.72	3173.34	34.06	1256.53	0.00	0.00	0.00	3058.98	110.87	1713.22	3230.20	-85.82	1699.60	1803.10	-30.72	1695.11	2365.15	171.29	1699.07	923.02	-206.51	68.50	1544.43	-200.31	74.19	914.65
7.04000	3061.02	199.23	99.12	3035.40	172.68	123.89	2354.16	190.99	59.44	2297.50	243.47	125.75	3020.81	-37.86	90.17	3051.25	-37.60	107.54	2556.31	-5.54	202.30	1728.15	-53.51	145.72	3173.34	34.06	1256.53	0.00	0.00	0.00	3058.98	110.87	1713.22	3230.20	-85.82	1699.60	1803.10	-30.72	1695.11	2365.15	171.29	1699.07	923.08	-206.95	68.30	1544.36	-200.42	74.05	914.58
7.05000	3061.02	199.23	99.12	3035.40	172.68	123.89	2354.16	190.99	59.44	2297.50	243.47	125.75	3020.81	-37.86	90.17	3051.25	-37.60	107.54	2556.31	-5.54	202.30	1728.15	-53.51	145.72	3173.34	34.06	1256.53	0.00	0.00	0.00	3058.98	110.87	1713.22	3230.20	-85.82	1699.60	1803.10	-30.72	1695.11	2365.15	171.29	1699.07	923.06	-206.14	68.40	1544.45	-200.45	74.16	914.75
7.06000	3061.02	199.23	99.12	3035.40	172.68	123.89	2354.16	190.99	59.44	2297.50	243.47	125.75	3020.81	-37.86	90.17	3051.25	-37.60	107.54	2556.31	-5.54	202.30	1728.15	-53.51	145.72	3173.34	34.06	1256.53	0.00	0.00	0.00	3058.98	110.87	1713.22	3230.20	-85.82	1699.60	1803.10	-30.72	1695.11	2365.15	171.29	1699.07	923.06	-206.59	68.33	1544.19	-200.48	74.13	914.83
7.07000	3061.02	199.23	99.12	3035.40	172.68	123.89	2354.16	190.99	59.44	2297.50	243.47	125.75	3020.81	-37.86	90.17	3051.25	-37.60	107.54	2556.31	-5.54	202.30	1728.15	-53.51	145.72	3173.34	34.06	1256.53	0.00	0.00	0.00	3058.98	110.87	1713.22	3230.20	-85.82	1699.60	1803.10	-30.72	1695.11	2365.15	171.29	1699.07	923.02	-206.69	68.43	1544.55	-200.46	74.23	914.61
7.08000	3061.02	199.23	99.12	3035.40	172.68	123.89	2354.16	190.99	59.44	2297.50	243.47	125.75	3020.81	-37.86	90.17	3051.25	-37.60	107.54	2556.31	-5.54	202.30	1728.15	-53.51	145.72	3173.34	34.06	1256.53	0.00	0.00	0.00	3058.98	110.87	1713.22	3230.20	-85.82	1699.60	1803.10	-30.72	1695.11	2365.15	171.29	1699.07	922.80	-205.75	68.57	1544.76	-200.48	74.35	914.44
7.09000	3061.02	199.23	99.12	3035.40	172.68	123.89	2354.16	190.99	59.44	2297.50	243.47	125.75	3020.81	-37.86	90.17	3051.25	-37.60	107.54	2556.31	-5.54	202.30	1728.15	-53.51	145.72	3173.34	34.06	1256.53	0.00	0.00	0.00	3058.98	110.87	1713.22	3230.20	-85.82	1699.60	1803.10	-30.72	1695.11	2365.15	171.29	1699.07	923.17	-206.93	68.16	1544.63	-200.55	74.35	914.63
7.10000	3061.02	199.23	99.12	3035.40	172.68	123.89	2354.16	190.99	59.44	2297.50	243.47	125.75	3020.81	-37.86	90.17	3051.25	-37.60	107.54	2556.31	-5.54	202.30	1728.15	-53.51	145.72	3173.34	34.06	1256.53	0.00	0.00	0.00	3058.98	110.87	1713.22	3230.20	-85.82	1699.60	1803.10	-30.72	1695.11	2365.15	171.29	1699.07	923.28	-207.50	68.06	1543.42	-200.57	73.85	914.70
7.11000	3061.02	199.23	99.12	3035.40	172.68	123.89	2354.16	190.99	59.44	2297.50	243.47	125.75	3020.81	-37.86	90.17	3051.25	-37.60	107.54	2556.31	-5.54	202.30	1728.15	-53.51	145.72	3173.34	34.06	1256.53	0.00	0.00	0.00	3058.98	110.87	1713.22	3230.20	-85.82	1699.60	1803.10	-30.72	1695.11	2365.15	171.29	1699.07	923.10	-207.16	68.27	1543.81	-200.57	73.92	914.61
7.12000	3061.02	199.23	99.12	3035.40	172.68	123.89	2354.16	190.99	59.44	2297.50	243.47	125.75	3020.81	-37.86	90.17	3051.25	-37.60	107.54	2556.31	-5.54	202.30	1728.15	-53.51	145.72	3173.34	34.06	1256.53	0.00	0.00	0.00	3058.98	110.87	1713.22	3230.20	-85.82	1699.60	1803.10	-30.72	1695.11	2365.15	171.29	1699.07	923.08	-206.53	68.20	1544.47	-200.55	74.20	914.65
7.13000	3061.02	199.23	99.12	3035.40	172.68	123.89	2354.16	190.99	59.44	2297.50	243.47	125.75	3020.81	-37.86	90.17	3051.25	-37.60	107.54	2556.31	-5.54	202.30	1728.15	-53.51	145.72	3173.34	34.06	1256.53	0.00	0.00	0.00	3058.98	110.87	1713.22	3230.20	-85.82	1699.60	1803.10	-30.72	1695.11	2365.15	171.29	1699.07	923.09	-206.54	68.33	1544.73	-200.49	74.26	914.79
7.14000	3061.02	199.23	99.12	3035.40	172.68	123.89	2354.16	190.99	59.44	2297.50	243.47	125.75	3020.81	-37.86	90.17	3051.25	-37.60	107.54	2556.31	-5.54	202.30	1728.15	-53.51	145.72	3173.34	34.06	1256.53	0.00	0.00	0.00	3058.98	110.87	1713.22	3230.20	-85.82	1699.60	1803.10	-30.72	1695.11	2365.15	171.29	1699.07	923.31	-207.15	68.17	1544.51	-200.55	74.23	914.73
7.15000	3061.02	199.23	99.12	3035.40	172.68	123.89	2354.16	190.99	59.44	2297.50	243.47	125.75	3020.81	-37.86	90.17	3051.25	-37.60	107.54	2556.31	-5.54	202.30	1728.15	-53.51	145.72	3173.34	34.06	1256.53	0.00	0.00	0.00	3058.98	110.87	1713.22	3230.20	-85.82	1699.60	1803.10	-30.72	1695.11	2365.15	171.29	1699.07	923.11	-207.37	68.28	1544.43	-200.55	74.18	914.73
7.16000	3061.02	199.23	99.12	3035.40	172.68	123.89	2354.16	190.99	59.44	2297.50	243.47	125.75	3020.81	-37.86	90.17	3051.25	-37.60	107.54	2556.31	-5.54	202.30	1728.15	-53.51	145.72	3173.34	34.06	1256.53	0.00	0.00	0.00	3058.98	110.87	1713.22	3230.20	-85.82	1699.60	1803.10	-30.72	1695.11	2365.15	171.29	1699.07	923.05	-206.49	68.47	1543.78	-200.73	73.91	914.91
7.17000	3061.02	199.23	99.12	3035.40	172.68	123.89	2354.16	190.99	59.44	2297.50	243.47	125.75	3020.81	-37.86	90.17	3051.25	-37.60	107.54	2556.31	-5.54	202.30	1728.15	-53.51	145.72	3173.34	34.06	1256.53	0.00	0.00	0.00	3058.98	110.87	1713.22	3230.20	-85.82	1699.60	1803.10	-30.72	1695.11	2365.15	171.29	1699.07	923.10	-206.71	68.37	1543.48	-200.75	73.83	914.85
7.18000	3061.02	199.23	99.12	3035.40	172.68	123.89	2354.16	190.99	59.44	2297.50	243.47	125.75	3020.81	-37.86	90.17	3051.25	-37.60	107.54	2556.31	-5.54	202.30	1728.15	-53.51	145.72	3173.34	34.06	1256.53	0.00	0.00	0.00	3058.98	110.87	1713.22	3230.20	-85.82	1699.60	1803.10	-30.72	1695.11	2365.15	171.29	1699.07	923.13	-207.08	68.16	1543.32	-200.82	73.72	914.71
7.19000	3061.02	199.23	99.12	3035.40	172.68	123.89	2354.16	190.99	59.44	2297.50	243.47	125.75	3020.81	-37.86	90.17	3051.25	-37.60	107.54	2556.31	-5.54	202.30	1728.15	-53.51	145.72	3173.34	34.06	1256.53	0.00	0.00	0.00	3058.98	110.87	1713.22	3230.20	-85.82	1699.60	1803.10	-30.72	1695.11	2365.15	171.29	1699.07	923.14	-206.81	68.27	1543.33	-200.93	73.79	914.59
7.20000	3061.02	199.23	99.12	3035.40	172.68	123.89	2354.16	190.99	59.44	2297.50	243.47	125.75	3020.81	-37.86	90.17	3051.25	-37.60	107.54	2556.31	-5.54	202.30	1728.15	-53.51	145.72	3173.34	34.06	1256.53	0.00	0.00	0.00	3058.98	110.87	1713.22	3230.20	-85.82	1699.60	1803.10	-30.72	1695.11	2365.15	171.29	1699.07	922.99	-207.04	68.30	1543.36	-200.70	73.76	914.78
7.21000	3061.02	199.23	99.12	3035.40	172.68	123.89	2354.16	190.99	59.44	2297.50	243.47	125.75	3020.81	-37.86	90.17	3051.25	-37.60	107.54	2556.31	-5.54	202.30	1728.15	-53.51	145.72	3173.34	34.06	1256.53	0.00	0.00	0.00	3058.98	110.87	1713.22	3230.20	-85.82	1699.60	1803.10	-30.72	1695.11	2365.15	171.29	1699.07	923.07	-207.24	68.20	1543.06	-200.83	73.63	914.54
7.22000	3061.02	199.23	99.12	3035.40	172.68	123.89	2354.16	190.99	59.44	2297.50	243.47	125.75	3020.81	-37.86	90.17	3051.25	-37.60	107.54	2556.31	-5.54	202.30	1728.15	-53.51	145.72	3173.34	34.06	1256.53	0.00	0.00	0.00	3058.98	110.87	1713.22	3230.20	-85.82	1699.60	1803.10	-30.72	1695.11	2365.15	171.29	1699.07	922.99	-207.15	68.39	1543.58	-200.79	73.92	914.68
7.23000	3061.02	199.23	99.12	3035.40	172.68	123.89	2354.16	190.99	59.44	2297.50	243.47	125.75	3020.81	-37.86	90.17	3051.25	-37.60	107.54	2556.31	-5.54	202.30	1728.15	-53.51	145.72	3173.34	34.06	1256.53	0.00	0.00	0.00	3058.98	110.87	1713.22	3230.20	-85.82	1699.60	1803.10	-30.72	1695.11	2365.15	171.29	1699.07	923.04	-207.02	68.32	1543.65	-200.67	73.94	914.82
7.24000	3061.02	199.23	99.12	3035.40	172.68	123.89	2354.16	190.99	59.44	2297.50	243.47	125.75	3020.81	-37.86	90.17	3051.25	-37.60	107.54	2556.31	-5.54	202.30	1728.15	-53.51	145.72	3173.34	34.06	1256.53	0.00	0.00	0.00	3058.98	110.87	1713.22	3230.20	-85.82	1699.60	1803.10	-30.72	1695.11	2365.15	171.29	1699.07	922.92	-206.84	68.44	1543.69	-200.56	74.00	914.78
7.25000	3061.02	199.23	99.12	3035.40	172.68	123.89	2354.16	190.99	59.44	2297.50	243.47	125.75	3020.81	-37.86	90.17	3051.25	-37.60	107.54	2556.31	-5.54	202.30	1728.15	-53.51	145.72	3173.34	34.06	1256.53	0.00	0.00	0.00	3058.98	110.87	1713.22	3230.20	-85.82	1699.60	1803.10	-30.72	1695.11	2365.15	171.29	1699.07	922.88	-206.87	68.42	1542.75	-200.65	73.58	914.61
7.26000	3061.02	199.23	99.12	3035.40	172.68	123.89	2354.16	190.99	59.44	2297.50	243.47	125.75	3020.81	-37.86	90.17	3051.25	-37.60	107.54	2556.31	-5.54	202.30	1728.15	-53.51	145.72	3173.34	34.06	1256.53	0.00	0.00	0.00	3058.98	110.87	1713.22	3230.20	-85.82	1699.60	1803.10	-30.72	1695.11	2365.15	171.29	1699.07	923.03	-206.34	68.39	1542.72	-200.56	73.54	914.70
7.27000	3061.02	199.23	99.12	3035.40	172.68	123.89	2354.16	190.99	59.44	2297.50	243.47	125.75	3020.81	-37.86	90.17	3051.25	-37.60	107.54	2556.31	-5.54	202.30	1728.15	-53.51	145.72	3173.34	34.06	1256.53	0.00	0.00	0.00	3058.98	110.87	1713.22	3230.20	-85.82	1699.60	1803.10	-30.72	1695.11	2365.15	171.29	1699.07	922.90	-206.57	68.40	1542.59	-200.59	73.53	914.65
7.28000	3061.02	199.23	99.12	3035.40	172.68	123.89	2354.16	190.99	59.44	2297.50	243.47	125.75	3020.81	-37.86	90.17	3051.25	-37.60	107.54	2556.31	-5.54	202.30	1728.15	-53.51	145.72	3173.34	34.06	1256.53	0.00	0.00	0.00	3058.98	110.87	1713.22	3230.20	-85.82	1699.60	1803.10	-30.72	1695.11	2365.15	171.29	1699.07	923.02	-206.97	68.32	1542.81	-200.57	73.58	914.67
7.29000	3061.02	199.23	99.12	3035.40	172.68	123.89	2354.16	190.99	59.44	2297.50	243.47	125.75	3020.81	-37.86	90.17	3051.25	-37.60	107.54	2556.31	-5.54	202.30	1728.15	-53.51	145.72	3173.34	34.06	1256.53	0.00	0.00	0.00	3058.98	110.87	1713.22	3230.20	-85.82	1699.60	1803.10	-30.72	1695.11	2365.15	171.29	1699.07	923.03	-206.25	68.41	1542.32	-200.62	73.42	914.56
7.30000	3061.02	199.23	99.12	3035.40	172.68	123.89	2354.16	190.99	59.44	2297.50	243.47	125.75	3020.81	-37.86	90.17	3051.25	-37.60	107.54	2556.31	-5.54	202.30	1728.15	-53.51	145.72	3173.34	34.06	1256.53	0.00	0.00	0.00	3058.98	110.87	1713.22	3230.20	-85.82	1699.60	1803.10	-30.72	1695.11	2365.15	171.29	1699.07	922.90	-206.53	68.36	1542.73	-200.46	73.58	914.39
7.31000	3061.02	199.23	99.12	3035.40	172.68	123.89	2354.16	190.99	59.44	2297.50	243.47	125.75	3020.81	-37.86	90.17	3051.25	-37.60	107.54	2556.31	-5.54	202.30	1728.15	-53.51	145.72	3173.34	34.06	1256.53	0.00	0.00	0.00	3058.98	110.87	1713.22	3230.20	-85.82	1699.60	1803.10	-30.72	1695.11	2365.15	171.29	1699.07	923.09	-206.64	68.36	1542.42	-200.50	73.49	914.38
7.32000	3061.02	199.23	99.12	3035.40	172.68	123.89	2354.16	190.99	59.44	2297.50	243.47	125.75	3020.81	-37.86	90.17	3051.25	-37.60	107.54	2556.31	-5.54	202.30	1728.15	-53.51	145.72	3173.34	34.06	1256.53	0.00	0.00	0.00	3058.98	110.87	1713.22	3230.20	-85.82	1699.60	1803.10	-30.72	1695.11	2365.15	171.29	1699.07	923.24	-206.94	68.11	1542.29	-200.58	73.53	914.54
7.33000	3061.02	199.23	99.12	3035.40	172.68	123.89	2354.16	190.99	59.44	2297.50	243.47	125.75	3020.81	-37.86	90.17	3051.25	-37.60	107.54	2556.31	-5.54	202.30	1728.15	-53.51	145.72	3173.34	34.06	1256.53	0.00	0.00	0.00	3058.98	110.87	1713.22	3230.20	-85.82	1699.60	1803.10	-30.72	1695.11	2365.15	171.29	1699.07	923.21	-206.91	68.15	1541.94	-200.54	73.36	914.59
7.34000	3061.02	199.23	99.12	3035.40	172.68	123.89	2354.16	190.99	59.44	2297.50	243.47	125.75	3020.81	-37.86	90.17	3051.25	-37.60	107.54	2556.31	-5.54	202.30	1728.15	-53.51	145.72	3173.34	34.06	1256.53	0.00	0.00	0.00	3058.98	110.87	1713.22	3230.20	-85.82	1699.60	1803.10	-30.72	1695.11	2365.15	171.29	1699.07	923.10	-206.57	68.27	1542.37	-200.39	73.50	914.46
7.35000	3061.02	199.23	99.12	3035.40	172.68	123.89	2354.16	190.99	59.44	2297.50	243.47	125.75	3020.81	-37.86	90.17	3051.25	-37.60	107.54	2556.31	-5.54	202.30	1728.15	-53.51	145.72	3173.34	34.06	1256.53	0.00	0.00	0.00	3058.98	110.87	1713.22	3230.20	-85.82	1699.60	1803.10	-30.72	1695.11	2365.15	171.29	1699.07	923.08	-207.15	68.37	1542.11	-200.54	73.37	914.40
7.36000	3061.02	199.23	99.12	3035.40	172.68	123.89	2354.16	190.99	59.44	2297.50	243.47	125.75	3020.81	-37.86	90.17	3051.25	-37.60	107.54	2556.31	-5.54	202.30	1728.15	-53.51	145.72	3173.34	34.06	1256.53	0.00	0.00	0.00	3058.98	110.87	1713.22	3230.20	-85.82	1699.60	1803.10	-30.72	1695.11	2365.15	171.29	1699.07	922.78	-206.71	68.64	1541.85	-200.66	73.25	914.47
7.37000	3061.02	199.23	99.12	3035.40	172.68	123.89	2354.16	190.99	59.44	2297.50	243.47	125.75	3020.81	-37.86	90.17	3051.25	-37.60	107.54	2556.31	-5.54	202.30	1728.15	-53.51	145.72	3173.34	34.06	1256.53	0.00	0.00	0.00	3058.98	110.87	1713.22	3230.20	-85.82	1699.60	1803.10	-30.72	1695.11	2365.15	171.29	1699.07	923.05	-206.78	68.28	1541.29	-200.78	73.11	914.66
7.38000	3061.02	199.23	99.12	3035.40	172.68	123.89	2354.16	190.99	59.44	2297.50	243.47	125.75	3020.81	-37.86	90.17	3051.25	-37.60	107.54	2556.31	-5.54	202.30	1728.15	-53.51	145.72	3173.34	34.06	1256.53	0.00	0.00	0.00	3058.98	110.87	1713.22	3230.20	-85.82	1699.60	1803.10	-30.72	1695.11	2365.15	171.29	1699.07	923.13	-207.07	68.18	1541.09	-200.90	73.06	914.75
7.39000	3061.02	199.23	99.12	3035.40	172.68	123.89	2354.16	190.99	59.44	2297.50	243.47	125.75	3020.81	-37.86	90.17	3051.25	-37.60	107.54	2556.31	-5.54	202.30	1728.15	-53.51	145.72	3173.34	34.06	1256.53	0.00	0.00	0.00	3058.98	110.87	1713.22	3230.20	-85.82	1699.60	1803.10	-30.72	1695.11	2365.15	171.29	1699.07	922.99	-206.44	68.47	1541.21	-200.87	73.10	914.94
7.40000	3061.02	199.23	99.12	3035.40	172.68	123.89	2354.16	190.99	59.44	2297.50	243.47	125.75	3020.81	-37.86	90.17	3051.25	-37.60	107.54	2556.31	-5.54	202.30	1728.15	-53.51	145.72	3173.34	34.06	1256.53	0.00	0.00	0.00	3058.98	110.87	1713.22	3230.20	-85.82	1699.60	1803.10	-30.72	1695.11	2365.15	171.29	1699.07	922.67	-206.01	68.63	1542.02	-200.78	73.39	914.80
7.41000	3061.02	199.23	99.12	3035.40	172.68	123.89	2354.16	190.99	59.44	2297.50	243.47	125.75	3020.81	-37.86	90.17	3051.25	-37.60	107.54	2556.31	-5.54	202.30	1728.15	-53.51	145.72	3173.34	34.06	1256.53	0.00	0.00	0.00	3058.98	110.87	1713.22	3230.20	-85.82	1699.60	1803.10	-30.72	1695.11	2365.15	171.29	1699.07	922.98	-206.87	68.44	1542.08	-200.78	73.44	914.77
7.42000	3061.02	199.23	99.12	3035.40	172.68	123.89	2354.16	190.99	59.44	2297.50	243.47	125.75	3020.81	-37.86	90.17	3051.25	-37.60	107.54	2556.31	-5.54	202.30	1728.15	-53.51	145.72	3173.34	34.06	1256.53	0.00	0.00	0.00	3058.98	110.87	1713.22	3230.20	-85.82	1699.60	1803.10	-30.72	1695.11	2365.15	171.29	1699.07	922.96	-207.21	68.47	1541.80	-200.84	73.34	914.73
7.43000	3061.02	199.23	99.12	3035.40	172.68	123.89	2354.16	190.99	59.44	2297.50	243.47	125.75	3020.81	-37.86	90.17	3051.25	-37.60	107.54	2556.31	-5.54	202.30	1728.15	-53.51	145.72	3173.34	34.06	1256.53	0.00	0.00	0.00	3058.98	110.87	1713.22	3230.20	-85.82	1699.60	1803.10	-30.72	1695.11	2365.15	171.29	1699.07	923.03	-207.29	68.45	1541.60	-200.98	73.31	914.89
7.44000	3061.02	199.23	99.12	3035.40	172.68	123.89	2354.16	190.99	59.44	2297.50	243.47	125.75	3020.81	-37.86	90.17	3051.25	-37.60	107.54	2556.31	-5.54	202.30	1728.15	-53.51	145.72	3173.34	34.06	1256.53	0.00	0.00	0.00	3058.98	110.87	1713.22	3230.20	-85.82	1699.60	1803.10	-30.72	1695.11	2365.15	171.29	1699.07	923.08	-207.37	68.27	1541.69	-200.91	73.27	914.64
7.45000	3061.02	199.23	99.12	3035.40	172.68	123.89	2354.16	190.99	59.44	2297.50	243.47	125.75	3020.81	-37.86	90.17	3051.25	-37.60	107.54	2556.31	-5.54	202.30	1728.15	-53.51	145.72	3173.34	34.06	1256.53	0.00	0.00	0.00	3058.98	110.87	1713.22	3230.20	-85.82	1699.60	1803.10	-30.72	1695.11	2365.15	171.29	1699.07	922.85	-207.22	68.39	1542.26	-200.90	73.53	914.71
7.46000	3061.02	199.23	99.12	3035.40	172.68	123.89	2354.16	190.99	59.44	2297.50	243.47	125.75	3020.81	-37.86	90.17	3051.25	-37.60	107.54	2556.31	-5.54	202.30	1728.15	-53.51	145.72	3173.34	34.06	1256.53	0.00	0.00	0.00	3058.98	110.87	1713.22	3230.20	-85.82	1699.60	1803.10	-30.72	1695.11	2365.15	171.29	1699.07	922.96	-206.87	68.33	1542.08	-200.97	73.48	914.56
7.47000	3061.02	199.23	99.12	3035.40	172.68	123.89	2354.16	190.99	59.44	2297.50	243.47	125.75	3020.81	-37.86	90.17	3051.25	-37.60	107.54	2556.31	-5.54	202.30	1728.15	-53.51	145.72	3173.34	34.06	1256.53	0.00	0.00	0.00	3058.98	110.87	1713.22	3230.20	-85.82	1699.60	1803.10	-30.72	1695.11	2365.15	171.29	1699.07	922.92	-206.98	68.37	1541.69	-200.89	73.31	914.55
7.48000	3061.02	199.23	99.12	3035.40	172.68	123.89	2354.16	190.99	59.44	2297.50	243.47	125.75	3020.81	-37.86	90.17	3051.25	-37.60	107.54	2556.31	-5.54	202.30	1728.15	-53.51	145.72	3173.34	34.06	1256.53	0.00	0.00	0.00	3058.98	110.87	1713.22	3230.20	-85.82	1699.60	1803.10	-30.72	1695.11	2365.15	171.29	1699.07	923.04	-207.25	68.30	1541.55	-200.95	73.27	914.65
7.49000	3061.02	199.23	99.12	3035.40	172.68	123.89	2354.16	190.99	59.44	2297.50	243.47	125.75	3020.81	-37.86	90.17	3051.25	-37.60	107.54	2556.31	-5.54	202.30	1728.15	-53.51	145.72	3173.34	34.06	1256.53	0.00	0.00	0.00	3058.98	110.87	1713.22	3230.20	-85.82	1699.60	1803.10	-30.72	1695.11	2365.15	171.29	1699.07	923.12	-207.22	68.40	1541.91	-200.94	73.38	914.84
7.50000	3061.02	199.23	99.12	3035.40	172.68	123.89	2354.16	190.99	59.44	2297.50	243.47	125.75	3020.81	-37.86	90.17	3051.25	-37.60	107.54	2556.31	-5.54	202.30	1728.15	-53.51	145.72	3173.34	34.06	1256.53	0.00	0.00	0.00	3058.98	110.87	1713.22	3230.20	-85.82	1699.60	1803.10	-30.72	1695.11	2365.15	171.29	1699.07	923.19	-207.43	68.26	1541.79	-200.94	73.34	914.93
7.51000	3061.02	199.23	99.12	3035.40	172.68	123.89	2354.16	190.99	59.44	2297.50	243.47	125.75	3020.81	-37.86	90.17	3051.25	-37.60	107.54	2556.31	-5.54	202.30	1728.15	-53.51	145.72	3173.34	34.06	1256.53	0.00	0.00	0.00	3058.98	110.87	1713.22	3230.20	-85.82	1699.60	1803.10	-30.72	1695.11	2365.15	171.29	1699.07	922.87	-206.02	68.64	1542.29	-200.82	73.53	914.92
7.52000	3061.02	199.23	99.12	3035.40	172.68	123.89	2354.16	190.99	59.44	2297.50	243.47	125.75	3020.81	-37.86	90.17	3051.25	-37.60	107.54	2556.31	-5.54	202.30	1728.15	-53.51	145.72	3173.34	34.06	1256.53	0.00	0.00	0.00	3058.98	110.87	1713.22	3230.20	-85.82	1699.60	1803.10	-30.72	1695.11	2365.15	171.29	1699.07	923.11	-206.64	68.34	1542.07	-200.70	73.48	914.70
7.53000	3061.02	199.23	99.12	3035.40	172.68	123.89	2354.16	190.99	59.44	2297.50	243.47	125.75	3020.81	-37.86	90.17	3051.25	-37.60	107.54	2556.31	-5.54	202.30	1728.15	-53.51	145.72	3173.34	34.06	1256.53	0.00	0.00	0.00	3058.98	110.87	1713.22	3230.20	-85.82	1699.60	1803.10	-30.72	1695.11	2365.15	171.29	1699.07	922.83	-206.56	68.70	1541.34	-200.90	73.22	914.51
7.54000	3061.02	199.23	99.12	3035.40	172.68	123.89	2354.16	190.99	59.44	2297.50	243.47	125.75	3020.81	-37.86	90.17	3051.25	-37.60	107.54	2556.31	-5.54	202.30	1728.15	-53.51	145.72	3173.34	34.06	1256.53	0.00	0.00	0.00	3058.98	110.87	1713.22	3230.20	-85.82	1699.60	1803.10	-30.72	1695.11	2365.15	171.29	1699.07	922.93	-206.69	68.52	1541.95	-200.78	73.42	914.79
7.55000	3061.02	199.23	99.12	3035.40	172.68	123.89	2354.16	190.99	59.44	2297.50	243.47	125.75	3020.81	-37.86	90.17	3051.25	-37.60	107.54	2556.31	-5.54	202.30	1728.15	-53.51	145.72	3173.34	34.06	1256.53	0.00	0.00	0.00	3058.98	110.87	1713.22	3230.20	-85.82	1699.60	1803.10	-30.72	1695.11	2365.15	171.29	1699.07	923.15	-206.58	68.18	1542.30	-200.63	73.56	914.99
7.56000	3061.02	199.23	99.12	3035.40	172.68	123.89	2354.16	190.99	59.44	2297.50	243.47	125.75	3020.81	-37.86	90.17	3051.25	-37.60	107.54	2556.31	-5.54	202.30	1728.15	-53.51	145.72	3173.34	34.06	1256.53	0.00	0.00	0.00	3058.98	110.87	1713.22	3230.20	-85.82	1699.60	1803.10	-30.72	1695.11	2365.15	171.29	1699.07	923.11	-207.51	68.24	1542.16	-200.59	73.43	914.64
7.57000	3061.02	199.23	99.12	3035.40	172.68	123.89	2354.16	190.99	59.44	2297.50	243.47	125.75	3020.81	-37.86	90.17	3051.25	-37.60	107.54	2556.31	-5.54	202.30	1728.15	-53.51	145.72	3173.34	34.06	1256.53	0.00	0.00	0.00	3058.98	110.87	1713.22	3230.20	-85.82	1699.60	1803.10	-30.72	1695.11	2365.15	171.29	1699.07	922.93	-207.08	68.52	1542.44	-200.49	73.51	914.78
7.58000	3061.02	199.23	99.12	3035.40	172.68	123.89	2354.16	190.99	59.44	2297.50	243.47	125.75	3020.81	-37.86	90.17	3051.25	-37.60	107.54	2556.31	-5.54	202.30	1728.15	-53.51	145.72	3173.34	34.06	1256.53	0.00	0.00	0.00	3058.98	110.87	1713.22	3230.20	-85.82	1699.60	1803.10	-30.72	1695.11	2365.15	171.29	1699.07	923.23	-207.28	68.14	1542.75	-200.43	73.66	914.84
7.59000	3061.02	199.23	99.12	3035.40	172.68	123.89	2354.16	190.99	59.44	2297.50	243.47	125.75	3020.81	-37.86	90.17	3051.25	-37.60	107.54	2556.31	-5.54	202.30	1728.15	-53.51	145.72	3173.34	34.06	1256.53	0.00	0.00	0.00	3058.98	110.87	1713.22	3230.20	-85.82	1699.60	1803.10	-30.72	1695.11	2365.15	171.29	1699.07	923.24	-207.21	68.23	1541.98	-200.40	73.34	914.83
7.60000	3061.02	199.23	99.12	3035.40	172.68	123.89	2354.16	190.99	59.44	2297.50	243.47	125.75	3020.81	-37.86	90.17	3051.25	-37.60	107.54	2556.31	-5.54	202.30	1728.15	-53.51	145.72	3173.34	34.06	1256.53	0.00	0.00	0.00	3058.98	110.87	1713.22	3230.20	-85.82	1699.60	1803.10	-30.72	1695.11	2365.15	171.29	1699.07	923.04	-206.87	68.35	1542.12	-200.46	73.40	914.77
7.61000	3061.02	199.23	99.12	3035.40	172.68	123.89	2354.16	190.99	59.44	2297.50	243.47	125.75	3020.81	-37.86	90.17	3051.25	-37.60	107.54	2556.31	-5.54	202.30	1728.15	-53.51	145.72	3173.34	34.06	1256.53	0.00	0.00	0.00	3058.98	110.87	1713.22	3230.20	-85.82	1699.60	1803.10	-30.72	1695.11	2365.15	171.29	1699.07	922.95	-206.53	68.44	1542.00	-200.61	73.40	914.76
7.62000	3061.02	199.23	99.12	3035.40	172.68	123.89	2354.16	190.99	59.44	2297.50	243.47	125.75	3020.81	-37.86	90.17	3051.25	-37.60	107.54	2556.31	-5.54	202.30	1728.15	-53.51	145.72	3173.34	34.06	1256.53	0.00	0.00	0.00	3058.98	110.87	1713.22	3230.20	-85.82	1699.60	1803.10	-30.72	1695.11	2365.15	171.29	1699.07	922.87	-206.70	68.38	1541.81	-200.57	73.32	914.56
7.63000	3061.02	199.23	99.12	3035.40	172.68	123.89	2354.16	190.99	59.44	2297.50	243.47	125.75	3020.81	-37.86	90.17	3051.25	-37.60	107.54	2556.31	-5.54	202.30	1728.15	-53.51	145.72	3173.34	34.06	1256.53	0.00	0.00	0.00	3058.98	110.87	1713.22	3230.20	-85.82	1699.60	1803.10	-30.72	1695.11	2365.15	171.29	1699.07	923.07	-206.67	68.40	1541.96	-200.55	73.35	914.73
7.64000	3061.02	199.23	99.12	3035.40	172.68	123.89	2354.16	190.99	59.44	2297.50	243.47	125.75	3020.81	-37.86	90.17	3051.25	-37.60	107.54	2556.31	-5.54	202.30	1728.15	-53.51	145.72	3173.34	34.06	1256.53	0.00	0.00	0.00	3058.98	110.87	1713.22	3230.20	-85.82	1699.60	1803.10	-30.72	1695.11	2365.15	171.29	1699.07	923.21	-206.95	68.28	1541.89	-200.55	73.33	914.83
7.65000	3061.02	199.23	99.12	3035.40	172.68	123.89	2354.16	190.99	59.44	2297.50	243.47	125.75	3020.81	-37.86	90.17	3051.25	-37.60	107.54	2556.31	-5.54	202.30	1728.15	-53.51	145.72	3173.34	34.06	1256.53	0.00	0.00	0.00	3058.98	110.87	1713.22	3230.20	-85.82	1699.60	1803.10	-30.72	1695.11	2365.15	171.29	1699.07	923.03	-206.71	68.42	1542.10	-200.61	73.40	914.92
7.66000	3061.02	199.23	99.12	3035.40	172.68	123.89	2354.16	190.99	59.44	2297.50	243.47	125.75	3020.81	-37.86	90.17	3051.25	-37.60	107.54	2556.31	-5.54	202.30	1728.15	-53.51	145.72	3173.34	34.06	1256.53	0.00	0.00	0.00	3058.98	110.87	1713.22	3230.20	-85.82	1699.60	1803.10	-30.72	1695.11	2365.15	171.29	1699.07	923.03	-206.43	68.40	1542.78	-200.54	73.62	914.90
7.67000	3061.02	199.23	99.12	3035.40	172.68	123.89	2354.16	190.99	59.44	2297.50	243.47	125.75	3020.81	-37.86	90.17	3051.25	-37.60	107.54	2556.31	-5.54	202.30	1728.15	-53.51	145.72	3173.34	34.06	1256.53	0.00	0.00	0.00	3058.98	110.87	1713.22	3230.20	-85.82	1699.60	1803.10	-30.72	1695.11	2365.15	171.29	1699.07	923.12	-206.98	68.31	1542.60	-200.55	73.57	914.79
7.68000	3061.02	199.23	99.12	3035.40	172.68	123.89	2354.16	190.99	59.44	2297.50	243.47	125.75	3020.81	-37.86	90.17	3051.25	-37.60	107.54	2556.31	-5.54	202.30	1728.15	-53.51	145.72	3173.34	34.06	1256.53	0.00	0.00	0.00	3058.98	110.87	1713.22	3230.20	-85.82	1699.60	1803.10	-30.72	1695.11	2365.15	171.29	1699.07	923.45	-207.72	67.95	1542.81	-200.58	73.63	914.70
7.69000	3061.02	199.23	99.12	3035.40	172.68	123.89	2354.16	190.99	59.44	2297.50	243.47	125.75	3020.81	-37.86	90.17	3051.25	-37.60	107.54	2556.31	-5.54	202.30	1728.15	-53.51	145.72	3173.34	34.06	1256.53	0.00	0.00	0.00	3058.98	110.87	1713.22	3230.20	-85.82	1699.60	1803.10	-30.72	1695.11	2365.15	171.29	1699.07	923.07	-206.72	68.35	1542.65	-200.60	73.61	914.53
7.70000	3061.02	199.23	99.12	3035.40	172.68	123.89	2354.16	190.99	59.44	2297.50	243.47	125.75	3020.81	-37.86	90.17	3051.25	-37.60	107.54	2556.31	-5.54	202.30	1728.15	-53.51	145.72	3173.34	34.06	1256.53	0.00	0.00	0.00	3058.98	110.87	1713.22	3230.20	-85.82	1699.60	1803.10	-30.72	1695.11	2365.15	171.29	1699.07	923.00	-207.01	68.39	1542.47	-200.67	73.48	914.66
7.71000	3061.02	199.23	99.12	3035.40	172.68	123.89	2354.16	190.99	59.44	2297.50	243.47	125.75	3020.81	-37.86	90.17	3051.25	-37.60	107.54	2556.31	-5.54	202.30	1728.15	-53.51	145.72	3173.34	34.06	1256.53	0.00	0.00	0.00	3058.98	110.87	1713.22	3230.20	-85.82	1699.60	1803.10	-30.72	1695.11	2365.15	171.29	1699.07	923.37	-207.12	68.10	1542.54	-200.73	73.50	914.61
7.72000	3061.02	199.23	99.12	3035.40	172.68	123.89	2354.16	190.99	59.44	2297.50	243.47	125.75	3020.81	-37.86	90.17	3051.25	-37.60	107.54	2556.31	-5.54	202.30	1728.15	-53.51	145.72	3173.34	34.06	1256.53	0.00	0.00	0.00	3058.98	110.87	1713.22	3230.20	-85.82	1699.60	1803.10	-30.72	1695.11	2365.15	171.29	1699.07	923.00	-206.81	68.38	1542.88	-200.71	73.63	914.57
7.73000	3061.02	199.23	99.12	3035.40	172.68	123.89	2354.16	190.99	59.44	2297.50	243.47	125.75	3020.81	-37.86	90.17	3051.25	-37.60	107.54	2556.31	-5.54	202.30	1728.15	-53.51	145.72	3173.34	34.06	1256.53	0.00	0.00	0.00	3058.98	110.87	1713.22	3230.20	-85.82	1699.60	1803.10	-30.72	1695.11	2365.15	171.29	1699.07	922.86	-206.48	68.57	1542.88	-200.75	73.67	914.80
7.74000	3061.02	199.23	99.12	3035.40	172.68	123.89	2354.16	190.99	59.44	2297.50	243.47	125.75	3020.81	-37.86	90.17	3051.25	-37.60	107.54	2556.31	-5.54	202.30	1728.15	-53.51	145.72	3173.34	34.06	1256.53	0.00	0.00	0.00	3058.98	110.87	1713.22	3230.20	-85.82	1699.60	1803.10	-30.72	1695.11	2365.15	171.29	1699.07	922.88	-206.80	68.43	1543.11	-200.68	73.79	915.01
7.75000	3061.02	199.23	99.12	3035.40	172.68	123.89	2354.16	190.99	59.44	2297.50	243.47	125.75	3020.81	-37.86	90.17	3051.25	-37.60	107.54	2556.31	-5.54	202.30	1728.15	-53.51	145.72	3173.34	34.06	1256.53	0.00	0.00	0.00	3058.98	110.87	1713.22	3230.20	-85.82	1699.60	1803.10	-30.72	1695.11	2365.15	171.29	1699.07	922.95	-206.85	68.50	1542.96	-200.73	73.73	915.09
7.76000	3061.02	199.23	99.12	3035.40	172.68	123.89	2354.16	190.99	59.44	2297.50	243.47	125.75	3020.81	-37.86	90.17	3051.25	-37.60	107.54	2556.31	-5.54	202.30	1728.15	-53.51	145.72	3173.34	34.06	1256.53	0.00	0.00	0.00	3058.98	110.87	1713.22	3230.20	-85.82	1699.60	1803.10	-30.72	1695.11	2365.15	171.29	1699.07	922.87	-206.38	68.64	1543.00	-200.72	73.77	914.76
7.77000	3061.02	199.23	99.12	3035.40	172.68	123.89	2354.16	190.99	59.44	2297.50	243.47	125.75	3020.81	-37.86	90.17	3051.25	-37.60	107.54	2556.31	-5.54	202.30	1728.15	-53.51	145.72	3173.34	34.06	1256.53	0.00	0.00	0.00	3058.98	110.87	1713.22	3230.20	-85.82	1699.60	1803.10	-30.72	1695.11	2365.15	171.29	1699.07	923.10	-207.43	68.25	1543.55	-200.57	73.93	914.66
7.78000	3061.02	199.23	99.12	3035.40	172.68	123.89	2354.16	190.99	59.44	2297.50	243.47	125.75	3020.81	-37.86	90.17	3051.25	-37.60	107.54	2556.31	-5.54	202.30	1728.15	-53.51	145.72	3173.34	34.06	1256.53	0.00	0.00	0.00	3058.98	110.87	1713.22	3230.20	-85.82	1699.60	1803.10	-30.72	1695.11	2365.15	171.29	1699.07	923.05	-206.70	68.33	1543.45	-200.65	73.89	914.54
7.79000	3061.02	199.23	99.12	3035.40	172.68	123.89	2354.16	190.99	59.44	2297.50	243.47	125.75	3020.81	-37.86	90.17	3051.25	-37.60	107.54	2556.31	-5.54	202.30	1728.15	-53.51	145.72	3173.34	34.06	1256.53	0.00	0.00	0.00	3058.98	110.87	1713.22	3230.20	-85.82	1699.60	1803.10	-30.72	1695.11	2365.15	171.29	1699.07	923.14	-207.14	68.25	1543.71	-200.55	74.03	914.69
7.80000	3061.02	199.23	99.12	3035.40	172.68	123.89	2354.16	190.99	59.44	2297.50	243.47	125.75	3020.81	-37.86	90.17	3051.25	-37.60	107.54	2556.31	-5.54	202.30	1728.15	-53.51	145.72	3173.34	34.06	1256.53	0.00	0.00	0.00	3058.98	110.87	1713.22	3230.20	-85.82	1699.60	1803.10	-30.72	1695.11	2365.15	171.29	1699.07	923.24	-207.91	68.02	1543.14	-200.61	73.81	914.50
7.81000	3061.02	199.23	99.12	3035.40	172.68	123.89	2354.16	190.99	59.44	2297.50	243.47	125.75	3020.81	-37.86	90.17	3051.25	-37.60	107.54	2556.31	-5.54	202.30	1728.15	-53.51	145.72	3173.34	34.06	1256.53	0.00	0.00	0.00	3058.98	110.87	1713.22	3230.20	-85.82	1699.60	1803.10	-30.72	1695.11	2365.15	171.29	1699.07	923.11	-207.17	68.41	1543.14	-200.68	73.76	914.34
7.82000	3061.02	199.23	99.12	3035.40	172.68	123.89	2354.16	190.99	59.44	2297.50	243.47	125.75	3020.81	-37.86	90.17	3051.25	-37.60	107.54	2556.31	-5.54	202.30	1728.15	-53.51	145.72	3173.34	34.06	1256.53	0.00	0.00	0.00	3058.98	110.87	1713.22	3230.20	-85.82	1699.60	1803.10	-30.72	1695.11	2365.15	171.29	1699.07	923.10	-206.82	68.30	1542.75	-200.66	73.70	914.65
7.83000	3061.02	199.23	99.12	3035.40	172.68	123.89	2354.16	190.99	59.44	2297.50	243.47	125.75	3020.81	-37.86	90.17	3051.25	-37.60	107.54	2556.31	-5.54	202.30	1728.15	-53.51	145.72	3173.34	34.06	1256.53	0.00	0.00	0.00	3058.98	110.87	1713.22	3230.20	-85.82	1699.60	1803.10	-30.72	1695.11	2365.15	171.29	1699.07	923.16	-207.69	68.00	1543.06	-200.51	73.75	914.54
7.84000	3061.02	199.23	99.12	3035.40	172.68	123.89	2354.16	190.99	59.44	2297.50	243.47	125.75	3020.81	-37.86	90.17	3051.25	-37.60	107.54	2556.31	-5.54	202.30	1728.15	-53.51	145.72	3173.34	34.06	1256.53	0.00	0.00	0.00	3058.98	110.87	1713.22	3230.20	-85.82	1699.60	1803.10	-30.72	1695.11	2365.15	171.29	1699.07	923.24	-207.59	68.12	1543.59	-200.48	73.88	914.85
7.85000	3061.02	199.23	99.12	3035.40	172.68	123.89	2354.16	190.99	59.44	2297.50	243.47	125.75	3020.81	-37.86	90.17	3051.25	-37.60	107.54	2556.31	-5.54	202.30	1728.15	-53.51	145.72	3173.34	34.06	1256.53	0.00	0.00	0.00	3058.98	110.87	1713.22	3230.20	-85.82	1699.60	1803.10	-30.72	1695.11	2365.15	171.29	1699.07	923.31	-207.26	68.14	1543.57	-200.50	73.97	915.02
7.86000	3061.02	199.23	99.12	3035.40	172.68	123.89	2354.16	190.99	59.44	2297.50	243.47	125.75	3020.81	-37.86	90.17	3051.25	-37.60	107.54	2556.31	-5.54	202.30	1728.15	-53.51	145.72	3173.34	34.06	1256.53	0.00	0.00	0.00	3058.98	110.87	1713.22	3230.20	-85.82	1699.60	1803.10	-30.72	1695.11	2365.15	171.29	1699.07	923.30	-206.94	68.19	1542.94	-200.63	73.71	914.54
7.87000	3061.02	199.23	99.12	3035.40	172.68	123.89	2354.16	190.99	59.44	2297.50	243.47	125.75	3020.81	-37.86	90.17	3051.25	-37.60	107.54	2556.31	-5.54	202.30	1728.15	-53.51	145.72	3173.34	34.06	1256.53	0.00	0.00	0.00	3058.98	110.87	1713.22	3230.20	-85.82	1699.60	1803.10	-30.72	1695.11	2365.15	171.29	1699.07	923.21	-207.34	68.19	1542.62	-200.68	73.60	914.74
7.88000	3061.02	199.23	99.12	3035.40	172.68	123.89	2354.16	190.99	59.44	2297.50	243.47	125.75	3020.81	-37.86	90.17	3051.25	-37.60	107.54	2556.31	-5.54	202.30	1728.15	-53.51	145.72	3173.34	34.06	1256.53	0.00	0.00	0.00	3058.98	110.87	1713.22	3230.20	-85.82	1699.60	1803.10	-30.72	1695.11	2365.15	171.29	1699.07	923.23	-207.29	68.15	1542.23	-200.51	73.44	914.67
7.89000	3061.02	199.23	99.12	3035.40	172.68	123.89	2354.16	190.99	59.44	2297.50	243.47	125.75	3020.81	-37.86	90.17	3051.25	-37.60	107.54	2556.31	-5.54	202.30	1728.15	-53.51	145.72	3173.34	34.06	1256.53	0.00	0.00	0.00	3058.98	110.87	1713.22	3230.20	-85.82	1699.60	1803.10	-30.72	1695.11	2365.15	171.29	1699.07	923.09	-206.58	68.31	1542.49	-200.55	73.54	914.84
7.90000	3061.02	199.23	99.12	3035.40	172.68	123.89	2354.16	190.99	59.44	2297.50	243.47	125.75	3020.81	-37.86	90.17	3051.25	-37.60	107.54	2556.31	-5.54	202.30	1728.15	-53.51	145.72	3173.34	34.06	1256.53	0.00	0.00	0.00	3058.98	110.87	1713.22	3230.20	-85.82	1699.60	1803.10	-30.72	1695.11	2365.15	171.29	1699.07	922.90	-206.64	68.48	1542.23	-200.64	73.44	914.81
7.91000	3061.02	199.23	99.12	3035.40	172.68	123.89	2354.16	190.99	59.44	2297.50	243.47	125.75	3020.81	-37.86	90.17	3051.25	-37.60	107.54	2556.31	-5.54	202.30	1728.15	-53.51	145.72	3173.34	34.06	1256.53	0.00	0.00	0.00	3058.98	110.87	1713.22	3230.20	-85.82	1699.60	1803.10	-30.72	1695.11	2365.15	171.29	1699.07	922.99	-207.39	68.45	1542.41	-200.65	73.52	914.64
7.92000	3061.02	199.23	99.12	3035.40	172.68	123.89	2354.16	190.99	59.44	2297.50	243.47	125.75	3020.81	-37.86	90.17	3051.25	-37.60	107.54	2556.31	-5.54	202.30	1728.15	-53.51	145.72	3173.34	34.06	1256.53	0.00	0.00	0.00	3058.98	110.87	1713.22	3230.20	-85.82	1699.60	1803.10	-30.72	1695.11	2365.15	171.29	1699.07	923.35	-207.61	68.02	1543.22	-200.64	73.80	914.42
7.93000	3061.02	199.23	99.12	3035.40	172.68	123.89	2354.16	190.99	59.44	2297.50	243.47	125.75	3020.81	-37.86	90.17	3051.25	-37.60	107.54	2556.31	-5.54	202.30	1728.15	-53.51	145.72	3173.34	34.06	1256.53	0.00	0.00	0.00	3058.98	110.87	1713.22	3230.20	-85.82	1699.60	1803.10	-30.72	1695.11	2365.15	171.29	1699.07	923.34	-207.06	68.11	1542.74	-200.75	73.56	914.84
7.94000	3061.02	199.23	99.12	3035.40	172.68	123.89	2354.16	190.99	59.44	2297.50	243.47	125.75	3020.81	-37.86	90.17	3051.25	-37.60	107.54	2556.31	-5.54	202.30	1728.15	-53.51	145.72	3173.34	34.06	1256.53	0.00	0.00	0.00	3058.98	110.87	1713.22	3230.20	-85.82	1699.60	1803.10	-30.72	1695.11	2365.15	171.29	1699.07	923.10	-206.43	68.39	1542.50	-200.75	73.51	914.75
7.95000	3061.02	199.23	99.12	3035.40	172.68	123.89	2354.16	190.99	59.44	2297.50	243.47	125.75	3020.81	-37.86	90.17	3051.25	-37.60	107.54	2556.31	-5.54	202.30	1728.15	-53.51	145.72	3173.34	34.06	1256.53	0.00	0.00	0.00	3058.98	110.87	1713.22	3230.20	-85.82	1699.60	1803.10	-30.72	1695.11	2365.15	171.29	1699.07	923.21	-207.26	68.21	1542.65	-200.72	73.63	914.65
7.96000	3061.02	199.23	99.12	3035.40	172.68	123.89	2354.16	190.99	59.44	2297.50	243.47	125.75	3020.81	-37.86	90.17	3051.25	-37.60	107.54	2556.31	-5.54	202.30	1728.15	-53.51	145.72	3173.34	34.06	1256.53	0.00	0.00	0.00	3058.98	110.87	1713.22	3230.20	-85.82	1699.60	1803.10	-30.72	1695.11	2365.15	171.29	1699.07	923.21	-207.07	68.18	1542.21	-200.84	73.41	914.51
7.97000	3061.02	199.23	99.12	3035.40	172.68	123.89	2354.16	190.99	59.44	2297.50	243.47	125.75	3020.81	-37.86	90.17	3051.25	-37.60	107.54	2556.31	-5.54	202.30	1728.15	-53.51	145.72	3173.34	34.06	1256.53	0.00	0.00	0.00	3058.98	110.87	1713.22	3230.20	-85.82	1699.60	1803.10	-30.72	1695.11	2365.15	171.29	1699.07	923.01	-207.07	68.35	1542.77	-200.71	73.65	914.51
7.98000	3061.02	199.23	99.12	3035.40	172.68	123.89	2354.16	190.99	59.44	2297.50	243.47	125.75	3020.81	-37.86	90.17	3051.25	-37.60	107.54	2556.31	-5.54	202.30	1728.15	-53.51	145.72	3173.34	34.06	1256.53	0.00	0.00	0.00	3058.98	110.87	1713.22	3230.20	-85.82	1699.60	1803.10	-30.72	1695.11	2365.15	171.29	1699.07	922.95	-206.59	68.41	1542.70	-200.74	73.66	914.61
7.99000	3061.02	199.23	99.12	3035.40	172.68	123.89	2354.16	190.99	59.44	2297.50	243.47	125.75	3020.81	-37.86	90.17	3051.25	-37.60	107.54	2556.31	-5.54	202.30	1728.15	-53.51	145.72	3173.34	34.06	1256.53	0.00	0.00	0.00	3058.98	110.87	1713.22	3230.20	-85.82	1699.60	1803.10	-30.72	1695.11	2365.15	171.29	1699.07	923.07	-206.78	68.17	1542.25	-200.82	73.47	914.48
8.00000	3061.02	199.23	99.12	3035.40	172.68	123.89	2354.16	190.99	59.44	2297.50	243.47	125.75	3020.81	-37.86	90.17	3051.25	-37.60	107.54	2556.31	-5.54	202.30	1728.15	-53.51	145.72	3173.34	34.06	1256.53	0.00	0.00	0.00	3058.98	110.87	1713.22	3230.20	-85.82	1699.60	1803.10	-30.72	1695.11	2365.15	171.29	1699.07	923.12	-206.47	68.29	1541.89	-200.76	73.32	914.68
8.01000	3061.02	199.23	99.12	3035.40	172.68	123.89	2354.16	190.99	59.44	2297.50	243.47	125.75	3020.81	-37.86	90.17	3051.25	-37.60	107.54	2556.31	-5.54	202.30	1728.15	-53.51	145.72	3173.34	34.06	1256.53	0.00	0.00	0.00	3058.98	110.87	1713.22	3230.20	-85.82	1699.60	1803.10	-30.72	1695.11	2365.15	171.29	1699.07	923.19	-207.65	68.13	1542.08	-200.90	73.42	914.64
8.02000	3061.02	199.23	99.12	3035.40	172.68	123.89	2354.16	190.99	59.44	2297.50	243.47	125.75	3020.81	-37.86	90.17	3051.25	-37.60	107.54	2556.31	-5.54	202.30	1728.15	-53.51	145.72	3173.34	34.06	1256.53	0.00	0.00	0.00	3058.98	110.87	1713.22	3230.20	-85.82	1699.60	1803.10	-30.72	1695.11	2365.15	171.29	1699.07	923.04	-207.13	68.38	1542.19	-200.84	73.46	914.48
8.03000	3061.02	199.23	99.12	3035.40	172.68	123.89	2354.16	190.99	59.44	2297.50	243.47	125.75	3020.81	-37.86	90.17	3051.25	-37.60	107.54	2556.31	-5.54	202.30	1728.15	-53.51	145.72	3173.34	34.06	1256.53	0.00	0.00	0.00	3058.98	110.87	1713.22	3230.20	-85.82	1699.60	1803.10	-30.72	1695.11	2365.15	171.29	1699.07	922.82	-206.16	68.75	1542.55	-200.73	73.58	914.64
8.04000	3061.02	199.23	99.12	3035.40	172.68	123.89	2354.16	190.99	59.44	2297.50	243.47	125.75	3020.81	-37.86	90.17	3051.25	-37.60	107.54	2556.31	-5.54	202.30	1728.15	-53.51	145.72	3173.34	34.06	1256.53	0.00	0.00	0.00	3058.98	110.87	1713.22	3230.20	-85.82	1699.60	1803.10	-30.72	1695.11	2365.15	171.29	1699.07	922.95	-206.45	68.53	1542.44	-200.77	73.58	914.44
8.05000	3061.02	199.23	99.12	3035.40	172.68	123.89	2354.16	190.99	59.44	2297.50	243.47	125.75	3020.81	-37.86	90.17	3051.25	-37.60	107.54	2556.31	-5.54	202.30	1728.15	-53.51	145.72	3173.34	34.06	1256.53	0.00	0.00	0.00	3058.98	110.87	1713.22	3230.20	-85.82	1699.60	1803.10	-30.72	1695.11	2365.15	171.29	1699.07	923.32	-207.24	68.09	1542.43	-200.80	73.56	914.78
8.06000	3061.02	199.23	99.12	3035.40	172.68	123.89	2354.16	190.99	59.44	2297.50	243.47	125.75	3020.81	-37.86	90.17	3051.25	-37.60	107.54	2556.31	-5.54	202.30	1728.15	-53.51	145.72	3173.34	34.06	1256.53	0.00	0.00	0.00	3058.98	110.87	1713.22	3230.20	-85.82	1699.60	1803.10	-30.72	1695.11	2365.15	171.29	1699.07	923.37	-207.06	68.05	1542.75	-200.78	73.67	914.38
8.07000	3061.02	199.23	99.12	3035.40	172.68	123.89	2354.16	190.99	59.44	2297.50	243.47	125.75	3020.81	-37.86	90.17	3051.25	-37.60	107.54	2556.31	-5.54	202.30	1728.15	-53.51	145.72	3173.34	34.06	1256.53	0.00	0.00	0.00	3058.98	110.87	1713.22	3230.20	-85.82	1699.60	1803.10	-30.72	1695.11	2365.15	171.29	1699.07	923.29	-206.53	68.34	1541.84	-200.75	73.28	914.70
8.08000	3061.02	199.23	99.12	3035.40	172.68	123.89	2354.16	190.99	59.44	2297.50	243.47	125.75	3020.81	-37.86	90.17	3051.25	-37.60	107.54	2556.31	-5.54	202.30	1728.15	-53.51	145.72	3173.34	34.06	1256.53	0.00	0.00	0.00	3058.98	110.87	1713.22	3230.20	-85.82	1699.60	1803.10	-30.72	1695.11	2365.15	171.29	1699.07	923.08	-206.50	68.35	1541.96	-200.78	73.38	914.71
8.09000	3061.02	199.23	99.12	3035.40	172.68	123.89	2354.16	190.99	59.44	2297.50	243.47	125.75	3020.81	-37.86	90.17	3051.25	-37.60	107.54	2556.31	-5.54	202.30	1728.15	-53.51	145.72	3173.34	34.06	1256.53	0.00	0.00	0.00	3058.98	110.87	1713.22	3230.20	-85.82	1699.60	1803.10	-30.72	1695.11	2365.15	171.29	1699.07	923.11	-206.70	68.28	1541.96	-200.78	73.38	914.73
8.10000	3061.02	199.23	99.12	3035.40	172.68	123.89	2354.16	190.99	59.44	2297.50	243.47	125.75	3020.81	-37.86	90.17	3051.25	-37.60	107.54	2556.31	-5.54	202.30	1728.15	-53.51	145.72	3173.34	34.06	1256.53	0.00	0.00	0.00	3058.98	110.87	1713.22	3230.20	-85.82	1699.60	1803.10	-30.72	1695.11	2365.15	171.29	1699.07	923.38	-207.12	68.04	1541.96	-200.78	73.38	914.55
8.11000	3061.02	199.23	99.12	3035.40	172.68	123.89	2354.16	190.99	59.44	2297.50	243.47	125.75	3020.81	-37.86	90.17	3051.25	-37.60	107.54	2556.31	-5.54	202.30	1728.15	-53.51	145.72	3173.34	34.06	1256.53	0.00	0.00	0.00	3058.98	110.87	1713.22	3230.20	-85.82	1699.60	1803.10	-30.72	1695.11	2365.15	171.29	1699.07	923.18	-207.36	68.08	1541.96	-200.78	73.38	914.58
8.12000	3061.02	199.23	99.12	3035.40	172.68	123.89	2354.16	190.99	59.44	2297.50	243.47	125.75	3020.81	-37.86	90.17	3051.25	-37.60	107.54	2556.31	-5.54	202.30	1728.15	-53.51	145.72	3173.34	34.06	1256.53	0.00	0.00	0.00	3058.98	110.87	1713.22	3230.20	-85.82	1699.60	1803.10	-30.72	1695.11	2365.15	171.29	1699.07	923.04	-206.84	68.34	1541.96	-200.78	73.38	914.58
8.13000	3061.02	199.23	99.12	3035.40	172.68	123.89	2354.16	190.99	59.44	2297.50	243.47	125.75	3020.81	-37.86	90.17	3051.25	-37.60	107.54	2556.31	-5.54	202.30	1728.15	-53.51	145.72	3173.34	34.06	1256.53	0.00	0.00	0.00	3058.98	110.87	1713.22	3230.20	-85.82	1699.60	1803.10	-30.72	1695.11	2365.15	171.29	1699.07	922.80	-206.71	68.56	1541.96	-200.78	73.38	914.99
8.14000	3061.02	199.23	99.12	3035.40	172.68	123.89	2354.16	190.99	59.44	2297.50	243.47	125.75	3020.81	-37.86	90.17	3051.25	-37.60	107.54	2556.31	-5.54	202.30	1728.15	-53.51	145.72	3173.34	34.06	1256.53	0.00	0.00	0.00	3058.98	110.87	1713.22	3230.20	-85.82	1699.60	1803.10	-30.72	1695.11	2365.15	171.29	1699.07	922.85	-206.58	68.60	1541.96	-200.78	73.38	914.74
8.15000	3061.02	199.23	99.12	3035.40	172.68	123.89	2354.16	190.99	59.44	2297.50	243.47	125.75	3020.81	-37.86	90.17	3051.25	-37.60	107.54	2556.31	-5.54	202.30	1728.15	-53.51	145.72	3173.34	34.06	1256.53	0.00	0.00	0.00	3058.98	110.87	1713.22	3230.20	-85.82	1699.60	1803.10	-30.72	1695.11	2365.15	171.29	1699.07	922.97	-206.14	68.45	1541.96	-200.78	73.38	914.75
8.16000	3061.02	199.23	99.12	3035.40	172.68	123.89	2354.16	190.99	59.44	2297.50	243.47	125.75	3020.81	-37.86	90.17	3051.25	-37.60	107.54	2556.31	-5.54	202.30	1728.15	-53.51	145.72	3173.34	34.06	1256.53	0.00	0.00	0.00	3058.98	110.87	1713.22	3230.20	-85.82	1699.60	1803.10	-30.72	1695.11	2365.15	171.29	1699.07	922.96	-206.62	68.44	1541.96	-200.78	73.38	914.89
8.17000	3061.02	199.23	99.12	3035.40	172.68	123.89	2354.16	190.99	59.44	2297.50	243.47	125.75	3020.81	-37.86	90.17	3051.25	-37.60	107.54	2556.31	-5.54	202.30	1728.15	-53.51	145.72	3173.34	34.06	1256.53	0.00	0.00	0.00	3058.98	110.87	1713.22	3230.20	-85.82	1699.60	1803.10	-30.72	1695.11	2365.15	171.29	1699.07	922.86	-206.69	68.38	1541.96	-200.78	73.38	914.60
8.18000	3061.02	199.23	99.12	3035.40	172.68	123.89	2354.16	190.99	59.44	2297.50	243.47	125.75	3020.81	-37.86	90.17	3051.25	-37.60	107.54	2556.31	-5.54	202.30	1728.15	-53.51	145.72	3173.34	34.06	1256.53	0.00	0.00	0.00	3058.98	110.87	1713.22	3230.20	-85.82	1699.60	1803.10	-30.72	1695.11	2365.15	171.29	1699.07	922.81	-206.08	68.64	1541.96	-200.78	73.38	914.58
8.19000	3061.02	199.23	99.12	3035.40	172.68	123.89	2354.16	190.99	59.44	2297.50	243.47	125.75	3020.81	-37.86	90.17	3051.25	-37.60	107.54	2556.31	-5.54	202.30	1728.15	-53.51	145.72	3173.34	34.06	1256.53	0.00	0.00	0.00	3058.98	110.87	1713.22	3230.20	-85.82	1699.60	1803.10	-30.72	1695.11	2365.15	171.29	1699.07	923.13	-206.43	68.40	1541.96	-200.78	73.38	914.70
8.20000	3061.02	199.23	99.12	3035.40	172.68	123.89	2354.16	190.99	59.44	2297.50	243.47	125.75	3020.81	-37.86	90.17	3051.25	-37.60	107.54	2556.31	-5.54	202.30	1728.15	-53.51	145.72	3173.34	34.06	1256.53	0.00	0.00	0.00	3058.98	110.87	1713.22	3230.20	-85.82	1699.60	1803.10	-30.72	1695.11	2365.15	171.29	1699.07	923.27	-206.59	67.96	1541.96	-200.78	73.38	914.88
8.21000	3061.02	199.23	99.12	3035.40	172.68	123.89	2354.16	190.99	59.44	2297.50	243.47	125.75	3020.81	-37.86	90.17	3051.25	-37.60	107.54	2556.31	-5.54	202.30	1728.15	-53.51	145.72	3173.34	34.06	1256.53	0.00	0.00	0.00	3058.98	110.87	1713.22	3230.20	-85.82	1699.60	1803.10	-30.72	1695.11	2365.15	171.29	1699.07	923.10	-206.66	68.22	1541.96	-200.78	73.38	914.62
8.22000	3061.02	199.23	99.12	3035.40	172.68	123.89	2354.16	190.99	59.44	2297.50	243.47	125.75	3020.81	-37.86	90.17	3051.25	-37.60	107.54	2556.31	-5.54	202.30	1728.15	-53.51	145.72	3173.34	34.06	1256.53	0.00	0.00	0.00	3058.98	110.87	1713.22	3230.20	-85.82	1699.60	1803.10	-30.72	1695.11	2365.15	171.29	1699.07	922.93	-206.79	68.51	1541.96	-200.78	73.38	914.67
8.23000	3061.02	199.23	99.12	3035.40	172.68	123.89	2354.16	190.99	59.44	2297.50	243.47	125.75	3020.81	-37.86	90.17	3051.25	-37.60	107.54	2556.31	-5.54	202.30	1728.15	-53.51	145.72	3173.34	34.06	1256.53	0.00	0.00	0.00	3058.98	110.87	1713.22	3230.20	-85.82	1699.60	1803.10	-30.72	1695.11	2365.15	171.29	1699.07	923.16	-207.50	68.25	1541.96	-200.78	73.38	914.68
8.24000	3061.02	199.23	99.12	3035.40	172.68	123.89	2354.16	190.99	59.44	2297.50	243.47	125.75	3020.81	-37.86	90.17	3051.25	-37.60	107.54	2556.31	-5.54	202.30	1728.15	-53.51	145.72	3173.34	34.06	1256.53	0.00	0.00	0.00	3058.98	110.87	1713.22	3230.20	-85.82	1699.60	1803.10	-30.72	1695.11	2365.15	171.29	1699.07	923.20	-208.24	68.01	1541.96	-200.78	73.38	914.61
8.25000	3061.02	199.23	99.12	3035.40	172.68	123.89	2354.16	190.99	59.44	2297.50	243.47	125.75	3020.81	-37.86	90.17	3051.25	-37.60	107.54	2556.31	-5.54	202.30	1728.15	-53.51	145.72	3173.34	34.06	1256.53	0.00	0.00	0.00	3058.98	110.87	1713.22	3230.20	-85.82	1699.60	1803.10	-30.72	1695.11	2365.15	171.29	1699.07	923.13	-207.63	68.06	1541.96	-200.78	73.38	914.62
8.26000	3061.02	199.23	99.12	3035.40	172.68	123.89	2354.16	190.99	59.44	2297.50	243.47	125.75	3020.81	-37.86	90.17	3051.25	-37.60	107.54	2556.31	-5.54	202.30	1728.15	-53.51	145.72	3173.34	34.06	1256.53	0.00	0.00	0.00	3058.98	110.87	1713.22	3230.20	-85.82	1699.60	1803.10	-30.72	1695.11	2365.15	171.29	1699.07	923.21	-207.03	68.17	1541.96	-200.78	73.38	914.63
8.27000	3061.02	199.23	99.12	3035.40	172.68	123.89	2354.16	190.99	59.44	2297.50	243.47	125.75	3020.81	-37.86	90.17	3051.25	-37.60	107.54	2556.31	-5.54	202.30	1728.15	-53.51	145.72	3173.34	34.06	1256.53	0.00	0.00	0.00	3058.98	110.87	1713.22	3230.20	-85.82	1699.60	1803.10	-30.72	1695.11	2365.15	171.29	1699.07	923.02	-206.39	68.54	1541.96	-200.78	73.38	914.57
8.28000	3061.02	199.23	99.12	3035.40	172.68	123.89	2354.16	190.99	59.44	2297.50	243.47	125.75	3020.81	-37.86	90.17	3051.25	-37.60	107.54	2556.31	-5.54	202.30	1728.15	-53.51	145.72	3173.34	34.06	1256.53	0.00	0.00	0.00	3058.98	110.87	1713.22	3230.20	-85.82	1699.60	1803.10	-30.72	1695.11	2365.15	171.29	1699.07	922.77	-206.60	68.63	1541.96	-200.78	73.38	914.51
8.29000	3061.02	199.23	99.12	3035.40	172.68	123.89	2354.16	190.99	59.44	2297.50	243.47	125.75	3020.81	-37.86	90.17	3051.25	-37.60	107.54	2556.31	-5.54	202.30	1728.15	-53.51	145.72	3173.34	34.06	1256.53	0.00	0.00	0.00	3058.98	110.87	1713.22	3230.20	-85.82	1699.60	1803.10	-30.72	1695.11	2365.15	171.29	1699.07	923.28	-207.32	68.10	1541.96	-200.78	73.38	914.74
8.30000	3061.02	199.23	99.12	3035.40	172.68	123.89	2354.16	190.99	59.44	2297.50	243.47	125.75	3020.81	-37.86	90.17	3051.25	-37.60	107.54	2556.31	-5.54	202.30	1728.15	-53.51	145.72	3173.34	34.06	1256.53	0.00	0.00	0.00	3058.98	110.87	1713.22	3230.20	-85.82	1699.60	1803.10	-30.72	1695.11	2365.15	171.29	1699.07	923.18	-207.43	68.17	1541.96	-200.78	73.38	914.50
8.31000	3061.02	199.23	99.12	3035.40	172.68	123.89	2354.16	190.99	59.44	2297.50	243.47	125.75	3020.81	-37.86	90.17	3051.25	-37.60	107.54	2556.31	-5.54	202.30	1728.15	-53.51	145.72	3173.34	34.06	1256.53	0.00	0.00	0.00	3058.98	110.87	1713.22	3230.20	-85.82	1699.60	1803.10	-30.72	1695.11	2365.15	171.29	1699.07	923.18	-206.75	68.18	1541.96	-200.78	73.38	914.59
8.32000	3061.02	199.23	99.12	3035.40	172.68	123.89	2354.16	190.99	59.44	2297.50	243.47	125.75	3020.81	-37.86	90.17	3051.25	-37.60	107.54	2556.31	-5.54	202.30	1728.15	-53.51	145.72	3173.34	34.06	1256.53	0.00	0.00	0.00	3058.98	110.87	1713.22	3230.20	-85.82	1699.60	1803.10	-30.72	1695.11	2365.15	171.29	1699.07	923.27	-207.42	68.12	1541.96	-200.78	73.38	914.70
8.33000	3061.02	199.23	99.12	3035.40	172.68	123.89	2354.16	190.99	59.44	2297.50	243.47	125.75	3020.81	-37.86	90.17	3051.25	-37.60	107.54	2556.31	-5.54	202.30	1728.15	-53.51	145.72	3173.34	34.06	1256.53	0.00	0.00	0.00	3058.98	110.87	1713.22	3230.20	-85.82	1699.60	1803.10	-30.72	1695.11	2365.15	171.29	1699.07	923.09	-206.57	68.36	1541.96	-200.78	73.38	914.83
8.34000	3061.02	199.23	99.12	3035.40	172.68	123.89	2354.16	190.99	59.44	2297.50	243.47	125.75	3020.81	-37.86	90.17	3051.25	-37.60	107.54	2556.31	-5.54	202.30	1728.15	-53.51	145.72	3173.34	34.06	1256.53	0.00	0.00	0.00	3058.98	110.87	1713.22	3230.20	-85.82	1699.60	1803.10	-30.72	1695.11	2365.15	171.29	1699.07	923.02	-207.29	68.32	1541.96	-200.78	73.38	914.86
8.35000	3061.02	199.23	99.12	3035.40	172.68	123.89	2354.16	190.99	59.44	2297.50	243.47	125.75	3020.81	-37.86	90.17	3051.25	-37.60	107.54	2556.31	-5.54	202.30	1728.15	-53.51	145.72	3173.34	34.06	1256.53	0.00	0.00	0.00	3058.98	110.87	1713.22	3230.20	-85.82	1699.60	1803.10	-30.72	1695.11	2365.15	171.29	1699.07	923.04	-207.22	68.30	1541.96	-200.78	73.38	914.66
8.36000	3061.02	199.23	99.12	3035.40	172.68	123.89	2354.16	190.99	59.44	2297.50	243.47	125.75	3020.81	-37.86	90.17	3051.25	-37.60	107.54	2556.31	-5.54	202.30	1728.15	-53.51	145.72	3173.34	34.06	1256.53	0.00	0.00	0.00	3058.98	110.87	1713.22	3230.20	-85.82	1699.60	1803.10	-30.72	1695.11	2365.15	171.29	1699.07	923.07	-207.03	68.23	1541.96	-200.78	73.38	914.71
8.37000	3061.02	199.23	99.12	3035.40	172.68	123.89	2354.16	190.99	59.44	2297.50	243.47	125.75	3020.81	-37.86	90.17	3051.25	-37.60	107.54	2556.31	-5.54	202.30	1728.15	-53.51	145.72	3173.34	34.06	1256.53	0.00	0.00	0.00	3058.98	110.87	1713.22	3230.20	-85.82	1699.60	1803.10	-30.72	1695.11	2365.15	171.29	1699.07	922.98	-206.72	68.36	1541.96	-200.78	73.38	914.66
8.38000	3061.02	199.23	99.12	3035.40	172.68	123.89	2354.16	190.99	59.44	2297.50	243.47	125.75	3020.81	-37.86	90.17	3051.25	-37.60	107.54	2556.31	-5.54	202.30	1728.15	-53.51	145.72	3173.34	34.06	1256.53	0.00	0.00	0.00	3058.98	110.87	1713.22	3230.20	-85.82	1699.60	1803.10	-30.72	1695.11	2365.15	171.29	1699.07	922.82	-206.23	68.61	1541.96	-200.78	73.38	914.64
8.39000	3061.02	199.23	99.12	3035.40	172.68	123.89	2354.16	190.99	59.44	2297.50	243.47	125.75	3020.81	-37.86	90.17	3051.25	-37.60	107.54	2556.31	-5.54	202.30	1728.15	-53.51	145.72	3173.34	34.06	1256.53	0.00	0.00	0.00	3058.98	110.87	1713.22	3230.20	-85.82	1699.60	1803.10	-30.72	1695.11	2365.15	171.29	1699.07	922.83	-206.67	68.49	1541.96	-200.78	73.38	914.64
8.40000	3061.02	199.23	99.12	3035.40	172.68	123.89	2354.16	190.99	59.44	2297.50	243.47	125.75	3020.81	-37.86	90.17	3051.25	-37.60	107.54	2556.31	-5.54	202.30	1728.15	-53.51	145.72	3173.34	34.06	1256.53	0.00	0.00	0.00	3058.98	110.87	1713.22	3230.20	-85.82	1699.60	1803.10	-30.72	1695.11	2365.15	171.29	1699.07	922.92	-206.75	68.45	1541.96	-200.78	73.38	914.65
8.41000	3061.02	199.23	99.12	3035.40	172.68	123.89	2354.16	190.99	59.44	2297.50	243.47	125.75	3020.81	-37.86	90.17	3051.25	-37.60	107.54	2556.31	-5.54	202.30	1728.15	-53.51	145.72	3173.34	34.06	1256.53	0.00	0.00	0.00	3058.98	110.87	1713.22	3230.20	-85.82	1699.60	1803.10	-30.72	1695.11	2365.15	171.29	1699.07	923.17	-206.81	68.30	1541.96	-200.78	73.38	915.00
8.42000	3061.02	199.23	99.12	3035.40	172.68	123.89	2354.16	190.99	59.44	2297.50	243.47	125.75	3020.81	-37.86	90.17	3051.25	-37.60	107.54	2556.31	-5.54	202.30	1728.15	-53.51	145.72	3173.34	34.06	1256.53	0.00	0.00	0.00	3058.98	110.87	1713.22	3230.20	-85.82	1699.60	1803.10	-30.72	1695.11	2365.15	171.29	1699.07	922.89	-206.68	68.57	1541.96	-200.78	73.38	914.61
8.43000	3061.02	199.23	99.12	3035.40	172.68	123.89	2354.16	190.99	59.44	2297.50	243.47	125.75	3020.81	-37.86	90.17	3051.25	-37.60	107.54	2556.31	-5.54	202.30	1728.15	-53.51	145.72	3173.34	34.06	1256.53	0.00	0.00	0.00	3058.98	110.87	1713.22	3230.20	-85.82	1699.60	1803.10	-30.72	1695.11	2365.15	171.29	1699.07	922.90	-206.64	68.48	1541.96	-200.78	73.38	914.60
8.44000	3061.02	199.23	99.12	3035.40	172.68	123.89	2354.16	190.99	59.44	2297.50	243.47	125.75	3020.81	-37.86	90.17	3051.25	-37.60	107.54	2556.31	-5.54	202.30	1728.15	-53.51	145.72	3173.34	34.06	1256.53	0.00	0.00	0.00	3058.98	110.87	1713.22	3230.20	-85.82	1699.60	1803.10	-30.72	1695.11	2365.15	171.29	1699.07	922.93	-206.71	68.40	1541.96	-200.78	73.38	914.55
8.45000	3061.02	199.23	99.12	3035.40	172.68	123.89	2354.16	190.99	59.44	2297.50	243.47	125.75	3020.81	-37.86	90.17	3051.25	-37.60	107.54	2556.31	-5.54	202.30	1728.15	-53.51	145.72	3173.34	34.06	1256.53	0.00	0.00	0.00	3058.98	110.87	1713.22	3230.20	-85.82	1699.60	1803.10	-30.72	1695.11	2365.15	171.29	1699.07	923.13	-206.67	68.31	1541.96	-200.78	73.38	914.45
8.46000	3061.02	199.23	99.12	3035.40	172.68	123.89	2354.16	190.99	59.44	2297.50	243.47	125.75	3020.81	-37.86	90.17	3051.25	-37.60	107.54	2556.31	-5.54	202.30	1728.15	-53.51	145.72	3173.34	34.06	1256.53	0.00	0.00	0.00	3058.98	110.87	1713.22	3230.20	-85.82	1699.60	1803.10	-30.72	1695.11	2365.15	171.29	1699.07	923.19	-207.11	68.32	1541.96	-200.78	73.38	914.72
8.47000	3061.02	199.23	99.12	3035.40	172.68	123.89	2354.16	190.99	59.44	2297.50	243.47	125.75	3020.81	-37.86	90.17	3051.25	-37.60	107.54	2556.31	-5.54	202.30	1728.15	-53.51	145.72	3173.34	34.06	1256.53	0.00	0.00	0.00	3058.98	110.87	1713.22	3230.20	-85.82	1699.60	1803.10	-30.72	1695.11	2365.15	171.29	1699.07	923.22	-207.44	68.32	1541.96	-200.78	73.38	914.70
8.48000	3061.02	199.23	99.12	3035.40	172.68	123.89	2354.16	190.99	59.44	2297.50	243.47	125.75	3020.81	-37.86	90.17	3051.25	-37.60	107.54	2556.31	-5.54	202.30	1728.15	-53.51	145.72	3173.34	34.06	1256.53	0.00	0.00	0.00	3058.98	110.87	1713.22	3230.20	-85.82	1699.60	1803.10	-30.72	1695.11	2365.15	171.29	1699.07	923.13	-206.68	68.37	1541.96	-200.78	73.38	914.76
8.49000	3061.02	199.23	99.12	3035.40	172.68	123.89	2354.16	190.99	59.44	2297.50	243.47	125.75	3020.81	-37.86	90.17	3051.25	-37.60	107.54	2556.31	-5.54	202.30	1728.15	-53.51	145.72	3173.34	34.06	1256.53	0.00	0.00	0.00	3058.98	110.87	1713.22	3230.20	-85.82	1699.60	1803.10	-30.72	1695.11	2365.15	171.29	1699.07	923.18	-206.83	68.26	1541.96	-200.78	73.38	914.61
8.50000	3061.02	199.23	99.12	3035.40	172.68	123.89	2354.16	190.99	59.44	2297.50	243.47	125.75	3020.81	-37.86	90.17	3051.25	-37.60	107.54	2556.31	-5.54	202.30	1728.15	-53.51	145.72	3173.34	34.06	1256.53	0.00	0.00	0.00	3058.98	110.87	1713.22	3230.20	-85.82	1699.60	1803.10	-30.72	1695.11	2365.15	171.29	1699.07	923.05	-206.88	68.37	1541.96	-200.78	73.38	914.65
8.51000	3061.02	199.23	99.12	3035.40	172.68	123.89	2354.16	190.99	59.44	2297.50	243.47	125.75	3020.81	-37.86	90.17	3051.25	-37.60	107.54	2556.31	-5.54	202.30	1728.15	-53.51	145.72	3173.34	34.06	1256.53	0.00	0.00	0.00	3058.98	110.87	1713.22	3230.20	-85.82	1699.60	1803.10	-30.72	1695.11	2365.15	171.29	1699.07	922.80	-206.81	68.41	1541.96	-200.78	73.38	914.50
8.52000	3061.02	199.23	99.12	3035.40	172.68	123.89	2354.16	190.99	59.44	2297.50	243.47	125.75	3020.81	-37.86	90.17	3051.25	-37.60	107.54	2556.31	-5.54	202.30	1728.15	-53.51	145.72	3173.34	34.06	1256.53	0.00	0.00	0.00	3058.98	110.87	1713.22	3230.20	-85.82	1699.60	1803.10	-30.72	1695.11	2365.15	171.29	1699.07	922.98	-206.19	68.39	1541.96	-200.78	73.38	914.63
8.53000	3061.02	199.23	99.12	3035.40	172.68	123.89	2354.16	190.99	59.44	2297.50	243.47	125.75	3020.81	-37.86	90.17	3051.25	-37.60	107.54	2556.31	-5.54	202.30	1728.15	-53.51	145.72	3173.34	34.06	1256.53	0.00	0.00	0.00	3058.98	110.87	1713.22	3230.20	-85.82	1699.60	1803.10	-30.72	1695.11	2365.15	171.29	1699.07	923.05	-206.82	68.34	1541.96	-200.78	73.38	914.87
8.54000	3061.02	199.23	99.12	3035.40	172.68	123.89	2354.16	190.99	59.44	2297.50	243.47	125.75	3020.81	-37.86	90.17	3051.25	-37.60	107.54	2556.31	-5.54	202.30	1728.15	-53.51	145.72	3173.34	34.06	1256.53	0.00	0.00	0.00	3058.98	110.87	1713.22	3230.20	-85.82	1699.60	1803.10	-30.72	1695.11	2365.15	171.29	1699.07	923.13	-206.60	68.33	1541.96	-200.78	73.38	914.97
8.55000	3061.02	199.23	99.12	3035.40	172.68	123.89	2354.16	190.99	59.44	2297.50	243.47	125.75	3020.81	-37.86	90.17	3051.25	-37.60	107.54	2556.31	-5.54	202.30	1728.15	-53.51	145.72	3173.34	34.06	1256.53	0.00	0.00	0.00	3058.98	110.87	1713.22	3230.20	-85.82	1699.60	1803.10	-30.72	1695.11	2365.15	171.29	1699.07	922.98	-206.80	68.40	1541.96	-200.78	73.38	914.63
8.56000	3061.02	199.23	99.12	3035.40	172.68	123.89	2354.16	190.99	59.44	2297.50	243.47	125.75	3020.81	-37.86	90.17	3051.25	-37.60	107.54	2556.31	-5.54	202.30	1728.15	-53.51	145.72	3173.34	34.06	1256.53	0.00	0.00	0.00	3058.98	110.87	1713.22	3230.20	-85.82	1699.60	1803.10	-30.72	1695.11	2365.15	171.29	1699.07	922.89	-206.52	68.56	1541.96	-200.78	73.38	914.47
8.57000	3061.02	199.23	99.12	3035.40	172.68	123.89	2354.16	190.99	59.44	2297.50	243.47	125.75	3020.81	-37.86	90.17	3051.25	-37.60	107.54	2556.31	-5.54	202.30	1728.15	-53.51	145.72	3173.34	34.06	1256.53	0.00	0.00	0.00	3058.98	110.87	1713.22	3230.20	-85.82	1699.60	1803.10	-30.72	1695.11	2365.15	171.29	1699.07	923.15	-207.23	68.20	1541.96	-200.78	73.38	914.85
8.58000	3061.02	199.23	99.12	3035.40	172.68	123.89	2354.16	190.99	59.44	2297.50	243.47	125.75	3020.81	-37.86	90.17	3051.25	-37.60	107.54	2556.31	-5.54	202.30	1728.15	-53.51	145.72	3173.34	34.06	1256.53	0.00	0.00	0.00	3058.98	110.87	1713.22	3230.20	-85.82	1699.60	1803.10	-30.72	1695.11	2365.15	171.29	1699.07	923.16	-206.88	68.31	1541.96	-200.78	73.38	914.88
8.59000	3061.02	199.23	99.12	3035.40	172.68	123.89	2354.16	190.99	59.44	2297.50	243.47	125.75	3020.81	-37.86	90.17	3051.25	-37.60	107.54	2556.31	-5.54	202.30	1728.15	-53.51	145.72	3173.34	34.06	1256.53	0.00	0.00	0.00	3058.98	110.87	1713.22	3230.20	-85.82	1699.60	1803.10	-30.72	1695.11	2365.15	171.29	1699.07	923.09	-206.67	68.38	1541.96	-200.78	73.38	914.62
8.60000	3061.02	199.23	99.12	3035.40	172.68	123.89	2354.16	190.99	59.44	2297.50	243.47	125.75	3020.81	-37.86	90.17	3051.25	-37.60	107.54	2556.31	-5.54	202.30	1728.15	-53.51	145.72	3173.34	34.06	1256.53	0.00	0.00	0.00	3058.98	110.87	1713.22	3230.20	-85.82	1699.60	1803.10	-30.72	1695.11	2365.15	171.29	1699.07	923.00	-206.80	68.40	1541.96	-200.78	73.38	914.83
8.61000	3061.02	199.23	99.12	3035.40	172.68	123.89	2354.16	190.99	59.44	2297.50	243.47	125.75	3020.81	-37.86	90.17	3051.25	-37.60	107.54	2556.31	-5.54	202.30	1728.15	-53.51	145.72	3173.34	34.06	1256.53	0.00	0.00	0.00	3058.98	110.87	1713.22	3230.20	-85.82	1699.60	1803.10	-30.72	1695.11	2365.15	171.29	1699.07	923.05	-207.06	68.37	1541.96	-200.78	73.38	914.71
8.62000	3061.02	199.23	99.12	3035.40	172.68	123.89	2354.16	190.99	59.44	2297.50	243.47	125.75	3020.81	-37.86	90.17	3051.25	-37.60	107.54	2556.31	-5.54	202.30	1728.15	-53.51	145.72	3173.34	34.06	1256.53	0.00	0.00	0.00	3058.98	110.87	1713.22	3230.20	-85.82	1699.60	1803.10	-30.72	1695.11	2365.15	171.29	1699.07	923.20	-207.11	68.20	1541.96	-200.78	73.38	914.44
8.63000	3061.02	199.23	99.12	3035.40	172.68	123.89	2354.16	190.99	59.44	2297.50	243.47	125.75	3020.81	-37.86	90.17	3051.25	-37.60	107.54	2556.31	-5.54	202.30	1728.15	-53.51	145.72	3173.34	34.06	1256.53	0.00	0.00	0.00	3058.98	110.87	1713.22	3230.20	-85.82	1699.60	1803.10	-30.72	1695.11	2365.15	171.29	1699.07	923.28	-207.77	67.97	1541.96	-200.78	73.38	914.62
8.64000	3061.02	199.23	99.12	3035.40	172.68	123.89	2354.16	190.99	59.44	2297.50	243.47	125.75	3020.81	-37.86	90.17	3051.25	-37.60	107.54	2556.31	-5.54	202.30	1728.15	-53.51	145.72	3173.34	34.06	1256.53	0.00	0.00	0.00	3058.98	110.87	1713.22	3230.20	-85.82	1699.60	1803.10	-30.72	1695.11	2365.15	171.29	1699.07	923.14	-207.16	68.28	1541.96	-200.78	73.38	914.73
8.65000	3061.02	199.23	99.12	3035.40	172.68	123.89	2354.16	190.99	59.44	2297.50	243.47	125.75	3020.81	-37.86	90.17	3051.25	-37.60	107.54	2556.31	-5.54	202.30	1728.15	-53.51	145.72	3173.34	34.06	1256.53	0.00	0.00	0.00	3058.98	110.87	1713.22	3230.20	-85.82	1699.60	1803.10	-30.72	1695.11	2365.15	171.29	1699.07	923.19	-206.78	68.30	1541.96	-200.78	73.38	914.79
8.66000	3061.02	199.23	99.12	3035.40	172.68	123.89	2354.16	190.99	59.44	2297.50	243.47	125.75	3020.81	-37.86	90.17	3051.25	-37.60	107.54	2556.31	-5.54	202.30	1728.15	-53.51	145.72	3173.34	34.06	1256.53	0.00	0.00	0.00	3058.98	110.87	1713.22	3230.20	-85.82	1699.60	1803.10	-30.72	1695.11	2365.15	171.29	1699.07	923.02	-206.80	68.36	1541.96	-200.78	73.38	914.68
8.67000	3061.02	199.23	99.12	3035.40	172.68	123.89	2354.16	190.99	59.44	2297.50	243.47	125.75	3020.81	-37.86	90.17	3051.25	-37.60	107.54	2556.31	-5.54	202.30	1728.15	-53.51	145.72	3173.34	34.06	1256.53	0.00	0.00	0.00	3058.98	110.87	1713.22	3230.20	-85.82	1699.60	1803.10	-30.72	1695.11	2365.15	171.29	1699.07	922.99	-206.78	68.38	1541.96	-200.78	73.38	914.81
8.68000	3061.02	199.23	99.12	3035.40	172.68	123.89	2354.16	190.99	59.44	2297.50	243.47	125.75	3020.81	-37.86	90.17	3051.25	-37.60	107.54	2556.31	-5.54	202.30	1728.15	-53.51	145.72	3173.34	34.06	1256.53	0.00	0.00	0.00	3058.98	110.87	1713.22	3230.20	-85.82	1699.60	1803.10	-30.72	1695.11	2365.15	171.29	1699.07	923.05	-206.63	68.38	1541.96	-200.78	73.38	914.77
8.69000	3061.02	199.23	99.12	3035.40	172.68	123.89	2354.16	190.99	59.44	2297.50	243.47	125.75	3020.81	-37.86	90.17	3051.25	-37.60	107.54	2556.31	-5.54	202.30	1728.15	-53.51	145.72	3173.34	34.06	1256.53	0.00	0.00	0.00	3058.98	110.87	1713.22	3230.20	-85.82	1699.60	1803.10	-30.72	1695.11	2365.15	171.29	1699.07	923.04	-206.83	68.36	1541.96	-200.78	73.38	914.59
8.70000	3061.02	199.23	99.12	3035.40	172.68	123.89	2354.16	190.99	59.44	2297.50	243.47	125.75	3020.81	-37.86	90.17	3051.25	-37.60	107.54	2556.31	-5.54	202.30	1728.15	-53.51	145.72	3173.34	34.06	1256.53	0.00	0.00	0.00	3058.98	110.87	1713.22	3230.20	-85.82	1699.60	1803.10	-30.72	1695.11	2365.15	171.29	1699.07	922.98	-206.96	68.46	1541.96	-200.78	73.38	914.70
8.71000	3061.02	199.23	99.12	3035.40	172.68	123.89	2354.16	190.99	59.44	2297.50	243.47	125.75	3020.81	-37.86	90.17	3051.25	-37.60	107.54	2556.31	-5.54	202.30	1728.15	-53.51	145.72	3173.34	34.06	1256.53	0.00	0.00	0.00	3058.98	110.87	1713.22	3230.20	-85.82	1699.60	1803.10	-30.72	1695.11	2365.15	171.29	1699.07	922.85	-206.95	68.50	1541.96	-200.78	73.38	914.58
8.72000	3061.02	199.23	99.12	3035.40	172.68	123.89	2354.16	190.99	59.44	2297.50	243.47	125.75	3020.81	-37.86	90.17	3051.25	-37.60	107.54	2556.31	-5.54	202.30	1728.15	-53.51	145.72	3173.34	34.06	1256.53	0.00	0.00	0.00	3058.98	110.87	1713.22	3230.20	-85.82	1699.60	1803.10	-30.72	1695.11	2365.15	171.29	1699.07	923.00	-207.00	68.39	1541.96	-200.78	73.38	914.58
8.73000	3061.02	199.23	99.12	3035.40	172.68	123.89	2354.16	190.99	59.44	2297.50	243.47	125.75	3020.81	-37.86	90.17	3051.25	-37.60	107.54	2556.31	-5.54	202.30	1728.15	-53.51	145.72	3173.34	34.06	1256.53	0.00	0.00	0.00	3058.98	110.87	1713.22	3230.20	-85.82	1699.60	1803.10	-30.72	1695.11	2365.15	171.29	1699.07	922.82	-206.95	68.42	1541.96	-200.78	73.38	914.75
8.74000	3061.02	199.23	99.12	3035.40	172.68	123.89	2354.16	190.99	59.44	2297.50	243.47	125.75	3020.81	-37.86	90.17	3051.25	-37.60	107.54	2556.31	-5.54	202.30	1728.15	-53.51	145.72	3173.34	34.06	1256.53	0.00	0.00	0.00	3058.98	110.87	1713.22	3230.20	-85.82	1699.60	1803.10	-30.72	1695.11	2365.15	171.29	1699.07	923.01	-206.31	68.32	1541.96	-200.78	73.38	914.79
8.75000	3061.02	199.23	99.12	3035.40	172.68	123.89	2354.16	190.99	59.44	2297.50	243.47	125.75	3020.81	-37.86	90.17	3051.25	-37.60	107.54	2556.31	-5.54	202.30	1728.15	-53.51	145.72	3173.34	34.06	1256.53	0.00	0.00	0.00	3058.98	110.87	1713.22	3230.20	-85.82	1699.60	1803.10	-30.72	1695.11	2365.15	171.29	1699.07	923.22	-207.03	68.03	1541.96	-200.78	73.38	914.66
8.76000	3061.02	199.23	99.12	3035.40	172.68	123.89	2354.16	190.99	59.44	2297.50	243.47	125.75	3020.81	-37.86	90.17	3051.25	-37.60	107.54	2556.31	-5.54	202.30	1728.15	-53.51	145.72	3173.34	34.06	1256.53	0.00	0.00	0.00	3058.98	110.87	1713.22	3230.20	-85.82	1699.60	1803.10	-30.72	1695.11	2365.15	171.29	1699.07	922.73	-206.17	68.67	1541.96	-200.78	73.38	914.98
8.77000	3061.02	199.23	99.12	3035.40	172.68	123.89	2354.16	190.99	59.44	2297.50	243.47	125.75	3020.81	-37.86	90.17	3051.25	-37.60	107.54	2556.31	-5.54	202.30	1728.15	-53.51	145.72	3173.34	34.06	1256.53	0.00	0.00	0.00	3058.98	110.87	1713.22	3230.20	-85.82	1699.60	1803.10	-30.72	1695.11	2365.15	171.29	1699.07	922.75	-206.42	68.55	1541.96	-200.78	73.38	914.46
8.78000	3061.02	199.23	99.12	3035.40	172.68	123.89	2354.16	190.99	59.44	2297.50	243.47	125.75	3020.81	-37.86	90.17	3051.25	-37.60	107.54	2556.31	-5.54	202.30	1728.15	-53.51	145.72	3173.34	34.06	1256.53	0.00	0.00	0.00	3058.98	110.87	1713.22	3230.20	-85.82	1699.60	1803.10	-30.72	1695.11	2365.15	171.29	1699.07	922.91	-206.72	68.48	1541.96	-200.78	73.38	914.51
8.79000	3061.02	199.23	99.12	3035.40	172.68	123.89	2354.16	190.99	59.44	2297.50	243.47	125.75	3020.81	-37.86	90.17	3051.25	-37.60	107.54	2556.31	-5.54	202.30	1728.15	-53.51	145.72	3173.34	34.06	1256.53	0.00	0.00	0.00	3058.98	110.87	1713.22	3230.20	-85.82	1699.60	1803.10	-30.72	1695.11	2365.15	171.29	1699.07	922.74	-206.69	68.63	1541.96	-200.78	73.38	914.69
8.80000	3061.02	199.23	99.12	3035.40	172.68	123.89	2354.16	190.99	59.44	2297.50	243.47	125.75	3020.81	-37.86	90.17	3051.25	-37.60	107.54	2556.31	-5.54	202.30	1728.15	-53.51	145.72	3173.34	34.06	1256.53	0.00	0.00	0.00	3058.98	110.87	1713.22	3230.20	-85.82	1699.60	1803.10	-30.72	1695.11	2365.15	171.29	1699.07	922.91	-206.64	68.53	1541.96	-200.78	73.38	914.66
8.81000	3061.02	199.23	99.12	3035.40	172.68	123.89	2354.16	190.99	59.44	2297.50	243.47	125.75	3020.81	-37.86	90.17	3051.25	-37.60	107.54	2556.31	-5.54	202.30	1728.15	-53.51	145.72	3173.34	34.06	1256.53	0.00	0.00	0.00	3058.98	110.87	1713.22	3230.20	-85.82	1699.60	1803.10	-30.72	1695.11	2365.15	171.29	1699.07	923.04	-206.78	68.35	1541.96	-200.78	73.38	914.46
8.82000	3061.02	199.23	99.12	3035.40	172.68	123.89	2354.16	190.99	59.44	2297.50	243.47	125.75	3020.81	-37.86	90.17	3051.25	-37.60	107.54	2556.31	-5.54	202.30	1728.15	-53.51	145.72	3173.34	34.06	1256.53	0.00	0.00	0.00	3058.98	110.87	1713.22	3230.20	-85.82	1699.60	1803.10	-30.72	1695.11	2365.15	171.29	1699.07	922.95	-206.72	68.38	1541.96	-200.78	73.38	914.59
8.83000	3061.02	199.23	99.12	3035.40	172.68	123.89	2354.16	190.99	59.44	2297.50	243.47	125.75	3020.81	-37.86	90.17	3051.25	-37.60	107.54	2556.31	-5.54	202.30	1728.15	-53.51	145.72	3173.34	34.06	1256.53	0.00	0.00	0.00	3058.98	110.87	1713.22	3230.20	-85.82	1699.60	1803.10	-30.72	1695.11	2365.15	171.29	1699.07	922.96	-207.22	68.33	1541.96	-200.78	73.38	914.69
8.84000	3061.02	199.23	99.12	3035.40	172.68	123.89	2354.16	190.99	59.44	2297.50	243.47	125.75	3020.81	-37.86	90.17	3051.25	-37.60	107.54	2556.31	-5.54	202.30	1728.15	-53.51	145.72	3173.34	34.06	1256.53	0.00	0.00	0.00	3058.98	110.87	1713.22	3230.20	-85.82	1699.60	1803.10	-30.72	1695.11	2365.15	171.29	1699.07	922.92	-207.34	68.34	1541.96	-200.78	73.38	914.57
8.85000	3061.02	199.23	99.12	3035.40	172.68	123.89	2354.16	190.99	59.44	2297.50	243.47	125.75	3020.81	-37.86	90.17	3051.25	-37.60	107.54	2556.31	-5.54	202.30	1728.15	-53.51	145.72	3173.34	34.06	1256.53	0.00	0.00	0.00	3058.98	110.87	1713.22	3230.20	-85.82	1699.60	1803.10	-30.72	1695.11	2365.15	171.29	1699.07	922.91	-206.83	68.43	1541.96	-200.78	73.38	914.60
8.86000	3061.02	199.23	99.12	3035.40	172.68	123.89	2354.16	190.99	59.44	2297.50	243.47	125.75	3020.81	-37.86	90.17	3051.25	-37.60	107.54	2556.31	-5.54	202.30	1728.15	-53.51	145.72	3173.34	34.06	1256.53	0.00	0.00	0.00	3058.98	110.87	1713.22	3230.20	-85.82	1699.60	1803.10	-30.72	1695.11	2365.15	171.29	1699.07	923.15	-207.08	68.27	1541.96	-200.78	73.38	914.57
8.87000	3061.02	199.23	99.12	3035.40	172.68	123.89	2354.16	190.99	59.44	2297.50	243.47	125.75	3020.81	-37.86	90.17	3051.25	-37.60	107.54	2556.31	-5.54	202.30	1728.15	-53.51	145.72	3173.34	34.06	1256.53	0.00	0.00	0.00	3058.98	110.87	1713.22	3230.20	-85.82	1699.60	1803.10	-30.72	1695.11	2365.15	171.29	1699.07	923.06	-206.45	68.49	1541.96	-200.78	73.38	914.86
8.88000	3061.02	199.23	99.12	3035.40	172.68	123.89	2354.16	190.99	59.44	2297.50	243.47	125.75	3020.81	-37.86	90.17	3051.25	-37.60	107.54	2556.31	-5.54	202.30	1728.15	-53.51	145.72	3173.34	34.06	1256.53	0.00	0.00	0.00	3058.98	110.87	1713.22	3230.20	-85.82	1699.60	1803.10	-30.72	1695.11	2365.15	171.29	1699.07	923.10	-207.51	68.17	1541.96	-200.78	73.38	914.73
8.89000	3061.02	199.23	99.12	3035.40	172.68	123.89	2354.16	190.99	59.44	2297.50	243.47	125.75	3020.81	-37.86	90.17	3051.25	-37.60	107.54	2556.31	-5.54	202.30	1728.15	-53.51	145.72	3173.34	34.06	1256.53	0.00	0.00	0.00	3058.98	110.87	1713.22	3230.20	-85.82	1699.60	1803.10	-30.72	1695.11	2365.15	171.29	1699.07	923.01	-206.95	68.25	1541.96	-200.78	73.38	914.75
8.90000	3061.02	199.23	99.12	3035.40	172.68	123.89	2354.16	190.99	59.44	2297.50	243.47	125.75	3020.81	-37.86	90.17	3051.25	-37.60	107.54	2556.31	-5.54	202.30	1728.15	-53.51	145.72	3173.34	34.06	1256.53	0.00	0.00	0.00	3058.98	110.87	1713.22	3230.20	-85.82	1699.60	1803.10	-30.72	1695.11	2365.15	171.29	1699.07	923.01	-206.80	68.34	1541.96	-200.78	73.38	914.73
8.91000	3061.02	199.23	99.12	3035.40	172.68	123.89	2354.16	190.99	59.44	2297.50	243.47	125.75	3020.81	-37.86	90.17	3051.25	-37.60	107.54	2556.31	-5.54	202.30	1728.15	-53.51	145.72	3173.34	34.06	1256.53	0.00	0.00	0.00	3058.98	110.87	1713.22	3230.20	-85.82	1699.60	1803.10	-30.72	1695.11	2365.15	171.29	1699.07	922.99	-206.69	68.49	1541.96	-200.78	73.38	914.66
8.92000	3061.02	199.23	99.12	3035.40	172.68	123.89	2354.16	190.99	59.44	2297.50	243.47	125.75	3020.81	-37.86	90.17	3051.25	-37.60	107.54	2556.31	-5.54	202.30	1728.15	-53.51	145.72	3173.34	34.06	1256.53	0.00	0.00	0.00	3058.98	110.87	1713.22	3230.20	-85.82	1699.60	1803.10	-30.72	1695.11	2365.15	171.29	1699.07	923.08	-207.49	68.26	1541.96	-200.78	73.38	914.69
8.93000	3061.02	199.23	99.12	3035.40	172.68	123.89	2354.16	190.99	59.44	2297.50	243.47	125.75	3020.81	-37.86	90.17	3051.25	-37.60	107.54	2556.31	-5.54	202.30	1728.15	-53.51	145.72	3173.34	34.06	1256.53	0.00	0.00	0.00	3058.98	110.87	1713.22	3230.20	-85.82	1699.60	1803.10	-30.72	1695.11	2365.15	171.29	1699.07	923.30	-207.18	68.12	1541.96	-200.78	73.38	914.63
8.94000	3061.02	199.23	99.12	3035.40	172.68	123.89	2354.16	190.99	59.44	2297.50	243.47	125.75	3020.81	-37.86	90.17	3051.25	-37.60	107.54	2556.31	-5.54	202.30	1728.15	-53.51	145.72	3173.34	34.06	1256.53	0.00	0.00	0.00	3058.98	110.87	1713.22	3230.20	-85.82	1699.60	1803.10	-30.72	1695.11	2365.15	171.29	1699.07	923.20	-207.26	68.10	1541.96	-200.78	73.38	914.71
8.95000	3061.02	199.23	99.12	3035.40	172.68	123.89	2354.16	190.99	59.44	2297.50	243.47	125.75	3020.81	-37.86	90.17	3051.25	-37.60	107.54	2556.31	-5.54	202.30	1728.15	-53.51	145.72	3173.34	34.06	1256.53	0.00	0.00	0.00	3058.98	110.87	1713.22	3230.20	-85.82	1699.60	1803.10	-30.72	1695.11	2365.15	171.29	1699.07	923.19	-207.06	68.17	1541.96	-200.78	73.38	914.68
8.96000	3061.02	199.23	99.12	3035.40	172.68	123.89	2354.16	190.99	59.44	2297.50	243.47	125.75	3020.81	-37.86	90.17	3051.25	-37.60	107.54	2556.31	-5.54	202.30	1728.15	-53.51	145.72	3173.34	34.06	1256.53	0.00	0.00	0.00	3058.98	110.87	1713.22	3230.20	-85.82	1699.60	1803.10	-30.72	1695.11	2365.15	171.29	1699.07	923.03	-206.29	68.37	1541.96	-200.78	73.38	914.79
8.97000	3061.02	199.23	99.12	3035.40	172.68	123.89	2354.16	190.99	59.44	2297.50	243.47	125.75	3020.81	-37.86	90.17	3051.25	-37.60	107.54	2556.31	-5.54	202.30	1728.15	-53.51	145.72	3173.34	34.06	1256.53	0.00	0.00	0.00	3058.98	110.87	1713.22	3230.20	-85.82	1699.60	1803.10	-30.72	1695.11	2365.15	171.29	1699.07	922.94	-206.43	68.48	1541.96	-200.78	73.38	914.67
8.98000	3061.02	199.23	99.12	3035.40	172.68	123.89	2354.16	190.99	59.44	2297.50	243.47	125.75	3020.81	-37.86	90.17	3051.25	-37.60	107.54	2556.31	-5.54	202.30	1728.15	-53.51	145.72	3173.34	34.06	1256.53	0.00	0.00	0.00	3058.98	110.87	1713.22	3230.20	-85.82	1699.60	1803.10	-30.72	1695.11	2365.15	171.29	1699.07	922.89	-206.29	68.57	1541.96	-200.78	73.38	914.61
8.99000	3061.02	199.23	99.12	3035.40	172.68	123.89	2354.16	190.99	59.44	2297.50	243.47	125.75	3020.81	-37.86	90.17	3051.25	-37.60	107.54	2556.31	-5.54	202.30	1728.15	-53.51	145.72	3173.34	34.06	1256.53	0.00	0.00	0.00	3058.98	110.87	1713.22	3230.20	-85.82	1699.60	1803.10	-30.72	1695.11	2365.15	171.29	1699.07	922.90	-206.46	68.43	1541.96	-200.78	73.38	914.58
9.00000	3061.02	199.23	99.12	3035.40	172.68	123.89	2354.16	190.99	59.44	2297.50	243.47	125.75	3020.81	-37.86	90.17	3051.25	-37.60	107.54	2556.31	-5.54	202.30	1728.15	-53.51	145.72	3173.34	34.06	1256.53	0.00	0.00	0.00	3058.98	110.87	1713.22	3230.20	-85.82	1699.60	1803.10	-30.72	1695.11	2365.15	171.29	1699.07	922.70	-206.62	68.64	1541.96	-200.78	73.38	914.68
9.01000	3061.02	199.23	99.12	3035.40	172.68	123.89	2354.16	190.99	59.44	2297.50	243.47	125.75	3020.81	-37.86	90.17	3051.25	-37.60	107.54	2556.31	-5.54	202.30	1728.15	-53.51	145.72	3173.34	34.06	1256.53	0.00	0.00	0.00	3058.98	110.87	1713.22	3230.20	-85.82	1699.60	1803.10	-30.72	1695.11	2365.15	171.29	1699.07	922.98	-206.78	68.41	1541.96	-200.78	73.38	914.75
9.02000	3061.02	199.23	99.12	3035.40	172.68	123.89	2354.16	190.99	59.44	2297.50	243.47	125.75	3020.81	-37.86	90.17	3051.25	-37.60	107.54	2556.31	-5.54	202.30	1728.15	-53.51	145.72	3173.34	34.06	1256.53	0.00	0.00	0.00	3058.98	110.87	1713.22	3230.20	-85.82	1699.60	1803.10	-30.72	1695.11	2365.15	171.29	1699.07	923.13	-206.77	68.25	1541.96	-200.78	73.38	914.75
9.03000	3061.02	199.23	99.12	3035.40	172.68	123.89	2354.16	190.99	59.44	2297.50	243.47	125.75	3020.81	-37.86	90.17	3051.25	-37.60	107.54	2556.31	-5.54	202.30	1728.15	-53.51	145.72	3173.34	34.06	1256.53	0.00	0.00	0.00	3058.98	110.87	1713.22	3230.20	-85.82	1699.60	1803.10	-30.72	1695.11	2365.15	171.29	1699.07	922.75	-205.89	68.70	1541.96	-200.78	73.38	914.51
9.04000	3061.02	199.23	99.12	3035.40	172.68	123.89	2354.16	190.99	59.44	2297.50	243.47	125.75	3020.81	-37.86	90.17	3051.25	-37.60	107.54	2556.31	-5.54	202.30	1728.15	-53.51	145.72	3173.34	34.06	1256.53	0.00	0.00	0.00	3058.98	110.87	1713.22	3230.20	-85.82	1699.60	1803.10	-30.72	1695.11	2365.15	171.29	1699.07	922.82	-206.55	68.58	1541.96	-200.78	73.38	914.61
9.05000	3061.02	199.23	99.12	3035.40	172.68	123.89	2354.16	190.99	59.44	2297.50	243.47	125.75	3020.81	-37.86	90.17	3051.25	-37.60	107.54	2556.31	-5.54	202.30	1728.15	-53.51	145.72	3173.34	34.06	1256.53	0.00	0.00	0.00	3058.98	110.87	1713.22	3230.20	-85.82	1699.60	1803.10	-30.72	1695.11	2365.15	171.29	1699.07	922.93	-206.61	68.54	1541.96	-200.78	73.38	914.66
9.06000	3061.02	199.23	99.12	3035.40	172.68	123.89	2354.16	190.99	59.44	2297.50	243.47	125.75	3020.81	-37.86	90.17	3051.25	-37.60	107.54	2556.31	-5.54	202.30	1728.15	-53.51	145.72	3173.34	34.06	1256.53	0.00	0.00	0.00	3058.98	110.87	1713.22	3230.20	-85.82	1699.60	1803.10	-30.72	1695.11	2365.15	171.29	1699.07	923.04	-206.57	68.31	1541.96	-200.78	73.38	914.77
9.07000	3061.02	199.23	99.12	3035.40	172.68	123.89	2354.16	190.99	59.44	2297.50	243.47	125.75	3020.81	-37.86	90.17	3051.25	-37.60	107.54	2556.31	-5.54	202.30	1728.15	-53.51	145.72	3173.34	34.06	1256.53	0.00	0.00	0.00	3058.98	110.87	1713.22	3230.20	-85.82	1699.60	1803.10	-30.72	1695.11	2365.15	171.29	1699.07	923.28	-207.22	68.12	1541.96	-200.78	73.38	914.73
9.08000	3061.02	199.23	99.12	3035.40	172.68	123.89	2354.16	190.99	59.44	2297.50	243.47	125.75	3020.81	-37.86	90.17	3051.25	-37.60	107.54	2556.31	-5.54	202.30	1728.15	-53.51	145.72	3173.34	34.06	1256.53	0.00	0.00	0.00	3058.98	110.87	1713.22	3230.20	-85.82	1699.60	1803.10	-30.72	1695.11	2365.15	171.29	1699.07	923.34	-207.37	68.00	1541.96	-200.78	73.38	914.49
9.09000	3061.02	199.23	99.12	3035.40	172.68	123.89	2354.16	190.99	59.44	2297.50	243.47	125.75	3020.81	-37.86	90.17	3051.25	-37.60	107.54	2556.31	-5.54	202.30	1728.15	-53.51	145.72	3173.34	34.06	1256.53	0.00	0.00	0.00	3058.98	110.87	1713.22	3230.20	-85.82	1699.60	1803.10	-30.72	1695.11	2365.15	171.29	1699.07	923.10	-207.41	68.18	1541.96	-200.78	73.38	914.64
9.10000	3061.02	199.23	99.12	3035.40	172.68	123.89	2354.16	190.99	59.44	2297.50	243.47	125.75	3020.81	-37.86	90.17	3051.25	-37.60	107.54	2556.31	-5.54	202.30	1728.15	-53.51	145.72	3173.34	34.06	1256.53	0.00	0.00	0.00	3058.98	110.87	1713.22	3230.20	-85.82	1699.60	1803.10	-30.72	1695.11	2365.15	171.29	1699.07	923.31	-207.37	67.98	1541.96	-200.78	73.38	914.78
9.11000	3061.02	199.23	99.12	3035.40	172.68	123.89	2354.16	190.99	59.44	2297.50	243.47	125.75	3020.81	-37.86	90.17	3051.25	-37.60	107.54	2556.31	-5.54	202.30	1728.15	-53.51	145.72	3173.34	34.06	1256.53	0.00	0.00	0.00	3058.98	110.87	1713.22	3230.20	-85.82	1699.60	1803.10	-30.72	1695.11	2365.15	171.29	1699.07	922.92	-206.38	68.37	1541.96	-200.78	73.38	914.73
9.12000	3061.02	199.23	99.12	3035.40	172.68	123.89	2354.16	190.99	59.44	2297.50	243.47	125.75	3020.81	-37.86	90.17	3051.25	-37.60	107.54	2556.31	-5.54	202.30	1728.15	-53.51	145.72	3173.34	34.06	1256.53	0.00	0.00	0.00	3058.98	110.87	1713.22	3230.20	-85.82	1699.60	1803.10	-30.72	1695.11	2365.15	171.29	1699.07	923.33	-206.47	68.25	1541.96	-200.78	73.38	914.77
9.13000	3061.02	199.23	99.12	3035.40	172.68	123.89	2354.16	190.99	59.44	2297.50	243.47	125.75	3020.81	-37.86	90.17	3051.25	-37.60	107.54	2556.31	-5.54	202.30	1728.15	-53.51	145.72	3173.34	34.06	1256.53	0.00	0.00	0.00	3058.98	110.87	1713.22	3230.20	-85.82	1699.60	1803.10	-30.72	1695.11	2365.15	171.29	1699.07	923.21	-206.76	68.37	1541.96	-200.78	73.38	914.68
9.14000	3061.02	199.23	99.12	3035.40	172.68	123.89	2354.16	190.99	59.44	2297.50	243.47	125.75	3020.81	-37.86	90.17	3051.25	-37.60	107.54	2556.31	-5.54	202.30	1728.15	-53.51	145.72	3173.34	34.06	1256.53	0.00	0.00	0.00	3058.98	110.87	1713.22	3230.20	-85.82	1699.60	1803.10	-30.72	1695.11	2365.15	171.29	1699.07	923.03	-206.74	68.44	1541.96	-200.78	73.38	914.55
9.15000	3061.02	199.23	99.12	3035.40	172.68	123.89	2354.16	190.99	59.44	2297.50	243.47	125.75	3020.81	-37.86	90.17	3051.25	-37.60	107.54	2556.31	-5.54	202.30	1728.15	-53.51	145.72	3173.34	34.06	1256.53	0.00	0.00	0.00	3058.98	110.87	1713.22	3230.20	-85.82	1699.60	1803.10	-30.72	1695.11	2365.15	171.29	1699.07	922.88	-206.91	68.52	1541.96	-200.78	73.38	914.70
9.16000	3061.02	199.23	99.12	3035.40	172.68	123.89	2354.16	190.99	59.44	2297.50	243.47	125.75	3020.81	-37.86	90.17	3051.25	-37.60	107.54	2556.31	-5.54	202.30	1728.15	-53.51	145.72	3173.34	34.06	1256.53	0.00	0.00	0.00	3058.98	110.87	1713.22	3230.20	-85.82	1699.60	1803.10	-30.72	1695.11	2365.15	171.29	1699.07	923.27	-207.08	68.00	1541.96	-200.78	73.38	914.65
9.17000	3061.02	199.23	99.12	3035.40	172.68	123.89	2354.16	190.99	59.44	2297.50	243.47	125.75	3020.81	-37.86	90.17	3051.25	-37.60	107.54	2556.31	-5.54	202.30	1728.15	-53.51	145.72	3173.34	34.06	1256.53	0.00	0.00	0.00	3058.98	110.87	1713.22	3230.20	-85.82	1699.60	1803.10	-30.72	1695.11	2365.15	171.29	1699.07	923.27	-206.70	68.08	1541.96	-200.78	73.38	914.59
9.18000	3061.02	199.23	99.12	3035.40	172.68	123.89	2354.16	190.99	59.44	2297.50	243.47	125.75	3020.81	-37.86	90.17	3051.25	-37.60	107.54	2556.31	-5.54	202.30	1728.15	-53.51	145.72	3173.34	34.06	1256.53	0.00	0.00	0.00	3058.98	110.87	1713.22	3230.20	-85.82	1699.60	1803.10	-30.72	1695.11	2365.15	171.29	1699.07	923.02	-206.56	68.29	1541.96	-200.78	73.38	914.99
9.19000	3061.02	199.23	99.12	3035.40	172.68	123.89	2354.16	190.99	59.44	2297.50	243.47	125.75	3020.81	-37.86	90.17	3051.25	-37.60	107.54	2556.31	-5.54	202.30	1728.15	-53.51	145.72	3173.34	34.06	1256.53	0.00	0.00	0.00	3058.98	110.87	1713.22	3230.20	-85.82	1699.60	1803.10	-30.72	1695.11	2365.15	171.29	1699.07	922.96	-206.48	68.26	1541.96	-200.78	73.38	914.79
9.20000	3061.02	199.23	99.12	3035.40	172.68	123.89	2354.16	190.99	59.44	2297.50	243.47	125.75	3020.81	-37.86	90.17	3051.25	-37.60	107.54	2556.31	-5.54	202.30	1728.15	-53.51	145.72	3173.34	34.06	1256.53	0.00	0.00	0.00	3058.98	110.87	1713.22	3230.20	-85.82	1699.60	1803.10	-30.72	1695.11	2365.15	171.29	1699.07	922.95	-206.63	68.47	1541.96	-200.78	73.38	914.57
9.21000	3061.02	199.23	99.12	3035.40	172.68	123.89	2354.16	190.99	59.44	2297.50	243.47	125.75	3020.81	-37.86	90.17	3051.25	-37.60	107.54	2556.31	-5.54	202.30	1728.15	-53.51	145.72	3173.34	34.06	1256.53	0.00	0.00	0.00	3058.98	110.87	1713.22	3230.20	-85.82	1699.60	1803.10	-30.72	1695.11	2365.15	171.29	1699.07	923.01	-206.65	68.44	1541.96	-200.78	73.38	914.65
9.22000	3061.02	199.23	99.12	3035.40	172.68	123.89	2354.16	190.99	59.44	2297.50	243.47	125.75	3020.81	-37.86	90.17	3051.25	-37.60	107.54	2556.31	-5.54	202.30	1728.15	-53.51	145.72	3173.34	34.06	1256.53	0.00	0.00	0.00	3058.98	110.87	1713.22	3230.20	-85.82	1699.60	1803.10	-30.72	1695.11	2365.15	171.29	1699.07	922.88	-206.22	68.49	1541.96	-200.78	73.38	914.58
9.23000	3061.02	199.23	99.12	3035.40	172.68	123.89	2354.16	190.99	59.44	2297.50	243.47	125.75	3020.81	-37.86	90.17	3051.25	-37.60	107.54	2556.31	-5.54	202.30	1728.15	-53.51	145.72	3173.34	34.06	1256.53	0.00	0.00	0.00	3058.98	110.87	1713.22	3230.20	-85.82	1699.60	1803.10	-30.72	1695.11	2365.15	171.29	1699.07	922.94	-206.71	68.49	1541.96	-200.78	73.38	914.73
9.24000	3061.02	199.23	99.12	3035.40	172.68	123.89	2354.16	190.99	59.44	2297.50	243.47	125.75	3020.81	-37.86	90.17	3051.25	-37.60	107.54	2556.31	-5.54	202.30	1728.15	-53.51	145.72	3173.34	34.06	1256.53	0.00	0.00	0.00	3058.98	110.87	1713.22	3230.20	-85.82	1699.60	1803.10	-30.72	1695.11	2365.15	171.29	1699.07	923.07	-206.79	68.39	1541.96	-200.78	73.38	914.66
9.25000	3061.02	199.23	99.12	3035.40	172.68	123.89	2354.16	190.99	59.44	2297.50	243.47	125.75	3020.81	-37.86	90.17	3051.25	-37.60	107.54	2556.31	-5.54	202.30	1728.15	-53.51	145.72	3173.34	34.06	1256.53	0.00	0.00	0.00	3058.98	110.87	1713.22	3230.20	-85.82	1699.60	1803.10	-30.72	1695.11	2365.15	171.29	1699.07	922.89	-206.49	68.57	1541.96	-200.78	73.38	914.79
9.26000	3061.02	199.23	99.12	3035.40	172.68	123.89	2354.16	190.99	59.44	2297.50	243.47	125.75	3020.81	-37.86	90.17	3051.25	-37.60	107.54	2556.31	-5.54	202.30	1728.15	-53.51	145.72	3173.34	34.06	1256.53	0.00	0.00	0.00	3058.98	110.87	1713.22	3230.20	-85.82	1699.60	1803.10	-30.72	1695.11	2365.15	171.29	1699.07	922.93	-207.12	68.38	1541.96	-200.78	73.38	914.69
9.27000	3061.02	199.23	99.12	3035.40	172.68	123.89	2354.16	190.99	59.44	2297.50	243.47	125.75	3020.81	-37.86	90.17	3051.25	-37.60	107.54	2556.31	-5.54	202.30	1728.15	-53.51	145.72	3173.34	34.06	1256.53	0.00	0.00	0.00	3058.98	110.87	1713.22	3230.20	-85.82	1699.60	1803.10	-30.72	1695.11	2365.15	171.29	1699.07	922.75	-206.50	68.53	1541.96	-200.78	73.38	914.68
9.28000	3061.02	199.23	99.12	3035.40	172.68	123.89	2354.16	190.99	59.44	2297.50	243.47	125.75	3020.81	-37.86	90.17	3051.25	-37.60	107.54	2556.31	-5.54	202.30	1728.15	-53.51	145.72	3173.34	34.06	1256.53	0.00	0.00	0.00	3058.98	110.87	1713.22	3230.20	-85.82	1699.60	1803.10	-30.72	1695.11	2365.15	171.29	1699.07	922.82	-206.83	68.45	1541.96	-200.78	73.38	914.93
9.29000	3061.02	199.23	99.12	3035.40	172.68	123.89	2354.16	190.99	59.44	2297.50	243.47	125.75	3020.81	-37.86	90.17	3051.25	-37.60	107.54	2556.31	-5.54	202.30	1728.15	-53.51	145.72	3173.34	34.06	1256.53	0.00	0.00	0.00	3058.98	110.87	1713.22	3230.20	-85.82	1699.60	1803.10	-30.72	1695.11	2365.15	171.29	1699.07	922.92	-206.78	68.49	1541.96	-200.78	73.38	914.89
9.30000	3061.02	199.23	99.12	3035.40	172.68	123.89	2354.16	190.99	59.44	2297.50	243.47	125.75	3020.81	-37.86	90.17	3051.25	-37.60	107.54	2556.31	-5.54	202.30	1728.15	-53.51	145.72	3173.34	34.06	1256.53	0.00	0.00	0.00	3058.98	110.87	1713.22	3230.20	-85.82	1699.60	1803.10	-30.72	1695.11	2365.15	171.29	1699.07	923.13	-206.73	68.34	1541.96	-200.78	73.38	914.81
9.31000	3061.02	199.23	99.12	3035.40	172.68	123.89	2354.16	190.99	59.44	2297.50	243.47	125.75	3020.81	-37.86	90.17	3051.25	-37.60	107.54	2556.31	-5.54	202.30	1728.15	-53.51	145.72	3173.34	34.06	1256.53	0.00	0.00	0.00	3058.98	110.87	1713.22	3230.20	-85.82	1699.60	1803.10	-30.72	1695.11	2365.15	171.29	1699.07	923.08	-206.29	68.41	1541.96	-200.78	73.38	914.84
9.32000	3061.02	199.23	99.12	3035.40	172.68	123.89	2354.16	190.99	59.44	2297.50	243.47	125.75	3020.81	-37.86	90.17	3051.25	-37.60	107.54	2556.31	-5.54	202.30	1728.15	-53.51	145.72	3173.34	34.06	1256.53	0.00	0.00	0.00	3058.98	110.87	1713.22	3230.20	-85.82	1699.60	1803.10	-30.72	1695.11	2365.15	171.29	1699.07	923.21	-206.63	68.29	1541.96	-200.78	73.38	914.80
9.33000	3061.02	199.23	99.12	3035.40	172.68	123.89	2354.16	190.99	59.44	2297.50	243.47	125.75	3020.81	-37.86	90.17	3051.25	-37.60	107.54	2556.31	-5.54	202.30	1728.15	-53.51	145.72	3173.34	34.06	1256.53	0.00	0.00	0.00	3058.98	110.87	1713.22	3230.20	-85.82	1699.60	1803.10	-30.72	1695.11	2365.15	171.29	1699.07	923.09	-207.18	68.29	1541.96	-200.78	73.38	914.66
9.34000	3061.02	199.23	99.12	3035.40	172.68	123.89	2354.16	190.99	59.44	2297.50	243.47	125.75	3020.81	-37.86	90.17	3051.25	-37.60	107.54	2556.31	-5.54	202.30	1728.15	-53.51	145.72	3173.34	34.06	1256.53	0.00	0.00	0.00	3058.98	110.87	1713.22	3230.20	-85.82	1699.60	1803.10	-30.72	1695.11	2365.15	171.29	1699.07	923.04	-207.02	68.37	1541.96	-200.78	73.38	914.78
9.35000	3061.02	199.23	99.12	3035.40	172.68	123.89	2354.16	190.99	59.44	2297.50	243.47	125.75	3020.81	-37.86	90.17	3051.25	-37.60	107.54	2556.31	-5.54	202.30	1728.15	-53.51	145.72	3173.34	34.06	1256.53	0.00	0.00	0.00	3058.98	110.87	1713.22	3230.20	-85.82	1699.60	1803.10	-30.72	1695.11	2365.15	171.29	1699.07	923.13	-206.79	68.30	1541.96	-200.78	73.38	914.65
9.36000	3061.02	199.23	99.12	3035.40	172.68	123.89	2354.16	190.99	59.44	2297.50	243.47	125.75	3020.81	-37.86	90.17	3051.25	-37.60	107.54	2556.31	-5.54	202.30	1728.15	-53.51	145.72	3173.34	34.06	1256.53	0.00	0.00	0.00	3058.98	110.87	1713.22	3230.20	-85.82	1699.60	1803.10	-30.72	1695.11	2365.15	171.29	1699.07	923.07	-206.77	68.36	1541.96	-200.78	73.38	914.86
9.37000	3061.02	199.23	99.12	3035.40	172.68	123.89	2354.16	190.99	59.44	2297.50	243.47	125.75	3020.81	-37.86	90.17	3051.25	-37.60	107.54	2556.31	-5.54	202.30	1728.15	-53.51	145.72	3173.34	34.06	1256.53	0.00	0.00	0.00	3058.98	110.87	1713.22	3230.20	-85.82	1699.60	1803.10	-30.72	1695.11	2365.15	171.29	1699.07	923.24	-207.10	68.20	1541.96	-200.78	73.38	914.74
9.38000	3061.02	199.23	99.12	3035.40	172.68	123.89	2354.16	190.99	59.44	2297.50	243.47	125.75	3020.81	-37.86	90.17	3051.25	-37.60	107.54	2556.31	-5.54	202.30	1728.15	-53.51	145.72	3173.34	34.06	1256.53	0.00	0.00	0.00	3058.98	110.87	1713.22	3230.20	-85.82	1699.60	1803.10	-30.72	1695.11	2365.15	171.29	1699.07	923.29	-206.84	68.21	1541.96	-200.78	73.38	914.75
9.39000	3061.02	199.23	99.12	3035.40	172.68	123.89	2354.16	190.99	59.44	2297.50	243.47	125.75	3020.81	-37.86	90.17	3051.25	-37.60	107.54	2556.31	-5.54	202.30	1728.15	-53.51	145.72	3173.34	34.06	1256.53	0.00	0.00	0.00	3058.98	110.87	1713.22	3230.20	-85.82	1699.60	1803.10	-30.72	1695.11	2365.15	171.29	1699.07	923.00	-206.80	68.46	1541.96	-200.78	73.38	914.89
9.40000	3061.02	199.23	99.12	3035.40	172.68	123.89	2354.16	190.99	59.44	2297.50	243.47	125.75	3020.81	-37.86	90.17	3051.25	-37.60	107.54	2556.31	-5.54	202.30	1728.15	-53.51	145.72	3173.34	34.06	1256.53	0.00	0.00	0.00	3058.98	110.87	1713.22	3230.20	-85.82	1699.60	1803.10	-30.72	1695.11	2365.15	171.29	1699.07	922.79	-206.29	68.54	1541.96	-200.78	73.38	914.50
9.41000	3061.02	199.23	99.12	3035.40	172.68	123.89	2354.16	190.99	59.44	2297.50	243.47	125.75	3020.81	-37.86	90.17	3051.25	-37.60	107.54	2556.31	-5.54	202.30	1728.15	-53.51	145.72	3173.34	34.06	1256.53	0.00	0.00	0.00	3058.98	110.87	1713.22	3230.20	-85.82	1699.60	1803.10	-30.72	1695.11	2365.15	171.29	1699.07	922.86	-206.12	68.58	1541.96	-200.78	73.38	914.77
9.42000	3061.02	199.23	99.12	3035.40	172.68	123.89	2354.16	190.99	59.44	2297.50	243.47	125.75	3020.81	-37.86	90.17	3051.25	-37.60	107.54	2556.31	-5.54	202.30	1728.15	-53.51	145.72	3173.34	34.06	1256.53	0.00	0.00	0.00	3058.98	110.87	1713.22	3230.20	-85.82	1699.60	1803.10	-30.72	1695.11	2365.15	171.29	1699.07	922.97	-207.31	68.33	1541.96	-200.78	73.38	914.74
9.43000	3061.02	199.23	99.12	3035.40	172.68	123.89	2354.16	190.99	59.44	2297.50	243.47	125.75	3020.81	-37.86	90.17	3051.25	-37.60	107.54	2556.31	-5.54	202.30	1728.15	-53.51	145.72	3173.34	34.06	1256.53	0.00	0.00	0.00	3058.98	110.87	1713.22	3230.20	-85.82	1699.60	1803.10	-30.72	1695.11	2365.15	171.29	1699.07	923.03	-207.03	68.28	1541.96	-200.78	73.38	914.90
9.44000	3061.02	199.23	99.12	3035.40	172.68	123.89	2354.16	190.99	59.44	2297.50	243.47	125.75	3020.81	-37.86	90.17	3051.25	-37.60	107.54	2556.31	-5.54	202.30	1728.15	-53.51	145.72	3173.34	34.06	1256.53	0.00	0.00	0.00	3058.98	110.87	1713.22	3230.20	-85.82	1699.60	1803.10	-30.72	1695.11	2365.15	171.29	1699.07	923.03	-207.03	68.28	1541.96	-200.78	73.38	914.90
[truncated: 35 more columns]
