# Supplementary material for: The impact of mobile phone use on where we look and how we walk when negotiating floor based obstacles
Source: PLoS One. 2017 Jun 30;12(6):e0179802. doi: 10.1371/journal.pone.0179802 (PMC5493336; doi:10.1371/journal.pone.0179802)
Supplement: S1 File — (ZIP) [file pone.0179802.s001.zip › Gait/PP14/no obs no phone 1.txt]

CODAmotion Analysis Text
Codamotion Analysis Text Save of: no obs no phone 1.mdf
Time	Markers
Time	1:LTOE.X	1:LTOE.Y	1:LTOE.Z	2:L2nd.X	2:L2nd.Y	2:L2nd.Z	3:LHEE.X	3:LHEE.Y	3:LHEE.Z	4:LANK.X	4:LANK.Y	4:LANK.Z	5:RTOE.X	5:RTOE.Y	5:RTOE.Z	6:R2nd.X	6:R2nd.Y	6:R2nd.Z	7:RHEE.X	7:RHEE.Y	7:RHEE.Z	8:RANK.X	8:RANK.Y	8:RANK.Z	9:STRN.X	9:STRN.Y	9:STRN.Z	10:Marker 10.X	10:Marker 10.Y	10:Marker 10.Z	11:FLHD.X	11:FLHD.Y	11:FLHD.Z	12:FRHD.X	12:FRHD.Y	12:FRHD.Z	13:BRHD.X	13:BRHD.Y	13:BRHD.Z	14:BLHD.X	14:BLHD.Y	14:BLHD.Z	15:BLSTEP.X	15:BLSTEP.Y	15:BLSTEP.Z	16:FLSTEP.X	16:FLSTEP.Y	16:FLSTEP.Z	17:BRSTEP.X
(s)	(mm)	(mm)	(mm)	(mm)	(mm)	(mm)	(mm)	(mm)	(mm)	(mm)	(mm)	(mm)	(mm)	(mm)	(mm)	(mm)	(mm)	(mm)	(mm)	(mm)	(mm)	(mm)	(mm)	(mm)	(mm)	(mm)	(mm)	(mm)	(mm)	(mm)	(mm)	(mm)	(mm)	(mm)	(mm)	(mm)	(mm)	(mm)	(mm)	(mm)	(mm)	(mm)	(mm)	(mm)	(mm)	(mm)	(mm)	(mm)	(mm)
0.00000	-3207.01	150.03	9.63	-3256.91	130.25	35.31	-1376.48	100.08	122.63	-1310.17	159.86	141.58	-2627.21	-75.91	50.76	-2727.33	-72.06	39.83	-47.55	-45.92	212.16	-1655.01	-101.12	100.81	-2753.11	3.02	1222.39	0.00	0.00	0.00	-2740.75	27.57	1694.31	-2782.79	-115.38	1682.27	-1659.03	-90.97	1695.62	-1785.40	80.45	1701.35	2054.51	1588.87	75.98	0.00	0.00	0.00	1454.31
0.01000	-3153.07	152.77	20.31	-3195.57	132.58	48.68	-1376.48	100.08	122.63	-1310.17	159.86	141.58	-2565.01	-72.02	61.51	-2658.55	-69.31	49.84	-47.55	-45.92	212.16	-1655.01	-101.12	100.81	-2743.70	2.03	1224.70	0.00	0.00	0.00	-2764.99	28.44	1698.53	-2747.76	-115.44	1683.80	-1659.03	-90.97	1695.62	-1785.40	80.45	1701.35	2048.96	1592.61	51.44	0.00	0.00	0.00	1454.39
0.02000	-3147.62	151.15	23.03	-3171.26	131.29	53.94	-1376.48	100.08	122.63	-1310.17	159.86	141.58	-2636.99	-74.42	48.82	-2665.71	-68.05	48.98	-47.55	-45.92	212.16	-1655.01	-101.12	100.81	-2732.19	2.41	1226.47	0.00	0.00	0.00	-2751.89	28.90	1701.82	-2711.55	-117.34	1684.47	-1659.03	-90.97	1695.62	-1785.40	80.45	1701.35	2051.36	1590.74	64.01	0.00	0.00	0.00	1453.87
0.03000	-3126.44	151.31	26.48	-3146.82	129.95	57.55	-1376.48	100.08	122.63	-1310.17	159.86	141.58	-2603.37	-72.62	53.60	-2666.89	-69.38	48.00	-47.55	-45.92	212.16	-1655.01	-101.12	100.81	-2729.95	1.56	1228.75	0.00	0.00	0.00	-2740.72	26.02	1702.49	-2722.21	-118.54	1688.12	-1659.03	-90.97	1695.62	-1785.40	80.45	1701.35	2053.39	1590.67	69.84	0.00	0.00	0.00	1453.78
0.04000	-3108.18	149.98	28.47	-3110.27	130.27	62.44	-1376.48	100.08	122.63	-1310.17	159.86	141.58	-2558.96	-75.37	61.83	-2701.89	-70.03	42.43	-47.55	-45.92	212.16	-1655.01	-101.12	100.81	-2713.47	1.32	1230.92	0.00	0.00	0.00	-2722.87	26.96	1704.55	-2701.67	-120.03	1689.35	-1659.03	-90.97	1695.62	-1785.40	80.45	1701.35	2053.50	1590.44	70.02	0.00	0.00	0.00	1453.95
0.05000	-3067.87	149.63	32.47	-3113.94	128.79	60.27	-1376.48	100.08	122.63	-1310.17	159.86	141.58	-2582.91	-74.35	57.90	-2669.12	-69.79	47.59	-47.55	-45.92	212.16	-1655.01	-101.12	100.81	-2708.72	0.28	1232.57	0.00	0.00	0.00	-2702.38	25.42	1704.95	-2686.23	-120.91	1691.42	-1659.03	-90.97	1695.62	-1785.40	80.45	1701.35	2053.37	1589.82	70.18	0.00	0.00	0.00	1453.68
0.06000	-3038.58	148.84	33.58	-3060.90	128.32	64.26	-1376.48	100.08	122.63	-1310.17	159.86	141.58	-2575.51	-72.44	59.61	-2682.43	-69.63	44.90	-47.55	-45.92	212.16	-1655.01	-101.12	100.81	-2704.21	0.36	1234.09	0.00	0.00	0.00	-2710.92	24.13	1707.16	-2684.11	-122.32	1694.62	-1659.03	-90.97	1695.62	-1785.40	80.45	1701.35	2053.31	1589.68	70.32	0.00	0.00	0.00	1454.04
0.07000	-3009.04	148.02	33.31	-3029.58	126.85	63.75	-1376.48	100.08	122.63	-1310.17	159.86	141.58	-2586.88	-73.78	58.83	-2677.19	-70.11	46.83	-47.55	-45.92	212.16	-1655.01	-101.12	100.81	-2692.58	0.78	1235.80	0.00	0.00	0.00	-2676.74	22.43	1707.61	-2686.40	-124.69	1694.55	-1659.03	-90.97	1695.62	-1785.40	80.45	1701.35	2053.22	1589.50	70.24	0.00	0.00	0.00	1454.00
0.08000	-2986.35	145.95	32.25	-3000.76	126.16	62.79	-1376.48	100.08	122.63	-1310.17	159.86	141.58	-2599.99	-75.15	56.39	-2683.16	-70.60	45.50	-47.55	-45.92	212.16	-1655.01	-101.12	100.81	-2693.25	-0.68	1237.40	0.00	0.00	0.00	-2701.55	20.81	1709.77	-2657.58	-124.94	1695.36	-1659.03	-90.97	1695.62	-1785.40	80.45	1701.35	2053.79	1591.15	69.64	0.00	0.00	0.00	1453.28
0.09000	-2959.40	143.71	31.35	-2977.37	124.34	60.22	-1376.48	100.08	122.63	-1310.17	159.86	141.58	-2579.65	-73.66	60.05	-2682.71	-67.65	45.80	-47.55	-45.92	212.16	-1655.01	-101.12	100.81	-2667.48	-0.14	1239.32	0.00	0.00	0.00	-2671.26	20.12	1711.26	-2679.72	-123.97	1696.99	-1659.03	-90.97	1695.62	-1785.40	80.45	1701.35	2053.35	1590.36	69.92	0.00	0.00	0.00	1453.57
0.10000	-2922.44	141.38	31.15	-2928.59	122.45	60.73	-1376.48	100.08	122.63	-1310.17	159.86	141.58	-2582.87	-73.68	59.24	-2685.36	-68.38	45.43	-47.55	-45.92	212.16	-1655.01	-101.12	100.81	-2660.42	-0.89	1239.73	0.00	0.00	0.00	-2682.53	20.27	1712.72	-2632.97	-123.71	1696.88	-1659.03	-90.97	1695.62	-1785.40	80.45	1701.35	2053.30	1590.60	69.74	0.00	0.00	0.00	1453.58
0.11000	-2893.14	139.45	28.90	-2928.89	120.29	52.84	-1376.48	100.08	122.63	-1310.17	159.86	141.58	-2561.69	-69.22	61.46	-2681.91	-69.08	45.36	-47.55	-45.92	212.16	-1655.01	-101.12	100.81	-2659.94	-3.25	1240.78	0.00	0.00	0.00	-2645.21	18.44	1712.01	-2639.26	-128.13	1698.89	-1659.03	-90.97	1695.62	-1785.40	80.45	1701.35	2050.80	1595.42	50.56	0.00	0.00	0.00	1454.41
0.12000	-2867.14	136.80	27.56	-2882.71	118.29	52.45	-1376.48	100.08	122.63	-1310.17	159.86	141.58	-2581.18	-71.71	60.07	-2693.03	-68.36	42.59	-47.55	-45.92	212.16	-1655.01	-101.12	100.81	-2642.33	-3.25	1241.67	0.00	0.00	0.00	-2594.22	20.71	1710.82	-2641.98	-127.82	1699.00	-1659.03	-90.97	1695.62	-1785.40	80.45	1701.35	2052.69	1591.75	63.94	0.00	0.00	0.00	1453.43
0.13000	-2819.43	133.25	29.58	-2851.55	115.48	49.44	-1376.48	100.08	122.63	-1310.17	159.86	141.58	-2559.10	-70.52	63.91	-2692.69	-67.34	43.18	-47.55	-45.92	212.16	-1655.01	-101.12	100.81	-2637.93	-3.87	1241.86	0.00	0.00	0.00	-2621.17	18.78	1712.78	-2625.17	-126.63	1701.19	-1659.03	-90.97	1695.62	-1785.40	80.45	1701.35	2053.89	1590.25	70.09	0.00	0.00	0.00	1454.18
0.14000	-2814.96	130.51	24.45	-2811.69	113.01	47.74	-1376.48	100.08	122.63	-1310.17	159.86	141.58	-2588.12	-70.44	58.24	-2681.95	-67.47	45.69	-47.55	-45.92	212.16	-1655.01	-101.12	100.81	-2626.29	-5.32	1242.11	0.00	0.00	0.00	-2590.87	20.33	1712.93	-2604.23	-128.45	1700.79	-1659.03	-90.97	1695.62	-1785.40	80.45	1701.35	2053.15	1589.52	70.25	0.00	0.00	0.00	1454.31
0.15000	-2753.28	127.53	28.59	-2803.58	110.03	40.08	-1376.48	100.08	122.63	-1310.17	159.86	141.58	-2561.23	-68.54	63.32	-2691.98	-66.95	43.53	-47.55	-45.92	212.16	-1655.01	-101.12	100.81	-2617.09	-6.34	1242.12	0.00	0.00	0.00	-2612.65	15.83	1714.13	-2598.61	-129.00	1701.30	-1659.03	-90.97	1695.62	-1785.40	80.45	1701.35	2052.56	1589.53	70.13	0.00	0.00	0.00	1454.77
0.16000	-2721.30	125.06	27.57	-2764.29	108.61	38.15	-1376.48	100.08	122.63	-1310.17	159.86	141.58	-2552.13	-66.69	66.54	-2677.43	-66.87	45.27	-47.55	-45.92	212.16	-1655.01	-101.12	100.81	-2608.04	-6.64	1241.97	0.00	0.00	0.00	-2613.67	14.69	1715.38	-2610.28	-127.91	1701.79	-1659.03	-90.97	1695.62	-1785.40	80.45	1701.35	2052.65	1589.89	69.95	0.00	0.00	0.00	1454.49
0.17000	-2696.36	123.01	25.92	-2732.82	106.78	35.74	-1376.48	100.08	122.63	-1310.17	159.86	141.58	-2548.18	-64.75	67.04	-2673.04	-63.41	46.10	-47.55	-45.92	212.16	-1655.01	-101.12	100.81	-2597.22	-7.97	1241.12	0.00	0.00	0.00	-2601.74	15.67	1714.81	-2594.24	-130.32	1700.79	-1659.03	-90.97	1695.62	-1785.40	80.45	1701.35	2049.23	1593.31	51.23	0.00	0.00	0.00	1453.72
0.18000	-2658.56	121.34	26.95	-2693.10	104.93	33.88	-1376.48	100.08	122.63	-1310.17	159.86	141.58	-2544.09	-64.14	69.05	-2678.54	-64.27	45.46	-47.55	-45.92	212.16	-1655.01	-101.12	100.81	-2585.90	-8.88	1241.05	0.00	0.00	0.00	-2577.71	15.76	1712.56	-2576.01	-129.83	1701.26	-1659.03	-90.97	1695.62	-1785.40	80.45	1701.35	2048.03	1594.01	45.54	0.00	0.00	0.00	1453.83
0.19000	-2622.17	118.41	28.34	-2646.80	103.85	34.22	-1376.48	100.08	122.63	-1310.17	159.86	141.58	-2553.95	-65.83	66.62	-2685.36	-64.10	43.36	-47.55	-45.92	212.16	-1655.01	-101.12	100.81	-2581.91	-8.96	1240.37	0.00	0.00	0.00	-2577.59	15.49	1713.31	-2575.19	-129.22	1699.49	-1659.03	-90.97	1695.62	-1785.40	80.45	1701.35	2052.22	1591.79	63.74	0.00	0.00	0.00	1453.22
0.20000	-2576.33	115.73	32.01	-2613.55	101.68	33.23	-1376.48	100.08	122.63	-1310.17	159.86	141.58	-2558.68	-64.17	62.73	-2677.00	-64.70	44.09	-47.55	-45.92	212.16	-1655.01	-101.12	100.81	-2572.85	-9.33	1239.09	0.00	0.00	0.00	-2566.88	16.63	1712.58	-2580.32	-131.18	1699.57	-1659.03	-90.97	1695.62	-1785.40	80.45	1701.35	2053.15	1590.09	69.95	0.00	0.00	0.00	1453.61
0.21000	-2529.66	112.02	36.65	-2581.14	99.77	32.06	-1376.48	100.08	122.63	-1310.17	159.86	141.58	-2568.98	-67.90	61.35	-2681.85	-67.18	41.38	-47.55	-45.92	212.16	-1655.01	-101.12	100.81	-2566.63	-8.63	1238.25	0.00	0.00	0.00	-2540.78	17.87	1711.03	-2547.76	-129.41	1698.67	-1659.03	-90.97	1695.62	-1785.40	80.45	1701.35	2053.17	1589.96	69.94	0.00	0.00	0.00	1453.69
0.22000	-2458.19	110.28	47.35	-2537.18	97.71	34.36	-1376.48	100.08	122.63	-1310.17	159.86	141.58	-2555.06	-67.79	62.10	-2695.25	-68.99	37.21	-47.55	-45.92	212.16	-1655.01	-101.12	100.81	-2551.24	-8.41	1237.09	0.00	0.00	0.00	-2509.22	17.44	1708.60	-2550.55	-130.98	1699.37	-1659.03	-90.97	1695.62	-1785.40	80.45	1701.35	2047.60	1590.58	51.94	0.00	0.00	0.00	1453.12
0.23000	-2410.40	107.57	50.85	-2509.65	95.84	36.34	-1376.48	100.08	122.63	-1310.17	159.86	141.58	-2577.22	-70.49	55.49	-2691.26	-70.22	37.18	-47.55	-45.92	212.16	-1655.01	-101.12	100.81	-2543.99	-8.23	1236.16	0.00	0.00	0.00	-2515.75	14.01	1708.14	-2531.74	-130.27	1696.26	-1659.03	-90.97	1695.62	-1785.40	80.45	1701.35	2051.47	1590.71	64.12	0.00	0.00	0.00	1452.80
0.24000	-2366.03	105.10	53.93	-2467.01	93.34	41.40	-1376.48	100.08	122.63	-1310.17	159.86	141.58	-2607.90	-73.86	48.54	-2693.36	-69.74	35.38	-47.55	-45.92	212.16	-1655.01	-101.12	100.81	-2548.78	-8.46	1234.60	0.00	0.00	0.00	-2511.50	15.17	1708.11	-2510.10	-128.60	1694.70	-1659.03	-90.97	1695.62	-1785.40	80.45	1701.35	2053.77	1590.05	70.10	0.00	0.00	0.00	1453.04
0.25000	-2324.95	102.83	56.61	-2414.35	92.32	50.02	-1376.48	100.08	122.63	-1310.17	159.86	141.58	-2576.06	-73.57	53.02	-2707.18	-71.53	32.58	-47.55	-45.92	212.16	-1655.01	-101.12	100.81	-2526.07	-7.99	1233.42	0.00	0.00	0.00	-2528.86	14.29	1708.45	-2495.51	-126.84	1693.68	-1659.03	-90.97	1695.62	-1785.40	80.45	1701.35	2053.43	1590.25	70.08	0.00	0.00	0.00	1453.87
0.26000	-2287.03	100.78	58.91	-2374.49	89.97	56.69	-1376.48	100.08	122.63	-1310.17	159.86	141.58	-2590.49	-75.98	48.64	-2693.85	-72.11	33.75	-47.55	-45.92	212.16	-1655.01	-101.12	100.81	-2519.55	-7.28	1232.32	0.00	0.00	0.00	-2489.87	14.42	1704.57	-2509.53	-128.22	1693.14	-1659.03	-90.97	1695.62	-1785.40	80.45	1701.35	2052.72	1589.79	70.01	0.00	0.00	0.00	1453.48
0.27000	-2252.14	98.92	60.84	-2318.84	87.46	67.64	-1376.48	100.08	122.63	-1310.17	159.86	141.58	-2608.79	-75.41	44.42	-2674.77	-71.66	36.54	-47.55	-45.92	212.16	-1655.01	-101.12	100.81	-2507.56	-6.89	1230.67	0.00	0.00	0.00	-2480.52	17.27	1704.37	-2478.89	-125.65	1690.86	-1659.03	-90.97	1695.62	-1785.40	80.45	1701.35	2048.23	1591.61	52.04	0.00	0.00	0.00	1453.59
0.28000	-2220.16	97.25	62.44	-2279.16	84.42	74.11	-1376.48	100.08	122.63	-1310.17	159.86	141.58	-2621.41	-79.39	41.00	-2700.79	-71.66	32.03	-47.55	-45.92	212.16	-1655.01	-101.12	100.81	-2488.83	-6.74	1229.10	0.00	0.00	0.00	-2515.42	17.15	1704.16	-2472.03	-125.96	1690.91	-1659.03	-90.97	1695.62	-1785.40	80.45	1701.35	2051.38	1590.27	64.27	0.00	0.00	0.00	1453.24
0.29000	-2190.95	95.76	63.71	-2232.70	82.02	81.20	-1376.48	100.08	122.63	-1310.17	159.86	141.58	-2578.72	-76.62	48.09	-2684.42	-72.51	32.41	-47.55	-45.92	212.16	-1655.01	-101.12	100.81	-2485.39	-6.67	1227.13	0.00	0.00	0.00	-2506.65	18.98	1702.28	-2465.04	-123.25	1690.07	-1659.03	-90.97	1695.62	-1785.40	80.45	1701.35	2053.02	1589.08	70.29	0.00	0.00	0.00	1453.43
0.30000	-2164.39	94.44	64.68	-2192.00	79.96	87.39	-1376.48	100.08	122.63	-1310.17	159.86	141.58	-2605.62	-76.97	42.27	-2682.50	-72.34	32.76	-47.55	-45.92	212.16	-1655.01	-101.12	100.81	-2471.34	-5.97	1225.38	0.00	0.00	0.00	-2457.73	21.14	1700.28	-2470.49	-122.95	1688.54	-1659.03	-90.97	1695.62	-1785.40	80.45	1701.35	2053.14	1589.38	70.28	0.00	0.00	0.00	1454.23
0.31000	-2140.35	93.28	65.36	-2156.68	78.22	92.69	-1376.48	100.08	122.63	-1310.17	159.86	141.58	-2598.45	-76.85	41.10	-2682.48	-69.90	32.49	-47.55	-45.92	212.16	-1655.01	-101.12	100.81	-2460.52	-5.70	1223.10	0.00	0.00	0.00	-2462.38	20.34	1700.43	-2443.90	-122.51	1686.53	-1659.03	-90.97	1695.62	-1785.40	80.45	1701.35	2052.65	1588.85	70.44	0.00	0.00	0.00	1454.39
0.32000	-2118.69	92.26	65.77	-2126.35	76.77	97.13	-1376.48	100.08	122.63	-1310.17	159.86	141.58	-2586.88	-75.78	43.65	-2706.11	-71.87	27.00	-47.55	-45.92	212.16	-1655.01	-101.12	100.81	-2452.66	-5.13	1221.32	0.00	0.00	0.00	-2466.73	23.72	1697.69	-2417.09	-120.69	1683.68	-1659.03	-90.97	1695.62	-1785.40	80.45	1701.35	2052.93	1589.56	70.22	0.00	0.00	0.00	1453.46
0.33000	-2099.30	91.39	65.94	-2100.62	75.59	100.71	-1376.48	100.08	122.63	-1310.17	159.86	141.58	-2618.65	-76.18	36.09	-2693.68	-71.76	28.14	-47.55	-45.92	212.16	-1655.01	-101.12	100.81	-2446.92	-4.22	1219.41	0.00	0.00	0.00	-2419.66	24.04	1694.34	-2410.25	-117.81	1682.48	-1659.03	-90.97	1695.62	-1785.40	80.45	1701.35	2049.29	1592.86	51.47	0.00	0.00	0.00	1453.38
0.34000	-2082.03	90.65	65.88	-2079.12	74.63	103.44	-1376.48	100.08	122.63	-1310.17	159.86	141.58	-2590.72	-76.41	40.88	-2700.27	-72.55	26.98	-47.55	-45.92	212.16	-1655.01	-101.12	100.81	-2429.84	-3.30	1217.26	0.00	0.00	0.00	-2419.13	24.15	1693.00	-2412.90	-114.65	1682.04	-1659.03	-90.97	1695.62	-1785.40	80.45	1701.35	2051.87	1590.50	64.29	0.00	0.00	0.00	1452.76
0.35000	-2066.77	90.03	65.61	-2061.45	73.88	105.35	-1376.48	100.08	122.63	-1310.17	159.86	141.58	-2575.27	-75.35	42.70	-2702.79	-73.21	24.41	-47.55	-45.92	212.16	-1655.01	-101.12	100.81	-2421.23	-2.54	1215.12	0.00	0.00	0.00	-2413.95	27.43	1691.68	-2420.45	-115.84	1680.81	-1659.03	-90.97	1695.62	-1785.40	80.45	1701.35	2052.97	1589.17	70.33	0.00	0.00	0.00	1454.20
0.36000	-2053.38	89.52	65.15	-2047.24	73.30	106.44	-1376.48	100.08	122.63	-1310.17	159.86	141.58	-2622.05	-77.40	32.25	-2690.62	-70.78	26.35	-47.55	-45.92	212.16	-1655.01	-101.12	100.81	-2412.75	-1.31	1212.71	0.00	0.00	0.00	-2393.32	31.27	1689.49	-2392.48	-111.85	1678.45	-1659.03	-90.97	1695.62	-1785.40	80.45	1701.35	2052.36	1589.76	69.75	0.00	0.00	0.00	1454.98
0.37000	-2041.74	89.12	64.52	-2036.11	72.87	106.73	-1376.48	100.08	122.63	-1310.17	159.86	141.58	-2596.13	-75.90	36.04	-2686.85	-70.10	24.59	-47.55	-45.92	212.16	-1655.01	-101.12	100.81	-2399.62	-0.28	1211.10	0.00	0.00	0.00	-2397.74	32.49	1689.11	-2391.63	-109.38	1677.74	-1659.03	-90.97	1695.62	-1785.40	80.45	1701.35	2053.55	1590.05	69.80	0.00	0.00	0.00	1454.05
0.38000	-2031.72	88.81	63.74	-2027.66	72.56	106.22	-1376.48	100.08	122.63	-1310.17	159.86	141.58	-2613.46	-74.69	29.64	-2693.06	-70.62	23.51	-47.55	-45.92	212.16	-1655.01	-101.12	100.81	-2381.52	0.95	1209.70	0.00	0.00	0.00	-2385.94	35.06	1688.18	-2371.15	-108.02	1677.54	-1659.03	-90.97	1695.62	-1785.40	80.45	1701.35	2053.50	1589.55	70.15	0.00	0.00	0.00	1454.17
0.39000	-2023.18	88.58	62.83	-2021.52	72.34	104.94	-1376.48	100.08	122.63	-1310.17	159.86	141.58	-2608.05	-73.30	31.80	-2705.75	-70.74	20.00	-47.55	-45.92	212.16	-1655.01	-101.12	100.81	-2371.07	2.16	1207.64	0.00	0.00	0.00	-2382.07	39.22	1687.09	-2371.33	-104.95	1676.88	-1659.03	-90.97	1695.62	-1785.40	80.45	1701.35	2052.95	1589.30	70.10	0.00	0.00	0.00	1453.83
0.40000	-2016.01	88.43	61.81	-2017.30	72.18	102.89	-1376.48	100.08	122.63	-1310.17	159.86	141.58	-2620.96	-76.11	26.78	-2677.53	-70.80	24.29	-47.55	-45.92	212.16	-1655.01	-101.12	100.81	-2367.22	2.98	1206.15	0.00	0.00	0.00	-2342.23	42.43	1684.38	-2363.72	-100.71	1675.52	-1659.03	-90.97	1695.62	-1785.40	80.45	1701.35	2053.07	1590.01	69.82	0.00	0.00	0.00	1452.60
0.41000	-2010.06	88.34	60.69	-2014.61	72.05	100.10	-1376.48	100.08	122.63	-1310.17	159.86	141.58	-2608.40	-75.98	27.71	-2682.89	-71.47	21.69	-47.55	-45.92	212.16	-1655.01	-101.12	100.81	-2346.18	4.72	1205.06	0.00	0.00	0.00	-2353.71	43.27	1683.44	-2360.31	-98.15	1676.01	-1659.03	-90.97	1695.62	-1785.40	80.45	1701.35	2053.31	1589.91	69.99	0.00	0.00	0.00	1453.78
0.42000	-2005.21	88.31	59.50	-2013.09	71.92	96.56	-1376.48	100.08	122.63	-1310.17	159.86	141.58	-2624.13	-76.00	23.55	-2683.69	-71.78	21.52	-47.55	-45.92	212.16	-1655.01	-101.12	100.81	-2334.09	6.90	1203.81	0.00	0.00	0.00	-2343.06	46.71	1683.04	-2332.47	-95.36	1673.63	-1659.03	-90.97	1695.62	-1785.40	80.45	1701.35	2053.37	1589.33	70.17	0.00	0.00	0.00	1453.44
0.43000	-2001.34	88.33	58.25	-2012.33	71.77	92.30	-1376.48	100.08	122.63	-1310.17	159.86	141.58	-2598.94	-74.32	26.84	-2677.16	-72.63	20.86	-47.55	-45.92	212.16	-1655.01	-101.12	100.81	-2321.27	8.09	1203.07	0.00	0.00	0.00	-2329.46	51.36	1683.07	-2320.38	-91.84	1673.38	-1659.03	-90.97	1695.62	-1785.40	80.45	1701.35	2053.18	1589.58	70.15	0.00	0.00	0.00	1454.08
0.44000	-1998.32	88.38	56.96	-2011.96	71.57	87.33	-1376.48	100.08	122.63	-1310.17	159.86	141.58	-2611.87	-76.00	22.06	-2681.73	-72.37	19.64	-47.55	-45.92	212.16	-1655.01	-101.12	100.81	-2314.89	10.16	1203.14	0.00	0.00	0.00	-2318.41	57.16	1682.46	-2309.14	-86.41	1673.61	-1659.03	-90.97	1695.62	-1785.40	80.45	1701.35	2052.82	1589.75	69.89	0.00	0.00	0.00	1454.52
0.45000	-1996.00	88.46	55.66	-2011.60	71.28	81.66	-1376.48	100.08	122.63	-1310.17	159.86	141.58	-2618.58	-75.81	19.84	-2683.24	-72.07	18.18	-47.55	-45.92	212.16	-1655.01	-101.12	100.81	-2301.71	12.72	1203.57	0.00	0.00	0.00	-2329.46	59.14	1682.94	-2274.06	-82.79	1673.53	-1659.03	-90.97	1695.62	-1785.40	80.45	1701.35	2053.11	1589.54	70.08	0.00	0.00	0.00	1454.23
0.46000	-1994.28	88.56	54.36	-2017.21	69.82	72.57	-1376.48	100.08	122.63	-1310.17	159.86	141.58	-2609.77	-75.91	20.66	-2677.14	-72.85	17.89	-47.55	-45.92	212.16	-1655.01	-101.12	100.81	-2289.43	14.17	1204.56	0.00	0.00	0.00	-2325.31	61.78	1684.24	-2298.38	-82.57	1675.43	-1659.03	-90.97	1695.62	-1785.40	80.45	1701.35	2053.23	1589.64	70.00	0.00	0.00	0.00	1452.37
0.47000	-1993.02	88.67	53.08	-2015.22	70.80	66.69	-1376.48	100.08	122.63	-1310.17	159.86	141.58	-2619.44	-75.35	18.16	-2672.05	-73.54	17.84	-47.55	-45.92	212.16	-1655.01	-101.12	100.81	-2277.57	16.38	1204.89	0.00	0.00	0.00	-2293.00	64.94	1684.31	-2282.93	-77.16	1676.04	-1659.03	-90.97	1695.62	-1785.40	80.45	1701.35	2053.20	1590.07	69.75	0.00	0.00	0.00	1452.91
0.48000	-1992.08	88.78	51.85	-2008.96	70.65	61.42	-1376.48	100.08	122.63	-1310.17	159.86	141.58	-2613.52	-75.78	16.50	-2665.28	-75.07	17.69	-47.55	-45.92	212.16	-1655.01	-101.12	100.81	-2265.47	17.95	1206.32	0.00	0.00	0.00	-2295.56	70.27	1684.69	-2268.70	-73.26	1677.50	-1659.03	-90.97	1695.62	-1785.40	80.45	1701.35	2049.68	1593.87	50.99	0.00	0.00	0.00	1453.50
0.49000	-1991.34	88.88	50.67	-1990.41	70.43	61.16	-1376.48	100.08	122.63	-1310.17	159.86	141.58	-2627.11	-76.47	14.48	-2660.38	-75.09	16.43	-47.55	-45.92	212.16	-1655.01	-101.12	100.81	-2256.04	20.25	1207.90	0.00	0.00	0.00	-2268.41	75.12	1685.00	-2271.37	-70.85	1679.95	-1659.03	-90.97	1695.62	-1785.40	80.45	1701.35	2052.22	1591.80	63.65	0.00	0.00	0.00	1453.85
0.50000	-1990.68	88.96	49.57	-2009.57	69.49	53.36	-1376.48	100.08	122.63	-1310.17	159.86	141.58	-2625.04	-77.70	12.33	-2670.08	-76.33	12.95	-47.55	-45.92	212.16	-1655.01	-101.12	100.81	-2239.54	22.07	1209.91	0.00	0.00	0.00	-2253.06	76.42	1686.63	-2255.26	-66.02	1681.36	-1659.03	-90.97	1695.62	-1785.40	80.45	1701.35	2052.61	1589.28	70.01	0.00	0.00	0.00	1454.28
0.51000	-1989.96	89.01	48.57	-2013.18	69.93	50.22	-1376.48	100.08	122.63	-1310.17	159.86	141.58	-2604.79	-77.29	14.17	-2659.06	-76.52	13.30	-47.55	-45.92	212.16	-1655.01	-101.12	100.81	-2219.68	23.89	1212.25	0.00	0.00	0.00	-2267.05	81.96	1689.32	-2237.28	-62.88	1681.03	-1659.03	-90.97	1695.62	-1785.40	80.45	1701.35	2053.22	1589.58	69.97	0.00	0.00	0.00	1454.12
0.52000	-1989.06	89.02	47.68	-2018.70	69.23	46.95	-1376.48	100.08	122.63	-1310.17	159.86	141.58	-2601.44	-77.37	12.72	-2638.52	-76.41	15.37	-47.55	-45.92	212.16	-1655.01	-101.12	100.81	-2216.75	25.34	1214.66	0.00	0.00	0.00	-2241.27	85.53	1690.08	-2252.21	-60.49	1684.52	-1659.03	-90.97	1695.62	-1785.40	80.45	1701.35	2054.27	1590.22	70.00	0.00	0.00	0.00	1453.60
0.53000	-1987.84	88.98	46.94	-2003.85	69.10	48.48	-1376.48	100.08	122.63	-1310.17	159.86	141.58	-2614.27	-78.13	8.23	-2643.81	-77.94	13.22	-47.55	-45.92	212.16	-1655.01	-101.12	100.81	-2210.48	26.35	1216.74	0.00	0.00	0.00	-2209.76	85.72	1691.38	-2209.63	-56.24	1685.13	-1659.03	-90.97	1695.62	-1785.40	80.45	1701.35	2053.72	1589.75	70.11	0.00	0.00	0.00	1453.46
0.54000	-1986.18	88.89	46.34	-2021.09	68.46	43.07	-1376.48	100.08	122.63	-1310.17	159.86	141.58	-2602.86	-78.82	7.69	-2631.33	-78.63	14.54	-47.55	-45.92	212.16	-1655.01	-101.12	100.81	-2192.14	28.74	1220.13	0.00	0.00	0.00	-2223.02	89.38	1694.28	-2200.72	-53.15	1688.46	-1659.03	-90.97	1695.62	-1785.40	80.45	1701.35	2053.45	1590.56	69.65	0.00	0.00	0.00	1454.33
0.55000	-1983.96	88.73	45.92	-2026.00	69.38	41.31	-1376.48	100.08	122.63	-1310.17	159.86	141.58	-2592.95	-79.43	5.35	-2623.49	-79.56	17.73	-47.55	-45.92	212.16	-1655.01	-101.12	100.81	-2192.83	30.16	1222.48	0.00	0.00	0.00	-2201.89	92.85	1696.91	-2194.14	-52.13	1691.07	-1659.03	-90.97	1695.62	-1785.40	80.45	1701.35	2053.01	1589.36	70.11	0.00	0.00	0.00	1454.15
0.56000	-1992.51	86.68	42.55	-2011.09	68.47	43.54	-1376.48	100.08	122.63	-1310.17	159.86	141.58	-2595.31	-81.08	-0.09	-2588.67	-79.40	24.69	-47.55	-45.92	212.16	-1655.01	-101.12	100.81	-2174.12	31.37	1225.38	0.00	0.00	0.00	-2201.89	95.75	1697.88	-2177.00	-49.25	1692.69	-1659.03	-90.97	1695.62	-1785.40	80.45	1701.35	2052.81	1588.65	70.43	0.00	0.00	0.00	1453.54
0.57000	-1978.27	87.39	45.31	-2027.80	68.32	39.72	-1376.48	100.08	122.63	-1310.17	159.86	141.58	-2595.52	-82.61	-3.80	-2526.60	-78.97	34.85	-47.55	-45.92	212.16	-1655.01	-101.12	100.81	-2155.95	33.23	1227.78	0.00	0.00	0.00	-2163.30	96.33	1699.00	-2184.05	-45.46	1696.40	-1659.03	-90.97	1695.62	-1785.40	80.45	1701.35	2053.46	1589.40	70.10	0.00	0.00	0.00	1452.47
0.58000	-1976.79	86.44	43.99	-2017.45	68.61	41.11	-1376.48	100.08	122.63	-1310.17	159.86	141.58	-2573.56	-84.46	-3.62	-2465.65	-77.75	37.44	-47.55	-45.92	212.16	-1655.01	-101.12	100.81	-2139.69	34.45	1230.20	0.00	0.00	0.00	-2173.42	100.65	1701.84	-2185.06	-43.42	1698.92	-1659.03	-90.97	1695.62	-1785.40	80.45	1701.35	2053.07	1589.25	70.07	0.00	0.00	0.00	1453.92
0.59000	-1999.98	87.54	37.82	-2008.59	69.37	42.74	-1376.48	100.08	122.63	-1310.17	159.86	141.58	-2558.60	-85.94	-5.03	-2409.12	-77.68	42.28	-47.55	-45.92	212.16	-1655.01	-101.12	100.81	-2135.17	35.57	1232.55	0.00	0.00	0.00	-2152.06	103.34	1703.39	-2159.15	-40.21	1700.54	-1659.03	-90.97	1695.62	-1785.40	80.45	1701.35	2053.17	1589.61	69.99	0.00	0.00	0.00	1454.65
0.60000	-2003.89	85.93	37.03	-2020.09	69.25	39.60	-1376.48	100.08	122.63	-1310.17	159.86	141.58	-2540.59	-88.87	-2.17	-2399.59	-79.61	45.31	-47.55	-45.92	212.16	-1655.01	-101.12	100.81	-2123.13	36.75	1234.99	0.00	0.00	0.00	-2151.76	104.92	1705.83	-2141.97	-39.38	1702.13	-1659.03	-90.97	1695.62	-1785.40	80.45	1701.35	2053.20	1590.26	69.86	0.00	0.00	0.00	1453.41
0.61000	-1947.20	88.92	50.33	-2023.41	68.61	38.48	-1376.48	100.08	122.63	-1310.17	159.86	141.58	-2530.48	-90.82	2.52	-2401.40	-82.51	52.28	-47.55	-45.92	212.16	-1655.01	-101.12	100.81	-2117.17	37.88	1237.00	0.00	0.00	0.00	-2132.73	107.97	1708.17	-2130.17	-37.02	1705.11	-1659.03	-90.97	1695.62	-1785.40	80.45	1701.35	2052.72	1588.62	70.43	0.00	0.00	0.00	1453.68
0.62000	-1946.05	89.83	49.24	-2022.50	68.74	38.84	-1376.48	100.08	122.63	-1310.17	159.86	141.58	-2507.26	-93.47	8.75	-2398.70	-84.68	59.56	-47.55	-45.92	212.16	-1655.01	-101.12	100.81	-2103.21	38.83	1238.99	0.00	0.00	0.00	-2109.11	110.52	1708.89	-2115.84	-34.77	1706.78	-1659.03	-90.97	1695.62	-1785.40	80.45	1701.35	2052.78	1589.21	70.19	0.00	0.00	0.00	1454.61
0.63000	-1942.61	89.42	48.55	-2017.01	68.68	39.77	-1376.48	100.08	122.63	-1310.17	159.86	141.58	-2468.07	-93.69	17.90	-2395.30	-86.41	66.74	-47.55	-45.92	212.16	-1655.01	-101.12	100.81	-2099.76	39.68	1241.13	0.00	0.00	0.00	-2112.33	109.98	1711.32	-2107.54	-32.46	1709.33	-1659.03	-90.97	1695.62	-1785.40	80.45	1701.35	2052.78	1588.67	70.49	0.00	0.00	0.00	1453.75
0.64000	-1982.96	86.56	39.73	-2020.71	69.36	38.97	-1376.48	100.08	122.63	-1310.17	159.86	141.58	-2453.68	-95.81	21.36	-2385.56	-87.95	72.55	-47.55	-45.92	212.16	-1655.01	-101.12	100.81	-2095.52	39.67	1243.36	0.00	0.00	0.00	-2112.91	114.06	1712.77	-2113.43	-31.23	1711.62	-1659.03	-90.97	1695.62	-1785.40	80.45	1701.35	2053.31	1589.79	69.92	0.00	0.00	0.00	1452.87
0.65000	-1941.27	88.85	48.49	-2018.27	69.21	38.40	-1376.48	100.08	122.63	-1310.17	159.86	141.58	-2419.36	-96.08	26.72	-2377.92	-88.89	74.93	-47.55	-45.92	212.16	-1655.01	-101.12	100.81	-2075.26	40.02	1245.71	0.00	0.00	0.00	-2106.40	114.55	1715.41	-2098.32	-29.17	1714.06	-1659.03	-90.97	1695.62	-1785.40	80.45	1701.35	2053.21	1590.48	69.66	0.00	0.00	0.00	1454.34
0.66000	-1967.72	88.27	42.33	-2030.17	69.78	36.23	-1376.48	100.08	122.63	-1310.17	159.86	141.58	-2393.57	-97.82	28.41	-2358.68	-89.87	76.89	-47.55	-45.92	212.16	-1655.01	-101.12	100.81	-2069.28	40.00	1247.79	0.00	0.00	0.00	-2058.13	117.14	1715.75	-2095.43	-29.78	1717.06	-1659.03	-90.97	1695.62	-1785.40	80.45	1701.35	2053.02	1589.85	69.88	0.00	0.00	0.00	1453.98
0.67000	-1986.59	86.79	38.12	-2021.13	69.70	38.36	-1376.48	100.08	122.63	-1310.17	159.86	141.58	-2373.84	-99.95	28.08	-2337.58	-91.63	77.67	-47.55	-45.92	212.16	-1655.01	-101.12	100.81	-2063.26	39.94	1249.66	0.00	0.00	0.00	-2079.76	117.34	1718.49	-2080.46	-29.01	1718.37	-1659.03	-90.97	1695.62	-1785.40	80.45	1701.35	2053.40	1589.93	69.93	0.00	0.00	0.00	1454.25
0.68000	-1978.12	89.53	39.13	-2021.58	68.66	37.51	-1376.48	100.08	122.63	-1310.17	159.86	141.58	-2329.23	-101.32	30.39	-2323.76	-92.95	75.23	-47.55	-45.92	212.16	-1655.01	-101.12	100.81	-2047.91	41.17	1251.29	0.00	0.00	0.00	-2066.69	116.00	1720.68	-2055.79	-28.17	1718.54	-1659.03	-90.97	1695.62	-1785.40	80.45	1701.35	2053.01	1589.80	69.89	0.00	0.00	0.00	1453.59
0.69000	-1955.48	87.58	44.06	-2022.24	69.43	37.01	-1376.48	100.08	122.63	-1310.17	159.86	141.58	-2300.28	-102.03	30.12	-2316.49	-94.66	69.94	-47.55	-45.92	212.16	-1655.01	-101.12	100.81	-2041.47	41.94	1252.93	0.00	0.00	0.00	-2057.27	117.35	1722.62	-2044.02	-25.70	1720.66	-1659.03	-90.97	1695.62	-1785.40	80.45	1701.35	2053.58	1590.13	70.00	0.00	0.00	0.00	1455.03
0.70000	-1966.48	88.29	41.43	-2013.95	68.98	38.66	-1376.48	100.08	122.63	-1310.17	159.86	141.58	-2270.30	-103.27	28.36	-2305.60	-96.30	64.58	-47.55	-45.92	212.16	-1655.01	-101.12	100.81	-2028.64	42.03	1254.21	0.00	0.00	0.00	-2026.01	118.11	1722.29	-2040.64	-25.81	1721.18	-1659.03	-90.97	1695.62	-1785.40	80.45	1701.35	2053.46	1588.79	70.47	0.00	0.00	0.00	1455.04
0.71000	-1960.71	88.34	41.91	-2030.05	68.38	35.46	-1376.48	100.08	122.63	-1310.17	159.86	141.58	-2246.76	-103.35	25.38	-2265.73	-95.91	62.25	-47.55	-45.92	212.16	-1655.01	-101.12	100.81	-2017.37	43.32	1255.34	0.00	0.00	0.00	-2028.32	119.01	1723.32	-2020.39	-27.73	1720.99	-1659.03	-90.97	1695.62	-1785.40	80.45	1701.35	2053.55	1589.97	70.00	0.00	0.00	0.00	1454.29
0.72000	-1940.34	90.04	46.60	-2031.44	68.30	34.16	-1376.48	100.08	122.63	-1310.17	159.86	141.58	-2199.94	-101.51	26.39	-2220.09	-94.53	61.32	-47.55	-45.92	212.16	-1655.01	-101.12	100.81	-2008.56	44.58	1256.53	0.00	0.00	0.00	-2021.11	117.42	1723.94	-2004.50	-25.22	1721.44	-1659.03	-90.97	1695.62	-1785.40	80.45	1701.35	2053.07	1589.64	70.07	0.00	0.00	0.00	1455.19
0.73000	-1950.30	87.66	44.47	-2018.71	69.23	37.16	-1376.48	100.08	122.63	-1310.17	159.86	141.58	-2179.85	-102.06	22.09	-2195.52	-93.00	56.26	-47.55	-45.92	212.16	-1655.01	-101.12	100.81	-1999.91	45.29	1257.18	0.00	0.00	0.00	-2005.66	117.89	1722.54	-1985.97	-26.38	1721.09	-1659.03	-90.97	1695.62	-1785.40	80.45	1701.35	2051.96	1588.68	70.19	0.00	0.00	0.00	1454.07
0.74000	-1980.51	83.77	37.24	-2006.49	68.63	39.87	-1376.48	100.08	122.63	-1310.17	159.86	141.58	-2151.75	-101.20	19.43	-2156.35	-91.12	54.62	-47.55	-45.92	212.16	-1655.01	-101.12	100.81	-1984.16	46.32	1257.64	0.00	0.00	0.00	-2007.15	119.94	1726.17	-1990.88	-26.64	1722.42	-1659.03	-90.97	1695.62	-1785.40	80.45	1701.35	2053.21	1590.32	69.68	0.00	0.00	0.00	1454.04
0.75000	-2008.45	79.98	31.38	-2029.29	67.27	35.80	-1376.48	100.08	122.63	-1310.17	159.86	141.58	-2107.52	-98.99	20.71	-2120.09	-90.40	52.51	-47.55	-45.92	212.16	-1655.01	-101.12	100.81	-1983.51	48.21	1257.11	0.00	0.00	0.00	-1999.60	117.79	1725.32	-1984.61	-25.97	1722.60	-1659.03	-90.97	1695.62	-1785.40	80.45	1701.35	2053.43	1590.27	69.99	0.00	0.00	0.00	1453.51
0.76000	-2021.61	78.37	29.86	-2025.01	67.40	36.79	-1376.48	100.08	122.63	-1310.17	159.86	141.58	-2067.53	-97.26	21.23	-2070.96	-87.81	52.58	-47.55	-45.92	212.16	-1655.01	-101.12	100.81	-1966.86	48.95	1257.30	0.00	0.00	0.00	-1985.61	116.80	1725.55	-1980.03	-28.59	1721.17	-1659.03	-90.97	1695.62	-1785.40	80.45	1701.35	2053.55	1589.96	70.19	0.00	0.00	0.00	1453.72
0.77000	-2019.47	78.38	31.89	-2028.30	66.56	37.19	-1376.48	100.08	122.63	-1310.17	159.86	141.58	-2010.00	-94.38	26.18	-2024.64	-85.58	52.42	-47.55	-45.92	212.16	-1655.01	-101.12	100.81	-1957.76	50.60	1256.63	0.00	0.00	0.00	-1961.65	118.31	1725.10	-1966.88	-28.62	1721.52	-1659.03	-90.97	1695.62	-1785.40	80.45	1701.35	2053.31	1589.58	70.18	0.00	0.00	0.00	1453.46
0.78000	-2001.53	79.44	36.68	-2016.27	66.36	39.63	-1376.48	100.08	122.63	-1310.17	159.86	141.58	-1948.65	-93.63	44.77	-1983.49	-83.63	51.27	-47.55	-45.92	212.16	-1655.01	-101.12	100.81	-1942.55	51.32	1256.13	0.00	0.00	0.00	-1956.71	119.87	1724.89	-1951.34	-27.65	1720.59	-1659.03	-90.97	1695.62	-1785.40	80.45	1701.35	2053.44	1590.11	69.98	0.00	0.00	0.00	1454.15
0.79000	-1967.33	81.01	43.41	-2023.70	65.92	37.57	-1376.48	100.08	122.63	-1310.17	159.86	141.58	-1905.67	-90.55	47.10	-1943.54	-83.72	64.19	-47.55	-45.92	212.16	-1655.01	-101.12	100.81	-1936.45	51.57	1254.86	0.00	0.00	0.00	-1941.18	118.21	1724.58	-1940.82	-27.93	1719.71	-1659.03	-90.97	1695.62	-1785.40	80.45	1701.35	2053.48	1589.57	70.11	0.00	0.00	0.00	1454.32
0.80000	-1946.06	81.82	47.13	-2023.25	66.92	37.54	-1376.48	100.08	122.63	-1310.17	159.86	141.58	-1865.57	-87.91	48.76	-1901.34	-81.28	65.08	-47.55	-45.92	212.16	-1655.01	-101.12	100.81	-1928.73	52.51	1254.00	0.00	0.00	0.00	-1924.26	117.26	1722.57	-1926.43	-27.28	1718.45	-1659.03	-90.97	1695.62	-1785.40	80.45	1701.35	2054.25	1591.25	69.46	0.00	0.00	0.00	1454.10
0.81000	-1933.02	84.42	49.17	-2016.21	67.43	38.52	-1376.48	100.08	122.63	-1310.17	159.86	141.58	-1828.23	-85.21	50.97	-1870.84	-78.83	62.98	-47.55	-45.92	212.16	-1655.01	-101.12	100.81	-1920.09	53.16	1252.58	0.00	0.00	0.00	-1919.93	116.35	1722.08	-1915.25	-28.16	1717.11	-1659.03	-90.97	1695.62	-1785.40	80.45	1701.35	2053.96	1590.57	70.05	0.00	0.00	0.00	1453.42
0.82000	-1946.57	86.51	45.31	-2015.96	68.38	37.36	-1376.48	100.08	122.63	-1310.17	159.86	141.58	-1789.13	-82.71	54.05	-1834.01	-76.40	63.18	-47.55	-45.92	212.16	-1655.01	-101.12	100.81	-1910.18	53.60	1251.43	0.00	0.00	0.00	-1918.60	117.11	1722.52	-1924.23	-29.30	1716.31	-1659.03	-90.97	1695.62	-1785.40	80.45	1701.35	2053.56	1590.28	69.89	0.00	0.00	0.00	1453.76
0.83000	-1968.37	85.54	40.09	-2015.97	69.69	36.92	-1376.48	100.08	122.63	-1310.17	159.86	141.58	-1750.36	-81.07	57.73	-1796.28	-74.54	64.26	-47.55	-45.92	212.16	-1655.01	-101.12	100.81	-1893.73	53.56	1249.60	0.00	0.00	0.00	-1889.88	115.05	1720.01	-1898.05	-30.39	1713.83	-1659.03	-90.97	1695.62	-1785.40	80.45	1701.35	2053.47	1590.34	69.86	0.00	0.00	0.00	1453.31
0.84000	-1954.41	88.63	41.09	-2018.43	70.01	35.43	-1376.48	100.08	122.63	-1310.17	159.86	141.58	-1707.19	-78.86	63.23	-1758.51	-72.85	66.16	-47.55	-45.92	212.16	-1655.01	-101.12	100.81	-1884.55	54.22	1247.96	0.00	0.00	0.00	-1883.57	114.35	1718.00	-1891.23	-32.79	1712.20	-1659.03	-90.97	1695.62	-1785.40	80.45	1701.35	2053.06	1590.69	69.66	0.00	0.00	0.00	1452.98
0.85000	-1973.01	88.74	36.90	-2014.91	70.87	36.00	-1376.48	100.08	122.63	-1310.17	159.86	141.58	-1668.08	-76.26	69.04	-1721.78	-70.99	71.58	-47.55	-45.92	212.16	-1655.01	-101.12	100.81	-1877.13	54.06	1246.01	0.00	0.00	0.00	-1881.47	112.27	1717.50	-1882.74	-33.12	1710.29	-1659.03	-90.97	1695.62	-1785.40	80.45	1701.35	2052.81	1589.44	70.04	0.00	0.00	0.00	1453.18
0.86000	-1970.90	89.84	36.14	-2020.22	71.19	34.68	-1376.48	100.08	122.63	-1310.17	159.86	141.58	-1631.90	-74.04	76.36	-1682.78	-68.87	77.14	-47.55	-45.92	212.16	-1655.01	-101.12	100.81	-1867.07	53.79	1244.14	0.00	0.00	0.00	-1859.07	111.89	1714.47	-1850.52	-33.26	1707.83	-1659.03	-90.97	1695.62	-1785.40	80.45	1701.35	2049.32	1592.81	51.37	0.00	0.00	0.00	1453.57
0.87000	-1956.61	89.62	39.11	-2026.04	70.42	31.99	-1376.48	100.08	122.63	-1310.17	159.86	141.58	-1592.67	-70.56	86.08	-1643.65	-66.90	83.97	-47.55	-45.92	212.16	-1655.01	-101.12	100.81	-1856.96	53.69	1242.07	0.00	0.00	0.00	-1837.52	111.06	1713.79	-1856.63	-35.19	1707.42	-1659.03	-90.97	1695.62	-1785.40	80.45	1701.35	2051.93	1591.22	63.80	0.00	0.00	0.00	1454.49
0.88000	-1958.05	90.43	37.43	-2018.36	71.47	33.41	-1376.48	100.08	122.63	-1310.17	159.86	141.58	-1559.28	-69.96	98.36	-1604.69	-64.34	92.91	-47.55	-45.92	212.16	-1655.01	-101.12	100.81	-1841.60	53.60	1246.28	0.00	0.00	0.00	-1837.42	109.15	1712.24	-1836.33	-36.27	1705.36	-1659.03	-90.97	1695.62	-1785.40	80.45	1701.35	2052.99	1589.76	69.98	0.00	0.00	0.00	1454.40
0.89000	-1953.69	92.66	38.31	-2010.25	71.26	35.59	-1376.48	100.08	122.63	-1310.17	159.86	141.58	-1526.36	-68.12	110.73	-1574.25	-62.28	100.56	-47.55	-45.92	212.16	-1655.01	-101.12	100.81	-1829.07	53.52	1245.19	0.00	0.00	0.00	-1806.72	107.42	1708.70	-1828.69	-37.29	1703.57	-1659.03	-90.97	1695.62	-1785.40	80.45	1701.35	2053.23	1590.24	69.73	0.00	0.00	0.00	1454.43
0.90000	-1951.82	91.49	37.46	-2025.29	71.43	31.92	-1376.48	100.08	122.63	-1310.17	159.86	141.58	-1496.69	-67.99	123.59	-1544.13	-60.16	111.61	-47.55	-45.92	212.16	-1655.01	-101.12	100.81	-1817.57	53.38	1243.29	0.00	0.00	0.00	-1809.03	106.59	1708.16	-1815.03	-39.24	1701.27	-1659.03	-90.97	1695.62	-1785.40	80.45	1701.35	2053.07	1589.76	69.75	0.00	0.00	0.00	1453.85
0.91000	-1949.77	93.35	38.01	-2025.32	71.47	31.09	-1376.48	100.08	122.63	-1310.17	159.86	141.58	-1470.02	-67.50	137.44	-1516.09	-60.73	124.50	-47.55	-45.92	212.16	-1655.01	-101.12	100.81	-1804.61	53.16	1241.46	0.00	0.00	0.00	-1792.60	103.59	1714.53	-1804.93	-40.82	1698.13	-1659.03	-90.97	1695.62	-1785.40	80.45	1701.35	2053.35	1590.33	69.63	0.00	0.00	0.00	1453.22
0.92000	-1952.43	93.19	36.58	-2028.39	72.25	30.16	-1376.48	100.08	122.63	-1310.17	159.86	141.58	-1445.43	-63.91	152.03	-1491.16	-58.79	136.04	-47.55	-45.92	212.16	-1654.99	-101.12	100.81	-1794.20	52.10	1239.32	0.00	0.00	0.00	-1782.35	101.80	1714.10	-1790.07	-41.38	1696.52	-1659.03	-90.97	1695.62	-1785.40	80.45	1701.35	2052.92	1590.26	69.78	0.00	0.00	0.00	1453.55
0.93000	-1953.92	94.02	36.55	-2027.79	72.26	29.44	-1376.48	100.08	122.63	-1310.17	159.86	141.58	-1425.36	-62.28	164.56	-1470.06	-56.89	145.98	-47.55	-45.92	212.16	-1631.30	-97.57	102.77	-1780.49	51.72	1237.18	0.00	0.00	0.00	-1773.20	99.65	1712.60	-1778.55	-42.99	1694.25	-1659.03	-90.97	1695.62	-1785.40	80.45	1701.35	2052.84	1589.52	70.30	0.00	0.00	0.00	1453.60
0.94000	-1946.75	92.47	37.21	-2016.89	72.55	31.16	-1376.48	100.08	122.63	-1310.17	159.86	141.58	-1408.08	-59.59	174.43	-1452.15	-54.52	153.39	-47.55	-45.92	212.16	-1611.80	-93.23	103.47	-1769.78	50.98	1235.09	0.00	0.00	0.00	-1755.70	98.69	1710.54	-1772.17	-44.40	1692.98	-1659.03	-90.97	1695.62	-1785.40	80.45	1701.35	2053.52	1589.80	70.09	0.00	0.00	0.00	1453.45
0.95000	-1946.81	93.89	35.52	-2016.09	72.69	30.70	-1376.48	100.08	122.63	-1310.17	159.86	141.58	-1394.37	-57.90	179.40	-1437.38	-52.18	157.23	-47.55	-45.92	212.16	-1596.16	-88.93	102.80	-1758.81	50.42	1233.08	0.00	0.00	0.00	-1743.38	96.67	1708.86	-1757.41	-47.58	1690.89	-1659.03	-90.97	1695.62	-1785.40	80.45	1701.35	2053.10	1589.98	69.96	0.00	0.00	0.00	1454.70
0.96000	-1952.40	93.47	34.84	-2022.13	72.98	28.92	-1376.48	100.08	122.63	-1310.17	159.86	141.58	-1382.49	-56.12	179.22	-1425.51	-49.70	156.76	-47.55	-45.92	212.16	-1584.65	-83.98	100.55	-1747.11	49.46	1231.22	0.00	0.00	0.00	-1733.98	94.93	1707.05	-1748.90	-49.91	1689.24	-1659.03	-90.97	1695.62	-1785.40	80.45	1701.35	2053.18	1590.04	69.80	0.00	0.00	0.00	1454.65
0.97000	-1959.85	93.76	33.97	-2017.14	73.24	28.92	-1376.48	100.08	122.63	-1310.17	159.86	141.58	-1373.28	-55.35	173.37	-1415.87	-47.07	152.40	-47.55	-45.92	212.16	-1576.40	-79.24	97.73	-1734.31	48.35	1229.26	0.00	0.00	0.00	-1718.77	92.81	1705.55	-1725.96	-47.33	1697.07	-1659.03	-90.97	1695.62	-1785.40	80.45	1701.35	2054.07	1589.57	70.56	0.00	0.00	0.00	1452.84
0.98000	-1954.96	93.75	34.38	-2019.35	73.66	27.53	-1376.48	100.08	122.63	-1310.17	159.86	141.58	-1365.20	-52.25	165.83	-1408.73	-43.42	145.91	-47.55	-45.92	212.16	-1570.84	-74.50	94.42	-1722.26	46.87	1227.26	0.00	0.00	0.00	-1710.02	89.90	1704.32	-1712.17	-48.84	1697.66	-1659.03	-90.97	1695.62	-1785.40	80.45	1701.35	2053.24	1589.68	70.40	0.00	0.00	0.00	1453.81
0.99000	-1961.59	93.39	31.75	-2015.26	74.45	27.47	-1376.48	100.08	122.63	-1310.17	159.86	141.58	-1359.93	-47.46	155.58	-1402.88	-37.83	138.13	-47.55	-45.92	212.16	-1566.91	-71.00	93.28	-1709.22	45.38	1225.49	0.00	0.00	0.00	-1698.24	88.09	1702.88	-1698.95	-51.14	1695.96	-1659.03	-90.97	1695.62	-1785.40	80.45	1701.35	2053.70	1590.81	69.88	0.00	0.00	0.00	1454.95
1.00000	-1952.04	94.20	32.79	-2012.41	74.90	26.71	-1376.48	100.08	122.63	-1310.17	159.86	141.58	-1353.33	-41.20	146.86	-1396.91	-31.10	131.40	-47.55	-45.92	212.16	-1562.48	-68.18	92.42	-1698.07	44.03	1223.89	0.00	0.00	0.00	-1684.34	85.53	1701.53	-1683.87	-53.31	1694.27	-1659.03	-90.97	1695.62	-1785.40	80.45	1701.35	2053.29	1590.23	69.98	0.00	0.00	0.00	1453.64
1.01000	-1954.38	95.38	32.01	-2013.98	75.34	25.03	-1376.48	100.08	122.63	-1310.17	159.86	141.58	-1346.26	-34.23	139.09	-1390.57	-24.86	125.05	-47.55	-45.92	212.16	-1556.93	-66.13	91.53	-1685.48	42.20	1222.54	0.00	0.00	0.00	-1670.60	83.49	1700.47	-1670.14	-55.78	1692.81	-1659.03	-90.97	1695.62	-1785.40	80.45	1701.35	2053.69	1589.75	70.19	0.00	0.00	0.00	1453.80
1.02000	-1945.86	93.60	33.24	-2008.65	77.33	24.10	-1376.48	100.08	122.63	-1310.17	159.86	141.58	-1339.33	-29.21	129.71	-1384.91	-20.10	117.88	-47.55	-45.92	212.16	-1550.99	-65.12	90.39	-1675.06	40.30	1221.67	0.00	0.00	0.00	-1658.30	80.95	1699.78	-1656.02	-58.14	1691.64	-1659.03	-90.97	1695.62	-1785.40	80.45	1701.35	2052.44	1588.65	70.41	0.00	0.00	0.00	1455.06
1.03000	-1971.05	95.90	27.05	-2015.16	77.14	21.49	-1376.48	100.08	122.63	-1310.17	159.86	141.58	-1332.42	-23.65	121.09	-1381.57	-16.59	108.66	-47.55	-45.92	212.16	-1545.75	-65.21	89.30	-1662.26	38.96	1221.09	0.00	0.00	0.00	-1643.57	78.66	1699.06	-1643.98	-60.83	1690.94	-1659.03	-90.97	1695.62	-1785.39	80.44	1701.35	2053.42	1590.36	69.67	0.00	0.00	0.00	1454.24
1.04000	-1972.55	95.43	26.26	-2012.75	77.70	19.80	-1376.48	100.08	122.63	-1310.17	159.86	141.58	-1328.01	-22.70	111.89	-1379.29	-14.36	101.11	-47.55	-45.92	212.16	-1542.33	-64.20	87.62	-1650.73	37.57	1220.97	0.00	0.00	0.00	-1630.37	75.27	1698.90	-1630.16	-63.75	1690.35	-1659.03	-90.97	1695.62	-1772.75	77.11	1700.94	2054.12	1591.41	69.49	0.00	0.00	0.00	1453.59
1.05000	-1966.20	94.93	25.79	-2009.53	79.04	18.48	-1376.48	100.08	122.63	-1310.17	159.86	141.58	-1323.53	-22.20	102.20	-1374.21	-14.72	94.85	-47.55	-45.92	212.16	-1538.77	-64.72	86.86	-1637.82	36.39	1221.11	0.00	0.00	0.00	-1621.79	71.81	1699.13	-1619.23	-66.67	1689.90	-1659.03	-90.97	1695.62	-1759.21	75.22	1701.12	2053.43	1591.20	69.38	0.00	0.00	0.00	1453.91
1.06000	-1970.57	95.94	23.47	-1999.41	79.98	17.99	-1376.48	100.08	122.63	-1310.17	159.86	141.58	-1321.82	-23.64	94.01	-1366.30	-15.64	91.42	-47.55	-45.92	212.16	-1535.27	-66.14	86.59	-1623.29	35.19	1221.35	0.00	0.00	0.00	-1608.72	69.12	1699.11	-1607.87	-70.11	1689.44	-1659.03	-90.97	1695.62	-1745.32	72.91	1701.37	2048.30	1591.90	51.68	0.00	0.00	0.00	1453.99
1.07000	-1973.74	95.75	22.27	-1998.62	81.50	16.33	-1376.48	100.08	122.63	-1310.17	159.86	141.58	-1315.40	-23.04	87.87	-1364.97	-16.01	84.06	-47.55	-45.92	212.16	-1532.93	-66.40	85.86	-1610.21	34.26	1221.86	0.00	0.00	0.00	-1593.78	65.99	1699.43	-1593.23	-73.32	1689.03	-1659.03	-90.97	1695.62	-1732.04	70.01	1702.17	2051.87	1590.78	64.37	0.00	0.00	0.00	1455.11
1.08000	-1968.50	97.08	21.40	-2000.39	82.46	14.11	-1376.48	100.08	122.63	-1310.17	159.86	141.58	-1314.34	-22.20	81.07	-1364.41	-14.73	79.02	-47.55	-45.92	212.16	-1530.92	-66.45	85.22	-1598.94	32.79	1222.73	0.00	0.00	0.00	-1581.35	62.86	1700.06	-1584.26	-76.30	1689.23	-1659.03	-90.97	1695.62	-1719.35	66.25	1703.17	2048.13	1591.10	52.36	0.00	0.00	0.00	1455.50
1.09000	-1982.24	97.42	17.52	-1991.30	83.50	14.34	-1376.48	100.08	122.63	-1310.17	159.86	141.58	-1313.47	-20.97	75.83	-1362.31	-13.96	75.09	-47.55	-45.92	212.16	-1529.15	-66.71	84.81	-1586.54	32.34	1223.88	0.00	0.00	0.00	-1566.31	59.50	1700.96	-1568.98	-79.44	1689.20	-1659.03	-90.97	1695.62	-1706.84	62.25	1704.66	2051.50	1591.34	64.20	0.00	0.00	0.00	1455.70
1.10000	-1975.53	99.58	16.66	-1981.38	84.31	15.37	-1376.48	100.08	122.63	-1310.17	159.86	141.58	-1309.43	-19.94	73.46	-1363.80	-13.24	72.34	-47.55	-45.92	212.16	-1528.56	-66.17	84.46	-1573.42	31.98	1225.45	0.00	0.00	0.00	-1552.11	56.36	1702.05	-1556.21	-82.48	1689.53	-1659.03	-90.97	1695.62	-1693.66	59.46	1706.16	2053.48	1590.55	70.11	0.00	0.00	0.00	1454.43
1.11000	-1967.03	101.26	15.49	-1981.04	86.00	15.44	-1376.48	100.08	122.63	-1310.17	159.86	141.58	-1310.58	-19.68	71.70	-1364.20	-13.35	70.22	-47.55	-45.92	212.16	-1528.00	-66.04	84.29	-1560.70	31.27	1227.16	0.00	0.00	0.00	-1542.02	53.09	1703.67	-1545.37	-85.68	1690.52	-1659.03	-90.97	1695.62	-1681.50	55.61	1708.05	2053.40	1590.16	70.03	0.00	0.00	0.00	1454.97
1.12000	-1948.88	103.17	15.32	-1966.69	87.61	19.66	-1376.48	100.08	122.63	-1310.17	159.86	141.58	-1313.50	-19.55	69.04	-1363.20	-13.19	68.87	-47.55	-45.92	212.16	-1527.23	-66.12	84.40	-1547.90	31.15	1228.91	0.00	0.00	0.00	-1527.68	50.18	1705.45	-1527.11	-88.15	1691.61	-1659.03	-90.97	1695.62	-1668.22	53.83	1709.61	2053.57	1590.32	70.17	0.00	0.00	0.00	1453.71
1.13000	-1946.75	104.11	10.21	-1958.16	89.27	23.74	-1376.48	100.08	122.63	-1310.17	159.86	141.58	-1308.72	-19.63	68.46	-1362.93	-13.64	67.61	-47.55	-45.92	212.16	-1526.91	-65.79	84.18	-1536.91	31.29	1230.76	0.00	0.00	0.00	-1514.93	47.61	1707.32	-1516.99	-91.00	1693.21	-1659.02	-90.97	1695.62	-1655.27	52.39	1711.38	2053.24	1590.19	70.23	0.00	0.00	0.00	1452.76
1.14000	-1942.57	105.66	4.52	-1947.66	90.36	29.48	-1376.48	100.08	122.63	-1310.17	159.86	141.58	-1308.60	-20.43	66.82	-1360.19	-12.80	66.97	-47.55	-45.92	212.16	-1526.76	-65.32	83.95	-1523.65	31.07	1232.66	0.00	0.00	0.00	-1503.47	45.76	1709.20	-1504.43	-93.21	1694.77	-1647.14	-93.18	1697.05	-1644.38	48.47	1713.32	2053.40	1589.74	70.41	0.00	0.00	0.00	1453.91
1.15000	-1930.28	107.44	2.01	-1939.99	91.78	33.20	-1376.48	100.08	122.63	-1310.17	159.86	141.58	-1309.81	-19.77	65.09	-1359.89	-13.56	67.46	-47.55	-45.92	212.16	-1526.22	-65.23	84.04	-1513.54	30.54	1234.42	0.00	0.00	0.00	-1493.50	44.03	1711.30	-1493.80	-95.36	1696.73	-1635.05	-95.56	1698.41	-1633.24	45.48	1715.14	2053.15	1588.72	70.83	0.00	0.00	0.00	1453.48
1.16000	-1909.57	110.85	4.48	-1916.20	93.42	40.80	-1376.48	100.08	122.63	-1310.17	159.86	141.58	-1310.39	-19.72	63.44	-1358.62	-13.03	66.60	-47.55	-45.92	212.16	-1525.96	-64.91	83.98	-1500.00	30.17	1236.24	0.00	0.00	0.00	-1480.89	41.84	1713.54	-1479.78	-97.07	1698.58	-1623.11	-97.87	1699.72	-1621.83	43.53	1717.03	2053.11	1588.78	70.74	0.00	0.00	0.00	1453.30
1.17000	-1902.46	114.83	9.50	-1902.48	97.50	48.09	-1376.48	100.08	122.63	-1310.17	159.86	141.58	-1311.60	-19.37	62.07	-1361.07	-12.79	65.31	-47.55	-45.92	212.16	-1525.12	-65.42	84.34	-1488.95	29.66	1238.05	0.00	0.00	0.00	-1469.91	40.05	1715.81	-1468.76	-98.47	1700.28	-1611.12	-100.13	1701.19	-1609.57	42.52	1718.81	2048.46	1591.25	52.21	0.00	0.00	0.00	1454.16
1.18000	-1874.97	119.61	19.96	-1881.92	101.94	57.46	-1376.48	100.08	122.63	-1310.17	159.86	141.58	-1311.67	-19.76	60.32	-1359.69	-13.06	64.44	-47.55	-45.92	212.16	-1524.80	-65.24	84.41	-1478.12	29.10	1239.84	0.00	0.00	0.00	-1459.30	39.00	1718.07	-1459.54	-100.10	1702.51	-1599.45	-101.71	1702.76	-1598.23	41.07	1720.40	2051.44	1589.99	64.66	0.00	0.00	0.00	1454.27
1.19000	-1839.22	120.81	52.31	-1850.09	105.65	67.72	-1376.48	100.08	122.63	-1310.17	159.86	141.58	-1309.17	-18.64	59.95	-1361.58	-11.60	62.90	-47.55	-45.92	212.16	-1524.53	-64.88	84.50	-1464.84	28.71	1241.65	0.00	0.00	0.00	-1446.62	37.81	1720.26	-1446.05	-101.44	1704.30	-1587.94	-103.09	1704.35	-1587.17	39.72	1722.31	2053.50	1589.61	70.44	0.00	0.00	0.00	1453.50
1.20000	-1811.07	126.45	61.23	-1830.37	108.44	93.38	-1376.48	100.08	122.63	-1310.17	159.86	141.58	-1307.03	-18.52	59.36	-1360.86	-12.07	62.13	-47.55	-45.92	212.16	-1524.23	-64.42	84.43	-1452.77	28.40	1243.43	0.00	0.00	0.00	-1435.34	36.41	1722.78	-1431.33	-102.54	1705.99	-1576.47	-104.41	1706.03	-1576.57	37.78	1724.63	2053.20	1589.19	70.62	0.00	0.00	0.00	1453.71
1.21000	-1780.84	131.38	66.93	-1804.24	112.13	98.87	-1376.48	100.08	122.63	-1310.17	159.86	141.58	-1306.85	-17.72	58.27	-1360.40	-11.82	61.50	-47.55	-45.92	212.16	-1523.72	-64.61	84.72	-1444.08	27.69	1245.25	0.00	0.00	0.00	-1424.13	35.64	1725.11	-1423.13	-103.54	1708.09	-1564.90	-105.73	1707.85	-1564.72	37.91	1726.64	2053.12	1589.34	70.61	0.00	0.00	0.00	1453.32
1.22000	-1751.70	132.76	71.87	-1776.30	115.60	102.73	-1376.48	100.08	122.63	-1310.17	159.86	141.58	-1304.04	-17.41	57.77	-1358.69	-11.66	61.07	-47.55	-45.92	212.16	-1523.36	-64.33	84.84	-1431.98	27.29	1247.25	0.00	0.00	0.00	-1413.10	34.39	1727.31	-1414.96	-104.59	1710.42	-1553.41	-106.70	1709.69	-1553.36	36.94	1728.49	2053.38	1590.23	70.22	0.00	0.00	0.00	1453.82
1.23000	-1724.44	137.62	73.50	-1746.38	118.14	104.77	-1376.48	100.08	122.63	-1310.17	159.86	141.58	-1305.53	-17.14	56.38	-1356.25	-11.16	61.15	-47.55	-45.92	212.16	-1523.30	-63.50	84.86	-1420.70	27.24	1249.25	0.00	0.00	0.00	-1399.97	34.56	1729.21	-1402.83	-104.33	1712.38	-1541.88	-107.65	1711.54	-1542.79	35.27	1730.62	2049.97	1594.45	51.05	0.00	0.00	0.00	1454.09
1.24000	-1694.59	141.73	75.16	-1716.23	121.65	105.84	-1376.48	100.08	122.63	-1310.17	159.86	141.58	-1301.13	-17.74	56.21	-1358.71	-11.01	59.80	-47.55	-45.92	212.16	-1522.37	-64.10	85.45	-1409.60	27.07	1251.16	0.00	0.00	0.00	-1390.35	34.34	1731.36	-1389.08	-104.36	1714.38	-1530.65	-108.14	1713.50	-1532.23	34.39	1732.63	2052.63	1590.99	64.48	0.00	0.00	0.00	1453.96
1.25000	-1664.43	145.14	70.08	-1685.92	123.88	106.27	-1376.48	100.08	122.63	-1310.17	159.86	141.58	-1304.40	-16.91	54.68	-1357.77	-11.43	59.62	-47.55	-45.92	212.16	-1522.05	-63.67	85.67	-1399.92	27.27	1253.10	0.00	0.00	0.00	-1379.10	34.38	1732.99	-1377.67	-104.81	1716.35	-1519.55	-108.21	1715.48	-1520.75	34.97	1734.14	2053.45	1589.64	70.34	0.00	0.00	0.00	1452.92
1.26000	-1628.24	147.62	71.61	-1647.10	124.89	100.87	-1376.48	100.08	122.63	-1310.17	159.86	141.58	-1302.48	-16.76	54.27	-1356.69	-10.64	59.26	-47.55	-45.92	212.16	-1521.16	-64.06	86.31	-1388.30	26.93	1254.96	0.00	0.00	0.00	-1368.62	34.51	1734.65	-1363.98	-104.12	1718.00	-1508.34	-108.77	1717.27	-1510.38	34.08	1735.85	2054.07	1590.51	69.72	0.00	0.00	0.00	1453.02
1.27000	-1596.65	149.91	71.69	-1620.43	126.58	99.14	-1376.48	100.08	122.63	-1310.17	159.86	141.58	-1299.44	-16.85	54.15	-1357.71	-10.39	58.74	-47.55	-45.92	212.16	-1520.83	-63.71	86.61	-1377.10	26.64	1256.63	0.00	0.00	0.00	-1358.24	34.96	1735.88	-1352.54	-104.16	1719.74	-1497.23	-108.98	1719.12	-1499.94	33.25	1737.46	2053.52	1590.09	70.17	0.00	0.00	0.00	1453.53
1.28000	-1563.84	151.67	70.83	-1583.64	128.00	98.52	-1376.48	100.08	122.63	-1310.17	159.86	141.58	-1302.28	-16.27	52.93	-1356.91	-10.89	58.68	-47.55	-45.92	212.16	-1520.21	-63.82	87.05	-1366.37	26.31	1258.30	0.00	0.00	0.00	-1345.96	34.86	1737.09	-1342.75	-104.06	1721.28	-1486.07	-108.87	1720.84	-1488.66	33.45	1738.84	2049.72	1593.79	51.29	0.00	0.00	0.00	1453.32
1.29000	-1527.11	152.32	75.18	-1548.23	129.81	97.14	-1376.48	100.08	122.63	-1310.17	159.86	141.58	-1303.69	-16.67	51.80	-1355.14	-10.38	58.84	-47.55	-45.92	212.16	-1519.98	-63.29	87.16	-1355.44	25.72	1259.73	0.00	0.00	0.00	-1335.28	35.03	1738.18	-1332.52	-103.77	1722.66	-1474.78	-109.27	1722.28	-1477.58	33.75	1739.97	2051.82	1591.56	64.05	0.00	0.00	0.00	1453.79
1.30000	-1491.25	152.89	74.56	-1514.81	131.64	100.48	-1376.48	100.08	122.63	-1310.17	159.86	141.58	-1299.16	-15.63	52.61	-1353.92	-11.34	59.14	-47.55	-45.92	212.16	-1519.84	-62.57	87.21	-1345.29	25.58	1260.89	0.00	0.00	0.00	-1325.41	35.72	1738.98	-1319.79	-103.38	1723.79	-1463.82	-109.39	1723.54	-1467.02	33.66	1741.25	2053.70	1590.84	70.04	0.00	0.00	0.00	1453.60
1.31000	-1454.32	152.82	73.72	-1478.58	132.40	98.48	-1376.48	100.08	122.63	-1310.17	159.86	141.58	-1299.80	-15.65	51.90	-1355.56	-11.49	58.67	-47.55	-45.92	212.16	-1518.99	-63.25	87.94	-1334.37	24.74	1261.82	0.00	0.00	0.00	-1316.73	35.86	1739.89	-1310.46	-103.34	1724.68	-1452.98	-109.27	1724.67	-1456.55	33.64	1741.94	2053.11	1590.67	69.90	0.00	0.00	0.00	1453.83
1.32000	-1417.70	152.90	73.28	-1443.75	133.35	96.03	-1376.48	100.08	122.63	-1310.17	159.86	141.58	-1304.02	-16.40	50.24	-1354.30	-10.25	56.83	-47.55	-45.92	212.16	-1518.57	-63.05	88.22	-1323.29	23.89	1262.59	0.00	0.00	0.00	-1304.18	36.18	1740.36	-1301.24	-102.78	1725.65	-1442.01	-109.11	1725.52	-1445.43	34.83	1742.41	2052.48	1589.27	70.43	0.00	0.00	0.00	1454.56
1.33000	-1378.82	152.95	73.14	-1407.50	133.76	94.24	-1376.48	100.08	122.63	-1310.17	159.86	141.58	-1302.16	-16.28	50.23	-1354.70	-10.26	56.26	-47.55	-45.92	212.16	-1517.84	-63.44	88.74	-1311.02	23.46	1263.08	0.00	0.00	0.00	-1291.78	36.99	1740.73	-1290.50	-102.36	1726.23	-1430.91	-108.99	1726.15	-1435.37	33.88	1743.15	2053.27	1589.59	70.35	0.00	0.00	0.00	1454.37
1.34000	-1342.08	152.65	72.97	-1372.74	134.63	92.18	-1376.48	100.08	122.63	-1310.17	159.86	141.58	-1300.29	-16.12	50.31	-1355.25	-9.63	56.13	-47.55	-45.92	212.16	-1517.23	-63.59	89.36	-1299.50	22.90	1263.21	0.00	0.00	0.00	-1281.72	37.54	1741.11	-1278.07	-102.03	1726.53	-1419.97	-108.99	1726.58	-1424.42	34.19	1743.43	2053.00	1588.81	70.61	0.00	0.00	0.00	1453.53
1.35000	-1303.27	153.07	73.24	-1337.78	135.57	90.21	-1376.48	100.08	122.63	-1310.17	159.86	141.58	-1299.24	-15.03	50.42	-1352.47	-9.57	56.21	-47.55	-45.92	212.16	-1516.85	-63.36	89.82	-1289.52	22.07	1263.23	0.00	0.00	0.00	-1271.37	38.23	1741.12	-1267.73	-101.42	1726.77	-1409.15	-108.91	1726.73	-1413.19	35.33	1743.48	2053.65	1590.02	70.23	0.00	0.00	0.00	1453.57
1.36000	-1265.37	152.74	73.29	-1302.77	135.41	88.25	-1376.48	100.08	122.63	-1310.17	159.86	141.58	-1298.20	-14.94	50.30	-1353.19	-9.92	55.57	-47.55	-45.92	212.16	-1516.29	-63.21	90.32	-1278.63	21.82	1263.00	0.00	0.00	0.00	-1260.59	38.50	1741.11	-1256.40	-101.36	1726.71	-1398.20	-108.59	1726.66	-1402.42	35.50	1743.39	2053.59	1589.22	70.51	0.00	0.00	0.00	1454.72
1.37000	-1228.72	152.90	74.47	-1265.85	135.39	86.77	-1376.48	100.08	122.63	-1310.17	159.86	141.58	-1299.12	-15.35	49.28	-1354.25	-10.79	54.69	-47.55	-45.92	212.16	-1516.09	-62.55	90.51	-1269.48	21.66	1262.43	0.00	0.00	0.00	-1249.27	38.91	1740.89	-1245.47	-100.78	1726.51	-1386.99	-108.60	1726.37	-1391.70	36.08	1742.99	2054.26	1590.53	70.11	0.00	0.00	0.00	1454.03
1.38000	-1187.98	151.50	76.51	-1228.63	135.32	86.36	-1376.48	100.08	122.63	-1310.17	159.86	141.58	-1298.62	-15.66	48.47	-1357.12	-9.05	49.34	-47.55	-45.92	212.16	-1515.74	-62.02	90.91	-1257.87	21.81	1261.72	0.00	0.00	0.00	-1236.87	39.66	1740.32	-1235.31	-100.39	1726.30	-1376.29	-107.91	1725.97	-1380.59	37.25	1742.23	2054.07	1590.53	70.04	0.00	0.00	0.00	1454.05
1.39000	-1146.59	150.22	79.24	-1189.29	134.14	86.54	-1376.48	100.08	122.63	-1310.17	159.86	141.58	-1286.23	-12.66	48.06	-1354.43	-8.90	48.64	-47.55	-45.92	212.16	-1515.35	-61.62	91.34	-1249.24	21.50	1260.67	0.00	0.00	0.00	-1229.94	39.79	1739.97	-1224.08	-99.88	1725.79	-1365.47	-107.43	1725.26	-1370.07	36.82	1741.65	2054.21	1589.92	70.35	0.00	0.00	0.00	1454.39
1.40000	-1109.40	148.53	81.75	-1152.31	132.96	87.15	-1376.44	100.08	122.62	-1310.13	159.87	141.58	-1294.67	-13.83	43.83	-1349.87	-8.84	48.45	-47.55	-45.92	212.16	-1514.83	-61.43	91.90	-1239.29	21.84	1259.56	0.00	0.00	0.00	-1217.01	40.48	1739.14	-1212.57	-99.59	1725.07	-1354.64	-106.67	1724.44	-1359.30	36.71	1740.67	2049.37	1592.79	51.59	0.00	0.00	0.00	1454.63
1.41000	-1071.79	146.39	85.51	-1116.27	131.50	88.23	-1339.36	99.74	111.84	-1275.63	160.81	134.23	-1300.24	-15.01	41.39	-1360.17	-10.64	45.40	-47.55	-45.92	212.16	-1514.48	-60.92	92.35	-1228.43	22.00	1258.29	0.00	0.00	0.00	-1206.77	41.20	1738.32	-1199.17	-98.88	1724.09	-1343.70	-105.68	1723.58	-1348.40	37.16	1739.71	2052.27	1590.02	64.66	0.00	0.00	0.00	1453.70
1.42000	-1031.91	143.83	90.95	-1078.84	129.85	90.49	-1305.06	102.72	101.01	-1240.25	162.59	128.23	-1295.51	-16.08	41.37	-1355.84	-10.86	45.75	-47.55	-45.92	212.16	-1514.17	-60.40	92.71	-1217.00	22.03	1256.93	0.00	0.00	0.00	-1194.27	41.73	1737.10	-1191.02	-98.03	1723.33	-1332.48	-105.06	1722.44	-1336.65	38.64	1738.36	2053.21	1588.87	70.60	0.00	0.00	0.00	1453.69
1.43000	-996.51	142.44	96.83	-1038.83	127.80	94.81	-1269.93	103.10	91.87	-1204.73	164.42	123.27	-1295.33	-17.50	40.11	-1353.31	-12.34	55.22	-47.55	-45.92	212.16	-1513.47	-60.33	93.31	-1206.20	22.78	1255.41	0.00	0.00	0.00	-1183.44	42.38	1735.76	-1181.23	-97.02	1722.31	-1321.40	-104.23	1721.20	-1325.80	38.56	1737.12	2053.54	1589.55	70.38	0.00	0.00	0.00	1453.21
1.44000	-960.62	140.42	103.29	-1005.15	125.80	98.58	-1233.19	101.83	84.30	-1170.12	163.68	117.96	-1298.84	-15.79	44.08	-1352.85	-12.44	55.26	-47.55	-45.92	212.16	-1512.94	-60.06	93.88	-1196.87	22.90	1253.78	0.00	0.00	0.00	-1173.32	43.46	1734.42	-1169.50	-96.43	1721.18	-1310.30	-103.17	1719.90	-1314.92	39.36	1735.65	2053.43	1589.93	70.16	0.00	0.00	0.00	1454.23
1.45000	-925.67	138.12	111.01	-970.71	123.89	104.01	-1196.66	102.26	76.86	-1135.18	164.41	114.07	-1297.43	-15.62	44.53	-1349.72	-11.28	53.06	-47.55	-45.92	212.16	-1512.29	-59.98	94.50	-1185.85	23.15	1252.07	0.00	0.00	0.00	-1161.61	44.04	1732.98	-1158.53	-95.56	1719.49	-1298.81	-102.67	1718.32	-1303.59	40.23	1734.10	2053.56	1589.81	70.30	0.00	0.00	0.00	1454.80
1.46000	-891.18	135.82	120.07	-933.79	122.58	111.26	-1159.55	101.86	70.32	-1100.35	164.89	111.26	-1298.56	-15.90	43.77	-1350.64	-11.31	52.48	-47.55	-45.92	212.16	-1511.84	-59.67	95.06	-1174.44	23.45	1250.24	0.00	0.00	0.00	-1150.94	45.48	1731.31	-1146.28	-94.72	1717.93	-1287.23	-101.98	1716.72	-1292.37	40.99	1732.23	2053.43	1589.41	70.49	0.00	0.00	0.00	1453.96
1.47000	-858.35	133.28	130.43	-899.62	121.02	119.60	-1124.32	103.19	64.13	-1066.61	164.90	109.62	-1299.08	-16.07	43.08	-1349.86	-10.96	52.44	-47.55	-45.92	212.16	-1510.82	-60.13	96.10	-1162.84	23.38	1248.33	0.00	0.00	0.00	-1138.53	46.33	1729.39	-1134.74	-93.33	1716.43	-1275.72	-101.18	1714.98	-1279.66	44.08	1730.15	2053.70	1590.17	70.17	0.00	0.00	0.00	1453.88
1.48000	-827.41	132.10	141.08	-867.84	119.77	129.56	-1089.75	102.31	60.15	-1033.49	164.64	109.22	-1300.88	-16.06	42.29	-1349.43	-11.20	53.70	-47.55	-45.92	212.16	-1509.99	-60.01	96.91	-1150.16	23.78	1246.33	0.00	0.00	0.00	-1125.42	47.42	1727.57	-1123.31	-92.38	1714.69	-1264.37	-99.96	1713.20	-1268.65	44.44	1728.39	2049.88	1593.98	51.00	0.00	0.00	0.00	1453.97
1.49000	-798.35	130.54	152.64	-838.07	118.04	139.40	-1056.75	101.78	58.42	-1002.38	163.60	110.07	-1298.55	-16.49	42.20	-1350.32	-12.24	53.48	-47.55	-45.92	212.16	-1508.81	-60.51	98.06	-1140.53	24.30	1244.27	0.00	0.00	0.00	-1115.07	48.59	1725.61	-1111.20	-91.26	1712.83	-1252.96	-98.92	1711.28	-1257.25	46.07	1726.29	2052.65	1590.95	64.32	0.00	0.00	0.00	1453.80
1.50000	-771.14	130.01	164.13	-810.53	116.72	149.36	-1019.87	101.41	52.57	-967.03	163.34	107.69	-1298.90	-16.14	41.60	-1349.82	-12.09	53.09	-47.55	-45.92	212.16	-1507.60	-60.89	99.22	-1128.97	24.74	1242.11	0.00	0.00	0.00	-1104.41	49.97	1723.74	-1101.88	-89.74	1711.22	-1241.58	-97.44	1709.37	-1245.52	48.32	1724.15	2053.85	1589.72	70.44	0.00	0.00	0.00	1454.02
1.51000	-746.59	128.94	175.82	-785.20	115.16	159.27	-987.23	100.40	47.69	-935.65	162.50	105.44	-1299.72	-16.47	40.99	-1349.59	-11.81	52.87	-47.55	-45.92	212.16	-1506.41	-61.27	100.44	-1117.61	25.41	1239.79	0.00	0.00	0.00	-1090.79	52.03	1721.54	-1089.32	-88.43	1709.27	-1230.10	-95.55	1707.52	-1234.75	48.54	1722.05	2053.52	1589.13	70.63	0.00	0.00	0.00	1453.99
1.52000	-725.03	129.32	186.06	-762.29	114.56	168.12	-958.60	98.80	43.71	-908.01	161.12	103.31	-1296.29	-15.95	41.29	-1348.95	-12.25	52.68	-47.55	-45.92	212.16	-1505.58	-60.81	101.30	-1103.24	26.03	1237.64	0.00	0.00	0.00	-1081.72	53.85	1719.62	-1076.83	-86.27	1707.55	-1218.50	-93.91	1705.50	-1223.25	49.86	1719.95	2049.98	1594.55	51.23	0.00	0.00	0.00	1453.64
1.53000	-706.33	130.30	194.39	-742.52	114.80	175.35	-933.74	96.69	40.56	-883.88	159.27	101.30	-1298.10	-15.94	40.07	-1347.27	-12.72	52.49	-47.55	-45.92	212.16	-1504.36	-61.10	102.67	-1093.81	26.57	1235.35	0.00	0.00	0.00	-1069.88	55.42	1717.66	-1065.71	-84.20	1705.75	-1206.89	-92.31	1703.58	-1211.58	51.51	1717.68	2052.00	1590.88	64.39	0.00	0.00	0.00	1453.37
1.54000	-690.97	132.20	199.27	-725.98	115.49	179.71	-912.39	94.11	38.19	-863.05	157.01	99.41	-1296.38	-15.82	40.27	-1347.61	-12.92	52.13	-47.55	-45.92	212.16	-1502.73	-62.10	104.40	-1082.75	26.92	1233.00	0.00	0.00	0.00	-1059.15	57.64	1715.62	-1053.92	-82.11	1703.92	-1195.38	-89.97	1701.65	-1199.98	53.62	1715.30	2053.56	1589.10	70.63	0.00	0.00	0.00	1454.09
1.55000	-678.38	133.39	200.03	-712.59	115.78	180.31	-894.33	91.13	36.52	-845.28	154.37	97.63	-1295.79	-16.00	39.90	-1346.58	-13.50	51.68	-47.55	-45.92	212.16	-1501.30	-62.59	105.95	-1070.32	27.65	1230.76	0.00	0.00	0.00	-1049.35	59.94	1713.67	-1043.14	-80.03	1702.34	-1183.51	-88.14	1699.68	-1188.35	55.69	1713.13	2053.27	1590.37	70.13	0.00	0.00	0.00	1453.47
1.56000	-667.65	133.31	196.25	-701.39	114.20	177.30	-879.29	87.82	35.50	-830.35	151.43	95.98	-1297.40	-15.60	39.41	-1346.11	-12.92	51.52	-47.55	-45.92	212.16	-1499.79	-63.02	107.56	-1058.53	28.34	1228.42	0.00	0.00	0.00	-1037.51	62.21	1711.68	-1030.50	-77.52	1700.57	-1171.76	-85.94	1697.74	-1176.58	58.30	1710.93	2049.08	1592.86	51.52	0.00	0.00	0.00	1454.26
1.57000	-657.82	131.31	189.39	-692.02	111.37	171.24	-867.05	84.24	35.04	-818.03	148.23	94.44	-1295.48	-15.38	39.39	-1347.78	-13.76	50.77	-47.55	-45.92	212.16	-1498.16	-63.85	109.53	-1045.65	29.37	1226.21	0.00	0.00	0.00	-1023.22	65.33	1709.48	-1018.89	-75.29	1698.89	-1159.99	-83.71	1695.92	-1164.97	60.06	1708.91	2051.54	1591.19	64.10	0.00	0.00	0.00	1454.66
1.58000	-649.96	128.26	180.76	-684.74	107.71	163.53	-857.35	80.44	35.10	-808.11	144.84	93.01	-1294.59	-15.37	39.38	-1343.44	-13.79	51.23	-47.55	-45.92	212.16	-1496.02	-65.22	112.00	-1034.32	30.27	1224.10	0.00	0.00	0.00	-1012.82	67.72	1707.88	-1005.14	-72.69	1697.25	-1147.86	-81.54	1694.15	-1153.00	62.62	1706.93	2053.66	1591.34	69.77	0.00	0.00	0.00	1453.56
1.59000	-644.38	124.82	171.45	-679.57	103.66	155.33	-849.95	76.49	35.60	-800.35	141.29	91.69	-1297.04	-15.62	38.33	-1342.51	-14.28	50.86	-47.55	-45.92	212.16	-1494.03	-65.51	114.22	-1022.32	31.40	1222.09	0.00	0.00	0.00	-1001.03	70.23	1706.22	-994.96	-69.93	1695.76	-1135.67	-78.82	1692.49	-1140.78	65.72	1704.90	2054.32	1589.67	70.65	0.00	0.00	0.00	1453.22
1.60000	-640.82	120.48	162.54	-675.29	99.20	146.87	-844.60	72.44	36.48	-794.53	137.66	90.49	-1298.06	-15.51	37.82	-1342.61	-14.61	50.05	-47.55	-45.92	212.16	-1491.29	-66.70	117.10	-1009.17	33.04	1220.31	0.00	0.00	0.00	-988.33	73.09	1704.51	-981.85	-67.03	1694.26	-1123.40	-76.37	1690.85	-1128.65	68.27	1703.13	2054.10	1589.72	70.48	0.00	0.00	0.00	1453.58
1.61000	-632.47	113.19	154.36	-669.17	94.07	139.65	-841.08	68.38	37.67	-790.43	133.99	89.39	-1293.17	-15.01	38.50	-1341.11	-15.21	49.65	-47.55	-45.92	212.16	-1488.49	-67.37	119.99	-996.03	34.60	1218.74	0.00	0.00	0.00	-976.61	76.21	1702.87	-969.34	-64.20	1692.76	-1111.12	-73.78	1689.33	-1116.85	70.74	1701.49	2053.24	1588.89	70.73	0.00	0.00	0.00	1454.52
1.62000	-625.09	107.85	144.48	-660.57	88.49	132.04	-839.12	64.34	39.11	-787.81	130.34	88.41	-1296.17	-15.66	37.29	-1340.84	-15.94	48.81	-47.55	-45.92	212.16	-1484.83	-68.74	123.50	-982.06	36.25	1217.45	0.00	0.00	0.00	-964.44	79.00	1701.66	-959.08	-61.78	1691.87	-1098.80	-70.82	1688.12	-1104.66	73.84	1700.05	2052.96	1589.68	70.33	0.00	0.00	0.00	1453.34
1.63000	-613.88	103.87	131.85	-651.38	83.55	122.26	-838.49	60.40	40.73	-786.46	126.77	87.53	-1295.36	-15.82	37.04	-1338.04	-15.59	48.08	-47.55	-45.92	212.16	-1480.32	-70.91	127.78	-970.17	37.78	1216.64	0.00	0.00	0.00	-951.12	82.55	1700.71	-946.45	-58.61	1691.11	-1086.11	-68.20	1687.33	-1092.36	76.71	1699.25	2053.07	1589.39	70.45	0.00	0.00	0.00	1453.39
1.64000	-605.30	100.55	118.32	-643.37	79.97	111.24	-838.94	56.61	42.46	-786.15	123.33	86.75	-1293.98	-15.87	36.90	-1335.76	-16.51	47.57	-47.55	-45.92	212.16	-1476.12	-71.78	132.02	-957.58	39.33	1216.10	0.00	0.00	0.00	-938.62	85.32	1700.23	-932.18	-55.69	1690.43	-1073.59	-65.42	1686.84	-1079.75	79.72	1698.64	2048.88	1592.29	51.73	0.00	0.00	0.00	1453.62
1.65000	-598.72	97.69	107.48	-636.93	77.03	102.55	-840.23	53.05	44.25	-786.66	120.07	86.08	-1294.02	-16.04	36.32	-1335.19	-17.29	46.20	-47.55	-45.92	212.16	-1470.83	-73.15	136.78	-943.93	40.76	1215.91	0.00	0.00	0.00	-926.74	88.44	1699.87	-919.02	-52.78	1689.94	-1061.19	-62.36	1686.38	-1067.07	82.54	1698.16	2052.03	1589.93	64.92	0.00	0.00	0.00	1454.79
1.66000	-593.91	96.91	98.16	-634.98	76.78	93.87	-842.12	49.76	46.02	-787.76	117.05	85.52	-1294.11	-16.12	35.89	-1332.74	-17.61	45.54	-47.55	-45.92	212.16	-1464.51	-75.01	142.13	-930.83	42.32	1215.94	0.00	0.00	0.00	-914.21	91.30	1699.66	-906.76	-49.85	1689.78	-1048.59	-59.35	1686.17	-1054.35	85.52	1697.97	2053.60	1589.23	70.69	0.00	0.00	0.00	1455.14
1.67000	-590.38	96.91	89.93	-630.15	76.84	87.62	-844.36	46.81	47.72	-789.22	114.33	85.05	-1293.21	-16.38	35.78	-1328.47	-17.76	44.86	-47.55	-45.92	212.16	-1457.13	-77.55	148.39	-916.70	43.52	1216.15	0.00	0.00	0.00	-900.34	94.32	1699.65	-893.10	-46.92	1689.84	-1035.82	-56.38	1686.40	-1041.89	87.94	1698.42	2054.11	1589.70	70.49	0.00	0.00	0.00	1453.60
1.68000	-587.56	96.33	83.31	-628.96	75.87	81.87	-846.71	44.27	49.27	-790.82	111.95	84.69	-1292.08	-16.49	35.08	-1326.96	-18.29	44.12	-47.55	-45.92	212.16	-1449.07	-78.80	154.60	-903.01	44.84	1216.75	0.00	0.00	0.00	-888.01	97.14	1700.30	-880.95	-43.99	1690.38	-1023.07	-53.24	1687.02	-1028.87	91.69	1699.09	2054.31	1589.99	70.45	0.00	0.00	0.00	1453.80
1.69000	-585.54	95.73	78.03	-626.26	74.82	77.74	-848.92	42.19	50.60	-792.33	109.98	84.42	-1293.41	-17.19	33.84	-1324.07	-18.65	43.54	-47.55	-45.92	212.16	-1438.78	-81.45	162.19	-889.34	45.97	1217.87	0.00	0.00	0.00	-875.05	99.66	1701.17	-868.21	-41.04	1690.96	-1010.31	-50.50	1687.87	-1016.08	94.43	1700.03	2054.65	1590.54	70.18	0.00	0.00	0.00	1453.83
1.70000	-583.98	95.24	74.68	-625.00	74.64	74.87	-850.75	40.64	51.67	-793.54	108.47	84.25	-1292.07	-17.87	34.33	-1319.51	-19.90	43.80	-47.55	-45.92	212.16	-1427.39	-83.57	170.15	-875.46	46.91	1219.17	0.00	0.00	0.00	-860.77	102.24	1702.09	-855.45	-38.68	1691.90	-997.57	-47.60	1688.90	-1002.93	97.46	1701.17	2053.96	1590.01	70.26	0.00	0.00	0.00	1454.12
1.71000	-583.55	95.07	72.98	-624.35	74.95	72.74	-851.96	39.67	52.39	-794.20	107.48	84.18	-1290.31	-18.83	33.54	-1312.65	-19.50	44.84	-47.55	-45.92	212.16	-1415.09	-84.51	177.99	-862.34	48.06	1220.58	0.00	0.00	0.00	-848.52	104.60	1703.29	-843.76	-35.97	1692.99	-984.86	-44.66	1690.16	-989.99	100.38	1702.47	2053.73	1589.64	70.44	0.00	0.00	0.00	1454.15
1.72000	-582.04	94.69	70.60	-624.05	75.01	70.31	-852.30	39.36	52.70	-794.11	107.05	84.20	-1285.68	-19.74	33.09	-1303.93	-20.46	47.38	-47.55	-45.92	212.16	-1400.60	-86.85	186.83	-849.00	48.95	1222.21	0.00	0.00	0.00	-835.61	107.25	1704.42	-831.93	-33.50	1694.24	-972.27	-41.90	1691.61	-977.35	102.42	1703.97	2054.35	1589.99	70.37	0.00	0.00	0.00	1454.35
1.73000	-578.03	94.37	68.78	-623.71	74.78	68.30	-852.19	39.86	52.60	-793.05	107.17	84.33	-1280.71	-21.62	31.30	-1291.73	-20.92	51.49	-47.55	-45.92	212.16	-1384.26	-88.86	195.82	-835.28	50.39	1224.11	0.00	0.00	0.00	-821.42	109.48	1705.52	-818.70	-31.21	1695.64	-959.78	-39.30	1693.22	-964.84	104.46	1705.50	2050.29	1594.13	50.82	0.00	0.00	0.00	1454.24
1.74000	-574.45	94.04	68.09	-622.47	74.76	67.03	-852.20	40.51	52.40	-792.48	106.74	84.28	-1272.80	-22.89	29.21	-1277.63	-22.01	57.26	-47.55	-45.92	212.16	-1366.25	-90.99	204.81	-822.97	51.68	1225.84	0.00	0.00	0.00	-811.42	111.41	1706.92	-805.60	-29.21	1696.83	-947.25	-36.98	1694.88	-952.07	106.78	1707.11	2052.59	1591.22	64.07	0.00	0.00	0.00	1453.23
1.75000	-575.99	93.52	66.21	-622.01	74.60	66.12	-851.74	39.49	52.91	-791.94	106.94	84.53	-1267.48	-24.92	26.38	-1260.73	-22.97	63.73	-47.55	-45.92	212.16	-1347.22	-92.91	213.64	-811.75	52.14	1227.73	0.00	0.00	0.00	-797.30	113.45	1708.04	-794.24	-27.31	1698.43	-934.73	-34.58	1696.80	-939.30	109.31	1708.70	2054.01	1589.46	70.53	0.00	0.00	0.00	1453.74
1.76000	-576.66	93.29	64.92	-621.94	74.44	65.16	-851.67	39.45	52.97	-791.54	106.78	84.59	-1258.34	-28.04	23.54	-1268.54	-21.44	69.13	-47.55	-45.92	212.16	-1327.55	-95.43	222.06	-799.59	53.59	1229.74	0.00	0.00	0.00	-784.95	115.59	1709.44	-779.09	-25.22	1699.75	-922.19	-32.94	1698.78	-926.72	110.94	1710.54	2054.13	1589.46	70.63	0.00	0.00	0.00	1453.15
1.77000	-576.11	92.89	64.36	-621.69	74.16	64.65	-851.51	39.57	52.90	-791.28	106.30	84.46	-1244.63	-32.81	22.98	-1256.25	-23.47	75.45	-47.55	-45.92	212.16	-1308.44	-96.89	230.13	-787.41	54.31	1231.72	0.00	0.00	0.00	-773.40	117.20	1711.06	-766.26	-23.33	1701.53	-909.85	-31.27	1700.83	-914.42	112.68	1712.48	2053.82	1589.84	70.38	0.00	0.00	0.00	1454.12
1.78000	-575.06	92.78	63.96	-620.57	74.09	64.29	-851.34	39.73	52.96	-791.34	105.83	84.36	-1224.03	-37.27	31.11	-1235.32	-30.98	79.18	-47.55	-45.92	212.16	-1288.87	-98.65	238.81	-775.66	55.36	1233.57	0.00	0.00	0.00	-761.65	118.56	1712.77	-754.33	-21.91	1703.29	-897.84	-29.42	1702.92	-902.24	113.89	1714.32	2053.95	1590.15	70.10	0.00	0.00	0.00	1454.11
1.79000	-575.55	92.30	63.29	-621.29	73.78	63.65	-851.04	39.17	53.38	-790.91	106.23	84.60	-1204.09	-42.70	40.43	-1217.71	-37.37	85.12	-47.55	-45.92	212.16	-1268.39	-98.60	246.71	-764.12	56.00	1235.53	0.00	0.00	0.00	-750.09	119.91	1714.51	-743.70	-20.81	1705.17	-885.78	-28.18	1704.97	-890.10	115.37	1716.32	2054.52	1590.40	70.27	0.00	0.00	0.00	1454.43
1.80000	-574.55	92.53	62.70	-621.87	73.84	62.95	-851.02	39.72	53.23	-790.63	106.24	84.78	-1181.49	-49.02	47.25	-1193.94	-44.62	92.28	-47.55	-45.92	212.16	-1245.99	-99.84	254.19	-752.74	56.34	1237.56	0.00	0.00	0.00	-736.28	121.38	1716.15	-731.83	-19.48	1707.28	-873.91	-27.01	1707.08	-878.01	116.99	1718.24	2054.12	1591.19	69.89	0.00	0.00	0.00	1454.06
1.81000	-575.04	92.37	61.91	-620.85	73.78	62.83	-850.74	38.65	53.96	-790.45	105.98	84.70	-1154.40	-53.18	54.70	-1170.95	-49.68	97.53	-47.55	-45.92	212.16	-1222.88	-100.33	260.35	-742.10	56.87	1239.57	0.00	0.00	0.00	-725.06	122.21	1718.32	-720.73	-18.83	1709.35	-862.27	-25.91	1709.29	-866.18	118.03	1720.43	2053.56	1589.77	70.25	0.00	0.00	0.00	1453.68
1.82000	-575.60	92.36	61.32	-621.55	73.91	62.20	-850.95	38.84	54.14	-790.22	106.18	84.80	-1125.90	-58.00	60.38	-1142.93	-53.10	103.05	-47.55	-45.92	212.16	-1198.87	-100.60	265.24	-730.72	56.92	1241.71	0.00	0.00	0.00	-713.63	122.98	1720.51	-707.16	-18.04	1711.32	-850.66	-25.10	1711.55	-854.30	119.02	1722.58	2053.60	1589.28	70.48	0.00	0.00	0.00	1453.68
1.83000	-576.55	92.64	60.62	-621.17	74.04	61.99	-851.16	39.23	54.10	-789.98	106.49	84.93	-1097.55	-62.47	64.85	-1115.20	-55.78	106.75	-47.55	-45.92	212.16	-1174.25	-101.42	268.98	-720.21	56.68	1243.89	0.00	0.00	0.00	-700.50	123.66	1722.44	-698.61	-17.52	1713.70	-839.08	-24.69	1713.74	-842.63	119.76	1724.79	2053.80	1589.79	70.32	0.00	0.00	0.00	1453.53
1.84000	-577.14	92.55	60.09	-620.63	74.23	62.03	-851.08	38.96	54.47	-789.72	106.75	85.07	-1065.78	-66.51	68.69	-1084.94	-58.63	109.00	-47.55	-45.92	212.16	-1148.82	-102.13	271.13	-708.25	56.71	1246.28	0.00	0.00	0.00	-690.24	124.12	1724.61	-686.38	-16.85	1715.88	-827.45	-24.19	1716.01	-831.03	120.39	1726.93	2053.56	1590.00	70.05	0.00	0.00	0.00	1453.22
1.85000	-573.68	92.79	60.65	-620.18	74.51	61.82	-850.91	39.00	54.67	-789.71	106.54	85.04	-1037.27	-70.72	70.70	-1057.21	-62.02	110.27	-47.55	-45.92	212.16	-1123.27	-102.22	271.58	-697.12	56.89	1248.60	0.00	0.00	0.00	-678.42	124.25	1726.70	-673.82	-16.81	1717.74	-816.12	-23.44	1718.19	-819.47	121.11	1728.97	2053.51	1589.17	70.37	0.00	0.00	0.00	1452.70
1.86000	-576.63	92.92	59.44	-621.50	74.50	61.27	-850.18	37.90	55.41	-789.40	107.03	85.35	-1006.03	-73.99	72.30	-1028.39	-65.00	110.65	-47.55	-45.92	212.16	-1097.34	-102.55	270.75	-687.32	57.18	1250.84	0.00	0.00	0.00	-665.92	124.77	1728.54	-661.72	-16.51	1719.68	-804.74	-23.42	1720.18	-808.15	121.05	1731.11	2053.86	1589.78	70.32	0.00	0.00	0.00	1453.61
1.87000	-573.37	92.63	60.11	-621.63	74.62	60.98	-849.80	37.85	55.55	-789.48	106.33	85.16	-974.42	-76.80	73.43	-1000.23	-67.41	109.53	-47.55	-45.92	212.16	-1070.84	-103.38	268.82	-676.48	56.95	1253.07	0.00	0.00	0.00	-655.30	124.52	1730.30	-653.43	-16.37	1721.64	-793.53	-23.11	1722.06	-796.73	121.13	1733.00	2053.71	1590.17	69.99	0.00	0.00	0.00	1453.46
1.88000	-575.33	92.74	59.07	-620.28	74.45	61.10	-849.71	38.33	55.53	-789.32	106.39	85.38	-943.37	-77.58	70.64	-966.28	-68.50	109.20	-47.55	-45.92	212.16	-1043.45	-104.17	265.75	-666.15	56.99	1255.05	0.00	0.00	0.00	-645.77	124.48	1732.09	-641.49	-16.45	1723.30	-782.34	-23.23	1723.75	-785.48	120.96	1734.78	2053.99	1590.04	70.09	0.00	0.00	0.00	1453.78
1.89000	-576.21	92.57	58.35	-620.03	74.37	60.91	-850.25	38.65	55.53	-788.85	106.77	85.80	-912.16	-78.02	69.41	-935.19	-69.30	107.33	-47.55	-45.92	212.16	-1015.92	-104.72	261.26	-655.08	57.38	1256.93	0.00	0.00	0.00	-633.03	124.49	1733.52	-629.99	-16.86	1724.66	-771.23	-23.54	1725.27	-774.22	121.06	1736.45	2053.82	1589.29	70.45	0.00	0.00	0.00	1453.50
1.90000	-574.96	92.64	58.34	-619.99	74.52	60.69	-850.38	38.67	55.87	-788.78	106.17	85.81	-882.41	-77.26	64.28	-902.36	-69.63	105.22	-47.55	-45.92	212.16	-987.84	-105.82	255.86	-644.52	57.72	1258.48	0.00	0.00	0.00	-621.68	124.21	1734.88	-618.16	-17.26	1725.66	-760.29	-23.79	1726.60	-763.18	120.86	1737.90	2053.67	1589.16	70.46	0.00	0.00	0.00	1454.30
1.91000	-574.53	92.58	57.98	-620.07	74.42	60.43	-850.13	39.43	55.85	-788.47	106.03	86.00	-845.70	-76.80	63.21	-873.85	-68.08	99.20	-47.55	-45.92	212.16	-959.53	-106.22	249.19	-633.69	58.26	1259.85	0.00	0.00	0.00	-611.48	124.08	1736.05	-607.28	-17.64	1726.75	-749.33	-24.10	1727.80	-752.20	120.49	1739.24	2053.24	1588.62	70.57	0.00	0.00	0.00	1454.50
1.92000	-572.95	92.72	57.93	-619.47	74.39	60.23	-849.75	39.00	56.51	-788.27	106.03	86.29	-810.31	-75.51	61.81	-844.40	-67.22	94.89	-47.55	-45.92	212.16	-930.12	-107.01	241.62	-623.38	58.83	1261.13	0.00	0.00	0.00	-601.15	123.50	1737.07	-593.99	-17.74	1727.38	-738.40	-24.66	1728.71	-741.22	120.22	1740.26	2052.71	1588.58	70.46	0.00	0.00	0.00	1454.37
1.93000	-573.88	92.86	57.24	-620.37	74.57	59.66	-849.50	38.95	56.94	-787.97	106.05	86.53	-772.30	-74.32	60.70	-802.09	-65.71	94.02	-47.55	-45.92	212.16	-900.24	-107.78	233.29	-612.74	59.88	1262.09	0.00	0.00	0.00	-589.28	122.84	1737.69	-584.40	-18.18	1728.25	-727.48	-25.10	1729.44	-730.24	119.90	1741.11	2053.20	1589.82	70.02	0.00	0.00	0.00	1453.67
1.94000	-575.27	92.72	56.38	-619.36	74.59	59.80	-849.38	38.75	57.22	-787.69	105.86	86.75	-726.38	-74.32	63.02	-762.10	-66.00	93.67	-47.55	-45.92	212.16	-870.15	-107.95	223.92	-600.40	61.06	1262.84	0.00	0.00	0.00	-578.61	122.27	1738.27	-573.96	-18.72	1728.66	-716.46	-25.48	1729.99	-719.35	119.20	1741.79	2053.50	1589.52	70.31	0.00	0.00	0.00	1454.02
1.95000	-572.85	92.76	56.62	-620.16	74.62	59.48	-849.35	38.47	57.39	-787.32	105.90	87.00	-686.61	-72.90	62.27	-725.19	-65.43	90.84	-47.55	-45.92	212.16	-838.97	-108.82	214.34	-590.95	62.33	1263.17	0.00	0.00	0.00	-566.92	122.02	1738.57	-563.38	-19.19	1728.94	-705.39	-26.01	1730.29	-708.44	119.01	1742.08	2053.51	1589.65	70.39	0.00	0.00	0.00	1452.68
1.96000	-575.25	92.42	55.77	-619.89	74.48	59.40	-849.37	38.19	57.48	-787.25	105.24	87.03	-647.14	-72.09	61.04	-687.39	-63.35	87.83	-47.55	-45.92	212.16	-807.10	-108.48	203.68	-580.37	63.34	1263.16	0.00	0.00	0.00	-556.90	121.46	1738.76	-551.75	-19.98	1728.86	-694.34	-26.63	1730.32	-697.69	118.04	1742.34	2053.77	1589.42	70.38	0.00	0.00	0.00	1452.98
1.97000	-570.13	92.18	57.13	-619.68	73.96	59.60	-849.40	37.98	57.53	-786.83	105.49	87.48	-606.41	-70.86	60.40	-648.82	-64.15	85.26	-47.55	-45.92	212.16	-774.60	-109.06	193.27	-570.95	64.14	1263.04	0.00	0.00	0.00	-544.82	120.96	1738.51	-542.76	-20.75	1728.70	-683.32	-27.32	1730.13	-686.68	117.39	1742.27	2053.69	1589.57	70.24	0.00	0.00	0.00	1454.28
1.98000	-570.19	91.68	56.89	-620.66	73.79	59.27	-849.38	37.92	57.58	-786.45	105.39	87.76	-566.38	-70.12	59.88	-610.13	-63.46	82.78	-47.55	-45.92	212.16	-741.48	-109.46	182.64	-561.10	64.63	1262.48	0.00	0.00	0.00	-534.96	120.11	1738.34	-531.60	-21.32	1728.05	-672.18	-28.37	1729.60	-675.62	116.73	1741.97	2052.83	1589.17	70.31	0.00	0.00	0.00	1454.30
1.99000	-571.89	91.84	55.84	-620.51	74.24	58.84	-849.28	38.07	57.65	-786.25	105.16	88.02	-526.53	-69.08	59.97	-569.46	-62.90	80.85	-47.55	-45.92	212.16	-707.43	-109.97	172.27	-549.94	65.33	1261.79	0.00	0.00	0.00	-524.09	119.67	1737.73	-519.94	-21.97	1727.29	-661.12	-28.78	1728.99	-664.36	116.14	1741.46	2054.36	1591.09	69.75	0.00	0.00	0.00	1453.44
2.00000	-573.16	92.01	55.13	-619.18	72.33	56.88	-849.12	38.53	57.64	-785.96	104.75	88.19	-485.09	-68.37	61.01	-528.06	-62.71	79.56	-47.55	-45.92	212.16	-673.12	-110.42	162.20	-539.41	65.30	1260.83	0.00	0.00	0.00	-512.64	119.10	1737.05	-508.35	-22.57	1726.46	-650.01	-29.39	1728.04	-653.05	115.61	1740.68	2053.01	1589.40	70.16	0.00	0.00	0.00	1454.12
2.01000	-559.26	87.56	58.83	-624.10	73.11	55.19	-849.29	39.20	57.38	-785.55	105.05	88.57	-446.59	-68.42	61.97	-489.67	-62.71	78.25	-47.55	-45.92	212.16	-638.48	-110.51	152.26	-529.67	65.66	1259.72	0.00	0.00	0.00	-501.72	118.26	1736.07	-496.48	-23.28	1725.40	-638.96	-30.09	1726.93	-641.77	114.90	1739.69	2052.81	1588.74	70.36	0.00	0.00	0.00	1453.47
2.02000	-554.83	89.22	59.40	-619.23	74.01	55.77	-848.69	37.80	58.37	-785.37	104.40	88.67	-403.29	-68.12	65.17	-451.74	-62.58	77.74	-47.55	-45.92	212.16	-602.96	-111.24	143.15	-518.34	65.48	1258.56	0.00	0.00	0.00	-490.96	117.22	1735.09	-486.22	-24.03	1724.34	-627.81	-30.84	1725.60	-630.57	114.07	1738.50	2053.66	1589.22	70.43	0.00	0.00	0.00	1453.51
2.03000	-559.03	89.70	56.98	-620.81	74.81	54.86	-848.80	38.42	58.25	-784.92	104.39	88.96	-364.58	-67.95	68.11	-412.59	-62.21	78.55	-47.55	-45.92	212.16	-567.37	-110.84	134.15	-507.90	65.41	1257.25	0.00	0.00	0.00	-478.57	116.44	1733.77	-474.30	-24.70	1722.99	-616.58	-31.74	1724.07	-619.12	113.26	1737.12	2053.31	1588.93	70.50	0.00	0.00	0.00	1453.28
2.04000	-562.28	91.90	55.14	-618.23	74.53	58.42	-848.53	38.06	58.61	-784.57	104.29	89.25	-325.38	-67.24	72.70	-372.70	-61.78	80.66	-47.55	-45.92	212.16	-531.33	-110.89	125.97	-495.37	65.10	1255.78	0.00	0.00	0.00	-467.87	115.34	1732.40	-463.63	-25.89	1721.47	-605.17	-32.80	1722.36	-607.76	112.34	1735.70	2051.38	1596.51	50.09	0.00	0.00	0.00	1452.47
2.05000	-571.91	92.89	53.61	-618.60	75.07	57.77	-848.48	38.43	58.58	-784.26	104.00	89.50	-284.85	-65.73	79.12	-333.47	-61.41	83.68	-47.55	-45.92	212.16	-494.64	-111.19	118.87	-484.52	64.61	1254.02	0.00	0.00	0.00	-455.46	114.42	1730.77	-452.34	-27.01	1719.71	-593.54	-33.85	1720.51	-596.39	110.98	1734.10	2052.47	1591.47	63.79	0.00	0.00	0.00	1453.37
2.06000	-571.48	93.27	53.16	-618.50	75.27	57.60	-848.41	38.49	58.95	-783.85	103.71	89.82	-245.55	-64.41	86.58	-294.07	-60.69	88.14	-47.55	-45.92	212.16	-457.94	-111.70	113.08	-472.63	64.21	1252.24	0.00	0.00	0.00	-443.74	113.06	1729.15	-442.14	-27.90	1717.90	-581.95	-34.88	1718.55	-584.91	109.48	1732.47	2053.17	1589.53	70.12	0.00	0.00	0.00	1453.89
2.07000	-570.90	93.43	52.92	-618.55	75.19	57.48	-848.15	38.22	59.24	-783.27	103.67	90.22	-206.64	-62.60	95.93	-255.89	-59.65	94.16	-47.55	-45.92	212.16	-421.43	-111.88	108.53	-462.70	63.76	1250.34	0.00	0.00	0.00	-432.82	111.75	1727.28	-428.33	-29.37	1715.65	-570.33	-35.96	1716.53	-573.12	108.65	1730.62	2054.27	1590.56	69.91	0.00	0.00	0.00	1452.80
2.08000	-570.93	93.63	52.48	-618.72	74.92	57.32	-847.76	37.54	59.87	-782.85	103.31	90.55	-168.32	-61.92	106.74	-219.09	-58.53	101.83	-47.55	-45.92	212.16	-384.98	-112.12	105.59	-451.52	63.09	1248.30	0.00	0.00	0.00	-420.18	110.43	1725.25	-416.64	-30.74	1713.34	-558.67	-37.34	1714.37	-561.25	107.50	1728.65	2054.27	1590.69	69.91	0.00	0.00	0.00	1453.22
2.09000	-570.10	93.77	52.47	-618.63	75.01	56.95	-847.52	37.05	60.44	-782.30	103.26	91.11	-137.36	-60.81	118.16	-183.88	-57.68	111.52	-47.55	-45.92	212.16	-349.26	-112.30	104.24	-439.54	62.67	1246.27	0.00	0.00	0.00	-409.85	109.24	1723.25	-405.72	-32.13	1711.12	-546.96	-38.76	1712.08	-549.39	105.74	1726.72	2053.93	1590.38	69.82	0.00	0.00	0.00	1452.99
2.10000	-571.09	93.68	51.78	-619.32	74.80	56.52	-847.21	37.16	60.91	-781.50	103.58	91.89	-105.01	-61.83	131.23	-150.06	-57.13	122.50	-47.55	-45.92	212.16	-314.90	-112.64	104.64	-427.58	61.87	1244.06	0.00	0.00	0.00	-396.17	107.82	1720.96	-393.14	-33.90	1708.70	-535.17	-40.20	1709.70	-537.33	104.53	1724.61	2053.79	1589.91	70.13	0.00	0.00	0.00	1452.80
2.11000	-572.09	93.73	51.01	-618.66	75.06	56.27	-847.23	38.03	61.18	-780.81	103.21	92.55	-75.19	-60.64	146.55	-117.42	-56.24	135.85	-47.55	-45.92	212.16	-282.29	-112.27	106.21	-416.08	61.04	1241.82	0.00	0.00	0.00	-384.71	106.16	1718.79	-381.23	-35.55	1706.32	-523.51	-41.40	1707.33	-525.50	102.51	1722.51	2053.60	1590.10	69.97	0.00	0.00	0.00	1454.22
2.12000	-570.36	93.83	51.05	-617.73	75.08	56.16	-846.62	37.56	62.18	-780.16	102.72	93.30	-48.10	-60.94	161.11	-92.91	-57.29	146.83	-47.55	-45.92	212.16	-251.82	-111.13	108.94	-405.21	60.19	1239.48	0.00	0.00	0.00	-372.46	104.47	1716.51	-371.00	-37.17	1703.99	-511.79	-43.15	1704.88	-513.33	101.24	1720.23	2054.01	1590.49	69.98	0.00	0.00	0.00	1453.55
2.13000	-570.28	94.27	50.37	-618.35	75.16	55.57	-846.14	37.47	63.58	-779.15	102.94	94.45	-24.13	-61.74	174.50	-67.95	-57.16	157.94	-47.55	-45.92	212.16	-224.59	-109.59	112.03	-400.49	59.14	1236.53	0.00	0.00	0.00	-360.25	102.87	1714.23	-359.29	-38.89	1701.59	-500.04	-44.72	1702.40	-501.24	99.83	1717.94	2053.59	1589.92	70.09	0.00	0.00	0.00	1453.54
2.14000	-569.71	94.04	50.23	-616.69	75.12	55.62	-845.36	37.77	65.16	-778.17	102.77	95.58	-3.66	-62.47	185.99	-46.64	-56.90	166.79	-47.55	-45.92	212.16	-201.10	-107.03	113.82	-387.01	58.09	1234.14	0.00	0.00	0.00	-348.74	100.95	1712.13	-346.76	-40.72	1699.16	-488.14	-46.54	1699.95	-489.20	98.03	1715.69	2053.44	1589.59	70.20	0.00	0.00	0.00	1453.40
2.15000	-568.97	94.17	49.78	-617.65	75.51	54.75	-844.83	37.57	67.26	-776.96	103.06	96.99	12.70	-63.41	193.70	-29.61	-56.88	172.44	-47.55	-45.92	212.16	-181.86	-104.63	113.89	-375.94	57.03	1231.79	0.00	0.00	0.00	-336.16	98.95	1709.94	-333.59	-42.66	1696.72	-476.10	-47.95	1697.58	-477.18	96.23	1713.42	2053.54	1590.15	70.00	0.00	0.00	0.00	1453.68
2.16000	-569.32	94.24	49.21	-616.83	75.81	54.42	-844.09	38.34	69.44	-775.69	103.42	98.55	26.13	-64.25	195.63	-15.81	-56.35	173.47	-47.55	-45.92	212.16	-166.83	-101.95	112.11	-362.50	56.02	1229.56	0.00	0.00	0.00	-324.38	96.94	1707.82	-322.63	-44.82	1694.39	-464.08	-50.21	1695.10	-465.15	94.65	1711.16	2054.35	1591.06	69.73	0.00	0.00	0.00	1455.11
2.17000	-567.55	94.31	49.12	-615.23	75.83	54.31	-843.16	38.18	72.38	-774.25	103.96	100.28	38.20	-62.80	192.41	-4.21	-55.63	170.84	-47.55	-45.92	212.16	-155.48	-99.18	109.20	-349.11	54.80	1227.52	0.00	0.00	0.00	-312.70	95.07	1705.80	-309.33	-47.00	1692.25	-452.06	-52.39	1692.66	-453.16	92.81	1708.91	2053.44	1590.75	69.69	0.00	0.00	0.00	1454.60
2.18000	-568.63	94.52	48.24	-615.37	76.45	53.62	-842.22	38.86	75.35	-772.86	104.22	102.15	48.73	-62.36	184.81	5.46	-54.17	164.74	-47.55	-45.92	212.16	-147.54	-96.25	105.55	-333.34	53.42	1225.27	0.00	0.00	0.00	-300.86	92.68	1703.95	-297.88	-49.15	1690.23	-440.04	-54.41	1690.40	-441.16	90.64	1706.73	2053.96	1590.93	69.75	0.00	0.00	0.00	1454.05
2.19000	-569.31	94.49	47.80	-614.68	76.81	53.18	-840.80	39.20	79.06	-771.15	104.63	104.39	56.44	-60.34	176.44	12.87	-51.24	157.98	-47.55	-45.92	212.16	-142.01	-93.43	101.53	-323.11	51.83	1223.27	0.00	0.00	0.00	-288.71	89.98	1702.22	-285.70	-51.53	1688.31	-427.95	-56.71	1688.21	-429.01	88.56	1704.75	2053.66	1590.19	69.91	0.00	0.00	0.00	1453.48
2.20000	-569.33	94.73	47.27	-613.73	77.37	52.60	-839.29	40.00	83.18	-769.02	105.12	107.00	63.74	-55.85	166.86	20.02	-48.00	150.18	-47.55	-45.92	212.16	-137.37	-90.95	99.68	-310.22	50.37	1221.43	0.00	0.00	0.00	-275.57	87.53	1700.39	-274.73	-53.92	1686.52	-415.84	-58.81	1686.17	-416.82	86.19	1702.80	2053.76	1590.60	69.85	0.00	0.00	0.00	1453.63
2.21000	-568.12	94.89	47.16	-613.28	77.69	51.61	-837.12	39.56	88.55	-766.33	106.21	110.26	71.54	-52.42	157.37	27.82	-44.23	142.01	-47.55	-45.92	212.16	-131.54	-89.23	97.99	-295.93	48.63	1219.97	0.00	0.00	0.00	-264.19	85.14	1698.83	-263.04	-56.34	1684.90	-403.74	-61.16	1684.24	-404.50	83.63	1701.02	2054.23	1591.70	69.37	0.00	0.00	0.00	1453.34
2.22000	-568.39	94.98	46.66	-611.74	78.30	51.10	-834.79	41.15	94.08	-763.39	106.83	113.85	80.16	-49.37	147.28	35.52	-40.85	133.74	-47.55	-45.92	212.16	-124.67	-88.78	96.47	-284.43	46.96	1218.66	0.00	0.00	0.00	-251.94	82.74	1697.68	-251.11	-58.79	1683.71	-391.60	-63.78	1682.74	-392.16	80.66	1699.81	2054.06	1591.04	69.58	0.00	0.00	0.00	1453.99
2.23000	-567.14	95.35	46.41	-610.06	79.04	50.30	-831.80	42.24	100.75	-760.04	106.98	117.85	87.69	-45.94	137.54	42.91	-36.04	125.08	-47.55	-45.92	212.16	-118.86	-89.03	94.83	-273.45	45.13	1217.82	0.00	0.00	0.00	-238.67	79.89	1696.92	-238.40	-61.55	1682.75	-379.20	-66.34	1681.74	-379.52	78.62	1698.91	2054.11	1591.32	69.56	0.00	0.00	0.00	1454.28
2.24000	-565.98	95.37	46.31	-608.12	79.76	49.50	-828.09	43.10	108.54	-755.58	108.18	122.84	97.06	-43.43	129.62	49.45	-33.92	118.06	-47.55	-45.92	212.16	-114.33	-89.51	93.45	-259.75	43.37	1217.45	0.00	0.00	0.00	-226.50	77.07	1696.48	-224.01	-63.89	1681.97	-366.52	-68.90	1681.03	-367.10	75.82	1698.30	2053.88	1590.27	70.15	0.00	0.00	0.00	1453.19
2.25000	-564.98	95.60	46.11	-607.18	80.45	48.22	-823.39	44.60	117.06	-750.37	109.20	128.55	101.16	-42.74	120.83	54.44	-33.70	111.37	-47.55	-45.92	212.16	-110.55	-89.60	92.28	-246.66	42.17	1217.28	0.00	0.00	0.00	-214.52	74.67	1696.06	-211.38	-66.73	1681.43	-353.76	-71.78	1680.44	-354.60	72.98	1697.87	2054.44	1590.53	70.04	0.00	0.00	0.00	1453.25
2.26000	-564.86	96.24	45.48	-605.10	81.07	47.27	-817.33	44.93	127.55	-744.21	110.36	135.07	105.90	-43.33	113.11	57.32	-34.38	104.97	-47.55	-45.92	212.16	-107.42	-89.81	91.49	-234.37	40.74	1217.52	0.00	0.00	0.00	-201.93	71.76	1696.10	-201.19	-69.29	1681.47	-341.06	-74.43	1680.17	-342.06	70.56	1697.71	2054.13	1590.54	69.85	0.00	0.00	0.00	1452.78
2.27000	-563.86	97.02	45.10	-602.78	81.87	46.33	-809.62	44.52	139.97	-736.64	112.21	142.63	110.02	-43.96	105.84	59.57	-35.40	99.67	-47.55	-45.92	212.16	-104.53	-89.67	90.76	-220.24	39.47	1218.00	0.00	0.00	0.00	-189.65	69.29	1696.29	-187.31	-71.57	1681.52	-328.40	-76.93	1680.28	-329.49	67.95	1697.92	2054.66	1591.11	69.74	0.00	0.00	0.00	1453.35
2.28000	-564.61	97.37	44.49	-598.12	82.43	46.34	-800.50	45.91	153.19	-727.86	113.52	150.62	113.12	-43.12	98.83	61.76	-34.42	93.49	-47.55	-45.92	212.16	-101.88	-89.45	90.09	-208.67	38.30	1218.86	0.00	0.00	0.00	-177.03	66.53	1696.72	-173.75	-74.21	1681.66	-315.85	-79.65	1680.65	-317.04	65.21	1698.53	2054.37	1590.79	69.82	0.00	0.00	0.00	1453.87
2.29000	-563.75	98.14	43.59	-596.40	83.25	46.03	-789.69	47.99	167.38	-717.47	114.96	159.44	115.90	-42.00	92.79	63.80	-33.95	88.84	-47.55	-45.92	212.16	-99.54	-88.83	89.38	-195.16	37.40	1220.09	0.00	0.00	0.00	-164.20	63.84	1697.44	-162.51	-76.69	1682.20	-303.32	-82.45	1681.24	-304.70	62.48	1699.49	2054.17	1589.96	70.21	0.00	0.00	0.00	1453.91
2.30000	-560.28	99.25	43.15	-592.02	83.97	46.88	-776.08	49.81	181.96	-705.08	117.40	169.26	118.56	-41.65	87.88	65.95	-34.75	84.74	-47.55	-45.92	212.16	-97.82	-88.62	89.15	-181.65	36.72	1221.58	0.00	0.00	0.00	-152.47	61.42	1698.29	-150.18	-79.06	1682.92	-290.81	-84.90	1682.19	-292.30	59.74	1700.69	2053.44	1589.54	70.27	0.00	0.00	0.00	1454.13
2.31000	-559.28	100.47	41.87	-587.52	84.98	48.04	-759.50	52.43	198.51	-690.62	119.89	179.47	118.97	-42.23	83.28	66.66	-35.16	81.51	-47.55	-45.92	212.16	-96.37	-88.03	88.87	-169.80	35.97	1223.38	0.00	0.00	0.00	-140.04	59.02	1699.42	-137.36	-81.51	1683.72	-278.38	-87.29	1683.36	-279.84	57.35	1702.18	2054.26	1589.81	70.33	0.00	0.00	0.00	1453.66
2.32000	-556.39	100.83	39.41	-581.36	86.11	50.75	-740.75	54.40	215.44	-674.46	121.38	189.67	118.36	-41.64	81.06	68.25	-35.48	79.55	-47.55	-45.92	212.16	-95.37	-87.45	88.74	-156.55	34.95	1225.31	0.00	0.00	0.00	-127.61	56.61	1700.83	-125.32	-84.10	1684.83	-266.05	-89.59	1684.66	-267.43	54.79	1703.76	2054.52	1590.61	70.07	0.00	0.00	0.00	1453.66
2.33000	-549.64	102.26	38.04	-573.28	87.56	55.10	-720.55	55.17	231.45	-657.16	122.51	199.95	118.68	-41.48	79.92	68.69	-35.37	77.73	-47.55	-45.92	212.16	-94.67	-87.17	88.89	-142.89	34.05	1227.27	0.00	0.00	0.00	-115.03	54.82	1702.29	-112.34	-85.74	1686.14	-253.73	-91.64	1686.15	-255.27	52.43	1705.42	2053.49	1589.51	70.21	0.00	0.00	0.00	1454.53
2.34000	-543.10	103.20	35.79	-565.07	89.12	59.74	-696.80	56.47	248.67	-638.40	124.12	210.70	118.23	-41.93	77.44	69.46	-34.86	76.32	-47.55	-45.92	212.16	-93.99	-87.02	89.02	-131.07	33.10	1229.17	0.00	0.00	0.00	-102.07	52.71	1703.93	-100.27	-87.32	1687.66	-241.42	-93.58	1687.76	-243.18	50.57	1707.14	2054.18	1590.44	69.95	0.00	0.00	0.00	1454.60
2.35000	-533.93	105.41	33.43	-552.94	90.02	65.47	-671.41	58.33	263.73	-618.31	124.94	220.55	119.17	-42.42	75.91	70.12	-35.43	74.68	-47.55	-45.92	212.16	-93.36	-86.42	88.94	-118.40	31.73	1231.02	0.00	0.00	0.00	-90.77	51.04	1705.77	-88.00	-88.85	1689.25	-229.23	-95.32	1689.47	-231.29	48.68	1708.95	2053.50	1590.23	70.02	0.00	0.00	0.00	1454.35
2.36000	-524.78	107.22	32.10	-541.85	91.72	70.02	-647.18	58.81	275.19	-597.31	125.86	229.40	119.43	-42.53	74.23	69.29	-35.40	73.75	-47.55	-45.92	212.16	-92.96	-86.50	89.20	-107.26	30.71	1232.90	0.00	0.00	0.00	-78.91	49.52	1707.63	-74.94	-90.31	1691.05	-217.27	-96.93	1691.23	-219.43	47.28	1710.81	2053.89	1590.38	69.94	0.00	0.00	0.00	1454.30
2.37000	-508.34	111.60	37.78	-524.80	94.11	76.12	-624.89	58.46	283.45	-576.77	126.08	237.42	118.68	-42.51	72.71	70.04	-34.99	72.93	-47.55	-45.92	212.16	-92.54	-86.25	89.32	-95.86	29.52	1234.71	0.00	0.00	0.00	-67.98	48.10	1709.71	-64.35	-91.61	1693.14	-205.51	-98.21	1693.12	-207.75	45.69	1712.73	2053.48	1589.81	69.99	0.00	0.00	0.00	1454.19
2.38000	-485.98	115.80	47.09	-501.81	98.43	83.81	-603.04	58.06	290.29	-555.27	126.91	245.45	120.16	-42.21	71.92	70.99	-34.74	71.55	-47.55	-45.92	212.16	-92.12	-85.76	89.28	-83.12	28.34	1236.64	0.00	0.00	0.00	-56.04	47.00	1711.77	-53.53	-92.67	1695.25	-193.83	-99.33	1695.09	-196.07	44.61	1714.73	2053.28	1590.38	69.81	0.00	0.00	0.00	1453.81
2.39000	-460.89	120.00	55.57	-476.57	102.10	91.26	-581.34	57.63	294.72	-532.63	127.52	252.12	119.91	-41.81	70.61	70.58	-34.68	70.78	-47.55	-45.92	212.16	-91.74	-85.23	89.25	-73.16	27.29	1238.54	0.00	0.00	0.00	-44.49	46.17	1713.95	-41.03	-93.40	1697.18	-182.27	-100.37	1697.14	-184.58	43.18	1716.89	2053.83	1591.73	69.42	0.00	0.00	0.00	1454.11
2.40000	-432.00	123.19	62.52	-450.19	104.83	97.10	-559.23	56.98	297.57	-509.08	128.50	257.42	120.90	-41.57	69.50	70.92	-34.91	70.21	-47.55	-45.92	212.16	-91.34	-84.92	89.36	-60.07	26.53	1240.61	0.00	0.00	0.00	-33.51	45.50	1716.11	-29.32	-94.14	1699.35	-170.65	-101.25	1699.27	-173.23	42.31	1719.15	2053.67	1590.88	69.66	0.00	0.00	0.00	1454.07
2.41000	-402.80	125.88	68.03	-421.46	107.08	102.17	-536.23	57.39	298.85	-484.48	129.18	260.99	120.83	-41.49	68.19	70.76	-34.70	69.55	-47.55	-45.92	212.16	-90.97	-85.17	89.82	-49.52	25.88	1242.61	0.00	0.00	0.00	-21.64	45.12	1718.32	-17.69	-94.63	1701.62	-158.98	-101.69	1701.58	-161.77	42.11	1721.45	2053.47	1589.62	70.28	0.00	0.00	0.00	1453.61
2.42000	-373.46	127.97	72.03	-393.37	109.04	105.37	-511.89	58.48	299.15	-459.40	130.03	262.99	120.67	-41.60	66.89	71.20	-34.45	68.78	-47.55	-45.92	212.16	-90.57	-84.69	89.90	-38.85	25.37	1244.75	0.00	0.00	0.00	-10.30	44.89	1720.63	-5.47	-95.02	1703.90	-147.40	-102.19	1703.95	-150.17	41.70	1723.73	2052.71	1589.42	70.14	0.00	0.00	0.00	1454.56
2.43000	-344.57	130.53	74.28	-364.92	110.67	107.40	-487.66	58.34	297.35	-434.11	130.69	263.32	121.44	-41.10	66.06	71.97	-34.35	68.68	-47.55	-45.92	212.16	-90.18	-84.44	90.10	-30.69	24.94	1247.04	0.00	0.00	0.00	0.84	44.95	1722.87	5.70	-95.60	1706.10	-135.73	-102.66	1706.28	-138.53	41.18	1726.05	2052.26	1588.90	70.31	0.00	0.00	0.00	1453.80
2.44000	-313.03	132.52	75.97	-335.56	112.34	108.31	-462.31	60.72	294.99	-408.02	131.75	262.25	121.66	-40.97	65.28	72.02	-34.75	68.27	-47.55	-45.92	212.16	-89.85	-84.32	90.31	-15.48	25.01	1249.58	0.00	0.00	0.00	13.07	44.95	1724.85	16.50	-95.79	1708.32	-124.05	-102.82	1708.66	-126.88	41.21	1728.22	2049.60	1593.61	51.32	0.00	0.00	0.00	1454.02
2.45000	-282.02	134.41	76.25	-305.95	113.99	107.90	-436.90	61.02	290.94	-381.61	132.52	259.70	122.37	-41.03	64.40	72.90	-34.12	66.86	-47.55	-45.92	212.16	-89.56	-84.05	90.47	-6.49	24.87	1251.84	0.00	0.00	0.00	24.78	45.23	1726.84	27.20	-95.80	1710.64	-112.40	-103.12	1710.91	-115.31	41.66	1730.24	2051.78	1589.94	64.52	0.00	0.00	0.00	1453.54
2.46000	-249.34	135.50	75.85	-274.16	115.53	106.80	-411.12	62.48	285.34	-354.90	133.74	255.94	121.24	-40.79	63.53	71.68	-34.18	67.19	-47.55	-45.92	212.16	-89.27	-83.68	90.57	4.52	24.82	1254.06	0.00	0.00	0.00	36.73	45.13	1728.61	37.81	-96.02	1712.75	-100.87	-103.43	1713.07	-103.92	41.73	1732.27	2053.42	1589.90	70.10	0.00	0.00	0.00	1453.44
2.47000	-217.24	136.56	74.27	-239.36	116.46	105.43	-384.45	64.48	278.99	-327.24	134.37	250.90	122.32	-41.20	63.11	72.31	-34.51	67.06	-47.55	-45.92	212.16	-89.05	-83.70	90.88	14.11	24.61	1256.29	0.00	0.00	0.00	46.38	45.67	1730.36	50.12	-95.74	1714.47	-89.53	-103.44	1715.09	-92.59	41.95	1734.09	2053.89	1590.38	69.98	0.00	0.00	0.00	1453.47
2.48000	-180.14	136.64	73.57	-206.08	117.24	102.85	-357.90	65.88	270.75	-299.43	135.27	244.89	121.77	-41.13	62.50	72.36	-34.17	66.84	-47.55	-45.92	212.16	-88.88	-83.86	91.15	26.48	24.22	1258.41	0.00	0.00	0.00	57.66	46.08	1731.93	62.21	-95.34	1716.17	-78.20	-103.40	1716.98	-81.43	42.31	1735.74	2053.54	1590.04	70.15	0.00	0.00	0.00	1453.84
2.49000	-144.76	136.79	71.93	-171.91	117.38	100.39	-331.00	68.83	261.67	-270.41	137.12	238.41	121.84	-41.09	61.98	73.19	-33.62	65.77	-47.55	-45.92	212.16	-88.67	-83.39	91.15	35.18	23.77	1260.23	0.00	0.00	0.00	69.16	46.56	1733.24	72.66	-95.06	1717.75	-66.94	-103.19	1718.67	-70.30	42.46	1737.26	2050.21	1594.46	51.14	0.00	0.00	0.00	1454.21
2.50000	-106.26	135.79	70.39	-135.98	117.64	97.78	-303.59	69.97	251.28	-240.74	138.94	231.01	122.68	-41.10	61.87	74.09	-33.41	65.78	-47.55	-45.92	212.16	-88.50	-83.43	91.40	45.97	23.27	1261.97	0.00	0.00	0.00	79.80	47.30	1734.43	83.53	-94.88	1719.29	-55.75	-103.08	1720.16	-59.29	42.85	1738.55	2046.37	1591.38	46.33	0.00	0.00	0.00	1453.79
2.51000	-75.40	135.64	67.76	-96.92	117.23	95.39	-275.46	71.94	239.66	-210.76	140.12	222.75	122.02	-41.22	61.30	73.53	-33.66	65.37	-47.55	-45.92	212.16	-88.37	-83.43	91.66	57.24	22.62	1263.24	0.00	0.00	0.00	91.22	47.87	1735.42	94.37	-94.68	1720.43	-44.47	-102.82	1721.45	-48.37	42.89	1739.63	2051.73	1590.16	64.32	0.00	0.00	0.00	1453.61
2.52000	-47.86	135.49	64.99	-60.59	117.25	92.85	-245.77	73.59	227.26	-180.02	142.32	214.37	122.73	-41.45	61.08	72.98	-33.17	65.29	-47.55	-45.92	212.16	-88.24	-83.63	91.97	68.33	21.96	1264.46	0.00	0.00	0.00	101.80	48.10	1736.35	105.89	-94.39	1721.35	-33.20	-102.59	1722.53	-37.56	43.06	1740.51	2053.87	1590.08	70.08	0.00	0.00	0.00	1453.55
2.53000	-2.58	136.74	65.40	-22.96	118.31	90.57	-215.48	76.10	214.13	-148.94	144.42	205.58	122.73	-40.57	61.22	73.15	-33.17	65.65	-47.55	-45.92	212.16	-88.02	-83.03	91.91	80.65	21.43	1265.26	0.00	0.00	0.00	112.26	48.51	1737.02	117.75	-93.82	1722.00	-21.94	-102.38	1723.34	-26.69	43.73	1741.12	2052.74	1588.72	70.47	0.00	0.00	0.00	1453.37
2.54000	39.09	137.78	65.44	4.48	119.73	85.98	-183.90	77.60	199.95	-116.62	146.95	196.65	122.60	-40.65	60.88	73.14	-33.52	66.01	-47.55	-45.92	212.16	-87.81	-83.01	92.09	91.09	21.05	1265.76	0.00	0.00	0.00	123.37	49.32	1737.34	128.26	-93.41	1722.64	-10.62	-102.26	1723.88	-15.67	43.69	1741.64	2053.88	1590.61	69.80	0.00	0.00	0.00	1453.25
2.55000	73.30	138.25	64.38	38.58	120.77	83.01	-151.20	80.41	187.10	-83.87	149.10	187.53	122.84	-40.47	60.66	73.95	-33.18	65.02	-47.55	-45.92	212.16	-87.63	-83.20	92.38	103.85	20.28	1266.12	0.00	0.00	0.00	134.21	49.61	1737.58	139.69	-92.83	1722.98	0.81	-101.83	1724.25	-4.62	43.65	1741.95	2053.58	1590.19	69.92	0.00	0.00	0.00	1452.40
2.56000	125.82	139.60	66.95	72.97	121.78	80.37	-117.54	82.42	173.70	-50.76	151.32	178.48	122.49	-40.14	60.41	75.04	-32.58	65.09	-47.55	-45.92	212.16	-87.39	-83.03	92.52	114.50	19.83	1265.99	0.00	0.00	0.00	144.94	50.19	1737.61	150.85	-92.36	1723.04	12.07	-101.53	1724.36	6.54	44.54	1741.84	2053.03	1589.74	70.14	0.00	0.00	0.00	1453.13
2.57000	150.49	140.01	64.67	115.98	122.70	79.71	-83.11	86.09	162.61	-17.25	153.20	169.33	124.98	-40.21	60.84	78.87	-28.45	68.99	-47.55	-45.92	212.16	-87.16	-83.09	92.77	125.91	19.33	1265.75	0.00	0.00	0.00	156.97	50.76	1737.25	163.34	-91.91	1722.82	23.22	-101.25	1724.22	17.80	44.68	1741.66	2053.53	1589.76	70.19	0.00	0.00	0.00	1453.54
2.58000	206.69	140.60	69.44	140.46	123.20	75.67	-55.02	85.37	148.77	17.47	154.82	160.40	122.64	-35.45	63.07	81.18	-28.12	69.66	-47.55	-45.92	212.16	-86.96	-83.04	92.93	136.78	18.97	1265.24	0.00	0.00	0.00	168.85	51.34	1736.85	173.88	-91.39	1722.60	34.38	-100.68	1723.91	28.94	45.08	1741.19	2053.11	1589.65	70.10	0.00	0.00	0.00	1453.64
2.59000	245.86	140.57	71.17	205.85	123.48	80.44	-26.27	87.44	136.15	52.55	156.04	151.35	126.63	-35.49	63.89	79.17	-29.40	68.79	-47.55	-45.92	212.16	-86.69	-82.89	93.02	146.85	18.72	1264.31	0.00	0.00	0.00	179.44	51.64	1736.30	185.20	-90.96	1722.15	45.50	-100.60	1723.28	40.15	45.59	1740.47	2052.14	1589.03	70.18	0.00	0.00	0.00	1452.47
2.60000	285.85	139.91	74.22	237.55	123.79	79.95	15.35	86.40	119.75	87.67	155.99	142.15	127.72	-36.86	63.77	81.41	-30.10	68.56	-47.55	-45.92	212.16	-86.45	-82.55	93.10	157.33	18.67	1263.19	0.00	0.00	0.00	191.81	52.32	1735.36	196.97	-90.24	1721.52	56.65	-100.19	1722.53	51.35	45.83	1739.58	2052.87	1589.71	70.04	0.00	0.00	0.00	1453.39
2.61000	323.91	139.32	77.62	284.42	123.38	83.06	52.32	85.91	105.41	123.41	155.53	133.23	130.22	-37.95	63.56	80.79	-31.12	67.73	-47.55	-45.92	212.16	-86.17	-82.42	93.30	169.18	19.02	1262.05	0.00	0.00	0.00	201.73	52.65	1734.56	207.47	-90.14	1720.62	67.96	-99.58	1721.60	62.52	46.20	1738.53	2054.26	1590.70	69.88	0.00	0.00	0.00	1454.70
2.62000	362.28	138.76	81.97	322.83	122.92	85.43	90.96	86.92	92.81	159.93	156.61	125.81	130.09	-38.82	62.58	75.22	-34.08	63.48	-47.55	-45.92	212.16	-85.87	-82.32	93.53	180.65	19.00	1260.62	0.00	0.00	0.00	213.21	53.18	1733.39	218.56	-89.43	1719.70	79.27	-99.20	1720.45	73.82	46.76	1737.33	2053.47	1590.11	70.00	0.00	0.00	0.00	1453.64
2.63000	402.74	137.65	88.26	359.68	122.67	88.30	132.07	93.66	84.56	196.52	157.77	119.41	124.53	-41.98	57.80	74.75	-34.57	62.81	-47.55	-45.92	212.16	-85.59	-82.18	93.81	188.67	19.12	1259.08	0.00	0.00	0.00	224.48	54.01	1731.99	230.69	-88.82	1718.45	90.71	-98.56	1719.22	85.12	47.34	1735.91	2052.93	1589.56	70.05	0.00	0.00	0.00	1452.73
2.64000	441.30	137.49	94.09	398.15	122.13	92.89	170.43	91.84	74.00	232.68	158.35	114.02	124.64	-42.12	57.09	74.84	-34.87	62.46	-47.55	-45.92	212.16	-85.21	-82.25	94.20	199.25	19.22	1257.33	0.00	0.00	0.00	235.57	54.13	1730.60	241.96	-88.19	1717.13	102.32	-97.83	1717.80	96.49	47.45	1734.45	2049.35	1592.94	51.34	0.00	0.00	0.00	1453.49
2.65000	478.55	136.59	102.13	435.94	121.18	98.80	209.19	95.16	66.24	269.09	159.47	110.09	125.48	-42.24	56.74	74.69	-35.12	62.16	-47.55	-45.92	212.16	-84.87	-81.95	94.46	211.31	19.78	1255.68	0.00	0.00	0.00	246.75	55.10	1728.95	252.16	-87.55	1715.74	114.01	-97.15	1716.24	107.96	48.26	1732.75	2052.21	1590.77	64.29	0.00	0.00	0.00	1453.08
2.66000	514.70	135.32	111.79	473.08	121.23	105.94	246.99	97.53	59.84	305.80	159.87	107.12	125.06	-42.72	55.98	74.01	-35.40	61.58	-47.55	-45.92	212.16	-84.39	-81.65	94.81	222.17	19.93	1253.73	0.00	0.00	0.00	258.82	55.93	1727.11	264.77	-86.56	1713.94	125.85	-96.40	1714.58	119.49	48.78	1731.00	2053.53	1589.82	70.24	0.00	0.00	0.00	1452.62
2.67000	549.89	134.63	122.74	508.29	120.65	114.60	284.63	99.14	55.36	341.31	160.77	105.87	125.48	-42.57	55.46	75.15	-34.80	61.65	-47.55	-45.92	212.16	-83.89	-81.75	95.40	232.19	20.20	1251.66	0.00	0.00	0.00	270.65	56.67	1725.19	277.31	-85.43	1712.15	137.62	-95.42	1712.86	131.09	49.65	1729.08	2053.51	1589.73	70.11	0.00	0.00	0.00	1453.57
2.68000	583.32	134.52	134.94	543.01	120.06	124.92	321.57	100.28	52.24	375.79	160.65	105.79	126.18	-42.83	54.93	75.63	-35.24	61.22	-47.55	-45.92	212.16	-83.31	-81.67	96.02	243.95	20.56	1249.67	0.00	0.00	0.00	282.06	57.93	1723.28	288.83	-84.45	1710.22	149.32	-94.48	1710.96	142.87	50.45	1727.13	2053.70	1589.59	70.22	0.00	0.00	0.00	1452.98
2.69000	614.55	134.93	148.09	575.25	120.25	134.44	357.87	99.72	51.12	409.12	160.39	107.15	126.67	-42.82	54.28	76.86	-35.34	61.02	-47.55	-45.92	212.16	-82.62	-81.74	96.78	256.58	21.02	1247.58	0.00	0.00	0.00	293.76	58.80	1721.24	299.93	-83.55	1708.43	160.98	-93.41	1708.93	154.78	51.38	1724.99	2053.66	1589.94	70.07	0.00	0.00	0.00	1453.41
2.70000	643.75	135.49	161.65	605.11	120.43	146.13	392.96	98.45	50.64	441.15	160.64	110.02	126.63	-42.97	53.39	77.07	-35.52	60.61	-47.55	-45.92	212.16	-81.88	-81.75	97.67	268.44	21.43	1245.26	0.00	0.00	0.00	305.94	59.91	1719.18	311.08	-82.47	1706.48	172.64	-92.57	1706.75	166.70	52.39	1722.82	2053.51	1589.35	70.39	0.00	0.00	0.00	1454.78
2.71000	670.11	134.53	175.40	632.96	120.72	157.34	426.24	96.45	51.46	470.75	159.51	113.20	128.29	-42.67	53.08	77.69	-35.43	60.22	-47.55	-45.92	212.16	-81.02	-81.24	98.46	279.92	21.87	1243.06	0.00	0.00	0.00	318.10	61.42	1716.87	323.67	-81.05	1704.42	184.47	-91.17	1704.60	178.65	53.55	1720.61	2053.12	1589.41	70.21	0.00	0.00	0.00	1454.14
2.72000	693.69	133.68	187.99	657.85	120.26	168.03	457.23	92.81	52.99	497.34	156.96	116.04	128.26	-42.53	52.43	78.00	-35.16	59.97	-47.55	-45.92	212.16	-80.18	-81.12	99.58	292.33	22.50	1240.78	0.00	0.00	0.00	330.58	62.74	1714.71	334.63	-79.81	1702.36	196.33	-89.47	1702.43	190.51	54.88	1718.24	2053.52	1590.22	69.95	0.00	0.00	0.00	1452.83
2.73000	714.22	135.05	197.83	679.12	119.76	177.09	483.91	87.86	54.32	520.73	154.44	117.82	129.40	-42.21	52.06	78.08	-37.02	60.89	-47.55	-45.92	212.16	-79.10	-80.68	100.74	305.02	23.27	1238.40	0.00	0.00	0.00	341.93	64.61	1712.61	347.14	-78.39	1700.24	208.07	-88.17	1700.12	202.33	56.59	1715.85	2052.87	1589.69	70.06	0.00	0.00	0.00	1453.36
2.74000	730.95	137.27	203.88	696.97	120.60	182.63	505.93	81.54	55.14	540.41	151.05	117.57	129.49	-42.61	50.90	78.66	-36.39	60.59	-47.55	-45.92	212.16	-77.92	-80.49	102.15	318.15	24.19	1236.03	0.00	0.00	0.00	353.43	66.62	1710.41	359.33	-76.68	1698.22	219.97	-86.40	1697.88	214.15	58.25	1713.47	2052.96	1589.02	70.41	0.00	0.00	0.00	1454.12
2.75000	744.82	139.07	205.06	711.49	120.83	184.00	523.34	77.20	54.25	556.05	148.12	115.99	129.01	-42.29	50.05	78.80	-36.90	60.13	-47.55	-45.92	212.16	-76.53	-80.61	103.72	330.39	25.00	1233.62	0.00	0.00	0.00	365.05	68.75	1708.20	371.68	-74.79	1696.30	231.93	-84.66	1695.66	225.98	60.15	1711.10	2052.32	1589.09	70.20	0.00	0.00	0.00	1454.43
2.76000	757.31	139.09	201.49	723.95	120.34	180.79	535.88	72.92	52.69	568.09	144.90	113.45	129.48	-42.52	49.37	80.37	-37.00	60.00	-47.55	-45.92	212.16	-75.15	-81.09	105.50	342.96	25.76	1231.48	0.00	0.00	0.00	376.96	70.72	1706.17	383.77	-72.82	1694.44	243.98	-82.78	1693.57	237.89	62.12	1708.80	2052.94	1590.22	69.74	0.00	0.00	0.00	1454.44
2.77000	768.23	137.68	194.50	734.82	118.90	174.35	544.25	67.89	50.72	577.14	140.93	110.14	130.77	-41.95	48.99	80.63	-37.48	59.64	-47.55	-45.92	212.16	-73.52	-81.29	107.29	355.39	26.88	1229.11	0.00	0.00	0.00	389.30	73.20	1704.16	395.20	-70.85	1692.78	256.14	-80.73	1691.59	249.87	64.67	1706.61	2053.63	1590.29	69.81	0.00	0.00	0.00	1454.35
2.78000	777.04	135.73	185.56	743.59	117.46	166.00	550.35	64.14	47.17	583.63	136.86	106.23	131.11	-42.24	48.17	82.28	-37.23	59.19	-47.55	-45.92	212.16	-71.62	-81.54	109.43	368.31	28.22	1226.92	0.00	0.00	0.00	400.83	75.33	1702.37	407.43	-68.34	1691.19	268.29	-78.31	1689.80	262.02	67.20	1704.55	2054.21	1591.05	69.60	0.00	0.00	0.00	1454.22
2.79000	783.69	133.36	175.27	750.98	114.02	157.08	553.69	61.01	46.04	588.36	133.03	102.57	131.08	-42.18	47.45	83.80	-36.85	57.92	-47.55	-45.92	212.16	-69.53	-82.33	112.17	381.48	29.59	1224.97	0.00	0.00	0.00	413.20	77.81	1700.52	419.28	-66.19	1689.75	280.28	-75.98	1688.16	274.24	69.63	1702.63	2053.47	1589.50	70.15	0.00	0.00	0.00	1454.70
2.80000	793.99	128.86	165.02	758.61	109.64	148.77	556.73	58.47	45.97	593.31	130.24	101.14	131.30	-42.02	46.80	84.63	-36.90	57.48	-47.55	-45.92	212.16	-67.15	-82.90	115.11	394.31	31.28	1223.32	0.00	0.00	0.00	425.19	80.64	1698.86	430.86	-63.78	1688.33	292.45	-73.26	1686.68	286.57	72.55	1700.80	2053.61	1590.87	69.55	0.00	0.00	0.00	1453.58
2.81000	803.54	125.78	153.32	767.57	104.37	140.26	560.48	57.82	46.75	600.56	127.45	99.98	132.61	-41.83	46.58	85.60	-37.45	56.93	-47.55	-45.92	212.16	-64.43	-83.59	118.38	406.28	33.07	1222.11	0.00	0.00	0.00	437.95	83.46	1697.32	445.20	-61.07	1686.96	304.77	-70.59	1685.46	299.13	75.17	1699.38	2053.35	1590.68	69.67	0.00	0.00	0.00	1454.39
2.82000	814.28	119.58	142.00	777.69	98.96	133.13	564.03	57.96	48.36	608.63	125.92	98.82	132.12	-42.22	45.76	87.28	-38.50	57.55	-47.55	-45.92	212.16	-61.25	-84.18	121.94	419.86	35.01	1221.14	0.00	0.00	0.00	451.00	86.31	1696.38	456.66	-58.68	1686.24	317.11	-68.03	1684.64	311.71	78.24	1698.43	2052.94	1589.37	70.13	0.00	0.00	0.00	1454.34
2.83000	823.27	114.00	130.23	784.85	94.28	123.67	567.39	58.48	49.15	615.63	126.02	97.05	132.68	-42.18	45.26	88.65	-39.36	57.02	-47.55	-45.92	212.16	-57.58	-84.92	125.92	432.92	36.98	1220.76	0.00	0.00	0.00	463.31	88.96	1695.88	468.92	-55.66	1686.03	329.53	-65.14	1684.14	324.27	81.16	1697.77	2053.56	1590.71	69.69	0.00	0.00	0.00	1454.72
2.84000	830.42	108.34	120.11	789.61	90.19	114.59	570.04	60.24	50.34	621.71	126.57	94.80	133.05	-42.18	44.76	90.24	-39.92	56.29	-47.55	-45.92	212.16	-53.24	-85.93	130.49	446.67	39.13	1220.58	0.00	0.00	0.00	475.77	91.87	1695.47	481.30	-52.99	1685.67	341.90	-62.24	1683.73	336.62	84.33	1697.17	2053.42	1589.74	70.22	0.00	0.00	0.00	1455.08
2.85000	836.47	104.82	110.02	794.99	87.28	106.33	572.62	60.07	51.15	626.67	127.17	92.94	134.34	-42.46	44.52	92.58	-40.60	55.59	-47.55	-45.92	212.16	-48.23	-87.17	135.59	459.69	40.89	1220.72	0.00	0.00	0.00	488.07	94.83	1695.17	493.14	-50.20	1685.73	354.20	-59.17	1683.49	348.97	87.70	1696.70	2053.68	1589.69	70.27	0.00	0.00	0.00	1454.71
2.86000	841.84	105.17	101.37	799.94	86.36	98.30	575.50	58.41	51.68	630.54	126.72	91.79	134.17	-42.55	44.02	94.08	-41.39	54.93	-47.55	-45.92	212.16	-42.23	-88.81	141.24	472.93	42.89	1221.07	0.00	0.00	0.00	500.44	97.81	1695.08	505.05	-47.19	1686.09	366.51	-56.23	1683.54	361.22	90.79	1696.52	2053.18	1590.09	70.01	0.00	0.00	0.00	1453.52
2.87000	845.20	105.59	92.74	804.28	86.74	91.58	577.54	58.83	52.82	633.87	126.10	90.95	134.88	-43.02	43.62	96.39	-42.20	53.56	-47.55	-45.92	212.16	-35.10	-90.49	147.53	487.22	44.66	1221.75	0.00	0.00	0.00	512.83	100.81	1695.29	517.35	-44.36	1686.51	378.95	-53.04	1683.95	373.43	94.07	1696.58	2053.18	1589.37	70.35	0.00	0.00	0.00	1453.74
2.88000	848.36	104.50	85.60	806.32	85.97	85.47	579.17	59.12	53.00	636.67	125.48	90.14	135.72	-43.16	43.18	100.10	-42.39	52.99	-47.55	-45.92	212.16	-26.60	-92.42	154.49	501.23	46.29	1222.73	0.00	0.00	0.00	524.94	103.96	1695.76	528.35	-41.57	1687.47	391.19	-50.13	1684.68	385.68	97.20	1697.00	2053.79	1589.98	70.15	0.00	0.00	0.00	1453.94
2.89000	850.60	103.24	79.37	807.85	84.49	80.52	580.14	59.07	53.84	639.08	124.67	89.71	135.87	-43.71	42.53	103.30	-43.08	52.42	-47.55	-45.92	212.16	-16.60	-94.44	162.03	515.43	47.76	1224.01	0.00	0.00	0.00	536.32	106.89	1696.57	541.42	-38.36	1688.55	403.38	-47.05	1685.78	397.82	100.59	1697.67	2052.93	1590.11	69.94	0.00	0.00	0.00	1454.60
2.90000	852.03	102.35	76.61	809.52	83.58	77.74	580.69	58.42	54.07	640.69	124.21	89.76	136.87	-44.47	41.93	107.21	-44.06	52.69	-47.55	-45.92	212.16	-5.28	-97.08	170.40	528.33	49.09	1225.60	0.00	0.00	0.00	548.63	109.95	1697.58	553.66	-35.88	1689.97	415.38	-44.17	1687.10	410.03	103.78	1698.70	2053.18	1590.42	69.79	0.00	0.00	0.00	1453.74
2.91000	851.89	101.94	74.34	809.92	83.74	74.81	581.04	58.66	54.32	641.85	123.63	89.66	139.81	-44.93	41.62	112.29	-44.66	53.74	-47.55	-45.92	212.16	7.82	-99.05	179.01	542.70	50.57	1227.38	0.00	0.00	0.00	561.57	112.68	1698.83	565.72	-33.06	1691.44	427.29	-41.09	1688.60	422.29	106.61	1699.94	2053.27	1589.45	70.34	0.00	0.00	0.00	1454.28
2.92000	852.51	101.23	71.33	811.40	83.76	72.52	581.47	58.34	54.80	642.95	123.07	89.66	142.66	-45.97	40.97	117.67	-45.53	55.53	-47.53	-45.92	212.18	22.58	-101.45	188.26	556.79	51.85	1229.24	0.00	0.00	0.00	573.68	115.45	1700.15	576.80	-30.60	1693.03	439.08	-38.55	1690.13	434.46	109.40	1701.24	2053.58	1589.48	70.34	0.00	0.00	0.00	1454.28
2.93000	853.99	100.66	69.40	811.00	83.42	70.46	581.94	58.13	54.68	643.74	122.93	89.80	147.90	-47.19	40.17	124.60	-46.73	58.51	-28.04	-48.65	227.88	39.18	-103.66	197.72	568.57	53.00	1231.05	0.00	0.00	0.00	586.01	117.59	1701.68	589.42	-28.01	1694.69	450.71	-36.03	1691.75	446.61	112.23	1702.66	2054.11	1589.89	70.31	0.00	0.00	0.00	1454.94
2.94000	855.28	100.29	68.08	812.07	83.43	69.28	582.13	58.58	54.83	644.30	122.72	89.94	153.88	-49.01	38.43	131.21	-48.61	62.19	-6.31	-50.03	244.21	57.32	-106.63	207.61	581.97	54.31	1233.03	0.00	0.00	0.00	597.63	119.82	1703.38	600.80	-25.80	1696.75	462.37	-33.39	1693.53	458.68	114.56	1704.25	2053.91	1590.27	69.98	0.00	0.00	0.00	1453.49
2.95000	855.59	100.11	66.78	812.05	83.39	68.12	582.11	57.54	55.10	644.83	122.54	90.05	161.13	-50.20	36.96	141.42	-49.62	67.12	17.42	-53.44	259.46	76.79	-108.78	216.95	594.42	55.46	1235.00	0.00	0.00	0.00	609.80	122.04	1705.16	612.08	-23.70	1698.74	473.96	-30.91	1695.42	470.58	116.76	1706.03	2053.12	1590.36	69.70	0.00	0.00	0.00	1452.77
2.96000	856.33	99.98	65.86	811.73	83.13	67.39	582.27	58.03	55.21	645.26	122.13	90.02	168.39	-51.83	34.36	151.09	-49.56	71.43	42.65	-56.18	273.28	97.45	-110.90	225.59	606.76	56.64	1237.07	0.00	0.00	0.00	621.29	123.68	1707.21	624.05	-21.74	1700.91	485.43	-28.78	1697.46	482.29	119.19	1707.83	2053.57	1590.10	70.08	0.00	0.00	0.00	1453.40
2.97000	856.48	99.73	65.29	812.13	83.23	66.87	582.27	58.13	55.41	645.54	121.87	90.07	176.90	-54.13	31.73	163.16	-50.48	76.90	67.39	-58.23	284.46	118.61	-113.38	233.86	618.99	57.79	1239.18	0.00	0.00	0.00	632.90	125.26	1709.25	635.52	-20.33	1702.99	496.98	-26.58	1699.63	493.93	121.29	1709.79	2053.53	1590.30	69.99	0.00	0.00	0.00	1454.40
2.98000	855.30	99.51	64.36	812.25	83.09	66.59	581.86	57.71	55.57	645.75	121.72	90.09	191.30	-56.88	36.31	180.25	-54.13	82.37	91.02	-59.12	293.83	139.32	-115.00	241.20	630.54	58.93	1241.32	0.00	0.00	0.00	644.29	126.71	1711.37	646.42	-19.06	1705.34	508.52	-24.84	1701.84	505.57	123.35	1711.81	2051.40	1596.40	50.32	0.00	0.00	0.00	1455.00
2.99000	855.82	99.68	64.04	811.47	83.00	66.10	581.90	57.59	55.33	645.93	121.62	90.18	211.83	-60.36	43.62	201.43	-53.03	91.54	113.71	-59.63	301.28	160.70	-116.11	248.77	642.05	59.78	1243.63	0.00	0.00	0.00	656.31	128.25	1713.50	657.12	-17.38	1707.86	520.07	-23.30	1704.17	517.35	124.76	1714.00	2053.08	1592.60	63.61	0.00	0.00	0.00	1453.95
3.00000	856.30	99.42	63.87	811.92	83.21	65.85	581.79	58.12	55.53	646.10	121.43	90.17	238.11	-61.97	52.07	225.23	-57.31	98.80	135.35	-60.81	307.33	183.11	-116.56	255.38	653.75	60.60	1246.06	0.00	0.00	0.00	667.72	129.35	1715.72	669.10	-16.26	1710.24	531.61	-21.69	1706.65	529.08	126.24	1716.22	2053.75	1590.43	70.02	0.00	0.00	0.00	1454.77
3.01000	857.54	99.08	64.06	812.56	82.99	66.10	581.78	57.90	55.68	646.21	121.63	90.30	266.99	-63.30	59.89	255.23	-59.16	106.31	157.06	-61.30	311.41	206.75	-117.17	261.30	663.84	61.29	1248.50	0.00	0.00	0.00	679.27	130.41	1717.97	681.58	-15.09	1712.67	543.00	-20.44	1709.25	540.73	127.32	1718.61	2053.80	1591.04	69.61	0.00	0.00	0.00	1457.23
3.02000	856.13	99.35	63.06	812.53	82.92	65.74	581.83	56.89	55.56	646.29	121.62	90.41	294.67	-63.84	66.60	282.82	-59.29	112.34	179.31	-62.02	314.19	231.40	-117.50	266.13	674.60	61.51	1250.97	0.00	0.00	0.00	690.76	130.96	1720.31	692.08	-14.51	1715.22	554.18	-19.50	1711.92	552.32	128.37	1721.07	2051.20	1596.07	50.37	0.00	0.00	0.00	1457.90
3.03000	856.23	99.14	62.92	812.99	83.26	65.60	582.05	57.92	55.94	646.49	121.43	90.42	324.92	-64.75	72.34	311.74	-61.19	116.85	202.11	-62.85	315.32	256.29	-117.92	269.74	686.05	61.63	1253.66	0.00	0.00	0.00	701.99	131.48	1722.77	704.06	-13.62	1717.76	565.58	-18.43	1714.66	563.93	129.01	1723.58	2052.87	1592.15	63.67	0.00	0.00	0.00	1457.34
3.04000	857.02	99.30	62.81	812.65	83.31	65.36	582.52	58.70	56.16	646.66	121.52	90.52	355.31	-66.54	76.45	340.42	-61.59	120.66	225.58	-63.00	315.22	281.82	-117.93	271.85	696.60	61.47	1256.52	0.00	0.00	0.00	713.57	132.10	1725.16	715.06	-12.83	1720.48	576.93	-17.72	1717.34	575.38	129.57	1726.09	2053.71	1590.07	70.11	0.00	0.00	0.00	1457.22
3.05000	857.87	99.26	62.92	812.85	83.30	65.40	582.66	58.49	56.54	646.80	121.34	90.53	386.53	-68.11	79.57	371.63	-63.51	123.39	249.64	-62.96	313.83	307.55	-118.26	272.72	706.68	61.32	1259.28	0.00	0.00	0.00	725.09	132.34	1727.56	726.11	-12.42	1722.90	588.17	-17.06	1719.97	586.87	129.85	1728.56	2048.31	1591.20	51.81	0.00	0.00	0.00	1458.42
3.06000	857.51	99.56	62.31	812.73	83.49	65.10	582.98	57.43	56.45	646.82	121.84	90.83	417.62	-70.18	81.07	402.16	-65.10	124.65	274.24	-62.11	310.90	333.74	-118.18	272.12	718.04	61.11	1262.05	0.00	0.00	0.00	736.73	132.62	1729.78	737.06	-11.99	1725.39	599.40	-16.45	1722.50	598.17	130.29	1730.93	2051.51	1590.48	64.15	0.00	0.00	0.00	1458.17
3.07000	857.37	99.52	62.00	813.09	83.66	64.96	583.23	58.23	56.89	646.99	121.52	90.82	450.06	-72.16	81.71	432.24	-66.09	125.31	299.78	-61.25	306.88	360.39	-118.05	270.26	729.10	60.86	1264.77	0.00	0.00	0.00	747.32	132.79	1732.01	747.46	-11.91	1727.80	610.62	-16.13	1724.84	609.30	130.40	1733.25	2049.58	1593.48	50.99	0.00	0.00	0.00	1458.66
3.08000	857.66	99.71	61.78	813.29	83.71	64.84	583.48	58.08	57.19	647.03	121.67	91.05	481.82	-73.77	81.05	459.88	-67.78	123.32	325.81	-59.98	301.70	387.16	-117.70	267.10	739.82	60.39	1267.27	0.00	0.00	0.00	758.36	132.87	1734.13	759.34	-11.87	1729.70	621.67	-16.01	1726.97	620.24	130.39	1735.39	2049.39	1596.31	44.43	0.00	0.00	0.00	1458.84
3.09000	858.00	99.90	61.47	813.48	83.64	64.81	582.81	58.51	57.82	647.23	121.64	91.19	514.90	-74.46	80.25	492.14	-68.60	121.93	352.27	-59.35	295.20	414.67	-117.18	262.84	750.97	60.20	1269.64	0.00	0.00	0.00	769.59	132.69	1735.93	770.43	-11.68	1731.64	632.74	-15.84	1728.93	631.08	130.10	1737.41	2052.45	1591.20	64.01	0.00	0.00	0.00	1458.38
3.10000	858.05	99.84	61.25	814.15	83.94	64.57	581.35	56.98	59.27	647.33	121.68	91.43	550.08	-75.37	79.19	520.45	-69.11	117.91	378.89	-58.49	287.51	442.37	-116.89	257.62	761.79	60.16	1271.68	0.00	0.00	0.00	779.94	132.19	1737.75	780.69	-11.57	1733.39	643.70	-15.84	1730.68	641.86	129.97	1739.23	2053.57	1590.02	70.01	0.00	0.00	0.00	1457.80
3.11000	858.12	99.84	60.78	813.93	83.88	64.36	578.04	60.52	61.04	647.57	121.34	91.52	581.68	-75.89	76.46	552.63	-69.26	114.74	405.65	-58.75	278.56	471.11	-116.35	251.34	772.10	60.43	1273.41	0.00	0.00	0.00	790.94	132.38	1739.16	791.17	-11.69	1734.80	654.59	-16.06	1732.15	652.61	129.99	1740.82	2052.95	1588.57	70.46	0.00	0.00	0.00	1458.12
3.12000	858.48	99.76	60.66	814.02	83.90	64.22	577.79	62.13	62.04	647.72	121.13	91.61	604.03	-77.41	69.50	590.35	-69.00	112.93	433.06	-58.19	268.55	499.97	-115.70	244.17	783.11	60.84	1274.96	0.00	0.00	0.00	801.37	131.97	1740.60	801.43	-12.33	1736.08	665.39	-16.26	1733.38	663.38	129.69	1742.20	2052.51	1588.66	70.38	0.00	0.00	0.00	1457.48
3.13000	859.04	99.76	60.56	814.53	83.80	64.18	579.35	60.73	61.08	647.83	121.23	91.81	641.15	-76.86	69.78	625.93	-68.47	110.34	461.06	-58.60	257.54	529.09	-115.95	236.60	794.27	61.53	1276.24	0.00	0.00	0.00	812.24	131.75	1741.70	813.03	-12.53	1736.84	676.12	-16.60	1734.33	674.09	129.33	1743.32	2053.33	1589.09	70.43	0.00	0.00	0.00	1458.79
3.14000	858.85	99.46	60.19	813.98	83.62	63.91	580.97	60.86	60.12	648.06	121.07	91.87	695.25	-75.40	75.28	663.96	-68.14	108.95	490.09	-59.20	245.24	558.88	-116.19	228.38	804.36	62.43	1277.29	0.00	0.00	0.00	822.78	131.11	1742.68	823.28	-12.90	1737.71	686.73	-16.87	1735.03	684.79	128.87	1744.21	2053.44	1590.03	70.04	0.00	0.00	0.00	1458.34
3.15000	858.44	99.56	59.76	814.59	83.52	64.04	582.55	60.38	59.25	648.20	120.92	91.93	744.48	-74.23	77.90	706.85	-67.16	107.95	519.54	-58.79	232.36	589.49	-116.14	219.45	814.58	63.58	1278.01	0.00	0.00	0.00	833.81	130.70	1743.29	833.39	-13.23	1738.29	697.36	-17.22	1735.47	695.44	128.39	1744.87	2054.23	1590.03	70.25	0.00	0.00	0.00	1459.04
3.16000	859.40	99.47	59.77	814.73	83.41	63.93	583.31	57.97	58.13	648.32	120.97	92.09	784.75	-74.01	76.19	742.44	-67.34	104.85	549.70	-58.95	218.65	620.26	-116.56	210.25	824.13	64.82	1278.32	0.00	0.00	0.00	844.35	130.34	1743.75	844.01	-13.88	1738.52	708.04	-17.60	1735.64	705.98	127.84	1745.25	2054.06	1590.36	69.97	0.00	0.00	0.00	1460.08
3.17000	859.43	99.48	59.50	814.88	82.66	67.13	583.62	57.44	58.05	648.39	121.30	92.37	820.28	-73.57	74.93	778.74	-66.11	100.85	580.72	-59.01	204.68	651.89	-116.39	200.36	834.72	65.99	1278.49	0.00	0.00	0.00	854.54	129.82	1744.03	854.89	-14.50	1738.64	718.67	-18.26	1735.52	716.68	127.38	1745.37	2049.02	1592.08	51.73	0.00	0.00	0.00	1460.27
3.18000	863.67	97.77	64.58	815.51	82.32	67.33	583.61	57.76	58.00	648.61	120.80	92.37	859.70	-73.45	74.65	817.06	-66.01	97.99	612.52	-59.09	190.45	683.93	-116.49	190.34	844.46	67.03	1278.10	0.00	0.00	0.00	865.31	129.29	1743.96	866.08	-14.77	1738.29	729.45	-18.76	1735.18	727.47	126.87	1745.21	2052.21	1589.53	64.71	0.00	0.00	0.00	1458.69
3.19000	861.72	97.79	63.92	815.96	82.03	67.66	583.65	56.75	57.95	648.82	120.32	92.34	898.47	-73.09	74.70	855.31	-65.70	95.84	644.78	-59.78	176.15	717.04	-116.57	180.11	853.93	67.92	1277.48	0.00	0.00	0.00	876.06	128.30	1743.72	876.31	-15.68	1737.82	740.12	-19.46	1734.58	738.43	125.90	1744.87	2054.01	1590.63	69.85	0.00	0.00	0.00	1456.90
3.20000	860.53	97.42	63.51	814.20	82.25	67.14	583.82	56.55	58.06	648.95	120.44	92.54	938.38	-72.79	75.45	893.79	-65.63	93.86	676.51	-61.10	161.74	750.35	-116.09	169.79	863.40	68.44	1276.48	0.00	0.00	0.00	887.08	127.75	1743.10	887.53	-16.06	1737.08	750.86	-20.36	1733.74	749.30	125.18	1744.28	2054.03	1590.64	69.84	0.00	0.00	0.00	1457.93
3.21000	862.37	98.30	64.15	815.38	82.43	67.52	583.86	57.01	58.11	649.08	120.59	92.75	978.27	-72.21	77.32	931.86	-65.65	92.51	710.20	-60.67	147.91	783.91	-116.68	160.12	873.37	68.69	1275.43	0.00	0.00	0.00	898.32	127.06	1742.31	898.69	-16.91	1736.15	761.88	-21.10	1732.73	760.03	124.76	1743.40	2054.69	1590.16	70.12	0.00	0.00	0.00	1457.45
3.22000	859.20	98.53	62.91	815.39	83.02	67.45	583.73	57.20	58.38	649.25	120.40	92.84	1017.64	-72.21	79.72	971.08	-65.71	92.28	744.06	-59.70	134.22	817.97	-117.13	150.55	883.57	68.82	1274.16	0.00	0.00	0.00	908.26	126.41	1741.35	908.36	-17.63	1735.11	772.99	-21.89	1731.54	770.85	124.00	1742.35	2054.44	1589.11	78.85	0.00	0.00	0.00	1457.44
3.23000	858.84	99.67	58.44	813.48	83.58	63.06	583.61	56.28	58.68	649.41	120.69	93.11	1056.22	-72.38	82.94	1008.76	-65.66	92.82	782.99	-57.87	120.43	852.79	-117.06	141.46	894.49	68.74	1272.73	0.00	0.00	0.00	919.51	125.66	1740.05	919.50	-18.61	1733.80	784.16	-22.90	1730.22	781.77	123.19	1741.12	2055.38	1588.34	82.09	0.00	0.00	0.00	1458.46
3.24000	858.69	100.02	58.02	814.10	83.76	62.99	583.85	57.02	58.79	649.70	120.27	93.10	1094.65	-72.28	87.45	1047.54	-65.34	94.65	824.31	-56.92	105.40	887.48	-117.28	133.13	905.13	68.43	1271.34	0.00	0.00	0.00	930.54	124.54	1738.69	930.60	-19.66	1732.26	795.33	-23.97	1728.70	792.97	122.04	1739.83	2055.06	1588.49	81.94	0.00	0.00	0.00	1459.16
3.25000	859.03	100.42	57.84	813.81	84.06	62.74	583.98	55.64	58.79	650.01	120.10	93.30	1132.29	-72.35	93.04	1085.53	-65.67	97.29	861.11	-55.84	93.02	923.19	-116.22	125.02	916.56	68.06	1269.73	0.00	0.00	0.00	941.93	123.72	1737.12	942.13	-20.64	1730.73	806.46	-25.19	1727.11	804.18	121.19	1738.38	2055.47	1588.26	82.49	0.00	0.00	0.00	1458.33
3.26000	858.18	100.65	57.18	813.25	84.23	62.44	584.14	56.82	59.08	650.35	119.84	93.44	1169.89	-72.84	99.70	1123.52	-65.82	101.19	898.12	-55.27	82.05	958.87	-115.84	118.33	928.90	67.46	1268.17	0.00	0.00	0.00	953.08	122.95	1735.46	954.12	-21.48	1729.00	817.68	-26.56	1725.38	815.51	120.16	1736.83	2055.76	1588.11	82.28	0.00	0.00	0.00	1457.09
3.27000	858.65	100.68	57.08	813.65	84.19	62.35	584.08	56.97	59.64	650.66	119.78	93.76	1207.07	-72.66	108.28	1159.67	-65.92	106.41	934.79	-54.09	73.30	994.08	-115.80	113.15	939.88	66.72	1266.45	0.00	0.00	0.00	964.36	121.49	1733.71	965.60	-22.71	1727.06	829.17	-27.82	1723.61	826.96	118.80	1735.22	2055.66	1588.01	82.23	0.00	0.00	0.00	1459.59
3.28000	858.33	100.81	56.58	813.38	84.33	61.85	584.57	56.82	59.78	651.13	119.66	94.12	1241.76	-71.91	118.02	1195.70	-66.14	113.38	968.47	-49.23	67.31	1029.24	-115.79	109.46	951.16	66.02	1264.53	0.00	0.00	0.00	976.15	120.25	1731.90	977.29	-24.14	1725.09	840.77	-29.15	1721.76	838.43	117.45	1733.47	2055.64	1588.04	82.26	0.00	0.00	0.00	1457.99
3.29000	860.28	101.04	56.70	813.72	84.28	61.47	584.49	56.27	60.20	651.68	119.16	94.38	1275.18	-71.02	129.55	1228.44	-65.42	121.93	1006.71	-62.91	57.22	1063.66	-115.90	107.13	961.43	65.44	1262.54	0.00	0.00	0.00	987.41	118.70	1730.07	988.69	-25.74	1723.00	852.37	-30.55	1719.77	849.86	116.17	1731.62	2056.02	1587.66	82.36	0.00	0.00	0.00	1457.92
3.30000	859.81	101.48	55.78	813.71	84.46	61.06	584.98	56.12	60.50	652.21	119.10	94.93	1307.24	-69.99	139.82	1260.80	-64.78	132.18	1040.56	-56.35	56.97	1096.96	-116.68	106.70	972.79	64.82	1260.68	0.00	0.00	0.00	998.97	117.56	1728.11	999.53	-27.59	1720.92	863.77	-32.44	1717.61	861.38	114.79	1729.72	2055.70	1587.92	82.25	0.00	0.00	0.00	1456.80
3.31000	860.30	101.59	55.54	814.73	84.59	60.95	585.09	56.52	61.28	652.81	118.99	95.58	1336.30	-69.44	153.17	1291.74	-64.13	143.33	1073.70	-53.88	56.41	1128.36	-117.02	107.74	983.70	64.10	1258.69	0.00	0.00	0.00	1010.07	116.05	1726.14	1011.41	-29.10	1718.72	875.32	-34.24	1715.34	873.11	113.04	1727.73	2055.43	1588.26	82.17	0.00	0.00	0.00	1456.73
3.32000	860.19	101.84	54.79	815.04	84.75	60.54	585.49	55.80	61.62	653.55	118.61	96.21	1362.59	-68.13	166.95	1319.71	-63.52	154.21	1111.09	-51.86	53.23	1157.68	-116.55	109.86	995.68	63.36	1256.67	0.00	0.00	0.00	1022.63	114.37	1724.02	1023.19	-30.66	1716.52	886.98	-36.14	1712.95	884.96	111.16	1725.75	2055.63	1588.22	82.28	0.00	0.00	0.00	1458.14
3.33000	860.76	102.01	54.55	815.61	84.90	60.30	586.31	55.51	62.16	654.36	118.71	97.21	1386.18	-67.26	179.44	1346.30	-61.58	165.14	1138.46	-48.04	50.89	1184.01	-115.74	112.75	1007.89	62.44	1254.57	0.00	0.00	0.00	1034.25	112.47	1722.02	1035.24	-32.50	1714.24	898.71	-37.97	1710.62	896.69	109.39	1723.65	2056.51	1587.56	82.66	0.00	0.00	0.00	1458.67
3.34000	860.75	102.12	54.04	816.03	84.92	59.88	586.50	55.55	63.68	655.28	118.50	98.24	1406.80	-66.94	189.76	1364.81	-60.63	169.36	1157.72	-43.07	49.22	1208.00	-113.30	114.60	1020.25	61.28	1252.33	0.00	0.00	0.00	1045.39	110.75	1720.07	1046.45	-34.86	1712.13	910.45	-39.85	1708.24	908.43	107.48	1721.53	2056.39	1587.51	82.55	0.00	0.00	0.00	1458.25
3.35000	861.38	102.29	53.56	816.01	84.90	59.36	587.20	55.15	64.92	656.22	118.23	99.30	1424.47	-67.55	196.70	1382.12	-59.42	174.91	1170.77	-37.65	48.09	1227.26	-111.91	115.32	1032.37	60.20	1250.12	0.00	0.00	0.00	1057.03	108.83	1718.06	1057.71	-37.32	1709.86	922.01	-41.97	1705.79	920.04	105.80	1719.35	2056.36	1587.77	82.47	0.00	0.00	0.00	1457.35
3.36000	862.06	102.52	53.22	816.59	85.12	58.99	588.05	54.12	66.58	657.27	118.36	100.74	1438.03	-68.42	199.16	1396.66	-59.05	176.84	1179.52	-32.44	47.32	1243.24	-108.90	113.70	1045.19	59.12	1247.99	0.00	0.00	0.00	1069.04	106.45	1716.03	1070.31	-39.15	1707.72	933.81	-43.80	1703.44	931.59	104.16	1717.06	2056.46	1587.68	82.52	0.00	0.00	0.00	1458.61
3.37000	862.95	102.70	53.05	817.26	85.35	58.59	588.43	54.63	69.11	658.55	118.48	102.21	1449.50	-68.58	196.63	1408.30	-58.38	174.57	1185.86	-28.11	46.76	1254.68	-106.50	110.85	1056.98	57.89	1245.81	0.00	0.00	0.00	1081.49	104.30	1714.03	1081.19	-41.26	1705.70	945.49	-46.29	1700.99	943.46	101.83	1714.95	2056.46	1587.64	82.56	0.00	0.00	0.00	1457.77
3.38000	863.54	102.74	52.64	817.58	85.35	58.34	589.70	55.62	71.35	659.83	118.93	103.97	1458.53	-66.88	190.68	1417.08	-56.10	169.10	1191.69	-25.35	46.27	1262.73	-103.64	106.98	1069.79	56.62	1243.68	0.00	0.00	0.00	1092.94	102.43	1712.20	1093.11	-43.78	1703.58	957.44	-48.64	1698.69	955.36	99.72	1712.81	2056.36	1587.60	82.55	0.00	0.00	0.00	1457.00
3.39000	863.54	102.98	52.23	818.10	85.79	57.91	590.62	55.99	74.29	661.20	119.92	106.16	1465.73	-63.31	182.38	1423.53	-53.75	161.52	1198.93	-24.82	45.68	1267.90	-99.99	102.04	1082.67	55.26	1241.53	0.00	0.00	0.00	1104.12	99.92	1710.54	1105.75	-46.19	1701.72	969.36	-51.01	1696.55	967.36	97.28	1710.83	2056.50	1587.58	82.63	0.00	0.00	0.00	1458.32
3.40000	864.52	103.62	51.85	819.17	86.44	57.47	591.45	56.60	78.34	662.98	120.36	108.44	1470.27	-60.10	173.11	1429.18	-51.65	153.20	1209.46	-27.19	44.84	1271.20	-97.34	98.59	1094.37	53.62	1239.49	0.00	0.00	0.00	1115.85	97.46	1708.85	1117.11	-48.90	1699.95	981.31	-53.47	1694.46	979.15	95.37	1708.71	2056.26	1587.76	82.48	0.00	0.00	0.00	1457.98
3.41000	864.59	103.56	51.65	819.65	86.84	56.88	592.86	56.63	82.24	664.90	120.85	111.13	1478.18	-57.15	164.25	1439.85	-49.03	151.30	1229.08	-27.61	42.02	1275.77	-95.49	96.62	1106.44	51.75	1237.68	0.00	0.00	0.00	1127.84	94.90	1707.14	1129.28	-51.27	1698.16	993.33	-56.03	1692.38	991.12	92.78	1706.81	2055.05	1588.40	81.81	0.00	0.00	0.00	1458.33
3.42000	865.64	103.96	51.47	820.75	87.30	56.54	594.88	57.06	87.19	667.15	121.45	114.19	1486.41	-54.44	155.16	1444.82	-45.65	143.39	1233.07	-37.27	42.12	1282.69	-94.68	95.25	1119.52	50.00	1236.10	0.00	0.00	0.00	1140.25	92.46	1705.66	1142.55	-53.84	1696.52	1005.55	-58.74	1690.59	1003.10	90.27	1705.18	2055.90	1588.02	82.25	0.00	0.00	0.00	1457.60
3.43000	864.90	103.90	50.87	821.80	87.72	56.17	596.97	58.10	92.94	669.89	122.20	117.75	1495.57	-51.97	148.01	1450.76	-43.62	134.14	1237.49	-38.28	42.93	1288.91	-95.59	93.93	1132.18	47.99	1234.91	0.00	0.00	0.00	1153.03	90.06	1704.74	1153.85	-56.40	1695.63	1017.92	-61.36	1689.38	1015.24	87.57	1704.15	2056.04	1587.94	82.39	0.00	0.00	0.00	1459.66
3.44000	865.81	104.26	50.83	823.13	88.42	55.59	600.05	58.18	99.48	673.19	122.94	121.93	1501.49	-49.60	137.68	1456.90	-41.59	125.78	1240.57	-38.06	44.18	1294.34	-96.64	91.99	1145.14	45.87	1234.15	0.00	0.00	0.00	1164.77	87.24	1704.26	1165.78	-58.98	1695.11	1030.19	-64.24	1688.42	1027.45	85.19	1703.21	2055.60	1587.97	82.19	0.00	0.00	0.00	1458.48
3.45000	865.95	104.39	50.51	825.50	89.20	55.21	603.73	58.51	107.03	677.15	124.02	126.84	1507.70	-48.72	128.57	1462.38	-40.62	118.37	1243.50	-38.66	45.05	1299.32	-96.95	90.09	1157.59	44.06	1233.81	0.00	0.00	0.00	1177.14	84.86	1703.67	1177.94	-61.64	1694.55	1042.61	-66.92	1687.64	1039.83	82.21	1702.51	2056.18	1587.55	82.47	0.00	0.00	0.00	1458.01
3.46000	866.73	104.61	50.37	827.13	90.19	54.41	608.36	58.81	115.80	681.89	124.92	132.29	1513.40	-49.25	120.09	1465.74	-40.57	111.10	1246.01	-38.19	46.15	1303.12	-97.41	88.90	1170.83	42.21	1233.73	0.00	0.00	0.00	1189.27	82.19	1703.30	1190.60	-64.39	1694.09	1055.11	-69.66	1687.17	1052.21	79.39	1702.08	2056.16	1587.76	82.54	0.00	0.00	0.00	1457.79
3.47000	867.24	104.80	50.22	829.08	90.73	55.75	614.27	60.52	125.75	687.87	125.56	138.29	1518.41	-50.80	112.23	1469.78	-41.32	105.07	1248.29	-38.34	46.92	1306.29	-97.46	87.88	1183.57	40.34	1233.98	0.00	0.00	0.00	1202.17	79.50	1703.25	1202.98	-66.93	1693.95	1067.74	-72.51	1687.12	1064.44	76.74	1702.09	2055.52	1588.17	82.16	0.00	0.00	0.00	1450.82
3.48000	867.93	105.28	49.97	830.29	91.59	54.60	621.40	61.40	137.31	694.93	126.81	145.21	1521.74	-51.00	105.12	1473.25	-41.69	99.65	1249.93	-38.80	47.66	1308.84	-97.48	87.00	1196.31	38.54	1234.64	0.00	0.00	0.00	1214.30	76.66	1703.59	1215.94	-69.57	1694.15	1080.39	-75.28	1687.43	1076.81	73.66	1702.57	2056.47	1587.67	82.60	0.00	0.00	0.00	1448.76
3.49000	867.67	106.04	49.31	833.48	92.40	54.20	630.25	62.90	149.99	703.43	127.95	153.10	1524.90	-50.12	98.82	1475.67	-41.07	94.73	1250.97	-38.92	48.58	1310.87	-97.63	86.40	1208.96	36.91	1235.72	0.00	0.00	0.00	1226.48	74.68	1704.03	1227.46	-72.24	1694.77	1092.81	-78.15	1688.11	1089.07	70.89	1703.38	2057.00	1587.35	82.82	0.00	0.00	0.00	1448.63
3.50000	868.36	106.92	48.65	837.30	93.23	54.59	641.09	63.39	164.01	713.61	129.00	161.64	1526.95	-48.93	93.88	1477.56	-40.35	91.03	1251.74	-38.93	49.14	1312.67	-97.39	85.77	1221.67	35.52	1237.13	0.00	0.00	0.00	1238.42	72.20	1704.86	1240.12	-74.50	1695.39	1105.52	-80.75	1689.08	1101.32	68.29	1704.47	2056.81	1587.32	82.77	0.00	0.00	0.00	1451.18
3.51000	870.39	107.77	48.04	843.20	94.18	55.91	653.81	65.42	179.28	725.58	129.76	170.75	1528.84	-48.73	90.01	1478.88	-40.60	87.96	1252.24	-39.30	49.48	1313.98	-97.18	85.31	1234.54	34.43	1238.85	0.00	0.00	0.00	1250.73	69.83	1705.77	1253.42	-76.85	1696.23	1117.87	-83.81	1690.23	1113.66	65.51	1705.89	2055.71	1587.98	82.24	0.00	0.00	0.00	1452.33
3.52000	872.81	108.84	47.23	847.35	95.00	57.49	669.14	66.43	195.40	739.42	131.40	180.63	1529.51	-48.25	87.47	1479.94	-40.38	86.36	1252.80	-39.43	49.64	1314.89	-96.99	85.09	1246.91	33.47	1240.74	0.00	0.00	0.00	1263.06	67.29	1707.03	1265.77	-79.26	1697.27	1130.45	-86.24	1691.67	1125.98	62.75	1707.55	2056.21	1587.77	82.45	0.00	0.00	0.00	1454.54
3.53000	876.13	109.71	46.32	852.79	95.84	60.26	686.35	67.14	212.41	754.84	133.17	191.01	1529.96	-47.47	85.67	1479.81	-40.13	84.47	1253.13	-39.54	49.75	1315.52	-96.62	84.99	1258.50	32.52	1242.69	0.00	0.00	0.00	1275.67	65.04	1708.46	1278.89	-81.25	1698.45	1142.82	-88.50	1693.24	1138.15	60.44	1709.31	2056.82	1587.31	82.78	0.00	0.00	0.00	1454.29
3.54000	880.84	110.91	46.61	860.19	96.79	64.45	705.56	68.23	229.51	771.59	134.16	201.18	1530.07	-47.03	84.30	1480.59	-39.87	83.34	1253.19	-39.14	49.95	1315.92	-96.72	85.10	1269.62	31.62	1244.66	0.00	0.00	0.00	1287.38	62.59	1710.08	1290.17	-83.72	1699.88	1154.95	-90.52	1694.91	1150.31	58.04	1711.15	2056.57	1587.50	82.59	0.00	0.00	0.00	1454.79
3.55000	888.83	111.79	44.98	867.27	97.77	69.07	727.89	69.58	245.47	789.11	135.79	211.83	1529.89	-47.13	83.08	1481.11	-39.86	82.36	1253.01	-39.32	50.42	1316.42	-96.54	85.05	1281.60	30.48	1246.68	0.00	0.00	0.00	1299.62	60.78	1711.73	1302.26	-85.40	1701.46	1166.97	-92.64	1696.63	1162.28	55.91	1713.07	2056.98	1587.36	82.77	0.00	0.00	0.00	1455.67
3.56000	896.41	112.91	42.69	877.60	98.89	74.23	751.62	70.06	260.58	807.92	136.18	221.57	1529.29	-46.95	81.66	1480.63	-39.40	81.25	1253.49	-39.16	50.36	1317.12	-96.13	84.91	1292.81	29.40	1248.60	0.00	0.00	0.00	1311.06	59.11	1713.43	1313.79	-87.27	1703.08	1178.99	-94.59	1698.39	1174.11	54.03	1715.00	2056.10	1587.83	82.39	0.00	0.00	0.00	1455.01
3.57000	907.06	115.63	42.39	890.29	100.31	79.86	774.17	69.16	272.02	827.76	136.00	230.52	1530.28	-46.93	80.72	1481.05	-38.77	80.70	1253.92	-39.16	50.17	1317.50	-95.84	84.86	1304.74	28.29	1250.58	0.00	0.00	0.00	1322.35	57.42	1715.33	1325.17	-88.88	1704.94	1190.74	-96.41	1700.20	1185.91	52.32	1716.99	2055.77	1587.98	82.21	0.00	0.00	0.00	1455.24
3.58000	921.49	120.48	48.35	905.78	103.85	86.11	795.61	67.72	280.36	846.87	136.18	239.11	1530.01	-46.63	79.81	1481.50	-39.14	79.87	1254.16	-39.56	50.20	1317.49	-96.18	85.19	1315.81	27.27	1252.52	0.00	0.00	0.00	1334.47	55.68	1717.33	1336.92	-90.73	1706.64	1202.46	-97.90	1702.10	1197.58	50.97	1719.03	2056.26	1587.68	82.56	0.00	0.00	0.00	1455.07
3.59000	941.46	125.56	57.70	925.44	107.80	94.18	816.31	65.61	287.36	866.51	136.82	247.61	1530.42	-46.47	79.21	1481.13	-38.90	79.10	1254.02	-39.47	50.54	1318.17	-95.51	84.90	1327.86	26.32	1254.46	0.00	0.00	0.00	1345.61	54.58	1719.32	1349.22	-91.95	1708.42	1213.85	-99.49	1703.96	1209.33	49.33	1721.13	2055.19	1588.28	82.06	0.00	0.00	0.00	1454.81
3.60000	964.75	130.25	66.31	947.83	111.56	101.66	836.91	63.57	291.93	887.57	136.55	254.54	1530.50	-46.25	78.52	1481.38	-38.54	78.72	1253.94	-39.86	50.81	1317.97	-96.03	85.16	1338.53	25.57	1256.37	0.00	0.00	0.00	1356.85	52.92	1721.42	1360.33	-93.26	1710.29	1225.59	-100.53	1705.96	1221.04	47.65	1723.34	2056.45	1587.60	82.60	0.00	0.00	0.00	1454.58
3.61000	990.41	134.23	73.66	972.05	114.81	107.93	858.40	62.70	294.82	909.33	136.72	260.14	1530.10	-45.86	77.95	1481.61	-38.71	78.03	1253.93	-39.59	50.90	1318.15	-96.10	85.29	1349.66	25.03	1258.28	0.00	0.00	0.00	1368.85	51.86	1723.51	1372.02	-94.05	1712.32	1237.33	-101.32	1708.05	1232.26	46.77	1725.56	2056.29	1587.74	82.56	0.00	0.00	0.00	1454.08
3.62000	1015.75	137.37	79.03	996.88	117.36	112.72	880.47	61.69	296.55	932.00	136.79	264.18	1531.02	-46.53	77.07	1481.84	-38.62	77.60	1254.00	-39.67	50.96	1318.18	-96.25	85.45	1360.06	24.61	1260.25	0.00	0.00	0.00	1380.48	50.96	1725.66	1383.48	-94.90	1714.50	1248.87	-102.12	1710.15	1243.56	45.78	1727.77	2055.74	1588.08	82.35	0.00	0.00	0.00	1453.54
3.63000	1042.03	140.00	82.99	1021.59	119.58	115.87	903.35	62.12	297.08	955.56	137.22	266.73	1531.45	-46.34	76.63	1481.55	-38.64	76.98	1253.66	-39.03	51.42	1318.88	-95.69	85.25	1370.28	24.25	1262.26	0.00	0.00	0.00	1391.18	50.50	1727.76	1393.49	-95.86	1716.50	1260.48	-102.40	1712.31	1254.88	44.76	1729.98	2055.93	1587.92	82.33	0.00	0.00	0.00	1453.55
3.64000	1070.26	142.39	86.06	1048.69	121.55	118.14	926.83	61.76	296.14	979.58	137.69	267.63	1531.23	-46.29	75.96	1481.85	-38.77	76.50	1253.76	-39.29	51.57	1319.04	-95.84	85.43	1380.41	24.05	1264.35	0.00	0.00	0.00	1402.13	49.80	1729.87	1405.36	-96.35	1718.42	1271.45	-103.36	1714.29	1266.21	43.91	1732.11	2056.50	1587.52	82.59	0.00	0.00	0.00	1453.06
3.65000	1097.91	144.45	87.57	1075.06	123.24	118.83	950.50	61.84	294.22	1003.89	138.21	267.03	1531.04	-46.29	75.27	1482.10	-38.55	76.14	1253.93	-39.21	51.89	1319.03	-95.98	85.52	1391.15	23.79	1266.49	0.00	0.00	0.00	1413.00	49.39	1731.80	1416.68	-96.81	1720.48	1282.60	-104.02	1716.23	1277.39	43.42	1734.10	2056.13	1587.75	82.48	0.00	0.00	0.00	1452.78
3.66000	1127.88	146.12	88.55	1103.67	124.81	118.92	974.16	63.16	291.19	1028.66	138.87	265.03	1531.77	-46.40	74.87	1482.08	-39.08	75.45	1254.39	-39.45	52.06	1319.09	-96.33	85.84	1401.90	23.45	1268.58	0.00	0.00	0.00	1424.11	48.63	1733.69	1427.87	-97.00	1722.33	1294.10	-104.05	1718.20	1288.52	42.84	1735.92	2056.21	1587.77	82.53	0.00	0.00	0.00	1453.13
3.67000	1158.15	147.35	88.30	1133.38	125.96	118.18	999.02	63.77	286.23	1053.77	139.81	261.64	1532.09	-46.36	74.48	1482.23	-39.02	75.26	1254.89	-40.03	52.29	1319.34	-96.15	85.91	1412.37	23.04	1270.57	0.00	0.00	0.00	1434.97	48.34	1735.37	1439.24	-97.18	1724.07	1305.21	-104.44	1719.94	1299.38	42.79	1737.60	2056.33	1587.66	82.67	0.00	0.00	0.00	1454.53
3.68000	1188.77	148.00	87.03	1162.64	126.73	116.15	1023.94	64.27	280.60	1079.36	140.60	256.99	1532.38	-46.24	74.08	1482.27	-39.06	74.90	1255.34	-40.34	52.33	1320.30	-95.22	85.61	1423.08	22.63	1272.42	0.00	0.00	0.00	1446.09	48.57	1736.78	1449.83	-97.27	1725.58	1316.29	-104.54	1721.66	1310.44	42.22	1739.17	2048.83	1580.93	76.84	0.00	0.00	0.00	1454.21
3.69000	1220.50	148.34	85.14	1194.93	127.05	114.07	1048.91	66.08	273.78	1105.84	141.41	251.36	1532.69	-46.50	73.57	1482.23	-38.97	74.54	1254.85	-42.41	52.43	1320.00	-95.87	86.10	1433.85	22.23	1274.09	0.00	0.00	0.00	1457.12	48.53	1737.98	1460.72	-97.10	1727.22	1327.40	-104.45	1723.15	1321.33	42.04	1740.49	2046.58	1579.00	74.89	0.00	0.00	0.00	1454.46
3.70000	1254.57	147.96	83.36	1227.39	126.93	111.46	1074.94	67.78	265.47	1132.85	142.64	244.95	1532.52	-46.81	72.67	1482.86	-39.23	74.21	1254.39	-43.19	52.96	1320.27	-95.59	86.20	1444.81	21.74	1275.55	0.00	0.00	0.00	1467.50	48.53	1739.10	1472.02	-97.09	1728.34	1338.23	-104.53	1724.45	1331.89	42.31	1741.64	2050.31	1585.31	72.32	0.00	0.00	0.00	1453.07
3.71000	1288.49	147.33	81.20	1261.10	126.77	108.66	1101.03	70.04	255.96	1160.68	143.72	237.50	1533.18	-46.67	72.57	1483.04	-38.98	74.10	1253.74	-43.11	53.11	1320.53	-95.21	86.20	1455.81	21.16	1276.77	0.00	0.00	0.00	1477.66	49.18	1739.94	1482.92	-96.91	1729.44	1349.27	-104.33	1725.61	1342.68	42.39	1742.65	2053.19	1589.21	70.72	0.00	0.00	0.00	1452.78
3.72000	1323.70	146.69	79.11	1295.13	126.43	105.57	1127.98	72.93	245.59	1189.25	144.43	229.24	1532.89	-46.23	72.11	1483.06	-38.71	73.93	1253.72	-42.38	52.95	1320.63	-95.30	86.50	1466.18	20.61	1277.80	0.00	0.00	0.00	1488.91	49.10	1740.68	1493.30	-96.70	1730.37	1360.10	-104.40	1726.45	1353.45	42.47	1743.40	2054.57	1590.90	70.20	0.00	0.00	0.00	1453.29
3.73000	1361.30	146.07	77.85	1329.08	126.28	102.12	1155.57	75.34	234.26	1217.76	145.87	220.66	1533.35	-46.04	71.93	1483.20	-38.68	73.57	1254.03	-41.81	52.97	1320.77	-95.24	86.60	1476.75	20.02	1278.52	0.00	0.00	0.00	1499.46	49.57	1741.24	1504.39	-96.23	1731.01	1370.98	-104.08	1727.20	1363.99	42.98	1743.99	2053.89	1589.98	70.29	0.00	0.00	0.00	1454.57
3.74000	1397.27	145.46	76.12	1365.65	126.22	99.64	1183.95	77.56	221.69	1247.05	147.72	211.67	1533.64	-45.83	71.42	1483.21	-38.74	73.25	1254.45	-41.13	53.00	1320.84	-95.29	86.85	1487.92	19.53	1279.06	0.00	0.00	0.00	1510.36	50.01	1741.61	1515.10	-95.99	1731.52	1381.70	-103.92	1727.73	1374.66	43.21	1744.45	2048.43	1591.74	51.70	0.00	0.00	0.00	1453.19
3.75000	1435.83	145.28	75.67	1401.85	126.51	96.96	1212.28	80.07	209.20	1277.06	149.12	202.23	1533.99	-46.04	70.80	1483.75	-38.60	73.26	1255.22	-38.83	53.84	1321.35	-94.92	86.90	1498.27	19.09	1279.31	0.00	0.00	0.00	1520.18	50.43	1741.84	1526.28	-95.54	1731.75	1392.38	-103.50	1728.10	1385.39	43.22	1744.70	2052.01	1589.73	64.68	0.00	0.00	0.00	1453.39
3.76000	1472.66	145.18	74.78	1438.93	126.74	94.86	1241.89	82.07	195.42	1307.64	150.79	192.73	1534.37	-46.05	70.40	1483.91	-38.96	77.03	1255.36	-37.68	54.32	1321.72	-94.61	87.05	1508.64	18.79	1279.28	0.00	0.00	0.00	1531.62	50.86	1741.83	1536.33	-95.05	1732.03	1403.10	-103.13	1728.27	1396.07	43.50	1744.71	2053.29	1589.72	70.14	0.00	0.00	0.00	1454.33
3.77000	1510.92	145.13	74.88	1474.89	126.99	92.55	1271.11	83.35	181.64	1338.82	152.26	182.94	1535.26	-46.55	73.75	1484.60	-38.62	77.49	1255.62	-37.94	54.36	1321.76	-94.64	87.34	1519.59	18.60	1279.05	0.00	0.00	0.00	1541.87	51.59	1741.60	1546.67	-94.61	1732.15	1413.78	-102.63	1728.21	1406.47	44.40	1744.48	2054.09	1590.18	70.19	0.00	0.00	0.00	1454.33
3.78000	1549.06	145.16	75.31	1512.83	127.47	91.25	1302.08	85.17	167.16	1370.69	153.77	173.17	1535.47	-46.37	73.67	1483.97	-38.40	76.87	1256.25	-38.39	54.21	1322.37	-93.94	87.30	1529.82	18.49	1278.58	0.00	0.00	0.00	1552.48	52.40	1741.28	1557.23	-94.20	1731.86	1424.61	-102.05	1728.00	1417.16	45.13	1744.11	2053.16	1588.69	70.52	0.00	0.00	0.00	1453.39
3.79000	1587.26	144.68	74.02	1549.81	127.85	89.85	1333.40	86.43	152.94	1403.25	155.52	163.56	1535.87	-46.07	73.30	1483.88	-38.35	76.65	1256.23	-37.77	54.66	1322.62	-94.08	87.65	1540.06	18.48	1277.84	0.00	0.00	0.00	1563.40	52.50	1740.85	1568.38	-93.24	1731.63	1435.27	-101.56	1727.57	1427.95	45.65	1743.54	2049.90	1593.67	51.17	0.00	0.00	0.00	1453.63
3.80000	1626.38	144.91	75.08	1586.97	128.10	88.91	1366.84	87.15	138.44	1436.14	157.49	154.27	1536.29	-45.86	73.02	1483.54	-38.41	76.20	1256.32	-37.84	54.95	1322.74	-94.08	88.07	1549.96	18.56	1276.91	0.00	0.00	0.00	1574.02	53.41	1740.13	1579.12	-92.57	1731.21	1446.22	-100.84	1726.98	1438.50	46.54	1742.78	2052.73	1590.81	64.34	0.00	0.00	0.00	1453.80
3.81000	1664.69	144.72	76.82	1624.85	128.42	88.79	1398.88	87.05	125.76	1469.95	159.05	145.20	1535.83	-45.91	72.34	1484.54	-38.52	76.22	1256.55	-38.08	55.14	1322.77	-94.16	88.39	1560.05	18.70	1275.87	0.00	0.00	0.00	1584.63	54.48	1739.32	1589.57	-91.98	1730.48	1457.10	-100.10	1726.23	1449.38	47.24	1741.91	2053.22	1589.18	70.30	0.00	0.00	0.00	1454.02
3.82000	1703.27	144.22	79.66	1663.47	128.58	89.77	1437.78	90.72	113.15	1503.65	161.26	136.88	1535.38	-45.95	71.67	1484.00	-38.79	71.39	1256.63	-37.94	55.50	1323.36	-93.71	88.44	1570.48	18.99	1274.68	0.00	0.00	0.00	1594.87	55.26	1738.47	1599.95	-91.12	1729.82	1467.95	-99.22	1725.35	1460.21	48.10	1740.89	2050.15	1594.12	51.24	0.00	0.00	0.00	1453.58
3.83000	1741.02	143.81	83.05	1700.53	128.69	91.12	1475.54	93.45	100.12	1537.78	163.79	129.55	1535.98	-45.52	67.35	1484.72	-39.21	70.57	1256.66	-37.68	55.90	1323.65	-93.57	88.76	1580.18	19.45	1273.38	0.00	0.00	0.00	1605.57	55.94	1737.46	1611.31	-90.00	1728.89	1478.89	-98.36	1724.33	1470.83	49.23	1739.74	2052.93	1591.62	64.08	0.00	0.00	0.00	1453.76
3.84000	1778.10	143.52	86.90	1738.06	128.67	93.73	1512.94	95.73	88.69	1572.69	165.09	122.31	1535.90	-45.87	66.24	1484.51	-39.04	70.35	1256.73	-37.37	56.44	1324.31	-93.01	88.84	1590.35	19.93	1272.01	0.00	0.00	0.00	1616.84	57.35	1736.10	1622.43	-89.20	1727.76	1489.84	-97.51	1723.19	1481.91	49.88	1738.57	2053.49	1589.42	70.44	0.00	0.00	0.00	1453.40
3.85000	1815.28	143.11	92.39	1774.41	127.98	94.81	1550.18	97.01	77.92	1608.75	165.42	115.79	1536.34	-45.82	65.70	1484.87	-39.56	69.96	1257.21	-37.28	56.57	1324.91	-92.58	89.03	1600.40	20.44	1270.52	0.00	0.00	0.00	1627.56	58.55	1734.69	1632.97	-88.20	1726.59	1501.17	-96.21	1721.96	1493.14	50.69	1737.24	2053.61	1589.55	70.38	0.00	0.00	0.00	1452.50
3.86000	1851.90	142.64	98.87	1810.70	128.09	98.91	1582.66	99.82	69.75	1643.64	166.77	110.99	1536.22	-45.77	65.08	1484.98	-39.48	69.64	1257.23	-37.39	57.11	1325.49	-92.28	89.42	1610.93	21.08	1268.96	0.00	0.00	0.00	1638.87	59.80	1733.16	1644.10	-87.10	1725.26	1512.01	-95.51	1720.47	1504.06	51.96	1735.76	2054.19	1590.13	70.15	0.00	0.00	0.00	1452.84
3.87000	1887.54	142.25	106.61	1846.32	128.20	104.71	1619.15	100.34	62.59	1678.98	167.69	107.29	1536.72	-46.06	64.37	1485.48	-39.60	69.34	1257.39	-37.45	57.63	1326.43	-91.47	89.63	1621.68	21.86	1267.33	0.00	0.00	0.00	1649.60	60.91	1731.75	1655.18	-86.18	1723.72	1522.95	-94.54	1718.90	1515.11	53.17	1734.20	2049.40	1592.89	51.41	0.00	0.00	0.00	1453.33
3.88000	1921.54	141.15	108.28	1881.36	128.40	112.37	1655.12	102.51	56.98	1713.70	168.07	105.05	1536.98	-46.21	63.51	1485.75	-39.26	69.23	1257.82	-37.58	57.86	1326.48	-91.98	90.38	1632.41	22.71	1265.61	0.00	0.00	0.00	1660.45	61.91	1730.19	1666.65	-84.80	1722.21	1533.88	-93.34	1717.25	1526.09	54.50	1732.53	2051.77	1590.28	64.36	0.00	0.00	0.00	1454.34
3.89000	1954.87	142.20	120.23	1914.67	129.16	121.44	1690.90	102.35	53.24	1747.53	168.29	104.25	1536.86	-45.41	63.01	1485.50	-39.29	68.49	1257.96	-36.74	58.46	1327.20	-91.52	90.89	1643.34	23.64	1263.80	0.00	0.00	0.00	1671.96	63.21	1728.43	1677.38	-83.62	1720.67	1544.76	-92.25	1715.48	1536.92	56.13	1730.58	2053.58	1589.92	70.02	0.00	0.00	0.00	1454.83
3.90000	1996.06	144.19	135.03	1945.75	129.67	132.64	1726.15	102.99	51.09	1779.59	168.66	105.08	1537.66	-45.52	62.16	1486.12	-38.99	68.28	1258.46	-36.78	58.87	1328.15	-91.03	91.44	1654.77	24.74	1261.93	0.00	0.00	0.00	1682.44	64.87	1726.66	1688.82	-81.97	1719.02	1555.64	-90.98	1713.62	1547.92	57.81	1728.63	2053.75	1590.40	69.81	0.00	0.00	0.00	1455.13
3.91000	2023.20	148.19	152.15	1975.48	131.41	149.93	1761.60	101.63	49.29	1810.50	167.97	106.65	1537.56	-45.25	61.28	1486.48	-38.85	67.94	1258.81	-36.52	59.51	1328.95	-90.70	92.08	1666.26	25.81	1259.99	0.00	0.00	0.00	1693.41	66.48	1724.88	1699.50	-80.42	1717.29	1566.70	-89.49	1711.64	1559.04	59.47	1726.59	2048.52	1591.78	51.94	0.00	0.00	0.00	1454.72
3.92000	2042.51	152.78	168.98	2002.10	132.17	161.87	1793.31	100.09	49.50	1839.14	166.98	109.25	1538.54	-45.17	60.63	1486.76	-38.62	67.68	1259.16	-36.25	60.26	1329.55	-90.56	92.94	1677.59	26.96	1257.98	0.00	0.00	0.00	1704.64	68.42	1722.97	1710.21	-78.88	1715.55	1578.35	-87.17	1709.74	1570.31	61.04	1724.46	2052.01	1589.96	64.67	0.00	0.00	0.00	1453.45
3.93000	2060.23	156.53	182.92	2029.11	132.80	174.35	1824.07	95.28	49.99	1865.26	164.85	111.77	1538.57	-44.72	59.76	1487.22	-38.68	67.16	1259.68	-35.95	61.48	1330.26	-90.52	94.12	1689.47	28.18	1255.91	0.00	0.00	0.00	1716.34	69.77	1721.10	1721.30	-77.20	1713.88	1589.23	-85.65	1707.60	1581.31	63.25	1722.25	2053.90	1589.93	70.26	0.00	0.00	0.00	1453.27
3.94000	2082.60	158.01	191.37	2059.33	134.23	188.10	1850.58	91.48	50.81	1888.83	161.78	113.29	1539.48	-44.76	59.01	1488.11	-38.82	66.80	1260.48	-35.69	62.95	1331.04	-90.52	95.43	1701.25	29.46	1253.75	0.00	0.00	0.00	1727.40	71.58	1719.09	1732.49	-75.14	1712.18	1599.98	-84.09	1705.44	1592.62	65.01	1720.15	2053.92	1590.52	70.01	0.00	0.00	0.00	1453.80
3.95000	2102.22	157.01	195.57	2079.01	135.87	195.13	1873.62	86.03	50.92	1908.51	158.75	113.24	1539.74	-44.94	58.00	1488.27	-38.78	66.30	1260.98	-36.04	64.88	1331.92	-90.70	96.96	1713.16	30.75	1251.58	0.00	0.00	0.00	1738.30	73.95	1717.22	1744.31	-72.98	1710.37	1610.93	-82.19	1703.27	1603.62	67.23	1717.89	2053.63	1590.75	69.88	0.00	0.00	0.00	1453.38
3.96000	2116.49	158.79	196.84	2090.93	137.20	196.51	1890.33	81.32	51.06	1924.27	155.75	111.79	1540.15	-44.81	57.11	1489.19	-38.72	66.15	1261.88	-36.38	67.00	1333.07	-90.91	98.51	1725.19	32.14	1249.33	0.00	0.00	0.00	1749.10	76.30	1715.38	1754.76	-71.00	1708.64	1622.24	-79.92	1701.18	1615.07	68.99	1715.67	2054.39	1589.97	70.27	0.00	0.00	0.00	1454.36
3.97000	2129.73	158.38	193.66	2097.90	137.68	193.28	1905.31	81.71	50.53	1936.55	152.08	109.20	1540.35	-44.39	56.62	1489.66	-38.52	66.02	1262.54	-36.36	69.61	1333.93	-91.73	100.45	1736.65	33.50	1247.03	0.00	0.00	0.00	1760.87	78.03	1713.62	1765.88	-68.67	1707.08	1633.17	-77.77	1699.03	1626.13	71.67	1713.41	2054.38	1589.81	70.35	0.00	0.00	0.00	1453.86
3.98000	2139.30	159.07	188.04	2102.71	136.77	186.50	1915.91	76.19	48.15	1946.03	147.93	106.14	1541.12	-44.18	55.96	1490.43	-38.94	65.62	1263.90	-37.30	72.10	1335.21	-92.40	102.40	1748.51	35.01	1244.79	0.00	0.00	0.00	1771.42	80.88	1711.94	1773.38	-68.03	1708.71	1644.45	-75.39	1696.97	1637.49	74.10	1711.33	2053.30	1588.94	70.39	0.00	0.00	0.00	1454.23
3.99000	2149.38	156.65	179.39	2108.15	133.96	177.25	1921.45	72.47	45.95	1952.65	144.19	102.74	1542.05	-44.20	55.42	1491.43	-38.98	65.66	1264.88	-37.70	75.38	1336.72	-93.04	104.48	1760.33	36.55	1242.55	0.00	0.00	0.00	1783.31	83.21	1710.30	1783.90	-65.89	1707.94	1655.48	-73.17	1694.98	1648.59	77.08	1709.25	2052.82	1587.79	70.77	0.00	0.00	0.00	1453.98
4.00000	2154.87	155.57	171.17	2117.03	128.71	166.56	1927.02	66.10	42.18	1957.94	139.20	98.14	1542.33	-43.99	54.78	1491.94	-39.31	65.27	1266.50	-37.86	78.82	1338.88	-93.08	106.67	1772.22	38.44	1240.50	0.00	0.00	0.00	1794.46	86.23	1708.60	1795.58	-63.36	1706.44	1667.25	-70.24	1693.16	1659.92	79.82	1707.26	2053.15	1588.84	70.47	0.00	0.00	0.00	1454.75
4.01000	2162.32	150.77	162.30	2126.39	124.05	158.35	1930.27	62.85	41.51	1962.53	135.45	95.76	1542.69	-43.87	54.02	1493.03	-39.51	65.12	1268.18	-38.14	82.95	1341.25	-93.15	109.14	1783.87	40.48	1238.73	0.00	0.00	0.00	1805.71	88.84	1707.07	1807.34	-60.61	1704.92	1678.70	-67.40	1691.33	1671.45	82.19	1705.37	2054.36	1590.18	70.14	0.00	0.00	0.00	1455.43
4.02000	2171.90	143.93	152.52	2133.68	118.82	150.16	1931.77	63.69	42.88	1968.03	133.39	94.76	1543.53	-43.94	53.26	1494.46	-39.93	64.95	1270.02	-38.63	87.61	1343.58	-93.53	111.95	1796.26	42.74	1237.22	0.00	0.00	0.00	1817.22	91.71	1705.59	1819.65	-57.58	1703.42	1689.83	-64.95	1689.55	1682.75	85.30	1703.61	2050.52	1594.41	51.03	0.00	0.00	0.00	1454.18
4.03000	2180.59	135.70	146.37	2142.89	113.31	141.48	1938.31	60.31	43.02	1975.93	132.08	93.80	1544.28	-43.23	53.20	1495.20	-39.81	64.85	1271.99	-39.50	92.92	1346.24	-94.12	115.30	1807.99	45.04	1236.02	0.00	0.00	0.00	1829.41	94.27	1704.45	1831.08	-54.62	1702.37	1701.15	-62.30	1688.24	1694.26	88.48	1702.29	2052.42	1590.96	64.26	0.00	0.00	0.00	1454.64
4.04000	2188.91	128.54	139.73	2151.69	108.29	131.46	1938.98	63.32	45.64	1984.15	131.57	92.28	1544.63	-43.48	52.46	1496.54	-40.43	64.61	1274.51	-39.72	99.05	1348.99	-95.24	119.16	1820.24	47.37	1235.23	0.00	0.00	0.00	1841.04	97.36	1703.67	1842.66	-51.72	1701.68	1713.13	-59.06	1687.43	1706.31	91.27	1701.41	2050.15	1593.94	51.26	0.00	0.00	0.00	1455.24
4.05000	2197.39	124.88	128.46	2158.73	104.19	121.77	1943.36	62.01	46.04	1990.45	131.49	90.36	1545.28	-43.60	52.05	1498.47	-40.64	64.62	1278.13	-40.56	105.60	1352.93	-95.65	123.14	1833.12	49.81	1234.86	0.00	0.00	0.00	1852.49	100.67	1703.08	1853.99	-48.64	1701.30	1724.84	-55.97	1686.72	1718.13	94.36	1700.60	2052.37	1591.40	63.96	0.00	0.00	0.00	1455.17
4.06000	2204.53	123.15	118.27	2163.90	102.58	113.17	1946.06	62.14	47.67	1995.15	131.62	89.34	1545.99	-43.99	51.41	1500.61	-41.66	64.04	1281.81	-41.38	113.38	1357.38	-96.36	127.71	1846.25	52.08	1234.78	0.00	0.00	0.00	1864.18	103.94	1702.47	1865.68	-45.50	1701.01	1736.57	-52.75	1686.18	1729.91	97.49	1699.89	2053.30	1589.44	70.27	0.00	0.00	0.00	1455.83
4.07000	2207.71	124.42	108.73	2168.47	103.43	106.23	1950.18	59.13	47.54	1998.70	131.34	88.61	1546.06	-43.88	51.03	1502.31	-42.40	63.34	1286.84	-41.84	121.94	1363.17	-96.77	132.68	1859.13	54.34	1234.85	0.00	0.00	0.00	1876.29	107.04	1702.26	1877.20	-42.20	1701.02	1748.31	-49.46	1686.01	1741.37	101.12	1699.43	2053.82	1590.38	69.82	0.00	0.00	0.00	1455.31
4.08000	2211.42	125.35	101.71	2171.73	104.18	100.26	1948.82	63.13	50.36	2001.79	130.69	87.78	1546.80	-43.98	50.79	1505.30	-43.05	63.03	1293.14	-42.81	131.56	1368.63	-98.94	138.82	1872.40	56.40	1235.25	0.00	0.00	0.00	1887.26	110.41	1702.38	1889.20	-39.00	1701.31	1759.98	-46.19	1686.16	1753.45	104.18	1699.44	2054.16	1590.19	70.07	0.00	0.00	0.00	1455.17
4.09000	2213.27	124.71	95.19	2173.83	103.44	94.94	1951.37	61.80	50.77	2004.22	130.60	87.53	1547.19	-43.88	50.41	1508.01	-43.91	62.27	1300.74	-43.93	142.27	1376.09	-100.52	145.23	1885.50	58.38	1236.04	0.00	0.00	0.00	1899.04	113.55	1702.96	1900.60	-35.85	1702.10	1772.02	-42.50	1686.68	1765.17	107.81	1699.65	2053.70	1589.62	70.27	0.00	0.00	0.00	1454.72
4.10000	2215.95	123.42	90.23	2175.79	102.26	90.93	1952.67	60.59	50.60	2006.01	130.59	87.61	1548.42	-44.71	49.70	1511.31	-44.18	62.02	1309.96	-45.41	154.14	1384.80	-102.00	152.50	1898.68	60.17	1237.09	0.00	0.00	0.00	1910.90	116.60	1703.75	1912.15	-32.54	1703.11	1783.39	-39.47	1687.42	1776.97	111.31	1700.12	2052.95	1588.82	70.48	0.00	0.00	0.00	1453.89
4.11000	2216.67	122.42	87.69	2176.73	102.06	88.15	1951.39	63.95	52.36	2007.78	129.69	87.50	1549.48	-44.98	49.34	1514.58	-45.21	61.70	1320.92	-47.75	167.21	1395.22	-103.69	160.16	1911.58	61.89	1238.31	0.00	0.00	0.00	1922.64	119.57	1704.73	1923.91	-29.37	1704.40	1795.18	-36.00	1688.37	1788.70	114.53	1700.93	2052.10	1589.21	70.23	0.00	0.00	0.00	1454.20
4.12000	2218.64	122.37	85.04	2177.58	102.47	85.71	1952.47	62.43	52.07	2008.67	129.62	87.57	1551.97	-45.91	49.05	1519.52	-46.20	62.25	1333.72	-48.57	181.71	1407.32	-105.35	168.48	1924.25	63.46	1239.75	0.00	0.00	0.00	1933.77	122.89	1706.01	1935.09	-26.32	1705.85	1795.18	-36.00	1688.37	1800.08	118.21	1701.80	2048.74	1592.31	51.67	0.00	0.00	0.00	1455.17
4.13000	2220.00	121.82	82.61	2178.14	102.20	83.54	1953.23	62.33	52.60	2009.77	129.36	87.61	1554.48	-47.25	48.29	1523.35	-47.19	63.01	1349.18	-51.03	196.52	1421.63	-106.58	176.98	1936.64	65.03	1241.41	0.00	0.00	0.00	1945.20	126.02	1707.17	1946.27	-23.46	1707.43	1795.18	-36.00	1688.37	1811.76	121.28	1702.90	2052.70	1590.71	64.29	0.00	0.00	0.00	1455.37
4.14000	2220.55	121.26	80.78	2178.56	101.93	82.02	1951.73	64.65	53.56	2010.19	129.42	87.86	1557.73	-48.63	47.61	1529.21	-47.98	65.13	1366.34	-53.73	212.29	1437.47	-108.15	186.18	1948.84	66.63	1243.22	0.00	0.00	0.00	1956.76	128.63	1708.64	1957.72	-20.67	1709.21	1795.18	-36.00	1688.37	1823.72	124.07	1704.22	2053.92	1589.83	70.21	0.00	0.00	0.00	1454.19
4.15000	2221.36	121.20	79.62	2178.74	101.90	80.86	1952.36	63.42	53.04	2011.22	128.55	87.64	1561.93	-49.37	48.59	1534.47	-50.09	67.25	1385.54	-56.65	228.04	1454.61	-109.70	195.37	1960.84	68.19	1245.14	0.00	0.00	0.00	1968.76	131.50	1710.09	1969.38	-17.88	1711.02	1795.18	-36.00	1688.37	1835.09	127.35	1705.58	2053.53	1589.59	70.14	0.00	0.00	0.00	1453.20
4.16000	2221.41	120.97	78.47	2178.66	101.84	79.90	1953.26	63.02	53.10	2011.36	128.94	87.82	1568.94	-50.71	47.54	1541.67	-51.70	70.22	1406.50	-58.29	243.61	1472.48	-111.71	204.87	1972.34	69.61	1247.08	0.00	0.00	0.00	1980.12	133.85	1711.87	1980.22	-15.36	1713.04	1795.18	-36.00	1688.37	1846.77	129.86	1707.17	2053.51	1589.15	70.21	0.00	0.00	0.00	1454.17
4.17000	2221.62	120.80	77.71	2178.89	101.85	79.34	1953.23	63.18	52.89	2011.54	128.97	87.99	1575.35	-52.16	45.68	1550.33	-53.17	73.70	1429.96	-60.50	257.99	1491.30	-113.56	213.99	1983.58	70.94	1249.06	0.00	0.00	0.00	1991.51	136.12	1713.48	1991.41	-12.85	1715.08	1795.18	-36.00	1688.37	1858.01	132.72	1708.79	2053.56	1589.80	70.08	0.00	0.00	0.00	1453.42
4.18000	2221.49	120.70	76.99	2178.75	101.75	78.74	1953.38	62.15	52.64	2011.27	129.48	88.23	1582.52	-53.30	43.36	1559.36	-53.26	76.41	1453.71	-61.75	271.09	1509.93	-116.26	223.28	1994.42	72.16	1250.98	0.00	0.00	0.00	2002.28	138.79	1715.08	2002.19	-10.67	1717.15	1795.18	-36.00	1688.37	1869.37	135.00	1710.62	2053.95	1589.55	70.35	0.00	0.00	0.00	1454.47
4.19000	2221.71	120.64	76.62	2178.83	101.77	78.37	1952.75	63.33	53.29	2012.09	128.76	87.96	1593.47	-55.08	42.99	1568.56	-54.02	80.55	1476.75	-62.05	281.44	1530.41	-116.76	230.69	2005.22	73.24	1252.94	0.00	0.00	0.00	2013.07	140.71	1716.90	2013.98	-8.63	1719.22	1795.18	-36.00	1688.37	1880.94	137.05	1712.56	2048.29	1590.87	52.23	0.00	0.00	0.00	1454.10
4.20000	2222.01	120.53	76.33	2178.72	101.78	77.97	1953.84	61.30	52.72	2011.87	128.98	88.16	1607.92	-56.57	48.75	1580.75	-56.49	84.72	1498.64	-62.70	289.75	1549.50	-118.50	238.12	2015.60	74.12	1254.92	0.00	0.00	0.00	2024.52	142.88	1718.65	2025.19	-6.73	1721.32	1795.18	-36.00	1688.37	1892.51	138.80	1714.62	2051.45	1589.44	64.58	0.00	0.00	0.00	1454.45
4.21000	2222.22	120.42	76.13	2179.05	101.80	77.85	1953.13	61.58	52.85	2012.01	128.91	88.29	1628.35	-57.77	55.81	1599.70	-56.99	92.04	1519.66	-63.06	296.72	1569.97	-118.90	245.20	2026.08	74.86	1256.99	0.00	0.00	0.00	2036.01	144.54	1720.51	2036.51	-4.90	1723.34	1795.18	-36.00	1688.37	1903.51	140.99	1716.64	2053.33	1589.10	70.28	0.00	0.00	0.00	1454.51
4.22000	2222.36	120.43	75.86	2179.04	101.90	77.56	1952.01	63.59	53.88	2012.76	128.35	88.06	1652.48	-58.60	63.32	1625.93	-57.45	100.64	1539.72	-63.26	301.62	1591.17	-118.95	251.15	2036.22	75.48	1259.14	0.00	0.00	0.00	2046.68	146.07	1722.41	2046.97	-3.35	1725.57	1795.18	-36.00	1688.37	1914.88	142.39	1718.75	2053.23	1589.56	70.16	0.00	0.00	0.00	1454.22
4.23000	2222.54	120.46	75.63	2179.15	101.93	77.36	1952.38	63.41	53.74	2012.32	129.17	88.46	1679.00	-59.03	70.40	1650.29	-57.75	107.02	1559.98	-63.88	304.97	1612.70	-119.60	256.47	2046.30	75.99	1261.38	0.00	0.00	0.00	2058.01	147.48	1724.13	2057.77	-1.93	1727.75	1795.18	-36.00	1688.37	1925.70	144.13	1720.88	2053.41	1589.31	70.31	0.00	0.00	0.00	1454.17
4.24000	2222.80	120.54	75.43	2179.47	102.07	77.24	1952.65	62.73	53.75	2013.08	128.45	88.11	1707.69	-59.18	76.82	1677.93	-58.77	112.48	1580.68	-64.14	307.02	1636.15	-118.46	260.05	2055.95	76.44	1263.71	0.00	0.00	0.00	2068.95	148.56	1726.18	2068.63	-0.69	1729.91	1795.18	-36.00	1688.37	1936.62	145.59	1723.06	2053.03	1589.46	70.23	0.00	0.00	0.00	1454.05
4.25000	2222.54	120.67	74.97	2179.25	102.23	76.95	1951.13	64.85	54.93	2012.93	128.76	88.34	1735.98	-59.37	81.70	1704.51	-58.52	116.95	1601.94	-63.96	307.44	1659.90	-117.34	262.50	2065.77	76.79	1266.08	0.00	0.00	0.00	2079.89	149.57	1728.05	2079.38	0.34	1732.05	1795.18	-36.00	1688.37	1947.96	146.31	1725.37	2053.97	1590.52	69.97	0.00	0.00	0.00	1453.90
4.26000	2222.82	120.62	74.87	2179.30	102.26	76.78	1952.91	63.32	54.46	2012.82	129.07	88.54	1764.71	-59.71	85.30	1731.17	-57.19	120.66	1623.37	-63.44	306.77	1659.90	-117.34	262.50	2075.35	77.13	1268.43	0.00	0.00	0.00	2090.64	150.48	1729.92	2090.01	1.24	1734.09	1795.18	-36.00	1688.37	1959.38	146.78	1727.64	2054.03	1589.42	70.48	0.00	0.00	0.00	1454.41
4.27000	2222.62	120.75	74.44	2179.51	102.35	76.75	1952.75	64.41	55.33	2013.51	128.62	88.50	1794.19	-60.31	87.81	1758.66	-57.68	122.45	1646.12	-62.95	304.49	1659.90	-117.34	262.50	2085.13	77.45	1270.78	0.00	0.00	0.00	2101.29	151.28	1731.76	2100.86	2.05	1736.00	1795.18	-36.00	1688.37	1970.01	147.71	1729.70	2053.27	1589.41	70.41	0.00	0.00	0.00	1453.78
4.28000	2223.16	120.74	74.45	2179.64	102.36	76.65	1954.22	63.12	55.12	2012.88	129.44	88.87	1824.12	-60.82	89.19	1788.60	-58.28	123.61	1669.65	-62.33	301.13	1659.90	-117.34	262.50	2095.22	77.90	1273.03	0.00	0.00	0.00	2111.63	152.05	1733.45	2111.55	2.85	1737.77	1795.18	-36.00	1688.37	1980.59	148.50	1731.70	2053.34	1589.58	70.32	0.00	0.00	0.00	1453.73
4.29000	2223.37	120.83	74.29	2180.00	102.42	76.65	1956.03	61.35	54.90	2013.26	129.11	89.00	1854.45	-61.43	89.50	1816.78	-58.34	123.12	1693.15	-60.99	296.75	1659.90	-117.34	262.50	2105.11	78.40	1275.14	0.00	0.00	0.00	2123.01	151.97	1735.11	2122.50	3.46	1739.38	1795.18	-36.00	1688.37	1991.19	148.90	1733.67	2053.72	1589.66	70.22	0.00	0.00	0.00	1452.97
4.30000	2223.01	120.85	73.78	2179.98	102.34	76.47	1955.77	62.55	55.78	2013.57	128.97	89.11	1885.27	-61.93	89.11	1848.11	-58.26	122.43	1717.11	-59.17	291.39	1659.90	-117.34	262.50	2114.72	79.06	1277.11	0.00	0.00	0.00	2133.13	152.55	1736.62	2133.04	3.92	1740.87	1795.18	-36.00	1688.37	2001.66	149.17	1735.49	2053.53	1589.25	70.34	0.00	0.00	0.00	1454.06
4.31000	2223.09	120.84	73.48	2179.88	102.37	76.26	1954.92	61.96	56.00	2013.52	129.16	89.39	1916.77	-61.94	88.04	1881.49	-57.26	121.86	1742.21	-57.75	284.78	1659.90	-117.34	262.50	2124.30	79.95	1278.93	0.00	0.00	0.00	2142.80	153.15	1738.03	2143.61	4.31	1742.17	1795.18	-36.00	1688.37	2011.93	149.60	1737.11	2053.69	1589.98	69.96	0.00	0.00	0.00	1454.54
4.32000	2223.27	120.82	73.29	2180.06	102.32	76.23	1954.49	60.82	56.45	2013.95	128.80	89.42	1949.36	-61.56	86.91	1916.11	-56.50	120.62	1766.65	-56.11	277.28	1659.90	-117.34	262.50	2133.87	80.93	1280.51	0.00	0.00	0.00	2153.77	153.25	1739.22	2153.68	4.56	1743.35	1795.18	-36.00	1688.37	2022.20	149.80	1738.60	2053.37	1589.68	70.01	0.00	0.00	0.00	1454.54
4.33000	2223.34	121.00	73.05	2179.91	102.38	76.01	1952.48	60.21	56.95	2014.29	128.68	89.61	1982.44	-60.72	85.58	1950.94	-55.62	119.03	1793.31	-54.57	269.03	1659.90	-117.34	262.50	2143.39	82.14	1281.91	0.00	0.00	0.00	2163.96	153.26	1740.29	2164.10	4.85	1744.27	1795.18	-36.00	1688.37	2032.60	149.70	1739.89	2053.84	1589.88	70.15	0.00	0.00	0.00	1454.58
4.34000	2223.40	121.00	72.82	2179.85	102.44	75.90	1951.47	60.39	57.46	2014.33	128.75	89.71	2017.02	-59.34	84.67	1983.96	-54.38	116.91	1818.51	-52.35	259.31	1659.90	-117.34	262.50	2153.25	83.52	1283.08	0.00	0.00	0.00	2173.84	153.98	1741.02	2174.33	4.99	1744.97	1795.18	-36.00	1688.37	2043.18	149.35	1740.99	2053.62	1589.71	70.12	0.00	0.00	0.00	1454.74
4.35000	2223.27	121.23	72.51	2179.82	102.52	75.78	1949.77	63.27	58.59	2014.60	128.41	89.79	2051.88	-57.82	83.79	2016.59	-52.76	115.45	1845.04	-52.29	247.87	1659.90	-117.34	262.50	2162.66	84.97	1283.99	0.00	0.00	0.00	2183.94	153.95	1741.64	2185.03	5.20	1745.38	1795.18	-36.00	1688.37	2052.74	150.01	1741.77	2053.78	1590.01	70.01	0.00	0.00	0.00	1454.56
4.36000	2223.53	121.39	72.39	2179.33	102.60	75.39	1950.56	63.93	58.74	2014.07	129.34	90.31	2087.69	-56.11	83.30	2050.27	-51.22	113.03	1871.32	-51.12	236.10	1659.90	-117.34	262.50	2171.95	86.49	1284.64	0.00	0.00	0.00	2194.09	153.81	1742.24	2195.18	5.22	1745.71	1795.18	-36.00	1688.37	2062.69	150.21	1742.39	2053.77	1589.35	70.26	0.00	0.00	0.00	1455.07
4.37000	2223.60	121.56	72.15	2179.58	102.68	75.34	1952.96	62.37	57.06	2014.10	129.46	90.56	2124.37	-54.20	83.31	2085.25	-49.67	110.85	1899.84	-52.07	222.57	1659.90	-117.34	262.50	2181.58	88.00	1285.05	0.00	0.00	0.00	2203.83	153.84	1742.59	2205.07	5.35	1745.92	1795.18	-36.00	1688.37	2072.96	149.98	1742.91	2046.49	1587.36	52.83	0.00	0.00	0.00	1454.24
4.38000	2223.48	121.62	71.78	2179.67	102.70	75.24	1951.16	65.72	58.61	2014.85	128.71	90.32	2160.58	-52.33	83.07	2120.69	-48.08	108.61	1929.33	-53.08	208.66	1659.90	-117.34	262.50	2190.78	89.38	1285.19	0.00	0.00	0.00	2214.34	153.60	1742.73	2215.21	5.28	1745.87	1795.18	-36.00	1688.37	2083.46	149.50	1743.28	2051.25	1589.15	64.44	0.00	0.00	0.00	1453.31
4.39000	2223.82	121.86	71.69	2179.76	102.68	75.13	1955.45	60.43	55.88	2014.81	128.82	90.53	2196.82	-50.53	83.00	2156.41	-46.41	106.59	1957.64	-51.04	195.29	1659.90	-117.34	262.50	2200.21	90.51	1285.06	0.00	0.00	0.00	2224.71	153.17	1742.78	2225.40	5.16	1745.63	1795.18	-36.00	1688.37	2093.55	149.55	1743.34	2053.17	1588.91	70.35	0.00	0.00	0.00	1453.49
4.40000	2224.04	122.04	71.51	2179.96	102.66	75.03	1954.05	63.00	56.75	2014.53	129.38	91.09	2232.80	-48.82	82.95	2192.42	-44.74	104.96	1988.07	-49.94	181.31	1659.90	-117.34	262.50	2209.49	91.41	1284.66	0.00	0.00	0.00	2234.42	153.39	1742.49	2235.54	5.02	1745.20	1795.18	-36.00	1688.37	2104.08	149.08	1743.31	2049.64	1593.48	51.36	0.00	0.00	0.00	1453.70
4.41000	2224.41	122.09	71.36	2180.49	102.64	74.98	1954.19	62.42	56.84	2015.06	128.76	90.89	2270.10	-47.13	83.77	2227.90	-43.22	103.24	2018.43	-48.05	167.23	1659.90	-117.34	262.50	2219.02	92.13	1284.10	0.00	0.00	0.00	2244.76	153.09	1742.17	2245.71	4.93	1744.57	1795.18	-36.00	1688.37	2114.34	149.01	1743.08	2052.10	1590.77	64.19	0.00	0.00	0.00	1453.50
4.42000	2224.79	122.16	71.09	2180.73	102.55	74.75	1955.56	60.91	55.76	2014.91	128.97	91.13	2307.03	-45.63	84.96	2263.30	-41.72	101.73	2049.67	-45.86	153.54	1659.90	-117.34	262.50	2228.69	92.71	1283.41	0.00	0.00	0.00	2254.77	152.97	1741.62	2255.92	4.73	1743.83	1795.18	-36.00	1688.37	2124.33	149.10	1742.67	2053.81	1590.52	69.87	0.00	0.00	0.00	1452.59
4.43000	2225.00	122.08	70.72	2180.56	102.54	74.44	1954.46	62.33	56.70	2015.79	128.16	90.95	2344.17	-44.16	84.99	2299.32	-40.14	101.12	2081.23	-43.45	140.29	1659.90	-117.34	262.50	2238.50	93.11	1282.66	0.00	0.00	0.00	2264.65	152.97	1740.91	2266.00	4.41	1742.95	1795.18	-36.00	1688.37	2134.35	149.29	1742.07	2053.63	1589.01	70.47	0.00	0.00	0.00	1452.65
4.44000	2225.37	122.04	70.57	2180.35	102.45	74.25	1955.64	61.26	56.80	2015.47	128.68	91.40	2380.59	-42.52	87.45	2335.05	-38.05	100.38	2115.99	-41.50	125.12	1659.90	-117.34	262.50	2248.35	93.41	1281.76	0.00	0.00	0.00	2274.92	152.74	1740.22	2276.12	4.10	1742.02	1795.18	-36.00	1688.37	2144.59	149.07	1741.33	2053.30	1589.20	70.44	0.00	0.00	0.00	1452.01
4.45000	2225.03	121.93	70.05	2180.25	102.50	74.01	1955.31	61.42	56.61	2015.67	128.61	91.56	2416.93	-41.36	90.64	2370.47	-36.85	100.51	2137.26	-41.22	116.10	1659.90	-117.34	262.50	2258.16	93.63	1280.75	0.00	0.00	0.00	2285.53	152.07	1739.44	2286.48	3.79	1740.99	1795.18	-36.00	1688.37	2155.08	148.43	1740.58	2053.64	1588.70	70.73	0.00	0.00	0.00	1453.23
4.46000	2225.15	121.91	69.78	2180.16	102.56	73.70	1954.66	62.23	57.19	2016.39	128.04	91.50	2452.90	-40.31	95.01	2405.32	-35.07	102.10	2162.00	-40.46	107.67	1659.90	-117.34	262.50	2268.10	93.83	1279.61	0.00	0.00	0.00	2295.74	151.54	1738.67	2296.85	3.38	1739.86	1795.18	-36.00	1688.37	2165.25	148.24	1739.60	2053.18	1587.32	71.32	0.00	0.00	0.00	1453.68
4.47000	2224.79	121.76	69.22	2180.33	102.64	73.60	1955.77	61.06	57.07	2016.55	128.14	91.74	2487.81	-38.84	100.33	2440.20	-33.49	104.63	2207.10	-37.07	94.31	1659.90	-117.34	262.50	2277.73	94.05	1278.38	0.00	0.00	0.00	2305.94	151.19	1737.76	2306.84	2.85	1738.72	1795.18	-36.00	1688.37	2175.64	147.88	1738.62	2053.44	1588.51	70.74	0.00	0.00	0.00	1453.83
4.48000	2224.94	121.76	68.94	2180.47	102.77	73.41	1954.30	62.84	58.19	2017.02	127.92	92.00	2522.15	-37.19	106.91	2475.04	-32.25	108.13	2250.99	-32.96	80.81	1659.90	-117.34	262.50	2287.63	94.31	1277.08	0.00	0.00	0.00	2316.63	150.44	1736.74	2317.28	2.23	1737.46	1795.18	-36.00	1688.37	2186.11	147.31	1737.45	2053.92	1588.52	70.78	0.00	0.00	0.00	1453.81
4.49000	2225.19	121.73	68.60	2180.82	102.77	73.31	1953.92	62.90	58.20	2016.88	128.58	92.67	2555.39	-35.26	114.84	2508.31	-30.36	113.06	2285.06	-30.34	72.48	1659.90	-117.34	262.50	2297.68	94.53	1275.74	0.00	0.00	0.00	2326.95	149.67	1735.81	2327.35	1.65	1736.21	1795.18	-36.00	1688.37	2196.60	146.95	1736.22	2054.50	1589.18	70.78	0.00	0.00	0.00	1454.53
4.50000	2225.44	121.83	68.28	2180.84	102.81	73.05	1955.27	62.29	58.39	2017.75	127.86	92.79	2587.48	-33.56	123.54	2541.17	-29.01	119.07	2320.24	-29.42	65.03	1659.90	-117.34	262.50	2307.64	94.68	1274.32	0.00	0.00	0.00	2336.88	149.01	1734.69	2337.91	1.01	1734.78	1795.18	-36.00	1688.37	2207.21	146.19	1734.94	2054.31	1589.17	70.66	0.00	0.00	0.00	1454.28
4.51000	2225.78	121.89	67.98	2181.08	102.83	72.82	1955.92	61.28	58.54	2017.91	128.21	93.39	2617.08	-31.70	137.14	2571.91	-27.02	126.62	2353.28	-26.75	60.25	1659.90	-117.34	262.50	2318.17	94.73	1272.78	0.00	0.00	0.00	2347.18	148.34	1733.61	2348.50	0.26	1733.28	1795.18	-36.00	1688.37	2217.71	145.55	1733.58	2054.01	1588.73	70.69	0.00	0.00	0.00	1454.31
4.52000	2225.88	121.99	67.48	2181.34	102.85	72.62	1956.60	60.24	58.69	2018.47	128.07	93.93	2646.03	-29.97	148.95	2599.92	-25.42	138.31	2386.95	-26.14	55.91	1659.90	-117.34	262.50	2328.72	94.58	1271.14	0.00	0.00	0.00	2358.00	147.42	1732.19	2358.88	-0.52	1731.71	1795.18	-36.00	1688.37	2228.11	144.95	1731.98	2054.52	1590.09	70.14	0.00	0.00	0.00	1452.92
4.53000	2226.58	122.11	67.31	2181.54	102.85	72.34	1955.60	62.19	59.78	2019.32	127.71	94.42	2672.95	-28.12	161.31	2627.18	-23.73	148.30	2417.54	-23.59	53.82	1659.90	-117.34	262.50	2339.57	94.39	1269.41	0.00	0.00	0.00	2368.58	146.57	1730.84	2369.04	-1.43	1730.11	1795.18	-36.00	1688.37	2238.48	144.23	1730.38	2054.90	1590.25	70.19	0.00	0.00	0.00	1453.53
4.54000	2226.56	122.15	66.76	2181.93	102.94	72.11	1957.08	60.53	59.73	2020.11	127.51	95.13	2697.05	-26.12	173.60	2652.60	-21.55	158.51	2447.81	-22.10	52.01	1659.90	-117.34	262.50	2350.59	94.13	1267.62	0.00	0.00	0.00	2379.21	145.38	1729.52	2379.83	-2.30	1728.36	1795.18	-36.00	1688.37	2249.16	143.33	1728.68	2054.76	1590.27	70.23	0.00	0.00	0.00	1453.37
4.55000	2226.82	122.33	66.29	2182.18	102.93	71.76	1954.76	63.32	61.73	2020.77	127.46	95.87	2719.11	-24.04	185.33	2675.86	-19.31	168.26	2475.15	-19.27	51.24	1659.90	-117.34	262.50	2361.85	93.78	1265.74	0.00	0.00	0.00	2385.74	142.87	1731.31	2390.61	-3.26	1726.62	1795.18	-36.00	1688.37	2259.88	142.36	1726.88	2053.90	1588.95	70.60	0.00	0.00	0.00	1453.62
4.56000	2227.24	122.41	65.85	2182.71	102.88	71.51	1955.69	63.13	62.94	2021.37	127.54	96.89	2738.74	-22.53	195.37	2696.52	-17.44	176.64	2499.05	-14.54	50.91	1659.90	-117.34	262.50	2372.98	93.42	1263.84	0.00	0.00	0.00	2395.75	141.39	1730.35	2401.14	-4.36	1724.88	1795.18	-36.00	1688.37	2270.54	141.40	1725.06	2053.65	1589.04	70.36	0.00	0.00	0.00	1453.79
4.57000	2227.83	122.53	65.61	2183.48	103.02	71.37	1959.03	59.54	62.36	2022.06	127.77	98.06	2761.00	-20.97	206.47	2714.03	-16.26	182.75	2519.71	-9.03	50.49	1659.90	-117.34	262.50	2384.28	93.03	1261.94	0.00	0.00	0.00	2406.18	140.21	1728.82	2411.90	-5.47	1723.09	1795.18	-36.00	1688.37	2281.32	140.18	1723.27	2049.68	1593.48	51.50	0.00	0.00	0.00	1453.71
4.58000	2228.17	122.68	65.15	2184.01	103.15	71.02	1958.51	60.41	64.37	2023.27	127.44	99.15	2773.68	-20.45	211.16	2728.65	-15.29	185.96	2535.20	-2.68	49.65	1659.90	-117.34	262.50	2395.41	92.58	1260.02	0.00	0.00	0.00	2416.84	139.02	1727.19	2422.51	-6.76	1721.26	1795.18	-36.00	1688.37	2292.04	138.90	1721.39	2048.88	1595.03	45.24	0.00	0.00	0.00	1453.61
4.59000	2228.72	122.84	64.70	2184.56	103.34	70.69	1960.79	58.36	65.30	2024.50	127.51	100.40	2780.30	-20.12	210.38	2740.38	-13.76	185.48	2547.36	2.14	47.68	1659.90	-117.34	262.50	2406.88	92.14	1258.06	0.00	0.00	0.00	2428.03	137.80	1725.47	2433.49	-7.98	1719.41	1795.18	-36.00	1688.37	2302.61	137.77	1719.33	2052.40	1591.07	64.22	0.00	0.00	0.00	1453.51
4.60000	2229.31	123.02	64.35	2185.23	103.56	70.35	1960.58	59.61	68.22	2025.90	127.42	101.63	2784.39	-19.11	205.08	2749.14	-11.31	181.18	2555.26	6.56	44.85	1659.90	-117.34	262.50	2418.29	91.58	1256.07	0.00	0.00	0.00	2438.90	136.33	1723.91	2444.32	-9.32	1717.72	1795.18	-36.00	1688.37	2313.14	136.53	1717.29	2053.88	1589.71	70.32	0.00	0.00	0.00	1452.82
4.61000	2229.86	123.15	63.91	2185.45	103.84	69.80	1961.37	60.13	70.48	2027.05	128.09	103.51	2789.46	-16.57	196.19	2755.77	-8.11	174.64	2555.26	6.56	44.85	1659.90	-117.34	262.50	2429.75	90.92	1254.07	0.00	0.00	0.00	2449.53	134.92	1722.34	2455.15	-10.71	1716.04	1795.18	-36.00	1688.37	2323.81	135.25	1715.35	2053.77	1589.96	70.14	0.00	0.00	0.00	1453.58
4.62000	2230.21	123.28	63.35	2186.27	104.13	69.39	1962.93	60.28	73.54	2028.88	128.16	105.39	2799.04	-11.64	184.68	2761.20	-3.35	166.28	2555.26	6.56	44.85	1659.90	-117.34	262.50	2441.38	90.10	1252.15	0.00	0.00	0.00	2460.29	133.50	1720.84	2466.01	-12.16	1714.40	1795.18	-36.00	1688.37	2334.61	133.49	1713.45	2053.42	1589.62	70.24	0.00	0.00	0.00	1454.46
4.63000	2231.08	123.60	63.13	2187.34	104.45	69.03	1961.68	63.73	78.22	2031.14	127.98	107.39	2810.39	-6.56	175.50	2767.02	1.14	158.14	2555.26	6.56	44.85	1659.90	-117.34	262.50	2452.83	89.12	1250.36	0.00	0.00	0.00	2471.22	131.94	1719.34	2477.32	-13.66	1712.74	1795.18	-36.00	1688.37	2345.99	131.30	1711.61	2053.41	1590.36	69.93	0.00	0.00	0.00	1454.13
4.64000	2231.66	123.71	62.79	2188.57	104.97	68.61	1964.51	63.18	82.09	2032.91	128.80	110.22	2818.62	-1.92	166.16	2774.27	5.61	150.49	2555.26	6.56	44.85	1659.90	-117.34	262.50	2464.39	87.99	1248.72	0.00	0.00	0.00	2482.54	130.44	1718.07	2488.85	-15.14	1711.25	1795.18	-36.00	1688.37	2357.00	129.60	1710.23	2052.94	1590.19	69.80	0.00	0.00	0.00	1452.66
4.65000	2232.50	123.91	62.64	2189.92	105.49	68.18	1966.85	63.02	86.73	2034.94	129.82	113.53	2826.67	2.45	156.05	2781.32	9.66	142.61	2555.26	6.56	44.85	1659.90	-117.34	262.50	2475.87	86.69	1247.42	0.00	0.00	0.00	2493.44	128.72	1717.31	2500.03	-16.76	1710.24	1795.18	-36.00	1688.37	2368.08	127.70	1709.10	2053.54	1589.35	70.33	0.00	0.00	0.00	1453.65
4.66000	2233.31	124.14	62.41	2191.29	106.04	67.61	1970.64	61.84	91.64	2038.13	130.19	117.00	2833.51	6.41	146.02	2787.10	13.18	134.57	2555.26	6.56	44.85	1659.90	-117.34	262.50	2487.34	85.35	1246.49	0.00	0.00	0.00	2504.66	127.04	1716.67	2511.47	-18.37	1709.47	1795.18	-36.00	1688.37	2379.47	125.64	1708.19	2053.47	1589.78	70.13	0.00	0.00	0.00	1454.04
4.67000	2234.27	124.37	62.25	2192.76	106.77	66.90	1973.40	62.84	98.79	2042.11	130.13	120.79	2838.99	8.61	136.63	2791.66	15.06	126.88	2555.26	6.56	44.85	1659.90	-117.34	262.50	2498.82	84.08	1245.87	0.00	0.00	0.00	2515.86	125.33	1716.14	2522.81	-20.02	1708.82	1795.18	-36.00	1688.37	2391.02	123.30	1707.48	2054.13	1590.00	70.04	0.00	0.00	0.00	1453.09
4.68000	2235.26	124.70	62.11	2194.61	107.59	66.29	1975.53	66.27	107.60	2046.89	130.31	125.14	2844.12	8.29	128.12	2795.86	14.88	120.23	2555.26	6.56	44.85	1659.90	-117.34	262.50	2510.33	82.83	1245.48	0.00	0.00	0.00	2526.88	123.78	1715.79	2534.34	-21.56	1708.30	1795.18	-36.00	1688.37	2401.55	122.09	1706.91	2053.91	1589.54	70.18	0.00	0.00	0.00	1453.91
4.69000	2235.84	125.02	61.73	2196.69	108.59	65.63	1980.90	65.60	116.01	2052.01	131.60	130.60	2847.60	6.71	119.94	2799.53	13.70	114.39	2555.26	6.56	44.85	1659.90	-117.34	262.50	2521.88	81.56	1245.43	0.00	0.00	0.00	2538.21	122.00	1715.71	2545.57	-23.20	1708.11	1795.18	-36.00	1688.37	2412.42	120.42	1706.72	2053.71	1589.19	70.25	0.00	0.00	0.00	1453.78
4.70000	2236.95	125.43	61.57	2199.14	109.64	65.00	1986.39	67.75	126.31	2057.70	133.81	137.07	2851.23	6.37	112.83	2802.21	13.28	108.84	2555.26	6.56	44.85	1659.90	-117.34	262.50	2533.49	80.33	1245.79	0.00	0.00	0.00	2549.48	120.39	1715.93	2557.23	-24.80	1708.06	1795.18	-36.00	1688.37	2412.42	120.42	1706.72	2054.41	1590.06	70.08	0.00	0.00	0.00	1452.90
4.71000	2237.49	125.98	61.13	2201.41	110.77	64.29	1992.31	70.79	138.63	2064.51	136.25	144.06	2855.04	7.60	106.70	2804.46	13.91	103.80	2555.26	6.56	44.85	1659.90	-117.34	262.50	2545.46	79.26	1246.64	0.00	0.00	0.00	2560.75	118.81	1716.35	2568.74	-26.31	1708.27	1795.18	-36.00	1688.37	2412.42	120.42	1706.72	2054.40	1590.02	70.32	0.00	0.00	0.00	1451.90
4.72000	2238.58	126.73	60.76	2204.12	111.89	64.09	2002.27	71.80	151.15	2073.38	138.27	151.70	2857.36	9.14	101.11	2806.16	14.57	99.85	2555.26	6.56	44.85	1659.90	-117.34	262.50	2557.05	78.40	1247.81	0.00	0.00	0.00	2571.72	117.22	1716.97	2580.26	-27.88	1708.63	1795.18	-36.00	1688.37	2412.42	120.42	1706.72	2053.79	1589.60	70.39	0.00	0.00	0.00	1452.07
4.73000	2240.08	127.75	60.20	2207.64	113.14	64.71	2014.25	71.70	164.63	2082.83	141.37	160.54	2857.55	9.91	98.55	2806.90	14.79	97.40	2555.26	6.56	44.85	1659.90	-117.34	262.50	2568.44	77.69	1249.30	0.00	0.00	0.00	2582.70	115.69	1717.74	2591.33	-29.28	1709.29	1795.18	-36.00	1688.37	2412.42	120.42	1706.72	2053.61	1589.69	70.27	0.00	0.00	0.00	1452.93
4.74000	2242.02	128.88	59.49	2211.28	114.52	65.66	2026.07	75.86	180.17	2094.31	144.39	169.67	2856.85	9.82	96.44	2807.27	14.90	95.18	2555.26	6.56	44.85	1659.90	-117.34	262.50	2579.78	77.15	1251.01	0.00	0.00	0.00	2594.00	114.31	1718.75	2602.57	-30.65	1710.13	1795.18	-36.00	1688.37	2412.42	120.42	1706.72	2053.75	1589.14	70.51	0.00	0.00	0.00	1453.05
4.75000	2244.54	130.19	58.59	2215.69	115.90	67.41	2042.85	76.56	195.35	2107.81	147.37	179.39	2857.78	10.03	93.81	2807.63	15.25	92.87	2555.26	6.56	44.85	1659.90	-117.34	262.50	2590.95	76.69	1252.88	0.00	0.00	0.00	2604.94	112.95	1719.91	2613.64	-31.95	1711.18	1795.18	-36.00	1688.37	2412.42	120.42	1706.72	2053.53	1589.03	70.61	0.00	0.00	0.00	1452.31
4.76000	2247.86	131.80	57.21	2220.98	117.30	70.28	2057.22	83.08	213.04	2123.11	150.30	189.26	2858.41	10.07	91.66	2808.06	15.40	91.01	2555.26	6.56	44.85	1659.90	-117.34	262.50	2601.90	76.21	1254.77	0.00	0.00	0.00	2615.36	111.79	1721.17	2624.54	-33.14	1712.40	1795.18	-36.00	1688.37	2412.42	120.42	1706.72	2053.56	1588.42	70.84	0.00	0.00	0.00	1452.92
4.77000	2253.34	133.34	55.83	2227.63	118.97	74.41	2076.52	85.86	229.23	2139.30	153.39	199.46	2858.98	10.56	89.58	2808.54	15.64	89.47	2555.26	6.56	44.85	1659.90	-117.34	262.50	2612.79	75.67	1256.60	0.00	0.00	0.00	2626.27	110.69	1722.48	2635.32	-34.24	1713.72	1795.18	-36.00	1688.37	2412.42	120.42	1706.72	2050.26	1593.92	51.25	0.00	0.00	0.00	1453.46
4.78000	2259.70	135.11	54.08	2235.92	120.70	79.32	2100.42	84.66	243.64	2157.12	155.37	209.42	2859.53	11.18	87.54	2808.94	16.02	88.10	2555.26	6.56	44.85	1659.90	-117.34	262.50	2623.52	75.09	1258.35	0.00	0.00	0.00	2636.43	109.68	1723.97	2645.83	-35.26	1715.19	1795.18	-36.00	1688.37	2412.42	120.42	1706.72	2053.04	1590.83	64.49	0.00	0.00	0.00	1452.96
4.79000	2266.88	137.24	52.35	2245.38	122.41	84.25	2120.47	91.06	259.35	2174.37	158.35	219.12	2860.12	11.74	85.95	2809.07	16.37	86.89	2555.26	6.56	44.85	1659.90	-117.34	262.50	2634.19	74.44	1260.03	0.00	0.00	0.00	2646.60	108.80	1725.54	2656.24	-36.11	1716.73	1795.18	-36.00	1688.37	2412.42	120.42	1706.72	2053.71	1589.67	70.28	0.00	0.00	0.00	1452.62
4.80000	2275.80	140.67	52.61	2257.17	124.81	89.35	2139.55	94.40	271.14	2192.19	160.89	228.00	2860.63	12.22	84.64	2809.32	16.72	86.01	2555.26	6.56	44.85	1659.90	-117.34	262.50	2644.83	73.80	1261.66	0.00	0.00	0.00	2657.00	108.11	1727.14	2666.60	-36.82	1718.37	1795.18	-36.00	1688.37	2412.42	120.42	1706.72	2053.91	1589.19	70.54	0.00	0.00	0.00	1452.80
4.81000	2290.82	145.64	59.23	2273.07	128.84	95.83	2160.20	93.91	278.47	2210.61	162.13	235.70	2861.06	12.61	83.47	2809.62	17.05	85.28	2555.26	6.56	44.85	1659.90	-117.34	262.50	2655.39	73.18	1263.26	0.00	0.00	0.00	2667.06	107.44	1728.88	2676.78	-37.44	1720.07	1795.18	-36.00	1688.37	2412.42	120.42	1706.72	2053.73	1588.68	70.73	0.00	0.00	0.00	1453.49
4.82000	2310.76	151.38	68.31	2293.20	133.79	104.17	2180.77	92.93	283.95	2229.18	163.63	243.38	2861.32	12.90	82.44	2809.80	17.35	84.66	2555.26	6.56	44.85	1659.90	-117.34	262.50	2665.81	72.67	1264.81	0.00	0.00	0.00	2677.11	106.96	1730.58	2687.08	-37.94	1721.75	1795.18	-36.00	1688.37	2412.42	120.42	1706.72	2053.74	1589.46	70.46	0.00	0.00	0.00	1452.70
4.83000	2333.31	156.73	76.51	2316.27	138.50	112.29	2198.44	95.23	289.05	2248.67	165.45	249.94	2861.67	13.12	81.68	2810.10	17.60	84.23	2555.26	6.56	44.85	1659.90	-117.34	262.50	2675.80	72.28	1266.35	0.00	0.00	0.00	2686.69	106.46	1732.36	2696.99	-38.39	1723.48	1795.18	-36.00	1688.37	2412.42	120.42	1706.72	2053.53	1590.01	70.25	0.00	0.00	0.00	1452.67
4.84000	2357.74	161.48	83.69	2342.08	142.74	120.12	2215.81	98.62	292.97	2270.14	166.24	254.74	2861.85	13.32	80.96	2810.35	17.83	83.86	2555.26	6.56	44.85	1659.90	-117.34	262.50	2685.47	72.05	1267.90	0.00	0.00	0.00	2696.49	106.15	1734.16	2706.87	-38.74	1725.23	1795.18	-36.00	1688.37	2412.42	120.42	1706.72	2053.79	1589.60	70.47	0.00	0.00	0.00	1453.15
4.85000	2388.20	165.81	93.37	2361.58	146.33	121.90	2238.95	97.25	293.21	2291.55	168.33	258.57	2862.05	13.42	80.38	2810.64	18.00	83.60	2555.26	6.56	44.85	1659.90	-117.34	262.50	2694.75	72.04	1269.49	0.00	0.00	0.00	2706.08	105.82	1736.05	2716.80	-38.97	1726.91	1795.18	-36.00	1688.37	2412.42	120.42	1706.72	2053.79	1590.47	69.98	0.00	0.00	0.00	1452.57
4.86000	2407.30	169.69	93.28	2384.04	149.95	124.43	2259.18	100.00	294.55	2314.21	169.62	260.73	2862.18	13.53	79.86	2810.75	18.12	83.29	2555.26	6.56	44.85	1659.90	-117.34	262.50	2703.76	72.29	1271.21	0.00	0.00	0.00	2715.67	105.76	1737.96	2726.78	-39.07	1728.56	1795.18	-36.00	1688.37	2412.42	120.42	1706.72	2054.29	1589.16	70.63	0.00	0.00	0.00	1452.86
4.87000	2429.97	173.49	94.44	2406.90	153.42	125.83	2282.81	99.10	292.24	2336.61	171.64	261.43	2862.30	13.61	79.45	2810.97	18.22	83.09	2555.26	6.56	44.85	1659.90	-117.34	262.50	2712.84	72.70	1273.07	0.00	0.00	0.00	2725.31	105.70	1739.76	2736.46	-39.20	1730.21	1795.18	-36.00	1688.37	2412.42	120.42	1706.72	2054.75	1588.94	70.90	0.00	0.00	0.00	1453.30
4.88000	2456.31	177.25	96.18	2434.26	156.91	127.60	2303.03	102.46	290.87	2359.59	173.60	260.79	2862.42	13.66	79.06	2811.01	18.28	82.80	2555.26	6.56	44.85	1659.90	-117.34	262.50	2721.82	73.14	1274.93	0.00	0.00	0.00	2734.70	105.71	1741.45	2746.25	-39.15	1731.80	1795.18	-36.00	1688.37	2412.42	120.42	1706.72	2053.96	1588.87	70.76	0.00	0.00	0.00	1453.74
4.89000	2485.08	180.65	97.63	2461.34	160.18	128.05	2323.21	107.11	288.48	2382.24	176.11	258.89	2862.56	13.71	78.74	2811.04	18.37	82.54	2555.26	6.56	44.85	1659.90	-117.34	262.50	2730.75	73.59	1276.77	0.00	0.00	0.00	2744.15	105.95	1743.04	2755.76	-39.02	1733.33	1795.18	-36.00	1688.37	2412.42	120.42	1706.72	2053.84	1589.48	70.43	0.00	0.00	0.00	1453.38
4.90000	2512.94	183.66	97.50	2488.85	163.11	127.35	2350.24	105.23	281.69	2382.24	176.11	258.89	2862.71	13.75	78.44	2811.16	18.41	82.33	2555.26	6.56	44.85	1659.90	-117.34	262.50	2739.77	73.95	1278.56	0.00	0.00	0.00	2753.58	106.09	1744.46	2764.87	-38.83	1734.84	1795.18	-36.00	1688.37	2412.42	120.42	1706.72	2054.87	1589.72	70.44	0.00	0.00	0.00	1453.65
4.91000	2541.34	186.15	96.25	2517.30	165.65	126.01	2373.21	108.09	275.97	2382.24	176.11	258.89	2862.94	13.79	78.23	2811.30	18.48	82.15	2555.26	6.56	44.85	1659.90	-117.34	262.50	2748.89	74.26	1280.25	0.00	0.00	0.00	2762.81	106.37	1745.76	2774.40	-38.54	1736.21	1795.18	-36.00	1688.37	2412.42	120.42	1706.72	2055.00	1589.51	70.56	0.00	0.00	0.00	1453.51
4.92000	2570.95	188.07	94.61	2546.49	167.79	124.07	2396.07	111.85	269.00	2382.24	176.11	258.89	2862.97	13.81	77.88	2811.51	18.50	82.03	2555.26	6.56	44.85	1659.90	-117.34	262.50	2758.32	74.50	1281.85	0.00	0.00	0.00	2772.29	106.78	1746.88	2783.96	-38.10	1737.43	1795.18	-36.00	1688.37	2412.42	120.42	1706.72	2054.70	1589.46	70.58	0.00	0.00	0.00	1453.87
4.93000	2601.88	189.68	92.80	2576.40	169.71	121.56	2419.36	116.13	260.87	2382.24	176.11	258.89	2863.11	13.82	77.65	2811.61	18.53	81.87	2555.26	6.56	44.85	1659.90	-117.34	262.50	2767.83	74.62	1283.29	0.00	0.00	0.00	2781.27	107.23	1747.94	2793.33	-37.67	1738.51	1795.18	-36.00	1688.37	2412.42	120.42	1706.72	2055.05	1589.86	70.44	0.00	0.00	0.00	1453.96
4.94000	2634.06	191.04	91.02	2606.37	171.54	118.33	2444.33	118.97	250.74	2382.24	176.11	258.89	2863.23	13.80	77.38	2811.66	18.54	81.72	2555.26	6.56	44.85	1659.90	-117.34	262.50	2777.29	74.65	1284.52	0.00	0.00	0.00	2790.17	107.66	1748.78	2802.68	-37.16	1739.42	1795.18	-36.00	1688.37	2412.42	120.42	1706.72	2053.86	1588.90	70.58	0.00	0.00	0.00	1454.78
4.95000	2666.42	192.39	89.03	2638.07	173.38	115.49	2444.33	118.97	250.74	2382.24	176.11	258.89	2863.37	13.77	77.15	2811.75	18.49	81.60	2555.26	6.56	44.85	1659.90	-117.34	262.50	2786.79	74.62	1285.57	0.00	0.00	0.00	2799.25	108.23	1749.53	2811.81	-36.61	1740.24	1795.18	-36.00	1688.37	2412.42	120.42	1706.72	2053.19	1589.84	70.01	0.00	0.00	0.00	1454.10
4.96000	2699.96	193.93	87.51	2670.19	175.35	112.54	2444.33	118.97	250.74	2382.24	176.11	258.89	2863.60	13.72	77.00	2811.98	18.45	81.56	2555.26	6.56	44.85	1659.90	-117.34	262.50	2796.27	74.55	1286.44	0.00	0.00	0.00	2808.42	108.83	1750.08	2820.89	-36.05	1740.94	1795.18	-36.00	1688.37	2412.42	120.42	1706.72	2053.35	1590.26	69.94	0.00	0.00	0.00	1453.68
4.97000	2733.85	195.78	86.23	2702.54	177.44	109.60	2444.33	118.97	250.74	2382.24	176.11	258.89	2863.93	13.68	76.87	2812.02	18.36	81.36	2555.26	6.56	44.85	1659.90	-117.34	262.50	2805.88	74.51	1287.14	0.00	0.00	0.00	2817.15	109.37	1750.53	2830.00	-35.40	1741.49	1795.18	-36.00	1688.37	2412.42	120.42	1706.72	2052.66	1589.32	70.12	0.00	0.00	0.00	1453.26
4.98000	2768.18	197.91	85.21	2735.49	179.66	106.90	2444.33	118.97	250.74	2382.24	176.11	258.89	2864.06	13.57	76.63	2812.11	18.27	81.19	2555.26	6.56	44.85	1659.90	-117.34	262.50	2815.30	74.48	1287.65	0.00	0.00	0.00	2825.82	110.08	1750.88	2839.02	-34.75	1741.91	1795.18	-36.00	1688.37	2412.42	120.42	1706.72	2049.04	1592.81	51.40	0.00	0.00	0.00	1453.83
4.99000	2802.78	200.37	84.81	2768.83	182.09	104.51	2444.33	118.97	250.74	2382.24	176.11	258.89	2864.16	13.44	76.36	2812.20	18.11	80.98	2555.26	6.56	44.85	1659.90	-117.34	262.50	2824.50	74.51	1287.95	0.00	0.00	0.00	2835.00	110.76	1751.00	2847.76	-34.08	1742.25	1795.18	-36.00	1688.37	2412.42	120.42	1706.72	2052.63	1590.76	64.31	0.00	0.00	0.00	1454.24
5.00000	2838.12	202.92	85.20	2801.82	184.70	101.91	2444.33	118.97	250.74	2382.24	176.11	258.89	2864.11	13.29	76.06	2812.24	17.98	80.73	2555.26	6.56	44.85	1659.90	-117.34	262.50	2833.41	74.66	1287.99	0.00	0.00	0.00	2843.79	111.46	1751.04	2856.41	-33.40	1742.47	1795.18	-36.00	1688.37	2412.42	120.42	1706.72	2054.06	1589.91	70.38	0.00	0.00	0.00	1452.48
5.01000	2873.25	205.39	85.64	2836.05	187.26	100.44	2444.33	118.97	250.74	2382.24	176.11	258.89	2864.15	13.19	75.75	2812.41	17.90	80.58	2555.26	6.56	44.85	1659.90	-117.34	262.50	2842.08	74.90	1287.83	0.00	0.00	0.00	2852.60	112.25	1751.00	2865.27	-32.63	1742.54	1795.18	-36.00	1688.37	2412.42	120.42	1706.72	2054.72	1589.84	70.48	0.00	0.00	0.00	1453.77
5.02000	2908.16	207.59	86.63	2870.13	189.61	99.28	2444.33	118.97	250.74	2382.24	176.11	258.89	2864.27	13.06	75.51	2812.66	17.87	80.53	2555.26	6.56	44.85	1659.90	-117.34	262.50	2850.49	75.25	1287.47	0.00	0.00	0.00	2861.19	113.08	1750.86	2874.23	-31.82	1742.50	1795.18	-36.00	1688.37	2412.42	120.42	1706.72	2054.20	1589.40	70.55	0.00	0.00	0.00	1453.41
5.03000	2941.52	209.43	87.04	2903.94	191.64	98.29	2444.33	118.97	250.74	2382.24	176.11	258.89	2864.42	13.03	75.29	2812.78	17.91	80.45	2555.26	6.56	44.85	1659.90	-117.34	262.50	2858.76	75.71	1286.95	0.00	0.00	0.00	2870.09	113.85	1750.58	2883.25	-30.94	1742.31	1795.18	-36.00	1688.37	2412.42	120.42	1706.72	2053.22	1590.07	70.09	0.00	0.00	0.00	1452.88
5.04000	2976.59	210.84	89.53	2937.64	193.29	98.08	2444.33	118.97	250.74	2382.24	176.11	258.89	2864.72	13.07	75.26	2812.88	18.04	80.33	2555.26	6.56	44.85	1659.90	-117.34	262.50	2866.98	76.27	1286.33	0.00	0.00	0.00	2879.26	114.76	1750.13	2892.02	-30.07	1742.06	1795.18	-36.00	1688.37	2412.42	120.42	1706.72	2053.07	1589.45	70.38	0.00	0.00	0.00	1453.46
5.05000	3011.03	211.73	92.37	2970.34	194.58	97.75	2444.33	118.97	250.74	2382.24	176.11	258.89	2864.74	13.20	75.05	2812.99	18.20	80.19	2555.26	6.56	44.85	1659.90	-117.34	262.50	2875.20	76.89	1285.61	0.00	0.00	0.00	2887.98	115.66	1749.62	2901.11	-29.12	1741.63	1795.18	-36.00	1688.37	2412.42	120.42	1706.72	2053.79	1590.36	70.04	0.00	0.00	0.00	1453.96
5.06000	3044.72	212.18	95.43	3004.42	195.49	99.41	2444.33	118.97	250.74	2382.24	176.11	258.89	2864.82	13.39	74.82	2812.92	18.35	79.88	2555.26	6.56	44.85	1659.90	-117.34	262.50	2883.64	77.60	1284.81	0.00	0.00	0.00	2896.53	116.59	1749.05	2910.20	-28.18	1741.06	1795.18	-36.00	1688.37	2412.42	120.42	1706.72	2053.28	1589.23	70.40	0.00	0.00	0.00	1453.36
5.07000	3044.72	212.18	95.43	3004.42	195.49	99.41	2444.33	118.97	250.74	2382.24	176.11	258.89	2865.06	13.59	74.62	2812.94	18.50	79.68	2555.26	6.56	44.85	1659.90	-117.34	262.50	2892.13	78.36	1283.91	0.00	0.00	0.00	2905.39	117.58	1748.33	2918.96	-27.21	1740.40	1795.18	-36.00	1688.37	2412.42	120.42	1706.72	2053.89	1589.58	70.27	0.00	0.00	0.00	1452.73
5.08000	3044.72	212.18	95.43	3004.42	195.49	99.41	2444.33	118.97	250.74	2382.24	176.11	258.89	2865.09	13.78	74.33	2813.23	18.61	79.66	2555.26	6.56	44.85	1659.90	-117.34	262.50	2900.90	79.19	1282.91	0.00	0.00	0.00	2914.54	118.63	1747.49	2927.71	-26.14	1739.59	1795.18	-36.00	1688.37	2412.42	120.42	1706.72	2048.85	1591.63	51.68	0.00	0.00	0.00	1453.47
5.09000	3044.72	212.18	95.43	3004.42	195.49	99.41	2444.33	118.97	250.74	2382.24	176.11	258.89	2865.12	13.93	74.05	2813.36	18.70	79.52	2555.26	6.56	44.85	1659.90	-117.34	262.50	2909.69	80.03	1281.84	0.00	0.00	0.00	2923.57	119.82	1746.53	2936.59	-25.04	1738.66	1795.18	-36.00	1688.37	2412.42	120.42	1706.72	2052.56	1590.39	64.51	0.00	0.00	0.00	1452.24
5.10000	3044.72	212.18	95.43	3004.42	195.49	99.41	2444.33	118.97	250.74	2382.24	176.11	258.89	2865.42	14.05	73.97	2813.49	18.78	79.36	2555.26	6.56	44.85	1659.90	-117.34	262.50	2918.49	80.90	1280.74	0.00	0.00	0.00	2932.06	120.98	1745.53	2945.75	-23.81	1737.62	1795.18	-36.00	1688.37	2412.42	120.42	1706.72	2054.01	1589.31	70.52	0.00	0.00	0.00	1452.72
5.11000	3044.72	212.18	95.43	3004.42	195.49	99.41	2444.33	118.97	250.74	2382.24	176.11	258.89	2865.58	14.14	73.74	2813.55	18.80	79.15	2555.26	6.56	44.85	1659.90	-117.34	262.50	2927.48	81.82	1279.56	0.00	0.00	0.00	2941.00	122.28	1744.37	2954.80	-22.56	1736.50	1795.18	-36.00	1688.37	2412.42	120.42	1706.72	2049.70	1593.14	51.17	0.00	0.00	0.00	1452.75
5.12000	3044.72	212.18	95.43	3004.42	195.49	99.41	2444.33	118.97	250.74	2382.24	176.11	258.89	2865.68	14.18	73.46	2813.75	18.89	79.00	2555.26	6.56	44.85	1659.90	-117.34	262.50	2936.82	82.82	1278.28	0.00	0.00	0.00	2950.13	123.64	1743.13	2963.67	-21.23	1735.33	1795.18	-36.00	1688.37	2412.42	120.42	1706.72	2052.86	1590.73	64.50	0.00	0.00	0.00	1452.97
5.13000	3044.72	212.18	95.43	3004.42	195.49	99.41	2444.33	118.97	250.74	2382.24	176.11	258.89	2865.66	14.22	73.06	2813.85	18.93	78.77	2555.26	6.56	44.85	1659.90	-117.34	262.50	2946.32	83.90	1276.92	0.00	0.00	0.00	2959.17	125.10	1741.81	2972.43	-19.84	1734.07	1795.18	-36.00	1688.37	2412.42	120.42	1706.72	2054.77	1590.56	70.23	0.00	0.00	0.00	1453.28
5.14000	3044.72	212.18	95.43	3004.42	195.49	99.41	2444.33	118.97	250.74	2382.24	176.11	258.89	2865.92	14.29	72.78	2814.17	19.01	78.66	2555.26	6.56	44.85	1659.90	-117.34	262.50	2955.49	85.05	1275.56	0.00	0.00	0.00	2968.35	126.63	1740.43	2981.42	-18.31	1732.72	1795.18	-36.00	1688.37	2412.42	120.42	1706.72	2054.08	1589.41	70.56	0.00	0.00	0.00	1453.57
5.15000	3044.72	212.18	95.43	3004.42	195.49	99.41	2444.33	118.97	250.74	2382.24	176.11	258.89	2866.18	14.33	72.48	2814.50	19.10	78.55	2555.26	6.56	44.85	1659.90	-117.34	262.50	2964.73	86.28	1274.14	0.00	0.00	0.00	2977.46	128.22	1738.96	2990.52	-16.70	1731.29	1795.18	-36.00	1688.37	2412.42	120.42	1706.72	2053.43	1589.66	70.22	0.00	0.00	0.00	1453.16
5.16000	3044.72	212.18	95.43	3004.42	195.49	99.41	2444.33	118.97	250.74	2382.24	176.11	258.89	2866.30	14.37	72.06	2814.92	19.17	78.44	2555.26	6.56	44.85	1659.90	-117.34	262.50	2974.36	87.62	1272.59	0.00	0.00	0.00	2986.70	129.89	1737.48	2999.91	-14.93	1729.82	1795.18	-36.00	1688.37	2412.42	120.42	1706.72	2053.59	1590.24	70.05	0.00	0.00	0.00	1453.45
5.17000	3044.72	212.18	95.43	3004.42	195.49	99.41	2444.33	118.97	250.74	2382.24	176.11	258.89	2866.68	14.40	71.79	2815.18	19.22	78.21	2555.26	6.56	44.85	1659.90	-117.34	262.50	2984.09	89.02	1270.97	0.00	0.00	0.00	2996.04	131.70	1735.95	3009.55	-13.07	1728.34	1795.18	-36.00	1688.37	2412.42	120.42	1706.72	2054.37	1590.07	70.28	0.00	0.00	0.00	1453.34
5.18000	3044.72	212.18	95.43	3004.42	195.49	99.41	2444.33	118.97	250.74	2382.24	176.11	258.89	2867.00	14.44	71.48	2815.59	19.21	78.03	2555.26	6.56	44.85	1659.90	-117.34	262.50	2993.57	90.48	1269.35	0.00	0.00	0.00	3005.48	133.65	1734.37	3018.82	-11.10	1726.86	1795.18	-36.00	1688.37	2412.42	120.42	1706.72	2052.89	1588.45	70.66	0.00	0.00	0.00	1452.81
5.19000	3044.72	212.18	95.43	3004.42	195.49	99.41	2444.33	118.97	250.74	2382.24	176.11	258.89	2867.25	14.44	71.07	2816.04	19.15	77.85	2555.26	6.56	44.85	1659.90	-117.34	262.50	3003.48	92.03	1267.58	0.00	0.00	0.00	3014.55	135.62	1732.84	3027.57	-9.12	1725.41	1795.18	-36.00	1688.37	2412.42	120.42	1706.72	2053.46	1589.67	70.15	0.00	0.00	0.00	1452.94
5.20000	3044.72	212.18	95.43	3004.42	195.49	99.41	2444.33	118.97	250.74	2382.24	176.11	258.89	2867.47	14.46	70.63	2816.46	19.08	77.65	2555.26	6.56	44.85	1659.90	-117.34	262.50	3013.65	93.65	1265.70	0.00	0.00	0.00	3023.81	137.84	1731.35	3036.81	-6.97	1723.98	1795.18	-36.00	1688.37	2412.42	120.42	1706.72	2054.12	1590.17	70.12	0.00	0.00	0.00	1452.62
5.21000	3044.72	212.18	95.43	3004.42	195.49	99.41	2444.33	118.97	250.74	2382.24	176.11	258.89	2867.88	14.48	70.32	2817.00	18.96	77.48	2555.26	6.56	44.85	1659.90	-117.34	262.50	3023.64	95.29	1263.81	0.00	0.00	0.00	3033.15	140.14	1729.90	3045.95	-4.68	1722.62	1795.18	-36.00	1688.37	2412.42	120.42	1706.72	2053.98	1590.34	70.05	0.00	0.00	0.00	1454.03
5.22000	3044.72	212.18	95.43	3004.42	195.49	99.41	2444.33	118.97	250.74	2382.24	176.11	258.89	2868.24	14.52	69.91	2817.54	18.84	77.28	2555.26	6.56	44.85	1659.90	-117.34	262.50	3033.56	97.04	1261.93	0.00	0.00	0.00	3042.49	142.54	1728.46	3055.23	-2.32	1721.28	1795.18	-36.00	1688.37	2412.42	120.42	1706.72	2052.95	1589.17	70.27	0.00	0.00	0.00	1454.13
5.23000	3044.72	212.18	95.43	3004.42	195.49	99.41	2444.33	118.97	250.74	2382.24	176.11	258.89	2868.62	14.54	69.45	2818.11	18.75	77.01	2555.26	6.56	44.85	1659.90	-117.34	262.50	3043.44	98.92	1260.09	0.00	0.00	0.00	3051.52	145.05	1727.07	3064.66	0.15	1719.94	1795.18	-36.00	1688.37	2412.42	120.42	1706.72	2049.05	1592.70	51.56	0.00	0.00	0.00	1455.28
5.24000	3044.72	212.18	95.43	3004.42	195.49	99.41	2444.33	118.97	250.74	2382.24	176.11	258.89	2868.96	14.62	68.90	2818.82	18.64	76.76	2555.26	6.56	44.85	1659.90	-117.34	262.50	3053.08	100.94	1258.36	0.00	0.00	0.00	3051.52	145.05	1727.07	3074.11	2.71	1718.65	1795.18	-36.00	1688.37	2412.42	120.42	1706.72	2052.94	1591.03	64.24	0.00	0.00	0.00	1455.54
5.25000	3044.72	212.18	95.43	3004.42	195.49	99.41	2444.33	118.97	250.74	2382.24	176.11	258.89	2869.34	14.69	68.37	2819.76	18.62	76.57	2555.26	6.56	44.85	1659.90	-117.34	262.50	3062.80	103.11	1256.77	0.00	0.00	0.00	3051.52	145.05	1727.07	3083.43	5.36	1717.44	1795.18	-36.00	1688.37	2412.42	120.42	1706.72	2055.19	1589.77	70.49	0.00	0.00	0.00	1454.92
5.26000	3044.72	212.18	95.43	3004.42	195.49	99.41	2444.33	118.97	250.74	2382.24	176.11	258.89	2869.86	14.80	67.89	2820.76	18.57	76.27	2555.26	6.56	44.85	1659.90	-117.34	262.50	3072.64	105.45	1255.36	0.00	0.00	0.00	3051.52	145.05	1727.07	3090.51	7.17	1716.05	1795.18	-36.00	1688.37	2412.42	120.42	1706.72	2054.78	1589.31	70.66	0.00	0.00	0.00	1453.57
5.27000	3044.72	212.18	95.43	3004.42	195.49	99.41	2444.33	118.97	250.74	2382.24	176.11	258.89	2870.34	14.86	67.35	2821.91	18.48	76.00	2555.26	6.56	44.85	1659.90	-117.34	262.50	3082.58	107.82	1254.26	0.00	0.00	0.00	3051.52	145.05	1727.07	3090.41	6.87	1715.06	1795.18	-36.00	1688.37	2412.42	120.42	1706.72	2054.26	1588.76	70.88	0.00	0.00	0.00	1455.51
5.28000	3044.72	212.18	95.43	3004.42	195.49	99.41	2444.33	118.97	250.74	2382.24	176.11	258.89	2870.80	14.90	66.84	2823.28	18.36	75.74	2555.26	6.56	44.85	1659.90	-117.34	262.50	3092.80	110.19	1253.46	0.00	0.00	0.00	3051.52	145.05	1727.07	3086.31	5.43	1714.40	1795.18	-36.00	1688.37	2412.42	120.42	1706.72	2054.48	1588.65	71.00	0.00	0.00	0.00	1455.59
5.29000	3044.72	212.18	95.43	3004.42	195.49	99.41	2444.33	118.97	250.74	2382.24	176.11	258.89	2871.33	14.88	66.44	2824.61	18.08	75.30	2555.26	6.56	44.85	1659.90	-117.34	262.50	3103.19	112.49	1252.94	0.00	0.00	0.00	3051.52	145.05	1727.07	3081.36	3.83	1714.05	1795.18	-36.00	1688.37	2412.42	120.42	1706.72	2054.17	1588.81	70.72	0.00	0.00	0.00	1455.05
5.30000	3044.72	212.18	95.43	3004.42	195.49	99.41	2444.33	118.97	250.74	2382.24	176.11	258.89	2871.83	14.79	65.98	2826.23	17.71	74.87	2555.26	6.56	44.85	1659.90	-117.34	262.50	3113.76	114.70	1252.71	0.00	0.00	0.00	3051.52	145.05	1727.07	3078.72	3.03	1713.95	1795.18	-36.00	1688.37	2412.42	120.42	1706.72	2053.25	1588.34	70.60	0.00	0.00	0.00	1454.48
5.31000	3044.72	212.18	95.43	3004.42	195.49	99.41	2444.33	118.97	250.74	2382.24	176.11	258.89	2872.34	14.61	65.50	2828.07	17.21	74.40	2555.26	6.56	44.85	1659.90	-117.34	262.50	3124.05	116.82	1252.77	0.00	0.00	0.00	3051.52	145.05	1727.07	3081.55	4.01	1714.06	1795.18	-36.00	1688.37	2412.42	120.42	1706.72	2053.25	1588.98	70.28	0.00	0.00	0.00	1455.02
5.32000	3044.72	212.18	95.43	3004.42	195.49	99.41	2444.33	118.97	250.74	2382.24	176.11	258.89	2872.78	14.39	64.94	2830.35	16.65	73.93	2555.26	6.56	44.85	1659.90	-117.34	262.50	3134.16	118.94	1253.16	0.00	0.00	0.00	3051.52	145.05	1727.07	3093.01	7.75	1714.35	1795.18	-36.00	1688.37	2412.42	120.42	1706.72	2054.07	1589.49	70.20	0.00	0.00	0.00	1455.40
5.33000	3044.72	212.18	95.43	3004.42	195.49	99.41	2444.33	118.97	250.74	2382.24	176.11	258.89	2873.40	14.19	64.45	2832.90	16.11	73.41	2555.26	6.56	44.85	1659.90	-117.34	262.50	3144.38	121.01	1253.90	0.00	0.00	0.00	3051.52	145.05	1727.07	3116.27	15.22	1714.75	1795.18	-36.00	1688.37	2412.42	120.42	1706.72	2053.07	1589.25	70.20	0.00	0.00	0.00	1455.52
5.34000	3044.72	212.18	95.43	3004.42	195.49	99.41	2444.33	118.97	250.74	2382.24	176.11	258.89	2874.29	13.97	64.00	2835.61	15.54	72.74	2555.26	6.56	44.85	1659.90	-117.34	262.50	3154.93	122.98	1255.04	0.00	0.00	0.00	3051.52	145.05	1727.07	3154.45	27.38	1715.23	1795.18	-36.00	1688.37	2412.42	120.42	1706.72	2053.24	1589.37	70.17	0.00	0.00	0.00	1455.21
5.35000	3044.72	212.18	95.43	3004.42	195.49	99.41	2444.33	118.97	250.74	2382.24	176.11	258.89	2875.27	13.64	63.50	2838.57	14.99	72.13	2555.26	6.56	44.85	1659.90	-117.34	262.50	3165.31	124.83	1256.42	0.00	0.00	0.00	3051.52	145.05	1727.07	3177.79	34.79	1715.49	1795.18	-36.00	1688.37	2412.42	120.42	1706.72	2047.88	1590.55	52.21	0.00	0.00	0.00	1455.95
5.36000	3044.72	212.18	95.43	3004.42	195.49	99.41	2444.33	118.97	250.74	2382.24	176.11	258.89	2876.94	13.15	63.15	2841.77	14.36	71.79	2555.26	6.56	44.85	1659.90	-117.34	262.50	3175.20	126.55	1257.97	0.00	0.00	0.00	3051.52	145.05	1727.07	3177.79	34.79	1715.49	1795.18	-36.00	1688.37	2412.42	120.42	1706.72	2051.48	1589.70	64.43	0.00	0.00	0.00	1455.68
5.37000	3044.72	212.18	95.43	3004.42	195.49	99.41	2444.33	118.97	250.74	2382.24	176.11	258.89	2879.09	12.49	62.72	2844.89	13.65	71.68	2555.26	6.56	44.85	1659.90	-117.34	262.50	3175.20	126.55	1257.97	0.00	0.00	0.00	3051.52	145.05	1727.07	3177.79	34.79	1715.49	1795.18	-36.00	1688.37	2412.42	120.42	1706.72	2054.58	1589.63	70.36	0.00	0.00	0.00	1456.30
5.38000	3044.72	212.18	95.43	3004.42	195.49	99.41	2444.33	118.97	250.74	2382.24	176.11	258.89	2881.81	11.67	62.16	2848.84	12.69	72.41	2555.26	6.56	44.85	1659.90	-117.34	262.50	3175.20	126.55	1257.97	0.00	0.00	0.00	3051.52	145.05	1727.07	3177.79	34.79	1715.49	1795.18	-36.00	1688.37	2412.42	120.42	1706.72	2054.37	1589.67	70.27	0.00	0.00	0.00	1456.84
5.39000	3044.72	212.18	95.43	3004.42	195.49	99.41	2444.33	118.97	250.74	2382.24	176.11	258.89	2885.33	10.72	61.48	2852.70	11.28	73.72	2555.26	6.56	44.85	1659.90	-117.34	262.50	3175.20	126.55	1257.97	0.00	0.00	0.00	3051.52	145.05	1727.07	3177.79	34.79	1715.49	1795.18	-36.00	1688.37	2412.42	120.42	1706.72	2054.20	1588.76	70.66	0.00	0.00	0.00	1457.16
5.40000	3044.72	212.18	95.43	3004.42	195.49	99.41	2444.33	118.97	250.74	2382.24	176.11	258.89	2889.98	9.68	60.79	2858.53	9.93	76.76	2555.26	6.56	44.85	1659.90	-117.34	262.50	3175.20	126.55	1257.97	0.00	0.00	0.00	3051.52	145.05	1727.07	3177.79	34.79	1715.49	1795.18	-36.00	1688.37	2412.42	120.42	1706.72	2054.02	1589.64	70.21	0.00	0.00	0.00	1455.28
5.41000	3044.72	212.18	95.43	3004.42	195.49	99.41	2444.33	118.97	250.74	2382.24	176.11	258.89	2894.75	8.50	59.27	2865.17	8.71	80.87	2555.26	6.56	44.85	1659.90	-117.34	262.50	3175.20	126.55	1257.97	0.00	0.00	0.00	3051.52	145.05	1727.07	3177.79	34.79	1715.49	1795.18	-36.00	1688.37	2412.42	120.42	1706.72	2053.67	1589.19	70.37	0.00	0.00	0.00	1455.47
5.42000	3044.72	212.18	95.43	3004.42	195.49	99.41	2444.33	118.97	250.74	2382.24	176.11	258.89	2899.64	7.01	57.09	2873.61	7.50	86.64	2555.26	6.56	44.85	1659.90	-117.34	262.50	3175.20	126.55	1257.97	0.00	0.00	0.00	3051.52	145.05	1727.07	3177.79	34.79	1715.49	1795.18	-36.00	1688.37	2412.42	120.42	1706.72	2049.18	1592.61	51.62	0.00	0.00	0.00	1456.69
5.43000	3044.72	212.18	95.43	3004.42	195.49	99.41	2444.33	118.97	250.74	2382.24	176.11	258.89	2905.29	5.98	55.30	2883.01	6.60	92.08	2555.26	6.56	44.85	1659.90	-117.34	262.50	3175.20	126.55	1257.97	0.00	0.00	0.00	3051.52	145.05	1727.07	3177.79	34.79	1715.49	1795.18	-36.00	1688.37	2412.42	120.42	1706.72	2047.54	1593.52	45.39	0.00	0.00	0.00	1457.08
5.44000	3044.72	212.18	95.43	3004.42	195.49	99.41	2444.33	118.97	250.74	2382.24	176.11	258.89	2913.15	4.81	54.04	2893.01	5.98	96.95	2555.26	6.56	44.85	1659.90	-117.34	262.50	3175.20	126.55	1257.97	0.00	0.00	0.00	3051.52	145.05	1727.07	3177.79	34.79	1715.49	1795.18	-36.00	1688.37	2412.42	120.42	1706.72	2047.40	1593.15	45.54	0.00	0.00	0.00	1456.99
5.45000	3044.72	212.18	95.43	3004.42	195.49	99.41	2444.33	118.97	250.74	2382.24	176.11	258.89	2924.48	3.38	56.61	2904.99	4.73	101.42	2555.26	6.56	44.85	1659.90	-117.34	262.50	3175.20	126.55	1257.97	0.00	0.00	0.00	3051.52	145.05	1727.07	3177.79	34.79	1715.49	1795.18	-36.00	1688.37	2412.42	120.42	1706.72	2047.11	1592.17	45.94	0.00	0.00	0.00	1455.95
5.46000	3044.72	212.18	95.43	3004.42	195.49	99.41	2444.33	118.97	250.74	2382.24	176.11	258.89	2940.31	1.91	62.55	2920.57	3.24	106.93	2555.26	6.56	44.85	1659.90	-117.34	262.50	3175.20	126.55	1257.97	0.00	0.00	0.00	3051.52	145.05	1727.07	3177.79	34.79	1715.49	1795.18	-36.00	1688.37	2412.42	120.42	1706.72	2045.88	1590.69	46.50	0.00	0.00	0.00	1456.58
5.47000	3044.72	212.18	95.43	3004.42	195.49	99.41	2444.33	118.97	250.74	2382.24	176.11	258.89	2960.16	0.63	69.43	2937.96	1.82	111.98	2555.26	6.56	44.85	1659.90	-117.34	262.50	3175.20	126.55	1257.97	0.00	0.00	0.00	3051.52	145.05	1727.07	3177.79	34.79	1715.49	1795.18	-36.00	1688.37	2412.42	120.42	1706.72	2047.72	1593.87	45.78	0.00	0.00	0.00	1455.22
5.48000	3044.72	212.18	95.43	3004.42	195.49	99.41	2444.33	118.97	250.74	2382.24	176.11	258.89	2982.52	-0.46	76.10	2958.39	0.75	117.29	2555.26	6.56	44.85	1659.90	-117.34	262.50	3175.20	126.55	1257.97	0.00	0.00	0.00	3051.52	145.05	1727.07	3177.79	34.79	1715.49	1795.18	-36.00	1688.37	2412.42	120.42	1706.72	2052.48	1589.96	64.68	0.00	0.00	0.00	1454.84
5.49000	3044.72	212.18	95.43	3004.42	195.49	99.41	2444.33	118.97	250.74	2382.24	176.11	258.89	3005.57	-1.59	81.72	2980.25	-0.31	122.03	2555.26	6.56	44.85	1659.90	-117.34	262.50	3175.20	126.55	1257.97	0.00	0.00	0.00	3051.52	145.05	1727.07	3177.79	34.79	1715.49	1795.18	-36.00	1688.37	2412.42	120.42	1706.72	2053.71	1589.65	70.18	0.00	0.00	0.00	1455.79
5.50000	3044.72	212.18	95.43	3004.42	195.49	99.41	2444.33	118.97	250.74	2382.24	176.11	258.89	3005.57	-1.59	81.72	2980.25	-0.31	122.03	2555.26	6.56	44.85	1659.90	-117.34	262.50	3175.20	126.55	1257.97	0.00	0.00	0.00	3051.52	145.05	1727.07	3177.79	34.79	1715.49	1795.18	-36.00	1688.37	2412.42	120.42	1706.72	2053.71	1589.65	70.18	0.00	0.00	0.00	1455.79
[truncated: 35 more columns]
