# Supplementary material for: The impact of mobile phone use on where we look and how we walk when negotiating floor based obstacles
Source: PLoS One. 2017 Jun 30;12(6):e0179802. doi: 10.1371/journal.pone.0179802 (PMC5493336; doi:10.1371/journal.pone.0179802)
Supplement: S1 File — (ZIP) [file pone.0179802.s001.zip › Gait/PP14/no obs no phone 2.txt]

CODAmotion Analysis Text
Codamotion Analysis Text Save of: no obs no phone 2.mdf
Time	Markers
Time	1:LTOE.X	1:LTOE.Y	1:LTOE.Z	2:L2nd.X	2:L2nd.Y	2:L2nd.Z	3:LHEE.X	3:LHEE.Y	3:LHEE.Z	4:LANK.X	4:LANK.Y	4:LANK.Z	5:RTOE.X	5:RTOE.Y	5:RTOE.Z	6:R2nd.X	6:R2nd.Y	6:R2nd.Z	7:RHEE.X	7:RHEE.Y	7:RHEE.Z	8:RANK.X	8:RANK.Y	8:RANK.Z	9:STRN.X	9:STRN.Y	9:STRN.Z	10:Marker 10.X	10:Marker 10.Y	10:Marker 10.Z	11:FLHD.X	11:FLHD.Y	11:FLHD.Z	12:FRHD.X	12:FRHD.Y	12:FRHD.Z	13:BRHD.X	13:BRHD.Y	13:BRHD.Z	14:BLHD.X	14:BLHD.Y	14:BLHD.Z	15:BLSTEP.X	15:BLSTEP.Y	15:BLSTEP.Z	16:FLSTEP.X	16:FLSTEP.Y	16:FLSTEP.Z	17:BRSTEP.X
(s)	(mm)	(mm)	(mm)	(mm)	(mm)	(mm)	(mm)	(mm)	(mm)	(mm)	(mm)	(mm)	(mm)	(mm)	(mm)	(mm)	(mm)	(mm)	(mm)	(mm)	(mm)	(mm)	(mm)	(mm)	(mm)	(mm)	(mm)	(mm)	(mm)	(mm)	(mm)	(mm)	(mm)	(mm)	(mm)	(mm)	(mm)	(mm)	(mm)	(mm)	(mm)	(mm)	(mm)	(mm)	(mm)	(mm)	(mm)	(mm)	(mm)
0.00000	-2811.98	126.49	38.18	-2873.01	106.05	71.53	-1744.26	87.78	190.62	-1672.89	155.27	172.00	-3467.23	-1.47	9.29	-3605.50	-28.02	19.77	175.94	-18.50	108.48	-1633.45	-95.34	156.01	-3369.49	-8.04	1213.04	0.00	0.00	0.00	-3350.53	36.33	1663.02	-3267.25	-99.69	1655.39	-1730.69	10.29	1732.59	-1740.41	156.41	1730.28	1947.90	1675.45	67.33	0.00	0.00	0.00	1348.83
0.01000	-2811.98	126.49	38.18	-2873.01	106.05	71.53	-1744.26	87.78	190.62	-1672.89	155.27	172.00	-3467.23	-1.47	9.29	-3444.15	-20.50	48.35	175.94	-18.50	108.48	-1633.45	-95.34	156.01	-3302.28	-2.67	1210.07	0.00	0.00	0.00	-3241.22	44.71	1658.86	-3246.71	-99.85	1654.43	-1730.69	10.29	1732.59	-1740.41	156.41	1730.28	1946.23	1674.66	67.56	0.00	0.00	0.00	1349.41
0.02000	-2811.98	126.49	38.18	-2873.01	106.05	71.53	-1744.26	87.78	190.62	-1672.89	155.27	172.00	-3467.23	-1.47	9.29	-3470.88	-22.10	43.58	175.94	-18.50	108.48	-1633.45	-95.34	156.01	-3291.43	-1.65	1207.79	0.00	0.00	0.00	-3252.81	42.32	1658.55	-3206.09	-95.94	1653.68	-1730.69	10.29	1732.59	-1740.41	156.41	1730.28	1946.05	1674.67	67.49	0.00	0.00	0.00	1348.64
0.03000	-2811.98	126.49	38.18	-2873.01	106.05	71.53	-1744.26	87.78	190.62	-1672.89	155.27	172.00	-3467.23	-1.47	9.29	-3464.51	-20.74	44.78	175.94	-18.50	108.48	-1633.45	-95.34	156.01	-3281.73	-0.82	1206.54	0.00	0.00	0.00	-3268.38	43.75	1659.60	-3193.57	-97.37	1652.94	-1730.69	10.29	1732.59	-1740.41	156.41	1730.28	1945.36	1673.63	67.84	0.00	0.00	0.00	1348.10
0.04000	-2811.98	126.49	38.18	-2873.01	106.05	71.53	-1744.26	87.78	190.62	-1672.89	155.27	172.00	-3467.23	-1.47	9.29	-3485.67	-19.55	39.79	175.94	-18.50	108.48	-1633.45	-95.34	156.01	-3276.60	-0.82	1204.48	0.00	0.00	0.00	-3282.33	46.64	1660.83	-3201.96	-96.03	1652.28	-1730.69	10.29	1732.59	-1740.41	156.41	1730.28	1946.06	1673.74	67.95	0.00	0.00	0.00	1348.54
0.05000	-2811.98	126.49	38.18	-2873.01	106.05	71.53	-1744.26	87.78	190.62	-1672.89	155.27	172.00	-3467.23	-1.47	9.29	-3474.10	-22.22	41.18	175.94	-18.50	108.48	-1633.45	-95.34	156.01	-3264.31	1.46	1203.56	0.00	0.00	0.00	-3271.15	46.31	1659.30	-3202.65	-96.10	1651.59	-1730.69	10.29	1732.59	-1740.41	156.41	1730.28	1945.67	1673.25	67.94	0.00	0.00	0.00	1348.58
0.06000	-2811.98	126.49	38.18	-2873.01	106.05	71.53	-1744.26	87.78	190.62	-1672.89	155.27	172.00	-3467.23	-1.47	9.29	-3484.57	-23.72	40.04	175.94	-18.50	108.48	-1633.45	-95.34	156.01	-3259.61	2.35	1201.28	0.00	0.00	0.00	-3241.41	49.31	1657.21	-3178.85	-93.18	1650.40	-1730.69	10.29	1732.59	-1740.41	156.41	1730.28	1945.81	1674.00	67.71	0.00	0.00	0.00	1348.45
0.07000	-2811.98	126.49	38.18	-2873.01	106.05	71.53	-1744.26	87.78	190.62	-1672.89	155.27	172.00	-3467.23	-1.47	9.29	-3428.60	-20.39	47.66	175.94	-18.50	108.48	-1633.45	-95.34	156.01	-3254.97	2.89	1200.76	0.00	0.00	0.00	-3194.10	51.45	1656.39	-3211.21	-92.90	1652.22	-1730.69	10.29	1732.59	-1740.41	156.41	1730.28	1944.68	1673.75	67.60	0.00	0.00	0.00	1348.58
0.08000	-2811.98	126.49	38.18	-2873.01	106.05	71.53	-1744.26	87.78	190.62	-1672.89	155.27	172.00	-3467.23	-1.47	9.29	-3478.28	-21.64	39.49	175.94	-18.50	108.48	-1633.45	-95.34	156.01	-3279.15	2.81	1200.37	0.00	0.00	0.00	-3173.27	51.96	1654.00	-3184.85	-90.67	1651.73	-1730.69	10.29	1732.59	-1740.41	156.41	1730.28	1944.84	1673.58	67.61	0.00	0.00	0.00	1348.62
0.09000	-2811.98	126.49	38.18	-2873.01	106.05	71.53	-1744.26	87.78	190.62	-1672.89	155.27	172.00	-3467.23	-1.47	9.29	-3500.17	-20.04	35.46	175.94	-18.50	108.48	-1633.45	-95.34	156.01	-3237.59	4.88	1198.72	0.00	0.00	0.00	-3214.93	54.96	1655.36	-3188.56	-89.04	1652.26	-1730.69	10.29	1732.59	-1740.41	156.41	1730.28	1944.64	1672.60	67.99	0.00	0.00	0.00	1349.24
0.10000	-2811.98	126.49	38.18	-2873.01	106.05	71.53	-1744.26	87.78	190.62	-1672.89	155.27	172.00	-3467.23	-1.47	9.29	-3478.08	-23.32	37.91	175.94	-18.50	108.48	-1633.45	-95.34	156.01	-3230.19	6.17	1197.04	0.00	0.00	0.00	-3211.50	57.33	1653.91	-3183.41	-88.46	1649.88	-1730.69	10.29	1732.59	-1740.41	156.41	1730.28	1945.60	1673.65	67.86	0.00	0.00	0.00	1349.09
0.11000	-2811.98	126.49	38.18	-2873.01	106.05	71.53	-1744.26	87.78	190.62	-1672.89	155.27	172.00	-3467.23	-1.47	9.29	-3474.36	-21.14	38.78	175.94	-18.50	108.48	-1633.45	-95.34	156.01	-3219.17	8.69	1195.40	0.00	0.00	0.00	-3213.13	57.92	1654.25	-3147.38	-84.18	1648.50	-1730.69	10.29	1732.59	-1740.41	156.41	1730.28	1945.39	1673.32	68.09	0.00	0.00	0.00	1347.58
0.12000	-2811.98	126.49	38.18	-2873.01	106.05	71.53	-1744.26	87.78	190.62	-1672.89	155.27	172.00	-3467.23	-1.47	9.29	-3487.11	-21.34	34.38	175.94	-18.50	108.48	-1633.45	-95.34	156.01	-3211.56	10.34	1194.96	0.00	0.00	0.00	-3205.00	60.94	1654.92	-3110.36	-80.32	1648.01	-1730.69	10.29	1732.59	-1740.41	156.41	1730.28	1946.48	1673.58	67.93	0.00	0.00	0.00	1348.90
0.13000	-2811.98	126.49	38.18	-2873.01	106.05	71.53	-1744.26	87.78	190.62	-1672.89	155.27	172.00	-3467.23	-1.47	9.29	-3474.59	-19.06	36.05	175.94	-18.50	108.48	-1633.45	-95.34	156.01	-3202.74	11.49	1194.07	0.00	0.00	0.00	-3152.70	65.22	1653.57	-3125.22	-77.68	1648.57	-1730.69	10.29	1732.59	-1740.41	156.41	1730.28	1945.87	1673.33	68.09	0.00	0.00	0.00	1348.81
0.14000	-2811.98	126.49	38.18	-2873.01	106.05	71.53	-1744.26	87.78	190.62	-1672.89	155.27	172.00	-3467.23	-1.47	9.29	-3458.59	-20.26	37.03	175.94	-18.50	108.48	-1633.45	-95.34	156.01	-3194.47	15.11	1193.77	0.00	0.00	0.00	-3163.52	67.13	1654.02	-3116.54	-77.05	1648.39	-1730.69	10.29	1732.59	-1740.41	156.41	1730.28	1945.46	1672.58	68.27	0.00	0.00	0.00	1348.65
0.15000	-2811.98	126.49	38.18	-2873.01	106.05	71.53	-1744.26	87.78	190.62	-1672.89	155.27	172.00	-3467.23	-1.47	9.29	-3514.84	-20.30	26.72	175.94	-18.50	108.48	-1633.45	-95.34	156.01	-3182.12	16.32	1193.12	0.00	0.00	0.00	-3127.86	67.37	1653.82	-3119.87	-75.28	1649.24	-1730.69	10.29	1732.59	-1740.41	156.41	1730.28	1945.16	1673.14	68.02	0.00	0.00	0.00	1348.64
0.16000	-2811.98	126.49	38.18	-2873.01	106.05	71.53	-1744.26	87.78	190.62	-1672.89	155.27	172.00	-3467.23	-1.47	9.29	-3506.51	-21.99	26.33	175.94	-18.50	108.48	-1633.45	-95.34	156.01	-3173.01	18.80	1192.89	0.00	0.00	0.00	-3134.03	71.72	1653.74	-3091.88	-72.19	1650.08	-1730.69	10.29	1732.59	-1740.41	156.41	1730.28	1945.48	1674.67	67.36	0.00	0.00	0.00	1348.00
0.17000	-2811.98	126.49	38.18	-2873.00	106.05	71.53	-1744.26	87.78	190.62	-1672.89	155.27	172.00	-3467.23	-1.47	9.29	-3493.56	-20.34	28.12	175.94	-18.50	108.48	-1633.45	-95.34	156.01	-3150.87	22.02	1193.00	0.00	0.00	0.00	-3112.28	73.51	1654.95	-3077.30	-68.88	1650.50	-1730.69	10.29	1732.59	-1740.41	156.41	1730.28	1945.18	1674.96	67.23	0.00	0.00	0.00	1347.67
0.18000	-2811.98	126.49	38.18	-2863.26	107.81	69.06	-1744.26	87.78	190.62	-1672.89	155.27	172.00	-3467.23	-1.47	9.29	-3483.13	-19.74	28.03	175.94	-18.50	108.48	-1633.45	-95.34	156.01	-3150.13	23.89	1193.17	0.00	0.00	0.00	-3126.90	77.19	1657.38	-3066.93	-65.82	1650.51	-1730.69	10.29	1732.59	-1740.41	156.41	1730.28	1945.98	1675.71	67.10	0.00	0.00	0.00	1348.23
0.19000	-2811.98	126.49	38.18	-2876.62	109.28	61.84	-1744.26	87.78	190.62	-1672.89	155.27	172.00	-3467.23	-1.47	9.29	-3502.80	-21.66	22.54	175.94	-18.50	108.48	-1633.45	-95.34	156.01	-3142.84	25.93	1193.31	0.00	0.00	0.00	-3093.65	80.32	1655.44	-3083.00	-63.09	1651.83	-1730.69	10.29	1732.59	-1740.41	156.41	1730.28	1945.50	1673.98	67.75	0.00	0.00	0.00	1349.17
0.20000	-2811.98	126.49	38.18	-2911.33	107.47	54.76	-1744.26	87.78	190.62	-1672.89	155.27	172.00	-3467.23	-1.47	9.29	-3495.15	-22.31	23.07	175.94	-18.50	108.48	-1633.45	-95.34	156.01	-3127.06	28.25	1193.76	0.00	0.00	0.00	-3108.29	80.80	1658.15	-3094.46	-62.49	1653.15	-1730.69	10.29	1732.59	-1740.41	156.41	1730.28	1944.89	1674.58	67.30	0.00	0.00	0.00	1349.07
0.21000	-2811.98	126.49	38.18	-2878.42	108.14	56.24	-1744.26	87.78	190.62	-1672.89	155.27	172.00	-3467.23	-1.47	9.29	-3484.26	-19.48	24.04	175.94	-18.50	108.48	-1633.45	-95.34	156.01	-3126.65	31.86	1194.25	0.00	0.00	0.00	-3091.79	81.23	1660.28	-3069.61	-59.86	1653.84	-1730.69	10.29	1732.59	-1740.41	156.41	1730.28	1945.37	1674.14	67.57	0.00	0.00	0.00	1348.80
0.22000	-2811.98	126.49	38.18	-2889.78	107.52	51.42	-1744.26	87.78	190.62	-1672.89	155.27	172.00	-3467.23	-1.47	9.29	-3471.87	-19.82	24.76	175.94	-18.50	108.48	-1633.45	-95.34	156.01	-3101.19	35.18	1195.97	0.00	0.00	0.00	-3103.43	88.79	1661.06	-3059.18	-56.56	1656.96	-1730.69	10.29	1732.59	-1740.41	156.41	1730.28	1945.72	1673.53	67.91	0.00	0.00	0.00	1348.21
0.23000	-2811.98	126.49	38.18	-2882.30	107.92	50.02	-1744.26	87.78	190.62	-1672.89	155.27	172.00	-3467.23	-1.47	9.29	-3468.94	-20.40	25.60	175.94	-18.50	108.48	-1633.45	-95.34	156.01	-3111.91	36.77	1196.72	0.00	0.00	0.00	-3076.31	90.22	1662.95	-3060.98	-53.63	1656.65	-1730.69	10.29	1732.59	-1740.41	156.41	1730.28	1945.80	1674.12	67.64	0.00	0.00	0.00	1348.02
0.24000	-2811.98	126.49	38.18	-2898.74	109.81	44.96	-1744.26	87.78	190.62	-1672.89	155.27	172.00	-3467.23	-1.47	9.29	-3455.78	-20.15	25.54	175.94	-18.50	108.48	-1633.45	-95.34	156.01	-3089.98	40.52	1198.59	0.00	0.00	0.00	-3041.37	95.71	1663.17	-3039.16	-49.47	1659.33	-1730.69	10.29	1732.59	-1740.41	156.41	1730.28	1945.61	1674.50	67.55	0.00	0.00	0.00	1348.29
0.25000	-2811.98	126.49	38.18	-2899.48	108.75	44.55	-1744.26	87.78	190.62	-1672.89	155.27	172.00	-3467.23	-1.47	9.29	-3428.16	-19.63	28.73	175.94	-18.50	108.48	-1633.45	-95.34	156.01	-3074.37	43.31	1200.11	0.00	0.00	0.00	-3086.75	94.09	1668.79	-3034.64	-46.69	1660.69	-1730.69	10.29	1732.59	-1740.41	156.41	1730.28	1945.74	1674.52	67.46	0.00	0.00	0.00	1348.57
0.26000	-2811.98	126.49	38.18	-2902.00	108.78	42.01	-1744.26	87.78	190.62	-1672.89	155.27	172.00	-3467.23	-1.47	9.29	-3445.77	-19.81	23.54	175.94	-18.50	108.48	-1633.45	-95.34	156.01	-3055.55	46.01	1202.73	0.00	0.00	0.00	-3087.48	99.27	1670.62	-3078.81	-45.10	1663.71	-1730.69	10.29	1732.59	-1740.41	156.41	1730.28	1945.68	1674.23	67.51	0.00	0.00	0.00	1348.65
0.27000	-2811.98	126.49	38.18	-2890.21	108.16	42.89	-1744.26	87.78	190.62	-1672.89	155.27	172.00	-3467.23	-1.47	9.29	-3433.72	-19.84	19.70	175.94	-18.50	108.48	-1633.45	-95.34	156.01	-3055.69	48.42	1204.42	0.00	0.00	0.00	-3022.77	104.27	1670.12	-3048.60	-43.65	1665.30	-1730.69	10.29	1732.59	-1740.41	156.41	1730.28	1945.23	1673.17	67.85	0.00	0.00	0.00	1348.61
0.28000	-2811.98	126.49	38.18	-2926.17	107.69	37.37	-1744.26	87.78	190.62	-1672.89	155.27	172.00	-3467.23	-1.47	9.29	-3389.69	-18.86	22.76	175.94	-18.50	108.48	-1633.45	-95.34	156.01	-3053.05	51.81	1205.87	0.00	0.00	0.00	-2992.39	104.89	1672.15	-3012.67	-40.97	1666.90	-1730.69	10.29	1732.59	-1740.41	156.41	1730.28	1946.17	1674.26	67.65	0.00	0.00	0.00	1348.30
0.29000	-2811.98	126.49	38.18	-2905.49	107.86	40.10	-1744.26	87.78	190.62	-1672.89	155.27	172.00	-3467.23	-1.47	9.29	-3393.95	-20.83	13.57	175.94	-18.50	108.48	-1633.45	-95.34	156.01	-3032.35	54.49	1207.94	0.00	0.00	0.00	-3020.42	107.05	1675.19	-3002.81	-38.39	1669.24	-1730.69	10.29	1732.59	-1740.41	156.41	1730.28	1945.58	1673.98	67.63	0.00	0.00	0.00	1347.61
0.30000	-2811.98	126.49	38.18	-2937.20	108.76	33.67	-1744.26	87.78	190.62	-1672.89	155.27	172.00	-3467.23	-1.47	9.29	-3377.74	-21.38	10.08	175.94	-18.50	108.48	-1633.45	-95.34	156.01	-3026.75	56.52	1210.24	0.00	0.00	0.00	-2990.91	109.72	1676.68	-2996.90	-34.18	1671.41	-1730.69	10.29	1732.59	-1740.41	156.41	1730.28	1944.92	1673.78	67.64	0.00	0.00	0.00	1348.33
0.31000	-2811.98	126.49	38.18	-2929.22	108.56	34.10	-1744.26	87.78	190.62	-1672.89	155.27	172.00	-3467.21	-1.47	9.29	-3366.94	-21.46	10.28	175.94	-18.50	108.48	-1633.45	-95.34	156.01	-3023.48	59.08	1211.94	0.00	0.00	0.00	-3016.88	111.43	1680.53	-2973.39	-32.37	1673.80	-1730.69	10.29	1732.59	-1740.41	156.41	1730.28	1945.74	1674.00	67.65	0.00	0.00	0.00	1348.71
0.32000	-2811.98	126.49	38.18	-2895.39	109.35	40.76	-1744.26	87.78	190.62	-1672.89	155.27	172.00	-3445.15	-3.07	7.84	-3360.06	-21.36	13.41	175.94	-18.50	108.48	-1633.45	-95.34	156.01	-3006.38	61.33	1214.39	0.00	0.00	0.00	-2991.18	115.39	1682.12	-2979.56	-29.94	1675.96	-1730.69	10.29	1732.59	-1740.41	156.41	1730.28	1945.59	1674.17	67.49	0.00	0.00	0.00	1348.52
0.33000	-2811.98	126.49	38.18	-2913.31	108.96	35.85	-1744.26	87.78	190.62	-1672.89	155.27	172.00	-3431.36	-6.23	4.78	-3355.60	-21.37	18.67	175.94	-18.50	108.48	-1633.45	-95.34	156.01	-2995.63	63.98	1215.76	0.00	0.00	0.00	-2983.98	117.08	1684.24	-2994.31	-29.18	1677.48	-1730.69	10.29	1732.59	-1740.41	156.41	1730.28	1945.39	1672.91	67.99	0.00	0.00	0.00	1349.24
0.34000	-2811.98	126.49	38.18	-2910.26	109.75	37.29	-1744.26	87.78	190.62	-1672.89	155.27	172.00	-3438.11	-8.13	-2.18	-3352.08	-21.78	25.27	175.94	-18.50	108.48	-1633.45	-95.34	156.01	-2980.33	65.73	1217.21	0.00	0.00	0.00	-2955.92	117.49	1684.82	-2978.09	-27.06	1678.75	-1730.69	10.29	1732.59	-1740.41	156.41	1730.28	1945.85	1673.89	67.68	0.00	0.00	0.00	1348.73
0.35000	-2811.98	126.49	38.18	-2893.29	111.51	39.58	-1744.26	87.78	190.62	-1672.89	155.27	172.00	-3419.89	-10.56	-2.69	-3348.01	-22.86	32.43	175.94	-18.50	108.48	-1633.45	-95.34	156.01	-2972.62	68.19	1218.45	0.00	0.00	0.00	-2960.59	119.45	1686.89	-2964.49	-24.01	1679.96	-1730.69	10.29	1732.59	-1740.41	156.41	1730.28	1945.96	1674.31	67.54	0.00	0.00	0.00	1348.82
0.36000	-2811.98	126.49	38.18	-2919.82	109.69	34.70	-1744.26	87.78	190.62	-1672.89	155.27	172.00	-3390.87	-11.88	2.59	-3341.90	-24.90	39.36	175.94	-18.50	108.48	-1633.45	-95.34	156.01	-2973.92	69.28	1219.58	0.00	0.00	0.00	-2967.05	123.14	1689.60	-2965.59	-25.10	1684.23	-1730.69	10.29	1732.59	-1740.41	156.41	1730.28	1946.09	1674.77	67.24	0.00	0.00	0.00	1349.43
0.37000	-2811.98	126.49	38.18	-2921.53	108.97	34.42	-1744.26	87.78	190.62	-1672.89	155.27	172.00	-3352.52	-11.97	11.42	-3325.74	-27.76	46.87	175.94	-18.50	108.48	-1633.45	-95.34	156.01	-2956.75	70.11	1221.33	0.00	0.00	0.00	-2947.55	122.67	1690.74	-2968.03	-22.58	1684.30	-1730.69	10.29	1732.59	-1740.41	156.41	1730.28	1945.04	1673.61	67.62	0.00	0.00	0.00	1348.52
0.38000	-2811.98	126.49	38.18	-2916.61	109.46	34.86	-1744.26	87.78	190.62	-1672.89	155.27	172.00	-3348.21	-14.57	14.54	-3332.80	-29.17	49.06	175.94	-18.50	108.48	-1633.45	-95.34	156.01	-2942.90	71.13	1222.88	0.00	0.00	0.00	-2955.41	125.96	1692.64	-2955.10	-21.81	1686.58	-1730.69	10.29	1732.59	-1740.41	156.41	1730.28	1945.23	1674.06	67.47	0.00	0.00	0.00	1349.23
0.39000	-2811.98	126.49	38.18	-2885.86	109.48	40.97	-1744.26	87.78	190.62	-1672.89	155.27	172.00	-3346.98	-15.96	15.88	-3332.89	-29.56	51.62	175.94	-18.50	108.48	-1633.45	-95.34	156.01	-2942.27	71.57	1224.28	0.00	0.00	0.00	-2932.18	126.53	1694.44	-2962.40	-20.61	1689.73	-1730.69	10.29	1732.59	-1740.41	156.41	1730.28	1944.83	1674.41	67.12	0.00	0.00	0.00	1348.09
0.40000	-2811.98	126.49	38.18	-2900.46	109.71	38.54	-1744.26	87.78	190.62	-1672.89	155.27	172.00	-3325.46	-18.62	19.22	-3315.45	-30.73	55.61	175.94	-18.50	108.48	-1633.45	-95.34	156.01	-2945.25	73.07	1225.74	0.00	0.00	0.00	-2930.03	126.64	1696.15	-2916.48	-16.80	1688.87	-1730.69	10.29	1732.59	-1740.41	156.41	1730.28	1944.94	1673.90	67.37	0.00	0.00	0.00	1348.61
0.41000	-2811.98	126.49	38.18	-2911.03	109.08	34.42	-1744.26	87.78	190.62	-1672.89	155.27	172.00	-3317.95	-21.51	19.51	-3308.15	-31.45	57.54	175.94	-18.50	108.48	-1633.45	-95.34	156.01	-2936.94	73.47	1227.05	0.00	0.00	0.00	-2895.02	130.07	1696.36	-2898.05	-18.08	1689.99	-1730.69	10.29	1732.59	-1740.41	156.41	1730.28	1945.38	1674.57	67.31	0.00	0.00	0.00	1349.09
0.42000	-2811.98	126.49	38.18	-2913.49	109.29	34.50	-1744.26	87.78	190.62	-1672.89	155.27	172.00	-3270.71	-23.28	24.32	-3253.65	-32.12	65.89	175.94	-18.50	108.48	-1633.45	-95.34	156.01	-2931.77	73.74	1228.28	0.00	0.00	0.00	-2915.39	128.46	1699.24	-2920.10	-14.93	1693.79	-1730.69	10.29	1732.59	-1740.41	156.41	1730.28	1945.73	1674.83	67.23	0.00	0.00	0.00	1348.71
0.43000	-2811.98	126.49	38.18	-2919.42	108.55	33.02	-1744.26	87.78	190.62	-1672.89	155.27	172.00	-3265.46	-27.46	21.40	-3236.33	-34.55	66.38	175.94	-18.50	108.48	-1633.45	-95.34	156.01	-2918.29	74.96	1229.76	0.00	0.00	0.00	-2895.61	128.96	1701.17	-2907.32	-15.88	1694.40	-1730.69	10.29	1732.59	-1740.41	156.41	1730.28	1944.85	1673.64	67.44	0.00	0.00	0.00	1349.28
0.44000	-2811.98	126.49	38.18	-2903.45	109.07	36.37	-1744.26	87.78	190.62	-1672.89	155.27	172.00	-3222.10	-30.30	23.66	-3227.45	-36.43	65.73	175.94	-18.50	108.48	-1633.45	-95.34	156.01	-2913.54	75.53	1231.34	0.00	0.00	0.00	-2883.66	131.17	1702.63	-2882.20	-13.96	1695.34	-1730.69	10.29	1732.59	-1740.41	156.41	1730.28	1944.63	1673.34	67.53	0.00	0.00	0.00	1348.71
0.45000	-2811.98	126.49	38.18	-2914.00	108.40	33.67	-1744.26	87.78	190.62	-1672.89	155.27	172.00	-3205.23	-33.97	20.99	-3221.49	-39.74	62.08	175.94	-18.50	108.48	-1633.45	-95.34	156.01	-2905.44	77.26	1232.85	0.00	0.00	0.00	-2882.19	133.01	1704.23	-2873.39	-13.22	1695.45	-1730.69	10.29	1732.59	-1740.41	156.41	1730.28	1944.97	1672.91	67.74	0.00	0.00	0.00	1348.13
0.46000	-2811.98	126.49	38.18	-2904.09	109.21	35.50	-1744.26	87.78	190.62	-1672.89	155.27	172.00	-3179.27	-37.02	19.92	-3220.31	-40.43	56.88	175.94	-18.50	108.48	-1633.45	-95.34	156.01	-2896.09	78.64	1234.14	0.00	0.00	0.00	-2862.32	131.97	1703.72	-2873.06	-13.62	1697.44	-1730.69	10.29	1732.59	-1740.41	156.41	1730.28	1945.52	1673.94	67.39	0.00	0.00	0.00	1349.01
0.47000	-2811.98	126.49	38.18	-2913.99	107.80	33.35	-1744.26	87.78	190.62	-1672.89	155.27	172.00	-3155.23	-38.33	18.32	-3210.80	-42.02	51.76	175.94	-18.50	108.48	-1633.45	-95.34	156.01	-2890.44	79.15	1235.13	0.00	0.00	0.00	-2831.50	132.72	1703.86	-2866.37	-12.56	1699.49	-1730.69	10.29	1732.59	-1740.41	156.41	1730.28	1945.22	1672.51	67.98	0.00	0.00	0.00	1349.17
0.48000	-2811.98	126.49	38.18	-2896.66	107.19	37.08	-1744.26	87.78	190.62	-1672.89	155.27	172.00	-3134.35	-40.06	16.42	-3143.36	-41.33	56.12	175.94	-18.50	108.48	-1633.45	-95.34	156.01	-2889.66	79.94	1235.82	0.00	0.00	0.00	-2817.49	131.73	1705.81	-2859.71	-12.99	1700.08	-1730.69	10.29	1732.59	-1740.41	156.41	1730.28	1944.23	1672.62	67.75	0.00	0.00	0.00	1348.34
0.49000	-2811.98	126.49	38.18	-2901.34	107.95	36.01	-1744.26	87.78	190.62	-1672.89	155.27	172.00	-3112.85	-40.07	14.03	-3119.54	-40.08	54.13	175.94	-18.50	108.48	-1633.45	-95.34	156.01	-2870.71	82.05	1236.83	0.00	0.00	0.00	-2846.30	132.43	1706.95	-2858.42	-13.91	1701.48	-1730.69	10.29	1732.59	-1740.41	156.41	1730.28	1944.97	1674.51	67.13	0.00	0.00	0.00	1347.89
0.50000	-2811.98	126.49	38.18	-2904.42	108.93	37.10	-1744.26	87.78	190.62	-1672.89	155.27	172.00	-3061.63	-37.71	16.71	-3096.93	-39.40	50.72	175.94	-18.50	108.48	-1633.45	-95.34	156.01	-2860.53	83.39	1238.26	0.00	0.00	0.00	-2824.14	134.66	1708.27	-2845.98	-11.64	1701.26	-1730.69	10.29	1732.59	-1740.41	156.41	1730.28	1945.05	1672.82	67.90	0.00	0.00	0.00	1349.70
0.51000	-2811.98	126.49	38.18	-2904.19	107.30	36.40	-1744.26	87.78	190.62	-1672.89	155.27	172.00	-3028.92	-37.39	16.98	-3069.08	-37.54	48.23	175.94	-18.50	108.48	-1633.45	-95.34	156.01	-2849.59	84.52	1238.45	0.00	0.00	0.00	-2806.59	133.97	1708.44	-2806.86	-10.56	1699.83	-1730.69	10.29	1732.59	-1740.41	156.41	1730.28	1945.07	1672.93	67.91	0.00	0.00	0.00	1348.50
0.52000	-2811.98	126.49	38.18	-2909.81	106.95	35.37	-1744.26	87.78	190.62	-1672.89	155.27	172.00	-3000.74	-36.95	16.90	-3031.81	-36.32	47.39	175.94	-18.50	108.48	-1633.45	-95.34	156.01	-2848.73	85.44	1238.61	0.00	0.00	0.00	-2829.44	133.91	1709.02	-2816.34	-10.05	1700.82	-1730.69	10.29	1732.59	-1740.41	156.41	1730.28	1945.51	1673.64	67.58	0.00	0.00	0.00	1349.81
0.53000	-2811.98	126.49	38.18	-2925.74	105.18	33.06	-1744.26	87.78	190.62	-1672.89	155.27	172.00	-2965.79	-36.38	16.75	-3003.46	-35.98	45.59	175.94	-18.50	108.48	-1633.45	-95.34	156.01	-2834.82	86.20	1238.53	0.00	0.00	0.00	-2794.89	135.68	1708.20	-2788.43	-8.88	1701.39	-1730.69	10.29	1732.59	-1740.41	156.41	1730.28	1946.23	1676.20	66.70	0.00	0.00	0.00	1349.51
0.54000	-2811.98	126.49	38.18	-2903.91	103.70	36.76	-1744.26	87.78	190.62	-1672.89	155.27	172.00	-2928.45	-36.17	16.97	-2964.43	-35.70	44.46	175.94	-18.50	108.48	-1633.45	-95.34	156.01	-2838.79	85.85	1238.34	0.00	0.00	0.00	-2811.14	134.79	1710.44	-2787.55	-8.52	1700.74	-1730.69	10.29	1732.59	-1740.41	156.41	1730.28	1945.58	1674.94	67.11	0.00	0.00	0.00	1349.49
0.55000	-2811.98	126.49	38.18	-2937.02	105.18	29.67	-1744.26	87.78	190.62	-1672.89	155.27	172.00	-2907.45	-35.50	15.80	-2932.35	-35.50	40.71	175.94	-18.50	108.48	-1633.45	-95.34	156.01	-2826.46	86.15	1238.46	0.00	0.00	0.00	-2793.64	134.62	1708.65	-2801.80	-11.70	1701.12	-1730.69	10.29	1732.59	-1740.41	156.41	1730.28	1944.91	1673.77	67.40	0.00	0.00	0.00	1349.11
0.56000	-2811.98	126.49	38.18	-2916.69	105.42	34.11	-1744.26	87.78	190.62	-1672.89	155.27	172.00	-2869.51	-35.85	17.00	-2913.44	-34.70	36.38	175.94	-18.50	108.48	-1633.45	-95.34	156.01	-2815.87	87.22	1237.64	0.00	0.00	0.00	-2786.73	131.61	1708.96	-2800.89	-11.55	1703.31	-1730.69	10.29	1732.59	-1740.41	156.41	1730.28	1945.62	1673.14	67.75	0.00	0.00	0.00	1348.32
0.57000	-2811.98	126.49	38.18	-2913.87	105.84	34.63	-1744.26	87.78	190.62	-1672.89	155.27	172.00	-2803.37	-33.85	24.04	-2867.00	-35.06	37.38	175.94	-18.50	108.48	-1633.45	-95.34	156.01	-2799.34	87.17	1237.19	0.00	0.00	0.00	-2759.84	134.04	1708.35	-2779.69	-12.48	1702.92	-1730.69	10.29	1732.59	-1740.41	156.41	1730.28	1945.87	1673.63	67.71	0.00	0.00	0.00	1347.81
0.58000	-2811.98	126.49	38.18	-2923.49	105.67	31.48	-1744.26	87.78	190.62	-1672.89	155.27	172.00	-2793.92	-35.00	20.69	-2829.43	-35.70	36.46	175.94	-18.50	108.48	-1633.45	-95.34	156.01	-2788.88	86.72	1236.67	0.00	0.00	0.00	-2754.60	133.25	1707.45	-2763.80	-9.80	1700.87	-1730.69	10.29	1732.59	-1740.41	156.41	1730.28	1945.32	1673.52	67.59	0.00	0.00	0.00	1348.62
0.59000	-2811.98	126.49	38.18	-2921.04	108.46	30.01	-1744.26	87.78	190.62	-1672.89	155.27	172.00	-2750.02	-33.58	25.41	-2805.86	-35.53	34.20	175.94	-18.50	108.48	-1633.45	-95.34	156.01	-2776.62	86.77	1235.77	0.00	0.00	0.00	-2724.40	133.25	1705.79	-2767.26	-11.41	1701.04	-1730.69	10.29	1732.59	-1740.41	156.41	1730.28	1944.99	1673.83	67.43	0.00	0.00	0.00	1348.79
0.60000	-2811.98	126.49	38.18	-2909.94	108.30	32.18	-1744.26	87.78	190.62	-1672.89	155.27	172.00	-2696.77	-35.01	33.42	-2779.58	-35.94	32.85	175.94	-18.50	108.48	-1633.45	-95.34	156.01	-2768.97	86.84	1233.65	0.00	0.00	0.00	-2729.13	133.24	1706.16	-2754.22	-12.55	1699.07	-1730.69	10.29	1732.59	-1740.41	156.41	1730.28	1945.61	1674.81	67.04	0.00	0.00	0.00	1348.27
0.61000	-2811.98	126.49	38.18	-2931.32	109.16	27.03	-1744.26	87.78	190.62	-1672.89	155.27	172.00	-2663.53	-36.56	39.09	-2743.82	-37.64	36.22	175.94	-18.50	108.48	-1633.45	-95.34	156.01	-2764.97	86.90	1232.96	0.00	0.00	0.00	-2742.90	131.78	1705.78	-2747.33	-13.46	1698.10	-1730.69	10.29	1732.59	-1740.41	156.41	1730.28	1946.00	1673.92	67.47	0.00	0.00	0.00	1348.43
0.62000	-2811.98	126.49	38.18	-2900.26	110.30	33.03	-1744.26	87.78	190.62	-1672.89	155.27	172.00	-2628.27	-38.58	45.09	-2716.38	-39.73	38.28	175.94	-18.50	108.48	-1633.45	-95.34	156.01	-2754.16	87.17	1231.21	0.00	0.00	0.00	-2743.40	131.15	1704.71	-2746.58	-13.40	1697.26	-1730.69	10.29	1732.59	-1740.41	156.41	1730.28	1945.51	1673.50	67.53	0.00	0.00	0.00	1349.46
0.63000	-2811.98	126.49	38.18	-2934.50	111.95	26.33	-1744.26	87.78	190.62	-1672.89	155.27	172.00	-2511.21	-35.23	68.19	-2659.50	-40.38	48.37	175.94	-18.50	108.48	-1633.45	-95.34	156.01	-2748.09	86.60	1229.88	0.00	0.00	0.00	-2703.96	131.54	1702.56	-2727.27	-12.34	1694.43	-1730.69	10.29	1732.59	-1740.41	156.41	1730.28	1945.29	1673.57	67.59	0.00	0.00	0.00	1349.98
0.64000	-2811.98	126.49	38.18	-2923.41	110.68	27.33	-1744.26	87.78	190.62	-1672.89	155.27	172.00	-2456.33	-35.15	76.28	-2603.81	-39.81	59.36	175.94	-18.50	108.48	-1633.45	-95.34	156.01	-2738.67	86.10	1228.33	0.00	0.00	0.00	-2697.65	130.61	1701.27	-2711.04	-13.20	1693.41	-1730.69	10.29	1732.59	-1740.41	156.41	1730.28	1945.40	1674.56	67.24	0.00	0.00	0.00	1349.38
0.65000	-2811.98	126.49	38.18	-2910.62	111.36	28.20	-1744.26	87.78	190.62	-1672.89	155.27	172.00	-2407.30	-35.09	83.46	-2552.69	-43.60	69.79	175.94	-18.50	108.48	-1633.45	-95.34	156.01	-2726.89	85.92	1226.79	0.00	0.00	0.00	-2688.42	129.09	1700.42	-2718.05	-16.15	1692.73	-1730.69	10.29	1732.59	-1740.41	156.41	1730.28	1945.39	1674.18	67.51	0.00	0.00	0.00	1348.97
0.66000	-2811.98	126.49	38.18	-2923.72	111.55	25.75	-1744.26	87.78	190.62	-1672.89	155.27	172.00	-2363.79	-35.04	89.77	-2514.68	-45.48	79.80	175.94	-18.50	108.48	-1633.45	-95.34	156.01	-2718.41	85.73	1224.98	0.00	0.00	0.00	-2685.30	130.44	1698.95	-2686.13	-17.34	1689.20	-1730.69	10.29	1732.59	-1740.41	156.41	1730.28	1945.81	1673.98	67.57	0.00	0.00	0.00	1348.35
0.67000	-2811.98	126.49	38.18	-2924.51	111.35	25.85	-1744.26	87.78	190.62	-1672.89	155.27	172.00	-2325.52	-35.01	95.22	-2464.56	-45.65	92.50	175.94	-18.50	108.48	-1633.45	-95.34	156.01	-2715.54	85.29	1223.12	0.00	0.00	0.00	-2701.08	128.19	1698.56	-2678.50	-18.89	1687.72	-1730.69	10.29	1732.59	-1740.41	156.41	1730.28	1944.91	1672.46	68.02	0.00	0.00	0.00	1349.49
0.68000	-2811.98	126.49	38.18	-2912.96	111.23	28.61	-1744.26	87.78	190.62	-1672.89	155.27	172.00	-2292.18	-34.98	99.86	-2415.88	-46.73	102.20	175.94	-18.50	108.48	-1633.45	-95.34	156.01	-2693.87	84.48	1221.75	0.00	0.00	0.00	-2696.48	124.47	1696.79	-2658.01	-18.39	1684.62	-1730.69	10.29	1732.59	-1740.41	156.41	1730.28	1944.77	1673.73	67.36	0.00	0.00	0.00	1348.51
0.69000	-2811.98	126.49	38.18	-2903.43	110.78	30.16	-1744.26	87.78	190.62	-1672.89	155.27	172.00	-2263.46	-34.96	103.69	-2373.33	-47.09	110.06	175.94	-18.50	108.48	-1633.45	-95.34	156.01	-2685.85	83.76	1220.12	0.00	0.00	0.00	-2652.95	125.45	1693.47	-2673.83	-19.12	1686.21	-1730.69	10.29	1732.59	-1740.41	156.41	1730.28	1945.57	1674.57	67.21	0.00	0.00	0.00	1347.77
0.70000	-2811.98	126.49	38.18	-2959.72	111.80	18.79	-1744.26	87.78	190.62	-1672.89	155.27	172.00	-2239.07	-34.96	106.76	-2336.60	-46.82	116.18	175.94	-18.50	108.48	-1633.45	-95.34	156.01	-2678.13	83.01	1217.77	0.00	0.00	0.00	-2630.93	124.00	1690.90	-2675.46	-21.35	1684.86	-1730.69	10.29	1732.59	-1740.41	156.41	1730.28	1945.77	1674.44	67.36	0.00	0.00	0.00	1347.84
0.71000	-2811.98	126.49	38.18	-2933.15	112.55	22.87	-1744.26	87.78	190.62	-1672.89	155.27	172.00	-2218.70	-34.96	109.09	-2305.35	-46.02	120.67	175.94	-18.50	108.48	-1633.45	-95.34	156.01	-2666.17	82.39	1215.44	0.00	0.00	0.00	-2644.86	121.62	1690.89	-2633.55	-23.96	1680.65	-1730.69	10.29	1732.59	-1740.41	156.41	1730.28	1946.20	1675.02	67.22	0.00	0.00	0.00	1347.92
0.72000	-2811.98	126.49	38.18	-2938.22	113.11	21.26	-1744.26	87.78	190.62	-1672.89	155.27	172.00	-2202.04	-34.96	110.70	-2279.27	-44.78	123.63	175.94	-18.50	108.48	-1633.45	-95.34	156.01	-2650.68	81.23	1213.85	0.00	0.00	0.00	-2650.34	118.10	1690.52	-2611.31	-23.06	1678.39	-1730.69	10.29	1732.59	-1740.41	156.41	1730.28	1945.02	1674.88	66.96	0.00	0.00	0.00	1348.23
0.73000	-2811.98	126.49	38.18	-2946.37	110.80	19.09	-1744.26	87.78	190.62	-1672.89	155.27	172.00	-2188.80	-34.97	111.63	-2258.04	-43.19	125.16	175.94	-18.50	108.48	-1633.45	-95.34	156.01	-2637.20	80.18	1212.02	0.00	0.00	0.00	-2627.73	120.28	1686.70	-2639.36	-26.90	1677.32	-1730.69	10.29	1732.59	-1740.41	156.41	1730.28	1946.19	1675.93	66.75	0.00	0.00	0.00	1348.42
0.74000	-2811.98	126.49	38.18	-2921.29	111.61	23.11	-1744.26	87.78	190.62	-1672.89	155.27	172.00	-2178.67	-34.99	111.89	-2241.32	-41.35	125.36	175.94	-18.50	108.48	-1633.45	-95.34	156.01	-2635.19	78.65	1209.80	0.00	0.00	0.00	-2639.49	116.37	1687.94	-2603.45	-28.63	1674.08	-1730.69	10.29	1732.59	-1740.41	156.41	1730.28	1945.93	1675.36	66.93	0.00	0.00	0.00	1348.15
0.75000	-2811.98	126.49	38.18	-2949.06	111.69	17.12	-1744.26	87.78	190.62	-1672.89	155.27	172.00	-2171.35	-35.01	111.52	-2228.79	-39.34	124.34	175.94	-18.50	108.48	-1633.45	-95.34	156.01	-2631.64	77.02	1207.87	0.00	0.00	0.00	-2611.32	113.70	1685.01	-2621.64	-31.28	1674.76	-1730.69	10.29	1732.59	-1740.41	156.41	1730.28	1945.55	1674.88	67.06	0.00	0.00	0.00	1347.66
0.76000	-2811.98	126.49	38.18	-2917.92	113.67	21.38	-1744.26	87.78	190.62	-1672.89	155.27	172.00	-2166.53	-35.03	110.55	-2220.14	-37.26	122.20	175.94	-18.50	108.48	-1633.45	-95.34	156.01	-2611.21	75.96	1206.14	0.00	0.00	0.00	-2593.82	111.53	1682.78	-2574.45	-31.65	1670.83	-1730.69	10.29	1732.59	-1740.41	156.41	1730.28	1945.90	1675.01	67.05	0.00	0.00	0.00	1348.54
0.77000	-2806.68	127.87	37.83	-2935.93	113.31	17.17	-1744.26	87.78	190.62	-1672.89	155.27	172.00	-2163.92	-35.06	109.00	-2215.02	-35.21	119.05	175.94	-18.50	108.48	-1633.45	-95.34	156.01	-2600.86	74.83	1204.56	0.00	0.00	0.00	-2563.85	109.02	1680.59	-2552.36	-33.46	1668.12	-1730.69	10.29	1732.59	-1740.41	156.41	1730.28	1945.23	1673.59	67.53	0.00	0.00	0.00	1349.06
0.78000	-2829.93	129.24	33.61	-2920.63	112.86	19.80	-1744.26	87.78	190.62	-1672.89	155.27	172.00	-2163.21	-35.08	106.90	-2213.14	-33.26	114.98	175.94	-18.50	108.48	-1633.45	-95.34	156.01	-2590.43	72.97	1203.25	0.00	0.00	0.00	-2566.82	107.12	1679.98	-2555.59	-32.89	1666.31	-1730.69	10.29	1732.59	-1740.41	156.41	1730.28	1945.96	1674.57	67.32	0.00	0.00	0.00	1348.23
0.79000	-2844.30	128.22	30.12	-2948.34	112.49	12.79	-1744.26	87.78	190.62	-1672.89	155.27	172.00	-2164.10	-35.10	104.27	-2214.15	-31.53	110.10	175.94	-18.50	108.48	-1633.45	-95.34	156.01	-2585.93	70.75	1201.96	0.00	0.00	0.00	-2566.47	104.71	1678.02	-2555.01	-36.03	1666.49	-1730.69	10.29	1732.59	-1740.41	156.41	1730.28	1945.55	1674.39	67.32	0.00	0.00	0.00	1348.43
0.80000	-2829.09	127.27	31.40	-2936.50	113.91	12.67	-1744.26	87.78	190.62	-1672.89	155.27	172.00	-2166.29	-35.13	101.15	-2217.73	-30.09	104.52	175.94	-18.50	108.48	-1633.45	-95.34	156.01	-2573.68	68.97	1201.20	0.00	0.00	0.00	-2545.97	101.06	1677.16	-2543.49	-39.83	1665.32	-1730.69	10.29	1732.59	-1740.41	156.41	1730.28	1946.14	1675.55	66.90	0.00	0.00	0.00	1348.14
0.81000	-2811.97	127.05	33.87	-2928.53	114.33	13.37	-1744.26	87.78	190.62	-1672.89	155.27	172.00	-2169.46	-35.14	97.56	-2223.56	-29.05	98.33	175.94	-18.50	108.48	-1633.45	-95.34	156.01	-2562.47	66.66	1200.66	0.00	0.00	0.00	-2541.15	98.41	1677.02	-2545.32	-43.63	1664.96	-1730.69	10.29	1732.59	-1740.41	156.41	1730.28	1945.44	1674.56	67.12	0.00	0.00	0.00	1348.52
0.82000	-2854.46	126.77	26.16	-2924.69	114.60	11.18	-1744.26	87.78	190.62	-1672.89	155.27	172.00	-2173.33	-35.16	93.53	-2231.32	-28.49	91.64	175.94	-18.50	108.48	-1633.45	-95.34	156.01	-2544.53	65.07	1200.71	0.00	0.00	0.00	-2515.69	96.90	1675.35	-2519.63	-46.57	1663.87	-1730.69	10.29	1732.59	-1740.41	156.41	1730.28	1945.24	1674.56	67.21	0.00	0.00	0.00	1347.71
0.83000	-2855.03	126.35	24.80	-2901.74	116.35	13.78	-1744.26	87.78	190.62	-1672.89	155.27	172.00	-2177.58	-35.17	89.09	-2240.71	-28.51	84.55	175.94	-18.50	108.48	-1633.45	-95.34	156.01	-2522.42	62.39	1200.95	0.00	0.00	0.00	-2515.26	94.50	1675.39	-2514.07	-46.99	1662.68	-1730.69	10.29	1732.59	-1740.41	156.41	1730.28	1944.83	1675.04	66.93	0.00	0.00	0.00	1347.62
0.84000	-2851.69	128.05	23.56	-2914.24	116.29	9.55	-1744.26	87.78	190.62	-1672.89	155.27	172.00	-2181.93	-35.17	84.25	-2278.70	-28.72	69.37	175.94	-18.50	108.48	-1633.45	-95.34	156.01	-2522.77	60.20	1200.91	0.00	0.00	0.00	-2512.57	91.29	1675.95	-2498.58	-50.99	1661.59	-1730.69	10.29	1732.59	-1740.41	156.41	1730.28	1945.56	1673.43	67.75	0.00	0.00	0.00	1348.19
0.85000	-2855.01	129.22	22.08	-2905.30	117.75	9.30	-1744.26	87.78	190.62	-1672.89	155.27	172.00	-2200.87	-36.69	72.67	-2272.74	-29.93	64.61	175.94	-18.50	108.48	-1633.45	-95.34	156.01	-2516.15	58.93	1201.55	0.00	0.00	0.00	-2523.94	87.38	1678.04	-2516.52	-56.50	1664.77	-1730.69	10.29	1732.59	-1740.41	156.41	1730.28	1945.49	1672.80	67.96	0.00	0.00	0.00	1348.20
0.86000	-2875.91	127.54	15.83	-2890.39	118.22	9.97	-1744.26	87.78	190.62	-1672.89	155.27	172.00	-2211.52	-35.43	63.98	-2291.33	-31.42	56.55	175.94	-18.50	108.48	-1633.45	-95.34	156.01	-2505.88	56.41	1202.32	0.00	0.00	0.00	-2504.49	85.87	1678.70	-2482.52	-58.06	1664.32	-1730.69	10.29	1732.59	-1740.41	156.41	1730.28	1945.86	1673.60	67.75	0.00	0.00	0.00	1349.45
0.87000	-2867.20	129.63	15.47	-2897.40	118.43	6.91	-1744.26	87.78	190.62	-1672.89	155.27	172.00	-2194.82	-35.91	64.01	-2269.68	-30.51	56.74	175.94	-18.50	108.48	-1633.45	-95.34	156.01	-2503.16	54.30	1203.30	0.00	0.00	0.00	-2508.60	82.81	1679.00	-2473.59	-62.16	1665.18	-1730.69	10.29	1732.59	-1740.41	156.41	1730.28	1945.76	1673.90	67.53	0.00	0.00	0.00	1349.00
0.88000	-2867.14	132.24	14.65	-2894.25	118.86	6.15	-1744.26	87.78	190.62	-1672.89	155.27	172.00	-2226.44	-35.74	55.60	-2292.60	-30.12	50.32	175.94	-18.50	108.48	-1633.45	-95.34	156.01	-2488.15	52.85	1204.45	0.00	0.00	0.00	-2467.92	78.21	1678.95	-2470.02	-62.31	1665.92	-1730.69	10.29	1732.59	-1740.41	156.41	1730.28	1945.35	1674.31	67.32	0.00	0.00	0.00	1348.89
0.89000	-2866.62	131.55	12.13	-2892.10	119.44	5.61	-1744.26	87.78	190.62	-1672.89	155.27	172.00	-2219.96	-35.38	54.40	-2279.90	-29.86	51.11	175.94	-18.50	108.48	-1633.45	-95.34	156.01	-2469.57	50.96	1206.23	0.00	0.00	0.00	-2457.22	77.33	1679.16	-2455.70	-66.39	1665.95	-1730.69	10.29	1732.59	-1740.41	156.41	1730.28	1944.28	1673.54	67.44	0.00	0.00	0.00	1348.72
0.90000	-2868.01	131.98	9.35	-2880.66	120.43	7.49	-1744.26	87.78	190.62	-1672.89	155.27	172.00	-2219.52	-33.91	53.12	-2282.87	-28.68	48.35	175.94	-18.50	108.48	-1633.45	-95.34	156.01	-2465.69	49.22	1208.40	0.00	0.00	0.00	-2458.04	75.90	1682.77	-2444.33	-69.21	1668.07	-1730.69	10.29	1732.59	-1740.41	156.41	1730.28	1945.60	1675.17	66.91	0.00	0.00	0.00	1348.77
0.91000	-2866.17	132.87	7.37	-2859.61	121.13	11.69	-1744.26	87.78	190.62	-1672.89	155.27	172.00	-2190.79	-34.60	57.65	-2279.30	-29.70	47.54	175.94	-18.50	108.48	-1633.45	-95.34	156.01	-2452.97	47.61	1210.31	0.00	0.00	0.00	-2455.09	71.02	1685.48	-2449.50	-71.43	1669.96	-1730.69	10.29	1732.59	-1740.41	156.41	1730.28	1945.54	1674.39	67.13	0.00	0.00	0.00	1348.65
0.92000	-2860.61	134.85	3.72	-2868.60	121.79	10.42	-1744.26	87.78	190.62	-1672.89	155.27	172.00	-2206.51	-34.73	54.02	-2296.31	-30.53	44.40	175.94	-18.50	108.48	-1633.45	-95.34	156.01	-2435.50	46.42	1212.36	0.00	0.00	0.00	-2444.09	70.17	1686.18	-2433.81	-73.44	1670.97	-1730.69	10.29	1732.59	-1740.41	156.41	1730.28	1944.85	1673.53	67.53	0.00	0.00	0.00	1348.56
0.93000	-2846.15	136.42	0.04	-2851.25	122.03	16.02	-1744.26	87.78	190.62	-1672.89	155.27	172.00	-2184.66	-35.78	58.21	-2280.89	-30.31	45.14	175.94	-18.50	108.48	-1633.45	-95.34	156.01	-2424.41	45.19	1214.45	0.00	0.00	0.00	-2415.95	65.83	1686.67	-2425.08	-75.18	1672.20	-1730.69	10.29	1732.59	-1740.41	156.41	1730.28	1945.20	1673.35	67.68	0.00	0.00	0.00	1348.44
0.94000	-2828.95	136.29	-2.17	-2846.51	123.25	19.15	-1744.26	87.78	190.62	-1672.89	155.27	172.00	-2178.02	-33.46	58.05	-2286.40	-30.22	43.93	175.94	-18.50	108.48	-1633.45	-95.34	156.01	-2427.17	43.28	1216.50	0.00	0.00	0.00	-2407.09	66.20	1689.24	-2437.05	-78.86	1675.32	-1730.69	10.29	1732.59	-1740.41	156.41	1730.28	1945.21	1673.08	67.85	0.00	0.00	0.00	1347.98
0.95000	-2810.56	137.53	-3.05	-2841.91	123.65	21.27	-1744.26	87.78	190.62	-1672.89	155.27	172.00	-2212.82	-34.82	51.04	-2301.05	-30.70	40.68	175.94	-18.50	108.48	-1633.45	-95.34	156.01	-2417.06	41.48	1218.06	0.00	0.00	0.00	-2420.16	62.67	1690.90	-2417.97	-80.69	1676.71	-1730.69	10.29	1732.59	-1740.41	156.41	1730.28	1945.46	1673.99	67.43	0.00	0.00	0.00	1348.10
0.96000	-2813.04	139.17	-6.92	-2821.85	124.62	27.09	-1744.26	87.78	190.62	-1672.89	155.27	172.00	-2216.34	-33.63	49.86	-2292.41	-30.27	42.73	175.94	-18.50	108.48	-1633.45	-95.34	156.01	-2398.70	39.54	1220.58	0.00	0.00	0.00	-2416.06	59.51	1693.87	-2396.04	-83.32	1678.58	-1730.69	10.29	1732.59	-1740.41	156.41	1730.28	1945.42	1674.77	67.02	0.00	0.00	0.00	1349.30
0.97000	-2789.50	142.00	-0.65	-2801.24	127.18	34.16	-1744.26	87.78	190.62	-1672.89	155.27	172.00	-2195.47	-34.34	53.20	-2295.78	-29.39	41.48	175.94	-18.50	108.48	-1633.45	-95.34	156.01	-2385.60	39.04	1222.35	0.00	0.00	0.00	-2385.01	60.42	1694.37	-2395.41	-85.02	1679.40	-1730.69	10.29	1732.59	-1740.41	156.41	1730.28	1944.86	1673.64	67.46	0.00	0.00	0.00	1348.50
0.98000	-2758.76	145.81	9.24	-2792.04	129.96	40.05	-1744.26	87.78	190.62	-1672.89	155.27	172.00	-2208.38	-34.81	51.27	-2270.98	-28.19	46.15	175.94	-18.50	108.48	-1633.45	-95.34	156.01	-2382.07	38.14	1223.19	0.00	0.00	0.00	-2352.79	58.94	1696.22	-2387.35	-85.54	1681.42	-1730.69	10.29	1732.59	-1740.41	156.41	1730.28	1945.25	1674.10	67.38	0.00	0.00	0.00	1348.33
0.99000	-2754.54	149.66	12.40	-2768.99	131.85	47.84	-1744.26	87.78	190.62	-1672.89	155.27	172.00	-2194.03	-32.89	53.94	-2287.50	-28.54	42.66	175.94	-18.50	108.48	-1633.45	-95.34	156.01	-2373.74	36.82	1225.00	0.00	0.00	0.00	-2360.58	54.88	1698.87	-2387.20	-86.34	1683.47	-1730.69	10.29	1732.59	-1740.41	156.41	1730.28	1945.08	1673.85	67.32	0.00	0.00	0.00	1348.53
1.00000	-2738.64	150.77	16.53	-2734.59	133.17	55.73	-1744.26	87.78	190.62	-1672.89	155.27	172.00	-2205.79	-33.62	50.17	-2281.32	-29.94	43.59	175.94	-18.50	108.48	-1633.45	-95.34	156.01	-2358.31	36.63	1226.45	0.00	0.00	0.00	-2356.19	56.21	1701.69	-2360.33	-88.83	1684.74	-1730.69	10.29	1732.59	-1740.41	156.41	1730.28	1945.52	1674.98	67.00	0.00	0.00	0.00	1348.76
1.01000	-2712.59	152.42	21.79	-2725.24	135.48	56.99	-1744.26	87.78	190.62	-1672.89	155.27	172.00	-2211.12	-33.48	50.27	-2278.31	-28.25	43.88	175.94	-18.50	108.48	-1633.45	-95.34	156.01	-2354.17	35.82	1228.05	0.00	0.00	0.00	-2346.80	53.27	1702.74	-2352.21	-90.25	1687.40	-1730.69	10.29	1732.59	-1740.41	156.41	1730.28	1944.88	1673.92	67.21	0.00	0.00	0.00	1348.80
1.02000	-2685.58	154.87	25.40	-2698.87	135.94	60.13	-1744.26	87.78	190.62	-1672.89	155.27	172.00	-2215.15	-35.10	49.22	-2277.12	-28.46	44.04	175.94	-18.50	108.48	-1633.45	-95.34	156.01	-2341.21	35.71	1229.93	0.00	0.00	0.00	-2329.86	51.09	1702.74	-2355.71	-92.04	1689.04	-1730.69	10.29	1732.59	-1740.41	156.41	1730.28	1944.73	1673.17	67.46	0.00	0.00	0.00	1348.83
1.03000	-2655.61	155.52	27.46	-2678.34	137.81	60.84	-1744.26	87.78	190.62	-1672.89	155.27	172.00	-2181.35	-34.67	54.03	-2279.45	-30.36	42.62	175.94	-18.50	108.48	-1633.45	-95.34	156.01	-2332.54	35.35	1231.51	0.00	0.00	0.00	-2336.97	49.90	1706.10	-2323.88	-91.87	1688.90	-1730.69	10.29	1732.59	-1740.41	156.41	1730.28	1946.25	1674.58	67.32	0.00	0.00	0.00	1349.23
1.04000	-2628.69	157.55	29.19	-2651.51	139.12	61.42	-1744.26	87.78	190.62	-1672.89	155.27	172.00	-2191.66	-33.74	53.40	-2290.26	-29.83	40.02	175.94	-18.50	108.48	-1633.45	-95.34	156.01	-2324.15	34.84	1233.09	0.00	0.00	0.00	-2339.81	51.04	1708.78	-2336.14	-92.22	1692.10	-1730.69	10.29	1732.59	-1740.41	156.41	1730.28	1945.82	1674.41	67.38	0.00	0.00	0.00	1348.00
1.05000	-2595.03	158.09	30.40	-2628.43	139.87	60.24	-1744.26	87.78	190.62	-1672.89	155.27	172.00	-2198.96	-33.10	50.35	-2294.96	-28.45	38.89	175.94	-18.50	108.48	-1633.45	-95.34	156.01	-2313.25	34.48	1234.87	0.00	0.00	0.00	-2288.35	50.48	1707.57	-2306.96	-91.44	1692.22	-1730.69	10.29	1732.59	-1740.41	156.41	1730.28	1945.98	1673.72	67.61	0.00	0.00	0.00	1347.18
1.06000	-2562.65	158.75	31.50	-2586.29	140.07	60.85	-1744.26	87.78	190.62	-1672.89	155.27	172.00	-2212.10	-32.35	47.91	-2287.87	-26.89	40.45	175.94	-18.50	108.48	-1633.45	-95.34	156.01	-2312.62	34.51	1236.62	0.00	0.00	0.00	-2286.98	49.12	1708.84	-2323.90	-92.85	1696.07	-1730.69	10.29	1732.59	-1740.41	156.41	1730.28	1944.85	1672.59	67.80	0.00	0.00	0.00	1347.95
1.07000	-2534.45	158.97	30.48	-2550.40	140.65	60.64	-1744.26	87.78	190.62	-1672.89	155.27	172.00	-2199.39	-31.71	50.56	-2278.14	-27.28	41.47	175.94	-18.50	108.48	-1633.45	-95.34	156.01	-2297.87	33.01	1238.33	0.00	0.00	0.00	-2290.76	51.15	1710.48	-2304.45	-93.17	1696.23	-1730.69	10.29	1732.59	-1740.41	156.41	1730.28	1944.38	1672.31	67.84	0.00	0.00	0.00	1348.98
1.08000	-2505.80	157.73	29.44	-2522.09	140.04	57.14	-1744.26	87.78	190.62	-1672.89	155.27	172.00	-2191.24	-31.32	52.69	-2270.20	-26.10	43.11	175.94	-18.50	108.48	-1633.45	-95.34	156.01	-2290.74	32.94	1239.41	0.00	0.00	0.00	-2275.51	52.25	1711.40	-2297.69	-91.02	1696.41	-1730.69	10.29	1732.59	-1740.41	156.41	1730.28	1944.33	1672.51	67.85	0.00	0.00	0.00	1349.12
1.09000	-2467.17	156.31	28.78	-2471.26	138.23	58.42	-1744.26	87.78	190.62	-1672.89	155.27	172.00	-2215.56	-29.69	47.55	-2287.11	-25.13	39.85	175.94	-18.50	108.48	-1633.45	-95.34	156.01	-2277.71	32.04	1239.99	0.00	0.00	0.00	-2265.80	50.69	1711.61	-2282.19	-92.18	1697.34	-1730.69	10.29	1732.59	-1740.41	156.41	1730.28	1944.41	1673.29	67.58	0.00	0.00	0.00	1348.43
1.10000	-2432.09	155.17	29.14	-2428.67	137.00	57.26	-1744.26	87.78	190.62	-1672.89	155.27	172.00	-2170.77	-27.48	55.54	-2294.64	-25.55	39.75	175.94	-18.50	108.48	-1633.45	-95.34	156.01	-2269.52	31.28	1241.13	0.00	0.00	0.00	-2253.05	50.72	1712.18	-2265.25	-91.67	1697.70	-1730.69	10.29	1732.59	-1740.41	156.41	1730.28	1944.57	1673.45	67.43	0.00	0.00	0.00	1348.49
1.11000	-2394.38	153.08	29.11	-2409.72	135.61	52.47	-1744.26	87.78	190.62	-1672.89	155.27	172.00	-2202.68	-28.53	50.22	-2269.70	-23.73	43.65	175.94	-18.50	108.48	-1633.45	-95.34	156.01	-2260.49	30.42	1241.52	0.00	0.00	0.00	-2230.41	51.26	1712.08	-2252.02	-91.04	1698.47	-1730.69	10.29	1732.59	-1740.41	156.41	1730.28	1944.78	1673.61	67.48	0.00	0.00	0.00	1348.99
1.12000	-2371.32	151.22	26.77	-2392.18	135.86	46.59	-1744.26	87.78	190.62	-1672.89	155.27	172.00	-2189.55	-28.04	52.35	-2294.25	-24.18	39.35	175.94	-18.50	108.48	-1633.45	-95.34	156.01	-2250.67	29.79	1241.94	0.00	0.00	0.00	-2230.63	50.58	1711.72	-2264.18	-91.52	1700.53	-1730.69	10.29	1732.59	-1740.41	156.41	1730.28	1945.48	1673.42	67.78	0.00	0.00	0.00	1348.29
1.13000	-2321.19	150.77	29.79	-2337.50	135.78	46.67	-1744.26	87.78	190.62	-1672.89	155.27	172.00	-2196.50	-27.73	52.85	-2278.62	-22.86	43.24	175.94	-18.50	108.48	-1633.45	-95.34	156.01	-2240.06	29.57	1242.26	0.00	0.00	0.00	-2218.46	52.17	1712.31	-2226.52	-90.40	1698.92	-1730.69	10.29	1732.59	-1740.41	156.41	1730.28	1945.75	1673.92	67.51	0.00	0.00	0.00	1349.89
1.14000	-2274.05	150.06	32.29	-2304.03	135.67	44.74	-1744.26	87.78	190.62	-1672.89	155.27	172.00	-2202.94	-25.79	50.52	-2296.59	-22.02	40.08	175.94	-18.50	108.48	-1633.45	-95.34	156.01	-2234.71	29.31	1242.20	0.00	0.00	0.00	-2230.38	50.82	1714.10	-2230.09	-90.57	1700.03	-1730.69	10.29	1732.59	-1740.41	156.41	1730.28	1945.63	1674.52	67.36	0.00	0.00	0.00	1349.23
1.15000	-2237.55	149.63	33.86	-2282.00	135.76	40.81	-1744.26	87.78	190.62	-1672.89	155.27	172.00	-2226.48	-26.69	46.34	-2300.84	-21.99	38.42	175.94	-18.50	108.48	-1633.45	-95.34	156.01	-2230.13	28.85	1242.02	0.00	0.00	0.00	-2219.43	52.48	1712.85	-2204.27	-89.34	1699.74	-1730.69	10.29	1732.59	-1740.41	156.41	1730.28	1946.30	1675.13	67.16	0.00	0.00	0.00	1349.14
1.16000	-2194.52	148.75	37.77	-2242.39	136.07	40.49	-1744.26	87.78	190.62	-1672.89	155.27	172.00	-2186.81	-23.59	52.47	-2282.90	-20.78	40.46	175.94	-18.50	108.48	-1633.45	-95.34	156.01	-2220.33	28.63	1241.95	0.00	0.00	0.00	-2206.66	54.49	1712.81	-2203.58	-90.78	1699.41	-1730.69	10.29	1732.59	-1740.41	156.41	1730.28	1946.09	1674.77	67.27	0.00	0.00	0.00	1348.55
1.17000	-2156.11	148.37	41.95	-2188.17	136.41	44.10	-1744.26	87.78	190.62	-1672.89	155.27	172.00	-2198.04	-25.06	51.23	-2295.79	-21.60	37.64	175.94	-18.50	108.48	-1633.45	-95.34	156.01	-2209.35	29.30	1241.63	0.00	0.00	0.00	-2185.57	54.08	1710.15	-2193.06	-89.02	1698.81	-1730.69	10.29	1732.59	-1740.41	156.41	1730.28	1944.71	1673.19	67.61	0.00	0.00	0.00	1348.27
1.18000	-2105.66	147.87	47.84	-2167.02	137.12	42.37	-1744.26	87.78	190.62	-1672.89	155.27	172.00	-2231.16	-30.83	43.78	-2287.78	-22.96	39.34	175.94	-18.50	108.48	-1633.45	-95.34	156.01	-2197.52	28.88	1241.27	0.00	0.00	0.00	-2162.00	55.71	1710.33	-2184.61	-88.17	1698.62	-1730.69	10.29	1732.59	-1740.41	156.41	1730.28	1944.88	1673.10	67.66	0.00	0.00	0.00	1348.64
1.19000	-2069.45	146.87	49.90	-2122.93	136.77	45.96	-1744.26	87.78	190.62	-1672.89	155.27	172.00	-2239.91	-29.66	40.91	-2308.15	-25.68	34.20	175.94	-18.50	108.48	-1633.45	-95.34	156.01	-2193.10	29.12	1240.34	0.00	0.00	0.00	-2161.60	56.76	1709.79	-2171.30	-87.78	1698.36	-1730.69	10.29	1732.59	-1740.41	156.41	1730.28	1945.58	1674.27	67.43	0.00	0.00	0.00	1348.75
1.20000	-2027.78	146.49	55.66	-2088.63	136.21	48.84	-1744.26	87.78	190.62	-1672.89	155.27	172.00	-2222.79	-30.81	43.09	-2290.78	-27.29	37.05	175.94	-18.50	108.48	-1633.45	-95.34	156.01	-2176.44	30.36	1239.58	0.00	0.00	0.00	-2167.03	56.56	1710.78	-2165.87	-86.65	1697.76	-1730.69	10.29	1732.59	-1740.41	156.41	1730.28	1945.44	1675.09	67.11	0.00	0.00	0.00	1348.85
1.21000	-1980.49	145.71	63.49	-2046.52	135.87	54.68	-1744.26	87.78	190.62	-1672.89	155.27	172.00	-2196.62	-31.98	47.19	-2298.23	-28.81	34.83	175.94	-18.50	108.48	-1633.45	-95.34	156.01	-2170.79	30.32	1238.61	0.00	0.00	0.00	-2153.13	57.68	1709.09	-2156.28	-86.38	1696.44	-1730.69	10.29	1732.59	-1740.41	156.41	1730.28	1945.14	1673.70	67.57	0.00	0.00	0.00	1347.57
1.22000	-1949.23	145.32	73.36	-1988.14	135.76	64.93	-1744.26	87.78	190.62	-1672.89	155.27	172.00	-2200.33	-32.65	46.03	-2297.92	-28.72	33.72	175.94	-18.50	108.48	-1633.45	-95.34	156.01	-2156.95	29.82	1237.55	0.00	0.00	0.00	-2138.76	58.81	1706.89	-2162.45	-87.06	1695.83	-1730.69	10.29	1732.59	-1740.41	156.41	1730.28	1945.54	1674.20	67.35	0.00	0.00	0.00	1348.08
1.23000	-1920.74	145.52	85.17	-1934.55	135.24	74.58	-1744.26	87.78	190.62	-1672.89	155.27	172.00	-2198.10	-32.98	45.72	-2289.58	-27.96	35.80	175.94	-18.50	108.48	-1633.45	-95.34	156.01	-2156.38	30.61	1236.42	0.00	0.00	0.00	-2119.15	59.82	1707.00	-2135.58	-84.05	1693.56	-1730.69	10.29	1732.59	-1740.41	156.41	1730.28	1945.91	1674.49	67.21	0.00	0.00	0.00	1348.35
1.24000	-1881.76	146.56	98.84	-1904.20	134.19	80.51	-1744.26	87.78	190.62	-1672.89	155.27	172.00	-2205.91	-36.31	43.16	-2292.90	-29.42	35.14	175.94	-18.50	108.48	-1633.45	-95.34	156.01	-2144.86	31.36	1235.19	0.00	0.00	0.00	-2119.29	60.06	1705.57	-2152.97	-82.31	1694.27	-1730.69	10.29	1732.59	-1740.41	156.41	1730.28	1946.11	1674.36	67.36	0.00	0.00	0.00	1348.22
1.25000	-1849.46	148.38	107.69	-1889.05	133.04	84.16	-1744.26	87.78	190.62	-1672.89	155.27	172.00	-2208.00	-34.74	43.76	-2287.61	-29.53	34.98	175.94	-18.50	108.48	-1633.45	-95.34	156.01	-2128.59	31.56	1233.67	0.00	0.00	0.00	-2137.23	61.10	1704.78	-2106.47	-80.08	1691.63	-1730.69	10.29	1732.59	-1740.41	156.41	1730.28	1945.18	1673.83	67.46	0.00	0.00	0.00	1349.05
1.26000	-1816.75	147.77	119.17	-1852.33	134.33	107.74	-1744.26	87.78	190.62	-1672.89	155.27	172.00	-2203.81	-34.62	42.87	-2269.40	-27.18	38.35	175.94	-18.50	108.48	-1633.45	-95.34	156.01	-2124.99	31.69	1231.57	0.00	0.00	0.00	-2107.80	64.16	1702.80	-2104.31	-79.51	1691.60	-1730.69	10.29	1732.59	-1740.41	156.41	1730.28	1944.98	1673.04	67.64	0.00	0.00	0.00	1348.61
1.27000	-1785.31	147.31	131.89	-1826.43	135.54	120.28	-1744.26	87.78	190.62	-1672.89	155.27	172.00	-2212.38	-35.91	40.28	-2291.88	-29.52	33.41	175.94	-18.50	108.48	-1633.45	-95.34	156.01	-2113.15	32.32	1229.86	0.00	0.00	0.00	-2092.14	63.41	1701.34	-2087.72	-77.97	1690.04	-1730.69	10.29	1732.59	-1740.41	156.41	1730.28	1945.48	1673.72	67.52	0.00	0.00	0.00	1348.22
1.28000	-1755.76	146.53	145.92	-1797.96	136.78	131.19	-1744.26	87.78	190.62	-1672.89	155.27	172.00	-2204.99	-36.14	41.93	-2273.67	-28.19	36.84	175.94	-18.50	108.48	-1633.45	-95.34	156.01	-2098.40	33.04	1228.07	0.00	0.00	0.00	-2096.94	66.50	1699.67	-2069.26	-77.12	1687.59	-1730.69	10.29	1732.59	-1740.41	156.41	1730.28	1945.88	1674.33	67.43	0.00	0.00	0.00	1348.71
1.29000	-1730.18	147.20	159.49	-1770.96	136.47	142.66	-1744.26	87.78	190.62	-1672.89	155.27	172.00	-2207.32	-36.41	41.10	-2284.18	-28.72	33.72	175.94	-18.50	108.48	-1633.45	-95.34	156.01	-2091.23	33.42	1226.16	0.00	0.00	0.00	-2074.03	68.03	1697.75	-2076.15	-76.10	1686.56	-1730.69	10.29	1732.59	-1740.41	156.41	1730.28	1946.25	1675.23	67.13	0.00	0.00	0.00	1349.77
1.30000	-1706.90	146.72	172.74	-1746.11	134.89	154.24	-1744.26	87.78	190.62	-1672.89	155.27	172.00	-2198.95	-35.10	40.89	-2277.88	-28.31	34.28	175.94	-18.50	108.48	-1633.45	-95.34	156.01	-2080.46	34.09	1223.85	0.00	0.00	0.00	-2068.99	70.96	1696.69	-2067.30	-74.97	1685.16	-1730.69	10.29	1732.59	-1740.41	156.41	1730.28	1945.31	1674.76	67.20	0.00	0.00	0.00	1349.45
1.31000	-1687.21	147.58	183.47	-1725.55	135.51	163.57	-1744.26	87.78	190.62	-1672.89	155.27	172.00	-2199.27	-35.01	40.84	-2288.24	-28.37	32.94	175.94	-18.50	108.48	-1633.45	-95.34	156.01	-2065.95	34.60	1221.72	0.00	0.00	0.00	-2057.43	71.69	1694.24	-2041.87	-72.96	1681.57	-1730.69	10.29	1732.59	-1740.41	156.41	1730.28	1945.64	1674.97	67.21	0.00	0.00	0.00	1348.98
1.32000	-1670.27	148.85	191.46	-1707.16	135.36	170.58	-1744.26	87.78	190.62	-1672.89	155.27	172.00	-2214.81	-36.69	36.96	-2274.30	-28.17	34.49	175.94	-18.50	108.48	-1633.45	-95.34	156.01	-2050.65	36.01	1219.97	0.00	0.00	0.00	-2041.48	71.84	1692.32	-2051.97	-72.00	1681.61	-1730.69	10.29	1732.59	-1740.41	156.41	1730.28	1946.26	1674.30	67.52	0.00	0.00	0.00	1349.05
1.33000	-1656.36	150.90	194.13	-1692.90	137.23	172.86	-1744.26	87.78	190.62	-1672.89	155.27	172.00	-2231.41	-37.90	33.61	-2317.05	-29.84	25.17	175.94	-18.50	108.48	-1633.45	-95.34	156.01	-2047.17	36.40	1217.61	0.00	0.00	0.00	-2028.96	75.55	1690.41	-2043.77	-68.47	1680.72	-1730.69	10.29	1732.59	-1740.41	156.41	1730.28	1945.48	1673.73	67.65	0.00	0.00	0.00	1348.57
1.34000	-1642.73	153.14	194.85	-1680.63	138.38	171.08	-1744.26	87.78	190.62	-1672.89	155.27	172.00	-2214.21	-35.57	35.30	-2301.04	-29.91	27.82	175.94	-18.50	108.48	-1633.45	-95.34	156.01	-2034.11	37.29	1215.63	0.00	0.00	0.00	-2025.10	78.81	1688.23	-2011.04	-66.68	1677.23	-1730.69	10.29	1732.59	-1740.41	156.41	1730.28	1945.99	1674.12	67.39	0.00	0.00	0.00	1349.12
1.35000	-1634.19	154.82	186.10	-1669.98	138.50	166.33	-1744.26	87.78	190.62	-1672.89	155.27	172.00	-2230.77	-35.42	30.29	-2295.36	-29.69	28.61	175.94	-18.50	108.48	-1633.45	-95.34	156.01	-2022.46	39.02	1213.56	0.00	0.00	0.00	-1996.76	81.47	1685.50	-2014.55	-65.05	1676.55	-1730.69	10.29	1732.59	-1740.41	156.41	1730.28	1944.99	1673.21	67.61	0.00	0.00	0.00	1348.33
1.36000	-1625.04	155.61	178.29	-1661.86	139.17	159.19	-1744.26	87.78	190.62	-1672.89	155.27	172.00	-2214.61	-34.77	33.09	-2289.76	-28.36	28.99	175.94	-18.50	108.48	-1633.45	-95.34	156.01	-2013.75	39.81	1211.29	0.00	0.00	0.00	-1990.92	83.01	1683.29	-1993.04	-62.21	1675.09	-1730.69	10.29	1732.59	-1740.41	156.41	1730.28	1945.17	1673.49	67.58	0.00	0.00	0.00	1348.71
1.37000	-1618.95	157.18	169.28	-1655.56	139.45	151.45	-1744.26	87.78	190.62	-1672.89	155.27	172.00	-2220.82	-34.49	31.06	-2296.13	-29.16	26.33	175.94	-18.50	108.48	-1633.45	-95.34	156.01	-1992.30	41.76	1209.65	0.00	0.00	0.00	-1986.41	83.84	1681.42	-1967.65	-58.21	1673.12	-1730.69	10.29	1732.59	-1740.41	156.41	1730.28	1945.11	1674.41	67.10	0.00	0.00	0.00	1348.68
1.38000	-1614.41	156.88	160.84	-1649.74	137.78	143.66	-1744.26	87.78	190.62	-1672.89	155.27	172.00	-2233.46	-37.54	26.30	-2301.94	-30.21	24.93	175.94	-18.50	108.48	-1633.45	-95.34	156.01	-1987.98	43.08	1207.73	0.00	0.00	0.00	-1968.86	87.74	1680.69	-1962.13	-55.48	1672.28	-1730.69	10.29	1732.59	-1740.41	156.41	1730.28	1946.34	1674.49	67.30	0.00	0.00	0.00	1348.51
1.39000	-1606.61	154.52	150.59	-1644.13	136.28	135.37	-1744.26	87.78	190.62	-1672.89	155.27	172.00	-2227.19	-36.28	26.53	-2293.96	-29.26	24.64	175.94	-18.50	108.48	-1633.45	-95.34	156.01	-1975.28	45.33	1206.40	0.00	0.00	0.00	-1975.33	90.36	1679.81	-1963.41	-53.79	1671.78	-1730.69	10.29	1732.59	-1740.41	156.41	1730.28	1945.98	1673.78	67.68	0.00	0.00	0.00	1347.75
1.40000	-1599.92	152.54	140.33	-1636.75	132.91	127.76	-1744.26	87.78	190.62	-1672.89	155.27	172.00	-2225.53	-36.99	25.11	-2296.27	-29.72	22.72	175.94	-18.50	108.48	-1633.45	-95.34	156.01	-1964.97	46.47	1204.62	0.00	0.00	0.00	-1955.82	94.03	1678.26	-1953.96	-49.22	1670.18	-1730.69	10.29	1732.59	-1740.41	156.41	1730.28	1945.47	1672.28	68.19	0.00	0.00	0.00	1347.19
1.41000	-1590.77	149.20	129.70	-1629.78	129.80	119.30	-1744.26	87.78	190.62	-1672.89	155.27	172.00	-2246.80	-37.50	18.44	-2281.44	-30.53	24.30	175.94	-18.50	108.48	-1633.45	-95.34	156.01	-1959.08	48.47	1203.51	0.00	0.00	0.00	-1945.83	96.98	1677.22	-1936.13	-46.49	1668.75	-1730.69	10.29	1732.59	-1740.41	156.41	1730.28	1945.90	1674.50	67.34	0.00	0.00	0.00	1347.83
1.42000	-1583.28	144.43	119.46	-1622.69	124.21	111.39	-1744.26	87.78	190.62	-1672.89	155.27	172.00	-2254.10	-37.57	15.44	-2295.15	-31.29	20.27	175.94	-18.50	108.48	-1633.45	-95.34	156.01	-1942.97	50.60	1202.54	0.00	0.00	0.00	-1936.23	101.11	1676.89	-1914.08	-42.96	1667.81	-1730.69	10.29	1732.59	-1740.41	156.41	1730.28	1945.45	1674.04	67.66	0.00	0.00	0.00	1348.85
1.43000	-1577.39	140.49	109.82	-1617.55	120.10	103.58	-1744.26	87.78	190.62	-1672.89	155.27	172.00	-2245.11	-38.35	16.60	-2281.37	-30.11	22.03	175.94	-18.50	108.48	-1633.45	-95.34	156.01	-1932.51	52.06	1202.23	0.00	0.00	0.00	-1941.47	102.50	1676.73	-1905.39	-40.52	1667.84	-1730.69	10.29	1732.59	-1740.41	156.41	1730.28	1945.27	1673.94	67.63	0.00	0.00	0.00	1349.21
1.44000	-1572.13	137.41	101.40	-1615.88	116.69	93.46	-1744.26	87.78	190.62	-1672.89	155.27	172.00	-2242.49	-38.24	16.20	-2274.13	-31.34	22.17	175.94	-18.50	108.48	-1633.45	-95.34	156.01	-1918.50	54.04	1202.25	0.00	0.00	0.00	-1907.42	107.79	1675.06	-1903.78	-37.00	1668.67	-1730.69	10.29	1732.59	-1740.41	156.41	1730.28	1944.62	1673.39	67.58	0.00	0.00	0.00	1348.16
1.45000	-1568.30	136.98	93.78	-1610.78	117.08	87.05	-1744.26	87.78	190.62	-1672.89	155.27	172.00	-2235.21	-38.05	16.39	-2274.72	-31.88	20.34	175.94	-18.50	108.48	-1633.45	-95.34	156.01	-1908.42	55.98	1202.21	0.00	0.00	0.00	-1907.14	111.54	1675.29	-1882.09	-33.82	1669.33	-1730.69	10.29	1732.59	-1740.41	156.41	1730.28	1944.78	1673.46	67.39	0.00	0.00	0.00	1347.81
1.46000	-1564.72	136.02	87.25	-1609.01	117.15	81.46	-1744.26	87.78	190.62	-1672.89	155.27	172.00	-2243.21	-37.56	14.62	-2277.02	-31.88	18.20	175.94	-18.50	108.48	-1633.45	-95.34	156.01	-1895.45	57.65	1202.86	0.00	0.00	0.00	-1881.50	115.96	1675.21	-1886.37	-29.93	1670.37	-1730.69	10.29	1732.59	-1740.41	156.41	1730.28	1945.45	1673.55	67.64	0.00	0.00	0.00	1348.91
1.47000	-1565.25	134.70	77.83	-1605.37	115.60	76.80	-1744.26	87.78	190.62	-1672.89	155.27	172.00	-2233.30	-38.28	15.35	-2278.21	-32.85	16.77	175.94	-18.50	108.48	-1633.45	-95.34	156.01	-1883.30	59.10	1203.88	0.00	0.00	0.00	-1868.17	119.92	1676.56	-1864.06	-26.52	1670.59	-1730.69	10.29	1732.59	-1740.41	156.41	1730.28	1945.92	1675.07	67.05	0.00	0.00	0.00	1349.18
1.48000	-1563.52	135.21	71.88	-1604.59	115.76	72.15	-1744.26	87.78	190.62	-1672.89	155.27	172.00	-2237.74	-38.58	14.67	-2269.92	-33.44	16.50	175.94	-18.50	108.48	-1633.45	-95.34	156.01	-1875.47	61.10	1204.92	0.00	0.00	0.00	-1858.92	123.65	1677.34	-1866.33	-23.42	1672.02	-1730.69	10.29	1732.59	-1740.41	156.41	1730.28	1946.12	1674.09	67.38	0.00	0.00	0.00	1348.45
1.49000	-1559.21	135.07	71.29	-1602.09	116.45	68.85	-1744.26	87.78	190.62	-1672.89	155.27	172.00	-2228.08	-39.93	15.00	-2263.24	-33.77	15.51	175.94	-18.50	108.48	-1633.45	-95.34	156.01	-1862.44	63.12	1206.60	0.00	0.00	0.00	-1850.73	125.44	1677.28	-1852.37	-21.19	1673.53	-1730.69	10.29	1732.59	-1740.41	156.41	1730.28	1946.22	1674.52	67.41	0.00	0.00	0.00	1347.77
1.50000	-1559.47	134.98	69.81	-1601.67	116.64	66.67	-1744.26	87.78	190.62	-1672.89	155.27	172.00	-2223.59	-40.62	14.46	-2263.87	-33.20	13.33	175.94	-18.50	108.48	-1633.45	-95.34	156.01	-1843.45	65.12	1208.56	0.00	0.00	0.00	-1840.86	127.68	1680.43	-1841.68	-17.79	1675.67	-1730.69	10.29	1732.59	-1740.41	156.41	1730.28	1945.43	1674.36	67.31	0.00	0.00	0.00	1348.10
1.51000	-1558.02	134.23	67.29	-1602.84	116.34	63.74	-1744.26	87.78	190.62	-1672.89	155.27	172.00	-2220.75	-39.31	13.82	-2258.39	-34.13	12.81	175.94	-18.50	108.48	-1633.45	-95.34	156.01	-1831.78	64.58	1216.26	0.00	0.00	0.00	-1805.16	131.52	1679.95	-1825.72	-13.54	1677.37	-1730.69	10.29	1732.59	-1740.41	156.41	1730.28	1946.42	1675.27	67.06	0.00	0.00	0.00	1347.06
1.52000	-1556.75	133.52	65.02	-1600.81	115.73	62.34	-1744.26	87.78	190.62	-1672.89	155.27	172.00	-2220.75	-41.10	11.94	-2242.92	-34.39	15.06	175.94	-18.50	108.48	-1633.45	-95.34	156.01	-1820.74	66.54	1219.04	0.00	0.00	0.00	-1800.76	135.43	1683.94	-1819.28	-12.07	1679.26	-1730.69	10.29	1732.59	-1740.41	156.41	1730.28	1945.83	1674.51	67.30	0.00	0.00	0.00	1347.43
1.53000	-1555.85	132.91	63.38	-1602.42	115.47	60.53	-1744.26	87.78	190.62	-1672.89	155.27	172.00	-2226.71	-41.07	8.56	-2241.23	-34.45	14.93	175.94	-18.50	108.48	-1633.45	-95.34	156.01	-1806.77	69.35	1223.15	0.00	0.00	0.00	-1806.24	136.58	1686.05	-1784.33	-8.93	1679.97	-1730.69	10.29	1732.59	-1740.41	156.41	1730.28	1945.40	1673.51	67.60	0.00	0.00	0.00	1349.43
1.54000	-1555.35	132.83	61.80	-1599.71	114.96	60.05	-1744.26	87.78	190.62	-1672.89	155.27	172.00	-2216.97	-42.30	6.81	-2227.05	-35.50	17.57	175.94	-18.50	108.48	-1633.45	-95.34	156.01	-1792.80	70.59	1225.62	0.00	0.00	0.00	-1781.49	137.33	1694.40	-1775.20	-6.35	1682.21	-1730.69	10.29	1732.59	-1740.41	156.41	1730.28	1945.23	1673.77	67.81	0.00	0.00	0.00	1348.77
1.55000	-1554.92	132.60	60.70	-1601.18	115.16	58.88	-1744.26	87.78	190.62	-1672.89	155.27	172.00	-2211.74	-42.46	3.34	-2192.50	-34.75	24.76	175.94	-18.50	108.48	-1633.45	-95.34	156.01	-1781.74	72.51	1225.71	0.00	0.00	0.00	-1769.65	139.70	1697.77	-1798.28	-7.25	1686.34	-1730.69	10.29	1732.59	-1740.41	156.41	1730.28	1945.90	1674.82	67.10	0.00	0.00	0.00	1348.05
1.56000	-1554.67	132.52	59.78	-1600.34	114.95	58.33	-1744.26	87.78	190.62	-1672.89	155.27	172.00	-2205.02	-43.59	0.58	-2140.15	-35.25	34.05	175.94	-18.50	108.48	-1633.45	-95.34	156.01	-1769.40	74.51	1227.60	0.00	0.00	0.00	-1757.29	141.57	1699.83	-1764.38	0.05	1697.81	-1730.69	10.29	1732.59	-1740.41	156.41	1730.28	1945.23	1673.75	67.60	0.00	0.00	0.00	1348.87
1.57000	-1554.46	132.52	59.10	-1599.13	115.00	58.04	-1744.26	87.78	190.62	-1672.89	155.27	172.00	-2191.30	-43.64	-1.40	-2098.40	-34.38	35.90	175.94	-18.50	108.48	-1633.45	-95.34	156.01	-1759.25	76.45	1229.52	0.00	0.00	0.00	-1747.18	143.02	1701.83	-1744.81	3.49	1702.19	-1730.69	10.29	1732.59	-1740.41	156.41	1730.28	1946.25	1674.43	67.51	0.00	0.00	0.00	1348.15
1.58000	-1554.20	132.34	58.55	-1599.82	115.24	57.25	-1744.26	87.78	190.62	-1672.89	155.27	172.00	-2184.31	-44.19	-4.79	-2053.94	-34.42	40.31	175.94	-18.50	108.48	-1633.45	-95.34	156.01	-1748.15	77.99	1231.55	0.00	0.00	0.00	-1733.89	145.13	1703.57	-1733.39	5.02	1704.40	-1730.69	10.29	1732.59	-1740.41	156.41	1730.28	1945.24	1674.34	67.35	0.00	0.00	0.00	1347.78
1.59000	-1554.17	132.50	57.93	-1600.33	115.00	56.89	-1744.26	87.78	190.62	-1672.89	155.27	172.00	-2172.20	-46.41	-5.49	-2039.45	-35.60	43.88	175.94	-18.50	108.48	-1633.45	-95.34	156.01	-1739.17	78.83	1233.32	0.00	0.00	0.00	-1724.68	146.65	1705.68	-1718.85	6.59	1706.21	-1730.69	10.29	1732.59	-1740.41	156.41	1730.28	1945.67	1674.87	67.07	0.00	0.00	0.00	1348.54
1.60000	-1553.89	132.25	57.57	-1599.90	114.98	56.63	-1744.26	87.78	190.62	-1672.89	155.27	172.00	-2149.77	-47.92	0.33	-2029.65	-37.62	51.52	175.94	-18.50	108.48	-1633.45	-95.34	156.01	-1726.62	80.07	1235.34	0.00	0.00	0.00	-1712.81	148.03	1707.43	-1709.48	7.28	1708.34	-1730.69	10.29	1732.59	-1740.41	156.41	1730.28	1945.39	1673.30	67.59	0.00	0.00	0.00	1348.45
1.61000	-1553.97	132.70	56.93	-1600.57	115.10	56.09	-1744.26	87.78	190.62	-1672.89	155.27	172.00	-2130.52	-49.51	5.85	-2010.23	-39.17	60.37	175.94	-18.50	108.48	-1633.45	-95.34	156.01	-1716.45	81.04	1237.22	0.00	0.00	0.00	-1702.13	148.77	1709.26	-1700.28	8.94	1710.56	-1730.69	10.29	1732.59	-1740.41	156.41	1730.28	1945.67	1673.92	67.50	0.00	0.00	0.00	1348.26
1.62000	-1553.72	132.53	56.62	-1598.50	114.99	56.28	-1744.26	87.78	190.62	-1672.89	155.27	172.00	-2107.99	-49.87	11.97	-2017.35	-40.75	65.30	175.94	-18.50	108.48	-1633.45	-95.34	156.01	-1704.78	82.24	1239.09	0.00	0.00	0.00	-1691.11	149.72	1711.17	-1686.13	9.78	1712.05	-1730.69	10.29	1732.59	-1740.41	156.41	1730.28	1945.16	1673.52	67.84	0.00	0.00	0.00	1348.22
1.63000	-1553.70	132.84	56.10	-1600.70	115.04	55.60	-1744.26	87.78	190.62	-1672.89	155.27	172.00	-2082.88	-49.35	17.98	-1996.81	-41.13	73.44	175.94	-18.50	108.48	-1633.45	-95.34	156.01	-1697.29	82.47	1240.97	0.00	0.00	0.00	-1679.29	151.13	1712.90	-1676.04	10.60	1713.96	-1730.69	10.29	1732.59	-1740.41	156.41	1730.28	1946.16	1673.79	67.61	0.00	0.00	0.00	1347.80
1.64000	-1553.56	132.85	55.78	-1601.19	115.14	55.29	-1744.26	87.78	190.62	-1672.89	155.27	172.00	-2048.96	-49.67	25.07	-1985.45	-41.20	78.88	175.94	-18.50	108.48	-1633.45	-95.34	156.01	-1686.74	82.86	1242.86	0.00	0.00	0.00	-1667.14	151.58	1714.59	-1664.35	11.08	1715.77	-1730.69	10.29	1732.59	-1740.41	156.41	1730.28	1944.84	1673.24	67.54	0.00	0.00	0.00	1348.68
1.65000	-1553.12	132.38	55.69	-1603.06	115.22	54.77	-1744.26	87.78	190.62	-1672.89	155.27	172.00	-2019.04	-48.76	30.32	-1978.10	-41.34	81.55	175.94	-18.50	108.48	-1633.45	-95.34	156.01	-1677.03	83.07	1244.83	0.00	0.00	0.00	-1657.23	152.06	1716.26	-1655.08	11.49	1717.56	-1730.69	10.29	1732.59	-1740.41	156.41	1730.28	1945.10	1673.18	67.74	0.00	0.00	0.00	1349.15
1.66000	-1552.99	132.58	55.26	-1601.88	115.35	54.74	-1744.26	87.78	190.62	-1672.89	155.27	172.00	-1995.17	-48.28	33.96	-1965.28	-41.36	84.04	175.94	-18.50	108.48	-1633.45	-95.34	156.01	-1666.32	83.41	1246.80	0.00	0.00	0.00	-1647.52	152.70	1717.97	-1642.02	12.16	1719.34	-1730.69	10.29	1732.59	-1740.41	156.41	1730.28	1945.20	1673.86	67.54	0.00	0.00	0.00	1348.89
1.67000	-1552.75	132.53	55.00	-1599.44	115.21	55.02	-1744.26	87.78	190.62	-1672.89	155.27	172.00	-1968.61	-48.36	35.74	-1950.83	-41.95	84.78	175.94	-18.50	108.48	-1633.45	-95.34	156.01	-1656.76	83.60	1248.64	0.00	0.00	0.00	-1635.54	152.95	1719.35	-1630.99	12.72	1720.62	-1730.69	10.29	1732.59	-1740.41	156.41	1730.28	1944.39	1672.70	67.70	0.00	0.00	0.00	1348.75
1.68000	-1553.00	133.22	54.37	-1601.53	115.60	54.52	-1744.26	87.78	190.62	-1672.89	155.27	172.00	-1935.25	-48.23	38.32	-1930.85	-41.85	84.75	175.94	-18.50	108.48	-1633.45	-95.34	156.01	-1646.29	83.66	1250.23	0.00	0.00	0.00	-1626.39	153.30	1720.88	-1622.86	13.12	1722.16	-1730.69	10.29	1732.59	-1740.41	156.41	1730.28	1944.90	1672.97	68.08	0.00	0.00	0.00	1347.86
1.69000	-1552.58	132.90	54.20	-1601.85	115.26	54.31	-1744.26	87.78	190.62	-1672.89	155.27	172.00	-1896.78	-47.38	40.50	-1909.94	-41.76	83.95	175.94	-18.50	108.48	-1633.45	-95.34	156.01	-1636.14	83.95	1251.91	0.00	0.00	0.00	-1615.69	153.71	1722.00	-1613.66	13.24	1723.31	-1730.69	10.29	1732.59	-1740.41	156.41	1730.28	1946.13	1674.62	67.47	0.00	0.00	0.00	1348.78
1.70000	-1552.53	132.98	53.92	-1602.61	115.18	53.89	-1744.26	87.78	190.62	-1672.89	155.27	172.00	-1864.77	-46.64	40.79	-1885.13	-41.93	82.45	175.94	-18.50	108.48	-1633.45	-95.34	156.01	-1624.26	84.35	1255.39	0.00	0.00	0.00	-1604.61	153.63	1723.07	-1601.06	13.23	1723.88	-1730.69	10.29	1732.59	-1740.40	156.41	1730.28	1945.08	1674.11	67.36	0.00	0.00	0.00	1347.93
1.71000	-1552.43	132.86	53.73	-1602.65	115.12	53.81	-1744.26	87.78	190.62	-1672.89	155.27	172.00	-1845.00	-47.21	37.05	-1858.75	-41.84	79.56	175.94	-18.50	108.48	-1633.45	-95.34	156.01	-1614.46	85.55	1257.10	0.00	0.00	0.00	-1592.91	153.72	1723.94	-1588.26	13.42	1724.86	-1730.68	10.29	1732.59	-1730.15	155.83	1731.61	1944.82	1674.50	67.08	0.00	0.00	0.00	1347.69
1.72000	-1552.14	132.73	53.53	-1601.66	114.92	53.92	-1744.26	87.78	190.62	-1672.89	155.27	172.00	-1815.45	-46.78	35.23	-1828.43	-41.38	76.76	175.94	-18.50	108.48	-1633.45	-95.34	156.01	-1604.82	86.48	1258.10	0.00	0.00	0.00	-1582.35	153.48	1724.81	-1578.03	13.21	1725.50	-1720.08	10.08	1733.66	-1720.51	155.11	1732.91	1944.70	1673.30	67.94	0.00	0.00	0.00	1348.56
1.73000	-1551.85	132.61	53.28	-1598.70	115.13	54.47	-1744.26	87.78	190.62	-1672.89	155.27	172.00	-1781.08	-46.08	34.21	-1800.16	-41.00	73.47	175.94	-18.50	108.48	-1633.45	-95.34	156.01	-1594.13	86.87	1259.03	0.00	0.00	0.00	-1570.40	153.72	1725.24	-1573.57	13.13	1726.55	-1709.55	9.44	1734.35	-1710.22	154.94	1733.79	1944.99	1674.66	67.16	0.00	0.00	0.00	1348.69
1.74000	-1551.65	132.64	53.05	-1598.98	114.99	54.36	-1744.26	87.78	190.62	-1672.89	155.27	172.00	-1748.02	-48.32	48.94	-1768.00	-41.58	82.78	175.94	-18.50	108.48	-1633.45	-95.34	156.01	-1588.66	87.84	1258.04	0.00	0.00	0.00	-1560.18	153.29	1725.68	-1557.68	12.73	1726.66	-1699.42	9.26	1734.97	-1699.89	155.17	1734.68	1945.58	1675.68	67.07	0.00	0.00	0.00	1348.48
1.75000	-1551.78	131.79	50.67	-1599.94	114.85	54.12	-1744.26	87.78	190.62	-1672.89	155.27	172.00	-1709.30	-46.90	51.32	-1737.08	-40.57	80.60	175.94	-18.50	108.48	-1633.45	-95.34	156.01	-1576.76	89.24	1258.63	0.00	0.00	0.00	-1551.60	153.00	1726.24	-1548.48	12.72	1726.83	-1689.62	9.25	1735.52	-1690.46	153.55	1735.56	1945.45	1673.92	67.37	0.00	0.00	0.00	1347.68
1.76000	-1551.72	133.10	52.42	-1602.82	114.62	53.41	-1744.26	87.78	190.62	-1672.89	155.27	172.00	-1675.86	-45.50	49.75	-1704.97	-40.45	77.66	175.94	-18.50	108.48	-1633.45	-95.34	156.01	-1566.46	90.54	1259.06	0.00	0.00	0.00	-1540.36	152.98	1726.43	-1539.02	12.52	1727.12	-1679.22	8.30	1735.61	-1679.49	154.48	1735.72	1946.40	1673.94	67.66	0.00	0.00	0.00	1347.06
1.77000	-1551.93	133.61	51.96	-1599.52	114.78	53.99	-1744.26	87.78	190.62	-1672.89	155.27	172.00	-1639.33	-43.15	49.56	-1671.93	-38.37	76.83	175.94	-18.50	108.48	-1633.45	-95.34	156.01	-1559.46	91.66	1259.18	0.00	0.00	0.00	-1529.05	152.84	1726.40	-1529.83	11.67	1726.97	-1668.85	7.70	1735.65	-1669.59	153.19	1736.02	1945.54	1674.12	67.36	0.00	0.00	0.00	1348.11
1.78000	-1551.71	133.55	51.76	-1600.05	115.00	53.69	-1744.26	87.78	190.62	-1672.89	155.27	172.00	-1600.27	-42.38	50.01	-1636.58	-36.88	75.61	175.94	-18.50	108.48	-1633.45	-95.34	156.01	-1548.57	92.56	1259.04	0.00	0.00	0.00	-1518.84	151.91	1726.21	-1521.88	11.38	1726.86	-1658.94	7.55	1735.56	-1659.65	152.72	1736.12	1945.56	1674.17	67.58	0.00	0.00	0.00	1346.76
1.79000	-1542.88	131.91	51.84	-1599.90	115.32	53.55	-1744.26	87.78	190.62	-1672.89	155.27	172.00	-1562.68	-41.34	50.38	-1599.05	-35.65	74.89	175.94	-18.50	108.48	-1633.45	-95.34	156.01	-1538.06	93.13	1258.69	0.00	0.00	0.00	-1511.61	151.39	1726.23	-1510.59	10.90	1726.28	-1648.83	6.82	1735.27	-1650.03	151.08	1736.16	1945.14	1673.92	67.65	0.00	0.00	0.00	1346.67
1.80000	-1549.96	131.87	50.35	-1598.37	114.85	54.00	-1744.26	87.78	190.62	-1672.89	155.27	172.00	-1527.90	-40.72	50.24	-1562.37	-34.68	72.97	175.94	-18.50	108.48	-1633.45	-95.34	156.01	-1530.06	93.27	1258.13	0.00	0.00	0.00	-1501.49	150.51	1725.80	-1498.77	10.21	1725.88	-1638.75	6.21	1734.77	-1639.96	150.67	1735.69	1945.48	1674.51	67.24	0.00	0.00	0.00	1347.55
1.81000	-1545.70	131.99	51.17	-1599.66	114.96	53.43	-1744.26	87.78	190.62	-1672.89	155.27	172.00	-1488.95	-40.28	50.88	-1526.47	-34.76	70.95	175.94	-18.50	108.48	-1633.45	-95.34	156.01	-1521.47	93.28	1257.41	0.00	0.00	0.00	-1489.65	150.40	1724.98	-1486.57	9.60	1724.91	-1628.80	5.59	1734.16	-1628.76	151.73	1734.82	1944.61	1673.87	67.30	0.00	0.00	0.00	1348.57
1.82000	-1544.07	132.16	51.51	-1599.99	115.22	53.06	-1744.26	87.78	190.62	-1672.89	155.27	172.00	-1450.64	-40.54	52.02	-1493.20	-35.22	68.80	175.94	-18.50	108.48	-1633.42	-95.34	156.00	-1512.24	93.17	1256.69	0.00	0.00	0.00	-1480.63	149.30	1724.23	-1475.62	9.14	1724.19	-1618.83	5.18	1733.38	-1617.55	152.23	1733.88	1945.56	1673.63	67.84	0.00	0.00	0.00	1348.93
1.83000	-1549.95	132.85	49.72	-1600.20	113.76	43.52	-1744.26	87.78	190.62	-1672.89	155.27	172.00	-1414.01	-40.41	53.30	-1456.13	-35.99	67.76	175.94	-18.50	108.48	-1602.15	-94.35	145.83	-1502.43	92.60	1255.60	0.00	0.00	0.00	-1471.64	148.34	1723.50	-1469.11	7.64	1723.30	-1608.25	3.88	1732.40	-1608.63	149.45	1733.04	1945.22	1673.17	68.10	0.00	0.00	0.00	1348.51
1.84000	-1545.64	133.16	49.93	-1615.02	114.98	39.49	-1744.26	87.78	190.62	-1672.89	155.27	172.00	-1378.48	-41.37	54.92	-1421.63	-36.42	67.49	175.94	-18.50	108.48	-1569.74	-94.09	136.41	-1490.20	92.80	1254.54	0.00	0.00	0.00	-1459.68	147.42	1722.25	-1459.83	6.80	1722.39	-1598.20	2.97	1731.37	-1598.74	147.91	1731.90	1944.84	1673.86	67.53	0.00	0.00	0.00	1347.96
1.85000	-1527.37	131.03	47.16	-1601.94	116.44	41.60	-1744.26	87.78	190.62	-1672.89	155.27	172.00	-1341.46	-41.90	57.51	-1384.14	-37.57	68.25	175.94	-18.50	108.48	-1537.31	-93.27	127.57	-1480.00	92.11	1253.11	0.00	0.00	0.00	-1448.36	146.95	1720.80	-1447.77	6.30	1721.22	-1588.16	2.34	1730.25	-1588.59	147.11	1730.71	1945.24	1673.89	67.66	0.00	0.00	0.00	1347.48
1.86000	-1535.28	130.08	45.58	-1599.85	116.27	41.45	-1744.26	87.78	190.62	-1672.89	155.27	172.00	-1303.94	-41.90	60.28	-1350.54	-37.66	69.34	175.94	-18.50	108.48	-1505.63	-90.98	118.67	-1471.28	91.32	1251.70	0.00	0.00	0.00	-1438.32	145.67	1719.53	-1439.30	4.76	1720.11	-1577.90	1.12	1728.91	-1577.98	146.66	1729.20	1945.97	1673.75	68.05	0.00	0.00	0.00	1347.80
1.87000	-1535.93	132.20	44.14	-1607.02	115.76	39.75	-1744.26	87.78	190.62	-1672.89	155.27	172.00	-1268.74	-42.26	64.81	-1315.73	-38.26	71.61	175.94	-18.50	108.48	-1472.33	-90.82	111.96	-1459.08	90.90	1250.16	0.00	0.00	0.00	-1426.64	144.05	1718.30	-1429.07	3.83	1718.59	-1567.65	0.26	1727.50	-1567.30	145.89	1727.96	1946.13	1673.41	68.10	0.00	0.00	0.00	1348.10
1.88000	-1539.46	132.77	42.52	-1599.39	115.76	51.57	-1744.26	87.78	190.62	-1672.89	155.27	172.00	-1231.63	-42.45	71.82	-1278.13	-38.87	74.33	175.94	-18.50	108.48	-1438.81	-91.15	106.47	-1450.39	90.02	1248.62	0.00	0.00	0.00	-1416.89	143.12	1716.83	-1412.55	2.40	1716.89	-1557.18	-1.01	1725.89	-1557.15	144.30	1726.38	1945.10	1673.16	68.03	0.00	0.00	0.00	1349.14
1.89000	-1525.64	133.21	45.75	-1599.00	115.81	51.59	-1744.26	87.78	190.62	-1672.89	155.27	172.00	-1195.04	-42.86	80.27	-1247.01	-38.92	78.75	175.94	-18.50	108.48	-1405.56	-91.22	102.06	-1440.26	89.34	1246.92	0.00	0.00	0.00	-1404.39	141.86	1715.23	-1405.88	1.14	1715.55	-1546.50	-2.57	1724.20	-1547.05	142.17	1724.93	1944.94	1673.19	67.65	0.00	0.00	0.00	1349.45
1.90000	-1548.89	134.02	47.49	-1598.15	115.92	51.56	-1744.26	87.78	190.62	-1672.89	155.27	172.00	-1160.25	-43.89	91.57	-1211.90	-39.36	86.13	175.94	-18.50	108.48	-1372.35	-91.58	99.20	-1430.58	88.13	1245.18	0.00	0.00	0.00	-1394.98	140.17	1713.95	-1393.23	-0.17	1713.79	-1535.76	-4.47	1722.31	-1536.24	140.85	1723.22	1944.99	1672.47	68.24	0.00	0.00	0.00	1349.64
1.91000	-1548.48	134.32	47.15	-1598.77	116.13	51.11	-1744.26	87.78	190.62	-1672.89	155.27	172.00	-1127.40	-43.04	103.73	-1177.98	-39.38	95.42	175.94	-18.50	108.48	-1339.87	-91.87	97.85	-1418.77	87.34	1243.35	0.00	0.00	0.00	-1383.67	138.48	1712.32	-1384.91	-1.77	1712.19	-1525.25	-6.05	1720.37	-1524.77	140.81	1721.22	1945.23	1672.99	68.12	0.00	0.00	0.00	1348.64
1.92000	-1549.43	133.90	46.67	-1599.11	116.01	50.70	-1744.26	87.78	190.62	-1672.89	155.27	172.00	-1097.54	-43.43	117.03	-1142.83	-38.97	106.94	175.94	-18.50	108.48	-1308.29	-92.62	98.21	-1409.10	86.49	1241.42	0.00	0.00	0.00	-1374.49	136.80	1710.55	-1372.79	-3.31	1710.40	-1514.98	-7.29	1718.45	-1515.19	137.44	1719.50	1945.55	1674.71	67.48	0.00	0.00	0.00	1349.20
1.93000	-1550.26	134.32	46.19	-1599.59	116.00	50.36	-1744.26	87.78	190.62	-1672.89	155.27	172.00	-1070.35	-44.74	130.95	-1116.71	-39.87	118.18	175.94	-18.50	108.48	-1278.57	-92.86	99.73	-1398.58	85.04	1239.48	0.00	0.00	0.00	-1365.75	134.93	1708.91	-1363.63	-4.90	1708.55	-1504.35	-9.05	1716.39	-1504.27	135.85	1717.66	1946.51	1675.76	66.96	0.00	0.00	0.00	1349.41
1.94000	-1550.86	134.67	45.56	-1597.82	115.88	50.29	-1744.26	87.78	190.62	-1672.89	155.27	172.00	-1045.45	-44.49	145.58	-1090.55	-39.93	130.94	175.94	-18.50	108.48	-1250.60	-93.01	102.29	-1387.27	83.70	1237.53	0.00	0.00	0.00	-1351.91	133.20	1706.93	-1353.24	-7.05	1706.69	-1493.44	-11.25	1714.18	-1493.59	133.58	1715.81	1945.82	1674.38	67.59	0.00	0.00	0.00	1349.21
1.95000	-1547.03	134.32	45.80	-1599.55	115.90	49.30	-1744.26	87.78	190.62	-1672.89	155.27	172.00	-1023.10	-43.39	159.63	-1067.74	-40.44	141.73	175.94	-18.50	108.48	-1225.42	-92.18	104.85	-1374.99	82.25	1235.45	0.00	0.00	0.00	-1341.99	130.94	1705.40	-1342.57	-9.18	1704.84	-1482.61	-13.26	1712.01	-1483.80	129.72	1714.21	1946.15	1673.87	67.95	0.00	0.00	0.00	1349.77
1.96000	-1546.70	134.69	45.50	-1600.13	116.20	48.59	-1744.26	87.78	190.62	-1672.89	155.27	172.00	-1004.04	-42.89	171.32	-1048.21	-40.41	150.73	175.94	-18.50	108.48	-1204.15	-90.30	106.14	-1363.47	80.44	1233.44	0.00	0.00	0.00	-1330.52	128.47	1703.75	-1329.56	-11.39	1702.79	-1472.03	-15.00	1709.95	-1471.98	129.04	1712.12	1946.04	1674.07	67.58	0.00	0.00	0.00	1350.06
1.97000	-1546.34	134.48	45.26	-1598.42	115.84	48.45	-1744.26	87.78	190.62	-1672.89	155.27	172.00	-989.27	-44.15	178.83	-1032.12	-40.07	156.92	175.94	-18.50	108.48	-1186.47	-89.19	106.41	-1351.75	78.64	1231.51	0.00	0.00	0.00	-1319.39	126.42	1701.86	-1319.97	-13.84	1700.83	-1461.22	-17.17	1707.79	-1461.09	126.69	1710.36	1945.79	1674.64	67.50	0.00	0.00	0.00	1349.76
1.98000	-1546.56	134.88	44.63	-1596.27	116.07	48.25	-1744.26	87.78	190.62	-1672.89	155.27	172.00	-977.08	-45.14	181.19	-1019.01	-39.89	158.90	175.94	-18.50	108.48	-1172.55	-88.49	105.39	-1341.06	77.02	1229.51	0.00	0.00	0.00	-1308.68	124.03	1700.25	-1308.64	-16.04	1698.85	-1450.41	-19.43	1705.65	-1450.01	124.47	1708.41	1945.94	1675.17	67.54	0.00	0.00	0.00	1349.14
1.99000	-1545.38	135.19	44.21	-1597.57	116.21	47.33	-1744.26	87.78	190.62	-1672.89	155.27	172.00	-966.83	-46.92	177.65	-1008.87	-40.70	155.94	175.94	-18.50	108.48	-1162.11	-87.78	103.32	-1329.44	75.61	1227.53	0.00	0.00	0.00	-1297.66	122.04	1698.53	-1298.18	-18.33	1696.98	-1439.53	-21.46	1703.68	-1438.91	121.85	1706.52	1945.67	1674.96	67.32	0.00	0.00	0.00	1349.17
2.00000	-1547.35	135.27	43.65	-1597.43	116.58	46.67	-1744.26	87.78	190.62	-1672.89	155.27	172.00	-957.59	-46.45	171.32	-1000.32	-40.54	150.21	175.94	-18.50	108.48	-1154.98	-86.75	100.44	-1318.72	73.64	1225.63	0.00	0.00	0.00	-1288.55	119.31	1697.10	-1287.42	-21.14	1695.31	-1428.25	-24.43	1701.59	-1428.28	118.33	1704.93	1944.86	1672.86	68.13	0.00	0.00	0.00	1348.08
2.01000	-1547.46	134.96	43.36	-1598.68	116.83	45.66	-1744.26	87.78	190.62	-1672.89	155.27	172.00	-951.34	-47.24	162.70	-995.20	-40.75	145.08	175.94	-18.50	108.48	-1150.27	-85.34	97.36	-1307.32	71.20	1223.83	0.00	0.00	0.00	-1275.02	116.43	1695.47	-1276.32	-23.90	1693.66	-1417.12	-27.11	1699.65	-1416.41	116.95	1703.06	1945.83	1673.82	68.01	0.00	0.00	0.00	1348.35
2.02000	-1544.73	135.30	43.65	-1595.29	117.45	45.42	-1744.26	87.78	190.62	-1672.89	155.27	172.00	-945.07	-46.76	152.80	-989.29	-38.78	137.65	175.94	-18.50	108.48	-1146.51	-84.21	95.56	-1296.16	68.61	1222.01	0.00	0.00	0.00	-1263.38	114.02	1694.05	-1265.13	-26.43	1692.01	-1406.05	-30.02	1697.72	-1405.77	113.56	1701.47	1945.59	1674.19	67.80	0.00	0.00	0.00	1348.83
2.03000	-1547.22	135.60	42.62	-1593.09	118.61	45.15	-1744.26	87.78	190.62	-1672.89	155.27	172.00	-938.45	-45.30	143.66	-982.88	-37.87	129.70	175.94	-18.50	108.48	-1141.59	-83.55	93.70	-1283.45	66.41	1220.54	0.00	0.00	0.00	-1254.72	111.57	1692.87	-1253.14	-29.14	1690.43	-1395.22	-32.31	1696.09	-1394.16	111.53	1699.84	1945.15	1674.22	67.45	0.00	0.00	0.00	1349.21
2.04000	-1546.28	135.57	42.51	-1591.98	118.58	44.13	-1744.26	87.78	190.62	-1672.89	155.27	172.00	-930.23	-44.57	133.52	-975.51	-35.59	121.76	175.94	-18.50	108.48	-1135.52	-83.70	91.82	-1272.43	63.81	1219.39	0.00	0.00	0.00	-1241.66	108.89	1692.01	-1241.98	-32.20	1689.17	-1383.99	-35.39	1694.67	-1382.93	108.55	1698.95	1945.84	1674.98	67.43	0.00	0.00	0.00	1349.48
2.05000	-1545.42	135.65	42.47	-1591.86	119.12	43.01	-1744.26	87.78	190.62	-1672.89	155.27	172.00	-922.60	-42.96	122.62	-967.33	-33.29	112.90	175.94	-18.50	108.48	-1129.98	-84.56	89.91	-1262.27	60.99	1218.55	0.00	0.00	0.00	-1230.01	106.16	1691.36	-1229.85	-34.89	1688.48	-1372.56	-38.41	1693.78	-1371.66	105.38	1698.24	1945.41	1674.17	67.48	0.00	0.00	0.00	1348.75
2.06000	-1543.45	135.80	42.35	-1589.49	119.65	42.21	-1744.26	87.78	190.62	-1672.89	155.27	172.00	-917.13	-40.02	112.03	-962.54	-31.68	104.33	175.94	-18.50	108.48	-1125.60	-85.00	88.10	-1250.44	58.13	1218.24	0.00	0.00	0.00	-1220.97	103.60	1691.06	-1220.51	-37.84	1687.98	-1361.16	-41.13	1693.10	-1360.48	102.43	1697.65	1945.63	1674.57	67.28	0.00	0.00	0.00	1347.70
2.07000	-1546.12	135.96	41.35	-1588.63	120.21	41.20	-1744.26	87.78	190.62	-1672.89	155.27	172.00	-912.18	-39.69	102.78	-959.04	-32.17	96.88	175.94	-18.50	108.48	-1122.11	-85.06	86.71	-1236.65	56.05	1218.15	0.00	0.00	0.00	-1208.74	100.52	1690.66	-1208.70	-40.78	1687.40	-1349.71	-44.44	1692.48	-1349.19	99.95	1697.28	1947.08	1675.70	67.37	0.00	0.00	0.00	1347.46
2.08000	-1545.02	136.27	41.13	-1587.51	120.83	39.88	-1744.26	87.78	190.62	-1672.89	155.27	172.00	-910.54	-41.03	94.04	-955.56	-32.97	90.18	175.94	-18.50	108.48	-1119.39	-84.69	85.67	-1226.52	53.50	1218.36	0.00	0.00	0.00	-1196.25	97.66	1690.53	-1198.14	-43.69	1687.27	-1338.34	-47.52	1692.22	-1338.00	96.61	1697.34	1945.59	1674.35	67.43	0.00	0.00	0.00	1347.23
2.09000	-1545.21	137.36	39.74	-1584.62	121.63	39.27	-1744.26	87.78	190.62	-1672.89	155.27	172.00	-906.82	-40.44	86.83	-952.92	-31.98	84.65	175.94	-18.50	108.48	-1116.82	-84.71	85.24	-1213.16	51.74	1218.80	0.00	0.00	0.00	-1184.75	95.37	1690.82	-1186.01	-46.41	1687.32	-1327.14	-50.15	1692.37	-1326.58	93.97	1697.56	1945.68	1674.84	67.22	0.00	0.00	0.00	1347.59
2.10000	-1543.16	137.99	39.52	-1580.75	122.07	38.87	-1744.26	87.78	190.62	-1672.89	155.27	172.00	-905.10	-38.99	81.40	-953.49	-30.80	80.06	175.94	-18.50	108.48	-1115.39	-83.88	84.88	-1202.27	49.32	1219.69	0.00	0.00	0.00	-1174.12	92.41	1691.45	-1176.24	-49.10	1687.64	-1315.40	-53.91	1692.71	-1315.77	90.14	1698.32	1945.62	1673.85	67.68	0.00	0.00	0.00	1348.22
2.11000	-1542.53	138.61	38.54	-1576.06	122.75	39.43	-1744.26	87.78	190.62	-1672.89	155.27	172.00	-902.16	-37.97	78.47	-951.85	-30.15	77.51	175.94	-18.50	108.48	-1114.39	-83.29	84.85	-1189.36	47.48	1220.74	0.00	0.00	0.00	-1161.63	89.74	1692.08	-1164.45	-51.94	1688.23	-1304.13	-56.49	1693.38	-1303.90	88.46	1699.04	1945.08	1674.04	67.81	0.00	0.00	0.00	1348.79
2.12000	-1542.04	139.68	37.18	-1571.67	123.18	40.32	-1744.26	87.78	190.62	-1672.89	155.27	172.00	-900.76	-36.90	76.22	-952.31	-30.03	74.80	175.94	-18.50	108.48	-1113.62	-82.56	84.67	-1176.73	45.68	1222.03	0.00	0.00	0.00	-1151.32	87.02	1693.21	-1153.35	-54.75	1689.01	-1292.77	-59.82	1694.25	-1292.88	85.63	1700.18	1945.39	1674.26	67.72	0.00	0.00	0.00	1349.08
2.13000	-1537.29	140.62	36.16	-1566.34	123.57	41.89	-1744.25	87.78	190.63	-1672.88	155.28	172.01	-899.15	-37.48	74.15	-952.00	-29.80	73.16	175.94	-18.50	108.48	-1112.72	-82.54	84.69	-1166.67	43.65	1223.50	0.00	0.00	0.00	-1142.28	83.55	1694.78	-1140.75	-56.90	1690.10	-1281.56	-62.97	1695.27	-1282.00	82.82	1701.46	1945.22	1674.59	67.57	0.00	0.00	0.00	1349.79
2.14000	-1534.19	141.90	34.90	-1561.67	123.53	44.08	-1728.69	89.48	205.80	-1657.92	157.42	182.58	-900.80	-38.09	71.62	-949.85	-30.22	72.12	175.94	-18.50	108.48	-1111.91	-82.73	84.81	-1155.20	42.48	1225.04	0.00	0.00	0.00	-1129.77	81.00	1695.86	-1131.04	-59.68	1691.18	-1270.74	-65.28	1696.54	-1271.55	79.20	1703.09	1945.02	1674.04	67.76	0.00	0.00	0.00	1349.40
2.15000	-1528.75	142.21	32.75	-1552.42	124.85	48.23	-1710.62	90.33	221.13	-1642.90	157.57	192.34	-898.04	-37.78	70.93	-950.26	-29.89	71.05	175.94	-18.50	108.48	-1111.54	-82.10	84.67	-1143.63	41.00	1226.75	0.00	0.00	0.00	-1117.47	79.03	1697.19	-1118.98	-62.31	1692.19	-1259.66	-68.50	1697.68	-1261.08	75.88	1704.76	1945.72	1675.64	67.17	0.00	0.00	0.00	1348.48
2.16000	-1523.15	142.63	29.98	-1545.53	125.64	52.20	-1689.09	89.48	236.78	-1626.43	157.80	202.19	-898.65	-37.71	69.45	-949.75	-29.66	69.95	175.94	-18.50	108.48	-1111.17	-81.75	84.52	-1133.43	39.94	1228.63	0.00	0.00	0.00	-1107.69	76.25	1698.85	-1105.42	-64.47	1693.45	-1248.73	-70.87	1699.12	-1250.13	73.73	1706.39	1945.27	1674.72	67.53	0.00	0.00	0.00	1347.74
2.17000	-1515.64	143.21	27.22	-1537.87	125.75	56.11	-1667.13	90.38	250.92	-1608.20	158.35	211.78	-897.70	-37.95	68.49	-952.03	-30.71	68.98	175.94	-18.50	108.48	-1110.83	-81.40	84.47	-1122.19	38.49	1230.36	0.00	0.00	0.00	-1096.84	73.81	1700.67	-1096.35	-67.11	1694.98	-1238.07	-73.14	1700.62	-1239.46	71.71	1708.18	1946.49	1675.06	67.59	0.00	0.00	0.00	1348.35
2.18000	-1506.77	144.53	25.02	-1524.86	125.94	61.36	-1645.52	91.49	262.35	-1589.54	157.64	220.12	-898.76	-37.69	67.71	-950.57	-30.54	68.73	175.94	-18.50	108.48	-1110.61	-81.16	84.46	-1112.31	37.60	1232.27	0.00	0.00	0.00	-1085.94	71.68	1702.62	-1086.47	-69.03	1696.53	-1227.43	-75.51	1702.14	-1229.16	69.08	1710.17	1946.59	1674.41	67.90	0.00	0.00	0.00	1349.16
2.19000	-1493.21	146.47	28.06	-1504.29	128.37	67.91	-1623.96	89.57	269.71	-1570.13	157.82	228.13	-898.05	-37.40	67.41	-950.87	-30.25	67.92	175.94	-18.50	108.48	-1110.44	-80.88	84.42	-1101.28	37.03	1234.13	0.00	0.00	0.00	-1076.27	69.60	1704.45	-1076.57	-71.46	1698.09	-1216.95	-77.49	1703.78	-1218.69	66.33	1712.16	1946.28	1674.27	67.87	0.00	0.00	0.00	1349.53
2.20000	-1472.96	148.90	37.71	-1483.57	130.03	76.04	-1604.60	87.99	277.79	-1550.54	157.84	235.76	-900.83	-37.06	66.42	-951.27	-30.05	67.63	175.94	-18.50	108.48	-1110.32	-80.84	84.46	-1090.92	36.24	1235.99	0.00	0.00	0.00	-1067.41	67.06	1706.54	-1066.29	-73.45	1699.96	-1206.38	-79.80	1705.35	-1208.04	64.55	1714.05	1945.04	1674.74	67.40	0.00	0.00	0.00	1348.21
2.21000	-1447.39	150.44	47.88	-1458.19	132.89	83.89	-1585.40	86.87	282.54	-1531.85	155.66	241.72	-897.40	-37.24	66.80	-950.19	-30.08	67.87	175.94	-18.50	108.48	-1110.13	-80.93	84.62	-1079.47	35.72	1237.88	0.00	0.00	0.00	-1056.82	65.47	1708.37	-1056.70	-75.65	1701.67	-1195.90	-81.77	1707.01	-1197.80	62.68	1716.09	1946.69	1675.22	67.44	0.00	0.00	0.00	1347.74
2.22000	-1421.56	151.45	55.89	-1431.39	134.15	91.06	-1565.18	85.53	285.60	-1511.24	154.59	246.78	-899.30	-37.22	65.88	-950.52	-30.55	67.31	175.94	-18.50	108.48	-1109.99	-80.65	84.60	-1070.09	35.12	1239.75	0.00	0.00	0.00	-1045.86	63.74	1710.48	-1043.17	-76.78	1703.03	-1185.57	-83.34	1708.76	-1187.69	60.90	1718.26	1945.66	1674.04	67.80	0.00	0.00	0.00	1347.25
2.23000	-1392.63	152.66	62.55	-1408.37	134.74	95.90	-1544.46	84.33	287.38	-1488.95	154.69	250.64	-898.08	-36.89	65.86	-951.65	-29.96	66.61	175.94	-18.50	108.48	-1109.75	-80.87	84.81	-1059.86	34.49	1241.77	0.00	0.00	0.00	-1036.54	62.34	1712.65	-1035.52	-78.62	1704.98	-1175.32	-84.93	1710.54	-1177.13	60.15	1720.33	1945.72	1674.36	67.29	0.00	0.00	0.00	1348.65
2.24000	-1366.01	153.38	67.19	-1384.08	135.53	99.42	-1523.08	84.38	287.68	-1466.25	154.65	252.99	-900.40	-37.23	64.76	-952.53	-29.94	66.15	175.94	-18.50	108.48	-1109.60	-80.80	84.91	-1050.09	33.79	1243.80	0.00	0.00	0.00	-1025.36	60.86	1714.67	-1023.49	-80.02	1706.57	-1165.23	-86.26	1712.41	-1167.02	58.78	1722.55	1945.31	1673.26	67.84	0.00	0.00	0.00	1349.06
2.25000	-1341.34	154.38	69.68	-1361.53	135.72	101.09	-1500.58	83.62	287.08	-1443.10	154.37	253.86	-895.08	-36.60	65.91	-951.48	-29.28	66.02	175.94	-18.50	108.48	-1109.60	-80.51	84.86	-1041.76	33.76	1245.81	0.00	0.00	0.00	-1015.03	59.50	1716.66	-1015.91	-81.60	1708.52	-1155.26	-87.38	1714.29	-1157.20	56.77	1724.66	1944.85	1674.25	67.59	0.00	0.00	0.00	1348.97
2.26000	-1314.12	155.05	71.84	-1336.80	135.75	101.94	-1478.47	83.97	284.81	-1419.83	153.94	253.32	-898.70	-36.41	64.47	-951.02	-30.13	65.71	175.94	-18.50	108.48	-1109.15	-81.09	85.23	-1030.74	33.41	1247.94	0.00	0.00	0.00	-1005.36	58.22	1718.48	-1003.81	-82.28	1710.11	-1145.11	-88.66	1716.10	-1147.15	55.69	1726.55	1945.14	1673.88	67.92	0.00	0.00	0.00	1347.36
2.27000	-1289.22	155.05	72.29	-1310.46	136.29	102.33	-1455.31	83.71	281.66	-1396.06	153.94	251.61	-895.49	-36.83	64.61	-949.92	-29.78	65.62	175.94	-18.50	108.48	-1109.08	-80.75	85.22	-1020.98	33.02	1250.04	0.00	0.00	0.00	-995.56	57.24	1720.26	-993.87	-83.09	1711.95	-1135.08	-89.32	1717.94	-1137.00	55.05	1728.28	1946.48	1675.70	67.41	0.00	0.00	0.00	1347.91
2.28000	-1260.84	155.35	72.13	-1285.47	135.79	101.41	-1431.95	84.07	276.97	-1371.55	154.18	248.80	-896.03	-36.37	64.37	-948.95	-29.18	63.90	175.94	-18.50	108.48	-1109.08	-80.47	85.23	-1010.05	32.65	1252.12	0.00	0.00	0.00	-985.95	56.94	1721.79	-983.59	-83.85	1713.48	-1125.04	-90.00	1719.65	-1126.65	55.42	1729.84	1945.61	1674.47	67.77	0.00	0.00	0.00	1348.73
2.29000	-1232.56	156.54	68.32	-1257.38	134.63	100.45	-1408.39	85.06	271.04	-1346.68	154.35	244.96	-896.31	-36.01	63.88	-949.41	-28.96	64.85	175.94	-18.50	108.48	-1108.94	-80.41	85.32	-999.50	32.59	1254.07	0.00	0.00	0.00	-975.88	56.66	1723.08	-976.04	-84.53	1715.05	-1115.02	-90.75	1721.20	-1117.32	54.18	1731.32	1944.86	1673.31	68.03	0.00	0.00	0.00	1347.25
2.30000	-1200.40	155.80	68.04	-1229.98	133.82	94.90	-1384.43	86.53	263.67	-1321.43	154.17	239.88	-895.58	-35.61	63.94	-949.90	-28.89	64.82	175.94	-18.50	108.48	-1108.86	-80.34	85.50	-989.88	31.72	1255.78	0.00	0.00	0.00	-966.12	56.08	1724.22	-964.33	-84.94	1716.33	-1105.12	-91.34	1722.58	-1107.34	54.08	1732.52	1945.70	1674.19	67.80	0.00	0.00	0.00	1348.28
2.31000	-1171.05	154.50	66.52	-1203.23	132.19	87.93	-1359.27	86.32	256.23	-1295.11	154.46	233.95	-896.97	-35.70	62.96	-949.98	-28.73	64.44	175.94	-18.50	108.48	-1108.75	-80.20	85.65	-979.05	30.77	1257.23	0.00	0.00	0.00	-956.51	55.62	1725.30	-953.14	-85.14	1717.53	-1095.42	-91.22	1723.93	-1097.53	53.86	1733.54	1946.01	1674.19	67.83	0.00	0.00	0.00	1348.84
2.32000	-1135.34	153.46	65.36	-1168.59	130.70	90.16	-1333.92	87.83	247.06	-1268.47	154.88	227.28	-894.45	-35.81	63.18	-948.63	-28.66	63.17	175.94	-18.50	108.48	-1108.59	-80.05	85.80	-969.13	30.27	1258.47	0.00	0.00	0.00	-945.64	55.66	1725.88	-943.05	-85.18	1718.63	-1085.56	-91.55	1725.03	-1087.67	53.47	1734.33	1945.46	1673.80	67.91	0.00	0.00	0.00	1348.46
2.33000	-1101.91	150.49	66.52	-1134.73	130.56	88.09	-1307.86	88.49	237.24	-1241.26	155.00	219.69	-893.53	-35.81	62.85	-947.40	-28.15	63.19	175.94	-18.50	108.48	-1108.43	-79.81	85.86	-959.39	29.41	1259.43	0.00	0.00	0.00	-936.46	55.67	1726.54	-933.79	-85.44	1719.66	-1075.72	-91.84	1725.99	-1077.73	53.69	1734.88	1945.84	1674.10	67.83	0.00	0.00	0.00	1348.96
2.34000	-1066.82	148.86	65.19	-1099.80	128.84	88.63	-1280.71	88.93	226.70	-1213.90	154.68	211.45	-893.08	-35.22	62.83	-949.52	-28.32	62.44	175.94	-18.50	108.48	-1108.22	-79.84	86.07	-949.90	28.68	1260.03	0.00	0.00	0.00	-926.17	55.57	1726.81	-923.95	-85.44	1720.37	-1066.06	-91.52	1726.94	-1067.92	53.77	1735.29	1945.98	1674.77	67.46	0.00	0.00	0.00	1348.88
2.35000	-1031.73	147.31	63.61	-1065.40	127.40	85.71	-1252.83	87.64	216.22	-1185.15	155.25	203.10	-896.11	-35.83	61.54	-949.22	-28.10	62.36	175.94	-18.50	108.48	-1108.11	-79.50	86.06	-941.02	27.88	1260.43	0.00	0.00	0.00	-917.01	55.72	1726.93	-914.32	-85.34	1720.96	-1056.31	-91.74	1727.58	-1058.28	53.98	1735.51	1944.90	1674.43	67.40	0.00	0.00	0.00	1348.48
2.36000	-997.79	146.34	62.02	-1033.10	126.63	82.42	-1221.08	87.51	203.53	-1156.30	155.58	194.37	-893.76	-35.90	61.54	-950.02	-27.98	62.06	175.94	-18.50	108.48	-1107.94	-79.35	86.15	-931.42	27.02	1260.56	0.00	0.00	0.00	-907.31	55.67	1726.90	-904.95	-85.21	1721.41	-1046.59	-91.75	1728.07	-1048.70	53.93	1735.66	1944.74	1673.80	67.68	0.00	0.00	0.00	1348.87
2.37000	-962.32	144.96	60.36	-998.86	125.97	78.97	-1195.91	88.00	192.42	-1126.63	156.08	185.59	-891.53	-35.82	62.05	-948.69	-27.70	62.04	175.94	-18.50	108.48	-1107.83	-79.20	86.17	-921.93	26.43	1260.43	0.00	0.00	0.00	-900.00	55.93	1726.83	-895.24	-84.91	1721.49	-1036.87	-91.42	1728.52	-1039.36	53.33	1735.66	1944.85	1673.24	67.86	0.00	0.00	0.00	1349.18
2.38000	-924.73	144.56	60.09	-964.28	125.26	76.16	-1173.15	88.90	181.79	-1096.56	156.33	176.66	-891.52	-34.62	62.11	-949.00	-27.50	61.85	175.94	-18.50	108.48	-1107.55	-79.19	86.30	-912.82	26.19	1260.04	0.00	0.00	0.00	-889.17	56.63	1726.20	-884.87	-84.60	1721.45	-1026.88	-91.43	1728.70	-1029.54	53.79	1735.29	1946.49	1674.36	67.84	0.00	0.00	0.00	1348.06
2.39000	-887.77	144.95	60.99	-927.16	127.95	75.97	-1148.62	89.99	170.56	-1065.93	156.87	167.81	-890.89	-34.72	61.96	-948.35	-27.18	61.69	175.94	-18.50	108.48	-1107.52	-78.72	86.16	-904.53	25.68	1259.37	0.00	0.00	0.00	-879.59	57.13	1725.55	-875.09	-84.29	1721.40	-1016.96	-90.98	1728.81	-1019.71	53.87	1734.75	1946.71	1674.38	67.79	0.00	0.00	0.00	1347.59
2.40000	-851.51	145.03	61.40	-893.22	127.70	74.03	-1118.16	91.04	157.62	-1034.77	157.17	158.82	-891.63	-34.70	61.44	-948.17	-27.31	61.50	175.94	-18.50	108.48	-1107.17	-79.23	86.55	-895.26	24.91	1258.53	0.00	0.00	0.00	-868.89	57.11	1724.76	-864.80	-83.95	1721.11	-1007.10	-90.65	1728.76	-1010.03	53.86	1734.17	1946.25	1674.33	67.74	0.00	0.00	0.00	1349.28
2.41000	-815.82	144.43	62.12	-855.04	127.56	73.40	-1077.61	91.85	141.90	-1003.46	157.26	149.80	-892.30	-35.04	60.84	-954.31	-22.55	59.55	175.94	-18.50	108.48	-1107.15	-78.86	86.53	-885.37	24.61	1257.75	0.00	0.00	0.00	-860.22	57.83	1723.88	-853.87	-83.62	1720.52	-997.12	-90.57	1728.40	-1000.14	54.45	1733.32	1945.86	1673.69	67.97	0.00	0.00	0.00	1348.91
2.42000	-777.89	143.50	63.87	-821.55	127.07	72.38	-1040.28	91.98	127.37	-971.50	157.64	141.07	-892.51	-35.08	60.14	-957.15	-24.11	57.67	175.94	-18.50	108.48	-1106.94	-78.70	86.61	-877.03	24.34	1256.70	0.00	0.00	0.00	-848.87	58.14	1722.81	-846.21	-83.05	1719.99	-987.00	-90.53	1727.89	-990.53	54.30	1732.52	1945.14	1674.05	67.58	0.00	0.00	0.00	1348.56
2.43000	-740.76	142.49	66.43	-784.74	126.43	72.66	-1007.43	92.22	115.72	-939.26	158.25	132.94	-887.89	-30.25	61.13	-957.07	-24.67	56.59	175.94	-18.50	108.48	-1106.81	-78.39	86.59	-868.12	23.88	1255.58	0.00	0.00	0.00	-839.22	58.58	1721.68	-835.24	-82.52	1719.10	-976.80	-90.63	1727.21	-980.52	55.03	1731.60	1945.72	1674.41	67.63	0.00	0.00	0.00	1350.42
2.44000	-701.53	141.27	70.11	-748.88	125.37	73.61	-973.61	94.09	103.89	-906.54	158.51	125.18	-897.79	-31.30	57.83	-952.51	-26.06	56.78	175.94	-18.50	108.48	-1106.62	-78.20	86.69	-858.39	24.05	1254.50	0.00	0.00	0.00	-829.66	59.06	1720.45	-824.08	-81.92	1718.26	-966.67	-90.31	1726.47	-970.38	55.73	1730.53	1945.41	1674.28	67.66	0.00	0.00	0.00	1350.12
2.45000	-669.20	139.56	73.32	-712.71	123.91	75.60	-939.02	94.66	93.42	-873.49	159.25	118.32	-890.70	-31.88	59.20	-958.88	-26.37	54.57	175.94	-18.50	108.48	-1106.15	-78.59	87.10	-848.76	23.79	1253.19	0.00	0.00	0.00	-819.44	59.77	1719.15	-814.36	-81.38	1717.20	-956.53	-89.99	1725.57	-960.32	55.99	1729.46	1945.31	1673.69	67.96	0.00	0.00	0.00	1348.52
2.46000	-629.77	137.80	79.07	-677.86	122.75	78.11	-904.69	95.30	83.72	-840.59	159.34	112.03	-896.88	-32.58	55.75	-955.79	-26.72	54.85	175.94	-18.50	108.48	-1105.87	-78.36	87.25	-838.85	23.46	1251.93	0.00	0.00	0.00	-808.92	60.18	1717.90	-805.09	-80.85	1716.19	-946.56	-89.40	1724.62	-950.02	56.76	1728.22	1945.01	1674.43	67.51	0.00	0.00	0.00	1348.50
2.47000	-599.11	136.47	84.33	-641.83	121.28	82.11	-870.70	97.11	74.55	-807.20	160.23	106.96	-898.84	-34.34	54.39	-948.06	-28.77	58.52	175.94	-18.50	108.48	-1105.57	-78.17	87.46	-829.91	23.67	1250.57	0.00	0.00	0.00	-799.43	60.88	1716.54	-796.37	-80.44	1715.06	-936.52	-88.83	1723.56	-939.91	56.85	1727.01	1944.85	1674.83	67.24	0.00	0.00	0.00	1348.48
2.48000	-565.30	134.72	91.06	-608.72	119.55	86.65	-837.59	100.04	66.10	-773.97	160.89	102.95	-892.17	-35.91	56.16	-947.89	-28.67	58.55	175.94	-18.50	108.48	-1105.08	-78.14	87.76	-819.22	23.54	1249.19	0.00	0.00	0.00	-789.12	61.61	1715.18	-785.16	-80.14	1713.77	-926.25	-88.18	1722.39	-929.92	56.94	1725.73	1944.11	1675.07	67.03	0.00	0.00	0.00	1347.86
2.49000	-532.18	132.59	99.11	-574.66	117.99	92.96	-803.83	100.89	59.81	-741.02	161.18	100.05	-892.49	-36.28	55.38	-947.89	-28.96	58.20	175.94	-18.50	108.48	-1104.54	-78.31	88.17	-809.96	23.48	1247.69	0.00	0.00	0.00	-779.04	62.62	1713.79	-773.50	-79.43	1712.30	-915.85	-87.80	1721.04	-919.54	58.11	1724.28	1944.88	1674.53	67.41	0.00	0.00	0.00	1348.66
2.50000	-499.92	129.65	108.56	-542.72	116.33	99.97	-769.82	101.10	55.13	-708.78	161.23	98.32	-893.89	-36.67	54.53	-947.88	-29.19	57.73	175.94	-18.50	108.48	-1104.23	-77.92	88.42	-800.09	23.71	1246.06	0.00	0.00	0.00	-768.57	63.05	1712.37	-765.38	-78.85	1711.21	-905.56	-87.15	1719.63	-909.32	59.08	1722.77	1945.87	1674.56	67.51	0.00	0.00	0.00	1347.46
2.51000	-469.34	126.85	119.08	-512.03	114.38	108.42	-736.12	100.92	52.38	-677.17	161.17	97.88	-894.35	-36.73	53.64	-947.15	-29.15	57.59	175.94	-18.50	108.48	-1103.70	-77.88	88.81	-789.15	23.97	1244.34	0.00	0.00	0.00	-758.43	63.96	1710.75	-754.12	-78.02	1709.72	-895.33	-85.99	1718.24	-898.78	60.04	1721.25	1944.84	1674.08	67.63	0.00	0.00	0.00	1347.68
2.52000	-440.73	124.84	130.23	-481.62	112.28	119.04	-703.74	101.14	50.46	-646.65	160.75	98.84	-893.24	-36.54	53.42	-945.73	-29.00	57.71	175.94	-18.50	108.48	-1103.07	-77.88	89.37	-778.58	24.29	1242.68	0.00	0.00	0.00	-747.71	64.62	1709.25	-744.46	-77.18	1708.33	-885.09	-84.81	1716.67	-888.29	60.92	1719.61	1944.93	1675.00	67.27	0.00	0.00	0.00	1347.98
2.53000	-414.29	122.88	142.36	-454.40	110.12	129.48	-673.09	100.57	49.52	-618.20	159.34	100.69	-892.36	-36.43	52.98	-945.71	-29.00	57.44	175.94	-18.50	108.48	-1102.37	-77.92	90.05	-768.69	24.42	1240.92	0.00	0.00	0.00	-738.36	65.66	1707.83	-733.82	-76.14	1706.70	-874.71	-83.94	1715.04	-877.92	61.79	1717.92	1945.48	1673.96	67.95	0.00	0.00	0.00	1347.45
2.54000	-389.69	121.57	154.64	-429.64	108.23	140.11	-643.77	97.76	49.73	-591.71	157.20	103.16	-893.05	-35.91	52.23	-945.64	-29.39	56.87	175.94	-18.50	108.48	-1101.74	-77.56	90.61	-758.48	24.73	1239.11	0.00	0.00	0.00	-726.68	66.74	1706.08	-722.01	-75.12	1705.16	-864.24	-83.00	1713.32	-867.26	63.27	1716.17	1944.62	1673.17	68.01	0.00	0.00	0.00	1348.28
2.55000	-368.02	121.12	166.47	-407.18	106.87	150.26	-616.68	93.51	50.16	-567.81	153.89	105.41	-890.03	-36.43	52.01	-944.09	-29.23	56.69	175.94	-18.50	108.48	-1100.90	-77.75	91.59	-747.79	25.14	1237.22	0.00	0.00	0.00	-716.17	68.15	1704.42	-712.18	-73.85	1703.58	-853.91	-81.75	1711.53	-856.69	64.27	1714.47	1944.86	1673.87	67.81	0.00	0.00	0.00	1349.23
2.56000	-349.38	121.18	177.26	-387.00	106.89	159.26	-592.39	88.40	50.29	-546.51	150.47	106.97	-890.25	-36.12	51.24	-944.44	-28.84	56.33	175.94	-18.50	108.48	-1099.97	-77.65	92.61	-737.12	25.42	1235.42	0.00	0.00	0.00	-705.39	69.69	1702.73	-700.62	-72.46	1701.89	-843.54	-80.42	1709.70	-846.18	65.51	1712.69	1945.28	1673.68	67.88	0.00	0.00	0.00	1348.80
2.57000	-333.86	123.53	184.92	-370.16	108.38	165.75	-571.10	81.24	50.65	-528.45	146.64	107.03	-892.92	-36.41	49.62	-943.14	-29.15	55.97	175.94	-18.50	108.48	-1099.03	-77.49	93.59	-725.43	25.98	1233.61	0.00	0.00	0.00	-695.03	70.85	1701.16	-692.20	-71.38	1700.30	-833.04	-78.92	1707.90	-835.46	67.35	1710.78	1945.98	1673.92	67.96	0.00	0.00	0.00	1348.48
2.58000	-321.03	126.03	188.55	-356.23	110.38	168.74	-554.07	73.50	51.03	-513.98	142.32	105.50	-892.06	-36.45	48.98	-943.17	-29.94	57.24	175.94	-18.50	108.48	-1097.86	-77.78	94.98	-714.85	26.52	1231.73	0.00	0.00	0.00	-683.73	72.28	1699.56	-681.34	-69.92	1698.70	-822.54	-76.96	1706.18	-824.56	69.17	1708.98	1945.39	1673.65	67.95	0.00	0.00	0.00	1348.42
2.59000	-309.97	128.19	187.24	-344.77	111.08	167.97	-541.45	68.03	50.17	-502.50	138.53	103.46	-890.64	-35.56	48.72	-940.84	-30.16	57.47	175.94	-18.50	108.48	-1096.59	-78.67	96.62	-703.53	27.20	1229.69	0.00	0.00	0.00	-672.52	73.83	1698.03	-672.38	-68.23	1697.41	-811.73	-75.12	1704.44	-813.37	71.23	1707.14	1945.55	1674.20	67.79	0.00	0.00	0.00	1348.09
2.60000	-299.83	129.01	181.96	-334.61	110.36	163.68	-531.82	61.85	49.27	-493.63	134.67	101.09	-890.21	-35.58	47.86	-942.53	-30.73	56.48	175.94	-18.50	108.48	-1095.25	-79.06	98.14	-692.38	27.94	1227.80	0.00	0.00	0.00	-661.60	75.49	1696.61	-660.24	-66.75	1695.96	-800.82	-73.41	1702.72	-802.40	73.10	1705.49	1945.49	1673.88	67.80	0.00	0.00	0.00	1348.88
2.61000	-291.01	128.65	174.16	-326.01	108.60	157.17	-525.16	58.52	46.59	-487.11	130.04	98.23	-890.06	-36.25	46.89	-940.89	-31.48	56.31	175.94	-18.50	108.48	-1093.75	-79.74	99.97	-680.27	29.01	1225.85	0.00	0.00	0.00	-650.86	77.61	1695.25	-648.80	-64.83	1694.52	-789.97	-71.27	1701.13	-791.57	74.42	1703.90	1945.67	1673.36	68.14	0.00	0.00	0.00	1348.99
2.62000	-283.88	127.28	165.47	-319.05	106.43	149.47	-520.51	52.35	45.64	-482.31	125.91	95.26	-889.64	-35.63	46.44	-940.62	-31.27	56.04	175.94	-18.50	108.48	-1092.23	-79.99	101.76	-668.50	30.18	1224.18	0.00	0.00	0.00	-640.56	79.57	1694.02	-638.21	-62.84	1693.27	-779.02	-69.13	1699.55	-780.56	76.43	1702.34	1946.56	1673.68	68.16	0.00	0.00	0.00	1348.30
2.63000	-276.01	123.42	155.41	-312.14	101.38	141.42	-517.46	49.52	45.48	-478.48	122.68	94.15	-889.20	-35.96	45.44	-938.52	-31.55	55.75	175.94	-18.50	108.48	-1090.63	-80.18	103.78	-656.61	31.40	1222.57	0.00	0.00	0.00	-629.62	81.64	1692.74	-625.67	-60.81	1692.00	-767.98	-66.99	1697.93	-769.31	79.13	1700.78	1945.61	1674.86	67.61	0.00	0.00	0.00	1347.97
2.64000	-268.71	118.45	146.19	-305.37	97.55	133.36	-514.14	47.71	45.10	-474.02	119.38	92.99	-888.11	-35.51	44.98	-938.60	-31.55	55.18	175.94	-18.50	108.48	-1088.71	-80.62	106.16	-646.17	32.47	1221.09	0.00	0.00	0.00	-617.59	83.86	1691.59	-614.82	-58.92	1690.76	-756.90	-64.85	1696.44	-758.23	81.18	1699.35	1945.48	1673.37	68.21	0.00	0.00	0.00	1347.87
2.65000	-260.90	113.07	136.21	-298.02	91.86	125.72	-510.65	45.85	45.98	-467.92	116.79	92.18	-888.06	-35.21	44.22	-936.69	-31.87	55.20	175.94	-18.50	108.48	-1086.65	-80.95	108.75	-635.74	34.06	1219.93	0.00	0.00	0.00	-606.28	86.11	1690.74	-604.68	-56.73	1689.87	-745.80	-62.46	1695.27	-747.06	83.44	1698.20	1945.72	1673.67	68.16	0.00	0.00	0.00	1348.32
2.66000	-252.12	106.98	125.14	-289.20	86.56	117.36	-507.55	45.63	46.87	-461.23	115.44	91.47	-888.48	-34.94	43.17	-934.39	-32.12	55.14	175.94	-18.50	108.48	-1084.25	-81.35	111.66	-623.45	36.08	1219.14	0.00	0.00	0.00	-595.63	88.39	1690.28	-593.71	-54.29	1689.31	-734.48	-60.14	1694.47	-735.63	86.06	1697.37	1945.83	1673.90	67.93	0.00	0.00	0.00	1348.07
2.67000	-244.66	100.86	114.61	-284.55	81.15	108.29	-505.05	45.85	47.80	-455.52	114.45	90.08	-885.63	-34.58	43.20	-935.02	-32.39	54.02	175.94	-18.50	108.48	-1081.64	-81.88	114.84	-611.23	37.73	1218.74	0.00	0.00	0.00	-584.88	90.98	1689.96	-582.45	-51.90	1688.92	-723.14	-57.47	1693.92	-724.30	88.45	1696.78	1946.26	1675.09	67.63	0.00	0.00	0.00	1348.24
2.68000	-238.88	96.40	105.05	-278.04	76.77	100.93	-502.80	44.87	49.38	-450.80	113.96	89.01	-884.32	-34.44	42.81	-933.00	-33.34	53.74	175.94	-18.50	108.48	-1078.70	-82.77	118.44	-598.26	39.38	1218.45	0.00	0.00	0.00	-572.36	93.41	1689.58	-569.06	-49.06	1688.57	-711.58	-54.99	1693.36	-712.86	91.04	1696.34	1946.13	1674.88	67.68	0.00	0.00	0.00	1348.25
2.69000	-234.67	94.77	96.67	-274.83	74.83	93.91	-500.96	45.37	49.95	-447.22	113.05	88.16	-884.62	-34.32	42.32	-932.48	-33.27	52.77	175.94	-18.50	108.48	-1075.29	-83.82	122.27	-585.32	41.58	1218.54	0.00	0.00	0.00	-560.67	96.16	1689.53	-559.13	-46.72	1688.57	-699.94	-52.48	1693.03	-701.20	94.21	1696.01	1946.12	1675.11	67.33	0.00	0.00	0.00	1348.66
2.70000	-231.82	95.28	89.62	-270.61	75.29	88.38	-499.37	45.11	50.95	-444.51	112.90	87.66	-885.81	-34.19	41.53	-930.80	-34.06	52.06	175.94	-18.50	108.48	-1071.49	-84.61	126.23	-573.43	43.23	1218.81	0.00	0.00	0.00	-549.05	98.83	1689.83	-547.93	-44.28	1688.84	-688.32	-49.94	1693.04	-689.73	96.61	1696.09	1944.95	1674.20	67.38	0.00	0.00	0.00	1349.50
2.71000	-229.43	95.59	83.60	-268.50	75.27	83.56	-498.14	44.96	51.85	-442.16	112.72	87.08	-884.85	-34.60	41.18	-929.27	-34.87	51.09	175.94	-18.50	108.48	-1066.84	-85.74	130.80	-560.07	44.89	1219.38	0.00	0.00	0.00	-537.18	101.16	1690.37	-536.04	-41.44	1689.33	-676.68	-47.20	1693.41	-677.89	99.24	1696.51	1945.22	1674.34	67.33	0.00	0.00	0.00	1349.24
2.72000	-227.33	95.19	78.42	-266.92	74.90	79.14	-497.19	45.25	52.57	-439.89	113.14	86.87	-883.39	-35.35	40.83	-924.69	-35.91	50.56	175.94	-18.50	108.48	-1061.49	-87.20	135.96	-547.76	46.72	1220.36	0.00	0.00	0.00	-525.10	103.92	1691.10	-523.60	-38.94	1690.10	-665.01	-44.45	1694.07	-666.05	101.93	1697.18	1945.98	1674.44	67.68	0.00	0.00	0.00	1347.39
2.73000	-222.20	94.65	75.17	-266.63	74.40	75.37	-496.46	44.55	53.35	-438.50	112.82	86.67	-882.97	-35.20	40.61	-923.74	-36.63	49.08	175.94	-18.50	108.48	-1055.06	-88.87	141.58	-534.99	48.02	1221.61	0.00	0.00	0.00	-512.91	106.61	1692.19	-512.62	-36.27	1691.16	-653.31	-41.63	1695.00	-654.17	104.51	1698.22	1945.46	1675.01	67.31	0.00	0.00	0.00	1348.58
2.74000	-225.10	93.80	73.06	-265.68	74.81	73.02	-496.15	45.01	53.40	-437.43	112.34	86.45	-882.70	-35.46	40.05	-920.35	-36.93	48.36	175.94	-18.50	108.48	-1046.86	-91.60	148.32	-521.47	49.80	1223.10	0.00	0.00	0.00	-501.60	109.13	1693.48	-501.41	-33.86	1692.28	-641.69	-38.92	1696.25	-642.37	106.92	1699.47	1945.65	1674.50	67.37	0.00	0.00	0.00	1348.39
2.75000	-220.27	94.04	71.67	-264.99	75.21	70.92	-495.89	44.71	53.80	-436.50	112.33	86.47	-883.13	-36.11	38.92	-917.84	-37.57	47.94	175.94	-18.50	108.48	-1038.24	-93.33	155.13	-508.59	51.30	1224.92	0.00	0.00	0.00	-490.19	111.75	1694.89	-488.69	-31.18	1693.68	-630.09	-36.28	1697.70	-630.58	109.34	1700.97	1945.83	1673.60	67.86	0.00	0.00	0.00	1349.50
2.76000	-217.95	93.64	69.84	-264.65	75.31	68.85	-495.34	44.97	53.85	-435.50	112.14	86.46	-880.09	-36.52	38.63	-914.06	-38.38	47.85	175.94	-18.50	108.48	-1027.90	-96.06	162.69	-497.11	52.86	1226.88	0.00	0.00	0.00	-478.39	114.17	1696.37	-477.03	-28.80	1695.30	-618.43	-33.83	1699.34	-618.82	111.96	1702.56	1946.09	1674.27	67.61	0.00	0.00	0.00	1349.64
2.77000	-219.71	92.77	67.69	-264.74	74.90	67.57	-495.05	44.23	54.33	-434.88	111.37	86.33	-878.06	-37.48	37.64	-910.13	-39.24	48.48	175.94	-18.50	108.48	-1016.30	-98.51	170.78	-484.79	54.21	1228.85	0.00	0.00	0.00	-466.80	116.24	1698.03	-464.77	-26.45	1696.80	-606.75	-31.45	1701.16	-607.07	114.50	1704.34	1945.16	1674.64	67.19	0.00	0.00	0.00	1348.39
2.78000	-218.39	92.48	66.84	-263.56	74.70	66.81	-494.86	44.71	54.05	-434.36	111.57	86.52	-875.54	-38.44	36.79	-905.94	-40.59	49.67	175.94	-18.50	108.48	-1003.30	-101.52	179.34	-472.52	55.94	1231.04	0.00	0.00	0.00	-455.79	118.41	1699.71	-454.36	-24.40	1698.69	-595.06	-28.97	1703.09	-595.49	116.80	1706.22	1945.86	1674.70	67.55	0.00	0.00	0.00	1348.59
2.79000	-218.59	92.59	65.72	-263.58	74.79	65.91	-494.78	44.30	54.32	-434.08	111.12	86.36	-870.84	-39.28	36.03	-899.06	-42.24	52.44	175.94	-18.50	108.48	-988.88	-104.52	188.33	-461.51	57.87	1233.11	0.00	0.00	0.00	-444.81	120.50	1701.59	-441.60	-22.17	1700.47	-583.51	-26.73	1705.11	-584.08	118.85	1708.21	1945.77	1674.04	67.74	0.00	0.00	0.00	1349.95
2.80000	-216.29	92.25	65.80	-263.09	74.58	65.63	-494.69	44.85	54.05	-433.86	111.09	86.44	-866.33	-40.62	35.48	-894.49	-43.89	54.98	175.94	-18.50	108.48	-973.48	-106.66	197.07	-449.65	59.25	1235.21	0.00	0.00	0.00	-432.39	122.59	1703.33	-430.56	-20.13	1702.34	-572.02	-24.76	1707.16	-572.67	120.87	1710.23	1945.83	1674.30	67.56	0.00	0.00	0.00	1349.04
2.81000	-217.39	92.05	65.11	-264.23	74.45	65.00	-494.43	44.34	54.27	-433.60	111.56	86.65	-859.10	-42.06	34.09	-885.95	-44.72	59.05	175.94	-18.50	108.48	-956.50	-109.43	206.08	-438.03	60.52	1237.29	0.00	0.00	0.00	-421.57	124.48	1705.25	-419.46	-17.99	1704.26	-560.76	-22.67	1709.24	-561.18	122.94	1712.27	1945.79	1674.27	67.66	0.00	0.00	0.00	1348.78
2.82000	-218.59	91.70	64.40	-263.65	74.48	64.79	-494.57	44.82	54.06	-433.56	111.28	86.59	-852.61	-43.21	32.22	-877.00	-45.99	63.62	175.94	-18.50	108.48	-938.06	-112.43	215.04	-427.15	61.67	1239.22	0.00	0.00	0.00	-409.28	126.18	1707.08	-408.71	-16.22	1706.21	-549.64	-20.58	1711.34	-549.93	124.68	1714.32	1945.36	1673.51	67.71	0.00	0.00	0.00	1349.24
2.83000	-217.04	91.72	64.26	-263.89	74.44	64.36	-494.48	44.52	54.23	-433.42	111.36	86.65	-847.72	-45.17	28.79	-868.10	-47.81	68.17	175.94	-18.50	108.48	-919.13	-114.67	222.97	-416.47	62.61	1241.14	0.00	0.00	0.00	-397.99	127.81	1708.93	-396.95	-14.52	1708.04	-538.52	-18.84	1713.35	-538.55	126.66	1716.26	1945.15	1673.85	67.76	0.00	0.00	0.00	1348.32
2.84000	-217.96	91.50	63.80	-263.17	74.33	64.39	-494.23	44.47	54.30	-433.34	111.27	86.63	-838.78	-47.00	28.03	-852.67	-47.71	73.83	175.94	-18.50	108.48	-899.69	-116.90	230.18	-405.55	63.48	1243.01	0.00	0.00	0.00	-387.64	129.33	1710.82	-386.26	-13.04	1709.90	-527.60	-17.15	1715.40	-527.45	127.81	1718.31	1945.74	1673.84	67.66	0.00	0.00	0.00	1348.12
2.85000	-216.71	91.64	63.60	-263.51	74.26	64.04	-494.49	44.38	54.56	-433.15	111.11	86.63	-826.63	-48.92	31.69	-842.71	-49.22	77.17	175.94	-18.50	108.48	-880.31	-119.12	236.77	-395.94	63.81	1244.75	0.00	0.00	0.00	-377.03	130.58	1712.70	-374.65	-11.90	1711.79	-516.81	-15.48	1717.46	-516.18	129.78	1720.18	1946.24	1674.37	67.45	0.00	0.00	0.00	1347.58
2.86000	-217.03	91.48	63.19	-262.90	74.59	63.79	-494.50	44.94	54.49	-433.04	110.99	86.59	-808.91	-51.03	37.22	-824.86	-50.29	82.96	175.94	-18.50	108.48	-860.53	-120.48	243.09	-385.64	64.46	1246.56	0.00	0.00	0.00	-364.53	132.08	1714.23	-363.12	-10.63	1713.58	-506.01	-14.09	1719.48	-505.08	131.11	1722.14	1945.22	1673.86	67.60	0.00	0.00	0.00	1347.84
2.87000	-216.57	91.63	62.69	-262.95	74.53	63.61	-494.49	44.60	54.83	-432.81	111.42	86.77	-787.70	-52.51	43.12	-801.49	-51.86	89.25	175.94	-18.50	108.48	-840.04	-121.54	248.64	-375.48	64.75	1248.35	0.00	0.00	0.00	-353.63	133.37	1715.88	-352.76	-9.24	1715.35	-495.24	-12.83	1721.48	-494.16	132.49	1724.01	1945.69	1674.22	67.71	0.00	0.00	0.00	1348.72
2.88000	-216.47	91.46	62.37	-263.62	74.58	63.25	-494.73	44.63	54.99	-432.70	111.38	86.75	-763.88	-53.02	48.98	-779.39	-52.37	94.42	175.94	-18.50	108.48	-818.53	-122.33	253.04	-365.48	65.05	1250.17	0.00	0.00	0.00	-343.02	134.58	1717.49	-343.44	-8.38	1717.12	-484.45	-11.63	1723.47	-483.24	134.09	1725.82	1945.81	1673.56	67.98	0.00	0.00	0.00	1348.77
2.89000	-217.43	91.64	61.68	-264.20	74.62	62.89	-494.81	44.83	55.07	-432.44	111.87	86.95	-737.74	-53.82	54.25	-754.30	-52.80	99.20	175.94	-18.50	108.48	-796.32	-123.06	256.56	-356.45	65.32	1251.93	0.00	0.00	0.00	-333.81	135.34	1719.19	-333.35	-7.73	1718.73	-473.69	-10.40	1725.42	-472.50	134.96	1727.68	1945.45	1673.93	67.61	0.00	0.00	0.00	1347.78
2.90000	-215.78	91.71	61.88	-263.22	74.83	62.94	-494.45	44.33	55.52	-432.26	111.67	86.98	-710.54	-53.78	58.99	-728.23	-53.71	102.91	175.94	-18.50	108.48	-773.71	-123.57	259.13	-346.62	65.53	1253.74	0.00	0.00	0.00	-322.22	135.87	1720.55	-321.66	-6.82	1720.24	-463.04	-9.59	1727.28	-461.81	135.61	1729.50	1946.30	1674.13	67.78	0.00	0.00	0.00	1349.13
2.91000	-216.30	91.44	61.47	-263.30	74.66	62.78	-494.14	44.55	55.62	-432.14	111.48	86.91	-682.09	-54.45	62.41	-700.94	-54.29	105.81	175.94	-18.50	108.48	-750.75	-123.02	260.23	-336.98	66.03	1255.55	0.00	0.00	0.00	-312.05	136.52	1721.90	-311.18	-6.05	1721.65	-452.59	-8.90	1729.03	-451.32	136.34	1731.27	1946.17	1674.07	67.78	0.00	0.00	0.00	1349.19
2.92000	-217.07	91.34	60.92	-263.88	74.71	62.41	-493.80	44.54	55.61	-431.99	111.55	87.06	-650.22	-54.53	65.80	-673.65	-54.66	107.51	175.94	-18.50	108.48	-727.12	-123.08	260.46	-328.67	66.20	1257.26	0.00	0.00	0.00	-300.78	137.13	1723.15	-301.10	-5.43	1722.95	-442.22	-8.14	1730.78	-440.90	136.96	1732.96	1945.55	1673.93	67.66	0.00	0.00	0.00	1349.28
2.93000	-218.18	91.32	60.23	-262.55	74.57	62.57	-493.64	44.04	56.08	-431.87	111.36	87.18	-622.14	-55.46	66.84	-644.91	-55.60	108.16	175.94	-18.50	108.48	-702.86	-123.18	259.63	-317.83	66.96	1259.01	0.00	0.00	0.00	-290.79	137.66	1724.37	-292.10	-5.22	1724.23	-431.91	-7.54	1732.38	-430.52	137.73	1734.50	1945.17	1674.40	67.31	0.00	0.00	0.00	1348.15
2.94000	-217.65	91.45	60.10	-262.30	74.60	62.46	-493.76	44.38	56.09	-431.55	111.86	87.52	-591.15	-56.19	67.49	-616.61	-56.49	107.47	175.94	-18.50	108.48	-678.53	-122.94	257.66	-308.15	67.18	1260.64	0.00	0.00	0.00	-280.05	137.90	1725.49	-280.87	-4.74	1725.17	-421.67	-6.99	1733.86	-420.14	138.48	1735.95	1944.99	1673.76	67.59	0.00	0.00	0.00	1348.66
2.95000	-216.48	91.26	60.28	-262.86	74.60	62.20	-494.21	44.34	56.18	-431.52	111.42	87.53	-561.22	-57.17	66.99	-585.93	-57.58	106.24	175.94	-18.50	108.48	-653.67	-122.79	254.63	-299.45	67.86	1262.07	0.00	0.00	0.00	-270.43	138.04	1726.60	-270.83	-4.25	1726.18	-411.53	-6.76	1735.19	-409.92	138.55	1737.39	1945.94	1673.35	67.94	0.00	0.00	0.00	1348.82
2.96000	-216.20	91.57	59.91	-262.68	74.71	62.04	-494.32	44.91	56.24	-431.37	111.44	87.68	-534.20	-58.20	63.21	-556.25	-57.49	104.40	175.94	-18.50	108.48	-628.53	-122.69	250.64	-290.01	68.31	1263.34	0.00	0.00	0.00	-260.39	138.38	1727.58	-261.29	-4.25	1727.05	-401.56	-6.54	1736.37	-399.70	138.61	1738.73	1944.99	1672.96	67.86	0.00	0.00	0.00	1348.53
2.97000	-218.62	91.42	58.92	-262.38	74.77	61.90	-493.69	45.39	56.20	-431.22	111.48	87.81	-502.85	-58.47	61.45	-525.09	-57.85	101.97	175.94	-18.50	108.48	-602.65	-122.07	245.40	-281.35	69.40	1264.63	0.00	0.00	0.00	-250.05	138.47	1728.39	-250.88	-4.34	1727.75	-391.59	-6.71	1737.38	-389.41	139.15	1739.90	1945.93	1674.28	67.71	0.00	0.00	0.00	1349.18
2.98000	-215.11	91.79	59.73	-262.68	74.98	61.67	-493.29	45.61	56.48	-431.20	111.50	87.92	-466.92	-58.59	60.13	-495.77	-57.17	97.30	175.94	-18.50	108.48	-576.57	-121.74	239.51	-271.65	70.75	1265.66	0.00	0.00	0.00	-240.06	138.05	1729.18	-240.79	-4.22	1728.28	-381.72	-6.69	1738.24	-379.42	138.96	1740.96	1945.78	1674.13	67.69	0.00	0.00	0.00	1348.66
2.99000	-215.73	91.95	59.31	-263.43	75.14	61.30	-492.91	45.92	56.62	-431.13	111.50	88.01	-433.77	-59.05	58.24	-464.13	-56.65	94.06	175.94	-18.50	108.48	-550.06	-121.49	232.82	-262.02	71.66	1266.47	0.00	0.00	0.00	-229.63	138.11	1729.67	-229.68	-4.06	1728.68	-371.75	-6.61	1738.98	-369.47	138.89	1741.82	1945.53	1674.45	67.31	0.00	0.00	0.00	1348.66
3.00000	-216.53	91.96	58.87	-263.58	75.30	61.12	-492.77	45.93	56.69	-431.03	111.44	88.07	-396.01	-58.45	57.36	-432.07	-56.17	91.33	175.94	-18.50	108.48	-523.16	-120.76	225.24	-254.02	72.47	1267.06	0.00	0.00	0.00	-220.80	138.22	1730.13	-220.86	-4.30	1729.08	-361.75	-6.41	1739.54	-359.62	138.88	1742.45	1946.55	1674.16	67.71	0.00	0.00	0.00	1348.70
3.01000	-215.79	91.67	59.13	-262.02	75.13	61.63	-492.79	45.73	56.72	-430.92	111.46	88.12	-361.13	-58.07	56.15	-398.13	-55.27	88.75	175.94	-18.50	108.48	-495.37	-120.24	217.11	-250.80	72.74	1267.54	0.00	0.00	0.00	-209.84	138.09	1730.35	-212.68	-4.56	1729.31	-351.84	-6.59	1739.85	-349.68	139.19	1742.81	1945.53	1673.09	67.97	0.00	0.00	0.00	1348.06
3.02000	-216.82	91.59	58.63	-263.10	75.04	61.42	-492.92	45.42	56.74	-430.79	111.37	88.22	-321.89	-59.47	56.64	-358.46	-52.88	87.30	175.94	-18.50	108.48	-467.00	-118.93	208.05	-240.70	73.53	1267.82	0.00	0.00	0.00	-200.60	137.77	1730.59	-201.63	-4.84	1729.24	-342.04	-6.63	1740.02	-339.88	139.04	1743.09	1945.81	1674.41	67.56	0.00	0.00	0.00	1347.88
3.03000	-214.62	91.57	59.27	-263.31	75.01	61.40	-493.09	45.09	56.79	-430.66	111.32	88.37	-284.08	-58.70	56.28	-322.38	-53.16	85.09	175.94	-18.50	108.48	-437.81	-118.41	198.94	-231.28	73.72	1267.91	0.00	0.00	0.00	-190.94	137.93	1730.54	-192.05	-5.05	1729.15	-332.19	-7.00	1739.97	-330.10	138.33	1743.25	1944.94	1673.41	67.82	0.00	0.00	0.00	1347.35
3.04000	-214.20	91.46	59.19	-263.10	74.71	61.55	-493.24	44.83	56.88	-430.48	111.47	88.52	-245.76	-57.58	56.04	-285.31	-54.15	82.76	175.94	-18.50	108.48	-408.14	-117.65	189.25	-221.25	74.27	1267.74	0.00	0.00	0.00	-181.39	137.36	1730.42	-182.16	-5.39	1728.78	-322.48	-7.33	1739.72	-320.28	138.04	1743.20	1945.29	1673.30	67.78	0.00	0.00	0.00	1347.13
3.05000	-213.52	91.13	59.47	-261.04	74.50	62.13	-493.30	44.72	57.05	-430.24	111.43	88.67	-207.81	-56.94	55.75	-249.60	-53.78	80.11	175.94	-18.50	108.48	-377.34	-116.94	179.29	-212.45	74.40	1267.66	0.00	0.00	0.00	-171.63	137.12	1730.12	-172.34	-5.55	1728.38	-312.69	-7.74	1739.31	-310.44	137.95	1742.92	1945.00	1673.15	67.92	0.00	0.00	0.00	1347.60
3.06000	-211.88	91.65	59.61	-262.15	72.34	61.18	-493.35	44.70	57.19	-430.22	110.60	88.52	-169.34	-55.66	56.20	-214.39	-52.90	77.35	175.94	-18.50	108.48	-346.16	-116.16	169.18	-202.92	74.58	1267.13	0.00	0.00	0.00	-161.07	136.91	1729.58	-162.06	-6.18	1727.71	-302.91	-8.22	1738.76	-300.62	137.43	1742.57	1945.12	1674.14	67.48	0.00	0.00	0.00	1348.98
3.07000	-185.98	86.59	68.65	-261.87	72.85	61.12	-493.39	44.76	57.44	-429.97	111.07	88.86	-131.28	-55.03	56.53	-174.96	-51.40	76.19	175.94	-18.50	108.48	-314.42	-116.05	159.48	-191.18	75.04	1266.29	0.00	0.00	0.00	-151.71	136.42	1729.04	-153.48	-6.51	1727.05	-293.04	-8.80	1738.00	-290.80	136.84	1742.04	1945.62	1674.16	67.54	0.00	0.00	0.00	1349.02
3.08000	-185.79	88.09	68.35	-253.22	74.16	63.26	-493.15	44.75	57.53	-429.77	111.06	89.02	-94.20	-54.22	57.36	-138.22	-50.88	74.66	175.94	-18.50	108.48	-282.06	-115.35	149.73	-180.33	75.17	1265.53	0.00	0.00	0.00	-141.82	136.28	1728.35	-142.82	-7.08	1726.07	-283.08	-9.37	1737.06	-280.78	136.31	1741.35	1945.82	1672.68	68.11	0.00	0.00	0.00	1348.46
3.09000	-188.39	89.24	67.14	-259.04	74.91	61.09	-493.13	44.63	57.72	-429.49	110.76	89.09	-56.16	-52.55	59.76	-101.32	-50.73	74.38	175.94	-18.50	108.48	-248.73	-115.24	140.73	-171.67	75.60	1264.60	0.00	0.00	0.00	-131.50	135.69	1727.59	-132.75	-7.74	1725.07	-273.11	-9.92	1736.00	-270.65	135.77	1740.54	1945.53	1672.96	67.98	0.00	0.00	0.00	1348.10
3.10000	-184.40	90.73	66.91	-257.35	75.60	61.06	-493.06	44.80	57.84	-429.22	110.73	89.34	-17.79	-52.01	62.77	-63.53	-49.10	74.42	175.94	-18.50	108.48	-215.40	-114.30	131.96	-160.95	75.57	1263.42	0.00	0.00	0.00	-121.16	135.04	1726.72	-121.90	-8.73	1723.83	-262.98	-10.73	1734.74	-260.35	134.96	1739.62	1945.80	1674.22	67.52	0.00	0.00	0.00	1348.86
3.11000	-191.29	91.64	64.57	-261.78	75.96	60.71	-492.99	44.24	58.30	-428.96	110.36	89.45	21.40	-50.48	67.31	-27.25	-48.25	76.46	175.94	-18.50	108.48	-181.60	-113.20	124.01	-150.21	75.49	1262.23	0.00	0.00	0.00	-110.67	134.37	1725.73	-112.78	-9.48	1722.69	-252.70	-11.75	1733.33	-250.09	133.84	1738.64	1945.64	1673.39	67.79	0.00	0.00	0.00	1349.68
3.12000	-214.49	92.59	56.86	-261.57	76.36	60.46	-492.84	44.31	58.47	-428.51	110.90	89.95	58.67	-48.29	72.94	10.58	-46.39	78.57	175.94	-18.50	108.48	-147.21	-112.20	117.11	-141.33	75.66	1260.88	0.00	0.00	0.00	-100.46	133.70	1724.73	-101.80	-10.55	1721.13	-242.17	-12.56	1731.84	-239.75	132.85	1737.53	1945.56	1673.11	67.80	0.00	0.00	0.00	1348.61
3.13000	-215.18	92.73	56.25	-261.71	76.27	60.21	-492.59	44.66	58.58	-428.13	110.46	90.09	95.94	-45.79	80.25	48.06	-44.28	82.98	175.94	-18.50	108.48	-112.70	-111.00	111.39	-129.94	75.37	1259.45	0.00	0.00	0.00	-89.78	132.66	1723.60	-90.81	-11.33	1719.65	-231.55	-13.79	1730.15	-229.28	131.91	1736.28	1946.15	1674.32	67.52	0.00	0.00	0.00	1348.75
3.14000	-213.78	93.28	56.17	-260.83	76.63	60.21	-492.34	44.22	59.06	-427.76	110.01	90.41	131.12	-43.64	88.67	82.54	-42.05	88.57	175.94	-18.50	108.48	-78.49	-109.63	107.21	-118.44	75.32	1257.71	0.00	0.00	0.00	-79.53	131.45	1722.43	-81.35	-12.51	1718.10	-220.98	-14.95	1728.28	-218.82	130.70	1734.90	1945.20	1674.89	67.17	0.00	0.00	0.00	1348.26
3.15000	-212.03	93.48	56.18	-262.21	76.33	59.74	-492.25	43.74	59.64	-427.23	110.25	91.01	166.47	-41.80	99.04	116.95	-40.25	95.98	175.94	-18.50	108.48	-44.19	-108.16	104.69	-107.85	75.08	1256.05	0.00	0.00	0.00	-68.47	130.32	1720.99	-69.59	-13.73	1716.35	-210.40	-16.25	1726.32	-208.20	129.62	1733.32	1945.91	1674.82	67.40	0.00	0.00	0.00	1347.32
3.16000	-212.90	93.44	55.72	-261.17	76.46	59.70	-492.06	44.37	59.69	-426.66	109.73	91.32	201.17	-40.36	111.16	150.40	-39.79	105.38	175.94	-18.50	108.48	-10.56	-106.92	103.74	-98.37	74.79	1254.04	0.00	0.00	0.00	-58.36	128.86	1719.66	-58.59	-15.16	1714.52	-199.83	-17.82	1724.20	-197.52	128.52	1731.66	1945.97	1674.16	67.54	0.00	0.00	0.00	1348.07
3.17000	-214.56	93.16	54.70	-260.48	76.57	59.46	-491.85	44.45	60.00	-426.06	109.69	91.96	229.08	-40.91	122.68	182.08	-39.72	116.08	175.94	-18.50	108.48	21.51	-106.04	104.31	-88.61	74.28	1252.25	0.00	0.00	0.00	-47.81	127.49	1718.19	-47.53	-16.37	1712.57	-189.23	-18.93	1722.07	-186.86	127.00	1729.98	1945.75	1674.34	67.42	0.00	0.00	0.00	1348.51
3.18000	-214.18	93.53	54.28	-260.51	76.44	59.17	-491.44	43.64	60.80	-425.42	109.48	92.57	257.05	-40.98	137.01	212.69	-40.10	128.17	175.94	-18.50	108.48	51.72	-104.77	105.99	-76.89	73.87	1250.30	0.00	0.00	0.00	-36.44	125.72	1716.55	-38.41	-17.95	1710.80	-178.58	-20.22	1719.89	-176.13	125.92	1728.14	1945.94	1674.54	67.32	0.00	0.00	0.00	1348.54
3.19000	-212.09	93.61	54.37	-259.94	76.41	58.95	-491.25	43.91	61.26	-424.70	108.91	93.21	282.57	-40.72	151.70	239.52	-38.88	140.60	175.94	-18.50	108.48	79.40	-102.71	108.56	-66.96	73.19	1248.04	0.00	0.00	0.00	-25.88	123.86	1714.91	-28.42	-19.72	1708.73	-167.79	-21.82	1717.59	-165.47	124.67	1726.21	1945.63	1674.93	67.10	0.00	0.00	0.00	1348.88
3.20000	-211.87	93.60	53.99	-259.87	76.33	58.70	-490.66	43.72	62.14	-423.96	108.46	94.04	304.99	-40.13	165.80	259.99	-38.05	150.35	175.94	-18.50	108.48	104.16	-99.82	111.03	-53.71	72.90	1245.87	0.00	0.00	0.00	-15.66	122.18	1713.17	-16.56	-20.90	1706.53	-156.92	-23.55	1715.24	-154.71	123.08	1724.28	1946.14	1675.27	67.05	0.00	0.00	0.00	1348.67
3.21000	-213.71	93.75	52.74	-260.08	76.33	58.19	-490.08	43.51	63.41	-423.04	108.21	95.16	323.12	-40.81	177.90	278.71	-39.05	159.73	175.94	-18.50	108.48	124.86	-96.68	112.30	-42.02	72.15	1243.96	0.00	0.00	0.00	-5.28	120.35	1711.53	-6.35	-22.57	1704.62	-145.97	-25.25	1712.89	-143.71	121.59	1722.23	1945.58	1674.34	67.37	0.00	0.00	0.00	1348.01
3.22000	-211.51	93.92	52.92	-259.50	76.59	57.72	-489.53	43.40	65.16	-421.96	108.32	96.41	336.88	-42.14	186.21	294.17	-37.78	165.20	175.94	-18.50	108.48	141.27	-93.29	111.76	-30.36	71.37	1241.92	0.00	0.00	0.00	6.36	118.22	1709.58	5.64	-24.47	1702.35	-134.84	-27.18	1710.50	-132.62	119.58	1720.21	1946.39	1675.03	67.42	0.00	0.00	0.00	1348.15
3.23000	-212.85	93.85	51.81	-259.26	76.38	57.40	-488.87	43.89	66.96	-420.79	108.73	97.83	347.87	-43.83	188.65	305.78	-38.70	167.00	175.94	-18.50	108.48	153.76	-90.20	109.82	-18.25	70.59	1239.74	0.00	0.00	0.00	18.35	116.14	1707.67	17.15	-26.46	1700.18	-123.56	-29.14	1708.16	-121.38	117.34	1718.28	1945.98	1675.46	66.95	0.00	0.00	0.00	1348.46
3.24000	-211.84	93.83	51.60	-257.62	76.85	57.33	-488.14	43.88	69.29	-419.51	109.04	99.25	358.12	-45.05	185.00	315.61	-38.31	164.01	175.94	-18.50	108.48	162.75	-87.21	106.81	-7.90	69.65	1237.66	0.00	0.00	0.00	29.00	113.64	1705.96	28.24	-28.52	1697.97	-112.26	-31.25	1705.85	-110.15	114.92	1716.42	1946.18	1674.36	67.47	0.00	0.00	0.00	1349.82
3.25000	-211.78	93.98	50.99	-257.40	77.18	56.77	-487.32	44.54	71.73	-418.25	109.32	100.81	366.83	-44.80	177.69	323.61	-37.15	158.09	175.94	-18.50	108.48	168.86	-83.78	103.12	3.48	68.34	1235.50	0.00	0.00	0.00	39.98	111.42	1704.37	39.64	-30.45	1695.85	-100.96	-33.38	1703.71	-98.82	112.87	1714.64	1946.24	1674.71	67.32	0.00	0.00	0.00	1348.81
3.26000	-210.50	94.03	50.76	-256.48	77.29	56.42	-486.37	44.90	74.74	-416.73	109.45	102.60	373.04	-43.52	168.10	329.52	-35.25	151.21	175.94	-18.50	108.48	172.52	-80.90	100.06	15.74	67.07	1233.58	0.00	0.00	0.00	51.80	109.08	1702.63	51.03	-32.57	1693.88	-89.72	-35.68	1701.58	-87.57	110.64	1712.89	1946.02	1674.83	67.23	0.00	0.00	0.00	1350.17
3.27000	-210.98	94.17	49.96	-255.45	77.86	55.91	-485.11	45.50	78.03	-414.88	109.97	104.94	379.56	-39.85	158.98	335.15	-32.78	143.69	175.94	-18.50	108.48	176.14	-78.68	98.22	25.74	65.50	1231.74	0.00	0.00	0.00	63.19	106.73	1701.03	61.76	-34.88	1692.04	-78.58	-37.82	1699.54	-76.36	108.08	1711.27	1945.53	1674.81	67.23	0.00	0.00	0.00	1349.01
3.28000	-211.29	94.35	49.29	-255.40	78.10	55.13	-483.67	45.64	82.18	-412.92	109.74	107.27	385.68	-37.18	150.90	341.68	-30.45	136.82	175.94	-18.50	108.48	181.65	-77.68	96.34	38.70	63.79	1230.29	0.00	0.00	0.00	73.43	104.10	1699.69	72.56	-37.30	1690.24	-67.51	-40.02	1697.68	-65.09	105.49	1709.82	1945.87	1675.40	67.20	0.00	0.00	0.00	1348.94
3.29000	-210.42	94.34	49.04	-254.50	78.42	54.60	-481.74	46.09	86.99	-410.48	110.29	110.25	393.58	-34.56	141.54	349.25	-27.47	130.05	175.94	-18.50	108.48	187.81	-78.03	94.98	51.45	62.36	1229.21	0.00	0.00	0.00	84.95	101.83	1698.79	84.01	-39.52	1688.91	-56.30	-42.17	1696.34	-53.73	103.23	1708.91	1945.23	1673.68	67.67	0.00	0.00	0.00	1348.37
3.30000	-209.31	94.67	48.87	-253.57	78.85	53.93	-479.52	47.09	92.48	-407.53	111.08	113.79	400.04	-32.47	131.77	353.86	-24.27	120.61	175.94	-18.50	108.48	193.08	-78.45	93.41	61.94	60.99	1228.52	0.00	0.00	0.00	96.42	99.55	1698.24	96.56	-41.48	1687.95	-44.96	-44.53	1695.42	-42.44	100.70	1708.33	1945.56	1674.96	67.14	0.00	0.00	0.00	1348.88
3.31000	-208.19	94.68	48.62	-250.75	79.36	53.55	-476.65	48.29	98.49	-404.19	111.89	117.90	403.77	-31.55	122.28	357.83	-23.06	113.50	175.94	-18.50	108.48	197.21	-79.28	92.08	73.41	59.69	1228.28	0.00	0.00	0.00	108.03	97.15	1697.85	108.28	-43.80	1687.35	-33.62	-46.82	1694.64	-31.17	98.34	1707.85	1946.34	1674.81	67.32	0.00	0.00	0.00	1349.69
3.32000	-208.06	95.14	48.17	-249.65	80.04	52.60	-473.12	48.05	106.26	-400.19	113.16	122.65	407.91	-31.24	114.71	360.38	-23.07	107.37	175.94	-18.50	108.48	200.58	-79.48	90.91	84.24	57.90	1228.17	0.00	0.00	0.00	119.53	94.78	1697.73	118.33	-46.18	1687.03	-22.16	-49.11	1694.02	-19.85	95.80	1707.55	1945.78	1673.98	67.47	0.00	0.00	0.00	1348.89
3.33000	-208.21	95.04	47.72	-247.75	80.81	51.68	-468.86	49.43	114.44	-395.49	114.51	127.90	410.14	-31.99	107.38	363.07	-22.99	102.14	175.94	-18.50	108.48	203.28	-79.57	90.11	96.24	56.49	1228.48	0.00	0.00	0.00	130.82	92.41	1697.87	130.91	-48.94	1686.81	-10.61	-51.57	1693.76	-8.50	92.96	1707.64	1945.68	1674.16	67.43	0.00	0.00	0.00	1349.37
3.34000	-206.51	95.34	47.69	-245.96	81.42	50.62	-463.47	51.66	123.94	-389.99	116.09	133.91	412.56	-32.33	101.00	362.58	-23.40	96.65	175.94	-18.50	108.48	205.71	-79.75	89.32	109.30	55.32	1229.05	0.00	0.00	0.00	142.32	90.47	1698.29	141.96	-51.02	1687.07	1.02	-53.93	1693.86	3.01	90.56	1708.06	1945.07	1674.80	67.06	0.00	0.00	0.00	1349.08
3.35000	-206.27	95.94	47.23	-243.21	82.39	49.81	-457.05	53.88	134.80	-383.21	118.24	140.82	414.25	-31.71	95.06	363.38	-23.25	91.84	175.94	-18.50	108.48	207.89	-79.99	88.70	122.45	53.97	1230.18	0.00	0.00	0.00	154.13	88.30	1699.06	153.49	-53.07	1687.57	12.63	-56.49	1694.29	14.60	88.36	1708.71	1945.30	1674.78	67.13	0.00	0.00	0.00	1348.57
3.36000	-206.23	96.32	46.69	-240.31	83.26	49.13	-448.94	54.75	147.16	-375.22	120.75	148.53	416.48	-30.18	90.17	364.65	-22.46	87.77	175.94	-18.50	108.48	210.00	-79.74	88.02	133.70	53.30	1231.52	0.00	0.00	0.00	165.07	86.08	1699.96	163.94	-55.14	1688.29	24.16	-58.81	1695.01	26.05	85.81	1709.68	1946.30	1675.28	67.24	0.00	0.00	0.00	1347.88
3.37000	-203.23	97.24	46.64	-237.98	83.94	49.09	-439.46	56.17	160.37	-366.00	122.84	156.72	417.66	-29.94	85.63	365.82	-22.08	84.52	175.94	-18.50	108.48	211.55	-79.69	87.69	145.54	52.63	1233.03	0.00	0.00	0.00	176.96	84.16	1701.12	174.64	-57.28	1689.28	35.52	-61.02	1696.01	37.38	83.35	1710.95	1945.80	1674.67	67.39	0.00	0.00	0.00	1348.53
3.38000	-202.49	98.18	45.54	-233.84	85.10	49.83	-427.84	58.61	174.95	-355.13	125.27	165.58	418.04	-29.09	83.11	367.45	-22.34	82.34	175.94	-18.50	108.48	212.98	-79.29	87.51	159.16	52.20	1234.91	0.00	0.00	0.00	187.90	82.45	1702.43	186.17	-59.50	1690.34	46.82	-63.18	1697.23	48.52	81.06	1712.40	1946.14	1674.93	67.39	0.00	0.00	0.00	1349.29
3.39000	-200.82	98.91	44.60	-229.67	86.17	50.93	-414.11	61.00	190.17	-342.67	127.63	175.07	417.97	-28.56	81.34	367.71	-22.17	80.57	175.94	-18.50	108.48	213.96	-79.07	87.55	170.54	51.74	1236.89	0.00	0.00	0.00	198.02	80.51	1704.03	198.36	-61.27	1691.74	58.09	-65.30	1698.60	59.53	78.94	1713.98	1945.76	1674.82	67.30	0.00	0.00	0.00	1348.23
3.40000	-197.80	100.24	43.52	-224.76	87.64	52.61	-398.07	63.84	205.67	-328.57	129.39	184.55	417.94	-28.05	79.27	367.69	-21.53	78.79	175.94	-18.50	108.48	214.76	-78.77	87.63	181.08	51.14	1238.91	0.00	0.00	0.00	209.63	78.73	1705.78	208.90	-63.14	1693.24	69.28	-67.42	1700.08	70.38	77.34	1715.62	1945.13	1673.48	67.71	0.00	0.00	0.00	1348.69
3.41000	-194.38	101.07	41.91	-217.81	89.12	55.92	-379.56	66.01	222.21	-313.16	131.19	194.17	418.57	-28.18	77.52	367.83	-21.40	77.20	175.94	-18.50	108.48	215.38	-78.24	87.61	192.15	50.30	1240.78	0.00	0.00	0.00	221.08	76.90	1707.55	220.01	-64.77	1694.96	80.35	-69.30	1701.62	81.18	75.69	1717.32	1945.13	1674.49	67.25	0.00	0.00	0.00	1348.92
3.42000	-187.09	102.15	40.69	-212.49	91.13	59.03	-359.61	67.46	238.07	-296.56	133.06	203.97	417.79	-28.11	75.68	369.47	-20.99	76.30	175.94	-18.50	108.48	215.93	-77.64	87.54	206.06	49.54	1242.85	0.00	0.00	0.00	231.59	75.65	1709.46	231.87	-66.23	1696.64	91.37	-70.95	1703.20	91.87	74.15	1719.08	1945.21	1674.59	67.25	0.00	0.00	0.00	1348.57
3.43000	-181.48	103.62	38.08	-199.77	91.80	64.71	-337.02	70.13	253.99	-278.45	134.94	213.59	417.31	-27.50	74.28	369.42	-20.84	74.89	175.94	-18.50	108.48	216.34	-77.34	87.73	216.59	48.69	1244.72	0.00	0.00	0.00	241.59	74.07	1711.53	241.86	-67.84	1698.58	102.37	-72.59	1704.71	102.51	72.32	1720.86	1945.63	1674.79	67.43	0.00	0.00	0.00	1348.39
3.44000	-172.94	105.26	36.09	-192.53	92.93	68.67	-313.23	72.66	268.06	-259.18	135.85	222.15	418.68	-27.57	72.85	369.33	-20.57	73.51	175.94	-18.50	108.48	216.89	-76.86	87.75	227.79	47.75	1246.60	0.00	0.00	0.00	253.01	72.95	1713.55	253.03	-69.33	1700.36	113.35	-74.04	1706.19	113.16	71.18	1722.54	1945.22	1674.68	67.33	0.00	0.00	0.00	1348.44
3.45000	-162.57	108.01	35.55	-179.27	94.46	73.89	-291.02	74.50	278.54	-239.33	137.23	230.21	418.57	-26.67	71.42	370.07	-20.41	72.20	175.94	-18.50	108.48	217.36	-76.17	87.81	238.17	47.10	1248.25	0.00	0.00	0.00	263.12	71.68	1715.62	264.23	-70.40	1702.05	124.34	-75.39	1707.64	123.82	69.80	1724.28	1944.92	1675.10	67.13	0.00	0.00	0.00	1348.69
3.46000	-147.12	111.66	41.35	-163.60	97.32	79.65	-270.15	75.34	286.23	-220.11	138.58	237.67	419.86	-26.20	70.13	370.76	-19.99	70.94	175.94	-18.50	108.48	217.81	-75.81	88.01	249.09	46.58	1250.01	0.00	0.00	0.00	273.61	70.90	1717.64	275.16	-71.46	1703.80	135.32	-76.61	1709.10	134.58	68.91	1725.93	1946.22	1674.70	67.55	0.00	0.00	0.00	1348.97
3.47000	-123.33	116.06	50.28	-141.99	100.52	87.51	-250.27	75.14	292.14	-200.10	139.37	244.77	420.48	-25.72	68.73	370.86	-20.07	69.73	175.94	-18.50	108.48	218.30	-75.45	88.26	260.12	46.09	1251.61	0.00	0.00	0.00	284.39	69.98	1719.58	285.27	-72.40	1705.66	146.16	-77.59	1710.49	145.42	67.88	1727.59	1946.29	1674.40	67.51	0.00	0.00	0.00	1349.55
3.48000	-99.07	119.48	58.34	-115.62	104.01	95.27	-230.25	76.22	296.42	-179.12	140.63	250.88	422.77	-25.07	67.83	370.06	-19.93	68.36	175.94	-18.50	108.48	218.84	-75.05	88.43	271.01	45.70	1253.08	0.00	0.00	0.00	295.50	69.39	1721.41	296.52	-73.05	1707.25	156.88	-78.49	1711.85	156.30	67.14	1729.24	1945.29	1674.68	67.18	0.00	0.00	0.00	1349.32
3.49000	-82.44	123.32	62.76	-92.83	107.07	100.34	-209.94	75.91	298.52	-157.39	141.19	255.43	422.68	-24.76	66.52	370.84	-19.50	67.84	175.94	-18.50	108.48	219.39	-74.41	88.52	280.50	45.40	1254.44	0.00	0.00	0.00	306.56	68.83	1723.20	306.39	-73.79	1708.92	167.68	-79.16	1713.28	167.19	67.03	1730.81	1943.81	1673.59	67.40	0.00	0.00	0.00	1348.58
3.50000	-57.57	125.47	67.90	-63.35	109.98	105.51	-188.50	77.37	299.45	-134.28	142.18	258.54	423.39	-24.19	65.72	370.85	-19.39	67.01	175.94	-18.50	108.48	219.89	-74.00	88.69	291.92	45.17	1256.04	0.00	0.00	0.00	316.67	68.40	1724.93	317.04	-74.40	1710.45	178.64	-79.57	1714.78	178.15	66.50	1732.51	1945.14	1673.70	67.67	0.00	0.00	0.00	1348.62
3.51000	-31.17	128.64	70.98	-38.10	112.39	107.80	-166.20	77.67	298.72	-110.24	143.14	260.13	424.12	-24.56	64.61	370.85	-19.14	66.47	175.94	-18.50	108.48	220.28	-73.87	88.99	302.07	45.02	1257.60	0.00	0.00	0.00	327.60	67.95	1726.54	329.37	-74.59	1711.73	189.56	-80.24	1716.21	189.03	65.98	1734.18	1945.23	1673.19	67.83	0.00	0.00	0.00	1348.79
3.52000	-4.85	131.83	72.85	-11.20	114.90	109.40	-142.64	79.19	297.37	-85.94	144.23	260.23	423.80	-24.37	63.77	371.50	-18.88	66.16	175.94	-18.50	108.48	220.59	-73.76	89.26	311.83	45.03	1259.07	0.00	0.00	0.00	338.84	67.92	1727.96	340.68	-74.97	1713.06	200.48	-80.56	1717.69	199.85	65.52	1735.78	1945.06	1674.06	67.42	0.00	0.00	0.00	1348.60
3.53000	19.42	134.80	73.00	16.90	117.84	109.85	-118.66	80.25	294.13	-61.61	145.52	259.03	424.66	-23.77	63.45	371.46	-18.45	65.72	175.94	-18.50	108.48	220.99	-73.55	89.44	321.62	45.00	1260.57	0.00	0.00	0.00	348.93	67.69	1729.42	350.52	-75.25	1714.40	211.47	-80.57	1719.15	210.62	65.41	1737.24	1945.27	1674.22	67.46	0.00	0.00	0.00	1348.46
3.54000	49.16	138.03	72.96	45.60	120.16	109.35	-94.19	80.99	289.53	-36.78	146.48	256.34	425.52	-23.73	62.87	371.69	-18.76	65.19	175.94	-18.50	108.48	221.33	-73.42	89.68	331.52	45.24	1261.95	0.00	0.00	0.00	360.60	67.65	1730.56	362.27	-75.12	1715.49	222.45	-80.81	1720.48	221.38	65.15	1738.61	1945.85	1674.31	67.38	0.00	0.00	0.00	1347.57
3.55000	83.88	140.51	73.21	69.54	122.40	106.73	-69.79	81.98	283.97	-11.42	147.81	252.54	425.67	-24.19	62.01	371.62	-18.47	64.84	175.94	-18.50	108.48	221.59	-72.96	89.82	341.68	45.23	1263.43	0.00	0.00	0.00	370.74	67.67	1731.59	372.93	-75.17	1716.51	233.34	-81.01	1721.69	232.07	65.47	1739.76	1945.45	1674.00	67.53	0.00	0.00	0.00	1346.75
3.56000	130.62	143.03	73.98	90.13	124.14	102.74	-44.89	83.77	277.07	15.17	149.51	247.79	424.39	-24.02	61.09	371.88	-18.46	64.43	175.94	-18.50	108.48	221.91	-72.63	90.04	352.34	45.43	1264.82	0.00	0.00	0.00	381.13	68.04	1732.39	383.32	-75.27	1717.42	244.44	-80.72	1722.84	242.78	65.31	1740.87	1945.74	1673.78	67.72	0.00	0.00	0.00	1346.75
3.57000	153.79	143.69	71.38	125.17	125.36	101.49	-19.55	85.27	268.71	42.26	151.16	241.99	425.15	-24.07	60.75	371.78	-18.04	64.23	175.94	-18.50	108.48	222.18	-72.35	90.23	363.61	45.67	1266.07	0.00	0.00	0.00	392.49	68.40	1733.00	393.84	-75.01	1718.21	255.43	-80.57	1723.85	253.51	65.55	1741.84	1945.94	1674.59	67.47	0.00	0.00	0.00	1348.83
3.58000	196.81	144.73	71.70	139.14	126.06	95.64	6.45	86.70	258.86	69.72	153.46	235.49	425.71	-23.88	60.29	372.38	-18.05	64.01	175.94	-18.50	108.48	222.39	-72.17	90.48	371.13	45.74	1267.06	0.00	0.00	0.00	403.12	68.80	1733.53	403.83	-74.58	1718.89	266.29	-80.46	1724.75	264.31	66.04	1742.62	1946.45	1674.17	67.65	0.00	0.00	0.00	1348.23
3.59000	229.23	144.97	70.27	172.67	126.64	92.59	33.10	88.92	248.35	97.70	156.00	228.31	425.45	-24.13	59.74	372.34	-17.61	63.87	175.94	-18.50	108.48	222.56	-71.98	90.68	383.31	45.82	1268.02	0.00	0.00	0.00	413.52	69.32	1733.79	414.35	-74.17	1719.27	277.04	-79.95	1725.55	275.17	66.37	1743.28	1946.86	1674.56	67.69	0.00	0.00	0.00	1348.61
3.60000	268.31	145.57	69.90	238.85	127.81	96.09	60.28	91.46	236.84	126.41	158.66	220.44	425.50	-23.65	59.47	372.63	-17.23	63.94	175.94	-18.50	108.48	222.86	-71.63	90.78	393.58	45.85	1268.68	0.00	0.00	0.00	424.32	69.73	1734.03	427.01	-73.25	1719.47	287.73	-79.56	1726.21	285.97	66.68	1743.84	1945.15	1673.24	67.75	0.00	0.00	0.00	1349.69
3.61000	301.18	146.69	67.63	275.30	129.14	93.74	88.64	94.29	224.74	156.21	162.02	212.30	426.10	-23.28	59.37	371.87	-17.12	63.54	175.94	-18.50	108.48	223.15	-71.42	90.92	403.23	45.87	1269.21	0.00	0.00	0.00	435.83	70.68	1733.90	436.40	-72.84	1719.81	298.41	-79.13	1726.72	296.84	67.24	1744.17	1945.48	1673.88	67.62	0.00	0.00	0.00	1348.81
3.62000	341.76	147.62	66.64	310.58	131.04	90.94	118.53	98.51	212.00	186.50	164.66	203.40	425.67	-22.84	59.03	372.03	-16.96	63.20	175.94	-18.50	108.48	223.47	-71.14	91.09	413.88	45.86	1269.48	0.00	0.00	0.00	446.24	71.33	1733.86	447.34	-72.22	1719.83	309.25	-78.53	1727.08	307.78	67.76	1744.41	1945.18	1674.19	67.44	0.00	0.00	0.00	1349.13
3.63000	380.07	149.09	66.10	345.73	132.92	87.17	149.36	102.05	198.68	216.99	167.33	194.26	426.07	-22.72	58.95	373.24	-16.68	63.31	175.94	-18.50	108.48	223.70	-71.15	91.36	423.86	45.98	1269.58	0.00	0.00	0.00	456.95	72.44	1733.57	458.37	-71.53	1719.81	319.99	-77.97	1727.28	318.54	68.54	1744.41	1944.28	1674.60	67.10	0.00	0.00	0.00	1348.49
3.64000	418.27	150.51	65.99	382.34	134.47	84.86	180.33	104.39	185.38	248.03	169.88	184.93	426.58	-22.38	58.57	372.39	-16.80	62.79	175.94	-18.50	108.48	224.04	-70.71	91.44	435.48	45.86	1269.44	0.00	0.00	0.00	466.99	72.88	1733.32	468.87	-70.74	1719.66	330.72	-77.07	1727.33	329.21	69.46	1744.19	1944.16	1673.89	67.34	0.00	0.00	0.00	1347.72
3.65000	456.99	152.78	65.99	420.21	136.48	83.02	211.20	105.89	171.30	280.18	172.89	175.74	427.95	-22.34	58.57	355.12	-14.87	62.19	175.94	-18.50	108.48	224.22	-70.71	91.82	445.22	46.08	1268.99	0.00	0.00	0.00	477.78	73.80	1732.85	479.57	-69.76	1719.41	341.48	-76.17	1727.18	339.77	70.17	1743.88	1945.46	1674.32	67.36	0.00	0.00	0.00	1348.15
3.66000	495.30	154.50	66.53	456.73	138.66	81.01	240.97	108.05	158.54	313.36	175.25	166.34	417.17	-20.59	59.11	356.13	-15.00	62.87	175.94	-18.50	108.48	224.57	-70.34	91.96	454.08	46.35	1268.37	0.00	0.00	0.00	489.20	74.76	1732.20	490.31	-68.87	1718.94	352.16	-75.37	1726.81	350.47	70.85	1743.44	1946.46	1674.65	67.44	0.00	0.00	0.00	1348.89
3.67000	533.96	156.36	67.41	494.48	140.31	79.97	270.51	107.40	143.88	346.52	177.35	157.10	409.22	-21.05	57.24	354.13	-15.61	61.86	175.94	-18.50	108.48	224.83	-70.12	92.18	463.27	46.45	1267.52	0.00	0.00	0.00	499.44	75.33	1731.50	500.42	-68.07	1718.40	362.90	-74.66	1726.27	361.01	71.73	1742.75	1946.99	1675.25	67.35	0.00	0.00	0.00	1349.88
3.68000	573.44	157.79	69.51	531.32	142.36	78.96	303.20	108.20	129.50	380.13	179.31	148.02	411.91	-21.54	57.16	353.58	-16.37	61.10	175.94	-18.50	108.48	225.09	-69.79	92.42	473.79	46.81	1266.54	0.00	0.00	0.00	509.86	76.69	1730.60	512.42	-66.96	1717.69	373.79	-73.56	1725.59	371.65	72.72	1741.91	1945.67	1673.55	67.72	0.00	0.00	0.00	1349.39
3.69000	611.48	158.99	71.80	568.95	143.71	79.11	343.31	112.71	116.29	414.75	180.77	139.19	413.88	-21.99	56.74	356.41	-16.98	61.34	175.94	-18.50	108.48	225.39	-69.62	92.66	483.38	47.17	1265.44	0.00	0.00	0.00	521.06	77.87	1729.60	523.52	-66.20	1716.74	384.66	-72.37	1724.81	382.30	73.96	1740.96	1945.63	1673.78	67.71	0.00	0.00	0.00	1349.33
3.70000	650.09	160.04	75.26	606.48	145.08	80.06	380.42	115.01	103.99	450.01	183.45	131.54	418.49	-22.56	57.37	371.46	-17.99	60.97	175.94	-18.50	108.48	225.70	-69.62	93.06	492.57	47.59	1264.07	0.00	0.00	0.00	531.60	78.80	1728.62	533.40	-65.09	1715.96	395.36	-71.36	1723.86	393.07	74.96	1739.88	1944.24	1673.07	67.82	0.00	0.00	0.00	1348.79
3.71000	689.35	161.06	79.71	646.53	146.34	83.05	418.26	118.34	93.04	485.07	185.76	124.49	415.85	-23.82	55.87	373.80	-17.97	60.98	175.94	-18.50	108.48	226.03	-69.45	93.34	503.95	48.11	1262.84	0.00	0.00	0.00	541.71	80.29	1727.53	544.05	-64.03	1714.89	405.98	-70.27	1722.73	403.90	76.32	1738.68	1945.19	1673.86	67.62	0.00	0.00	0.00	1349.21
3.72000	727.27	161.48	85.21	684.44	147.14	86.26	455.98	121.42	82.80	520.52	187.92	118.31	426.47	-23.74	55.06	373.68	-18.03	60.69	175.94	-18.50	108.48	226.46	-69.06	93.63	514.88	48.69	1261.36	0.00	0.00	0.00	552.89	81.49	1726.25	553.92	-62.77	1713.94	416.80	-68.71	1721.56	414.82	77.43	1737.40	1944.04	1672.79	67.77	0.00	0.00	0.00	1348.25
3.73000	765.76	161.88	91.83	721.71	147.65	90.49	493.04	126.56	74.45	556.31	190.64	113.50	428.31	-23.73	54.94	373.44	-17.81	60.46	175.94	-18.50	108.48	226.92	-68.76	93.98	525.71	49.07	1259.79	0.00	0.00	0.00	564.08	82.69	1724.85	565.05	-61.50	1712.71	427.63	-67.34	1720.23	425.87	78.99	1735.93	1944.93	1672.57	67.98	0.00	0.00	0.00	1348.81
3.74000	800.79	161.95	97.13	757.74	148.30	95.65	529.95	128.61	67.48	592.23	192.85	109.74	430.19	-24.03	54.94	373.44	-18.43	60.03	175.94	-18.50	108.48	227.32	-68.50	94.37	536.41	49.73	1258.21	0.00	0.00	0.00	575.89	84.21	1723.26	576.71	-59.94	1711.25	438.57	-65.93	1718.73	436.98	80.55	1734.26	1945.18	1673.71	67.53	0.00	0.00	0.00	1347.98
3.75000	837.10	162.61	105.61	794.64	148.53	102.70	566.30	132.58	62.00	627.24	195.26	107.64	430.26	-24.21	54.43	373.63	-18.22	59.94	175.94	-18.50	108.48	227.74	-68.18	94.80	546.56	50.36	1256.38	0.00	0.00	0.00	586.17	85.86	1721.68	587.48	-58.70	1709.76	449.51	-64.37	1717.12	448.18	82.01	1732.54	1945.19	1674.85	67.10	0.00	0.00	0.00	1348.74
3.76000	871.64	162.48	115.55	829.82	148.73	110.63	602.68	136.39	57.94	662.06	197.13	106.79	429.15	-24.30	53.62	374.25	-18.06	59.73	175.94	-18.50	108.48	228.22	-68.02	95.42	559.25	51.02	1254.50	0.00	0.00	0.00	597.46	87.51	1719.98	598.14	-56.89	1708.40	460.41	-62.92	1715.36	459.28	84.02	1730.61	1944.76	1672.94	67.81	0.00	0.00	0.00	1349.32
3.77000	904.49	162.75	126.79	863.16	149.52	119.57	638.25	138.83	55.65	696.05	198.77	107.31	429.09	-24.25	53.14	374.64	-18.40	59.33	175.94	-18.50	108.48	228.70	-67.60	95.97	569.77	51.92	1252.58	0.00	0.00	0.00	609.23	89.49	1718.05	609.54	-55.35	1706.81	471.44	-60.91	1713.59	470.37	85.82	1728.61	1945.23	1672.61	68.08	0.00	0.00	0.00	1348.65
3.78000	935.11	162.71	139.54	895.33	150.15	130.59	672.71	140.27	55.02	728.70	200.17	109.17	431.13	-24.43	52.91	375.10	-18.12	59.16	175.94	-18.50	108.48	229.26	-67.50	96.77	581.05	52.78	1250.55	0.00	0.00	0.00	619.44	91.76	1716.05	620.78	-53.62	1705.06	482.43	-59.03	1711.69	481.32	87.77	1726.44	1945.60	1673.59	67.84	0.00	0.00	0.00	1351.63
3.79000	962.97	162.84	153.69	923.54	151.21	139.26	706.34	141.05	54.98	759.01	200.98	111.95	432.99	-24.57	52.63	375.26	-18.20	58.86	175.94	-18.50	108.48	230.02	-66.99	97.46	591.43	53.50	1248.43	0.00	0.00	0.00	630.72	93.91	1714.03	631.66	-51.79	1703.49	493.57	-57.22	1709.70	492.24	89.84	1724.18	1945.34	1674.17	67.50	0.00	0.00	0.00	1350.55
3.80000	988.15	162.70	168.31	949.09	150.61	151.61	737.04	140.92	55.75	786.75	200.90	115.18	433.12	-24.05	52.12	376.11	-18.06	58.67	175.94	-18.50	108.48	230.89	-66.36	98.20	603.43	54.50	1246.15	0.00	0.00	0.00	641.15	96.06	1712.10	642.18	-49.57	1701.78	504.83	-55.19	1707.66	503.15	91.89	1721.89	1944.49	1673.98	67.31	0.00	0.00	0.00	1351.29
3.81000	1010.11	163.89	181.32	971.79	150.23	163.14	765.68	139.70	55.77	811.90	199.06	117.41	434.13	-24.26	51.62	375.35	-18.13	58.01	175.94	-18.50	108.48	231.67	-66.27	99.35	614.55	55.64	1243.86	0.00	0.00	0.00	652.70	98.26	1710.14	653.62	-47.11	1700.09	515.96	-53.32	1705.58	514.02	94.46	1719.53	1945.02	1674.70	67.08	0.00	0.00	0.00	1351.53
3.82000	1027.39	165.46	192.26	990.75	151.31	172.28	789.87	137.12	55.35	832.90	198.61	118.63	435.73	-24.31	51.21	375.83	-17.95	57.90	175.94	-18.50	108.48	232.62	-66.14	100.65	626.27	56.55	1241.59	0.00	0.00	0.00	663.37	100.83	1708.14	664.75	-45.04	1698.32	527.13	-50.96	1703.49	525.14	96.60	1717.26	1945.19	1675.41	66.76	0.00	0.00	0.00	1352.53
3.83000	1041.77	168.82	198.27	1006.18	153.73	177.49	809.55	135.01	54.48	850.43	197.02	117.64	437.18	-24.07	50.91	376.76	-18.06	57.69	175.94	-18.50	108.48	233.70	-66.35	102.10	638.11	57.68	1239.32	0.00	0.00	0.00	674.23	103.15	1706.14	676.48	-42.47	1696.57	538.31	-48.45	1701.42	536.11	99.35	1714.87	1945.41	1674.87	67.12	0.00	0.00	0.00	1352.06
3.84000	1053.49	174.53	200.47	1019.06	156.02	177.93	824.18	132.57	53.55	863.99	195.87	115.51	436.99	-24.21	50.17	376.90	-18.11	57.27	175.94	-18.50	108.48	234.99	-66.25	103.44	650.09	58.91	1236.99	0.00	0.00	0.00	685.52	105.64	1704.23	687.34	-39.93	1695.05	549.26	-46.14	1699.27	547.19	102.14	1712.56	1945.81	1674.11	67.55	0.00	0.00	0.00	1350.78
3.85000	1065.29	176.31	195.40	1030.31	157.33	173.89	834.77	129.67	51.82	874.15	194.60	112.85	437.01	-24.29	49.49	377.56	-18.30	57.12	175.94	-18.50	108.48	236.31	-66.72	105.23	662.36	60.41	1234.66	0.00	0.00	0.00	697.02	108.62	1702.53	698.91	-37.31	1693.48	560.47	-43.61	1697.23	558.43	104.64	1710.45	1945.64	1674.82	66.98	0.00	0.00	0.00	1350.10
3.86000	1074.90	180.23	188.26	1040.48	158.49	166.50	842.27	126.45	49.36	881.72	192.65	109.68	438.70	-23.89	49.43	378.92	-18.80	56.95	175.94	-18.50	108.48	237.91	-67.18	107.20	674.87	61.78	1232.43	0.00	0.00	0.00	708.39	111.65	1701.01	710.30	-34.73	1692.08	571.88	-40.76	1695.36	569.74	107.28	1708.52	1945.45	1674.39	67.21	0.00	0.00	0.00	1351.09
3.87000	1084.16	176.89	176.09	1048.16	158.73	158.02	847.27	123.25	46.34	886.97	190.44	105.89	439.52	-24.09	48.81	380.03	-18.70	56.80	175.94	-18.50	108.48	239.70	-67.60	109.42	686.05	63.54	1230.32	0.00	0.00	0.00	719.72	114.27	1699.58	720.90	-31.83	1690.80	583.25	-37.90	1693.60	581.02	110.41	1706.64	1946.13	1674.25	67.54	0.00	0.00	0.00	1350.55
3.88000	1089.66	178.12	166.01	1054.58	159.05	149.02	850.17	120.40	45.31	890.73	187.90	101.88	436.94	-23.97	47.51	380.31	-19.42	56.12	175.94	-18.50	108.48	241.74	-67.86	111.95	697.64	65.62	1228.51	0.00	0.00	0.00	731.00	117.24	1698.23	732.63	-28.85	1689.54	594.75	-34.92	1691.96	592.41	113.51	1704.84	1944.91	1673.98	67.35	0.00	0.00	0.00	1349.91
3.89000	1097.45	177.10	155.97	1061.47	159.27	140.27	853.43	119.18	45.25	894.50	186.21	100.02	437.54	-23.65	47.07	381.08	-19.66	55.74	175.94	-18.50	108.48	244.10	-68.12	114.78	708.77	67.90	1227.08	0.00	0.00	0.00	741.90	120.32	1696.94	743.82	-25.96	1688.35	606.05	-32.37	1690.35	603.76	116.66	1703.17	1945.07	1673.80	67.50	0.00	0.00	0.00	1350.26
3.90000	1104.50	176.25	145.02	1069.72	157.42	135.29	857.54	117.26	45.91	900.45	184.88	98.65	438.99	-23.63	46.84	383.82	-19.93	55.68	175.94	-18.50	108.48	246.75	-68.59	118.03	721.37	70.26	1226.01	0.00	0.00	0.00	753.22	123.35	1695.90	755.25	-22.97	1687.41	617.60	-29.37	1689.12	615.05	119.75	1701.87	1945.52	1674.29	67.44	0.00	0.00	0.00	1351.64
3.91000	1114.59	175.35	132.08	1077.65	155.30	126.33	861.56	115.70	47.11	907.67	184.10	97.09	438.75	-23.75	46.09	385.14	-20.10	55.42	175.94	-18.50	108.48	249.83	-69.16	121.64	734.09	72.67	1225.30	0.00	0.00	0.00	764.11	126.52	1695.29	766.71	-19.72	1686.78	629.30	-26.18	1688.37	626.39	122.84	1701.06	1944.92	1673.52	67.66	0.00	0.00	0.00	1353.13
3.92000	1123.19	172.08	120.11	1083.37	151.99	116.84	864.46	116.19	48.64	914.04	184.31	95.09	437.20	-23.65	45.25	387.55	-20.42	55.18	175.94	-18.50	108.49	253.30	-70.27	125.85	747.01	74.97	1225.17	0.00	0.00	0.00	775.89	129.73	1695.01	779.46	-16.70	1686.48	640.97	-23.14	1687.91	637.73	126.12	1700.60	1944.28	1673.52	67.45	0.00	0.00	0.00	1352.42
3.93000	1130.33	168.66	109.55	1089.49	148.57	108.60	867.12	117.03	49.71	919.00	184.66	93.37	436.77	-23.56	44.71	388.60	-21.05	54.52	179.93	-17.36	116.90	257.32	-71.29	130.42	760.00	77.48	1225.33	0.00	0.00	0.00	787.66	132.94	1694.86	790.35	-13.31	1686.47	652.53	-20.05	1687.56	649.25	129.22	1700.23	1945.00	1674.50	67.21	0.00	0.00	0.00	1352.23
3.94000	1134.42	166.50	103.48	1094.28	147.21	101.09	869.64	116.21	50.84	923.12	184.69	92.50	439.43	-23.63	44.75	389.18	-21.91	53.55	184.24	-19.46	124.33	261.99	-72.33	135.31	773.93	79.89	1225.86	0.00	0.00	0.00	799.73	136.16	1694.86	801.27	-10.28	1686.63	664.06	-16.82	1687.35	660.88	132.54	1700.06	1945.66	1675.18	67.32	0.00	0.00	0.00	1352.28
3.95000	1137.51	166.59	95.42	1097.13	146.96	94.56	871.37	116.52	51.89	926.54	184.15	91.71	439.34	-24.01	44.13	392.63	-22.50	53.09	189.64	-21.11	132.92	267.45	-73.74	140.76	788.16	82.39	1226.63	0.00	0.00	0.00	811.21	139.35	1695.24	812.36	-7.19	1687.09	675.73	-13.15	1687.62	672.53	136.05	1700.22	1945.37	1673.16	68.03	0.00	0.00	0.00	1352.33
3.96000	1140.55	166.58	89.25	1099.87	146.49	89.65	872.79	116.39	52.70	929.27	183.73	91.04	437.50	-24.03	43.30	395.09	-22.57	52.59	196.04	-21.73	142.62	273.75	-75.37	146.78	801.28	84.45	1227.52	0.00	0.00	0.00	822.99	142.76	1695.98	824.91	-3.67	1687.93	687.09	-9.99	1688.21	684.20	139.44	1700.71	1945.43	1674.02	67.63	0.00	0.00	0.00	1352.79
3.97000	1143.98	165.58	84.09	1103.17	145.86	85.35	873.70	116.08	53.33	931.63	184.09	90.77	441.11	-24.51	43.35	399.69	-23.48	52.10	203.77	-22.97	152.86	281.38	-76.24	153.07	815.12	86.66	1228.89	0.00	0.00	0.00	834.26	146.17	1696.99	836.06	-0.31	1689.20	698.64	-6.46	1689.17	695.92	142.66	1701.45	1945.99	1674.80	67.50	0.00	0.00	0.00	1351.57
3.98000	1146.94	164.92	79.43	1104.46	145.04	81.36	874.80	116.25	53.79	933.54	184.03	90.52	443.46	-24.36	43.46	403.52	-23.74	51.81	213.04	-24.14	164.30	290.28	-77.25	160.09	827.97	88.61	1230.54	0.00	0.00	0.00	845.68	149.61	1698.30	847.03	3.06	1690.80	710.20	-2.78	1690.44	707.55	146.29	1702.47	1945.81	1674.03	67.84	0.00	0.00	0.00	1351.47
3.99000	1146.91	164.24	77.13	1105.50	145.19	79.06	875.49	116.94	54.17	934.89	183.48	90.40	445.19	-24.80	42.84	407.76	-23.97	52.23	224.06	-25.01	176.55	300.59	-78.07	167.68	841.86	90.58	1232.29	0.00	0.00	0.00	857.46	152.62	1699.80	858.76	6.26	1692.68	721.70	0.71	1691.96	719.27	149.70	1703.70	1945.99	1674.69	67.46	0.00	0.00	0.00	1352.08
4.00000	1148.36	163.93	74.86	1106.97	145.66	76.83	875.75	116.52	54.44	935.87	183.43	90.45	447.01	-25.11	42.37	412.46	-23.91	53.35	237.04	-25.48	189.73	312.20	-78.61	175.76	855.28	92.57	1234.23	0.00	0.00	0.00	869.61	155.81	1701.44	871.11	9.60	1694.65	733.07	4.03	1693.75	731.10	153.19	1705.10	1945.26	1673.98	67.80	0.00	0.00	0.00	1350.48
4.01000	1149.45	163.57	72.35	1106.84	145.31	74.60	876.15	116.41	54.75	936.97	182.71	90.35	449.21	-25.85	41.58	418.77	-24.51	54.99	251.95	-25.27	203.67	325.28	-79.80	184.63	867.28	94.63	1236.24	0.00	0.00	0.00	881.43	158.98	1703.17	882.40	12.82	1696.91	744.51	7.44	1695.69	742.79	156.57	1706.64	1945.41	1674.34	67.61	0.00	0.00	0.00	1351.44
4.02000	1150.14	163.12	70.60	1107.32	145.08	73.05	876.25	115.77	54.99	937.62	182.53	90.44	453.36	-26.43	40.84	424.81	-25.40	57.15	268.94	-25.28	218.25	340.16	-80.31	193.59	879.26	96.49	1238.37	0.00	0.00	0.00	892.84	162.09	1705.00	893.49	15.76	1699.21	755.87	10.66	1697.73	754.32	159.57	1708.30	1946.47	1674.77	67.59	0.00	0.00	0.00	1352.09
4.03000	1150.92	162.74	69.44	1107.52	144.85	72.02	876.99	115.64	54.69	938.10	182.38	90.57	458.30	-26.81	39.66	430.77	-26.46	60.32	287.81	-25.33	233.73	356.60	-81.19	202.96	890.63	98.36	1240.51	0.00	0.00	0.00	904.07	164.74	1707.06	904.96	18.78	1701.65	767.26	13.76	1699.94	765.68	162.41	1710.02	1946.25	1674.94	67.55	0.00	0.00	0.00	1352.82
4.04000	1152.26	162.43	68.67	1107.40	144.86	70.99	876.90	116.36	55.03	938.48	182.11	90.58	464.51	-27.63	38.33	437.12	-26.72	64.26	308.93	-26.66	248.56	374.24	-81.76	212.33	901.88	100.15	1242.73	0.00	0.00	0.00	915.38	167.62	1709.04	915.38	21.68	1704.25	778.86	16.88	1702.29	777.03	165.44	1711.82	1945.52	1673.44	68.00	0.00	0.00	0.00	1350.13
4.05000	1151.46	162.36	67.30	1108.14	144.81	70.50	876.57	116.05	55.42	938.76	181.92	90.64	470.61	-28.49	36.74	440.61	-27.73	67.04	332.20	-26.63	262.67	392.79	-81.71	220.96	914.02	101.79	1245.17	0.00	0.00	0.00	926.67	170.37	1711.10	927.41	24.44	1706.81	790.41	19.73	1704.72	788.55	167.88	1713.81	1944.53	1672.82	68.09	0.00	0.00	0.00	1349.48
4.06000	1151.68	162.07	66.67	1107.67	144.69	69.83	876.67	115.95	55.41	938.88	182.10	90.85	477.96	-30.76	34.23	461.90	-27.23	72.58	356.41	-27.26	275.05	412.57	-81.72	228.82	925.34	103.39	1247.45	0.00	0.00	0.00	938.00	172.63	1713.26	938.97	26.95	1709.51	801.90	22.22	1707.14	800.11	170.21	1715.80	1946.12	1674.72	67.54	0.00	0.00	0.00	1350.95
4.07000	1151.97	161.98	66.17	1107.94	144.57	69.60	876.80	115.54	55.17	939.19	181.62	90.75	487.36	-33.36	33.30	475.70	-28.87	76.79	380.41	-27.16	285.41	432.73	-82.19	236.10	936.70	104.81	1249.76	0.00	0.00	0.00	949.16	174.97	1715.45	949.39	29.04	1712.11	813.31	24.51	1709.62	811.43	172.50	1717.82	1946.52	1674.97	67.71	0.00	0.00	0.00	1351.93
4.08000	1152.33	161.74	65.96	1107.91	144.35	69.36	876.75	114.80	55.37	939.33	181.65	90.83	498.98	-36.25	36.84	492.19	-29.91	82.91	403.71	-26.18	294.11	452.74	-82.80	243.04	948.26	105.98	1252.07	0.00	0.00	0.00	960.45	177.00	1717.60	960.65	31.27	1714.76	824.60	26.63	1712.07	822.72	174.30	1719.96	1947.01	1676.69	67.07	0.00	0.00	0.00	1351.29
4.09000	1152.46	161.79	65.29	1108.11	144.43	69.01	876.85	115.36	55.53	939.55	181.28	90.76	516.42	-34.11	45.50	511.07	-28.02	90.49	426.30	-25.72	301.60	473.58	-83.32	250.00	958.71	106.92	1254.42	0.00	0.00	0.00	971.60	178.80	1719.78	972.23	33.23	1717.19	836.00	28.72	1714.54	833.94	176.00	1722.03	1947.36	1673.77	76.86	0.00	0.00	0.00	1345.12
4.10000	1152.69	161.62	64.92	1108.02	144.60	68.61	876.40	115.75	55.87	939.72	181.37	90.91	539.99	-33.62	52.76	505.31	-30.65	92.02	447.81	-24.83	307.73	495.36	-83.40	256.06	969.43	107.71	1256.75	0.00	0.00	0.00	982.53	180.59	1721.85	983.33	34.96	1719.59	847.36	30.63	1717.06	845.20	177.42	1724.17	1947.56	1672.55	80.09	0.00	0.00	0.00	1342.85
4.11000	1153.02	161.80	64.43	1108.11	144.82	68.22	876.87	115.68	55.62	939.83	181.65	91.05	565.80	-32.62	59.13	559.54	-30.55	101.87	468.97	-25.52	311.78	517.75	-83.15	261.11	979.75	108.44	1259.06	0.00	0.00	0.00	994.37	182.13	1723.90	993.59	36.52	1722.20	858.74	32.17	1719.51	856.46	178.77	1726.37	1947.47	1672.63	80.09	0.00	0.00	0.00	1343.53
4.12000	1152.05	161.61	63.70	1108.50	144.87	68.07	876.73	116.05	56.08	939.99	181.88	91.24	590.46	-30.96	63.95	568.48	-26.66	106.89	490.26	-26.51	314.45	541.23	-82.54	265.06	990.62	109.02	1261.36	0.00	0.00	0.00	1004.82	183.23	1726.07	1004.56	37.99	1724.43	870.09	33.66	1721.98	867.74	179.85	1728.64	1948.28	1672.43	80.39	0.00	0.00	0.00	1344.62
4.13000	1153.13	162.13	63.24	1108.71	144.73	67.98	876.69	116.14	56.73	940.28	181.69	91.22	613.82	-32.13	63.81	593.38	-24.99	111.44	511.81	-26.67	315.92	565.35	-82.06	268.06	1000.58	109.72	1263.64	0.00	0.00	0.00	1016.31	184.16	1728.01	1016.87	39.25	1726.42	881.07	34.52	1724.26	878.80	180.91	1730.87	1948.05	1672.56	80.16	0.00	0.00	0.00	1346.33
4.14000	1152.76	161.63	62.96	1108.78	144.84	67.74	877.11	116.30	56.83	940.54	181.64	91.35	629.31	-30.11	62.83	615.80	-25.37	112.64	533.77	-26.73	315.89	590.01	-81.32	269.67	1011.12	110.22	1265.99	0.00	0.00	0.00	1027.47	185.03	1729.93	1027.50	39.78	1728.46	892.15	35.37	1726.42	889.62	181.95	1732.99	1947.04	1673.17	79.71	0.00	0.00	0.00	1349.45
4.15000	1153.04	161.66	62.64	1109.84	145.15	67.68	877.50	116.64	57.05	940.66	181.94	91.59	678.68	-27.86	73.33	645.39	-23.83	115.64	556.53	-26.87	314.21	615.08	-80.22	269.89	1020.97	110.74	1268.28	0.00	0.00	0.00	1038.06	185.73	1731.80	1038.17	40.57	1730.37	903.08	36.15	1728.54	900.44	182.69	1735.10	1947.89	1672.66	80.23	0.00	0.00	0.00	1350.86
4.16000	1153.92	161.97	62.25	1109.23	145.16	67.12	878.01	116.21	57.24	940.93	181.59	91.64	719.22	-26.35	78.76	689.22	-22.00	120.00	579.95	-25.92	311.47	640.23	-78.92	268.78	1031.34	111.29	1270.48	0.00	0.00	0.00	1049.17	186.31	1733.60	1048.71	40.91	1732.01	913.96	36.67	1730.45	911.28	183.19	1737.14	1948.05	1672.50	80.27	0.00	0.00	0.00	1351.11
4.17000	1154.12	161.91	62.01	1109.15	145.21	66.84	878.21	116.48	57.89	941.07	181.62	91.82	762.99	-24.94	82.55	722.85	-21.86	120.48	604.15	-24.69	307.39	665.62	-78.14	266.73	1041.01	111.99	1272.50	0.00	0.00	0.00	1059.59	186.70	1735.32	1060.10	41.37	1733.45	924.94	37.29	1732.24	922.01	183.78	1739.01	1946.97	1673.13	79.81	0.00	0.00	0.00	1350.80
4.18000	1153.40	161.85	61.27	1109.49	145.18	66.65	878.68	116.16	57.88	941.41	181.40	91.97	796.25	-25.20	82.09	754.85	-21.20	119.82	628.95	-22.94	302.27	691.51	-77.12	263.47	1050.61	112.73	1274.40	0.00	0.00	0.00	1070.01	186.76	1736.84	1071.55	41.96	1734.82	935.74	37.73	1733.87	932.84	183.91	1740.81	1947.35	1672.96	79.99	0.00	0.00	0.00	1350.51
4.19000	1153.00	161.95	60.58	1109.26	145.08	66.43	878.35	116.50	58.67	941.66	181.22	92.16	816.31	-24.81	78.28	786.05	-19.74	118.06	654.24	-21.77	295.87	717.88	-76.06	259.13	1060.19	113.72	1276.11	0.00	0.00	0.00	1081.13	186.92	1738.20	1081.30	41.91	1736.13	946.27	37.83	1735.26	943.44	184.23	1742.42	1947.64	1672.76	80.14	0.00	0.00	0.00	1350.42
4.20000	1153.70	162.03	60.35	1109.18	145.07	66.04	876.07	119.94	60.71	941.83	181.23	92.43	848.26	-23.95	76.32	819.97	-19.59	115.43	679.81	-20.68	288.27	744.85	-75.30	253.89	1070.77	114.93	1277.61	0.00	0.00	0.00	1091.51	187.00	1739.47	1092.07	41.89	1737.07	956.79	38.13	1736.47	953.94	184.47	1743.85	1947.41	1672.99	80.15	0.00	0.00	0.00	1349.13
4.21000	1154.12	161.78	60.16	1109.10	145.16	65.58	874.00	119.53	61.08	942.10	181.14	92.60	881.83	-23.64	73.98	853.48	-18.53	112.58	705.88	-19.41	279.52	772.02	-74.03	247.62	1080.18	116.25	1278.89	0.00	0.00	0.00	1101.42	187.18	1740.56	1102.52	41.61	1737.82	967.14	38.24	1737.50	964.40	184.57	1745.08	1947.55	1672.77	80.09	0.00	0.00	0.00	1348.62
4.22000	1153.66	161.66	59.56	1109.36	144.73	65.65	872.89	120.49	62.09	942.48	180.72	92.59	916.84	-22.88	71.88	886.44	-17.69	109.15	732.42	-18.33	269.50	799.88	-72.84	240.50	1089.92	117.60	1279.94	0.00	0.00	0.00	1112.41	186.69	1741.58	1113.29	41.64	1738.52	977.46	38.26	1738.30	974.77	184.39	1746.19	1946.89	1673.12	79.77	0.00	0.00	0.00	1348.82
4.23000	1154.19	161.60	59.45	1109.72	144.67	65.58	873.54	120.71	61.97	942.60	181.03	92.98	953.30	-22.05	71.22	920.79	-16.83	105.73	759.61	-17.81	258.21	828.39	-71.29	232.41	1099.67	119.06	1280.80	0.00	0.00	0.00	1122.84	186.55	1742.27	1122.56	41.45	1739.04	987.77	37.97	1738.82	985.15	184.28	1747.15	1948.17	1672.55	80.34	0.00	0.00	0.00	1348.14
4.24000	1153.90	161.72	58.92	1110.17	144.86	65.32	875.42	120.77	61.53	942.86	180.76	93.00	989.87	-20.72	69.41	955.84	-15.23	102.53	787.32	-16.58	246.20	857.50	-70.45	223.93	1109.06	120.55	1281.40	0.00	0.00	0.00	1132.62	186.32	1742.95	1132.74	40.98	1739.32	997.91	37.66	1739.18	995.51	184.13	1747.88	1947.92	1672.66	80.13	0.00	0.00	0.00	1347.68
4.25000	1153.93	161.58	58.55	1109.39	144.75	64.83	876.94	120.84	61.30	943.08	180.69	93.16	1028.36	-19.25	68.06	991.33	-14.41	99.40	815.47	-15.76	233.26	887.48	-68.70	214.33	1118.95	121.76	1281.83	0.00	0.00	0.00	1143.28	185.94	1743.34	1142.58	40.63	1739.36	1008.12	37.44	1739.36	1005.88	183.79	1748.47	1947.69	1672.81	80.13	0.00	0.00	0.00	1348.41
4.26000	1154.39	161.74	58.25	1111.15	145.11	68.53	878.53	116.15	59.48	943.27	180.52	93.29	1067.80	-18.15	67.11	1027.79	-13.43	96.03	844.45	-14.05	219.69	917.90	-67.52	204.63	1128.78	122.89	1282.01	0.00	0.00	0.00	1153.44	185.69	1743.54	1153.14	40.61	1739.24	1018.41	37.33	1739.39	1016.09	183.48	1748.84	1948.61	1672.18	80.65	0.00	0.00	0.00	1348.76
4.27000	1155.49	161.94	63.01	1111.49	144.80	68.67	878.77	115.46	59.43	943.44	180.47	93.45	1107.01	-16.88	64.32	1066.41	-12.44	93.21	874.73	-13.27	205.06	948.77	-66.48	194.52	1138.08	123.81	1281.93	0.00	0.00	0.00	1163.14	185.31	1743.71	1163.10	40.40	1739.09	1028.48	36.96	1739.16	1026.25	183.11	1749.03	1948.10	1672.31	80.35	0.00	0.00	0.00	1348.52
4.28000	1156.72	161.82	63.30	1111.25	144.42	68.68	879.21	114.71	59.31	943.55	180.51	93.70	1145.88	-15.66	63.61	1104.89	-10.48	89.55	905.81	-12.38	190.24	980.34	-65.50	184.29	1148.82	124.52	1281.77	0.00	0.00	0.00	1173.37	184.79	1743.64	1172.86	39.48	1738.56	1038.44	36.44	1738.73	1036.39	182.65	1749.07	1947.50	1672.68	80.04	0.00	0.00	0.00	1348.00
4.29000	1155.71	161.55	62.91	1112.23	144.23	69.05	879.18	114.65	59.34	943.85	180.30	93.81	1185.24	-14.60	63.56	1143.56	-9.20	87.36	937.68	-11.64	175.34	1012.23	-64.92	174.14	1158.98	125.16	1281.38	0.00	0.00	0.00	1183.58	184.30	1743.51	1183.94	39.18	1737.91	1048.84	36.36	1738.18	1046.49	182.30	1748.86	1947.79	1672.54	80.14	0.00	0.00	0.00	1347.21
4.30000	1158.17	161.42	63.76	1111.88	144.33	68.80	878.84	115.00	60.00	944.08	180.07	93.90	1225.62	-14.19	64.24	1181.84	-8.56	85.14	969.82	-11.22	160.03	1044.26	-64.90	164.29	1169.86	125.53	1280.85	0.00	0.00	0.00	1193.43	183.85	1743.14	1194.16	38.80	1737.28	1058.99	35.66	1737.35	1056.64	181.90	1748.49	1947.69	1672.62	80.08	0.00	0.00	0.00	1347.83
4.31000	1159.58	161.36	64.04	1110.46	144.42	68.34	879.34	114.63	59.76	944.21	180.21	94.17	1265.39	-13.54	65.74	1220.67	-7.95	83.90	1003.94	-9.67	145.80	1077.94	-63.27	154.11	1180.10	125.83	1280.18	0.00	0.00	0.00	1203.50	183.36	1742.63	1204.14	38.11	1736.41	1069.12	34.79	1736.41	1066.86	181.43	1747.93	1948.72	1672.06	80.57	0.00	0.00	0.00	1348.20
4.32000	1157.90	161.73	63.47	1110.01	144.66	64.49	879.35	114.28	59.88	944.50	179.82	94.18	1305.05	-13.49	68.15	1259.68	-7.76	83.34	1041.30	-7.00	131.37	1111.81	-62.23	144.60	1190.26	126.02	1279.36	0.00	0.00	0.00	1213.89	182.71	1741.98	1214.14	37.62	1735.36	1079.60	34.46	1735.35	1077.18	180.54	1747.31	1947.96	1672.41	80.28	0.00	0.00	0.00	1348.57
4.33000	1154.68	161.85	57.23	1109.84	144.93	64.25	879.60	114.59	60.08	944.66	179.88	94.42	1345.17	-13.25	71.96	1298.97	-7.38	84.15	1078.63	-5.59	117.76	1145.68	-61.63	135.90	1200.15	126.27	1278.31	0.00	0.00	0.00	1224.54	181.96	1741.18	1224.20	36.73	1734.16	1089.68	33.48	1734.07	1087.47	179.96	1746.41	1948.09	1672.36	80.29	0.00	0.00	0.00	1348.92
4.34000	1156.09	161.96	57.63	1109.87	145.24	63.97	879.20	114.70	60.57	944.90	179.74	94.56	1384.89	-13.32	77.00	1337.41	-6.85	86.16	1114.07	-2.29	105.25	1180.29	-60.08	127.64	1210.63	126.63	1277.22	0.00	0.00	0.00	1234.48	181.04	1740.36	1234.35	35.82	1732.81	1099.91	32.65	1732.64	1097.93	178.85	1745.47	1947.91	1672.63	80.18	0.00	0.00	0.00	1348.49
4.35000	1155.60	162.35	57.08	1110.56	145.53	64.20	879.88	113.70	60.19	945.06	179.92	94.84	1422.97	-13.45	83.03	1375.92	-6.99	89.14	1151.02	-0.46	92.95	1215.48	-58.42	120.34	1220.80	126.81	1275.97	0.00	0.00	0.00	1244.88	180.43	1739.19	1244.86	34.84	1731.51	1110.15	31.66	1731.13	1108.42	177.75	1744.40	1948.39	1672.24	80.46	0.00	0.00	0.00	1348.78
4.36000	1155.41	162.32	57.04	1109.64	145.64	63.79	879.51	114.69	60.94	945.36	179.58	94.95	1460.92	-13.37	90.76	1414.11	-6.48	94.12	1187.91	2.82	82.51	1250.69	-57.21	114.40	1231.15	126.99	1274.58	0.00	0.00	0.00	1255.63	179.37	1737.95	1255.36	34.19	1730.00	1120.67	30.74	1729.48	1118.78	176.97	1743.14	1948.30	1672.34	80.42	0.00	0.00	0.00	1347.72
4.37000	1155.35	162.68	56.71	1110.21	145.60	63.76	879.53	115.13	61.32	945.66	179.63	95.30	1497.47	-12.44	100.36	1450.76	-5.66	100.51	1224.70	4.40	73.37	1285.69	-55.82	109.67	1242.16	126.85	1273.12	0.00	0.00	0.00	1265.32	178.39	1736.73	1265.98	33.04	1728.43	1131.10	29.68	1727.70	1129.41	175.85	1741.76	1948.38	1672.36	80.43	0.00	0.00	0.00	1348.31
4.38000	1155.00	162.75	56.50	1110.77	145.64	63.74	879.96	113.78	61.14	946.11	179.35	95.52	1532.89	-11.45	111.45	1486.53	-4.57	108.61	1261.64	5.24	65.96	1319.95	-55.46	106.98	1253.38	126.72	1271.62	0.00	0.00	0.00	1276.81	177.38	1735.27	1276.35	32.15	1726.79	1141.64	28.63	1725.80	1139.97	175.02	1740.14	1948.25	1672.31	80.33	0.00	0.00	0.00	1348.43
4.39000	1155.09	162.83	56.14	1110.71	145.63	63.48	880.19	113.48	61.46	946.63	179.00	95.83	1567.64	-9.28	124.74	1520.59	-2.75	118.27	1297.98	6.65	60.34	1354.61	-54.33	105.19	1264.27	126.53	1269.86	0.00	0.00	0.00	1287.71	176.25	1733.81	1286.61	30.73	1724.92	1152.01	27.32	1723.75	1150.78	173.73	1738.48	1947.61	1672.81	80.09	0.00	0.00	0.00	1348.07
4.40000	1155.82	163.00	56.00	1110.39	145.77	62.96	880.16	114.62	62.16	947.18	178.64	96.16	1600.58	-7.18	138.99	1552.67	-0.64	129.44	1334.02	5.83	56.19	1387.49	-54.64	105.54	1275.62	126.11	1268.02	0.00	0.00	0.00	1298.16	174.83	1732.24	1297.29	29.47	1723.09	1162.41	25.96	1721.61	1161.56	172.50	1736.72	1947.83	1672.73	80.24	0.00	0.00	0.00	1347.54
4.41000	1155.98	163.12	55.62	1110.44	145.73	62.60	880.65	113.94	62.35	947.79	178.24	96.61	1629.41	-4.30	148.96	1583.58	0.54	141.04	1368.25	6.30	54.43	1419.75	-53.81	106.63	1286.59	125.76	1266.01	0.00	0.00	0.00	1308.72	173.65	1730.56	1307.81	28.24	1721.23	1173.25	24.90	1719.37	1172.19	171.39	1734.75	1947.55	1672.83	80.10	0.00	0.00	0.00	1347.69
4.42000	1156.14	163.38	55.21	1111.26	145.76	62.57	880.96	113.79	62.97	948.37	178.17	97.33	1656.76	-1.83	163.11	1613.29	2.88	153.40	1400.90	5.43	53.95	1450.20	-53.31	109.21	1297.16	125.34	1263.96	0.00	0.00	0.00	1319.62	172.41	1728.89	1318.09	26.56	1719.35	1183.91	23.22	1716.97	1183.02	169.81	1732.78	1948.35	1672.35	80.45	0.00	0.00	0.00	1347.74
4.43000	1155.84	163.61	54.66	1111.35	145.83	62.27	881.26	113.74	63.67	949.03	177.86	98.05	1681.28	0.83	176.64	1640.89	5.87	165.28	1430.13	7.52	54.78	1478.52	-51.97	112.48	1308.54	124.92	1261.71	0.00	0.00	0.00	1330.53	170.74	1727.29	1328.91	25.07	1717.38	1194.71	21.60	1714.51	1193.85	168.55	1730.70	1947.44	1672.69	80.22	0.00	0.00	0.00	1347.98
4.44000	1156.35	163.84	54.27	1111.79	145.60	62.15	881.91	112.98	64.34	949.77	177.75	98.97	1703.07	3.70	188.70	1661.18	7.56	168.53	1455.22	11.78	56.43	1503.79	-50.16	115.28	1320.45	124.29	1259.47	0.00	0.00	0.00	1341.42	169.27	1725.53	1340.45	23.52	1715.31	1205.54	19.84	1712.05	1204.85	167.03	1728.60	1947.02	1673.10	79.99	0.00	0.00	0.00	1348.40
4.45000	1156.97	163.73	54.26	1112.55	146.12	61.80	882.28	113.66	65.94	950.73	177.24	99.85	1720.70	4.27	197.29	1679.73	10.04	175.57	1479.92	1.59	54.33	1525.63	-47.88	116.77	1331.93	123.60	1257.17	0.00	0.00	0.00	1352.27	167.73	1723.81	1351.27	21.68	1713.30	1216.48	17.99	1709.54	1216.03	165.57	1726.46	1947.51	1672.85	80.17	0.00	0.00	0.00	1349.19
4.46000	1157.46	163.74	53.93	1112.09	145.81	61.44	882.97	113.79	67.41	951.74	177.23	101.04	1735.93	4.49	201.99	1695.76	11.01	179.30	1496.99	1.38	54.20	1543.73	-45.11	116.42	1343.83	122.85	1254.90	0.00	0.00	0.00	1363.63	166.16	1722.07	1362.50	20.41	1711.32	1227.62	16.18	1707.05	1227.28	163.73	1724.30	1947.17	1672.90	79.81	0.00	0.00	0.00	1349.16
4.47000	1157.86	164.03	53.48	1113.50	146.10	61.43	883.50	113.25	69.22	952.60	177.97	102.58	1748.53	5.21	201.98	1709.28	11.38	178.75	1511.71	6.97	54.83	1556.90	-43.25	115.02	1355.75	121.91	1252.58	0.00	0.00	0.00	1374.97	164.36	1720.27	1373.85	18.43	1709.30	1239.02	14.47	1704.63	1238.51	162.01	1722.11	1948.15	1672.42	80.33	0.00	0.00	0.00	1348.22
4.48000	1158.08	164.11	53.09	1113.58	146.42	60.92	884.12	113.61	71.45	953.83	178.27	104.04	1760.14	5.52	197.63	1720.47	12.32	175.01	1518.14	17.62	53.44	1567.23	-40.45	112.34	1367.74	120.74	1250.28	0.00	0.00	0.00	1386.15	163.03	1718.44	1385.02	16.41	1707.41	1250.47	12.24	1702.22	1249.88	160.15	1719.99	1948.00	1672.58	80.26	0.00	0.00	0.00	1349.73
4.49000	1158.20	164.34	52.59	1114.36	146.97	60.49	885.15	114.18	73.77	955.32	178.39	105.64	1770.29	6.16	190.73	1729.13	14.20	169.54	1528.04	21.23	50.22	1574.25	-37.95	108.97	1379.77	119.36	1248.09	0.00	0.00	0.00	1397.59	160.73	1716.88	1397.12	14.53	1705.59	1262.22	10.31	1700.00	1261.24	158.25	1717.96	1947.70	1672.62	80.20	0.00	0.00	0.00	1348.70
4.50000	1159.25	164.41	52.55	1114.66	147.13	60.16	886.58	113.94	76.38	956.93	178.64	107.59	1776.76	5.89	183.97	1735.72	15.85	163.24	1533.94	23.68	46.18	1578.78	-35.14	104.78	1392.01	117.82	1246.02	0.00	0.00	0.00	1409.09	158.73	1715.35	1408.55	12.47	1703.89	1273.78	8.06	1697.82	1272.73	156.17	1716.00	1947.48	1672.67	80.07	0.00	0.00	0.00	1348.27
4.51000	1158.58	164.42	52.15	1115.47	147.57	59.86	887.64	115.67	80.25	958.64	179.14	109.95	1782.69	7.54	176.03	1751.57	17.22	166.93	1540.06	35.13	42.10	1582.57	-30.99	99.36	1404.00	116.22	1244.13	0.00	0.00	0.00	1420.24	157.07	1713.81	1420.18	10.18	1702.16	1285.42	5.78	1695.64	1284.33	153.99	1714.02	1947.41	1672.75	80.06	0.00	0.00	0.00	1348.09
4.52000	1160.00	164.91	52.01	1115.42	147.85	59.15	889.44	114.86	83.94	960.84	179.20	112.52	1786.05	9.31	168.08	1750.91	19.52	158.26	1540.77	33.50	39.95	1585.84	-27.10	95.66	1416.14	114.70	1242.52	0.00	0.00	0.00	1431.56	154.92	1712.34	1431.39	7.79	1700.57	1297.45	3.58	1693.54	1295.84	151.89	1712.11	1947.25	1673.00	79.95	0.00	0.00	0.00	1348.42
4.53000	1160.16	165.04	51.92	1117.00	148.14	59.13	891.16	115.20	88.79	963.11	180.02	115.74	1793.34	13.79	160.71	1753.63	21.84	149.81	1544.80	34.31	38.91	1590.32	-24.42	93.85	1428.66	113.07	1240.98	0.00	0.00	0.00	1443.65	152.42	1710.87	1443.57	5.74	1699.14	1309.13	0.85	1691.55	1307.39	149.76	1710.26	1947.49	1672.78	80.08	0.00	0.00	0.00	1349.00
4.54000	1160.03	165.25	51.39	1118.54	149.11	58.56	893.72	116.72	94.13	965.85	180.66	119.21	1801.07	16.80	156.88	1759.06	25.78	141.92	1548.70	35.75	39.92	1596.10	-24.20	92.92	1440.36	111.45	1239.76	0.00	0.00	0.00	1455.04	150.37	1709.62	1455.56	3.73	1697.79	1321.32	-1.49	1689.92	1318.95	147.49	1708.77	1947.83	1672.63	80.16	0.00	0.00	0.00	1348.22
4.55000	1161.69	165.12	51.88	1119.78	150.05	60.31	896.35	117.11	100.30	968.98	181.63	123.22	1810.07	19.20	146.43	1764.97	29.02	132.95	1552.56	35.80	41.10	1603.24	-23.46	90.78	1453.18	109.93	1238.89	0.00	0.00	0.00	1466.81	148.12	1708.87	1467.88	1.53	1696.81	1333.08	-4.40	1688.70	1330.61	144.99	1707.82	1948.16	1672.36	80.30	0.00	0.00	0.00	1348.71
4.56000	1161.75	165.32	51.50	1121.04	150.80	59.50	899.56	117.75	107.70	972.64	183.21	127.89	1816.73	22.07	135.63	1771.04	30.94	123.77	1555.60	34.51	42.23	1608.60	-23.96	89.01	1465.68	108.37	1238.45	0.00	0.00	0.00	1478.13	145.75	1708.29	1480.23	-0.74	1696.26	1345.14	-7.02	1687.80	1342.34	142.24	1707.08	1947.89	1672.47	80.34	0.00	0.00	0.00	1348.23
4.57000	1162.64	166.05	51.31	1122.74	151.55	58.63	904.04	119.21	115.57	977.13	184.17	132.87	1822.79	24.22	126.18	1776.34	32.83	115.85	1558.25	34.27	43.28	1612.72	-25.16	87.68	1478.30	106.96	1238.16	0.00	0.00	0.00	1489.60	143.66	1707.83	1492.97	-3.03	1695.60	1357.65	-9.45	1687.04	1353.86	139.84	1706.37	1947.61	1672.66	80.19	0.00	0.00	0.00	1348.43
4.58000	1162.99	166.10	51.28	1124.20	152.42	57.55	909.03	119.97	125.12	982.22	185.79	138.78	1828.68	24.00	117.09	1780.93	33.73	108.87	1560.48	34.11	44.33	1618.49	-23.83	90.44	1491.23	105.54	1238.05	0.00	0.00	0.00	1500.95	141.65	1707.50	1503.85	-5.72	1695.36	1369.76	-12.38	1686.39	1365.45	137.37	1705.86	1948.57	1672.26	80.65	0.00	0.00	0.00	1349.45
4.59000	1163.61	166.62	51.07	1126.57	153.31	56.81	915.94	121.17	135.04	988.58	187.11	145.23	1833.02	24.28	109.49	1784.87	33.28	102.50	1561.93	34.26	45.50	1619.91	-24.36	86.36	1504.01	104.11	1238.19	0.00	0.00	0.00	1513.12	139.31	1707.54	1515.45	-8.10	1695.31	1382.10	-14.98	1686.17	1377.41	134.32	1705.84	1947.88	1672.56	80.22	0.00	0.00	0.00	1348.44
4.60000	1163.58	167.19	50.65	1128.82	154.09	56.13	923.95	122.50	146.64	996.31	188.72	152.37	1836.82	24.74	102.09	1788.05	34.02	97.19	1563.31	34.47	46.53	1622.75	-23.65	85.04	1517.07	102.79	1238.58	0.00	0.00	0.00	1524.79	136.95	1707.95	1528.37	-10.30	1695.45	1394.17	-17.87	1686.16	1389.00	131.88	1706.03	1940.84	1664.70	74.74	0.00	0.00	0.00	1348.84
4.61000	1164.24	167.84	50.32	1131.52	154.77	56.01	933.31	123.74	160.03	1005.50	190.40	160.21	1839.76	26.31	95.50	1790.43	34.84	92.11	1564.22	34.32	47.34	1624.10	-24.30	84.95	1529.77	101.39	1239.26	0.00	0.00	0.00	1537.02	134.39	1708.58	1539.83	-12.92	1695.95	1406.00	-21.01	1686.30	1400.73	129.19	1706.47	1939.74	1663.57	72.32	0.00	0.00	0.00	1348.91
4.62000	1166.07	168.96	49.77	1135.46	155.62	56.63	945.01	124.10	174.02	1016.24	192.49	168.93	1841.84	27.11	89.78	1791.90	35.77	88.26	1564.95	33.95	47.93	1626.29	-23.54	84.19	1541.78	99.97	1240.13	0.00	0.00	0.00	1548.78	132.06	1709.44	1551.94	-15.18	1696.56	1418.40	-23.48	1686.80	1412.57	126.18	1707.20	1941.42	1666.46	71.07	0.00	0.00	0.00	1348.43
4.63000	1167.90	169.83	49.43	1139.01	156.54	57.49	958.85	125.43	189.31	1029.07	193.47	177.68	1842.89	27.61	86.63	1793.14	35.53	85.74	1565.75	33.89	48.16	1627.17	-23.74	84.21	1553.70	98.57	1241.22	0.00	0.00	0.00	1560.84	129.99	1710.39	1564.33	-17.20	1697.45	1430.65	-25.96	1687.47	1424.06	123.66	1708.09	1942.90	1668.49	70.17	0.00	0.00	0.00	1348.18
4.64000	1170.58	171.47	48.51	1144.73	157.59	59.63	975.08	127.20	205.19	1043.54	194.92	186.98	1843.13	28.21	84.59	1793.34	35.93	83.52	1565.91	33.79	48.51	1627.84	-23.83	84.31	1565.51	97.20	1242.47	0.00	0.00	0.00	1571.98	127.61	1711.64	1576.05	-19.33	1698.48	1442.76	-28.39	1688.35	1435.64	121.14	1709.15	1944.18	1671.98	68.75	0.00	0.00	0.00	1348.34
4.65000	1174.57	172.79	49.34	1150.21	158.56	62.67	993.72	128.71	221.43	1059.66	196.34	196.65	1843.38	28.13	82.12	1794.13	36.39	81.94	1565.90	33.72	48.94	1628.61	-23.51	84.17	1576.87	95.74	1243.94	0.00	0.00	0.00	1583.42	125.17	1712.83	1588.37	-21.62	1699.62	1454.40	-31.02	1689.38	1447.37	118.40	1710.44	1944.41	1674.31	67.22	0.00	0.00	0.00	1348.55
4.66000	1180.36	173.83	47.56	1158.12	159.77	67.31	1014.34	130.03	237.45	1077.09	198.04	206.64	1843.49	28.05	80.05	1794.16	36.60	80.31	1565.89	34.19	49.27	1629.50	-22.85	84.05	1588.50	94.37	1245.49	0.00	0.00	0.00	1594.42	123.15	1714.25	1600.44	-23.45	1700.81	1466.26	-33.25	1690.47	1459.10	115.95	1711.78	1946.24	1675.25	67.18	0.00	0.00	0.00	1348.66
4.67000	1188.24	175.16	45.92	1167.24	160.96	72.42	1037.32	131.24	252.89	1095.80	199.06	216.34	1843.84	28.46	78.72	1794.81	36.34	79.02	1566.40	33.78	49.26	1630.12	-22.39	84.08	1599.72	93.07	1247.12	0.00	0.00	0.00	1605.91	121.04	1715.73	1611.16	-25.86	1702.09	1477.99	-35.48	1691.68	1470.61	113.75	1713.18	1946.43	1675.99	66.91	0.00	0.00	0.00	1348.34
4.68000	1195.42	176.54	43.63	1177.37	162.01	77.16	1061.81	133.28	267.38	1115.20	200.09	225.39	1844.03	28.75	77.42	1795.13	36.60	77.97	1566.29	34.68	49.58	1631.15	-21.51	83.88	1610.35	91.76	1248.76	0.00	0.00	0.00	1617.34	118.99	1717.28	1622.98	-27.57	1703.38	1489.32	-37.90	1692.96	1482.05	111.65	1714.76	1946.98	1677.30	66.42	0.00	0.00	0.00	1348.77
4.69000	1204.31	178.89	43.37	1189.03	163.47	81.79	1085.18	134.33	278.54	1135.71	200.79	233.58	1844.33	29.07	76.40	1795.23	36.87	77.13	1566.59	34.41	49.67	1631.22	-21.63	84.11	1621.21	90.58	1250.44	0.00	0.00	0.00	1628.71	117.29	1718.86	1634.72	-29.40	1704.75	1501.11	-39.43	1694.44	1493.39	109.77	1716.44	1947.18	1676.49	66.73	0.00	0.00	0.00	1348.21
4.70000	1218.91	182.72	48.77	1205.01	166.10	87.43	1107.05	133.52	286.59	1155.58	201.81	241.30	1844.90	28.99	75.45	1795.59	36.95	76.41	1566.84	34.43	49.71	1631.17	-21.95	84.41	1632.15	89.61	1252.14	0.00	0.00	0.00	1639.61	115.51	1720.51	1645.57	-31.41	1706.17	1512.66	-40.93	1695.99	1504.66	107.83	1718.31	1946.02	1675.54	66.71	0.00	0.00	0.00	1348.41
4.71000	1239.99	187.05	56.83	1225.73	169.56	94.66	1128.17	131.55	292.78	1175.68	202.47	248.69	1844.82	29.65	74.79	1795.30	37.32	75.74	1566.95	34.49	49.85	1631.66	-21.54	84.37	1642.93	88.82	1253.90	0.00	0.00	0.00	1651.14	113.80	1722.20	1656.61	-33.12	1707.57	1523.81	-42.63	1697.55	1515.90	106.11	1720.27	1945.64	1674.84	67.21	0.00	0.00	0.00	1349.19
4.72000	1264.29	191.18	64.62	1248.52	173.08	101.39	1148.90	131.32	296.98	1196.94	202.30	254.75	1845.08	29.72	73.83	1795.30	37.67	75.20	1567.05	34.60	50.03	1632.11	-21.32	84.50	1653.18	88.17	1255.69	0.00	0.00	0.00	1662.10	112.21	1723.92	1667.38	-34.30	1709.02	1534.96	-44.06	1699.19	1527.14	104.65	1722.24	1945.64	1675.31	67.03	0.00	0.00	0.00	1349.20
4.73000	1290.04	194.63	71.13	1273.47	176.14	107.11	1170.09	130.31	299.34	1219.04	202.89	259.67	1845.63	29.64	73.03	1795.37	37.65	74.67	1567.04	34.61	50.27	1632.96	-20.47	84.28	1663.54	87.61	1257.56	0.00	0.00	0.00	1673.26	111.05	1725.71	1679.02	-35.67	1710.55	1546.25	-45.21	1701.02	1538.61	102.95	1724.43	1944.73	1674.57	67.27	0.00	0.00	0.00	1348.65
4.74000	1316.82	197.74	76.32	1299.15	178.70	111.45	1191.66	130.97	300.74	1242.29	202.94	263.03	1845.66	29.99	72.47	1795.91	37.41	74.08	1566.99	34.22	50.56	1633.19	-20.36	84.44	1673.24	87.07	1259.54	0.00	0.00	0.00	1684.57	108.95	1727.80	1690.20	-37.22	1712.10	1557.05	-46.62	1702.87	1549.77	101.73	1726.62	1945.15	1674.21	67.55	0.00	0.00	0.00	1348.15
4.75000	1345.04	200.42	80.34	1326.53	180.98	114.74	1214.26	131.65	300.32	1266.21	203.23	264.98	1846.10	29.88	71.79	1795.83	37.90	74.01	1566.89	35.53	51.07	1633.22	-20.61	84.76	1683.25	86.51	1261.61	0.00	0.00	0.00	1695.32	108.16	1729.70	1700.43	-38.33	1713.91	1568.27	-47.23	1704.87	1560.66	100.87	1728.83	1945.18	1674.51	67.38	0.00	0.00	0.00	1347.87
4.76000	1373.03	202.71	82.80	1352.57	183.05	116.10	1237.39	130.98	298.86	1290.56	204.02	265.56	1846.25	30.01	71.35	1795.83	37.89	73.57	1567.14	34.56	51.19	1633.55	-20.50	84.77	1693.37	86.04	1263.87	0.00	0.00	0.00	1706.09	107.03	1731.64	1711.45	-38.99	1715.63	1579.06	-48.15	1706.87	1571.52	99.94	1730.98	1945.16	1673.75	67.51	0.00	0.00	0.00	1349.01
4.77000	1401.59	205.04	83.90	1380.73	184.99	116.78	1260.94	131.43	296.24	1315.36	204.29	264.48	1846.68	29.72	70.75	1795.95	37.67	73.18	1567.40	34.40	51.37	1633.86	-20.61	84.93	1703.87	85.56	1266.16	0.00	0.00	0.00	1717.02	106.36	1733.31	1722.33	-39.87	1717.30	1590.04	-48.64	1708.93	1582.31	98.96	1733.05	1944.94	1672.72	67.88	0.00	0.00	0.00	1348.07
4.78000	1431.82	207.10	84.32	1408.97	186.67	116.20	1284.34	131.87	292.43	1340.07	205.55	262.47	1846.84	29.64	70.42	1796.45	37.35	72.92	1567.24	35.21	51.94	1634.01	-20.65	85.08	1714.26	85.00	1268.51	0.00	0.00	0.00	1727.26	105.67	1735.27	1732.89	-40.63	1719.16	1600.70	-49.43	1710.82	1593.24	97.87	1735.00	1944.89	1672.62	68.06	0.00	0.00	0.00	1349.08
4.79000	1461.78	208.70	83.59	1438.16	188.25	114.74	1309.09	132.84	287.19	1365.63	206.37	259.04	1846.93	29.45	70.03	1796.10	37.29	72.57	1568.12	34.49	51.81	1634.49	-20.40	85.05	1724.51	84.32	1270.73	0.00	0.00	0.00	1737.90	104.51	1736.93	1743.28	-41.27	1720.88	1611.41	-49.95	1712.67	1604.02	97.04	1736.86	1944.60	1672.58	67.97	0.00	0.00	0.00	1348.97
4.80000	1493.73	209.79	82.25	1469.63	189.28	113.13	1333.55	134.28	281.14	1391.64	207.13	254.19	1846.78	30.03	70.13	1796.11	37.42	72.55	1566.40	30.51	52.05	1634.36	-20.82	85.35	1735.05	83.61	1272.88	0.00	0.00	0.00	1748.56	103.91	1738.35	1754.27	-41.71	1722.46	1622.15	-50.13	1714.43	1614.52	96.61	1738.49	1945.79	1673.63	67.72	0.00	0.00	0.00	1349.06
4.81000	1526.93	210.22	80.62	1500.39	189.68	110.18	1359.61	135.51	272.95	1418.43	207.82	248.27	1847.07	29.41	69.55	1796.23	37.40	72.64	1566.55	30.04	52.31	1634.80	-20.49	85.29	1745.13	82.74	1274.87	0.00	0.00	0.00	1758.84	103.67	1739.68	1764.55	-42.34	1723.93	1632.34	-50.70	1715.92	1624.98	96.27	1740.00	1944.78	1672.09	68.19	0.00	0.00	0.00	1349.26
4.82000	1560.58	209.92	78.42	1534.17	189.67	107.55	1385.03	137.79	264.52	1445.55	209.14	241.69	1847.09	29.55	69.53	1796.28	37.37	72.39	1566.14	29.68	52.78	1634.59	-20.89	85.58	1755.47	81.75	1276.58	0.00	0.00	0.00	1768.79	102.81	1741.23	1774.13	-42.87	1725.35	1642.60	-51.06	1717.35	1635.25	96.09	1741.25	1944.87	1672.94	67.94	0.00	0.00	0.00	1348.30
4.83000	1596.32	208.99	76.43	1567.86	189.14	104.32	1411.43	139.29	254.68	1473.03	210.85	234.39	1847.09	29.31	69.05	1796.31	37.23	72.22	1565.71	29.73	53.13	1634.76	-20.65	85.65	1765.43	80.79	1278.07	0.00	0.00	0.00	1779.01	102.70	1742.31	1784.61	-43.25	1726.53	1652.76	-51.22	1718.65	1645.40	96.09	1742.34	1945.62	1674.63	67.35	0.00	0.00	0.00	1347.68
4.84000	1633.43	207.78	74.69	1602.57	188.28	101.15	1438.17	142.22	243.82	1501.83	211.94	226.11	1846.98	29.43	68.89	1796.17	37.64	72.19	1565.31	29.97	53.11	1634.69	-20.82	85.91	1775.71	79.76	1279.36	0.00	0.00	0.00	1789.07	102.14	1743.22	1791.63	-45.30	1730.59	1663.22	-51.24	1719.78	1655.78	95.70	1743.37	1945.66	1675.05	67.23	0.00	0.00	0.00	1348.75
4.85000	1670.42	206.12	72.79	1638.45	187.25	98.04	1465.44	144.13	232.31	1531.12	212.95	217.32	1847.47	29.17	68.68	1796.54	37.43	72.04	1565.83	30.81	52.78	1634.90	-20.70	86.03	1786.33	78.71	1280.43	0.00	0.00	0.00	1798.78	102.40	1743.85	1800.57	-45.93	1732.22	1673.21	-51.37	1720.65	1665.95	95.56	1744.19	1944.85	1674.76	67.13	0.00	0.00	0.00	1348.36
4.86000	1707.52	204.46	70.82	1675.68	186.20	95.35	1493.29	146.61	219.71	1560.40	214.94	208.31	1847.13	29.43	68.42	1796.85	37.42	72.13	1567.68	34.88	53.11	1635.56	-19.96	85.74	1796.43	77.56	1281.15	0.00	0.00	0.00	1809.08	102.31	1744.42	1810.63	-46.14	1732.92	1683.58	-51.26	1721.47	1676.34	95.30	1744.81	1945.70	1674.84	67.20	0.00	0.00	0.00	1348.91
4.87000	1745.00	202.92	69.29	1712.26	185.31	92.29	1521.81	148.33	206.75	1590.97	215.67	198.63	1847.06	29.54	68.20	1796.82	37.16	76.13	1568.17	35.91	53.31	1635.76	-19.95	85.88	1806.77	76.39	1281.62	0.00	0.00	0.00	1819.16	102.03	1744.77	1820.50	-46.37	1733.43	1693.63	-51.16	1722.01	1686.71	95.37	1745.19	1945.50	1674.24	67.39	0.00	0.00	0.00	1348.26
4.88000	1782.04	201.55	67.91	1749.34	184.72	89.64	1551.42	150.16	193.32	1621.30	217.35	189.11	1847.37	29.09	67.72	1796.96	37.29	76.57	1568.26	35.59	53.47	1635.48	-20.38	86.24	1816.61	75.27	1281.78	0.00	0.00	0.00	1829.38	101.90	1744.89	1830.18	-46.35	1733.67	1703.47	-51.22	1722.34	1696.97	95.56	1745.40	1945.57	1674.48	67.38	0.00	0.00	0.00	1347.70
4.89000	1819.53	200.32	67.10	1785.94	183.94	87.14	1581.90	150.77	179.26	1652.43	218.93	179.56	1846.22	29.21	71.22	1797.03	37.47	76.49	1568.52	35.97	53.60	1636.36	-19.66	85.96	1826.47	74.18	1281.69	0.00	0.00	0.00	1840.20	101.46	1744.96	1840.10	-46.51	1733.91	1713.70	-50.68	1722.65	1707.23	95.86	1745.38	1945.03	1673.92	67.59	0.00	0.00	0.00	1348.58
4.90000	1858.06	199.19	67.28	1822.17	183.18	84.71	1612.62	151.45	165.25	1684.09	219.92	169.94	1846.23	29.48	71.32	1797.16	37.77	76.41	1568.76	35.95	53.63	1636.05	-20.22	86.41	1836.28	73.19	1281.35	0.00	0.00	0.00	1849.74	101.76	1744.76	1849.87	-46.41	1733.95	1723.59	-50.75	1722.58	1717.28	96.38	1745.04	1944.58	1673.27	67.72	0.00	0.00	0.00	1349.50
4.91000	1896.34	197.92	67.56	1859.42	182.26	83.06	1644.49	152.01	151.11	1716.55	220.81	160.44	1846.46	29.56	71.22	1797.02	37.88	76.24	1568.94	35.57	53.86	1636.26	-20.22	86.51	1845.79	72.33	1280.75	0.00	0.00	0.00	1860.28	101.79	1744.31	1860.00	-46.20	1733.65	1733.90	-50.23	1722.32	1727.28	96.88	1744.64	1945.39	1674.55	67.19	0.00	0.00	0.00	1349.41
4.92000	1935.08	196.27	66.65	1896.91	181.26	81.98	1677.07	152.19	137.56	1749.82	221.05	151.13	1847.61	29.81	71.57	1796.77	37.64	76.02	1569.02	35.87	54.04	1636.79	-19.65	86.37	1855.04	71.51	1279.90	0.00	0.00	0.00	1870.19	102.25	1743.72	1869.95	-46.08	1733.25	1744.22	-49.76	1721.99	1737.50	97.15	1744.01	1944.94	1673.84	67.46	0.00	0.00	0.00	1349.13
4.93000	1973.46	194.15	68.02	1934.04	179.89	81.18	1711.63	155.42	124.49	1783.32	221.90	142.57	1847.59	29.83	71.27	1796.49	37.35	75.63	1568.97	36.61	54.42	1636.42	-20.14	86.90	1864.72	70.79	1278.91	0.00	0.00	0.00	1879.86	102.81	1742.86	1879.61	-45.77	1732.79	1754.18	-49.61	1721.34	1747.85	97.33	1743.23	1945.63	1674.66	67.38	0.00	0.00	0.00	1350.27
4.94000	2011.98	192.70	72.90	1971.83	178.35	81.47	1750.37	154.54	111.53	1818.10	221.46	133.91	1847.21	29.75	70.73	1797.14	37.48	71.64	1569.06	36.42	54.60	1637.51	-19.20	86.62	1874.19	70.24	1277.79	0.00	0.00	0.00	1890.73	102.90	1741.94	1890.05	-45.56	1732.07	1764.26	-49.42	1720.47	1758.20	97.75	1742.20	1946.29	1674.46	67.52	0.00	0.00	0.00	1350.09
4.95000	2050.42	190.55	76.40	2008.90	176.60	82.29	1785.97	157.30	99.93	1853.29	220.86	125.86	1847.92	29.51	66.29	1797.34	37.08	70.87	1569.32	36.19	54.66	1637.29	-19.34	86.98	1883.78	69.82	1276.48	0.00	0.00	0.00	1900.42	103.50	1740.87	1900.66	-45.03	1731.17	1775.29	-49.19	1720.23	1768.47	98.27	1741.08	1945.99	1673.81	67.72	0.00	0.00	0.00	1349.75
4.96000	2089.14	188.04	81.31	2046.24	174.69	84.47	1823.48	157.15	88.08	1888.92	219.82	118.41	1848.10	29.45	65.63	1797.64	36.46	70.35	1569.18	36.34	55.09	1637.09	-19.75	87.54	1893.50	69.53	1275.12	0.00	0.00	0.00	1911.64	103.36	1739.71	1910.49	-44.75	1730.12	1786.16	-49.02	1720.00	1778.93	98.70	1739.90	1945.58	1674.59	67.21	0.00	0.00	0.00	1349.68
4.97000	2126.05	185.28	86.59	2083.36	172.53	87.64	1861.18	156.81	77.48	1923.94	219.85	112.32	1848.69	29.24	65.28	1797.43	36.64	70.31	1569.32	36.54	55.36	1637.64	-19.42	87.64	1903.38	69.33	1273.69	0.00	0.00	0.00	1922.20	103.81	1738.39	1920.94	-44.29	1728.94	1796.85	-48.91	1719.80	1789.16	99.65	1738.44	1944.98	1673.90	67.51	0.00	0.00	0.00	1349.31
4.98000	2163.51	182.40	93.61	2120.26	170.21	92.22	1892.28	158.77	69.09	1959.52	219.33	107.30	1848.80	28.97	64.79	1797.52	36.70	70.17	1569.46	36.67	55.65	1637.82	-19.44	88.06	1913.30	69.21	1272.18	0.00	0.00	0.00	1931.49	104.59	1737.06	1931.25	-43.62	1727.66	1807.39	-48.87	1719.61	1799.51	100.31	1736.98	1945.11	1674.71	67.18	0.00	0.00	0.00	1348.81
4.99000	2199.41	179.48	101.43	2156.30	167.72	98.01	1928.21	159.10	61.66	1994.86	218.28	103.31	1848.58	29.14	64.52	1797.77	36.42	69.87	1569.76	36.92	55.90	1638.70	-18.74	87.98	1923.10	69.14	1270.62	0.00	0.00	0.00	1942.29	105.06	1735.44	1942.31	-43.07	1726.20	1817.76	-48.88	1719.44	1810.12	100.85	1735.38	1944.82	1674.16	67.36	0.00	0.00	0.00	1348.63
5.00000	2235.10	176.84	111.25	2191.14	165.42	104.87	1963.59	157.17	56.42	2030.12	217.05	100.78	1848.49	29.34	64.08	1798.29	36.69	69.90	1570.15	36.52	56.13	1638.64	-19.08	88.58	1933.49	69.24	1268.99	0.00	0.00	0.00	1952.82	105.79	1733.77	1952.28	-42.55	1724.76	1827.99	-48.95	1719.29	1820.61	101.69	1733.70	1945.85	1673.64	67.68	0.00	0.00	0.00	1348.78
5.01000	2274.14	173.99	117.49	2225.63	163.21	113.50	2001.21	160.35	53.60	2064.23	215.48	99.70	1848.98	29.34	63.66	1798.52	36.59	69.61	1570.17	36.96	56.59	1639.51	-18.51	88.64	1944.03	69.46	1267.26	0.00	0.00	0.00	1963.60	106.61	1731.94	1962.79	-41.68	1723.04	1838.06	-49.07	1719.15	1831.45	102.37	1731.93	1945.28	1673.53	67.58	0.00	0.00	0.00	1348.08
5.02000	2309.53	170.95	122.99	2258.33	161.39	123.39	2036.44	157.92	50.97	2097.05	214.27	100.20	1849.67	29.19	63.17	1798.60	36.50	69.27	1570.58	36.80	56.76	1639.60	-18.88	89.18	1954.70	69.79	1265.43	0.00	0.00	0.00	1973.51	107.81	1730.10	1973.33	-40.96	1721.34	1847.98	-49.25	1719.03	1842.22	103.37	1730.06	1944.61	1674.08	67.29	0.00	0.00	0.00	1348.82
5.03000	2341.43	167.75	127.77	2289.08	159.57	134.43	2069.74	155.53	50.67	2127.55	212.86	102.26	1849.84	29.30	62.48	1798.66	36.82	69.12	1570.35	37.10	57.54	1639.82	-19.15	89.83	1965.46	70.16	1263.52	0.00	0.00	0.00	1984.28	108.70	1728.19	1984.49	-40.01	1719.52	1857.77	-49.48	1718.92	1852.95	104.48	1728.14	1945.24	1673.66	67.63	0.00	0.00	0.00	1349.11
5.04000	2370.05	164.45	131.84	2316.85	157.81	146.09	2103.19	150.50	50.11	2157.56	208.75	104.49	1850.13	29.63	62.23	1798.97	36.79	68.97	1570.59	36.45	58.07	1640.36	-19.15	90.44	1976.32	70.59	1261.58	0.00	0.00	0.00	1995.32	109.49	1726.31	1995.12	-38.97	1717.80	1867.41	-49.77	1718.83	1863.81	105.64	1726.04	1944.71	1673.26	67.71	0.00	0.00	0.00	1348.32
5.05000	2395.58	161.06	135.22	2343.05	156.06	158.53	2134.24	144.92	50.43	2183.16	205.76	107.55	1850.58	29.72	61.63	1799.49	36.47	68.63	1570.92	36.44	58.83	1641.10	-19.10	91.18	1987.37	71.10	1259.54	0.00	0.00	0.00	2006.33	110.85	1724.26	2005.71	-37.93	1716.01	1876.92	-50.10	1718.76	1874.53	107.02	1723.95	1944.07	1673.31	67.52	0.00	0.00	0.00	1348.55
5.06000	2418.21	157.62	137.94	2365.17	155.12	169.94	2160.79	139.85	51.75	2206.85	201.48	109.60	1850.81	29.95	61.07	1799.90	36.13	68.30	1571.33	36.55	59.82	1641.62	-19.25	92.02	1998.09	71.62	1257.45	0.00	0.00	0.00	2017.17	111.91	1722.44	2015.91	-36.68	1714.28	1886.30	-50.49	1718.70	1885.42	108.37	1721.84	1945.25	1673.86	67.58	0.00	0.00	0.00	1347.53
5.07000	2438.13	154.18	139.99	2383.78	155.24	179.51	2187.45	130.42	50.77	2227.88	196.79	110.43	1850.67	29.92	60.18	1800.39	35.98	68.08	1571.84	36.43	61.06	1642.79	-19.10	92.89	2009.01	72.13	1255.22	0.00	0.00	0.00	2028.32	113.15	1720.44	2027.63	-35.41	1712.43	1895.56	-50.92	1718.65	1896.51	109.72	1719.70	1945.94	1676.01	66.78	0.00	0.00	0.00	1347.96
5.08000	2455.54	150.76	141.41	2407.25	155.17	190.27	2206.55	124.59	51.27	2244.71	193.01	109.75	1851.11	30.11	59.65	1800.67	36.10	68.00	1572.38	36.05	62.70	1643.27	-19.85	94.22	2020.30	72.66	1252.97	0.00	0.00	0.00	2038.81	115.01	1718.45	2038.65	-33.99	1710.68	1904.69	-51.40	1718.62	1907.78	110.93	1717.59	1944.97	1672.94	67.80	0.00	0.00	0.00	1349.60
5.09000	2470.62	147.39	142.21	2421.05	155.09	193.18	2222.45	118.97	50.71	2260.56	186.71	107.46	1851.83	29.92	59.13	1801.58	35.84	67.89	1572.92	36.48	64.67	1644.19	-20.25	95.52	2031.60	73.16	1250.70	0.00	0.00	0.00	2050.35	115.79	1716.84	2049.66	-32.57	1708.99	1913.70	-51.93	1718.60	1918.86	112.66	1715.48	1945.55	1673.91	67.64	0.00	0.00	0.00	1349.35
5.10000	2483.57	144.12	142.40	2429.21	154.17	190.06	2232.63	114.74	50.76	2271.62	182.30	105.95	1852.51	30.22	58.70	1801.80	35.89	67.85	1573.71	35.81	66.83	1646.25	-19.70	96.34	2042.91	73.69	1248.42	0.00	0.00	0.00	2062.09	117.32	1715.01	2060.88	-31.12	1707.40	1922.60	-52.50	1718.60	1929.85	114.67	1713.27	1944.91	1673.44	67.76	0.00	0.00	0.00	1348.22
5.11000	2494.58	140.97	142.01	2435.74	151.59	182.71	2244.28	106.89	47.78	2280.20	178.12	104.27	1852.81	30.51	58.14	1802.52	35.30	67.45	1574.92	35.12	69.10	1647.35	-20.53	98.03	2054.82	74.32	1246.17	0.00	0.00	0.00	2073.10	119.05	1713.32	2072.73	-29.47	1705.86	1931.39	-53.11	1718.61	1941.19	116.31	1711.26	1945.26	1673.20	67.85	0.00	0.00	0.00	1348.54
5.12000	2503.84	137.99	141.04	2444.68	146.52	172.92	2248.50	103.93	47.65	2287.52	172.42	101.74	1853.14	30.47	57.39	1803.31	35.08	67.51	1576.29	34.55	71.82	1649.15	-20.63	99.62	2066.43	75.02	1244.00	0.00	0.00	0.00	2084.32	120.93	1711.88	2084.18	-27.80	1704.41	1940.07	-53.77	1718.64	1952.72	117.89	1709.38	1946.45	1674.49	67.47	0.00	0.00	0.00	1349.23
5.13000	2511.55	135.20	139.52	2452.93	143.05	166.21	2254.12	97.94	45.65	2292.63	167.38	98.80	1853.98	30.35	56.80	1803.88	35.26	67.59	1577.16	34.44	75.24	1650.79	-21.08	101.54	2078.35	75.93	1241.99	0.00	0.00	0.00	2096.54	122.06	1710.42	2095.16	-25.96	1703.09	1948.65	-54.47	1718.68	1964.59	119.39	1707.48	1944.84	1674.53	67.32	0.00	0.00	0.00	1348.40
5.14000	2517.89	132.65	137.47	2459.39	136.78	158.80	2259.28	91.80	44.03	2297.38	162.41	96.95	1854.34	30.48	56.19	1805.06	34.94	67.63	1578.79	33.80	78.81	1653.15	-21.16	103.56	2089.96	77.08	1240.17	0.00	0.00	0.00	2107.28	124.28	1708.90	2106.48	-24.17	1701.71	1957.13	-55.20	1718.73	1976.11	121.41	1705.56	1945.64	1674.28	67.44	0.00	0.00	0.00	1349.71
5.15000	2523.06	130.36	134.89	2466.36	130.25	151.49	2261.28	90.65	44.62	2302.56	158.37	95.80	1855.12	30.49	55.63	1806.16	34.22	67.25	1580.56	33.49	82.96	1655.24	-21.76	106.11	2101.61	78.29	1238.57	0.00	0.00	0.00	2118.77	125.71	1707.63	2118.14	-22.23	1700.41	1965.51	-55.98	1718.79	1987.67	123.54	1703.79	1946.05	1674.13	67.53	0.00	0.00	0.00	1349.43
5.16000	2527.25	128.37	131.81	2473.71	123.56	143.71	2264.35	89.09	44.98	2308.49	156.06	95.05	1855.76	30.58	55.21	1807.39	33.58	66.94	1582.72	32.47	87.54	1657.90	-22.25	108.87	2113.47	79.65	1237.20	0.00	0.00	0.00	2130.86	128.00	1706.30	2129.98	-20.17	1699.33	1973.80	-56.79	1718.87	1999.36	125.77	1702.37	1944.90	1673.38	67.51	0.00	0.00	0.00	1350.02
5.17000	2530.65	126.71	128.24	2481.11	117.19	135.55	2265.80	90.75	46.93	2315.92	154.01	93.80	1856.28	30.55	54.40	1808.49	33.47	67.06	1585.63	31.40	92.60	1659.59	-24.12	112.75	2125.73	81.01	1236.24	0.00	0.00	0.00	2142.46	130.32	1705.46	2141.47	-18.08	1698.50	1982.01	-57.64	1718.96	2010.77	128.26	1701.12	1944.77	1672.89	67.94	0.00	0.00	0.00	1349.80
5.18000	2533.45	125.43	124.20	2486.95	111.43	126.89	2267.94	91.96	48.69	2322.38	153.16	92.11	1856.74	30.62	53.91	1810.20	32.93	66.87	1588.22	30.97	98.93	1662.72	-24.85	116.46	2138.16	82.33	1235.63	0.00	0.00	0.00	2154.19	132.32	1704.85	2153.47	-16.04	1697.85	1990.13	-58.53	1719.06	2023.05	129.89	1700.45	1944.80	1672.57	67.95	0.00	0.00	0.00	1349.63
5.19000	2535.85	124.55	119.71	2492.34	107.59	118.90	2273.67	88.57	48.14	2327.48	152.48	90.81	1857.00	30.73	53.28	1812.28	32.08	66.52	1591.70	30.26	105.91	1666.79	-25.41	120.50	2150.50	83.62	1235.31	0.00	0.00	0.00	2166.49	134.14	1704.30	2165.35	-13.97	1697.43	1998.17	-59.44	1719.17	2035.16	132.10	1699.73	1944.49	1672.41	67.97	0.00	0.00	0.00	1349.12
5.20000	2538.04	124.11	114.78	2496.47	106.73	111.48	2277.26	86.81	48.84	2331.28	152.30	90.07	1858.03	30.48	53.01	1813.75	31.40	65.76	1596.17	28.74	113.61	1671.59	-26.27	125.08	2163.39	84.83	1235.28	0.00	0.00	0.00	2178.01	136.35	1703.96	2176.79	-11.89	1697.27	2006.14	-60.39	1719.29	2046.81	134.82	1699.20	1945.35	1673.29	67.91	0.00	0.00	0.00	1350.08
5.21000	2541.09	125.23	107.25	2499.83	107.48	105.46	2277.02	88.45	50.61	2333.79	152.24	89.58	1858.28	30.46	52.50	1816.25	30.49	64.95	1601.34	28.18	122.48	1677.25	-27.50	130.12	2176.21	85.84	1235.50	0.00	0.00	0.00	2189.68	138.80	1703.87	2188.79	-9.77	1697.36	2014.04	-61.37	1719.43	2058.82	137.16	1699.02	1945.67	1673.67	67.67	0.00	0.00	0.00	1349.63
5.22000	2543.10	125.50	100.51	2502.27	107.53	100.07	2279.60	86.77	50.26	2336.61	151.37	88.77	1859.01	30.13	52.00	1818.32	29.97	64.13	1607.42	27.12	132.58	1683.40	-29.34	135.91	2189.12	86.74	1236.07	0.00	0.00	0.00	2201.16	140.92	1704.17	2200.49	-7.57	1697.70	2021.87	-62.38	1719.57	2070.93	139.52	1699.18	1946.03	1674.74	67.42	0.00	0.00	0.00	1349.34
5.23000	2545.68	124.59	95.04	2504.25	106.55	95.40	2279.89	87.84	51.72	2339.37	150.31	88.18	1859.58	30.15	51.64	1821.31	28.69	63.24	1615.71	25.46	143.12	1691.34	-31.09	141.85	2202.52	87.46	1237.04	0.00	0.00	0.00	2213.76	142.56	1704.57	2212.25	-5.40	1698.27	2029.63	-63.42	1719.73	2083.02	141.88	1699.64	1945.27	1673.77	67.62	0.00	0.00	0.00	1349.34
5.24000	2547.80	123.56	90.45	2505.90	105.84	91.65	2279.47	89.12	52.67	2341.24	149.90	88.11	1860.35	29.56	51.08	1824.50	27.67	63.41	1625.36	22.93	154.81	1701.01	-32.69	148.25	2215.61	88.06	1238.25	0.00	0.00	0.00	2226.08	144.58	1705.12	2224.17	-3.38	1699.12	2037.34	-64.49	1719.90	2094.79	144.70	1700.18	1944.98	1673.64	67.66	0.00	0.00	0.00	1349.42
5.25000	2548.56	122.87	88.21	2506.74	106.03	88.98	2282.87	85.69	51.67	2341.96	149.91	88.24	1861.87	29.11	50.71	1828.51	26.67	63.66	1636.50	19.23	167.91	1711.29	-35.70	155.85	2228.79	88.62	1239.70	0.00	0.00	0.00	2238.00	146.55	1705.98	2235.46	-1.40	1700.15	2044.99	-65.58	1720.07	2107.09	146.86	1701.00	1944.75	1673.18	67.60	0.00	0.00	0.00	1349.41
5.26000	2550.35	122.60	85.46	2507.22	106.16	86.30	2282.31	86.27	52.24	2343.72	148.71	88.02	1863.97	27.97	50.20	1832.61	25.12	62.97	1648.62	15.57	182.72	1723.03	-39.20	163.77	2241.51	89.17	1241.26	0.00	0.00	0.00	2249.71	148.52	1706.87	2247.26	0.66	1701.28	2052.59	-66.70	1720.26	2119.19	149.05	1702.06	1945.24	1674.02	67.34	0.00	0.00	0.00	1349.72
5.27000	2551.77	122.00	83.10	2507.76	105.89	84.13	2278.92	90.60	54.57	2343.67	149.31	88.57	1867.06	26.68	50.03	1837.22	23.94	64.05	1663.70	11.50	197.65	1736.49	-42.91	172.43	2254.10	89.71	1242.92	0.00	0.00	0.00	2261.10	150.37	1707.94	2258.57	2.46	1702.58	2060.14	-67.84	1720.46	2130.69	151.62	1703.09	1944.88	1673.99	67.43	0.00	0.00	0.00	1349.22
5.28000	2552.66	121.65	81.49	2508.17	105.68	82.71	2282.33	86.89	53.22	2345.01	148.38	88.33	1870.48	25.66	51.52	1842.69	22.11	65.97	1681.25	7.11	212.64	1750.97	-47.54	181.70	2266.07	90.26	1244.60	0.00	0.00	0.00	2272.64	152.14	1709.01	2269.71	4.13	1704.11	2067.64	-69.01	1720.66	2142.11	153.78	1704.24	1945.12	1674.26	67.33	0.00	0.00	0.00	1348.39
5.29000	2553.16	121.48	80.11	2508.30	105.73	81.58	2281.97	87.65	53.57	2345.96	147.76	88.11	1875.86	24.18	50.95	1849.68	19.78	68.62	1701.14	2.70	227.46	1766.91	-51.94	191.06	2277.75	90.76	1246.29	0.00	0.00	0.00	2284.18	153.73	1710.28	2281.20	5.79	1705.61	2075.11	-70.19	1720.88	2153.54	155.83	1705.56	1945.09	1673.85	67.46	0.00	0.00	0.00	1348.37
5.30000	2553.54	121.24	79.16	2508.31	105.57	80.71	2281.24	88.45	54.17	2346.42	147.41	88.23	1881.55	22.16	49.89	1854.40	16.91	70.72	1721.91	-2.70	242.35	1766.91	-51.94	191.06	2289.07	91.20	1247.92	0.00	0.00	0.00	2295.27	155.39	1711.63	2292.48	7.25	1707.24	2082.54	-71.40	1721.10	2164.89	157.69	1706.87	1944.81	1673.08	67.76	0.00	0.00	0.00	1349.05
5.31000	2553.49	121.01	78.36	2508.49	105.49	80.15	2283.96	85.04	52.69	2346.42	147.61	88.41	1887.91	19.83	48.73	1864.18	13.14	74.10	1744.56	-7.79	256.25	1766.91	-51.94	191.06	2299.99	91.57	1249.52	0.00	0.00	0.00	2306.52	156.65	1712.96	2303.36	8.56	1708.95	2089.94	-72.62	1721.33	2175.94	159.73	1708.31	1944.27	1672.80	67.66	0.00	0.00	0.00	1349.46
5.32000	2553.47	120.82	77.77	2508.29	105.41	79.57	2282.47	87.47	53.94	2346.05	148.22	88.83	1894.65	17.57	46.94	1870.89	10.02	76.01	1768.49	-11.56	268.69	1766.91	-51.94	191.06	2310.83	91.89	1251.15	0.00	0.00	0.00	2318.21	157.67	1714.55	2314.51	9.69	1710.70	2097.31	-73.86	1721.57	2187.33	160.94	1710.00	1945.63	1674.82	67.17	0.00	0.00	0.00	1348.91
5.33000	2553.41	120.75	77.35	2508.22	105.35	79.19	2281.44	88.82	54.49	2346.75	147.50	88.64	1902.01	15.03	44.51	1877.10	7.91	77.56	1793.25	-15.21	279.13	1766.91	-51.94	191.06	2321.23	92.15	1252.84	0.00	0.00	0.00	2329.69	158.38	1716.16	2325.73	10.74	1712.46	2104.66	-75.12	1721.82	2198.55	162.23	1711.67	1944.91	1673.59	67.59	0.00	0.00	0.00	1350.25
5.34000	2553.35	120.56	77.06	2508.31	105.32	79.02	2284.07	85.03	52.79	2346.87	147.49	88.78	1912.48	11.71	45.62	1879.96	2.95	83.09	1817.28	-15.37	289.65	1766.91	-51.94	191.06	2331.40	92.32	1254.56	0.00	0.00	0.00	2340.24	159.52	1717.78	2336.50	11.54	1714.32	2111.98	-76.39	1722.08	2209.58	163.40	1713.49	1945.16	1674.04	67.44	0.00	0.00	0.00	1349.70
5.35000	2553.31	120.56	76.80	2508.18	105.29	78.67	2280.16	89.21	54.71	2346.52	147.92	88.92	1927.67	8.23	50.32	1896.36	-0.64	88.95	1839.22	-16.54	297.26	1766.91	-51.94	191.06	2341.25	92.35	1256.35	0.00	0.00	0.00	2350.80	160.23	1719.58	2347.11	12.26	1716.26	2119.29	-77.68	1722.34	2220.99	163.83	1715.49	1944.98	1673.78	67.48	0.00	0.00	0.00	1349.21
5.36000	2553.31	120.55	76.55	2508.25	105.34	78.54	2281.87	87.27	53.84	2346.98	147.53	88.92	1947.96	5.01	55.53	1914.33	-3.83	93.83	1862.32	-21.47	301.78	1766.91	-51.94	191.06	2351.01	92.22	1258.26	0.00	0.00	0.00	2361.46	160.75	1721.29	2358.07	12.85	1718.18	2126.59	-78.97	1722.61	2232.24	164.29	1717.49	1946.18	1674.27	67.45	0.00	0.00	0.00	1349.45
5.37000	2553.19	120.47	76.24	2508.27	105.40	78.34	2282.14	86.58	53.80	2347.57	147.11	88.73	1973.08	2.36	61.30	1937.52	-6.05	98.81	1882.21	-23.66	305.52	1766.91	-51.94	191.06	2360.54	92.00	1260.35	0.00	0.00	0.00	2369.15	159.43	1725.94	2368.42	13.25	1720.17	2133.88	-80.28	1722.89	2243.33	164.47	1719.54	1944.63	1673.47	67.57	0.00	0.00	0.00	1349.52
5.38000	2553.02	120.46	75.95	2508.20	105.44	78.11	2282.89	86.18	53.93	2347.98	146.77	88.53	2000.44	0.03	66.57	1962.68	-7.13	103.37	1901.84	-26.60	307.11	1766.91	-51.94	191.06	2370.07	91.63	1262.58	0.00	0.00	0.00	2379.33	159.36	1728.28	2378.58	13.46	1722.19	2141.16	-81.60	1723.17	2254.08	164.88	1721.63	1945.12	1674.56	67.32	0.00	0.00	0.00	1349.42
5.39000	2553.07	120.49	75.64	2508.23	105.53	77.89	2281.34	88.13	54.80	2347.05	148.13	89.24	2029.85	-2.37	71.36	1988.07	-8.29	106.76	1922.42	-30.72	306.55	1766.91	-51.94	191.06	2379.61	91.17	1264.92	0.00	0.00	0.00	2389.69	159.49	1730.13	2389.08	13.59	1724.11	2148.45	-82.93	1723.46	2264.22	165.50	1723.71	1945.53	1673.55	67.74	0.00	0.00	0.00	1349.05
5.40000	2553.35	120.50	75.54	2508.31	105.56	77.72	2280.10	89.47	55.63	2347.84	147.33	88.98	2060.33	-5.04	75.26	2017.81	-9.84	110.35	1942.39	-33.20	305.39	1766.91	-51.94	191.06	2389.11	90.66	1267.29	0.00	0.00	0.00	2400.06	159.45	1732.03	2399.58	13.56	1726.03	2155.74	-84.27	1723.76	2274.80	165.40	1726.00	1944.87	1673.89	67.50	0.00	0.00	0.00	1348.58
5.41000	2553.22	120.58	75.14	2508.29	105.59	77.48	2282.21	87.62	55.08	2347.85	147.62	89.14	2091.40	-8.11	78.32	2052.27	-11.64	114.03	1962.64	-34.59	302.87	1766.91	-51.94	191.06	2398.55	90.08	1269.69	0.00	0.00	0.00	2410.21	159.27	1733.91	2409.36	13.38	1727.95	2163.03	-85.61	1724.06	2284.81	165.52	1728.19	1946.00	1673.62	67.81	0.00	0.00	0.00	1349.85
5.42000	2553.17	120.59	74.89	2508.39	105.62	77.34	2282.65	87.65	55.38	2347.91	147.80	89.34	2123.76	-11.52	80.68	2088.42	-13.54	115.54	1984.18	-36.45	298.46	1766.91	-51.94	191.06	2408.19	89.56	1272.12	0.00	0.00	0.00	2420.48	158.99	1735.76	2419.27	13.10	1729.75	2170.34	-86.96	1724.37	2294.86	165.41	1730.41	1945.73	1673.32	67.99	0.00	0.00	0.00	1349.00
5.43000	2553.34	120.56	74.72	2508.55	105.61	77.23	2284.77	86.30	54.67	2347.69	148.01	89.61	2156.49	-15.34	82.07	2122.36	-16.60	116.83	2005.87	-36.31	293.65	1766.91	-51.94	191.06	2417.92	89.11	1274.54	0.00	0.00	0.00	2430.78	158.56	1737.58	2429.15	12.74	1731.41	2177.66	-88.31	1724.68	2305.31	164.60	1732.68	1944.79	1673.94	67.49	0.00	0.00	0.00	1348.65
5.44000	2553.57	120.55	74.61	2508.63	105.56	77.12	2283.81	87.81	56.02	2347.84	147.85	89.63	2188.72	-19.60	82.13	2156.28	-19.94	117.44	2029.24	-37.30	287.18	1766.91	-51.94	191.06	2427.45	88.76	1276.87	0.00	0.00	0.00	2440.31	158.07	1739.42	2438.70	12.15	1733.04	2185.00	-89.66	1725.00	2314.87	164.45	1734.74	1945.23	1673.01	67.86	0.00	0.00	0.00	1349.29
5.45000	2553.50	120.58	74.30	2508.60	105.57	76.93	2282.95	88.53	56.58	2348.07	147.68	89.67	2221.34	-24.15	81.49	2190.39	-23.61	116.67	2052.98	-37.43	279.73	1766.91	-51.94	191.06	2437.03	88.58	1279.12	0.00	0.00	0.00	2449.86	157.52	1741.09	2448.27	11.63	1734.56	2192.36	-91.01	1725.33	2325.00	163.46	1736.75	1945.57	1674.30	67.56	0.00	0.00	0.00	1348.46
5.46000	2553.78	120.61	74.23	2508.86	105.62	76.93	2281.61	89.73	57.71	2348.22	147.77	89.88	2255.07	-28.90	80.77	2224.12	-27.05	116.59	2076.50	-36.40	271.70	1766.91	-51.94	191.06	2446.64	88.57	1281.23	0.00	0.00	0.00	2459.46	156.88	1742.72	2457.54	11.05	1735.95	2199.75	-92.37	1725.65	2334.24	163.26	1738.60	1946.05	1673.59	68.02	0.00	0.00	0.00	1348.10
5.47000	2553.80	120.69	74.04	2508.80	105.70	76.80	2282.74	86.32	56.99	2348.20	147.89	90.00	2288.34	-33.79	79.32	2258.22	-30.71	115.00	2101.63	-35.89	262.36	1766.91	-51.94	191.06	2456.22	88.75	1283.20	0.00	0.00	0.00	2468.96	156.25	1744.22	2467.13	10.36	1737.16	2207.17	-93.72	1725.99	2344.29	162.17	1740.52	1945.76	1673.27	67.90	0.00	0.00	0.00	1348.76
5.48000	2553.86	120.80	73.87	2508.95	105.76	76.81	2281.83	85.77	57.15	2348.66	147.42	89.93	2322.22	-38.54	77.88	2292.04	-34.41	112.95	2126.99	-34.94	252.09	1766.91	-51.94	191.06	2465.72	89.06	1284.99	0.00	0.00	0.00	2478.50	155.52	1745.54	2476.57	9.70	1738.25	2214.63	-95.07	1726.32	2353.58	161.56	1742.06	1945.34	1672.77	68.02	0.00	0.00	0.00	1348.61
5.49000	2553.91	121.00	73.75	2508.87	105.93	76.74	2279.81	87.19	57.95	2348.32	147.90	90.14	2357.33	-43.00	76.97	2325.53	-37.94	110.51	2152.77	-34.56	241.01	1766.91	-51.94	191.06	2475.05	89.51	1286.53	0.00	0.00	0.00	2487.47	154.79	1746.76	2485.51	9.07	1739.27	2222.12	-96.42	1726.66	2362.68	161.09	1743.34	1946.59	1672.55	68.46	0.00	0.00	0.00	1348.68
5.50000	2554.36	121.07	73.88	2508.81	106.07	76.64	2281.99	85.23	56.56	2348.68	147.71	89.99	2394.00	-47.02	77.07	2359.99	-41.17	108.30	2181.17	-36.76	228.11	1766.91	-51.94	191.06	2484.40	90.09	1287.81	0.00	0.00	0.00	2496.49	154.04	1747.80	2494.79	8.39	1740.05	2229.66	-97.76	1727.01	2371.72	160.56	1744.48	1946.37	1672.81	68.31	0.00	0.00	0.00	1348.49
5.51000	2554.46	121.26	73.85	2508.60	106.27	76.49	2278.77	89.68	58.63	2348.87	147.57	90.06	2428.68	-50.77	75.69	2392.26	-44.47	104.48	2208.36	-36.72	215.48	1766.91	-51.94	191.06	2493.38	90.64	1288.84	0.00	0.00	0.00	2505.83	153.34	1748.63	2503.89	7.67	1740.77	2237.25	-99.10	1727.36	2380.67	160.03	1745.32	1946.74	1673.96	67.84	0.00	0.00	0.00	1348.60
5.52000	2554.59	121.43	73.90	2508.61	106.41	76.47	2279.18	89.75	57.84	2349.04	147.42	90.02	2464.44	-53.80	75.12	2425.84	-47.29	101.52	2236.51	-37.78	201.98	1766.91	-51.94	191.06	2502.19	91.14	1289.58	0.00	0.00	0.00	2514.87	152.62	1749.33	2513.02	6.83	1741.25	2244.88	-100.43	1727.71	2380.67	160.03	1745.32	1946.09	1674.12	67.65	0.00	0.00	0.00	1350.23
5.53000	2554.31	121.69	73.74	2508.55	106.64	76.45	2279.75	89.86	57.88	2349.02	147.49	90.07	2501.19	-56.24	75.54	2462.32	-49.41	100.06	2265.26	-38.30	188.49	1766.91	-51.94	191.06	2510.69	91.48	1290.03	0.00	0.00	0.00	2523.94	151.89	1749.79	2522.25	6.14	1741.52	2252.57	-101.75	1728.06	2380.67	160.03	1745.32	1946.08	1674.08	67.69	0.00	0.00	0.00	1350.44
5.54000	2554.10	121.96	73.60	2508.54	106.88	76.45	2282.62	86.49	55.91	2348.60	147.97	90.31	2537.98	-58.42	76.33	2497.97	-51.39	98.60	2295.50	-39.39	174.79	1766.91	-51.94	191.06	2519.15	91.62	1290.20	0.00	0.00	0.00	2533.08	151.12	1750.04	2531.25	5.44	1741.68	2260.32	-103.06	1728.41	2380.67	160.03	1745.32	1946.84	1674.48	67.62	0.00	0.00	0.00	1349.12
5.55000	2554.07	122.10	73.45	2508.89	107.05	76.51	2280.98	89.03	56.98	2348.77	147.84	90.35	2574.83	-60.38	77.56	2533.07	-53.24	97.17	2326.17	-39.99	161.20	1766.91	-51.94	191.06	2527.58	91.60	1290.11	0.00	0.00	0.00	2542.17	150.32	1750.10	2540.71	4.69	1741.52	2268.13	-104.36	1728.77	2380.67	160.03	1745.32	1945.19	1673.94	67.58	0.00	0.00	0.00	1349.43
5.56000	2554.32	122.28	73.45	2509.04	107.21	76.38	2282.08	88.15	56.64	2348.75	147.75	90.42	2611.98	-62.18	79.41	2568.55	-54.97	96.24	2356.99	-40.53	148.00	1766.91	-51.94	191.06	2535.98	91.41	1289.81	0.00	0.00	0.00	2551.38	149.55	1749.91	2549.76	3.86	1741.27	2276.01	-105.65	1729.13	2380.67	160.03	1745.32	1945.38	1674.23	67.29	0.00	0.00	0.00	1348.65
5.57000	2554.58	122.42	73.40	2509.10	107.22	76.26	2283.00	87.22	56.46	2349.71	146.84	90.02	2648.93	-63.91	81.89	2604.31	-56.55	96.07	2389.54	-41.78	134.73	1766.91	-51.94	191.06	2544.59	91.07	1289.35	0.00	0.00	0.00	2560.74	148.76	1749.53	2559.35	2.99	1740.76	2283.95	-106.92	1729.49	2380.67	160.03	1745.32	1944.83	1673.77	67.48	0.00	0.00	0.00	1348.14
5.58000	2554.96	122.34	73.42	2509.01	107.10	76.16	2281.83	87.55	56.37	2349.36	147.32	90.19	2685.26	-65.49	85.01	2640.45	-57.91	96.90	2421.73	-42.28	122.62	1766.91	-51.94	191.06	2553.45	90.64	1288.73	0.00	0.00	0.00	2570.09	147.84	1748.97	2568.80	2.19	1740.04	2291.97	-108.18	1729.86	2380.67	160.03	1745.32	1944.80	1673.73	67.50	0.00	0.00	0.00	1347.68
5.59000	2554.65	122.20	73.03	2508.66	106.95	75.86	2282.07	87.81	56.70	2348.90	147.80	90.56	2720.85	-66.92	88.68	2675.76	-59.13	98.25	2421.73	-42.28	122.62	1766.91	-51.94	191.06	2562.39	90.14	1287.95	0.00	0.00	0.00	2579.44	146.98	1748.32	2578.29	1.34	1739.14	2300.07	-109.42	1730.22	2380.67	160.03	1745.32	1944.84	1674.68	67.02	0.00	0.00	0.00	1349.09
5.60000	2554.52	122.09	72.80	2508.70	106.85	75.72	2282.09	87.64	56.54	2349.71	147.03	90.18	2756.09	-68.23	93.37	2710.43	-60.25	100.39	2421.73	-42.28	122.62	1766.91	-51.94	191.06	2571.52	89.62	1287.01	0.00	0.00	0.00	2588.91	146.10	1747.45	2588.16	0.53	1738.08	2308.25	-110.65	1730.59	2380.67	160.03	1745.32	1946.58	1673.90	67.73	0.00	0.00	0.00	1349.55
5.61000	2554.50	121.85	72.49	2508.96	106.77	75.71	2283.70	86.42	56.13	2349.32	147.47	90.51	2790.86	-69.05	99.20	2744.36	-61.11	103.40	2421.73	-42.28	122.62	1766.91	-51.94	191.06	2580.60	89.16	1285.90	0.00	0.00	0.00	2598.60	145.04	1746.45	2597.82	-0.53	1736.91	2316.52	-111.86	1730.95	2380.67	160.03	1745.32	1946.29	1673.42	67.93	0.00	0.00	0.00	1350.04
5.62000	2554.83	121.60	72.43	2508.93	106.64	75.52	2280.79	89.80	58.18	2349.89	146.96	90.46	2824.91	-69.73	106.16	2778.44	-61.67	108.04	2421.73	-42.28	122.62	1766.91	-51.94	191.06	2589.80	88.74	1284.69	0.00	0.00	0.00	2608.18	144.01	1745.37	2607.80	-1.56	1735.65	2324.88	-113.04	1731.32	2380.67	160.03	1745.32	1945.75	1672.91	68.12	0.00	0.00	0.00	1348.13
5.63000	2554.74	121.48	72.10	2508.91	106.57	75.39	2281.45	88.67	57.19	2349.67	147.33	90.68	2857.48	-69.91	114.23	2811.43	-61.86	113.82	2421.73	-42.28	122.62	1766.91	-51.94	191.06	2599.09	88.33	1283.43	0.00	0.00	0.00	2618.13	142.90	1744.12	2617.89	-2.70	1734.25	2333.33	-114.21	1731.68	2380.67	160.03	1745.32	1944.93	1673.19	67.72	0.00	0.00	0.00	1349.69
5.64000	2554.84	121.44	71.86	2508.90	106.50	75.21	2281.98	87.99	57.46	2349.14	148.12	91.23	2890.11	-69.31	124.47	2843.05	-61.60	120.64	2421.73	-42.28	122.62	1766.91	-51.94	191.06	2608.66	87.85	1282.12	0.00	0.00	0.00	2628.09	141.62	1742.74	2628.11	-3.87	1732.78	2341.88	-115.35	1732.05	2380.67	160.03	1745.32	1944.63	1672.26	68.23	0.00	0.00	0.00	1347.76
5.65000	2554.79	121.36	71.48	2509.05	106.46	75.09	2282.21	87.69	57.45	2350.23	146.92	91.06	2920.45	-68.58	135.62	2873.30	-61.19	128.89	2421.73	-42.28	122.62	1766.91	-51.94	191.06	2618.42	87.31	1280.80	0.00	0.00	0.00	2638.02	140.31	1741.35	2638.19	-5.17	1731.26	2350.53	-116.47	1732.42	2380.67	160.03	1745.32	1944.88	1673.83	67.59	0.00	0.00	0.00	1347.06
5.66000	2555.02	121.34	71.27	2509.15	106.37	74.87	2281.46	89.05	58.34	2350.42	147.12	91.42	2949.49	-67.51	148.01	2902.58	-60.52	138.50	2421.73	-42.28	122.62	1766.91	-51.94	191.06	2628.67	86.63	1279.41	0.00	0.00	0.00	2647.82	139.00	1739.85	2648.47	-6.42	1729.62	2359.29	-117.57	1732.78	2380.67	160.03	1745.32	1945.88	1675.07	67.41	0.00	0.00	0.00	1348.22
5.67000	2555.07	121.30	70.87	2509.40	106.31	74.68	2283.10	87.18	57.64	2350.64	147.04	91.78	2976.61	-65.97	160.82	2929.72	-59.56	148.63	2421.73	-42.28	122.62	1766.91	-51.94	191.06	2638.94	85.83	1277.95	0.00	0.00	0.00	2657.86	137.62	1738.27	2658.72	-7.80	1727.98	2368.15	-118.64	1733.14	2380.67	160.03	1745.32	1944.64	1673.15	68.01	0.00	0.00	0.00	1348.83
5.68000	2555.42	121.26	70.62	2509.57	106.23	74.45	2284.43	85.15	57.05	2350.66	147.28	92.29	3001.18	-64.00	173.24	2955.15	-58.12	159.04	2421.73	-42.28	122.62	1766.91	-51.94	191.06	2649.42	84.95	1276.44	0.00	0.00	0.00	2668.03	136.09	1736.66	2669.06	-9.26	1726.25	2377.13	-119.68	1733.51	2380.67	160.03	1745.32	1944.80	1673.00	68.08	0.00	0.00	0.00	1347.32
5.69000	2555.84	121.30	70.38	2509.61	106.20	74.09	2281.75	89.45	59.59	2351.88	146.49	92.47	3024.00	-61.45	185.45	2978.91	-56.14	169.22	2421.73	-42.28	122.62	1766.91	-51.94	191.06	2660.17	83.93	1274.84	0.00	0.00	0.00	2678.23	134.50	1735.04	2679.38	-10.80	1724.54	2386.23	-120.69	1733.87	2380.67	160.03	1745.32	1944.66	1672.98	67.98	0.00	0.00	0.00	1346.58
5.70000	2555.91	121.34	69.88	2509.94	106.14	73.83	2282.94	87.25	58.94	2352.07	146.66	93.18	3044.75	-59.08	196.72	3000.05	-54.13	178.33	2421.73	-42.28	122.62	1766.91	-51.94	191.06	2670.81	82.76	1273.18	0.00	0.00	0.00	2688.35	132.80	1733.44	2690.04	-12.42	1722.78	2395.45	-121.68	1734.23	2380.67	160.03	1745.32	1945.33	1674.06	67.55	0.00	0.00	0.00	1347.54
5.71000	2556.08	121.42	69.34	2510.24	106.06	73.54	2285.41	85.02	58.64	2353.13	146.11	93.60	3069.84	-56.92	210.94	3018.43	-52.70	185.99	2421.73	-42.28	122.62	1766.91	-51.94	191.06	2681.46	81.48	1271.44	0.00	0.00	0.00	2698.53	131.03	1731.81	2700.77	-14.17	1720.96	2404.79	-122.63	1734.59	2380.67	160.03	1745.32	1945.70	1674.73	67.33	0.00	0.00	0.00	1347.62
5.72000	2556.25	121.42	68.82	2510.49	106.04	73.25	2280.85	90.57	61.70	2353.39	146.41	94.61	3083.83	-56.91	219.11	3034.24	-52.01	191.87	2421.73	-42.28	122.62	1766.91	-51.94	191.06	2692.00	80.16	1269.66	0.00	0.00	0.00	2708.63	129.16	1730.15	2711.47	-15.96	1719.17	2414.27	-123.55	1734.94	2380.67	160.03	1745.32	1945.98	1674.59	67.43	0.00	0.00	0.00	1348.18
5.73000	2556.57	121.53	68.41	2510.81	106.07	72.95	2285.22	84.99	59.99	2354.31	146.10	95.33	3091.26	-57.82	221.54	3046.97	-51.84	194.73	2421.73	-42.28	122.62	1766.91	-51.94	191.06	2702.43	78.79	1267.83	0.00	0.00	0.00	2718.74	127.20	1728.47	2722.17	-17.82	1717.32	2423.87	-124.44	1735.30	2380.67	160.03	1745.32	1945.92	1674.09	67.73	0.00	0.00	0.00	1348.27
5.74000	2557.01	121.67	68.06	2511.11	106.06	72.63	2283.79	87.81	62.38	2354.83	146.32	96.33	3096.68	-58.46	218.55	3056.85	-51.54	193.90	2421.73	-42.28	122.62	1766.91	-51.94	191.06	2712.62	77.41	1265.94	0.00	0.00	0.00	2728.79	125.11	1726.86	2732.73	-19.83	1715.55	2433.62	-125.29	1735.65	2380.67	160.03	1745.32	1945.61	1672.98	68.05	0.00	0.00	0.00	1348.87
5.75000	2557.63	121.71	67.77	2511.64	106.07	72.39	2286.37	84.77	61.92	2356.18	145.83	97.24	3104.60	-57.60	210.48	3065.31	-50.35	190.07	2421.73	-42.28	122.62	1766.91	-51.94	191.06	2722.91	75.99	1263.97	0.00	0.00	0.00	2738.99	122.98	1725.25	2743.65	-21.97	1713.73	2443.50	-126.11	1735.99	2380.67	160.03	1745.32	1944.59	1673.04	67.83	0.00	0.00	0.00	1348.19
5.76000	2558.02	121.86	67.33	2512.12	106.10	72.09	2283.88	87.79	64.69	2356.67	146.24	98.69	3112.74	-56.52	203.61	3070.89	-48.57	183.50	2421.73	-42.28	122.62	1766.91	-51.94	191.06	2733.46	74.46	1262.02	0.00	0.00	0.00	2749.59	120.84	1723.55	2754.49	-24.19	1711.98	2453.53	-126.89	1736.34	2380.67	160.03	1745.32	1945.05	1674.60	67.19	0.00	0.00	0.00	1347.40
5.77000	2558.30	122.00	66.79	2512.70	106.16	71.66	2284.90	87.11	66.45	2357.62	146.14	100.22	3117.84	-54.64	196.33	3074.78	-46.36	176.42	2421.73	-42.28	122.62	1766.91	-51.94	191.06	2744.06	72.83	1260.12	0.00	0.00	0.00	2760.05	118.65	1721.81	2765.26	-26.43	1710.20	2463.71	-127.63	1736.68	2380.67	160.03	1745.32	1944.96	1674.01	67.48	0.00	0.00	0.00	1347.72
5.78000	2558.90	122.14	66.35	2513.57	106.25	71.33	2287.14	85.97	68.13	2360.04	144.87	101.60	3120.71	-52.17	189.11	3078.34	-43.66	169.77	2421.73	-42.28	122.62	1766.91	-51.94	191.06	2754.78	71.04	1258.27	0.00	0.00	0.00	2770.54	116.35	1720.03	2776.18	-28.73	1708.34	2474.04	-128.34	1737.01	2380.67	160.03	1745.32	1945.24	1673.81	67.72	0.00	0.00	0.00	1347.24
5.79000	2559.32	122.29	65.78	2514.51	106.36	70.91	2289.58	84.88	70.72	2361.57	144.59	103.53	3126.09	-48.91	181.42	3083.20	-40.88	163.54	2421.73	-42.28	122.62	1766.91	-51.94	191.06	2765.69	69.20	1256.47	0.00	0.00	0.00	2781.13	114.02	1718.17	2787.15	-31.00	1706.45	2484.53	-129.00	1737.35	2380.67	160.03	1745.32	1944.63	1673.03	67.87	0.00	0.00	0.00	1348.56
5.80000	2559.96	122.50	65.35	2515.28	106.57	70.31	2290.13	85.50	74.71	2363.74	144.19	105.82	3126.09	-48.91	181.42	3088.85	-38.07	156.00	2421.73	-42.28	122.62	1766.91	-51.94	191.06	2776.71	67.28	1254.80	0.00	0.00	0.00	2791.41	111.60	1716.54	2798.00	-33.34	1704.67	2495.18	-129.62	1737.68	2380.67	160.03	1745.32	1943.90	1672.78	67.87	0.00	0.00	0.00	1348.31
5.81000	2560.69	122.65	65.09	2516.65	106.86	70.00	2289.48	88.02	80.16	2366.47	143.72	108.31	3126.09	-48.91	181.42	3088.85	-38.07	156.00	2421.73	-42.28	122.62	1766.91	-51.94	191.06	2787.55	65.33	1253.38	0.00	0.00	0.00	2801.77	109.26	1715.37	2808.92	-35.73	1703.32	2506.00	-130.19	1738.00	2380.67	160.03	1745.32	1944.01	1672.37	67.98	0.00	0.00	0.00	1346.85
5.82000	2561.32	122.87	64.75	2517.76	107.17	69.39	2291.17	88.67	85.66	2368.32	144.51	111.74	3126.09	-48.91	181.42	3088.85	-38.07	156.00	2421.73	-42.28	122.62	1766.91	-51.94	191.06	2798.28	63.40	1252.35	0.00	0.00	0.00	2812.29	106.94	1714.51	2820.08	-38.11	1702.21	2516.98	-130.72	1738.32	2380.67	160.03	1745.32	1944.08	1674.02	67.46	0.00	0.00	0.00	1346.75
5.83000	2562.17	123.12	64.60	2519.29	107.61	68.88	2295.19	87.33	90.72	2370.77	145.10	115.65	3126.09	-48.91	181.42	3088.85	-38.07	156.00	2421.73	-42.28	122.62	1766.91	-51.94	191.06	2809.07	61.65	1251.62	0.00	0.00	0.00	2822.62	104.59	1713.68	2831.35	-40.41	1701.25	2528.14	-131.21	1738.63	2380.67	160.03	1745.32	1944.77	1675.02	67.23	0.00	0.00	0.00	1346.84
5.84000	2563.06	123.34	64.43	2520.99	108.13	68.36	2300.21	85.36	96.40	2375.35	144.47	119.35	3126.09	-48.91	181.42	3088.85	-38.07	156.00	2421.73	-42.28	122.62	1766.91	-51.94	191.06	2819.80	60.06	1251.07	0.00	0.00	0.00	2833.16	102.24	1713.09	2842.57	-42.77	1700.48	2539.47	-131.65	1738.94	2380.67	160.03	1745.32	1944.44	1673.24	67.79	0.00	0.00	0.00	1346.40
5.85000	2563.87	123.61	64.18	2522.89	108.78	67.85	2302.63	87.04	104.90	2379.75	144.91	124.25	3126.09	-48.91	181.42	3088.85	-38.07	156.00	2421.73	-42.28	122.62	1766.91	-51.94	191.06	2830.44	58.60	1250.71	0.00	0.00	0.00	2843.49	99.88	1712.85	2853.59	-45.11	1700.08	2550.98	-132.04	1739.24	2380.67	160.03	1745.32	1944.07	1674.03	67.39	0.00	0.00	0.00	1347.09
5.86000	2564.80	124.03	63.90	2525.19	109.47	67.36	2307.41	87.96	114.11	2385.36	145.09	129.67	3126.09	-48.91	181.42	3088.85	-38.07	156.00	2421.73	-42.28	122.62	1766.91	-51.94	191.06	2840.84	57.18	1250.71	0.00	0.00	0.00	2853.80	97.66	1712.93	2864.92	-47.39	1699.93	2562.68	-132.38	1739.54	2380.67	160.03	1745.32	1944.28	1674.84	67.23	0.00	0.00	0.00	1348.11
5.87000	2565.82	124.54	63.62	2527.49	110.23	66.73	2313.66	87.24	123.91	2390.54	146.92	136.30	3126.09	-48.91	181.42	3088.85	-38.07	156.00	2421.73	-42.28	122.62	1766.91	-51.94	191.06	2851.33	55.85	1251.15	0.00	0.00	0.00	2864.31	95.41	1713.14	2876.21	-49.66	1699.99	2574.56	-132.67	1739.83	2380.67	160.03	1745.32	1944.16	1674.46	67.33	0.00	0.00	0.00	1347.21
5.88000	2566.92	125.16	63.35	2530.27	111.05	66.37	2319.08	89.78	136.20	2397.79	147.68	143.16	3126.09	-48.91	181.42	3088.85	-38.07	156.00	2421.73	-42.28	122.62	1766.91	-51.94	191.06	2861.84	54.58	1251.93	0.00	0.00	0.00	2874.28	93.23	1713.63	2887.43	-51.84	1700.24	2586.64	-132.90	1740.12	2380.67	160.03	1745.32	1944.67	1673.12	67.91	0.00	0.00	0.00	1346.86
5.89000	2568.29	125.87	62.99	2533.07	111.86	66.27	2330.93	86.83	147.62	2407.09	147.59	150.50	3126.09	-48.91	181.42	3088.85	-38.07	156.00	2421.73	-42.28	122.62	1766.91	-51.94	191.06	2872.27	53.31	1252.96	0.00	0.00	0.00	2884.39	91.00	1714.34	2898.31	-53.80	1700.74	2598.92	-133.09	1740.39	2380.67	160.03	1745.32	1944.11	1672.81	67.84	0.00	0.00	0.00	1347.19
5.90000	2570.13	126.92	62.54	2536.42	112.76	66.88	2339.03	89.89	162.41	2416.10	149.30	158.95	3126.09	-48.91	181.42	3088.85	-38.07	156.00	2421.73	-42.28	122.62	1766.91	-51.94	191.06	2882.50	52.04	1254.23	0.00	0.00	0.00	2894.17	88.93	1715.25	2909.14	-55.68	1701.43	2611.39	-133.22	1740.66	2380.67	160.03	1745.32	1945.47	1673.73	67.66	0.00	0.00	0.00	1347.90
5.91000	2572.66	127.99	61.97	2540.17	113.61	67.89	2352.55	88.05	176.57	2416.10	149.30	158.95	3126.09	-48.91	181.42	3088.85	-38.07	156.00	2421.73	-42.28	122.62	1766.91	-51.94	191.06	2892.49	50.76	1255.72	0.00	0.00	0.00	2903.74	86.98	1716.32	2919.77	-57.51	1702.30	2624.07	-133.29	1740.93	2380.67	160.03	1745.32	1944.51	1674.09	67.52	0.00	0.00	0.00	1348.16
5.92000	2575.59	129.05	61.14	2544.51	114.49	69.60	2367.25	88.37	191.56	2416.10	149.30	158.95	3126.09	-48.91	181.42	3088.85	-38.07	156.00	2421.73	-42.28	122.62	1766.91	-51.94	191.06	2902.38	49.62	1257.39	0.00	0.00	0.00	2913.12	85.26	1717.52	2930.46	-59.07	1703.32	2636.96	-133.31	1741.18	2380.67	160.03	1745.32	1945.13	1674.07	67.57	0.00	0.00	0.00	1348.51
5.93000	2579.23	129.97	60.02	2549.63	115.27	72.27	2382.94	89.15	207.36	2416.10	149.30	158.95	3126.09	-48.91	181.42	3088.85	-38.07	156.00	2421.73	-42.28	122.62	1766.91	-51.94	191.06	2912.23	48.61	1259.20	0.00	0.00	0.00	2922.99	83.76	1718.80	2940.66	-60.43	1704.48	2650.05	-133.27	1741.43	2380.67	160.03	1745.32	1945.25	1674.46	67.47	0.00	0.00	0.00	1347.66
5.94000	2584.16	130.80	58.68	2555.77	116.12	75.95	2400.63	88.73	222.63	2416.10	149.30	158.95	3126.09	-48.91	181.42	3088.85	-38.07	156.00	2421.73	-42.28	122.62	1766.91	-51.94	191.06	2921.86	47.77	1261.03	0.00	0.00	0.00	2932.21	82.35	1720.20	2950.96	-61.53	1705.72	2663.37	-133.17	1741.67	2380.67	160.03	1745.32	1944.62	1674.64	67.22	0.00	0.00	0.00	1348.68
5.95000	2590.13	131.73	57.16	2563.10	116.92	80.06	2421.97	86.77	236.79	2416.10	149.30	158.95	3126.09	-48.91	181.42	3088.85	-38.07	156.00	2421.73	-42.28	122.62	1766.91	-51.94	191.06	2931.18	47.03	1262.84	0.00	0.00	0.00	2941.36	81.20	1721.68	2961.31	-62.45	1707.10	2676.90	-133.01	1741.91	2380.67	160.03	1745.32	1944.76	1673.90	67.69	0.00	0.00	0.00	1348.89
5.96000	2596.54	132.77	55.35	2572.21	117.72	84.63	2441.42	87.15	250.30	2416.10	149.30	158.95	3126.09	-48.91	181.42	3088.85	-38.07	156.00	2421.73	-42.28	122.62	1766.91	-51.94	191.06	2940.40	46.37	1264.67	0.00	0.00	0.00	2949.97	80.29	1723.35	2971.68	-63.12	1708.56	2690.66	-132.78	1742.13	2380.67	160.03	1745.32	1944.96	1674.84	67.25	0.00	0.00	0.00	1347.95
5.97000	2605.09	135.27	54.74	2583.48	119.18	89.57	2460.30	85.28	259.81	2416.10	149.30	158.95	3126.09	-48.91	181.42	3088.85	-38.07	156.00	2421.73	-42.28	122.62	1766.91	-51.94	191.06	2949.68	45.82	1266.57	0.00	0.00	0.00	2957.90	79.54	1725.25	2981.58	-63.58	1710.20	2704.65	-132.50	1742.34	2380.67	160.03	1745.32	1945.13	1674.17	67.50	0.00	0.00	0.00	1346.91
5.98000	2619.16	139.83	60.77	2598.27	122.17	95.66	2477.03	83.44	266.90	2416.10	149.30	158.95	3126.09	-48.91	181.42	3088.85	-38.07	156.00	2421.73	-42.28	122.62	1766.91	-51.94	191.06	2958.60	45.36	1268.47	0.00	0.00	0.00	2966.05	79.00	1727.16	2990.49	-63.91	1711.95	2718.86	-132.15	1742.55	2380.67	160.03	1745.32	1944.73	1674.85	67.14	0.00	0.00	0.00	1347.14
5.99000	2637.66	144.42	70.11	2616.24	125.74	103.14	2477.03	83.44	266.90	2416.10	149.30	158.95	3126.09	-48.91	181.42	3088.85	-38.07	156.00	2421.73	-42.28	122.62	1766.91	-51.94	191.06	2967.03	45.03	1270.36	0.00	0.00	0.00	2973.47	78.73	1729.14	2999.98	-63.82	1713.72	2733.32	-131.73	1742.75	2380.67	160.03	1745.32	1944.72	1674.01	67.44	0.00	0.00	0.00	1348.28
6.00000	2658.18	148.85	78.29	2636.39	129.26	110.20	2477.03	83.44	266.90	2416.10	149.30	158.95	3126.09	-48.91	181.42	3088.85	-38.07	156.00	2421.73	-42.28	122.62	1766.91	-51.94	191.06	2975.41	44.86	1272.35	0.00	0.00	0.00	2981.31	78.73	1731.05	3010.02	-63.36	1715.43	2748.01	-131.25	1742.93	2380.67	160.03	1745.32	1945.04	1674.80	67.10	0.00	0.00	0.00	1348.89
6.01000	2679.74	152.94	85.08	2657.11	132.41	115.78	2477.03	83.44	266.90	2416.10	149.30	158.95	3126.09	-48.91	181.42	3088.85	-38.07	156.00	2421.73	-42.28	122.62	1766.91	-51.94	191.06	2983.88	44.84	1274.49	0.00	0.00	0.00	2988.65	78.85	1733.09	3019.70	-62.70	1717.20	2762.94	-130.70	1743.11	2380.67	160.03	1745.32	1945.66	1674.68	67.37	0.00	0.00	0.00	1348.60
6.02000	2701.53	156.36	90.34	2678.79	135.08	120.32	2477.03	83.44	266.90	2416.10	149.30	158.95	3126.09	-48.91	181.42	3088.85	-38.07	156.00	2421.73	-42.28	122.62	1766.91	-51.94	191.06	2991.87	44.87	1276.63	0.00	0.00	0.00	2988.65	78.85	1733.09	3029.29	-61.73	1719.01	2778.13	-130.08	1743.28	2380.67	160.03	1745.32	1946.33	1674.79	67.45	0.00	0.00	0.00	1349.33
6.03000	2723.53	159.19	94.03	2699.89	137.39	123.03	2477.03	83.44	266.90	2416.10	149.30	158.95	3126.09	-48.91	181.42	3088.85	-38.07	156.00	2421.73	-42.28	122.62	1766.91	-51.94	191.06	2999.60	44.93	1278.82	0.00	0.00	0.00	2988.65	78.85	1733.09	3039.52	-60.38	1720.87	2793.56	-129.38	1743.43	2380.67	160.03	1745.32	1946.07	1674.21	67.69	0.00	0.00	0.00	1349.10
6.04000	2745.89	161.78	96.42	2722.02	139.51	124.94	2477.03	83.44	266.90	2416.10	149.30	158.95	3126.09	-48.91	181.42	3088.85	-38.07	156.00	2421.73	-42.28	122.62	1766.91	-51.94	191.06	3007.73	45.04	1281.12	0.00	0.00	0.00	2988.65	78.85	1733.09	3049.38	-58.76	1722.72	2809.25	-128.62	1743.58	2380.67	160.03	1745.32	1945.25	1674.41	67.36	0.00	0.00	0.00	1349.24
6.05000	2768.26	164.07	97.23	2744.77	141.43	125.74	2477.03	83.44	266.90	2416.10	149.30	158.95	3126.09	-48.91	181.42	3088.85	-38.07	156.00	2421.73	-42.28	122.62	1766.91	-51.94	191.06	3015.99	45.15	1283.44	0.00	0.00	0.00	2988.65	78.85	1733.09	3058.28	-57.07	1724.54	2825.20	-127.79	1743.71	2380.67	160.03	1745.32	1945.40	1673.59	67.59	0.00	0.00	0.00	1348.69
6.06000	2792.10	165.95	97.56	2767.68	143.07	125.30	2477.03	83.44	266.90	2416.10	149.30	158.95	3126.09	-48.91	181.42	3088.85	-38.07	156.00	2421.73	-42.28	122.62	1766.91	-51.94	191.06	3023.91	45.19	1285.60	0.00	0.00	0.00	2988.65	78.85	1733.09	3067.48	-55.07	1726.25	2841.41	-126.87	1743.84	2380.67	160.03	1745.32	1945.48	1673.03	68.12	0.00	0.00	0.00	1348.30
6.07000	2816.38	167.33	96.98	2792.15	144.31	124.55	2477.03	83.44	266.90	2416.10	149.30	158.95	3126.09	-48.91	181.42	3088.85	-38.07	156.00	2421.73	-42.28	122.62	1766.91	-51.94	191.06	3031.79	45.19	1287.67	0.00	0.00	0.00	2988.65	78.85	1733.09	3075.37	-53.35	1727.72	2857.89	-125.89	1743.95	2380.67	160.03	1745.32	1944.99	1673.31	67.94	0.00	0.00	0.00	1349.96
6.08000	2842.03	168.13	95.78	2817.10	145.16	122.64	2477.03	83.44	266.90	2416.10	149.30	158.95	3126.09	-48.91	181.42	3088.85	-38.07	156.00	2421.73	-42.28	122.62	1766.91	-51.94	191.06	3040.11	45.17	1289.69	0.00	0.00	0.00	2988.65	78.85	1733.09	3083.95	-50.79	1729.10	2874.64	-124.83	1744.05	2380.67	160.03	1745.32	1945.75	1672.88	68.26	0.00	0.00	0.00	1349.93
6.09000	2868.35	168.36	93.72	2841.89	145.57	119.58	2477.03	83.44	266.90	2416.10	149.30	158.95	3126.09	-48.91	181.42	3088.85	-38.07	156.00	2421.73	-42.28	122.62	1766.91	-51.94	191.06	3048.22	45.06	1291.49	0.00	0.00	0.00	2988.65	78.85	1733.09	3094.48	-47.70	1730.88	2891.67	-123.68	1744.14	2380.67	160.03	1745.32	1945.41	1673.10	68.05	0.00	0.00	0.00	1349.40
6.10000	2895.56	168.19	91.21	2869.05	145.77	117.07	2477.03	83.44	266.90	2416.10	149.30	158.95	3126.09	-48.91	181.42	3088.85	-38.07	156.00	2421.73	-42.28	122.62	1766.91	-51.94	191.06	3056.24	44.89	1293.08	0.00	0.00	0.00	2988.65	78.85	1733.09	3103.40	-44.81	1732.21	2908.97	-122.46	1744.22	2380.67	160.03	1745.32	1945.33	1674.98	67.24	0.00	0.00	0.00	1349.07
6.11000	2924.15	167.89	89.12	2896.72	145.87	114.15	2477.03	83.44	266.90	2416.10	149.30	158.95	3126.09	-48.91	181.42	3088.85	-38.07	156.00	2421.73	-42.28	122.62	1766.91	-51.94	191.06	3064.15	44.64	1294.45	0.00	0.00	0.00	2988.65	78.85	1733.09	3112.08	-41.79	1733.38	2926.56	-121.16	1744.28	2380.67	160.03	1745.32	1945.04	1673.50	67.86	0.00	0.00	0.00	1349.46
6.12000	2952.93	167.71	86.54	2924.62	146.05	110.70	2477.03	83.44	266.90	2416.10	149.30	158.95	3126.09	-48.91	181.42	3088.85	-38.07	156.00	2421.73	-42.28	122.62	1766.91	-51.94	191.06	3072.01	44.32	1295.59	0.00	0.00	0.00	2988.65	78.85	1733.09	3112.08	-41.79	1733.38	2944.43	-119.78	1744.33	2380.67	160.03	1745.32	1944.82	1673.87	67.59	0.00	0.00	0.00	1348.56
6.13000	2983.91	167.86	85.44	2953.23	146.47	107.58	2477.03	83.44	266.90	2416.10	149.30	158.95	3126.09	-48.91	181.42	3088.85	-38.07	156.00	2421.73	-42.28	122.62	1766.91	-51.94	191.06	3079.85	43.99	1296.50	0.00	0.00	0.00	2988.65	78.85	1733.09	3112.08	-41.79	1733.38	2962.60	-118.31	1744.37	2380.67	160.03	1745.32	1944.57	1672.39	68.01	0.00	0.00	0.00	1349.48
6.14000	3014.51	168.46	83.98	2981.50	147.19	103.82	2477.03	83.44	266.90	2416.10	149.30	158.95	3126.09	-48.91	181.42	3088.85	-38.07	156.00	2421.73	-42.28	122.62	1766.91	-51.94	191.06	3087.49	43.67	1297.16	0.00	0.00	0.00	2988.65	78.85	1733.09	3112.08	-41.79	1733.38	2981.06	-116.76	1744.40	2380.67	160.03	1745.32	1945.41	1673.46	67.74	0.00	0.00	0.00	1351.01
6.15000	3045.28	169.56	82.85	3012.08	148.25	101.80	2477.03	83.44	266.90	2416.10	149.30	158.95	3126.09	-48.91	181.42	3088.85	-38.07	156.00	2421.73	-42.28	122.62	1766.91	-51.94	191.06	3094.98	43.40	1297.63	0.00	0.00	0.00	2988.65	78.85	1733.09	3112.08	-41.79	1733.38	2999.81	-115.13	1744.41	2380.67	160.03	1745.32	1944.63	1675.19	66.99	0.00	0.00	0.00	1349.89
6.16000	3045.28	169.56	82.85	3012.08	148.25	101.80	2477.03	83.44	266.90	2416.10	149.30	158.95	3126.09	-48.91	181.42	3088.85	-38.07	156.00	2421.73	-42.28	122.62	1766.91	-51.94	191.06	3094.98	43.40	1297.63	0.00	0.00	0.00	2988.65	78.85	1733.09	3112.08	-41.79	1733.38	3018.87	-113.41	1744.41	2380.67	160.03	1745.32	1945.29	1674.90	67.29	0.00	0.00	0.00	1348.58
6.17000	3045.28	169.56	82.85	3012.08	148.25	101.80	2477.03	83.44	266.90	2416.10	149.30	158.95	3126.09	-48.91	181.42	3088.85	-38.07	156.00	2421.73	-42.28	122.62	1766.91	-51.94	191.06	3094.98	43.40	1297.63	0.00	0.00	0.00	2988.65	78.85	1733.09	3112.08	-41.79	1733.38	3038.24	-111.60	1744.39	2380.67	160.03	1745.32	1945.08	1674.21	67.60	0.00	0.00	0.00	1348.10
6.18000	3045.28	169.56	82.85	3012.08	148.25	101.80	2477.03	83.44	266.90	2416.10	149.30	158.95	3126.09	-48.91	181.42	3088.85	-38.07	156.00	2421.73	-42.28	122.62	1766.91	-51.94	191.06	3094.98	43.40	1297.63	0.00	0.00	0.00	2988.65	78.85	1733.09	3112.08	-41.79	1733.38	3057.91	-109.70	1744.36	2380.67	160.03	1745.32	1945.38	1674.25	67.62	0.00	0.00	0.00	1348.09
6.19000	3045.28	169.56	82.85	3012.08	148.25	101.80	2477.03	83.44	266.90	2416.10	149.30	158.95	3126.09	-48.91	181.42	3088.85	-38.07	156.00	2421.73	-42.28	122.62	1766.91	-51.94	191.06	3094.98	43.40	1297.63	0.00	0.00	0.00	2988.65	78.85	1733.09	3112.08	-41.79	1733.38	3067.82	-108.73	1744.34	2380.67	160.03	1745.32	1945.21	1673.60	67.94	0.00	0.00	0.00	1349.86
6.20000	3045.28	169.56	82.85	3012.08	148.25	101.80	2477.03	83.44	266.90	2416.10	149.30	158.95	3126.09	-48.91	181.42	3088.85	-38.07	156.00	2421.73	-42.28	122.62	1766.91	-51.94	191.06	3094.98	43.40	1297.63	0.00	0.00	0.00	2988.65	78.85	1733.09	3112.08	-41.79	1733.38	3077.77	-107.77	1744.27	2380.67	160.03	1745.32	1945.31	1674.29	67.61	0.00	0.00	0.00	1349.58
6.21000	3045.28	169.56	82.85	3012.08	148.25	101.80	2477.03	83.44	266.90	2416.10	149.30	158.95	3126.09	-48.91	181.42	3088.85	-38.07	156.00	2421.73	-42.28	122.62	1766.91	-51.94	191.06	3094.98	43.40	1297.63	0.00	0.00	0.00	2988.65	78.85	1733.09	3112.08	-41.79	1733.38	3085.65	-106.87	1743.86	2380.67	160.03	1745.32	1944.80	1673.94	67.58	0.00	0.00	0.00	1349.46
6.22000	3045.28	169.56	82.85	3012.08	148.25	101.80	2477.03	83.44	266.90	2416.10	149.30	158.95	3126.09	-48.91	181.42	3088.85	-38.07	156.00	2421.73	-42.28	122.62	1766.91	-51.94	191.06	3094.98	43.40	1297.63	0.00	0.00	0.00	2988.65	78.85	1733.09	3112.08	-41.79	1733.38	3096.42	-105.69	1743.45	2380.67	160.03	1745.32	1946.21	1675.85	67.03	0.00	0.00	0.00	1349.16
6.23000	3045.28	169.56	82.85	3012.08	148.25	101.80	2477.03	83.44	266.90	2416.10	149.30	158.95	3126.09	-48.91	181.42	3088.85	-38.07	156.00	2421.73	-42.28	122.62	1766.91	-51.94	191.06	3094.98	43.40	1297.63	0.00	0.00	0.00	2988.65	78.85	1733.09	3112.08	-41.79	1733.38	3106.13	-104.43	1742.81	2380.67	160.03	1745.32	1945.35	1674.29	67.47	0.00	0.00	0.00	1349.33
6.24000	3045.28	169.56	82.85	3012.08	148.25	101.80	2477.03	83.44	266.90	2416.10	149.30	158.95	3126.09	-48.91	181.42	3088.85	-38.07	156.00	2421.73	-42.28	122.62	1766.91	-51.94	191.06	3094.98	43.40	1297.63	0.00	0.00	0.00	2988.65	78.85	1733.09	3112.08	-41.79	1733.38	3106.13	-104.43	1742.81	2380.67	160.03	1745.32	1945.38	1673.55	67.76	0.00	0.00	0.00	1349.99
6.25000	3045.28	169.56	82.85	3012.08	148.25	101.80	2477.03	83.44	266.90	2416.10	149.30	158.95	3126.09	-48.91	181.42	3088.85	-38.07	156.00	2421.73	-42.28	122.62	1766.91	-51.94	191.06	3094.98	43.40	1297.63	0.00	0.00	0.00	2988.65	78.85	1733.09	3112.08	-41.79	1733.38	3106.13	-104.43	1742.81	2380.67	160.03	1745.32	1946.27	1673.74	68.00	0.00	0.00	0.00	1349.08
6.26000	3045.28	169.56	82.85	3012.08	148.25	101.80	2477.03	83.44	266.90	2416.10	149.30	158.95	3126.09	-48.91	181.42	3088.85	-38.07	156.00	2421.73	-42.28	122.62	1766.91	-51.94	191.06	3094.98	43.40	1297.63	0.00	0.00	0.00	2988.65	78.85	1733.09	3112.08	-41.79	1733.38	3106.13	-104.43	1742.81	2380.67	160.03	1745.32	1946.63	1673.85	68.00	0.00	0.00	0.00	1349.62
6.27000	3045.28	169.56	82.85	3012.08	148.25	101.80	2477.03	83.44	266.90	2416.10	149.30	158.95	3126.09	-48.91	181.42	3088.85	-38.07	156.00	2421.73	-42.28	122.62	1766.91	-51.94	191.06	3094.98	43.40	1297.63	0.00	0.00	0.00	2988.65	78.85	1733.09	3112.08	-41.79	1733.38	3106.13	-104.43	1742.81	2380.67	160.03	1745.32	1945.29	1672.83	68.11	0.00	0.00	0.00	1349.70
6.28000	3045.28	169.56	82.85	3012.08	148.25	101.80	2477.03	83.44	266.90	2416.10	149.30	158.95	3126.09	-48.91	181.42	3088.85	-38.07	156.00	2421.73	-42.28	122.62	1766.91	-51.94	191.06	3094.98	43.40	1297.63	0.00	0.00	0.00	2988.65	78.85	1733.09	3112.08	-41.79	1733.38	3106.13	-104.43	1742.81	2380.67	160.03	1745.32	1945.82	1673.39	67.90	0.00	0.00	0.00	1350.48
6.29000	3045.28	169.56	82.85	3012.08	148.25	101.80	2477.03	83.44	266.90	2416.10	149.30	158.95	3126.09	-48.91	181.42	3088.85	-38.07	156.00	2421.73	-42.28	122.62	1766.91	-51.94	191.06	3094.98	43.40	1297.63	0.00	0.00	0.00	2988.65	78.85	1733.09	3112.08	-41.79	1733.38	3106.13	-104.43	1742.81	2380.67	160.03	1745.32	1945.98	1673.58	67.88	0.00	0.00	0.00	1350.81
6.30000	3045.28	169.56	82.85	3012.08	148.25	101.80	2477.03	83.44	266.90	2416.10	149.30	158.95	3126.09	-48.91	181.42	3088.85	-38.07	156.00	2421.73	-42.28	122.62	1766.91	-51.94	191.06	3094.98	43.40	1297.63	0.00	0.00	0.00	2988.65	78.85	1733.09	3112.08	-41.79	1733.38	3106.13	-104.43	1742.81	2380.67	160.03	1745.32	1946.12	1672.93	68.19	0.00	0.00	0.00	1350.02
6.31000	3045.28	169.56	82.85	3012.08	148.25	101.80	2477.03	83.44	266.90	2416.10	149.30	158.95	3126.09	-48.91	181.42	3088.85	-38.07	156.00	2421.73	-42.28	122.62	1766.91	-51.94	191.06	3094.98	43.40	1297.63	0.00	0.00	0.00	2988.65	78.85	1733.09	3112.08	-41.79	1733.38	3106.13	-104.43	1742.81	2380.67	160.03	1745.32	1945.64	1673.28	67.89	0.00	0.00	0.00	1349.81
6.32000	3045.28	169.56	82.85	3012.08	148.25	101.80	2477.03	83.44	266.90	2416.10	149.30	158.95	3126.09	-48.91	181.42	3088.85	-38.07	156.00	2421.73	-42.28	122.62	1766.91	-51.94	191.06	3094.98	43.40	1297.63	0.00	0.00	0.00	2988.65	78.85	1733.09	3112.08	-41.79	1733.38	3106.13	-104.43	1742.81	2380.67	160.03	1745.32	1945.30	1672.44	68.18	0.00	0.00	0.00	1350.29
6.33000	3045.28	169.56	82.85	3012.08	148.25	101.80	2477.03	83.44	266.90	2416.10	149.30	158.95	3126.09	-48.91	181.42	3088.85	-38.07	156.00	2421.73	-42.28	122.62	1766.91	-51.94	191.06	3094.98	43.40	1297.63	0.00	0.00	0.00	2988.65	78.85	1733.09	3112.08	-41.79	1733.38	3106.13	-104.43	1742.81	2380.67	160.03	1745.32	1945.56	1673.18	67.93	0.00	0.00	0.00	1350.30
6.34000	3045.28	169.56	82.85	3012.08	148.25	101.80	2477.03	83.44	266.90	2416.10	149.30	158.95	3126.09	-48.91	181.42	3088.85	-38.07	156.00	2421.73	-42.28	122.62	1766.91	-51.94	191.06	3094.98	43.40	1297.63	0.00	0.00	0.00	2988.65	78.85	1733.09	3112.08	-41.79	1733.38	3106.13	-104.43	1742.81	2380.67	160.03	1745.32	1946.12	1674.00	67.75	0.00	0.00	0.00	1350.25
6.35000	3045.28	169.56	82.85	3012.08	148.25	101.80	2477.03	83.44	266.90	2416.10	149.30	158.95	3126.09	-48.91	181.42	3088.85	-38.07	156.00	2421.73	-42.28	122.62	1766.91	-51.94	191.06	3094.98	43.40	1297.63	0.00	0.00	0.00	2988.65	78.85	1733.09	3112.08	-41.79	1733.38	3106.13	-104.43	1742.81	2380.67	160.03	1745.32	1946.92	1674.24	67.66	0.00	0.00	0.00	1351.63
6.36000	3045.28	169.56	82.85	3012.08	148.25	101.80	2477.03	83.44	266.90	2416.10	149.30	158.95	3126.09	-48.91	181.42	3088.85	-38.07	156.00	2421.73	-42.28	122.62	1766.91	-51.94	191.06	3094.98	43.40	1297.63	0.00	0.00	0.00	2988.65	78.85	1733.09	3112.08	-41.79	1733.38	3106.13	-104.43	1742.81	2380.67	160.03	1745.32	1946.81	1673.27	68.19	0.00	0.00	0.00	1350.06
6.37000	3045.28	169.56	82.85	3012.08	148.25	101.80	2477.03	83.44	266.90	2416.10	149.30	158.95	3126.09	-48.91	181.42	3088.85	-38.07	156.00	2421.73	-42.28	122.62	1766.91	-51.94	191.06	3094.98	43.40	1297.63	0.00	0.00	0.00	2988.65	78.85	1733.09	3112.08	-41.79	1733.38	3106.13	-104.43	1742.81	2380.67	160.03	1745.32	1947.20	1674.96	67.64	0.00	0.00	0.00	1349.85
6.38000	3045.28	169.56	82.85	3012.08	148.25	101.80	2477.03	83.44	266.90	2416.10	149.30	158.95	3126.09	-48.91	181.42	3088.85	-38.07	156.00	2421.73	-42.28	122.62	1766.91	-51.94	191.06	3094.98	43.40	1297.63	0.00	0.00	0.00	2988.65	78.85	1733.09	3112.08	-41.79	1733.38	3106.13	-104.43	1742.81	2380.67	160.03	1745.32	1947.06	1673.41	68.10	0.00	0.00	0.00	1349.90
6.39000	3045.28	169.56	82.85	3012.08	148.25	101.80	2477.03	83.44	266.90	2416.10	149.30	158.95	3126.09	-48.91	181.42	3088.85	-38.07	156.00	2421.73	-42.28	122.62	1766.91	-51.94	191.06	3094.98	43.40	1297.63	0.00	0.00	0.00	2988.65	78.85	1733.09	3112.08	-41.79	1733.38	3106.13	-104.43	1742.81	2380.67	160.03	1745.32	1947.21	1672.21	68.66	0.00	0.00	0.00	1350.56
6.40000	3045.28	169.56	82.85	3012.08	148.25	101.80	2477.03	83.44	266.90	2416.10	149.30	158.95	3126.09	-48.91	181.42	3088.85	-38.07	156.00	2421.73	-42.28	122.62	1766.91	-51.94	191.06	3094.98	43.40	1297.63	0.00	0.00	0.00	2988.65	78.85	1733.09	3112.08	-41.79	1733.38	3106.13	-104.43	1742.81	2380.67	160.03	1745.32	1947.35	1674.41	67.75	0.00	0.00	0.00	1350.67
6.41000	3045.28	169.56	82.85	3012.08	148.25	101.80	2477.03	83.44	266.90	2416.10	149.30	158.95	3126.09	-48.91	181.42	3088.85	-38.07	156.00	2421.73	-42.28	122.62	1766.91	-51.94	191.06	3094.98	43.40	1297.63	0.00	0.00	0.00	2988.65	78.85	1733.09	3112.08	-41.79	1733.38	3106.13	-104.43	1742.81	2380.67	160.03	1745.32	1947.34	1673.14	68.34	0.00	0.00	0.00	1351.40
6.42000	3045.28	169.56	82.85	3012.08	148.25	101.80	2477.03	83.44	266.90	2416.10	149.30	158.95	3126.09	-48.91	181.42	3088.85	-38.07	156.00	2421.73	-42.28	122.62	1766.91	-51.94	191.06	3094.98	43.40	1297.63	0.00	0.00	0.00	2988.65	78.85	1733.09	3112.08	-41.79	1733.38	3106.13	-104.43	1742.81	2380.67	160.03	1745.32	1946.82	1673.04	68.30	0.00	0.00	0.00	1351.20
6.43000	3045.28	169.56	82.85	3012.08	148.25	101.80	2477.03	83.44	266.90	2416.10	149.30	158.95	3126.09	-48.91	181.42	3088.85	-38.07	156.00	2421.73	-42.28	122.62	1766.91	-51.94	191.06	3094.98	43.40	1297.63	0.00	0.00	0.00	2988.65	78.85	1733.09	3112.08	-41.79	1733.38	3106.13	-104.43	1742.81	2380.67	160.03	1745.32	1946.15	1672.63	68.24	0.00	0.00	0.00	1350.58
6.44000	3045.28	169.56	82.85	3012.08	148.25	101.80	2477.03	83.44	266.90	2416.10	149.30	158.95	3126.09	-48.91	181.42	3088.85	-38.07	156.00	2421.73	-42.28	122.62	1766.91	-51.94	191.06	3094.98	43.40	1297.63	0.00	0.00	0.00	2988.65	78.85	1733.09	3112.08	-41.79	1733.38	3106.13	-104.43	1742.81	2380.67	160.03	1745.32	1946.45	1673.45	67.98	0.00	0.00	0.00	1350.25
6.45000	3045.28	169.56	82.85	3012.08	148.25	101.80	2477.03	83.44	266.90	2416.10	149.30	158.95	3126.09	-48.91	181.42	3088.85	-38.07	156.00	2421.73	-42.28	122.62	1766.91	-51.94	191.06	3094.98	43.40	1297.63	0.00	0.00	0.00	2988.65	78.85	1733.09	3112.08	-41.79	1733.38	3106.13	-104.43	1742.81	2380.67	160.03	1745.32	1945.45	1671.96	68.37	0.00	0.00	0.00	1351.17
6.46000	3045.28	169.56	82.85	3012.08	148.25	101.80	2477.03	83.44	266.90	2416.10	149.30	158.95	3126.09	-48.91	181.42	3088.85	-38.07	156.00	2421.73	-42.28	122.62	1766.91	-51.94	191.06	3094.98	43.40	1297.63	0.00	0.00	0.00	2988.65	78.85	1733.09	3112.08	-41.79	1733.38	3106.13	-104.43	1742.81	2380.67	160.03	1745.32	1944.93	1672.77	67.93	0.00	0.00	0.00	1350.76
6.47000	3045.28	169.56	82.85	3012.08	148.25	101.80	2477.03	83.44	266.90	2416.10	149.30	158.95	3126.09	-48.91	181.42	3088.85	-38.07	156.00	2421.73	-42.28	122.62	1766.91	-51.94	191.06	3094.98	43.40	1297.63	0.00	0.00	0.00	2988.65	78.85	1733.09	3112.08	-41.79	1733.38	3106.13	-104.43	1742.81	2380.67	160.03	1745.32	1945.84	1672.09	68.55	0.00	0.00	0.00	1350.31
6.48000	3045.28	169.56	82.85	3012.08	148.25	101.80	2477.03	83.44	266.90	2416.10	149.30	158.95	3126.09	-48.91	181.42	3088.85	-38.07	156.00	2421.73	-42.28	122.62	1766.91	-51.94	191.06	3094.98	43.40	1297.63	0.00	0.00	0.00	2988.65	78.85	1733.09	3112.08	-41.79	1733.38	3106.13	-104.43	1742.81	2380.67	160.03	1745.32	1945.72	1674.05	67.67	0.00	0.00	0.00	1350.64
6.49000	3045.28	169.56	82.85	3012.08	148.25	101.80	2477.03	83.44	266.90	2416.10	149.30	158.95	3126.09	-48.91	181.42	3088.85	-38.07	156.00	2421.73	-42.28	122.62	1766.91	-51.94	191.06	3094.98	43.40	1297.63	0.00	0.00	0.00	2988.65	78.85	1733.09	3112.08	-41.79	1733.38	3106.13	-104.43	1742.81	2380.67	160.03	1745.32	1945.51	1673.63	67.62	0.00	0.00	0.00	1350.02
6.50000	3045.28	169.56	82.85	3012.08	148.25	101.80	2477.03	83.44	266.90	2416.10	149.30	158.95	3126.09	-48.91	181.42	3088.85	-38.07	156.00	2421.73	-42.28	122.62	1766.91	-51.94	191.06	3094.98	43.40	1297.63	0.00	0.00	0.00	2988.65	78.85	1733.09	3112.08	-41.79	1733.38	3106.13	-104.43	1742.81	2380.67	160.03	1745.32	1946.50	1674.25	67.77	0.00	0.00	0.00	1349.88
6.51000	3045.28	169.56	82.85	3012.08	148.25	101.80	2477.03	83.44	266.90	2416.10	149.30	158.95	3126.09	-48.91	181.42	3088.85	-38.07	156.00	2421.73	-42.28	122.62	1766.91	-51.94	191.06	3094.98	43.40	1297.63	0.00	0.00	0.00	2988.65	78.85	1733.09	3112.08	-41.79	1733.38	3106.13	-104.43	1742.81	2380.67	160.03	1745.32	1945.74	1673.07	68.01	0.00	0.00	0.00	1349.55
6.52000	3045.28	169.56	82.85	3012.08	148.25	101.80	2477.03	83.44	266.90	2416.10	149.30	158.95	3126.09	-48.91	181.42	3088.85	-38.07	156.00	2421.73	-42.28	122.62	1766.91	-51.94	191.06	3094.98	43.40	1297.63	0.00	0.00	0.00	2988.65	78.85	1733.09	3112.08	-41.79	1733.38	3106.13	-104.43	1742.81	2380.67	160.03	1745.32	1946.36	1673.63	68.00	0.00	0.00	0.00	1348.96
6.53000	3045.28	169.56	82.85	3012.08	148.25	101.80	2477.03	83.44	266.90	2416.10	149.30	158.95	3126.09	-48.91	181.42	3088.85	-38.07	156.00	2421.73	-42.28	122.62	1766.91	-51.94	191.06	3094.98	43.40	1297.63	0.00	0.00	0.00	2988.65	78.85	1733.09	3112.08	-41.79	1733.38	3106.13	-104.43	1742.81	2380.67	160.03	1745.32	1946.34	1674.24	67.84	0.00	0.00	0.00	1349.00
6.54000	3045.28	169.56	82.85	3012.08	148.25	101.80	2477.03	83.44	266.90	2416.10	149.30	158.95	3126.09	-48.91	181.42	3088.85	-38.07	156.00	2421.73	-42.28	122.62	1766.91	-51.94	191.06	3094.98	43.40	1297.63	0.00	0.00	0.00	2988.65	78.85	1733.09	3112.08	-41.79	1733.38	3106.13	-104.43	1742.81	2380.67	160.03	1745.32	1945.82	1674.28	67.67	0.00	0.00	0.00	1349.30
6.55000	3045.28	169.56	82.85	3012.08	148.25	101.80	2477.03	83.44	266.90	2416.10	149.30	158.95	3126.09	-48.91	181.42	3088.85	-38.07	156.00	2421.73	-42.28	122.62	1766.91	-51.94	191.06	3094.98	43.40	1297.63	0.00	0.00	0.00	2988.65	78.85	1733.09	3112.08	-41.79	1733.38	3106.13	-104.43	1742.81	2380.67	160.03	1745.32	1945.55	1673.19	68.03	0.00	0.00	0.00	1348.60
6.56000	3045.28	169.56	82.85	3012.08	148.25	101.80	2477.03	83.44	266.90	2416.10	149.30	158.95	3126.09	-48.91	181.42	3088.85	-38.07	156.00	2421.73	-42.28	122.62	1766.91	-51.94	191.06	3094.98	43.40	1297.63	0.00	0.00	0.00	2988.65	78.85	1733.09	3112.08	-41.79	1733.38	3106.13	-104.43	1742.81	2380.67	160.03	1745.32	1945.25	1673.26	67.83	0.00	0.00	0.00	1349.13
6.57000	3045.28	169.56	82.85	3012.08	148.25	101.80	2477.03	83.44	266.90	2416.10	149.30	158.95	3126.09	-48.91	181.42	3088.85	-38.07	156.00	2421.73	-42.28	122.62	1766.91	-51.94	191.06	3094.98	43.40	1297.63	0.00	0.00	0.00	2988.65	78.85	1733.09	3112.08	-41.79	1733.38	3106.13	-104.43	1742.81	2380.67	160.03	1745.32	1945.12	1673.35	67.89	0.00	0.00	0.00	1348.90
6.58000	3045.28	169.56	82.85	3012.08	148.25	101.80	2477.03	83.44	266.90	2416.10	149.30	158.95	3126.09	-48.91	181.42	3088.85	-38.07	156.00	2421.73	-42.28	122.62	1766.91	-51.94	191.06	3094.98	43.40	1297.63	0.00	0.00	0.00	2988.65	78.85	1733.09	3112.08	-41.79	1733.38	3106.13	-104.43	1742.81	2380.67	160.03	1745.32	1945.93	1674.45	67.58	0.00	0.00	0.00	1347.60
6.59000	3045.28	169.56	82.85	3012.08	148.25	101.80	2477.03	83.44	266.90	2416.10	149.30	158.95	3126.09	-48.91	181.42	3088.85	-38.07	156.00	2421.73	-42.28	122.62	1766.91	-51.94	191.06	3094.98	43.40	1297.63	0.00	0.00	0.00	2988.65	78.85	1733.09	3112.08	-41.79	1733.38	3106.13	-104.43	1742.81	2380.67	160.03	1745.32	1945.21	1674.90	67.25	0.00	0.00	0.00	1347.52
6.60000	3045.28	169.56	82.85	3012.08	148.25	101.80	2477.03	83.44	266.90	2416.10	149.30	158.95	3126.09	-48.91	181.42	3088.85	-38.07	156.00	2421.73	-42.28	122.62	1766.91	-51.94	191.06	3094.98	43.40	1297.63	0.00	0.00	0.00	2988.65	78.85	1733.09	3112.08	-41.79	1733.38	3106.13	-104.43	1742.81	2380.67	160.03	1745.32	1945.76	1674.59	67.52	0.00	0.00	0.00	1347.52
6.61000	3045.28	169.56	82.85	3012.08	148.25	101.80	2477.03	83.44	266.90	2416.10	149.30	158.95	3126.09	-48.91	181.42	3088.85	-38.07	156.00	2421.73	-42.28	122.62	1766.91	-51.94	191.06	3094.98	43.40	1297.63	0.00	0.00	0.00	2988.65	78.85	1733.09	3112.08	-41.79	1733.38	3106.13	-104.43	1742.81	2380.67	160.03	1745.32	1945.16	1674.11	67.71	0.00	0.00	0.00	1346.30
6.62000	3045.28	169.56	82.85	3012.08	148.25	101.80	2477.03	83.44	266.90	2416.10	149.30	158.95	3126.09	-48.91	181.42	3088.85	-38.07	156.00	2421.73	-42.28	122.62	1766.91	-51.94	191.06	3094.98	43.40	1297.63	0.00	0.00	0.00	2988.65	78.85	1733.09	3112.08	-41.79	1733.38	3106.13	-104.43	1742.81	2380.67	160.03	1745.32	1945.16	1674.30	67.57	0.00	0.00	0.00	1347.13
6.63000	3045.28	169.56	82.85	3012.08	148.25	101.80	2477.03	83.44	266.90	2416.10	149.30	158.95	3126.09	-48.91	181.42	3088.85	-38.07	156.00	2421.73	-42.28	122.62	1766.91	-51.94	191.06	3094.98	43.40	1297.63	0.00	0.00	0.00	2988.65	78.85	1733.09	3112.08	-41.79	1733.38	3106.13	-104.43	1742.81	2380.67	160.03	1745.32	1945.03	1673.83	67.81	0.00	0.00	0.00	1345.85
6.64000	3045.28	169.56	82.85	3012.08	148.25	101.80	2477.03	83.44	266.90	2416.10	149.30	158.95	3126.09	-48.91	181.42	3088.85	-38.07	156.00	2421.73	-42.28	122.62	1766.91	-51.94	191.06	3094.98	43.40	1297.63	0.00	0.00	0.00	2988.65	78.85	1733.09	3112.08	-41.79	1733.38	3106.13	-104.43	1742.81	2380.67	160.03	1745.32	1945.17	1674.49	67.45	0.00	0.00	0.00	1346.58
6.65000	3045.28	169.56	82.85	3012.08	148.25	101.80	2477.03	83.44	266.90	2416.10	149.30	158.95	3126.09	-48.91	181.42	3088.85	-38.07	156.00	2421.73	-42.28	122.62	1766.91	-51.94	191.06	3094.98	43.40	1297.63	0.00	0.00	0.00	2988.65	78.85	1733.09	3112.08	-41.79	1733.38	3106.13	-104.43	1742.81	2380.67	160.03	1745.32	1945.59	1674.14	67.69	0.00	0.00	0.00	1345.55
6.66000	3045.28	169.56	82.85	3012.08	148.25	101.80	2477.03	83.44	266.90	2416.10	149.30	158.95	3126.09	-48.91	181.42	3088.85	-38.07	156.00	2421.73	-42.28	122.62	1766.91	-51.94	191.06	3094.98	43.40	1297.63	0.00	0.00	0.00	2988.65	78.85	1733.09	3112.08	-41.79	1733.38	3106.13	-104.43	1742.81	2380.67	160.03	1745.32	1945.06	1674.66	67.45	0.00	0.00	0.00	1344.54
6.67000	3045.28	169.56	82.85	3012.08	148.25	101.80	2477.03	83.44	266.90	2416.10	149.30	158.95	3126.09	-48.91	181.42	3088.85	-38.07	156.00	2421.73	-42.28	122.62	1766.91	-51.94	191.06	3094.98	43.40	1297.63	0.00	0.00	0.00	2988.65	78.85	1733.09	3112.08	-41.79	1733.38	3106.13	-104.43	1742.81	2380.67	160.03	1745.32	1945.03	1673.77	67.88	0.00	0.00	0.00	1346.20
6.68000	3045.28	169.56	82.85	3012.08	148.25	101.80	2477.03	83.44	266.90	2416.10	149.30	158.95	3126.09	-48.91	181.42	3088.85	-38.07	156.00	2421.73	-42.28	122.62	1766.91	-51.94	191.06	3094.98	43.40	1297.63	0.00	0.00	0.00	2988.65	78.85	1733.09	3112.08	-41.79	1733.38	3106.13	-104.43	1742.81	2380.67	160.03	1745.32	1945.91	1673.84	68.05	0.00	0.00	0.00	1346.25
6.69000	3045.28	169.56	82.85	3012.08	148.25	101.80	2477.03	83.44	266.90	2416.10	149.30	158.95	3126.09	-48.91	181.42	3088.85	-38.07	156.00	2421.73	-42.28	122.62	1766.91	-51.94	191.06	3094.98	43.40	1297.63	0.00	0.00	0.00	2988.65	78.85	1733.09	3112.08	-41.79	1733.38	3106.13	-104.43	1742.81	2380.67	160.03	1745.32	1944.68	1674.22	67.63	0.00	0.00	0.00	1346.51
6.70000	3045.28	169.56	82.85	3012.08	148.25	101.80	2477.03	83.44	266.90	2416.10	149.30	158.95	3126.09	-48.91	181.42	3088.85	-38.07	156.00	2421.73	-42.28	122.62	1766.91	-51.94	191.06	3094.98	43.40	1297.63	0.00	0.00	0.00	2988.65	78.85	1733.09	3112.08	-41.79	1733.38	3106.13	-104.43	1742.81	2380.67	160.03	1745.32	1944.78	1674.86	67.30	0.00	0.00	0.00	1346.92
6.71000	3045.28	169.56	82.85	3012.08	148.25	101.80	2477.03	83.44	266.90	2416.10	149.30	158.95	3126.09	-48.91	181.42	3088.85	-38.07	156.00	2421.73	-42.28	122.62	1766.91	-51.94	191.06	3094.98	43.40	1297.63	0.00	0.00	0.00	2988.65	78.85	1733.09	3112.08	-41.79	1733.38	3106.13	-104.43	1742.81	2380.67	160.03	1745.32	1945.28	1675.93	67.11	0.00	0.00	0.00	1346.11
6.72000	3045.28	169.56	82.85	3012.08	148.25	101.80	2477.03	83.44	266.90	2416.10	149.30	158.95	3126.09	-48.91	181.42	3088.85	-38.07	156.00	2421.73	-42.28	122.62	1766.91	-51.94	191.06	3094.98	43.40	1297.63	0.00	0.00	0.00	2988.65	78.85	1733.09	3112.08	-41.79	1733.38	3106.13	-104.43	1742.81	2380.67	160.03	1745.32	1944.08	1673.91	67.52	0.00	0.00	0.00	1347.76
6.73000	3045.28	169.56	82.85	3012.08	148.25	101.80	2477.03	83.44	266.90	2416.10	149.30	158.95	3126.09	-48.91	181.42	3088.85	-38.07	156.00	2421.73	-42.28	122.62	1766.91	-51.94	191.06	3094.98	43.40	1297.63	0.00	0.00	0.00	2988.65	78.85	1733.09	3112.08	-41.79	1733.38	3106.13	-104.43	1742.81	2380.67	160.03	1745.32	1942.96	1673.53	67.42	0.00	0.00	0.00	1346.23
6.74000	3045.28	169.56	82.85	3012.08	148.25	101.80	2477.03	83.44	266.90	2416.10	149.30	158.95	3126.09	-48.91	181.42	3088.85	-38.07	156.00	2421.73	-42.28	122.62	1766.91	-51.94	191.06	3094.98	43.40	1297.63	0.00	0.00	0.00	2988.65	78.85	1733.09	3112.08	-41.79	1733.38	3106.13	-104.43	1742.81	2380.67	160.03	1745.32	1943.90	1674.23	67.30	0.00	0.00	0.00	1346.26
6.75000	3045.28	169.56	82.85	3012.08	148.25	101.80	2477.03	83.44	266.90	2416.10	149.30	158.95	3126.09	-48.91	181.42	3088.85	-38.07	156.00	2421.73	-42.28	122.62	1766.91	-51.94	191.06	3094.98	43.40	1297.63	0.00	0.00	0.00	2988.65	78.85	1733.09	3112.08	-41.79	1733.38	3106.13	-104.43	1742.81	2380.67	160.03	1745.32	1944.57	1674.66	67.18	0.00	0.00	0.00	1345.73
6.76000	3045.28	169.56	82.85	3012.08	148.25	101.80	2477.03	83.44	266.90	2416.10	149.30	158.95	3126.09	-48.91	181.42	3088.85	-38.07	156.00	2421.73	-42.28	122.62	1766.91	-51.94	191.06	3094.98	43.40	1297.63	0.00	0.00	0.00	2988.65	78.85	1733.09	3112.08	-41.79	1733.38	3106.13	-104.43	1742.81	2380.67	160.03	1745.32	1944.38	1674.18	67.48	0.00	0.00	0.00	1346.50
6.77000	3045.28	169.56	82.85	3012.08	148.25	101.80	2477.03	83.44	266.90	2416.10	149.30	158.95	3126.09	-48.91	181.42	3088.85	-38.07	156.00	2421.73	-42.28	122.62	1766.91	-51.94	191.06	3094.98	43.40	1297.63	0.00	0.00	0.00	2988.65	78.85	1733.09	3112.08	-41.79	1733.38	3106.13	-104.43	1742.81	2380.67	160.03	1745.32	1944.02	1673.94	67.57	0.00	0.00	0.00	1346.31
6.78000	3045.28	169.56	82.85	3012.08	148.25	101.80	2477.03	83.44	266.90	2416.10	149.30	158.95	3126.09	-48.91	181.42	3088.85	-38.07	156.00	2421.73	-42.28	122.62	1766.91	-51.94	191.06	3094.98	43.40	1297.63	0.00	0.00	0.00	2988.65	78.85	1733.09	3112.08	-41.79	1733.38	3106.13	-104.43	1742.81	2380.67	160.03	1745.32	1944.38	1673.48	67.77	0.00	0.00	0.00	1346.62
6.79000	3045.28	169.56	82.85	3012.08	148.25	101.80	2477.03	83.44	266.90	2416.10	149.30	158.95	3126.09	-48.91	181.42	3088.85	-38.07	156.00	2421.73	-42.28	122.62	1766.91	-51.94	191.06	3094.98	43.40	1297.63	0.00	0.00	0.00	2988.65	78.85	1733.09	3112.08	-41.79	1733.38	3106.13	-104.43	1742.81	2380.67	160.03	1745.32	1944.66	1674.30	67.41	0.00	0.00	0.00	1347.32
6.80000	3045.28	169.56	82.85	3012.08	148.25	101.80	2477.03	83.44	266.90	2416.10	149.30	158.95	3126.09	-48.91	181.42	3088.85	-38.07	156.00	2421.73	-42.28	122.62	1766.91	-51.94	191.06	3094.98	43.40	1297.63	0.00	0.00	0.00	2988.65	78.85	1733.09	3112.08	-41.79	1733.38	3106.13	-104.43	1742.81	2380.67	160.03	1745.32	1944.26	1674.29	67.40	0.00	0.00	0.00	1348.06
6.81000	3045.28	169.56	82.85	3012.08	148.25	101.80	2477.03	83.44	266.90	2416.10	149.30	158.95	3126.09	-48.91	181.42	3088.85	-38.07	156.00	2421.73	-42.28	122.62	1766.91	-51.94	191.06	3094.98	43.40	1297.63	0.00	0.00	0.00	2988.65	78.85	1733.09	3112.08	-41.79	1733.38	3106.13	-104.43	1742.81	2380.67	160.03	1745.32	1944.24	1674.82	67.09	0.00	0.00	0.00	1347.31
6.82000	3045.28	169.56	82.85	3012.08	148.25	101.80	2477.03	83.44	266.90	2416.10	149.30	158.95	3126.09	-48.91	181.42	3088.85	-38.07	156.00	2421.73	-42.28	122.62	1766.91	-51.94	191.06	3094.98	43.40	1297.63	0.00	0.00	0.00	2988.65	78.85	1733.09	3112.08	-41.79	1733.38	3106.13	-104.43	1742.81	2380.67	160.03	1745.32	1943.72	1674.59	67.15	0.00	0.00	0.00	1348.16
6.83000	3045.28	169.56	82.85	3012.08	148.25	101.80	2477.03	83.44	266.90	2416.10	149.30	158.95	3126.09	-48.91	181.42	3088.85	-38.07	156.00	2421.73	-42.28	122.62	1766.91	-51.94	191.06	3094.98	43.40	1297.63	0.00	0.00	0.00	2988.65	78.85	1733.09	3112.08	-41.79	1733.38	3106.13	-104.43	1742.81	2380.67	160.03	1745.32	1943.99	1673.87	67.46	0.00	0.00	0.00	1347.92
6.84000	3045.28	169.56	82.85	3012.08	148.25	101.80	2477.03	83.44	266.90	2416.10	149.30	158.95	3126.09	-48.91	181.42	3088.85	-38.07	156.00	2421.73	-42.28	122.62	1766.91	-51.94	191.06	3094.98	43.40	1297.63	0.00	0.00	0.00	2988.65	78.85	1733.09	3112.08	-41.79	1733.38	3106.13	-104.43	1742.81	2380.67	160.03	1745.32	1944.15	1673.55	67.53	0.00	0.00	0.00	1347.42
6.85000	3045.28	169.56	82.85	3012.08	148.25	101.80	2477.03	83.44	266.90	2416.10	149.30	158.95	3126.09	-48.91	181.42	3088.85	-38.07	156.00	2421.73	-42.28	122.62	1766.91	-51.94	191.06	3094.98	43.40	1297.63	0.00	0.00	0.00	2988.65	78.85	1733.09	3112.08	-41.79	1733.38	3106.13	-104.43	1742.81	2380.67	160.03	1745.32	1944.23	1675.33	66.77	0.00	0.00	0.00	1346.58
6.86000	3045.28	169.56	82.85	3012.08	148.25	101.80	2477.03	83.44	266.90	2416.10	149.30	158.95	3126.09	-48.91	181.42	3088.85	-38.07	156.00	2421.73	-42.28	122.62	1766.91	-51.94	191.06	3094.98	43.40	1297.63	0.00	0.00	0.00	2988.65	78.85	1733.09	3112.08	-41.79	1733.38	3106.13	-104.43	1742.81	2380.67	160.03	1745.32	1944.95	1674.85	67.30	0.00	0.00	0.00	1346.75
6.87000	3045.28	169.56	82.85	3012.08	148.25	101.80	2477.03	83.44	266.90	2416.10	149.30	158.95	3126.09	-48.91	181.42	3088.85	-38.07	156.00	2421.73	-42.28	122.62	1766.91	-51.94	191.06	3094.98	43.40	1297.63	0.00	0.00	0.00	2988.65	78.85	1733.09	3112.08	-41.79	1733.38	3106.13	-104.43	1742.81	2380.67	160.03	1745.32	1944.53	1674.23	67.36	0.00	0.00	0.00	1345.98
6.88000	3045.28	169.56	82.85	3012.08	148.25	101.80	2477.03	83.44	266.90	2416.10	149.30	158.95	3126.09	-48.91	181.42	3088.85	-38.07	156.00	2421.73	-42.28	122.62	1766.91	-51.94	191.06	3094.98	43.40	1297.63	0.00	0.00	0.00	2988.65	78.85	1733.09	3112.08	-41.79	1733.38	3106.13	-104.43	1742.81	2380.67	160.03	1745.32	1944.76	1675.08	67.08	0.00	0.00	0.00	1347.39
6.89000	3045.28	169.56	82.85	3012.08	148.25	101.80	2477.03	83.44	266.90	2416.10	149.30	158.95	3126.09	-48.91	181.42	3088.85	-38.07	156.00	2421.73	-42.28	122.62	1766.91	-51.94	191.06	3094.98	43.40	1297.63	0.00	0.00	0.00	2988.65	78.85	1733.09	3112.08	-41.79	1733.38	3106.13	-104.43	1742.81	2380.67	160.03	1745.32	1943.23	1674.42	67.08	0.00	0.00	0.00	1346.95
6.90000	3045.28	169.56	82.85	3012.08	148.25	101.80	2477.03	83.44	266.90	2416.10	149.30	158.95	3126.09	-48.91	181.42	3088.85	-38.07	156.00	2421.73	-42.28	122.62	1766.91	-51.94	191.06	3094.98	43.40	1297.63	0.00	0.00	0.00	2988.65	78.85	1733.09	3112.08	-41.79	1733.38	3106.13	-104.43	1742.81	2380.67	160.03	1745.32	1943.72	1675.62	66.62	0.00	0.00	0.00	1346.29
6.91000	3045.28	169.56	82.85	3012.08	148.25	101.80	2477.03	83.44	266.90	2416.10	149.30	158.95	3126.09	-48.91	181.42	3088.85	-38.07	156.00	2421.73	-42.28	122.62	1766.91	-51.94	191.06	3094.98	43.40	1297.63	0.00	0.00	0.00	2988.65	78.85	1733.09	3112.08	-41.79	1733.38	3106.13	-104.43	1742.81	2380.67	160.03	1745.32	1943.51	1674.25	67.12	0.00	0.00	0.00	1347.12
6.92000	3045.28	169.56	82.85	3012.08	148.25	101.80	2477.03	83.44	266.90	2416.10	149.30	158.95	3126.09	-48.91	181.42	3088.85	-38.07	156.00	2421.73	-42.28	122.62	1766.91	-51.94	191.06	3094.98	43.40	1297.63	0.00	0.00	0.00	2988.65	78.85	1733.09	3112.08	-41.79	1733.38	3106.13	-104.43	1742.81	2380.67	160.03	1745.32	1944.72	1674.34	67.31	0.00	0.00	0.00	1347.24
6.93000	3045.28	169.56	82.85	3012.08	148.25	101.80	2477.03	83.44	266.90	2416.10	149.30	158.95	3126.09	-48.91	181.42	3088.85	-38.07	156.00	2421.73	-42.28	122.62	1766.91	-51.94	191.06	3094.98	43.40	1297.63	0.00	0.00	0.00	2988.65	78.85	1733.09	3112.08	-41.79	1733.38	3106.13	-104.43	1742.81	2380.67	160.03	1745.32	1944.55	1674.26	67.37	0.00	0.00	0.00	1347.66
6.94000	3045.28	169.56	82.85	3012.08	148.25	101.80	2477.03	83.44	266.90	2416.10	149.30	158.95	3126.09	-48.91	181.42	3088.85	-38.07	156.00	2421.73	-42.28	122.62	1766.91	-51.94	191.06	3094.98	43.40	1297.63	0.00	0.00	0.00	2988.65	78.85	1733.09	3112.08	-41.79	1733.38	3106.13	-104.43	1742.81	2380.67	160.03	1745.32	1944.86	1675.20	67.14	0.00	0.00	0.00	1348.04
6.95000	3045.28	169.56	82.85	3012.08	148.25	101.80	2477.03	83.44	266.90	2416.10	149.30	158.95	3126.09	-48.91	181.42	3088.85	-38.07	156.00	2421.73	-42.28	122.62	1766.91	-51.94	191.06	3094.98	43.40	1297.63	0.00	0.00	0.00	2988.65	78.85	1733.09	3112.08	-41.79	1733.38	3106.13	-104.43	1742.81	2380.67	160.03	1745.32	1945.17	1675.78	66.81	0.00	0.00	0.00	1348.26
6.96000	3045.28	169.56	82.85	3012.08	148.25	101.80	2477.03	83.44	266.90	2416.10	149.30	158.95	3126.09	-48.91	181.42	3088.85	-38.07	156.00	2421.73	-42.28	122.62	1766.91	-51.94	191.06	3094.98	43.40	1297.63	0.00	0.00	0.00	2988.65	78.85	1733.09	3112.08	-41.79	1733.38	3106.13	-104.43	1742.81	2380.67	160.03	1745.32	1944.68	1675.78	66.85	0.00	0.00	0.00	1348.07
6.97000	3045.28	169.56	82.85	3012.08	148.25	101.80	2477.03	83.44	266.90	2416.10	149.30	158.95	3126.09	-48.91	181.42	3088.85	-38.07	156.00	2421.73	-42.28	122.62	1766.91	-51.94	191.06	3094.98	43.40	1297.63	0.00	0.00	0.00	2988.65	78.85	1733.09	3112.08	-41.79	1733.38	3106.13	-104.43	1742.81	2380.67	160.03	1745.32	1944.42	1674.45	67.28	0.00	0.00	0.00	1348.06
6.98000	3045.28	169.56	82.85	3012.08	148.25	101.80	2477.03	83.44	266.90	2416.10	149.30	158.95	3126.09	-48.91	181.42	3088.85	-38.07	156.00	2421.73	-42.28	122.62	1766.91	-51.94	191.06	3094.98	43.40	1297.63	0.00	0.00	0.00	2988.65	78.85	1733.09	3112.08	-41.79	1733.38	3106.13	-104.43	1742.81	2380.67	160.03	1745.32	1944.63	1673.66	67.52	0.00	0.00	0.00	1347.82
6.99000	3045.28	169.56	82.85	3012.08	148.25	101.80	2477.03	83.44	266.90	2416.10	149.30	158.95	3126.09	-48.91	181.42	3088.85	-38.07	156.00	2421.73	-42.28	122.62	1766.91	-51.94	191.06	3094.98	43.40	1297.63	0.00	0.00	0.00	2988.65	78.85	1733.09	3112.08	-41.79	1733.38	3106.13	-104.43	1742.81	2380.67	160.03	1745.32	1944.89	1674.48	67.33	0.00	0.00	0.00	1347.40
7.00000	3045.28	169.56	82.85	3012.08	148.25	101.80	2477.03	83.44	266.90	2416.10	149.30	158.95	3126.09	-48.91	181.42	3088.85	-38.07	156.00	2421.73	-42.28	122.62	1766.91	-51.94	191.06	3094.98	43.40	1297.63	0.00	0.00	0.00	2988.65	78.85	1733.09	3112.08	-41.79	1733.38	3106.13	-104.43	1742.81	2380.67	160.03	1745.32	1944.48	1674.32	67.29	0.00	0.00	0.00	1347.69
7.01000	3045.28	169.56	82.85	3012.08	148.25	101.80	2477.03	83.44	266.90	2416.10	149.30	158.95	3126.09	-48.91	181.42	3088.85	-38.07	156.00	2421.73	-42.28	122.62	1766.91	-51.94	191.06	3094.98	43.40	1297.63	0.00	0.00	0.00	2988.65	78.85	1733.09	3112.08	-41.79	1733.38	3106.13	-104.43	1742.81	2380.67	160.03	1745.32	1944.71	1674.33	67.21	0.00	0.00	0.00	1347.91
7.02000	3045.28	169.56	82.85	3012.08	148.25	101.80	2477.03	83.44	266.90	2416.10	149.30	158.95	3126.09	-48.91	181.42	3088.85	-38.07	156.00	2421.73	-42.28	122.62	1766.91	-51.94	191.06	3094.98	43.40	1297.63	0.00	0.00	0.00	2988.65	78.85	1733.09	3112.08	-41.79	1733.38	3106.13	-104.43	1742.81	2380.67	160.03	1745.32	1944.28	1674.47	67.22	0.00	0.00	0.00	1346.96
7.03000	3045.28	169.56	82.85	3012.08	148.25	101.80	2477.03	83.44	266.90	2416.10	149.30	158.95	3126.09	-48.91	181.42	3088.85	-38.07	156.00	2421.73	-42.28	122.62	1766.91	-51.94	191.06	3094.98	43.40	1297.63	0.00	0.00	0.00	2988.65	78.85	1733.09	3112.08	-41.79	1733.38	3106.13	-104.43	1742.81	2380.67	160.03	1745.32	1944.07	1672.40	67.98	0.00	0.00	0.00	1347.64
7.04000	3045.28	169.56	82.85	3012.08	148.25	101.80	2477.03	83.44	266.90	2416.10	149.30	158.95	3126.09	-48.91	181.42	3088.85	-38.07	156.00	2421.73	-42.28	122.62	1766.91	-51.94	191.06	3094.98	43.40	1297.63	0.00	0.00	0.00	2988.65	78.85	1733.09	3112.08	-41.79	1733.38	3106.13	-104.43	1742.81	2380.67	160.03	1745.32	1944.32	1672.82	67.83	0.00	0.00	0.00	1347.98
7.05000	3045.28	169.56	82.85	3012.08	148.25	101.80	2477.03	83.44	266.90	2416.10	149.30	158.95	3126.09	-48.91	181.42	3088.85	-38.07	156.00	2421.73	-42.28	122.62	1766.91	-51.94	191.06	3094.98	43.40	1297.63	0.00	0.00	0.00	2988.65	78.85	1733.09	3112.08	-41.79	1733.38	3106.13	-104.43	1742.81	2380.67	160.03	1745.32	1944.39	1674.43	67.18	0.00	0.00	0.00	1348.06
7.06000	3045.28	169.56	82.85	3012.08	148.25	101.80	2477.03	83.44	266.90	2416.10	149.30	158.95	3126.09	-48.91	181.42	3088.85	-38.07	156.00	2421.73	-42.28	122.62	1766.91	-51.94	191.06	3094.98	43.40	1297.63	0.00	0.00	0.00	2988.65	78.85	1733.09	3112.08	-41.79	1733.38	3106.13	-104.43	1742.81	2380.67	160.03	1745.32	1944.31	1673.57	67.66	0.00	0.00	0.00	1348.13
7.07000	3045.28	169.56	82.85	3012.08	148.25	101.80	2477.03	83.44	266.90	2416.10	149.30	158.95	3126.09	-48.91	181.42	3088.85	-38.07	156.00	2421.73	-42.28	122.62	1766.91	-51.94	191.06	3094.98	43.40	1297.63	0.00	0.00	0.00	2988.65	78.85	1733.09	3112.08	-41.79	1733.38	3106.13	-104.43	1742.81	2380.67	160.03	1745.32	1945.06	1673.72	67.67	0.00	0.00	0.00	1347.16
7.08000	3045.28	169.56	82.85	3012.08	148.25	101.80	2477.03	83.44	266.90	2416.10	149.30	158.95	3126.09	-48.91	181.42	3088.85	-38.07	156.00	2421.73	-42.28	122.62	1766.91	-51.94	191.06	3094.98	43.40	1297.63	0.00	0.00	0.00	2988.65	78.85	1733.09	3112.08	-41.79	1733.38	3106.13	-104.43	1742.81	2380.67	160.03	1745.32	1944.97	1673.88	67.70	0.00	0.00	0.00	1349.05
7.09000	3045.28	169.56	82.85	3012.08	148.25	101.80	2477.03	83.44	266.90	2416.10	149.30	158.95	3126.09	-48.91	181.42	3088.85	-38.07	156.00	2421.73	-42.28	122.62	1766.91	-51.94	191.06	3094.98	43.40	1297.63	0.00	0.00	0.00	2988.65	78.85	1733.09	3112.08	-41.79	1733.38	3106.13	-104.43	1742.81	2380.67	160.03	1745.32	1945.15	1674.88	67.24	0.00	0.00	0.00	1349.13
7.10000	3045.28	169.56	82.85	3012.08	148.25	101.80	2477.03	83.44	266.90	2416.10	149.30	158.95	3126.09	-48.91	181.42	3088.85	-38.07	156.00	2421.73	-42.28	122.62	1766.91	-51.94	191.06	3094.98	43.40	1297.63	0.00	0.00	0.00	2988.65	78.85	1733.09	3112.08	-41.79	1733.38	3106.13	-104.43	1742.81	2380.67	160.03	1745.32	1944.43	1673.19	67.84	0.00	0.00	0.00	1348.56
7.11000	3045.28	169.56	82.85	3012.08	148.25	101.80	2477.03	83.44	266.90	2416.10	149.30	158.95	3126.09	-48.91	181.42	3088.85	-38.07	156.00	2421.73	-42.28	122.62	1766.91	-51.94	191.06	3094.98	43.40	1297.63	0.00	0.00	0.00	2988.65	78.85	1733.09	3112.08	-41.79	1733.38	3106.13	-104.43	1742.81	2380.67	160.03	1745.32	1945.02	1674.18	67.50	0.00	0.00	0.00	1347.68
7.12000	3045.28	169.56	82.85	3012.08	148.25	101.80	2477.03	83.44	266.90	2416.10	149.30	158.95	3126.09	-48.91	181.42	3088.85	-38.07	156.00	2421.73	-42.28	122.62	1766.91	-51.94	191.06	3094.98	43.40	1297.63	0.00	0.00	0.00	2988.65	78.85	1733.09	3112.08	-41.79	1733.38	3106.13	-104.43	1742.81	2380.67	160.03	1745.32	1945.85	1674.59	67.44	0.00	0.00	0.00	1348.62
7.13000	3045.28	169.56	82.85	3012.08	148.25	101.80	2477.03	83.44	266.90	2416.10	149.30	158.95	3126.09	-48.91	181.42	3088.85	-38.07	156.00	2421.73	-42.28	122.62	1766.91	-51.94	191.06	3094.98	43.40	1297.63	0.00	0.00	0.00	2988.65	78.85	1733.09	3112.08	-41.79	1733.38	3106.13	-104.43	1742.81	2380.67	160.03	1745.32	1945.88	1673.46	67.95	0.00	0.00	0.00	1348.28
7.14000	3045.28	169.56	82.85	3012.08	148.25	101.80	2477.03	83.44	266.90	2416.10	149.30	158.95	3126.09	-48.91	181.42	3088.85	-38.07	156.00	2421.73	-42.28	122.62	1766.91	-51.94	191.06	3094.98	43.40	1297.63	0.00	0.00	0.00	2988.65	78.85	1733.09	3112.08	-41.79	1733.38	3106.13	-104.43	1742.81	2380.67	160.03	1745.32	1945.37	1672.75	68.21	0.00	0.00	0.00	1347.62
7.15000	3045.28	169.56	82.85	3012.08	148.25	101.80	2477.03	83.44	266.90	2416.10	149.30	158.95	3126.09	-48.91	181.42	3088.85	-38.07	156.00	2421.73	-42.28	122.62	1766.91	-51.94	191.06	3094.98	43.40	1297.63	0.00	0.00	0.00	2988.65	78.85	1733.09	3112.08	-41.79	1733.38	3106.13	-104.43	1742.81	2380.67	160.03	1745.32	1945.84	1673.19	68.10	0.00	0.00	0.00	1347.70
7.16000	3045.28	169.56	82.85	3012.08	148.25	101.80	2477.03	83.44	266.90	2416.10	149.30	158.95	3126.09	-48.91	181.42	3088.85	-38.07	156.00	2421.73	-42.28	122.62	1766.91	-51.94	191.06	3094.98	43.40	1297.63	0.00	0.00	0.00	2988.65	78.85	1733.09	3112.08	-41.79	1733.38	3106.13	-104.43	1742.81	2380.67	160.03	1745.32	1946.12	1674.05	67.76	0.00	0.00	0.00	1347.45
7.17000	3045.28	169.56	82.85	3012.08	148.25	101.80	2477.03	83.44	266.90	2416.10	149.30	158.95	3126.09	-48.91	181.42	3088.85	-38.07	156.00	2421.73	-42.28	122.62	1766.91	-51.94	191.06	3094.98	43.40	1297.63	0.00	0.00	0.00	2988.65	78.85	1733.09	3112.08	-41.79	1733.38	3106.13	-104.43	1742.81	2380.67	160.03	1745.32	1946.20	1673.86	67.92	0.00	0.00	0.00	1348.68
7.18000	3045.28	169.56	82.85	3012.08	148.25	101.80	2477.03	83.44	266.90	2416.10	149.30	158.95	3126.09	-48.91	181.42	3088.85	-38.07	156.00	2421.73	-42.28	122.62	1766.91	-51.94	191.06	3094.98	43.40	1297.63	0.00	0.00	0.00	2988.65	78.85	1733.09	3112.08	-41.79	1733.38	3106.13	-104.43	1742.81	2380.67	160.03	1745.32	1945.12	1673.05	68.16	0.00	0.00	0.00	1348.17
7.19000	3045.28	169.56	82.85	3012.08	148.25	101.80	2477.03	83.44	266.90	2416.10	149.30	158.95	3126.09	-48.91	181.42	3088.85	-38.07	156.00	2421.73	-42.28	122.62	1766.91	-51.94	191.06	3094.98	43.40	1297.63	0.00	0.00	0.00	2988.65	78.85	1733.09	3112.08	-41.79	1733.38	3106.13	-104.43	1742.81	2380.67	160.03	1745.32	1944.54	1672.73	67.95	0.00	0.00	0.00	1346.55
7.20000	3045.28	169.56	82.85	3012.08	148.25	101.80	2477.03	83.44	266.90	2416.10	149.30	158.95	3126.09	-48.91	181.42	3088.85	-38.07	156.00	2421.73	-42.28	122.62	1766.91	-51.94	191.06	3094.98	43.40	1297.63	0.00	0.00	0.00	2988.65	78.85	1733.09	3112.08	-41.79	1733.38	3106.13	-104.43	1742.81	2380.67	160.03	1745.32	1944.76	1672.28	68.28	0.00	0.00	0.00	1346.95
7.21000	3045.28	169.56	82.85	3012.08	148.25	101.80	2477.03	83.44	266.90	2416.10	149.30	158.95	3126.09	-48.91	181.42	3088.85	-38.07	156.00	2421.73	-42.28	122.62	1766.91	-51.94	191.06	3094.98	43.40	1297.63	0.00	0.00	0.00	2988.65	78.85	1733.09	3112.08	-41.79	1733.38	3106.13	-104.43	1742.81	2380.67	160.03	1745.32	1944.76	1672.28	68.28	0.00	0.00	0.00	1346.95
[truncated: 35 more columns]
