# Supplementary material for: The impact of mobile phone use on where we look and how we walk when negotiating floor based obstacles
Source: PLoS One. 2017 Jun 30;12(6):e0179802. doi: 10.1371/journal.pone.0179802 (PMC5493336; doi:10.1371/journal.pone.0179802)
Supplement: S1 File — (ZIP) [file pone.0179802.s001.zip › Gait/PP14/no obs no phone 3.txt]

CODAmotion Analysis Text
Codamotion Analysis Text Save of: no obs no phone 3.mdf
Time	Markers
Time	1:LTOE.X	1:LTOE.Y	1:LTOE.Z	2:L2nd.X	2:L2nd.Y	2:L2nd.Z	3:LHEE.X	3:LHEE.Y	3:LHEE.Z	4:LANK.X	4:LANK.Y	4:LANK.Z	5:RTOE.X	5:RTOE.Y	5:RTOE.Z	6:R2nd.X	6:R2nd.Y	6:R2nd.Z	7:RHEE.X	7:RHEE.Y	7:RHEE.Z	8:RANK.X	8:RANK.Y	8:RANK.Z	9:STRN.X	9:STRN.Y	9:STRN.Z	10:Marker 10.X	10:Marker 10.Y	10:Marker 10.Z	11:FLHD.X	11:FLHD.Y	11:FLHD.Z	12:FRHD.X	12:FRHD.Y	12:FRHD.Z	13:BRHD.X	13:BRHD.Y	13:BRHD.Z	14:BLHD.X	14:BLHD.Y	14:BLHD.Z	15:BLSTEP.X	15:BLSTEP.Y	15:BLSTEP.Z	16:FLSTEP.X	16:FLSTEP.Y	16:FLSTEP.Z	17:BRSTEP.X
(s)	(mm)	(mm)	(mm)	(mm)	(mm)	(mm)	(mm)	(mm)	(mm)	(mm)	(mm)	(mm)	(mm)	(mm)	(mm)	(mm)	(mm)	(mm)	(mm)	(mm)	(mm)	(mm)	(mm)	(mm)	(mm)	(mm)	(mm)	(mm)	(mm)	(mm)	(mm)	(mm)	(mm)	(mm)	(mm)	(mm)	(mm)	(mm)	(mm)	(mm)	(mm)	(mm)	(mm)	(mm)	(mm)	(mm)	(mm)	(mm)	(mm)
0.00000	-2578.04	126.12	38.76	-2732.04	103.61	25.14	-1504.30	70.87	61.12	-1436.69	134.79	86.03	-2551.79	-64.66	22.89	-2591.01	-55.89	31.11	-588.41	-132.28	278.25	-1639.68	-114.56	253.11	-2601.11	95.52	1236.91	0.00	0.00	0.00	-2568.24	158.60	1696.68	-2541.35	9.98	1692.23	-1701.51	-32.62	1683.27	-1665.59	119.87	1690.25	2028.47	1670.55	70.60	0.00	0.00	0.00	1432.48
0.01000	-2578.04	126.12	38.76	-2697.74	107.28	28.98	-1504.30	70.87	61.12	-1436.69	134.79	86.03	-2465.47	-61.30	36.98	-2514.61	-53.84	39.93	-588.41	-132.28	278.25	-1639.68	-114.56	253.11	-2560.68	98.82	1234.40	0.00	0.00	0.00	-2517.85	160.48	1694.75	-2549.27	13.72	1690.97	-1701.51	-32.62	1683.27	-1665.59	119.87	1690.25	2027.81	1670.84	70.07	0.00	0.00	0.00	1433.29
0.02000	-2578.04	126.12	38.76	-2693.90	108.03	28.76	-1504.30	70.87	61.12	-1436.69	134.79	86.03	-2409.55	-60.15	48.27	-2482.45	-52.36	42.22	-588.41	-132.28	278.25	-1639.68	-114.56	253.11	-2550.01	98.61	1233.10	0.00	0.00	0.00	-2512.66	161.47	1694.27	-2531.09	13.18	1689.43	-1701.51	-32.62	1683.27	-1665.59	119.87	1690.25	2027.63	1670.20	70.49	0.00	0.00	0.00	1434.43
0.03000	-2578.04	126.12	38.76	-2683.09	109.67	30.21	-1504.30	70.87	61.12	-1436.69	134.79	86.03	-2362.48	-59.70	58.77	-2446.57	-53.46	48.22	-588.41	-132.28	278.25	-1639.68	-114.56	253.11	-2533.69	99.01	1231.97	0.00	0.00	0.00	-2505.24	160.12	1694.21	-2503.70	12.94	1687.77	-1701.51	-32.62	1683.27	-1665.59	119.87	1690.25	2028.04	1670.46	70.39	0.00	0.00	0.00	1433.72
0.04000	-2578.04	126.12	38.76	-2710.23	109.43	24.97	-1504.30	70.87	61.12	-1436.69	134.79	86.03	-2290.73	-58.10	73.06	-2417.50	-53.91	53.59	-588.41	-132.28	278.25	-1639.68	-114.56	253.11	-2525.96	99.07	1230.87	0.00	0.00	0.00	-2488.98	157.22	1691.73	-2496.52	14.12	1687.10	-1701.51	-32.62	1683.27	-1665.59	119.87	1690.25	2027.47	1669.33	70.62	0.00	0.00	0.00	1433.64
0.05000	-2578.04	126.12	38.76	-2685.46	110.00	29.19	-1504.30	70.87	61.12	-1436.69	134.79	86.03	-2226.02	-56.42	85.72	-2365.87	-52.24	65.14	-588.41	-132.28	278.25	-1639.68	-114.56	253.11	-2527.48	98.05	1230.00	0.00	0.00	0.00	-2475.08	157.36	1689.57	-2503.47	11.48	1685.46	-1701.51	-32.62	1683.27	-1665.59	119.87	1690.25	2025.71	1676.47	49.91	0.00	0.00	0.00	1434.14
0.06000	-2578.04	126.12	38.76	-2708.70	110.55	24.80	-1504.30	70.87	61.12	-1436.69	134.79	86.03	-2168.04	-54.68	96.79	-2333.32	-52.30	71.94	-588.41	-132.28	278.25	-1639.68	-114.56	253.11	-2511.00	98.33	1228.65	0.00	0.00	0.00	-2481.19	157.94	1690.57	-2480.30	11.44	1684.68	-1701.51	-32.62	1683.27	-1665.59	119.87	1690.25	2027.54	1673.02	63.54	0.00	0.00	0.00	1432.97
0.07000	-2578.04	126.12	38.76	-2722.15	110.50	22.38	-1504.30	70.87	61.12	-1436.69	134.79	86.03	-2116.44	-52.89	106.37	-2287.20	-50.05	82.72	-588.41	-132.28	278.25	-1639.68	-114.56	253.11	-2500.97	97.64	1227.29	0.00	0.00	0.00	-2467.41	154.87	1688.45	-2458.52	8.65	1680.50	-1701.51	-32.62	1683.27	-1665.59	119.87	1690.25	2028.67	1671.09	70.03	0.00	0.00	0.00	1433.81
0.08000	-2578.04	126.12	38.76	-2682.11	111.17	28.97	-1504.30	70.87	61.12	-1436.69	134.79	86.03	-2070.90	-51.05	114.52	-2236.24	-48.50	94.20	-588.41	-132.28	278.25	-1639.68	-114.56	253.11	-2492.57	96.73	1225.28	0.00	0.00	0.00	-2460.08	153.13	1687.61	-2470.75	7.90	1680.16	-1701.51	-32.62	1683.27	-1665.59	119.87	1690.25	2027.60	1669.22	70.64	0.00	0.00	0.00	1433.62
0.09000	-2578.04	126.12	38.76	-2709.75	111.29	22.63	-1504.30	70.87	61.12	-1436.69	134.79	86.03	-2031.06	-49.18	121.32	-2190.75	-47.20	103.30	-588.41	-132.28	278.25	-1639.68	-114.56	253.11	-2481.87	95.56	1224.08	0.00	0.00	0.00	-2462.17	152.79	1686.47	-2451.57	6.42	1678.38	-1701.51	-32.62	1683.27	-1665.59	119.87	1690.25	2028.04	1669.86	70.48	0.00	0.00	0.00	1433.68
0.10000	-2578.04	126.12	38.76	-2686.61	111.05	27.57	-1504.30	70.87	61.12	-1436.69	134.79	86.03	-1996.61	-47.29	126.84	-2150.83	-45.60	110.76	-588.41	-132.28	278.25	-1639.68	-114.56	253.11	-2468.84	95.47	1222.12	0.00	0.00	0.00	-2465.30	152.65	1686.19	-2455.08	5.51	1677.16	-1701.51	-32.62	1683.27	-1665.59	119.87	1690.25	2027.31	1669.50	70.46	0.00	0.00	0.00	1434.18
0.11000	-2578.04	126.12	38.76	-2713.16	111.24	21.23	-1504.30	70.87	61.12	-1436.69	134.79	86.03	-1967.20	-45.38	131.15	-2116.13	-43.72	116.68	-588.41	-132.28	278.25	-1639.68	-114.56	253.11	-2454.31	94.47	1220.41	0.00	0.00	0.00	-2472.24	148.33	1685.36	-2444.43	3.58	1674.67	-1701.51	-32.62	1683.27	-1665.59	119.87	1690.25	2027.91	1671.30	69.85	0.00	0.00	0.00	1434.24
0.12000	-2578.04	126.12	38.76	-2716.08	110.90	20.62	-1504.30	70.87	61.12	-1436.69	134.79	86.03	-1942.49	-43.47	134.33	-2086.30	-41.63	121.16	-588.41	-132.28	278.25	-1639.68	-114.56	253.11	-2454.26	93.43	1218.49	0.00	0.00	0.00	-2408.97	148.71	1681.07	-2425.86	2.42	1673.63	-1701.51	-32.62	1683.27	-1665.59	119.87	1690.25	2027.90	1670.56	70.04	0.00	0.00	0.00	1433.70
0.13000	-2578.04	126.12	38.76	-2685.08	111.80	26.18	-1504.30	70.87	61.12	-1436.69	134.79	86.03	-1922.16	-41.56	136.44	-2061.00	-39.34	124.31	-588.41	-132.28	278.25	-1639.68	-114.56	253.11	-2440.04	92.65	1216.88	0.00	0.00	0.00	-2405.26	146.17	1679.93	-2416.07	1.53	1671.35	-1701.51	-32.62	1683.27	-1665.59	119.87	1690.25	2026.80	1669.63	70.42	0.00	0.00	0.00	1433.30
0.14000	-2578.04	126.12	38.76	-2708.26	111.71	20.95	-1504.30	70.87	61.12	-1436.69	134.79	86.03	-1905.86	-39.68	137.57	-2039.88	-36.91	126.23	-588.41	-132.28	278.25	-1639.68	-114.56	253.11	-2423.58	92.00	1215.14	0.00	0.00	0.00	-2399.31	142.76	1678.47	-2405.48	-1.09	1669.49	-1701.51	-32.62	1683.27	-1665.59	119.87	1690.25	2028.13	1670.49	70.18	0.00	0.00	0.00	1432.93
0.15000	-2578.04	126.12	38.76	-2699.38	111.05	21.68	-1504.30	70.87	61.12	-1436.69	134.79	86.03	-1893.27	-37.82	137.79	-2022.59	-34.38	127.03	-588.41	-132.28	278.25	-1639.68	-114.56	253.11	-2419.66	90.35	1213.30	0.00	0.00	0.00	-2411.45	142.18	1678.28	-2412.57	-3.21	1667.82	-1701.51	-32.62	1683.27	-1665.59	119.87	1690.25	2028.24	1670.27	70.22	0.00	0.00	0.00	1434.35
0.16000	-2578.03	126.12	38.76	-2716.52	111.30	17.90	-1504.30	70.87	61.12	-1436.69	134.79	86.03	-1884.03	-36.00	137.17	-2008.79	-31.78	126.80	-588.41	-132.28	278.25	-1639.68	-114.56	253.11	-2408.09	89.42	1211.69	0.00	0.00	0.00	-2383.61	139.80	1675.37	-2395.46	-6.80	1665.87	-1701.51	-32.62	1683.27	-1665.59	119.87	1690.25	2025.80	1676.70	49.70	0.00	0.00	0.00	1433.89
0.17000	-2568.72	127.58	40.73	-2695.94	112.23	20.58	-1504.30	70.87	61.12	-1436.69	134.79	86.03	-1877.83	-34.23	135.78	-1998.13	-29.16	125.66	-588.41	-132.28	278.25	-1639.68	-114.56	253.11	-2395.80	88.39	1209.55	0.00	0.00	0.00	-2376.89	139.29	1673.99	-2379.20	-8.41	1664.46	-1701.51	-32.62	1683.27	-1665.59	119.87	1690.25	2027.17	1672.77	63.56	0.00	0.00	0.00	1434.36
0.18000	-2610.55	127.88	32.27	-2707.43	112.49	18.01	-1504.30	70.87	61.12	-1436.69	134.79	86.03	-1874.32	-32.52	133.69	-1990.26	-26.56	123.70	-588.41	-132.28	278.25	-1639.68	-114.56	253.11	-2380.48	87.17	1208.01	0.00	0.00	0.00	-2344.50	134.23	1672.11	-2359.29	-10.19	1661.80	-1701.51	-32.62	1683.27	-1665.59	119.87	1690.25	2027.84	1670.61	70.09	0.00	0.00	0.00	1433.95
0.19000	-2613.25	127.84	31.57	-2694.64	112.57	19.16	-1504.30	70.87	61.12	-1436.69	134.79	86.03	-1873.16	-30.88	130.99	-1984.83	-24.01	121.03	-588.41	-132.28	278.25	-1639.68	-114.56	253.11	-2371.88	85.78	1206.36	0.00	0.00	0.00	-2339.30	131.51	1670.91	-2355.69	-12.30	1661.34	-1701.51	-32.62	1683.27	-1665.59	119.87	1690.25	2027.34	1669.47	70.48	0.00	0.00	0.00	1432.87
0.20000	-2596.44	129.12	33.50	-2687.66	112.86	19.35	-1504.30	70.87	61.12	-1436.69	134.79	86.03	-1874.03	-29.32	127.74	-1981.51	-21.57	117.75	-588.41	-132.28	278.25	-1639.68	-114.56	253.11	-2357.52	84.30	1204.85	0.00	0.00	0.00	-2344.86	129.20	1669.80	-2336.47	-15.46	1659.24	-1701.51	-32.62	1683.27	-1665.59	119.87	1690.25	2027.64	1669.04	70.77	0.00	0.00	0.00	1433.45
0.21000	-2600.25	127.02	32.51	-2687.14	113.72	18.73	-1504.30	70.87	61.12	-1436.69	134.79	86.03	-1876.58	-27.84	124.01	-1979.93	-19.27	113.97	-588.41	-132.28	278.25	-1639.68	-114.56	253.11	-2345.60	82.43	1202.98	0.00	0.00	0.00	-2345.21	126.44	1669.85	-2345.84	-17.12	1658.79	-1701.51	-32.62	1683.27	-1665.59	119.87	1690.25	2027.49	1669.86	70.44	0.00	0.00	0.00	1433.27
0.22000	-2594.47	128.90	31.97	-2692.64	113.69	15.05	-1504.30	70.87	61.12	-1436.69	134.79	86.03	-1880.49	-26.47	119.89	-1979.76	-17.14	109.79	-588.41	-132.28	278.25	-1639.68	-114.56	253.11	-2339.68	80.47	1201.70	0.00	0.00	0.00	-2308.16	124.07	1665.79	-2316.13	-19.02	1656.52	-1701.51	-32.62	1683.27	-1665.59	119.87	1690.25	2027.25	1670.30	70.10	0.00	0.00	0.00	1433.28
0.23000	-2607.48	128.06	29.12	-2676.80	115.09	16.25	-1504.30	70.87	61.12	-1436.69	134.79	86.03	-1885.41	-25.21	115.44	-1980.65	-15.24	105.31	-588.41	-132.28	278.25	-1639.68	-114.56	253.11	-2324.59	78.22	1200.78	0.00	0.00	0.00	-2309.53	119.62	1666.61	-2310.03	-22.20	1655.34	-1701.51	-32.62	1683.27	-1665.59	119.87	1690.25	2024.65	1675.07	50.19	0.00	0.00	0.00	1434.20
0.24000	-2584.54	129.53	32.95	-2675.65	114.76	14.76	-1504.30	70.87	61.12	-1436.69	134.79	86.03	-1891.00	-24.06	110.73	-1982.25	-13.61	100.64	-588.41	-132.28	278.25	-1639.68	-114.56	253.11	-2312.94	76.28	1200.35	0.00	0.00	0.00	-2287.92	116.60	1665.46	-2302.46	-25.17	1653.97	-1701.51	-32.62	1683.27	-1665.59	119.87	1690.25	2026.97	1671.40	64.11	0.00	0.00	0.00	1434.85
0.25000	-2620.41	129.26	25.81	-2670.18	114.85	13.39	-1504.30	70.87	61.12	-1436.69	134.79	86.03	-1896.95	-23.05	105.84	-1984.21	-12.27	95.88	-588.41	-132.28	278.25	-1639.68	-114.56	253.11	-2300.18	74.81	1199.99	0.00	0.00	0.00	-2311.49	113.53	1666.84	-2280.75	-27.73	1653.67	-1701.51	-32.62	1683.27	-1665.59	119.87	1690.25	2028.06	1670.37	70.36	0.00	0.00	0.00	1434.20
0.26000	-2617.05	128.79	25.16	-2664.39	115.63	12.21	-1504.30	70.87	61.12	-1436.69	134.79	86.03	-1902.89	-22.18	100.85	-1986.19	-11.29	91.13	-588.41	-132.28	278.25	-1639.68	-114.56	253.11	-2289.01	72.33	1199.59	0.00	0.00	0.00	-2273.79	112.13	1665.36	-2267.78	-31.29	1653.00	-1701.51	-32.62	1683.27	-1665.59	119.87	1690.25	2028.71	1671.47	70.00	0.00	0.00	0.00	1434.05
0.27000	-2642.20	130.11	18.54	-2674.00	115.99	8.43	-1504.30	70.87	61.12	-1436.69	134.79	86.03	-1908.52	-21.46	95.82	-1987.84	-10.68	86.51	-588.41	-132.28	278.25	-1639.68	-114.56	253.11	-2282.37	70.44	1199.72	0.00	0.00	0.00	-2275.37	109.95	1665.62	-2287.03	-36.89	1654.07	-1701.51	-32.62	1683.27	-1665.59	119.87	1690.25	2028.12	1670.33	70.33	0.00	0.00	0.00	1433.92
0.28000	-2615.49	129.09	20.90	-2667.74	116.73	7.66	-1504.30	70.87	61.12	-1436.69	134.79	86.03	-1913.47	-20.91	90.83	-1988.82	-10.51	82.10	-588.41	-132.28	278.25	-1639.68	-114.56	253.11	-2266.30	69.20	1200.63	0.00	0.00	0.00	-2282.35	107.16	1667.75	-2248.87	-37.06	1652.18	-1701.51	-32.62	1683.27	-1665.59	119.87	1690.25	2027.87	1669.69	70.49	0.00	0.00	0.00	1433.89
0.29000	-2646.23	128.81	16.10	-2657.84	118.33	7.72	-1504.30	70.87	61.12	-1436.69	134.79	86.03	-1917.45	-20.52	85.95	-1998.34	-13.52	73.72	-588.41	-132.28	278.25	-1639.68	-114.56	253.11	-2256.22	67.62	1201.39	0.00	0.00	0.00	-2242.34	104.10	1666.54	-2240.14	-39.54	1652.46	-1701.51	-32.62	1683.27	-1665.59	119.87	1690.25	2027.03	1668.93	70.59	0.00	0.00	0.00	1433.80
0.30000	-2640.74	131.84	15.47	-2654.61	118.18	6.48	-1504.30	70.87	61.12	-1436.69	134.79	86.03	-1944.07	-21.22	74.13	-1969.36	-10.85	74.06	-588.41	-132.28	278.25	-1639.68	-114.56	253.11	-2247.95	66.43	1202.44	0.00	0.00	0.00	-2227.76	100.09	1666.64	-2243.62	-41.91	1653.39	-1701.51	-32.62	1683.27	-1665.59	119.87	1690.25	2027.47	1670.22	70.21	0.00	0.00	0.00	1435.32
0.31000	-2621.71	131.54	16.25	-2645.98	119.67	6.92	-1504.30	70.87	61.12	-1436.69	134.79	86.03	-1938.14	-20.89	69.07	-1978.49	-11.89	68.28	-588.41	-132.28	278.25	-1639.68	-114.56	253.11	-2230.81	65.04	1204.08	0.00	0.00	0.00	-2206.16	98.72	1666.99	-2209.21	-44.82	1653.10	-1701.51	-32.62	1683.27	-1665.59	119.87	1690.25	2027.65	1671.32	69.65	0.00	0.00	0.00	1434.93
0.32000	-2619.80	132.48	13.76	-2644.62	119.86	6.86	-1504.30	70.87	61.12	-1436.69	134.79	86.03	-1947.36	-19.77	62.65	-1991.31	-11.48	61.46	-588.41	-132.28	278.25	-1639.68	-114.56	253.11	-2215.10	63.57	1206.19	0.00	0.00	0.00	-2186.58	97.34	1668.35	-2190.05	-47.64	1654.69	-1701.51	-32.62	1683.27	-1665.59	119.87	1690.25	2028.61	1672.07	69.62	0.00	0.00	0.00	1433.45
0.33000	-2623.66	133.31	11.25	-2623.84	119.99	10.97	-1504.30	70.87	61.12	-1436.69	134.79	86.03	-1952.81	-19.95	59.15	-1978.53	-9.72	62.30	-588.41	-132.28	278.25	-1639.68	-114.56	253.11	-2206.62	62.58	1207.59	0.00	0.00	0.00	-2203.75	91.34	1670.12	-2199.30	-52.36	1657.19	-1701.51	-32.62	1683.27	-1665.59	119.87	1690.25	2027.74	1670.95	69.77	0.00	0.00	0.00	1433.99
0.34000	-2619.78	134.50	6.93	-2621.35	120.84	11.85	-1504.30	70.87	61.12	-1436.69	134.79	86.03	-1929.17	-18.05	61.02	-1998.35	-9.44	56.22	-588.41	-132.28	278.25	-1639.68	-114.56	253.11	-2204.61	60.24	1208.99	0.00	0.00	0.00	-2197.61	90.10	1672.54	-2179.66	-53.22	1656.73	-1701.51	-32.62	1683.27	-1665.59	119.87	1690.25	2027.57	1671.09	69.72	0.00	0.00	0.00	1433.64
0.35000	-2613.68	135.13	2.53	-2625.36	121.67	13.65	-1504.30	70.87	61.12	-1436.69	134.79	86.03	-1925.17	-18.64	60.60	-1996.83	-10.41	56.11	-588.41	-132.28	278.25	-1639.68	-114.56	253.11	-2185.27	59.20	1211.02	0.00	0.00	0.00	-2189.07	86.72	1673.51	-2170.08	-54.50	1658.05	-1701.51	-32.62	1683.27	-1665.59	119.87	1690.25	2027.39	1670.92	69.72	0.00	0.00	0.00	1433.66
0.36000	-2617.61	135.34	-4.23	-2604.24	122.69	20.05	-1504.30	70.87	61.12	-1436.69	134.79	86.03	-1927.44	-19.46	60.44	-1998.09	-9.64	53.96	-588.41	-132.28	278.25	-1639.68	-114.56	253.11	-2184.18	57.58	1212.27	0.00	0.00	0.00	-2182.48	85.43	1675.09	-2166.66	-58.33	1659.45	-1701.51	-32.62	1683.27	-1665.59	119.87	1690.25	2027.08	1669.37	70.45	0.00	0.00	0.00	1433.25
0.37000	-2582.60	137.65	-2.30	-2591.15	123.72	25.18	-1504.30	70.87	61.12	-1436.69	134.79	86.03	-1935.44	-18.22	56.30	-1999.01	-10.31	52.18	-588.41	-132.28	278.25	-1639.68	-114.56	253.11	-2167.19	56.10	1214.42	0.00	0.00	0.00	-2149.03	82.60	1676.00	-2131.99	-58.33	1659.41	-1701.51	-32.62	1683.27	-1665.59	119.87	1690.25	2028.25	1670.83	69.90	0.00	0.00	0.00	1434.21
0.38000	-2564.85	141.08	-2.21	-2584.81	125.72	29.61	-1504.30	70.87	61.12	-1436.69	134.79	86.03	-1924.29	-17.54	58.12	-2005.85	-10.21	49.64	-588.41	-132.28	278.25	-1639.68	-114.56	253.11	-2148.46	54.99	1216.21	0.00	0.00	0.00	-2157.68	81.08	1678.95	-2122.96	-60.86	1661.47	-1701.51	-32.62	1683.27	-1665.59	119.87	1690.25	2028.51	1670.97	69.83	0.00	0.00	0.00	1433.93
0.39000	-2555.72	146.21	0.18	-2578.92	128.47	33.50	-1504.30	70.87	61.12	-1436.69	134.79	86.03	-1917.78	-16.68	58.37	-1989.50	-10.12	52.05	-588.41	-132.28	278.25	-1639.68	-114.56	253.11	-2138.45	53.72	1217.77	0.00	0.00	0.00	-2115.60	81.19	1678.85	-2118.03	-63.68	1663.43	-1701.51	-32.62	1683.27	-1665.59	119.87	1690.25	2028.56	1671.22	70.04	0.00	0.00	0.00	1433.32
0.40000	-2563.45	149.91	3.30	-2557.07	132.36	41.10	-1504.30	70.87	61.12	-1436.69	134.79	86.03	-1930.30	-18.88	54.48	-2002.62	-10.91	48.56	-588.41	-132.28	278.25	-1639.68	-114.56	253.11	-2129.59	53.19	1219.24	0.00	0.00	0.00	-2116.78	78.46	1681.63	-2112.87	-64.57	1664.80	-1701.51	-32.62	1683.27	-1665.59	119.87	1690.25	2027.88	1671.58	69.61	0.00	0.00	0.00	1434.61
0.41000	-2529.05	154.08	12.11	-2532.45	135.39	48.46	-1504.30	70.87	61.12	-1436.69	134.79	86.03	-1926.31	-17.55	55.59	-1995.27	-9.88	49.01	-588.41	-132.28	278.25	-1639.68	-114.56	253.11	-2124.59	52.23	1220.49	0.00	0.00	0.00	-2102.96	75.71	1683.26	-2101.49	-65.41	1666.21	-1701.51	-32.62	1683.27	-1665.59	119.87	1690.25	2027.89	1671.33	69.57	0.00	0.00	0.00	1434.41
0.42000	-2507.09	157.15	17.77	-2512.94	137.72	54.25	-1504.30	70.87	61.12	-1436.69	134.79	86.03	-1917.89	-15.79	54.85	-1991.48	-9.93	48.90	-588.41	-132.28	278.25	-1639.68	-114.56	253.11	-2110.49	51.43	1222.52	0.00	0.00	0.00	-2101.55	72.79	1686.15	-2081.86	-65.82	1667.44	-1701.51	-32.62	1683.27	-1665.59	119.87	1690.25	2027.81	1670.37	70.00	0.00	0.00	0.00	1433.20
0.43000	-2488.36	159.36	21.41	-2493.67	139.92	57.19	-1504.30	70.87	61.12	-1436.69	134.79	86.03	-1933.50	-16.14	51.93	-1999.78	-10.27	46.19	-588.41	-132.28	278.25	-1639.68	-114.56	253.11	-2100.25	51.05	1224.00	0.00	0.00	0.00	-2117.86	72.69	1688.58	-2074.76	-68.45	1669.27	-1701.51	-32.62	1683.27	-1665.59	119.87	1690.25	2027.49	1669.53	70.35	0.00	0.00	0.00	1433.29
0.44000	-2455.07	161.93	26.98	-2459.95	142.13	62.48	-1504.30	70.87	61.12	-1436.69	134.79	86.03	-1926.93	-17.69	51.65	-2001.79	-9.91	46.16	-588.41	-132.28	278.25	-1639.68	-114.56	253.11	-2093.05	49.82	1226.24	0.00	0.00	0.00	-2075.55	72.97	1689.25	-2072.55	-70.54	1670.61	-1701.51	-32.62	1683.27	-1665.59	119.87	1690.25	2027.67	1671.20	69.75	0.00	0.00	0.00	1433.11
0.45000	-2431.60	163.21	28.37	-2424.29	142.84	66.01	-1504.30	70.87	61.12	-1436.69	134.79	86.03	-1928.09	-14.88	52.10	-2012.89	-10.20	42.40	-588.41	-132.28	278.25	-1639.68	-114.56	253.11	-2086.04	50.16	1228.35	0.00	0.00	0.00	-2054.41	70.49	1690.57	-2062.66	-70.32	1672.73	-1701.51	-32.62	1683.27	-1665.59	119.87	1690.25	2028.64	1672.09	69.55	0.00	0.00	0.00	1433.51
0.46000	-2401.01	164.26	30.58	-2409.24	143.82	65.64	-1504.30	70.87	61.12	-1436.69	134.79	86.03	-1932.63	-15.12	50.70	-2000.21	-9.39	44.55	-588.41	-132.28	278.25	-1639.68	-114.56	253.11	-2070.63	50.69	1230.13	0.00	0.00	0.00	-2080.87	69.82	1693.95	-2061.58	-71.33	1675.90	-1701.51	-32.62	1683.27	-1665.59	119.87	1690.25	2028.09	1670.39	70.07	0.00	0.00	0.00	1434.35
0.47000	-2376.05	165.13	30.10	-2371.05	144.71	67.30	-1504.30	70.87	61.12	-1436.69	134.79	86.03	-1940.76	-15.45	48.18	-1988.45	-8.74	46.76	-588.41	-132.28	278.25	-1639.68	-114.56	253.11	-2060.89	49.48	1232.22	0.00	0.00	0.00	-2061.22	71.51	1694.45	-2036.34	-73.37	1675.37	-1701.51	-32.62	1683.27	-1665.59	119.87	1690.25	2027.59	1670.00	70.25	0.00	0.00	0.00	1434.05
0.48000	-2350.11	164.95	29.27	-2355.49	144.74	64.27	-1504.30	70.87	61.12	-1436.69	134.79	86.03	-1941.03	-15.83	47.30	-2005.03	-8.54	42.47	-588.41	-132.28	278.25	-1639.68	-114.56	253.11	-2052.50	49.07	1234.23	0.00	0.00	0.00	-2047.54	68.70	1695.87	-2035.16	-72.79	1677.34	-1701.51	-32.62	1683.27	-1665.59	119.87	1690.25	2027.78	1670.19	70.15	0.00	0.00	0.00	1434.19
0.49000	-2312.76	163.57	30.01	-2326.38	144.15	61.71	-1504.30	70.87	61.12	-1436.69	134.79	86.03	-1938.87	-16.62	47.16	-2001.89	-8.27	43.37	-588.41	-132.28	278.25	-1639.68	-114.56	253.11	-2044.78	48.53	1235.96	0.00	0.00	0.00	-2031.70	67.10	1696.92	-2025.68	-73.75	1678.64	-1701.51	-32.62	1683.27	-1665.59	119.87	1690.25	2027.93	1670.52	69.94	0.00	0.00	0.00	1434.77
0.50000	-2267.75	163.07	31.22	-2282.96	143.18	61.67	-1504.30	70.87	61.12	-1436.69	134.79	86.03	-1934.09	-15.70	47.96	-1992.77	-7.83	44.94	-588.41	-132.28	278.25	-1639.68	-114.56	253.11	-2033.92	47.83	1237.64	0.00	0.00	0.00	-2018.09	69.05	1698.58	-1995.58	-73.41	1679.08	-1701.51	-32.62	1683.27	-1665.59	119.87	1690.25	2027.04	1669.76	70.08	0.00	0.00	0.00	1433.68
0.51000	-2241.23	161.07	28.70	-2264.56	142.12	57.02	-1504.30	70.87	61.12	-1436.69	134.79	86.03	-1931.00	-14.58	49.65	-2005.32	-7.11	42.96	-588.41	-132.28	278.25	-1639.68	-114.56	253.11	-2031.41	47.12	1238.99	0.00	0.00	0.00	-2005.16	68.94	1698.72	-1994.44	-74.26	1682.49	-1701.51	-32.62	1683.27	-1665.59	119.87	1690.25	2027.77	1670.59	69.98	0.00	0.00	0.00	1433.36
0.52000	-2221.59	159.03	24.69	-2227.10	141.55	54.86	-1504.30	70.87	61.12	-1436.69	134.79	86.03	-1916.44	-14.19	51.90	-1994.00	-6.62	45.57	-588.41	-132.28	278.25	-1639.68	-114.56	253.11	-2019.00	46.68	1240.47	0.00	0.00	0.00	-1985.61	68.25	1698.75	-1996.06	-75.71	1684.48	-1701.51	-32.62	1683.27	-1665.59	119.87	1690.25	2028.28	1671.69	69.45	0.00	0.00	0.00	1433.99
0.53000	-2182.94	157.90	25.65	-2191.13	139.86	53.07	-1504.30	70.87	61.12	-1436.69	134.79	86.03	-1928.45	-11.96	50.54	-2004.81	-7.49	42.52	-588.41	-132.28	278.25	-1639.68	-114.56	253.11	-2012.33	45.67	1241.27	0.00	0.00	0.00	-1984.66	66.05	1700.73	-2006.21	-77.84	1686.62	-1701.51	-32.62	1683.27	-1665.59	119.87	1690.25	2027.89	1671.38	69.54	0.00	0.00	0.00	1434.02
0.54000	-2152.52	156.82	24.77	-2162.63	139.67	50.30	-1504.30	70.87	61.12	-1436.69	134.79	86.03	-1932.60	-12.36	49.34	-1984.18	-6.44	47.71	-588.41	-132.28	278.25	-1639.68	-114.56	253.11	-1998.83	44.78	1242.60	0.00	0.00	0.00	-1982.00	65.49	1702.05	-1986.65	-76.36	1685.50	-1701.51	-32.62	1683.27	-1665.59	119.87	1690.25	2028.73	1671.78	69.64	0.00	0.00	0.00	1433.78
0.55000	-2107.88	156.32	26.57	-2119.32	139.25	50.22	-1504.30	70.87	61.12	-1436.69	134.79	86.03	-1936.98	-11.42	50.03	-1999.04	-4.43	43.81	-588.41	-132.28	278.25	-1639.68	-114.56	253.11	-1990.59	44.31	1243.53	0.00	0.00	0.00	-1966.11	67.62	1703.04	-1964.80	-77.27	1686.08	-1701.51	-32.62	1683.27	-1665.59	119.87	1690.25	2027.85	1671.38	69.54	0.00	0.00	0.00	1433.30
0.56000	-2076.74	156.75	25.83	-2085.28	140.31	47.86	-1504.30	70.87	61.12	-1436.69	134.79	86.03	-1934.52	-10.44	51.56	-1994.47	-4.58	46.08	-588.41	-132.28	278.25	-1639.68	-114.56	253.11	-1978.37	43.89	1243.71	0.00	0.00	0.00	-1951.08	66.79	1703.87	-1950.25	-77.34	1686.71	-1701.51	-32.62	1683.27	-1665.59	119.87	1690.25	2028.08	1671.01	69.74	0.00	0.00	0.00	1434.79
0.57000	-2041.12	158.08	26.01	-2052.95	141.22	45.09	-1504.30	70.87	61.12	-1436.69	134.79	86.03	-1936.22	-10.33	51.63	-1999.64	-3.18	45.10	-588.41	-132.28	278.25	-1639.68	-114.56	253.11	-1974.61	42.41	1244.04	0.00	0.00	0.00	-1945.24	66.67	1704.33	-1951.48	-77.27	1687.68	-1701.51	-32.62	1683.27	-1665.59	119.87	1690.25	2028.42	1670.59	69.96	0.00	0.00	0.00	1434.18
0.58000	-2002.35	158.67	28.48	-2023.35	142.72	42.65	-1504.30	70.87	61.12	-1436.69	134.79	86.03	-1925.13	-7.69	54.77	-1997.40	-2.38	46.54	-588.41	-132.28	278.25	-1639.68	-114.56	253.11	-1962.74	41.13	1244.26	0.00	0.00	0.00	-1936.55	66.93	1704.56	-1965.53	-76.99	1689.29	-1701.51	-32.62	1683.27	-1665.59	119.87	1690.25	2027.99	1670.52	70.13	0.00	0.00	0.00	1433.63
0.59000	-1958.05	160.27	31.41	-1979.86	144.09	42.77	-1504.30	70.87	61.12	-1436.69	134.79	86.03	-1916.92	-6.78	55.84	-2005.54	-2.30	44.73	-588.41	-132.28	278.25	-1639.68	-114.56	253.11	-1951.78	40.83	1244.11	0.00	0.00	0.00	-1920.77	67.10	1704.15	-1929.23	-77.43	1687.52	-1701.51	-32.62	1683.27	-1665.59	119.87	1690.25	2028.33	1671.46	69.88	0.00	0.00	0.00	1433.63
0.60000	-1925.99	160.32	32.89	-1943.80	145.02	42.44	-1504.30	70.87	61.12	-1436.69	134.79	86.03	-1935.62	-7.17	52.44	-2002.63	-2.26	45.76	-588.41	-132.28	278.25	-1639.68	-114.56	253.11	-1941.02	40.08	1243.45	0.00	0.00	0.00	-1913.69	68.47	1703.22	-1923.70	-77.10	1688.87	-1701.51	-32.62	1683.27	-1665.59	119.87	1690.25	2028.25	1671.08	69.88	0.00	0.00	0.00	1433.16
0.61000	-1871.77	160.45	53.22	-1905.42	145.26	42.63	-1504.30	70.87	61.12	-1436.69	134.79	86.03	-1918.74	-8.97	56.63	-2025.90	-4.02	39.80	-588.41	-132.28	278.25	-1639.68	-114.56	253.11	-1923.31	40.36	1242.77	0.00	0.00	0.00	-1905.69	68.88	1704.02	-1911.30	-76.96	1688.44	-1701.51	-32.62	1683.27	-1665.59	119.87	1690.25	2028.16	1670.87	69.95	0.00	0.00	0.00	1433.23
0.62000	-1832.14	160.56	55.96	-1868.86	143.39	63.52	-1504.30	70.87	61.12	-1436.69	134.79	86.03	-1914.09	-8.30	54.39	-2004.03	-4.20	42.96	-588.41	-132.28	278.25	-1639.68	-114.56	253.11	-1918.71	40.06	1241.88	0.00	0.00	0.00	-1899.31	67.50	1704.59	-1899.10	-77.31	1688.08	-1701.51	-32.62	1683.27	-1665.59	119.87	1690.25	2027.55	1670.49	70.00	0.00	0.00	0.00	1434.32
0.63000	-1794.11	160.32	59.11	-1833.11	143.55	64.36	-1504.30	70.87	61.12	-1436.69	134.79	86.03	-1922.76	-10.56	53.28	-1998.10	-4.34	43.21	-588.41	-132.28	278.25	-1639.68	-114.56	253.11	-1902.80	39.73	1241.06	0.00	0.00	0.00	-1892.74	68.45	1703.30	-1871.48	-76.60	1687.45	-1701.51	-32.62	1683.27	-1665.59	119.87	1690.25	2027.50	1669.10	70.43	0.00	0.00	0.00	1433.56
0.64000	-1755.79	159.65	63.07	-1796.45	143.61	66.30	-1504.30	70.87	61.12	-1436.69	134.79	86.03	-1941.57	-12.46	47.88	-2015.83	-7.16	38.21	-588.41	-132.28	278.25	-1639.68	-114.56	253.11	-1901.47	39.65	1239.77	0.00	0.00	0.00	-1873.96	69.82	1702.07	-1883.63	-76.57	1687.42	-1701.51	-32.62	1683.27	-1665.59	119.87	1690.25	2028.09	1670.09	70.22	0.00	0.00	0.00	1434.11
0.65000	-1717.05	158.50	67.92	-1762.86	141.72	68.54	-1504.30	70.87	61.12	-1436.69	134.79	86.03	-1915.38	-13.20	52.06	-2005.86	-8.30	39.85	-588.41	-132.28	278.25	-1639.68	-114.56	253.11	-1893.54	39.09	1238.78	0.00	0.00	0.00	-1873.50	68.91	1702.89	-1845.45	-74.31	1686.16	-1701.51	-32.62	1683.27	-1665.59	119.87	1690.25	2027.73	1671.28	69.72	0.00	0.00	0.00	1433.94
0.66000	-1681.51	157.62	75.67	-1726.97	141.94	71.88	-1504.30	70.87	61.12	-1436.69	134.79	86.03	-1919.74	-14.71	50.48	-1995.64	-8.60	41.18	-588.41	-132.28	278.25	-1639.68	-114.56	253.11	-1886.48	38.78	1238.01	0.00	0.00	0.00	-1848.53	67.78	1699.98	-1849.87	-74.88	1686.04	-1701.51	-32.62	1683.27	-1665.59	119.87	1690.25	2027.90	1671.07	69.66	0.00	0.00	0.00	1434.42
0.67000	-1646.47	156.67	81.64	-1690.05	141.37	76.46	-1504.30	70.87	61.12	-1436.69	134.79	86.03	-1926.61	-15.87	47.91	-2005.84	-8.24	39.24	-588.41	-132.28	278.25	-1639.68	-114.56	253.11	-1874.65	38.64	1236.64	0.00	0.00	0.00	-1837.89	69.90	1698.87	-1843.30	-74.69	1685.56	-1701.51	-32.62	1683.27	-1665.59	119.87	1690.25	2028.21	1671.19	69.74	0.00	0.00	0.00	1434.54
0.68000	-1611.86	155.00	88.81	-1653.84	139.58	82.33	-1504.30	70.87	61.12	-1436.69	134.79	86.03	-1931.20	-16.83	46.29	-2003.19	-9.25	39.17	-588.41	-132.28	278.25	-1639.68	-114.56	253.11	-1862.85	38.11	1235.47	0.00	0.00	0.00	-1826.29	69.70	1706.59	-1829.35	-73.67	1684.33	-1701.51	-32.62	1683.27	-1665.59	119.87	1690.25	2028.19	1670.77	69.91	0.00	0.00	0.00	1433.92
0.69000	-1578.77	153.93	97.10	-1617.87	138.94	89.27	-1504.30	70.87	61.12	-1436.69	134.79	86.03	-1921.27	-17.36	47.74	-2014.16	-10.98	36.14	-588.41	-132.28	278.25	-1639.68	-114.56	253.11	-1847.92	37.99	1240.67	0.00	0.00	0.00	-1814.65	70.72	1707.06	-1827.60	-73.51	1683.82	-1701.51	-32.62	1683.27	-1665.59	119.87	1690.25	2028.20	1670.01	70.18	0.00	0.00	0.00	1433.97
0.70000	-1545.83	151.38	107.11	-1587.84	137.22	96.26	-1504.30	70.87	61.12	-1436.69	134.79	86.03	-1926.51	-17.56	46.15	-2000.78	-9.40	39.50	-588.41	-132.28	278.25	-1639.68	-114.56	253.11	-1841.65	37.66	1240.22	0.00	0.00	0.00	-1804.43	71.66	1705.46	-1802.85	-71.72	1681.74	-1701.51	-32.62	1683.27	-1665.59	119.87	1690.25	2028.71	1670.89	69.97	0.00	0.00	0.00	1433.31
0.71000	-1514.69	149.49	117.96	-1556.48	136.32	105.26	-1504.30	70.87	61.12	-1436.69	134.79	86.03	-1913.85	-17.05	47.51	-2011.12	-10.95	36.29	-588.41	-132.28	278.25	-1639.68	-114.56	253.11	-1831.56	37.54	1238.66	0.00	0.00	0.00	-1792.88	73.32	1704.29	-1796.03	-72.09	1681.35	-1701.51	-32.62	1683.27	-1665.59	119.87	1690.25	2027.82	1670.91	69.81	0.00	0.00	0.00	1434.15
0.72000	-1484.57	147.41	129.71	-1525.12	134.74	117.56	-1504.30	70.87	61.12	-1436.69	134.79	86.03	-1926.60	-18.98	44.85	-2012.09	-9.77	35.95	-588.41	-132.28	278.25	-1639.68	-114.56	253.11	-1819.96	37.93	1236.95	0.00	0.00	0.00	-1783.48	74.64	1702.62	-1787.98	-68.72	1679.59	-1701.51	-32.62	1683.27	-1665.59	119.87	1690.25	2027.46	1671.01	69.61	0.00	0.00	0.00	1433.36
0.73000	-1456.60	146.15	141.74	-1496.53	133.72	127.64	-1504.30	70.87	61.12	-1436.69	134.79	86.03	-1906.49	-16.70	47.96	-2015.58	-9.45	34.29	-588.41	-132.28	278.25	-1639.68	-114.56	253.11	-1805.99	38.11	1235.21	0.00	0.00	0.00	-1768.37	75.64	1700.59	-1784.50	-68.78	1678.30	-1701.51	-32.62	1683.27	-1665.59	119.87	1690.25	2028.02	1671.29	69.67	0.00	0.00	0.00	1433.96
0.74000	-1429.32	143.60	154.69	-1469.07	131.84	138.44	-1504.30	70.87	61.12	-1436.69	134.79	86.03	-1927.30	-18.69	43.21	-1996.30	-8.28	38.52	-588.41	-132.28	278.25	-1639.68	-114.56	253.11	-1796.23	38.43	1233.21	0.00	0.00	0.00	-1759.33	77.92	1698.89	-1767.57	-67.59	1676.70	-1701.51	-32.62	1683.27	-1665.59	119.87	1690.25	2028.17	1670.81	69.85	0.00	0.00	0.00	1434.36
0.75000	-1405.28	142.95	166.07	-1444.08	130.76	148.54	-1504.30	70.87	61.12	-1436.69	134.79	86.03	-1929.77	-18.02	41.61	-2013.15	-9.54	33.52	-588.41	-132.28	278.25	-1639.68	-114.56	253.11	-1781.68	40.42	1232.94	0.00	0.00	0.00	-1750.17	79.47	1697.13	-1762.81	-66.68	1675.91	-1701.51	-32.62	1683.27	-1665.59	119.87	1690.25	2027.36	1669.55	70.32	0.00	0.00	0.00	1433.92
0.76000	-1383.43	142.39	176.63	-1420.97	129.11	158.12	-1504.30	70.87	61.12	-1436.69	134.79	86.03	-1921.31	-17.52	43.01	-1992.32	-8.11	37.85	-588.41	-132.28	278.25	-1639.68	-114.56	253.11	-1771.39	40.72	1231.05	0.00	0.00	0.00	-1740.91	80.60	1695.68	-1754.27	-65.78	1674.94	-1701.51	-32.62	1683.27	-1665.59	119.87	1690.25	2027.32	1669.23	70.50	0.00	0.00	0.00	1433.44
0.77000	-1364.59	143.29	185.28	-1401.82	129.50	165.77	-1504.30	70.87	61.12	-1436.69	134.79	86.03	-1927.22	-18.47	40.94	-2002.35	-9.16	34.64	-588.41	-132.28	278.25	-1639.68	-114.56	253.11	-1758.72	41.23	1228.90	0.00	0.00	0.00	-1730.85	82.59	1693.88	-1731.98	-63.54	1672.08	-1701.51	-32.62	1683.27	-1665.59	119.87	1690.25	2027.94	1670.59	69.96	0.00	0.00	0.00	1433.79
0.78000	-1349.75	146.03	191.10	-1385.41	130.16	171.15	-1504.30	70.87	61.12	-1436.69	134.79	86.03	-1902.57	-16.19	45.51	-2001.61	-8.92	34.38	-588.41	-132.28	278.25	-1639.68	-114.56	253.11	-1747.47	41.79	1226.48	0.00	0.00	0.00	-1714.31	84.23	1691.63	-1716.82	-57.10	1680.58	-1701.51	-32.62	1683.27	-1665.59	119.87	1690.25	2027.90	1669.97	70.16	0.00	0.00	0.00	1433.71
0.79000	-1337.19	148.38	193.01	-1371.61	131.19	173.01	-1504.30	70.87	61.12	-1436.69	134.79	86.03	-1919.98	-17.97	40.63	-2000.97	-9.33	33.02	-588.41	-132.28	278.25	-1639.68	-114.56	253.11	-1737.64	42.11	1224.07	0.00	0.00	0.00	-1705.18	86.00	1689.56	-1704.54	-54.66	1681.49	-1701.51	-32.62	1683.27	-1665.59	119.87	1690.25	2028.30	1671.26	69.74	0.00	0.00	0.00	1433.19
0.80000	-1325.13	148.66	190.93	-1359.88	131.73	170.77	-1504.30	70.87	61.12	-1436.69	134.79	86.03	-1926.56	-18.09	39.01	-2008.31	-10.26	31.01	-588.41	-132.28	278.25	-1639.68	-114.56	253.11	-1725.61	42.36	1221.67	0.00	0.00	0.00	-1692.92	87.95	1687.65	-1693.38	-52.62	1679.93	-1701.51	-32.62	1683.27	-1665.59	119.87	1690.25	2025.53	1676.75	49.63	0.00	0.00	0.00	1433.66
0.81000	-1314.32	148.68	184.47	-1349.29	130.70	165.43	-1504.30	70.87	61.12	-1436.69	134.79	86.03	-1928.78	-18.14	35.93	-2004.38	-8.91	31.66	-588.41	-132.28	278.25	-1639.68	-114.56	253.11	-1713.49	42.56	1219.35	0.00	0.00	0.00	-1682.25	90.22	1685.90	-1683.02	-50.74	1678.37	-1701.51	-32.62	1683.27	-1665.59	119.87	1690.25	2027.45	1672.28	63.74	0.00	0.00	0.00	1433.83
0.82000	-1304.88	146.99	176.32	-1340.16	128.48	158.38	-1504.30	70.87	61.12	-1436.69	134.79	86.03	-1927.88	-17.29	35.70	-1999.02	-10.14	31.54	-588.41	-132.28	278.25	-1639.68	-114.56	253.11	-1704.83	43.59	1216.96	0.00	0.00	0.00	-1670.43	91.59	1684.14	-1668.18	-48.74	1676.62	-1701.51	-32.62	1683.27	-1665.59	119.87	1690.25	2028.30	1671.72	69.64	0.00	0.00	0.00	1433.59
0.83000	-1297.15	143.98	167.97	-1333.04	125.49	150.80	-1504.30	70.87	61.12	-1436.69	134.79	86.03	-1913.32	-15.64	37.17	-2003.85	-10.53	29.87	-588.41	-132.28	278.25	-1639.68	-114.56	253.11	-1691.57	44.90	1214.54	0.00	0.00	0.00	-1659.09	93.88	1682.46	-1657.69	-46.96	1675.34	-1701.51	-32.62	1683.27	-1665.59	119.87	1690.25	2028.65	1672.19	69.54	0.00	0.00	0.00	1433.08
0.84000	-1290.97	138.64	159.08	-1326.95	121.72	142.42	-1504.30	70.87	61.12	-1436.69	134.79	86.03	-1945.96	-18.54	28.97	-2000.50	-10.52	28.86	-588.41	-132.28	278.25	-1639.68	-114.56	253.11	-1679.64	46.25	1212.49	0.00	0.00	0.00	-1648.44	96.37	1680.63	-1643.71	-44.87	1673.59	-1701.51	-32.62	1683.27	-1665.59	119.87	1690.25	2028.54	1671.47	69.70	0.00	0.00	0.00	1433.63
0.85000	-1282.98	133.95	149.26	-1320.19	116.54	134.51	-1504.30	70.87	61.12	-1436.69	134.79	86.03	-1937.28	-17.92	28.57	-2004.67	-10.43	27.17	-588.41	-132.28	278.25	-1639.68	-114.56	253.11	-1668.40	47.83	1210.72	0.00	0.00	0.00	-1635.90	98.81	1679.17	-1634.06	-42.70	1672.54	-1701.51	-32.62	1683.27	-1665.59	119.87	1690.25	2028.06	1671.01	69.81	0.00	0.00	0.00	1433.24
0.86000	-1273.99	128.48	138.77	-1312.45	110.96	125.79	-1504.30	70.87	61.12	-1436.69	134.79	86.03	-1928.49	-17.52	29.59	-1996.03	-11.44	27.86	-588.41	-132.28	278.25	-1639.68	-114.56	253.11	-1657.96	49.21	1209.18	0.00	0.00	0.00	-1624.63	101.03	1677.89	-1619.72	-40.36	1671.19	-1701.51	-32.62	1683.27	-1665.59	119.87	1690.25	2028.98	1671.06	69.93	0.00	0.00	0.00	1432.64
0.87000	-1264.82	123.09	127.16	-1305.21	105.80	116.55	-1504.30	70.87	61.12	-1436.69	134.79	86.03	-1952.73	-16.99	23.30	-1996.59	-12.49	26.90	-588.41	-132.28	278.25	-1639.68	-114.56	253.11	-1645.63	50.76	1208.10	0.00	0.00	0.00	-1609.92	103.39	1676.75	-1606.34	-37.93	1670.29	-1701.51	-32.62	1683.27	-1665.59	119.87	1690.25	2027.75	1670.35	69.82	0.00	0.00	0.00	1432.76
0.88000	-1257.97	117.50	116.82	-1299.25	100.74	108.07	-1504.30	70.87	61.12	-1436.69	134.79	86.03	-1936.13	-17.12	25.56	-2003.85	-12.81	23.94	-588.41	-132.28	278.25	-1639.68	-114.56	253.11	-1633.46	52.58	1207.40	0.00	0.00	0.00	-1600.23	105.48	1676.09	-1598.27	-35.89	1670.20	-1701.51	-32.62	1683.27	-1665.59	119.87	1690.25	2027.47	1670.37	69.85	0.00	0.00	0.00	1432.76
0.89000	-1252.56	114.43	106.98	-1294.45	97.44	100.15	-1504.30	70.87	61.12	-1436.69	134.79	86.03	-1942.65	-18.44	22.55	-1989.84	-14.06	25.45	-588.41	-132.28	278.25	-1639.68	-114.56	253.11	-1620.84	54.65	1207.11	0.00	0.00	0.00	-1589.21	108.45	1675.47	-1588.60	-33.45	1669.91	-1701.51	-32.62	1683.27	-1665.59	119.87	1690.25	2028.40	1671.60	69.69	0.00	0.00	0.00	1434.50
0.90000	-1247.72	112.71	98.28	-1290.73	95.71	91.39	-1504.30	70.87	61.12	-1436.69	134.79	86.03	-1943.07	-18.38	22.40	-1987.92	-14.79	24.83	-588.41	-132.28	278.25	-1639.68	-114.56	253.11	-1608.07	56.15	1206.89	0.00	0.00	0.00	-1575.83	111.02	1675.16	-1575.02	-30.84	1669.88	-1701.51	-32.62	1683.27	-1665.59	119.87	1690.25	2028.51	1670.91	69.96	0.00	0.00	0.00	1434.46
0.91000	-1244.05	111.93	90.92	-1286.91	95.65	85.26	-1504.30	70.87	61.12	-1436.69	134.79	86.03	-1934.18	-18.66	24.02	-1986.84	-15.75	24.08	-588.41	-132.28	278.25	-1639.68	-114.56	253.11	-1596.34	57.92	1207.05	0.00	0.00	0.00	-1565.99	113.17	1675.15	-1562.29	-28.59	1669.90	-1701.50	-32.62	1683.27	-1665.59	119.87	1690.25	2028.10	1670.09	70.15	0.00	0.00	0.00	1434.95
0.92000	-1242.26	112.48	83.79	-1286.26	96.20	79.25	-1504.30	70.87	61.12	-1436.69	134.79	86.03	-1952.86	-19.34	19.54	-1978.87	-16.05	23.87	-588.41	-132.28	278.25	-1639.68	-114.56	253.11	-1583.25	59.69	1207.39	0.00	0.00	0.00	-1552.46	115.68	1675.31	-1548.77	-25.94	1670.50	-1689.44	-30.08	1683.55	-1665.59	119.87	1690.25	2028.39	1670.95	69.78	0.00	0.00	0.00	1434.25
0.93000	-1240.19	111.57	77.92	-1285.16	95.25	74.19	-1504.30	70.87	61.12	-1436.69	134.79	86.03	-1944.02	-18.62	20.16	-1979.13	-16.88	22.45	-588.41	-132.28	278.25	-1639.68	-114.56	253.11	-1568.86	61.47	1208.20	0.00	0.00	0.00	-1540.44	118.27	1675.83	-1536.47	-23.25	1671.20	-1677.80	-27.03	1684.32	-1665.59	119.87	1690.25	2026.64	1678.24	49.34	0.00	0.00	0.00	1433.74
0.94000	-1238.30	111.11	72.64	-1283.41	94.68	69.77	-1504.30	70.87	61.12	-1436.69	134.79	86.03	-1929.19	-18.76	21.88	-1982.94	-17.53	19.70	-588.41	-132.28	278.25	-1639.68	-114.56	253.11	-1557.16	62.50	1209.22	0.00	0.00	0.00	-1529.67	120.39	1676.59	-1527.46	-21.17	1672.03	-1665.89	-24.39	1685.25	-1665.58	119.88	1690.25	2026.69	1672.79	63.36	0.00	0.00	0.00	1433.38
0.95000	-1236.76	111.26	69.13	-1278.50	94.79	67.32	-1504.30	70.87	61.12	-1436.69	134.79	86.03	-1928.44	-20.60	29.20	-1973.02	-18.53	19.94	-588.41	-132.28	278.25	-1639.68	-114.56	253.11	-1543.59	63.96	1210.64	0.00	0.00	0.00	-1513.13	123.17	1677.10	-1512.59	-18.53	1673.12	-1653.61	-22.37	1686.33	-1652.65	123.42	1691.23	2027.88	1670.77	69.82	0.00	0.00	0.00	1433.38
0.96000	-1236.50	110.74	67.69	-1277.88	94.91	64.71	-1504.30	70.87	61.12	-1436.69	134.79	86.03	-1923.63	-21.26	29.30	-1963.69	-19.44	20.23	-588.41	-132.28	278.25	-1639.68	-114.56	253.11	-1531.59	64.21	1210.96	0.00	0.00	0.00	-1502.14	125.28	1678.20	-1500.48	-16.34	1674.21	-1641.98	-19.57	1687.82	-1640.98	125.10	1692.58	2028.81	1671.84	69.47	0.00	0.00	0.00	1434.45
0.97000	-1234.86	110.30	64.79	-1279.89	94.61	61.86	-1504.30	70.87	61.12	-1436.69	134.79	86.03	-1922.33	-21.28	28.02	-1956.16	-20.80	20.19	-588.41	-132.28	278.25	-1639.68	-114.56	253.11	-1519.32	65.82	1212.66	0.00	0.00	0.00	-1491.15	127.15	1679.58	-1490.89	-14.41	1675.56	-1630.50	-16.90	1689.38	-1630.24	125.84	1694.21	2028.44	1671.71	69.62	0.00	0.00	0.00	1434.15
0.98000	-1233.84	109.74	63.00	-1276.82	94.50	60.87	-1504.30	70.87	61.12	-1436.69	134.79	86.03	-1917.32	-23.45	26.79	-1946.65	-21.30	21.22	-588.41	-132.28	278.25	-1639.68	-114.56	253.11	-1506.03	66.73	1214.60	0.00	0.00	0.00	-1478.57	129.21	1681.23	-1477.46	-12.45	1677.11	-1618.70	-14.93	1690.92	-1617.90	128.51	1695.99	2028.98	1671.33	69.83	0.00	0.00	0.00	1434.54
0.99000	-1233.13	109.33	61.66	-1277.91	94.33	59.58	-1504.30	70.87	61.12	-1436.69	134.79	86.03	-1914.09	-24.76	24.22	-1926.63	-22.40	26.07	-588.41	-132.28	278.25	-1639.68	-114.56	253.11	-1494.79	68.23	1216.71	0.00	0.00	0.00	-1467.10	130.98	1683.19	-1465.97	-10.65	1678.86	-1607.39	-12.52	1692.73	-1605.92	130.97	1697.67	2028.17	1671.42	69.58	0.00	0.00	0.00	1434.56
1.00000	-1232.65	109.08	60.54	-1278.45	94.02	58.75	-1504.30	70.87	61.12	-1436.69	134.79	86.03	-1909.15	-26.19	21.29	-1909.51	-24.21	30.30	-588.41	-132.28	278.25	-1639.68	-114.56	253.11	-1481.08	69.54	1218.87	0.00	0.00	0.00	-1457.34	132.24	1685.17	-1455.88	-8.93	1680.63	-1596.24	-10.01	1694.58	-1594.34	132.55	1699.44	2028.34	1671.10	69.92	0.00	0.00	0.00	1433.50
1.01000	-1232.32	108.83	59.78	-1280.18	94.24	57.73	-1504.30	70.87	61.12	-1436.69	134.79	86.03	-1899.61	-27.55	19.20	-1882.24	-23.35	54.99	-588.41	-132.28	278.25	-1639.68	-114.56	253.11	-1470.47	70.69	1220.97	0.00	0.00	0.00	-1441.61	133.44	1686.60	-1445.08	-7.52	1682.94	-1584.75	-8.51	1696.43	-1581.46	136.21	1701.03	2027.93	1671.76	69.50	0.00	0.00	0.00	1433.85
1.02000	-1232.10	108.58	59.29	-1277.61	93.98	57.89	-1504.30	70.87	61.12	-1436.69	134.79	86.03	-1891.73	-28.60	16.63	-1865.59	-23.60	62.11	-588.41	-132.28	278.25	-1639.68	-114.56	253.11	-1459.77	71.78	1222.90	0.00	0.00	0.00	-1429.77	134.47	1688.61	-1434.19	-6.26	1684.82	-1573.64	-6.98	1698.45	-1570.63	136.75	1703.16	2027.19	1669.82	70.15	0.00	0.00	0.00	1433.17
1.03000	-1232.09	108.65	58.79	-1278.81	93.96	57.37	-1504.30	70.87	61.12	-1436.69	134.79	86.03	-1879.35	-31.50	15.08	-1888.71	-25.66	72.02	-588.41	-132.28	278.25	-1639.68	-114.56	253.11	-1446.13	72.62	1224.85	0.00	0.00	0.00	-1421.03	135.58	1690.97	-1420.37	-4.92	1687.07	-1562.28	-5.89	1700.57	-1558.75	138.55	1705.13	2027.46	1670.36	69.95	0.00	0.00	0.00	1433.71
1.04000	-1231.87	108.23	58.57	-1279.07	93.98	57.07	-1504.30	70.87	61.12	-1436.69	134.79	86.03	-1865.75	-37.24	17.65	-1877.19	-29.65	78.14	-588.41	-132.28	278.25	-1639.68	-114.56	253.11	-1435.81	73.20	1226.88	0.00	0.00	0.00	-1409.48	136.46	1692.95	-1411.99	-4.37	1689.24	-1550.92	-4.85	1702.80	-1547.81	139.05	1707.24	2028.53	1670.84	69.93	0.00	0.00	0.00	1433.73
1.05000	-1232.05	108.51	58.07	-1278.68	93.93	56.96	-1504.30	70.87	61.12	-1436.69	134.79	86.03	-1844.43	-39.70	25.81	-1858.53	-34.57	84.41	-588.41	-132.28	278.25	-1639.68	-114.56	253.11	-1423.35	73.74	1228.99	0.00	0.00	0.00	-1396.65	137.33	1694.79	-1396.61	-3.32	1691.48	-1539.74	-3.96	1705.04	-1536.28	140.36	1709.43	2028.66	1670.77	69.94	0.00	0.00	0.00	1433.38
1.06000	-1231.82	108.06	57.96	-1279.40	93.96	56.50	-1504.30	70.87	61.12	-1436.69	134.79	86.03	-1822.68	-43.24	32.83	-1835.93	-39.20	90.83	-588.41	-132.28	278.25	-1639.68	-114.56	253.11	-1412.24	73.78	1231.18	0.00	0.00	0.00	-1384.55	137.81	1696.97	-1388.10	-2.60	1693.85	-1528.93	-2.68	1707.43	-1525.24	140.58	1711.71	2027.40	1670.24	69.97	0.00	0.00	0.00	1433.73
1.07000	-1231.90	108.28	57.46	-1280.31	93.89	56.13	-1504.30	70.87	61.12	-1436.69	134.79	86.03	-1793.32	-46.70	41.26	-1811.41	-43.52	96.45	-588.41	-132.28	278.25	-1639.68	-114.56	253.11	-1403.46	73.91	1233.45	0.00	0.00	0.00	-1374.14	138.36	1699.15	-1376.30	-2.47	1695.97	-1518.04	-1.91	1709.78	-1514.24	140.91	1713.95	2027.62	1670.27	70.08	0.00	0.00	0.00	1434.58
1.08000	-1231.66	108.08	57.24	-1279.51	94.09	55.92	-1504.30	70.87	61.12	-1436.69	134.79	86.03	-1762.97	-49.85	48.74	-1748.37	-45.01	99.10	-588.41	-132.28	278.25	-1639.68	-114.56	253.11	-1392.25	73.96	1235.81	0.00	0.00	0.00	-1363.69	138.46	1701.19	-1363.79	-2.20	1698.13	-1507.25	-1.27	1712.20	-1503.09	141.53	1716.19	2027.55	1671.19	69.71	0.00	0.00	0.00	1433.93
1.09000	-1231.65	108.16	56.94	-1279.64	93.95	55.72	-1504.30	70.87	61.12	-1436.69	134.79	86.03	-1738.08	-56.10	58.06	-1721.61	-48.81	103.25	-588.41	-132.28	278.25	-1639.68	-114.56	253.11	-1382.63	73.68	1238.21	0.00	0.00	0.00	-1350.69	138.55	1703.31	-1353.83	-1.91	1700.14	-1495.85	-2.01	1714.30	-1492.15	141.69	1718.43	2027.38	1670.34	69.99	0.00	0.00	0.00	1433.96
1.10000	-1231.50	108.09	56.67	-1279.62	93.87	55.51	-1504.30	70.87	61.12	-1436.69	134.79	86.03	-1707.83	-59.05	62.95	-1697.63	-52.18	106.41	-588.41	-132.28	278.25	-1639.68	-114.56	253.11	-1372.88	73.72	1240.69	0.00	0.00	0.00	-1340.59	138.57	1705.49	-1343.50	-2.07	1702.42	-1485.00	-1.92	1716.58	-1480.94	141.88	1720.76	2028.17	1670.22	70.07	0.00	0.00	0.00	1433.02
1.11000	-1231.31	107.91	56.50	-1277.83	94.00	55.78	-1504.30	70.87	61.12	-1436.69	134.79	86.03	-1677.83	-63.60	65.72	-1677.99	-57.67	109.05	-588.41	-132.28	278.25	-1639.68	-114.56	253.11	-1362.99	73.56	1243.16	0.00	0.00	0.00	-1327.39	138.36	1707.48	-1332.79	-2.29	1704.20	-1474.19	-2.16	1718.71	-1470.22	141.51	1723.10	2028.28	1671.23	69.73	0.00	0.00	0.00	1433.84
1.12000	-1231.35	108.24	56.04	-1278.59	93.85	55.38	-1504.30	70.87	61.12	-1436.69	134.79	86.03	-1647.55	-67.40	67.61	-1646.42	-59.83	108.90	-588.41	-132.28	278.25	-1639.68	-114.56	253.11	-1350.88	73.66	1245.67	0.00	0.00	0.00	-1318.20	137.82	1709.72	-1321.27	-2.45	1706.10	-1463.48	-2.78	1720.57	-1459.22	141.80	1725.33	2028.57	1671.05	69.84	0.00	0.00	0.00	1433.39
1.13000	-1231.29	108.31	55.70	-1281.04	93.80	54.68	-1504.30	70.87	61.12	-1436.69	134.79	86.03	-1616.41	-72.39	68.06	-1623.11	-62.78	107.88	-588.41	-132.28	278.25	-1639.68	-114.56	253.11	-1340.38	73.10	1248.06	0.00	0.00	0.00	-1309.21	137.53	1711.68	-1312.39	-2.88	1707.96	-1452.89	-3.26	1722.40	-1448.39	141.77	1727.39	2028.46	1670.86	69.94	0.00	0.00	0.00	1433.96
1.14000	-1231.05	107.98	55.54	-1278.27	93.61	55.06	-1504.30	70.87	61.12	-1436.69	134.79	86.03	-1581.52	-75.82	66.78	-1596.04	-65.81	106.36	-588.41	-132.28	278.25	-1639.68	-114.56	253.11	-1330.00	72.58	1250.22	0.00	0.00	0.00	-1296.44	137.10	1713.40	-1303.80	-3.78	1709.61	-1442.67	-3.16	1724.33	-1437.88	141.33	1729.42	2027.61	1670.22	70.05	0.00	0.00	0.00	1434.26
1.15000	-1230.93	108.01	55.20	-1278.70	93.71	54.76	-1504.30	70.87	61.12	-1436.69	134.79	86.03	-1550.43	-78.89	66.55	-1546.29	-67.48	98.12	-588.41	-132.28	278.25	-1639.68	-114.56	253.11	-1318.32	72.64	1252.29	0.00	0.00	0.00	-1287.41	135.85	1715.22	-1293.74	-4.56	1711.01	-1431.99	-4.24	1725.80	-1426.92	141.27	1731.10	2028.50	1670.96	69.83	0.00	0.00	0.00	1434.04
1.16000	-1230.73	107.86	55.00	-1278.39	93.71	54.68	-1504.30	70.87	61.12	-1436.69	134.79	86.03	-1517.99	-81.52	66.21	-1517.71	-69.75	95.54	-588.41	-132.28	278.25	-1639.66	-114.56	253.11	-1308.86	72.53	1254.09	0.00	0.00	0.00	-1277.04	135.01	1716.74	-1279.42	-5.04	1712.02	-1421.77	-4.72	1727.27	-1417.05	139.62	1732.90	2028.37	1671.56	69.51	0.00	0.00	0.00	1433.95
1.17000	-1230.49	107.81	54.76	-1276.66	93.30	54.90	-1504.30	70.87	61.12	-1436.69	134.79	86.03	-1484.73	-84.32	65.30	-1493.32	-71.78	92.69	-588.41	-132.28	278.25	-1612.46	-116.13	247.16	-1298.33	72.47	1255.75	0.00	0.00	0.00	-1267.17	134.09	1718.11	-1270.48	-5.87	1713.23	-1411.59	-5.60	1728.54	-1406.43	139.61	1734.34	2024.72	1675.25	50.24	0.00	0.00	0.00	1433.63
1.18000	-1230.35	107.96	54.36	-1278.19	93.17	54.43	-1504.30	70.87	61.12	-1436.69	134.79	86.03	-1450.85	-85.98	65.15	-1466.81	-73.43	89.98	-588.41	-132.28	278.25	-1584.77	-117.79	240.37	-1288.09	72.58	1257.31	0.00	0.00	0.00	-1258.06	133.50	1719.45	-1258.34	-6.73	1714.02	-1401.24	-6.95	1729.45	-1396.82	137.78	1735.76	2027.65	1672.75	63.52	0.00	0.00	0.00	1433.27
1.19000	-1230.18	108.01	54.05	-1278.33	93.24	54.34	-1504.30	70.87	61.12	-1436.69	134.79	86.03	-1414.68	-86.77	64.19	-1442.49	-75.93	93.69	-588.41	-132.28	278.25	-1556.80	-118.55	232.53	-1277.09	73.05	1258.53	0.00	0.00	0.00	-1247.21	132.94	1720.48	-1249.93	-7.82	1714.97	-1391.25	-7.60	1730.30	-1386.65	137.03	1736.86	2028.63	1671.20	69.81	0.00	0.00	0.00	1433.33
1.20000	-1230.14	108.11	53.71	-1276.38	92.86	54.76	-1504.30	70.87	61.12	-1436.69	134.79	86.03	-1380.22	-88.05	62.90	-1410.72	-77.10	91.64	-588.41	-132.28	278.25	-1527.90	-119.82	224.19	-1267.82	73.61	1259.57	0.00	0.00	0.00	-1236.50	131.89	1721.21	-1241.40	-8.51	1715.53	-1381.09	-8.23	1730.84	-1376.24	136.59	1737.66	2028.08	1671.59	69.61	0.00	0.00	0.00	1433.79
1.21000	-1230.07	108.13	53.46	-1276.17	93.07	54.66	-1504.30	70.87	61.12	-1436.69	134.79	86.03	-1342.55	-88.61	62.70	-1374.58	-78.40	91.01	-588.41	-132.28	278.25	-1498.48	-120.94	215.35	-1257.40	74.16	1260.26	0.00	0.00	0.00	-1226.68	130.94	1721.86	-1230.25	-9.62	1715.94	-1371.31	-8.72	1731.36	-1366.00	135.74	1738.19	2028.40	1671.25	69.90	0.00	0.00	0.00	1434.16
1.22000	-1230.14	108.67	52.98	-1275.70	93.26	54.64	-1504.30	70.87	61.12	-1436.69	134.79	86.03	-1306.67	-87.58	62.69	-1342.91	-78.77	88.06	-588.41	-132.28	278.25	-1468.44	-122.27	206.22	-1247.91	74.35	1260.73	0.00	0.00	0.00	-1215.73	129.94	1722.23	-1218.67	-10.57	1715.91	-1361.33	-9.71	1731.53	-1355.70	134.98	1738.56	2028.82	1671.55	69.63	0.00	0.00	0.00	1434.18
1.23000	-1230.30	109.45	52.50	-1276.39	93.59	54.38	-1504.30	70.87	61.12	-1436.69	134.79	86.03	-1268.96	-87.94	62.82	-1306.88	-77.92	86.99	-588.41	-132.28	278.25	-1436.88	-124.59	197.19	-1236.74	74.68	1260.97	0.00	0.00	0.00	-1205.20	128.95	1722.32	-1210.21	-11.47	1716.03	-1351.06	-11.09	1731.44	-1345.69	134.00	1738.87	2027.80	1670.46	69.96	0.00	0.00	0.00	1432.94
1.24000	-1230.22	109.26	52.45	-1274.25	93.44	54.83	-1504.30	70.87	61.12	-1436.69	134.79	86.03	-1231.73	-88.43	62.98	-1271.99	-78.03	85.40	-588.41	-132.28	278.25	-1405.29	-125.79	187.55	-1228.54	74.85	1260.96	0.00	0.00	0.00	-1195.41	127.99	1722.38	-1198.24	-12.43	1715.89	-1341.03	-12.07	1731.29	-1336.10	132.12	1738.96	2027.95	1670.19	70.11	0.00	0.00	0.00	1433.50
1.25000	-1230.14	108.73	52.62	-1275.56	92.99	54.76	-1504.30	70.87	61.12	-1436.69	134.79	86.03	-1192.37	-89.14	63.72	-1234.63	-79.48	83.72	-588.41	-132.28	278.25	-1372.82	-128.27	178.38	-1218.78	75.03	1260.76	0.00	0.00	0.00	-1186.18	126.73	1722.23	-1190.52	-13.67	1715.49	-1330.99	-13.00	1730.88	-1325.77	131.75	1738.62	2028.51	1670.48	70.04	0.00	0.00	0.00	1433.90
1.26000	-1230.25	108.89	52.46	-1274.48	92.94	54.94	-1504.30	70.87	61.12	-1436.69	134.79	86.03	-1156.67	-90.50	63.42	-1197.29	-80.78	82.30	-588.41	-132.28	278.25	-1340.04	-129.13	168.56	-1208.86	74.96	1260.35	0.00	0.00	0.00	-1174.95	125.47	1721.86	-1180.97	-14.76	1714.97	-1321.05	-13.90	1730.29	-1315.51	130.76	1738.32	2028.49	1670.17	70.21	0.00	0.00	0.00	1433.84
1.27000	-1230.13	109.05	52.25	-1275.97	93.10	54.39	-1504.30	70.87	61.12	-1436.69	134.79	86.03	-1116.32	-90.46	65.76	-1161.35	-82.91	80.84	-588.41	-132.28	278.25	-1306.29	-130.61	159.19	-1198.69	74.61	1259.80	0.00	0.00	0.00	-1164.55	124.30	1721.49	-1170.74	-15.89	1714.17	-1310.64	-15.82	1729.35	-1305.18	129.48	1737.89	2028.06	1670.98	69.78	0.00	0.00	0.00	1433.29
1.28000	-1229.69	109.09	52.15	-1282.77	93.39	44.87	-1504.30	70.87	61.12	-1436.69	134.79	86.03	-1076.64	-89.95	67.70	-1122.27	-83.93	81.08	-588.41	-132.28	278.25	-1272.92	-131.16	149.97	-1189.63	74.43	1258.95	0.00	0.00	0.00	-1154.36	123.11	1720.80	-1161.09	-17.04	1713.37	-1300.94	-16.30	1728.49	-1294.83	127.95	1737.25	2027.99	1671.07	69.78	0.00	0.00	0.00	1433.60
1.29000	-1182.59	106.13	58.62	-1278.53	94.10	45.92	-1504.30	70.87	61.12	-1436.69	134.79	86.03	-1037.16	-90.02	72.14	-1083.32	-84.71	82.62	-588.41	-132.28	278.25	-1238.49	-131.55	141.15	-1179.62	73.94	1258.00	0.00	0.00	0.00	-1144.25	121.91	1719.99	-1148.47	-18.17	1712.39	-1290.85	-17.57	1727.37	-1284.65	126.74	1736.34	2028.14	1671.44	69.69	0.00	0.00	0.00	1433.57
1.30000	-1153.91	105.22	61.47	-1274.39	93.95	45.87	-1504.30	70.87	61.12	-1436.69	134.79	86.03	-999.37	-90.83	77.49	-1048.89	-85.66	84.76	-588.41	-132.28	278.25	-1204.13	-131.69	132.86	-1170.20	73.21	1256.98	0.00	0.00	0.00	-1134.22	120.46	1719.11	-1138.62	-19.66	1711.30	-1280.91	-18.47	1726.15	-1274.16	125.67	1735.23	2028.65	1671.83	69.54	0.00	0.00	0.00	1433.60
1.31000	-1154.88	106.99	59.23	-1284.22	94.85	43.10	-1504.30	70.87	61.12	-1436.69	134.79	86.03	-960.04	-90.69	84.71	-1011.02	-85.67	88.63	-588.41	-132.28	278.25	-1169.35	-132.93	126.24	-1160.67	72.59	1255.81	0.00	0.00	0.00	-1123.79	118.90	1717.91	-1128.91	-21.26	1710.12	-1270.39	-20.12	1724.85	-1263.54	124.78	1733.94	2028.88	1671.93	69.61	0.00	0.00	0.00	1433.46
1.32000	-1174.18	109.36	55.00	-1277.00	93.78	52.90	-1504.30	70.87	61.12	-1436.40	134.57	86.19	-921.48	-90.32	93.02	-973.08	-85.99	92.09	-588.41	-132.28	278.25	-1134.39	-133.40	120.58	-1150.47	71.46	1254.43	0.00	0.00	0.00	-1113.74	117.07	1716.75	-1122.34	-22.66	1708.91	-1259.98	-21.56	1723.42	-1252.78	123.35	1732.69	2027.64	1670.49	69.90	0.00	0.00	0.00	1432.34
1.33000	-1200.49	110.25	51.86	-1276.09	94.13	53.02	-1504.30	70.87	61.12	-1436.04	134.61	86.48	-885.67	-91.62	101.78	-937.95	-86.63	99.27	-588.41	-132.28	278.25	-1099.29	-134.29	116.39	-1140.00	70.76	1253.09	0.00	0.00	0.00	-1102.50	115.27	1715.28	-1110.86	-24.53	1707.50	-1249.52	-23.04	1721.93	-1242.03	122.01	1731.36	2023.70	1673.95	50.63	0.00	0.00	0.00	1433.51
1.34000	-1225.91	109.63	50.65	-1276.42	94.32	52.71	-1504.30	70.87	61.12	-1435.82	134.45	86.75	-852.22	-92.55	112.28	-902.90	-87.17	106.92	-588.41	-132.28	278.25	-1064.68	-135.55	113.24	-1130.04	69.58	1251.53	0.00	0.00	0.00	-1092.82	113.78	1713.77	-1097.70	-26.17	1705.73	-1239.11	-24.42	1720.36	-1232.11	118.99	1730.00	2026.61	1671.46	63.93	0.00	0.00	0.00	1434.69
1.35000	-1227.11	109.78	49.92	-1273.68	94.28	53.18	-1504.30	70.87	61.12	-1435.42	134.35	86.98	-818.81	-92.69	123.40	-866.69	-87.31	115.98	-588.41	-132.28	278.25	-1030.20	-136.87	111.43	-1119.08	68.43	1249.95	0.00	0.00	0.00	-1082.02	111.50	1712.20	-1086.42	-27.69	1704.07	-1228.55	-26.28	1718.66	-1221.57	117.16	1728.46	2023.29	1672.52	51.19	0.00	0.00	0.00	1433.96
1.36000	-1224.98	109.95	50.15	-1275.47	94.43	52.32	-1504.30	70.87	61.12	-1435.10	134.07	87.37	-787.18	-92.09	135.98	-834.30	-87.66	125.74	-588.41	-132.28	278.25	-997.03	-137.81	110.80	-1109.13	67.12	1248.19	0.00	0.00	0.00	-1070.41	109.60	1710.44	-1075.86	-29.71	1702.25	-1217.78	-28.31	1716.80	-1210.74	115.38	1726.77	2026.03	1670.76	64.16	0.00	0.00	0.00	1433.49
1.37000	-1225.50	110.12	49.40	-1275.67	94.30	52.10	-1504.30	70.87	61.12	-1434.81	133.48	87.65	-757.63	-92.70	149.04	-804.42	-88.57	136.74	-588.41	-132.28	278.25	-965.11	-139.77	112.11	-1097.15	65.57	1246.37	0.00	0.00	0.00	-1061.13	107.68	1708.79	-1065.64	-31.60	1700.42	-1207.21	-29.94	1714.89	-1199.95	113.33	1724.98	2027.49	1669.77	70.18	0.00	0.00	0.00	1433.67
1.38000	-1224.35	110.33	49.40	-1276.14	94.27	51.72	-1504.30	70.87	61.12	-1434.24	133.22	88.18	-730.52	-93.27	162.63	-776.57	-88.07	148.11	-588.41	-132.28	278.25	-934.81	-141.30	114.56	-1087.05	63.89	1244.34	0.00	0.00	0.00	-1049.55	105.71	1706.96	-1053.92	-33.96	1698.16	-1196.62	-31.87	1712.77	-1189.05	110.91	1723.12	2027.83	1670.35	69.97	0.00	0.00	0.00	1434.43
1.39000	-1224.17	110.27	48.81	-1275.64	94.09	51.28	-1503.71	70.15	62.02	-1433.52	132.99	88.90	-706.07	-93.71	176.06	-751.00	-89.92	159.08	-588.41	-132.28	278.25	-906.80	-142.44	117.77	-1076.41	61.95	1242.31	0.00	0.00	0.00	-1038.31	103.60	1705.11	-1044.55	-36.48	1696.32	-1185.95	-34.15	1710.50	-1177.44	110.01	1721.08	2027.91	1671.01	69.81	0.00	0.00	0.00	1433.58
1.40000	-1226.45	110.68	47.57	-1275.12	93.87	51.09	-1504.28	71.56	62.01	-1432.48	132.97	89.83	-684.19	-94.79	187.92	-726.97	-89.83	167.29	-588.41	-132.28	278.25	-881.83	-141.86	120.68	-1064.29	59.80	1240.14	0.00	0.00	0.00	-1027.06	101.42	1703.20	-1032.20	-38.64	1693.88	-1175.35	-36.25	1708.27	-1166.57	107.42	1719.08	2027.74	1670.43	69.94	0.00	0.00	0.00	1433.10
1.41000	-1222.89	110.80	48.13	-1276.85	93.98	50.04	-1503.47	70.35	63.47	-1431.79	132.46	90.61	-664.23	-95.34	197.95	-706.07	-90.39	175.25	-588.41	-132.28	278.25	-859.63	-141.00	123.19	-1052.39	57.73	1237.92	0.00	0.00	0.00	-1017.17	99.04	1701.32	-1024.17	-41.28	1692.06	-1164.29	-38.95	1705.96	-1155.94	104.05	1717.27	2027.40	1670.47	69.87	0.00	0.00	0.00	1433.26
1.42000	-1224.70	110.63	46.92	-1274.60	93.69	50.16	-1502.93	70.03	64.54	-1431.24	131.35	91.29	-647.42	-97.48	205.05	-687.79	-90.48	181.41	-588.41	-132.28	278.25	-840.31	-139.92	124.22	-1041.63	55.14	1235.70	0.00	0.00	0.00	-1004.69	97.00	1699.30	-1013.34	-43.88	1689.84	-1153.27	-41.41	1703.68	-1144.59	102.21	1715.21	2024.38	1674.72	50.44	0.00	0.00	0.00	1433.63
1.43000	-1225.90	110.92	45.90	-1275.89	93.71	49.42	-1502.30	69.99	66.18	-1430.64	130.45	92.21	-633.15	-99.94	208.41	-672.95	-91.79	184.06	-588.41	-132.28	278.25	-824.11	-138.19	123.40	-1031.96	53.02	1233.41	0.00	0.00	0.00	-993.67	94.35	1697.28	-1000.49	-46.83	1687.55	-1142.04	-44.07	1701.43	-1133.31	99.46	1713.07	2027.02	1671.50	63.94	0.00	0.00	0.00	1433.18
1.44000	-1225.89	111.44	45.13	-1274.53	93.63	49.17	-1501.35	70.06	68.50	-1429.47	130.26	93.70	-620.77	-100.98	207.74	-660.45	-92.58	183.20	-588.41	-132.28	278.25	-811.35	-136.38	121.27	-1020.34	50.10	1231.14	0.00	0.00	0.00	-981.92	91.50	1695.34	-991.82	-49.65	1685.51	-1130.79	-46.99	1699.07	-1122.13	96.09	1711.12	2028.76	1672.18	69.51	0.00	0.00	0.00	1434.38
1.45000	-1224.54	111.32	44.99	-1272.82	93.85	48.97	-1501.09	71.20	70.37	-1428.43	129.76	95.07	-609.84	-100.51	203.48	-650.13	-91.47	179.41	-588.41	-132.28	278.25	-801.65	-134.84	118.32	-1007.71	47.37	1228.96	0.00	0.00	0.00	-971.15	88.24	1693.42	-978.13	-52.59	1683.28	-1119.62	-49.77	1696.93	-1110.87	92.99	1709.21	2029.51	1672.19	69.69	0.00	0.00	0.00	1434.62
1.46000	-1227.10	111.42	44.15	-1270.92	93.98	48.72	-1500.69	72.47	72.99	-1427.07	129.59	96.81	-601.28	-99.51	196.73	-642.21	-90.45	173.42	-588.41	-132.28	278.25	-794.93	-132.45	114.18	-996.46	44.68	1226.79	0.00	0.00	0.00	-959.77	85.36	1691.54	-964.79	-55.86	1681.00	-1108.37	-52.44	1694.80	-1099.24	90.64	1707.19	2029.11	1671.98	69.61	0.00	0.00	0.00	1433.80
1.47000	-1224.34	111.71	44.00	-1271.73	93.86	47.78	-1499.45	72.71	76.07	-1425.86	128.90	98.55	-595.20	-97.68	189.20	-637.06	-89.13	168.08	-588.41	-132.28	278.25	-790.47	-129.99	109.24	-983.82	42.18	1224.76	0.00	0.00	0.00	-946.85	82.00	1689.72	-954.19	-59.05	1679.05	-1097.01	-55.47	1692.74	-1087.54	87.88	1705.21	2028.96	1672.25	69.42	0.00	0.00	0.00	1434.42
1.48000	-1222.64	111.93	43.80	-1269.71	94.16	47.48	-1497.85	72.81	79.75	-1423.84	129.28	100.90	-591.37	-96.43	180.97	-633.62	-87.54	160.64	-588.41	-132.28	278.25	-787.77	-127.83	103.72	-973.52	39.35	1222.74	0.00	0.00	0.00	-935.79	78.66	1687.88	-943.96	-62.72	1677.19	-1085.61	-58.51	1690.67	-1075.49	85.10	1703.24	2028.66	1672.92	69.00	0.00	0.00	0.00	1433.66
1.49000	-1221.20	112.14	43.92	-1268.76	94.45	46.99	-1495.93	72.50	84.22	-1421.93	129.10	103.38	-587.18	-94.13	172.56	-629.13	-85.59	153.05	-588.41	-132.28	278.25	-785.22	-125.97	100.14	-961.88	36.38	1220.94	0.00	0.00	0.00	-924.19	75.46	1686.25	-931.79	-65.90	1675.31	-1074.03	-61.90	1688.69	-1063.56	81.93	1701.42	2028.07	1672.05	69.29	0.00	0.00	0.00	1433.55
1.50000	-1221.24	112.19	43.48	-1268.26	94.67	46.03	-1494.55	73.84	88.39	-1419.40	129.29	106.37	-580.18	-92.55	165.19	-622.38	-84.10	147.18	-588.41	-132.28	278.25	-780.23	-125.14	98.29	-949.41	33.55	1219.33	0.00	0.00	0.00	-911.97	72.04	1684.74	-919.41	-69.56	1673.68	-1062.63	-65.17	1686.82	-1051.97	78.68	1699.74	2027.51	1671.45	69.55	0.00	0.00	0.00	1434.91
1.51000	-1219.58	112.22	43.53	-1266.28	95.15	45.37	-1492.66	75.10	93.32	-1416.21	130.03	109.90	-571.51	-91.69	155.74	-614.21	-81.94	138.50	-588.41	-132.28	278.25	-772.93	-125.14	96.82	-937.24	30.46	1217.93	0.00	0.00	0.00	-901.66	68.31	1683.60	-908.20	-72.94	1672.48	-1051.12	-68.39	1685.48	-1040.14	75.25	1698.56	2027.52	1670.06	69.99	0.00	0.00	0.00	1433.78
1.52000	-1221.07	112.20	42.89	-1264.46	95.45	44.62	-1489.27	74.61	99.69	-1413.08	129.83	113.46	-562.00	-91.43	144.21	-606.08	-81.22	128.45	-588.41	-132.28	278.25	-766.45	-125.96	94.84	-923.43	27.27	1216.95	0.00	0.00	0.00	-887.80	64.88	1682.86	-897.43	-76.53	1671.82	-1039.14	-71.98	1684.67	-1028.31	71.21	1697.90	2028.74	1672.32	69.35	0.00	0.00	0.00	1433.85
1.53000	-1222.62	112.38	42.34	-1262.02	96.11	43.82	-1485.36	74.74	106.85	-1409.82	128.92	117.46	-555.12	-90.04	135.03	-599.82	-81.27	121.41	-588.41	-132.28	278.25	-761.45	-126.80	92.69	-911.56	24.36	1216.47	0.00	0.00	0.00	-877.10	61.12	1682.45	-884.87	-80.10	1671.25	-1027.01	-75.74	1683.92	-1015.93	68.52	1697.23	2028.97	1671.60	69.80	0.00	0.00	0.00	1434.12
1.54000	-1221.21	112.90	42.02	-1259.95	96.53	42.91	-1481.21	75.17	114.25	-1404.52	129.93	122.81	-549.61	-90.33	126.35	-594.32	-80.35	114.95	-588.41	-132.28	278.25	-757.18	-127.27	91.24	-899.25	21.06	1216.30	0.00	0.00	0.00	-865.59	57.19	1682.21	-871.92	-83.86	1670.77	-1015.16	-79.17	1683.39	-1003.86	64.99	1696.73	2028.04	1670.97	69.89	0.00	0.00	0.00	1434.91
1.55000	-1220.93	113.19	41.79	-1261.80	96.97	40.97	-1476.37	75.66	123.06	-1398.39	130.91	128.77	-541.07	-89.43	118.96	-590.53	-80.25	108.34	-588.41	-132.28	278.25	-753.48	-127.52	90.22	-886.87	18.37	1216.26	0.00	0.00	0.00	-851.54	53.86	1682.13	-860.61	-87.12	1670.76	-1003.10	-82.85	1683.23	-991.66	61.70	1696.70	2027.76	1670.98	69.80	0.00	0.00	0.00	1435.03
1.56000	-1220.41	113.58	41.53	-1259.00	97.46	40.25	-1468.92	74.16	133.64	-1391.53	131.25	135.28	-538.33	-89.28	111.45	-587.27	-79.72	102.24	-588.41	-132.28	278.25	-750.64	-127.80	89.46	-873.80	15.56	1216.61	0.00	0.00	0.00	-839.72	49.97	1682.56	-849.08	-91.08	1671.06	-991.00	-86.35	1683.51	-979.54	58.23	1697.10	2028.02	1670.86	69.85	0.00	0.00	0.00	1434.13
1.57000	-1218.88	114.09	41.57	-1257.07	97.57	38.91	-1461.72	75.86	144.14	-1383.22	131.92	142.88	-535.39	-89.79	104.40	-585.34	-79.64	97.31	-588.41	-132.28	278.25	-748.35	-127.88	88.57	-861.69	13.09	1217.27	0.00	0.00	0.00	-827.04	46.15	1683.26	-836.57	-94.76	1671.52	-978.80	-90.30	1684.01	-967.48	54.29	1697.83	2028.01	1671.26	69.74	0.00	0.00	0.00	1434.04
1.58000	-1218.67	114.61	40.74	-1254.33	98.37	38.70	-1451.05	73.84	157.52	-1373.64	132.02	150.86	-533.52	-89.98	98.40	-582.82	-79.34	93.29	-588.41	-132.28	278.25	-746.26	-128.53	87.95	-850.04	10.22	1218.36	0.00	0.00	0.00	-815.62	42.53	1684.27	-824.47	-98.43	1672.33	-966.55	-94.07	1684.73	-955.30	50.08	1698.91	2027.99	1670.61	69.99	0.00	0.00	0.00	1433.66
1.59000	-1216.12	115.44	40.10	-1249.62	98.23	39.13	-1438.57	72.07	171.75	-1362.65	132.28	159.72	-532.19	-90.31	93.59	-582.27	-79.48	89.59	-588.41	-132.28	278.25	-744.85	-128.57	87.11	-836.29	7.80	1219.61	0.00	0.00	0.00	-803.67	38.85	1685.41	-813.38	-102.15	1673.23	-954.45	-97.70	1685.74	-943.06	46.32	1700.19	2028.39	1670.37	70.11	0.00	0.00	0.00	1434.05
1.60000	-1215.22	115.97	38.22	-1238.51	98.43	41.15	-1424.09	70.83	186.81	-1349.59	133.07	169.49	-529.22	-90.80	89.71	-579.93	-80.04	86.95	-588.41	-132.28	278.25	-743.59	-129.31	86.62	-824.83	5.46	1221.16	0.00	0.00	0.00	-791.71	35.15	1686.71	-798.80	-105.63	1674.09	-942.27	-101.73	1686.92	-931.17	42.11	1701.78	2028.58	1670.87	70.10	0.00	0.00	0.00	1433.79
1.61000	-1212.06	117.26	37.36	-1235.49	97.33	42.10	-1407.71	69.75	202.09	-1335.56	132.25	178.92	-528.26	-91.52	86.00	-578.99	-80.28	83.96	-588.41	-132.28	278.25	-742.65	-129.59	86.06	-812.83	3.20	1222.93	0.00	0.00	0.00	-780.01	31.57	1688.22	-787.28	-109.15	1675.41	-930.34	-105.10	1688.32	-919.06	38.73	1703.37	2024.69	1674.97	50.60	0.00	0.00	0.00	1433.06
1.62000	-1208.48	117.33	35.66	-1231.12	96.96	45.07	-1389.12	69.00	217.16	-1319.74	132.02	188.97	-526.34	-91.43	83.26	-577.52	-80.87	81.87	-588.41	-132.28	278.25	-741.81	-130.08	85.74	-801.13	1.55	1224.83	0.00	0.00	0.00	-767.14	28.26	1689.73	-775.83	-112.18	1676.87	-918.15	-108.67	1689.84	-907.01	35.68	1705.02	2026.78	1671.24	64.16	0.00	0.00	0.00	1433.75
1.63000	-1201.34	117.24	33.49	-1223.55	96.81	49.73	-1368.62	67.16	232.39	-1302.68	131.71	199.28	-525.92	-90.65	81.71	-577.33	-80.67	80.72	-588.41	-132.28	278.25	-741.29	-129.91	85.45	-789.65	-0.70	1226.60	0.00	0.00	0.00	-755.28	24.97	1691.45	-764.61	-115.47	1678.40	-906.06	-112.18	1691.39	-894.85	32.90	1706.68	2027.80	1669.69	70.24	0.00	0.00	0.00	1433.10
1.64000	-1192.60	116.98	30.89	-1214.51	96.50	56.56	-1345.09	63.93	246.58	-1285.08	130.60	209.23	-525.91	-90.17	80.09	-576.45	-80.88	79.47	-588.41	-132.28	278.25	-740.81	-130.09	85.45	-778.32	-3.26	1228.55	0.00	0.00	0.00	-742.21	21.85	1693.05	-752.49	-118.94	1679.87	-894.14	-115.48	1693.02	-883.29	28.99	1708.68	2027.57	1670.31	69.92	0.00	0.00	0.00	1432.79
1.65000	-1185.27	117.65	27.51	-1204.61	95.95	62.21	-1322.79	62.32	258.56	-1266.27	128.76	218.46	-523.69	-89.79	79.25	-577.07	-80.08	78.38	-588.41	-132.28	278.25	-740.57	-129.70	85.23	-767.00	-5.19	1230.38	0.00	0.00	0.00	-732.03	18.57	1695.08	-740.39	-121.80	1681.47	-882.26	-118.73	1694.78	-871.55	26.04	1710.69	2029.09	1671.37	69.89	0.00	0.00	0.00	1434.14
1.66000	-1173.53	120.38	28.18	-1191.58	98.18	67.28	-1301.14	60.44	267.93	-1246.99	127.34	226.92	-524.87	-89.47	77.79	-576.35	-80.37	77.78	-588.41	-132.28	278.25	-740.15	-129.88	85.22	-755.38	-6.87	1232.28	0.00	0.00	0.00	-720.51	15.65	1696.97	-729.96	-125.00	1683.14	-870.54	-121.76	1696.57	-859.77	23.30	1712.80	2028.85	1671.53	69.69	0.00	0.00	0.00	1433.28
1.67000	-1157.21	121.22	37.34	-1171.59	99.16	75.24	-1280.42	56.45	275.49	-1228.60	124.28	234.52	-524.29	-89.41	76.90	-575.04	-80.12	77.59	-588.41	-132.28	278.25	-739.95	-129.76	85.13	-743.12	-8.83	1234.23	0.00	0.00	0.00	-707.47	12.94	1698.74	-717.77	-127.75	1684.87	-858.99	-124.45	1698.47	-848.26	20.58	1714.93	2025.01	1675.53	49.93	0.00	0.00	0.00	1433.41
1.68000	-1134.24	122.57	46.68	-1153.01	102.85	81.16	-1260.52	52.29	280.85	-1208.44	121.90	241.72	-524.88	-89.02	75.88	-576.30	-80.52	76.63	-588.41	-132.28	278.25	-739.72	-129.85	85.20	-731.41	-10.42	1236.12	0.00	0.00	0.00	-695.94	10.28	1700.74	-705.69	-130.59	1686.54	-847.47	-126.95	1700.41	-836.60	18.03	1717.16	2025.01	1678.03	43.43	0.00	0.00	0.00	1433.29
1.69000	-1110.27	124.44	53.93	-1129.23	103.86	87.41	-1240.56	48.64	285.36	-1187.20	119.57	247.53	-525.27	-89.41	74.96	-575.84	-79.97	76.36	-588.41	-132.28	278.25	-739.63	-129.48	85.04	-721.27	-12.03	1238.09	0.00	0.00	0.00	-684.78	7.75	1702.86	-692.52	-132.92	1688.21	-836.07	-129.79	1702.44	-825.14	15.45	1719.48	2026.97	1672.32	63.54	0.00	0.00	0.00	1434.91
1.70000	-1084.68	124.42	59.86	-1105.87	103.47	92.01	-1219.11	46.07	288.26	-1165.23	117.07	251.92	-524.86	-89.21	74.28	-574.86	-80.30	76.04	-588.41	-132.28	278.25	-739.49	-129.53	85.09	-710.48	-13.15	1240.19	0.00	0.00	0.00	-673.93	5.98	1704.93	-683.60	-135.44	1690.24	-824.86	-132.24	1704.56	-813.98	12.35	1721.99	2028.35	1670.34	70.11	0.00	0.00	0.00	1434.19
1.71000	-1058.99	124.36	64.50	-1082.19	102.68	95.74	-1196.48	43.44	289.93	-1141.99	115.66	255.25	-523.23	-89.04	74.18	-574.91	-80.65	75.42	-588.41	-132.28	278.25	-739.24	-130.01	85.33	-700.13	-14.32	1242.31	0.00	0.00	0.00	-663.09	3.67	1707.16	-671.00	-137.50	1692.11	-813.65	-134.57	1706.73	-802.62	10.61	1724.36	2028.64	1670.94	70.06	0.00	0.00	0.00	1433.20
1.72000	-1032.65	123.64	67.84	-1053.63	101.68	99.20	-1173.69	41.37	290.02	-1118.78	113.86	256.83	-522.92	-88.74	73.67	-575.68	-80.70	75.11	-588.41	-132.28	278.25	-739.25	-129.46	85.10	-689.18	-15.26	1244.65	0.00	0.00	0.00	-651.87	1.62	1709.36	-660.56	-139.33	1694.24	-802.60	-136.19	1709.09	-791.48	8.56	1726.77	2028.29	1671.02	69.88	0.00	0.00	0.00	1434.27
1.73000	-1003.19	122.91	70.76	-1027.84	100.92	100.92	-1150.55	39.70	288.67	-1095.45	112.37	257.09	-524.28	-88.90	72.66	-575.13	-80.18	74.70	-588.41	-132.28	278.25	-739.05	-129.57	85.20	-680.43	-16.13	1247.00	0.00	0.00	0.00	-641.05	-0.66	1711.52	-650.05	-141.21	1696.35	-791.52	-137.89	1711.36	-780.52	6.52	1729.13	2027.67	1669.97	70.09	0.00	0.00	0.00	1434.22
1.74000	-975.30	121.85	71.80	-999.92	99.64	101.65	-1126.88	37.34	286.43	-1071.24	110.81	255.95	-522.55	-88.67	72.40	-575.53	-80.50	74.35	-588.41	-132.28	278.25	-738.94	-129.80	85.36	-671.30	-17.45	1249.44	0.00	0.00	0.00	-629.35	-2.14	1713.51	-638.46	-143.23	1698.23	-780.64	-139.18	1713.63	-769.58	5.14	1731.25	2028.16	1671.20	69.77	0.00	0.00	0.00	1434.82
1.75000	-946.15	120.59	72.40	-971.13	98.11	101.46	-1103.07	36.47	282.37	-1046.83	109.26	253.61	-522.79	-88.79	71.96	-574.75	-80.64	74.07	-588.41	-132.28	278.25	-738.80	-129.93	85.47	-660.20	-18.17	1251.89	0.00	0.00	0.00	-618.71	-3.48	1715.48	-628.61	-144.86	1700.24	-769.86	-140.72	1715.77	-758.78	3.51	1733.28	2029.13	1671.53	69.90	0.00	0.00	0.00	1434.12
1.76000	-916.16	118.96	72.12	-941.34	96.15	100.58	-1078.58	35.42	277.55	-1021.54	108.14	250.08	-523.20	-88.90	71.12	-574.58	-80.22	73.38	-588.41	-132.28	278.25	-738.67	-129.61	85.42	-649.16	-19.68	1254.27	0.00	0.00	0.00	-608.77	-5.33	1717.37	-618.63	-146.72	1702.22	-759.25	-142.19	1717.78	-748.24	1.96	1735.26	2028.65	1671.58	69.80	0.00	0.00	0.00	1433.95
1.77000	-884.76	116.44	71.40	-911.23	93.73	98.75	-1054.22	35.13	271.29	-995.91	106.44	245.37	-522.99	-88.41	70.68	-575.33	-80.89	72.90	-588.41	-132.28	278.25	-738.60	-129.33	85.33	-638.69	-20.53	1256.41	0.00	0.00	0.00	-598.73	-6.76	1719.08	-606.50	-147.74	1703.98	-748.69	-143.60	1719.60	-737.66	1.00	1736.98	2027.43	1669.96	70.12	0.00	0.00	0.00	1433.70
1.78000	-852.02	114.62	70.70	-879.98	90.99	96.55	-1029.33	34.85	264.00	-969.72	105.29	239.79	-524.40	-88.79	69.72	-573.53	-80.26	72.44	-588.41	-132.28	278.25	-738.34	-129.43	85.51	-629.01	-22.12	1258.32	0.00	0.00	0.00	-588.57	-7.88	1720.69	-596.50	-148.90	1705.76	-738.38	-144.61	1721.35	-727.30	-0.32	1738.45	2028.43	1671.25	69.72	0.00	0.00	0.00	1433.92
1.79000	-826.94	108.34	61.20	-847.49	88.02	94.30	-1004.17	35.30	255.48	-942.54	104.15	233.37	-521.67	-88.69	69.70	-573.46	-79.91	71.89	-588.41	-132.28	278.25	-738.06	-129.65	85.76	-616.50	-23.11	1260.16	0.00	0.00	0.00	-577.20	-9.13	1722.02	-586.31	-149.90	1707.47	-728.16	-145.51	1722.96	-716.94	-1.32	1739.76	2028.14	1669.79	70.55	0.00	0.00	0.00	1432.73
1.80000	-788.56	104.37	60.53	-822.30	84.57	85.14	-977.63	34.21	246.63	-914.81	103.82	226.36	-520.98	-88.38	69.30	-573.46	-80.36	70.84	-588.41	-132.28	278.25	-738.08	-129.22	85.74	-606.22	-25.11	1261.64	0.00	0.00	0.00	-567.64	-10.19	1723.34	-576.46	-150.98	1708.99	-718.07	-145.99	1724.41	-706.44	-1.84	1740.83	2027.88	1669.66	70.40	0.00	0.00	0.00	1433.44
1.81000	-753.27	101.16	59.40	-781.55	81.70	84.46	-950.59	33.42	236.61	-886.94	102.50	218.51	-522.40	-88.39	68.10	-573.50	-80.48	70.10	-588.41	-132.28	278.25	-737.77	-129.41	85.98	-594.99	-26.71	1262.88	0.00	0.00	0.00	-557.66	-11.09	1724.39	-565.87	-152.03	1710.24	-707.95	-146.77	1725.59	-696.07	-3.01	1741.79	2027.38	1670.20	70.05	0.00	0.00	0.00	1433.41
1.82000	-712.29	98.00	60.11	-759.15	78.46	79.83	-923.11	33.60	225.29	-858.12	101.90	210.38	-522.01	-88.67	67.32	-574.20	-80.56	69.64	-588.41	-132.28	278.25	-737.59	-129.02	85.97	-584.73	-28.53	1263.81	0.00	0.00	0.00	-546.99	-11.98	1725.36	-554.19	-152.75	1711.16	-697.88	-147.37	1726.55	-685.76	-3.85	1742.58	2028.15	1670.76	70.02	0.00	0.00	0.00	1433.57
1.83000	-674.39	96.55	63.05	-708.45	77.29	84.47	-895.00	33.07	213.65	-828.65	101.19	201.71	-522.01	-89.15	66.72	-572.16	-80.13	69.69	-588.41	-132.28	278.25	-737.33	-129.24	86.29	-573.74	-30.00	1264.45	0.00	0.00	0.00	-536.49	-13.01	1726.04	-544.29	-153.77	1712.11	-687.65	-148.11	1727.23	-675.63	-4.84	1743.12	2028.75	1670.98	69.92	0.00	0.00	0.00	1433.75
1.84000	-639.00	94.34	61.73	-673.81	75.54	81.77	-865.58	32.32	201.59	-798.45	100.72	192.93	-523.42	-88.99	65.86	-573.98	-80.96	69.15	-588.41	-132.28	278.25	-737.15	-128.81	86.28	-563.24	-31.94	1264.80	0.00	0.00	0.00	-526.88	-13.75	1726.58	-537.01	-154.90	1713.04	-677.46	-148.89	1727.71	-665.32	-5.25	1743.42	2027.33	1669.32	70.33	0.00	0.00	0.00	1432.95
1.85000	-601.32	92.29	61.28	-637.53	74.22	79.38	-835.77	32.03	188.91	-767.86	100.21	184.05	-522.28	-88.05	66.08	-573.74	-81.17	69.54	-588.41	-132.28	278.25	-736.85	-128.88	86.46	-553.04	-33.19	1264.86	0.00	0.00	0.00	-515.94	-14.58	1726.94	-525.62	-155.49	1713.46	-667.29	-149.69	1727.94	-655.09	-6.12	1743.55	2027.22	1670.06	70.13	0.00	0.00	0.00	1434.29
1.86000	-563.63	90.46	60.92	-601.14	72.62	77.23	-799.89	31.48	173.64	-736.37	100.14	175.28	-521.71	-87.70	66.16	-572.56	-79.06	67.48	-588.41	-132.28	278.25	-736.75	-128.44	86.33	-543.07	-34.61	1264.66	0.00	0.00	0.00	-505.42	-15.31	1727.04	-515.97	-156.27	1713.81	-657.11	-150.32	1728.03	-644.77	-6.64	1743.46	2028.30	1670.47	70.38	0.00	0.00	0.00	1434.43
1.87000	-525.46	88.37	61.33	-562.94	70.90	75.69	-775.30	31.15	163.08	-704.91	99.01	166.19	-521.64	-88.24	65.72	-574.75	-79.02	66.40	-588.41	-132.28	278.25	-736.55	-128.46	86.43	-534.30	-36.17	1264.10	0.00	0.00	0.00	-494.61	-16.24	1727.08	-504.79	-157.01	1713.90	-647.03	-150.88	1727.89	-634.42	-6.78	1743.09	2028.82	1670.50	70.38	0.00	0.00	0.00	1434.08
1.88000	-487.11	86.14	61.97	-527.65	68.84	73.94	-753.07	31.01	154.04	-672.27	98.48	157.40	-520.65	-87.78	65.71	-572.50	-78.42	66.85	-588.41	-132.28	278.25	-736.36	-128.46	86.52	-524.90	-37.13	1263.53	0.00	0.00	0.00	-484.74	-16.86	1726.90	-496.07	-157.80	1713.95	-636.87	-151.09	1727.59	-624.30	-7.68	1742.73	2028.21	1670.51	69.97	0.00	0.00	0.00	1433.71
1.89000	-449.85	83.41	62.94	-490.39	66.60	73.11	-724.27	31.03	143.31	-639.47	97.90	148.88	-519.74	-88.18	65.45	-573.11	-74.77	66.97	-588.41	-132.28	278.25	-736.17	-128.42	86.59	-514.97	-38.37	1262.72	0.00	0.00	0.00	-474.94	-17.65	1726.56	-484.48	-158.33	1713.59	-626.82	-151.38	1727.12	-613.92	-7.86	1742.03	2027.96	1670.73	70.19	0.00	0.00	0.00	1433.97
1.90000	-411.92	80.62	64.83	-453.67	64.30	72.74	-680.00	31.19	127.71	-606.40	97.13	140.61	-520.86	-88.13	64.91	-567.41	-75.87	67.35	-588.41	-132.28	278.25	-735.97	-128.35	86.69	-505.49	-38.74	1261.63	0.00	0.00	0.00	-464.28	-18.16	1726.04	-474.15	-158.89	1713.30	-616.67	-151.63	1726.47	-603.30	-7.77	1741.26	2027.91	1670.19	70.52	0.00	0.00	0.00	1434.70
1.91000	-373.74	77.69	67.43	-417.50	61.70	73.16	-642.13	31.54	114.10	-573.09	96.02	132.56	-519.02	-84.43	65.89	-570.97	-76.65	65.50	-588.41	-132.28	278.25	-735.74	-128.17	86.73	-496.31	-39.64	1260.60	0.00	0.00	0.00	-453.29	-18.52	1725.35	-464.91	-159.70	1712.83	-606.37	-152.08	1725.64	-592.66	-7.56	1740.29	2025.07	1676.07	49.93	0.00	0.00	0.00	1433.90
1.92000	-336.50	74.43	70.64	-379.97	58.80	74.57	-607.88	31.30	103.07	-539.12	95.40	125.28	-518.73	-85.73	64.60	-572.94	-78.60	64.31	-588.41	-132.28	278.25	-735.53	-128.13	86.88	-486.70	-40.00	1259.39	0.00	0.00	0.00	-442.80	-18.71	1724.53	-454.88	-159.97	1712.21	-596.03	-152.42	1724.62	-582.20	-8.35	1739.36	2027.99	1673.26	63.33	0.00	0.00	0.00	1433.76
1.93000	-299.35	71.02	75.17	-343.49	56.21	76.65	-572.64	31.23	92.56	-504.93	94.88	118.71	-517.78	-86.69	63.77	-572.16	-79.38	63.67	-588.41	-132.28	278.25	-735.19	-128.18	87.10	-476.85	-40.46	1258.09	0.00	0.00	0.00	-431.93	-19.40	1723.68	-442.35	-160.01	1711.24	-585.55	-152.47	1723.50	-571.53	-8.43	1738.15	2028.33	1670.75	70.26	0.00	0.00	0.00	1433.56
1.94000	-262.29	67.89	80.89	-307.03	53.71	79.86	-536.89	29.92	83.40	-470.77	93.74	112.62	-520.74	-87.74	62.34	-572.15	-80.81	64.07	-588.41	-132.28	278.25	-734.97	-127.90	87.27	-466.02	-40.54	1256.85	0.00	0.00	0.00	-420.63	-19.66	1722.69	-432.90	-160.36	1710.40	-574.84	-152.59	1722.26	-560.72	-8.46	1736.90	2027.65	1669.42	70.38	0.00	0.00	0.00	1433.02
1.95000	-229.63	65.17	86.64	-270.85	51.18	84.28	-501.29	29.98	74.27	-437.00	92.35	107.45	-521.14	-89.96	61.52	-572.30	-81.17	63.61	-588.41	-132.28	278.25	-734.59	-127.75	87.50	-456.58	-40.97	1255.32	0.00	0.00	0.00	-410.43	-19.51	1721.55	-422.34	-160.42	1709.24	-564.08	-152.66	1720.82	-549.90	-8.20	1735.51	2027.76	1670.53	69.91	0.00	0.00	0.00	1433.31
1.96000	-195.11	62.65	94.16	-235.34	48.53	89.89	-466.18	28.76	66.83	-402.71	91.44	103.60	-521.42	-90.07	60.86	-571.00	-80.66	63.66	-588.41	-132.28	278.25	-734.25	-127.59	87.77	-446.23	-40.71	1253.90	0.00	0.00	0.00	-399.85	-19.55	1720.32	-411.81	-160.51	1708.02	-553.31	-152.65	1719.28	-539.04	-7.98	1734.02	2028.31	1671.00	70.10	0.00	0.00	0.00	1433.52
1.97000	-161.32	60.06	102.98	-201.55	46.32	96.28	-431.54	28.75	59.95	-368.98	89.94	100.76	-521.62	-89.68	60.17	-570.62	-81.10	63.26	-588.41	-132.28	278.25	-733.87	-127.27	87.98	-435.06	-41.33	1252.33	0.00	0.00	0.00	-390.08	-19.19	1719.11	-400.01	-160.24	1706.72	-542.56	-152.36	1717.76	-528.16	-7.66	1732.43	2025.99	1677.13	49.41	0.00	0.00	0.00	1433.16
1.98000	-128.13	57.65	112.89	-168.94	44.06	103.96	-396.32	27.42	55.03	-335.61	88.33	99.18	-519.64	-89.43	60.11	-570.21	-81.54	62.69	-588.41	-132.28	278.25	-733.37	-127.16	88.40	-423.43	-41.58	1250.57	0.00	0.00	0.00	-379.45	-18.80	1717.70	-388.33	-160.00	1705.43	-531.81	-151.97	1716.19	-517.19	-7.14	1730.77	2026.52	1671.99	63.91	0.00	0.00	0.00	1433.68
1.99000	-96.63	55.33	123.89	-135.01	41.85	113.35	-361.07	25.83	51.47	-303.45	86.20	98.75	-521.19	-89.60	58.80	-570.27	-81.20	62.49	-588.41	-132.28	278.25	-732.79	-127.12	88.87	-412.35	-41.57	1248.81	0.00	0.00	0.00	-367.65	-18.60	1716.14	-378.74	-159.77	1703.97	-520.90	-151.59	1714.50	-506.21	-6.64	1729.03	2027.35	1670.27	70.43	0.00	0.00	0.00	1433.25
2.00000	-67.00	53.50	135.72	-100.96	40.02	124.22	-326.88	23.84	49.74	-271.58	84.50	99.76	-518.47	-89.49	58.69	-569.91	-81.30	62.00	-588.41	-132.28	278.25	-732.21	-126.92	89.32	-400.41	-41.56	1246.87	0.00	0.00	0.00	-356.59	-17.89	1714.51	-368.94	-159.26	1702.61	-509.99	-150.86	1712.81	-495.20	-6.27	1727.25	2026.86	1670.11	70.45	0.00	0.00	0.00	1433.57
2.01000	-38.75	52.35	147.92	-77.78	38.26	133.28	-293.79	21.46	49.28	-241.23	81.89	101.44	-516.95	-89.50	58.32	-570.27	-81.53	63.15	-588.41	-132.28	278.25	-731.51	-126.83	89.93	-388.83	-41.95	1244.94	0.00	0.00	0.00	-345.20	-17.21	1712.82	-356.29	-158.56	1700.91	-499.00	-150.36	1710.99	-484.22	-5.42	1725.37	2027.82	1671.62	69.70	0.00	0.00	0.00	1432.08
2.02000	-11.90	51.06	160.44	-50.76	36.63	144.05	-261.86	17.82	50.10	-212.36	79.57	104.16	-516.99	-89.64	57.15	-569.95	-82.03	62.97	-588.41	-132.28	278.25	-730.84	-126.90	90.65	-377.81	-41.85	1242.91	0.00	0.00	0.00	-334.02	-16.52	1711.15	-345.99	-157.66	1699.45	-487.96	-149.46	1709.17	-473.10	-4.40	1723.37	2028.91	1671.89	69.92	0.00	0.00	0.00	1432.02
2.03000	12.84	50.14	172.08	-25.12	35.43	154.11	-232.02	14.29	51.00	-185.58	76.13	107.01	-517.32	-88.80	56.40	-570.37	-81.29	60.56	-588.41	-132.28	278.25	-730.08	-126.69	91.42	-364.99	-41.72	1240.85	0.00	0.00	0.00	-323.84	-15.39	1709.47	-335.56	-156.72	1697.96	-476.72	-148.59	1707.34	-462.01	-3.58	1721.43	2024.46	1674.37	50.78	0.00	0.00	0.00	1433.55
2.04000	34.80	50.23	182.42	-1.79	34.07	163.56	-204.96	8.95	52.14	-161.36	72.94	109.74	-517.47	-89.24	55.28	-570.51	-81.95	61.73	-588.41	-132.28	278.25	-729.18	-126.94	92.47	-353.30	-41.57	1238.70	0.00	0.00	0.00	-311.79	-14.55	1707.66	-324.50	-155.52	1696.38	-465.24	-147.52	1705.52	-450.74	-2.39	1719.46	2026.64	1670.82	64.29	0.00	0.00	0.00	1433.19
2.05000	53.31	51.11	190.90	18.05	34.45	170.98	-180.62	2.35	53.16	-139.96	68.80	110.80	-518.56	-89.07	54.10	-570.50	-82.49	61.27	-588.41	-132.28	278.25	-728.35	-126.69	93.39	-342.06	-41.78	1236.48	0.00	0.00	0.00	-299.12	-13.20	1705.81	-312.79	-154.38	1694.96	-453.79	-146.36	1703.57	-439.34	-1.05	1717.32	2028.33	1669.72	70.82	0.00	0.00	0.00	1432.41
2.06000	68.76	53.03	195.86	34.38	34.86	175.78	-160.17	-5.77	54.20	-121.82	64.82	110.22	-516.21	-88.45	53.76	-568.32	-82.45	61.30	-588.41	-132.28	278.25	-727.38	-126.87	94.49	-330.95	-41.72	1234.21	0.00	0.00	0.00	-288.28	-11.85	1704.09	-300.20	-152.57	1693.30	-442.35	-144.83	1701.61	-427.84	0.44	1715.13	2028.44	1670.84	70.47	0.00	0.00	0.00	1433.67
2.07000	81.90	53.37	196.88	48.03	34.63	176.78	-143.92	-12.34	54.15	-107.22	60.25	108.33	-515.56	-88.54	53.11	-568.83	-82.42	60.29	-588.41	-132.28	278.25	-726.18	-127.59	95.94	-318.13	-41.32	1231.98	0.00	0.00	0.00	-276.52	-10.32	1702.33	-289.14	-151.25	1691.83	-430.84	-143.14	1699.69	-416.15	2.16	1712.99	2028.84	1671.81	69.79	0.00	0.00	0.00	1433.80
2.08000	94.10	52.37	193.72	60.24	32.86	174.13	-131.63	-17.56	53.07	-95.41	55.85	106.17	-517.36	-88.27	51.83	-567.10	-82.62	60.13	-588.41	-132.28	278.25	-724.99	-128.08	97.34	-305.86	-40.97	1229.67	0.00	0.00	0.00	-265.07	-9.05	1700.78	-276.39	-149.29	1690.29	-419.23	-141.49	1697.71	-404.44	3.74	1710.87	2028.28	1671.16	70.21	0.00	0.00	0.00	1433.97
2.09000	105.34	49.96	187.86	71.11	30.03	168.88	-122.51	-21.77	50.88	-86.23	51.20	103.55	-516.99	-88.24	50.82	-567.71	-83.03	59.31	-588.41	-132.28	278.25	-723.58	-128.49	98.86	-294.61	-40.81	1227.28	0.00	0.00	0.00	-253.99	-7.23	1699.17	-265.10	-147.64	1688.70	-407.53	-139.76	1695.72	-392.73	5.55	1708.76	2025.19	1675.95	49.98	0.00	0.00	0.00	1433.93
2.10000	114.76	47.44	180.41	79.97	26.32	162.54	-115.37	-26.68	48.20	-79.01	46.41	100.19	-516.74	-88.16	50.04	-565.84	-83.72	59.13	-588.41	-132.28	278.25	-722.11	-129.16	100.81	-281.84	-40.18	1224.90	0.00	0.00	0.00	-242.65	-5.53	1697.68	-254.63	-145.93	1687.31	-395.81	-137.70	1693.77	-381.05	7.02	1706.76	2022.62	1674.84	44.46	0.00	0.00	0.00	1433.46
2.11000	121.49	43.75	171.72	87.84	21.90	154.87	-111.15	-29.87	47.07	-73.33	42.03	96.94	-514.44	-87.66	49.83	-565.26	-83.86	58.66	-588.41	-132.28	278.25	-720.42	-129.64	102.89	-269.20	-39.39	1222.77	0.00	0.00	0.00	-229.60	-3.58	1696.06	-243.13	-144.22	1685.90	-384.04	-135.78	1691.83	-369.20	8.77	1704.86	2026.66	1671.97	64.16	0.00	0.00	0.00	1433.08
2.12000	131.79	37.08	161.61	95.64	15.90	146.64	-107.68	-32.04	46.58	-68.59	38.37	95.55	-514.67	-87.45	48.81	-563.40	-83.74	58.41	-588.41	-132.28	278.25	-718.43	-130.46	105.35	-257.64	-38.73	1220.87	0.00	0.00	0.00	-218.06	-1.76	1694.54	-231.30	-142.27	1684.38	-372.16	-133.45	1690.15	-357.19	11.12	1702.90	2027.85	1671.29	70.07	0.00	0.00	0.00	1433.63
2.13000	141.29	30.70	150.92	104.51	9.67	137.49	-103.87	-34.04	47.10	-62.15	35.91	94.12	-512.83	-86.81	48.62	-563.86	-84.19	57.38	-588.41	-132.28	278.25	-716.33	-131.39	108.06	-244.77	-37.59	1219.18	0.00	0.00	0.00	-206.31	0.13	1693.18	-219.27	-140.13	1683.00	-359.98	-131.44	1688.64	-345.19	13.21	1701.39	2023.91	1674.41	50.88	0.00	0.00	0.00	1433.73
2.14000	151.77	24.06	139.19	113.45	3.30	127.84	-100.16	-35.38	48.40	-54.83	33.61	92.96	-513.41	-86.93	47.77	-562.31	-84.56	56.94	-588.41	-132.28	278.25	-713.92	-132.24	110.97	-232.78	-36.54	1217.82	0.00	0.00	0.00	-194.34	2.30	1692.16	-205.60	-137.82	1681.88	-347.58	-129.19	1687.61	-333.12	15.23	1700.40	2027.01	1672.72	63.98	0.00	0.00	0.00	1433.03
2.15000	160.73	17.34	128.01	124.50	-1.97	119.41	-97.18	-35.43	49.71	-48.21	32.93	91.92	-513.42	-87.02	46.92	-560.20	-84.88	56.57	-588.41	-132.28	278.25	-711.30	-133.13	114.26	-219.03	-34.79	1216.95	0.00	0.00	0.00	-181.70	4.68	1691.45	-193.98	-135.94	1681.11	-335.21	-127.21	1686.89	-320.97	17.59	1699.67	2028.02	1670.53	70.48	0.00	0.00	0.00	1433.18
2.16000	167.94	12.79	117.02	128.88	-6.25	110.01	-94.72	-36.27	51.17	-43.08	31.88	90.56	-512.93	-87.08	46.09	-559.42	-85.64	55.75	-588.41	-132.28	278.25	-708.12	-134.58	118.12	-205.80	-33.87	1216.53	0.00	0.00	0.00	-169.70	7.00	1690.92	-181.38	-133.38	1680.62	-322.98	-124.88	1686.37	-308.71	20.03	1699.10	2027.97	1671.03	70.18	0.00	0.00	0.00	1433.06
2.17000	169.26	10.84	107.06	133.07	-8.28	102.05	-92.54	-36.07	52.17	-38.79	31.72	89.69	-510.96	-86.88	45.93	-558.22	-86.60	54.93	-588.41	-132.28	278.25	-704.47	-135.66	122.02	-192.18	-32.65	1216.34	0.00	0.00	0.00	-158.04	9.03	1690.64	-168.36	-131.00	1680.25	-310.77	-122.63	1686.01	-296.50	21.84	1698.88	2028.01	1670.76	70.33	0.00	0.00	0.00	1433.57
2.18000	169.87	11.34	97.11	137.16	-7.96	95.25	-90.52	-36.50	53.25	-35.70	31.23	89.12	-511.13	-87.16	45.05	-555.46	-86.69	54.33	-588.41	-132.28	278.25	-700.05	-137.63	126.61	-179.91	-31.18	1216.50	0.00	0.00	0.00	-144.83	11.15	1690.68	-156.76	-129.11	1680.17	-298.49	-120.32	1685.94	-283.94	24.12	1698.96	2025.74	1677.00	49.55	0.00	0.00	0.00	1434.82
2.19000	173.77	11.08	90.42	140.13	-7.56	89.53	-89.11	-36.78	54.14	-33.29	30.82	88.75	-510.28	-87.47	44.41	-553.54	-87.56	53.33	-588.41	-132.28	278.25	-695.03	-139.41	131.56	-166.88	-30.54	1216.92	0.00	0.00	0.00	-132.71	13.31	1691.11	-144.25	-126.78	1680.40	-286.19	-117.86	1686.22	-271.38	26.22	1699.36	2028.21	1673.57	63.54	0.00	0.00	0.00	1433.59
2.20000	177.69	10.42	84.44	142.37	-8.28	84.52	-87.99	-36.78	54.85	-30.89	30.25	88.59	-509.83	-87.27	43.96	-551.80	-88.48	52.24	-588.41	-132.28	278.25	-688.94	-141.77	137.25	-152.10	-29.46	1217.59	0.00	0.00	0.00	-120.68	15.42	1691.83	-132.42	-124.74	1680.86	-273.89	-115.65	1686.79	-258.85	28.36	1700.12	2027.57	1671.29	69.98	0.00	0.00	0.00	1434.51
2.21000	178.25	9.32	79.75	143.46	-9.18	80.56	-87.28	-36.95	55.21	-29.06	29.52	88.74	-511.15	-88.09	42.70	-548.51	-88.84	51.40	-588.41	-132.28	278.25	-681.77	-143.90	143.20	-138.49	-28.91	1218.60	0.00	0.00	0.00	-107.73	17.65	1692.51	-118.77	-122.47	1681.56	-261.56	-113.53	1687.71	-246.35	30.53	1701.06	2028.10	1671.22	70.11	0.00	0.00	0.00	1433.69
2.22000	181.60	8.54	78.65	144.15	-9.40	77.23	-86.68	-37.41	55.65	-27.63	28.04	88.51	-509.33	-88.73	42.31	-544.18	-89.70	50.67	-588.41	-132.28	278.25	-673.43	-146.85	149.91	-125.10	-28.47	1219.86	0.00	0.00	0.00	-95.25	19.82	1693.48	-107.22	-120.52	1682.56	-249.10	-111.37	1688.94	-233.95	32.67	1702.24	2028.97	1671.65	70.09	0.00	0.00	0.00	1434.03
2.23000	182.80	8.20	75.01	144.50	-9.50	74.19	-86.01	-37.52	55.99	-26.36	27.90	88.83	-508.45	-88.92	41.62	-541.78	-90.78	50.34	-588.41	-132.28	278.25	-663.65	-150.26	157.26	-111.62	-27.18	1221.53	0.00	0.00	0.00	-83.18	21.54	1694.77	-94.32	-118.51	1683.83	-236.56	-109.50	1690.38	-221.72	34.58	1703.69	2028.54	1671.45	70.12	0.00	0.00	0.00	1433.25
2.24000	183.07	7.53	71.69	145.26	-9.77	71.64	-85.54	-37.49	56.13	-25.05	27.28	88.91	-505.82	-90.08	40.82	-537.46	-91.47	51.00	-588.41	-132.28	278.25	-652.70	-153.61	164.93	-97.75	-26.54	1223.26	0.00	0.00	0.00	-71.11	23.44	1696.05	-83.33	-116.62	1685.32	-224.27	-107.48	1692.14	-209.52	36.32	1705.19	2028.62	1671.62	70.00	0.00	0.00	0.00	1434.01
2.25000	180.99	6.24	68.49	146.24	-10.44	70.09	-85.23	-38.38	56.61	-24.12	26.55	88.99	-501.60	-91.37	40.29	-532.87	-92.84	51.82	-588.41	-132.28	278.25	-640.31	-157.15	173.11	-84.98	-25.09	1225.20	0.00	0.00	0.00	-58.88	25.67	1697.45	-71.11	-114.68	1687.12	-212.16	-105.93	1694.02	-197.53	37.66	1706.86	2027.54	1671.02	69.89	0.00	0.00	0.00	1433.37
2.26000	181.81	5.94	66.48	145.56	-11.06	68.45	-84.90	-37.83	56.41	-23.33	25.87	88.99	-499.38	-91.75	39.27	-528.04	-94.49	53.59	-588.41	-132.28	278.25	-626.10	-161.57	181.70	-73.03	-25.67	1227.01	0.00	0.00	0.00	-47.39	27.44	1699.12	-59.51	-112.87	1689.02	-200.28	-104.19	1696.03	-185.76	39.26	1708.59	2027.57	1670.15	70.24	0.00	0.00	0.00	1433.14
2.27000	183.32	5.47	65.51	145.82	-11.18	67.42	-84.69	-38.34	56.71	-22.72	25.99	89.17	-495.27	-93.45	37.96	-522.33	-96.66	56.39	-588.41	-132.28	278.25	-610.49	-165.86	190.71	-62.03	-24.14	1229.03	0.00	0.00	0.00	-35.15	29.11	1700.89	-48.25	-111.27	1691.27	-188.46	-102.63	1698.17	-174.23	40.73	1710.40	2028.28	1670.82	70.22	0.00	0.00	0.00	1434.01
2.28000	183.05	5.24	64.30	146.70	-11.51	67.03	-84.47	-38.26	56.64	-22.35	25.47	89.12	-489.67	-95.53	36.86	-515.35	-99.29	59.80	-588.41	-132.28	278.25	-593.54	-170.02	199.52	-49.42	-23.70	1230.96	0.00	0.00	0.00	-24.57	30.56	1702.98	-35.26	-109.77	1693.40	-176.79	-101.23	1700.34	-162.81	41.69	1712.37	2024.87	1675.22	50.10	0.00	0.00	0.00	1434.24
2.29000	182.92	4.77	63.62	146.63	-11.63	66.41	-84.32	-37.98	56.54	-21.98	25.59	89.27	-483.81	-98.22	35.22	-506.93	-100.70	64.11	-588.41	-132.28	278.25	-575.32	-174.49	208.50	-36.73	-23.93	1232.85	0.00	0.00	0.00	-12.74	31.81	1705.15	-24.11	-108.38	1695.88	-165.21	-99.91	1702.61	-151.33	43.12	1714.31	2027.34	1672.93	63.64	0.00	0.00	0.00	1433.80
2.30000	184.93	4.57	63.58	146.80	-11.77	66.15	-84.18	-38.15	56.63	-21.70	25.02	89.11	-476.55	-100.22	33.54	-499.14	-103.08	68.49	-588.41	-132.28	278.25	-556.07	-178.65	217.00	-28.35	-22.34	1235.13	0.00	0.00	0.00	-0.57	32.99	1707.37	-12.25	-107.07	1698.32	-153.69	-98.75	1704.91	-139.86	44.46	1716.30	2028.34	1671.54	69.93	0.00	0.00	0.00	1435.04
2.31000	184.63	4.22	63.13	147.12	-11.93	65.86	-84.11	-38.55	56.89	-21.56	25.13	89.29	-468.59	-102.57	30.91	-484.61	-104.64	74.59	-588.39	-132.29	278.26	-535.91	-182.56	225.07	-18.29	-21.61	1237.34	0.00	0.00	0.00	10.22	34.47	1709.56	-0.57	-105.87	1700.83	-142.30	-98.03	1707.16	-128.47	45.57	1718.30	2024.45	1674.55	50.26	0.00	0.00	0.00	1434.65
2.32000	183.91	4.27	62.42	146.32	-11.92	65.22	-83.93	-38.34	56.86	-21.31	24.89	89.26	-457.49	-104.82	32.09	-470.89	-107.66	79.47	-565.57	-136.37	287.68	-515.51	-185.90	231.95	-5.24	-21.29	1239.61	0.00	0.00	0.00	21.01	35.11	1711.84	11.58	-105.15	1703.30	-130.85	-97.26	1709.47	-117.25	46.62	1720.38	2027.11	1671.51	64.30	0.00	0.00	0.00	1432.98
2.33000	184.38	3.96	62.29	146.53	-11.84	64.88	-83.88	-38.33	56.95	-21.12	25.13	89.49	-438.65	-107.95	39.00	-452.14	-110.69	85.79	-544.13	-139.56	295.37	-494.96	-188.93	238.86	3.71	-21.09	1241.89	0.00	0.00	0.00	32.12	35.53	1714.22	22.05	-104.37	1705.73	-119.46	-96.65	1711.83	-106.22	47.43	1722.50	2028.12	1671.11	70.11	0.00	0.00	0.00	1433.37
2.34000	185.64	4.04	62.17	146.73	-11.83	64.68	-83.92	-38.54	57.24	-20.92	24.98	89.54	-414.67	-110.99	46.72	-429.20	-112.77	93.24	-523.67	-142.55	301.39	-473.53	-191.59	245.24	15.08	-21.14	1244.31	0.00	0.00	0.00	43.34	36.39	1716.44	33.52	-103.74	1708.28	-108.18	-96.39	1714.15	-95.31	47.79	1724.67	2027.53	1671.69	69.76	0.00	0.00	0.00	1434.40
2.35000	185.11	3.95	61.65	146.17	-11.76	64.12	-83.99	-38.50	57.34	-20.75	24.80	89.57	-389.15	-114.65	53.68	-404.01	-115.96	99.68	-503.22	-145.65	305.63	-451.21	-193.97	250.64	27.03	-21.21	1246.86	0.00	0.00	0.00	54.46	36.73	1718.69	44.55	-103.22	1710.70	-97.11	-96.55	1716.42	-84.50	48.47	1726.84	2027.91	1671.44	70.07	0.00	0.00	0.00	1434.57
2.36000	185.71	4.12	61.34	147.12	-11.62	64.08	-84.08	-38.69	57.59	-20.46	25.24	89.81	-360.49	-117.98	59.98	-380.27	-118.88	104.34	-482.00	-147.95	307.91	-428.10	-196.32	255.13	37.80	-21.31	1249.29	0.00	0.00	0.00	64.32	37.35	1721.03	54.22	-102.93	1713.19	-86.17	-96.29	1718.82	-73.88	48.50	1729.07	2023.97	1673.51	50.49	0.00	0.00	0.00	1434.27
2.37000	185.05	3.79	60.87	147.42	-11.62	63.97	-84.14	-38.72	57.78	-20.27	25.14	89.94	-329.84	-120.60	65.69	-353.31	-122.45	108.17	-460.20	-149.35	308.46	-404.22	-198.16	258.26	48.12	-21.86	1251.76	0.00	0.00	0.00	76.13	37.83	1723.11	64.35	-103.06	1715.56	-75.32	-96.41	1721.17	-63.37	48.69	1731.25	2025.91	1671.64	63.74	0.00	0.00	0.00	1433.51
2.38000	184.14	3.59	60.41	147.26	-11.80	63.73	-83.94	-39.14	58.08	-20.16	25.20	90.07	-300.35	-124.87	69.16	-321.13	-125.86	111.57	-437.43	-150.98	307.97	-379.66	-199.75	260.12	60.10	-22.05	1254.29	0.00	0.00	0.00	85.94	38.02	1725.34	76.65	-103.01	1717.59	-64.53	-96.49	1723.48	-52.93	48.77	1733.39	2023.47	1673.20	50.55	0.00	0.00	0.00	1433.23
2.39000	184.60	3.60	60.06	147.20	-11.89	63.44	-83.64	-39.29	58.30	-19.99	24.57	90.01	-269.34	-129.16	71.34	-293.06	-129.96	112.59	-414.11	-151.79	306.03	-354.34	-200.77	260.60	68.02	-22.28	1256.71	0.00	0.00	0.00	95.67	38.30	1727.46	87.11	-103.07	1719.88	-53.86	-96.98	1725.64	-42.58	48.64	1735.47	2026.55	1671.11	64.12	0.00	0.00	0.00	1433.60
2.40000	183.61	3.33	59.50	146.55	-11.83	63.00	-83.44	-38.95	58.28	-19.74	24.61	90.24	-237.72	-133.49	72.72	-262.81	-133.86	112.86	-389.93	-151.77	302.61	-328.87	-202.30	260.16	77.04	-22.54	1258.91	0.00	0.00	0.00	105.89	38.21	1729.49	96.73	-103.26	1722.04	-43.14	-97.67	1727.65	-32.34	48.47	1737.44	2027.83	1670.32	70.57	0.00	0.00	0.00	1433.96
2.41000	184.59	3.23	59.51	146.95	-11.96	62.81	-83.27	-39.12	58.43	-19.59	24.92	90.60	-206.83	-138.52	72.41	-232.08	-137.50	112.21	-364.61	-153.39	302.80	-302.81	-203.51	258.46	87.07	-22.75	1261.18	0.00	0.00	0.00	115.80	38.11	1731.34	108.63	-103.42	1723.89	-32.48	-98.44	1729.60	-22.17	47.93	1739.36	2027.84	1670.02	70.58	0.00	0.00	0.00	1434.25
2.42000	183.98	3.08	59.03	147.44	-12.17	62.81	-83.47	-38.42	58.26	-19.37	24.52	90.63	-173.68	-142.57	72.01	-200.80	-141.69	110.62	-338.55	-154.82	302.18	-276.16	-204.73	255.67	97.88	-22.84	1263.35	0.00	0.00	0.00	126.69	38.05	1733.05	119.34	-103.94	1725.67	-21.80	-99.29	1731.37	-11.95	47.48	1741.06	2028.66	1671.66	70.07	0.00	0.00	0.00	1434.09
2.43000	183.33	3.19	58.45	146.98	-12.17	62.43	-83.45	-38.23	58.43	-19.20	24.41	90.79	-140.54	-147.16	70.75	-168.02	-144.93	108.69	-311.80	-156.07	300.78	-248.81	-205.71	251.72	107.60	-22.71	1265.15	0.00	0.00	0.00	136.67	38.00	1734.56	128.61	-104.50	1727.23	-11.08	-99.89	1733.03	-1.75	46.65	1742.70	2028.72	1671.36	70.26	0.00	0.00	0.00	1434.27
2.44000	184.08	3.19	58.38	147.62	-12.13	62.30	-83.01	-38.29	58.70	-18.98	24.22	90.96	-105.34	-151.29	69.50	-135.71	-148.16	106.10	-284.43	-157.15	298.65	-221.26	-206.68	246.82	116.45	-22.48	1266.90	0.00	0.00	0.00	147.22	37.64	1735.95	140.21	-104.85	1728.54	-0.42	-100.76	1734.46	8.51	45.93	1744.13	2028.31	1671.25	70.19	0.00	0.00	0.00	1433.84
2.45000	184.95	3.18	58.34	147.25	-12.23	61.89	-82.71	-38.77	59.32	-18.75	24.18	91.11	-69.90	-156.37	66.80	-100.57	-151.31	103.56	-256.50	-158.06	295.82	-193.15	-207.49	240.87	127.81	-22.04	1268.37	0.00	0.00	0.00	157.14	37.13	1737.10	150.02	-105.35	1729.78	10.16	-101.70	1735.70	18.81	45.23	1745.36	2027.71	1670.94	70.07	0.00	0.00	0.00	1433.33
2.46000	184.31	3.26	57.85	146.86	-12.26	61.54	-82.42	-38.91	59.70	-18.54	24.39	91.35	-31.64	-158.89	66.03	-64.13	-153.60	101.42	-228.06	-158.81	292.33	-164.12	-208.79	234.27	135.77	-21.69	1269.61	0.00	0.00	0.00	167.13	36.96	1738.01	160.35	-105.96	1730.69	20.59	-102.63	1736.70	28.95	44.34	1746.41	2027.80	1670.52	70.26	0.00	0.00	0.00	1432.84
2.47000	183.59	3.13	57.32	147.77	-12.13	61.65	-82.30	-38.80	59.77	-18.37	24.47	91.59	7.01	-161.29	65.42	-27.88	-155.95	98.62	-199.19	-159.41	288.22	-134.34	-209.54	226.56	145.41	-21.43	1270.59	0.00	0.00	0.00	177.53	36.36	1738.67	171.01	-106.62	1731.34	30.94	-103.57	1737.52	39.06	43.44	1747.21	2027.09	1669.45	70.57	0.00	0.00	0.00	1433.53
2.48000	183.71	2.90	57.22	147.70	-12.36	61.60	-82.30	-38.55	59.64	-18.17	24.43	91.69	46.58	-163.39	64.91	7.65	-157.57	95.74	-169.94	-159.87	283.52	-104.20	-210.94	218.48	156.64	-21.04	1271.39	0.00	0.00	0.00	187.60	35.51	1739.23	181.14	-107.16	1731.80	41.27	-104.58	1738.10	49.15	42.88	1747.77	2027.67	1670.55	70.27	0.00	0.00	0.00	1433.11
2.49000	185.28	2.97	57.60	147.66	-12.36	61.39	-82.36	-38.28	59.43	-17.99	24.24	91.80	83.42	-165.30	64.46	46.76	-159.14	93.48	-140.38	-160.19	278.28	-73.35	-212.24	209.72	165.16	-20.80	1271.67	0.00	0.00	0.00	197.19	35.23	1739.54	191.62	-107.82	1732.06	51.61	-105.39	1738.54	59.18	41.92	1748.16	2027.86	1670.04	70.47	0.00	0.00	0.00	1433.33
2.50000	185.57	2.95	57.40	147.96	-12.71	61.58	-82.44	-38.09	59.27	-17.82	24.08	91.94	123.10	-166.77	64.39	84.18	-161.43	90.78	-110.57	-160.38	272.54	-41.53	-213.71	200.54	174.61	-20.78	1271.93	0.00	0.00	0.00	208.10	34.50	1739.48	202.18	-108.52	1732.26	61.95	-106.42	1738.65	69.15	40.67	1748.37	2027.18	1669.05	70.76	0.00	0.00	0.00	1433.71
2.51000	185.72	2.52	57.55	148.16	-13.09	61.81	-82.48	-38.11	59.27	-17.60	24.39	92.30	161.71	-169.23	63.77	122.62	-162.88	88.56	-80.56	-160.44	266.32	-8.96	-215.14	190.95	185.26	-20.73	1271.84	0.00	0.00	0.00	217.60	33.90	1739.35	212.41	-109.04	1732.07	72.28	-107.36	1738.60	79.15	39.64	1748.33	2026.80	1669.17	70.64	0.00	0.00	0.00	1432.95
2.52000	187.25	2.77	57.70	150.91	-14.40	63.47	-82.42	-38.43	59.56	-17.36	23.83	92.27	202.25	-171.53	63.80	161.62	-164.79	86.35	-50.43	-160.40	259.68	23.97	-216.60	181.25	195.11	-20.98	1271.50	0.00	0.00	0.00	227.51	33.04	1739.04	222.20	-110.03	1731.66	82.67	-108.51	1738.28	89.19	38.67	1748.06	2027.85	1670.72	70.21	0.00	0.00	0.00	1433.58
2.53000	169.04	-2.64	57.38	148.79	-14.78	63.04	-82.37	-39.05	60.02	-17.04	23.59	92.41	240.85	-173.27	64.06	200.04	-166.35	84.41	-20.23	-160.24	252.64	57.82	-217.76	171.39	204.54	-21.29	1271.04	0.00	0.00	0.00	237.88	32.21	1738.51	233.75	-110.51	1731.14	93.17	-109.40	1737.84	99.28	37.80	1747.56	2027.62	1670.78	70.11	0.00	0.00	0.00	1434.07
2.54000	170.27	-2.53	57.88	153.50	-14.02	64.26	-82.23	-39.39	60.35	-16.74	23.77	92.80	282.29	-174.74	65.74	240.12	-167.94	83.40	9.97	-159.98	245.25	92.69	-218.86	161.72	216.14	-21.63	1270.26	0.00	0.00	0.00	248.36	31.37	1737.79	244.34	-111.47	1730.34	103.75	-110.50	1737.14	109.49	36.45	1746.99	2027.12	1669.73	70.49	0.00	0.00	0.00	1433.94
2.55000	163.40	-1.05	55.96	150.96	-13.80	63.60	-82.11	-39.18	60.39	-16.51	23.93	93.08	322.88	-176.53	67.96	278.45	-170.03	82.53	40.12	-159.63	237.54	127.70	-219.91	152.32	226.76	-22.05	1269.38	0.00	0.00	0.00	258.74	30.28	1736.96	254.31	-112.39	1729.52	114.37	-111.60	1736.29	119.78	35.24	1746.15	2027.73	1671.05	70.15	0.00	0.00	0.00	1433.46
2.56000	167.03	-0.51	55.98	151.60	-13.02	63.16	-81.94	-39.23	60.62	-16.21	23.22	93.09	362.70	-178.24	70.90	318.07	-171.34	83.04	70.15	-159.20	229.56	163.29	-221.02	143.54	237.11	-22.43	1268.36	0.00	0.00	0.00	268.71	29.20	1735.99	264.83	-113.68	1728.46	125.17	-112.77	1735.23	130.21	33.91	1745.23	2027.09	1670.15	70.34	0.00	0.00	0.00	1433.34
2.57000	163.43	0.76	54.25	147.70	-12.75	60.59	-81.76	-39.09	60.65	-15.86	23.50	93.53	403.19	-180.35	75.31	357.63	-173.30	84.43	100.00	-158.69	221.34	199.56	-221.71	135.08	248.25	-22.94	1267.16	0.00	0.00	0.00	279.83	28.04	1734.88	274.52	-114.82	1727.35	135.88	-114.03	1734.00	140.76	32.10	1744.17	2026.98	1670.53	70.12	0.00	0.00	0.00	1433.02
2.58000	187.66	3.75	56.01	149.17	-12.40	60.60	-81.61	-39.81	61.15	-15.46	23.34	93.81	442.41	-181.95	80.79	397.09	-174.99	87.17	129.61	-158.10	212.92	235.79	-222.20	127.54	257.31	-23.23	1265.85	0.00	0.00	0.00	289.46	26.92	1733.64	286.17	-115.74	1725.91	146.53	-115.48	1732.64	151.49	30.88	1742.86	2028.51	1671.36	70.08	0.00	0.00	0.00	1433.81
2.59000	187.08	3.94	55.39	149.09	-12.31	60.42	-81.51	-39.98	61.46	-15.08	23.42	94.19	482.71	-183.59	88.07	435.86	-176.11	91.29	158.92	-157.45	204.33	272.41	-222.58	121.04	267.81	-23.95	1264.44	0.00	0.00	0.00	301.04	25.84	1732.16	296.90	-116.88	1724.50	157.22	-117.01	1731.17	162.31	29.44	1741.52	2028.06	1670.01	70.50	0.00	0.00	0.00	1433.54
2.60000	186.36	4.23	54.81	148.49	-12.24	60.00	-81.31	-40.23	61.81	-14.76	23.12	94.53	521.56	-184.11	96.89	474.63	-176.79	97.22	187.86	-156.75	195.62	309.36	-222.83	115.77	278.53	-24.52	1262.96	0.00	0.00	0.00	311.63	24.35	1730.70	308.40	-118.01	1722.82	168.07	-118.54	1729.59	173.17	27.64	1740.03	2028.05	1670.52	70.37	0.00	0.00	0.00	1433.55
2.61000	186.38	4.44	54.45	149.79	-12.35	60.23	-81.13	-40.74	62.20	-14.33	22.93	94.87	558.90	-184.19	107.56	511.61	-177.42	104.18	216.37	-155.99	186.83	345.94	-222.98	111.95	290.01	-25.39	1261.45	0.00	0.00	0.00	322.21	23.09	1728.95	319.16	-119.30	1721.00	179.05	-120.09	1727.89	184.07	25.98	1738.42	2028.21	1670.72	70.40	0.00	0.00	0.00	1433.68
2.62000	186.85	4.73	54.10	148.95	-12.44	59.64	-80.85	-40.53	62.36	-13.87	22.78	95.26	594.46	-183.97	119.68	547.82	-177.63	114.03	244.39	-155.19	177.99	382.11	-223.31	109.80	299.33	-26.43	1259.81	0.00	0.00	0.00	333.03	22.14	1727.11	329.71	-120.69	1719.26	190.10	-121.55	1726.10	194.86	24.38	1736.68	2028.48	1671.99	69.79	0.00	0.00	0.00	1433.68
2.63000	187.87	4.61	54.20	149.32	-12.39	59.36	-80.61	-40.96	62.85	-13.42	22.67	95.76	630.41	-183.20	132.79	581.63	-177.56	124.90	271.86	-154.36	169.14	417.70	-223.67	109.09	310.15	-27.60	1257.95	0.00	0.00	0.00	344.36	20.62	1725.15	340.98	-122.16	1717.38	201.16	-123.09	1724.19	205.64	22.58	1734.80	2028.27	1672.32	69.69	0.00	0.00	0.00	1433.46
2.64000	188.23	4.76	53.75	149.76	-12.34	59.19	-80.40	-40.79	63.12	-12.85	22.63	96.33	662.83	-182.96	147.33	615.79	-176.75	136.99	298.72	-153.50	160.32	451.86	-224.60	110.02	322.90	-28.73	1256.14	0.00	0.00	0.00	355.68	19.44	1723.09	352.67	-123.58	1715.26	212.37	-124.89	1722.18	216.61	20.39	1732.92	2027.91	1670.69	70.31	0.00	0.00	0.00	1434.90
2.65000	187.54	5.00	53.08	149.70	-12.22	58.73	-80.14	-41.36	63.71	-12.26	22.58	97.00	692.12	-182.41	162.03	646.58	-176.77	149.10	324.90	-152.62	151.56	484.76	-223.87	111.61	331.95	-30.06	1254.20	0.00	0.00	0.00	366.01	17.99	1720.98	363.80	-125.54	1713.01	223.60	-126.67	1720.07	227.46	18.36	1730.88	2027.53	1669.11	70.89	0.00	0.00	0.00	1434.03
2.66000	187.99	4.99	52.76	149.97	-12.33	58.57	-79.89	-41.48	64.23	-11.55	22.62	97.90	718.84	-181.90	176.01	675.00	-174.96	158.56	350.35	-151.73	142.91	514.54	-224.10	114.86	344.73	-31.43	1252.16	0.00	0.00	0.00	376.65	16.42	1718.91	374.84	-127.14	1710.82	235.00	-128.55	1717.82	238.39	16.28	1728.79	2026.80	1669.41	70.47	0.00	0.00	0.00	1434.21
2.67000	189.44	5.12	52.69	150.92	-12.34	58.44	-79.47	-41.78	64.93	-10.90	22.50	98.78	742.48	-180.04	188.67	699.03	-174.39	170.01	375.00	-150.83	134.41	541.81	-223.22	118.14	356.83	-32.83	1249.99	0.00	0.00	0.00	387.46	14.72	1716.73	384.59	-129.15	1708.67	246.30	-130.79	1715.48	249.43	14.18	1726.63	2028.05	1670.07	70.33	0.00	0.00	0.00	1434.26
2.68000	189.35	5.15	52.25	150.97	-12.34	57.88	-79.30	-43.70	64.98	-9.96	22.45	99.87	763.00	-178.53	199.15	720.12	-173.66	178.38	398.79	-149.93	126.09	565.78	-221.33	120.39	368.20	-34.61	1247.73	0.00	0.00	0.00	398.48	13.22	1714.47	396.73	-130.83	1706.27	257.49	-133.16	1713.08	260.54	12.64	1724.43	2028.94	1670.93	70.28	0.00	0.00	0.00	1433.36
2.69000	189.10	5.37	51.73	151.82	-12.31	57.76	-78.64	-43.32	66.68	-9.01	22.07	101.05	780.05	-177.70	206.27	738.90	-171.57	183.03	421.66	-149.04	117.98	585.64	-219.02	120.97	380.35	-36.01	1245.59	0.00	0.00	0.00	409.90	11.21	1712.18	408.42	-132.81	1703.93	268.73	-135.27	1710.79	271.77	10.38	1722.25	2025.88	1676.37	50.08	0.00	0.00	0.00	1433.32
2.70000	189.68	5.58	51.50	152.24	-12.29	57.41	-77.79	-43.86	68.51	-7.92	22.54	102.69	794.15	-177.26	208.81	752.82	-170.93	185.30	443.54	-148.17	110.14	601.39	-216.76	119.90	392.09	-37.83	1243.44	0.00	0.00	0.00	421.29	9.07	1709.93	419.89	-134.94	1701.58	280.02	-137.50	1708.51	283.11	8.17	1720.05	2025.23	1678.75	43.19	0.00	0.00	0.00	1433.76
2.71000	189.90	5.87	51.23	153.09	-12.02	57.06	-77.16	-43.52	70.96	-6.76	22.51	104.25	806.11	-177.32	206.26	764.65	-170.07	182.86	464.38	-147.32	102.59	613.06	-213.85	117.15	404.17	-39.51	1241.27	0.00	0.00	0.00	432.91	7.06	1707.64	431.61	-137.26	1699.29	291.56	-139.85	1706.27	294.55	6.08	1717.88	2028.11	1673.94	63.24	0.00	0.00	0.00	1434.29
2.72000	190.38	6.28	50.94	153.25	-11.75	56.59	-76.27	-42.00	74.10	-5.32	23.60	106.42	816.16	-176.35	200.14	773.80	-167.89	177.70	484.11	-146.51	95.38	621.31	-210.51	113.30	416.90	-41.54	1239.15	0.00	0.00	0.00	444.35	4.55	1705.61	443.00	-139.31	1697.15	303.20	-142.19	1704.14	306.20	3.71	1715.82	2026.65	1678.14	49.40	0.00	0.00	0.00	1434.25
2.73000	190.31	6.20	50.69	153.96	-11.48	56.21	-75.14	-41.17	77.32	-3.68	24.32	108.66	823.61	-174.42	192.27	780.43	-165.75	171.35	502.67	-145.73	88.55	626.84	-206.88	108.53	427.65	-43.64	1237.06	0.00	0.00	0.00	455.88	2.53	1703.56	454.02	-141.72	1695.14	314.76	-144.78	1702.07	317.81	1.39	1713.85	2027.54	1673.35	63.52	0.00	0.00	0.00	1434.45
2.74000	190.66	6.52	50.48	153.80	-10.92	55.40	-74.03	-40.48	80.89	-1.84	25.31	111.38	828.12	-171.29	183.90	784.79	-162.78	163.76	520.00	-144.99	82.12	630.43	-202.66	102.67	440.24	-45.79	1235.30	0.00	0.00	0.00	467.24	0.10	1701.62	465.52	-144.61	1693.14	326.43	-147.43	1700.03	329.46	-0.74	1711.84	2027.90	1671.42	69.92	0.00	0.00	0.00	1434.04
2.75000	189.97	6.61	50.01	155.10	-10.60	55.06	-72.27	-40.07	85.31	0.33	25.78	114.26	832.12	-166.77	175.32	789.20	-159.48	156.00	536.04	-144.31	76.15	633.30	-200.05	99.32	452.41	-48.03	1233.72	0.00	0.00	0.00	479.40	-2.44	1699.64	478.60	-146.90	1691.08	338.16	-150.11	1698.07	340.97	-3.67	1709.94	2027.37	1670.20	70.31	0.00	0.00	0.00	1433.68
2.76000	190.28	6.89	49.80	156.49	-10.23	54.76	-70.34	-39.15	90.65	2.89	26.09	117.50	839.77	-163.04	167.21	796.42	-153.69	148.37	550.72	-143.69	70.66	638.30	-198.76	97.81	464.55	-50.45	1232.31	0.00	0.00	0.00	490.41	-5.00	1697.85	489.46	-149.63	1689.26	350.04	-152.90	1696.22	352.42	-6.27	1708.12	2028.27	1670.87	70.14	0.00	0.00	0.00	1433.52
2.77000	189.30	7.05	49.18	157.43	-9.41	54.02	-67.75	-39.54	96.05	5.90	26.38	121.05	848.27	-159.82	157.67	805.65	-149.92	141.88	563.99	-143.14	65.70	646.32	-197.94	96.38	476.36	-52.96	1231.01	0.00	0.00	0.00	501.79	-7.62	1696.37	501.39	-152.04	1687.75	361.96	-155.86	1694.75	364.03	-9.05	1706.88	2028.14	1670.88	70.13	0.00	0.00	0.00	1434.23
2.78000	189.34	7.15	49.11	158.97	-8.81	53.42	-64.87	-38.74	102.51	9.36	26.51	125.11	857.95	-156.43	145.94	813.01	-147.41	132.60	575.78	-142.66	61.30	653.58	-198.67	94.73	489.44	-55.60	1230.31	0.00	0.00	0.00	513.58	-10.32	1695.44	512.48	-154.67	1686.79	374.02	-158.69	1693.85	375.62	-11.78	1706.03	2028.71	1671.89	69.93	0.00	0.00	0.00	1434.51
2.79000	189.69	7.75	48.81	160.63	-7.97	52.52	-60.98	-38.89	110.33	13.60	26.22	129.59	865.68	-153.14	137.23	818.56	-144.76	124.01	586.02	-142.26	57.51	659.26	-199.13	92.65	501.38	-58.06	1229.89	0.00	0.00	0.00	525.12	-12.65	1694.67	525.08	-157.35	1685.95	386.04	-161.75	1693.04	387.34	-14.28	1705.25	2028.86	1671.77	69.93	0.00	0.00	0.00	1432.63
2.80000	190.37	8.22	48.62	162.22	-7.16	51.43	-56.20	-38.17	119.49	18.67	26.79	135.17	871.20	-151.33	128.37	825.28	-143.56	117.38	594.67	-141.95	54.36	664.03	-199.22	91.11	513.74	-60.23	1229.69	0.00	0.00	0.00	537.10	-15.16	1694.08	536.75	-159.91	1685.30	398.20	-164.81	1692.36	399.14	-17.44	1704.70	2028.80	1672.05	69.66	0.00	0.00	0.00	1436.35
2.81000	189.12	8.67	47.88	164.43	-6.33	50.50	-50.20	-37.81	129.24	24.63	26.62	141.01	875.32	-151.51	119.62	829.06	-142.94	111.07	601.65	-141.74	51.89	667.86	-199.19	90.06	527.28	-62.41	1229.88	0.00	0.00	0.00	548.71	-17.67	1693.72	549.45	-162.62	1684.91	410.47	-167.71	1692.11	411.01	-20.19	1704.53	2028.13	1671.40	69.90	0.00	0.00	0.00	1437.65
2.82000	191.63	9.49	48.17	166.21	-5.68	49.54	-43.01	-38.81	140.72	32.00	26.63	147.62	880.44	-151.61	112.97	831.50	-143.48	105.07	606.91	-141.63	50.14	670.77	-199.36	89.40	539.95	-64.38	1230.38	0.00	0.00	0.00	561.47	-20.30	1693.68	561.52	-165.32	1684.86	422.89	-170.66	1692.33	422.96	-23.25	1704.78	2028.71	1671.42	69.95	0.00	0.00	0.00	1437.13
2.83000	192.92	10.20	47.82	169.16	-4.88	49.12	-33.64	-37.17	153.78	40.64	27.02	155.27	882.66	-151.46	106.29	833.21	-143.54	99.68	610.38	-141.63	49.14	673.42	-199.24	88.67	551.75	-66.17	1231.19	0.00	0.00	0.00	573.00	-22.78	1693.88	573.89	-168.06	1685.08	435.22	-173.82	1692.84	435.04	-26.20	1705.33	2029.17	1672.25	69.98	0.00	0.00	0.00	1437.47
2.84000	194.74	11.29	47.48	173.02	-4.13	49.09	-22.36	-37.81	167.46	51.01	27.73	163.64	885.87	-150.94	100.70	836.28	-142.78	95.84	612.01	-141.75	48.94	675.72	-199.31	88.03	563.87	-67.90	1232.48	0.00	0.00	0.00	584.76	-25.61	1694.45	587.00	-170.74	1685.55	447.68	-176.80	1693.62	447.15	-28.93	1706.08	2028.73	1671.14	70.13	0.00	0.00	0.00	1438.42
2.85000	195.88	12.22	46.58	175.90	-2.04	48.83	-8.93	-38.06	182.39	62.92	28.11	172.58	887.77	-151.16	96.16	837.44	-143.21	92.19	613.27	-141.29	49.20	677.38	-199.45	87.45	577.23	-69.41	1233.90	0.00	0.00	0.00	596.30	-28.16	1695.21	599.62	-173.02	1686.23	460.23	-179.84	1694.66	459.27	-31.98	1707.19	2028.59	1670.85	70.34	0.00	0.00	0.00	1437.31
2.86000	199.17	13.72	45.75	178.08	-1.97	51.30	7.02	-37.89	198.46	76.72	28.91	182.30	889.66	-151.79	92.26	839.40	-143.93	89.36	614.24	-141.49	49.38	678.56	-200.01	87.03	589.74	-71.08	1235.55	0.00	0.00	0.00	608.54	-30.58	1696.17	611.55	-175.81	1687.07	472.60	-182.85	1695.90	471.52	-35.01	1708.50	2027.72	1669.86	70.65	0.00	0.00	0.00	1437.23
2.87000	203.87	14.58	44.90	180.27	-1.26	53.27	25.34	-36.41	215.46	92.40	29.25	192.24	891.30	-152.34	88.69	840.57	-144.47	87.00	615.34	-142.65	49.51	679.76	-200.19	86.46	602.07	-72.68	1237.38	0.00	0.00	0.00	620.83	-33.07	1697.33	622.88	-178.42	1688.22	484.84	-185.65	1697.28	483.50	-37.54	1709.99	2028.09	1670.52	70.39	0.00	0.00	0.00	1437.40
2.88000	203.27	15.45	41.93	176.14	-0.92	55.12	45.86	-34.86	232.61	109.57	29.67	202.38	893.11	-152.02	87.06	840.32	-144.74	84.90	615.29	-142.31	50.04	680.40	-200.31	86.42	613.03	-74.30	1239.16	0.00	0.00	0.00	633.10	-35.62	1698.57	634.45	-180.84	1689.48	496.92	-188.36	1698.72	495.29	-40.01	1711.51	2027.99	1670.81	70.07	0.00	0.00	0.00	1437.45
2.89000	210.10	15.79	40.17	171.80	-0.60	57.41	68.51	-34.63	249.26	128.07	30.75	212.82	892.91	-151.16	85.25	841.69	-144.39	83.90	615.43	-142.82	49.96	680.93	-200.00	86.25	624.91	-75.81	1241.03	0.00	0.00	0.00	644.32	-37.60	1699.95	647.42	-183.07	1690.68	509.00	-190.84	1700.31	507.00	-42.85	1713.26	2028.15	1670.25	70.52	0.00	0.00	0.00	1438.58
2.90000	211.81	16.34	36.29	184.70	0.07	63.02	93.95	-34.69	264.08	148.17	32.12	222.84	893.21	-150.96	83.84	841.58	-144.30	82.51	616.15	-143.32	49.69	681.37	-199.97	86.24	636.40	-77.34	1242.70	0.00	0.00	0.00	656.70	-39.58	1701.58	659.03	-185.29	1692.13	520.87	-193.43	1701.92	518.70	-45.63	1715.17	2028.26	1671.38	70.22	0.00	0.00	0.00	1437.89
2.91000	212.83	17.37	32.14	197.11	0.94	67.97	119.14	-34.15	276.55	169.42	33.70	232.25	893.30	-151.20	82.93	842.04	-144.32	81.69	616.16	-142.60	50.01	681.63	-199.88	86.27	647.77	-78.98	1244.43	0.00	0.00	0.00	667.79	-41.95	1703.41	670.19	-187.50	1693.77	532.72	-195.84	1703.58	530.32	-48.06	1717.12	2028.08	1671.06	70.20	0.00	0.00	0.00	1437.46
2.92000	224.73	19.52	33.52	217.28	2.05	74.21	142.07	-34.92	285.54	190.49	34.32	240.25	893.66	-151.47	82.06	841.86	-144.14	80.93	615.98	-144.16	50.26	681.93	-199.78	86.25	659.81	-80.37	1246.15	0.00	0.00	0.00	678.90	-43.96	1705.26	682.09	-189.45	1695.34	544.61	-197.94	1705.36	541.89	-49.93	1719.14	2027.52	1670.53	70.25	0.00	0.00	0.00	1437.49
2.93000	244.72	22.03	41.99	236.43	4.37	81.40	163.47	-35.70	292.40	210.88	35.31	248.32	893.45	-150.88	81.38	842.37	-144.19	80.36	616.08	-142.81	50.70	682.24	-199.51	86.20	668.89	-81.68	1247.80	0.00	0.00	0.00	690.19	-45.94	1707.32	693.26	-191.17	1697.18	556.50	-199.73	1707.22	553.56	-51.95	1721.27	2027.90	1670.34	70.50	0.00	0.00	0.00	1437.84
2.94000	269.89	24.85	51.02	260.06	6.44	89.24	184.24	-36.99	297.24	231.75	36.22	255.66	893.22	-150.82	80.83	842.42	-143.92	79.93	616.06	-143.22	50.96	682.51	-199.33	86.17	679.57	-82.89	1249.56	0.00	0.00	0.00	702.22	-47.93	1709.41	705.55	-192.98	1698.82	568.28	-201.44	1709.06	565.15	-53.93	1723.44	2027.61	1670.58	70.40	0.00	0.00	0.00	1437.90
2.95000	298.99	27.12	59.14	289.91	8.47	96.61	205.11	-38.27	299.75	253.62	36.00	260.98	893.03	-150.57	80.25	843.01	-143.56	79.62	616.11	-142.70	51.19	682.45	-199.56	86.30	690.09	-83.84	1251.40	0.00	0.00	0.00	713.68	-49.50	1711.52	717.40	-194.43	1700.54	580.06	-203.01	1711.04	576.70	-55.46	1725.69	2028.21	1670.71	70.20	0.00	0.00	0.00	1437.52
2.96000	329.35	28.92	65.54	318.72	9.68	102.15	226.61	-38.82	301.12	276.72	35.37	264.48	893.44	-150.62	79.64	842.86	-143.35	79.05	615.90	-143.11	51.25	682.72	-199.23	86.18	700.43	-84.70	1253.24	0.00	0.00	0.00	725.60	-51.01	1713.63	728.28	-195.80	1702.48	591.68	-204.45	1713.07	588.27	-57.02	1728.10	2027.46	1670.46	70.03	0.00	0.00	0.00	1437.04
2.97000	362.00	30.05	70.72	344.68	10.51	105.21	249.23	-38.83	301.18	301.11	34.94	266.50	893.38	-150.96	78.89	842.83	-143.48	78.49	615.58	-143.18	51.27	682.79	-199.46	86.26	710.92	-85.54	1255.25	0.00	0.00	0.00	736.85	-52.05	1715.80	740.02	-197.11	1704.28	603.15	-205.63	1715.17	599.86	-58.52	1730.46	2027.80	1670.88	70.04	0.00	0.00	0.00	1437.31
2.98000	387.97	30.89	72.49	380.20	11.72	108.98	272.28	-39.29	299.88	326.06	34.93	266.97	893.45	-151.09	78.11	843.24	-143.76	77.94	615.73	-143.78	51.30	682.89	-199.66	86.30	721.19	-86.44	1257.44	0.00	0.00	0.00	748.74	-53.32	1717.84	752.06	-198.22	1706.07	614.70	-206.64	1717.36	611.27	-59.85	1732.84	2028.42	1670.91	70.22	0.00	0.00	0.00	1438.73
2.99000	411.95	31.60	72.59	398.96	12.00	107.78	296.36	-39.54	296.92	350.85	34.69	265.94	893.77	-151.23	77.51	843.74	-143.68	77.63	615.53	-145.24	51.37	683.13	-199.58	86.27	732.12	-87.14	1259.78	0.00	0.00	0.00	759.47	-54.44	1719.83	762.13	-199.16	1708.10	626.21	-207.46	1719.55	622.58	-60.69	1735.02	2028.29	1671.23	70.04	0.00	0.00	0.00	1438.36
3.00000	445.99	32.23	73.70	428.76	12.49	107.80	321.00	-39.44	292.86	375.80	35.04	263.62	894.26	-151.07	76.96	843.60	-143.72	77.06	616.21	-144.32	51.84	683.20	-199.86	86.47	743.42	-87.84	1262.20	0.00	0.00	0.00	770.01	-54.96	1721.62	773.60	-199.82	1709.89	637.49	-208.25	1721.70	633.80	-61.55	1737.16	2027.92	1671.47	70.03	0.00	0.00	0.00	1438.63
3.01000	480.67	32.93	73.83	459.68	12.80	107.01	345.86	-39.37	287.80	401.31	34.91	259.92	894.40	-151.07	76.20	843.96	-144.09	76.34	616.92	-144.27	52.22	683.40	-199.95	86.55	752.70	-88.91	1264.53	0.00	0.00	0.00	781.59	-56.05	1723.31	785.29	-200.51	1711.52	648.80	-208.86	1723.78	644.99	-62.37	1739.18	2029.69	1673.04	69.88	0.00	0.00	0.00	1437.57
3.02000	521.72	33.18	74.67	486.08	12.88	104.35	371.34	-38.83	281.45	427.63	34.74	254.97	894.83	-150.98	75.60	844.27	-144.11	75.78	618.07	-146.31	52.17	683.60	-199.77	86.54	764.16	-89.79	1266.74	0.00	0.00	0.00	792.45	-56.25	1724.76	796.12	-200.92	1713.18	659.90	-209.54	1725.70	655.78	-62.74	1740.93	2030.04	1669.72	78.91	0.00	0.00	0.00	1437.68
3.03000	561.71	32.72	74.12	518.10	11.94	100.31	396.84	-37.72	273.98	454.80	34.51	248.91	894.92	-151.41	74.68	843.97	-143.86	75.15	618.88	-147.48	52.01	683.88	-199.56	86.63	775.67	-90.68	1268.77	0.00	0.00	0.00	802.82	-56.59	1726.08	806.93	-201.32	1714.66	670.92	-210.22	1727.42	666.44	-63.22	1742.49	2030.34	1668.21	81.99	0.00	0.00	0.00	1438.57
3.04000	590.37	31.27	69.77	550.74	10.83	96.57	422.63	-36.85	265.25	482.66	34.84	242.18	895.62	-150.99	74.31	844.73	-144.01	74.79	618.53	-147.57	52.18	684.13	-199.40	86.77	785.94	-91.67	1270.69	0.00	0.00	0.00	813.43	-56.96	1727.24	817.48	-201.47	1716.06	682.13	-210.44	1729.07	677.13	-63.99	1743.98	2030.95	1666.95	85.21	0.00	0.00	0.00	1438.66
3.05000	614.59	29.01	63.43	599.65	10.11	96.98	448.92	-35.96	255.30	510.76	34.57	234.43	895.38	-150.11	74.08	844.98	-144.26	74.21	616.33	-148.68	52.60	684.25	-199.30	86.90	796.78	-92.76	1272.17	0.00	0.00	0.00	824.48	-57.65	1728.30	829.09	-201.70	1717.09	693.10	-210.86	1730.45	687.81	-64.55	1745.27	2030.73	1668.07	82.25	0.00	0.00	0.00	1438.68
3.06000	647.62	27.03	60.26	638.66	8.81	95.26	475.87	-34.60	244.35	539.39	35.32	226.45	895.86	-150.48	73.48	845.52	-144.17	74.07	615.43	-148.52	52.62	684.37	-199.32	87.12	807.82	-93.72	1273.40	0.00	0.00	0.00	834.93	-57.34	1729.13	839.60	-201.69	1718.23	703.88	-211.16	1731.65	698.30	-64.49	1746.25	2030.19	1668.27	82.03	0.00	0.00	0.00	1437.55
3.07000	708.87	26.39	66.77	677.90	7.43	93.76	503.98	-32.94	232.50	568.89	35.55	217.67	895.83	-150.30	73.09	845.30	-143.40	73.94	616.25	-146.90	52.05	684.58	-199.09	87.15	817.56	-94.96	1274.39	0.00	0.00	0.00	844.70	-57.42	1729.84	850.08	-201.82	1719.11	714.55	-211.34	1732.65	709.00	-64.89	1747.16	2028.86	1670.99	72.90	0.00	0.00	0.00	1437.88
3.08000	750.96	24.91	68.84	727.47	6.75	94.46	532.79	-31.55	219.74	599.28	35.15	208.30	895.84	-149.92	72.62	846.01	-142.95	73.91	616.75	-146.24	52.37	684.72	-198.85	87.27	828.33	-96.04	1275.04	0.00	0.00	0.00	855.77	-57.38	1730.45	860.96	-201.90	1719.77	725.22	-211.54	1733.42	719.57	-64.92	1747.80	2028.19	1671.24	70.30	0.00	0.00	0.00	1438.47
3.09000	793.73	23.59	69.84	765.05	6.16	92.51	562.88	-30.68	206.46	630.21	35.18	198.89	895.49	-149.99	71.95	845.37	-142.85	73.31	617.43	-145.13	52.24	684.78	-198.90	87.45	839.04	-97.16	1275.46	0.00	0.00	0.00	866.16	-57.35	1730.77	870.58	-201.94	1720.38	735.78	-211.86	1733.95	730.08	-65.03	1748.26	2028.41	1671.53	70.01	0.00	0.00	0.00	1437.12
3.10000	829.43	22.67	69.27	793.83	5.36	88.37	594.01	-30.10	193.01	661.04	35.27	189.40	895.31	-149.65	71.68	845.93	-142.63	73.20	618.14	-144.85	52.49	685.07	-198.63	87.50	848.57	-98.26	1275.49	0.00	0.00	0.00	877.04	-57.57	1730.99	881.99	-201.82	1720.60	746.54	-212.07	1734.25	740.58	-65.23	1748.62	2028.24	1671.20	70.03	0.00	0.00	0.00	1436.68
3.11000	867.11	21.98	66.63	827.93	4.66	85.69	625.40	-29.59	179.77	692.91	35.28	179.75	895.58	-150.13	71.11	846.33	-142.67	73.06	618.09	-144.48	52.84	685.34	-198.39	87.50	858.95	-99.25	1275.31	0.00	0.00	0.00	887.05	-57.45	1731.10	893.50	-201.79	1720.48	757.15	-212.14	1734.30	751.00	-65.40	1748.75	2028.06	1671.90	69.84	0.00	0.00	0.00	1437.92
3.12000	905.96	20.56	67.30	868.39	4.29	85.21	656.58	-29.99	166.22	725.27	36.49	170.68	895.91	-149.61	71.27	845.55	-141.32	76.23	617.97	-143.39	53.17	685.24	-198.77	87.76	869.09	-100.10	1274.86	0.00	0.00	0.00	897.26	-56.90	1730.97	903.37	-201.83	1720.32	767.84	-212.13	1734.16	761.64	-65.69	1748.67	2028.51	1671.89	69.83	0.00	0.00	0.00	1437.56
3.13000	943.52	19.49	67.64	905.37	3.60	83.74	687.67	-31.27	152.68	758.50	36.58	161.39	895.13	-148.75	73.59	846.98	-141.14	76.81	618.13	-142.70	53.21	685.49	-198.53	87.71	878.30	-100.95	1274.17	0.00	0.00	0.00	908.00	-56.80	1730.63	914.03	-201.77	1719.99	778.54	-212.06	1733.85	772.06	-65.39	1748.31	2029.47	1673.19	69.75	0.00	0.00	0.00	1437.86
3.14000	982.82	18.39	69.04	943.32	2.50	83.07	716.61	-33.91	139.30	792.34	36.65	152.42	895.29	-148.79	73.64	845.82	-141.81	76.13	618.68	-143.29	52.84	685.78	-198.18	87.73	888.28	-101.58	1273.24	0.00	0.00	0.00	918.24	-56.78	1730.15	924.77	-201.54	1719.52	789.39	-212.04	1733.32	782.80	-65.32	1747.79	2030.77	1675.04	69.22	0.00	0.00	0.00	1438.32
3.15000	1021.16	16.80	70.99	981.05	0.75	81.35	749.84	-36.06	125.35	826.43	36.23	143.60	894.63	-149.05	72.95	845.51	-142.62	75.55	618.40	-142.49	53.51	686.04	-197.87	87.67	897.80	-102.18	1272.27	0.00	0.00	0.00	929.12	-56.72	1729.45	935.25	-201.29	1719.00	800.40	-211.83	1732.72	793.47	-65.18	1747.16	2030.54	1670.10	78.99	0.00	0.00	0.00	1433.15
3.16000	1060.44	15.36	74.09	1018.65	-0.18	81.54	786.21	-36.07	111.94	861.48	35.16	135.10	896.27	-149.72	72.95	843.81	-143.52	74.28	618.51	-142.56	53.46	686.01	-198.14	88.02	907.68	-102.58	1271.21	0.00	0.00	0.00	939.82	-56.31	1728.59	945.83	-201.06	1718.21	811.36	-211.68	1731.93	804.30	-65.19	1746.35	2030.18	1668.45	81.97	0.00	0.00	0.00	1430.67
3.17000	1097.45	13.34	77.89	1056.54	-1.56	83.24	826.66	-31.80	100.91	896.50	35.44	127.80	896.72	-150.28	72.05	845.97	-143.80	71.12	618.55	-142.43	53.83	686.21	-197.95	88.05	918.15	-102.87	1270.05	0.00	0.00	0.00	950.55	-55.77	1727.44	956.99	-200.72	1717.14	822.07	-211.75	1731.02	814.91	-64.92	1745.36	2030.12	1668.30	82.04	0.00	0.00	0.00	1434.41
3.18000	1135.93	11.37	83.58	1094.13	-3.46	86.47	864.99	-30.96	89.43	931.83	35.48	121.18	897.08	-151.21	71.42	846.06	-144.26	70.28	618.75	-142.76	53.71	686.34	-197.93	88.21	928.27	-103.07	1268.71	0.00	0.00	0.00	961.25	-55.26	1726.32	967.36	-200.49	1716.13	832.93	-211.62	1730.02	825.69	-65.07	1744.37	2029.35	1668.76	81.69	0.00	0.00	0.00	1437.16
3.19000	1172.91	9.08	90.12	1131.22	-5.23	90.93	902.52	-30.56	79.33	967.13	34.03	114.99	896.99	-150.49	68.12	845.76	-143.57	70.33	618.88	-142.54	53.94	686.61	-197.71	88.32	939.36	-103.21	1267.34	0.00	0.00	0.00	971.46	-54.57	1725.04	978.63	-199.79	1715.04	844.08	-211.08	1728.99	836.47	-64.89	1743.22	2029.78	1668.58	81.90	0.00	0.00	0.00	1434.17
3.20000	1209.18	7.13	94.31	1167.83	-6.93	96.36	939.16	-29.11	71.08	1007.64	18.26	105.76	896.69	-150.63	67.27	846.37	-144.22	69.99	618.84	-143.05	54.18	687.02	-197.31	88.35	950.06	-103.49	1265.96	0.00	0.00	0.00	982.17	-53.73	1723.58	989.53	-199.21	1713.77	855.18	-210.81	1727.76	847.25	-64.12	1741.81	2029.04	1668.97	81.59	0.00	0.00	0.00	1433.12
3.21000	1244.63	4.63	103.82	1203.37	-8.85	103.27	973.81	-28.75	65.37	1030.35	50.70	117.22	897.62	-150.80	66.97	846.26	-144.52	69.51	618.86	-142.14	54.70	687.23	-197.31	88.58	961.13	-103.52	1264.52	0.00	0.00	0.00	992.99	-53.10	1722.19	1000.78	-198.20	1712.53	866.45	-210.33	1726.44	858.40	-64.02	1740.40	2029.81	1668.62	81.99	0.00	0.00	0.00	1432.02
3.22000	1279.34	3.33	113.92	1238.31	-10.43	111.22	1010.68	-38.41	59.28	1070.20	36.97	107.68	897.98	-151.08	66.31	846.15	-144.27	69.27	619.23	-143.27	54.91	687.55	-197.24	88.88	972.64	-103.37	1262.95	0.00	0.00	0.00	1004.89	-52.13	1720.58	1012.16	-197.66	1711.15	877.59	-209.93	1724.95	869.34	-63.19	1738.84	2030.55	1668.21	82.28	0.00	0.00	0.00	1433.95
3.23000	1312.40	1.58	125.59	1271.02	-12.06	120.19	1045.76	-31.45	57.80	1105.41	32.60	105.34	897.44	-151.27	65.26	846.27	-143.98	69.01	619.36	-142.55	55.47	688.17	-196.75	89.08	983.98	-103.21	1261.33	0.00	0.00	0.00	1015.35	-50.91	1718.98	1023.76	-196.86	1709.67	888.92	-209.19	1723.46	880.39	-62.55	1737.20	2030.89	1667.96	82.37	0.00	0.00	0.00	1432.76
3.24000	1343.22	0.29	138.18	1303.19	-13.39	130.69	1082.29	-30.60	54.50	1138.30	30.91	106.23	897.42	-151.03	64.51	847.03	-144.19	68.59	619.86	-142.72	55.72	688.46	-197.01	89.71	995.00	-103.15	1259.61	0.00	0.00	0.00	1026.69	-50.45	1717.41	1034.15	-196.16	1708.19	900.25	-208.46	1721.85	891.51	-62.10	1735.49	2030.61	1668.11	82.27	0.00	0.00	0.00	1432.66
3.25000	1372.47	-0.49	151.54	1333.29	-14.31	142.13	1116.22	-32.85	54.54	1169.25	30.00	108.70	898.88	-150.73	64.18	847.12	-144.39	68.07	619.84	-141.98	56.61	689.05	-196.75	90.14	1006.15	-102.89	1257.81	0.00	0.00	0.00	1037.26	-49.24	1715.75	1045.26	-195.13	1706.76	911.66	-207.90	1720.08	902.49	-61.37	1733.66	2030.37	1668.18	82.20	0.00	0.00	0.00	1433.77
3.26000	1399.32	-0.20	164.92	1360.28	-15.89	149.78	1148.55	-35.40	55.90	1198.44	27.82	111.64	899.04	-151.06	62.98	847.59	-144.12	67.74	620.23	-142.17	56.99	689.85	-196.29	90.57	1017.34	-102.65	1255.91	0.00	0.00	0.00	1049.16	-48.34	1713.92	1056.65	-194.16	1705.05	923.14	-207.46	1718.21	913.48	-60.23	1731.73	2030.38	1668.27	82.22	0.00	0.00	0.00	1433.61
3.27000	1423.28	-0.07	177.91	1385.45	-16.37	161.06	1179.15	-40.39	56.96	1225.19	25.11	115.07	899.97	-150.14	62.78	848.27	-144.17	67.25	620.64	-142.85	57.76	690.89	-195.80	91.06	1028.45	-102.28	1253.89	0.00	0.00	0.00	1059.11	-46.97	1712.27	1068.41	-192.90	1703.40	934.55	-206.89	1716.31	924.60	-59.30	1729.73	2030.89	1667.90	82.42	0.00	0.00	0.00	1432.99
3.28000	1443.48	3.20	191.29	1407.69	-16.40	170.96	1206.27	-46.25	58.91	1249.33	20.37	117.30	899.79	-150.30	61.65	848.37	-144.35	66.70	621.10	-142.26	58.37	691.51	-195.99	91.98	1040.61	-101.90	1251.95	0.00	0.00	0.00	1070.96	-45.53	1710.37	1079.66	-191.79	1701.69	946.06	-206.08	1714.33	935.96	-58.26	1727.77	2029.78	1668.45	81.85	0.00	0.00	0.00	1433.23
3.29000	1460.36	2.81	200.47	1426.87	-15.62	178.78	1230.08	-52.71	60.01	1269.46	16.33	118.46	900.42	-150.44	60.80	848.58	-143.88	66.41	621.36	-141.30	59.77	692.55	-195.63	92.79	1051.29	-101.55	1249.85	0.00	0.00	0.00	1082.36	-44.34	1708.59	1091.34	-190.53	1700.03	957.59	-205.11	1712.38	947.38	-57.49	1725.82	2029.55	1668.65	81.66	0.00	0.00	0.00	1434.50
3.30000	1475.40	4.59	204.63	1441.91	-15.30	183.22	1248.99	-58.05	60.99	1286.04	12.12	117.95	900.29	-150.46	59.72	848.95	-144.16	65.99	622.01	-143.12	60.51	693.49	-195.66	93.81	1063.47	-101.03	1247.72	0.00	0.00	0.00	1093.27	-42.93	1706.75	1103.28	-189.09	1698.22	969.21	-204.15	1710.40	958.52	-56.31	1723.73	2030.19	1668.43	82.00	0.00	0.00	0.00	1434.47
3.31000	1487.58	5.29	204.71	1454.62	-15.82	183.35	1263.91	-64.41	60.52	1299.45	7.98	116.34	900.42	-149.87	58.94	850.04	-144.22	65.79	622.44	-142.43	61.91	694.50	-195.64	94.81	1074.46	-100.52	1245.62	0.00	0.00	0.00	1104.59	-41.09	1704.87	1114.96	-187.39	1696.51	981.24	-202.82	1708.42	969.51	-54.60	1721.61	2029.79	1668.68	81.85	0.00	0.00	0.00	1433.60
3.32000	1499.31	3.93	200.31	1466.64	-17.07	179.26	1274.37	-69.62	59.77	1310.17	3.26	114.07	901.94	-150.53	58.04	850.47	-144.49	65.24	622.90	-141.54	64.27	695.53	-196.17	96.24	1086.51	-99.85	1243.36	0.00	0.00	0.00	1116.19	-39.07	1703.05	1127.34	-185.65	1694.72	993.08	-201.64	1706.41	980.80	-53.49	1719.65	2030.32	1668.29	82.11	0.00	0.00	0.00	1434.12
3.33000	1509.79	1.62	192.92	1476.86	-20.03	172.92	1282.83	-75.42	57.47	1318.49	-1.39	111.47	902.30	-150.01	57.22	851.42	-144.56	64.97	623.88	-143.21	66.13	696.72	-196.73	97.90	1098.72	-99.04	1241.22	0.00	0.00	0.00	1127.35	-37.40	1701.42	1138.63	-183.80	1693.16	1004.78	-200.67	1704.35	992.19	-52.53	1717.85	2030.83	1667.86	82.28	0.00	0.00	0.00	1437.42
3.34000	1519.55	0.31	184.01	1484.67	-24.04	165.94	1288.79	-79.92	55.08	1324.47	-6.05	108.22	902.33	-149.93	56.35	852.32	-144.76	64.63	624.96	-142.84	68.66	698.18	-196.96	99.60	1110.21	-98.14	1239.20	0.00	0.00	0.00	1138.55	-35.64	1699.96	1149.71	-182.31	1691.63	1016.69	-199.38	1702.38	1003.62	-51.10	1715.99	2030.83	1667.81	82.26	0.00	0.00	0.00	1437.53
3.35000	1525.26	-3.26	175.85	1490.70	-28.14	158.60	1293.03	-86.63	51.94	1329.46	-11.79	103.85	903.22	-149.71	55.64	852.59	-144.78	64.19	625.85	-143.29	71.97	699.59	-197.41	101.68	1121.03	-97.04	1237.18	0.00	0.00	0.00	1150.17	-34.23	1698.58	1161.09	-180.61	1690.08	1028.54	-198.12	1700.40	1015.19	-49.74	1714.18	2030.72	1667.96	82.26	0.00	0.00	0.00	1432.35
3.36000	1530.36	-7.32	167.57	1494.36	-33.52	151.75	1295.88	-91.72	47.75	1333.14	-17.35	98.77	903.57	-149.82	54.58	853.97	-145.36	63.77	627.50	-143.70	75.22	701.32	-197.92	103.97	1133.09	-95.65	1235.46	0.00	0.00	0.00	1161.87	-31.95	1697.07	1174.41	-178.38	1688.64	1040.77	-196.47	1698.52	1026.62	-47.89	1712.38	2029.55	1668.66	81.84	0.00	0.00	0.00	1433.11
3.37000	1533.29	-15.23	159.88	1499.93	-39.30	143.94	1297.49	-95.77	45.82	1336.12	-21.85	94.78	905.32	-149.45	54.42	854.65	-145.76	63.31	628.73	-143.65	79.46	703.21	-198.32	106.57	1145.54	-94.26	1233.93	0.00	0.00	0.00	1173.68	-29.83	1695.61	1185.51	-176.57	1687.36	1052.89	-195.00	1696.72	1038.30	-46.70	1710.75	2030.30	1668.32	82.11	0.00	0.00	0.00	1433.85
3.38000	1541.96	-26.54	150.98	1510.63	-46.82	144.83	1300.00	-97.23	45.16	1340.42	-24.89	93.93	905.36	-149.58	53.44	856.16	-145.59	63.39	630.75	-144.66	83.69	705.36	-198.84	109.41	1158.42	-92.78	1232.65	0.00	0.00	0.00	1185.31	-28.05	1694.29	1197.33	-174.67	1686.12	1065.04	-193.27	1695.13	1049.62	-44.68	1709.06	2030.50	1668.03	82.11	0.00	0.00	0.00	1433.93
3.39000	1551.46	-34.31	142.07	1517.93	-55.92	137.39	1304.43	-100.44	45.64	1347.59	-28.12	93.16	906.42	-149.56	53.01	857.73	-146.10	63.20	632.70	-145.63	88.94	708.07	-199.25	112.23	1170.90	-91.33	1231.67	0.00	0.00	0.00	1196.67	-25.80	1693.28	1209.90	-172.23	1685.06	1077.28	-191.49	1693.92	1061.05	-42.71	1707.86	2030.43	1668.09	82.13	0.00	0.00	0.00	1433.75
3.40000	1561.20	-42.77	131.25	1523.66	-63.11	127.33	1308.58	-101.91	46.69	1355.50	-30.56	92.33	906.18	-148.98	52.32	859.02	-145.07	60.72	634.88	-146.89	95.09	710.67	-200.72	115.94	1184.03	-89.83	1231.16	0.00	0.00	0.00	1208.30	-23.74	1692.62	1222.17	-169.93	1684.31	1089.50	-189.80	1693.21	1072.81	-40.85	1707.19	2029.95	1668.56	81.90	0.00	0.00	0.00	1433.66
3.41000	1569.09	-49.35	119.76	1530.21	-69.17	118.48	1311.64	-102.08	47.56	1361.50	-31.53	91.21	907.04	-147.95	49.79	860.97	-146.11	59.78	637.95	-147.52	101.88	713.89	-202.25	120.13	1197.37	-88.46	1231.05	0.00	0.00	0.00	1219.74	-21.42	1692.16	1234.35	-167.40	1683.82	1101.82	-188.07	1692.65	1084.80	-39.37	1706.66	2030.54	1668.16	82.14	0.00	0.00	0.00	1433.44
3.42000	1576.98	-51.98	116.37	1535.17	-72.46	110.10	1314.04	-103.00	48.51	1366.30	-32.95	90.14	907.57	-147.73	49.04	862.75	-146.70	59.26	641.70	-148.67	109.03	717.61	-203.98	124.85	1211.06	-87.16	1231.15	0.00	0.00	0.00	1232.09	-18.51	1691.56	1246.13	-165.22	1683.53	1114.21	-186.34	1692.13	1096.50	-37.33	1706.10	2030.46	1668.29	82.12	0.00	0.00	0.00	1434.20
3.43000	1580.10	-53.49	107.62	1539.10	-73.78	103.23	1316.12	-103.21	49.50	1370.08	-33.87	89.67	908.18	-147.82	48.60	864.60	-146.49	59.05	646.22	-150.27	117.23	722.43	-205.25	129.67	1224.43	-85.92	1231.45	0.00	0.00	0.00	1243.84	-16.44	1691.42	1258.10	-162.85	1683.49	1126.66	-184.48	1691.96	1108.34	-35.89	1705.94	2030.23	1668.28	82.04	0.00	0.00	0.00	1435.14
3.44000	1583.03	-53.70	99.11	1542.74	-73.66	96.94	1317.82	-103.27	50.63	1373.25	-34.32	89.33	908.89	-148.47	47.76	866.58	-146.14	58.79	651.98	-151.48	126.45	728.07	-207.11	135.25	1237.69	-84.78	1232.01	0.00	0.00	0.00	1255.40	-13.92	1691.62	1270.97	-160.20	1683.84	1139.19	-182.56	1692.19	1120.04	-34.08	1706.10	2030.86	1668.95	82.74	0.00	0.00	0.00	1434.27
3.45000	1586.58	-54.88	92.17	1545.43	-74.40	90.98	1319.43	-103.55	51.28	1375.69	-34.45	89.11	909.66	-149.15	47.06	868.79	-146.16	58.31	658.79	-153.74	136.93	734.81	-209.60	141.54	1251.45	-83.62	1232.89	0.00	0.00	0.00	1266.63	-11.43	1692.21	1283.58	-157.74	1684.31	1151.55	-180.74	1692.75	1131.82	-32.55	1706.66	2032.22	1669.99	84.03	0.00	0.00	0.00	1434.26
3.46000	1588.77	-55.86	86.08	1547.83	-75.46	86.20	1320.31	-104.87	51.75	1378.14	-35.19	88.67	910.20	-148.71	46.96	871.56	-147.17	57.23	667.32	-156.25	148.20	742.87	-212.27	148.23	1265.25	-82.61	1234.03	0.00	0.00	0.00	1278.74	-9.00	1692.77	1296.09	-155.07	1685.35	1164.13	-178.74	1693.57	1143.31	-30.39	1707.41	2032.70	1670.13	84.40	0.00	0.00	0.00	1434.58
3.47000	1591.66	-55.94	81.56	1549.14	-75.77	82.34	1320.86	-104.38	52.49	1379.45	-35.38	88.67	911.50	-149.06	46.50	876.09	-150.94	55.55	677.18	-159.65	161.32	752.57	-215.17	155.48	1278.72	-81.52	1235.39	0.00	0.00	0.00	1289.83	-6.40	1693.79	1308.31	-152.46	1686.48	1176.49	-177.18	1694.48	1154.98	-28.81	1708.34	2030.71	1668.07	82.34	0.00	0.00	0.00	1434.06
3.48000	1591.54	-55.81	78.25	1550.75	-75.35	80.14	1321.22	-103.60	53.07	1380.61	-36.10	88.48	913.63	-150.54	45.43	878.94	-147.49	57.75	689.13	-163.20	174.99	763.52	-218.84	163.49	1291.40	-80.33	1236.79	0.00	0.00	0.00	1301.18	-4.27	1694.93	1320.08	-150.48	1687.62	1188.94	-175.38	1695.57	1166.62	-27.17	1709.40	2024.90	1662.75	76.63	0.00	0.00	0.00	1433.88
3.49000	1592.82	-56.56	75.81	1550.90	-75.39	77.57	1321.92	-104.13	53.00	1381.34	-36.07	88.64	916.33	-152.09	44.30	884.14	-147.84	59.13	703.42	-167.24	189.26	776.28	-222.72	171.97	1304.35	-79.03	1238.34	0.00	0.00	0.00	1312.42	-2.02	1696.20	1332.13	-148.23	1688.97	1201.25	-173.85	1696.77	1178.42	-26.24	1710.69	2029.01	1666.27	80.50	0.00	0.00	0.00	1433.54
3.50000	1594.39	-57.19	73.42	1552.33	-75.28	75.50	1322.27	-104.18	53.32	1382.35	-36.48	88.62	919.49	-152.23	43.83	891.56	-154.46	58.39	719.68	-170.95	204.49	790.74	-226.83	180.79	1316.80	-77.80	1239.93	0.00	0.00	0.00	1324.47	0.60	1697.43	1344.58	-145.66	1690.53	1213.32	-172.44	1698.04	1189.69	-24.49	1711.92	2025.91	1665.00	75.05	0.00	0.00	0.00	1433.23
3.51000	1595.44	-57.66	71.78	1552.41	-75.26	73.83	1322.53	-103.76	53.72	1383.29	-37.33	88.43	922.19	-155.44	45.12	896.50	-159.65	63.34	737.74	-175.50	220.11	806.31	-231.30	189.88	1328.11	-76.70	1241.58	0.00	0.00	0.00	1336.01	2.43	1698.92	1356.14	-143.59	1692.12	1225.47	-170.79	1699.49	1200.98	-22.98	1713.32	2027.22	1670.07	70.35	0.00	0.00	0.00	1433.46
3.52000	1596.29	-57.93	70.34	1552.92	-75.38	72.80	1322.77	-104.47	53.56	1383.66	-37.08	88.68	927.97	-158.62	44.42	902.74	-161.87	67.08	757.66	-180.63	235.65	823.47	-235.46	198.95	1340.21	-75.45	1243.34	0.00	0.00	0.00	1347.15	4.22	1700.43	1367.46	-141.70	1693.80	1237.67	-169.17	1701.10	1212.24	-21.45	1714.82	2028.74	1672.67	69.34	0.00	0.00	0.00	1432.60
3.53000	1596.42	-58.13	69.00	1553.71	-75.43	72.07	1323.04	-104.87	53.58	1384.00	-37.24	88.65	934.89	-162.43	42.79	910.90	-163.20	71.39	779.91	-186.03	250.35	841.85	-239.13	207.79	1351.62	-74.51	1245.12	0.00	0.00	0.00	1357.84	6.26	1702.03	1379.56	-139.77	1695.48	1249.74	-167.86	1702.82	1224.02	-20.85	1716.58	2030.36	1669.12	79.05	0.00	0.00	0.00	1433.62
3.54000	1597.15	-58.39	68.40	1552.86	-75.80	71.21	1322.32	-104.13	54.06	1384.28	-37.05	88.86	940.70	-163.10	42.92	918.42	-166.40	75.09	804.14	-190.79	264.31	861.36	-242.20	216.13	1363.35	-73.75	1246.96	0.00	0.00	0.00	1369.54	8.03	1703.56	1392.04	-137.97	1697.17	1261.83	-166.56	1704.66	1235.57	-19.97	1718.36	2024.15	1672.14	53.55	0.00	0.00	0.00	1433.86
3.55000	1597.15	-58.53	67.61	1553.69	-76.05	71.26	1322.56	-104.37	53.95	1384.62	-37.52	88.68	948.00	-165.05	40.84	927.05	-169.57	78.43	828.52	-195.41	276.60	881.96	-245.33	224.09	1374.59	-73.12	1248.82	0.00	0.00	0.00	1380.75	9.31	1705.25	1404.14	-136.37	1698.95	1273.95	-165.13	1706.70	1247.04	-19.13	1720.29	2026.40	1670.92	64.09	0.00	0.00	0.00	1433.67
3.56000	1597.14	-58.55	66.90	1553.87	-75.65	70.37	1322.63	-104.51	54.00	1384.84	-37.47	88.82	958.31	-167.39	41.48	943.51	-172.12	82.34	852.07	-198.60	286.52	902.81	-248.28	231.18	1385.90	-72.57	1250.72	0.00	0.00	0.00	1391.56	10.70	1707.05	1415.19	-134.86	1701.02	1285.59	-164.20	1708.68	1258.08	-17.94	1722.17	2028.22	1670.31	70.30	0.00	0.00	0.00	1433.73
3.57000	1597.41	-58.92	66.81	1554.22	-75.83	70.56	1322.65	-104.28	54.07	1384.91	-37.50	88.92	974.47	-169.87	47.19	956.80	-174.55	88.30	874.53	-201.45	294.92	923.67	-250.76	238.02	1396.10	-72.30	1252.66	0.00	0.00	0.00	1402.89	12.20	1708.85	1426.83	-133.60	1703.03	1297.13	-163.45	1710.71	1269.35	-17.34	1724.16	2024.22	1673.90	50.73	0.00	0.00	0.00	1433.51
3.58000	1597.19	-58.90	66.14	1553.43	-75.95	70.00	1322.95	-104.80	53.93	1385.27	-37.94	88.82	993.31	-172.89	52.89	972.44	-177.69	93.70	896.50	-203.40	301.62	945.38	-252.71	244.58	1406.37	-72.07	1254.69	0.00	0.00	0.00	1413.14	13.45	1710.71	1437.77	-132.50	1705.04	1308.93	-162.56	1712.92	1280.39	-16.68	1726.27	2026.29	1671.33	63.92	0.00	0.00	0.00	1433.75
3.59000	1597.86	-58.70	65.96	1554.10	-75.68	69.84	1322.37	-104.46	54.66	1385.37	-37.78	88.93	1018.47	-175.70	59.59	998.07	-180.61	100.42	917.81	-205.41	306.41	967.50	-254.68	250.08	1416.55	-71.87	1256.80	0.00	0.00	0.00	1424.89	14.05	1712.59	1448.81	-131.48	1707.07	1320.80	-161.66	1715.26	1291.54	-16.20	1728.42	2028.65	1671.55	69.78	0.00	0.00	0.00	1433.54
3.60000	1598.07	-58.76	65.84	1553.71	-75.72	69.57	1322.46	-103.60	54.87	1385.40	-37.60	89.05	1045.43	-178.18	65.55	1016.83	-176.24	108.18	938.93	-206.94	309.44	990.43	-256.44	254.84	1426.80	-71.62	1259.11	0.00	0.00	0.00	1436.33	15.23	1714.38	1460.40	-130.30	1709.19	1332.27	-161.11	1717.56	1302.46	-15.54	1730.63	2024.64	1675.09	50.06	0.00	0.00	0.00	1433.28
3.61000	1598.21	-58.61	65.39	1553.89	-75.56	69.48	1323.10	-103.65	54.78	1385.57	-37.61	89.03	1074.25	-180.46	70.91	1041.57	-180.14	111.54	960.21	-207.45	311.57	1014.31	-257.10	258.21	1436.31	-71.40	1261.52	0.00	0.00	0.00	1446.63	15.83	1716.47	1471.06	-129.58	1711.18	1343.85	-160.33	1719.88	1313.49	-15.25	1732.93	2027.26	1672.97	63.39	0.00	0.00	0.00	1433.78
3.62000	1598.70	-58.46	65.34	1553.75	-75.36	69.17	1323.15	-104.09	54.97	1385.80	-37.81	89.06	1103.96	-182.88	75.33	1070.39	-184.93	113.64	982.01	-208.47	311.89	1037.79	-258.73	260.93	1446.95	-71.04	1264.05	0.00	0.00	0.00	1458.01	16.14	1718.44	1482.41	-128.71	1713.16	1354.67	-160.44	1722.03	1324.52	-15.24	1735.20	2028.11	1671.24	70.02	0.00	0.00	0.00	1433.71
3.63000	1598.27	-58.45	64.93	1554.25	-75.20	69.00	1323.29	-104.13	55.26	1385.75	-37.32	89.29	1133.87	-185.21	78.40	1101.75	-187.74	116.56	1004.57	-210.45	310.40	1062.25	-259.72	262.32	1456.51	-70.61	1266.57	0.00	0.00	0.00	1467.98	16.68	1720.49	1493.02	-128.33	1715.20	1365.71	-160.24	1724.09	1335.14	-14.88	1737.35	2028.25	1671.19	70.07	0.00	0.00	0.00	1433.62
3.64000	1598.57	-58.31	64.81	1553.79	-75.40	69.05	1323.68	-103.82	55.25	1386.05	-37.68	89.23	1164.88	-187.54	80.54	1133.28	-188.64	119.02	1027.61	-210.69	308.11	1086.98	-260.47	262.51	1466.70	-70.01	1269.06	0.00	0.00	0.00	1479.29	16.77	1722.32	1503.87	-127.78	1716.91	1376.87	-159.95	1726.09	1345.76	-14.80	1739.53	2024.53	1675.01	50.45	0.00	0.00	0.00	1434.12
3.65000	1598.91	-58.49	64.83	1554.23	-75.15	68.93	1324.09	-104.15	55.30	1385.85	-37.05	89.59	1195.36	-189.87	81.23	1165.29	-190.18	120.14	1051.04	-211.08	304.56	1112.65	-260.65	261.34	1476.81	-69.14	1271.44	0.00	0.00	0.00	1489.02	17.35	1724.12	1514.35	-127.76	1718.62	1387.71	-159.89	1727.91	1356.39	-14.90	1741.60	2026.45	1671.54	63.98	0.00	0.00	0.00	1432.91
3.66000	1598.98	-58.30	64.55	1553.93	-75.13	68.61	1324.03	-103.85	55.53	1385.84	-37.06	89.71	1228.42	-191.88	81.66	1197.50	-192.58	119.27	1075.09	-210.94	299.86	1138.57	-260.82	259.06	1486.71	-68.23	1273.71	0.00	0.00	0.00	1499.16	17.71	1725.84	1524.38	-127.40	1720.26	1398.58	-159.71	1729.59	1366.94	-14.96	1743.54	2027.93	1670.19	70.37	0.00	0.00	0.00	1433.11
3.67000	1598.30	-58.50	64.23	1554.28	-75.19	68.82	1323.95	-104.03	56.20	1386.19	-37.56	89.56	1259.48	-194.01	80.41	1231.81	-193.77	118.33	1100.05	-210.48	294.04	1164.61	-261.27	255.81	1496.54	-67.11	1275.75	0.00	0.00	0.00	1510.03	17.44	1727.60	1535.54	-127.15	1721.80	1409.03	-159.95	1731.04	1377.42	-14.93	1745.30	2027.97	1670.74	70.04	0.00	0.00	0.00	1433.01
3.68000	1598.73	-58.28	64.17	1553.91	-75.18	68.71	1320.90	-102.68	58.16	1386.12	-37.39	89.70	1292.84	-195.49	79.10	1264.90	-194.54	116.24	1125.29	-210.59	287.00	1191.47	-261.31	251.37	1506.17	-65.81	1277.59	0.00	0.00	0.00	1520.18	17.75	1729.15	1545.92	-127.02	1723.01	1419.22	-160.18	1732.33	1387.62	-14.55	1746.81	2028.10	1671.01	70.00	0.00	0.00	0.00	1434.02
3.69000	1598.43	-58.57	64.09	1554.19	-75.07	68.60	1319.18	-104.17	58.65	1386.05	-37.09	89.86	1325.89	-196.73	77.03	1297.80	-194.66	114.09	1151.39	-210.13	278.83	1218.96	-260.93	245.86	1515.30	-64.48	1279.15	0.00	0.00	0.00	1530.29	17.33	1730.54	1556.33	-127.15	1724.10	1429.45	-160.26	1733.34	1398.11	-15.10	1748.36	2028.00	1670.87	70.12	0.00	0.00	0.00	1433.52
3.70000	1599.10	-58.28	64.16	1553.75	-75.34	68.72	1320.02	-107.34	58.32	1386.39	-37.45	89.79	1360.75	-197.29	75.21	1329.41	-195.25	110.63	1177.58	-209.68	269.75	1246.08	-261.65	239.90	1525.01	-63.03	1280.44	0.00	0.00	0.00	1541.62	17.04	1731.68	1566.50	-127.14	1725.07	1439.78	-160.23	1734.26	1408.36	-15.07	1749.52	2027.95	1670.55	70.26	0.00	0.00	0.00	1431.96
3.71000	1598.35	-58.56	63.92	1553.69	-74.97	68.26	1320.13	-104.09	59.76	1386.22	-37.19	89.98	1396.20	-197.08	73.24	1362.75	-194.79	107.55	1204.31	-209.36	259.47	1274.21	-261.34	232.71	1534.70	-61.49	1281.45	0.00	0.00	0.00	1551.66	17.11	1732.72	1577.04	-127.02	1725.74	1450.13	-160.22	1734.96	1418.58	-15.21	1750.53	2028.64	1670.48	70.48	0.00	0.00	0.00	1433.41
3.72000	1599.03	-58.50	64.25	1553.49	-75.32	68.48	1322.54	-104.81	57.26	1386.20	-37.13	89.99	1432.62	-196.47	71.64	1397.09	-194.09	104.53	1231.72	-209.03	248.12	1303.69	-260.43	224.67	1543.86	-60.05	1282.13	0.00	0.00	0.00	1561.35	16.87	1733.59	1586.86	-127.30	1726.21	1460.19	-160.41	1735.34	1428.66	-15.24	1751.26	2028.80	1670.61	70.31	0.00	0.00	0.00	1434.03
3.73000	1599.30	-58.49	64.24	1554.19	-75.09	68.32	1322.97	-105.25	56.71	1386.29	-37.31	89.90	1468.98	-195.81	69.91	1432.17	-193.67	101.46	1259.37	-209.47	235.89	1332.00	-261.16	216.77	1553.21	-58.61	1282.57	0.00	0.00	0.00	1571.33	16.85	1734.20	1595.98	-127.71	1726.72	1470.28	-160.45	1735.48	1439.04	-15.38	1751.79	2028.62	1669.97	70.53	0.00	0.00	0.00	1433.78
3.74000	1599.22	-58.50	64.01	1554.82	-75.08	71.63	1323.72	-104.28	56.17	1386.28	-37.10	90.01	1506.24	-195.04	68.53	1469.09	-192.87	98.72	1287.66	-210.02	222.97	1361.53	-261.41	208.25	1562.71	-57.40	1282.62	0.00	0.00	0.00	1581.85	16.51	1734.68	1606.82	-127.68	1726.85	1480.28	-160.51	1735.42	1449.47	-15.70	1752.14	2028.53	1669.36	70.73	0.00	0.00	0.00	1434.26
3.75000	1600.77	-58.74	69.92	1555.22	-75.34	71.83	1323.24	-103.98	56.42	1386.37	-37.17	89.93	1545.06	-193.83	68.09	1505.69	-192.02	95.67	1317.11	-210.70	209.01	1392.29	-260.52	198.80	1572.58	-56.29	1282.41	0.00	0.00	0.00	1591.93	16.85	1734.68	1617.08	-127.75	1726.69	1490.26	-160.73	1735.15	1459.48	-15.23	1752.15	2022.56	1671.00	51.98	0.00	0.00	0.00	1434.14
3.76000	1600.36	-58.83	69.70	1555.28	-75.79	72.00	1323.56	-103.72	55.95	1386.53	-37.37	89.88	1583.29	-191.62	66.00	1542.53	-189.97	92.36	1347.09	-211.08	194.97	1422.34	-260.78	189.78	1582.16	-55.34	1281.98	0.00	0.00	0.00	1601.96	16.62	1734.83	1627.31	-127.84	1726.50	1500.08	-160.60	1734.67	1469.70	-15.00	1751.98	2026.54	1670.38	64.58	0.00	0.00	0.00	1433.62
3.77000	1601.86	-59.04	70.29	1555.13	-76.03	71.91	1323.85	-104.09	55.87	1386.65	-37.52	89.82	1621.96	-190.20	65.35	1579.89	-188.13	89.80	1377.61	-211.25	180.79	1453.34	-260.38	180.28	1592.34	-54.46	1281.37	0.00	0.00	0.00	1612.70	16.49	1734.53	1638.25	-127.69	1725.94	1510.53	-160.75	1734.01	1480.14	-15.08	1751.65	2028.19	1669.86	70.51	0.00	0.00	0.00	1433.67
3.78000	1601.85	-59.19	70.07	1554.86	-76.06	71.71	1323.61	-103.84	56.20	1386.53	-37.26	90.07	1660.34	-188.28	65.44	1616.75	-186.49	87.51	1409.00	-211.46	166.71	1485.65	-258.97	170.48	1602.56	-53.61	1280.59	0.00	0.00	0.00	1623.11	16.40	1734.08	1648.59	-128.11	1725.22	1520.98	-160.70	1733.21	1490.59	-14.99	1751.09	2023.83	1672.84	50.98	0.00	0.00	0.00	1433.75
3.79000	1600.23	-59.23	69.14	1554.39	-75.65	71.40	1323.85	-104.88	55.95	1386.88	-37.79	89.83	1698.69	-185.32	66.92	1654.20	-184.68	85.74	1439.97	-213.02	153.35	1518.01	-257.25	160.57	1612.38	-52.87	1279.64	0.00	0.00	0.00	1634.18	16.13	1733.49	1657.98	-128.43	1724.45	1531.67	-160.48	1732.29	1500.94	-14.85	1750.29	2026.91	1671.54	63.95	0.00	0.00	0.00	1432.19
3.80000	1600.84	-58.68	69.25	1553.73	-75.28	68.03	1323.68	-103.96	56.24	1387.05	-37.78	89.90	1737.49	-183.34	68.44	1692.14	-182.43	85.16	1475.88	-209.99	138.78	1551.41	-255.04	150.86	1622.63	-52.10	1278.48	0.00	0.00	0.00	1644.14	15.73	1732.75	1668.27	-128.41	1723.63	1542.07	-160.53	1731.15	1511.48	-14.80	1749.37	2027.94	1669.99	70.52	0.00	0.00	0.00	1433.99
3.81000	1599.34	-58.15	63.11	1553.25	-74.89	67.71	1323.67	-104.34	56.55	1387.22	-37.71	89.99	1775.51	-181.65	70.67	1729.58	-180.24	84.79	1511.70	-206.16	123.94	1589.82	-249.96	144.11	1633.01	-51.38	1277.28	0.00	0.00	0.00	1654.67	16.16	1731.67	1679.21	-128.60	1722.41	1552.38	-160.67	1729.95	1522.21	-14.80	1748.39	2028.43	1670.96	70.23	0.00	0.00	0.00	1435.07
3.82000	1598.96	-57.94	62.70	1553.53	-74.35	67.54	1323.47	-103.80	56.76	1387.65	-37.91	89.93	1813.03	-178.43	74.47	1767.07	-177.81	85.54	1547.15	-201.65	110.64	1589.82	-249.96	144.11	1643.17	-50.63	1275.97	0.00	0.00	0.00	1665.74	16.13	1730.59	1690.30	-128.50	1721.21	1562.89	-160.82	1728.59	1533.38	-15.04	1747.22	2022.96	1672.04	51.16	0.00	0.00	0.00	1433.45
3.83000	1598.78	-57.55	62.18	1553.22	-74.15	67.35	1323.39	-104.53	57.06	1387.84	-37.95	90.04	1850.73	-175.74	79.09	1804.09	-175.20	87.17	1581.41	-197.56	98.86	1589.82	-249.96	144.11	1653.60	-49.94	1274.59	0.00	0.00	0.00	1676.56	15.85	1729.36	1700.98	-128.67	1719.83	1573.87	-160.56	1727.14	1544.42	-15.33	1745.94	2026.61	1670.95	64.27	0.00	0.00	0.00	1433.82
3.84000	1598.24	-57.07	61.41	1553.47	-73.95	67.24	1323.40	-103.86	57.23	1387.90	-37.56	90.45	1887.48	-172.50	84.94	1841.04	-172.10	90.22	1616.54	-194.13	87.96	1589.82	-249.96	144.11	1663.94	-49.38	1273.06	0.00	0.00	0.00	1687.00	15.83	1727.94	1707.81	-130.78	1721.05	1584.90	-160.48	1725.57	1555.47	-15.31	1744.51	2027.33	1670.08	70.46	0.00	0.00	0.00	1434.45
3.85000	1598.99	-56.82	61.14	1553.20	-73.80	66.66	1324.13	-104.21	57.02	1388.18	-37.40	90.71	1923.91	-169.04	91.98	1876.84	-168.71	94.38	1651.41	-189.39	80.02	1589.82	-249.96	144.11	1674.67	-48.90	1271.47	0.00	0.00	0.00	1698.08	15.66	1726.47	1718.24	-131.18	1720.14	1596.11	-160.17	1723.94	1566.44	-15.06	1742.96	2027.78	1670.52	70.17	0.00	0.00	0.00	1433.97
3.86000	1598.74	-56.84	60.64	1554.20	-73.61	66.46	1324.10	-104.39	57.38	1388.55	-37.50	90.97	1958.61	-165.20	100.06	1911.70	-164.89	99.88	1687.31	-185.91	72.39	1589.82	-249.96	144.11	1685.60	-48.52	1269.73	0.00	0.00	0.00	1709.11	15.11	1725.08	1729.16	-131.45	1718.40	1606.90	-160.34	1722.15	1577.57	-15.07	1741.34	2028.29	1670.18	70.35	0.00	0.00	0.00	1433.80
3.87000	1599.49	-56.84	60.15	1554.37	-73.84	66.35	1324.65	-104.76	57.52	1389.30	-37.70	91.26	1992.76	-160.89	110.06	1946.34	-160.82	107.26	1721.44	-178.97	67.09	1589.82	-249.96	144.11	1696.47	-48.33	1267.91	0.00	0.00	0.00	1720.52	15.06	1723.32	1740.22	-131.71	1716.75	1618.17	-160.19	1720.32	1588.92	-15.22	1739.60	2025.12	1674.90	50.35	0.00	0.00	0.00	1433.89
3.88000	1599.60	-56.74	59.72	1554.72	-73.58	65.75	1325.05	-104.68	57.84	1389.90	-37.88	91.61	2025.05	-156.63	121.65	1978.71	-156.49	116.19	1756.87	-175.75	61.84	1589.82	-249.96	144.11	1707.69	-48.22	1265.96	0.00	0.00	0.00	1731.87	15.02	1721.49	1751.28	-132.10	1715.01	1629.40	-160.28	1718.43	1600.46	-15.33	1737.85	2026.47	1670.56	64.45	0.00	0.00	0.00	1433.78
3.89000	1600.13	-56.62	59.16	1555.37	-73.36	65.56	1324.74	-104.29	58.59	1390.62	-38.01	92.11	2056.14	-153.25	134.25	2009.04	-152.54	126.15	1790.14	-170.62	58.76	1589.82	-249.96	144.11	1718.82	-48.23	1263.91	0.00	0.00	0.00	1743.38	14.36	1719.69	1762.56	-132.46	1713.11	1640.49	-160.61	1716.44	1612.08	-15.60	1735.97	2027.56	1670.36	70.25	0.00	0.00	0.00	1433.05
3.90000	1600.27	-56.01	58.31	1555.23	-73.22	65.13	1325.72	-105.50	58.44	1391.23	-37.99	92.65	2084.29	-149.91	147.21	2038.30	-149.14	137.23	1821.95	-164.68	57.23	1589.82	-249.96	144.11	1730.03	-48.25	1261.77	0.00	0.00	0.00	1754.82	14.27	1717.81	1773.77	-132.87	1711.15	1651.50	-161.03	1714.30	1623.78	-15.71	1733.92	2028.85	1671.41	69.93	0.00	0.00	0.00	1433.19
3.91000	1600.69	-56.26	58.23	1555.26	-73.15	64.89	1325.41	-104.95	59.39	1392.05	-38.21	93.17	2113.40	-146.72	154.49	2065.41	-145.57	148.34	1852.17	-159.62	56.56	1589.82	-249.96	144.11	1741.71	-48.26	1259.56	0.00	0.00	0.00	1766.37	14.13	1715.73	1785.45	-133.37	1709.22	1663.53	-161.11	1712.36	1635.45	-16.18	1731.86	2028.67	1672.06	69.67	0.00	0.00	0.00	1433.98
3.92000	1601.22	-55.81	57.65	1555.51	-73.39	64.86	1325.74	-104.76	60.17	1392.73	-37.96	94.09	2136.11	-143.03	167.11	2089.65	-142.22	158.87	1880.29	-153.97	55.81	1589.82	-249.96	144.11	1753.67	-48.34	1257.36	0.00	0.00	0.00	1778.44	13.30	1713.92	1796.95	-133.97	1707.30	1675.30	-161.13	1710.55	1646.93	-16.24	1729.61	2028.69	1671.33	69.89	0.00	0.00	0.00	1434.11
3.93000	1601.21	-55.79	57.01	1555.74	-73.08	64.54	1325.72	-103.69	61.22	1393.92	-38.49	94.73	2155.60	-141.07	177.98	2111.99	-139.56	168.36	1903.89	-144.65	55.96	1589.82	-249.96	144.11	1765.58	-48.44	1255.15	0.00	0.00	0.00	1790.26	12.61	1712.04	1808.29	-134.66	1705.35	1686.83	-161.09	1708.87	1658.37	-16.32	1727.34	2028.35	1670.65	70.36	0.00	0.00	0.00	1434.45
3.94000	1601.53	-55.86	56.73	1556.28	-72.83	64.31	1326.41	-104.31	61.99	1394.75	-38.43	95.77	2171.31	-139.95	186.33	2131.31	-137.53	176.00	1926.43	-139.90	54.19	1589.82	-249.96	144.11	1777.60	-48.56	1252.91	0.00	0.00	0.00	1801.75	11.77	1710.10	1820.23	-135.33	1703.19	1698.12	-160.99	1707.31	1669.79	-16.25	1725.11	2027.53	1669.99	70.51	0.00	0.00	0.00	1433.35
3.95000	1602.01	-55.72	56.20	1556.61	-72.72	64.11	1327.32	-104.27	63.40	1396.04	-38.83	96.79	2184.07	-139.77	190.37	2144.70	-135.07	179.06	1940.49	-130.78	52.81	1589.82	-249.96	144.11	1789.68	-48.76	1250.65	0.00	0.00	0.00	1813.59	11.06	1708.16	1831.05	-136.23	1701.38	1709.18	-160.83	1705.89	1681.56	-16.83	1722.88	2027.31	1669.81	70.37	0.00	0.00	0.00	1434.47
3.96000	1602.03	-55.75	55.62	1556.68	-72.08	66.27	1327.70	-103.88	65.58	1397.18	-38.36	98.46	2195.25	-139.85	188.69	2154.83	-133.66	177.00	1952.92	-125.07	50.27	1589.82	-249.96	144.11	1801.80	-49.07	1248.41	0.00	0.00	0.00	1825.00	10.61	1706.19	1842.98	-137.04	1699.40	1720.01	-160.61	1704.59	1693.55	-17.54	1720.66	2027.86	1670.59	70.12	0.00	0.00	0.00	1433.91
3.97000	1603.30	-55.11	55.02	1557.59	-71.71	66.07	1329.09	-103.92	67.76	1398.28	-37.43	100.21	2203.82	-137.24	183.14	2160.53	-131.07	170.46	1961.26	-120.02	47.32	1589.82	-249.96	144.11	1814.43	-49.49	1246.14	0.00	0.00	0.00	1837.90	8.94	1704.38	1854.65	-138.01	1697.55	1730.62	-160.33	1703.40	1705.25	-17.83	1718.40	2028.20	1670.60	70.30	0.00	0.00	0.00	1434.13
3.98000	1604.01	-55.05	54.66	1558.22	-71.26	65.76	1329.47	-103.17	70.98	1400.06	-37.42	101.87	2211.76	-134.97	174.30	2166.86	-127.12	163.81	1965.09	-113.44	44.58	1589.82	-249.96	144.11	1826.92	-50.10	1243.95	0.00	0.00	0.00	1849.33	8.66	1702.54	1865.93	-139.05	1695.91	1741.01	-160.00	1702.34	1717.14	-18.57	1716.38	2028.38	1670.95	70.03	0.00	0.00	0.00	1433.84
3.99000	1603.59	-55.29	53.93	1559.28	-70.79	65.41	1330.81	-102.72	74.40	1401.70	-36.59	104.15	2217.42	-131.10	163.99	2173.58	-122.19	156.38	1966.63	-109.10	43.42	1589.82	-249.96	144.11	1839.24	-50.83	1241.94	0.00	0.00	0.00	1861.24	7.24	1700.97	1878.16	-140.02	1694.16	1751.18	-159.62	1701.39	1729.00	-19.34	1714.41	2028.68	1670.97	70.19	0.00	0.00	0.00	1435.88
4.00000	1604.38	-55.03	53.51	1560.19	-70.24	64.93	1332.56	-102.89	78.24	1403.47	-35.61	106.87	2224.05	-122.38	154.74	2177.74	-115.83	147.96	1969.69	-107.79	42.57	1589.82	-249.96	144.11	1851.62	-51.65	1240.15	0.00	0.00	0.00	1872.37	6.35	1699.21	1890.33	-141.25	1692.34	1761.16	-159.18	1700.56	1741.14	-20.65	1712.48	2028.62	1670.83	70.26	0.00	0.00	0.00	1436.37
4.01000	1604.64	-55.12	53.05	1560.87	-69.50	64.33	1334.03	-101.19	83.43	1405.97	-35.05	109.79	2227.96	-115.95	153.45	2183.86	-109.40	140.39	1972.48	-105.72	43.79	1589.82	-249.96	144.11	1863.84	-52.49	1238.55	0.00	0.00	0.00	1884.51	5.04	1697.68	1902.03	-142.40	1690.76	1770.93	-158.70	1699.84	1753.11	-21.40	1710.75	2027.73	1671.17	70.10	0.00	0.00	0.00	1434.76
4.02000	1605.43	-54.87	52.83	1562.24	-68.80	63.74	1336.42	-100.62	89.20	1409.00	-34.56	113.13	2235.42	-109.40	144.21	2189.33	-103.75	131.57	1976.52	-106.44	44.80	1589.82	-249.96	144.11	1876.19	-53.31	1237.28	0.00	0.00	0.00	1897.09	3.72	1696.48	1913.88	-143.67	1689.54	1780.51	-158.16	1699.22	1765.44	-22.45	1709.61	2028.24	1671.27	70.06	0.00	0.00	0.00	1434.92
4.03000	1605.54	-54.55	52.30	1563.87	-67.91	63.06	1339.36	-99.21	96.14	1412.34	-32.98	117.48	2242.61	-104.66	132.94	2195.59	-98.73	123.09	1979.82	-107.12	46.00	1589.82	-249.96	144.11	1888.66	-54.07	1236.47	0.00	0.00	0.00	1909.29	1.83	1695.89	1926.12	-144.99	1688.66	1789.90	-157.57	1698.72	1777.41	-22.96	1708.68	2027.61	1669.88	70.45	0.00	0.00	0.00	1435.37
4.04000	1606.91	-54.41	52.53	1565.69	-67.02	62.16	1343.56	-98.28	103.72	1416.46	-31.35	122.41	2249.04	-101.59	123.56	2200.28	-96.30	114.88	1982.69	-107.92	46.83	1589.82	-249.96	144.11	1901.10	-54.73	1236.08	0.00	0.00	0.00	1921.07	1.37	1695.11	1938.06	-146.19	1687.98	1799.11	-156.94	1698.31	1790.00	-24.24	1708.03	2028.28	1670.69	70.26	0.00	0.00	0.00	1435.47
4.05000	1607.48	-54.17	52.32	1567.94	-65.89	61.21	1347.83	-97.15	113.73	1421.60	-29.58	127.81	2254.11	-101.52	115.53	2204.62	-96.56	108.26	1984.41	-106.76	48.18	1589.82	-249.96	144.11	1913.52	-55.31	1235.96	0.00	0.00	0.00	1933.46	-0.07	1694.69	1950.50	-147.40	1687.49	1808.14	-156.26	1698.01	1802.49	-25.75	1707.61	2028.35	1670.46	70.35	0.00	0.00	0.00	1434.92
4.06000	1607.92	-54.06	52.18	1570.47	-64.71	60.03	1353.02	-94.35	124.98	1427.83	-27.37	133.87	2258.28	-103.58	108.04	2208.05	-97.70	102.80	1985.69	-105.93	49.20	1589.82	-249.96	144.11	1926.04	-55.87	1236.16	0.00	0.00	0.00	1946.04	-1.42	1694.59	1962.69	-148.71	1687.31	1817.01	-155.54	1697.81	1814.52	-26.56	1707.46	2027.82	1669.13	70.65	0.00	0.00	0.00	1435.35
4.07000	1609.02	-53.43	52.07	1573.66	-63.48	59.12	1361.37	-92.19	136.70	1435.23	-24.27	140.79	2261.37	-103.90	101.59	2210.28	-97.88	98.07	1987.55	-106.81	49.70	1589.82	-249.96	144.11	1938.26	-56.49	1236.70	0.00	0.00	0.00	1958.21	-2.47	1694.75	1975.01	-149.92	1687.44	1825.71	-154.78	1697.70	1826.74	-27.68	1707.82	2027.85	1670.33	70.28	0.00	0.00	0.00	1434.67
4.08000	1610.08	-52.34	51.51	1576.45	-62.16	58.38	1370.96	-88.27	150.43	1444.21	-20.93	148.55	2264.04	-102.50	95.35	2212.34	-96.96	93.53	1988.57	-107.15	50.18	1589.82	-249.96	144.11	1950.68	-56.87	1237.60	0.00	0.00	0.00	1970.23	-4.04	1695.31	1987.06	-151.14	1687.75	1834.25	-153.97	1697.69	1839.09	-28.67	1708.34	2027.35	1670.05	70.40	0.00	0.00	0.00	1434.15
4.09000	1611.42	-51.61	51.33	1580.23	-60.80	58.67	1382.71	-83.80	165.34	1455.21	-17.20	157.29	2265.45	-100.86	91.48	2214.01	-96.49	90.35	1988.69	-106.17	50.84	1589.82	-249.96	144.11	1963.05	-57.14	1238.81	0.00	0.00	0.00	1982.32	-5.42	1695.98	1998.94	-152.35	1688.31	1842.63	-153.12	1697.76	1851.36	-29.82	1709.21	2028.35	1671.16	70.14	0.00	0.00	0.00	1433.73
4.10000	1613.09	-50.36	50.86	1583.63	-59.45	59.29	1397.13	-78.36	181.37	1468.02	-12.69	167.00	2264.55	-100.55	89.66	2214.63	-96.22	88.62	1989.46	-106.57	50.81	1589.82	-249.96	144.11	1975.41	-57.32	1240.30	0.00	0.00	0.00	1994.21	-6.62	1696.85	2010.57	-153.59	1689.04	1850.87	-152.23	1697.93	1863.24	-30.36	1710.25	2028.72	1671.36	70.19	0.00	0.00	0.00	1434.71
4.11000	1615.79	-49.06	52.17	1588.63	-57.67	61.11	1413.83	-73.78	198.46	1482.70	-7.65	177.28	2264.80	-100.62	87.53	2214.96	-95.80	86.70	1989.44	-106.13	51.06	1589.82	-249.96	144.11	1987.28	-57.40	1241.98	0.00	0.00	0.00	2005.71	-7.67	1697.88	2022.48	-154.61	1689.94	1858.97	-151.31	1698.18	1875.65	-31.76	1711.63	2028.61	1671.02	70.18	0.00	0.00	0.00	1434.48
4.12000	1619.78	-47.37	50.97	1594.60	-55.76	64.10	1432.51	-69.26	216.75	1499.54	-2.84	187.84	2265.24	-100.32	85.32	2215.30	-95.30	84.98	1990.02	-106.24	51.15	1589.82	-249.96	144.11	1999.17	-57.36	1243.81	0.00	0.00	0.00	2016.98	-8.44	1699.10	2033.83	-155.72	1691.02	1866.93	-150.35	1698.52	1887.58	-32.75	1713.21	2028.67	1670.90	70.23	0.00	0.00	0.00	1433.54
4.13000	1625.13	-45.68	49.42	1601.24	-53.66	68.12	1453.94	-63.75	234.49	1517.46	2.15	198.84	2265.23	-100.04	84.12	2215.71	-95.04	83.82	1990.57	-106.66	51.22	1589.82	-249.96	144.11	2010.80	-57.39	1245.66	0.00	0.00	0.00	2029.08	-9.13	1700.37	2045.81	-156.58	1692.31	1874.76	-149.35	1698.94	1899.04	-33.11	1714.71	2027.84	1670.38	70.40	0.00	0.00	0.00	1434.15
4.14000	1632.55	-43.26	47.90	1610.23	-51.33	73.23	1477.65	-57.06	251.84	1537.19	5.92	209.09	2265.69	-99.85	83.22	2215.56	-94.78	82.80	1990.20	-105.79	51.47	1589.82	-249.96	144.11	2022.08	-57.46	1247.47	0.00	0.00	0.00	2040.45	-10.35	1701.88	2057.20	-157.34	1693.67	1882.47	-148.32	1699.44	1911.02	-34.15	1716.42	2028.52	1670.86	70.18	0.00	0.00	0.00	1434.24
4.15000	1640.15	-40.48	45.74	1620.18	-48.97	78.34	1503.50	-51.86	267.22	1557.48	9.42	218.71	2266.19	-99.86	82.28	2216.20	-95.01	81.99	1989.88	-105.23	51.79	1589.82	-249.96	144.11	2033.11	-57.45	1249.26	0.00	0.00	0.00	2051.74	-11.02	1703.47	2068.90	-158.09	1695.15	1890.05	-147.26	1700.01	1922.69	-34.92	1718.32	2027.59	1670.11	70.39	0.00	0.00	0.00	1433.63
4.16000	1649.81	-36.96	43.98	1633.04	-46.25	83.88	1528.03	-47.29	279.40	1578.54	12.86	227.53	2266.18	-99.61	81.44	2216.21	-94.57	81.59	1990.55	-105.98	51.64	1589.82	-249.96	144.11	2044.15	-57.38	1251.08	0.00	0.00	0.00	2063.26	-11.48	1705.39	2080.32	-158.67	1696.79	1897.53	-146.16	1700.66	1934.37	-35.46	1720.31	2027.32	1669.53	70.48	0.00	0.00	0.00	1433.54
4.17000	1664.87	-30.15	48.64	1649.64	-41.47	89.50	1550.79	-45.67	287.71	1599.40	15.98	235.36	2266.50	-99.27	80.88	2216.20	-94.55	80.94	1990.52	-105.90	51.69	1589.82	-249.96	144.11	2055.18	-57.16	1252.98	0.00	0.00	0.00	2075.06	-12.07	1707.35	2091.25	-159.15	1698.53	1904.90	-145.04	1701.38	1945.80	-35.67	1722.35	2027.81	1669.89	70.49	0.00	0.00	0.00	1433.55
4.18000	1688.32	-22.20	57.90	1671.81	-34.62	97.21	1572.90	-45.27	294.43	1620.68	18.91	243.69	2266.63	-99.17	80.09	2216.43	-94.47	80.64	1990.72	-106.04	51.65	1589.82	-249.96	144.11	2066.11	-56.78	1254.94	0.00	0.00	0.00	2086.21	-12.72	1709.36	2102.52	-159.42	1700.28	1912.16	-143.88	1702.17	1957.60	-36.33	1724.55	2027.52	1669.71	70.48	0.00	0.00	0.00	1433.24
4.19000	1714.91	-13.83	66.72	1697.80	-27.24	105.04	1595.41	-45.69	298.20	1642.84	21.72	251.02	2266.94	-98.69	79.93	2216.20	-94.11	80.28	1990.90	-106.25	51.84	1589.82	-249.96	144.11	2076.80	-56.33	1256.92	0.00	0.00	0.00	2097.58	-12.76	1711.45	2113.67	-159.64	1702.02	1919.34	-142.70	1703.03	1969.01	-36.45	1726.73	2028.05	1670.40	70.32	0.00	0.00	0.00	1433.58
4.20000	1742.84	-5.69	74.00	1724.70	-20.07	111.21	1616.89	-43.83	300.82	1665.87	24.34	256.80	2267.05	-98.59	79.50	2216.28	-93.97	80.08	1991.06	-106.42	51.82	1589.82	-249.96	144.11	2087.19	-55.83	1258.93	0.00	0.00	0.00	2108.59	-12.83	1713.72	2124.39	-159.87	1703.85	1926.42	-141.49	1703.95	1980.68	-36.86	1729.10	2025.91	1676.99	49.69	0.00	0.00	0.00	1434.11
4.21000	1771.35	2.55	79.54	1752.68	-13.16	116.00	1639.31	-43.41	301.70	1689.80	27.14	261.12	2267.04	-98.62	78.81	2216.39	-93.84	79.88	1991.33	-106.61	51.90	1589.82	-249.96	144.11	2097.77	-55.26	1261.08	0.00	0.00	0.00	2119.50	-12.43	1715.77	2135.70	-159.82	1705.74	1933.42	-140.26	1704.93	1991.97	-36.84	1731.45	2027.84	1673.23	63.62	0.00	0.00	0.00	1433.73
4.22000	1801.19	10.37	83.89	1781.69	-6.41	119.43	1662.92	-41.25	301.01	1715.29	28.71	263.27	2267.83	-98.88	78.37	2216.55	-93.89	79.53	1990.97	-105.91	52.45	1589.82	-249.96	144.11	2108.20	-54.73	1263.33	0.00	0.00	0.00	2131.12	-12.56	1717.86	2146.66	-159.75	1707.63	1940.34	-139.00	1705.97	2003.02	-36.45	1733.78	2028.13	1670.31	70.57	0.00	0.00	0.00	1434.03
4.23000	1830.20	18.00	86.31	1810.07	0.14	120.92	1688.21	-40.30	298.39	1740.34	31.68	264.37	2267.87	-98.54	78.00	2216.98	-94.14	79.18	1992.30	-107.17	52.13	1589.82	-249.96	144.11	2118.78	-54.16	1265.67	0.00	0.00	0.00	2142.55	-12.74	1719.97	2157.97	-159.38	1709.47	1947.18	-137.73	1707.07	2014.42	-36.48	1736.01	2028.09	1670.26	70.60	0.00	0.00	0.00	1433.07
4.24000	1860.38	25.41	87.80	1839.04	6.61	121.32	1712.52	-39.21	295.06	1766.32	34.28	263.71	2268.17	-98.42	77.63	2217.02	-94.12	78.94	1992.96	-108.16	52.15	1589.82	-249.96	144.11	2129.52	-53.62	1268.02	0.00	0.00	0.00	2153.12	-12.61	1722.03	2168.40	-159.12	1711.30	1953.96	-136.43	1708.22	2025.86	-36.34	1738.21	2028.33	1670.92	70.26	0.00	0.00	0.00	1432.72
4.25000	1891.80	32.53	88.58	1869.86	12.80	121.10	1737.91	-38.02	290.22	1792.47	36.69	261.48	2268.07	-98.35	77.14	2216.96	-94.01	78.67	1993.03	-107.88	52.40	1589.82	-249.96	144.11	2140.47	-53.11	1270.34	0.00	0.00	0.00	2163.32	-11.70	1723.79	2179.47	-158.64	1712.98	1960.69	-135.11	1709.42	2037.17	-36.06	1740.21	2024.26	1673.81	50.31	0.00	0.00	0.00	1433.28
4.26000	1923.50	38.93	88.28	1900.63	18.46	119.64	1763.32	-35.50	284.17	1819.71	38.39	257.47	2268.05	-98.32	76.62	2217.04	-94.20	78.36	1993.21	-107.86	52.64	1589.82	-249.96	144.11	2151.31	-52.66	1272.53	0.00	0.00	0.00	2174.88	-11.64	1725.43	2190.17	-158.18	1714.63	1967.35	-133.77	1710.67	2047.70	-35.19	1741.99	2026.07	1670.52	64.27	0.00	0.00	0.00	1433.33
4.27000	1956.66	44.61	87.61	1932.51	23.50	117.70	1789.60	-32.83	276.74	1847.01	40.83	252.35	2267.77	-98.09	76.22	2216.61	-93.77	78.30	1993.05	-107.45	52.89	1589.82	-249.96	144.11	2161.91	-52.32	1274.51	0.00	0.00	0.00	2185.81	-11.15	1726.87	2200.91	-157.49	1716.11	1973.97	-132.42	1711.97	2058.48	-34.74	1743.61	2028.82	1670.29	70.57	0.00	0.00	0.00	1433.86
4.28000	1991.40	49.33	86.72	1966.15	27.92	115.67	1818.54	-28.57	269.03	1873.87	44.45	246.40	2268.09	-98.04	75.97	2216.54	-93.59	78.08	1992.69	-106.78	53.17	1589.82	-249.96	144.11	2172.72	-51.99	1276.32	0.00	0.00	0.00	2196.14	-10.06	1728.18	2212.14	-156.69	1717.38	1980.54	-131.05	1713.32	2069.20	-33.94	1744.98	2028.48	1670.76	70.32	0.00	0.00	0.00	1434.35
4.29000	2026.90	53.27	85.36	2000.33	31.64	113.19	1845.50	-24.39	259.33	1902.46	47.25	239.18	2268.07	-97.87	75.56	2216.57	-93.81	77.66	1992.24	-105.98	53.51	1589.82	-249.96	144.11	2183.35	-51.82	1277.89	0.00	0.00	0.00	2207.14	-9.63	1729.35	2222.76	-155.79	1718.60	1987.08	-129.66	1714.71	2080.15	-33.26	1746.17	2027.63	1670.46	70.19	0.00	0.00	0.00	1434.35
4.30000	2063.61	56.21	84.09	2035.30	34.75	110.46	1874.65	-21.19	248.40	1931.17	50.91	231.34	2267.91	-97.71	75.32	2216.47	-93.60	77.37	1991.86	-105.17	53.94	1589.82	-249.96	144.11	2194.00	-51.63	1279.22	0.00	0.00	0.00	2218.15	-8.94	1730.34	2233.32	-154.96	1719.62	1993.58	-128.26	1716.13	2090.99	-32.55	1747.15	2027.70	1671.24	69.87	0.00	0.00	0.00	1433.80
4.31000	2101.37	58.54	83.04	2071.78	37.34	107.99	1900.45	-14.34	237.76	1960.42	54.70	222.75	2268.27	-98.10	74.67	2216.62	-93.45	77.25	1991.48	-104.45	54.41	1589.82	-249.96	144.11	2204.67	-51.53	1280.29	0.00	0.00	0.00	2228.23	-7.69	1730.99	2243.95	-154.04	1720.45	2000.06	-126.85	1717.59	2101.76	-31.68	1747.96	2027.61	1670.04	70.47	0.00	0.00	0.00	1434.82
4.32000	2139.42	60.36	81.98	2108.37	39.70	105.30	1931.69	-13.41	224.62	1991.33	57.25	213.24	2268.97	-98.20	74.42	2216.97	-93.45	77.15	1991.64	-104.37	54.45	1589.82	-249.96	144.11	2215.29	-51.42	1281.04	0.00	0.00	0.00	2238.82	-6.99	1731.54	2254.83	-153.11	1721.03	2006.51	-125.43	1719.09	2112.06	-30.37	1748.51	2027.96	1670.25	70.38	0.00	0.00	0.00	1434.64
4.33000	2177.62	61.72	81.04	2145.67	41.81	102.81	1961.54	-10.85	210.67	2021.48	61.21	203.80	2268.75	-97.68	74.26	2216.79	-93.69	80.20	1991.88	-104.63	54.52	1589.82	-249.96	144.11	2225.91	-51.29	1281.49	0.00	0.00	0.00	2250.05	-6.40	1731.96	2265.68	-152.09	1721.47	2012.95	-124.00	1720.62	2122.70	-29.32	1748.81	2027.65	1670.86	69.99	0.00	0.00	0.00	1432.91
4.34000	2215.71	63.13	80.18	2183.05	43.70	100.63	1989.62	-6.37	197.37	2054.15	63.16	193.12	2268.08	-98.03	76.90	2217.19	-93.48	80.60	1992.19	-104.66	54.75	1589.82	-249.96	144.11	2236.27	-51.11	1281.64	0.00	0.00	0.00	2260.27	-5.26	1732.13	2275.96	-151.15	1721.79	2019.39	-122.57	1722.18	2133.63	-28.61	1749.02	2028.36	1670.70	70.10	0.00	0.00	0.00	1432.83
4.35000	2254.87	64.58	80.03	2220.00	45.48	98.30	2016.67	-1.18	184.15	2085.30	67.54	183.43	2268.54	-97.94	76.94	2217.45	-93.28	80.50	1992.20	-104.66	54.93	1589.82	-249.96	144.11	2246.37	-50.92	1281.44	0.00	0.00	0.00	2270.88	-4.17	1732.13	2286.46	-150.20	1721.86	2025.82	-121.12	1723.77	2144.47	-27.64	1748.99	2027.72	1669.66	70.68	0.00	0.00	0.00	1433.51
4.36000	2293.69	65.94	80.02	2257.75	47.19	96.23	2047.38	0.57	168.66	2118.31	69.85	172.82	2268.94	-97.82	76.75	2217.80	-93.05	80.31	1992.61	-104.80	54.86	1589.82	-249.96	144.11	2256.30	-50.68	1281.02	0.00	0.00	0.00	2281.15	-2.79	1731.72	2297.36	-149.13	1721.69	2032.25	-119.67	1725.38	2155.50	-26.88	1748.70	2028.18	1670.78	70.36	0.00	0.00	0.00	1432.83
4.37000	2332.58	67.13	80.33	2295.97	48.76	94.65	2081.11	-0.21	153.05	2151.33	72.97	162.91	2269.04	-97.60	76.40	2218.18	-92.97	80.29	1992.37	-104.51	55.15	1589.82	-249.96	144.11	2266.23	-50.33	1280.30	0.00	0.00	0.00	2292.14	-1.52	1731.27	2308.32	-148.14	1721.40	2038.69	-118.22	1727.01	2165.69	-25.11	1748.13	2028.60	1670.54	70.45	0.00	0.00	0.00	1432.43
4.38000	2371.92	68.09	81.39	2334.30	50.12	93.58	2114.33	5.56	139.70	2184.53	76.59	153.41	2269.48	-97.32	76.36	2217.86	-93.08	79.98	1992.72	-104.84	55.13	1589.82	-249.96	144.11	2276.19	-49.87	1279.37	0.00	0.00	0.00	2302.91	-0.59	1730.70	2318.87	-147.12	1720.90	2045.15	-116.77	1728.66	2176.49	-23.85	1747.28	2028.02	1670.28	70.54	0.00	0.00	0.00	1432.96
4.39000	2410.60	68.71	82.84	2371.59	51.18	92.39	2155.11	5.98	124.29	2219.00	79.35	143.97	2269.22	-97.29	75.92	2218.19	-93.28	76.48	1992.09	-103.75	55.67	1589.82	-249.96	144.11	2285.95	-49.33	1278.24	0.00	0.00	0.00	2313.66	0.28	1729.86	2329.73	-146.07	1720.20	2051.63	-115.31	1730.33	2187.42	-22.57	1746.30	2028.05	1669.32	70.97	0.00	0.00	0.00	1433.45
4.40000	2449.47	69.34	85.26	2409.52	52.20	92.34	2190.00	14.04	112.35	2253.36	82.37	135.02	2269.52	-97.23	72.30	2218.05	-93.28	75.78	1993.21	-104.76	55.39	1589.82	-249.96	144.11	2295.96	-48.68	1276.93	0.00	0.00	0.00	2324.81	1.70	1728.71	2340.66	-145.00	1719.32	2058.13	-113.85	1732.02	2198.72	-21.66	1745.20	2028.60	1669.33	70.97	0.00	0.00	0.00	1433.44
4.41000	2487.84	69.81	88.38	2447.42	53.09	93.22	2227.35	16.98	99.02	2288.86	84.49	126.34	2269.61	-97.58	71.34	2218.40	-93.78	75.52	1992.74	-104.04	55.89	1589.82	-249.96	144.11	2305.85	-47.91	1275.46	0.00	0.00	0.00	2335.63	2.62	1727.72	2351.64	-143.94	1718.22	2064.66	-112.40	1733.72	2209.39	-20.08	1743.86	2028.30	1669.54	70.85	0.00	0.00	0.00	1433.73
4.42000	2525.73	70.18	92.40	2485.11	53.99	95.09	2264.45	20.92	87.54	2324.12	87.24	118.69	2270.05	-97.51	71.14	2218.31	-93.62	75.45	1993.10	-104.26	55.93	1589.82	-249.96	144.11	2315.99	-47.11	1273.91	0.00	0.00	0.00	2347.22	3.34	1726.40	2362.65	-142.74	1716.96	2071.24	-110.94	1735.42	2220.44	-18.64	1742.40	2023.87	1672.76	51.05	0.00	0.00	0.00	1435.02
4.43000	2563.28	70.51	97.52	2522.22	54.71	97.86	2299.92	25.29	77.81	2359.97	90.01	111.93	2270.24	-97.64	70.79	2218.82	-94.12	75.15	1993.60	-104.70	55.89	1589.82	-249.96	144.11	2326.19	-46.20	1272.23	0.00	0.00	0.00	2358.05	4.89	1724.84	2373.91	-141.47	1715.46	2077.85	-109.49	1737.14	2231.43	-17.04	1740.78	2027.36	1671.28	64.53	0.00	0.00	0.00	1434.20
4.44000	2599.87	70.79	103.56	2558.80	55.40	101.66	2338.68	26.08	67.87	2396.29	91.73	106.06	2270.42	-97.92	70.20	2218.56	-93.79	74.97	1993.00	-103.46	56.62	1589.82	-249.96	144.11	2336.63	-45.21	1270.44	0.00	0.00	0.00	2368.97	5.94	1723.37	2385.33	-140.22	1713.86	2084.51	-108.05	1738.86	2243.24	-16.14	1739.12	2027.51	1669.78	70.53	0.00	0.00	0.00	1435.06
4.45000	2636.32	71.07	111.09	2595.02	56.17	106.97	2372.30	32.82	62.24	2433.22	93.21	101.57	2270.46	-97.91	69.71	2218.97	-93.98	74.62	1993.73	-104.29	56.58	1589.82	-249.96	144.11	2347.38	-44.14	1268.59	0.00	0.00	0.00	2380.65	7.19	1721.60	2396.44	-138.89	1712.14	2091.23	-106.61	1740.58	2254.12	-13.88	1737.15	2028.35	1670.08	70.63	0.00	0.00	0.00	1434.78
4.46000	2671.84	71.84	119.91	2630.29	57.21	113.79	2410.84	33.17	55.75	2468.29	95.63	99.34	2270.55	-97.81	69.18	2219.22	-93.86	74.47	1993.59	-103.69	57.11	1589.82	-249.96	144.11	2358.30	-42.97	1266.66	0.00	0.00	0.00	2391.77	8.68	1719.77	2407.43	-137.51	1710.42	2098.01	-105.18	1742.30	2265.78	-12.71	1735.26	2028.39	1671.39	70.01	0.00	0.00	0.00	1434.58
4.47000	2711.24	72.32	126.81	2664.34	58.63	122.55	2443.61	38.72	53.84	2468.29	95.63	99.34	2270.87	-97.75	68.74	2219.45	-93.89	74.11	1994.09	-103.86	57.42	1589.82	-249.96	144.11	2369.61	-41.74	1264.61	0.00	0.00	0.00	2402.61	10.67	1717.81	2418.65	-136.05	1708.59	2104.86	-103.76	1744.02	2277.29	-11.13	1733.27	2028.12	1670.71	70.34	0.00	0.00	0.00	1433.04
4.48000	2745.65	72.76	132.92	2696.43	60.36	133.58	2476.35	42.30	53.36	2468.29	95.63	99.34	2270.74	-97.14	68.39	2219.61	-93.91	73.72	1994.43	-104.19	57.67	1589.82	-249.96	144.11	2380.89	-40.45	1262.51	0.00	0.00	0.00	2414.15	11.90	1716.01	2429.81	-134.50	1706.65	2111.78	-102.35	1745.73	2287.94	-8.59	1730.91	2028.12	1670.97	70.28	0.00	0.00	0.00	1433.56
4.49000	2775.43	73.14	138.22	2724.74	61.75	146.06	2509.73	42.28	51.91	2468.29	95.63	99.34	2271.41	-97.39	67.87	2219.81	-93.72	73.44	1993.73	-102.70	58.89	1589.82	-249.96	144.11	2392.47	-39.12	1260.33	0.00	0.00	0.00	2425.45	13.79	1714.04	2440.84	-132.85	1704.75	2118.77	-100.95	1747.44	2299.76	-7.23	1728.80	2029.06	1671.80	70.03	0.00	0.00	0.00	1432.79
4.50000	2800.96	73.46	142.66	2749.83	62.65	159.34	2509.73	42.28	51.91	2468.29	95.63	99.34	2271.67	-97.42	67.10	2220.33	-93.68	73.28	1993.91	-102.27	59.65	1589.82	-249.96	144.11	2404.02	-37.76	1258.09	0.00	0.00	0.00	2436.56	15.98	1711.83	2452.04	-131.06	1702.81	2125.85	-99.57	1749.14	2311.26	-5.30	1726.58	2026.35	1677.54	49.53	0.00	0.00	0.00	1433.52
4.51000	2822.63	73.73	146.21	2770.86	63.97	171.96	2509.73	42.28	51.91	2468.29	95.63	99.34	2271.96	-97.18	66.73	2220.38	-93.56	73.02	1995.12	-103.20	59.79	1589.82	-249.96	144.11	2415.94	-36.36	1255.83	0.00	0.00	0.00	2448.28	17.16	1710.00	2463.19	-129.23	1700.91	2133.02	-98.19	1750.82	2322.26	-2.48	1724.13	2027.18	1672.68	63.76	0.00	0.00	0.00	1433.43
4.52000	2840.80	73.94	148.83	2794.50	66.59	186.69	2509.73	42.28	51.91	2468.29	95.63	99.34	2272.39	-97.16	66.13	2220.80	-93.38	72.78	1994.49	-102.04	61.10	1589.82	-249.96	144.11	2427.85	-34.95	1253.53	0.00	0.00	0.00	2459.64	19.22	1707.92	2474.43	-127.28	1698.96	2140.28	-96.84	1752.49	2333.36	0.12	1721.67	2027.42	1669.50	70.73	0.00	0.00	0.00	1433.77
4.53000	2855.84	74.09	150.49	2804.44	69.66	192.50	2509.73	42.28	51.91	2468.29	95.63	99.34	2272.65	-96.84	65.81	2221.40	-93.78	72.45	1995.31	-102.53	61.91	1589.82	-249.96	144.11	2439.63	-33.51	1251.18	0.00	0.00	0.00	2470.84	21.49	1705.90	2485.60	-125.19	1697.10	2147.65	-95.50	1754.14	2344.65	2.65	1719.24	2021.84	1669.92	51.49	0.00	0.00	0.00	1434.51
4.54000	2868.14	74.17	151.15	2809.86	71.34	189.54	2509.73	42.28	51.91	2468.29	95.63	99.34	2272.64	-96.55	65.27	2221.71	-93.60	72.19	1996.05	-102.70	63.54	1589.82	-249.96	144.11	2451.50	-32.05	1248.79	0.00	0.00	0.00	2482.27	23.63	1704.11	2497.07	-122.92	1695.30	2155.12	-94.18	1755.77	2355.63	5.76	1716.85	2025.68	1669.87	64.49	0.00	0.00	0.00	1433.52
4.55000	2878.08	74.19	150.78	2819.94	69.75	177.96	2509.73	42.28	51.91	2468.29	95.63	99.34	2273.38	-96.96	64.42	2222.47	-93.71	72.08	1997.02	-103.36	65.17	1589.82	-249.96	144.11	2463.47	-30.46	1246.30	0.00	0.00	0.00	2490.16	23.90	1706.03	2508.59	-120.51	1693.64	2162.70	-92.88	1757.38	2367.02	8.55	1714.49	2027.38	1669.30	70.79	0.00	0.00	0.00	1433.36
4.56000	2886.01	74.14	149.33	2830.64	67.07	167.50	2509.73	42.28	51.91	2468.29	95.63	99.34	2273.67	-96.65	63.95	2222.98	-93.64	71.96	1997.87	-103.33	67.74	1589.82	-249.96	144.11	2475.35	-28.79	1243.78	0.00	0.00	0.00	2500.88	26.11	1705.20	2519.93	-118.07	1692.18	2170.41	-91.60	1758.97	2379.31	10.67	1712.39	2028.42	1670.72	70.41	0.00	0.00	0.00	1434.25
4.57000	2892.33	74.02	146.78	2840.19	64.77	156.76	2509.73	42.28	51.91	2468.29	95.63	99.34	2274.42	-96.73	63.40	2223.32	-93.65	71.74	1998.97	-103.86	70.34	1589.82	-249.96	144.11	2487.09	-26.92	1241.38	0.00	0.00	0.00	2512.59	28.67	1703.71	2531.32	-115.50	1690.90	2178.23	-90.34	1760.53	2390.42	14.22	1710.22	2028.39	1670.50	70.51	0.00	0.00	0.00	1433.63
4.58000	2897.41	73.83	143.09	2848.83	61.91	147.13	2509.73	42.28	51.91	2468.29	95.63	99.34	2275.44	-96.65	62.94	2224.47	-93.98	71.40	1999.94	-103.78	73.80	1589.82	-249.96	144.11	2498.83	-24.85	1239.23	0.00	0.00	0.00	2524.22	31.57	1702.34	2542.68	-112.68	1689.73	2186.19	-89.10	1762.06	2401.92	17.20	1708.46	2028.19	1670.91	70.25	0.00	0.00	0.00	1432.84
4.59000	2901.62	73.56	138.21	2856.39	58.49	137.80	2509.73	42.28	51.91	2468.29	95.63	99.34	2276.39	-96.40	62.46	2225.83	-94.19	71.27	2002.12	-104.64	77.65	1589.82	-249.96	144.11	2510.49	-22.59	1237.44	0.00	0.00	0.00	2535.99	34.55	1701.20	2554.41	-109.72	1688.73	2194.28	-87.89	1763.55	2413.55	20.40	1706.80	2028.22	1670.74	70.39	0.00	0.00	0.00	1433.23
4.60000	2905.33	73.22	132.13	2862.57	55.02	127.98	2509.73	42.28	51.91	2468.29	95.63	99.34	2277.32	-96.39	61.89	2226.75	-93.89	71.31	2003.54	-103.86	82.68	1589.82	-249.96	144.11	2522.25	-20.22	1236.07	0.00	0.00	0.00	2547.87	37.66	1700.29	2566.02	-106.73	1688.00	2202.52	-86.71	1765.01	2425.55	23.31	1705.47	2027.79	1669.99	70.61	0.00	0.00	0.00	1432.75
4.61000	2908.93	72.80	124.79	2869.15	51.96	119.28	2509.73	42.28	51.91	2468.29	95.63	99.34	2278.05	-96.19	61.43	2228.09	-94.09	71.09	2005.39	-103.64	88.25	1589.82	-249.96	144.11	2534.21	-17.77	1235.07	0.00	0.00	0.00	2560.04	40.80	1699.52	2577.85	-103.57	1687.44	2210.90	-85.55	1766.44	2437.04	26.74	1704.29	2022.92	1672.27	51.50	0.00	0.00	0.00	1432.01
4.62000	2914.81	71.22	114.86	2873.86	50.27	111.15	2509.73	42.28	51.91	2468.29	95.63	99.34	2278.60	-95.93	60.91	2229.68	-94.32	71.03	2008.60	-104.62	94.12	1589.82	-249.96	144.11	2546.32	-15.26	1234.44	0.00	0.00	0.00	2571.21	44.14	1699.06	2589.54	-100.29	1687.10	2219.43	-84.42	1767.82	2448.61	30.21	1703.42	2021.08	1671.59	45.35	0.00	0.00	0.00	1432.01
4.63000	2917.64	71.62	106.17	2877.53	50.39	104.68	2509.73	42.28	51.91	2468.29	95.63	99.34	2279.21	-96.04	60.19	2231.47	-94.77	70.80	2011.68	-104.88	101.25	1589.82	-249.96	144.11	2558.83	-12.78	1234.21	0.00	0.00	0.00	2583.00	47.48	1698.72	2601.17	-97.02	1687.05	2228.13	-83.33	1769.16	2460.23	33.80	1702.84	2025.68	1670.16	64.59	0.00	0.00	0.00	1432.04
4.64000	2920.16	72.50	99.42	2880.18	50.90	99.24	2509.73	42.28	51.91	2468.29	95.63	99.34	2280.28	-96.45	59.51	2233.71	-95.65	70.27	2016.15	-105.86	109.35	1589.82	-249.96	144.11	2571.34	-10.40	1234.42	0.00	0.00	0.00	2594.87	50.98	1698.67	2613.01	-93.64	1687.24	2236.99	-82.26	1770.46	2472.60	36.76	1702.82	2027.84	1671.26	70.26	0.00	0.00	0.00	1432.58
4.65000	2923.01	72.35	94.07	2882.13	50.61	94.55	2509.73	42.28	51.91	2468.29	95.63	99.34	2281.01	-96.45	59.23	2236.78	-96.90	70.55	2022.15	-107.86	118.03	1589.82	-249.96	144.11	2584.14	-8.13	1235.08	0.00	0.00	0.00	2606.52	54.47	1699.00	2624.64	-90.18	1687.84	2246.01	-81.22	1771.71	2484.37	40.30	1703.01	2028.31	1670.93	70.41	0.00	0.00	0.00	1431.75
4.66000	2924.09	70.60	91.02	2883.17	49.73	91.15	2509.73	42.28	51.91	2468.29	95.63	99.34	2281.44	-96.65	58.70	2239.41	-97.64	69.68	2028.73	-108.78	128.67	1589.82	-249.96	144.11	2596.87	-6.02	1236.14	0.00	0.00	0.00	2618.30	58.08	1699.51	2636.37	-86.63	1688.72	2255.22	-80.22	1772.92	2484.37	40.30	1703.01	2027.58	1671.47	70.06	0.00	0.00	0.00	1432.70
4.67000	2925.67	70.01	87.74	2884.00	49.39	88.46	2509.73	42.28	51.91	2468.29	95.63	99.34	2282.40	-96.93	58.47	2242.66	-98.30	68.79	2036.61	-109.70	140.21	1589.82	-249.96	144.11	2609.75	-4.02	1237.60	0.00	0.00	0.00	2629.70	61.70	1700.33	2648.28	-82.98	1689.90	2264.61	-79.26	1774.06	2484.37	40.30	1703.01	2027.39	1669.96	70.57	0.00	0.00	0.00	1432.04
4.68000	2926.90	69.95	84.90	2884.64	49.55	86.24	2509.73	42.28	51.91	2468.29	95.63	99.34	2283.67	-97.39	58.06	2246.29	-98.86	68.16	2045.84	-110.43	153.23	1589.82	-249.96	144.11	2622.50	-2.15	1239.35	0.00	0.00	0.00	2641.28	65.22	1701.32	2659.88	-79.45	1691.35	2274.18	-78.33	1775.16	2484.37	40.30	1703.01	2024.07	1673.71	50.92	0.00	0.00	0.00	1431.69
4.69000	2927.89	69.68	82.65	2885.07	49.52	84.55	2509.73	42.28	51.91	2468.29	95.63	99.34	2285.67	-97.96	57.76	2250.28	-99.60	68.09	2058.60	-113.65	166.48	1589.82	-249.96	144.11	2635.12	-0.38	1241.29	0.00	0.00	0.00	2652.91	68.78	1702.50	2671.33	-75.93	1693.07	2283.95	-77.44	1776.20	2484.37	40.30	1703.01	2027.09	1671.54	64.40	0.00	0.00	0.00	1432.12
4.70000	2928.39	69.37	80.88	2885.35	49.27	83.27	2509.73	42.28	51.91	2468.29	95.63	99.34	2287.93	-99.17	57.14	2254.65	-100.55	68.75	2071.58	-114.99	181.50	1589.82	-249.96	144.11	2647.39	1.34	1243.39	0.00	0.00	0.00	2664.03	72.24	1703.85	2682.79	-72.41	1695.01	2293.91	-76.59	1777.18	2484.37	40.30	1703.01	2028.33	1670.98	70.38	0.00	0.00	0.00	1431.71
4.71000	2928.76	69.18	79.67	2885.59	49.17	82.47	2509.73	42.28	51.91	2468.29	95.63	99.34	2291.00	-99.82	58.15	2259.58	-101.75	70.21	2086.48	-115.81	197.44	1589.82	-249.96	144.11	2659.19	3.01	1245.56	0.00	0.00	0.00	2674.67	75.54	1705.46	2693.83	-69.08	1697.13	2304.09	-75.78	1778.09	2484.37	40.30	1703.01	2024.52	1674.81	50.99	0.00	0.00	0.00	1431.69
4.72000	2928.96	69.01	78.80	2885.69	49.09	81.79	2509.73	42.28	51.91	2468.29	95.63	99.34	2295.03	-101.02	57.19	2264.38	-103.33	72.43	2104.00	-118.32	213.21	1589.82	-249.96	144.11	2670.76	4.62	1247.77	0.00	0.00	0.00	2685.18	78.77	1707.23	2704.96	-65.80	1699.34	2314.47	-75.01	1778.95	2484.37	40.30	1703.01	2026.63	1671.57	64.19	0.00	0.00	0.00	1431.05
4.73000	2928.94	68.88	78.11	2885.73	48.98	81.35	2509.73	42.28	51.91	2468.29	95.63	99.34	2300.55	-102.73	56.17	2269.19	-105.71	75.26	2123.01	-119.95	229.41	1589.82	-249.96	144.11	2682.11	6.18	1249.97	0.00	0.00	0.00	2695.70	81.79	1709.12	2716.19	-62.68	1701.68	2325.07	-74.28	1779.73	2484.37	40.30	1703.01	2028.66	1670.64	70.42	0.00	0.00	0.00	1431.79
4.74000	2929.08	68.79	77.76	2885.86	48.96	81.09	2509.73	42.28	51.91	2468.29	95.63	99.34	2307.34	-104.69	54.93	2278.24	-108.28	77.21	2142.95	-120.42	245.46	1589.82	-249.96	144.11	2693.17	7.60	1252.10	0.00	0.00	0.00	2706.10	84.73	1711.15	2727.05	-59.78	1704.18	2335.89	-73.60	1780.45	2484.37	40.30	1703.01	2028.40	1671.28	70.01	0.00	0.00	0.00	1432.70
4.75000	2929.15	68.72	77.50	2886.04	48.94	80.95	2509.73	42.28	51.91	2468.29	95.63	99.34	2313.92	-106.58	52.89	2285.97	-110.52	80.69	2167.07	-123.51	259.63	1589.82	-249.96	144.11	2704.17	8.90	1254.20	0.00	0.00	0.00	2716.59	87.44	1713.15	2737.82	-57.05	1706.73	2346.94	-72.96	1781.10	2484.37	40.30	1703.01	2028.48	1670.74	70.47	0.00	0.00	0.00	1433.33
4.76000	2929.12	68.68	77.25	2885.92	48.89	80.67	2509.73	42.28	51.91	2468.29	95.63	99.34	2321.01	-108.20	50.75	2298.10	-111.77	84.98	2190.23	-123.76	272.98	1589.82	-249.96	144.11	2715.11	10.06	1256.26	0.00	0.00	0.00	2726.70	89.88	1715.25	2748.50	-54.49	1709.22	2358.22	-72.37	1781.67	2484.37	40.30	1703.01	2028.07	1670.58	70.39	0.00	0.00	0.00	1433.04
4.77000	2929.23	68.63	77.09	2886.02	48.88	80.57	2509.73	42.28	51.91	2468.29	95.63	99.34	2330.60	-109.67	51.87	2310.70	-112.66	96.94	2214.05	-124.93	282.83	1589.82	-249.96	144.11	2725.78	11.08	1258.29	0.00	0.00	0.00	2736.41	92.18	1717.44	2759.18	-52.19	1711.68	2369.75	-71.83	1782.16	2484.37	40.30	1703.01	2027.12	1670.10	70.17	0.00	0.00	0.00	1432.98
4.78000	2929.16	68.58	76.81	2886.12	48.89	80.47	2509.73	42.28	51.91	2468.29	95.63	99.34	2344.31	-111.03	56.82	2323.17	-114.22	105.38	2236.04	-124.74	291.54	1589.82	-249.96	144.11	2736.15	11.98	1260.33	0.00	0.00	0.00	2746.58	94.17	1719.57	2769.59	-50.02	1714.09	2381.52	-71.34	1782.58	2484.37	40.30	1703.01	2027.93	1670.43	70.22	0.00	0.00	0.00	1434.01
4.79000	2929.38	68.60	76.72	2886.23	48.90	80.36	2509.73	42.28	51.91	2468.29	95.63	99.34	2363.49	-112.33	63.23	2332.40	-115.53	110.28	2257.04	-124.22	298.92	1589.82	-249.96	144.11	2746.08	12.81	1262.38	0.00	0.00	0.00	2756.64	96.09	1721.61	2779.92	-48.14	1716.43	2393.54	-70.90	1782.91	2484.37	40.30	1703.01	2027.66	1671.33	69.76	0.00	0.00	0.00	1433.91
4.80000	2929.32	68.60	76.45	2886.19	48.92	80.18	2509.73	42.28	51.91	2468.29	95.63	99.34	2386.66	-113.33	70.53	2342.63	-116.53	113.04	2277.71	-124.57	304.36	1589.82	-249.96	144.11	2755.82	13.61	1264.52	0.00	0.00	0.00	2766.71	97.70	1723.63	2790.11	-46.40	1718.76	2405.81	-70.51	1783.16	2484.37	40.30	1703.01	2027.39	1670.34	70.08	0.00	0.00	0.00	1432.69
4.81000	2929.34	68.58	76.28	2886.18	49.03	80.06	2509.73	42.28	51.91	2468.29	95.63	99.34	2416.04	-113.44	80.04	2358.09	-117.14	115.03	2296.85	-122.92	308.30	1589.82	-249.96	144.11	2765.43	14.38	1266.72	0.00	0.00	0.00	2776.51	99.09	1725.65	2800.21	-44.89	1721.01	2418.35	-70.17	1783.32	2484.37	40.30	1703.01	2026.55	1669.89	70.19	0.00	0.00	0.00	1433.83
4.82000	2929.45	68.62	76.16	2886.19	49.11	79.94	2509.73	42.28	51.91	2468.29	95.63	99.34	2438.96	-114.54	83.11	2383.02	-117.27	117.63	2318.50	-124.65	309.82	1589.82	-249.96	144.11	2774.87	15.11	1268.96	0.00	0.00	0.00	2786.87	100.56	1727.58	2810.59	-43.49	1723.16	2431.16	-69.89	1783.40	2484.37	40.30	1703.01	2027.89	1671.13	69.96	0.00	0.00	0.00	1433.87
4.83000	2929.44	68.62	75.97	2886.22	49.17	79.84	2509.73	42.28	51.91	2468.29	95.63	99.34	2465.98	-114.91	87.63	2421.65	-116.86	122.21	2338.83	-124.60	310.58	1589.82	-249.96	144.11	2784.13	15.84	1271.18	0.00	0.00	0.00	2796.42	101.78	1729.63	2821.07	-42.19	1725.17	2444.24	-69.67	1783.38	2484.37	40.30	1703.01	2028.43	1670.87	70.20	0.00	0.00	0.00	1433.60
4.84000	2929.53	68.61	75.85	2886.16	49.20	79.71	2509.73	42.28	51.91	2468.29	95.63	99.34	2496.49	-114.89	92.43	2460.19	-116.33	128.32	2360.40	-124.60	309.81	1589.82	-249.96	144.11	2793.36	16.57	1273.37	0.00	0.00	0.00	2806.27	102.82	1731.64	2831.40	-41.11	1727.14	2457.61	-69.50	1783.27	2484.37	40.30	1703.01	2027.47	1669.93	70.49	0.00	0.00	0.00	1433.35
4.85000	2929.51	68.55	75.65	2886.24	49.20	79.63	2509.73	42.28	51.91	2468.29	95.63	99.34	2525.82	-115.29	95.45	2492.37	-115.67	131.83	2381.01	-122.82	308.07	1589.82	-249.96	144.11	2802.72	17.35	1275.56	0.00	0.00	0.00	2815.87	103.56	1733.65	2841.47	-40.12	1729.04	2471.26	-69.39	1783.06	2484.37	40.30	1703.01	2027.94	1670.92	70.18	0.00	0.00	0.00	1433.78
4.86000	2929.50	68.55	75.47	2886.18	49.19	79.48	2509.73	42.28	51.91	2468.29	95.63	99.34	2555.00	-115.88	97.06	2523.41	-115.36	133.64	2402.75	-121.57	305.01	1589.82	-249.96	144.11	2812.06	18.19	1277.67	0.00	0.00	0.00	2825.23	104.41	1735.55	2851.32	-39.30	1730.88	2485.20	-69.34	1782.75	2484.37	40.30	1703.01	2027.60	1670.26	70.15	0.00	0.00	0.00	1433.81
4.87000	2929.58	68.48	75.36	2886.21	49.22	79.40	2509.73	42.28	51.91	2468.29	95.63	99.34	2584.33	-116.72	97.45	2551.99	-115.71	133.12	2426.21	-121.45	300.17	1589.82	-249.96	144.11	2821.27	19.10	1279.64	0.00	0.00	0.00	2834.58	105.03	1737.35	2861.14	-38.63	1732.59	2499.44	-69.36	1782.35	2484.37	40.30	1703.01	2027.27	1670.69	69.94	0.00	0.00	0.00	1434.52
4.88000	2929.56	68.48	75.17	2886.16	49.21	79.28	2509.73	42.28	51.91	2468.29	95.63	99.34	2614.16	-117.71	96.90	2580.95	-115.87	131.76	2448.77	-119.11	294.84	1589.82	-249.96	144.11	2830.60	20.16	1281.48	0.00	0.00	0.00	2843.68	105.62	1739.12	2870.76	-37.98	1734.17	2513.98	-69.43	1781.83	2484.37	40.30	1703.01	2027.71	1670.71	70.07	0.00	0.00	0.00	1434.31
4.89000	2929.47	68.47	74.96	2886.11	49.25	79.14	2509.73	42.28	51.91	2468.29	95.63	99.34	2644.62	-118.81	95.54	2610.48	-116.49	129.60	2474.04	-119.73	287.54	1589.82	-249.96	144.11	2840.11	21.36	1283.23	0.00	0.00	0.00	2852.68	106.06	1740.63	2880.50	-37.36	1735.54	2528.83	-69.57	1781.22	2484.37	40.30	1703.01	2027.30	1670.83	69.88	0.00	0.00	0.00	1433.91
4.90000	2929.63	68.49	74.90	2886.29	49.31	79.14	2509.73	42.28	51.91	2468.29	95.63	99.34	2675.61	-119.84	93.57	2642.28	-116.95	127.44	2499.26	-119.84	279.10	1589.82	-249.96	144.11	2849.46	22.67	1284.79	0.00	0.00	0.00	2862.01	106.62	1741.95	2890.34	-36.75	1736.76	2544.00	-69.78	1780.49	2484.37	40.30	1703.01	2026.98	1670.70	69.89	0.00	0.00	0.00	1433.45
4.91000	2929.60	68.53	74.75	2886.50	49.40	79.19	2509.73	42.28	51.91	2468.29	95.63	99.34	2707.29	-120.96	91.26	2674.62	-117.20	125.07	2522.64	-117.00	270.86	1589.82	-249.96	144.11	2858.70	24.08	1286.10	0.00	0.00	0.00	2870.76	107.05	1743.31	2899.90	-36.21	1737.83	2559.48	-70.05	1779.65	2484.37	40.30	1703.01	2026.19	1669.88	70.14	0.00	0.00	0.00	1433.63
4.92000	2929.52	68.61	74.56	2886.65	49.59	79.19	2509.73	42.28	51.91	2468.29	95.63	99.34	2740.07	-121.82	88.95	2705.74	-117.93	121.62	2548.04	-116.96	260.40	1589.82	-249.96	144.11	2867.72	25.55	1287.17	0.00	0.00	0.00	2879.69	107.34	1744.43	2909.66	-35.65	1738.68	2575.29	-70.39	1778.70	2484.37	40.30	1703.01	2026.39	1670.02	70.11	0.00	0.00	0.00	1434.12
4.93000	2929.64	68.71	74.51	2886.81	49.75	79.22	2509.73	42.28	51.91	2468.29	95.63	99.34	2773.83	-122.45	86.81	2739.07	-118.39	118.65	2573.00	-115.93	249.04	1589.82	-249.96	144.11	2876.66	27.02	1288.00	0.00	0.00	0.00	2888.47	107.69	1745.44	2918.93	-35.15	1739.44	2591.44	-70.79	1777.63	2484.37	40.30	1703.01	2027.12	1670.38	70.02	0.00	0.00	0.00	1434.79
4.94000	2929.72	68.80	74.40	2886.88	49.95	79.19	2509.73	42.28	51.91	2468.29	95.63	99.34	2808.57	-122.69	85.05	2773.47	-118.50	115.76	2598.84	-115.82	236.46	1589.82	-249.96	144.11	2885.79	28.39	1288.64	0.00	0.00	0.00	2896.56	108.10	1746.27	2928.08	-34.63	1740.03	2607.92	-71.27	1776.44	2484.37	40.30	1703.01	2027.64	1670.47	70.15	0.00	0.00	0.00	1433.61
4.95000	2930.05	68.96	74.49	2886.97	50.13	79.18	2509.73	42.28	51.91	2468.29	95.63	99.34	2844.56	-122.60	84.09	2808.40	-118.24	113.04	2625.41	-115.50	222.83	1589.82	-249.96	144.11	2894.90	29.64	1289.04	0.00	0.00	0.00	2904.45	108.33	1746.98	2937.47	-34.07	1740.43	2624.75	-71.82	1775.14	2484.37	40.30	1703.01	2027.73	1671.05	69.87	0.00	0.00	0.00	1433.89
4.96000	2930.10	69.07	74.40	2886.78	50.30	79.01	2509.73	42.28	51.91	2468.29	95.63	99.34	2880.91	-122.78	83.29	2841.99	-118.31	109.35	2655.18	-117.73	207.62	1589.82	-249.96	144.11	2903.89	30.68	1289.22	0.00	0.00	0.00	2913.15	108.67	1747.46	2946.83	-33.49	1740.69	2641.93	-72.45	1773.70	2484.37	40.30	1703.01	2027.91	1670.70	70.23	0.00	0.00	0.00	1431.87
4.97000	2929.96	69.16	74.18	2886.55	50.50	78.84	2509.73	42.28	51.91	2468.29	95.63	99.34	2918.02	-123.22	83.08	2877.56	-118.44	106.86	2655.18	-117.73	207.62	1589.82	-249.96	144.11	2912.94	31.59	1289.13	0.00	0.00	0.00	2921.27	109.05	1747.76	2956.19	-32.86	1740.77	2659.46	-73.15	1772.15	2484.37	40.30	1703.01	2027.34	1669.58	70.53	0.00	0.00	0.00	1432.79
4.98000	2929.78	69.20	73.93	2886.51	50.67	78.71	2509.73	42.28	51.91	2468.29	95.63	99.34	2954.51	-124.26	82.49	2914.12	-118.83	104.85	2655.18	-117.73	207.62	1589.82	-249.96	144.11	2922.05	32.32	1288.84	0.00	0.00	0.00	2929.09	109.41	1747.98	2965.55	-32.19	1740.75	2677.35	-73.92	1770.46	2484.37	40.30	1703.01	2027.83	1671.11	69.91	0.00	0.00	0.00	1433.05
4.99000	2929.79	69.26	73.72	2886.61	50.82	78.57	2509.73	42.28	51.91	2468.29	95.63	99.34	2991.67	-125.52	82.78	2950.01	-119.63	102.46	2655.18	-117.73	207.62	1589.82	-249.96	144.11	2931.26	32.94	1288.33	0.00	0.00	0.00	2929.09	109.41	1747.98	2975.30	-31.38	1740.60	2695.61	-74.77	1768.64	2484.37	40.30	1703.01	2027.40	1671.30	69.81	0.00	0.00	0.00	1433.01
5.00000	2929.98	69.30	73.58	2886.75	50.89	78.49	2509.73	42.28	51.91	2468.29	95.63	99.34	3029.02	-126.88	83.70	2985.13	-120.94	99.82	2655.18	-117.73	207.62	1589.82	-249.96	144.11	2940.49	33.44	1287.67	0.00	0.00	0.00	2929.09	109.41	1747.98	2985.22	-30.45	1740.28	2714.24	-75.70	1766.69	2484.37	40.30	1703.01	2027.33	1670.84	69.95	0.00	0.00	0.00	1433.54
5.01000	2930.26	69.36	73.60	2886.70	50.89	78.42	2509.73	42.28	51.91	2468.29	95.63	99.34	3029.02	-126.88	83.70	3021.80	-122.17	98.93	2655.18	-117.73	207.62	1589.82	-249.96	144.11	2949.59	33.85	1286.90	0.00	0.00	0.00	2929.09	109.41	1747.98	2995.30	-29.42	1739.83	2733.25	-76.71	1764.61	2484.37	40.30	1703.01	2027.75	1671.17	69.89	0.00	0.00	0.00	1434.19
5.02000	2930.18	69.37	73.46	2886.72	50.87	78.36	2509.73	42.28	51.91	2468.29	95.63	99.34	3029.02	-126.88	83.70	3021.80	-122.17	98.93	2655.18	-117.73	207.62	1589.82	-249.96	144.11	2958.57	34.18	1286.01	0.00	0.00	0.00	2929.09	109.41	1747.98	3005.59	-28.23	1739.26	2752.64	-77.80	1762.38	2484.37	40.30	1703.01	2025.34	1676.72	49.93	0.00	0.00	0.00	1433.48
5.03000	2930.10	69.39	73.24	2886.87	50.82	78.25	2509.73	42.28	51.91	2468.29	95.63	99.34	3029.02	-126.88	83.70	3021.80	-122.17	98.93	2655.18	-117.73	207.62	1589.82	-249.96	144.11	2967.65	34.48	1285.00	0.00	0.00	0.00	2929.09	109.41	1747.98	3015.86	-26.92	1738.56	2772.43	-78.97	1760.02	2484.37	40.30	1703.01	2026.91	1672.71	63.56	0.00	0.00	0.00	1432.79
5.04000	2930.21	69.39	73.02	2887.14	50.71	78.15	2509.73	42.28	51.91	2468.29	95.63	99.34	3029.02	-126.88	83.70	3021.80	-122.17	98.93	2655.18	-117.73	207.62	1589.82	-249.96	144.11	2976.87	34.78	1283.86	0.00	0.00	0.00	2929.09	109.41	1747.98	3026.16	-25.50	1737.75	2792.61	-80.22	1757.51	2484.37	40.30	1703.01	2026.88	1669.86	70.25	0.00	0.00	0.00	1432.72
5.05000	2930.40	69.40	72.85	2887.09	50.64	77.94	2509.73	42.28	51.91	2468.29	95.63	99.34	3029.02	-126.88	83.70	3021.80	-122.17	98.93	2655.18	-117.73	207.62	1589.82	-249.96	144.11	2985.90	35.01	1282.71	0.00	0.00	0.00	2929.09	109.41	1747.98	3036.60	-23.98	1736.82	2813.19	-81.56	1754.85	2484.37	40.30	1703.01	2023.92	1673.60	50.74	0.00	0.00	0.00	1433.34
5.06000	2930.72	69.45	72.77	2887.13	50.56	77.80	2509.73	42.28	51.91	2468.29	95.63	99.34	3029.02	-126.88	83.70	3021.80	-122.17	98.93	2655.18	-117.73	207.62	1589.82	-249.96	144.11	2994.86	35.14	1281.53	0.00	0.00	0.00	2929.09	109.41	1747.98	3046.92	-22.40	1735.79	2834.18	-82.99	1752.05	2484.37	40.30	1703.01	2026.64	1672.18	63.90	0.00	0.00	0.00	1434.33
5.07000	2930.78	69.48	72.54	2887.08	50.49	77.57	2509.73	42.28	51.91	2468.29	95.63	99.34	3029.02	-126.88	83.70	3021.80	-122.17	98.93	2655.18	-117.73	207.62	1589.82	-249.96	144.11	3004.24	35.18	1280.29	0.00	0.00	0.00	2929.09	109.41	1747.98	3057.42	-20.69	1734.65	2855.58	-84.50	1749.09	2484.37	40.30	1703.01	2027.67	1672.22	69.49	0.00	0.00	0.00	1434.25
5.08000	2930.89	69.50	72.31	2887.32	50.48	77.50	2509.73	42.28	51.91	2468.29	95.63	99.34	3029.02	-126.88	83.70	3021.80	-122.17	98.93	2655.18	-117.73	207.62	1589.82	-249.96	144.11	3014.27	35.14	1278.91	0.00	0.00	0.00	2929.09	109.41	1747.98	3066.38	-19.24	1733.68	2877.40	-86.10	1745.99	2484.37	40.30	1703.01	2027.20	1670.96	69.86	0.00	0.00	0.00	1433.54
5.09000	2931.11	69.61	72.14	2887.45	50.47	77.32	2509.73	42.28	51.91	2468.29	95.63	99.34	3029.02	-126.88	83.70	3021.80	-122.17	98.93	2655.18	-117.73	207.62	1589.82	-249.96	144.11	3024.36	34.95	1277.51	0.00	0.00	0.00	2929.09	109.41	1747.98	3076.38	-17.47	1732.35	2899.65	-87.80	1742.72	2484.37	40.30	1703.01	2027.63	1671.19	69.98	0.00	0.00	0.00	1433.14
5.10000	2931.31	69.69	71.90	2887.64	50.47	77.17	2509.73	42.28	51.91	2468.29	95.63	99.34	3029.02	-126.88	83.70	3021.80	-122.17	98.93	2655.18	-117.73	207.62	1589.82	-249.96	144.11	3034.57	34.67	1276.06	0.00	0.00	0.00	2929.09	109.41	1747.98	3088.84	-15.27	1730.73	2922.32	-89.58	1739.30	2484.37	40.30	1703.01	2027.76	1671.17	70.03	0.00	0.00	0.00	1434.27
5.11000	2931.45	69.79	71.58	2887.90	50.47	77.01	2509.73	42.28	51.91	2468.29	95.63	99.34	3029.02	-126.88	83.70	3021.80	-122.17	98.93	2655.18	-117.73	207.62	1589.82	-249.96	144.11	3045.42	34.40	1274.47	0.00	0.00	0.00	2929.09	109.41	1747.98	3099.37	-13.42	1729.27	2945.44	-91.46	1735.72	2484.37	40.30	1703.01	2027.22	1671.14	69.90	0.00	0.00	0.00	1433.84
5.12000	2931.75	69.91	71.37	2888.05	50.42	76.74	2509.73	42.28	51.91	2468.29	95.63	99.34	3029.02	-126.88	83.70	3021.80	-122.17	98.93	2655.18	-117.73	207.62	1589.82	-249.96	144.11	3056.23	34.09	1272.88	0.00	0.00	0.00	2929.09	109.41	1747.98	3109.91	-11.60	1727.75	2968.99	-93.43	1731.97	2484.37	40.30	1703.01	2026.70	1670.14	70.19	0.00	0.00	0.00	1435.42
5.13000	2932.08	70.01	71.10	2888.34	50.42	76.49	2509.73	42.28	51.91	2468.29	95.63	99.34	3029.02	-126.88	83.70	3021.80	-122.17	98.93	2655.18	-117.73	207.62	1589.82	-249.96	144.11	3066.89	33.72	1271.26	0.00	0.00	0.00	2929.09	109.41	1747.98	3120.34	-9.85	1726.19	2992.99	-95.49	1728.06	2484.37	40.30	1703.01	2027.58	1670.85	70.02	0.00	0.00	0.00	1435.21
5.14000	2932.25	70.10	70.69	2888.67	50.35	76.17	2509.73	42.28	51.91	2468.29	95.63	99.34	3029.02	-126.88	83.70	3021.80	-122.17	98.93	2655.18	-117.73	207.62	1589.82	-249.96	144.11	3077.51	33.27	1269.63	0.00	0.00	0.00	2929.09	109.41	1747.98	3130.60	-8.24	1724.60	3017.44	-97.65	1723.99	2484.37	40.30	1703.01	2027.46	1670.07	70.28	0.00	0.00	0.00	1433.80
5.15000	2932.68	70.16	70.39	2888.96	50.31	75.79	2509.73	42.28	51.91	2468.29	95.63	99.34	3029.02	-126.88	83.70	3021.80	-122.17	98.93	2655.18	-117.73	207.62	1589.82	-249.96	144.11	3088.01	32.70	1267.96	0.00	0.00	0.00	2929.09	109.41	1747.98	3130.60	-8.24	1724.60	3029.78	-98.76	1721.90	2484.37	40.30	1703.01	2027.33	1670.21	70.11	0.00	0.00	0.00	1434.56
5.16000	2933.02	70.33	70.04	2889.38	50.34	75.43	2509.73	42.28	51.91	2468.29	95.63	99.34	3029.02	-126.88	83.70	3021.80	-122.17	98.93	2655.18	-117.73	207.62	1589.82	-249.96	144.11	3088.01	32.70	1267.96	0.00	0.00	0.00	2929.09	109.41	1747.98	3130.60	-8.24	1724.60	3045.75	-100.12	1718.98	2484.37	40.30	1703.01	2027.18	1670.05	70.09	0.00	0.00	0.00	1435.82
5.17000	2933.41	70.48	69.62	2889.94	50.45	75.02	2509.73	42.28	51.91	2468.29	95.63	99.34	3029.02	-126.88	83.70	3021.80	-122.17	98.93	2655.18	-117.73	207.62	1589.82	-249.96	144.11	3088.01	32.70	1267.96	0.00	0.00	0.00	2929.09	109.41	1747.98	3130.60	-8.24	1724.60	3048.41	-100.31	1717.79	2484.37	40.30	1703.01	2027.32	1670.31	69.99	0.00	0.00	0.00	1435.43
5.18000	2933.85	70.68	69.18	2890.53	50.59	74.52	2509.73	42.28	51.91	2468.29	95.63	99.34	3029.02	-126.88	83.70	3021.80	-122.17	98.93	2655.18	-117.73	207.62	1589.82	-249.96	144.11	3088.01	32.70	1267.96	0.00	0.00	0.00	2929.09	109.41	1747.98	3130.60	-8.24	1724.60	3042.27	-99.73	1717.82	2484.37	40.30	1703.01	2028.07	1670.64	70.07	0.00	0.00	0.00	1435.27
5.19000	2934.36	70.84	68.75	2891.27	50.73	73.95	2509.73	42.28	51.91	2468.29	95.63	99.34	3029.02	-126.88	83.70	3021.80	-122.17	98.93	2655.18	-117.73	207.62	1589.82	-249.96	144.11	3088.01	32.70	1267.96	0.00	0.00	0.00	2929.09	109.41	1747.98	3130.60	-8.24	1724.60	3031.84	-98.81	1718.58	2484.37	40.30	1703.01	2028.24	1670.12	70.34	0.00	0.00	0.00	1435.55
5.20000	2935.01	71.03	68.37	2892.20	50.94	73.34	2509.73	42.28	51.91	2468.29	95.63	99.34	3029.02	-126.88	83.70	3021.80	-122.17	98.93	2655.18	-117.73	207.62	1589.82	-249.96	144.11	3088.01	32.70	1267.96	0.00	0.00	0.00	2929.09	109.41	1747.98	3130.60	-8.24	1724.60	3021.62	-97.95	1719.55	2484.37	40.30	1703.01	2028.68	1669.87	70.56	0.00	0.00	0.00	1435.38
5.21000	2935.60	71.25	67.96	2893.22	51.19	72.67	2509.73	42.28	51.91	2468.29	95.63	99.34	3029.02	-126.88	83.70	3021.80	-122.17	98.93	2655.18	-117.73	207.62	1589.82	-249.96	144.11	3088.01	32.70	1267.96	0.00	0.00	0.00	2929.09	109.41	1747.98	3130.60	-8.24	1724.60	3016.12	-97.57	1720.24	2484.37	40.30	1703.01	2028.62	1670.51	70.33	0.00	0.00	0.00	1435.53
5.22000	2936.07	71.46	67.53	2894.57	51.57	72.03	2509.73	42.28	51.91	2468.29	95.63	99.34	3029.02	-126.88	83.70	3021.80	-122.17	98.93	2655.18	-117.73	207.62	1589.82	-249.96	144.11	3088.01	32.70	1267.96	0.00	0.00	0.00	2929.09	109.41	1747.98	3130.60	-8.24	1724.60	3019.84	-98.08	1720.13	2484.37	40.30	1703.01	2028.31	1669.57	70.62	0.00	0.00	0.00	1436.62
5.23000	2936.65	71.73	67.21	2896.14	52.04	71.40	2509.73	42.28	51.91	2468.29	95.63	99.34	3029.02	-126.88	83.70	3021.80	-122.17	98.93	2655.18	-117.73	207.62	1589.82	-249.96	144.11	3088.01	32.70	1267.96	0.00	0.00	0.00	2929.09	109.41	1747.98	3130.60	-8.24	1724.60	3037.30	-99.90	1718.71	2484.37	40.30	1703.01	2028.26	1670.51	70.19	0.00	0.00	0.00	1436.62
5.24000	2937.15	72.01	66.89	2897.85	52.67	70.78	2509.73	42.28	51.91	2468.29	95.63	99.34	3029.02	-126.88	83.70	3021.80	-122.17	98.93	2655.18	-117.73	207.62	1589.82	-249.96	144.11	3088.01	32.70	1267.96	0.00	0.00	0.00	2929.09	109.41	1747.98	3130.60	-8.24	1724.60	3073.00	-103.44	1715.49	2484.37	40.30	1703.01	2027.77	1670.44	70.04	0.00	0.00	0.00	1436.67
5.25000	2937.81	72.40	66.62	2900.00	53.41	70.31	2509.73	42.28	51.91	2468.29	95.63	99.34	3029.02	-126.88	83.70	3021.80	-122.17	98.93	2655.18	-117.73	207.62	1589.82	-249.96	144.11	3088.01	32.70	1267.96	0.00	0.00	0.00	2929.09	109.41	1747.98	3130.60	-8.24	1724.60	3131.39	-109.12	1709.97	2484.37	40.30	1703.01	2028.11	1670.08	70.29	0.00	0.00	0.00	1435.43
5.26000	2938.64	72.86	66.39	2901.91	54.24	69.53	2509.73	42.28	51.91	2468.29	95.63	99.34	3029.02	-126.88	83.70	3021.80	-122.17	98.93	2655.18	-117.73	207.62	1589.82	-249.96	144.11	3088.01	32.70	1267.96	0.00	0.00	0.00	2929.09	109.41	1747.98	3130.60	-8.24	1724.60	3167.00	-112.56	1706.55	2484.37	40.30	1703.01	2028.66	1670.97	69.93	0.00	0.00	0.00	1436.49
5.27000	2939.44	73.41	66.12	2904.34	55.15	68.92	2509.73	42.28	51.91	2468.29	95.63	99.34	3029.02	-126.88	83.70	3021.80	-122.17	98.93	2655.18	-117.73	207.62	1589.82	-249.96	144.11	3088.01	32.70	1267.96	0.00	0.00	0.00	2929.09	109.41	1747.98	3130.60	-8.24	1724.60	3167.00	-112.56	1706.55	2484.37	40.30	1703.01	2028.21	1670.91	69.94	0.00	0.00	0.00	1436.35
5.28000	2940.30	74.08	65.82	2906.64	56.09	68.25	2509.73	42.28	51.91	2468.29	95.63	99.34	3029.02	-126.88	83.70	3021.80	-122.17	98.93	2655.18	-117.73	207.62	1589.82	-249.96	144.11	3088.01	32.70	1267.96	0.00	0.00	0.00	2929.09	109.41	1747.98	3130.60	-8.24	1724.60	3167.00	-112.56	1706.55	2484.37	40.30	1703.01	2028.20	1671.33	69.80	0.00	0.00	0.00	1435.77
5.29000	2941.57	74.96	65.56	2909.32	57.10	68.02	2509.73	42.28	51.91	2468.29	95.63	99.34	3029.02	-126.88	83.70	3021.80	-122.17	98.93	2655.18	-117.73	207.62	1589.82	-249.96	144.11	3088.01	32.70	1267.96	0.00	0.00	0.00	2929.09	109.41	1747.98	3130.60	-8.24	1724.60	3167.00	-112.56	1706.55	2484.37	40.30	1703.01	2028.06	1669.59	70.44	0.00	0.00	0.00	1435.61
5.30000	2943.31	76.15	65.10	2912.29	58.20	68.35	2509.73	42.28	51.91	2468.29	95.63	99.34	3029.02	-126.88	83.70	3021.80	-122.17	98.93	2655.18	-117.73	207.62	1589.82	-249.96	144.11	3088.01	32.70	1267.96	0.00	0.00	0.00	2929.09	109.41	1747.98	3130.60	-8.24	1724.60	3167.00	-112.56	1706.55	2484.37	40.30	1703.01	2028.29	1670.02	70.31	0.00	0.00	0.00	1435.46
5.31000	2945.55	77.44	64.35	2915.92	59.34	69.27	2509.73	42.28	51.91	2468.29	95.63	99.34	3029.02	-126.88	83.70	3021.80	-122.17	98.93	2655.18	-117.73	207.62	1589.82	-249.96	144.11	3088.01	32.70	1267.96	0.00	0.00	0.00	2929.09	109.41	1747.98	3130.60	-8.24	1724.60	3167.00	-112.56	1706.55	2484.37	40.30	1703.01	2028.07	1669.16	70.58	0.00	0.00	0.00	1437.13
5.32000	2948.53	78.85	63.50	2920.26	60.52	71.06	2509.73	42.28	51.91	2468.29	95.63	99.34	3029.02	-126.88	83.70	3021.80	-122.17	98.93	2655.18	-117.73	207.62	1589.82	-249.96	144.11	3088.01	32.70	1267.96	0.00	0.00	0.00	2929.09	109.41	1747.98	3130.60	-8.24	1724.60	3167.00	-112.56	1706.55	2484.37	40.30	1703.01	2028.44	1669.25	70.66	0.00	0.00	0.00	1437.05
5.33000	2952.49	80.17	62.50	2925.50	61.72	73.90	2509.73	42.28	51.91	2468.29	95.63	99.34	3029.02	-126.88	83.70	3021.80	-122.17	98.93	2655.18	-117.73	207.62	1589.82	-249.96	144.11	3088.01	32.70	1267.96	0.00	0.00	0.00	2929.09	109.41	1747.98	3130.60	-8.24	1724.60	3167.00	-112.56	1706.55	2484.37	40.30	1703.01	2028.70	1670.09	70.35	0.00	0.00	0.00	1436.93
5.34000	2958.01	81.51	61.46	2932.03	63.15	77.94	2509.73	42.28	51.91	2468.29	95.63	99.34	3029.02	-126.88	83.70	3021.80	-122.17	98.93	2655.18	-117.73	207.62	1589.82	-249.96	144.11	3088.01	32.70	1267.96	0.00	0.00	0.00	2929.09	109.41	1747.98	3130.60	-8.24	1724.60	3167.00	-112.56	1706.55	2484.37	40.30	1703.01	2025.86	1676.34	50.18	0.00	0.00	0.00	1436.98
5.35000	2963.89	83.00	59.90	2939.42	64.54	82.26	2509.73	42.28	51.91	2468.29	95.63	99.34	3029.02	-126.88	83.70	3021.80	-122.17	98.93	2655.18	-117.73	207.62	1589.82	-249.96	144.11	3088.01	32.70	1267.96	0.00	0.00	0.00	2929.09	109.41	1747.98	3130.60	-8.24	1724.60	3167.00	-112.56	1706.55	2484.37	40.30	1703.01	2028.39	1672.60	63.83	0.00	0.00	0.00	1436.27
5.36000	2969.64	84.29	57.78	2948.31	65.87	86.68	2509.73	42.28	51.91	2468.29	95.63	99.34	3029.02	-126.88	83.70	3021.80	-122.17	98.93	2655.18	-117.73	207.62	1589.82	-249.96	144.11	3088.01	32.70	1267.96	0.00	0.00	0.00	2929.09	109.41	1747.98	3130.60	-8.24	1724.60	3167.00	-112.56	1706.55	2484.37	40.30	1703.01	2029.53	1670.74	70.29	0.00	0.00	0.00	1435.94
5.37000	2977.22	86.58	56.43	2958.79	67.61	91.17	2509.73	42.28	51.91	2468.29	95.63	99.34	3029.02	-126.88	83.70	3021.80	-122.17	98.93	2655.18	-117.73	207.62	1589.82	-249.96	144.11	3088.01	32.70	1267.96	0.00	0.00	0.00	2929.09	109.41	1747.98	3130.60	-8.24	1724.60	3167.00	-112.56	1706.55	2484.37	40.30	1703.01	2028.88	1670.11	70.42	0.00	0.00	0.00	1435.90
5.38000	2990.75	91.14	61.81	2972.82	70.91	96.69	2509.73	42.28	51.91	2468.29	95.63	99.34	3029.02	-126.88	83.70	3021.80	-122.17	98.93	2655.18	-117.73	207.62	1589.82	-249.96	144.11	3088.01	32.70	1267.96	0.00	0.00	0.00	2929.09	109.41	1747.98	3130.60	-8.24	1724.60	3167.00	-112.56	1706.55	2484.37	40.30	1703.01	2028.96	1669.89	70.56	0.00	0.00	0.00	1435.22
5.39000	3009.00	96.27	70.82	2990.46	75.05	103.98	2509.73	42.28	51.91	2468.29	95.63	99.34	3029.02	-126.88	83.70	3021.80	-122.17	98.93	2655.18	-117.73	207.62	1589.82	-249.96	144.11	3088.01	32.70	1267.96	0.00	0.00	0.00	2929.09	109.41	1747.98	3130.60	-8.24	1724.60	3167.00	-112.56	1706.55	2484.37	40.30	1703.01	2028.75	1670.07	70.46	0.00	0.00	0.00	1435.85
5.40000	3029.55	101.32	79.00	3010.58	79.29	111.13	2509.73	42.28	51.91	2468.29	95.63	99.34	3029.02	-126.88	83.70	3021.80	-122.17	98.93	2655.18	-117.73	207.62	1589.82	-249.96	144.11	3088.01	32.70	1267.96	0.00	0.00	0.00	2929.09	109.41	1747.98	3130.60	-8.24	1724.60	3167.00	-112.56	1706.55	2484.37	40.30	1703.01	2028.18	1668.99	70.83	0.00	0.00	0.00	1436.14
5.41000	3050.78	106.05	85.60	3031.48	83.15	116.78	2509.73	42.28	51.91	2468.29	95.63	99.34	3029.02	-126.88	83.70	3021.80	-122.17	98.93	2655.18	-117.73	207.62	1589.82	-249.96	144.11	3088.01	32.70	1267.96	0.00	0.00	0.00	2929.09	109.41	1747.98	3130.60	-8.24	1724.60	3167.00	-112.56	1706.55	2484.37	40.30	1703.01	2028.28	1670.02	70.44	0.00	0.00	0.00	1434.73
5.42000	3050.78	106.05	85.60	3052.72	86.58	121.02	2509.73	42.28	51.91	2468.29	95.63	99.34	3029.02	-126.88	83.70	3021.80	-122.17	98.93	2655.18	-117.73	207.62	1589.82	-249.96	144.11	3088.01	32.70	1267.96	0.00	0.00	0.00	2929.09	109.41	1747.98	3130.60	-8.24	1724.60	3167.00	-112.56	1706.55	2484.37	40.30	1703.01	2028.14	1670.86	70.00	0.00	0.00	0.00	1434.13
5.43000	3050.78	106.05	85.60	3052.72	86.58	121.02	2509.73	42.28	51.91	2468.29	95.63	99.34	3029.02	-126.88	83.70	3021.80	-122.17	98.93	2655.18	-117.73	207.62	1589.82	-249.96	144.11	3088.01	32.70	1267.96	0.00	0.00	0.00	2929.09	109.41	1747.98	3130.60	-8.24	1724.60	3167.00	-112.56	1706.55	2484.37	40.30	1703.01	2028.48	1670.09	70.41	0.00	0.00	0.00	1433.91
5.44000	3050.78	106.05	85.60	3052.72	86.58	121.02	2509.73	42.28	51.91	2468.29	95.63	99.34	3029.02	-126.88	83.70	3021.80	-122.17	98.93	2655.18	-117.73	207.62	1589.82	-249.96	144.11	3088.01	32.70	1267.96	0.00	0.00	0.00	2929.09	109.41	1747.98	3130.60	-8.24	1724.60	3167.00	-112.56	1706.55	2484.37	40.30	1703.01	2028.63	1669.99	70.48	0.00	0.00	0.00	1433.97
5.45000	3050.78	106.05	85.60	3052.72	86.58	121.02	2509.73	42.28	51.91	2468.29	95.63	99.34	3029.02	-126.88	83.70	3021.80	-122.17	98.93	2655.18	-117.73	207.62	1589.82	-249.96	144.11	3088.01	32.70	1267.96	0.00	0.00	0.00	2929.09	109.41	1747.98	3130.60	-8.24	1724.60	3167.00	-112.56	1706.55	2484.37	40.30	1703.01	2028.49	1669.95	70.36	0.00	0.00	0.00	1434.21
5.46000	3050.78	106.05	85.60	3052.72	86.58	121.02	2509.73	42.28	51.91	2468.29	95.63	99.34	3029.02	-126.88	83.70	3021.80	-122.17	98.93	2655.18	-117.73	207.62	1589.82	-249.96	144.11	3088.01	32.70	1267.96	0.00	0.00	0.00	2929.09	109.41	1747.98	3130.60	-8.24	1724.60	3167.00	-112.56	1706.55	2484.37	40.30	1703.01	2024.08	1673.43	50.60	0.00	0.00	0.00	1432.69
5.47000	3050.78	106.05	85.60	3052.72	86.58	121.02	2509.73	42.28	51.91	2468.29	95.63	99.34	3029.02	-126.88	83.70	3021.80	-122.17	98.93	2655.18	-117.73	207.62	1589.82	-249.96	144.11	3088.01	32.70	1267.96	0.00	0.00	0.00	2929.09	109.41	1747.98	3130.60	-8.24	1724.60	3167.00	-112.56	1706.55	2484.37	40.30	1703.01	2022.85	1675.10	44.31	0.00	0.00	0.00	1433.65
5.48000	3050.78	106.05	85.60	3052.72	86.58	121.02	2509.73	42.28	51.91	2468.29	95.63	99.34	3029.02	-126.88	83.70	3021.80	-122.17	98.93	2655.18	-117.73	207.62	1589.82	-249.96	144.11	3088.01	32.70	1267.96	0.00	0.00	0.00	2929.09	109.41	1747.98	3130.60	-8.24	1724.60	3167.00	-112.56	1706.55	2484.37	40.30	1703.01	2027.21	1670.47	64.54	0.00	0.00	0.00	1434.11
5.49000	3050.78	106.05	85.60	3052.72	86.58	121.02	2509.73	42.28	51.91	2468.29	95.63	99.34	3029.02	-126.88	83.70	3021.80	-122.17	98.93	2655.18	-117.73	207.62	1589.82	-249.96	144.11	3088.01	32.70	1267.96	0.00	0.00	0.00	2929.09	109.41	1747.98	3130.60	-8.24	1724.60	3167.00	-112.56	1706.55	2484.37	40.30	1703.01	2028.18	1668.94	70.89	0.00	0.00	0.00	1433.98
5.50000	3050.78	106.05	85.60	3052.72	86.58	121.02	2509.73	42.28	51.91	2468.29	95.63	99.34	3029.02	-126.88	83.70	3021.80	-122.17	98.93	2655.18	-117.73	207.62	1589.82	-249.96	144.11	3088.01	32.70	1267.96	0.00	0.00	0.00	2929.09	109.41	1747.98	3130.60	-8.24	1724.60	3167.00	-112.56	1706.55	2484.37	40.30	1703.01	2028.52	1670.63	70.34	0.00	0.00	0.00	1433.50
5.51000	3050.78	106.05	85.60	3052.72	86.58	121.02	2509.73	42.28	51.91	2468.29	95.63	99.34	3029.02	-126.88	83.70	3021.80	-122.17	98.93	2655.18	-117.73	207.62	1589.82	-249.96	144.11	3088.01	32.70	1267.96	0.00	0.00	0.00	2929.09	109.41	1747.98	3130.60	-8.24	1724.60	3167.00	-112.56	1706.55	2484.37	40.30	1703.01	2027.88	1670.05	70.40	0.00	0.00	0.00	1432.34
5.52000	3050.78	106.05	85.60	3052.72	86.58	121.02	2509.73	42.28	51.91	2468.29	95.63	99.34	3029.02	-126.88	83.70	3021.80	-122.17	98.93	2655.18	-117.73	207.62	1589.82	-249.96	144.11	3088.01	32.70	1267.96	0.00	0.00	0.00	2929.09	109.41	1747.98	3130.60	-8.24	1724.60	3167.00	-112.56	1706.55	2484.37	40.30	1703.01	2028.16	1671.24	70.01	0.00	0.00	0.00	1431.89
5.53000	3050.78	106.05	85.60	3052.72	86.58	121.02	2509.73	42.28	51.91	2468.29	95.63	99.34	3029.02	-126.88	83.70	3021.80	-122.17	98.93	2655.18	-117.73	207.62	1589.82	-249.96	144.11	3088.01	32.70	1267.96	0.00	0.00	0.00	2929.09	109.41	1747.98	3130.60	-8.24	1724.60	3167.00	-112.56	1706.55	2484.37	40.30	1703.01	2028.22	1670.65	70.20	0.00	0.00	0.00	1432.28
5.54000	3050.78	106.05	85.60	3052.72	86.58	121.02	2509.73	42.28	51.91	2468.29	95.63	99.34	3029.02	-126.88	83.70	3021.80	-122.17	98.93	2655.18	-117.73	207.62	1589.82	-249.96	144.11	3088.01	32.70	1267.96	0.00	0.00	0.00	2929.09	109.41	1747.98	3130.60	-8.24	1724.60	3167.00	-112.56	1706.55	2484.37	40.30	1703.01	2024.57	1674.86	50.44	0.00	0.00	0.00	1431.88
5.55000	3050.78	106.05	85.60	3052.72	86.58	121.02	2509.73	42.28	51.91	2468.29	95.63	99.34	3029.02	-126.88	83.70	3021.80	-122.17	98.93	2655.18	-117.73	207.62	1589.82	-249.96	144.11	3088.01	32.70	1267.96	0.00	0.00	0.00	2929.09	109.41	1747.98	3130.60	-8.24	1724.60	3167.00	-112.56	1706.55	2484.37	40.30	1703.01	2026.61	1671.74	63.98	0.00	0.00	0.00	1432.79
5.56000	3050.78	106.05	85.60	3052.72	86.58	121.02	2509.73	42.28	51.91	2468.29	95.63	99.34	3029.02	-126.88	83.70	3021.80	-122.17	98.93	2655.18	-117.73	207.62	1589.82	-249.96	144.11	3088.01	32.70	1267.96	0.00	0.00	0.00	2929.09	109.41	1747.98	3130.60	-8.24	1724.60	3167.00	-112.56	1706.55	2484.37	40.30	1703.01	2028.30	1671.16	70.03	0.00	0.00	0.00	1432.11
5.57000	3050.78	106.05	85.60	3052.72	86.58	121.02	2509.73	42.28	51.91	2468.29	95.63	99.34	3029.02	-126.88	83.70	3021.80	-122.17	98.93	2655.18	-117.73	207.62	1589.82	-249.96	144.11	3088.01	32.70	1267.96	0.00	0.00	0.00	2929.09	109.41	1747.98	3130.60	-8.24	1724.60	3167.00	-112.56	1706.55	2484.37	40.30	1703.01	2028.46	1672.06	69.74	0.00	0.00	0.00	1431.22
5.58000	3050.78	106.05	85.60	3052.72	86.58	121.02	2509.73	42.28	51.91	2468.29	95.63	99.34	3029.02	-126.88	83.70	3021.80	-122.17	98.93	2655.18	-117.73	207.62	1589.82	-249.96	144.11	3088.01	32.70	1267.96	0.00	0.00	0.00	2929.09	109.41	1747.98	3130.60	-8.24	1724.60	3167.00	-112.56	1706.55	2484.37	40.30	1703.01	2027.59	1670.59	70.10	0.00	0.00	0.00	1431.72
5.59000	3050.78	106.05	85.60	3052.72	86.58	121.02	2509.73	42.28	51.91	2468.29	95.63	99.34	3029.02	-126.88	83.70	3021.80	-122.17	98.93	2655.18	-117.73	207.62	1589.82	-249.96	144.11	3088.01	32.70	1267.96	0.00	0.00	0.00	2929.09	109.41	1747.98	3130.60	-8.24	1724.60	3167.00	-112.56	1706.55	2484.37	40.30	1703.01	2028.23	1670.51	70.28	0.00	0.00	0.00	1431.46
5.60000	3050.78	106.05	85.60	3052.72	86.58	121.02	2509.73	42.28	51.91	2468.29	95.63	99.34	3029.02	-126.88	83.70	3021.80	-122.17	98.93	2655.18	-117.73	207.62	1589.82	-249.96	144.11	3088.01	32.70	1267.96	0.00	0.00	0.00	2929.09	109.41	1747.98	3130.60	-8.24	1724.60	3167.00	-112.56	1706.55	2484.37	40.30	1703.01	2028.41	1671.90	69.86	0.00	0.00	0.00	1431.05
5.61000	3050.78	106.05	85.60	3052.72	86.58	121.02	2509.73	42.28	51.91	2468.29	95.63	99.34	3029.02	-126.88	83.70	3021.80	-122.17	98.93	2655.18	-117.73	207.62	1589.82	-249.96	144.11	3088.01	32.70	1267.96	0.00	0.00	0.00	2929.09	109.41	1747.98	3130.60	-8.24	1724.60	3167.00	-112.56	1706.55	2484.37	40.30	1703.01	2026.47	1670.28	70.23	0.00	0.00	0.00	1430.68
5.62000	3050.78	106.05	85.60	3052.72	86.58	121.02	2509.73	42.28	51.91	2468.29	95.63	99.34	3029.02	-126.88	83.70	3021.80	-122.17	98.93	2655.18	-117.73	207.62	1589.82	-249.96	144.11	3088.01	32.70	1267.96	0.00	0.00	0.00	2929.09	109.41	1747.98	3130.60	-8.24	1724.60	3167.00	-112.56	1706.55	2484.37	40.30	1703.01	2027.03	1672.07	69.57	0.00	0.00	0.00	1431.53
5.63000	3050.78	106.05	85.60	3052.72	86.58	121.02	2509.73	42.28	51.91	2468.29	95.63	99.34	3029.02	-126.88	83.70	3021.80	-122.17	98.93	2655.18	-117.73	207.62	1589.82	-249.96	144.11	3088.01	32.70	1267.96	0.00	0.00	0.00	2929.09	109.41	1747.98	3130.60	-8.24	1724.60	3167.00	-112.56	1706.55	2484.37	40.30	1703.01	2027.31	1670.90	70.28	0.00	0.00	0.00	1431.32
5.64000	3050.78	106.05	85.60	3052.72	86.58	121.02	2509.73	42.28	51.91	2468.29	95.63	99.34	3029.02	-126.88	83.70	3021.80	-122.17	98.93	2655.18	-117.73	207.62	1589.82	-249.96	144.11	3088.01	32.70	1267.96	0.00	0.00	0.00	2929.09	109.41	1747.98	3130.60	-8.24	1724.60	3167.00	-112.56	1706.55	2484.37	40.30	1703.01	2026.59	1670.32	70.14	0.00	0.00	0.00	1431.05
5.65000	3050.78	106.05	85.60	3052.72	86.58	121.02	2509.73	42.28	51.91	2468.29	95.63	99.34	3029.02	-126.88	83.70	3021.80	-122.17	98.93	2655.18	-117.73	207.62	1589.82	-249.96	144.11	3088.01	32.70	1267.96	0.00	0.00	0.00	2929.09	109.41	1747.98	3130.60	-8.24	1724.60	3167.00	-112.56	1706.55	2484.37	40.30	1703.01	2026.61	1671.56	69.56	0.00	0.00	0.00	1431.23
5.66000	3050.78	106.05	85.60	3052.72	86.58	121.02	2509.73	42.28	51.91	2468.29	95.63	99.34	3029.02	-126.88	83.70	3021.80	-122.17	98.93	2655.18	-117.73	207.62	1589.82	-249.96	144.11	3088.01	32.70	1267.96	0.00	0.00	0.00	2929.09	109.41	1747.98	3130.60	-8.24	1724.60	3167.00	-112.56	1706.55	2484.37	40.30	1703.01	2026.46	1672.11	69.49	0.00	0.00	0.00	1430.70
5.67000	3050.78	106.05	85.60	3052.72	86.58	121.02	2509.73	42.28	51.91	2468.29	95.63	99.34	3029.02	-126.88	83.70	3021.80	-122.17	98.93	2655.18	-117.73	207.62	1589.82	-249.96	144.11	3088.01	32.70	1267.96	0.00	0.00	0.00	2929.09	109.41	1747.98	3130.60	-8.24	1724.60	3167.00	-112.56	1706.55	2484.37	40.30	1703.01	2026.74	1670.65	70.05	0.00	0.00	0.00	1431.21
5.68000	3050.78	106.05	85.60	3052.72	86.58	121.02	2509.73	42.28	51.91	2468.29	95.63	99.34	3029.02	-126.88	83.70	3021.80	-122.17	98.93	2655.18	-117.73	207.62	1589.82	-249.96	144.11	3088.01	32.70	1267.96	0.00	0.00	0.00	2929.09	109.41	1747.98	3130.60	-8.24	1724.60	3167.00	-112.56	1706.55	2484.37	40.30	1703.01	2027.63	1671.73	69.74	0.00	0.00	0.00	1431.98
5.69000	3050.78	106.05	85.60	3052.72	86.58	121.02	2509.73	42.28	51.91	2468.29	95.63	99.34	3029.02	-126.88	83.70	3021.80	-122.17	98.93	2655.18	-117.73	207.62	1589.82	-249.96	144.11	3088.01	32.70	1267.96	0.00	0.00	0.00	2929.09	109.41	1747.98	3130.60	-8.24	1724.60	3167.00	-112.56	1706.55	2484.37	40.30	1703.01	2026.70	1671.75	69.67	0.00	0.00	0.00	1433.36
5.70000	3050.78	106.05	85.60	3052.72	86.58	121.02	2509.73	42.28	51.91	2468.29	95.63	99.34	3029.02	-126.88	83.70	3021.80	-122.17	98.93	2655.18	-117.73	207.62	1589.82	-249.96	144.11	3088.01	32.70	1267.96	0.00	0.00	0.00	2929.09	109.41	1747.98	3130.60	-8.24	1724.60	3167.00	-112.56	1706.55	2484.37	40.30	1703.01	2027.05	1672.25	69.48	0.00	0.00	0.00	1433.87
5.71000	3050.78	106.05	85.60	3052.72	86.58	121.02	2509.73	42.28	51.91	2468.29	95.63	99.34	3029.02	-126.88	83.70	3021.80	-122.17	98.93	2655.18	-117.73	207.62	1589.82	-249.96	144.11	3088.01	32.70	1267.96	0.00	0.00	0.00	2929.09	109.41	1747.98	3130.60	-8.24	1724.60	3167.00	-112.56	1706.55	2484.37	40.30	1703.01	2027.41	1672.51	69.21	0.00	0.00	0.00	1433.36
5.72000	3050.78	106.05	85.60	3052.72	86.58	121.02	2509.73	42.28	51.91	2468.29	95.63	99.34	3029.02	-126.88	83.70	3021.80	-122.17	98.93	2655.18	-117.73	207.62	1589.82	-249.96	144.11	3088.01	32.70	1267.96	0.00	0.00	0.00	2929.09	109.41	1747.98	3130.60	-8.24	1724.60	3167.00	-112.56	1706.55	2484.37	40.30	1703.01	2027.24	1671.70	69.38	0.00	0.00	0.00	1433.57
5.73000	3050.78	106.05	85.60	3052.72	86.58	121.02	2509.73	42.28	51.91	2468.29	95.63	99.34	3029.02	-126.88	83.70	3021.80	-122.17	98.93	2655.18	-117.73	207.62	1589.82	-249.96	144.11	3088.01	32.70	1267.96	0.00	0.00	0.00	2929.09	109.41	1747.98	3130.60	-8.24	1724.60	3167.00	-112.56	1706.55	2484.37	40.30	1703.01	2027.71	1671.23	69.80	0.00	0.00	0.00	1433.42
5.74000	3050.78	106.05	85.60	3052.72	86.58	121.02	2509.73	42.28	51.91	2468.29	95.63	99.34	3029.02	-126.88	83.70	3021.80	-122.17	98.93	2655.18	-117.73	207.62	1589.82	-249.96	144.11	3088.01	32.70	1267.96	0.00	0.00	0.00	2929.09	109.41	1747.98	3130.60	-8.24	1724.60	3167.00	-112.56	1706.55	2484.37	40.30	1703.01	2028.44	1670.97	70.06	0.00	0.00	0.00	1434.40
5.75000	3050.78	106.05	85.60	3052.72	86.58	121.02	2509.73	42.28	51.91	2468.29	95.63	99.34	3029.02	-126.88	83.70	3021.80	-122.17	98.93	2655.18	-117.73	207.62	1589.82	-249.96	144.11	3088.01	32.70	1267.96	0.00	0.00	0.00	2929.09	109.41	1747.98	3130.60	-8.24	1724.60	3167.00	-112.56	1706.55	2484.37	40.30	1703.01	2028.37	1669.97	70.45	0.00	0.00	0.00	1435.02
5.76000	3050.78	106.05	85.60	3052.72	86.58	121.02	2509.73	42.28	51.91	2468.29	95.63	99.34	3029.02	-126.88	83.70	3021.80	-122.17	98.93	2655.18	-117.73	207.62	1589.82	-249.96	144.11	3088.01	32.70	1267.96	0.00	0.00	0.00	2929.09	109.41	1747.98	3130.60	-8.24	1724.60	3167.00	-112.56	1706.55	2484.37	40.30	1703.01	2028.93	1669.75	70.66	0.00	0.00	0.00	1434.80
5.77000	3050.78	106.05	85.60	3052.72	86.58	121.02	2509.73	42.28	51.91	2468.29	95.63	99.34	3029.02	-126.88	83.70	3021.80	-122.17	98.93	2655.18	-117.73	207.62	1589.82	-249.96	144.11	3088.01	32.70	1267.96	0.00	0.00	0.00	2929.09	109.41	1747.98	3130.60	-8.24	1724.60	3167.00	-112.56	1706.55	2484.37	40.30	1703.01	2028.34	1668.14	71.06	0.00	0.00	0.00	1434.67
5.78000	3050.78	106.05	85.60	3052.72	86.58	121.02	2509.73	42.28	51.91	2468.29	95.63	99.34	3029.02	-126.88	83.70	3021.80	-122.17	98.93	2655.18	-117.73	207.62	1589.82	-249.96	144.11	3088.01	32.70	1267.96	0.00	0.00	0.00	2929.09	109.41	1747.98	3130.60	-8.24	1724.60	3167.00	-112.56	1706.55	2484.37	40.30	1703.01	2029.06	1669.33	70.59	0.00	0.00	0.00	1435.28
5.79000	3050.78	106.05	85.60	3052.72	86.58	121.02	2509.73	42.28	51.91	2468.29	95.63	99.34	3029.02	-126.88	83.70	3021.80	-122.17	98.93	2655.18	-117.73	207.62	1589.82	-249.96	144.11	3088.01	32.70	1267.96	0.00	0.00	0.00	2929.09	109.41	1747.98	3130.60	-8.24	1724.60	3167.00	-112.56	1706.55	2484.37	40.30	1703.01	2029.41	1669.88	70.40	0.00	0.00	0.00	1434.68
5.80000	3050.78	106.05	85.60	3052.72	86.58	121.02	2509.73	42.28	51.91	2468.29	95.63	99.34	3029.02	-126.88	83.70	3021.80	-122.17	98.93	2655.18	-117.73	207.62	1589.82	-249.96	144.11	3088.01	32.70	1267.96	0.00	0.00	0.00	2929.09	109.41	1747.98	3130.60	-8.24	1724.60	3167.00	-112.56	1706.55	2484.37	40.30	1703.01	2029.98	1670.53	70.40	0.00	0.00	0.00	1435.67
5.81000	3050.78	106.05	85.60	3052.72	86.58	121.02	2509.73	42.28	51.91	2468.29	95.63	99.34	3029.02	-126.88	83.70	3021.80	-122.17	98.93	2655.18	-117.73	207.62	1589.82	-249.96	144.11	3088.01	32.70	1267.96	0.00	0.00	0.00	2929.09	109.41	1747.98	3130.60	-8.24	1724.60	3167.00	-112.56	1706.55	2484.37	40.30	1703.01	2029.45	1669.75	70.73	0.00	0.00	0.00	1435.30
5.82000	3050.78	106.05	85.60	3052.72	86.58	121.02	2509.73	42.28	51.91	2468.29	95.63	99.34	3029.02	-126.88	83.70	3021.80	-122.17	98.93	2655.18	-117.73	207.62	1589.82	-249.96	144.11	3088.01	32.70	1267.96	0.00	0.00	0.00	2929.09	109.41	1747.98	3130.60	-8.24	1724.60	3167.00	-112.56	1706.55	2484.37	40.30	1703.01	2028.67	1669.06	70.86	0.00	0.00	0.00	1434.44
5.83000	3050.78	106.05	85.60	3052.72	86.58	121.02	2509.73	42.28	51.91	2468.29	95.63	99.34	3029.02	-126.88	83.70	3021.80	-122.17	98.93	2655.18	-117.73	207.62	1589.82	-249.96	144.11	3088.01	32.70	1267.96	0.00	0.00	0.00	2929.09	109.41	1747.98	3130.60	-8.24	1724.60	3167.00	-112.56	1706.55	2484.37	40.30	1703.01	2029.50	1669.46	70.79	0.00	0.00	0.00	1434.68
5.84000	3050.78	106.05	85.60	3052.72	86.58	121.02	2509.73	42.28	51.91	2468.29	95.63	99.34	3029.02	-126.88	83.70	3021.80	-122.17	98.93	2655.18	-117.73	207.62	1589.82	-249.96	144.11	3088.01	32.70	1267.96	0.00	0.00	0.00	2929.09	109.41	1747.98	3130.60	-8.24	1724.60	3167.00	-112.56	1706.55	2484.37	40.30	1703.01	2028.53	1669.50	70.66	0.00	0.00	0.00	1434.08
5.85000	3050.78	106.05	85.60	3052.72	86.58	121.02	2509.73	42.28	51.91	2468.29	95.63	99.34	3029.02	-126.88	83.70	3021.80	-122.17	98.93	2655.18	-117.73	207.62	1589.82	-249.96	144.11	3088.01	32.70	1267.96	0.00	0.00	0.00	2929.09	109.41	1747.98	3130.60	-8.24	1724.60	3167.00	-112.56	1706.55	2484.37	40.30	1703.01	2023.43	1672.42	51.14	0.00	0.00	0.00	1433.00
5.86000	3050.78	106.05	85.60	3052.72	86.58	121.02	2509.73	42.28	51.91	2468.29	95.63	99.34	3029.02	-126.88	83.70	3021.80	-122.17	98.93	2655.18	-117.73	207.62	1589.82	-249.96	144.11	3088.01	32.70	1267.96	0.00	0.00	0.00	2929.09	109.41	1747.98	3130.60	-8.24	1724.60	3167.00	-112.56	1706.55	2484.37	40.30	1703.01	2026.38	1670.22	64.46	0.00	0.00	0.00	1433.60
5.87000	3050.78	106.05	85.60	3052.72	86.58	121.02	2509.73	42.28	51.91	2468.29	95.63	99.34	3029.02	-126.88	83.70	3021.80	-122.17	98.93	2655.18	-117.73	207.62	1589.82	-249.96	144.11	3088.01	32.70	1267.96	0.00	0.00	0.00	2929.09	109.41	1747.98	3130.60	-8.24	1724.60	3167.00	-112.56	1706.55	2484.37	40.30	1703.01	2028.33	1670.12	70.67	0.00	0.00	0.00	1431.90
5.88000	3050.78	106.05	85.60	3052.72	86.58	121.02	2509.73	42.28	51.91	2468.29	95.63	99.34	3029.02	-126.88	83.70	3021.80	-122.17	98.93	2655.18	-117.73	207.62	1589.82	-249.96	144.11	3088.01	32.70	1267.96	0.00	0.00	0.00	2929.09	109.41	1747.98	3130.60	-8.24	1724.60	3167.00	-112.56	1706.55	2484.37	40.30	1703.01	2027.54	1670.71	70.29	0.00	0.00	0.00	1432.53
5.89000	3050.78	106.05	85.60	3052.72	86.58	121.02	2509.73	42.28	51.91	2468.29	95.63	99.34	3029.02	-126.88	83.70	3021.80	-122.17	98.93	2655.18	-117.73	207.62	1589.82	-249.96	144.11	3088.01	32.70	1267.96	0.00	0.00	0.00	2929.09	109.41	1747.98	3130.60	-8.24	1724.60	3167.00	-112.56	1706.55	2484.37	40.30	1703.01	2026.80	1670.68	69.95	0.00	0.00	0.00	1432.89
5.90000	3050.78	106.05	85.60	3052.72	86.58	121.02	2509.73	42.28	51.91	2468.29	95.63	99.34	3029.02	-126.88	83.70	3021.80	-122.17	98.93	2655.18	-117.73	207.62	1589.82	-249.96	144.11	3088.01	32.70	1267.96	0.00	0.00	0.00	2929.09	109.41	1747.98	3130.60	-8.24	1724.60	3167.00	-112.56	1706.55	2484.37	40.30	1703.01	2027.02	1670.50	70.16	0.00	0.00	0.00	1432.68
5.91000	3050.78	106.05	85.60	3052.72	86.58	121.02	2509.73	42.28	51.91	2468.29	95.63	99.34	3029.02	-126.88	83.70	3021.80	-122.17	98.93	2655.18	-117.73	207.62	1589.82	-249.96	144.11	3088.01	32.70	1267.96	0.00	0.00	0.00	2929.09	109.41	1747.98	3130.60	-8.24	1724.60	3167.00	-112.56	1706.55	2484.37	40.30	1703.01	2022.00	1670.86	51.33	0.00	0.00	0.00	1431.95
5.92000	3050.78	106.05	85.60	3052.72	86.58	121.02	2509.73	42.28	51.91	2468.29	95.63	99.34	3029.02	-126.88	83.70	3021.80	-122.17	98.93	2655.18	-117.73	207.62	1589.82	-249.96	144.11	3088.01	32.70	1267.96	0.00	0.00	0.00	2929.09	109.41	1747.98	3130.60	-8.24	1724.60	3167.00	-112.56	1706.55	2484.37	40.30	1703.01	2025.62	1670.76	64.17	0.00	0.00	0.00	1432.69
5.93000	3050.78	106.05	85.60	3052.72	86.58	121.02	2509.73	42.28	51.91	2468.29	95.63	99.34	3029.02	-126.88	83.70	3021.80	-122.17	98.93	2655.18	-117.73	207.62	1589.82	-249.96	144.11	3088.01	32.70	1267.96	0.00	0.00	0.00	2929.09	109.41	1747.98	3130.60	-8.24	1724.60	3167.00	-112.56	1706.55	2484.37	40.30	1703.01	2024.56	1674.60	50.36	0.00	0.00	0.00	1431.59
5.94000	3050.78	106.05	85.60	3052.72	86.58	121.02	2509.73	42.28	51.91	2468.29	95.63	99.34	3029.02	-126.88	83.70	3021.80	-122.17	98.93	2655.18	-117.73	207.62	1589.82	-249.96	144.11	3088.01	32.70	1267.96	0.00	0.00	0.00	2929.09	109.41	1747.98	3130.60	-8.24	1724.60	3167.00	-112.56	1706.55	2484.37	40.30	1703.01	2025.99	1672.55	63.51	0.00	0.00	0.00	1431.73
5.95000	3050.78	106.05	85.60	3052.72	86.58	121.02	2509.73	42.28	51.91	2468.29	95.63	99.34	3029.02	-126.88	83.70	3021.80	-122.17	98.93	2655.18	-117.73	207.62	1589.82	-249.96	144.11	3088.01	32.70	1267.96	0.00	0.00	0.00	2929.09	109.41	1747.98	3130.60	-8.24	1724.60	3167.00	-112.56	1706.55	2484.37	40.30	1703.01	2026.15	1670.99	69.80	0.00	0.00	0.00	1431.49
5.96000	3050.78	106.05	85.60	3052.72	86.58	121.02	2509.73	42.28	51.91	2468.29	95.63	99.34	3029.02	-126.88	83.70	3021.80	-122.17	98.93	2655.18	-117.73	207.62	1589.82	-249.96	144.11	3088.01	32.70	1267.96	0.00	0.00	0.00	2929.09	109.41	1747.98	3130.60	-8.24	1724.60	3167.00	-112.56	1706.55	2484.37	40.30	1703.01	2025.87	1678.21	49.59	0.00	0.00	0.00	1432.02
5.97000	3050.78	106.05	85.60	3052.72	86.58	121.02	2509.73	42.28	51.91	2468.29	95.63	99.34	3029.02	-126.88	83.70	3021.80	-122.17	98.93	2655.18	-117.73	207.62	1589.82	-249.96	144.11	3088.01	32.70	1267.96	0.00	0.00	0.00	2929.09	109.41	1747.98	3130.60	-8.24	1724.60	3167.00	-112.56	1706.55	2484.37	40.30	1703.01	2024.43	1677.38	43.79	0.00	0.00	0.00	1431.37
5.98000	3050.78	106.05	85.60	3052.72	86.58	121.02	2509.73	42.28	51.91	2468.29	95.63	99.34	3029.02	-126.88	83.70	3021.80	-122.17	98.93	2655.18	-117.73	207.62	1589.82	-249.96	144.11	3088.01	32.70	1267.96	0.00	0.00	0.00	2929.09	109.41	1747.98	3130.60	-8.24	1724.60	3167.00	-112.56	1706.55	2484.37	40.30	1703.01	2024.72	1677.90	43.40	0.00	0.00	0.00	1430.51
5.99000	3050.78	106.05	85.60	3052.72	86.58	121.02	2509.73	42.28	51.91	2468.29	95.63	99.34	3029.02	-126.88	83.70	3021.80	-122.17	98.93	2655.18	-117.73	207.62	1589.82	-249.96	144.11	3088.01	32.70	1267.96	0.00	0.00	0.00	2929.09	109.41	1747.98	3130.60	-8.24	1724.60	3167.00	-112.56	1706.55	2484.37	40.30	1703.01	2023.06	1675.13	44.32	0.00	0.00	0.00	1431.47
6.00000	3050.78	106.05	85.60	3052.72	86.58	121.02	2509.73	42.28	51.91	2468.29	95.63	99.34	3029.02	-126.88	83.70	3021.80	-122.17	98.93	2655.18	-117.73	207.62	1589.82	-249.96	144.11	3088.01	32.70	1267.96	0.00	0.00	0.00	2929.09	109.41	1747.98	3130.60	-8.24	1724.60	3167.00	-112.56	1706.55	2484.37	40.30	1703.01	2025.76	1671.84	63.78	0.00	0.00	0.00	1431.09
6.01000	3050.78	106.05	85.60	3052.72	86.58	121.02	2509.73	42.28	51.91	2468.29	95.63	99.34	3029.02	-126.88	83.70	3021.80	-122.17	98.93	2655.18	-117.73	207.62	1589.82	-249.96	144.11	3088.01	32.70	1267.96	0.00	0.00	0.00	2929.09	109.41	1747.98	3130.60	-8.24	1724.60	3167.00	-112.56	1706.55	2484.37	40.30	1703.01	2026.84	1671.32	69.98	0.00	0.00	0.00	1431.22
6.02000	3050.78	106.05	85.60	3052.72	86.58	121.02	2509.73	42.28	51.91	2468.29	95.63	99.34	3029.02	-126.88	83.70	3021.80	-122.17	98.93	2655.18	-117.73	207.62	1589.82	-249.96	144.11	3088.01	32.70	1267.96	0.00	0.00	0.00	2929.09	109.41	1747.98	3130.60	-8.24	1724.60	3167.00	-112.56	1706.55	2484.37	40.30	1703.01	2026.63	1671.08	70.02	0.00	0.00	0.00	1430.44
6.03000	3050.78	106.05	85.60	3052.72	86.58	121.02	2509.73	42.28	51.91	2468.29	95.63	99.34	3029.02	-126.88	83.70	3021.80	-122.17	98.93	2655.18	-117.73	207.62	1589.82	-249.96	144.11	3088.01	32.70	1267.96	0.00	0.00	0.00	2929.09	109.41	1747.98	3130.60	-8.24	1724.60	3167.00	-112.56	1706.55	2484.37	40.30	1703.01	2026.48	1670.20	70.25	0.00	0.00	0.00	1430.94
6.04000	3050.78	106.05	85.60	3052.72	86.58	121.02	2509.73	42.28	51.91	2468.29	95.63	99.34	3029.02	-126.88	83.70	3021.80	-122.17	98.93	2655.18	-117.73	207.62	1589.82	-249.96	144.11	3088.01	32.70	1267.96	0.00	0.00	0.00	2929.09	109.41	1747.98	3130.60	-8.24	1724.60	3167.00	-112.56	1706.55	2484.37	40.30	1703.01	2026.40	1671.55	69.69	0.00	0.00	0.00	1432.08
6.05000	3050.78	106.05	85.60	3052.72	86.58	121.02	2509.73	42.28	51.91	2468.29	95.63	99.34	3029.02	-126.88	83.70	3021.80	-122.17	98.93	2655.18	-117.73	207.62	1589.82	-249.96	144.11	3088.01	32.70	1267.96	0.00	0.00	0.00	2929.09	109.41	1747.98	3130.60	-8.24	1724.60	3167.00	-112.56	1706.55	2484.37	40.30	1703.01	2026.38	1671.16	69.92	0.00	0.00	0.00	1431.69
6.06000	3050.78	106.05	85.60	3052.72	86.58	121.02	2509.73	42.28	51.91	2468.29	95.63	99.34	3029.02	-126.88	83.70	3021.80	-122.17	98.93	2655.18	-117.73	207.62	1589.82	-249.96	144.11	3088.01	32.70	1267.96	0.00	0.00	0.00	2929.09	109.41	1747.98	3130.60	-8.24	1724.60	3167.00	-112.56	1706.55	2484.37	40.30	1703.01	2024.29	1674.65	50.29	0.00	0.00	0.00	1431.81
6.07000	3050.78	106.05	85.60	3052.72	86.58	121.02	2509.73	42.28	51.91	2468.29	95.63	99.34	3029.02	-126.88	83.70	3021.80	-122.17	98.93	2655.18	-117.73	207.62	1589.82	-249.96	144.11	3088.01	32.70	1267.96	0.00	0.00	0.00	2929.09	109.41	1747.98	3130.60	-8.24	1724.60	3167.00	-112.56	1706.55	2484.37	40.30	1703.01	2026.14	1672.32	63.58	0.00	0.00	0.00	1431.17
6.08000	3050.78	106.05	85.60	3052.72	86.58	121.02	2509.73	42.28	51.91	2468.29	95.63	99.34	3029.02	-126.88	83.70	3021.80	-122.17	98.93	2655.18	-117.73	207.62	1589.82	-249.96	144.11	3088.01	32.70	1267.96	0.00	0.00	0.00	2929.09	109.41	1747.98	3130.60	-8.24	1724.60	3167.00	-112.56	1706.55	2484.37	40.30	1703.01	2027.20	1671.91	69.69	0.00	0.00	0.00	1432.29
6.09000	3050.78	106.05	85.60	3052.72	86.58	121.02	2509.73	42.28	51.91	2468.29	95.63	99.34	3029.02	-126.88	83.70	3021.80	-122.17	98.93	2655.18	-117.73	207.62	1589.82	-249.96	144.11	3088.01	32.70	1267.96	0.00	0.00	0.00	2929.09	109.41	1747.98	3130.60	-8.24	1724.60	3167.00	-112.56	1706.55	2484.37	40.30	1703.01	2026.51	1670.64	70.21	0.00	0.00	0.00	1433.01
6.10000	3050.78	106.05	85.60	3052.72	86.58	121.02	2509.73	42.28	51.91	2468.29	95.63	99.34	3029.02	-126.88	83.70	3021.80	-122.17	98.93	2655.18	-117.73	207.62	1589.82	-249.96	144.11	3088.01	32.70	1267.96	0.00	0.00	0.00	2929.09	109.41	1747.98	3130.60	-8.24	1724.60	3167.00	-112.56	1706.55	2484.37	40.30	1703.01	2027.04	1671.26	69.89	0.00	0.00	0.00	1433.13
6.11000	3050.78	106.05	85.60	3052.72	86.58	121.02	2509.73	42.28	51.91	2468.29	95.63	99.34	3029.02	-126.88	83.70	3021.80	-122.17	98.93	2655.18	-117.73	207.62	1589.82	-249.96	144.11	3088.01	32.70	1267.96	0.00	0.00	0.00	2929.09	109.41	1747.98	3130.60	-8.24	1724.60	3167.00	-112.56	1706.55	2484.37	40.30	1703.01	2027.21	1670.37	70.14	0.00	0.00	0.00	1433.77
6.12000	3050.78	106.05	85.60	3052.72	86.58	121.02	2509.73	42.28	51.91	2468.29	95.63	99.34	3029.02	-126.88	83.70	3021.80	-122.17	98.93	2655.18	-117.73	207.62	1589.82	-249.96	144.11	3088.01	32.70	1267.96	0.00	0.00	0.00	2929.09	109.41	1747.98	3130.60	-8.24	1724.60	3167.00	-112.56	1706.55	2484.37	40.30	1703.01	2027.30	1670.11	70.47	0.00	0.00	0.00	1433.96
6.13000	3050.78	106.05	85.60	3052.72	86.58	121.02	2509.73	42.28	51.91	2468.29	95.63	99.34	3029.02	-126.88	83.70	3021.80	-122.17	98.93	2655.18	-117.73	207.62	1589.82	-249.96	144.11	3088.01	32.70	1267.96	0.00	0.00	0.00	2929.09	109.41	1747.98	3130.60	-8.24	1724.60	3167.00	-112.56	1706.55	2484.37	40.30	1703.01	2028.07	1670.56	70.42	0.00	0.00	0.00	1432.83
6.14000	3050.78	106.05	85.60	3052.72	86.58	121.02	2509.73	42.28	51.91	2468.29	95.63	99.34	3029.02	-126.88	83.70	3021.80	-122.17	98.93	2655.18	-117.73	207.62	1589.82	-249.96	144.11	3088.01	32.70	1267.96	0.00	0.00	0.00	2929.09	109.41	1747.98	3130.60	-8.24	1724.60	3167.00	-112.56	1706.55	2484.37	40.30	1703.01	2027.54	1670.06	70.39	0.00	0.00	0.00	1433.77
6.15000	3050.78	106.05	85.60	3052.72	86.58	121.02	2509.73	42.28	51.91	2468.29	95.63	99.34	3029.02	-126.88	83.70	3021.80	-122.17	98.93	2655.18	-117.73	207.62	1589.82	-249.96	144.11	3088.01	32.70	1267.96	0.00	0.00	0.00	2929.09	109.41	1747.98	3130.60	-8.24	1724.60	3167.00	-112.56	1706.55	2484.37	40.30	1703.01	2027.48	1668.91	70.77	0.00	0.00	0.00	1433.35
6.16000	3050.78	106.05	85.60	3052.72	86.58	121.02	2509.73	42.28	51.91	2468.29	95.63	99.34	3029.02	-126.88	83.70	3021.80	-122.17	98.93	2655.18	-117.73	207.62	1589.82	-249.96	144.11	3088.01	32.70	1267.96	0.00	0.00	0.00	2929.09	109.41	1747.98	3130.60	-8.24	1724.60	3167.00	-112.56	1706.55	2484.37	40.30	1703.01	2027.87	1670.62	69.97	0.00	0.00	0.00	1434.17
6.17000	3050.78	106.05	85.60	3052.72	86.58	121.02	2509.73	42.28	51.91	2468.29	95.63	99.34	3029.02	-126.88	83.70	3021.80	-122.17	98.93	2655.18	-117.73	207.62	1589.82	-249.96	144.11	3088.01	32.70	1267.96	0.00	0.00	0.00	2929.09	109.41	1747.98	3130.60	-8.24	1724.60	3167.00	-112.56	1706.55	2484.37	40.30	1703.01	2028.23	1670.80	70.02	0.00	0.00	0.00	1434.95
6.18000	3050.78	106.05	85.60	3052.72	86.58	121.02	2509.73	42.28	51.91	2468.29	95.63	99.34	3029.02	-126.88	83.70	3021.80	-122.17	98.93	2655.18	-117.73	207.62	1589.82	-249.96	144.11	3088.01	32.70	1267.96	0.00	0.00	0.00	2929.09	109.41	1747.98	3130.60	-8.24	1724.60	3167.00	-112.56	1706.55	2484.37	40.30	1703.01	2023.30	1672.94	51.07	0.00	0.00	0.00	1434.91
6.19000	3050.78	106.05	85.60	3052.72	86.58	121.02	2509.73	42.28	51.91	2468.29	95.63	99.34	3029.02	-126.88	83.70	3021.80	-122.17	98.93	2655.18	-117.73	207.62	1589.82	-249.96	144.11	3088.01	32.70	1267.96	0.00	0.00	0.00	2929.09	109.41	1747.98	3130.60	-8.24	1724.60	3167.00	-112.56	1706.55	2484.37	40.30	1703.01	2022.06	1673.14	45.19	0.00	0.00	0.00	1434.53
6.20000	3050.78	106.05	85.60	3052.72	86.58	121.02	2509.73	42.28	51.91	2468.29	95.63	99.34	3029.02	-126.88	83.70	3021.80	-122.17	98.93	2655.18	-117.73	207.62	1589.82	-249.96	144.11	3088.01	32.70	1267.96	0.00	0.00	0.00	2929.09	109.41	1747.98	3130.60	-8.24	1724.60	3167.00	-112.56	1706.55	2484.37	40.30	1703.01	2026.70	1670.70	64.21	0.00	0.00	0.00	1435.45
6.21000	3050.78	106.05	85.60	3052.72	86.58	121.02	2509.73	42.28	51.91	2468.29	95.63	99.34	3029.02	-126.88	83.70	3021.80	-122.17	98.93	2655.18	-117.73	207.62	1589.82	-249.96	144.11	3088.01	32.70	1267.96	0.00	0.00	0.00	2929.09	109.41	1747.98	3130.60	-8.24	1724.60	3167.00	-112.56	1706.55	2484.37	40.30	1703.01	2029.00	1670.28	70.36	0.00	0.00	0.00	1435.76
6.22000	3050.78	106.05	85.60	3052.72	86.58	121.02	2509.73	42.28	51.91	2468.29	95.63	99.34	3029.02	-126.88	83.70	3021.80	-122.17	98.93	2655.18	-117.73	207.62	1589.82	-249.96	144.11	3088.01	32.70	1267.96	0.00	0.00	0.00	2929.09	109.41	1747.98	3130.60	-8.24	1724.60	3167.00	-112.56	1706.55	2484.37	40.30	1703.01	2024.23	1673.52	50.92	0.00	0.00	0.00	1436.43
6.23000	3050.78	106.05	85.60	3052.72	86.58	121.02	2509.73	42.28	51.91	2468.29	95.63	99.34	3029.02	-126.88	83.70	3021.80	-122.17	98.93	2655.18	-117.73	207.62	1589.82	-249.96	144.11	3088.01	32.70	1267.96	0.00	0.00	0.00	2929.09	109.41	1747.98	3130.60	-8.24	1724.60	3167.00	-112.56	1706.55	2484.37	40.30	1703.01	2027.59	1670.24	64.74	0.00	0.00	0.00	1435.69
6.24000	3050.78	106.05	85.60	3052.72	86.58	121.02	2509.73	42.28	51.91	2468.29	95.63	99.34	3029.02	-126.88	83.70	3021.80	-122.17	98.93	2655.18	-117.73	207.62	1589.82	-249.96	144.11	3088.01	32.70	1267.96	0.00	0.00	0.00	2929.09	109.41	1747.98	3130.60	-8.24	1724.60	3167.00	-112.56	1706.55	2484.37	40.30	1703.01	2028.37	1670.02	70.37	0.00	0.00	0.00	1435.50
6.25000	3050.78	106.05	85.60	3052.72	86.58	121.02	2509.73	42.28	51.91	2468.29	95.63	99.34	3029.02	-126.88	83.70	3021.80	-122.17	98.93	2655.18	-117.73	207.62	1589.82	-249.96	144.11	3088.01	32.70	1267.96	0.00	0.00	0.00	2929.09	109.41	1747.98	3130.60	-8.24	1724.60	3167.00	-112.56	1706.55	2484.37	40.30	1703.01	2029.25	1669.31	70.84	0.00	0.00	0.00	1436.12
6.26000	3050.78	106.05	85.60	3052.72	86.58	121.02	2509.73	42.28	51.91	2468.29	95.63	99.34	3029.02	-126.88	83.70	3021.80	-122.17	98.93	2655.18	-117.73	207.62	1589.82	-249.96	144.11	3088.01	32.70	1267.96	0.00	0.00	0.00	2929.09	109.41	1747.98	3130.60	-8.24	1724.60	3167.00	-112.56	1706.55	2484.37	40.30	1703.01	2029.11	1669.57	70.85	0.00	0.00	0.00	1436.10
6.27000	3050.78	106.05	85.60	3052.72	86.58	121.02	2509.73	42.28	51.91	2468.29	95.63	99.34	3029.02	-126.88	83.70	3021.80	-122.17	98.93	2655.18	-117.73	207.62	1589.82	-249.96	144.11	3088.01	32.70	1267.96	0.00	0.00	0.00	2929.09	109.41	1747.98	3130.60	-8.24	1724.60	3167.00	-112.56	1706.55	2484.37	40.30	1703.01	2028.84	1669.84	70.70	0.00	0.00	0.00	1436.12
6.28000	3050.78	106.05	85.60	3052.72	86.58	121.02	2509.73	42.28	51.91	2468.29	95.63	99.34	3029.02	-126.88	83.70	3021.80	-122.17	98.93	2655.18	-117.73	207.62	1589.82	-249.96	144.11	3088.01	32.70	1267.96	0.00	0.00	0.00	2929.09	109.41	1747.98	3130.60	-8.24	1724.60	3167.00	-112.56	1706.55	2484.37	40.30	1703.01	2029.24	1670.61	70.30	0.00	0.00	0.00	1435.99
6.29000	3050.78	106.05	85.60	3052.72	86.58	121.02	2509.73	42.28	51.91	2468.29	95.63	99.34	3029.02	-126.88	83.70	3021.80	-122.17	98.93	2655.18	-117.73	207.62	1589.82	-249.96	144.11	3088.01	32.70	1267.96	0.00	0.00	0.00	2929.09	109.41	1747.98	3130.60	-8.24	1724.60	3167.00	-112.56	1706.55	2484.37	40.30	1703.01	2029.04	1669.34	70.75	0.00	0.00	0.00	1436.19
6.30000	3050.78	106.05	85.60	3052.72	86.58	121.02	2509.73	42.28	51.91	2468.29	95.63	99.34	3029.02	-126.88	83.70	3021.80	-122.17	98.93	2655.18	-117.73	207.62	1589.82	-249.96	144.11	3088.01	32.70	1267.96	0.00	0.00	0.00	2929.09	109.41	1747.98	3130.60	-8.24	1724.60	3167.00	-112.56	1706.55	2484.37	40.30	1703.01	2028.87	1669.12	70.89	0.00	0.00	0.00	1436.25
6.31000	3050.78	106.05	85.60	3052.72	86.58	121.02	2509.73	42.28	51.91	2468.29	95.63	99.34	3029.02	-126.88	83.70	3021.80	-122.17	98.93	2655.18	-117.73	207.62	1589.82	-249.96	144.11	3088.01	32.70	1267.96	0.00	0.00	0.00	2929.09	109.41	1747.98	3130.60	-8.24	1724.60	3167.00	-112.56	1706.55	2484.37	40.30	1703.01	2028.92	1670.80	70.37	0.00	0.00	0.00	1434.37
6.32000	3050.78	106.05	85.60	3052.72	86.58	121.02	2509.73	42.28	51.91	2468.29	95.63	99.34	3029.02	-126.88	83.70	3021.80	-122.17	98.93	2655.18	-117.73	207.62	1589.82	-249.96	144.11	3088.01	32.70	1267.96	0.00	0.00	0.00	2929.09	109.41	1747.98	3130.60	-8.24	1724.60	3167.00	-112.56	1706.55	2484.37	40.30	1703.01	2028.69	1669.68	70.72	0.00	0.00	0.00	1434.15
6.33000	3050.78	106.05	85.60	3052.72	86.58	121.02	2509.73	42.28	51.91	2468.29	95.63	99.34	3029.02	-126.88	83.70	3021.80	-122.17	98.93	2655.18	-117.73	207.62	1589.82	-249.96	144.11	3088.01	32.70	1267.96	0.00	0.00	0.00	2929.09	109.41	1747.98	3130.60	-8.24	1724.60	3167.00	-112.56	1706.55	2484.37	40.30	1703.01	2028.67	1669.05	70.89	0.00	0.00	0.00	1434.97
6.34000	3050.78	106.05	85.60	3052.72	86.58	121.02	2509.73	42.28	51.91	2468.29	95.63	99.34	3029.02	-126.88	83.70	3021.80	-122.17	98.93	2655.18	-117.73	207.62	1589.82	-249.96	144.11	3088.01	32.70	1267.96	0.00	0.00	0.00	2929.09	109.41	1747.98	3130.60	-8.24	1724.60	3167.00	-112.56	1706.55	2484.37	40.30	1703.01	2028.26	1670.28	70.67	0.00	0.00	0.00	1434.86
6.35000	3050.78	106.05	85.60	3052.72	86.58	121.02	2509.73	42.28	51.91	2468.29	95.63	99.34	3029.02	-126.88	83.70	3021.80	-122.17	98.93	2655.18	-117.73	207.62	1589.82	-249.96	144.11	3088.01	32.70	1267.96	0.00	0.00	0.00	2929.09	109.41	1747.98	3130.60	-8.24	1724.60	3167.00	-112.56	1706.55	2484.37	40.30	1703.01	2028.68	1670.51	70.65	0.00	0.00	0.00	1433.43
6.36000	3050.78	106.05	85.60	3052.72	86.58	121.02	2509.73	42.28	51.91	2468.29	95.63	99.34	3029.02	-126.88	83.70	3021.80	-122.17	98.93	2655.18	-117.73	207.62	1589.82	-249.96	144.11	3088.01	32.70	1267.96	0.00	0.00	0.00	2929.09	109.41	1747.98	3130.60	-8.24	1724.60	3167.00	-112.56	1706.55	2484.37	40.30	1703.01	2028.79	1671.75	69.90	0.00	0.00	0.00	1432.90
6.37000	3050.78	106.05	85.60	3052.72	86.58	121.02	2509.73	42.28	51.91	2468.29	95.63	99.34	3029.02	-126.88	83.70	3021.80	-122.17	98.93	2655.18	-117.73	207.62	1589.82	-249.96	144.11	3088.01	32.70	1267.96	0.00	0.00	0.00	2929.09	109.41	1747.98	3130.60	-8.24	1724.60	3167.00	-112.56	1706.55	2484.37	40.30	1703.01	2028.59	1671.53	70.09	0.00	0.00	0.00	1433.58
6.38000	3050.78	106.05	85.60	3052.72	86.58	121.02	2509.73	42.28	51.91	2468.29	95.63	99.34	3029.02	-126.88	83.70	3021.80	-122.17	98.93	2655.18	-117.73	207.62	1589.82	-249.96	144.11	3088.01	32.70	1267.96	0.00	0.00	0.00	2929.09	109.41	1747.98	3130.60	-8.24	1724.60	3167.00	-112.56	1706.55	2484.37	40.30	1703.01	2027.36	1670.75	70.13	0.00	0.00	0.00	1432.93
6.39000	3050.78	106.05	85.60	3052.72	86.58	121.02	2509.73	42.28	51.91	2468.29	95.63	99.34	3029.02	-126.88	83.70	3021.80	-122.17	98.93	2655.18	-117.73	207.62	1589.82	-249.96	144.11	3088.01	32.70	1267.96	0.00	0.00	0.00	2929.09	109.41	1747.98	3130.60	-8.24	1724.60	3167.00	-112.56	1706.55	2484.37	40.30	1703.01	2021.81	1670.29	51.94	0.00	0.00	0.00	1432.77
6.40000	3050.78	106.05	85.60	3052.72	86.58	121.02	2509.73	42.28	51.91	2468.29	95.63	99.34	3029.02	-126.88	83.70	3021.80	-122.17	98.93	2655.18	-117.73	207.62	1589.82	-249.96	144.11	3088.01	32.70	1267.96	0.00	0.00	0.00	2929.09	109.41	1747.98	3130.60	-8.24	1724.60	3167.00	-112.56	1706.55	2484.37	40.30	1703.01	2025.89	1670.68	64.41	0.00	0.00	0.00	1433.38
6.41000	3050.78	106.05	85.60	3052.72	86.58	121.02	2509.73	42.28	51.91	2468.29	95.63	99.34	3029.02	-126.88	83.70	3021.80	-122.17	98.93	2655.18	-117.73	207.62	1589.82	-249.96	144.11	3088.01	32.70	1267.96	0.00	0.00	0.00	2929.09	109.41	1747.98	3130.60	-8.24	1724.60	3167.00	-112.56	1706.55	2484.37	40.30	1703.01	2027.48	1671.07	70.24	0.00	0.00	0.00	1434.38
6.42000	3050.78	106.05	85.60	3052.72	86.58	121.02	2509.73	42.28	51.91	2468.29	95.63	99.34	3029.02	-126.88	83.70	3021.80	-122.17	98.93	2655.18	-117.73	207.62	1589.82	-249.96	144.11	3088.01	32.70	1267.96	0.00	0.00	0.00	2929.09	109.41	1747.98	3130.60	-8.24	1724.60	3167.00	-112.56	1706.55	2484.37	40.30	1703.01	2026.76	1670.62	70.18	0.00	0.00	0.00	1433.83
6.43000	3050.78	106.05	85.60	3052.72	86.58	121.02	2509.73	42.28	51.91	2468.29	95.63	99.34	3029.02	-126.88	83.70	3021.80	-122.17	98.93	2655.18	-117.73	207.62	1589.82	-249.96	144.11	3088.01	32.70	1267.96	0.00	0.00	0.00	2929.09	109.41	1747.98	3130.60	-8.24	1724.60	3167.00	-112.56	1706.55	2484.37	40.30	1703.01	2027.56	1671.66	69.78	0.00	0.00	0.00	1432.99
6.44000	3050.78	106.05	85.60	3052.72	86.58	121.02	2509.73	42.28	51.91	2468.29	95.63	99.34	3029.02	-126.88	83.70	3021.80	-122.17	98.93	2655.18	-117.73	207.62	1589.82	-249.96	144.11	3088.01	32.70	1267.96	0.00	0.00	0.00	2929.09	109.41	1747.98	3130.60	-8.24	1724.60	3167.00	-112.56	1706.55	2484.37	40.30	1703.01	2027.56	1671.05	69.96	0.00	0.00	0.00	1433.58
6.45000	3050.78	106.05	85.60	3052.72	86.58	121.02	2509.73	42.28	51.91	2468.29	95.63	99.34	3029.02	-126.88	83.70	3021.80	-122.17	98.93	2655.18	-117.73	207.62	1589.82	-249.96	144.11	3088.01	32.70	1267.96	0.00	0.00	0.00	2929.09	109.41	1747.98	3130.60	-8.24	1724.60	3167.00	-112.56	1706.55	2484.37	40.30	1703.01	2028.08	1670.39	70.38	0.00	0.00	0.00	1433.76
6.46000	3050.78	106.05	85.60	3052.72	86.58	121.02	2509.73	42.28	51.91	2468.29	95.63	99.34	3029.02	-126.88	83.70	3021.80	-122.17	98.93	2655.18	-117.73	207.62	1589.82	-249.96	144.11	3088.01	32.70	1267.96	0.00	0.00	0.00	2929.09	109.41	1747.98	3130.60	-8.24	1724.60	3167.00	-112.56	1706.55	2484.37	40.30	1703.01	2027.70	1669.94	70.61	0.00	0.00	0.00	1433.31
6.47000	3050.78	106.05	85.60	3052.72	86.58	121.02	2509.73	42.28	51.91	2468.29	95.63	99.34	3029.02	-126.88	83.70	3021.80	-122.17	98.93	2655.18	-117.73	207.62	1589.82	-249.96	144.11	3088.01	32.70	1267.96	0.00	0.00	0.00	2929.09	109.41	1747.98	3130.60	-8.24	1724.60	3167.00	-112.56	1706.55	2484.37	40.30	1703.01	2028.22	1670.21	70.54	0.00	0.00	0.00	1434.41
6.48000	3050.78	106.05	85.60	3052.72	86.58	121.02	2509.73	42.28	51.91	2468.29	95.63	99.34	3029.02	-126.88	83.70	3021.80	-122.17	98.93	2655.18	-117.73	207.62	1589.82	-249.96	144.11	3088.01	32.70	1267.96	0.00	0.00	0.00	2929.09	109.41	1747.98	3130.60	-8.24	1724.60	3167.00	-112.56	1706.55	2484.37	40.30	1703.01	2028.43	1670.13	70.58	0.00	0.00	0.00	1433.95
6.49000	3050.78	106.05	85.60	3052.72	86.58	121.02	2509.73	42.28	51.91	2468.29	95.63	99.34	3029.02	-126.88	83.70	3021.80	-122.17	98.93	2655.18	-117.73	207.62	1589.82	-249.96	144.11	3088.01	32.70	1267.96	0.00	0.00	0.00	2929.09	109.41	1747.98	3130.60	-8.24	1724.60	3167.00	-112.56	1706.55	2484.37	40.30	1703.01	2027.61	1670.12	70.35	0.00	0.00	0.00	1433.30
6.50000	3050.78	106.05	85.60	3052.72	86.58	121.02	2509.73	42.28	51.91	2468.29	95.63	99.34	3029.02	-126.88	83.70	3021.80	-122.17	98.93	2655.18	-117.73	207.62	1589.82	-249.96	144.11	3088.01	32.70	1267.96	0.00	0.00	0.00	2929.09	109.41	1747.98	3130.60	-8.24	1724.60	3167.00	-112.56	1706.55	2484.37	40.30	1703.01	2028.56	1670.30	70.50	0.00	0.00	0.00	1432.75
6.51000	3050.78	106.05	85.60	3052.72	86.58	121.02	2509.73	42.28	51.91	2468.29	95.63	99.34	3029.02	-126.88	83.70	3021.80	-122.17	98.93	2655.18	-117.73	207.62	1589.82	-249.96	144.11	3088.01	32.70	1267.96	0.00	0.00	0.00	2929.09	109.41	1747.98	3130.60	-8.24	1724.60	3167.00	-112.56	1706.55	2484.37	40.30	1703.01	2025.04	1675.25	50.09	0.00	0.00	0.00	1433.27
6.52000	3050.78	106.05	85.60	3052.72	86.58	121.02	2509.73	42.28	51.91	2468.29	95.63	99.34	3029.02	-126.88	83.70	3021.80	-122.17	98.93	2655.18	-117.73	207.62	1589.82	-249.96	144.11	3088.01	32.70	1267.96	0.00	0.00	0.00	2929.09	109.41	1747.98	3130.60	-8.24	1724.60	3167.00	-112.56	1706.55	2484.37	40.30	1703.01	2028.06	1672.16	64.00	0.00	0.00	0.00	1434.67
6.53000	3050.78	106.05	85.60	3052.72	86.58	121.02	2509.73	42.28	51.91	2468.29	95.63	99.34	3029.02	-126.88	83.70	3021.80	-122.17	98.93	2655.18	-117.73	207.62	1589.82	-249.96	144.11	3088.01	32.70	1267.96	0.00	0.00	0.00	2929.09	109.41	1747.98	3130.60	-8.24	1724.60	3167.00	-112.56	1706.55	2484.37	40.30	1703.01	2028.81	1671.11	70.27	0.00	0.00	0.00	1433.72
6.54000	3050.78	106.05	85.60	3052.72	86.58	121.02	2509.73	42.28	51.91	2468.29	95.63	99.34	3029.02	-126.88	83.70	3021.80	-122.17	98.93	2655.18	-117.73	207.62	1589.82	-249.96	144.11	3088.01	32.70	1267.96	0.00	0.00	0.00	2929.09	109.41	1747.98	3130.60	-8.24	1724.60	3167.00	-112.56	1706.55	2484.37	40.30	1703.01	2028.36	1669.78	70.79	0.00	0.00	0.00	1433.13
6.55000	3050.78	106.05	85.60	3052.72	86.58	121.02	2509.73	42.28	51.91	2468.29	95.63	99.34	3029.02	-126.88	83.70	3021.80	-122.17	98.93	2655.18	-117.73	207.62	1589.82	-249.96	144.11	3088.01	32.70	1267.96	0.00	0.00	0.00	2929.09	109.41	1747.98	3130.60	-8.24	1724.60	3167.00	-112.56	1706.55	2484.37	40.30	1703.01	2028.37	1669.79	70.66	0.00	0.00	0.00	1433.23
6.56000	3050.78	106.05	85.60	3052.72	86.58	121.02	2509.73	42.28	51.91	2468.29	95.63	99.34	3029.02	-126.88	83.70	3021.80	-122.17	98.93	2655.18	-117.73	207.62	1589.82	-249.96	144.11	3088.01	32.70	1267.96	0.00	0.00	0.00	2929.09	109.41	1747.98	3130.60	-8.24	1724.60	3167.00	-112.56	1706.55	2484.37	40.30	1703.01	2029.02	1671.22	70.13	0.00	0.00	0.00	1434.62
6.57000	3050.78	106.05	85.60	3052.72	86.58	121.02	2509.73	42.28	51.91	2468.29	95.63	99.34	3029.02	-126.88	83.70	3021.80	-122.17	98.93	2655.18	-117.73	207.62	1589.82	-249.96	144.11	3088.01	32.70	1267.96	0.00	0.00	0.00	2929.09	109.41	1747.98	3130.60	-8.24	1724.60	3167.00	-112.56	1706.55	2484.37	40.30	1703.01	2029.02	1670.03	70.66	0.00	0.00	0.00	1433.14
6.58000	3050.78	106.05	85.60	3052.72	86.58	121.02	2509.73	42.28	51.91	2468.29	95.63	99.34	3029.02	-126.88	83.70	3021.80	-122.17	98.93	2655.18	-117.73	207.62	1589.82	-249.96	144.11	3088.01	32.70	1267.96	0.00	0.00	0.00	2929.09	109.41	1747.98	3130.60	-8.24	1724.60	3167.00	-112.56	1706.55	2484.37	40.30	1703.01	2028.01	1669.53	70.60	0.00	0.00	0.00	1432.02
6.59000	3050.78	106.05	85.60	3052.72	86.58	121.02	2509.73	42.28	51.91	2468.29	95.63	99.34	3029.02	-126.88	83.70	3021.80	-122.17	98.93	2655.18	-117.73	207.62	1589.82	-249.96	144.11	3088.01	32.70	1267.96	0.00	0.00	0.00	2929.09	109.41	1747.98	3130.60	-8.24	1724.60	3167.00	-112.56	1706.55	2484.37	40.30	1703.01	2028.03	1670.24	70.20	0.00	0.00	0.00	1433.73
6.60000	3050.78	106.05	85.60	3052.72	86.58	121.02	2509.73	42.28	51.91	2468.29	95.63	99.34	3029.02	-126.88	83.70	3021.80	-122.17	98.93	2655.18	-117.73	207.62	1589.82	-249.96	144.11	3088.01	32.70	1267.96	0.00	0.00	0.00	2929.09	109.41	1747.98	3130.60	-8.24	1724.60	3167.00	-112.56	1706.55	2484.37	40.30	1703.01	2028.52	1671.93	69.62	0.00	0.00	0.00	1434.53
6.61000	3050.78	106.05	85.60	3052.72	86.58	121.02	2509.73	42.28	51.91	2468.29	95.63	99.34	3029.02	-126.88	83.70	3021.80	-122.17	98.93	2655.18	-117.73	207.62	1589.82	-249.96	144.11	3088.01	32.70	1267.96	0.00	0.00	0.00	2929.09	109.41	1747.98	3130.60	-8.24	1724.60	3167.00	-112.56	1706.55	2484.37	40.30	1703.01	2028.50	1671.06	69.92	0.00	0.00	0.00	1434.51
6.62000	3050.78	106.05	85.60	3052.72	86.58	121.02	2509.73	42.28	51.91	2468.29	95.63	99.34	3029.02	-126.88	83.70	3021.80	-122.17	98.93	2655.18	-117.73	207.62	1589.82	-249.96	144.11	3088.01	32.70	1267.96	0.00	0.00	0.00	2929.09	109.41	1747.98	3130.60	-8.24	1724.60	3167.00	-112.56	1706.55	2484.37	40.30	1703.01	2022.75	1671.72	51.36	0.00	0.00	0.00	1434.69
6.63000	3050.78	106.05	85.60	3052.72	86.58	121.02	2509.73	42.28	51.91	2468.29	95.63	99.34	3029.02	-126.88	83.70	3021.80	-122.17	98.93	2655.18	-117.73	207.62	1589.82	-249.96	144.11	3088.01	32.70	1267.96	0.00	0.00	0.00	2929.09	109.41	1747.98	3130.60	-8.24	1724.60	3167.00	-112.56	1706.55	2484.37	40.30	1703.01	2026.67	1670.06	64.65	0.00	0.00	0.00	1433.50
6.64000	3050.78	106.05	85.60	3052.72	86.58	121.02	2509.73	42.28	51.91	2468.29	95.63	99.34	3029.02	-126.88	83.70	3021.80	-122.17	98.93	2655.18	-117.73	207.62	1589.82	-249.96	144.11	3088.01	32.70	1267.96	0.00	0.00	0.00	2929.09	109.41	1747.98	3130.60	-8.24	1724.60	3167.00	-112.56	1706.55	2484.37	40.30	1703.01	2029.66	1671.55	70.15	0.00	0.00	0.00	1433.90
6.65000	3050.78	106.05	85.60	3052.72	86.58	121.02	2509.73	42.28	51.91	2468.29	95.63	99.34	3029.02	-126.88	83.70	3021.80	-122.17	98.93	2655.18	-117.73	207.62	1589.82	-249.96	144.11	3088.01	32.70	1267.96	0.00	0.00	0.00	2929.09	109.41	1747.98	3130.60	-8.24	1724.60	3167.00	-112.56	1706.55	2484.37	40.30	1703.01	2029.98	1671.69	70.22	0.00	0.00	0.00	1434.68
6.66000	3050.78	106.05	85.60	3052.72	86.58	121.02	2509.73	42.28	51.91	2468.29	95.63	99.34	3029.02	-126.88	83.70	3021.80	-122.17	98.93	2655.18	-117.73	207.62	1589.82	-249.96	144.11	3088.01	32.70	1267.96	0.00	0.00	0.00	2929.09	109.41	1747.98	3130.60	-8.24	1724.60	3167.00	-112.56	1706.55	2484.37	40.30	1703.01	2024.47	1674.15	50.77	0.00	0.00	0.00	1434.51
6.67000	3050.78	106.05	85.60	3052.72	86.58	121.02	2509.73	42.28	51.91	2468.29	95.63	99.34	3029.02	-126.88	83.70	3021.80	-122.17	98.93	2655.18	-117.73	207.62	1589.82	-249.96	144.11	3088.01	32.70	1267.96	0.00	0.00	0.00	2929.09	109.41	1747.98	3130.60	-8.24	1724.60	3167.00	-112.56	1706.55	2484.37	40.30	1703.01	2027.66	1671.50	64.54	0.00	0.00	0.00	1433.90
6.68000	3050.78	106.05	85.60	3052.72	86.58	121.02	2509.73	42.28	51.91	2468.29	95.63	99.34	3029.02	-126.88	83.70	3021.80	-122.17	98.93	2655.18	-117.73	207.62	1589.82	-249.96	144.11	3088.01	32.70	1267.96	0.00	0.00	0.00	2929.09	109.41	1747.98	3130.60	-8.24	1724.60	3167.00	-112.56	1706.55	2484.37	40.30	1703.01	2026.16	1677.07	49.91	0.00	0.00	0.00	1434.51
6.69000	3050.78	106.05	85.60	3052.72	86.58	121.02	2509.73	42.28	51.91	2468.29	95.63	99.34	3029.02	-126.88	83.70	3021.80	-122.17	98.93	2655.18	-117.73	207.62	1589.82	-249.96	144.11	3088.01	32.70	1267.96	0.00	0.00	0.00	2929.09	109.41	1747.98	3130.60	-8.24	1724.60	3167.00	-112.56	1706.55	2484.37	40.30	1703.01	2027.38	1672.90	63.85	0.00	0.00	0.00	1433.58
6.70000	3050.78	106.05	85.60	3052.72	86.58	121.02	2509.73	42.28	51.91	2468.29	95.63	99.34	3029.02	-126.88	83.70	3021.80	-122.17	98.93	2655.18	-117.73	207.62	1589.82	-249.96	144.11	3088.01	32.70	1267.96	0.00	0.00	0.00	2929.09	109.41	1747.98	3130.60	-8.24	1724.60	3167.00	-112.56	1706.55	2484.37	40.30	1703.01	2028.29	1670.85	70.36	0.00	0.00	0.00	1433.02
6.71000	3050.78	106.05	85.60	3052.72	86.58	121.02	2509.73	42.28	51.91	2468.29	95.63	99.34	3029.02	-126.88	83.70	3021.80	-122.17	98.93	2655.18	-117.73	207.62	1589.82	-249.96	144.11	3088.01	32.70	1267.96	0.00	0.00	0.00	2929.09	109.41	1747.98	3130.60	-8.24	1724.60	3167.00	-112.56	1706.55	2484.37	40.30	1703.01	2027.88	1670.11	70.55	0.00	0.00	0.00	1432.14
6.72000	3050.78	106.05	85.60	3052.72	86.58	121.02	2509.73	42.28	51.91	2468.29	95.63	99.34	3029.02	-126.88	83.70	3021.80	-122.17	98.93	2655.18	-117.73	207.62	1589.82	-249.96	144.11	3088.01	32.70	1267.96	0.00	0.00	0.00	2929.09	109.41	1747.98	3130.60	-8.24	1724.60	3167.00	-112.56	1706.55	2484.37	40.30	1703.01	2026.83	1669.90	70.25	0.00	0.00	0.00	1433.31
6.73000	3050.78	106.05	85.60	3052.72	86.58	121.02	2509.73	42.28	51.91	2468.29	95.63	99.34	3029.02	-126.88	83.70	3021.80	-122.17	98.93	2655.18	-117.73	207.62	1589.82	-249.96	144.11	3088.01	32.70	1267.96	0.00	0.00	0.00	2929.09	109.41	1747.98	3130.60	-8.24	1724.60	3167.00	-112.56	1706.55	2484.37	40.30	1703.01	2027.63	1670.32	70.17	0.00	0.00	0.00	1432.77
6.74000	3050.78	106.05	85.60	3052.72	86.58	121.02	2509.73	42.28	51.91	2468.29	95.63	99.34	3029.02	-126.88	83.70	3021.80	-122.17	98.93	2655.18	-117.73	207.62	1589.82	-249.96	144.11	3088.01	32.70	1267.96	0.00	0.00	0.00	2929.09	109.41	1747.98	3130.60	-8.24	1724.60	3167.00	-112.56	1706.55	2484.37	40.30	1703.01	2027.93	1670.90	70.00	0.00	0.00	0.00	1432.05
6.75000	3050.78	106.05	85.60	3052.72	86.58	121.02	2509.73	42.28	51.91	2468.29	95.63	99.34	3029.02	-126.88	83.70	3021.80	-122.17	98.93	2655.18	-117.73	207.62	1589.82	-249.96	144.11	3088.01	32.70	1267.96	0.00	0.00	0.00	2929.09	109.41	1747.98	3130.60	-8.24	1724.60	3167.00	-112.56	1706.55	2484.37	40.30	1703.01	2027.82	1670.29	70.28	0.00	0.00	0.00	1432.41
6.76000	3050.78	106.05	85.60	3052.72	86.58	121.02	2509.73	42.28	51.91	2468.29	95.63	99.34	3029.02	-126.88	83.70	3021.80	-122.17	98.93	2655.18	-117.73	207.62	1589.82	-249.96	144.11	3088.01	32.70	1267.96	0.00	0.00	0.00	2929.09	109.41	1747.98	3130.60	-8.24	1724.60	3167.00	-112.56	1706.55	2484.37	40.30	1703.01	2028.62	1671.39	70.11	0.00	0.00	0.00	1433.09
6.77000	3050.78	106.05	85.60	3052.72	86.58	121.02	2509.73	42.28	51.91	2468.29	95.63	99.34	3029.02	-126.88	83.70	3021.80	-122.17	98.93	2655.18	-117.73	207.62	1589.82	-249.96	144.11	3088.01	32.70	1267.96	0.00	0.00	0.00	2929.09	109.41	1747.98	3130.60	-8.24	1724.60	3167.00	-112.56	1706.55	2484.37	40.30	1703.01	2028.50	1671.05	70.33	0.00	0.00	0.00	1432.29
6.78000	3050.78	106.05	85.60	3052.72	86.58	121.02	2509.73	42.28	51.91	2468.29	95.63	99.34	3029.02	-126.88	83.70	3021.80	-122.17	98.93	2655.18	-117.73	207.62	1589.82	-249.96	144.11	3088.01	32.70	1267.96	0.00	0.00	0.00	2929.09	109.41	1747.98	3130.60	-8.24	1724.60	3167.00	-112.56	1706.55	2484.37	40.30	1703.01	2028.30	1670.39	70.55	0.00	0.00	0.00	1432.56
6.79000	3050.78	106.05	85.60	3052.72	86.58	121.02	2509.73	42.28	51.91	2468.29	95.63	99.34	3029.02	-126.88	83.70	3021.80	-122.17	98.93	2655.18	-117.73	207.62	1589.82	-249.96	144.11	3088.01	32.70	1267.96	0.00	0.00	0.00	2929.09	109.41	1747.98	3130.60	-8.24	1724.60	3167.00	-112.56	1706.55	2484.37	40.30	1703.01	2027.33	1669.60	70.56	0.00	0.00	0.00	1432.58
6.80000	3050.78	106.05	85.60	3052.72	86.58	121.02	2509.73	42.28	51.91	2468.29	95.63	99.34	3029.02	-126.88	83.70	3021.80	-122.17	98.93	2655.18	-117.73	207.62	1589.82	-249.96	144.11	3088.01	32.70	1267.96	0.00	0.00	0.00	2929.09	109.41	1747.98	3130.60	-8.24	1724.60	3167.00	-112.56	1706.55	2484.37	40.30	1703.01	2028.01	1670.57	70.25	0.00	0.00	0.00	1433.81
6.81000	3050.78	106.05	85.60	3052.72	86.58	121.02	2509.73	42.28	51.91	2468.29	95.63	99.34	3029.02	-126.88	83.70	3021.80	-122.17	98.93	2655.18	-117.73	207.62	1589.82	-249.96	144.11	3088.01	32.70	1267.96	0.00	0.00	0.00	2929.09	109.41	1747.98	3130.60	-8.24	1724.60	3167.00	-112.56	1706.55	2484.37	40.30	1703.01	2028.98	1670.03	70.74	0.00	0.00	0.00	1435.03
6.82000	3050.78	106.05	85.60	3052.72	86.58	121.02	2509.73	42.28	51.91	2468.29	95.63	99.34	3029.02	-126.88	83.70	3021.80	-122.17	98.93	2655.18	-117.73	207.62	1589.82	-249.96	144.11	3088.01	32.70	1267.96	0.00	0.00	0.00	2929.09	109.41	1747.98	3130.60	-8.24	1724.60	3167.00	-112.56	1706.55	2484.37	40.30	1703.01	2028.93	1671.44	70.11	0.00	0.00	0.00	1429.68
6.83000	3050.78	106.05	85.60	3052.72	86.58	121.02	2509.73	42.28	51.91	2468.29	95.63	99.34	3029.02	-126.88	83.70	3021.80	-122.17	98.93	2655.18	-117.73	207.62	1589.82	-249.96	144.11	3088.01	32.70	1267.96	0.00	0.00	0.00	2929.09	109.41	1747.98	3130.60	-8.24	1724.60	3167.00	-112.56	1706.55	2484.37	40.30	1703.01	2028.24	1670.21	70.36	0.00	0.00	0.00	1428.47
6.84000	3050.78	106.05	85.60	3052.72	86.58	121.02	2509.73	42.28	51.91	2468.29	95.63	99.34	3029.02	-126.88	83.70	3021.80	-122.17	98.93	2655.18	-117.73	207.62	1589.82	-249.96	144.11	3088.01	32.70	1267.96	0.00	0.00	0.00	2929.09	109.41	1747.98	3130.60	-8.24	1724.60	3167.00	-112.56	1706.55	2484.37	40.30	1703.01	2028.38	1671.14	70.08	0.00	0.00	0.00	1428.55
6.85000	3050.78	106.05	85.60	3052.72	86.58	121.02	2509.73	42.28	51.91	2468.29	95.63	99.34	3029.02	-126.88	83.70	3021.80	-122.17	98.93	2655.18	-117.73	207.62	1589.82	-249.96	144.11	3088.01	32.70	1267.96	0.00	0.00	0.00	2929.09	109.41	1747.98	3130.60	-8.24	1724.60	3167.00	-112.56	1706.55	2484.37	40.30	1703.01	2027.37	1670.57	70.07	0.00	0.00	0.00	1428.22
6.86000	3050.78	106.05	85.60	3052.72	86.58	121.02	2509.73	42.28	51.91	2468.29	95.63	99.34	3029.02	-126.88	83.70	3021.80	-122.17	98.93	2655.18	-117.73	207.62	1589.82	-249.96	144.11	3088.01	32.70	1267.96	0.00	0.00	0.00	2929.09	109.41	1747.98	3130.60	-8.24	1724.60	3167.00	-112.56	1706.55	2484.37	40.30	1703.01	2028.89	1670.53	70.44	0.00	0.00	0.00	1427.78
6.87000	3050.78	106.05	85.60	3052.72	86.58	121.02	2509.73	42.28	51.91	2468.29	95.63	99.34	3029.02	-126.88	83.70	3021.80	-122.17	98.93	2655.18	-117.73	207.62	1589.82	-249.96	144.11	3088.01	32.70	1267.96	0.00	0.00	0.00	2929.09	109.41	1747.98	3130.60	-8.24	1724.60	3167.00	-112.56	1706.55	2484.37	40.30	1703.01	2026.14	1676.46	49.75	0.00	0.00	0.00	1428.56
6.88000	3050.78	106.05	85.60	3052.72	86.58	121.02	2509.73	42.28	51.91	2468.29	95.63	99.34	3029.02	-126.88	83.70	3021.80	-122.17	98.93	2655.18	-117.73	207.62	1589.82	-249.96	144.11	3088.01	32.70	1267.96	0.00	0.00	0.00	2929.09	109.41	1747.98	3130.60	-8.24	1724.60	3167.00	-112.56	1706.55	2484.37	40.30	1703.01	2027.21	1672.37	63.67	0.00	0.00	0.00	1428.45
6.89000	3050.78	106.05	85.60	3052.72	86.58	121.02	2509.73	42.28	51.91	2468.29	95.63	99.34	3029.02	-126.88	83.70	3021.80	-122.17	98.93	2655.18	-117.73	207.62	1589.82	-249.96	144.11	3088.01	32.70	1267.96	0.00	0.00	0.00	2929.09	109.41	1747.98	3130.60	-8.24	1724.60	3167.00	-112.56	1706.55	2484.37	40.30	1703.01	2027.21	1672.37	63.67	0.00	0.00	0.00	1428.45
[truncated: 35 more columns]
