# Supplementary material for: The impact of mobile phone use on where we look and how we walk when negotiating floor based obstacles
Source: PLoS One. 2017 Jun 30;12(6):e0179802. doi: 10.1371/journal.pone.0179802 (PMC5493336; doi:10.1371/journal.pone.0179802)
Supplement: S1 File — (ZIP) [file pone.0179802.s001.zip › Gait/PP14/no obs read 1.txt]

CODAmotion Analysis Text
Codamotion Analysis Text Save of: no obs read 1.mdf
Time	Markers
Time	1:LTOE.X	1:LTOE.Y	1:LTOE.Z	2:L2nd.X	2:L2nd.Y	2:L2nd.Z	3:LHEE.X	3:LHEE.Y	3:LHEE.Z	4:LANK.X	4:LANK.Y	4:LANK.Z	5:RTOE.X	5:RTOE.Y	5:RTOE.Z	6:R2nd.X	6:R2nd.Y	6:R2nd.Z	7:RHEE.X	7:RHEE.Y	7:RHEE.Z	8:RANK.X	8:RANK.Y	8:RANK.Z	9:STRN.X	9:STRN.Y	9:STRN.Z	10:Marker 10.X	10:Marker 10.Y	10:Marker 10.Z	11:FLHD.X	11:FLHD.Y	11:FLHD.Z	12:FRHD.X	12:FRHD.Y	12:FRHD.Z	13:BRHD.X	13:BRHD.Y	13:BRHD.Z	14:BLHD.X	14:BLHD.Y	14:BLHD.Z	15:BLSTEP.X	15:BLSTEP.Y	15:BLSTEP.Z	16:FLSTEP.X	16:FLSTEP.Y	16:FLSTEP.Z	17:BRSTEP.X
(s)	(mm)	(mm)	(mm)	(mm)	(mm)	(mm)	(mm)	(mm)	(mm)	(mm)	(mm)	(mm)	(mm)	(mm)	(mm)	(mm)	(mm)	(mm)	(mm)	(mm)	(mm)	(mm)	(mm)	(mm)	(mm)	(mm)	(mm)	(mm)	(mm)	(mm)	(mm)	(mm)	(mm)	(mm)	(mm)	(mm)	(mm)	(mm)	(mm)	(mm)	(mm)	(mm)	(mm)	(mm)	(mm)	(mm)	(mm)	(mm)	(mm)
0.00000	-2903.26	106.86	39.55	-3069.58	86.82	24.08	-1311.11	26.15	70.20	-1248.02	94.23	91.18	-3436.34	-141.63	-4.26	-3500.48	-131.18	5.56	-652.28	-78.71	247.90	-1665.55	-144.13	162.63	2951.00	34.12	1257.41	0.00	0.00	0.00	-3139.99	121.52	1580.57	-3074.14	-30.42	1577.23	-1635.11	-148.74	1703.31	-1477.34	0.02	1709.26	0.00	0.00	0.00	1095.24	1862.65	53.11	0.00
0.01000	-2903.26	106.86	39.55	-3044.85	89.98	26.86	-1311.11	26.15	70.20	-1248.02	94.23	91.18	-3398.13	-137.60	0.05	-3437.02	-126.21	18.17	-652.28	-78.71	247.90	-1665.55	-144.13	162.63	2951.00	34.12	1257.41	0.00	0.00	0.00	-3083.48	120.42	1579.83	-3021.32	-25.29	1574.97	-1635.11	-148.74	1703.31	-1477.34	0.02	1709.26	0.00	0.00	0.00	1095.91	1863.13	53.07	0.00
0.02000	-2903.26	106.86	39.55	-3046.40	90.04	26.58	-1311.11	26.15	70.20	-1248.02	94.23	91.18	-3395.35	-137.59	-2.52	-3432.36	-126.56	20.96	-652.28	-78.71	247.90	-1665.55	-144.13	162.63	2951.00	34.12	1257.41	0.00	0.00	0.00	-3078.54	125.93	1581.95	-3000.99	-23.06	1577.04	-1635.11	-148.74	1703.31	-1477.34	0.02	1709.26	0.00	0.00	0.00	1095.66	1862.54	53.21	0.00
0.03000	-2903.26	106.86	39.55	-3031.28	91.06	29.38	-1311.11	26.15	70.20	-1248.02	94.23	91.18	-3375.28	-137.12	-0.76	-3434.26	-126.79	23.34	-652.28	-78.71	247.90	-1665.55	-144.13	162.63	2951.00	34.12	1257.41	0.00	0.00	0.00	-3046.37	125.69	1580.88	-3011.56	-22.93	1579.72	-1635.11	-148.74	1703.31	-1477.34	0.02	1709.26	0.00	0.00	0.00	1096.17	1863.78	52.78	0.00
0.04000	-2903.26	106.86	39.55	-3051.74	89.67	25.32	-1311.11	26.15	70.20	-1248.02	94.23	91.18	-3377.78	-136.82	0.35	-3415.29	-126.86	29.65	-652.28	-78.71	247.90	-1665.55	-144.13	162.63	2951.00	34.12	1257.41	0.00	0.00	0.00	-3015.89	130.97	1580.60	-3002.52	-21.00	1579.78	-1635.11	-148.74	1703.31	-1477.34	0.02	1709.26	0.00	0.00	0.00	1096.13	1864.57	52.50	0.00
0.05000	-2903.26	106.86	39.55	-3031.67	89.89	29.11	-1311.11	26.15	70.20	-1248.02	94.23	91.18	-3362.90	-136.35	5.78	-3386.69	-124.72	38.30	-652.28	-78.71	247.90	-1665.55	-144.13	162.63	2951.00	34.12	1257.41	0.00	0.00	0.00	-3032.28	130.58	1583.25	-2988.51	-20.71	1579.67	-1635.11	-148.74	1703.31	-1477.34	0.02	1709.26	0.00	0.00	0.00	1095.70	1863.91	52.83	0.00
0.06000	-2903.26	106.86	39.55	-3024.47	91.74	30.26	-1311.11	26.15	70.20	-1248.02	94.23	91.18	-3352.52	-135.79	10.94	-3398.32	-125.83	40.06	-652.28	-78.71	247.90	-1665.55	-144.13	162.63	2951.00	34.12	1257.41	0.00	0.00	0.00	-3031.25	133.00	1582.86	-3002.78	-18.55	1580.83	-1635.11	-148.74	1703.31	-1477.34	0.02	1709.26	0.00	0.00	0.00	1096.55	1863.61	53.25	0.00
0.07000	-2903.26	106.86	39.55	-3024.69	90.80	30.32	-1311.11	26.15	70.20	-1248.02	94.23	91.18	-3330.12	-134.59	18.07	-3373.35	-124.69	47.33	-652.28	-78.71	247.90	-1665.55	-144.13	162.63	2951.00	34.12	1257.41	0.00	0.00	0.00	-3041.42	136.55	1585.91	-2982.86	-16.32	1581.09	-1635.11	-148.74	1703.31	-1477.34	0.02	1709.26	0.00	0.00	0.00	1095.71	1863.12	53.16	0.00
0.08000	-2903.26	106.86	39.55	-3024.02	90.92	30.33	-1311.11	26.15	70.20	-1248.02	94.23	91.18	-3326.13	-133.76	20.44	-3354.60	-124.45	52.75	-652.28	-78.71	247.90	-1665.55	-144.13	162.63	2951.00	34.12	1257.41	0.00	0.00	0.00	-3034.20	139.24	1587.17	-2982.92	-14.26	1581.60	-1635.11	-148.74	1703.31	-1477.34	0.02	1709.26	0.00	0.00	0.00	1096.21	1862.81	53.23	0.00
0.09000	-2903.26	106.86	39.55	-3028.65	90.16	29.17	-1311.11	26.15	70.20	-1248.02	94.23	91.18	-3319.97	-134.01	23.07	-3349.71	-122.62	54.38	-652.28	-78.71	247.90	-1665.55	-144.13	162.63	2951.00	34.12	1257.41	0.00	0.00	0.00	-3018.65	141.48	1588.11	-2949.28	-12.24	1581.81	-1635.11	-148.74	1703.31	-1477.34	0.02	1709.26	0.00	0.00	0.00	1096.03	1864.04	52.74	0.00
0.10000	-2903.26	106.86	39.55	-3026.47	90.15	29.17	-1311.11	26.15	70.20	-1248.02	94.23	91.18	-3299.21	-133.23	27.02	-3316.44	-122.24	59.61	-652.28	-78.71	247.90	-1665.55	-144.13	162.63	2951.00	34.12	1257.41	0.00	0.00	0.00	-2997.35	143.30	1588.79	-2948.05	-11.79	1582.59	-1635.11	-148.74	1703.31	-1477.34	0.02	1709.26	0.00	0.00	0.00	1095.57	1863.02	52.97	0.00
0.11000	-2903.26	106.86	39.55	-2997.08	90.13	34.70	-1311.11	26.15	70.20	-1248.02	94.23	91.18	-3281.46	-131.28	29.35	-3310.03	-121.33	59.22	-652.28	-78.71	247.90	-1665.55	-144.13	162.63	2951.00	34.12	1257.41	0.00	0.00	0.00	-2972.88	144.74	1589.30	-2969.52	-12.02	1583.45	-1635.11	-148.74	1703.31	-1477.34	0.02	1709.26	0.00	0.00	0.00	1095.53	1863.73	52.80	0.00
0.12000	-2903.26	106.86	39.55	-3018.12	90.84	31.11	-1311.11	26.15	70.20	-1248.02	94.23	91.18	-3262.32	-130.10	30.37	-3294.91	-120.74	60.28	-652.28	-78.71	247.90	-1665.55	-144.13	162.63	2951.00	34.12	1257.41	0.00	0.00	0.00	-2947.82	145.82	1589.71	-2953.68	-9.87	1583.30	-1635.11	-148.74	1703.31	-1477.34	0.02	1709.26	0.00	0.00	0.00	1096.39	1863.75	52.89	0.00
0.13000	-2903.26	106.86	39.55	-3005.63	90.89	33.97	-1311.11	26.15	70.20	-1248.02	94.23	91.18	-3266.71	-130.95	26.82	-3278.88	-119.10	59.73	-652.28	-78.71	247.90	-1665.55	-144.13	162.63	2951.00	34.12	1257.41	0.00	0.00	0.00	-2924.74	146.58	1590.11	-2935.81	-8.77	1585.14	-1635.11	-148.74	1703.31	-1477.34	0.02	1709.26	0.00	0.00	0.00	1095.91	1863.53	52.79	0.00
0.14000	-2903.26	106.86	39.55	-3019.23	91.40	31.19	-1311.11	26.15	70.20	-1248.02	94.23	91.18	-3234.75	-128.96	30.32	-3273.46	-120.15	57.66	-652.28	-78.71	247.90	-1665.55	-144.13	162.63	2951.00	34.12	1257.41	0.00	0.00	0.00	-2906.22	147.05	1590.57	-2952.77	-8.00	1585.52	-1635.11	-148.74	1703.31	-1477.34	0.02	1709.26	0.00	0.00	0.00	1096.03	1863.71	52.96	0.00
0.15000	-2903.26	106.86	39.55	-3037.79	90.33	28.11	-1311.11	26.15	70.20	-1248.02	94.23	91.18	-3216.17	-128.12	29.91	-3261.17	-118.53	54.82	-652.28	-78.71	247.90	-1665.55	-144.13	162.63	2951.00	34.12	1257.41	0.00	0.00	0.00	-2894.86	147.26	1591.17	-2920.02	-7.23	1585.83	-1635.11	-148.74	1703.31	-1477.34	0.02	1709.26	0.00	0.00	0.00	1096.59	1864.48	52.67	0.00
0.16000	-2903.26	106.86	39.55	-3034.49	90.26	28.98	-1311.11	26.15	70.20	-1248.02	94.23	91.18	-3184.42	-126.60	32.45	-3229.19	-116.72	56.02	-652.28	-78.71	247.90	-1665.55	-144.13	162.63	2951.00	34.12	1257.41	0.00	0.00	0.00	-2893.21	147.24	1591.99	-2935.95	-7.01	1587.33	-1635.11	-148.74	1703.31	-1477.34	0.02	1709.26	0.00	0.00	0.00	1096.77	1863.83	53.06	0.00
0.17000	-2903.26	106.86	39.55	-3032.50	89.95	29.94	-1311.11	26.15	70.20	-1248.02	94.23	91.18	-3166.71	-125.77	31.64	-3214.35	-116.31	53.61	-652.28	-78.71	247.90	-1665.55	-144.13	162.63	2951.00	34.12	1257.41	0.00	0.00	0.00	-2903.87	147.03	1593.10	-2952.69	-6.82	1588.10	-1635.11	-148.74	1703.31	-1477.34	0.02	1709.26	0.00	0.00	0.00	1096.44	1863.99	52.75	0.00
0.18000	-2903.26	106.86	39.55	-3033.17	90.10	29.16	-1311.11	26.15	70.20	-1248.02	94.23	91.18	-3140.76	-125.43	33.13	-3197.63	-115.22	51.62	-652.28	-78.71	247.90	-1665.55	-144.13	162.63	2951.00	34.12	1257.41	0.00	0.00	0.00	-2929.41	146.66	1594.58	-2926.14	-5.22	1588.38	-1635.11	-148.74	1703.31	-1477.34	0.02	1709.26	0.00	0.00	0.00	1096.11	1864.37	52.54	0.00
0.19000	-2903.26	106.86	39.55	-3021.82	89.56	31.68	-1311.11	26.15	70.20	-1248.02	94.23	91.18	-3135.55	-124.97	30.84	-3176.40	-114.61	51.14	-652.28	-78.71	247.90	-1665.55	-144.13	162.63	2951.00	34.12	1257.41	0.00	0.00	0.00	-2972.37	146.16	1596.52	-2949.31	-6.22	1589.43	-1635.11	-148.74	1703.31	-1477.34	0.02	1709.26	0.00	0.00	0.00	1096.02	1863.72	52.82	0.00
0.20000	-2903.26	106.86	39.55	-3034.59	89.82	28.66	-1311.11	26.15	70.20	-1248.02	94.23	91.18	-3107.68	-124.20	32.42	-3156.32	-114.31	49.86	-652.28	-78.71	247.90	-1665.55	-144.13	162.63	2951.00	34.12	1257.41	0.00	0.00	0.00	-2998.65	145.88	1597.61	-2933.90	-5.33	1589.70	-1635.11	-148.74	1703.31	-1477.34	0.02	1709.26	0.00	0.00	0.00	1096.39	1863.30	53.02	0.00
0.21000	-2903.26	106.86	39.55	-3036.48	89.05	28.78	-1311.11	26.15	70.20	-1248.02	94.23	91.18	-3088.21	-123.89	33.59	-3132.34	-114.19	49.91	-652.28	-78.71	247.90	-1665.55	-144.13	162.63	2951.00	34.12	1257.41	0.00	0.00	0.00	-3020.83	145.27	1598.84	-2906.75	-5.53	1590.70	-1635.11	-148.74	1703.31	-1477.34	0.02	1709.26	0.00	0.00	0.00	1096.26	1862.09	53.48	0.00
0.22000	-2903.26	106.86	39.55	-3043.95	87.93	27.38	-1311.11	26.15	70.20	-1248.02	94.23	91.18	-3073.49	-124.29	32.53	-3116.92	-114.66	48.14	-652.28	-78.71	247.90	-1665.55	-144.13	162.63	2951.00	34.12	1257.41	0.00	0.00	0.00	-3005.65	144.87	1598.93	-2895.37	-3.51	1590.63	-1635.11	-148.74	1703.31	-1477.34	0.02	1709.26	0.00	0.00	0.00	1096.86	1862.70	53.55	0.00
0.23000	-2903.26	106.86	39.55	-3045.16	88.82	27.11	-1311.11	26.15	70.20	-1248.02	94.23	91.18	-3049.89	-124.92	34.29	-3086.48	-113.95	48.98	-652.28	-78.71	247.90	-1665.55	-144.13	162.63	2951.00	34.12	1257.41	0.00	0.00	0.00	-2973.68	145.29	1598.62	-2893.48	-5.51	1589.79	-1635.11	-148.74	1703.31	-1477.34	0.02	1709.26	0.00	0.00	0.00	1097.25	1864.48	52.81	0.00
0.24000	-2903.26	106.86	39.55	-3021.71	89.46	31.42	-1311.11	26.15	70.20	-1248.02	94.23	91.18	-3025.40	-125.11	35.96	-3086.91	-114.92	44.48	-652.28	-78.71	247.90	-1665.55	-144.13	162.63	2951.00	34.12	1257.41	0.00	0.00	0.00	-2945.46	147.13	1598.65	-2900.50	-5.94	1590.85	-1635.11	-148.74	1703.31	-1477.34	0.02	1709.26	0.00	0.00	0.00	1096.06	1863.85	52.85	0.00
0.25000	-2903.26	106.86	39.55	-3039.45	88.87	28.18	-1311.11	26.15	70.20	-1248.02	94.23	91.18	-3011.08	-125.01	36.90	-3047.37	-114.56	47.05	-652.28	-78.71	247.90	-1665.55	-144.13	162.63	2951.00	34.12	1257.41	0.00	0.00	0.00	-2907.14	151.03	1597.67	-2881.08	-3.76	1590.74	-1635.11	-148.74	1703.31	-1477.34	0.02	1709.26	0.00	0.00	0.00	1095.70	1863.60	52.81	0.00
0.26000	-2903.26	106.86	39.55	-3041.87	87.25	27.42	-1311.11	26.15	70.20	-1248.02	94.23	91.18	-2986.50	-124.77	40.14	-3018.64	-114.03	48.28	-652.28	-78.71	247.90	-1665.55	-144.13	162.63	2951.00	34.12	1257.41	0.00	0.00	0.00	-2944.94	148.69	1600.55	-2878.52	-6.01	1590.41	-1635.11	-148.74	1703.31	-1477.34	0.02	1709.26	0.00	0.00	0.00	1096.77	1863.72	52.89	0.00
0.27000	-2903.26	106.86	39.55	-3031.86	87.20	27.60	-1311.11	26.15	70.20	-1248.02	94.23	91.18	-2949.51	-124.27	45.97	-2993.08	-114.01	50.29	-652.28	-78.71	247.90	-1665.55	-144.13	162.63	2951.00	34.12	1257.41	0.00	0.00	0.00	-2902.79	144.48	1598.77	-2881.72	-5.65	1591.28	-1635.11	-148.74	1703.31	-1477.34	0.02	1709.26	0.00	0.00	0.00	1096.38	1864.00	52.63	0.00
0.28000	-2903.26	106.86	39.55	-3023.80	86.87	30.26	-1311.11	26.15	70.20	-1248.02	94.23	91.18	-2929.24	-123.35	48.39	-2972.37	-112.70	51.59	-652.28	-78.71	247.90	-1665.55	-144.13	162.63	2951.00	34.12	1257.41	0.00	0.00	0.00	-2926.73	146.83	1597.52	-2887.55	-4.27	1591.12	-1635.11	-148.74	1703.31	-1477.34	0.02	1709.26	0.00	0.00	0.00	1096.60	1864.61	52.56	0.00
0.29000	-2903.26	106.86	39.55	-3029.47	88.09	29.49	-1311.11	26.15	70.20	-1248.02	94.23	91.18	-2894.59	-122.28	56.11	-2971.19	-113.89	50.10	-652.28	-78.71	247.90	-1665.55	-144.13	162.63	2951.00	34.12	1257.41	0.00	0.00	0.00	-2904.93	147.17	1599.37	-2876.78	-4.48	1590.89	-1635.11	-148.74	1703.31	-1477.34	0.02	1709.26	0.00	0.00	0.00	1096.98	1863.87	52.98	0.00
0.30000	-2903.26	106.86	39.55	-3025.22	87.92	30.30	-1311.11	26.15	70.20	-1248.02	94.23	91.18	-2838.38	-119.79	66.72	-2923.47	-111.25	56.95	-652.28	-78.71	247.90	-1665.55	-144.13	162.63	2951.00	34.12	1257.41	0.00	0.00	0.00	-2901.98	146.18	1597.63	-2860.80	-4.60	1589.26	-1635.11	-148.74	1703.31	-1477.34	0.02	1709.26	0.00	0.00	0.00	1096.44	1864.89	52.45	0.00
0.31000	-2903.26	106.86	39.55	-3033.43	87.83	27.90	-1311.11	26.15	70.20	-1248.02	94.23	91.18	-2789.41	-118.29	76.56	-2879.48	-110.22	64.13	-652.28	-78.71	247.90	-1665.55	-144.13	162.63	2951.00	34.12	1257.41	0.00	0.00	0.00	-2881.49	142.65	1599.60	-2868.26	-6.39	1589.56	-1635.11	-148.74	1703.31	-1477.34	0.02	1709.26	0.00	0.00	0.00	1095.51	1864.32	52.56	0.00
0.32000	-2903.26	106.86	39.55	-3039.25	88.59	26.38	-1311.11	26.15	70.20	-1248.02	94.23	91.18	-2751.82	-117.19	82.98	-2877.56	-110.35	65.11	-652.28	-78.71	247.90	-1665.55	-144.13	162.63	2951.00	34.12	1257.41	0.00	0.00	0.00	-2868.18	147.17	1597.97	-2875.36	-7.55	1589.64	-1635.11	-148.74	1703.31	-1477.34	0.02	1709.26	0.00	0.00	0.00	1095.40	1864.47	52.55	0.00
0.33000	-2903.26	106.86	39.55	-3028.78	89.82	28.13	-1311.11	26.15	70.20	-1248.02	94.23	91.18	-2717.07	-116.10	88.85	-2846.22	-109.33	71.28	-652.28	-78.71	247.90	-1665.55	-144.13	162.63	2951.00	34.12	1257.41	0.00	0.00	0.00	-2882.25	145.72	1598.67	-2859.92	-7.15	1588.31	-1635.11	-148.74	1703.31	-1477.34	0.02	1709.26	0.00	0.00	0.00	1095.35	1864.07	52.53	0.00
0.34000	-2903.26	106.86	39.55	-3026.41	90.96	28.17	-1311.11	26.15	70.20	-1248.02	94.23	91.18	-2685.04	-115.02	94.19	-2827.81	-109.45	74.15	-652.28	-78.71	247.90	-1665.55	-144.13	162.63	2951.00	34.12	1257.41	0.00	0.00	0.00	-2855.04	141.78	1597.18	-2842.47	-6.57	1588.25	-1635.11	-148.74	1703.31	-1477.34	0.02	1709.26	0.00	0.00	0.00	1096.47	1864.29	52.71	0.00
0.35000	-2903.26	106.86	39.55	-3030.45	92.56	26.55	-1311.11	26.15	70.20	-1248.02	94.23	91.18	-2655.63	-113.94	99.01	-2786.35	-107.20	83.95	-652.28	-78.71	247.90	-1665.55	-144.13	162.63	2951.00	34.12	1257.41	0.00	0.00	0.00	-2840.33	141.21	1597.40	-2849.93	-8.73	1588.38	-1635.11	-148.74	1703.31	-1477.34	0.02	1709.26	0.00	0.00	0.00	1095.82	1864.22	52.68	0.00
0.36000	-2903.26	106.86	39.55	-3047.14	91.05	23.60	-1311.11	26.15	70.20	-1248.02	94.23	91.18	-2628.72	-112.87	103.33	-2757.20	-106.20	88.95	-652.28	-78.71	247.90	-1665.55	-144.13	162.63	2951.00	34.12	1257.41	0.00	0.00	0.00	-2854.97	141.03	1597.02	-2831.19	-6.47	1587.71	-1635.11	-148.74	1703.31	-1477.34	0.02	1709.26	0.00	0.00	0.00	1096.25	1864.30	52.75	0.00
0.37000	-2903.26	106.86	39.55	-3019.06	91.31	28.28	-1311.11	26.15	70.20	-1248.02	94.23	91.18	-2604.22	-111.81	107.16	-2729.50	-105.13	93.54	-652.28	-78.71	247.90	-1665.55	-144.13	162.63	2951.00	34.12	1257.41	0.00	0.00	0.00	-2866.52	138.28	1597.13	-2826.68	-11.72	1586.55	-1635.11	-148.74	1703.31	-1477.34	0.02	1709.26	0.00	0.00	0.00	1095.83	1863.97	52.73	0.00
0.38000	-2903.26	106.86	39.55	-3028.70	91.21	25.72	-1311.11	26.15	70.20	-1248.02	94.23	91.18	-2582.00	-110.76	110.51	-2703.23	-104.00	97.73	-652.28	-78.71	247.90	-1665.55	-144.13	162.63	2951.00	34.12	1257.41	0.00	0.00	0.00	-2870.23	140.03	1596.41	-2840.68	-12.81	1586.83	-1635.11	-148.74	1703.31	-1477.34	0.02	1709.26	0.00	0.00	0.00	1095.29	1863.60	52.67	0.00
0.39000	-2903.26	106.86	39.55	-3032.09	91.45	24.68	-1311.11	26.15	70.20	-1248.02	94.23	91.18	-2561.96	-109.72	113.40	-2678.39	-102.82	101.50	-652.28	-78.71	247.90	-1665.55	-144.13	162.63	2951.00	34.12	1257.41	0.00	0.00	0.00	-2870.12	138.26	1596.75	-2826.86	-12.69	1585.75	-1635.11	-148.74	1703.31	-1477.34	0.02	1709.26	0.00	0.00	0.00	1095.58	1863.51	52.87	0.00
0.40000	-2903.26	106.86	39.55	-3025.27	92.61	26.10	-1311.11	26.15	70.20	-1248.02	94.23	91.18	-2543.99	-108.70	115.85	-2654.97	-101.60	104.88	-652.28	-78.71	247.90	-1665.55	-144.13	162.63	2951.00	34.12	1257.41	0.00	0.00	0.00	-2869.81	137.89	1596.18	-2807.26	-12.50	1585.40	-1635.11	-148.74	1703.31	-1477.34	0.02	1709.26	0.00	0.00	0.00	1095.99	1863.83	52.97	0.00
0.41000	-2903.26	106.86	39.55	-3021.53	92.50	26.98	-1311.11	26.15	70.20	-1248.02	94.23	91.18	-2527.98	-107.70	117.86	-2632.98	-100.34	107.85	-652.28	-78.71	247.90	-1665.55	-144.13	162.63	2951.00	34.12	1257.41	0.00	0.00	0.00	-2815.98	135.75	1595.25	-2785.07	-13.69	1584.27	-1635.11	-148.74	1703.31	-1477.34	0.02	1709.26	0.00	0.00	0.00	1095.24	1863.97	52.79	0.00
0.42000	-2903.26	106.86	39.55	-3036.74	90.60	23.93	-1311.11	26.15	70.20	-1248.02	94.23	91.18	-2513.82	-106.71	119.45	-2612.40	-99.06	110.42	-652.28	-78.71	247.90	-1665.55	-144.13	162.63	2951.00	34.12	1257.41	0.00	0.00	0.00	-2832.20	135.98	1595.93	-2780.92	-14.53	1583.76	-1635.11	-148.74	1703.31	-1477.34	0.02	1709.26	0.00	0.00	0.00	1096.21	1864.02	52.92	0.00
0.43000	-2903.26	106.86	39.55	-3042.56	92.06	22.48	-1311.11	26.15	70.20	-1248.02	94.23	91.18	-2501.40	-105.74	120.63	-2593.23	-97.77	112.60	-652.28	-78.71	247.90	-1665.55	-144.13	162.63	2951.00	34.12	1257.41	0.00	0.00	0.00	-2855.37	133.71	1596.50	-2803.23	-15.61	1584.44	-1635.11	-148.74	1703.31	-1477.34	0.02	1709.26	0.00	0.00	0.00	1095.81	1864.36	52.79	0.00
0.44000	-2903.26	106.86	39.55	-3039.51	92.49	23.15	-1311.11	26.15	70.20	-1248.02	94.23	91.18	-2490.62	-104.80	121.43	-2575.46	-96.47	114.39	-652.28	-78.71	247.90	-1665.55	-144.13	162.63	2951.00	34.12	1257.41	0.00	0.00	0.00	-2787.19	133.34	1593.53	-2785.14	-17.55	1583.70	-1635.11	-148.74	1703.31	-1477.34	0.02	1709.26	0.00	0.00	0.00	1095.53	1863.50	53.05	0.00
0.45000	-2903.26	106.86	39.55	-3034.07	91.60	23.66	-1311.11	26.15	70.20	-1248.02	94.23	91.18	-2481.35	-103.87	121.85	-2559.09	-95.18	115.78	-652.28	-78.71	247.90	-1665.55	-144.13	162.63	2951.00	34.12	1257.41	0.00	0.00	0.00	-2780.27	129.33	1592.65	-2783.50	-20.29	1582.71	-1635.11	-148.74	1703.31	-1477.34	0.02	1709.26	0.00	0.00	0.00	1096.66	1863.51	53.29	0.00
0.46000	-2903.26	106.86	39.55	-3019.93	92.87	25.78	-1311.11	26.15	70.20	-1248.02	94.23	91.18	-2473.50	-102.97	121.91	-2544.11	-93.91	116.79	-652.28	-78.71	247.90	-1665.55	-144.13	162.63	2951.00	34.12	1257.41	0.00	0.00	0.00	-2812.00	126.66	1592.43	-2770.52	-22.99	1581.46	-1635.11	-148.74	1703.31	-1477.34	0.02	1709.26	0.00	0.00	0.00	1095.65	1864.10	52.84	0.00
0.47000	-2903.26	106.86	39.55	-3032.36	93.07	23.52	-1311.11	26.15	70.20	-1248.02	94.23	91.18	-2466.96	-102.09	121.62	-2530.52	-92.66	117.41	-652.28	-78.71	247.90	-1665.55	-144.13	162.63	2951.00	34.12	1257.41	0.00	0.00	0.00	-2801.73	123.83	1592.02	-2763.04	-22.59	1580.84	-1635.11	-148.74	1703.31	-1477.34	0.02	1709.26	0.00	0.00	0.00	1095.38	1863.48	52.90	0.00
0.48000	-2903.26	106.86	39.55	-3021.00	92.17	26.05	-1311.11	26.15	70.20	-1248.02	94.23	91.18	-2461.61	-101.24	120.99	-2518.32	-91.45	117.64	-652.28	-78.71	247.90	-1665.55	-144.13	162.63	2951.00	34.12	1257.41	0.00	0.00	0.00	-2814.64	122.45	1592.61	-2784.62	-25.42	1580.34	-1635.11	-148.74	1703.31	-1477.34	0.02	1709.26	0.00	0.00	0.00	1095.65	1863.01	53.12	0.00
0.49000	-2903.26	106.86	39.55	-3020.52	94.06	24.88	-1311.11	26.15	70.20	-1248.02	94.23	91.18	-2457.35	-100.42	120.05	-2507.48	-90.28	117.50	-652.28	-78.71	247.90	-1665.55	-144.13	162.63	2951.00	34.12	1257.41	0.00	0.00	0.00	-2788.56	123.28	1592.31	-2773.72	-28.68	1579.49	-1635.11	-148.74	1703.31	-1477.34	0.02	1709.26	0.00	0.00	0.00	1097.74	1863.05	53.54	0.00
0.50000	-2903.26	106.86	39.55	-3037.02	93.35	23.05	-1311.11	26.15	70.20	-1248.02	94.23	91.18	-2454.06	-99.63	118.80	-2498.02	-89.17	116.98	-652.28	-78.71	247.90	-1665.55	-144.13	162.63	2951.00	34.12	1257.41	0.00	0.00	0.00	-2809.23	118.51	1591.83	-2768.41	-28.59	1578.60	-1635.11	-148.74	1703.31	-1477.34	0.02	1709.26	0.00	0.00	0.00	1097.32	1863.43	53.41	0.00
0.51000	-2903.26	106.86	39.55	-3036.62	91.99	21.70	-1311.11	26.15	70.20	-1248.02	94.23	91.18	-2451.64	-98.87	117.25	-2489.93	-88.12	116.09	-652.28	-78.71	247.90	-1665.55	-144.13	162.63	2951.00	34.12	1257.41	0.00	0.00	0.00	-2768.95	115.44	1589.56	-2749.24	-29.89	1577.68	-1635.11	-148.74	1703.31	-1477.34	0.02	1709.26	0.00	0.00	0.00	1097.20	1863.92	53.27	0.00
0.52000	-2903.26	106.86	39.55	-3036.36	93.39	21.40	-1311.11	26.15	70.20	-1248.02	94.23	91.18	-2449.98	-98.15	115.44	-2483.19	-87.15	114.82	-652.28	-78.71	247.90	-1665.55	-144.13	162.63	2951.00	34.12	1257.41	0.00	0.00	0.00	-2747.38	113.82	1586.64	-2743.75	-32.89	1576.60	-1635.11	-148.74	1703.31	-1477.34	0.02	1709.26	0.00	0.00	0.00	1097.10	1863.65	53.42	0.00
0.53000	-2903.26	106.86	39.55	-3039.48	93.59	20.22	-1311.11	26.15	70.20	-1248.02	94.23	91.18	-2448.96	-97.45	113.35	-2477.81	-86.26	113.18	-652.28	-78.71	247.90	-1665.55	-144.13	162.63	2951.00	34.12	1257.41	0.00	0.00	0.00	-2759.92	114.25	1586.35	-2735.59	-36.32	1576.13	-1635.11	-148.74	1703.31	-1477.34	0.02	1709.26	0.00	0.00	0.00	1096.66	1863.80	53.17	0.00
0.54000	-2903.26	106.86	39.55	-3028.30	93.71	22.21	-1311.11	26.15	70.20	-1248.02	94.23	91.18	-2448.49	-96.80	111.02	-2473.77	-85.47	111.18	-652.28	-78.71	247.90	-1665.55	-144.13	162.63	2951.00	34.12	1257.41	0.00	0.00	0.00	-2735.31	110.08	1585.04	-2729.64	-37.32	1575.34	-1635.11	-148.74	1703.31	-1477.34	0.02	1709.26	0.00	0.00	0.00	1096.26	1864.19	52.92	0.00
0.55000	-2903.26	106.86	39.55	-3034.12	93.71	20.58	-1311.11	26.15	70.20	-1248.02	94.23	91.18	-2448.44	-96.18	108.46	-2471.08	-84.78	108.81	-652.28	-78.71	247.90	-1665.55	-144.13	162.63	2951.00	34.12	1257.41	0.00	0.00	0.00	-2741.84	109.21	1586.58	-2731.37	-39.00	1574.23	-1635.11	-148.74	1703.31	-1477.34	0.02	1709.26	0.00	0.00	0.00	1096.22	1864.34	52.66	0.00
0.56000	-2903.26	106.86	39.55	-3036.96	93.76	21.50	-1311.11	26.15	70.20	-1248.02	94.23	91.18	-2448.72	-95.60	105.67	-2469.73	-84.20	106.08	-652.28	-78.71	247.90	-1665.55	-144.13	162.63	2951.00	34.12	1257.41	0.00	0.00	0.00	-2742.28	104.30	1585.68	-2720.48	-42.14	1573.03	-1635.11	-148.74	1703.31	-1477.34	0.02	1709.26	0.00	0.00	0.00	1095.92	1864.17	52.74	0.00
0.57000	-2903.26	106.86	39.55	-3031.75	93.75	21.12	-1311.11	26.15	70.20	-1248.02	94.23	91.18	-2449.21	-95.06	102.68	-2469.71	-83.75	102.98	-652.28	-78.71	247.90	-1665.55	-144.13	162.63	2951.00	34.12	1257.41	0.00	0.00	0.00	-2736.56	102.80	1583.02	-2751.12	-45.66	1572.69	-1635.11	-148.74	1703.31	-1477.34	0.02	1709.26	0.00	0.00	0.00	1096.50	1863.17	53.33	0.00
0.58000	-2903.26	106.86	39.55	-3015.89	94.21	23.83	-1311.11	26.15	70.20	-1248.02	94.23	91.18	-2449.80	-94.57	99.50	-2471.02	-83.43	99.54	-652.28	-78.71	247.90	-1665.55	-144.13	162.63	2951.00	34.12	1257.41	0.00	0.00	0.00	-2712.56	98.38	1583.40	-2730.76	-49.00	1571.49	-1635.11	-148.74	1703.31	-1477.34	0.02	1709.26	0.00	0.00	0.00	1096.65	1865.11	52.77	0.00
0.59000	-2903.26	106.86	39.55	-3048.70	92.89	17.36	-1311.11	26.15	70.20	-1248.02	94.23	91.18	-2450.38	-94.12	96.14	-2473.65	-83.25	95.74	-652.28	-78.71	247.90	-1665.55	-144.13	162.63	2951.00	34.12	1257.41	0.00	0.00	0.00	-2691.38	101.16	1581.57	-2703.34	-49.14	1570.06	-1635.11	-148.74	1703.31	-1477.34	0.02	1709.26	0.00	0.00	0.00	1096.16	1864.22	52.93	0.00
0.60000	-2903.26	106.86	39.55	-3030.75	93.93	18.91	-1311.11	26.15	70.20	-1248.02	94.23	91.18	-2450.84	-93.71	92.61	-2477.59	-83.23	91.58	-652.28	-78.71	247.90	-1665.55	-144.13	162.63	2951.00	34.12	1257.41	0.00	0.00	0.00	-2729.23	95.99	1582.08	-2695.76	-50.79	1569.43	-1635.11	-148.74	1703.31	-1477.34	0.02	1709.26	0.00	0.00	0.00	1096.25	1863.53	53.11	0.00
0.61000	-2903.26	106.86	39.55	-3018.16	93.39	21.68	-1311.11	26.15	70.20	-1248.02	94.23	91.18	-2451.08	-93.35	88.94	-2482.84	-83.36	87.08	-652.28	-78.71	247.90	-1665.55	-144.13	162.63	2951.00	34.12	1257.41	0.00	0.00	0.00	-2718.64	94.75	1582.01	-2704.21	-54.76	1569.39	-1635.11	-148.74	1703.31	-1477.34	0.02	1709.26	0.00	0.00	0.00	1096.06	1863.59	53.15	0.00
0.62000	-2903.26	106.86	39.55	-3026.20	94.23	19.46	-1311.11	26.15	70.20	-1248.02	94.23	91.18	-2450.99	-93.04	85.13	-2489.40	-83.67	82.23	-652.28	-78.71	247.90	-1665.55	-144.13	162.63	2951.00	34.12	1257.41	0.00	0.00	0.00	-2706.18	91.20	1580.55	-2675.87	-57.14	1568.08	-1635.11	-148.74	1703.31	-1477.34	0.02	1709.26	0.00	0.00	0.00	1096.17	1864.84	52.81	0.00
0.63000	-2903.26	106.86	39.55	-3019.53	94.63	19.03	-1311.11	26.15	70.20	-1248.02	94.23	91.18	-2450.45	-92.78	81.19	-2497.27	-84.17	77.04	-652.28	-78.71	247.90	-1665.55	-144.13	162.63	2951.00	34.12	1257.41	0.00	0.00	0.00	-2698.80	89.87	1581.49	-2674.20	-59.23	1566.54	-1635.11	-148.74	1703.31	-1477.34	0.02	1709.26	0.00	0.00	0.00	1095.37	1864.69	52.66	0.00
0.64000	-2903.25	106.86	39.55	-3020.72	94.59	17.67	-1311.11	26.15	70.20	-1248.02	94.23	91.18	-2447.99	-92.28	74.49	-2517.87	-85.49	66.94	-652.28	-78.71	247.90	-1665.55	-144.13	162.63	2951.00	34.12	1257.41	0.00	0.00	0.00	-2674.43	85.45	1580.90	-2663.45	-63.32	1565.53	-1635.11	-148.74	1703.31	-1477.34	0.02	1709.26	0.00	0.00	0.00	1095.52	1864.31	52.64	0.00
0.65000	-2892.40	108.85	40.37	-3026.19	95.49	15.29	-1311.11	26.15	70.20	-1248.02	94.23	91.18	-2471.95	-93.90	63.69	-2525.81	-86.64	60.14	-652.28	-78.71	247.90	-1665.55	-144.13	162.63	2951.00	34.12	1257.41	0.00	0.00	0.00	-2682.91	80.57	1579.74	-2669.06	-65.98	1565.43	-1635.11	-148.74	1703.31	-1477.34	0.02	1709.26	0.00	0.00	0.00	1096.47	1863.53	53.04	0.00
0.66000	-2951.19	107.47	30.03	-3018.98	96.40	15.33	-1311.11	26.15	70.20	-1248.02	94.23	91.18	-2456.23	-93.28	61.63	-2542.21	-86.83	53.01	-652.28	-78.71	247.90	-1665.55	-144.13	162.63	2951.00	34.12	1257.41	0.00	0.00	0.00	-2670.71	82.23	1578.08	-2653.21	-66.60	1564.60	-1635.11	-148.74	1703.31	-1477.34	0.02	1709.26	0.00	0.00	0.00	1096.92	1863.35	53.19	0.00
0.67000	-2907.31	109.47	35.80	-3023.16	97.45	13.32	-1311.11	26.15	70.20	-1248.02	94.23	91.18	-2442.25	-90.86	62.36	-2540.46	-88.48	50.99	-652.28	-78.71	247.90	-1665.55	-144.13	162.63	2951.00	34.12	1257.41	0.00	0.00	0.00	-2674.09	79.47	1579.50	-2632.61	-69.49	1564.98	-1635.11	-148.74	1703.31	-1477.34	0.02	1709.26	0.00	0.00	0.00	1097.00	1863.68	53.23	0.00
0.68000	-2924.68	108.67	32.57	-3023.09	97.26	11.85	-1311.11	26.15	70.20	-1248.02	94.23	91.18	-2443.12	-91.74	62.09	-2539.67	-87.44	50.42	-652.28	-78.71	247.90	-1665.55	-144.13	162.63	2951.00	34.12	1257.41	0.00	0.00	0.00	-2672.03	73.57	1580.09	-2633.45	-72.67	1564.58	-1635.11	-148.74	1703.31	-1477.34	0.02	1709.26	0.00	0.00	0.00	1096.24	1863.90	53.01	0.00
0.69000	-2933.99	111.19	28.71	-3004.39	98.52	13.53	-1311.11	26.15	70.20	-1248.02	94.23	91.18	-2453.44	-92.52	57.71	-2552.85	-87.95	45.90	-652.28	-78.71	247.90	-1665.55	-144.13	162.63	2951.00	34.12	1257.41	0.00	0.00	0.00	-2653.25	72.40	1579.15	-2637.78	-75.59	1564.88	-1635.11	-148.74	1703.31	-1477.34	0.02	1709.26	0.00	0.00	0.00	1095.61	1864.18	52.79	0.00
0.70000	-2938.36	111.01	24.82	-3000.61	99.27	11.84	-1311.11	26.15	70.20	-1248.02	94.23	91.18	-2441.81	-90.30	57.96	-2549.44	-87.44	45.12	-652.28	-78.71	247.90	-1665.55	-144.13	162.63	2951.00	34.12	1257.41	0.00	0.00	0.00	-2615.40	72.48	1579.09	-2619.75	-78.18	1565.35	-1635.11	-148.74	1703.31	-1477.34	0.02	1709.26	0.00	0.00	0.00	1096.16	1863.16	53.15	0.00
0.71000	-2952.81	113.19	21.11	-3012.88	100.67	8.55	-1311.11	26.15	70.20	-1248.02	94.23	91.18	-2455.83	-91.42	54.57	-2536.47	-87.89	45.37	-652.28	-78.71	247.90	-1665.55	-144.13	162.63	2951.00	34.12	1257.41	0.00	0.00	0.00	-2598.70	68.35	1578.42	-2575.27	-79.53	1564.51	-1635.11	-148.74	1703.31	-1477.34	0.02	1709.26	0.00	0.00	0.00	1094.97	1864.36	52.51	0.00
0.72000	-2963.58	112.20	16.10	-2999.81	101.73	8.97	-1311.11	26.15	70.20	-1248.02	94.23	91.18	-2414.80	-89.71	61.22	-2546.43	-85.60	42.48	-652.28	-78.71	247.90	-1665.55	-144.13	162.63	2951.00	34.12	1257.41	0.00	0.00	0.00	-2609.31	64.49	1580.69	-2611.86	-81.89	1565.38	-1635.11	-148.74	1703.31	-1477.34	0.02	1709.26	0.00	0.00	0.00	1095.64	1864.54	52.54	0.00
0.73000	-2976.97	114.03	11.88	-3000.87	102.57	8.84	-1311.11	26.15	70.20	-1248.02	94.23	91.18	-2437.19	-90.00	56.93	-2546.54	-87.25	41.92	-652.28	-78.71	247.90	-1665.55	-144.13	162.63	2951.00	34.12	1257.41	0.00	0.00	0.00	-2622.18	62.58	1582.22	-2603.35	-85.57	1566.25	-1635.11	-148.74	1703.31	-1477.34	0.02	1709.26	0.00	0.00	0.00	1095.64	1863.96	52.81	0.00
0.74000	-2968.59	113.69	10.51	-2996.63	103.72	8.64	-1311.11	26.15	70.20	-1248.02	94.23	91.18	-2450.15	-90.93	52.58	-2524.53	-86.75	44.41	-652.28	-78.71	247.90	-1665.55	-144.13	162.63	2951.00	34.12	1257.41	0.00	0.00	0.00	-2605.65	58.85	1582.47	-2600.01	-89.24	1567.76	-1635.11	-148.74	1703.31	-1477.34	0.02	1709.26	0.00	0.00	0.00	1096.00	1864.38	52.63	0.00
0.75000	-2964.52	115.38	8.61	-2982.26	103.88	11.21	-1311.11	26.15	70.20	-1248.02	94.23	91.18	-2447.08	-91.12	53.58	-2541.67	-85.64	42.01	-652.28	-78.71	247.90	-1665.55	-144.13	162.63	2951.00	34.12	1257.41	0.00	0.00	0.00	-2597.09	55.33	1583.11	-2587.91	-89.68	1568.46	-1635.11	-148.74	1703.31	-1477.34	0.02	1709.26	0.00	0.00	0.00	1095.25	1864.56	52.42	0.00
0.76000	-2955.23	116.84	7.05	-2983.62	103.91	11.56	-1311.11	26.15	70.20	-1248.02	94.23	91.18	-2455.57	-90.27	51.32	-2539.90	-86.11	42.09	-652.28	-78.71	247.90	-1665.55	-144.13	162.63	2951.00	34.12	1257.41	0.00	0.00	0.00	-2612.57	54.68	1584.12	-2564.79	-93.08	1568.77	-1635.11	-148.74	1703.31	-1477.34	0.02	1709.26	0.00	0.00	0.00	1094.67	1864.61	52.31	0.00
0.77000	-2942.98	118.07	5.28	-2968.08	104.97	14.56	-1311.11	26.15	70.20	-1248.02	94.23	91.18	-2436.22	-89.70	55.04	-2539.48	-86.89	42.43	-652.28	-78.71	247.90	-1665.55	-144.13	162.63	2951.00	34.12	1257.41	0.00	0.00	0.00	-2611.85	54.97	1585.77	-2551.28	-94.32	1569.52	-1635.11	-148.74	1703.31	-1477.34	0.02	1709.26	0.00	0.00	0.00	1095.62	1863.72	52.92	0.00
0.78000	-2930.73	117.81	3.67	-2956.24	104.47	18.44	-1311.11	26.15	70.20	-1248.02	94.23	91.18	-2442.07	-88.53	54.54	-2522.75	-86.45	44.82	-652.28	-78.71	247.90	-1665.55	-144.13	162.63	2951.00	34.12	1257.41	0.00	0.00	0.00	-2569.70	53.05	1586.78	-2565.50	-96.48	1571.54	-1635.11	-148.74	1703.31	-1477.34	0.02	1709.26	0.00	0.00	0.00	1096.19	1863.51	52.93	0.00
0.79000	-2919.68	118.16	1.15	-2957.18	104.41	19.98	-1311.11	26.15	70.20	-1248.02	94.23	91.18	-2464.97	-90.73	48.53	-2546.24	-87.16	40.84	-652.28	-78.71	247.90	-1665.55	-144.13	162.63	2951.00	34.12	1257.41	0.00	0.00	0.00	-2555.72	49.91	1588.90	-2571.01	-98.69	1572.23	-1635.11	-148.74	1703.31	-1477.34	0.02	1709.26	0.00	0.00	0.00	1096.20	1863.14	53.12	0.00
0.80000	-2929.01	117.92	-4.07	-2956.00	104.13	21.79	-1311.11	26.15	70.20	-1248.02	94.23	91.18	-2442.32	-90.00	53.68	-2533.71	-86.59	43.52	-652.28	-78.71	247.90	-1665.55	-144.13	162.63	2951.00	34.12	1257.41	0.00	0.00	0.00	-2580.65	47.67	1590.83	-2564.77	-101.28	1573.42	-1635.11	-148.74	1703.31	-1477.34	0.02	1709.26	0.00	0.00	0.00	1095.92	1864.29	52.58	0.00
0.81000	-2912.89	120.09	-1.67	-2935.66	105.74	27.73	-1311.11	26.15	70.20	-1248.02	94.23	91.18	-2458.45	-88.54	50.46	-2548.52	-86.98	39.67	-652.28	-78.71	247.90	-1665.55	-144.13	162.63	2951.00	34.12	1257.41	0.00	0.00	0.00	-2559.91	45.80	1591.54	-2541.29	-101.15	1574.40	-1635.11	-148.74	1703.31	-1477.34	0.02	1709.26	0.00	0.00	0.00	1096.49	1864.51	52.66	0.00
0.82000	-2906.74	121.78	3.25	-2924.08	107.15	33.79	-1311.11	26.15	70.20	-1248.02	94.23	91.18	-2438.37	-90.05	54.23	-2540.54	-86.45	41.44	-652.28	-78.71	247.90	-1665.55	-144.13	162.63	2951.00	34.12	1257.41	0.00	0.00	0.00	-2527.26	44.44	1591.65	-2546.60	-104.00	1575.48	-1635.11	-148.74	1703.31	-1477.34	0.02	1709.26	0.00	0.00	0.00	1096.25	1864.23	52.79	0.00
0.83000	-2891.70	124.36	9.31	-2920.95	108.27	37.54	-1311.11	26.15	70.20	-1248.02	94.23	91.18	-2429.03	-88.61	57.10	-2554.57	-87.20	40.45	-652.28	-78.71	247.90	-1665.55	-144.13	162.63	2951.00	34.12	1257.41	0.00	0.00	0.00	-2510.66	43.41	1592.86	-2541.07	-107.12	1576.14	-1635.11	-148.74	1703.31	-1477.34	0.02	1709.26	0.00	0.00	0.00	1095.38	1864.21	52.71	0.00
0.84000	-2879.61	125.94	13.55	-2904.59	110.07	42.58	-1311.11	26.15	70.20	-1248.02	94.23	91.18	-2465.08	-91.10	49.89	-2545.85	-87.61	40.74	-652.28	-78.71	247.90	-1665.55	-144.13	162.63	2951.00	34.12	1257.41	0.00	0.00	0.00	-2532.02	39.88	1593.96	-2522.07	-108.17	1575.28	-1635.11	-148.74	1703.31	-1477.34	0.02	1709.26	0.00	0.00	0.00	1095.32	1864.37	52.52	0.00
0.85000	-2863.15	127.16	17.24	-2882.77	111.23	47.36	-1311.11	26.15	70.20	-1248.02	94.23	91.18	-2411.46	-88.61	59.75	-2539.70	-85.80	41.99	-652.28	-78.71	247.90	-1665.55	-144.13	162.63	2951.00	34.12	1257.41	0.00	0.00	0.00	-2536.98	35.72	1596.60	-2520.48	-108.32	1577.51	-1635.11	-148.74	1703.31	-1477.34	0.02	1709.26	0.00	0.00	0.00	1096.18	1864.81	52.52	0.00
0.86000	-2853.01	128.34	19.36	-2875.48	111.10	47.57	-1311.11	26.15	70.20	-1248.02	94.23	91.18	-2440.37	-89.64	54.84	-2530.53	-86.79	44.02	-652.28	-78.71	247.90	-1665.55	-144.13	162.63	2951.00	34.12	1257.41	0.00	0.00	0.00	-2513.85	37.49	1594.66	-2525.61	-109.95	1578.00	-1635.11	-148.74	1703.31	-1477.34	0.02	1709.26	0.00	0.00	0.00	1097.02	1864.13	52.98	0.00
0.87000	-2832.10	128.72	22.07	-2850.79	112.34	50.71	-1311.11	26.15	70.20	-1248.02	94.23	91.18	-2424.85	-89.59	57.99	-2551.52	-87.08	40.17	-652.28	-78.71	247.90	-1665.55	-144.13	162.63	2951.00	34.12	1257.41	0.00	0.00	0.00	-2509.95	35.46	1595.33	-2495.66	-109.79	1578.17	-1635.11	-148.74	1703.31	-1477.34	0.02	1709.26	0.00	0.00	0.00	1096.44	1864.23	52.60	0.00
0.88000	-2804.96	129.22	25.69	-2842.30	112.73	49.88	-1311.11	26.15	70.20	-1248.02	94.23	91.18	-2433.83	-89.71	55.45	-2544.91	-86.11	42.14	-652.28	-78.71	247.90	-1665.55	-144.13	162.63	2951.00	34.12	1257.41	0.00	0.00	0.00	-2513.89	33.96	1596.80	-2502.71	-112.21	1579.64	-1635.11	-148.74	1703.31	-1477.34	0.02	1709.26	0.00	0.00	0.00	1095.55	1865.13	52.22	0.00
0.89000	-2809.75	129.25	22.62	-2820.07	112.74	50.89	-1311.11	26.15	70.20	-1248.02	94.23	91.18	-2423.09	-87.18	58.73	-2556.61	-87.01	38.85	-652.28	-78.71	247.90	-1665.55	-144.13	162.63	2951.00	34.12	1257.41	0.00	0.00	0.00	-2488.45	34.94	1597.32	-2514.78	-113.40	1579.62	-1635.11	-148.74	1703.31	-1477.34	0.02	1709.26	0.00	0.00	0.00	1096.17	1863.47	53.07	0.00
0.90000	-2781.04	128.29	24.92	-2795.49	112.67	51.06	-1311.11	26.15	70.20	-1248.02	94.23	91.18	-2460.10	-88.46	49.93	-2518.54	-85.18	46.49	-652.28	-78.71	247.90	-1665.55	-144.13	162.63	2951.00	34.12	1257.41	0.00	0.00	0.00	-2467.44	32.58	1597.19	-2491.33	-111.70	1579.92	-1635.11	-148.74	1703.31	-1477.34	0.02	1709.26	0.00	0.00	0.00	1095.86	1863.03	53.07	0.00
0.91000	-2757.69	127.30	25.84	-2760.18	112.15	52.44	-1311.11	26.15	70.20	-1248.02	94.23	91.18	-2438.55	-87.50	55.41	-2544.26	-85.40	42.22	-652.28	-78.71	247.90	-1665.55	-144.13	162.63	2951.00	34.12	1257.41	0.00	0.00	0.00	-2446.53	33.77	1597.37	-2475.63	-114.86	1581.70	-1635.11	-148.74	1703.31	-1477.34	0.02	1709.26	0.00	0.00	0.00	1097.01	1864.29	52.91	0.00
0.92000	-2736.18	126.82	26.35	-2757.91	110.33	47.70	-1311.11	26.15	70.20	-1248.02	94.23	91.18	-2435.44	-87.53	56.55	-2531.07	-86.21	44.26	-652.28	-78.71	247.90	-1665.55	-144.13	162.63	2951.00	34.12	1257.41	0.00	0.00	0.00	-2469.24	30.88	1600.41	-2486.69	-115.36	1582.79	-1635.11	-148.74	1703.31	-1477.34	0.02	1709.26	0.00	0.00	0.00	1096.51	1865.01	52.43	0.00
0.93000	-2696.50	124.91	29.21	-2743.83	109.28	45.09	-1311.11	26.15	70.20	-1248.02	94.23	91.18	-2422.66	-86.32	59.18	-2542.93	-85.27	42.47	-652.28	-78.71	247.90	-1665.55	-144.13	162.63	2951.00	34.12	1257.41	0.00	0.00	0.00	-2477.02	32.32	1601.64	-2466.40	-115.23	1583.12	-1635.11	-148.74	1703.31	-1477.34	0.02	1709.26	0.00	0.00	0.00	1095.90	1864.79	52.43	0.00
0.94000	-2690.01	123.65	26.60	-2713.98	107.53	44.57	-1311.11	26.15	70.20	-1248.02	94.23	91.18	-2436.50	-87.28	58.09	-2541.02	-85.35	42.34	-652.28	-78.71	247.90	-1665.55	-144.13	162.63	2951.00	34.12	1257.41	0.00	0.00	0.00	-2465.03	32.34	1601.38	-2460.57	-115.84	1582.86	-1635.11	-148.74	1703.31	-1477.34	0.02	1709.26	0.00	0.00	0.00	1095.04	1864.04	52.52	0.00
0.95000	-2659.40	122.00	28.12	-2702.43	106.76	41.28	-1311.11	26.15	70.20	-1248.02	94.23	91.18	-2434.30	-86.32	56.88	-2534.73	-83.78	43.84	-652.28	-78.71	247.90	-1665.55	-144.13	162.63	2951.00	34.12	1257.41	0.00	0.00	0.00	-2453.49	29.85	1601.72	-2458.99	-115.82	1583.96	-1635.11	-148.74	1703.31	-1477.34	0.02	1709.26	0.00	0.00	0.00	1096.01	1864.45	52.74	0.00
0.96000	-2639.19	119.75	27.38	-2669.43	106.21	41.25	-1311.11	26.15	70.20	-1248.02	94.23	91.18	-2418.76	-86.54	61.66	-2533.47	-83.03	45.52	-652.28	-78.71	247.90	-1665.55	-144.13	162.63	2951.00	34.12	1257.41	0.00	0.00	0.00	-2447.17	27.82	1602.29	-2437.42	-115.25	1584.93	-1635.11	-148.74	1703.31	-1477.34	0.02	1709.26	0.00	0.00	0.00	1095.95	1864.16	52.62	0.00
0.97000	-2619.05	119.77	27.00	-2635.80	106.48	40.90	-1311.11	26.15	70.20	-1248.02	94.23	91.18	-2432.03	-85.47	58.65	-2535.76	-84.30	44.96	-652.28	-78.71	247.90	-1665.55	-144.13	162.63	2951.00	34.12	1257.41	0.00	0.00	0.00	-2443.17	28.74	1603.79	-2430.66	-116.48	1584.83	-1635.11	-148.74	1703.31	-1477.34	0.02	1709.26	0.00	0.00	0.00	1096.97	1863.87	52.90	0.00
0.98000	-2587.23	118.65	29.26	-2618.84	106.87	37.83	-1311.11	26.15	70.20	-1248.02	94.23	91.18	-2431.99	-85.45	59.81	-2543.20	-83.51	42.71	-652.28	-78.71	247.90	-1665.55	-144.13	162.63	2951.00	34.12	1257.41	0.00	0.00	0.00	-2438.75	29.41	1604.45	-2435.88	-115.84	1585.83	-1635.11	-148.74	1703.31	-1477.34	0.02	1709.26	0.00	0.00	0.00	1096.63	1864.44	52.67	0.00
0.99000	-2552.47	117.62	32.88	-2591.53	107.53	37.36	-1311.11	26.15	70.20	-1248.02	94.23	91.18	-2432.62	-84.42	59.89	-2550.92	-83.10	41.82	-652.28	-78.71	247.90	-1665.55	-144.13	162.63	2951.00	34.12	1257.41	0.00	0.00	0.00	-2432.26	29.03	1605.09	-2440.45	-117.64	1587.14	-1635.11	-148.74	1703.31	-1477.34	0.02	1709.26	0.00	0.00	0.00	1095.73	1865.35	52.24	0.00
1.00000	-2501.54	119.43	39.87	-2561.14	107.64	37.20	-1311.11	26.15	70.20	-1248.02	94.23	91.18	-2441.37	-85.66	57.27	-2550.49	-82.66	41.84	-652.28	-78.71	247.90	-1665.55	-144.13	162.63	2951.00	34.12	1257.41	0.00	0.00	0.00	-2423.94	28.56	1604.80	-2436.73	-117.50	1587.21	-1635.11	-148.74	1703.31	-1477.34	0.02	1709.26	0.00	0.00	0.00	1096.35	1863.99	52.77	0.00
1.01000	-2469.38	118.74	43.19	-2529.03	108.29	37.41	-1311.11	26.15	70.20	-1248.02	94.23	91.18	-2455.31	-83.32	54.11	-2519.70	-82.71	46.91	-652.28	-78.71	247.90	-1665.55	-144.13	162.63	2951.00	34.12	1257.41	0.00	0.00	0.00	-2402.63	29.53	1603.25	-2431.46	-117.65	1588.18	-1635.11	-148.74	1703.31	-1477.34	0.02	1709.26	0.00	0.00	0.00	1096.59	1863.56	53.07	0.00
1.02000	-2429.28	119.28	49.03	-2505.69	108.67	37.11	-1311.11	26.15	70.20	-1248.02	94.23	91.18	-2430.42	-82.29	58.87	-2553.05	-84.11	40.71	-652.28	-78.71	247.90	-1665.55	-144.13	162.63	2951.00	34.12	1257.41	0.00	0.00	0.00	-2425.23	29.52	1605.49	-2410.69	-117.43	1586.58	-1635.11	-148.74	1703.31	-1477.34	0.02	1709.26	0.00	0.00	0.00	1095.56	1863.48	52.90	0.00
1.03000	-2392.65	118.92	52.58	-2495.15	108.74	35.03	-1311.11	26.15	70.20	-1248.02	94.23	91.18	-2438.04	-82.57	56.04	-2546.91	-83.26	40.93	-652.28	-78.71	247.90	-1665.55	-144.13	162.63	2951.00	34.12	1257.41	0.00	0.00	0.00	-2419.92	29.74	1605.44	-2399.49	-116.15	1587.94	-1635.11	-148.74	1703.31	-1477.34	0.02	1709.26	0.00	0.00	0.00	1095.59	1864.57	52.52	0.00
1.04000	-2357.10	118.57	56.02	-2470.15	109.60	36.22	-1311.11	26.15	70.20	-1248.02	94.23	91.18	-2426.36	-83.16	57.78	-2535.98	-82.85	41.56	-652.28	-78.71	247.90	-1665.55	-144.13	162.63	2951.00	34.12	1257.41	0.00	0.00	0.00	-2419.16	31.89	1607.17	-2396.59	-115.88	1588.29	-1635.11	-148.74	1703.31	-1477.34	0.02	1709.26	0.00	0.00	0.00	1095.50	1864.82	52.35	0.00
1.05000	-2322.59	118.23	59.36	-2445.59	110.10	37.95	-1311.11	26.15	70.20	-1248.02	94.23	91.18	-2428.11	-82.76	56.49	-2544.98	-84.59	39.55	-652.28	-78.71	247.90	-1665.55	-144.13	162.63	2951.00	34.12	1257.41	0.00	0.00	0.00	-2407.65	28.36	1607.79	-2398.65	-117.13	1587.73	-1635.11	-148.74	1703.31	-1477.34	0.02	1709.26	0.00	0.00	0.00	1094.56	1863.46	52.67	0.00
1.06000	-2289.13	117.91	62.59	-2400.19	109.97	44.94	-1311.11	26.15	70.20	-1248.02	94.23	91.18	-2442.48	-84.17	53.76	-2542.31	-85.11	38.97	-652.28	-78.71	247.90	-1665.55	-144.13	162.63	2951.00	34.12	1257.41	0.00	0.00	0.00	-2408.68	28.50	1606.85	-2383.18	-115.99	1586.71	-1635.11	-148.74	1703.31	-1477.34	0.02	1709.26	0.00	0.00	0.00	1096.16	1864.13	52.79	0.00
1.07000	-2256.70	117.60	65.71	-2387.49	110.12	45.91	-1311.11	26.15	70.20	-1248.02	94.23	91.18	-2439.09	-83.95	53.21	-2540.33	-85.69	40.11	-652.28	-78.71	247.90	-1665.55	-144.13	162.63	2951.00	34.12	1257.41	0.00	0.00	0.00	-2383.67	30.55	1604.68	-2384.80	-115.97	1587.66	-1635.11	-148.74	1703.31	-1477.34	0.02	1709.26	0.00	0.00	0.00	1096.32	1864.08	52.84	0.00
1.08000	-2225.28	117.31	68.73	-2362.56	112.35	50.95	-1311.11	26.15	70.20	-1248.02	94.23	91.18	-2449.11	-86.17	49.36	-2562.94	-86.59	34.48	-652.28	-78.71	247.90	-1665.55	-144.13	162.63	2951.00	34.12	1257.41	0.00	0.00	0.00	-2413.47	31.00	1605.63	-2382.58	-113.99	1586.71	-1635.11	-148.74	1703.31	-1477.34	0.02	1709.26	0.00	0.00	0.00	1096.82	1863.90	53.02	0.00
1.09000	-2194.86	117.02	71.65	-2299.02	113.53	63.56	-1311.11	26.15	70.20	-1248.02	94.23	91.18	-2421.71	-87.13	55.78	-2546.77	-86.76	36.98	-652.28	-78.71	247.90	-1665.55	-144.13	162.63	2951.00	34.12	1257.41	0.00	0.00	0.00	-2365.15	30.74	1602.30	-2367.82	-113.70	1587.15	-1635.11	-148.74	1703.31	-1477.34	0.02	1709.26	0.00	0.00	0.00	1096.92	1864.03	52.90	0.00
1.10000	-2165.43	116.75	74.46	-2271.57	113.36	69.80	-1311.11	26.15	70.20	-1248.02	94.23	91.18	-2471.24	-89.04	45.57	-2533.25	-87.22	39.03	-652.28	-78.71	247.90	-1665.55	-144.13	162.63	2951.00	34.12	1257.41	0.00	0.00	0.00	-2346.49	31.82	1602.99	-2362.44	-113.08	1586.69	-1635.11	-148.74	1703.31	-1477.34	0.02	1709.26	0.00	0.00	0.00	1095.34	1863.98	52.55	0.00
1.11000	-2136.97	116.50	77.17	-2245.64	115.21	75.29	-1311.11	26.15	70.20	-1248.02	94.23	91.18	-2458.84	-91.18	46.04	-2547.40	-89.38	36.26	-652.28	-78.71	247.90	-1665.55	-144.13	162.63	2951.00	34.12	1257.41	0.00	0.00	0.00	-2382.50	33.09	1603.59	-2358.56	-111.35	1586.66	-1635.11	-148.74	1703.31	-1477.34	0.02	1709.26	0.00	0.00	0.00	1095.35	1864.12	52.71	0.00
1.12000	-2109.48	116.26	79.78	-2213.50	117.12	83.47	-1311.11	26.15	70.20	-1248.02	94.23	91.18	-2465.82	-90.14	45.03	-2535.23	-86.17	38.02	-652.28	-78.71	247.90	-1665.55	-144.13	162.63	2951.00	34.12	1257.41	0.00	0.00	0.00	-2356.21	35.39	1602.45	-2357.75	-110.77	1586.45	-1635.11	-148.74	1703.31	-1477.34	0.02	1709.26	0.00	0.00	0.00	1095.41	1864.05	52.65	0.00
1.13000	-2082.94	116.03	82.30	-2197.77	118.10	88.21	-1311.11	26.15	70.20	-1248.02	94.23	91.18	-2461.94	-91.35	44.03	-2544.35	-88.14	35.57	-652.28	-78.71	247.90	-1665.55	-144.13	162.63	2951.00	34.12	1257.41	0.00	0.00	0.00	-2353.71	35.25	1602.94	-2347.59	-109.55	1586.66	-1635.11	-148.74	1703.31	-1477.34	0.02	1709.26	0.00	0.00	0.00	1096.27	1864.21	52.84	0.00
1.14000	-2057.34	115.81	84.71	-2167.53	119.48	95.29	-1311.11	26.15	70.20	-1248.02	94.23	91.18	-2471.54	-92.56	40.85	-2558.10	-89.43	32.84	-652.28	-78.71	247.90	-1665.55	-144.13	162.63	2951.00	34.12	1257.41	0.00	0.00	0.00	-2331.19	36.99	1600.74	-2340.70	-108.13	1586.47	-1635.11	-148.74	1703.31	-1477.34	0.02	1709.26	0.00	0.00	0.00	1095.40	1863.74	52.89	0.00
1.15000	-2032.66	115.60	87.03	-2141.53	120.76	101.52	-1311.11	26.15	70.20	-1248.02	94.23	91.18	-2428.54	-91.13	50.22	-2541.93	-88.60	35.82	-652.28	-78.71	247.90	-1665.55	-144.13	162.63	2951.00	34.12	1257.41	0.00	0.00	0.00	-2310.07	38.89	1598.90	-2321.57	-105.47	1585.66	-1635.11	-148.74	1703.31	-1477.34	0.02	1709.26	0.00	0.00	0.00	1095.93	1864.76	52.52	0.00
1.16000	-2008.88	115.41	89.26	-2119.43	121.94	106.90	-1311.11	26.15	70.20	-1248.02	94.23	91.18	-2433.42	-90.35	49.39	-2548.62	-87.76	34.57	-652.28	-78.71	247.90	-1665.55	-144.13	162.63	2951.00	34.12	1257.41	0.00	0.00	0.00	-2327.78	40.24	1599.16	-2333.81	-104.54	1585.56	-1635.11	-148.74	1703.31	-1477.34	0.02	1709.26	0.00	0.00	0.00	1095.62	1865.09	52.39	0.00
1.17000	-1986.01	115.23	91.39	-2100.87	123.01	111.41	-1311.11	26.15	70.20	-1248.02	94.23	91.18	-2442.22	-89.51	46.15	-2538.50	-87.82	34.93	-652.28	-78.71	247.90	-1665.55	-144.13	162.63	2951.00	34.12	1257.41	0.00	0.00	0.00	-2322.88	40.57	1599.35	-2334.90	-103.40	1585.13	-1635.11	-148.74	1703.31	-1477.34	0.02	1709.26	0.00	0.00	0.00	1095.72	1865.42	52.18	0.00
1.18000	-1964.02	115.07	93.42	-2085.53	123.96	115.04	-1311.11	26.15	70.20	-1248.02	94.23	91.18	-2439.25	-90.70	47.24	-2533.49	-88.53	35.85	-652.28	-78.71	247.90	-1665.55	-144.13	162.63	2951.00	34.12	1257.41	0.00	0.00	0.00	-2338.21	41.71	1599.58	-2311.70	-100.74	1584.15	-1635.11	-148.74	1703.31	-1477.34	0.02	1709.26	0.00	0.00	0.00	1095.95	1864.71	52.49	0.00
1.19000	-1942.90	114.91	95.36	-2073.05	124.78	117.78	-1311.11	26.15	70.20	-1248.02	94.23	91.18	-2436.07	-90.55	46.48	-2530.80	-87.57	36.43	-652.28	-78.71	247.90	-1665.55	-144.13	162.63	2951.00	34.12	1257.41	0.00	0.00	0.00	-2298.04	44.22	1597.56	-2304.25	-100.90	1583.13	-1635.11	-148.74	1703.31	-1477.34	0.02	1709.26	0.00	0.00	0.00	1095.95	1865.00	52.38	0.00
1.20000	-1922.64	114.77	97.22	-2063.10	125.48	119.62	-1311.11	26.15	70.20	-1248.02	94.23	91.18	-2458.66	-90.47	42.49	-2542.24	-88.78	32.92	-652.28	-78.71	247.90	-1665.55	-144.13	162.63	2951.00	34.12	1257.41	0.00	0.00	0.00	-2319.19	46.59	1598.19	-2304.86	-99.27	1582.39	-1635.11	-148.74	1703.31	-1477.34	0.02	1709.26	0.00	0.00	0.00	1095.66	1865.55	52.13	0.00
1.21000	-1903.23	114.64	98.98	-2055.33	126.04	120.54	-1311.11	26.15	70.20	-1248.02	94.23	91.18	-2460.03	-90.44	40.33	-2538.18	-88.32	32.81	-652.28	-78.71	247.90	-1665.55	-144.13	162.63	2951.00	34.12	1257.41	0.00	0.00	0.00	-2279.20	49.23	1595.90	-2289.43	-95.22	1581.52	-1635.11	-148.74	1703.31	-1477.34	0.02	1709.26	0.00	0.00	0.00	1095.99	1864.42	52.68	0.00
1.22000	-1884.64	114.53	100.65	-2049.40	126.45	120.53	-1311.11	26.15	70.20	-1248.02	94.23	91.18	-2448.28	-89.49	42.92	-2535.27	-87.73	33.67	-652.28	-78.71	247.90	-1665.55	-144.13	162.63	2951.00	34.12	1257.41	0.00	0.00	0.00	-2279.97	49.36	1594.57	-2283.61	-94.39	1581.35	-1635.11	-148.74	1703.31	-1477.34	0.02	1709.26	0.00	0.00	0.00	1096.34	1862.74	53.24	0.00
1.23000	-1866.88	114.42	102.24	-2044.97	126.72	119.59	-1311.11	26.15	70.20	-1248.02	94.23	91.18	-2445.36	-90.06	42.54	-2545.40	-88.54	31.19	-652.28	-78.71	247.90	-1665.55	-144.13	162.63	2951.00	34.12	1257.41	0.00	0.00	0.00	-2281.06	51.04	1593.04	-2286.17	-90.94	1580.69	-1635.11	-148.74	1703.31	-1477.34	0.02	1709.26	0.00	0.00	0.00	1095.75	1862.94	53.02	0.00
1.24000	-1849.92	114.33	103.74	-2041.70	126.84	117.68	-1311.11	26.15	70.20	-1248.02	94.23	91.18	-2465.87	-90.05	36.40	-2559.62	-88.93	28.63	-652.28	-78.71	247.90	-1665.55	-144.13	162.63	2951.00	34.12	1257.41	0.00	0.00	0.00	-2261.04	57.26	1591.14	-2274.31	-89.22	1579.18	-1635.11	-148.74	1703.31	-1477.34	0.02	1709.26	0.00	0.00	0.00	1095.37	1863.80	52.57	0.00
1.25000	-1833.76	114.25	105.15	-2039.24	126.80	114.82	-1311.11	26.15	70.20	-1248.02	94.23	91.18	-2447.99	-90.09	41.06	-2534.50	-87.14	32.66	-652.28	-78.71	247.90	-1665.55	-144.13	162.63	2951.00	34.12	1257.41	0.00	0.00	0.00	-2243.59	58.64	1590.18	-2273.64	-87.81	1578.90	-1635.11	-148.74	1703.31	-1477.34	0.02	1709.26	0.00	0.00	0.00	1096.01	1864.67	52.47	0.00
1.26000	-1818.37	114.18	106.48	-2037.26	126.59	110.97	-1311.11	26.15	70.20	-1248.02	94.23	91.18	-2470.78	-91.36	35.85	-2536.34	-87.70	31.57	-652.28	-78.71	247.90	-1665.55	-144.13	162.63	2951.00	34.12	1257.41	0.00	0.00	0.00	-2261.74	62.21	1591.18	-2272.01	-85.17	1578.83	-1635.11	-148.74	1703.31	-1477.34	0.02	1709.26	0.00	0.00	0.00	1095.81	1863.78	52.85	0.00
1.27000	-1803.75	114.12	107.73	-2035.41	126.20	106.13	-1311.11	26.15	70.20	-1248.02	94.23	91.18	-2479.25	-91.93	33.61	-2546.31	-87.63	29.39	-652.28	-78.71	247.90	-1665.55	-144.13	162.63	2951.00	34.12	1257.41	0.00	0.00	0.00	-2259.73	63.40	1589.94	-2259.94	-83.17	1577.24	-1635.11	-148.74	1703.31	-1477.34	0.02	1709.26	0.00	0.00	0.00	1095.61	1865.38	52.30	0.00
1.28000	-1789.89	114.07	108.89	-2033.33	125.64	100.30	-1311.11	26.15	70.20	-1248.02	94.23	91.18	-2455.32	-90.85	38.59	-2531.36	-87.88	31.95	-652.28	-78.71	247.90	-1665.55	-144.13	162.63	2951.00	34.12	1257.41	0.00	0.00	0.00	-2239.37	64.74	1587.29	-2249.44	-79.59	1576.80	-1635.11	-148.74	1703.31	-1477.34	0.02	1709.26	0.00	0.00	0.00	1094.83	1864.70	52.30	0.00
1.29000	-1776.77	114.04	109.97	-2020.65	125.78	95.85	-1311.11	26.15	70.20	-1248.02	94.23	91.18	-2455.35	-89.84	36.17	-2523.49	-86.99	33.30	-652.28	-78.71	247.90	-1665.55	-144.13	162.63	2951.00	34.12	1257.41	0.00	0.00	0.00	-2223.65	68.89	1587.99	-2245.42	-76.83	1575.04	-1635.11	-148.74	1703.31	-1477.34	0.02	1709.26	0.00	0.00	0.00	1095.46	1863.78	52.69	0.00
1.30000	-1764.37	114.02	110.97	-2033.14	123.66	87.07	-1311.11	26.15	70.20	-1248.02	94.23	91.18	-2469.85	-91.86	32.36	-2546.06	-86.82	28.32	-652.28	-78.71	247.90	-1665.55	-144.13	162.63	2951.00	34.12	1257.41	0.00	0.00	0.00	-2234.48	70.98	1586.47	-2227.77	-73.01	1574.84	-1635.11	-148.74	1703.31	-1477.34	0.02	1709.26	0.00	0.00	0.00	1095.74	1863.54	52.95	0.00
1.31000	-1752.69	114.01	111.90	-2025.12	123.07	82.26	-1311.11	26.15	70.20	-1248.02	94.23	91.18	-2469.33	-89.88	30.94	-2531.74	-86.46	31.06	-652.28	-78.71	247.90	-1665.55	-144.13	162.63	2951.00	34.12	1257.41	0.00	0.00	0.00	-2201.37	75.80	1586.53	-2241.59	-70.96	1574.98	-1635.11	-148.74	1703.31	-1477.34	0.02	1709.26	0.00	0.00	0.00	1095.93	1863.67	52.82	0.00
1.32000	-1741.71	114.01	112.74	-2030.67	122.49	76.34	-1311.11	26.15	70.20	-1248.02	94.23	91.18	-2455.17	-91.03	33.58	-2551.07	-87.28	25.56	-652.28	-78.71	247.90	-1665.55	-144.13	162.63	2951.00	34.12	1257.41	0.00	0.00	0.00	-2226.20	77.61	1586.63	-2220.06	-67.05	1573.73	-1635.11	-148.74	1703.31	-1477.34	0.02	1709.26	0.00	0.00	0.00	1096.32	1863.12	53.02	0.00
1.33000	-1731.42	114.02	113.51	-2022.87	122.83	72.46	-1311.11	26.15	70.20	-1248.02	94.23	91.18	-2475.57	-92.14	27.99	-2545.92	-87.95	25.38	-652.28	-78.71	247.90	-1665.55	-144.13	162.63	2951.00	34.12	1257.41	0.00	0.00	0.00	-2230.86	79.62	1586.38	-2209.56	-64.15	1573.38	-1635.11	-148.74	1703.31	-1477.34	0.02	1709.26	0.00	0.00	0.00	1096.42	1864.01	52.71	0.00
1.34000	-1721.80	114.04	114.21	-2016.34	122.63	69.29	-1311.11	26.15	70.20	-1248.02	94.23	91.18	-2492.28	-92.54	22.61	-2530.95	-86.90	27.92	-652.28	-78.71	247.90	-1665.55	-144.13	162.63	2951.00	34.12	1257.41	0.00	0.00	0.00	-2217.55	83.48	1584.29	-2185.81	-60.69	1573.09	-1635.11	-148.74	1703.31	-1477.34	0.02	1709.26	0.00	0.00	0.00	1096.06	1864.28	52.52	0.00
1.35000	-1712.85	114.07	114.83	-2028.71	123.08	63.36	-1311.11	26.15	70.20	-1248.02	94.23	91.18	-2497.46	-92.63	20.47	-2539.68	-86.90	25.03	-652.28	-78.71	247.90	-1665.55	-144.13	162.63	2951.00	34.12	1257.41	0.00	0.00	0.00	-2203.92	88.25	1583.51	-2179.23	-58.05	1571.85	-1635.11	-148.74	1703.31	-1477.34	0.02	1709.26	0.00	0.00	0.00	1096.06	1863.44	52.86	0.00
1.36000	-1704.55	114.12	115.37	-2024.36	122.92	59.91	-1311.11	26.15	70.20	-1248.02	94.23	91.18	-2507.01	-94.05	17.71	-2528.64	-87.02	26.67	-652.28	-78.71	247.90	-1665.55	-144.13	162.63	2951.00	34.12	1257.41	0.00	0.00	0.00	-2187.82	90.41	1583.61	-2176.34	-53.79	1572.23	-1635.11	-148.74	1703.31	-1477.34	0.02	1709.26	0.00	0.00	0.00	1095.90	1863.44	52.88	0.00
1.37000	-1696.88	114.17	115.85	-2023.51	122.51	57.36	-1311.11	26.15	70.20	-1248.02	94.23	91.18	-2498.89	-93.63	17.94	-2533.13	-87.16	23.67	-652.28	-78.71	247.90	-1665.55	-144.13	162.63	2951.00	34.12	1257.41	0.00	0.00	0.00	-2173.74	92.30	1584.34	-2179.13	-52.44	1573.04	-1635.11	-148.74	1703.31	-1477.34	0.02	1709.26	0.00	0.00	0.00	1094.95	1864.39	52.40	0.00
1.38000	-1689.83	114.24	116.25	-2038.46	122.39	51.10	-1311.11	26.15	70.20	-1248.02	94.23	91.18	-2487.47	-92.30	18.21	-2539.03	-87.59	20.93	-652.28	-78.71	247.90	-1665.55	-144.13	162.63	2951.00	34.12	1257.41	0.00	0.00	0.00	-2171.59	97.86	1583.97	-2165.77	-49.12	1573.31	-1635.11	-148.74	1703.31	-1477.34	0.02	1709.26	0.00	0.00	0.00	1095.18	1865.44	52.00	0.00
1.39000	-1683.40	114.32	116.58	-2035.74	122.45	49.73	-1311.11	26.15	70.20	-1248.02	94.23	91.18	-2488.06	-92.48	16.92	-2539.61	-88.62	20.16	-652.28	-78.71	247.90	-1665.55	-144.13	162.63	2951.00	34.12	1257.41	0.00	0.00	0.00	-2170.93	100.31	1585.67	-2162.53	-45.21	1574.09	-1635.11	-148.74	1703.31	-1477.34	0.02	1709.26	0.00	0.00	0.00	1096.14	1864.34	52.71	0.00
1.40000	-1677.56	114.40	116.85	-2030.03	122.50	49.58	-1311.11	26.15	70.20	-1248.02	94.23	91.18	-2487.05	-92.74	15.68	-2533.21	-89.00	19.65	-652.28	-78.71	247.90	-1665.55	-144.13	162.63	2951.00	34.12	1257.41	0.00	0.00	0.00	-2170.56	102.29	1586.88	-2152.71	-41.81	1574.74	-1635.11	-148.74	1703.31	-1477.34	0.02	1709.26	0.00	0.00	0.00	1096.23	1863.00	53.22	0.00
1.41000	-1672.31	114.50	117.04	-2044.63	122.84	44.90	-1311.11	26.15	70.20	-1248.02	94.23	91.18	-2485.95	-93.29	15.15	-2531.83	-89.39	18.59	-652.28	-78.71	247.90	-1665.55	-144.13	162.63	2951.00	34.12	1257.41	0.00	0.00	0.00	-2159.66	107.04	1585.94	-2143.85	-39.16	1576.07	-1635.11	-148.74	1703.31	-1477.34	0.02	1709.26	0.00	0.00	0.00	1096.70	1864.46	52.81	0.00
1.42000	-1667.63	114.61	117.17	-2029.00	122.20	46.82	-1311.11	26.15	70.20	-1248.02	94.23	91.18	-2469.34	-93.57	16.47	-2524.17	-89.68	17.95	-652.28	-78.71	247.90	-1665.55	-144.13	162.63	2951.00	34.12	1257.41	0.00	0.00	0.00	-2131.35	108.91	1586.43	-2135.84	-37.09	1576.50	-1635.11	-148.74	1703.31	-1477.34	0.02	1709.26	0.00	0.00	0.00	1096.41	1863.77	52.89	0.00
1.43000	-1663.51	114.73	117.24	-2049.05	121.38	41.29	-1311.11	26.15	70.20	-1248.02	94.23	91.18	-2474.04	-94.11	14.73	-2519.43	-89.88	17.38	-652.28	-78.71	247.90	-1665.55	-144.13	162.63	2951.00	34.12	1257.41	0.00	0.00	0.00	-2137.94	112.40	1588.29	-2139.23	-34.72	1577.21	-1635.11	-148.74	1703.31	-1477.34	0.02	1709.26	0.00	0.00	0.00	1095.57	1863.75	52.78	0.00
1.44000	-1659.93	114.86	117.24	-2039.70	122.13	42.90	-1311.11	26.15	70.20	-1248.02	94.23	91.18	-2483.07	-94.96	10.86	-2523.17	-90.07	15.23	-652.28	-78.71	247.90	-1665.55	-144.13	162.63	2951.00	34.12	1257.41	0.00	0.00	0.00	-2142.79	114.58	1590.21	-2131.46	-32.80	1579.89	-1635.11	-148.74	1703.31	-1477.34	0.02	1709.26	0.00	0.00	0.00	1095.68	1863.79	52.85	0.00
1.45000	-1656.88	115.00	117.17	-2041.36	121.59	41.94	-1311.11	26.15	70.20	-1248.02	94.23	91.18	-2481.31	-94.91	9.64	-2513.03	-90.44	16.45	-652.28	-78.71	247.90	-1665.55	-144.13	162.63	2951.00	34.12	1257.41	0.00	0.00	0.00	-2127.22	119.30	1590.30	-2115.55	-28.97	1580.59	-1635.11	-148.74	1703.31	-1477.34	0.02	1709.26	0.00	0.00	0.00	1095.66	1863.20	53.15	0.00
1.46000	-1654.36	115.15	117.05	-2032.17	121.68	42.86	-1311.11	26.15	70.20	-1248.02	94.23	91.18	-2482.76	-95.76	7.40	-2501.54	-90.25	17.92	-652.28	-78.71	247.90	-1665.55	-144.13	162.63	2951.00	34.12	1257.41	0.00	0.00	0.00	-2116.87	120.07	1590.82	-2099.15	-26.28	1582.03	-1635.11	-148.74	1703.31	-1477.34	0.02	1709.26	0.00	0.00	0.00	1095.75	1864.27	52.74	0.00
1.47000	-1652.34	115.31	116.86	-2041.47	121.70	40.60	-1311.11	26.15	70.20	-1248.02	94.23	91.18	-2456.65	-95.88	9.46	-2498.42	-89.91	18.14	-652.28	-78.71	247.90	-1665.55	-144.13	162.63	2951.00	34.12	1257.41	0.00	0.00	0.00	-2088.70	122.87	1591.31	-2103.36	-22.91	1583.82	-1635.11	-148.74	1703.31	-1477.34	0.02	1709.26	0.00	0.00	0.00	1095.93	1865.14	52.46	0.00
1.48000	-1650.81	115.47	116.62	-2033.20	122.17	41.95	-1311.11	26.15	70.20	-1248.02	94.23	91.18	-2465.48	-97.12	5.45	-2495.24	-90.66	19.04	-652.28	-78.71	247.90	-1665.55	-144.13	162.63	2951.00	34.12	1257.41	0.00	0.00	0.00	-2105.88	125.91	1594.52	-2094.48	-19.70	1584.28	-1635.11	-148.74	1703.31	-1477.34	0.02	1709.26	0.00	0.00	0.00	1096.06	1864.22	52.78	0.00
1.49000	-1649.76	115.65	116.31	-2030.20	122.73	42.46	-1311.11	26.15	70.20	-1248.02	94.23	91.18	-2458.92	-97.44	3.58	-2493.63	-91.43	19.82	-652.28	-78.71	247.90	-1665.55	-144.13	162.63	2951.00	34.12	1257.41	0.00	0.00	0.00	-2097.10	127.08	1595.94	-2076.99	-18.38	1585.27	-1635.11	-148.74	1703.31	-1477.34	0.02	1709.26	0.00	0.00	0.00	1096.67	1864.35	52.76	0.00
1.50000	-1649.18	115.84	115.95	-2038.67	121.43	39.94	-1311.11	26.15	70.20	-1248.02	94.23	91.18	-2449.45	-98.22	2.35	-2475.14	-90.48	24.24	-652.28	-78.71	247.90	-1665.55	-144.13	162.63	2951.00	34.12	1257.41	0.00	0.00	0.00	-2093.15	127.88	1596.89	-2063.48	-15.27	1587.17	-1635.11	-148.74	1703.31	-1477.34	0.02	1709.26	0.00	0.00	0.00	1097.07	1865.34	52.45	0.00
1.51000	-1649.05	116.04	115.53	-2037.46	122.24	39.59	-1311.11	26.15	70.20	-1248.02	94.23	91.18	-2436.85	-97.70	1.56	-2481.13	-91.20	24.86	-652.28	-78.71	247.90	-1665.55	-144.13	162.63	2951.00	34.12	1257.41	0.00	0.00	0.00	-2086.92	131.01	1598.26	-2069.17	-13.37	1588.72	-1635.11	-148.74	1703.31	-1477.34	0.02	1709.26	0.00	0.00	0.00	1095.43	1863.86	52.57	0.00
1.52000	-1649.36	116.25	115.06	-2044.01	122.52	38.37	-1311.11	26.15	70.20	-1248.02	94.23	91.18	-2432.61	-98.47	-0.19	-2474.56	-92.04	28.18	-652.28	-78.71	247.90	-1665.55	-144.13	162.63	2951.00	34.12	1257.41	0.00	0.00	0.00	-2058.91	132.75	1598.40	-2061.85	-13.00	1589.34	-1635.11	-148.74	1703.31	-1477.34	0.02	1709.26	0.00	0.00	0.00	1095.33	1863.89	52.56	0.00
1.53000	-1650.10	116.47	114.53	-2038.15	122.83	38.85	-1311.11	26.15	70.20	-1248.02	94.23	91.18	-2411.29	-99.30	4.17	-2463.80	-91.49	33.23	-652.28	-78.71	247.90	-1665.55	-144.13	162.63	2951.00	34.12	1257.41	0.00	0.00	0.00	-2072.59	136.19	1600.36	-2063.81	-10.73	1591.01	-1635.11	-148.74	1703.31	-1477.34	0.02	1709.26	0.00	0.00	0.00	1096.68	1865.34	52.32	0.00
1.54000	-1651.26	116.69	113.94	-2038.59	122.64	38.75	-1311.11	26.15	70.20	-1248.02	94.23	91.18	-2405.69	-100.48	7.77	-2445.74	-91.88	40.46	-652.28	-78.71	247.90	-1665.55	-144.13	162.63	2951.00	34.12	1257.41	0.00	0.00	0.00	-2065.89	135.90	1602.37	-2061.22	-8.01	1592.86	-1635.11	-148.74	1703.31	-1477.34	0.02	1709.26	0.00	0.00	0.00	1095.76	1864.34	52.50	0.00
1.55000	-1652.81	116.93	113.31	-2045.80	122.44	36.54	-1311.11	26.15	70.20	-1248.02	94.23	91.18	-2402.03	-101.56	11.49	-2430.80	-92.75	46.20	-652.28	-78.71	247.90	-1665.55	-144.13	162.63	2951.00	34.12	1257.41	0.00	0.00	0.00	-2052.21	139.25	1603.22	-2047.92	-6.88	1594.12	-1635.11	-148.74	1703.31	-1477.34	0.02	1709.26	0.00	0.00	0.00	1096.25	1865.74	52.17	0.00
1.56000	-1654.76	117.17	112.62	-2040.00	123.05	37.26	-1311.11	26.15	70.20	-1248.02	94.23	91.18	-2390.04	-101.87	15.91	-2406.48	-92.37	53.77	-652.28	-78.71	247.90	-1665.55	-144.13	162.63	2951.00	34.12	1257.41	0.00	0.00	0.00	-2055.63	141.21	1605.41	-2047.36	-5.96	1595.76	-1635.11	-148.74	1703.31	-1477.34	0.02	1709.26	0.00	0.00	0.00	1096.50	1864.66	52.63	0.00
1.57000	-1657.08	117.43	111.89	-2040.90	122.88	36.30	-1311.11	26.15	70.20	-1248.02	94.23	91.18	-2382.44	-102.10	19.37	-2401.45	-92.09	56.33	-652.28	-78.71	247.90	-1665.55	-144.13	162.63	2951.00	34.12	1257.41	0.00	0.00	0.00	-2057.62	143.69	1606.06	-2035.80	-4.19	1595.81	-1635.11	-148.74	1703.31	-1477.34	0.02	1709.26	0.00	0.00	0.00	1096.90	1864.57	52.68	0.00
1.58000	-1659.76	117.69	111.11	-2038.80	123.82	36.38	-1311.11	26.15	70.20	-1248.02	94.23	91.18	-2365.71	-102.26	24.29	-2386.43	-92.05	60.25	-652.28	-78.71	247.90	-1665.55	-144.13	162.63	2951.00	34.12	1257.41	0.00	0.00	0.00	-2025.61	143.00	1605.99	-2022.86	-2.32	1596.96	-1635.11	-148.74	1703.31	-1477.34	0.02	1709.26	0.00	0.00	0.00	1095.17	1865.18	52.15	0.00
1.59000	-1662.79	117.96	110.27	-2053.81	121.85	32.40	-1311.11	26.15	70.20	-1248.02	94.23	91.18	-2365.65	-102.14	24.29	-2366.86	-91.67	63.85	-652.28	-78.71	247.90	-1665.55	-144.13	162.63	2951.00	34.12	1257.41	0.00	0.00	0.00	-2034.04	144.03	1606.31	-2010.75	-2.26	1596.95	-1635.11	-148.74	1703.31	-1477.34	0.02	1709.26	0.00	0.00	0.00	1094.77	1865.22	52.08	0.00
1.60000	-1666.16	118.24	109.40	-2041.99	122.73	34.58	-1311.11	26.15	70.20	-1248.02	94.23	91.18	-2341.25	-101.42	28.68	-2359.15	-91.02	64.20	-652.28	-78.71	247.90	-1665.55	-144.13	162.63	2951.00	34.12	1257.41	0.00	0.00	0.00	-2015.51	145.20	1608.12	-2030.89	-1.07	1599.41	-1635.11	-148.74	1703.31	-1477.34	0.02	1709.26	0.00	0.00	0.00	1095.84	1864.49	52.54	0.00
1.61000	-1669.85	118.53	108.47	-2039.25	122.52	33.92	-1311.11	26.15	70.20	-1248.02	94.23	91.18	-2325.70	-100.28	30.26	-2340.08	-90.51	65.85	-652.28	-78.71	247.90	-1665.55	-144.13	162.63	2951.00	34.12	1257.41	0.00	0.00	0.00	-2027.57	146.99	1608.67	-2016.63	-0.12	1599.68	-1635.11	-148.74	1703.31	-1477.34	0.02	1709.26	0.00	0.00	0.00	1097.00	1863.29	53.20	0.00
1.62000	-1673.85	118.83	107.51	-2032.00	123.56	35.39	-1311.11	26.15	70.20	-1248.02	94.23	91.18	-2296.69	-99.45	33.08	-2321.12	-89.62	66.66	-652.28	-78.71	247.90	-1665.55	-144.13	162.63	2951.00	34.12	1257.41	0.00	0.00	0.00	-2027.85	145.98	1610.17	-2002.32	0.90	1600.15	-1635.11	-148.74	1703.31	-1477.34	0.02	1709.26	0.00	0.00	0.00	1095.73	1864.25	52.54	0.00
1.63000	-1678.15	119.14	106.49	-2057.39	122.37	29.81	-1311.11	26.15	70.20	-1248.02	94.23	91.18	-2274.18	-98.31	33.74	-2309.33	-89.24	64.70	-652.28	-78.71	247.90	-1665.55	-144.13	162.63	2951.00	34.12	1257.41	0.00	0.00	0.00	-2008.37	146.72	1611.23	-2007.51	1.05	1601.46	-1635.11	-148.74	1703.31	-1477.34	0.02	1709.26	0.00	0.00	0.00	1096.25	1864.19	52.79	0.00
1.64000	-1682.74	119.46	105.44	-2040.70	122.01	32.81	-1311.11	26.15	70.20	-1248.02	94.23	91.18	-2268.11	-97.50	31.25	-2286.66	-87.75	64.62	-652.28	-78.71	247.90	-1665.55	-144.13	162.63	2951.00	34.12	1257.41	0.00	0.00	0.00	-2012.49	147.71	1611.51	-2000.41	2.58	1602.34	-1635.11	-148.74	1703.31	-1477.34	0.02	1709.26	0.00	0.00	0.00	1096.01	1864.54	52.64	0.00
1.65000	-1687.59	119.78	104.35	-2045.71	122.88	31.63	-1311.11	26.15	70.20	-1248.02	94.23	91.18	-2246.49	-96.38	31.70	-2262.47	-86.63	64.43	-652.28	-78.71	247.90	-1665.55	-144.13	162.63	2951.00	34.12	1257.41	0.00	0.00	0.00	-1993.91	148.93	1611.60	-1994.39	2.48	1602.93	-1635.11	-148.74	1703.31	-1477.34	0.02	1709.26	0.00	0.00	0.00	1096.33	1863.38	52.91	0.00
1.66000	-1692.70	120.11	103.21	-2036.59	122.63	32.69	-1311.11	26.15	70.20	-1248.02	94.23	91.18	-2229.67	-95.61	30.83	-2239.13	-86.01	63.56	-652.28	-78.71	247.90	-1665.55	-144.13	162.63	2951.00	34.12	1257.41	0.00	0.00	0.00	-1987.57	148.20	1612.72	-1997.40	1.93	1603.60	-1635.11	-148.74	1703.31	-1477.34	0.02	1709.26	0.00	0.00	0.00	1096.66	1865.03	52.44	0.00
1.67000	-1698.06	120.45	102.04	-2042.37	121.99	31.68	-1311.11	26.15	70.20	-1248.02	94.23	91.18	-2210.13	-96.08	30.84	-2220.22	-85.45	61.84	-652.28	-78.71	247.90	-1665.55	-144.13	162.63	2951.00	34.12	1257.41	0.00	0.00	0.00	-2000.54	148.68	1613.81	-1984.81	3.74	1603.44	-1635.11	-148.74	1703.31	-1477.34	0.02	1709.26	0.00	0.00	0.00	1096.45	1864.76	52.58	0.00
1.68000	-1703.65	120.80	100.83	-2044.80	122.26	31.07	-1311.11	26.15	70.20	-1248.02	94.23	91.18	-2189.92	-95.41	29.90	-2196.01	-85.33	60.49	-652.28	-78.71	247.90	-1665.55	-144.13	162.63	2951.00	34.12	1257.41	0.00	0.00	0.00	-1994.50	149.59	1614.79	-1956.79	3.70	1603.18	-1635.11	-148.74	1703.31	-1477.34	0.02	1709.26	0.00	0.00	0.00	1096.09	1863.95	52.84	0.00
1.69000	-1709.46	121.16	99.58	-2045.68	122.00	30.98	-1311.11	26.15	70.20	-1248.02	94.23	91.18	-2163.36	-95.61	31.07	-2177.29	-85.31	58.54	-652.28	-78.71	247.90	-1665.55	-144.13	162.63	2951.00	34.12	1257.41	0.00	0.00	0.00	-1980.77	148.34	1614.44	-1957.89	4.82	1603.90	-1635.11	-148.74	1703.31	-1477.34	0.02	1709.26	0.00	0.00	0.00	1096.12	1864.18	52.87	0.00
1.70000	-1715.47	121.52	98.30	-2050.27	121.86	29.72	-1311.11	26.15	70.20	-1248.02	94.23	91.18	-2144.80	-96.82	30.31	-2156.96	-86.13	56.86	-652.28	-78.71	247.90	-1665.55	-144.13	162.63	2951.00	34.12	1257.41	0.00	0.00	0.00	-1972.81	149.25	1614.75	-1951.12	3.64	1603.92	-1635.11	-148.74	1703.31	-1477.34	0.02	1709.26	0.00	0.00	0.00	1095.71	1863.61	52.87	0.00
1.71000	-1721.68	121.90	96.99	-2054.69	121.61	29.47	-1311.11	26.15	70.20	-1248.02	94.23	91.18	-2114.71	-97.38	31.29	-2136.69	-87.10	54.99	-652.28	-78.71	247.90	-1665.55	-144.13	162.63	2951.00	34.12	1257.41	0.00	0.00	0.00	-1974.32	150.42	1616.67	-1950.97	2.31	1604.26	-1635.11	-148.74	1703.31	-1477.34	0.02	1709.26	0.00	0.00	0.00	1096.49	1864.61	52.62	0.00
1.72000	-1728.06	122.28	95.64	-2050.22	121.42	30.81	-1311.11	26.15	70.20	-1248.02	94.23	91.18	-2083.71	-98.85	34.00	-2113.64	-88.41	53.50	-652.28	-78.71	247.90	-1665.55	-144.13	162.63	2951.00	34.12	1257.41	0.00	0.00	0.00	-1968.08	151.21	1616.32	-1935.80	3.11	1604.18	-1635.11	-148.74	1703.31	-1477.34	0.02	1709.26	0.00	0.00	0.00	1096.30	1864.64	52.59	0.00
1.73000	-1734.61	122.66	94.26	-2042.39	120.36	32.55	-1311.11	26.15	70.20	-1248.02	94.23	91.18	-2063.88	-100.03	34.62	-2089.72	-89.54	52.83	-652.28	-78.71	247.90	-1665.55	-144.13	162.63	2951.00	34.12	1257.41	0.00	0.00	0.00	-1945.62	150.08	1615.71	-1934.46	3.54	1604.39	-1635.11	-148.74	1703.31	-1477.34	0.02	1709.26	0.00	0.00	0.00	1096.06	1864.45	52.57	0.00
1.74000	-1741.32	123.06	92.84	-2045.04	120.95	32.04	-1311.11	26.15	70.20	-1248.02	94.23	91.18	-2027.79	-100.56	39.30	-2063.95	-90.90	52.52	-652.28	-78.71	247.90	-1665.55	-144.13	162.63	2951.00	34.12	1257.41	0.00	0.00	0.00	-1946.58	150.40	1616.51	-1946.31	2.40	1604.77	-1635.11	-148.74	1703.31	-1477.34	0.02	1709.26	0.00	0.00	0.00	1096.66	1864.91	52.48	0.00
1.75000	-1748.17	123.46	91.40	-2040.78	119.36	33.30	-1311.11	26.15	70.20	-1248.02	94.23	91.18	-1982.68	-103.99	56.88	-2019.75	-91.31	56.39	-652.28	-78.71	247.90	-1665.55	-144.13	162.63	2951.00	34.12	1257.41	0.00	0.00	0.00	-1951.25	149.50	1616.96	-1935.51	2.06	1604.20	-1635.11	-148.74	1703.31	-1477.34	0.02	1709.26	0.00	0.00	0.00	1094.82	1863.68	52.56	0.00
1.76000	-1755.14	123.87	89.93	-2040.81	119.85	32.91	-1311.11	26.15	70.20	-1248.02	94.23	91.18	-1957.83	-105.57	59.91	-1996.97	-92.92	56.69	-652.28	-78.71	247.90	-1665.55	-144.13	162.63	2951.00	34.12	1257.41	0.00	0.00	0.00	-1930.19	148.79	1615.94	-1922.94	0.47	1604.20	-1635.11	-148.74	1703.31	-1477.34	0.02	1709.26	0.00	0.00	0.00	1096.37	1863.72	52.99	0.00
1.77000	-1762.23	124.29	88.43	-2031.54	121.13	35.54	-1311.11	26.15	70.20	-1248.02	94.23	91.18	-1932.66	-106.63	62.63	-1973.85	-95.22	69.59	-652.28	-78.71	247.90	-1665.55	-144.13	162.63	2951.00	34.12	1257.41	0.00	0.00	0.00	-1929.40	148.80	1615.56	-1921.88	2.02	1604.18	-1635.11	-148.74	1703.31	-1477.34	0.02	1709.26	0.00	0.00	0.00	1096.14	1864.31	52.75	0.00
1.78000	-1769.42	124.72	86.91	-2046.33	120.25	32.46	-1311.11	26.15	70.20	-1248.02	94.23	91.18	-1908.53	-107.45	66.02	-1949.78	-95.35	72.21	-652.28	-78.71	247.90	-1665.55	-144.13	162.63	2951.00	34.12	1257.41	0.00	0.00	0.00	-1946.80	147.69	1617.25	-1911.66	1.80	1603.60	-1635.11	-148.74	1703.31	-1477.34	0.02	1709.26	0.00	0.00	0.00	1095.14	1865.01	52.14	0.00
1.79000	-1776.70	125.15	85.36	-2039.84	120.17	33.63	-1311.11	26.15	70.20	-1248.02	94.23	91.18	-1880.20	-106.78	70.46	-1932.12	-96.25	73.08	-652.28	-78.71	247.90	-1665.55	-144.13	162.63	2951.00	34.12	1257.41	0.00	0.00	0.00	-1925.16	146.25	1616.26	-1916.31	-0.09	1604.08	-1635.11	-148.74	1703.31	-1477.34	0.02	1709.26	0.00	0.00	0.00	1095.34	1864.98	52.17	0.00
1.80000	-1784.05	125.59	83.78	-2049.26	120.66	31.21	-1311.11	26.15	70.20	-1248.02	94.23	91.18	-1856.83	-107.66	74.44	-1909.08	-98.11	75.31	-652.28	-78.71	247.90	-1665.55	-144.13	162.63	2951.00	34.12	1257.41	0.00	0.00	0.00	-1916.92	146.42	1615.32	-1913.69	-0.75	1604.50	-1635.11	-148.74	1703.31	-1477.34	0.02	1709.26	0.00	0.00	0.00	1095.29	1865.10	52.16	0.00
1.81000	-1791.47	126.04	82.19	-2038.77	121.22	33.61	-1311.11	26.15	70.20	-1248.02	94.23	91.18	-1837.08	-108.45	77.99	-1890.40	-99.06	76.98	-652.28	-78.71	247.90	-1665.55	-144.13	162.63	2951.00	34.12	1257.41	0.00	0.00	0.00	-1913.71	145.69	1615.60	-1904.81	-1.80	1603.53	-1635.11	-148.74	1703.31	-1477.34	0.02	1709.26	0.00	0.00	0.00	1095.61	1864.05	52.63	0.00
1.82000	-1798.94	126.49	80.57	-2044.98	122.08	32.21	-1311.11	26.15	70.20	-1248.02	94.23	91.18	-1816.06	-109.33	82.35	-1864.69	-99.45	81.12	-652.28	-78.71	247.90	-1665.55	-144.13	162.63	2951.00	34.12	1257.41	0.00	0.00	0.00	-1918.11	142.12	1615.08	-1893.18	-1.84	1603.51	-1635.11	-148.74	1703.31	-1477.34	0.02	1709.26	0.00	0.00	0.00	1095.94	1862.72	53.19	0.00
1.83000	-1806.44	126.95	78.93	-2040.22	121.24	32.39	-1311.11	26.15	70.20	-1248.02	94.23	91.18	-1796.08	-108.36	87.82	-1837.89	-99.40	86.05	-652.28	-78.71	247.90	-1665.55	-144.13	162.63	2951.00	34.12	1257.41	0.00	0.00	0.00	-1898.01	142.72	1615.61	-1883.37	-2.64	1602.55	-1635.11	-148.74	1703.31	-1477.34	0.02	1709.26	0.00	0.00	0.00	1095.70	1863.45	52.83	0.00
1.84000	-1813.96	127.42	77.27	-2041.19	122.05	32.07	-1311.11	26.15	70.20	-1248.02	94.23	91.18	-1766.53	-106.84	96.17	-1819.08	-99.60	89.92	-652.28	-78.71	247.90	-1665.55	-144.13	162.63	2951.00	34.12	1257.41	0.00	0.00	0.00	-1903.37	141.70	1615.82	-1890.76	-4.36	1602.84	-1635.11	-148.74	1703.31	-1477.34	0.02	1709.26	0.00	0.00	0.00	1096.35	1864.81	52.46	0.00
1.85000	-1821.50	127.89	75.59	-2042.71	121.10	31.61	-1311.11	26.15	70.20	-1248.02	94.23	91.18	-1754.58	-108.68	100.52	-1800.92	-99.07	94.21	-652.28	-78.71	247.90	-1665.55	-144.13	162.63	2951.00	34.12	1257.41	0.00	0.00	0.00	-1888.52	141.06	1614.94	-1877.03	-5.07	1602.43	-1635.11	-148.74	1703.31	-1477.34	0.02	1709.26	0.00	0.00	0.00	1096.22	1864.49	52.60	0.00
1.86000	-1829.03	128.37	73.89	-2048.10	121.92	30.39	-1311.11	26.15	70.20	-1248.02	94.23	91.18	-1735.47	-110.41	108.07	-1779.33	-100.05	99.17	-652.28	-78.71	247.90	-1665.55	-144.13	162.63	2951.00	34.12	1257.41	0.00	0.00	0.00	-1877.51	139.50	1614.44	-1872.69	-6.45	1601.42	-1635.11	-148.74	1703.31	-1477.34	0.02	1709.26	0.00	0.00	0.00	1095.89	1864.61	52.43	0.00
1.87000	-1836.55	128.86	72.18	-2027.37	122.10	33.86	-1311.11	26.15	70.20	-1248.02	94.23	91.18	-1718.05	-111.14	114.25	-1762.97	-100.89	103.85	-652.28	-78.71	247.90	-1665.55	-144.13	162.63	2951.00	34.12	1257.41	0.00	0.00	0.00	-1877.74	140.42	1614.22	-1862.15	-6.98	1600.79	-1635.11	-148.74	1703.31	-1477.34	0.02	1709.26	0.00	0.00	0.00	1095.80	1865.17	52.26	0.00
1.88000	-1844.03	129.35	70.45	-2048.62	122.79	29.30	-1311.11	26.15	70.20	-1248.02	94.23	91.18	-1701.46	-111.40	120.52	-1740.08	-100.48	110.09	-652.28	-78.71	247.90	-1665.55	-144.13	162.63	2951.00	34.12	1257.41	0.00	0.00	0.00	-1875.97	137.04	1613.81	-1854.84	-8.42	1600.09	-1635.11	-148.74	1703.31	-1477.34	0.02	1709.26	0.00	0.00	0.00	1095.85	1865.39	52.05	0.00
1.89000	-1851.48	129.85	68.71	-2043.55	123.11	30.86	-1311.11	26.15	70.20	-1248.02	94.23	91.18	-1685.50	-111.32	126.56	-1716.08	-99.54	116.73	-652.28	-78.71	247.90	-1665.55	-144.13	162.63	2951.00	34.12	1257.41	0.00	0.00	0.00	-1876.52	135.07	1614.40	-1859.19	-12.22	1600.04	-1635.11	-148.74	1703.31	-1477.34	0.02	1709.26	0.00	0.00	0.00	1096.34	1865.57	52.22	0.00
1.90000	-1858.87	130.36	66.95	-2039.76	123.10	30.86	-1311.11	26.15	70.20	-1248.02	94.23	91.18	-1669.44	-110.13	132.73	-1711.76	-101.18	120.47	-652.28	-78.71	247.90	-1665.55	-144.13	162.63	2951.00	34.12	1257.41	0.00	0.00	0.00	-1852.99	134.66	1613.22	-1856.97	-13.55	1599.12	-1635.11	-148.74	1703.31	-1477.34	0.02	1709.26	0.00	0.00	0.00	1096.01	1864.83	52.41	0.00
1.91000	-1866.19	130.87	65.19	-2041.86	123.49	30.47	-1311.11	26.15	70.20	-1248.02	94.23	91.18	-1655.43	-111.07	137.95	-1699.18	-102.73	124.35	-652.28	-78.71	247.90	-1665.55	-144.13	162.63	2951.00	34.12	1257.41	0.00	0.00	0.00	-1859.42	131.12	1613.08	-1841.47	-13.61	1598.56	-1635.11	-148.74	1703.31	-1477.34	0.02	1709.26	0.00	0.00	0.00	1095.88	1864.54	52.31	0.00
1.92000	-1873.43	131.39	63.41	-2043.45	122.92	29.71	-1311.11	26.15	70.20	-1248.02	94.23	91.18	-1641.06	-110.15	143.50	-1685.10	-102.74	128.66	-652.28	-78.71	247.90	-1665.55	-144.13	162.63	2951.00	34.12	1257.41	0.00	0.00	0.00	-1846.23	130.10	1611.63	-1827.78	-16.01	1596.62	-1635.11	-148.74	1703.31	-1477.34	0.02	1709.26	0.00	0.00	0.00	1095.54	1864.44	52.42	0.00
1.93000	-1880.58	131.91	61.62	-2040.39	123.72	30.16	-1311.11	26.15	70.20	-1248.02	94.23	91.18	-1628.45	-110.80	147.91	-1671.95	-103.06	132.23	-652.28	-78.71	247.90	-1665.55	-144.13	162.63	2951.00	34.12	1257.41	0.00	0.00	0.00	-1826.34	129.32	1611.13	-1818.26	-17.62	1596.47	-1635.11	-148.74	1703.31	-1477.34	0.02	1709.26	0.00	0.00	0.00	1095.93	1863.21	52.99	0.00
1.94000	-1887.62	132.44	59.82	-2027.22	123.50	32.65	-1311.11	26.15	70.20	-1248.02	94.23	91.18	-1616.51	-111.12	151.71	-1659.80	-103.28	135.22	-652.28	-78.71	247.90	-1665.55	-144.13	162.63	2951.00	34.12	1257.41	0.00	0.00	0.00	-1842.86	126.75	1611.62	-1819.48	-19.76	1595.59	-1635.11	-148.74	1703.31	-1477.34	0.02	1709.26	0.00	0.00	0.00	1095.96	1864.53	52.53	0.00
1.95000	-1894.53	132.98	58.02	-2040.37	123.09	30.18	-1311.11	26.15	70.20	-1248.02	94.23	91.18	-1606.81	-113.13	153.86	-1649.23	-103.67	137.38	-652.28	-78.71	247.90	-1665.55	-144.13	162.63	2951.00	34.12	1257.41	0.00	0.00	0.00	-1832.54	124.28	1610.13	-1815.29	-21.42	1593.96	-1635.11	-148.74	1703.31	-1477.34	0.02	1709.26	0.00	0.00	0.00	1096.16	1863.87	52.80	0.00
1.96000	-1901.32	133.52	56.21	-2044.85	123.13	29.20	-1311.11	26.15	70.20	-1248.02	94.23	91.18	-1597.51	-113.42	155.59	-1640.36	-104.68	138.26	-652.28	-78.71	247.90	-1665.55	-144.13	162.63	2951.00	34.12	1257.41	0.00	0.00	0.00	-1802.34	122.97	1608.11	-1812.87	-24.89	1594.09	-1635.11	-148.74	1703.31	-1477.34	0.02	1709.26	0.00	0.00	0.00	1096.04	1864.61	52.55	0.00
1.97000	-1907.96	134.07	54.39	-2040.87	123.25	29.83	-1311.11	26.15	70.20	-1248.02	94.23	91.18	-1589.22	-113.58	155.94	-1631.94	-104.59	138.49	-652.28	-78.71	247.90	-1665.55	-144.13	162.63	2951.00	34.12	1257.41	0.00	0.00	0.00	-1800.47	122.25	1608.55	-1803.03	-25.38	1593.10	-1635.11	-148.74	1703.31	-1477.34	0.02	1709.26	0.00	0.00	0.00	1095.95	1864.29	52.59	0.00
1.98000	-1914.44	134.62	52.57	-2039.20	123.72	30.39	-1311.11	26.15	70.20	-1248.02	94.23	91.18	-1582.58	-114.08	154.63	-1625.38	-104.94	137.11	-652.28	-78.71	247.90	-1665.55	-144.13	162.63	2951.00	34.12	1257.41	0.00	0.00	0.00	-1807.66	119.46	1608.29	-1797.42	-28.61	1591.93	-1635.11	-148.74	1703.31	-1477.34	0.02	1709.26	0.00	0.00	0.00	1094.36	1863.77	52.53	0.00
1.99000	-1920.74	135.18	50.75	-2035.70	122.70	30.77	-1311.11	26.15	70.20	-1248.02	94.23	91.18	-1576.55	-113.99	152.32	-1619.25	-104.19	135.20	-652.28	-78.71	247.90	-1665.55	-144.13	162.63	2951.00	34.12	1257.41	0.00	0.00	0.00	-1794.66	114.37	1614.49	-1797.02	-30.67	1591.16	-1635.11	-148.74	1703.31	-1477.34	0.02	1709.26	0.00	0.00	0.00	1094.86	1863.76	52.53	0.00
2.00000	-1926.88	135.74	48.92	-2038.14	123.09	30.29	-1311.11	26.15	70.20	-1248.02	94.23	91.18	-1571.86	-113.97	149.37	-1614.15	-103.24	132.73	-652.28	-78.71	247.90	-1665.55	-144.13	162.63	2951.00	34.12	1257.41	0.00	0.00	0.00	-1784.92	111.75	1614.91	-1798.97	-32.48	1590.22	-1635.11	-148.74	1703.31	-1477.34	0.02	1709.26	0.00	0.00	0.00	1095.12	1863.50	52.63	0.00
2.01000	-1953.10	137.54	43.03	-2030.21	123.22	31.51	-1311.11	26.15	70.20	-1248.02	94.23	91.18	-1568.51	-113.11	144.07	-1611.05	-103.62	127.56	-652.28	-78.71	247.90	-1665.55	-144.13	162.63	2951.00	34.12	1257.41	0.00	0.00	0.00	-1782.20	108.97	1613.93	-1786.04	-35.69	1588.92	-1635.11	-148.74	1703.31	-1477.34	0.02	1709.26	0.00	0.00	0.00	1096.03	1863.14	52.99	0.00
2.02000	-1959.84	136.88	42.42	-2034.74	123.21	30.25	-1311.11	26.15	70.20	-1248.02	94.23	91.18	-1564.31	-112.39	136.74	-1606.85	-101.98	121.92	-652.28	-78.71	247.90	-1665.55	-144.13	162.63	2951.00	34.12	1257.41	0.00	0.00	0.00	-1777.78	106.36	1613.10	-1776.46	-37.99	1587.94	-1635.11	-148.74	1703.31	-1477.34	0.02	1709.26	0.00	0.00	0.00	1095.87	1863.43	52.89	0.00
2.03000	-1913.06	138.28	51.93	-2031.29	122.87	30.89	-1311.11	26.15	70.20	-1248.02	94.23	91.18	-1559.59	-110.83	129.60	-1602.49	-100.01	116.35	-652.28	-78.71	247.90	-1665.55	-144.13	162.63	2951.00	34.12	1257.41	0.00	0.00	0.00	-1769.28	104.02	1611.93	-1775.87	-40.51	1587.37	-1635.11	-148.74	1703.31	-1477.34	0.02	1709.26	0.00	0.00	0.00	1095.13	1864.08	52.55	0.00
2.04000	-1982.01	136.87	36.17	-2043.30	122.70	27.17	-1311.11	26.15	70.20	-1248.02	94.23	91.18	-1555.03	-109.36	123.14	-1591.24	-95.68	111.39	-652.28	-78.71	247.90	-1665.55	-144.13	162.63	2951.00	34.12	1257.41	0.00	0.00	0.00	-1761.46	101.09	1610.91	-1770.37	-42.95	1585.59	-1635.11	-148.74	1703.31	-1477.34	0.02	1709.26	0.00	0.00	0.00	1095.42	1864.09	52.66	0.00
2.05000	-1942.15	137.25	42.48	-2036.66	122.85	28.36	-1311.11	26.15	70.20	-1248.02	94.23	91.18	-1550.96	-108.02	116.13	-1586.90	-94.58	105.92	-652.28	-78.71	247.90	-1665.55	-144.13	162.63	2951.00	34.12	1257.41	0.00	0.00	0.00	-1757.94	98.82	1610.23	-1759.83	-46.09	1583.87	-1635.11	-148.74	1703.31	-1477.34	0.02	1709.26	0.00	0.00	0.00	1096.77	1863.72	53.05	0.00
2.06000	-1955.14	139.20	39.63	-2036.11	122.79	27.78	-1311.11	26.15	70.20	-1248.02	94.23	91.18	-1546.88	-103.68	107.40	-1582.24	-92.57	100.29	-652.28	-78.71	247.90	-1665.55	-144.13	162.63	2951.00	34.12	1257.41	0.00	0.00	0.00	-1751.46	95.64	1609.33	-1761.43	-48.63	1584.47	-1635.11	-148.74	1703.31	-1477.34	0.02	1709.26	0.00	0.00	0.00	1097.14	1863.34	53.29	0.00
2.07000	-1962.78	138.49	37.57	-2036.88	122.91	26.30	-1311.11	26.15	70.20	-1248.02	94.23	91.18	-1542.88	-102.85	100.24	-1586.53	-91.78	92.82	-652.28	-78.71	247.90	-1665.55	-144.13	162.63	2951.00	34.12	1257.41	0.00	0.00	0.00	-1743.18	92.92	1608.32	-1744.83	-52.17	1582.98	-1635.11	-148.74	1703.31	-1477.34	0.02	1709.26	0.00	0.00	0.00	1095.98	1863.79	52.82	0.00
2.08000	-1969.31	139.86	35.27	-2030.45	122.63	26.42	-1311.11	26.15	70.20	-1248.02	94.23	91.18	-1540.31	-102.70	93.32	-1578.73	-91.64	88.83	-652.28	-78.71	247.90	-1665.55	-144.13	162.63	2951.00	34.12	1257.41	0.00	0.00	0.00	-1737.38	89.68	1607.60	-1734.86	-54.67	1581.44	-1635.11	-148.74	1703.31	-1477.34	0.02	1709.26	0.00	0.00	0.00	1095.55	1864.65	52.35	0.00
2.09000	-1969.58	141.14	34.47	-2021.72	123.58	27.82	-1311.11	26.15	70.20	-1248.02	94.23	91.18	-1536.77	-102.90	87.36	-1583.93	-92.56	82.42	-652.28	-78.71	247.90	-1665.55	-144.13	162.63	2951.00	34.12	1257.41	0.00	0.00	0.00	-1730.92	87.20	1606.90	-1725.37	-57.64	1579.89	-1635.11	-148.74	1703.31	-1477.34	0.02	1709.26	0.00	0.00	0.00	1096.59	1864.41	52.73	0.00
2.10000	-1962.79	140.20	35.02	-2025.91	123.12	25.69	-1311.11	26.15	70.20	-1248.02	94.23	91.18	-1534.34	-101.96	82.25	-1585.04	-92.38	77.59	-652.28	-78.71	247.90	-1665.55	-144.13	162.63	2951.00	34.12	1257.41	0.00	0.00	0.00	-1724.88	83.99	1606.37	-1718.78	-56.26	1591.40	-1635.11	-148.74	1703.31	-1477.34	0.02	1709.26	0.00	0.00	0.00	1095.98	1864.37	52.63	0.00
2.11000	-1951.44	141.25	36.03	-2024.35	124.08	24.82	-1311.11	26.15	70.20	-1248.02	94.23	91.18	-1535.05	-101.52	77.20	-1582.69	-91.37	74.78	-652.28	-78.71	247.90	-1665.55	-144.13	162.63	2951.00	34.12	1257.41	0.00	0.00	0.00	-1718.43	81.48	1605.81	-1710.57	-57.81	1593.66	-1635.11	-148.74	1703.31	-1477.34	0.02	1709.26	0.00	0.00	0.00	1095.98	1864.52	52.69	0.00
2.12000	-1957.37	141.19	34.08	-2017.26	124.31	24.32	-1311.11	26.15	70.20	-1248.02	94.23	91.18	-1532.38	-100.98	73.71	-1581.00	-91.33	71.89	-652.28	-78.71	247.90	-1665.55	-144.13	162.63	2951.00	34.12	1257.41	0.00	0.00	0.00	-1712.89	78.20	1605.49	-1703.21	-60.79	1593.13	-1635.11	-148.74	1703.31	-1477.34	0.02	1709.26	0.00	0.00	0.00	1095.93	1864.18	52.73	0.00
2.13000	-1957.31	143.12	32.58	-2021.06	124.72	22.34	-1311.11	26.15	70.20	-1248.02	94.23	91.18	-1529.96	-100.62	71.40	-1581.27	-91.49	69.53	-652.28	-78.71	247.90	-1665.55	-144.13	162.63	2951.00	34.12	1257.41	0.00	0.00	0.00	-1706.63	75.74	1605.16	-1698.18	-63.72	1592.71	-1635.11	-148.74	1703.31	-1477.34	0.02	1709.26	0.00	0.00	0.00	1096.36	1863.94	52.82	0.00
2.14000	-1962.55	142.71	30.80	-2012.82	126.62	22.54	-1311.11	26.15	70.20	-1248.02	94.23	91.18	-1532.58	-100.88	69.61	-1578.82	-92.12	68.68	-652.28	-78.71	247.90	-1665.55	-144.13	162.63	2951.00	34.12	1257.41	0.00	0.00	0.00	-1697.95	71.95	1605.10	-1688.60	-66.81	1592.31	-1635.11	-148.74	1703.31	-1477.34	0.02	1709.26	0.00	0.00	0.00	1095.57	1862.78	53.21	0.00
2.15000	-1961.49	143.63	29.41	-2013.34	126.27	20.95	-1311.11	26.15	70.20	-1248.02	94.23	91.18	-1529.78	-101.52	68.46	-1579.86	-92.19	67.07	-652.28	-78.71	247.90	-1665.55	-144.13	162.63	2951.00	34.12	1257.41	0.00	0.00	0.00	-1691.92	68.98	1605.28	-1686.76	-69.92	1592.54	-1635.11	-148.74	1703.31	-1477.34	0.02	1709.26	0.00	0.00	0.00	1096.26	1865.15	52.49	0.00
2.16000	-1962.75	144.48	28.25	-2009.95	127.25	20.15	-1311.11	26.15	70.20	-1248.02	94.23	91.18	-1526.95	-101.19	67.31	-1580.41	-92.07	65.59	-652.28	-78.71	247.90	-1665.55	-144.13	162.63	2951.00	34.12	1257.41	0.00	0.00	0.00	-1686.50	66.12	1605.55	-1676.82	-72.77	1592.22	-1635.11	-148.74	1703.31	-1477.34	0.02	1709.26	0.00	0.00	0.00	1097.11	1864.08	52.88	0.00
2.17000	-1977.69	144.06	23.74	-2011.65	128.02	18.68	-1311.11	26.15	70.20	-1248.02	94.23	91.18	-1528.24	-100.88	65.85	-1578.78	-92.40	64.90	-652.28	-78.71	247.90	-1665.55	-144.13	162.63	2951.00	34.12	1257.41	0.00	0.00	0.00	-1684.70	63.12	1605.99	-1671.73	-75.58	1592.44	-1635.11	-148.74	1703.31	-1477.34	0.02	1709.26	0.00	0.00	0.00	1097.43	1863.13	53.28	0.00
2.18000	-1970.43	144.35	24.60	-2003.41	128.53	19.15	-1311.11	26.15	70.20	-1248.02	94.23	91.18	-1528.14	-101.43	64.26	-1579.98	-92.43	63.63	-652.28	-78.71	247.90	-1665.55	-144.13	162.63	2951.00	34.12	1257.41	0.00	0.00	0.00	-1674.23	60.54	1606.21	-1668.22	-78.86	1592.78	-1635.11	-148.74	1703.31	-1477.34	0.02	1709.26	0.00	0.00	0.00	1095.94	1863.00	53.14	0.00
2.19000	-1986.77	144.27	19.11	-2000.11	129.08	18.97	-1311.11	26.15	70.20	-1248.02	94.23	91.18	-1529.41	-100.67	62.90	-1577.44	-91.84	63.36	-652.28	-78.71	247.90	-1665.55	-144.13	162.63	2951.00	34.12	1257.41	0.00	0.00	0.00	-1669.60	57.44	1606.73	-1658.92	-81.72	1593.02	-1635.11	-148.74	1703.31	-1477.34	0.02	1709.26	0.00	0.00	0.00	1095.28	1864.25	52.56	0.00
2.20000	-1982.49	146.63	18.01	-1997.19	129.59	19.16	-1311.11	26.15	70.20	-1248.02	94.23	91.18	-1529.75	-101.05	61.79	-1580.17	-92.62	61.87	-652.28	-78.71	247.90	-1665.55	-144.13	162.63	2951.00	34.12	1257.41	0.00	0.00	0.00	-1662.83	54.58	1607.32	-1653.88	-84.13	1593.62	-1635.11	-148.74	1703.31	-1477.34	0.02	1709.26	0.00	0.00	0.00	1096.64	1864.21	52.82	0.00
2.21000	-1976.09	147.86	17.14	-1991.64	130.24	19.89	-1311.11	26.15	70.20	-1248.02	94.23	91.18	-1527.15	-99.89	61.60	-1578.38	-91.92	61.74	-652.28	-78.71	247.90	-1665.55	-144.13	162.63	2951.00	34.12	1257.41	0.00	0.00	0.00	-1657.25	52.20	1608.05	-1644.32	-86.75	1593.94	-1635.11	-148.74	1703.31	-1477.34	0.02	1709.26	0.00	0.00	0.00	1094.91	1863.39	52.69	0.00
2.22000	-1970.06	148.65	16.16	-1982.67	131.09	21.34	-1311.11	26.15	70.20	-1248.02	94.23	91.18	-1528.30	-100.76	60.44	-1575.65	-92.61	61.41	-652.28	-78.71	247.90	-1665.55	-144.13	162.63	2951.00	34.12	1257.41	0.00	0.00	0.00	-1651.22	49.34	1608.94	-1640.71	-89.60	1594.62	-1635.11	-148.74	1703.31	-1477.34	0.02	1709.26	0.00	0.00	0.00	1094.66	1863.15	52.84	0.00
2.23000	-1963.34	148.73	15.02	-1977.78	131.57	22.61	-1311.11	26.15	70.20	-1248.02	94.23	91.18	-1528.87	-99.78	59.61	-1578.11	-92.34	60.55	-652.28	-78.71	247.90	-1665.55	-144.13	162.63	2951.00	34.12	1257.41	0.00	0.00	0.00	-1646.45	46.48	1610.00	-1633.61	-92.06	1595.37	-1635.11	-148.74	1703.31	-1477.34	0.02	1709.26	0.00	0.00	0.00	1095.13	1863.02	53.18	0.00
2.24000	-1957.13	149.33	13.88	-1975.76	131.12	23.39	-1311.11	26.15	70.20	-1248.02	94.23	91.18	-1526.93	-99.79	59.44	-1579.12	-91.80	59.71	-652.28	-78.71	247.90	-1665.55	-144.13	162.63	2951.00	34.12	1257.41	0.00	0.00	0.00	-1638.16	44.21	1610.80	-1628.85	-94.71	1596.39	-1635.11	-148.74	1703.31	-1477.34	0.02	1709.26	0.00	0.00	0.00	1096.65	1863.11	53.25	0.00
2.25000	-1958.78	148.95	10.27	-1964.55	131.12	26.67	-1311.11	26.15	70.20	-1248.02	94.23	91.18	-1526.07	-99.53	59.23	-1576.70	-91.49	60.04	-652.28	-78.71	247.90	-1665.55	-144.13	162.63	2951.00	34.12	1257.41	0.00	0.00	0.00	-1632.85	41.71	1611.83	-1620.14	-96.92	1597.12	-1635.11	-148.74	1703.31	-1477.34	0.02	1709.26	0.00	0.00	0.00	1096.48	1864.38	52.70	0.00
2.26000	-1950.94	147.93	8.85	-1961.21	130.13	28.91	-1311.11	26.15	70.20	-1248.02	94.23	91.18	-1530.17	-99.69	57.60	-1577.33	-91.53	59.41	-652.28	-78.71	247.90	-1665.55	-144.13	162.63	2951.00	34.12	1257.41	0.00	0.00	0.00	-1627.23	39.64	1612.80	-1619.47	-99.60	1598.16	-1635.11	-148.74	1703.31	-1477.34	0.02	1709.26	0.00	0.00	0.00	1096.23	1863.25	53.09	0.00
2.27000	-1945.20	147.90	6.74	-1958.84	129.62	30.34	-1311.11	26.15	70.20	-1248.02	94.23	91.18	-1528.34	-99.52	57.60	-1579.06	-92.34	58.39	-652.28	-78.71	247.90	-1665.55	-144.13	162.63	2951.00	34.12	1257.41	0.00	0.00	0.00	-1622.46	37.24	1613.84	-1614.04	-102.07	1599.06	-1635.11	-148.74	1703.31	-1477.34	0.02	1709.26	0.00	0.00	0.00	1095.72	1864.11	52.61	0.00
2.28000	-1936.42	148.39	6.32	-1941.48	130.23	35.58	-1311.11	26.15	70.20	-1248.02	94.23	91.18	-1526.32	-99.21	57.38	-1580.46	-91.79	57.84	-652.28	-78.71	247.90	-1665.55	-144.13	162.63	2951.00	34.12	1257.41	0.00	0.00	0.00	-1616.30	35.11	1614.61	-1605.90	-104.30	1599.73	-1635.11	-148.74	1703.31	-1477.34	0.02	1709.26	0.00	0.00	0.00	1095.78	1864.98	52.27	0.00
2.29000	-1923.59	149.69	11.07	-1935.80	130.71	39.54	-1311.11	26.15	70.20	-1248.02	94.23	91.18	-1526.25	-98.80	56.64	-1580.58	-91.34	57.44	-652.28	-78.71	247.90	-1665.55	-144.13	162.63	2951.00	34.12	1257.41	0.00	0.00	0.00	-1610.71	32.55	1615.39	-1600.73	-106.62	1600.44	-1635.11	-148.74	1703.31	-1477.34	0.02	1709.26	0.00	0.00	0.00	1095.76	1864.08	52.61	0.00
2.30000	-1912.97	150.30	17.07	-1918.34	131.78	46.10	-1311.11	26.15	70.20	-1248.02	94.23	91.18	-1524.67	-99.58	56.18	-1576.93	-91.02	57.85	-652.28	-78.71	247.90	-1665.55	-144.13	162.63	2951.00	34.12	1257.41	0.00	0.00	0.00	-1604.46	30.50	1616.17	-1595.17	-108.11	1601.23	-1635.11	-148.74	1703.31	-1477.34	0.02	1709.26	0.00	0.00	0.00	1095.81	1863.80	52.78	0.00
2.31000	-1889.47	150.79	23.67	-1908.60	131.75	50.04	-1311.11	26.15	70.20	-1248.02	94.23	91.18	-1523.38	-98.71	56.43	-1576.16	-91.06	57.71	-652.28	-78.71	247.90	-1665.55	-144.13	162.63	2951.00	34.12	1257.41	0.00	0.00	0.00	-1599.52	28.68	1617.17	-1588.37	-110.05	1602.13	-1635.11	-148.74	1703.31	-1477.34	0.02	1709.26	0.00	0.00	0.00	1095.06	1863.94	52.61	0.00
2.32000	-1881.85	150.55	26.96	-1895.45	131.17	53.45	-1311.11	26.15	70.20	-1248.02	94.23	91.18	-1526.40	-99.31	55.39	-1576.64	-90.73	57.38	-652.28	-78.71	247.90	-1665.55	-144.13	162.63	2951.00	34.12	1257.41	0.00	0.00	0.00	-1597.29	26.88	1618.01	-1584.46	-111.61	1602.82	-1635.11	-148.74	1703.31	-1477.34	0.02	1709.26	0.00	0.00	0.00	1095.63	1863.71	52.78	0.00
2.33000	-1863.42	149.16	30.94	-1878.61	130.19	56.72	-1311.11	26.15	70.20	-1248.02	94.23	91.18	-1525.10	-99.04	55.18	-1578.07	-90.94	56.93	-652.28	-78.71	247.90	-1665.55	-144.13	162.63	2951.00	34.12	1257.41	0.00	0.00	0.00	-1593.15	25.13	1618.78	-1579.49	-113.38	1603.39	-1635.11	-148.74	1703.31	-1477.34	0.02	1709.26	0.00	0.00	0.00	1096.26	1864.42	52.59	0.00
2.34000	-1842.41	147.88	35.04	-1859.40	129.26	58.93	-1311.11	26.15	70.20	-1248.02	94.23	91.18	-1524.29	-98.66	55.25	-1578.56	-90.79	56.60	-652.28	-78.71	247.90	-1665.55	-144.13	162.63	2951.00	34.12	1257.41	0.00	0.00	0.00	-1587.26	22.91	1619.54	-1570.85	-114.76	1603.94	-1635.11	-148.74	1703.31	-1477.34	0.02	1709.26	0.00	0.00	0.00	1097.31	1863.88	53.09	0.00
2.35000	-1825.94	147.77	54.85	-1851.02	128.16	58.94	-1311.11	26.15	70.20	-1248.02	94.23	91.18	-1524.51	-98.39	54.74	-1578.73	-90.68	56.40	-652.28	-78.71	247.90	-1665.55	-144.13	162.63	2951.00	34.12	1257.41	0.00	0.00	0.00	-1579.74	21.50	1620.20	-1567.37	-116.07	1604.74	-1635.11	-148.74	1703.31	-1477.34	0.02	1709.26	0.00	0.00	0.00	1096.07	1864.03	52.82	0.00
2.36000	-1810.31	147.65	55.51	-1838.26	127.17	58.47	-1311.11	26.15	70.20	-1248.02	94.23	91.18	-1524.16	-97.92	54.46	-1576.60	-90.23	56.80	-652.28	-78.71	247.90	-1665.55	-144.13	162.63	2951.00	34.12	1257.41	0.00	0.00	0.00	-1572.26	20.03	1620.88	-1561.49	-117.18	1605.59	-1635.11	-148.74	1703.31	-1477.34	0.02	1709.26	0.00	0.00	0.00	1095.75	1864.81	52.45	0.00
2.37000	-1789.79	147.84	57.70	-1816.53	126.05	78.93	-1311.11	26.15	70.20	-1248.02	94.23	91.18	-1522.57	-98.34	54.58	-1578.65	-90.55	56.23	-652.28	-78.71	247.90	-1665.55	-144.13	162.63	2951.00	34.12	1257.41	0.00	0.00	0.00	-1567.94	19.19	1621.33	-1555.12	-118.64	1606.21	-1635.11	-148.74	1703.31	-1477.34	0.02	1709.26	0.00	0.00	0.00	1095.81	1863.95	52.64	0.00
2.38000	-1770.17	146.66	58.17	-1797.66	126.30	79.59	-1311.11	26.15	70.20	-1248.02	94.23	91.18	-1524.95	-97.98	54.14	-1576.74	-90.29	56.55	-652.28	-78.71	247.90	-1665.55	-144.13	162.63	2951.00	34.12	1257.41	0.00	0.00	0.00	-1563.57	17.55	1622.03	-1547.90	-120.07	1606.54	-1635.11	-148.74	1703.31	-1477.34	0.02	1709.26	0.00	0.00	0.00	1095.83	1865.02	52.32	0.00
2.39000	-1750.06	145.48	58.40	-1782.39	125.23	77.92	-1311.11	26.15	70.20	-1248.02	94.23	91.18	-1523.68	-97.98	54.32	-1579.62	-90.92	55.88	-652.28	-78.71	247.90	-1665.55	-144.13	162.63	2951.00	34.12	1257.41	0.00	0.00	0.00	-1558.11	16.39	1622.60	-1544.50	-121.27	1607.39	-1635.11	-148.74	1703.31	-1477.34	0.02	1709.26	0.00	0.00	0.00	1096.67	1865.16	52.45	0.00
2.40000	-1730.57	144.50	58.28	-1763.43	124.23	76.88	-1311.11	26.15	70.20	-1248.02	94.23	91.18	-1524.93	-98.35	53.94	-1575.50	-90.45	56.71	-652.28	-78.71	247.90	-1665.55	-144.13	162.63	2951.00	34.12	1257.41	0.00	0.00	0.00	-1552.37	14.93	1623.26	-1539.88	-122.45	1607.87	-1635.11	-148.74	1703.31	-1477.34	0.02	1709.26	0.00	0.00	0.00	1096.65	1864.34	52.59	0.00
2.41000	-1710.72	143.11	58.00	-1744.84	123.73	75.54	-1311.11	26.15	70.20	-1248.02	94.23	91.18	-1522.54	-97.85	54.32	-1577.31	-90.56	56.09	-652.28	-78.71	247.90	-1665.55	-144.13	162.63	2951.00	34.12	1257.41	0.00	0.00	0.00	-1548.35	13.80	1623.62	-1533.23	-123.62	1608.50	-1635.11	-148.74	1703.31	-1477.34	0.02	1709.26	0.00	0.00	0.00	1097.01	1865.27	52.36	0.00
2.42000	-1690.12	142.64	58.24	-1724.84	123.03	74.19	-1311.11	26.15	70.20	-1248.02	94.23	91.18	-1524.60	-98.24	53.73	-1576.58	-90.34	56.36	-652.28	-78.71	247.90	-1665.55	-144.13	162.63	2951.00	34.12	1257.41	0.00	0.00	0.00	-1543.63	13.43	1624.20	-1526.49	-124.52	1608.95	-1635.11	-148.74	1703.31	-1477.34	0.02	1709.26	0.00	0.00	0.00	1095.68	1863.97	52.68	0.00
2.43000	-1666.76	141.86	59.19	-1702.41	122.54	73.33	-1311.11	26.15	70.20	-1248.02	94.23	91.18	-1524.57	-98.05	53.93	-1575.82	-90.50	56.49	-652.28	-78.71	247.90	-1665.55	-144.13	162.63	2951.00	34.12	1257.41	0.00	0.00	0.00	-1536.98	12.82	1624.35	-1519.93	-125.49	1609.32	-1629.48	-150.10	1703.64	-1477.34	0.02	1709.26	0.00	0.00	0.00	1096.09	1863.36	52.98	0.00
2.44000	-1644.43	140.85	60.02	-1681.65	122.19	72.45	-1311.11	26.15	70.20	-1248.02	94.23	91.18	-1523.93	-98.10	53.86	-1575.07	-90.69	56.53	-652.28	-78.71	247.90	-1665.55	-144.13	162.63	2951.00	34.12	1257.41	0.00	0.00	0.00	-1532.08	11.71	1624.78	-1517.24	-126.53	1609.67	-1624.20	-150.97	1704.00	-1477.34	0.02	1709.26	0.00	0.00	0.00	1095.72	1863.55	52.91	0.00
2.45000	-1625.25	139.48	60.40	-1660.83	121.48	71.79	-1311.11	26.15	70.20	-1248.02	94.23	91.18	-1524.50	-98.59	53.71	-1576.25	-90.42	56.58	-652.28	-78.71	247.90	-1665.55	-144.13	162.63	2951.00	34.12	1257.41	0.00	0.00	0.00	-1526.60	10.88	1624.98	-1510.30	-127.22	1609.93	-1619.12	-151.61	1704.40	-1477.34	0.02	1709.26	0.00	0.00	0.00	1095.90	1864.27	52.56	0.00
2.46000	-1602.24	139.34	61.59	-1638.65	120.69	71.45	-1311.11	26.15	70.20	-1248.02	94.23	91.18	-1522.25	-98.03	54.41	-1576.43	-90.23	56.57	-652.28	-78.71	247.90	-1665.55	-144.13	162.63	2951.00	34.12	1257.41	0.00	0.00	0.00	-1521.41	10.52	1625.36	-1504.87	-127.92	1610.00	-1613.74	-152.67	1704.69	-1477.34	0.02	1709.26	0.00	0.00	0.00	1095.47	1864.73	52.51	0.00
2.47000	-1576.54	138.84	63.62	-1617.31	120.58	71.33	-1311.11	26.15	70.20	-1248.02	94.23	91.18	-1523.18	-98.25	54.05	-1576.62	-91.20	58.20	-652.28	-78.71	247.90	-1665.55	-144.13	162.63	2951.00	34.12	1257.41	0.00	0.00	0.00	-1514.51	9.63	1625.52	-1501.91	-128.89	1610.42	-1608.55	-153.23	1704.93	-1477.34	0.02	1709.26	0.00	0.00	0.00	1094.95	1863.35	52.76	0.00
2.48000	-1554.90	138.59	64.59	-1596.32	119.96	70.90	-1311.11	26.15	70.20	-1248.02	94.23	91.18	-1527.14	-98.46	53.40	-1577.35	-91.61	58.26	-652.28	-78.71	247.90	-1665.55	-144.13	162.63	2951.00	34.12	1257.41	0.00	0.00	0.00	-1509.91	9.09	1625.52	-1495.58	-129.16	1610.77	-1603.53	-153.64	1705.13	-1477.34	0.02	1709.26	0.00	0.00	0.00	1096.00	1864.20	52.62	0.00
2.49000	-1533.27	138.17	65.92	-1577.47	119.20	70.12	-1311.11	26.15	70.20	-1248.02	94.23	91.18	-1526.93	-98.36	53.40	-1575.42	-91.37	58.55	-652.28	-78.71	247.90	-1665.55	-144.13	162.63	2951.00	34.12	1257.41	0.00	0.00	0.00	-1506.75	8.25	1625.83	-1493.32	-129.81	1610.99	-1598.08	-154.42	1705.30	-1477.34	0.02	1709.26	0.00	0.00	0.00	1095.82	1864.43	52.66	0.00
2.50000	-1511.09	137.43	67.47	-1554.69	118.82	70.82	-1311.11	26.15	70.20	-1248.02	94.23	91.18	-1523.98	-98.23	54.28	-1576.34	-91.91	58.50	-652.28	-78.71	247.90	-1665.55	-144.13	162.63	2951.00	34.12	1257.41	0.00	0.00	0.00	-1497.26	7.55	1625.77	-1486.22	-130.20	1610.94	-1592.81	-154.90	1705.45	-1477.34	0.02	1709.26	0.00	0.00	0.00	1095.72	1864.12	52.55	0.00
2.51000	-1489.26	136.03	69.39	-1532.20	117.48	71.34	-1311.11	26.15	70.20	-1248.02	94.23	91.18	-1525.35	-98.30	53.94	-1576.60	-92.19	58.64	-652.28	-78.71	247.90	-1665.55	-144.13	162.63	2951.00	34.12	1257.41	0.00	0.00	0.00	-1494.31	7.57	1625.80	-1480.19	-130.78	1610.86	-1587.35	-155.68	1705.50	-1477.34	0.02	1709.26	0.00	0.00	0.00	1096.34	1863.37	52.97	0.00
2.52000	-1468.57	134.63	71.52	-1512.05	117.81	72.60	-1311.11	26.15	70.20	-1248.02	94.23	91.18	-1523.23	-98.30	54.44	-1574.79	-92.77	59.20	-652.28	-78.71	247.90	-1665.55	-144.13	162.63	2951.00	34.12	1257.41	0.00	0.00	0.00	-1490.63	6.91	1625.88	-1474.09	-131.12	1610.75	-1582.03	-156.08	1705.56	-1477.34	0.02	1709.26	0.00	0.00	0.00	1096.66	1863.31	53.13	0.00
2.53000	-1448.39	133.41	73.69	-1488.71	117.05	74.39	-1311.11	26.15	70.20	-1248.02	94.23	91.18	-1523.16	-97.78	54.61	-1573.54	-93.29	59.22	-652.28	-78.71	247.90	-1665.55	-144.13	162.63	2951.00	34.12	1257.41	0.00	0.00	0.00	-1485.50	6.44	1625.85	-1468.90	-131.58	1610.67	-1576.64	-156.57	1705.56	-1477.34	0.02	1709.26	0.00	0.00	0.00	1096.11	1864.08	52.77	0.00
2.54000	-1423.50	133.53	78.89	-1469.15	116.45	75.96	-1311.11	26.15	70.20	-1248.02	94.23	91.18	-1523.37	-98.20	54.32	-1576.78	-93.52	58.41	-652.28	-78.71	247.90	-1665.55	-144.13	162.63	2951.00	34.12	1257.41	0.00	0.00	0.00	-1479.68	6.18	1625.68	-1462.36	-131.71	1610.70	-1571.49	-156.57	1705.52	-1477.34	0.02	1709.26	0.00	0.00	0.00	1095.43	1864.51	52.49	0.00
2.55000	-1402.89	132.32	82.07	-1447.60	115.31	78.34	-1311.11	26.15	70.20	-1248.02	94.23	91.18	-1521.93	-97.27	54.95	-1574.35	-94.26	59.16	-652.28	-78.71	247.90	-1665.55	-144.13	162.63	2951.00	34.12	1257.41	0.00	0.00	0.00	-1475.02	6.30	1625.29	-1458.56	-131.86	1610.64	-1566.14	-156.72	1705.49	-1477.34	0.02	1709.26	0.00	0.00	0.00	1095.77	1864.46	52.60	0.00
2.56000	-1382.63	131.02	85.65	-1426.21	113.94	81.11	-1311.11	26.15	70.20	-1248.02	94.23	91.18	-1522.45	-97.69	54.85	-1573.73	-94.11	59.38	-652.28	-78.71	247.90	-1665.55	-144.13	162.63	2951.00	34.12	1257.41	0.00	0.00	0.00	-1469.90	5.87	1625.08	-1453.98	-132.18	1610.48	-1560.74	-156.93	1705.39	-1477.34	0.02	1709.26	0.00	0.00	0.00	1096.37	1865.44	52.31	0.00
2.57000	-1362.37	129.26	89.79	-1405.63	112.99	84.00	-1311.11	26.15	70.20	-1248.02	94.23	91.18	-1521.34	-98.45	54.78	-1576.37	-94.86	59.81	-652.28	-78.71	247.90	-1665.55	-144.13	162.63	2951.00	34.12	1257.41	0.00	0.00	0.00	-1465.33	5.94	1624.95	-1450.79	-132.18	1610.18	-1555.13	-157.21	1705.24	-1477.34	0.02	1709.26	0.00	0.00	0.00	1096.65	1863.98	52.84	0.00
2.58000	-1343.22	128.33	93.90	-1387.50	112.19	86.85	-1311.11	26.15	70.20	-1248.02	94.23	91.18	-1520.91	-98.76	54.76	-1575.26	-95.34	60.59	-652.28	-78.71	247.90	-1665.55	-144.13	162.63	2951.00	34.12	1257.41	0.00	0.00	0.00	-1458.63	5.75	1624.55	-1442.45	-132.34	1609.77	-1549.55	-157.37	1705.00	-1477.34	0.02	1709.26	0.00	0.00	0.00	1095.92	1863.79	52.78	0.00
2.59000	-1324.52	126.97	98.56	-1366.15	111.09	90.97	-1311.11	26.15	70.20	-1248.02	94.23	91.18	-1523.99	-98.72	54.05	-1580.46	-95.05	59.15	-652.28	-78.71	247.90	-1665.55	-144.13	162.63	2951.00	34.12	1257.41	0.00	0.00	0.00	-1451.27	6.29	1624.02	-1437.76	-132.19	1609.35	-1544.14	-157.32	1704.77	-1477.34	0.02	1709.26	0.00	0.00	0.00	1096.28	1864.87	52.43	0.00
2.60000	-1305.95	125.33	103.56	-1349.23	109.96	94.35	-1311.11	26.15	70.20	-1248.02	94.23	91.18	-1504.32	-92.88	55.15	-1580.81	-94.44	58.79	-652.28	-78.71	247.90	-1665.55	-144.13	162.63	2951.00	34.12	1257.41	0.00	0.00	0.00	-1447.43	5.53	1623.46	-1434.04	-132.33	1609.12	-1538.93	-156.92	1704.54	-1477.34	0.02	1709.26	0.00	0.00	0.00	1096.59	1863.75	52.97	0.00
2.61000	-1288.23	123.96	108.66	-1331.86	108.85	98.30	-1311.11	26.15	70.20	-1248.02	94.23	91.18	-1507.51	-95.01	53.03	-1578.94	-94.93	59.28	-652.28	-78.71	247.90	-1665.55	-144.13	162.63	2951.00	34.12	1257.41	0.00	0.00	0.00	-1442.76	6.00	1622.95	-1428.84	-131.99	1608.59	-1533.44	-156.61	1704.27	-1477.34	0.02	1709.26	0.00	0.00	0.00	1097.25	1864.26	53.05	0.00
2.62000	-1270.83	122.32	114.18	-1313.35	107.96	102.96	-1311.11	26.15	70.20	-1248.02	94.23	91.18	-1511.36	-95.03	52.47	-1577.41	-94.00	59.08	-652.28	-78.71	247.90	-1665.55	-144.13	162.63	2951.00	34.12	1257.41	0.00	0.00	0.00	-1435.73	6.31	1622.21	-1422.82	-131.84	1608.16	-1527.63	-156.76	1703.84	-1477.34	0.02	1709.26	0.00	0.00	0.00	1097.29	1864.62	52.78	0.00
2.63000	-1254.02	120.95	119.68	-1297.42	107.31	107.04	-1311.11	26.15	70.20	-1248.02	94.23	91.18	-1521.68	-95.94	49.66	-1579.04	-93.78	58.11	-652.28	-78.71	247.90	-1665.55	-144.13	162.63	2951.00	34.12	1257.41	0.00	0.00	0.00	-1429.36	6.82	1621.59	-1415.89	-131.59	1607.46	-1522.17	-156.09	1703.44	-1477.34	0.02	1709.26	0.00	0.00	0.00	1096.09	1864.14	52.78	0.00
2.64000	-1238.09	120.33	124.90	-1281.31	105.96	111.55	-1311.11	26.15	70.20	-1248.02	94.23	91.18	-1524.00	-96.40	49.18	-1577.13	-93.71	58.36	-652.28	-78.71	247.90	-1665.55	-144.13	162.63	2951.00	34.12	1257.41	0.00	0.00	0.00	-1424.06	6.32	1621.08	-1411.69	-131.15	1606.92	-1516.67	-155.44	1703.02	-1477.34	0.02	1709.26	0.00	0.00	0.00	1095.73	1863.69	52.91	0.00
2.65000	-1222.85	119.51	130.28	-1266.19	104.79	116.06	-1311.11	26.15	70.20	-1248.02	94.23	91.18	-1524.29	-98.36	49.43	-1579.11	-93.77	57.83	-652.28	-78.71	247.90	-1665.55	-144.13	162.63	2951.00	34.12	1257.41	0.00	0.00	0.00	-1419.53	7.33	1620.25	-1403.03	-130.20	1606.07	-1510.92	-154.90	1702.57	-1477.34	0.02	1709.26	0.00	0.00	0.00	1096.27	1864.27	52.72	0.00
2.66000	-1208.22	118.47	135.61	-1252.05	103.96	120.24	-1311.11	26.15	70.20	-1248.02	94.23	91.18	-1517.19	-98.27	49.94	-1578.72	-93.86	57.64	-652.28	-78.71	247.90	-1665.55	-144.13	162.63	2951.00	34.12	1257.41	0.00	0.00	0.00	-1415.29	7.87	1619.42	-1399.65	-130.00	1605.37	-1505.08	-154.39	1702.05	-1477.34	0.02	1709.26	0.00	0.00	0.00	1095.66	1864.87	52.47	0.00
2.67000	-1194.44	118.11	140.26	-1236.06	103.15	124.70	-1311.11	26.15	70.20	-1248.02	94.23	91.18	-1518.79	-98.56	49.74	-1580.75	-93.66	56.90	-652.28	-78.71	247.90	-1665.55	-144.13	162.63	2951.00	34.12	1257.41	0.00	0.00	0.00	-1407.41	8.41	1618.49	-1394.40	-129.51	1604.81	-1499.42	-153.43	1701.50	-1477.34	0.02	1709.26	0.00	0.00	0.00	1095.59	1863.28	53.17	0.00
2.68000	-1181.29	117.51	144.73	-1222.61	102.37	128.43	-1311.11	26.15	70.20	-1248.02	94.23	91.18	-1520.86	-97.50	49.09	-1575.65	-93.64	58.02	-652.28	-78.71	247.90	-1665.55	-144.13	162.63	2951.00	34.12	1257.41	0.00	0.00	0.00	-1401.13	9.10	1617.61	-1387.81	-128.88	1603.96	-1493.30	-152.93	1700.90	-1477.34	0.02	1709.26	0.00	0.00	0.00	1096.13	1863.35	53.24	0.00
2.69000	-1169.10	117.13	148.56	-1208.01	102.68	133.79	-1311.11	26.15	70.20	-1248.02	94.23	91.18	-1519.87	-98.36	48.60	-1575.68	-93.49	57.77	-652.28	-78.71	247.90	-1665.55	-144.13	162.63	2951.00	34.12	1257.41	0.00	0.00	0.00	-1396.80	9.99	1616.76	-1381.88	-128.21	1603.22	-1487.54	-151.89	1700.39	-1477.34	0.02	1709.26	0.00	0.00	0.00	1095.93	1863.10	53.30	0.00
2.70000	-1157.85	117.25	151.64	-1196.36	102.28	136.62	-1311.11	26.15	70.20	-1248.02	94.23	91.18	-1526.54	-99.09	47.61	-1574.97	-93.20	57.99	-652.28	-78.71	247.90	-1665.55	-144.13	162.63	2951.00	34.12	1257.41	0.00	0.00	0.00	-1388.89	11.21	1615.75	-1375.97	-127.66	1602.45	-1481.41	-151.15	1699.77	-1477.34	0.02	1709.26	0.00	0.00	0.00	1094.33	1863.40	52.84	0.00
2.71000	-1147.55	117.37	154.11	-1185.62	101.79	138.93	-1311.11	26.15	70.20	-1248.02	94.23	91.18	-1532.38	-99.63	45.83	-1575.30	-92.94	57.83	-652.28	-78.71	247.90	-1665.55	-144.13	162.63	2951.00	34.12	1257.41	0.00	0.00	0.00	-1385.48	11.43	1614.99	-1370.34	-126.67	1601.68	-1475.38	-150.05	1699.13	-1477.34	0.02	1709.26	0.00	0.00	0.00	1095.50	1863.46	53.01	0.00
2.72000	-1137.65	116.62	156.26	-1175.90	101.37	140.60	-1311.11	26.15	70.20	-1248.02	94.23	91.18	-1521.66	-100.14	51.92	-1574.46	-93.28	57.84	-652.28	-78.71	247.90	-1665.55	-144.13	162.63	2951.00	34.12	1257.41	0.00	0.00	0.00	-1376.46	12.28	1613.93	-1367.50	-125.95	1601.13	-1469.12	-149.06	1698.50	-1477.33	0.02	1709.26	0.00	0.00	0.00	1095.91	1863.90	52.86	0.00
2.73000	-1129.13	116.59	157.29	-1167.13	100.70	141.68	-1311.11	26.15	70.20	-1248.02	94.23	91.18	-1521.29	-100.18	52.35	-1575.71	-93.30	57.22	-652.28	-78.71	247.90	-1665.55	-144.13	162.63	2951.00	34.12	1257.41	0.00	0.00	0.00	-1371.93	13.54	1613.08	-1358.04	-125.07	1600.11	-1462.71	-148.18	1697.82	-1471.08	1.37	1708.50	0.00	0.00	0.00	1095.77	1863.29	53.04	0.00
2.74000	-1121.24	116.03	157.70	-1159.33	99.69	142.12	-1311.11	26.15	70.20	-1248.02	94.23	91.18	-1524.76	-100.53	51.25	-1575.75	-93.62	56.92	-652.28	-78.71	247.90	-1665.55	-144.13	162.63	2951.00	34.12	1257.41	0.00	0.00	0.00	-1364.64	14.30	1612.05	-1352.88	-124.07	1599.32	-1456.44	-146.97	1697.18	-1466.77	-0.94	1707.80	0.00	0.00	0.00	1094.67	1864.22	52.57	0.00
2.75000	-1114.46	115.28	157.26	-1152.36	98.79	141.66	-1311.11	26.15	70.20	-1248.02	94.23	91.18	-1518.29	-100.35	52.09	-1576.76	-93.16	56.71	-652.28	-78.71	247.90	-1665.55	-144.13	162.63	2951.00	34.12	1257.41	0.00	0.00	0.00	-1358.75	15.49	1611.03	-1348.33	-123.15	1598.64	-1450.28	-145.46	1696.54	-1459.69	1.40	1706.88	0.00	0.00	0.00	1095.56	1863.11	53.05	0.00
2.76000	-1108.25	114.00	156.10	-1146.07	97.10	140.73	-1311.11	26.15	70.20	-1248.02	94.23	91.18	-1519.69	-100.33	51.43	-1575.37	-93.16	56.68	-652.28	-78.71	247.90	-1665.55	-144.13	162.63	2951.00	34.12	1257.41	0.00	0.00	0.00	-1352.70	16.93	1610.04	-1342.92	-121.86	1597.89	-1444.02	-144.23	1695.79	-1451.74	5.33	1705.89	0.00	0.00	0.00	1096.25	1862.64	53.34	0.00
2.77000	-1102.84	112.70	153.99	-1140.84	95.69	138.81	-1311.11	26.15	70.20	-1248.02	94.23	91.18	-1524.00	-100.76	50.12	-1576.35	-93.42	56.09	-652.28	-78.71	247.90	-1665.55	-144.13	162.63	2951.00	34.12	1257.41	0.00	0.00	0.00	-1345.67	18.09	1608.93	-1334.20	-120.68	1596.84	-1437.69	-142.70	1695.12	-1446.51	4.74	1705.19	0.00	0.00	0.00	1096.20	1863.47	53.04	0.00
2.78000	-1098.24	111.03	151.26	-1136.12	93.62	136.51	-1311.11	26.15	70.20	-1248.02	94.23	91.18	-1521.04	-100.92	50.25	-1574.71	-93.22	56.02	-652.28	-78.71	247.90	-1665.55	-144.13	162.63	2951.00	34.12	1257.41	0.00	0.00	0.00	-1340.57	19.54	1607.85	-1329.70	-119.19	1596.20	-1431.43	-140.89	1694.46	-1439.76	6.88	1704.07	0.00	0.00	0.00	1096.67	1862.89	53.40	0.00
2.79000	-1094.13	108.18	148.33	-1132.33	91.68	133.53	-1311.11	26.15	70.20	-1248.02	94.23	91.18	-1520.60	-100.43	49.80	-1574.02	-93.15	56.04	-652.28	-78.71	247.90	-1665.55	-144.13	162.63	2951.00	34.12	1257.41	0.00	0.00	0.00	-1333.39	20.94	1606.75	-1323.59	-117.78	1595.22	-1425.12	-138.92	1693.71	-1432.53	9.71	1702.80	0.00	0.00	0.00	1096.69	1862.82	53.48	0.00
2.80000	-1091.09	105.79	144.42	-1129.44	89.24	130.14	-1311.11	26.15	70.20	-1248.02	94.23	91.18	-1520.64	-100.36	49.39	-1574.59	-92.80	55.79	-652.28	-78.71	247.90	-1665.55	-144.13	162.63	2951.00	34.12	1257.41	0.00	0.00	0.00	-1328.36	22.80	1605.74	-1318.69	-116.42	1594.42	-1418.60	-137.15	1692.90	-1425.82	11.54	1701.66	0.00	0.00	0.00	1096.71	1864.19	52.98	0.00
2.81000	-1089.05	103.74	139.91	-1127.37	86.85	126.36	-1311.11	26.15	70.20	-1248.02	94.23	91.18	-1520.17	-100.84	48.96	-1575.39	-92.96	55.21	-652.28	-78.71	247.90	-1665.55	-144.13	162.63	2951.00	34.12	1257.41	0.00	0.00	0.00	-1321.70	24.25	1604.47	-1310.41	-114.63	1593.46	-1412.10	-135.34	1692.11	-1419.52	12.98	1700.73	0.00	0.00	0.00	1096.00	1864.16	52.77	0.00
2.82000	-1086.23	99.95	134.94	-1125.43	83.13	120.50	-1311.11	26.15	70.20	-1248.02	94.23	91.18	-1519.11	-100.03	48.85	-1577.34	-93.34	54.26	-652.28	-78.71	247.90	-1665.55	-144.13	162.63	2951.00	34.12	1257.41	0.00	0.00	0.00	-1314.66	26.24	1603.20	-1302.94	-112.97	1592.41	-1405.79	-132.97	1691.32	-1414.39	12.61	1699.84	0.00	0.00	0.00	1096.14	1863.86	52.98	0.00
2.83000	-1082.81	97.14	130.03	-1124.34	80.42	115.95	-1311.11	26.15	70.20	-1248.02	94.23	91.18	-1521.38	-100.28	47.71	-1572.96	-93.11	55.05	-652.28	-78.71	247.90	-1665.55	-144.13	162.63	2951.00	34.12	1257.41	0.00	0.00	0.00	-1307.45	28.28	1601.99	-1296.19	-111.53	1591.62	-1399.55	-130.55	1690.54	-1406.70	16.37	1698.51	0.00	0.00	0.00	1096.16	1863.41	53.27	0.00
2.84000	-1079.20	94.48	125.10	-1118.59	77.90	112.31	-1311.11	26.15	70.20	-1248.02	94.23	91.18	-1522.45	-100.02	47.08	-1572.44	-92.84	54.92	-652.28	-78.71	247.90	-1665.55	-144.13	162.63	2951.00	34.12	1257.41	0.00	0.00	0.00	-1301.12	30.33	1600.90	-1288.22	-109.55	1590.74	-1393.07	-128.42	1689.83	-1400.91	16.94	1697.61	0.00	0.00	0.00	1095.92	1862.60	53.45	0.00
2.85000	-1075.22	92.95	119.11	-1116.55	76.23	107.14	-1311.11	26.15	70.20	-1248.02	94.23	91.18	-1519.54	-100.44	46.96	-1574.45	-92.92	54.03	-652.28	-78.71	247.90	-1665.55	-144.13	162.63	2951.00	34.12	1257.41	0.00	0.00	0.00	-1293.78	32.44	1599.69	-1282.86	-107.53	1590.01	-1386.53	-126.15	1689.19	-1393.67	19.89	1696.61	0.00	0.00	0.00	1094.90	1862.94	53.03	0.00
2.86000	-1071.56	91.66	113.05	-1113.30	74.49	102.09	-1311.11	26.15	70.20	-1248.02	94.23	91.18	-1520.24	-100.53	46.33	-1571.65	-92.57	54.37	-652.28	-78.71	247.90	-1665.55	-144.13	162.63	2951.00	34.12	1257.41	0.00	0.00	0.00	-1284.61	34.19	1598.70	-1278.82	-105.54	1589.48	-1379.85	-123.67	1688.67	-1386.30	23.69	1695.64	0.00	0.00	0.00	1094.81	1863.74	52.80	0.00
2.87000	-1068.44	90.65	107.27	-1110.32	73.46	97.48	-1311.11	26.15	70.20	-1248.02	94.23	91.18	-1519.46	-100.90	45.67	-1574.63	-92.68	53.29	-652.28	-78.71	247.90	-1665.55	-144.13	162.63	2951.00	34.12	1257.41	0.00	0.00	0.00	-1278.70	36.05	1597.91	-1269.37	-103.37	1588.78	-1372.96	-121.74	1688.07	-1379.69	25.60	1694.78	0.00	0.00	0.00	1094.62	1863.08	53.11	0.00
2.88000	-1065.58	89.53	102.06	-1108.18	72.05	93.13	-1311.11	26.15	70.20	-1248.02	94.23	91.18	-1519.88	-100.52	45.03	-1573.60	-93.16	52.93	-652.28	-78.71	247.90	-1665.55	-144.13	162.63	2951.00	34.12	1257.41	0.00	0.00	0.00	-1270.02	38.38	1597.16	-1262.84	-101.03	1588.31	-1366.60	-118.90	1687.66	-1372.81	28.17	1693.91	0.00	0.00	0.00	1095.41	1864.93	52.56	0.00
2.89000	-1062.98	88.76	97.22	-1105.44	71.68	89.08	-1311.11	26.15	70.20	-1248.02	94.23	91.18	-1519.37	-100.78	44.51	-1570.46	-92.35	53.30	-652.28	-78.71	247.90	-1665.55	-144.13	162.63	2951.00	34.12	1257.41	0.00	0.00	0.00	-1266.04	40.71	1596.42	-1257.76	-99.12	1588.02	-1360.25	-116.08	1687.26	-1366.33	30.07	1693.19	0.00	0.00	0.00	1096.71	1864.50	52.86	0.00
2.90000	-1060.78	88.54	92.64	-1104.03	71.22	85.49	-1311.11	26.15	70.20	-1248.02	94.23	91.18	-1519.72	-100.98	43.54	-1569.49	-92.67	53.20	-652.28	-78.71	247.90	-1665.55	-144.13	162.63	2951.00	34.12	1257.41	0.00	0.00	0.00	-1260.17	42.81	1595.72	-1248.97	-96.63	1587.58	-1353.85	-113.17	1687.03	-1358.94	33.54	1692.52	0.00	0.00	0.00	1095.71	1863.50	53.15	0.00
2.91000	-1058.82	88.34	88.63	-1102.55	71.54	81.95	-1311.11	26.15	70.20	-1248.02	94.23	91.18	-1518.35	-101.24	43.01	-1569.27	-93.00	52.70	-652.28	-78.71	247.90	-1665.55	-144.13	162.63	2951.00	34.12	1257.41	0.00	0.00	0.00	-1252.48	44.91	1595.18	-1241.76	-94.47	1587.56	-1347.11	-110.73	1686.77	-1351.75	36.49	1692.02	0.00	0.00	0.00	1095.67	1864.34	52.88	0.00
2.92000	-1057.42	88.34	85.08	-1101.29	71.55	79.33	-1311.11	26.15	70.20	-1248.02	94.23	91.18	-1517.92	-101.10	42.36	-1567.35	-93.01	52.54	-652.28	-78.71	247.90	-1665.55	-144.13	162.63	2951.00	34.12	1257.41	0.00	0.00	0.00	-1246.39	47.57	1594.81	-1238.40	-92.57	1587.41	-1340.55	-107.80	1686.73	-1344.89	38.84	1691.61	0.00	0.00	0.00	1095.93	1863.58	53.20	0.00
2.93000	-1056.18	88.12	82.03	-1100.35	71.16	76.83	-1311.11	26.15	70.20	-1248.02	94.23	91.18	-1517.73	-100.72	41.73	-1566.75	-92.97	52.14	-652.28	-78.71	247.90	-1665.55	-144.13	162.63	2951.00	34.12	1257.41	0.00	0.00	0.00	-1238.82	49.71	1594.52	-1230.66	-90.19	1587.38	-1333.84	-105.09	1686.80	-1337.86	41.48	1691.36	0.00	0.00	0.00	1096.18	1865.41	52.41	0.00
2.94000	-1055.07	88.13	79.09	-1098.97	71.26	74.62	-1311.11	26.15	70.20	-1248.02	94.23	91.18	-1517.60	-100.82	40.91	-1566.19	-93.28	51.57	-652.28	-78.71	247.90	-1665.55	-144.13	162.63	2951.00	34.12	1257.41	0.00	0.00	0.00	-1230.18	52.11	1594.20	-1223.10	-87.77	1587.50	-1327.09	-102.36	1686.87	-1331.09	44.13	1691.16	0.00	0.00	0.00	1095.30	1864.49	52.65	0.00
2.95000	-1054.10	88.11	76.37	-1098.90	71.46	72.18	-1311.11	26.15	70.20	-1248.02	94.23	91.18	-1519.05	-100.56	39.72	-1563.04	-93.25	51.55	-652.28	-78.71	247.90	-1665.55	-144.13	162.63	2951.00	34.12	1257.41	0.00	0.00	0.00	-1224.00	53.90	1594.18	-1216.13	-85.56	1587.66	-1320.36	-99.89	1687.04	-1324.28	46.47	1691.04	0.00	0.00	0.00	1096.04	1863.78	53.15	0.00
2.96000	-1053.33	88.48	73.70	-1097.52	71.49	70.26	-1311.11	26.15	70.20	-1248.02	94.23	91.18	-1517.99	-101.84	40.98	-1563.71	-94.13	50.64	-652.28	-78.71	247.90	-1665.55	-144.13	162.63	2951.00	34.12	1257.41	0.00	0.00	0.00	-1217.51	56.41	1594.27	-1210.06	-83.18	1587.98	-1313.82	-97.15	1687.34	-1316.83	50.21	1690.99	0.00	0.00	0.00	1095.50	1864.70	52.65	0.00
2.97000	-1052.48	88.48	71.28	-1098.39	71.46	67.77	-1311.11	26.15	70.20	-1248.02	94.23	91.18	-1515.53	-101.72	40.75	-1561.82	-94.25	50.30	-652.28	-78.71	247.90	-1665.55	-144.13	162.63	2951.00	34.12	1257.41	0.00	0.00	0.00	-1210.85	59.03	1594.47	-1204.39	-81.08	1588.48	-1307.29	-94.27	1687.75	-1309.50	53.60	1691.01	0.00	0.00	0.00	1094.48	1864.56	52.47	0.00
2.98000	-1051.81	88.83	68.97	-1098.05	71.52	66.02	-1311.11	26.15	70.20	-1248.02	94.23	91.18	-1516.10	-102.18	39.91	-1557.67	-94.74	50.23	-652.28	-78.71	247.90	-1665.55	-144.13	162.63	2951.00	34.12	1257.41	0.00	0.00	0.00	-1203.22	61.19	1594.66	-1197.44	-78.73	1588.99	-1300.53	-91.76	1688.18	-1302.91	56.13	1691.18	0.00	0.00	0.00	1094.67	1864.37	52.52	0.00
2.99000	-1051.57	88.26	68.05	-1095.90	71.22	65.15	-1311.11	26.15	70.20	-1248.02	94.23	91.18	-1515.45	-102.18	39.63	-1556.40	-95.43	49.47	-652.28	-78.71	247.90	-1665.55	-144.13	162.63	2951.00	34.12	1257.41	0.00	0.00	0.00	-1195.56	63.34	1594.94	-1189.24	-76.51	1589.55	-1293.57	-89.58	1688.71	-1296.31	58.04	1691.62	0.00	0.00	0.00	1094.69	1863.73	52.78	0.00
3.00000	-1051.35	87.88	67.04	-1095.05	71.15	64.12	-1311.11	26.15	70.20	-1248.02	94.23	91.18	-1515.54	-103.04	38.76	-1555.99	-96.22	48.23	-652.28	-78.71	247.90	-1665.55	-144.13	162.63	2951.00	34.12	1257.41	0.00	0.00	0.00	-1189.43	65.48	1595.50	-1181.65	-74.46	1590.00	-1286.90	-87.02	1689.39	-1289.77	60.08	1692.06	0.00	0.00	0.00	1096.07	1865.70	52.38	0.00
3.01000	-1050.74	87.44	65.96	-1095.53	71.07	62.88	-1311.11	26.15	70.20	-1248.02	94.23	91.18	-1513.38	-103.14	38.64	-1552.65	-97.12	47.63	-652.28	-78.71	247.90	-1665.55	-144.13	162.63	2951.00	34.12	1257.41	0.00	0.00	0.00	-1181.97	67.83	1595.98	-1174.14	-72.24	1590.90	-1280.47	-84.16	1690.21	-1282.86	62.40	1692.66	0.00	0.00	0.00	1096.00	1864.54	52.82	0.00
3.02000	-1050.39	87.22	65.05	-1096.40	70.79	61.81	-1311.11	26.15	70.20	-1248.02	94.23	91.18	-1513.50	-103.51	37.68	-1549.98	-97.75	47.11	-652.28	-78.71	247.90	-1665.55	-144.13	162.63	2951.00	34.12	1257.41	0.00	0.00	0.00	-1174.04	69.94	1596.65	-1170.56	-70.06	1591.88	-1273.90	-81.72	1691.03	-1276.02	64.97	1693.25	0.00	0.00	0.00	1095.99	1864.49	52.80	0.00
3.03000	-1049.94	86.81	64.32	-1095.52	70.83	61.33	-1311.11	26.15	70.20	-1248.02	94.23	91.18	-1513.28	-104.30	36.77	-1546.67	-98.47	47.11	-652.28	-78.71	247.90	-1665.55	-144.13	162.63	2951.00	34.12	1257.41	0.00	0.00	0.00	-1168.45	72.14	1597.48	-1162.26	-68.23	1592.62	-1267.38	-79.42	1691.88	-1268.85	67.46	1694.04	0.00	0.00	0.00	1095.75	1864.60	52.69	0.00
3.04000	-1049.58	86.49	63.72	-1094.10	70.73	61.21	-1311.11	26.15	70.20	-1248.02	94.23	91.18	-1509.89	-104.96	36.28	-1542.43	-98.97	47.75	-652.28	-78.71	247.90	-1665.54	-144.13	162.64	2951.00	34.12	1257.41	0.00	0.00	0.00	-1161.55	74.41	1598.19	-1155.98	-66.37	1593.63	-1260.83	-76.92	1692.89	-1261.88	70.00	1694.76	0.00	0.00	0.00	1095.91	1863.07	53.26	0.00
3.05000	-1049.39	86.50	63.08	-1094.01	70.61	60.93	-1311.11	26.15	70.20	-1248.02	94.23	91.18	-1506.99	-105.99	35.23	-1538.60	-99.96	48.73	-652.28	-78.71	247.90	-1656.22	-145.44	170.51	2951.00	34.12	1257.41	0.00	0.00	0.00	-1154.33	75.97	1599.08	-1149.43	-64.49	1594.52	-1254.17	-74.79	1693.84	-1255.48	71.66	1695.65	0.00	0.00	0.00	1096.49	1863.82	53.04	0.00
3.06000	-1049.12	86.39	62.56	-1093.26	70.66	60.62	-1311.11	26.15	70.20	-1248.02	94.23	91.18	-1505.13	-106.61	33.86	-1533.06	-100.34	50.54	-652.28	-78.71	247.90	-1645.16	-147.37	178.73	2951.00	34.12	1257.41	0.00	0.00	0.00	-1145.96	78.16	1599.99	-1141.22	-62.27	1595.60	-1247.42	-72.89	1694.78	-1248.72	73.91	1696.49	0.00	0.00	0.00	1095.55	1864.89	52.63	0.00
3.07000	-1048.93	86.32	62.18	-1095.22	70.82	59.91	-1311.11	26.15	70.20	-1248.02	94.23	91.18	-1499.81	-107.56	32.77	-1526.95	-101.05	53.37	-652.28	-78.71	247.90	-1634.17	-148.38	187.07	2951.00	34.12	1257.41	0.00	0.00	0.00	-1140.07	80.14	1600.91	-1136.26	-60.50	1596.94	-1240.75	-70.85	1695.77	-1242.10	75.73	1697.39	0.00	0.00	0.00	1096.24	1865.24	52.60	0.00
3.08000	-1048.74	86.11	61.87	-1094.66	71.09	59.64	-1311.11	26.15	70.20	-1248.02	94.23	91.18	-1496.40	-108.56	30.66	-1518.70	-101.46	57.40	-652.28	-78.71	247.90	-1622.18	-150.35	195.68	2951.00	34.12	1257.41	0.00	0.00	0.00	-1134.08	81.72	1601.82	-1127.30	-58.50	1597.86	-1234.21	-68.91	1696.72	-1235.48	77.86	1698.12	0.00	0.00	0.00	1095.46	1865.58	52.22	0.00
3.09000	-1048.59	86.13	61.48	-1094.58	70.82	59.50	-1311.11	26.15	70.20	-1248.02	94.23	91.18	-1489.32	-109.02	28.95	-1510.29	-101.37	61.95	-652.28	-78.71	247.90	-1610.18	-151.05	203.83	2951.00	34.12	1257.41	0.00	0.00	0.00	-1129.39	83.53	1602.78	-1121.94	-56.85	1598.98	-1227.80	-66.99	1697.66	-1228.87	79.80	1698.97	0.00	0.00	0.00	1095.44	1864.43	52.73	0.00
3.10000	-1048.51	86.18	61.04	-1094.40	71.03	59.20	-1311.11	26.15	70.20	-1248.02	94.23	91.18	-1481.81	-110.58	27.35	-1502.35	-101.12	66.73	-652.28	-78.71	247.90	-1597.15	-152.60	211.78	2951.00	34.12	1257.41	0.00	0.00	0.00	-1122.13	84.90	1603.74	-1115.59	-55.20	1600.11	-1221.48	-64.85	1698.61	-1222.42	81.30	1699.71	0.00	0.00	0.00	1095.58	1865.74	52.34	0.00
3.11000	-1048.33	86.01	60.75	-1096.26	70.93	58.57	-1311.11	26.15	70.20	-1248.02	94.23	91.18	-1471.54	-111.84	31.41	-1492.00	-102.01	72.87	-652.28	-78.71	247.90	-1585.48	-152.06	218.32	2951.00	34.12	1257.41	0.00	0.00	0.00	-1113.61	86.87	1604.43	-1108.13	-53.48	1600.87	-1214.96	-63.30	1699.45	-1215.53	83.53	1700.41	0.00	0.00	0.00	1096.26	1865.03	52.70	0.00
3.12000	-1048.31	86.27	60.24	-1096.09	71.02	58.33	-1311.11	26.15	70.20	-1248.02	94.23	91.18	-1453.12	-111.72	41.58	-1478.99	-102.87	80.31	-652.28	-78.71	247.90	-1572.78	-152.35	224.79	2951.00	34.12	1257.41	0.00	0.00	0.00	-1106.80	88.10	1605.22	-1101.09	-52.24	1601.70	-1208.41	-61.78	1700.34	-1209.34	84.13	1701.30	0.00	0.00	0.00	1095.17	1865.11	52.38	0.00
3.13000	-1048.10	86.02	59.99	-1095.54	70.99	58.26	-1311.11	26.15	70.20	-1248.02	94.23	91.18	-1435.99	-111.76	49.79	-1462.36	-103.68	87.55	-652.28	-78.71	247.90	-1559.41	-152.24	230.41	2951.00	34.12	1257.41	0.00	0.00	0.00	-1101.34	89.55	1605.92	-1097.19	-50.97	1602.64	-1201.71	-60.47	1701.17	-1202.44	85.91	1702.10	0.00	0.00	0.00	1095.47	1865.51	52.48	0.00
3.14000	-1047.97	85.90	59.70	-1094.97	71.07	58.03	-1311.11	26.15	70.20	-1248.02	94.23	91.18	-1419.60	-111.87	57.54	-1447.08	-104.38	93.92	-652.28	-78.71	247.90	-1544.74	-152.44	235.38	2951.00	34.12	1257.41	0.00	0.00	0.00	-1096.57	90.42	1606.79	-1088.61	-49.70	1603.35	-1195.07	-59.41	1701.98	-1195.83	86.72	1703.01	0.00	0.00	0.00	1095.87	1864.77	52.77	0.00
3.15000	-1047.84	85.83	59.42	-1094.92	71.02	57.92	-1311.11	26.15	70.20	-1248.02	94.23	91.18	-1401.65	-112.11	64.15	-1430.26	-104.22	99.54	-652.28	-78.71	247.90	-1529.13	-153.28	239.66	2951.00	34.12	1257.41	0.00	0.00	0.00	-1087.96	91.83	1607.46	-1082.15	-48.74	1604.07	-1188.47	-58.20	1702.89	-1189.45	87.58	1703.94	0.00	0.00	0.00	1095.27	1864.91	52.66	0.00
3.16000	-1047.89	86.03	59.06	-1094.80	71.17	57.70	-1311.11	26.15	70.20	-1248.02	94.23	91.18	-1385.08	-112.64	68.91	-1416.34	-105.10	103.74	-652.28	-78.71	247.90	-1513.47	-153.62	242.82	2951.00	34.12	1257.41	0.00	0.00	0.00	-1080.20	92.94	1608.14	-1077.06	-47.92	1604.86	-1182.06	-56.84	1703.95	-1182.75	88.89	1704.77	0.00	0.00	0.00	1095.26	1864.21	52.79	0.00
3.17000	-1047.82	85.95	58.76	-1094.99	71.21	57.39	-1311.11	26.15	70.20	-1248.02	94.23	91.18	-1366.38	-113.62	75.00	-1400.38	-106.11	107.42	-652.28	-78.71	247.90	-1497.75	-153.23	244.62	2951.00	34.12	1257.41	0.00	0.00	0.00	-1075.30	93.77	1608.87	-1069.50	-46.94	1605.60	-1175.62	-55.71	1704.88	-1176.14	89.72	1705.68	0.00	0.00	0.00	1095.31	1864.22	52.67	0.00
3.18000	-1047.72	85.84	58.53	-1095.67	71.33	56.98	-1311.11	26.15	70.20	-1248.02	94.23	91.18	-1348.30	-114.06	79.51	-1378.95	-105.22	111.60	-652.28	-78.71	247.90	-1481.46	-153.08	245.51	2951.00	34.12	1257.41	0.00	0.00	0.00	-1069.04	94.16	1609.59	-1064.83	-46.35	1606.43	-1169.31	-54.95	1705.79	-1169.54	90.86	1706.62	0.00	0.00	0.00	1095.03	1863.84	52.72	0.00
3.19000	-1047.54	85.58	58.31	-1094.45	71.30	57.05	-1311.11	26.15	70.20	-1248.02	94.23	91.18	-1330.43	-114.86	83.23	-1361.66	-105.40	114.20	-652.28	-78.71	247.90	-1465.31	-152.30	245.35	2951.00	34.12	1257.41	0.00	0.00	0.00	-1062.28	94.88	1610.44	-1059.52	-45.56	1607.24	-1162.78	-54.65	1706.65	-1163.32	91.31	1707.61	0.00	0.00	0.00	1095.43	1865.67	52.18	0.00
3.20000	-1047.40	85.60	57.99	-1094.39	71.22	56.83	-1311.11	26.15	70.20	-1248.02	94.23	91.18	-1307.82	-115.60	87.04	-1343.70	-106.09	116.24	-652.28	-78.71	247.90	-1448.04	-152.14	244.55	2951.00	34.12	1257.41	0.00	0.00	0.00	-1055.85	95.32	1611.34	-1052.22	-45.06	1608.08	-1156.48	-54.05	1707.52	-1156.94	91.87	1708.51	0.00	0.00	0.00	1096.14	1864.41	52.70	0.00
3.21000	-1047.31	85.91	57.48	-1094.70	71.42	56.61	-1311.11	26.15	70.20	-1248.02	94.23	91.18	-1287.56	-116.08	89.08	-1322.47	-106.29	117.97	-652.28	-78.71	247.90	-1430.39	-151.54	242.76	2951.00	34.12	1257.41	0.00	0.00	0.00	-1049.23	95.99	1612.17	-1044.74	-44.87	1608.78	-1150.20	-53.71	1708.35	-1150.49	92.64	1709.50	0.00	0.00	0.00	1095.91	1863.61	52.98	0.00
3.22000	-1047.05	85.67	57.25	-1094.82	71.40	56.37	-1311.11	26.15	70.20	-1248.02	94.23	91.18	-1263.74	-114.82	90.33	-1300.90	-106.59	118.66	-652.28	-78.71	247.90	-1412.45	-151.10	240.16	2951.00	34.12	1257.41	0.00	0.00	0.00	-1043.10	96.24	1613.05	-1039.80	-44.52	1609.69	-1144.00	-53.44	1709.20	-1144.46	92.74	1710.42	0.00	0.00	0.00	1095.78	1863.32	53.14	0.00
3.23000	-1046.96	85.81	56.82	-1094.58	71.36	56.20	-1311.11	26.15	70.20	-1248.02	94.23	91.18	-1238.41	-114.18	92.18	-1277.30	-106.34	118.69	-652.28	-78.71	247.90	-1394.04	-150.28	236.64	2951.00	34.12	1257.41	0.00	0.00	0.00	-1037.38	96.30	1614.00	-1033.61	-44.15	1610.57	-1138.06	-52.93	1710.05	-1138.21	93.05	1711.34	0.00	0.00	0.00	1096.12	1863.59	53.08	0.00
3.24000	-1046.83	85.94	56.43	-1093.04	71.37	56.40	-1311.11	26.15	70.20	-1248.02	94.23	91.18	-1216.18	-113.93	92.84	-1253.14	-106.37	118.68	-652.28	-78.71	247.90	-1375.62	-149.44	232.34	2951.00	34.12	1257.41	0.00	0.00	0.00	-1031.05	96.70	1614.98	-1027.20	-43.92	1611.45	-1132.23	-52.57	1710.81	-1132.02	93.32	1712.16	0.00	0.00	0.00	1095.96	1864.51	52.54	0.00
3.25000	-1046.81	86.11	56.10	-1093.80	71.44	56.11	-1311.11	26.15	70.20	-1248.02	94.23	91.18	-1193.79	-113.85	93.18	-1231.39	-105.90	117.66	-652.28	-78.71	247.90	-1357.19	-148.38	227.22	2951.00	34.12	1257.41	0.00	0.00	0.00	-1025.87	96.83	1616.03	-1021.68	-43.97	1612.26	-1126.44	-52.28	1711.54	-1126.19	93.17	1713.00	0.00	0.00	0.00	1095.56	1863.58	52.93	0.00
3.26000	-1046.75	86.22	55.83	-1093.62	71.49	55.90	-1311.11	26.15	70.20	-1248.02	94.23	91.18	-1170.94	-113.64	93.26	-1209.84	-105.37	116.20	-652.28	-78.71	247.90	-1337.49	-147.84	221.87	2951.00	34.12	1257.41	0.00	0.00	0.00	-1017.46	96.85	1616.73	-1013.20	-43.90	1613.06	-1120.55	-52.35	1712.15	-1120.01	93.54	1713.71	0.00	0.00	0.00	1095.67	1864.40	52.73	0.00
3.27000	-1046.81	86.53	55.46	-1093.15	71.54	55.97	-1311.11	26.15	70.20	-1248.02	94.23	91.18	-1146.21	-113.26	93.42	-1188.66	-104.84	114.44	-652.28	-78.71	247.90	-1317.98	-146.68	215.66	2951.00	34.12	1257.41	0.00	0.00	0.00	-1012.74	96.63	1617.66	-1010.96	-43.57	1613.99	-1114.84	-52.22	1712.71	-1113.66	94.50	1714.39	0.00	0.00	0.00	1096.47	1865.47	52.53	0.00
3.28000	-1046.78	86.81	55.16	-1093.39	71.65	55.69	-1311.11	26.15	70.20	-1248.02	94.23	91.18	-1122.98	-113.02	93.12	-1164.04	-104.73	113.18	-652.28	-78.71	247.90	-1297.88	-146.04	209.19	2951.00	34.12	1257.41	0.00	0.00	0.00	-1006.07	96.45	1618.61	-1003.90	-43.60	1614.62	-1109.16	-52.27	1713.18	-1107.95	94.57	1715.04	0.00	0.00	0.00	1096.68	1864.12	53.09	0.00
3.29000	-1046.81	87.29	54.76	-1092.61	71.74	55.88	-1311.11	26.15	70.20	-1248.02	94.23	91.18	-1097.98	-113.32	93.28	-1138.90	-104.94	112.20	-652.28	-78.71	247.90	-1276.79	-146.67	202.93	2951.00	34.12	1257.41	0.00	0.00	0.00	-999.93	96.63	1619.28	-998.83	-43.65	1615.21	-1103.49	-52.08	1713.60	-1102.32	94.00	1715.62	0.00	0.00	0.00	1096.81	1864.44	52.92	0.00
3.30000	-1046.73	87.21	54.67	-1093.48	71.73	55.67	-1311.11	26.15	70.20	-1248.02	94.23	91.18	-1072.59	-113.47	93.67	-1114.32	-105.33	110.84	-652.28	-78.71	247.90	-1256.32	-146.19	195.92	2951.00	34.12	1257.41	0.00	0.00	0.00	-993.32	96.63	1619.84	-993.09	-43.75	1615.88	-1097.76	-52.02	1713.89	-1096.63	93.49	1716.12	0.00	0.00	0.00	1095.68	1865.10	52.54	0.00
3.31000	-1046.61	86.96	54.72	-1093.39	71.76	55.60	-1311.11	26.15	70.20	-1248.02	94.23	91.18	-1048.18	-114.18	93.29	-1091.45	-105.67	109.47	-652.28	-78.71	247.90	-1234.92	-146.06	188.84	2951.00	34.12	1257.41	0.00	0.00	0.00	-988.49	96.44	1620.51	-987.93	-43.74	1616.21	-1091.91	-52.34	1714.02	-1090.62	93.50	1716.52	0.00	0.00	0.00	1096.03	1864.28	52.86	0.00
3.32000	-1046.67	86.88	54.65	-1093.34	71.61	55.85	-1311.11	26.15	70.20	-1248.02	94.23	91.18	-1022.89	-114.60	93.70	-1066.51	-105.76	108.43	-652.28	-78.71	247.90	-1213.03	-146.92	182.02	2951.00	34.12	1257.41	0.00	0.00	0.00	-982.09	96.30	1620.87	-981.79	-43.96	1616.50	-1085.99	-52.73	1714.07	-1084.59	93.31	1716.84	0.00	0.00	0.00	1096.97	1864.83	52.85	0.00
3.33000	-1046.95	87.34	54.30	-1093.50	71.58	55.69	-1311.11	26.15	70.20	-1248.02	94.23	91.18	-998.13	-114.55	94.63	-1043.45	-105.73	107.08	-652.28	-78.71	247.90	-1191.59	-146.79	174.57	2951.00	34.12	1257.41	0.00	0.00	0.00	-976.24	96.05	1621.29	-973.70	-44.18	1616.60	-1080.05	-52.97	1714.02	-1078.29	93.38	1717.01	0.00	0.00	0.00	1096.51	1864.37	52.84	0.00
3.34000	-1046.93	87.28	54.25	-1093.34	71.54	55.64	-1311.11	26.15	70.20	-1248.02	94.23	91.18	-973.64	-114.45	95.68	-1017.97	-105.65	106.50	-652.28	-78.71	247.90	-1169.94	-147.17	167.44	2951.00	34.12	1257.41	0.00	0.00	0.00	-968.47	95.90	1621.64	-967.76	-44.26	1616.68	-1074.10	-53.30	1713.93	-1072.48	92.40	1717.22	0.00	0.00	0.00	1095.69	1864.65	52.59	0.00
3.35000	-1047.02	87.35	54.07	-1097.64	69.13	48.88	-1311.11	26.15	70.20	-1248.02	94.23	91.18	-947.37	-113.58	97.47	-994.48	-105.92	106.03	-652.28	-78.71	247.90	-1147.82	-148.43	160.94	2951.00	34.12	1257.41	0.00	0.00	0.00	-962.51	95.00	1621.93	-962.54	-44.75	1616.68	-1068.12	-53.66	1713.78	-1066.04	92.35	1717.35	0.00	0.00	0.00	1096.28	1863.24	53.17	0.00
3.36000	-1047.18	87.42	53.87	-1099.78	69.42	48.39	-1311.11	26.15	70.20	-1248.02	94.23	91.18	-923.53	-112.95	99.12	-969.25	-105.79	106.13	-652.28	-78.71	247.90	-1125.54	-148.94	154.24	2951.00	34.12	1257.41	0.00	0.00	0.00	-956.95	95.22	1621.98	-954.82	-45.17	1616.65	-1062.03	-53.96	1713.52	-1059.78	91.77	1717.33	0.00	0.00	0.00	1095.77	1863.79	53.08	0.00
3.37000	-1047.38	87.49	53.64	-1103.90	69.60	46.92	-1311.11	26.15	70.20	-1248.02	94.23	91.18	-897.83	-112.85	101.36	-946.89	-105.53	105.71	-652.28	-78.71	247.90	-1103.25	-149.75	148.21	2951.00	34.12	1257.41	0.00	0.00	0.00	-950.71	94.91	1622.11	-948.58	-45.47	1616.51	-1055.85	-54.43	1713.22	-1053.62	90.96	1717.26	0.00	0.00	0.00	1095.56	1864.55	52.70	0.00
3.38000	-1047.60	87.55	53.39	-1099.05	70.26	47.54	-1311.11	26.15	70.20	-1248.02	94.23	91.18	-874.59	-112.51	103.53	-921.99	-105.18	106.49	-652.28	-78.71	247.90	-1081.06	-150.44	142.42	2951.00	34.12	1257.41	0.00	0.00	0.00	-943.59	94.32	1621.89	-942.19	-45.90	1616.30	-1049.42	-55.05	1712.84	-1047.36	90.31	1717.06	0.00	0.00	0.00	1096.33	1864.76	52.78	0.00
3.39000	-1047.81	87.60	53.13	-1100.50	70.66	46.59	-1311.11	26.15	70.20	-1248.02	94.23	91.18	-851.22	-113.17	105.61	-899.78	-105.33	105.92	-652.28	-78.71	247.90	-1058.95	-151.52	137.13	2951.00	34.12	1257.41	0.00	0.00	0.00	-936.46	93.82	1621.84	-936.41	-46.30	1616.10	-1042.99	-55.67	1712.44	-1040.95	89.74	1716.82	0.00	0.00	0.00	1095.93	1864.62	52.73	0.00
3.40000	-1048.01	87.66	52.85	-1097.17	70.65	47.54	-1311.11	26.15	70.20	-1248.02	94.23	91.18	-824.55	-111.82	109.86	-878.15	-105.56	106.65	-652.28	-78.71	247.90	-1036.93	-152.34	132.27	2951.00	34.12	1257.41	0.00	0.00	0.00	-930.15	92.93	1621.71	-928.73	-46.96	1615.52	-1036.37	-56.45	1711.94	-1034.30	89.40	1716.43	0.00	0.00	0.00	1096.20	1863.60	53.06	0.00
3.41000	-1048.15	87.71	52.58	-1099.65	71.65	46.64	-1311.11	26.15	70.20	-1248.02	94.23	91.18	-803.70	-112.01	112.75	-854.71	-105.92	108.50	-652.28	-78.71	247.90	-1014.76	-153.38	128.03	2951.00	34.12	1257.41	0.00	0.00	0.00	-924.14	92.17	1621.41	-921.92	-47.93	1615.24	-1029.83	-57.07	1711.47	-1027.63	88.83	1716.06	0.00	0.00	0.00	1096.82	1865.10	52.57	0.00
3.42000	-1048.22	87.76	52.30	-1099.33	72.17	46.55	-1311.11	26.15	70.20	-1248.02	94.23	91.18	-783.33	-113.88	116.07	-834.52	-106.84	110.04	-652.28	-78.71	247.90	-993.58	-153.77	124.04	2951.00	34.12	1257.41	0.00	0.00	0.00	-915.94	91.29	1620.90	-916.20	-48.84	1614.76	-1023.20	-57.97	1710.84	-1021.20	87.47	1715.61	0.00	0.00	0.00	1096.53	1864.09	52.97	0.00
3.43000	-1048.19	87.80	52.02	-1094.58	72.41	47.30	-1311.11	26.15	70.20	-1248.02	94.23	91.18	-762.26	-114.24	119.95	-812.91	-106.94	112.59	-652.28	-78.71	247.90	-972.59	-154.57	120.76	2951.00	34.12	1257.41	0.00	0.00	0.00	-909.31	90.47	1620.62	-910.00	-49.75	1614.22	-1016.55	-58.81	1710.20	-1014.25	86.84	1715.14	0.00	0.00	0.00	1095.71	1863.72	52.94	0.00
3.44000	-1048.04	87.85	51.75	-1092.63	72.67	54.10	-1311.11	26.15	70.20	-1248.02	94.23	91.18	-741.58	-114.87	124.09	-787.60	-106.84	116.62	-652.28	-78.71	247.90	-952.15	-155.68	118.22	2951.00	34.12	1257.41	0.00	0.00	0.00	-904.05	89.53	1620.18	-900.63	-50.70	1613.44	-1009.71	-60.01	1709.48	-1007.49	85.57	1714.63	0.00	0.00	0.00	1095.78	1864.25	52.85	0.00
3.45000	-1047.75	87.90	51.49	-1093.58	72.50	53.80	-1311.11	26.15	70.20	-1248.02	94.23	91.18	-721.82	-115.01	128.87	-769.69	-108.10	119.14	-652.28	-78.71	247.90	-932.04	-156.82	116.25	2951.00	34.12	1257.41	0.00	0.00	0.00	-896.30	88.57	1619.60	-894.83	-51.94	1612.71	-1003.00	-60.86	1708.71	-1000.40	84.90	1713.84	0.00	0.00	0.00	1094.67	1864.76	52.49	0.00
3.46000	-1047.29	87.95	51.25	-1092.71	72.54	53.86	-1311.11	26.15	70.20	-1248.02	94.23	91.18	-703.69	-116.49	133.41	-745.59	-108.91	123.68	-652.28	-78.71	247.90	-912.85	-157.57	114.68	2951.00	34.12	1257.41	0.00	0.00	0.00	-889.30	87.54	1619.10	-887.77	-53.08	1611.97	-996.18	-62.01	1707.83	-993.59	83.33	1713.21	0.00	0.00	0.00	1095.91	1864.37	52.84	0.00
3.47000	-1046.65	88.00	51.03	-1092.67	72.47	53.70	-1311.11	26.15	70.20	-1248.02	94.23	91.18	-686.34	-117.54	138.46	-724.90	-108.54	128.85	-652.28	-78.71	247.90	-894.63	-158.24	113.61	2951.00	34.12	1257.41	0.00	0.00	0.00	-882.48	86.12	1618.45	-880.09	-54.18	1611.23	-989.14	-63.49	1706.81	-986.75	81.80	1712.51	0.00	0.00	0.00	1096.62	1863.29	53.35	0.00
3.48000	-1045.79	88.05	50.84	-1092.78	72.60	53.50	-1311.11	26.15	70.20	-1248.02	94.23	91.18	-669.79	-118.38	143.67	-714.03	-111.24	130.97	-652.28	-78.71	247.90	-877.56	-158.72	112.88	2951.00	34.12	1257.41	0.00	0.00	0.00	-875.63	84.70	1617.82	-875.56	-55.85	1610.39	-982.09	-64.80	1705.81	-979.48	80.90	1711.67	0.00	0.00	0.00	1097.30	1864.29	53.10	0.00
3.49000	-1044.69	88.10	50.68	-1091.59	72.52	53.48	-1311.11	26.15	70.20	-1248.02	94.23	91.18	-654.87	-119.23	148.70	-699.01	-112.10	134.63	-652.28	-78.71	247.90	-861.54	-159.06	112.51	2951.00	34.12	1257.41	0.00	0.00	0.00	-867.26	83.54	1617.03	-866.45	-57.18	1609.39	-974.98	-66.38	1704.72	-972.38	79.41	1710.80	0.00	0.00	0.00	1097.17	1864.02	53.26	0.00
3.50000	-1044.49	88.06	50.45	-1092.01	72.50	53.25	-1311.11	26.15	70.20	-1248.02	94.23	91.18	-640.95	-119.91	153.14	-684.55	-112.30	138.22	-652.28	-78.71	247.90	-846.73	-159.17	112.08	2951.00	34.12	1257.41	0.00	0.00	0.00	-859.84	81.85	1616.15	-859.85	-58.72	1608.34	-967.85	-67.97	1703.54	-965.29	77.72	1709.78	0.00	0.00	0.00	1096.42	1864.25	53.08	0.00
3.51000	-1044.31	88.18	50.14	-1091.06	72.43	53.23	-1311.11	26.15	70.20	-1248.02	94.23	91.18	-628.04	-120.68	156.65	-671.27	-113.17	140.80	-652.28	-78.71	247.90	-833.27	-158.80	111.39	2951.00	34.12	1257.41	0.00	0.00	0.00	-852.97	80.57	1615.30	-850.89	-60.44	1607.17	-960.61	-69.77	1702.27	-957.99	76.05	1708.72	0.00	0.00	0.00	1095.63	1864.00	52.98	0.00
3.52000	-1044.10	88.23	49.82	-1091.60	72.47	52.92	-1311.11	26.15	70.20	-1248.02	94.23	91.18	-616.72	-121.31	159.14	-659.96	-114.02	142.48	-652.28	-78.71	247.90	-821.17	-158.26	110.37	2951.00	34.12	1257.41	0.00	0.00	0.00	-846.13	78.95	1614.44	-844.70	-61.88	1606.15	-953.52	-71.45	1701.04	-950.61	74.31	1707.61	0.00	0.00	0.00	1096.28	1864.45	52.86	0.00
3.53000	-1035.14	88.31	51.21	-1091.21	72.21	52.86	-1311.11	26.15	70.20	-1248.02	94.23	91.18	-606.84	-121.81	160.30	-649.85	-113.91	143.28	-652.28	-78.71	247.90	-810.82	-157.71	109.01	2951.00	34.12	1257.41	0.00	0.00	0.00	-838.36	76.68	1613.39	-838.37	-63.90	1605.13	-946.29	-73.32	1699.74	-943.17	72.61	1706.43	0.00	0.00	0.00	1096.59	1865.28	52.69	0.00
3.54000	-1043.84	88.44	49.19	-1090.63	72.37	52.68	-1311.11	26.15	70.20	-1248.02	94.23	91.18	-598.79	-122.26	159.84	-641.67	-113.88	142.72	-652.28	-78.71	247.90	-802.36	-156.99	107.26	2951.00	34.12	1257.41	0.00	0.00	0.00	-831.38	74.80	1612.34	-829.17	-65.70	1603.78	-938.92	-75.68	1698.31	-935.96	70.38	1705.27	0.00	0.00	0.00	1096.33	1863.92	53.12	0.00
3.55000	-1036.80	88.26	50.10	-1090.82	72.23	52.36	-1311.11	26.15	70.20	-1248.02	94.23	91.18	-592.22	-121.86	158.03	-635.34	-114.34	140.46	-652.28	-78.71	247.90	-795.85	-156.43	105.09	2951.00	34.12	1257.41	0.00	0.00	0.00	-822.73	72.90	1611.28	-822.98	-67.67	1602.58	-931.50	-77.96	1696.86	-928.44	68.66	1704.05	0.00	0.00	0.00	1095.88	1864.08	52.93	0.00
3.56000	-1034.27	88.57	50.26	-1091.39	72.54	51.79	-1311.11	26.15	70.20	-1248.02	94.23	91.18	-587.54	-121.87	154.36	-630.31	-113.39	137.34	-652.28	-78.71	247.90	-791.31	-155.80	102.46	2951.00	34.12	1257.41	0.00	0.00	0.00	-816.17	70.78	1610.29	-815.49	-69.74	1601.17	-923.91	-80.33	1695.36	-921.30	66.24	1702.80	0.00	0.00	0.00	1096.88	1863.37	53.43	0.00
3.57000	-1037.90	88.38	49.08	-1091.53	72.20	51.50	-1311.11	26.15	70.20	-1248.02	94.23	91.18	-584.15	-120.84	148.33	-626.67	-112.21	132.23	-652.28	-78.71	247.90	-788.51	-155.47	100.70	2951.00	34.12	1257.41	0.00	0.00	0.00	-809.65	68.65	1609.14	-807.00	-71.83	1599.83	-916.47	-82.53	1693.83	-914.08	63.85	1701.47	0.00	0.00	0.00	1097.26	1863.86	53.29	0.00
3.58000	-1036.21	88.50	49.07	-1090.21	72.27	51.30	-1311.11	26.15	70.20	-1247.18	93.84	92.07	-579.66	-120.26	141.08	-622.79	-112.09	125.92	-652.28	-78.71	247.90	-785.89	-154.89	98.65	2951.00	34.12	1257.41	0.00	0.00	0.00	-801.87	66.37	1608.03	-797.71	-74.18	1598.41	-908.89	-85.11	1692.29	-906.71	61.53	1700.21	0.00	0.00	0.00	1095.87	1864.79	52.51	0.00
3.59000	-1037.74	88.83	48.14	-1090.28	72.18	50.93	-1311.11	26.15	70.20	-1246.60	92.98	92.82	-574.52	-120.16	133.73	-613.12	-110.56	121.49	-652.28	-78.71	247.90	-782.35	-154.97	97.06	2951.00	34.12	1257.41	0.00	0.00	0.00	-795.00	64.05	1606.97	-790.34	-76.38	1597.14	-901.18	-87.85	1690.83	-899.38	58.58	1699.04	0.00	0.00	0.00	1095.47	1863.86	52.75	0.00
3.60000	-1036.72	88.69	48.13	-1089.59	72.11	50.70	-1311.11	26.15	70.20	-1245.12	93.69	94.39	-569.44	-119.75	126.91	-612.47	-109.34	114.77	-652.28	-78.71	247.90	-778.35	-155.22	95.56	2951.00	34.12	1257.41	0.00	0.00	0.00	-786.37	61.76	1605.99	-784.48	-78.95	1596.03	-893.30	-90.72	1689.49	-891.79	55.79	1698.03	0.00	0.00	0.00	1095.99	1863.52	52.97	0.00
3.61000	-1038.05	89.32	47.40	-1088.29	72.30	50.36	-1311.11	26.15	70.20	-1244.05	93.34	95.98	-563.21	-117.54	120.22	-609.13	-109.05	108.72	-652.28	-78.71	247.90	-774.53	-155.83	94.09	2951.00	34.12	1257.41	0.00	0.00	0.00	-778.32	59.19	1605.03	-775.85	-81.40	1594.86	-885.41	-93.34	1688.27	-884.13	52.85	1697.02	0.00	0.00	0.00	1094.66	1864.07	52.55	0.00
3.62000	-1037.67	89.36	47.14	-1088.25	72.39	49.71	-1311.10	26.15	70.20	-1242.37	93.43	97.85	-560.80	-117.02	112.14	-606.28	-109.27	102.36	-652.28	-78.71	247.90	-771.42	-156.29	92.83	2951.00	34.12	1257.41	0.00	0.00	0.00	-770.70	56.43	1604.32	-768.00	-83.82	1593.79	-877.35	-96.42	1687.08	-876.42	49.96	1696.14	0.00	0.00	0.00	1095.99	1864.99	52.58	0.00
3.63000	-1038.46	89.89	46.59	-1088.04	72.58	49.05	-1310.01	26.32	73.51	-1240.61	93.62	100.09	-556.85	-116.93	105.44	-601.87	-108.63	97.36	-652.28	-78.71	247.90	-768.69	-156.31	91.67	2951.00	34.12	1257.41	0.00	0.00	0.00	-761.99	53.79	1603.71	-759.51	-86.48	1592.80	-869.23	-99.42	1685.96	-868.60	47.23	1695.43	0.00	0.00	0.00	1095.74	1864.70	52.57	0.00
3.64000	-1037.52	90.15	46.44	-1086.25	72.87	48.72	-1308.71	27.11	76.88	-1238.91	93.36	102.43	-555.01	-117.16	98.87	-602.90	-108.70	91.53	-652.28	-78.71	247.90	-766.33	-156.55	90.90	2951.00	34.12	1257.41	0.00	0.00	0.00	-754.94	51.04	1603.23	-750.45	-89.09	1591.91	-861.06	-102.52	1685.02	-860.87	43.88	1694.88	0.00	0.00	0.00	1095.94	1865.17	52.58	0.00
3.65000	-1039.43	90.44	45.45	-1085.96	73.26	47.77	-1307.00	27.30	81.52	-1236.80	93.48	105.34	-552.20	-117.07	93.21	-599.66	-108.77	87.34	-652.28	-78.71	247.90	-764.21	-156.89	90.30	2951.00	34.12	1257.41	0.00	0.00	0.00	-748.12	48.45	1602.89	-743.63	-91.80	1591.27	-852.84	-105.49	1684.24	-853.03	40.52	1694.50	0.00	0.00	0.00	1095.53	1865.05	52.50	0.00
3.66000	-1039.97	90.35	45.21	-1084.99	73.58	47.26	-1305.58	29.08	86.09	-1234.08	94.17	108.81	-548.09	-117.01	88.25	-596.86	-108.39	83.65	-652.28	-78.71	247.90	-762.38	-157.12	89.57	2951.00	34.12	1257.41	0.00	0.00	0.00	-739.58	46.20	1602.62	-736.29	-94.76	1590.78	-844.73	-108.46	1683.60	-845.21	37.38	1694.18	0.00	0.00	0.00	1095.71	1865.74	52.04	0.00
3.67000	-1037.52	90.95	45.31	-1083.35	73.91	46.88	-1303.15	29.73	91.90	-1231.12	94.48	112.54	-545.85	-117.04	83.45	-596.13	-107.86	80.19	-652.28	-78.71	247.90	-760.67	-157.61	88.99	2951.00	34.12	1257.41	0.00	0.00	0.00	-731.76	43.08	1602.55	-728.76	-97.24	1590.32	-836.40	-111.77	1683.17	-837.00	34.62	1694.13	0.00	0.00	0.00	1096.34	1863.39	53.10	0.00
3.68000	-1037.33	91.26	45.00	-1081.25	74.50	46.37	-1299.82	29.60	98.95	-1227.59	94.93	116.82	-545.59	-116.93	79.05	-595.32	-108.21	76.99	-652.28	-78.71	247.90	-759.39	-157.74	88.40	2951.00	34.12	1257.41	0.00	0.00	0.00	-724.17	40.42	1602.55	-718.91	-99.84	1589.96	-828.16	-114.84	1682.94	-828.66	32.15	1694.19	0.00	0.00	0.00	1096.08	1865.06	52.54	0.00
3.69000	-1036.26	91.84	44.86	-1078.60	74.99	45.42	-1296.31	31.20	105.97	-1223.10	95.95	121.88	-542.68	-116.15	77.05	-593.97	-108.28	75.08	-652.28	-78.71	247.90	-758.42	-157.85	88.05	2951.00	34.12	1257.41	0.00	0.00	0.00	-715.95	38.07	1602.60	-711.11	-102.41	1589.75	-819.88	-117.66	1682.95	-820.72	28.60	1694.57	0.00	0.00	0.00	1096.92	1865.49	52.50	0.00
3.70000	-1036.02	92.16	44.63	-1077.07	75.64	44.75	-1291.15	30.04	115.06	-1218.53	96.07	127.15	-543.07	-115.94	75.77	-593.51	-108.15	73.95	-652.28	-78.71	247.90	-757.79	-157.74	87.72	2951.00	34.12	1257.41	0.00	0.00	0.00	-707.99	35.36	1602.89	-703.13	-104.76	1589.69	-811.67	-120.39	1683.13	-812.57	26.02	1694.95	0.00	0.00	0.00	1096.51	1862.80	53.40	0.00
3.71000	-1035.44	92.66	44.17	-1075.05	76.37	44.61	-1285.63	30.56	124.57	-1212.74	97.26	133.41	-543.00	-115.32	74.53	-593.41	-108.04	72.63	-652.28	-78.71	247.90	-757.21	-158.00	87.77	2951.00	34.12	1257.41	0.00	0.00	0.00	-699.46	32.78	1603.24	-693.94	-107.22	1589.73	-803.17	-123.52	1683.41	-804.59	22.85	1695.61	0.00	0.00	0.00	1095.82	1863.55	53.01	0.00
3.72000	-1034.66	93.21	43.83	-1071.91	76.96	44.78	-1278.80	30.18	135.20	-1206.23	98.19	140.06	-543.71	-115.84	72.80	-592.74	-108.16	71.76	-652.28	-78.71	247.90	-756.86	-157.76	87.57	2951.00	34.12	1257.41	0.00	0.00	0.00	-692.30	30.20	1603.83	-686.74	-109.82	1590.16	-794.90	-126.47	1683.82	-796.78	19.69	1696.40	0.00	0.00	0.00	1096.62	1863.41	53.33	0.00
3.73000	-1033.39	93.68	43.42	-1069.85	77.34	45.37	-1270.95	29.94	146.85	-1198.73	99.44	147.41	-542.09	-116.11	72.16	-592.05	-108.13	70.94	-652.28	-78.71	247.90	-756.50	-157.71	87.44	2951.00	34.12	1257.41	0.00	0.00	0.00	-684.76	28.06	1604.45	-678.19	-112.18	1590.47	-786.74	-129.19	1684.39	-788.88	17.29	1697.12	0.00	0.00	0.00	1096.20	1863.53	53.10	0.00
3.74000	-1031.72	94.12	42.81	-1066.10	77.86	46.46	-1262.66	31.04	158.41	-1190.68	99.92	154.97	-542.19	-116.17	71.07	-592.73	-108.09	70.00	-652.28	-78.71	247.90	-756.29	-157.50	87.32	2951.00	34.12	1257.41	0.00	0.00	0.00	-676.55	25.62	1605.11	-671.22	-114.34	1591.05	-778.79	-131.72	1685.04	-781.04	14.82	1697.94	0.00	0.00	0.00	1096.99	1864.39	53.07	0.00
3.75000	-1030.10	94.22	40.81	-1062.70	77.85	47.67	-1252.59	29.73	171.27	-1181.85	100.17	162.78	-542.49	-115.71	70.22	-591.09	-108.15	69.72	-652.28	-78.71	247.90	-755.98	-157.49	87.29	2951.00	34.12	1257.41	0.00	0.00	0.00	-669.35	23.43	1606.03	-662.38	-116.66	1591.67	-770.89	-134.30	1685.68	-773.50	11.85	1698.97	0.00	0.00	0.00	1096.52	1862.83	53.42	0.00
3.76000	-1027.53	95.24	39.95	-1059.18	78.24	49.94	-1241.96	30.02	183.72	-1172.39	99.94	170.74	-541.79	-115.74	69.53	-592.71	-108.14	68.53	-652.28	-78.71	247.90	-755.66	-157.48	87.31	2951.00	34.12	1257.41	0.00	0.00	0.00	-663.11	21.38	1606.95	-656.83	-118.97	1592.49	-763.19	-136.66	1686.40	-765.90	9.57	1699.99	0.00	0.00	0.00	1095.69	1864.71	52.55	0.00
3.77000	-1023.95	94.98	38.93	-1055.38	78.27	52.52	-1230.34	30.23	196.46	-1161.78	100.24	179.25	-540.59	-115.22	69.10	-594.09	-108.20	67.60	-652.28	-78.71	247.90	-755.40	-157.29	87.21	2951.00	34.12	1257.41	0.00	0.00	0.00	-655.12	19.12	1607.96	-649.82	-120.95	1593.14	-755.62	-139.22	1687.13	-758.62	6.78	1700.96	0.00	0.00	0.00	1096.94	1863.95	53.15	0.00
3.78000	-1018.82	94.55	37.93	-1049.39	78.06	55.88	-1217.83	30.94	208.26	-1150.61	100.18	187.46	-541.20	-115.41	68.03	-591.28	-107.56	67.78	-652.28	-78.71	247.90	-755.17	-157.25	87.22	2951.00	34.12	1257.41	0.00	0.00	0.00	-648.74	17.23	1608.80	-642.60	-122.91	1593.97	-748.06	-141.55	1687.82	-751.14	5.01	1701.84	0.00	0.00	0.00	1096.35	1863.46	53.23	0.00
3.79000	-1014.66	94.41	36.37	-1044.71	77.34	59.22	-1204.66	29.89	219.01	-1139.24	99.18	195.06	-541.46	-114.44	67.34	-589.54	-107.43	67.67	-652.28	-78.71	247.90	-754.86	-157.18	87.26	2951.00	34.12	1257.41	0.00	0.00	0.00	-640.59	15.45	1609.59	-634.38	-124.69	1594.64	-740.76	-143.63	1688.52	-744.06	2.84	1702.73	0.00	0.00	0.00	1095.92	1864.41	52.60	0.00
3.80000	-1007.44	95.48	35.64	-1036.61	77.62	63.50	-1192.06	28.52	227.34	-1128.20	97.99	202.10	-542.23	-114.49	66.47	-591.77	-107.70	66.45	-652.28	-78.71	247.90	-754.75	-156.78	87.16	2951.00	34.12	1257.41	0.00	0.00	0.00	-632.96	13.60	1610.49	-627.64	-126.48	1595.43	-733.46	-145.44	1689.30	-736.78	1.36	1703.65	0.00	0.00	0.00	1096.24	1864.53	52.77	0.00
3.81000	-997.52	97.81	39.60	-1026.29	79.36	68.66	-1179.70	27.20	233.05	-1116.77	97.59	208.58	-540.24	-114.25	66.40	-591.47	-107.39	66.28	-652.28	-78.71	247.90	-754.51	-156.81	87.28	2951.00	34.12	1257.41	0.00	0.00	0.00	-625.39	12.03	1611.32	-618.71	-127.88	1596.03	-726.38	-147.02	1690.10	-729.54	-0.03	1704.48	0.00	0.00	0.00	1096.59	1864.38	52.78	0.00
3.82000	-984.27	99.23	47.21	-1012.08	80.85	75.24	-1166.96	24.92	237.62	-1105.44	95.75	213.89	-539.96	-114.24	65.71	-590.19	-107.55	66.09	-652.28	-78.71	247.90	-754.43	-156.29	87.17	2951.00	34.12	1257.41	0.00	0.00	0.00	-618.87	10.74	1612.07	-611.73	-129.34	1596.68	-719.27	-148.44	1690.91	-722.45	-1.62	1705.34	0.00	0.00	0.00	1096.02	1864.88	52.58	0.00
3.83000	-968.32	101.50	54.08	-998.36	82.07	80.89	-1154.14	23.37	240.56	-1093.05	94.11	218.33	-540.07	-114.03	65.05	-591.99	-107.90	65.05	-652.28	-78.71	247.90	-754.15	-156.19	87.26	2951.00	34.12	1257.41	0.00	0.00	0.00	-612.65	9.38	1612.83	-605.87	-130.62	1597.47	-712.19	-149.91	1691.70	-715.62	-3.34	1706.26	0.00	0.00	0.00	1096.77	1864.07	53.11	0.00
3.84000	-953.46	102.38	59.34	-981.58	82.88	85.98	-1140.88	22.48	242.28	-1079.21	93.35	221.83	-539.11	-113.19	64.95	-591.93	-107.31	64.83	-652.28	-78.71	247.90	-754.05	-155.75	87.24	2951.00	34.12	1257.41	0.00	0.00	0.00	-605.38	8.18	1613.56	-598.88	-131.91	1598.08	-705.21	-151.07	1692.52	-708.46	-4.43	1707.13	0.00	0.00	0.00	1096.59	1864.08	53.02	0.00
3.85000	-935.48	103.38	64.31	-965.70	83.34	89.53	-1127.10	21.82	243.08	-1064.67	93.08	224.34	-540.40	-113.09	64.01	-591.31	-106.95	64.55	-652.28	-78.71	247.90	-753.76	-155.47	87.35	2951.00	34.12	1257.41	0.00	0.00	0.00	-597.86	7.19	1614.18	-591.70	-132.85	1598.81	-698.31	-152.13	1693.38	-701.26	-5.16	1707.97	0.00	0.00	0.00	1096.43	1863.08	53.20	0.00
3.86000	-919.42	105.02	68.25	-949.75	83.59	92.18	-1112.71	21.03	243.09	-1049.85	92.91	225.62	-539.57	-112.84	63.50	-592.08	-106.86	63.95	-652.28	-78.71	247.90	-753.47	-155.24	87.45	2951.00	34.12	1257.41	0.00	0.00	0.00	-591.04	6.18	1614.91	-585.12	-133.79	1599.41	-691.40	-153.34	1694.18	-694.35	-6.27	1708.85	0.00	0.00	0.00	1095.85	1863.94	52.85	0.00
3.87000	-902.25	102.72	69.04	-931.87	83.79	94.07	-1097.68	21.21	241.65	-1034.58	92.88	225.64	-539.95	-112.51	62.85	-590.89	-106.91	63.72	-652.28	-78.71	247.90	-753.18	-154.99	87.62	2951.00	34.12	1257.41	0.00	0.00	0.00	-584.86	5.40	1615.58	-579.70	-134.72	1600.17	-684.52	-154.22	1695.01	-687.73	-7.81	1709.80	0.00	0.00	0.00	1096.45	1863.96	52.92	0.00
3.88000	-883.70	102.68	70.44	-914.10	83.75	94.98	-1082.01	21.41	239.29	-1018.87	92.86	224.31	-538.59	-112.37	62.45	-589.81	-106.54	63.48	-652.28	-78.71	247.90	-752.90	-154.57	87.67	2951.00	34.12	1257.41	0.00	0.00	0.00	-578.72	4.63	1616.33	-572.41	-135.52	1600.81	-677.74	-155.03	1695.83	-681.09	-8.75	1710.61	0.00	0.00	0.00	1096.45	1865.65	52.38	0.00
3.89000	-863.87	102.69	70.93	-895.48	83.67	94.85	-1066.09	22.03	235.90	-1002.43	93.30	222.18	-540.42	-112.11	61.54	-589.24	-105.46	63.55	-652.28	-78.71	247.90	-752.74	-154.10	87.66	2951.00	34.12	1257.41	0.00	0.00	0.00	-571.65	3.95	1616.91	-564.26	-136.09	1601.48	-671.09	-155.83	1696.61	-674.17	-8.45	1711.29	0.00	0.00	0.00	1095.92	1865.28	52.32	0.00
3.90000	-853.29	101.17	64.17	-874.54	83.23	94.68	-1049.39	22.08	231.99	-985.83	93.30	218.92	-537.85	-111.69	61.60	-590.89	-105.84	62.73	-652.28	-78.71	247.90	-752.51	-153.76	87.66	2951.00	34.12	1257.41	0.00	0.00	0.00	-564.82	3.74	1617.46	-560.09	-136.64	1602.37	-664.50	-156.37	1697.38	-667.71	-9.11	1711.98	0.00	0.00	0.00	1096.62	1863.85	52.95	0.00
3.91000	-832.73	100.23	64.05	-862.04	81.90	87.16	-1032.90	23.83	226.35	-968.25	94.07	215.05	-539.95	-112.01	60.55	-588.89	-105.71	62.79	-652.28	-78.71	247.90	-752.23	-153.70	87.77	2951.00	34.12	1257.41	0.00	0.00	0.00	-559.07	3.39	1618.09	-554.24	-137.00	1602.99	-658.00	-156.85	1698.11	-661.33	-9.35	1712.63	0.00	0.00	0.00	1095.94	1863.51	52.85	0.00
3.92000	-806.25	99.50	64.54	-841.22	81.40	85.78	-1015.69	24.88	220.07	-950.20	94.65	210.22	-539.26	-111.46	60.49	-589.15	-105.64	62.58	-652.28	-78.71	247.90	-752.08	-153.58	87.83	2951.00	34.12	1257.41	0.00	0.00	0.00	-553.34	2.89	1618.69	-547.83	-137.46	1603.59	-651.53	-157.15	1698.83	-655.10	-9.99	1713.28	0.00	0.00	0.00	1095.94	1864.30	52.49	0.00
3.93000	-785.59	98.68	63.27	-820.04	81.17	84.41	-997.88	26.03	213.00	-931.47	95.90	204.93	-538.81	-111.16	60.38	-590.29	-105.77	61.94	-652.28	-78.71	247.90	-751.87	-153.50	87.91	2951.00	34.12	1257.41	0.00	0.00	0.00	-546.17	2.86	1619.10	-540.45	-137.41	1604.13	-645.20	-157.35	1699.48	-648.80	-9.83	1713.79	0.00	0.00	0.00	1096.03	1864.69	52.48	0.00
3.94000	-758.88	98.19	63.28	-794.89	80.68	83.06	-979.49	28.26	204.71	-912.39	97.10	198.92	-538.91	-111.67	59.82	-589.46	-105.67	61.96	-652.28	-78.71	247.90	-751.73	-153.61	88.05	2951.00	34.12	1257.41	0.00	0.00	0.00	-540.06	2.77	1619.49	-532.37	-137.23	1604.74	-638.83	-157.36	1700.11	-642.67	-10.24	1714.35	0.00	0.00	0.00	1095.98	1864.46	52.56	0.00
3.95000	-730.27	99.65	67.27	-771.45	80.80	81.33	-960.14	29.58	196.12	-892.81	98.36	192.52	-537.94	-111.80	59.70	-589.77	-105.96	61.56	-652.28	-78.71	247.90	-751.60	-153.43	88.02	2951.00	34.12	1257.41	0.00	0.00	0.00	-533.38	2.82	1619.90	-527.94	-137.20	1605.24	-632.50	-157.35	1700.69	-636.58	-10.18	1714.83	0.00	0.00	0.00	1096.52	1864.79	52.61	0.00
3.96000	-704.87	99.72	66.62	-751.87	81.56	78.33	-940.22	30.70	187.23	-872.50	100.23	185.91	-537.26	-111.45	59.74	-590.50	-106.05	61.21	-652.28	-78.71	247.90	-751.50	-153.31	88.03	2951.00	34.12	1257.41	0.00	0.00	0.00	-527.40	3.07	1620.19	-521.17	-137.08	1605.77	-626.29	-157.35	1701.20	-630.41	-9.83	1715.19	0.00	0.00	0.00	1096.10	1863.61	52.90	0.00
3.97000	-680.03	100.39	65.72	-717.63	83.20	82.20	-919.52	31.39	178.01	-852.09	101.54	178.92	-539.86	-111.83	58.66	-589.76	-106.23	61.20	-652.28	-78.71	247.90	-751.34	-153.23	88.07	2951.00	34.12	1257.41	0.00	0.00	0.00	-523.13	3.20	1620.49	-515.15	-136.88	1606.21	-620.05	-157.04	1701.73	-624.34	-9.47	1715.50	0.00	0.00	0.00	1096.55	1863.62	52.91	0.00
3.98000	-653.64	101.21	65.43	-692.99	84.46	80.26	-899.23	34.02	167.75	-831.23	103.22	171.83	-539.22	-112.11	58.55	-589.87	-106.52	61.00	-652.28	-78.71	247.90	-751.16	-153.18	88.12	2951.00	34.12	1257.41	0.00	0.00	0.00	-517.09	3.60	1620.75	-508.73	-136.54	1606.55	-613.98	-156.71	1702.19	-618.38	-9.18	1715.81	0.00	0.00	0.00	1097.32	1863.99	52.92	0.00
3.99000	-628.28	102.17	64.99	-668.32	85.89	78.36	-878.01	36.44	157.30	-809.63	104.99	164.70	-538.28	-111.55	58.72	-589.88	-106.31	61.06	-652.28	-78.71	247.90	-751.12	-152.76	88.00	2951.00	34.12	1257.41	0.00	0.00	0.00	-510.42	3.93	1620.87	-502.29	-135.94	1606.76	-607.83	-156.48	1702.58	-612.51	-9.59	1716.14	0.00	0.00	0.00	1097.45	1864.01	52.93	0.00
4.00000	-602.99	103.86	64.76	-642.82	87.32	76.84	-856.17	39.18	146.75	-788.00	106.64	157.56	-538.35	-111.55	58.59	-588.91	-105.58	61.40	-652.28	-78.71	247.90	-750.91	-152.64	88.04	2951.00	34.12	1257.41	0.00	0.00	0.00	-503.79	4.34	1620.95	-497.10	-135.50	1607.15	-601.75	-155.86	1702.98	-606.34	-8.83	1716.34	0.00	0.00	0.00	1096.92	1864.11	52.84	0.00
4.01000	-576.67	104.89	65.18	-617.26	88.97	75.59	-832.89	36.61	138.40	-765.72	109.13	150.86	-537.57	-110.61	58.82	-590.02	-105.32	61.23	-652.28	-78.71	247.90	-750.75	-152.53	88.12	2951.00	34.12	1257.41	0.00	0.00	0.00	-498.38	5.01	1621.13	-490.17	-135.01	1607.41	-595.67	-155.25	1703.33	-600.31	-8.27	1716.48	0.00	0.00	0.00	1096.13	1863.50	53.10	0.00
4.02000	-550.61	106.14	66.01	-591.81	90.42	74.65	-805.51	37.06	126.91	-743.29	111.09	144.02	-537.04	-110.32	59.00	-589.90	-104.91	61.16	-652.28	-78.71	247.90	-750.64	-152.45	88.23	2951.00	34.12	1257.41	0.00	0.00	0.00	-493.10	5.39	1621.29	-483.04	-134.35	1607.58	-589.48	-154.72	1703.58	-594.22	-7.90	1716.63	0.00	0.00	0.00	1096.18	1863.80	52.95	0.00
4.03000	-524.54	107.06	67.22	-565.45	91.67	74.48	-787.23	40.10	118.45	-720.60	113.41	137.59	-536.69	-110.59	58.69	-588.86	-104.53	61.13	-652.28	-78.71	247.90	-750.54	-152.34	88.26	2951.00	34.12	1257.41	0.00	0.00	0.00	-484.75	6.04	1621.14	-477.67	-133.57	1607.84	-583.35	-153.91	1703.83	-588.09	-6.59	1716.64	0.00	0.00	0.00	1096.24	1863.52	52.83	0.00
4.04000	-497.70	108.08	69.12	-541.30	92.93	74.18	-771.28	44.72	111.22	-697.80	115.38	131.36	-538.08	-110.75	58.03	-589.44	-104.57	60.93	-652.28	-78.71	247.90	-750.33	-152.28	88.43	2951.00	34.12	1257.41	0.00	0.00	0.00	-480.23	7.01	1621.24	-472.53	-132.98	1608.03	-577.15	-153.26	1704.01	-581.96	-5.83	1716.72	0.00	0.00	0.00	1096.33	1864.26	52.60	0.00
4.05000	-470.34	108.85	71.74	-514.98	94.33	74.92	-750.88	49.90	103.43	-674.49	117.26	125.55	-537.85	-110.42	57.82	-589.19	-104.36	60.74	-652.28	-78.71	247.90	-750.10	-152.26	88.59	2951.00	34.12	1257.41	0.00	0.00	0.00	-473.97	7.45	1621.21	-465.58	-132.24	1608.14	-570.93	-152.31	1704.19	-575.82	-4.89	1716.68	0.00	0.00	0.00	1096.00	1864.19	52.59	0.00
4.06000	-445.58	110.09	74.20	-490.39	95.34	75.97	-719.30	54.60	93.27	-651.19	119.64	120.49	-538.31	-110.43	57.51	-589.72	-101.31	60.60	-652.28	-78.71	247.90	-749.93	-152.09	88.65	2951.00	34.12	1257.41	0.00	0.00	0.00	-467.62	8.47	1621.09	-458.87	-131.27	1608.25	-564.73	-151.40	1704.30	-569.58	-3.79	1716.62	0.00	0.00	0.00	1096.71	1864.35	52.81	0.00
4.07000	-420.53	111.19	77.53	-464.71	96.70	77.68	-691.83	57.56	84.56	-627.75	122.05	116.10	-537.42	-110.39	57.31	-589.01	-101.90	60.44	-652.28	-78.71	247.90	-749.76	-151.88	88.75	2951.00	34.12	1257.41	0.00	0.00	0.00	-461.56	9.52	1620.96	-453.94	-130.38	1608.33	-558.52	-150.30	1704.38	-563.47	-2.71	1716.50	0.00	0.00	0.00	1096.72	1864.12	52.72	0.00
4.08000	-398.81	113.32	80.27	-440.01	98.10	79.81	-667.87	59.89	78.10	-604.48	124.19	112.25	-536.82	-105.20	57.72	-589.50	-101.97	59.55	-652.28	-78.71	247.90	-749.48	-151.91	89.01	2951.00	34.12	1257.41	0.00	0.00	0.00	-455.57	10.65	1620.74	-447.04	-129.42	1608.27	-552.38	-149.19	1704.42	-557.20	-1.12	1716.26	0.00	0.00	0.00	1095.64	1864.16	52.47	0.00
4.09000	-374.11	114.31	84.48	-415.31	99.46	82.64	-643.69	61.63	72.54	-581.47	126.19	109.08	-541.23	-106.50	55.82	-589.98	-102.39	59.25	-652.28	-78.71	247.90	-749.23	-151.83	89.25	2951.00	34.12	1257.41	0.00	0.00	0.00	-449.81	11.76	1620.53	-441.20	-128.46	1608.29	-546.16	-147.95	1704.45	-551.10	-0.07	1716.04	0.00	0.00	0.00	1095.79	1863.86	52.65	0.00
4.10000	-350.32	115.49	89.13	-391.23	100.68	85.81	-619.42	63.85	67.31	-558.47	128.19	106.59	-526.34	-106.13	59.36	-587.85	-102.64	58.97	-652.28	-78.71	247.90	-749.11	-151.45	89.26	2951.00	34.12	1257.41	0.00	0.00	0.00	-443.45	12.94	1620.18	-435.09	-127.39	1608.20	-539.96	-146.73	1704.42	-544.84	1.27	1715.75	0.00	0.00	0.00	1096.73	1863.21	53.21	0.00
4.11000	-327.12	116.14	94.57	-368.47	101.59	89.62	-595.54	66.04	62.94	-535.68	130.12	104.69	-532.62	-106.88	56.67	-586.27	-102.95	59.12	-652.28	-78.71	247.90	-748.79	-151.32	89.49	2951.00	34.12	1257.41	0.00	0.00	0.00	-437.46	14.36	1619.87	-428.44	-126.18	1608.10	-533.78	-145.45	1704.32	-538.76	1.97	1715.46	0.00	0.00	0.00	1096.09	1863.32	52.87	0.00
4.12000	-304.65	116.58	100.54	-345.72	102.75	93.92	-571.53	67.05	59.61	-513.45	131.49	103.21	-533.63	-108.04	55.79	-590.64	-103.14	57.75	-652.28	-78.71	247.90	-748.64	-151.08	89.61	2951.00	34.12	1257.41	0.00	0.00	0.00	-431.14	15.84	1619.48	-423.89	-125.06	1608.04	-527.51	-143.85	1704.17	-532.44	3.85	1714.98	0.00	0.00	0.00	1096.17	1864.01	52.65	0.00
4.13000	-282.89	116.93	107.00	-323.20	103.42	99.15	-548.59	69.71	56.24	-491.69	132.94	102.30	-535.89	-107.77	54.71	-588.84	-105.36	58.70	-652.28	-78.71	247.90	-748.46	-150.95	89.82	2951.00	34.12	1257.41	0.00	0.00	0.00	-424.25	17.37	1619.01	-416.09	-123.73	1607.71	-521.32	-142.38	1703.94	-526.36	5.33	1714.55	0.00	0.00	0.00	1096.10	1864.23	52.58	0.00
4.14000	-261.63	117.02	113.89	-301.74	104.13	104.54	-526.07	71.77	53.79	-470.41	134.53	102.11	-533.09	-107.90	55.30	-590.51	-105.36	58.29	-652.28	-78.71	247.90	-748.18	-151.03	90.10	2951.00	34.12	1257.41	0.00	0.00	0.00	-418.08	18.63	1618.49	-410.23	-122.23	1607.42	-515.25	-140.75	1703.65	-520.29	6.42	1714.08	0.00	0.00	0.00	1096.17	1864.62	52.50	0.00
4.15000	-241.46	117.96	120.59	-280.82	104.51	110.56	-503.99	73.80	51.79	-450.06	135.89	102.38	-535.61	-108.29	54.07	-589.48	-105.42	58.27	-652.28	-78.71	247.90	-748.02	-150.73	90.23	2951.00	34.12	1257.41	0.00	0.00	0.00	-412.73	20.32	1617.99	-403.62	-120.79	1607.10	-509.10	-139.09	1703.31	-514.07	8.10	1713.50	0.00	0.00	0.00	1096.08	1863.60	52.83	0.00
4.16000	-222.53	118.79	127.53	-261.80	105.15	116.32	-482.80	74.65	50.69	-430.50	136.97	102.99	-532.75	-109.45	54.25	-588.24	-105.04	58.62	-652.28	-78.71	247.90	-747.85	-150.44	90.35	2951.00	34.12	1257.41	0.00	0.00	0.00	-405.29	21.97	1617.34	-398.14	-119.25	1606.78	-503.01	-137.53	1702.84	-507.72	10.58	1712.80	0.00	0.00	0.00	1097.84	1863.46	53.27	0.00
4.17000	-204.87	120.09	134.28	-243.63	106.15	121.88	-462.83	75.51	49.77	-411.62	137.56	103.72	-536.79	-111.39	53.75	-587.75	-105.29	58.44	-652.28	-78.71	247.90	-747.63	-150.33	90.59	2951.00	34.12	1257.41	0.00	0.00	0.00	-398.47	23.67	1616.69	-391.75	-117.64	1606.32	-496.91	-135.58	1702.38	-501.60	12.23	1712.14	0.00	0.00	0.00	1098.13	1863.54	53.19	0.00
4.18000	-188.26	121.42	140.89	-225.03	107.14	127.87	-443.57	75.75	49.01	-393.76	137.98	104.51	-537.71	-111.28	53.24	-588.30	-105.49	57.94	-652.28	-78.71	247.90	-747.24	-150.43	90.96	2951.00	34.12	1257.41	0.00	0.00	0.00	-393.82	25.21	1616.21	-386.14	-116.14	1605.84	-490.84	-133.75	1701.82	-495.44	14.19	1711.41	0.00	0.00	0.00	1096.88	1863.75	53.11	0.00
4.19000	-172.93	123.27	146.95	-207.74	108.42	133.64	-425.57	75.94	48.35	-377.36	137.89	105.13	-535.81	-110.97	53.71	-588.32	-105.56	57.83	-652.28	-78.71	247.90	-747.02	-149.95	91.05	2951.00	34.12	1257.41	0.00	0.00	0.00	-386.80	27.14	1615.39	-380.22	-114.50	1605.38	-484.73	-131.89	1701.21	-489.28	15.82	1710.64	0.00	0.00	0.00	1095.58	1864.00	52.72	0.00
4.20000	-158.93	125.31	152.14	-192.95	110.34	138.10	-408.78	73.45	48.66	-362.50	137.28	105.37	-536.38	-111.14	53.21	-587.92	-105.62	57.73	-652.28	-78.71	247.90	-746.71	-149.99	91.40	2951.00	34.12	1257.41	0.00	0.00	0.00	-380.36	29.26	1614.63	-374.18	-112.62	1604.74	-478.57	-129.87	1700.55	-482.97	18.27	1709.73	0.00	0.00	0.00	1095.65	1865.44	52.22	0.00
4.21000	-146.22	127.97	156.00	-184.12	112.52	140.46	-393.38	72.16	48.39	-349.12	136.51	105.30	-535.52	-111.18	53.12	-587.73	-105.35	57.72	-652.28	-78.71	247.90	-746.46	-149.72	91.67	2951.00	34.12	1257.41	0.00	0.00	0.00	-374.20	31.02	1613.89	-367.57	-111.02	1604.11	-472.44	-127.68	1699.89	-477.05	19.72	1708.86	0.00	0.00	0.00	1096.67	1864.89	52.67	0.00
4.22000	-135.07	130.03	158.78	-172.89	114.30	142.76	-379.99	70.18	48.28	-337.33	136.39	105.14	-535.38	-111.11	52.79	-588.86	-105.59	57.28	-652.28	-78.71	247.90	-746.07	-149.71	92.01	2951.00	34.12	1257.41	0.00	0.00	0.00	-367.07	32.94	1612.95	-361.57	-109.13	1603.45	-466.30	-125.43	1699.15	-470.77	22.29	1707.84	0.00	0.00	0.00	1096.71	1863.80	53.06	0.00
4.23000	-125.52	132.31	159.81	-163.23	115.69	143.80	-368.85	68.71	47.71	-327.47	135.78	104.42	-536.16	-111.61	52.31	-588.62	-105.49	57.12	-652.28	-78.71	247.90	-745.76	-149.43	92.31	2951.00	34.12	1257.41	0.00	0.00	0.00	-361.21	34.81	1612.07	-355.47	-107.23	1602.79	-460.22	-122.98	1698.43	-464.61	24.75	1706.87	0.00	0.00	0.00	1096.08	1864.36	52.72	0.00
4.24000	-117.49	133.95	159.36	-155.03	116.84	143.33	-359.74	67.09	46.92	-319.45	135.11	103.30	-536.49	-111.45	51.95	-587.89	-104.95	57.33	-652.28	-78.71	247.90	-745.43	-149.08	92.59	2951.00	34.12	1257.41	0.00	0.00	0.00	-355.47	36.91	1611.13	-350.04	-105.19	1602.06	-454.16	-120.54	1697.66	-458.53	26.42	1705.91	0.00	0.00	0.00	1096.77	1865.17	52.57	0.00
4.25000	-110.72	134.91	157.43	-148.16	117.63	141.39	-353.06	66.12	45.89	-312.98	134.35	101.90	-535.37	-111.55	51.93	-587.75	-105.21	57.03	-652.28	-78.71	247.90	-745.00	-149.02	93.10	2951.00	34.12	1257.41	0.00	0.00	0.00	-349.09	39.12	1610.19	-342.84	-102.93	1601.28	-448.13	-118.01	1696.84	-452.35	28.92	1704.82	0.00	0.00	0.00	1096.65	1865.51	52.42	0.00
4.26000	-105.17	134.95	152.61	-138.98	117.15	138.34	-349.22	65.51	46.38	-308.12	133.88	101.27	-536.27	-111.75	51.22	-587.94	-105.27	56.66	-652.28	-78.71	247.90	-744.52	-148.77	93.54	2951.00	34.12	1257.41	0.00	0.00	0.00	-342.41	41.27	1609.17	-336.40	-100.80	1600.58	-442.13	-115.40	1696.01	-446.07	31.73	1703.67	0.00	0.00	0.00	1096.14	1865.96	52.12	0.00
4.27000	-99.97	134.42	144.99	-135.55	116.39	131.56	-347.24	65.26	46.62	-304.82	133.23	100.06	-535.08	-111.61	51.15	-586.91	-104.85	56.90	-652.28	-78.71	247.90	-744.00	-148.35	94.01	2951.00	34.12	1257.41	0.00	0.00	0.00	-335.80	43.55	1608.17	-330.48	-98.59	1599.85	-436.14	-112.73	1695.15	-439.89	34.65	1702.50	0.00	0.00	0.00	1095.72	1864.56	52.72	0.00
4.28000	-94.94	134.02	136.69	-131.98	115.38	124.56	-345.37	65.44	46.76	-301.66	132.84	98.26	-535.60	-111.46	50.78	-585.48	-104.44	57.11	-652.28	-78.71	247.90	-743.41	-148.08	94.70	2951.00	34.12	1257.41	0.00	0.00	0.00	-330.41	45.98	1607.17	-324.60	-96.13	1599.15	-430.10	-109.86	1694.37	-433.73	37.16	1701.42	0.00	0.00	0.00	1095.53	1864.07	52.88	0.00
4.29000	-90.23	133.08	129.33	-127.35	114.62	118.71	-343.72	65.56	47.27	-298.54	132.53	96.55	-534.53	-111.64	50.43	-587.49	-104.89	56.17	-652.28	-78.71	247.90	-742.80	-147.41	95.31	2951.00	34.12	1257.41	0.00	0.00	0.00	-323.54	48.39	1606.24	-317.82	-93.86	1598.29	-424.06	-107.02	1693.55	-427.44	39.63	1700.33	0.00	0.00	0.00	1096.12	1864.06	52.78	0.00
4.30000	-86.11	131.56	123.17	-124.25	113.57	113.43	-341.80	65.90	47.87	-294.89	132.45	95.29	-533.81	-111.30	50.24	-587.52	-104.74	55.83	-652.28	-78.71	247.90	-742.01	-147.02	96.23	2951.00	34.12	1257.41	0.00	0.00	0.00	-317.07	51.02	1605.26	-312.06	-91.11	1597.71	-417.89	-104.34	1692.72	-420.93	42.84	1699.25	0.00	0.00	0.00	1095.55	1864.45	52.64	0.00
4.31000	-82.05	129.80	116.87	-119.46	112.36	108.36	-340.07	66.69	48.42	-291.13	132.73	94.13	-534.56	-111.56	49.52	-585.44	-103.96	56.25	-652.28	-78.71	247.90	-741.22	-146.46	97.22	2951.00	34.12	1257.41	0.00	0.00	0.00	-310.73	53.59	1604.37	-304.74	-88.34	1596.91	-411.72	-101.29	1692.02	-414.36	45.80	1698.33	0.00	0.00	0.00	1095.92	1864.16	52.65	0.00
4.32000	-77.98	128.51	109.97	-116.51	111.24	102.59	-338.39	66.52	49.34	-287.95	133.17	93.05	-534.04	-111.35	49.10	-585.82	-103.47	55.87	-652.28	-78.71	247.90	-740.34	-145.95	98.41	2951.00	34.12	1257.41	0.00	0.00	0.00	-303.70	56.31	1603.64	-297.43	-85.67	1596.22	-405.47	-98.41	1691.36	-407.88	48.60	1697.49	0.00	0.00	0.00	1097.12	1864.41	52.77	0.00
4.33000	-74.37	128.26	103.38	-113.28	110.59	97.38	-336.93	67.59	49.59	-285.11	133.35	91.92	-533.50	-111.27	48.80	-584.20	-103.33	55.91	-652.28	-78.71	247.90	-739.26	-145.58	99.80	2951.00	34.12	1257.41	0.00	0.00	0.00	-297.71	59.04	1602.91	-291.68	-82.94	1595.77	-399.23	-95.41	1690.68	-401.40	51.62	1696.58	0.00	0.00	0.00	1095.68	1863.88	52.90	0.00
4.34000	-71.73	128.44	97.75	-110.83	110.75	92.92	-335.26	66.65	50.81	-282.64	133.56	91.03	-531.72	-111.23	48.69	-585.25	-103.54	55.12	-652.28	-78.71	247.90	-738.12	-145.11	101.35	2951.00	34.12	1257.41	0.00	0.00	0.00	-291.14	61.88	1602.24	-285.71	-80.40	1595.38	-393.02	-92.24	1690.15	-394.84	54.89	1695.87	0.00	0.00	0.00	1095.92	1863.64	52.95	0.00
4.35000	-69.62	129.00	92.60	-108.65	111.20	88.96	-334.17	67.59	51.01	-280.54	133.83	90.32	-530.95	-111.29	48.30	-583.56	-103.11	55.08	-652.28	-78.71	247.90	-736.68	-144.94	103.30	2951.00	34.12	1257.41	0.00	0.00	0.00	-284.35	64.69	1601.76	-279.09	-77.36	1595.06	-386.71	-89.17	1689.76	-388.31	57.65	1695.30	0.00	0.00	0.00	1096.31	1864.76	52.51	0.00
4.36000	-67.76	129.59	87.73	-106.90	111.38	85.30	-333.05	66.93	51.91	-278.61	134.28	89.85	-531.25	-111.09	47.82	-582.91	-102.87	54.88	-652.28	-78.71	247.90	-735.10	-144.61	105.44	2951.00	34.12	1257.41	0.00	0.00	0.00	-278.09	67.46	1601.32	-271.98	-74.41	1594.70	-380.31	-86.04	1689.47	-381.65	60.77	1694.83	0.00	0.00	0.00	1096.81	1864.89	52.62	0.00
4.37000	-58.42	129.02	86.05	-105.17	111.19	82.07	-332.23	67.02	52.54	-276.76	134.61	89.43	-531.09	-111.34	47.23	-582.32	-102.98	54.30	-652.28	-78.71	247.90	-733.34	-144.34	107.80	2951.00	34.12	1257.41	0.00	0.00	0.00	-271.25	70.38	1601.02	-265.43	-71.70	1594.61	-373.85	-83.12	1689.33	-375.12	63.49	1694.54	0.00	0.00	0.00	1096.33	1863.83	52.95	0.00
4.38000	-59.54	128.65	81.70	-105.26	111.01	78.73	-331.65	66.86	53.20	-275.20	134.54	88.95	-529.48	-111.43	46.81	-581.57	-103.20	53.72	-652.28	-78.71	247.90	-731.30	-144.21	110.54	2951.00	34.12	1257.41	0.00	0.00	0.00	-264.03	73.32	1600.95	-259.74	-68.74	1594.59	-367.27	-80.07	1689.38	-368.46	66.62	1694.44	0.00	0.00	0.00	1095.94	1863.52	52.96	0.00
4.39000	-59.09	128.81	78.12	-102.82	111.04	76.57	-331.00	67.34	53.41	-273.76	134.38	88.50	-529.51	-111.80	46.17	-582.42	-103.49	52.79	-652.28	-78.71	247.90	-729.08	-143.96	113.47	2951.00	34.12	1257.41	0.00	0.00	0.00	-257.49	76.14	1600.95	-253.20	-65.98	1594.75	-360.65	-77.20	1689.56	-361.71	69.84	1694.50	0.00	0.00	0.00	1096.32	1863.23	52.97	0.00
4.40000	-60.88	128.91	75.48	-102.43	111.09	74.66	-330.53	66.41	54.12	-272.52	134.64	88.47	-529.68	-111.77	45.58	-578.92	-103.64	52.86	-652.28	-78.71	247.90	-726.34	-144.51	117.12	2951.00	34.12	1257.41	0.00	0.00	0.00	-251.35	78.85	1601.23	-246.41	-63.28	1595.12	-354.01	-74.03	1689.94	-355.02	72.72	1694.75	0.00	0.00	0.00	1096.21	1863.49	53.00	0.00
4.41000	-57.43	128.23	75.63	-102.02	110.88	73.29	-330.23	66.68	54.03	-271.74	134.52	88.40	-528.50	-112.05	45.23	-577.17	-103.32	52.67	-652.28	-78.71	247.90	-723.40	-144.79	121.04	2951.00	34.12	1257.41	0.00	0.00	0.00	-244.48	81.82	1601.61	-240.74	-60.57	1595.75	-347.52	-71.07	1690.50	-348.29	75.64	1695.21	0.00	0.00	0.00	1095.71	1865.07	52.25	0.00
4.42000	-62.98	127.84	72.30	-102.14	110.52	71.73	-330.06	66.41	54.30	-271.10	134.10	88.32	-528.48	-112.30	44.56	-576.03	-103.84	52.13	-652.28	-78.71	247.90	-719.95	-145.12	125.29	2951.00	34.12	1257.41	0.00	0.00	0.00	-237.56	84.38	1602.25	-233.74	-57.88	1596.36	-341.08	-68.09	1691.21	-341.60	78.81	1695.83	0.00	0.00	0.00	1095.88	1866.13	51.82	0.00
4.43000	-64.73	127.24	70.61	-101.68	110.36	70.66	-329.84	66.46	54.47	-270.50	133.95	88.31	-527.58	-112.12	44.35	-574.29	-104.36	51.57	-652.28	-78.71	247.90	-715.98	-145.04	129.74	2951.00	34.12	1257.41	0.00	0.00	0.00	-231.16	86.64	1603.15	-227.30	-55.30	1597.21	-334.57	-65.27	1692.08	-335.01	81.12	1696.71	0.00	0.00	0.00	1096.45	1865.43	52.17	0.00
4.44000	-61.69	126.91	70.01	-100.93	110.22	69.99	-329.70	66.78	54.29	-270.00	134.25	88.48	-526.95	-112.61	43.84	-573.13	-104.18	51.11	-652.28	-78.71	247.90	-711.54	-145.04	134.61	2951.00	34.12	1257.41	0.00	0.00	0.00	-224.37	89.41	1604.08	-221.05	-52.79	1598.22	-328.13	-62.54	1693.10	-328.32	83.95	1697.73	0.00	0.00	0.00	1096.23	1865.20	52.23	0.00
4.45000	-63.57	126.73	68.45	-101.21	110.17	69.10	-329.55	66.82	54.38	-269.73	133.97	88.38	-525.49	-112.62	43.53	-569.57	-105.03	50.84	-652.28	-78.71	247.90	-706.56	-145.18	139.92	2951.00	34.12	1257.41	0.00	0.00	0.00	-217.12	91.90	1605.25	-214.89	-50.29	1599.34	-321.82	-59.82	1694.19	-321.72	86.99	1698.76	0.00	0.00	0.00	1097.51	1864.05	52.85	0.00
4.46000	-62.44	126.44	67.63	-100.39	110.05	68.72	-329.47	66.66	54.50	-269.47	134.03	88.40	-524.05	-112.82	43.26	-567.62	-104.81	50.54	-652.28	-78.71	247.90	-700.83	-144.99	145.56	2951.00	34.12	1257.41	0.00	0.00	0.00	-210.77	94.36	1606.48	-208.20	-47.70	1600.71	-315.53	-57.33	1695.34	-315.32	89.15	1699.99	0.00	0.00	0.00	1096.44	1863.49	53.05	0.00
4.47000	-59.43	126.00	67.66	-100.66	109.93	68.05	-329.49	67.04	54.37	-269.24	133.90	88.38	-524.24	-113.42	42.30	-565.22	-104.96	50.36	-652.28	-78.71	247.90	-694.37	-145.25	151.70	2951.00	34.12	1257.41	0.00	0.00	0.00	-204.56	96.69	1607.81	-202.87	-45.34	1602.04	-309.28	-54.73	1696.56	-308.92	91.86	1701.25	0.00	0.00	0.00	1097.16	1864.80	52.62	0.00
4.48000	-62.73	126.08	65.94	-99.74	109.91	67.77	-329.27	66.63	54.51	-269.06	133.86	88.27	-522.80	-113.84	41.61	-563.11	-105.62	50.36	-652.28	-78.71	247.90	-687.29	-145.22	158.16	2951.00	34.12	1257.41	0.00	0.00	0.00	-197.54	98.91	1609.15	-195.13	-43.09	1603.31	-303.08	-52.24	1697.79	-302.58	94.57	1702.48	0.00	0.00	0.00	1097.44	1865.02	52.62	0.00
4.49000	-60.15	125.79	66.26	-101.05	109.98	67.00	-329.18	66.41	54.67	-268.85	133.88	88.22	-521.75	-114.70	40.50	-559.17	-105.69	51.23	-652.28	-78.71	247.90	-679.53	-145.07	164.84	2951.00	34.12	1257.41	0.00	0.00	0.00	-191.02	100.97	1610.49	-189.08	-40.76	1604.60	-296.98	-50.01	1698.95	-296.31	96.87	1703.75	0.00	0.00	0.00	1096.79	1864.81	52.51	0.00
4.50000	-60.73	125.69	65.37	-99.78	109.82	66.86	-329.14	66.52	54.66	-268.73	133.82	88.17	-519.42	-114.87	39.97	-555.76	-105.80	52.20	-652.28	-78.71	247.90	-671.03	-145.37	171.93	2951.00	34.12	1257.41	0.00	0.00	0.00	-184.98	103.05	1611.82	-182.50	-38.44	1605.83	-290.89	-47.77	1700.14	-290.16	98.95	1704.96	0.00	0.00	0.00	1096.23	1864.21	52.65	0.00
4.51000	-59.08	125.71	65.27	-100.36	109.82	66.39	-329.06	66.93	54.51	-268.54	134.08	88.24	-516.01	-115.23	39.25	-551.78	-106.17	53.54	-652.28	-78.71	247.90	-661.84	-145.00	178.81	2951.00	34.12	1257.41	0.00	0.00	0.00	-178.74	105.27	1613.14	-177.79	-36.48	1607.20	-284.80	-45.69	1701.24	-283.89	101.46	1706.14	0.00	0.00	0.00	1095.54	1865.51	52.14	0.00
4.52000	-58.72	125.66	64.79	-100.26	110.05	66.00	-329.03	66.81	54.57	-268.41	133.86	88.09	-514.68	-115.90	37.95	-548.21	-106.59	55.21	-652.28	-78.71	247.90	-652.15	-145.21	186.03	2951.00	34.12	1257.41	0.00	0.00	0.00	-171.98	107.26	1614.41	-171.44	-34.69	1608.34	-278.83	-43.76	1702.27	-277.77	103.49	1707.37	0.00	0.00	0.00	1095.32	1863.95	52.66	0.00
4.53000	-61.00	125.31	63.67	-100.41	109.99	65.59	-329.08	67.11	54.49	-268.31	133.71	87.98	-510.67	-116.30	37.18	-544.08	-107.13	57.22	-652.28	-78.71	247.90	-642.30	-145.02	193.15	2951.00	34.12	1257.41	0.00	0.00	0.00	-167.49	108.89	1615.73	-164.56	-32.76	1609.40	-272.95	-41.86	1703.28	-271.62	105.64	1708.48	0.00	0.00	0.00	1096.34	1863.37	52.98	0.00
4.54000	-60.42	125.44	63.26	-100.42	109.95	65.26	-328.81	67.02	54.50	-268.08	133.81	87.99	-507.43	-116.30	35.87	-539.00	-107.03	59.95	-652.28	-78.71	247.90	-631.86	-144.83	200.43	2951.00	34.12	1257.41	0.00	0.00	0.00	-161.04	110.60	1616.91	-158.32	-30.77	1610.41	-267.14	-40.13	1704.20	-265.52	107.20	1709.55	0.00	0.00	0.00	1097.06	1864.26	52.83	0.00
4.55000	-60.71	125.22	62.73	-100.81	109.85	64.83	-328.81	66.77	54.68	-267.90	134.10	88.11	-502.73	-116.52	34.36	-532.06	-106.44	63.37	-652.28	-78.71	247.90	-621.28	-144.16	207.43	2951.00	34.12	1257.41	0.00	0.00	0.00	-155.17	112.41	1617.97	-153.18	-29.04	1611.45	-261.26	-38.17	1705.07	-259.57	108.67	1710.61	0.00	0.00	0.00	1097.11	1864.83	52.54	0.00
4.56000	-58.66	125.25	62.88	-100.07	109.84	64.69	-328.61	66.91	54.58	-267.72	134.03	88.10	-497.36	-116.88	33.06	-524.90	-106.76	67.00	-652.28	-78.71	247.90	-610.78	-143.36	214.01	2951.00	34.12	1257.41	0.00	0.00	0.00	-149.09	113.80	1619.08	-147.52	-27.49	1612.46	-255.46	-36.55	1705.84	-253.65	110.33	1711.53	0.00	0.00	0.00	1096.04	1864.13	52.63	0.00
4.57000	-58.88	125.12	62.40	-99.92	109.61	64.58	-328.48	67.01	54.46	-267.58	133.74	87.94	-486.35	-117.77	35.79	-516.37	-107.45	71.72	-652.28	-78.71	247.90	-600.23	-142.54	219.61	2951.00	34.12	1257.41	0.00	0.00	0.00	-142.84	115.37	1620.08	-140.93	-25.96	1613.20	-249.60	-35.12	1706.57	-247.77	112.19	1712.38	0.00	0.00	0.00	1096.19	1864.43	52.59	0.00
4.58000	-59.38	124.86	61.99	-100.29	109.65	64.18	-328.44	66.68	54.67	-267.45	133.52	87.86	-474.42	-118.38	42.58	-503.42	-107.66	77.87	-652.27	-78.71	247.90	-589.31	-141.45	224.93	2951.00	34.12	1257.41	0.00	0.00	0.00	-137.33	116.65	1620.99	-134.87	-24.65	1614.10	-243.72	-33.86	1707.23	-241.93	113.32	1713.27	0.00	0.00	0.00	1095.67	1865.07	52.35	0.00
4.59000	-61.17	124.86	61.18	-100.71	109.57	63.95	-328.34	66.75	54.70	-267.26	133.85	88.01	-460.84	-118.77	48.72	-489.18	-107.71	83.66	-641.83	-78.64	250.28	-577.72	-140.31	229.57	2951.00	34.12	1257.41	0.00	0.00	0.00	-131.54	118.11	1621.82	-129.43	-23.26	1614.75	-237.87	-32.48	1707.93	-236.13	114.76	1714.11	0.00	0.00	0.00	1096.08	1864.22	52.69	0.00
4.60000	-60.52	124.70	61.42	-100.60	109.58	63.77	-328.47	66.92	54.66	-267.22	133.45	87.85	-445.63	-117.84	54.79	-475.02	-107.04	88.69	-630.34	-78.52	251.72	-565.37	-139.03	233.13	2951.00	34.12	1257.41	0.00	0.00	0.00	-126.43	119.31	1622.70	-123.38	-22.00	1615.34	-232.00	-31.31	1708.62	-230.25	115.67	1714.99	0.00	0.00	0.00	1095.95	1863.65	52.85	0.00
4.61000	-59.06	124.92	61.63	-100.12	109.71	63.83	-328.44	66.16	55.00	-267.16	133.79	87.99	-428.89	-118.00	59.78	-459.83	-106.52	92.84	-618.89	-80.51	251.23	-552.33	-138.00	235.81	2951.00	34.12	1257.41	0.00	0.00	0.00	-119.89	120.63	1623.36	-117.47	-20.75	1615.98	-226.14	-30.08	1709.32	-224.45	116.80	1715.82	0.00	0.00	0.00	1096.29	1863.75	52.84	0.00
4.62000	-60.23	124.75	61.27	-100.75	109.57	63.61	-328.57	66.35	54.98	-267.10	133.19	87.77	-411.69	-117.34	64.15	-444.71	-105.91	96.08	-605.16	-76.02	252.71	-539.03	-136.91	237.25	2951.00	34.12	1257.41	0.00	0.00	0.00	-113.87	121.75	1624.13	-111.61	-19.47	1616.59	-220.35	-29.22	1710.00	-218.72	117.64	1716.68	0.00	0.00	0.00	1095.86	1864.27	52.53	0.00
4.63000	-60.41	125.06	60.89	-100.97	109.55	63.38	-328.49	66.06	55.18	-267.01	133.65	88.00	-394.96	-116.68	67.36	-427.46	-105.55	98.66	-591.45	-74.55	251.84	-525.35	-135.80	237.53	2951.00	34.12	1257.41	0.00	0.00	0.00	-108.21	122.81	1624.90	-107.04	-18.86	1617.20	-214.62	-28.38	1710.67	-212.99	118.62	1717.51	0.00	0.00	0.00	1096.33	1863.77	52.92	0.00
4.64000	-60.94	124.85	60.78	-100.76	109.65	63.42	-328.54	65.93	55.37	-267.00	133.48	87.92	-377.07	-116.53	69.61	-410.06	-104.28	100.70	-577.60	-73.24	249.55	-511.10	-135.10	236.87	2951.00	34.12	1257.41	0.00	0.00	0.00	-103.56	123.32	1625.76	-102.01	-17.98	1617.93	-208.98	-27.50	1711.39	-207.23	119.52	1718.35	0.00	0.00	0.00	1095.79	1863.07	53.04	0.00
4.65000	-60.11	124.93	60.96	-100.55	110.00	63.26	-328.44	65.69	55.63	-266.96	133.55	87.96	-358.48	-115.51	71.27	-393.42	-103.40	101.23	-563.45	-73.79	246.02	-496.23	-134.31	235.18	2951.00	34.12	1257.41	0.00	0.00	0.00	-97.68	124.25	1626.48	-97.15	-17.07	1618.57	-203.43	-27.03	1712.00	-201.50	120.38	1719.19	0.00	0.00	0.00	1096.14	1865.11	52.34	0.00
4.66000	-61.87	125.08	60.32	-100.68	109.80	63.22	-328.29	65.52	55.80	-266.90	133.45	87.92	-340.94	-114.70	71.68	-374.08	-102.46	101.69	-548.25	-72.66	242.42	-480.73	-133.61	232.59	2951.00	34.12	1257.41	0.00	0.00	0.00	-91.57	124.91	1627.11	-90.88	-16.31	1619.05	-197.95	-26.25	1712.67	-195.92	120.82	1720.01	0.00	0.00	0.00	1096.06	1865.68	52.02	0.00
4.67000	-60.84	125.11	60.60	-100.15	109.96	63.27	-328.14	65.86	55.83	-266.89	133.46	87.95	-322.50	-112.61	70.36	-355.60	-101.48	101.16	-532.51	-71.18	238.21	-465.03	-132.58	229.08	2951.00	34.12	1257.41	0.00	0.00	0.00	-85.57	125.58	1627.79	-84.90	-15.57	1619.56	-192.55	-25.65	1713.30	-190.43	121.43	1720.85	0.00	0.00	0.00	1096.11	1864.26	52.49	0.00
4.68000	-59.81	125.18	60.90	-101.12	110.07	62.96	-328.07	65.81	55.98	-266.89	133.27	87.83	-300.47	-111.50	70.71	-337.26	-100.77	100.03	-517.16	-71.34	232.41	-448.94	-132.21	225.08	2951.00	34.12	1257.41	0.00	0.00	0.00	-80.04	126.24	1628.45	-78.97	-15.06	1620.08	-187.23	-25.02	1713.90	-184.97	121.78	1721.64	0.00	0.00	0.00	1095.56	1864.07	52.58	0.00
4.69000	-59.51	125.31	60.64	-100.44	110.41	62.90	-328.01	65.77	56.07	-266.82	133.50	87.97	-281.61	-110.72	70.12	-320.14	-99.38	97.52	-501.56	-70.45	229.19	-432.45	-131.76	220.45	2951.00	34.12	1257.41	0.00	0.00	0.00	-75.21	126.45	1629.14	-74.15	-14.64	1620.59	-181.93	-24.76	1714.45	-179.58	122.48	1722.35	0.00	0.00	0.00	1096.14	1864.15	52.74	0.00
4.70000	-59.04	125.50	60.85	-100.60	110.54	62.84	-327.98	65.75	56.13	-266.93	133.53	87.94	-258.09	-109.88	70.41	-300.32	-98.82	95.97	-486.35	-69.57	225.83	-415.59	-131.28	215.19	2951.00	34.12	1257.41	0.00	0.00	0.00	-69.23	126.87	1629.80	-69.46	-14.15	1621.14	-176.76	-24.31	1714.96	-174.24	123.15	1722.97	0.00	0.00	0.00	1097.00	1863.73	52.93	0.00
4.71000	-58.15	126.61	60.24	-99.89	110.64	62.87	-327.97	65.75	56.15	-266.86	133.61	88.00	-236.22	-109.30	70.32	-280.01	-98.13	94.17	-471.53	-68.70	222.34	-398.52	-130.67	209.32	2951.00	34.12	1257.41	0.00	0.00	0.00	-64.38	127.19	1630.44	-64.31	-13.84	1621.62	-171.61	-23.92	1715.46	-169.03	123.37	1723.62	0.00	0.00	0.00	1096.21	1863.86	52.75	0.00
4.72000	-58.14	126.59	60.19	-99.88	110.61	62.87	-327.97	65.76	56.14	-266.88	133.38	87.84	-215.24	-110.26	70.36	-257.85	-97.40	92.88	-457.10	-67.84	218.72	-380.63	-130.49	203.24	2951.00	34.12	1257.41	0.00	0.00	0.00	-58.67	127.44	1630.94	-59.25	-13.60	1621.95	-166.48	-23.34	1715.91	-163.78	123.90	1724.17	0.00	0.00	0.00	1096.23	1864.22	52.59	0.00
4.73000	-58.14	126.46	60.23	-100.51	110.71	62.60	-327.98	65.78	56.11	-266.85	133.61	87.94	-191.36	-109.93	70.47	-230.81	-97.08	92.30	-443.04	-66.98	214.98	-362.49	-130.52	196.87	2951.00	34.12	1257.41	0.00	0.00	0.00	-53.95	127.79	1631.46	-54.28	-13.31	1622.47	-161.35	-22.99	1716.27	-158.50	124.10	1724.67	0.00	0.00	0.00	1095.91	1864.44	52.46	0.00
4.74000	-58.16	126.41	60.20	-100.62	110.66	62.55	-328.00	65.81	56.07	-266.87	133.70	87.99	-169.53	-110.22	69.99	-208.68	-98.32	91.13	-429.36	-66.14	211.13	-344.15	-130.41	190.06	2951.00	34.12	1257.41	0.00	0.00	0.00	-48.44	127.92	1631.84	-48.44	-12.95	1622.71	-156.28	-23.04	1716.51	-153.28	124.21	1725.06	0.00	0.00	0.00	1096.49	1863.87	52.91	0.00
4.75000	-58.18	126.42	60.12	-99.81	110.67	62.84	-328.02	65.85	56.02	-266.82	133.56	87.86	-145.31	-110.80	70.06	-187.15	-98.82	89.38	-416.05	-65.30	207.16	-325.50	-130.29	183.12	2951.00	34.12	1257.41	0.00	0.00	0.00	-43.00	127.93	1632.21	-43.37	-12.91	1622.85	-151.19	-22.64	1716.76	-148.03	124.57	1725.41	0.00	0.00	0.00	1096.27	1863.48	52.95	0.00
4.76000	-58.19	126.51	59.96	-100.49	110.70	62.61	-328.05	65.89	55.97	-266.86	133.29	87.77	-122.20	-111.18	70.17	-165.09	-99.37	87.67	-403.10	-64.46	203.08	-306.58	-130.73	176.26	2951.00	34.12	1257.41	0.00	0.00	0.00	-37.78	128.12	1632.47	-39.15	-12.92	1623.18	-146.09	-22.59	1716.86	-142.73	125.12	1725.61	0.00	0.00	0.00	1095.24	1864.38	52.37	0.00
4.77000	-58.20	126.65	59.74	-100.47	110.83	62.49	-328.07	65.93	55.93	-266.78	133.67	87.91	-99.93	-112.00	70.25	-141.08	-99.92	86.77	-390.51	-63.64	198.89	-287.45	-130.98	169.30	2951.00	34.12	1257.41	0.00	0.00	0.00	-32.92	128.21	1632.75	-33.42	-12.83	1623.22	-140.92	-22.53	1716.87	-137.37	125.05	1725.83	0.00	0.00	0.00	1096.67	1863.47	53.02	0.00
4.78000	-58.18	126.81	59.54	-99.77	110.82	62.69	-328.09	65.97	55.90	-266.79	133.41	87.79	-76.09	-112.92	70.86	-119.96	-100.98	85.18	-378.27	-62.83	194.60	-267.79	-131.83	162.78	2951.00	34.12	1257.41	0.00	0.00	0.00	-27.51	128.24	1632.86	-27.31	-12.98	1623.04	-135.67	-22.36	1716.86	-132.00	125.01	1725.97	0.00	0.00	0.00	1097.36	1863.62	53.06	0.00
4.79000	-58.06	126.98	59.25	-100.33	110.78	62.50	-328.10	66.01	55.89	-266.70	133.59	87.85	-53.28	-113.45	71.77	-95.71	-101.74	84.74	-366.38	-62.02	190.21	-247.91	-132.67	156.20	2951.00	34.12	1257.41	0.00	0.00	0.00	-22.74	128.24	1632.95	-22.97	-12.82	1623.02	-130.44	-22.45	1716.76	-126.59	125.14	1726.06	0.00	0.00	0.00	1096.40	1864.27	52.65	0.00
4.80000	-57.89	127.13	58.99	-100.11	110.69	62.53	-328.10	66.04	55.91	-266.64	133.49	87.86	-28.95	-113.78	73.59	-72.91	-101.81	84.56	-354.83	-61.22	185.73	-228.12	-133.75	150.01	2951.00	34.12	1257.41	0.00	0.00	0.00	-17.55	127.90	1633.02	-17.81	-13.02	1622.82	-125.07	-22.51	1716.62	-121.11	125.07	1726.08	0.00	0.00	0.00	1094.90	1864.38	52.34	0.00
4.81000	-57.64	127.04	58.85	-98.28	109.05	62.84	-328.08	66.06	55.96	-266.55	133.63	87.89	-6.52	-113.69	75.25	-51.74	-102.43	84.06	-343.61	-60.43	181.17	-208.23	-134.76	144.04	2951.00	34.12	1257.41	0.00	0.00	0.00	-12.35	127.87	1632.92	-11.45	-12.87	1622.52	-119.73	-22.83	1716.38	-115.69	124.90	1726.05	0.00	0.00	0.00	1095.77	1864.38	52.55	0.00
4.82000	-57.46	126.83	58.75	-96.88	109.33	63.12	-328.04	66.08	56.05	-266.57	133.51	87.89	17.82	-113.72	77.64	-28.35	-102.31	84.74	-332.72	-59.65	176.51	-188.15	-135.67	138.19	2951.00	34.12	1257.41	0.00	0.00	0.00	-6.57	127.49	1632.77	-7.32	-13.30	1622.34	-114.32	-23.06	1716.15	-110.20	124.59	1725.99	0.00	0.00	0.00	1096.31	1864.48	52.56	0.00
4.83000	-57.22	126.81	58.52	-94.51	109.54	63.59	-328.04	65.89	56.29	-266.37	133.78	88.05	39.28	-113.38	79.84	-5.92	-102.35	85.65	-322.16	-58.88	171.78	-167.91	-136.65	132.78	2951.00	34.12	1257.41	0.00	0.00	0.00	-0.54	127.65	1632.58	-1.75	-13.47	1622.03	-108.85	-23.26	1715.91	-104.68	124.33	1725.89	0.00	0.00	0.00	1095.63	1865.26	52.10	0.00
4.84000	-57.00	126.90	58.23	-94.47	109.80	63.46	-327.99	66.20	56.25	-266.44	133.06	87.79	61.45	-112.94	82.79	15.46	-102.21	86.69	-311.92	-58.11	166.96	-147.35	-138.15	128.11	2951.00	34.12	1257.41	0.00	0.00	0.00	4.57	127.48	1632.38	3.55	-13.86	1621.70	-103.41	-23.51	1715.61	-99.17	124.25	1725.68	0.00	0.00	0.00	1096.54	1864.27	52.62	0.00
4.85000	-56.80	127.05	57.92	-96.56	109.68	62.91	-327.94	65.99	56.44	-266.30	133.46	88.10	82.96	-112.00	86.29	38.35	-101.45	88.81	-302.00	-57.36	162.08	-126.84	-139.22	123.75	2951.00	34.12	1257.41	0.00	0.00	0.00	9.89	126.95	1632.21	9.70	-14.25	1621.32	-97.94	-23.84	1715.31	-93.63	123.95	1725.48	0.00	0.00	0.00	1096.50	1865.52	52.27	0.00
4.86000	-56.63	127.23	57.61	-95.20	110.17	62.98	-327.96	66.42	56.36	-266.14	133.38	88.15	103.88	-110.90	90.33	58.95	-101.05	90.97	-292.38	-56.61	157.12	-106.72	-139.95	119.82	2951.00	34.12	1257.41	0.00	0.00	0.00	15.47	126.67	1631.97	13.44	-14.89	1621.05	-92.47	-24.36	1714.94	-88.11	123.41	1725.28	0.00	0.00	0.00	1095.56	1865.32	52.18	0.00
4.87000	-56.51	127.41	57.31	-97.40	110.20	62.25	-327.80	66.14	56.57	-266.03	133.10	88.12	125.32	-109.39	95.25	79.76	-100.23	94.00	-283.06	-55.88	152.10	-86.99	-140.54	116.43	2951.00	34.12	1257.41	0.00	0.00	0.00	21.24	126.26	1631.60	19.53	-15.28	1620.63	-86.95	-24.75	1714.57	-82.54	122.67	1725.05	0.00	0.00	0.00	1096.98	1863.73	52.99	0.00
4.88000	-56.44	127.56	57.05	-99.57	111.06	61.63	-327.71	66.17	56.57	-265.97	132.95	88.19	145.65	-108.73	99.91	99.13	-99.18	97.40	-274.05	-55.15	147.02	-67.44	-141.41	113.80	2951.00	34.12	1257.41	0.00	0.00	0.00	26.80	125.62	1631.27	25.63	-15.46	1620.25	-81.49	-25.35	1714.15	-76.99	122.30	1724.65	0.00	0.00	0.00	1096.62	1863.29	52.95	0.00
4.89000	-56.44	127.63	56.84	-100.18	111.14	61.31	-327.62	65.95	56.77	-265.77	133.12	88.39	165.66	-108.11	105.25	117.69	-98.68	100.87	-265.32	-54.44	141.89	-48.19	-142.44	111.90	2951.00	34.12	1257.41	0.00	0.00	0.00	31.89	125.31	1630.95	30.61	-16.17	1619.86	-75.95	-26.04	1713.67	-71.36	121.57	1724.35	0.00	0.00	0.00	1096.07	1864.26	52.61	0.00
4.90000	-56.50	127.59	56.72	-99.92	111.02	61.27	-327.59	65.88	56.85	-265.64	132.83	88.44	184.26	-107.01	110.63	136.11	-98.42	104.81	-256.89	-53.73	136.70	-29.55	-143.19	110.51	2951.00	34.12	1257.41	0.00	0.00	0.00	38.67	124.74	1630.45	36.02	-16.69	1619.35	-70.41	-26.78	1713.14	-65.68	120.95	1723.93	0.00	0.00	0.00	1097.05	1864.87	52.52	0.00
4.91000	-56.65	127.41	56.71	-98.71	111.21	61.43	-327.42	65.67	57.05	-265.43	133.07	88.74	201.56	-105.49	116.46	153.71	-97.63	108.98	-248.73	-53.03	131.46	-11.49	-143.72	109.72	2951.00	34.12	1257.41	0.00	0.00	0.00	44.49	124.25	1629.98	42.20	-17.44	1618.80	-64.76	-27.56	1712.58	-60.09	119.71	1723.55	0.00	0.00	0.00	1095.38	1866.64	51.51	0.00
4.92000	-56.53	127.28	56.58	-99.90	111.16	60.97	-327.40	65.76	57.11	-265.28	132.59	88.77	219.46	-104.37	122.70	171.27	-96.66	113.69	-240.85	-52.35	126.18	5.45	-144.30	109.55	2951.00	34.12	1257.41	0.00	0.00	0.00	49.72	123.47	1629.59	47.49	-18.27	1618.13	-59.06	-28.41	1711.99	-54.44	119.10	1723.07	0.00	0.00	0.00	1095.00	1865.72	51.71	0.00
4.93000	-57.33	126.72	57.01	-98.56	111.46	61.15	-327.24	65.86	57.26	-265.03	132.75	89.12	231.30	-104.48	126.50	187.93	-95.62	118.37	-233.25	-51.67	120.86	21.47	-144.46	109.73	2951.00	34.12	1257.41	0.00	0.00	0.00	55.32	122.67	1628.94	54.51	-19.09	1617.39	-53.36	-29.09	1711.42	-48.81	118.40	1722.49	0.00	0.00	0.00	1096.45	1866.30	51.84	0.00
4.94000	-56.36	126.89	57.18	-99.44	111.49	60.73	-327.22	65.64	57.47	-264.81	132.52	89.23	245.15	-102.63	131.96	203.28	-94.43	123.01	-225.91	-51.01	115.50	36.47	-144.23	110.02	2951.00	34.12	1257.41	0.00	0.00	0.00	61.00	121.71	1628.38	59.12	-19.85	1616.76	-47.60	-30.04	1710.77	-43.03	117.27	1721.94	0.00	0.00	0.00	1097.02	1865.12	52.37	0.00
4.95000	-57.96	126.68	56.39	-98.85	111.53	60.73	-326.91	65.50	57.76	-264.57	132.17	89.39	258.16	-101.57	136.93	217.42	-93.29	127.20	-218.82	-50.35	110.11	50.38	-143.52	110.27	2951.00	34.12	1257.41	0.00	0.00	0.00	65.93	120.75	1627.80	65.67	-21.11	1616.03	-41.78	-31.08	1710.08	-37.28	116.08	1721.34	0.00	0.00	0.00	1094.98	1864.94	52.13	0.00
4.96000	-56.77	127.02	56.35	-99.63	111.46	60.30	-326.91	65.21	58.01	-264.22	132.30	89.82	270.00	-100.80	141.22	231.29	-93.14	130.90	-212.00	-49.71	104.69	62.90	-142.96	110.52	2951.00	34.12	1257.41	0.00	0.00	0.00	71.69	119.83	1627.12	70.78	-22.21	1615.27	-35.92	-32.23	1709.34	-31.52	114.78	1720.71	0.00	0.00	0.00	1095.23	1866.40	51.65	0.00
4.97000	-56.13	127.01	56.42	-98.41	111.33	60.54	-326.74	65.76	57.89	-264.04	131.60	89.91	280.56	-101.10	144.59	241.20	-92.29	133.65	-205.42	-49.07	99.25	73.94	-141.54	110.18	2951.00	34.12	1257.41	0.00	0.00	0.00	78.02	118.81	1626.34	76.81	-23.06	1614.44	-30.09	-33.40	1708.56	-25.77	113.37	1720.02	0.00	0.00	0.00	1096.16	1865.57	51.99	0.00
4.98000	-60.05	126.85	55.03	-98.62	111.28	60.32	-326.60	65.55	58.26	-263.59	131.76	90.37	289.64	-101.39	147.12	251.42	-91.95	136.18	-199.09	-48.45	93.79	83.44	-140.08	109.52	2951.00	34.12	1257.41	0.00	0.00	0.00	83.29	117.84	1625.58	82.74	-24.49	1613.53	-24.19	-34.86	1707.71	-19.95	112.11	1719.31	0.00	0.00	0.00	1097.04	1863.56	52.98	0.00
4.99000	-58.97	127.10	54.99	-98.33	111.23	60.21	-326.44	65.68	58.41	-263.22	131.54	90.76	297.21	-101.94	148.42	258.43	-91.79	137.06	-192.99	-47.84	88.32	91.18	-138.20	108.34	2951.00	34.12	1257.41	0.00	0.00	0.00	88.95	116.61	1624.79	88.53	-25.61	1612.71	-18.19	-36.10	1706.88	-14.15	110.63	1718.54	0.00	0.00	0.00	1096.99	1864.57	52.56	0.00
5.00000	-60.92	127.11	54.20	-98.82	111.21	59.80	-326.25	64.50	59.23	-262.82	131.44	91.17	303.14	-101.85	148.70	265.03	-91.40	137.22	-187.13	-47.24	82.83	97.33	-136.72	107.13	2951.00	34.12	1257.41	0.00	0.00	0.00	95.58	115.30	1623.89	93.44	-27.16	1611.81	-12.21	-37.64	1705.94	-8.28	108.85	1717.72	0.00	0.00	0.00	1096.87	1864.35	52.52	0.00
5.01000	-58.13	127.20	54.58	-98.21	111.01	59.84	-326.11	65.05	59.24	-262.33	131.11	91.61	307.68	-101.28	147.73	270.03	-90.95	136.27	-181.50	-46.65	77.34	101.83	-134.57	105.31	2951.00	34.12	1257.41	0.00	0.00	0.00	100.80	113.87	1623.14	99.86	-28.56	1610.83	-6.21	-39.26	1704.96	-2.41	107.10	1716.90	0.00	0.00	0.00	1096.47	1864.13	52.60	0.00
5.02000	-58.76	127.40	54.08	-96.99	111.04	59.93	-325.87	64.95	59.58	-261.84	130.80	92.11	310.92	-101.10	145.39	272.73	-90.05	134.02	-176.09	-46.07	71.84	104.53	-132.92	103.43	2951.00	34.12	1257.41	0.00	0.00	0.00	106.86	112.35	1622.16	106.14	-30.07	1609.80	-0.20	-40.89	1703.92	3.50	105.77	1715.86	0.00	0.00	0.00	1095.21	1866.11	51.64	0.00
5.03000	-58.49	127.37	53.79	-97.65	110.77	59.59	-325.59	64.49	60.08	-261.36	130.70	92.65	312.80	-100.87	142.19	274.32	-89.85	130.87	-170.90	-45.50	66.34	106.18	-130.65	101.17	2951.00	34.12	1257.41	0.00	0.00	0.00	112.54	110.88	1621.18	112.05	-31.71	1608.75	5.71	-42.78	1702.78	9.42	103.75	1714.91	0.00	0.00	0.00	1096.53	1865.48	52.24	0.00
5.04000	-59.19	127.29	53.31	-97.57	111.01	59.27	-325.37	63.80	60.81	-260.77	130.29	93.21	314.90	-98.75	137.78	274.71	-88.06	126.45	-165.92	-44.95	60.85	107.31	-129.31	100.38	2951.00	34.12	1257.41	0.00	0.00	0.00	118.86	109.46	1620.10	118.19	-33.27	1607.59	11.68	-44.53	1701.65	15.18	101.71	1713.90	0.00	0.00	0.00	1095.80	1865.20	52.26	0.00
5.05000	-59.43	127.51	52.90	-97.30	110.79	59.19	-325.08	64.37	61.07	-260.15	130.10	93.88	317.60	-98.27	132.99	277.64	-86.47	123.06	-161.14	-44.41	55.37	109.20	-128.66	99.54	2951.00	34.12	1257.41	0.00	0.00	0.00	123.85	107.95	1619.17	123.23	-35.10	1606.58	17.59	-46.33	1700.51	21.03	99.77	1712.90	0.00	0.00	0.00	1096.16	1864.72	52.44	0.00
5.06000	-59.86	127.82	52.38	-97.41	110.74	58.85	-324.54	63.73	61.94	-259.41	129.88	94.68	320.83	-96.73	128.57	278.33	-85.93	118.51	-156.57	-43.88	49.90	112.09	-128.59	98.47	2951.00	34.12	1257.41	0.00	0.00	0.00	130.11	106.00	1618.11	129.26	-36.79	1605.45	23.52	-48.25	1699.42	26.88	97.52	1711.97	0.00	0.00	0.00	1096.85	1864.72	52.62	0.00
5.07000	-58.80	127.68	52.28	-96.59	110.63	58.70	-324.21	63.45	62.82	-258.61	129.82	95.72	327.53	-93.89	125.20	281.42	-84.75	114.20	-152.19	-43.36	44.45	115.21	-129.11	97.25	2951.00	34.12	1257.41	0.00	0.00	0.00	135.60	104.28	1617.20	136.06	-38.53	1604.36	29.42	-50.42	1698.40	32.79	95.32	1711.10	0.00	0.00	0.00	1097.09	1864.63	52.72	0.00
5.08000	-58.47	127.85	51.81	-96.63	110.53	58.39	-323.68	62.98	63.91	-257.81	129.09	96.61	331.49	-92.08	119.40	285.02	-83.14	109.46	-148.00	-42.85	39.03	118.49	-129.83	95.83	2951.00	34.12	1257.41	0.00	0.00	0.00	141.30	102.70	1616.29	141.32	-40.35	1603.48	35.34	-52.32	1697.45	38.71	93.16	1710.15	0.00	0.00	0.00	1095.93	1864.17	52.57	0.00
5.09000	-58.14	128.02	51.43	-97.44	110.48	57.82	-323.12	62.82	65.13	-256.88	128.91	97.85	331.70	-90.18	112.27	286.73	-81.14	104.25	-143.99	-42.36	33.62	121.49	-130.31	94.51	2951.00	34.12	1257.41	0.00	0.00	0.00	147.14	100.84	1615.48	147.92	-42.13	1602.61	41.20	-54.40	1696.47	44.39	90.71	1709.19	0.00	0.00	0.00	1095.67	1864.93	52.24	0.00
5.10000	-57.82	128.23	51.21	-96.05	110.53	57.74	-322.36	62.65	67.02	-255.87	128.44	99.08	335.65	-88.75	106.61	287.74	-79.92	99.10	-140.17	-41.87	28.25	124.07	-130.32	93.51	2951.00	34.12	1257.41	0.00	0.00	0.00	153.26	99.20	1614.61	154.07	-44.02	1601.54	47.00	-56.54	1695.46	50.08	88.31	1708.33	0.00	0.00	0.00	1096.01	1864.34	52.67	0.00
5.11000	-57.34	128.40	50.94	-95.80	110.82	57.21	-321.62	62.86	68.99	-254.77	128.14	100.52	337.30	-87.86	100.97	290.36	-79.21	94.87	-136.52	-41.40	22.91	126.11	-130.43	92.84	2951.00	34.12	1257.41	0.00	0.00	0.00	158.69	96.94	1613.84	159.56	-46.18	1600.68	52.85	-58.77	1694.54	55.80	85.85	1707.54	0.00	0.00	0.00	1096.04	1865.24	52.19	0.00
5.12000	-57.63	128.85	50.25	-94.52	111.06	56.96	-320.71	63.46	71.35	-253.36	128.52	102.38	340.33	-87.65	96.24	292.56	-79.43	90.99	-133.03	-40.95	17.61	127.81	-130.54	92.24	2951.00	34.12	1257.41	0.00	0.00	0.00	164.49	95.02	1613.17	165.06	-48.31	1600.02	58.78	-60.92	1693.75	61.54	83.49	1706.85	0.00	0.00	0.00	1096.40	1865.51	52.14	0.00
5.13000	-55.55	128.89	50.29	-93.92	111.21	56.54	-319.57	63.34	74.48	-251.97	128.37	104.25	342.39	-87.70	91.75	294.06	-79.43	87.57	-129.72	-40.50	12.35	129.34	-130.49	91.60	2951.00	34.12	1257.41	0.00	0.00	0.00	170.74	92.73	1612.57	170.60	-50.46	1599.35	64.74	-63.20	1693.09	67.28	80.74	1706.33	0.00	0.00	0.00	1096.55	1865.22	52.29	0.00
5.14000	-55.82	129.07	49.85	-93.07	111.38	56.18	-318.21	63.37	78.10	-250.30	128.48	106.51	343.32	-87.50	87.36	295.22	-78.84	84.80	-126.55	-40.07	7.14	130.70	-130.65	91.05	2951.00	34.12	1257.41	0.00	0.00	0.00	176.35	90.70	1612.16	176.68	-52.68	1598.74	70.81	-65.49	1692.55	73.13	78.70	1705.87	0.00	0.00	0.00	1097.01	1865.62	52.37	0.00
5.15000	-57.32	129.35	48.97	-92.26	111.86	55.69	-316.66	62.91	82.34	-248.35	128.38	109.04	345.20	-86.88	84.23	296.09	-79.20	81.94	-123.54	-39.66	1.98	131.88	-130.83	90.65	2951.00	34.12	1257.41	0.00	0.00	0.00	182.20	88.66	1611.83	182.88	-54.75	1598.31	76.95	-67.78	1692.13	78.96	76.35	1705.58	0.00	0.00	0.00	1096.24	1865.26	52.24	0.00
5.16000	-56.56	129.74	48.71	-91.42	112.03	55.25	-314.82	63.13	86.84	-246.12	128.62	111.99	345.64	-86.83	81.24	296.53	-79.12	79.93	-120.68	-39.25	-3.13	132.77	-131.04	90.40	2951.00	34.12	1257.41	0.00	0.00	0.00	188.41	86.58	1611.57	190.10	-56.80	1597.90	83.07	-70.27	1691.79	84.81	73.98	1705.41	0.00	0.00	0.00	1095.55	1864.23	52.29	0.00
5.17000	-55.94	129.99	48.33	-90.50	112.27	54.85	-312.62	62.93	92.10	-243.58	128.41	115.11	345.62	-86.80	79.86	296.94	-79.22	78.83	-117.96	-38.86	-8.18	133.46	-130.78	90.08	2951.00	34.12	1257.41	0.00	0.00	0.00	194.34	84.52	1611.48	195.72	-59.00	1597.73	89.24	-72.59	1691.58	90.64	71.41	1705.33	0.00	0.00	0.00	1096.50	1864.16	52.68	0.00
5.18000	-53.42	130.34	48.30	-89.26	112.81	54.32	-310.19	63.64	97.64	-240.54	129.40	119.12	344.96	-87.12	77.73	296.81	-79.38	77.32	-115.38	-38.48	-13.17	134.01	-130.69	89.94	2951.00	34.12	1257.41	0.00	0.00	0.00	199.79	82.30	1611.54	202.43	-61.05	1597.70	95.43	-75.01	1691.46	96.49	68.98	1705.38	0.00	0.00	0.00	1097.61	1864.63	52.67	0.00
5.19000	-51.49	130.75	48.24	-88.13	113.13	53.90	-307.13	64.05	103.83	-237.29	129.60	123.21	345.88	-86.90	76.21	297.11	-79.37	75.99	-112.92	-38.12	-18.09	134.56	-130.79	90.00	2951.00	34.12	1257.41	0.00	0.00	0.00	205.29	80.22	1611.72	208.18	-63.15	1597.70	101.63	-77.31	1691.48	102.32	66.82	1705.47	0.00	0.00	0.00	1097.47	1865.13	52.55	0.00
5.20000	-51.55	131.02	47.84	-87.87	113.49	53.36	-303.71	63.87	110.87	-233.50	130.44	127.94	346.47	-86.39	74.84	297.94	-79.35	74.93	-110.59	-37.77	-22.93	135.16	-130.31	89.82	2951.00	34.12	1257.41	0.00	0.00	0.00	211.95	78.13	1611.88	213.18	-65.37	1597.83	107.85	-79.66	1691.61	108.17	64.60	1705.73	0.00	0.00	0.00	1096.96	1865.39	52.33	0.00
5.21000	-51.06	131.57	47.41	-86.10	114.01	52.96	-299.68	63.59	118.51	-229.38	131.33	133.11	346.72	-85.81	73.40	298.23	-79.39	73.73	-108.38	-37.43	-27.71	135.59	-130.12	89.78	2951.00	34.12	1257.41	0.00	0.00	0.00	217.53	76.30	1612.13	219.60	-67.35	1597.91	113.97	-82.07	1691.81	114.03	62.16	1706.15	0.00	0.00	0.00	1096.57	1865.05	52.41	0.00
5.22000	-51.46	131.98	46.77	-86.05	114.43	52.39	-295.18	64.00	126.56	-224.61	132.88	138.90	347.10	-85.74	72.03	297.45	-79.51	72.51	-106.29	-37.11	-32.40	135.96	-129.83	89.70	2951.00	34.12	1257.41	0.00	0.00	0.00	221.99	74.11	1612.62	225.32	-69.42	1598.16	120.08	-84.25	1692.14	119.88	59.81	1706.66	0.00	0.00	0.00	1096.10	1864.93	52.24	0.00
5.23000	-51.74	132.49	46.11	-85.87	114.97	52.08	-290.01	64.22	135.26	-219.35	134.07	144.86	346.94	-85.55	70.73	298.16	-79.50	71.72	-104.30	-36.81	-37.01	136.18	-129.93	89.76	2951.00	34.12	1257.41	0.00	0.00	0.00	228.72	72.19	1613.03	230.57	-71.59	1598.53	126.18	-86.42	1692.58	125.78	57.78	1707.21	0.00	0.00	0.00	1096.03	1865.45	52.18	0.00
5.24000	-52.34	133.32	45.13	-85.10	115.44	52.19	-283.96	66.67	144.88	-213.50	135.26	151.16	347.60	-85.23	70.02	298.07	-79.33	71.13	-102.42	-36.51	-41.53	136.48	-129.69	89.65	2951.00	34.12	1257.41	0.00	0.00	0.00	234.35	69.97	1613.60	237.47	-73.45	1598.91	132.10	-88.73	1693.06	131.58	55.96	1707.82	0.00	0.00	0.00	1095.77	1864.34	52.61	0.00
5.25000	-49.63	133.89	44.91	-83.87	116.01	52.52	-277.10	65.96	154.26	-206.89	136.13	157.64	347.60	-84.91	69.24	298.29	-79.76	70.35	-100.64	-36.23	-45.96	136.63	-129.68	89.65	2951.00	34.12	1257.41	0.00	0.00	0.00	240.12	68.13	1614.17	242.81	-75.37	1599.55	137.89	-90.81	1693.66	137.35	53.54	1708.55	0.00	0.00	0.00	1095.77	1863.94	52.73	0.00
5.26000	-47.76	134.57	44.21	-81.36	116.51	53.13	-269.47	66.12	164.05	-199.70	137.00	164.17	347.63	-84.77	68.45	298.08	-79.62	69.75	-98.95	-35.97	-50.30	136.80	-129.62	89.64	2951.00	34.12	1257.41	0.00	0.00	0.00	245.55	66.22	1614.90	249.29	-77.09	1600.15	143.67	-92.70	1694.31	143.05	51.83	1709.26	0.00	0.00	0.00	1096.01	1864.60	52.50	0.00
5.27000	-46.97	134.92	43.48	-78.07	117.08	54.10	-260.76	66.77	174.67	-191.78	137.88	170.84	348.51	-84.69	68.02	298.18	-79.75	69.15	-97.34	-35.72	-54.54	136.98	-129.41	89.54	2951.00	34.12	1257.41	0.00	0.00	0.00	251.15	64.26	1615.53	254.26	-79.13	1600.86	149.31	-94.51	1694.98	148.69	49.78	1709.94	0.00	0.00	0.00	1095.90	1865.25	52.28	0.00
5.28000	-44.26	135.59	42.90	-76.80	117.90	54.97	-251.23	67.91	185.22	-183.49	138.30	177.46	348.45	-84.52	67.36	299.01	-79.42	69.12	-95.82	-35.48	-58.67	137.17	-129.25	89.45	2951.00	34.12	1257.41	0.00	0.00	0.00	256.57	62.77	1616.25	259.78	-80.85	1601.53	154.83	-96.42	1695.61	154.28	48.05	1710.55	0.00	0.00	0.00	1095.51	1864.42	52.40	0.00
5.29000	-42.17	136.23	41.83	-77.09	117.84	55.88	-241.15	66.65	195.27	-174.89	138.17	183.74	348.69	-84.56	66.71	297.78	-79.69	68.13	-94.38	-35.26	-62.69	137.31	-129.13	89.43	2951.00	34.12	1257.41	0.00	0.00	0.00	262.37	61.06	1616.92	264.07	-82.79	1602.31	160.27	-98.36	1696.17	159.77	46.36	1711.17	0.00	0.00	0.00	1095.55	1864.18	52.44	0.00
5.30000	-39.64	135.83	40.88	-76.57	118.14	57.23	-230.47	66.58	205.73	-166.04	138.27	190.31	348.40	-84.67	65.93	298.55	-79.67	68.05	-93.01	-35.06	-66.60	137.48	-129.13	89.41	2951.00	34.12	1257.41	0.00	0.00	0.00	267.67	59.65	1617.53	270.67	-84.21	1602.85	165.75	-99.96	1696.70	165.18	44.81	1711.69	0.00	0.00	0.00	1096.19	1864.08	52.61	0.00
5.31000	-35.60	135.29	39.79	-72.20	117.90	59.85	-220.06	67.47	215.30	-156.75	137.72	196.55	348.65	-84.60	65.50	298.03	-79.66	67.49	-91.70	-34.87	-70.40	137.62	-128.96	89.35	2951.00	34.12	1257.41	0.00	0.00	0.00	272.93	57.86	1618.12	276.91	-85.67	1603.35	171.17	-101.61	1697.19	170.52	43.13	1712.17	0.00	0.00	0.00	1095.97	1866.09	51.84	0.00
5.32000	-30.93	135.12	38.61	-69.45	117.62	61.95	-210.01	66.66	223.01	-147.42	137.09	202.34	348.18	-84.32	64.92	298.09	-79.46	67.12	-90.45	-34.70	-74.07	137.77	-129.04	89.44	2951.00	34.12	1257.41	0.00	0.00	0.00	278.10	56.69	1618.59	281.03	-87.10	1603.97	176.61	-103.16	1697.61	175.88	42.00	1712.56	0.00	0.00	0.00	1095.99	1867.01	51.64	0.00
5.33000	-27.66	135.82	37.85	-55.98	118.03	66.69	-200.45	66.03	228.23	-138.18	136.11	207.16	348.63	-84.11	64.54	298.30	-79.75	66.73	-89.26	-34.54	-77.62	137.94	-128.61	89.26	2951.00	34.12	1257.41	0.00	0.00	0.00	283.20	55.11	1618.98	286.55	-88.52	1604.34	182.01	-104.60	1698.01	181.18	40.50	1712.97	0.00	0.00	0.00	1096.68	1864.75	52.54	0.00
5.34000	-17.30	137.27	42.26	-41.61	119.12	72.05	-190.70	64.82	231.92	-128.88	135.32	211.06	349.27	-84.54	64.18	298.80	-79.41	66.73	-88.12	-34.39	-81.04	138.07	-128.68	89.34	2951.00	34.12	1257.41	0.00	0.00	0.00	288.49	54.18	1619.29	291.94	-89.79	1604.62	187.42	-105.92	1698.36	186.46	38.77	1713.40	0.00	0.00	0.00	1096.29	1864.03	52.90	0.00
5.35000	-10.37	138.43	47.06	-31.53	120.39	76.36	-181.00	63.26	233.82	-119.03	134.23	214.10	348.65	-84.43	63.50	297.96	-79.44	66.15	-87.02	-34.27	-84.33	138.19	-128.78	89.45	2951.00	34.12	1257.41	0.00	0.00	0.00	293.58	52.59	1619.63	297.64	-91.04	1604.77	192.74	-107.48	1698.64	191.76	37.39	1713.80	0.00	0.00	0.00	1095.75	1864.33	52.65	0.00
5.36000	-2.84	139.14	50.42	-19.79	120.81	80.24	-170.90	62.69	234.47	-108.43	133.37	216.28	349.82	-84.06	63.61	299.34	-79.96	66.07	-85.96	-34.16	-87.48	138.38	-128.51	89.36	2951.00	34.12	1257.41	0.00	0.00	0.00	298.92	51.56	1619.85	303.02	-92.04	1605.13	198.16	-108.62	1699.02	197.01	36.45	1714.13	0.00	0.00	0.00	1096.14	1864.94	52.34	0.00
5.37000	10.50	139.36	54.21	-6.69	120.79	83.38	-160.30	62.46	233.92	-97.02	132.86	217.58	348.06	-84.49	62.68	298.68	-79.63	65.79	-84.94	-34.06	-90.49	138.55	-128.32	89.34	2951.00	34.12	1257.41	0.00	0.00	0.00	304.25	50.48	1620.08	307.83	-92.88	1605.39	203.61	-109.62	1699.41	202.30	35.22	1714.56	0.00	0.00	0.00	1095.56	1864.41	52.50	0.00
5.38000	37.96	139.40	60.08	10.50	120.60	86.40	-149.28	62.02	232.57	-85.16	132.36	217.89	349.77	-84.30	63.00	298.85	-79.80	65.59	-83.94	-33.98	-93.36	138.65	-128.14	89.29	2951.00	34.12	1257.41	0.00	0.00	0.00	309.39	49.39	1620.38	313.27	-94.18	1605.63	208.99	-110.83	1699.78	207.52	34.25	1715.03	0.00	0.00	0.00	1097.14	1864.12	53.01	0.00
5.39000	52.18	139.69	62.20	23.94	120.54	87.94	-137.37	62.13	230.02	-72.95	132.07	217.23	350.29	-83.89	63.14	299.12	-79.92	65.47	-82.97	-33.92	-96.08	138.75	-128.31	89.42	2951.00	34.12	1257.41	0.00	0.00	0.00	314.31	48.67	1620.65	317.97	-95.20	1605.85	214.36	-111.93	1700.17	212.70	33.14	1715.47	0.00	0.00	0.00	1096.86	1864.69	52.69	0.00
5.40000	69.85	139.51	64.52	36.35	120.49	88.40	-124.93	62.41	226.58	-60.38	132.38	215.68	349.83	-84.36	62.59	299.07	-80.01	65.29	-82.01	-33.87	-98.64	138.85	-128.03	89.34	2951.00	34.12	1257.41	0.00	0.00	0.00	318.83	47.85	1621.03	322.60	-95.95	1606.23	219.68	-112.62	1700.61	217.86	32.31	1715.90	0.00	0.00	0.00	1096.21	1863.44	52.99	0.00
5.41000	76.43	139.37	63.52	52.48	120.18	88.93	-112.23	62.47	222.37	-47.18	132.41	213.12	349.09	-84.24	62.35	299.64	-79.96	65.33	-81.06	-33.84	-101.05	138.92	-127.99	89.38	2951.00	34.12	1257.41	0.00	0.00	0.00	324.46	47.08	1621.31	328.93	-96.47	1606.56	224.91	-113.64	1701.00	222.96	31.66	1716.29	0.00	0.00	0.00	1095.76	1864.33	52.71	0.00
5.42000	117.39	139.50	68.52	69.81	120.00	88.83	-99.03	62.28	216.94	-33.52	132.79	209.86	350.03	-84.34	62.35	299.80	-79.69	65.50	-80.13	-33.83	-103.29	139.05	-127.69	89.28	2951.00	34.12	1257.41	0.00	0.00	0.00	329.24	46.36	1621.76	334.95	-96.90	1606.91	230.17	-114.25	1701.49	227.93	31.15	1716.71	0.00	0.00	0.00	1095.79	1864.93	52.43	0.00
5.43000	135.74	139.29	68.53	87.85	119.55	88.55	-85.26	64.16	211.83	-19.34	133.61	206.08	349.57	-84.44	62.08	298.74	-80.23	64.87	-79.19	-33.83	-105.37	138.98	-128.07	89.49	2951.00	34.12	1257.41	0.00	0.00	0.00	334.52	45.78	1622.06	339.64	-97.64	1607.29	235.34	-114.86	1701.95	232.96	30.37	1717.17	0.00	0.00	0.00	1097.04	1864.61	52.70	0.00
5.44000	160.75	138.70	69.41	106.32	119.33	87.53	-71.26	63.89	204.75	-4.52	134.22	201.55	350.53	-84.44	62.28	298.56	-79.91	64.91	-78.25	-33.85	-107.28	139.03	-128.02	89.56	2951.00	34.12	1257.41	0.00	0.00	0.00	339.19	45.56	1622.35	343.73	-98.29	1607.71	240.62	-115.24	1702.43	237.84	29.97	1717.55	0.00	0.00	0.00	1097.18	1865.05	52.51	0.00
5.45000	169.33	137.67	68.25	112.90	118.42	84.48	-56.38	65.72	197.95	10.97	135.26	196.64	350.11	-84.50	62.16	299.23	-80.02	65.06	-77.30	-33.89	-109.01	139.04	-128.00	89.57	2951.00	34.12	1257.41	0.00	0.00	0.00	344.44	45.05	1622.70	348.80	-98.49	1608.16	245.72	-115.72	1702.86	242.69	29.91	1717.87	0.00	0.00	0.00	1096.50	1864.61	52.54	0.00
5.46000	178.25	136.95	66.86	115.23	118.41	79.67	-41.10	65.82	189.71	26.78	136.31	191.31	350.01	-84.19	62.21	298.64	-79.79	64.92	-76.33	-33.94	-110.57	139.09	-127.72	89.44	2951.00	34.12	1257.41	0.00	0.00	0.00	348.65	44.70	1623.06	354.02	-98.70	1608.50	250.80	-116.06	1703.30	247.58	29.17	1718.28	0.00	0.00	0.00	1096.72	1863.46	53.00	0.00
5.47000	204.24	137.27	67.08	117.27	118.33	74.64	-25.10	67.26	181.61	42.92	137.21	185.64	349.25	-84.06	61.92	298.67	-79.41	65.12	-75.34	-34.02	-111.95	139.07	-127.77	89.50	2951.00	34.12	1257.41	0.00	0.00	0.00	353.62	44.69	1623.24	358.53	-99.06	1608.90	255.77	-116.39	1703.71	252.38	29.19	1718.59	0.00	0.00	0.00	1095.70	1863.27	53.00	0.00
5.48000	233.98	137.83	69.10	125.20	118.66	70.47	-8.29	68.13	172.56	59.22	138.59	179.83	349.27	-84.26	61.77	299.38	-79.42	65.31	-74.33	-34.11	-113.13	139.09	-127.72	89.49	2951.00	34.12	1257.41	0.00	0.00	0.00	358.25	44.40	1623.50	363.40	-99.09	1609.25	260.66	-116.69	1704.06	257.20	28.78	1718.92	0.00	0.00	0.00	1096.04	1864.98	52.43	0.00
5.49000	254.75	138.87	68.33	149.20	119.74	71.53	9.03	69.12	163.76	75.84	140.02	174.04	349.89	-84.05	62.01	299.37	-79.37	65.29	-73.29	-34.21	-114.13	139.07	-127.60	89.45	2951.00	34.12	1257.41	0.00	0.00	0.00	363.42	44.34	1623.71	369.04	-99.21	1609.41	265.55	-116.78	1704.40	261.98	28.80	1719.16	0.00	0.00	0.00	1095.62	1864.75	52.59	0.00
5.50000	274.46	139.62	68.47	199.20	121.46	75.86	26.65	70.31	154.78	92.77	141.05	168.03	349.83	-84.19	61.90	298.41	-79.27	65.05	-72.21	-34.34	-114.94	139.17	-127.58	89.42	2951.00	34.12	1257.41	0.00	0.00	0.00	367.78	44.40	1623.89	373.02	-99.37	1609.77	270.45	-116.78	1704.71	266.83	28.72	1719.37	0.00	0.00	0.00	1096.57	1864.18	52.90	0.00
5.51000	296.08	140.66	69.41	251.75	122.96	80.68	44.86	70.66	145.68	109.96	142.39	162.15	349.72	-83.80	61.80	299.17	-79.27	65.22	-71.08	-34.48	-115.54	139.20	-127.58	89.46	2951.00	34.12	1257.41	0.00	0.00	0.00	371.64	44.45	1624.10	378.50	-99.23	1609.91	275.35	-116.59	1705.03	271.71	28.99	1719.61	0.00	0.00	0.00	1095.58	1864.60	52.64	0.00
5.52000	317.26	141.96	70.59	279.26	123.94	81.62	63.22	70.96	136.38	127.45	143.12	156.22	350.18	-83.92	61.98	298.86	-79.32	65.08	-69.91	-34.64	-115.94	139.26	-127.35	89.38	2951.00	34.12	1257.41	0.00	0.00	0.00	377.22	44.33	1624.18	382.56	-99.07	1610.25	280.18	-116.46	1705.27	276.57	29.17	1719.73	0.00	0.00	0.00	1094.71	1864.48	52.54	0.00
5.53000	337.52	142.82	71.66	300.31	125.02	81.50	81.53	71.89	128.50	145.32	143.93	150.40	350.34	-83.54	62.13	298.97	-79.30	65.11	-68.69	-34.82	-116.14	139.22	-127.47	89.49	2951.00	34.12	1257.41	0.00	0.00	0.00	382.35	44.49	1624.23	387.56	-98.94	1610.38	285.02	-116.25	1705.49	281.52	29.37	1719.85	0.00	0.00	0.00	1096.74	1865.52	52.45	0.00
5.54000	357.63	143.69	72.84	318.94	125.90	80.85	99.82	71.97	119.76	163.43	143.94	144.33	350.79	-83.82	62.01	299.42	-79.09	65.38	-67.41	-35.02	-116.12	139.27	-127.32	89.45	2951.00	34.12	1257.41	0.00	0.00	0.00	387.25	44.80	1624.30	391.98	-98.91	1610.61	289.83	-116.14	1705.66	286.45	29.71	1719.98	0.00	0.00	0.00	1095.73	1865.59	52.18	0.00
5.55000	378.59	144.02	74.31	338.50	126.46	80.76	118.04	72.63	111.89	181.55	144.17	138.55	350.41	-84.07	61.79	297.75	-77.60	66.66	-66.07	-35.23	-115.89	139.26	-127.27	89.45	2951.00	34.12	1257.41	0.00	0.00	0.00	392.54	45.05	1624.32	397.24	-98.65	1610.74	294.76	-115.80	1705.85	291.49	30.14	1720.07	0.00	0.00	0.00	1096.20	1864.61	52.70	0.00
5.56000	398.30	144.60	75.53	357.56	126.93	80.72	134.90	75.40	106.45	199.42	144.25	133.08	350.63	-84.05	61.82	295.73	-78.37	66.29	-64.65	-35.47	-115.44	139.25	-127.37	89.55	2951.00	34.12	1257.41	0.00	0.00	0.00	396.55	45.22	1624.43	403.27	-98.08	1610.82	299.74	-115.34	1706.03	296.51	30.60	1720.13	0.00	0.00	0.00	1096.93	1865.26	52.50	0.00
5.57000	418.25	144.61	76.80	376.69	127.41	80.76	150.59	75.09	99.86	217.18	145.15	128.41	351.37	-83.73	62.14	294.68	-78.41	65.80	-63.16	-35.72	-114.77	139.29	-127.26	89.53	2951.00	34.12	1257.41	0.00	0.00	0.00	401.39	45.64	1624.38	408.31	-97.70	1610.89	304.66	-114.91	1706.11	301.57	31.23	1720.15	0.00	0.00	0.00	1096.00	1864.93	52.41	0.00
5.58000	436.52	144.64	77.68	395.57	127.71	81.04	165.68	72.26	93.53	234.69	145.85	124.08	349.24	-81.91	63.83	297.84	-78.00	66.74	-61.59	-35.99	-113.87	139.25	-127.32	89.65	2951.00	34.12	1257.41	0.00	0.00	0.00	406.69	46.09	1624.32	412.16	-97.18	1611.05	309.67	-114.17	1706.26	306.66	31.71	1720.18	0.00	0.00	0.00	1096.11	1864.75	52.59	0.00
5.59000	455.90	144.78	79.16	413.81	128.11	81.21	181.04	73.94	89.44	251.97	146.71	120.38	347.48	-81.99	63.64	296.93	-78.73	66.23	-59.94	-36.28	-112.74	139.30	-126.94	89.53	2951.00	34.12	1257.41	0.00	0.00	0.00	411.45	46.66	1624.27	417.00	-96.57	1611.03	314.67	-113.48	1706.34	311.81	32.43	1720.16	0.00	0.00	0.00	1095.93	1864.02	52.76	0.00
5.60000	473.34	145.14	80.25	432.18	128.59	81.98	195.28	77.39	86.11	269.03	148.07	117.47	348.67	-81.71	63.85	296.11	-78.72	65.83	-58.20	-36.59	-111.37	139.36	-127.01	89.64	2951.00	34.12	1257.41	0.00	0.00	0.00	416.09	47.43	1624.18	421.50	-95.96	1611.09	319.64	-112.98	1706.30	316.84	33.42	1720.09	0.00	0.00	0.00	1096.13	1865.13	52.52	0.00
5.61000	491.28	145.52	81.87	449.20	129.27	82.68	211.45	78.20	82.06	285.78	149.16	115.02	350.28	-81.87	63.94	296.21	-78.95	65.80	-56.36	-36.92	-109.77	139.36	-126.86	89.66	2951.00	34.12	1257.41	0.00	0.00	0.00	421.81	48.03	1624.07	426.59	-95.31	1611.05	324.72	-112.10	1706.32	322.01	34.31	1719.97	0.00	0.00	0.00	1096.24	1864.06	52.86	0.00
5.62000	508.59	145.98	84.06	466.03	129.85	84.00	237.24	80.25	77.24	301.93	150.06	113.02	350.05	-82.36	63.83	297.74	-79.22	66.04	-54.42	-37.27	-107.91	139.40	-126.80	89.73	2951.00	34.12	1257.41	0.00	0.00	0.00	426.95	48.67	1623.96	432.31	-94.27	1610.91	329.88	-111.11	1706.28	327.10	35.17	1719.89	0.00	0.00	0.00	1096.22	1863.78	52.95	0.00
5.63000	524.80	146.53	86.77	481.62	130.66	85.54	253.76	81.89	74.29	317.24	151.32	111.60	350.52	-82.35	63.72	297.39	-79.37	65.75	-52.37	-37.64	-105.82	139.49	-126.68	89.79	2951.00	34.12	1257.41	0.00	0.00	0.00	431.55	49.91	1623.79	437.21	-93.49	1610.83	334.99	-110.26	1706.17	332.10	36.59	1719.67	0.00	0.00	0.00	1096.76	1864.03	53.03	0.00
5.64000	540.79	148.03	89.48	496.57	131.78	87.35	269.89	82.81	71.40	331.58	152.51	110.53	348.26	-82.79	62.76	299.52	-80.09	64.60	-50.21	-38.02	-103.46	139.52	-126.64	89.92	2951.00	34.12	1257.41	0.00	0.00	0.00	436.48	50.78	1623.61	442.06	-92.38	1610.76	340.13	-109.09	1706.01	337.04	37.51	1719.48	0.00	0.00	0.00	1094.83	1864.66	52.46	0.00
5.65000	553.60	150.39	90.03	510.54	132.96	89.29	287.89	85.81	68.79	345.20	153.18	109.60	347.95	-83.01	62.31	298.81	-79.82	64.23	-47.93	-38.43	-100.86	139.69	-126.16	89.83	2951.00	34.12	1257.41	0.00	0.00	0.00	441.63	51.84	1623.34	447.20	-91.26	1610.53	345.25	-107.93	1705.82	342.11	38.60	1719.27	0.00	0.00	0.00	1094.82	1864.18	52.61	0.00
5.66000	567.04	151.85	92.57	524.70	134.41	91.34	301.35	85.50	67.31	358.06	153.85	108.92	348.69	-82.92	62.12	299.29	-80.04	64.17	-45.53	-38.86	-97.99	139.77	-126.08	89.94	2951.00	34.12	1257.41	0.00	0.00	0.00	447.65	53.27	1622.98	452.13	-90.00	1610.25	350.43	-106.77	1705.55	347.15	39.65	1718.98	0.00	0.00	0.00	1096.04	1865.63	52.26	0.00
5.67000	579.43	152.99	95.08	536.56	135.82	92.90	314.42	86.16	65.52	370.09	154.34	108.37	347.35	-83.57	61.63	298.74	-79.91	64.04	-43.00	-39.30	-94.86	139.88	-126.11	90.11	2951.00	34.12	1257.41	0.00	0.00	0.00	451.82	54.35	1622.67	457.09	-88.81	1609.99	355.62	-105.51	1705.23	352.18	41.05	1718.62	0.00	0.00	0.00	1096.67	1865.53	52.37	0.00
5.68000	591.08	154.44	97.14	548.29	136.97	94.37	326.59	85.46	64.46	381.58	154.25	107.68	351.26	-85.03	60.19	299.49	-80.09	63.91	-40.33	-39.77	-91.46	139.93	-126.22	90.32	2951.00	34.12	1257.41	0.00	0.00	0.00	457.33	55.94	1622.22	462.72	-87.33	1609.62	360.79	-104.25	1704.88	357.21	42.60	1718.21	0.00	0.00	0.00	1096.76	1864.14	52.97	0.00
5.69000	601.74	155.51	98.86	559.81	137.96	95.68	338.24	84.97	63.34	392.23	154.56	107.24	347.86	-83.56	61.10	300.19	-80.07	64.01	-37.53	-40.26	-87.78	140.13	-125.85	90.36	2951.00	34.12	1257.41	0.00	0.00	0.00	462.45	57.47	1621.80	468.25	-85.80	1609.12	366.09	-102.63	1704.48	362.30	44.06	1717.79	0.00	0.00	0.00	1095.20	1865.49	52.30	0.00
5.70000	611.73	156.47	100.11	569.63	138.67	96.58	349.12	85.29	62.02	402.07	154.77	106.70	351.17	-84.67	59.74	300.01	-79.94	63.86	-34.58	-40.77	-83.83	140.32	-125.76	90.54	2951.00	34.12	1257.41	0.00	0.00	0.00	468.09	59.12	1621.25	473.31	-84.11	1608.73	371.28	-101.09	1704.05	367.31	45.70	1717.29	0.00	0.00	0.00	1096.09	1865.76	52.41	0.00
5.71000	620.83	156.83	100.89	578.91	139.06	97.17	358.75	84.06	61.51	411.32	154.45	105.92	351.29	-84.56	59.42	299.96	-80.20	63.58	-31.48	-41.29	-79.60	140.56	-125.42	90.61	2951.00	34.12	1257.41	0.00	0.00	0.00	472.99	60.70	1620.69	478.17	-82.43	1608.24	376.51	-99.27	1703.61	372.37	47.45	1716.76	0.00	0.00	0.00	1096.02	1865.40	52.40	0.00
5.72000	629.26	157.31	100.95	587.59	139.28	97.35	367.62	83.89	60.59	419.62	154.55	105.36	351.81	-84.70	59.08	299.20	-80.10	63.10	-28.23	-41.84	-75.09	140.74	-125.22	90.79	2951.00	34.12	1257.41	0.00	0.00	0.00	477.57	62.43	1620.14	483.19	-80.96	1607.69	381.73	-97.36	1703.10	377.52	49.30	1716.17	0.00	0.00	0.00	1096.93	1865.19	52.62	0.00
5.73000	636.71	157.47	100.76	595.47	139.33	97.31	375.42	81.54	59.83	427.10	153.98	104.43	351.79	-84.70	58.79	301.11	-79.87	63.55	-24.82	-42.41	-70.28	140.97	-125.18	91.08	2951.00	34.12	1257.41	0.00	0.00	0.00	482.77	64.16	1619.52	488.05	-79.21	1607.19	386.93	-95.48	1702.57	382.66	51.42	1715.57	0.00	0.00	0.00	1096.37	1863.36	53.18	0.00
5.74000	643.17	157.28	100.24	601.59	139.20	96.70	382.37	78.87	58.48	433.67	153.50	103.49	352.46	-84.83	58.46	300.36	-79.61	63.24	-21.24	-43.00	-65.19	141.27	-124.87	91.24	2951.00	34.12	1257.41	0.00	0.00	0.00	488.01	66.07	1618.81	493.71	-76.95	1606.65	392.05	-93.73	1701.95	387.78	53.46	1714.88	0.00	0.00	0.00	1096.52	1865.01	52.76	0.00
5.75000	648.52	157.16	99.43	607.63	138.93	96.15	388.19	79.31	57.93	439.16	153.58	102.64	351.77	-84.73	57.92	301.00	-79.88	63.05	-17.49	-43.61	-59.79	141.52	-124.64	91.52	2951.00	34.12	1257.41	0.00	0.00	0.00	493.35	68.16	1618.05	498.42	-75.23	1606.03	397.24	-91.49	1701.39	392.97	55.77	1714.11	0.00	0.00	0.00	1095.70	1865.58	52.46	0.00
5.76000	653.00	157.28	98.40	611.37	138.86	95.05	392.36	79.13	57.44	443.71	152.73	101.32	352.78	-84.63	57.89	300.10	-79.94	62.51	-13.56	-44.25	-54.09	141.78	-124.51	91.82	2951.00	34.12	1257.41	0.00	0.00	0.00	498.72	70.15	1617.28	504.65	-73.03	1605.42	402.36	-89.23	1700.79	398.12	58.15	1713.30	0.00	0.00	0.00	1096.38	1864.81	52.86	0.00
5.77000	656.15	157.22	97.23	615.31	138.83	94.02	396.48	77.74	55.81	447.13	151.98	99.93	352.32	-84.62	57.31	300.54	-79.52	62.46	-9.45	-44.90	-48.09	142.16	-124.22	92.17	2951.00	34.12	1257.41	0.00	0.00	0.00	503.43	72.27	1616.50	509.76	-70.68	1604.82	407.55	-87.01	1700.12	403.17	61.01	1712.39	0.00	0.00	0.00	1097.89	1858.79	63.19	0.00
5.78000	658.32	157.50	95.58	618.33	138.64	92.45	399.23	75.15	54.99	449.66	151.16	98.58	352.41	-84.69	56.93	301.13	-79.46	62.39	-5.15	-45.57	-41.78	142.55	-123.90	92.51	2951.00	34.12	1257.41	0.00	0.00	0.00	508.72	74.67	1615.57	514.66	-68.65	1604.09	412.65	-84.64	1699.44	408.33	63.22	1711.55	0.00	0.00	0.00	1098.60	1856.76	66.83	0.00
5.79000	660.23	156.87	91.22	620.32	137.57	89.37	400.60	74.18	54.82	451.09	149.76	97.99	352.08	-84.61	56.42	300.96	-79.62	62.02	-0.65	-46.27	-35.15	142.99	-123.34	92.83	2951.00	34.12	1257.41	0.00	0.00	0.00	513.45	76.86	1614.63	520.26	-66.34	1603.23	417.68	-82.34	1698.64	413.37	65.85	1710.62	0.00	0.00	0.00	1097.95	1857.22	66.52	0.00
5.80000	661.58	156.81	86.87	620.26	137.31	85.13	401.80	73.20	55.05	452.25	148.78	96.93	353.35	-84.89	56.21	301.60	-79.50	61.97	4.04	-46.99	-28.21	143.46	-123.13	93.38	2951.00	34.12	1257.41	0.00	0.00	0.00	518.57	79.55	1613.69	524.21	-63.87	1602.58	422.73	-79.83	1697.84	418.53	68.22	1709.68	0.00	0.00	0.00	1098.99	1856.73	66.87	0.00
5.81000	662.41	156.32	83.88	621.53	137.07	82.06	403.04	72.80	54.95	453.47	148.67	96.09	354.17	-84.74	56.11	302.53	-78.86	62.21	8.93	-47.73	-20.94	144.02	-122.70	93.93	2951.00	34.12	1257.41	0.00	0.00	0.00	523.91	81.95	1612.65	529.51	-61.44	1601.70	427.88	-77.28	1697.09	423.65	71.01	1708.73	0.00	0.00	0.00	1098.89	1856.76	66.73	0.00
5.82000	664.98	156.48	80.97	623.25	136.98	79.28	404.01	73.41	55.75	455.17	147.89	95.20	354.17	-84.41	55.78	302.21	-79.08	61.66	14.04	-48.49	-13.35	144.66	-122.35	94.66	2951.00	34.12	1257.41	0.00	0.00	0.00	528.62	84.50	1611.72	534.60	-58.92	1600.87	432.99	-74.61	1696.37	428.84	73.81	1707.84	0.00	0.00	0.00	1097.92	1857.32	66.49	0.00
5.83000	665.93	156.20	77.31	624.44	136.74	76.40	404.74	73.44	56.30	456.83	148.36	94.90	353.63	-84.84	54.80	301.93	-78.51	61.44	19.35	-49.28	-5.43	145.50	-121.62	95.36	2951.00	34.12	1257.41	0.00	0.00	0.00	533.81	86.83	1610.93	539.14	-56.41	1600.21	438.17	-71.82	1695.71	434.10	76.18	1707.10	0.00	0.00	0.00	1099.55	1856.20	67.09	0.00
5.84000	667.00	156.23	74.50	624.54	136.49	73.99	405.59	73.44	56.40	458.32	148.51	94.60	354.63	-84.84	54.42	302.41	-78.15	61.24	24.89	-50.08	2.83	146.34	-121.24	96.45	2951.00	34.12	1257.41	0.00	0.00	0.00	538.92	89.45	1610.18	544.61	-53.71	1599.58	443.34	-68.91	1695.18	439.41	79.07	1706.38	0.00	0.00	0.00	1097.92	1856.89	66.32	0.00
5.85000	667.73	155.22	74.49	625.14	136.04	73.26	405.86	72.79	56.43	459.45	148.65	94.61	354.77	-84.48	53.96	303.73	-78.22	61.12	30.66	-50.91	11.42	147.40	-120.76	97.81	2951.00	34.12	1257.41	0.00	0.00	0.00	544.64	92.26	1609.57	550.18	-51.11	1599.04	448.42	-66.10	1694.70	444.60	82.53	1705.65	0.00	0.00	0.00	1097.78	1856.94	66.38	0.00
5.86000	667.81	155.19	72.64	625.00	135.72	72.02	405.86	73.84	57.18	460.18	148.53	94.61	355.37	-84.80	53.37	303.63	-77.74	60.71	36.65	-51.76	20.36	148.54	-120.23	99.42	2951.00	34.12	1257.41	0.00	0.00	0.00	550.36	94.81	1609.06	554.45	-48.36	1598.83	453.50	-63.10	1694.31	449.86	85.51	1705.05	0.00	0.00	0.00	1097.18	1857.11	66.03	0.00
5.87000	668.88	155.05	70.81	625.80	135.70	70.98	406.27	73.39	56.86	460.99	148.73	94.63	355.20	-85.19	52.35	304.49	-77.56	60.58	42.89	-52.64	29.65	149.86	-119.48	101.11	2951.00	34.12	1257.41	0.00	0.00	0.00	555.54	97.73	1608.65	559.67	-45.55	1598.71	458.53	-60.12	1693.99	455.05	88.71	1704.50	0.00	0.00	0.00	1097.52	1857.31	66.10	0.00
5.88000	669.80	155.05	69.31	625.18	135.64	69.83	406.54	74.12	57.15	461.77	148.54	94.42	356.72	-84.86	52.10	305.54	-77.40	60.25	49.36	-53.53	39.28	151.37	-118.98	103.24	2951.00	34.12	1257.41	0.00	0.00	0.00	560.55	100.58	1608.37	565.63	-42.81	1598.56	463.58	-57.02	1693.83	460.34	91.82	1704.11	0.00	0.00	0.00	1098.19	1856.99	66.49	0.00
5.89000	670.75	155.17	67.96	625.51	135.63	69.05	406.47	73.10	57.05	462.21	148.76	94.32	357.26	-84.61	51.67	306.21	-77.43	59.83	56.08	-54.45	49.27	153.06	-118.88	105.89	2951.00	34.12	1257.41	0.00	0.00	0.00	565.80	103.56	1608.10	570.56	-39.79	1598.64	468.69	-53.62	1693.82	465.57	95.16	1703.76	0.00	0.00	0.00	1097.61	1857.15	66.24	0.00
5.90000	670.78	154.88	66.81	625.66	135.78	68.36	406.49	74.74	57.54	462.54	148.93	94.18	357.95	-85.07	51.05	308.20	-77.19	59.90	63.06	-55.39	59.62	155.06	-118.42	108.73	2951.00	34.12	1257.41	0.00	0.00	0.00	571.32	106.45	1608.01	575.43	-36.99	1598.77	473.79	-50.57	1693.93	470.78	98.32	1703.61	0.00	0.00	0.00	1096.16	1857.87	65.65	0.00
5.91000	671.36	154.69	65.98	625.43	135.81	67.71	406.66	74.56	57.49	462.82	148.84	93.96	358.69	-85.24	50.45	309.27	-77.39	59.30	70.29	-56.36	70.33	157.56	-117.92	112.01	2951.00	34.12	1257.41	0.00	0.00	0.00	576.15	109.28	1607.97	580.53	-34.25	1598.96	478.86	-47.46	1694.20	476.01	101.30	1703.65	0.00	0.00	0.00	1097.93	1857.06	66.37	0.00
5.92000	671.48	155.02	64.82	625.61	135.97	67.14	406.74	74.24	57.34	462.99	149.09	93.89	359.36	-84.88	50.05	310.50	-77.16	59.05	77.79	-57.35	81.41	160.45	-117.32	115.84	2951.00	34.12	1257.41	0.00	0.00	0.00	581.47	112.26	1608.00	584.89	-31.66	1599.30	484.10	-44.15	1694.66	481.30	104.40	1703.83	0.00	0.00	0.00	1098.27	1856.91	66.54	0.00
5.93000	672.69	155.15	64.25	624.85	136.09	66.29	406.47	73.92	57.57	463.17	149.36	93.87	359.27	-85.39	49.05	312.27	-77.42	58.76	85.55	-58.36	92.86	163.77	-117.51	120.57	2951.00	34.12	1257.41	0.00	0.00	0.00	587.11	114.92	1608.19	591.23	-28.65	1599.60	489.22	-41.13	1695.22	486.58	107.61	1704.18	0.00	0.00	0.00	1100.13	1856.12	67.16	0.00
5.94000	672.60	155.07	63.38	625.06	136.13	65.86	406.68	74.76	57.86	463.35	149.44	93.80	360.60	-85.79	48.45	314.25	-77.69	58.43	93.58	-59.40	104.69	167.92	-117.49	125.70	2951.00	34.12	1257.41	0.00	0.00	0.00	592.40	117.67	1608.58	596.55	-25.84	1600.17	494.33	-38.32	1695.92	491.86	110.57	1704.75	0.00	0.00	0.00	1098.72	1856.54	66.66	0.00
5.95000	672.43	154.73	62.60	625.48	136.08	65.41	406.40	74.45	58.13	463.58	149.30	93.69	361.56	-85.64	47.93	317.19	-77.77	58.34	98.46	-60.67	113.18	172.72	-117.74	131.48	2951.00	34.12	1257.41	0.00	0.00	0.00	597.47	120.48	1609.07	601.08	-23.25	1600.95	499.46	-35.33	1696.77	497.08	113.44	1705.44	0.00	0.00	0.00	1097.95	1857.07	66.34	0.00
5.96000	672.53	154.74	61.75	625.38	136.00	64.99	406.65	75.80	58.35	463.73	149.58	93.72	362.85	-86.17	47.49	320.15	-78.07	58.13	103.51	-61.61	122.81	178.43	-117.98	137.75	2951.00	34.12	1257.41	0.00	0.00	0.00	602.28	123.26	1609.73	605.61	-20.56	1601.75	504.46	-32.48	1697.70	502.23	116.17	1706.23	0.00	0.00	0.00	1096.50	1857.79	65.95	0.00
5.97000	672.70	154.72	61.08	625.25	135.88	64.53	406.68	74.39	58.01	463.93	149.60	93.69	364.17	-86.65	46.80	322.85	-78.59	58.03	109.97	-62.14	133.15	184.99	-118.67	144.76	2951.00	34.12	1257.41	0.00	0.00	0.00	607.23	125.85	1610.48	610.32	-18.08	1602.65	509.41	-29.51	1698.72	507.33	119.02	1707.05	0.00	0.00	0.00	1096.96	1857.60	66.17	0.00
5.98000	672.55	154.71	60.40	626.07	135.74	64.38	406.57	76.77	58.79	464.06	149.51	93.61	364.61	-87.09	45.78	325.61	-78.65	58.69	117.45	-64.54	143.85	192.35	-119.64	152.46	2951.00	34.12	1257.41	0.00	0.00	0.00	612.29	128.43	1611.25	614.58	-15.54	1603.83	514.15	-26.80	1699.79	512.25	122.11	1707.90	0.00	0.00	0.00	1096.04	1857.98	65.84	0.00
5.99000	673.33	154.74	59.95	626.27	135.57	64.16	406.50	75.87	58.82	464.24	149.41	93.51	367.15	-87.89	45.18	329.45	-79.54	59.55	125.61	-66.58	157.90	200.55	-120.84	160.88	2951.00	34.12	1257.41	0.00	0.00	0.00	617.27	131.05	1612.10	619.69	-12.96	1604.96	518.98	-23.65	1700.95	517.12	125.10	1708.70	0.00	0.00	0.00	1096.56	1857.73	66.30	0.00
6.00000	672.81	154.70	59.21	627.12	135.36	64.22	406.26	76.41	59.09	464.34	149.53	93.47	369.17	-88.34	44.25	332.70	-79.61	60.86	135.54	-66.40	170.45	209.87	-121.92	169.55	2951.00	34.12	1257.41	0.00	0.00	0.00	621.81	133.40	1613.06	624.96	-10.60	1606.03	523.64	-20.84	1702.07	521.97	127.77	1709.47	0.00	0.00	0.00	1096.17	1857.87	65.94	0.00
6.01000	673.72	154.68	59.14	626.36	135.79	63.57	406.09	76.34	58.98	464.44	149.53	93.41	372.25	-88.76	43.22	337.20	-78.99	63.42	146.47	-66.48	183.05	220.14	-122.27	178.11	2951.00	34.12	1257.41	0.00	0.00	0.00	626.16	135.74	1613.93	628.44	-8.36	1607.33	528.06	-18.39	1703.12	526.69	130.51	1710.23	0.00	0.00	0.00	1096.38	1857.81	66.05	0.00
6.02000	673.67	154.68	58.67	626.42	135.82	63.28	405.73	76.56	59.08	464.39	149.78	93.46	377.12	-88.79	42.29	342.09	-79.02	66.54	157.98	-66.70	195.96	230.52	-122.70	186.88	2951.00	34.12	1257.41	0.00	0.00	0.00	630.91	138.05	1614.77	632.57	-6.12	1608.46	532.55	-15.97	1704.14	531.29	133.12	1710.97	0.00	0.00	0.00	1097.38	1857.22	66.45	0.00
6.03000	674.01	155.22	58.15	626.53	136.08	63.03	405.69	77.33	59.30	464.43	149.86	93.39	382.11	-88.28	41.14	347.37	-78.77	70.42	169.40	-65.75	208.32	241.32	-122.26	195.24	2951.00	34.12	1257.41	0.00	0.00	0.00	635.46	140.22	1615.45	638.29	-3.73	1609.41	537.06	-13.36	1705.10	535.90	135.45	1711.69	0.00	0.00	0.00	1096.59	1857.56	65.91	0.00
6.04000	674.19	155.32	57.91	626.11	136.03	62.73	405.38	78.77	60.08	464.47	149.94	93.38	388.71	-87.18	42.68	353.90	-77.49	75.76	180.35	-65.48	219.00	251.91	-122.34	203.51	2951.00	34.12	1257.41	0.00	0.00	0.00	640.29	142.27	1616.09	642.38	-1.48	1610.30	541.48	-11.02	1705.97	540.58	137.46	1712.42	0.00	0.00	0.00	1097.00	1857.41	66.03	0.00
6.05000	674.83	155.16	58.04	625.65	135.97	62.56	404.79	77.98	60.34	464.60	149.95	93.38	395.86	-85.52	49.85	363.90	-76.39	83.62	190.90	-65.76	228.79	262.42	-122.41	211.79	2951.00	34.12	1257.41	0.00	0.00	0.00	644.58	144.33	1616.66	646.36	0.42	1611.13	545.92	-8.75	1706.84	545.11	139.89	1713.02	0.00	0.00	0.00	1097.61	1857.30	66.38	0.00
6.06000	674.65	155.24	57.79	626.06	136.16	62.49	396.45	84.53	65.57	464.57	150.21	93.50	406.01	-83.22	58.86	374.03	-75.25	92.08	201.26	-66.54	237.47	273.20	-122.37	219.98	2951.00	34.12	1257.41	0.00	0.00	0.00	649.22	146.31	1617.27	650.63	2.37	1611.84	550.28	-6.86	1707.56	549.66	141.78	1713.72	0.00	0.00	0.00	1097.97	1857.29	66.63	0.00
6.07000	674.14	155.46	57.36	625.97	136.24	62.34	397.03	84.49	65.69	464.72	149.96	93.43	418.17	-80.71	68.14	385.51	-73.85	100.85	212.03	-66.89	245.34	284.54	-122.21	227.97	2951.00	34.12	1257.41	0.00	0.00	0.00	653.69	148.14	1617.83	655.20	4.24	1612.50	554.55	-5.03	1708.29	554.23	143.62	1714.41	0.00	0.00	0.00	1096.03	1858.16	65.75	0.00
6.08000	673.73	155.54	56.90	626.03	136.25	62.40	396.76	85.95	65.77	464.82	149.87	93.47	427.15	-79.53	76.74	398.21	-72.44	109.53	223.09	-66.86	253.23	296.33	-121.68	235.58	2951.00	34.12	1257.41	0.00	0.00	0.00	658.17	150.02	1618.33	659.61	5.89	1613.05	558.97	-3.03	1709.05	558.63	145.36	1715.12	0.00	0.00	0.00	1094.69	1858.67	65.23	0.00
6.09000	674.77	155.33	57.29	626.74	136.31	62.45	397.08	89.18	66.31	464.83	149.83	93.49	442.15	-78.00	85.15	412.27	-70.92	118.65	234.72	-67.26	260.07	308.42	-120.55	242.65	2951.00	34.12	1257.41	0.00	0.00	0.00	662.47	151.68	1618.94	664.10	7.59	1613.67	563.27	-1.37	1709.78	563.06	147.03	1715.84	0.00	0.00	0.00	1096.48	1857.79	66.00	0.00
6.10000	674.83	155.31	57.30	626.23	136.40	62.15	398.28	89.20	65.31	464.88	149.95	93.60	456.22	-76.91	93.75	426.90	-70.56	127.24	246.69	-66.43	266.67	320.65	-119.52	249.37	2951.00	34.12	1257.41	0.00	0.00	0.00	667.08	153.28	1619.58	668.44	9.10	1614.34	567.51	0.32	1710.50	567.41	148.62	1716.54	0.00	0.00	0.00	1098.35	1857.27	66.67	0.00
6.11000	674.32	155.28	57.03	626.33	136.28	62.13	399.76	88.03	64.10	464.88	149.97	93.64	468.85	-76.49	102.65	435.75	-69.90	134.38	259.00	-65.21	272.68	333.32	-118.14	255.69	2951.00	34.12	1257.41	0.00	0.00	0.00	670.83	154.66	1620.34	672.37	10.50	1615.09	571.69	1.71	1711.19	571.75	149.88	1717.27	0.00	0.00	0.00	1098.09	1857.01	66.54	0.00
6.12000	674.98	155.38	57.18	626.04	136.17	62.01	401.34	85.78	61.38	464.99	149.83	93.61	474.18	-76.62	109.54	431.85	-70.54	137.68	271.56	-63.73	277.94	346.08	-117.63	262.05	2951.00	34.12	1257.41	0.00	0.00	0.00	675.06	156.02	1620.98	677.10	11.77	1615.75	575.88	3.10	1711.91	576.10	151.24	1717.98	0.00	0.00	0.00	1099.96	1856.08	67.16	0.00
6.13000	675.12	155.20	57.23	626.22	136.22	62.02	402.46	85.13	60.45	465.02	149.61	93.53	469.15	-77.25	113.52	433.23	-70.21	143.89	284.62	-62.40	282.25	359.26	-116.35	267.70	2951.00	34.12	1257.41	0.00	0.00	0.00	679.50	157.16	1621.67	680.99	13.11	1616.43	579.96	4.54	1712.60	580.34	152.55	1718.67	0.00	0.00	0.00	1099.05	1856.67	66.77	0.00
6.14000	675.15	155.30	57.19	626.52	136.13	62.10	403.43	82.66	58.73	465.03	149.61	93.65	471.49	-77.44	117.48	449.28	-69.08	150.85	297.95	-60.91	285.98	372.59	-115.29	273.05	2951.00	34.12	1257.41	0.00	0.00	0.00	682.79	158.56	1622.37	684.69	14.41	1617.15	583.97	5.82	1713.31	584.56	153.71	1719.35	0.00	0.00	0.00	1098.08	1857.26	66.51	0.00
6.15000	674.95	155.26	57.04	626.22	136.20	61.94	405.12	82.03	58.04	465.11	149.46	93.61	484.89	-77.08	124.39	468.79	-68.19	158.31	311.79	-59.33	288.95	386.05	-114.33	277.84	2951.00	34.12	1257.41	0.00	0.00	0.00	687.32	159.54	1623.05	688.29	15.10	1617.83	588.02	7.19	1714.03	588.71	154.73	1720.01	0.00	0.00	0.00	1099.44	1856.38	66.89	0.00
6.16000	675.09	155.29	57.07	620.88	136.51	62.02	407.31	77.22	58.36	465.09	149.70	93.82	510.93	-75.91	133.13	481.09	-67.49	163.83	325.77	-57.61	291.54	400.03	-112.70	281.87	2951.00	34.12	1257.41	0.00	0.00	0.00	691.40	160.37	1623.63	692.23	16.26	1618.47	591.82	8.07	1714.61	592.81	156.02	1720.60	0.00	0.00	0.00	1097.94	1856.95	66.64	0.00
6.17000	674.95	155.08	56.99	622.14	136.60	62.44	407.33	76.34	58.57	465.15	149.62	93.84	530.36	-75.46	140.23	494.67	-67.06	169.11	340.07	-55.97	293.51	414.26	-111.20	285.42	2951.00	34.12	1257.41	0.00	0.00	0.00	695.47	161.39	1624.20	696.56	17.30	1619.08	595.72	9.29	1715.18	596.94	156.93	1721.19	0.00	0.00	0.00	1099.23	1856.58	67.02	0.00
6.18000	675.78	154.98	60.44	622.01	136.49	62.38	407.57	76.44	58.51	465.27	149.43	93.84	561.58	-75.35	147.41	513.83	-66.24	174.95	354.51	-54.05	295.01	428.69	-109.54	288.34	2951.00	34.12	1257.41	0.00	0.00	0.00	699.38	162.10	1624.76	699.90	17.95	1619.70	599.63	10.30	1715.72	600.99	157.92	1721.70	0.00	0.00	0.00	1097.67	1857.32	66.56	0.00
6.19000	676.87	155.12	60.63	622.60	136.30	62.54	407.54	76.81	58.81	465.24	149.46	93.93	585.31	-73.19	154.84	537.48	-65.18	181.54	369.22	-52.42	295.73	443.24	-108.20	290.92	2951.00	34.12	1257.41	0.00	0.00	0.00	703.65	162.81	1625.29	704.35	18.65	1620.00	603.38	11.03	1716.14	604.99	158.78	1722.20	0.00	0.00	0.00	1097.36	1857.40	66.26	0.00
6.20000	676.76	154.53	60.62	622.30	136.53	62.44	407.50	76.50	58.90	465.30	149.45	93.99	607.97	-71.93	161.91	554.04	-64.51	186.45	383.98	-50.48	296.10	458.43	-106.48	292.84	2951.00	34.12	1257.41	0.00	0.00	0.00	708.12	163.23	1625.78	708.04	19.42	1620.46	607.21	11.67	1716.57	608.97	159.47	1722.67	0.00	0.00	0.00	1097.30	1857.50	66.42	0.00
6.21000	673.32	154.88	59.50	623.06	136.30	62.72	407.36	77.27	59.42	465.42	149.12	93.90	626.61	-71.31	168.02	589.30	-62.44	192.84	398.87	-49.36	295.54	473.89	-104.72	294.33	2951.00	34.12	1257.41	0.00	0.00	0.00	711.55	163.94	1626.17	711.16	19.90	1620.99	611.10	12.33	1716.95	612.99	160.07	1723.04	0.00	0.00	0.00	1098.67	1856.71	67.04	0.00
6.22000	677.84	154.70	60.99	624.00	136.16	63.08	407.69	77.45	58.92	465.42	149.12	93.94	647.56	-70.32	174.74	608.38	-61.08	197.92	414.04	-47.79	294.65	489.36	-103.29	295.46	2951.00	34.12	1257.41	0.00	0.00	0.00	716.25	164.59	1626.39	716.03	20.58	1621.20	615.18	13.22	1717.27	616.98	160.78	1723.34	0.00	0.00	0.00	1100.06	1856.23	67.46	0.00
6.23000	676.21	154.92	60.38	623.60	136.28	62.94	407.70	76.81	58.90	465.40	149.03	93.95	668.22	-69.62	181.06	626.89	-60.56	202.55	429.65	-47.03	293.04	504.93	-101.85	296.23	2951.00	34.12	1257.41	0.00	0.00	0.00	719.87	165.07	1626.73	719.74	21.04	1621.51	619.16	13.71	1717.48	621.03	161.24	1723.63	0.00	0.00	0.00	1098.66	1856.87	66.74	0.00
6.24000	675.78	154.51	60.24	623.57	136.19	62.87	407.85	76.48	58.82	465.44	148.62	93.83	687.61	-68.49	187.05	647.18	-59.95	207.23	445.50	-45.80	291.53	520.66	-100.92	296.87	2951.00	34.12	1257.41	0.00	0.00	0.00	724.08	165.30	1626.90	722.94	21.26	1621.72	623.14	14.08	1717.63	625.15	161.61	1723.83	0.00	0.00	0.00	1097.32	1857.43	66.11	0.00
6.25000	676.34	154.73	60.31	623.35	136.19	62.87	407.71	77.01	58.96	465.44	148.69	93.82	705.94	-68.03	192.31	666.76	-58.97	211.76	460.85	-46.17	289.98	536.91	-99.52	297.00	2951.00	34.12	1257.41	0.00	0.00	0.00	728.23	165.80	1626.94	727.49	21.43	1621.77	627.27	14.51	1717.77	629.27	161.90	1723.99	0.00	0.00	0.00	1098.04	1857.38	66.27	0.00
6.26000	675.07	154.73	60.00	622.03	136.11	62.46	407.80	77.20	58.93	465.45	148.73	93.84	725.70	-67.44	197.57	684.67	-58.55	215.37	476.29	-45.68	288.32	553.31	-98.39	296.95	2951.00	34.12	1257.41	0.00	0.00	0.00	732.38	166.31	1626.96	731.21	22.00	1621.77	631.37	14.73	1717.83	633.50	162.27	1724.09	0.00	0.00	0.00	1099.17	1856.45	66.81	0.00
6.27000	676.87	154.85	60.50	623.44	136.30	62.84	407.52	77.52	59.13	465.44	148.75	93.86	746.80	-67.24	202.69	702.86	-58.34	218.97	491.88	-45.24	287.01	569.95	-97.40	296.69	2951.00	34.12	1257.41	0.00	0.00	0.00	736.92	166.40	1626.88	735.51	22.23	1621.73	635.66	15.14	1717.88	637.75	162.74	1724.07	0.00	0.00	0.00	1097.55	1857.30	66.38	0.00
6.28000	677.08	154.78	60.60	622.20	136.51	62.43	407.77	76.88	58.83	465.42	148.83	93.93	766.92	-66.78	207.67	721.24	-57.92	222.44	506.99	-44.26	285.47	586.83	-96.63	296.34	2951.00	34.12	1257.41	0.00	0.00	0.00	740.31	166.60	1626.85	739.99	22.50	1621.61	639.97	15.45	1717.84	642.09	163.15	1724.02	0.00	0.00	0.00	1096.47	1857.74	66.00	0.00
6.29000	676.91	154.70	60.63	626.70	136.18	62.06	407.54	76.89	59.34	465.43	148.69	93.88	786.17	-66.82	212.23	739.76	-57.61	225.85	523.11	-41.78	282.96	603.94	-95.80	295.66	2951.00	34.12	1257.41	0.00	0.00	0.00	744.53	166.73	1626.62	743.99	22.48	1621.34	644.27	15.51	1717.74	646.55	163.12	1724.00	0.00	0.00	0.00	1096.74	1857.72	66.25	0.00
6.30000	676.40	154.80	60.42	626.12	136.16	61.73	407.68	76.08	58.90	465.44	148.63	93.91	805.10	-66.69	216.89	758.57	-57.03	229.54	540.58	-40.75	280.14	620.97	-95.48	295.00	2951.00	34.12	1257.41	0.00	0.00	0.00	749.79	166.89	1626.32	748.44	22.62	1621.13	648.74	15.73	1717.67	650.99	163.40	1723.90	0.00	0.00	0.00	1096.98	1857.72	66.33	0.00
6.31000	677.45	154.91	60.70	626.51	136.32	61.78	407.77	76.63	59.05	465.59	148.25	93.85	823.09	-66.20	221.89	779.28	-56.79	233.44	560.35	-40.30	276.78	638.15	-94.87	294.01	2951.00	34.12	1257.41	0.00	0.00	0.00	753.58	166.75	1626.12	752.25	22.59	1620.86	653.21	15.69	1717.53	655.50	163.33	1723.73	0.00	0.00	0.00	1097.86	1857.37	66.42	0.00
6.32000	674.57	155.37	56.41	626.96	136.29	61.97	407.78	76.20	58.86	465.64	148.36	94.00	844.24	-66.19	227.18	799.17	-56.80	237.15	582.82	-40.04	272.75	655.39	-94.54	292.87	2951.00	34.12	1257.41	0.00	0.00	0.00	758.26	166.72	1625.69	756.80	22.43	1620.54	657.63	15.44	1717.29	660.13	163.28	1723.53	0.00	0.00	0.00	1099.05	1856.61	66.90	0.00
6.33000	675.22	155.59	56.44	626.95	136.48	61.86	407.84	76.77	59.36	465.73	148.51	94.15	861.76	-66.61	231.72	818.99	-56.57	240.91	600.70	-38.33	268.81	672.66	-94.48	291.61	2951.00	34.12	1257.41	0.00	0.00	0.00	762.57	166.52	1625.29	760.80	22.00	1620.19	662.20	15.43	1717.10	664.75	163.20	1723.27	0.00	0.00	0.00	1098.87	1856.63	66.89	0.00
6.34000	675.59	155.49	56.54	626.87	136.39	61.84	407.88	77.30	59.39	465.94	148.10	94.15	888.70	-65.99	238.17	832.91	-57.50	243.23	618.66	-38.21	264.93	690.16	-94.39	290.16	2951.00	34.12	1257.41	0.00	0.00	0.00	766.50	166.26	1624.82	765.09	21.67	1619.83	666.85	15.30	1716.90	669.40	163.13	1722.94	0.00	0.00	0.00	1098.04	1857.44	66.55	0.00
6.35000	675.16	155.73	56.14	626.93	136.44	61.71	407.66	77.62	59.82	466.06	148.21	94.33	909.00	-66.43	242.99	854.22	-57.62	246.98	642.07	-40.32	261.14	707.65	-95.03	288.76	2951.00	34.12	1257.41	0.00	0.00	0.00	771.50	166.11	1624.18	770.41	21.48	1619.34	671.59	15.35	1716.71	674.15	163.07	1722.54	0.00	0.00	0.00	1095.86	1858.33	65.77	0.00
6.36000	675.50	155.59	56.33	626.43	136.51	61.42	407.97	76.75	59.33	466.21	147.64	94.23	928.35	-67.33	247.25	881.33	-57.84	251.58	660.18	-41.53	257.57	725.50	-95.54	287.13	2951.00	34.12	1257.41	0.00	0.00	0.00	776.30	165.36	1623.51	775.48	20.99	1618.91	676.23	14.96	1716.48	678.93	162.74	1722.06	0.00	0.00	0.00	1097.42	1857.22	66.51	0.00
6.37000	675.63	155.49	56.21	627.47	136.48	61.77	408.13	77.50	59.72	466.29	147.78	94.43	946.65	-67.72	251.44	900.37	-58.70	254.38	677.69	-42.09	254.08	743.05	-96.56	285.52	2951.00	34.12	1257.41	0.00	0.00	0.00	780.56	164.87	1622.85	779.22	20.57	1618.47	680.89	14.61	1716.16	683.70	162.55	1721.53	0.00	0.00	0.00	1096.69	1857.63	66.19	0.00
6.38000	676.01	155.79	56.14	627.24	136.77	61.54	408.33	76.86	59.42	466.41	147.74	94.58	965.22	-68.58	255.23	918.88	-59.24	257.12	694.78	-43.24	250.62	760.45	-97.62	283.82	2951.00	34.12	1257.41	0.00	0.00	0.00	785.08	164.39	1622.09	784.45	19.79	1617.86	685.62	14.24	1715.85	688.60	162.27	1720.95	0.00	0.00	0.00	1097.73	1857.28	66.34	0.00
6.39000	675.89	155.90	56.00	626.29	136.60	61.17	408.23	76.26	59.51	466.57	147.57	94.68	983.62	-69.62	258.74	937.10	-60.34	259.50	711.90	-45.76	247.24	777.87	-99.32	282.10	2951.00	34.12	1257.41	0.00	0.00	0.00	790.07	163.82	1621.14	788.05	19.16	1617.39	690.53	14.23	1715.52	693.50	162.04	1720.28	0.00	0.00	0.00	1097.57	1857.11	66.30	0.00
6.40000	675.93	155.91	55.95	626.90	136.68	61.23	408.02	76.75	59.97	466.62	147.81	94.93	1001.96	-70.50	261.90	955.73	-61.45	261.56	729.61	-48.74	243.54	795.30	-101.09	280.22	2951.00	34.12	1257.41	0.00	0.00	0.00	795.22	163.13	1620.23	793.20	18.34	1616.64	695.27	13.70	1715.11	698.56	161.52	1719.62	0.00	0.00	0.00	1099.66	1856.25	67.08	0.00
6.41000	675.41	156.18	55.53	626.47	136.51	61.13	408.26	76.35	59.78	466.83	147.46	95.00	1019.02	-71.36	264.05	972.92	-62.89	262.66	748.64	-50.19	239.90	812.77	-103.06	278.32	2951.00	34.12	1257.41	0.00	0.00	0.00	800.04	162.33	1619.30	797.00	17.41	1616.01	700.05	12.95	1714.62	703.61	161.11	1718.90	0.00	0.00	0.00	1099.34	1856.46	66.95	0.00
6.42000	674.82	155.86	55.29	627.42	136.53	61.20	408.22	76.04	59.95	467.03	147.24	95.14	1036.70	-72.23	265.76	990.23	-63.95	263.60	766.56	-52.73	236.49	830.13	-105.57	276.31	2951.00	34.12	1257.41	0.00	0.00	0.00	804.91	161.48	1618.35	802.08	16.68	1615.23	704.97	12.31	1714.06	708.67	160.67	1718.08	0.00	0.00	0.00	1098.18	1856.87	66.66	0.00
6.43000	676.79	156.07	55.71	627.15	136.46	61.03	408.32	76.27	60.26	467.20	147.13	95.33	1053.92	-72.90	266.76	1007.52	-65.22	263.85	782.73	-56.80	233.54	847.66	-108.22	274.16	2951.00	34.12	1257.41	0.00	0.00	0.00	810.02	160.44	1617.28	806.68	15.63	1614.29	709.91	11.56	1713.45	713.94	160.10	1717.24	0.00	0.00	0.00	1097.77	1857.06	66.39	0.00
6.44000	676.37	155.99	55.57	627.94	136.37	61.21	408.38	76.79	60.53	467.52	146.90	95.50	1071.21	-74.12	266.67	1025.04	-66.84	263.39	800.30	-59.62	230.55	864.94	-110.82	271.73	2951.00	34.12	1257.41	0.00	0.00	0.00	814.75	159.42	1616.24	811.88	14.69	1613.39	715.11	10.96	1712.85	719.32	159.31	1716.40	0.00	0.00	0.00	1099.55	1856.23	66.93	0.00
6.45000	676.41	155.91	55.28	627.66	136.26	61.04	408.88	75.87	59.94	467.77	146.73	95.70	1089.56	-75.01	266.41	1041.94	-68.04	262.40	817.99	-63.31	227.00	881.89	-113.95	269.23	2951.00	34.12	1257.41	0.00	0.00	0.00	819.45	158.49	1615.12	816.59	13.31	1612.55	720.27	10.12	1712.17	724.73	158.38	1715.48	0.00	0.00	0.00	1098.35	1857.04	66.52	0.00
6.46000	676.88	155.90	55.40	628.08	136.30	60.95	408.73	75.86	60.31	467.88	146.52	95.80	1106.49	-75.99	265.14	1059.15	-69.54	260.94	835.08	-66.04	224.00	898.95	-116.92	266.36	2951.00	34.12	1257.41	0.00	0.00	0.00	824.52	157.29	1613.89	821.91	11.99	1611.51	725.38	9.04	1711.41	730.15	157.41	1714.48	0.00	0.00	0.00	1095.70	1858.19	65.83	0.00
6.47000	675.75	155.78	55.04	627.97	136.23	60.93	408.84	76.06	60.38	468.10	146.25	95.88	1122.93	-76.89	263.35	1075.80	-71.21	258.84	852.24	-69.08	220.69	915.85	-119.80	263.22	2951.00	34.12	1257.41	0.00	0.00	0.00	829.67	156.07	1612.63	826.81	10.72	1610.46	730.64	8.04	1710.67	735.59	156.61	1713.37	0.00	0.00	0.00	1096.67	1857.56	65.90	0.00
6.48000	676.78	155.85	55.18	627.32	136.02	60.72	408.91	76.14	60.68	468.38	146.08	96.02	1138.89	-78.14	260.85	1091.42	-72.79	256.24	869.06	-72.80	217.07	932.56	-122.95	260.12	2951.00	34.12	1257.41	0.00	0.00	0.00	835.37	154.40	1611.21	830.87	9.53	1609.46	735.88	6.84	1709.86	740.95	155.86	1712.18	0.00	0.00	0.00	1098.44	1856.95	66.60	0.00
6.49000	676.12	155.71	54.99	628.05	136.05	60.93	408.89	76.47	60.78	468.58	145.65	96.06	1155.45	-79.41	258.42	1108.28	-74.35	253.84	885.62	-76.07	213.63	948.98	-126.22	256.82	2951.00	34.12	1257.41	0.00	0.00	0.00	840.66	152.84	1609.85	836.98	8.04	1608.31	741.18	5.57	1708.97	746.38	154.94	1710.96	0.00	0.00	0.00	1099.09	1856.61	66.85	0.00
6.50000	676.30	155.73	55.01	628.28	135.97	61.03	409.00	75.57	60.96	468.71	145.64	96.25	1171.09	-80.68	255.60	1124.75	-75.90	251.14	901.81	-79.33	210.01	965.67	-128.89	253.11	2951.00	34.12	1257.41	0.00	0.00	0.00	845.55	151.44	1608.40	842.25	6.50	1607.07	746.57	4.31	1708.01	751.91	153.70	1709.76	0.00	0.00	0.00	1098.11	1857.04	66.37	0.00
6.51000	676.56	155.61	55.01	628.50	135.85	61.11	408.91	75.38	61.00	468.95	145.30	96.30	1187.56	-82.19	252.92	1140.08	-77.46	248.12	917.93	-82.55	206.06	981.59	-131.85	249.18	2951.00	34.12	1257.41	0.00	0.00	0.00	850.89	149.87	1606.95	847.36	4.96	1605.92	752.00	3.14	1707.01	757.41	152.33	1708.57	0.00	0.00	0.00	1096.93	1857.78	66.00	0.00
6.52000	676.65	155.67	54.97	628.10	135.90	60.77	409.29	75.37	60.77	469.18	145.12	96.49	1203.46	-83.21	250.52	1155.24	-79.50	245.20	933.78	-86.07	201.59	997.52	-134.61	245.06	2951.00	34.12	1257.41	0.00	0.00	0.00	856.34	147.92	1605.59	852.22	3.22	1604.55	757.52	1.76	1705.93	762.98	150.67	1707.36	0.00	0.00	0.00	1097.02	1857.70	66.12	0.00
6.53000	676.69	155.37	55.12	628.21	135.64	60.78	409.29	75.73	61.19	469.41	145.07	96.77	1219.07	-84.44	248.36	1170.35	-81.36	242.44	948.56	-89.13	197.38	1012.93	-137.62	240.90	2951.00	34.12	1257.41	0.00	0.00	0.00	861.51	146.17	1604.30	857.85	1.41	1603.25	762.92	-0.16	1704.74	768.50	149.11	1706.14	0.00	0.00	0.00	1098.64	1856.82	66.75	0.00
6.54000	676.68	155.57	54.85	629.21	135.62	60.98	409.39	75.60	61.56	469.60	145.16	97.14	1233.58	-85.27	246.80	1185.69	-82.12	240.80	963.60	-93.41	192.35	1027.95	-140.71	236.54	2951.00	34.12	1257.41	0.00	0.00	0.00	867.52	144.25	1602.99	863.16	-0.27	1601.96	768.59	-1.85	1703.57	774.03	147.61	1704.89	0.00	0.00	0.00	1095.78	1857.94	65.78	0.00
6.55000	676.24	155.41	54.69	628.70	135.36	60.69	409.42	76.02	62.01	469.94	144.84	97.35	1246.38	-86.18	245.43	1198.96	-84.02	238.69	978.24	-97.01	186.87	1042.19	-144.06	232.00	2951.00	34.12	1257.41	0.00	0.00	0.00	873.38	142.34	1601.67	869.12	-2.38	1600.60	774.22	-3.75	1702.37	779.64	145.68	1703.72	0.00	0.00	0.00	1097.37	1857.19	66.40	0.00
6.56000	676.90	155.45	54.85	628.44	135.46	60.37	409.79	75.39	61.82	470.26	144.50	97.57	1260.54	-86.91	245.17	1212.66	-85.08	237.60	992.42	-102.66	180.98	1056.20	-147.36	227.51	2951.00	34.12	1257.41	0.00	0.00	0.00	878.40	140.39	1600.44	873.93	-4.40	1599.40	780.05	-5.46	1701.19	785.26	143.98	1702.50	0.00	0.00	0.00	1098.12	1856.85	66.33	0.00
6.57000	676.56	155.57	54.44	629.59	135.30	60.66	409.88	74.80	62.20	470.58	144.38	97.96	1273.28	-87.16	245.57	1225.44	-86.85	236.38	1005.44	-107.92	174.89	1068.97	-151.58	223.35	2951.00	34.12	1257.41	0.00	0.00	0.00	884.46	138.27	1599.20	879.44	-6.53	1598.22	785.68	-7.64	1699.97	791.02	141.97	1701.26	0.00	0.00	0.00	1098.41	1856.81	66.49	0.00
6.58000	677.34	155.36	54.58	629.48	135.27	60.53	410.04	75.32	62.49	470.92	143.99	98.20	1284.36	-88.16	242.81	1237.14	-88.43	235.43	1018.15	-111.97	168.82	1081.07	-155.37	219.12	2951.00	34.12	1257.41	0.00	0.00	0.00	889.77	136.16	1597.93	885.22	-8.63	1597.02	791.56	-9.50	1698.82	796.69	140.29	1699.87	0.00	0.00	0.00	1097.20	1857.17	66.28	0.00
6.59000	677.01	155.72	54.19	629.25	135.23	60.16	410.45	74.66	62.55	471.21	144.01	98.64	1294.71	-89.75	242.76	1248.91	-90.47	234.76	1030.52	-116.76	162.54	1092.36	-159.07	214.78	2951.00	34.12	1257.41	0.00	0.00	0.00	896.18	133.87	1596.61	891.08	-10.60	1595.92	797.38	-11.54	1697.62	802.49	138.30	1698.52	0.00	0.00	0.00	1097.46	1857.27	66.28	0.00
6.60000	677.13	155.74	54.12	629.46	135.22	60.07	410.59	74.52	62.94	471.63	143.79	99.00	1304.09	-91.73	242.86	1259.34	-93.10	233.55	1042.19	-121.45	156.41	1102.96	-162.66	210.52	2951.00	34.12	1257.41	0.00	0.00	0.00	901.64	131.84	1595.31	897.24	-13.17	1594.78	803.12	-14.02	1696.38	808.44	135.99	1697.18	0.00	0.00	0.00	1097.49	1857.10	66.29	0.00
6.61000	676.77	155.70	53.84	629.74	135.25	59.93	410.87	74.08	63.26	472.02	143.62	99.45	1312.36	-93.58	242.61	1268.38	-95.70	232.01	1053.00	-126.06	150.21	1112.00	-167.05	206.44	2951.00	34.12	1257.41	0.00	0.00	0.00	907.53	129.65	1594.02	903.86	-15.74	1593.59	809.01	-16.33	1695.17	814.35	133.77	1695.79	0.00	0.00	0.00	1098.24	1856.83	66.50	0.00
6.62000	677.54	156.03	53.71	629.73	135.34	59.62	411.07	73.45	63.82	472.47	143.47	100.00	1319.91	-96.39	241.64	1276.36	-98.23	230.17	1061.97	-131.68	144.69	1120.51	-170.71	202.08	2951.00	34.12	1257.41	0.00	0.00	0.00	914.14	127.04	1592.79	909.75	-17.89	1592.50	814.98	-18.76	1693.91	820.32	131.20	1694.40	0.00	0.00	0.00	1097.39	1857.35	66.32	0.00
6.63000	677.39	156.15	53.31	629.89	135.17	59.48	411.57	73.45	64.07	472.95	143.32	100.57	1326.46	-99.15	239.89	1281.87	-100.38	224.29	1070.20	-136.42	138.73	1127.53	-174.72	198.08	2951.00	34.12	1257.41	0.00	0.00	0.00	919.66	124.59	1591.55	916.28	-20.33	1591.29	821.04	-21.48	1692.57	826.36	128.66	1693.00	0.00	0.00	0.00	1090.78	1848.06	62.17	0.00
6.64000	678.04	156.21	53.30	630.76	135.16	59.31	411.91	73.78	64.95	473.52	142.87	101.14	1331.36	-100.69	237.64	1287.01	-102.77	220.83	1076.95	-141.51	132.79	1133.31	-178.42	193.78	2951.00	34.12	1257.41	0.00	0.00	0.00	926.33	121.95	1590.35	922.49	-23.38	1590.16	827.43	-24.14	1691.20	832.44	126.09	1691.61	0.00	0.00	0.00	1089.91	1845.84	60.61	0.00
6.65000	677.71	156.30	52.95	630.29	135.19	58.85	412.36	72.06	64.88	474.21	142.18	101.67	1334.91	-101.89	234.68	1291.43	-105.66	216.76	1083.14	-144.47	125.91	1137.94	-181.11	188.79	2951.00	34.12	1257.41	0.00	0.00	0.00	932.84	119.24	1589.26	929.03	-26.25	1588.88	833.92	-27.04	1689.72	838.54	123.10	1690.25	0.00	0.00	0.00	1095.36	1854.73	64.77	0.00
6.66000	677.89	156.56	52.67	631.07	135.02	58.66	412.64	72.36	65.79	474.72	142.32	102.55	1337.63	-103.80	230.32	1294.51	-107.83	212.03	1087.20	-147.80	119.28	1141.23	-183.77	183.49	2951.00	34.12	1257.41	0.00	0.00	0.00	939.05	116.46	1588.16	935.69	-29.04	1587.69	840.46	-30.30	1688.19	844.76	119.98	1688.93	0.00	0.00	0.00	1091.66	1848.88	61.83	0.00
6.67000	678.46	156.85	52.47	631.50	135.11	58.41	413.16	72.34	66.46	475.46	141.52	103.09	1339.54	-106.11	224.71	1295.96	-109.13	206.59	1090.01	-149.78	112.21	1142.40	-187.11	178.04	2951.00	34.12	1257.41	0.00	0.00	0.00	945.63	113.57	1587.14	942.33	-32.11	1586.52	847.19	-33.75	1686.64	851.22	116.26	1687.66	0.00	0.00	0.00	1090.00	1848.70	59.12	0.00
6.68000	679.42	156.86	52.67	631.46	135.03	58.07	413.73	71.43	67.17	476.08	141.07	103.75	1340.13	-108.08	217.81	1296.75	-111.36	199.60	1090.31	-152.02	105.51	1142.85	-189.17	171.40	2951.00	34.12	1257.41	0.00	0.00	0.00	952.21	110.88	1586.16	949.68	-35.16	1585.34	854.00	-37.37	1685.09	857.70	112.53	1686.39	0.00	0.00	0.00	1091.07	1852.66	57.44	0.00
6.69000	679.19	156.72	52.50	632.15	135.10	57.87	413.90	71.48	68.04	476.76	140.76	104.55	1340.25	-111.34	209.26	1296.25	-113.14	191.63	1089.52	-152.57	98.19	1141.72	-191.20	164.36	2951.00	34.12	1257.41	0.00	0.00	0.00	959.11	107.68	1585.24	957.08	-38.25	1584.09	861.10	-40.91	1683.53	864.28	108.67	1685.12	0.00	0.00	0.00	1093.42	1856.40	55.94	0.00
6.70000	679.19	157.20	52.23	631.69	135.13	57.37	414.36	71.30	69.01	477.41	140.60	105.38	1339.03	-113.86	199.81	1294.69	-115.31	182.67	1086.41	-153.59	91.06	1139.83	-192.02	156.16	2951.00	34.12	1257.41	0.00	0.00	0.00	966.16	104.58	1584.34	964.48	-41.57	1582.99	868.36	-44.91	1681.90	870.88	104.48	1683.87	0.00	0.00	0.00	1093.22	1859.11	54.59	0.00
6.71000	679.48	157.47	52.10	632.45	135.36	57.31	414.84	71.96	70.63	478.11	140.35	106.22	1336.40	-115.96	189.91	1291.72	-116.85	173.24	1082.14	-153.98	83.44	1136.44	-192.65	147.60	2951.00	34.12	1257.41	0.00	0.00	0.00	973.42	101.02	1583.59	972.30	-45.12	1581.79	875.73	-49.32	1680.12	877.61	100.49	1682.58	0.00	0.00	0.00	1094.46	1862.04	53.61	0.00
6.72000	679.53	157.82	51.75	632.25	135.67	56.81	415.33	71.33	71.98	478.85	140.56	107.43	1332.23	-117.08	179.86	1287.29	-117.93	166.47	1077.19	-153.57	75.26	1132.54	-192.00	138.23	2951.00	34.12	1257.41	0.00	0.00	0.00	980.93	97.64	1582.84	981.23	-48.25	1580.61	883.63	-53.37	1678.43	884.52	96.03	1681.39	0.00	0.00	0.00	1095.21	1863.86	52.92	0.00
6.73000	679.97	158.11	51.68	632.89	135.87	56.66	416.32	71.60	73.43	479.72	140.68	108.61	1327.62	-118.87	169.21	1281.14	-119.64	156.10	1070.98	-153.39	67.11	1127.49	-191.70	129.06	2951.00	34.12	1257.41	0.00	0.00	0.00	988.43	93.95	1582.14	988.97	-51.93	1579.46	891.48	-57.77	1676.62	891.46	91.41	1680.19	0.00	0.00	0.00	1095.88	1863.90	52.99	0.00
6.74000	680.64	158.34	51.74	633.32	136.30	56.29	416.98	71.02	75.34	480.64	140.83	109.94	1322.25	-120.74	158.53	1276.21	-120.79	146.38	1064.03	-152.26	58.69	1121.56	-191.03	119.82	2951.00	34.12	1257.41	0.00	0.00	0.00	995.66	90.25	1581.52	997.54	-55.79	1578.30	899.47	-62.31	1674.77	898.56	86.81	1679.00	0.00	0.00	0.00	1095.93	1865.02	52.66	0.00
6.75000	680.53	158.63	51.46	633.63	136.68	55.95	417.61	71.36	77.48	481.66	140.89	111.37	1316.41	-122.97	147.77	1269.73	-122.17	136.22	1056.29	-151.78	50.66	1114.49	-190.87	110.88	2951.00	34.12	1257.41	0.00	0.00	0.00	1003.45	86.77	1580.82	1006.19	-59.71	1577.26	907.34	-67.40	1672.87	905.75	82.08	1677.73	0.00	0.00	0.00	1095.88	1864.39	52.73	0.00
6.76000	680.75	158.99	51.32	634.37	137.03	55.70	418.50	71.62	79.91	482.84	141.04	112.93	1310.31	-124.92	137.64	1265.24	-124.28	126.71	1049.30	-151.03	44.26	1107.60	-190.51	102.15	2951.00	34.12	1257.41	0.00	0.00	0.00	1011.29	82.81	1580.15	1014.98	-63.69	1575.92	915.55	-72.36	1670.97	913.12	76.96	1676.47	0.00	0.00	0.00	1096.00	1866.25	52.10	0.00
6.77000	681.50	159.28	51.44	634.36	137.62	55.27	419.28	71.73	82.59	484.11	141.23	114.63	1311.20	-128.37	132.71	1265.68	-127.06	120.15	1049.32	-152.07	41.55	1106.58	-191.67	96.81	2951.00	34.12	1257.41	0.00	0.00	0.00	1018.64	78.92	1579.56	1022.98	-67.85	1574.80	924.00	-77.43	1668.96	920.57	71.58	1675.23	0.00	0.00	0.00	1096.12	1866.15	52.18	0.00
6.78000	681.21	159.53	51.18	635.55	138.42	54.98	420.48	72.13	85.76	485.46	141.93	116.65	1317.29	-134.97	128.53	1272.80	-132.29	115.54	1052.79	-147.69	44.49	1113.39	-194.22	94.64	2951.00	34.12	1257.41	0.00	0.00	0.00	1027.69	74.72	1578.87	1032.51	-71.84	1573.72	932.79	-82.45	1667.15	928.16	66.39	1674.10	0.00	0.00	0.00	1095.54	1865.18	52.33	0.00
6.79000	680.84	159.90	50.78	635.05	138.55	54.43	421.71	72.65	89.67	487.13	142.73	119.09	1325.35	-139.89	117.40	1280.15	-136.09	106.30	1058.03	-148.35	46.28	1120.29	-196.76	92.80	2951.00	34.12	1257.41	0.00	0.00	0.00	1036.03	70.79	1578.59	1041.63	-76.19	1572.98	941.99	-87.71	1665.81	936.43	60.98	1673.33	0.00	0.00	0.00	1095.80	1864.22	52.70	0.00
6.80000	682.35	160.05	51.17	634.37	139.12	53.32	423.65	72.35	93.57	489.21	143.22	121.83	1330.77	-141.68	107.91	1284.29	-137.82	98.94	1060.45	-148.78	47.31	1122.98	-198.51	90.88	2951.00	34.12	1257.41	0.00	0.00	0.00	1044.56	66.69	1578.38	1052.23	-80.11	1572.29	951.49	-92.90	1664.70	944.67	55.76	1672.73	0.00	0.00	0.00	1095.76	1863.50	52.74	0.00
6.81000	682.33	160.48	50.97	636.67	139.83	53.22	425.51	72.61	98.38	491.56	143.49	124.73	1333.85	-141.09	101.89	1285.60	-137.68	93.94	1061.86	-149.29	48.02	1125.39	-198.51	89.47	2951.00	34.12	1257.41	0.00	0.00	0.00	1053.17	62.23	1578.34	1061.43	-84.67	1571.84	960.78	-98.48	1663.58	952.86	50.68	1672.22	0.00	0.00	0.00	1095.93	1864.58	52.39	0.00
6.82000	682.57	160.83	50.77	638.31	140.43	52.99	427.99	73.25	103.56	494.21	144.26	128.16	1336.74	-140.52	96.75	1287.92	-136.96	90.41	1062.92	-149.22	48.63	1128.30	-198.44	88.50	2951.00	34.12	1257.41	0.00	0.00	0.00	1061.81	57.88	1578.59	1071.18	-88.60	1571.64	970.71	-103.71	1662.87	961.68	45.05	1672.09	0.00	0.00	0.00	1095.94	1864.25	52.53	0.00
6.83000	682.49	161.11	50.60	639.56	140.78	52.87	430.84	74.24	109.63	497.48	144.88	132.10	1338.65	-139.92	92.82	1289.24	-136.58	87.63	1063.65	-148.74	49.25	1130.22	-198.81	88.19	2951.00	34.12	1257.41	0.00	0.00	0.00	1071.19	53.49	1579.16	1080.89	-92.88	1571.78	980.99	-109.10	1662.59	970.65	39.58	1672.38	0.00	0.00	0.00	1096.04	1863.96	52.65	0.00
6.84000	682.30	160.95	50.48	639.14	141.20	53.68	434.53	74.63	116.42	501.35	145.22	136.51	1340.44	-140.43	89.41	1290.71	-137.02	85.28	1064.32	-149.27	49.64	1131.61	-199.04	88.07	2951.00	34.12	1257.41	0.00	0.00	0.00	1080.41	49.13	1579.93	1091.23	-97.05	1572.09	991.31	-114.45	1662.54	979.83	33.98	1672.98	0.00	0.00	0.00	1095.65	1863.60	52.76	0.00
6.85000	682.10	161.37	50.14	641.12	141.86	53.48	438.94	75.06	123.74	505.74	146.04	141.64	1341.68	-141.58	87.00	1291.75	-138.67	83.59	1064.96	-149.59	50.01	1133.00	-199.14	87.55	2951.00	34.12	1257.41	0.00	0.00	0.00	1090.10	44.68	1580.84	1101.94	-101.17	1572.44	1001.38	-119.95	1662.59	988.83	28.72	1673.68	0.00	0.00	0.00	1095.55	1865.00	52.21	0.00
6.86000	682.20	161.97	49.48	641.38	142.26	52.92	444.08	75.63	132.34	510.96	146.30	147.22	1342.97	-142.45	85.58	1292.90	-139.67	82.48	1065.29	-149.95	50.02	1133.68	-199.80	87.27	2951.00	34.12	1257.41	0.00	0.00	0.00	1099.50	40.27	1581.92	1111.68	-105.78	1572.89	1011.49	-125.31	1662.74	997.93	23.16	1674.57	0.00	0.00	0.00	1095.32	1865.78	52.04	0.00
6.87000	682.59	162.70	48.87	642.82	142.52	52.64	450.74	75.11	141.48	517.22	146.40	153.49	1342.69	-142.15	84.04	1293.37	-139.66	81.60	1065.31	-150.15	50.25	1133.94	-200.39	87.14	2951.00	34.12	1257.41	0.00	0.00	0.00	1107.69	35.95	1583.12	1121.03	-110.16	1573.48	1021.60	-130.63	1663.09	1007.27	17.59	1675.74	0.00	0.00	0.00	1095.31	1865.36	52.12	0.00
6.88000	682.29	163.15	47.98	643.23	142.80	52.56	458.53	74.25	151.56	524.44	146.01	160.37	1343.04	-141.89	82.94	1293.47	-139.10	80.88	1065.42	-150.12	50.36	1134.15	-200.33	88.14	2951.00	34.12	1257.41	0.00	0.00	0.00	1116.91	31.22	1584.36	1129.62	-114.84	1574.06	1031.48	-135.83	1663.67	1016.54	12.49	1677.06	0.00	0.00	0.00	1095.53	1864.92	52.30	0.00
6.89000	684.44	164.23	47.30	642.90	143.12	52.41	467.32	72.82	163.10	532.69	145.02	167.78	1343.36	-141.38	82.67	1293.73	-139.23	80.38	1065.64	-150.20	50.17	1134.69	-199.98	86.75	2951.00	34.12	1257.41	0.00	0.00	0.00	1126.77	26.70	1585.66	1139.27	-119.17	1574.67	1041.43	-140.62	1664.51	1025.96	7.37	1678.55	0.00	0.00	0.00	1095.50	1865.20	52.13	0.00
6.90000	685.48	164.32	46.21	639.89	143.11	51.47	477.85	71.43	174.67	542.03	143.89	175.78	1343.29	-141.63	82.32	1293.77	-139.09	80.20	1065.60	-150.37	50.17	1134.59	-200.23	86.64	2951.00	34.12	1257.41	0.00	0.00	0.00	1135.64	22.33	1586.92	1148.55	-123.31	1575.50	1050.83	-145.62	1665.53	1035.14	2.78	1680.14	0.00	0.00	0.00	1095.40	1864.47	52.48	0.00
6.91000	688.30	164.20	44.93	633.29	142.53	49.68	489.52	70.34	186.69	552.50	142.22	184.21	1342.79	-141.87	81.98	1293.56	-139.51	80.00	1065.23	-149.73	50.31	1134.80	-200.02	86.37	2951.00	34.12	1257.41	0.00	0.00	0.00	1143.84	18.00	1588.35	1157.90	-127.41	1576.33	1060.06	-150.46	1666.72	1044.23	-1.72	1681.84	0.00	0.00	0.00	1094.78	1863.64	52.51	0.00
6.92000	689.55	163.06	42.63	641.24	141.48	54.58	501.82	66.87	199.13	563.92	140.41	193.13	1342.74	-141.86	82.07	1293.52	-139.09	80.37	1065.52	-150.29	49.95	1134.75	-200.37	87.65	2951.00	34.12	1257.41	0.00	0.00	0.00	1152.45	14.00	1589.81	1165.96	-131.43	1577.39	1069.29	-154.87	1668.08	1053.16	-6.29	1683.64	0.00	0.00	0.00	1095.41	1864.64	52.42	0.00
6.93000	697.54	162.12	42.32	651.31	140.11	60.70	515.13	63.45	211.48	575.79	138.44	202.31	1343.17	-142.20	82.31	1293.08	-139.25	80.29	1065.43	-149.74	50.05	1134.83	-200.57	87.75	2951.00	34.12	1257.41	0.00	0.00	0.00	1160.41	10.24	1591.32	1174.76	-135.25	1578.50	1078.36	-158.98	1669.50	1061.68	-10.31	1685.41	0.00	0.00	0.00	1096.50	1864.81	52.38	0.00
6.94000	690.36	160.52	40.22	659.39	138.18	66.64	528.19	60.38	223.06	587.99	135.67	211.53	1342.70	-142.36	82.54	1293.26	-139.89	80.29	1065.17	-149.83	50.12	1136.10	-200.72	88.32	2951.00	34.12	1257.41	0.00	0.00	0.00	1167.88	6.32	1592.91	1182.91	-138.86	1579.76	1086.84	-163.20	1670.93	1070.13	-14.48	1687.24	0.00	0.00	0.00	1097.16	1863.11	53.19	0.00
6.95000	689.72	158.73	44.18	685.40	136.39	81.43	540.42	57.47	234.15	599.57	132.79	221.00	1342.49	-142.74	82.83	1293.18	-140.16	80.61	1065.40	-149.89	49.84	1134.44	-200.82	86.31	2951.00	34.12	1257.41	0.00	0.00	0.00	1176.08	2.81	1594.51	1190.14	-142.55	1581.09	1095.05	-167.23	1672.37	1078.19	-18.70	1689.11	0.00	0.00	0.00	1097.10	1864.76	52.58	0.00
6.96000	707.60	156.72	57.37	705.44	134.44	94.44	552.29	53.19	244.01	610.91	128.93	230.76	1342.58	-142.95	83.32	1293.08	-140.36	80.86	1065.26	-149.48	49.85	1134.05	-201.06	85.93	2951.00	34.12	1257.41	0.00	0.00	0.00	1183.55	-0.70	1596.11	1197.93	-145.71	1582.38	1102.82	-171.05	1673.89	1085.89	-22.27	1690.86	0.00	0.00	0.00	1095.67	1865.27	52.11	0.00
6.97000	742.09	154.96	76.63	717.84	132.08	105.27	564.18	48.50	253.65	622.02	125.53	241.04	1342.45	-143.17	83.70	1292.28	-140.34	81.12	1065.22	-149.88	49.74	1133.89	-201.30	85.85	2951.00	34.12	1257.41	0.00	0.00	0.00	1190.79	-4.06	1597.70	1205.25	-149.22	1583.78	1110.45	-174.52	1675.42	1093.32	-26.01	1692.61	0.00	0.00	0.00	1095.50	1865.42	51.98	0.00
6.98000	760.94	152.71	88.98	722.16	129.57	114.11	576.41	43.92	263.59	633.56	121.82	251.46	1342.34	-143.89	83.79	1292.40	-140.68	81.37	1065.30	-150.22	49.67	1133.56	-201.83	85.88	2951.00	34.12	1257.41	0.00	0.00	0.00	1197.39	-7.25	1599.25	1212.37	-152.36	1585.33	1117.65	-178.30	1676.93	1100.40	-29.36	1694.29	0.00	0.00	0.00	1095.29	1864.49	52.37	0.00
6.99000	760.09	150.31	96.77	731.62	126.84	123.97	588.84	39.12	273.40	645.37	117.69	261.85	1342.33	-143.83	84.26	1292.43	-140.84	81.64	1065.13	-149.80	49.86	1133.71	-201.67	85.55	2951.00	34.12	1257.41	0.00	0.00	0.00	1203.95	-10.46	1600.84	1219.07	-155.36	1586.85	1124.72	-181.58	1678.51	1107.20	-32.60	1695.95	0.00	0.00	0.00	1096.12	1864.48	52.48	0.00
7.00000	769.36	147.84	106.69	743.94	124.25	134.48	601.60	34.47	282.89	657.32	113.72	272.21	1341.33	-143.66	84.30	1292.05	-140.69	81.72	1065.36	-150.07	49.68	1133.57	-202.03	85.45	2951.00	34.12	1257.41	0.00	0.00	0.00	1210.68	-13.68	1602.31	1225.23	-158.36	1588.24	1131.36	-184.81	1680.04	1113.66	-35.82	1697.57	0.00	0.00	0.00	1096.16	1864.02	52.64	0.00
7.01000	780.45	145.67	116.83	754.67	121.35	144.09	614.39	29.03	292.35	669.54	109.82	282.28	1341.55	-143.90	84.24	1292.24	-140.94	81.72	1065.35	-149.24	49.73	1133.50	-202.21	85.28	2951.00	34.12	1257.41	0.00	0.00	0.00	1216.27	-16.35	1603.76	1231.29	-161.07	1589.73	1137.88	-187.68	1681.59	1119.96	-38.96	1699.12	0.00	0.00	0.00	1096.98	1864.19	52.83	0.00
7.02000	792.74	142.93	126.49	766.82	118.41	153.64	627.26	24.87	301.76	682.07	105.38	291.73	1341.34	-144.11	84.08	1292.69	-141.05	81.88	1065.35	-149.73	49.77	1133.29	-202.73	85.40	2951.00	34.12	1257.41	0.00	0.00	0.00	1222.60	-19.35	1605.12	1237.79	-163.94	1591.21	1143.94	-190.53	1683.10	1125.82	-41.70	1700.62	0.00	0.00	0.00	1095.50	1864.36	52.57	0.00
7.03000	805.00	140.05	135.29	779.69	115.33	162.58	640.32	19.68	310.31	694.68	101.29	300.48	1340.98	-144.18	83.92	1292.32	-140.90	81.80	1065.19	-149.79	49.96	1133.13	-203.15	85.44	2951.00	34.12	1257.41	0.00	0.00	0.00	1228.07	-22.14	1606.53	1243.26	-166.50	1592.59	1149.95	-193.22	1684.54	1131.50	-44.82	1702.07	0.00	0.00	0.00	1095.46	1865.23	52.29	0.00
7.04000	815.70	136.79	142.83	790.58	111.75	170.10	653.44	16.46	318.76	707.49	97.19	308.50	1341.37	-144.42	83.70	1292.67	-141.19	81.69	1065.21	-149.53	50.06	1133.19	-203.16	85.24	2951.00	34.12	1257.41	0.00	0.00	0.00	1233.61	-24.45	1607.84	1248.60	-169.23	1593.96	1155.55	-196.09	1685.90	1136.67	-47.14	1703.42	0.00	0.00	0.00	1095.41	1865.72	52.12	0.00
7.05000	827.97	133.45	149.96	802.82	108.41	177.18	666.54	11.44	325.82	720.26	93.63	315.74	1341.51	-144.37	83.60	1291.77	-140.91	81.41	1065.36	-149.91	50.03	1133.24	-203.40	85.20	2951.00	34.12	1257.41	0.00	0.00	0.00	1238.83	-27.08	1609.15	1254.53	-171.55	1595.15	1161.07	-198.80	1687.22	1141.87	-50.01	1704.75	0.00	0.00	0.00	1095.61	1864.03	52.69	0.00
7.06000	840.27	130.26	156.34	815.80	105.02	183.80	679.62	7.26	332.02	732.94	90.15	322.04	1342.11	-144.70	83.37	1292.61	-141.60	81.20	1065.59	-149.76	49.98	1133.58	-203.19	84.82	2951.00	34.12	1257.41	0.00	0.00	0.00	1243.45	-29.47	1610.49	1259.22	-173.99	1596.49	1166.37	-201.56	1688.36	1146.96	-53.14	1706.04	0.00	0.00	0.00	1096.82	1864.40	52.76	0.00
7.07000	852.95	126.90	162.25	829.28	101.76	189.89	692.25	4.13	337.49	745.67	87.37	327.53	1342.06	-144.84	83.01	1292.30	-141.26	81.18	1065.65	-150.28	49.96	1133.58	-203.46	84.80	2951.00	34.12	1257.41	0.00	0.00	0.00	1248.50	-31.92	1611.83	1265.00	-176.23	1597.74	1171.53	-204.16	1689.47	1151.70	-55.83	1707.29	0.00	0.00	0.00	1095.81	1864.49	52.53	0.00
7.08000	867.97	123.50	168.00	843.57	98.43	195.24	705.07	0.94	341.76	758.41	84.68	332.02	1341.86	-144.63	82.88	1292.28	-141.71	80.76	1065.77	-150.83	49.76	1133.19	-204.19	85.00	2951.00	34.12	1257.41	0.00	0.00	0.00	1253.09	-33.97	1613.12	1270.08	-178.38	1599.08	1176.55	-206.78	1690.54	1156.23	-58.15	1708.46	0.00	0.00	0.00	1095.10	1863.80	52.74	0.00
7.09000	882.28	120.06	172.83	859.49	95.31	200.31	717.15	-1.35	345.36	771.20	81.59	335.35	1342.61	-144.79	82.66	1293.04	-141.52	81.09	1065.85	-151.06	49.79	1133.36	-204.34	84.81	2951.00	34.12	1257.41	0.00	0.00	0.00	1257.42	-36.71	1614.46	1275.04	-180.70	1600.14	1181.14	-209.58	1691.53	1160.81	-61.14	1709.70	0.00	0.00	0.00	1095.94	1864.59	52.55	0.00
7.10000	896.32	116.93	176.84	873.20	92.15	204.08	729.48	-3.48	347.57	783.67	79.03	337.85	1342.15	-145.29	81.94	1293.43	-142.02	80.87	1065.95	-151.73	49.67	1133.65	-204.17	84.50	2951.00	34.12	1257.41	0.00	0.00	0.00	1262.64	-38.98	1615.77	1279.56	-182.79	1601.36	1185.72	-212.14	1692.52	1165.24	-64.17	1710.93	0.00	0.00	0.00	1096.10	1866.13	52.02	0.00
7.11000	912.69	114.08	180.71	887.17	89.40	207.09	741.54	-5.57	348.79	795.85	77.00	339.51	1342.40	-145.09	82.04	1293.22	-142.09	80.70	1065.60	-150.88	50.21	1133.55	-204.64	84.60	2951.00	34.12	1257.41	0.00	0.00	0.00	1266.98	-41.49	1617.08	1283.16	-185.01	1602.53	1190.25	-214.63	1693.46	1169.26	-66.40	1712.04	0.00	0.00	0.00	1095.66	1864.58	52.49	0.00
7.12000	927.08	111.52	183.16	901.63	87.01	209.47	753.86	-7.86	348.76	808.18	74.74	340.09	1343.20	-145.90	81.69	1292.97	-142.48	80.48	1065.30	-151.19	50.49	1133.76	-204.71	84.45	2951.00	34.12	1257.41	0.00	0.00	0.00	1270.41	-43.59	1618.32	1287.57	-187.20	1603.64	1194.42	-217.26	1694.34	1173.36	-69.36	1713.22	0.00	0.00	0.00	1096.36	1863.63	52.94	0.00
7.13000	941.71	109.51	185.18	916.45	85.00	211.09	766.02	-9.68	347.91	820.24	73.33	340.00	1342.94	-145.88	81.53	1293.46	-142.63	80.44	1065.45	-150.88	50.48	1133.78	-204.90	84.36	2951.00	34.12	1257.41	0.00	0.00	0.00	1274.72	-45.68	1619.43	1291.86	-189.43	1604.64	1198.44	-219.91	1695.17	1177.09	-71.66	1714.26	0.00	0.00	0.00	1094.94	1864.43	52.27	0.00
7.14000	956.80	107.98	186.37	930.40	83.53	211.79	778.45	-10.99	345.99	832.45	71.95	339.00	1343.14	-146.13	81.29	1293.03	-142.79	80.21	1066.14	-152.29	49.66	1133.73	-205.18	84.40	2951.00	34.12	1257.41	0.00	0.00	0.00	1278.45	-48.21	1620.61	1296.37	-191.60	1605.53	1202.48	-222.44	1695.96	1180.99	-74.41	1715.37	0.00	0.00	0.00	1094.88	1864.51	52.43	0.00
7.15000	971.74	106.81	186.91	944.75	82.04	211.87	790.18	-12.11	343.45	844.55	71.10	337.31	1343.09	-146.34	80.99	1293.24	-142.99	80.03	1066.09	-152.80	49.79	1133.68	-205.55	84.55	2951.00	34.12	1257.41	0.00	0.00	0.00	1283.66	-49.62	1620.53	1300.10	-193.86	1606.58	1206.40	-224.89	1696.76	1184.72	-77.05	1716.35	0.00	0.00	0.00	1095.91	1864.08	52.55	0.00
7.16000	987.22	105.92	187.22	959.16	81.15	211.42	801.86	-12.91	339.84	856.68	70.38	334.96	1343.22	-146.68	80.64	1293.39	-143.07	79.93	1066.24	-152.84	49.91	1133.87	-205.38	84.37	2951.00	34.12	1257.41	0.00	0.00	0.00	1286.35	-52.10	1622.50	1303.79	-196.05	1607.46	1210.15	-227.26	1697.53	1188.40	-79.59	1717.38	0.00	0.00	0.00	1096.16	1863.37	53.00	0.00
7.17000	1002.83	104.99	187.05	973.59	80.61	210.53	813.17	-13.17	335.98	868.68	70.11	331.94	1343.72	-146.80	80.58	1294.01	-143.50	79.81	1066.58	-152.66	49.92	1133.73	-205.74	84.52	2951.00	34.12	1257.41	0.00	0.00	0.00	1291.11	-54.25	1622.74	1307.01	-198.17	1608.28	1214.09	-229.31	1698.32	1191.99	-81.85	1718.38	0.00	0.00	0.00	1095.63	1863.04	52.97	0.00
7.18000	1018.45	104.43	186.52	989.33	79.98	209.56	825.07	-12.87	330.96	880.72	69.91	328.40	1343.62	-146.24	80.45	1293.48	-143.65	79.43	1066.92	-152.49	49.97	1133.81	-205.71	84.48	2951.00	34.12	1257.41	0.00	0.00	0.00	1294.77	-55.96	1623.52	1310.76	-200.21	1609.14	1217.73	-231.47	1699.03	1195.45	-84.34	1719.34	0.00	0.00	0.00	1095.03	1864.40	52.39	0.00
7.19000	1035.65	103.98	186.27	1004.04	79.63	207.96	836.58	-12.35	325.41	892.73	69.99	324.26	1343.89	-146.85	79.97	1293.76	-143.40	79.39	1066.95	-152.67	50.20	1134.05	-205.62	84.34	2951.00	34.12	1257.41	0.00	0.00	0.00	1298.26	-58.20	1624.56	1314.37	-202.20	1609.99	1221.12	-233.68	1699.71	1198.84	-86.52	1720.20	0.00	0.00	0.00	1096.31	1863.92	52.83	0.00
7.20000	1049.31	103.36	184.45	1018.65	79.25	205.99	847.99	-11.93	319.44	904.69	70.37	319.66	1344.00	-146.66	79.73	1294.18	-144.15	78.99	1067.42	-152.32	50.14	1134.03	-205.78	84.47	2951.00	34.12	1257.41	0.00	0.00	0.00	1301.70	-60.43	1625.58	1317.87	-204.42	1610.83	1224.36	-235.88	1700.38	1202.40	-89.14	1721.11	0.00	0.00	0.00	1096.45	1863.94	52.94	0.00
7.21000	1064.21	103.05	182.83	1032.94	79.09	203.61	859.51	-11.34	313.04	916.70	70.65	314.53	1343.64	-146.80	79.25	1293.61	-143.47	78.88	1067.31	-152.68	50.45	1134.04	-206.05	84.60	2951.00	34.12	1257.41	0.00	0.00	0.00	1305.17	-62.55	1626.56	1321.21	-206.47	1611.56	1227.26	-238.38	1700.98	1205.36	-90.81	1721.88	0.00	0.00	0.00	1096.20	1863.89	52.83	0.00
7.22000	1079.57	102.78	181.02	1048.35	79.05	201.34	870.84	-8.90	306.42	928.44	71.16	309.11	1344.11	-147.09	78.78	1294.07	-144.15	78.48	1067.55	-152.47	50.58	1134.05	-206.24	84.70	2951.00	34.12	1257.41	0.00	0.00	0.00	1308.56	-64.81	1627.53	1324.86	-208.55	1612.42	1230.37	-240.23	1701.69	1208.86	-93.53	1722.77	0.00	0.00	0.00	1095.11	1865.22	52.14	0.00
7.23000	1095.30	102.59	179.24	1063.09	79.13	198.77	882.03	-6.87	299.47	940.15	71.80	303.31	1344.80	-147.19	78.38	1294.61	-144.29	78.34	1067.65	-152.45	50.65	1134.31	-206.11	84.61	2951.00	34.12	1257.41	0.00	0.00	0.00	1311.78	-66.67	1628.41	1327.96	-210.54	1613.29	1233.27	-242.22	1702.29	1211.77	-95.29	1723.44	0.00	0.00	0.00	1095.47	1864.40	52.52	0.00
7.24000	1110.44	102.46	177.29	1076.57	79.18	195.85	893.08	-5.67	292.26	951.55	72.92	297.40	1344.61	-147.26	77.91	1294.83	-144.69	77.88	1067.64	-152.47	50.84	1134.38	-206.18	84.70	2951.00	34.12	1257.41	0.00	0.00	0.00	1315.09	-68.77	1629.27	1330.13	-212.64	1614.15	1236.40	-243.89	1702.92	1214.87	-97.25	1724.10	0.00	0.00	0.00	1096.67	1864.99	52.56	0.00
7.25000	1125.33	102.37	175.30	1090.91	79.52	193.11	903.65	-3.25	285.04	963.04	73.82	291.12	1344.58	-147.19	77.34	1294.46	-144.20	77.77	1067.59	-152.65	51.14	1134.56	-206.21	84.72	2951.00	34.12	1257.41	0.00	0.00	0.00	1318.21	-70.51	1630.14	1333.27	-214.75	1614.91	1238.94	-246.12	1703.38	1217.66	-98.79	1724.68	0.00	0.00	0.00	1096.26	1864.80	52.56	0.00
7.26000	1138.80	102.71	172.92	1105.13	79.92	190.28	915.07	-2.52	276.98	974.36	75.32	284.98	1345.02	-147.36	76.89	1294.79	-144.08	77.55	1067.60	-152.77	51.31	1134.75	-206.11	84.74	2951.00	34.12	1257.41	0.00	0.00	0.00	1321.45	-72.60	1630.97	1337.26	-216.42	1615.51	1241.72	-247.98	1703.87	1220.58	-100.85	1725.34	0.00	0.00	0.00	1095.80	1863.84	52.73	0.00
7.27000	1153.69	102.50	169.10	1118.60	80.47	187.43	925.64	0.14	269.56	985.35	77.42	279.01	1344.79	-147.23	76.39	1295.17	-144.44	77.23	1067.72	-152.56	51.29	1134.75	-206.14	84.80	2951.00	34.12	1257.41	0.00	0.00	0.00	1324.55	-74.45	1631.80	1339.44	-218.53	1616.27	1244.35	-249.93	1704.27	1223.44	-102.58	1725.82	0.00	0.00	0.00	1097.46	1864.47	52.86	0.00
7.28000	1167.28	103.02	166.46	1132.29	81.00	184.62	936.33	2.43	261.93	996.62	78.71	272.76	1344.80	-147.17	75.93	1295.27	-145.77	80.44	1067.61	-152.70	51.51	1135.10	-205.84	84.67	2951.00	34.12	1257.41	0.00	0.00	0.00	1327.43	-75.92	1632.41	1342.62	-220.14	1616.87	1246.98	-251.86	1704.55	1226.51	-104.88	1726.40	0.00	0.00	0.00	1096.63	1863.87	52.84	0.00
7.29000	1181.42	103.43	164.25	1146.32	81.74	181.95	947.06	4.76	254.12	1007.79	79.93	266.44	1345.71	-147.51	75.63	1294.30	-146.04	80.10	1067.75	-152.67	51.66	1135.16	-205.85	84.74	2951.00	34.12	1257.41	0.00	0.00	0.00	1330.33	-77.47	1633.08	1345.36	-221.80	1617.38	1249.69	-253.51	1704.86	1229.04	-105.89	1726.81	0.00	0.00	0.00	1096.11	1864.32	52.48	0.00
7.30000	1195.53	103.85	162.34	1158.25	82.54	178.57	957.01	6.80	246.74	1018.47	81.76	260.34	1345.38	-147.06	75.33	1295.80	-145.83	80.31	1067.70	-152.69	51.81	1134.95	-206.46	85.15	2951.00	34.12	1257.41	0.00	0.00	0.00	1333.42	-79.37	1633.72	1348.26	-223.55	1617.74	1252.58	-255.00	1705.11	1231.92	-107.70	1727.29	0.00	0.00	0.00	1095.63	1864.50	52.24	0.00
7.31000	1207.08	104.29	159.50	1170.84	83.23	175.47	967.67	9.54	239.20	1029.09	83.61	254.30	1346.10	-147.41	75.00	1295.31	-145.84	79.81	1067.66	-152.64	51.94	1135.28	-205.92	85.01	2951.00	34.12	1257.41	0.00	0.00	0.00	1336.41	-81.06	1634.28	1351.48	-224.99	1618.19	1255.16	-256.55	1705.29	1234.72	-109.46	1727.72	0.00	0.00	0.00	1095.81	1864.93	52.23	0.00
7.32000	1220.47	105.13	157.18	1183.19	84.25	172.47	977.76	12.23	231.65	1039.89	84.70	248.04	1346.43	-148.84	77.97	1295.98	-145.91	79.83	1067.93	-152.31	51.92	1135.22	-206.12	85.17	2951.00	34.12	1257.41	0.00	0.00	0.00	1339.32	-82.77	1634.85	1354.41	-226.34	1618.59	1257.80	-258.07	1705.40	1237.45	-111.00	1728.11	0.00	0.00	0.00	1095.49	1864.51	52.23	0.00
7.33000	1233.52	106.25	154.82	1195.87	85.38	169.58	988.05	13.90	224.11	1050.62	85.78	241.71	1345.57	-149.19	77.39	1296.01	-145.98	79.53	1067.84	-152.52	52.22	1135.51	-205.86	85.17	2951.00	34.12	1257.41	0.00	0.00	0.00	1342.14	-84.10	1635.30	1356.18	-227.99	1618.92	1260.35	-259.62	1705.53	1240.16	-112.60	1728.43	0.00	0.00	0.00	1097.52	1864.06	52.89	0.00
7.34000	1244.97	107.34	155.37	1207.94	86.65	166.65	998.09	16.48	216.60	1060.76	87.98	235.89	1346.14	-147.64	74.13	1296.02	-145.92	79.20	1067.88	-152.40	52.35	1135.80	-205.63	85.15	2951.00	34.12	1257.41	0.00	0.00	0.00	1345.03	-85.44	1635.73	1359.30	-229.47	1619.09	1262.94	-260.96	1705.68	1242.74	-113.59	1728.64	0.00	0.00	0.00	1097.10	1864.28	52.79	0.00
7.35000	1256.56	108.54	153.03	1219.17	87.92	163.41	1008.69	18.85	208.82	1070.98	89.70	230.00	1347.06	-149.00	77.06	1296.27	-145.99	79.19	1068.11	-152.22	52.40	1135.80	-205.74	85.18	2951.00	34.12	1257.41	0.00	0.00	0.00	1347.73	-86.53	1636.05	1362.48	-230.69	1619.23	1265.53	-262.06	1705.81	1245.75	-115.49	1728.99	0.00	0.00	0.00	1095.97	1863.95	52.58	0.00
7.36000	1269.04	109.78	150.90	1230.53	89.17	160.19	1018.67	21.29	201.33	1081.29	90.76	223.87	1347.12	-149.24	76.95	1296.88	-146.14	79.15	1068.08	-152.24	52.59	1135.94	-205.65	85.26	2951.00	34.12	1257.41	0.00	0.00	0.00	1350.78	-88.20	1636.40	1364.65	-232.12	1619.53	1267.87	-263.40	1705.89	1248.62	-116.84	1729.27	0.00	0.00	0.00	1096.41	1864.10	52.64	0.00
7.37000	1280.33	110.85	148.45	1242.48	90.46	157.26	1028.41	24.14	194.29	1091.36	92.27	217.96	1347.20	-149.32	76.75	1296.12	-146.16	78.75	1067.20	-149.16	53.67	1135.80	-205.89	85.48	2951.00	34.12	1257.41	0.00	0.00	0.00	1353.56	-89.43	1636.63	1367.33	-233.51	1619.68	1270.31	-264.43	1706.04	1251.15	-117.41	1729.39	0.00	0.00	0.00	1096.80	1863.32	53.08	0.00
7.38000	1292.53	111.60	146.41	1252.94	91.52	154.04	1038.53	26.79	186.91	1101.42	93.97	212.21	1346.58	-149.51	76.27	1296.57	-146.11	78.60	1067.43	-149.68	53.65	1136.19	-205.55	85.33	2951.00	34.12	1257.41	0.00	0.00	0.00	1356.48	-90.69	1636.88	1369.46	-234.75	1619.87	1272.85	-265.30	1706.16	1254.02	-118.69	1729.57	0.00	0.00	0.00	1095.74	1863.84	52.64	0.00
7.39000	1303.81	112.21	144.13	1264.87	92.52	151.26	1048.12	29.35	179.90	1111.57	95.50	206.53	1346.68	-149.39	76.01	1297.62	-146.08	78.95	1067.32	-149.35	53.89	1136.27	-205.36	85.35	2951.00	34.12	1257.41	0.00	0.00	0.00	1359.12	-91.45	1637.11	1371.94	-236.11	1620.06	1275.14	-266.38	1706.22	1256.66	-119.39	1729.69	0.00	0.00	0.00	1095.81	1866.87	51.57	0.00
7.40000	1315.29	112.87	141.94	1276.73	93.31	148.46	1057.43	29.99	173.15	1121.45	97.17	200.93	1347.55	-149.26	76.17	1297.15	-146.19	78.70	1067.36	-149.48	54.10	1136.47	-205.12	85.34	2951.00	34.12	1257.41	0.00	0.00	0.00	1362.30	-93.25	1637.43	1374.48	-237.20	1620.28	1277.47	-267.33	1706.31	1259.26	-119.89	1729.82	0.00	0.00	0.00	1096.29	1864.27	52.60	0.00
7.41000	1327.05	113.11	139.91	1288.03	93.90	145.64	1066.77	31.73	166.73	1131.14	99.24	195.64	1348.61	-149.33	76.38	1296.56	-146.22	78.36	1067.47	-149.74	54.12	1136.39	-205.24	85.49	2951.00	34.12	1257.41	0.00	0.00	0.00	1364.98	-93.82	1637.62	1376.34	-238.48	1620.49	1279.70	-268.18	1706.42	1262.37	-121.45	1730.13	0.00	0.00	0.00	1096.35	1864.21	52.66	0.00
7.42000	1336.90	113.43	137.30	1297.51	94.38	142.33	1076.42	31.93	160.08	1140.84	101.04	190.42	1347.95	-149.31	75.86	1296.98	-146.15	78.38	1067.46	-149.37	54.28	1136.46	-205.09	85.53	2951.00	34.12	1257.41	0.00	0.00	0.00	1367.90	-94.77	1637.84	1379.22	-239.36	1620.59	1282.04	-268.84	1706.44	1264.95	-121.92	1730.25	0.00	0.00	0.00	1095.55	1863.97	52.56	0.00
7.43000	1347.46	113.48	134.99	1308.48	94.76	139.74	1085.48	34.23	154.14	1150.43	102.85	185.38	1347.16	-149.51	75.24	1297.52	-146.10	78.35	1067.63	-149.06	54.22	1136.63	-204.72	85.51	2951.00	34.12	1257.41	0.00	0.00	0.00	1370.81	-96.00	1638.08	1381.66	-240.03	1620.72	1284.24	-269.61	1706.47	1267.57	-122.64	1730.42	0.00	0.00	0.00	1096.03	1863.80	52.60	0.00
7.44000	1358.81	113.64	133.09	1319.61	95.23	137.15	1095.82	37.07	147.65	1159.73	104.58	180.59	1348.98	-149.16	75.75	1296.56	-146.05	77.94	1067.71	-149.23	54.15	1136.66	-204.85	85.66	2951.00	34.12	1257.41	0.00	0.00	0.00	1373.29	-96.32	1638.29	1383.36	-241.26	1620.90	1286.43	-270.22	1706.47	1270.11	-122.86	1730.51	0.00	0.00	0.00	1095.89	1864.50	52.54	0.00
7.45000	1369.96	113.61	131.14	1329.53	95.52	134.41	1105.01	38.43	142.08	1169.24	105.80	175.67	1348.54	-149.10	75.44	1297.52	-145.97	78.13	1067.82	-148.87	54.33	1136.90	-204.48	85.63	2951.00	34.12	1257.41	0.00	0.00	0.00	1376.31	-97.32	1638.52	1386.12	-242.00	1620.94	1288.61	-270.80	1706.47	1272.84	-123.51	1730.64	0.00	0.00	0.00	1095.20	1863.76	52.62	0.00
7.46000	1379.49	113.76	128.83	1339.07	95.70	131.66	1114.33	39.78	136.47	1178.56	107.29	171.09	1348.53	-149.07	75.13	1297.96	-145.80	78.19	1067.58	-149.24	54.42	1136.98	-204.38	85.71	2951.00	34.12	1257.41	0.00	0.00	0.00	1379.21	-98.27	1638.77	1389.11	-242.63	1621.09	1290.84	-271.07	1706.55	1275.49	-123.92	1730.73	0.00	0.00	0.00	1095.02	1863.41	52.65	0.00
7.47000	1389.21	113.56	126.78	1349.07	95.89	129.28	1123.12	42.01	131.48	1187.51	109.02	166.90	1348.99	-148.86	75.27	1297.21	-145.89	77.81	1067.58	-149.09	54.58	1137.06	-204.23	85.68	2951.00	34.12	1257.41	0.00	0.00	0.00	1382.18	-99.10	1638.94	1391.20	-243.14	1621.34	1292.98	-271.41	1706.58	1278.15	-124.23	1730.80	0.00	0.00	0.00	1094.82	1864.57	52.20	0.00
7.48000	1397.68	113.37	124.58	1358.32	96.05	126.93	1132.10	43.68	126.45	1196.72	109.62	162.43	1348.48	-148.84	74.91	1298.05	-145.49	78.07	1067.90	-148.95	54.41	1136.91	-204.45	85.89	2951.00	34.12	1257.41	0.00	0.00	0.00	1384.99	-99.63	1639.07	1393.17	-243.92	1621.39	1295.16	-271.56	1706.64	1281.01	-124.76	1730.90	0.00	0.00	0.00	1095.99	1862.89	52.99	0.00
7.49000	1408.60	113.31	123.84	1367.34	96.12	124.89	1141.34	44.78	121.21	1205.35	110.75	158.42	1349.04	-148.84	74.96	1297.54	-145.54	77.71	1067.88	-148.73	54.53	1136.97	-204.24	85.88	2951.00	34.12	1257.41	0.00	0.00	0.00	1387.72	-99.90	1639.22	1395.73	-244.22	1621.61	1297.37	-271.50	1706.71	1283.56	-124.48	1730.90	0.00	0.00	0.00	1096.85	1864.07	52.81	0.00
7.50000	1417.93	113.16	122.72	1376.37	96.24	123.12	1150.26	44.88	116.17	1213.44	112.05	154.73	1348.54	-148.60	74.64	1297.52	-145.62	77.61	1067.97	-149.02	54.51	1137.13	-203.96	85.90	2951.00	34.12	1257.41	0.00	0.00	0.00	1390.30	-99.70	1639.25	1397.84	-244.71	1621.78	1299.53	-271.55	1706.76	1286.15	-124.12	1730.90	0.00	0.00	0.00	1097.37	1863.95	52.96	0.00
7.51000	1426.74	113.23	121.69	1384.20	96.29	121.05	1158.51	46.45	111.48	1221.84	112.17	150.75	1348.66	-148.49	74.53	1297.54	-145.37	77.55	1068.02	-148.71	54.57	1137.37	-203.65	85.85	2951.00	34.12	1257.41	0.00	0.00	0.00	1393.30	-100.35	1639.41	1400.44	-244.85	1621.93	1301.70	-271.62	1706.80	1289.05	-124.52	1730.91	0.00	0.00	0.00	1096.78	1864.09	52.67	0.00
7.52000	1435.49	113.43	120.68	1393.51	96.62	119.81	1166.94	46.66	107.18	1229.61	112.93	147.21	1348.65	-148.41	74.39	1298.41	-145.28	77.75	1068.05	-148.53	54.59	1137.39	-203.58	85.99	2951.00	34.12	1257.41	0.00	0.00	0.00	1396.13	-100.24	1639.42	1402.85	-244.89	1622.10	1303.94	-271.49	1706.79	1291.73	-124.24	1730.86	0.00	0.00	0.00	1095.25	1864.94	52.14	0.00
7.53000	1443.71	113.62	114.01	1401.42	97.04	118.08	1175.15	47.33	103.09	1237.15	113.56	143.76	1347.91	-148.38	74.00	1297.64	-145.31	77.33	1068.13	-148.94	54.64	1137.31	-203.66	86.16	2951.00	34.12	1257.41	0.00	0.00	0.00	1398.70	-99.93	1639.40	1405.12	-244.91	1622.03	1306.44	-270.96	1706.85	1294.46	-124.13	1730.88	0.00	0.00	0.00	1095.97	1864.79	52.44	0.00
7.54000	1450.96	113.83	112.89	1410.11	97.50	116.85	1183.24	46.89	98.84	1244.42	114.31	140.61	1349.10	-148.13	74.37	1297.24	-145.19	77.07	1067.99	-148.97	54.78	1137.42	-203.44	86.21	2951.00	34.12	1257.41	0.00	0.00	0.00	1401.29	-99.45	1639.43	1407.44	-244.73	1622.15	1308.63	-270.74	1706.74	1296.80	-123.16	1730.73	0.00	0.00	0.00	1096.03	1865.18	52.34	0.00
7.55000	1458.20	114.78	110.98	1417.40	97.94	115.08	1191.67	46.27	94.66	1251.78	114.21	137.26	1348.21	-148.12	73.77	1297.30	-145.21	76.93	1068.17	-148.35	54.82	1137.49	-203.36	86.26	2951.00	34.12	1257.41	0.00	0.00	0.00	1404.21	-99.35	1639.40	1409.64	-244.43	1622.19	1311.23	-269.99	1706.72	1299.34	-122.39	1730.66	0.00	0.00	0.00	1096.07	1864.70	52.48	0.00
7.56000	1465.65	115.06	110.09	1423.80	98.21	113.12	1199.22	46.12	91.18	1258.81	114.13	134.18	1348.66	-148.00	73.82	1296.41	-143.66	73.51	1068.09	-148.07	54.96	1137.68	-203.05	86.17	2951.00	34.12	1257.41	0.00	0.00	0.00	1406.98	-99.04	1639.37	1412.70	-244.00	1622.09	1313.66	-269.36	1706.67	1302.16	-121.96	1730.55	0.00	0.00	0.00	1095.58	1863.79	52.84	0.00
7.57000	1472.57	115.42	108.75	1431.71	98.63	108.73	1206.42	45.14	87.50	1265.41	114.53	131.42	1349.54	-147.85	73.91	1296.81	-144.04	72.94	1068.22	-148.01	55.04	1137.80	-203.06	86.31	2951.00	34.12	1257.41	0.00	0.00	0.00	1409.80	-98.56	1639.28	1415.39	-243.51	1622.02	1316.04	-268.70	1706.54	1304.90	-121.50	1730.60	0.00	0.00	0.00	1096.34	1863.44	53.09	0.00
7.58000	1479.77	115.65	107.76	1438.15	98.62	107.25	1213.02	44.71	84.46	1271.77	114.31	128.58	1349.00	-147.77	73.47	1296.41	-143.96	72.57	1068.15	-148.32	55.22	1137.97	-202.86	86.29	2951.00	34.12	1257.41	0.00	0.00	0.00	1412.74	-98.12	1639.23	1417.54	-243.10	1622.01	1318.39	-267.93	1706.47	1307.50	-120.23	1730.35	0.00	0.00	0.00	1096.13	1863.83	52.91	0.00
7.59000	1486.12	115.69	106.65	1444.47	98.00	106.40	1219.75	44.91	81.25	1277.48	115.01	126.31	1349.53	-147.66	73.40	1296.84	-145.01	75.85	1068.35	-148.40	55.11	1138.01	-202.84	86.38	2951.00	34.12	1257.41	0.00	0.00	0.00	1415.39	-96.95	1639.03	1419.87	-242.18	1622.04	1320.66	-267.22	1706.37	1310.23	-119.35	1730.30	0.00	0.00	0.00	1096.26	1863.64	53.02	0.00
7.60000	1491.70	114.94	105.80	1450.06	97.58	105.02	1225.09	43.94	78.89	1283.14	115.16	124.03	1349.57	-147.42	73.13	1297.20	-144.84	76.12	1068.42	-148.51	55.25	1138.02	-202.86	86.48	2951.00	34.12	1257.41	0.00	0.00	0.00	1418.28	-96.23	1638.97	1423.05	-241.16	1621.95	1323.33	-265.90	1706.35	1312.81	-118.18	1730.11	0.00	0.00	0.00	1096.98	1864.14	52.98	0.00
7.61000	1497.29	114.52	104.69	1456.02	97.27	103.95	1231.31	45.50	76.59	1288.54	114.83	121.87	1348.98	-147.19	72.60	1296.56	-143.82	72.44	1068.32	-148.05	55.62	1137.99	-202.97	86.68	2951.00	34.12	1257.41	0.00	0.00	0.00	1421.06	-95.19	1638.76	1425.59	-240.54	1621.80	1325.89	-264.70	1706.31	1315.70	-117.03	1730.02	0.00	0.00	0.00	1095.65	1864.80	52.47	0.00
7.62000	1501.73	113.70	103.68	1461.24	96.55	102.68	1237.37	45.38	74.68	1293.51	114.38	119.83	1348.66	-147.34	72.08	1296.60	-143.31	72.08	1068.44	-148.11	55.68	1138.03	-202.98	86.89	2951.00	34.12	1257.41	0.00	0.00	0.00	1423.91	-94.08	1638.52	1428.37	-239.44	1621.70	1328.32	-263.61	1706.22	1318.52	-115.89	1729.83	0.00	0.00	0.00	1095.26	1863.52	52.79	0.00
7.63000	1507.54	112.77	103.30	1466.27	95.84	101.75	1241.93	46.17	73.02	1298.15	114.05	117.87	1348.59	-145.96	68.36	1297.31	-143.66	71.93	1068.69	-148.30	55.69	1138.34	-202.69	86.94	2951.00	34.12	1257.41	0.00	0.00	0.00	1427.02	-93.40	1638.42	1431.12	-238.11	1621.72	1330.93	-262.18	1706.19	1321.48	-114.71	1729.68	0.00	0.00	0.00	1095.28	1863.92	52.55	0.00
7.64000	1511.80	111.82	102.46	1470.76	94.83	100.69	1246.10	46.05	71.21	1302.27	113.41	115.96	1348.55	-145.78	67.69	1297.41	-143.58	71.69	1068.57	-148.19	56.03	1138.42	-202.65	87.16	2951.00	34.12	1257.41	0.00	0.00	0.00	1430.04	-92.30	1638.26	1433.52	-237.14	1621.68	1333.41	-260.85	1706.12	1324.26	-113.19	1729.50	0.00	0.00	0.00	1096.21	1864.42	52.67	0.00
7.65000	1515.26	110.50	101.50	1474.72	94.02	99.56	1251.25	43.36	68.44	1306.33	112.15	113.90	1348.68	-145.31	67.44	1297.76	-143.31	71.73	1068.71	-148.51	56.18	1138.53	-202.56	87.37	2951.00	34.12	1257.41	0.00	0.00	0.00	1432.68	-90.65	1638.00	1435.74	-235.94	1621.65	1335.88	-259.46	1706.03	1326.95	-111.32	1729.34	0.00	0.00	0.00	1095.51	1864.35	52.62	0.00
7.66000	1519.52	109.65	100.53	1478.01	92.71	98.42	1255.11	42.87	66.94	1309.80	111.08	112.07	1348.83	-145.26	67.15	1297.66	-143.39	71.35	1068.62	-148.24	56.55	1138.88	-202.30	87.41	2951.00	34.12	1257.41	0.00	0.00	0.00	1435.52	-89.09	1637.81	1438.73	-234.40	1621.63	1338.39	-257.94	1705.95	1329.73	-109.42	1729.11	0.00	0.00	0.00	1095.33	1863.43	52.90	0.00
7.67000	1522.26	108.42	99.06	1481.22	91.64	97.06	1258.95	40.32	64.55	1313.04	109.78	110.20	1349.07	-145.02	66.91	1297.53	-143.26	71.13	1068.98	-148.06	56.49	1138.90	-202.48	87.74	2951.00	34.12	1257.41	0.00	0.00	0.00	1438.49	-87.59	1637.54	1440.96	-233.16	1621.56	1340.97	-256.29	1705.89	1332.80	-108.09	1728.97	0.00	0.00	0.00	1095.65	1862.93	52.98	0.00
7.68000	1525.49	107.11	97.90	1484.22	90.38	95.58	1261.44	39.71	63.11	1315.84	108.44	108.28	1349.05	-144.85	66.63	1297.69	-143.07	71.12	1068.91	-148.18	56.86	1139.11	-202.45	87.97	2951.00	34.12	1257.41	0.00	0.00	0.00	1441.31	-85.89	1637.32	1443.94	-231.18	1621.50	1343.65	-254.40	1705.87	1335.60	-106.01	1728.75	0.00	0.00	0.00	1096.19	1863.59	52.93	0.00
7.69000	1527.77	105.65	96.02	1485.72	88.49	93.93	1264.15	37.82	61.95	1318.13	107.30	106.58	1349.35	-144.56	66.47	1297.52	-142.63	71.03	1069.11	-148.76	56.81	1139.33	-202.24	88.07	2951.00	34.12	1257.41	0.00	0.00	0.00	1444.18	-84.29	1637.02	1446.88	-229.74	1621.41	1346.13	-252.65	1705.82	1338.62	-104.13	1728.55	0.00	0.00	0.00	1096.00	1862.30	53.28	0.00
7.70000	1529.48	104.06	93.89	1488.08	87.53	91.74	1266.38	36.44	60.53	1320.28	105.76	104.79	1349.98	-144.73	66.15	1297.97	-142.76	70.88	1069.20	-147.99	57.26	1139.53	-202.17	88.29	2951.00	34.12	1257.41	0.00	0.00	0.00	1447.05	-82.40	1636.76	1448.79	-228.22	1621.35	1348.86	-250.46	1705.78	1341.48	-101.96	1728.25	0.00	0.00	0.00	1096.36	1863.18	53.07	0.00
7.71000	1530.83	102.55	91.56	1489.44	85.76	89.73	1268.37	32.74	58.67	1321.85	104.15	103.00	1349.86	-144.42	66.03	1298.38	-142.84	70.83	1069.34	-148.14	57.40	1139.56	-202.32	88.57	2951.00	34.12	1257.41	0.00	0.00	0.00	1449.92	-80.44	1636.48	1451.65	-226.20	1621.38	1351.63	-248.17	1705.76	1344.28	-99.66	1728.04	0.00	0.00	0.00	1096.32	1864.99	52.52	0.00
7.72000	1532.63	101.17	89.43	1491.39	84.31	87.78	1269.32	30.25	57.65	1322.93	102.56	101.31	1349.54	-144.08	65.70	1298.17	-142.57	70.60	1069.46	-148.45	57.54	1140.02	-201.83	88.56	2951.00	34.12	1257.41	0.00	0.00	0.00	1452.97	-78.85	1636.26	1454.22	-224.39	1621.25	1354.10	-246.13	1705.61	1346.93	-97.11	1727.73	0.00	0.00	0.00	1095.09	1864.54	52.53	0.00
7.73000	1532.57	99.38	86.86	1492.19	82.62	85.60	1268.97	29.61	57.15	1323.70	100.45	99.50	1349.64	-143.84	65.55	1298.43	-142.42	70.61	1069.59	-148.35	57.59	1140.12	-201.81	88.79	2951.00	34.12	1257.41	0.00	0.00	0.00	1455.83	-76.73	1636.01	1456.50	-222.32	1621.19	1356.85	-243.63	1705.56	1350.10	-95.36	1727.48	0.00	0.00	0.00	1096.18	1863.66	53.00	0.00
7.74000	1532.39	97.89	84.62	1492.31	80.90	83.71	1269.27	26.20	55.90	1323.98	98.17	97.59	1349.81	-144.24	65.01	1298.67	-142.34	70.51	1069.75	-148.26	57.77	1140.39	-201.71	88.99	2951.00	34.12	1257.41	0.00	0.00	0.00	1458.84	-74.68	1635.69	1459.56	-220.16	1621.07	1359.66	-240.93	1705.53	1352.81	-92.71	1727.07	0.00	0.00	0.00	1096.00	1864.42	52.66	0.00
7.75000	1533.88	95.45	81.59	1492.40	78.29	80.90	1269.41	25.06	55.41	1323.91	96.20	97.00	1350.10	-143.89	64.95	1298.30	-142.51	70.03	1069.73	-148.44	57.99	1140.64	-201.44	89.12	2951.00	34.12	1257.41	0.00	0.00	0.00	1461.61	-72.24	1635.30	1462.38	-217.80	1621.05	1361.94	-238.83	1705.34	1355.78	-90.31	1726.76	0.00	0.00	0.00	1095.70	1864.03	52.76	0.00
7.76000	1535.06	93.77	79.93	1493.40	76.80	79.30	1269.71	25.41	56.14	1324.75	94.61	96.51	1350.10	-143.97	64.50	1298.88	-142.23	70.24	1069.91	-148.55	58.04	1140.86	-201.28	89.36	2951.00	34.12	1257.41	0.00	0.00	0.00	1464.63	-70.21	1634.93	1465.26	-215.40	1620.90	1364.56	-236.31	1705.17	1358.57	-87.53	1726.44	0.00	0.00	0.00	1096.45	1863.57	53.12	0.00
7.77000	1535.24	93.13	78.32	1493.77	76.19	78.06	1270.64	23.69	55.60	1325.46	94.19	95.99	1350.52	-143.49	64.57	1298.79	-142.19	69.97	1069.96	-148.71	58.29	1140.90	-201.41	89.75	2951.00	34.12	1257.41	0.00	0.00	0.00	1467.55	-67.76	1634.53	1467.61	-213.14	1620.83	1367.46	-233.41	1705.16	1361.38	-84.47	1726.09	0.00	0.00	0.00	1095.81	1863.66	52.79	0.00
7.78000	1536.28	93.92	75.80	1493.78	76.46	76.08	1270.74	25.18	56.83	1326.56	93.94	95.53	1351.96	-144.17	68.21	1298.51	-142.05	69.73	1069.84	-148.25	58.81	1141.27	-201.13	90.01	2951.00	34.12	1257.41	0.00	0.00	0.00	1470.36	-64.83	1634.12	1470.60	-210.71	1620.67	1370.61	-230.36	1705.19	1364.66	-82.10	1725.92	0.00	0.00	0.00	1095.79	1865.19	52.35	0.00
7.79000	1537.16	94.90	73.21	1494.70	77.36	74.45	1272.27	23.14	56.15	1327.49	94.08	95.13	1351.23	-144.12	67.84	1299.07	-141.84	69.81	1070.19	-148.91	58.93	1141.50	-200.92	90.33	2951.00	34.12	1257.41	0.00	0.00	0.00	1473.67	-62.54	1633.89	1473.99	-208.18	1620.53	1373.25	-227.78	1705.15	1367.80	-79.24	1725.76	0.00	0.00	0.00	1096.56	1864.33	52.79	0.00
7.80000	1537.03	94.98	72.94	1494.14	77.21	74.30	1271.87	24.69	56.97	1327.98	94.65	95.05	1351.58	-144.00	67.66	1299.41	-141.60	69.85	1070.33	-148.75	59.17	1141.74	-200.92	90.76	2951.00	34.12	1257.41	0.00	0.00	0.00	1476.80	-59.99	1633.69	1475.89	-205.68	1620.59	1376.39	-224.63	1705.28	1370.77	-75.85	1725.47	0.00	0.00	0.00	1096.31	1863.53	52.95	0.00
7.81000	1537.12	94.72	73.19	1494.13	77.22	74.15	1271.15	25.42	57.27	1328.20	94.59	94.81	1351.06	-144.00	67.09	1299.59	-141.63	69.64	1070.40	-148.66	59.65	1141.73	-201.14	91.41	2951.00	34.12	1257.41	0.00	0.00	0.00	1476.32	-58.43	1635.76	1479.00	-203.18	1620.59	1379.40	-221.50	1705.43	1374.05	-73.32	1725.38	0.00	0.00	0.00	1095.78	1863.94	52.66	0.00
7.82000	1537.62	95.06	72.54	1494.34	77.44	73.79	1271.33	25.86	57.47	1328.26	94.86	94.75	1351.93	-143.87	67.16	1299.50	-141.59	69.43	1070.51	-148.24	60.21	1142.44	-200.63	91.70	2951.00	34.12	1257.41	0.00	0.00	0.00	1478.25	-56.25	1636.18	1482.16	-200.38	1620.71	1382.14	-218.73	1705.55	1377.12	-70.14	1725.27	0.00	0.00	0.00	1096.41	1865.65	52.19	0.00
7.83000	1538.04	95.23	72.06	1494.23	77.98	73.24	1270.82	26.92	58.10	1328.25	95.15	94.70	1350.40	-141.53	63.73	1299.63	-141.67	69.23	1070.62	-148.68	60.78	1142.87	-200.44	92.11	2951.00	34.12	1257.41	0.00	0.00	0.00	1481.03	-53.17	1635.97	1485.65	-197.42	1620.76	1385.06	-215.85	1705.74	1380.45	-67.36	1725.35	0.00	0.00	0.00	1096.56	1864.21	52.68	0.00
7.84000	1537.89	95.39	70.96	1494.52	78.49	72.75	1272.19	23.95	56.69	1328.59	95.50	94.64	1350.93	-142.91	62.58	1299.69	-141.82	69.06	1071.00	-148.52	61.29	1143.16	-200.52	92.77	2951.00	34.12	1257.41	0.00	0.00	0.00	1484.26	-50.44	1635.86	1488.11	-194.84	1620.89	1388.15	-212.65	1705.97	1383.61	-64.13	1725.32	0.00	0.00	0.00	1096.92	1864.20	52.78	0.00
7.85000	1538.49	95.69	70.05	1495.15	79.07	72.12	1271.93	25.06	57.48	1329.00	96.00	94.68	1351.04	-143.06	62.14	1299.99	-141.69	68.94	1071.10	-148.29	62.12	1143.37	-200.64	93.44	2951.00	34.12	1257.41	0.00	0.00	0.00	1486.99	-47.58	1635.93	1490.63	-191.89	1621.14	1391.07	-209.67	1706.19	1386.81	-60.81	1725.24	0.00	0.00	0.00	1096.17	1864.72	52.58	0.00
7.86000	1538.87	95.83	69.13	1494.72	78.89	71.76	1272.04	24.30	57.38	1329.66	95.78	94.46	1351.56	-142.91	62.03	1300.09	-141.70	68.65	1071.38	-148.15	62.96	1143.96	-200.43	93.99	2951.00	34.12	1257.41	0.00	0.00	0.00	1490.56	-44.45	1635.82	1493.96	-189.02	1621.28	1394.04	-206.51	1706.45	1390.04	-57.59	1725.25	0.00	0.00	0.00	1096.90	1864.15	52.99	0.00
7.87000	1539.28	96.06	68.29	1494.29	78.78	71.26	1272.00	25.89	58.09	1330.02	95.85	94.48	1351.51	-142.98	61.50	1300.69	-141.74	68.59	1071.53	-148.20	63.85	1144.67	-199.83	94.44	2951.00	34.12	1257.41	0.00	0.00	0.00	1493.08	-41.12	1635.71	1497.06	-185.97	1621.45	1397.19	-203.11	1706.70	1393.29	-54.34	1725.23	0.00	0.00	0.00	1095.38	1864.06	52.66	0.00
7.88000	1539.35	95.76	67.60	1495.26	80.06	72.79	1272.51	24.67	57.77	1330.20	96.10	94.59	1351.94	-142.63	61.34	1301.09	-141.91	68.36	1072.07	-148.01	64.48	1145.01	-199.88	95.29	2951.00	34.12	1257.41	0.00	0.00	0.00	1496.19	-37.93	1635.64	1499.91	-182.84	1621.75	1400.35	-199.75	1706.92	1396.52	-51.15	1725.15	0.00	0.00	0.00	1094.87	1865.04	52.24	0.00
7.89000	1539.81	95.94	66.97	1495.57	80.11	72.51	1271.71	25.49	58.18	1330.54	95.93	94.58	1352.24	-142.46	60.97	1301.18	-141.75	68.10	1072.60	-147.88	65.33	1145.57	-199.52	95.97	2951.00	34.12	1257.41	0.00	0.00	0.00	1499.59	-35.01	1635.47	1502.88	-180.00	1621.76	1403.35	-196.41	1707.10	1399.54	-47.56	1725.06	0.00	0.00	0.00	1096.25	1864.18	52.71	0.00
7.90000	1540.29	95.93	66.22	1495.83	79.91	72.11	1272.26	25.34	58.42	1330.95	95.51	94.51	1352.13	-142.63	60.14	1301.53	-141.42	68.08	1072.80	-147.74	66.25	1146.04	-199.42	96.84	2951.00	34.12	1257.41	0.00	0.00	0.00	1502.47	-31.90	1635.19	1505.38	-176.89	1621.88	1406.31	-193.05	1707.22	1402.73	-44.32	1724.96	0.00	0.00	0.00	1095.95	1863.46	52.86	0.00
7.91000	1540.55	95.60	65.75	1495.67	78.73	69.86	1272.73	24.40	58.20	1331.21	95.69	94.59	1352.59	-142.41	59.78	1302.33	-141.21	67.92	1073.30	-147.86	67.11	1146.66	-199.03	97.57	2951.00	34.12	1257.41	0.00	0.00	0.00	1505.40	-29.12	1635.01	1508.97	-173.76	1621.84	1409.37	-189.52	1707.35	1405.86	-41.06	1724.77	0.00	0.00	0.00	1096.96	1862.89	53.34	0.00
7.92000	1540.76	96.21	64.40	1496.02	79.14	69.08	1273.10	23.66	57.96	1331.60	95.40	94.56	1352.88	-141.85	59.52	1302.18	-141.26	67.51	1073.68	-148.03	67.98	1147.62	-198.11	98.00	2951.00	34.12	1257.41	0.00	0.00	0.00	1508.56	-25.75	1634.71	1511.62	-170.67	1621.91	1412.11	-186.25	1707.44	1408.83	-37.17	1724.44	0.00	0.00	0.00	1096.32	1863.24	53.10	0.00
7.93000	1541.03	96.02	63.92	1495.67	78.34	69.32	1272.18	25.28	58.77	1331.80	95.31	94.48	1352.84	-141.79	59.02	1303.03	-141.08	67.42	1074.04	-147.15	68.99	1148.07	-198.07	98.82	2951.00	34.12	1257.41	0.00	0.00	0.00	1512.09	-22.76	1634.38	1514.46	-167.34	1621.89	1415.28	-182.58	1707.57	1411.97	-33.95	1724.26	0.00	0.00	0.00	1096.11	1865.28	52.27	0.00
7.94000	1542.02	96.09	63.40	1496.02	78.34	68.96	1272.39	25.30	58.98	1332.29	95.09	94.36	1353.25	-141.93	58.51	1303.38	-140.84	67.41	1074.58	-146.96	69.97	1148.70	-197.64	99.50	2951.00	34.12	1257.41	0.00	0.00	0.00	1514.89	-19.47	1633.97	1517.74	-164.58	1621.83	1418.17	-179.08	1707.60	1415.01	-30.41	1723.97	0.00	0.00	0.00	1096.21	1865.73	52.15	0.00
7.95000	1541.97	96.17	62.51	1496.36	79.62	70.20	1273.24	24.13	58.46	1332.39	95.47	94.45	1353.78	-141.71	58.30	1303.72	-140.72	67.27	1075.03	-147.28	70.82	1149.36	-197.28	100.20	2951.00	34.12	1257.41	0.00	0.00	0.00	1517.29	-16.01	1633.63	1520.34	-161.32	1621.77	1421.16	-175.44	1707.71	1417.93	-26.48	1723.60	0.00	0.00	0.00	1095.58	1865.11	52.21	0.00
7.96000	1541.87	96.02	61.78	1496.99	79.50	70.10	1273.06	24.12	58.56	1332.76	95.50	94.49	1353.68	-141.59	57.80	1303.99	-141.05	66.76	1075.27	-147.17	72.21	1149.88	-197.45	101.10	2951.00	34.12	1257.41	0.00	0.00	0.00	1520.62	-12.82	1633.14	1522.83	-158.22	1621.66	1424.03	-171.93	1707.82	1421.18	-23.27	1723.43	0.00	0.00	0.00	1096.30	1865.04	52.45	0.00
7.97000	1542.72	96.25	61.28	1497.30	79.48	69.89	1273.23	23.59	58.65	1333.11	95.39	94.41	1353.99	-141.32	57.86	1303.95	-140.72	66.84	1075.87	-147.22	73.29	1150.12	-197.91	102.20	2951.00	34.12	1257.41	0.00	0.00	0.00	1523.63	-9.71	1632.71	1525.89	-154.91	1621.53	1426.87	-168.56	1707.85	1424.40	-19.86	1723.21	0.00	0.00	0.00	1095.04	1863.77	52.62	0.00
7.98000	1543.07	96.31	60.82	1496.98	79.53	69.43	1272.21	25.99	59.58	1333.20	95.62	94.60	1354.31	-141.34	57.44	1304.70	-140.64	66.91	1076.45	-147.02	74.60	1150.94	-197.79	103.04	2951.00	34.12	1257.41	0.00	0.00	0.00	1526.34	-6.43	1632.38	1528.82	-151.80	1621.48	1429.82	-164.90	1708.01	1427.50	-16.35	1722.95	0.00	0.00	0.00	1096.39	1863.84	52.86	0.00
7.99000	1543.38	96.24	60.50	1498.18	79.48	69.53	1273.04	25.29	59.52	1333.78	95.32	94.48	1354.34	-141.40	57.05	1304.94	-140.67	66.81	1076.88	-147.06	76.04	1151.47	-198.12	104.05	2951.00	34.12	1257.41	0.00	0.00	0.00	1529.18	-3.14	1632.03	1531.29	-148.62	1621.59	1432.71	-161.35	1708.13	1430.33	-12.30	1722.69	0.00	0.00	0.00	1096.41	1864.47	52.58	0.00
8.00000	1543.75	96.53	59.97	1497.89	79.37	69.23	1272.18	26.57	60.30	1334.05	95.30	94.56	1354.75	-141.26	56.84	1305.05	-140.79	66.56	1077.48	-147.55	77.50	1152.52	-197.64	104.81	2951.00	34.12	1257.41	0.00	0.00	0.00	1532.39	-0.18	1631.70	1534.03	-145.60	1621.62	1435.52	-157.80	1708.33	1433.32	-8.42	1722.52	0.00	0.00	0.00	1096.26	1863.64	52.85	0.00
8.01000	1543.98	96.72	59.62	1497.48	79.35	68.91	1273.61	24.29	59.63	1334.26	95.37	94.66	1355.26	-141.17	56.57	1305.55	-141.19	66.26	1077.94	-147.78	79.30	1153.11	-197.87	105.95	2951.00	34.12	1257.41	0.00	0.00	0.00	1535.31	2.79	1631.46	1536.93	-142.48	1621.72	1438.40	-154.13	1708.63	1436.58	-5.19	1722.39	0.00	0.00	0.00	1095.39	1864.53	52.44	0.00
8.02000	1543.72	96.64	59.20	1497.97	79.33	68.90	1272.49	25.12	60.14	1334.67	95.17	94.61	1355.14	-140.92	56.19	1306.19	-140.81	66.45	1078.55	-147.54	81.13	1154.13	-197.82	107.12	2951.00	34.12	1257.41	0.00	0.00	0.00	1538.19	5.98	1631.18	1539.77	-139.44	1621.84	1440.95	-150.68	1708.88	1439.41	-1.32	1722.26	0.00	0.00	0.00	1094.65	1864.92	52.15	0.00
8.03000	1544.23	96.83	59.00	1498.19	79.35	68.83	1273.48	23.69	59.81	1334.64	95.75	94.91	1355.81	-141.33	55.74	1307.03	-141.11	66.24	1079.09	-147.17	83.03	1155.06	-197.61	108.26	2951.00	34.12	1257.41	0.00	0.00	0.00	1541.18	9.14	1631.00	1541.66	-136.50	1622.10	1443.32	-147.42	1709.16	1442.57	2.19	1722.23	0.00	0.00	0.00	1096.65	1864.32	52.64	0.00
8.04000	1544.42	96.85	58.85	1497.65	79.31	68.43	1273.07	25.23	60.38	1334.94	95.76	94.95	1356.12	-141.13	55.45	1307.61	-140.32	66.62	1080.10	-147.65	84.66	1155.95	-197.47	109.56	2951.00	34.12	1257.41	0.00	0.00	0.00	1544.03	12.58	1630.84	1544.40	-133.61	1622.29	1446.38	-143.36	1709.60	1445.94	5.09	1722.27	0.00	0.00	0.00	1096.79	1864.15	52.75	0.00
8.05000	1544.41	96.87	58.59	1498.19	79.32	68.52	1271.98	26.57	61.21	1335.21	95.60	94.89	1356.47	-140.90	55.14	1307.87	-140.69	66.19	1080.76	-146.71	86.70	1157.08	-197.10	110.79	2951.00	34.12	1257.41	0.00	0.00	0.00	1546.54	15.24	1630.89	1546.87	-130.66	1622.65	1448.73	-140.00	1709.98	1448.76	8.64	1722.22	0.00	0.00	0.00	1097.04	1864.02	53.07	0.00
8.06000	1544.82	96.97	58.42	1498.19	79.28	68.38	1272.55	25.43	60.83	1335.16	95.87	95.07	1357.19	-140.78	54.94	1308.57	-140.53	66.26	1081.82	-147.20	88.28	1157.79	-197.22	112.32	2951.00	34.12	1257.41	0.00	0.00	0.00	1549.67	18.31	1630.86	1549.49	-127.69	1622.95	1451.19	-136.49	1710.36	1451.40	12.42	1722.25	0.00	0.00	0.00	1097.28	1863.34	53.31	0.00
8.07000	1544.95	97.02	58.21	1498.57	79.30	68.37	1272.99	24.23	60.40	1335.36	95.96	95.04	1357.85	-140.89	54.62	1309.14	-140.34	66.25	1082.68	-146.95	90.28	1159.22	-196.38	113.39	2951.00	34.12	1257.41	0.00	0.00	0.00	1552.37	21.06	1630.98	1552.18	-124.79	1623.30	1453.35	-133.32	1710.69	1454.31	15.62	1722.33	0.00	0.00	0.00	1097.37	1863.37	53.12	0.00
8.08000	1544.67	97.10	57.89	1498.85	79.27	68.43	1272.73	25.14	60.72	1335.58	95.91	95.01	1357.95	-140.76	54.35	1309.39	-140.34	66.01	1083.76	-146.41	92.26	1160.54	-195.76	114.58	2951.00	34.12	1257.41	0.00	0.00	0.00	1555.07	23.72	1631.07	1554.28	-121.97	1623.69	1455.51	-130.16	1711.03	1456.83	19.47	1722.36	0.00	0.00	0.00	1096.67	1865.05	52.67	0.00
8.09000	1544.45	97.08	57.65	1499.24	79.30	68.52	1273.30	23.49	60.20	1335.55	96.08	95.07	1358.51	-140.85	53.97	1310.22	-140.20	66.04	1084.54	-146.73	94.43	1161.42	-195.84	116.12	2951.00	34.12	1257.41	0.00	0.00	0.00	1557.90	26.70	1631.24	1556.27	-119.14	1624.04	1458.16	-126.33	1711.41	1459.44	22.96	1722.38	0.00	0.00	0.00	1095.84	1863.66	52.86	0.00
8.10000	1544.90	97.42	57.40	1499.19	79.22	68.42	1272.41	25.33	61.01	1335.70	95.92	94.95	1358.91	-140.44	54.00	1310.43	-140.48	65.71	1085.41	-146.36	96.64	1162.25	-196.11	117.71	2951.00	34.12	1257.41	0.00	0.00	0.00	1560.63	29.66	1631.44	1558.91	-116.24	1624.33	1460.47	-122.90	1711.72	1462.27	25.99	1722.57	0.00	0.00	0.00	1095.17	1863.84	52.50	0.00
8.11000	1544.35	97.09	57.42	1499.11	79.23	68.37	1271.92	27.56	61.99	1335.73	96.06	94.97	1358.87	-140.51	53.58	1311.54	-140.28	66.00	1086.45	-146.36	98.84	1163.62	-195.77	118.96	2951.00	34.12	1257.41	0.00	0.00	0.00	1563.41	32.49	1631.52	1560.77	-113.33	1624.76	1462.49	-119.88	1711.96	1464.82	29.25	1722.64	0.00	0.00	0.00	1096.06	1862.88	53.10	0.00
8.12000	1545.49	97.23	57.76	1499.20	79.23	68.31	1272.17	25.98	61.05	1335.78	96.06	94.92	1359.28	-140.86	53.12	1311.80	-140.43	65.79	1087.59	-146.59	100.96	1164.54	-196.23	120.60	2951.00	34.12	1257.41	0.00	0.00	0.00	1565.49	35.51	1631.59	1562.89	-110.68	1625.04	1464.60	-116.81	1712.22	1467.40	32.42	1722.75	0.00	0.00	0.00	1097.43	1863.42	53.23	0.00
8.13000	1545.09	97.14	57.54	1499.57	79.23	68.39	1272.12	26.24	61.29	1335.80	96.18	94.89	1359.75	-140.44	53.23	1312.20	-140.17	65.83	1088.75	-146.75	103.23	1165.70	-196.40	122.15	2951.00	34.12	1257.41	0.00	0.00	0.00	1567.98	38.18	1631.74	1564.75	-108.05	1625.30	1466.84	-113.50	1712.50	1469.98	35.54	1722.83	0.00	0.00	0.00	1096.17	1864.88	52.46	0.00
8.14000	1545.39	97.30	57.48	1499.49	79.27	68.30	1272.30	25.19	60.96	1335.90	96.15	94.83	1359.65	-140.08	53.10	1313.07	-140.56	65.70	1089.88	-146.96	105.58	1166.95	-196.56	123.60	2951.00	34.12	1257.41	0.00	0.00	0.00	1570.65	40.92	1631.82	1567.29	-105.21	1625.52	1468.83	-110.39	1712.77	1472.17	39.17	1722.78	0.00	0.00	0.00	1096.58	1865.18	52.37	0.00
8.15000	1545.18	97.25	57.40	1498.88	79.31	68.07	1272.07	25.98	61.23	1336.10	95.89	94.64	1360.56	-140.64	52.78	1313.66	-140.55	65.82	1091.01	-146.72	107.90	1168.22	-196.61	125.06	2951.00	34.12	1257.41	0.00	0.00	0.00	1573.03	43.69	1631.86	1569.56	-102.28	1625.80	1471.21	-107.06	1713.09	1474.72	42.13	1722.79	0.00	0.00	0.00	1096.15	1864.55	52.51	0.00
8.16000	1544.93	97.35	57.19	1499.08	79.31	68.09	1272.23	25.73	61.42	1335.84	96.53	94.90	1360.49	-140.82	52.39	1314.33	-140.49	65.86	1092.48	-147.81	109.99	1169.56	-196.84	126.61	2951.00	34.12	1257.41	0.00	0.00	0.00	1575.64	46.35	1631.79	1572.17	-99.48	1625.93	1473.60	-103.58	1713.40	1477.28	45.23	1722.84	0.00	0.00	0.00	1095.88	1863.54	52.81	0.00
8.17000	1544.33	97.23	56.85	1499.26	79.24	68.11	1271.99	26.21	61.56	1335.96	96.54	94.82	1361.22	-140.68	52.52	1314.58	-141.05	65.42	1093.64	-147.63	112.42	1171.02	-196.84	128.07	2951.00	34.12	1257.41	0.00	0.00	0.00	1578.12	49.27	1631.69	1574.35	-96.76	1626.17	1475.48	-100.76	1713.55	1479.63	48.49	1722.80	0.00	0.00	0.00	1095.74	1863.07	52.88	0.00
8.18000	1545.17	97.30	57.11	1499.28	79.27	68.08	1271.92	25.87	61.25	1335.96	96.77	94.83	1361.14	-140.83	52.20	1315.35	-141.09	65.53	1094.76	-148.13	114.89	1172.05	-197.45	129.90	2951.00	34.12	1257.41	0.00	0.00	0.00	1580.23	51.86	1631.72	1576.24	-93.95	1626.42	1477.68	-97.62	1713.77	1481.86	51.82	1722.72	0.00	0.00	0.00	1096.80	1863.28	53.16	0.00
8.19000	1545.22	97.29	57.22	1499.29	79.28	68.03	1270.84	27.40	61.94	1336.27	96.21	94.54	1361.36	-140.85	51.98	1315.96	-141.02	65.59	1096.02	-148.10	117.35	1173.60	-197.38	131.42	2951.00	34.12	1257.41	0.00	0.00	0.00	1582.53	54.83	1631.58	1578.26	-91.24	1626.55	1479.92	-94.49	1713.95	1484.36	54.57	1722.68	0.00	0.00	0.00	1096.24	1863.96	52.92	0.00
8.20000	1545.33	97.21	57.27	1498.64	79.29	67.74	1271.14	27.56	61.84	1336.14	96.66	94.67	1361.56	-141.12	51.75	1316.64	-141.17	65.69	1097.19	-147.82	120.07	1174.90	-197.65	133.16	2951.00	34.12	1257.41	0.00	0.00	0.00	1584.45	57.50	1631.59	1580.48	-88.35	1626.62	1482.06	-91.56	1714.06	1486.56	57.90	1722.58	0.00	0.00	0.00	1096.42	1863.92	53.00	0.00
8.21000	1545.23	97.37	56.97	1499.28	79.44	67.95	1270.66	28.76	62.45	1336.26	96.70	94.59	1361.92	-140.81	51.86	1317.62	-141.04	65.88	1098.69	-148.06	122.65	1176.40	-197.74	134.80	2951.00	34.12	1257.41	0.00	0.00	0.00	1586.92	60.38	1631.50	1582.99	-85.75	1626.64	1484.15	-88.62	1714.17	1488.60	61.32	1722.52	0.00	0.00	0.00	1094.66	1863.93	52.67	0.00
8.22000	1545.22	97.39	56.92	1499.36	79.41	67.91	1271.00	27.52	61.71	1336.18	96.81	94.50	1362.13	-141.16	51.44	1317.90	-141.04	65.79	1100.25	-148.52	125.30	1177.94	-197.86	136.53	2951.00	34.12	1257.41	0.00	0.00	0.00	1589.26	62.97	1631.45	1584.93	-82.91	1626.79	1486.42	-85.58	1714.23	1491.14	63.64	1722.51	0.00	0.00	0.00	1096.14	1864.32	52.77	0.00
8.23000	1545.09	97.33	56.94	1498.90	79.42	67.71	1271.38	26.85	61.57	1335.96	97.33	94.65	1362.73	-141.15	51.50	1319.31	-141.37	65.77	1101.88	-148.34	128.18	1179.37	-198.17	138.43	2951.00	34.12	1257.41	0.00	0.00	0.00	1591.44	65.34	1631.35	1587.08	-80.30	1626.86	1488.57	-82.73	1714.35	1493.22	66.54	1722.34	0.00	0.00	0.00	1096.33	1866.08	52.14	0.00
8.24000	1545.22	97.40	56.84	1499.15	79.44	67.76	1271.33	26.92	61.48	1336.20	96.93	94.32	1363.17	-141.41	51.34	1319.96	-140.92	66.11	1103.41	-148.81	131.31	1180.76	-198.91	140.66	2951.00	34.12	1257.41	0.00	0.00	0.00	1593.47	68.22	1631.20	1588.94	-77.74	1627.00	1490.24	-80.51	1714.36	1495.31	69.42	1722.25	0.00	0.00	0.00	1095.90	1864.93	52.79	0.00
8.25000	1545.30	97.47	56.85	1499.15	79.41	67.80	1271.64	26.36	61.21	1336.17	97.04	94.25	1363.50	-141.61	51.06	1320.55	-141.97	65.62	1105.41	-148.71	134.60	1182.48	-199.38	143.00	2951.00	34.12	1257.41	0.00	0.00	0.00	1595.68	70.68	1631.04	1590.99	-75.14	1627.02	1492.53	-77.50	1714.47	1497.37	72.21	1722.10	0.00	0.00	0.00	1095.92	1863.80	52.98	0.00
8.26000	1545.31	97.24	57.01	1499.67	79.48	67.96	1271.59	26.11	60.94	1336.29	96.87	94.05	1363.68	-141.83	50.77	1321.21	-141.73	65.85	1107.46	-148.41	138.15	1184.44	-199.76	145.38	2951.00	34.12	1257.41	0.00	0.00	0.00	1597.56	72.81	1631.09	1592.71	-72.71	1627.07	1494.49	-74.76	1714.55	1499.58	74.80	1721.93	0.00	0.00	0.00	1096.40	1863.45	53.14	0.00
8.27000	1545.37	97.48	56.72	1499.47	79.38	67.91	1271.29	25.97	60.83	1336.19	97.09	93.98	1364.29	-142.23	50.49	1322.65	-141.78	66.26	1110.07	-149.03	141.60	1186.61	-200.07	147.90	2951.00	34.12	1257.41	0.00	0.00	0.00	1599.19	75.30	1630.92	1595.46	-70.25	1627.13	1496.31	-72.31	1714.60	1501.78	77.27	1721.79	0.00	0.00	0.00	1096.55	1864.48	52.78	0.00
8.28000	1545.50	97.40	56.82	1499.23	79.45	67.73	1270.94	27.20	61.24	1336.16	97.31	93.91	1364.68	-141.71	50.75	1323.31	-142.13	66.10	1112.54	-148.51	145.55	1189.25	-200.01	150.39	2951.00	34.12	1257.41	0.00	0.00	0.00	1601.57	77.72	1630.68	1596.49	-67.96	1627.37	1498.62	-69.25	1714.74	1504.00	79.65	1721.63	0.00	0.00	0.00	1095.54	1864.32	52.54	0.00
8.29000	1545.24	97.60	56.67	1499.45	79.57	67.83	1271.07	27.09	61.04	1336.00	97.64	93.92	1365.36	-142.06	50.47	1324.61	-141.71	66.84	1115.41	-148.45	149.56	1191.63	-200.44	153.22	2951.00	34.12	1257.41	0.00	0.00	0.00	1603.82	80.02	1630.46	1598.52	-65.70	1627.45	1500.29	-66.92	1714.73	1505.94	82.38	1721.45	0.00	0.00	0.00	1096.04	1864.48	52.68	0.00
8.30000	1544.91	97.52	56.52	1499.70	79.52	67.91	1270.53	28.31	61.39	1335.96	97.68	93.78	1365.71	-142.37	50.11	1325.67	-142.43	66.67	1118.78	-148.72	153.56	1194.61	-200.21	155.83	2951.00	34.12	1257.41	0.00	0.00	0.00	1605.86	82.12	1630.34	1600.45	-63.45	1627.48	1502.28	-64.29	1714.85	1508.12	84.71	1721.32	0.00	0.00	0.00	1096.00	1864.19	52.83	0.00
8.31000	1545.33	97.43	56.90	1499.52	79.53	67.84	1270.37	28.57	61.25	1336.05	97.54	93.60	1366.80	-143.02	49.76	1327.87	-142.49	67.47	1121.94	-148.11	158.02	1197.37	-200.51	158.91	2951.00	34.12	1257.41	0.00	0.00	0.00	1607.88	84.43	1630.21	1602.58	-61.31	1627.53	1504.12	-61.92	1714.93	1509.86	87.59	1721.13	0.00	0.00	0.00	1095.64	1864.06	52.84	0.00
8.32000	1545.70	97.50	56.92	1499.19	79.44	67.72	1270.92	27.44	60.62	1335.95	97.67	93.45	1367.56	-142.57	49.92	1329.41	-142.52	67.93	1125.56	-148.09	162.46	1200.33	-200.91	162.20	2951.00	34.12	1257.41	0.00	0.00	0.00	1609.81	86.89	1629.98	1604.26	-59.19	1627.46	1505.99	-59.61	1714.90	1511.82	89.88	1720.99	0.00	0.00	0.00	1095.93	1864.72	52.53	0.00
8.33000	1545.27	97.36	56.78	1499.64	79.60	67.87	1270.51	28.32	61.01	1335.94	97.68	93.34	1368.34	-142.80	49.65	1330.06	-142.12	68.55	1129.40	-147.57	167.01	1203.94	-200.46	165.08	2951.00	34.12	1257.41	0.00	0.00	0.00	1611.72	88.69	1629.93	1605.98	-57.11	1627.40	1507.95	-57.27	1714.90	1513.64	92.20	1720.95	0.00	0.00	0.00	1096.06	1864.17	52.69	0.00
8.34000	1545.22	97.61	56.69	1499.08	79.53	67.68	1270.55	28.14	60.47	1335.90	97.74	93.23	1369.48	-142.92	49.50	1331.89	-142.37	68.98	1133.13	-147.37	171.84	1207.84	-200.08	168.15	2951.00	34.12	1257.41	0.00	0.00	0.00	1613.70	90.69	1629.86	1608.09	-55.16	1627.29	1509.67	-55.39	1714.79	1515.37	94.41	1720.77	0.00	0.00	0.00	1095.72	1862.79	53.14	0.00
8.35000	1545.87	98.30	61.46	1499.10	79.62	67.70	1270.50	28.17	60.47	1335.80	97.85	93.04	1370.30	-143.23	49.22	1333.81	-142.99	69.30	1137.37	-147.15	176.52	1211.91	-199.11	170.97	2951.00	34.12	1257.41	0.00	0.00	0.00	1615.47	92.39	1629.84	1609.82	-53.01	1627.22	1511.58	-53.28	1714.65	1517.43	96.17	1720.76	0.00	0.00	0.00	1096.28	1863.90	53.04	0.00
8.36000	1545.34	98.33	61.35	1499.30	79.61	67.79	1270.16	28.39	60.45	1335.53	98.12	93.05	1371.49	-143.20	49.12	1334.70	-142.22	71.31	1141.51	-146.70	181.28	1215.00	-199.64	174.59	2951.00	34.12	1257.41	0.00	0.00	0.00	1617.26	94.50	1629.71	1611.34	-51.25	1627.14	1513.36	-51.35	1714.61	1519.37	97.98	1720.67	0.00	0.00	0.00	1095.60	1865.43	52.22	0.00
8.37000	1545.06	97.34	56.89	1498.95	79.59	67.65	1270.13	29.68	60.87	1335.64	98.10	92.92	1373.02	-143.77	48.76	1336.12	-142.12	72.24	1145.58	-146.37	186.04	1218.78	-199.09	177.71	2951.00	34.12	1257.41	0.00	0.00	0.00	1619.48	96.19	1629.55	1613.29	-49.26	1627.04	1515.24	-49.45	1714.57	1521.26	99.85	1720.59	0.00	0.00	0.00	1096.65	1863.79	53.19	0.00
8.38000	1544.42	97.35	56.57	1498.76	79.62	67.57	1268.86	30.96	61.12	1335.58	98.12	92.80	1374.45	-144.34	50.21	1338.16	-141.76	73.37	1149.66	-145.60	190.60	1222.69	-198.37	180.82	2951.00	34.12	1257.41	0.00	0.00	0.00	1620.95	97.89	1629.48	1614.52	-47.89	1626.85	1516.76	-47.95	1714.43	1523.18	101.39	1720.60	0.00	0.00	0.00	1095.87	1863.36	53.38	0.00
8.39000	1545.16	97.61	56.85	1499.24	79.68	67.77	1268.51	32.57	61.56	1335.38	98.52	92.84	1376.14	-144.63	50.11	1339.38	-141.53	74.32	1153.63	-144.46	195.00	1227.10	-196.76	183.54	2951.00	34.12	1257.41	0.00	0.00	0.00	1622.53	99.62	1629.41	1617.12	-45.97	1626.73	1518.58	-46.33	1714.35	1524.94	103.25	1720.49	0.00	0.00	0.00	1096.54	1863.78	53.12	0.00
8.40000	1544.93	97.46	56.87	1499.52	79.77	67.94	1270.13	30.23	60.53	1335.38	98.33	92.67	1378.53	-144.89	50.01	1341.55	-141.32	75.74	1157.62	-143.40	199.02	1230.79	-195.82	186.53	2951.00	34.12	1257.41	0.00	0.00	0.00	1624.73	100.88	1629.35	1618.45	-44.28	1626.69	1520.31	-44.72	1714.25	1526.67	105.10	1720.41	0.00	0.00	0.00	1096.75	1862.66	53.50	0.00
8.41000	1544.81	97.50	56.79	1499.06	79.85	67.76	1269.44	31.10	60.70	1335.56	97.97	92.39	1380.58	-145.16	49.69	1343.54	-140.79	77.06	1161.28	-141.72	202.96	1233.51	-195.45	189.77	2951.00	34.12	1257.41	0.00	0.00	0.00	1626.30	102.75	1629.17	1620.40	-42.78	1626.66	1522.23	-42.94	1714.24	1528.52	106.61	1720.40	0.00	0.00	0.00	1097.06	1862.96	53.29	0.00
8.42000	1545.33	97.31	57.21	1499.16	79.81	67.79	1269.00	32.06	61.07	1335.40	98.34	92.41	1383.32	-145.46	49.61	1346.29	-140.48	78.62	1164.89	-139.69	205.99	1236.36	-194.69	192.67	2951.00	34.12	1257.41	0.00	0.00	0.00	1628.22	104.35	1629.05	1622.01	-41.27	1626.57	1524.26	-41.16	1714.20	1530.25	108.15	1720.32	0.00	0.00	0.00	1096.64	1863.41	53.14	0.00
8.43000	1544.59	97.33	56.81	1499.39	79.88	67.88	1269.90	29.86	60.24	1335.36	98.36	92.35	1387.43	-145.62	50.42	1349.74	-140.09	80.39	1168.42	-137.47	207.90	1239.84	-192.97	194.63	2951.00	34.12	1257.41	0.00	0.00	0.00	1629.99	105.71	1629.10	1623.54	-39.89	1626.48	1525.61	-40.17	1714.06	1532.06	109.39	1720.33	0.00	0.00	0.00	1095.52	1864.19	52.85	0.00
8.44000	1544.77	97.35	56.94	1498.86	79.83	67.69	1269.48	31.34	60.37	1335.36	98.24	92.22	1391.93	-145.31	52.91	1354.27	-139.44	82.66	1172.33	-135.57	208.82	1243.87	-190.86	196.23	2951.00	34.12	1257.41	0.00	0.00	0.00	1631.23	107.16	1629.12	1625.50	-38.47	1626.36	1527.44	-38.69	1713.99	1533.84	110.76	1720.29	0.00	0.00	0.00	1095.78	1864.82	52.76	0.00
8.45000	1544.62	97.38	56.96	1499.26	79.95	67.83	1270.47	29.52	59.31	1335.39	98.13	92.09	1397.85	-144.69	55.70	1359.82	-138.51	85.00	1176.25	-133.70	208.87	1248.28	-188.68	197.30	2951.00	34.12	1257.41	0.00	0.00	0.00	1633.37	108.31	1629.09	1627.20	-37.05	1626.31	1529.04	-37.67	1713.83	1535.84	111.76	1720.36	0.00	0.00	0.00	1096.34	1864.68	52.84	0.00
8.46000	1544.28	98.36	61.53	1498.87	79.94	67.72	1270.04	31.52	60.32	1335.24	98.49	92.16	1404.66	-143.62	58.64	1366.42	-137.25	87.18	1180.73	-131.59	207.82	1253.08	-186.35	197.60	2951.00	34.12	1257.41	0.00	0.00	0.00	1635.22	109.41	1629.14	1628.38	-36.12	1626.13	1530.82	-36.46	1713.79	1537.68	112.90	1720.40	0.00	0.00	0.00	1096.05	1865.14	52.73	0.00
8.47000	1545.34	98.37	61.97	1499.01	79.98	67.75	1271.11	29.39	59.29	1334.99	98.81	92.31	1412.36	-142.59	61.25	1373.17	-136.00	88.84	1185.61	-129.63	206.16	1258.08	-184.38	197.56	2951.00	34.12	1257.41	0.00	0.00	0.00	1636.97	110.66	1629.18	1631.07	-34.53	1626.06	1532.58	-35.48	1713.65	1539.47	114.00	1720.44	0.00	0.00	0.00	1095.92	1864.58	52.89	0.00
8.48000	1544.11	98.49	61.49	1499.37	79.99	67.80	1270.23	31.63	60.14	1335.03	98.77	92.24	1420.18	-141.49	63.29	1380.02	-134.93	89.84	1191.00	-127.52	203.84	1263.01	-182.58	196.98	2951.00	34.12	1257.41	0.00	0.00	0.00	1638.54	111.96	1629.20	1632.77	-33.57	1625.96	1534.63	-34.21	1713.59	1541.18	115.32	1720.48	0.00	0.00	0.00	1095.80	1864.00	53.02	0.00
8.49000	1544.65	98.27	61.78	1499.37	79.99	67.88	1270.58	32.10	60.29	1335.39	98.08	91.90	1428.21	-140.34	64.70	1387.99	-133.40	90.69	1196.97	-125.07	200.99	1268.60	-180.46	195.67	2951.00	34.12	1257.41	0.00	0.00	0.00	1639.78	113.16	1629.32	1634.61	-32.49	1625.88	1536.31	-33.47	1713.53	1543.05	116.04	1720.61	0.00	0.00	0.00	1095.26	1864.64	52.69	0.00
8.50000	1545.44	98.39	62.11	1499.35	79.98	67.81	1270.69	32.04	60.32	1335.24	98.40	92.04	1436.80	-138.97	65.70	1396.31	-131.94	90.90	1203.08	-122.40	197.76	1274.97	-178.11	193.76	2951.00	34.12	1257.41	0.00	0.00	0.00	1641.68	114.25	1629.39	1636.17	-31.33	1625.83	1538.18	-32.62	1713.44	1544.64	117.29	1720.68	0.00	0.00	0.00	1095.34	1864.25	52.87	0.00
8.51000	1545.25	98.37	61.93	1499.34	80.03	67.83	1272.13	30.24	59.37	1335.12	98.72	92.15	1446.28	-137.41	66.49	1405.67	-130.29	91.06	1209.78	-120.18	193.90	1281.55	-176.09	191.47	2951.00	34.12	1257.41	0.00	0.00	0.00	1643.94	115.17	1629.45	1638.26	-30.53	1625.71	1540.27	-31.57	1713.40	1546.29	118.35	1720.78	0.00	0.00	0.00	1095.28	1863.14	53.20	0.00
8.52000	1545.41	98.33	62.08	1499.61	80.11	67.90	1273.61	27.49	57.63	1335.22	98.45	92.03	1455.37	-135.93	66.66	1416.02	-128.37	91.12	1216.90	-117.87	189.49	1288.77	-173.51	188.54	2951.00	34.12	1257.41	0.00	0.00	0.00	1645.21	116.04	1629.61	1640.13	-29.37	1625.61	1542.21	-30.86	1713.28	1548.30	118.73	1720.91	0.00	0.00	0.00	1095.93	1864.00	52.87	0.00
8.53000	1545.32	98.26	61.96	1499.42	80.07	67.80	1273.89	26.79	57.52	1335.17	98.52	92.03	1465.29	-134.12	66.87	1425.24	-126.47	90.42	1224.29	-115.33	184.70	1296.24	-171.25	185.33	2951.00	34.12	1257.41	0.00	0.00	0.00	1647.02	116.96	1629.66	1641.96	-28.35	1625.48	1544.15	-30.20	1713.11	1550.18	119.23	1721.04	0.00	0.00	0.00	1095.48	1863.53	53.21	0.00
8.54000	1545.65	98.27	62.21	1499.73	80.08	67.90	1274.33	26.63	57.12	1335.20	98.38	91.94	1476.37	-132.04	67.20	1435.40	-124.45	89.76	1231.94	-112.94	179.63	1303.93	-169.40	182.00	2951.00	34.12	1257.41	0.00	0.00	0.00	1649.00	117.97	1629.77	1644.49	-27.40	1625.37	1546.37	-29.29	1713.01	1552.00	119.60	1721.16	0.00	0.00	0.00	1096.00	1864.68	52.90	0.00
8.55000	1545.16	98.22	61.91	1499.30	80.11	67.76	1274.46	25.75	57.22	1335.10	98.65	92.08	1487.23	-130.03	67.31	1445.66	-122.41	88.84	1240.19	-110.47	173.88	1311.96	-167.22	178.11	2951.00	34.12	1257.41	0.00	0.00	0.00	1650.68	119.12	1629.83	1646.33	-26.54	1625.27	1548.23	-28.90	1712.84	1553.30	120.82	1721.18	0.00	0.00	0.00	1096.16	1864.46	53.00	0.00
8.56000	1545.71	98.29	62.17	1499.42	80.07	67.86	1274.18	26.51	57.40	1335.18	98.43	91.98	1498.59	-127.93	67.43	1457.11	-120.30	88.09	1248.85	-108.08	167.88	1320.48	-165.06	173.95	2951.00	34.12	1257.41	0.00	0.00	0.00	1652.35	119.89	1629.92	1647.90	-26.03	1625.26	1550.29	-28.44	1712.63	1555.22	121.12	1721.26	0.00	0.00	0.00	1095.53	1864.51	52.89	0.00
8.57000	1545.69	98.26	62.24	1499.84	80.08	67.97	1274.51	27.01	57.27	1335.20	98.37	91.94	1509.62	-126.02	67.24	1467.46	-118.36	86.74	1257.60	-106.26	161.88	1329.38	-162.97	169.53	2951.00	34.12	1257.41	0.00	0.00	0.00	1654.37	120.60	1629.99	1649.96	-25.08	1625.11	1552.50	-27.77	1712.49	1557.30	121.24	1721.32	0.00	0.00	0.00	1095.13	1863.92	53.05	0.00
8.58000	1545.74	98.31	62.10	1499.14	80.05	67.64	1274.69	26.13	57.05	1335.20	98.53	91.99	1522.00	-123.72	65.20	1479.29	-116.34	85.82	1267.10	-103.86	155.42	1338.27	-161.08	165.12	2951.00	34.12	1257.41	0.00	0.00	0.00	1656.65	121.46	1629.92	1652.41	-24.27	1624.99	1554.57	-27.35	1712.28	1559.10	121.83	1721.27	0.00	0.00	0.00	1096.97	1863.34	53.59	0.00
8.59000	1545.94	98.14	62.15	1499.56	80.00	67.80	1274.85	26.21	57.11	1335.14	98.58	92.05	1534.49	-121.30	65.21	1491.03	-114.37	84.75	1276.90	-101.83	148.95	1347.59	-159.34	160.72	2951.00	34.12	1257.41	0.00	0.00	0.00	1658.34	121.95	1629.97	1654.69	-23.53	1624.91	1556.53	-27.32	1711.98	1561.03	122.16	1721.25	0.00	0.00	0.00	1096.38	1865.45	52.70	0.00
8.60000	1545.18	98.08	61.83	1499.10	79.97	67.65	1274.89	25.76	57.06	1335.05	98.76	92.11	1547.16	-119.50	65.09	1503.95	-112.21	84.00	1287.23	-99.87	142.51	1357.36	-157.34	156.13	2951.00	34.12	1257.41	0.00	0.00	0.00	1660.15	122.54	1629.93	1656.79	-23.02	1624.67	1558.87	-26.93	1711.74	1563.10	122.47	1721.14	0.00	0.00	0.00	1096.54	1865.17	52.87	0.00
8.61000	1545.43	98.10	61.98	1498.96	79.89	67.58	1274.79	26.44	57.15	1335.08	98.60	92.09	1559.65	-117.80	64.95	1516.16	-109.41	81.37	1297.66	-97.90	136.03	1368.01	-154.83	151.13	2951.00	34.12	1257.41	0.00	0.00	0.00	1662.27	123.32	1629.77	1658.96	-22.36	1624.44	1561.21	-26.66	1711.50	1564.95	123.28	1721.00	0.00	0.00	0.00	1096.39	1864.27	53.28	0.00
8.62000	1545.59	98.07	61.93	1499.51	79.83	67.83	1274.57	25.60	57.17	1335.02	98.90	92.22	1572.28	-115.04	65.48	1528.69	-107.86	79.82	1308.42	-96.31	129.45	1378.60	-152.83	146.41	2951.00	34.12	1257.41	0.00	0.00	0.00	1664.71	123.64	1629.60	1660.89	-22.11	1624.15	1563.76	-26.14	1711.31	1566.99	123.58	1720.85	0.00	0.00	0.00	1096.32	1862.95	53.64	0.00
8.63000	1544.69	97.86	61.54	1499.54	79.76	67.78	1274.64	25.55	57.21	1335.21	98.40	92.05	1585.17	-113.20	65.66	1540.66	-105.96	78.63	1319.12	-94.04	123.33	1388.67	-151.57	142.19	2951.00	34.12	1257.41	0.00	0.00	0.00	1666.96	124.13	1629.35	1663.42	-21.64	1623.94	1566.08	-25.95	1711.04	1569.36	123.47	1720.73	0.00	0.00	0.00	1096.34	1864.07	53.10	0.00
8.64000	1545.42	97.72	61.80	1499.60	79.69	67.84	1275.06	25.45	56.68	1335.07	98.79	92.24	1598.56	-110.92	66.43	1553.50	-103.05	78.51	1330.58	-91.56	116.83	1399.28	-150.07	137.94	2951.00	34.12	1257.41	0.00	0.00	0.00	1669.45	124.61	1629.06	1665.78	-21.15	1623.63	1568.14	-26.28	1710.66	1571.56	123.73	1720.57	0.00	0.00	0.00	1096.13	1864.23	53.08	0.00
8.65000	1545.04	97.72	61.68	1499.42	79.57	67.76	1274.74	25.90	56.97	1335.15	98.51	92.15	1611.84	-108.95	67.10	1566.31	-100.88	78.05	1341.77	-89.97	111.04	1410.44	-147.98	133.56	2951.00	34.12	1257.41	0.00	0.00	0.00	1671.28	124.89	1628.99	1667.88	-20.85	1623.41	1570.81	-25.87	1710.45	1573.95	123.79	1720.39	0.00	0.00	0.00	1095.64	1863.43	53.24	0.00
8.66000	1545.43	97.51	61.87	1499.46	79.54	67.83	1274.34	26.35	57.25	1335.15	98.71	92.25	1624.41	-106.40	67.97	1579.52	-98.67	77.88	1353.38	-87.44	105.32	1421.71	-145.99	129.35	2951.00	34.12	1257.41	0.00	0.00	0.00	1673.80	125.14	1628.77	1670.42	-20.53	1623.04	1573.54	-25.70	1710.16	1576.24	123.96	1720.21	0.00	0.00	0.00	1095.74	1862.88	53.41	0.00
8.67000	1545.79	97.41	61.99	1499.82	79.50	68.01	1274.68	25.28	56.88	1335.25	98.49	92.24	1637.21	-103.38	69.18	1591.86	-96.23	77.70	1364.98	-84.78	100.26	1433.48	-143.60	125.21	2951.00	34.12	1257.41	0.00	0.00	0.00	1676.16	125.36	1628.51	1673.19	-20.27	1622.65	1576.17	-25.77	1709.77	1578.55	124.01	1720.03	0.00	0.00	0.00	1096.36	1862.89	53.57	0.00
8.68000	1545.63	97.21	61.82	1499.02	79.46	67.68	1274.44	26.09	57.24	1335.34	98.30	92.22	1650.30	-100.79	70.45	1604.27	-93.26	77.87	1377.19	-86.18	93.80	1445.12	-141.66	121.45	2951.00	34.12	1257.41	0.00	0.00	0.00	1678.89	125.76	1628.18	1675.81	-20.27	1622.28	1578.56	-26.17	1709.42	1580.95	124.16	1719.81	0.00	0.00	0.00	1097.60	1864.88	53.14	0.00
8.69000	1545.54	97.20	61.80	1498.91	79.34	67.62	1275.07	24.99	56.66	1335.29	98.40	92.27	1663.36	-97.72	71.96	1617.05	-90.21	78.41	1390.19	-83.89	88.45	1456.83	-139.65	118.03	2951.00	34.12	1257.41	0.00	0.00	0.00	1681.19	125.67	1627.98	1679.05	-19.65	1621.97	1581.49	-26.23	1709.13	1583.56	123.83	1719.64	0.00	0.00	0.00	1096.47	1864.67	52.97	0.00
8.70000	1544.57	96.67	56.65	1499.61	79.38	67.82	1275.13	25.72	56.75	1335.27	98.57	92.45	1675.76	-95.03	73.23	1629.41	-88.13	78.51	1402.82	-81.67	83.89	1468.62	-137.37	114.69	2951.00	34.12	1257.41	0.00	0.00	0.00	1684.07	125.58	1627.69	1681.52	-19.92	1621.50	1584.33	-26.48	1708.71	1586.25	123.55	1719.47	0.00	0.00	0.00	1097.59	1863.50	53.49	0.00
8.71000	1544.73	96.59	56.61	1499.78	79.32	67.92	1275.28	25.32	56.80	1335.52	98.25	92.38	1688.76	-92.30	75.09	1642.05	-85.81	79.11	1415.95	-79.25	79.47	1480.48	-135.20	111.56	2951.00	34.12	1257.41	0.00	0.00	0.00	1686.26	125.52	1627.45	1684.12	-20.16	1621.19	1586.96	-26.94	1708.32	1589.12	123.04	1719.33	0.00	0.00	0.00	1097.24	1863.38	53.39	0.00
8.72000	1544.22	96.55	56.48	1499.10	79.40	67.61	1274.75	25.82	57.15	1335.63	98.13	92.41	1700.82	-89.56	76.95	1654.97	-82.90	80.42	1428.97	-77.01	75.57	1492.30	-132.60	108.62	2951.00	34.12	1257.41	0.00	0.00	0.00	1689.00	125.64	1627.05	1686.42	-20.38	1620.81	1589.93	-27.18	1708.05	1591.86	122.66	1719.09	0.00	0.00	0.00	1097.03	1862.33	53.77	0.00
8.73000	1544.40	96.56	56.41	1499.09	79.34	67.51	1274.73	26.31	57.51	1335.44	98.55	92.67	1713.49	-87.21	78.92	1667.44	-80.23	81.73	1442.03	-74.52	71.58	1504.30	-129.92	105.89	2951.00	34.12	1257.41	0.00	0.00	0.00	1692.21	125.31	1626.71	1689.50	-20.58	1620.43	1593.16	-27.29	1707.72	1594.57	122.45	1718.79	0.00	0.00	0.00	1096.88	1862.62	53.76	0.00
8.74000	1544.41	96.36	56.46	1499.17	79.47	67.51	1274.54	26.51	57.73	1335.59	98.30	92.63	1725.45	-84.08	81.44	1679.70	-78.24	82.90	1455.22	-71.62	67.83	1515.77	-127.60	103.57	2951.00	34.12	1257.41	0.00	0.00	0.00	1694.65	125.03	1626.37	1692.48	-20.67	1620.02	1596.26	-27.73	1707.34	1597.30	122.28	1718.50	0.00	0.00	0.00	1096.90	1863.98	53.33	0.00
8.75000	1544.20	96.56	56.14	1499.23	79.50	67.50	1274.93	26.26	57.54	1335.53	98.51	92.83	1737.78	-82.22	83.61	1691.09	-75.62	84.39	1467.50	-69.54	64.69	1527.46	-125.45	101.55	2951.00	34.12	1257.41	0.00	0.00	0.00	1697.41	124.65	1626.05	1695.58	-21.24	1619.52	1599.14	-28.56	1706.97	1600.17	121.88	1718.21	0.00	0.00	0.00	1097.77	1864.20	53.39	0.00
8.76000	1544.79	96.37	56.47	1499.52	79.58	67.60	1274.80	25.85	57.66	1335.98	97.79	92.65	1749.21	-79.70	86.10	1702.21	-73.27	85.92	1479.42	-67.48	61.83	1538.57	-123.53	99.91	2951.00	34.12	1257.41	0.00	0.00	0.00	1700.12	124.33	1625.70	1698.61	-21.74	1618.98	1602.09	-29.35	1706.52	1603.21	121.22	1718.02	0.00	0.00	0.00	1096.97	1863.41	53.38	0.00
8.77000	1544.72	96.44	56.42	1499.69	79.65	67.55	1275.00	25.78	57.65	1335.99	97.84	92.75	1761.06	-77.40	88.82	1713.84	-71.23	87.56	1491.47	-64.99	59.14	1550.08	-121.05	98.22	2951.00	34.12	1257.41	0.00	0.00	0.00	1703.39	123.74	1625.26	1701.51	-22.12	1618.58	1605.26	-29.95	1706.14	1606.20	120.57	1717.73	0.00	0.00	0.00	1096.87	1863.36	53.34	0.00
8.78000	1544.83	96.46	56.37	1499.54	79.81	67.43	1275.11	25.75	57.62	1335.86	98.17	92.99	1771.71	-75.47	91.23	1724.85	-69.31	89.30	1501.52	-62.51	58.24	1560.46	-119.58	97.36	2951.00	34.12	1257.41	0.00	0.00	0.00	1706.55	123.16	1624.93	1705.29	-22.57	1618.06	1608.45	-30.78	1705.74	1609.51	119.62	1717.50	0.00	0.00	0.00	1097.28	1863.41	53.33	0.00
8.79000	1544.32	96.56	56.11	1499.61	79.90	67.40	1274.94	25.80	57.90	1336.07	97.84	93.01	1782.77	-74.05	93.64	1735.59	-67.59	91.15	1512.36	-60.90	56.52	1570.37	-118.25	96.71	2951.00	34.12	1257.41	0.00	0.00	0.00	1709.36	122.52	1624.60	1708.46	-23.25	1617.55	1611.74	-31.65	1705.30	1612.60	118.81	1717.22	0.00	0.00	0.00	1097.32	1864.28	52.91	0.00
8.80000	1544.18	96.53	55.90	1499.37	79.93	67.23	1274.96	25.75	57.99	1335.91	98.10	93.21	1792.47	-72.09	96.12	1746.00	-65.76	93.10	1522.70	-59.15	55.06	1579.82	-117.28	96.25	2951.00	34.12	1257.41	0.00	0.00	0.00	1712.50	121.85	1624.26	1711.31	-23.96	1617.15	1614.88	-32.70	1704.77	1615.58	118.03	1716.84	0.00	0.00	0.00	1098.39	1863.81	53.51	0.00
8.81000	1544.39	96.49	55.99	1498.99	79.97	67.02	1274.92	26.00	58.21	1336.00	98.01	93.29	1802.41	-70.50	98.71	1755.83	-64.66	94.80	1533.42	-57.35	53.22	1589.53	-115.27	95.42	2951.00	34.12	1257.41	0.00	0.00	0.00	1715.93	121.25	1623.82	1714.06	-24.72	1616.65	1618.24	-33.63	1704.26	1618.88	116.96	1716.55	0.00	0.00	0.00	1096.78	1862.99	53.52	0.00
8.82000	1543.76	96.56	55.59	1499.33	79.99	67.10	1275.30	25.73	58.11	1336.20	97.81	93.34	1811.83	-69.22	101.39	1765.28	-62.99	96.97	1542.75	-54.89	52.11	1598.82	-113.46	94.89	2951.00	34.12	1257.41	0.00	0.00	0.00	1718.65	120.11	1623.44	1717.58	-25.60	1616.09	1621.81	-34.40	1703.82	1622.43	115.61	1716.24	0.00	0.00	0.00	1096.55	1863.92	53.04	0.00
8.83000	1544.18	96.63	55.80	1499.03	80.06	66.91	1274.97	25.62	58.35	1336.26	97.78	93.49	1820.84	-68.21	103.92	1773.71	-61.28	99.05	1552.15	-53.50	50.65	1607.05	-111.99	94.41	2951.00	34.12	1257.41	0.00	0.00	0.00	1721.44	119.35	1623.03	1721.22	-26.22	1615.52	1625.22	-35.55	1703.27	1625.39	114.91	1715.76	0.00	0.00	0.00	1097.01	1864.81	52.84	0.00
8.84000	1544.64	96.52	56.10	1499.33	80.03	67.00	1275.17	26.27	58.48	1336.38	97.67	93.60	1828.26	-67.08	106.26	1782.21	-60.25	100.94	1560.76	-50.89	49.54	1614.90	-110.40	93.94	2951.00	34.12	1257.41	0.00	0.00	0.00	1725.30	118.53	1622.46	1724.70	-27.17	1614.90	1628.66	-36.57	1702.74	1628.68	113.78	1715.29	0.00	0.00	0.00	1097.37	1864.25	53.26	0.00
8.85000	1544.28	96.75	55.74	1499.40	80.06	66.96	1275.54	25.01	58.16	1336.52	97.45	93.66	1835.80	-65.80	108.77	1789.48	-58.98	102.78	1568.75	-48.60	48.46	1622.22	-108.89	93.35	2951.00	34.12	1257.41	0.00	0.00	0.00	1728.24	117.52	1622.02	1727.60	-28.35	1614.34	1632.02	-37.94	1702.18	1631.91	112.69	1714.80	0.00	0.00	0.00	1096.16	1864.13	53.10	0.00
8.86000	1544.20	96.79	55.60	1499.35	80.20	66.88	1275.38	25.52	58.59	1336.52	97.70	93.92	1842.52	-64.76	110.35	1796.23	-57.92	103.87	1575.62	-46.60	47.96	1628.51	-107.21	93.19	2951.00	34.12	1257.41	0.00	0.00	0.00	1731.34	116.27	1621.45	1731.22	-29.37	1613.80	1635.32	-39.37	1701.50	1635.17	111.54	1714.28	0.00	0.00	0.00	1097.08	1864.07	53.27	0.00
8.87000	1544.28	96.84	55.61	1499.71	80.20	66.95	1275.61	25.84	58.60	1336.70	97.32	93.93	1847.83	-63.52	110.84	1801.61	-56.17	104.29	1581.30	-44.63	47.43	1634.03	-105.26	92.85	2951.00	34.12	1257.41	0.00	0.00	0.00	1735.01	115.08	1620.87	1734.95	-30.67	1613.17	1638.81	-40.73	1700.91	1638.44	110.46	1713.68	0.00	0.00	0.00	1096.59	1863.21	53.38	0.00
8.88000	1544.57	96.82	55.72	1499.23	80.17	66.70	1275.54	25.47	58.78	1336.65	97.75	94.32	1851.98	-62.29	110.08	1806.46	-54.84	103.85	1585.34	-43.52	47.11	1637.72	-104.42	92.92	2951.00	34.12	1257.41	0.00	0.00	0.00	1737.97	114.14	1620.21	1738.39	-31.99	1612.52	1642.35	-42.01	1700.24	1642.09	108.67	1713.19	0.00	0.00	0.00	1096.61	1862.45	53.59	0.00
8.89000	1544.74	97.31	55.42	1499.95	80.25	66.96	1275.12	25.66	59.18	1336.76	97.69	94.53	1854.91	-60.97	108.72	1809.40	-53.63	102.53	1587.59	-41.88	47.31	1640.52	-103.18	92.62	2951.00	34.12	1257.41	0.00	0.00	0.00	1741.49	112.83	1619.62	1741.71	-33.27	1611.81	1646.24	-43.20	1699.67	1645.55	107.12	1712.64	0.00	0.00	0.00	1097.19	1864.04	53.17	0.00
8.90000	1544.43	96.99	55.47	1499.54	80.13	66.70	1275.23	25.73	59.41	1337.13	97.30	94.64	1856.10	-59.56	106.14	1810.40	-51.87	100.56	1588.27	-41.04	47.49	1642.14	-101.97	92.07	2951.00	34.12	1257.41	0.00	0.00	0.00	1744.97	111.10	1619.11	1744.93	-34.74	1611.10	1649.54	-45.07	1698.90	1648.82	105.84	1712.03	0.00	0.00	0.00	1095.90	1863.96	52.88	0.00
8.91000	1544.07	96.89	55.40	1499.91	80.20	66.73	1275.44	25.54	59.40	1337.25	97.33	94.96	1856.83	-58.85	102.86	1810.80	-51.21	97.79	1588.92	-41.09	47.20	1641.89	-102.20	91.95	2951.00	34.12	1257.41	0.00	0.00	0.00	1748.06	109.62	1618.55	1748.95	-36.19	1610.32	1652.96	-46.90	1698.19	1652.39	104.01	1711.51	0.00	0.00	0.00	1097.31	1862.93	53.64	0.00
8.92000	1544.15	96.92	55.36	1499.82	80.21	66.63	1275.65	25.74	59.77	1337.37	97.22	95.30	1857.64	-57.69	100.97	1811.44	-50.44	96.09	1589.64	-40.83	46.84	1643.16	-100.93	91.35	2951.00	34.12	1257.41	0.00	0.00	0.00	1751.76	108.64	1617.83	1752.57	-37.73	1609.54	1656.63	-48.56	1697.54	1655.89	102.16	1711.01	0.00	0.00	0.00	1097.01	1863.46	53.50	0.00
8.93000	1543.98	96.87	55.41	1499.96	80.15	66.56	1275.71	25.54	60.06	1337.76	96.87	95.52	1858.29	-57.28	99.38	1812.13	-49.53	94.94	1590.11	-40.77	47.12	1643.61	-100.84	91.32	2951.00	34.12	1257.41	0.00	0.00	0.00	1755.25	107.21	1617.29	1756.05	-39.43	1608.79	1660.82	-49.98	1696.92	1659.60	100.29	1710.58	0.00	0.00	0.00	1096.84	1862.58	53.64	0.00
8.94000	1544.68	96.84	55.78	1500.18	80.28	66.51	1275.89	25.07	60.13	1338.25	96.40	95.72	1858.98	-57.05	97.24	1813.58	-49.70	93.23	1590.21	-40.12	47.71	1644.60	-100.78	91.00	2951.00	34.12	1257.41	0.00	0.00	0.00	1758.74	105.54	1616.88	1759.55	-41.04	1608.19	1664.11	-52.35	1696.25	1663.19	98.60	1710.13	0.00	0.00	0.00	1096.78	1863.30	53.32	0.00
8.95000	1544.32	96.66	55.74	1500.22	80.23	66.29	1276.08	25.51	60.76	1338.57	96.30	96.26	1860.51	-57.24	95.08	1814.02	-49.53	91.46	1590.98	-40.41	47.86	1645.31	-101.16	90.62	2951.00	34.12	1257.41	0.00	0.00	0.00	1762.48	103.39	1616.56	1763.11	-42.57	1607.71	1668.25	-54.06	1695.72	1667.08	96.33	1709.78	0.00	0.00	0.00	1095.71	1863.57	53.17	0.00
8.96000	1543.77	96.54	55.59	1500.31	80.18	66.11	1276.27	25.38	61.28	1338.86	96.41	96.92	1861.46	-57.40	93.56	1815.08	-49.49	90.33	1592.10	-41.19	47.64	1646.25	-101.33	89.99	2951.00	34.12	1257.41	0.00	0.00	0.00	1766.42	101.69	1616.13	1767.13	-44.21	1607.16	1672.11	-56.10	1695.13	1670.59	94.76	1709.32	0.00	0.00	0.00	1096.86	1864.14	53.04	0.00
8.97000	1544.65	96.82	55.91	1500.58	80.19	65.99	1276.64	24.29	61.63	1339.45	95.89	97.47	1862.41	-57.92	92.25	1815.02	-49.27	89.41	1592.05	-41.04	48.02	1646.74	-101.74	89.63	2951.00	34.12	1257.41	0.00	0.00	0.00	1769.96	99.97	1615.85	1770.97	-46.07	1606.70	1676.51	-57.70	1694.68	1674.27	92.69	1709.01	0.00	0.00	0.00	1097.11	1864.29	53.08	0.00
8.98000	1544.83	96.95	55.91	1501.11	80.21	65.95	1276.99	24.42	62.52	1339.79	96.02	98.39	1862.65	-58.19	90.72	1815.85	-49.69	88.29	1592.21	-40.56	48.30	1647.47	-101.84	89.20	2951.00	34.12	1257.41	0.00	0.00	0.00	1773.31	98.32	1615.59	1774.89	-48.01	1606.28	1680.24	-60.03	1694.23	1678.18	90.29	1708.89	0.00	0.00	0.00	1096.87	1863.45	53.36	0.00
8.99000	1544.99	97.05	55.89	1501.47	80.09	65.65	1277.34	24.52	63.92	1340.45	95.92	99.26	1862.99	-57.98	89.35	1816.29	-49.58	87.35	1592.48	-41.24	48.52	1648.00	-102.18	88.97	2951.00	34.12	1257.41	0.00	0.00	0.00	1777.34	96.38	1615.39	1779.01	-49.87	1605.87	1684.11	-62.20	1693.85	1682.03	88.12	1708.73	0.00	0.00	0.00	1096.88	1863.60	53.38	0.00
9.00000	1545.18	97.03	56.12	1501.98	80.27	65.52	1277.86	24.22	65.21	1341.19	95.77	100.17	1863.88	-58.10	87.77	1816.83	-49.79	86.19	1592.53	-40.78	48.80	1648.55	-102.48	88.68	2951.00	34.12	1257.41	0.00	0.00	0.00	1781.02	94.40	1615.32	1779.52	-53.66	1608.71	1688.03	-64.40	1693.59	1685.81	86.19	1708.62	0.00	0.00	0.00	1096.56	1864.73	52.83	0.00
9.01000	1545.19	96.92	56.05	1502.37	80.33	65.23	1278.28	23.65	66.95	1341.82	96.05	101.43	1864.87	-58.05	86.78	1817.56	-49.76	85.35	1592.83	-41.35	48.81	1649.32	-102.17	88.07	2951.00	34.12	1257.41	0.00	0.00	0.00	1784.70	92.56	1615.29	1782.41	-55.93	1609.25	1692.19	-66.44	1693.35	1689.93	83.70	1708.70	0.00	0.00	0.00	1096.08	1863.86	53.04	0.00
9.02000	1545.97	97.02	56.27	1502.64	80.49	64.87	1278.98	23.03	68.76	1342.76	95.92	102.62	1865.18	-58.01	86.02	1817.57	-49.90	84.66	1592.82	-41.27	48.95	1649.30	-102.66	88.03	2951.00	34.12	1257.41	0.00	0.00	0.00	1788.76	90.52	1615.45	1786.31	-57.83	1609.16	1696.26	-68.54	1693.22	1693.90	81.39	1708.86	0.00	0.00	0.00	1096.47	1864.52	53.00	0.00
9.03000	1546.10	97.09	56.40	1503.39	80.69	64.72	1279.40	23.30	71.17	1343.87	95.83	103.93	1865.51	-57.67	85.54	1817.36	-49.22	84.49	1593.02	-41.57	48.78	1649.91	-102.17	87.55	2951.00	34.12	1257.41	0.00	0.00	0.00	1792.74	88.48	1615.57	1790.31	-59.74	1609.06	1700.35	-70.57	1693.25	1697.76	79.27	1709.06	0.00	0.00	0.00	1096.71	1864.09	53.03	0.00
9.04000	1545.80	97.11	56.21	1504.18	80.80	64.66	1280.20	24.13	73.49	1344.91	95.98	105.54	1864.66	-57.23	84.81	1818.10	-49.59	83.89	1593.06	-41.69	48.77	1650.14	-102.24	87.35	2951.00	34.12	1257.41	0.00	0.00	0.00	1796.16	86.77	1615.90	1794.84	-61.54	1609.01	1704.63	-72.73	1693.25	1701.86	76.94	1709.43	0.00	0.00	0.00	1097.51	1864.04	53.22	0.00
9.05000	1546.42	97.25	56.43	1504.61	81.09	64.29	1280.86	24.51	76.17	1346.18	96.06	107.16	1865.56	-57.39	84.50	1817.90	-49.65	83.40	1593.39	-41.61	48.62	1650.00	-102.55	87.38	2951.00	34.12	1257.41	0.00	0.00	0.00	1800.11	84.88	1616.23	1798.70	-63.46	1609.15	1708.18	-74.93	1693.33	1705.72	74.99	1709.76	0.00	0.00	0.00	1097.04	1864.17	52.95	0.00
9.06000	1546.50	97.38	56.41	1505.65	81.38	64.19	1282.44	25.02	78.89	1347.44	96.32	109.04	1865.30	-57.19	84.05	1817.65	-49.63	82.98	1593.22	-41.72	48.79	1650.61	-102.10	86.96	2951.00	34.12	1257.41	0.00	0.00	0.00	1803.79	83.14	1616.61	1802.28	-65.27	1609.43	1712.72	-76.84	1693.48	1709.93	72.46	1710.23	0.00	0.00	0.00	1097.83	1862.99	53.53	0.00
9.07000	1546.99	97.64	56.37	1506.11	81.68	63.80	1283.39	25.80	81.94	1348.90	96.61	110.97	1865.86	-57.81	83.35	1817.88	-49.75	82.70	1593.66	-41.75	48.47	1650.28	-102.64	87.07	2951.00	34.12	1257.41	0.00	0.00	0.00	1807.57	81.33	1617.11	1806.02	-67.10	1609.68	1716.76	-79.10	1693.66	1713.85	70.24	1710.64	0.00	0.00	0.00	1097.78	1863.75	53.35	0.00
9.08000	1547.05	97.97	56.22	1506.77	82.03	63.54	1284.87	25.38	85.13	1350.37	97.12	113.14	1865.67	-57.49	83.16	1817.65	-49.63	82.36	1593.33	-41.91	48.72	1650.70	-102.32	86.72	2951.00	34.12	1257.41	0.00	0.00	0.00	1811.95	79.33	1617.44	1809.76	-68.91	1609.93	1720.67	-81.31	1693.82	1717.75	68.08	1710.98	0.00	0.00	0.00	1098.04	1863.66	53.44	0.00
9.09000	1547.90	98.00	56.48	1507.86	82.38	63.34	1286.12	24.95	88.94	1352.22	97.41	115.37	1865.62	-57.20	82.80	1817.71	-49.93	81.96	1593.62	-42.20	48.63	1650.67	-102.58	86.66	2951.00	34.12	1257.41	0.00	0.00	0.00	1815.54	77.65	1617.93	1814.74	-70.47	1610.11	1724.86	-83.03	1694.00	1721.25	66.52	1711.28	0.00	0.00	0.00	1097.13	1863.75	53.30	0.00
9.10000	1547.96	98.09	56.33	1508.09	82.77	62.82	1287.76	26.31	93.02	1354.19	97.69	117.68	1865.77	-57.17	82.47	1817.61	-49.89	81.54	1593.53	-42.15	48.75	1650.88	-102.59	86.43	2951.00	34.12	1257.41	0.00	0.00	0.00	1819.30	75.68	1618.32	1818.43	-72.27	1610.39	1728.68	-85.19	1694.24	1724.52	65.33	1711.56	0.00	0.00	0.00	1095.60	1862.33	53.68	0.00
9.11000	1548.95	98.55	56.16	1509.32	83.15	62.65	1290.05	26.69	96.92	1356.56	97.80	120.16	1866.43	-57.94	81.52	1817.88	-49.92	81.24	1593.81	-42.57	48.57	1650.67	-103.01	86.47	2951.00	34.12	1257.41	0.00	0.00	0.00	1823.00	73.86	1618.76	1822.55	-73.96	1610.68	1732.28	-87.48	1694.38	1728.60	62.84	1711.99	0.00	0.00	0.00	1096.01	1863.40	53.30	0.00
9.12000	1549.33	98.92	55.86	1510.47	83.54	62.39	1292.31	27.02	101.18	1358.80	98.51	122.90	1866.51	-57.76	81.12	1818.44	-50.30	80.82	1593.24	-42.79	49.15	1651.12	-102.84	86.29	2951.00	34.12	1257.41	0.00	0.00	0.00	1826.40	72.58	1619.09	1826.11	-75.62	1611.01	1736.19	-89.26	1694.62	1732.66	60.75	1712.42	0.00	0.00	0.00	1095.86	1863.54	53.26	0.00
9.13000	1550.31	99.34	55.84	1511.61	84.09	62.16	1294.61	27.73	105.79	1361.26	99.24	125.88	1866.78	-57.58	80.84	1817.89	-49.98	80.45	1593.25	-42.52	49.08	1651.81	-102.25	85.85	2951.00	34.12	1257.41	0.00	0.00	0.00	1830.18	71.00	1619.55	1830.08	-77.18	1611.22	1740.11	-91.03	1694.79	1736.50	58.76	1712.81	0.00	0.00	0.00	1096.31	1863.75	53.08	0.00
9.14000	1551.17	99.78	55.71	1512.56	84.52	61.93	1297.08	28.04	110.81	1364.25	99.35	128.76	1866.65	-57.69	80.12	1817.97	-50.05	79.98	1594.17	-42.91	48.55	1651.67	-102.54	85.87	2951.00	34.12	1257.41	0.00	0.00	0.00	1833.79	69.63	1619.89	1833.94	-78.78	1611.46	1743.80	-92.87	1695.05	1740.18	57.07	1713.19	0.00	0.00	0.00	1096.10	1861.83	53.76	0.00
9.15000	1551.84	100.17	55.34	1513.79	85.01	61.82	1299.99	28.56	115.85	1366.99	100.36	132.17	1866.82	-57.66	79.61	1818.41	-50.62	79.33	1594.10	-42.72	48.60	1651.69	-102.67	85.90	2951.00	34.12	1257.41	0.00	0.00	0.00	1837.45	67.90	1620.25	1837.51	-80.28	1611.61	1747.64	-94.50	1695.26	1743.59	55.78	1713.55	0.00	0.00	0.00	1096.39	1864.01	53.02	0.00
9.16000	1552.81	100.73	54.98	1515.06	85.51	61.83	1303.00	29.14	121.43	1370.09	101.11	135.59	1867.43	-57.67	79.06	1818.20	-50.51	78.75	1594.19	-42.75	48.63	1651.77	-102.70	85.83	2951.00	34.12	1257.41	0.00	0.00	0.00	1841.20	66.33	1620.65	1840.85	-81.71	1611.90	1747.64	-94.50	1695.26	1747.01	54.30	1713.88	0.00	0.00	0.00	1095.59	1863.47	53.12	0.00
9.17000	1553.37	101.45	54.42	1516.84	86.18	62.15	1306.75	29.10	126.78	1373.57	101.53	138.99	1867.47	-56.95	78.75	1818.53	-50.64	78.32	1594.45	-42.78	48.61	1651.91	-102.64	85.74	2951.00	34.12	1257.41	0.00	0.00	0.00	1845.08	64.63	1620.94	1844.92	-83.13	1612.11	1747.64	-94.50	1695.26	1750.88	52.27	1714.18	0.00	0.00	0.00	1096.28	1863.07	53.32	0.00
9.18000	1554.07	101.83	54.15	1518.59	86.70	62.59	1310.32	29.72	132.72	1377.03	102.60	142.71	1867.38	-56.93	77.72	1818.41	-50.74	77.58	1594.18	-42.39	48.81	1652.06	-102.46	85.66	2951.00	34.12	1257.41	0.00	0.00	0.00	1848.04	63.75	1621.15	1848.61	-84.47	1612.27	1747.64	-94.50	1695.26	1754.54	50.63	1714.38	0.00	0.00	0.00	1096.36	1862.54	53.35	0.00
9.19000	1555.65	102.27	54.25	1519.84	87.26	62.83	1313.71	31.30	139.51	1380.92	103.57	146.58	1867.71	-56.73	77.01	1818.62	-50.75	77.09	1594.41	-42.82	48.91	1652.80	-101.84	85.38	2951.00	34.12	1257.41	0.00	0.00	0.00	1851.63	62.37	1621.31	1852.22	-85.75	1612.48	1747.64	-94.50	1695.26	1758.13	49.14	1714.57	0.00	0.00	0.00	1096.60	1862.82	53.52	0.00
9.20000	1556.90	103.29	53.74	1521.64	87.85	63.34	1318.53	32.18	145.66	1385.19	103.99	150.37	1867.87	-56.43	76.44	1818.80	-50.86	76.52	1594.45	-43.14	48.96	1652.77	-101.82	85.38	2951.00	34.12	1257.41	0.00	0.00	0.00	1855.37	60.68	1621.48	1855.24	-87.05	1612.66	1747.64	-94.50	1695.26	1761.51	48.08	1714.68	0.00	0.00	0.00	1096.89	1862.94	53.45	0.00
9.21000	1558.36	103.50	54.15	1523.39	88.26	63.96	1323.17	32.12	151.78	1389.30	105.26	154.46	1868.05	-56.21	75.79	1818.91	-50.84	76.01	1594.57	-42.51	48.98	1652.86	-102.00	85.39	2951.00	34.12	1257.41	0.00	0.00	0.00	1858.23	59.71	1621.67	1858.93	-88.21	1612.78	1747.64	-94.50	1695.26	1764.82	46.97	1714.77	0.00	0.00	0.00	1096.58	1864.22	53.04	0.00
9.22000	1560.00	104.98	54.91	1525.39	88.69	64.78	1328.29	33.88	158.04	1393.78	106.04	158.57	1868.48	-56.22	75.02	1819.12	-50.91	75.62	1594.51	-42.74	49.24	1652.86	-102.09	85.42	2951.00	34.12	1257.41	0.00	0.00	0.00	1861.70	58.71	1621.74	1862.70	-89.20	1612.88	1747.64	-94.50	1695.26	1768.35	45.58	1714.85	0.00	0.00	0.00	1097.69	1864.43	53.19	0.00
9.23000	1561.74	105.62	54.47	1528.11	88.99	66.00	1333.69	34.51	164.04	1398.29	106.74	162.53	1869.07	-56.15	74.48	1819.11	-50.98	75.13	1594.81	-42.78	49.14	1653.27	-101.84	85.39	2951.00	34.12	1257.41	0.00	0.00	0.00	1865.46	57.59	1621.75	1865.18	-90.48	1613.05	1747.64	-94.50	1695.26	1771.42	44.88	1714.77	0.00	0.00	0.00	1096.74	1864.05	53.15	0.00
9.24000	1563.77	106.40	53.99	1530.43	89.34	67.35	1338.43	34.69	170.29	1402.77	107.41	166.41	1869.12	-55.84	73.96	1819.32	-50.97	74.71	1594.33	-42.43	49.59	1653.23	-101.99	85.43	2951.00	34.12	1257.41	0.00	0.00	0.00	1868.25	56.92	1621.74	1868.65	-91.47	1613.00	1747.64	-94.50	1695.26	1774.69	43.81	1714.78	0.00	0.00	0.00	1096.40	1863.48	53.28	0.00
9.25000	1565.32	106.92	53.31	1532.60	89.58	68.80	1343.19	34.92	175.92	1406.84	108.47	170.32	1869.56	-56.00	73.29	1819.14	-50.80	74.44	1594.46	-42.71	49.67	1652.95	-102.43	85.75	2951.00	34.12	1257.41	0.00	0.00	0.00	1871.35	55.90	1621.69	1872.02	-92.22	1612.99	1747.64	-94.50	1695.26	1778.02	42.64	1714.83	0.00	0.00	0.00	1097.71	1862.82	53.82	0.00
9.26000	1568.70	107.42	53.21	1536.11	90.15	70.90	1347.77	35.28	180.40	1411.59	108.16	173.49	1869.81	-56.12	72.53	1819.59	-50.92	74.14	1594.44	-42.67	49.78	1653.57	-101.88	85.48	2951.00	34.12	1257.41	0.00	0.00	0.00	1874.62	54.62	1621.70	1875.84	-93.16	1612.93	1747.64	-94.50	1695.26	1781.20	41.55	1714.87	0.00	0.00	0.00	1097.59	1863.54	53.48	0.00
9.27000	1572.02	108.70	52.81	1539.77	91.08	73.22	1352.29	34.42	183.62	1415.85	108.50	176.61	1870.13	-55.85	71.95	1819.55	-50.67	73.83	1594.41	-43.97	49.09	1653.57	-101.86	85.67	2951.00	34.12	1257.41	0.00	0.00	0.00	1877.49	54.09	1621.61	1878.60	-94.07	1612.91	1747.64	-94.50	1695.26	1783.94	41.24	1714.80	0.00	0.00	0.00	1097.40	1864.36	52.99	0.00
9.28000	1577.69	110.87	53.83	1543.99	92.54	75.52	1357.39	34.19	185.73	1420.30	109.09	179.20	1869.99	-55.23	71.71	1819.72	-50.60	73.63	1594.19	-44.45	49.30	1653.95	-101.69	85.60	2951.00	34.12	1257.41	0.00	0.00	0.00	1880.60	53.41	1621.54	1881.99	-94.72	1612.83	1747.64	-94.50	1695.26	1787.23	40.08	1714.88	0.00	0.00	0.00	1096.45	1862.46	53.50	0.00
9.29000	1582.60	112.87	56.35	1549.85	94.28	77.90	1362.59	34.02	186.95	1425.71	109.10	180.87	1870.23	-55.58	70.79	1819.62	-50.22	73.41	1594.24	-44.28	49.39	1654.13	-101.42	85.55	2951.00	34.12	1257.41	0.00	0.00	0.00	1884.00	52.12	1621.62	1885.27	-95.41	1612.76	1747.64	-94.50	1695.26	1790.68	38.85	1714.88	0.00	0.00	0.00	1096.36	1863.67	53.25	0.00
9.30000	1588.99	115.01	58.96	1556.07	96.14	80.22	1368.15	34.60	187.27	1431.18	109.63	182.19	1870.32	-55.35	70.22	1820.16	-50.59	72.87	1594.06	-44.63	49.80	1654.27	-101.40	85.74	2951.00	34.12	1257.41	0.00	0.00	0.00	1886.91	51.73	1621.55	1888.24	-96.07	1612.75	1747.64	-94.50	1695.26	1793.64	38.12	1714.88	0.00	0.00	0.00	1096.12	1863.91	53.06	0.00
9.31000	1596.65	117.31	61.55	1562.89	98.02	82.02	1374.29	35.15	186.56	1437.23	110.19	182.78	1870.86	-55.24	69.77	1820.06	-50.51	72.49	1594.20	-44.38	49.84	1654.77	-101.03	85.77	2951.00	34.12	1257.41	0.00	0.00	0.00	1889.63	51.40	1621.51	1890.93	-96.68	1612.73	1747.64	-94.50	1695.26	1797.17	36.69	1715.11	0.00	0.00	0.00	1096.82	1863.99	53.14	0.00
9.32000	1604.54	119.43	63.64	1570.12	99.95	83.45	1380.24	36.41	185.30	1443.25	111.77	183.08	1871.12	-55.39	69.02	1820.20	-50.66	72.10	1593.71	-44.80	50.27	1654.79	-101.01	85.91	2951.00	34.12	1257.41	0.00	0.00	0.00	1892.64	50.71	1621.54	1894.01	-97.20	1612.61	1747.64	-94.50	1695.26	1799.65	36.97	1715.11	0.00	0.00	0.00	1095.95	1863.62	53.08	0.00
9.33000	1613.28	121.48	65.53	1578.39	101.88	84.69	1387.13	36.97	182.94	1450.10	112.54	182.25	1870.95	-55.07	68.43	1820.36	-50.44	71.79	1593.64	-44.85	50.45	1654.99	-100.75	85.91	2951.00	34.12	1257.41	0.00	0.00	0.00	1895.65	49.88	1621.67	1897.43	-97.68	1612.58	1747.64	-94.50	1695.26	1802.65	36.42	1715.21	0.00	0.00	0.00	1096.10	1864.03	52.85	0.00
9.34000	1622.44	123.55	67.07	1587.09	103.79	85.55	1394.23	39.23	180.20	1457.16	113.89	181.11	1871.84	-55.39	67.67	1820.80	-50.18	71.58	1593.40	-45.06	50.70	1655.33	-100.68	86.10	2951.00	34.12	1257.41	0.00	0.00	0.00	1898.53	49.53	1621.65	1899.92	-98.13	1612.58	1747.64	-94.50	1695.26	1805.64	35.66	1715.39	0.00	0.00	0.00	1096.06	1863.51	53.04	0.00
9.35000	1631.16	125.66	67.89	1596.75	105.83	86.18	1402.20	40.29	176.52	1464.79	115.14	179.22	1871.94	-55.08	67.19	1820.73	-49.91	71.42	1593.61	-44.56	50.67	1655.34	-100.69	86.31	2951.00	34.12	1257.41	0.00	0.00	0.00	1900.97	49.35	1621.73	1902.48	-98.49	1612.65	1747.64	-94.50	1695.26	1808.76	34.79	1715.49	0.00	0.00	0.00	1096.90	1863.62	53.25	0.00
9.36000	1641.80	127.76	69.06	1606.41	107.91	86.36	1409.66	42.72	172.69	1472.45	117.05	177.13	1872.10	-54.90	66.53	1821.06	-50.05	71.01	1592.74	-45.36	51.26	1655.30	-100.73	86.55	2951.00	34.12	1257.41	0.00	0.00	0.00	1903.63	49.22	1621.76	1905.41	-98.79	1612.72	1747.64	-94.50	1695.26	1811.30	34.93	1715.57	0.00	0.00	0.00	1096.57	1864.06	52.98	0.00
9.37000	1651.98	129.87	69.60	1616.07	110.08	86.12	1417.88	44.27	168.30	1480.47	118.99	174.62	1872.28	-54.83	65.90	1821.31	-50.01	70.61	1593.09	-44.67	51.04	1655.78	-100.42	86.56	2951.00	34.12	1257.41	0.00	0.00	0.00	1906.88	48.65	1621.91	1908.89	-98.90	1612.65	1747.64	-94.50	1695.26	1813.93	34.77	1715.68	0.00	0.00	0.00	1096.14	1863.60	53.22	0.00
9.38000	1662.25	132.07	69.80	1626.37	112.14	85.80	1425.88	46.93	163.90	1489.06	120.57	171.53	1872.46	-54.58	65.45	1821.31	-49.80	70.33	1592.63	-44.96	51.39	1655.96	-100.19	86.66	2951.00	34.12	1257.41	0.00	0.00	0.00	1909.38	48.56	1621.96	1911.16	-99.17	1612.79	1747.64	-94.50	1695.26	1816.67	34.55	1715.87	0.00	0.00	0.00	1097.76	1864.58	53.11	0.00
9.39000	1673.79	134.17	70.31	1636.82	114.18	85.21	1434.84	49.57	158.68	1497.66	122.59	168.37	1872.68	-54.55	64.84	1821.26	-49.78	70.04	1592.63	-44.83	51.45	1656.17	-100.01	86.82	2951.00	34.12	1257.41	0.00	0.00	0.00	1912.39	48.22	1622.11	1913.38	-99.44	1612.96	1747.64	-94.50	1695.26	1819.33	34.50	1716.00	0.00	0.00	0.00	1097.08	1864.09	52.94	0.00
9.40000	1685.18	136.26	70.50	1648.59	116.30	84.98	1443.23	51.91	153.65	1506.57	124.54	164.90	1872.87	-54.31	64.47	1821.41	-49.33	70.08	1592.83	-44.54	51.40	1656.78	-99.37	86.77	2951.00	34.12	1257.41	0.00	0.00	0.00	1914.45	48.11	1622.27	1916.49	-99.31	1613.00	1747.64	-94.50	1695.26	1822.27	34.00	1716.12	0.00	0.00	0.00	1096.42	1863.18	53.22	0.00
9.41000	1696.28	138.26	70.47	1659.73	118.29	84.37	1451.87	54.53	148.66	1515.81	126.21	161.08	1873.04	-54.11	64.04	1822.21	-49.94	69.55	1592.98	-44.13	51.32	1657.12	-98.94	86.72	2951.00	34.12	1257.41	0.00	0.00	0.00	1917.30	48.28	1622.36	1919.01	-99.27	1613.21	1747.64	-94.50	1695.26	1824.93	33.86	1716.34	0.00	0.00	0.00	1096.32	1864.20	52.85	0.00
9.42000	1707.41	139.89	68.46	1670.52	120.36	83.43	1461.43	56.72	143.05	1525.17	128.66	157.43	1873.07	-54.02	63.61	1821.98	-49.35	69.46	1592.53	-44.31	51.68	1657.60	-98.37	86.73	2951.00	34.12	1257.41	0.00	0.00	0.00	1919.68	48.41	1622.50	1921.78	-99.11	1613.30	1747.64	-94.50	1695.26	1827.44	34.02	1716.45	0.00	0.00	0.00	1097.95	1864.36	53.07	0.00
9.43000	1718.71	141.47	68.37	1681.91	122.32	82.70	1471.51	58.81	137.06	1534.75	130.95	153.58	1873.15	-54.05	63.17	1822.29	-49.31	69.37	1592.97	-43.82	51.64	1657.44	-98.59	86.93	2951.00	34.12	1257.41	0.00	0.00	0.00	1922.21	48.73	1622.57	1924.48	-99.17	1613.43	1747.64	-94.50	1695.26	1829.72	34.31	1716.43	0.00	0.00	0.00	1096.94	1864.66	52.85	0.00
9.44000	1730.33	143.50	68.20	1693.50	124.27	82.02	1480.28	61.98	132.11	1544.58	133.21	149.69	1873.27	-54.18	62.58	1821.87	-48.80	69.31	1592.42	-44.23	51.97	1657.29	-98.82	87.30	2951.00	34.12	1257.41	0.00	0.00	0.00	1924.97	48.61	1622.70	1926.78	-98.99	1613.64	1747.64	-94.50	1695.26	1832.14	34.80	1716.49	0.00	0.00	0.00	1097.62	1863.78	53.20	0.00
9.45000	1741.67	145.10	68.13	1705.05	126.35	81.30	1489.88	64.34	126.96	1554.21	135.98	146.04	1873.20	-53.98	62.27	1822.47	-48.86	69.15	1593.00	-43.41	51.66	1657.50	-98.63	87.36	2951.00	34.12	1257.41	0.00	0.00	0.00	1927.27	48.90	1622.78	1928.75	-98.77	1613.85	1747.64	-94.50	1695.26	1834.76	34.72	1716.66	0.00	0.00	0.00	1097.63	1863.39	53.54	0.00
9.46000	1753.57	146.98	68.03	1716.18	128.34	80.33	1500.21	65.47	121.42	1564.07	138.50	142.32	1873.44	-54.13	61.81	1822.15	-48.41	69.07	1592.92	-43.23	51.74	1658.47	-97.60	86.97	2951.00	34.12	1257.41	0.00	0.00	0.00	1929.29	49.27	1622.96	1931.59	-98.33	1613.94	1747.64	-94.50	1695.26	1837.01	35.26	1716.65	0.00	0.00	0.00	1098.05	1863.49	53.50	0.00
9.47000	1764.79	149.06	67.55	1727.80	130.40	79.58	1510.77	66.78	115.95	1574.07	140.80	138.68	1873.04	-53.59	61.75	1822.47	-48.65	68.80	1592.99	-43.09	51.63	1658.53	-97.51	87.06	2951.00	34.12	1257.41	0.00	0.00	0.00	1932.17	49.53	1623.01	1934.13	-97.91	1614.09	1747.64	-94.50	1695.26	1839.43	35.63	1716.75	0.00	0.00	0.00	1098.17	1863.14	53.59	0.00
9.48000	1776.06	150.72	67.59	1739.11	132.46	78.89	1520.70	69.97	111.09	1584.26	142.95	135.12	1873.50	-53.67	61.58	1822.88	-48.79	68.69	1593.38	-42.77	51.59	1658.07	-97.93	87.41	2951.00	34.12	1257.41	0.00	0.00	0.00	1934.79	50.12	1623.04	1937.09	-97.48	1614.18	1747.64	-94.50	1695.26	1841.67	36.29	1716.85	0.00	0.00	0.00	1096.92	1862.29	53.82	0.00
9.49000	1787.76	152.91	67.57	1750.18	134.46	78.32	1531.65	72.64	105.83	1594.35	145.33	131.84	1873.38	-53.63	61.27	1822.73	-48.58	68.62	1594.59	-41.11	52.16	1658.31	-97.62	87.39	2951.00	34.12	1257.41	0.00	0.00	0.00	1936.82	50.89	1623.09	1938.98	-96.95	1614.38	1747.64	-94.50	1695.26	1844.19	36.79	1716.83	0.00	0.00	0.00	1097.84	1862.84	53.49	0.00
9.50000	1799.79	154.60	68.28	1761.22	136.29	77.97	1541.17	75.07	101.64	1604.37	147.81	128.76	1873.84	-53.54	61.28	1822.97	-48.76	68.39	1594.86	-40.75	52.17	1658.23	-97.88	87.63	2951.00	34.12	1257.41	0.00	0.00	0.00	1939.48	51.10	1623.23	1941.53	-96.41	1614.45	1747.64	-94.50	1695.26	1847.09	36.79	1716.95	0.00	0.00	0.00	1097.64	1863.06	53.55	0.00
9.51000	1811.65	156.48	72.32	1772.80	138.01	78.05	1551.55	76.50	97.13	1614.25	150.36	125.86	1873.92	-53.56	60.98	1822.50	-48.85	71.05	1594.70	-40.09	52.35	1658.36	-97.67	87.73	2951.00	34.12	1257.41	0.00	0.00	0.00	1941.96	51.89	1623.27	1944.29	-95.83	1614.48	1747.64	-94.50	1695.26	1849.73	37.18	1717.01	0.00	0.00	0.00	1096.52	1863.67	53.09	0.00
9.52000	1822.77	157.82	73.17	1783.79	139.48	78.00	1561.93	79.54	92.89	1624.49	152.22	122.87	1874.16	-53.89	60.62	1822.31	-48.86	71.19	1594.98	-40.51	52.29	1659.00	-96.98	87.51	2951.00	34.12	1257.41	0.00	0.00	0.00	1943.98	52.87	1623.32	1946.82	-95.14	1614.53	1747.64	-94.50	1695.26	1851.88	38.15	1717.11	0.00	0.00	0.00	1096.89	1864.69	52.80	0.00
9.53000	1833.78	158.91	73.98	1794.36	140.72	77.99	1571.91	82.34	88.82	1634.68	154.27	120.00	1874.35	-53.83	60.51	1822.62	-48.84	71.17	1595.72	-40.43	51.95	1659.04	-96.93	87.65	2951.00	34.12	1257.41	0.00	0.00	0.00	1946.92	53.42	1623.26	1949.13	-94.40	1614.64	1747.64	-94.50	1695.26	1854.32	39.06	1717.08	0.00	0.00	0.00	1096.68	1864.06	52.97	0.00
9.54000	1844.46	159.84	74.71	1805.53	141.92	78.29	1582.22	83.01	84.82	1644.72	156.27	117.31	1874.58	-53.61	60.57	1822.92	-48.85	71.18	1595.30	-40.46	52.33	1659.20	-96.85	87.81	2951.00	34.12	1257.41	0.00	0.00	0.00	1949.39	53.88	1623.39	1951.41	-93.49	1614.73	1747.64	-94.50	1695.26	1856.78	39.95	1717.13	0.00	0.00	0.00	1096.12	1863.66	53.03	0.00
9.55000	1855.81	160.60	75.91	1816.66	142.88	78.74	1592.56	86.09	80.83	1654.96	158.04	114.56	1873.45	-54.17	63.87	1822.98	-48.75	71.21	1595.26	-39.96	52.55	1658.84	-97.27	88.18	2951.00	34.12	1257.41	0.00	0.00	0.00	1951.62	55.09	1623.38	1954.12	-92.58	1614.81	1747.64	-94.50	1695.26	1858.62	41.66	1717.09	0.00	0.00	0.00	1096.17	1864.68	52.53	0.00
9.56000	1866.73	161.26	77.03	1826.96	143.91	78.99	1602.49	88.40	77.29	1665.36	159.52	111.98	1873.30	-54.16	63.81	1823.04	-48.72	71.15	1595.32	-39.72	52.74	1659.38	-96.63	88.07	2951.00	34.12	1257.41	0.00	0.00	0.00	1954.08	55.76	1623.50	1956.34	-91.69	1614.97	1747.64	-94.50	1695.26	1860.89	42.80	1717.09	0.00	0.00	0.00	1096.41	1862.53	53.40	0.00
9.57000	1876.94	162.09	77.97	1837.15	144.92	79.36	1612.88	89.25	73.61	1675.21	161.43	109.65	1873.96	-54.21	63.85	1823.13	-48.79	71.09	1595.32	-40.00	52.86	1659.69	-96.32	88.19	2951.00	34.12	1257.41	0.00	0.00	0.00	1956.29	56.87	1623.63	1958.84	-90.65	1615.02	1747.64	-94.50	1695.26	1863.33	43.78	1717.14	0.00	0.00	0.00	1096.03	1863.19	53.05	0.00
9.58000	1887.14	162.96	79.19	1847.54	146.07	79.96	1621.58	93.05	70.81	1685.26	163.01	107.26	1874.07	-54.23	63.66	1823.41	-48.69	71.16	1595.42	-40.06	53.00	1660.10	-95.94	88.13	2951.00	34.12	1257.41	0.00	0.00	0.00	1958.36	58.53	1623.54	1960.75	-89.54	1615.18	1747.64	-94.50	1695.26	1866.18	44.40	1717.20	0.00	0.00	0.00	1097.17	1863.82	53.18	0.00
9.59000	1897.99	164.03	80.87	1857.87	147.33	80.72	1631.68	93.90	67.51	1694.92	164.30	105.12	1873.84	-54.37	63.37	1823.58	-48.64	71.10	1595.28	-39.78	53.26	1659.72	-96.44	88.62	2951.00	34.12	1257.41	0.00	0.00	0.00	1961.00	59.56	1623.62	1963.12	-88.50	1615.22	1747.64	-94.50	1695.26	1868.54	45.58	1717.14	0.00	0.00	0.00	1098.01	1862.66	53.72	0.00
9.60000	1907.53	165.35	82.15	1867.47	148.57	81.36	1641.27	95.36	64.45	1704.15	165.68	103.11	1874.63	-54.28	63.51	1823.79	-48.55	71.14	1595.48	-39.79	53.32	1659.98	-96.13	88.67	2951.00	34.12	1257.41	0.00	0.00	0.00	1963.23	60.45	1623.72	1965.52	-87.31	1615.28	1747.64	-94.50	1695.26	1870.78	47.01	1717.08	0.00	0.00	0.00	1097.77	1863.05	53.53	0.00
9.61000	1916.73	166.46	83.46	1876.70	149.90	82.02	1650.25	97.11	61.83	1712.84	167.13	101.52	1874.51	-54.30	63.24	1823.52	-48.49	70.94	1595.55	-39.93	53.45	1660.70	-95.44	88.62	2951.00	34.12	1257.41	0.00	0.00	0.00	1965.51	62.08	1623.57	1967.95	-85.96	1615.26	1747.64	-94.50	1695.26	1873.49	47.95	1717.15	0.00	0.00	0.00	1096.90	1864.25	53.07	0.00
9.62000	1925.14	167.92	84.44	1885.17	151.24	82.48	1659.77	97.40	58.89	1721.48	167.88	99.81	1874.77	-54.33	63.14	1823.37	-48.55	70.79	1595.60	-39.75	53.67	1660.24	-95.77	88.98	2951.00	34.12	1257.41	0.00	0.00	0.00	1968.13	63.38	1623.48	1970.19	-84.61	1615.28	1747.64	-94.50	1695.26	1875.61	49.70	1716.96	0.00	0.00	0.00	1096.67	1861.27	54.08	0.00
9.63000	1933.49	169.06	85.23	1893.18	152.42	82.64	1667.55	99.28	57.59	1729.48	168.78	98.33	1874.80	-54.33	63.00	1823.66	-48.40	70.86	1595.69	-39.63	53.85	1660.57	-95.57	89.18	2951.00	34.12	1257.41	0.00	0.00	0.00	1970.82	64.50	1623.35	1972.99	-83.17	1615.20	1747.64	-94.50	1695.26	1878.27	50.65	1716.86	0.00	0.00	0.00	1097.09	1863.21	53.40	0.00
9.64000	1940.91	170.21	85.10	1901.33	153.57	82.61	1675.27	99.44	55.92	1737.07	169.25	96.83	1874.94	-54.25	62.88	1823.66	-48.27	70.75	1595.82	-39.57	53.96	1660.83	-95.30	89.27	2951.00	34.12	1257.41	0.00	0.00	0.00	1972.36	66.15	1623.24	1974.84	-81.78	1615.17	1747.64	-94.50	1695.26	1880.32	52.77	1716.60	0.00	0.00	0.00	1097.49	1863.53	53.28	0.00
9.65000	1948.32	171.28	84.10	1908.77	154.48	81.66	1682.58	99.70	54.85	1744.28	169.58	95.39	1875.27	-54.36	62.89	1823.83	-48.18	70.80	1595.69	-39.07	54.25	1660.87	-95.20	89.46	2951.00	34.12	1257.41	0.00	0.00	0.00	1974.89	67.44	1622.95	1977.17	-80.23	1615.07	1747.64	-94.50	1695.26	1882.61	54.44	1716.41	0.00	0.00	0.00	1096.62	1863.11	53.34	0.00
9.66000	1954.65	172.12	81.52	1914.98	155.01	79.25	1689.54	98.40	54.62	1750.89	169.60	94.09	1875.33	-54.25	62.81	1823.68	-48.19	70.67	1596.09	-39.23	54.10	1661.53	-94.49	89.34	2951.00	34.12	1257.41	0.00	0.00	0.00	1976.89	69.40	1622.62	1979.01	-78.65	1614.94	1747.64	-94.50	1695.26	1884.49	56.54	1716.11	0.00	0.00	0.00	1097.28	1863.49	53.37	0.00
9.67000	1959.39	172.85	75.88	1918.40	154.52	76.07	1692.50	98.07	56.71	1755.65	169.55	94.20	1875.28	-54.28	62.58	1824.08	-48.05	70.80	1596.02	-39.25	54.32	1661.32	-94.75	89.68	2951.00	34.12	1257.41	0.00	0.00	0.00	1979.13	70.78	1622.36	1981.02	-77.03	1614.81	1747.64	-94.50	1695.26	1887.17	57.81	1715.83	0.00	0.00	0.00	1096.69	1863.61	53.14	0.00
9.68000	1960.06	173.13	74.70	1919.40	154.71	74.62	1693.97	95.98	57.45	1757.50	168.92	94.74	1875.34	-54.30	62.48	1824.08	-48.06	70.78	1596.18	-39.17	54.42	1661.61	-94.37	89.75	2951.00	34.12	1257.41	0.00	0.00	0.00	1981.56	72.32	1622.03	1983.59	-75.32	1614.55	1747.64	-94.50	1695.26	1888.97	60.29	1715.40	0.00	0.00	0.00	1096.59	1863.90	53.06	0.00
9.69000	1959.64	174.33	74.20	1919.16	155.74	74.49	1694.04	94.87	57.62	1756.55	167.77	94.88	1875.18	-54.22	62.30	1823.86	-48.00	70.56	1596.18	-39.01	54.70	1661.27	-94.73	90.22	2951.00	34.12	1257.41	0.00	0.00	0.00	1983.66	74.10	1621.66	1985.62	-73.61	1614.28	1747.64	-94.50	1695.26	1891.16	62.12	1715.12	0.00	0.00	0.00	1097.01	1862.88	53.49	0.00
9.70000	1959.90	175.43	73.66	1918.51	156.66	74.18	1694.10	93.40	57.10	1755.21	166.68	94.47	1875.81	-54.20	62.41	1824.11	-47.89	70.62	1595.94	-39.20	55.06	1661.33	-94.79	90.50	2951.00	34.12	1257.41	0.00	0.00	0.00	1985.11	76.09	1621.45	1987.46	-71.86	1614.09	1747.64	-94.50	1695.26	1893.37	64.04	1714.90	0.00	0.00	0.00	1097.44	1863.32	53.34	0.00
9.71000	1960.45	175.52	72.55	1918.63	156.71	73.82	1694.56	93.65	56.64	1754.92	166.34	94.08	1875.29	-54.23	62.02	1824.43	-47.72	70.67	1596.29	-38.60	55.24	1662.65	-93.40	90.26	2951.00	34.12	1257.41	0.00	0.00	0.00	1987.07	77.71	1621.18	1989.00	-70.04	1613.94	1747.64	-94.50	1695.26	1895.10	66.35	1714.60	0.00	0.00	0.00	1096.26	1864.34	52.74	0.00
9.72000	1960.90	175.96	70.83	1918.28	156.99	73.01	1694.51	93.41	56.28	1755.34	166.76	93.69	1875.74	-54.17	62.03	1824.31	-47.74	70.53	1596.52	-38.94	55.45	1662.30	-93.68	90.82	2951.00	34.12	1257.41	0.00	0.00	0.00	1988.89	79.69	1620.90	1990.70	-68.20	1613.78	1747.64	-94.50	1695.26	1897.46	68.06	1714.48	0.00	0.00	0.00	1095.87	1864.31	52.66	0.00
9.73000	1961.25	176.66	69.38	1918.35	157.53	72.49	1694.15	94.32	56.68	1756.35	166.79	93.09	1875.78	-54.17	61.85	1824.30	-47.62	70.45	1596.76	-38.36	55.66	1662.50	-93.57	91.18	2951.00	34.12	1257.41	0.00	0.00	0.00	1991.34	81.31	1620.73	1992.86	-66.12	1613.62	1747.64	-94.50	1695.26	1899.32	70.17	1714.27	0.00	0.00	0.00	1095.96	1863.36	53.04	0.00
9.74000	1962.52	176.90	69.01	1918.58	157.61	72.26	1695.41	93.55	56.08	1755.94	167.83	93.27	1876.15	-54.11	61.80	1824.75	-47.55	70.56	1596.98	-38.28	55.97	1662.74	-93.44	91.58	2951.00	34.12	1257.41	0.00	0.00	0.00	1993.59	83.27	1620.54	1994.50	-64.19	1613.62	1747.64	-94.50	1695.26	1901.08	72.53	1714.24	0.00	0.00	0.00	1096.13	1863.17	53.15	0.00
9.75000	1962.47	176.84	68.50	1918.71	157.48	72.11	1694.55	94.11	56.41	1756.08	167.55	93.10	1875.97	-54.20	61.64	1824.85	-47.32	70.50	1597.02	-37.95	56.43	1663.03	-93.32	92.03	2951.00	34.12	1257.41	0.00	0.00	0.00	1995.10	85.49	1620.52	1995.64	-62.32	1613.75	1747.64	-94.50	1695.26	1902.94	74.83	1714.22	0.00	0.00	0.00	1097.24	1862.70	53.76	0.00
9.76000	1962.66	176.90	67.95	1918.86	157.42	71.92	1694.49	94.18	56.54	1756.23	167.34	92.99	1876.22	-54.19	61.56	1824.98	-47.19	70.48	1597.17	-38.16	56.86	1663.57	-92.82	92.30	2951.00	34.12	1257.41	0.00	0.00	0.00	1996.41	87.91	1620.49	1997.18	-60.33	1613.94	1747.64	-94.50	1695.26	1904.60	77.27	1714.22	0.00	0.00	0.00	1095.67	1863.48	53.16	0.00
9.77000	1962.44	177.12	67.24	1918.75	157.39	71.56	1694.71	93.46	56.53	1756.60	167.21	92.95	1876.41	-54.13	61.45	1825.05	-47.14	70.37	1597.43	-37.97	57.29	1663.26	-93.27	93.13	2951.00	34.12	1257.41	0.00	0.00	0.00	1998.75	89.61	1620.71	1998.86	-58.19	1614.22	1747.64	-94.50	1695.26	1906.92	78.86	1714.39	0.00	0.00	0.00	1096.47	1863.98	53.11	0.00
9.78000	1963.17	177.12	67.05	1918.93	157.33	71.44	1694.63	94.41	56.62	1756.82	166.98	92.85	1876.36	-54.13	61.30	1825.14	-47.02	70.31	1597.35	-37.34	58.15	1663.47	-93.17	93.70	2951.00	34.12	1257.41	0.00	0.00	0.00	2000.31	91.62	1620.99	2000.40	-56.28	1614.60	1747.64	-94.50	1695.26	1908.33	81.55	1714.60	0.00	0.00	0.00	1095.76	1863.58	53.08	0.00
9.79000	1963.16	177.13	66.72	1918.96	157.31	71.34	1695.40	94.46	56.27	1756.82	167.11	92.88	1876.31	-54.20	61.05	1825.38	-46.95	70.29	1597.80	-37.18	58.55	1663.98	-92.77	94.11	2951.00	34.12	1257.41	0.00	0.00	0.00	2001.91	93.53	1621.38	2001.87	-54.37	1615.10	1747.64	-94.50	1695.26	1909.73	84.10	1714.84	0.00	0.00	0.00	1095.45	1864.31	52.74	0.00
9.80000	1963.01	177.03	66.37	1919.04	157.20	71.22	1694.63	94.69	56.72	1756.83	166.93	92.83	1877.02	-54.05	61.21	1825.74	-46.76	70.38	1598.26	-36.84	59.12	1663.99	-93.03	94.85	2951.00	34.12	1257.41	0.00	0.00	0.00	2003.84	95.51	1621.69	2002.99	-52.42	1615.56	1747.64	-94.50	1695.26	1911.72	86.03	1715.17	0.00	0.00	0.00	1096.68	1864.01	53.04	0.00
9.81000	1963.02	177.06	66.19	1919.04	157.15	71.10	1695.10	93.91	56.41	1756.89	166.95	92.76	1876.87	-54.24	60.94	1825.78	-46.71	70.27	1598.42	-36.89	59.82	1664.39	-92.78	95.37	2951.00	34.12	1257.41	0.00	0.00	0.00	2005.16	97.74	1622.04	2004.99	-50.27	1616.12	1747.64	-94.50	1695.26	1913.38	88.27	1715.43	0.00	0.00	0.00	1096.31	1863.73	53.09	0.00
9.82000	1963.74	176.96	66.37	1919.53	157.19	71.26	1695.31	94.08	56.32	1757.17	166.63	92.61	1876.90	-54.21	60.77	1826.13	-46.64	70.32	1598.88	-36.54	60.53	1664.46	-92.92	96.12	2951.00	34.12	1257.41	0.00	0.00	0.00	2006.87	99.80	1622.43	2006.15	-48.27	1616.73	1747.64	-94.50	1695.26	1914.38	91.31	1715.73	0.00	0.00	0.00	1095.47	1863.88	52.85	0.00
9.83000	1963.36	177.07	66.08	1919.16	157.19	71.05	1695.39	93.26	56.26	1756.78	167.26	92.81	1877.55	-54.27	60.87	1826.38	-46.61	70.34	1598.85	-36.29	61.52	1664.96	-92.58	96.55	2951.00	34.12	1257.41	0.00	0.00	0.00	2008.53	101.55	1622.96	2007.46	-46.32	1617.23	1747.64	-94.50	1695.26	1915.81	93.71	1716.09	0.00	0.00	0.00	1096.47	1863.33	53.19	0.00
9.84000	1963.55	177.07	66.09	1919.04	157.20	70.96	1695.52	92.82	56.01	1757.01	167.01	92.55	1877.46	-54.36	60.62	1826.52	-46.74	70.28	1599.00	-36.10	62.39	1665.62	-92.13	97.13	2951.00	34.12	1257.41	0.00	0.00	0.00	2009.79	103.75	1623.39	2008.73	-44.20	1617.81	1747.64	-94.50	1695.26	1917.43	95.72	1716.49	0.00	0.00	0.00	1095.26	1864.15	52.72	0.00
9.85000	1963.38	177.09	65.98	1918.76	157.26	70.88	1695.40	93.48	56.19	1756.90	167.10	92.47	1877.47	-54.25	60.40	1826.74	-46.71	70.29	1599.44	-36.36	63.15	1666.07	-92.01	97.69	2951.00	34.12	1257.41	0.00	0.00	0.00	2011.56	105.50	1623.93	2010.30	-42.16	1618.40	1747.64	-94.50	1695.26	1918.58	98.38	1716.90	0.00	0.00	0.00	1096.08	1863.34	53.20	0.00
9.86000	1963.46	177.09	65.95	1919.29	157.39	71.11	1695.35	93.46	55.97	1756.71	167.33	92.33	1878.08	-54.28	60.55	1827.38	-46.57	70.45	1599.59	-36.03	64.00	1666.49	-91.90	98.25	2951.00	34.12	1257.41	0.00	0.00	0.00	2012.66	107.69	1624.37	2011.48	-40.23	1618.98	1747.64	-94.50	1695.26	1920.04	100.44	1717.28	0.00	0.00	0.00	1096.01	1863.63	53.04	0.00
9.87000	1963.16	177.06	65.81	1918.91	157.41	70.97	1694.95	94.66	56.22	1756.56	167.49	92.30	1878.34	-54.25	60.54	1827.21	-46.67	70.31	1599.85	-36.46	64.78	1666.58	-92.01	98.91	2951.00	34.12	1257.41	0.00	0.00	0.00	2014.15	110.06	1624.75	2012.99	-38.26	1619.56	1747.64	-94.50	1695.26	1921.75	102.06	1717.77	0.00	0.00	0.00	1096.29	1862.80	53.35	0.00
9.88000	1963.19	177.14	65.76	1918.81	157.44	70.91	1695.15	93.99	55.95	1756.51	167.57	92.19	1877.84	-54.42	60.16	1827.50	-46.67	70.36	1600.22	-36.27	65.56	1666.54	-92.24	99.56	2951.00	34.12	1257.41	0.00	0.00	0.00	2016.01	111.51	1625.28	2013.98	-36.28	1620.22	1747.64	-94.50	1695.26	1922.97	104.37	1718.07	0.00	0.00	0.00	1096.30	1863.44	53.09	0.00
9.89000	1963.45	177.09	65.80	1918.94	157.53	70.91	1694.84	93.98	56.20	1756.77	167.21	91.93	1878.04	-54.36	60.14	1827.43	-46.67	70.18	1599.99	-36.40	66.58	1666.94	-92.12	100.14	2951.00	34.12	1257.41	0.00	0.00	0.00	2017.24	113.47	1625.80	2015.13	-34.30	1620.87	1747.64	-94.50	1695.26	1923.91	106.93	1718.38	0.00	0.00	0.00	1096.58	1864.19	52.88	0.00
9.90000	1963.08	177.12	65.63	1918.84	157.53	70.87	1694.78	94.64	56.12	1756.60	167.33	91.90	1878.24	-54.39	60.05	1827.70	-46.68	70.22	1600.33	-36.64	67.24	1667.42	-91.98	100.69	2951.00	34.12	1257.41	0.00	0.00	0.00	2018.29	115.40	1626.21	2016.25	-32.37	1621.42	1747.64	-94.50	1695.26	1925.14	109.04	1718.68	0.00	0.00	0.00	1096.05	1864.49	52.83	0.00
9.91000	1963.62	177.13	65.83	1919.02	157.54	70.88	1695.23	94.25	55.89	1756.85	167.06	91.72	1878.56	-54.43	60.05	1827.70	-46.70	70.13	1600.50	-36.83	67.94	1667.66	-91.88	101.19	2951.00	34.12	1257.41	0.00	0.00	0.00	2019.74	117.31	1626.66	2017.47	-30.44	1622.03	1747.64	-94.50	1695.26	1926.28	111.30	1719.02	0.00	0.00	0.00	1096.24	1863.40	53.13	0.00
9.92000	1963.12	177.13	65.43	1918.91	157.58	70.81	1694.94	94.78	56.10	1756.41	167.67	91.93	1878.48	-54.37	59.83	1828.39	-46.66	70.37	1600.36	-36.20	68.90	1668.48	-91.36	101.47	2951.00	34.12	1257.41	0.00	0.00	0.00	2021.09	118.97	1627.09	2018.45	-28.49	1622.64	1747.64	-94.50	1695.26	1927.82	112.85	1719.41	0.00	0.00	0.00	1095.99	1864.21	52.86	0.00
9.93000	1963.22	177.13	65.41	1918.88	157.54	70.72	1694.92	94.78	56.14	1756.60	167.51	91.77	1878.81	-54.45	59.87	1828.19	-46.67	70.17	1600.86	-36.71	69.39	1668.54	-91.52	102.02	2951.00	34.12	1257.41	0.00	0.00	0.00	2022.27	120.89	1627.58	2019.24	-26.60	1623.22	1747.64	-94.50	1695.26	1928.70	115.28	1719.55	0.00	0.00	0.00	1095.54	1863.44	52.95	0.00
9.94000	1963.30	177.12	65.33	1919.21	157.53	70.82	1695.40	94.26	55.72	1756.62	167.52	91.70	1879.00	-54.47	59.84	1828.51	-46.61	70.24	1601.08	-36.86	70.09	1669.08	-91.13	102.40	2951.00	34.12	1257.41	0.00	0.00	0.00	2023.72	123.02	1627.84	2019.94	-24.79	1623.74	1747.64	-94.50	1695.26	1929.76	117.43	1719.71	0.00	0.00	0.00	1095.93	1863.73	52.83	0.00
9.95000	1963.44	177.18	65.34	1918.89	157.55	70.66	1695.17	94.77	55.83	1756.72	167.30	91.59	1879.28	-54.48	59.81	1828.83	-46.65	70.35	1601.07	-36.65	70.92	1668.94	-91.64	103.13	2951.00	34.12	1257.41	0.00	0.00	0.00	2024.74	125.29	1628.07	2021.55	-22.83	1624.08	1747.64	-94.50	1695.26	1930.52	119.97	1719.85	0.00	0.00	0.00	1096.25	1864.04	52.85	0.00
9.96000	1963.12	177.26	65.12	1918.84	157.53	70.58	1695.43	94.48	55.79	1756.28	167.97	91.87	1879.23	-54.53	59.65	1829.00	-46.67	70.35	1601.29	-36.86	71.57	1669.48	-91.25	103.43	2951.00	34.12	1257.41	0.00	0.00	0.00	2026.42	126.78	1628.36	2022.08	-21.06	1624.64	1747.64	-94.50	1695.26	1931.52	122.21	1719.99	0.00	0.00	0.00	1096.26	1863.90	52.83	0.00
9.97000	1963.27	177.24	65.14	1918.85	157.52	70.60	1695.60	94.31	55.61	1756.46	167.75	91.66	1879.33	-54.51	59.57	1829.05	-46.67	70.27	1601.41	-36.54	72.33	1669.77	-91.07	103.87	2951.00	34.12	1257.41	0.00	0.00	0.00	2027.37	128.66	1628.67	2023.39	-19.21	1624.95	1747.64	-94.50	1695.26	1932.43	124.53	1720.02	0.00	0.00	0.00	1095.95	1863.35	52.92	0.00
9.98000	1963.37	177.15	65.11	1919.11	157.50	70.67	1695.33	94.24	55.88	1756.46	167.81	91.63	1879.55	-54.52	59.56	1829.31	-46.67	70.33	1601.95	-36.46	72.79	1670.30	-90.63	104.21	2951.00	34.12	1257.41	0.00	0.00	0.00	2028.73	130.50	1628.77	2024.59	-17.46	1625.24	1747.64	-94.50	1695.26	1933.57	126.47	1720.13	0.00	0.00	0.00	1095.94	1864.03	52.78	0.00
9.99000	1963.51	177.15	65.19	1919.11	157.50	70.68	1695.29	94.24	55.77	1756.66	167.55	91.48	1879.30	-54.57	59.37	1829.27	-46.69	70.22	1602.08	-36.51	73.52	1670.56	-90.67	104.69	2951.00	34.12	1257.41	0.00	0.00	0.00	2029.94	131.96	1629.04	2025.50	-15.66	1625.56	1747.64	-94.50	1695.26	1934.57	128.50	1720.34	0.00	0.00	0.00	1095.61	1863.27	53.07	0.00
10.00000	1963.56	177.18	65.14	1918.96	157.50	70.57	1695.55	94.22	55.38	1756.59	167.71	91.50	1879.38	-54.58	59.30	1829.40	-46.59	70.18	1602.37	-36.29	74.21	1670.36	-91.09	105.45	2951.00	34.12	1257.41	0.00	0.00	0.00	2030.14	134.05	1629.24	2026.01	-13.82	1625.90	1747.64	-94.50	1695.26	1935.61	130.55	1720.44	0.00	0.00	0.00	1096.29	1863.30	53.12	0.00
10.01000	1963.25	177.13	64.92	1918.67	157.54	70.43	1695.46	94.27	55.62	1756.72	167.47	91.29	1879.88	-54.60	59.35	1829.73	-46.56	70.28	1602.51	-36.04	74.89	1670.84	-90.82	105.81	2951.00	34.12	1257.41	0.00	0.00	0.00	2031.39	135.89	1629.31	2027.14	-12.01	1626.09	1747.64	-94.50	1695.26	1937.02	132.02	1720.60	0.00	0.00	0.00	1097.31	1863.26	53.30	0.00
10.02000	1963.46	177.28	64.99	1918.80	157.51	70.42	1695.04	94.46	55.91	1756.84	167.38	91.17	1880.16	-54.60	59.37	1829.81	-46.61	70.31	1602.82	-36.12	75.53	1671.87	-89.85	105.93	2951.00	34.12	1257.41	0.00	0.00	0.00	2038.57	140.45	1623.88	2028.29	-10.22	1626.36	1747.64	-94.50	1695.26	1937.71	134.31	1720.58	0.00	0.00	0.00	1096.31	1863.84	52.99	0.00
10.03000	1963.15	177.14	64.72	1918.70	157.49	70.33	1694.61	94.70	56.22	1756.63	167.70	91.26	1880.29	-54.52	59.37	1829.98	-46.50	70.25	1603.16	-36.02	76.13	1671.72	-90.26	106.55	2951.00	34.12	1257.41	0.00	0.00	0.00	2041.75	141.82	1622.87	2028.80	-8.60	1626.67	1747.64	-94.50	1695.26	1938.55	136.49	1720.64	0.00	0.00	0.00	1095.09	1863.52	52.95	0.00
10.04000	1962.81	177.16	64.49	1918.93	157.52	70.42	1694.77	94.67	55.92	1756.74	167.63	91.26	1880.56	-54.56	59.38	1830.39	-46.54	70.41	1603.56	-35.87	76.69	1672.58	-89.69	106.76	2951.00	34.12	1257.41	0.00	0.00	0.00	2042.75	143.76	1623.04	2029.61	-6.91	1626.92	1747.64	-94.50	1695.26	1939.85	137.91	1720.77	0.00	0.00	0.00	1096.40	1865.39	52.48	0.00
10.05000	1963.54	177.18	64.85	1918.87	157.53	70.32	1695.01	94.73	55.78	1756.64	167.76	91.21	1880.46	-54.73	59.20	1830.62	-46.44	70.47	1603.74	-35.84	77.38	1672.55	-90.01	107.36	2951.00	34.12	1257.41	0.00	0.00	0.00	2043.56	145.41	1623.15	2030.70	-5.13	1627.11	1747.64	-94.50	1695.26	1940.78	139.82	1720.90	0.00	0.00	0.00	1096.46	1864.19	52.91	0.00
10.06000	1963.21	177.05	64.59	1919.19	157.49	70.44	1695.32	94.68	55.78	1756.72	167.74	91.14	1880.78	-54.69	59.25	1830.68	-46.45	70.40	1603.87	-35.41	78.16	1672.72	-90.12	107.85	2951.00	34.12	1257.41	0.00	0.00	0.00	2043.54	148.41	1623.15	2031.74	-3.49	1627.34	1747.64	-94.50	1695.26	1941.82	141.49	1721.00	0.00	0.00	0.00	1096.34	1863.31	53.15	0.00
10.07000	1962.61	177.14	64.30	1918.85	157.53	70.27	1695.55	94.87	55.67	1756.25	168.33	91.35	1880.74	-54.73	59.14	1830.78	-46.60	70.36	1604.49	-35.65	78.66	1673.45	-89.64	108.11	2951.00	34.12	1257.41	0.00	0.00	0.00	2045.03	149.56	1623.31	2031.96	-1.92	1627.67	1747.64	-94.50	1695.26	1942.68	143.46	1721.00	0.00	0.00	0.00	1096.09	1863.45	53.12	0.00
10.08000	1963.25	177.25	64.59	1919.36	157.54	70.51	1695.17	95.40	56.01	1756.70	167.82	91.02	1880.68	-54.74	59.04	1830.44	-46.56	70.15	1604.70	-35.92	79.43	1673.50	-89.97	108.72	2951.00	34.12	1257.41	0.00	0.00	0.00	2046.31	150.76	1623.48	2032.93	-0.22	1627.88	1747.64	-94.50	1695.26	1943.62	145.15	1721.23	0.00	0.00	0.00	1096.71	1864.99	52.61	0.00
10.09000	1963.03	177.20	64.40	1918.94	157.60	70.23	1695.46	95.13	55.73	1756.93	167.58	90.94	1881.04	-54.75	59.09	1830.67	-46.60	70.17	1605.04	-35.50	80.09	1673.89	-89.89	109.19	2951.00	34.12	1257.41	0.00	0.00	0.00	2047.06	152.57	1623.66	2034.07	1.46	1628.05	1747.64	-94.50	1695.26	1944.39	147.16	1721.25	0.00	0.00	0.00	1097.59	1864.28	53.04	0.00
10.10000	1962.76	177.18	64.23	1918.87	157.55	70.15	1695.39	94.87	55.63	1756.76	167.75	90.97	1880.96	-54.84	58.93	1831.52	-46.59	70.44	1605.21	-35.58	80.83	1673.96	-90.28	109.87	2951.00	34.12	1257.41	0.00	0.00	0.00	2047.67	154.55	1623.75	2034.87	3.12	1628.24	1747.64	-94.50	1695.26	1945.36	148.81	1721.34	0.00	0.00	0.00	1096.16	1863.85	53.02	0.00
10.11000	1963.47	177.11	64.52	1919.33	157.56	70.33	1695.65	94.60	55.55	1756.73	167.94	90.96	1881.04	-54.86	58.89	1831.49	-46.58	70.36	1605.28	-35.78	81.64	1674.45	-90.06	110.24	2951.00	34.12	1257.41	0.00	0.00	0.00	2048.86	155.95	1623.81	2035.86	4.70	1628.41	1747.64	-94.50	1695.26	1946.63	150.02	1721.53	0.00	0.00	0.00	1095.50	1864.44	52.64	0.00
10.12000	1963.70	177.17	64.55	1919.26	157.59	70.29	1695.50	94.26	55.60	1756.89	167.74	90.80	1881.66	-54.83	59.03	1831.68	-46.63	70.36	1605.56	-35.82	82.45	1674.60	-90.40	110.92	2951.00	34.12	1257.41	0.00	0.00	0.00	2049.37	157.96	1623.81	2036.99	6.22	1628.57	1747.64	-94.50	1695.26	1947.04	152.34	1721.55	0.00	0.00	0.00	1095.56	1863.78	52.95	0.00
10.13000	1963.30	177.23	64.29	1919.26	157.61	70.27	1695.55	95.26	55.79	1756.68	168.13	90.98	1881.30	-54.90	58.79	1831.95	-46.64	70.36	1605.54	-35.53	83.38	1674.90	-90.53	111.46	2951.00	34.12	1257.41	0.00	0.00	0.00	2050.37	159.46	1623.97	2037.41	7.85	1628.82	1747.64	-94.50	1695.26	1948.30	153.62	1721.65	0.00	0.00	0.00	1096.44	1864.86	52.56	0.00
10.14000	1963.13	177.22	64.12	1919.13	157.67	70.17	1695.74	94.65	55.54	1756.74	168.09	90.92	1881.24	-54.99	58.65	1831.77	-46.74	70.26	1606.04	-35.96	84.04	1675.17	-90.66	111.97	2951.00	34.12	1257.41	0.00	0.00	0.00	2051.40	160.84	1624.08	2038.68	9.44	1628.94	1747.64	-94.50	1695.26	1949.09	155.30	1721.68	0.00	0.00	0.00	1096.11	1864.92	52.59	0.00
10.15000	1963.20	177.31	64.10	1919.01	157.60	70.08	1694.84	95.64	56.16	1756.72	168.21	90.95	1881.83	-54.92	58.81	1832.04	-46.81	70.30	1606.30	-36.16	84.77	1675.68	-90.59	112.42	2951.00	34.12	1257.41	0.00	0.00	0.00	2052.74	161.86	1624.25	2039.39	10.94	1629.11	1747.64	-94.50	1695.26	1949.74	157.27	1721.65	0.00	0.00	0.00	1097.39	1865.17	52.72	0.00
10.16000	1963.68	177.23	64.29	1919.21	157.63	70.14	1695.83	94.63	55.61	1756.70	168.30	90.90	1881.68	-54.94	58.70	1832.38	-46.79	70.40	1606.48	-36.03	85.53	1676.15	-90.45	112.79	2951.00	34.12	1257.41	0.00	0.00	0.00	2053.65	163.30	1624.27	2039.63	12.36	1629.38	1747.64	-94.50	1695.26	1950.67	158.59	1721.82	0.00	0.00	0.00	1096.83	1863.49	53.12	0.00
10.17000	1963.45	177.33	64.06	1919.10	157.64	70.09	1695.81	94.38	55.54	1756.69	168.44	90.99	1881.58	-54.96	58.52	1832.20	-46.91	70.20	1606.79	-36.06	86.26	1676.15	-90.82	113.41	2951.00	34.12	1257.41	0.00	0.00	0.00	2054.11	165.13	1624.33	2040.68	13.79	1629.51	1747.64	-94.50	1695.26	1951.38	160.41	1721.82	0.00	0.00	0.00	1096.18	1864.00	52.87	0.00
10.18000	1963.56	177.30	64.04	1919.00	157.61	70.00	1695.44	94.83	55.89	1757.03	168.00	90.74	1881.88	-54.99	58.56	1832.87	-46.91	70.44	1606.82	-36.11	87.05	1676.72	-90.46	113.62	2951.00	34.12	1257.41	0.00	0.00	0.00	2054.71	166.75	1624.48	2041.54	15.18	1629.65	1747.64	-94.50	1695.26	1952.68	161.41	1721.97	0.00	0.00	0.00	1096.07	1862.25	53.59	0.00
10.19000	1963.37	177.34	63.93	1919.15	157.67	70.06	1695.94	95.40	55.84	1756.85	168.38	90.90	1881.91	-54.94	58.52	1832.83	-46.90	70.37	1606.92	-36.21	87.74	1676.66	-91.05	114.31	2951.00	34.12	1257.41	0.00	0.00	0.00	2055.83	167.77	1624.64	2042.35	16.52	1629.79	1747.64	-94.50	1695.26	1953.62	162.76	1722.01	0.00	0.00	0.00	1095.87	1862.45	53.27	0.00
10.20000	1963.49	177.31	63.93	1919.16	157.65	70.03	1695.29	95.43	56.06	1756.94	168.24	90.85	1882.02	-54.96	58.49	1832.90	-46.90	70.33	1607.23	-35.97	88.32	1676.94	-91.20	114.85	2951.00	34.12	1257.41	0.00	0.00	0.00	2056.59	169.27	1624.62	2043.05	17.93	1629.98	1747.64	-94.50	1695.26	1954.17	164.59	1722.01	0.00	0.00	0.00	1096.92	1863.50	53.27	0.00
10.21000	1963.62	177.38	63.92	1919.11	157.62	69.97	1695.99	94.98	55.60	1757.07	168.17	90.76	1882.06	-55.04	58.40	1833.28	-46.89	70.38	1607.88	-36.00	88.71	1676.78	-91.62	115.51	2951.00	34.12	1257.41	0.00	0.00	0.00	2057.37	170.43	1624.76	2043.82	19.23	1630.06	1747.64	-94.50	1695.26	1954.94	165.95	1722.06	0.00	0.00	0.00	1096.69	1863.74	53.10	0.00
10.22000	1963.42	177.46	63.79	1919.11	157.64	69.96	1695.24	96.16	56.16	1756.68	168.77	90.95	1882.27	-54.98	58.43	1833.26	-46.95	70.30	1607.79	-35.60	89.44	1677.58	-91.05	115.61	2951.00	34.12	1257.41	0.00	0.00	0.00	2058.12	171.93	1624.82	2045.01	20.57	1630.05	1747.64	-94.50	1695.26	1955.68	167.35	1722.15	0.00	0.00	0.00	1096.08	1863.62	52.94	0.00
10.23000	1963.10	177.38	63.59	1919.44	157.60	70.09	1695.88	95.22	55.62	1756.86	168.53	90.81	1882.39	-55.01	58.42	1833.60	-46.93	70.40	1607.77	-35.49	90.11	1677.44	-91.45	116.16	2951.00	34.12	1257.41	0.00	0.00	0.00	2058.96	172.91	1624.87	2045.54	21.70	1630.17	1747.64	-94.50	1695.26	1956.12	169.08	1722.04	0.00	0.00	0.00	1095.28	1863.49	52.97	0.00
10.24000	1963.54	177.30	63.76	1919.20	157.66	69.97	1694.80	95.38	56.47	1756.82	168.75	90.86	1882.56	-55.07	58.40	1833.44	-46.97	70.27	1607.85	-35.37	90.69	1677.87	-91.23	116.37	2951.00	34.12	1257.41	0.00	0.00	0.00	2059.87	174.11	1624.90	2046.17	23.00	1630.23	1747.64	-94.50	1695.26	1957.01	170.16	1722.07	0.00	0.00	0.00	1096.60	1863.83	53.09	0.00
10.25000	1963.22	177.44	63.63	1919.16	157.61	69.95	1695.90	95.23	55.89	1756.79	168.82	90.87	1882.51	-55.04	58.31	1833.76	-46.97	70.33	1608.46	-35.74	90.86	1678.09	-91.18	116.75	2951.00	34.12	1257.41	0.00	0.00	0.00	2060.58	175.35	1624.87	2046.93	24.21	1630.26	1747.64	-94.50	1695.26	1958.03	171.10	1722.06	0.00	0.00	0.00	1097.04	1863.24	53.45	0.00
10.26000	1963.64	177.36	63.83	1919.35	157.64	70.00	1695.11	95.92	56.32	1756.78	168.72	90.79	1882.75	-55.04	58.31	1833.82	-46.88	70.29	1608.91	-35.84	91.24	1678.27	-91.26	117.10	2951.00	34.12	1257.41	0.00	0.00	0.00	2061.58	176.30	1624.94	2047.77	25.38	1630.28	1747.64	-94.50	1695.26	1959.01	172.23	1722.08	0.00	0.00	0.00	1096.53	1863.94	53.17	0.00
10.27000	1963.65	177.38	63.80	1919.06	157.59	69.88	1695.50	95.68	56.10	1756.72	168.94	90.86	1882.47	-55.08	58.13	1833.59	-46.95	70.11	1608.87	-35.53	91.81	1678.39	-91.26	117.49	2951.00	34.12	1257.41	0.00	0.00	0.00	2062.80	177.08	1624.88	2047.77	26.59	1630.39	1747.64	-94.50	1695.26	1959.65	173.56	1722.04	0.00	0.00	0.00	1095.35	1864.50	52.68	0.00
10.28000	1963.22	177.34	63.54	1919.18	157.61	69.94	1695.25	95.09	56.27	1756.88	168.60	90.68	1882.58	-55.06	58.10	1833.87	-47.02	70.16	1609.38	-35.90	92.06	1678.57	-91.36	117.84	2951.00	34.12	1257.41	0.00	0.00	0.00	2063.49	178.34	1624.67	2048.40	27.61	1630.48	1747.64	-94.50	1695.26	1960.29	174.90	1721.95	0.00	0.00	0.00	1095.37	1864.39	52.72	0.00
10.29000	1963.71	177.42	63.80	1919.25	157.56	69.95	1695.07	95.77	56.25	1757.04	168.45	90.65	1882.80	-55.00	58.15	1834.13	-46.98	70.22	1609.52	-35.33	92.52	1678.85	-91.27	118.07	2951.00	34.12	1257.41	0.00	0.00	0.00	2064.02	179.54	1624.77	2049.63	28.82	1630.38	1747.64	-94.50	1695.26	1961.02	176.07	1721.89	0.00	0.00	0.00	1096.46	1864.53	52.81	0.00
10.30000	1963.34	177.41	63.63	1919.40	157.65	70.06	1696.20	95.02	55.54	1756.62	169.07	90.80	1883.05	-55.03	58.22	1834.39	-46.97	70.24	1609.60	-35.08	92.92	1679.13	-91.20	118.30	2951.00	34.12	1257.41	0.00	0.00	0.00	2064.17	181.27	1624.56	2050.32	30.03	1630.38	1747.64	-94.50	1695.26	1961.78	177.13	1721.84	0.00	0.00	0.00	1095.77	1864.32	52.71	0.00
10.31000	1963.45	177.34	63.74	1919.15	157.63	69.96	1696.18	95.31	55.58	1757.23	168.24	90.46	1883.25	-55.00	58.24	1834.04	-46.99	70.05	1609.67	-35.02	93.46	1679.33	-91.08	118.66	2951.00	34.12	1257.41	0.00	0.00	0.00	2065.08	182.26	1624.57	2051.01	31.10	1630.35	1747.64	-94.50	1695.26	1962.36	178.53	1721.79	0.00	0.00	0.00	1095.51	1864.21	52.84	0.00
10.32000	1963.48	177.31	63.69	1919.25	157.65	69.97	1695.89	95.25	55.80	1757.15	168.38	90.48	1883.14	-55.10	58.12	1834.27	-47.07	70.03	1610.09	-35.26	93.64	1679.48	-91.15	118.94	2951.00	34.12	1257.41	0.00	0.00	0.00	2065.95	183.09	1624.53	2052.02	32.20	1630.32	1747.64	-94.50	1695.26	1963.02	179.64	1721.71	0.00	0.00	0.00	1095.22	1864.16	52.67	0.00
10.33000	1963.64	177.32	63.72	1919.23	157.65	69.95	1695.53	95.86	56.06	1756.73	168.93	90.71	1883.00	-55.10	58.03	1834.71	-47.08	70.15	1609.98	-34.67	94.18	1680.56	-90.29	118.75	2951.00	34.12	1257.41	0.00	0.00	0.00	2066.81	184.12	1624.39	2053.11	33.26	1630.29	1747.64	-94.50	1695.26	1963.93	180.34	1721.65	0.00	0.00	0.00	1095.25	1863.20	52.97	0.00
10.34000	1963.63	177.33	63.75	1919.34	157.63	69.96	1695.97	94.78	55.60	1756.95	168.68	90.65	1883.16	-55.14	58.03	1834.77	-47.04	70.15	1610.32	-35.10	94.48	1680.57	-90.42	119.04	2951.00	34.12	1257.41	0.00	0.00	0.00	2067.48	185.10	1624.30	2053.51	34.37	1630.27	1747.64	-94.50	1695.26	1964.38	181.70	1721.58	0.00	0.00	0.00	1095.54	1863.67	52.87	0.00
10.35000	1963.41	177.37	63.67	1919.15	157.64	69.85	1695.79	95.20	55.72	1756.87	168.78	90.70	1883.26	-55.11	58.06	1834.73	-47.10	70.05	1610.59	-35.17	94.72	1680.77	-90.45	119.30	2951.00	34.12	1257.41	0.00	0.00	0.00	2067.97	186.34	1624.20	2053.70	35.51	1630.24	1747.64	-94.50	1695.26	1965.00	182.79	1721.41	0.00	0.00	0.00	1096.83	1863.92	52.99	0.00
10.36000	1963.29	177.34	63.63	1919.35	157.59	69.97	1695.68	94.66	55.87	1756.90	168.75	90.64	1883.13	-55.16	57.97	1834.79	-47.11	70.08	1610.82	-35.11	95.14	1681.04	-90.29	119.48	2951.00	34.12	1257.41	0.00	0.00	0.00	2068.96	187.06	1624.13	2054.58	36.43	1630.13	1747.64	-94.50	1695.26	1965.77	183.75	1721.39	0.00	0.00	0.00	1096.36	1863.24	53.26	0.00
10.37000	1963.40	177.34	63.66	1919.24	157.65	69.90	1695.65	95.60	55.84	1756.70	169.15	90.74	1883.30	-55.17	57.96	1834.98	-47.07	70.04	1610.84	-34.72	95.60	1681.31	-90.22	119.71	2951.00	34.12	1257.41	0.00	0.00	0.00	2069.16	188.61	1624.08	2054.93	37.44	1629.99	1747.64	-94.50	1695.26	1966.64	184.50	1721.30	0.00	0.00	0.00	1095.99	1863.58	53.22	0.00
10.38000	1964.08	177.37	64.02	1919.20	157.56	69.89	1695.32	95.50	56.12	1756.99	168.68	90.52	1883.52	-55.19	58.03	1834.97	-47.04	69.97	1611.18	-35.00	95.78	1681.66	-90.03	119.91	2951.00	34.12	1257.41	0.00	0.00	0.00	2069.34	190.01	1623.97	2055.95	38.46	1629.84	1747.64	-94.50	1695.26	1967.08	185.65	1721.15	0.00	0.00	0.00	1096.54	1863.16	53.27	0.00
10.39000	1963.05	177.31	63.52	1919.11	157.61	69.85	1695.62	94.76	55.78	1756.92	168.96	90.64	1883.32	-55.14	57.84	1835.13	-47.03	70.02	1611.06	-34.35	96.30	1681.50	-90.38	120.40	2951.00	34.12	1257.41	0.00	0.00	0.00	2070.02	190.86	1623.79	2056.58	39.51	1629.74	1747.64	-94.50	1695.26	1967.36	187.04	1720.98	0.00	0.00	0.00	1095.93	1864.55	52.61	0.00
10.40000	1963.71	177.31	63.82	1919.18	157.60	69.85	1695.33	95.64	56.05	1757.04	168.64	90.51	1883.14	-55.17	57.67	1835.75	-46.93	70.20	1611.31	-34.73	96.59	1681.98	-90.00	120.39	2951.00	34.12	1257.41	0.00	0.00	0.00	2071.13	191.34	1623.72	2057.14	40.55	1629.62	1747.64	-94.50	1695.26	1968.35	187.70	1720.89	0.00	0.00	0.00	1095.92	1863.26	53.04	0.00
10.41000	1963.34	177.30	63.64	1919.12	157.56	69.80	1695.89	95.58	55.78	1757.07	168.64	90.47	1883.66	-55.13	57.90	1835.28	-47.02	69.96	1611.56	-34.68	96.94	1682.43	-89.66	120.46	2951.00	34.12	1257.41	0.00	0.00	0.00	2071.38	192.81	1623.38	2057.36	41.67	1629.54	1747.64	-94.50	1695.26	1969.05	188.47	1720.83	0.00	0.00	0.00	1096.69	1862.72	53.43	0.00
10.42000	1963.67	177.32	63.82	1919.10	157.54	69.78	1695.63	94.96	55.76	1756.67	169.25	90.77	1883.35	-55.16	57.72	1835.19	-46.93	69.87	1611.90	-34.90	97.12	1682.27	-90.05	120.88	2951.00	34.12	1257.41	0.00	0.00	0.00	2072.22	193.58	1623.15	2058.10	42.64	1629.34	1747.64	-94.50	1695.26	1969.35	189.87	1720.62	0.00	0.00	0.00	1096.73	1863.95	53.03	0.00
10.43000	1963.62	177.27	63.78	1919.05	157.58	69.74	1696.07	94.82	55.63	1756.89	168.94	90.53	1883.44	-55.14	57.73	1835.38	-47.08	69.88	1612.10	-34.70	97.45	1682.64	-89.75	121.06	2951.00	34.12	1257.41	0.00	0.00	0.00	2072.80	194.67	1623.05	2058.64	43.60	1629.19	1747.64	-94.50	1695.26	1970.00	190.84	1720.50	0.00	0.00	0.00	1095.30	1864.02	52.79	0.00
10.44000	1963.58	177.33	63.75	1919.13	157.60	69.77	1695.79	95.48	55.88	1756.83	169.01	90.59	1883.48	-55.18	57.76	1835.57	-47.02	69.91	1612.18	-34.68	97.83	1683.41	-89.17	121.08	2951.00	34.12	1257.41	0.00	0.00	0.00	2072.85	196.14	1623.01	2059.33	44.70	1629.06	1747.64	-94.50	1695.26	1970.33	191.99	1720.39	0.00	0.00	0.00	1096.14	1863.29	53.29	0.00
10.45000	1963.39	177.38	63.66	1919.19	157.63	69.79	1695.73	95.15	55.85	1756.96	168.94	90.56	1883.66	-55.19	57.77	1835.60	-46.94	69.88	1612.32	-34.19	98.28	1683.54	-89.09	121.28	2951.00	34.12	1257.41	0.00	0.00	0.00	2073.59	197.02	1622.84	2059.85	45.62	1628.82	1747.64	-94.50	1695.26	1970.95	192.97	1720.26	0.00	0.00	0.00	1096.23	1863.55	53.09	0.00
10.46000	1963.22	177.28	63.52	1918.98	157.59	69.69	1695.46	94.72	55.94	1756.91	168.98	90.55	1883.64	-55.17	57.66	1835.73	-47.00	69.82	1612.67	-34.45	98.52	1683.75	-89.13	121.55	2951.00	34.12	1257.41	0.00	0.00	0.00	2074.26	198.07	1622.63	2060.66	46.62	1628.69	1747.64	-94.50	1695.26	1971.72	193.68	1720.11	0.00	0.00	0.00	1095.93	1863.84	52.81	0.00
10.47000	1963.25	177.32	63.51	1919.14	157.58	69.75	1695.72	95.19	55.92	1756.83	169.01	90.52	1883.86	-55.18	57.70	1835.93	-46.92	69.87	1612.62	-34.52	99.01	1684.33	-88.61	121.63	2951.00	34.12	1257.41	0.00	0.00	0.00	2075.45	198.25	1622.55	2061.36	47.63	1628.49	1747.64	-94.50	1695.26	1972.43	194.46	1720.01	0.00	0.00	0.00	1096.10	1864.44	52.65	0.00
10.48000	1963.49	177.34	63.62	1919.57	157.61	69.96	1695.77	95.69	56.07	1757.19	168.53	90.35	1883.58	-55.21	57.52	1836.01	-46.89	69.84	1612.89	-34.32	99.43	1684.17	-89.06	122.13	2951.00	34.12	1257.41	0.00	0.00	0.00	2075.28	199.81	1622.34	2061.65	48.50	1628.40	1747.64	-94.50	1695.26	1973.01	195.38	1719.91	0.00	0.00	0.00	1097.24	1863.77	53.08	0.00
10.49000	1963.67	177.35	63.66	1919.38	157.57	69.86	1695.45	94.99	56.17	1756.89	169.18	90.57	1883.67	-55.23	57.57	1836.46	-46.95	69.97	1613.15	-34.82	99.81	1684.39	-89.04	122.44	2951.00	34.12	1257.41	0.00	0.00	0.00	2076.32	200.36	1622.24	2062.13	49.37	1628.21	1747.64	-94.50	1695.26	1973.08	196.84	1719.68	0.00	0.00	0.00	1095.97	1863.76	52.85	0.00
10.50000	1963.16	177.31	63.40	1919.23	157.60	69.76	1696.11	95.04	55.94	1757.21	168.75	90.39	1883.87	-55.30	57.56	1836.05	-46.91	69.73	1613.44	-34.53	100.19	1684.64	-88.48	122.47	2951.00	34.12	1257.41	0.00	0.00	0.00	2076.72	201.30	1621.98	2062.94	50.36	1628.00	1747.64	-94.50	1695.26	1973.86	197.61	1719.60	0.00	0.00	0.00	1095.92	1862.65	53.36	0.00
10.51000	1963.14	177.33	63.34	1919.00	157.64	69.66	1696.17	94.38	55.83	1757.18	168.74	90.41	1884.07	-55.22	57.59	1836.22	-46.94	69.70	1613.59	-34.44	100.75	1685.18	-88.55	122.97	2951.00	34.12	1257.41	0.00	0.00	0.00	2076.98	202.53	1621.83	2063.25	51.32	1627.88	1747.64	-94.50	1695.26	1974.40	198.53	1719.44	0.00	0.00	0.00	1095.90	1863.49	53.00	0.00
10.52000	1963.82	177.34	63.66	1919.29	157.60	69.76	1695.51	95.86	56.16	1757.30	168.69	90.34	1884.10	-55.23	57.54	1836.31	-46.88	69.64	1613.97	-34.69	101.17	1685.24	-88.85	123.38	2951.00	34.12	1257.41	0.00	0.00	0.00	2077.57	203.44	1621.62	2064.06	52.30	1627.67	1747.64	-94.50	1695.26	1974.85	199.53	1719.37	0.00	0.00	0.00	1095.21	1863.96	52.71	0.00
10.53000	1963.51	177.36	63.47	1919.11	157.60	69.67	1695.75	95.45	56.07	1757.07	169.03	90.46	1884.29	-55.26	57.55	1836.44	-46.92	69.66	1613.87	-34.16	101.89	1685.88	-88.41	123.55	2951.00	34.12	1257.41	0.00	0.00	0.00	2077.70	204.57	1621.47	2064.76	53.18	1627.61	1747.64	-94.50	1695.26	1975.61	200.08	1719.29	0.00	0.00	0.00	1096.83	1863.52	53.15	0.00
10.54000	1963.14	177.45	63.28	1919.28	157.58	69.70	1696.24	95.35	55.90	1757.02	169.27	90.55	1884.32	-55.29	57.50	1836.53	-46.89	69.62	1613.98	-34.21	102.48	1686.22	-88.31	123.86	2951.00	34.12	1257.41	0.00	0.00	0.00	2078.24	205.52	1621.37	2065.46	54.13	1627.46	1747.64	-94.50	1695.26	1976.16	201.00	1719.26	0.00	0.00	0.00	1097.67	1863.26	53.32	0.00
10.55000	1963.54	177.37	63.42	1919.38	157.61	69.71	1695.37	95.45	56.32	1757.19	169.02	90.43	1884.30	-55.31	57.46	1837.04	-46.82	69.72	1614.28	-34.46	102.93	1686.57	-88.22	124.20	2951.00	34.12	1257.41	0.00	0.00	0.00	2079.21	205.89	1621.30	2066.34	55.10	1627.33	1747.64	-94.50	1695.26	1976.61	201.82	1719.21	0.00	0.00	0.00	1096.89	1864.71	52.74	0.00
10.56000	1963.50	177.46	63.44	1919.25	157.59	69.64	1695.52	95.67	56.31	1757.38	168.83	90.32	1884.35	-55.32	57.44	1836.64	-46.88	69.47	1614.81	-34.65	103.36	1686.23	-88.24	124.60	2951.00	34.12	1257.41	0.00	0.00	0.00	2079.76	206.67	1621.31	2066.11	55.92	1627.31	1747.64	-94.50	1695.26	1977.41	202.36	1719.18	0.00	0.00	0.00	1096.16	1863.85	52.89	0.00
10.57000	1963.36	177.34	63.27	1919.46	157.63	69.73	1696.45	94.51	55.76	1757.16	169.15	90.46	1884.15	-55.34	57.30	1837.19	-46.82	69.64	1614.93	-34.62	103.91	1686.56	-88.63	125.13	2951.00	34.12	1257.41	0.00	0.00	0.00	2079.15	208.80	1621.03	2066.72	56.92	1627.16	1747.64	-94.50	1695.26	1977.41	203.61	1719.04	0.00	0.00	0.00	1096.06	1864.13	52.84	0.00
10.58000	1963.74	177.39	63.38	1919.36	157.58	69.70	1696.15	94.85	56.09	1757.28	169.10	90.38	1884.30	-55.34	57.30	1837.00	-46.82	69.48	1615.20	-33.90	104.55	1687.33	-88.25	125.31	2951.00	34.12	1257.41	0.00	0.00	0.00	2080.69	208.39	1621.18	2067.00	57.73	1627.15	1747.64	-94.50	1695.26	1977.78	204.64	1718.95	0.00	0.00	0.00	1095.98	1864.51	52.76	0.00
10.59000	1963.72	177.33	63.34	1919.49	157.65	69.73	1696.92	93.89	55.56	1757.30	169.13	90.36	1884.61	-55.32	57.38	1837.42	-46.78	69.55	1615.38	-34.23	105.08	1687.23	-88.26	125.76	2951.00	34.12	1257.41	0.00	0.00	0.00	2081.38	208.87	1621.04	2067.51	58.70	1627.12	1747.64	-94.50	1695.26	1978.31	205.34	1718.91	0.00	0.00	0.00	1095.45	1864.39	52.67	0.00
10.60000	1963.30	177.39	63.23	1919.29	157.58	69.60	1696.98	95.39	55.71	1757.05	169.55	90.58	1884.64	-55.34	57.31	1837.61	-46.75	69.52	1615.75	-34.24	105.55	1687.51	-88.49	126.25	2951.00	34.12	1257.41	0.00	0.00	0.00	2080.65	211.12	1620.82	2067.96	59.48	1627.05	1747.64	-94.50	1695.26	1978.95	205.81	1718.97	0.00	0.00	0.00	1095.27	1865.10	52.41	0.00
10.61000	1963.51	177.44	63.21	1919.61	157.63	69.73	1696.08	95.30	56.03	1757.28	169.25	90.41	1884.49	-55.38	57.17	1837.96	-46.73	69.59	1616.24	-34.02	105.95	1688.01	-88.34	126.50	2951.00	34.12	1257.41	0.00	0.00	0.00	2081.51	211.40	1620.90	2068.31	60.37	1627.01	1747.64	-94.50	1695.26	1979.28	206.76	1718.92	0.00	0.00	0.00	1094.91	1863.11	52.88	0.00
10.62000	1963.34	177.39	63.08	1919.36	157.64	69.62	1695.95	95.27	56.19	1757.21	169.28	90.46	1884.52	-55.36	57.19	1838.06	-46.75	69.54	1616.41	-34.00	106.61	1688.49	-88.13	126.81	2951.00	34.12	1257.41	0.00	0.00	0.00	2081.75	212.54	1620.88	2068.96	61.28	1626.88	1747.64	-94.50	1695.26	1979.51	207.78	1718.81	0.00	0.00	0.00	1096.18	1862.80	53.31	0.00
10.63000	1963.54	177.38	63.20	1919.40	157.68	69.62	1695.86	95.68	56.21	1757.38	169.25	90.44	1884.72	-55.41	57.18	1837.80	-46.72	69.36	1616.77	-34.11	107.05	1688.60	-88.30	127.18	2951.00	34.12	1257.41	0.00	0.00	0.00	2082.28	213.15	1620.85	2069.18	62.09	1626.83	1747.64	-94.50	1695.26	1979.85	208.57	1718.75	0.00	0.00	0.00	1095.83	1863.61	52.96	0.00
10.64000	1964.12	177.41	63.42	1919.18	157.67	69.54	1696.38	95.27	56.04	1757.62	169.06	90.29	1885.02	-55.37	57.28	1838.20	-46.74	69.49	1616.91	-33.69	107.69	1689.11	-88.05	127.48	2951.00	34.12	1257.41	0.00	0.00	0.00	2082.61	214.10	1620.84	2069.82	62.95	1626.79	1747.64	-94.50	1695.26	1980.02	209.74	1718.69	0.00	0.00	0.00	1096.24	1864.25	52.84	0.00
10.65000	1963.85	177.44	63.31	1919.59	157.70	69.66	1695.37	95.50	56.64	1757.39	169.39	90.39	1885.03	-55.40	57.23	1838.20	-46.78	69.39	1617.48	-33.89	107.99	1688.33	-88.61	128.10	2951.00	34.12	1257.41	0.00	0.00	0.00	2082.31	215.73	1620.60	2070.12	63.71	1626.71	1747.64	-94.50	1695.26	1980.52	210.31	1718.71	0.00	0.00	0.00	1097.30	1862.92	53.52	0.00
10.66000	1963.52	177.41	63.09	1919.43	157.72	69.57	1695.82	95.17	56.43	1757.42	169.33	90.39	1884.94	-55.40	57.16	1838.62	-46.72	69.49	1617.46	-33.52	108.71	1689.15	-88.58	128.46	2951.00	34.12	1257.41	0.00	0.00	0.00	2083.34	215.68	1620.70	2070.47	64.57	1626.69	1747.64	-94.50	1695.26	1980.72	211.22	1718.63	0.00	0.00	0.00	1096.53	1863.07	53.29	0.00
10.67000	1963.68	177.57	63.11	1919.48	157.67	69.53	1695.79	95.77	56.53	1757.58	169.16	90.32	1885.29	-55.39	57.24	1838.50	-46.68	69.40	1617.68	-33.60	109.18	1689.32	-88.78	128.81	2951.00	34.12	1257.41	0.00	0.00	0.00	2083.49	216.63	1620.77	2071.02	65.34	1626.64	1747.64	-94.50	1695.26	1981.34	211.76	1718.65	0.00	0.00	0.00	1097.16	1863.55	53.21	0.00
10.68000	1963.33	177.45	62.89	1919.75	157.74	69.65	1695.83	96.01	56.44	1757.39	169.53	90.46	1885.28	-55.43	57.15	1838.52	-46.71	69.32	1618.28	-33.88	109.55	1689.71	-88.25	128.95	2951.00	34.12	1257.41	0.00	0.00	0.00	2083.92	217.42	1620.67	2071.51	66.16	1626.55	1747.64	-94.50	1695.26	1981.92	212.22	1718.59	0.00	0.00	0.00	1097.70	1864.02	53.22	0.00
10.69000	1963.90	177.55	63.16	1919.58	157.73	69.57	1696.04	95.60	56.49	1757.58	169.25	90.33	1885.30	-55.48	57.13	1838.96	-46.72	69.44	1618.31	-33.74	110.22	1689.40	-88.73	129.56	2951.00	34.12	1257.41	0.00	0.00	0.00	2084.38	218.21	1620.56	2071.91	66.95	1626.51	1747.64	-94.50	1695.26	1982.13	213.19	1718.52	0.00	0.00	0.00	1097.08	1864.55	52.96	0.00
10.70000	1963.49	177.48	62.89	1919.55	157.70	69.51	1696.65	94.87	56.12	1757.71	169.21	90.37	1885.34	-55.46	57.08	1838.90	-46.70	69.35	1618.73	-33.99	110.58	1690.03	-88.89	129.93	2951.00	34.12	1257.41	0.00	0.00	0.00	2084.89	218.77	1620.70	2072.04	67.82	1626.53	1747.64	-94.50	1695.26	1982.23	214.23	1718.38	0.00	0.00	0.00	1096.68	1864.27	52.89	0.00
10.71000	1963.71	177.52	62.99	1919.72	157.79	69.62	1695.95	94.90	56.57	1757.62	169.36	90.36	1885.01	-55.53	56.95	1839.16	-46.72	69.41	1619.23	-33.70	111.03	1690.26	-88.74	130.18	2951.00	34.12	1257.41	0.00	0.00	0.00	2084.94	219.94	1620.43	2072.58	68.63	1626.47	1747.64	-94.50	1695.26	1982.40	215.28	1718.31	0.00	0.00	0.00	1096.01	1863.89	52.89	0.00
10.72000	1963.94	177.57	63.05	1919.69	157.75	69.53	1695.37	96.24	56.94	1757.72	169.29	90.26	1885.32	-55.56	57.05	1839.28	-46.72	69.40	1619.53	-33.71	111.51	1690.56	-88.58	130.43	2951.00	34.12	1257.41	0.00	0.00	0.00	2085.53	220.42	1620.47	2073.18	69.43	1626.37	1747.64	-94.50	1695.26	1983.03	215.66	1718.36	0.00	0.00	0.00	1095.80	1864.80	52.50	0.00
10.73000	1963.76	177.52	62.89	1919.68	157.77	69.51	1696.12	95.55	56.50	1757.66	169.41	90.39	1885.31	-55.51	56.99	1839.21	-46.71	69.31	1619.70	-33.51	111.99	1690.06	-89.24	131.11	2951.00	34.12	1257.41	0.00	0.00	0.00	2085.65	221.50	1620.34	2073.33	70.14	1626.35	1747.64	-94.50	1695.26	1983.04	216.88	1718.22	0.00	0.00	0.00	1097.32	1863.84	53.12	0.00
10.74000	1963.91	177.56	62.94	1919.71	157.71	69.48	1696.01	95.50	56.66	1757.66	169.56	90.45	1885.72	-55.52	57.13	1839.71	-46.72	69.46	1619.92	-33.76	112.44	1690.70	-89.34	131.46	2951.00	34.12	1257.41	0.00	0.00	0.00	2086.43	221.64	1620.37	2073.68	70.89	1626.26	1747.64	-94.50	1695.26	1983.86	217.16	1718.25	0.00	0.00	0.00	1096.03	1864.27	52.73	0.00
10.75000	1964.15	177.62	62.97	1919.64	157.75	69.43	1696.12	95.54	56.52	1757.81	169.53	90.47	1885.62	-55.56	57.05	1839.41	-46.70	69.26	1620.02	-33.31	113.07	1690.87	-89.32	131.85	2951.00	34.12	1257.41	0.00	0.00	0.00	2086.66	222.44	1620.39	2073.93	71.66	1626.33	1747.64	-94.50	1695.26	1984.16	218.03	1718.17	0.00	0.00	0.00	1094.64	1864.32	52.55	0.00
10.76000	1963.73	177.60	62.73	1919.71	157.75	69.43	1695.62	95.89	56.88	1757.83	169.47	90.43	1885.47	-55.55	56.89	1839.32	-46.71	69.17	1620.42	-33.45	113.43	1691.46	-88.79	131.89	2951.00	34.12	1257.41	0.00	0.00	0.00	2087.25	223.05	1620.27	2074.38	72.38	1626.28	1747.64	-94.50	1695.26	1984.28	218.94	1718.03	0.00	0.00	0.00	1095.43	1862.07	53.44	0.00
10.77000	1963.72	177.63	62.69	1919.86	157.79	69.48	1696.53	95.61	56.46	1757.83	169.54	90.45	1885.84	-55.50	56.98	1839.65	-46.64	69.23	1620.54	-33.15	113.99	1692.22	-88.45	132.06	2951.00	34.12	1257.41	0.00	0.00	0.00	2087.24	224.17	1620.22	2074.63	73.14	1626.24	1747.64	-94.50	1695.26	1984.79	219.52	1718.00	0.00	0.00	0.00	1096.38	1862.24	53.53	0.00
10.78000	1963.87	177.62	62.74	1919.79	157.72	69.41	1696.07	95.90	56.88	1757.88	169.55	90.47	1885.74	-55.55	56.92	1839.84	-46.57	69.27	1621.14	-32.96	114.25	1692.60	-88.20	132.38	2951.00	34.12	1257.41	0.00	0.00	0.00	2087.36	225.20	1620.06	2075.06	73.83	1626.18	1747.64	-94.50	1695.26	1985.32	220.04	1717.95	0.00	0.00	0.00	1096.74	1862.68	53.30	0.00
10.79000	1963.88	177.64	62.74	1919.80	157.79	69.41	1696.20	95.54	56.76	1757.75	169.76	90.59	1885.64	-55.62	56.82	1840.33	-46.54	69.39	1621.19	-32.83	114.85	1692.69	-88.48	132.84	2951.00	34.12	1257.41	0.00	0.00	0.00	2087.92	225.62	1620.07	2075.49	74.59	1626.13	1747.64	-94.50	1695.26	1985.82	220.59	1717.89	0.00	0.00	0.00	1096.47	1863.27	53.27	0.00
10.80000	1963.85	177.62	62.64	1919.74	157.80	69.37	1696.26	95.18	56.62	1757.97	169.54	90.47	1885.81	-55.62	56.88	1840.16	-46.55	69.28	1621.36	-32.78	115.27	1692.09	-89.17	133.47	2951.00	34.12	1257.41	0.00	0.00	0.00	2088.54	226.10	1620.03	2075.89	75.27	1626.02	1747.64	-94.50	1695.26	1986.01	221.55	1717.72	0.00	0.00	0.00	1096.54	1863.48	53.22	0.00
10.81000	1963.74	177.58	62.58	1919.94	157.78	69.41	1696.04	95.55	56.91	1757.99	169.59	90.49	1886.02	-55.57	56.92	1840.42	-46.53	69.36	1621.23	-32.32	115.89	1692.76	-88.65	133.67	2951.00	34.12	1257.41	0.00	0.00	0.00	2088.51	227.22	1619.78	2076.01	76.03	1626.00	1747.64	-94.50	1695.26	1986.07	222.71	1717.56	0.00	0.00	0.00	1096.58	1862.54	53.46	0.00
10.82000	1963.66	177.64	62.42	1919.93	157.80	69.34	1695.65	96.22	57.14	1757.62	170.23	90.77	1885.78	-55.63	56.79	1840.55	-46.47	69.30	1622.06	-32.81	116.04	1693.03	-88.66	133.99	2951.00	34.12	1257.41	0.00	0.00	0.00	2088.82	228.05	1619.63	2076.40	76.69	1625.80	1747.64	-94.50	1695.26	1986.50	223.24	1717.48	0.00	0.00	0.00	1095.16	1863.62	52.89	0.00
10.83000	1963.90	177.67	62.53	1919.71	157.75	69.25	1696.38	95.19	56.84	1757.58	170.24	90.79	1885.97	-55.57	56.80	1840.37	-46.46	69.21	1622.29	-32.31	116.51	1692.98	-88.50	134.27	2951.00	34.12	1257.41	0.00	0.00	0.00	2088.73	229.15	1619.42	2076.78	77.36	1625.71	1747.64	-94.50	1695.26	1986.99	223.79	1717.43	0.00	0.00	0.00	1096.01	1864.03	52.89	0.00
10.84000	1964.25	177.71	62.66	1919.85	157.76	69.27	1696.51	95.39	56.81	1758.32	169.45	90.48	1886.10	-55.59	56.83	1840.76	-46.39	69.30	1622.47	-31.96	116.94	1693.07	-88.39	134.56	2951.00	34.12	1257.41	0.00	0.00	0.00	2089.72	229.22	1619.42	2077.52	78.13	1625.47	1747.64	-94.50	1695.26	1987.32	224.69	1717.33	0.00	0.00	0.00	1094.51	1864.94	52.33	0.00
10.85000	1964.10	177.59	62.53	1919.90	157.81	69.30	1696.33	95.01	56.90	1758.27	169.59	90.51	1885.89	-55.57	56.73	1840.76	-46.36	69.20	1622.68	-32.52	117.36	1693.92	-88.28	134.67	2951.00	34.12	1257.41	0.00	0.00	0.00	2089.78	230.35	1619.26	2077.63	78.81	1625.43	1747.64	-94.50	1695.26	1987.90	225.07	1717.24	0.00	0.00	0.00	1094.96	1863.29	53.05	0.00
10.86000	1964.45	177.71	62.67	1920.08	157.77	69.29	1696.10	96.20	57.15	1758.19	169.74	90.58	1886.10	-55.61	56.77	1840.93	-46.30	69.27	1622.96	-32.16	117.74	1694.29	-88.05	134.97	2951.00	34.12	1257.41	0.00	0.00	0.00	2090.01	231.23	1619.14	2077.89	79.44	1625.29	1747.64	-94.50	1695.26	1988.15	225.87	1717.09	0.00	0.00	0.00	1095.55	1862.52	53.41	0.00
10.87000	1964.13	177.78	62.50	1919.94	157.77	69.23	1696.38	95.44	56.96	1758.10	169.92	90.67	1886.10	-55.61	56.70	1841.13	-46.36	69.30	1623.12	-32.13	118.17	1694.30	-88.25	135.38	2951.00	34.12	1257.41	0.00	0.00	0.00	2091.57	230.40	1619.18	2077.96	80.20	1625.15	1747.64	-94.50	1695.26	1988.50	226.53	1716.93	0.00	0.00	0.00	1095.78	1861.87	53.54	0.00
10.88000	1964.17	177.69	62.44	1919.67	157.76	69.10	1696.04	95.85	57.24	1758.19	169.92	90.63	1886.12	-55.64	56.67	1841.11	-46.28	69.24	1623.33	-32.22	118.63	1694.98	-87.70	135.41	2951.00	34.12	1257.41	0.00	0.00	0.00	2091.71	231.19	1619.04	2078.38	80.71	1624.97	1747.64	-94.50	1695.26	1988.68	227.36	1716.80	0.00	0.00	0.00	1096.35	1862.42	53.55	0.00
10.89000	1964.12	177.69	62.34	1920.16	157.73	69.29	1696.68	95.04	56.95	1757.90	170.33	90.87	1886.02	-55.65	56.56	1841.37	-46.23	69.31	1623.67	-31.92	118.90	1695.23	-87.59	135.71	2951.00	34.12	1257.41	0.00	0.00	0.00	2091.86	232.10	1618.90	2078.77	81.35	1624.79	1747.64	-94.50	1695.26	1988.93	228.21	1716.65	0.00	0.00	0.00	1096.17	1863.88	52.89	0.00
10.90000	1963.99	177.68	62.28	1920.06	157.75	69.23	1696.75	95.15	56.76	1758.12	170.16	90.81	1886.52	-55.68	56.74	1841.48	-46.22	69.30	1623.94	-31.88	119.26	1695.35	-87.17	135.88	2951.00	34.12	1257.41	0.00	0.00	0.00	2091.94	233.08	1618.61	2079.00	81.99	1624.72	1747.64	-94.50	1695.26	1989.46	228.63	1716.55	0.00	0.00	0.00	1095.29	1863.93	52.77	0.00
10.91000	1964.50	177.70	62.47	1919.88	157.82	69.09	1696.03	95.88	57.37	1758.42	169.77	90.69	1886.17	-55.66	56.57	1841.85	-46.20	69.41	1624.02	-31.92	119.76	1695.41	-87.86	136.49	2951.00	34.12	1257.41	0.00	0.00	0.00	2092.36	233.46	1618.62	2079.29	82.67	1624.59	1747.64	-94.50	1695.26	1989.78	229.32	1716.52	0.00	0.00	0.00	1094.88	1864.13	52.53	0.00
10.92000	1964.50	177.72	62.45	1920.16	157.74	69.22	1696.44	95.87	57.21	1758.36	169.88	90.78	1886.43	-55.68	56.63	1841.66	-46.22	69.28	1624.23	-31.89	120.18	1696.15	-87.16	136.42	2951.00	34.12	1257.41	0.00	0.00	0.00	2091.94	235.02	1618.30	2080.01	83.26	1624.46	1747.64	-94.50	1695.26	1990.49	229.48	1716.53	0.00	0.00	0.00	1096.09	1863.84	52.88	0.00
10.93000	1964.12	177.70	62.21	1920.40	157.78	69.33	1696.75	95.36	57.18	1758.41	170.03	90.82	1886.76	-55.67	56.74	1841.66	-46.17	69.27	1624.68	-32.11	120.46	1696.57	-87.00	136.63	2951.00	34.12	1257.41	0.00	0.00	0.00	2092.67	235.24	1618.29	2079.80	83.82	1624.45	1747.64	-94.50	1695.26	1990.51	230.53	1716.32	0.00	0.00	0.00	1096.21	1864.11	52.87	0.00
10.94000	1964.32	177.68	62.29	1919.95	157.78	69.05	1696.49	95.56	57.26	1758.28	170.26	90.87	1886.36	-55.64	56.52	1841.90	-46.11	69.34	1624.62	-32.05	120.89	1696.32	-87.44	137.18	2951.00	34.12	1257.41	0.00	0.00	0.00	2093.02	235.88	1618.31	2080.49	84.41	1624.32	1747.64	-94.50	1695.26	1990.64	231.36	1716.15	0.00	0.00	0.00	1095.57	1863.92	52.77	0.00
10.95000	1964.19	177.77	62.17	1920.36	157.80	69.25	1696.27	95.33	57.47	1758.68	169.67	90.70	1886.68	-55.63	56.63	1841.98	-46.09	69.36	1624.66	-31.67	121.45	1696.66	-87.35	137.45	2951.00	34.12	1257.41	0.00	0.00	0.00	2093.65	236.06	1618.30	2080.80	85.06	1624.27	1747.64	-94.50	1695.26	1991.44	231.50	1716.09	0.00	0.00	0.00	1095.85	1864.09	52.83	0.00
10.96000	1964.27	177.72	62.19	1920.02	157.80	69.06	1696.47	95.62	57.42	1758.48	170.16	90.93	1887.01	-55.64	56.66	1842.22	-46.11	69.39	1625.19	-31.89	121.65	1696.94	-87.21	137.74	2951.00	34.12	1257.41	0.00	0.00	0.00	2093.94	236.65	1618.19	2081.19	85.68	1624.20	1747.64	-94.50	1695.26	1991.67	232.17	1715.97	0.00	0.00	0.00	1096.08	1864.20	52.92	0.00
10.97000	1964.42	177.71	62.22	1920.45	157.80	69.21	1697.06	95.13	57.01	1758.55	169.98	90.80	1886.67	-55.73	56.46	1842.38	-46.06	69.44	1625.37	-31.52	122.14	1697.50	-86.75	137.79	2951.00	34.12	1257.41	0.00	0.00	0.00	2093.97	237.55	1618.04	2081.34	86.22	1624.15	1747.64	-94.50	1695.26	1991.58	233.24	1715.93	0.00	0.00	0.00	1095.54	1864.21	52.72	0.00
10.98000	1964.30	177.66	62.13	1920.16	157.83	69.07	1696.79	95.26	57.14	1758.38	170.47	91.03	1886.74	-55.76	56.46	1841.96	-46.06	69.21	1625.51	-31.41	122.54	1697.70	-86.86	138.03	2951.00	34.12	1257.41	0.00	0.00	0.00	2094.26	238.20	1618.05	2081.47	86.83	1624.18	1747.64	-94.50	1695.26	1992.30	233.45	1715.94	0.00	0.00	0.00	1095.94	1863.79	52.97	0.00
10.99000	1964.34	177.88	62.06	1920.21	157.81	69.05	1697.19	95.27	57.06	1758.72	169.95	90.80	1886.75	-55.72	56.44	1842.13	-46.11	69.24	1625.69	-31.55	122.96	1698.33	-86.29	138.12	2951.00	34.12	1257.41	0.00	0.00	0.00	2094.31	239.10	1617.88	2081.92	87.25	1624.16	1747.64	-94.50	1695.26	1992.55	234.16	1715.82	0.00	0.00	0.00	1095.46	1864.18	52.64	0.00
11.00000	1964.16	177.74	61.94	1920.24	157.77	69.01	1696.44	95.59	57.58	1758.63	170.06	90.83	1886.79	-55.73	56.39	1842.40	-46.04	69.32	1626.24	-31.57	123.21	1698.96	-85.95	138.18	2951.00	34.12	1257.41	0.00	0.00	0.00	2094.28	240.20	1617.80	2082.04	87.90	1624.15	1747.64	-94.50	1695.26	1992.43	235.22	1715.71	0.00	0.00	0.00	1096.45	1862.78	53.28	0.00
11.01000	1964.57	177.78	62.06	1920.35	157.78	69.07	1697.02	95.31	57.20	1758.59	170.34	90.98	1886.96	-55.80	56.42	1842.53	-46.00	69.34	1626.30	-31.04	123.72	1698.66	-86.43	138.76	2951.00	34.12	1257.41	0.00	0.00	0.00	2094.66	240.52	1617.85	2082.34	88.35	1624.12	1747.64	-94.50	1695.26	1992.88	235.62	1715.69	0.00	0.00	0.00	1096.70	1863.12	53.38	0.00
11.02000	1964.56	177.81	62.05	1920.37	157.78	69.04	1696.81	95.15	57.43	1758.60	170.35	91.01	1886.80	-55.80	56.33	1842.63	-46.04	69.34	1626.52	-31.18	124.07	1698.65	-86.70	139.19	2951.00	34.12	1257.41	0.00	0.00	0.00	2095.42	240.56	1617.77	2082.55	88.90	1624.11	1747.64	-94.50	1695.26	1993.48	235.92	1715.64	0.00	0.00	0.00	1096.30	1863.14	53.22	0.00
11.03000	1964.65	177.85	62.03	1920.54	157.84	69.09	1696.78	94.96	57.46	1758.70	170.30	91.00	1887.11	-55.79	56.44	1842.92	-45.96	69.43	1626.65	-30.88	124.60	1698.80	-86.79	139.52	2951.00	34.12	1257.41	0.00	0.00	0.00	2096.25	240.62	1617.80	2083.20	89.40	1624.13	1747.64	-94.50	1695.26	1993.97	236.21	1715.59	0.00	0.00	0.00	1097.30	1863.81	53.13	0.00
11.04000	1964.47	177.82	61.87	1920.23	157.75	68.95	1696.68	95.90	57.57	1758.54	170.61	91.13	1887.34	-55.78	56.45	1842.93	-46.04	69.46	1627.32	-31.21	124.73	1699.26	-86.51	139.63	2951.00	34.12	1257.41	0.00	0.00	0.00	2096.02	241.57	1617.71	2083.15	90.01	1624.10	1747.64	-94.50	1695.26	1994.29	236.75	1715.52	0.00	0.00	0.00	1096.61	1863.97	52.85	0.00
11.05000	1964.77	177.77	62.02	1920.13	157.74	68.86	1696.41	96.27	57.92	1758.50	170.76	91.19	1887.20	-55.78	56.34	1842.80	-46.02	69.35	1627.16	-31.19	125.28	1699.70	-86.30	139.74	2951.00	34.12	1257.41	0.00	0.00	0.00	2095.66	242.86	1617.66	2083.85	90.60	1624.05	1747.64	-94.50	1695.26	1994.46	237.38	1715.50	0.00	0.00	0.00	1096.50	1865.08	52.51	0.00
11.06000	1964.41	177.90	61.81	1920.41	157.77	68.98	1696.98	95.78	57.47	1758.70	170.60	91.18	1887.01	-55.79	56.26	1843.06	-46.01	69.43	1627.37	-31.05	125.64	1700.02	-86.22	139.92	2951.00	34.12	1257.41	0.00	0.00	0.00	2096.26	243.26	1617.56	2083.72	91.11	1624.11	1747.64	-94.50	1695.26	1994.93	237.65	1715.43	0.00	0.00	0.00	1096.49	1863.36	53.17	0.00
11.07000	1964.71	177.83	61.92	1920.47	157.74	68.98	1696.82	95.60	57.54	1759.18	170.02	90.91	1887.52	-55.73	56.43	1843.10	-46.02	69.44	1627.88	-31.27	125.79	1699.96	-86.55	140.35	2951.00	34.12	1257.41	0.00	0.00	0.00	2096.68	243.50	1617.65	2084.15	91.62	1624.08	1747.64	-94.50	1695.26	1994.93	238.46	1715.38	0.00	0.00	0.00	1096.07	1864.03	52.88	0.00
11.08000	1964.64	177.90	61.82	1920.73	157.74	69.07	1697.18	94.80	57.49	1759.04	170.31	91.11	1887.50	-55.76	56.37	1843.40	-45.94	69.53	1628.00	-31.25	126.20	1701.14	-85.50	140.13	2951.00	34.12	1257.41	0.00	0.00	0.00	2097.13	243.92	1617.67	2084.39	92.06	1624.08	1747.64	-94.50	1695.26	1994.98	239.22	1715.38	0.00	0.00	0.00	1095.99	1863.32	53.17	0.00
11.09000	1964.62	177.90	61.76	1920.37	157.79	68.88	1696.85	95.85	57.77	1758.84	170.55	91.20	1887.71	-55.74	56.41	1843.33	-45.91	69.52	1628.11	-30.85	126.63	1701.34	-85.53	140.47	2951.00	34.12	1257.41	0.00	0.00	0.00	2097.60	244.23	1617.59	2084.64	92.54	1624.02	1747.64	-94.50	1695.26	1995.51	239.56	1715.34	0.00	0.00	0.00	1096.23	1862.45	53.38	0.00
11.10000	1964.55	177.91	61.70	1920.18	157.74	68.76	1696.83	96.01	57.72	1759.26	170.01	90.95	1887.63	-55.77	56.39	1843.63	-45.88	69.66	1628.34	-30.75	126.92	1700.85	-86.02	140.96	2951.00	34.12	1257.41	0.00	0.00	0.00	2097.93	244.66	1617.68	2084.67	93.02	1624.01	1747.64	-94.50	1695.26	1995.92	239.96	1715.27	0.00	0.00	0.00	1095.92	1864.23	52.80	0.00
11.11000	1964.86	177.84	61.77	1920.57	157.80	68.88	1696.30	96.64	58.11	1758.80	170.89	91.30	1887.71	-55.71	56.40	1843.32	-45.88	69.60	1628.45	-30.94	127.24	1701.30	-85.76	141.09	2951.00	34.12	1257.41	0.00	0.00	0.00	2097.61	245.94	1617.54	2084.90	93.55	1623.96	1747.64	-94.50	1695.26	1996.26	240.37	1715.15	0.00	0.00	0.00	1096.35	1862.77	53.53	0.00
11.12000	1964.61	177.83	61.55	1920.57	157.73	68.89	1696.56	96.07	58.12	1759.08	170.56	91.20	1887.70	-55.75	56.38	1843.56	-45.75	69.75	1628.48	-30.94	127.57	1701.54	-85.62	141.35	2951.00	34.12	1257.41	0.00	0.00	0.00	2097.94	246.34	1617.53	2085.57	94.02	1623.84	1747.64	-94.50	1695.26	1996.49	240.87	1715.07	0.00	0.00	0.00	1095.48	1863.09	53.14	0.00
11.13000	1965.01	178.03	61.69	1920.65	157.76	68.90	1696.88	95.71	57.93	1759.13	170.58	91.23	1887.90	-55.74	56.43	1843.78	-45.66	69.92	1628.93	-30.48	127.69	1701.58	-85.65	141.53	2951.00	34.12	1257.41	0.00	0.00	0.00	2100.10	244.89	1617.68	2085.57	94.42	1623.76	1747.64	-94.50	1695.26	1996.39	241.84	1714.95	0.00	0.00	0.00	1095.33	1863.65	52.93	0.00
11.14000	1964.67	177.96	61.48	1920.66	157.77	68.90	1696.38	96.41	58.27	1759.00	170.83	91.36	1888.18	-55.68	56.50	1843.77	-45.64	70.01	1628.87	-30.36	128.01	1701.71	-85.44	141.70	2951.00	34.12	1257.41	0.00	0.00	0.00	2099.56	246.32	1617.40	2085.90	94.91	1623.61	1747.64	-94.50	1695.26	1997.10	241.80	1714.97	0.00	0.00	0.00	1096.56	1863.81	53.11	0.00
11.15000	1965.07	177.94	61.61	1920.99	157.79	69.01	1697.01	95.35	57.88	1758.95	171.00	91.38	1888.04	-55.70	56.43	1843.85	-45.53	70.13	1628.96	-30.12	128.26	1701.84	-85.21	141.88	2951.00	34.12	1257.41	0.00	0.00	0.00	2099.52	247.01	1617.21	2085.84	95.38	1623.53	1747.64	-94.50	1695.26	1997.17	242.56	1714.78	0.00	0.00	0.00	1096.54	1863.69	53.12	0.00
11.16000	1964.90	177.97	61.43	1920.58	157.79	68.81	1697.32	95.47	57.83	1759.01	170.99	91.39	1888.37	-55.64	56.54	1843.97	-45.44	70.22	1629.54	-30.13	128.21	1701.98	-84.95	142.08	2951.00	34.12	1257.41	0.00	0.00	0.00	2099.87	247.39	1617.13	2086.32	95.78	1623.32	1747.64	-94.50	1695.26	1997.52	242.98	1714.62	0.00	0.00	0.00	1095.85	1863.14	53.23	0.00
11.17000	1964.97	177.95	61.48	1920.74	157.83	68.82	1696.66	96.25	58.29	1759.24	170.83	91.35	1888.14	-55.62	56.41	1843.82	-45.30	70.25	1629.39	-29.75	128.44	1702.47	-84.39	142.09	2951.00	34.12	1257.41	0.00	0.00	0.00	2100.09	247.91	1616.94	2086.78	96.18	1623.12	1747.64	-94.50	1695.26	1998.03	243.18	1714.60	0.00	0.00	0.00	1096.10	1864.22	52.87	0.00
11.18000	1964.71	177.98	61.29	1920.87	157.80	68.85	1697.27	95.45	57.90	1759.55	170.44	91.20	1888.36	-55.58	56.53	1844.04	-45.17	70.39	1629.52	-29.52	128.55	1702.17	-84.47	142.38	2951.00	34.12	1257.41	0.00	0.00	0.00	2100.50	248.19	1616.77	2086.91	96.54	1622.90	1747.64	-94.50	1695.26	1998.02	244.00	1714.45	0.00	0.00	0.00	1095.85	1863.11	53.06	0.00
11.19000	1965.28	178.01	61.51	1921.13	157.77	68.97	1697.09	95.43	58.07	1759.06	171.17	91.48	1888.18	-55.57	56.45	1843.78	-45.05	70.38	1629.52	-29.18	128.75	1701.95	-84.51	142.63	2951.00	34.12	1257.41	0.00	0.00	0.00	2100.54	248.71	1616.59	2087.08	96.92	1622.74	1747.64	-94.50	1695.26	1998.33	244.24	1714.23	0.00	0.00	0.00	1096.07	1864.71	52.36	0.00
11.20000	1965.13	177.95	61.27	1920.87	157.70	68.83	1697.09	96.01	58.17	1759.13	171.26	91.49	1888.27	-55.54	56.49	1844.16	-44.95	70.60	1629.54	-28.78	128.73	1702.08	-84.06	142.63	2951.00	34.12	1257.41	0.00	0.00	0.00	2101.06	248.92	1616.45	2087.49	97.27	1622.52	1747.64	-94.50	1695.26	1999.24	243.91	1714.18	0.00	0.00	0.00	1095.44	1863.94	52.81	0.00
11.21000	1965.02	177.96	61.21	1920.83	157.76	68.80	1696.14	96.28	58.68	1759.16	171.19	91.46	1888.15	-55.44	56.42	1844.12	-44.78	70.66	1629.33	-28.18	128.91	1701.82	-84.05	142.91	2951.00	34.12	1257.41	0.00	0.00	0.00	2101.21	249.57	1616.29	2087.58	97.52	1622.33	1747.64	-94.50	1695.26	1999.65	244.22	1714.01	0.00	0.00	0.00	1096.04	1863.69	53.03	0.00
11.22000	1964.73	178.00	61.06	1921.11	157.71	68.86	1696.87	95.83	58.40	1759.54	170.81	91.36	1888.16	-55.46	56.44	1844.08	-44.70	70.71	1629.55	-28.02	128.78	1702.13	-83.36	142.76	2951.00	34.12	1257.41	0.00	0.00	0.00	2101.65	249.60	1616.18	2087.94	97.89	1622.17	1747.64	-94.50	1695.26	1999.46	245.22	1713.78	0.00	0.00	0.00	1096.26	1864.22	52.82	0.00
11.23000	1965.16	177.90	61.19	1920.93	157.67	68.77	1696.78	95.88	58.49	1759.43	170.92	91.38	1888.51	-55.34	56.59	1843.82	-44.53	70.67	1629.54	-27.56	128.74	1702.08	-83.08	142.87	2951.00	34.12	1257.41	0.00	0.00	0.00	2102.75	248.93	1616.14	2088.21	98.18	1621.94	1747.64	-94.50	1695.26	1999.70	245.66	1713.61	0.00	0.00	0.00	1096.46	1863.60	53.11	0.00
11.24000	1964.90	177.98	61.00	1920.96	157.66	68.77	1696.72	95.97	58.40	1759.39	171.19	91.48	1888.46	-55.30	56.58	1843.94	-44.28	70.77	1629.46	-27.53	128.77	1702.17	-82.54	142.78	2951.00	34.12	1257.41	0.00	0.00	0.00	2102.53	249.93	1615.61	2088.66	98.45	1621.75	1747.64	-94.50	1695.26	2000.28	245.66	1713.47	0.00	0.00	0.00	1096.29	1862.80	53.42	0.00
11.25000	1965.36	177.92	61.18	1921.10	157.71	68.84	1697.43	95.47	58.19	1759.31	171.31	91.52	1888.79	-55.26	56.72	1843.69	-44.16	70.76	1629.37	-26.86	128.71	1701.39	-83.00	143.27	2951.00	34.12	1257.41	0.00	0.00	0.00	2102.83	250.24	1615.58	2088.45	98.81	1621.63	1747.64	-94.50	1695.26	2000.42	246.19	1713.23	0.00	0.00	0.00	1096.40	1862.72	53.45	0.00
11.26000	1965.58	178.06	61.26	1920.95	157.69	68.75	1697.17	95.36	58.46	1759.73	170.72	91.28	1888.53	-55.15	56.66	1843.79	-43.99	70.85	1629.49	-26.54	128.60	1702.24	-81.71	142.80	2951.00	34.12	1257.41	0.00	0.00	0.00	2103.21	250.16	1615.46	2089.05	98.98	1621.40	1747.64	-94.50	1695.26	2000.78	246.37	1713.09	0.00	0.00	0.00	1096.07	1862.79	53.23	0.00
11.27000	1965.17	178.03	60.97	1921.21	157.64	68.80	1696.93	96.69	58.63	1759.75	170.81	91.38	1888.62	-55.16	56.69	1844.42	-43.85	71.18	1629.40	-26.24	128.54	1701.79	-81.65	142.90	2951.00	34.12	1257.41	0.00	0.00	0.00	2103.21	250.90	1615.06	2088.91	99.26	1621.22	1747.64	-94.50	1695.26	2001.26	246.46	1712.95	0.00	0.00	0.00	1095.97	1863.62	52.81	0.00
11.28000	1965.95	177.86	61.31	1921.19	157.67	68.76	1697.18	95.12	58.24	1759.40	171.35	91.64	1888.51	-55.10	56.64	1844.43	-43.61	71.26	1629.54	-25.67	128.31	1701.40	-81.59	142.99	2951.00	34.12	1257.41	0.00	0.00	0.00	2103.78	250.78	1614.93	2089.07	99.47	1621.04	1747.64	-94.50	1695.26	2001.08	247.39	1712.71	0.00	0.00	0.00	1095.24	1864.06	52.67	0.00
11.29000	1964.99	178.02	60.86	1921.10	157.69	68.70	1697.25	95.07	58.39	1759.45	171.28	91.57	1888.57	-55.07	56.74	1844.33	-43.52	71.26	1629.32	-25.48	128.20	1700.89	-81.27	143.13	2951.00	34.12	1257.41	0.00	0.00	0.00	2103.69	251.27	1614.65	2089.40	99.65	1620.78	1747.64	-94.50	1695.26	2001.49	247.63	1712.60	0.00	0.00	0.00	1096.33	1863.23	53.21	0.00
[truncated: 871 more rows]
[truncated: 35 more columns]
