# Supplementary material for: The impact of mobile phone use on where we look and how we walk when negotiating floor based obstacles
Source: PLoS One. 2017 Jun 30;12(6):e0179802. doi: 10.1371/journal.pone.0179802 (PMC5493336; doi:10.1371/journal.pone.0179802)
Supplement: S1 File — (ZIP) [file pone.0179802.s001.zip › Gait/PP14/no obs read 2.txt]

CODAmotion Analysis Text
Codamotion Analysis Text Save of: no obs read 2.mdf
Time	Markers
Time	1:LTOE.X	1:LTOE.Y	1:LTOE.Z	2:L2nd.X	2:L2nd.Y	2:L2nd.Z	3:LHEE.X	3:LHEE.Y	3:LHEE.Z	4:LANK.X	4:LANK.Y	4:LANK.Z	5:RTOE.X	5:RTOE.Y	5:RTOE.Z	6:R2nd.X	6:R2nd.Y	6:R2nd.Z	7:RHEE.X	7:RHEE.Y	7:RHEE.Z	8:RANK.X	8:RANK.Y	8:RANK.Z	9:STRN.X	9:STRN.Y	9:STRN.Z	10:Marker 10.X	10:Marker 10.Y	10:Marker 10.Z	11:FLHD.X	11:FLHD.Y	11:FLHD.Z	12:FRHD.X	12:FRHD.Y	12:FRHD.Z	13:BRHD.X	13:BRHD.Y	13:BRHD.Z	14:BLHD.X	14:BLHD.Y	14:BLHD.Z	15:BLSTEP.X	15:BLSTEP.Y	15:BLSTEP.Z	16:FLSTEP.X	16:FLSTEP.Y	16:FLSTEP.Z	17:BRSTEP.X
(s)	(mm)	(mm)	(mm)	(mm)	(mm)	(mm)	(mm)	(mm)	(mm)	(mm)	(mm)	(mm)	(mm)	(mm)	(mm)	(mm)	(mm)	(mm)	(mm)	(mm)	(mm)	(mm)	(mm)	(mm)	(mm)	(mm)	(mm)	(mm)	(mm)	(mm)	(mm)	(mm)	(mm)	(mm)	(mm)	(mm)	(mm)	(mm)	(mm)	(mm)	(mm)	(mm)	(mm)	(mm)	(mm)	(mm)	(mm)	(mm)	(mm)
0.00000	-3780.80	161.27	36.92	-3979.39	142.02	3.34	-1311.39	31.35	84.69	-1243.57	100.60	105.39	-3772.96	-80.17	44.57	-3983.16	-83.11	6.88	-472.66	8.17	287.82	-1661.53	-113.78	230.37	-3815.73	41.24	1242.72	0.00	0.00	0.00	-3810.40	52.27	1678.12	-3853.05	-59.49	1695.05	-1644.08	-124.16	1700.13	-1388.49	68.75	1688.20	2017.54	1648.93	69.57	0.00	0.00	0.00	1416.39
0.01000	-3780.80	161.27	36.92	-3878.45	147.71	21.37	-1311.39	31.35	84.69	-1243.57	100.60	105.39	-3770.00	-80.31	45.55	-3876.53	-78.13	23.68	-472.66	8.17	287.82	-1661.53	-113.78	230.37	-3771.70	43.53	1240.76	0.00	0.00	0.00	-3810.40	52.27	1678.12	-3842.23	-58.00	1697.28	-1644.08	-124.16	1700.13	-1388.49	68.75	1688.20	2016.33	1646.71	70.35	0.00	0.00	0.00	1417.95
0.02000	-3780.80	161.27	36.92	-3882.36	145.93	20.16	-1311.39	31.35	84.69	-1243.57	100.60	105.39	-3763.05	-80.52	47.78	-3846.89	-77.55	27.20	-472.66	8.17	287.82	-1661.53	-113.78	230.37	-3773.85	43.10	1240.48	0.00	0.00	0.00	-3810.40	52.27	1678.12	-3789.46	-57.77	1694.81	-1644.08	-124.16	1700.13	-1388.49	68.75	1688.20	2015.77	1645.72	70.49	0.00	0.00	0.00	1417.98
0.03000	-3780.80	161.27	36.92	-3861.99	145.91	22.45	-1311.39	31.35	84.69	-1243.57	100.60	105.39	-3754.94	-80.52	50.22	-3859.88	-76.95	26.26	-472.66	8.17	287.82	-1661.53	-113.78	230.37	-3784.22	44.25	1240.46	0.00	0.00	0.00	-3810.40	52.27	1678.12	-3831.77	-58.83	1694.53	-1644.08	-124.16	1700.13	-1388.49	68.75	1688.20	2015.59	1646.08	70.15	0.00	0.00	0.00	1417.72
0.04000	-3780.80	161.27	36.92	-3840.61	146.29	26.58	-1311.39	31.35	84.69	-1243.57	100.60	105.39	-3748.52	-80.01	51.79	-3856.64	-75.63	26.18	-472.66	8.17	287.82	-1661.53	-113.78	230.37	-3775.80	43.57	1240.87	0.00	0.00	0.00	-3810.40	52.27	1678.12	-3832.08	-56.43	1694.91	-1644.08	-124.16	1700.13	-1388.49	68.75	1688.20	2010.18	1646.33	52.46	0.00	0.00	0.00	1418.42
0.05000	-3780.80	161.27	36.92	-3856.83	146.31	22.71	-1311.39	31.35	84.69	-1243.57	100.60	105.39	-3746.66	-78.71	51.45	-3850.71	-78.66	27.30	-472.66	8.17	287.82	-1661.53	-113.78	230.37	-3769.60	44.44	1240.62	0.00	0.00	0.00	-3810.40	52.27	1678.12	-3791.82	-55.44	1692.75	-1644.08	-124.16	1700.13	-1388.49	68.75	1688.20	2014.41	1646.43	64.82	0.00	0.00	0.00	1418.43
0.06000	-3780.80	161.27	36.92	-3858.55	146.67	24.19	-1311.39	31.35	84.69	-1243.57	100.60	105.39	-3752.17	-76.33	48.14	-3862.73	-78.18	26.03	-472.66	8.17	287.82	-1661.53	-113.78	230.37	-3764.33	42.92	1241.13	0.00	0.00	0.00	-3810.40	52.27	1678.12	-3806.17	-58.21	1693.92	-1644.08	-124.16	1700.13	-1388.49	68.75	1688.20	2015.68	1646.64	70.09	0.00	0.00	0.00	1418.70
0.07000	-3780.80	161.27	36.92	-3863.89	147.58	22.99	-1311.39	31.35	84.69	-1243.57	100.60	105.39	-3757.25	-74.82	45.57	-3865.27	-77.91	24.83	-472.66	8.17	287.82	-1661.53	-113.78	230.37	-3777.63	43.88	1240.42	0.00	0.00	0.00	-3810.40	52.27	1678.12	-3785.34	-59.64	1691.99	-1644.08	-124.16	1700.13	-1388.49	68.75	1688.20	2015.28	1645.75	70.43	0.00	0.00	0.00	1417.70
0.08000	-3780.80	161.27	36.92	-3898.44	148.87	17.11	-1311.39	31.35	84.69	-1243.57	100.60	105.39	-3756.98	-73.51	44.74	-3846.86	-77.70	27.91	-472.66	8.17	287.82	-1661.53	-113.78	230.37	-3781.61	43.85	1240.91	0.00	0.00	0.00	-3810.40	52.27	1678.12	-3812.58	-61.03	1694.85	-1644.08	-124.16	1700.13	-1388.49	68.75	1688.20	2016.08	1646.10	70.48	0.00	0.00	0.00	1417.75
0.09000	-3780.80	161.27	36.92	-3840.72	147.06	25.92	-1311.39	31.35	84.69	-1243.57	100.60	105.39	-3756.81	-72.24	43.95	-3853.78	-77.44	26.71	-472.66	8.17	287.82	-1661.53	-113.78	230.37	-3757.27	43.94	1241.14	0.00	0.00	0.00	-3810.40	52.27	1678.12	-3833.29	-62.92	1695.45	-1644.08	-124.16	1700.13	-1388.49	68.75	1688.20	2016.61	1647.30	70.08	0.00	0.00	0.00	1417.76
0.10000	-3780.80	161.27	36.92	-3900.43	146.37	17.09	-1311.39	31.35	84.69	-1243.57	100.60	105.39	-3756.73	-71.02	43.20	-3852.59	-77.71	26.13	-472.66	8.17	287.82	-1661.53	-113.78	230.37	-3784.41	42.87	1240.54	0.00	0.00	0.00	-3810.40	52.27	1678.12	-3864.47	-63.09	1696.54	-1644.08	-124.16	1700.13	-1388.49	68.75	1688.20	2016.75	1646.97	70.18	0.00	0.00	0.00	1418.12
0.11000	-3780.80	161.27	36.92	-3893.69	148.53	19.04	-1311.39	31.35	84.69	-1243.57	100.60	105.39	-3756.73	-69.86	42.47	-3861.12	-77.51	25.59	-472.66	8.17	287.82	-1661.53	-113.78	230.37	-3804.89	42.72	1240.21	0.00	0.00	0.00	-3810.40	52.27	1678.12	-3826.90	-59.44	1695.16	-1644.08	-124.16	1700.13	-1388.49	68.75	1688.20	2016.41	1647.30	69.95	0.00	0.00	0.00	1418.50
0.12000	-3780.80	161.27	36.92	-3862.06	147.89	23.41	-1311.39	31.35	84.69	-1243.57	100.60	105.39	-3756.82	-68.74	41.77	-3809.15	-75.41	34.51	-472.66	8.17	287.82	-1661.53	-113.78	230.37	-3779.02	42.00	1240.32	0.00	0.00	0.00	-3810.40	52.27	1678.12	-3855.69	-61.81	1696.64	-1644.08	-124.16	1700.13	-1388.49	68.75	1688.20	2016.42	1646.96	70.16	0.00	0.00	0.00	1417.78
0.13000	-3780.80	161.27	36.92	-3863.78	147.93	23.04	-1311.39	31.35	84.69	-1243.57	100.60	105.39	-3756.99	-67.66	41.10	-3865.27	-79.61	25.97	-472.66	8.17	287.82	-1661.53	-113.78	230.37	-3770.54	43.15	1240.58	0.00	0.00	0.00	-3810.40	52.27	1678.12	-3821.83	-60.87	1694.64	-1644.08	-124.16	1700.13	-1388.49	68.75	1688.20	2016.52	1647.14	70.09	0.00	0.00	0.00	1418.11
0.14000	-3780.80	161.27	36.92	-3893.34	147.13	19.06	-1311.39	31.35	84.69	-1243.57	100.60	105.39	-3757.24	-66.63	40.46	-3845.99	-76.71	28.06	-472.66	8.17	287.82	-1661.53	-113.78	230.37	-3770.55	43.05	1240.24	0.00	0.00	0.00	-3810.40	52.27	1678.12	-3848.72	-60.73	1697.02	-1644.08	-124.16	1700.13	-1388.49	68.75	1688.20	2015.96	1645.80	70.56	0.00	0.00	0.00	1417.75
0.15000	-3780.80	161.27	36.92	-3889.63	146.14	18.82	-1311.39	31.35	84.69	-1243.57	100.60	105.39	-3757.58	-65.65	39.85	-3859.52	-79.94	25.01	-472.66	8.17	287.82	-1661.53	-113.78	230.37	-3782.71	41.77	1240.28	0.00	0.00	0.00	-3810.40	52.27	1678.12	-3832.01	-59.86	1695.16	-1644.08	-124.16	1700.13	-1388.49	68.75	1688.20	2015.70	1646.23	70.28	0.00	0.00	0.00	1417.37
0.16000	-3780.80	161.27	36.92	-3874.56	147.55	21.39	-1311.39	31.35	84.69	-1243.57	100.60	105.39	-3757.99	-64.71	39.26	-3872.69	-78.78	24.27	-472.66	8.17	287.82	-1661.53	-113.78	230.37	-3784.63	41.02	1240.44	0.00	0.00	0.00	-3810.40	52.27	1678.12	-3815.51	-63.58	1693.95	-1644.08	-124.16	1700.13	-1388.49	68.75	1688.20	2015.21	1645.79	70.40	0.00	0.00	0.00	1418.05
0.17000	-3780.80	161.27	36.92	-3878.41	146.56	20.67	-1311.39	31.35	84.69	-1243.57	100.60	105.39	-3758.48	-63.82	38.71	-3882.44	-76.75	22.86	-472.66	8.17	287.82	-1661.53	-113.78	230.37	-3760.48	40.82	1240.63	0.00	0.00	0.00	-3810.40	52.27	1678.12	-3826.58	-61.87	1693.72	-1644.08	-124.16	1700.13	-1388.49	68.75	1688.20	2015.27	1645.60	70.55	0.00	0.00	0.00	1418.03
0.18000	-3780.80	161.27	36.92	-3873.46	147.46	21.55	-1311.39	31.35	84.69	-1243.57	100.60	105.39	-3759.04	-62.97	38.18	-3878.96	-77.90	23.40	-472.66	8.17	287.82	-1661.53	-113.78	230.37	-3766.11	40.34	1240.40	0.00	0.00	0.00	-3810.40	52.27	1678.12	-3807.69	-59.26	1693.06	-1644.08	-124.16	1700.13	-1388.49	68.75	1688.20	2015.71	1646.70	70.17	0.00	0.00	0.00	1418.06
0.19000	-3780.80	161.27	36.92	-3889.36	146.82	19.07	-1311.39	31.35	84.69	-1243.57	100.60	105.39	-3759.68	-62.17	37.68	-3855.33	-77.37	26.38	-472.66	8.17	287.82	-1661.53	-113.78	230.37	-3771.21	40.83	1240.22	0.00	0.00	0.00	-3810.40	52.27	1678.12	-3804.74	-61.35	1694.92	-1644.08	-124.16	1700.13	-1388.49	68.75	1688.20	2015.78	1646.12	70.41	0.00	0.00	0.00	1418.04
0.20000	-3780.80	161.27	36.92	-3868.73	147.73	22.08	-1311.39	31.35	84.69	-1243.57	100.60	105.39	-3760.38	-61.40	37.20	-3843.51	-77.38	28.36	-472.66	8.17	287.82	-1661.53	-113.78	230.37	-3778.31	41.26	1240.17	0.00	0.00	0.00	-3810.40	52.27	1678.12	-3815.95	-60.46	1694.23	-1644.08	-124.16	1700.13	-1388.49	68.75	1688.20	2016.09	1646.45	70.37	0.00	0.00	0.00	1417.88
0.21000	-3780.80	161.27	36.92	-3855.93	145.75	24.25	-1311.39	31.35	84.69	-1243.57	100.60	105.39	-3761.16	-60.68	36.75	-3854.37	-78.98	26.86	-472.66	8.17	287.82	-1661.53	-113.78	230.37	-3780.33	41.11	1239.97	0.00	0.00	0.00	-3810.40	52.27	1678.12	-3816.00	-62.04	1694.75	-1644.08	-124.16	1700.13	-1388.49	68.75	1688.20	2015.88	1646.97	70.00	0.00	0.00	0.00	1417.49
0.22000	-3780.80	161.27	36.92	-3899.22	146.56	17.62	-1311.39	31.35	84.69	-1243.57	100.60	105.39	-3762.01	-60.00	36.33	-3878.76	-78.31	22.25	-472.66	8.17	287.82	-1661.53	-113.78	230.37	-3767.66	41.16	1240.72	0.00	0.00	0.00	-3810.40	52.27	1678.12	-3796.71	-60.52	1693.41	-1644.08	-124.16	1700.13	-1388.49	68.75	1688.20	2015.78	1646.09	70.35	0.00	0.00	0.00	1417.38
0.23000	-3780.80	161.27	36.92	-3876.72	146.01	20.97	-1311.39	31.35	84.69	-1243.57	100.60	105.39	-3762.92	-59.36	35.93	-3845.18	-76.00	29.66	-472.66	8.17	287.82	-1661.53	-113.78	230.37	-3769.10	41.00	1240.13	0.00	0.00	0.00	-3810.40	52.27	1678.12	-3836.43	-62.50	1693.90	-1644.08	-124.16	1700.13	-1388.49	68.75	1688.20	2015.69	1646.25	70.26	0.00	0.00	0.00	1417.47
0.24000	-3780.80	161.27	36.92	-3860.65	148.68	23.22	-1311.39	31.35	84.69	-1243.57	100.60	105.39	-3763.89	-58.76	35.55	-3851.21	-77.77	25.92	-472.66	8.17	287.82	-1661.53	-113.78	230.37	-3774.85	39.82	1239.69	0.00	0.00	0.00	-3810.40	52.27	1678.12	-3800.07	-62.53	1693.75	-1644.08	-124.16	1700.13	-1388.49	68.75	1688.20	2016.01	1646.91	70.07	0.00	0.00	0.00	1418.25
0.25000	-3780.80	161.27	36.92	-3897.67	146.52	16.91	-1311.39	31.35	84.69	-1243.57	100.60	105.39	-3764.93	-58.21	35.20	-3863.55	-77.19	25.87	-472.66	8.17	287.82	-1661.53	-113.78	230.37	-3780.00	39.58	1239.74	0.00	0.00	0.00	-3810.40	52.27	1678.12	-3799.51	-62.25	1693.37	-1644.08	-124.16	1700.13	-1388.49	68.75	1688.20	2016.29	1647.31	70.04	0.00	0.00	0.00	1418.49
0.26000	-3780.80	161.27	36.92	-3889.84	147.16	18.14	-1311.39	31.35	84.69	-1243.57	100.60	105.39	-3766.03	-57.68	34.87	-3856.19	-76.53	28.31	-472.66	8.17	287.82	-1661.53	-113.78	230.37	-3783.11	39.25	1239.59	0.00	0.00	0.00	-3810.40	52.27	1678.12	-3835.81	-63.48	1693.96	-1644.08	-124.16	1700.13	-1388.49	68.75	1688.20	2015.77	1646.64	70.25	0.00	0.00	0.00	1418.16
0.27000	-3780.80	161.27	36.92	-3860.11	147.21	22.75	-1311.39	31.35	84.69	-1243.57	100.60	105.39	-3767.19	-57.20	34.56	-3875.82	-77.17	23.66	-472.66	8.17	287.82	-1661.53	-113.78	230.37	-3778.98	38.73	1240.31	0.00	0.00	0.00	-3810.40	52.27	1678.12	-3809.70	-63.65	1693.48	-1644.08	-124.16	1700.13	-1388.49	68.75	1688.20	2015.84	1646.97	70.02	0.00	0.00	0.00	1418.24
0.28000	-3780.80	161.27	36.92	-3864.62	146.19	22.82	-1311.39	31.35	84.69	-1243.57	100.60	105.39	-3768.40	-56.76	34.28	-3886.05	-78.15	21.66	-472.66	8.17	287.82	-1661.53	-113.78	230.37	-3782.10	38.38	1239.60	0.00	0.00	0.00	-3810.40	52.27	1678.12	-3843.91	-67.53	1693.89	-1644.08	-124.16	1700.13	-1388.49	68.75	1688.20	2015.70	1646.90	70.13	0.00	0.00	0.00	1417.31
0.29000	-3780.80	161.27	36.92	-3896.97	145.95	17.95	-1311.39	31.35	84.69	-1243.57	100.60	105.39	-3769.67	-56.35	34.02	-3853.01	-75.46	26.49	-472.66	8.17	287.82	-1661.53	-113.78	230.37	-3789.28	37.62	1239.94	0.00	0.00	0.00	-3810.40	52.27	1678.12	-3816.19	-67.13	1692.69	-1644.08	-124.16	1700.13	-1388.49	68.75	1688.20	2016.00	1646.86	70.09	0.00	0.00	0.00	1418.30
0.30000	-3780.80	161.27	36.92	-3859.41	146.96	23.89	-1311.39	31.35	84.69	-1243.57	100.60	105.39	-3770.99	-55.98	33.78	-3835.38	-75.95	29.18	-472.66	8.17	287.82	-1661.53	-113.78	230.37	-3773.45	37.82	1239.59	0.00	0.00	0.00	-3810.40	52.27	1678.12	-3822.44	-67.09	1693.63	-1644.08	-124.16	1700.13	-1388.49	68.75	1688.20	2016.19	1647.14	69.97	0.00	0.00	0.00	1417.49
0.31000	-3780.80	161.27	36.92	-3879.50	146.18	19.88	-1311.39	31.35	84.69	-1243.57	100.60	105.39	-3772.37	-55.64	33.56	-3832.27	-74.76	30.04	-472.66	8.17	287.82	-1661.53	-113.78	230.37	-3771.59	37.22	1239.75	0.00	0.00	0.00	-3810.40	52.27	1678.12	-3823.97	-66.34	1691.86	-1644.08	-124.16	1700.13	-1388.49	68.75	1688.20	2015.51	1646.56	70.22	0.00	0.00	0.00	1417.31
0.32000	-3780.80	161.27	36.92	-3880.30	146.47	20.04	-1311.39	31.35	84.69	-1243.57	100.60	105.39	-3773.79	-55.34	33.36	-3881.66	-77.64	22.31	-472.66	8.17	287.82	-1661.53	-113.78	230.37	-3775.47	36.23	1239.40	0.00	0.00	0.00	-3810.40	52.27	1678.12	-3812.20	-65.95	1690.87	-1644.08	-124.16	1700.13	-1388.49	68.75	1688.20	2015.74	1645.92	70.36	0.00	0.00	0.00	1417.29
0.33000	-3780.80	161.27	36.92	-3900.04	145.02	17.09	-1311.39	31.35	84.69	-1243.57	100.60	105.39	-3775.27	-55.07	33.18	-3886.42	-78.41	22.11	-472.66	8.17	287.82	-1661.53	-113.78	230.37	-3765.28	36.99	1239.86	0.00	0.00	0.00	-3810.40	52.27	1678.12	-3822.80	-65.66	1691.63	-1644.08	-124.16	1700.13	-1388.49	68.75	1688.20	2016.30	1646.27	70.26	0.00	0.00	0.00	1417.30
0.34000	-3780.80	161.27	36.92	-3875.16	147.94	21.10	-1311.39	31.35	84.69	-1243.57	100.60	105.39	-3776.79	-54.84	33.02	-3861.80	-77.09	25.90	-472.66	8.17	287.82	-1661.53	-113.78	230.37	-3783.53	36.72	1239.49	0.00	0.00	0.00	-3810.40	52.27	1678.12	-3823.29	-66.56	1692.62	-1644.08	-124.16	1700.13	-1388.49	68.75	1688.20	2016.69	1646.70	70.35	0.00	0.00	0.00	1417.93
0.35000	-3780.80	161.27	36.92	-3893.61	146.20	17.31	-1311.39	31.35	84.69	-1243.57	100.60	105.39	-3778.36	-54.64	32.88	-3872.32	-77.79	23.93	-472.66	8.17	287.82	-1661.53	-113.78	230.37	-3772.15	36.06	1239.34	0.00	0.00	0.00	-3810.40	52.27	1678.12	-3816.36	-66.69	1690.82	-1644.08	-124.16	1700.13	-1388.49	68.75	1688.20	2016.16	1647.02	70.15	0.00	0.00	0.00	1417.73
0.36000	-3780.80	161.27	36.92	-3887.33	145.71	18.06	-1311.39	31.35	84.69	-1243.57	100.60	105.39	-3779.96	-54.47	32.76	-3868.53	-76.22	23.57	-472.66	8.17	287.82	-1661.53	-113.78	230.37	-3772.71	35.54	1239.32	0.00	0.00	0.00	-3810.40	52.27	1678.12	-3811.76	-70.84	1690.10	-1644.08	-124.16	1700.13	-1388.49	68.75	1688.20	2015.35	1645.70	70.40	0.00	0.00	0.00	1418.06
0.37000	-3780.80	161.27	36.92	-3868.84	146.98	22.12	-1311.39	31.35	84.69	-1243.57	100.60	105.39	-3781.61	-54.34	32.66	-3855.24	-75.89	27.47	-472.66	8.17	287.82	-1661.53	-113.78	230.37	-3760.75	34.42	1239.45	0.00	0.00	0.00	-3810.40	52.27	1678.12	-3801.20	-69.53	1689.34	-1644.08	-124.16	1700.13	-1388.49	68.75	1688.20	2016.17	1646.01	70.31	0.00	0.00	0.00	1418.91
0.38000	-3780.80	161.27	36.92	-3883.97	146.92	19.79	-1311.39	31.35	84.69	-1243.57	100.60	105.39	-3783.30	-54.23	32.57	-3838.69	-77.12	29.33	-472.66	8.17	287.82	-1661.53	-113.78	230.37	-3782.81	34.93	1239.60	0.00	0.00	0.00	-3810.40	52.27	1678.12	-3824.56	-71.01	1689.65	-1644.08	-124.16	1700.13	-1388.49	68.75	1688.20	2015.99	1646.11	70.18	0.00	0.00	0.00	1417.95
0.39000	-3780.80	161.27	36.92	-3884.72	147.59	19.35	-1311.39	31.35	84.69	-1243.57	100.60	105.39	-3785.03	-54.16	32.50	-3864.38	-79.03	25.86	-472.66	8.17	287.82	-1661.53	-113.78	230.37	-3770.14	34.22	1238.64	0.00	0.00	0.00	-3810.40	52.27	1678.12	-3815.05	-69.38	1688.98	-1644.08	-124.16	1700.13	-1388.49	68.75	1688.20	2015.08	1646.36	69.86	0.00	0.00	0.00	1417.63
0.40000	-3780.80	161.27	36.92	-3883.55	145.35	19.06	-1311.39	31.35	84.69	-1243.57	100.60	105.39	-3786.80	-54.11	32.45	-3869.32	-78.27	25.12	-472.66	8.17	287.82	-1661.53	-113.78	230.37	-3773.66	32.98	1239.22	0.00	0.00	0.00	-3810.40	52.27	1678.12	-3826.87	-72.98	1687.79	-1644.08	-124.16	1700.13	-1388.49	68.75	1688.20	2015.89	1646.29	70.21	0.00	0.00	0.00	1418.23
0.41000	-3780.80	161.27	36.92	-3876.61	147.68	20.79	-1311.39	31.35	84.69	-1243.57	100.60	105.39	-3788.59	-54.10	32.41	-3836.45	-78.65	29.42	-472.66	8.17	287.82	-1661.53	-113.78	230.37	-3763.22	32.65	1238.63	0.00	0.00	0.00	-3810.40	52.27	1678.12	-3836.63	-71.07	1689.09	-1644.08	-124.16	1700.13	-1388.49	68.75	1688.20	2016.40	1646.81	70.13	0.00	0.00	0.00	1418.21
0.42000	-3780.80	161.27	36.92	-3865.42	146.54	23.79	-1311.39	31.35	84.69	-1243.57	100.60	105.39	-3790.43	-54.12	32.39	-3859.34	-77.83	26.31	-472.66	8.17	287.82	-1661.53	-113.78	230.37	-3777.72	31.75	1239.07	0.00	0.00	0.00	-3810.40	52.27	1678.12	-3805.81	-70.56	1687.26	-1644.08	-124.16	1700.13	-1388.49	68.75	1688.20	2016.50	1647.01	70.17	0.00	0.00	0.00	1417.36
0.43000	-3780.80	161.27	36.92	-3884.25	146.20	19.03	-1311.39	31.35	84.69	-1243.57	100.60	105.39	-3792.29	-54.16	32.38	-3880.34	-78.24	23.23	-472.66	8.17	287.82	-1661.53	-113.78	230.37	-3783.05	31.39	1238.82	0.00	0.00	0.00	-3810.40	52.27	1678.12	-3793.41	-74.57	1685.74	-1644.08	-124.16	1700.13	-1388.49	68.75	1688.20	2016.06	1647.05	69.93	0.00	0.00	0.00	1417.82
0.44000	-3780.80	161.27	36.92	-3894.41	145.33	18.44	-1311.39	31.35	84.69	-1243.57	100.60	105.39	-3794.18	-54.23	32.39	-3840.01	-76.85	28.91	-472.66	8.17	287.82	-1661.53	-113.78	230.37	-3769.12	31.72	1239.35	0.00	0.00	0.00	-3810.40	52.27	1678.12	-3798.15	-74.19	1685.50	-1644.08	-124.16	1700.13	-1388.49	68.75	1688.20	2016.59	1646.62	70.06	0.00	0.00	0.00	1418.07
0.45000	-3780.80	161.27	36.92	-3882.16	146.21	18.89	-1311.39	31.35	84.69	-1243.57	100.60	105.39	-3796.10	-54.33	32.41	-3845.68	-77.22	27.28	-472.66	8.17	287.82	-1661.53	-113.78	230.37	-3769.43	31.32	1239.00	0.00	0.00	0.00	-3810.40	52.27	1678.12	-3821.49	-74.59	1685.00	-1644.08	-124.16	1700.13	-1388.49	68.75	1688.20	2015.55	1645.43	70.40	0.00	0.00	0.00	1418.25
0.46000	-3780.80	161.27	36.92	-3866.07	147.61	21.93	-1311.39	31.35	84.69	-1243.57	100.60	105.39	-3798.04	-54.45	32.45	-3843.26	-75.75	29.10	-472.66	8.17	287.82	-1661.53	-113.78	230.37	-3761.99	30.23	1238.77	0.00	0.00	0.00	-3810.40	52.27	1678.12	-3836.81	-77.11	1686.00	-1644.08	-124.16	1700.13	-1388.49	68.75	1688.20	2015.66	1646.37	70.03	0.00	0.00	0.00	1418.25
0.47000	-3780.80	161.27	36.92	-3877.91	145.98	21.49	-1311.39	31.35	84.69	-1243.57	100.60	105.39	-3800.01	-54.60	32.50	-3847.93	-76.30	27.64	-472.66	8.17	287.82	-1661.53	-113.78	230.37	-3769.74	29.63	1238.17	0.00	0.00	0.00	-3810.40	52.27	1678.12	-3790.78	-76.85	1682.35	-1644.08	-124.16	1700.13	-1388.49	68.75	1688.20	2015.73	1647.01	69.83	0.00	0.00	0.00	1418.17
0.48000	-3780.80	161.27	36.92	-3883.28	145.73	18.85	-1311.39	31.35	84.69	-1243.57	100.60	105.39	-3802.00	-54.78	32.56	-3850.76	-76.55	28.26	-472.66	8.17	287.82	-1661.53	-113.78	230.37	-3758.99	29.43	1238.67	0.00	0.00	0.00	-3810.40	52.27	1678.12	-3817.60	-76.95	1682.32	-1644.08	-124.16	1700.13	-1388.49	68.75	1688.20	2015.99	1646.80	69.98	0.00	0.00	0.00	1418.35
0.49000	-3780.80	161.27	36.92	-3873.41	146.08	20.82	-1311.39	31.35	84.69	-1243.57	100.60	105.39	-3804.01	-54.97	32.64	-3858.90	-76.46	25.64	-472.66	8.17	287.82	-1661.53	-113.78	230.37	-3764.19	27.28	1238.36	0.00	0.00	0.00	-3810.40	52.27	1678.12	-3796.91	-76.24	1681.26	-1644.08	-124.16	1700.13	-1388.49	68.75	1688.20	2016.64	1646.99	70.03	0.00	0.00	0.00	1418.27
0.50000	-3780.80	161.27	36.92	-3884.93	145.64	18.27	-1311.39	31.35	84.69	-1243.57	100.60	105.39	-3806.04	-55.20	32.72	-3861.01	-76.87	24.85	-472.66	8.17	287.82	-1661.53	-113.78	230.37	-3783.59	27.02	1237.95	0.00	0.00	0.00	-3810.40	52.27	1678.12	-3765.57	-77.37	1678.22	-1644.08	-124.16	1700.13	-1388.49	68.75	1688.20	2015.86	1646.99	69.76	0.00	0.00	0.00	1418.30
0.51000	-3780.80	161.27	36.92	-3880.73	146.10	19.39	-1311.39	31.35	84.69	-1243.57	100.60	105.39	-3808.08	-55.44	32.82	-3850.62	-77.05	26.71	-472.66	8.17	287.82	-1661.53	-113.78	230.37	-3774.24	26.29	1237.84	0.00	0.00	0.00	-3810.40	52.27	1678.12	-3756.00	-78.91	1676.06	-1644.08	-124.16	1700.13	-1388.49	68.75	1688.20	2015.40	1645.44	70.44	0.00	0.00	0.00	1417.19
0.52000	-3780.80	161.27	36.92	-3884.04	147.20	18.78	-1311.39	31.35	84.69	-1243.57	100.60	105.39	-3810.14	-55.71	32.93	-3855.49	-78.31	26.45	-472.66	8.17	287.82	-1661.53	-113.78	230.37	-3773.22	25.36	1238.18	0.00	0.00	0.00	-3810.40	52.27	1678.12	-3789.91	-80.74	1676.37	-1644.08	-124.16	1700.13	-1388.49	68.75	1688.20	2015.48	1645.73	70.34	0.00	0.00	0.00	1417.38
0.53000	-3780.80	161.27	36.92	-3864.03	148.78	22.15	-1311.39	31.35	84.69	-1243.57	100.60	105.39	-3812.22	-56.00	33.05	-3857.93	-75.81	26.58	-472.66	8.17	287.82	-1661.53	-113.78	230.37	-3758.84	25.59	1238.40	0.00	0.00	0.00	-3810.40	52.27	1678.12	-3809.32	-80.29	1676.30	-1644.08	-124.16	1700.13	-1388.49	68.75	1688.20	2016.64	1646.29	70.36	0.00	0.00	0.00	1418.14
0.54000	-3780.80	161.27	36.92	-3901.48	148.24	16.24	-1311.39	31.35	84.69	-1243.57	100.60	105.39	-3814.30	-56.32	33.18	-3871.03	-78.79	24.19	-472.66	8.17	287.82	-1661.53	-113.78	230.37	-3770.51	23.97	1238.41	0.00	0.00	0.00	-3810.40	52.27	1678.12	-3811.83	-82.20	1675.75	-1644.08	-124.16	1700.13	-1388.49	68.75	1688.20	2015.84	1646.03	70.29	0.00	0.00	0.00	1417.98
0.55000	-3780.80	161.27	36.92	-3896.03	146.89	18.25	-1311.39	31.35	84.69	-1243.57	100.60	105.39	-3816.40	-56.65	33.31	-3860.09	-77.27	25.32	-472.66	8.17	287.82	-1661.53	-113.78	230.37	-3766.11	22.29	1238.67	0.00	0.00	0.00	-3810.40	52.27	1678.12	-3793.93	-82.69	1673.28	-1644.08	-124.16	1700.13	-1388.49	68.75	1688.20	2015.51	1646.36	70.05	0.00	0.00	0.00	1418.12
0.56000	-3780.80	161.27	36.92	-3883.16	146.57	18.82	-1311.39	31.35	84.69	-1243.57	100.60	105.39	-3818.50	-57.00	33.46	-3860.29	-78.80	25.55	-472.66	8.17	287.82	-1661.53	-113.78	230.37	-3777.08	20.47	1237.86	0.00	0.00	0.00	-3810.40	52.27	1678.12	-3800.17	-84.51	1673.06	-1644.08	-124.16	1700.13	-1388.49	68.75	1688.20	2015.39	1645.48	70.36	0.00	0.00	0.00	1418.64
0.57000	-3780.80	161.27	36.92	-3873.67	147.83	20.32	-1311.39	31.35	84.69	-1243.57	100.60	105.39	-3820.61	-57.37	33.62	-3885.33	-78.87	21.38	-472.66	8.17	287.82	-1661.53	-113.78	230.37	-3764.48	21.01	1237.70	0.00	0.00	0.00	-3810.40	52.27	1678.12	-3799.34	-88.79	1671.26	-1644.08	-124.16	1700.13	-1388.49	68.75	1688.20	2015.56	1647.13	69.74	0.00	0.00	0.00	1418.94
0.58000	-3780.80	161.27	36.92	-3867.00	148.06	22.09	-1311.39	31.35	84.69	-1243.57	100.60	105.39	-3822.72	-57.76	33.78	-3865.19	-76.86	25.04	-472.66	8.17	287.82	-1661.53	-113.78	230.37	-3771.16	18.34	1237.34	0.00	0.00	0.00	-3810.40	52.27	1678.12	-3803.19	-85.47	1671.63	-1644.08	-124.16	1700.13	-1388.49	68.75	1688.20	2016.31	1647.13	69.93	0.00	0.00	0.00	1417.54
0.59000	-3780.80	161.27	36.92	-3879.11	147.91	19.09	-1311.39	31.35	84.69	-1243.57	100.60	105.39	-3824.84	-58.17	33.95	-3859.17	-77.89	25.74	-472.66	8.17	287.82	-1661.53	-113.78	230.37	-3749.11	18.33	1237.77	0.00	0.00	0.00	-3810.40	52.27	1678.12	-3762.41	-87.74	1668.57	-1644.08	-124.16	1700.13	-1388.49	68.75	1688.20	2015.76	1646.03	70.26	0.00	0.00	0.00	1417.83
0.60000	-3780.80	161.27	36.92	-3894.08	147.88	18.08	-1311.39	31.35	84.69	-1243.57	100.60	105.39	-3826.96	-58.60	34.13	-3850.98	-77.21	27.81	-472.66	8.17	287.82	-1661.53	-113.78	230.37	-3769.53	17.27	1238.27	0.00	0.00	0.00	-3810.40	52.27	1678.12	-3760.62	-87.72	1665.70	-1644.08	-124.16	1700.13	-1388.49	68.75	1688.20	2015.96	1646.66	70.05	0.00	0.00	0.00	1417.24
0.61000	-3780.80	161.27	36.92	-3853.80	146.03	24.02	-1311.39	31.35	84.69	-1243.57	100.60	105.39	-3829.07	-59.04	34.31	-3875.99	-79.25	23.27	-472.66	8.17	287.82	-1661.53	-113.78	230.37	-3771.75	15.61	1237.98	0.00	0.00	0.00	-3810.40	52.27	1678.12	-3748.30	-89.24	1664.46	-1644.08	-124.16	1700.13	-1388.49	68.75	1688.20	2015.50	1645.85	70.31	0.00	0.00	0.00	1418.03
0.62000	-3780.80	161.27	36.92	-3878.60	147.73	19.49	-1311.39	31.35	84.69	-1243.57	100.60	105.39	-3831.19	-59.50	34.50	-3860.35	-78.57	25.48	-472.66	8.17	287.82	-1661.53	-113.78	230.37	-3775.32	14.55	1236.70	0.00	0.00	0.00	-3810.41	52.26	1678.12	-3741.78	-89.22	1661.91	-1644.08	-124.16	1700.13	-1388.49	68.75	1688.20	2015.74	1645.64	70.35	0.00	0.00	0.00	1418.18
0.63000	-3780.80	161.27	36.92	-3894.20	147.48	17.10	-1311.39	31.35	84.69	-1243.57	100.60	105.39	-3833.30	-59.98	34.70	-3869.65	-79.30	23.00	-472.66	8.17	287.82	-1661.53	-113.78	230.37	-3777.88	11.95	1237.78	0.00	0.00	0.00	-3814.38	51.59	1676.74	-3766.39	-91.70	1660.41	-1644.08	-124.16	1700.13	-1388.49	68.75	1688.20	2016.17	1646.75	70.00	0.00	0.00	0.00	1418.86
0.64000	-3780.80	161.27	36.92	-3885.54	145.20	17.43	-1311.39	31.35	84.69	-1243.57	100.60	105.39	-3835.40	-60.47	34.90	-3872.71	-78.17	22.83	-472.66	8.17	287.82	-1661.53	-113.78	230.37	-3769.93	11.62	1237.86	0.00	0.00	0.00	-3770.33	51.18	1671.87	-3762.93	-94.91	1659.09	-1644.08	-124.16	1700.13	-1388.49	68.75	1688.20	2015.68	1645.82	70.33	0.00	0.00	0.00	1418.34
0.65000	-3780.80	161.27	36.92	-3915.04	147.59	13.74	-1311.39	31.35	84.69	-1243.57	100.60	105.39	-3837.50	-60.98	35.10	-3843.71	-75.67	26.65	-472.66	8.17	287.82	-1661.53	-113.78	230.37	-3781.77	11.28	1236.91	0.00	0.00	0.00	-3764.29	47.78	1669.77	-3733.84	-93.47	1656.39	-1644.08	-124.16	1700.13	-1388.49	68.75	1688.20	2015.77	1646.10	70.23	0.00	0.00	0.00	1417.84
0.66000	-3780.80	161.27	36.92	-3897.47	146.27	16.35	-1311.39	31.35	84.69	-1243.57	100.60	105.39	-3839.58	-61.50	35.31	-3855.57	-78.35	24.19	-472.66	8.17	287.82	-1661.53	-113.78	230.37	-3772.26	10.13	1237.12	0.00	0.00	0.00	-3761.46	44.53	1668.96	-3748.07	-96.09	1655.36	-1644.08	-124.16	1700.13	-1388.49	68.75	1688.20	2015.57	1647.03	69.76	0.00	0.00	0.00	1418.19
0.67000	-3780.80	161.27	36.92	-3876.61	147.41	18.63	-1311.39	31.35	84.69	-1243.57	100.60	105.39	-3841.66	-62.03	35.52	-3905.00	-79.17	16.77	-472.66	8.17	287.82	-1661.53	-113.78	230.37	-3767.64	9.03	1236.70	0.00	0.00	0.00	-3786.32	41.89	1668.28	-3739.32	-95.96	1651.21	-1644.08	-124.16	1700.13	-1388.49	68.75	1688.20	2016.36	1646.66	70.07	0.00	0.00	0.00	1417.69
0.68000	-3780.80	161.27	36.92	-3861.07	146.92	21.38	-1311.39	31.35	84.69	-1243.57	100.60	105.39	-3843.72	-62.57	35.74	-3864.64	-77.03	24.06	-472.66	8.17	287.82	-1661.53	-113.78	230.37	-3773.87	7.42	1237.10	0.00	0.00	0.00	-3820.57	40.39	1666.67	-3741.80	-100.94	1649.76	-1644.08	-124.16	1700.13	-1388.49	68.75	1688.20	2016.75	1647.25	69.91	0.00	0.00	0.00	1419.14
0.69000	-3780.80	161.27	36.92	-3883.92	146.55	18.25	-1311.39	31.35	84.69	-1243.57	100.60	105.39	-3845.77	-63.13	35.96	-3881.71	-78.20	21.38	-472.66	8.17	287.82	-1661.53	-113.78	230.37	-3754.97	6.23	1237.86	0.00	0.00	0.00	-3765.64	38.93	1663.29	-3713.15	-98.93	1649.65	-1644.08	-124.16	1700.13	-1388.49	68.75	1688.20	2016.44	1647.50	69.75	0.00	0.00	0.00	1417.82
0.70000	-3780.80	161.27	36.92	-3869.71	147.79	21.05	-1311.39	31.35	84.69	-1243.57	100.60	105.39	-3847.80	-63.70	36.18	-3851.23	-75.61	25.23	-472.66	8.17	287.82	-1661.53	-113.78	230.37	-3775.34	4.88	1237.12	0.00	0.00	0.00	-3762.62	41.95	1660.75	-3730.76	-101.04	1647.02	-1644.08	-124.16	1700.13	-1388.49	68.75	1688.20	2016.28	1647.77	69.59	0.00	0.00	0.00	1418.23
0.71000	-3780.80	161.27	36.92	-3886.24	146.12	16.07	-1311.39	31.35	84.69	-1243.57	100.60	105.39	-3849.81	-64.28	36.40	-3867.38	-74.99	22.41	-472.66	8.17	287.82	-1661.53	-113.78	230.37	-3783.90	2.77	1236.97	0.00	0.00	0.00	-3771.97	38.17	1659.37	-3729.21	-105.12	1644.74	-1644.08	-124.16	1700.13	-1388.49	68.75	1688.20	2016.64	1647.64	69.78	0.00	0.00	0.00	1417.75
0.72000	-3780.80	161.27	36.92	-3859.86	146.63	21.09	-1311.39	31.35	84.69	-1243.57	100.60	105.39	-3851.80	-64.87	36.62	-3862.54	-77.28	23.43	-472.66	8.17	287.82	-1661.53	-113.78	230.37	-3781.82	1.58	1236.87	0.00	0.00	0.00	-3772.28	37.21	1657.28	-3740.16	-105.31	1643.46	-1644.08	-124.16	1700.13	-1388.49	68.75	1688.20	2016.38	1647.24	69.84	0.00	0.00	0.00	1417.69
0.73000	-3780.80	161.27	36.92	-3876.56	146.33	18.91	-1311.39	31.35	84.69	-1243.57	100.60	105.39	-3853.77	-65.47	36.85	-3866.83	-79.32	23.71	-472.66	8.17	287.82	-1661.53	-113.78	230.37	-3785.12	1.62	1236.82	0.00	0.00	0.00	-3757.79	35.24	1655.81	-3745.39	-108.05	1640.14	-1644.08	-124.16	1700.13	-1388.49	68.75	1688.20	2016.03	1646.43	70.10	0.00	0.00	0.00	1417.98
0.74000	-3780.80	161.27	36.92	-3856.35	147.57	21.28	-1311.39	31.35	84.69	-1243.57	100.60	105.39	-3855.72	-66.08	37.07	-3861.17	-76.98	22.47	-472.66	8.17	287.82	-1661.53	-113.78	230.37	-3788.96	-0.37	1236.66	0.00	0.00	0.00	-3755.42	35.22	1651.54	-3710.72	-107.77	1636.57	-1644.08	-124.16	1700.13	-1388.49	68.75	1688.20	2017.05	1647.62	69.90	0.00	0.00	0.00	1417.73
0.75000	-3780.80	161.27	36.92	-3882.47	146.09	16.50	-1311.39	31.35	84.69	-1243.57	100.60	105.39	-3857.64	-66.69	37.29	-3854.47	-79.93	25.89	-472.66	8.17	287.82	-1661.53	-113.78	230.37	-3783.48	-1.67	1236.62	0.00	0.00	0.00	-3719.67	33.24	1649.50	-3698.97	-107.77	1635.10	-1644.08	-124.16	1700.13	-1388.49	68.75	1688.20	2015.79	1646.57	70.03	0.00	0.00	0.00	1418.01
0.76000	-3780.80	161.27	36.92	-3890.76	148.26	14.30	-1311.39	31.35	84.69	-1243.57	100.60	105.39	-3859.54	-67.31	37.52	-3886.24	-77.91	19.80	-472.66	8.17	287.82	-1661.53	-113.78	230.37	-3780.63	-2.70	1236.63	0.00	0.00	0.00	-3744.61	30.42	1647.37	-3694.56	-110.83	1632.49	-1644.08	-124.16	1700.13	-1388.49	68.75	1688.20	2015.56	1646.68	69.92	0.00	0.00	0.00	1418.19
0.77000	-3780.80	161.27	36.92	-3865.88	148.63	18.65	-1311.39	31.35	84.69	-1243.57	100.60	105.39	-3861.40	-67.95	37.74	-3865.51	-76.96	24.06	-472.66	8.17	287.82	-1661.53	-113.78	230.37	-3774.41	-3.65	1236.81	0.00	0.00	0.00	-3719.98	31.13	1643.11	-3757.27	-114.43	1631.42	-1644.08	-124.16	1700.13	-1388.49	68.75	1688.20	2016.14	1647.32	69.77	0.00	0.00	0.00	1417.53
0.78000	-3780.80	161.27	36.92	-3894.31	147.57	12.37	-1311.39	31.35	84.69	-1243.57	100.60	105.39	-3863.24	-68.58	37.96	-3869.21	-76.44	22.43	-472.66	8.17	287.82	-1661.53	-113.78	230.37	-3775.91	-6.17	1236.36	0.00	0.00	0.00	-3726.30	30.53	1640.58	-3698.41	-111.92	1627.39	-1644.08	-124.16	1700.13	-1388.49	68.75	1688.20	2016.20	1647.01	69.97	0.00	0.00	0.00	1417.76
0.79000	-3780.82	161.27	36.92	-3883.20	148.11	14.56	-1311.39	31.35	84.69	-1243.57	100.60	105.39	-3865.04	-69.22	38.18	-3872.19	-76.03	22.80	-472.66	8.17	287.82	-1661.53	-113.78	230.37	-3777.20	-8.10	1236.53	0.00	0.00	0.00	-3707.07	28.93	1637.04	-3699.76	-114.09	1625.65	-1644.08	-124.16	1700.13	-1388.49	68.75	1688.20	2016.24	1645.90	70.38	0.00	0.00	0.00	1417.39
0.80000	-3793.30	161.43	33.92	-3881.49	147.49	15.01	-1311.39	31.35	84.69	-1243.57	100.60	105.39	-3866.81	-69.87	38.39	-3879.81	-78.52	21.54	-472.66	8.17	287.82	-1661.53	-113.78	230.37	-3774.36	-9.04	1235.79	0.00	0.00	0.00	-3747.89	26.91	1639.42	-3689.47	-115.39	1621.21	-1644.08	-124.16	1700.13	-1388.49	68.75	1688.20	2016.73	1646.63	70.11	0.00	0.00	0.00	1417.55
0.81000	-3799.42	162.85	31.25	-3864.16	148.38	16.34	-1311.39	31.35	84.69	-1243.57	100.60	105.39	-3868.54	-70.52	38.60	-3852.10	-75.00	24.52	-472.66	8.17	287.82	-1661.53	-113.78	230.37	-3774.77	-10.09	1235.29	0.00	0.00	0.00	-3715.90	26.15	1634.96	-3719.81	-118.16	1621.21	-1644.08	-124.16	1700.13	-1388.49	68.75	1688.20	2015.58	1646.71	70.00	0.00	0.00	0.00	1417.26
0.82000	-3761.69	165.80	35.79	-3882.96	150.04	12.15	-1311.39	31.35	84.69	-1243.57	100.60	105.39	-3870.23	-71.18	38.81	-3871.09	-78.28	22.68	-472.66	8.17	287.82	-1661.53	-113.78	230.37	-3773.44	-11.83	1235.92	0.00	0.00	0.00	-3763.26	23.49	1633.38	-3700.38	-117.56	1618.15	-1644.08	-124.16	1700.13	-1388.49	68.75	1688.20	2015.55	1646.31	70.09	0.00	0.00	0.00	1417.48
0.83000	-3811.89	164.90	28.00	-3893.21	149.56	9.08	-1311.39	31.35	84.69	-1243.57	100.60	105.39	-3871.89	-71.84	39.02	-3834.80	-77.45	28.14	-472.66	8.17	287.82	-1661.53	-113.78	230.37	-3782.73	-13.69	1235.29	0.00	0.00	0.00	-3736.95	24.22	1630.92	-3680.52	-117.84	1615.14	-1644.08	-124.16	1700.13	-1388.49	68.75	1688.20	2015.72	1646.29	70.12	0.00	0.00	0.00	1418.50
0.84000	-3729.15	164.83	39.66	-3885.45	149.09	9.43	-1311.39	31.35	84.69	-1243.57	100.60	105.39	-3873.50	-72.50	39.22	-3864.86	-77.43	24.37	-472.66	8.17	287.82	-1661.53	-113.78	230.37	-3777.25	-15.02	1234.81	0.00	0.00	0.00	-3759.59	21.31	1631.03	-3715.83	-121.55	1613.94	-1644.08	-124.16	1700.13	-1388.49	68.75	1688.20	2016.12	1646.94	69.96	0.00	0.00	0.00	1417.98
0.85000	-3790.37	164.83	27.74	-3874.98	150.72	11.29	-1311.39	31.35	84.69	-1243.57	100.60	105.39	-3875.07	-73.17	39.41	-3874.20	-78.33	21.78	-472.66	8.17	287.82	-1661.53	-113.78	230.37	-3773.22	-17.25	1234.94	0.00	0.00	0.00	-3732.24	20.02	1625.70	-3672.07	-122.73	1609.72	-1644.08	-124.16	1700.13	-1388.49	68.75	1688.20	2015.61	1646.87	69.91	0.00	0.00	0.00	1417.42
0.86000	-3770.91	166.30	29.80	-3864.21	150.60	11.29	-1311.39	31.35	84.69	-1243.57	100.60	105.39	-3876.60	-73.83	39.60	-3864.93	-77.52	24.15	-472.66	8.17	287.82	-1661.53	-113.78	230.37	-3764.19	-17.82	1234.45	0.00	0.00	0.00	-3701.97	22.39	1623.67	-3659.14	-121.98	1607.50	-1644.08	-124.16	1700.13	-1388.49	68.75	1688.20	2015.88	1646.16	70.17	0.00	0.00	0.00	1418.38
0.87000	-3791.84	169.27	26.26	-3863.36	150.70	10.36	-1311.39	31.35	84.69	-1243.57	100.60	105.39	-3878.08	-74.50	39.78	-3880.31	-77.38	21.36	-472.66	8.17	287.82	-1661.53	-113.78	230.37	-3786.26	-19.15	1234.30	0.00	0.00	0.00	-3709.92	21.79	1621.95	-3683.46	-123.22	1606.69	-1644.08	-124.16	1700.13	-1388.49	68.75	1688.20	2015.38	1647.03	69.79	0.00	0.00	0.00	1418.43
0.88000	-3810.87	168.42	20.42	-3840.94	152.39	12.59	-1311.39	31.35	84.69	-1243.57	100.60	105.39	-3879.51	-75.16	39.96	-3863.04	-76.86	25.08	-472.66	8.17	287.82	-1661.53	-113.78	230.37	-3768.24	-20.56	1233.72	0.00	0.00	0.00	-3689.17	18.58	1619.24	-3696.15	-126.56	1604.72	-1644.08	-124.16	1700.13	-1388.49	68.75	1688.20	2015.68	1646.83	69.93	0.00	0.00	0.00	1418.26
0.89000	-3802.20	170.12	21.04	-3849.82	152.15	10.16	-1311.39	31.35	84.69	-1243.57	100.60	105.39	-3880.89	-75.83	40.13	-3862.69	-75.84	24.70	-472.66	8.17	287.82	-1661.53	-113.78	230.37	-3757.09	-21.91	1232.70	0.00	0.00	0.00	-3696.11	19.48	1616.67	-3682.23	-125.63	1602.41	-1644.08	-124.16	1700.13	-1388.49	68.75	1688.20	2015.56	1646.77	69.94	0.00	0.00	0.00	1418.53
0.90000	-3810.41	170.54	17.72	-3829.78	152.05	12.96	-1311.39	31.35	84.69	-1243.57	100.60	105.39	-3882.22	-76.49	40.29	-3840.57	-77.39	28.73	-472.66	8.17	287.82	-1661.53	-113.78	230.37	-3694.95	-21.59	1236.52	0.00	0.00	0.00	-3739.14	16.63	1615.77	-3680.09	-125.45	1601.90	-1644.08	-124.16	1700.13	-1388.49	68.75	1688.20	2015.34	1645.34	70.49	0.00	0.00	0.00	1417.79
0.91000	-3810.31	171.38	14.85	-3833.86	151.71	12.23	-1311.39	31.35	84.69	-1243.57	100.60	105.39	-3883.50	-77.16	40.44	-3869.60	-75.50	25.33	-472.66	8.17	287.82	-1661.53	-113.78	230.37	-3750.86	-23.83	1232.99	0.00	0.00	0.00	-3742.08	15.52	1613.40	-3704.60	-126.83	1600.97	-1644.08	-124.16	1700.13	-1388.49	68.75	1688.20	2015.99	1646.01	70.22	0.00	0.00	0.00	1417.90
0.92000	-3799.32	170.93	14.69	-3849.19	150.79	9.36	-1311.39	31.35	84.69	-1243.57	100.60	105.39	-3884.72	-77.82	40.59	-3870.32	-76.24	23.42	-472.66	8.17	287.82	-1661.53	-113.78	230.37	-3746.87	-24.77	1232.33	0.00	0.00	0.00	-3745.35	14.53	1611.07	-3668.68	-127.29	1597.21	-1644.08	-124.16	1700.13	-1388.49	68.75	1688.20	2015.79	1646.24	70.17	0.00	0.00	0.00	1417.89
0.93000	-3832.36	168.00	6.53	-3828.08	149.99	13.38	-1311.39	31.35	84.69	-1243.57	100.60	105.39	-3885.88	-78.48	40.73	-3864.47	-75.72	26.52	-472.66	8.17	287.82	-1661.53	-113.78	230.37	-3758.68	-26.98	1231.24	0.00	0.00	0.00	-3748.94	13.64	1608.78	-3656.74	-127.17	1594.35	-1644.08	-124.16	1700.13	-1388.49	68.75	1688.20	2016.18	1646.63	70.10	0.00	0.00	0.00	1418.11
0.94000	-3810.88	166.87	8.59	-3817.05	148.43	16.42	-1311.39	31.35	84.69	-1243.57	100.60	105.39	-3886.99	-79.13	40.85	-3869.24	-76.27	24.06	-472.66	8.17	287.82	-1661.53	-113.78	230.37	-3759.18	-27.93	1231.20	0.00	0.00	0.00	-3752.85	12.86	1606.52	-3676.68	-128.63	1593.19	-1644.08	-124.16	1700.13	-1388.49	68.75	1688.20	2016.77	1647.84	69.67	0.00	0.00	0.00	1418.70
0.95000	-3783.24	165.42	15.08	-3838.10	145.51	15.55	-1311.39	31.35	84.69	-1243.57	100.60	105.39	-3888.03	-79.78	40.97	-3857.46	-75.21	27.50	-472.66	8.17	287.82	-1661.53	-113.78	230.37	-3776.35	-28.66	1230.94	0.00	0.00	0.00	-3757.06	12.19	1604.30	-3698.96	-129.68	1593.43	-1644.08	-124.16	1700.13	-1388.49	68.75	1688.20	2017.13	1647.47	69.91	0.00	0.00	0.00	1418.26
0.96000	-3806.79	162.89	15.54	-3855.95	142.45	15.17	-1311.39	31.35	84.69	-1243.57	100.60	105.39	-3889.01	-80.42	41.08	-3866.42	-75.52	26.42	-472.66	8.17	287.82	-1661.53	-113.78	230.37	-3794.79	-29.35	1229.92	0.00	0.00	0.00	-3761.56	11.62	1602.11	-3705.69	-129.84	1593.52	-1644.08	-124.16	1700.13	-1388.49	68.75	1688.20	2016.17	1646.73	70.08	0.00	0.00	0.00	1418.19
0.97000	-3797.31	158.30	20.57	-3837.39	139.44	20.60	-1311.39	31.35	84.69	-1243.57	100.60	105.39	-3889.93	-81.06	41.17	-3856.45	-76.06	28.11	-472.66	8.17	287.82	-1661.53	-113.78	230.37	-3786.63	-28.73	1230.03	0.00	0.00	0.00	-3766.34	11.14	1599.96	-3706.87	-131.67	1591.18	-1644.08	-124.16	1700.13	-1388.49	68.75	1688.20	2015.34	1645.70	70.49	0.00	0.00	0.00	1417.50
0.98000	-3769.44	155.32	27.34	-3821.30	136.23	25.38	-1311.39	31.35	84.69	-1243.57	100.60	105.39	-3890.79	-81.70	41.26	-3864.12	-75.09	27.11	-472.66	8.17	287.82	-1661.53	-113.78	230.37	-3773.43	-28.56	1230.35	0.00	0.00	0.00	-3771.38	10.77	1597.85	-3727.18	-133.41	1591.82	-1644.08	-124.16	1700.13	-1388.49	68.75	1688.20	2015.91	1646.32	70.11	0.00	0.00	0.00	1418.13
0.99000	-3764.38	149.43	31.08	-3814.32	132.18	27.94	-1311.39	31.35	84.69	-1243.57	100.60	105.39	-3891.57	-82.32	41.33	-3868.54	-74.88	27.29	-472.66	8.17	287.82	-1661.53	-113.78	230.37	-3785.10	-29.96	1229.91	0.00	0.00	0.00	-3776.69	10.50	1595.77	-3677.56	-130.16	1588.87	-1644.08	-124.16	1700.13	-1388.49	68.75	1688.20	2016.78	1646.60	70.17	0.00	0.00	0.00	1419.29
1.00000	-3780.05	146.14	30.62	-3805.08	128.71	29.85	-1311.39	31.35	84.69	-1243.57	100.60	105.39	-3892.29	-82.94	41.39	-3870.91	-75.32	26.55	-472.66	8.17	287.82	-1661.53	-113.78	230.37	-3785.19	-29.89	1229.83	0.00	0.00	0.00	-3782.23	10.32	1593.73	-3673.62	-133.10	1589.07	-1644.08	-124.16	1700.13	-1388.49	68.75	1688.20	2015.96	1646.14	70.22	0.00	0.00	0.00	1417.81
1.01000	-3713.71	142.28	43.48	-3811.01	125.01	29.06	-1311.39	31.35	84.69	-1243.57	100.60	105.39	-3892.93	-83.55	41.44	-3854.73	-75.51	29.85	-472.66	8.17	287.82	-1661.53	-113.78	230.37	-3776.06	-29.51	1230.21	0.00	0.00	0.00	-3788.01	10.24	1591.72	-3661.93	-133.08	1587.72	-1644.08	-124.16	1700.13	-1388.49	68.75	1688.20	2016.50	1647.00	69.85	0.00	0.00	0.00	1417.50
1.02000	-3708.10	139.23	47.91	-3804.94	122.24	30.48	-1311.39	31.35	84.69	-1243.57	100.60	105.39	-3893.50	-84.16	41.47	-3862.65	-77.10	28.75	-472.66	8.17	287.82	-1661.53	-113.78	230.37	-3807.32	-31.66	1231.09	0.00	0.00	0.00	-3794.01	10.24	1589.75	-3656.69	-133.34	1587.10	-1644.08	-124.16	1700.13	-1388.49	68.75	1688.20	2016.32	1646.12	70.18	0.00	0.00	0.00	1418.01
1.03000	-3711.56	136.70	49.25	-3774.19	119.64	34.08	-1311.39	31.35	84.69	-1243.57	100.60	105.39	-3894.00	-84.75	41.49	-3856.75	-74.91	29.78	-472.66	8.17	287.82	-1661.53	-113.78	230.37	-3874.64	-34.34	1231.68	0.00	0.00	0.00	-3800.23	10.34	1587.82	-3672.07	-132.57	1588.28	-1644.08	-124.16	1700.13	-1388.49	68.75	1688.20	2016.07	1646.92	70.19	0.00	0.00	0.00	1418.15
1.04000	-3657.20	132.20	59.15	-3755.19	117.36	37.88	-1311.39	31.35	84.69	-1243.57	100.60	105.39	-3894.42	-85.33	41.50	-3872.59	-75.48	28.20	-472.66	8.17	287.82	-1661.53	-113.78	230.37	-3883.80	-34.23	1232.72	0.00	0.00	0.00	-3806.64	10.52	1585.91	-3683.74	-134.99	1586.99	-1644.08	-124.16	1700.13	-1388.49	68.75	1688.20	2016.18	1647.29	69.89	0.00	0.00	0.00	1417.91
1.05000	-3655.29	130.09	60.48	-3768.70	115.49	36.28	-1311.39	31.35	84.69	-1243.57	100.60	105.39	-3894.76	-85.91	41.49	-3858.30	-76.72	29.58	-472.66	8.17	287.82	-1661.53	-113.78	230.37	-3887.05	-34.91	1232.98	0.00	0.00	0.00	-3813.24	10.79	1584.05	-3637.87	-133.69	1584.11	-1644.08	-124.16	1700.13	-1388.49	68.75	1688.20	2016.79	1647.06	70.29	0.00	0.00	0.00	1417.85
1.06000	-3636.61	126.40	65.73	-3759.78	113.43	36.99	-1311.39	31.35	84.69	-1243.57	100.60	105.39	-3895.03	-86.47	41.47	-3844.31	-76.38	31.35	-472.66	8.17	287.82	-1661.53	-113.78	230.37	-3909.66	-35.77	1233.36	0.00	0.00	0.00	-3820.02	11.15	1582.21	-3652.17	-133.75	1583.26	-1644.08	-124.16	1700.13	-1388.49	68.75	1688.20	2016.56	1646.53	70.55	0.00	0.00	0.00	1417.60
1.07000	-3618.10	122.80	70.92	-3746.94	112.11	38.40	-1311.39	31.35	84.69	-1243.57	100.60	105.39	-3895.21	-87.02	41.43	-3890.25	-76.81	24.05	-472.66	8.17	287.82	-1661.53	-113.78	230.37	-3918.25	-36.09	1233.16	0.00	0.00	0.00	-3826.97	11.58	1580.41	-3672.01	-135.95	1584.42	-1644.08	-124.16	1700.13	-1388.49	68.75	1688.20	2016.61	1646.83	70.20	0.00	0.00	0.00	1417.89
1.08000	-3599.78	119.30	76.02	-3714.42	109.13	42.52	-1311.39	31.35	84.69	-1243.57	100.60	105.39	-3895.31	-87.56	41.37	-3842.27	-78.86	30.65	-472.66	8.17	287.82	-1661.53	-113.78	230.37	-3937.90	-37.00	1233.22	0.00	0.00	0.00	-3834.07	12.10	1578.65	-3623.49	-133.26	1582.23	-1644.08	-124.16	1700.13	-1388.49	68.75	1688.20	2016.13	1645.63	70.74	0.00	0.00	0.00	1418.31
1.09000	-3581.64	115.88	81.05	-3702.89	107.16	43.58	-1311.39	31.35	84.69	-1243.57	100.60	105.39	-3895.32	-88.08	41.30	-3877.01	-78.47	25.11	-472.66	8.17	287.82	-1661.53	-113.78	230.37	-3934.56	-37.77	1231.52	0.00	0.00	0.00	-3841.32	12.70	1576.92	-3642.44	-131.89	1580.84	-1644.08	-124.16	1700.13	-1388.49	68.75	1688.20	2014.93	1645.52	70.70	0.00	0.00	0.00	1418.26
1.10000	-3563.68	112.56	86.00	-3706.91	105.16	43.64	-1311.39	31.35	84.69	-1243.57	100.60	105.39	-3895.25	-88.59	41.21	-3849.49	-77.35	30.34	-472.66	8.17	287.82	-1661.53	-113.78	230.37	-3865.99	-34.80	1229.05	0.00	0.00	0.00	-3848.70	13.37	1575.22	-3631.95	-131.54	1579.12	-1644.08	-124.16	1700.13	-1388.49	68.75	1688.20	2015.50	1645.10	71.13	0.00	0.00	0.00	1417.95
1.11000	-3545.91	109.33	90.88	-3694.00	104.71	44.27	-1311.39	31.35	84.69	-1243.57	100.60	105.39	-3895.08	-89.09	41.11	-3862.10	-80.84	27.23	-472.66	8.17	287.82	-1661.53	-113.78	230.37	-3797.31	-32.63	1226.13	0.00	0.00	0.00	-3856.19	14.11	1573.56	-3642.83	-133.00	1577.58	-1644.08	-124.16	1700.13	-1388.49	68.75	1688.20	2015.95	1646.19	70.66	0.00	0.00	0.00	1418.41
1.12000	-3528.33	106.19	95.67	-3637.74	102.93	51.95	-1311.39	31.35	84.69	-1243.57	100.60	105.39	-3894.83	-89.57	40.98	-3850.67	-81.51	29.17	-472.66	8.17	287.82	-1661.53	-113.78	230.37	-3760.25	-31.52	1224.90	0.00	0.00	0.00	-3863.80	14.93	1571.93	-3638.87	-134.28	1577.22	-1644.08	-124.16	1700.13	-1388.49	68.75	1688.20	2015.43	1646.03	70.23	0.00	0.00	0.00	1417.61
1.13000	-3510.93	103.14	100.40	-3634.26	102.46	52.02	-1311.39	31.35	84.69	-1243.57	100.60	105.39	-3894.49	-90.04	40.84	-3869.29	-82.48	25.70	-472.66	8.17	287.82	-1661.53	-113.78	230.37	-3747.80	-32.39	1224.83	0.00	0.00	0.00	-3871.51	15.82	1570.33	-3620.45	-134.09	1575.74	-1644.08	-124.16	1700.13	-1388.49	68.75	1688.20	2015.76	1646.15	70.57	0.00	0.00	0.00	1418.07
1.14000	-3493.73	100.17	105.04	-3618.94	101.65	55.20	-1311.39	31.35	84.69	-1243.57	100.60	105.39	-3894.05	-90.49	40.68	-3869.19	-84.33	26.05	-472.66	8.17	287.82	-1661.53	-113.78	230.37	-3751.62	-40.24	1223.42	0.00	0.00	0.00	-3879.31	16.78	1568.77	-3637.52	-134.67	1574.11	-1644.08	-124.16	1700.13	-1388.49	68.75	1688.20	2015.96	1645.74	70.79	0.00	0.00	0.00	1417.57
1.15000	-3476.72	97.30	109.60	-3597.50	100.54	59.35	-1311.39	31.35	84.69	-1243.57	100.60	105.39	-3893.51	-90.92	40.49	-3853.78	-81.49	28.26	-472.66	8.17	287.82	-1661.53	-113.78	230.37	-3755.21	-41.11	1222.87	0.00	0.00	0.00	-3887.18	17.80	1567.24	-3651.02	-131.90	1573.84	-1644.08	-124.16	1700.13	-1388.49	68.75	1688.20	2015.47	1645.16	70.94	0.00	0.00	0.00	1417.27
1.16000	-3459.91	94.50	114.09	-3565.58	99.51	64.67	-1311.39	31.35	84.69	-1243.57	100.60	105.39	-3892.88	-91.34	40.29	-3859.48	-80.92	26.71	-472.66	8.17	287.82	-1661.53	-113.78	230.37	-3747.88	-40.28	1222.18	0.00	0.00	0.00	-3895.12	18.89	1565.74	-3618.63	-132.28	1573.09	-1644.08	-124.16	1700.13	-1388.49	68.75	1688.20	2016.28	1646.87	70.43	0.00	0.00	0.00	1417.77
1.17000	-3443.29	91.80	118.50	-3575.17	95.93	65.15	-1311.39	31.35	84.69	-1243.57	100.60	105.39	-3892.15	-91.74	40.07	-3847.39	-84.00	27.65	-472.66	8.17	287.82	-1661.53	-113.78	230.37	-3756.74	-38.58	1221.44	0.00	0.00	0.00	-3903.12	20.05	1564.27	-3624.84	-132.99	1573.66	-1644.08	-124.16	1700.13	-1388.49	68.75	1688.20	2017.01	1647.38	70.43	0.00	0.00	0.00	1418.31
1.18000	-3426.87	89.17	122.82	-3533.29	96.10	73.99	-1311.39	31.35	84.69	-1243.57	100.60	105.39	-3891.32	-92.12	39.83	-3868.08	-82.39	25.41	-472.66	8.17	287.82	-1661.53	-113.78	230.37	-3740.15	-36.43	1220.29	0.00	0.00	0.00	-3911.15	21.26	1562.84	-3592.92	-129.99	1569.47	-1644.08	-124.16	1700.13	-1388.49	68.75	1688.20	2016.08	1646.66	70.21	0.00	0.00	0.00	1418.97
1.19000	-3410.64	86.63	127.07	-3494.79	93.29	82.30	-1311.39	31.35	84.69	-1243.57	100.60	105.39	-3890.38	-92.48	39.56	-3872.82	-83.25	24.31	-472.66	8.17	287.82	-1661.53	-113.78	230.37	-3733.32	-33.32	1219.32	0.00	0.00	0.00	-3919.22	22.54	1561.44	-3600.03	-129.33	1568.03	-1644.08	-124.16	1700.13	-1388.49	68.75	1688.20	2015.84	1645.96	70.52	0.00	0.00	0.00	1417.78
1.20000	-3394.62	84.18	131.24	-3469.40	91.69	87.38	-1311.39	31.35	84.69	-1243.57	100.60	105.39	-3889.34	-92.82	39.28	-3852.69	-82.86	26.60	-472.66	8.17	287.82	-1661.53	-113.78	230.37	-3730.15	-30.18	1218.68	0.00	0.00	0.00	-3927.31	23.87	1560.07	-3666.74	-132.46	1569.91	-1644.08	-124.16	1700.13	-1388.49	68.75	1688.20	2015.73	1646.07	70.61	0.00	0.00	0.00	1417.87
1.21000	-3378.80	81.80	135.33	-3445.95	90.24	91.86	-1311.39	31.35	84.69	-1243.57	100.60	105.39	-3888.20	-93.14	38.97	-3889.39	-84.37	21.44	-472.66	8.17	287.82	-1661.53	-113.78	230.37	-3725.54	-28.30	1218.01	0.00	0.00	0.00	-3935.41	25.25	1558.74	-3629.28	-128.20	1568.61	-1644.08	-124.16	1700.13	-1388.49	68.75	1688.20	2016.14	1646.20	70.66	0.00	0.00	0.00	1418.57
1.22000	-3363.19	79.50	139.34	-3424.36	88.92	95.76	-1311.39	31.35	84.69	-1243.57	100.60	105.39	-3886.94	-93.44	38.63	-3875.93	-83.24	23.72	-472.66	8.17	287.82	-1661.53	-113.78	230.37	-3701.17	-26.49	1218.65	0.00	0.00	0.00	-3943.50	26.70	1557.43	-3589.20	-126.08	1565.56	-1644.08	-124.16	1700.13	-1388.49	68.75	1688.20	2015.66	1645.82	70.72	0.00	0.00	0.00	1418.08
1.23000	-3347.78	77.29	143.27	-3404.60	87.73	99.09	-1311.39	31.35	84.69	-1243.57	100.60	105.39	-3885.58	-93.72	38.28	-3865.52	-85.50	24.82	-472.66	8.17	287.82	-1661.53	-113.78	230.37	-3661.70	-23.64	1219.82	0.00	0.00	0.00	-3951.59	28.19	1556.16	-3631.95	-127.14	1563.80	-1644.08	-124.16	1700.13	-1388.49	68.75	1688.20	2016.17	1646.63	70.43	0.00	0.00	0.00	1417.73
1.24000	-3332.57	75.15	147.12	-3386.59	86.66	101.88	-1311.39	31.35	84.69	-1243.57	100.60	105.39	-3884.11	-93.97	37.90	-3845.59	-83.38	27.26	-472.66	8.17	287.82	-1661.53	-113.78	230.37	-3593.24	-20.78	1222.68	0.00	0.00	0.00	-3959.65	29.73	1554.92	-3600.37	-126.08	1563.26	-1644.08	-124.16	1700.13	-1388.49	68.75	1688.20	2015.70	1646.44	70.39	0.00	0.00	0.00	1418.04
1.25000	-3317.58	73.09	150.88	-3370.28	85.72	104.13	-1311.39	31.35	84.69	-1243.57	100.60	105.39	-3882.52	-94.20	37.50	-3838.63	-82.76	29.00	-472.66	8.17	287.82	-1661.53	-113.78	230.37	-3513.68	-18.17	1226.16	0.00	0.00	0.00	-3967.67	31.32	1553.71	-3634.38	-127.03	1563.67	-1644.08	-124.16	1700.13	-1388.49	68.75	1688.20	2015.56	1646.21	70.40	0.00	0.00	0.00	1418.61
1.26000	-3302.79	71.10	154.57	-3355.62	84.88	105.87	-1311.39	31.35	84.69	-1243.57	100.60	105.39	-3880.81	-94.41	37.07	-3834.40	-83.97	28.09	-472.66	8.17	287.82	-1661.53	-113.78	230.37	-3440.89	-16.09	1229.22	0.00	0.00	0.00	-3975.65	32.96	1552.53	-3622.19	-123.14	1562.55	-1644.08	-124.16	1700.13	-1388.49	68.75	1688.20	2015.92	1646.69	70.43	0.00	0.00	0.00	1416.94
1.27000	-3288.22	69.19	158.17	-3342.55	84.16	107.11	-1311.39	31.35	84.69	-1243.57	100.60	105.39	-3878.99	-94.60	36.61	-3876.99	-85.47	22.46	-472.66	8.17	287.82	-1661.53	-113.78	230.37	-3392.77	-14.82	1230.80	0.00	0.00	0.00	-3983.57	34.64	1551.38	-3592.52	-123.53	1560.73	-1644.08	-124.16	1700.13	-1388.49	68.75	1688.20	2016.48	1647.88	70.02	0.00	0.00	0.00	1417.03
1.28000	-3273.86	67.36	161.69	-3331.00	83.54	107.88	-1311.39	31.35	84.69	-1243.57	100.60	105.39	-3877.06	-94.76	36.13	-3858.75	-84.25	23.40	-472.66	8.17	287.82	-1661.53	-113.78	230.37	-3387.18	-14.64	1229.85	0.00	0.00	0.00	-3991.41	36.36	1550.26	-3575.95	-119.35	1558.02	-1644.08	-124.16	1700.13	-1388.49	68.75	1688.20	2016.43	1647.60	70.05	0.00	0.00	0.00	1417.18
1.29000	-3259.72	65.60	165.13	-3320.94	83.02	108.18	-1311.39	31.35	84.69	-1243.57	100.60	105.39	-3875.00	-94.89	35.63	-3861.35	-86.10	23.80	-472.66	8.17	287.82	-1661.53	-113.78	230.37	-3441.96	-15.81	1225.30	0.00	0.00	0.00	-3999.18	38.12	1549.18	-3576.14	-121.57	1557.24	-1644.08	-124.16	1700.13	-1388.49	68.75	1688.20	2016.05	1646.48	70.46	0.00	0.00	0.00	1417.28
1.30000	-3245.79	63.91	168.49	-3312.29	82.60	108.03	-1311.39	31.35	84.69	-1243.57	100.60	105.39	-3872.82	-95.00	35.10	-3834.97	-82.97	27.11	-472.66	8.17	287.82	-1661.53	-113.78	230.37	-3503.39	-17.14	1221.00	0.00	0.00	0.00	-4006.86	39.92	1548.12	-3558.29	-116.10	1555.63	-1644.08	-124.16	1700.13	-1388.49	68.75	1688.20	2015.73	1646.33	70.41	0.00	0.00	0.00	1418.51
1.31000	-3232.08	62.30	171.76	-3305.01	82.26	107.45	-1311.39	31.35	84.69	-1243.57	100.60	105.39	-3870.51	-95.08	34.54	-3847.34	-83.26	23.67	-472.66	8.17	287.82	-1661.53	-113.78	230.37	-3582.37	-19.07	1214.28	0.00	0.00	0.00	-4014.44	41.76	1547.09	-3576.81	-114.77	1555.19	-1644.08	-124.16	1700.13	-1388.49	68.75	1688.20	2016.21	1646.30	70.50	0.00	0.00	0.00	1418.21
1.32000	-3218.59	60.75	174.95	-3299.04	82.01	106.47	-1311.39	31.35	84.69	-1243.57	100.60	105.39	-3868.08	-95.14	33.95	-3845.43	-80.47	25.65	-472.66	8.17	287.82	-1661.53	-113.78	230.37	-3649.28	-19.97	1210.54	0.00	0.00	0.00	-4021.90	43.64	1546.10	-3581.69	-116.78	1555.37	-1644.08	-124.16	1700.13	-1388.49	68.75	1688.20	2016.03	1645.94	70.84	0.00	0.00	0.00	1418.40
1.33000	-3205.32	59.28	178.06	-3294.31	81.84	105.08	-1311.39	31.35	84.69	-1243.57	100.60	105.39	-3865.53	-95.16	33.33	-3842.61	-80.80	24.99	-472.66	8.17	287.82	-1661.53	-113.78	230.37	-3681.36	-18.58	1209.03	0.00	0.00	0.00	-4029.23	45.54	1545.13	-3537.84	-113.41	1552.39	-1644.08	-124.16	1700.13	-1388.49	68.75	1688.20	2016.33	1646.36	70.61	0.00	0.00	0.00	1417.73
1.34000	-3192.28	57.87	181.08	-3290.78	81.74	103.32	-1311.39	31.35	84.69	-1243.57	100.60	105.39	-3862.84	-95.16	32.69	-3851.83	-81.02	22.83	-472.66	8.17	287.82	-1661.53	-113.78	230.37	-3659.03	-17.68	1207.34	0.00	0.00	0.00	-4036.43	47.48	1544.19	-3553.46	-110.12	1551.70	-1644.08	-124.16	1700.13	-1388.49	68.75	1688.20	2016.46	1646.73	70.35	0.00	0.00	0.00	1418.00
1.35000	-3179.46	56.54	184.02	-3288.38	81.71	101.19	-1311.39	31.35	84.69	-1243.57	100.60	105.39	-3860.02	-95.13	32.02	-3906.44	-84.53	13.05	-472.66	8.17	287.82	-1661.53	-113.78	230.37	-3652.16	-16.89	1207.49	0.00	0.00	0.00	-4043.48	49.44	1543.29	-3527.66	-108.71	1550.78	-1644.08	-124.16	1700.13	-1388.49	68.75	1688.20	2015.57	1646.17	70.58	0.00	0.00	0.00	1418.65
1.36000	-3166.86	55.27	186.88	-3287.06	81.74	98.73	-1311.39	31.35	84.69	-1243.57	100.60	105.39	-3857.07	-95.07	31.31	-3874.96	-84.01	17.76	-472.66	8.17	287.82	-1661.53	-113.78	230.37	-3666.83	-16.88	1204.90	0.00	0.00	0.00	-4050.37	51.44	1542.41	-3545.29	-108.29	1550.02	-1644.08	-124.16	1700.13	-1388.49	68.75	1688.20	2010.59	1647.63	52.22	0.00	0.00	0.00	1417.96
1.37000	-3154.50	54.06	189.65	-3286.77	81.83	95.93	-1311.39	31.35	84.69	-1243.57	100.60	105.39	-3853.99	-94.98	30.58	-3853.84	-82.41	20.19	-472.66	8.17	287.82	-1661.53	-113.78	230.37	-3650.50	-14.03	1204.20	0.00	0.00	0.00	-4057.10	53.45	1541.56	-3536.26	-104.04	1548.68	-1644.08	-124.16	1700.13	-1388.49	68.75	1688.20	2014.16	1646.38	64.92	0.00	0.00	0.00	1417.71
1.38000	-3142.36	52.93	192.33	-3287.45	81.98	92.82	-1311.39	31.35	84.69	-1243.57	100.60	105.39	-3850.77	-94.86	29.82	-3873.15	-82.78	17.26	-472.66	8.17	287.82	-1661.53	-113.78	230.37	-3666.41	-13.30	1201.97	0.00	0.00	0.00	-4063.64	55.50	1540.74	-3496.35	-98.78	1547.03	-1644.08	-124.16	1700.13	-1388.49	68.75	1688.20	2016.23	1646.52	70.54	0.00	0.00	0.00	1417.83
1.39000	-3130.45	51.85	194.93	-3289.03	82.18	89.42	-1311.39	31.35	84.69	-1243.57	100.60	105.39	-3847.41	-94.70	29.02	-3849.31	-85.13	20.43	-472.66	8.17	287.82	-1661.53	-113.78	230.37	-3678.73	-12.38	1200.01	0.00	0.00	0.00	-4069.99	57.56	1539.95	-3521.29	-98.75	1548.16	-1644.08	-124.16	1700.13	-1388.49	68.75	1688.20	2015.95	1646.59	70.42	0.00	0.00	0.00	1418.35
1.40000	-3118.78	50.84	197.45	-3291.47	82.42	85.74	-1311.39	31.35	84.69	-1243.57	100.60	105.39	-3843.91	-94.51	28.19	-3842.80	-84.14	21.03	-472.66	8.17	287.82	-1661.53	-113.78	230.37	-3687.68	-11.28	1198.31	0.00	0.00	0.00	-4076.13	59.64	1539.19	-3545.93	-99.32	1546.08	-1644.08	-124.16	1700.13	-1388.49	68.75	1688.20	2016.73	1646.39	70.72	0.00	0.00	0.00	1417.89
1.41000	-3107.34	49.90	199.87	-3294.71	82.69	81.80	-1311.39	31.35	84.69	-1243.57	100.60	105.39	-3840.28	-94.29	27.34	-3833.27	-84.46	22.33	-472.66	8.17	287.82	-1661.53	-113.78	230.37	-3693.48	-10.00	1196.87	0.00	0.00	0.00	-4082.06	61.74	1538.46	-3520.18	-97.55	1544.89	-1644.08	-124.16	1700.13	-1388.49	68.75	1688.20	2017.07	1646.97	70.55	0.00	0.00	0.00	1417.62
1.42000	-3096.14	49.01	202.22	-3298.69	83.00	77.62	-1311.39	31.35	84.69	-1243.57	100.60	105.39	-3836.49	-94.04	26.44	-3872.99	-84.20	15.33	-472.66	8.17	287.82	-1661.53	-113.78	230.37	-3696.34	-8.56	1195.68	0.00	0.00	0.00	-4087.76	63.86	1537.76	-3498.59	-94.18	1544.49	-1644.08	-124.16	1700.13	-1388.49	68.75	1688.20	2016.23	1646.69	70.48	0.00	0.00	0.00	1417.60
1.43000	-3085.17	48.19	204.47	-3303.35	83.35	73.21	-1311.39	31.35	84.69	-1243.57	100.60	105.39	-3832.57	-93.75	25.52	-3857.75	-82.16	17.02	-472.66	8.17	287.82	-1661.53	-113.78	230.37	-3696.48	-6.96	1194.72	0.00	0.00	0.00	-4093.23	65.99	1537.08	-3481.64	-90.72	1544.79	-1644.08	-124.16	1700.13	-1388.49	68.75	1688.20	2016.24	1647.07	70.27	0.00	0.00	0.00	1418.27
1.44000	-3074.44	47.42	206.64	-3308.66	83.71	68.59	-1311.39	31.35	84.69	-1243.57	100.60	105.39	-3828.49	-93.43	24.56	-3859.97	-84.74	17.29	-472.66	8.17	287.82	-1661.53	-113.78	230.37	-3694.11	-5.22	1193.98	0.00	0.00	0.00	-4098.45	68.13	1536.43	-3489.75	-88.48	1543.58	-1644.08	-124.16	1700.13	-1388.49	68.75	1688.20	2016.79	1646.50	70.57	0.00	0.00	0.00	1418.05
1.45000	-3063.96	46.72	208.72	-3337.58	84.91	59.19	-1311.39	31.35	84.69	-1243.57	100.60	105.39	-3824.27	-93.08	23.57	-3868.28	-85.83	14.45	-472.66	8.17	287.82	-1661.53	-113.78	230.37	-3689.46	-3.35	1193.46	0.00	0.00	0.00	-4103.40	70.28	1535.82	-3466.87	-86.09	1541.39	-1644.08	-124.16	1700.13	-1388.49	68.75	1688.20	2015.54	1646.26	70.52	0.00	0.00	0.00	1418.40
1.46000	-3053.71	46.07	210.72	-3289.14	85.87	62.98	-1311.39	31.35	84.69	-1243.57	100.60	105.39	-3819.90	-92.68	22.55	-3884.92	-85.48	10.32	-472.66	8.17	287.82	-1661.53	-113.78	230.37	-3682.73	-1.35	1193.15	0.00	0.00	0.00	-4108.09	72.44	1535.22	-3462.12	-83.65	1540.11	-1644.08	-124.16	1700.13	-1388.49	68.75	1688.20	2015.90	1647.24	70.14	0.00	0.00	0.00	1418.42
1.47000	-3043.71	45.48	212.62	-3335.69	85.10	51.49	-1311.39	31.35	84.69	-1243.57	100.60	105.39	-3815.36	-92.25	21.49	-3891.05	-86.22	8.67	-472.66	8.17	287.82	-1661.53	-113.78	230.37	-3674.15	0.76	1193.04	0.00	0.00	0.00	-4112.50	74.60	1534.66	-3448.18	-80.11	1540.01	-1644.08	-124.16	1700.13	-1388.49	68.75	1688.20	2015.93	1647.19	70.10	0.00	0.00	0.00	1418.43
1.48000	-3033.95	44.95	214.44	-3330.95	84.70	48.78	-1311.39	31.35	84.69	-1243.57	100.60	105.39	-3796.60	-88.86	22.94	-3877.25	-84.92	10.31	-472.66	8.17	287.82	-1661.53	-113.78	230.37	-3663.93	2.97	1193.11	0.00	0.00	0.00	-4116.61	76.78	1534.12	-3445.61	-76.78	1539.50	-1644.08	-124.16	1700.13	-1388.49	68.75	1688.20	2015.69	1647.25	70.11	0.00	0.00	0.00	1418.25
1.49000	-3024.44	44.47	216.17	-3350.73	86.78	43.18	-1311.39	31.35	84.69	-1243.57	100.60	105.39	-3751.03	-88.15	29.08	-3875.33	-86.59	10.50	-472.66	8.17	287.82	-1661.53	-113.78	230.37	-3652.29	5.28	1193.37	0.00	0.00	0.00	-4120.41	78.95	1533.61	-3446.29	-74.13	1538.36	-1644.08	-124.16	1700.13	-1388.49	68.75	1688.20	2016.26	1646.89	70.33	0.00	0.00	0.00	1418.36
1.50000	-3015.18	44.05	217.81	-3353.06	87.02	40.32	-1311.39	31.35	84.69	-1243.57	100.60	105.39	-3814.87	-90.47	16.71	-3872.68	-86.88	10.10	-472.66	8.17	287.82	-1661.53	-113.78	230.37	-3639.44	7.67	1193.79	0.00	0.00	0.00	-4123.90	81.12	1533.13	-3441.87	-71.90	1538.50	-1644.08	-124.16	1700.13	-1388.49	68.75	1688.20	2016.88	1647.18	70.36	0.00	0.00	0.00	1417.91
1.51000	-3006.17	43.68	219.36	-3313.98	85.11	43.45	-1311.39	31.35	84.69	-1243.57	100.60	105.39	-3789.40	-88.44	17.39	-3851.90	-86.38	12.42	-472.66	8.17	287.82	-1661.53	-113.78	230.37	-3625.60	10.13	1194.37	0.00	0.00	0.00	-4127.06	83.29	1532.68	-3447.61	-69.39	1538.95	-1644.08	-124.16	1700.13	-1388.49	68.75	1688.20	2016.45	1646.35	70.61	0.00	0.00	0.00	1418.34
1.52000	-2997.41	43.36	220.83	-3354.25	85.65	35.33	-1311.39	31.35	84.69	-1243.57	100.60	105.39	-3808.27	-90.79	13.69	-3876.56	-86.43	7.98	-472.66	8.17	287.82	-1661.53	-113.78	230.37	-3610.98	12.66	1195.10	0.00	0.00	0.00	-4129.89	85.46	1532.25	-3417.62	-66.46	1537.58	-1644.08	-124.16	1700.13	-1388.49	68.75	1688.20	2016.32	1646.70	70.49	0.00	0.00	0.00	1418.28
1.53000	-2988.91	43.09	222.20	-3326.84	86.02	37.87	-1311.39	31.35	84.69	-1243.57	100.60	105.39	-3815.13	-90.81	11.51	-3830.68	-85.42	14.34	-472.66	8.17	287.82	-1661.53	-113.78	230.37	-3595.81	15.23	1195.97	0.00	0.00	0.00	-4132.36	87.63	1531.85	-3398.76	-61.67	1536.46	-1644.08	-124.16	1700.13	-1388.49	68.75	1688.20	2016.72	1647.15	70.50	0.00	0.00	0.00	1418.35
1.54000	-2980.66	42.88	223.48	-3373.37	84.61	27.50	-1311.39	31.35	84.69	-1243.57	100.60	105.39	-3784.71	-90.99	13.72	-3859.31	-87.11	9.50	-472.66	8.17	287.82	-1661.53	-113.78	230.37	-3580.30	17.85	1196.98	0.00	0.00	0.00	-4134.48	89.78	1531.47	-3415.99	-60.49	1537.43	-1644.08	-124.16	1700.13	-1388.49	68.75	1688.20	2015.81	1647.14	70.27	0.00	0.00	0.00	1417.08
1.55000	-2972.66	42.71	224.68	-3346.70	84.62	30.68	-1311.39	31.35	84.69	-1243.57	100.60	105.39	-3782.36	-90.42	14.12	-3852.33	-87.08	8.70	-472.66	8.17	287.82	-1661.53	-113.78	230.37	-3564.66	20.50	1198.10	0.00	0.00	0.00	-4136.22	91.93	1531.12	-3419.31	-57.50	1537.99	-1644.08	-124.16	1700.13	-1388.49	68.75	1688.20	2016.33	1647.11	70.25	0.00	0.00	0.00	1417.54
1.56000	-2964.93	42.59	225.78	-3343.57	85.06	31.40	-1311.39	31.35	84.69	-1243.57	100.60	105.39	-3802.96	-90.38	8.77	-3846.57	-88.79	8.25	-472.66	8.17	287.82	-1661.53	-113.78	230.37	-3549.11	23.18	1199.34	0.00	0.00	0.00	-4137.58	94.07	1530.80	-3408.91	-55.09	1538.11	-1644.08	-124.16	1700.13	-1388.49	68.75	1688.20	2016.01	1646.66	70.38	0.00	0.00	0.00	1417.80
1.57000	-2957.45	42.53	226.79	-3356.43	84.16	28.97	-1311.39	31.35	84.69	-1243.57	100.60	105.39	-3778.47	-90.77	13.01	-3832.72	-87.42	9.08	-472.66	8.17	287.82	-1661.53	-113.78	230.37	-3533.87	25.87	1200.68	0.00	0.00	0.00	-4138.54	96.19	1530.50	-3376.65	-50.20	1537.71	-1644.08	-124.16	1700.13	-1388.49	68.75	1688.20	2015.48	1646.27	70.45	0.00	0.00	0.00	1417.74
1.58000	-2950.23	42.50	227.72	-3343.25	85.81	30.57	-1311.39	31.35	84.69	-1243.57	100.60	105.39	-3793.55	-90.69	8.01	-3821.95	-88.10	10.20	-472.66	8.17	287.82	-1661.53	-113.78	230.37	-3519.15	28.55	1202.12	0.00	0.00	0.00	-4139.10	98.30	1530.23	-3374.81	-47.30	1538.65	-1644.08	-124.16	1700.13	-1388.49	68.75	1688.20	2010.14	1646.73	52.30	0.00	0.00	0.00	1417.30
1.59000	-2943.28	42.53	228.55	-3363.54	84.28	27.25	-1311.39	31.35	84.69	-1243.57	100.60	105.39	-3796.45	-91.00	6.27	-3814.53	-88.35	9.85	-472.66	8.17	287.82	-1661.53	-113.78	230.37	-3505.18	31.23	1203.64	0.00	0.00	0.00	-4139.24	100.39	1529.99	-3390.51	-44.50	1541.18	-1644.08	-124.16	1700.13	-1388.49	68.75	1688.20	2013.85	1647.17	64.41	0.00	0.00	0.00	1417.78
1.60000	-2936.59	42.60	229.29	-3360.20	84.03	27.67	-1311.39	31.35	84.69	-1243.57	100.60	105.39	-3800.53	-92.91	4.48	-3827.78	-89.15	7.63	-472.66	8.17	287.82	-1661.53	-113.78	230.37	-3492.16	33.89	1205.23	0.00	0.00	0.00	-4138.96	102.47	1529.77	-3386.06	-42.40	1542.59	-1644.08	-124.16	1700.13	-1388.49	68.75	1688.20	2015.66	1646.89	70.27	0.00	0.00	0.00	1418.71
1.61000	-2930.17	42.71	229.93	-3365.30	85.50	26.06	-1311.39	31.35	84.69	-1243.57	100.60	105.39	-3751.33	-92.20	10.05	-3815.80	-89.76	8.90	-472.66	8.17	287.82	-1661.53	-113.78	230.37	-3480.30	36.53	1206.89	0.00	0.00	0.00	-4138.23	104.52	1529.57	-3366.06	-39.81	1542.27	-1644.08	-124.16	1700.13	-1388.49	68.75	1688.20	2016.00	1646.88	70.29	0.00	0.00	0.00	1417.61
1.62000	-2924.02	42.87	230.49	-3360.23	82.94	27.22	-1311.39	31.35	84.69	-1243.57	100.60	105.39	-3773.72	-92.69	4.81	-3807.98	-89.61	9.89	-472.66	8.17	287.82	-1661.53	-113.78	230.37	-3458.00	39.34	1208.47	0.00	0.00	0.00	-4137.06	106.55	1529.40	-3340.14	-37.13	1543.88	-1644.08	-124.16	1700.13	-1388.49	68.75	1688.20	2016.47	1647.74	70.01	0.00	0.00	0.00	1417.31
1.63000	-2918.13	43.07	230.95	-3331.51	83.44	32.60	-1311.39	31.35	84.69	-1243.57	100.60	105.39	-3766.96	-93.29	3.68	-3789.21	-89.84	12.81	-472.66	8.17	287.82	-1661.53	-113.78	230.37	-3449.60	41.94	1210.39	0.00	0.00	0.00	-4135.42	108.56	1529.26	-3314.87	-34.86	1543.58	-1644.08	-124.16	1700.13	-1388.49	68.75	1688.20	2015.94	1646.81	70.34	0.00	0.00	0.00	1416.86
1.64000	-2912.52	43.31	231.32	-3374.76	82.37	26.53	-1311.39	31.35	84.69	-1243.57	100.60	105.39	-3776.17	-94.26	-1.09	-3814.86	-91.27	9.13	-472.66	8.17	287.82	-1661.53	-113.78	230.37	-3447.93	44.45	1211.89	0.00	0.00	0.00	-4133.31	110.54	1529.14	-3344.47	-32.23	1546.62	-1644.08	-124.16	1700.13	-1388.49	68.75	1688.20	2015.79	1646.80	70.33	0.00	0.00	0.00	1417.24
1.65000	-2907.17	43.59	231.60	-3341.91	84.85	31.51	-1311.39	31.35	84.69	-1243.57	100.60	105.39	-3743.86	-94.35	2.12	-3800.33	-91.29	11.99	-472.66	8.17	287.82	-1661.53	-113.78	230.37	-3447.42	46.91	1212.90	0.00	0.00	0.00	-4130.71	112.50	1529.04	-3340.70	-30.52	1547.10	-1644.08	-124.16	1700.13	-1388.49	68.75	1688.20	2016.60	1647.54	70.18	0.00	0.00	0.00	1417.32
1.66000	-2902.10	43.91	231.78	-3341.53	85.30	32.37	-1311.39	31.35	84.69	-1243.57	100.60	105.39	-3752.96	-94.91	-1.75	-3797.19	-90.94	13.31	-472.66	8.17	287.82	-1661.53	-113.78	230.37	-3430.82	48.28	1214.42	0.00	0.00	0.00	-4127.62	114.42	1528.97	-3322.61	-28.45	1548.04	-1644.08	-124.16	1700.13	-1388.49	68.75	1688.20	2016.74	1647.10	70.40	0.00	0.00	0.00	1418.36
1.67000	-2897.31	44.27	231.87	-3345.76	84.11	32.36	-1311.39	31.35	84.69	-1243.57	100.60	105.39	-3756.33	-96.10	-5.74	-3785.45	-90.95	16.33	-472.66	8.17	287.82	-1661.53	-113.78	230.37	-3419.42	51.36	1216.21	0.00	0.00	0.00	-4124.03	116.31	1528.93	-3317.86	-27.03	1548.17	-1644.08	-124.16	1700.13	-1388.49	68.75	1688.20	2017.00	1646.82	70.51	0.00	0.00	0.00	1417.23
1.68000	-2892.80	44.66	231.86	-3366.20	84.43	29.06	-1311.39	31.35	84.69	-1243.57	100.60	105.39	-3739.49	-96.02	-5.89	-3805.36	-92.20	14.60	-472.66	8.17	287.82	-1661.53	-113.78	230.37	-3412.35	52.61	1216.89	0.00	0.00	0.00	-4119.91	118.17	1528.90	-3323.78	-25.50	1550.32	-1644.08	-124.16	1700.13	-1388.49	68.75	1688.20	2016.55	1646.02	70.75	0.00	0.00	0.00	1417.64
1.69000	-2888.56	45.10	231.76	-3351.68	85.40	31.67	-1311.39	31.35	84.69	-1243.57	100.60	105.39	-3733.84	-96.82	-7.63	-3770.49	-92.11	20.47	-472.66	8.17	287.82	-1661.53	-113.78	230.37	-3410.64	53.78	1218.52	0.00	0.00	0.00	-4115.27	120.00	1528.91	-3314.63	-20.56	1551.98	-1644.08	-124.16	1700.13	-1388.49	68.75	1688.20	2016.16	1646.81	70.14	0.00	0.00	0.00	1417.92
1.70000	-2884.60	45.57	231.57	-3343.09	84.63	33.35	-1311.39	31.35	84.69	-1243.57	100.60	105.39	-3716.61	-96.45	-3.90	-3752.00	-90.91	25.25	-472.66	8.17	287.82	-1661.53	-113.78	230.37	-3393.52	55.97	1220.73	0.00	0.00	0.00	-4110.08	121.78	1528.93	-3302.52	-17.61	1552.79	-1644.08	-124.16	1700.13	-1388.49	68.75	1688.20	2015.81	1646.63	70.30	0.00	0.00	0.00	1418.40
1.71000	-2880.93	46.07	231.28	-3350.26	84.85	33.40	-1311.39	31.35	84.69	-1243.57	100.60	105.39	-3717.68	-97.73	-1.44	-3739.14	-91.05	31.33	-472.66	8.17	287.82	-1661.53	-113.78	230.37	-3383.52	58.06	1222.89	0.00	0.00	0.00	-4104.35	123.53	1528.98	-3307.82	-18.20	1555.03	-1644.08	-124.16	1700.13	-1388.49	68.75	1688.20	2016.31	1646.96	70.25	0.00	0.00	0.00	1418.57
1.72000	-2877.54	46.61	230.90	-3351.04	84.73	33.83	-1311.39	31.35	84.69	-1243.57	100.60	105.39	-3718.12	-97.12	0.59	-3731.37	-89.22	34.80	-472.66	8.17	287.82	-1661.53	-113.78	230.37	-3384.41	59.12	1223.87	0.00	0.00	0.00	-4098.05	125.23	1529.05	-3294.67	-14.72	1555.94	-1644.08	-124.16	1700.13	-1388.49	68.75	1688.20	2016.03	1645.70	70.82	0.00	0.00	0.00	1418.20
1.73000	-2874.43	47.18	230.42	-3350.68	84.97	34.87	-1311.39	31.35	84.69	-1243.57	100.60	105.39	-3709.49	-96.84	3.54	-3703.89	-88.52	42.16	-472.66	8.17	287.82	-1661.53	-113.78	230.37	-3388.64	59.65	1224.43	0.00	0.00	0.00	-4091.18	126.90	1529.15	-3278.23	-13.80	1557.71	-1644.08	-124.16	1700.13	-1388.49	68.75	1688.20	2016.59	1646.72	70.58	0.00	0.00	0.00	1417.94
1.74000	-2871.61	47.79	229.84	-3364.16	82.89	33.97	-1311.39	31.35	84.69	-1243.57	100.60	105.39	-3715.43	-96.81	4.08	-3705.59	-88.64	42.95	-472.66	8.17	287.82	-1661.53	-113.78	230.37	-3388.71	60.16	1225.37	0.00	0.00	0.00	-4083.72	128.51	1529.27	-3320.64	-15.40	1558.80	-1644.08	-124.16	1700.13	-1388.49	68.75	1688.20	2016.59	1646.75	70.54	0.00	0.00	0.00	1417.82
1.75000	-2869.08	48.42	229.17	-3351.44	84.76	35.68	-1311.39	31.35	84.69	-1243.57	100.60	105.39	-3690.94	-95.20	8.85	-3661.35	-87.40	51.08	-472.66	8.17	287.82	-1661.53	-113.78	230.37	-3385.95	60.21	1226.40	0.00	0.00	0.00	-4075.67	130.08	1529.41	-3262.07	-13.59	1557.87	-1644.08	-124.16	1700.13	-1388.49	68.75	1688.20	2015.40	1645.46	70.76	0.00	0.00	0.00	1417.50
1.76000	-2866.84	49.09	228.41	-3361.15	84.39	34.54	-1311.39	31.35	84.69	-1243.57	100.60	105.39	-3670.22	-94.64	11.74	-3653.03	-86.80	50.82	-472.66	8.17	287.82	-1661.53	-113.78	230.37	-3382.39	61.42	1227.08	0.00	0.00	0.00	-4067.00	131.61	1529.58	-3258.32	-11.74	1559.74	-1644.08	-124.16	1700.13	-1388.49	68.75	1688.20	2015.54	1645.97	70.64	0.00	0.00	0.00	1418.70
1.77000	-2864.89	49.78	227.54	-3356.83	85.58	35.00	-1311.39	31.35	84.69	-1243.57	100.60	105.39	-3648.82	-93.49	13.59	-3641.09	-86.29	51.36	-472.66	8.17	287.82	-1661.53	-113.78	230.37	-3372.60	62.88	1228.93	0.00	0.00	0.00	-4057.72	133.08	1529.77	-3231.77	-12.00	1561.87	-1644.08	-124.16	1700.13	-1388.49	68.75	1688.20	2015.81	1646.53	70.25	0.00	0.00	0.00	1417.96
1.78000	-2863.23	50.50	226.58	-3348.52	85.32	36.23	-1311.39	31.35	84.69	-1243.57	100.60	105.39	-3612.53	-92.31	16.62	-3615.57	-85.31	52.54	-472.66	8.17	287.82	-1661.53	-113.78	230.37	-3369.33	62.96	1229.92	0.00	0.00	0.00	-4047.81	134.50	1529.98	-3226.67	-10.16	1564.37	-1644.08	-124.16	1700.13	-1388.49	68.75	1688.20	2015.84	1645.95	70.56	0.00	0.00	0.00	1417.58
1.79000	-2861.87	51.25	225.52	-3341.20	84.69	37.81	-1311.39	31.35	84.69	-1243.57	100.60	105.39	-3582.30	-91.64	17.86	-3604.32	-84.52	51.00	-472.66	8.17	287.82	-1661.53	-113.78	230.37	-3384.69	62.52	1230.98	0.00	0.00	0.00	-4037.26	135.86	1530.21	-3221.93	-5.53	1565.04	-1644.08	-124.16	1700.13	-1388.49	68.75	1688.20	2015.88	1646.26	70.62	0.00	0.00	0.00	1417.83
1.80000	-2860.81	52.03	224.37	-3323.30	83.14	40.21	-1311.39	31.35	84.69	-1243.57	100.60	105.39	-3568.29	-91.14	17.13	-3576.52	-83.33	52.20	-472.66	8.17	287.82	-1661.53	-113.78	230.37	-3369.82	63.74	1231.95	0.00	0.00	0.00	-4026.06	137.17	1530.46	-3229.86	-4.05	1565.28	-1644.08	-124.16	1700.13	-1388.49	68.75	1688.20	2015.31	1645.83	70.51	0.00	0.00	0.00	1418.56
1.81000	-2860.04	52.84	223.11	-3356.64	84.35	35.49	-1311.39	31.35	84.69	-1243.57	100.60	105.39	-3537.56	-88.22	19.07	-3549.53	-82.11	52.34	-472.66	8.17	287.82	-1661.53	-113.78	230.37	-3335.83	64.09	1232.96	0.00	0.00	0.00	-4014.19	138.42	1530.74	-3217.82	-4.74	1567.01	-1644.08	-124.16	1700.13	-1388.49	68.75	1688.20	2015.90	1646.78	70.13	0.00	0.00	0.00	1418.33
1.82000	-2859.57	53.66	221.76	-3343.83	82.95	37.71	-1311.39	31.35	84.69	-1243.57	100.60	105.39	-3530.09	-87.47	16.60	-3522.20	-79.24	52.67	-472.66	8.17	287.82	-1661.53	-113.78	230.37	-3334.82	65.68	1233.42	0.00	0.00	0.00	-4001.65	139.61	1531.04	-3198.68	-6.27	1567.82	-1644.08	-124.16	1700.13	-1388.49	68.75	1688.20	2015.83	1646.98	70.10	0.00	0.00	0.00	1417.70
1.83000	-2859.40	54.52	220.31	-3357.65	84.86	33.80	-1311.39	31.35	84.69	-1243.57	100.60	105.39	-3495.60	-83.90	18.69	-3513.67	-78.58	48.98	-472.66	8.17	287.82	-1661.53	-113.78	230.37	-3326.60	66.68	1233.81	0.00	0.00	0.00	-3988.42	140.73	1531.36	-3223.48	-8.05	1568.59	-1644.08	-124.16	1700.13	-1388.49	68.75	1688.20	2016.00	1646.47	70.29	0.00	0.00	0.00	1417.83
1.84000	-2859.54	55.39	218.76	-3347.42	83.26	36.55	-1311.39	31.35	84.69	-1243.57	100.60	105.39	-3478.18	-84.09	17.43	-3488.07	-76.94	48.80	-472.66	8.17	287.82	-1661.53	-113.78	230.37	-3317.54	67.59	1234.67	0.00	0.00	0.00	-3974.49	141.80	1531.70	-3212.39	-7.06	1569.11	-1644.08	-124.16	1700.13	-1388.49	68.75	1688.20	2015.89	1646.06	70.43	0.00	0.00	0.00	1417.58
1.85000	-2859.98	56.29	217.11	-3304.24	84.46	44.24	-1311.39	31.35	84.69	-1243.57	100.60	105.39	-3480.29	-82.07	14.42	-3449.42	-74.81	50.04	-472.66	8.17	287.82	-1661.53	-113.78	230.37	-3309.29	68.52	1235.41	0.00	0.00	0.00	-3959.86	142.80	1532.07	-3206.26	-6.78	1570.23	-1644.08	-124.16	1700.13	-1388.49	68.75	1688.20	2016.16	1646.34	70.55	0.00	0.00	0.00	1418.22
1.86000	-2860.72	57.20	215.36	-3353.67	82.23	35.06	-1311.39	31.35	84.69	-1243.57	100.60	105.39	-3438.93	-81.05	17.98	-3449.65	-73.78	45.45	-472.66	8.17	287.82	-1661.53	-113.78	230.37	-3301.76	69.46	1236.03	0.00	0.00	0.00	-3944.51	143.73	1532.45	-3225.12	-3.57	1572.63	-1644.08	-124.16	1700.13	-1388.49	68.75	1688.20	2016.51	1647.92	69.86	0.00	0.00	0.00	1418.74
1.87000	-2861.78	58.14	213.52	-3340.07	83.93	38.84	-1311.39	31.35	84.69	-1243.57	100.60	105.39	-3417.67	-78.50	17.80	-3445.82	-71.79	41.12	-472.66	8.17	287.82	-1661.53	-113.78	230.37	-3294.86	70.41	1236.54	0.00	0.00	0.00	-3928.42	144.59	1532.85	-3201.27	-5.24	1571.43	-1644.08	-124.16	1700.13	-1388.49	68.75	1688.20	2016.35	1647.07	70.26	0.00	0.00	0.00	1418.48
1.88000	-2863.14	59.10	211.57	-3343.95	83.42	37.77	-1311.39	31.35	84.69	-1243.57	100.60	105.39	-3391.77	-77.57	18.93	-3451.55	-72.55	34.81	-472.66	8.17	287.82	-1661.53	-113.78	230.37	-3288.48	71.34	1236.94	0.00	0.00	0.00	-3911.59	145.37	1533.28	-3172.77	-2.59	1571.39	-1644.08	-124.16	1700.13	-1388.49	68.75	1688.20	2016.17	1646.27	70.64	0.00	0.00	0.00	1418.26
1.89000	-2864.81	60.08	209.52	-3361.16	83.51	35.30	-1311.39	31.35	84.69	-1243.57	100.60	105.39	-3375.06	-78.39	18.30	-3416.33	-69.82	35.39	-472.66	8.17	287.82	-1661.53	-113.78	230.37	-3282.54	72.26	1237.23	0.00	0.00	0.00	-3894.01	146.09	1533.73	-3180.94	-3.15	1572.48	-1644.08	-124.16	1700.13	-1388.49	68.75	1688.20	2016.27	1647.03	70.29	0.00	0.00	0.00	1417.70
1.90000	-2866.80	61.07	207.37	-3345.25	80.95	36.66	-1311.39	31.35	84.69	-1243.57	100.60	105.39	-3358.57	-77.60	17.25	-3384.42	-70.24	35.60	-472.66	8.17	287.82	-1661.53	-113.78	230.37	-3276.93	73.14	1237.41	0.00	0.00	0.00	-3875.67	146.73	1534.20	-3195.38	-1.89	1572.91	-1644.08	-124.16	1700.13	-1388.49	68.75	1688.20	2015.78	1646.39	70.35	0.00	0.00	0.00	1418.10
1.91000	-2869.09	62.08	205.12	-3337.34	82.01	38.18	-1311.39	31.35	84.69	-1243.57	100.60	105.39	-3347.22	-78.76	16.29	-3363.97	-69.44	33.25	-472.66	8.17	287.82	-1661.53	-113.78	230.37	-3271.56	73.99	1237.48	0.00	0.00	0.00	-3856.55	147.29	1534.68	-3160.17	-0.45	1572.17	-1644.08	-124.16	1700.13	-1388.49	68.75	1688.20	2011.68	1648.96	51.23	0.00	0.00	0.00	1417.61
1.92000	-2871.71	63.10	202.77	-3359.42	80.96	34.24	-1311.39	31.35	84.69	-1243.57	100.60	105.39	-3317.35	-77.88	17.61	-3361.59	-70.40	29.25	-472.66	8.17	287.82	-1661.53	-113.78	230.37	-3266.34	74.79	1237.45	0.00	0.00	0.00	-3836.64	147.78	1535.19	-3152.32	-1.83	1572.80	-1644.08	-124.16	1700.13	-1388.49	68.75	1688.20	2014.44	1647.65	64.06	0.00	0.00	0.00	1418.36
1.93000	-2874.64	64.14	200.32	-3352.46	81.25	33.81	-1311.39	31.35	84.69	-1243.57	100.60	105.39	-3287.48	-77.43	21.63	-3330.07	-70.07	29.73	-472.66	8.17	287.82	-1661.53	-113.78	230.37	-3261.17	75.54	1237.32	0.00	0.00	0.00	-3815.93	148.18	1535.72	-3171.52	-1.96	1571.68	-1644.08	-124.16	1700.13	-1388.49	68.75	1688.20	2015.98	1646.55	70.45	0.00	0.00	0.00	1418.44
1.94000	-2877.89	65.19	197.77	-3326.07	80.11	38.23	-1311.39	31.35	84.69	-1243.57	100.60	105.39	-3267.86	-76.29	22.75	-3298.92	-69.51	31.42	-472.66	8.17	287.82	-1661.53	-113.78	230.37	-3255.96	76.22	1237.08	0.00	0.00	0.00	-3794.42	148.50	1536.27	-3184.59	-2.99	1571.35	-1644.08	-124.16	1700.13	-1388.49	68.75	1688.20	2016.11	1645.63	70.82	0.00	0.00	0.00	1418.15
1.95000	-2881.46	66.26	195.11	-3347.15	81.75	32.85	-1311.39	31.35	84.69	-1243.57	100.60	105.39	-3215.41	-74.27	31.94	-3274.21	-68.75	31.12	-472.66	8.17	287.82	-1661.53	-113.78	230.37	-3250.61	76.82	1236.76	0.00	0.00	0.00	-3772.08	148.73	1536.83	-3153.44	-0.94	1572.34	-1644.08	-124.16	1700.13	-1388.49	68.75	1688.20	2016.27	1646.20	70.52	0.00	0.00	0.00	1418.23
1.96000	-2885.35	67.34	192.36	-3377.91	81.21	27.24	-1311.39	31.35	84.69	-1243.57	100.60	105.39	-3199.68	-74.47	35.08	-3247.75	-66.84	33.32	-472.66	8.17	287.82	-1661.53	-113.78	230.37	-3245.03	77.34	1236.33	0.00	0.00	0.00	-3748.91	148.88	1537.42	-3139.19	-2.04	1571.59	-1644.08	-124.16	1700.13	-1388.49	68.75	1688.20	2015.74	1646.96	70.12	0.00	0.00	0.00	1418.08
1.97000	-2889.56	68.43	189.49	-3348.14	81.87	32.09	-1311.39	31.35	84.69	-1243.57	100.60	105.39	-3137.14	-70.89	44.83	-3239.24	-67.01	32.39	-472.66	8.17	287.82	-1661.53	-113.78	230.37	-3239.12	77.77	1235.81	0.00	0.00	0.00	-3724.90	148.94	1538.03	-3159.09	-2.75	1572.65	-1644.08	-124.16	1700.13	-1388.49	68.75	1688.20	2015.47	1646.18	70.40	0.00	0.00	0.00	1418.38
1.98000	-2894.10	69.53	186.53	-3342.82	83.12	31.44	-1311.39	31.35	84.69	-1243.57	100.60	105.39	-3122.69	-71.74	50.90	-3222.82	-66.37	34.63	-472.66	8.17	287.82	-1661.53	-113.78	230.37	-3232.78	78.09	1235.21	0.00	0.00	0.00	-3700.04	148.91	1538.65	-3132.66	-1.60	1570.46	-1644.08	-124.16	1700.13	-1388.49	68.75	1688.20	2015.75	1646.40	70.34	0.00	0.00	0.00	1417.78
1.99000	-2898.97	70.63	183.46	-3333.36	84.54	31.27	-1311.39	31.35	84.69	-1243.57	100.60	105.39	-3068.06	-69.09	62.28	-3170.69	-64.30	43.92	-472.66	8.17	287.82	-1661.53	-113.78	230.37	-3225.92	78.29	1234.51	0.00	0.00	0.00	-3674.30	148.79	1539.30	-3139.93	-2.25	1569.88	-1644.08	-124.16	1700.13	-1388.49	68.75	1688.20	2015.46	1645.43	70.73	0.00	0.00	0.00	1417.63
2.00000	-2904.17	71.75	180.29	-3349.37	86.06	28.79	-1311.39	31.35	84.69	-1243.57	100.60	105.39	-3030.68	-67.75	68.91	-3142.39	-63.18	49.02	-472.66	8.17	287.82	-1661.53	-113.78	230.37	-3218.45	78.38	1233.73	0.00	0.00	0.00	-3647.70	148.57	1539.96	-3132.04	-3.48	1568.84	-1644.08	-124.16	1700.13	-1388.49	68.75	1688.20	2015.93	1647.10	70.04	0.00	0.00	0.00	1417.29
2.01000	-2909.69	72.87	177.02	-3337.41	87.33	29.27	-1311.39	31.35	84.69	-1243.57	100.60	105.39	-2996.36	-66.41	74.99	-3099.86	-61.67	56.64	-472.66	8.17	287.82	-1661.53	-113.78	230.37	-3210.28	78.33	1232.86	0.00	0.00	0.00	-3620.20	148.26	1540.64	-3107.91	-3.44	1567.92	-1644.08	-124.16	1700.13	-1388.49	68.75	1688.20	2016.07	1646.38	70.30	0.00	0.00	0.00	1418.25
2.02000	-2915.55	74.00	173.64	-3355.58	87.75	26.44	-1311.39	31.35	84.69	-1243.57	100.60	105.39	-2964.96	-65.08	80.51	-3047.90	-62.24	68.74	-472.66	8.17	287.82	-1661.53	-113.78	230.37	-3207.17	78.61	1232.06	0.00	0.00	0.00	-3591.81	147.84	1541.34	-3102.62	-3.44	1568.25	-1644.08	-124.16	1700.13	-1388.49	68.75	1688.20	2015.77	1646.17	70.24	0.00	0.00	0.00	1419.39
2.03000	-2921.73	75.14	170.16	-3351.82	86.49	27.10	-1311.39	31.35	84.69	-1243.57	100.60	105.39	-2936.34	-63.76	85.50	-3016.61	-64.88	74.63	-472.66	8.17	287.82	-1661.53	-113.78	230.37	-3188.04	78.46	1231.22	0.00	0.00	0.00	-3562.50	147.33	1542.06	-3086.15	-3.66	1566.62	-1644.08	-124.16	1700.13	-1388.49	68.75	1688.20	2016.13	1646.58	70.20	0.00	0.00	0.00	1418.22
2.04000	-2928.26	76.27	166.57	-3364.96	89.47	24.09	-1311.39	31.35	84.69	-1243.57	100.60	105.39	-2910.38	-62.44	89.96	-2992.95	-58.51	82.00	-472.66	8.17	287.82	-1661.53	-113.78	230.37	-3187.29	78.07	1230.37	0.00	0.00	0.00	-3532.27	146.72	1542.80	-3098.03	-2.67	1566.97	-1644.08	-124.16	1700.13	-1388.49	68.75	1688.20	2016.74	1646.86	70.36	0.00	0.00	0.00	1417.44
2.05000	-2935.12	77.42	162.88	-3351.13	89.03	25.76	-1311.39	31.35	84.69	-1243.57	100.60	105.39	-2886.93	-61.14	93.91	-2957.80	-57.06	88.94	-472.66	8.17	287.82	-1661.53	-113.78	230.37	-3174.99	78.51	1230.08	0.00	0.00	0.00	-3501.11	146.00	1543.55	-3095.65	-5.28	1566.07	-1644.08	-124.16	1700.13	-1388.49	68.75	1688.20	2015.96	1646.52	70.28	0.00	0.00	0.00	1418.17
2.06000	-2942.31	78.56	159.08	-3348.96	88.88	27.48	-1311.39	31.35	84.69	-1243.57	100.60	105.39	-2865.85	-59.85	97.36	-2925.52	-55.50	95.20	-472.66	8.17	287.82	-1661.53	-113.78	230.37	-3172.04	77.86	1229.03	0.00	0.00	0.00	-3469.01	145.18	1544.33	-3060.49	-6.31	1564.26	-1644.08	-124.16	1700.13	-1388.49	68.75	1688.20	2016.40	1647.43	69.96	0.00	0.00	0.00	1418.34
2.07000	-2949.85	79.71	155.18	-3354.71	88.25	25.60	-1311.39	31.35	84.69	-1243.57	100.60	105.39	-2847.02	-58.57	100.33	-2896.01	-53.85	100.77	-472.66	8.17	287.82	-1661.53	-113.78	230.37	-3167.83	77.78	1228.43	0.00	0.00	0.00	-3435.95	144.25	1545.12	-3052.25	-5.89	1563.66	-1644.08	-124.16	1700.13	-1388.49	68.75	1688.20	2015.60	1646.20	70.39	0.00	0.00	0.00	1418.00
2.08000	-2957.73	80.86	151.17	-3339.89	88.64	27.78	-1311.39	31.35	84.69	-1243.57	100.60	105.39	-2830.29	-57.32	102.83	-2869.20	-52.12	105.68	-472.66	8.17	287.82	-1661.53	-113.78	230.37	-3163.61	77.38	1227.06	0.00	0.00	0.00	-3401.92	143.21	1545.92	-3068.36	-8.10	1562.24	-1644.08	-124.16	1700.13	-1388.49	68.75	1688.20	2016.28	1647.61	69.90	0.00	0.00	0.00	1417.69
2.09000	-2965.95	82.00	147.05	-3352.82	88.17	25.03	-1311.39	31.35	84.69	-1243.57	100.60	105.39	-2815.54	-56.10	104.88	-2844.99	-50.35	109.91	-472.66	8.17	287.82	-1661.53	-113.78	230.37	-3144.19	77.10	1225.83	0.00	0.00	0.00	-3366.92	142.06	1546.75	-3021.68	-7.58	1558.90	-1644.08	-124.16	1700.13	-1388.49	68.75	1688.20	2016.64	1646.68	70.28	0.00	0.00	0.00	1417.79
2.10000	-2974.51	83.15	142.83	-3368.11	88.70	21.55	-1311.39	31.35	84.69	-1243.57	100.60	105.39	-2802.62	-54.89	106.47	-2823.30	-48.54	113.48	-472.66	8.17	287.82	-1661.53	-113.78	230.37	-3140.31	76.32	1224.90	0.00	0.00	0.00	-3330.93	140.79	1547.59	-3019.30	-10.51	1558.45	-1644.08	-124.16	1700.13	-1388.49	68.75	1688.20	2015.90	1646.13	70.37	0.00	0.00	0.00	1417.28
2.11000	-2983.42	84.29	138.50	-3341.43	89.61	27.52	-1311.39	31.35	84.69	-1243.57	100.60	105.39	-2791.39	-53.72	107.64	-2804.04	-46.72	116.39	-472.66	8.17	287.82	-1661.53	-113.78	230.37	-3145.30	76.09	1223.54	0.00	0.00	0.00	-3293.93	139.41	1548.45	-3022.86	-11.15	1557.86	-1644.08	-124.16	1700.13	-1388.49	68.75	1688.20	2015.36	1645.00	70.73	0.00	0.00	0.00	1418.06
2.12000	-2992.67	85.43	134.06	-3360.88	88.73	23.37	-1311.39	31.35	84.69	-1243.57	100.60	105.39	-2781.73	-52.58	108.39	-2787.13	-44.91	118.64	-472.66	8.17	287.82	-1661.53	-113.78	230.37	-3126.68	74.92	1223.04	0.00	0.00	0.00	-3255.93	137.91	1549.33	-3022.43	-13.74	1556.20	-1644.08	-124.16	1700.13	-1388.49	68.75	1688.20	2015.51	1645.56	70.56	0.00	0.00	0.00	1417.97
2.13000	-3002.28	86.57	129.52	-3366.85	88.40	22.61	-1311.39	31.35	84.69	-1243.57	100.60	105.39	-2773.50	-51.48	108.74	-2772.47	-43.11	120.25	-472.66	8.17	287.82	-1661.53	-113.78	230.37	-3116.73	74.19	1221.79	0.00	0.00	0.00	-3216.90	136.30	1550.22	-3008.18	-15.72	1554.35	-1644.08	-124.16	1700.13	-1388.49	68.75	1688.20	2016.53	1646.59	70.35	0.00	0.00	0.00	1417.82
2.14000	-3012.24	87.70	124.87	-3335.41	89.05	27.38	-1311.39	31.35	84.69	-1243.57	100.60	105.39	-2766.55	-50.41	108.69	-2759.98	-41.36	121.21	-472.66	8.17	287.82	-1661.53	-113.78	230.37	-3122.48	73.68	1220.27	0.00	0.00	0.00	-3176.84	134.56	1551.13	-2992.04	-16.43	1553.32	-1644.08	-124.16	1700.13	-1388.49	68.75	1688.20	2015.76	1646.25	70.42	0.00	0.00	0.00	1418.46
2.15000	-3022.54	88.83	120.11	-3355.66	88.80	23.86	-1311.39	31.35	84.69	-1243.57	100.60	105.39	-2760.76	-49.38	108.27	-2749.57	-39.66	121.54	-472.66	8.17	287.82	-1661.53	-113.78	230.37	-3108.93	72.48	1219.06	0.00	0.00	0.00	-3135.74	132.70	1552.06	-2984.33	-15.99	1551.90	-1644.08	-124.16	1700.13	-1388.49	68.75	1688.20	2016.54	1646.70	70.42	0.00	0.00	0.00	1418.04
2.16000	-3033.20	89.95	115.24	-3341.34	89.99	25.73	-1311.39	31.35	84.69	-1243.57	100.60	105.39	-2755.99	-48.39	107.48	-2741.15	-38.05	121.23	-472.66	8.17	287.82	-1661.53	-113.78	230.37	-3092.71	72.39	1217.73	0.00	0.00	0.00	-3093.57	130.72	1553.00	-2988.35	-18.14	1550.34	-1644.08	-124.16	1700.13	-1388.49	68.75	1688.20	2016.21	1646.45	70.41	0.00	0.00	0.00	1418.48
2.17000	-3044.22	91.06	110.26	-3359.94	89.20	21.66	-1311.39	31.35	84.69	-1243.57	100.60	105.39	-2752.10	-47.45	106.34	-2734.64	-36.53	120.29	-472.66	8.17	287.82	-1661.53	-113.78	230.37	-3083.39	71.43	1216.42	0.00	0.00	0.00	-3050.34	128.61	1553.96	-2978.73	-19.32	1549.20	-1644.08	-124.16	1700.13	-1388.49	68.75	1688.20	2016.51	1646.59	70.37	0.00	0.00	0.00	1418.10
2.18000	-3055.59	92.17	105.17	-3333.09	89.86	25.08	-1311.39	31.35	84.69	-1243.57	100.60	105.39	-2748.96	-46.56	104.87	-2729.95	-35.12	118.72	-472.66	8.17	287.82	-1661.53	-113.78	230.37	-3088.05	71.00	1214.56	0.00	0.00	0.00	-3006.06	126.37	1554.93	-2978.47	-23.85	1549.10	-1644.08	-124.16	1700.13	-1388.49	68.75	1688.20	2015.50	1646.18	70.25	0.00	0.00	0.00	1418.52
2.19000	-3067.33	93.26	99.98	-3336.44	89.42	23.01	-1311.39	31.35	84.69	-1243.57	100.60	105.39	-2746.43	-45.71	103.07	-2727.00	-33.85	116.54	-472.66	8.17	287.82	-1661.53	-113.78	230.37	-3077.15	69.26	1213.64	0.00	0.00	0.00	-2983.64	125.21	1555.42	-2941.55	-23.56	1544.86	-1644.08	-124.16	1700.13	-1388.49	68.75	1688.20	2015.47	1645.17	70.80	0.00	0.00	0.00	1418.20
2.20000	-3079.42	94.34	94.67	-3372.29	87.99	16.90	-1311.39	31.35	84.69	-1243.57	100.60	105.39	-2744.38	-44.93	100.96	-2725.69	-32.74	113.74	-472.66	8.17	287.82	-1661.53	-113.78	230.37	-3064.81	68.24	1211.97	0.00	0.00	0.00	-2963.47	122.29	1554.83	-2938.31	-25.39	1543.98	-1644.08	-124.16	1700.13	-1388.49	68.75	1688.20	2015.91	1645.42	70.80	0.00	0.00	0.00	1418.27
2.21000	-3091.87	95.42	89.26	-3344.45	90.31	20.92	-1311.39	31.35	84.69	-1243.57	100.60	105.39	-2742.66	-44.20	98.55	-2725.94	-31.79	110.34	-472.66	8.17	287.82	-1661.53	-113.78	230.37	-3053.72	66.68	1210.43	0.00	0.00	0.00	-2968.23	120.14	1553.22	-2964.65	-28.05	1544.46	-1644.08	-124.16	1700.13	-1388.49	68.75	1688.20	2016.22	1646.74	70.29	0.00	0.00	0.00	1418.16
2.22000	-3104.69	96.48	83.74	-3355.35	89.11	18.56	-1311.39	31.35	84.69	-1243.57	100.60	105.39	-2741.15	-43.52	95.85	-2727.66	-31.04	106.33	-472.66	8.17	287.82	-1661.53	-113.78	230.37	-3030.45	65.89	1209.79	0.00	0.00	0.00	-2963.16	120.52	1551.77	-2924.49	-29.29	1541.32	-1644.08	-124.16	1700.13	-1388.49	68.75	1688.20	2016.80	1647.01	70.27	0.00	0.00	0.00	1418.07
2.23000	-3117.87	97.52	78.10	-3349.12	90.35	18.02	-1311.39	31.35	84.69	-1243.57	100.60	105.39	-2739.70	-42.92	92.89	-2730.76	-30.49	101.71	-472.66	8.17	287.82	-1661.53	-113.78	230.37	-3038.09	64.64	1208.64	0.00	0.00	0.00	-2983.98	118.32	1552.53	-2919.77	-32.38	1541.33	-1644.08	-124.16	1700.13	-1388.49	68.75	1688.20	2016.58	1647.49	69.92	0.00	0.00	0.00	1417.71
2.24000	-3131.42	98.56	72.35	-3333.25	89.96	18.58	-1311.39	31.35	84.69	-1243.57	100.60	105.39	-2738.19	-42.37	89.66	-2735.16	-30.17	96.51	-472.66	8.17	287.82	-1661.53	-113.78	230.37	-3029.71	62.30	1208.35	0.00	0.00	0.00	-2961.68	114.37	1550.75	-2912.53	-35.38	1540.31	-1644.08	-124.16	1700.13	-1388.49	68.75	1688.20	2015.63	1646.24	70.35	0.00	0.00	0.00	1418.83
2.25000	-3145.33	99.57	66.50	-3359.85	90.73	12.40	-1311.39	31.35	84.69	-1243.57	100.60	105.39	-2736.47	-41.89	86.19	-2740.76	-30.10	90.72	-472.66	8.17	287.82	-1661.53	-113.78	230.37	-3020.65	60.86	1208.40	0.00	0.00	0.00	-2953.22	113.49	1549.51	-2908.64	-36.32	1539.45	-1644.08	-124.16	1700.13	-1388.49	68.75	1688.20	2015.82	1646.08	70.53	0.00	0.00	0.00	1418.06
2.26000	-3159.62	100.58	60.53	-3346.06	90.93	13.41	-1311.39	31.35	84.69	-1243.57	100.60	105.39	-2734.41	-41.49	82.49	-2736.33	-32.17	85.16	-472.66	8.17	287.82	-1661.53	-113.78	230.37	-3023.77	59.05	1207.83	0.00	0.00	0.00	-2935.23	114.10	1550.99	-2871.99	-38.69	1537.22	-1644.08	-124.16	1700.13	-1388.49	68.75	1688.20	2016.10	1647.02	70.13	0.00	0.00	0.00	1418.43
2.27000	-3174.28	101.56	54.45	-3345.57	90.77	11.12	-1311.39	31.35	84.69	-1243.57	100.60	105.39	-2731.85	-41.16	78.58	-2754.29	-30.51	76.66	-472.66	8.17	287.82	-1661.53	-113.78	230.37	-3006.33	58.29	1207.86	0.00	0.00	0.00	-2923.82	112.56	1550.68	-2877.68	-37.48	1537.38	-1644.08	-124.16	1700.13	-1388.49	68.75	1688.20	2015.78	1646.30	70.36	0.00	0.00	0.00	1418.02
2.28000	-3189.38	102.53	48.25	-3333.93	92.17	10.67	-1311.39	31.35	84.69	-1243.57	100.60	105.39	-2703.78	-39.86	76.52	-2760.54	-28.49	69.88	-472.66	8.17	287.82	-1661.53	-113.78	230.37	-3000.84	56.19	1208.44	0.00	0.00	0.00	-2912.58	111.09	1550.56	-2881.88	-40.85	1537.64	-1644.08	-124.16	1700.13	-1388.49	68.75	1688.20	2015.27	1645.80	70.33	0.00	0.00	0.00	1417.91
2.29000	-3277.61	100.77	29.65	-3332.75	93.74	9.31	-1311.39	31.35	84.69	-1243.57	100.60	105.39	-2712.71	-40.36	67.93	-2780.23	-29.60	61.73	-472.66	8.17	287.82	-1661.53	-113.78	230.37	-2995.74	54.45	1207.95	0.00	0.00	0.00	-2901.53	109.71	1550.60	-2916.86	-46.10	1538.07	-1644.08	-124.16	1700.13	-1388.49	68.75	1688.20	2016.05	1646.80	70.19	0.00	0.00	0.00	1417.43
2.30000	-3224.26	104.14	37.22	-3314.42	94.50	9.55	-1311.39	31.35	84.69	-1243.57	100.60	105.39	-2720.55	-38.63	62.62	-2781.80	-30.49	56.83	-472.66	8.17	287.82	-1661.53	-113.78	230.37	-2983.94	53.67	1208.78	0.00	0.00	0.00	-2890.64	108.39	1550.81	-2857.02	-44.74	1537.19	-1644.08	-124.16	1700.13	-1388.49	68.75	1688.20	2015.67	1646.24	70.37	0.00	0.00	0.00	1417.71
2.31000	-3256.80	104.52	29.61	-3318.34	95.74	7.75	-1311.39	31.35	84.69	-1243.57	100.60	105.39	-2723.81	-40.64	57.04	-2788.19	-29.67	51.86	-472.66	8.17	287.82	-1661.53	-113.78	230.37	-2952.30	52.97	1210.49	0.00	0.00	0.00	-2879.93	107.15	1551.18	-2854.52	-48.19	1537.81	-1644.08	-124.16	1700.13	-1388.49	68.75	1688.20	2016.03	1646.50	70.35	0.00	0.00	0.00	1418.51
2.32000	-3283.98	105.73	20.49	-3310.22	95.77	8.37	-1311.39	31.35	84.69	-1243.57	100.60	105.39	-2715.82	-39.54	56.46	-2789.01	-31.25	50.56	-472.66	8.17	287.82	-1661.53	-113.78	230.37	-2949.26	51.69	1211.86	0.00	0.00	0.00	-2869.38	105.98	1551.69	-2855.57	-49.68	1536.84	-1644.08	-124.16	1700.13	-1388.49	68.75	1688.20	2015.95	1646.23	70.37	0.00	0.00	0.00	1419.16
2.33000	-3260.16	107.69	22.04	-3305.01	96.58	8.02	-1311.39	31.35	84.69	-1243.57	100.60	105.39	-2722.80	-39.11	54.30	-2781.75	-29.92	50.57	-472.66	8.17	287.82	-1661.53	-113.78	230.37	-2950.24	49.70	1212.62	0.00	0.00	0.00	-2859.00	104.88	1552.34	-2851.41	-50.48	1538.18	-1644.08	-124.16	1700.13	-1388.49	68.75	1688.20	2015.67	1646.15	70.37	0.00	0.00	0.00	1418.06
2.34000	-3298.18	107.28	11.42	-3293.05	97.28	8.57	-1311.39	31.35	84.69	-1243.57	100.60	105.39	-2710.62	-39.15	55.64	-2780.16	-31.37	49.47	-472.66	8.17	287.82	-1661.53	-113.78	230.37	-2935.64	48.83	1213.67	0.00	0.00	0.00	-2848.78	103.84	1553.11	-2826.68	-50.71	1538.69	-1644.08	-124.16	1700.13	-1388.49	68.75	1688.20	2015.91	1646.30	70.32	0.00	0.00	0.00	1417.46
2.35000	-3275.03	109.13	9.71	-3293.96	98.09	9.56	-1311.39	31.35	84.69	-1243.57	100.60	105.39	-2708.51	-39.30	53.13	-2764.61	-30.33	50.12	-472.66	8.17	287.82	-1661.53	-113.78	230.37	-2930.16	47.53	1214.98	0.00	0.00	0.00	-2838.73	102.87	1554.01	-2835.90	-53.93	1539.83	-1644.08	-124.16	1700.13	-1388.49	68.75	1688.20	2016.72	1648.13	69.88	0.00	0.00	0.00	1416.99
2.36000	-3257.94	109.81	8.49	-3293.27	99.34	11.01	-1311.39	31.35	84.69	-1243.57	100.60	105.39	-2744.35	-40.75	48.09	-2772.28	-30.58	47.58	-472.66	8.17	287.82	-1661.53	-113.78	230.37	-2916.32	46.13	1215.98	0.00	0.00	0.00	-2828.82	101.95	1555.01	-2814.40	-54.28	1540.60	-1644.08	-124.16	1700.13	-1388.49	68.75	1688.20	2016.07	1647.61	69.86	0.00	0.00	0.00	1417.79
2.37000	-3254.51	111.65	3.81	-3273.61	100.26	15.91	-1311.39	31.35	84.69	-1243.57	100.60	105.39	-2715.03	-39.45	52.88	-2804.99	-31.05	40.79	-472.66	8.17	287.82	-1661.53	-113.78	230.37	-2917.71	45.01	1216.75	0.00	0.00	0.00	-2819.07	101.10	1556.11	-2830.55	-58.83	1542.53	-1644.08	-124.16	1700.13	-1388.49	68.75	1688.20	2016.14	1647.34	70.05	0.00	0.00	0.00	1418.36
2.38000	-3265.20	112.47	-2.23	-3276.62	100.72	17.48	-1311.39	31.35	84.69	-1243.57	100.60	105.39	-2712.91	-38.45	51.57	-2787.15	-29.86	43.40	-472.66	8.17	287.82	-1661.53	-113.78	230.37	-2903.36	42.95	1217.56	0.00	0.00	0.00	-2809.48	100.30	1557.31	-2804.53	-58.05	1542.11	-1644.08	-124.16	1700.13	-1388.49	68.75	1688.20	2016.23	1646.28	70.40	0.00	0.00	0.00	1418.55
2.39000	-3261.58	113.12	-6.52	-3263.34	102.14	22.89	-1311.39	31.35	84.69	-1243.57	100.60	105.39	-2716.93	-38.96	50.63	-2790.96	-30.68	41.51	-472.66	8.17	287.82	-1661.53	-113.78	230.37	-2886.66	41.21	1218.61	0.00	0.00	0.00	-2800.03	99.56	1558.58	-2797.98	-59.21	1544.15	-1644.08	-124.16	1700.13	-1388.49	68.75	1688.20	2016.27	1646.42	70.42	0.00	0.00	0.00	1418.31
2.40000	-3237.06	114.36	-6.32	-3253.27	103.13	27.19	-1311.39	31.35	84.69	-1243.57	100.60	105.39	-2691.47	-38.03	54.49	-2795.36	-30.75	41.22	-472.66	8.17	287.82	-1661.53	-113.78	230.37	-2875.34	39.60	1219.71	0.00	0.00	0.00	-2790.72	98.87	1559.93	-2797.99	-61.87	1545.03	-1644.08	-124.16	1700.13	-1388.49	68.75	1688.20	2016.26	1647.84	69.82	0.00	0.00	0.00	1417.88
2.41000	-3223.84	117.74	-3.21	-3244.35	104.88	30.40	-1311.39	31.35	84.69	-1243.57	100.60	105.39	-2692.97	-38.41	55.53	-2793.00	-31.90	41.55	-472.66	8.17	287.82	-1661.53	-113.78	230.37	-2864.12	38.01	1220.77	0.00	0.00	0.00	-2781.56	98.24	1561.34	-2778.33	-62.25	1545.51	-1644.08	-124.16	1700.13	-1388.49	68.75	1688.20	2015.89	1647.02	69.99	0.00	0.00	0.00	1417.63
2.42000	-3202.07	121.86	4.47	-3219.80	108.85	38.82	-1311.39	31.35	84.69	-1243.57	100.60	105.39	-2702.19	-37.68	51.60	-2778.60	-30.57	42.31	-472.66	8.17	287.82	-1661.53	-113.78	230.37	-2852.99	36.42	1221.80	0.00	0.00	0.00	-2772.54	97.65	1562.81	-2762.41	-61.53	1546.68	-1644.08	-124.16	1700.13	-1388.49	68.75	1688.20	2016.61	1646.60	70.43	0.00	0.00	0.00	1418.60
2.43000	-3185.40	124.79	11.04	-3226.55	110.91	41.70	-1311.39	31.35	84.69	-1243.57	100.60	105.39	-2681.61	-39.03	55.82	-2773.84	-30.26	42.16	-472.66	8.17	287.82	-1661.53	-113.78	230.37	-2841.95	34.85	1222.80	0.00	0.00	0.00	-2763.66	97.11	1564.32	-2768.20	-64.37	1547.89	-1644.08	-124.16	1700.13	-1388.49	68.75	1688.20	2016.16	1646.68	70.26	0.00	0.00	0.00	1418.90
2.44000	-3162.61	127.62	16.47	-3184.38	114.02	50.96	-1311.39	31.35	84.69	-1243.57	100.60	105.39	-2727.09	-40.33	46.14	-2791.89	-31.03	39.15	-472.66	8.17	287.82	-1661.53	-113.78	230.37	-2831.00	33.29	1223.77	0.00	0.00	0.00	-2754.91	96.61	1565.87	-2750.30	-65.21	1549.06	-1644.08	-124.16	1700.13	-1388.49	68.75	1688.20	2015.31	1645.80	70.49	0.00	0.00	0.00	1418.09
2.45000	-3140.00	129.93	21.52	-3175.63	115.96	52.66	-1311.39	31.35	84.69	-1243.57	100.60	105.39	-2713.72	-38.91	48.86	-2798.34	-31.53	38.18	-472.66	8.17	287.82	-1661.53	-113.78	230.37	-2820.14	31.74	1224.71	0.00	0.00	0.00	-2746.29	96.16	1567.45	-2730.21	-64.88	1549.83	-1644.08	-124.16	1700.13	-1388.49	68.75	1688.20	2015.63	1646.15	70.39	0.00	0.00	0.00	1417.17
2.46000	-3120.56	132.38	24.87	-3151.47	117.52	56.03	-1311.39	31.35	84.69	-1243.57	100.60	105.39	-2706.02	-37.15	49.90	-2804.17	-32.10	36.81	-472.66	8.17	287.82	-1661.53	-113.78	230.37	-2809.37	30.20	1225.62	0.00	0.00	0.00	-2737.81	95.74	1569.05	-2731.09	-65.78	1549.98	-1644.08	-124.16	1700.13	-1388.49	68.75	1688.20	2015.93	1646.61	70.17	0.00	0.00	0.00	1417.42
2.47000	-3103.02	133.86	26.49	-3148.68	119.02	54.78	-1311.39	31.35	84.69	-1243.57	100.60	105.39	-2685.17	-37.55	53.93	-2795.15	-30.53	37.05	-472.66	8.17	287.82	-1661.53	-113.78	230.37	-2798.69	28.68	1226.50	0.00	0.00	0.00	-2729.44	95.37	1570.65	-2734.51	-68.91	1552.52	-1644.08	-124.16	1700.13	-1388.49	68.75	1688.20	2015.29	1645.31	70.64	0.00	0.00	0.00	1416.89
2.48000	-3089.32	135.34	26.60	-3127.85	119.99	55.28	-1311.39	31.35	84.69	-1243.57	100.60	105.39	-2677.12	-38.46	56.23	-2796.53	-30.25	37.71	-472.66	8.17	287.82	-1661.53	-113.78	230.37	-2788.09	27.16	1227.35	0.00	0.00	0.00	-2721.21	95.03	1572.26	-2741.05	-68.28	1551.78	-1644.08	-124.16	1700.13	-1388.49	68.75	1688.20	2015.49	1646.02	70.41	0.00	0.00	0.00	1418.79
2.49000	-3062.50	137.12	27.12	-3077.93	122.17	59.09	-1311.39	31.35	84.69	-1243.57	100.60	105.39	-2685.27	-36.25	54.84	-2802.71	-31.50	36.15	-472.66	8.17	287.82	-1661.53	-113.78	230.37	-2777.58	25.66	1228.17	0.00	0.00	0.00	-2713.09	94.73	1573.86	-2723.68	-68.74	1554.06	-1644.08	-124.16	1700.13	-1388.49	68.75	1688.20	2015.89	1646.38	70.35	0.00	0.00	0.00	1418.71
2.50000	-3050.28	136.37	25.31	-3068.73	122.96	55.46	-1311.39	31.35	84.69	-1243.57	100.60	105.39	-2724.97	-38.51	46.54	-2804.25	-30.27	35.27	-472.66	8.17	287.82	-1661.53	-113.78	230.37	-2767.16	24.18	1228.96	0.00	0.00	0.00	-2705.09	94.46	1575.44	-2706.17	-70.56	1555.22	-1644.08	-124.16	1700.13	-1388.49	68.75	1688.20	2015.62	1646.42	70.27	0.00	0.00	0.00	1417.69
2.51000	-3016.99	136.72	26.35	-3051.32	122.26	52.29	-1311.39	31.35	84.69	-1243.57	100.60	105.39	-2723.95	-36.04	47.87	-2799.65	-29.04	35.96	-472.66	8.17	287.82	-1661.53	-113.78	230.37	-2756.82	22.70	1229.73	0.00	0.00	0.00	-2697.21	94.21	1576.99	-2708.56	-70.09	1555.87	-1644.08	-124.16	1700.13	-1388.49	68.75	1688.20	2015.84	1647.36	69.82	0.00	0.00	0.00	1416.62
2.52000	-2982.40	136.81	27.48	-3008.80	121.93	53.52	-1311.39	31.35	84.69	-1243.57	100.60	105.39	-2700.54	-36.67	50.08	-2776.04	-29.92	40.45	-472.66	8.17	287.82	-1661.53	-113.78	230.37	-2746.56	21.24	1230.46	0.00	0.00	0.00	-2689.44	94.00	1578.51	-2687.98	-68.02	1556.81	-1644.08	-124.16	1700.13	-1388.49	68.75	1688.20	2016.03	1647.44	69.87	0.00	0.00	0.00	1417.36
2.53000	-2957.24	134.12	27.94	-2975.84	122.01	52.43	-1311.39	31.35	84.69	-1243.57	100.60	105.39	-2685.77	-34.01	54.17	-2797.02	-30.12	36.59	-472.66	8.17	287.82	-1661.53	-113.78	230.37	-2736.39	19.79	1231.17	0.00	0.00	0.00	-2681.78	93.81	1579.98	-2708.40	-71.00	1559.29	-1644.08	-124.16	1700.13	-1388.49	68.75	1688.20	2015.63	1645.65	70.56	0.00	0.00	0.00	1417.68
2.54000	-2930.83	132.98	26.80	-2956.13	120.70	48.80	-1311.39	31.35	84.69	-1243.57	100.60	105.39	-2687.87	-33.18	53.18	-2778.08	-29.13	39.13	-472.66	8.17	287.82	-1661.53	-113.78	230.37	-2726.29	18.36	1231.85	0.00	0.00	0.00	-2674.22	93.65	1581.40	-2699.35	-70.62	1559.77	-1644.08	-124.16	1700.13	-1388.49	68.75	1688.20	2015.90	1646.09	70.47	0.00	0.00	0.00	1417.30
2.55000	-2914.28	131.77	25.05	-2932.05	120.05	46.19	-1311.39	31.35	84.69	-1243.57	100.60	105.39	-2671.80	-34.51	56.79	-2793.47	-29.05	35.63	-472.66	8.17	287.82	-1661.53	-113.78	230.37	-2716.28	16.93	1232.51	0.00	0.00	0.00	-2666.78	93.51	1582.76	-2672.21	-70.64	1560.56	-1644.08	-124.16	1700.13	-1388.49	68.75	1688.20	2016.37	1646.26	70.52	0.00	0.00	0.00	1417.43
2.56000	-2873.88	131.62	27.22	-2909.53	119.57	43.46	-1311.39	31.35	84.69	-1243.57	100.60	105.39	-2686.02	-34.37	53.05	-2782.84	-27.72	37.87	-472.66	8.17	287.82	-1661.53	-113.78	230.37	-2706.35	15.52	1233.14	0.00	0.00	0.00	-2659.43	93.39	1584.04	-2679.84	-67.63	1561.70	-1644.08	-124.16	1700.13	-1388.49	68.75	1688.20	2015.90	1646.39	70.32	0.00	0.00	0.00	1418.04
2.57000	-2873.04	129.88	22.80	-2871.79	119.61	42.34	-1311.39	31.35	84.69	-1243.57	100.60	105.39	-2700.28	-33.77	51.30	-2768.91	-26.50	40.01	-472.66	8.17	287.82	-1661.53	-113.78	230.37	-2696.49	14.12	1233.74	0.00	0.00	0.00	-2652.18	93.28	1585.24	-2655.62	-68.79	1561.33	-1644.08	-124.16	1700.13	-1388.49	68.75	1688.20	2016.21	1646.41	70.36	0.00	0.00	0.00	1417.94
2.58000	-2823.34	130.93	27.19	-2845.73	120.18	39.78	-1311.39	31.35	84.69	-1243.57	100.60	105.39	-2701.44	-31.58	51.07	-2793.88	-27.21	36.33	-472.66	8.17	287.82	-1661.53	-113.78	230.37	-2686.72	12.74	1234.31	0.00	0.00	0.00	-2645.03	93.20	1586.36	-2638.10	-66.67	1562.66	-1644.08	-124.16	1700.13	-1388.49	68.75	1688.20	2016.06	1647.03	70.01	0.00	0.00	0.00	1417.88
2.59000	-2798.45	131.05	27.32	-2829.86	121.07	35.23	-1311.39	31.35	84.69	-1243.57	100.60	105.39	-2729.96	-31.62	46.42	-2809.20	-25.98	32.99	-472.66	8.17	287.82	-1661.53	-113.78	230.37	-2677.02	11.37	1234.86	0.00	0.00	0.00	-2637.97	93.12	1587.37	-2640.60	-69.02	1564.23	-1644.08	-124.16	1700.13	-1388.49	68.75	1688.20	2015.61	1646.61	70.12	0.00	0.00	0.00	1417.52
2.60000	-2757.49	132.36	31.01	-2803.31	121.88	33.30	-1311.39	31.35	84.69	-1243.57	100.60	105.39	-2703.78	-30.38	50.13	-2810.15	-27.02	31.70	-472.66	8.17	287.82	-1661.53	-113.78	230.37	-2667.40	10.01	1235.39	0.00	0.00	0.00	-2631.00	93.06	1588.27	-2655.38	-69.95	1564.71	-1644.08	-124.16	1700.13	-1388.49	68.75	1688.20	2015.45	1646.33	70.21	0.00	0.00	0.00	1417.54
2.61000	-2707.29	132.31	37.79	-2788.72	123.18	30.36	-1311.39	31.35	84.69	-1243.57	100.60	105.39	-2679.26	-29.17	55.86	-2807.52	-25.53	32.94	-472.66	8.17	287.82	-1661.53	-113.78	230.37	-2657.85	8.66	1235.89	0.00	0.00	0.00	-2624.12	93.00	1589.06	-2639.03	-68.33	1565.03	-1644.08	-124.16	1700.13	-1388.49	68.75	1688.20	2015.87	1645.80	70.52	0.00	0.00	0.00	1418.01
2.62000	-2670.46	131.61	41.62	-2732.52	124.06	34.29	-1311.39	31.35	84.69	-1243.57	100.60	105.39	-2683.93	-28.77	54.93	-2796.62	-25.11	35.33	-472.66	8.17	287.82	-1661.53	-113.78	230.37	-2648.38	7.33	1236.36	0.00	0.00	0.00	-2617.32	92.96	1589.72	-2633.46	-67.04	1565.69	-1644.08	-124.16	1700.13	-1388.49	68.75	1688.20	2016.02	1646.21	70.45	0.00	0.00	0.00	1417.99
2.63000	-2617.91	132.11	48.71	-2723.00	124.32	30.75	-1311.39	31.35	84.69	-1243.57	100.60	105.39	-2691.40	-29.59	52.67	-2784.36	-25.27	37.35	-472.66	8.17	287.82	-1661.53	-113.78	230.37	-2638.98	6.01	1236.81	0.00	0.00	0.00	-2610.61	92.92	1590.25	-2631.94	-67.78	1566.55	-1644.08	-124.16	1700.13	-1388.49	68.75	1688.20	2015.95	1647.25	70.00	0.00	0.00	0.00	1418.88
2.64000	-2576.18	132.16	52.47	-2680.22	123.60	34.57	-1311.39	31.35	84.69	-1243.57	100.60	105.39	-2696.12	-31.61	50.01	-2802.19	-27.47	33.34	-472.66	8.17	287.82	-1661.53	-113.78	230.37	-2629.65	4.71	1237.24	0.00	0.00	0.00	-2603.98	92.88	1590.63	-2635.00	-69.03	1566.45	-1644.08	-124.16	1700.13	-1388.49	68.75	1688.20	2015.41	1646.42	70.11	0.00	0.00	0.00	1417.28
2.65000	-2536.06	132.20	56.05	-2649.36	124.72	37.45	-1311.39	31.35	84.69	-1243.57	100.60	105.39	-2671.91	-31.18	53.42	-2767.47	-26.07	37.45	-472.66	8.17	287.82	-1661.53	-113.78	230.37	-2620.40	3.42	1237.64	0.00	0.00	0.00	-2597.42	92.84	1590.86	-2623.33	-68.84	1566.44	-1644.08	-124.16	1700.13	-1388.49	68.75	1688.20	2015.75	1646.15	70.26	0.00	0.00	0.00	1417.82
2.66000	-2497.52	132.25	59.46	-2612.15	124.13	41.46	-1311.39	31.35	84.69	-1243.57	100.60	105.39	-2724.88	-34.22	41.58	-2781.54	-27.51	34.70	-472.66	8.17	287.82	-1661.53	-113.78	230.37	-2611.22	2.14	1238.02	0.00	0.00	0.00	-2590.94	92.80	1590.93	-2609.37	-68.11	1566.31	-1644.08	-124.16	1700.13	-1388.49	68.75	1688.20	2015.62	1646.38	70.26	0.00	0.00	0.00	1417.80
2.67000	-2460.53	132.29	62.69	-2580.82	124.16	45.09	-1311.39	31.35	84.69	-1243.57	100.60	105.39	-2700.36	-35.40	46.49	-2778.61	-28.67	34.18	-472.66	8.17	287.82	-1661.53	-113.78	230.37	-2602.10	0.87	1238.38	0.00	0.00	0.00	-2584.53	92.76	1590.82	-2629.44	-68.69	1566.66	-1644.08	-124.16	1700.13	-1388.49	68.75	1688.20	2015.79	1646.76	70.11	0.00	0.00	0.00	1417.42
2.68000	-2425.07	132.33	65.76	-2547.98	123.51	51.50	-1311.39	31.35	84.69	-1243.57	100.60	105.39	-2703.17	-35.19	43.05	-2770.32	-28.30	35.67	-472.66	8.17	287.82	-1661.53	-113.78	230.37	-2593.06	-0.38	1238.71	0.00	0.00	0.00	-2578.19	92.72	1590.54	-2586.22	-65.61	1565.24	-1644.08	-124.16	1700.13	-1388.49	68.75	1688.20	2016.16	1646.55	70.28	0.00	0.00	0.00	1418.54
2.69000	-2391.12	132.37	68.67	-2514.85	122.97	57.78	-1311.39	31.35	84.69	-1243.57	100.60	105.39	-2690.58	-35.85	45.83	-2789.65	-30.28	31.73	-472.66	8.17	287.82	-1661.53	-113.78	230.37	-2584.09	-1.61	1239.02	0.00	0.00	0.00	-2571.91	92.66	1590.06	-2577.54	-66.70	1565.09	-1644.08	-124.16	1700.13	-1388.49	68.75	1688.20	2015.27	1646.51	70.21	0.00	0.00	0.00	1417.61
2.70000	-2358.63	132.41	71.41	-2473.17	124.59	65.77	-1311.39	31.35	84.69	-1243.57	100.60	105.39	-2729.70	-37.38	35.73	-2804.44	-30.80	28.44	-472.66	8.17	287.82	-1661.53	-113.78	230.37	-2575.18	-2.84	1239.31	0.00	0.00	0.00	-2565.70	92.60	1589.38	-2575.83	-66.23	1565.01	-1644.08	-124.16	1700.13	-1388.49	68.75	1688.20	2015.48	1646.00	70.48	0.00	0.00	0.00	1417.93
2.71000	-2327.60	132.45	74.00	-2443.32	123.22	72.13	-1311.39	31.35	84.69	-1243.57	100.60	105.39	-2718.00	-39.72	39.11	-2798.33	-30.45	29.07	-472.66	8.17	287.82	-1661.53	-113.78	230.37	-2566.34	-4.05	1239.58	0.00	0.00	0.00	-2559.54	92.53	1588.50	-2565.38	-64.87	1563.99	-1644.08	-124.16	1700.13	-1388.49	68.75	1688.20	2015.67	1646.30	70.28	0.00	0.00	0.00	1418.56
2.72000	-2297.99	132.48	76.43	-2393.53	125.09	84.70	-1311.39	31.35	84.69	-1243.57	100.60	105.39	-2721.05	-37.75	38.25	-2800.44	-30.61	28.81	-472.66	8.17	287.82	-1661.53	-113.78	230.37	-2557.56	-5.24	1239.82	0.00	0.00	0.00	-2553.45	92.44	1587.40	-2570.11	-64.01	1565.66	-1644.08	-124.16	1700.13	-1388.49	68.75	1688.20	2015.54	1646.60	70.14	0.00	0.00	0.00	1419.23
2.73000	-2269.77	132.51	78.70	-2354.08	125.37	92.62	-1311.39	31.35	84.69	-1243.57	100.60	105.39	-2714.07	-39.73	37.73	-2799.37	-31.21	27.88	-472.66	8.17	287.82	-1661.53	-113.78	230.37	-2548.85	-6.43	1240.05	0.00	0.00	0.00	-2547.41	92.33	1586.08	-2533.73	-61.73	1564.21	-1644.08	-124.16	1700.13	-1388.49	68.75	1688.20	2016.07	1645.98	70.48	0.00	0.00	0.00	1418.64
2.74000	-2242.93	132.54	80.83	-2320.08	125.61	99.39	-1311.39	31.35	84.69	-1243.57	100.60	105.39	-2704.83	-38.02	40.79	-2789.87	-31.11	29.89	-472.66	8.17	287.82	-1661.53	-113.78	230.37	-2540.21	-7.59	1240.25	0.00	0.00	0.00	-2541.42	92.21	1584.52	-2544.74	-61.55	1563.86	-1644.08	-124.16	1700.13	-1388.49	68.75	1688.20	2015.48	1645.48	70.49	0.00	0.00	0.00	1418.03
2.75000	-2217.42	132.57	82.81	-2291.14	125.79	105.05	-1311.39	31.35	84.69	-1243.57	100.60	105.39	-2714.26	-38.38	37.25	-2772.30	-30.06	31.09	-472.66	8.17	287.82	-1661.53	-113.78	230.37	-2531.62	-8.75	1240.44	0.00	0.00	0.00	-2535.48	92.07	1582.71	-2539.82	-60.92	1562.98	-1644.08	-124.16	1700.13	-1388.49	68.75	1688.20	2016.25	1646.31	70.37	0.00	0.00	0.00	1418.43
2.76000	-2193.23	132.60	84.65	-2266.91	125.92	109.61	-1311.39	31.35	84.69	-1243.57	100.60	105.39	-2695.54	-37.82	39.66	-2797.06	-30.26	26.80	-472.66	8.17	287.82	-1661.53	-113.78	230.37	-2523.10	-9.89	1240.60	0.00	0.00	0.00	-2529.59	91.91	1580.65	-2547.43	-59.31	1562.89	-1644.08	-124.16	1700.13	-1388.49	68.75	1688.20	2016.06	1646.61	70.23	0.00	0.00	0.00	1418.58
2.77000	-2170.33	132.63	86.35	-2246.99	125.98	113.09	-1311.39	31.35	84.69	-1243.57	100.60	105.39	-2707.80	-37.21	37.41	-2790.48	-30.53	28.04	-472.66	8.17	287.82	-1661.53	-113.78	230.37	-2514.65	-11.01	1240.74	0.00	0.00	0.00	-2523.74	91.72	1578.33	-2520.61	-56.81	1560.20	-1644.08	-124.16	1700.13	-1388.49	68.75	1688.20	2016.64	1647.01	70.15	0.00	0.00	0.00	1418.19
2.78000	-2148.69	132.65	87.91	-2231.03	125.98	115.52	-1311.39	31.35	84.69	-1243.57	100.60	105.39	-2706.04	-38.20	35.88	-2781.35	-30.83	28.69	-472.66	8.17	287.82	-1661.53	-113.78	230.37	-2506.25	-12.13	1240.86	0.00	0.00	0.00	-2517.94	91.51	1575.74	-2512.14	-55.25	1559.37	-1644.08	-124.16	1700.13	-1388.49	68.75	1688.20	2015.91	1646.46	70.34	0.00	0.00	0.00	1418.18
2.79000	-2128.29	132.67	89.34	-2218.64	125.90	116.92	-1311.39	31.35	84.69	-1243.57	100.60	105.39	-2710.67	-38.40	35.71	-2784.43	-29.75	27.34	-472.66	8.17	287.82	-1661.53	-113.78	230.37	-2497.91	-13.22	1240.97	0.00	0.00	0.00	-2519.75	89.83	1573.82	-2518.55	-55.43	1559.93	-1644.08	-124.16	1700.13	-1388.49	68.75	1688.20	2016.07	1646.87	70.13	0.00	0.00	0.00	1417.97
2.80000	-2109.10	132.70	90.63	-2209.46	125.75	117.31	-1311.39	31.35	84.69	-1243.57	100.60	105.39	-2727.49	-38.79	30.94	-2802.51	-30.95	23.40	-472.66	8.17	287.82	-1661.53	-113.78	230.37	-2489.63	-14.31	1241.05	0.00	0.00	0.00	-2504.52	92.73	1572.20	-2506.36	-53.94	1559.46	-1644.08	-124.16	1700.13	-1388.49	68.75	1688.20	2015.67	1646.66	70.13	0.00	0.00	0.00	1418.53
2.81000	-2091.09	132.72	91.80	-2203.10	125.52	116.70	-1311.39	31.35	84.69	-1243.57	100.60	105.39	-2738.63	-40.87	27.72	-2807.38	-31.57	22.39	-472.66	8.17	287.82	-1661.53	-113.78	230.37	-2481.41	-15.37	1241.12	0.00	0.00	0.00	-2488.53	93.88	1570.85	-2498.08	-53.45	1557.95	-1644.08	-124.16	1700.13	-1388.49	68.75	1688.20	2015.59	1646.98	69.96	0.00	0.00	0.00	1417.42
2.82000	-2074.24	132.74	92.84	-2199.20	125.21	115.13	-1311.39	31.35	84.69	-1243.57	100.60	105.39	-2722.99	-38.48	29.04	-2780.48	-29.53	27.32	-472.66	8.17	287.82	-1661.53	-113.78	230.37	-2473.24	-16.43	1241.17	0.00	0.00	0.00	-2476.91	95.97	1570.16	-2495.11	-52.47	1557.86	-1644.08	-124.16	1700.13	-1388.49	68.75	1688.20	2016.34	1646.94	70.23	0.00	0.00	0.00	1418.78
2.83000	-2058.52	132.75	93.76	-2197.38	124.80	112.62	-1311.39	31.35	84.69	-1243.57	100.60	105.39	-2730.52	-39.03	27.49	-2807.22	-30.98	21.44	-472.66	8.17	287.82	-1661.53	-113.78	230.37	-2465.13	-17.47	1241.20	0.00	0.00	0.00	-2454.66	99.11	1568.65	-2485.23	-48.26	1557.02	-1644.08	-124.16	1700.13	-1388.49	68.75	1688.20	2015.96	1646.36	70.33	0.00	0.00	0.00	1418.27
2.84000	-2043.91	132.77	94.56	-2197.27	124.30	109.18	-1311.39	31.35	84.69	-1243.57	100.60	105.39	-2717.64	-38.82	29.29	-2783.73	-29.93	25.41	-472.66	8.17	287.82	-1661.53	-113.78	230.37	-2457.08	-18.49	1241.21	0.00	0.00	0.00	-2488.06	100.75	1569.22	-2455.71	-45.61	1555.09	-1644.08	-124.16	1700.13	-1388.49	68.75	1688.20	2015.50	1647.09	69.99	0.00	0.00	0.00	1417.61
2.85000	-2030.37	132.79	95.25	-2198.49	123.70	104.84	-1311.39	31.35	84.69	-1243.57	100.60	105.39	-2741.19	-39.22	23.11	-2800.22	-29.73	21.66	-472.66	8.17	287.82	-1661.53	-113.78	230.37	-2449.08	-19.50	1241.21	0.00	0.00	0.00	-2474.62	102.62	1567.52	-2440.58	-44.71	1554.52	-1644.08	-124.16	1700.13	-1388.49	68.75	1688.20	2015.77	1647.27	69.94	0.00	0.00	0.00	1417.72
2.86000	-2017.88	132.80	95.82	-2200.67	123.00	99.61	-1311.39	31.35	84.69	-1243.57	100.60	105.39	-2731.33	-39.71	23.53	-2809.89	-29.84	18.98	-472.66	8.17	287.82	-1661.53	-113.78	230.37	-2441.14	-20.50	1241.19	0.00	0.00	0.00	-2459.08	102.56	1567.74	-2443.96	-43.63	1554.22	-1644.08	-124.16	1700.13	-1388.49	68.75	1688.20	2015.80	1646.72	70.17	0.00	0.00	0.00	1417.74
2.87000	-2006.41	132.81	96.28	-2203.44	122.19	93.53	-1311.39	31.35	84.69	-1243.57	100.60	105.39	-2727.71	-40.63	22.82	-2803.74	-30.80	18.68	-472.66	8.17	287.82	-1661.53	-113.78	230.37	-2433.24	-21.48	1241.15	0.00	0.00	0.00	-2440.96	108.22	1567.84	-2432.19	-42.75	1553.58	-1644.08	-124.16	1700.13	-1388.49	68.75	1688.20	2016.44	1646.95	70.30	0.00	0.00	0.00	1417.84
2.88000	-1995.94	132.83	96.63	-2206.41	121.27	86.61	-1311.39	31.35	84.69	-1243.57	100.60	105.39	-2739.20	-39.68	19.76	-2797.88	-29.87	19.39	-472.66	8.17	287.82	-1661.53	-113.78	230.37	-2425.40	-22.45	1241.10	0.00	0.00	0.00	-2423.71	108.24	1565.04	-2417.73	-38.48	1552.87	-1644.08	-124.16	1700.13	-1388.49	68.75	1688.20	2016.06	1646.74	70.24	0.00	0.00	0.00	1418.87
2.89000	-1986.45	132.84	96.88	-2204.71	118.78	79.65	-1311.39	31.35	84.69	-1243.57	100.60	105.39	-2741.26	-40.42	17.84	-2787.94	-29.92	20.83	-472.66	8.17	287.82	-1661.53	-113.78	230.37	-2417.61	-23.40	1241.03	0.00	0.00	0.00	-2445.20	108.25	1568.03	-2414.36	-36.13	1552.83	-1644.08	-124.16	1700.13	-1388.49	68.75	1688.20	2015.61	1646.50	70.24	0.00	0.00	0.00	1418.31
2.90000	-1977.90	132.85	97.03	-2210.79	117.93	72.10	-1311.39	31.35	84.69	-1243.57	100.60	105.39	-2735.87	-41.41	18.66	-2807.03	-31.35	16.21	-472.66	8.17	287.82	-1661.53	-113.78	230.37	-2409.87	-24.33	1240.94	0.00	0.00	0.00	-2407.00	112.98	1565.86	-2398.59	-34.64	1551.53	-1644.08	-124.16	1700.13	-1388.49	68.75	1688.20	2016.11	1646.56	70.36	0.00	0.00	0.00	1417.93
2.91000	-1970.26	132.85	97.08	-2203.72	118.21	66.75	-1311.39	31.35	84.69	-1243.57	100.60	105.39	-2728.34	-39.70	17.71	-2786.20	-31.39	20.00	-472.66	8.17	287.82	-1661.53	-113.78	230.37	-2402.18	-25.25	1240.84	0.00	0.00	0.00	-2385.46	113.15	1565.50	-2371.50	-32.48	1550.40	-1644.08	-124.16	1700.13	-1388.49	68.75	1688.20	2015.69	1646.40	70.26	0.00	0.00	0.00	1418.39
2.92000	-1963.52	132.86	97.04	-2221.17	117.48	56.69	-1311.39	31.35	84.69	-1243.57	100.60	105.39	-2760.75	-42.60	10.25	-2779.46	-31.76	19.53	-472.66	8.17	287.82	-1661.53	-113.78	230.37	-2394.54	-26.16	1240.72	0.00	0.00	0.00	-2398.91	118.06	1564.47	-2398.79	-32.41	1551.74	-1644.08	-124.16	1700.13	-1388.49	68.75	1688.20	2015.48	1645.98	70.52	0.00	0.00	0.00	1418.23
2.93000	-1957.65	132.87	96.90	-2225.98	116.14	51.91	-1311.39	31.35	84.69	-1243.57	100.60	105.39	-2746.57	-40.20	11.99	-2786.02	-31.26	17.59	-472.66	8.17	287.82	-1661.53	-113.78	230.37	-2386.95	-27.05	1240.59	0.00	0.00	0.00	-2395.73	118.84	1564.94	-2385.34	-28.51	1552.02	-1644.08	-124.16	1700.13	-1388.49	68.75	1688.20	2015.73	1646.79	70.16	0.00	0.00	0.00	1417.55
2.94000	-1952.61	132.87	96.68	-2236.56	116.36	44.84	-1311.39	31.35	84.69	-1243.57	100.60	105.39	-2736.62	-40.96	13.67	-2790.58	-32.03	15.29	-472.66	8.17	287.82	-1661.53	-113.78	230.37	-2379.40	-27.93	1240.45	0.00	0.00	0.00	-2386.76	121.46	1564.17	-2392.12	-26.76	1551.85	-1644.08	-124.16	1700.13	-1388.49	68.75	1688.20	2015.96	1646.51	70.23	0.00	0.00	0.00	1417.49
2.95000	-1948.38	132.88	96.37	-2221.68	116.72	45.05	-1311.39	31.35	84.69	-1243.57	100.60	105.39	-2722.86	-40.78	14.13	-2759.41	-31.99	19.96	-472.66	8.17	287.82	-1661.53	-113.78	230.37	-2371.90	-28.79	1240.29	0.00	0.00	0.00	-2400.48	124.21	1565.96	-2373.74	-24.93	1551.37	-1644.08	-124.16	1700.13	-1388.49	68.75	1688.20	2016.11	1646.84	70.17	0.00	0.00	0.00	1418.21
2.96000	-1944.94	132.88	95.97	-2221.53	117.12	41.33	-1311.39	31.35	84.69	-1243.57	100.60	105.39	-2728.91	-42.31	12.74	-2755.83	-31.82	18.83	-472.66	8.17	287.82	-1661.53	-113.78	230.37	-2364.44	-29.63	1240.12	0.00	0.00	0.00	-2377.55	125.21	1564.10	-2349.27	-21.95	1552.30	-1644.08	-124.16	1700.13	-1388.49	68.75	1688.20	2015.82	1645.91	70.44	0.00	0.00	0.00	1418.13
2.97000	-1942.26	132.89	95.50	-2228.74	117.26	37.87	-1311.39	31.35	84.69	-1243.57	100.60	105.39	-2740.71	-42.69	9.60	-2758.96	-33.83	17.28	-472.66	8.17	287.82	-1661.53	-113.78	230.37	-2357.02	-30.46	1239.93	0.00	0.00	0.00	-2345.95	126.97	1563.55	-2338.57	-20.76	1551.95	-1644.08	-124.16	1700.13	-1388.49	68.75	1688.20	2016.07	1646.72	70.25	0.00	0.00	0.00	1418.42
2.98000	-1940.31	132.89	94.95	-2234.01	116.54	34.88	-1311.39	31.35	84.69	-1243.57	100.60	105.39	-2727.69	-42.01	11.33	-2769.03	-34.24	13.87	-472.66	8.17	287.82	-1661.53	-113.78	230.37	-2349.65	-31.28	1239.73	0.00	0.00	0.00	-2340.61	129.34	1566.11	-2334.00	-17.82	1553.43	-1644.08	-124.16	1700.13	-1388.49	68.75	1688.20	2015.61	1646.24	70.47	0.00	0.00	0.00	1417.81
2.99000	-1939.07	132.89	94.32	-2229.34	116.20	34.46	-1311.39	31.35	84.69	-1243.57	100.60	105.39	-2730.55	-43.39	9.34	-2771.87	-35.31	11.80	-472.66	8.17	287.82	-1661.53	-113.78	230.37	-2342.33	-32.08	1239.52	0.00	0.00	0.00	-2329.08	130.85	1566.56	-2336.43	-15.90	1554.86	-1644.08	-124.16	1700.13	-1388.49	68.75	1688.20	2015.02	1645.89	70.39	0.00	0.00	0.00	1418.17
3.00000	-1938.51	132.89	93.63	-2233.63	116.07	33.18	-1311.39	31.35	84.69	-1243.57	100.60	105.39	-2728.42	-44.63	7.85	-2755.36	-35.92	13.36	-472.66	8.17	287.82	-1661.53	-113.78	230.37	-2335.04	-32.86	1239.29	0.00	0.00	0.00	-2344.86	132.11	1567.25	-2343.37	-13.77	1556.09	-1644.08	-124.16	1700.13	-1388.49	68.75	1688.20	2015.31	1645.89	70.42	0.00	0.00	0.00	1418.14
3.01000	-1938.60	132.89	92.86	-2227.14	115.83	33.48	-1311.39	31.35	84.69	-1243.57	100.60	105.39	-2724.66	-45.48	6.79	-2757.03	-36.55	12.60	-472.66	8.17	287.82	-1661.53	-113.78	230.37	-2327.79	-33.63	1239.06	0.00	0.00	0.00	-2317.54	134.56	1568.50	-2330.05	-13.80	1557.05	-1644.08	-124.16	1700.13	-1388.49	68.75	1688.20	2015.19	1646.07	70.42	0.00	0.00	0.00	1417.46
3.02000	-1939.32	132.89	92.03	-2229.66	115.50	32.72	-1311.39	31.35	84.69	-1243.57	100.60	105.39	-2712.40	-45.95	6.87	-2751.51	-38.04	12.74	-472.66	8.17	287.82	-1661.53	-113.78	230.37	-2320.58	-34.38	1238.81	0.00	0.00	0.00	-2289.35	138.11	1569.56	-2315.51	-11.09	1557.93	-1644.08	-124.16	1700.13	-1388.49	68.75	1688.20	2015.86	1647.27	69.97	0.00	0.00	0.00	1416.93
3.03000	-1940.63	132.89	91.14	-2218.78	116.34	33.85	-1311.39	31.35	84.69	-1243.57	100.60	105.39	-2708.18	-45.77	4.82	-2745.98	-38.80	14.23	-472.66	8.17	287.82	-1661.53	-113.78	230.37	-2313.42	-35.12	1238.55	0.00	0.00	0.00	-2290.61	138.00	1571.38	-2296.68	-8.51	1559.06	-1644.08	-124.16	1700.13	-1388.49	68.75	1688.20	2015.96	1646.45	70.33	0.00	0.00	0.00	1417.95
3.04000	-1942.52	132.89	90.19	-2239.70	115.87	29.94	-1311.39	31.35	84.69	-1243.57	100.60	105.39	-2707.70	-46.86	1.49	-2733.74	-39.16	17.35	-472.66	8.17	287.82	-1661.53	-113.78	230.37	-2306.29	-35.84	1238.28	0.00	0.00	0.00	-2276.02	138.84	1573.02	-2302.66	-7.91	1562.58	-1644.08	-124.16	1700.13	-1388.49	68.75	1688.20	2014.76	1645.60	70.30	0.00	0.00	0.00	1418.21
3.05000	-1944.96	132.89	89.19	-2224.49	115.76	32.50	-1311.39	31.35	84.69	-1243.57	100.60	105.39	-2682.09	-47.60	2.71	-2723.13	-39.43	20.70	-472.66	8.17	287.82	-1661.53	-113.78	230.37	-2299.19	-36.54	1238.00	0.00	0.00	0.00	-2301.42	138.82	1575.08	-2287.83	-5.49	1563.60	-1644.08	-124.16	1700.13	-1388.49	68.75	1688.20	2015.28	1646.15	70.25	0.00	0.00	0.00	1417.82
3.06000	-1947.92	132.88	88.13	-2214.15	116.22	34.41	-1311.39	31.35	84.69	-1243.57	100.60	105.39	-2676.67	-49.05	-0.29	-2720.23	-40.67	23.08	-472.66	8.17	287.82	-1661.53	-113.78	230.37	-2292.13	-37.23	1237.71	0.00	0.00	0.00	-2296.30	144.06	1576.52	-2266.12	-4.69	1565.19	-1644.08	-124.16	1700.13	-1388.49	68.75	1688.20	2015.20	1646.55	70.05	0.00	0.00	0.00	1417.79
3.07000	-1951.37	132.88	87.02	-2232.76	115.66	30.03	-1311.39	31.35	84.69	-1243.57	100.60	105.39	-2668.95	-49.18	-1.85	-2687.17	-40.12	28.92	-472.66	8.17	287.82	-1661.53	-113.78	230.37	-2285.11	-37.90	1237.40	0.00	0.00	0.00	-2270.39	143.10	1578.00	-2266.00	-3.15	1566.47	-1644.08	-124.16	1700.13	-1388.49	68.75	1688.20	2015.52	1646.16	70.37	0.00	0.00	0.00	1418.18
3.08000	-1955.29	132.88	85.87	-2226.49	114.69	31.53	-1311.39	31.35	84.69	-1243.57	100.60	105.39	-2665.47	-50.73	-4.43	-2633.40	-39.83	36.71	-472.66	8.17	287.82	-1661.53	-113.78	230.37	-2278.12	-38.56	1237.09	0.00	0.00	0.00	-2264.91	146.33	1580.67	-2254.73	-0.98	1567.89	-1644.08	-124.16	1700.13	-1388.49	68.75	1688.20	2015.56	1645.94	70.38	0.00	0.00	0.00	1417.53
3.09000	-1959.65	132.87	84.67	-2234.14	115.60	29.90	-1311.39	31.35	84.69	-1243.57	100.60	105.39	-2648.48	-51.95	-0.76	-2616.32	-41.44	41.26	-472.66	8.17	287.82	-1661.53	-113.78	230.37	-2271.17	-39.20	1236.77	0.00	0.00	0.00	-2254.16	147.52	1582.10	-2251.62	0.26	1569.11	-1644.08	-124.16	1700.13	-1388.49	68.75	1688.20	2016.31	1647.44	69.90	0.00	0.00	0.00	1417.79
3.10000	-1964.43	132.87	83.43	-2221.73	115.33	31.81	-1311.39	31.35	84.69	-1243.57	100.60	105.39	-2632.52	-53.33	3.99	-2598.05	-42.42	48.23	-472.66	8.17	287.82	-1661.53	-113.78	230.37	-2264.25	-39.83	1236.44	0.00	0.00	0.00	-2241.72	147.15	1583.95	-2251.63	0.76	1571.77	-1644.08	-124.16	1700.13	-1388.49	68.75	1688.20	2016.46	1647.04	70.16	0.00	0.00	0.00	1418.83
3.11000	-1969.59	132.86	82.15	-2225.32	116.03	31.25	-1311.39	31.35	84.69	-1243.57	100.60	105.39	-2623.94	-53.98	7.52	-2607.01	-43.95	50.40	-472.66	8.17	287.82	-1661.53	-113.78	230.37	-2257.36	-40.44	1236.10	0.00	0.00	0.00	-2228.97	146.05	1585.70	-2241.87	1.96	1573.27	-1644.08	-124.16	1700.13	-1388.49	68.75	1688.20	2015.75	1646.67	70.22	0.00	0.00	0.00	1418.05
3.12000	-1975.12	132.86	80.84	-2216.82	115.35	32.54	-1311.39	31.35	84.69	-1243.57	100.60	105.39	-2604.19	-55.27	12.44	-2602.28	-45.72	53.56	-472.66	8.17	287.82	-1661.53	-113.78	230.37	-2250.50	-41.03	1235.75	0.00	0.00	0.00	-2232.17	148.48	1585.72	-2226.29	1.38	1575.37	-1644.08	-124.16	1700.13	-1388.49	68.75	1688.20	2016.15	1647.18	70.03	0.00	0.00	0.00	1417.55
3.13000	-1980.98	132.85	79.50	-2219.25	115.82	32.21	-1311.39	31.35	84.69	-1243.57	100.60	105.39	-2587.05	-55.99	16.80	-2594.12	-45.78	57.61	-472.66	8.17	287.82	-1661.53	-113.78	230.37	-2243.67	-41.60	1235.40	0.00	0.00	0.00	-2201.21	150.78	1586.75	-2230.30	2.47	1577.59	-1644.08	-124.16	1700.13	-1388.49	68.75	1688.20	2015.60	1647.16	69.85	0.00	0.00	0.00	1418.76
3.14000	-1987.14	132.85	78.13	-2226.37	115.30	30.49	-1311.39	31.35	84.69	-1243.57	100.60	105.39	-2565.78	-56.59	20.91	-2585.94	-46.85	59.73	-472.66	8.17	287.82	-1661.53	-113.78	230.37	-2236.87	-42.16	1235.03	0.00	0.00	0.00	-2212.59	149.55	1588.37	-2230.53	4.29	1578.24	-1644.08	-124.16	1700.13	-1388.49	68.75	1688.20	2015.36	1646.32	70.25	0.00	0.00	0.00	1417.73
3.15000	-1993.60	132.84	76.73	-2219.34	115.39	31.99	-1311.39	31.35	84.69	-1243.57	100.60	105.39	-2541.96	-55.89	24.47	-2572.52	-47.20	61.14	-472.66	8.17	287.82	-1661.53	-113.78	230.37	-2230.09	-42.71	1234.66	0.00	0.00	0.00	-2210.02	149.74	1590.50	-2204.08	2.90	1579.39	-1644.08	-124.16	1700.13	-1388.49	68.75	1688.20	2015.59	1646.34	70.29	0.00	0.00	0.00	1419.09
3.16000	-2000.30	132.83	75.31	-2233.41	115.39	28.92	-1311.39	31.35	84.69	-1243.57	100.60	105.39	-2524.59	-58.12	25.89	-2563.09	-49.05	61.70	-472.66	8.17	287.82	-1661.53	-113.78	230.37	-2223.35	-43.23	1234.28	0.00	0.00	0.00	-2208.57	152.36	1592.99	-2200.34	4.40	1581.76	-1644.08	-124.16	1700.13	-1388.49	68.75	1688.20	2015.09	1645.03	70.75	0.00	0.00	0.00	1418.75
3.17000	-2007.24	132.83	73.87	-2242.34	115.71	26.74	-1311.39	31.35	84.69	-1243.57	100.60	105.39	-2508.77	-57.93	25.77	-2545.70	-50.30	60.99	-472.66	8.17	287.82	-1661.53	-113.78	230.37	-2216.63	-43.74	1233.89	0.00	0.00	0.00	-2216.08	151.44	1595.03	-2196.25	3.98	1582.46	-1644.08	-124.16	1700.13	-1388.49	68.75	1688.20	2016.29	1646.94	70.21	0.00	0.00	0.00	1417.83
3.18000	-2014.37	132.82	72.41	-2224.79	115.62	30.32	-1311.39	31.35	84.69	-1243.57	100.60	105.39	-2491.22	-59.47	25.37	-2518.68	-50.22	61.04	-472.66	8.17	287.82	-1661.53	-113.78	230.37	-2209.94	-44.24	1233.50	0.00	0.00	0.00	-2200.64	151.53	1595.08	-2198.31	5.06	1583.60	-1644.08	-124.16	1700.13	-1388.49	68.75	1688.20	2015.83	1646.58	70.24	0.00	0.00	0.00	1417.75
3.19000	-2021.69	132.81	70.94	-2215.49	115.55	32.28	-1311.39	31.35	84.69	-1243.57	100.60	105.39	-2471.39	-59.72	23.77	-2494.48	-51.33	59.89	-472.66	8.17	287.82	-1661.53	-113.78	230.37	-2203.27	-44.71	1233.10	0.00	0.00	0.00	-2186.59	152.86	1597.42	-2174.49	7.57	1583.78	-1644.08	-124.16	1700.13	-1388.49	68.75	1688.20	2016.11	1646.52	70.44	0.00	0.00	0.00	1418.30
3.20000	-2029.15	132.81	69.46	-2216.41	114.62	31.71	-1311.39	31.35	84.69	-1243.57	100.60	105.39	-2431.31	-59.93	24.97	-2467.42	-51.65	58.53	-472.66	8.17	287.82	-1661.53	-113.78	230.37	-2196.62	-45.17	1232.70	0.00	0.00	0.00	-2185.09	155.20	1599.54	-2185.95	6.05	1586.06	-1644.08	-124.16	1700.13	-1388.49	68.75	1688.20	2016.09	1647.14	70.10	0.00	0.00	0.00	1418.33
3.21000	-2036.73	132.80	67.97	-2224.53	116.25	30.45	-1311.39	31.35	84.69	-1243.57	100.60	105.39	-2415.60	-60.92	21.67	-2442.62	-52.56	56.19	-472.66	8.17	287.82	-1661.53	-113.78	230.37	-2190.00	-45.62	1232.29	0.00	0.00	0.00	-2187.49	151.94	1600.94	-2167.77	6.92	1587.56	-1644.08	-124.16	1700.13	-1388.49	68.75	1688.20	2015.85	1647.06	70.03	0.00	0.00	0.00	1418.01
3.22000	-2044.42	132.79	66.48	-2228.23	115.22	29.78	-1311.39	31.35	84.69	-1243.57	100.60	105.39	-2391.94	-62.61	20.61	-2412.69	-52.35	54.82	-472.66	8.17	287.82	-1661.53	-113.78	230.37	-2183.40	-46.04	1231.87	0.00	0.00	0.00	-2172.37	150.14	1602.59	-2168.84	5.42	1589.10	-1644.08	-124.16	1700.13	-1388.49	68.75	1688.20	2016.18	1646.94	70.11	0.00	0.00	0.00	1418.00
3.23000	-2052.17	132.79	64.98	-2229.10	115.17	29.83	-1311.39	31.35	84.69	-1243.57	100.60	105.39	-2358.05	-63.37	21.04	-2387.78	-53.52	52.26	-472.66	8.17	287.82	-1661.53	-113.78	230.37	-2176.82	-46.45	1231.45	0.00	0.00	0.00	-2161.87	152.55	1602.99	-2145.55	6.63	1589.46	-1644.08	-124.16	1700.13	-1388.49	68.75	1688.20	2015.95	1646.75	70.10	0.00	0.00	0.00	1418.01
3.24000	-2059.96	132.78	63.49	-2237.01	114.05	28.57	-1311.39	31.35	84.69	-1243.57	100.60	105.39	-2325.23	-63.88	21.44	-2373.96	-54.28	48.10	-472.66	8.17	287.82	-1661.53	-113.78	230.37	-2170.27	-46.84	1231.03	0.00	0.00	0.00	-2133.38	151.67	1602.47	-2143.55	8.03	1590.16	-1644.08	-124.16	1700.13	-1388.49	68.75	1688.20	2015.32	1645.99	70.36	0.00	0.00	0.00	1418.54
3.25000	-2067.77	132.77	62.00	-2228.07	113.68	30.33	-1311.39	31.35	84.69	-1243.57	100.60	105.39	-2305.13	-65.40	19.23	-2335.04	-54.10	47.74	-472.66	8.17	287.82	-1661.53	-113.78	230.37	-2163.73	-47.22	1230.60	0.00	0.00	0.00	-2131.18	152.13	1604.33	-2151.74	6.15	1591.65	-1644.08	-124.16	1700.13	-1388.49	68.75	1688.20	2016.28	1646.79	70.27	0.00	0.00	0.00	1418.10
3.26000	-2075.58	132.77	60.52	-2232.00	113.27	30.49	-1311.39	31.35	84.69	-1243.57	100.60	105.39	-2277.28	-66.55	19.29	-2310.87	-55.23	45.00	-472.66	8.17	287.82	-1661.53	-113.78	230.37	-2157.21	-47.58	1230.16	0.00	0.00	0.00	-2128.64	152.26	1605.61	-2133.18	6.49	1591.82	-1644.08	-124.16	1700.13	-1388.49	68.75	1688.20	2015.77	1646.78	70.18	0.00	0.00	0.00	1418.22
3.27000	-2083.34	132.76	59.05	-2221.76	113.54	33.15	-1311.39	31.35	84.69	-1243.57	100.60	105.39	-2253.45	-67.70	18.15	-2282.42	-55.78	43.26	-472.66	8.17	287.82	-1661.53	-113.78	230.37	-2150.70	-47.92	1229.73	0.00	0.00	0.00	-2117.33	151.33	1606.19	-2127.78	5.32	1593.30	-1644.08	-124.16	1700.13	-1388.49	68.75	1688.20	2015.33	1646.19	70.30	0.00	0.00	0.00	1418.62
3.28000	-2091.05	132.75	57.59	-2229.59	111.97	31.26	-1311.39	31.35	84.69	-1243.57	100.60	105.39	-2220.22	-68.60	19.47	-2259.90	-56.75	40.66	-472.66	8.17	287.82	-1661.53	-113.78	230.37	-2144.22	-48.24	1229.29	0.00	0.00	0.00	-2124.96	151.96	1608.15	-2136.13	5.60	1594.93	-1644.08	-124.16	1700.13	-1388.49	68.75	1688.20	2015.96	1646.17	70.32	0.00	0.00	0.00	1418.42
3.29000	-2098.66	132.75	56.15	-2222.75	112.39	33.70	-1311.39	31.35	84.69	-1243.57	100.60	105.39	-2192.48	-68.93	20.19	-2232.00	-58.01	39.47	-472.66	8.17	287.82	-1661.53	-113.78	230.37	-2137.75	-48.55	1228.84	0.00	0.00	0.00	-2104.10	151.43	1607.19	-2120.26	5.90	1594.33	-1644.08	-124.16	1700.13	-1388.49	68.75	1688.20	2015.78	1647.00	70.04	0.00	0.00	0.00	1418.68
3.30000	-2106.16	132.74	54.73	-2229.34	111.92	32.40	-1311.39	31.35	84.69	-1243.57	100.60	105.39	-2163.57	-69.03	21.90	-2201.31	-58.03	39.20	-472.66	8.17	287.82	-1661.53	-113.78	230.37	-2131.29	-48.84	1228.40	0.00	0.00	0.00	-2118.50	151.56	1609.45	-2100.37	7.02	1594.90	-1644.08	-124.16	1700.13	-1388.49	68.75	1688.20	2015.73	1647.31	69.89	0.00	0.00	0.00	1418.68
3.31000	-2113.52	132.74	53.33	-2240.02	112.07	30.17	-1311.39	31.35	84.69	-1243.57	100.60	105.39	-2133.49	-68.41	24.38	-2178.26	-57.52	37.57	-472.66	8.17	287.82	-1661.53	-113.78	230.37	-2124.85	-49.11	1227.95	0.00	0.00	0.00	-2115.51	152.68	1608.78	-2104.53	4.36	1594.69	-1644.08	-124.16	1700.13	-1388.49	68.75	1688.20	2016.05	1647.00	70.07	0.00	0.00	0.00	1418.35
3.32000	-2120.70	132.73	51.96	-2232.55	111.98	31.88	-1311.39	31.35	84.69	-1243.57	100.60	105.39	-2103.72	-67.97	27.36	-2145.40	-57.09	38.64	-472.66	8.17	287.82	-1661.53	-113.78	230.37	-2118.43	-49.36	1227.50	0.00	0.00	0.00	-2108.21	151.41	1610.02	-2085.90	4.55	1593.77	-1644.08	-124.16	1700.13	-1388.49	68.75	1688.20	2015.95	1646.96	70.07	0.00	0.00	0.00	1418.37
3.33000	-2127.70	132.73	50.62	-2223.99	112.96	33.24	-1311.39	31.35	84.69	-1243.57	100.60	105.39	-2089.71	-67.74	27.46	-2109.19	-56.44	40.73	-472.66	8.17	287.82	-1661.53	-113.78	230.37	-2112.01	-49.60	1227.05	0.00	0.00	0.00	-2101.65	151.34	1609.70	-2101.89	4.03	1594.14	-1644.08	-124.16	1700.13	-1388.49	68.75	1688.20	2015.59	1645.90	70.51	0.00	0.00	0.00	1418.26
3.34000	-2134.47	132.72	49.30	-2234.02	113.19	31.13	-1311.39	31.35	84.69	-1243.57	100.60	105.39	-2061.71	-66.76	32.28	-2098.59	-57.22	39.13	-472.66	8.17	287.82	-1661.53	-113.78	230.37	-2105.61	-49.82	1226.59	0.00	0.00	0.00	-2092.68	150.91	1609.70	-2083.66	3.33	1593.79	-1644.08	-124.16	1700.13	-1388.49	68.75	1688.20	2015.27	1646.57	70.17	0.00	0.00	0.00	1418.19
3.35000	-2140.99	132.72	48.02	-2235.02	113.68	30.77	-1311.39	31.35	84.69	-1243.57	100.60	105.39	-2019.52	-65.16	40.19	-2069.04	-56.21	42.18	-472.66	8.17	287.82	-1661.53	-113.78	230.37	-2099.22	-50.02	1226.14	0.00	0.00	0.00	-2077.59	150.07	1610.03	-2069.75	2.53	1594.02	-1644.08	-124.16	1700.13	-1388.49	68.75	1688.20	2014.87	1645.93	70.30	0.00	0.00	0.00	1418.87
3.36000	-2147.24	132.71	46.78	-2228.41	114.17	31.91	-1311.39	31.35	84.69	-1243.57	100.60	105.39	-1977.85	-63.09	49.56	-2041.82	-55.16	45.86	-472.66	8.17	287.82	-1661.53	-113.78	230.37	-2092.83	-50.20	1225.68	0.00	0.00	0.00	-2077.10	150.39	1609.30	-2066.18	3.19	1592.91	-1644.08	-124.16	1700.13	-1388.49	68.75	1688.20	2015.58	1646.63	70.08	0.00	0.00	0.00	1418.35
3.37000	-2153.18	132.71	45.58	-2234.68	114.99	29.54	-1311.39	31.35	84.69	-1243.57	100.60	105.39	-1947.83	-65.72	64.26	-2011.26	-54.73	51.65	-472.66	8.17	287.82	-1661.53	-113.78	230.37	-2086.46	-50.37	1225.23	0.00	0.00	0.00	-2078.69	147.86	1609.26	-2058.24	2.10	1592.86	-1644.08	-124.16	1700.13	-1388.49	68.75	1688.20	2015.82	1646.90	70.01	0.00	0.00	0.00	1417.31
3.38000	-2158.80	132.71	44.43	-2224.95	115.35	31.52	-1311.39	31.35	84.69	-1243.57	100.60	105.39	-1918.28	-64.25	71.85	-1969.94	-52.93	60.89	-472.66	8.17	287.82	-1661.53	-113.78	230.37	-2080.09	-50.52	1224.77	0.00	0.00	0.00	-2068.96	146.11	1609.53	-2050.83	1.53	1592.08	-1644.08	-124.16	1700.13	-1388.49	68.75	1688.20	2016.26	1646.53	70.30	0.00	0.00	0.00	1417.54
3.39000	-2164.07	132.71	43.32	-2233.76	115.46	29.58	-1311.39	31.35	84.69	-1243.57	100.60	105.39	-1892.41	-62.98	79.22	-1944.63	-54.99	75.90	-472.66	8.17	287.82	-1661.53	-113.78	230.37	-2073.73	-50.65	1224.32	0.00	0.00	0.00	-2059.97	146.96	1608.58	-2061.87	0.36	1592.46	-1644.08	-124.16	1700.13	-1388.49	68.75	1688.20	2016.00	1646.45	70.34	0.00	0.00	0.00	1417.90
3.40000	-2168.95	132.71	42.26	-2224.09	116.84	31.38	-1311.39	31.35	84.69	-1243.57	100.60	105.39	-1868.57	-59.93	88.62	-1915.71	-54.52	83.89	-472.66	8.17	287.82	-1661.53	-113.78	230.37	-2067.38	-50.76	1223.86	0.00	0.00	0.00	-2059.81	146.26	1608.86	-2037.07	0.18	1591.37	-1644.08	-124.16	1700.13	-1388.49	68.75	1688.20	2015.67	1646.28	70.37	0.00	0.00	0.00	1417.90
3.41000	-2173.43	132.71	41.25	-2226.12	117.05	30.64	-1311.39	31.35	84.69	-1243.57	100.60	105.39	-1844.74	-59.04	99.62	-1890.35	-53.18	91.53	-472.66	8.17	287.82	-1661.53	-113.78	230.37	-2061.04	-50.86	1223.41	0.00	0.00	0.00	-2031.90	143.08	1607.84	-2032.48	-1.25	1590.38	-1644.08	-124.16	1700.13	-1388.49	68.75	1688.20	2015.76	1647.12	70.10	0.00	0.00	0.00	1417.79
3.42000	-2177.47	132.71	40.30	-2223.82	116.92	31.03	-1311.39	31.35	84.69	-1243.57	100.60	105.39	-1823.58	-57.42	108.87	-1864.83	-50.98	99.62	-472.66	8.17	287.82	-1661.53	-113.78	230.37	-2054.69	-50.93	1222.95	0.00	0.00	0.00	-2035.35	142.74	1608.46	-2022.46	-2.01	1588.91	-1644.08	-124.16	1700.13	-1388.49	68.75	1688.20	2015.51	1646.39	70.30	0.00	0.00	0.00	1417.11
3.43000	-2181.05	132.71	39.41	-2230.16	117.60	29.92	-1311.39	31.35	84.69	-1243.57	100.60	105.39	-1802.91	-54.36	118.28	-1846.81	-48.22	107.13	-472.66	8.17	287.82	-1661.53	-113.78	230.37	-2048.35	-50.99	1222.50	0.00	0.00	0.00	-2040.57	141.22	1608.10	-2008.82	-3.37	1588.35	-1644.08	-124.16	1700.13	-1388.49	68.75	1688.20	2016.44	1646.99	70.16	0.00	0.00	0.00	1417.68
3.44000	-2184.15	132.71	38.58	-2230.10	116.87	29.98	-1311.39	31.35	84.69	-1243.57	100.60	105.39	-1784.82	-53.34	126.87	-1834.08	-46.81	113.22	-472.66	8.17	287.82	-1661.53	-113.78	230.37	-2042.02	-51.03	1222.05	0.00	0.00	0.00	-2021.57	139.42	1606.82	-2001.19	-3.73	1588.65	-1644.08	-124.16	1700.13	-1388.49	68.75	1688.20	2015.59	1646.50	70.09	0.00	0.00	0.00	1418.34
3.45000	-2186.73	132.71	37.81	-2239.43	116.14	28.20	-1311.39	31.35	84.69	-1243.57	100.60	105.39	-1767.91	-52.86	135.22	-1812.95	-46.72	122.77	-472.66	8.17	287.82	-1661.53	-113.78	230.37	-2035.68	-51.05	1221.60	0.00	0.00	0.00	-2010.53	137.86	1607.36	-2009.15	-6.98	1587.81	-1644.08	-124.16	1700.13	-1388.49	68.75	1688.20	2015.87	1646.71	70.18	0.00	0.00	0.00	1418.34
3.46000	-2188.77	132.71	37.11	-2224.38	117.25	30.61	-1311.39	31.35	84.69	-1243.57	100.60	105.39	-1751.87	-52.79	142.76	-1796.29	-46.34	129.23	-472.66	8.17	287.82	-1661.53	-113.78	230.37	-2029.35	-51.05	1221.16	0.00	0.00	0.00	-2013.52	137.61	1605.44	-2002.05	-8.04	1586.52	-1644.08	-124.16	1700.13	-1388.49	68.75	1688.20	2015.91	1647.29	70.01	0.00	0.00	0.00	1418.08
3.47000	-2190.25	132.72	36.49	-2232.45	117.75	29.40	-1311.39	31.35	84.69	-1243.57	100.60	105.39	-1737.79	-53.68	149.49	-1783.00	-48.92	133.68	-472.66	8.17	287.82	-1661.53	-113.78	230.37	-2023.02	-51.04	1220.72	0.00	0.00	0.00	-2003.12	136.84	1604.96	-2010.95	-9.54	1586.22	-1644.08	-124.16	1700.13	-1388.49	68.75	1688.20	2015.83	1646.65	70.23	0.00	0.00	0.00	1417.86
3.48000	-2191.13	132.72	35.93	-2229.00	116.47	29.35	-1311.39	31.35	84.69	-1243.57	100.60	105.39	-1726.82	-57.19	153.73	-1770.54	-50.44	137.33	-472.66	8.17	287.82	-1661.53	-113.78	230.37	-2016.69	-51.01	1220.28	0.00	0.00	0.00	-2005.64	134.00	1604.94	-1987.68	-11.59	1584.81	-1644.08	-124.16	1700.13	-1388.49	68.75	1688.20	2015.44	1645.57	70.56	0.00	0.00	0.00	1418.01
3.49000	-2191.40	132.73	35.46	-2226.06	117.34	29.28	-1311.39	31.35	84.69	-1243.57	100.60	105.39	-1716.38	-59.01	156.19	-1759.43	-51.29	139.47	-472.66	8.17	287.82	-1661.53	-113.78	230.37	-2010.35	-50.95	1219.84	0.00	0.00	0.00	-1998.62	132.51	1605.12	-1987.78	-12.41	1583.64	-1644.08	-124.16	1700.13	-1388.49	68.75	1688.20	2015.20	1645.93	70.36	0.00	0.00	0.00	1417.72
3.50000	-2191.02	132.74	35.06	-2219.99	117.01	30.61	-1311.39	31.35	84.69	-1243.57	100.60	105.39	-1707.76	-60.96	155.75	-1749.81	-51.21	139.60	-472.66	8.17	287.82	-1661.53	-113.78	230.37	-2004.01	-50.88	1219.41	0.00	0.00	0.00	-1985.38	131.57	1604.85	-1970.15	-14.33	1582.75	-1644.08	-124.16	1700.13	-1388.49	68.75	1688.20	2015.88	1646.39	70.35	0.00	0.00	0.00	1418.12
3.51000	-2189.96	132.74	34.75	-2215.31	116.60	31.32	-1311.39	31.35	84.69	-1243.57	100.60	105.39	-1699.03	-60.88	153.89	-1742.82	-52.85	137.06	-472.66	8.17	287.82	-1661.53	-113.78	230.37	-1997.67	-50.79	1218.98	0.00	0.00	0.00	-1978.85	129.46	1603.26	-1959.70	-16.30	1581.93	-1644.08	-124.16	1700.13	-1388.49	68.75	1688.20	2015.37	1646.01	70.34	0.00	0.00	0.00	1417.60
3.52000	-2188.21	132.75	34.52	-2218.70	117.93	30.52	-1311.39	31.35	84.69	-1243.57	100.60	105.39	-1692.26	-61.38	150.22	-1735.74	-52.22	134.01	-472.66	8.17	287.82	-1661.53	-113.78	230.37	-1991.33	-50.69	1218.56	0.00	0.00	0.00	-1971.10	127.32	1602.17	-1952.61	-17.44	1580.93	-1644.08	-124.16	1700.13	-1388.49	68.75	1688.20	2015.86	1646.44	70.32	0.00	0.00	0.00	1417.75
3.53000	-2185.73	132.76	34.38	-2216.02	117.08	30.64	-1311.39	31.35	84.69	-1243.57	100.60	105.39	-1686.02	-60.99	146.12	-1729.95	-51.70	130.61	-472.66	8.17	287.82	-1661.53	-113.78	230.37	-1984.98	-50.56	1218.14	0.00	0.00	0.00	-1970.93	125.05	1601.61	-1943.25	-19.57	1580.44	-1644.08	-124.16	1700.13	-1388.49	68.75	1688.20	2015.64	1646.82	70.15	0.00	0.00	0.00	1418.39
3.54000	-2182.50	132.77	34.33	-2230.54	117.70	27.39	-1311.39	31.35	84.69	-1243.57	100.60	105.39	-1681.65	-61.41	142.00	-1725.14	-51.02	127.03	-472.66	8.17	287.82	-1661.53	-113.78	230.37	-1978.62	-50.41	1217.73	0.00	0.00	0.00	-1955.61	123.44	1601.76	-1930.06	-22.47	1579.00	-1644.08	-124.16	1700.13	-1388.49	68.75	1688.20	2015.97	1646.97	70.09	0.00	0.00	0.00	1418.51
3.55000	-2178.49	132.79	34.38	-2235.39	115.33	25.34	-1311.39	31.35	84.69	-1243.57	100.60	105.39	-1677.65	-60.16	136.25	-1721.56	-50.53	121.98	-472.66	8.17	287.82	-1661.53	-113.78	230.37	-1972.26	-50.25	1217.32	0.00	0.00	0.00	-1932.35	122.08	1598.95	-1956.57	-25.77	1578.78	-1644.08	-124.16	1700.13	-1388.49	68.75	1688.20	2016.64	1646.78	70.35	0.00	0.00	0.00	1417.69
3.56000	-2173.66	132.80	34.53	-2236.29	116.59	24.80	-1311.39	31.35	84.69	-1243.57	100.60	105.39	-1674.08	-60.91	129.19	-1718.61	-49.58	114.36	-472.66	8.17	287.82	-1661.53	-113.78	230.37	-1965.89	-50.07	1216.92	0.00	0.00	0.00	-1939.83	120.04	1599.27	-1928.90	-27.03	1576.47	-1644.08	-124.16	1700.13	-1388.49	68.75	1688.20	2015.30	1646.02	70.34	0.00	0.00	0.00	1417.39
3.57000	-2149.03	131.71	38.53	-2222.35	116.03	26.07	-1311.39	31.35	84.69	-1243.57	100.60	105.39	-1669.52	-60.65	122.60	-1718.16	-50.32	107.54	-472.66	8.17	287.82	-1661.53	-113.78	230.37	-1959.51	-49.86	1216.52	0.00	0.00	0.00	-1932.99	115.98	1598.05	-1920.37	-29.95	1575.52	-1644.08	-124.16	1700.13	-1388.49	68.75	1688.20	2015.83	1647.28	70.05	0.00	0.00	0.00	1417.85
3.58000	-2145.05	131.02	38.26	-2228.24	117.13	24.57	-1311.39	31.35	84.69	-1243.57	100.60	105.39	-1665.47	-59.30	116.93	-1708.72	-49.61	104.27	-472.66	8.17	287.82	-1661.53	-113.78	230.37	-1953.12	-49.64	1216.13	0.00	0.00	0.00	-1935.63	115.69	1596.80	-1920.79	-32.90	1575.19	-1644.08	-124.16	1700.13	-1388.49	68.75	1688.20	2016.40	1647.66	69.98	0.00	0.00	0.00	1418.76
3.59000	-2128.76	132.86	41.81	-2226.24	116.89	24.24	-1311.39	31.35	84.69	-1243.57	100.60	105.39	-1662.63	-58.81	111.16	-1706.58	-48.94	99.56	-472.66	8.17	287.82	-1661.53	-113.78	230.37	-1946.72	-49.40	1215.75	0.00	0.00	0.00	-1919.85	112.02	1596.44	-1912.23	-35.57	1573.42	-1644.08	-124.16	1700.13	-1388.49	68.75	1688.20	2016.13	1646.47	70.32	0.00	0.00	0.00	1417.90
3.60000	-2144.75	132.41	37.42	-2215.91	117.76	25.19	-1311.39	31.35	84.69	-1243.57	100.60	105.39	-1658.49	-55.72	103.91	-1704.42	-48.39	94.62	-472.66	8.17	287.82	-1661.53	-113.78	230.37	-1940.31	-49.14	1215.37	0.00	0.00	0.00	-1910.32	108.67	1594.65	-1888.77	-36.59	1572.57	-1644.08	-124.16	1700.13	-1388.49	68.75	1688.20	2015.87	1647.08	69.96	0.00	0.00	0.00	1417.68
3.61000	-2145.14	132.15	37.13	-2229.15	116.65	21.17	-1311.39	31.35	84.69	-1243.57	100.60	105.39	-1658.54	-55.95	96.68	-1699.54	-47.53	90.25	-472.66	8.17	287.82	-1661.53	-113.78	230.37	-1933.89	-48.86	1215.00	0.00	0.00	0.00	-1897.59	106.52	1593.70	-1886.92	-38.97	1571.65	-1644.08	-124.16	1700.13	-1388.49	68.75	1688.20	2015.72	1646.24	70.30	0.00	0.00	0.00	1418.33
3.62000	-2154.54	133.64	33.42	-2219.25	117.02	22.09	-1311.39	31.35	84.69	-1243.57	100.60	105.39	-1654.43	-55.85	91.55	-1700.27	-46.98	85.64	-472.66	8.17	287.82	-1661.53	-113.78	230.37	-1927.46	-48.57	1214.64	0.00	0.00	0.00	-1890.51	104.88	1594.14	-1897.36	-42.70	1571.39	-1644.08	-124.16	1700.13	-1388.49	68.75	1688.20	2015.64	1646.68	70.12	0.00	0.00	0.00	1418.56
3.63000	-2143.59	133.62	35.85	-2226.40	117.18	19.55	-1311.39	31.35	84.69	-1243.57	100.60	105.39	-1652.81	-54.43	86.88	-1700.32	-46.63	81.27	-472.66	8.17	287.82	-1661.53	-113.78	230.37	-1921.01	-48.25	1214.29	0.00	0.00	0.00	-1874.08	100.18	1593.21	-1871.74	-43.81	1570.00	-1644.08	-124.16	1700.13	-1388.49	68.75	1688.20	2016.21	1647.00	70.06	0.00	0.00	0.00	1418.49
3.64000	-2145.89	133.29	34.38	-2224.62	117.61	18.88	-1311.39	31.35	84.69	-1243.57	100.60	105.39	-1648.89	-54.30	83.22	-1697.53	-46.48	80.61	-472.66	8.17	287.82	-1661.53	-113.78	230.37	-1914.54	-47.91	1213.94	0.00	0.00	0.00	-1876.46	97.74	1593.07	-1851.03	-46.83	1569.53	-1644.08	-124.16	1700.13	-1388.49	68.75	1688.20	2016.25	1646.23	70.42	0.00	0.00	0.00	1417.12
3.65000	-2149.29	133.85	31.28	-2206.13	118.86	21.07	-1311.39	31.35	84.69	-1243.57	100.60	105.39	-1649.78	-54.75	78.58	-1697.41	-46.04	77.46	-472.66	8.17	287.82	-1661.53	-113.78	230.37	-1908.06	-47.56	1213.60	0.00	0.00	0.00	-1887.11	96.64	1593.84	-1845.09	-49.48	1569.33	-1644.08	-124.16	1700.13	-1388.49	68.75	1688.20	2015.52	1645.88	70.45	0.00	0.00	0.00	1417.07
3.66000	-2169.60	134.13	26.97	-2211.53	119.04	18.40	-1311.39	31.35	84.69	-1243.57	100.60	105.39	-1648.23	-54.58	75.36	-1696.94	-45.79	72.96	-472.66	8.17	287.82	-1661.53	-113.78	230.37	-1901.57	-47.18	1213.28	0.00	0.00	0.00	-1865.57	92.07	1593.71	-1845.53	-52.70	1569.48	-1644.08	-124.16	1700.13	-1388.49	68.75	1688.20	2015.93	1646.68	70.16	0.00	0.00	0.00	1417.88
3.67000	-2177.58	135.17	23.96	-2216.69	120.18	15.61	-1311.39	31.35	84.69	-1243.57	100.60	105.39	-1646.16	-54.08	72.55	-1693.34	-45.74	73.37	-472.66	8.17	287.82	-1661.53	-113.78	230.37	-1895.06	-46.78	1212.96	0.00	0.00	0.00	-1842.29	88.36	1593.73	-1818.88	-55.17	1570.26	-1644.08	-124.16	1700.13	-1388.49	68.75	1688.20	2010.14	1646.73	52.20	0.00	0.00	0.00	1417.78
3.68000	-2168.14	135.61	24.00	-2211.30	120.74	14.80	-1311.39	31.35	84.69	-1243.57	100.60	105.39	-1645.63	-54.26	69.92	-1696.14	-45.48	70.53	-472.66	8.17	287.82	-1661.53	-113.78	230.37	-1888.53	-46.37	1212.65	0.00	0.00	0.00	-1852.46	86.63	1593.82	-1811.03	-58.08	1569.64	-1644.08	-124.16	1700.13	-1388.49	68.75	1688.20	2014.00	1646.29	64.70	0.00	0.00	0.00	1418.03
3.69000	-2181.35	136.10	20.82	-2203.94	121.49	14.26	-1311.39	31.35	84.69	-1243.57	100.60	105.39	-1644.89	-54.59	68.62	-1695.12	-45.69	69.40	-472.66	8.17	287.82	-1661.53	-113.78	230.37	-1881.98	-45.93	1212.35	0.00	0.00	0.00	-1826.38	83.74	1602.48	-1801.25	-59.55	1569.26	-1644.08	-124.16	1700.13	-1388.49	68.75	1688.20	2016.02	1647.16	69.97	0.00	0.00	0.00	1418.02
3.70000	-2178.46	136.24	20.51	-2192.40	122.43	15.57	-1311.39	31.35	84.69	-1243.57	100.60	105.39	-1642.75	-54.43	68.10	-1694.91	-45.63	68.85	-472.66	8.17	287.82	-1661.53	-113.78	230.37	-1875.41	-45.48	1212.06	0.00	0.00	0.00	-1810.22	81.10	1604.66	-1795.86	-62.55	1570.94	-1644.08	-124.16	1700.13	-1388.49	68.75	1688.20	2016.62	1647.10	70.16	0.00	0.00	0.00	1418.76
3.71000	-2173.87	137.56	19.45	-2192.95	123.36	14.25	-1311.39	31.35	84.69	-1243.57	100.60	105.39	-1642.86	-54.92	66.93	-1694.02	-45.75	66.15	-472.66	8.17	287.82	-1661.53	-113.78	230.37	-1868.81	-45.01	1211.79	0.00	0.00	0.00	-1802.63	78.31	1605.64	-1799.02	-64.11	1571.89	-1644.08	-124.16	1700.13	-1388.49	68.75	1688.20	2015.73	1646.83	70.19	0.00	0.00	0.00	1418.27
3.72000	-2174.03	138.99	17.66	-2189.68	124.05	13.87	-1311.39	31.35	84.69	-1243.57	100.60	105.39	-1643.00	-54.75	66.16	-1694.63	-46.30	66.96	-472.66	8.17	287.82	-1661.53	-113.78	230.37	-1862.20	-44.51	1211.52	0.00	0.00	0.00	-1795.39	75.86	1606.76	-1786.14	-67.08	1572.69	-1644.08	-124.16	1700.13	-1388.49	68.75	1688.20	2016.04	1646.72	70.17	0.00	0.00	0.00	1417.67
3.73000	-2179.26	139.54	13.71	-2182.95	124.33	14.81	-1311.39	31.35	84.69	-1243.57	100.60	105.39	-1643.77	-55.07	65.17	-1694.11	-46.33	66.51	-472.66	8.17	287.82	-1661.53	-113.78	230.37	-1855.57	-44.00	1211.26	0.00	0.00	0.00	-1784.74	74.16	1607.57	-1769.20	-69.11	1573.56	-1644.08	-124.16	1700.13	-1388.49	68.75	1688.20	2015.89	1646.62	70.26	0.00	0.00	0.00	1417.31
3.74000	-2169.31	140.53	13.06	-2170.73	125.16	17.39	-1311.39	31.35	84.69	-1243.57	100.60	105.39	-1646.10	-54.72	64.13	-1694.84	-47.27	66.16	-472.66	8.17	287.82	-1661.53	-113.78	230.37	-1848.91	-43.46	1211.02	0.00	0.00	0.00	-1775.92	70.97	1608.82	-1768.09	-71.06	1574.47	-1644.08	-124.16	1700.13	-1388.49	68.75	1688.20	2015.95	1646.71	70.19	0.00	0.00	0.00	1417.76
3.75000	-2160.67	141.13	11.38	-2170.53	125.46	18.00	-1311.39	31.35	84.69	-1243.57	100.60	105.39	-1646.01	-55.38	63.12	-1694.31	-46.23	65.70	-472.66	8.17	287.82	-1661.53	-113.78	230.37	-1842.22	-42.91	1210.79	0.00	0.00	0.00	-1769.10	69.09	1609.89	-1753.28	-73.12	1575.01	-1644.08	-124.16	1700.13	-1388.49	68.75	1688.20	2015.00	1645.42	70.49	0.00	0.00	0.00	1417.97
3.76000	-2159.24	142.50	6.77	-2170.42	125.84	19.43	-1311.39	31.35	84.69	-1243.57	100.60	105.39	-1646.28	-55.52	62.34	-1693.87	-46.13	65.03	-472.66	8.17	287.82	-1661.53	-113.78	230.37	-1835.52	-42.33	1210.57	0.00	0.00	0.00	-1761.45	66.60	1611.20	-1748.53	-75.74	1575.91	-1644.08	-124.16	1700.13	-1388.49	68.75	1688.20	2015.78	1646.63	70.22	0.00	0.00	0.00	1417.92
3.77000	-2151.46	142.82	3.46	-2162.46	126.83	22.77	-1311.39	31.35	84.69	-1243.57	100.60	105.39	-1644.79	-55.34	62.26	-1692.91	-46.34	64.77	-472.66	8.17	287.82	-1661.53	-113.78	230.37	-1828.78	-41.74	1210.36	0.00	0.00	0.00	-1748.56	65.05	1611.88	-1741.28	-77.86	1576.69	-1644.08	-124.16	1700.13	-1388.49	68.75	1688.20	2015.98	1646.73	70.21	0.00	0.00	0.00	1417.96
3.78000	-2137.99	143.48	1.67	-2143.35	126.63	28.46	-1311.39	31.35	84.69	-1243.57	100.60	105.39	-1644.16	-55.25	61.39	-1694.71	-46.87	64.07	-472.66	8.17	287.82	-1661.53	-113.78	230.37	-1822.02	-41.13	1210.17	0.00	0.00	0.00	-1742.45	62.95	1613.33	-1746.68	-81.23	1579.34	-1644.08	-124.16	1700.13	-1388.49	68.75	1688.20	2015.88	1646.31	70.47	0.00	0.00	0.00	1418.32
3.79000	-2122.47	144.49	0.95	-2137.30	126.63	32.00	-1311.39	31.35	84.69	-1243.57	100.60	105.39	-1641.45	-55.57	61.52	-1694.98	-46.92	63.40	-472.66	8.17	287.82	-1661.53	-113.78	230.37	-1815.23	-40.49	1209.98	0.00	0.00	0.00	-1732.93	61.14	1614.32	-1734.19	-82.28	1579.58	-1644.08	-124.16	1700.13	-1388.49	68.75	1688.20	2015.49	1645.87	70.52	0.00	0.00	0.00	1418.04
3.80000	-2108.74	146.48	5.29	-2119.87	128.02	38.40	-1311.39	31.35	84.69	-1243.57	100.60	105.39	-1641.71	-55.69	60.86	-1694.42	-46.84	63.10	-472.66	8.17	287.82	-1661.53	-113.78	230.37	-1808.41	-39.84	1209.82	0.00	0.00	0.00	-1722.21	59.05	1615.32	-1725.77	-83.27	1580.71	-1644.08	-124.16	1700.13	-1388.49	68.75	1688.20	2016.28	1646.93	70.10	0.00	0.00	0.00	1418.18
3.81000	-2101.38	148.36	11.57	-2101.86	129.71	46.21	-1311.39	31.35	84.69	-1243.57	100.60	105.39	-1644.59	-55.68	59.85	-1693.80	-47.20	62.63	-472.66	8.17	287.82	-1661.53	-113.78	230.37	-1801.57	-39.16	1209.66	0.00	0.00	0.00	-1718.43	57.52	1616.45	-1716.71	-84.66	1580.65	-1644.08	-124.16	1700.13	-1388.49	68.75	1688.20	2016.55	1646.98	70.10	0.00	0.00	0.00	1417.02
3.82000	-2073.39	149.79	21.01	-2079.29	131.41	54.00	-1311.39	31.35	84.69	-1243.57	100.60	105.39	-1643.46	-55.37	59.88	-1694.28	-47.65	62.25	-472.66	8.17	287.82	-1661.53	-113.78	230.37	-1794.69	-38.46	1209.52	0.00	0.00	0.00	-1708.59	55.57	1617.32	-1700.58	-83.10	1593.78	-1644.08	-124.16	1700.13	-1388.49	68.75	1688.20	2015.33	1646.46	70.26	0.00	0.00	0.00	1417.31
3.83000	-2059.36	151.11	25.62	-2060.87	132.09	59.81	-1311.39	31.35	84.69	-1243.57	100.60	105.39	-1640.84	-55.29	59.58	-1694.29	-47.87	61.86	-472.66	8.17	287.82	-1661.53	-113.78	230.37	-1787.78	-37.75	1209.40	0.00	0.00	0.00	-1700.54	54.20	1618.11	-1688.24	-83.37	1597.39	-1644.08	-124.16	1700.13	-1388.49	68.75	1688.20	2015.27	1646.58	70.24	0.00	0.00	0.00	1417.76
3.84000	-2033.85	151.28	31.96	-2036.12	132.36	64.96	-1311.39	31.35	84.69	-1243.57	100.60	105.39	-1647.28	-55.57	57.82	-1693.96	-47.52	61.27	-472.66	8.17	287.82	-1661.53	-113.78	230.37	-1780.84	-37.01	1209.29	0.00	0.00	0.00	-1694.30	53.28	1619.15	-1678.51	-84.57	1597.87	-1644.08	-124.16	1700.13	-1388.49	68.75	1688.20	2015.53	1646.27	70.41	0.00	0.00	0.00	1417.50
3.85000	-2010.33	151.52	36.07	-2021.11	132.21	66.76	-1311.39	31.35	84.69	-1243.57	100.60	105.39	-1643.80	-56.03	58.31	-1694.30	-47.50	61.00	-472.66	8.17	287.82	-1661.53	-113.78	230.37	-1773.87	-36.25	1209.19	0.00	0.00	0.00	-1682.97	51.72	1619.55	-1670.62	-85.80	1598.59	-1644.08	-124.16	1700.13	-1388.49	68.75	1688.20	2015.60	1645.59	70.56	0.00	0.00	0.00	1418.18
3.86000	-2005.00	150.64	35.84	-1999.74	131.29	68.89	-1311.39	31.35	84.69	-1243.57	100.60	105.39	-1643.47	-55.96	57.67	-1693.58	-47.17	61.03	-472.66	8.17	287.82	-1661.53	-113.78	230.37	-1766.86	-35.47	1209.11	0.00	0.00	0.00	-1677.67	50.54	1620.32	-1662.81	-87.20	1599.30	-1644.08	-124.16	1700.13	-1388.49	68.75	1688.20	2016.18	1647.42	69.83	0.00	0.00	0.00	1417.77
3.87000	-1968.29	150.41	41.03	-1969.28	131.69	71.45	-1311.39	31.35	84.69	-1243.57	100.60	105.39	-1641.77	-55.64	57.74	-1693.80	-47.16	60.58	-472.66	8.17	287.82	-1661.53	-113.78	230.37	-1759.81	-34.67	1209.05	0.00	0.00	0.00	-1668.83	49.40	1620.83	-1653.86	-87.79	1599.86	-1644.08	-124.16	1700.13	-1388.49	68.75	1688.20	2015.65	1646.59	70.07	0.00	0.00	0.00	1417.77
3.88000	-1944.90	149.99	41.81	-1958.89	130.42	70.12	-1311.39	31.35	84.69	-1243.57	100.60	105.39	-1641.09	-55.53	57.42	-1694.11	-46.93	60.18	-472.66	8.17	287.82	-1661.53	-113.78	230.37	-1752.74	-33.85	1209.00	0.00	0.00	0.00	-1656.86	48.50	1621.46	-1645.79	-89.51	1600.50	-1644.08	-124.16	1700.13	-1388.49	68.75	1688.20	2015.92	1647.32	69.93	0.00	0.00	0.00	1418.83
3.89000	-1922.46	149.01	42.16	-1930.27	129.71	70.29	-1311.39	31.35	84.69	-1243.57	100.60	105.39	-1641.95	-56.41	56.70	-1694.47	-47.47	59.88	-472.66	8.17	287.82	-1661.53	-113.78	230.37	-1745.62	-33.01	1208.97	0.00	0.00	0.00	-1650.85	46.93	1622.33	-1642.75	-90.29	1601.49	-1644.08	-124.16	1700.13	-1388.49	68.75	1688.20	2015.67	1646.78	70.09	0.00	0.00	0.00	1418.70
3.90000	-1884.03	148.48	63.43	-1903.13	128.11	70.21	-1311.39	31.35	84.69	-1243.57	100.60	105.39	-1641.39	-55.99	56.67	-1694.62	-47.49	59.39	-472.66	8.17	287.82	-1661.53	-113.78	230.37	-1738.47	-32.15	1208.95	0.00	0.00	0.00	-1645.14	46.56	1622.90	-1632.12	-91.11	1602.03	-1644.08	-124.16	1700.13	-1388.49	68.75	1688.20	2015.38	1646.54	70.19	0.00	0.00	0.00	1417.62
3.91000	-1857.44	147.00	62.95	-1880.83	126.68	68.55	-1311.39	31.35	84.69	-1243.57	100.60	105.39	-1639.29	-55.67	56.96	-1693.65	-46.67	59.81	-472.66	8.17	287.82	-1661.53	-113.78	230.37	-1731.28	-31.26	1208.96	0.00	0.00	0.00	-1637.17	45.91	1623.65	-1624.62	-91.80	1602.70	-1644.08	-124.16	1700.13	-1388.49	68.75	1688.20	2015.59	1646.08	70.42	0.00	0.00	0.00	1417.46
3.92000	-1832.61	145.40	62.10	-1859.63	125.80	84.92	-1311.39	31.35	84.69	-1243.57	100.60	105.39	-1640.79	-54.94	56.81	-1692.32	-47.04	60.43	-472.66	8.17	287.82	-1661.53	-113.78	230.37	-1724.05	-30.36	1208.97	0.00	0.00	0.00	-1627.65	45.09	1623.97	-1616.34	-92.78	1603.19	-1644.08	-124.16	1700.13	-1388.49	68.75	1688.20	2015.16	1646.40	70.16	0.00	0.00	0.00	1418.48
3.93000	-1807.42	143.97	61.17	-1835.48	124.95	82.80	-1311.39	31.35	84.69	-1243.57	100.60	105.39	-1639.39	-55.24	56.77	-1693.08	-47.01	60.19	-472.66	8.17	287.82	-1661.53	-113.78	230.37	-1716.77	-29.43	1209.01	0.00	0.00	0.00	-1621.99	44.94	1624.60	-1608.28	-93.23	1603.98	-1644.08	-124.16	1700.13	-1388.49	68.75	1688.20	2016.03	1646.38	70.32	0.00	0.00	0.00	1419.10
3.94000	-1778.12	143.00	61.41	-1807.07	123.97	81.71	-1311.39	31.35	84.69	-1243.57	100.60	105.39	-1636.10	-55.60	57.22	-1694.38	-47.54	59.94	-472.66	8.17	287.82	-1661.53	-113.78	230.37	-1709.46	-28.49	1209.07	0.00	0.00	0.00	-1613.24	44.29	1624.88	-1599.62	-92.98	1604.35	-1644.08	-124.16	1700.13	-1388.49	68.75	1688.20	2016.20	1646.75	70.19	0.00	0.00	0.00	1419.52
3.95000	-1746.80	141.29	61.97	-1780.06	123.55	79.79	-1311.39	31.35	84.69	-1243.57	100.60	105.39	-1643.59	-55.91	55.60	-1694.54	-47.02	59.80	-472.66	8.17	287.82	-1661.53	-113.78	230.37	-1702.11	-27.52	1209.14	0.00	0.00	0.00	-1606.84	43.55	1625.18	-1594.11	-93.74	1604.95	-1644.08	-124.16	1700.13	-1388.49	68.75	1688.20	2016.38	1646.89	70.24	0.00	0.00	0.00	1418.18
3.96000	-1719.61	141.35	61.29	-1753.64	122.88	77.88	-1311.39	31.35	84.69	-1243.57	100.60	105.39	-1641.59	-55.03	55.71	-1695.09	-47.35	59.46	-472.66	8.17	287.82	-1661.53	-113.78	230.37	-1694.71	-26.53	1209.23	0.00	0.00	0.00	-1599.04	43.62	1625.56	-1585.62	-94.30	1605.22	-1644.08	-124.16	1700.13	-1388.49	68.75	1688.20	2016.67	1647.06	70.17	0.00	0.00	0.00	1418.83
3.97000	-1689.94	140.73	61.33	-1724.48	122.53	76.86	-1311.39	31.35	84.69	-1243.57	100.60	105.39	-1640.79	-55.84	55.61	-1692.81	-48.17	60.00	-472.66	8.17	287.82	-1661.53	-113.78	230.37	-1687.27	-25.52	1209.34	0.00	0.00	0.00	-1592.67	43.29	1625.67	-1574.85	-94.28	1605.43	-1644.08	-124.16	1700.13	-1388.49	68.75	1688.20	2016.03	1646.30	70.46	0.00	0.00	0.00	1418.04
3.98000	-1661.17	140.47	61.53	-1697.88	122.32	74.76	-1311.39	31.35	84.69	-1243.57	100.60	105.39	-1642.25	-56.31	54.90	-1693.59	-46.61	57.32	-472.66	8.17	287.82	-1661.53	-113.78	230.37	-1679.79	-24.49	1209.48	0.00	0.00	0.00	-1583.61	43.34	1625.48	-1567.02	-94.37	1605.46	-1644.08	-124.16	1700.13	-1388.49	68.75	1688.20	2015.78	1646.34	70.32	0.00	0.00	0.00	1418.93
3.99000	-1630.61	139.81	62.15	-1669.18	122.45	73.43	-1311.39	31.35	84.69	-1243.57	100.60	105.39	-1642.26	-56.66	54.84	-1692.50	-46.44	57.06	-472.66	8.17	287.82	-1661.53	-113.78	230.37	-1672.26	-23.43	1209.63	0.00	0.00	0.00	-1581.52	42.59	1625.94	-1565.01	-95.00	1605.88	-1644.08	-124.16	1700.13	-1388.49	68.75	1688.20	2015.90	1646.71	70.17	0.00	0.00	0.00	1418.78
4.00000	-1602.42	138.76	62.38	-1641.62	122.05	72.23	-1311.39	31.35	84.69	-1243.57	100.60	105.39	-1641.95	-55.30	55.31	-1692.13	-46.44	57.06	-472.66	8.17	287.82	-1661.53	-113.78	230.37	-1664.69	-22.36	1209.80	0.00	0.00	0.00	-1571.76	42.34	1625.82	-1554.81	-94.99	1605.66	-1644.08	-124.16	1700.13	-1388.49	68.75	1688.20	2016.02	1646.50	70.24	0.00	0.00	0.00	1418.35
4.01000	-1574.36	138.41	63.77	-1612.93	121.04	71.44	-1311.39	31.35	84.69	-1243.57	100.60	105.39	-1642.66	-55.98	54.65	-1693.31	-46.92	55.85	-472.66	8.17	287.82	-1661.53	-113.78	230.37	-1657.06	-21.26	1209.99	0.00	0.00	0.00	-1562.52	42.25	1625.77	-1545.29	-94.91	1605.19	-1644.08	-124.16	1700.13	-1388.49	68.75	1688.20	2016.60	1646.73	70.27	0.00	0.00	0.00	1418.52
4.02000	-1543.91	137.64	65.44	-1583.44	120.38	71.50	-1311.39	31.35	84.69	-1243.57	100.60	105.39	-1641.43	-55.88	54.39	-1693.24	-47.09	55.43	-472.66	8.17	287.82	-1661.53	-113.78	230.37	-1649.39	-20.14	1210.20	0.00	0.00	0.00	-1556.62	42.42	1625.41	-1539.97	-95.07	1605.11	-1644.07	-124.16	1700.13	-1388.49	68.75	1688.20	2016.14	1646.49	70.30	0.00	0.00	0.00	1418.06
4.03000	-1512.65	136.12	68.30	-1556.09	119.63	71.87	-1311.39	31.35	84.69	-1243.57	100.60	105.39	-1643.44	-56.42	53.00	-1705.98	-44.43	46.10	-472.66	8.17	287.82	-1661.53	-113.78	230.37	-1641.67	-19.00	1210.43	0.00	0.00	0.00	-1549.71	42.93	1625.16	-1533.21	-95.31	1604.65	-1636.82	-123.70	1699.83	-1388.49	68.75	1688.20	2016.45	1646.60	70.34	0.00	0.00	0.00	1417.89
4.04000	-1483.58	133.88	71.34	-1527.17	118.15	72.78	-1311.39	31.35	84.69	-1243.57	100.60	105.39	-1638.73	-56.76	53.32	-1694.08	-44.32	47.05	-472.66	8.17	287.82	-1661.53	-113.78	230.37	-1633.90	-17.84	1210.68	0.00	0.00	0.00	-1536.78	42.93	1624.34	-1525.47	-95.18	1604.49	-1629.00	-123.90	1699.38	-1388.49	68.75	1688.20	2015.69	1646.15	70.40	0.00	0.00	0.00	1418.00
4.05000	-1453.32	133.25	77.30	-1499.37	117.50	75.28	-1311.39	31.35	84.69	-1243.57	100.60	105.39	-1632.25	-51.85	50.46	-1701.52	-45.05	45.38	-472.66	8.17	287.82	-1661.53	-113.78	230.37	-1626.09	-16.65	1210.96	0.00	0.00	0.00	-1531.21	42.57	1623.88	-1517.71	-94.79	1603.92	-1621.08	-124.05	1698.82	-1388.49	68.75	1688.20	2015.71	1646.77	70.14	0.00	0.00	0.00	1417.79
4.06000	-1424.96	131.55	81.36	-1468.69	116.16	78.56	-1311.39	31.35	84.69	-1243.57	100.60	105.39	-1638.11	-52.86	48.48	-1707.08	-45.57	43.10	-472.66	8.17	287.82	-1661.53	-113.78	230.37	-1618.21	-15.45	1211.25	0.00	0.00	0.00	-1523.74	42.72	1623.31	-1509.30	-94.72	1603.35	-1613.17	-124.05	1698.16	-1388.49	68.75	1688.20	2016.23	1647.56	69.83	0.00	0.00	0.00	1418.09
4.07000	-1397.67	130.07	86.05	-1439.82	114.37	82.21	-1311.39	31.35	84.69	-1243.57	100.60	105.39	-1637.35	-53.96	47.60	-1706.91	-46.37	42.76	-472.66	8.17	287.82	-1661.53	-113.78	230.37	-1610.29	-14.22	1211.57	0.00	0.00	0.00	-1518.76	42.81	1622.83	-1504.60	-94.42	1602.66	-1605.62	-123.32	1697.55	-1388.49	68.75	1688.20	2015.63	1647.02	70.04	0.00	0.00	0.00	1418.73
4.08000	-1370.22	128.32	91.56	-1413.20	112.95	85.87	-1311.39	31.35	84.69	-1243.57	100.60	105.39	-1635.85	-54.79	47.12	-1709.72	-46.86	41.63	-472.66	8.17	287.82	-1661.53	-113.78	230.37	-1602.31	-12.97	1211.92	0.00	0.00	0.00	-1510.55	43.10	1621.79	-1493.37	-94.18	1601.87	-1597.59	-123.29	1696.77	-1388.49	68.75	1688.20	2015.48	1646.18	70.35	0.00	0.00	0.00	1418.16
4.09000	-1343.92	126.70	97.81	-1386.82	111.56	90.51	-1311.39	31.35	84.69	-1243.57	100.60	105.39	-1648.44	-55.42	43.66	-1698.28	-49.46	53.64	-472.66	8.17	287.82	-1661.53	-113.78	230.37	-1594.28	-11.70	1212.28	0.00	0.00	0.00	-1500.50	43.90	1621.03	-1483.35	-93.93	1600.96	-1589.89	-122.51	1696.02	-1388.49	68.75	1688.20	2015.75	1646.09	70.41	0.00	0.00	0.00	1418.51
4.10000	-1318.43	124.87	104.78	-1363.12	110.45	95.26	-1311.39	31.35	84.69	-1243.57	100.60	105.39	-1645.13	-55.59	43.57	-1693.06	-48.57	56.20	-472.66	8.17	287.82	-1661.53	-113.78	230.37	-1586.20	-10.40	1212.67	0.00	0.00	0.00	-1493.11	44.72	1620.14	-1479.34	-93.32	1600.34	-1581.87	-122.04	1695.14	-1388.49	68.75	1688.20	2016.21	1647.03	70.11	0.00	0.00	0.00	1418.53
4.11000	-1293.68	123.03	112.33	-1337.11	109.25	101.49	-1311.39	31.35	84.69	-1243.57	100.60	105.39	-1662.78	-56.21	39.78	-1692.56	-48.43	55.90	-472.66	8.17	287.82	-1661.53	-113.78	230.37	-1578.06	-9.09	1213.08	0.00	0.00	0.00	-1485.57	44.66	1619.26	-1470.87	-92.97	1599.34	-1573.87	-121.40	1694.21	-1388.49	68.75	1688.20	2016.13	1646.75	70.17	0.00	0.00	0.00	1418.32
4.12000	-1270.26	121.52	120.19	-1312.53	108.08	107.98	-1311.39	31.35	84.69	-1243.57	100.60	105.39	-1639.30	-56.90	49.14	-1691.71	-48.05	55.60	-472.66	8.17	287.82	-1661.53	-113.78	230.37	-1569.86	-7.75	1213.52	0.00	0.00	0.00	-1477.01	45.73	1618.21	-1461.70	-91.99	1598.46	-1566.32	-120.16	1693.36	-1388.49	68.75	1688.20	2016.04	1646.26	70.36	0.00	0.00	0.00	1418.00
4.13000	-1247.30	119.85	128.76	-1289.03	106.74	115.02	-1311.39	31.35	84.69	-1243.57	100.60	105.39	-1638.01	-56.73	49.44	-1691.23	-47.15	53.40	-472.66	8.17	287.82	-1661.53	-113.78	230.37	-1561.60	-6.39	1213.97	0.00	0.00	0.00	-1468.05	46.93	1617.11	-1452.26	-91.32	1597.33	-1558.30	-119.29	1692.34	-1388.49	68.75	1688.20	2015.67	1646.49	70.13	0.00	0.00	0.00	1417.75
4.14000	-1226.22	119.67	137.20	-1266.51	106.30	124.54	-1311.39	31.35	84.69	-1243.57	100.60	105.39	-1638.35	-56.21	48.92	-1692.79	-47.79	52.64	-472.66	8.17	287.82	-1661.53	-113.78	230.37	-1553.29	-5.00	1214.46	0.00	0.00	0.00	-1461.94	48.05	1616.09	-1445.29	-90.63	1596.37	-1550.47	-118.17	1691.40	-1388.49	68.75	1688.20	2015.80	1647.33	69.93	0.00	0.00	0.00	1418.42
4.15000	-1206.09	119.06	145.92	-1246.02	106.20	131.52	-1311.39	31.35	84.69	-1243.57	100.60	105.39	-1634.65	-56.28	49.24	-1690.15	-47.94	54.87	-472.66	8.17	287.82	-1661.53	-113.78	230.37	-1544.91	-3.60	1214.97	0.00	0.00	0.00	-1450.49	48.83	1614.71	-1436.62	-90.11	1595.55	-1542.18	-117.41	1690.28	-1388.49	68.75	1688.20	2016.24	1647.33	69.84	0.00	0.00	0.00	1418.54
4.16000	-1187.89	119.98	153.79	-1227.01	106.36	138.26	-1311.39	31.35	84.69	-1243.57	100.60	105.39	-1636.00	-56.43	48.42	-1693.90	-48.17	53.76	-472.66	8.17	287.82	-1661.53	-113.78	230.37	-1536.48	-2.17	1215.50	0.00	0.00	0.00	-1441.29	49.46	1613.44	-1428.74	-88.93	1594.65	-1533.86	-116.57	1689.22	-1388.49	68.75	1688.20	2016.28	1647.09	70.11	0.00	0.00	0.00	1417.78
4.17000	-1171.78	121.50	160.62	-1210.05	107.12	144.20	-1311.39	31.35	84.69	-1243.57	100.60	105.39	-1638.06	-56.24	47.36	-1689.79	-47.16	54.37	-472.66	8.17	287.82	-1661.53	-113.78	230.37	-1527.99	-0.72	1216.06	0.00	0.00	0.00	-1434.94	50.76	1612.49	-1421.49	-87.69	1593.64	-1525.98	-114.91	1688.24	-1388.49	68.75	1688.20	2016.71	1646.42	70.45	0.00	0.00	0.00	1418.04
4.18000	-1157.83	123.52	166.02	-1194.90	107.37	149.35	-1311.39	31.35	84.69	-1243.57	100.60	105.39	-1638.40	-55.97	46.92	-1691.22	-47.88	53.48	-472.66	8.17	287.82	-1661.53	-113.78	230.37	-1519.43	0.76	1216.65	0.00	0.00	0.00	-1429.21	51.99	1611.36	-1415.08	-86.87	1592.66	-1518.02	-113.25	1687.12	-1388.49	68.75	1688.20	2016.36	1646.01	70.50	0.00	0.00	0.00	1417.95
4.19000	-1146.16	126.16	169.07	-1182.27	108.33	152.39	-1311.39	31.35	84.69	-1243.57	100.60	105.39	-1636.61	-56.13	46.48	-1690.95	-47.93	53.17	-472.66	8.17	287.82	-1661.53	-113.78	230.37	-1510.81	2.25	1217.26	0.00	0.00	0.00	-1421.29	53.12	1610.08	-1404.64	-85.26	1591.53	-1509.99	-111.66	1685.97	-1388.49	68.75	1688.20	2015.51	1646.39	70.17	0.00	0.00	0.00	1418.54
4.20000	-1136.21	127.57	169.65	-1171.89	108.92	152.96	-1311.39	31.35	84.69	-1243.57	100.60	105.39	-1636.77	-56.00	45.80	-1688.82	-47.98	53.35	-472.66	8.17	287.82	-1661.53	-113.78	230.37	-1502.13	3.77	1217.90	0.00	0.00	0.00	-1409.05	54.61	1608.52	-1396.45	-83.55	1590.52	-1501.88	-110.03	1684.77	-1388.49	68.75	1688.20	2016.06	1646.60	70.26	0.00	0.00	0.00	1418.10
4.21000	-1127.11	127.21	167.73	-1162.98	108.29	151.24	-1311.39	31.35	84.69	-1243.57	100.60	105.39	-1639.09	-55.93	44.61	-1690.11	-47.92	52.56	-472.66	8.17	287.82	-1661.53	-113.78	230.37	-1493.38	5.32	1218.56	0.00	0.00	0.00	-1402.45	56.05	1607.67	-1389.83	-81.78	1589.63	-1493.45	-108.40	1683.56	-1388.49	68.75	1688.20	2016.58	1647.18	70.20	0.00	0.00	0.00	1418.05
4.22000	-1119.47	126.42	163.29	-1155.37	106.91	147.28	-1311.39	31.35	84.69	-1243.57	100.60	105.39	-1638.12	-56.14	44.16	-1687.56	-47.94	52.62	-472.66	8.17	287.82	-1661.53	-113.78	230.37	-1484.56	6.88	1219.25	0.00	0.00	0.00	-1393.94	58.24	1606.36	-1379.89	-79.94	1588.50	-1485.11	-106.47	1682.38	-1388.49	68.75	1688.20	2015.96	1646.26	70.49	0.00	0.00	0.00	1418.33
4.23000	-1112.63	123.83	157.88	-1149.19	105.04	142.02	-1311.39	31.35	84.69	-1243.57	100.60	105.39	-1636.08	-55.84	43.89	-1685.88	-47.56	52.68	-472.66	8.17	287.82	-1661.53	-113.78	230.37	-1475.68	8.47	1219.97	0.00	0.00	0.00	-1383.48	59.78	1604.98	-1367.32	-78.35	1587.21	-1476.60	-104.69	1681.14	-1388.49	68.75	1688.20	2015.70	1646.74	70.13	0.00	0.00	0.00	1418.54
4.24000	-1107.82	121.57	151.16	-1143.96	101.84	136.13	-1311.39	31.35	84.69	-1243.57	100.60	105.39	-1634.22	-54.99	43.63	-1687.98	-47.96	51.56	-472.66	8.17	287.82	-1661.53	-113.78	230.37	-1466.74	10.08	1220.72	0.00	0.00	0.00	-1374.65	61.37	1603.68	-1363.05	-76.92	1586.37	-1468.50	-102.35	1680.07	-1388.49	68.75	1688.20	2015.30	1646.47	70.10	0.00	0.00	0.00	1417.79
4.25000	-1101.00	116.99	142.95	-1138.41	97.52	129.46	-1311.39	31.35	84.69	-1243.57	100.60	105.39	-1632.49	-55.59	43.13	-1687.77	-47.47	51.19	-472.66	8.17	287.82	-1661.53	-113.78	230.37	-1457.72	11.71	1221.49	0.00	0.00	0.00	-1366.05	63.60	1602.60	-1355.31	-75.17	1585.39	-1460.18	-100.17	1678.99	-1388.49	68.75	1688.20	2015.81	1645.81	70.56	0.00	0.00	0.00	1418.35
4.26000	-1095.37	112.71	135.41	-1132.89	93.33	121.67	-1311.39	31.35	84.69	-1243.57	100.60	105.39	-1634.23	-55.46	41.96	-1686.35	-47.99	50.82	-472.66	8.17	287.82	-1661.53	-113.78	230.37	-1448.64	13.37	1222.30	0.00	0.00	0.00	-1358.33	65.42	1601.48	-1347.01	-73.31	1584.57	-1451.80	-97.54	1677.98	-1388.49	68.75	1688.20	2015.84	1646.57	70.24	0.00	0.00	0.00	1417.34
4.27000	-1088.85	108.17	127.73	-1127.26	88.62	115.25	-1311.39	31.35	84.69	-1243.57	100.60	105.39	-1632.81	-55.43	41.36	-1685.63	-47.94	50.26	-472.66	8.17	287.82	-1661.53	-113.78	230.37	-1439.48	15.05	1223.13	0.00	0.00	0.00	-1350.54	67.20	1600.34	-1335.62	-70.99	1583.40	-1443.27	-94.83	1677.13	-1388.49	68.75	1688.20	2016.02	1646.87	70.15	0.00	0.00	0.00	1417.74
4.28000	-1082.66	104.00	119.58	-1123.49	84.70	108.25	-1311.39	31.35	84.69	-1243.57	100.60	105.39	-1634.50	-54.89	40.22	-1685.13	-48.06	49.98	-472.66	8.17	287.82	-1661.53	-113.78	230.37	-1430.26	16.76	1223.99	0.00	0.00	0.00	-1344.22	70.01	1599.48	-1328.69	-68.81	1582.60	-1434.46	-92.54	1676.36	-1388.49	68.75	1688.20	2016.06	1646.49	70.28	0.00	0.00	0.00	1417.41
4.29000	-1077.01	99.48	112.10	-1117.36	80.24	102.49	-1311.39	31.35	84.69	-1243.57	100.60	105.39	-1633.92	-54.93	39.53	-1684.64	-47.70	49.58	-472.66	8.17	287.82	-1661.53	-113.78	230.37	-1420.96	18.48	1224.88	0.00	0.00	0.00	-1331.84	72.00	1598.43	-1318.26	-66.46	1582.13	-1425.59	-89.97	1675.75	-1388.49	68.75	1688.20	2016.08	1645.90	70.49	0.00	0.00	0.00	1418.28
4.30000	-1072.37	96.73	104.58	-1114.44	77.44	96.07	-1311.39	31.35	84.69	-1243.57	100.60	105.39	-1632.68	-54.36	40.53	-1684.37	-47.96	48.95	-472.66	8.17	287.82	-1661.53	-113.78	230.37	-1411.60	20.23	1225.80	0.00	0.00	0.00	-1323.25	74.35	1597.73	-1311.25	-64.08	1581.78	-1416.87	-87.27	1675.26	-1388.49	68.75	1688.20	2016.36	1647.17	70.02	0.00	0.00	0.00	1417.98
4.31000	-1068.60	95.63	97.66	-1111.37	76.05	90.65	-1311.39	31.35	84.69	-1243.57	100.60	105.39	-1632.55	-54.30	39.98	-1682.11	-48.12	48.37	-472.66	8.17	287.82	-1661.53	-113.78	230.37	-1402.15	22.01	1226.75	0.00	0.00	0.00	-1312.97	76.92	1597.29	-1301.09	-61.89	1581.25	-1407.94	-84.79	1674.85	-1388.49	68.75	1688.20	2016.49	1647.77	69.83	0.00	0.00	0.00	1418.25
4.32000	-1065.55	95.91	91.23	-1108.55	76.17	85.27	-1311.39	31.35	84.69	-1243.57	100.60	105.39	-1632.09	-54.24	39.69	-1680.38	-48.54	47.85	-472.66	8.17	287.82	-1661.53	-113.78	230.37	-1392.64	23.80	1227.73	0.00	0.00	0.00	-1302.81	79.17	1596.79	-1292.33	-59.82	1581.03	-1399.20	-81.64	1674.69	-1388.49	68.75	1688.20	2016.76	1648.27	69.68	0.00	0.00	0.00	1417.55
4.33000	-1063.14	96.17	85.52	-1106.12	76.46	80.81	-1311.39	31.35	84.69	-1243.57	100.60	105.39	-1631.92	-54.48	39.03	-1678.52	-48.92	47.28	-472.66	8.17	287.82	-1661.53	-113.78	230.37	-1383.05	25.63	1228.74	0.00	0.00	0.00	-1294.72	81.74	1596.57	-1283.70	-57.43	1581.02	-1390.49	-78.56	1674.75	-1388.49	68.75	1688.20	2015.90	1646.48	70.13	0.00	0.00	0.00	1416.83
4.34000	-1060.55	95.45	79.00	-1105.14	76.07	76.61	-1311.39	31.35	84.69	-1243.57	100.60	105.39	-1631.99	-54.74	38.42	-1675.64	-49.49	46.52	-472.66	8.17	287.82	-1661.53	-113.78	230.37	-1373.38	27.47	1229.79	0.00	0.00	0.00	-1284.17	84.80	1596.24	-1275.77	-54.85	1581.24	-1381.55	-75.98	1674.86	-1388.48	68.75	1688.20	2015.78	1646.10	70.44	0.00	0.00	0.00	1417.23
4.35000	-1058.88	94.45	74.34	-1103.01	75.52	73.16	-1311.39	31.35	84.69	-1243.57	100.60	105.39	-1632.15	-55.14	37.76	-1672.58	-49.65	45.64	-472.66	8.17	287.82	-1661.53	-113.78	230.37	-1363.63	29.34	1230.86	0.00	0.00	0.00	-1276.74	87.00	1596.42	-1264.81	-51.96	1581.69	-1372.69	-73.01	1675.28	-1378.86	72.60	1688.22	2016.53	1646.92	70.14	0.00	0.00	0.00	1418.36
4.36000	-1059.90	94.43	70.00	-1101.34	75.28	70.29	-1311.39	31.35	84.69	-1243.57	100.60	105.39	-1631.76	-55.48	37.16	-1669.46	-50.23	45.00	-472.66	8.17	287.82	-1661.53	-113.78	230.37	-1353.81	31.23	1231.96	0.00	0.00	0.00	-1265.14	89.50	1596.58	-1257.10	-49.62	1582.30	-1363.82	-69.93	1675.90	-1369.47	75.86	1688.40	2016.50	1646.84	70.07	0.00	0.00	0.00	1418.39
4.37000	-1057.90	94.50	70.06	-1101.42	75.19	68.05	-1311.39	31.35	84.69	-1243.57	100.60	105.39	-1630.95	-55.53	36.36	-1664.77	-50.24	44.37	-472.66	8.17	287.82	-1661.53	-113.78	230.37	-1343.91	33.15	1233.10	0.00	0.00	0.00	-1256.56	91.79	1597.07	-1245.32	-46.87	1582.72	-1354.84	-66.96	1676.69	-1361.38	77.17	1688.99	2015.82	1646.12	70.32	0.00	0.00	0.00	1416.94
4.38000	-1057.63	94.02	68.67	-1101.65	74.98	66.11	-1311.39	31.35	84.69	-1243.57	100.60	105.39	-1629.81	-56.07	35.85	-1663.27	-50.57	43.41	-472.66	8.17	287.82	-1661.53	-113.78	230.37	-1333.93	35.09	1234.27	0.00	0.00	0.00	-1245.80	94.47	1597.68	-1238.16	-44.29	1583.68	-1345.80	-64.11	1677.58	-1351.21	81.95	1689.47	2015.76	1645.98	70.41	0.00	0.00	0.00	1418.59
4.39000	-1057.00	94.03	66.59	-1100.71	74.71	64.18	-1311.39	31.35	84.69	-1243.57	100.60	105.39	-1627.89	-57.29	34.95	-1658.57	-52.03	43.59	-472.66	8.17	287.82	-1661.53	-113.78	230.37	-1323.87	37.05	1235.47	0.00	0.00	0.00	-1238.91	97.08	1598.38	-1228.39	-41.98	1584.66	-1336.99	-60.96	1678.62	-1342.08	84.70	1690.13	2016.75	1647.42	70.05	0.00	0.00	0.00	1418.40
4.40000	-1056.30	93.40	65.31	-1100.27	74.49	62.89	-1311.39	31.35	84.69	-1243.57	100.60	105.39	-1624.93	-58.03	34.51	-1655.45	-52.43	43.84	-472.66	8.17	287.82	-1661.53	-113.78	230.37	-1313.01	38.92	1236.62	0.00	0.00	0.00	-1230.99	99.57	1599.24	-1220.83	-39.55	1585.99	-1328.06	-58.31	1679.65	-1333.22	86.93	1691.07	2016.27	1647.37	69.96	0.00	0.00	0.00	1418.21
4.41000	-1055.62	93.20	64.00	-1101.33	74.60	61.40	-1311.39	31.35	84.69	-1243.57	100.60	105.39	-1622.67	-58.97	33.65	-1649.15	-53.27	45.54	-472.66	8.17	287.82	-1661.53	-113.78	230.37	-1304.26	39.68	1237.66	0.00	0.00	0.00	-1220.31	102.39	1600.13	-1211.80	-37.11	1587.04	-1319.31	-55.42	1680.83	-1323.54	90.64	1691.90	2016.26	1647.63	69.94	0.00	0.00	0.00	1419.11
4.42000	-1055.05	92.98	62.85	-1100.18	74.52	60.71	-1311.39	31.35	84.69	-1243.57	100.60	105.39	-1620.85	-60.22	32.08	-1642.63	-54.14	47.68	-472.66	8.17	287.82	-1661.53	-113.78	230.37	-1295.28	41.29	1238.77	0.00	0.00	0.00	-1211.20	105.21	1600.89	-1203.13	-34.61	1588.36	-1310.52	-52.53	1682.14	-1314.20	94.07	1692.70	2015.52	1645.95	70.36	0.00	0.00	0.00	1418.08
4.43000	-1054.48	92.36	60.72	-1100.82	74.38	59.87	-1311.39	31.35	84.69	-1243.57	100.60	105.39	-1616.48	-61.33	30.77	-1635.11	-55.27	50.11	-472.66	8.17	287.82	-1661.53	-113.78	230.37	-1286.12	43.64	1239.94	0.00	0.00	0.00	-1200.89	107.22	1601.90	-1193.10	-32.39	1589.65	-1301.65	-50.09	1683.37	-1306.19	95.36	1693.78	2015.43	1646.46	70.24	0.00	0.00	0.00	1417.82
4.44000	-1052.23	92.15	60.57	-1099.49	74.53	59.63	-1311.39	31.35	84.69	-1243.57	100.60	105.39	-1610.41	-62.53	28.87	-1627.47	-55.84	53.63	-472.66	8.17	287.82	-1661.53	-113.78	230.37	-1276.66	46.92	1241.18	0.00	0.00	0.00	-1190.45	109.46	1603.02	-1184.56	-30.32	1590.95	-1293.08	-47.54	1684.65	-1297.84	97.42	1694.91	2015.98	1646.85	69.99	0.00	0.00	0.00	1418.50
4.45000	-1052.38	92.25	59.88	-1099.59	74.32	59.19	-1311.39	31.35	84.69	-1243.57	100.60	105.39	-1605.01	-63.64	26.85	-1607.88	-55.99	57.63	-472.66	8.17	287.82	-1661.53	-113.78	230.37	-1267.95	49.07	1242.24	0.00	0.00	0.00	-1181.96	111.41	1604.20	-1177.59	-28.42	1592.17	-1284.88	-44.64	1686.07	-1288.91	100.17	1695.96	2015.82	1646.47	70.14	0.00	0.00	0.00	1418.33
4.46000	-1050.50	91.79	59.90	-1101.21	74.54	58.47	-1311.39	31.35	84.69	-1243.57	100.60	105.39	-1599.07	-65.45	24.72	-1585.41	-55.86	63.71	-472.66	8.17	287.82	-1661.53	-113.78	230.37	-1259.75	50.36	1243.23	0.00	0.00	0.00	-1173.68	113.51	1605.26	-1168.61	-25.99	1593.55	-1276.43	-42.25	1687.33	-1280.85	101.64	1697.06	2015.95	1647.03	70.06	0.00	0.00	0.00	1418.30
4.47000	-1054.65	91.92	58.47	-1100.22	74.40	58.42	-1311.39	31.35	84.69	-1243.57	100.60	105.39	-1590.13	-66.77	22.92	-1573.50	-57.00	68.36	-472.66	8.17	287.82	-1661.53	-113.78	230.37	-1251.68	51.74	1244.22	0.00	0.00	0.00	-1166.02	115.67	1606.51	-1158.92	-24.08	1594.92	-1267.87	-40.13	1688.64	-1272.68	103.22	1698.30	2015.83	1645.70	70.66	0.00	0.00	0.00	1417.47
4.48000	-1053.51	91.83	58.32	-1099.69	74.37	58.20	-1311.39	31.35	84.69	-1243.57	100.60	105.39	-1576.37	-69.35	25.81	-1559.84	-59.17	73.65	-472.66	8.17	287.82	-1661.51	-113.79	230.38	-1243.49	53.27	1245.33	0.00	0.00	0.00	-1157.09	117.60	1607.59	-1149.16	-22.26	1596.32	-1259.36	-38.23	1689.99	-1263.90	105.65	1699.35	2015.38	1645.95	70.43	0.00	0.00	0.00	1417.86
4.49000	-1051.68	92.02	58.23	-1100.01	74.59	57.79	-1311.39	31.35	84.69	-1243.57	100.60	105.39	-1556.30	-71.05	34.73	-1544.22	-61.42	80.47	-472.66	8.17	287.82	-1644.67	-115.83	236.88	-1235.52	54.38	1246.49	0.00	0.00	0.00	-1149.39	119.34	1608.86	-1141.92	-20.42	1597.77	-1251.20	-35.94	1691.41	-1254.82	109.04	1700.52	2015.58	1646.23	70.30	0.00	0.00	0.00	1417.48
4.50000	-1053.46	91.77	57.43	-1099.66	74.59	57.67	-1311.39	31.35	84.69	-1243.57	100.60	105.39	-1532.78	-72.40	42.87	-1531.59	-64.49	88.05	-472.66	8.17	287.82	-1627.46	-116.72	242.15	-1227.41	55.75	1247.74	0.00	0.00	0.00	-1142.54	120.81	1610.14	-1138.53	-18.93	1599.47	-1243.19	-33.94	1692.85	-1246.72	110.50	1701.77	2016.29	1647.20	70.14	0.00	0.00	0.00	1418.40
4.51000	-1053.21	92.22	58.56	-1099.32	74.91	57.40	-1311.39	31.35	84.69	-1243.57	100.60	105.39	-1509.13	-73.86	50.44	-1514.11	-65.95	93.74	-472.66	8.17	287.82	-1609.92	-116.68	246.21	-1219.54	56.67	1249.01	0.00	0.00	0.00	-1132.66	122.84	1611.38	-1128.11	-17.34	1600.90	-1235.18	-32.06	1694.34	-1238.35	112.70	1703.03	2016.75	1647.67	69.93	0.00	0.00	0.00	1418.24
4.52000	-1052.25	91.66	57.30	-1097.75	74.77	57.63	-1311.39	31.35	84.69	-1243.57	100.60	105.39	-1483.62	-74.77	57.21	-1495.00	-67.81	98.28	-472.66	8.17	287.82	-1591.49	-117.41	249.55	-1211.83	57.39	1250.41	0.00	0.00	0.00	-1124.78	124.51	1612.67	-1117.10	-15.98	1602.28	-1227.05	-30.64	1695.85	-1230.24	114.19	1704.39	2016.02	1647.11	70.09	0.00	0.00	0.00	1417.55
4.53000	-1052.91	91.91	58.18	-1099.34	75.05	56.99	-1311.39	31.35	84.69	-1243.57	100.60	105.39	-1459.79	-76.32	62.39	-1476.78	-69.68	101.61	-472.66	8.17	287.82	-1572.50	-118.27	251.67	-1203.87	58.59	1251.90	0.00	0.00	0.00	-1117.24	125.46	1613.94	-1110.17	-14.66	1603.83	-1219.21	-28.92	1697.42	-1222.84	114.82	1705.82	2015.63	1646.52	70.22	0.00	0.00	0.00	1418.35
4.54000	-1052.80	91.58	56.35	-1098.54	74.80	56.99	-1311.39	31.35	84.69	-1243.57	100.60	105.39	-1435.54	-77.39	66.63	-1457.52	-71.36	103.88	-472.66	8.17	287.82	-1553.03	-118.93	252.45	-1196.20	59.40	1253.39	0.00	0.00	0.00	-1108.50	126.68	1615.39	-1101.67	-13.16	1605.23	-1211.27	-27.60	1698.96	-1215.03	116.38	1707.21	2015.79	1645.97	70.35	0.00	0.00	0.00	1417.76
4.55000	-1052.72	91.92	57.63	-1098.56	74.81	56.85	-1311.39	31.35	84.69	-1243.57	100.60	105.39	-1412.28	-79.54	69.21	-1436.43	-73.22	105.35	-472.66	8.17	287.82	-1533.62	-118.83	251.68	-1188.90	59.95	1254.93	0.00	0.00	0.00	-1102.16	127.99	1616.70	-1094.30	-12.20	1606.86	-1203.45	-26.63	1700.44	-1207.27	117.83	1708.67	2015.89	1647.33	69.86	0.00	0.00	0.00	1417.49
4.56000	-1052.60	91.84	57.41	-1099.92	74.67	56.34	-1311.39	31.35	84.69	-1243.57	100.60	105.39	-1390.07	-82.45	70.07	-1415.89	-74.53	105.79	-472.66	8.17	287.82	-1513.57	-119.04	250.13	-1181.39	60.99	1256.54	0.00	0.00	0.00	-1093.20	129.36	1618.25	-1085.71	-11.23	1608.31	-1196.11	-25.04	1702.07	-1199.63	119.14	1710.10	2015.32	1646.15	70.04	0.00	0.00	0.00	1417.73
4.57000	-1052.33	91.49	55.74	-1098.20	74.75	56.64	-1311.39	31.35	84.69	-1243.57	100.60	105.39	-1366.90	-84.89	70.68	-1394.36	-75.79	102.78	-472.66	8.17	287.82	-1493.55	-118.94	247.49	-1173.93	62.33	1258.07	0.00	0.00	0.00	-1086.25	130.11	1619.76	-1080.71	-10.17	1610.08	-1188.68	-24.11	1703.48	-1192.03	119.82	1711.57	2016.51	1646.27	70.20	0.00	0.00	0.00	1418.36
4.58000	-1049.30	91.26	56.21	-1098.37	74.55	56.57	-1311.39	31.35	84.69	-1243.57	100.60	105.39	-1341.01	-86.94	71.49	-1365.59	-75.27	96.86	-472.66	8.17	287.82	-1473.10	-118.29	243.81	-1166.57	63.57	1259.53	0.00	0.00	0.00	-1076.16	131.12	1621.20	-1074.14	-9.47	1611.60	-1181.35	-23.18	1704.86	-1184.60	120.84	1713.02	2016.30	1647.78	69.54	0.00	0.00	0.00	1417.47
4.59000	-1052.28	91.77	56.71	-1097.69	74.62	56.50	-1311.39	31.35	84.69	-1243.57	100.60	105.39	-1316.62	-89.07	71.41	-1345.07	-76.48	94.60	-472.66	8.17	287.82	-1452.06	-117.60	239.26	-1158.93	65.27	1260.87	0.00	0.00	0.00	-1069.88	131.72	1622.78	-1066.00	-8.42	1612.98	-1174.04	-22.55	1706.18	-1176.87	122.24	1714.36	2016.43	1647.84	69.55	0.00	0.00	0.00	1417.61
4.60000	-1052.23	91.85	56.49	-1099.64	74.71	55.81	-1311.39	31.35	84.69	-1243.57	100.60	105.39	-1295.66	-85.13	60.95	-1315.24	-76.23	94.77	-472.66	8.17	287.82	-1430.44	-117.40	234.28	-1151.48	66.84	1262.18	0.00	0.00	0.00	-1064.47	132.67	1624.32	-1057.89	-7.39	1614.54	-1166.93	-21.57	1707.40	-1169.83	122.70	1715.68	2015.70	1646.32	70.07	0.00	0.00	0.00	1418.65
4.61000	-1052.14	91.80	56.31	-1099.47	74.57	55.93	-1311.39	31.35	84.69	-1243.57	100.60	105.39	-1259.17	-91.16	71.05	-1295.46	-76.21	92.47	-472.66	8.17	287.82	-1407.98	-117.64	228.91	-1144.25	68.02	1263.25	0.00	0.00	0.00	-1057.14	133.18	1625.87	-1048.40	-6.54	1615.93	-1159.84	-20.79	1708.52	-1162.63	123.50	1716.90	2015.56	1647.04	69.92	0.00	0.00	0.00	1418.28
4.62000	-1052.10	91.87	56.17	-1098.54	74.61	56.09	-1311.39	31.35	84.69	-1243.57	100.60	105.39	-1233.73	-91.29	70.92	-1267.92	-77.52	95.51	-472.66	8.17	287.82	-1386.05	-117.41	222.81	-1136.81	69.49	1264.17	0.00	0.00	0.00	-1048.68	133.99	1627.22	-1040.96	-6.17	1617.26	-1152.67	-20.42	1709.50	-1155.80	124.06	1718.03	2015.67	1646.10	70.24	0.00	0.00	0.00	1417.99
4.63000	-1052.12	91.98	55.94	-1098.97	74.76	55.91	-1311.39	31.35	84.69	-1243.57	100.60	105.39	-1205.46	-89.57	69.78	-1243.00	-77.32	94.25	-472.66	8.17	287.82	-1363.65	-116.29	215.72	-1129.48	70.90	1264.92	0.00	0.00	0.00	-1041.43	134.63	1628.73	-1034.93	-5.63	1618.45	-1145.78	-19.85	1710.30	-1148.78	124.73	1719.15	2016.22	1646.59	70.26	0.00	0.00	0.00	1418.31
4.64000	-1052.29	92.43	55.59	-1097.21	74.66	56.28	-1311.39	31.35	84.69	-1243.57	100.60	105.39	-1177.29	-89.14	69.21	-1215.14	-77.55	92.72	-472.66	8.17	287.82	-1340.23	-116.37	208.91	-1122.15	72.24	1265.56	0.00	0.00	0.00	-1033.60	135.26	1629.83	-1028.31	-5.15	1619.54	-1138.88	-19.27	1711.02	-1141.88	124.98	1720.12	2015.94	1646.26	70.24	0.00	0.00	0.00	1419.36
4.65000	-1052.32	92.73	55.33	-1096.73	74.85	56.25	-1311.39	31.35	84.69	-1243.57	100.60	105.39	-1150.09	-88.43	68.33	-1189.65	-78.08	90.46	-472.66	8.17	287.82	-1316.75	-115.91	201.47	-1114.68	73.41	1266.02	0.00	0.00	0.00	-1027.24	135.70	1631.02	-1021.50	-4.75	1620.41	-1132.10	-18.77	1711.61	-1134.90	125.39	1720.90	2017.11	1647.61	69.96	0.00	0.00	0.00	1418.09
4.66000	-1052.33	93.09	55.03	-1096.94	75.08	56.15	-1311.39	31.35	84.69	-1243.57	100.60	105.39	-1119.89	-88.13	68.24	-1161.17	-77.03	89.46	-472.66	8.17	287.82	-1293.04	-115.22	193.73	-1107.13	74.41	1266.46	0.00	0.00	0.00	-1018.99	136.18	1631.99	-1015.63	-4.10	1621.36	-1125.25	-18.27	1712.06	-1127.84	125.96	1721.59	2016.81	1648.02	69.65	0.00	0.00	0.00	1417.58
4.67000	-1052.32	93.25	54.84	-1098.86	75.06	55.86	-1311.39	31.35	84.69	-1243.57	100.60	105.39	-1088.96	-87.92	68.28	-1133.29	-76.65	87.71	-472.66	8.17	287.82	-1269.04	-114.75	186.05	-1099.47	75.37	1266.73	0.00	0.00	0.00	-1013.34	136.32	1633.02	-1008.11	-3.67	1621.91	-1118.19	-18.14	1712.32	-1120.81	126.36	1722.19	2015.71	1646.88	69.84	0.00	0.00	0.00	1418.89
4.68000	-1052.29	93.01	54.88	-1098.07	74.79	56.06	-1311.39	31.35	84.69	-1243.57	100.60	105.39	-1061.64	-87.46	67.81	-1103.75	-77.24	86.14	-472.66	8.17	287.82	-1243.92	-114.61	178.25	-1091.65	76.45	1266.86	0.00	0.00	0.00	-1005.05	137.10	1633.57	-996.94	-3.24	1622.11	-1111.28	-17.77	1712.45	-1113.57	127.22	1722.46	2016.25	1646.52	70.14	0.00	0.00	0.00	1419.09
4.69000	-1052.30	92.75	54.89	-1098.17	74.65	56.17	-1311.39	31.35	84.69	-1243.57	100.60	105.39	-1031.57	-86.58	68.35	-1075.03	-76.75	84.91	-472.66	8.17	287.82	-1218.97	-113.92	170.52	-1083.82	77.27	1266.81	0.00	0.00	0.00	-997.92	137.40	1634.12	-992.83	-3.12	1622.48	-1104.31	-17.20	1712.45	-1106.42	127.30	1722.79	2016.40	1646.78	70.13	0.00	0.00	0.00	1417.71
4.70000	-1040.85	91.44	57.35	-1097.38	74.78	56.26	-1311.39	31.35	84.69	-1243.57	100.60	105.39	-1002.23	-85.47	69.32	-1047.48	-76.11	83.54	-472.66	8.17	287.82	-1194.05	-112.68	162.47	-1076.01	78.07	1266.75	0.00	0.00	0.00	-989.23	137.56	1634.53	-985.73	-2.75	1622.84	-1097.18	-17.05	1712.28	-1099.48	127.02	1722.91	2015.70	1646.14	70.17	0.00	0.00	0.00	1417.98
4.71000	-1052.49	93.26	54.41	-1097.93	74.75	56.06	-1311.39	31.35	84.69	-1243.57	100.60	105.39	-974.08	-84.44	69.16	-1017.35	-75.30	83.24	-472.66	8.17	287.82	-1168.82	-112.31	155.02	-1068.30	79.29	1266.51	0.00	0.00	0.00	-982.90	138.01	1634.84	-978.08	-2.47	1622.76	-1090.02	-16.79	1712.06	-1092.18	127.51	1722.92	2015.76	1646.92	69.83	0.00	0.00	0.00	1418.75
4.72000	-1052.22	93.10	54.38	-1101.57	73.13	49.70	-1311.39	31.35	84.69	-1243.57	100.60	105.39	-943.29	-82.95	71.30	-989.79	-74.52	82.85	-472.66	8.17	287.82	-1143.14	-111.69	148.01	-1060.34	81.01	1266.21	0.00	0.00	0.00	-975.16	138.58	1634.86	-968.43	-2.00	1622.64	-1082.88	-16.56	1711.71	-1084.83	127.92	1722.71	2016.54	1646.83	70.29	0.00	0.00	0.00	1417.94
4.73000	-1042.25	92.21	56.46	-1104.92	73.34	48.55	-1311.39	31.35	84.69	-1243.57	100.60	105.39	-915.18	-81.67	73.67	-962.95	-73.17	83.15	-472.66	8.17	287.82	-1117.67	-110.69	141.43	-1053.88	79.78	1265.47	0.00	0.00	0.00	-967.27	138.59	1634.83	-962.47	-1.55	1622.65	-1075.58	-16.31	1711.27	-1077.54	128.34	1722.48	2016.32	1646.90	70.09	0.00	0.00	0.00	1417.60
4.74000	-995.39	86.30	66.59	-1096.97	74.22	49.80	-1311.39	31.35	84.69	-1243.57	100.60	105.39	-886.15	-79.85	76.60	-934.60	-71.56	84.26	-472.66	8.17	287.82	-1092.17	-108.88	135.01	-1045.59	80.56	1265.32	0.00	0.00	0.00	-959.18	138.82	1634.69	-956.40	-1.45	1622.47	-1068.10	-16.28	1710.73	-1070.18	128.24	1722.20	2016.60	1647.27	69.84	0.00	0.00	0.00	1418.21
4.75000	-998.48	88.89	64.86	-1094.22	75.01	49.82	-1311.39	31.35	84.69	-1243.57	100.60	105.39	-860.48	-77.50	79.49	-906.46	-69.50	85.81	-472.66	8.17	287.82	-1066.52	-107.95	129.55	-1037.29	81.34	1265.19	0.00	0.00	0.00	-952.66	138.91	1634.59	-949.50	-1.48	1622.15	-1060.56	-16.08	1710.12	-1062.54	128.37	1721.72	2015.98	1646.60	70.09	0.00	0.00	0.00	1418.04
4.76000	-1033.90	88.90	55.30	-1099.38	75.17	48.39	-1311.39	31.35	84.69	-1243.57	100.60	105.39	-831.01	-75.81	83.67	-880.55	-67.56	87.53	-472.66	8.17	287.82	-1040.22	-107.15	124.66	-1028.99	82.11	1265.07	0.00	0.00	0.00	-944.99	138.93	1634.28	-938.99	-1.45	1621.59	-1052.98	-15.65	1709.52	-1054.62	128.61	1721.19	2015.58	1645.80	70.32	0.00	0.00	0.00	1418.00
4.77000	-1013.34	90.52	59.39	-1109.70	76.25	45.83	-1311.39	31.35	84.69	-1243.57	100.60	105.39	-804.39	-73.13	88.09	-854.88	-65.10	89.88	-472.66	8.17	287.82	-1014.56	-105.59	119.99	-1020.67	82.88	1264.98	0.00	0.00	0.00	-936.22	139.27	1633.77	-934.44	-1.66	1621.26	-1045.20	-15.72	1708.76	-1046.92	128.39	1720.64	2016.45	1646.93	70.01	0.00	0.00	0.00	1418.29
4.78000	-1020.57	92.90	56.95	-1098.92	76.03	54.30	-1311.39	31.35	84.69	-1243.57	100.60	105.39	-775.24	-69.60	93.82	-826.86	-62.63	93.41	-472.66	8.17	287.82	-989.08	-104.61	116.25	-1012.35	83.64	1264.90	0.00	0.00	0.00	-928.48	139.24	1633.32	-924.97	-1.15	1620.71	-1037.37	-15.98	1707.90	-1039.38	127.57	1720.04	2016.89	1647.59	69.91	0.00	0.00	0.00	1418.82
4.79000	-1022.51	92.24	55.42	-1096.91	76.24	54.64	-1311.39	31.35	84.69	-1243.57	100.60	105.39	-749.63	-66.04	99.56	-800.51	-59.59	97.15	-472.66	8.17	287.82	-963.86	-103.31	113.14	-1004.02	84.40	1264.83	0.00	0.00	0.00	-920.17	138.98	1632.67	-916.16	-0.90	1619.79	-1029.49	-15.84	1707.01	-1031.06	128.44	1719.20	2016.02	1646.65	70.14	0.00	0.00	0.00	1418.56
4.80000	-1046.14	93.51	52.82	-1097.06	76.35	54.32	-1311.39	31.35	84.69	-1243.57	100.60	105.39	-725.48	-64.43	105.68	-775.71	-57.21	101.39	-472.66	8.17	287.82	-938.75	-101.65	110.50	-995.68	85.14	1264.79	0.00	0.00	0.00	-911.86	138.94	1632.09	-907.43	-1.19	1618.82	-1021.50	-15.89	1706.12	-1023.22	128.11	1718.46	2015.93	1646.42	70.08	0.00	0.00	0.00	1418.39
4.81000	-1043.85	93.68	52.91	-1095.77	76.19	54.45	-1311.39	31.35	84.69	-1243.57	100.60	105.39	-701.91	-62.21	111.92	-751.58	-54.22	105.02	-472.66	8.17	287.82	-914.33	-100.28	108.77	-987.34	85.89	1264.76	0.00	0.00	0.00	-905.24	138.39	1631.39	-900.19	-1.49	1617.95	-1013.43	-16.15	1705.06	-1015.00	128.14	1717.62	2016.36	1647.01	69.98	0.00	0.00	0.00	1417.62
4.82000	-1045.97	93.69	51.83	-1097.16	76.22	53.85	-1311.39	31.35	84.69	-1243.57	100.60	105.39	-679.15	-59.22	119.11	-726.95	-51.81	112.06	-472.66	8.17	287.82	-890.55	-98.77	107.68	-978.98	86.62	1264.75	0.00	0.00	0.00	-895.61	138.22	1630.37	-892.38	-1.66	1616.89	-1005.23	-16.17	1703.99	-1007.01	127.35	1716.75	2016.19	1646.85	70.03	0.00	0.00	0.00	1417.35
4.83000	-1046.18	94.13	51.34	-1096.56	76.45	53.69	-1311.39	31.35	84.69	-1243.57	100.60	105.39	-657.17	-56.08	126.80	-704.22	-49.02	118.03	-472.66	8.17	287.82	-867.76	-96.95	107.15	-970.62	87.35	1264.76	0.00	0.00	0.00	-887.74	138.26	1629.36	-883.33	-1.99	1615.88	-996.91	-16.54	1702.82	-998.69	127.25	1715.72	2016.38	1647.82	69.77	0.00	0.00	0.00	1417.67
4.84000	-1045.20	94.23	51.00	-1096.14	76.51	53.66	-1311.39	31.35	84.69	-1243.57	100.60	105.39	-636.56	-54.18	134.22	-682.68	-46.86	124.25	-472.66	8.17	287.82	-845.76	-94.98	107.17	-962.25	88.08	1264.79	0.00	0.00	0.00	-879.90	137.89	1628.41	-873.53	-2.08	1614.63	-988.54	-16.96	1701.55	-990.06	127.33	1714.56	2016.61	1647.23	70.02	0.00	0.00	0.00	1418.35
4.85000	-1046.58	94.39	50.13	-1096.59	76.58	53.17	-1311.39	31.35	84.69	-1243.57	100.60	105.39	-616.71	-51.89	141.87	-662.73	-44.98	130.56	-472.66	8.17	287.82	-824.47	-93.03	107.70	-953.87	88.80	1264.83	0.00	0.00	0.00	-870.97	137.29	1627.36	-864.96	-2.33	1613.32	-980.17	-17.19	1700.27	-981.69	126.51	1713.38	2016.12	1646.95	69.91	0.00	0.00	0.00	1418.32
4.86000	-1046.98	94.32	49.56	-1096.05	76.31	53.15	-1311.39	31.35	84.69	-1243.57	100.60	105.39	-597.66	-50.04	149.28	-643.54	-43.93	136.73	-472.66	8.17	287.82	-804.56	-90.15	108.14	-945.48	89.51	1264.88	0.00	0.00	0.00	-862.83	137.02	1626.27	-857.64	-2.89	1612.11	-971.63	-17.76	1698.87	-972.92	126.34	1712.09	2015.53	1645.67	70.34	0.00	0.00	0.00	1418.30
4.87000	-1047.08	94.27	48.96	-1095.47	76.69	52.86	-1311.39	31.35	84.69	-1243.57	100.60	105.39	-579.99	-50.04	155.63	-625.09	-42.77	142.60	-472.66	8.17	287.82	-785.87	-87.41	108.86	-937.08	90.22	1264.96	0.00	0.00	0.00	-853.64	136.27	1625.11	-849.41	-3.54	1610.79	-963.03	-18.36	1697.46	-964.32	125.45	1710.91	2016.15	1646.53	70.35	0.00	0.00	0.00	1418.14
4.88000	-1043.78	94.59	49.28	-1096.84	76.66	52.21	-1311.39	31.35	84.69	-1243.57	100.60	105.39	-563.52	-48.71	162.14	-608.19	-41.81	147.58	-472.66	8.17	287.82	-768.71	-83.66	109.15	-928.68	90.92	1265.05	0.00	0.00	0.00	-844.28	135.83	1623.91	-841.24	-4.20	1609.56	-954.29	-19.06	1696.02	-955.79	124.82	1709.67	2016.03	1646.79	70.09	0.00	0.00	0.00	1418.38
4.89000	-1043.22	94.54	48.89	-1094.24	76.79	52.50	-1311.39	31.35	84.69	-1243.57	100.60	105.39	-548.76	-49.11	167.14	-592.80	-40.72	152.01	-472.66	8.17	287.82	-753.02	-80.06	109.18	-920.26	91.62	1265.15	0.00	0.00	0.00	-836.07	135.30	1622.68	-831.38	-4.59	1608.09	-945.29	-19.89	1694.51	-946.60	124.57	1708.32	2015.88	1646.96	69.86	0.00	0.00	0.00	1417.50
4.90000	-1044.68	94.79	47.85	-1096.46	76.83	51.72	-1311.39	31.35	84.69	-1243.57	100.60	105.39	-535.89	-49.58	170.96	-579.28	-40.16	155.27	-472.66	8.17	287.82	-739.00	-76.14	108.74	-911.84	92.31	1265.28	0.00	0.00	0.00	-826.60	134.74	1621.45	-820.64	-5.55	1606.63	-936.21	-20.66	1692.98	-937.22	124.41	1706.84	2016.45	1647.27	69.92	0.00	0.00	0.00	1416.78
4.91000	-1043.69	94.86	47.60	-1094.02	76.92	51.98	-1311.39	31.35	84.69	-1243.57	100.60	105.39	-524.93	-49.29	173.10	-567.71	-38.81	157.00	-472.66	8.17	287.82	-726.82	-72.28	107.72	-903.41	92.99	1265.41	0.00	0.00	0.00	-816.56	133.74	1620.14	-812.45	-6.30	1605.18	-927.02	-21.50	1691.43	-927.98	123.35	1705.52	2016.09	1647.68	69.61	0.00	0.00	0.00	1417.34
4.92000	-1043.68	95.11	47.00	-1095.07	77.18	51.43	-1311.39	31.35	84.69	-1243.57	100.60	105.39	-515.16	-47.44	173.21	-558.11	-37.28	156.33	-472.66	8.17	287.82	-716.75	-69.00	106.48	-894.97	93.67	1265.56	0.00	0.00	0.00	-808.18	132.96	1618.90	-803.33	-7.14	1603.76	-917.87	-22.22	1689.89	-918.50	122.63	1704.15	2015.97	1647.22	69.78	0.00	0.00	0.00	1418.09
4.93000	-1043.96	95.10	46.59	-1094.15	77.51	51.25	-1311.39	31.35	84.69	-1243.57	100.60	105.39	-506.63	-44.96	170.89	-549.46	-34.44	154.36	-472.66	8.17	287.82	-708.75	-65.20	104.58	-886.52	94.34	1265.73	0.00	0.00	0.00	-798.26	132.04	1617.54	-792.39	-7.84	1602.22	-908.46	-23.04	1688.39	-909.08	121.37	1702.77	2016.27	1647.24	69.78	0.00	0.00	0.00	1418.45
4.94000	-1045.11	95.29	45.60	-1093.15	78.01	51.07	-1311.39	31.35	84.69	-1243.57	100.60	105.39	-499.22	-41.64	166.64	-542.28	-31.22	150.38	-472.66	8.17	287.82	-702.13	-61.92	102.56	-878.07	95.01	1265.91	0.00	0.00	0.00	-788.95	130.74	1616.29	-784.00	-9.01	1600.75	-898.93	-24.24	1686.88	-899.48	120.63	1701.36	2016.11	1646.25	70.11	0.00	0.00	0.00	1418.39
4.95000	-1043.50	95.65	45.58	-1092.06	78.35	50.95	-1311.39	31.35	84.69	-1243.57	100.60	105.39	-492.97	-38.71	160.86	-536.31	-28.14	145.67	-472.66	8.17	287.82	-697.01	-57.96	99.75	-869.60	95.67	1266.11	0.00	0.00	0.00	-778.91	129.54	1614.94	-775.37	-9.88	1599.44	-889.32	-25.24	1685.33	-889.82	119.61	1699.94	2015.84	1646.69	69.98	0.00	0.00	0.00	1419.26
4.96000	-1043.56	95.44	45.21	-1091.65	78.67	50.54	-1311.39	31.35	84.69	-1243.57	100.60	105.39	-488.01	-35.05	154.62	-531.63	-24.17	140.32	-472.66	8.17	287.82	-693.08	-54.17	96.67	-861.13	96.33	1266.32	0.00	0.00	0.00	-770.09	128.65	1613.72	-765.85	-11.05	1597.96	-879.44	-26.58	1683.78	-879.90	118.93	1698.53	2015.81	1646.60	70.07	0.00	0.00	0.00	1418.35
4.97000	-1041.04	96.19	45.41	-1090.95	78.93	49.66	-1311.39	31.35	84.69	-1243.57	100.60	105.39	-484.05	-29.34	147.23	-527.35	-17.74	134.24	-472.66	8.17	287.82	-689.93	-50.68	95.03	-852.64	96.97	1266.55	0.00	0.00	0.00	-759.33	127.58	1612.31	-756.22	-12.55	1596.54	-869.61	-27.93	1682.29	-870.28	116.86	1697.24	2016.21	1647.96	69.54	0.00	0.00	0.00	1418.06
4.98000	-1042.32	95.81	44.77	-1090.75	79.45	49.04	-1311.39	31.35	84.69	-1243.57	100.60	105.39	-478.59	-22.54	139.70	-519.24	-11.07	128.70	-472.66	8.17	287.82	-686.63	-47.88	94.17	-844.15	97.62	1266.79	0.00	0.00	0.00	-748.96	126.48	1610.93	-745.65	-13.61	1595.15	-859.87	-29.06	1680.87	-860.11	115.98	1695.80	2016.08	1647.64	69.64	0.00	0.00	0.00	1417.59
4.99000	-1041.68	96.19	44.42	-1089.39	80.09	48.71	-1311.39	31.35	84.70	-1243.56	100.60	105.39	-473.00	-15.30	132.79	-515.68	-3.95	122.46	-472.66	8.17	287.82	-682.43	-45.56	93.51	-835.65	98.26	1267.04	0.00	0.00	0.00	-737.37	125.34	1609.67	-734.25	-14.81	1593.69	-849.77	-30.65	1679.43	-849.91	114.83	1694.57	2015.54	1645.91	70.28	0.00	0.00	0.00	1418.00
5.00000	-1041.26	96.15	44.14	-1088.30	80.85	48.27	-1310.33	33.66	88.11	-1241.42	101.44	107.93	-467.28	-8.64	125.35	-512.60	1.95	115.83	-472.66	8.17	287.82	-677.74	-43.88	92.73	-827.14	98.89	1267.31	0.00	0.00	0.00	-728.30	123.73	1608.62	-724.38	-16.22	1592.51	-839.40	-32.23	1678.22	-839.48	113.57	1693.54	2016.45	1647.38	69.86	0.00	0.00	0.00	1418.65
5.01000	-1041.25	96.38	43.93	-1088.41	81.49	47.53	-1308.19	34.04	93.17	-1239.16	102.44	110.87	-461.51	-2.40	117.93	-508.36	7.25	109.73	-472.66	8.17	287.82	-673.43	-42.89	91.84	-818.62	99.51	1267.59	0.00	0.00	0.00	-717.75	122.27	1607.69	-714.66	-17.66	1591.37	-828.82	-33.82	1677.17	-829.20	111.58	1692.70	2016.29	1647.05	69.88	0.00	0.00	0.00	1418.23
5.02000	-1042.98	96.50	43.03	-1087.42	82.46	46.91	-1306.29	36.36	98.00	-1236.01	104.00	114.36	-456.98	2.28	110.83	-505.47	10.48	103.78	-472.66	8.17	287.82	-669.85	-42.23	90.90	-810.10	100.13	1267.89	0.00	0.00	0.00	-709.18	120.62	1606.91	-703.79	-19.17	1590.40	-818.22	-35.39	1676.28	-818.67	109.86	1691.90	2016.21	1646.35	70.14	0.00	0.00	0.00	1418.02
5.03000	-1041.87	96.70	42.89	-1085.73	83.17	46.05	-1303.55	38.41	103.69	-1232.71	105.56	118.07	-451.69	4.53	104.60	-500.59	12.47	98.78	-472.66	8.17	287.82	-666.88	-42.00	90.20	-801.56	100.75	1268.19	0.00	0.00	0.00	-697.48	119.37	1606.16	-692.87	-20.79	1589.47	-807.55	-36.91	1675.47	-807.69	108.87	1691.20	2016.28	1646.83	69.98	0.00	0.00	0.00	1417.85
5.04000	-1042.19	96.88	42.37	-1083.57	84.08	45.38	-1299.12	38.36	111.50	-1228.64	107.51	122.38	-448.98	4.36	98.31	-499.65	12.14	93.59	-472.66	8.17	287.82	-664.54	-41.69	89.65	-793.01	101.36	1268.51	0.00	0.00	0.00	-686.16	117.54	1605.52	-683.30	-22.34	1588.81	-796.90	-38.39	1674.85	-796.79	107.53	1690.69	2016.01	1646.84	69.92	0.00	0.00	0.00	1417.73
5.05000	-1040.02	97.23	42.66	-1081.19	84.89	44.53	-1294.77	40.49	119.46	-1224.01	109.41	127.20	-446.34	3.55	92.87	-496.92	11.60	89.47	-472.66	8.17	287.82	-662.54	-41.32	89.05	-784.46	101.96	1268.85	0.00	0.00	0.00	-675.90	116.11	1605.13	-672.24	-23.94	1588.31	-786.12	-40.08	1674.47	-786.06	105.95	1690.35	2015.57	1646.28	70.03	0.00	0.00	0.00	1417.11
5.06000	-1040.85	97.47	42.07	-1079.38	86.36	43.53	-1289.08	41.89	129.05	-1218.54	111.56	132.61	-445.37	3.28	87.24	-494.87	11.63	85.11	-472.66	8.17	287.82	-660.63	-41.15	88.45	-775.90	102.56	1269.19	0.00	0.00	0.00	-665.59	114.41	1604.86	-660.51	-25.62	1587.84	-775.27	-41.91	1674.24	-775.35	104.23	1690.22	2016.04	1646.58	70.01	0.00	0.00	0.00	1417.48
5.07000	-1039.39	97.59	42.25	-1077.57	87.04	42.65	-1282.35	44.65	139.56	-1211.74	114.71	138.97	-443.59	3.34	82.40	-494.84	11.29	80.99	-472.66	8.17	287.82	-658.89	-40.95	87.83	-767.32	103.15	1269.55	0.00	0.00	0.00	-654.01	112.91	1604.61	-650.48	-27.11	1587.78	-764.41	-43.69	1674.24	-764.56	102.52	1690.39	2016.51	1646.75	70.07	0.00	0.00	0.00	1418.69
5.08000	-1039.90	98.34	41.61	-1074.71	88.34	42.47	-1274.04	46.92	152.06	-1203.71	118.37	146.25	-441.96	3.41	78.36	-492.87	11.30	78.34	-472.66	8.17	287.82	-657.43	-40.85	87.37	-758.74	103.74	1269.92	0.00	0.00	0.00	-643.00	111.44	1604.71	-640.16	-28.75	1587.72	-753.57	-45.37	1674.47	-753.79	100.73	1690.79	2016.35	1646.82	70.00	0.00	0.00	0.00	1418.47
5.09000	-1040.43	98.80	40.44	-1073.31	89.53	42.26	-1263.86	49.57	165.38	-1194.61	121.69	154.08	-442.35	3.12	76.02	-491.83	11.35	76.53	-472.66	8.17	287.82	-656.49	-40.46	87.05	-750.15	104.32	1270.30	0.00	0.00	0.00	-633.47	109.89	1605.04	-630.18	-30.23	1587.91	-742.90	-46.59	1675.03	-742.90	99.39	1691.37	2016.44	1646.84	70.13	0.00	0.00	0.00	1418.63
5.10000	-1039.18	99.98	40.13	-1068.70	90.81	43.16	-1252.01	52.50	179.91	-1183.87	125.20	162.64	-441.62	3.38	74.86	-492.47	11.17	74.92	-472.66	8.17	287.82	-655.74	-40.03	86.89	-741.55	104.89	1270.70	0.00	0.00	0.00	-622.46	108.56	1605.54	-620.11	-31.44	1588.43	-732.17	-47.99	1675.70	-732.15	97.92	1692.20	2015.55	1646.38	69.97	0.00	0.00	0.00	1418.37
5.11000	-1036.50	101.28	39.88	-1064.71	91.81	44.31	-1238.73	57.49	194.36	-1172.06	127.82	171.27	-440.77	3.48	73.22	-492.28	11.21	73.61	-472.66	8.17	287.82	-655.00	-39.66	86.88	-732.94	105.46	1271.11	0.00	0.00	0.00	-612.41	107.22	1606.23	-608.33	-32.85	1589.03	-721.47	-49.58	1676.52	-721.59	96.48	1693.14	2015.53	1646.42	70.02	0.00	0.00	0.00	1418.45
5.12000	-1034.71	102.86	38.79	-1060.39	92.91	46.43	-1222.75	61.44	209.76	-1158.42	131.33	180.62	-439.73	3.16	72.11	-491.98	11.20	72.52	-472.66	8.17	287.82	-654.36	-39.32	86.82	-724.32	106.02	1271.52	0.00	0.00	0.00	-602.25	106.17	1607.11	-597.89	-33.90	1589.92	-710.82	-50.91	1677.52	-711.21	95.22	1694.21	2016.41	1646.51	70.18	0.00	0.00	0.00	1418.48
5.13000	-1030.02	104.09	37.67	-1054.10	94.57	50.38	-1205.05	66.17	224.11	-1143.51	134.96	190.42	-440.42	3.31	70.93	-492.74	11.49	71.48	-472.66	8.17	287.82	-653.86	-38.63	86.56	-715.70	106.58	1271.95	0.00	0.00	0.00	-590.86	105.19	1608.10	-586.96	-35.02	1590.80	-700.23	-52.18	1678.59	-701.09	93.60	1695.40	2016.25	1645.79	70.38	0.00	0.00	0.00	1418.27
5.14000	-1024.06	105.68	35.87	-1046.99	96.90	55.25	-1185.60	70.46	239.44	-1127.62	137.58	200.58	-440.33	3.66	70.08	-490.79	11.77	70.91	-472.66	8.17	287.82	-653.31	-38.77	86.72	-707.06	107.13	1272.39	0.00	0.00	0.00	-582.19	104.10	1609.24	-576.49	-35.88	1591.79	-689.90	-53.09	1679.77	-690.81	92.50	1696.65	2016.42	1646.07	70.40	0.00	0.00	0.00	1418.08
5.15000	-1018.53	107.60	33.46	-1038.63	98.48	60.40	-1164.62	73.99	253.76	-1109.85	141.12	210.79	-439.15	3.76	69.68	-492.03	12.31	70.22	-472.66	8.17	287.82	-652.88	-38.28	86.58	-698.41	107.68	1272.84	0.00	0.00	0.00	-571.17	103.32	1610.50	-567.74	-37.20	1593.00	-679.67	-54.12	1680.90	-680.59	91.37	1697.89	2016.06	1645.67	70.42	0.00	0.00	0.00	1417.55
5.16000	-1010.26	109.90	30.88	-1028.79	100.14	65.35	-1142.38	77.50	267.34	-1091.99	143.23	219.73	-439.96	3.72	68.82	-492.51	12.14	69.64	-472.66	8.17	287.82	-652.59	-38.15	86.64	-689.76	108.22	1273.30	0.00	0.00	0.00	-562.15	102.48	1611.84	-558.41	-38.17	1594.14	-669.51	-55.09	1682.02	-670.56	90.17	1699.23	2016.21	1646.86	69.92	0.00	0.00	0.00	1418.05
5.17000	-999.54	113.60	31.56	-1017.30	102.50	70.09	-1122.62	79.14	276.37	-1073.73	145.19	227.51	-440.25	4.15	68.27	-491.54	12.19	69.36	-472.66	8.17	287.82	-652.42	-37.86	86.62	-681.09	108.75	1273.78	0.00	0.00	0.00	-553.82	101.63	1613.20	-548.31	-38.76	1595.26	-659.43	-56.16	1683.15	-660.46	89.80	1700.54	2016.50	1647.29	69.85	0.00	0.00	0.00	1417.66
5.18000	-981.96	120.05	38.61	-999.19	107.57	76.39	-1104.55	78.18	282.54	-1056.03	146.75	234.90	-438.87	4.66	67.99	-492.42	12.00	68.74	-472.66	8.17	287.82	-652.13	-37.84	86.75	-672.42	109.28	1274.26	0.00	0.00	0.00	-542.58	101.13	1614.36	-537.82	-39.02	1596.37	-649.46	-56.93	1684.32	-650.90	88.21	1701.90	2016.47	1647.10	69.88	0.00	0.00	0.00	1417.20
5.19000	-960.76	126.89	47.31	-977.51	113.75	84.38	-1086.28	79.10	287.58	-1038.12	147.72	241.69	-437.52	4.96	67.64	-490.77	12.06	68.48	-472.66	8.17	287.82	-652.03	-37.48	86.66	-663.73	109.81	1274.75	0.00	0.00	0.00	-532.58	100.75	1615.56	-528.75	-39.71	1597.46	-639.61	-57.73	1685.50	-641.17	87.54	1703.19	2016.32	1646.12	70.24	0.00	0.00	0.00	1417.50
5.20000	-935.89	133.82	55.13	-954.85	118.39	90.79	-1067.65	80.24	290.66	-1019.31	148.77	246.98	-438.75	4.99	66.55	-490.43	12.16	68.05	-472.66	8.17	287.82	-651.78	-37.45	86.78	-655.04	110.32	1275.25	0.00	0.00	0.00	-523.39	100.34	1616.86	-519.22	-39.96	1598.74	-629.91	-58.30	1686.71	-631.34	87.44	1704.47	2016.45	1647.54	69.73	0.00	0.00	0.00	1417.56
5.21000	-912.06	139.53	61.15	-929.95	123.93	96.49	-1048.37	80.57	292.18	-999.21	150.16	251.10	-438.11	5.17	66.01	-490.89	12.07	67.32	-472.66	8.17	287.82	-651.63	-37.10	86.70	-646.34	110.84	1275.76	0.00	0.00	0.00	-513.50	100.05	1618.12	-508.11	-40.50	1599.72	-620.22	-58.47	1688.05	-621.81	86.92	1705.93	2015.97	1646.46	69.99	0.00	0.00	0.00	1417.90
5.22000	-886.24	144.88	65.99	-906.87	128.69	100.03	-1028.53	82.31	292.08	-977.98	151.71	253.75	-438.11	5.42	65.21	-490.85	11.91	66.77	-472.66	8.17	287.82	-651.41	-37.03	86.88	-637.63	111.34	1276.29	0.00	0.00	0.00	-503.35	100.12	1619.43	-498.04	-40.54	1601.00	-610.50	-58.89	1689.35	-612.26	86.75	1707.36	2015.92	1646.94	69.88	0.00	0.00	0.00	1417.98
5.23000	-862.37	149.18	68.77	-882.43	132.93	102.57	-1008.49	82.33	290.22	-956.31	153.72	255.10	-437.61	5.86	64.53	-490.92	11.93	66.25	-472.66	8.17	287.82	-651.11	-37.13	87.13	-628.90	111.84	1276.82	0.00	0.00	0.00	-494.94	99.92	1620.85	-489.63	-40.72	1602.21	-600.75	-59.35	1690.68	-603.07	85.89	1708.89	2015.94	1646.50	70.04	0.00	0.00	0.00	1417.86
5.24000	-835.81	153.90	71.04	-858.67	137.30	103.22	-986.96	84.10	288.02	-933.94	155.89	254.93	-437.04	6.27	63.91	-490.28	12.19	65.77	-472.66	8.17	287.82	-650.90	-36.61	87.12	-620.17	112.34	1277.36	0.00	0.00	0.00	-486.07	99.84	1622.16	-478.68	-40.45	1603.52	-590.99	-59.56	1692.06	-593.92	85.12	1710.46	2016.84	1646.44	70.30	0.00	0.00	0.00	1417.90
5.25000	-808.85	158.24	72.21	-831.26	140.81	103.82	-965.40	85.66	284.98	-911.24	157.90	253.26	-436.74	6.41	62.94	-490.29	12.00	65.26	-472.66	8.17	287.82	-650.59	-36.72	87.43	-611.43	112.83	1277.91	0.00	0.00	0.00	-477.57	99.84	1623.52	-470.57	-40.44	1604.89	-581.46	-59.64	1693.42	-584.73	85.44	1711.82	2016.89	1646.53	70.31	0.00	0.00	0.00	1418.28
5.26000	-781.60	162.45	72.33	-804.84	144.24	102.99	-943.41	87.51	280.13	-888.66	159.74	250.24	-436.65	6.47	62.11	-489.23	12.51	64.88	-472.66	8.17	287.82	-650.26	-36.40	87.56	-602.68	113.31	1278.46	0.00	0.00	0.00	-467.81	100.18	1624.81	-461.47	-40.40	1606.24	-572.16	-59.60	1694.72	-575.71	85.32	1713.22	2016.52	1646.58	70.21	0.00	0.00	0.00	1417.88
5.27000	-750.46	165.35	72.11	-777.25	146.79	101.57	-921.00	89.91	274.06	-865.18	162.37	246.10	-436.45	6.97	61.40	-489.23	12.80	64.35	-472.66	8.17	287.82	-649.98	-35.85	87.60	-593.92	113.79	1279.03	0.00	0.00	0.00	-459.58	100.64	1626.17	-451.71	-39.81	1607.44	-562.91	-59.63	1696.01	-566.76	85.00	1714.51	2016.53	1647.95	69.56	0.00	0.00	0.00	1418.27
5.28000	-719.83	170.87	70.79	-748.27	148.91	99.69	-898.36	92.56	266.77	-841.07	165.46	240.92	-437.12	6.44	60.26	-489.62	12.88	63.80	-472.66	8.17	287.82	-649.72	-35.63	87.84	-585.15	114.27	1279.60	0.00	0.00	0.00	-449.62	100.93	1627.33	-442.37	-39.44	1608.59	-553.69	-59.61	1697.20	-557.76	85.48	1715.68	2015.68	1646.05	70.23	0.00	0.00	0.00	1417.72
5.29000	-685.83	173.46	70.77	-724.41	149.83	92.94	-875.05	95.73	258.33	-816.44	168.24	234.66	-436.01	6.53	59.69	-489.21	12.71	63.39	-472.66	8.17	287.82	-649.38	-35.56	88.07	-576.37	114.73	1280.19	0.00	0.00	0.00	-441.61	101.16	1628.55	-434.04	-39.17	1609.87	-544.63	-59.31	1698.30	-548.90	85.76	1716.77	2015.65	1646.46	70.11	0.00	0.00	0.00	1418.05
5.30000	-655.53	174.16	69.15	-693.44	150.82	90.62	-851.41	99.41	248.63	-790.90	171.34	227.81	-435.81	6.79	59.18	-488.52	13.60	62.06	-472.66	8.17	287.82	-649.14	-35.43	88.27	-567.58	115.20	1280.78	0.00	0.00	0.00	-431.71	101.58	1629.59	-423.78	-38.76	1610.97	-535.55	-58.94	1699.33	-540.08	86.14	1717.79	2016.17	1647.17	69.89	0.00	0.00	0.00	1417.30
5.31000	-621.28	174.97	68.24	-658.77	151.46	88.90	-827.36	103.31	237.74	-764.89	174.81	220.26	-436.22	7.08	58.57	-487.47	13.38	62.98	-472.66	8.17	287.82	-648.84	-35.42	88.56	-558.78	115.65	1281.38	0.00	0.00	0.00	-423.15	102.39	1630.50	-414.33	-38.05	1611.93	-526.57	-58.78	1700.23	-531.51	86.12	1718.75	2016.76	1647.39	69.97	0.00	0.00	0.00	1417.77
5.32000	-589.82	169.64	65.47	-627.66	152.21	86.11	-802.62	106.55	226.31	-738.49	177.50	212.03	-435.67	6.76	58.09	-487.58	13.22	62.77	-472.66	8.17	287.82	-648.70	-34.92	88.55	-549.97	116.10	1281.98	0.00	0.00	0.00	-414.91	102.76	1631.41	-405.46	-37.37	1612.75	-517.62	-58.58	1701.00	-522.78	86.53	1719.59	2016.96	1647.07	69.97	0.00	0.00	0.00	1416.71
5.33000	-555.66	170.82	64.72	-589.45	155.02	87.70	-777.18	110.61	213.78	-711.58	180.12	203.39	-435.58	7.16	57.69	-488.34	13.59	62.65	-472.66	8.17	287.82	-648.41	-34.81	88.76	-541.15	116.55	1282.60	0.00	0.00	0.00	-405.69	103.42	1632.19	-397.40	-36.92	1613.65	-508.67	-58.17	1701.70	-514.01	86.92	1720.29	2015.81	1646.67	69.93	0.00	0.00	0.00	1417.86
5.34000	-521.10	172.77	63.83	-557.40	157.46	84.90	-750.56	113.40	200.98	-684.44	182.36	194.26	-433.97	7.46	57.87	-488.82	13.24	63.03	-472.66	8.17	287.82	-648.00	-34.91	89.06	-532.32	116.99	1283.22	0.00	0.00	0.00	-396.84	104.25	1632.78	-388.07	-36.10	1614.17	-499.76	-57.77	1702.25	-505.23	87.54	1720.83	2016.07	1647.90	69.56	0.00	0.00	0.00	1417.42
5.35000	-486.86	174.97	63.07	-523.24	159.75	82.57	-723.49	115.96	187.85	-656.38	184.39	184.91	-434.93	7.68	57.34	-487.95	14.39	61.14	-472.66	8.17	287.82	-647.74	-34.74	89.22	-523.48	117.42	1283.84	0.00	0.00	0.00	-387.48	104.67	1633.31	-378.56	-35.33	1614.74	-490.78	-57.21	1702.64	-496.49	87.78	1721.33	2016.44	1648.10	69.49	0.00	0.00	0.00	1418.18
5.36000	-449.95	177.35	63.28	-489.41	162.15	80.45	-690.73	118.83	171.94	-627.96	186.94	175.82	-434.06	7.45	57.10	-487.33	14.64	60.69	-472.66	8.17	287.82	-647.48	-34.61	89.46	-514.63	117.85	1284.48	0.00	0.00	0.00	-379.12	105.46	1633.78	-369.92	-34.92	1615.10	-481.71	-56.62	1702.93	-487.87	87.63	1721.66	2015.80	1646.40	70.03	0.00	0.00	0.00	1418.68
5.37000	-417.93	179.62	62.47	-455.83	164.49	78.15	-667.86	120.28	161.04	-598.99	189.09	166.60	-434.31	7.92	56.71	-487.35	14.54	60.42	-472.66	8.17	287.82	-647.19	-34.51	89.76	-505.77	118.27	1285.12	0.00	0.00	0.00	-370.77	106.13	1634.03	-361.32	-34.09	1615.41	-472.48	-56.22	1703.02	-479.02	88.38	1721.83	2015.88	1646.21	70.09	0.00	0.00	0.00	1418.89
5.38000	-381.24	181.81	63.05	-421.88	166.69	76.47	-646.93	121.38	151.82	-569.64	191.41	157.65	-433.88	8.22	56.33	-485.83	19.18	61.96	-472.66	8.17	287.82	-646.96	-33.90	89.80	-496.90	118.69	1285.77	0.00	0.00	0.00	-361.45	106.86	1634.02	-352.87	-33.42	1615.50	-463.37	-55.35	1703.02	-470.10	89.09	1721.83	2015.57	1646.87	69.85	0.00	0.00	0.00	1418.03
5.39000	-347.07	183.76	63.52	-387.62	168.48	75.23	-619.98	123.21	140.94	-539.76	193.78	148.99	-432.45	8.04	56.06	-488.48	18.96	60.77	-472.66	8.17	287.82	-646.62	-33.80	90.12	-488.02	119.10	1286.42	0.00	0.00	0.00	-352.11	107.58	1633.91	-343.19	-32.26	1615.33	-454.20	-54.74	1702.85	-461.19	89.82	1721.68	2015.77	1647.65	69.53	0.00	0.00	0.00	1418.18
5.40000	-311.60	184.78	65.37	-354.07	169.89	74.41	-579.09	126.84	125.07	-509.43	195.71	140.51	-425.29	13.11	59.56	-488.34	18.43	59.76	-472.66	8.17	287.82	-646.21	-33.89	90.58	-479.13	119.51	1287.08	0.00	0.00	0.00	-343.46	108.49	1633.79	-334.14	-31.58	1615.17	-445.00	-54.08	1702.57	-452.19	90.65	1721.38	2016.45	1647.46	69.67	0.00	0.00	0.00	1417.93
5.41000	-277.53	185.88	67.42	-319.52	171.34	74.60	-544.35	129.85	111.44	-478.88	197.65	132.55	-424.76	12.40	58.99	-485.42	17.62	60.02	-472.66	8.17	287.82	-645.83	-33.35	90.72	-470.23	119.91	1287.75	0.00	0.00	0.00	-334.44	109.40	1633.26	-325.83	-30.74	1614.72	-435.73	-53.47	1702.16	-443.21	91.34	1721.00	2015.92	1647.47	69.81	0.00	0.00	0.00	1417.11
5.42000	-242.35	186.26	70.69	-285.06	172.32	75.61	-512.79	133.61	99.76	-447.99	199.54	125.07	-428.94	11.73	56.22	-484.19	16.79	59.37	-472.66	8.17	287.82	-645.45	-33.43	91.12	-461.32	120.31	1288.42	0.00	0.00	0.00	-325.06	110.21	1632.75	-315.90	-29.72	1614.21	-426.41	-52.57	1701.72	-433.98	92.35	1720.50	2016.90	1648.65	69.52	0.00	0.00	0.00	1417.85
5.43000	-207.63	186.70	74.50	-252.03	172.94	77.13	-480.54	136.08	89.51	-417.03	201.59	118.44	-430.59	10.62	54.57	-486.48	15.65	58.12	-472.66	8.17	287.82	-644.96	-33.14	91.44	-452.40	120.70	1289.10	0.00	0.00	0.00	-315.95	110.98	1632.12	-306.75	-28.99	1613.69	-417.09	-51.42	1701.17	-424.63	93.42	1719.90	2015.78	1646.96	69.89	0.00	0.00	0.00	1417.12
5.44000	-172.98	186.77	79.70	-218.03	173.61	79.83	-447.71	139.25	79.95	-385.38	203.92	112.76	-426.55	9.10	54.72	-485.92	13.91	58.23	-472.66	8.17	287.82	-644.59	-32.93	91.82	-443.47	121.08	1289.78	0.00	0.00	0.00	-306.46	112.09	1631.33	-297.81	-28.05	1612.88	-407.70	-50.52	1700.48	-415.13	94.95	1719.09	2015.15	1645.93	70.27	0.00	0.00	0.00	1418.27
5.45000	-145.22	187.30	83.64	-185.98	174.08	83.23	-414.96	141.23	72.18	-353.92	206.06	108.11	-430.57	8.25	53.21	-485.58	13.89	58.12	-472.66	8.17	287.82	-644.20	-32.51	92.11	-434.53	121.46	1290.46	0.00	0.00	0.00	-297.25	113.10	1630.42	-286.61	-26.88	1611.86	-398.34	-49.55	1699.66	-405.62	95.77	1718.29	2016.19	1647.56	69.77	0.00	0.00	0.00	1417.85
5.46000	-112.50	188.14	89.93	-153.64	174.47	88.01	-382.14	143.51	65.30	-322.57	207.99	104.51	-430.88	6.85	52.23	-485.14	14.05	58.00	-472.66	8.17	287.82	-643.74	-32.35	92.55	-425.58	121.84	1291.16	0.00	0.00	0.00	-288.20	114.22	1629.41	-279.01	-26.18	1611.04	-388.98	-48.43	1698.78	-395.94	96.88	1717.36	2015.95	1645.95	70.42	0.00	0.00	0.00	1417.06
5.47000	-81.33	188.90	97.76	-121.21	175.97	93.82	-349.96	145.34	59.78	-291.97	209.84	102.17	-431.59	7.58	51.74	-484.45	13.98	57.94	-472.66	8.17	287.82	-643.26	-31.96	92.97	-416.61	122.20	1291.85	0.00	0.00	0.00	-278.54	115.22	1628.37	-269.28	-24.90	1610.03	-379.57	-47.27	1697.82	-386.37	98.19	1716.32	2016.46	1646.30	70.39	0.00	0.00	0.00	1417.68
5.48000	-51.67	190.96	106.53	-91.30	176.74	101.12	-318.44	146.38	55.62	-261.89	211.21	100.90	-430.92	6.96	51.35	-486.23	13.70	57.05	-472.66	8.17	287.82	-642.70	-31.82	93.58	-407.64	122.57	1292.56	0.00	0.00	0.00	-268.03	116.38	1627.27	-258.61	-23.50	1608.85	-370.03	-46.08	1696.76	-376.80	99.59	1715.11	2016.06	1646.05	70.39	0.00	0.00	0.00	1418.44
5.49000	-23.54	191.92	117.36	-62.78	178.30	109.63	-287.67	147.51	52.38	-233.02	212.19	100.76	-433.30	6.32	50.18	-483.76	13.77	57.36	-472.66	8.17	287.82	-642.04	-31.44	94.16	-398.66	122.92	1293.26	0.00	0.00	0.00	-259.54	117.55	1626.03	-249.23	-22.30	1607.73	-360.44	-44.53	1695.62	-367.25	101.24	1713.86	2016.64	1646.58	70.38	0.00	0.00	0.00	1418.50
5.50000	2.89	192.92	129.34	-35.87	179.27	119.66	-257.04	146.54	50.81	-205.75	211.98	101.39	-431.81	6.86	50.14	-484.14	13.88	57.06	-472.66	8.17	287.82	-641.35	-31.37	95.03	-389.67	123.28	1293.97	0.00	0.00	0.00	-249.57	119.15	1624.67	-240.88	-20.85	1606.71	-350.81	-42.98	1694.44	-357.69	102.82	1712.48	2016.22	1645.61	70.67	0.00	0.00	0.00	1418.13
5.51000	26.93	194.14	141.73	-10.13	179.75	130.36	-228.22	146.32	49.04	-180.28	211.31	102.83	-431.28	6.96	49.85	-483.62	13.91	56.85	-472.66	8.17	287.82	-640.72	-30.62	95.59	-380.66	123.62	1294.68	0.00	0.00	0.00	-239.92	120.80	1623.34	-232.19	-19.50	1605.62	-341.33	-41.19	1693.22	-348.23	104.20	1711.07	2015.29	1645.78	70.28	0.00	0.00	0.00	1417.54
5.52000	48.08	194.90	153.90	14.73	180.08	141.38	-201.44	144.11	48.54	-156.99	210.23	104.58	-430.68	6.74	49.29	-483.13	13.90	56.60	-472.66	8.17	287.82	-639.95	-30.37	96.50	-371.65	123.96	1295.40	0.00	0.00	0.00	-230.79	122.04	1621.90	-221.61	-18.09	1604.29	-331.83	-39.57	1691.92	-338.65	106.16	1709.57	2016.86	1647.04	70.01	0.00	0.00	0.00	1416.93
5.53000	66.89	196.49	164.22	29.69	181.54	148.10	-176.82	142.07	48.09	-135.58	208.37	105.87	-431.38	6.35	48.49	-482.86	14.20	56.32	-472.66	8.17	287.82	-639.14	-29.94	97.36	-362.62	124.30	1296.12	0.00	0.00	0.00	-221.00	123.66	1620.42	-211.20	-16.23	1602.94	-322.46	-37.96	1690.56	-329.05	108.42	1708.02	2016.04	1646.80	69.91	0.00	0.00	0.00	1417.48
5.54000	83.17	198.62	172.05	46.69	182.57	155.02	-155.09	137.98	48.44	-116.64	206.13	106.23	-429.14	6.49	48.45	-481.89	13.78	56.14	-472.66	8.17	287.82	-638.26	-29.84	98.39	-353.59	124.63	1296.85	0.00	0.00	0.00	-210.34	125.56	1618.83	-202.31	-14.56	1601.67	-313.05	-35.92	1689.25	-319.46	110.63	1706.41	2015.65	1645.30	70.52	0.00	0.00	0.00	1418.29
5.55000	96.81	201.27	176.40	61.00	184.53	158.69	-136.89	133.21	48.52	-101.04	203.60	105.50	-428.78	6.86	48.13	-482.86	14.03	55.70	-472.66	8.17	287.82	-637.29	-30.03	99.60	-344.54	124.96	1297.58	0.00	0.00	0.00	-201.26	127.36	1617.40	-192.71	-13.00	1600.31	-303.66	-33.85	1687.96	-309.87	112.20	1704.94	2015.50	1646.36	70.03	0.00	0.00	0.00	1418.39
5.56000	107.86	203.08	177.05	72.48	185.59	159.26	-123.11	128.68	47.85	-88.83	201.02	103.87	-430.12	6.33	47.17	-481.11	13.80	55.67	-472.66	8.17	287.82	-636.31	-30.11	100.76	-335.49	125.28	1298.31	0.00	0.00	0.00	-191.22	129.42	1615.82	-183.83	-11.17	1599.17	-294.25	-31.52	1686.71	-300.17	114.60	1703.44	2015.63	1646.92	69.84	0.00	0.00	0.00	1418.15
5.57000	117.09	203.76	173.87	81.82	185.40	156.50	-113.09	125.06	46.30	-79.75	198.04	101.67	-429.39	6.53	46.84	-480.79	12.70	56.78	-472.66	8.17	287.82	-635.22	-30.37	102.17	-326.42	125.59	1299.04	0.00	0.00	0.00	-181.55	131.41	1614.29	-173.35	-9.14	1597.92	-284.80	-29.28	1685.46	-290.41	116.94	1701.89	2015.47	1646.25	70.14	0.00	0.00	0.00	1418.39
5.58000	124.57	202.27	167.01	89.99	183.06	150.64	-107.78	121.97	46.20	-73.33	194.79	99.70	-427.81	6.63	46.60	-480.50	13.97	55.48	-472.66	8.17	287.82	-634.05	-30.44	103.59	-317.34	125.90	1299.77	0.00	0.00	0.00	-171.29	133.49	1612.83	-163.78	-7.06	1596.78	-275.33	-26.91	1684.23	-280.41	119.35	1700.34	2016.11	1646.44	70.25	0.00	0.00	0.00	1418.06
5.59000	134.04	198.94	156.15	104.17	178.90	144.79	-105.08	120.03	46.29	-69.27	192.60	99.12	-427.52	7.13	46.35	-480.04	13.56	54.95	-472.66	8.17	287.82	-632.70	-30.63	105.21	-308.25	126.20	1300.51	0.00	0.00	0.00	-161.12	135.65	1611.41	-154.44	-5.14	1595.74	-265.85	-24.03	1683.12	-270.21	122.48	1698.76	2015.74	1646.77	69.99	0.00	0.00	0.00	1418.35
5.60000	141.85	195.01	145.75	107.34	175.31	134.61	-102.15	117.97	46.67	-64.55	190.02	97.54	-426.95	6.70	45.80	-479.52	13.45	54.65	-472.66	8.17	287.82	-631.14	-31.15	107.31	-299.16	126.50	1301.25	0.00	0.00	0.00	-150.62	137.87	1609.96	-144.49	-3.06	1594.70	-256.28	-21.32	1682.06	-259.99	125.33	1697.30	2016.30	1647.01	70.06	0.00	0.00	0.00	1417.43
5.61000	149.81	191.04	135.60	114.14	171.07	126.66	-99.15	117.30	47.19	-58.91	188.57	96.60	-426.21	7.00	45.70	-478.66	13.08	54.28	-472.66	8.17	287.82	-629.50	-31.23	109.38	-290.05	126.79	1302.00	0.00	0.00	0.00	-140.90	140.27	1608.70	-134.87	-0.76	1593.72	-246.37	-18.68	1681.12	-249.75	128.23	1696.00	2016.54	1647.06	70.10	0.00	0.00	0.00	1416.79
5.62000	157.08	185.12	126.45	121.15	166.00	119.59	-96.34	117.17	48.17	-52.82	187.33	95.45	-427.72	6.93	44.78	-477.03	12.52	55.46	-472.66	8.17	287.82	-627.68	-31.21	111.68	-280.93	127.08	1302.74	0.00	0.00	0.00	-130.26	142.86	1607.51	-124.97	1.39	1593.04	-236.27	-15.77	1680.43	-239.42	131.09	1694.88	2017.03	1647.48	69.94	0.00	0.00	0.00	1418.59
5.63000	163.59	180.04	117.18	125.66	161.26	111.87	-93.98	117.80	48.92	-47.26	187.20	94.37	-425.95	6.54	44.66	-475.18	12.15	55.52	-472.66	8.17	287.82	-625.53	-30.97	114.15	-271.79	127.36	1303.49	0.00	0.00	0.00	-119.78	145.46	1606.52	-114.70	3.72	1592.30	-226.18	-12.88	1679.86	-228.94	134.19	1693.85	2015.79	1646.87	69.99	0.00	0.00	0.00	1417.81
5.64000	169.30	175.66	108.30	130.66	156.96	104.97	-92.08	117.74	50.03	-42.78	186.90	93.15	-426.08	6.71	44.19	-474.11	11.72	55.23	-472.66	8.17	287.82	-623.10	-31.03	117.07	-262.65	127.64	1304.23	0.00	0.00	0.00	-109.59	148.04	1605.63	-104.39	6.04	1591.79	-216.13	-9.55	1679.47	-218.57	136.90	1693.07	2015.71	1646.72	70.05	0.00	0.00	0.00	1417.67
5.65000	173.44	174.04	100.49	134.26	154.98	98.65	-90.22	117.69	50.90	-39.10	187.16	92.48	-424.32	7.10	44.33	-473.30	11.64	54.59	-472.66	8.17	287.82	-620.21	-31.66	120.55	-253.50	127.91	1304.98	0.00	0.00	0.00	-99.07	150.56	1604.94	-94.14	8.96	1591.49	-206.10	-6.51	1679.17	-207.98	140.16	1692.37	2016.32	1646.92	70.16	0.00	0.00	0.00	1417.10
5.66000	176.26	174.28	94.27	137.25	155.30	93.61	-88.68	117.67	51.56	-36.48	186.85	91.80	-424.83	6.82	43.61	-472.72	11.01	53.77	-472.66	8.17	287.82	-616.85	-32.34	124.38	-244.33	128.18	1305.73	0.00	0.00	0.00	-88.57	153.42	1604.30	-84.03	11.41	1591.29	-196.04	-3.31	1679.05	-197.34	143.48	1691.82	2016.39	1647.02	70.09	0.00	0.00	0.00	1417.48
5.67000	177.90	174.70	89.69	139.30	156.06	89.52	-87.54	117.41	52.11	-34.22	186.63	91.17	-426.15	6.90	42.85	-470.81	10.32	53.33	-472.66	8.17	287.82	-613.12	-32.98	128.57	-235.16	128.44	1306.48	0.00	0.00	0.00	-77.67	155.83	1603.84	-74.16	14.12	1591.20	-185.89	-0.24	1679.18	-186.70	146.53	1691.51	2016.33	1647.54	69.82	0.00	0.00	0.00	1417.67
5.68000	179.61	174.31	85.49	140.33	155.71	85.92	-86.85	117.99	52.45	-32.11	186.56	90.77	-424.03	6.84	42.94	-468.29	9.88	52.76	-472.66	8.17	287.82	-608.71	-33.34	133.12	-225.97	128.70	1307.23	0.00	0.00	0.00	-66.90	158.75	1603.55	-64.05	16.87	1591.35	-175.62	3.11	1679.52	-176.04	149.59	1691.40	2015.65	1646.37	70.11	0.00	0.00	0.00	1418.29
5.69000	181.45	173.50	81.30	142.05	154.60	82.65	-86.22	117.62	53.15	-30.12	186.69	90.57	-423.69	6.11	42.27	-466.84	9.52	51.87	-472.66	8.17	287.82	-603.51	-33.90	138.30	-216.77	128.95	1307.99	0.00	0.00	0.00	-56.18	161.50	1603.45	-53.06	19.28	1591.60	-165.29	6.12	1680.07	-165.45	153.06	1691.55	2015.40	1645.61	70.46	0.00	0.00	0.00	1417.84
5.70000	183.49	172.51	77.64	143.21	154.66	79.40	-85.66	117.27	53.63	-28.57	186.21	90.36	-423.35	6.13	41.96	-463.23	8.87	51.39	-472.66	8.17	287.82	-597.23	-35.19	144.41	-207.57	129.19	1308.74	0.00	0.00	0.00	-45.56	164.37	1603.49	-43.65	21.94	1592.11	-154.88	9.34	1680.90	-154.74	156.56	1691.96	2015.98	1646.80	70.13	0.00	0.00	0.00	1417.37
5.71000	187.37	171.86	76.59	143.23	154.79	76.85	-85.21	117.24	53.71	-27.42	185.76	90.25	-422.25	5.69	41.45	-460.33	8.41	51.18	-472.66	8.17	287.82	-590.11	-35.86	150.83	-198.35	129.43	1309.49	0.00	0.00	0.00	-35.90	166.85	1603.77	-33.15	24.79	1592.88	-144.55	12.51	1681.93	-144.11	159.41	1692.56	2016.57	1647.13	70.07	0.00	0.00	0.00	1418.60
5.72000	190.64	171.10	74.46	144.15	154.79	74.59	-84.63	117.61	53.68	-26.41	185.59	90.24	-420.97	5.26	41.06	-458.40	8.62	51.01	-472.66	8.17	287.82	-581.66	-37.32	158.22	-189.12	129.67	1310.24	0.00	0.00	0.00	-25.96	169.58	1604.27	-22.54	27.23	1593.76	-134.22	15.41	1683.18	-133.27	162.78	1693.29	2015.87	1646.13	70.29	0.00	0.00	0.00	1418.18
5.73000	188.40	170.28	71.18	144.33	154.29	72.78	-84.38	117.40	53.86	-25.54	184.97	90.21	-418.85	4.78	40.67	-453.99	8.07	51.46	-472.66	8.17	287.82	-571.97	-39.35	166.30	-179.88	129.90	1310.99	0.00	0.00	0.00	-14.91	171.84	1604.94	-12.71	29.60	1594.88	-123.76	18.56	1684.64	-122.49	165.77	1694.30	2016.05	1647.07	69.91	0.00	0.00	0.00	1417.50
5.74000	190.22	170.07	69.90	145.22	154.34	71.37	-84.08	117.42	54.06	-24.84	184.80	90.35	-417.40	4.21	40.07	-449.99	7.18	52.39	-472.66	8.17	287.82	-560.91	-41.41	174.94	-170.62	130.12	1311.75	0.00	0.00	0.00	-4.31	174.55	1605.86	-2.57	31.98	1596.19	-113.42	21.38	1686.22	-111.83	168.92	1695.44	2015.92	1646.86	69.94	0.00	0.00	0.00	1417.48
5.75000	190.00	169.51	68.45	145.30	154.20	70.23	-83.94	117.11	54.08	-24.34	184.50	90.35	-415.11	3.43	39.26	-445.93	6.00	53.72	-472.66	8.17	287.82	-548.69	-42.94	183.55	-161.36	130.34	1312.50	0.00	0.00	0.00	5.42	176.70	1606.93	7.44	34.21	1597.69	-103.23	24.09	1687.93	-101.40	171.82	1696.79	2016.16	1647.02	69.92	0.00	0.00	0.00	1418.03
5.76000	190.58	169.63	67.48	145.87	154.00	69.56	-83.72	117.31	54.08	-23.99	184.28	90.30	-411.14	2.41	38.30	-440.55	4.95	55.99	-472.66	8.17	287.82	-535.19	-44.56	192.49	-152.08	130.55	1313.25	0.00	0.00	0.00	16.50	178.95	1608.18	17.77	36.23	1599.21	-93.16	26.71	1689.70	-91.04	174.65	1698.22	2016.29	1646.73	70.09	0.00	0.00	0.00	1418.02
5.77000	191.78	169.40	66.98	145.56	153.87	68.87	-83.72	117.36	54.17	-23.78	184.15	90.38	-405.41	1.57	37.03	-432.26	3.52	59.70	-472.66	8.17	287.82	-520.64	-46.18	201.55	-142.80	130.76	1313.99	0.00	0.00	0.00	26.43	180.93	1609.59	26.61	38.36	1601.01	-83.38	28.98	1691.48	-80.88	177.04	1699.73	2016.49	1646.75	70.10	0.00	0.00	0.00	1418.17
5.78000	190.64	169.34	65.85	145.77	154.07	68.19	-83.61	116.90	54.40	-23.55	183.80	90.25	-400.17	0.11	35.16	-425.19	2.81	63.15	-472.66	8.17	287.82	-504.90	-47.90	210.57	-133.50	130.96	1314.74	0.00	0.00	0.00	37.06	182.77	1611.08	37.47	40.07	1602.77	-73.76	31.01	1693.27	-70.89	179.32	1701.31	2010.51	1646.81	52.31	0.00	0.00	0.00	1418.27
5.79000	190.39	169.36	65.00	145.54	154.02	67.63	-83.58	117.22	54.42	-23.37	183.93	90.34	-393.47	-1.39	33.59	-418.91	1.43	66.70	-472.66	8.17	287.82	-488.50	-49.25	218.87	-124.19	131.16	1315.49	0.00	0.00	0.00	46.47	184.24	1612.72	47.16	41.97	1604.59	-64.27	33.18	1695.04	-61.03	181.57	1702.87	2014.47	1647.11	64.41	0.00	0.00	0.00	1417.65
5.80000	191.75	169.38	64.84	145.02	154.20	66.89	-83.62	117.25	54.55	-23.10	183.94	90.36	-387.18	-2.58	31.69	-408.73	0.60	71.16	-472.66	8.17	287.82	-471.73	-50.82	226.72	-114.87	131.35	1316.23	0.00	0.00	0.00	56.23	185.60	1614.31	55.14	43.36	1606.37	-54.85	35.12	1696.76	-51.24	183.67	1704.42	2016.34	1647.51	69.81	0.00	0.00	0.00	1417.73
5.81000	191.50	169.36	63.99	146.01	154.04	66.85	-83.46	117.32	54.74	-22.79	184.29	90.58	-377.31	-6.14	32.53	-395.24	-1.03	76.17	-472.66	8.17	287.82	-455.35	-51.84	233.53	-105.54	131.54	1316.97	0.00	0.00	0.00	65.64	186.99	1615.84	64.65	44.66	1607.96	-45.46	36.95	1698.44	-41.54	185.42	1706.01	2016.17	1646.42	70.34	0.00	0.00	0.00	1417.83
5.82000	191.64	169.23	63.38	145.31	154.00	66.26	-83.47	117.53	54.78	-22.58	184.06	90.51	-362.93	-9.17	38.61	-380.39	-3.21	82.34	-472.66	8.17	287.82	-438.85	-53.28	240.74	-96.19	131.72	1317.71	0.00	0.00	0.00	75.32	188.30	1617.31	74.20	45.98	1609.44	-36.14	38.44	1700.09	-32.04	187.01	1707.64	2016.30	1647.07	69.99	0.00	0.00	0.00	1417.92
5.83000	190.85	169.39	62.77	145.84	153.89	66.19	-83.48	117.34	55.04	-22.36	183.99	90.59	-342.86	-11.99	46.01	-361.88	-5.54	89.18	-472.65	8.17	287.82	-421.63	-53.32	246.98	-86.84	131.90	1318.45	0.00	0.00	0.00	84.66	189.34	1618.82	83.25	47.15	1610.98	-26.85	39.62	1701.65	-22.55	188.41	1709.20	2015.98	1647.40	69.72	0.00	0.00	0.00	1418.07
5.84000	190.90	169.48	62.38	145.40	153.90	65.76	-83.32	116.77	55.48	-22.14	184.06	90.64	-320.19	-14.50	53.25	-341.21	-6.39	95.98	-455.98	6.79	290.62	-403.39	-53.25	252.32	-77.47	132.07	1319.19	0.00	0.00	0.00	93.63	190.12	1620.24	91.81	48.01	1612.46	-17.59	40.82	1703.22	-13.12	189.11	1710.83	2015.93	1646.02	70.38	0.00	0.00	0.00	1417.37
5.85000	190.13	169.50	61.69	146.19	154.07	65.73	-83.13	116.71	55.68	-21.91	184.22	90.80	-296.52	-16.78	59.59	-317.72	-7.97	101.95	-438.37	6.93	293.05	-383.95	-53.44	256.84	-68.09	132.24	1319.92	0.00	0.00	0.00	102.60	190.85	1621.72	102.05	48.81	1613.69	-8.29	41.95	1704.76	-3.67	189.91	1712.48	2016.64	1647.65	69.78	0.00	0.00	0.00	1417.96
5.86000	192.07	169.62	61.93	146.24	153.96	65.58	-82.74	117.00	55.69	-21.82	183.88	90.80	-271.74	-18.89	65.30	-295.47	-9.12	106.80	-420.04	7.50	294.48	-364.05	-53.37	260.11	-58.70	132.40	1320.65	0.00	0.00	0.00	112.29	191.49	1623.07	109.27	49.56	1615.19	0.98	42.74	1706.29	5.83	190.79	1714.05	2015.97	1647.25	69.84	0.00	0.00	0.00	1419.76
5.87000	191.19	169.42	61.36	146.52	153.91	65.46	-82.86	116.68	55.95	-21.66	184.03	90.97	-245.90	-20.81	70.04	-271.75	-10.93	110.33	-401.46	7.99	294.37	-343.97	-53.46	262.12	-49.30	132.56	1321.38	0.00	0.00	0.00	120.80	192.23	1624.57	118.46	50.19	1616.56	10.12	43.44	1707.81	15.23	191.05	1715.73	2016.02	1647.15	69.79	0.00	0.00	0.00	1418.21
5.88000	190.52	169.70	60.80	146.76	153.91	65.40	-82.81	116.52	56.20	-21.47	184.15	91.19	-220.15	-23.39	73.33	-248.03	-12.68	112.75	-382.26	7.26	292.38	-323.65	-53.64	262.87	-39.89	132.71	1322.10	0.00	0.00	0.00	129.86	192.66	1626.01	127.50	50.90	1617.95	19.14	43.92	1709.26	24.47	191.78	1717.30	2015.51	1647.11	69.79	0.00	0.00	0.00	1418.37
5.89000	191.55	169.76	60.91	145.80	153.97	64.89	-82.83	117.47	55.89	-21.31	184.19	91.40	-194.36	-25.10	75.63	-221.23	-14.59	114.37	-361.62	10.06	290.95	-302.85	-53.86	262.21	-30.46	132.85	1322.82	0.00	0.00	0.00	139.12	193.08	1627.49	137.21	51.62	1619.18	28.03	44.32	1710.68	33.53	192.11	1718.90	2015.02	1647.11	69.79	0.00	0.00	0.00	1417.60
5.90000	191.37	169.87	60.60	146.30	154.13	64.84	-82.99	117.43	56.10	-21.24	184.06	91.48	-168.41	-27.23	76.54	-195.01	-16.68	114.63	-341.01	10.28	287.35	-281.62	-54.43	260.49	-21.03	133.00	1323.54	0.00	0.00	0.00	147.84	193.36	1628.97	145.59	51.57	1620.51	36.71	44.73	1712.08	42.39	192.71	1720.48	2015.73	1647.16	69.85	0.00	0.00	0.00	1417.70
5.91000	190.65	169.85	60.20	146.27	154.10	64.76	-82.79	117.69	56.14	-21.13	183.99	91.56	-141.43	-28.86	76.62	-169.43	-18.05	113.94	-319.63	10.01	282.55	-259.44	-54.56	257.42	-11.58	133.13	1324.25	0.00	0.00	0.00	156.69	193.63	1630.47	153.95	51.83	1621.90	45.13	44.89	1713.40	51.10	192.79	1722.04	2015.41	1646.70	70.02	0.00	0.00	0.00	1417.01
5.92000	192.64	170.25	60.58	146.92	154.21	64.75	-82.52	117.40	56.58	-21.05	183.91	91.65	-115.28	-30.40	75.36	-144.37	-18.73	112.32	-297.74	9.97	276.95	-236.94	-55.41	253.58	-2.12	133.26	1324.96	0.00	0.00	0.00	165.50	193.73	1631.97	161.73	51.90	1623.18	53.41	44.89	1714.62	59.56	192.99	1723.54	2015.69	1646.05	70.36	0.00	0.00	0.00	1417.58
5.93000	191.00	170.57	59.86	146.33	154.47	64.33	-82.22	117.48	56.86	-21.05	184.06	91.79	-86.45	-31.23	74.30	-117.51	-19.03	110.29	-275.04	10.73	270.86	-214.25	-56.10	248.84	7.35	133.39	1325.67	0.00	0.00	0.00	173.92	193.33	1633.50	170.62	51.92	1624.40	61.58	44.82	1715.76	67.96	193.03	1724.94	2015.85	1646.45	70.13	0.00	0.00	0.00	1417.78
5.94000	190.25	170.62	59.41	146.63	154.76	64.30	-82.00	117.47	57.13	-20.98	184.18	91.90	-57.53	-30.35	72.96	-90.14	-19.44	107.71	-252.37	9.64	263.00	-191.03	-56.65	243.09	16.83	133.51	1326.37	0.00	0.00	0.00	181.80	193.32	1634.99	179.10	52.24	1625.61	69.60	45.10	1716.92	76.17	192.72	1726.36	2012.16	1649.15	51.58	0.00	0.00	0.00	1417.46
5.95000	191.35	170.74	59.73	146.44	154.96	64.14	-81.89	117.48	57.29	-20.93	183.85	91.80	-26.39	-30.57	71.72	-60.77	-19.39	105.52	-229.42	8.46	254.39	-167.07	-57.18	236.55	26.33	133.62	1327.07	0.00	0.00	0.00	189.80	193.35	1636.26	186.41	52.15	1626.73	77.56	45.01	1717.89	84.23	192.74	1727.65	2014.20	1646.71	64.38	0.00	0.00	0.00	1417.92
5.96000	190.91	170.77	59.40	146.34	154.96	64.01	-81.85	117.50	57.35	-20.88	184.08	92.02	2.63	-30.12	70.03	-30.96	-20.32	102.45	-206.23	6.84	244.51	-142.46	-57.84	229.46	35.84	133.73	1327.76	0.00	0.00	0.00	197.96	193.48	1637.62	194.44	51.91	1627.67	85.46	45.12	1718.74	92.17	192.69	1728.81	2015.94	1646.56	70.05	0.00	0.00	0.00	1418.09
5.97000	192.03	171.00	59.70	147.52	155.03	64.40	-81.89	117.52	57.34	-20.88	183.92	92.00	35.23	-30.23	69.56	0.39	-20.29	100.59	-182.87	5.10	233.55	-117.49	-58.13	221.60	45.36	133.84	1328.45	0.00	0.00	0.00	206.26	193.40	1638.81	202.42	51.82	1628.60	93.31	45.07	1719.48	100.06	192.64	1729.81	2016.22	1646.37	70.32	0.00	0.00	0.00	1417.82
5.98000	191.95	170.80	59.76	146.46	155.15	64.11	-81.97	117.54	57.29	-20.79	184.12	92.14	68.83	-30.40	69.32	28.86	-20.42	97.75	-158.82	3.62	221.90	-92.51	-58.44	213.40	54.89	133.94	1329.13	0.00	0.00	0.00	214.10	193.07	1639.90	210.18	51.72	1629.47	101.04	44.64	1720.01	107.96	192.24	1730.72	2015.79	1646.48	70.11	0.00	0.00	0.00	1417.53
5.99000	192.00	170.92	59.78	147.13	155.05	64.34	-82.07	117.55	57.22	-20.77	184.12	92.21	98.44	-32.21	67.62	60.42	-19.65	95.96	-133.75	1.17	209.26	-66.98	-58.13	204.57	64.43	134.03	1329.80	0.00	0.00	0.00	222.40	192.97	1640.80	218.64	51.58	1630.09	108.70	44.28	1720.43	115.80	192.28	1731.44	2015.94	1646.98	69.91	0.00	0.00	0.00	1417.73
6.00000	189.93	170.67	59.24	146.40	154.91	64.32	-82.18	117.55	57.15	-20.82	184.18	92.25	130.58	-32.98	67.45	91.68	-20.36	93.91	-107.93	1.02	197.17	-40.96	-58.75	195.98	73.98	134.12	1330.47	0.00	0.00	0.00	230.70	192.66	1641.60	225.51	51.33	1630.67	116.48	44.07	1720.71	123.74	191.44	1732.12	2016.00	1646.67	70.20	0.00	0.00	0.00	1418.16
6.01000	192.87	170.56	60.47	147.46	154.77	64.73	-82.28	117.54	57.11	-20.76	184.12	92.30	163.93	-33.14	68.22	123.80	-21.07	92.28	-81.36	2.34	185.44	-14.16	-58.95	187.05	83.55	134.21	1331.14	0.00	0.00	0.00	237.79	192.40	1642.37	233.20	51.19	1631.09	124.28	44.01	1720.87	131.50	191.20	1732.55	2016.52	1647.29	69.90	0.00	0.00	0.00	1418.01
6.02000	191.87	170.66	60.10	146.61	153.65	65.34	-82.34	117.50	57.13	-20.70	183.97	92.23	196.16	-34.22	68.55	155.42	-22.47	90.39	-51.47	2.81	171.52	12.78	-59.12	178.19	93.13	134.29	1331.80	0.00	0.00	0.00	245.99	192.07	1642.91	241.73	50.56	1631.39	131.96	43.26	1720.76	139.34	190.49	1732.86	2016.16	1646.99	69.92	0.00	0.00	0.00	1418.55
6.03000	193.63	170.78	60.70	148.06	153.42	66.52	-82.51	117.38	57.22	-20.76	183.85	92.26	229.00	-34.82	69.74	186.60	-23.39	88.97	-33.82	2.29	162.82	40.01	-59.60	169.71	102.72	134.36	1332.45	0.00	0.00	0.00	253.85	191.95	1643.37	249.82	50.33	1631.47	139.84	42.87	1720.59	147.23	189.98	1733.01	2015.82	1646.89	69.93	0.00	0.00	0.00	1418.12
6.04000	204.95	166.15	67.71	149.52	153.42	67.11	-82.38	117.60	57.15	-20.67	183.83	92.25	260.76	-35.26	71.38	218.64	-23.69	88.45	-18.09	1.62	155.68	67.62	-60.03	161.47	112.32	134.43	1333.10	0.00	0.00	0.00	262.02	191.73	1643.54	257.86	50.15	1631.59	147.76	42.35	1720.27	155.10	189.78	1732.92	2016.13	1647.20	69.85	0.00	0.00	0.00	1418.68
6.05000	199.33	167.01	66.59	148.02	153.70	66.71	-82.41	117.18	57.29	-20.61	183.71	92.25	290.76	-35.84	73.14	246.96	-24.36	87.82	6.05	1.63	146.40	95.92	-60.67	153.67	121.94	134.50	1333.74	0.00	0.00	0.00	270.48	191.09	1643.69	264.81	49.62	1631.58	155.63	41.96	1719.87	163.06	189.24	1732.76	2016.15	1646.57	70.11	0.00	0.00	0.00	1418.45
6.06000	201.01	166.54	66.96	148.64	154.33	67.11	-82.36	117.42	57.25	-20.64	183.75	92.31	312.36	-36.16	74.19	265.23	-25.53	85.55	48.90	3.14	131.33	124.57	-60.88	146.03	131.57	134.56	1334.37	0.00	0.00	0.00	278.11	190.51	1643.76	273.71	49.14	1631.32	163.46	41.47	1719.33	171.03	188.44	1732.48	2016.61	1646.83	70.01	0.00	0.00	0.00	1417.87
6.07000	202.94	167.50	67.42	149.04	154.63	66.84	-82.41	117.17	57.43	-20.52	183.81	92.34	340.85	-36.62	77.40	302.57	-26.06	88.00	90.03	5.68	116.99	152.91	-61.25	139.04	141.21	134.61	1335.00	0.00	0.00	0.00	285.96	190.37	1643.67	281.38	48.60	1631.14	171.23	40.71	1718.68	179.00	188.12	1732.03	2015.91	1646.94	69.77	0.00	0.00	0.00	1418.58
6.08000	207.57	168.71	69.41	146.72	155.44	64.72	-82.35	117.85	57.07	-20.51	183.76	92.41	377.61	-36.71	83.11	333.73	-26.13	90.30	119.06	5.66	107.27	181.53	-61.63	132.65	150.86	134.66	1335.62	0.00	0.00	0.00	295.01	189.40	1643.47	290.16	48.00	1630.73	179.03	40.11	1718.00	186.98	187.27	1731.55	2015.49	1646.19	70.09	0.00	0.00	0.00	1417.97
6.09000	193.84	170.95	61.47	146.50	155.72	64.44	-82.44	116.80	57.58	-20.34	183.50	92.39	410.75	-36.38	89.04	365.70	-26.13	93.61	150.85	6.41	95.39	210.25	-62.11	127.10	160.52	134.71	1336.23	0.00	0.00	0.00	303.83	188.67	1643.13	297.38	47.42	1630.38	186.90	39.47	1717.24	194.93	186.64	1730.91	2015.14	1646.06	70.23	0.00	0.00	0.00	1419.25
6.10000	194.05	171.42	61.32	146.98	155.80	64.55	-82.37	117.04	57.58	-20.24	183.85	92.65	441.67	-36.59	95.18	397.15	-26.40	97.76	181.04	7.39	84.76	239.22	-62.33	122.34	170.20	134.74	1336.84	0.00	0.00	0.00	312.03	188.13	1642.73	306.63	46.49	1629.77	194.88	38.54	1716.30	202.97	185.69	1730.19	2016.06	1646.98	69.92	0.00	0.00	0.00	1418.97
6.11000	193.13	171.30	61.10	146.58	155.92	64.38	-82.32	117.08	57.62	-20.04	183.41	92.66	473.11	-36.75	102.65	425.95	-26.44	102.58	209.66	8.57	75.31	267.62	-62.84	118.75	179.89	134.78	1337.44	0.00	0.00	0.00	320.02	187.39	1642.25	314.36	45.56	1629.19	202.92	37.55	1715.34	211.03	184.70	1729.41	2016.71	1647.30	69.95	0.00	0.00	0.00	1417.49
6.12000	192.17	171.74	60.60	146.96	156.01	64.41	-82.22	116.54	58.02	-19.76	183.03	92.66	503.05	-35.26	111.85	455.33	-26.09	108.65	236.74	9.95	66.98	295.74	-63.29	116.11	189.59	134.81	1338.03	0.00	0.00	0.00	328.69	186.69	1641.67	322.79	44.52	1628.56	211.21	36.92	1714.35	219.16	183.56	1728.58	2015.28	1646.48	69.99	0.00	0.00	0.00	1418.57
6.13000	193.34	171.71	60.92	146.45	156.16	64.10	-82.08	116.75	58.05	-19.46	183.04	92.94	532.38	-33.87	121.95	482.43	-25.42	115.76	262.34	11.50	59.72	323.48	-63.98	114.78	199.30	134.83	1338.61	0.00	0.00	0.00	336.65	185.62	1641.05	331.29	43.54	1627.68	219.46	35.75	1713.15	227.32	182.70	1727.61	2015.15	1647.50	69.48	0.00	0.00	0.00	1417.85
6.14000	192.81	171.75	60.44	146.59	156.18	63.92	-81.94	116.60	58.46	-19.02	183.18	93.30	559.15	-32.05	133.23	509.47	-24.47	124.14	286.48	13.18	53.46	350.38	-64.51	114.52	209.03	134.85	1339.18	0.00	0.00	0.00	345.25	184.64	1640.42	339.88	42.52	1626.79	227.73	34.35	1711.91	235.62	181.56	1726.63	2012.47	1650.98	51.04	0.00	0.00	0.00	1417.51
6.15000	193.09	172.11	60.15	146.73	155.93	63.81	-81.76	116.78	58.68	-18.62	183.09	93.68	586.98	-31.16	143.67	535.96	-23.41	133.40	309.21	14.99	48.15	376.26	-65.17	115.43	218.77	134.87	1339.75	0.00	0.00	0.00	353.90	183.54	1639.70	347.97	41.39	1626.01	236.21	33.06	1710.65	244.05	180.36	1725.61	2015.25	1648.06	64.13	0.00	0.00	0.00	1416.68
6.16000	192.73	172.19	59.62	146.77	155.96	63.58	-81.56	116.77	59.18	-18.19	182.56	93.89	610.55	-30.62	154.51	561.65	-22.22	142.87	330.57	16.91	43.72	400.75	-65.27	117.03	228.52	134.88	1340.31	0.00	0.00	0.00	362.38	182.64	1638.86	357.07	40.06	1624.94	244.86	31.82	1709.33	252.59	178.79	1724.62	2015.90	1646.31	70.13	0.00	0.00	0.00	1417.70
6.17000	193.25	172.15	59.55	147.36	156.25	63.30	-81.31	116.81	59.66	-17.65	182.39	94.37	632.21	-29.19	165.50	586.36	-21.76	153.06	350.59	18.90	40.12	424.24	-64.94	119.18	238.29	134.88	1340.85	0.00	0.00	0.00	371.56	181.44	1638.06	366.46	38.92	1623.81	253.65	30.39	1707.96	261.31	177.58	1723.48	2015.84	1646.93	69.93	0.00	0.00	0.00	1418.36
6.18000	192.70	172.39	58.76	147.18	156.26	62.96	-81.06	116.60	60.37	-17.05	182.24	94.87	651.97	-27.76	175.98	610.38	-20.31	161.71	369.31	20.95	37.29	446.12	-64.12	121.41	248.06	134.88	1341.39	0.00	0.00	0.00	380.28	179.95	1637.23	376.04	37.75	1622.78	262.58	28.99	1706.56	270.19	176.21	1722.32	2015.60	1645.72	70.30	0.00	0.00	0.00	1417.47
6.19000	193.04	172.42	58.46	147.68	156.36	62.74	-80.71	116.98	60.92	-16.36	182.21	95.49	669.93	-27.30	185.28	627.57	-20.16	166.93	386.77	23.04	35.17	466.42	-62.38	123.07	257.85	134.88	1341.92	0.00	0.00	0.00	389.82	178.38	1636.31	385.10	36.02	1621.64	271.68	27.40	1705.17	279.26	174.89	1721.10	2015.85	1646.17	70.23	0.00	0.00	0.00	1417.88
6.20000	192.48	172.60	57.64	148.51	156.31	62.70	-80.38	116.93	61.63	-15.63	182.32	96.28	685.80	-27.48	192.99	643.36	-20.04	174.11	403.02	25.14	33.69	484.81	-60.38	124.07	267.65	134.87	1342.44	0.00	0.00	0.00	399.03	177.20	1635.27	393.23	34.20	1620.66	280.77	25.47	1703.74	288.45	173.24	1719.84	2015.79	1646.73	69.95	0.00	0.00	0.00	1418.41
6.21000	193.22	172.76	57.33	148.62	156.33	62.28	-80.11	117.01	62.31	-14.91	182.02	96.94	699.43	-27.37	198.44	657.30	-19.42	178.72	418.09	27.23	32.81	500.36	-58.24	124.34	277.47	134.85	1342.95	0.00	0.00	0.00	408.26	175.48	1634.21	403.43	32.85	1619.50	290.08	24.11	1702.37	297.85	171.28	1718.55	2015.34	1647.16	69.63	0.00	0.00	0.00	1417.67
6.22000	193.77	172.92	56.94	149.41	156.42	62.19	-79.84	116.48	63.32	-14.08	182.07	97.82	711.00	-26.80	200.84	669.54	-18.28	179.94	432.01	29.30	32.45	513.42	-55.35	123.46	287.29	134.83	1343.46	0.00	0.00	0.00	417.53	173.58	1633.10	412.96	31.14	1618.33	299.32	22.13	1700.90	307.40	169.54	1717.15	2015.46	1646.69	69.94	0.00	0.00	0.00	1417.70
6.23000	195.26	173.15	56.73	149.41	156.55	61.80	-79.44	116.66	64.07	-13.20	182.44	98.94	721.65	-26.56	199.58	680.10	-17.50	179.01	444.83	31.31	32.57	523.66	-52.83	122.23	297.13	134.81	1343.95	0.00	0.00	0.00	427.51	171.82	1631.84	423.03	29.15	1617.05	308.79	20.26	1699.44	316.93	167.55	1715.78	2015.86	1646.51	70.13	0.00	0.00	0.00	1417.76
6.24000	194.49	173.12	55.81	149.52	156.71	61.34	-79.18	116.03	65.60	-12.22	182.39	100.10	731.20	-25.39	196.05	689.33	-15.80	176.13	456.59	33.26	33.10	531.94	-50.06	120.44	306.99	134.78	1344.43	0.00	0.00	0.00	437.67	169.74	1630.57	432.39	27.18	1615.75	318.43	18.34	1697.94	326.57	165.40	1714.35	2016.20	1647.27	69.90	0.00	0.00	0.00	1418.43
6.25000	194.95	173.30	55.26	150.49	156.86	61.11	-78.40	116.12	67.43	-11.13	182.18	101.29	739.28	-23.69	191.58	697.19	-14.43	172.39	467.33	35.11	33.98	538.95	-46.42	117.87	316.85	134.74	1344.90	0.00	0.00	0.00	447.91	167.71	1629.18	441.59	25.03	1614.29	328.40	16.28	1696.39	336.36	163.21	1712.86	2016.39	1647.19	69.94	0.00	0.00	0.00	1418.44
6.26000	195.78	173.55	54.73	150.93	156.98	60.78	-77.60	115.70	69.98	-9.82	182.02	102.81	745.63	-21.65	186.98	703.55	-12.12	168.13	477.08	36.84	35.15	544.52	-42.74	114.76	326.73	134.70	1345.36	0.00	0.00	0.00	457.51	165.76	1627.75	452.33	23.10	1612.60	338.46	13.85	1694.70	346.30	160.86	1711.33	2012.74	1651.22	50.95	0.00	0.00	0.00	1417.96
6.27000	196.16	173.54	54.16	151.88	157.23	60.36	-76.75	117.09	71.48	-8.34	181.98	104.60	750.76	-20.50	181.96	708.41	-10.03	163.59	485.88	38.44	36.56	548.82	-38.68	111.08	336.62	134.66	1345.81	0.00	0.00	0.00	467.66	163.58	1626.11	462.39	20.45	1610.93	348.70	11.77	1693.01	356.26	158.60	1709.73	2014.61	1647.80	64.01	0.00	0.00	0.00	1418.31
6.28000	196.57	174.04	53.37	152.49	157.79	59.81	-75.69	116.82	75.05	-6.73	181.91	106.53	754.53	-18.13	177.08	712.16	-7.08	159.10	493.78	39.88	38.14	552.32	-34.67	107.19	346.52	134.61	1346.25	0.00	0.00	0.00	477.68	161.07	1624.45	472.68	18.43	1609.13	359.20	9.55	1691.25	366.45	156.18	1708.09	2016.08	1647.52	69.72	0.00	0.00	0.00	1417.80
6.29000	196.72	173.97	52.66	153.50	158.16	59.38	-74.22	117.10	78.65	-4.94	181.89	108.68	757.54	-15.33	171.83	714.82	-3.34	154.50	500.81	41.14	39.84	554.85	-30.80	103.22	356.44	134.56	1346.68	0.00	0.00	0.00	487.59	158.71	1622.71	483.09	16.07	1607.09	369.67	7.11	1689.43	376.75	153.68	1706.43	2016.46	1647.09	70.03	0.00	0.00	0.00	1417.72
6.30000	198.17	174.47	52.27	154.95	158.64	58.97	-72.75	117.74	83.03	-2.92	182.24	111.23	760.09	-10.86	165.96	717.87	1.46	149.28	507.01	42.20	41.59	557.35	-27.70	100.54	366.37	134.50	1347.09	0.00	0.00	0.00	498.05	156.57	1620.75	493.43	13.77	1605.09	380.25	4.55	1687.57	387.21	151.04	1704.75	2016.64	1647.60	69.92	0.00	0.00	0.00	1418.17
6.31000	198.88	174.45	52.11	155.65	159.26	58.36	-70.62	117.75	87.85	-0.56	182.58	114.07	765.82	-4.89	160.13	724.25	7.02	145.88	512.42	43.03	43.35	561.14	-25.91	99.49	376.31	134.43	1347.50	0.00	0.00	0.00	508.04	154.25	1618.77	503.81	11.16	1602.93	390.94	1.79	1685.73	397.64	148.56	1703.04	2015.80	1646.72	70.32	0.00	0.00	0.00	1418.34
6.32000	199.63	175.02	51.50	157.50	160.22	57.97	-68.53	117.62	93.13	2.20	183.65	117.51	772.38	0.17	153.44	729.85	12.03	139.18	517.08	43.62	45.03	566.85	-24.94	98.40	386.27	134.36	1347.89	0.00	0.00	0.00	518.96	151.82	1616.84	514.34	8.79	1600.83	401.91	-0.98	1684.06	408.44	146.08	1701.49	2015.40	1646.74	69.97	0.00	0.00	0.00	1418.10
6.33000	199.00	175.03	51.03	157.85	160.97	56.98	-65.83	118.80	99.62	5.53	184.70	121.45	780.71	4.57	146.51	734.94	15.14	132.29	521.03	43.94	46.60	572.94	-24.55	96.76	396.24	134.29	1348.27	0.00	0.00	0.00	529.83	149.45	1615.13	525.40	6.49	1599.08	413.17	-3.43	1682.78	419.42	143.63	1700.26	2016.18	1647.37	69.83	0.00	0.00	0.00	1418.42
6.34000	200.47	175.30	50.98	160.43	162.04	56.48	-62.24	120.12	107.45	9.60	186.30	126.21	785.59	8.09	137.66	740.20	19.03	125.32	524.30	43.98	47.99	577.89	-24.86	95.04	406.22	134.21	1348.64	0.00	0.00	0.00	540.44	147.12	1613.44	535.26	4.02	1597.24	424.49	-5.84	1681.67	430.49	141.19	1699.17	2016.24	1647.75	69.64	0.00	0.00	0.00	1418.19
6.35000	201.23	175.83	50.58	162.38	163.15	55.44	-57.61	121.08	116.15	14.48	187.61	131.30	789.97	9.64	129.49	745.33	20.81	119.19	526.94	43.70	49.13	581.63	-25.23	93.81	416.22	134.13	1349.00	0.00	0.00	0.00	550.25	144.88	1611.86	546.09	1.66	1595.66	435.67	-8.59	1680.63	441.58	138.53	1698.13	2015.81	1647.09	70.11	0.00	0.00	0.00	1417.40
6.36000	201.89	176.27	50.21	163.29	164.40	54.10	-52.10	123.89	126.72	20.33	189.60	137.50	795.11	10.61	122.83	748.23	22.00	113.46	528.98	43.09	49.98	585.05	-24.92	92.75	426.22	134.04	1349.35	0.00	0.00	0.00	561.00	142.38	1610.43	557.19	-0.85	1594.28	446.87	-11.44	1679.75	452.60	136.23	1697.24	2015.89	1646.71	70.40	0.00	0.00	0.00	1418.19
6.37000	202.25	176.40	49.82	166.63	166.03	53.05	-44.99	126.85	138.69	27.47	193.01	145.07	799.12	10.37	116.16	750.18	21.98	107.77	530.47	42.13	50.46	588.10	-24.80	91.60	436.24	133.95	1349.68	0.00	0.00	0.00	571.55	140.16	1609.29	567.75	-3.22	1593.00	458.31	-14.08	1679.13	463.50	133.85	1696.63	2016.49	1645.78	71.06	0.00	0.00	0.00	1418.45
6.38000	203.26	177.22	49.46	169.72	169.44	50.91	-36.17	129.93	152.41	36.05	197.00	153.89	802.31	10.04	109.68	753.07	22.08	102.69	532.43	39.27	50.44	590.70	-25.67	90.54	446.28	133.85	1350.00	0.00	0.00	0.00	582.10	137.87	1608.33	578.95	-5.09	1591.98	469.71	-16.73	1678.76	474.38	131.29	1696.22	2016.48	1645.96	70.54	0.00	0.00	0.00	1418.69
6.39000	203.79	178.01	48.76	170.96	167.88	53.62	-25.45	132.00	166.97	46.15	201.06	163.57	804.91	9.85	103.37	755.81	21.87	97.95	534.41	36.55	50.45	593.30	-26.22	89.19	456.33	133.75	1350.30	0.00	0.00	0.00	592.08	135.82	1607.60	589.12	-7.42	1591.30	481.04	-19.40	1678.57	485.14	128.59	1696.03	2016.05	1647.35	69.73	0.00	0.00	0.00	1419.09
6.40000	205.57	179.03	48.13	176.36	168.85	54.83	-12.17	134.32	182.66	58.11	204.81	173.67	807.44	9.47	98.22	758.11	21.43	94.02	535.51	36.97	51.54	595.14	-26.79	88.23	466.39	133.64	1350.60	0.00	0.00	0.00	602.62	133.84	1607.11	599.93	-9.67	1590.82	492.38	-21.82	1678.55	495.78	126.12	1696.07	2015.94	1646.93	69.82	0.00	0.00	0.00	1419.07
6.41000	207.17	180.26	46.92	181.11	170.09	56.41	4.07	136.00	199.47	72.14	207.29	183.74	809.13	9.03	93.99	759.73	20.96	90.81	536.22	36.73	52.01	596.55	-27.18	87.54	476.46	133.53	1350.88	0.00	0.00	0.00	612.74	131.52	1606.91	610.62	-11.59	1590.50	503.68	-24.18	1678.68	506.26	123.72	1696.24	2016.71	1647.25	70.14	0.00	0.00	0.00	1418.46
6.42000	211.42	181.89	45.89	187.03	171.38	59.36	22.66	138.74	216.78	88.21	210.09	194.49	810.81	9.17	90.34	761.51	20.49	88.19	537.14	35.49	52.03	597.71	-27.60	87.11	486.55	133.41	1351.14	0.00	0.00	0.00	622.78	129.78	1606.88	621.99	-13.26	1590.29	514.91	-26.74	1678.89	516.68	121.17	1696.55	2015.97	1646.49	70.18	0.00	0.00	0.00	1417.73
6.43000	216.59	183.08	44.29	197.48	172.69	64.71	43.47	141.09	234.08	105.71	212.07	205.10	811.95	9.74	88.24	761.17	20.89	86.04	537.73	34.64	51.92	598.61	-27.31	86.80	496.65	133.29	1351.40	0.00	0.00	0.00	632.77	128.07	1607.08	633.08	-14.93	1590.37	526.00	-29.14	1679.10	526.88	119.22	1696.94	2015.94	1646.96	70.20	0.00	0.00	0.00	1417.78
6.44000	223.63	185.29	41.77	205.24	174.52	70.09	66.30	143.45	251.25	124.64	213.38	215.81	812.83	10.64	86.19	762.57	21.07	84.56	537.85	36.02	52.49	599.30	-26.93	86.76	506.77	133.16	1351.63	0.00	0.00	0.00	642.38	126.72	1607.35	642.54	-16.49	1590.70	536.89	-31.30	1679.42	537.03	116.78	1697.49	2016.10	1646.80	69.93	0.00	0.00	0.00	1418.19
6.45000	229.14	187.26	39.88	216.62	175.63	76.16	90.52	146.89	267.15	144.54	214.45	226.08	812.92	11.28	84.31	762.67	21.74	83.22	537.90	35.60	52.48	599.98	-26.61	86.76	516.89	133.03	1351.86	0.00	0.00	0.00	651.99	124.83	1607.97	654.38	-18.00	1590.84	547.37	-33.83	1679.69	546.98	114.85	1698.03	2015.32	1646.47	70.25	0.00	0.00	0.00	1418.45
6.46000	242.64	190.44	41.89	228.72	177.46	82.06	112.44	148.80	278.92	165.00	214.98	235.42	813.73	11.66	83.08	762.96	21.96	82.17	538.21	36.32	52.74	600.60	-26.43	86.88	527.03	132.90	1352.07	0.00	0.00	0.00	662.06	123.37	1608.57	663.92	-19.71	1591.23	557.94	-35.93	1680.10	557.05	112.60	1698.77	2015.31	1646.40	70.37	0.00	0.00	0.00	1418.68
6.47000	259.80	195.19	51.01	249.07	181.22	91.09	132.66	148.67	287.81	184.48	215.60	244.72	813.97	12.43	82.27	763.51	22.31	81.34	538.41	36.55	52.89	601.14	-25.87	86.75	537.19	132.76	1352.26	0.00	0.00	0.00	671.74	121.98	1609.34	674.14	-21.12	1591.73	568.45	-37.95	1680.57	567.06	110.45	1699.63	2016.07	1646.74	70.15	0.00	0.00	0.00	1417.57
6.48000	283.68	200.84	62.45	272.91	185.90	101.78	152.43	148.16	294.78	204.27	215.50	253.71	813.80	12.64	81.32	763.56	22.63	80.66	539.02	35.39	52.35	601.48	-25.64	86.88	547.36	132.61	1352.45	0.00	0.00	0.00	681.75	120.70	1610.07	684.51	-22.34	1592.16	578.85	-39.76	1681.16	576.99	108.59	1700.62	2016.11	1647.38	70.07	0.00	0.00	0.00	1419.16
6.49000	309.82	205.41	73.17	300.31	189.98	112.45	172.12	146.66	299.50	224.85	215.73	261.53	813.53	12.63	80.71	763.55	23.24	80.37	539.12	35.36	52.39	601.74	-25.30	86.84	557.54	132.46	1352.61	0.00	0.00	0.00	691.22	119.42	1611.01	694.60	-23.43	1592.76	589.20	-41.35	1681.98	586.93	107.27	1701.72	2015.96	1646.69	70.47	0.00	0.00	0.00	1417.74
6.50000	336.04	208.66	82.20	327.77	192.72	121.57	192.19	147.06	302.92	246.54	216.25	268.14	814.04	13.29	80.82	763.21	23.07	79.91	538.92	35.88	52.49	601.88	-25.17	86.94	567.73	132.31	1352.76	0.00	0.00	0.00	700.49	118.42	1612.05	703.81	-24.72	1593.58	599.41	-42.99	1682.98	596.97	105.25	1703.15	2015.54	1647.02	69.84	0.00	0.00	0.00	1418.28
6.51000	364.61	210.51	90.71	351.83	194.20	128.12	213.09	147.64	305.82	269.35	217.11	273.67	814.00	13.26	80.69	763.80	23.33	80.02	538.83	35.85	52.60	602.02	-24.83	86.94	577.94	132.15	1352.90	0.00	0.00	0.00	710.69	117.41	1613.13	714.69	-25.66	1594.39	609.58	-44.38	1684.20	606.96	103.97	1704.64	2015.93	1646.81	70.04	0.00	0.00	0.00	1418.26
6.52000	393.37	211.64	97.03	379.20	195.14	134.46	234.27	148.97	307.56	292.81	218.23	277.89	813.70	13.42	80.90	763.76	23.15	80.03	538.57	36.06	52.79	602.10	-24.37	86.80	588.17	131.98	1353.02	0.00	0.00	0.00	719.66	116.62	1614.50	724.28	-26.51	1595.63	619.77	-45.36	1685.70	616.76	102.38	1706.38	2016.33	1646.90	70.09	0.00	0.00	0.00	1419.67
6.53000	424.81	212.38	103.89	406.39	195.65	139.58	256.02	149.67	307.67	316.16	219.02	280.51	813.26	13.46	81.12	763.97	23.09	80.18	538.70	35.33	52.64	602.07	-24.33	86.92	598.40	131.81	1353.12	0.00	0.00	0.00	729.54	115.79	1615.96	733.36	-27.44	1596.93	629.63	-46.50	1687.27	626.31	101.18	1708.21	2015.69	1645.56	70.77	0.00	0.00	0.00	1419.45
6.54000	453.84	211.99	109.13	431.84	195.86	143.10	278.09	150.69	306.70	339.45	219.78	281.75	813.38	13.27	81.48	763.84	23.04	80.32	538.82	35.39	52.76	601.89	-24.38	87.06	608.65	131.64	1353.21	0.00	0.00	0.00	738.48	114.86	1617.61	742.70	-27.86	1598.61	639.39	-47.48	1689.02	635.65	100.29	1710.08	2016.18	1645.93	70.59	0.00	0.00	0.00	1419.44
6.55000	482.31	211.73	112.89	460.42	195.85	146.50	300.73	151.23	304.19	362.89	220.25	281.49	812.85	13.03	81.73	763.52	22.91	80.44	539.50	33.59	52.07	601.79	-24.35	87.09	618.92	131.46	1353.28	0.00	0.00	0.00	747.17	114.40	1619.35	751.47	-28.48	1600.36	648.98	-48.28	1690.90	644.88	99.53	1711.92	2016.05	1646.56	70.39	0.00	0.00	0.00	1420.88
6.56000	511.81	211.30	115.76	485.00	195.49	147.66	323.33	152.25	300.68	386.76	220.59	279.94	813.11	12.99	82.25	763.58	22.72	80.63	539.73	32.86	51.84	601.64	-24.53	87.26	629.19	131.28	1353.34	0.00	0.00	0.00	756.72	114.32	1621.16	760.61	-29.10	1602.27	658.24	-49.19	1692.82	654.02	98.71	1713.88	2015.60	1645.76	70.81	0.00	0.00	0.00	1421.79
6.57000	541.18	210.81	117.75	509.88	194.76	148.10	346.20	152.26	296.10	411.13	221.25	277.44	812.69	12.96	82.39	764.10	22.49	80.88	539.72	32.69	51.76	601.60	-24.57	87.38	639.48	131.09	1353.38	0.00	0.00	0.00	765.35	113.68	1623.22	770.25	-29.43	1604.43	667.32	-49.89	1694.80	663.04	97.90	1715.89	2016.13	1645.66	70.81	0.00	0.00	0.00	1421.23
6.58000	571.91	209.76	119.48	533.52	193.76	147.46	369.72	153.09	290.19	436.22	220.86	273.65	812.73	12.93	82.64	763.96	22.56	81.06	539.53	32.94	51.81	601.71	-24.01	87.21	649.79	130.90	1353.40	0.00	0.00	0.00	774.08	113.29	1625.30	779.38	-29.87	1606.51	676.33	-50.25	1696.83	671.89	97.57	1717.82	2015.66	1645.88	70.63	0.00	0.00	0.00	1421.59
6.59000	601.01	208.77	120.67	560.90	192.50	147.46	393.57	153.37	283.02	461.26	220.86	269.17	812.31	13.01	82.74	763.91	22.54	81.12	539.23	33.50	51.96	601.55	-24.25	87.36	660.11	130.70	1353.41	0.00	0.00	0.00	782.86	112.98	1627.43	788.57	-29.88	1608.80	685.35	-50.41	1698.80	680.69	96.82	1719.71	2011.85	1649.80	51.19	0.00	0.00	0.00	1421.15
6.60000	628.21	206.78	123.43	590.24	191.47	147.42	418.06	153.00	274.72	486.48	220.33	263.74	812.25	12.90	82.70	763.70	22.42	81.01	538.88	34.25	52.18	601.36	-24.57	87.62	670.44	130.50	1353.40	0.00	0.00	0.00	791.55	112.92	1629.42	796.68	-30.22	1611.16	694.13	-50.71	1700.65	689.25	96.54	1721.48	2014.37	1647.07	64.46	0.00	0.00	0.00	1422.39
6.61000	664.87	205.78	125.86	622.94	190.80	147.78	443.39	153.49	265.93	512.12	219.83	257.66	812.50	13.08	82.60	763.47	22.90	81.00	538.56	35.06	52.46	601.37	-24.21	87.57	680.79	130.29	1353.37	0.00	0.00	0.00	800.26	112.91	1631.43	805.94	-30.53	1613.13	702.71	-51.13	1702.30	697.73	96.08	1723.14	2015.66	1646.10	70.50	0.00	0.00	0.00	1422.95
6.62000	697.81	204.98	127.13	660.71	190.26	148.54	469.03	153.43	255.99	538.14	219.52	251.08	812.26	13.58	82.37	764.10	23.01	80.75	538.32	35.83	52.77	601.38	-24.29	87.69	691.15	130.08	1353.32	0.00	0.00	0.00	809.23	112.66	1633.27	814.26	-30.65	1615.16	711.22	-51.48	1703.82	705.94	96.17	1724.57	2016.01	1646.13	70.31	0.00	0.00	0.00	1423.40
6.63000	731.18	203.94	128.10	693.47	189.84	148.05	495.38	154.32	245.73	564.79	219.11	243.89	811.39	14.23	81.65	764.01	23.00	80.18	538.24	36.43	53.08	601.52	-23.94	87.64	701.52	129.87	1353.26	0.00	0.00	0.00	818.39	112.62	1634.91	823.04	-30.84	1616.99	719.86	-51.57	1705.21	714.18	96.07	1725.83	2016.21	1646.86	69.87	0.00	0.00	0.00	1422.13
6.64000	764.66	203.26	126.52	725.41	189.28	146.84	522.19	154.60	234.61	591.74	218.81	236.36	812.53	14.27	80.97	763.26	22.66	82.73	538.00	37.04	53.35	601.71	-23.69	87.69	711.91	129.65	1353.18	0.00	0.00	0.00	827.41	112.69	1636.39	831.99	-30.83	1618.56	728.44	-51.65	1706.40	722.50	95.80	1726.95	2015.78	1646.17	70.40	0.00	0.00	0.00	1421.58
6.65000	796.66	202.69	126.30	755.80	188.65	144.83	549.15	154.81	223.21	618.48	219.02	228.59	812.96	14.18	82.16	764.53	22.75	82.72	538.39	36.32	53.22	601.90	-23.58	87.74	722.32	129.42	1353.08	0.00	0.00	0.00	836.95	113.37	1636.98	840.90	-30.82	1619.99	736.97	-51.87	1707.32	730.87	95.70	1727.83	2015.43	1645.52	70.64	0.00	0.00	0.00	1422.05
6.66000	829.27	201.52	126.44	788.24	188.13	143.40	575.84	153.85	211.43	645.76	219.61	220.62	814.94	14.52	81.93	764.90	22.71	81.84	538.26	38.32	54.09	602.21	-23.27	87.71	732.73	129.19	1352.96	0.00	0.00	0.00	845.66	113.60	1637.91	850.39	-30.95	1621.16	745.67	-51.98	1708.05	739.29	95.64	1728.40	2016.47	1646.52	70.54	0.00	0.00	0.00	1422.13
6.67000	862.63	201.24	126.23	820.62	187.63	141.84	602.36	153.93	199.28	673.57	219.81	212.17	814.73	14.76	80.71	766.57	22.98	81.31	538.46	37.86	54.09	602.47	-23.12	87.75	743.16	128.96	1352.83	0.00	0.00	0.00	854.33	113.53	1638.73	858.82	-31.16	1622.10	754.36	-52.20	1708.49	747.74	95.48	1728.86	2016.68	1647.11	70.41	0.00	0.00	0.00	1421.36
6.68000	894.74	200.51	126.26	853.24	186.82	138.54	626.30	151.33	186.10	701.55	220.48	203.68	814.12	14.79	79.58	767.46	22.77	80.90	538.92	36.60	53.76	602.78	-22.92	87.62	753.61	128.72	1352.67	0.00	0.00	0.00	862.97	113.85	1639.26	868.26	-30.98	1622.73	763.17	-52.17	1708.71	756.38	94.91	1729.13	2016.00	1646.00	70.67	0.00	0.00	0.00	1421.55
6.69000	927.60	200.17	126.47	884.90	186.20	137.02	653.77	150.08	172.93	730.12	220.78	195.01	814.05	14.68	79.06	764.90	22.63	79.35	538.85	36.76	53.78	602.97	-22.89	87.72	764.07	128.48	1352.50	0.00	0.00	0.00	871.82	113.83	1639.65	877.01	-30.92	1623.11	771.99	-52.23	1708.71	764.75	95.17	1729.04	2015.95	1645.76	70.71	0.00	0.00	0.00	1420.34
6.70000	958.99	199.54	126.76	916.80	185.72	135.72	683.80	149.16	159.76	758.47	220.84	186.33	815.41	14.31	79.02	765.37	22.31	78.74	539.05	36.25	53.76	603.02	-22.93	87.79	774.54	128.23	1352.31	0.00	0.00	0.00	880.83	113.94	1639.74	886.01	-31.13	1623.29	780.73	-52.40	1708.50	773.34	95.24	1728.83	2015.74	1646.89	70.29	0.00	0.00	0.00	1422.06
6.71000	990.88	198.90	127.83	948.68	185.36	134.80	715.55	150.82	147.44	787.34	220.58	177.72	815.80	13.79	78.44	765.28	21.96	78.17	539.22	36.19	53.87	603.25	-22.77	87.77	785.03	127.98	1352.10	0.00	0.00	0.00	889.98	113.76	1639.62	895.64	-31.06	1623.21	789.66	-52.30	1708.16	782.07	94.99	1728.51	2016.12	1648.09	69.89	0.00	0.00	0.00	1421.45
6.72000	1022.43	198.35	129.31	979.76	184.82	134.21	749.69	153.22	136.16	816.38	220.62	169.54	814.74	13.49	77.31	765.50	21.93	73.92	539.32	36.80	54.21	603.59	-22.49	87.66	795.53	127.72	1351.87	0.00	0.00	0.00	899.12	113.71	1639.31	903.99	-31.15	1623.03	798.52	-52.28	1707.64	790.95	95.06	1727.96	2016.61	1647.44	70.29	0.00	0.00	0.00	1421.50
6.73000	1052.32	197.19	131.10	1010.43	184.34	133.90	782.55	153.21	124.00	845.57	220.81	161.87	814.66	13.53	73.77	765.42	21.51	72.73	539.30	37.29	54.47	603.70	-22.59	87.84	806.05	127.46	1351.62	0.00	0.00	0.00	908.18	113.94	1638.73	913.20	-31.12	1622.63	807.61	-52.13	1707.01	800.03	94.94	1727.29	2016.61	1647.54	70.30	0.00	0.00	0.00	1420.51
6.74000	1081.84	196.02	133.08	1040.84	183.47	134.57	813.98	153.12	112.92	875.00	220.51	154.44	814.77	13.01	72.81	765.58	21.28	72.20	539.75	35.60	53.93	603.92	-22.44	87.85	816.58	127.19	1351.35	0.00	0.00	0.00	917.43	113.98	1638.05	922.82	-31.06	1622.07	816.85	-51.97	1706.28	809.26	95.09	1726.42	2016.30	1646.78	70.45	0.00	0.00	0.00	1419.79
6.75000	1113.18	194.82	134.24	1071.39	182.17	135.89	845.35	152.68	102.83	904.11	220.04	147.64	815.35	12.72	72.25	765.91	21.27	71.87	539.54	36.92	54.74	604.14	-22.24	87.91	827.12	126.92	1351.06	0.00	0.00	0.00	926.68	114.20	1637.24	932.15	-30.83	1621.40	825.98	-52.11	1705.37	818.66	95.02	1725.53	2016.08	1647.89	69.85	0.00	0.00	0.00	1420.87
6.76000	1143.02	193.44	138.10	1101.11	180.80	137.98	876.38	153.54	93.73	933.54	219.18	141.33	815.08	12.88	71.60	765.39	21.17	71.23	539.92	36.15	54.43	604.28	-22.36	88.14	837.68	126.65	1350.75	0.00	0.00	0.00	936.21	114.12	1636.34	940.93	-30.97	1620.59	835.28	-51.79	1704.43	828.12	95.30	1724.52	2015.14	1647.05	70.06	0.00	0.00	0.00	1420.61
6.77000	1172.03	192.33	142.62	1130.01	179.34	140.41	906.33	152.89	86.32	962.61	218.62	136.03	815.27	12.63	70.67	765.30	21.19	70.70	540.10	36.76	54.96	604.74	-21.90	88.20	848.26	126.37	1350.42	0.00	0.00	0.00	945.87	114.29	1635.34	951.40	-30.62	1619.69	844.67	-51.38	1703.44	837.50	96.12	1723.40	2016.01	1647.05	70.32	0.00	0.00	0.00	1420.13
6.78000	1199.81	190.26	148.18	1157.83	177.75	143.64	936.06	152.81	79.12	991.44	217.51	131.42	815.53	12.28	69.61	765.08	21.27	70.11	540.37	36.96	55.24	605.06	-21.99	88.53	858.85	126.08	1350.07	0.00	0.00	0.00	955.69	114.43	1634.32	960.77	-30.44	1618.91	853.99	-51.09	1702.34	847.09	96.34	1722.22	2016.54	1646.98	70.50	0.00	0.00	0.00	1421.20
6.79000	1227.05	188.42	154.28	1184.73	175.96	147.60	965.95	153.06	72.79	1019.69	216.91	127.99	816.23	12.30	68.73	765.94	21.45	69.78	540.64	36.84	55.41	605.52	-21.55	88.77	869.45	125.79	1349.69	0.00	0.00	0.00	965.70	114.36	1633.29	970.32	-30.36	1617.95	863.54	-50.46	1701.26	856.75	96.92	1720.98	2016.42	1647.03	70.54	0.00	0.00	0.00	1420.43
6.80000	1253.05	186.57	160.82	1211.80	173.87	152.84	994.07	155.93	69.23	1047.21	215.81	125.45	816.91	12.26	67.61	765.93	21.47	69.05	540.79	37.22	55.92	605.92	-21.36	89.06	880.07	125.50	1349.30	0.00	0.00	0.00	975.58	114.82	1632.21	980.35	-29.96	1617.04	873.11	-49.91	1700.10	866.48	97.60	1719.62	2015.61	1646.87	70.24	0.00	0.00	0.00	1420.84
6.81000	1278.06	184.41	167.99	1236.76	171.79	158.02	1021.57	152.48	67.04	1073.97	214.59	124.01	817.62	12.21	66.46	766.18	21.52	68.33	541.26	36.37	56.01	606.62	-20.84	89.30	890.70	125.20	1348.89	0.00	0.00	0.00	985.74	115.15	1631.09	989.29	-29.60	1616.12	882.87	-49.22	1698.85	876.34	98.24	1718.25	2016.24	1647.74	69.88	0.00	0.00	0.00	1420.23
6.82000	1301.74	182.69	175.21	1260.84	169.96	163.53	1050.52	149.90	63.35	1099.64	213.38	123.57	817.90	12.37	65.46	767.20	21.62	68.05	541.15	38.38	57.11	607.20	-20.60	89.80	901.34	124.90	1348.45	0.00	0.00	0.00	995.73	115.86	1629.91	999.67	-29.26	1615.21	892.54	-48.67	1697.49	886.29	99.13	1716.80	2016.89	1646.92	70.38	0.00	0.00	0.00	1419.65
6.83000	1323.53	180.88	182.74	1285.06	168.80	165.99	1077.92	149.71	61.32	1123.67	212.00	123.87	818.21	12.40	64.37	766.89	21.62	67.27	541.39	38.88	57.59	607.69	-20.58	90.40	912.01	124.59	1348.00	0.00	0.00	0.00	1005.96	116.61	1628.70	1008.73	-28.88	1614.23	902.41	-47.65	1696.11	896.30	99.99	1715.25	2016.84	1647.93	70.06	0.00	0.00	0.00	1420.02
6.84000	1343.79	179.34	190.06	1305.78	167.05	172.09	1102.57	146.58	60.98	1146.40	209.55	124.45	818.87	12.16	63.27	767.66	21.65	66.81	541.12	36.79	57.82	608.43	-20.36	90.96	922.68	124.28	1347.52	0.00	0.00	0.00	1016.44	117.28	1627.43	1020.30	-27.90	1613.17	912.15	-46.86	1694.60	906.24	101.15	1713.57	2015.79	1646.40	70.58	0.00	0.00	0.00	1420.16
6.85000	1362.47	178.44	196.47	1325.01	165.61	177.45	1126.25	142.34	59.81	1166.67	206.66	125.05	819.73	12.52	62.57	768.12	21.96	66.48	541.85	36.82	57.55	609.13	-20.16	91.51	933.37	123.97	1347.02	0.00	0.00	0.00	1027.17	117.80	1626.10	1029.93	-27.37	1612.01	922.12	-45.64	1693.08	916.41	102.09	1711.89	2013.02	1642.00	72.33	0.00	0.00	0.00	1421.49
6.86000	1378.55	178.32	201.46	1342.49	165.16	181.41	1146.09	136.73	60.06	1184.70	201.95	124.49	819.90	12.36	61.39	768.31	22.06	66.03	541.98	37.24	58.36	609.93	-19.82	92.13	944.08	123.65	1346.50	0.00	0.00	0.00	1037.93	118.59	1624.70	1040.75	-26.54	1610.77	932.18	-44.53	1691.50	926.54	103.55	1710.07	2011.31	1638.23	74.22	0.00	0.00	0.00	1421.77
6.87000	1392.23	181.86	205.37	1356.81	165.05	183.80	1164.17	129.42	59.21	1199.67	197.52	122.94	820.49	12.39	60.43	768.98	21.80	65.56	542.00	37.48	59.13	610.84	-19.16	92.64	954.80	123.32	1345.96	0.00	0.00	0.00	1048.70	119.69	1623.22	1050.96	-25.69	1609.51	942.46	-43.36	1689.78	936.75	105.32	1708.15	2017.04	1644.04	80.12	0.00	0.00	0.00	1420.63
6.88000	1403.84	183.11	204.66	1368.41	165.08	183.54	1178.38	122.47	58.03	1212.08	192.37	119.84	820.77	12.44	59.39	769.13	21.77	64.97	542.57	37.91	59.83	611.58	-18.99	93.48	965.53	122.99	1345.39	0.00	0.00	0.00	1059.72	120.37	1621.74	1061.89	-24.68	1608.20	952.82	-42.19	1688.04	947.49	106.41	1706.35	2018.95	1646.16	81.87	0.00	0.00	0.00	1421.03
6.89000	1413.14	182.69	200.73	1377.80	164.27	180.13	1188.65	115.66	55.65	1221.33	187.89	116.08	821.50	12.54	58.49	769.66	21.67	64.52	543.41	39.27	60.07	612.50	-18.97	94.53	976.28	122.66	1344.80	0.00	0.00	0.00	1070.73	121.84	1620.14	1072.46	-23.67	1606.92	963.49	-40.66	1686.36	958.35	107.92	1704.51	2019.39	1645.88	81.93	0.00	0.00	0.00	1421.22
6.90000	1421.48	181.03	193.57	1385.71	161.72	173.92	1194.79	109.19	52.97	1228.35	182.84	111.75	821.98	12.69	57.69	770.21	21.81	64.19	543.82	38.90	61.55	613.50	-18.90	95.69	987.05	122.32	1344.19	0.00	0.00	0.00	1082.07	123.19	1618.64	1083.84	-22.34	1605.59	974.42	-38.96	1684.68	969.26	109.92	1702.59	2019.17	1646.03	81.88	0.00	0.00	0.00	1420.13
6.91000	1428.61	177.33	184.10	1392.59	158.45	165.42	1197.98	105.45	49.82	1232.88	178.42	107.45	822.24	12.80	56.71	770.92	21.63	63.77	544.80	38.97	63.05	614.72	-18.73	97.01	997.82	121.98	1343.55	0.00	0.00	0.00	1093.69	124.39	1617.15	1095.60	-21.12	1604.36	985.32	-37.44	1682.98	980.50	111.59	1700.81	2018.60	1646.36	81.69	0.00	0.00	0.00	1420.32
6.92000	1433.52	174.22	174.04	1397.02	153.61	156.14	1200.36	100.03	45.28	1235.99	172.87	102.35	823.49	12.57	55.87	772.00	21.37	63.45	545.73	39.49	65.40	615.96	-18.74	98.69	1008.62	121.63	1342.90	0.00	0.00	0.00	1105.31	126.01	1615.63	1106.41	-19.57	1603.12	996.53	-35.49	1681.38	991.75	113.57	1698.95	2018.71	1646.30	81.75	0.00	0.00	0.00	1421.03
6.93000	1438.64	169.58	163.51	1403.19	149.33	151.88	1202.41	95.19	43.14	1237.99	168.76	98.63	823.38	12.57	54.71	773.12	21.69	63.32	546.97	38.64	67.99	617.60	-18.49	100.51	1019.43	121.28	1342.21	0.00	0.00	0.00	1117.25	127.36	1614.15	1117.30	-18.04	1601.82	1007.97	-33.62	1679.81	1003.39	115.14	1697.15	2018.99	1646.08	81.87	0.00	0.00	0.00	1419.73
6.94000	1447.28	161.30	153.56	1409.85	143.68	144.70	1205.54	94.03	42.81	1242.95	164.97	97.34	824.27	12.56	54.02	774.09	21.23	62.87	548.29	38.63	71.57	619.20	-18.77	102.74	1030.25	120.93	1341.51	0.00	0.00	0.00	1129.04	129.15	1612.61	1128.92	-16.63	1600.62	1019.65	-31.68	1678.20	1015.02	117.33	1695.40	2018.62	1646.42	81.72	0.00	0.00	0.00	1419.23
6.95000	1455.04	155.47	143.57	1418.89	137.62	137.47	1209.85	91.30	43.97	1250.96	162.33	97.17	825.21	12.24	53.11	775.24	20.76	62.47	549.73	38.61	75.72	621.06	-19.15	105.31	1041.09	120.57	1340.78	0.00	0.00	0.00	1141.25	130.75	1611.25	1140.29	-14.86	1599.51	1031.59	-29.70	1676.87	1027.16	119.52	1693.89	2018.10	1646.66	81.46	0.00	0.00	0.00	1421.57
6.96000	1466.04	148.48	132.17	1427.71	131.28	128.20	1213.00	91.75	45.98	1258.83	160.76	96.30	825.84	12.24	52.38	776.33	20.74	62.34	551.36	38.30	80.61	623.15	-19.75	108.35	1051.94	120.20	1340.03	0.00	0.00	0.00	1153.68	132.77	1610.07	1153.04	-13.17	1598.56	1043.86	-27.63	1675.96	1039.56	121.72	1692.74	2018.53	1646.39	81.59	0.00	0.00	0.00	1420.06
6.97000	1475.18	141.81	120.14	1435.09	125.10	119.02	1215.80	91.57	46.96	1265.87	160.14	94.43	826.89	12.31	51.82	777.98	20.28	62.07	553.36	38.50	86.26	625.59	-20.29	111.74	1062.81	119.83	1339.25	0.00	0.00	0.00	1166.42	134.54	1609.07	1165.68	-11.28	1597.85	1056.19	-25.45	1675.14	1052.07	123.97	1691.78	2018.70	1646.25	81.72	0.00	0.00	0.00	1419.69
6.98000	1481.92	134.78	110.43	1440.76	119.10	111.22	1218.37	92.13	47.49	1271.38	159.60	92.63	826.78	12.52	50.97	779.45	19.76	61.75	555.87	38.14	92.51	628.60	-20.67	115.40	1073.70	119.46	1338.45	0.00	0.00	0.00	1179.22	136.46	1608.20	1178.34	-9.21	1597.26	1068.46	-23.27	1674.42	1064.54	126.34	1690.82	2019.74	1645.85	82.20	0.00	0.00	0.00	1414.41
6.99000	1488.39	131.45	108.20	1444.16	115.96	103.62	1220.45	92.17	48.59	1275.72	159.20	91.88	827.39	12.61	50.57	781.91	18.90	61.39	558.92	36.61	99.43	631.95	-21.87	119.70	1084.60	119.08	1337.62	0.00	0.00	0.00	1192.05	138.47	1607.53	1190.60	-7.30	1596.90	1080.76	-21.20	1673.94	1077.23	128.93	1690.01	2019.51	1645.94	82.07	0.00	0.00	0.00	1411.27
7.00000	1491.69	132.39	99.57	1448.39	116.24	97.58	1222.48	91.86	49.67	1279.14	159.02	91.04	828.29	12.59	50.20	783.51	18.39	61.06	562.62	35.50	107.42	635.92	-23.31	124.50	1095.51	118.70	1336.77	0.00	0.00	0.00	1204.89	140.70	1607.03	1203.03	-5.31	1596.86	1093.65	-18.57	1673.79	1090.33	131.18	1689.61	2018.90	1646.16	81.77	0.00	0.00	0.00	1412.11
7.01000	1493.68	133.55	91.95	1450.97	117.23	91.66	1223.98	91.32	50.65	1281.98	158.63	90.17	828.97	12.08	49.69	785.74	17.47	60.53	567.37	33.42	116.20	640.61	-25.24	130.02	1106.44	118.31	1335.90	0.00	0.00	0.00	1217.90	142.80	1606.73	1216.02	-3.38	1596.98	1106.42	-16.30	1673.93	1103.65	133.19	1689.49	2018.77	1646.16	81.72	0.00	0.00	0.00	1414.40
7.02000	1496.05	133.45	85.89	1453.08	117.03	86.89	1225.45	91.59	51.21	1284.36	158.44	89.50	829.93	11.67	49.25	788.06	16.69	59.98	573.19	31.73	126.18	646.52	-26.73	135.88	1117.39	117.92	1335.00	0.00	0.00	0.00	1231.18	144.65	1606.73	1229.06	-1.57	1597.20	1119.20	-13.98	1674.32	1116.74	135.79	1689.53	2019.47	1645.79	82.11	0.00	0.00	0.00	1416.68
7.03000	1497.52	132.63	80.21	1454.91	116.58	82.26	1226.59	91.48	51.90	1286.56	158.55	89.25	830.35	11.47	48.86	790.65	15.30	58.99	580.55	30.10	137.16	653.53	-29.03	142.56	1128.35	117.53	1334.07	0.00	0.00	0.00	1244.23	146.86	1606.84	1241.69	0.60	1597.91	1131.98	-11.54	1675.08	1130.00	138.25	1689.88	2018.88	1646.22	81.79	0.00	0.00	0.00	1417.81
7.04000	1499.09	132.07	76.50	1456.04	116.24	79.16	1227.19	91.46	52.52	1288.40	157.71	88.97	831.14	11.01	48.30	795.13	14.30	59.08	589.05	28.50	149.71	661.68	-31.74	149.89	1139.32	117.13	1333.12	0.00	0.00	0.00	1257.39	148.74	1607.23	1253.73	2.01	1598.80	1144.77	-9.15	1676.10	1143.32	140.69	1690.50	2018.89	1646.21	81.79	0.00	0.00	0.00	1417.91
7.05000	1499.38	131.11	74.15	1457.23	116.40	76.97	1228.07	91.72	52.52	1289.43	157.58	88.99	832.14	10.07	47.55	801.61	13.17	59.71	599.52	26.17	163.13	671.69	-34.16	157.63	1150.31	116.72	1332.14	0.00	0.00	0.00	1270.42	150.60	1607.76	1267.04	3.90	1599.74	1157.69	-6.80	1677.30	1156.51	143.28	1691.27	2019.23	1645.99	82.01	0.00	0.00	0.00	1417.65
7.06000	1501.24	130.77	71.09	1457.56	116.31	74.32	1228.62	91.29	52.70	1290.59	156.99	88.85	835.08	9.19	47.10	813.65	11.95	62.38	611.94	22.61	177.58	682.99	-37.10	166.16	1161.32	116.32	1331.14	0.00	0.00	0.00	1283.13	152.68	1608.47	1279.71	5.97	1600.96	1170.36	-4.64	1678.72	1169.69	145.61	1692.27	2019.57	1645.79	82.21	0.00	0.00	0.00	1416.70
7.07000	1502.79	129.91	69.14	1458.56	116.13	72.47	1228.35	92.06	53.60	1291.65	156.52	88.92	839.46	8.17	46.80	813.50	10.02	62.49	626.54	19.26	192.78	695.78	-40.38	175.27	1172.34	115.90	1330.11	0.00	0.00	0.00	1295.90	154.55	1609.41	1291.55	7.75	1602.35	1182.84	-2.48	1680.27	1182.48	147.89	1693.43	2019.54	1645.79	82.11	0.00	0.00	0.00	1417.16
7.08000	1503.32	129.71	67.28	1458.46	115.56	71.24	1229.09	90.98	53.39	1292.27	156.23	88.98	846.96	6.80	46.94	829.90	8.65	67.11	642.84	15.83	208.79	710.61	-43.45	184.67	1183.38	115.49	1329.06	0.00	0.00	0.00	1308.69	155.85	1610.61	1303.38	9.12	1604.08	1195.31	-0.18	1682.01	1195.02	149.92	1694.80	2018.87	1646.22	81.79	0.00	0.00	0.00	1418.10
7.09000	1503.75	129.16	66.21	1458.81	115.80	69.96	1229.09	91.44	53.69	1292.63	156.39	89.22	854.96	4.92	46.60	843.14	6.70	71.53	660.96	11.85	224.90	726.78	-46.60	194.13	1194.43	115.07	1327.98	0.00	0.00	0.00	1320.98	157.84	1611.96	1315.73	10.62	1606.05	1207.41	1.82	1683.90	1207.42	151.90	1696.27	2019.28	1645.90	81.94	0.00	0.00	0.00	1418.78
7.10000	1504.59	128.95	65.31	1459.06	115.43	69.32	1229.38	91.71	53.77	1293.34	155.65	89.08	862.22	1.74	45.03	835.24	3.92	71.36	681.42	6.94	240.48	744.44	-49.99	203.66	1205.50	114.64	1326.87	0.00	0.00	0.00	1332.75	159.93	1613.58	1327.53	12.21	1608.14	1219.12	3.49	1685.83	1219.66	153.74	1697.87	2019.23	1645.94	81.84	0.00	0.00	0.00	1418.75
7.11000	1504.55	128.69	64.41	1459.10	114.99	68.93	1228.97	91.35	54.19	1293.71	155.46	89.15	882.72	1.49	49.27	847.38	1.76	75.83	704.00	2.40	255.34	762.68	-53.21	213.11	1216.58	114.21	1325.73	0.00	0.00	0.00	1345.03	160.91	1615.53	1339.51	13.54	1610.35	1230.78	5.17	1687.81	1231.67	155.27	1699.58	2018.43	1646.47	81.67	0.00	0.00	0.00	1418.81
7.12000	1505.09	128.58	63.83	1459.20	114.96	68.33	1229.35	90.95	53.87	1293.93	155.55	89.29	887.93	-0.09	46.75	854.38	1.82	79.48	727.81	-1.43	268.86	781.43	-56.88	222.39	1227.68	113.78	1324.57	0.00	0.00	0.00	1356.90	162.10	1617.47	1351.19	14.63	1612.69	1242.29	6.65	1689.87	1243.50	156.59	1701.41	2018.68	1646.31	81.73	0.00	0.00	0.00	1418.29
7.13000	1505.16	128.33	63.42	1459.38	114.77	68.20	1229.04	91.31	54.36	1294.29	155.32	89.26	896.44	-2.27	45.91	865.30	1.08	83.78	750.83	-2.99	280.16	801.19	-59.85	230.54	1238.79	113.34	1323.38	0.00	0.00	0.00	1368.46	163.60	1619.55	1362.35	15.71	1615.27	1253.57	7.91	1691.97	1255.08	157.85	1703.31	2019.63	1645.77	82.15	0.00	0.00	0.00	1417.73
7.14000	1505.17	128.30	62.94	1459.18	114.94	67.64	1229.31	90.62	54.32	1294.72	155.16	89.25	889.75	-5.70	45.33	880.14	-1.30	88.46	772.94	-4.43	289.23	820.94	-61.97	237.82	1249.92	112.90	1322.16	0.00	0.00	0.00	1380.08	164.18	1621.81	1373.36	16.62	1617.72	1264.93	9.32	1694.12	1266.43	158.88	1705.33	2019.01	1646.15	81.88	0.00	0.00	0.00	1418.03
7.15000	1505.24	128.01	62.72	1459.66	115.04	67.51	1229.00	91.52	54.77	1294.72	155.55	89.47	905.79	-8.72	51.46	897.47	-7.19	93.87	793.87	-6.24	296.70	840.90	-63.98	245.01	1261.07	112.45	1320.92	0.00	0.00	0.00	1391.37	165.20	1623.98	1384.52	17.08	1620.13	1275.69	10.21	1696.26	1277.55	159.96	1707.35	2018.54	1646.42	81.66	0.00	0.00	0.00	1417.87
7.16000	1505.07	128.12	62.10	1459.45	115.08	67.24	1229.26	91.51	54.88	1295.14	155.23	89.39	927.64	-11.88	58.62	910.90	-9.22	100.43	813.78	-7.89	301.86	861.75	-65.67	251.26	1272.23	112.00	1319.64	0.00	0.00	0.00	1402.46	165.61	1626.29	1395.18	17.62	1622.55	1286.16	10.76	1698.47	1288.69	160.49	1709.49	2018.71	1646.32	81.68	0.00	0.00	0.00	1417.95
7.17000	1505.28	128.36	61.74	1459.34	115.22	67.02	1229.98	91.30	54.64	1295.22	155.57	89.60	954.37	-14.81	66.01	929.59	-12.22	105.56	833.28	-9.23	305.45	883.19	-66.97	256.37	1283.40	111.54	1318.34	0.00	0.00	0.00	1413.49	166.02	1628.62	1406.25	18.42	1625.00	1297.24	12.01	1700.70	1299.50	161.30	1711.62	2018.93	1646.18	81.79	0.00	0.00	0.00	1417.31
7.18000	1505.58	128.29	61.49	1459.39	115.05	66.94	1229.58	91.22	55.28	1295.62	155.25	89.57	982.30	-17.59	72.61	953.17	-13.99	111.07	853.47	-10.01	307.24	905.31	-68.20	260.38	1294.60	111.08	1317.02	0.00	0.00	0.00	1424.22	166.52	1630.94	1416.74	19.10	1627.52	1307.88	12.68	1702.94	1310.09	161.99	1713.78	2019.68	1645.83	82.11	0.00	0.00	0.00	1417.24
7.19000	1505.99	128.26	61.43	1460.00	115.44	66.68	1230.15	91.18	55.32	1295.77	155.38	89.80	1010.40	-20.44	77.67	980.92	-19.65	114.63	873.99	-11.62	307.74	928.35	-68.97	263.02	1305.80	110.62	1315.66	0.00	0.00	0.00	1434.85	166.88	1633.29	1427.99	19.61	1629.94	1318.05	12.79	1705.08	1320.45	162.54	1715.94	2018.60	1646.42	81.71	0.00	0.00	0.00	1417.83
7.20000	1506.15	128.59	60.82	1459.49	115.41	66.32	1230.56	91.08	55.49	1295.93	155.49	90.01	1039.65	-23.38	81.83	1008.43	-19.73	119.26	895.47	-12.36	306.55	951.55	-70.08	264.51	1317.03	110.15	1314.27	0.00	0.00	0.00	1445.13	167.48	1635.78	1438.02	19.77	1632.44	1328.29	13.05	1707.28	1330.96	162.21	1718.29	2018.19	1646.62	81.53	0.00	0.00	0.00	1417.59
7.21000	1506.07	128.60	60.43	1459.86	115.28	66.30	1230.67	91.00	55.74	1295.99	155.56	90.25	1068.97	-26.59	84.57	1036.34	-19.08	123.34	917.59	-12.66	304.22	974.95	-71.47	264.76	1328.27	109.68	1312.86	0.00	0.00	0.00	1455.11	168.35	1638.25	1447.68	19.50	1635.07	1338.42	13.41	1709.44	1341.07	162.20	1720.60	2018.41	1646.42	81.62	0.00	0.00	0.00	1417.17
7.22000	1506.29	128.97	59.88	1459.20	115.32	65.79	1231.19	90.88	56.00	1296.38	155.14	90.27	1098.92	-29.77	86.11	1066.87	-22.83	123.70	940.77	-12.92	300.64	999.12	-72.27	263.56	1339.52	109.20	1311.41	0.00	0.00	0.00	1460.79	166.74	1643.54	1457.83	19.67	1637.64	1348.43	13.68	1711.57	1351.15	162.03	1722.82	2018.65	1646.30	81.72	0.00	0.00	0.00	1418.20
7.23000	1506.09	128.74	59.74	1458.83	115.27	65.33	1231.37	91.57	56.45	1296.90	154.58	90.25	1128.13	-33.38	86.13	1097.58	-26.42	123.35	964.35	-13.02	296.04	1023.53	-72.96	260.90	1350.80	108.72	1309.94	0.00	0.00	0.00	1470.06	166.04	1646.87	1468.04	19.43	1640.25	1358.15	13.81	1713.52	1360.88	161.94	1724.96	2019.13	1646.09	81.95	0.00	0.00	0.00	1417.48
7.24000	1505.14	128.94	58.96	1459.12	115.30	65.41	1231.09	91.53	56.97	1296.93	154.79	90.57	1158.96	-36.74	85.40	1127.40	-28.93	121.86	988.55	-12.94	290.29	1048.64	-73.74	257.14	1362.08	108.24	1308.44	0.00	0.00	0.00	1480.32	165.82	1649.59	1477.73	19.41	1642.79	1367.67	13.68	1715.45	1370.47	161.81	1727.04	2017.83	1648.14	72.63	0.00	0.00	0.00	1416.78
7.25000	1505.08	128.66	58.84	1460.19	115.50	65.64	1229.94	94.51	59.08	1297.03	154.84	90.73	1188.80	-40.24	83.47	1159.33	-32.01	119.80	1013.47	-13.32	283.44	1073.89	-74.77	252.36	1373.39	107.75	1306.91	0.00	0.00	0.00	1494.48	167.20	1649.45	1487.45	19.22	1645.36	1377.39	13.96	1717.24	1379.51	162.29	1728.90	2017.21	1648.44	69.85	0.00	0.00	0.00	1416.84
7.26000	1505.87	128.84	59.13	1459.94	115.57	65.58	1227.86	94.28	59.62	1297.10	154.89	90.95	1221.20	-43.28	81.56	1190.18	-34.64	116.73	1039.03	-13.92	275.55	1099.58	-75.97	246.67	1384.71	107.26	1305.35	0.00	0.00	0.00	1505.04	167.43	1651.39	1497.31	19.22	1647.84	1386.57	13.61	1718.84	1389.10	161.44	1730.83	2016.75	1648.36	69.87	0.00	0.00	0.00	1416.03
7.27000	1505.94	128.84	59.03	1460.16	115.34	65.73	1226.77	93.81	60.17	1297.40	154.56	90.93	1252.84	-46.15	79.02	1221.98	-37.02	113.72	1064.59	-15.08	266.60	1126.01	-77.05	240.05	1396.04	106.76	1303.76	0.00	0.00	0.00	1514.84	167.23	1653.81	1506.66	19.04	1650.20	1396.04	13.62	1720.33	1398.20	161.14	1732.55	2016.04	1647.89	69.99	0.00	0.00	0.00	1416.52
7.28000	1506.19	128.78	59.22	1460.21	115.38	65.47	1225.09	96.66	61.33	1297.48	154.52	91.07	1287.04	-48.72	77.26	1254.33	-39.05	110.75	1090.57	-16.13	256.41	1152.21	-78.56	232.89	1407.39	106.26	1302.13	0.00	0.00	0.00	1524.40	166.83	1656.13	1516.28	18.78	1652.30	1404.96	13.07	1721.54	1407.00	160.90	1733.99	2015.31	1645.97	70.62	0.00	0.00	0.00	1417.54
7.29000	1505.93	128.56	58.87	1460.47	115.47	65.35	1226.26	95.60	60.79	1297.55	154.61	91.23	1321.39	-51.17	75.73	1287.21	-40.69	108.11	1116.62	-17.42	245.26	1179.28	-80.10	224.82	1418.76	105.75	1300.48	0.00	0.00	0.00	1533.74	166.98	1658.17	1525.85	18.27	1654.19	1413.89	12.72	1722.56	1415.85	160.69	1735.26	2016.09	1646.25	70.57	0.00	0.00	0.00	1416.51
7.30000	1506.13	128.55	58.72	1460.37	115.50	65.40	1227.33	96.65	60.56	1297.68	154.47	91.27	1357.84	-53.75	75.21	1321.03	-43.29	105.23	1143.19	-18.82	233.00	1206.54	-81.66	216.32	1430.14	105.24	1298.80	0.00	0.00	0.00	1543.40	166.13	1660.09	1535.52	17.90	1655.93	1422.89	12.50	1723.33	1424.98	159.97	1736.40	2016.70	1647.54	70.27	0.00	0.00	0.00	1416.83
7.31000	1506.46	129.15	58.62	1461.17	116.22	68.62	1229.85	91.82	58.15	1297.56	154.92	91.60	1393.49	-56.44	74.68	1354.65	-46.12	103.03	1170.40	-19.84	220.06	1234.97	-82.70	207.22	1441.54	104.73	1297.09	0.00	0.00	0.00	1552.80	165.40	1661.80	1544.21	17.24	1657.40	1431.83	12.08	1723.99	1433.88	159.51	1737.29	2016.40	1647.27	70.25	0.00	0.00	0.00	1417.56
7.32000	1508.50	130.23	64.49	1461.40	116.10	68.66	1230.17	91.35	58.00	1297.82	154.58	91.62	1430.38	-59.18	74.82	1389.51	-48.88	100.73	1198.17	-21.04	206.47	1263.00	-84.60	198.05	1452.96	104.21	1295.34	0.00	0.00	0.00	1561.92	165.37	1663.21	1554.12	16.93	1658.55	1440.92	11.70	1724.40	1442.81	158.94	1738.01	2015.91	1646.27	70.50	0.00	0.00	0.00	1416.85
7.33000	1507.95	130.11	64.00	1462.54	116.14	69.04	1230.60	91.34	57.88	1298.18	154.15	91.60	1465.85	-61.97	74.76	1426.03	-51.41	99.03	1226.73	-22.34	192.68	1292.31	-85.58	188.38	1464.39	103.69	1293.57	0.00	0.00	0.00	1571.31	164.88	1664.43	1562.64	16.29	1659.69	1449.68	10.73	1724.50	1451.69	158.28	1738.56	2016.80	1646.65	70.64	0.00	0.00	0.00	1416.62
7.34000	1509.71	130.22	64.38	1463.43	115.93	69.20	1230.91	90.23	57.79	1298.25	154.28	91.83	1501.66	-65.01	73.40	1461.04	-54.42	96.98	1256.57	-23.67	178.61	1321.47	-87.64	179.08	1475.84	103.16	1291.76	0.00	0.00	0.00	1581.09	163.95	1665.61	1572.92	15.69	1660.41	1458.64	10.03	1724.46	1460.80	157.26	1738.90	2016.40	1646.28	70.76	0.00	0.00	0.00	1417.61
7.35000	1513.19	130.42	65.48	1461.75	115.81	68.63	1230.94	90.46	57.86	1298.15	154.65	92.18	1537.81	-68.38	73.94	1495.41	-56.38	94.72	1286.61	-25.14	164.96	1351.08	-89.25	169.58	1487.30	102.63	1289.93	0.00	0.00	0.00	1590.29	163.66	1666.43	1581.08	15.04	1661.33	1467.72	9.42	1724.24	1469.47	157.02	1738.94	2016.72	1646.72	70.67	0.00	0.00	0.00	1418.19
7.36000	1511.90	130.29	65.00	1461.08	115.87	68.35	1231.09	90.33	57.93	1298.53	154.26	92.23	1573.98	-71.84	74.88	1530.38	-59.25	93.30	1317.44	-25.90	151.59	1381.12	-91.52	160.48	1498.78	102.10	1288.06	0.00	0.00	0.00	1595.47	160.75	1670.66	1590.83	14.27	1661.84	1476.56	8.47	1723.76	1478.23	156.39	1738.86	2016.14	1645.84	70.98	0.00	0.00	0.00	1416.83
7.37000	1508.98	130.39	64.09	1461.65	115.88	68.52	1231.14	89.85	57.87	1298.92	153.85	92.24	1610.16	-75.37	76.39	1565.60	-62.36	92.47	1350.03	-26.69	137.56	1411.09	-93.97	151.92	1510.28	101.56	1286.15	0.00	0.00	0.00	1603.16	159.92	1672.02	1600.50	13.59	1662.09	1485.94	8.10	1723.24	1487.24	155.36	1738.55	2016.31	1646.08	70.73	0.00	0.00	0.00	1416.98
7.38000	1509.12	130.41	63.89	1460.65	115.36	65.01	1231.56	89.73	57.94	1298.93	154.13	92.58	1645.54	-78.24	78.90	1600.88	-65.50	92.19	1385.93	-27.72	124.57	1442.64	-95.21	143.10	1521.79	101.01	1284.22	0.00	0.00	0.00	1612.78	159.00	1672.47	1610.04	13.16	1662.40	1494.79	6.89	1722.47	1496.16	154.59	1738.11	2016.09	1646.75	70.55	0.00	0.00	0.00	1416.64
7.39000	1507.09	129.44	57.65	1460.71	115.32	64.82	1231.51	90.07	58.24	1299.44	153.55	92.52	1682.10	-81.57	82.50	1636.02	-68.16	92.94	1420.40	-30.63	112.51	1473.54	-97.44	135.39	1533.32	100.47	1282.26	0.00	0.00	0.00	1621.71	158.59	1672.78	1619.58	12.54	1662.55	1504.13	5.94	1721.52	1505.40	153.32	1737.53	2016.13	1646.74	70.59	0.00	0.00	0.00	1417.20
7.40000	1507.30	129.29	57.59	1460.65	115.52	64.47	1231.18	91.14	58.95	1299.66	153.52	92.84	1716.28	-84.16	86.56	1670.50	-70.29	94.58	1453.64	-32.37	100.47	1505.32	-98.84	127.86	1544.87	99.92	1280.26	0.00	0.00	0.00	1631.24	157.75	1673.05	1630.00	11.51	1662.39	1513.58	5.01	1720.44	1514.45	152.41	1736.76	2015.84	1646.40	70.66	0.00	0.00	0.00	1416.90
7.41000	1507.07	129.40	57.17	1460.82	115.61	64.37	1231.30	90.00	59.05	1300.06	153.33	93.08	1750.94	-86.62	92.05	1705.32	-72.74	97.25	1484.95	-33.01	90.44	1536.78	-100.15	120.98	1556.43	99.36	1278.23	0.00	0.00	0.00	1641.50	156.58	1673.06	1638.71	10.56	1662.26	1522.63	3.38	1719.12	1523.54	151.50	1735.91	2015.72	1646.58	70.59	0.00	0.00	0.00	1417.52
7.42000	1506.59	129.74	56.40	1460.94	115.84	64.15	1231.75	90.56	59.14	1300.66	152.99	93.29	1785.75	-88.50	98.92	1739.56	-75.12	100.74	1517.75	-34.53	80.82	1568.79	-102.46	115.55	1568.01	98.80	1276.16	0.00	0.00	0.00	1651.31	155.71	1672.97	1648.87	9.58	1661.92	1532.11	2.12	1717.77	1532.64	150.21	1734.98	2015.80	1646.41	70.48	0.00	0.00	0.00	1416.95
7.43000	1506.57	129.52	56.37	1460.57	115.70	63.86	1231.78	90.20	59.36	1300.71	153.30	93.79	1818.62	-89.57	106.50	1772.54	-76.02	105.82	1550.87	-36.03	72.53	1600.01	-104.91	111.19	1578.18	98.55	1274.39	0.00	0.00	0.00	1660.75	154.96	1672.95	1658.98	8.90	1661.60	1541.53	0.74	1716.24	1541.50	149.12	1733.87	2015.64	1646.03	70.71	0.00	0.00	0.00	1417.65
7.44000	1507.05	129.91	56.09	1461.00	115.90	63.59	1231.91	90.04	59.60	1301.26	152.91	94.05	1850.88	-89.54	115.57	1804.55	-76.75	111.82	1583.85	-38.15	65.48	1631.69	-106.78	107.67	1587.77	98.28	1272.56	0.00	0.00	0.00	1670.26	153.50	1673.06	1668.96	7.87	1661.18	1550.97	-0.64	1714.68	1550.62	147.63	1732.83	2014.90	1646.32	70.33	0.00	0.00	0.00	1418.56
7.45000	1506.67	129.71	55.87	1460.79	116.00	63.01	1232.29	89.65	59.94	1301.73	152.71	94.45	1881.56	-88.62	125.55	1835.62	-77.06	118.80	1616.09	-41.06	60.14	1665.42	-108.92	100.98	1597.83	97.80	1270.68	0.00	0.00	0.00	1685.07	154.22	1669.64	1678.81	6.82	1660.96	1560.32	-2.30	1712.91	1559.61	145.98	1731.71	2015.65	1645.64	70.92	0.00	0.00	0.00	1418.00
7.46000	1507.78	130.06	55.70	1461.55	116.00	63.00	1232.82	89.09	60.23	1302.28	152.39	94.87	1910.98	-87.47	136.03	1865.27	-76.46	127.16	1648.43	-45.36	55.68	1697.62	-111.05	94.47	1608.77	97.26	1268.74	0.00	0.00	0.00	1695.59	153.69	1668.91	1688.28	5.25	1660.53	1569.78	-4.06	1711.06	1568.40	144.49	1730.48	2015.52	1646.34	70.54	0.00	0.00	0.00	1417.54
7.47000	1508.44	130.19	55.62	1461.76	116.05	62.78	1232.89	89.34	60.86	1302.85	152.26	95.46	1938.50	-85.69	147.09	1893.32	-75.97	135.76	1679.26	-48.23	52.90	1728.32	-113.19	88.12	1619.44	96.56	1266.79	0.00	0.00	0.00	1704.60	153.01	1668.95	1698.09	4.34	1660.14	1579.21	-6.14	1709.07	1577.42	142.47	1729.24	2015.68	1646.58	70.39	0.00	0.00	0.00	1417.27
7.48000	1508.26	130.37	54.98	1462.14	116.19	62.53	1232.84	89.45	61.73	1303.28	152.41	96.22	1965.20	-82.77	158.83	1919.79	-73.92	145.19	1708.18	-50.23	51.20	1757.55	-115.34	81.94	1630.89	95.87	1264.79	0.00	0.00	0.00	1713.57	152.35	1668.96	1708.55	3.13	1659.64	1588.34	-8.54	1706.94	1586.52	140.28	1728.01	2015.52	1646.61	70.44	0.00	0.00	0.00	1417.50
7.49000	1508.35	130.33	54.86	1462.43	116.31	62.15	1233.45	89.11	62.11	1304.01	152.10	96.91	1988.65	-80.42	163.34	1944.72	-71.88	154.22	1735.64	-52.58	50.16	1785.33	-117.48	75.93	1642.18	95.11	1262.83	0.00	0.00	0.00	1723.86	150.21	1669.19	1718.89	1.90	1659.40	1598.02	-10.50	1704.91	1595.42	138.29	1726.59	2015.38	1645.60	70.87	0.00	0.00	0.00	1418.35
7.50000	1508.62	130.43	54.46	1462.63	116.04	62.08	1233.93	88.18	62.77	1304.69	152.00	97.79	2009.83	-77.38	172.70	1966.99	-68.84	162.46	1760.94	-54.48	49.76	1811.71	-119.63	70.08	1653.40	94.30	1260.88	0.00	0.00	0.00	1733.22	149.03	1669.29	1729.27	0.60	1658.94	1607.64	-12.77	1702.81	1604.12	136.53	1725.19	2016.41	1646.34	70.71	0.00	0.00	0.00	1419.00
7.51000	1509.36	130.77	54.21	1462.38	116.16	61.64	1234.55	88.86	63.84	1305.27	152.26	98.93	2028.41	-74.62	180.61	1987.22	-66.33	169.15	1783.77	-49.15	50.53	1836.70	-121.77	64.39	1664.59	93.53	1258.94	0.00	0.00	0.00	1742.94	147.37	1669.46	1739.48	-1.27	1658.41	1617.50	-15.05	1700.70	1612.95	134.29	1723.76	2015.77	1646.48	70.58	0.00	0.00	0.00	1419.01
7.52000	1509.60	131.05	53.75	1462.86	116.36	61.38	1234.91	88.54	65.66	1306.28	152.26	100.06	2044.99	-73.65	185.47	2004.88	-64.51	173.44	1803.93	-46.96	49.44	1860.33	-123.91	58.87	1676.43	92.69	1257.06	0.00	0.00	0.00	1752.65	145.56	1669.70	1750.30	-2.22	1658.10	1627.86	-17.13	1698.67	1621.88	131.89	1722.34	2015.36	1645.10	71.03	0.00	0.00	0.00	1418.24
7.53000	1510.00	131.06	53.59	1463.96	116.49	61.56	1235.80	88.36	67.18	1307.28	152.40	101.30	2059.00	-73.08	186.53	2019.22	-63.18	174.07	1818.82	-42.95	48.27	1882.63	-126.05	53.50	1687.96	91.84	1255.08	0.00	0.00	0.00	1761.98	144.49	1669.88	1760.33	-3.92	1657.95	1638.25	-19.38	1696.57	1630.72	129.63	1720.81	2015.81	1645.62	70.91	0.00	0.00	0.00	1418.08
7.54000	1510.27	131.14	53.22	1464.44	116.71	61.27	1236.59	89.55	69.24	1308.12	153.30	102.99	2070.40	-70.70	184.27	2030.23	-60.19	172.26	1831.47	-40.02	46.12	1903.63	-128.18	48.29	1699.55	90.93	1253.11	0.00	0.00	0.00	1771.60	142.46	1670.25	1771.26	-5.23	1657.72	1648.60	-21.94	1694.49	1639.78	126.68	1719.39	2016.44	1646.34	70.67	0.00	0.00	0.00	1418.20
7.55000	1510.58	131.34	52.76	1464.53	116.91	61.13	1237.39	90.10	71.74	1309.53	153.34	104.49	2080.46	-68.31	178.87	2040.08	-57.71	167.87	1839.82	-35.30	43.94	1923.35	-130.31	43.24	1711.05	89.94	1251.10	0.00	0.00	0.00	1780.90	141.02	1670.62	1782.11	-6.83	1657.60	1658.68	-24.99	1692.43	1648.93	123.79	1718.04	2009.67	1645.43	52.61	0.00	0.00	0.00	1417.58
7.56000	1511.15	131.22	52.87	1465.17	117.20	61.09	1238.52	89.40	74.39	1311.00	153.68	106.34	2088.98	-65.79	172.02	2047.76	-54.99	161.78	1845.80	-30.44	41.45	1941.84	-132.43	38.34	1722.24	88.78	1249.06	0.00	0.00	0.00	1786.07	137.38	1674.80	1792.83	-8.48	1657.58	1668.91	-28.18	1690.33	1658.07	120.95	1716.76	2013.92	1646.52	64.73	0.00	0.00	0.00	1418.13
7.57000	1512.05	131.86	52.66	1466.58	118.69	62.80	1239.39	91.30	78.14	1312.67	154.07	108.61	2094.45	-59.21	163.50	2053.91	-49.74	154.21	1849.62	-28.84	40.75	1959.10	-134.54	33.59	1733.66	87.42	1247.12	0.00	0.00	0.00	1794.83	135.42	1675.99	1803.76	-10.17	1657.64	1679.94	-30.68	1688.39	1667.47	117.74	1715.38	2015.31	1645.69	70.71	0.00	0.00	0.00	1417.68
7.58000	1512.11	131.81	52.46	1466.88	119.19	62.17	1240.97	91.17	82.08	1314.56	154.51	111.21	2101.26	-52.97	159.47	2060.13	-44.40	145.19	1852.43	-26.74	41.23	1975.18	-136.64	29.00	1745.27	85.95	1245.30	0.00	0.00	0.00	1805.03	133.36	1676.29	1815.19	-11.54	1657.74	1690.70	-33.73	1686.33	1676.50	114.82	1713.90	2015.82	1645.73	70.59	0.00	0.00	0.00	1418.12
7.59000	1512.19	131.96	52.19	1468.05	119.62	61.71	1242.54	92.30	86.71	1317.05	154.52	113.84	2108.79	-47.34	150.01	2066.72	-38.80	136.57	1855.85	-27.25	41.86	1990.10	-138.73	24.56	1756.89	84.33	1243.66	0.00	0.00	0.00	1815.00	131.51	1676.96	1823.18	-14.73	1660.82	1701.59	-36.96	1684.40	1685.75	111.63	1712.58	2016.46	1646.28	70.56	0.00	0.00	0.00	1418.58
7.60000	1512.81	132.24	51.91	1468.96	120.24	61.10	1245.45	92.90	91.53	1319.20	156.08	117.54	2116.82	-40.88	140.20	2072.25	-33.17	128.15	1859.91	-29.69	42.62	2003.89	-140.81	20.27	1769.01	82.62	1242.23	0.00	0.00	0.00	1824.35	129.83	1677.98	1833.69	-16.74	1662.08	1712.60	-40.40	1682.71	1695.33	107.88	1711.58	2016.08	1646.74	70.40	0.00	0.00	0.00	1418.34
7.61000	1513.55	132.62	51.76	1469.93	120.85	60.33	1247.64	93.29	98.13	1322.44	156.83	121.40	2123.30	-34.79	130.06	2077.75	-28.13	119.58	1862.22	-30.50	44.01	2016.57	-142.87	16.13	1781.11	80.77	1241.11	0.00	0.00	0.00	1834.72	127.99	1679.15	1845.60	-18.32	1662.90	1724.22	-43.61	1681.25	1704.97	104.05	1710.75	2016.15	1645.28	71.09	0.00	0.00	0.00	1417.67
7.62000	1513.91	132.86	51.61	1472.48	121.59	60.01	1250.79	94.75	105.67	1326.13	158.05	125.91	2128.44	-30.47	120.47	2082.21	-24.46	111.64	1863.90	-30.01	45.56	2028.18	-144.92	12.13	1793.26	78.88	1240.28	0.00	0.00	0.00	1844.81	126.05	1680.48	1857.15	-19.80	1664.03	1735.67	-47.25	1679.73	1713.97	100.63	1709.88	2016.47	1645.48	70.91	0.00	0.00	0.00	1418.53
7.63000	1514.63	133.13	51.58	1474.22	122.31	59.18	1255.42	95.28	113.64	1330.45	159.40	130.99	2133.10	-29.45	112.30	2085.72	-23.55	105.13	1866.81	-31.63	46.04	2038.74	-146.96	8.28	1805.74	77.04	1239.69	0.00	0.00	0.00	1854.28	124.69	1681.99	1868.98	-21.14	1665.29	1747.66	-50.65	1678.44	1723.30	96.38	1709.13	2016.27	1646.46	70.36	0.00	0.00	0.00	1418.96
7.64000	1514.80	133.36	51.37	1476.94	123.18	58.59	1260.75	95.57	122.98	1336.18	160.00	136.31	2137.42	-31.43	105.35	2088.86	-25.47	99.73	1868.46	-31.65	46.95	2048.29	-148.98	4.57	1817.87	75.16	1239.42	0.00	0.00	0.00	1863.99	122.70	1683.60	1880.60	-22.45	1666.77	1759.77	-54.20	1676.85	1732.63	92.13	1708.66	2015.25	1645.61	70.66	0.00	0.00	0.00	1418.64
7.65000	1515.13	133.76	51.09	1478.78	124.00	57.65	1267.62	97.21	133.71	1343.04	160.86	142.46	2140.85	-33.14	98.90	2091.60	-27.31	95.01	1868.98	-30.54	48.37	2056.84	-150.98	1.01	1830.37	73.30	1239.52	0.00	0.00	0.00	1873.45	121.36	1685.34	1892.48	-23.66	1668.35	1771.45	-57.67	1675.75	1742.22	87.55	1708.53	2015.74	1646.33	70.39	0.00	0.00	0.00	1418.65
7.66000	1516.18	134.69	50.65	1481.48	124.89	57.12	1276.06	98.44	145.48	1351.01	162.28	149.61	2143.57	-33.04	92.67	2093.63	-27.94	90.41	1870.22	-31.18	48.90	2064.43	-152.96	-2.42	1842.85	71.57	1239.96	0.00	0.00	0.00	1884.73	121.21	1685.15	1904.33	-24.89	1670.05	1782.71	-61.05	1675.11	1751.47	83.39	1708.50	2013.09	1651.62	50.76	0.00	0.00	0.00	1417.69
7.67000	1516.55	135.40	50.16	1484.04	125.76	57.08	1285.78	98.81	158.82	1360.25	164.10	157.66	2145.37	-32.73	88.47	2094.77	-27.83	87.15	1871.32	-31.86	49.09	2071.09	-154.92	-5.70	1855.07	70.02	1240.72	0.00	0.00	0.00	1894.16	119.76	1687.08	1915.65	-25.92	1672.02	1793.58	-64.35	1674.90	1760.58	79.65	1708.67	2007.95	1645.94	46.67	0.00	0.00	0.00	1418.58
7.68000	1518.43	136.44	49.77	1487.58	126.67	57.68	1297.39	99.69	173.56	1371.51	165.17	166.10	2144.88	-33.18	86.53	2094.65	-27.37	85.21	1871.64	-31.54	49.42	2076.84	-156.85	-8.85	1866.96	68.67	1241.79	0.00	0.00	0.00	1903.21	118.11	1689.61	1927.38	-26.89	1674.20	1804.09	-67.56	1675.10	1769.75	76.06	1709.07	2014.07	1646.26	64.73	0.00	0.00	0.00	1417.67
7.69000	1520.02	137.52	49.38	1492.08	127.68	59.03	1312.08	101.10	188.47	1384.47	166.81	175.31	2145.81	-33.40	83.17	2095.91	-27.80	82.82	1871.75	-31.24	49.80	2081.72	-158.77	-11.86	1878.77	67.53	1243.07	0.00	0.00	0.00	1912.39	116.11	1692.44	1938.17	-27.92	1676.67	1814.26	-70.67	1675.67	1779.47	71.67	1709.75	2016.09	1645.68	70.81	0.00	0.00	0.00	1417.89
7.70000	1523.51	139.06	50.67	1497.10	128.65	61.13	1329.15	102.91	204.36	1399.00	168.61	184.87	2146.45	-33.08	80.51	2096.22	-27.62	80.79	1872.19	-31.15	50.09	2085.74	-160.66	-14.74	1890.12	66.53	1244.47	0.00	0.00	0.00	1921.29	114.44	1695.21	1949.98	-28.84	1679.19	1824.13	-73.68	1676.59	1788.72	68.16	1710.39	2016.64	1646.43	70.63	0.00	0.00	0.00	1419.25
7.71000	1528.70	140.42	49.75	1503.37	129.77	64.61	1347.66	103.25	220.83	1414.88	170.46	194.80	2147.02	-32.36	78.40	2096.58	-27.30	79.30	1872.42	-30.91	50.30	2088.95	-162.52	-17.48	1901.23	65.64	1245.86	0.00	0.00	0.00	1929.87	113.22	1698.02	1961.13	-29.64	1681.81	1833.72	-76.58	1677.83	1797.88	64.87	1711.13	2016.61	1647.03	70.40	0.00	0.00	0.00	1418.95
7.72000	1534.78	141.45	48.18	1511.29	131.14	69.29	1368.11	104.95	237.32	1432.56	171.84	204.72	2147.71	-31.75	76.70	2096.89	-26.74	78.19	1872.42	-30.05	50.87	2091.36	-164.36	-20.09	1912.38	64.67	1247.21	0.00	0.00	0.00	1938.28	112.30	1700.83	1972.01	-30.41	1684.51	1843.05	-79.37	1679.35	1807.33	61.49	1712.03	2016.09	1645.73	70.71	0.00	0.00	0.00	1418.70
7.73000	1541.58	142.84	46.44	1520.31	132.20	74.14	1390.85	106.39	253.01	1451.42	173.18	214.58	2148.28	-31.31	75.24	2097.22	-26.37	77.31	1872.20	-29.42	51.20	2093.01	-166.17	-22.57	1923.62	63.72	1248.48	0.00	0.00	0.00	1947.25	110.48	1703.77	1982.67	-31.15	1687.34	1852.16	-82.05	1681.14	1816.62	58.47	1713.00	2016.17	1646.01	70.64	0.00	0.00	0.00	1418.19
7.74000	1549.24	144.29	44.33	1530.33	132.88	78.74	1415.83	107.13	266.71	1471.01	173.83	223.65	2148.53	-30.61	74.25	2097.20	-25.64	76.75	1872.62	-29.62	51.35	2093.92	-167.95	-24.92	1934.48	62.85	1249.77	0.00	0.00	0.00	1956.19	108.98	1706.68	1992.92	-31.78	1690.22	1861.07	-84.60	1683.16	1826.00	55.43	1714.14	2016.25	1646.02	70.68	0.00	0.00	0.00	1419.04
7.75000	1559.01	146.52	44.12	1541.93	133.86	83.22	1438.93	107.43	276.79	1491.24	173.75	231.49	2149.25	-30.59	73.15	2097.68	-25.70	75.96	1872.44	-29.25	51.64	2094.12	-169.71	-27.15	1945.33	62.01	1251.09	0.00	0.00	0.00	1965.19	107.60	1709.48	2003.25	-32.39	1692.96	1869.81	-87.04	1685.38	1835.19	52.97	1715.31	2016.69	1647.20	70.29	0.00	0.00	0.00	1418.41
7.76000	1575.78	149.57	50.48	1559.45	136.06	89.47	1458.45	106.99	284.62	1510.39	174.62	239.27	2149.38	-30.16	72.45	2097.89	-25.28	75.58	1872.76	-29.27	51.88	2093.64	-171.42	-29.24	1956.21	61.37	1252.53	0.00	0.00	0.00	1973.77	107.06	1712.18	2013.19	-33.02	1695.83	1878.41	-89.34	1687.77	1844.81	51.07	1715.93	2016.18	1646.98	70.25	0.00	0.00	0.00	1418.42
7.77000	1598.51	153.25	59.29	1580.48	139.20	96.94	1478.60	105.12	289.94	1530.09	175.10	246.68	2149.87	-29.90	71.86	2097.74	-24.87	75.21	1873.13	-29.36	52.05	2092.52	-173.11	-31.22	1966.58	60.99	1254.03	0.00	0.00	0.00	1982.63	106.20	1715.08	2023.90	-33.53	1698.59	1886.89	-91.52	1690.31	1854.55	49.32	1717.17	2015.84	1646.45	70.39	0.00	0.00	0.00	1417.17
7.78000	1624.80	156.51	67.83	1605.22	142.03	104.36	1498.28	104.47	293.63	1551.11	174.66	252.36	2150.05	-29.81	71.26	2098.36	-24.83	74.94	1873.34	-29.50	52.20	2090.77	-174.76	-33.06	1976.89	60.92	1255.71	0.00	0.00	0.00	1992.02	104.91	1718.08	2033.86	-33.98	1701.48	1895.28	-93.55	1692.97	1864.01	47.41	1718.75	2010.42	1646.92	52.25	0.00	0.00	0.00	1418.39
7.79000	1650.97	159.43	74.33	1631.61	144.36	110.54	1518.46	103.98	295.33	1572.98	174.21	256.71	2150.28	-29.66	70.92	2098.72	-24.85	74.71	1873.10	-28.82	52.79	2088.42	-176.38	-34.79	1986.87	61.05	1257.55	0.00	0.00	0.00	2001.59	103.59	1721.06	2043.71	-34.31	1704.37	1903.60	-95.45	1695.72	1873.65	45.59	1720.48	2014.58	1646.24	65.00	0.00	0.00	0.00	1418.31
7.80000	1678.59	161.94	79.62	1658.28	146.29	115.11	1539.16	102.44	295.76	1595.60	174.26	259.72	2150.46	-29.62	70.53	2098.42	-24.57	74.57	1873.13	-28.42	53.17	2085.51	-177.96	-36.39	1997.08	61.39	1259.64	0.00	0.00	0.00	2010.51	103.05	1724.08	2053.85	-34.64	1707.31	1911.89	-97.20	1698.52	1882.45	43.67	1723.04	2016.52	1645.92	70.74	0.00	0.00	0.00	1417.76
7.81000	1707.04	163.93	83.74	1685.30	148.04	118.21	1561.11	102.40	294.94	1618.84	174.53	261.30	2150.54	-29.42	70.40	2098.76	-24.63	74.38	1873.80	-28.99	53.23	2082.06	-179.50	-37.88	2007.64	61.84	1261.96	0.00	0.00	0.00	2019.50	102.60	1727.12	2063.91	-34.86	1710.28	1920.17	-98.80	1701.36	1892.00	41.89	1725.22	2016.88	1646.91	70.42	0.00	0.00	0.00	1417.91
7.82000	1735.21	165.97	86.14	1712.95	149.60	119.97	1583.48	102.19	293.01	1642.44	174.69	261.37	2150.47	-29.60	69.97	2098.93	-24.56	74.36	1874.43	-29.40	53.20	2078.10	-181.01	-39.25	2018.23	62.34	1264.37	0.00	0.00	0.00	2028.56	102.27	1730.02	2073.45	-34.97	1713.29	1928.47	-100.24	1704.20	1901.66	40.63	1727.17	2017.01	1647.20	70.43	0.00	0.00	0.00	1417.83
7.83000	1763.37	167.89	87.17	1740.50	151.17	120.37	1606.88	102.79	289.50	1666.98	174.63	259.75	2150.70	-29.66	69.69	2098.97	-24.56	74.17	1874.84	-29.56	53.34	2073.65	-182.47	-40.50	2028.56	62.75	1266.75	0.00	0.00	0.00	2038.03	101.29	1733.03	2082.96	-34.82	1716.20	1936.81	-101.53	1707.01	1911.30	39.44	1729.17	2016.89	1646.70	70.46	0.00	0.00	0.00	1417.70
7.84000	1793.69	169.59	87.74	1769.81	152.64	120.31	1630.86	102.80	284.61	1691.62	174.98	256.88	2150.83	-29.49	69.58	2099.01	-24.39	74.18	1875.02	-29.59	53.45	2068.76	-183.90	-41.64	2038.87	63.09	1269.07	0.00	0.00	0.00	2046.97	101.18	1735.70	2092.96	-34.54	1718.93	1945.23	-102.65	1709.77	1920.00	39.42	1730.91	2016.77	1646.48	70.58	0.00	0.00	0.00	1418.81
7.85000	1823.76	170.93	87.08	1799.35	153.98	119.08	1655.04	103.40	278.60	1716.58	175.40	252.75	2151.04	-29.64	69.43	2098.96	-24.36	74.12	1875.03	-29.49	53.54	2063.44	-185.28	-42.66	2048.97	63.40	1271.28	0.00	0.00	0.00	2055.68	101.40	1738.30	2102.57	-34.24	1721.64	1953.74	-103.60	1712.44	1929.24	38.79	1732.69	2016.28	1647.06	70.17	0.00	0.00	0.00	1418.73
7.86000	1855.22	171.90	86.11	1830.00	154.90	117.34	1680.52	104.99	271.08	1741.77	176.61	247.58	2150.82	-29.37	69.44	2098.93	-24.23	74.06	1874.91	-29.30	53.65	2057.72	-186.61	-43.58	2059.30	63.55	1273.40	0.00	0.00	0.00	2064.71	101.37	1740.75	2111.70	-33.70	1724.26	1962.39	-104.38	1715.00	1938.37	38.50	1734.30	2012.08	1650.30	51.46	0.00	0.00	0.00	1418.58
7.87000	1887.66	172.57	84.64	1860.29	155.59	114.51	1705.58	107.73	262.74	1767.87	177.66	241.45	2150.70	-29.33	69.35	2099.21	-24.49	73.76	1874.70	-29.00	53.79	2051.63	-187.90	-44.38	2069.94	63.67	1275.31	0.00	0.00	0.00	2073.62	101.74	1742.93	2121.25	-33.12	1726.65	1971.18	-104.98	1717.42	1947.29	38.68	1735.61	2010.69	1650.48	45.61	0.00	0.00	0.00	1418.28
7.88000	1921.68	172.84	83.27	1893.09	156.23	112.02	1730.98	108.57	253.39	1795.11	178.27	234.01	2150.88	-29.82	68.89	2099.33	-24.46	73.59	1874.47	-28.62	53.99	2045.20	-189.15	-45.07	2080.55	63.71	1277.03	0.00	0.00	0.00	2081.81	103.04	1744.54	2130.85	-32.42	1728.84	1980.16	-105.41	1719.67	1956.34	38.86	1736.84	2014.68	1647.35	64.46	0.00	0.00	0.00	1419.09
7.89000	1956.55	173.12	81.75	1926.71	156.80	109.40	1756.25	111.61	243.20	1822.68	179.61	226.06	2150.75	-29.25	69.11	2099.30	-24.50	73.46	1874.25	-28.18	54.29	2038.46	-190.35	-45.65	2090.82	63.73	1278.45	0.00	0.00	0.00	2091.32	102.71	1746.28	2140.26	-31.64	1730.81	1989.34	-105.64	1721.72	1965.68	38.56	1737.95	2015.75	1646.06	70.56	0.00	0.00	0.00	1418.60
7.90000	1991.94	173.29	80.32	1960.79	157.42	106.53	1783.93	113.33	231.33	1850.37	181.55	217.63	2151.57	-29.80	68.88	2099.41	-24.49	73.36	1874.09	-27.67	54.70	2031.43	-191.50	-46.13	2101.05	63.70	1279.65	0.00	0.00	0.00	2099.83	103.78	1747.64	2149.40	-30.69	1732.61	1998.76	-105.69	1723.54	1975.00	38.47	1738.73	2016.03	1646.28	70.52	0.00	0.00	0.00	1418.36
7.91000	2027.76	173.76	79.12	1995.66	158.25	103.85	1810.04	114.68	219.01	1878.92	183.70	208.65	2151.41	-29.91	68.61	2098.82	-25.19	76.33	1873.24	-26.07	55.61	2024.15	-192.60	-46.51	2111.25	63.69	1280.53	0.00	0.00	0.00	2108.52	104.69	1748.69	2159.03	-29.59	1734.09	2008.45	-105.54	1725.11	1983.81	39.26	1739.22	2017.19	1648.12	69.81	0.00	0.00	0.00	1419.03
7.92000	2064.00	174.50	78.11	2030.74	159.33	101.14	1837.97	117.50	205.86	1907.26	186.44	199.57	2150.57	-30.44	71.65	2099.09	-25.34	76.60	1874.11	-27.11	55.37	2016.64	-193.64	-46.78	2121.16	63.72	1281.08	0.00	0.00	0.00	2117.73	105.13	1749.57	2168.30	-28.61	1735.44	2018.42	-105.19	1726.39	1992.62	40.04	1739.52	2016.05	1646.32	70.45	0.00	0.00	0.00	1419.11
7.93000	2100.85	175.91	77.58	2065.49	160.80	98.37	1867.11	118.46	191.73	1937.65	187.67	189.66	2150.65	-30.56	71.63	2099.59	-25.41	76.69	1874.43	-27.21	55.53	2008.93	-194.64	-46.95	2131.08	63.77	1281.38	0.00	0.00	0.00	2126.62	106.27	1750.03	2178.10	-27.43	1736.40	2028.71	-104.64	1727.36	2001.94	40.35	1739.72	2011.05	1647.92	51.96	0.00	0.00	0.00	1418.62
7.94000	2137.66	177.97	77.26	2101.02	162.86	95.98	1895.02	121.77	178.33	1967.64	190.63	180.10	2150.85	-30.81	71.34	2099.49	-25.52	76.51	1873.77	-26.07	56.13	2001.05	-195.58	-47.01	2140.99	64.00	1281.38	0.00	0.00	0.00	2135.91	107.08	1750.33	2187.57	-26.25	1737.18	2039.34	-103.88	1727.98	2011.41	40.95	1739.66	2014.85	1646.28	65.01	0.00	0.00	0.00	1418.62
7.95000	2174.17	180.50	76.94	2137.70	165.47	94.35	1925.16	123.55	164.32	1999.13	192.03	169.95	2151.07	-30.87	71.07	2099.80	-25.62	76.45	1873.93	-25.88	56.31	1993.03	-196.47	-46.98	2150.64	64.25	1281.11	0.00	0.00	0.00	2144.73	108.61	1750.32	2196.74	-25.03	1737.75	2050.34	-102.91	1728.24	2020.56	41.86	1739.28	2016.71	1645.58	71.04	0.00	0.00	0.00	1418.40
7.96000	2211.43	183.46	77.38	2174.24	168.33	92.71	1960.09	124.78	150.07	2028.71	196.91	161.23	2151.09	-30.97	70.85	2099.72	-25.63	76.22	1874.02	-25.58	56.59	1984.89	-197.30	-46.85	2160.42	64.59	1280.53	0.00	0.00	0.00	2154.26	109.47	1750.17	2206.38	-23.77	1738.06	2061.74	-101.72	1728.09	2029.88	42.96	1738.65	2017.60	1646.66	70.78	0.00	0.00	0.00	1418.91
7.97000	2249.44	186.77	78.73	2210.61	171.49	91.37	1994.42	127.18	136.24	2061.04	198.91	151.65	2151.26	-30.89	70.64	2100.23	-24.86	73.08	1874.56	-26.37	56.41	1976.67	-198.08	-46.63	2170.18	65.02	1279.72	0.00	0.00	0.00	2162.84	111.52	1749.66	2216.04	-22.47	1738.19	2073.57	-100.31	1727.52	2040.02	43.17	1737.99	2016.83	1646.31	70.75	0.00	0.00	0.00	1418.72
7.98000	2286.97	190.07	80.64	2247.58	174.75	90.93	2028.95	133.74	124.08	2093.58	201.69	142.52	2152.18	-30.24	67.20	2100.41	-24.80	72.48	1874.76	-26.17	56.61	1968.39	-198.79	-46.31	2179.96	65.50	1278.70	0.00	0.00	0.00	2172.15	112.94	1749.03	2225.85	-21.06	1738.09	2085.84	-98.67	1726.49	2049.17	44.83	1736.93	2016.14	1646.05	70.68	0.00	0.00	0.00	1418.28
7.99000	2323.92	193.38	83.07	2284.40	178.00	91.25	2068.26	132.43	109.22	2125.61	205.74	134.66	2152.30	-30.15	66.58	2100.40	-24.92	72.03	1874.86	-26.16	56.86	1960.07	-199.45	-45.90	2189.66	66.04	1277.49	0.00	0.00	0.00	2181.37	114.41	1748.22	2235.64	-19.60	1737.79	2098.61	-96.81	1724.98	2059.09	45.81	1735.77	2015.89	1645.52	70.83	0.00	0.00	0.00	1418.27
8.00000	2361.11	196.54	86.79	2320.72	181.19	92.31	2102.44	137.36	97.72	2159.80	207.72	126.44	2152.20	-30.09	66.11	2100.18	-24.41	71.97	1875.02	-25.92	57.21	1951.76	-200.04	-45.39	2199.63	66.63	1276.15	0.00	0.00	0.00	2191.54	115.19	1747.29	2245.41	-18.09	1737.27	2116.89	-94.45	1722.46	2068.84	46.94	1734.43	2015.68	1645.80	70.80	0.00	0.00	0.00	1417.05
8.01000	2397.72	199.42	91.34	2356.33	184.15	94.08	2140.17	137.91	84.97	2193.12	211.23	119.50	2152.43	-29.95	65.77	2100.62	-24.58	71.75	1875.25	-25.89	57.48	1943.47	-200.58	-44.80	2209.51	67.23	1274.64	0.00	0.00	0.00	2201.14	116.86	1746.09	2255.29	-16.53	1736.61	2125.62	-93.35	1722.17	2078.73	48.21	1732.93	2015.32	1644.85	71.02	0.00	0.00	0.00	1417.77
8.02000	2433.61	201.84	96.91	2392.33	186.90	97.42	2173.25	143.74	75.76	2228.34	213.32	112.90	2152.04	-29.71	65.35	2100.77	-24.42	71.61	1875.27	-25.51	57.90	1935.24	-201.05	-44.12	2219.65	67.89	1273.05	0.00	0.00	0.00	2210.28	119.25	1744.67	2265.36	-14.90	1735.72	2134.68	-92.31	1721.18	2088.36	50.09	1731.16	2015.80	1645.05	71.00	0.00	0.00	0.00	1417.91
8.03000	2469.19	204.01	103.88	2427.88	189.31	102.08	2207.92	147.05	66.54	2263.65	215.25	107.41	2151.97	-29.59	65.00	2101.10	-24.24	71.55	1875.92	-26.02	57.93	1927.09	-201.45	-43.35	2229.96	68.65	1271.33	0.00	0.00	0.00	2220.14	120.93	1743.23	2275.25	-13.11	1734.78	2145.52	-90.37	1719.38	2098.15	51.83	1729.25	2010.71	1646.88	52.13	0.00	0.00	0.00	1418.59
8.04000	2504.05	205.83	112.35	2462.55	191.49	108.04	2242.53	151.83	60.23	2297.73	218.36	104.00	2152.32	-29.43	64.84	2101.71	-24.56	71.22	1875.71	-25.48	58.54	1919.05	-201.79	-42.49	2240.62	69.54	1269.55	0.00	0.00	0.00	2230.35	122.41	1741.76	2285.32	-11.25	1733.72	2157.26	-88.37	1717.63	2107.97	53.79	1727.30	2014.39	1645.72	64.97	0.00	0.00	0.00	1419.43
8.05000	2542.77	208.34	118.40	2496.51	193.71	115.55	2277.35	155.89	54.66	2331.50	221.45	101.79	2152.52	-29.34	64.50	2101.95	-24.43	71.02	1875.41	-24.54	59.38	1911.15	-202.07	-41.55	2251.32	70.55	1267.71	0.00	0.00	0.00	2240.54	124.04	1740.14	2295.49	-9.28	1732.51	2168.93	-86.32	1716.01	2118.54	54.91	1725.36	2016.93	1644.97	71.28	0.00	0.00	0.00	1418.79
8.06000	2577.86	210.23	124.00	2529.11	196.09	124.47	2314.69	157.20	50.07	2331.50	221.45	101.79	2152.78	-29.42	64.08	2102.17	-24.24	70.90	1876.44	-25.50	59.38	1903.42	-202.27	-40.52	2261.99	71.67	1265.82	0.00	0.00	0.00	2250.21	126.38	1738.29	2305.55	-7.25	1731.25	2181.42	-83.89	1713.49	2128.61	56.91	1723.14	2016.84	1645.97	70.90	0.00	0.00	0.00	1418.36
8.07000	2609.52	211.55	129.11	2560.11	198.77	134.65	2314.69	157.20	50.07	2331.50	221.45	101.79	2153.55	-29.72	63.59	2102.01	-23.96	70.73	1876.10	-24.45	60.52	1895.88	-202.41	-39.42	2272.87	72.95	1263.88	0.00	0.00	0.00	2260.40	128.39	1736.41	2315.86	-5.04	1729.83	2189.67	-82.67	1712.37	2138.41	59.33	1720.78	2016.37	1646.40	70.60	0.00	0.00	0.00	1419.35
8.08000	2637.94	212.36	133.68	2588.78	201.52	145.90	2314.69	157.20	50.07	2331.50	221.45	101.79	2153.49	-29.45	63.24	2102.42	-24.10	70.40	1876.52	-24.51	61.25	1888.57	-202.47	-38.23	2283.92	74.33	1261.94	0.00	0.00	0.00	2271.08	130.13	1734.61	2326.35	-2.71	1728.29	2202.34	-79.76	1709.46	2148.03	62.10	1718.43	2017.19	1646.84	70.53	0.00	0.00	0.00	1419.15
8.09000	2663.29	212.73	137.66	2614.92	203.51	157.64	2314.69	157.20	50.07	2331.50	221.45	101.79	2153.48	-29.45	62.68	2102.64	-24.08	70.11	1877.05	-24.46	61.96	1881.51	-202.47	-36.96	2295.05	75.87	1259.98	0.00	0.00	0.00	2280.76	133.08	1732.60	2336.61	-0.29	1726.79	2213.86	-77.43	1707.27	2158.31	64.39	1716.08	2017.65	1646.62	70.77	0.00	0.00	0.00	1418.76
8.10000	2685.77	212.71	141.01	2637.80	204.94	168.83	2314.69	157.20	50.07	2331.50	221.45	101.79	2154.07	-29.60	62.22	2102.96	-23.88	70.00	1877.29	-23.68	63.35	1874.73	-202.39	-35.62	2306.31	77.51	1258.00	0.00	0.00	0.00	2290.99	135.45	1730.75	2346.87	2.29	1725.26	2223.66	-74.57	1705.59	2168.57	66.82	1713.75	2016.35	1645.76	70.90	0.00	0.00	0.00	1418.68
8.11000	2705.57	212.36	143.67	2656.87	206.64	178.26	2314.69	157.20	50.07	2331.50	221.45	101.79	2154.72	-29.78	61.58	2103.57	-23.99	69.75	1877.92	-23.69	64.91	1868.26	-202.23	-34.20	2317.55	79.24	1256.02	0.00	0.00	0.00	2301.06	138.17	1728.77	2357.08	4.99	1723.73	2231.18	-72.22	1703.94	2179.03	69.21	1711.40	2016.99	1646.42	70.61	0.00	0.00	0.00	1419.50
8.12000	2722.86	211.74	145.61	2672.01	208.72	184.02	2314.69	157.20	50.07	2331.50	221.45	101.79	2155.25	-29.85	60.99	2104.30	-24.03	69.55	1878.39	-23.44	67.04	1862.13	-202.00	-32.71	2328.80	81.04	1254.03	0.00	0.00	0.00	2311.02	141.24	1726.68	2367.54	7.94	1722.19	2241.77	-69.75	1702.13	2188.88	72.41	1709.07	2016.46	1646.01	70.77	0.00	0.00	0.00	1419.26
8.13000	2737.85	210.92	146.77	2684.64	210.43	185.00	2314.69	157.20	50.07	2331.50	221.45	101.79	2155.64	-29.92	60.42	2104.61	-24.13	69.23	1879.27	-23.49	69.20	1856.36	-201.70	-31.14	2339.97	82.95	1251.99	0.00	0.00	0.00	2321.17	144.11	1724.66	2377.91	10.94	1720.69	2252.70	-66.14	1700.28	2199.53	74.84	1706.74	2016.23	1646.12	70.68	0.00	0.00	0.00	1417.79
8.14000	2750.72	209.96	147.10	2695.92	211.20	181.16	2314.69	157.20	50.07	2331.50	221.45	101.79	2155.97	-29.76	60.01	2104.91	-24.02	69.12	1880.76	-24.21	71.62	1850.99	-201.31	-29.50	2351.34	84.92	1249.94	0.00	0.00	0.00	2331.22	147.45	1722.81	2388.19	14.18	1719.29	2264.70	-61.48	1698.10	2209.58	78.02	1704.52	2016.13	1645.51	70.84	0.00	0.00	0.00	1417.84
8.15000	2761.65	208.91	146.57	2706.08	210.78	173.82	2314.69	157.20	50.07	2331.50	221.45	101.79	2156.57	-30.18	59.15	2105.84	-24.33	68.94	1881.67	-24.53	74.72	1846.03	-200.85	-27.80	2362.54	87.05	1247.87	0.00	0.00	0.00	2341.12	150.97	1721.07	2398.60	17.59	1717.98	2274.71	-58.94	1696.49	2219.91	81.08	1702.36	2016.38	1645.89	70.77	0.00	0.00	0.00	1418.20
8.16000	2770.83	207.83	145.11	2716.51	207.47	164.27	2314.69	157.20	50.07	2331.50	221.45	101.79	2157.01	-29.81	58.88	2106.37	-24.28	68.86	1882.92	-24.78	78.23	1841.53	-200.30	-26.02	2373.68	89.36	1245.91	0.00	0.00	0.00	2351.54	154.34	1719.32	2409.27	21.12	1716.73	2284.74	-57.23	1694.74	2231.22	83.19	1700.48	2016.22	1645.73	70.80	0.00	0.00	0.00	1417.94
8.17000	2778.46	206.79	142.69	2725.56	203.85	154.13	2314.69	157.20	50.07	2331.50	221.45	101.79	2157.64	-29.58	58.62	2107.97	-25.02	68.58	1884.22	-24.51	82.51	1837.51	-199.68	-24.17	2384.51	91.89	1244.10	0.00	0.00	0.00	2361.92	157.85	1717.71	2419.92	24.84	1715.55	2295.45	-54.75	1693.34	2241.85	86.41	1698.55	2016.61	1646.49	70.57	0.00	0.00	0.00	1418.92
8.18000	2784.71	205.84	139.25	2734.28	199.36	144.75	2314.69	157.20	50.07	2331.50	221.45	101.79	2158.34	-29.61	58.22	2108.69	-24.89	68.65	1885.86	-24.60	87.14	1833.99	-198.97	-22.26	2395.48	94.70	1242.58	0.00	0.00	0.00	2371.87	161.89	1716.09	2430.56	28.74	1714.47	2307.05	-50.26	1692.03	2251.55	90.79	1696.62	2016.13	1646.32	70.49	0.00	0.00	0.00	1418.14
8.19000	2789.78	205.05	134.75	2742.89	194.31	136.01	2314.69	157.20	50.07	2331.50	221.45	101.79	2159.00	-29.89	57.68	2109.79	-25.10	68.42	1888.38	-25.18	92.13	1831.01	-198.18	-20.29	2406.44	97.64	1241.34	0.00	0.00	0.00	2371.87	161.89	1716.09	2440.98	32.71	1713.69	2318.60	-46.35	1690.72	2262.20	94.09	1695.18	2016.09	1646.33	70.46	0.00	0.00	0.00	1418.10
8.20000	2793.85	204.48	129.14	2750.16	189.08	126.85	2314.69	157.20	50.07	2331.50	221.45	101.79	2159.60	-29.84	57.48	2111.21	-25.62	68.21	1891.41	-26.14	97.89	1828.59	-197.30	-18.25	2417.71	100.73	1240.42	0.00	0.00	0.00	2371.87	161.89	1716.09	2451.67	36.82	1713.14	2329.80	-42.39	1689.83	2272.83	97.67	1694.02	2016.07	1646.11	70.64	0.00	0.00	0.00	1418.64
8.21000	2797.11	204.18	122.38	2756.11	184.95	117.72	2314.69	157.20	50.07	2331.50	221.45	101.79	2160.32	-29.97	57.22	2112.63	-25.74	68.21	1894.42	-26.17	104.71	1826.76	-196.34	-16.15	2429.27	103.83	1239.90	0.00	0.00	0.00	2371.87	161.89	1716.09	2462.34	41.03	1712.83	2340.75	-38.37	1689.25	2282.93	102.05	1693.01	2015.18	1645.17	70.86	0.00	0.00	0.00	1418.16
8.22000	2801.74	203.08	112.17	2760.75	183.72	110.05	2314.69	157.20	50.07	2331.50	221.45	101.79	2161.17	-30.24	56.81	2114.83	-26.80	67.79	1898.14	-26.43	112.31	1825.55	-195.29	-13.99	2441.12	106.91	1239.75	0.00	0.00	0.00	2371.87	161.89	1716.09	2473.22	45.34	1712.65	2351.70	-34.28	1688.97	2293.45	106.06	1692.27	2015.70	1645.99	70.69	0.00	0.00	0.00	1418.40
8.23000	2803.77	204.79	103.98	2763.87	184.91	103.91	2314.69	157.20	50.07	2331.50	221.45	101.79	2161.55	-30.14	56.61	2117.23	-27.71	67.32	1902.95	-27.26	120.56	1824.99	-194.15	-11.77	2453.13	109.95	1239.94	0.00	0.00	0.00	2371.87	161.89	1716.09	2483.98	49.77	1712.74	2363.82	-30.08	1688.54	2304.78	109.41	1691.88	2016.26	1646.48	70.56	0.00	0.00	0.00	1417.91
8.24000	2805.76	205.82	97.51	2765.93	185.76	98.44	2314.69	157.20	50.07	2331.50	221.45	101.79	2162.54	-30.44	56.26	2119.98	-28.44	66.79	1908.88	-27.89	130.05	1825.11	-192.92	-9.50	2465.18	112.90	1240.46	0.00	0.00	0.00	2371.87	161.89	1716.09	2494.45	54.30	1713.23	2372.59	-26.31	1689.26	2315.23	113.45	1691.72	2016.38	1645.91	70.85	0.00	0.00	0.00	1417.74
8.25000	2808.51	205.06	92.23	2767.40	185.16	93.73	2314.69	157.20	50.07	2331.50	221.45	101.79	2163.38	-30.55	56.02	2122.86	-29.17	67.00	1916.47	-28.70	140.56	1825.93	-191.60	-7.17	2477.41	115.86	1241.37	0.00	0.00	0.00	2371.87	161.89	1716.09	2505.25	58.90	1713.96	2385.27	-21.88	1689.61	2325.75	117.53	1692.05	2016.69	1647.09	70.37	0.00	0.00	0.00	1416.79
8.26000	2809.71	203.04	89.15	2768.59	184.39	90.53	2314.69	157.20	50.07	2331.50	221.45	101.79	2164.17	-30.80	55.78	2125.88	-29.63	66.42	1925.60	-29.48	152.13	1827.48	-190.18	-4.78	2489.73	118.78	1242.66	0.00	0.00	0.00	2371.87	161.89	1716.09	2515.72	63.52	1714.92	2396.42	-17.62	1690.52	2335.96	121.83	1692.60	2016.56	1646.78	70.57	0.00	0.00	0.00	1417.11
8.27000	2811.99	202.73	85.58	2769.71	184.48	87.68	2314.69	157.20	50.07	2331.50	221.45	101.79	2165.79	-31.47	55.31	2129.28	-30.06	66.23	1935.69	-29.15	165.30	1829.80	-188.67	-2.34	2501.85	121.68	1244.23	0.00	0.00	0.00	2371.87	161.89	1716.09	2526.45	68.26	1716.06	2406.89	-13.35	1691.89	2346.58	125.63	1693.45	2017.18	1646.71	70.64	0.00	0.00	0.00	1416.99
8.28000	2813.86	202.51	82.59	2770.24	184.69	85.04	2314.69	157.20	50.07	2331.50	221.45	101.79	2167.78	-32.35	54.78	2133.26	-30.37	66.61	1947.80	-28.45	179.56	1832.90	-187.07	0.14	2513.72	124.50	1246.03	0.00	0.00	0.00	2371.87	161.89	1716.09	2536.82	72.96	1717.33	2418.15	-9.36	1693.48	2356.85	129.69	1694.56	2017.56	1646.91	70.58	0.00	0.00	0.00	1416.38
8.29000	2814.89	201.90	80.39	2770.90	184.32	83.34	2314.69	157.20	50.07	2331.50	221.45	101.79	2170.05	-33.17	54.30	2137.16	-30.74	67.39	1962.96	-29.41	194.29	1836.82	-185.37	2.68	2525.50	127.19	1248.00	0.00	0.00	0.00	2371.87	161.89	1716.09	2547.36	77.71	1718.72	2428.66	-5.28	1695.02	2366.94	133.77	1695.77	2016.84	1646.73	70.69	0.00	0.00	0.00	1416.82
8.30000	2815.40	201.46	78.72	2771.35	183.99	82.13	2314.69	157.20	50.07	2331.50	221.45	101.79	2172.92	-33.24	55.13	2140.72	-31.48	68.66	1980.57	-30.84	209.45	1841.58	-183.58	5.27	2536.74	129.77	1250.02	0.00	0.00	0.00	2371.87	161.89	1716.09	2557.67	82.30	1720.30	2438.13	-1.28	1697.09	2377.16	137.67	1697.15	2016.41	1645.64	70.98	0.00	0.00	0.00	1416.72
8.31000	2815.59	201.34	77.44	2771.72	183.82	81.35	2314.69	157.20	50.07	2331.50	221.45	101.79	2177.56	-33.93	54.06	2145.23	-32.37	71.19	1999.37	-31.49	225.09	1847.22	-181.68	7.91	2547.62	132.26	1252.13	0.00	0.00	0.00	2371.87	161.89	1716.09	2567.90	86.86	1722.02	2448.91	2.76	1698.89	2387.49	141.12	1698.65	2016.92	1646.23	70.72	0.00	0.00	0.00	1416.88
8.32000	2816.01	201.16	76.72	2771.94	183.67	80.81	2314.69	157.20	50.07	2331.50	221.45	101.79	2183.45	-34.62	52.53	2153.61	-32.17	72.22	2018.22	-29.68	241.33	1853.76	-179.69	10.59	2558.29	134.56	1254.23	0.00	0.00	0.00	2371.87	161.89	1716.09	2578.11	91.38	1723.86	2459.44	6.74	1701.06	2387.49	141.12	1698.65	2016.65	1645.98	70.83	0.00	0.00	0.00	1417.00
8.33000	2816.10	201.07	76.06	2772.21	183.56	80.44	2314.69	157.20	50.07	2331.50	221.45	101.79	2189.94	-35.36	50.75	2163.00	-31.46	75.62	2040.80	-30.09	255.75	1861.24	-177.59	13.32	2568.60	136.65	1256.32	0.00	0.00	0.00	2371.87	161.89	1716.09	2588.33	95.71	1725.76	2470.15	10.46	1703.21	2387.49	141.12	1698.65	2016.26	1645.47	71.04	0.00	0.00	0.00	1417.18
8.34000	2816.39	200.98	75.71	2772.25	183.53	80.09	2314.69	157.20	50.07	2331.50	221.45	101.79	2196.37	-35.55	48.50	2171.40	-31.39	79.39	2064.64	-29.78	269.00	1869.67	-175.39	16.08	2578.81	138.52	1258.38	0.00	0.00	0.00	2371.87	161.89	1716.09	2598.06	99.82	1727.73	2479.41	14.03	1705.66	2387.49	141.12	1698.65	2016.93	1646.82	70.55	0.00	0.00	0.00	1417.39
8.35000	2816.57	200.93	75.39	2772.38	183.51	79.87	2314.69	157.20	50.07	2331.50	221.45	101.79	2204.33	-36.11	46.75	2182.77	-30.85	84.05	2087.41	-28.45	279.90	1879.08	-173.09	18.89	2588.75	140.12	1260.41	0.00	0.00	0.00	2371.87	161.89	1716.09	2608.04	103.77	1729.67	2489.28	17.40	1708.05	2387.49	141.12	1698.65	2016.34	1646.03	70.73	0.00	0.00	0.00	1416.64
8.36000	2816.60	200.87	74.97	2772.44	183.45	79.62	2314.69	157.20	50.07	2331.50	221.45	101.79	2216.84	-36.04	50.79	2194.76	-30.98	88.80	2110.17	-28.42	287.75	1889.51	-170.68	21.74	2598.30	141.48	1262.39	0.00	0.00	0.00	2371.87	161.89	1716.09	2618.04	107.65	1731.66	2499.96	20.58	1710.37	2387.49	141.12	1698.65	2017.42	1646.37	70.89	0.00	0.00	0.00	1416.97
8.37000	2816.79	200.85	74.72	2772.55	183.40	79.43	2314.69	157.20	50.07	2331.50	221.45	101.79	2235.16	-35.35	57.23	2216.39	-30.37	96.70	2130.79	-26.40	295.13	1900.99	-168.17	24.63	2607.71	142.63	1264.43	0.00	0.00	0.00	2371.87	161.89	1716.09	2627.95	111.33	1733.68	2510.81	23.93	1712.69	2387.49	141.12	1698.65	2016.89	1645.69	71.00	0.00	0.00	0.00	1416.29
8.38000	2816.89	200.84	74.43	2772.54	183.39	79.21	2314.69	157.20	50.07	2331.50	221.45	101.79	2258.28	-33.92	64.50	2239.09	-30.39	103.24	2151.25	-25.82	300.24	1913.54	-165.55	27.56	2616.85	143.65	1266.52	0.00	0.00	0.00	2371.87	161.89	1716.09	2637.84	114.83	1735.71	2520.29	26.61	1715.27	2387.49	141.12	1698.65	2016.47	1644.96	71.29	0.00	0.00	0.00	1417.64
8.39000	2816.89	200.88	74.14	2772.67	183.42	79.13	2314.69	157.20	50.07	2331.50	221.45	101.79	2283.80	-31.70	71.17	2265.02	-26.35	112.24	2171.22	-25.28	303.39	1927.18	-162.82	30.52	2625.80	144.55	1268.71	0.00	0.00	0.00	2371.87	161.89	1716.09	2647.45	118.08	1737.87	2529.70	29.29	1717.91	2387.49	141.12	1698.65	2016.68	1645.28	71.12	0.00	0.00	0.00	1417.88
8.40000	2817.04	200.92	73.94	2772.67	183.46	78.94	2314.69	157.20	50.07	2331.50	221.45	101.79	2311.25	-28.92	77.28	2294.87	-19.61	108.49	2190.85	-24.15	305.32	1941.95	-159.99	33.51	2634.63	145.40	1270.98	0.00	0.00	0.00	2371.87	161.89	1716.09	2656.85	121.11	1740.05	2539.98	31.74	1720.48	2387.49	141.12	1698.65	2016.83	1645.95	70.91	0.00	0.00	0.00	1417.18
8.41000	2817.16	200.96	73.81	2772.77	183.50	78.86	2314.69	157.20	50.07	2331.50	221.45	101.79	2339.89	-25.86	82.69	2326.57	-19.48	111.45	2210.68	-22.67	306.02	1957.88	-157.04	36.54	2643.28	146.27	1273.31	0.00	0.00	0.00	2371.87	161.89	1716.09	2666.28	124.04	1742.24	2550.33	34.11	1723.06	2387.49	141.12	1698.65	2016.04	1645.15	71.17	0.00	0.00	0.00	1416.84
8.42000	2817.12	201.01	73.62	2772.74	183.57	78.74	2314.69	157.20	50.07	2331.50	221.45	101.79	2370.85	-22.65	88.30	2354.93	-18.03	129.40	2231.72	-22.04	304.63	1975.00	-153.98	39.60	2651.74	147.14	1275.70	0.00	0.00	0.00	2371.87	161.89	1716.09	2675.57	126.77	1744.39	2560.76	36.33	1725.54	2387.49	141.12	1698.65	2016.27	1646.04	70.81	0.00	0.00	0.00	1417.12
8.43000	2817.08	201.04	73.46	2772.78	183.61	78.64	2314.69	157.20	50.07	2331.50	221.45	101.79	2400.81	-19.81	91.87	2381.47	-12.95	118.64	2252.60	-19.96	302.56	1993.33	-150.81	42.69	2660.24	148.10	1278.12	0.00	0.00	0.00	2371.87	161.89	1716.09	2684.53	129.30	1746.52	2570.09	38.22	1728.22	2387.49	141.12	1698.65	2016.64	1646.01	70.78	0.00	0.00	0.00	1417.91
8.44000	2817.21	201.07	73.43	2772.72	183.67	78.53	2314.69	157.20	50.07	2331.50	221.45	101.79	2426.22	-17.75	91.02	2412.13	-14.34	115.90	2274.94	-18.13	298.81	2012.89	-147.52	45.80	2668.59	149.26	1280.51	0.00	0.00	0.00	2371.87	161.89	1716.09	2693.91	131.70	1748.51	2580.32	40.02	1730.47	2387.49	141.12	1698.65	2016.87	1645.97	70.88	0.00	0.00	0.00	1418.41
8.45000	2817.14	201.05	73.27	2772.82	183.70	78.51	2314.69	157.20	50.07	2331.50	221.45	101.79	2455.02	-15.82	90.88	2419.20	-13.63	120.86	2297.07	-15.02	294.40	2033.73	-144.11	48.95	2676.95	150.68	1282.85	0.00	0.00	0.00	2371.87	161.89	1716.09	2702.82	133.93	1750.46	2590.49	41.75	1732.64	2387.49	141.12	1698.65	2017.35	1646.13	71.03	0.00	0.00	0.00	1418.56
8.46000	2817.30	201.09	73.27	2772.83	183.74	78.42	2314.69	157.20	50.07	2331.50	221.45	101.79	2486.39	-14.04	90.81	2449.94	-10.84	122.63	2321.49	-13.47	288.27	2055.87	-140.59	52.12	2685.31	152.32	1285.07	0.00	0.00	0.00	2371.87	161.89	1716.09	2711.57	135.97	1752.29	2600.27	43.27	1734.51	2387.49	141.12	1698.65	2016.26	1645.99	70.78	0.00	0.00	0.00	1418.92
8.47000	2817.09	201.14	73.06	2772.76	183.81	78.31	2314.69	157.20	50.07	2331.50	221.45	101.79	2517.13	-12.74	89.51	2482.56	-10.31	121.40	2344.18	-8.89	282.09	2079.33	-136.95	55.31	2693.71	154.20	1287.22	0.00	0.00	0.00	2371.87	161.89	1716.09	2720.59	137.87	1753.92	2609.34	44.63	1736.43	2387.49	141.12	1698.65	2016.82	1645.11	71.19	0.00	0.00	0.00	1419.21
8.48000	2816.92	201.16	72.90	2772.84	183.85	78.26	2314.69	157.20	50.07	2331.50	221.45	101.79	2547.53	-11.70	87.13	2515.85	-10.22	119.03	2369.13	-6.39	274.03	2104.14	-133.20	58.53	2702.39	156.27	1289.26	0.00	0.00	0.00	2371.87	161.89	1716.09	2729.51	139.65	1755.42	2618.89	45.92	1738.05	2387.49	141.12	1698.65	2017.34	1645.95	70.98	0.00	0.00	0.00	1419.44
8.49000	2817.04	201.20	72.89	2772.92	183.97	78.26	2314.69	157.20	50.07	2331.50	221.45	101.79	2578.53	-10.76	84.38	2544.86	-8.60	117.87	2393.39	-2.87	265.10	2130.34	-129.32	61.77	2711.08	158.46	1291.08	0.00	0.00	0.00	2371.87	161.89	1716.09	2738.44	141.32	1756.69	2627.68	47.12	1739.59	2387.49	141.12	1698.65	2016.81	1644.76	71.38	0.00	0.00	0.00	1418.95
8.50000	2817.06	201.26	72.84	2773.01	184.08	78.25	2314.69	157.20	50.07	2331.50	221.45	101.79	2610.94	-9.67	81.87	2574.71	-6.91	113.98	2418.91	-0.00	255.00	2157.95	-125.32	65.03	2719.80	160.76	1292.66	0.00	0.00	0.00	2371.87	161.89	1716.09	2747.41	142.92	1757.78	2637.27	48.19	1740.78	2387.49	141.12	1698.65	2016.44	1645.81	70.95	0.00	0.00	0.00	1418.36
8.51000	2817.14	201.35	72.80	2773.07	184.23	78.25	2314.69	157.20	50.07	2331.50	221.45	101.79	2644.80	-8.34	80.08	2606.15	-4.94	110.27	2444.35	2.77	244.04	2186.99	-121.19	68.30	2728.36	163.02	1293.95	0.00	0.00	0.00	2371.87	161.89	1716.09	2756.00	144.39	1758.71	2646.02	49.07	1741.80	2387.49	141.12	1698.65	2016.24	1646.17	70.63	0.00	0.00	0.00	1417.21
8.52000	2817.31	201.44	72.80	2772.98	184.35	78.17	2314.69	157.20	50.07	2331.50	221.45	101.79	2679.33	-6.91	78.77	2641.09	-2.85	108.16	2471.29	4.30	231.67	2217.50	-116.95	71.59	2736.91	165.10	1294.94	0.00	0.00	0.00	2371.87	161.89	1716.09	2764.51	145.75	1759.44	2654.93	49.98	1742.50	2387.49	141.12	1698.65	2016.44	1646.32	70.63	0.00	0.00	0.00	1417.69
8.53000	2817.40	201.57	72.79	2772.84	184.53	78.06	2314.69	157.20	50.07	2331.50	221.45	101.79	2714.57	-5.23	78.09	2677.12	-0.63	106.68	2499.16	4.92	218.32	2249.51	-112.57	74.90	2745.50	167.02	1295.67	0.00	0.00	0.00	2371.87	161.89	1716.09	2773.15	147.04	1759.95	2663.85	50.76	1743.09	2387.49	141.12	1698.65	2011.71	1648.26	52.02	0.00	0.00	0.00	1417.53
8.54000	2817.42	201.67	72.72	2772.80	184.68	78.01	2314.69	157.20	50.07	2331.50	221.45	101.79	2749.98	-3.55	77.77	2712.34	1.58	105.11	2525.39	8.17	205.34	2283.04	-108.07	78.22	2754.15	168.72	1296.15	0.00	0.00	0.00	2371.87	161.89	1716.09	2781.61	148.22	1760.26	2672.85	51.53	1743.43	2387.49	141.12	1698.65	2014.62	1646.98	64.74	0.00	0.00	0.00	1417.56
8.55000	2817.40	201.77	72.59	2772.65	184.87	77.93	2314.69	157.20	50.07	2331.50	221.45	101.79	2786.11	-1.95	78.33	2746.61	3.52	103.22	2525.39	8.17	205.34	2318.13	-103.45	81.56	2762.74	170.24	1296.35	0.00	0.00	0.00	2371.87	161.89	1716.09	2790.02	149.25	1760.36	2682.13	52.18	1743.43	2387.49	141.12	1698.65	2016.61	1645.72	71.06	0.00	0.00	0.00	1417.30
8.56000	2817.28	201.91	72.42	2772.54	185.08	77.84	2314.69	157.20	50.07	2331.50	221.45	101.79	2822.11	-0.58	79.24	2781.02	5.12	101.50	2525.39	8.17	205.34	2354.79	-98.69	84.91	2771.30	171.67	1296.35	0.00	0.00	0.00	2371.87	161.89	1716.09	2798.51	150.25	1760.29	2690.68	52.73	1743.32	2387.49	141.12	1698.65	2017.14	1646.06	70.92	0.00	0.00	0.00	1417.76
8.57000	2817.23	202.01	72.26	2772.66	185.22	77.78	2314.69	157.20	50.07	2331.50	221.45	101.79	2857.87	0.59	80.44	2815.03	6.48	99.84	2525.39	8.17	205.34	2393.06	-93.80	88.26	2779.72	173.01	1296.13	0.00	0.00	0.00	2371.87	161.89	1716.09	2806.99	151.20	1760.07	2699.89	53.27	1742.98	2387.49	141.12	1698.65	2017.57	1645.68	71.29	0.00	0.00	0.00	1417.88
8.58000	2817.38	202.14	72.14	2772.93	185.32	77.78	2314.69	157.20	50.07	2331.50	221.45	101.79	2893.51	1.57	82.05	2849.99	7.81	99.35	2525.39	8.17	205.34	2432.97	-88.78	91.62	2788.17	174.23	1295.74	0.00	0.00	0.00	2371.87	161.89	1716.09	2815.60	152.04	1759.70	2708.68	53.76	1742.61	2387.49	141.12	1698.65	2017.02	1645.58	71.15	0.00	0.00	0.00	1416.57
8.59000	2817.45	202.29	71.95	2773.05	185.32	77.74	2314.69	157.20	50.07	2331.50	221.45	101.79	2928.74	2.55	84.39	2884.45	9.06	99.29	2525.39	8.17	205.34	2474.54	-83.63	95.00	2796.46	175.37	1295.17	0.00	0.00	0.00	2371.87	161.89	1716.09	2824.28	152.79	1759.24	2717.50	54.24	1742.05	2387.49	141.12	1698.65	2017.06	1646.47	70.83	0.00	0.00	0.00	1417.40
8.60000	2817.63	202.35	71.87	2772.90	185.32	77.60	2314.69	157.20	50.07	2331.50	221.45	101.79	2962.76	3.61	86.70	2918.39	10.42	99.58	2525.39	8.17	205.34	2517.80	-78.35	98.37	2804.63	176.48	1294.44	0.00	0.00	0.00	2371.87	161.89	1716.09	2832.91	153.47	1758.67	2726.43	54.53	1741.34	2387.49	141.12	1698.65	2016.23	1645.86	70.90	0.00	0.00	0.00	1418.62
8.61000	2817.60	202.38	71.68	2772.82	185.23	77.43	2314.69	157.20	50.07	2331.50	221.45	101.79	2997.87	5.11	91.10	2951.97	12.04	100.73	2525.39	8.17	205.34	2562.79	-72.93	101.75	2812.57	177.60	1293.61	0.00	0.00	0.00	2371.87	161.89	1716.09	2841.48	154.10	1758.02	2735.51	54.88	1740.50	2387.49	141.12	1698.65	2015.66	1645.50	70.82	0.00	0.00	0.00	1418.24
8.62000	2817.66	202.43	71.51	2773.09	185.12	77.40	2314.69	157.20	50.07	2331.50	221.45	101.79	3031.82	6.96	96.06	2984.50	13.82	102.15	2525.39	8.17	205.34	2609.52	-67.37	105.13	2820.51	178.66	1292.70	0.00	0.00	0.00	2371.87	161.89	1716.09	2850.25	154.64	1757.27	2744.53	55.21	1739.56	2387.49	141.12	1698.65	2016.23	1645.47	71.01	0.00	0.00	0.00	1417.52
8.63000	2817.83	202.42	71.35	2773.21	184.98	77.31	2314.69	157.20	50.07	2331.50	221.45	101.79	3031.82	6.96	96.06	3018.12	16.15	106.10	2525.39	8.17	205.34	2658.03	-61.68	108.52	2828.42	179.72	1291.73	0.00	0.00	0.00	2371.87	161.89	1716.09	2858.95	155.11	1756.45	2753.53	55.28	1738.56	2387.49	141.12	1698.65	2015.59	1645.52	70.83	0.00	0.00	0.00	1417.68
8.64000	2818.19	202.42	71.32	2773.21	184.92	77.15	2314.69	157.20	50.07	2331.50	221.45	101.79	3031.82	6.96	96.06	3050.35	19.00	110.95	2525.39	8.17	205.34	2708.35	-55.84	111.90	2836.55	180.77	1290.73	0.00	0.00	0.00	2371.87	161.89	1716.09	2867.61	155.50	1755.47	2762.44	55.32	1737.50	2387.49	141.12	1698.65	2015.73	1645.92	70.66	0.00	0.00	0.00	1417.37
8.65000	2818.18	202.38	71.04	2773.29	184.85	77.04	2314.69	157.20	50.07	2331.50	221.45	101.79	3031.82	6.96	96.06	3050.35	19.00	110.95	2525.39	8.17	205.34	2760.50	-49.87	115.28	2844.89	181.74	1289.69	0.00	0.00	0.00	2371.87	161.89	1716.09	2876.09	155.83	1754.44	2771.45	55.31	1736.32	2387.49	141.12	1698.65	2015.46	1646.17	70.51	0.00	0.00	0.00	1416.85
8.66000	2818.37	202.38	70.87	2773.30	184.80	76.86	2314.69	157.20	50.07	2331.50	221.45	101.79	3031.82	6.96	96.06	3050.35	19.00	110.95	2525.39	8.17	205.34	2814.52	-43.75	118.66	2853.57	182.63	1288.62	0.00	0.00	0.00	2371.87	161.89	1716.09	2884.70	156.10	1753.27	2780.63	55.30	1735.09	2387.49	141.12	1698.65	2015.85	1646.53	70.45	0.00	0.00	0.00	1416.99
8.67000	2818.45	202.40	70.57	2773.39	184.75	76.66	2314.69	157.20	50.07	2331.50	221.45	101.79	3031.82	6.96	96.06	3050.35	19.00	110.95	2525.39	8.17	205.34	2870.42	-37.50	122.03	2862.30	183.43	1287.51	0.00	0.00	0.00	2371.87	161.89	1716.09	2893.41	156.31	1752.05	2789.78	55.13	1733.81	2387.49	141.12	1698.65	2015.78	1645.64	70.85	0.00	0.00	0.00	1417.57
8.68000	2818.58	202.46	70.28	2773.45	184.71	76.41	2314.69	157.20	50.07	2331.50	221.45	101.79	3031.82	6.96	96.06	3050.35	19.00	110.95	2525.39	8.17	205.34	2928.24	-31.10	125.40	2871.31	184.14	1286.36	0.00	0.00	0.00	2371.87	161.89	1716.09	2902.30	156.44	1750.72	2799.01	54.88	1732.41	2387.49	141.12	1698.65	2016.59	1646.86	70.55	0.00	0.00	0.00	1417.49
8.69000	2818.73	202.54	69.96	2773.65	184.69	76.23	2314.69	157.20	50.07	2331.50	221.45	101.79	3031.82	6.96	96.06	3050.35	19.00	110.95	2525.39	8.17	205.34	2988.02	-24.55	128.76	2880.51	184.81	1285.15	0.00	0.00	0.00	2371.87	161.89	1716.09	2911.07	156.54	1749.37	2808.69	54.47	1730.93	2387.49	141.12	1698.65	2010.57	1647.34	52.31	0.00	0.00	0.00	1416.96
8.70000	2819.01	202.59	69.69	2773.78	184.65	75.98	2314.69	157.20	50.07	2331.50	221.45	101.79	3031.82	6.96	96.06	3050.35	19.00	110.95	2525.39	8.17	205.34	3049.73	-17.86	132.11	2889.86	185.43	1283.89	0.00	0.00	0.00	2371.87	161.89	1716.09	2919.67	156.55	1747.99	2818.28	54.05	1729.39	2387.49	141.12	1698.65	2014.14	1646.07	65.01	0.00	0.00	0.00	1417.18
8.71000	2819.23	202.65	69.33	2773.96	184.60	75.70	2314.69	157.20	50.07	2331.50	221.45	101.79	3031.82	6.96	96.06	3050.35	19.00	110.95	2525.39	8.17	205.34	3081.07	-14.48	133.78	2899.13	186.01	1282.60	0.00	0.00	0.00	2371.87	161.89	1716.09	2928.32	156.52	1746.58	2827.64	53.56	1727.94	2387.49	141.12	1698.65	2016.66	1646.69	70.58	0.00	0.00	0.00	1417.86
8.72000	2819.44	202.75	68.95	2774.31	184.55	75.48	2314.69	157.20	50.07	2331.50	221.45	101.79	3031.82	6.96	96.06	3050.35	19.00	110.95	2525.39	8.17	205.34	3081.07	-14.48	133.78	2908.12	186.52	1281.31	0.00	0.00	0.00	2371.87	161.89	1716.09	2937.11	156.45	1745.17	2837.11	53.07	1726.43	2387.49	141.12	1698.65	2016.39	1646.67	70.60	0.00	0.00	0.00	1416.79
8.73000	2819.69	202.85	68.57	2774.67	184.47	75.22	2314.69	157.20	50.07	2331.50	221.45	101.79	3031.82	6.96	96.06	3050.35	19.00	110.95	2525.39	8.17	205.34	3081.07	-14.48	133.78	2917.17	187.00	1280.01	0.00	0.00	0.00	2371.87	161.89	1716.09	2946.04	156.32	1743.73	2846.51	52.32	1724.92	2387.49	141.12	1698.65	2015.78	1645.52	71.01	0.00	0.00	0.00	1416.60
8.74000	2820.05	202.94	68.24	2774.92	184.42	74.89	2314.69	157.20	50.07	2331.50	221.45	101.79	3031.82	6.96	96.06	3050.35	19.00	110.95	2525.39	8.17	205.34	3081.07	-14.48	133.78	2926.34	187.43	1278.65	0.00	0.00	0.00	2371.87	161.89	1716.09	2955.10	156.09	1742.31	2856.26	51.49	1723.37	2387.49	141.12	1698.65	2016.47	1646.10	70.79	0.00	0.00	0.00	1416.69
8.75000	2820.25	203.06	67.82	2775.26	184.51	74.63	2314.69	157.20	50.07	2331.50	221.45	101.79	3031.82	6.96	96.06	3050.35	19.00	110.95	2525.39	8.17	205.34	3081.07	-14.48	133.78	2935.60	187.79	1277.25	0.00	0.00	0.00	2371.87	161.89	1716.09	2964.28	155.79	1740.93	2865.98	50.57	1721.87	2387.49	141.12	1698.65	2016.26	1645.93	70.84	0.00	0.00	0.00	1416.20
8.76000	2820.53	203.17	67.44	2775.67	184.56	74.33	2314.69	157.20	50.07	2331.50	221.45	101.79	3031.82	6.96	96.06	3050.35	19.00	110.95	2525.39	8.17	205.34	3081.07	-14.48	133.78	2944.44	188.06	1275.85	0.00	0.00	0.00	2371.87	161.89	1716.09	2973.45	155.41	1739.61	2876.05	49.58	1720.24	2387.49	141.12	1698.65	2015.70	1644.47	71.38	0.00	0.00	0.00	1417.28
8.77000	2821.00	203.28	67.16	2776.01	184.74	73.94	2314.69	157.20	50.07	2331.50	221.45	101.79	3031.82	6.96	96.06	3050.35	19.00	110.95	2525.39	8.17	205.34	3081.07	-14.48	133.78	2953.32	188.21	1274.37	0.00	0.00	0.00	2371.87	161.89	1716.09	2982.62	154.94	1738.30	2885.75	48.46	1718.68	2387.49	141.12	1698.65	2016.32	1646.80	70.49	0.00	0.00	0.00	1417.26
8.78000	2821.39	203.44	66.87	2776.45	184.89	73.56	2314.69	157.20	50.07	2331.50	221.45	101.79	3031.82	6.96	96.06	3050.35	19.00	110.95	2525.39	8.17	205.34	3081.07	-14.48	133.78	2962.49	188.24	1272.82	0.00	0.00	0.00	2371.87	161.89	1716.09	2992.03	154.39	1737.00	2895.61	47.32	1717.09	2387.49	141.12	1698.65	2016.54	1646.81	70.70	0.00	0.00	0.00	1416.19
8.79000	2821.86	203.59	66.67	2776.96	185.08	73.12	2314.69	157.20	50.07	2331.50	221.45	101.79	3031.82	6.96	96.06	3050.35	19.00	110.95	2525.39	8.17	205.34	3081.07	-14.48	133.78	2971.70	188.20	1271.27	0.00	0.00	0.00	2371.87	161.89	1716.09	3001.42	153.74	1735.62	2905.53	45.99	1715.41	2387.49	141.12	1698.65	2016.29	1646.37	70.64	0.00	0.00	0.00	1417.46
8.80000	2822.12	203.78	66.37	2777.56	185.35	72.70	2314.69	157.20	50.07	2331.50	221.45	101.79	3031.82	6.96	96.06	3050.35	19.00	110.95	2525.39	8.17	205.34	3081.07	-14.48	133.78	2980.63	188.06	1269.85	0.00	0.00	0.00	2371.87	161.89	1716.09	3010.78	153.03	1734.24	2915.72	44.74	1713.69	2387.49	141.12	1698.65	2016.20	1646.73	70.44	0.00	0.00	0.00	1417.45
8.81000	2822.57	203.98	66.18	2778.18	185.65	72.20	2314.69	157.20	50.07	2331.50	221.45	101.79	3031.82	6.96	96.06	3050.35	19.00	110.95	2525.39	8.17	205.34	3081.07	-14.48	133.78	2989.69	187.79	1268.49	0.00	0.00	0.00	2371.87	161.89	1716.09	3020.42	152.25	1733.04	2926.04	43.42	1712.18	2387.49	141.12	1698.65	2016.09	1646.33	70.67	0.00	0.00	0.00	1417.87
8.82000	2823.07	204.15	66.05	2779.17	186.00	71.86	2314.69	157.20	50.07	2331.50	221.45	101.79	3031.82	6.96	96.06	3050.35	19.00	110.95	2525.39	8.17	205.34	3081.07	-14.48	133.78	2999.12	187.47	1267.27	0.00	0.00	0.00	2371.87	161.89	1716.09	3030.13	151.44	1732.07	2936.62	42.01	1711.03	2387.49	141.12	1698.65	2016.48	1646.74	70.54	0.00	0.00	0.00	1417.82
8.83000	2823.34	204.36	65.75	2780.17	186.39	71.43	2314.69	157.20	50.07	2331.50	221.45	101.79	3031.82	6.96	96.06	3050.35	19.00	110.95	2525.39	8.17	205.34	3081.07	-14.48	133.78	3008.37	187.19	1266.34	0.00	0.00	0.00	2371.87	161.89	1716.09	3039.79	150.53	1731.17	2947.27	40.60	1709.96	2387.49	141.12	1698.65	2016.12	1645.93	70.77	0.00	0.00	0.00	1417.90
8.84000	2823.86	204.51	65.58	2781.39	186.91	71.06	2314.69	157.20	50.07	2331.50	221.45	101.79	3031.82	6.96	96.06	3050.35	19.00	110.95	2525.39	8.17	205.34	3081.07	-14.48	133.78	3017.58	186.98	1265.64	0.00	0.00	0.00	2371.87	161.89	1716.09	3049.45	149.58	1730.25	2957.82	39.13	1708.84	2387.49	141.12	1698.65	2016.15	1646.22	70.59	0.00	0.00	0.00	1417.61
8.85000	2824.32	204.74	65.36	2782.86	187.52	70.75	2314.69	157.20	50.07	2331.50	221.45	101.79	3031.82	6.96	96.06	3050.35	19.00	110.95	2525.39	8.17	205.34	3081.07	-14.48	133.78	3026.89	186.80	1265.11	0.00	0.00	0.00	2371.87	161.89	1716.09	3058.44	148.69	1729.34	2968.31	37.78	1707.79	2387.49	141.12	1698.65	2016.60	1645.47	71.01	0.00	0.00	0.00	1416.82
8.86000	2824.74	205.07	65.06	2784.38	188.17	70.36	2314.69	157.20	50.07	2331.50	221.45	101.79	3031.82	6.96	96.06	3050.35	19.00	110.95	2525.39	8.17	205.34	3081.07	-14.48	133.78	3036.30	186.66	1264.77	0.00	0.00	0.00	2371.87	161.89	1716.09	3063.49	148.16	1729.02	2978.78	36.39	1707.08	2387.49	141.12	1698.65	2016.53	1645.98	70.85	0.00	0.00	0.00	1417.80
8.87000	2825.23	205.37	64.77	2786.17	189.01	69.98	2314.69	157.20	50.07	2331.50	221.45	101.79	3031.82	6.96	96.06	3050.35	19.00	110.95	2525.39	8.17	205.34	3081.07	-14.48	133.78	3045.66	186.60	1264.71	0.00	0.00	0.00	2371.87	161.89	1716.09	3075.12	147.03	1728.82	2989.33	34.95	1706.66	2387.49	141.12	1698.65	2016.53	1644.73	71.37	0.00	0.00	0.00	1418.45
8.88000	2825.94	205.73	64.58	2788.18	189.87	69.63	2314.69	157.20	50.07	2331.50	221.45	101.79	3031.82	6.96	96.06	3050.35	19.00	110.95	2525.39	8.17	205.34	3081.07	-14.48	133.78	3054.81	186.70	1264.94	0.00	0.00	0.00	2371.87	161.89	1716.09	3088.68	145.73	1728.46	2999.36	33.48	1706.48	2387.49	141.12	1698.65	2016.52	1645.08	71.36	0.00	0.00	0.00	1418.02
8.89000	2826.51	206.23	64.29	2790.44	190.80	69.33	2314.69	157.20	50.07	2331.50	221.45	101.79	3031.82	6.96	96.06	3050.35	19.00	110.95	2525.39	8.17	205.34	3081.07	-14.48	133.78	3063.82	186.95	1265.46	0.00	0.00	0.00	2371.87	161.89	1716.09	3098.45	144.81	1728.57	3009.89	32.07	1706.46	2387.49	141.12	1698.65	2016.93	1645.97	71.05	0.00	0.00	0.00	1418.33
8.90000	2827.24	206.85	63.96	2792.76	191.83	69.09	2314.69	157.20	50.07	2331.50	221.45	101.79	3031.82	6.96	96.06	3050.35	19.00	110.95	2525.39	8.17	205.34	3081.07	-14.48	133.78	3072.79	187.32	1266.21	0.00	0.00	0.00	2371.87	161.89	1716.09	3107.95	143.95	1728.96	3020.02	30.75	1706.81	2387.49	141.12	1698.65	2016.91	1646.23	70.88	0.00	0.00	0.00	1418.96
8.91000	2828.24	207.61	63.59	2795.25	192.88	69.10	2314.69	157.20	50.07	2331.50	221.45	101.79	3031.82	6.96	96.06	3050.35	19.00	110.95	2525.39	8.17	205.34	3081.07	-14.48	133.78	3081.98	187.80	1267.22	0.00	0.00	0.00	2371.87	161.89	1716.09	3107.95	143.95	1728.96	3030.02	29.58	1707.34	2387.49	141.12	1698.65	2016.79	1646.39	70.76	0.00	0.00	0.00	1418.79
8.92000	2829.66	208.55	63.13	2798.23	193.98	69.66	2314.69	157.20	50.07	2331.50	221.45	101.79	3031.82	6.96	96.06	3050.35	19.00	110.95	2525.39	8.17	205.34	3081.07	-14.48	133.78	3081.98	187.80	1267.22	0.00	0.00	0.00	2371.87	161.89	1716.09	3107.95	143.95	1728.96	3040.03	28.50	1708.08	2387.49	141.12	1698.65	2016.61	1646.19	70.79	0.00	0.00	0.00	1418.20
8.93000	2831.71	209.66	62.68	2801.46	195.19	70.53	2314.69	157.20	50.07	2331.50	221.45	101.79	3031.82	6.96	96.06	3050.35	19.00	110.95	2525.39	8.17	205.34	3081.07	-14.48	133.78	3081.98	187.80	1267.22	0.00	0.00	0.00	2371.87	161.89	1716.09	3107.95	143.95	1728.96	3050.09	27.44	1708.95	2387.49	141.12	1698.65	2016.92	1645.62	71.20	0.00	0.00	0.00	1417.73
8.94000	2833.99	210.91	61.98	2805.52	196.49	72.22	2314.69	157.20	50.07	2331.50	221.45	101.79	3031.82	6.96	96.06	3050.35	19.00	110.95	2525.39	8.17	205.34	3081.07	-14.48	133.78	3081.98	187.80	1267.22	0.00	0.00	0.00	2371.87	161.89	1716.09	3107.95	143.95	1728.96	3060.28	26.43	1709.95	2387.49	141.12	1698.65	2017.05	1646.03	71.10	0.00	0.00	0.00	1418.17
8.95000	2837.12	212.23	61.34	2809.89	197.95	74.45	2314.69	157.20	50.07	2331.50	221.45	101.79	3031.82	6.96	96.06	3050.35	19.00	110.95	2525.39	8.17	205.34	3081.07	-14.48	133.78	3081.98	187.80	1267.22	0.00	0.00	0.00	2371.87	161.89	1716.09	3107.95	143.95	1728.96	3069.94	25.56	1711.06	2387.49	141.12	1698.65	2017.12	1645.45	71.32	0.00	0.00	0.00	1419.12
8.96000	2841.31	213.86	60.64	2815.26	199.56	77.69	2314.69	157.20	50.07	2331.50	221.45	101.79	3031.82	6.96	96.06	3050.35	19.00	110.95	2525.39	8.17	205.34	3081.07	-14.48	133.78	3081.98	187.80	1267.22	0.00	0.00	0.00	2371.87	161.89	1716.09	3107.95	143.95	1728.96	3069.94	25.56	1711.06	2387.49	141.12	1698.65	2017.07	1645.92	71.12	0.00	0.00	0.00	1418.69
8.97000	2845.91	215.79	59.61	2821.53	201.42	81.47	2314.69	157.20	50.07	2331.50	221.45	101.79	3031.82	6.96	96.06	3050.35	19.00	110.95	2525.39	8.17	205.34	3081.07	-14.48	133.78	3081.98	187.80	1267.22	0.00	0.00	0.00	2371.87	161.89	1716.09	3107.95	143.95	1728.96	3069.94	25.56	1711.06	2387.49	141.12	1698.65	2016.40	1646.11	70.82	0.00	0.00	0.00	1418.21
8.98000	2851.18	218.20	58.38	2828.70	203.33	85.42	2314.69	157.20	50.07	2331.50	221.45	101.79	3031.82	6.96	96.06	3050.35	19.00	110.95	2525.39	8.17	205.34	3081.07	-14.48	133.78	3081.98	187.80	1267.22	0.00	0.00	0.00	2371.87	161.89	1716.09	3107.95	143.95	1728.96	3069.94	25.56	1711.06	2387.49	141.12	1698.65	2016.23	1645.87	70.92	0.00	0.00	0.00	1419.09
8.99000	2857.10	220.80	57.19	2836.98	205.34	89.44	2314.69	157.20	50.07	2331.50	221.45	101.79	3031.82	6.96	96.06	3050.35	19.00	110.95	2525.39	8.17	205.34	3081.07	-14.48	133.78	3081.98	187.80	1267.22	0.00	0.00	0.00	2371.87	161.89	1716.09	3107.95	143.95	1728.96	3069.94	25.56	1711.06	2387.49	141.12	1698.65	2016.28	1645.61	70.97	0.00	0.00	0.00	1419.27
9.00000	2866.74	226.42	58.34	2847.17	209.19	93.55	2314.69	157.20	50.07	2331.50	221.45	101.79	3031.82	6.96	96.06	3050.35	19.00	110.95	2525.39	8.17	205.34	3081.07	-14.48	133.78	3081.98	187.80	1267.22	0.00	0.00	0.00	2371.87	161.89	1716.09	3107.95	143.95	1728.96	3069.94	25.56	1711.06	2387.49	141.12	1698.65	2016.14	1645.96	70.80	0.00	0.00	0.00	1419.00
9.01000	2879.80	233.65	65.26	2860.49	214.94	99.37	2314.69	157.20	50.07	2331.50	221.45	101.79	3031.82	6.96	96.06	3050.35	19.00	110.95	2525.39	8.17	205.34	3081.07	-14.48	133.78	3081.98	187.80	1267.22	0.00	0.00	0.00	2371.87	161.89	1716.09	3107.95	143.95	1728.96	3069.94	25.56	1711.06	2387.49	141.12	1698.65	2016.61	1646.50	70.68	0.00	0.00	0.00	1418.97
9.02000	2895.22	241.11	72.95	2876.13	220.84	105.82	2314.69	157.20	50.07	2331.50	221.45	101.79	3031.82	6.96	96.06	3050.35	19.00	110.95	2525.39	8.17	205.34	3081.07	-14.48	133.78	3081.98	187.80	1267.22	0.00	0.00	0.00	2371.87	161.89	1716.09	3107.95	143.95	1728.96	3069.94	25.56	1711.06	2387.49	141.12	1698.65	2016.85	1645.70	71.13	0.00	0.00	0.00	1419.39
9.03000	2911.98	248.17	79.15	2892.83	226.57	111.09	2314.69	157.20	50.07	2331.50	221.45	101.79	3031.82	6.96	96.06	3050.35	19.00	110.95	2525.39	8.17	205.34	3081.07	-14.48	133.78	3081.98	187.80	1267.22	0.00	0.00	0.00	2371.87	161.89	1716.09	3107.95	143.95	1728.96	3069.94	25.56	1711.06	2387.49	141.12	1698.65	2016.90	1646.33	70.82	0.00	0.00	0.00	1418.96
9.04000	2929.16	254.54	83.83	2909.84	231.82	114.81	2314.69	157.20	50.07	2331.50	221.45	101.79	3031.82	6.96	96.06	3050.35	19.00	110.95	2525.39	8.17	205.34	3081.07	-14.48	133.78	3081.98	187.80	1267.22	0.00	0.00	0.00	2371.87	161.89	1716.09	3107.95	143.95	1728.96	3069.94	25.56	1711.06	2387.49	141.12	1698.65	2016.22	1646.61	70.52	0.00	0.00	0.00	1419.05
9.05000	2947.05	260.11	87.28	2927.98	236.59	117.72	2314.69	157.20	50.07	2331.50	221.45	101.79	3031.82	6.96	96.06	3050.35	19.00	110.95	2525.39	8.17	205.34	3081.07	-14.48	133.78	3081.98	187.80	1267.22	0.00	0.00	0.00	2371.87	161.89	1716.09	3107.95	143.95	1728.96	3069.94	25.56	1711.06	2387.49	141.12	1698.65	2017.19	1646.49	70.82	0.00	0.00	0.00	1419.05
9.06000	2965.79	265.35	89.77	2945.71	241.25	118.97	2314.69	157.20	50.07	2331.50	221.45	101.79	3031.82	6.96	96.06	3050.35	19.00	110.95	2525.39	8.17	205.34	3081.07	-14.48	133.78	3081.98	187.80	1267.22	0.00	0.00	0.00	2371.87	161.89	1716.09	3107.95	143.95	1728.96	3069.94	25.56	1711.06	2387.49	141.12	1698.65	2017.56	1646.63	70.79	0.00	0.00	0.00	1419.45
9.07000	2984.94	270.49	91.10	2964.72	245.82	119.70	2314.69	157.20	50.07	2331.50	221.45	101.79	3031.82	6.96	96.06	3050.35	19.00	110.95	2525.39	8.17	205.34	3081.07	-14.48	133.78	3081.98	187.80	1267.22	0.00	0.00	0.00	2371.87	161.89	1716.09	3107.95	143.95	1728.96	3069.94	25.56	1711.06	2387.49	141.12	1698.65	2016.02	1645.40	71.01	0.00	0.00	0.00	1418.76
9.08000	3004.80	275.60	91.58	2982.95	250.50	118.53	2314.69	157.20	50.07	2331.50	221.45	101.79	3031.82	6.96	96.06	3050.35	19.00	110.95	2525.39	8.17	205.34	3081.07	-14.48	133.78	3081.98	187.80	1267.22	0.00	0.00	0.00	2371.87	161.89	1716.09	3107.95	143.95	1728.96	3069.94	25.56	1711.06	2387.49	141.12	1698.65	2015.90	1645.87	70.76	0.00	0.00	0.00	1418.53
9.09000	3025.25	280.57	90.93	3003.27	255.06	117.58	2314.69	157.20	50.07	2331.50	221.45	101.79	3031.82	6.96	96.06	3050.35	19.00	110.95	2525.39	8.17	205.34	3081.07	-14.48	133.78	3081.98	187.80	1267.22	0.00	0.00	0.00	2371.87	161.89	1716.09	3107.95	143.95	1728.96	3069.94	25.56	1711.06	2387.49	141.12	1698.65	2016.63	1646.47	70.60	0.00	0.00	0.00	1418.62
9.10000	3046.59	285.36	89.97	3024.15	259.54	116.10	2314.69	157.20	50.07	2331.50	221.45	101.79	3031.82	6.96	96.06	3050.35	19.00	110.95	2525.39	8.17	205.34	3081.07	-14.48	133.78	3081.98	187.80	1267.22	0.00	0.00	0.00	2371.87	161.89	1716.09	3107.95	143.95	1728.96	3069.94	25.56	1711.06	2387.49	141.12	1698.65	2015.94	1646.26	70.54	0.00	0.00	0.00	1419.11
9.11000	3046.59	285.36	89.97	3024.15	259.54	116.10	2314.69	157.20	50.07	2331.50	221.45	101.79	3031.82	6.96	96.06	3050.35	19.00	110.95	2525.39	8.17	205.34	3081.07	-14.48	133.78	3081.98	187.80	1267.22	0.00	0.00	0.00	2371.87	161.89	1716.09	3107.95	143.95	1728.96	3069.94	25.56	1711.06	2387.49	141.12	1698.65	2016.03	1646.35	70.58	0.00	0.00	0.00	1418.89
9.12000	3046.59	285.36	89.97	3024.15	259.54	116.10	2314.69	157.20	50.07	2331.50	221.45	101.79	3031.82	6.96	96.06	3050.35	19.00	110.95	2525.39	8.17	205.34	3081.07	-14.48	133.78	3081.98	187.80	1267.22	0.00	0.00	0.00	2371.87	161.89	1716.09	3107.95	143.95	1728.96	3069.94	25.56	1711.06	2387.49	141.12	1698.65	2015.98	1646.35	70.55	0.00	0.00	0.00	1418.36
9.13000	3046.59	285.36	89.97	3024.15	259.54	116.10	2314.69	157.20	50.07	2331.50	221.45	101.79	3031.82	6.96	96.06	3050.35	19.00	110.95	2525.39	8.17	205.34	3081.07	-14.48	133.78	3081.98	187.80	1267.22	0.00	0.00	0.00	2371.87	161.89	1716.09	3107.95	143.95	1728.96	3069.94	25.56	1711.06	2387.49	141.12	1698.65	2016.55	1645.36	71.16	0.00	0.00	0.00	1417.78
9.14000	3046.59	285.36	89.97	3024.15	259.54	116.10	2314.69	157.20	50.07	2331.50	221.45	101.79	3031.82	6.96	96.06	3050.35	19.00	110.95	2525.39	8.17	205.34	3081.07	-14.48	133.78	3081.98	187.80	1267.22	0.00	0.00	0.00	2371.87	161.89	1716.09	3107.95	143.95	1728.96	3069.94	25.56	1711.06	2387.49	141.12	1698.65	2017.96	1645.56	71.36	0.00	0.00	0.00	1417.80
9.15000	3046.59	285.36	89.97	3024.15	259.54	116.10	2314.69	157.20	50.07	2331.50	221.45	101.79	3031.82	6.96	96.06	3050.35	19.00	110.95	2525.39	8.17	205.34	3081.07	-14.48	133.78	3081.98	187.80	1267.22	0.00	0.00	0.00	2371.87	161.89	1716.09	3107.95	143.95	1728.96	3069.94	25.56	1711.06	2387.49	141.12	1698.65	2017.19	1646.66	70.71	0.00	0.00	0.00	1417.55
9.16000	3046.59	285.36	89.97	3024.15	259.54	116.10	2314.69	157.20	50.07	2331.50	221.45	101.79	3031.82	6.96	96.06	3050.35	19.00	110.95	2525.39	8.17	205.34	3081.07	-14.48	133.78	3081.98	187.80	1267.22	0.00	0.00	0.00	2371.87	161.89	1716.09	3107.95	143.95	1728.96	3069.94	25.56	1711.06	2387.49	141.12	1698.65	2016.23	1645.25	71.13	0.00	0.00	0.00	1417.52
9.17000	3046.59	285.36	89.97	3024.15	259.54	116.10	2314.69	157.20	50.07	2331.50	221.45	101.79	3031.82	6.96	96.06	3050.35	19.00	110.95	2525.39	8.17	205.34	3081.07	-14.48	133.78	3081.98	187.80	1267.22	0.00	0.00	0.00	2371.87	161.89	1716.09	3107.95	143.95	1728.96	3069.94	25.56	1711.06	2387.49	141.12	1698.65	2017.00	1646.03	70.98	0.00	0.00	0.00	1418.20
9.18000	3046.59	285.36	89.97	3024.15	259.54	116.10	2314.69	157.20	50.07	2331.50	221.45	101.79	3031.82	6.96	96.06	3050.35	19.00	110.95	2525.39	8.17	205.34	3081.07	-14.48	133.78	3081.98	187.80	1267.22	0.00	0.00	0.00	2371.87	161.89	1716.09	3107.95	143.95	1728.96	3069.94	25.56	1711.06	2387.49	141.12	1698.65	2017.66	1647.56	70.28	0.00	0.00	0.00	1418.45
9.19000	3046.59	285.36	89.97	3024.15	259.54	116.10	2314.69	157.20	50.07	2331.50	221.45	101.79	3031.82	6.96	96.06	3050.35	19.00	110.95	2525.39	8.17	205.34	3081.07	-14.48	133.78	3081.98	187.80	1267.22	0.00	0.00	0.00	2371.87	161.89	1716.09	3107.95	143.95	1728.96	3069.94	25.56	1711.06	2387.49	141.12	1698.65	2017.06	1646.23	70.70	0.00	0.00	0.00	1418.89
9.20000	3046.59	285.36	89.97	3024.15	259.54	116.10	2314.69	157.20	50.07	2331.50	221.45	101.79	3031.82	6.96	96.06	3050.35	19.00	110.95	2525.39	8.17	205.34	3081.07	-14.48	133.78	3081.98	187.80	1267.22	0.00	0.00	0.00	2371.87	161.89	1716.09	3107.95	143.95	1728.96	3069.94	25.56	1711.06	2387.49	141.12	1698.65	2016.43	1646.20	70.60	0.00	0.00	0.00	1419.07
9.21000	3046.59	285.36	89.97	3024.15	259.54	116.10	2314.69	157.20	50.07	2331.50	221.45	101.79	3031.82	6.96	96.06	3050.35	19.00	110.95	2525.39	8.17	205.34	3081.07	-14.48	133.78	3081.98	187.80	1267.22	0.00	0.00	0.00	2371.87	161.89	1716.09	3107.95	143.95	1728.96	3069.94	25.56	1711.06	2387.49	141.12	1698.65	2016.79	1646.14	70.79	0.00	0.00	0.00	1418.35
9.22000	3046.59	285.36	89.97	3024.15	259.54	116.10	2314.69	157.20	50.07	2331.50	221.45	101.79	3031.82	6.96	96.06	3050.35	19.00	110.95	2525.39	8.17	205.34	3081.07	-14.48	133.78	3081.98	187.80	1267.22	0.00	0.00	0.00	2371.87	161.89	1716.09	3107.95	143.95	1728.96	3069.94	25.56	1711.06	2387.49	141.12	1698.65	2017.17	1645.55	71.08	0.00	0.00	0.00	1418.08
9.23000	3046.59	285.36	89.97	3024.15	259.54	116.10	2314.69	157.20	50.07	2331.50	221.45	101.79	3031.82	6.96	96.06	3050.35	19.00	110.95	2525.39	8.17	205.34	3081.07	-14.48	133.78	3081.98	187.80	1267.22	0.00	0.00	0.00	2371.87	161.89	1716.09	3107.95	143.95	1728.96	3069.94	25.56	1711.06	2387.49	141.12	1698.65	2017.44	1645.33	71.34	0.00	0.00	0.00	1418.25
9.24000	3046.59	285.36	89.97	3024.15	259.54	116.10	2314.69	157.20	50.07	2331.50	221.45	101.79	3031.82	6.96	96.06	3050.35	19.00	110.95	2525.39	8.17	205.34	3081.07	-14.48	133.78	3081.98	187.80	1267.22	0.00	0.00	0.00	2371.87	161.89	1716.09	3107.95	143.95	1728.96	3069.94	25.56	1711.06	2387.49	141.12	1698.65	2017.50	1645.28	71.40	0.00	0.00	0.00	1418.57
9.25000	3046.59	285.36	89.97	3024.15	259.54	116.10	2314.69	157.20	50.07	2331.50	221.45	101.79	3031.82	6.96	96.06	3050.35	19.00	110.95	2525.39	8.17	205.34	3081.07	-14.48	133.78	3081.98	187.80	1267.22	0.00	0.00	0.00	2371.87	161.89	1716.09	3107.95	143.95	1728.96	3069.94	25.56	1711.06	2387.49	141.12	1698.65	2017.56	1645.74	71.18	0.00	0.00	0.00	1419.30
9.26000	3046.59	285.36	89.97	3024.15	259.54	116.10	2314.69	157.20	50.07	2331.50	221.45	101.79	3031.82	6.96	96.06	3050.35	19.00	110.95	2525.39	8.17	205.34	3081.07	-14.48	133.78	3081.98	187.80	1267.22	0.00	0.00	0.00	2371.87	161.89	1716.09	3107.95	143.95	1728.96	3069.94	25.56	1711.06	2387.49	141.12	1698.65	2016.55	1645.33	71.03	0.00	0.00	0.00	1418.76
9.27000	3046.59	285.36	89.97	3024.15	259.54	116.10	2314.69	157.20	50.07	2331.50	221.45	101.79	3031.82	6.96	96.06	3050.35	19.00	110.95	2525.39	8.17	205.34	3081.07	-14.48	133.78	3081.98	187.80	1267.22	0.00	0.00	0.00	2371.87	161.89	1716.09	3107.95	143.95	1728.96	3069.94	25.56	1711.06	2387.49	141.12	1698.65	2016.56	1645.10	71.15	0.00	0.00	0.00	1419.07
9.28000	3046.59	285.36	89.97	3024.15	259.54	116.10	2314.69	157.20	50.07	2331.50	221.45	101.79	3031.82	6.96	96.06	3050.35	19.00	110.95	2525.39	8.17	205.34	3081.07	-14.48	133.78	3081.98	187.80	1267.22	0.00	0.00	0.00	2371.87	161.89	1716.09	3107.95	143.95	1728.96	3069.94	25.56	1711.06	2387.49	141.12	1698.65	2016.36	1645.75	70.85	0.00	0.00	0.00	1419.12
9.29000	3046.59	285.36	89.97	3024.15	259.54	116.10	2314.69	157.20	50.07	2331.50	221.45	101.79	3031.82	6.96	96.06	3050.35	19.00	110.95	2525.39	8.17	205.34	3081.07	-14.48	133.78	3081.98	187.80	1267.22	0.00	0.00	0.00	2371.87	161.89	1716.09	3107.95	143.95	1728.96	3069.94	25.56	1711.06	2387.49	141.12	1698.65	2016.77	1645.87	70.88	0.00	0.00	0.00	1418.30
9.30000	3046.59	285.36	89.97	3024.15	259.54	116.10	2314.69	157.20	50.07	2331.50	221.45	101.79	3031.82	6.96	96.06	3050.35	19.00	110.95	2525.39	8.17	205.34	3081.07	-14.48	133.78	3081.98	187.80	1267.22	0.00	0.00	0.00	2371.87	161.89	1716.09	3107.95	143.95	1728.96	3069.94	25.56	1711.06	2387.49	141.12	1698.65	2016.48	1646.33	70.54	0.00	0.00	0.00	1418.73
9.31000	3046.59	285.36	89.97	3024.15	259.54	116.10	2314.69	157.20	50.07	2331.50	221.45	101.79	3031.82	6.96	96.06	3050.35	19.00	110.95	2525.39	8.17	205.34	3081.07	-14.48	133.78	3081.98	187.80	1267.22	0.00	0.00	0.00	2371.87	161.89	1716.09	3107.95	143.95	1728.96	3069.94	25.56	1711.06	2387.49	141.12	1698.65	2016.09	1645.75	70.77	0.00	0.00	0.00	1417.63
9.32000	3046.59	285.36	89.97	3024.15	259.54	116.10	2314.69	157.20	50.07	2331.50	221.45	101.79	3031.82	6.96	96.06	3050.35	19.00	110.95	2525.39	8.17	205.34	3081.07	-14.48	133.78	3081.98	187.80	1267.22	0.00	0.00	0.00	2371.87	161.89	1716.09	3107.95	143.95	1728.96	3069.94	25.56	1711.06	2387.49	141.12	1698.65	2016.60	1646.77	70.46	0.00	0.00	0.00	1417.66
9.33000	3046.59	285.36	89.97	3024.15	259.54	116.10	2314.69	157.20	50.07	2331.50	221.45	101.79	3031.82	6.96	96.06	3050.35	19.00	110.95	2525.39	8.17	205.34	3081.07	-14.48	133.78	3081.98	187.80	1267.22	0.00	0.00	0.00	2371.87	161.89	1716.09	3107.95	143.95	1728.96	3069.94	25.56	1711.06	2387.49	141.12	1698.65	2016.84	1646.10	70.87	0.00	0.00	0.00	1418.16
9.34000	3046.59	285.36	89.97	3024.15	259.54	116.10	2314.69	157.20	50.07	2331.50	221.45	101.79	3031.82	6.96	96.06	3050.35	19.00	110.95	2525.39	8.17	205.34	3081.07	-14.48	133.78	3081.98	187.80	1267.22	0.00	0.00	0.00	2371.87	161.89	1716.09	3107.95	143.95	1728.96	3069.94	25.56	1711.06	2387.49	141.12	1698.65	2017.09	1645.17	71.33	0.00	0.00	0.00	1417.70
9.35000	3046.59	285.36	89.97	3024.15	259.54	116.10	2314.69	157.20	50.07	2331.50	221.45	101.79	3031.82	6.96	96.06	3050.35	19.00	110.95	2525.39	8.17	205.34	3081.07	-14.48	133.78	3081.98	187.80	1267.22	0.00	0.00	0.00	2371.87	161.89	1716.09	3107.95	143.95	1728.96	3069.94	25.56	1711.06	2387.49	141.12	1698.65	2017.20	1646.19	70.99	0.00	0.00	0.00	1417.66
9.36000	3046.59	285.36	89.97	3024.15	259.54	116.10	2314.69	157.20	50.07	2331.50	221.45	101.79	3031.82	6.96	96.06	3050.35	19.00	110.95	2525.39	8.17	205.34	3081.07	-14.48	133.78	3081.98	187.80	1267.22	0.00	0.00	0.00	2371.87	161.89	1716.09	3107.95	143.95	1728.96	3069.94	25.56	1711.06	2387.49	141.12	1698.65	2017.52	1645.93	71.13	0.00	0.00	0.00	1418.17
9.37000	3046.59	285.36	89.97	3024.15	259.54	116.10	2314.69	157.20	50.07	2331.50	221.45	101.79	3031.82	6.96	96.06	3050.35	19.00	110.95	2525.39	8.17	205.34	3081.07	-14.48	133.78	3081.98	187.80	1267.22	0.00	0.00	0.00	2371.87	161.89	1716.09	3107.95	143.95	1728.96	3069.94	25.56	1711.06	2387.49	141.12	1698.65	2017.42	1645.62	71.16	0.00	0.00	0.00	1417.25
9.38000	3046.59	285.36	89.97	3024.15	259.54	116.10	2314.69	157.20	50.07	2331.50	221.45	101.79	3031.82	6.96	96.06	3050.35	19.00	110.95	2525.39	8.17	205.34	3081.07	-14.48	133.78	3081.98	187.80	1267.22	0.00	0.00	0.00	2371.87	161.89	1716.09	3107.95	143.95	1728.96	3069.94	25.56	1711.06	2387.49	141.12	1698.65	2016.71	1646.03	70.91	0.00	0.00	0.00	1417.35
9.39000	3046.59	285.36	89.97	3024.15	259.54	116.10	2314.69	157.20	50.07	2331.50	221.45	101.79	3031.82	6.96	96.06	3050.35	19.00	110.95	2525.39	8.17	205.34	3081.07	-14.48	133.78	3081.98	187.80	1267.22	0.00	0.00	0.00	2371.87	161.89	1716.09	3107.95	143.95	1728.96	3069.94	25.56	1711.06	2387.49	141.12	1698.65	2016.71	1645.54	71.26	0.00	0.00	0.00	1417.09
9.40000	3046.59	285.36	89.97	3024.15	259.54	116.10	2314.69	157.20	50.07	2331.50	221.45	101.79	3031.82	6.96	96.06	3050.35	19.00	110.95	2525.39	8.17	205.34	3081.07	-14.48	133.78	3081.98	187.80	1267.22	0.00	0.00	0.00	2371.87	161.89	1716.09	3107.95	143.95	1728.96	3069.94	25.56	1711.06	2387.49	141.12	1698.65	2016.88	1645.87	71.11	0.00	0.00	0.00	1417.05
9.41000	3046.59	285.36	89.97	3024.15	259.54	116.10	2314.69	157.20	50.07	2331.50	221.45	101.79	3031.82	6.96	96.06	3050.35	19.00	110.95	2525.39	8.17	205.34	3081.07	-14.48	133.78	3081.98	187.80	1267.22	0.00	0.00	0.00	2371.87	161.89	1716.09	3107.95	143.95	1728.96	3069.94	25.56	1711.06	2387.49	141.12	1698.65	2016.78	1646.28	70.93	0.00	0.00	0.00	1418.03
9.42000	3046.59	285.36	89.97	3024.15	259.54	116.10	2314.69	157.20	50.07	2331.50	221.45	101.79	3031.82	6.96	96.06	3050.35	19.00	110.95	2525.39	8.17	205.34	3081.07	-14.48	133.78	3081.98	187.80	1267.22	0.00	0.00	0.00	2371.87	161.89	1716.09	3107.95	143.95	1728.96	3069.94	25.56	1711.06	2387.49	141.12	1698.65	2015.63	1645.23	70.98	0.00	0.00	0.00	1417.64
9.43000	3046.59	285.36	89.97	3024.15	259.54	116.10	2314.69	157.20	50.07	2331.50	221.45	101.79	3031.82	6.96	96.06	3050.35	19.00	110.95	2525.39	8.17	205.34	3081.07	-14.48	133.78	3081.98	187.80	1267.22	0.00	0.00	0.00	2371.87	161.89	1716.09	3107.95	143.95	1728.96	3069.94	25.56	1711.06	2387.49	141.12	1698.65	2015.50	1645.23	71.07	0.00	0.00	0.00	1417.97
9.44000	3046.59	285.36	89.97	3024.15	259.54	116.10	2314.69	157.20	50.07	2331.50	221.45	101.79	3031.82	6.96	96.06	3050.35	19.00	110.95	2525.39	8.17	205.34	3081.07	-14.48	133.78	3081.98	187.80	1267.22	0.00	0.00	0.00	2371.87	161.89	1716.09	3107.95	143.95	1728.96	3069.94	25.56	1711.06	2387.49	141.12	1698.65	2015.97	1646.64	70.47	0.00	0.00	0.00	1418.31
9.45000	3046.59	285.36	89.97	3024.15	259.54	116.10	2314.69	157.20	50.07	2331.50	221.45	101.79	3031.82	6.96	96.06	3050.35	19.00	110.95	2525.39	8.17	205.34	3081.07	-14.48	133.78	3081.98	187.80	1267.22	0.00	0.00	0.00	2371.87	161.89	1716.09	3107.95	143.95	1728.96	3069.94	25.56	1711.06	2387.49	141.12	1698.65	2016.03	1647.43	70.20	0.00	0.00	0.00	1417.95
9.46000	3046.59	285.36	89.97	3024.15	259.54	116.10	2314.69	157.20	50.07	2331.50	221.45	101.79	3031.82	6.96	96.06	3050.35	19.00	110.95	2525.39	8.17	205.34	3081.07	-14.48	133.78	3081.98	187.80	1267.22	0.00	0.00	0.00	2371.87	161.89	1716.09	3107.95	143.95	1728.96	3069.94	25.56	1711.06	2387.49	141.12	1698.65	2015.75	1647.07	70.17	0.00	0.00	0.00	1417.54
9.47000	3046.59	285.36	89.97	3024.15	259.54	116.10	2314.69	157.20	50.07	2331.50	221.45	101.79	3031.82	6.96	96.06	3050.35	19.00	110.95	2525.39	8.17	205.34	3081.07	-14.48	133.78	3081.98	187.80	1267.22	0.00	0.00	0.00	2371.87	161.89	1716.09	3107.95	143.95	1728.96	3069.94	25.56	1711.06	2387.49	141.12	1698.65	2015.39	1647.08	70.09	0.00	0.00	0.00	1416.81
9.48000	3046.59	285.36	89.97	3024.15	259.54	116.10	2314.69	157.20	50.07	2331.50	221.45	101.79	3031.82	6.96	96.06	3050.35	19.00	110.95	2525.39	8.17	205.34	3081.07	-14.48	133.78	3081.98	187.80	1267.22	0.00	0.00	0.00	2371.87	161.89	1716.09	3107.95	143.95	1728.96	3069.94	25.56	1711.06	2387.49	141.12	1698.65	2016.36	1647.55	70.30	0.00	0.00	0.00	1416.98
9.49000	3046.59	285.36	89.97	3024.15	259.54	116.10	2314.69	157.20	50.07	2331.50	221.45	101.79	3031.82	6.96	96.06	3050.35	19.00	110.95	2525.39	8.17	205.34	3081.07	-14.48	133.78	3081.98	187.80	1267.22	0.00	0.00	0.00	2371.87	161.89	1716.09	3107.95	143.95	1728.96	3069.94	25.56	1711.06	2387.49	141.12	1698.65	2015.33	1646.37	70.55	0.00	0.00	0.00	1416.66
9.50000	3046.59	285.36	89.97	3024.15	259.54	116.10	2314.69	157.20	50.07	2331.50	221.45	101.79	3031.82	6.96	96.06	3050.35	19.00	110.95	2525.39	8.17	205.34	3081.07	-14.48	133.78	3081.98	187.80	1267.22	0.00	0.00	0.00	2371.87	161.89	1716.09	3107.95	143.95	1728.96	3069.94	25.56	1711.06	2387.49	141.12	1698.65	2015.21	1646.78	70.27	0.00	0.00	0.00	1416.48
9.51000	3046.59	285.36	89.97	3024.15	259.54	116.10	2314.69	157.20	50.07	2331.50	221.45	101.79	3031.82	6.96	96.06	3050.35	19.00	110.95	2525.39	8.17	205.34	3081.07	-14.48	133.78	3081.98	187.80	1267.22	0.00	0.00	0.00	2371.87	161.89	1716.09	3107.95	143.95	1728.96	3069.94	25.56	1711.06	2387.49	141.12	1698.65	2015.74	1646.82	70.36	0.00	0.00	0.00	1416.33
9.52000	3046.59	285.36	89.97	3024.15	259.54	116.10	2314.69	157.20	50.07	2331.50	221.45	101.79	3031.82	6.96	96.06	3050.35	19.00	110.95	2525.39	8.17	205.34	3081.07	-14.48	133.78	3081.98	187.80	1267.22	0.00	0.00	0.00	2371.87	161.89	1716.09	3107.95	143.95	1728.96	3069.94	25.56	1711.06	2387.49	141.12	1698.65	2014.85	1646.00	70.54	0.00	0.00	0.00	1416.88
9.53000	3046.59	285.36	89.97	3024.15	259.54	116.10	2314.69	157.20	50.07	2331.50	221.45	101.79	3031.82	6.96	96.06	3050.35	19.00	110.95	2525.39	8.17	205.34	3081.07	-14.48	133.78	3081.98	187.80	1267.22	0.00	0.00	0.00	2371.87	161.89	1716.09	3107.95	143.95	1728.96	3069.94	25.56	1711.06	2387.49	141.12	1698.65	2015.56	1646.48	70.43	0.00	0.00	0.00	1416.28
9.54000	3046.59	285.36	89.97	3024.15	259.54	116.10	2314.69	157.20	50.07	2331.50	221.45	101.79	3031.82	6.96	96.06	3050.35	19.00	110.95	2525.39	8.17	205.34	3081.07	-14.48	133.78	3081.98	187.80	1267.22	0.00	0.00	0.00	2371.87	161.89	1716.09	3107.95	143.95	1728.96	3069.94	25.56	1711.06	2387.49	141.12	1698.65	2015.57	1645.96	70.70	0.00	0.00	0.00	1416.78
9.55000	3046.59	285.36	89.97	3024.15	259.54	116.10	2314.69	157.20	50.07	2331.50	221.45	101.79	3031.82	6.96	96.06	3050.35	19.00	110.95	2525.39	8.17	205.34	3081.07	-14.48	133.78	3081.98	187.80	1267.22	0.00	0.00	0.00	2371.87	161.89	1716.09	3107.95	143.95	1728.96	3069.94	25.56	1711.06	2387.49	141.12	1698.65	2015.07	1646.13	70.44	0.00	0.00	0.00	1417.13
9.56000	3046.59	285.36	89.97	3024.15	259.54	116.10	2314.69	157.20	50.07	2331.50	221.45	101.79	3031.82	6.96	96.06	3050.35	19.00	110.95	2525.39	8.17	205.34	3081.07	-14.48	133.78	3081.98	187.80	1267.22	0.00	0.00	0.00	2371.87	161.89	1716.09	3107.95	143.95	1728.96	3069.94	25.56	1711.06	2387.49	141.12	1698.65	2015.42	1647.02	70.13	0.00	0.00	0.00	1417.15
9.57000	3046.59	285.36	89.97	3024.15	259.54	116.10	2314.69	157.20	50.07	2331.50	221.45	101.79	3031.82	6.96	96.06	3050.35	19.00	110.95	2525.39	8.17	205.34	3081.07	-14.48	133.78	3081.98	187.80	1267.22	0.00	0.00	0.00	2371.87	161.89	1716.09	3107.95	143.95	1728.96	3069.94	25.56	1711.06	2387.49	141.12	1698.65	2014.75	1646.11	70.42	0.00	0.00	0.00	1416.96
9.58000	3046.59	285.36	89.97	3024.15	259.54	116.10	2314.69	157.20	50.07	2331.50	221.45	101.79	3031.82	6.96	96.06	3050.35	19.00	110.95	2525.39	8.17	205.34	3081.07	-14.48	133.78	3081.98	187.80	1267.22	0.00	0.00	0.00	2371.87	161.89	1716.09	3107.95	143.95	1728.96	3069.94	25.56	1711.06	2387.49	141.12	1698.65	2015.77	1647.80	70.00	0.00	0.00	0.00	1417.50
9.59000	3046.59	285.36	89.97	3024.15	259.54	116.10	2314.69	157.20	50.07	2331.50	221.45	101.79	3031.82	6.96	96.06	3050.35	19.00	110.95	2525.39	8.17	205.34	3081.07	-14.48	133.78	3081.98	187.80	1267.22	0.00	0.00	0.00	2371.87	161.89	1716.09	3107.95	143.95	1728.96	3069.94	25.56	1711.06	2387.49	141.12	1698.65	2014.90	1647.33	69.90	0.00	0.00	0.00	1416.70
9.60000	3046.59	285.36	89.97	3024.15	259.54	116.10	2314.69	157.20	50.07	2331.50	221.45	101.79	3031.82	6.96	96.06	3050.35	19.00	110.95	2525.39	8.17	205.34	3081.07	-14.48	133.78	3081.98	187.80	1267.22	0.00	0.00	0.00	2371.87	161.89	1716.09	3107.95	143.95	1728.96	3069.94	25.56	1711.06	2387.49	141.12	1698.65	2015.20	1647.27	70.03	0.00	0.00	0.00	1416.46
9.61000	3046.59	285.36	89.97	3024.15	259.54	116.10	2314.69	157.20	50.07	2331.50	221.45	101.79	3031.82	6.96	96.06	3050.35	19.00	110.95	2525.39	8.17	205.34	3081.07	-14.48	133.78	3081.98	187.80	1267.22	0.00	0.00	0.00	2371.87	161.89	1716.09	3107.95	143.95	1728.96	3069.94	25.56	1711.06	2387.49	141.12	1698.65	2014.90	1646.55	70.32	0.00	0.00	0.00	1415.96
9.62000	3046.59	285.36	89.97	3024.15	259.54	116.10	2314.69	157.20	50.07	2331.50	221.45	101.79	3031.82	6.96	96.06	3050.35	19.00	110.95	2525.39	8.17	205.34	3081.07	-14.48	133.78	3081.98	187.80	1267.22	0.00	0.00	0.00	2371.87	161.89	1716.09	3107.95	143.95	1728.96	3069.94	25.56	1711.06	2387.49	141.12	1698.65	2014.35	1647.33	69.75	0.00	0.00	0.00	1416.18
9.63000	3046.59	285.36	89.97	3024.15	259.54	116.10	2314.69	157.20	50.07	2331.50	221.45	101.79	3031.82	6.96	96.06	3050.35	19.00	110.95	2525.39	8.17	205.34	3081.07	-14.48	133.78	3081.98	187.80	1267.22	0.00	0.00	0.00	2371.87	161.89	1716.09	3107.95	143.95	1728.96	3069.94	25.56	1711.06	2387.49	141.12	1698.65	2014.55	1646.08	70.38	0.00	0.00	0.00	1415.72
9.64000	3046.59	285.36	89.97	3024.15	259.54	116.10	2314.69	157.20	50.07	2331.50	221.45	101.79	3031.82	6.96	96.06	3050.35	19.00	110.95	2525.39	8.17	205.34	3081.07	-14.48	133.78	3081.98	187.80	1267.22	0.00	0.00	0.00	2371.87	161.89	1716.09	3107.95	143.95	1728.96	3069.94	25.56	1711.06	2387.49	141.12	1698.65	2014.07	1645.73	70.39	0.00	0.00	0.00	1415.77
9.65000	3046.59	285.36	89.97	3024.15	259.54	116.10	2314.69	157.20	50.07	2331.50	221.45	101.79	3031.82	6.96	96.06	3050.35	19.00	110.95	2525.39	8.17	205.34	3081.07	-14.48	133.78	3081.98	187.80	1267.22	0.00	0.00	0.00	2371.87	161.89	1716.09	3107.95	143.95	1728.96	3069.94	25.56	1711.06	2387.49	141.12	1698.65	2015.05	1646.80	70.05	0.00	0.00	0.00	1415.93
9.66000	3046.59	285.36	89.97	3024.15	259.54	116.10	2314.69	157.20	50.07	2331.50	221.45	101.79	3031.82	6.96	96.06	3050.35	19.00	110.95	2525.39	8.17	205.34	3081.07	-14.48	133.78	3081.98	187.80	1267.22	0.00	0.00	0.00	2371.87	161.89	1716.09	3107.95	143.95	1728.96	3069.94	25.56	1711.06	2387.49	141.12	1698.65	2010.61	1647.77	52.12	0.00	0.00	0.00	1416.65
9.67000	3046.59	285.36	89.97	3024.15	259.54	116.10	2314.69	157.20	50.07	2331.50	221.45	101.79	3031.82	6.96	96.06	3050.35	19.00	110.95	2525.39	8.17	205.34	3081.07	-14.48	133.78	3081.98	187.80	1267.22	0.00	0.00	0.00	2371.87	161.89	1716.09	3107.95	143.95	1728.96	3069.94	25.56	1711.06	2387.49	141.12	1698.65	2013.66	1647.28	64.22	0.00	0.00	0.00	1415.99
9.68000	3046.59	285.36	89.97	3024.15	259.54	116.10	2314.69	157.20	50.07	2331.50	221.45	101.79	3031.82	6.96	96.06	3050.35	19.00	110.95	2525.39	8.17	205.34	3081.07	-14.48	133.78	3081.98	187.80	1267.22	0.00	0.00	0.00	2371.87	161.89	1716.09	3107.95	143.95	1728.96	3069.94	25.56	1711.06	2387.49	141.12	1698.65	2015.42	1647.74	69.67	0.00	0.00	0.00	1416.11
9.69000	3046.59	285.36	89.97	3024.15	259.54	116.10	2314.69	157.20	50.07	2331.50	221.45	101.79	3031.82	6.96	96.06	3050.35	19.00	110.95	2525.39	8.17	205.34	3081.07	-14.48	133.78	3081.98	187.80	1267.22	0.00	0.00	0.00	2371.87	161.89	1716.09	3107.95	143.95	1728.96	3069.94	25.56	1711.06	2387.49	141.12	1698.65	2015.45	1647.60	69.78	0.00	0.00	0.00	1417.36
9.70000	3046.59	285.36	89.97	3024.15	259.54	116.10	2314.69	157.20	50.07	2331.50	221.45	101.79	3031.82	6.96	96.06	3050.35	19.00	110.95	2525.39	8.17	205.34	3081.07	-14.48	133.78	3081.98	187.80	1267.22	0.00	0.00	0.00	2371.87	161.89	1716.09	3107.95	143.95	1728.96	3069.94	25.56	1711.06	2387.49	141.12	1698.65	2015.39	1647.64	69.86	0.00	0.00	0.00	1417.55
9.71000	3046.59	285.36	89.97	3024.15	259.54	116.10	2314.69	157.20	50.07	2331.50	221.45	101.79	3031.82	6.96	96.06	3050.35	19.00	110.95	2525.39	8.17	205.34	3081.07	-14.48	133.78	3081.98	187.80	1267.22	0.00	0.00	0.00	2371.87	161.89	1716.09	3107.95	143.95	1728.96	3069.94	25.56	1711.06	2387.49	141.12	1698.65	2010.96	1648.51	51.79	0.00	0.00	0.00	1417.43
9.72000	3046.59	285.36	89.97	3024.15	259.54	116.10	2314.69	157.20	50.07	2331.50	221.45	101.79	3031.82	6.96	96.06	3050.35	19.00	110.95	2525.39	8.17	205.34	3081.07	-14.48	133.78	3081.98	187.80	1267.22	0.00	0.00	0.00	2371.87	161.89	1716.09	3107.95	143.95	1728.96	3069.94	25.56	1711.06	2387.49	141.12	1698.65	2014.53	1646.69	64.79	0.00	0.00	0.00	1416.89
9.73000	3046.59	285.36	89.97	3024.15	259.54	116.10	2314.69	157.20	50.07	2331.50	221.45	101.79	3031.82	6.96	96.06	3050.35	19.00	110.95	2525.39	8.17	205.34	3081.07	-14.48	133.78	3081.98	187.80	1267.22	0.00	0.00	0.00	2371.87	161.89	1716.09	3107.95	143.95	1728.96	3069.94	25.56	1711.06	2387.49	141.12	1698.65	2014.40	1646.49	70.23	0.00	0.00	0.00	1416.48
9.74000	3046.59	285.36	89.97	3024.15	259.54	116.10	2314.69	157.20	50.07	2331.50	221.45	101.79	3031.82	6.96	96.06	3050.35	19.00	110.95	2525.39	8.17	205.34	3081.07	-14.48	133.78	3081.98	187.80	1267.22	0.00	0.00	0.00	2371.87	161.89	1716.09	3107.95	143.95	1728.96	3069.94	25.56	1711.06	2387.49	141.12	1698.65	2009.80	1646.82	52.08	0.00	0.00	0.00	1416.63
9.75000	3046.59	285.36	89.97	3024.15	259.54	116.10	2314.69	157.20	50.07	2331.50	221.45	101.79	3031.82	6.96	96.06	3050.35	19.00	110.95	2525.39	8.17	205.34	3081.07	-14.48	133.78	3081.98	187.80	1267.22	0.00	0.00	0.00	2371.87	161.89	1716.09	3107.95	143.95	1728.96	3069.94	25.56	1711.06	2387.49	141.12	1698.65	2013.99	1646.70	64.60	0.00	0.00	0.00	1416.75
9.76000	3046.59	285.36	89.97	3024.15	259.54	116.10	2314.69	157.20	50.07	2331.50	221.45	101.79	3031.82	6.96	96.06	3050.35	19.00	110.95	2525.39	8.17	205.34	3081.07	-14.48	133.78	3081.98	187.80	1267.22	0.00	0.00	0.00	2371.87	161.89	1716.09	3107.95	143.95	1728.96	3069.94	25.56	1711.06	2387.49	141.12	1698.65	2015.79	1646.89	70.41	0.00	0.00	0.00	1416.97
9.77000	3046.59	285.36	89.97	3024.15	259.54	116.10	2314.69	157.20	50.07	2331.50	221.45	101.79	3031.82	6.96	96.06	3050.35	19.00	110.95	2525.39	8.17	205.34	3081.07	-14.48	133.78	3081.98	187.80	1267.22	0.00	0.00	0.00	2371.87	161.89	1716.09	3107.95	143.95	1728.96	3069.94	25.56	1711.06	2387.49	141.12	1698.65	2015.84	1647.37	70.15	0.00	0.00	0.00	1415.96
9.78000	3046.59	285.36	89.97	3024.15	259.54	116.10	2314.69	157.20	50.07	2331.50	221.45	101.79	3031.82	6.96	96.06	3050.35	19.00	110.95	2525.39	8.17	205.34	3081.07	-14.48	133.78	3081.98	187.80	1267.22	0.00	0.00	0.00	2371.87	161.89	1716.09	3107.95	143.95	1728.96	3069.94	25.56	1711.06	2387.49	141.12	1698.65	2015.62	1647.35	69.93	0.00	0.00	0.00	1417.06
9.79000	3046.59	285.36	89.97	3024.15	259.54	116.10	2314.69	157.20	50.07	2331.50	221.45	101.79	3031.82	6.96	96.06	3050.35	19.00	110.95	2525.39	8.17	205.34	3081.07	-14.48	133.78	3081.98	187.80	1267.22	0.00	0.00	0.00	2371.87	161.89	1716.09	3107.95	143.95	1728.96	3069.94	25.56	1711.06	2387.49	141.12	1698.65	2015.49	1647.90	69.72	0.00	0.00	0.00	1417.67
9.80000	3046.59	285.36	89.97	3024.15	259.54	116.10	2314.69	157.20	50.07	2331.50	221.45	101.79	3031.82	6.96	96.06	3050.35	19.00	110.95	2525.39	8.17	205.34	3081.07	-14.48	133.78	3081.98	187.80	1267.22	0.00	0.00	0.00	2371.87	161.89	1716.09	3107.95	143.95	1728.96	3069.94	25.56	1711.06	2387.49	141.12	1698.65	2009.65	1646.39	52.27	0.00	0.00	0.00	1417.75
9.81000	3046.59	285.36	89.97	3024.15	259.54	116.10	2314.69	157.20	50.07	2331.50	221.45	101.79	3031.82	6.96	96.06	3050.35	19.00	110.95	2525.39	8.17	205.34	3081.07	-14.48	133.78	3081.98	187.80	1267.22	0.00	0.00	0.00	2371.87	161.89	1716.09	3107.95	143.95	1728.96	3069.94	25.56	1711.06	2387.49	141.12	1698.65	2013.13	1647.29	64.18	0.00	0.00	0.00	1417.40
9.82000	3046.59	285.36	89.97	3024.15	259.54	116.10	2314.69	157.20	50.07	2331.50	221.45	101.79	3031.82	6.96	96.06	3050.35	19.00	110.95	2525.39	8.17	205.34	3081.07	-14.48	133.78	3081.98	187.80	1267.22	0.00	0.00	0.00	2371.87	161.89	1716.09	3107.95	143.95	1728.96	3069.94	25.56	1711.06	2387.49	141.12	1698.65	2014.62	1646.74	70.05	0.00	0.00	0.00	1417.65
9.83000	3046.59	285.36	89.97	3024.15	259.54	116.10	2314.69	157.20	50.07	2331.50	221.45	101.79	3031.82	6.96	96.06	3050.35	19.00	110.95	2525.39	8.17	205.34	3081.07	-14.48	133.78	3081.98	187.80	1267.22	0.00	0.00	0.00	2371.87	161.89	1716.09	3107.95	143.95	1728.96	3069.94	25.56	1711.06	2387.49	141.12	1698.65	2014.99	1646.75	70.04	0.00	0.00	0.00	1417.22
9.84000	3046.59	285.36	89.97	3024.15	259.54	116.10	2314.69	157.20	50.07	2331.50	221.45	101.79	3031.82	6.96	96.06	3050.35	19.00	110.95	2525.39	8.17	205.34	3081.07	-14.48	133.78	3081.98	187.80	1267.22	0.00	0.00	0.00	2371.87	161.89	1716.09	3107.95	143.95	1728.96	3069.94	25.56	1711.06	2387.49	141.12	1698.65	2016.13	1646.92	70.31	0.00	0.00	0.00	1417.97
9.85000	3046.59	285.36	89.97	3024.15	259.54	116.10	2314.69	157.20	50.07	2331.50	221.45	101.79	3031.82	6.96	96.06	3050.35	19.00	110.95	2525.39	8.17	205.34	3081.07	-14.48	133.78	3081.98	187.80	1267.22	0.00	0.00	0.00	2371.87	161.89	1716.09	3107.95	143.95	1728.96	3069.94	25.56	1711.06	2387.49	141.12	1698.65	2015.74	1646.80	70.26	0.00	0.00	0.00	1417.49
9.86000	3046.59	285.36	89.97	3024.15	259.54	116.10	2314.69	157.20	50.07	2331.50	221.45	101.79	3031.82	6.96	96.06	3050.35	19.00	110.95	2525.39	8.17	205.34	3081.07	-14.48	133.78	3081.98	187.80	1267.22	0.00	0.00	0.00	2371.87	161.89	1716.09	3107.95	143.95	1728.96	3069.94	25.56	1711.06	2387.49	141.12	1698.65	2015.19	1646.93	70.04	0.00	0.00	0.00	1417.81
9.87000	3046.59	285.36	89.97	3024.15	259.54	116.10	2314.69	157.20	50.07	2331.50	221.45	101.79	3031.82	6.96	96.06	3050.35	19.00	110.95	2525.39	8.17	205.34	3081.07	-14.48	133.78	3081.98	187.80	1267.22	0.00	0.00	0.00	2371.87	161.89	1716.09	3107.95	143.95	1728.96	3069.94	25.56	1711.06	2387.49	141.12	1698.65	2015.16	1646.87	70.06	0.00	0.00	0.00	1418.63
9.88000	3046.59	285.36	89.97	3024.15	259.54	116.10	2314.69	157.20	50.07	2331.50	221.45	101.79	3031.82	6.96	96.06	3050.35	19.00	110.95	2525.39	8.17	205.34	3081.07	-14.48	133.78	3081.98	187.80	1267.22	0.00	0.00	0.00	2371.87	161.89	1716.09	3107.95	143.95	1728.96	3069.94	25.56	1711.06	2387.49	141.12	1698.65	2014.97	1647.35	69.81	0.00	0.00	0.00	1417.54
9.89000	3046.59	285.36	89.97	3024.15	259.54	116.10	2314.69	157.20	50.07	2331.50	221.45	101.79	3031.82	6.96	96.06	3050.35	19.00	110.95	2525.39	8.17	205.34	3081.07	-14.48	133.78	3081.98	187.80	1267.22	0.00	0.00	0.00	2371.87	161.89	1716.09	3107.95	143.95	1728.96	3069.94	25.56	1711.06	2387.49	141.12	1698.65	2015.82	1648.04	69.66	0.00	0.00	0.00	1417.96
9.90000	3046.59	285.36	89.97	3024.15	259.54	116.10	2314.69	157.20	50.07	2331.50	221.45	101.79	3031.82	6.96	96.06	3050.35	19.00	110.95	2525.39	8.17	205.34	3081.07	-14.48	133.78	3081.98	187.80	1267.22	0.00	0.00	0.00	2371.87	161.89	1716.09	3107.95	143.95	1728.96	3069.94	25.56	1711.06	2387.49	141.12	1698.65	2014.98	1646.80	70.24	0.00	0.00	0.00	1416.82
9.91000	3046.59	285.36	89.97	3024.15	259.54	116.10	2314.69	157.20	50.07	2331.50	221.45	101.79	3031.82	6.96	96.06	3050.35	19.00	110.95	2525.39	8.17	205.34	3081.07	-14.48	133.78	3081.98	187.80	1267.22	0.00	0.00	0.00	2371.87	161.89	1716.09	3107.95	143.95	1728.96	3069.94	25.56	1711.06	2387.49	141.12	1698.65	2015.30	1646.84	70.23	0.00	0.00	0.00	1417.56
9.92000	3046.59	285.36	89.97	3024.15	259.54	116.10	2314.69	157.20	50.07	2331.50	221.45	101.79	3031.82	6.96	96.06	3050.35	19.00	110.95	2525.39	8.17	205.34	3081.07	-14.48	133.78	3081.98	187.80	1267.22	0.00	0.00	0.00	2371.87	161.89	1716.09	3107.95	143.95	1728.96	3069.94	25.56	1711.06	2387.49	141.12	1698.65	2015.22	1647.43	69.95	0.00	0.00	0.00	1417.79
9.93000	3046.59	285.36	89.97	3024.15	259.54	116.10	2314.69	157.20	50.07	2331.50	221.45	101.79	3031.82	6.96	96.06	3050.35	19.00	110.95	2525.39	8.17	205.34	3081.07	-14.48	133.78	3081.98	187.80	1267.22	0.00	0.00	0.00	2371.87	161.89	1716.09	3107.95	143.95	1728.96	3069.94	25.56	1711.06	2387.49	141.12	1698.65	2014.68	1647.21	69.96	0.00	0.00	0.00	1418.36
9.94000	3046.59	285.36	89.97	3024.15	259.54	116.10	2314.69	157.20	50.07	2331.50	221.45	101.79	3031.82	6.96	96.06	3050.35	19.00	110.95	2525.39	8.17	205.34	3081.07	-14.48	133.78	3081.98	187.80	1267.22	0.00	0.00	0.00	2371.87	161.89	1716.09	3107.95	143.95	1728.96	3069.94	25.56	1711.06	2387.49	141.12	1698.65	2015.47	1646.77	70.27	0.00	0.00	0.00	1418.90
9.95000	3046.59	285.36	89.97	3024.15	259.54	116.10	2314.69	157.20	50.07	2331.50	221.45	101.79	3031.82	6.96	96.06	3050.35	19.00	110.95	2525.39	8.17	205.34	3081.07	-14.48	133.78	3081.98	187.80	1267.22	0.00	0.00	0.00	2371.87	161.89	1716.09	3107.95	143.95	1728.96	3069.94	25.56	1711.06	2387.49	141.12	1698.65	2015.28	1646.28	70.38	0.00	0.00	0.00	1417.89
9.96000	3046.59	285.36	89.97	3024.15	259.54	116.10	2314.69	157.20	50.07	2331.50	221.45	101.79	3031.82	6.96	96.06	3050.35	19.00	110.95	2525.39	8.17	205.34	3081.07	-14.48	133.78	3081.98	187.80	1267.22	0.00	0.00	0.00	2371.87	161.89	1716.09	3107.95	143.95	1728.96	3069.94	25.56	1711.06	2387.49	141.12	1698.65	2014.89	1646.55	70.19	0.00	0.00	0.00	1417.42
9.97000	3046.59	285.36	89.97	3024.15	259.54	116.10	2314.69	157.20	50.07	2331.50	221.45	101.79	3031.82	6.96	96.06	3050.35	19.00	110.95	2525.39	8.17	205.34	3081.07	-14.48	133.78	3081.98	187.80	1267.22	0.00	0.00	0.00	2371.87	161.89	1716.09	3107.95	143.95	1728.96	3069.94	25.56	1711.06	2387.49	141.12	1698.65	2015.44	1646.64	70.28	0.00	0.00	0.00	1414.69
9.98000	3046.59	285.36	89.97	3024.15	259.54	116.10	2314.69	157.20	50.07	2331.50	221.45	101.79	3031.82	6.96	96.06	3050.35	19.00	110.95	2525.39	8.17	205.34	3081.07	-14.48	133.78	3081.98	187.80	1267.22	0.00	0.00	0.00	2371.87	161.89	1716.09	3107.95	143.95	1728.96	3069.94	25.56	1711.06	2387.49	141.12	1698.65	2015.15	1646.58	70.41	0.00	0.00	0.00	1414.24
9.99000	3046.59	285.36	89.97	3024.15	259.54	116.10	2314.69	157.20	50.07	2331.50	221.45	101.79	3031.82	6.96	96.06	3050.35	19.00	110.95	2525.39	8.17	205.34	3081.07	-14.48	133.78	3081.98	187.80	1267.22	0.00	0.00	0.00	2371.87	161.89	1716.09	3107.95	143.95	1728.96	3069.94	25.56	1711.06	2387.49	141.12	1698.65	2015.68	1646.97	70.30	0.00	0.00	0.00	1414.04
10.00000	3046.59	285.36	89.97	3024.15	259.54	116.10	2314.69	157.20	50.07	2331.50	221.45	101.79	3031.82	6.96	96.06	3050.35	19.00	110.95	2525.39	8.17	205.34	3081.07	-14.48	133.78	3081.98	187.80	1267.22	0.00	0.00	0.00	2371.87	161.89	1716.09	3107.95	143.95	1728.96	3069.94	25.56	1711.06	2387.49	141.12	1698.65	2016.22	1646.26	70.60	0.00	0.00	0.00	1413.27
10.01000	3046.59	285.36	89.97	3024.15	259.54	116.10	2314.69	157.20	50.07	2331.50	221.45	101.79	3031.82	6.96	96.06	3050.35	19.00	110.95	2525.39	8.17	205.34	3081.07	-14.48	133.78	3081.98	187.80	1267.22	0.00	0.00	0.00	2371.87	161.89	1716.09	3107.95	143.95	1728.96	3069.94	25.56	1711.06	2387.49	141.12	1698.65	2015.45	1645.77	70.58	0.00	0.00	0.00	1413.59
10.02000	3046.59	285.36	89.97	3024.15	259.54	116.10	2314.69	157.20	50.07	2331.50	221.45	101.79	3031.82	6.96	96.06	3050.35	19.00	110.95	2525.39	8.17	205.34	3081.07	-14.48	133.78	3081.98	187.80	1267.22	0.00	0.00	0.00	2371.87	161.89	1716.09	3107.95	143.95	1728.96	3069.94	25.56	1711.06	2387.49	141.12	1698.65	2015.35	1647.14	70.04	0.00	0.00	0.00	1413.66
10.03000	3046.59	285.36	89.97	3024.15	259.54	116.10	2314.69	157.20	50.07	2331.50	221.45	101.79	3031.82	6.96	96.06	3050.35	19.00	110.95	2525.39	8.17	205.34	3081.07	-14.48	133.78	3081.98	187.80	1267.22	0.00	0.00	0.00	2371.87	161.89	1716.09	3107.95	143.95	1728.96	3069.94	25.56	1711.06	2387.49	141.12	1698.65	2014.61	1646.54	70.16	0.00	0.00	0.00	1414.28
10.04000	3046.59	285.36	89.97	3024.15	259.54	116.10	2314.69	157.20	50.07	2331.50	221.45	101.79	3031.82	6.96	96.06	3050.35	19.00	110.95	2525.39	8.17	205.34	3081.07	-14.48	133.78	3081.98	187.80	1267.22	0.00	0.00	0.00	2371.87	161.89	1716.09	3107.95	143.95	1728.96	3069.94	25.56	1711.06	2387.49	141.12	1698.65	2014.85	1645.97	70.52	0.00	0.00	0.00	1413.49
10.05000	3046.59	285.36	89.97	3024.15	259.54	116.10	2314.69	157.20	50.07	2331.50	221.45	101.79	3031.82	6.96	96.06	3050.35	19.00	110.95	2525.39	8.17	205.34	3081.07	-14.48	133.78	3081.98	187.80	1267.22	0.00	0.00	0.00	2371.87	161.89	1716.09	3107.95	143.95	1728.96	3069.94	25.56	1711.06	2387.49	141.12	1698.65	2014.96	1645.65	70.63	0.00	0.00	0.00	1413.78
10.06000	3046.59	285.36	89.97	3024.15	259.54	116.10	2314.69	157.20	50.07	2331.50	221.45	101.79	3031.82	6.96	96.06	3050.35	19.00	110.95	2525.39	8.17	205.34	3081.07	-14.48	133.78	3081.98	187.80	1267.22	0.00	0.00	0.00	2371.87	161.89	1716.09	3107.95	143.95	1728.96	3069.94	25.56	1711.06	2387.49	141.12	1698.65	2015.73	1646.32	70.49	0.00	0.00	0.00	1414.69
10.07000	3046.59	285.36	89.97	3024.15	259.54	116.10	2314.69	157.20	50.07	2331.50	221.45	101.79	3031.82	6.96	96.06	3050.35	19.00	110.95	2525.39	8.17	205.34	3081.07	-14.48	133.78	3081.98	187.80	1267.22	0.00	0.00	0.00	2371.87	161.89	1716.09	3107.95	143.95	1728.96	3069.94	25.56	1711.06	2387.49	141.12	1698.65	2015.63	1647.05	70.11	0.00	0.00	0.00	1413.75
10.08000	3046.59	285.36	89.97	3024.15	259.54	116.10	2314.69	157.20	50.07	2331.50	221.45	101.79	3031.82	6.96	96.06	3050.35	19.00	110.95	2525.39	8.17	205.34	3081.07	-14.48	133.78	3081.98	187.80	1267.22	0.00	0.00	0.00	2371.87	161.89	1716.09	3107.95	143.95	1728.96	3069.94	25.56	1711.06	2387.49	141.12	1698.65	2016.07	1646.70	70.48	0.00	0.00	0.00	1413.09
10.09000	3046.59	285.36	89.97	3024.15	259.54	116.10	2314.69	157.20	50.07	2331.50	221.45	101.79	3031.82	6.96	96.06	3050.35	19.00	110.95	2525.39	8.17	205.34	3081.07	-14.48	133.78	3081.98	187.80	1267.22	0.00	0.00	0.00	2371.87	161.89	1716.09	3107.95	143.95	1728.96	3069.94	25.56	1711.06	2387.49	141.12	1698.65	2015.59	1646.76	70.26	0.00	0.00	0.00	1414.58
10.10000	3046.59	285.36	89.97	3024.15	259.54	116.10	2314.69	157.20	50.07	2331.50	221.45	101.79	3031.82	6.96	96.06	3050.35	19.00	110.95	2525.39	8.17	205.34	3081.07	-14.48	133.78	3081.98	187.80	1267.22	0.00	0.00	0.00	2371.87	161.89	1716.09	3107.95	143.95	1728.96	3069.94	25.56	1711.06	2387.49	141.12	1698.65	2015.19	1646.94	70.08	0.00	0.00	0.00	1413.71
10.11000	3046.59	285.36	89.97	3024.15	259.54	116.10	2314.69	157.20	50.07	2331.50	221.45	101.79	3031.82	6.96	96.06	3050.35	19.00	110.95	2525.39	8.17	205.34	3081.07	-14.48	133.78	3081.98	187.80	1267.22	0.00	0.00	0.00	2371.87	161.89	1716.09	3107.95	143.95	1728.96	3069.94	25.56	1711.06	2387.49	141.12	1698.65	2014.64	1646.06	70.30	0.00	0.00	0.00	1413.50
10.12000	3046.59	285.36	89.97	3024.15	259.54	116.10	2314.69	157.20	50.07	2331.50	221.45	101.79	3031.82	6.96	96.06	3050.35	19.00	110.95	2525.39	8.17	205.34	3081.07	-14.48	133.78	3081.98	187.80	1267.22	0.00	0.00	0.00	2371.87	161.89	1716.09	3107.95	143.95	1728.96	3069.94	25.56	1711.06	2387.49	141.12	1698.65	2015.19	1645.40	70.68	0.00	0.00	0.00	1413.65
10.13000	3046.59	285.36	89.97	3024.15	259.54	116.10	2314.69	157.20	50.07	2331.50	221.45	101.79	3031.82	6.96	96.06	3050.35	19.00	110.95	2525.39	8.17	205.34	3081.07	-14.48	133.78	3081.98	187.80	1267.22	0.00	0.00	0.00	2371.87	161.89	1716.09	3107.95	143.95	1728.96	3069.94	25.56	1711.06	2387.49	141.12	1698.65	2009.48	1645.21	52.78	0.00	0.00	0.00	1414.26
10.14000	3046.59	285.36	89.97	3024.15	259.54	116.10	2314.69	157.20	50.07	2331.50	221.45	101.79	3031.82	6.96	96.06	3050.35	19.00	110.95	2525.39	8.17	205.34	3081.07	-14.48	133.78	3081.98	187.80	1267.22	0.00	0.00	0.00	2371.87	161.89	1716.09	3107.95	143.95	1728.96	3069.94	25.56	1711.06	2387.49	141.12	1698.65	2013.29	1646.50	64.55	0.00	0.00	0.00	1414.55
10.15000	3046.59	285.36	89.97	3024.15	259.54	116.10	2314.69	157.20	50.07	2331.50	221.45	101.79	3031.82	6.96	96.06	3050.35	19.00	110.95	2525.39	8.17	205.34	3081.07	-14.48	133.78	3081.98	187.80	1267.22	0.00	0.00	0.00	2371.87	161.89	1716.09	3107.95	143.95	1728.96	3069.94	25.56	1711.06	2387.49	141.12	1698.65	2014.79	1646.55	70.18	0.00	0.00	0.00	1413.29
10.16000	3046.59	285.36	89.97	3024.15	259.54	116.10	2314.69	157.20	50.07	2331.50	221.45	101.79	3031.82	6.96	96.06	3050.35	19.00	110.95	2525.39	8.17	205.34	3081.07	-14.48	133.78	3081.98	187.80	1267.22	0.00	0.00	0.00	2371.87	161.89	1716.09	3107.95	143.95	1728.96	3069.94	25.56	1711.06	2387.49	141.12	1698.65	2010.20	1647.31	52.22	0.00	0.00	0.00	1412.84
10.17000	3046.59	285.36	89.97	3024.15	259.54	116.10	2314.69	157.20	50.07	2331.50	221.45	101.79	3031.82	6.96	96.06	3050.35	19.00	110.95	2525.39	8.17	205.34	3081.07	-14.48	133.78	3081.98	187.80	1267.22	0.00	0.00	0.00	2371.87	161.89	1716.09	3107.95	143.95	1728.96	3069.94	25.56	1711.06	2387.49	141.12	1698.65	2010.54	1650.43	45.65	0.00	0.00	0.00	1413.53
10.18000	3046.59	285.36	89.97	3024.15	259.54	116.10	2314.69	157.20	50.07	2331.50	221.45	101.79	3031.82	6.96	96.06	3050.35	19.00	110.95	2525.39	8.17	205.34	3081.07	-14.48	133.78	3081.98	187.80	1267.22	0.00	0.00	0.00	2371.87	161.89	1716.09	3107.95	143.95	1728.96	3069.94	25.56	1711.06	2387.49	141.12	1698.65	2014.41	1648.40	64.02	0.00	0.00	0.00	1413.94
10.19000	3046.59	285.36	89.97	3024.15	259.54	116.10	2314.69	157.20	50.07	2331.50	221.45	101.79	3031.82	6.96	96.06	3050.35	19.00	110.95	2525.39	8.17	205.34	3081.07	-14.48	133.78	3081.98	187.80	1267.22	0.00	0.00	0.00	2371.87	161.89	1716.09	3107.95	143.95	1728.96	3069.94	25.56	1711.06	2387.49	141.12	1698.65	2015.28	1647.61	69.64	0.00	0.00	0.00	1413.72
10.20000	3046.59	285.36	89.97	3024.15	259.54	116.10	2314.69	157.20	50.07	2331.50	221.45	101.79	3031.82	6.96	96.06	3050.35	19.00	110.95	2525.39	8.17	205.34	3081.07	-14.48	133.78	3081.98	187.80	1267.22	0.00	0.00	0.00	2371.87	161.89	1716.09	3107.95	143.95	1728.96	3069.94	25.56	1711.06	2387.49	141.12	1698.65	2015.27	1645.95	70.45	0.00	0.00	0.00	1413.80
10.21000	3046.59	285.36	89.97	3024.15	259.54	116.10	2314.69	157.20	50.07	2331.50	221.45	101.79	3031.82	6.96	96.06	3050.35	19.00	110.95	2525.39	8.17	205.34	3081.07	-14.48	133.78	3081.98	187.80	1267.22	0.00	0.00	0.00	2371.87	161.89	1716.09	3107.95	143.95	1728.96	3069.94	25.56	1711.06	2387.49	141.12	1698.65	2014.99	1645.55	70.64	0.00	0.00	0.00	1414.00
10.22000	3046.59	285.36	89.97	3024.15	259.54	116.10	2314.69	157.20	50.07	2331.50	221.45	101.79	3031.82	6.96	96.06	3050.35	19.00	110.95	2525.39	8.17	205.34	3081.07	-14.48	133.78	3081.98	187.80	1267.22	0.00	0.00	0.00	2371.87	161.89	1716.09	3107.95	143.95	1728.96	3069.94	25.56	1711.06	2387.49	141.12	1698.65	2015.04	1646.40	70.26	0.00	0.00	0.00	1414.27
10.23000	3046.59	285.36	89.97	3024.15	259.54	116.10	2314.69	157.20	50.07	2331.50	221.45	101.79	3031.82	6.96	96.06	3050.35	19.00	110.95	2525.39	8.17	205.34	3081.07	-14.48	133.78	3081.98	187.80	1267.22	0.00	0.00	0.00	2371.87	161.89	1716.09	3107.95	143.95	1728.96	3069.94	25.56	1711.06	2387.49	141.12	1698.65	2015.68	1647.14	70.09	0.00	0.00	0.00	1414.24
10.24000	3046.59	285.36	89.97	3024.15	259.54	116.10	2314.69	157.20	50.07	2331.50	221.45	101.79	3031.82	6.96	96.06	3050.35	19.00	110.95	2525.39	8.17	205.34	3081.07	-14.48	133.78	3081.98	187.80	1267.22	0.00	0.00	0.00	2371.87	161.89	1716.09	3107.95	143.95	1728.96	3069.94	25.56	1711.06	2387.49	141.12	1698.65	2015.61	1647.17	70.13	0.00	0.00	0.00	1412.86
10.25000	3046.59	285.36	89.97	3024.15	259.54	116.10	2314.69	157.20	50.07	2331.50	221.45	101.79	3031.82	6.96	96.06	3050.35	19.00	110.95	2525.39	8.17	205.34	3081.07	-14.48	133.78	3081.98	187.80	1267.22	0.00	0.00	0.00	2371.87	161.89	1716.09	3107.95	143.95	1728.96	3069.94	25.56	1711.06	2387.49	141.12	1698.65	2014.78	1646.33	70.23	0.00	0.00	0.00	1413.09
10.26000	3046.59	285.36	89.97	3024.15	259.54	116.10	2314.69	157.20	50.07	2331.50	221.45	101.79	3031.82	6.96	96.06	3050.35	19.00	110.95	2525.39	8.17	205.34	3081.07	-14.48	133.78	3081.98	187.80	1267.22	0.00	0.00	0.00	2371.87	161.89	1716.09	3107.95	143.95	1728.96	3069.94	25.56	1711.06	2387.49	141.12	1698.65	2009.40	1645.76	52.55	0.00	0.00	0.00	1413.76
10.27000	3046.59	285.36	89.97	3024.15	259.54	116.10	2314.69	157.20	50.07	2331.50	221.45	101.79	3031.82	6.96	96.06	3050.35	19.00	110.95	2525.39	8.17	205.34	3081.07	-14.48	133.78	3081.98	187.80	1267.22	0.00	0.00	0.00	2371.87	161.89	1716.09	3107.95	143.95	1728.96	3069.94	25.56	1711.06	2387.49	141.12	1698.65	2013.61	1647.07	64.23	0.00	0.00	0.00	1413.16
10.28000	3046.59	285.36	89.97	3024.15	259.54	116.10	2314.69	157.20	50.07	2331.50	221.45	101.79	3031.82	6.96	96.06	3050.35	19.00	110.95	2525.39	8.17	205.34	3081.07	-14.48	133.78	3081.98	187.80	1267.22	0.00	0.00	0.00	2371.87	161.89	1716.09	3107.95	143.95	1728.96	3069.94	25.56	1711.06	2387.49	141.12	1698.65	2015.10	1647.06	70.05	0.00	0.00	0.00	1412.80
10.29000	3046.59	285.36	89.97	3024.15	259.54	116.10	2314.69	157.20	50.07	2331.50	221.45	101.79	3031.82	6.96	96.06	3050.35	19.00	110.95	2525.39	8.17	205.34	3081.07	-14.48	133.78	3081.98	187.80	1267.22	0.00	0.00	0.00	2371.87	161.89	1716.09	3107.95	143.95	1728.96	3069.94	25.56	1711.06	2387.49	141.12	1698.65	2015.47	1646.57	70.35	0.00	0.00	0.00	1412.88
10.30000	3046.59	285.36	89.97	3024.15	259.54	116.10	2314.69	157.20	50.07	2331.50	221.45	101.79	3031.82	6.96	96.06	3050.35	19.00	110.95	2525.39	8.17	205.34	3081.07	-14.48	133.78	3081.98	187.80	1267.22	0.00	0.00	0.00	2371.87	161.89	1716.09	3107.95	143.95	1728.96	3069.94	25.56	1711.06	2387.49	141.12	1698.65	2015.62	1646.64	70.26	0.00	0.00	0.00	1413.92
10.31000	3046.59	285.36	89.97	3024.15	259.54	116.10	2314.69	157.20	50.07	2331.50	221.45	101.79	3031.82	6.96	96.06	3050.35	19.00	110.95	2525.39	8.17	205.34	3081.07	-14.48	133.78	3081.98	187.80	1267.22	0.00	0.00	0.00	2371.87	161.89	1716.09	3107.95	143.95	1728.96	3069.94	25.56	1711.06	2387.49	141.12	1698.65	2011.86	1649.28	51.56	0.00	0.00	0.00	1414.25
10.32000	3046.59	285.36	89.97	3024.15	259.54	116.10	2314.69	157.20	50.07	2331.50	221.45	101.79	3031.82	6.96	96.06	3050.35	19.00	110.95	2525.39	8.17	205.34	3081.07	-14.48	133.78	3081.98	187.80	1267.22	0.00	0.00	0.00	2371.87	161.89	1716.09	3107.95	143.95	1728.96	3069.94	25.56	1711.06	2387.49	141.12	1698.65	2013.94	1648.46	63.81	0.00	0.00	0.00	1413.99
10.33000	3046.59	285.36	89.97	3024.15	259.54	116.10	2314.69	157.20	50.07	2331.50	221.45	101.79	3031.82	6.96	96.06	3050.35	19.00	110.95	2525.39	8.17	205.34	3081.07	-14.48	133.78	3081.98	187.80	1267.22	0.00	0.00	0.00	2371.87	161.89	1716.09	3107.95	143.95	1728.96	3069.94	25.56	1711.06	2387.49	141.12	1698.65	2015.59	1646.48	70.22	0.00	0.00	0.00	1413.28
10.34000	3046.59	285.36	89.97	3024.15	259.54	116.10	2314.69	157.20	50.07	2331.50	221.45	101.79	3031.82	6.96	96.06	3050.35	19.00	110.95	2525.39	8.17	205.34	3081.07	-14.48	133.78	3081.98	187.80	1267.22	0.00	0.00	0.00	2371.87	161.89	1716.09	3107.95	143.95	1728.96	3069.94	25.56	1711.06	2387.49	141.12	1698.65	2016.05	1646.60	70.37	0.00	0.00	0.00	1413.68
10.35000	3046.59	285.36	89.97	3024.15	259.54	116.10	2314.69	157.20	50.07	2331.50	221.45	101.79	3031.82	6.96	96.06	3050.35	19.00	110.95	2525.39	8.17	205.34	3081.07	-14.48	133.78	3081.98	187.80	1267.22	0.00	0.00	0.00	2371.87	161.89	1716.09	3107.95	143.95	1728.96	3069.94	25.56	1711.06	2387.49	141.12	1698.65	2015.37	1646.87	70.19	0.00	0.00	0.00	1414.08
10.36000	3046.59	285.36	89.97	3024.15	259.54	116.10	2314.69	157.20	50.07	2331.50	221.45	101.79	3031.82	6.96	96.06	3050.35	19.00	110.95	2525.39	8.17	205.34	3081.07	-14.48	133.78	3081.98	187.80	1267.22	0.00	0.00	0.00	2371.87	161.89	1716.09	3107.95	143.95	1728.96	3069.94	25.56	1711.06	2387.49	141.12	1698.65	2015.47	1647.11	70.05	0.00	0.00	0.00	1414.41
10.37000	3046.59	285.36	89.97	3024.15	259.54	116.10	2314.69	157.20	50.07	2331.50	221.45	101.79	3031.82	6.96	96.06	3050.35	19.00	110.95	2525.39	8.17	205.34	3081.07	-14.48	133.78	3081.98	187.80	1267.22	0.00	0.00	0.00	2371.87	161.89	1716.09	3107.95	143.95	1728.96	3069.94	25.56	1711.06	2387.49	141.12	1698.65	2015.55	1646.83	70.13	0.00	0.00	0.00	1414.06
10.38000	3046.59	285.36	89.97	3024.15	259.54	116.10	2314.69	157.20	50.07	2331.50	221.45	101.79	3031.82	6.96	96.06	3050.35	19.00	110.95	2525.39	8.17	205.34	3081.07	-14.48	133.78	3081.98	187.80	1267.22	0.00	0.00	0.00	2371.87	161.89	1716.09	3107.95	143.95	1728.96	3069.94	25.56	1711.06	2387.49	141.12	1698.65	2014.93	1645.55	70.48	0.00	0.00	0.00	1413.50
10.39000	3046.59	285.36	89.97	3024.15	259.54	116.10	2314.69	157.20	50.07	2331.50	221.45	101.79	3031.82	6.96	96.06	3050.35	19.00	110.95	2525.39	8.17	205.34	3081.07	-14.48	133.78	3081.98	187.80	1267.22	0.00	0.00	0.00	2371.87	161.89	1716.09	3107.95	143.95	1728.96	3069.94	25.56	1711.06	2387.49	141.12	1698.65	2015.12	1645.77	70.56	0.00	0.00	0.00	1414.07
10.40000	3046.59	285.36	89.97	3024.15	259.54	116.10	2314.69	157.20	50.07	2331.50	221.45	101.79	3031.82	6.96	96.06	3050.35	19.00	110.95	2525.39	8.17	205.34	3081.07	-14.48	133.78	3081.98	187.80	1267.22	0.00	0.00	0.00	2371.87	161.89	1716.09	3107.95	143.95	1728.96	3069.94	25.56	1711.06	2387.49	141.12	1698.65	2011.93	1649.47	51.42	0.00	0.00	0.00	1413.73
10.41000	3046.59	285.36	89.97	3024.15	259.54	116.10	2314.69	157.20	50.07	2331.50	221.45	101.79	3031.82	6.96	96.06	3050.35	19.00	110.95	2525.39	8.17	205.34	3081.07	-14.48	133.78	3081.98	187.80	1267.22	0.00	0.00	0.00	2371.87	161.89	1716.09	3107.95	143.95	1728.96	3069.94	25.56	1711.06	2387.49	141.12	1698.65	2010.54	1650.10	45.68	0.00	0.00	0.00	1413.39
10.42000	3046.59	285.36	89.97	3024.15	259.54	116.10	2314.69	157.20	50.07	2331.50	221.45	101.79	3031.82	6.96	96.06	3050.35	19.00	110.95	2525.39	8.17	205.34	3081.07	-14.48	133.78	3081.98	187.80	1267.22	0.00	0.00	0.00	2371.87	161.89	1716.09	3107.95	143.95	1728.96	3069.94	25.56	1711.06	2387.49	141.12	1698.65	2014.10	1647.38	64.22	0.00	0.00	0.00	1414.54
10.43000	3046.59	285.36	89.97	3024.15	259.54	116.10	2314.69	157.20	50.07	2331.50	221.45	101.79	3031.82	6.96	96.06	3050.35	19.00	110.95	2525.39	8.17	205.34	3081.07	-14.48	133.78	3081.98	187.80	1267.22	0.00	0.00	0.00	2371.87	161.89	1716.09	3107.95	143.95	1728.96	3069.94	25.56	1711.06	2387.49	141.12	1698.65	2015.94	1646.99	70.09	0.00	0.00	0.00	1413.82
10.44000	3046.59	285.36	89.97	3024.15	259.54	116.10	2314.69	157.20	50.07	2331.50	221.45	101.79	3031.82	6.96	96.06	3050.35	19.00	110.95	2525.39	8.17	205.34	3081.07	-14.48	133.78	3081.98	187.80	1267.22	0.00	0.00	0.00	2371.87	161.89	1716.09	3107.95	143.95	1728.96	3069.94	25.56	1711.06	2387.49	141.12	1698.65	2015.69	1646.82	69.92	0.00	0.00	0.00	1413.42
10.45000	3046.59	285.36	89.97	3024.15	259.54	116.10	2314.69	157.20	50.07	2331.50	221.45	101.79	3031.82	6.96	96.06	3050.35	19.00	110.95	2525.39	8.17	205.34	3081.07	-14.48	133.78	3081.98	187.80	1267.22	0.00	0.00	0.00	2371.87	161.89	1716.09	3107.95	143.95	1728.96	3069.94	25.56	1711.06	2387.49	141.12	1698.65	2016.24	1647.34	70.01	0.00	0.00	0.00	1413.29
10.46000	3046.59	285.36	89.97	3024.15	259.54	116.10	2314.69	157.20	50.07	2331.50	221.45	101.79	3031.82	6.96	96.06	3050.35	19.00	110.95	2525.39	8.17	205.34	3081.07	-14.48	133.78	3081.98	187.80	1267.22	0.00	0.00	0.00	2371.87	161.89	1716.09	3107.95	143.95	1728.96	3069.94	25.56	1711.06	2387.49	141.12	1698.65	2011.60	1649.13	51.50	0.00	0.00	0.00	1414.08
10.47000	3046.59	285.36	89.97	3024.15	259.54	116.10	2314.69	157.20	50.07	2331.50	221.45	101.79	3031.82	6.96	96.06	3050.35	19.00	110.95	2525.39	8.17	205.34	3081.07	-14.48	133.78	3081.98	187.80	1267.22	0.00	0.00	0.00	2371.87	161.89	1716.09	3107.95	143.95	1728.96	3069.94	25.56	1711.06	2387.49	141.12	1698.65	2008.38	1646.81	46.42	0.00	0.00	0.00	1413.03
10.48000	3046.59	285.36	89.97	3024.15	259.54	116.10	2314.69	157.20	50.07	2331.50	221.45	101.79	3031.82	6.96	96.06	3050.35	19.00	110.95	2525.39	8.17	205.34	3081.07	-14.48	133.78	3081.98	187.80	1267.22	0.00	0.00	0.00	2371.87	161.89	1716.09	3107.95	143.95	1728.96	3069.94	25.56	1711.06	2387.49	141.12	1698.65	2013.46	1645.76	64.78	0.00	0.00	0.00	1412.94
10.49000	3046.59	285.36	89.97	3024.15	259.54	116.10	2314.69	157.20	50.07	2331.50	221.45	101.79	3031.82	6.96	96.06	3050.35	19.00	110.95	2525.39	8.17	205.34	3081.07	-14.48	133.78	3081.98	187.80	1267.22	0.00	0.00	0.00	2371.87	161.89	1716.09	3107.95	143.95	1728.96	3069.94	25.56	1711.06	2387.49	141.12	1698.65	2015.50	1646.67	70.22	0.00	0.00	0.00	1413.52
10.50000	3046.59	285.36	89.97	3024.15	259.54	116.10	2314.69	157.20	50.07	2331.50	221.45	101.79	3031.82	6.96	96.06	3050.35	19.00	110.95	2525.39	8.17	205.34	3081.07	-14.48	133.78	3081.98	187.80	1267.22	0.00	0.00	0.00	2371.87	161.89	1716.09	3107.95	143.95	1728.96	3069.94	25.56	1711.06	2387.49	141.12	1698.65	2015.82	1645.75	70.69	0.00	0.00	0.00	1413.95
10.51000	3046.59	285.36	89.97	3024.15	259.54	116.10	2314.69	157.20	50.07	2331.50	221.45	101.79	3031.82	6.96	96.06	3050.35	19.00	110.95	2525.39	8.17	205.34	3081.07	-14.48	133.78	3081.98	187.80	1267.22	0.00	0.00	0.00	2371.87	161.89	1716.09	3107.95	143.95	1728.96	3069.94	25.56	1711.06	2387.49	141.12	1698.65	2016.08	1646.71	70.26	0.00	0.00	0.00	1413.99
10.52000	3046.59	285.36	89.97	3024.15	259.54	116.10	2314.69	157.20	50.07	2331.50	221.45	101.79	3031.82	6.96	96.06	3050.35	19.00	110.95	2525.39	8.17	205.34	3081.07	-14.48	133.78	3081.98	187.80	1267.22	0.00	0.00	0.00	2371.87	161.89	1716.09	3107.95	143.95	1728.96	3069.94	25.56	1711.06	2387.49	141.12	1698.65	2016.21	1647.19	70.00	0.00	0.00	0.00	1414.52
10.53000	3046.59	285.36	89.97	3024.15	259.54	116.10	2314.69	157.20	50.07	2331.50	221.45	101.79	3031.82	6.96	96.06	3050.35	19.00	110.95	2525.39	8.17	205.34	3081.07	-14.48	133.78	3081.98	187.80	1267.22	0.00	0.00	0.00	2371.87	161.89	1716.09	3107.95	143.95	1728.96	3069.94	25.56	1711.06	2387.49	141.12	1698.65	2016.17	1646.74	70.22	0.00	0.00	0.00	1413.90
10.54000	3046.59	285.36	89.97	3024.15	259.54	116.10	2314.69	157.20	50.07	2331.50	221.45	101.79	3031.82	6.96	96.06	3050.35	19.00	110.95	2525.39	8.17	205.34	3081.07	-14.48	133.78	3081.98	187.80	1267.22	0.00	0.00	0.00	2371.87	161.89	1716.09	3107.95	143.95	1728.96	3069.94	25.56	1711.06	2387.49	141.12	1698.65	2015.72	1646.93	70.06	0.00	0.00	0.00	1414.20
10.55000	3046.59	285.36	89.97	3024.15	259.54	116.10	2314.69	157.20	50.07	2331.50	221.45	101.79	3031.82	6.96	96.06	3050.35	19.00	110.95	2525.39	8.17	205.34	3081.07	-14.48	133.78	3081.98	187.80	1267.22	0.00	0.00	0.00	2371.87	161.89	1716.09	3107.95	143.95	1728.96	3069.94	25.56	1711.06	2387.49	141.12	1698.65	2015.59	1646.52	70.21	0.00	0.00	0.00	1413.88
10.56000	3046.59	285.36	89.97	3024.15	259.54	116.10	2314.69	157.20	50.07	2331.50	221.45	101.79	3031.82	6.96	96.06	3050.35	19.00	110.95	2525.39	8.17	205.34	3081.07	-14.48	133.78	3081.98	187.80	1267.22	0.00	0.00	0.00	2371.87	161.89	1716.09	3107.95	143.95	1728.96	3069.94	25.56	1711.06	2387.49	141.12	1698.65	2015.16	1646.33	70.20	0.00	0.00	0.00	1414.01
10.57000	3046.59	285.36	89.97	3024.15	259.54	116.10	2314.69	157.20	50.07	2331.50	221.45	101.79	3031.82	6.96	96.06	3050.35	19.00	110.95	2525.39	8.17	205.34	3081.07	-14.48	133.78	3081.98	187.80	1267.22	0.00	0.00	0.00	2371.87	161.89	1716.09	3107.95	143.95	1728.96	3069.94	25.56	1711.06	2387.49	141.12	1698.65	2015.39	1646.15	70.28	0.00	0.00	0.00	1414.11
10.58000	3046.59	285.36	89.97	3024.15	259.54	116.10	2314.69	157.20	50.07	2331.50	221.45	101.79	3031.82	6.96	96.06	3050.35	19.00	110.95	2525.39	8.17	205.34	3081.07	-14.48	133.78	3081.98	187.80	1267.22	0.00	0.00	0.00	2371.87	161.89	1716.09	3107.95	143.95	1728.96	3069.94	25.56	1711.06	2387.49	141.12	1698.65	2015.31	1646.17	70.26	0.00	0.00	0.00	1414.04
10.59000	3046.59	285.36	89.97	3024.15	259.54	116.10	2314.69	157.20	50.07	2331.50	221.45	101.79	3031.82	6.96	96.06	3050.35	19.00	110.95	2525.39	8.17	205.34	3081.07	-14.48	133.78	3081.98	187.80	1267.22	0.00	0.00	0.00	2371.87	161.89	1716.09	3107.95	143.95	1728.96	3069.94	25.56	1711.06	2387.49	141.12	1698.65	2015.54	1646.66	70.20	0.00	0.00	0.00	1414.23
10.60000	3046.59	285.36	89.97	3024.15	259.54	116.10	2314.69	157.20	50.07	2331.50	221.45	101.79	3031.82	6.96	96.06	3050.35	19.00	110.95	2525.39	8.17	205.34	3081.07	-14.48	133.78	3081.98	187.80	1267.22	0.00	0.00	0.00	2371.87	161.89	1716.09	3107.95	143.95	1728.96	3069.94	25.56	1711.06	2387.49	141.12	1698.65	2016.46	1647.05	70.37	0.00	0.00	0.00	1412.66
10.61000	3046.59	285.36	89.97	3024.15	259.54	116.10	2314.69	157.20	50.07	2331.50	221.45	101.79	3031.82	6.96	96.06	3050.35	19.00	110.95	2525.39	8.17	205.34	3081.07	-14.48	133.78	3081.98	187.80	1267.22	0.00	0.00	0.00	2371.87	161.89	1716.09	3107.95	143.95	1728.96	3069.94	25.56	1711.06	2387.49	141.12	1698.65	2016.07	1646.40	70.49	0.00	0.00	0.00	1413.61
10.62000	3046.59	285.36	89.97	3024.15	259.54	116.10	2314.69	157.20	50.07	2331.50	221.45	101.79	3031.82	6.96	96.06	3050.35	19.00	110.95	2525.39	8.17	205.34	3081.07	-14.48	133.78	3081.98	187.80	1267.22	0.00	0.00	0.00	2371.87	161.89	1716.09	3107.95	143.95	1728.96	3069.94	25.56	1711.06	2387.49	141.12	1698.65	2015.21	1645.84	70.48	0.00	0.00	0.00	1414.17
10.63000	3046.59	285.36	89.97	3024.15	259.54	116.10	2314.69	157.20	50.07	2331.50	221.45	101.79	3031.82	6.96	96.06	3050.35	19.00	110.95	2525.39	8.17	205.34	3081.07	-14.48	133.78	3081.98	187.80	1267.22	0.00	0.00	0.00	2371.87	161.89	1716.09	3107.95	143.95	1728.96	3069.94	25.56	1711.06	2387.49	141.12	1698.65	2015.60	1646.15	70.49	0.00	0.00	0.00	1414.02
10.64000	3046.59	285.36	89.97	3024.15	259.54	116.10	2314.69	157.20	50.07	2331.50	221.45	101.79	3031.82	6.96	96.06	3050.35	19.00	110.95	2525.39	8.17	205.34	3081.07	-14.48	133.78	3081.98	187.80	1267.22	0.00	0.00	0.00	2371.87	161.89	1716.09	3107.95	143.95	1728.96	3069.94	25.56	1711.06	2387.49	141.12	1698.65	2015.83	1646.29	70.20	0.00	0.00	0.00	1414.03
10.65000	3046.59	285.36	89.97	3024.15	259.54	116.10	2314.69	157.20	50.07	2331.50	221.45	101.79	3031.82	6.96	96.06	3050.35	19.00	110.95	2525.39	8.17	205.34	3081.07	-14.48	133.78	3081.98	187.80	1267.22	0.00	0.00	0.00	2371.87	161.89	1716.09	3107.95	143.95	1728.96	3069.94	25.56	1711.06	2387.49	141.12	1698.65	2010.70	1647.64	52.21	0.00	0.00	0.00	1413.43
10.66000	3046.59	285.36	89.97	3024.15	259.54	116.10	2314.69	157.20	50.07	2331.50	221.45	101.79	3031.82	6.96	96.06	3050.35	19.00	110.95	2525.39	8.17	205.34	3081.07	-14.48	133.78	3081.98	187.80	1267.22	0.00	0.00	0.00	2371.87	161.89	1716.09	3107.95	143.95	1728.96	3069.94	25.56	1711.06	2387.49	141.12	1698.65	2014.77	1647.99	64.29	0.00	0.00	0.00	1413.82
10.67000	3046.59	285.36	89.97	3024.15	259.54	116.10	2314.69	157.20	50.07	2331.50	221.45	101.79	3031.82	6.96	96.06	3050.35	19.00	110.95	2525.39	8.17	205.34	3081.07	-14.48	133.78	3081.98	187.80	1267.22	0.00	0.00	0.00	2371.87	161.89	1716.09	3107.95	143.95	1728.96	3069.94	25.56	1711.06	2387.49	141.12	1698.65	2016.73	1648.08	69.88	0.00	0.00	0.00	1414.57
10.68000	3046.59	285.36	89.97	3024.15	259.54	116.10	2314.69	157.20	50.07	2331.50	221.45	101.79	3031.82	6.96	96.06	3050.35	19.00	110.95	2525.39	8.17	205.34	3081.07	-14.48	133.78	3081.98	187.80	1267.22	0.00	0.00	0.00	2371.87	161.89	1716.09	3107.95	143.95	1728.96	3069.94	25.56	1711.06	2387.49	141.12	1698.65	2016.40	1647.47	69.96	0.00	0.00	0.00	1414.24
10.69000	3046.59	285.36	89.97	3024.15	259.54	116.10	2314.69	157.20	50.07	2331.50	221.45	101.79	3031.82	6.96	96.06	3050.35	19.00	110.95	2525.39	8.17	205.34	3081.07	-14.48	133.78	3081.98	187.80	1267.22	0.00	0.00	0.00	2371.87	161.89	1716.09	3107.95	143.95	1728.96	3069.94	25.56	1711.06	2387.49	141.12	1698.65	2016.58	1646.58	70.32	0.00	0.00	0.00	1415.26
10.70000	3046.59	285.36	89.97	3024.15	259.54	116.10	2314.69	157.20	50.07	2331.50	221.45	101.79	3031.82	6.96	96.06	3050.35	19.00	110.95	2525.39	8.17	205.34	3081.07	-14.48	133.78	3081.98	187.80	1267.22	0.00	0.00	0.00	2371.87	161.89	1716.09	3107.95	143.95	1728.96	3069.94	25.56	1711.06	2387.49	141.12	1698.65	2016.24	1647.18	69.95	0.00	0.00	0.00	1414.42
10.71000	3046.59	285.36	89.97	3024.15	259.54	116.10	2314.69	157.20	50.07	2331.50	221.45	101.79	3031.82	6.96	96.06	3050.35	19.00	110.95	2525.39	8.17	205.34	3081.07	-14.48	133.78	3081.98	187.80	1267.22	0.00	0.00	0.00	2371.87	161.89	1716.09	3107.95	143.95	1728.96	3069.94	25.56	1711.06	2387.49	141.12	1698.65	2016.38	1647.28	69.88	0.00	0.00	0.00	1413.56
10.72000	3046.59	285.36	89.97	3024.15	259.54	116.10	2314.69	157.20	50.07	2331.50	221.45	101.79	3031.82	6.96	96.06	3050.35	19.00	110.95	2525.39	8.17	205.34	3081.07	-14.48	133.78	3081.98	187.80	1267.22	0.00	0.00	0.00	2371.87	161.89	1716.09	3107.95	143.95	1728.96	3069.94	25.56	1711.06	2387.49	141.12	1698.65	2016.18	1646.95	70.16	0.00	0.00	0.00	1413.12
10.73000	3046.59	285.36	89.97	3024.15	259.54	116.10	2314.69	157.20	50.07	2331.50	221.45	101.79	3031.82	6.96	96.06	3050.35	19.00	110.95	2525.39	8.17	205.34	3081.07	-14.48	133.78	3081.98	187.80	1267.22	0.00	0.00	0.00	2371.87	161.89	1716.09	3107.95	143.95	1728.96	3069.94	25.56	1711.06	2387.49	141.12	1698.65	2012.16	1650.02	51.35	0.00	0.00	0.00	1413.28
10.74000	3046.59	285.36	89.97	3024.15	259.54	116.10	2314.69	157.20	50.07	2331.50	221.45	101.79	3031.82	6.96	96.06	3050.35	19.00	110.95	2525.39	8.17	205.34	3081.07	-14.48	133.78	3081.98	187.80	1267.22	0.00	0.00	0.00	2371.87	161.89	1716.09	3107.95	143.95	1728.96	3069.94	25.56	1711.06	2387.49	141.12	1698.65	2014.18	1647.56	64.22	0.00	0.00	0.00	1413.20
10.75000	3046.59	285.36	89.97	3024.15	259.54	116.10	2314.69	157.20	50.07	2331.50	221.45	101.79	3031.82	6.96	96.06	3050.35	19.00	110.95	2525.39	8.17	205.34	3081.07	-14.48	133.78	3081.98	187.80	1267.22	0.00	0.00	0.00	2371.87	161.89	1716.09	3107.95	143.95	1728.96	3069.94	25.56	1711.06	2387.49	141.12	1698.65	2015.47	1646.51	70.32	0.00	0.00	0.00	1412.82
10.76000	3046.59	285.36	89.97	3024.15	259.54	116.10	2314.69	157.20	50.07	2331.50	221.45	101.79	3031.82	6.96	96.06	3050.35	19.00	110.95	2525.39	8.17	205.34	3081.07	-14.48	133.78	3081.98	187.80	1267.22	0.00	0.00	0.00	2371.87	161.89	1716.09	3107.95	143.95	1728.96	3069.94	25.56	1711.06	2387.49	141.12	1698.65	2015.47	1646.33	70.17	0.00	0.00	0.00	1412.72
10.77000	3046.59	285.36	89.97	3024.15	259.54	116.10	2314.69	157.20	50.07	2331.50	221.45	101.79	3031.82	6.96	96.06	3050.35	19.00	110.95	2525.39	8.17	205.34	3081.07	-14.48	133.78	3081.98	187.80	1267.22	0.00	0.00	0.00	2371.87	161.89	1716.09	3107.95	143.95	1728.96	3069.94	25.56	1711.06	2387.49	141.12	1698.65	2015.72	1646.41	70.23	0.00	0.00	0.00	1413.90
10.78000	3046.59	285.36	89.97	3024.15	259.54	116.10	2314.69	157.20	50.07	2331.50	221.45	101.79	3031.82	6.96	96.06	3050.35	19.00	110.95	2525.39	8.17	205.34	3081.07	-14.48	133.78	3081.98	187.80	1267.22	0.00	0.00	0.00	2371.87	161.89	1716.09	3107.95	143.95	1728.96	3069.94	25.56	1711.06	2387.49	141.12	1698.65	2015.88	1646.85	70.02	0.00	0.00	0.00	1413.53
10.79000	3046.59	285.36	89.97	3024.15	259.54	116.10	2314.69	157.20	50.07	2331.50	221.45	101.79	3031.82	6.96	96.06	3050.35	19.00	110.95	2525.39	8.17	205.34	3081.07	-14.48	133.78	3081.98	187.80	1267.22	0.00	0.00	0.00	2371.87	161.89	1716.09	3107.95	143.95	1728.96	3069.94	25.56	1711.06	2387.49	141.12	1698.65	2016.01	1645.66	70.71	0.00	0.00	0.00	1414.15
10.80000	3046.59	285.36	89.97	3024.15	259.54	116.10	2314.69	157.20	50.07	2331.50	221.45	101.79	3031.82	6.96	96.06	3050.35	19.00	110.95	2525.39	8.17	205.34	3081.07	-14.48	133.78	3081.98	187.80	1267.22	0.00	0.00	0.00	2371.87	161.89	1716.09	3107.95	143.95	1728.96	3069.94	25.56	1711.06	2387.49	141.12	1698.65	2015.81	1645.51	70.85	0.00	0.00	0.00	1413.60
10.81000	3046.59	285.36	89.97	3024.15	259.54	116.10	2314.69	157.20	50.07	2331.50	221.45	101.79	3031.82	6.96	96.06	3050.35	19.00	110.95	2525.39	8.17	205.34	3081.07	-14.48	133.78	3081.98	187.80	1267.22	0.00	0.00	0.00	2371.87	161.89	1716.09	3107.95	143.95	1728.96	3069.94	25.56	1711.06	2387.49	141.12	1698.65	2015.31	1645.36	70.80	0.00	0.00	0.00	1412.86
10.82000	3046.59	285.36	89.97	3024.15	259.54	116.10	2314.69	157.20	50.07	2331.50	221.45	101.79	3031.82	6.96	96.06	3050.35	19.00	110.95	2525.39	8.17	205.34	3081.07	-14.48	133.78	3081.98	187.80	1267.22	0.00	0.00	0.00	2371.87	161.89	1716.09	3107.95	143.95	1728.96	3069.94	25.56	1711.06	2387.49	141.12	1698.65	2016.56	1647.05	70.18	0.00	0.00	0.00	1412.71
10.83000	3046.59	285.36	89.97	3024.15	259.54	116.10	2314.69	157.20	50.07	2331.50	221.45	101.79	3031.82	6.96	96.06	3050.35	19.00	110.95	2525.39	8.17	205.34	3081.07	-14.48	133.78	3081.98	187.80	1267.22	0.00	0.00	0.00	2371.87	161.89	1716.09	3107.95	143.95	1728.96	3069.94	25.56	1711.06	2387.49	141.12	1698.65	2016.52	1646.70	70.26	0.00	0.00	0.00	1414.22
10.84000	3046.59	285.36	89.97	3024.15	259.54	116.10	2314.69	157.20	50.07	2331.50	221.45	101.79	3031.82	6.96	96.06	3050.35	19.00	110.95	2525.39	8.17	205.34	3081.07	-14.48	133.78	3081.98	187.80	1267.22	0.00	0.00	0.00	2371.87	161.89	1716.09	3107.95	143.95	1728.96	3069.94	25.56	1711.06	2387.49	141.12	1698.65	2016.25	1646.73	70.20	0.00	0.00	0.00	1413.90
10.85000	3046.59	285.36	89.97	3024.15	259.54	116.10	2314.69	157.20	50.07	2331.50	221.45	101.79	3031.82	6.96	96.06	3050.35	19.00	110.95	2525.39	8.17	205.34	3081.07	-14.48	133.78	3081.98	187.80	1267.22	0.00	0.00	0.00	2371.87	161.89	1716.09	3107.95	143.95	1728.96	3069.94	25.56	1711.06	2387.49	141.12	1698.65	2016.28	1645.99	70.50	0.00	0.00	0.00	1412.64
10.86000	3046.59	285.36	89.97	3024.15	259.54	116.10	2314.69	157.20	50.07	2331.50	221.45	101.79	3031.82	6.96	96.06	3050.35	19.00	110.95	2525.39	8.17	205.34	3081.07	-14.48	133.78	3081.98	187.80	1267.22	0.00	0.00	0.00	2371.87	161.89	1716.09	3107.95	143.95	1728.96	3069.94	25.56	1711.06	2387.49	141.12	1698.65	2016.57	1646.71	70.16	0.00	0.00	0.00	1413.67
10.87000	3046.59	285.36	89.97	3024.15	259.54	116.10	2314.69	157.20	50.07	2331.50	221.45	101.79	3031.82	6.96	96.06	3050.35	19.00	110.95	2525.39	8.17	205.34	3081.07	-14.48	133.78	3081.98	187.80	1267.22	0.00	0.00	0.00	2371.87	161.89	1716.09	3107.95	143.95	1728.96	3069.94	25.56	1711.06	2387.49	141.12	1698.65	2016.71	1647.98	69.91	0.00	0.00	0.00	1413.96
10.88000	3046.59	285.36	89.97	3024.15	259.54	116.10	2314.69	157.20	50.07	2331.50	221.45	101.79	3031.82	6.96	96.06	3050.35	19.00	110.95	2525.39	8.17	205.34	3081.07	-14.48	133.78	3081.98	187.80	1267.22	0.00	0.00	0.00	2371.87	161.89	1716.09	3107.95	143.95	1728.96	3069.94	25.56	1711.06	2387.49	141.12	1698.65	2016.15	1646.51	70.20	0.00	0.00	0.00	1413.86
10.89000	3046.59	285.36	89.97	3024.15	259.54	116.10	2314.69	157.20	50.07	2331.50	221.45	101.79	3031.82	6.96	96.06	3050.35	19.00	110.95	2525.39	8.17	205.34	3081.07	-14.48	133.78	3081.98	187.80	1267.22	0.00	0.00	0.00	2371.87	161.89	1716.09	3107.95	143.95	1728.96	3069.94	25.56	1711.06	2387.49	141.12	1698.65	2016.78	1647.10	70.11	0.00	0.00	0.00	1413.64
10.90000	3046.59	285.36	89.97	3024.15	259.54	116.10	2314.69	157.20	50.07	2331.50	221.45	101.79	3031.82	6.96	96.06	3050.35	19.00	110.95	2525.39	8.17	205.34	3081.07	-14.48	133.78	3081.98	187.80	1267.22	0.00	0.00	0.00	2371.87	161.89	1716.09	3107.95	143.95	1728.96	3069.94	25.56	1711.06	2387.49	141.12	1698.65	2016.10	1646.00	70.53	0.00	0.00	0.00	1413.15
10.91000	3046.59	285.36	89.97	3024.15	259.54	116.10	2314.69	157.20	50.07	2331.50	221.45	101.79	3031.82	6.96	96.06	3050.35	19.00	110.95	2525.39	8.17	205.34	3081.07	-14.48	133.78	3081.98	187.80	1267.22	0.00	0.00	0.00	2371.87	161.89	1716.09	3107.95	143.95	1728.96	3069.94	25.56	1711.06	2387.49	141.12	1698.65	2016.49	1645.98	70.52	0.00	0.00	0.00	1413.21
10.92000	3046.59	285.36	89.97	3024.15	259.54	116.10	2314.69	157.20	50.07	2331.50	221.45	101.79	3031.82	6.96	96.06	3050.35	19.00	110.95	2525.39	8.17	205.34	3081.07	-14.48	133.78	3081.98	187.80	1267.22	0.00	0.00	0.00	2371.87	161.89	1716.09	3107.95	143.95	1728.96	3069.94	25.56	1711.06	2387.49	141.12	1698.65	2016.42	1646.77	70.12	0.00	0.00	0.00	1413.56
10.93000	3046.59	285.36	89.97	3024.15	259.54	116.10	2314.69	157.20	50.07	2331.50	221.45	101.79	3031.82	6.96	96.06	3050.35	19.00	110.95	2525.39	8.17	205.34	3081.07	-14.48	133.78	3081.98	187.80	1267.22	0.00	0.00	0.00	2371.87	161.89	1716.09	3107.95	143.95	1728.96	3069.94	25.56	1711.06	2387.49	141.12	1698.65	2015.77	1646.69	70.02	0.00	0.00	0.00	1414.32
10.94000	3046.59	285.36	89.97	3024.15	259.54	116.10	2314.69	157.20	50.07	2331.50	221.45	101.79	3031.82	6.96	96.06	3050.35	19.00	110.95	2525.39	8.17	205.34	3081.07	-14.48	133.78	3081.98	187.80	1267.22	0.00	0.00	0.00	2371.87	161.89	1716.09	3107.95	143.95	1728.96	3069.94	25.56	1711.06	2387.49	141.12	1698.65	2016.40	1645.26	70.78	0.00	0.00	0.00	1413.92
10.95000	3046.59	285.36	89.97	3024.15	259.54	116.10	2314.69	157.20	50.07	2331.50	221.45	101.79	3031.82	6.96	96.06	3050.35	19.00	110.95	2525.39	8.17	205.34	3081.07	-14.48	133.78	3081.98	187.80	1267.22	0.00	0.00	0.00	2371.87	161.89	1716.09	3107.95	143.95	1728.96	3069.94	25.56	1711.06	2387.49	141.12	1698.65	2015.67	1645.73	70.34	0.00	0.00	0.00	1414.03
10.96000	3046.59	285.36	89.97	3024.15	259.54	116.10	2314.69	157.20	50.07	2331.50	221.45	101.79	3031.82	6.96	96.06	3050.35	19.00	110.95	2525.39	8.17	205.34	3081.07	-14.48	133.78	3081.98	187.80	1267.22	0.00	0.00	0.00	2371.87	161.89	1716.09	3107.95	143.95	1728.96	3069.94	25.56	1711.06	2387.49	141.12	1698.65	2017.11	1646.32	70.43	0.00	0.00	0.00	1414.24
10.97000	3046.59	285.36	89.97	3024.15	259.54	116.10	2314.69	157.20	50.07	2331.50	221.45	101.79	3031.82	6.96	96.06	3050.35	19.00	110.95	2525.39	8.17	205.34	3081.07	-14.48	133.78	3081.98	187.80	1267.22	0.00	0.00	0.00	2371.87	161.89	1716.09	3107.95	143.95	1728.96	3069.94	25.56	1711.06	2387.49	141.12	1698.65	2016.20	1646.32	70.23	0.00	0.00	0.00	1414.10
10.98000	3046.59	285.36	89.97	3024.15	259.54	116.10	2314.69	157.20	50.07	2331.50	221.45	101.79	3031.82	6.96	96.06	3050.35	19.00	110.95	2525.39	8.17	205.34	3081.07	-14.48	133.78	3081.98	187.80	1267.22	0.00	0.00	0.00	2371.87	161.89	1716.09	3107.95	143.95	1728.96	3069.94	25.56	1711.06	2387.49	141.12	1698.65	2015.55	1646.11	70.33	0.00	0.00	0.00	1413.90
10.99000	3046.59	285.36	89.97	3024.15	259.54	116.10	2314.69	157.20	50.07	2331.50	221.45	101.79	3031.82	6.96	96.06	3050.35	19.00	110.95	2525.39	8.17	205.34	3081.07	-14.48	133.78	3081.98	187.80	1267.22	0.00	0.00	0.00	2371.87	161.89	1716.09	3107.95	143.95	1728.96	3069.94	25.56	1711.06	2387.49	141.12	1698.65	2015.58	1646.58	70.17	0.00	0.00	0.00	1413.01
11.00000	3046.59	285.36	89.97	3024.15	259.54	116.10	2314.69	157.20	50.07	2331.50	221.45	101.79	3031.82	6.96	96.06	3050.35	19.00	110.95	2525.39	8.17	205.34	3081.07	-14.48	133.78	3081.98	187.80	1267.22	0.00	0.00	0.00	2371.87	161.89	1716.09	3107.95	143.95	1728.96	3069.94	25.56	1711.06	2387.49	141.12	1698.65	2016.19	1646.07	70.47	0.00	0.00	0.00	1412.91
11.01000	3046.59	285.36	89.97	3024.15	259.54	116.10	2314.69	157.20	50.07	2331.50	221.45	101.79	3031.82	6.96	96.06	3050.35	19.00	110.95	2525.39	8.17	205.34	3081.07	-14.48	133.78	3081.98	187.80	1267.22	0.00	0.00	0.00	2371.87	161.89	1716.09	3107.95	143.95	1728.96	3069.94	25.56	1711.06	2387.49	141.12	1698.65	2016.40	1646.30	70.30	0.00	0.00	0.00	1413.22
11.02000	3046.59	285.36	89.97	3024.15	259.54	116.10	2314.69	157.20	50.07	2331.50	221.45	101.79	3031.82	6.96	96.06	3050.35	19.00	110.95	2525.39	8.17	205.34	3081.07	-14.48	133.78	3081.98	187.80	1267.22	0.00	0.00	0.00	2371.87	161.89	1716.09	3107.95	143.95	1728.96	3069.94	25.56	1711.06	2387.49	141.12	1698.65	2015.61	1645.90	70.29	0.00	0.00	0.00	1413.39
11.03000	3046.59	285.36	89.97	3024.15	259.54	116.10	2314.69	157.20	50.07	2331.50	221.45	101.79	3031.82	6.96	96.06	3050.35	19.00	110.95	2525.39	8.17	205.34	3081.07	-14.48	133.78	3081.98	187.80	1267.22	0.00	0.00	0.00	2371.87	161.89	1716.09	3107.95	143.95	1728.96	3069.94	25.56	1711.06	2387.49	141.12	1698.65	2015.84	1646.78	69.99	0.00	0.00	0.00	1414.04
11.04000	3046.59	285.36	89.97	3024.15	259.54	116.10	2314.69	157.20	50.07	2331.50	221.45	101.79	3031.82	6.96	96.06	3050.35	19.00	110.95	2525.39	8.17	205.34	3081.07	-14.48	133.78	3081.98	187.80	1267.22	0.00	0.00	0.00	2371.87	161.89	1716.09	3107.95	143.95	1728.96	3069.94	25.56	1711.06	2387.49	141.12	1698.65	2016.02	1647.23	70.01	0.00	0.00	0.00	1414.97
11.05000	3046.59	285.36	89.97	3024.15	259.54	116.10	2314.69	157.20	50.07	2331.50	221.45	101.79	3031.82	6.96	96.06	3050.35	19.00	110.95	2525.39	8.17	205.34	3081.07	-14.48	133.78	3081.98	187.80	1267.22	0.00	0.00	0.00	2371.87	161.89	1716.09	3107.95	143.95	1728.96	3069.94	25.56	1711.06	2387.49	141.12	1698.65	2015.52	1646.64	70.05	0.00	0.00	0.00	1414.12
11.06000	3046.59	285.36	89.97	3024.15	259.54	116.10	2314.69	157.20	50.07	2331.50	221.45	101.79	3031.82	6.96	96.06	3050.35	19.00	110.95	2525.39	8.17	205.34	3081.07	-14.48	133.78	3081.98	187.80	1267.22	0.00	0.00	0.00	2371.87	161.89	1716.09	3107.95	143.95	1728.96	3069.94	25.56	1711.06	2387.49	141.12	1698.65	2016.34	1647.03	70.01	0.00	0.00	0.00	1413.17
11.07000	3046.59	285.36	89.97	3024.15	259.54	116.10	2314.69	157.20	50.07	2331.50	221.45	101.79	3031.82	6.96	96.06	3050.35	19.00	110.95	2525.39	8.17	205.34	3081.07	-14.48	133.78	3081.98	187.80	1267.22	0.00	0.00	0.00	2371.87	161.89	1716.09	3107.95	143.95	1728.96	3069.94	25.56	1711.06	2387.49	141.12	1698.65	2015.77	1646.81	69.92	0.00	0.00	0.00	1414.12
11.08000	3046.59	285.36	89.97	3024.15	259.54	116.10	2314.69	157.20	50.07	2331.50	221.45	101.79	3031.82	6.96	96.06	3050.35	19.00	110.95	2525.39	8.17	205.34	3081.07	-14.48	133.78	3081.98	187.80	1267.22	0.00	0.00	0.00	2371.87	161.89	1716.09	3107.95	143.95	1728.96	3069.94	25.56	1711.06	2387.49	141.12	1698.65	2015.72	1646.13	70.23	0.00	0.00	0.00	1413.44
11.09000	3046.59	285.36	89.97	3024.15	259.54	116.10	2314.69	157.20	50.07	2331.50	221.45	101.79	3031.82	6.96	96.06	3050.35	19.00	110.95	2525.39	8.17	205.34	3081.07	-14.48	133.78	3081.98	187.80	1267.22	0.00	0.00	0.00	2371.87	161.89	1716.09	3107.95	143.95	1728.96	3069.94	25.56	1711.06	2387.49	141.12	1698.65	2016.40	1646.30	70.39	0.00	0.00	0.00	1413.94
11.10000	3046.59	285.36	89.97	3024.15	259.54	116.10	2314.69	157.20	50.07	2331.50	221.45	101.79	3031.82	6.96	96.06	3050.35	19.00	110.95	2525.39	8.17	205.34	3081.07	-14.48	133.78	3081.98	187.80	1267.22	0.00	0.00	0.00	2371.87	161.89	1716.09	3107.95	143.95	1728.96	3069.94	25.56	1711.06	2387.49	141.12	1698.65	2016.37	1646.19	70.33	0.00	0.00	0.00	1413.70
11.11000	3046.59	285.36	89.97	3024.15	259.54	116.10	2314.69	157.20	50.07	2331.50	221.45	101.79	3031.82	6.96	96.06	3050.35	19.00	110.95	2525.39	8.17	205.34	3081.07	-14.48	133.78	3081.98	187.80	1267.22	0.00	0.00	0.00	2371.87	161.89	1716.09	3107.95	143.95	1728.96	3069.94	25.56	1711.06	2387.49	141.12	1698.65	2014.88	1645.42	70.41	0.00	0.00	0.00	1413.47
11.12000	3046.59	285.36	89.97	3024.15	259.54	116.10	2314.69	157.20	50.07	2331.50	221.45	101.79	3031.82	6.96	96.06	3050.35	19.00	110.95	2525.39	8.17	205.34	3081.07	-14.48	133.78	3081.98	187.80	1267.22	0.00	0.00	0.00	2371.87	161.89	1716.09	3107.95	143.95	1728.96	3069.94	25.56	1711.06	2387.49	141.12	1698.65	2015.93	1646.23	70.29	0.00	0.00	0.00	1413.35
11.13000	3046.59	285.36	89.97	3024.15	259.54	116.10	2314.69	157.20	50.07	2331.50	221.45	101.79	3031.82	6.96	96.06	3050.35	19.00	110.95	2525.39	8.17	205.34	3081.07	-14.48	133.78	3081.98	187.80	1267.22	0.00	0.00	0.00	2371.87	161.89	1716.09	3107.95	143.95	1728.96	3069.94	25.56	1711.06	2387.49	141.12	1698.65	2015.51	1646.26	70.21	0.00	0.00	0.00	1413.80
11.14000	3046.59	285.36	89.97	3024.15	259.54	116.10	2314.69	157.20	50.07	2331.50	221.45	101.79	3031.82	6.96	96.06	3050.35	19.00	110.95	2525.39	8.17	205.34	3081.07	-14.48	133.78	3081.98	187.80	1267.22	0.00	0.00	0.00	2371.87	161.89	1716.09	3107.95	143.95	1728.96	3069.94	25.56	1711.06	2387.49	141.12	1698.65	2016.06	1646.63	70.13	0.00	0.00	0.00	1413.22
11.15000	3046.59	285.36	89.97	3024.15	259.54	116.10	2314.69	157.20	50.07	2331.50	221.45	101.79	3031.82	6.96	96.06	3050.35	19.00	110.95	2525.39	8.17	205.34	3081.07	-14.48	133.78	3081.98	187.80	1267.22	0.00	0.00	0.00	2371.87	161.89	1716.09	3107.95	143.95	1728.96	3069.94	25.56	1711.06	2387.49	141.12	1698.65	2015.47	1645.84	70.28	0.00	0.00	0.00	1413.11
[truncated: 468 more rows]
[truncated: 35 more columns]
