# Supplementary material for: The impact of mobile phone use on where we look and how we walk when negotiating floor based obstacles
Source: PLoS One. 2017 Jun 30;12(6):e0179802. doi: 10.1371/journal.pone.0179802 (PMC5493336; doi:10.1371/journal.pone.0179802)
Supplement: S1 File — (ZIP) [file pone.0179802.s001.zip › Gait/PP14/no obs read 3.txt]

CODAmotion Analysis Text
Codamotion Analysis Text Save of: no obs read 3.mdf
Time	Markers
Time	1:LTOE.X	1:LTOE.Y	1:LTOE.Z	2:L2nd.X	2:L2nd.Y	2:L2nd.Z	3:LHEE.X	3:LHEE.Y	3:LHEE.Z	4:LANK.X	4:LANK.Y	4:LANK.Z	5:RTOE.X	5:RTOE.Y	5:RTOE.Z	6:R2nd.X	6:R2nd.Y	6:R2nd.Z	7:RHEE.X	7:RHEE.Y	7:RHEE.Z	8:RANK.X	8:RANK.Y	8:RANK.Z	9:STRN.X	9:STRN.Y	9:STRN.Z	10:Marker 10.X	10:Marker 10.Y	10:Marker 10.Z	11:FLHD.X	11:FLHD.Y	11:FLHD.Z	12:FRHD.X	12:FRHD.Y	12:FRHD.Z	13:BRHD.X	13:BRHD.Y	13:BRHD.Z	14:BLHD.X	14:BLHD.Y	14:BLHD.Z	15:BLSTEP.X	15:BLSTEP.Y	15:BLSTEP.Z	16:FLSTEP.X	16:FLSTEP.Y	16:FLSTEP.Z	17:BRSTEP.X
(s)	(mm)	(mm)	(mm)	(mm)	(mm)	(mm)	(mm)	(mm)	(mm)	(mm)	(mm)	(mm)	(mm)	(mm)	(mm)	(mm)	(mm)	(mm)	(mm)	(mm)	(mm)	(mm)	(mm)	(mm)	(mm)	(mm)	(mm)	(mm)	(mm)	(mm)	(mm)	(mm)	(mm)	(mm)	(mm)	(mm)	(mm)	(mm)	(mm)	(mm)	(mm)	(mm)	(mm)	(mm)	(mm)	(mm)	(mm)	(mm)	(mm)
0.00000	-3304.74	140.93	63.15	-3455.27	117.46	29.60	-1485.00	22.86	124.38	-1418.34	90.40	130.25	-3394.25	-22.41	51.71	-3524.91	-50.13	39.64	-3676.58	196.93	-5.65	-3686.97	213.31	43.35	-3550.33	7.73	1236.22	0.00	0.00	0.00	-2441.92	123.23	1578.93	-3886.58	243.14	1686.98	-3775.50	168.23	1687.09	-1553.98	75.70	1695.40	2040.01	1510.38	76.68	0.00	0.00	0.00	1439.78
0.01000	-3304.74	140.93	63.15	-3455.27	117.46	29.60	-1485.00	22.86	124.38	-1418.34	90.40	130.25	-3394.25	-22.41	51.71	-3524.91	-50.13	39.64	-3642.84	201.67	0.60	-3686.97	213.31	43.35	-3550.33	7.73	1236.22	0.00	0.00	0.00	-2441.92	123.23	1578.93	-3895.51	243.76	1687.51	-3746.41	170.55	1685.38	-1553.98	75.70	1695.40	2032.90	1511.45	52.72	0.00	0.00	0.00	1439.52
0.02000	-3304.74	140.93	63.15	-3455.27	117.46	29.60	-1485.00	22.86	124.38	-1418.34	90.40	130.25	-3394.25	-22.41	51.71	-3524.91	-50.13	39.64	-3629.77	201.64	2.75	-3686.97	213.31	43.35	-3550.33	7.73	1236.22	0.00	0.00	0.00	-2441.92	123.23	1578.93	-3917.22	245.23	1688.80	-3760.21	167.72	1687.42	-1553.98	75.70	1695.40	2032.24	1512.95	46.73	0.00	0.00	0.00	1439.78
0.03000	-3304.74	140.93	63.15	-3455.27	117.46	29.60	-1485.00	22.86	124.38	-1418.34	90.40	130.25	-3394.25	-22.41	51.71	-3524.91	-50.13	39.64	-3629.89	201.09	3.12	-3686.97	213.31	43.35	-3550.33	7.73	1236.22	0.00	0.00	0.00	-2441.92	123.23	1578.93	-3944.10	246.97	1690.35	-3730.64	163.42	1686.78	-1553.98	75.70	1695.40	2036.77	1511.47	64.89	0.00	0.00	0.00	1440.15
0.04000	-3304.74	140.93	63.15	-3455.27	117.46	29.60	-1485.00	22.86	124.38	-1418.34	90.40	130.25	-3394.25	-22.41	51.71	-3524.91	-50.13	39.64	-3623.00	201.18	4.39	-3686.97	213.31	43.35	-3550.33	7.73	1236.22	0.00	0.00	0.00	-2441.92	123.23	1578.93	-3968.57	248.39	1691.69	-3740.60	159.17	1687.25	-1553.98	75.70	1695.40	2038.57	1511.31	70.60	0.00	0.00	0.00	1439.51
0.05000	-3304.74	140.93	63.15	-3455.27	117.46	29.60	-1485.00	22.86	124.38	-1418.34	90.40	130.25	-3394.25	-22.41	51.71	-3524.91	-50.13	39.64	-3625.03	200.92	3.09	-3686.97	213.31	43.35	-3550.33	7.73	1236.22	0.00	0.00	0.00	-2441.92	123.23	1578.93	-3983.03	248.90	1692.32	-3755.67	155.40	1688.31	-1553.98	75.70	1695.40	2037.95	1510.97	70.63	0.00	0.00	0.00	1439.31
0.06000	-3304.74	140.93	63.15	-3455.27	117.46	29.60	-1485.00	22.86	124.38	-1418.34	90.40	130.25	-3394.25	-22.41	51.71	-3524.91	-50.13	39.64	-3621.15	201.16	3.74	-3686.97	213.31	43.35	-3550.33	7.73	1236.22	0.00	0.00	0.00	-2441.92	123.23	1578.93	-3979.88	247.92	1691.77	-3770.29	150.56	1687.95	-1553.98	75.70	1695.40	2032.83	1511.57	53.04	0.00	0.00	0.00	1439.71
0.07000	-3304.74	140.93	63.15	-3455.27	117.46	29.60	-1485.00	22.86	124.38	-1418.34	90.40	130.25	-3394.25	-22.41	51.71	-3524.91	-50.13	39.64	-3624.84	201.70	3.63	-3686.97	213.31	43.35	-3550.33	7.73	1236.22	0.00	0.00	0.00	-2441.92	123.23	1578.93	-3951.59	244.87	1689.56	-3757.66	147.03	1687.72	-1553.98	75.70	1695.40	2036.55	1511.50	64.95	0.00	0.00	0.00	1440.10
0.08000	-3304.74	140.93	63.15	-3455.27	117.46	29.60	-1485.00	22.86	124.38	-1418.34	90.40	130.25	-3394.25	-22.41	51.71	-3524.91	-50.13	39.64	-3627.66	201.30	3.20	-3686.97	213.31	43.35	-3550.33	7.73	1236.22	0.00	0.00	0.00	-2441.92	123.23	1578.93	-3930.03	242.38	1687.48	-3758.51	140.25	1688.00	-1553.98	75.70	1695.40	2038.46	1511.59	70.54	0.00	0.00	0.00	1439.71
0.09000	-3304.74	140.93	63.15	-3455.27	117.46	29.60	-1485.00	22.86	124.38	-1418.34	90.40	130.25	-3394.25	-22.41	51.71	-3524.91	-50.13	39.64	-3623.66	201.28	3.48	-3686.97	213.31	43.35	-3550.33	7.73	1236.22	0.00	0.00	0.00	-2441.92	123.23	1578.93	-3870.23	237.73	1682.47	-3743.34	135.00	1688.03	-1553.98	75.70	1695.40	2037.85	1510.94	70.69	0.00	0.00	0.00	1439.58
0.10000	-3304.74	140.93	63.15	-3455.27	117.46	29.60	-1485.00	22.86	124.38	-1418.34	90.40	130.25	-3394.25	-22.41	51.71	-3524.91	-50.13	39.64	-3622.20	201.78	3.34	-3686.97	213.31	43.35	-3550.33	7.73	1236.22	0.00	0.00	0.00	-2441.92	123.23	1578.93	-3859.10	235.18	1684.31	-3742.56	129.79	1687.60	-1553.98	75.70	1695.40	2033.33	1512.15	52.83	0.00	0.00	0.00	1439.81
0.11000	-3304.74	140.93	63.15	-3455.27	117.46	29.60	-1485.00	22.86	124.38	-1418.34	90.40	130.25	-3394.25	-22.41	51.71	-3524.91	-50.13	39.64	-3614.37	202.16	5.12	-3686.97	213.31	43.35	-3550.33	7.73	1236.22	0.00	0.00	0.00	-2441.92	123.23	1578.93	-3870.31	232.07	1683.75	-3758.40	125.25	1689.04	-1553.98	75.70	1695.40	2037.56	1513.02	64.32	0.00	0.00	0.00	1439.75
0.12000	-3304.74	140.93	63.15	-3455.27	117.46	29.60	-1485.00	22.86	124.38	-1418.34	90.40	130.25	-3394.25	-22.41	51.71	-3524.91	-50.13	39.64	-3634.33	202.19	2.13	-3686.97	213.31	43.35	-3550.33	7.73	1236.22	0.00	0.00	0.00	-2441.92	123.23	1578.93	-3868.18	231.78	1683.54	-3767.65	119.75	1688.22	-1553.98	75.70	1695.40	2032.85	1511.58	52.80	0.00	0.00	0.00	1439.29
0.13000	-3304.74	140.93	63.15	-3455.27	117.46	29.60	-1485.00	22.86	124.38	-1418.34	90.40	130.25	-3394.25	-22.41	51.71	-3524.91	-50.13	39.64	-3623.82	201.66	3.11	-3686.97	213.31	43.35	-3550.33	7.73	1236.22	0.00	0.00	0.00	-2441.92	123.23	1578.93	-3854.67	230.27	1682.02	-3761.50	114.65	1688.31	-1553.98	75.70	1695.40	2036.08	1510.01	65.32	0.00	0.00	0.00	1439.25
0.14000	-3304.74	140.93	63.15	-3455.27	117.46	29.60	-1485.00	22.86	124.38	-1418.34	90.40	130.25	-3394.25	-22.41	51.71	-3524.91	-50.13	39.64	-3616.92	201.73	4.29	-3686.97	213.31	43.35	-3550.33	7.73	1236.22	0.00	0.00	0.00	-2441.92	123.23	1578.93	-3839.94	228.26	1682.49	-3763.30	111.30	1688.25	-1553.98	75.70	1695.40	2037.59	1511.06	70.41	0.00	0.00	0.00	1439.88
0.15000	-3304.74	140.93	63.15	-3455.27	117.46	29.60	-1485.00	22.86	124.38	-1418.34	90.40	130.25	-3394.25	-22.41	51.71	-3524.91	-50.13	39.64	-3616.05	201.92	4.39	-3686.97	213.31	43.35	-3550.33	7.73	1236.22	0.00	0.00	0.00	-2441.92	123.23	1578.93	-3867.62	225.36	1681.08	-3751.01	104.13	1688.39	-1553.98	75.70	1695.40	2034.25	1514.04	52.15	0.00	0.00	0.00	1439.99
0.16000	-3304.74	140.93	63.15	-3455.27	117.46	29.60	-1485.00	22.86	124.38	-1418.34	90.40	130.25	-3394.25	-22.41	51.71	-3524.91	-50.13	39.64	-3603.71	201.47	6.73	-3686.97	213.31	43.35	-3550.33	7.73	1236.22	0.00	0.00	0.00	-2441.92	123.23	1578.93	-3870.10	222.32	1680.64	-3751.32	97.69	1688.65	-1553.98	75.70	1695.40	2036.61	1511.69	64.66	0.00	0.00	0.00	1438.88
0.17000	-3304.74	140.93	63.15	-3455.27	117.46	29.60	-1485.00	22.86	124.38	-1418.34	90.40	130.25	-3394.25	-22.41	51.71	-3524.91	-50.13	39.64	-3628.09	201.06	2.89	-3686.97	213.31	43.35	-3550.33	7.73	1236.22	0.00	0.00	0.00	-2441.92	123.23	1578.93	-3852.71	219.40	1678.03	-3773.57	93.58	1689.07	-1553.98	75.70	1695.40	2038.26	1510.64	70.64	0.00	0.00	0.00	1439.73
0.18000	-3304.74	140.93	63.15	-3455.27	117.46	29.60	-1485.00	22.86	124.38	-1418.34	90.40	130.25	-3394.25	-22.41	51.71	-3524.91	-50.13	39.64	-3611.02	201.50	5.69	-3686.97	213.31	43.35	-3550.33	7.73	1236.22	0.00	0.00	0.00	-2441.92	123.23	1578.93	-3851.62	216.55	1678.26	-3748.93	87.85	1688.10	-1553.98	75.70	1695.40	2037.59	1510.30	71.08	0.00	0.00	0.00	1439.89
0.19000	-3304.74	140.93	63.15	-3455.27	117.46	29.60	-1485.00	22.86	124.38	-1418.34	90.40	130.25	-3394.25	-22.41	51.71	-3524.91	-50.13	39.64	-3615.66	200.97	4.72	-3686.97	213.31	43.35	-3550.33	7.73	1236.22	0.00	0.00	0.00	-2441.92	123.23	1578.93	-3840.54	214.50	1676.86	-3772.16	82.67	1690.02	-1553.98	75.70	1695.40	2037.76	1510.48	70.70	0.00	0.00	0.00	1439.92
0.20000	-3304.74	140.93	63.15	-3455.27	117.46	29.60	-1485.00	22.86	124.38	-1418.34	90.40	130.25	-3394.25	-22.41	51.71	-3524.91	-50.13	39.64	-3636.88	200.93	1.55	-3686.97	213.31	43.35	-3550.33	7.73	1236.22	0.00	0.00	0.00	-2441.92	123.23	1578.93	-3811.40	209.85	1675.54	-3769.02	76.36	1689.92	-1553.98	75.70	1695.40	2038.06	1510.87	70.85	0.00	0.00	0.00	1439.24
0.21000	-3304.74	140.93	63.15	-3455.27	117.46	29.60	-1485.00	22.86	124.38	-1418.34	90.40	130.25	-3394.25	-22.41	51.71	-3524.91	-50.13	39.64	-3625.99	201.56	4.33	-3686.97	213.31	43.35	-3550.33	7.73	1236.22	0.00	0.00	0.00	-2441.92	123.23	1578.93	-3855.70	206.25	1677.39	-3761.98	72.46	1688.93	-1553.98	75.70	1695.40	2037.80	1511.35	70.64	0.00	0.00	0.00	1439.06
0.22000	-3304.74	140.93	63.15	-3455.27	117.46	29.60	-1485.00	22.86	124.38	-1418.34	90.40	130.25	-3394.25	-22.41	51.71	-3524.91	-50.13	39.64	-3649.08	200.63	0.67	-3686.97	213.31	43.35	-3550.33	7.73	1236.22	0.00	0.00	0.00	-2441.92	123.23	1578.93	-3815.31	202.38	1675.73	-3781.26	67.72	1690.34	-1553.98	75.70	1695.40	2033.37	1512.13	52.56	0.00	0.00	0.00	1440.11
0.23000	-3304.74	140.93	63.15	-3455.27	117.46	29.60	-1485.00	22.86	124.38	-1418.34	90.40	130.25	-3394.25	-22.41	51.71	-3524.91	-50.13	39.64	-3624.66	201.24	4.32	-3686.97	213.31	43.35	-3550.33	7.73	1236.22	0.00	0.00	0.00	-2441.92	123.23	1578.93	-3820.89	199.50	1676.03	-3789.27	61.53	1691.08	-1553.98	75.70	1695.40	2033.52	1515.30	46.01	0.00	0.00	0.00	1439.94
0.24000	-3304.74	140.93	63.15	-3455.27	117.46	29.60	-1485.00	22.86	124.38	-1418.34	90.40	130.25	-3394.25	-22.41	51.71	-3524.91	-50.13	39.64	-3628.82	200.51	3.70	-3686.97	213.31	43.35	-3550.33	7.73	1236.22	0.00	0.00	0.00	-2441.92	123.23	1578.93	-3787.41	197.36	1672.28	-3790.45	57.40	1692.11	-1553.98	75.70	1695.40	2036.88	1512.15	64.75	0.00	0.00	0.00	1440.53
0.25000	-3304.74	140.93	63.15	-3455.27	117.46	29.60	-1485.00	22.86	124.38	-1418.34	90.40	130.25	-3394.25	-22.41	51.71	-3524.91	-50.13	39.64	-3633.08	200.24	3.60	-3686.97	213.31	43.35	-3550.33	7.73	1236.22	0.00	0.00	0.00	-2441.92	123.23	1578.93	-3832.07	192.08	1675.06	-3779.45	54.84	1692.55	-1553.98	75.70	1695.40	2038.24	1510.91	70.87	0.00	0.00	0.00	1439.58
0.26000	-3304.74	140.93	63.15	-3455.27	117.46	29.60	-1485.00	22.86	124.38	-1418.34	90.40	130.25	-3394.25	-22.41	51.71	-3524.91	-50.13	39.64	-3620.11	200.36	6.26	-3686.97	213.31	43.35	-3550.33	7.73	1236.22	0.00	0.00	0.00	-2441.92	123.23	1578.93	-3860.37	190.08	1676.91	-3791.04	49.59	1692.38	-1553.98	75.70	1695.40	2032.78	1511.43	53.00	0.00	0.00	0.00	1439.41
0.27000	-3304.74	140.93	63.15	-3455.27	117.46	29.60	-1485.00	22.86	124.38	-1418.34	90.40	130.25	-3394.25	-22.41	51.71	-3524.91	-50.13	39.64	-3628.23	200.40	4.98	-3686.97	213.31	43.35	-3550.33	7.73	1236.22	0.00	0.00	0.00	-2441.92	123.23	1578.93	-3852.16	185.50	1676.00	-3778.45	44.42	1691.86	-1553.98	75.70	1695.40	2036.22	1510.79	65.38	0.00	0.00	0.00	1439.39
0.28000	-3304.74	140.93	63.15	-3455.27	117.46	29.60	-1485.00	22.86	124.38	-1418.34	90.40	130.25	-3394.25	-22.41	51.71	-3524.91	-50.13	39.64	-3621.38	199.86	6.73	-3686.97	213.31	43.35	-3550.33	7.73	1236.22	0.00	0.00	0.00	-2441.92	123.23	1578.93	-3788.12	180.84	1673.41	-3808.88	36.80	1693.56	-1553.98	75.70	1695.40	2038.03	1510.65	71.11	0.00	0.00	0.00	1439.23
0.29000	-3304.74	140.93	63.15	-3455.27	117.46	29.60	-1485.00	22.86	124.38	-1418.34	90.40	130.25	-3394.25	-22.41	51.71	-3524.91	-50.13	39.64	-3620.81	200.55	7.20	-3686.97	213.31	43.35	-3550.33	7.73	1236.22	0.00	0.00	0.00	-2441.92	123.23	1578.93	-3836.22	175.43	1676.48	-3806.17	32.27	1694.28	-1553.98	75.70	1695.40	2038.32	1511.20	70.83	0.00	0.00	0.00	1439.95
0.30000	-3304.74	140.93	63.15	-3455.27	117.46	29.60	-1485.00	22.86	124.38	-1418.34	90.40	130.25	-3394.25	-22.41	51.71	-3524.91	-50.13	39.64	-3628.81	201.35	6.34	-3686.97	213.31	43.35	-3550.33	7.73	1236.22	0.00	0.00	0.00	-2441.92	123.23	1578.93	-3826.59	171.57	1674.22	-3794.06	31.62	1695.02	-1553.98	75.70	1695.40	2038.46	1511.48	70.80	0.00	0.00	0.00	1439.69
0.31000	-3304.74	140.93	63.15	-3455.27	117.46	29.60	-1485.00	22.86	124.38	-1418.34	90.40	130.25	-3394.25	-22.41	51.71	-3524.91	-50.13	39.64	-3625.55	200.15	6.78	-3686.97	213.31	43.35	-3550.33	7.73	1236.22	0.00	0.00	0.00	-2441.92	123.23	1578.93	-3790.72	169.43	1672.60	-3780.58	27.56	1694.58	-1553.98	75.70	1695.40	2037.64	1510.30	71.14	0.00	0.00	0.00	1439.85
0.32000	-3304.74	140.93	63.15	-3455.27	117.46	29.60	-1485.00	22.86	124.38	-1418.34	90.40	130.25	-3394.25	-22.41	51.71	-3524.91	-50.13	39.64	-3639.52	199.87	5.50	-3686.97	213.31	43.35	-3550.33	7.73	1236.22	0.00	0.00	0.00	-2441.92	123.23	1578.93	-3808.63	164.11	1673.53	-3795.62	23.79	1693.72	-1553.98	75.70	1695.40	2037.22	1510.97	70.75	0.00	0.00	0.00	1439.65
0.33000	-3304.74	140.93	63.15	-3455.27	117.46	29.60	-1485.00	22.86	124.38	-1418.34	90.40	130.25	-3394.25	-22.41	51.71	-3524.91	-50.13	39.64	-3646.39	199.57	4.60	-3686.97	213.31	43.35	-3550.33	7.73	1236.22	0.00	0.00	0.00	-2441.92	123.23	1578.93	-3803.02	158.41	1673.97	-3799.56	20.38	1694.63	-1553.98	75.70	1695.40	2034.46	1514.42	51.91	0.00	0.00	0.00	1439.29
0.34000	-3304.74	140.93	63.15	-3455.27	117.46	29.60	-1485.00	22.86	124.38	-1418.34	90.40	130.25	-3394.25	-22.41	51.71	-3524.91	-50.13	39.64	-3629.64	196.27	7.80	-3686.97	213.31	43.35	-3550.33	7.73	1236.22	0.00	0.00	0.00	-2441.92	123.23	1578.93	-3801.76	155.33	1673.55	-3809.58	15.52	1695.02	-1553.98	75.70	1695.40	2030.38	1510.34	47.91	0.00	0.00	0.00	1439.07
0.35000	-3304.74	140.93	63.15	-3455.27	117.46	29.60	-1485.00	22.86	124.38	-1418.34	90.40	130.25	-3394.25	-22.41	51.71	-3524.91	-50.13	39.64	-3623.50	192.10	8.91	-3686.97	213.31	43.35	-3550.33	7.73	1236.22	0.00	0.00	0.00	-2441.92	123.23	1578.93	-3813.10	153.33	1674.08	-3853.28	12.31	1697.15	-1553.98	75.70	1695.40	2035.91	1510.51	65.43	0.00	0.00	0.00	1438.77
0.36000	-3304.74	140.93	63.15	-3455.27	117.46	29.60	-1485.00	22.86	124.38	-1418.34	90.40	130.25	-3394.25	-22.41	51.71	-3524.91	-50.13	39.64	-3647.76	186.49	4.42	-3686.97	213.31	43.35	-3550.33	7.73	1236.22	0.00	0.00	0.00	-2441.92	123.23	1578.93	-3793.32	150.88	1672.93	-3854.18	7.84	1698.74	-1553.98	75.70	1695.40	2038.20	1510.99	70.95	0.00	0.00	0.00	1439.10
0.37000	-3304.74	140.93	63.15	-3455.27	117.46	29.60	-1485.00	22.86	124.38	-1418.34	90.40	130.25	-3394.25	-22.41	51.71	-3524.91	-50.13	39.64	-3632.58	180.74	8.67	-3686.97	213.31	43.35	-3550.33	7.73	1236.22	0.00	0.00	0.00	-2441.92	123.23	1578.93	-3788.80	144.78	1673.06	-3839.23	6.25	1695.84	-1553.98	75.70	1695.40	2038.69	1511.04	70.88	0.00	0.00	0.00	1440.72
0.38000	-3304.74	140.93	63.15	-3455.27	117.46	29.60	-1485.00	22.86	124.38	-1418.34	90.40	130.25	-3394.25	-22.41	51.71	-3524.91	-50.13	39.64	-3645.39	175.10	8.09	-3686.97	213.31	43.35	-3550.33	7.73	1236.22	0.00	0.00	0.00	-2441.92	123.23	1578.93	-3793.10	142.78	1673.47	-3840.79	4.10	1695.23	-1553.98	75.70	1695.40	2038.45	1510.52	71.23	0.00	0.00	0.00	1439.41
0.39000	-3304.74	140.93	63.15	-3455.27	117.46	29.60	-1485.00	22.86	124.38	-1418.34	90.40	130.25	-3394.25	-22.41	51.71	-3524.91	-50.13	39.64	-3651.65	167.27	9.28	-3686.97	213.31	43.35	-3550.33	7.73	1236.22	0.00	0.00	0.00	-2441.92	123.23	1578.93	-3779.63	138.43	1672.45	-3839.93	3.09	1695.98	-1553.98	75.70	1695.40	2038.62	1511.12	70.94	0.00	0.00	0.00	1439.95
0.40000	-3304.74	140.93	63.15	-3455.27	117.46	29.60	-1485.00	22.86	124.38	-1418.34	90.40	130.25	-3394.25	-22.41	51.71	-3524.91	-50.13	39.64	-3656.92	157.95	10.11	-3686.97	213.31	43.35	-3550.33	7.73	1236.22	0.00	0.00	0.00	-2441.92	123.23	1578.93	-3811.54	135.61	1674.71	-3851.42	-0.28	1696.79	-1553.98	75.70	1695.40	2038.21	1510.74	70.86	0.00	0.00	0.00	1440.73
0.41000	-3304.74	140.93	63.15	-3455.27	117.46	29.60	-1485.00	22.86	124.38	-1418.34	90.40	130.25	-3394.25	-22.41	51.71	-3524.91	-50.13	39.64	-3649.79	149.27	12.94	-3686.97	213.31	43.35	-3550.33	7.73	1236.22	0.00	0.00	0.00	-2441.92	123.23	1578.93	-3806.08	134.00	1674.06	-3856.98	-4.77	1696.54	-1553.98	75.70	1695.40	2032.64	1511.30	52.92	0.00	0.00	0.00	1440.00
0.42000	-3304.74	140.93	63.15	-3455.27	117.46	29.60	-1485.00	22.86	124.38	-1418.34	90.40	130.25	-3394.25	-22.41	51.71	-3524.91	-50.13	39.64	-3642.30	140.33	14.66	-3686.97	213.31	43.35	-3550.33	7.73	1236.22	0.00	0.00	0.00	-2441.92	123.23	1578.93	-3793.60	129.46	1673.68	-3843.46	-3.48	1695.98	-1553.98	75.70	1695.40	2030.98	1511.23	47.30	0.00	0.00	0.00	1439.34
0.43000	-3304.74	140.93	63.15	-3455.27	117.46	29.60	-1485.00	22.86	124.38	-1418.34	90.40	130.25	-3394.25	-22.41	51.71	-3524.91	-50.13	39.64	-3660.87	130.05	11.06	-3686.91	213.30	43.36	-3550.33	7.73	1236.22	0.00	0.00	0.00	-2441.92	123.23	1578.93	-3782.41	129.03	1673.40	-3830.41	-3.89	1694.61	-1553.98	75.70	1695.40	2035.75	1510.58	65.30	0.00	0.00	0.00	1439.04
0.44000	-3304.74	140.93	63.15	-3455.27	117.46	29.60	-1485.00	22.86	124.38	-1418.34	90.40	130.25	-3394.25	-22.41	51.71	-3524.91	-50.13	39.64	-3656.07	121.71	11.23	-3627.43	201.88	53.82	-3550.33	7.73	1236.22	0.00	0.00	0.00	-2441.92	123.23	1578.93	-3799.54	126.29	1674.89	-3841.91	-6.74	1696.37	-1553.98	75.70	1695.40	2033.04	1512.24	52.99	0.00	0.00	0.00	1440.12
0.45000	-3304.74	140.93	63.15	-3455.27	117.46	29.60	-1485.00	22.86	124.38	-1418.34	90.40	130.25	-3394.25	-22.41	51.71	-3524.91	-50.13	39.64	-3678.97	112.40	7.07	-3661.12	194.36	48.92	-3550.33	7.73	1236.22	0.00	0.00	0.00	-2441.92	123.23	1578.93	-3782.38	124.49	1675.14	-3879.63	-12.86	1697.73	-1553.98	75.70	1695.40	2031.46	1512.26	47.35	0.00	0.00	0.00	1440.41
0.46000	-3304.74	140.93	63.15	-3455.27	117.46	29.60	-1485.00	22.86	124.38	-1418.34	90.40	130.25	-3394.25	-22.41	51.71	-3524.91	-50.13	39.64	-3678.89	101.13	7.63	-3653.57	184.50	51.07	-3550.33	7.73	1236.22	0.00	0.00	0.00	-2441.92	123.23	1578.93	-3827.66	122.40	1677.42	-3834.06	-13.33	1696.45	-1553.98	75.70	1695.40	2037.25	1511.06	65.38	0.00	0.00	0.00	1439.35
0.47000	-3304.74	140.93	63.15	-3455.27	117.46	29.60	-1485.00	22.86	124.38	-1418.34	90.40	130.25	-3394.25	-22.41	51.71	-3524.91	-50.13	39.64	-3653.30	92.80	12.33	-3660.11	175.47	51.41	-3550.33	7.73	1236.22	0.00	0.00	0.00	-2441.92	123.23	1578.93	-3771.81	119.04	1673.78	-3860.20	-11.89	1696.44	-1553.98	75.70	1695.40	2038.73	1511.03	70.97	0.00	0.00	0.00	1439.26
0.48000	-3304.74	140.93	63.15	-3455.27	117.46	29.60	-1485.00	22.86	124.38	-1418.34	90.40	130.25	-3394.25	-22.41	51.71	-3524.91	-50.13	39.64	-3672.02	82.61	8.30	-3637.46	165.68	55.33	-3550.33	7.73	1236.22	0.00	0.00	0.00	-2441.92	123.23	1578.93	-3798.56	114.34	1675.97	-3869.95	-14.28	1697.65	-1553.98	75.70	1695.40	2038.74	1511.25	70.80	0.00	0.00	0.00	1439.45
0.49000	-3304.74	140.93	63.15	-3455.27	117.46	29.60	-1485.00	22.86	124.38	-1418.34	90.40	130.25	-3394.25	-22.41	51.71	-3524.91	-50.13	39.64	-3670.36	73.86	9.59	-3631.99	156.69	56.29	-3550.33	7.73	1236.22	0.00	0.00	0.00	-2441.92	123.23	1578.93	-3810.57	112.84	1676.48	-3834.55	-11.08	1698.69	-1553.98	75.70	1695.40	2038.34	1510.60	71.12	0.00	0.00	0.00	1439.24
0.50000	-3304.74	140.93	63.15	-3455.27	117.46	29.60	-1485.00	22.86	124.38	-1418.34	90.40	130.25	-3394.25	-22.41	51.71	-3524.91	-50.13	39.64	-3640.49	65.43	13.94	-3618.35	146.03	58.32	-3550.33	7.73	1236.22	0.00	0.00	0.00	-2441.92	123.23	1578.93	-3806.85	111.50	1676.29	-3831.30	-11.94	1699.13	-1553.98	75.70	1695.40	2037.64	1510.93	70.80	0.00	0.00	0.00	1439.80
0.51000	-3304.74	140.93	63.15	-3455.27	117.46	29.60	-1485.00	22.86	124.38	-1418.34	90.40	130.25	-3394.25	-22.41	51.71	-3524.91	-50.13	39.64	-3594.77	56.21	20.70	-3625.34	137.03	56.91	-3550.33	7.73	1236.22	0.00	0.00	0.00	-2441.92	123.23	1578.93	-3809.08	108.29	1676.86	-3828.05	-12.80	1699.57	-1553.98	75.70	1695.40	2038.25	1511.27	70.79	0.00	0.00	0.00	1439.67
0.52000	-3304.74	140.93	63.15	-3455.27	117.46	29.60	-1485.00	22.86	124.38	-1418.34	90.40	130.25	-3394.25	-22.41	51.71	-3524.91	-50.13	39.64	-3655.04	45.80	10.66	-3631.10	126.05	54.14	-3550.33	7.73	1236.22	0.00	0.00	0.00	-2441.92	123.23	1578.93	-3768.10	106.72	1675.46	-3824.79	-13.67	1700.01	-1553.98	75.70	1695.40	2037.66	1510.51	71.01	0.00	0.00	0.00	1439.44
0.53000	-3304.74	140.93	63.15	-3455.27	117.46	29.60	-1485.00	22.86	124.38	-1418.34	90.40	130.25	-3394.25	-22.41	51.71	-3524.91	-50.13	39.64	-3637.64	37.28	14.33	-3622.90	117.54	55.00	-3550.33	7.73	1236.22	0.00	0.00	0.00	-2441.92	123.23	1578.93	-3770.92	102.41	1675.76	-3821.53	-14.54	1700.45	-1553.98	75.70	1695.40	2032.96	1511.50	53.02	0.00	0.00	0.00	1439.55
0.54000	-3304.74	140.93	63.15	-3455.27	117.46	29.60	-1485.00	22.86	124.38	-1418.34	90.40	130.25	-3394.25	-22.41	51.71	-3524.91	-50.13	39.64	-3633.94	27.12	14.95	-3576.60	108.03	61.00	-3550.33	7.73	1236.22	0.00	0.00	0.00	-2441.92	123.23	1578.93	-3769.94	99.78	1676.16	-3818.27	-15.43	1700.88	-1553.98	75.70	1695.40	2037.09	1512.27	64.84	0.00	0.00	0.00	1439.84
0.55000	-3304.74	140.93	63.15	-3455.27	117.46	29.60	-1485.00	22.86	124.38	-1418.34	90.40	130.25	-3394.25	-22.41	51.71	-3524.91	-50.13	39.64	-3630.21	17.02	15.55	-3581.10	97.54	57.85	-3550.33	7.73	1236.22	0.00	0.00	0.00	-2441.92	123.23	1578.93	-3784.48	96.09	1677.04	-3815.01	-16.32	1701.31	-1553.98	75.70	1695.40	2031.47	1509.21	53.88	0.00	0.00	0.00	1439.22
0.56000	-3304.74	140.93	63.15	-3455.27	117.46	29.60	-1485.00	22.86	124.38	-1418.34	90.40	130.25	-3394.25	-22.41	51.71	-3524.91	-50.13	39.64	-3626.46	6.98	16.14	-3610.07	85.02	53.52	-3550.33	7.73	1236.22	0.00	0.00	0.00	-2441.92	123.23	1578.93	-3749.51	94.19	1675.49	-3811.74	-17.22	1701.74	-1553.98	75.70	1695.40	2036.24	1510.08	65.64	0.00	0.00	0.00	1439.46
0.57000	-3304.74	140.93	63.15	-3455.27	117.46	29.60	-1485.00	22.86	124.38	-1418.34	90.40	130.25	-3394.25	-22.41	51.71	-3524.91	-50.13	39.64	-3622.68	-3.01	16.73	-3600.39	74.21	53.57	-3550.33	7.73	1236.22	0.00	0.00	0.00	-2441.92	123.23	1578.93	-3761.10	91.45	1677.38	-3808.47	-18.12	1702.16	-1553.98	75.70	1695.40	2038.36	1510.72	71.02	0.00	0.00	0.00	1438.83
0.58000	-3304.74	140.93	63.15	-3455.27	117.46	29.60	-1485.00	22.86	124.38	-1418.34	90.40	130.25	-3394.25	-22.41	51.71	-3524.91	-50.13	39.64	-3618.87	-12.94	17.30	-3601.04	63.30	50.71	-3550.33	7.73	1236.22	0.00	0.00	0.00	-2441.92	123.23	1578.93	-3744.87	89.03	1675.89	-3805.20	-19.04	1702.59	-1553.98	75.70	1695.40	2038.53	1511.89	70.47	0.00	0.00	0.00	1439.04
0.59000	-3304.74	140.93	63.15	-3455.27	117.46	29.60	-1485.00	22.86	124.38	-1418.34	90.40	130.25	-3394.25	-22.41	51.71	-3524.91	-50.13	39.64	-3615.04	-22.82	17.87	-3584.74	51.21	52.68	-3550.33	7.73	1236.22	0.00	0.00	0.00	-2441.92	123.23	1578.93	-3730.04	85.15	1675.57	-3801.92	-19.96	1703.00	-1553.98	75.70	1695.40	2032.47	1511.35	53.06	0.00	0.00	0.00	1438.97
0.60000	-3304.74	140.93	63.15	-3455.27	117.46	29.60	-1485.00	22.86	124.38	-1418.34	90.40	130.25	-3394.25	-22.41	51.71	-3524.91	-50.13	39.64	-3611.18	-32.64	18.43	-3578.93	38.74	52.19	-3550.33	7.73	1236.22	0.00	0.00	0.00	-2441.92	123.23	1578.93	-3727.19	84.00	1675.40	-3798.64	-20.89	1703.42	-1553.98	75.70	1695.40	2035.87	1510.23	65.45	0.00	0.00	0.00	1439.71
0.61000	-3304.74	140.93	63.15	-3455.27	117.46	29.60	-1485.00	22.86	124.38	-1418.34	90.40	130.25	-3394.25	-22.41	51.71	-3524.91	-50.13	39.64	-3607.29	-42.40	18.98	-3565.41	26.79	51.88	-3550.33	7.73	1236.22	0.00	0.00	0.00	-2441.92	123.23	1578.93	-3757.95	77.94	1676.68	-3795.36	-21.83	1703.83	-1553.98	75.70	1695.40	2038.13	1511.11	70.77	0.00	0.00	0.00	1439.44
0.62000	-3304.74	140.93	63.15	-3455.27	117.46	29.60	-1485.00	22.86	124.38	-1418.34	90.40	130.25	-3394.25	-22.41	51.71	-3524.91	-50.13	39.64	-3603.38	-52.11	19.52	-3565.03	14.36	52.48	-3550.33	7.73	1236.22	0.00	0.00	0.00	-2441.92	123.23	1578.93	-3727.96	75.84	1677.16	-3792.08	-22.77	1704.24	-1553.98	75.70	1695.40	2037.54	1511.56	70.51	0.00	0.00	0.00	1440.39
0.63000	-3304.74	140.93	63.15	-3455.27	117.46	29.60	-1485.00	22.86	124.38	-1418.34	90.40	130.25	-3394.25	-22.41	51.71	-3524.91	-50.13	39.64	-3599.44	-61.77	20.05	-3524.55	2.30	57.41	-3550.33	7.73	1236.22	0.00	0.00	0.00	-2441.92	123.23	1578.93	-3744.34	71.50	1677.12	-3788.79	-23.72	1704.65	-1553.98	75.70	1695.40	2033.39	1513.05	52.47	0.00	0.00	0.00	1439.79
0.64000	-3304.74	140.93	63.15	-3455.27	117.46	29.60	-1485.00	22.86	124.38	-1418.34	90.40	130.25	-3394.25	-22.41	51.71	-3524.91	-50.13	39.64	-3595.48	-71.37	20.57	-3561.11	-11.04	51.08	-3550.33	7.73	1236.22	0.00	0.00	0.00	-2441.92	123.23	1578.93	-3709.42	69.16	1676.85	-3785.49	-24.68	1705.05	-1553.98	75.70	1695.40	2037.01	1511.65	65.21	0.00	0.00	0.00	1438.55
0.65000	-3304.74	140.93	63.15	-3455.27	117.46	29.60	-1485.00	22.86	124.38	-1418.34	90.40	130.25	-3394.25	-22.41	51.71	-3524.91	-50.13	39.64	-3591.49	-80.91	21.08	-3562.42	-23.91	50.27	-3550.33	7.73	1236.22	0.00	0.00	0.00	-2441.92	123.23	1578.93	-3733.05	64.98	1677.23	-3782.20	-25.65	1705.45	-1553.98	75.70	1695.40	2037.72	1511.18	70.74	0.00	0.00	0.00	1439.20
0.66000	-3304.74	140.93	63.15	-3455.27	117.46	29.60	-1485.00	22.86	124.38	-1418.34	90.40	130.25	-3394.25	-22.41	51.71	-3524.91	-50.13	39.64	-3587.48	-90.40	21.59	-3551.37	-37.12	51.92	-3550.33	7.73	1236.22	0.00	0.00	0.00	-2441.92	123.23	1578.93	-3722.95	61.94	1677.82	-3778.90	-26.62	1705.85	-1553.98	75.70	1695.40	2033.54	1512.71	52.66	0.00	0.00	0.00	1440.16
0.67000	-3304.74	140.93	63.15	-3455.27	117.46	29.60	-1485.00	22.86	124.38	-1418.34	90.40	130.25	-3394.25	-22.41	51.71	-3524.91	-50.13	39.64	-3583.44	-99.83	22.09	-3571.13	-50.60	47.29	-3550.33	7.73	1236.22	0.00	0.00	0.00	-2441.92	123.23	1578.93	-3725.40	58.25	1677.78	-3775.60	-27.60	1706.24	-1553.98	75.70	1695.40	2037.15	1511.89	65.07	0.00	0.00	0.00	1439.93
0.68000	-3304.74	140.93	63.15	-3455.27	117.46	29.60	-1485.00	22.86	124.38	-1418.34	90.40	130.25	-3394.25	-22.41	51.71	-3524.91	-50.13	39.64	-3579.37	-109.21	22.57	-3552.66	-62.85	50.26	-3550.33	7.73	1236.22	0.00	0.00	0.00	-2441.92	123.23	1578.93	-3704.95	55.50	1677.80	-3772.29	-28.59	1706.63	-1553.98	75.70	1695.40	2038.23	1511.56	70.60	0.00	0.00	0.00	1440.00
0.69000	-3304.74	140.93	63.15	-3455.27	117.46	29.60	-1485.00	22.86	124.38	-1418.34	90.40	130.25	-3394.25	-22.41	51.71	-3524.91	-50.13	39.64	-3575.28	-118.54	23.05	-3553.06	-76.70	50.91	-3550.33	7.73	1236.22	0.00	0.00	0.00	-2441.92	123.23	1578.93	-3738.46	51.06	1679.06	-3768.98	-29.58	1707.02	-1553.98	75.70	1695.40	2038.24	1511.45	70.66	0.00	0.00	0.00	1440.09
0.70000	-3304.74	140.93	63.15	-3455.27	117.46	29.60	-1485.00	22.86	124.38	-1418.34	90.40	130.25	-3394.25	-22.41	51.71	-3524.91	-50.13	39.64	-3571.16	-127.81	23.52	-3534.68	-87.19	55.21	-3550.33	7.73	1236.22	0.00	0.00	0.00	-2441.92	123.23	1578.93	-3708.85	46.07	1678.15	-3765.67	-30.58	1707.41	-1553.98	75.70	1695.40	2032.54	1510.88	52.99	0.00	0.00	0.00	1440.08
0.71000	-3304.74	140.93	63.15	-3455.27	117.46	29.60	-1485.00	22.86	124.38	-1418.34	90.40	130.25	-3394.25	-22.41	51.71	-3524.91	-50.13	39.64	-3567.02	-137.03	23.99	-3565.76	-99.81	51.65	-3550.33	7.73	1236.22	0.00	0.00	0.00	-2441.92	123.23	1578.93	-3701.01	42.46	1677.27	-3762.35	-31.58	1707.79	-1553.98	75.70	1695.40	2036.46	1510.91	65.25	0.00	0.00	0.00	1440.24
0.72000	-3304.74	140.93	63.15	-3455.27	117.46	29.60	-1485.00	22.86	124.38	-1418.34	90.40	130.25	-3394.25	-22.41	51.71	-3524.91	-50.13	39.64	-3562.86	-146.19	24.44	-3586.69	-113.22	49.38	-3550.33	7.73	1236.22	0.00	0.00	0.00	-2441.92	123.23	1578.93	-3693.04	39.88	1677.67	-3759.03	-32.59	1708.17	-1553.98	75.70	1695.40	2033.03	1511.50	52.93	0.00	0.00	0.00	1439.52
0.73000	-3304.74	140.93	63.15	-3455.27	117.46	29.60	-1485.00	22.86	124.38	-1418.34	90.40	130.25	-3394.25	-22.41	51.71	-3524.91	-50.13	39.64	-3558.67	-155.30	24.88	-3587.51	-125.15	51.82	-3550.33	7.73	1236.22	0.00	0.00	0.00	-2441.92	123.23	1578.93	-3685.12	36.89	1677.77	-3755.71	-33.61	1708.54	-1553.98	75.70	1695.40	2036.51	1511.28	65.14	0.00	0.00	0.00	1439.19
0.74000	-3304.74	140.93	63.15	-3455.27	117.46	29.60	-1485.00	22.86	124.38	-1418.34	90.40	130.25	-3394.25	-22.41	51.71	-3524.91	-50.13	39.64	-3554.45	-164.35	25.32	-3588.69	-134.90	52.14	-3550.33	7.73	1236.22	0.00	0.00	0.00	-2441.92	123.23	1578.93	-3666.48	36.12	1677.63	-3752.38	-34.64	1708.92	-1553.98	75.70	1695.40	2037.95	1510.58	71.00	0.00	0.00	0.00	1439.49
0.75000	-3304.74	140.93	63.15	-3455.27	117.46	29.60	-1485.00	22.86	124.38	-1418.34	90.40	130.25	-3394.25	-22.41	51.71	-3524.91	-50.13	39.64	-3550.21	-173.35	25.75	-3615.44	-146.95	49.19	-3550.33	7.73	1236.22	0.00	0.00	0.00	-2441.92	123.23	1578.93	-3669.65	32.10	1677.69	-3749.05	-35.67	1709.29	-1553.98	75.70	1695.40	2037.79	1510.37	71.07	0.00	0.00	0.00	1439.22
0.76000	-3304.74	140.93	63.15	-3455.27	117.46	29.60	-1485.00	22.86	124.38	-1418.34	90.40	130.25	-3394.25	-22.41	51.71	-3524.91	-50.13	39.64	-3545.94	-182.30	26.17	-3593.10	-154.97	53.54	-3550.33	7.73	1236.22	0.00	0.00	0.00	-2441.92	123.23	1578.93	-3692.97	28.60	1679.03	-3745.72	-36.71	1709.66	-1553.98	75.70	1695.40	2037.73	1510.42	71.09	0.00	0.00	0.00	1439.34
0.77000	-3304.74	140.93	63.15	-3455.27	117.46	29.60	-1485.00	22.86	124.38	-1418.34	90.40	130.25	-3394.25	-22.41	51.71	-3524.91	-50.13	39.64	-3541.65	-191.19	26.58	-3597.00	-162.63	52.84	-3550.33	7.73	1236.22	0.00	0.00	0.00	-2441.92	123.23	1578.93	-3702.96	23.45	1679.71	-3742.38	-37.75	1710.02	-1553.98	75.70	1695.40	2034.20	1513.58	52.37	0.00	0.00	0.00	1439.61
0.78000	-3304.74	140.93	63.15	-3455.27	117.46	29.60	-1485.00	22.86	124.38	-1418.34	90.40	130.25	-3394.25	-22.41	51.71	-3524.91	-50.13	39.64	-3537.34	-200.03	26.98	-3627.44	-172.71	49.86	-3550.33	7.73	1236.22	0.00	0.00	0.00	-2441.92	123.23	1578.93	-3677.11	21.60	1678.73	-3739.03	-38.80	1710.39	-1553.98	75.70	1695.40	2036.49	1511.90	64.71	0.00	0.00	0.00	1439.63
0.79000	-3304.74	140.93	63.15	-3455.27	117.46	29.60	-1485.00	22.86	124.38	-1418.34	90.40	130.25	-3394.25	-22.41	51.71	-3524.91	-50.13	39.64	-3533.00	-208.82	27.38	-3641.20	-180.55	46.78	-3550.33	7.73	1236.22	0.00	0.00	0.00	-2441.92	123.23	1578.93	-3646.55	18.45	1676.57	-3735.69	-39.85	1710.74	-1553.98	75.70	1695.40	2033.12	1512.27	52.73	0.00	0.00	0.00	1439.31
0.80000	-3304.74	140.93	63.15	-3455.27	117.46	29.60	-1485.00	22.86	124.38	-1418.34	90.40	130.25	-3394.25	-22.41	51.71	-3524.91	-50.13	39.64	-3528.63	-217.55	27.76	-3578.19	-182.76	57.65	-3550.33	7.73	1236.22	0.00	0.00	0.00	-2441.92	123.23	1578.93	-3671.94	15.71	1678.61	-3732.34	-40.91	1711.10	-1553.98	75.70	1695.40	2036.69	1510.72	65.49	0.00	0.00	0.00	1438.96
0.81000	-3304.74	140.93	63.15	-3455.27	117.46	29.60	-1485.00	22.86	124.38	-1418.34	90.40	130.25	-3394.25	-22.41	51.71	-3524.91	-50.13	39.64	-3524.24	-226.23	28.14	-3567.19	-189.33	59.11	-3550.33	7.73	1236.22	0.00	0.00	0.00	-2441.92	123.23	1578.93	-3651.22	12.59	1678.41	-3728.98	-41.98	1711.45	-1553.98	75.70	1695.40	2032.55	1511.04	53.20	0.00	0.00	0.00	1440.03
0.82000	-3304.74	140.93	63.15	-3455.27	117.46	29.60	-1485.00	22.86	124.38	-1418.34	90.40	130.25	-3394.25	-22.41	51.71	-3524.91	-50.13	39.64	-3519.83	-234.85	28.51	-3595.60	-192.28	54.05	-3550.33	7.73	1236.22	0.00	0.00	0.00	-2441.92	123.23	1578.93	-3608.41	9.59	1678.14	-3725.62	-43.05	1711.81	-1553.98	75.70	1695.40	2036.26	1511.25	65.30	0.00	0.00	0.00	1440.17
0.83000	-3304.74	140.93	63.15	-3455.27	117.46	29.60	-1485.00	22.86	124.38	-1418.34	90.40	130.25	-3394.25	-22.41	51.71	-3524.91	-50.13	39.64	-3515.39	-243.43	28.87	-3612.10	-200.33	49.96	-3550.33	7.73	1236.22	0.00	0.00	0.00	-2441.92	123.23	1578.93	-3625.81	5.60	1679.49	-3722.26	-44.13	1712.15	-1553.98	75.70	1695.40	2038.27	1510.77	71.00	0.00	0.00	0.00	1439.60
0.84000	-3304.74	140.93	63.15	-3455.27	117.46	29.60	-1485.00	22.86	124.38	-1418.34	90.40	130.25	-3394.25	-22.41	51.71	-3524.91	-50.13	39.64	-3510.93	-251.95	29.23	-3621.82	-203.63	48.75	-3550.33	7.73	1236.22	0.00	0.00	0.00	-2441.92	123.23	1578.93	-3582.42	2.50	1677.58	-3718.89	-45.21	1712.50	-1553.98	75.70	1695.40	2037.89	1509.99	71.16	0.00	0.00	0.00	1440.56
0.85000	-3304.74	140.93	63.15	-3455.27	117.46	29.60	-1485.00	22.86	124.38	-1418.34	90.40	130.25	-3394.25	-22.41	51.71	-3524.91	-50.13	39.64	-3506.45	-260.42	29.57	-3588.97	-204.49	48.56	-3550.33	7.73	1236.22	0.00	0.00	0.00	-2441.92	123.23	1578.93	-3612.55	-0.55	1680.58	-3715.52	-46.30	1712.84	-1553.98	75.70	1695.40	2038.03	1509.91	71.22	0.00	0.00	0.00	1440.11
0.86000	-3304.74	140.93	63.15	-3455.27	117.46	29.60	-1485.00	22.86	124.38	-1418.34	90.40	130.25	-3394.25	-22.41	51.71	-3524.91	-50.13	39.64	-3501.94	-268.83	29.91	-3586.04	-204.58	49.98	-3550.33	7.73	1236.22	0.00	0.00	0.00	-2441.92	123.23	1578.93	-3628.57	-4.32	1680.29	-3712.14	-47.39	1713.18	-1553.98	75.70	1695.40	2038.01	1510.63	70.95	0.00	0.00	0.00	1439.24
0.87000	-3304.74	140.93	63.15	-3455.27	117.46	29.60	-1485.00	22.86	124.38	-1418.34	90.40	130.25	-3394.25	-22.41	51.71	-3524.91	-50.13	39.64	-3497.41	-277.19	30.24	-3635.18	-206.51	40.32	-3550.33	7.73	1236.22	0.00	0.00	0.00	-2441.92	123.23	1578.93	-3646.32	-6.74	1680.84	-3708.76	-48.49	1713.52	-1553.98	75.70	1695.40	2037.94	1510.55	71.05	0.00	0.00	0.00	1439.45
0.88000	-3304.74	140.93	63.15	-3455.27	117.46	29.60	-1485.00	22.86	124.38	-1418.34	90.40	130.25	-3394.25	-22.41	51.71	-3524.91	-50.13	39.64	-3492.85	-285.50	30.56	-3602.48	-207.14	45.36	-3550.33	7.73	1236.22	0.00	0.00	0.00	-2441.92	123.23	1578.93	-3630.61	-9.62	1680.37	-3705.38	-49.60	1713.85	-1553.98	75.70	1695.40	2037.69	1509.94	71.32	0.00	0.00	0.00	1439.35
0.89000	-3304.74	140.93	63.15	-3455.27	117.46	29.60	-1485.00	22.86	124.38	-1418.34	90.40	130.25	-3394.25	-22.41	51.71	-3524.91	-50.13	39.64	-3488.27	-293.76	30.87	-3648.74	-207.94	37.97	-3550.33	7.73	1236.22	0.00	0.00	0.00	-2441.92	123.23	1578.93	-3588.91	-11.42	1678.42	-3701.99	-50.71	1714.18	-1553.98	75.70	1695.40	2033.99	1513.45	52.47	0.00	0.00	0.00	1439.73
0.90000	-3304.74	140.93	63.15	-3455.27	117.46	29.60	-1485.00	22.86	124.38	-1418.34	90.40	130.25	-3394.25	-22.41	51.71	-3524.91	-50.13	39.64	-3483.67	-301.97	31.18	-3621.79	-207.52	41.17	-3550.33	7.73	1236.22	0.00	0.00	0.00	-2441.92	123.23	1578.93	-3585.78	-14.16	1678.37	-3698.60	-51.82	1714.51	-1553.98	75.70	1695.40	2037.39	1512.00	65.00	0.00	0.00	0.00	1439.61
0.91000	-3304.74	140.93	63.15	-3455.27	117.46	29.60	-1485.00	22.86	124.38	-1418.34	90.40	130.25	-3394.25	-22.41	51.71	-3524.91	-50.13	39.64	-3479.04	-310.12	31.48	-3583.95	-206.37	47.57	-3550.33	7.73	1236.22	0.00	0.00	0.00	-2441.92	123.23	1578.93	-3558.63	-18.77	1677.69	-3695.20	-52.94	1714.83	-1553.98	75.70	1695.40	2038.29	1510.58	71.03	0.00	0.00	0.00	1438.71
0.92000	-3304.74	140.93	63.15	-3455.27	117.46	29.60	-1485.00	22.86	124.38	-1418.34	90.40	130.25	-3394.25	-22.41	51.71	-3524.91	-50.13	39.64	-3474.39	-318.23	31.77	-3616.42	-210.75	42.13	-3550.33	7.73	1236.22	0.00	0.00	0.00	-2441.92	123.23	1578.93	-3589.03	-24.97	1680.59	-3691.80	-54.07	1715.16	-1553.98	75.70	1695.40	2038.40	1510.61	71.10	0.00	0.00	0.00	1439.79
0.93000	-3304.74	140.93	63.15	-3455.27	117.46	29.60	-1485.00	22.86	124.38	-1418.34	90.40	130.25	-3394.25	-22.41	51.71	-3524.91	-50.13	39.64	-3469.72	-326.28	32.05	-3652.76	-208.30	35.04	-3550.33	7.73	1236.22	0.00	0.00	0.00	-2441.92	123.23	1578.93	-3566.39	-23.73	1678.94	-3688.39	-55.19	1715.48	-1553.98	75.70	1695.40	2035.11	1515.25	51.96	0.00	0.00	0.00	1438.13
0.94000	-3304.74	140.93	63.15	-3455.27	117.46	29.60	-1485.00	22.86	124.38	-1418.34	90.40	130.25	-3394.25	-22.41	51.71	-3524.91	-50.13	39.64	-3465.02	-334.28	32.32	-3608.07	-208.51	43.26	-3550.33	7.73	1236.22	0.00	0.00	0.00	-2441.92	123.23	1578.93	-3575.30	-28.66	1679.57	-3684.98	-56.33	1715.79	-1553.98	75.70	1695.40	2033.03	1514.83	46.34	0.00	0.00	0.00	1439.35
0.95000	-3304.74	140.93	63.15	-3455.27	117.46	29.60	-1485.00	22.86	124.38	-1418.34	90.40	130.25	-3394.25	-22.41	51.71	-3524.91	-50.13	39.64	-3460.30	-342.22	32.59	-3606.45	-207.98	42.45	-3550.33	7.73	1236.22	0.00	0.00	0.00	-2441.92	123.23	1578.93	-3562.09	-33.30	1678.80	-3681.56	-57.47	1716.11	-1553.98	75.70	1695.40	2031.71	1512.19	47.29	0.00	0.00	0.00	1439.82
0.96000	-3304.74	140.93	63.15	-3455.27	117.46	29.60	-1485.00	22.86	124.38	-1418.34	90.40	130.25	-3394.25	-22.41	51.71	-3524.91	-50.13	39.64	-3455.56	-350.12	32.85	-3607.62	-207.78	41.90	-3550.33	7.73	1236.22	0.00	0.00	0.00	-2441.92	123.23	1578.93	-3577.66	-35.26	1679.95	-3678.14	-58.61	1716.42	-1553.98	75.70	1695.40	2036.35	1512.08	64.87	0.00	0.00	0.00	1440.16
0.97000	-3304.74	140.93	63.15	-3455.27	117.46	29.60	-1485.00	22.86	124.38	-1418.34	90.40	130.25	-3394.25	-22.41	51.71	-3524.91	-50.13	39.64	-3450.80	-357.97	33.10	-3597.28	-209.92	42.53	-3550.33	7.73	1236.22	0.00	0.00	0.00	-2441.92	123.23	1578.93	-3579.51	-40.00	1681.42	-3674.71	-59.76	1716.73	-1553.98	75.70	1695.40	2034.06	1513.69	52.28	0.00	0.00	0.00	1439.99
0.98000	-3304.74	140.93	63.15	-3455.27	117.46	29.60	-1485.00	22.86	124.38	-1418.34	90.40	130.25	-3394.25	-22.41	51.71	-3524.91	-50.13	39.64	-3446.01	-365.76	33.34	-3611.57	-210.07	41.18	-3550.33	7.73	1236.22	0.00	0.00	0.00	-2441.92	123.23	1578.93	-3547.02	-40.86	1680.66	-3671.28	-60.91	1717.03	-1553.98	75.70	1695.40	2031.84	1513.19	46.91	0.00	0.00	0.00	1439.98
0.99000	-3304.74	140.93	63.15	-3455.27	117.46	29.60	-1485.00	22.86	124.38	-1418.34	90.40	130.25	-3394.25	-22.41	51.71	-3524.91	-50.13	39.64	-3441.20	-373.50	33.58	-3611.73	-209.10	39.05	-3550.33	7.73	1236.22	0.00	0.00	0.00	-2441.92	123.23	1578.93	-3571.69	-44.82	1680.83	-3667.85	-62.06	1717.34	-1553.98	75.70	1695.40	2031.16	1511.82	47.15	0.00	0.00	0.00	1439.79
1.00000	-3304.74	140.93	63.15	-3455.27	117.46	29.60	-1485.00	22.86	124.38	-1418.34	90.40	130.25	-3394.25	-22.41	51.71	-3524.91	-50.13	39.64	-3436.37	-381.19	33.80	-3599.56	-211.79	40.41	-3550.33	7.73	1236.22	0.00	0.00	0.00	-2441.92	123.23	1578.93	-3594.35	-50.04	1682.43	-3664.41	-63.23	1717.64	-1553.98	75.70	1695.40	2036.69	1511.59	65.02	0.00	0.00	0.00	1438.83
1.01000	-3304.74	140.93	63.15	-3455.27	117.46	29.60	-1485.00	22.86	124.38	-1418.34	90.40	130.25	-3394.25	-22.41	51.71	-3524.91	-50.13	39.64	-3431.51	-388.84	34.02	-3615.75	-210.26	37.72	-3550.33	7.73	1236.22	0.00	0.00	0.00	-2441.92	123.23	1578.93	-3572.98	-50.15	1681.46	-3660.96	-64.39	1717.93	-1553.98	75.70	1695.40	2037.97	1510.67	70.87	0.00	0.00	0.00	1438.76
1.02000	-3304.74	140.93	63.15	-3455.27	117.46	29.60	-1485.00	22.86	124.38	-1418.34	90.40	130.25	-3394.25	-22.41	51.71	-3524.91	-50.13	39.64	-3426.63	-396.43	34.24	-3580.01	-209.69	43.96	-3550.33	7.73	1236.22	0.00	0.00	0.00	-2441.92	123.23	1578.93	-3557.65	-52.68	1681.38	-3657.51	-65.56	1718.23	-1553.98	75.70	1695.40	2037.90	1510.35	70.98	0.00	0.00	0.00	1439.54
1.03000	-3304.74	140.93	63.15	-3455.27	117.46	29.60	-1485.00	22.86	124.38	-1418.34	90.40	130.25	-3394.25	-22.41	51.71	-3524.91	-50.13	39.64	-3421.73	-403.97	34.44	-3604.53	-210.13	37.17	-3550.33	7.73	1236.22	0.00	0.00	0.00	-2441.92	123.23	1578.93	-3553.49	-55.19	1680.50	-3654.06	-66.73	1718.52	-1553.98	75.70	1695.40	2038.16	1511.14	70.90	0.00	0.00	0.00	1439.55
1.04000	-3304.74	140.93	63.15	-3455.27	117.46	29.60	-1485.00	22.86	124.38	-1418.34	90.40	130.25	-3394.25	-22.41	51.71	-3524.91	-50.13	39.64	-3416.81	-411.46	34.64	-3619.85	-209.72	34.17	-3550.33	7.73	1236.22	0.00	0.00	0.00	-2441.92	123.23	1578.93	-3547.68	-60.39	1680.57	-3650.60	-67.91	1718.81	-1553.98	75.70	1695.40	2037.47	1510.46	71.02	0.00	0.00	0.00	1439.87
1.05000	-3304.74	140.93	63.15	-3455.27	117.46	29.60	-1485.00	22.86	124.38	-1418.34	90.40	130.25	-3394.25	-22.41	51.71	-3524.91	-50.13	39.64	-3411.86	-418.89	34.83	-3619.25	-210.10	34.87	-3550.33	7.73	1236.22	0.00	0.00	0.00	-2441.92	123.23	1578.93	-3525.21	-62.04	1678.24	-3647.13	-69.09	1719.10	-1553.98	75.70	1695.40	2038.31	1510.91	70.98	0.00	0.00	0.00	1439.89
1.06000	-3304.74	140.93	63.15	-3455.27	117.46	29.60	-1485.00	22.86	124.38	-1418.34	90.40	130.25	-3394.25	-22.41	51.71	-3524.91	-50.13	39.64	-3406.90	-426.28	35.01	-3602.52	-211.76	37.10	-3550.33	7.73	1236.22	0.00	0.00	0.00	-2441.92	123.23	1578.93	-3503.86	-63.83	1676.76	-3643.66	-70.27	1719.38	-1553.98	75.70	1695.40	2032.89	1511.49	53.08	0.00	0.00	0.00	1439.75
1.07000	-3304.74	140.93	63.15	-3455.27	117.46	29.60	-1485.00	22.86	124.38	-1418.34	90.40	130.25	-3394.25	-22.41	51.71	-3524.91	-50.13	39.64	-3401.91	-433.62	35.19	-3585.59	-211.89	40.11	-3550.33	7.73	1236.22	0.00	0.00	0.00	-2441.92	123.23	1578.93	-3517.87	-67.54	1679.12	-3640.19	-71.46	1719.66	-1553.98	75.70	1695.40	2031.35	1511.55	47.52	0.00	0.00	0.00	1439.83
1.08000	-3304.74	140.93	63.15	-3455.27	117.46	29.60	-1485.00	22.86	124.38	-1418.34	90.40	130.25	-3394.25	-22.41	51.71	-3524.91	-50.13	39.64	-3396.90	-440.91	35.36	-3589.54	-212.10	38.76	-3550.33	7.73	1236.22	0.00	0.00	0.00	-2441.92	123.23	1578.93	-3519.80	-68.14	1679.52	-3636.71	-72.65	1719.94	-1553.98	75.70	1695.40	2032.77	1514.17	46.52	0.00	0.00	0.00	1438.76
1.09000	-3304.74	140.93	63.15	-3455.27	117.46	29.60	-1485.00	22.86	124.38	-1418.34	90.40	130.25	-3394.25	-22.41	51.71	-3524.91	-50.13	39.64	-3391.87	-448.15	35.52	-3604.79	-211.98	37.12	-3550.33	7.73	1236.22	0.00	0.00	0.00	-2441.92	123.23	1578.93	-3536.34	-70.51	1680.37	-3633.22	-73.85	1720.22	-1553.98	75.70	1695.40	2032.92	1514.59	46.14	0.00	0.00	0.00	1439.10
1.10000	-3304.74	140.93	63.15	-3455.27	117.46	29.60	-1485.00	22.86	124.38	-1418.34	90.40	130.25	-3394.25	-22.41	51.71	-3524.91	-50.13	39.64	-3386.81	-455.34	35.67	-3637.23	-213.30	31.86	-3550.33	7.73	1236.22	0.00	0.00	0.00	-2441.92	123.23	1578.93	-3535.08	-74.44	1680.58	-3629.73	-75.04	1720.49	-1553.98	75.70	1695.40	2037.35	1511.76	65.09	0.00	0.00	0.00	1439.24
1.11000	-3304.74	140.93	63.15	-3455.27	117.46	29.60	-1485.00	22.86	124.38	-1418.34	90.40	130.25	-3394.25	-22.41	51.71	-3524.91	-50.13	39.64	-3381.74	-462.48	35.82	-3614.38	-212.45	34.66	-3550.33	7.73	1236.22	0.00	0.00	0.00	-2441.92	123.23	1578.93	-3517.93	-77.57	1681.10	-3626.23	-76.25	1720.76	-1553.98	75.70	1695.40	2037.77	1510.08	71.13	0.00	0.00	0.00	1438.96
1.12000	-3304.74	140.93	63.15	-3455.27	117.46	29.60	-1485.00	22.86	124.38	-1418.34	90.40	130.25	-3394.25	-22.41	51.71	-3524.91	-50.13	39.64	-3376.64	-469.57	35.96	-3569.02	-210.48	41.60	-3550.33	7.73	1236.22	0.00	0.00	0.00	-2441.92	123.23	1578.93	-3482.30	-78.24	1680.58	-3622.73	-77.45	1721.03	-1553.98	75.70	1695.40	2038.28	1510.85	70.95	0.00	0.00	0.00	1440.22
1.13000	-3304.74	140.93	63.15	-3455.27	117.46	29.60	-1485.00	22.86	124.38	-1418.34	90.40	130.25	-3394.25	-22.41	51.71	-3524.91	-50.13	39.64	-3371.52	-476.61	36.09	-3568.77	-208.65	43.64	-3550.33	7.73	1236.22	0.00	0.00	0.00	-2441.92	123.23	1578.93	-3482.49	-80.12	1680.83	-3619.22	-78.66	1721.29	-1553.98	75.70	1695.40	2038.56	1510.50	71.14	0.00	0.00	0.00	1440.32
1.14000	-3304.74	140.93	63.15	-3455.27	117.46	29.60	-1485.00	22.86	124.38	-1418.34	90.40	130.25	-3394.25	-22.41	51.71	-3524.91	-50.13	39.64	-3366.38	-483.60	36.21	-3625.44	-212.94	33.39	-3550.33	7.73	1236.22	0.00	0.00	0.00	-2441.92	123.23	1578.93	-3477.26	-80.04	1680.41	-3615.71	-79.87	1721.55	-1553.98	75.70	1695.40	2033.82	1512.93	52.72	0.00	0.00	0.00	1440.38
1.15000	-3304.74	140.93	63.15	-3455.27	117.46	29.60	-1485.00	22.86	124.38	-1418.34	90.40	130.25	-3394.25	-22.41	51.71	-3524.91	-50.13	39.64	-3361.22	-490.54	36.33	-3644.56	-213.99	31.78	-3550.33	7.73	1236.22	0.00	0.00	0.00	-2441.92	123.23	1578.93	-3484.27	-80.95	1682.16	-3612.19	-81.08	1721.81	-1553.98	75.70	1695.40	2036.97	1511.48	65.20	0.00	0.00	0.00	1440.26
1.16000	-3304.74	140.93	63.15	-3455.27	117.46	29.60	-1485.00	22.86	124.38	-1418.34	90.40	130.25	-3394.25	-22.41	51.71	-3524.91	-50.13	39.64	-3356.04	-497.44	36.44	-3621.25	-211.25	35.48	-3550.33	7.73	1236.22	0.00	0.00	0.00	-2441.92	123.23	1578.93	-3486.98	-81.97	1680.95	-3608.67	-82.30	1722.07	-1553.98	75.70	1695.40	2037.95	1510.83	70.85	0.00	0.00	0.00	1439.94
1.17000	-3304.74	140.93	63.15	-3455.27	117.46	29.60	-1485.00	22.86	124.38	-1418.34	90.40	130.25	-3394.25	-22.41	51.71	-3524.91	-50.13	39.64	-3350.83	-504.28	36.54	-3631.29	-212.34	33.38	-3550.33	7.73	1236.22	0.00	0.00	0.00	-2441.92	123.23	1578.93	-3512.19	-85.74	1683.56	-3605.14	-83.52	1722.32	-1553.98	75.70	1695.40	2033.14	1511.59	53.01	0.00	0.00	0.00	1440.01
1.18000	-3304.74	140.93	63.15	-3455.27	117.46	29.60	-1485.00	22.86	124.38	-1418.34	90.40	130.25	-3394.25	-22.41	51.71	-3524.91	-50.13	39.64	-3345.61	-511.08	36.64	-3641.94	-213.83	31.03	-3550.33	7.73	1236.22	0.00	0.00	0.00	-2441.92	123.23	1578.93	-3474.86	-84.06	1682.16	-3601.60	-84.75	1722.58	-1553.98	75.70	1695.40	2036.84	1511.87	64.89	0.00	0.00	0.00	1439.80
1.19000	-3304.74	140.93	63.15	-3455.27	117.46	29.60	-1485.00	22.86	124.38	-1418.34	90.40	130.25	-3394.25	-22.41	51.71	-3524.91	-50.13	39.64	-3340.36	-517.83	36.73	-3637.87	-213.30	32.42	-3550.33	7.73	1236.22	0.00	0.00	0.00	-2441.92	123.23	1578.93	-3479.37	-83.98	1683.52	-3598.06	-85.97	1722.82	-1553.98	75.70	1695.40	2032.46	1510.76	53.23	0.00	0.00	0.00	1439.76
1.20000	-3304.74	140.93	63.15	-3455.27	117.46	29.60	-1485.00	22.86	124.38	-1418.34	90.40	130.25	-3394.25	-22.41	51.71	-3524.91	-50.13	39.64	-3335.10	-524.52	36.81	-3620.92	-211.50	34.42	-3550.33	7.73	1236.22	0.00	0.00	0.00	-2441.92	123.23	1578.93	-3450.54	-87.86	1683.39	-3594.51	-87.20	1723.07	-1553.98	75.70	1695.40	2036.59	1510.31	65.62	0.00	0.00	0.00	1439.14
1.21000	-3304.74	140.93	63.15	-3455.27	117.46	29.60	-1485.00	22.86	124.38	-1418.34	90.40	130.25	-3394.25	-22.41	51.71	-3524.91	-50.13	39.64	-3329.81	-531.18	36.89	-3583.26	-213.03	40.19	-3550.33	7.73	1236.22	0.00	0.00	0.00	-2441.92	123.23	1578.93	-3433.91	-87.13	1682.37	-3590.96	-88.43	1723.31	-1553.98	75.70	1695.40	2034.41	1513.51	52.26	0.00	0.00	0.00	1439.21
1.22000	-3304.74	140.93	63.15	-3455.27	117.46	29.60	-1485.00	22.86	124.38	-1418.34	90.40	130.25	-3394.25	-22.41	51.71	-3524.91	-50.13	39.64	-3324.50	-537.78	36.96	-3603.03	-209.11	37.75	-3550.43	8.50	1237.02	0.00	0.00	0.00	-2441.92	123.23	1578.93	-3435.41	-89.05	1682.24	-3587.40	-89.66	1723.56	-1553.98	75.70	1695.40	2036.64	1511.59	64.99	0.00	0.00	0.00	1439.56
1.23000	-3304.74	140.93	63.15	-3455.27	117.46	29.60	-1485.00	22.86	124.38	-1418.34	90.40	130.25	-3394.25	-22.41	51.71	-3524.91	-50.13	39.64	-3319.17	-544.33	37.02	-3590.70	-208.99	39.63	-3585.71	6.34	1235.51	0.00	0.00	0.00	-2441.92	123.23	1578.93	-3434.83	-90.16	1683.39	-3583.84	-90.90	1723.79	-1553.98	75.70	1695.40	2037.72	1510.48	71.05	0.00	0.00	0.00	1440.14
1.24000	-3304.74	140.93	63.15	-3455.27	117.46	29.60	-1485.00	22.86	124.38	-1418.34	90.40	130.25	-3394.25	-22.41	51.71	-3524.91	-50.13	39.64	-3313.83	-550.84	37.07	-3599.61	-211.15	38.22	-3588.92	1.30	1234.71	0.00	0.00	0.00	-2441.92	123.23	1578.93	-3445.81	-89.44	1683.82	-3580.26	-92.14	1724.03	-1553.98	75.70	1695.40	2038.48	1510.39	71.23	0.00	0.00	0.00	1439.56
1.25000	-3304.74	140.93	63.15	-3455.27	117.46	29.60	-1485.00	22.86	124.38	-1418.34	90.40	130.25	-3394.25	-22.41	51.71	-3524.91	-50.13	39.64	-3308.46	-557.29	37.12	-3604.76	-210.96	37.94	-3548.53	3.15	1234.54	0.00	0.00	0.00	-2441.92	123.23	1578.93	-3445.70	-90.20	1684.30	-3576.69	-93.38	1724.26	-1553.98	75.70	1695.40	2038.15	1510.87	71.00	0.00	0.00	0.00	1439.54
1.26000	-3304.74	140.93	63.15	-3455.27	117.46	29.60	-1485.00	22.86	124.38	-1418.34	90.40	130.25	-3394.25	-22.41	51.71	-3524.91	-50.13	39.64	-3303.07	-563.70	37.16	-3623.50	-210.75	35.46	-3521.68	3.25	1233.88	0.00	0.00	0.00	-2441.92	123.23	1578.93	-3453.16	-92.44	1685.80	-3573.11	-94.62	1724.49	-1553.98	75.70	1695.40	2037.90	1510.61	70.99	0.00	0.00	0.00	1439.35
1.27000	-3304.74	140.93	63.15	-3455.27	117.46	29.60	-1485.00	22.86	124.38	-1418.34	90.40	130.25	-3394.25	-22.41	51.71	-3524.91	-50.13	39.64	-3297.66	-570.07	37.20	-3625.25	-210.36	35.20	-3610.61	-0.30	1231.73	0.00	0.00	0.00	-2441.92	123.23	1578.93	-3456.40	-94.76	1685.56	-3569.52	-95.87	1724.72	-1553.98	75.70	1695.40	2037.97	1510.95	70.68	0.00	0.00	0.00	1439.21
1.28000	-3304.74	140.93	63.15	-3455.27	117.46	29.60	-1485.00	22.86	124.38	-1418.34	90.40	130.25	-3394.25	-22.41	51.71	-3524.91	-50.13	39.64	-3292.23	-576.38	37.23	-3609.98	-212.19	38.13	-3577.87	-0.16	1232.30	0.00	0.00	0.00	-2441.92	123.23	1578.93	-3456.29	-95.28	1685.68	-3565.92	-97.11	1724.95	-1553.98	75.70	1695.40	2037.81	1510.82	70.73	0.00	0.00	0.00	1439.70
1.29000	-3304.74	140.93	63.15	-3455.27	117.46	29.60	-1485.00	22.86	124.38	-1418.34	90.40	130.25	-3394.25	-22.41	51.71	-3524.91	-50.13	39.64	-3286.78	-582.65	37.25	-3591.80	-209.60	39.12	-3554.88	0.62	1232.10	0.00	0.00	0.00	-2441.92	123.23	1578.93	-3434.69	-94.40	1685.57	-3562.32	-98.36	1725.17	-1553.98	75.70	1695.40	2034.35	1514.28	51.90	0.00	0.00	0.00	1439.44
1.30000	-3304.74	140.93	63.15	-3455.27	117.46	29.60	-1485.00	22.86	124.38	-1418.34	90.40	130.25	-3394.25	-22.41	51.71	-3524.91	-50.13	39.64	-3281.31	-588.87	37.26	-3643.55	-212.06	31.67	-3521.30	0.63	1231.96	0.00	0.00	0.00	-2441.92	123.23	1578.93	-3408.44	-95.48	1684.71	-3558.71	-99.61	1725.39	-1553.98	75.70	1695.40	2032.93	1514.44	46.49	0.00	0.00	0.00	1440.32
1.31000	-3304.74	140.93	63.15	-3455.27	117.46	29.60	-1485.00	22.86	124.38	-1418.34	90.40	130.25	-3394.25	-22.41	51.71	-3524.91	-50.13	39.64	-3275.82	-595.04	37.27	-3592.77	-209.60	40.53	-3538.14	1.63	1231.83	0.00	0.00	0.00	-2441.92	123.23	1578.93	-3423.33	-95.68	1686.07	-3555.10	-100.87	1725.61	-1553.98	75.70	1695.40	2030.89	1511.47	47.36	0.00	0.00	0.00	1439.20
1.32000	-3304.74	140.93	63.15	-3455.27	117.46	29.60	-1485.00	22.86	124.38	-1418.34	90.40	130.25	-3394.25	-22.41	51.71	-3524.91	-50.13	39.64	-3270.31	-601.17	37.27	-3611.22	-210.33	37.63	-3544.45	2.89	1232.79	0.00	0.00	0.00	-2441.92	123.23	1578.93	-3429.63	-96.35	1685.95	-3551.48	-102.12	1725.82	-1553.98	75.70	1695.40	2035.93	1510.70	65.20	0.00	0.00	0.00	1440.11
1.33000	-3304.74	140.93	63.15	-3455.27	117.46	29.60	-1485.00	22.86	124.38	-1418.34	90.40	130.25	-3394.25	-22.41	51.71	-3524.91	-50.13	39.64	-3264.79	-607.24	37.27	-3631.89	-211.90	32.97	-3534.84	2.22	1231.67	0.00	0.00	0.00	-2441.92	123.23	1578.93	-3420.45	-96.03	1686.98	-3547.86	-103.38	1726.03	-1553.98	75.70	1695.40	2032.83	1511.57	52.87	0.00	0.00	0.00	1440.23
1.34000	-3304.74	140.93	63.15	-3455.27	117.46	29.60	-1485.00	22.86	124.38	-1418.34	90.40	130.25	-3394.25	-22.41	51.71	-3524.91	-50.13	39.64	-3259.24	-613.28	37.25	-3615.39	-212.26	34.93	-3522.55	3.03	1231.68	0.00	0.00	0.00	-2441.92	123.23	1578.93	-3447.73	-99.11	1688.03	-3544.22	-104.63	1726.24	-1553.98	75.70	1695.40	2036.18	1510.37	65.41	0.00	0.00	0.00	1439.59
1.35000	-3304.74	140.93	63.15	-3455.27	117.46	29.60	-1485.00	22.86	124.38	-1418.34	90.40	130.25	-3394.25	-22.41	51.71	-3524.91	-50.13	39.64	-3253.67	-619.26	37.24	-3592.27	-211.51	39.16	-3514.46	2.09	1231.10	0.00	0.00	0.00	-2441.92	123.23	1578.93	-3459.86	-100.32	1689.97	-3540.58	-105.89	1726.45	-1553.98	75.70	1695.40	2033.97	1513.23	52.44	0.00	0.00	0.00	1438.66
1.36000	-3304.74	140.93	63.15	-3455.27	117.46	29.60	-1485.00	22.86	124.38	-1418.34	90.40	130.25	-3394.25	-22.41	51.71	-3524.91	-50.13	39.64	-3248.08	-625.20	37.21	-3606.12	-209.17	37.32	-3538.57	1.73	1230.77	0.00	0.00	0.00	-2441.92	123.23	1578.93	-3447.48	-98.38	1689.31	-3536.94	-107.15	1726.66	-1553.98	75.70	1695.40	2037.18	1511.91	64.93	0.00	0.00	0.00	1439.60
1.37000	-3304.74	140.93	63.15	-3455.27	117.46	29.60	-1485.00	22.86	124.38	-1418.34	90.40	130.25	-3394.25	-22.41	51.71	-3524.91	-50.13	39.64	-3242.48	-631.09	37.18	-3575.34	-207.26	42.01	-3523.63	2.43	1230.49	0.00	0.00	0.00	-2441.92	123.23	1578.93	-3447.09	-98.45	1689.68	-3533.29	-108.42	1726.86	-1553.98	75.70	1695.40	2033.87	1512.90	52.48	0.00	0.00	0.00	1440.33
1.38000	-3304.74	140.93	63.15	-3455.27	117.46	29.60	-1485.00	22.86	124.38	-1418.34	90.40	130.25	-3394.25	-22.41	51.71	-3524.91	-50.13	39.64	-3236.85	-636.94	37.14	-3627.47	-210.01	33.37	-3521.22	3.14	1230.11	0.00	0.00	0.00	-2441.92	123.23	1578.93	-3457.44	-98.51	1690.84	-3529.63	-109.68	1727.06	-1553.98	75.70	1695.40	2036.44	1511.38	65.10	0.00	0.00	0.00	1439.98
1.39000	-3304.74	140.93	63.15	-3455.27	117.46	29.60	-1485.00	22.86	124.38	-1418.34	90.40	130.25	-3394.25	-22.41	51.71	-3524.91	-50.13	39.64	-3231.21	-642.74	37.10	-3602.25	-212.40	37.77	-3516.52	4.30	1229.73	0.00	0.00	0.00	-2441.92	123.23	1578.93	-3419.61	-96.91	1687.01	-3525.96	-110.94	1727.25	-1553.98	75.70	1695.40	2032.48	1511.28	53.01	0.00	0.00	0.00	1439.46
1.40000	-3304.74	140.93	63.15	-3455.27	117.46	29.60	-1485.00	22.86	124.38	-1418.34	90.40	130.25	-3394.25	-22.41	51.71	-3524.91	-50.13	39.64	-3225.54	-648.49	37.05	-3634.89	-210.20	32.79	-3509.60	3.14	1230.93	0.00	0.00	0.00	-2441.92	123.23	1578.93	-3378.16	-95.08	1687.06	-3522.29	-112.21	1727.45	-1553.98	75.70	1695.40	2030.45	1510.70	47.98	0.00	0.00	0.00	1439.75
1.41000	-3304.74	140.93	63.15	-3455.27	117.46	29.60	-1485.00	22.86	124.38	-1418.34	90.40	130.25	-3394.25	-22.41	51.71	-3524.91	-50.13	39.64	-3219.86	-654.19	36.99	-3675.99	-211.66	27.63	-3510.76	3.23	1231.23	0.00	0.00	0.00	-2441.92	123.23	1578.93	-3414.39	-95.34	1688.18	-3518.61	-113.47	1727.64	-1553.98	75.70	1695.40	2036.30	1510.58	65.44	0.00	0.00	0.00	1439.78
1.42000	-3304.74	140.93	63.15	-3455.27	117.46	29.60	-1485.00	22.86	124.38	-1418.34	90.40	130.25	-3394.25	-22.41	51.71	-3524.91	-50.13	39.64	-3214.16	-659.86	36.93	-3642.31	-213.73	32.06	-3506.11	3.81	1231.20	0.00	0.00	0.00	-2441.92	123.23	1578.93	-3406.81	-95.64	1687.31	-3514.93	-114.74	1727.83	-1553.98	75.70	1695.40	2038.16	1510.50	70.78	0.00	0.00	0.00	1439.94
1.43000	-3304.74	140.93	63.15	-3455.27	117.46	29.60	-1485.00	22.86	124.38	-1418.34	90.40	130.25	-3394.25	-22.41	51.71	-3524.91	-50.13	39.64	-3208.44	-665.47	36.86	-3570.07	-209.77	44.22	-3487.82	4.42	1231.39	0.00	0.00	0.00	-2441.92	123.23	1578.93	-3441.67	-96.59	1690.19	-3511.24	-116.01	1728.02	-1553.98	75.70	1695.40	2034.36	1513.73	52.13	0.00	0.00	0.00	1440.00
1.44000	-3304.74	140.93	63.15	-3455.27	117.46	29.60	-1485.00	22.86	124.38	-1418.34	90.40	130.25	-3394.25	-22.41	51.71	-3524.91	-50.13	39.64	-3202.70	-671.04	36.79	-3568.62	-209.73	44.80	-3491.25	6.05	1231.43	0.00	0.00	0.00	-2441.92	123.23	1578.93	-3433.53	-96.42	1689.14	-3507.54	-117.28	1728.20	-1553.98	75.70	1695.40	2031.96	1513.03	47.02	0.00	0.00	0.00	1439.02
1.45000	-3304.74	140.93	63.15	-3455.27	117.46	29.60	-1485.00	22.86	124.38	-1418.34	90.40	130.25	-3394.25	-22.41	51.71	-3524.91	-50.13	39.64	-3196.95	-676.56	36.71	-3616.41	-210.91	37.51	-3496.11	5.76	1231.05	0.00	0.00	0.00	-2441.92	123.23	1578.93	-3448.27	-94.07	1690.06	-3503.83	-118.55	1728.38	-1553.98	75.70	1695.40	2031.84	1513.03	46.88	0.00	0.00	0.00	1437.92
1.46000	-3304.74	140.93	63.15	-3455.27	117.46	29.60	-1485.00	22.86	124.38	-1418.34	90.40	130.25	-3394.25	-22.41	51.71	-3524.91	-50.13	39.64	-3191.17	-682.04	36.62	-3638.08	-211.56	34.48	-3494.98	6.90	1230.25	0.00	0.00	0.00	-2441.92	123.23	1578.93	-3416.48	-91.93	1687.99	-3500.12	-119.82	1728.56	-1553.98	75.70	1695.40	2037.28	1512.28	64.72	0.00	0.00	0.00	1438.17
1.47000	-3304.74	140.93	63.15	-3455.27	117.46	29.60	-1485.00	22.86	124.38	-1418.34	90.40	130.25	-3394.25	-22.41	51.71	-3524.91	-50.13	39.64	-3185.38	-687.47	36.53	-3613.70	-209.23	37.78	-3497.53	7.25	1230.10	0.00	0.00	0.00	-2441.92	123.23	1578.93	-3432.30	-91.77	1687.52	-3496.40	-121.09	1728.74	-1553.98	75.70	1695.40	2038.21	1511.88	70.48	0.00	0.00	0.00	1438.98
1.48000	-3304.74	140.93	63.15	-3455.27	117.46	29.60	-1485.00	22.86	124.38	-1418.34	90.40	130.25	-3394.25	-22.41	51.71	-3524.91	-50.13	39.64	-3179.56	-692.86	36.43	-3606.97	-208.14	39.61	-3510.58	9.08	1229.71	0.00	0.00	0.00	-2441.92	123.23	1578.93	-3398.64	-90.39	1687.37	-3492.68	-122.36	1728.91	-1553.98	75.70	1695.40	2038.39	1511.91	70.35	0.00	0.00	0.00	1439.63
1.49000	-3304.74	140.93	63.15	-3455.27	117.46	29.60	-1485.00	22.86	124.38	-1418.34	90.40	130.25	-3394.25	-22.41	51.71	-3524.91	-50.13	39.64	-3173.73	-698.20	36.32	-3667.25	-212.12	28.28	-3495.86	9.59	1229.54	0.00	0.00	0.00	-2441.92	123.23	1578.93	-3404.38	-88.87	1685.74	-3488.94	-123.63	1729.09	-1553.98	75.70	1695.40	2038.70	1511.31	70.63	0.00	0.00	0.00	1439.33
1.50000	-3304.74	140.93	63.15	-3455.27	117.46	29.60	-1485.00	22.86	124.38	-1418.34	90.40	130.25	-3394.25	-22.41	51.71	-3524.91	-50.13	39.64	-3167.88	-703.50	36.21	-3631.81	-209.73	35.00	-3492.78	11.63	1229.26	0.00	0.00	0.00	-2441.92	123.23	1578.93	-3407.19	-86.56	1686.07	-3485.20	-124.90	1729.26	-1553.98	75.70	1695.40	2038.81	1510.84	70.86	0.00	0.00	0.00	1438.96
1.51000	-3304.74	140.93	63.15	-3455.29	117.46	29.60	-1485.00	22.86	124.38	-1418.34	90.40	130.25	-3394.25	-22.41	51.71	-3524.91	-50.13	39.64	-3162.02	-708.76	36.09	-3568.34	-207.71	44.92	-3503.60	12.44	1229.48	0.00	0.00	0.00	-2441.92	123.23	1578.93	-3383.10	-83.58	1684.70	-3481.46	-126.18	1729.42	-1553.98	75.70	1695.40	2037.88	1510.66	70.74	0.00	0.00	0.00	1438.97
1.52000	-3304.74	140.93	63.15	-3475.45	120.51	26.26	-1485.00	22.86	124.38	-1418.34	90.40	130.25	-3394.25	-22.41	51.71	-3524.91	-50.13	39.64	-3156.13	-713.96	35.97	-3614.05	-207.34	37.84	-3495.22	12.88	1229.48	0.00	0.00	0.00	-2441.92	123.23	1578.93	-3394.67	-82.72	1684.30	-3477.70	-127.45	1729.59	-1553.98	75.70	1695.40	2038.58	1510.91	70.76	0.00	0.00	0.00	1438.90
1.53000	-3304.74	140.93	63.15	-3462.76	119.81	28.41	-1485.00	22.86	124.38	-1418.34	90.40	130.25	-3394.25	-22.41	51.71	-3524.91	-50.13	39.64	-3150.23	-719.13	35.84	-3572.36	-205.39	44.13	-3502.38	15.92	1230.02	0.00	0.00	0.00	-2441.92	123.23	1578.93	-3381.16	-83.51	1681.71	-3473.94	-128.72	1729.75	-1553.98	75.70	1695.40	2038.77	1511.71	70.45	0.00	0.00	0.00	1438.39
1.54000	-3304.74	140.93	63.15	-3474.59	121.83	25.30	-1485.00	22.86	124.38	-1418.34	90.40	130.25	-3394.25	-22.41	51.71	-3524.91	-50.13	39.64	-3144.31	-724.25	35.71	-3573.29	-204.39	44.91	-3475.96	16.77	1230.61	0.00	0.00	0.00	-2441.92	123.23	1578.93	-3440.91	-82.77	1685.14	-3470.17	-129.99	1729.91	-1553.98	75.70	1695.40	2038.16	1510.79	70.75	0.00	0.00	0.00	1440.15
1.55000	-3304.76	140.93	63.14	-3446.14	120.15	29.57	-1485.00	22.86	124.38	-1418.34	90.40	130.25	-3394.25	-22.41	51.71	-3524.91	-50.13	39.64	-3138.37	-729.32	35.57	-3592.55	-205.09	42.81	-3484.81	18.40	1230.21	0.00	0.00	0.00	-2441.92	123.23	1578.93	-3392.90	-78.30	1681.08	-3466.39	-131.26	1730.07	-1553.98	75.70	1695.40	2038.02	1510.42	70.88	0.00	0.00	0.00	1439.96
1.56000	-3325.96	139.06	56.83	-3463.51	120.41	26.87	-1485.00	22.86	124.38	-1418.34	90.40	130.25	-3394.25	-22.41	51.71	-3524.91	-50.13	39.64	-3132.42	-734.35	35.42	-3630.29	-208.36	36.38	-3484.55	20.05	1230.04	0.00	0.00	0.00	-2441.92	123.23	1578.93	-3392.66	-77.96	1680.18	-3462.61	-132.54	1730.22	-1553.98	75.70	1695.40	2033.04	1511.80	53.03	0.00	0.00	0.00	1439.39
1.57000	-3372.90	136.68	45.08	-3457.39	121.64	26.94	-1485.00	22.86	124.38	-1418.34	90.40	130.25	-3394.25	-22.41	51.71	-3524.91	-50.13	39.64	-3126.45	-739.34	35.27	-3590.39	-204.30	43.18	-3470.21	21.49	1230.17	0.00	0.00	0.00	-2441.92	123.23	1578.93	-3391.04	-74.15	1678.24	-3458.82	-133.81	1730.37	-1553.98	75.70	1695.40	2033.22	1514.71	46.33	0.00	0.00	0.00	1439.43
1.58000	-3394.54	136.95	40.57	-3461.69	121.73	25.45	-1485.00	22.86	124.38	-1418.34	90.40	130.25	-3394.25	-22.41	51.71	-3524.91	-50.13	39.64	-3120.46	-744.28	35.11	-3613.72	-205.30	40.53	-3460.51	23.32	1230.67	0.00	0.00	0.00	-2441.92	123.23	1578.93	-3394.72	-71.40	1678.35	-3455.02	-135.08	1730.52	-1553.98	75.70	1695.40	2032.93	1514.41	46.59	0.00	0.00	0.00	1439.44
1.59000	-3339.30	139.73	51.47	-3449.68	121.66	28.33	-1485.00	22.86	124.38	-1418.34	90.40	130.25	-3394.25	-22.41	51.71	-3524.91	-50.13	39.64	-3114.45	-749.18	34.95	-3612.13	-204.44	41.26	-3463.72	25.35	1231.51	0.00	0.00	0.00	-2441.92	123.23	1578.93	-3388.54	-68.62	1676.33	-3451.21	-136.35	1730.67	-1553.98	75.70	1695.40	2035.82	1510.76	65.17	0.00	0.00	0.00	1439.93
1.60000	-3283.86	141.73	62.14	-3462.52	121.72	26.15	-1485.00	22.86	124.38	-1418.34	90.40	130.25	-3394.25	-22.41	51.71	-3524.91	-50.13	39.64	-3108.42	-754.03	34.78	-3599.18	-205.66	43.20	-3476.84	26.28	1231.42	0.00	0.00	0.00	-2441.92	123.23	1578.93	-3363.26	-66.88	1676.04	-3447.40	-137.62	1730.82	-1553.98	75.70	1695.40	2037.62	1510.17	70.98	0.00	0.00	0.00	1439.24
1.61000	-3259.65	143.40	66.83	-3475.61	121.20	23.53	-1485.00	22.86	124.38	-1418.34	90.40	130.25	-3394.25	-22.41	51.71	-3524.91	-50.13	39.64	-3102.38	-758.84	34.60	-3577.56	-201.90	45.98	-3475.53	27.96	1231.66	0.00	0.00	0.00	-2441.92	123.23	1578.93	-3373.22	-64.47	1673.67	-3443.58	-138.89	1730.96	-1553.98	75.70	1695.40	2038.17	1510.24	71.01	0.00	0.00	0.00	1439.92
1.62000	-3283.60	143.53	62.30	-3471.96	121.19	23.79	-1485.00	22.86	124.38	-1418.34	90.40	130.25	-3394.25	-22.41	51.71	-3524.91	-50.13	39.64	-3096.32	-763.61	34.42	-3603.54	-203.88	41.66	-3474.21	29.62	1231.90	0.00	0.00	0.00	-2441.92	123.23	1578.93	-3434.84	-64.83	1674.34	-3439.75	-140.16	1731.10	-1553.98	75.70	1695.40	2038.85	1510.60	70.85	0.00	0.00	0.00	1439.39
1.63000	-3330.69	142.71	53.47	-3474.53	120.75	23.47	-1485.00	22.86	124.38	-1418.34	90.40	130.25	-3394.25	-22.41	51.71	-3524.91	-50.13	39.64	-3090.25	-768.33	34.24	-3660.22	-207.86	33.52	-3472.89	31.24	1232.12	0.00	0.00	0.00	-2441.92	123.23	1578.93	-3427.83	-63.20	1672.64	-3435.92	-141.43	1731.24	-1553.98	75.70	1695.40	2037.57	1509.95	70.90	0.00	0.00	0.00	1438.73
1.64000	-3375.86	141.53	45.27	-3452.54	122.33	27.75	-1485.00	22.86	124.38	-1418.34	90.40	130.25	-3394.25	-22.41	51.71	-3524.91	-50.13	39.64	-3084.16	-773.01	34.05	-3655.31	-208.11	35.62	-3471.57	32.85	1232.33	0.00	0.00	0.00	-2441.92	123.23	1578.93	-3405.91	-59.83	1670.30	-3432.07	-142.70	1731.37	-1553.98	75.70	1695.40	2032.44	1510.99	53.23	0.00	0.00	0.00	1440.15
1.65000	-3394.08	140.55	42.62	-3475.96	120.75	24.55	-1485.00	22.86	124.38	-1418.34	90.40	130.25	-3394.25	-22.41	51.71	-3524.91	-50.13	39.64	-3078.05	-777.65	33.85	-3618.26	-205.13	42.58	-3470.23	34.43	1232.53	0.00	0.00	0.00	-2441.92	123.23	1578.93	-3414.28	-57.77	1668.69	-3428.22	-143.96	1731.51	-1553.98	75.70	1695.40	2033.20	1514.84	46.32	0.00	0.00	0.00	1440.35
1.66000	-3360.40	140.38	50.42	-3456.44	122.03	27.96	-1485.00	22.86	124.38	-1418.34	90.40	130.25	-3394.25	-22.41	51.71	-3524.91	-50.13	39.64	-3071.92	-782.24	33.65	-3636.09	-205.48	39.06	-3468.89	35.98	1232.72	0.00	0.00	0.00	-2441.92	123.23	1578.93	-3388.85	-54.69	1666.27	-3424.36	-145.23	1731.64	-1553.98	75.70	1695.40	2033.35	1514.88	46.26	0.00	0.00	0.00	1439.46
1.67000	-3326.42	140.58	57.76	-3474.34	121.77	24.92	-1485.00	22.86	124.38	-1418.34	90.40	130.25	-3394.25	-22.41	51.71	-3524.91	-50.13	39.64	-3065.78	-786.79	33.44	-3610.96	-201.79	44.99	-3467.55	37.51	1232.89	0.00	0.00	0.00	-2441.92	123.23	1578.93	-3390.89	-50.22	1665.71	-3420.49	-146.50	1731.77	-1553.98	75.70	1695.40	2036.74	1512.21	64.76	0.00	0.00	0.00	1438.97
1.68000	-3324.07	140.55	58.84	-3473.36	121.79	24.19	-1485.00	22.86	124.38	-1418.34	90.40	130.25	-3394.25	-22.41	51.71	-3524.91	-50.13	39.64	-3059.62	-791.30	33.23	-3632.95	-201.50	43.53	-3466.20	39.01	1233.05	0.00	0.00	0.00	-2441.92	123.23	1578.93	-3387.60	-48.93	1662.83	-3416.62	-147.76	1731.89	-1553.98	75.70	1695.40	2038.41	1512.02	70.32	0.00	0.00	0.00	1440.36
1.69000	-3322.23	140.50	59.80	-3470.60	122.54	26.56	-1485.00	22.86	124.38	-1418.34	90.40	130.25	-3394.25	-22.41	51.71	-3524.91	-50.13	39.64	-3053.44	-795.77	33.01	-3650.02	-202.06	41.04	-3464.84	40.49	1233.20	0.00	0.00	0.00	-2441.92	123.23	1578.93	-3401.16	-46.98	1662.55	-3412.73	-149.02	1732.01	-1553.98	75.70	1695.40	2037.77	1510.66	70.76	0.00	0.00	0.00	1439.49
1.70000	-3320.88	140.45	60.64	-3465.80	122.42	26.84	-1485.00	22.86	124.38	-1418.34	90.40	130.25	-3394.25	-22.41	51.71	-3524.91	-50.13	39.64	-3047.25	-800.19	32.78	-3669.66	-201.30	39.86	-3463.48	41.94	1233.34	0.00	0.00	0.00	-2441.92	123.23	1578.93	-3384.49	-42.79	1660.45	-3408.84	-150.28	1732.14	-1553.98	75.70	1695.40	2038.83	1511.80	70.31	0.00	0.00	0.00	1439.26
1.71000	-3320.01	140.38	61.36	-3481.10	122.37	24.71	-1485.00	22.86	124.38	-1418.34	90.40	130.25	-3394.25	-22.41	51.71	-3524.91	-50.13	39.64	-3041.04	-804.57	32.55	-3564.19	-197.59	56.92	-3462.11	43.37	1233.47	0.00	0.00	0.00	-2441.92	123.23	1578.93	-3345.20	-38.50	1657.21	-3404.94	-151.54	1732.25	-1553.98	75.70	1695.40	2038.40	1510.87	70.74	0.00	0.00	0.00	1439.45
1.72000	-3319.59	140.30	61.96	-3460.78	122.30	28.50	-1485.00	22.86	124.38	-1418.34	90.40	130.25	-3394.25	-22.41	51.71	-3524.91	-50.13	39.64	-3034.82	-808.91	32.32	-3626.43	-198.82	48.78	-3460.73	44.78	1233.58	0.00	0.00	0.00	-2441.92	123.23	1578.93	-3398.59	-37.56	1659.49	-3401.04	-152.80	1732.37	-1553.98	75.70	1695.40	2037.59	1510.42	70.83	0.00	0.00	0.00	1439.28
1.73000	-3319.61	140.21	62.46	-3468.81	120.39	27.00	-1485.00	22.86	124.38	-1418.34	90.40	130.25	-3394.25	-22.41	51.71	-3524.91	-50.13	39.64	-3028.58	-813.20	32.08	-3637.16	-198.34	50.08	-3459.34	46.16	1233.68	0.00	0.00	0.00	-2441.92	123.23	1578.93	-3382.29	-36.35	1655.60	-3397.12	-154.06	1732.49	-1553.98	75.70	1695.40	2033.71	1512.85	52.15	0.00	0.00	0.00	1439.13
1.74000	-3320.05	140.12	62.85	-3480.91	123.00	25.32	-1485.00	22.86	124.38	-1418.34	90.40	130.25	-3394.25	-22.41	51.71	-3524.91	-50.13	39.64	-3022.32	-817.46	31.84	-3605.58	-193.86	56.31	-3457.95	47.52	1233.77	0.00	0.00	0.00	-2441.92	123.23	1578.93	-3353.01	-31.97	1653.22	-3393.20	-155.32	1732.60	-1553.98	75.70	1695.40	2031.08	1511.78	47.14	0.00	0.00	0.00	1439.20
1.75000	-3320.89	140.01	63.14	-3484.42	120.58	24.97	-1485.00	22.86	124.38	-1418.34	90.40	130.25	-3394.25	-22.41	51.71	-3524.92	-50.13	39.64	-3016.05	-821.67	31.59	-3587.85	-191.37	58.34	-3456.55	48.85	1233.85	0.00	0.00	0.00	-2441.92	123.23	1578.93	-3392.82	-30.30	1652.90	-3389.27	-156.57	1732.71	-1553.98	75.70	1695.40	2036.31	1510.28	65.52	0.00	0.00	0.00	1438.80
1.76000	-3322.12	139.90	63.33	-3471.18	122.01	26.74	-1485.00	22.86	124.38	-1418.34	90.40	130.25	-3394.25	-22.41	51.71	-3531.30	-49.03	39.75	-3009.76	-825.84	31.33	-3598.77	-192.13	59.42	-3455.15	50.16	1233.92	0.00	0.00	0.00	-2441.92	123.23	1578.93	-3381.34	-30.28	1649.95	-3385.33	-157.82	1732.81	-1553.98	75.70	1695.40	2032.50	1510.87	53.28	0.00	0.00	0.00	1438.68
1.77000	-3323.71	139.78	63.42	-3473.24	121.71	25.80	-1485.00	22.86	124.38	-1418.34	90.40	130.25	-3394.25	-22.41	51.71	-3522.85	-47.66	39.12	-3003.46	-829.97	31.07	-3636.80	-190.95	54.17	-3453.73	51.44	1233.98	0.00	0.00	0.00	-2441.92	123.23	1578.93	-3400.57	-26.14	1647.75	-3381.38	-159.07	1732.92	-1553.98	75.70	1695.40	2030.83	1510.81	47.88	0.00	0.00	0.00	1439.61
1.78000	-3325.65	139.65	63.43	-3454.64	122.77	29.74	-1485.00	22.86	124.38	-1418.34	90.40	130.25	-3394.25	-22.41	51.71	-3524.95	-51.43	38.30	-2997.14	-834.05	30.80	-3640.48	-189.57	55.04	-3452.31	52.71	1234.03	0.00	0.00	0.00	-2441.92	123.23	1578.93	-3343.11	-22.02	1644.98	-3377.42	-160.32	1733.02	-1553.98	75.70	1695.40	2036.08	1510.10	65.44	0.00	0.00	0.00	1438.72
1.79000	-3327.91	139.52	63.34	-3467.64	122.00	27.70	-1485.00	22.86	124.38	-1418.34	90.40	130.25	-3394.25	-22.41	51.71	-3516.00	-49.91	39.27	-2990.81	-838.10	30.53	-3644.16	-188.21	55.96	-3450.88	53.94	1234.06	0.00	0.00	0.00	-2441.92	123.23	1578.93	-3333.18	-21.24	1641.63	-3373.46	-161.57	1733.12	-1553.98	75.70	1695.40	2037.72	1509.90	71.11	0.00	0.00	0.00	1439.07
1.80000	-3330.49	139.38	63.18	-3458.40	120.88	28.58	-1485.00	22.86	124.38	-1418.34	90.40	130.25	-3394.25	-22.41	51.71	-3552.73	-52.07	31.42	-2984.46	-842.10	30.26	-3647.84	-186.85	56.91	-3449.45	55.16	1234.08	0.00	0.00	0.00	-2441.92	123.23	1578.93	-3367.05	-19.54	1640.58	-3369.49	-162.81	1733.22	-1553.98	75.70	1695.40	2034.07	1513.39	52.36	0.00	0.00	0.00	1440.36
1.81000	-3333.36	139.24	62.93	-3471.12	122.03	27.31	-1485.00	22.86	124.38	-1418.34	90.40	130.25	-3394.25	-22.41	51.71	-3521.68	-50.88	34.71	-2978.09	-846.06	29.98	-3651.50	-185.51	57.90	-3448.00	56.35	1234.09	0.00	0.00	0.00	-2441.92	123.23	1578.93	-3367.45	-16.48	1637.95	-3365.51	-164.05	1733.32	-1553.98	75.70	1695.40	2037.33	1510.97	65.20	0.00	0.00	0.00	1439.41
1.82000	-3336.51	139.09	62.61	-3444.50	120.98	31.04	-1485.00	22.86	124.38	-1418.34	90.40	130.25	-3394.25	-22.41	51.71	-3539.10	-51.48	30.07	-2971.71	-849.98	29.69	-3655.16	-184.18	58.94	-3446.55	57.52	1234.10	0.00	0.00	0.00	-2441.92	123.23	1578.93	-3364.28	-11.87	1635.40	-3361.52	-165.29	1733.41	-1553.98	75.70	1695.40	2038.98	1511.70	70.54	0.00	0.00	0.00	1439.68
1.83000	-3339.91	138.94	62.21	-3488.20	120.90	24.17	-1485.00	22.86	124.38	-1418.34	90.40	130.25	-3394.25	-22.41	51.71	-3541.81	-50.33	30.09	-2965.31	-853.86	29.40	-3658.82	-182.86	60.02	-3445.09	58.67	1234.09	0.00	0.00	0.00	-2441.92	123.23	1578.93	-3361.57	-13.18	1635.07	-3357.52	-166.53	1733.50	-1553.98	75.70	1695.40	2039.02	1511.71	70.43	0.00	0.00	0.00	1439.43
1.84000	-3343.56	138.79	61.75	-3452.99	120.43	29.09	-1485.00	22.86	124.38	-1418.34	90.40	130.25	-3394.25	-22.41	51.71	-3528.08	-51.28	30.27	-2958.90	-857.70	29.11	-3662.46	-181.55	61.14	-3443.62	59.79	1234.07	0.00	0.00	0.00	-2441.92	123.23	1578.93	-3352.93	-13.91	1632.56	-3353.51	-167.77	1733.59	-1553.98	75.70	1695.40	2037.94	1510.93	70.56	0.00	0.00	0.00	1439.73
1.85000	-3347.42	138.63	61.22	-3473.45	122.80	24.79	-1485.00	22.86	124.38	-1418.34	90.40	130.25	-3394.25	-22.41	51.71	-3513.37	-50.31	33.18	-2952.48	-861.50	28.81	-3666.10	-180.25	62.29	-3442.15	60.89	1234.03	0.00	0.00	0.00	-2441.92	123.23	1578.93	-3329.06	-10.36	1630.67	-3349.49	-169.00	1733.68	-1553.98	75.70	1695.40	2033.22	1512.02	52.73	0.00	0.00	0.00	1440.09
1.86000	-3351.48	138.47	60.63	-3442.85	121.65	29.42	-1485.00	22.86	124.38	-1418.34	90.40	130.25	-3394.25	-22.41	51.71	-3516.23	-51.60	33.14	-2946.04	-865.25	28.50	-3669.73	-178.97	63.49	-3440.66	61.97	1233.99	0.00	0.00	0.00	-2441.92	123.23	1578.93	-3330.71	-6.62	1627.99	-3345.47	-170.23	1733.76	-1553.98	75.70	1695.40	2036.20	1511.41	64.86	0.00	0.00	0.00	1439.72
1.87000	-3355.73	138.31	59.99	-3469.53	120.40	26.34	-1485.00	22.86	124.38	-1418.34	90.40	130.25	-3394.25	-22.41	51.71	-3508.83	-49.57	32.76	-2939.58	-868.97	28.19	-3673.34	-177.69	64.72	-3439.17	63.02	1233.94	0.00	0.00	0.00	-2441.92	123.23	1578.93	-3326.75	-7.01	1624.96	-3341.44	-171.46	1733.84	-1553.98	75.70	1695.40	2038.25	1510.91	70.73	0.00	0.00	0.00	1439.39
1.88000	-3360.15	138.15	59.29	-3462.90	122.61	26.99	-1485.00	22.86	124.38	-1418.34	90.40	130.25	-3394.25	-22.41	51.71	-3498.45	-48.82	34.81	-2933.11	-872.65	27.88	-3676.95	-176.43	66.00	-3437.67	64.05	1233.88	0.00	0.00	0.00	-2441.92	123.23	1578.93	-3320.85	-5.13	1623.87	-3337.40	-172.68	1733.92	-1553.98	75.70	1695.40	2032.16	1510.14	53.58	0.00	0.00	0.00	1439.38
1.89000	-3364.71	137.99	58.54	-3477.31	120.74	24.62	-1485.00	22.86	124.38	-1418.34	90.40	130.25	-3394.25	-22.41	51.71	-3510.28	-49.32	30.90	-2926.63	-876.28	27.56	-3680.55	-175.18	67.31	-3436.15	65.06	1233.80	0.00	0.00	0.00	-2441.92	123.23	1578.93	-3336.58	-2.60	1622.68	-3333.35	-173.91	1734.00	-1553.98	75.70	1695.40	2036.31	1511.02	65.13	0.00	0.00	0.00	1438.90
1.90000	-3369.40	137.83	57.75	-3489.54	121.52	22.83	-1485.00	22.86	124.38	-1418.34	90.40	130.25	-3394.25	-22.41	51.71	-3541.32	-49.31	24.78	-2920.13	-879.88	27.24	-3684.14	-173.94	68.66	-3434.63	66.05	1233.72	0.00	0.00	0.00	-2441.92	123.23	1578.93	-3341.36	-1.46	1623.30	-3329.29	-175.13	1734.07	-1553.98	75.70	1695.40	2037.77	1511.58	70.36	0.00	0.00	0.00	1438.90
1.91000	-3374.21	137.67	56.91	-3466.27	120.46	27.45	-1485.00	22.86	124.38	-1418.34	90.40	130.25	-3394.34	-22.41	51.70	-3518.66	-49.51	29.51	-2913.61	-883.43	26.91	-3687.71	-172.72	70.05	-3433.11	67.02	1233.62	0.00	0.00	0.00	-2441.92	123.23	1578.93	-3349.46	0.32	1621.33	-3325.22	-176.34	1734.15	-1553.98	75.70	1695.40	2032.73	1512.10	52.95	0.00	0.00	0.00	1439.65
1.92000	-3379.11	137.51	56.04	-3499.34	120.10	22.30	-1485.00	22.86	124.38	-1418.34	90.40	130.25	-3476.14	-27.80	36.79	-3515.36	-49.97	30.17	-2907.09	-886.95	26.58	-3691.28	-171.50	71.47	-3431.57	67.96	1233.52	0.00	0.00	0.00	-2441.92	123.23	1578.93	-3345.36	0.69	1618.93	-3321.14	-177.56	1734.22	-1553.98	75.70	1695.40	2030.18	1509.93	48.09	0.00	0.00	0.00	1438.97
1.93000	-3384.08	137.36	55.13	-3463.30	120.57	27.69	-1485.00	22.86	124.38	-1418.34	90.40	130.25	-3438.61	-24.43	40.75	-3514.68	-49.92	29.90	-2900.54	-890.42	26.24	-3694.83	-170.30	72.93	-3430.02	68.88	1233.40	0.00	0.00	0.00	-2441.92	123.23	1578.93	-3332.12	3.30	1617.77	-3317.06	-178.77	1734.29	-1553.98	75.70	1695.40	2036.29	1510.52	65.29	0.00	0.00	0.00	1439.84
1.94000	-3389.11	137.21	54.19	-3494.89	120.11	22.47	-1485.00	22.86	124.38	-1418.34	90.40	130.25	-3462.17	-25.78	34.34	-3524.30	-48.85	28.74	-2893.99	-893.86	25.90	-3698.37	-169.10	74.43	-3428.46	69.79	1233.28	0.00	0.00	0.00	-2441.92	123.23	1578.93	-3314.23	3.84	1616.40	-3312.96	-179.98	1734.35	-1553.98	75.70	1695.40	2037.63	1510.56	70.87	0.00	0.00	0.00	1439.57
1.95000	-3394.18	137.06	53.22	-3456.39	121.67	29.58	-1485.00	22.86	124.38	-1418.34	90.40	130.25	-3464.44	-30.57	31.83	-3520.64	-49.22	27.28	-2887.42	-897.25	25.55	-3701.89	-167.92	75.96	-3426.90	70.66	1233.14	0.00	0.00	0.00	-2441.92	123.23	1578.93	-3333.97	4.53	1615.69	-3308.86	-181.18	1734.42	-1553.98	75.70	1695.40	2037.82	1510.64	70.90	0.00	0.00	0.00	1439.89
1.96000	-3399.28	136.91	52.23	-3470.70	120.63	28.57	-1485.00	22.86	124.38	-1418.34	90.40	130.25	-3451.80	-30.22	31.26	-3520.76	-49.16	26.68	-2880.83	-900.61	25.20	-3705.41	-166.75	77.53	-3425.32	71.52	1233.00	0.00	0.00	0.00	-2441.92	123.23	1578.93	-3341.87	5.26	1614.81	-3304.74	-182.38	1734.48	-1553.98	75.70	1695.40	2037.88	1510.45	70.91	0.00	0.00	0.00	1439.80
1.97000	-3404.37	136.77	51.23	-3481.89	120.27	25.55	-1485.00	22.86	124.38	-1418.34	90.40	130.25	-3466.30	-33.11	25.46	-3522.00	-48.03	26.56	-2874.24	-903.93	24.84	-3708.90	-165.59	79.14	-3423.73	72.36	1232.84	0.00	0.00	0.00	-2441.92	123.23	1578.93	-3337.59	5.54	1613.75	-3300.62	-183.58	1734.54	-1553.98	75.70	1695.40	2038.44	1510.94	70.77	0.00	0.00	0.00	1439.59
1.98000	-3409.45	136.64	50.20	-3474.17	120.40	28.60	-1485.00	22.86	124.38	-1418.34	90.40	130.25	-3476.49	-33.97	22.60	-3507.62	-46.20	29.25	-2867.62	-907.20	24.49	-3712.39	-164.44	80.77	-3422.14	73.17	1232.68	0.00	0.00	0.00	-2441.92	123.23	1578.93	-3322.99	5.90	1611.26	-3296.49	-184.77	1734.60	-1553.98	75.70	1695.40	2033.11	1511.92	52.99	0.00	0.00	0.00	1439.56
1.99000	-3414.50	136.51	49.17	-3462.25	120.39	30.05	-1485.00	22.86	124.38	-1418.34	90.40	130.25	-3472.29	-37.24	22.21	-3495.71	-46.37	32.01	-2861.00	-910.44	24.12	-3715.86	-163.31	82.45	-3420.53	73.97	1232.51	0.00	0.00	0.00	-2441.92	123.23	1578.93	-3339.26	6.51	1610.05	-3292.35	-185.96	1734.65	-1553.98	75.70	1695.40	2030.98	1511.57	47.19	0.00	0.00	0.00	1439.64
2.00000	-3419.50	136.38	48.12	-3477.32	118.82	29.09	-1485.00	22.86	124.38	-1418.34	90.40	130.25	-3420.97	-37.56	28.09	-3497.32	-45.97	31.25	-2854.36	-913.64	23.75	-3719.31	-162.18	84.15	-3418.92	74.74	1232.32	0.00	0.00	0.00	-2441.92	123.23	1578.93	-3295.83	10.89	1607.93	-3288.20	-187.15	1734.70	-1553.98	75.70	1695.40	2035.31	1509.90	65.35	0.00	0.00	0.00	1440.00
2.01000	-3424.42	136.27	47.08	-3481.92	119.16	28.40	-1485.00	22.86	124.38	-1418.34	90.40	130.25	-3435.44	-38.87	24.52	-3495.94	-45.99	32.64	-2847.71	-916.80	23.38	-3722.74	-161.06	85.89	-3417.29	75.49	1232.13	0.00	0.00	0.00	-2441.92	123.23	1578.93	-3319.29	9.29	1608.98	-3284.04	-188.33	1734.76	-1553.98	75.70	1695.40	2032.56	1511.46	52.85	0.00	0.00	0.00	1440.29
2.02000	-3429.26	136.16	46.03	-3473.56	118.94	30.53	-1485.00	22.86	124.38	-1418.34	90.40	130.25	-3452.45	-39.44	23.70	-3480.71	-44.78	36.43	-2841.04	-919.92	23.00	-3726.16	-159.96	87.66	-3415.65	76.22	1231.92	0.00	0.00	0.00	-2441.92	123.23	1578.93	-3334.77	8.94	1608.39	-3279.87	-189.51	1734.80	-1553.98	75.70	1695.40	2036.68	1511.13	65.16	0.00	0.00	0.00	1440.64
2.03000	-3433.99	136.06	44.98	-3476.65	118.31	29.31	-1485.00	22.86	124.38	-1418.34	90.40	130.25	-3429.92	-39.29	30.24	-3487.71	-44.93	36.40	-2834.36	-923.01	22.62	-3729.57	-158.87	89.47	-3414.01	76.94	1231.71	0.00	0.00	0.00	-2441.92	123.23	1578.93	-3299.59	9.62	1607.07	-3275.69	-190.69	1734.85	-1553.98	75.70	1695.40	2033.43	1512.36	52.84	0.00	0.00	0.00	1440.18
2.04000	-3438.60	135.97	43.94	-3456.65	118.95	32.83	-1485.00	22.86	124.38	-1418.34	90.40	130.25	-3423.84	-41.27	32.64	-3470.91	-44.21	40.24	-2827.67	-926.05	22.24	-3732.95	-157.78	91.30	-3412.35	77.63	1231.49	0.00	0.00	0.00	-2441.92	123.23	1578.93	-3301.76	11.32	1606.14	-3271.50	-191.86	1734.89	-1553.98	75.70	1695.40	2030.64	1511.05	47.50	0.00	0.00	0.00	1439.17
2.05000	-3443.07	135.88	42.92	-3463.56	117.47	33.64	-1485.00	22.86	124.38	-1418.34	90.40	130.25	-3409.65	-38.30	35.15	-3437.78	-40.93	46.33	-2820.96	-929.06	21.85	-3736.32	-156.71	93.17	-3410.68	78.30	1231.26	0.00	0.00	0.00	-2441.92	123.23	1578.93	-3323.58	10.85	1605.54	-3267.31	-193.03	1734.94	-1553.98	75.70	1695.40	2035.74	1511.09	64.94	0.00	0.00	0.00	1439.75
2.06000	-3447.38	135.81	41.90	-3461.79	118.32	33.80	-1485.00	22.86	124.38	-1418.34	90.40	130.25	-3429.25	-39.13	32.54	-3456.10	-38.88	43.23	-2814.24	-932.02	21.45	-3739.67	-155.65	95.07	-3409.00	78.95	1231.02	0.00	0.00	0.00	-2441.92	123.23	1578.93	-3303.99	12.71	1603.23	-3263.10	-194.19	1734.98	-1553.98	75.70	1695.40	2037.57	1510.83	70.72	0.00	0.00	0.00	1439.43
2.07000	-3451.51	135.75	40.91	-3469.11	118.69	33.31	-1485.00	22.86	124.38	-1418.34	90.40	130.25	-3412.21	-37.49	35.75	-3463.25	-38.47	43.10	-2807.51	-934.95	21.05	-3743.00	-154.60	97.00	-3407.31	79.57	1230.77	0.00	0.00	0.00	-2441.92	123.23	1578.93	-3317.04	13.16	1602.59	-3258.88	-195.35	1735.02	-1553.98	75.70	1695.40	2038.18	1510.70	70.96	0.00	0.00	0.00	1438.83
2.08000	-3455.44	135.70	39.94	-3463.46	118.96	33.46	-1485.00	22.86	124.38	-1418.34	90.40	130.25	-3428.70	-38.64	34.14	-3440.08	-36.95	47.62	-2800.76	-937.84	20.65	-3746.31	-153.56	98.97	-3405.61	80.18	1230.51	0.00	0.00	0.00	-2441.92	123.23	1578.93	-3307.78	13.85	1601.79	-3254.66	-196.51	1735.05	-1553.98	75.70	1695.40	2037.35	1509.81	71.13	0.00	0.00	0.00	1438.50
2.09000	-3459.16	135.66	38.99	-3481.64	118.15	31.20	-1485.00	22.86	124.38	-1418.34	90.40	130.25	-3433.56	-35.91	33.64	-3460.50	-36.81	42.76	-2794.01	-940.70	20.25	-3749.60	-152.53	100.96	-3403.90	80.77	1230.24	0.00	0.00	0.00	-2441.92	123.23	1578.93	-3310.73	14.87	1601.57	-3250.42	-197.66	1735.08	-1553.98	75.70	1695.40	2031.82	1509.68	53.60	0.00	0.00	0.00	1440.27
2.10000	-3462.64	135.63	38.08	-3460.27	117.72	34.79	-1485.00	22.86	124.38	-1418.34	90.40	130.25	-3439.55	-32.81	32.63	-3444.59	-34.30	45.17	-2787.23	-943.51	19.84	-3752.87	-151.52	102.98	-3402.17	81.34	1229.97	0.00	0.00	0.00	-2441.92	123.23	1578.93	-3312.60	11.48	1600.21	-3246.18	-198.80	1735.12	-1553.98	75.70	1695.40	2035.45	1509.62	65.60	0.00	0.00	0.00	1440.35
2.11000	-3465.88	135.62	37.19	-3464.96	117.72	34.61	-1485.00	22.86	124.38	-1418.34	90.40	130.25	-3424.77	-32.78	35.07	-3456.61	-34.13	43.57	-2780.45	-946.29	19.42	-3756.12	-150.51	105.03	-3400.44	81.89	1229.68	0.00	0.00	0.00	-2441.92	123.23	1578.93	-3303.77	13.87	1599.59	-3241.92	-199.95	1735.15	-1553.98	75.70	1695.40	2033.48	1512.70	52.63	0.00	0.00	0.00	1439.40
2.12000	-3468.85	135.62	36.35	-3493.24	118.71	30.11	-1485.00	22.86	124.38	-1418.34	90.40	130.25	-3401.79	-30.65	38.10	-3453.44	-31.62	42.88	-2773.66	-949.03	19.00	-3759.34	-149.51	107.11	-3398.69	82.42	1229.39	0.00	0.00	0.00	-2441.92	123.23	1578.93	-3288.43	16.34	1598.69	-3237.66	-201.08	1735.17	-1553.98	75.70	1695.40	2037.15	1512.26	64.74	0.00	0.00	0.00	1439.10
2.13000	-3471.52	135.63	35.54	-3463.38	117.75	34.17	-1485.00	22.86	124.38	-1418.34	90.40	130.25	-3403.34	-28.34	38.43	-3471.56	-29.59	38.03	-2766.85	-951.73	18.58	-3762.55	-148.53	109.22	-3396.93	82.94	1229.08	0.00	0.00	0.00	-2441.92	123.23	1578.93	-3281.76	14.36	1596.08	-3233.38	-202.22	1735.20	-1553.98	75.70	1695.40	2034.84	1514.68	52.04	0.00	0.00	0.00	1439.72
2.14000	-3473.90	135.66	34.78	-3481.23	117.36	32.24	-1485.00	22.86	124.38	-1418.34	90.40	130.25	-3369.60	-25.29	42.87	-3439.75	-26.89	42.05	-2760.03	-954.39	18.16	-3765.73	-147.55	111.35	-3395.16	83.43	1228.77	0.00	0.00	0.00	-2441.92	123.23	1578.93	-3278.38	14.21	1595.60	-3229.10	-203.34	1735.22	-1553.98	75.70	1695.40	2037.43	1512.63	64.53	0.00	0.00	0.00	1439.32
2.15000	-3475.95	135.70	34.07	-3441.47	118.59	38.07	-1485.00	22.86	124.38	-1418.34	90.40	130.25	-3389.76	-22.39	38.07	-3448.06	-24.59	38.98	-2753.19	-957.02	17.73	-3768.89	-146.59	113.52	-3393.38	83.90	1228.45	0.00	0.00	0.00	-2441.92	123.23	1578.93	-3286.16	14.16	1593.54	-3224.81	-204.47	1735.24	-1553.98	75.70	1695.40	2038.34	1511.04	70.73	0.00	0.00	0.00	1439.67
2.16000	-3477.66	135.76	33.42	-3481.54	117.80	31.18	-1485.00	22.86	124.38	-1418.34	90.40	130.25	-3379.68	-20.24	38.68	-3428.34	-21.39	41.44	-2746.35	-959.61	17.29	-3772.03	-145.63	115.71	-3391.59	84.35	1228.12	0.00	0.00	0.00	-2441.92	123.23	1578.93	-3261.59	14.70	1593.05	-3220.50	-205.59	1735.26	-1553.98	75.70	1695.40	2033.60	1512.91	52.36	0.00	0.00	0.00	1439.79
2.17000	-3479.01	135.83	32.81	-3461.04	118.38	33.03	-1485.00	22.86	124.38	-1418.34	90.40	130.25	-3333.75	-16.96	46.60	-3407.82	-19.97	42.37	-2739.49	-962.17	16.86	-3775.14	-144.69	117.93	-3389.78	84.79	1227.79	0.00	0.00	0.00	-2441.92	123.23	1578.93	-3268.59	14.74	1592.54	-3216.19	-206.70	1735.28	-1553.98	75.70	1695.40	2036.28	1511.02	65.06	0.00	0.00	0.00	1440.26
2.18000	-3479.98	135.93	32.27	-3486.92	117.43	28.77	-1485.00	22.86	124.38	-1418.34	90.40	130.25	-3329.21	-15.71	45.40	-3419.38	-17.31	38.77	-2732.62	-964.68	16.41	-3778.23	-143.75	120.17	-3387.96	85.21	1227.44	0.00	0.00	0.00	-2441.92	123.23	1578.93	-3261.09	13.21	1592.06	-3211.86	-207.81	1735.29	-1553.98	75.70	1695.40	2038.11	1510.87	70.78	0.00	0.00	0.00	1440.21
2.19000	-3480.56	136.04	31.79	-3488.38	116.82	27.86	-1485.00	22.86	124.38	-1418.34	90.40	130.25	-3310.41	-14.00	45.79	-3440.76	-17.31	32.67	-2725.74	-967.16	15.97	-3781.30	-142.83	122.45	-3386.13	85.60	1227.09	0.00	0.00	0.00	-2441.92	123.23	1578.93	-3264.79	14.28	1591.49	-3207.53	-208.91	1735.30	-1553.98	75.70	1695.40	2037.97	1510.60	70.82	0.00	0.00	0.00	1438.84
2.20000	-3480.73	136.16	31.38	-3451.15	118.43	33.55	-1485.00	22.86	124.38	-1418.34	90.40	130.25	-3332.63	-14.14	39.32	-3395.44	-15.00	38.80	-2718.85	-969.60	15.52	-3784.34	-141.92	124.74	-3384.29	85.98	1226.72	0.00	0.00	0.00	-2441.92	123.23	1578.93	-3280.26	13.61	1591.23	-3203.18	-210.01	1735.32	-1553.98	75.70	1695.40	2038.13	1511.05	70.76	0.00	0.00	0.00	1438.64
2.21000	-3480.46	136.31	31.04	-3472.92	118.39	28.87	-1485.00	22.86	124.38	-1418.34	90.40	130.25	-3300.37	-12.17	46.26	-3365.85	-13.69	41.50	-2711.94	-972.01	15.07	-3787.35	-141.01	127.06	-3382.43	86.34	1226.36	0.00	0.00	0.00	-2441.92	123.23	1578.93	-3229.11	13.78	1587.72	-3198.83	-211.10	1735.32	-1553.98	75.70	1695.40	2035.61	1515.91	51.50	0.00	0.00	0.00	1439.62
2.22000	-3479.74	136.48	30.78	-3471.98	118.51	30.51	-1485.00	22.86	124.38	-1418.34	90.40	130.25	-3251.65	-9.80	54.59	-3373.91	-11.75	39.14	-2705.03	-974.38	14.61	-3790.34	-140.12	129.41	-3380.56	86.68	1225.98	0.00	0.00	0.00	-2441.92	123.23	1578.93	-3238.75	12.73	1587.44	-3194.46	-212.19	1735.33	-1553.98	75.70	1695.40	2038.05	1513.35	64.39	0.00	0.00	0.00	1440.18
2.23000	-3478.55	136.66	30.59	-3477.12	117.94	27.80	-1485.00	22.86	124.38	-1418.34	90.40	130.25	-3260.30	-9.71	54.30	-3351.61	-10.86	43.51	-2698.10	-976.71	14.15	-3793.30	-139.24	131.78	-3378.68	87.01	1225.59	0.00	0.00	0.00	-2441.92	123.23	1578.93	-3222.48	12.05	1586.59	-3190.09	-213.27	1735.33	-1553.98	75.70	1695.40	2034.49	1514.19	52.19	0.00	0.00	0.00	1439.83
2.24000	-3476.88	136.87	30.49	-3446.64	118.23	32.05	-1485.00	22.86	124.38	-1418.34	90.40	130.25	-3214.46	-7.31	61.44	-3342.59	-9.85	44.13	-2691.16	-979.01	13.69	-3796.23	-138.36	134.18	-3376.78	87.31	1225.20	0.00	0.00	0.00	-2441.92	123.23	1578.93	-3232.76	13.86	1586.23	-3185.70	-214.35	1735.34	-1553.98	75.70	1695.40	2036.74	1512.00	64.71	0.00	0.00	0.00	1439.15
2.25000	-3474.70	137.10	30.47	-3452.26	119.16	29.62	-1485.00	22.86	124.38	-1418.34	90.40	130.25	-3192.42	-5.70	64.64	-3292.84	-7.40	53.19	-2684.21	-981.27	13.23	-3799.14	-137.50	136.60	-3374.88	87.60	1224.80	0.00	0.00	0.00	-2441.92	123.23	1578.93	-3226.35	11.50	1584.71	-3181.31	-215.42	1735.34	-1553.98	75.70	1695.40	2033.50	1512.85	52.51	0.00	0.00	0.00	1439.74
2.26000	-3472.00	137.35	30.54	-3466.02	120.78	27.71	-1485.00	22.86	124.38	-1418.34	90.40	130.25	-3170.81	-4.34	67.74	-3284.29	-9.46	54.78	-2677.25	-983.50	12.76	-3802.02	-136.65	139.04	-3372.96	87.87	1224.39	0.00	0.00	0.00	-2441.92	123.23	1578.93	-3223.60	12.17	1583.31	-3176.90	-216.48	1735.34	-1553.98	75.70	1695.40	2032.92	1514.64	46.18	0.00	0.00	0.00	1439.57
2.27000	-3468.76	137.62	30.71	-3454.47	121.39	28.65	-1485.00	22.86	124.38	-1418.34	90.40	130.25	-3149.67	-3.23	70.73	-3264.79	-7.91	57.21	-2670.27	-985.69	12.28	-3804.87	-135.81	141.51	-3371.02	88.12	1223.97	0.00	0.00	0.00	-2441.92	123.23	1578.93	-3225.83	12.48	1581.93	-3172.48	-217.54	1735.33	-1553.98	75.70	1695.40	2036.69	1511.60	64.84	0.00	0.00	0.00	1439.63
2.28000	-3464.96	137.92	30.97	-3451.13	120.76	28.22	-1485.00	22.86	124.38	-1418.34	90.40	130.25	-3129.00	-2.36	73.61	-3225.28	-6.83	63.84	-2663.29	-987.84	11.81	-3807.69	-134.97	144.00	-3369.07	88.36	1223.55	0.00	0.00	0.00	-2441.92	123.23	1578.93	-3245.04	10.51	1581.74	-3168.06	-218.60	1735.33	-1553.98	75.70	1695.40	2037.77	1509.59	71.16	0.00	0.00	0.00	1439.75
2.29000	-3460.59	138.24	31.34	-3498.92	120.46	19.78	-1485.00	22.86	124.38	-1418.34	90.40	130.25	-3108.83	-1.71	76.37	-3202.47	-6.55	68.03	-2656.29	-989.96	11.32	-3810.48	-134.15	146.51	-3367.11	88.57	1223.11	0.00	0.00	0.00	-2441.92	123.23	1578.93	-3224.94	10.16	1579.80	-3163.62	-219.64	1735.32	-1553.98	75.70	1695.40	2038.24	1510.47	70.84	0.00	0.00	0.00	1440.12
2.30000	-3455.62	138.58	31.81	-3454.77	122.47	25.72	-1485.00	22.86	124.38	-1418.34	90.40	130.25	-3089.18	-1.27	79.02	-3197.19	-7.24	68.25	-2649.29	-992.04	10.84	-3813.24	-133.34	149.04	-3365.13	88.77	1222.67	0.00	0.00	0.00	-2441.92	123.23	1578.93	-3191.66	10.28	1577.66	-3159.17	-220.69	1735.31	-1553.98	75.70	1695.40	2038.15	1510.86	70.69	0.00	0.00	0.00	1439.48
2.31000	-3450.03	138.95	32.39	-3496.30	122.02	18.68	-1485.00	22.86	124.38	-1418.34	90.40	130.25	-3070.08	-1.04	81.54	-3146.27	-6.60	76.18	-2642.27	-994.09	10.35	-3815.97	-132.53	151.60	-3363.15	88.95	1222.23	0.00	0.00	0.00	-2441.92	123.23	1578.93	-3218.29	8.91	1579.67	-3154.71	-221.72	1735.30	-1553.98	75.70	1695.40	2033.93	1513.21	52.40	0.00	0.00	0.00	1439.59
2.32000	-3443.82	139.34	33.08	-3455.20	122.77	24.98	-1485.00	22.86	124.38	-1418.34	90.40	130.25	-3051.53	-1.00	83.93	-3144.86	-6.81	77.32	-2635.24	-996.10	9.86	-3818.67	-131.74	154.17	-3361.14	89.12	1221.77	0.00	0.00	0.00	-2441.92	123.23	1578.93	-3253.55	8.42	1577.72	-3150.24	-222.75	1735.28	-1553.98	75.70	1695.40	2032.51	1513.21	46.78	0.00	0.00	0.00	1439.54
2.33000	-3436.95	139.76	33.89	-3492.15	122.55	19.61	-1485.00	22.86	124.38	-1418.34	90.40	130.25	-3033.58	-1.13	86.19	-3121.35	-6.66	81.28	-2628.20	-998.07	9.37	-3821.33	-130.96	156.77	-3359.12	89.27	1221.31	0.00	0.00	0.00	-2441.92	123.23	1578.93	-3218.58	8.37	1577.00	-3145.76	-223.78	1735.27	-1553.98	75.70	1695.40	2031.59	1512.13	47.25	0.00	0.00	0.00	1439.70
2.34000	-3429.42	140.20	34.82	-3465.38	123.76	23.85	-1485.00	22.86	124.38	-1418.34	90.40	130.25	-3016.23	-1.44	88.30	-3100.05	-6.86	84.95	-2621.16	-1000.02	8.87	-3823.97	-130.18	159.38	-3357.09	89.40	1220.84	0.00	0.00	0.00	-2441.92	123.23	1578.93	-3204.80	7.25	1576.07	-3141.27	-224.79	1735.25	-1553.98	75.70	1695.40	2036.30	1510.83	65.25	0.00	0.00	0.00	1440.24
2.35000	-3421.21	140.67	35.88	-3499.70	123.43	17.17	-1485.00	22.86	124.38	-1418.34	90.40	130.25	-2999.51	-1.91	90.28	-3080.85	-7.37	88.32	-2614.10	-1001.92	8.37	-3826.57	-129.42	162.02	-3355.05	89.51	1220.37	0.00	0.00	0.00	-2441.92	123.23	1578.93	-3187.75	5.46	1573.80	-3136.77	-225.80	1735.23	-1553.98	75.70	1695.40	2038.25	1510.61	70.87	0.00	0.00	0.00	1440.10
2.36000	-3412.28	141.17	37.06	-3464.17	123.23	22.49	-1485.00	22.86	124.38	-1418.34	90.40	130.25	-2983.44	-2.52	92.11	-3063.63	-8.16	91.40	-2607.03	-1003.79	7.87	-3829.14	-128.66	164.67	-3352.99	89.61	1219.89	0.00	0.00	0.00	-2441.92	123.23	1578.93	-3182.90	2.74	1573.98	-3132.26	-226.81	1735.21	-1553.98	75.70	1695.40	2034.83	1514.30	52.00	0.00	0.00	0.00	1439.03
2.37000	-3402.64	141.70	38.37	-3469.92	122.90	21.87	-1485.00	22.86	124.38	-1418.34	90.40	130.25	-2968.04	-3.27	93.78	-3048.28	-9.19	94.17	-2599.95	-1005.63	7.36	-3831.68	-127.92	167.34	-3350.91	89.69	1219.40	0.00	0.00	0.00	-2441.92	123.23	1578.93	-3202.62	2.64	1574.16	-3127.73	-227.80	1735.18	-1553.98	75.70	1695.40	2037.11	1511.70	64.92	0.00	0.00	0.00	1439.14
2.38000	-3392.26	142.26	39.82	-3456.24	123.36	23.80	-1485.00	22.86	124.38	-1418.34	90.40	130.25	-2953.34	-4.15	95.30	-3034.68	-10.44	96.63	-2592.86	-1007.43	6.86	-3834.18	-127.18	170.04	-3348.82	89.76	1218.90	0.00	0.00	0.00	-2441.92	123.23	1578.93	-3188.78	2.85	1572.73	-3123.20	-228.80	1735.16	-1553.98	75.70	1695.40	2035.01	1514.40	52.27	0.00	0.00	0.00	1439.22
2.39000	-3381.12	142.84	41.41	-3454.70	122.89	23.75	-1485.00	22.86	124.38	-1418.34	90.40	130.25	-2939.34	-5.14	96.65	-3022.71	-11.88	98.77	-2585.75	-1009.20	6.34	-3836.65	-126.46	172.75	-3346.72	89.80	1218.40	0.00	0.00	0.00	-2441.92	123.23	1578.93	-3184.16	2.49	1571.76	-3118.65	-229.78	1735.13	-1553.98	75.70	1695.40	2036.47	1511.93	64.77	0.00	0.00	0.00	1438.98
2.40000	-3369.20	143.46	43.14	-3457.99	124.51	22.77	-1485.00	22.86	124.38	-1418.34	90.40	130.25	-2926.08	-6.24	97.84	-3012.27	-13.47	100.59	-2578.64	-1010.93	5.83	-3839.09	-125.74	175.48	-3344.60	89.84	1217.89	0.00	0.00	0.00	-2441.92	123.23	1578.93	-3157.49	1.03	1569.99	-3114.09	-230.76	1735.10	-1553.98	75.70	1695.40	2037.88	1509.95	71.20	0.00	0.00	0.00	1439.68
2.41000	-3356.45	144.11	45.02	-3476.12	123.58	19.58	-1485.00	22.86	124.38	-1418.34	90.40	130.25	-2913.58	-7.43	98.86	-3003.24	-15.18	102.08	-2571.52	-1012.63	5.31	-3841.48	-125.03	178.22	-3342.46	89.85	1217.37	0.00	0.00	0.00	-2441.92	123.23	1578.93	-3177.93	-1.47	1570.14	-3109.53	-231.73	1735.07	-1553.98	75.70	1695.40	2032.73	1511.24	52.88	0.00	0.00	0.00	1440.15
2.42000	-3309.18	145.14	54.63	-3456.96	123.89	21.58	-1485.00	22.86	124.38	-1418.34	90.40	130.25	-2901.86	-8.70	99.71	-2995.51	-16.99	103.24	-2564.39	-1014.30	4.79	-3843.85	-124.33	180.98	-3340.31	89.85	1216.85	0.00	0.00	0.00	-2441.92	123.23	1578.93	-3184.50	-2.32	1568.80	-3104.95	-232.69	1735.03	-1553.98	75.70	1695.40	2033.10	1514.77	46.64	0.00	0.00	0.00	1440.26
2.43000	-3333.47	146.42	47.72	-3473.84	123.72	19.44	-1485.00	22.86	124.38	-1418.34	90.40	130.25	-2890.93	-10.04	100.37	-2988.95	-18.85	104.06	-2557.25	-1015.93	4.26	-3846.17	-123.65	183.76	-3338.15	89.84	1216.32	0.00	0.00	0.00	-2441.92	123.23	1578.93	-3180.37	-2.66	1570.52	-3100.36	-233.65	1735.00	-1553.98	75.70	1695.40	2036.41	1512.02	64.73	0.00	0.00	0.00	1440.62
2.44000	-3285.75	147.70	56.16	-3458.12	122.51	21.89	-1485.00	22.86	124.38	-1418.34	90.40	130.25	-2880.83	-11.45	100.85	-2983.46	-20.75	104.53	-2550.10	-1017.53	3.74	-3848.46	-122.97	186.56	-3335.97	89.81	1215.78	0.00	0.00	0.00	-2441.92	123.23	1578.93	-3155.68	-4.21	1568.09	-3095.76	-234.60	1734.96	-1553.98	75.70	1695.40	2031.53	1509.60	53.48	0.00	0.00	0.00	1440.04
2.45000	-3353.60	143.91	44.17	-3467.32	123.24	20.27	-1485.00	22.86	124.38	-1418.34	90.40	130.25	-2871.56	-12.90	101.14	-2978.93	-22.64	104.65	-2542.94	-1019.09	3.21	-3850.72	-122.30	189.37	-3333.77	89.76	1215.24	0.00	0.00	0.00	-2441.92	123.23	1578.93	-3147.43	-5.27	1566.47	-3091.14	-235.54	1734.92	-1553.98	75.70	1695.40	2035.70	1510.22	65.24	0.00	0.00	0.00	1439.20
2.46000	-3336.58	145.65	46.78	-3461.09	123.52	20.63	-1485.00	22.86	124.38	-1418.34	90.40	130.25	-2863.16	-14.40	101.24	-2975.23	-24.50	104.41	-2535.77	-1020.62	2.67	-3852.93	-121.64	192.19	-3331.56	89.70	1214.69	0.00	0.00	0.00	-2441.92	123.23	1578.93	-3121.79	-8.30	1564.57	-3086.52	-236.48	1734.88	-1553.98	75.70	1695.40	2032.93	1511.20	53.07	0.00	0.00	0.00	1439.78
2.47000	-3324.66	146.10	50.36	-3451.03	124.52	22.61	-1485.00	22.86	124.38	-1418.34	90.40	130.25	-2855.64	-15.92	101.14	-2972.25	-26.29	103.80	-2528.60	-1022.12	2.14	-3855.11	-120.98	195.03	-3329.33	89.62	1214.14	0.00	0.00	0.00	-2441.92	123.23	1578.93	-3162.30	-10.66	1564.18	-3081.89	-237.41	1734.84	-1553.98	75.70	1695.40	2036.12	1510.44	65.26	0.00	0.00	0.00	1440.20
2.48000	-3303.67	147.09	54.38	-3465.70	122.17	19.18	-1485.00	22.86	124.38	-1418.34	90.40	130.25	-2849.03	-17.45	100.83	-2969.88	-27.99	102.83	-2521.41	-1023.58	1.60	-3857.25	-120.34	197.89	-3327.09	89.52	1213.58	0.00	0.00	0.00	-2441.92	123.23	1578.93	-3157.31	-11.05	1563.90	-3077.24	-238.33	1734.79	-1553.98	75.70	1695.40	2033.81	1512.57	52.56	0.00	0.00	0.00	1440.36
2.49000	-3297.25	149.20	52.80	-3485.05	122.56	16.00	-1485.00	22.86	124.38	-1418.34	90.40	130.25	-2843.35	-19.00	100.32	-2968.01	-29.56	101.48	-2514.21	-1025.01	1.06	-3859.35	-119.71	200.76	-3324.83	89.42	1213.01	0.00	0.00	0.00	-2441.92	123.23	1578.93	-3161.55	-15.25	1563.26	-3072.58	-239.24	1734.74	-1553.98	75.70	1695.40	2036.10	1511.21	64.86	0.00	0.00	0.00	1438.63
2.50000	-3307.66	146.81	50.97	-3474.35	123.26	17.28	-1485.00	22.86	124.38	-1418.34	90.40	130.25	-2838.61	-20.54	99.60	-2966.51	-30.97	99.75	-2507.01	-1026.41	0.51	-3861.41	-119.09	203.64	-3322.56	89.29	1212.44	0.00	0.00	0.00	-2441.92	123.23	1578.93	-3138.22	-17.29	1560.50	-3067.91	-240.15	1734.69	-1553.98	75.70	1695.40	2038.35	1510.96	70.69	0.00	0.00	0.00	1440.06
2.51000	-3324.84	147.46	47.45	-3460.94	122.76	18.48	-1485.00	22.86	124.38	-1418.34	90.40	130.25	-2834.85	-22.06	98.65	-2965.28	-32.19	97.64	-2499.79	-1027.77	-0.03	-3863.43	-118.47	206.54	-3320.27	89.16	1211.86	0.00	0.00	0.00	-2441.92	123.23	1578.93	-3130.29	-21.06	1560.95	-3063.23	-241.04	1734.64	-1553.98	75.70	1695.40	2032.40	1510.38	53.54	0.00	0.00	0.00	1439.90
2.52000	-3332.83	146.58	45.62	-3465.36	123.70	18.18	-1485.00	22.86	124.38	-1418.34	90.40	130.25	-2832.07	-23.56	97.49	-2964.20	-33.19	95.13	-2492.57	-1029.10	-0.58	-3865.41	-117.86	209.45	-3317.96	89.00	1211.28	0.00	0.00	0.00	-2441.92	123.23	1578.93	-3116.44	-21.30	1560.98	-3058.54	-241.93	1734.59	-1553.98	75.70	1695.40	2031.50	1512.17	47.41	0.00	0.00	0.00	1439.61
2.53000	-3320.40	148.16	49.45	-3458.45	122.84	19.15	-1485.00	22.86	124.38	-1418.34	90.40	130.25	-2830.31	-25.01	96.11	-2963.16	-33.93	92.22	-2485.33	-1030.40	-1.13	-3867.34	-117.27	212.37	-3315.63	88.83	1210.69	0.00	0.00	0.00	-2441.92	123.23	1578.93	-3085.08	-22.11	1557.79	-3053.83	-242.82	1734.54	-1553.98	75.70	1695.40	2031.95	1513.45	47.17	0.00	0.00	0.00	1440.10
2.54000	-3392.58	145.95	35.37	-3450.32	123.50	19.13	-1485.00	22.86	124.38	-1418.34	90.40	130.25	-2829.58	-26.42	94.49	-2962.04	-34.39	88.91	-2478.09	-1031.67	-1.69	-3869.24	-116.68	215.30	-3313.29	88.65	1210.09	0.00	0.00	0.00	-2441.92	123.23	1578.93	-3081.69	-23.01	1557.43	-3049.12	-243.69	1734.48	-1553.98	75.70	1695.40	2036.47	1511.23	65.30	0.00	0.00	0.00	1439.31
2.55000	-3362.12	148.13	38.99	-3463.90	123.24	15.99	-1485.00	22.86	124.38	-1418.34	90.40	130.25	-2829.90	-27.77	92.63	-2960.72	-34.54	85.19	-2470.84	-1032.90	-2.25	-3871.09	-116.10	218.25	-3310.94	88.46	1209.49	0.00	0.00	0.00	-2441.92	123.23	1578.93	-3068.17	-24.81	1555.91	-3044.39	-244.56	1734.42	-1553.98	75.70	1695.40	2032.51	1510.60	53.02	0.00	0.00	0.00	1439.72
2.56000	-3336.14	147.90	42.01	-3448.19	123.61	18.41	-1485.00	22.86	124.38	-1418.34	90.40	130.25	-2831.30	-29.06	90.54	-2947.15	-35.35	80.35	-2463.58	-1034.10	-2.80	-3872.91	-115.53	221.21	-3308.56	88.24	1208.89	0.00	0.00	0.00	-2441.92	123.23	1578.93	-3054.12	-27.89	1554.14	-3039.65	-245.42	1734.36	-1553.98	75.70	1695.40	2035.32	1510.54	65.03	0.00	0.00	0.00	1439.30
2.57000	-3358.55	147.06	37.39	-3472.81	121.10	13.62	-1485.00	22.86	124.38	-1418.34	90.40	130.25	-2833.80	-30.25	88.20	-2951.38	-37.31	77.30	-2456.32	-1035.27	-3.37	-3874.67	-114.97	224.18	-3306.17	88.02	1208.27	0.00	0.00	0.00	-2441.92	123.23	1578.93	-3060.08	-30.20	1554.14	-3034.90	-246.27	1734.30	-1553.98	75.70	1695.40	2038.37	1511.47	70.68	0.00	0.00	0.00	1440.11
2.58000	-3370.79	148.05	34.75	-3465.44	123.38	12.77	-1485.00	22.86	124.38	-1418.34	90.40	130.25	-2837.42	-31.36	85.62	-2929.10	-33.37	76.29	-2449.04	-1036.41	-3.93	-3876.40	-114.41	227.15	-3303.76	87.78	1207.66	0.00	0.00	0.00	-2441.92	123.23	1578.93	-3079.63	-33.49	1554.17	-3030.14	-247.11	1734.23	-1553.98	75.70	1695.40	2038.88	1511.54	70.65	0.00	0.00	0.00	1440.26
2.59000	-3405.95	148.57	27.46	-3453.78	122.44	13.82	-1485.00	22.86	124.38	-1418.34	90.40	130.25	-2842.18	-32.36	82.78	-2910.80	-33.02	77.92	-2441.76	-1037.51	-4.50	-3878.08	-113.87	230.14	-3301.34	87.53	1207.03	0.00	0.00	0.00	-2441.92	123.23	1578.93	-3066.97	-34.99	1553.65	-3025.36	-247.95	1734.17	-1553.98	75.70	1695.40	2038.59	1510.73	70.76	0.00	0.00	0.00	1439.19
2.60000	-3387.28	148.66	29.72	-3452.34	123.95	13.58	-1485.00	22.86	124.38	-1418.34	90.40	130.25	-2848.10	-33.25	79.68	-2930.40	-33.14	70.24	-2434.46	-1038.58	-5.07	-3879.72	-113.33	233.14	-3298.89	87.26	1206.41	0.00	0.00	0.00	-2441.92	123.23	1578.93	-3078.89	-38.91	1551.30	-3020.58	-248.77	1734.10	-1553.98	75.70	1695.40	2038.10	1511.03	70.65	0.00	0.00	0.00	1439.88
2.61000	-3416.33	151.69	24.69	-3446.87	124.10	12.85	-1485.00	22.86	124.38	-1418.34	90.40	130.25	-2855.21	-34.02	76.32	-2955.77	-34.15	62.58	-2427.16	-1039.62	-5.64	-3881.31	-112.81	236.15	-3296.43	86.98	1205.77	0.00	0.00	0.00	-2441.92	123.23	1578.93	-3045.34	-40.80	1552.00	-3015.78	-249.59	1734.03	-1553.98	75.70	1695.40	2034.36	1514.12	52.30	0.00	0.00	0.00	1439.71
2.62000	-3402.46	150.37	25.60	-3458.96	123.69	9.51	-1485.00	22.86	124.38	-1418.34	90.40	130.25	-2871.59	-35.78	68.77	-2978.89	-33.45	55.61	-2419.86	-1040.63	-6.21	-3882.86	-112.29	239.17	-3293.95	86.69	1205.13	0.00	0.00	0.00	-2441.92	123.23	1578.93	-3048.23	-44.13	1552.11	-3010.97	-250.40	1733.96	-1553.98	75.70	1695.40	2032.12	1513.56	46.97	0.00	0.00	0.00	1440.32
2.63000	-3429.87	151.29	19.22	-3446.90	125.49	10.08	-1485.00	22.86	124.38	-1418.34	90.40	130.25	-2916.86	-38.43	57.93	-2987.28	-34.39	52.19	-2412.54	-1041.61	-6.79	-3884.36	-111.78	242.19	-3291.46	86.38	1204.49	0.00	0.00	0.00	-2441.92	123.23	1578.93	-3057.57	-46.41	1551.18	-3006.15	-251.20	1733.89	-1553.98	75.70	1695.40	2032.25	1513.36	46.83	0.00	0.00	0.00	1439.79
2.64000	-3401.31	151.47	23.17	-3439.41	125.26	9.93	-1485.00	22.86	124.38	-1418.34	90.40	130.25	-2873.43	-38.81	62.98	-2970.36	-35.42	52.49	-2405.21	-1042.55	-7.37	-3885.81	-111.27	245.22	-3288.95	86.06	1203.84	0.00	0.00	0.00	-2441.92	123.23	1578.93	-3050.00	-47.98	1553.63	-3001.31	-251.99	1733.81	-1553.98	75.70	1695.40	2032.48	1513.88	46.65	0.00	0.00	0.00	1439.55
2.65000	-3400.95	152.89	21.38	-3445.30	125.47	6.23	-1485.00	22.86	124.38	-1418.34	90.40	130.25	-2890.85	-37.42	57.59	-2973.92	-34.68	50.46	-2397.88	-1043.47	-7.95	-3887.22	-110.78	248.26	-3286.41	85.72	1203.19	0.00	0.00	0.00	-2441.92	123.23	1578.93	-3004.73	-47.95	1552.43	-2996.47	-252.77	1733.73	-1553.98	75.70	1695.40	2032.70	1514.50	46.34	0.00	0.00	0.00	1440.01
2.66000	-3406.59	152.71	19.20	-3424.58	127.18	8.23	-1485.00	22.86	124.38	-1418.34	90.40	130.25	-2924.96	-37.60	52.66	-2979.35	-34.98	50.20	-2390.54	-1044.35	-8.53	-3888.58	-110.30	251.31	-3283.86	85.38	1202.53	0.00	0.00	0.00	-2441.92	123.23	1578.93	-3007.74	-51.46	1553.34	-2991.61	-253.55	1733.66	-1553.98	75.70	1695.40	2036.59	1511.72	64.97	0.00	0.00	0.00	1438.09
2.67000	-3407.15	155.51	16.66	-3427.82	127.71	6.72	-1485.00	22.86	124.38	-1418.34	90.40	130.25	-2907.46	-38.40	56.27	-2991.38	-36.48	46.71	-2383.20	-1045.20	-9.12	-3889.89	-109.82	254.37	-3281.30	85.02	1201.87	0.00	0.00	0.00	-2441.92	123.23	1578.93	-2995.48	-53.64	1552.08	-2986.74	-254.31	1733.58	-1553.98	75.70	1695.40	2038.44	1511.80	70.45	0.00	0.00	0.00	1438.17
2.68000	-3394.19	155.48	17.34	-3416.27	127.90	6.58	-1485.00	22.86	124.38	-1418.34	90.40	130.25	-2906.44	-36.52	56.07	-2979.47	-36.25	48.67	-2375.84	-1046.02	-9.70	-3891.16	-109.35	257.43	-3278.71	84.64	1201.21	0.00	0.00	0.00	-2441.92	123.23	1578.93	-3011.23	-54.99	1554.29	-2981.85	-255.07	1733.49	-1553.98	75.70	1695.40	2038.10	1511.94	70.21	0.00	0.00	0.00	1439.06
2.69000	-3402.59	155.23	13.55	-3405.31	129.22	6.95	-1485.00	22.86	124.38	-1418.34	90.40	130.25	-2886.34	-36.72	57.96	-2956.50	-34.65	51.45	-2368.48	-1046.81	-10.29	-3892.37	-108.89	260.50	-3276.11	84.26	1200.53	0.00	0.00	0.00	-2441.92	123.23	1578.93	-3000.45	-60.19	1554.56	-2976.96	-255.82	1733.41	-1553.98	75.70	1695.40	2033.58	1512.68	52.56	0.00	0.00	0.00	1440.46
2.70000	-3371.39	155.78	17.11	-3405.21	130.92	6.26	-1485.00	22.86	124.38	-1418.34	90.40	130.25	-2874.70	-38.12	59.90	-2986.04	-36.62	46.24	-2361.11	-1047.57	-10.88	-3893.54	-108.44	263.57	-3273.48	83.86	1199.86	0.00	0.00	0.00	-2441.92	123.23	1578.93	-3012.84	-62.11	1557.30	-2972.05	-256.55	1733.32	-1553.98	75.70	1695.40	2033.70	1515.73	46.09	0.00	0.00	0.00	1439.71
2.71000	-3396.17	157.56	11.26	-3415.54	131.63	4.97	-1485.00	22.86	124.38	-1418.34	90.40	130.25	-2884.26	-37.32	58.54	-2983.44	-33.65	46.50	-2353.73	-1048.30	-11.48	-3894.66	-108.00	266.65	-3270.84	83.45	1199.18	0.00	0.00	0.00	-2441.92	123.23	1578.93	-3002.99	-62.89	1558.65	-2967.13	-257.28	1733.24	-1553.98	75.70	1695.40	2031.94	1513.01	46.89	0.00	0.00	0.00	1438.64
2.72000	-3379.60	159.37	11.60	-3409.13	131.64	5.72	-1485.00	22.86	124.38	-1418.34	90.40	130.25	-2874.91	-37.76	59.97	-2949.06	-35.51	50.71	-2346.35	-1048.99	-12.07	-3895.72	-107.56	269.73	-3268.18	83.03	1198.49	0.00	0.00	0.00	-2441.92	123.23	1578.93	-2990.45	-64.71	1559.26	-2962.20	-258.00	1733.15	-1553.98	75.70	1695.40	2031.21	1512.17	47.12	0.00	0.00	0.00	1439.84
2.73000	-3379.25	158.75	8.70	-3381.61	131.63	10.94	-1485.00	22.86	124.38	-1418.34	90.40	130.25	-2905.23	-38.28	52.32	-2989.28	-35.56	43.81	-2338.96	-1049.66	-12.67	-3896.74	-107.14	272.82	-3265.50	82.59	1197.80	0.00	0.00	0.00	-2441.92	123.23	1578.93	-2989.31	-66.27	1561.05	-2957.25	-258.71	1733.05	-1553.98	75.70	1695.40	2036.67	1511.49	64.95	0.00	0.00	0.00	1438.93
2.74000	-3374.48	159.26	6.43	-3382.92	133.00	11.30	-1485.00	22.86	124.38	-1418.34	90.40	130.25	-2886.50	-39.13	54.79	-2978.07	-35.72	44.67	-2331.56	-1050.30	-13.27	-3897.71	-106.72	275.91	-3262.80	82.14	1197.11	0.00	0.00	0.00	-2441.92	123.23	1578.93	-2987.26	-66.65	1562.54	-2952.29	-259.41	1732.96	-1553.98	75.70	1695.40	2037.77	1511.30	70.51	0.00	0.00	0.00	1438.68
2.75000	-3373.15	160.12	2.98	-3357.01	133.79	16.13	-1485.00	22.86	124.38	-1418.34	90.40	130.25	-2827.44	-36.27	66.83	-3003.27	-36.16	41.50	-2324.15	-1050.91	-13.87	-3898.62	-106.31	279.01	-3260.09	81.68	1196.41	0.00	0.00	0.00	-2441.92	123.23	1578.93	-2962.83	-68.22	1563.00	-2947.32	-260.11	1732.87	-1553.98	75.70	1695.40	2037.65	1511.32	70.39	0.00	0.00	0.00	1439.84
2.76000	-3369.76	159.81	0.49	-3355.84	132.98	17.46	-1485.00	22.86	124.38	-1418.34	90.40	130.25	-2861.93	-36.30	60.44	-2964.09	-35.16	46.15	-2316.74	-1051.48	-14.47	-3899.48	-105.90	282.11	-3257.35	81.21	1195.71	0.00	0.00	0.00	-2441.92	123.23	1578.93	-2950.79	-71.05	1565.25	-2942.34	-260.79	1732.77	-1553.98	75.70	1695.40	2038.86	1511.68	70.51	0.00	0.00	0.00	1438.96
2.77000	-3369.25	160.56	-3.67	-3357.72	132.86	18.70	-1485.00	22.86	124.38	-1418.34	90.40	130.25	-2884.97	-35.93	56.44	-2952.71	-36.02	47.70	-2309.32	-1052.03	-15.08	-3900.29	-105.51	285.21	-3254.60	80.73	1195.01	0.00	0.00	0.00	-2441.92	123.23	1578.93	-2947.01	-73.18	1567.60	-2937.35	-261.46	1732.67	-1553.98	75.70	1695.40	2039.02	1511.38	70.72	0.00	0.00	0.00	1438.52
2.78000	-3328.54	161.17	0.67	-3369.23	133.86	19.28	-1485.00	22.86	124.38	-1418.34	90.40	130.25	-2844.89	-39.26	62.36	-2999.19	-37.39	40.72	-2301.90	-1052.55	-15.68	-3901.04	-105.12	288.32	-3251.82	80.23	1194.30	0.00	0.00	0.00	-2441.92	123.23	1578.93	-2967.28	-78.20	1568.90	-2932.34	-262.12	1732.57	-1553.98	75.70	1695.40	2037.59	1510.61	70.63	0.00	0.00	0.00	1439.76
2.79000	-3290.59	162.71	10.07	-3371.87	134.51	23.55	-1485.00	22.86	124.38	-1418.34	90.40	130.25	-2839.31	-37.17	63.63	-3000.39	-36.19	38.47	-2294.47	-1053.03	-16.29	-3901.75	-104.74	291.42	-3249.03	79.73	1193.59	0.00	0.00	0.00	-2441.92	123.23	1578.93	-2917.57	-77.14	1568.53	-2927.32	-262.78	1732.47	-1553.98	75.70	1695.40	2038.06	1511.17	70.52	0.00	0.00	0.00	1439.57
2.80000	-3327.09	161.34	8.58	-3369.36	133.52	27.86	-1485.00	22.86	124.38	-1418.34	90.40	130.25	-2900.35	-38.54	53.19	-2968.46	-34.75	44.50	-2287.03	-1053.49	-16.90	-3902.40	-104.37	294.53	-3246.21	79.21	1192.87	0.00	0.00	0.00	-2441.92	123.23	1578.93	-2926.14	-78.82	1569.08	-2922.28	-263.42	1732.37	-1553.98	75.70	1695.40	2038.56	1511.74	70.44	0.00	0.00	0.00	1439.49
2.81000	-3322.88	161.38	12.40	-3372.74	132.61	29.59	-1485.00	22.86	124.38	-1418.34	90.40	130.25	-2868.87	-38.86	58.68	-2982.95	-34.49	42.46	-2279.58	-1053.92	-17.51	-3902.99	-104.01	297.64	-3243.38	78.68	1192.15	0.00	0.00	0.00	-2441.92	123.23	1578.93	-2938.36	-83.14	1570.52	-2917.24	-264.05	1732.26	-1553.98	75.70	1695.40	2033.83	1512.88	52.70	0.00	0.00	0.00	1439.15
2.82000	-3339.89	158.81	12.25	-3356.05	132.10	34.05	-1485.00	22.86	124.38	-1418.34	90.40	130.25	-2852.37	-37.36	61.01	-2971.89	-36.28	43.55	-2272.13	-1054.32	-18.13	-3903.53	-103.66	300.75	-3240.52	78.14	1191.43	0.00	0.00	0.00	-2441.92	123.23	1578.93	-2937.27	-82.57	1570.25	-2912.18	-264.67	1732.15	-1553.98	75.70	1695.40	2032.16	1513.00	46.94	0.00	0.00	0.00	1440.11
2.83000	-3304.48	156.42	18.26	-3339.67	131.12	37.38	-1485.00	22.86	124.38	-1418.34	90.40	130.25	-2835.34	-37.45	64.20	-2973.63	-36.16	43.41	-2264.68	-1054.69	-18.74	-3904.01	-103.31	303.86	-3237.65	77.59	1190.70	0.00	0.00	0.00	-2441.92	123.23	1578.93	-2937.27	-82.09	1571.97	-2907.11	-265.29	1732.05	-1553.98	75.70	1695.40	2036.71	1510.86	65.22	0.00	0.00	0.00	1440.41
2.84000	-3285.41	155.43	21.38	-3326.86	129.71	38.86	-1485.00	22.86	124.38	-1418.34	90.40	130.25	-2848.31	-38.65	61.85	-2959.10	-36.18	45.33	-2257.21	-1055.03	-19.36	-3904.44	-102.97	306.97	-3234.75	77.03	1189.97	0.00	0.00	0.00	-2441.92	123.23	1578.93	-2921.78	-84.77	1573.59	-2902.02	-265.89	1731.94	-1553.98	75.70	1695.40	2033.62	1512.36	52.81	0.00	0.00	0.00	1439.85
2.85000	-3284.54	155.28	20.17	-3302.42	129.59	41.80	-1485.00	22.86	124.38	-1418.34	90.40	130.25	-2916.26	-39.88	49.71	-2991.93	-35.20	39.95	-2249.74	-1055.34	-19.98	-3904.81	-102.64	310.08	-3231.84	76.45	1189.24	0.00	0.00	0.00	-2441.92	123.23	1578.93	-2934.85	-86.66	1573.96	-2896.92	-266.48	1731.82	-1553.98	75.70	1695.40	2031.98	1513.02	47.11	0.00	0.00	0.00	1440.16
2.86000	-3252.67	154.75	24.75	-3283.81	129.71	42.52	-1485.00	22.86	124.38	-1418.34	90.40	130.25	-2936.65	-38.99	46.43	-2953.51	-35.81	45.35	-2242.27	-1055.62	-20.60	-3905.12	-102.31	313.20	-3228.90	75.87	1188.50	0.00	0.00	0.00	-2441.92	123.23	1578.93	-2907.07	-85.80	1573.92	-2891.81	-267.06	1731.71	-1553.98	75.70	1695.40	2037.51	1512.25	64.96	0.00	0.00	0.00	1439.63
2.87000	-3241.95	153.15	24.10	-3276.13	128.71	41.55	-1485.00	22.86	124.38	-1418.34	90.40	130.25	-2891.40	-35.26	55.33	-2978.21	-32.67	42.51	-2234.79	-1055.87	-21.22	-3905.38	-101.99	316.30	-3225.95	75.27	1187.76	0.00	0.00	0.00	-2441.92	123.23	1578.93	-2902.84	-88.21	1574.55	-2886.69	-267.63	1731.59	-1553.98	75.70	1695.40	2038.18	1510.39	70.92	0.00	0.00	0.00	1439.00
2.88000	-3210.86	154.88	25.81	-3251.12	128.62	42.39	-1485.00	22.86	124.38	-1418.34	90.40	130.25	-2843.88	-32.55	64.55	-2988.40	-33.80	41.27	-2227.30	-1056.10	-21.84	-3905.58	-101.68	319.41	-3222.97	74.67	1187.02	0.00	0.00	0.00	-2441.92	123.23	1578.93	-2910.73	-87.59	1575.26	-2881.55	-268.19	1731.48	-1553.98	75.70	1695.40	2038.14	1511.23	70.57	0.00	0.00	0.00	1438.55
2.89000	-3199.61	152.96	23.61	-3233.84	127.98	41.42	-1485.00	22.86	124.38	-1418.34	90.40	130.25	-2857.41	-34.70	62.28	-2994.17	-35.03	39.17	-2219.81	-1056.30	-22.47	-3905.72	-101.38	322.52	-3219.97	74.05	1186.27	0.00	0.00	0.00	-2441.92	123.23	1578.93	-2894.38	-88.62	1575.52	-2876.40	-268.74	1731.36	-1553.98	75.70	1695.40	2033.13	1512.09	52.94	0.00	0.00	0.00	1438.97
2.90000	-3170.27	152.22	26.89	-3206.21	128.91	41.42	-1485.00	22.86	124.38	-1418.34	90.40	130.25	-2889.99	-37.64	56.29	-2977.15	-35.14	41.54	-2212.31	-1056.46	-23.09	-3905.80	-101.09	325.62	-3216.95	73.43	1185.52	0.00	0.00	0.00	-2441.92	123.23	1578.93	-2918.91	-91.08	1578.64	-2871.23	-269.28	1731.24	-1553.98	75.70	1695.40	2036.74	1511.79	64.93	0.00	0.00	0.00	1439.76
2.91000	-3166.34	153.03	23.43	-3182.31	128.47	40.05	-1485.00	22.86	124.38	-1418.34	90.40	130.25	-2907.35	-38.43	53.91	-2996.78	-34.32	39.58	-2204.81	-1056.60	-23.72	-3905.82	-100.80	328.72	-3213.91	72.79	1184.77	0.00	0.00	0.00	-2441.92	123.23	1578.93	-2888.47	-89.18	1578.65	-2866.06	-269.81	1731.12	-1553.98	75.70	1695.40	2038.16	1511.23	70.65	0.00	0.00	0.00	1439.59
2.92000	-3140.69	152.21	23.87	-3161.22	129.20	39.06	-1485.00	22.86	124.38	-1418.34	90.40	130.25	-2893.56	-35.43	58.00	-2978.76	-33.28	41.41	-2197.30	-1056.72	-24.35	-3905.79	-100.52	331.82	-3210.85	72.15	1184.01	0.00	0.00	0.00	-2441.92	123.23	1578.93	-2893.89	-90.72	1578.76	-2860.87	-270.33	1730.99	-1553.98	75.70	1695.40	2037.76	1510.94	70.67	0.00	0.00	0.00	1440.23
2.93000	-3127.67	151.35	22.64	-3139.48	128.21	37.85	-1485.00	22.86	124.38	-1418.34	90.40	130.25	-2867.70	-32.61	64.03	-2994.84	-32.69	39.59	-2189.79	-1056.80	-24.98	-3905.69	-100.25	334.91	-3207.77	71.49	1183.25	0.00	0.00	0.00	-2441.92	123.23	1578.93	-2861.17	-90.21	1578.04	-2855.66	-270.84	1730.87	-1553.98	75.70	1695.40	2033.33	1512.02	52.80	0.00	0.00	0.00	1439.71
2.94000	-3063.12	151.32	29.78	-3116.26	128.87	36.45	-1485.00	22.86	124.38	-1418.34	90.40	130.25	-2850.60	-31.21	67.57	-2983.03	-31.46	42.53	-2182.27	-1056.85	-25.61	-3905.53	-99.98	338.00	-3204.67	70.82	1182.49	0.00	0.00	0.00	-2441.92	123.23	1578.93	-2865.82	-91.08	1577.65	-2850.45	-271.33	1730.74	-1553.98	75.70	1695.40	2032.00	1512.83	47.06	0.00	0.00	0.00	1439.22
2.95000	-3071.96	152.34	24.36	-3101.82	128.45	34.38	-1485.00	22.86	124.38	-1418.34	90.40	130.25	-2833.73	-31.17	71.50	-2975.83	-31.10	44.84	-2174.74	-1056.88	-26.24	-3905.31	-99.73	341.09	-3201.54	70.15	1181.73	0.00	0.00	0.00	-2441.92	123.23	1578.93	-2875.87	-93.30	1577.99	-2845.22	-271.82	1730.61	-1553.98	75.70	1695.40	2036.03	1511.41	64.94	0.00	0.00	0.00	1440.19
2.96000	-3053.70	152.67	24.46	-3079.77	129.95	32.99	-1485.00	22.86	124.38	-1418.34	90.40	130.25	-2843.62	-30.60	69.46	-2978.61	-33.68	43.98	-2167.21	-1056.88	-26.87	-3905.03	-99.47	344.17	-3198.40	69.47	1180.97	0.00	0.00	0.00	-2441.92	123.23	1578.93	-2880.72	-95.21	1580.27	-2839.97	-272.29	1730.48	-1553.98	75.70	1695.40	2037.93	1510.86	70.82	0.00	0.00	0.00	1439.32
2.97000	-3026.33	152.27	24.94	-3062.37	129.53	30.70	-1485.00	22.86	124.38	-1418.34	90.40	130.25	-2818.85	-27.42	76.69	-3001.37	-30.27	41.08	-2159.68	-1056.86	-27.51	-3904.69	-99.23	347.25	-3195.23	68.77	1180.20	0.00	0.00	0.00	-2441.92	123.23	1578.93	-2842.21	-92.83	1579.10	-2834.71	-272.75	1730.35	-1553.98	75.70	1695.40	2037.85	1510.53	70.85	0.00	0.00	0.00	1439.15
2.98000	-3029.69	152.44	21.47	-3031.97	130.99	31.00	-1485.00	22.86	124.38	-1418.34	90.40	130.25	-2826.84	-28.29	75.25	-2981.67	-28.93	45.12	-2152.14	-1056.80	-28.14	-3904.28	-99.00	350.32	-3192.04	68.07	1179.43	0.00	0.00	0.00	-2441.92	123.23	1578.93	-2854.16	-94.58	1580.56	-2829.44	-273.20	1730.21	-1553.98	75.70	1695.40	2037.62	1510.29	70.96	0.00	0.00	0.00	1439.35
2.99000	-2987.98	151.56	26.82	-3010.40	131.64	29.35	-1485.00	22.86	124.38	-1418.34	90.40	130.25	-2823.70	-27.36	76.72	-3007.97	-30.25	40.92	-2144.60	-1056.72	-28.78	-3903.81	-98.77	353.38	-3188.83	67.36	1178.65	0.00	0.00	0.00	-2441.92	123.23	1578.93	-2816.77	-93.80	1579.55	-2824.16	-273.64	1730.08	-1553.98	75.70	1695.40	2038.09	1511.62	70.42	0.00	0.00	0.00	1439.55
3.00000	-2948.77	151.52	32.23	-3006.55	131.17	26.41	-1485.00	22.86	124.38	-1418.34	90.40	130.25	-2821.76	-26.61	77.41	-3007.77	-29.70	41.18	-2137.05	-1056.61	-29.42	-3903.28	-98.54	356.44	-3185.59	66.63	1177.88	0.00	0.00	0.00	-2441.92	123.23	1578.93	-2821.28	-95.07	1578.72	-2818.86	-274.07	1729.94	-1553.98	75.70	1695.40	2037.52	1510.38	70.80	0.00	0.00	0.00	1439.48
3.01000	-2930.21	147.75	32.90	-2972.61	132.10	27.58	-1485.00	22.86	124.38	-1418.34	90.40	130.25	-2821.82	-26.21	77.18	-2991.60	-28.13	43.23	-2129.50	-1056.47	-30.05	-3902.68	-98.33	359.49	-3182.34	65.90	1177.10	0.00	0.00	0.00	-2441.92	123.23	1578.93	-2823.71	-97.79	1580.10	-2813.55	-274.49	1729.80	-1553.98	75.70	1695.40	2034.80	1514.59	51.81	0.00	0.00	0.00	1439.25
3.02000	-2891.01	148.81	39.45	-2954.69	130.90	27.07	-1485.00	22.86	124.38	-1418.34	90.40	130.25	-2824.67	-26.31	75.91	-3001.20	-28.67	40.44	-2121.94	-1056.31	-30.69	-3902.02	-98.12	362.53	-3179.06	65.16	1176.32	0.00	0.00	0.00	-2441.92	123.23	1578.93	-2818.60	-94.95	1581.13	-2808.22	-274.89	1729.66	-1553.98	75.70	1695.40	2037.40	1512.36	64.66	0.00	0.00	0.00	1439.57
3.03000	-2862.28	146.40	43.18	-2911.77	130.42	31.03	-1485.00	22.86	124.38	-1418.34	90.40	130.25	-2831.11	-27.11	73.44	-2985.88	-30.20	42.35	-2114.38	-1056.12	-31.33	-3901.30	-97.92	365.57	-3175.76	64.42	1175.54	0.00	0.00	0.00	-2441.92	123.23	1578.93	-2788.05	-96.33	1580.41	-2802.88	-275.29	1729.52	-1553.98	75.70	1695.40	2031.81	1510.23	53.31	0.00	0.00	0.00	1438.99
3.04000	-2793.80	144.14	54.80	-2894.82	130.12	30.59	-1485.00	22.86	124.38	-1418.34	90.40	130.25	-2841.92	-28.76	69.65	-2992.65	-31.07	38.77	-2106.81	-1055.90	-31.98	-3900.50	-97.73	368.60	-3172.43	63.66	1174.76	0.00	0.00	0.00	-2441.92	123.23	1578.93	-2774.28	-96.48	1580.04	-2797.53	-275.67	1729.38	-1553.98	75.70	1695.40	2036.12	1510.87	65.14	0.00	0.00	0.00	1439.44
3.05000	-2755.09	142.84	59.83	-2884.02	128.61	30.57	-1485.00	22.86	124.38	-1418.34	90.40	130.25	-2853.75	-29.61	66.32	-3036.14	-33.09	32.10	-2099.24	-1055.66	-32.62	-3899.65	-97.54	371.62	-3169.09	62.90	1173.97	0.00	0.00	0.00	-2441.92	123.23	1578.93	-2784.40	-95.62	1581.18	-2792.16	-276.04	1729.23	-1553.98	75.70	1695.40	2035.47	1515.91	51.70	0.00	0.00	0.00	1439.10
3.06000	-2716.12	141.57	64.96	-2851.97	128.25	34.08	-1485.00	22.86	124.38	-1418.34	90.40	130.25	-2833.49	-30.01	67.70	-2993.06	-34.37	36.84	-2091.67	-1055.39	-33.26	-3898.72	-97.36	374.63	-3165.72	62.12	1173.19	0.00	0.00	0.00	-2441.92	123.23	1578.93	-2782.24	-95.29	1581.47	-2786.78	-276.39	1729.09	-1553.98	75.70	1695.40	2036.50	1511.93	64.68	0.00	0.00	0.00	1439.72
3.07000	-2676.98	140.33	70.18	-2822.36	125.13	38.86	-1485.00	22.86	124.38	-1418.34	90.40	130.25	-2898.23	-36.24	54.62	-2974.33	-33.52	39.28	-2084.09	-1055.09	-33.91	-3897.73	-97.18	377.63	-3162.32	61.34	1172.40	0.00	0.00	0.00	-2441.92	123.23	1578.93	-2753.28	-94.96	1580.83	-2781.39	-276.74	1728.94	-1553.98	75.70	1695.40	2032.66	1511.49	53.13	0.00	0.00	0.00	1440.63
3.08000	-2637.80	139.12	75.45	-2778.18	124.28	47.38	-1485.00	22.86	124.38	-1418.34	90.40	130.25	-2886.12	-37.04	52.22	-2990.66	-36.23	36.65	-2076.51	-1054.77	-34.55	-3896.67	-97.02	380.63	-3158.91	60.55	1171.61	0.00	0.00	0.00	-2441.92	123.23	1578.93	-2753.69	-96.39	1580.45	-2775.98	-277.07	1728.79	-1553.98	75.70	1695.40	2036.11	1511.13	65.08	0.00	0.00	0.00	1439.40
3.09000	-2598.67	137.93	80.76	-2748.66	122.87	52.28	-1485.00	22.86	124.38	-1418.34	90.40	130.25	-2849.70	-36.96	57.00	-2975.16	-36.52	37.91	-2068.92	-1054.42	-35.20	-3895.55	-96.86	383.61	-3155.47	59.75	1170.81	0.00	0.00	0.00	-2441.92	123.23	1578.93	-2786.32	-98.53	1581.38	-2770.55	-277.39	1728.64	-1553.98	75.70	1695.40	2032.91	1511.65	52.74	0.00	0.00	0.00	1438.57
3.10000	-2559.70	136.78	86.08	-2715.85	120.79	58.47	-1485.00	22.86	124.38	-1418.34	90.40	130.25	-2823.77	-36.94	62.46	-2958.82	-36.60	39.88	-2061.33	-1054.04	-35.84	-3894.35	-96.70	386.58	-3152.01	58.95	1170.02	0.00	0.00	0.00	-2441.92	123.23	1578.93	-2777.83	-95.46	1580.19	-2765.12	-277.70	1728.48	-1553.98	75.70	1695.40	2031.38	1512.30	46.98	0.00	0.00	0.00	1439.37
3.11000	-2521.00	135.66	91.39	-2703.81	118.49	61.63	-1485.00	22.86	124.38	-1418.34	90.40	130.25	-2867.17	-40.42	54.56	-2979.83	-38.77	35.97	-2053.74	-1053.64	-36.49	-3893.09	-96.56	389.54	-3148.52	58.14	1169.23	0.00	0.00	0.00	-2441.92	123.23	1578.93	-2762.75	-93.95	1579.79	-2759.66	-278.00	1728.33	-1553.98	75.70	1695.40	2035.86	1511.26	64.82	0.00	0.00	0.00	1439.71
3.12000	-2482.67	134.57	96.67	-2640.44	117.43	72.56	-1485.00	22.86	124.38	-1418.34	90.40	130.25	-2862.65	-41.51	55.24	-3000.16	-36.96	32.20	-2046.14	-1053.21	-37.14	-3891.75	-96.41	392.49	-3145.01	57.32	1168.43	0.00	0.00	0.00	-2441.92	123.23	1578.93	-2734.45	-92.09	1578.47	-2754.20	-278.28	1728.17	-1553.98	75.70	1695.40	2037.81	1510.60	70.76	0.00	0.00	0.00	1439.72
3.13000	-2444.83	133.51	101.89	-2603.45	116.71	81.90	-1485.00	22.86	124.38	-1418.34	90.40	130.25	-2882.75	-42.93	51.09	-2992.19	-37.38	33.81	-2038.54	-1052.76	-37.79	-3890.35	-96.28	395.43	-3141.48	56.49	1167.63	0.00	0.00	0.00	-2441.92	123.23	1578.93	-2715.47	-92.74	1577.44	-2748.72	-278.56	1728.02	-1553.98	75.70	1695.40	2037.76	1510.39	71.02	0.00	0.00	0.00	1440.72
3.14000	-2407.57	132.48	107.03	-2582.04	114.88	86.35	-1485.00	22.86	124.38	-1418.34	90.40	130.25	-2885.97	-42.58	49.48	-2976.32	-37.88	35.54	-2030.94	-1052.28	-38.44	-3888.88	-96.15	398.36	-3137.92	55.65	1166.83	0.00	0.00	0.00	-2441.92	123.23	1578.93	-2725.93	-92.79	1578.30	-2743.22	-278.82	1727.86	-1553.98	75.70	1695.40	2038.07	1510.81	70.76	0.00	0.00	0.00	1440.43
3.15000	-2371.02	131.49	112.07	-2547.84	113.26	92.89	-1485.00	22.86	124.38	-1418.34	90.40	130.25	-2851.39	-41.48	56.15	-2980.43	-38.10	33.40	-2023.33	-1051.78	-39.09	-3887.33	-96.03	401.28	-3134.34	54.81	1166.03	0.00	0.00	0.00	-2441.92	123.23	1578.93	-2720.77	-91.26	1577.32	-2737.72	-279.06	1727.70	-1553.98	75.70	1695.40	2037.99	1510.63	70.92	0.00	0.00	0.00	1440.87
3.16000	-2335.26	130.52	116.98	-2518.00	111.75	98.32	-1485.00	22.86	124.38	-1418.34	90.40	130.25	-2887.59	-42.26	46.39	-3008.69	-39.93	28.59	-2015.72	-1051.25	-39.74	-3885.72	-95.92	404.18	-3130.74	53.96	1165.23	0.00	0.00	0.00	-2441.92	123.23	1578.93	-2738.21	-92.63	1577.27	-2732.19	-279.30	1727.53	-1553.98	75.70	1695.40	2037.95	1510.19	71.01	0.00	0.00	0.00	1440.12
3.17000	-2300.42	129.59	121.74	-2492.24	110.35	102.72	-1485.00	22.86	124.38	-1418.34	90.40	130.25	-2918.49	-42.27	40.33	-3000.24	-38.52	30.16	-2008.11	-1050.70	-40.39	-3884.03	-95.81	407.07	-3127.11	53.10	1164.43	0.00	0.00	0.00	-2441.92	123.23	1578.93	-2736.57	-93.63	1577.64	-2726.66	-279.52	1727.37	-1553.98	75.70	1695.40	2037.72	1510.39	70.83	0.00	0.00	0.00	1439.04
3.18000	-2266.59	128.69	126.32	-2470.27	109.06	106.13	-1485.00	22.86	124.38	-1418.34	90.40	130.25	-2922.43	-42.58	40.40	-2993.72	-37.78	28.81	-2000.49	-1050.12	-41.04	-3882.27	-95.71	409.94	-3123.46	52.24	1163.63	0.00	0.00	0.00	-2441.92	123.23	1578.93	-2736.97	-92.11	1577.20	-2721.10	-279.73	1727.21	-1553.98	75.70	1695.40	2038.26	1511.72	70.27	0.00	0.00	0.00	1439.11
3.19000	-2233.88	127.82	130.71	-2451.84	107.88	108.62	-1485.00	22.86	124.38	-1418.34	90.40	130.25	-2885.57	-42.16	47.18	-2992.98	-38.78	30.24	-1992.88	-1049.51	-41.69	-3880.44	-95.61	412.80	-3119.78	51.37	1162.83	0.00	0.00	0.00	-2441.92	123.23	1578.93	-2702.47	-87.81	1574.69	-2715.54	-279.92	1727.04	-1553.98	75.70	1695.40	2034.40	1513.87	52.01	0.00	0.00	0.00	1439.20
3.20000	-2202.41	126.98	134.88	-2436.67	106.79	110.23	-1485.00	22.86	124.38	-1418.34	90.40	130.25	-2889.42	-44.70	45.30	-2981.93	-38.46	30.73	-1985.25	-1048.88	-42.35	-3878.54	-95.52	415.65	-3116.08	50.49	1162.02	0.00	0.00	0.00	-2441.92	123.23	1578.93	-2717.33	-88.87	1573.48	-2709.96	-280.10	1726.87	-1553.98	75.70	1695.40	2032.91	1514.39	46.26	0.00	0.00	0.00	1439.61
3.21000	-2172.27	126.18	138.81	-2424.48	105.81	111.02	-1485.00	22.86	124.38	-1418.34	90.40	130.25	-2884.18	-42.36	44.77	-2976.98	-36.37	31.35	-1977.63	-1048.23	-43.00	-3876.56	-95.44	418.48	-3112.35	49.61	1161.22	0.00	0.00	0.00	-2441.92	123.23	1578.93	-2676.52	-84.97	1573.28	-2704.36	-280.27	1726.70	-1553.98	75.70	1695.40	2030.81	1510.74	47.70	0.00	0.00	0.00	1439.63
3.22000	-2143.58	125.41	142.47	-2415.00	104.92	111.05	-1485.00	22.86	124.38	-1418.34	90.40	130.25	-2905.77	-43.21	40.47	-3000.42	-36.26	25.91	-1970.00	-1047.55	-43.65	-3874.50	-95.36	421.30	-3108.60	48.72	1160.41	0.00	0.00	0.00	-2441.92	123.23	1578.93	-2696.89	-86.45	1574.03	-2698.75	-280.43	1726.53	-1553.98	75.70	1695.40	2036.47	1510.84	65.16	0.00	0.00	0.00	1439.63
3.23000	-2116.44	124.67	145.85	-2407.96	104.13	110.38	-1485.00	22.86	124.38	-1418.34	90.40	130.25	-2863.25	-40.42	49.53	-2996.37	-37.20	26.73	-1962.37	-1046.85	-44.30	-3872.38	-95.29	424.10	-3104.83	47.82	1159.61	0.00	0.00	0.00	-2441.92	123.23	1578.93	-2679.55	-85.10	1570.72	-2693.13	-280.57	1726.36	-1553.98	75.70	1695.40	2037.74	1510.77	70.75	0.00	0.00	0.00	1439.59
3.24000	-2090.96	123.97	148.91	-2403.08	103.42	109.06	-1485.00	22.86	124.38	-1418.34	90.40	130.25	-2894.85	-39.57	41.37	-3004.57	-37.61	24.61	-1954.74	-1046.12	-44.96	-3870.17	-95.23	426.89	-3101.02	46.92	1158.80	0.00	0.00	0.00	-2441.92	123.23	1578.93	-2668.83	-82.42	1569.60	-2687.49	-280.70	1726.18	-1553.98	75.70	1695.40	2033.23	1511.93	52.81	0.00	0.00	0.00	1438.98
3.25000	-2067.24	123.30	151.63	-2400.09	102.81	107.15	-1485.00	22.86	124.38	-1418.34	90.40	130.25	-2843.19	-40.47	49.86	-2999.81	-37.20	25.25	-1947.10	-1045.37	-45.61	-3867.90	-95.17	429.66	-3097.20	46.01	1157.99	0.00	0.00	0.00	-2441.92	123.23	1578.93	-2662.10	-79.58	1568.40	-2681.83	-280.81	1726.01	-1553.98	75.70	1695.40	2032.83	1513.77	46.44	0.00	0.00	0.00	1439.20
3.26000	-2045.40	122.67	153.99	-2398.72	102.29	104.70	-1485.00	22.86	124.38	-1418.34	90.40	130.25	-2871.95	-40.83	45.61	-3013.51	-37.29	22.03	-1939.47	-1044.59	-46.27	-3865.54	-95.12	432.41	-3093.35	45.10	1157.19	0.00	0.00	0.00	-2441.92	123.23	1578.93	-2632.69	-78.67	1567.62	-2676.16	-280.92	1725.83	-1553.98	75.70	1695.40	2036.99	1511.36	64.94	0.00	0.00	0.00	1439.63
3.27000	-2025.53	122.07	155.98	-2398.69	101.85	101.77	-1485.00	22.86	124.38	-1418.34	90.40	130.25	-2856.45	-38.49	45.76	-2994.04	-35.37	24.95	-1931.83	-1043.79	-46.92	-3863.11	-95.07	435.15	-3089.47	44.18	1156.38	0.00	0.00	0.00	-2441.92	123.23	1578.93	-2631.78	-77.53	1566.44	-2670.48	-281.00	1725.65	-1553.98	75.70	1695.40	2037.48	1510.21	70.82	0.00	0.00	0.00	1439.83
3.28000	-2007.75	121.50	157.56	-2399.74	101.49	98.42	-1485.00	22.86	124.38	-1418.34	90.40	130.25	-2876.60	-39.07	42.16	-3014.90	-38.94	20.68	-1924.19	-1042.97	-47.58	-3860.60	-95.03	437.86	-3085.57	43.25	1155.57	0.00	0.00	0.00	-2441.92	123.23	1578.93	-2649.61	-75.77	1565.69	-2664.78	-281.08	1725.47	-1553.98	75.70	1695.40	2034.85	1514.80	51.51	0.00	0.00	0.00	1439.07
3.29000	-1992.16	120.97	158.70	-2401.58	101.21	94.70	-1485.00	22.86	124.38	-1418.34	90.40	130.25	-2918.05	-42.33	34.39	-3004.98	-38.26	21.74	-1916.54	-1042.12	-48.23	-3858.02	-94.99	440.56	-3081.64	42.32	1154.76	0.00	0.00	0.00	-2441.92	123.23	1578.93	-2643.39	-73.49	1564.91	-2659.07	-281.14	1725.29	-1553.98	75.70	1695.40	2036.94	1512.37	64.54	0.00	0.00	0.00	1439.90
3.30000	-1978.88	120.47	159.40	-2403.95	101.01	90.67	-1485.00	22.86	124.38	-1418.34	90.40	130.25	-2891.40	-40.34	39.36	-3008.59	-37.01	21.00	-1908.90	-1041.25	-48.88	-3855.35	-94.97	443.25	-3077.69	41.38	1153.96	0.00	0.00	0.00	-2441.92	123.23	1578.93	-2635.94	-70.72	1563.90	-2653.34	-281.19	1725.11	-1553.98	75.70	1695.40	2037.84	1510.83	70.86	0.00	0.00	0.00	1441.00
3.31000	-1968.00	120.01	159.62	-2406.56	100.88	86.38	-1485.00	22.86	124.38	-1418.34	90.40	130.25	-2877.66	-37.41	39.54	-2982.16	-37.27	24.46	-1901.25	-1040.36	-49.54	-3852.61	-94.94	445.91	-3073.71	40.44	1153.15	0.00	0.00	0.00	-2441.92	123.23	1578.93	-2626.02	-69.95	1563.54	-2647.60	-281.22	1724.92	-1553.98	75.70	1695.40	2038.06	1510.90	70.71	0.00	0.00	0.00	1440.46
3.32000	-1959.63	119.59	159.35	-2409.16	100.83	81.89	-1485.00	22.86	124.38	-1418.34	90.40	130.25	-2926.89	-40.82	29.52	-3021.35	-38.94	16.40	-1893.60	-1039.44	-50.19	-3849.79	-94.93	448.55	-3069.70	39.49	1152.34	0.00	0.00	0.00	-2441.92	123.23	1578.93	-2612.91	-68.12	1561.44	-2641.84	-281.24	1724.74	-1553.98	75.70	1695.40	2032.98	1511.72	52.67	0.00	0.00	0.00	1439.40
3.33000	-1953.88	119.20	158.55	-2411.46	100.84	77.26	-1485.00	22.86	124.38	-1418.34	90.40	130.25	-2913.30	-39.33	32.05	-3000.46	-37.72	20.07	-1885.95	-1038.50	-50.85	-3846.89	-94.91	451.18	-3065.67	38.54	1151.53	0.00	0.00	0.00	-2441.92	123.23	1578.93	-2598.42	-65.79	1560.31	-2636.07	-281.25	1724.55	-1553.98	75.70	1695.40	2036.28	1510.72	65.24	0.00	0.00	0.00	1439.74
3.34000	-1950.86	118.85	157.21	-2413.19	100.92	72.54	-1485.00	22.86	124.38	-1418.34	90.40	130.25	-2888.86	-40.82	35.32	-2992.48	-38.81	20.47	-1878.30	-1037.53	-51.50	-3843.91	-94.91	453.78	-3061.61	37.58	1150.73	0.00	0.00	0.00	-2441.92	123.23	1578.93	-2593.37	-63.48	1559.48	-2630.28	-281.24	1724.36	-1553.98	75.70	1695.40	2038.53	1511.46	70.68	0.00	0.00	0.00	1439.53
3.35000	-1950.68	118.53	155.30	-2417.47	100.70	66.73	-1485.00	22.86	124.38	-1418.34	90.40	130.25	-2921.08	-41.24	28.96	-3003.84	-38.64	17.47	-1870.64	-1036.54	-52.16	-3840.85	-94.91	456.37	-3057.53	36.62	1149.92	0.00	0.00	0.00	-2441.92	123.23	1578.93	-2601.86	-61.35	1560.71	-2624.47	-281.21	1724.17	-1553.98	75.70	1695.40	2034.40	1513.47	52.24	0.00	0.00	0.00	1438.63
3.36000	-1953.44	118.25	152.80	-2402.17	101.16	62.82	-1485.00	22.86	124.38	-1418.34	90.40	130.25	-2908.75	-39.88	29.14	-3007.96	-39.03	16.91	-1862.99	-1035.53	-52.81	-3837.71	-94.91	458.93	-3053.42	35.65	1149.11	0.00	0.00	0.00	-2441.92	123.23	1578.93	-2582.90	-57.91	1559.38	-2618.65	-281.18	1723.98	-1553.98	75.70	1695.40	2032.10	1512.56	46.94	0.00	0.00	0.00	1439.29
3.37000	-1959.24	118.01	149.68	-2412.99	101.87	56.75	-1485.00	22.86	124.38	-1418.34	90.40	130.25	-2911.33	-39.38	29.29	-3004.57	-39.11	17.54	-1855.33	-1034.50	-53.47	-3834.49	-94.93	461.47	-3049.28	34.68	1148.31	0.00	0.00	0.00	-2441.92	123.23	1578.93	-2559.06	-53.40	1558.86	-2612.82	-281.12	1723.79	-1553.98	75.70	1695.40	2030.41	1510.02	48.10	0.00	0.00	0.00	1439.15
3.38000	-1968.20	117.80	145.93	-2414.95	102.69	52.09	-1485.00	22.86	124.38	-1418.34	90.40	130.25	-2896.43	-39.98	30.10	-2988.36	-37.96	18.76	-1847.67	-1033.44	-54.12	-3831.18	-94.94	463.99	-3045.12	33.70	1147.50	0.00	0.00	0.00	-2441.92	123.23	1578.93	-2555.15	-51.90	1558.75	-2606.97	-281.06	1723.60	-1553.98	75.70	1695.40	2029.52	1508.77	48.23	0.00	0.00	0.00	1439.78
3.39000	-1980.42	117.64	141.52	-2418.15	101.05	47.27	-1485.00	22.86	124.38	-1418.34	90.40	130.25	-2905.97	-40.24	26.31	-2973.29	-39.36	20.74	-1840.01	-1032.36	-54.78	-3827.79	-94.96	466.49	-3040.93	32.72	1146.70	0.00	0.00	0.00	-2441.92	123.23	1578.93	-2552.89	-49.57	1559.18	-2601.10	-280.98	1723.40	-1553.98	75.70	1695.40	2035.87	1510.21	65.28	0.00	0.00	0.00	1439.54
3.40000	-1996.01	117.50	136.42	-2416.44	102.19	46.31	-1485.00	22.86	124.38	-1418.34	90.40	130.25	-2919.82	-41.62	23.35	-2985.56	-40.32	17.54	-1832.35	-1031.26	-55.43	-3824.32	-94.99	468.96	-3036.71	31.74	1145.90	0.00	0.00	0.00	-2441.92	123.23	1578.93	-2536.70	-48.19	1560.11	-2595.22	-280.88	1723.20	-1553.98	75.70	1695.40	2037.77	1509.99	71.04	0.00	0.00	0.00	1439.87
3.41000	-2015.08	117.41	130.62	-2431.70	102.58	40.99	-1485.00	22.86	124.38	-1418.34	90.40	130.25	-2920.72	-40.23	20.25	-2996.83	-41.40	14.38	-1824.69	-1030.14	-56.08	-3820.77	-95.02	471.42	-3032.47	30.75	1145.09	0.00	0.00	0.00	-2441.92	123.23	1578.93	-2540.25	-46.59	1560.46	-2589.33	-280.77	1723.00	-1553.98	75.70	1695.40	2037.99	1510.95	70.61	0.00	0.00	0.00	1439.90
3.42000	-2037.73	117.36	124.08	-2433.25	100.82	39.28	-1485.00	22.86	124.38	-1418.34	90.40	130.25	-2938.03	-42.58	16.75	-2986.04	-41.05	15.11	-1817.03	-1028.99	-56.74	-3817.14	-95.06	473.85	-3028.20	29.76	1144.29	0.00	0.00	0.00	-2441.92	123.23	1578.93	-2540.72	-43.16	1560.92	-2583.42	-280.65	1722.80	-1553.98	75.70	1695.40	2032.97	1512.24	52.80	0.00	0.00	0.00	1439.81
3.43000	-2064.07	117.34	116.79	-2422.80	101.16	38.91	-1485.00	22.86	124.38	-1418.34	90.40	130.25	-2908.88	-40.05	22.34	-2975.64	-41.80	15.65	-1809.37	-1027.83	-57.39	-3813.41	-95.11	476.25	-3023.90	28.76	1143.49	0.00	0.00	0.00	-2441.92	123.23	1578.93	-2520.39	-41.01	1561.81	-2577.49	-280.51	1722.60	-1553.98	75.70	1695.40	2031.37	1511.88	47.20	0.00	0.00	0.00	1439.59
3.44000	-2094.21	117.36	108.73	-2429.82	100.75	37.22	-1485.00	22.86	124.38	-1418.34	90.40	130.25	-2923.02	-42.65	15.92	-2985.03	-41.13	12.37	-1801.70	-1026.63	-58.04	-3809.61	-95.16	478.64	-3019.57	27.76	1142.69	0.00	0.00	0.00	-2441.92	123.23	1578.93	-2534.87	-40.50	1563.11	-2571.55	-280.35	1722.40	-1553.98	75.70	1695.40	2037.00	1512.00	64.69	0.00	0.00	0.00	1439.78
3.45000	-2128.25	117.42	99.87	-2423.91	101.36	37.08	-1485.00	22.86	124.38	-1418.34	90.40	130.25	-2933.13	-42.36	13.93	-2965.14	-41.38	14.65	-1794.04	-1025.42	-58.69	-3805.72	-95.21	480.99	-3015.22	26.75	1141.89	0.00	0.00	0.00	-2441.92	123.23	1578.93	-2512.52	-36.94	1563.89	-2565.59	-280.18	1722.20	-1553.98	75.70	1695.40	2034.22	1513.68	52.04	0.00	0.00	0.00	1439.04
3.46000	-2166.30	117.53	90.18	-2432.47	101.17	35.69	-1485.00	22.86	124.38	-1418.34	90.40	130.25	-2929.79	-42.69	11.36	-2969.30	-43.67	11.86	-1786.37	-1024.19	-59.35	-3801.74	-95.27	483.33	-3010.84	25.74	1141.09	0.00	0.00	0.00	-2441.92	123.23	1578.93	-2494.74	-34.44	1564.36	-2559.61	-280.00	1721.99	-1553.98	75.70	1695.40	2032.15	1513.07	46.65	0.00	0.00	0.00	1438.95
3.47000	-2208.46	117.67	79.64	-2422.79	100.06	36.98	-1485.00	22.86	124.38	-1418.34	90.40	130.25	-2909.22	-42.19	12.29	-2952.04	-43.77	13.28	-1778.71	-1022.93	-60.00	-3797.68	-95.33	485.64	-3006.43	24.73	1140.30	0.00	0.00	0.00	-2441.92	123.23	1578.93	-2497.44	-32.38	1566.20	-2553.62	-279.80	1721.79	-1553.98	75.70	1695.40	2036.40	1511.21	64.83	0.00	0.00	0.00	1439.17
3.48000	-2254.85	117.84	68.24	-2428.12	100.99	34.35	-1485.00	22.86	124.38	-1418.34	90.40	130.25	-2923.91	-43.67	7.83	-2949.11	-44.98	12.79	-1771.04	-1021.66	-60.65	-3793.53	-95.40	487.92	-3001.99	23.72	1139.50	0.00	0.00	0.00	-2441.92	123.23	1578.93	-2478.88	-28.88	1566.64	-2547.62	-279.58	1721.58	-1553.98	75.70	1695.40	2034.02	1513.22	52.32	0.00	0.00	0.00	1439.49
3.49000	-2305.56	118.06	55.95	-2430.08	100.51	34.48	-1485.00	22.86	124.38	-1418.34	90.40	130.25	-2899.73	-43.38	9.25	-2938.05	-44.91	13.89	-1763.38	-1020.36	-61.30	-3789.29	-95.48	490.18	-2997.53	22.70	1138.71	0.00	0.00	0.00	-2441.92	123.23	1578.93	-2477.49	-27.09	1568.45	-2541.60	-279.35	1721.37	-1553.98	75.70	1695.40	2031.25	1511.59	47.41	0.00	0.00	0.00	1440.33
3.50000	-2339.85	118.24	47.02	-2427.65	101.12	34.02	-1485.00	22.86	124.38	-1418.34	90.40	130.25	-2899.12	-45.20	5.41	-2936.93	-47.14	15.88	-1755.71	-1019.04	-61.95	-3784.97	-95.56	492.41	-2993.03	21.68	1137.92	0.00	0.00	0.00	-2441.92	123.23	1578.93	-2472.40	-24.99	1568.53	-2535.56	-279.11	1721.16	-1553.98	75.70	1695.40	2029.74	1509.28	48.30	0.00	0.00	0.00	1439.09
3.51000	-2377.11	118.37	39.37	-2436.65	99.86	32.04	-1485.00	22.86	124.38	-1418.34	90.40	130.25	-2887.72	-46.94	3.53	-2922.66	-47.49	19.57	-1748.05	-1017.70	-62.60	-3780.56	-95.64	494.61	-2988.51	20.65	1137.13	0.00	0.00	0.00	-2441.92	123.23	1578.93	-2473.77	-24.15	1570.94	-2529.51	-278.84	1720.95	-1553.98	75.70	1695.40	2035.28	1510.10	65.28	0.00	0.00	0.00	1438.39
3.52000	-2416.26	118.40	29.79	-2418.38	100.76	35.99	-1485.00	22.86	124.38	-1418.34	90.40	130.25	-2890.42	-47.37	1.00	-2919.06	-49.69	21.84	-1740.38	-1016.33	-63.25	-3776.06	-95.73	496.79	-2983.96	19.63	1136.34	0.00	0.00	0.00	-2441.92	123.23	1578.93	-2458.91	-22.67	1572.12	-2523.44	-278.57	1720.73	-1553.98	75.70	1695.40	2038.02	1511.44	70.58	0.00	0.00	0.00	1440.06
3.53000	-2447.81	118.24	22.06	-2420.91	101.45	35.00	-1485.00	22.86	124.38	-1418.34	90.40	130.25	-2889.79	-48.43	-2.46	-2896.76	-49.01	26.74	-1732.72	-1014.95	-63.89	-3771.47	-95.83	498.93	-2979.39	18.60	1135.55	0.00	0.00	0.00	-2441.90	123.23	1578.93	-2445.72	-21.34	1574.21	-2517.35	-278.28	1720.52	-1553.98	75.70	1695.40	2032.41	1510.79	53.25	0.00	0.00	0.00	1440.26
3.54000	-2472.29	117.89	16.04	-2432.22	99.96	31.95	-1485.00	22.86	124.38	-1418.34	90.40	130.25	-2880.42	-51.01	-4.14	-2843.64	-48.53	36.30	-1725.05	-1013.55	-64.54	-3766.79	-95.93	501.05	-2974.78	17.57	1134.77	0.00	0.00	0.00	-2420.68	126.82	1580.06	-2435.58	-19.45	1574.48	-2511.25	-277.97	1720.30	-1553.98	75.70	1695.40	2031.93	1513.20	46.91	0.00	0.00	0.00	1438.77
3.55000	-2490.22	117.38	11.61	-2429.82	100.69	32.96	-1485.00	22.86	124.38	-1418.34	90.40	130.25	-2867.00	-53.08	-4.39	-2806.09	-49.29	40.54	-1717.38	-1012.12	-65.19	-3762.02	-96.03	503.15	-2970.14	16.53	1133.98	0.00	0.00	0.00	-2420.26	130.03	1581.85	-2439.56	-15.39	1575.87	-2505.14	-277.64	1720.09	-1553.98	75.70	1695.40	2031.21	1511.90	47.22	0.00	0.00	0.00	1438.78
3.56000	-2502.14	116.72	8.64	-2422.46	100.35	33.51	-1485.00	22.86	124.38	-1418.34	90.40	130.25	-2857.05	-54.39	-1.85	-2805.81	-51.99	45.22	-1709.72	-1010.68	-65.83	-3757.16	-96.14	505.21	-2965.48	15.49	1133.20	0.00	0.00	0.00	-2402.89	130.25	1583.00	-2415.85	-15.50	1576.82	-2499.00	-277.30	1719.87	-1553.98	75.70	1695.40	2036.04	1511.41	64.83	0.00	0.00	0.00	1439.23
3.57000	-2508.57	115.96	7.00	-2432.63	100.74	32.29	-1485.00	22.86	124.38	-1418.34	90.40	130.25	-2845.14	-56.27	1.81	-2806.29	-54.19	48.00	-1702.06	-1009.21	-66.48	-3752.21	-96.26	507.24	-2960.79	14.45	1132.42	0.00	0.00	0.00	-2405.27	132.05	1583.32	-2414.92	-13.44	1577.22	-2492.85	-276.95	1719.65	-1553.98	75.70	1695.40	2038.17	1510.78	70.69	0.00	0.00	0.00	1439.66
3.58000	-2510.03	115.09	6.57	-2431.42	100.60	32.96	-1485.00	22.86	124.38	-1418.34	90.40	130.25	-2837.03	-59.66	5.03	-2816.27	-56.34	50.02	-1694.39	-1007.73	-67.12	-3747.17	-96.38	509.25	-2956.06	13.41	1131.64	0.00	0.00	0.00	-2386.48	133.94	1584.67	-2404.27	-12.48	1578.87	-2486.69	-276.57	1719.43	-1553.98	75.70	1695.40	2038.47	1510.68	71.25	0.00	0.00	0.00	1439.69
3.59000	-2507.05	114.15	7.22	-2406.26	101.81	36.43	-1485.00	22.86	124.38	-1418.34	90.40	130.25	-2812.34	-61.12	11.21	-2795.92	-58.55	55.89	-1686.73	-1006.22	-67.77	-3742.04	-96.50	511.22	-2951.31	12.37	1130.87	0.00	0.00	0.00	-2377.86	133.15	1585.71	-2398.71	-11.37	1579.33	-2480.51	-276.19	1719.20	-1553.98	75.70	1695.40	2038.62	1511.30	70.76	0.00	0.00	0.00	1439.05
3.60000	-2500.17	113.16	8.81	-2431.45	100.63	31.61	-1485.00	22.86	124.38	-1418.34	90.40	130.25	-2793.07	-63.44	15.54	-2793.91	-61.32	58.49	-1679.07	-1004.69	-68.41	-3736.81	-96.63	513.17	-2946.53	11.32	1130.09	0.00	0.00	0.00	-2392.60	134.78	1587.50	-2382.72	-11.75	1580.27	-2474.31	-275.78	1718.98	-1553.98	75.70	1695.40	2032.69	1510.96	53.32	0.00	0.00	0.00	1439.66
3.61000	-2489.90	112.13	11.23	-2424.56	100.92	32.94	-1485.00	22.86	124.38	-1418.34	90.40	130.25	-2766.63	-65.14	19.95	-2776.33	-63.12	61.63	-1671.41	-1003.15	-69.05	-3731.49	-96.76	515.08	-2941.72	10.28	1129.32	0.00	0.00	0.00	-2380.96	137.12	1588.63	-2389.02	-10.37	1581.84	-2468.09	-275.36	1718.76	-1553.98	75.70	1695.40	2035.64	1510.14	65.52	0.00	0.00	0.00	1439.09
3.62000	-2476.77	111.10	14.35	-2446.48	100.29	29.11	-1485.00	22.86	124.38	-1418.34	90.40	130.25	-2748.54	-67.76	22.49	-2768.24	-65.53	61.16	-1663.74	-1001.58	-69.69	-3726.08	-96.90	516.96	-2936.88	9.23	1128.55	0.00	0.00	0.00	-2384.21	138.10	1590.56	-2374.74	-8.34	1582.01	-2461.86	-274.92	1718.53	-1553.98	75.70	1695.40	2034.01	1513.51	52.07	0.00	0.00	0.00	1439.85
3.63000	-2461.31	110.07	18.03	-2436.43	99.32	30.34	-1485.00	22.86	124.38	-1418.34	90.40	130.25	-2723.35	-69.77	24.13	-2757.49	-67.29	60.98	-1656.09	-1000.00	-70.33	-3720.57	-97.04	518.81	-2932.01	8.18	1127.79	0.00	0.00	0.00	-2380.36	138.15	1591.21	-2380.29	-7.86	1583.89	-2455.62	-274.47	1718.30	-1553.98	75.70	1695.40	2037.19	1511.76	64.81	0.00	0.00	0.00	1438.64
3.64000	-2444.04	109.08	22.15	-2433.75	99.87	30.89	-1485.00	22.86	124.38	-1418.34	90.40	130.25	-2700.88	-72.13	25.19	-2736.25	-69.83	60.19	-1648.43	-998.39	-70.97	-3714.97	-97.19	520.63	-2927.11	7.13	1127.03	0.00	0.00	0.00	-2346.69	137.54	1593.05	-2386.72	-10.13	1585.01	-2449.35	-274.00	1718.07	-1553.98	75.70	1695.40	2037.73	1510.69	70.74	0.00	0.00	0.00	1439.30
3.65000	-2425.50	108.15	26.58	-2429.86	99.41	31.30	-1485.00	22.86	124.38	-1418.34	90.40	130.25	-2677.09	-75.45	25.52	-2709.18	-71.10	60.41	-1640.77	-996.76	-71.60	-3709.28	-97.34	522.42	-2922.19	6.07	1126.26	0.00	0.00	0.00	-2307.07	140.20	1589.94	-2357.53	-8.91	1584.70	-2443.07	-273.51	1717.84	-1553.98	75.70	1695.40	2038.32	1511.99	70.35	0.00	0.00	0.00	1440.59
3.66000	-2406.21	107.29	31.20	-2438.25	100.03	30.06	-1485.00	22.86	124.38	-1418.34	90.40	130.25	-2653.78	-77.18	24.13	-2692.48	-72.51	58.08	-1633.11	-995.12	-72.24	-3703.49	-97.50	524.17	-2917.23	5.02	1125.51	0.00	0.00	0.00	-2330.74	139.49	1593.12	-2333.78	-7.61	1584.80	-2436.78	-273.01	1717.61	-1553.98	75.70	1695.40	2038.40	1511.95	70.35	0.00	0.00	0.00	1439.86
3.67000	-2386.69	106.54	35.87	-2412.43	100.81	34.99	-1485.00	22.86	124.38	-1418.34	90.40	130.25	-2639.05	-79.91	20.64	-2669.24	-74.75	55.39	-1625.46	-993.46	-72.88	-3697.60	-97.66	525.89	-2912.24	3.96	1124.75	0.00	0.00	0.00	-2343.29	139.53	1595.46	-2330.08	-7.03	1585.80	-2430.46	-272.49	1717.38	-1553.98	75.70	1695.40	2037.73	1510.20	70.97	0.00	0.00	0.00	1438.57
3.68000	-2367.48	105.90	40.47	-2434.73	99.95	30.12	-1485.00	22.86	124.38	-1418.34	90.40	130.25	-2600.15	-81.36	21.85	-2658.83	-75.44	50.48	-1617.81	-991.77	-73.51	-3691.62	-97.82	527.58	-2907.22	2.91	1124.00	0.00	0.00	0.00	-2338.36	140.02	1595.12	-2318.40	-5.86	1586.19	-2424.13	-271.96	1717.15	-1553.98	75.70	1695.40	2038.50	1510.96	70.77	0.00	0.00	0.00	1438.63
3.69000	-2349.09	105.40	44.87	-2444.29	98.78	29.05	-1485.00	22.86	124.38	-1418.34	90.40	130.25	-2569.94	-82.46	21.38	-2622.68	-76.82	49.96	-1610.15	-990.07	-74.14	-3685.54	-97.99	529.23	-2902.17	1.85	1123.25	0.00	0.00	0.00	-2329.99	140.24	1595.85	-2314.38	-5.37	1587.90	-2417.79	-271.40	1716.91	-1553.98	75.70	1695.40	2033.92	1513.13	52.31	0.00	0.00	0.00	1438.13
3.70000	-2332.07	105.07	48.94	-2435.21	99.25	31.09	-1485.00	22.86	124.38	-1418.34	90.40	130.25	-2547.90	-83.39	19.75	-2607.16	-78.32	45.81	-1602.50	-988.35	-74.77	-3679.36	-98.16	530.85	-2897.09	0.79	1122.50	0.00	0.00	0.00	-2288.15	141.73	1596.31	-2299.70	-5.50	1588.06	-2411.42	-270.83	1716.68	-1553.98	75.70	1695.40	2032.35	1513.74	46.82	0.00	0.00	0.00	1438.93
3.71000	-2316.92	104.93	52.55	-2420.69	99.91	33.46	-1485.00	22.86	124.38	-1418.34	90.40	130.25	-2523.09	-84.35	18.62	-2563.67	-78.70	46.33	-1594.86	-986.61	-75.41	-3673.09	-98.34	532.43	-2891.98	-0.26	1121.76	0.00	0.00	0.00	-2302.37	138.97	1597.83	-2319.35	-5.93	1589.57	-2405.04	-270.24	1716.44	-1553.98	75.70	1695.40	2032.59	1513.64	46.84	0.00	0.00	0.00	1439.43
3.72000	-2304.19	104.99	55.58	-2462.15	97.52	25.33	-1485.00	22.86	124.38	-1418.34	90.40	130.25	-2503.28	-85.29	16.41	-2527.13	-78.54	46.21	-1587.21	-984.85	-76.03	-3666.72	-98.52	533.98	-2886.83	-1.32	1121.02	0.00	0.00	0.00	-2307.90	139.93	1599.77	-2305.51	-7.71	1589.78	-2398.65	-269.64	1716.20	-1553.98	75.70	1695.40	2036.24	1512.01	64.88	0.00	0.00	0.00	1439.14
3.73000	-2294.39	105.28	57.91	-2436.28	98.14	30.67	-1485.00	22.86	124.38	-1418.34	90.40	130.25	-2476.58	-86.76	16.85	-2493.54	-78.50	44.91	-1579.56	-983.07	-76.66	-3660.25	-98.71	535.50	-2881.66	-2.38	1120.28	0.00	0.00	0.00	-2276.04	139.72	1598.24	-2300.73	-5.63	1589.58	-2392.23	-269.02	1715.96	-1553.98	75.70	1695.40	2033.67	1513.23	52.47	0.00	0.00	0.00	1438.49
3.74000	-2288.05	105.82	59.39	-2449.53	97.38	28.21	-1485.00	22.86	124.38	-1418.34	90.40	130.25	-2444.26	-87.56	16.60	-2467.81	-79.10	42.86	-1571.92	-981.28	-77.29	-3653.68	-98.90	536.97	-2876.46	-3.44	1119.54	0.00	0.00	0.00	-2272.28	140.72	1599.64	-2300.12	-7.13	1590.37	-2385.80	-268.38	1715.72	-1553.98	75.70	1695.40	2030.62	1510.93	47.61	0.00	0.00	0.00	1438.93
3.75000	-2285.71	106.63	59.91	-2429.61	97.49	32.01	-1485.00	22.86	124.38	-1418.34	90.40	130.25	-2403.13	-87.82	19.90	-2448.49	-79.99	39.61	-1564.28	-979.46	-77.91	-3647.01	-99.09	538.41	-2871.22	-4.50	1118.81	0.00	0.00	0.00	-2270.47	140.45	1600.56	-2298.73	-6.44	1590.57	-2379.35	-267.72	1715.48	-1553.98	75.70	1695.40	2035.79	1510.51	65.11	0.00	0.00	0.00	1438.92
3.76000	-2287.88	107.74	59.33	-2445.85	96.88	30.23	-1485.00	22.86	124.38	-1418.34	90.40	130.25	-2385.44	-89.11	18.64	-2427.27	-81.40	36.54	-1556.64	-977.63	-78.54	-3640.24	-99.29	539.82	-2865.96	-5.56	1118.09	0.00	0.00	0.00	-2261.64	141.38	1599.48	-2293.40	-7.21	1590.36	-2372.89	-267.05	1715.23	-1553.98	75.70	1695.40	2032.75	1511.89	52.81	0.00	0.00	0.00	1438.86
3.77000	-2295.14	109.16	57.52	-2450.80	96.26	28.94	-1485.00	22.86	124.38	-1418.34	90.40	130.25	-2354.67	-88.77	20.46	-2391.08	-81.58	36.41	-1549.01	-975.78	-79.16	-3633.37	-99.49	541.18	-2860.66	-6.62	1117.36	0.00	0.00	0.00	-2281.99	138.17	1602.21	-2284.04	-6.60	1589.97	-2366.41	-266.36	1714.99	-1553.98	75.70	1695.40	2036.58	1511.40	65.07	0.00	0.00	0.00	1439.08
3.78000	-2355.00	110.63	45.21	-2443.60	97.69	30.73	-1485.00	22.86	124.38	-1418.34	90.40	130.25	-2321.19	-89.54	23.21	-2363.16	-81.64	35.39	-1541.37	-973.91	-79.78	-3626.40	-99.70	542.51	-2855.33	-7.68	1116.64	0.00	0.00	0.00	-2271.90	137.08	1600.64	-2267.66	-7.78	1588.78	-2359.91	-265.65	1714.74	-1553.98	75.70	1695.40	2038.15	1511.63	70.72	0.00	0.00	0.00	1439.85
3.79000	-2308.18	110.04	54.62	-2427.62	98.59	32.62	-1485.00	22.86	124.38	-1418.34	90.40	130.25	-2291.16	-89.41	26.73	-2342.83	-82.92	33.81	-1533.74	-972.03	-80.40	-3619.33	-99.90	543.80	-2849.97	-8.73	1115.92	0.00	0.00	0.00	-2275.25	138.34	1601.72	-2253.07	-8.13	1589.23	-2353.39	-264.92	1714.50	-1553.98	75.70	1695.40	2035.32	1515.69	51.82	0.00	0.00	0.00	1438.84
3.80000	-2284.61	112.97	58.46	-2443.39	99.07	29.79	-1485.00	22.86	124.38	-1418.34	90.40	130.25	-2259.72	-89.14	31.43	-2321.83	-83.17	33.02	-1526.11	-970.12	-81.02	-3612.15	-100.12	545.05	-2844.58	-9.79	1115.21	0.00	0.00	0.00	-2251.08	139.04	1599.30	-2240.00	-8.29	1588.24	-2346.86	-264.17	1714.25	-1553.98	75.70	1695.40	2032.42	1514.12	46.61	0.00	0.00	0.00	1438.67
3.81000	-2329.02	115.56	49.29	-2437.54	100.02	30.58	-1485.00	22.86	124.38	-1418.34	90.40	130.25	-2232.72	-88.40	36.42	-2296.93	-83.08	34.56	-1518.49	-968.20	-81.63	-3604.88	-100.34	546.27	-2839.16	-10.85	1114.50	0.00	0.00	0.00	-2245.38	137.28	1598.84	-2241.64	-9.45	1588.53	-2340.31	-263.41	1714.00	-1553.98	75.70	1695.40	2033.18	1514.90	46.13	0.00	0.00	0.00	1439.34
3.82000	-2322.40	116.43	49.43	-2429.07	100.28	31.35	-1485.00	22.86	124.38	-1418.34	90.40	130.25	-2184.19	-87.55	46.52	-2265.55	-82.18	39.00	-1510.86	-966.26	-82.25	-3597.50	-100.56	547.44	-2833.70	-11.91	1113.80	0.00	0.00	0.00	-2216.15	140.31	1598.01	-2233.95	-8.68	1587.64	-2333.74	-262.63	1713.75	-1553.98	75.70	1695.40	2032.63	1514.23	46.58	0.00	0.00	0.00	1438.83
3.83000	-2333.66	115.97	46.27	-2427.52	100.81	31.21	-1485.00	22.86	124.38	-1418.34	90.40	130.25	-2141.73	-86.02	56.58	-2219.05	-81.47	48.04	-1503.24	-964.31	-82.86	-3590.01	-100.78	548.58	-2828.21	-12.96	1113.09	0.00	0.00	0.00	-2214.36	137.16	1599.07	-2230.46	-8.71	1586.00	-2327.16	-261.83	1713.50	-1553.98	75.70	1695.40	2036.91	1511.66	64.99	0.00	0.00	0.00	1439.15
3.84000	-2337.02	115.38	44.85	-2429.06	101.64	29.63	-1485.00	22.86	124.38	-1418.34	90.40	130.25	-2119.13	-84.33	62.26	-2195.40	-79.76	53.83	-1495.63	-962.33	-83.47	-3582.43	-101.01	549.67	-2822.69	-14.02	1112.40	0.00	0.00	0.00	-2202.18	134.56	1597.10	-2232.96	-9.59	1585.38	-2320.56	-261.02	1713.25	-1553.98	75.70	1695.40	2037.96	1510.38	71.13	0.00	0.00	0.00	1439.26
3.85000	-2329.65	117.08	46.49	-2427.87	103.59	30.32	-1485.00	22.86	124.38	-1418.34	90.40	130.25	-2065.72	-80.45	76.85	-2144.39	-76.20	65.62	-1488.01	-960.34	-84.08	-3574.74	-101.24	550.72	-2817.14	-15.07	1111.70	0.00	0.00	0.00	-2207.41	133.53	1596.99	-2203.02	-9.81	1584.61	-2313.94	-260.18	1712.99	-1553.98	75.70	1695.40	2034.25	1513.62	52.50	0.00	0.00	0.00	1439.25
3.86000	-2344.08	117.48	41.26	-2424.38	102.28	30.20	-1485.00	22.86	124.38	-1418.34	90.40	130.25	-2053.47	-76.10	84.82	-2107.75	-75.57	75.35	-1480.40	-958.33	-84.69	-3566.94	-101.48	551.74	-2811.55	-16.12	1111.01	0.00	0.00	0.00	-2187.05	131.36	1596.21	-2196.62	-11.57	1584.05	-2307.30	-259.33	1712.74	-1553.98	75.70	1695.40	2032.55	1513.89	46.64	0.00	0.00	0.00	1440.02
3.87000	-2366.28	116.38	36.53	-2420.15	101.37	31.39	-1485.00	22.86	124.38	-1418.34	90.40	130.25	-2023.51	-71.92	97.47	-2079.58	-72.79	83.91	-1472.79	-956.31	-85.30	-3559.04	-101.72	552.71	-2805.94	-17.17	1110.33	0.00	0.00	0.00	-2178.36	132.81	1595.31	-2216.10	-14.28	1584.82	-2300.65	-258.46	1712.48	-1553.98	75.70	1695.40	2036.86	1511.11	65.32	0.00	0.00	0.00	1439.76
3.88000	-2327.55	120.57	46.14	-2435.28	101.88	28.96	-1485.00	22.86	124.38	-1418.34	90.40	130.25	-2006.51	-71.00	106.47	-2044.05	-70.17	94.63	-1465.19	-954.27	-85.90	-3551.03	-101.96	553.64	-2800.29	-18.22	1109.65	0.00	0.00	0.00	-2192.40	132.01	1594.08	-2189.97	-13.42	1582.41	-2293.97	-257.57	1712.23	-1553.98	75.70	1695.40	2034.15	1512.99	52.38	0.00	0.00	0.00	1439.71
3.89000	-2319.40	120.17	45.21	-2441.91	102.51	27.38	-1485.00	22.86	124.38	-1418.34	90.40	130.25	-1994.98	-71.87	114.23	-2028.07	-67.00	102.03	-1457.59	-952.21	-86.50	-3542.92	-102.21	554.53	-2794.60	-19.27	1108.97	0.00	0.00	0.00	-2178.96	131.50	1593.97	-2199.61	-13.18	1582.13	-2287.28	-256.66	1711.97	-1553.98	75.70	1695.40	2031.48	1511.74	47.34	0.00	0.00	0.00	1439.33
3.90000	-2343.47	119.95	42.34	-2426.76	103.05	29.49	-1485.00	22.86	124.38	-1418.34	90.40	130.25	-1981.42	-73.09	123.14	-1973.96	-65.18	118.13	-1449.99	-950.13	-87.10	-3534.70	-102.46	555.37	-2788.89	-20.32	1108.30	0.00	0.00	0.00	-2160.69	131.92	1593.38	-2192.32	-15.87	1581.55	-2280.58	-255.73	1711.71	-1553.98	75.70	1695.40	2036.83	1510.70	65.66	0.00	0.00	0.00	1439.47
3.91000	-2341.61	119.48	40.59	-2421.42	102.74	29.76	-1485.00	22.86	124.38	-1418.34	90.40	130.25	-1958.35	-73.18	135.60	-1938.53	-63.16	132.16	-1442.39	-948.04	-87.70	-3526.37	-102.71	556.18	-2783.14	-21.36	1107.63	0.00	0.00	0.00	-2159.24	129.48	1591.84	-2153.51	-15.75	1578.82	-2273.85	-254.79	1711.45	-1553.98	75.70	1695.40	2037.94	1510.79	70.81	0.00	0.00	0.00	1438.32
3.92000	-2335.96	121.08	42.01	-2418.85	102.96	30.25	-1485.00	22.86	124.38	-1418.34	90.40	130.25	-1935.32	-71.92	147.22	-1939.50	-63.08	137.72	-1434.80	-945.93	-88.30	-3517.94	-102.97	556.94	-2777.36	-22.40	1106.97	0.00	0.00	0.00	-2150.59	127.47	1591.39	-2156.72	-17.75	1577.61	-2267.11	-253.82	1711.19	-1553.98	75.70	1695.40	2035.15	1515.22	51.70	0.00	0.00	0.00	1439.42
3.93000	-2337.06	122.16	42.20	-2445.00	102.26	25.07	-1485.00	22.86	124.38	-1418.34	90.40	130.25	-1920.72	-72.54	154.05	-1951.56	-63.76	139.38	-1427.21	-943.81	-88.89	-3509.39	-103.23	557.65	-2771.54	-23.44	1106.31	0.00	0.00	0.00	-2130.99	128.08	1590.50	-2164.01	-19.74	1577.69	-2260.35	-252.84	1710.92	-1553.98	75.70	1695.40	2037.16	1512.98	64.73	0.00	0.00	0.00	1440.40
3.94000	-2358.05	121.11	36.97	-2438.37	102.81	26.71	-1485.00	22.86	124.38	-1418.34	90.40	130.25	-1905.27	-70.25	160.89	-1949.42	-64.00	141.67	-1419.63	-941.67	-89.48	-3500.74	-103.49	558.33	-2765.69	-24.48	1105.66	0.00	0.00	0.00	-2138.21	125.18	1589.39	-2161.66	-20.78	1577.18	-2253.57	-251.84	1710.66	-1553.98	75.70	1695.40	2038.20	1511.33	70.52	0.00	0.00	0.00	1440.19
3.95000	-2363.36	120.01	36.17	-2419.48	104.01	29.07	-1485.00	22.86	124.38	-1418.34	90.40	130.25	-1891.09	-67.73	165.32	-1936.42	-63.25	146.02	-1412.05	-939.51	-90.08	-3491.98	-103.76	558.95	-2759.81	-25.52	1105.01	0.00	0.00	0.00	-2120.26	122.78	1589.16	-2136.57	-21.82	1575.93	-2246.78	-250.82	1710.40	-1553.98	75.70	1695.40	2038.16	1510.74	70.59	0.00	0.00	0.00	1439.90
3.96000	-2335.29	123.02	40.50	-2422.79	103.33	28.12	-1485.00	22.86	124.38	-1418.34	90.40	130.25	-1882.69	-69.50	165.15	-1927.12	-63.98	145.59	-1404.47	-937.34	-90.66	-3483.11	-104.03	559.54	-2753.90	-26.55	1104.36	0.00	0.00	0.00	-2136.21	122.94	1589.29	-2134.83	-24.15	1573.73	-2239.96	-249.78	1710.13	-1553.98	75.70	1695.40	2037.93	1510.31	70.89	0.00	0.00	0.00	1440.13
3.97000	-2365.87	122.37	35.95	-2426.31	103.23	26.56	-1485.00	22.86	124.38	-1418.34	90.40	130.25	-1874.52	-70.20	162.40	-1918.02	-62.31	144.13	-1396.90	-935.15	-91.25	-3474.13	-104.30	560.08	-2747.95	-27.58	1103.73	0.00	0.00	0.00	-2119.66	120.78	1588.42	-2110.20	-25.73	1573.02	-2233.13	-248.72	1709.86	-1553.98	75.70	1695.40	2037.97	1510.48	70.78	0.00	0.00	0.00	1439.03
3.98000	-2361.67	122.49	36.00	-2421.14	104.45	27.26	-1485.00	22.86	124.38	-1418.34	90.40	130.25	-1866.71	-68.87	158.82	-1911.14	-61.88	140.56	-1389.34	-932.95	-91.83	-3465.04	-104.58	560.57	-2741.96	-28.61	1103.09	0.00	0.00	0.00	-2123.08	117.63	1587.30	-2115.69	-28.56	1572.75	-2226.28	-247.64	1709.60	-1553.98	75.70	1695.40	2038.34	1511.47	70.65	0.00	0.00	0.00	1439.39
3.99000	-2362.97	123.02	34.39	-2429.84	103.57	24.91	-1485.00	22.86	124.38	-1418.34	90.40	130.25	-1863.77	-71.60	152.52	-1906.02	-60.44	136.57	-1381.77	-930.73	-92.42	-3455.83	-104.85	561.01	-2735.95	-29.64	1102.46	0.00	0.00	0.00	-2088.61	114.35	1586.39	-2086.20	-29.80	1569.95	-2219.41	-246.55	1709.33	-1553.98	75.70	1695.40	2032.38	1510.64	53.29	0.00	0.00	0.00	1440.33
4.00000	-2328.21	124.26	40.80	-2437.30	103.30	23.07	-1485.00	22.86	124.38	-1418.34	90.40	130.25	-1857.90	-66.46	147.52	-1899.68	-55.41	132.49	-1374.21	-928.50	-93.00	-3446.52	-105.14	561.41	-2729.90	-30.66	1101.84	0.00	0.00	0.00	-2096.11	113.49	1585.48	-2109.36	-33.92	1570.03	-2212.53	-245.43	1709.06	-1553.98	75.70	1695.40	2036.28	1510.49	65.61	0.00	0.00	0.00	1439.04
4.01000	-2354.17	122.79	36.00	-2449.59	104.18	19.40	-1485.00	22.86	124.38	-1418.34	90.40	130.25	-1852.48	-62.20	140.22	-1895.37	-51.61	126.67	-1366.66	-926.25	-93.57	-3437.09	-105.42	561.77	-2723.81	-31.68	1101.22	0.00	0.00	0.00	-2065.03	112.26	1583.67	-2099.85	-35.10	1567.76	-2205.63	-244.29	1708.79	-1553.98	75.70	1695.40	2033.97	1513.04	52.76	0.00	0.00	0.00	1438.80
4.02000	-2353.47	123.98	34.96	-2425.95	103.85	22.90	-1485.00	22.86	124.38	-1418.34	90.40	130.25	-1848.18	-59.37	132.85	-1892.19	-49.44	120.17	-1359.11	-923.98	-94.15	-3427.55	-105.71	562.07	-2717.69	-32.69	1100.61	0.00	0.00	0.00	-2091.91	108.69	1584.56	-2092.09	-38.45	1566.87	-2198.70	-243.14	1708.51	-1553.98	75.70	1695.40	2036.77	1511.71	65.02	0.00	0.00	0.00	1440.16
4.03000	-2338.74	124.76	37.93	-2442.47	104.57	19.67	-1485.00	22.86	124.38	-1418.34	90.40	130.25	-1841.27	-53.20	126.55	-1887.25	-45.35	114.93	-1351.56	-921.70	-94.72	-3417.90	-106.00	562.33	-2711.54	-33.71	1100.00	0.00	0.00	0.00	-2097.96	104.38	1584.11	-2086.19	-40.32	1565.89	-2191.76	-241.96	1708.24	-1553.98	75.70	1695.40	2033.22	1512.35	52.95	0.00	0.00	0.00	1440.37
4.04000	-2352.49	124.31	33.53	-2436.23	104.77	19.17	-1485.00	22.86	124.38	-1418.34	90.40	130.25	-1836.83	-50.07	119.73	-1872.81	-41.27	109.29	-1344.02	-919.41	-95.29	-3408.14	-106.30	562.54	-2705.35	-34.72	1099.40	0.00	0.00	0.00	-2061.00	104.28	1583.62	-2070.58	-40.55	1565.29	-2184.81	-240.77	1707.97	-1553.98	75.70	1695.40	2036.53	1512.23	65.00	0.00	0.00	0.00	1439.87
4.05000	-2353.85	124.33	33.58	-2437.26	104.60	18.14	-1485.00	22.86	124.38	-1418.34	90.40	130.25	-1831.70	-46.02	112.70	-1873.94	-39.89	101.67	-1336.49	-917.10	-95.86	-3398.26	-106.59	562.70	-2699.12	-35.72	1098.80	0.00	0.00	0.00	-2063.64	101.38	1582.41	-2060.17	-42.88	1564.98	-2177.83	-239.56	1707.69	-1553.98	75.70	1695.40	2033.96	1513.60	52.50	0.00	0.00	0.00	1439.75
4.06000	-2365.32	124.85	29.77	-2432.61	105.04	16.99	-1485.00	22.86	124.38	-1418.34	90.40	130.25	-1830.43	-44.47	101.78	-1874.97	-38.20	94.99	-1328.96	-914.78	-96.43	-3388.26	-106.89	562.81	-2692.86	-36.73	1098.21	0.00	0.00	0.00	-2058.74	96.85	1582.27	-2052.62	-46.43	1563.64	-2170.83	-238.32	1707.42	-1553.98	75.70	1695.40	2030.63	1510.92	47.93	0.00	0.00	0.00	1439.56
4.07000	-2361.50	125.54	29.80	-2424.73	105.59	17.48	-1485.00	22.86	124.38	-1418.34	90.40	130.25	-1820.32	-45.20	95.80	-1870.32	-37.71	89.64	-1321.43	-912.44	-96.99	-3378.16	-107.20	562.88	-2686.57	-37.73	1097.63	0.00	0.00	0.00	-2075.44	96.57	1582.85	-2046.21	-48.14	1563.92	-2163.82	-237.07	1707.14	-1553.98	75.70	1695.40	2035.44	1510.38	65.29	0.00	0.00	0.00	1438.92
4.08000	-2362.67	125.27	29.25	-2424.24	106.09	16.06	-1485.00	22.86	124.38	-1418.34	90.40	130.25	-1818.73	-45.18	89.03	-1871.87	-38.28	83.32	-1313.91	-910.08	-97.55	-3367.93	-107.50	562.89	-2680.24	-38.72	1097.05	0.00	0.00	0.00	-2059.74	90.83	1582.35	-2041.19	-51.26	1562.59	-2156.79	-235.79	1706.86	-1553.98	75.70	1695.40	2038.07	1510.04	71.11	0.00	0.00	0.00	1439.05
4.09000	-2370.41	126.16	25.48	-2436.76	106.72	12.36	-1485.00	22.86	124.38	-1418.34	90.40	130.25	-1815.48	-44.92	83.30	-1867.94	-38.13	79.30	-1306.39	-907.72	-98.11	-3357.59	-107.81	562.85	-2673.88	-39.71	1096.48	0.00	0.00	0.00	-2028.82	89.25	1580.82	-2011.39	-52.15	1561.99	-2149.74	-234.50	1706.58	-1553.98	75.70	1695.40	2037.59	1511.09	70.57	0.00	0.00	0.00	1439.60
4.10000	-2389.57	127.00	20.94	-2415.08	106.99	14.13	-1485.00	22.86	124.38	-1418.34	90.40	130.25	-1815.69	-44.21	77.29	-1868.38	-37.55	74.78	-1298.88	-905.34	-98.67	-3347.14	-108.12	562.77	-2667.48	-40.70	1095.91	0.00	0.00	0.00	-2013.21	87.85	1580.92	-2008.78	-56.43	1561.42	-2142.67	-233.19	1706.30	-1553.98	75.70	1695.40	2038.44	1511.90	70.41	0.00	0.00	0.00	1439.68
4.11000	-2383.15	126.22	21.20	-2417.90	107.61	12.40	-1485.00	22.86	124.38	-1418.34	90.40	130.25	-1816.87	-42.81	72.06	-1867.82	-36.28	70.92	-1291.38	-902.94	-99.22	-3336.56	-108.43	562.63	-2661.04	-41.68	1095.35	0.00	0.00	0.00	-2029.90	84.70	1583.90	-2000.65	-59.42	1561.94	-2135.59	-231.85	1706.02	-1553.98	75.70	1695.40	2033.68	1512.65	52.79	0.00	0.00	0.00	1438.76
4.12000	-2390.46	127.98	18.39	-2411.18	109.34	11.11	-1485.00	22.86	124.38	-1418.34	90.40	130.25	-1812.28	-41.50	70.43	-1866.19	-35.96	68.86	-1283.88	-900.53	-99.77	-3325.87	-108.75	562.44	-2654.57	-42.66	1094.79	0.00	0.00	0.00	-2034.62	82.53	1584.27	-2018.82	-61.87	1562.29	-2128.48	-230.50	1705.74	-1553.98	75.70	1695.40	2037.32	1511.75	65.09	0.00	0.00	0.00	1439.58
4.13000	-2399.17	128.83	15.93	-2407.49	110.47	10.36	-1485.00	22.86	124.38	-1418.34	90.40	130.25	-1813.91	-42.05	68.08	-1865.80	-36.04	66.97	-1276.38	-898.11	-100.32	-3315.06	-109.07	562.20	-2648.07	-43.64	1094.24	0.00	0.00	0.00	-2023.32	80.70	1584.76	-1989.72	-63.28	1562.02	-2121.36	-229.12	1705.46	-1553.98	75.70	1695.40	2037.82	1510.57	70.82	0.00	0.00	0.00	1439.23
4.14000	-2388.45	129.15	16.85	-2410.72	110.75	8.80	-1485.00	22.86	124.38	-1418.34	90.40	130.25	-1815.40	-42.01	65.48	-1861.20	-35.57	66.25	-1268.89	-895.67	-100.87	-3304.14	-109.39	561.91	-2641.53	-44.60	1093.70	0.00	0.00	0.00	-2002.32	77.46	1584.89	-1986.52	-64.43	1563.08	-2114.21	-227.73	1705.17	-1553.98	75.70	1695.40	2037.67	1510.68	70.45	0.00	0.00	0.00	1439.70
4.15000	-2374.22	129.98	17.91	-2400.60	111.65	9.19	-1485.00	22.86	124.38	-1418.34	90.40	130.25	-1820.08	-42.10	62.70	-1866.11	-35.51	63.40	-1261.41	-893.22	-101.41	-3293.09	-109.71	561.56	-2634.95	-45.57	1093.16	0.00	0.00	0.00	-1999.25	74.57	1587.27	-1976.95	-68.58	1564.34	-2107.05	-226.31	1704.89	-1553.98	75.70	1695.40	2034.92	1514.60	51.81	0.00	0.00	0.00	1440.05
4.16000	-2388.96	131.41	13.45	-2396.80	112.31	10.20	-1485.00	22.86	124.38	-1418.34	90.40	130.25	-1812.04	-41.89	63.08	-1868.56	-35.87	61.73	-1253.93	-890.76	-101.95	-3281.93	-110.04	561.17	-2628.34	-46.53	1092.63	0.00	0.00	0.00	-1962.07	72.76	1586.37	-1962.43	-70.03	1564.51	-2099.87	-224.87	1704.60	-1553.98	75.70	1695.40	2032.03	1513.41	46.58	0.00	0.00	0.00	1439.71
4.17000	-2379.41	133.49	12.39	-2389.16	113.58	10.92	-1485.00	22.86	124.38	-1418.34	90.40	130.25	-1810.06	-41.36	61.91	-1865.55	-35.17	61.35	-1246.46	-888.28	-102.49	-3270.64	-110.37	560.71	-2621.69	-47.48	1092.11	0.00	0.00	0.00	-1959.36	70.30	1586.48	-1961.81	-72.73	1565.84	-2092.67	-223.42	1704.31	-1553.98	75.70	1695.40	2037.26	1511.56	65.13	0.00	0.00	0.00	1439.47
4.18000	-2371.76	133.95	11.40	-2380.91	114.54	12.86	-1485.00	22.86	124.38	-1418.34	90.40	130.25	-1811.89	-40.95	60.55	-1866.06	-34.61	60.23	-1238.99	-885.79	-103.02	-3259.24	-110.70	560.21	-2615.00	-48.44	1091.59	0.00	0.00	0.00	-1951.20	66.87	1588.28	-1935.12	-74.19	1566.44	-2085.46	-221.94	1704.03	-1553.98	75.70	1695.40	2038.61	1511.11	71.01	0.00	0.00	0.00	1439.32
4.19000	-2360.77	135.63	9.74	-2383.47	114.90	13.43	-1485.00	22.86	124.38	-1418.34	90.40	130.25	-1806.34	-40.97	61.03	-1865.05	-34.19	59.74	-1231.53	-883.28	-103.56	-3247.71	-111.03	559.65	-2608.28	-49.38	1091.08	0.00	0.00	0.00	-1938.98	64.00	1589.34	-1944.17	-77.49	1567.45	-2078.22	-220.44	1703.74	-1553.98	75.70	1695.40	2037.50	1511.16	70.54	0.00	0.00	0.00	1438.26
4.20000	-2363.45	136.39	5.46	-2376.00	116.18	16.92	-1485.00	22.86	124.38	-1418.34	90.40	130.25	-1811.37	-40.11	59.28	-1861.93	-34.27	59.57	-1224.08	-880.77	-104.08	-3236.07	-111.37	559.04	-2601.52	-50.32	1090.58	0.00	0.00	0.00	-1928.11	61.37	1590.77	-1929.81	-79.28	1568.54	-2070.96	-218.92	1703.45	-1553.98	75.70	1695.40	2037.89	1511.67	70.57	0.00	0.00	0.00	1438.85
4.21000	-2369.97	137.03	-0.41	-2360.71	117.09	21.08	-1485.00	22.86	124.38	-1418.34	90.40	130.25	-1809.69	-40.83	58.92	-1864.58	-34.77	58.54	-1216.63	-878.24	-104.61	-3224.30	-111.70	558.37	-2594.73	-51.25	1090.08	0.00	0.00	0.00	-1918.45	58.98	1592.52	-1936.37	-83.02	1569.83	-2063.69	-217.38	1703.16	-1553.98	75.70	1695.40	2038.17	1511.03	70.94	0.00	0.00	0.00	1438.87
4.22000	-2350.40	138.16	-0.95	-2353.97	117.09	24.53	-1485.00	22.86	124.38	-1418.34	90.40	130.25	-1807.56	-39.90	58.68	-1864.50	-34.40	58.17	-1209.19	-875.69	-105.13	-3212.41	-112.04	557.65	-2587.89	-52.18	1089.59	0.00	0.00	0.00	-1909.87	56.80	1594.55	-1914.71	-83.81	1570.63	-2056.40	-215.82	1702.87	-1553.98	75.70	1695.40	2032.95	1511.51	52.92	0.00	0.00	0.00	1439.83
4.23000	-2334.51	139.39	-0.66	-2345.97	118.36	27.35	-1485.00	22.86	124.38	-1418.34	90.40	130.25	-1811.48	-39.56	57.22	-1867.55	-34.01	57.37	-1201.76	-873.14	-105.65	-3200.40	-112.39	556.87	-2581.02	-53.11	1089.11	0.00	0.00	0.00	-1902.24	54.82	1596.79	-1918.65	-85.59	1572.71	-2049.08	-214.24	1702.57	-1553.98	75.70	1695.40	2036.17	1511.47	65.06	0.00	0.00	0.00	1440.74
4.24000	-2321.18	142.18	1.41	-2337.58	119.89	31.73	-1485.00	22.86	124.38	-1418.34	90.40	130.25	-1808.64	-39.74	57.28	-1865.06	-34.34	57.31	-1194.33	-870.57	-106.17	-3188.26	-112.73	556.03	-2574.12	-54.02	1088.63	0.00	0.00	0.00	-1895.40	53.03	1599.21	-1894.85	-86.56	1573.16	-2041.75	-212.63	1702.28	-1553.98	75.70	1695.40	2038.07	1511.13	70.81	0.00	0.00	0.00	1440.25
4.25000	-2326.87	145.18	4.77	-2326.20	122.18	37.09	-1485.00	22.86	124.38	-1418.34	90.40	130.25	-1804.36	-39.25	57.85	-1865.24	-33.74	57.19	-1186.91	-867.99	-106.69	-3176.00	-113.08	555.14	-2567.18	-54.93	1088.16	0.00	0.00	0.00	-1889.23	51.41	1601.75	-1896.33	-88.15	1574.00	-2034.40	-211.01	1701.99	-1553.98	75.70	1695.40	2038.39	1511.70	70.68	0.00	0.00	0.00	1439.28
4.26000	-2300.06	147.47	13.27	-2307.12	124.29	44.75	-1485.00	22.86	124.38	-1418.34	90.40	130.25	-1813.78	-39.46	55.27	-1864.47	-33.91	56.77	-1179.49	-865.40	-107.20	-3163.62	-113.42	554.19	-2560.20	-55.84	1087.70	0.00	0.00	0.00	-1883.58	49.95	1604.36	-1887.99	-89.76	1575.42	-2027.03	-209.36	1701.69	-1553.98	75.70	1695.40	2038.04	1510.84	70.63	0.00	0.00	0.00	1439.32
4.27000	-2273.17	150.39	20.88	-2282.25	126.67	51.65	-1485.00	22.86	124.38	-1418.34	90.40	130.25	-1811.37	-39.94	55.50	-1864.72	-34.41	56.29	-1172.09	-862.79	-107.71	-3151.11	-113.77	553.19	-2553.18	-56.74	1087.24	0.00	0.00	0.00	-1878.32	48.63	1607.00	-1856.75	-90.34	1576.56	-2019.64	-207.69	1701.40	-1553.98	75.70	1695.40	2033.15	1512.37	52.64	0.00	0.00	0.00	1439.85
4.28000	-2260.83	151.57	23.60	-2264.46	128.33	55.06	-1485.00	22.86	124.38	-1418.34	90.40	130.25	-1808.81	-39.77	55.81	-1864.01	-34.06	56.44	-1164.69	-860.17	-108.21	-3138.48	-114.13	552.12	-2546.12	-57.63	1086.79	0.00	0.00	0.00	-1873.31	47.44	1609.61	-1868.67	-92.24	1577.86	-2012.23	-206.00	1701.10	-1553.98	75.70	1695.40	2036.32	1512.34	64.73	0.00	0.00	0.00	1439.93
4.29000	-2234.92	152.46	28.12	-2239.64	128.96	58.51	-1485.00	22.86	124.38	-1418.34	90.40	130.25	-1811.00	-40.39	54.91	-1866.05	-33.95	55.96	-1157.29	-857.55	-108.71	-3125.72	-114.48	551.00	-2539.03	-58.52	1086.35	0.00	0.00	0.00	-1868.41	46.36	1612.14	-1859.14	-93.92	1579.44	-2004.81	-204.29	1700.80	-1553.98	75.70	1695.40	2038.14	1511.29	70.80	0.00	0.00	0.00	1439.75
4.30000	-2212.87	153.62	30.72	-2237.52	130.05	56.42	-1485.00	22.86	124.38	-1418.34	90.40	130.25	-1809.59	-39.82	54.99	-1865.01	-34.22	55.98	-1149.90	-854.91	-109.21	-3112.84	-114.83	549.82	-2531.90	-59.40	1085.92	0.00	0.00	0.00	-1863.48	45.37	1614.55	-1868.06	-96.41	1580.47	-1997.36	-202.56	1700.50	-1553.98	75.70	1695.40	2037.33	1510.17	71.03	0.00	0.00	0.00	1439.44
4.31000	-2206.81	154.45	28.62	-2204.21	130.92	59.55	-1485.00	22.86	124.38	-1418.34	90.40	130.25	-1808.25	-40.54	54.77	-1864.09	-34.14	56.06	-1142.52	-852.25	-109.71	-3099.83	-115.19	548.58	-2524.73	-60.27	1085.49	0.00	0.00	0.00	-1858.38	44.47	1616.78	-1851.75	-97.37	1581.23	-1989.89	-200.80	1700.20	-1553.98	75.70	1695.40	2037.89	1511.13	70.55	0.00	0.00	0.00	1440.15
4.32000	-2171.12	155.02	31.29	-2177.88	132.32	59.56	-1485.00	22.86	124.38	-1418.34	90.40	130.25	-1806.60	-39.66	54.94	-1865.79	-34.11	55.57	-1135.15	-849.59	-110.20	-3086.69	-115.55	547.29	-2517.53	-61.14	1085.08	0.00	0.00	0.00	-1852.99	43.64	1618.78	-1836.69	-98.30	1582.83	-1982.41	-199.03	1699.90	-1553.98	75.70	1695.40	2037.88	1511.99	70.35	0.00	0.00	0.00	1439.28
4.33000	-2161.31	155.84	28.82	-2159.78	132.55	57.87	-1485.00	22.86	124.38	-1418.34	90.40	130.25	-1807.29	-39.92	54.70	-1866.00	-34.44	55.35	-1127.79	-846.91	-110.69	-3073.42	-115.91	545.93	-2510.28	-62.00	1084.67	0.00	0.00	0.00	-1847.14	42.86	1620.51	-1833.01	-98.57	1583.77	-1974.90	-197.23	1699.60	-1553.98	75.70	1695.40	2038.52	1512.74	70.23	0.00	0.00	0.00	1439.35
4.34000	-2132.92	156.24	29.01	-2145.01	133.21	55.32	-1485.00	22.86	124.38	-1418.34	90.40	130.25	-1811.77	-39.63	54.04	-1865.36	-33.91	55.43	-1120.43	-844.23	-111.18	-3060.03	-116.28	544.51	-2503.00	-62.85	1084.26	0.00	0.00	0.00	-1840.72	42.13	1621.92	-1822.08	-99.11	1584.53	-1967.38	-195.41	1699.30	-1553.98	75.70	1695.40	2037.74	1510.43	71.05	0.00	0.00	0.00	1438.52
4.35000	-2092.60	156.81	31.89	-2108.50	133.44	56.33	-1485.00	22.86	124.38	-1418.34	90.40	130.25	-1812.18	-39.84	53.32	-1866.30	-34.11	55.30	-1113.08	-841.53	-111.66	-3046.51	-116.64	543.03	-2495.68	-63.70	1083.87	0.00	0.00	0.00	-1833.58	41.41	1622.95	-1827.51	-100.45	1586.65	-1959.83	-193.57	1699.00	-1553.98	75.70	1695.40	2033.16	1511.98	52.79	0.00	0.00	0.00	1439.39
4.36000	-2078.63	156.65	29.57	-2083.11	133.74	54.40	-1485.00	22.86	124.38	-1418.34	90.40	130.25	-1811.02	-39.88	53.62	-1865.35	-34.27	55.34	-1105.73	-838.82	-112.14	-3032.86	-117.01	541.49	-2488.32	-64.54	1083.48	0.00	0.00	0.00	-1826.84	40.54	1623.87	-1825.35	-101.41	1587.05	-1952.27	-191.70	1698.69	-1553.98	75.70	1695.40	2036.42	1511.83	64.58	0.00	0.00	0.00	1439.50
4.37000	-2058.75	156.69	27.75	-2062.60	134.14	51.41	-1485.00	22.86	124.38	-1418.34	90.40	130.25	-1808.72	-41.51	56.05	-1869.46	-34.38	54.44	-1098.40	-836.10	-112.61	-3019.08	-117.37	539.89	-2480.92	-65.37	1083.10	0.00	0.00	0.00	-1820.13	39.63	1624.73	-1808.35	-101.97	1588.21	-1944.68	-189.81	1698.39	-1553.98	75.70	1695.40	2032.67	1511.33	52.85	0.00	0.00	0.00	1438.84
4.38000	-2037.08	157.18	26.42	-2042.95	134.73	48.67	-1485.00	22.86	124.38	-1418.34	90.40	130.25	-1810.83	-39.95	53.53	-1867.92	-33.48	55.13	-1091.07	-833.37	-113.09	-3005.17	-117.74	538.23	-2473.48	-66.20	1082.73	0.00	0.00	0.00	-1813.28	39.20	1625.52	-1794.49	-101.35	1589.21	-1937.08	-187.90	1698.08	-1553.98	75.70	1695.40	2031.69	1512.97	46.92	0.00	0.00	0.00	1439.42
4.39000	-2002.67	158.37	28.33	-2017.23	135.33	46.67	-1485.00	22.86	124.38	-1418.34	90.40	130.25	-1804.42	-39.86	54.61	-1867.13	-33.77	55.10	-1083.75	-830.63	-113.55	-2991.13	-118.11	536.51	-2466.01	-67.01	1082.37	0.00	0.00	0.00	-1806.65	38.70	1626.12	-1793.94	-102.03	1589.52	-1929.46	-185.97	1697.78	-1553.98	75.70	1695.40	2037.51	1511.73	65.24	0.00	0.00	0.00	1439.47
4.40000	-1969.82	159.57	29.65	-1996.07	136.51	44.06	-1485.00	22.86	124.38	-1418.34	90.40	130.25	-1808.26	-39.52	54.25	-1863.20	-33.54	55.84	-1076.44	-827.87	-114.02	-2976.96	-118.49	534.72	-2458.50	-67.82	1082.01	0.00	0.00	0.00	-1799.80	38.55	1626.70	-1802.09	-104.04	1590.08	-1921.81	-184.02	1697.47	-1553.98	75.70	1695.40	2038.85	1511.75	70.44	0.00	0.00	0.00	1438.93
4.41000	-1949.98	160.51	28.20	-1967.29	137.79	43.11	-1485.00	22.86	124.38	-1418.34	90.40	130.25	-1807.32	-40.41	56.23	-1866.44	-33.50	55.20	-1069.13	-825.11	-114.48	-2962.66	-118.86	532.87	-2450.94	-68.62	1081.67	0.00	0.00	0.00	-1793.54	37.56	1627.32	-1779.72	-103.82	1590.10	-1914.15	-182.04	1697.16	-1553.98	75.70	1695.40	2033.92	1513.02	52.55	0.00	0.00	0.00	1439.99
4.42000	-1915.84	162.59	30.68	-1933.42	139.38	42.62	-1485.00	22.86	124.38	-1418.34	90.40	130.25	-1810.21	-39.81	53.71	-1867.36	-34.32	54.66	-1061.84	-822.34	-114.94	-2948.23	-119.23	530.96	-2443.35	-69.42	1081.33	0.00	0.00	0.00	-1786.76	37.51	1627.72	-1765.21	-103.74	1589.61	-1906.47	-180.04	1696.85	-1553.98	75.70	1695.40	2036.22	1511.18	65.08	0.00	0.00	0.00	1440.52
4.43000	-1877.79	163.21	49.78	-1906.96	140.47	41.35	-1485.00	22.86	124.38	-1418.34	90.40	130.25	-1807.31	-40.66	55.73	-1868.91	-33.35	54.56	-1054.55	-819.55	-115.39	-2933.66	-119.61	528.98	-2435.72	-70.20	1081.00	0.00	0.00	0.00	-1780.27	36.95	1628.10	-1758.30	-103.60	1590.72	-1898.76	-178.02	1696.54	-1553.98	75.70	1695.40	2034.16	1513.67	52.05	0.00	0.00	0.00	1440.55
4.44000	-1850.36	164.12	50.32	-1874.02	140.36	62.12	-1485.00	22.86	124.38	-1418.34	90.40	130.25	-1806.66	-39.53	54.31	-1868.04	-33.33	54.94	-1047.27	-816.76	-115.84	-2918.97	-119.99	526.94	-2428.05	-70.98	1080.68	0.00	0.00	0.00	-1773.65	36.45	1628.38	-1754.28	-106.06	1590.41	-1891.04	-175.98	1696.23	-1553.98	75.70	1695.40	2032.38	1513.32	46.95	0.00	0.00	0.00	1438.75
4.45000	-1817.73	164.64	52.48	-1847.87	141.59	61.35	-1485.00	22.86	124.38	-1418.34	90.40	130.25	-1806.87	-39.93	54.21	-1865.72	-32.97	55.22	-1040.00	-813.96	-116.29	-2904.14	-120.37	524.83	-2420.34	-71.75	1080.36	0.00	0.00	0.00	-1766.77	36.38	1628.62	-1745.75	-106.09	1590.19	-1883.30	-173.91	1695.92	-1553.98	75.70	1695.40	2036.61	1511.50	65.11	0.00	0.00	0.00	1438.43
4.46000	-1789.51	164.67	54.04	-1821.10	142.22	61.01	-1485.00	22.86	124.38	-1418.34	90.40	130.25	-1811.69	-40.35	53.12	-1867.27	-33.71	54.70	-1032.74	-811.14	-116.74	-2889.17	-120.75	522.66	-2412.59	-72.51	1080.06	0.00	0.00	0.00	-1760.02	36.13	1628.65	-1750.73	-106.52	1591.46	-1875.54	-171.82	1695.61	-1553.98	75.70	1695.40	2033.77	1513.24	52.32	0.00	0.00	0.00	1440.30
4.47000	-1761.52	164.27	56.20	-1793.73	141.80	61.69	-1485.00	22.86	124.38	-1418.34	90.40	130.25	-1806.99	-40.19	53.69	-1863.83	-33.35	55.15	-1025.48	-808.32	-117.18	-2874.07	-121.13	520.43	-2404.80	-73.26	1079.76	0.00	0.00	0.00	-1753.02	36.18	1628.69	-1737.71	-104.53	1591.20	-1867.75	-169.70	1695.30	-1553.98	75.70	1695.40	2036.84	1511.16	64.93	0.00	0.00	0.00	1440.23
4.48000	-1734.68	163.38	58.64	-1766.53	141.26	62.77	-1485.00	22.86	124.38	-1418.34	90.40	130.25	-1807.27	-39.75	53.30	-1868.00	-33.92	53.69	-1018.24	-805.48	-117.61	-2858.84	-121.51	518.13	-2396.97	-74.00	1079.48	0.00	0.00	0.00	-1745.99	36.39	1628.59	-1729.30	-105.05	1590.87	-1859.95	-167.57	1694.98	-1553.98	75.70	1695.40	2037.87	1510.66	70.90	0.00	0.00	0.00	1440.35
4.49000	-1702.24	162.18	62.19	-1741.15	139.70	63.48	-1485.00	22.86	124.38	-1418.34	90.40	130.25	-1808.52	-39.94	52.66	-1866.59	-34.26	53.57	-1011.00	-802.64	-118.04	-2843.47	-121.90	515.76	-2389.10	-74.74	1079.20	0.00	0.00	0.00	-1739.42	35.81	1628.56	-1725.45	-105.39	1590.33	-1852.13	-165.41	1694.67	-1553.98	75.70	1695.40	2033.27	1512.36	52.68	0.00	0.00	0.00	1439.96
4.50000	-1676.52	159.92	65.18	-1713.80	138.70	65.37	-1485.00	22.86	124.38	-1418.34	90.40	130.25	-1810.81	-40.61	51.74	-1870.03	-30.12	44.77	-1003.77	-799.79	-118.47	-2827.97	-122.28	513.33	-2381.19	-75.46	1078.93	0.00	0.00	0.00	-1732.41	36.09	1628.26	-1709.13	-105.07	1590.34	-1844.28	-163.22	1694.35	-1553.98	75.70	1695.40	2032.88	1514.20	46.45	0.00	0.00	0.00	1439.95
4.51000	-1643.85	158.96	72.76	-1686.37	136.77	67.70	-1485.00	22.86	124.38	-1418.34	90.40	130.25	-1802.28	-40.92	52.92	-1879.07	-32.08	40.81	-996.55	-796.93	-118.90	-2812.33	-122.67	510.83	-2373.24	-76.18	1078.67	0.00	0.00	0.00	-1725.47	35.99	1628.02	-1718.62	-106.26	1591.29	-1836.42	-161.02	1694.04	-1553.98	75.70	1695.40	2036.89	1510.82	65.45	0.00	0.00	0.00	1438.96
4.52000	-1616.80	156.63	77.25	-1656.91	136.07	71.96	-1485.00	22.86	124.38	-1418.34	90.40	130.25	-1808.75	-38.03	45.67	-1885.85	-34.10	39.29	-989.34	-794.06	-119.32	-2796.55	-123.05	508.26	-2365.25	-76.89	1078.42	0.00	0.00	0.00	-1718.45	36.11	1627.66	-1701.01	-105.75	1590.43	-1828.54	-158.79	1693.72	-1553.98	75.70	1695.40	2034.29	1513.29	52.53	0.00	0.00	0.00	1439.44
4.53000	-1590.40	154.45	82.25	-1632.04	134.71	75.54	-1485.00	22.86	124.38	-1418.34	90.40	130.25	-1807.73	-39.21	46.08	-1879.68	-34.00	40.43	-982.14	-791.18	-119.73	-2780.64	-123.44	505.63	-2357.22	-77.59	1078.18	0.00	0.00	0.00	-1711.73	35.91	1627.22	-1704.02	-105.91	1590.48	-1820.63	-156.53	1693.40	-1553.98	75.70	1695.40	2032.27	1513.75	46.51	0.00	0.00	0.00	1438.54
4.54000	-1564.53	151.80	87.91	-1604.77	131.89	80.48	-1485.00	22.86	124.38	-1418.34	90.40	130.25	-1802.97	-38.51	45.55	-1871.20	-35.12	41.50	-974.95	-788.29	-120.15	-2764.59	-123.83	502.92	-2349.15	-78.28	1077.94	0.00	0.00	0.00	-1704.99	35.49	1626.76	-1690.89	-104.84	1589.91	-1812.71	-154.26	1693.09	-1553.98	75.70	1695.40	2032.24	1513.88	46.56	0.00	0.00	0.00	1439.52
4.55000	-1539.58	149.88	94.03	-1579.36	129.15	85.85	-1485.00	22.86	124.38	-1418.34	90.40	130.25	-1809.62	-42.06	43.65	-1873.46	-34.49	41.01	-967.77	-785.39	-120.56	-2748.40	-124.22	500.15	-2341.04	-78.96	1077.72	0.00	0.00	0.00	-1697.29	36.55	1626.08	-1681.52	-101.31	1601.56	-1804.76	-151.96	1692.77	-1553.98	75.70	1695.40	2030.82	1511.66	47.36	0.00	0.00	0.00	1439.51
4.56000	-1515.11	146.78	101.36	-1555.60	127.69	91.13	-1485.00	22.86	124.38	-1418.34	90.40	130.25	-1816.98	-41.25	41.21	-1864.62	-35.01	42.19	-960.60	-782.48	-120.96	-2732.07	-124.61	497.31	-2332.88	-79.63	1077.51	0.00	0.00	0.00	-1689.96	36.99	1625.45	-1673.12	-100.68	1603.73	-1796.79	-149.63	1692.45	-1553.98	75.70	1695.40	2030.82	1511.22	47.74	0.00	0.00	0.00	1439.52
4.57000	-1491.40	144.16	108.77	-1532.11	125.59	97.28	-1485.00	22.86	124.38	-1418.34	90.40	130.25	-1797.59	-41.52	45.45	-1862.19	-35.53	52.16	-953.43	-779.57	-121.36	-2715.61	-125.00	494.40	-2324.69	-80.29	1077.30	0.00	0.00	0.00	-1683.10	36.88	1624.80	-1663.86	-100.49	1603.01	-1788.81	-147.28	1692.13	-1553.98	75.70	1695.40	2032.16	1512.88	46.99	0.00	0.00	0.00	1439.61
4.58000	-1468.32	141.40	116.72	-1510.89	123.55	103.62	-1485.00	22.86	124.38	-1418.34	90.40	130.25	-1809.15	-42.49	43.32	-1866.15	-35.70	52.13	-946.28	-776.64	-121.76	-2699.00	-125.39	491.42	-2316.45	-80.94	1077.11	0.00	0.00	0.00	-1675.61	37.69	1623.89	-1656.50	-100.26	1602.55	-1780.80	-144.91	1691.81	-1553.98	75.70	1695.40	2036.35	1512.25	64.76	0.00	0.00	0.00	1440.08
4.59000	-1446.61	139.05	124.76	-1483.78	122.03	111.57	-1485.00	22.86	124.38	-1418.34	90.40	130.25	-1792.08	-42.70	45.95	-1864.24	-35.43	52.34	-939.13	-773.71	-122.15	-2682.25	-125.78	488.37	-2308.18	-81.58	1076.92	0.00	0.00	0.00	-1668.75	37.65	1623.21	-1650.21	-99.51	1602.05	-1772.77	-142.52	1691.49	-1553.98	75.70	1695.40	2037.38	1510.88	70.79	0.00	0.00	0.00	1440.04
4.60000	-1425.90	137.49	132.73	-1464.67	120.88	120.40	-1485.00	22.86	124.38	-1418.34	90.40	130.25	-1799.94	-41.30	50.04	-1863.45	-35.75	52.39	-932.00	-770.77	-122.54	-2665.37	-126.18	485.25	-2299.86	-82.21	1076.75	0.00	0.00	0.00	-1661.51	38.17	1622.34	-1645.17	-99.26	1601.40	-1764.73	-140.09	1691.16	-1553.98	75.70	1695.40	2038.41	1510.60	71.14	0.00	0.00	0.00	1438.72
4.61000	-1407.09	137.33	140.34	-1444.90	119.52	127.27	-1485.00	22.86	124.38	-1418.34	90.40	130.25	-1803.52	-41.04	49.40	-1861.52	-35.56	52.60	-924.87	-767.82	-122.92	-2648.34	-126.57	482.06	-2291.50	-82.83	1076.58	0.00	0.00	0.00	-1654.23	38.92	1621.36	-1635.79	-98.33	1600.83	-1756.66	-137.65	1690.84	-1553.98	75.70	1695.40	2038.47	1510.70	71.04	0.00	0.00	0.00	1438.97
4.62000	-1388.99	136.56	148.26	-1426.67	119.15	133.81	-1485.00	22.86	124.38	-1418.34	90.40	130.25	-1808.67	-42.20	48.26	-1861.23	-35.61	52.27	-917.76	-764.86	-123.30	-2631.17	-126.97	478.79	-2283.10	-83.44	1076.42	0.00	0.00	0.00	-1646.89	39.76	1620.40	-1631.23	-97.71	1600.37	-1748.57	-135.18	1690.52	-1553.98	75.70	1695.40	2037.96	1510.78	70.94	0.00	0.00	0.00	1439.08
4.63000	-1372.98	137.65	155.16	-1409.76	118.69	140.29	-1485.00	22.86	124.38	-1418.34	90.40	130.25	-1811.31	-41.44	47.25	-1862.67	-35.85	51.94	-910.65	-761.90	-123.68	-2613.86	-127.36	475.46	-2274.66	-84.04	1076.28	0.00	0.00	0.00	-1639.20	40.85	1619.30	-1626.74	-97.46	1599.74	-1740.46	-132.69	1690.19	-1553.98	75.70	1695.40	2034.49	1514.09	52.28	0.00	0.00	0.00	1439.16
4.64000	-1359.17	139.28	161.04	-1395.49	119.44	145.62	-1485.00	22.86	124.38	-1418.34	90.40	130.25	-1805.89	-41.59	47.87	-1864.77	-36.01	50.99	-903.56	-758.93	-124.05	-2596.41	-127.76	472.05	-2266.18	-84.63	1076.14	0.00	0.00	0.00	-1631.40	42.31	1618.24	-1618.41	-96.68	1598.78	-1732.33	-130.17	1689.87	-1553.98	75.70	1695.40	2032.71	1514.46	46.71	0.00	0.00	0.00	1438.90
4.65000	-1348.06	141.12	165.28	-1383.43	120.49	149.38	-1485.00	22.86	124.38	-1418.34	90.40	130.25	-1810.77	-41.92	46.47	-1864.83	-36.37	50.95	-896.47	-755.95	-124.42	-2578.82	-128.15	468.58	-2257.65	-85.21	1076.01	0.00	0.00	0.00	-1626.63	43.29	1616.03	-1610.59	-95.39	1598.24	-1724.17	-127.63	1689.54	-1553.98	75.70	1695.40	2036.19	1511.73	64.98	0.00	0.00	0.00	1439.46
4.66000	-1338.58	142.17	167.39	-1372.75	119.67	151.79	-1485.00	22.86	124.38	-1418.34	90.40	130.25	-1802.82	-40.92	47.72	-1866.20	-36.54	49.78	-889.40	-752.96	-124.78	-2561.08	-128.55	465.02	-2249.08	-85.77	1075.90	0.00	0.00	0.00	-1617.37	44.61	1614.68	-1605.67	-94.08	1597.47	-1716.00	-125.06	1689.22	-1553.98	75.70	1695.40	2032.35	1511.11	53.14	0.00	0.00	0.00	1439.58
4.67000	-1330.44	141.99	167.23	-1363.81	118.60	151.75	-1485.00	22.86	124.38	-1418.34	90.40	130.25	-1800.13	-41.63	47.65	-1864.54	-36.38	49.86	-882.34	-749.96	-125.14	-2543.20	-128.94	461.40	-2240.47	-86.33	1075.79	0.00	0.00	0.00	-1610.52	45.65	1613.59	-1597.13	-92.89	1596.64	-1707.81	-122.47	1688.89	-1553.98	75.70	1695.40	2031.57	1512.21	47.34	0.00	0.00	0.00	1438.97
4.68000	-1322.46	139.75	165.26	-1356.17	117.12	149.37	-1485.00	22.86	124.38	-1418.34	90.40	130.25	-1805.05	-41.58	46.32	-1862.16	-36.28	50.01	-875.28	-746.96	-125.49	-2525.17	-129.34	457.70	-2231.82	-86.88	1075.69	0.00	0.00	0.00	-1601.74	47.61	1612.52	-1592.68	-91.89	1595.92	-1699.59	-119.86	1688.56	-1553.98	75.70	1695.40	2037.30	1512.33	65.06	0.00	0.00	0.00	1438.42
4.69000	-1315.57	137.10	161.41	-1349.48	114.42	145.82	-1485.00	22.86	124.38	-1418.34	90.40	130.25	-1806.19	-41.44	45.55	-1862.21	-36.57	49.56	-868.24	-743.95	-125.84	-2507.00	-129.74	453.93	-2223.13	-87.41	1075.61	0.00	0.00	0.00	-1596.37	48.28	1611.63	-1579.94	-89.97	1595.12	-1691.35	-117.22	1688.23	-1553.98	75.70	1695.40	2038.20	1510.69	71.07	0.00	0.00	0.00	1439.28
4.70000	-1310.58	135.19	156.13	-1344.05	111.37	141.46	-1485.00	22.86	124.38	-1418.34	90.40	130.25	-1802.89	-41.93	45.32	-1863.93	-36.03	48.97	-861.21	-740.93	-126.19	-2488.69	-130.14	450.08	-2214.39	-87.93	1075.53	0.00	0.00	0.00	-1585.35	49.59	1610.40	-1574.44	-88.96	1594.51	-1683.10	-114.55	1687.90	-1553.98	75.70	1695.40	2037.70	1510.42	71.03	0.00	0.00	0.00	1439.63
4.71000	-1306.71	132.96	150.34	-1340.15	108.49	136.46	-1485.00	22.86	124.38	-1418.34	90.40	130.25	-1802.05	-41.24	45.28	-1863.94	-36.35	48.62	-854.19	-737.91	-126.53	-2470.23	-130.53	446.16	-2205.61	-88.45	1075.47	0.00	0.00	0.00	-1578.66	51.43	1609.44	-1567.03	-87.51	1593.91	-1674.82	-111.86	1687.57	-1553.98	75.70	1695.40	2037.83	1510.66	70.99	0.00	0.00	0.00	1439.58
4.72000	-1303.71	129.25	144.86	-1337.60	105.67	131.18	-1485.00	22.86	124.38	-1418.34	90.40	130.25	-1808.18	-41.52	43.29	-1861.00	-36.33	48.64	-847.17	-734.88	-126.86	-2451.62	-130.93	442.16	-2196.79	-88.95	1075.41	0.00	0.00	0.00	-1570.53	53.42	1608.17	-1560.08	-85.93	1593.13	-1666.52	-109.15	1687.24	-1553.98	75.70	1695.40	2037.34	1509.95	71.19	0.00	0.00	0.00	1439.69
4.73000	-1300.47	124.46	138.32	-1334.07	100.57	125.58	-1485.00	22.86	124.38	-1418.34	90.40	130.25	-1800.19	-40.90	44.39	-1860.90	-36.27	48.36	-840.17	-731.84	-127.19	-2432.87	-131.33	438.09	-2187.92	-89.44	1075.37	0.00	0.00	0.00	-1562.01	55.37	1607.09	-1550.98	-83.95	1592.43	-1658.20	-106.41	1686.91	-1553.98	75.70	1695.40	2037.71	1510.96	70.85	0.00	0.00	0.00	1439.23
4.74000	-1294.36	118.32	132.31	-1329.82	95.53	120.41	-1485.00	22.86	124.38	-1418.34	90.40	130.25	-1806.40	-41.88	42.20	-1858.17	-36.13	48.27	-833.18	-728.80	-127.52	-2413.97	-131.73	433.94	-2179.02	-89.91	1075.34	0.00	0.00	0.00	-1555.43	57.36	1606.24	-1543.81	-81.84	1591.85	-1650.67	-104.49	1686.29	-1553.98	75.70	1695.40	2038.51	1511.48	70.82	0.00	0.00	0.00	1439.47
4.75000	-1289.87	112.82	126.84	-1324.56	89.31	116.38	-1485.00	22.86	124.38	-1418.34	90.40	130.25	-1804.11	-40.94	42.19	-1857.19	-36.12	47.98	-826.21	-725.75	-127.84	-2394.92	-132.13	429.71	-2170.07	-90.38	1075.31	0.00	0.00	0.00	-1546.94	58.91	1605.41	-1535.74	-79.98	1591.44	-1643.25	-101.91	1685.75	-1553.98	75.70	1695.40	2038.19	1511.32	70.74	0.00	0.00	0.00	1440.81
4.76000	-1283.53	107.03	120.18	-1319.08	83.80	111.39	-1485.00	22.86	124.38	-1418.34	90.40	130.25	-1805.09	-41.18	41.34	-1861.10	-36.74	46.69	-819.24	-722.69	-128.16	-2375.72	-132.53	425.41	-2161.07	-90.83	1075.30	0.00	0.00	0.00	-1542.91	61.33	1604.59	-1528.44	-78.17	1590.86	-1635.89	-99.09	1685.33	-1553.98	75.70	1695.40	2035.07	1515.09	51.87	0.00	0.00	0.00	1439.79
4.77000	-1277.57	102.63	112.07	-1315.29	78.23	103.14	-1485.00	22.86	124.38	-1418.34	90.40	130.25	-1808.13	-41.63	39.94	-1858.67	-37.10	46.62	-812.28	-719.62	-128.47	-2356.38	-132.92	421.03	-2152.03	-91.27	1075.30	0.00	0.00	0.00	-1534.78	63.12	1603.94	-1521.33	-76.14	1590.65	-1628.46	-96.51	1685.05	-1553.98	75.70	1695.40	2034.11	1516.45	45.91	0.00	0.00	0.00	1438.86
4.78000	-1272.29	98.51	104.33	-1314.02	74.59	95.91	-1485.00	22.86	124.38	-1418.34	90.40	130.25	-1806.32	-41.21	39.85	-1857.22	-37.46	45.92	-805.34	-716.56	-128.78	-2336.88	-133.32	416.57	-2142.95	-91.70	1075.31	0.00	0.00	0.00	-1521.27	65.24	1603.41	-1512.73	-73.80	1590.50	-1620.54	-94.25	1684.88	-1553.98	75.70	1695.40	2036.79	1511.98	64.81	0.00	0.00	0.00	1439.49
4.79000	-1268.09	95.70	97.72	-1308.69	71.99	90.98	-1485.00	22.86	124.38	-1418.34	90.40	130.25	-1806.11	-41.20	39.08	-1858.49	-37.89	45.22	-798.41	-713.48	-129.08	-2317.24	-133.72	412.03	-2133.83	-92.12	1075.33	0.00	0.00	0.00	-1515.75	67.45	1603.06	-1504.13	-71.57	1590.50	-1612.91	-91.56	1684.78	-1553.98	75.70	1695.40	2032.76	1511.56	52.79	0.00	0.00	0.00	1440.12
4.80000	-1265.18	94.68	92.05	-1306.83	71.28	85.90	-1485.00	22.86	124.38	-1418.34	90.40	130.25	-1806.52	-41.05	38.47	-1858.79	-38.03	44.60	-791.49	-710.40	-129.38	-2297.45	-134.12	407.42	-2124.66	-92.53	1075.37	0.00	0.00	0.00	-1506.71	70.26	1602.65	-1500.03	-69.69	1590.93	-1605.21	-88.79	1684.79	-1553.98	75.70	1695.40	2030.98	1511.39	47.31	0.00	0.00	0.00	1440.14
4.81000	-1263.16	94.90	86.91	-1304.37	72.07	81.33	-1485.00	22.86	124.38	-1418.34	90.40	130.25	-1801.69	-40.32	38.93	-1854.96	-39.21	44.32	-784.58	-707.31	-129.68	-2277.50	-134.52	402.72	-2115.45	-92.92	1075.41	0.00	0.00	0.00	-1499.56	72.05	1602.51	-1489.71	-67.66	1591.03	-1597.53	-85.71	1684.98	-1553.98	75.70	1695.40	2035.30	1510.47	65.25	0.00	0.00	0.00	1439.75
4.82000	-1261.42	95.38	82.06	-1303.40	72.51	77.11	-1485.00	22.86	124.38	-1418.34	90.40	130.25	-1803.14	-40.76	37.59	-1851.35	-38.90	44.52	-777.68	-704.22	-129.96	-2257.41	-134.92	397.95	-2106.19	-93.30	1075.47	0.00	0.00	0.00	-1489.12	74.34	1602.40	-1483.22	-65.41	1591.51	-1589.53	-83.28	1685.17	-1553.98	75.70	1695.40	2038.24	1511.37	70.70	0.00	0.00	0.00	1439.35
4.83000	-1259.67	95.12	77.82	-1299.53	71.94	74.16	-1485.00	22.86	124.38	-1418.34	90.40	130.25	-1801.74	-40.58	37.31	-1852.30	-39.16	43.30	-770.79	-701.12	-130.25	-2237.16	-135.31	393.10	-2096.89	-93.66	1075.53	0.00	0.00	0.00	-1480.47	77.00	1602.46	-1475.11	-63.20	1592.10	-1581.42	-80.86	1685.55	-1553.98	75.70	1695.40	2038.33	1511.10	70.67	0.00	0.00	0.00	1439.99
4.84000	-1257.94	94.30	74.35	-1300.23	71.73	70.47	-1485.00	22.86	124.38	-1418.34	90.40	130.25	-1803.98	-41.07	36.16	-1850.31	-40.08	42.30	-763.92	-698.02	-130.53	-2216.76	-135.71	388.17	-2087.55	-94.02	1075.61	0.00	0.00	0.00	-1478.13	78.89	1602.82	-1464.40	-60.77	1592.50	-1573.77	-77.62	1686.18	-1553.98	75.70	1695.40	2033.87	1513.02	52.60	0.00	0.00	0.00	1439.52
4.85000	-1256.55	94.06	71.29	-1297.92	71.13	67.98	-1485.00	22.86	124.38	-1418.34	90.40	130.25	-1806.40	-41.38	34.75	-1848.39	-40.56	41.54	-757.05	-694.91	-130.80	-2196.21	-136.11	383.15	-2078.16	-94.36	1075.70	0.00	0.00	0.00	-1466.33	80.78	1603.25	-1457.15	-58.61	1593.36	-1565.68	-74.89	1686.86	-1553.98	75.70	1695.40	2036.78	1511.82	64.98	0.00	0.00	0.00	1439.05
4.86000	-1255.89	94.28	69.53	-1297.28	71.28	66.14	-1485.00	22.86	124.38	-1418.34	90.40	130.25	-1803.90	-41.39	34.53	-1848.16	-41.87	40.31	-750.20	-691.79	-131.07	-2175.51	-136.50	378.06	-2068.72	-94.68	1075.80	0.00	0.00	0.00	-1455.83	83.43	1603.55	-1450.20	-56.59	1594.21	-1557.46	-72.19	1687.62	-1553.98	75.70	1695.40	2038.40	1511.26	70.80	0.00	0.00	0.00	1439.34
4.87000	-1255.08	93.47	68.44	-1297.25	71.33	64.38	-1485.00	22.86	124.38	-1418.34	90.40	130.25	-1802.80	-41.16	34.39	-1843.62	-42.36	39.99	-743.37	-688.67	-131.33	-2154.66	-136.90	372.88	-2059.25	-95.00	1075.91	0.00	0.00	0.00	-1448.39	85.25	1604.05	-1441.37	-54.67	1595.03	-1549.39	-69.36	1688.58	-1553.97	75.70	1695.40	2038.06	1510.79	70.99	0.00	0.00	0.00	1439.94
4.88000	-1250.49	93.05	65.44	-1294.96	71.00	63.03	-1485.00	22.86	124.38	-1418.34	90.40	130.25	-1801.07	-42.93	33.52	-1839.18	-43.98	39.54	-736.54	-685.55	-131.59	-2133.64	-137.30	367.63	-2049.72	-95.30	1076.04	0.00	0.00	0.00	-1438.23	87.54	1604.77	-1430.40	-52.39	1595.99	-1541.08	-67.16	1689.45	-1545.90	77.15	1696.15	2038.49	1510.76	71.17	0.00	0.00	0.00	1437.80
4.89000	-1253.21	92.93	64.90	-1294.19	70.86	61.87	-1485.00	22.86	124.38	-1418.34	90.40	130.25	-1799.40	-43.40	32.36	-1833.09	-44.44	39.86	-729.73	-682.42	-131.85	-2112.48	-137.69	362.29	-2040.16	-95.59	1076.17	0.00	0.00	0.00	-1429.54	89.63	1605.61	-1424.42	-50.41	1597.00	-1532.89	-64.59	1690.53	-1537.03	80.42	1696.80	2037.76	1510.87	70.87	0.00	0.00	0.00	1439.09
4.90000	-1255.73	92.26	60.97	-1297.58	70.62	60.16	-1485.00	22.86	124.38	-1418.34	90.40	130.25	-1797.31	-43.44	31.65	-1829.76	-45.87	39.74	-722.92	-679.28	-132.09	-2091.16	-138.09	356.87	-2030.55	-95.86	1076.32	0.00	0.00	0.00	-1420.38	91.48	1606.46	-1418.63	-48.45	1598.18	-1524.94	-62.07	1691.64	-1527.91	83.68	1697.49	2034.15	1513.99	52.20	0.00	0.00	0.00	1439.68
4.91000	-1250.86	92.02	61.18	-1296.90	70.58	59.53	-1485.00	22.86	124.38	-1418.34	90.40	130.25	-1799.91	-44.77	29.58	-1826.30	-46.51	40.38	-716.14	-676.15	-132.34	-2069.69	-138.48	351.36	-2020.89	-96.12	1076.48	0.00	0.00	0.00	-1410.36	93.85	1607.11	-1408.60	-46.53	1599.43	-1516.82	-59.49	1692.80	-1520.04	85.16	1698.36	2036.37	1510.58	65.45	0.00	0.00	0.00	1439.52
4.92000	-1252.35	91.41	59.68	-1294.42	70.45	59.41	-1485.00	22.86	124.38	-1418.34	90.40	130.25	-1794.29	-46.32	28.32	-1817.53	-47.62	42.28	-709.36	-673.00	-132.57	-2048.06	-138.87	345.77	-2011.19	-96.37	1076.65	0.00	0.00	0.00	-1401.61	95.30	1608.16	-1401.18	-44.78	1600.65	-1508.67	-57.26	1694.04	-1512.46	85.86	1699.42	2037.70	1511.14	70.73	0.00	0.00	0.00	1439.56
4.93000	-1253.41	91.69	58.98	-1292.95	70.43	59.29	-1485.00	22.86	124.38	-1418.34	90.40	130.25	-1787.48	-46.79	27.68	-1810.85	-48.86	44.62	-702.60	-669.86	-132.81	-2026.27	-139.27	340.10	-2001.44	-96.60	1076.84	0.00	0.00	0.00	-1395.57	97.25	1609.16	-1391.28	-42.94	1601.85	-1500.61	-55.12	1695.23	-1503.01	89.81	1700.39	2033.32	1512.73	52.13	0.00	0.00	0.00	1439.64
4.94000	-1249.79	91.87	59.01	-1294.89	70.26	58.39	-1485.00	22.86	124.38	-1418.34	90.40	130.25	-1784.68	-48.30	26.03	-1805.49	-50.33	47.39	-695.84	-666.70	-133.04	-2004.33	-139.66	334.34	-1991.65	-96.82	1077.03	0.00	0.00	0.00	-1388.24	98.87	1610.45	-1381.82	-41.08	1603.01	-1492.67	-52.96	1696.45	-1495.05	91.35	1701.51	2032.40	1513.68	46.50	0.00	0.00	0.00	1439.46
4.95000	-1252.57	91.67	58.10	-1295.37	70.38	57.98	-1485.00	22.86	124.38	-1418.34	90.40	130.25	-1780.99	-50.06	24.16	-1795.59	-52.22	50.99	-689.11	-663.55	-133.26	-1982.23	-140.05	328.50	-1981.81	-97.02	1077.24	0.00	0.00	0.00	-1379.48	100.67	1611.36	-1375.95	-39.42	1604.43	-1484.62	-51.29	1697.60	-1487.01	93.03	1702.50	2032.36	1513.84	46.76	0.00	0.00	0.00	1439.56
4.96000	-1254.50	91.04	57.35	-1294.48	70.33	57.99	-1485.00	22.86	124.38	-1418.34	90.40	130.25	-1773.51	-52.48	22.52	-1784.35	-52.69	55.59	-682.38	-660.39	-133.47	-1959.97	-140.44	322.58	-1971.92	-97.21	1077.46	0.00	0.00	0.00	-1370.79	102.10	1612.53	-1364.74	-38.05	1605.40	-1476.34	-49.86	1698.73	-1478.53	95.27	1703.48	2034.05	1515.71	46.02	0.00	0.00	0.00	1440.05
4.97000	-1250.58	91.38	58.06	-1295.21	70.43	57.69	-1485.00	22.86	124.38	-1418.34	90.40	130.25	-1767.06	-54.17	20.96	-1767.83	-53.29	61.08	-675.67	-657.22	-133.69	-1937.56	-140.83	316.57	-1961.99	-97.38	1077.70	0.00	0.00	0.00	-1365.43	103.78	1613.87	-1357.83	-36.73	1606.78	-1468.56	-47.70	1700.03	-1471.36	95.25	1704.67	2033.06	1514.71	46.02	0.00	0.00	0.00	1440.04
4.98000	-1252.99	91.28	57.15	-1295.58	70.54	57.39	-1485.00	22.86	124.38	-1418.34	90.40	130.25	-1754.72	-55.95	20.13	-1749.60	-54.63	66.13	-668.97	-654.06	-133.89	-1914.98	-141.22	310.47	-1952.02	-97.54	1077.94	0.00	0.00	0.00	-1354.70	104.94	1614.73	-1351.56	-35.33	1608.08	-1460.71	-46.19	1701.12	-1462.66	97.81	1705.64	2037.24	1511.08	65.27	0.00	0.00	0.00	1439.39
4.99000	-1252.17	91.15	57.01	-1294.85	70.68	57.43	-1485.00	22.86	124.38	-1418.34	90.40	130.25	-1746.40	-58.91	19.75	-1737.00	-56.90	70.55	-662.29	-650.88	-134.09	-1892.25	-141.61	304.29	-1942.00	-97.69	1078.20	0.00	0.00	0.00	-1346.74	106.05	1615.82	-1342.17	-34.47	1609.01	-1452.77	-44.74	1702.28	-1454.20	99.35	1706.72	2038.32	1509.79	71.29	0.00	0.00	0.00	1439.70
5.00000	-1250.66	91.09	57.44	-1295.67	70.56	56.97	-1485.00	22.86	124.38	-1418.34	90.40	130.25	-1729.42	-61.25	31.67	-1723.37	-60.70	75.25	-655.61	-647.71	-134.29	-1869.36	-141.99	298.02	-1931.93	-97.82	1078.47	0.00	0.00	0.00	-1337.41	107.11	1616.90	-1333.29	-33.37	1610.37	-1444.90	-43.48	1703.40	-1446.01	100.69	1707.79	2032.39	1510.40	53.22	0.00	0.00	0.00	1439.42
5.01000	-1254.82	91.01	56.22	-1294.40	70.57	57.30	-1485.00	22.86	124.38	-1418.34	90.40	130.25	-1709.88	-64.70	38.28	-1704.92	-63.02	81.13	-648.95	-644.53	-134.48	-1846.31	-142.38	291.66	-1921.82	-97.94	1078.76	0.00	0.00	0.00	-1330.38	108.05	1618.07	-1326.42	-32.31	1611.40	-1437.04	-42.31	1704.57	-1437.91	101.65	1708.86	2036.63	1510.77	65.39	0.00	0.00	0.00	1439.23
5.02000	-1251.58	90.93	56.89	-1294.95	70.49	57.02	-1485.00	22.86	124.38	-1418.34	90.40	130.25	-1688.06	-67.74	43.89	-1688.36	-64.98	86.07	-642.31	-641.35	-134.66	-1823.09	-142.76	285.22	-1911.66	-98.04	1079.05	0.00	0.00	0.00	-1321.49	108.97	1619.14	-1317.23	-31.43	1612.52	-1429.14	-41.19	1705.70	-1430.45	101.85	1710.02	2033.82	1513.16	52.34	0.00	0.00	0.00	1439.00
5.03000	-1250.76	91.55	59.01	-1294.62	70.69	57.03	-1485.00	22.86	124.38	-1418.34	90.40	130.25	-1669.34	-71.40	47.93	-1671.74	-68.11	89.70	-635.68	-638.17	-134.84	-1799.72	-143.15	278.69	-1901.45	-98.12	1079.36	0.00	0.00	0.00	-1313.98	109.87	1620.13	-1312.17	-30.52	1613.68	-1421.10	-40.47	1706.79	-1421.95	103.46	1711.05	2036.91	1511.40	65.21	0.00	0.00	0.00	1439.50
5.04000	-1250.97	90.66	57.01	-1293.87	70.51	57.18	-1485.00	22.86	124.38	-1418.34	90.40	130.25	-1645.67	-74.49	52.21	-1653.76	-71.68	92.24	-629.06	-634.98	-135.01	-1776.18	-143.53	272.07	-1891.20	-98.19	1079.68	0.00	0.00	0.00	-1307.70	110.68	1621.11	-1301.84	-29.99	1614.43	-1413.03	-39.99	1707.80	-1413.68	104.69	1712.17	2038.78	1511.65	70.87	0.00	0.00	0.00	1438.97
5.05000	-1252.34	90.79	56.50	-1294.37	70.59	56.87	-1485.00	22.86	124.38	-1418.34	90.40	130.25	-1621.28	-77.89	55.85	-1633.40	-75.12	93.91	-622.45	-631.79	-135.18	-1752.49	-143.91	265.36	-1880.90	-98.25	1080.02	0.00	0.00	0.00	-1299.45	111.49	1621.98	-1296.10	-29.05	1615.59	-1405.28	-39.08	1708.94	-1405.47	105.86	1713.32	2038.62	1511.16	70.95	0.00	0.00	0.00	1440.17
5.06000	-1251.07	90.70	56.53	-1294.42	70.85	56.78	-1485.00	22.86	124.38	-1418.34	90.40	130.25	-1595.91	-82.19	57.80	-1612.16	-77.96	95.02	-615.86	-628.59	-135.34	-1728.62	-144.29	258.56	-1870.55	-98.29	1080.37	0.00	0.00	0.00	-1292.50	112.36	1623.04	-1287.94	-28.59	1616.55	-1397.59	-38.35	1709.98	-1397.49	106.57	1714.39	2034.35	1513.65	52.47	0.00	0.00	0.00	1439.45
5.07000	-1255.43	90.47	55.62	-1294.50	70.49	56.76	-1485.00	22.86	124.38	-1418.34	90.40	130.25	-1576.04	-86.50	56.20	-1591.77	-82.11	94.13	-609.29	-625.40	-135.50	-1704.60	-144.67	251.68	-1860.16	-98.31	1080.73	0.00	0.00	0.00	-1283.78	112.76	1624.05	-1279.22	-28.13	1617.25	-1389.91	-37.73	1710.97	-1389.94	106.50	1715.64	2037.14	1512.17	64.99	0.00	0.00	0.00	1439.34
5.08000	-1248.53	90.59	57.09	-1295.07	70.57	56.55	-1485.00	22.86	124.38	-1418.34	90.40	130.25	-1547.49	-90.71	57.71	-1551.74	-84.39	86.97	-602.73	-622.20	-135.65	-1680.42	-145.05	244.70	-1849.72	-98.32	1081.10	0.00	0.00	0.00	-1274.76	113.33	1624.80	-1271.75	-27.50	1618.26	-1382.11	-37.53	1711.91	-1381.77	107.53	1716.50	2037.80	1511.11	70.80	0.00	0.00	0.00	1439.06
5.09000	-1249.76	90.86	56.74	-1293.81	70.73	56.75	-1485.00	22.86	124.38	-1418.34	90.40	130.25	-1522.27	-94.58	57.97	-1530.42	-87.35	84.49	-596.18	-619.00	-135.79	-1656.07	-145.43	237.64	-1839.23	-98.31	1081.49	0.00	0.00	0.00	-1267.70	113.65	1625.89	-1263.57	-26.56	1619.02	-1374.33	-37.20	1712.83	-1373.97	108.13	1717.54	2037.79	1510.75	70.84	0.00	0.00	0.00	1439.92
5.10000	-1247.19	91.02	56.91	-1293.36	70.64	56.85	-1485.00	22.86	124.38	-1418.34	90.40	130.25	-1496.55	-98.78	58.04	-1505.61	-89.35	83.38	-589.64	-615.79	-135.93	-1631.56	-145.81	230.48	-1828.69	-98.28	1081.89	0.00	0.00	0.00	-1259.09	113.84	1626.79	-1255.41	-26.09	1619.83	-1366.62	-36.93	1713.65	-1366.13	108.80	1718.63	2038.23	1510.69	70.95	0.00	0.00	0.00	1439.49
5.11000	-1252.73	90.54	55.61	-1294.16	70.79	56.61	-1485.00	22.86	124.38	-1418.34	90.40	130.25	-1470.73	-102.01	57.14	-1488.20	-91.42	80.45	-583.12	-612.59	-136.06	-1610.74	-146.37	225.55	-1818.11	-98.24	1082.31	0.00	0.00	0.00	-1252.42	114.45	1627.56	-1251.88	-26.31	1620.83	-1359.00	-36.79	1714.32	-1358.67	109.01	1719.50	2038.26	1510.39	71.01	0.00	0.00	0.00	1438.25
5.12000	-1251.91	90.39	55.92	-1294.83	71.07	56.39	-1485.00	22.86	124.38	-1418.34	90.40	130.25	-1441.27	-103.74	57.37	-1463.71	-92.82	79.03	-576.62	-609.38	-136.19	-1589.66	-146.09	219.74	-1807.48	-98.19	1082.73	0.00	0.00	0.00	-1245.07	114.56	1628.66	-1243.48	-25.57	1621.54	-1351.55	-36.69	1714.95	-1351.15	109.36	1720.38	2033.00	1511.38	53.07	0.00	0.00	0.00	1439.02
5.13000	-1244.85	90.90	57.36	-1295.40	70.86	56.17	-1485.00	22.86	124.38	-1418.34	90.40	130.25	-1415.21	-105.45	56.70	-1445.92	-95.85	83.54	-570.13	-606.17	-136.31	-1568.12	-146.38	213.55	-1796.80	-98.12	1083.18	0.00	0.00	0.00	-1236.15	114.63	1629.29	-1233.53	-25.25	1622.00	-1344.39	-35.99	1715.55	-1344.02	109.22	1721.06	2031.15	1510.78	47.46	0.00	0.00	0.00	1439.82
5.14000	-1247.19	90.59	56.82	-1293.47	71.17	56.51	-1485.00	22.86	124.38	-1418.34	90.40	130.25	-1387.33	-106.68	56.33	-1419.16	-97.02	82.59	-563.65	-602.96	-136.43	-1545.39	-146.98	206.67	-1786.08	-98.03	1083.63	0.00	0.00	0.00	-1228.95	115.08	1630.13	-1228.06	-25.16	1622.81	-1336.76	-36.48	1715.92	-1337.14	108.41	1721.80	2036.03	1509.92	65.54	0.00	0.00	0.00	1439.83
5.15000	-1250.40	92.06	57.25	-1294.65	71.21	56.35	-1485.00	22.86	124.38	-1418.34	90.40	130.25	-1360.29	-108.09	55.54	-1394.25	-98.59	80.32	-557.19	-599.74	-136.54	-1522.43	-147.66	199.56	-1775.30	-97.92	1084.10	0.00	0.00	0.00	-1221.19	115.28	1630.76	-1224.05	-25.07	1623.30	-1329.50	-36.28	1716.27	-1329.89	107.91	1722.49	2037.75	1510.46	71.00	0.00	0.00	0.00	1439.02
5.16000	-1250.46	92.24	57.02	-1293.16	71.32	56.59	-1485.00	22.86	124.38	-1418.34	90.40	130.25	-1329.47	-107.44	56.73	-1366.41	-99.85	80.48	-550.74	-596.53	-136.64	-1498.79	-148.02	191.91	-1764.48	-97.80	1084.58	0.00	0.00	0.00	-1215.15	115.23	1631.33	-1212.25	-24.83	1623.54	-1321.95	-36.44	1716.39	-1321.86	108.61	1722.91	2038.25	1511.31	70.66	0.00	0.00	0.00	1438.44
5.17000	-1245.89	91.24	56.69	-1293.90	71.81	56.25	-1485.00	22.86	124.38	-1418.34	90.40	130.25	-1301.02	-107.20	56.96	-1339.71	-99.52	78.90	-544.31	-593.31	-136.74	-1475.12	-148.23	183.83	-1753.61	-97.66	1085.08	0.00	0.00	0.00	-1206.55	114.96	1631.75	-1200.61	-24.68	1623.62	-1314.56	-36.27	1716.51	-1314.10	109.02	1723.05	2037.60	1510.74	70.82	0.00	0.00	0.00	1439.11
5.18000	-1242.85	91.18	57.36	-1294.27	71.65	56.31	-1485.00	22.86	124.38	-1418.34	90.40	130.25	-1271.60	-108.00	56.96	-1312.99	-98.35	77.79	-537.89	-590.09	-136.83	-1450.68	-148.42	175.88	-1742.69	-97.50	1085.59	0.00	0.00	0.00	-1200.18	115.33	1632.23	-1196.66	-24.65	1623.65	-1307.30	-35.97	1716.44	-1306.46	109.01	1723.30	2037.53	1510.58	70.92	0.00	0.00	0.00	1440.06
5.19000	-1250.69	92.96	56.44	-1293.88	71.80	56.30	-1485.00	22.86	124.38	-1418.34	90.40	130.25	-1241.51	-108.11	57.62	-1283.35	-98.02	76.59	-531.49	-586.87	-136.91	-1425.30	-148.95	167.86	-1731.73	-97.33	1086.11	0.00	0.00	0.00	-1190.32	115.16	1632.36	-1192.43	-24.83	1623.88	-1299.87	-36.05	1716.29	-1298.68	109.24	1723.38	2032.51	1510.92	53.27	0.00	0.00	0.00	1440.00
5.20000	-1247.76	90.76	56.15	-1293.42	71.55	56.58	-1485.00	22.86	124.38	-1418.34	90.40	130.25	-1212.72	-108.24	58.40	-1254.30	-99.45	75.38	-525.10	-583.65	-136.99	-1399.49	-149.70	160.14	-1720.71	-97.14	1086.65	0.00	0.00	0.00	-1182.08	115.33	1632.31	-1182.03	-24.92	1623.80	-1292.19	-36.69	1715.92	-1291.19	109.00	1723.28	2032.28	1513.14	46.89	0.00	0.00	0.00	1439.65
5.21000	-1250.82	92.94	56.24	-1294.73	71.55	56.15	-1485.00	22.86	124.38	-1418.34	90.40	130.25	-1183.96	-108.63	59.20	-1226.35	-98.45	74.93	-518.73	-580.43	-137.07	-1374.29	-148.81	151.74	-1709.65	-96.93	1087.21	0.00	0.00	0.00	-1175.10	115.10	1632.25	-1175.74	-24.97	1623.51	-1284.58	-36.85	1715.54	-1283.27	109.35	1723.08	2036.81	1511.25	65.17	0.00	0.00	0.00	1439.54
5.22000	-1250.89	93.02	56.10	-1293.70	71.46	56.41	-1485.00	22.86	124.38	-1418.34	90.40	130.25	-1151.07	-107.75	61.72	-1195.79	-99.30	74.77	-512.37	-577.21	-137.13	-1348.28	-148.25	144.08	-1698.54	-96.70	1087.77	0.00	0.00	0.00	-1169.22	115.01	1632.35	-1169.22	-25.38	1623.25	-1276.89	-36.85	1715.04	-1276.07	108.12	1722.84	2038.21	1510.73	71.00	0.00	0.00	0.00	1439.07
5.23000	-1243.72	91.46	57.07	-1294.32	71.93	55.89	-1485.00	22.86	124.38	-1418.34	90.40	130.25	-1122.71	-107.25	64.06	-1168.54	-100.43	74.68	-506.03	-573.98	-137.19	-1321.72	-147.89	136.89	-1687.38	-96.46	1088.36	0.00	0.00	0.00	-1160.64	114.60	1632.15	-1158.98	-25.59	1622.75	-1268.94	-37.27	1714.43	-1268.41	107.43	1722.42	2037.61	1510.91	70.90	0.00	0.00	0.00	1440.62
5.24000	-1244.04	91.69	56.56	-1301.48	70.04	46.98	-1485.00	22.86	124.38	-1418.34	90.40	130.25	-1091.74	-106.00	66.96	-1139.32	-100.64	76.08	-499.71	-570.76	-137.25	-1295.14	-147.01	130.08	-1676.17	-96.20	1088.95	0.00	0.00	0.00	-1152.49	114.38	1631.62	-1149.74	-25.58	1622.03	-1260.92	-37.60	1713.78	-1260.52	107.28	1721.93	2038.03	1511.31	70.71	0.00	0.00	0.00	1439.82
5.25000	-1243.32	91.93	56.09	-1297.08	70.99	47.32	-1485.00	22.86	124.38	-1418.34	90.40	130.25	-1062.44	-105.63	71.30	-1108.21	-99.97	78.60	-493.40	-567.53	-137.30	-1268.86	-146.03	124.18	-1664.91	-95.92	1089.56	0.00	0.00	0.00	-1142.64	114.13	1630.88	-1139.79	-26.04	1621.41	-1252.88	-37.80	1713.05	-1252.47	106.92	1721.32	2037.96	1510.82	70.97	0.00	0.00	0.00	1440.43
5.26000	-1210.47	88.66	58.13	-1296.34	71.40	46.80	-1485.00	22.86	124.38	-1418.34	90.40	130.25	-1030.87	-104.35	77.26	-1080.52	-99.41	81.67	-487.10	-564.31	-137.34	-1242.25	-144.25	118.56	-1653.60	-95.62	1090.19	0.00	0.00	0.00	-1136.41	113.50	1630.50	-1134.44	-26.57	1620.76	-1244.77	-38.24	1712.26	-1244.15	106.96	1720.53	2038.07	1510.73	70.96	0.00	0.00	0.00	1439.27
5.27000	-1236.32	88.49	52.00	-1301.10	71.86	46.17	-1485.00	22.86	124.38	-1418.34	90.40	130.25	-1003.57	-103.13	83.10	-1052.29	-98.53	85.66	-480.82	-561.08	-137.37	-1215.40	-143.23	114.06	-1642.24	-95.31	1090.83	0.00	0.00	0.00	-1129.01	113.25	1629.79	-1126.04	-26.78	1620.05	-1236.77	-38.32	1711.44	-1236.02	106.01	1719.87	2038.45	1511.67	70.61	0.00	0.00	0.00	1439.60
5.28000	-1236.15	90.35	51.15	-1299.73	71.83	45.60	-1485.00	22.86	124.38	-1418.34	90.40	130.25	-975.46	-101.92	90.11	-1023.61	-97.50	90.69	-474.56	-557.85	-137.40	-1188.29	-142.53	110.51	-1630.84	-94.98	1091.48	0.00	0.00	0.00	-1120.36	112.96	1628.90	-1116.32	-27.19	1618.97	-1228.26	-39.58	1710.30	-1227.60	105.91	1719.14	2038.37	1511.17	70.91	0.00	0.00	0.00	1439.78
5.29000	-1237.86	89.40	50.12	-1296.09	72.26	46.00	-1485.00	22.86	124.38	-1418.34	90.40	130.25	-944.39	-100.69	98.56	-996.57	-96.50	96.13	-468.31	-554.63	-137.42	-1161.92	-142.37	108.33	-1619.38	-94.62	1092.15	0.00	0.00	0.00	-1111.04	112.33	1627.99	-1107.68	-27.70	1617.75	-1219.92	-40.27	1709.29	-1219.39	105.21	1718.20	2038.15	1511.58	70.67	0.00	0.00	0.00	1439.09
5.30000	-1230.11	90.85	51.77	-1293.57	72.83	54.48	-1485.00	22.86	124.38	-1418.34	90.40	130.25	-920.50	-100.84	107.12	-972.00	-96.05	101.76	-462.08	-551.40	-137.44	-1135.06	-143.06	107.60	-1607.87	-94.25	1092.83	0.00	0.00	0.00	-1101.70	111.59	1627.02	-1100.51	-28.31	1616.74	-1211.70	-40.31	1708.31	-1211.30	104.02	1717.35	2038.29	1511.63	70.66	0.00	0.00	0.00	1439.36
5.31000	-1232.90	91.88	50.12	-1295.68	72.58	53.92	-1485.00	22.86	124.38	-1418.34	90.40	130.25	-895.51	-99.00	116.37	-945.35	-93.96	109.45	-455.87	-548.18	-137.45	-1108.91	-143.66	107.65	-1596.32	-93.87	1093.53	0.00	0.00	0.00	-1094.57	110.92	1626.04	-1090.95	-28.82	1615.36	-1203.12	-41.09	1707.11	-1202.80	102.77	1716.41	2034.21	1513.87	52.31	0.00	0.00	0.00	1439.05
5.32000	-1246.06	93.17	52.64	-1293.78	72.80	54.00	-1485.00	22.86	124.38	-1418.34	90.40	130.25	-871.26	-96.63	126.12	-918.55	-92.17	117.75	-449.67	-544.95	-137.45	-1083.45	-144.23	108.43	-1584.71	-93.46	1094.25	0.00	0.00	0.00	-1087.52	110.25	1625.23	-1084.01	-29.93	1614.22	-1194.57	-42.20	1705.80	-1193.97	102.03	1715.28	2032.30	1513.53	46.77	0.00	0.00	0.00	1439.34
5.33000	-1246.62	93.03	52.09	-1293.72	72.84	53.76	-1485.00	22.86	124.38	-1418.34	90.40	130.25	-848.47	-94.26	136.20	-894.89	-90.86	126.11	-443.48	-541.73	-137.45	-1058.95	-144.63	109.89	-1573.06	-93.03	1094.98	0.00	0.00	0.00	-1076.97	109.21	1623.98	-1073.27	-30.76	1612.78	-1185.79	-43.67	1704.34	-1185.80	100.40	1714.27	2033.35	1514.81	46.15	0.00	0.00	0.00	1439.31
5.34000	-1245.23	93.42	51.78	-1293.60	72.63	53.48	-1485.00	22.86	124.38	-1418.34	90.40	130.25	-826.92	-93.17	145.77	-874.78	-89.62	133.33	-437.32	-538.50	-137.44	-1035.42	-144.06	111.45	-1561.35	-92.59	1095.72	0.00	0.00	0.00	-1069.95	108.11	1622.91	-1066.89	-31.68	1611.29	-1177.31	-44.50	1703.01	-1176.99	99.57	1713.09	2037.17	1512.42	64.72	0.00	0.00	0.00	1439.81
5.35000	-1248.23	93.29	50.71	-1293.23	72.60	53.34	-1485.00	22.86	124.38	-1418.34	90.40	130.25	-806.75	-93.63	154.95	-852.54	-89.17	142.11	-431.17	-535.28	-137.42	-1013.32	-142.70	113.15	-1549.59	-92.13	1096.48	0.00	0.00	0.00	-1060.27	107.28	1621.79	-1056.69	-32.80	1609.92	-1168.85	-45.22	1701.64	-1168.46	98.30	1711.87	2038.00	1510.75	70.88	0.00	0.00	0.00	1439.61
5.36000	-1247.03	93.43	50.62	-1294.09	72.71	52.87	-1485.00	22.86	124.38	-1418.34	90.40	130.25	-787.89	-94.35	163.69	-832.50	-89.21	150.02	-425.03	-532.05	-137.40	-992.72	-140.94	114.92	-1537.79	-91.64	1097.25	0.00	0.00	0.00	-1050.55	106.31	1620.52	-1048.16	-33.84	1608.64	-1159.97	-46.63	1700.11	-1159.68	97.35	1710.59	2037.72	1509.92	71.32	0.00	0.00	0.00	1438.90
5.37000	-1247.05	93.71	49.88	-1292.33	72.77	52.82	-1485.00	22.86	124.38	-1418.34	90.40	130.25	-770.29	-95.47	171.84	-814.05	-89.63	156.97	-418.92	-528.83	-137.37	-973.66	-139.19	116.59	-1525.93	-91.14	1098.04	0.00	0.00	0.00	-1041.01	105.11	1619.26	-1038.65	-34.98	1607.10	-1151.02	-48.04	1698.57	-1150.65	96.53	1709.18	2037.93	1511.23	70.79	0.00	0.00	0.00	1439.66
5.38000	-1244.41	93.70	49.97	-1294.15	72.50	52.27	-1485.00	22.86	124.38	-1418.34	90.40	130.25	-754.78	-97.44	178.77	-798.37	-89.92	162.21	-412.82	-525.61	-137.33	-957.06	-135.92	116.94	-1514.02	-90.62	1098.85	0.00	0.00	0.00	-1033.52	103.90	1618.06	-1029.59	-36.11	1605.76	-1142.03	-49.38	1697.02	-1142.06	94.73	1707.91	2035.99	1516.42	51.59	0.00	0.00	0.00	1440.19
5.39000	-1246.02	93.80	49.16	-1292.87	72.68	52.09	-1485.00	22.86	124.38	-1418.34	90.40	130.25	-741.10	-98.44	183.92	-784.45	-90.55	166.27	-406.73	-522.39	-137.29	-942.58	-132.82	116.71	-1502.06	-90.08	1099.67	0.00	0.00	0.00	-1024.82	102.62	1616.78	-1021.30	-37.69	1604.12	-1133.16	-50.81	1695.39	-1132.85	93.59	1706.49	2032.87	1514.31	46.45	0.00	0.00	0.00	1439.43
5.40000	-1245.03	93.91	49.12	-1292.09	72.83	51.99	-1485.00	22.86	124.38	-1418.34	90.40	130.25	-729.79	-99.89	185.60	-773.04	-91.07	167.19	-400.67	-519.17	-137.24	-930.54	-129.26	115.57	-1490.05	-89.52	1100.51	0.00	0.00	0.00	-1015.89	101.35	1615.48	-1011.73	-38.83	1602.62	-1124.17	-52.29	1693.71	-1123.69	92.53	1705.03	2036.54	1510.51	65.58	0.00	0.00	0.00	1438.49
5.41000	-1244.57	94.15	48.69	-1291.53	72.64	51.73	-1485.00	22.86	124.38	-1418.34	90.40	130.25	-719.75	-100.33	184.20	-762.81	-89.66	166.07	-394.62	-515.95	-137.18	-920.63	-126.29	114.11	-1477.99	-88.94	1101.36	0.00	0.00	0.00	-1007.14	99.74	1614.20	-1001.87	-40.32	1601.14	-1115.17	-53.83	1691.96	-1114.67	90.72	1703.60	2037.65	1510.19	71.15	0.00	0.00	0.00	1439.67
5.42000	-1241.10	94.16	49.04	-1291.21	72.87	51.43	-1485.00	22.86	124.38	-1418.34	90.40	130.25	-710.74	-99.16	180.72	-753.86	-88.68	162.92	-388.59	-512.73	-137.12	-912.57	-123.10	112.20	-1465.88	-88.34	1102.23	0.00	0.00	0.00	-997.55	98.15	1612.72	-994.69	-42.03	1599.48	-1105.98	-55.70	1690.17	-1105.46	89.23	1702.06	2033.30	1511.83	52.79	0.00	0.00	0.00	1438.89
5.43000	-1245.63	94.31	47.54	-1291.10	72.65	51.15	-1485.00	22.86	124.38	-1418.34	90.40	130.25	-703.02	-97.38	175.96	-746.02	-86.63	159.21	-382.57	-509.52	-137.05	-906.12	-119.93	109.84	-1453.72	-87.72	1103.11	0.00	0.00	0.00	-989.80	96.49	1611.46	-984.96	-43.60	1597.69	-1096.70	-57.70	1688.30	-1096.64	87.05	1700.43	2037.31	1511.93	64.95	0.00	0.00	0.00	1439.22
5.44000	-1246.04	94.57	46.63	-1290.68	72.82	50.68	-1485.00	22.86	124.38	-1418.34	90.40	130.25	-696.80	-95.59	170.79	-739.50	-84.10	154.94	-376.57	-506.30	-136.97	-900.75	-116.35	106.80	-1441.50	-87.08	1104.01	0.00	0.00	0.00	-980.78	94.84	1610.08	-975.96	-45.35	1596.00	-1087.25	-59.82	1686.38	-1087.71	84.54	1698.98	2032.21	1509.91	53.43	0.00	0.00	0.00	1439.06
5.45000	-1243.82	94.75	46.60	-1291.00	72.24	49.29	-1485.00	22.86	124.38	-1418.34	90.40	130.25	-692.09	-93.63	165.65	-734.84	-80.97	150.16	-370.59	-503.09	-136.88	-896.75	-112.48	103.19	-1429.24	-86.42	1104.93	0.00	0.00	0.00	-969.46	92.95	1608.60	-965.45	-47.26	1594.16	-1077.82	-62.08	1684.43	-1078.31	82.41	1697.54	2036.00	1510.61	65.29	0.00	0.00	0.00	1439.58
5.46000	-1243.46	95.07	46.24	-1289.23	72.75	49.14	-1485.00	22.86	124.38	-1418.34	90.40	130.25	-688.30	-90.34	160.67	-731.24	-78.28	145.34	-364.63	-499.88	-136.79	-893.68	-108.28	99.08	-1416.92	-85.74	1105.86	0.00	0.00	0.00	-960.84	91.09	1607.20	-956.28	-49.21	1592.41	-1068.46	-64.45	1682.44	-1068.53	80.80	1695.88	2038.44	1510.95	70.89	0.00	0.00	0.00	1439.90
5.47000	-1242.41	95.45	45.83	-1289.36	73.06	48.65	-1485.00	22.86	124.38	-1418.34	90.40	130.25	-683.95	-83.83	154.23	-727.23	-74.35	138.92	-358.69	-496.67	-136.69	-890.62	-105.49	97.59	-1404.55	-85.04	1106.81	0.00	0.00	0.00	-951.23	88.49	1605.88	-949.18	-51.18	1590.79	-1059.14	-66.99	1680.51	-1059.22	78.63	1694.28	2038.48	1510.62	71.11	0.00	0.00	0.00	1440.19
5.48000	-1245.46	95.74	44.40	-1288.13	73.41	48.01	-1485.00	22.86	124.38	-1418.34	90.40	130.25	-678.18	-79.29	146.74	-722.08	-69.75	132.91	-352.76	-493.47	-136.59	-886.37	-103.33	96.64	-1392.13	-84.32	1107.77	0.00	0.00	0.00	-941.34	86.47	1604.52	-937.63	-52.92	1589.03	-1049.72	-69.42	1678.63	-1049.51	77.28	1692.77	2038.80	1510.98	71.04	0.00	0.00	0.00	1439.46
5.49000	-1240.90	95.93	44.73	-1287.01	73.66	47.56	-1485.00	22.86	124.38	-1418.34	90.40	130.25	-671.68	-74.93	138.57	-716.01	-64.59	126.41	-346.85	-490.26	-136.47	-880.87	-102.24	95.83	-1379.65	-83.58	1108.75	0.00	0.00	0.00	-932.44	84.29	1603.49	-927.22	-55.20	1587.56	-1039.98	-72.17	1676.92	-1040.82	73.41	1691.62	2035.21	1515.11	51.85	0.00	0.00	0.00	1440.12
5.50000	-1240.75	96.03	44.11	-1286.10	74.83	47.12	-1485.00	22.86	124.38	-1418.34	90.40	130.25	-665.02	-71.00	129.57	-710.88	-59.98	118.57	-340.96	-487.06	-136.35	-875.41	-101.48	94.53	-1367.13	-82.81	1109.75	0.00	0.00	0.00	-922.63	82.37	1602.52	-918.02	-57.62	1586.21	-1030.16	-74.70	1675.55	-1031.30	70.61	1690.56	2031.74	1512.84	46.66	0.00	0.00	0.00	1438.46
5.51000	-1242.65	96.37	43.14	-1284.80	74.98	46.44	-1485.00	22.86	124.38	-1418.34	90.40	130.25	-658.95	-66.63	120.96	-707.11	-55.71	111.20	-335.08	-483.86	-136.23	-870.76	-101.08	92.96	-1354.55	-82.03	1110.76	0.00	0.00	0.00	-913.01	79.76	1601.83	-908.67	-59.78	1585.10	-1020.21	-77.30	1674.36	-1022.00	67.45	1689.73	2036.01	1511.03	65.05	0.00	0.00	0.00	1440.09
5.52000	-1242.37	96.82	42.85	-1283.16	75.47	45.68	-1485.00	22.86	124.38	-1418.34	90.40	130.25	-653.22	-62.68	112.46	-702.17	-52.75	104.72	-329.22	-480.67	-136.09	-866.48	-101.49	91.99	-1341.92	-81.23	1111.79	0.00	0.00	0.00	-905.02	77.55	1601.23	-896.95	-61.95	1584.25	-1010.43	-79.75	1673.27	-1011.88	65.53	1688.96	2037.99	1510.31	71.15	0.00	0.00	0.00	1440.32
5.53000	-1240.14	96.76	42.81	-1280.26	76.17	45.28	-1485.00	22.86	124.38	-1418.34	90.40	130.25	-649.00	-60.72	104.86	-698.42	-51.28	98.48	-323.39	-477.47	-135.95	-863.22	-100.66	90.83	-1329.24	-80.40	1112.83	0.00	0.00	0.00	-895.41	75.41	1600.88	-887.86	-64.04	1583.64	-1000.50	-82.41	1672.35	-1002.19	63.14	1688.33	2037.83	1510.86	70.86	0.00	0.00	0.00	1440.45
5.54000	-1239.53	97.27	42.46	-1279.07	77.33	44.47	-1485.00	22.86	124.38	-1418.34	90.40	130.25	-645.11	-60.51	98.04	-695.04	-50.42	93.35	-317.57	-474.28	-135.80	-860.43	-100.37	90.25	-1316.50	-79.55	1113.90	0.00	0.00	0.00	-885.91	73.23	1600.69	-877.92	-66.41	1583.14	-990.37	-85.37	1671.65	-992.54	60.75	1688.02	2032.75	1511.48	52.73	0.00	0.00	0.00	1439.80
5.55000	-1240.63	96.86	40.61	-1276.45	78.09	43.66	-1485.00	22.86	124.38	-1418.34	90.40	130.25	-642.52	-59.84	91.91	-692.61	-49.75	88.07	-311.76	-471.10	-135.65	-858.04	-100.13	89.54	-1303.72	-78.68	1114.98	0.00	0.00	0.00	-876.07	70.77	1600.81	-869.05	-68.76	1582.90	-980.32	-88.33	1671.19	-983.18	57.57	1687.97	2036.37	1511.28	65.10	0.00	0.00	0.00	1440.56
5.56000	-1239.60	98.59	40.89	-1274.09	78.98	42.81	-1484.99	22.86	124.39	-1418.33	90.41	130.26	-641.50	-59.66	85.77	-691.09	-49.06	83.69	-305.98	-467.91	-135.48	-855.94	-100.09	88.81	-1290.88	-77.79	1116.07	0.00	0.00	0.00	-865.25	68.25	1600.93	-859.81	-70.87	1582.84	-970.15	-91.06	1670.91	-973.46	54.86	1688.19	2032.81	1511.72	53.04	0.00	0.00	0.00	1439.94
5.57000	-1238.25	98.52	40.32	-1272.53	80.01	41.60	-1477.58	22.88	135.88	-1411.47	93.14	137.14	-638.82	-59.00	81.34	-689.33	-49.14	80.49	-300.22	-464.73	-135.31	-854.18	-100.05	88.14	-1277.98	-76.88	1117.19	0.00	0.00	0.00	-856.30	66.30	1601.51	-848.44	-73.27	1582.80	-960.13	-93.69	1670.92	-963.60	52.18	1688.58	2032.92	1514.56	46.30	0.00	0.00	0.00	1440.63
5.58000	-1237.43	100.17	40.29	-1270.34	81.20	41.08	-1468.86	23.77	148.37	-1403.61	95.24	144.45	-636.93	-59.25	77.62	-689.00	-50.03	77.17	-294.47	-461.55	-135.14	-853.01	-99.92	87.60	-1265.04	-75.95	1118.32	0.00	0.00	0.00	-844.08	63.84	1602.14	-837.94	-75.42	1583.03	-949.95	-96.67	1671.09	-954.05	48.36	1689.42	2036.66	1511.60	65.02	0.00	0.00	0.00	1439.68
5.59000	-1236.82	101.20	39.46	-1266.78	81.94	41.20	-1460.15	27.72	160.92	-1393.71	98.70	153.02	-636.25	-59.01	75.18	-687.20	-50.24	75.43	-288.74	-458.38	-134.95	-851.91	-99.97	87.46	-1252.04	-74.99	1119.46	0.00	0.00	0.00	-836.95	61.63	1603.16	-828.45	-77.56	1583.64	-939.95	-99.28	1671.49	-944.41	45.30	1690.36	2038.22	1509.94	71.35	0.00	0.00	0.00	1439.45
5.60000	-1234.39	101.94	38.67	-1260.21	83.32	42.40	-1448.40	29.85	175.15	-1383.02	101.74	162.09	-637.71	-58.83	73.22	-687.27	-50.44	73.53	-283.03	-455.21	-134.76	-851.03	-100.22	87.54	-1238.98	-74.02	1120.63	0.00	0.00	0.00	-826.40	59.74	1604.29	-819.45	-79.94	1584.31	-929.98	-101.95	1671.99	-934.55	43.08	1691.33	2032.97	1511.20	53.03	0.00	0.00	0.00	1439.02
5.61000	-1234.71	103.64	37.16	-1255.37	84.84	43.85	-1434.32	31.98	190.42	-1370.47	104.75	171.75	-637.36	-58.43	71.71	-686.20	-50.49	72.59	-277.34	-452.04	-134.56	-850.32	-99.88	87.40	-1225.88	-73.02	1121.81	0.00	0.00	0.00	-817.73	57.30	1605.77	-808.62	-82.10	1585.06	-919.90	-104.40	1672.69	-924.87	40.38	1692.64	2036.74	1511.38	65.07	0.00	0.00	0.00	1439.38
5.62000	-1227.20	104.39	36.72	-1250.67	85.72	46.10	-1417.30	32.96	206.35	-1356.37	107.92	181.73	-634.65	-58.83	70.82	-686.25	-50.46	71.42	-271.67	-448.88	-134.35	-849.77	-99.53	87.28	-1212.72	-72.00	1123.01	0.00	0.00	0.00	-806.98	55.27	1606.95	-798.88	-84.06	1586.09	-909.99	-106.87	1673.48	-915.07	38.68	1693.78	2037.59	1509.97	71.18	0.00	0.00	0.00	1439.33
5.63000	-1223.52	106.17	34.84	-1243.23	87.20	50.50	-1400.12	36.27	221.16	-1340.95	110.98	191.98	-636.26	-58.87	69.46	-687.24	-50.38	70.15	-266.02	-445.72	-134.14	-849.21	-99.22	87.18	-1199.51	-70.95	1124.22	0.00	0.00	0.00	-796.24	53.09	1608.56	-788.86	-86.00	1587.06	-900.21	-109.21	1674.38	-905.46	36.65	1695.14	2032.71	1510.97	53.18	0.00	0.00	0.00	1439.76
5.64000	-1215.76	107.10	32.97	-1238.78	88.37	54.79	-1380.47	38.27	235.99	-1324.80	113.01	202.14	-635.16	-58.59	68.76	-686.13	-50.30	69.64	-260.38	-442.56	-133.91	-848.76	-99.05	87.16	-1186.24	-69.89	1125.45	0.00	0.00	0.00	-787.40	51.40	1610.13	-777.68	-87.75	1588.12	-890.63	-111.27	1675.38	-896.31	33.50	1696.67	2035.98	1510.39	65.52	0.00	0.00	0.00	1440.20
5.65000	-1207.99	108.32	30.44	-1229.08	89.29	59.95	-1359.79	40.66	249.67	-1307.94	114.42	211.83	-633.21	-58.75	68.52	-686.54	-50.47	69.12	-254.77	-439.41	-133.68	-848.42	-98.82	87.15	-1172.92	-68.80	1126.70	0.00	0.00	0.00	-778.26	49.53	1611.67	-768.74	-89.65	1589.44	-881.08	-113.41	1676.40	-887.06	31.34	1697.99	2038.40	1510.75	71.10	0.00	0.00	0.00	1439.03
5.66000	-1199.94	110.56	28.59	-1219.20	90.59	65.11	-1338.19	43.55	260.88	-1290.35	116.02	220.53	-634.10	-58.93	67.56	-685.05	-51.04	69.16	-249.17	-436.26	-133.44	-848.20	-98.64	87.21	-1159.54	-67.68	1127.97	0.00	0.00	0.00	-769.97	47.75	1613.19	-759.65	-91.16	1590.63	-871.59	-115.32	1677.56	-877.84	29.51	1699.58	2038.14	1511.32	70.76	0.00	0.00	0.00	1439.47
5.67000	-1190.03	113.76	33.07	-1205.74	93.52	70.38	-1319.91	44.52	268.33	-1273.10	116.63	228.04	-633.62	-58.73	67.24	-686.03	-51.04	68.56	-243.60	-433.12	-133.20	-848.00	-98.72	87.30	-1146.11	-66.55	1129.26	0.00	0.00	0.00	-760.49	46.45	1614.70	-751.74	-92.71	1592.02	-862.30	-116.82	1678.78	-868.67	27.06	1701.10	2038.42	1511.88	70.49	0.00	0.00	0.00	1438.92
5.68000	-1174.17	118.07	41.67	-1188.58	97.21	77.51	-1302.59	42.55	274.38	-1256.42	115.96	234.61	-632.63	-58.54	66.94	-687.39	-51.13	67.65	-238.04	-429.98	-132.95	-847.99	-98.29	87.19	-1132.63	-65.39	1130.56	0.00	0.00	0.00	-750.20	45.13	1616.01	-741.48	-94.07	1593.32	-852.92	-118.16	1680.03	-859.49	25.54	1702.54	2035.55	1515.77	51.60	0.00	0.00	0.00	1439.55
5.69000	-1153.45	123.32	49.34	-1168.80	101.95	84.00	-1284.69	42.02	278.66	-1238.67	116.67	240.54	-631.97	-58.62	66.64	-685.74	-51.09	67.74	-232.50	-426.85	-132.68	-847.81	-98.21	87.19	-1119.09	-64.21	1131.88	0.00	0.00	0.00	-740.66	44.07	1617.54	-733.28	-95.18	1594.62	-843.75	-119.28	1681.32	-850.15	24.00	1703.91	2033.99	1516.11	45.87	0.00	0.00	0.00	1439.51
5.70000	-1130.82	127.65	55.89	-1149.99	105.72	88.74	-1266.20	42.07	281.19	-1219.73	117.59	245.15	-634.12	-58.57	65.70	-685.29	-51.13	67.59	-226.99	-423.72	-132.42	-847.76	-97.98	87.18	-1105.50	-63.01	1133.22	0.00	0.00	0.00	-729.67	42.71	1618.84	-722.27	-96.04	1595.86	-834.55	-120.47	1682.64	-840.56	23.21	1705.36	2036.82	1512.12	64.76	0.00	0.00	0.00	1439.26
5.71000	-1108.05	131.23	60.96	-1127.83	108.67	93.08	-1246.99	42.25	283.00	-1199.58	118.58	248.53	-634.09	-58.31	65.45	-685.12	-51.42	67.21	-221.49	-420.59	-132.14	-847.62	-98.10	87.28	-1091.85	-61.78	1134.58	0.00	0.00	0.00	-722.92	41.91	1620.28	-714.39	-97.08	1597.21	-825.29	-121.47	1684.09	-830.74	23.14	1706.88	2033.86	1513.00	52.61	0.00	0.00	0.00	1439.77
5.72000	-1084.07	134.01	65.10	-1103.88	110.86	96.63	-1227.65	43.18	283.52	-1179.36	119.34	250.59	-632.16	-58.64	65.40	-684.64	-51.45	66.80	-216.01	-417.48	-131.86	-847.53	-98.16	87.38	-1078.15	-60.53	1135.95	0.00	0.00	0.00	-715.23	41.02	1621.61	-704.65	-97.89	1598.50	-816.07	-122.11	1685.59	-821.58	21.93	1708.49	2032.47	1514.11	46.62	0.00	0.00	0.00	1440.22
5.73000	-1059.90	136.36	68.18	-1081.02	113.19	98.88	-1207.83	44.67	282.73	-1158.50	120.90	251.73	-633.26	-58.86	64.84	-686.03	-51.22	66.32	-210.55	-414.36	-131.56	-847.36	-98.03	87.40	-1064.39	-59.26	1137.35	0.00	0.00	0.00	-705.97	40.62	1622.88	-695.87	-98.48	1599.83	-806.76	-122.82	1687.10	-812.46	21.13	1710.04	2032.86	1514.91	46.29	0.00	0.00	0.00	1439.20
5.74000	-1036.99	139.25	69.83	-1057.67	114.85	100.13	-1186.87	44.80	281.31	-1137.25	122.24	251.48	-633.68	-58.63	64.36	-685.46	-51.27	66.39	-205.11	-411.25	-131.26	-847.16	-98.14	87.59	-1050.58	-57.96	1138.76	0.00	0.00	0.00	-694.67	40.12	1624.07	-686.48	-98.97	1601.15	-797.44	-123.24	1688.64	-803.03	21.32	1711.43	2032.98	1514.58	46.41	0.00	0.00	0.00	1438.38
5.75000	-1011.68	141.25	71.02	-1031.92	116.71	100.76	-1166.22	46.33	278.15	-1115.72	123.70	250.12	-633.45	-58.74	63.95	-686.37	-51.04	65.64	-199.70	-408.15	-130.95	-847.09	-97.71	87.45	-1036.72	-56.64	1140.18	0.00	0.00	0.00	-685.17	39.76	1625.33	-677.18	-99.34	1602.43	-788.23	-123.61	1690.16	-793.52	21.67	1712.80	2032.89	1514.20	46.57	0.00	0.00	0.00	1438.90
5.76000	-982.94	142.85	71.89	-1008.07	118.24	100.17	-1145.16	48.06	273.92	-1094.09	124.76	247.37	-632.35	-58.49	64.01	-685.59	-50.63	65.62	-194.30	-405.05	-130.64	-846.90	-97.69	87.60	-1022.79	-55.29	1141.63	0.00	0.00	0.00	-677.08	39.70	1626.58	-669.17	-99.83	1603.82	-779.01	-124.19	1691.66	-784.52	21.43	1714.13	2037.51	1511.96	65.26	0.00	0.00	0.00	1439.39
5.77000	-956.77	144.89	71.56	-983.04	119.73	98.93	-1123.98	49.95	268.51	-1071.37	126.40	243.79	-632.68	-58.47	63.33	-685.26	-50.76	65.36	-188.92	-401.96	-130.31	-846.82	-97.46	87.67	-1008.82	-53.92	1143.10	0.00	0.00	0.00	-668.05	40.03	1627.68	-659.23	-99.99	1605.19	-769.90	-124.47	1693.11	-775.71	20.93	1715.40	2039.03	1511.30	71.01	0.00	0.00	0.00	1440.10
5.78000	-929.75	147.69	68.45	-954.20	121.46	97.82	-1102.10	52.62	261.64	-1048.25	128.04	239.23	-632.53	-58.21	62.78	-685.04	-50.36	64.78	-183.56	-398.87	-129.98	-846.57	-97.51	87.84	-994.79	-52.53	1144.58	0.00	0.00	0.00	-659.88	39.54	1628.86	-652.35	-99.86	1606.66	-761.00	-124.28	1694.60	-766.85	20.80	1716.61	2033.39	1512.01	52.73	0.00	0.00	0.00	1439.66
5.79000	-900.95	148.11	66.95	-930.56	123.02	92.74	-1079.47	53.99	254.52	-1025.04	129.27	233.55	-632.42	-58.48	62.14	-685.65	-50.24	64.37	-178.23	-395.79	-129.64	-846.51	-97.13	87.88	-980.70	-51.11	1146.08	0.00	0.00	0.00	-651.19	39.54	1629.93	-643.12	-99.87	1607.86	-752.07	-124.01	1695.97	-757.92	21.42	1717.67	2032.16	1513.03	47.07	0.00	0.00	0.00	1439.01
5.80000	-870.43	149.15	65.52	-899.57	124.51	90.72	-1056.76	56.27	245.98	-1000.49	131.84	227.60	-631.23	-58.38	62.05	-683.93	-50.22	64.35	-172.91	-392.72	-129.29	-846.21	-97.40	88.23	-966.55	-49.67	1147.61	0.00	0.00	0.00	-640.70	39.73	1630.77	-632.53	-99.62	1609.14	-743.27	-123.82	1697.20	-749.23	21.46	1718.60	2036.47	1510.68	65.62	0.00	0.00	0.00	1439.75
5.81000	-839.17	148.97	64.08	-866.41	124.79	88.44	-1033.30	57.77	236.82	-975.70	133.98	220.78	-631.95	-58.37	61.29	-684.22	-50.27	64.10	-167.61	-389.65	-128.94	-846.08	-97.31	88.40	-952.35	-48.21	1149.14	0.00	0.00	0.00	-631.17	40.20	1631.43	-625.04	-99.39	1610.39	-734.52	-123.72	1698.23	-740.80	21.14	1719.53	2034.94	1514.79	52.25	0.00	0.00	0.00	1441.05
5.82000	-806.21	147.99	64.75	-837.36	124.55	84.97	-1009.38	59.56	226.55	-950.76	135.34	213.01	-632.18	-58.63	60.76	-683.60	-49.80	62.93	-162.34	-386.59	-128.57	-845.94	-97.13	88.43	-938.10	-46.71	1150.70	0.00	0.00	0.00	-624.08	40.24	1632.23	-615.78	-98.95	1611.27	-725.72	-123.55	1699.22	-732.16	21.61	1720.21	2037.13	1512.26	65.13	0.00	0.00	0.00	1440.36
5.83000	-772.25	148.30	63.79	-805.02	125.15	85.01	-984.37	61.54	215.52	-924.92	136.81	204.82	-631.23	-58.93	60.69	-684.27	-50.76	64.07	-157.08	-383.53	-128.20	-845.73	-97.14	88.57	-923.79	-45.20	1152.28	0.00	0.00	0.00	-616.64	40.38	1632.92	-605.89	-98.68	1612.12	-716.98	-123.24	1700.06	-722.97	23.47	1720.68	2038.88	1511.55	70.78	0.00	0.00	0.00	1439.02
5.84000	-740.24	148.87	62.22	-774.02	126.41	82.12	-958.58	62.80	203.97	-898.98	137.91	196.19	-631.47	-58.92	60.21	-685.09	-51.28	64.21	-151.85	-380.48	-127.82	-845.57	-96.77	88.54	-909.42	-43.66	1153.88	0.00	0.00	0.00	-607.20	41.16	1633.27	-597.30	-98.43	1612.83	-708.24	-122.64	1700.80	-714.60	23.20	1721.20	2033.95	1512.85	52.71	0.00	0.00	0.00	1439.01
5.85000	-708.14	150.03	61.00	-741.73	128.13	79.65	-932.98	65.43	191.63	-871.88	139.95	187.65	-631.69	-58.44	60.20	-685.76	-49.37	62.15	-146.64	-377.44	-127.43	-845.47	-96.68	88.64	-894.99	-42.09	1155.49	0.00	0.00	0.00	-596.88	41.73	1633.52	-588.20	-97.91	1613.44	-699.53	-121.98	1701.36	-705.97	23.13	1721.53	2037.23	1511.80	65.15	0.00	0.00	0.00	1440.15
5.86000	-673.48	150.31	59.92	-708.53	129.92	77.56	-901.84	67.88	176.77	-844.50	141.63	178.80	-631.80	-57.94	60.12	-685.29	-49.09	61.99	-141.45	-374.40	-127.03	-845.25	-96.58	88.80	-880.51	-40.50	1157.13	0.00	0.00	0.00	-588.45	41.78	1633.77	-579.81	-97.47	1613.86	-690.64	-121.68	1701.74	-696.95	24.51	1721.61	2038.77	1511.68	70.72	0.00	0.00	0.00	1439.89
5.87000	-638.14	152.61	61.05	-675.15	131.37	76.02	-880.18	69.26	166.33	-816.63	142.88	169.79	-631.82	-57.80	59.81	-683.75	-49.37	61.90	-136.27	-371.37	-126.63	-845.05	-96.27	88.82	-865.98	-38.89	1158.78	0.00	0.00	0.00	-580.35	42.42	1633.77	-570.94	-97.30	1614.10	-681.87	-120.90	1702.03	-688.13	25.06	1721.61	2038.70	1511.92	70.62	0.00	0.00	0.00	1439.15
5.88000	-602.08	153.41	61.73	-643.35	132.57	73.89	-860.24	70.40	157.13	-787.81	144.69	160.91	-631.78	-57.83	59.44	-684.34	-49.12	61.52	-131.13	-368.35	-126.22	-844.85	-96.05	88.94	-851.38	-37.24	1160.45	0.00	0.00	0.00	-570.50	42.99	1633.45	-562.56	-96.75	1614.18	-672.95	-120.33	1702.13	-679.08	25.97	1721.47	2038.88	1511.97	70.58	0.00	0.00	0.00	1439.16
5.89000	-569.41	154.03	61.97	-608.48	133.57	72.83	-834.27	72.11	146.05	-758.73	146.71	152.16	-630.78	-58.00	59.41	-684.67	-49.50	61.06	-126.00	-365.33	-125.79	-844.59	-96.03	89.17	-836.73	-35.58	1162.14	0.00	0.00	0.00	-560.87	43.68	1633.04	-552.75	-96.05	1614.18	-664.11	-119.40	1702.13	-670.06	26.77	1721.12	2032.80	1511.20	53.15	0.00	0.00	0.00	1439.23
5.90000	-535.94	154.40	62.98	-574.28	133.83	72.23	-794.54	75.22	129.92	-729.03	148.00	143.32	-630.42	-57.79	59.04	-690.63	-45.12	59.88	-120.89	-362.32	-125.36	-844.36	-95.74	89.31	-822.03	-33.89	1163.85	0.00	0.00	0.00	-551.99	44.30	1632.62	-544.44	-95.66	1613.95	-655.18	-118.68	1701.96	-660.92	27.62	1720.67	2037.22	1511.94	65.01	0.00	0.00	0.00	1439.88
5.91000	-499.72	154.35	65.36	-541.67	134.18	71.86	-760.77	78.63	115.65	-699.08	149.85	135.01	-624.23	-52.73	61.39	-686.81	-45.46	59.90	-115.81	-359.32	-124.92	-844.01	-95.76	89.59	-807.26	-32.17	1165.58	0.00	0.00	0.00	-543.77	44.99	1631.99	-535.81	-95.16	1613.66	-646.18	-118.03	1701.63	-651.85	28.41	1720.13	2038.36	1511.46	70.73	0.00	0.00	0.00	1440.30
5.92000	-465.68	153.76	67.71	-507.82	133.91	72.47	-729.89	79.99	104.81	-668.33	151.63	127.14	-623.72	-52.78	60.36	-687.31	-46.99	58.80	-110.74	-356.32	-124.48	-843.75	-95.19	89.56	-792.44	-30.42	1167.33	0.00	0.00	0.00	-535.02	45.46	1631.26	-527.07	-94.41	1613.11	-637.22	-116.84	1701.29	-642.73	29.48	1719.44	2038.35	1512.22	70.44	0.00	0.00	0.00	1440.02
5.93000	-429.96	153.09	71.53	-473.74	133.65	73.71	-698.15	83.28	93.60	-637.46	152.90	119.75	-625.52	-53.85	58.52	-683.95	-47.37	58.77	-105.70	-353.34	-124.02	-843.32	-95.25	89.88	-777.56	-28.65	1169.10	0.00	0.00	0.00	-525.86	46.23	1630.33	-517.07	-93.68	1612.37	-628.20	-115.69	1700.81	-633.59	29.98	1718.68	2038.58	1511.91	70.64	0.00	0.00	0.00	1440.07
5.94000	-395.79	151.80	75.83	-440.65	133.17	75.68	-665.72	85.15	84.06	-606.02	154.97	113.48	-624.27	-54.45	58.04	-684.99	-47.61	58.00	-100.68	-350.36	-123.55	-843.07	-94.87	90.04	-762.63	-26.86	1170.89	0.00	0.00	0.00	-515.87	47.09	1629.28	-507.62	-93.12	1611.62	-619.11	-114.83	1700.16	-624.13	31.67	1717.80	2038.65	1511.69	70.75	0.00	0.00	0.00	1440.42
5.95000	-359.06	150.17	81.95	-406.59	132.57	78.79	-633.25	87.84	75.01	-574.93	155.94	107.76	-622.82	-55.55	57.81	-683.64	-49.17	59.15	-95.68	-347.38	-123.08	-842.63	-94.83	90.36	-747.63	-25.04	1172.70	0.00	0.00	0.00	-505.42	48.00	1627.96	-498.13	-92.12	1610.69	-609.94	-113.64	1699.47	-615.00	32.28	1716.92	2038.74	1511.05	71.01	0.00	0.00	0.00	1439.33
5.96000	-333.40	149.05	85.93	-373.67	131.87	82.62	-601.26	90.78	67.07	-543.25	157.64	103.46	-626.44	-56.19	55.84	-682.31	-50.07	59.01	-90.70	-344.42	-122.60	-842.20	-94.66	90.67	-732.58	-23.19	1174.53	0.00	0.00	0.00	-498.12	48.79	1626.99	-489.53	-91.26	1609.79	-600.70	-112.25	1698.69	-605.60	33.98	1715.73	2038.46	1510.90	70.91	0.00	0.00	0.00	1439.63
5.97000	-301.42	146.96	93.09	-340.93	130.21	88.00	-569.25	92.40	60.99	-511.67	158.99	100.24	-629.03	-58.63	55.02	-684.01	-50.15	58.31	-85.75	-341.46	-122.11	-841.67	-94.54	91.07	-717.47	-21.31	1176.37	0.00	0.00	0.00	-488.23	50.03	1625.72	-481.67	-90.24	1608.81	-591.39	-110.87	1697.80	-596.23	35.14	1714.63	2033.94	1513.54	52.52	0.00	0.00	0.00	1440.27
5.98000	-270.06	144.89	101.32	-308.81	128.70	94.71	-537.48	94.21	56.14	-480.65	159.89	98.29	-627.58	-58.67	54.89	-682.37	-50.23	58.34	-80.82	-338.52	-121.61	-841.10	-94.50	91.54	-702.31	-19.41	1178.24	0.00	0.00	0.00	-479.26	51.06	1624.44	-470.61	-89.13	1607.58	-581.93	-109.39	1696.88	-586.76	36.14	1713.40	2037.22	1511.97	65.16	0.00	0.00	0.00	1439.32
5.99000	-239.71	143.70	110.23	-278.86	127.45	102.27	-505.62	95.81	52.69	-450.06	161.24	97.89	-627.58	-58.83	54.37	-682.28	-50.39	57.92	-75.91	-335.58	-121.10	-840.49	-94.28	91.94	-687.08	-17.48	1180.13	0.00	0.00	0.00	-469.83	52.15	1623.00	-462.16	-88.10	1606.52	-572.52	-107.86	1695.89	-577.21	37.61	1712.09	2037.87	1510.76	71.07	0.00	0.00	0.00	1439.64
6.00000	-211.43	143.07	120.31	-249.87	126.58	110.83	-474.35	96.93	50.74	-420.92	161.68	98.51	-630.02	-59.46	53.00	-682.91	-50.29	57.31	-71.02	-332.65	-120.59	-839.93	-94.22	92.49	-671.80	-15.53	1182.04	0.00	0.00	0.00	-459.71	53.89	1621.58	-452.56	-86.99	1605.44	-563.11	-106.37	1694.78	-567.70	39.32	1710.68	2038.29	1510.97	70.96	0.00	0.00	0.00	1439.15
6.01000	-185.01	142.82	131.51	-221.02	126.18	121.12	-444.21	95.85	50.71	-392.92	161.16	99.97	-629.66	-59.37	52.41	-681.62	-50.40	57.20	-66.15	-329.72	-120.06	-839.29	-94.25	93.07	-656.46	-13.55	1183.97	0.00	0.00	0.00	-449.85	55.08	1620.05	-443.31	-85.82	1604.25	-553.78	-104.82	1693.61	-558.09	41.45	1709.07	2038.31	1510.65	71.03	0.00	0.00	0.00	1440.02
6.02000	-160.71	142.86	143.77	-199.49	126.77	130.72	-415.52	95.32	50.63	-366.85	160.20	102.19	-628.53	-59.06	52.23	-681.64	-51.85	58.85	-61.31	-326.81	-119.53	-838.58	-94.21	93.73	-641.06	-11.54	1185.91	0.00	0.00	0.00	-441.25	56.34	1618.44	-434.78	-84.56	1603.04	-544.54	-102.95	1692.40	-548.61	43.14	1707.43	2033.89	1512.96	52.28	0.00	0.00	0.00	1440.67
6.03000	-138.74	143.30	156.06	-177.17	126.69	141.33	-388.15	91.52	51.39	-343.02	158.21	104.29	-628.59	-59.06	51.54	-682.29	-50.69	56.47	-56.49	-323.90	-118.98	-837.94	-93.86	94.30	-625.60	-9.51	1187.88	0.00	0.00	0.00	-431.34	57.79	1616.91	-424.96	-83.03	1601.72	-535.23	-101.15	1691.07	-538.91	45.56	1705.76	2036.71	1511.74	64.95	0.00	0.00	0.00	1439.48
6.04000	-120.28	143.97	167.82	-157.79	127.36	151.03	-363.43	88.04	50.77	-322.03	155.61	105.58	-627.51	-58.87	51.33	-681.76	-50.35	55.93	-51.69	-321.00	-118.43	-837.27	-93.63	95.02	-610.08	-7.44	1189.87	0.00	0.00	0.00	-421.53	59.99	1615.25	-415.65	-81.39	1600.54	-525.98	-99.17	1689.76	-529.27	47.65	1704.07	2033.58	1512.16	52.68	0.00	0.00	0.00	1439.74
6.05000	-106.05	146.36	176.98	-142.11	128.40	158.85	-342.40	83.06	49.74	-304.62	152.95	105.44	-626.28	-58.81	50.85	-679.40	-51.66	58.04	-46.92	-318.12	-117.87	-836.54	-93.41	95.84	-594.51	-5.35	1191.88	0.00	0.00	0.00	-411.71	62.00	1613.63	-405.21	-79.86	1599.16	-516.76	-97.09	1688.34	-519.77	49.40	1702.39	2037.06	1511.45	65.20	0.00	0.00	0.00	1440.56
6.06000	-95.33	148.76	181.91	-129.74	129.46	163.14	-325.69	77.97	48.36	-290.81	148.89	103.31	-625.70	-58.95	50.49	-681.06	-51.18	57.25	-42.17	-315.24	-117.30	-835.74	-93.39	96.75	-578.88	-3.23	1193.91	0.00	0.00	0.00	-401.24	63.73	1611.96	-397.41	-78.21	1597.99	-507.45	-95.06	1686.94	-510.22	51.40	1700.61	2033.36	1511.55	53.22	0.00	0.00	0.00	1440.70
6.07000	-85.76	150.68	181.19	-119.25	130.04	162.78	-313.30	72.91	47.28	-279.73	145.74	101.05	-626.52	-59.32	49.44	-679.77	-50.47	55.41	-37.44	-312.37	-116.72	-834.90	-93.39	97.72	-563.18	-1.09	1195.96	0.00	0.00	0.00	-392.59	65.44	1610.52	-386.73	-76.35	1596.63	-498.10	-92.63	1685.57	-500.57	53.20	1698.91	2036.38	1511.57	65.03	0.00	0.00	0.00	1439.44
6.08000	-76.07	150.61	175.97	-109.42	129.46	158.20	-304.58	68.69	45.99	-270.96	142.78	98.89	-625.20	-59.15	49.04	-679.09	-51.11	56.58	-32.73	-309.51	-116.13	-833.86	-93.61	98.90	-547.43	1.08	1198.03	0.00	0.00	0.00	-382.16	67.30	1608.96	-376.53	-74.70	1595.26	-488.60	-90.36	1684.16	-490.70	55.84	1697.19	2032.16	1510.64	53.36	0.00	0.00	0.00	1438.87
6.09000	-67.08	148.80	166.56	-100.14	127.60	150.01	-299.46	65.35	46.56	-264.47	139.36	97.54	-625.54	-59.15	48.39	-678.61	-51.46	56.71	-28.05	-306.65	-115.54	-832.86	-93.27	100.00	-531.62	3.28	1200.12	0.00	0.00	0.00	-372.03	69.24	1607.45	-367.75	-72.71	1594.21	-478.88	-88.08	1682.75	-480.91	58.30	1695.46	2036.94	1511.14	65.32	0.00	0.00	0.00	1438.84
6.10000	-56.61	146.28	154.73	-92.03	124.10	140.89	-296.03	63.10	46.49	-260.07	136.13	96.94	-624.13	-59.49	47.87	-678.84	-52.05	56.12	-23.39	-303.81	-114.93	-831.74	-92.87	101.31	-515.75	5.51	1202.24	0.00	0.00	0.00	-362.02	71.52	1605.82	-356.79	-70.28	1592.99	-469.04	-85.55	1681.37	-470.79	61.63	1693.67	2034.17	1513.12	52.55	0.00	0.00	0.00	1439.28
6.11000	-49.13	143.88	143.98	-84.80	121.10	132.09	-292.42	60.25	46.73	-255.16	132.98	95.43	-625.13	-59.67	46.66	-677.55	-52.14	56.16	-18.75	-300.98	-114.32	-830.20	-93.10	103.08	-499.82	7.77	1204.37	0.00	0.00	0.00	-352.17	73.68	1604.33	-347.70	-68.34	1591.81	-459.26	-82.84	1680.10	-460.83	64.17	1691.98	2031.46	1512.25	47.11	0.00	0.00	0.00	1439.28
6.12000	-42.12	140.03	134.59	-73.42	117.06	125.86	-289.19	58.59	47.20	-249.95	130.59	94.29	-624.39	-59.55	46.28	-676.66	-51.78	55.73	-14.14	-298.16	-113.69	-828.63	-93.12	105.03	-483.83	10.05	1206.52	0.00	0.00	0.00	-341.52	76.05	1602.85	-337.90	-66.02	1590.66	-449.25	-80.33	1678.88	-450.84	66.35	1690.47	2036.27	1511.46	65.10	0.00	0.00	0.00	1439.38
6.13000	-35.26	136.03	125.12	-70.23	112.97	117.68	-286.12	58.11	48.06	-244.06	129.95	93.55	-624.34	-59.54	45.47	-675.80	-52.48	55.11	-9.55	-295.34	-113.06	-826.98	-92.93	107.06	-467.78	12.37	1208.70	0.00	0.00	0.00	-330.64	78.16	1601.42	-327.96	-63.52	1589.54	-439.16	-77.38	1677.84	-440.48	69.43	1689.00	2038.08	1510.72	71.13	0.00	0.00	0.00	1439.39
6.14000	-28.42	131.50	115.68	-63.21	109.23	110.33	-283.88	58.01	49.27	-238.74	128.75	91.94	-623.68	-59.35	44.79	-674.78	-52.40	54.70	-4.98	-292.54	-112.42	-824.98	-93.01	109.53	-451.67	14.71	1210.89	0.00	0.00	0.00	-321.73	80.61	1600.04	-317.18	-61.00	1588.55	-428.98	-74.53	1677.06	-430.00	72.23	1687.75	2032.77	1511.19	53.10	0.00	0.00	0.00	1437.86
6.15000	-22.45	127.33	106.52	-58.69	105.74	102.77	-281.78	58.31	50.12	-234.19	128.93	90.99	-621.77	-58.89	44.62	-673.31	-52.45	54.61	-0.44	-289.75	-111.77	-822.87	-92.94	112.17	-435.51	17.08	1213.11	0.00	0.00	0.00	-311.54	83.08	1598.81	-306.92	-58.38	1587.58	-418.67	-71.65	1676.34	-419.24	75.22	1686.72	2036.77	1511.48	64.95	0.00	0.00	0.00	1438.22
6.16000	-18.05	125.39	98.78	-54.48	103.78	96.49	-279.96	58.75	51.08	-230.62	128.97	90.31	-622.48	-59.36	43.69	-672.20	-52.76	54.27	4.08	-286.97	-111.10	-820.50	-93.01	115.08	-419.28	19.48	1215.35	0.00	0.00	0.00	-300.38	85.46	1597.69	-296.00	-56.15	1586.78	-408.31	-68.68	1675.81	-408.41	77.74	1685.90	2035.33	1515.38	51.74	0.00	0.00	0.00	1438.19
6.17000	-15.44	125.71	92.19	-52.88	104.06	90.66	-278.42	58.88	51.69	-227.86	129.08	89.86	-620.16	-59.21	43.71	-669.95	-52.89	53.79	8.58	-284.19	-110.43	-817.79	-93.17	118.52	-402.99	21.91	1217.61	0.00	0.00	0.00	-289.62	87.98	1596.84	-286.07	-53.64	1586.20	-397.96	-65.72	1675.42	-397.48	80.56	1685.15	2032.44	1514.32	46.63	0.00	0.00	0.00	1438.79
6.18000	-13.18	127.20	86.05	-49.90	104.77	86.04	-277.13	58.31	52.90	-225.52	129.17	89.36	-621.44	-59.38	42.74	-669.50	-53.48	52.89	13.05	-281.43	-109.75	-814.53	-94.14	122.56	-386.64	24.36	1219.89	0.00	0.00	0.00	-278.64	90.71	1596.12	-275.81	-51.15	1585.86	-387.62	-62.71	1675.27	-386.50	83.79	1684.64	2036.17	1510.94	65.32	0.00	0.00	0.00	1438.80
6.19000	-10.97	126.80	80.78	-47.57	104.90	81.43	-276.07	58.66	53.48	-223.16	129.27	88.95	-621.11	-59.17	42.57	-666.96	-54.16	52.43	17.49	-278.68	-109.07	-810.58	-94.92	126.98	-370.23	26.85	1222.19	0.00	0.00	0.00	-266.53	93.15	1595.55	-265.76	-48.83	1585.79	-377.14	-59.89	1675.32	-375.61	86.66	1684.38	2038.28	1510.91	71.01	0.00	0.00	0.00	1439.51
6.20000	-6.30	125.85	77.42	-46.41	104.23	77.01	-275.13	58.89	54.09	-221.02	128.97	88.45	-621.05	-59.72	41.76	-666.02	-54.95	51.59	21.92	-275.94	-108.37	-806.14	-95.61	131.79	-353.76	29.36	1224.52	0.00	0.00	0.00	-256.51	96.01	1595.30	-255.87	-46.30	1585.95	-366.48	-56.70	1675.67	-364.63	89.95	1684.23	2038.28	1511.13	70.99	0.00	0.00	0.00	1439.21
6.21000	-9.06	124.60	73.10	-46.45	103.63	73.87	-274.49	57.88	54.87	-219.44	128.66	88.40	-621.27	-60.28	40.89	-663.60	-55.49	50.69	26.32	-273.21	-107.66	-800.69	-96.71	137.38	-337.23	31.91	1226.86	0.00	0.00	0.00	-246.04	98.46	1595.22	-245.09	-43.36	1586.23	-355.83	-53.61	1676.25	-353.72	93.10	1684.41	2038.09	1511.21	70.77	0.00	0.00	0.00	1439.04
6.22000	-8.28	123.96	71.10	-46.63	103.86	71.28	-274.14	58.20	55.03	-218.25	128.49	88.47	-619.60	-60.42	40.75	-660.47	-56.22	49.93	30.69	-270.49	-106.94	-794.31	-98.33	143.63	-320.64	34.48	1229.23	0.00	0.00	0.00	-235.68	100.95	1595.46	-233.10	-40.80	1586.71	-345.28	-50.77	1677.05	-342.91	95.90	1684.82	2034.66	1515.22	51.85	0.00	0.00	0.00	1439.95
6.23000	-10.47	123.75	67.20	-45.76	104.00	68.93	-273.65	57.98	55.34	-217.14	128.38	88.51	-618.21	-60.91	40.38	-657.92	-56.66	49.02	35.04	-267.78	-106.22	-786.77	-99.70	150.08	-303.99	37.08	1231.62	0.00	0.00	0.00	-224.76	103.61	1595.79	-223.85	-38.49	1587.54	-334.79	-47.79	1678.10	-332.17	98.54	1685.41	2036.91	1512.53	64.73	0.00	0.00	0.00	1439.58
6.24000	-10.73	123.30	64.62	-46.45	103.38	67.20	-273.14	57.67	55.63	-216.09	127.85	88.50	-618.45	-61.52	39.34	-654.97	-57.85	48.43	39.37	-265.08	-105.48	-778.20	-101.49	157.31	-292.85	38.71	1233.15	0.00	0.00	0.00	-214.22	105.61	1596.49	-213.39	-36.14	1588.60	-324.44	-44.89	1679.32	-321.51	101.41	1686.23	2037.98	1510.41	71.12	0.00	0.00	0.00	1439.71
6.25000	-7.81	122.81	63.47	-47.59	103.02	65.68	-272.78	57.83	55.73	-215.49	127.41	88.58	-616.45	-62.08	38.73	-650.52	-57.77	48.78	43.67	-262.40	-104.73	-768.32	-103.21	164.84	-281.77	40.69	1234.90	0.00	0.00	0.00	-203.62	108.15	1597.37	-203.02	-33.91	1589.83	-314.19	-42.10	1680.77	-311.07	104.14	1687.30	2032.19	1510.41	53.37	0.00	0.00	0.00	1439.67
6.26000	-7.51	122.65	62.39	-46.80	103.07	64.94	-272.59	58.18	55.62	-214.92	127.53	88.80	-614.29	-62.86	38.18	-646.55	-58.75	49.35	47.95	-259.72	-103.98	-757.26	-105.36	173.10	-265.75	43.18	1237.18	0.00	0.00	0.00	-193.68	110.43	1598.45	-193.89	-31.73	1591.37	-304.00	-39.69	1682.33	-300.58	106.83	1688.56	2036.12	1511.18	65.19	0.00	0.00	0.00	1439.16
6.27000	-7.63	122.52	61.18	-46.36	102.78	64.39	-272.37	57.95	55.77	-214.44	127.31	88.88	-610.79	-63.38	37.75	-641.48	-59.25	50.76	52.20	-257.06	-103.21	-745.03	-106.70	181.36	-249.90	45.64	1239.42	0.00	0.00	0.00	-183.01	112.62	1599.75	-182.51	-29.48	1592.88	-294.02	-37.23	1684.04	-290.32	109.27	1689.96	2034.46	1514.58	52.16	0.00	0.00	0.00	1440.33
6.28000	-7.64	122.23	60.60	-46.28	102.56	63.84	-272.21	57.88	55.89	-214.08	126.94	88.87	-609.06	-64.86	35.89	-636.99	-61.19	52.98	56.43	-254.41	-102.44	-731.22	-109.28	190.48	-234.22	48.07	1241.60	0.00	0.00	0.00	-172.83	114.35	1601.23	-173.87	-27.46	1594.63	-284.11	-34.63	1685.82	-280.02	111.83	1691.47	2036.79	1511.38	65.36	0.00	0.00	0.00	1439.37
6.29000	-7.69	122.24	59.96	-45.64	102.47	63.66	-272.04	58.32	55.76	-213.74	126.70	88.87	-603.55	-65.72	34.75	-629.92	-61.95	56.42	60.63	-251.77	-101.66	-716.45	-111.18	199.30	-218.72	50.47	1243.74	0.00	0.00	0.00	-162.76	116.22	1602.84	-164.10	-25.83	1596.40	-274.35	-32.44	1687.62	-269.78	113.64	1693.14	2038.35	1510.67	71.22	0.00	0.00	0.00	1439.58
6.30000	-7.13	122.13	59.73	-46.19	102.61	63.14	-272.06	58.31	55.80	-213.49	126.77	88.98	-596.86	-66.62	33.39	-623.19	-62.48	60.09	64.81	-249.14	-100.86	-700.75	-113.37	208.38	-203.38	52.83	1245.84	0.00	0.00	0.00	-152.43	118.05	1604.55	-154.05	-24.37	1598.28	-264.65	-30.65	1689.36	-259.64	115.87	1694.80	2037.72	1510.82	70.98	0.00	0.00	0.00	1439.23
6.31000	-6.72	122.23	59.27	-46.31	102.39	62.86	-271.90	57.68	56.23	-213.21	126.97	89.15	-591.77	-68.05	31.23	-614.83	-63.53	63.58	68.96	-246.53	-100.06	-684.31	-115.06	216.82	-188.21	55.16	1247.88	0.00	0.00	0.00	-143.04	119.30	1606.39	-144.71	-22.69	1600.20	-255.06	-28.89	1691.15	-249.70	117.49	1696.56	2037.84	1511.45	70.65	0.00	0.00	0.00	1438.65
6.32000	-8.39	121.88	58.38	-46.25	102.30	62.63	-271.96	57.79	56.35	-212.97	126.44	89.05	-585.13	-68.52	29.51	-605.27	-63.79	67.99	73.09	-243.92	-99.24	-667.20	-117.02	224.98	-173.21	57.45	1249.88	0.00	0.00	0.00	-133.26	120.66	1608.13	-135.19	-21.24	1602.21	-245.40	-26.94	1692.98	-239.79	119.56	1698.25	2034.00	1513.72	52.43	0.00	0.00	0.00	1439.60
6.33000	-6.61	121.74	58.49	-45.99	102.18	62.45	-271.89	57.70	56.55	-212.75	126.55	89.19	-576.68	-70.32	28.36	-594.62	-65.04	72.02	77.19	-241.33	-98.42	-650.00	-118.51	231.94	-158.37	59.71	1251.84	0.00	0.00	0.00	-122.78	121.94	1609.93	-125.44	-19.95	1603.93	-235.77	-25.60	1694.74	-230.01	120.84	1700.02	2036.42	1512.18	64.76	0.00	0.00	0.00	1439.87
6.34000	-7.23	121.69	57.96	-46.10	102.03	62.18	-272.00	57.82	56.69	-212.52	126.76	89.36	-564.34	-72.22	32.70	-581.45	-66.66	76.92	81.26	-238.75	-97.59	-632.88	-119.98	238.34	-143.69	61.94	1253.74	0.00	0.00	0.00	-112.78	122.87	1611.68	-115.74	-18.87	1605.68	-226.31	-24.41	1696.48	-220.25	122.40	1701.76	2038.15	1512.03	70.54	0.00	0.00	0.00	1439.84
6.35000	-5.67	121.96	58.06	-46.36	102.28	61.80	-271.92	57.67	56.88	-212.33	126.74	89.44	-547.33	-73.62	38.73	-565.02	-67.58	83.09	85.32	-236.19	-96.74	-615.27	-120.56	244.31	-129.17	64.14	1255.61	0.00	0.00	0.00	-102.77	123.85	1613.39	-105.96	-18.25	1607.34	-216.98	-23.45	1698.18	-210.61	123.59	1703.50	2038.68	1511.62	70.79	0.00	0.00	0.00	1439.75
6.36000	-8.18	121.82	57.16	-45.12	102.34	61.93	-271.93	57.57	57.05	-212.15	126.52	89.41	-526.71	-74.61	45.36	-544.03	-68.55	89.49	89.34	-233.63	-95.89	-597.00	-120.83	249.42	-114.81	66.30	1257.42	0.00	0.00	0.00	-94.04	124.61	1615.02	-98.12	-17.83	1608.97	-207.73	-22.43	1699.92	-201.06	124.49	1705.23	2038.58	1510.68	71.17	0.00	0.00	0.00	1439.94
6.37000	-7.78	121.79	56.95	-45.20	102.17	61.86	-271.86	57.35	57.32	-212.04	126.72	89.57	-500.78	-75.48	52.41	-522.16	-70.07	94.82	93.34	-231.09	-95.03	-578.06	-121.30	253.63	-100.61	68.44	1259.20	0.00	0.00	0.00	-83.97	125.06	1616.59	-88.42	-17.09	1610.56	-198.56	-21.84	1701.54	-191.51	125.36	1706.96	2037.94	1510.44	71.22	0.00	0.00	0.00	1438.89
6.38000	-8.09	121.80	56.68	-44.31	102.20	61.95	-271.65	57.17	57.47	-211.91	126.54	89.60	-477.17	-76.11	57.97	-497.15	-70.73	100.11	97.32	-228.56	-94.16	-558.49	-121.60	256.82	-86.57	70.54	1260.93	0.00	0.00	0.00	-75.33	125.33	1618.24	-78.73	-16.43	1612.22	-189.44	-20.98	1703.23	-182.10	125.59	1708.76	2037.95	1510.76	71.08	0.00	0.00	0.00	1439.08
6.39000	-6.78	122.13	56.92	-44.98	102.14	61.73	-271.35	57.34	57.62	-211.86	126.51	89.76	-452.51	-76.42	62.66	-473.99	-71.32	103.84	101.26	-226.05	-93.27	-538.33	-121.68	258.89	-72.68	72.60	1262.61	0.00	0.00	0.00	-65.94	125.62	1619.66	-69.68	-16.13	1613.50	-180.45	-20.42	1704.86	-172.92	126.08	1710.51	2037.80	1510.29	71.16	0.00	0.00	0.00	1438.06
6.40000	-7.01	121.85	56.68	-45.57	102.26	61.40	-271.18	57.30	57.73	-211.70	126.60	89.84	-424.41	-77.03	66.96	-449.69	-71.89	106.67	105.19	-223.54	-92.38	-517.81	-121.92	259.81	-58.94	74.64	1264.25	0.00	0.00	0.00	-57.59	125.79	1621.28	-61.55	-15.76	1614.90	-171.56	-20.06	1706.45	-163.80	126.70	1712.19	2033.02	1511.69	52.90	0.00	0.00	0.00	1439.10
6.41000	-6.78	122.02	56.46	-45.85	102.16	61.23	-271.08	57.51	57.69	-211.60	126.28	89.89	-397.05	-78.32	69.79	-422.64	-72.43	108.82	109.08	-221.05	-91.48	-496.70	-121.98	259.55	-45.36	76.64	1265.85	0.00	0.00	0.00	-48.63	126.08	1622.70	-53.53	-15.81	1616.22	-162.72	-19.88	1707.94	-154.71	126.88	1713.88	2033.49	1515.56	46.45	0.00	0.00	0.00	1439.34
6.42000	-7.98	121.68	56.08	-45.49	102.16	61.27	-271.34	58.03	57.57	-211.46	126.68	90.20	-370.19	-79.12	71.36	-398.08	-73.41	109.24	112.95	-218.58	-90.56	-475.09	-121.78	257.97	-31.92	78.61	1267.41	0.00	0.00	0.00	-39.64	125.91	1624.10	-43.83	-15.55	1617.41	-153.95	-19.74	1709.38	-145.70	126.94	1715.51	2037.47	1512.44	64.94	0.00	0.00	0.00	1439.65
6.43000	-5.86	122.06	56.39	-45.98	102.14	61.13	-271.50	57.23	58.19	-211.45	126.25	90.12	-343.60	-80.22	71.71	-370.97	-74.26	109.18	116.80	-216.12	-89.64	-453.33	-121.96	255.46	-18.63	80.55	1268.92	0.00	0.00	0.00	-30.63	125.86	1625.47	-35.92	-15.52	1618.74	-145.29	-19.56	1710.78	-136.67	126.85	1717.16	2032.37	1510.89	53.38	0.00	0.00	0.00	1438.84
6.44000	-5.54	122.06	56.42	-46.03	102.47	60.88	-271.38	57.48	58.24	-211.36	126.06	90.16	-315.78	-81.85	71.36	-345.05	-75.27	107.76	120.62	-213.67	-88.71	-431.16	-121.94	251.90	-5.49	82.46	1270.40	0.00	0.00	0.00	-22.01	125.66	1626.82	-27.58	-15.76	1619.82	-136.74	-19.71	1712.05	-127.68	127.13	1718.58	2036.07	1511.60	65.03	0.00	0.00	0.00	1438.78
6.45000	-6.84	122.34	55.86	-46.21	102.48	60.82	-271.11	57.80	58.40	-211.31	126.42	90.38	-287.27	-82.75	69.22	-317.65	-76.29	105.91	124.41	-211.23	-87.76	-408.55	-122.12	247.50	7.51	84.33	1271.83	0.00	0.00	0.00	-14.37	125.52	1628.19	-19.06	-16.12	1620.92	-128.24	-19.94	1713.24	-118.94	127.00	1720.05	2037.87	1511.45	70.73	0.00	0.00	0.00	1439.48
6.46000	-6.96	122.29	55.73	-46.37	102.91	60.52	-270.85	58.10	58.40	-211.33	126.33	90.34	-259.62	-85.46	67.84	-296.96	-77.09	101.26	128.17	-208.81	-86.81	-385.37	-122.00	242.03	20.36	86.18	1273.22	0.00	0.00	0.00	-5.74	124.96	1629.50	-10.57	-16.42	1621.88	-119.86	-20.47	1714.26	-110.30	126.80	1721.45	2035.23	1515.76	51.72	0.00	0.00	0.00	1439.72
6.47000	-6.19	122.65	55.61	-47.26	103.06	60.19	-270.66	58.26	58.52	-211.23	126.38	90.42	-229.47	-85.32	65.92	-263.27	-77.56	100.63	131.91	-206.40	-85.85	-361.56	-121.88	235.82	33.07	87.99	1274.57	0.00	0.00	0.00	2.77	124.51	1630.69	-2.92	-16.79	1622.80	-111.55	-20.83	1715.22	-101.77	126.43	1722.72	2036.96	1513.05	64.62	0.00	0.00	0.00	1439.32
6.48000	-5.90	122.51	55.73	-47.28	103.04	60.21	-270.58	58.28	58.61	-211.14	126.73	90.59	-196.41	-85.65	65.18	-231.75	-77.54	97.81	135.63	-204.01	-84.87	-337.46	-122.36	229.17	45.65	89.78	1275.88	0.00	0.00	0.00	12.12	124.12	1631.77	5.28	-17.22	1623.68	-103.41	-21.36	1716.01	-93.41	126.24	1723.81	2037.51	1510.60	70.88	0.00	0.00	0.00	1439.00
6.49000	-6.46	122.63	55.48	-46.83	103.36	60.27	-270.59	58.20	58.67	-211.17	126.62	90.61	-165.26	-85.93	64.27	-200.91	-77.73	95.40	139.31	-201.63	-83.89	-312.99	-121.97	221.51	58.08	91.53	1277.15	0.00	0.00	0.00	20.37	123.51	1632.83	13.49	-17.82	1624.40	-95.41	-21.96	1716.67	-85.28	125.54	1724.80	2038.24	1511.57	70.62	0.00	0.00	0.00	1438.85
6.50000	-6.81	122.73	55.26	-46.40	103.45	60.24	-270.65	58.06	58.70	-211.14	126.21	90.46	-133.50	-86.60	63.40	-169.63	-77.98	93.44	142.97	-199.26	-82.89	-287.96	-122.04	213.54	70.38	93.25	1278.38	0.00	0.00	0.00	28.51	122.83	1633.83	21.53	-18.41	1625.05	-87.55	-22.29	1717.20	-77.16	124.91	1725.65	2037.96	1511.38	70.64	0.00	0.00	0.00	1439.07
6.51000	-6.05	122.51	55.67	-46.55	103.06	60.45	-270.75	57.88	58.71	-211.04	126.29	90.60	-100.92	-88.55	63.29	-137.96	-77.84	91.98	146.60	-196.91	-81.89	-262.02	-122.53	205.25	82.54	94.94	1279.57	0.00	0.00	0.00	36.92	122.17	1634.69	29.24	-18.95	1625.59	-79.80	-22.86	1717.57	-69.03	124.42	1726.34	2037.62	1511.42	70.64	0.00	0.00	0.00	1439.17
6.52000	-7.40	122.63	55.21	-47.79	102.85	60.20	-270.86	57.71	58.71	-211.02	126.34	90.70	-67.49	-88.99	63.42	-106.48	-78.34	90.39	150.21	-194.57	-80.87	-235.68	-122.50	196.29	94.56	96.60	1280.72	0.00	0.00	0.00	44.64	121.45	1635.36	37.35	-19.46	1625.95	-72.08	-23.63	1717.73	-60.94	123.88	1726.89	2037.82	1511.16	70.81	0.00	0.00	0.00	1438.63
6.53000	-6.13	122.45	55.73	-47.60	102.91	60.25	-270.96	57.56	58.70	-210.88	125.68	90.44	-32.96	-89.69	63.87	-74.25	-78.96	87.99	153.79	-192.25	-79.84	-208.98	-123.11	187.42	106.46	98.23	1281.83	0.00	0.00	0.00	53.17	120.74	1635.87	45.76	-20.31	1626.20	-64.31	-24.28	1717.75	-52.92	123.02	1727.24	2037.69	1511.20	70.76	0.00	0.00	0.00	1438.36
6.54000	-6.31	122.32	55.75	-47.97	102.87	60.15	-271.03	57.48	58.69	-210.89	126.07	90.69	0.42	-90.10	64.26	-41.60	-79.93	86.05	157.34	-189.94	-78.81	-181.63	-123.36	178.10	118.22	99.83	1282.91	0.00	0.00	0.00	61.17	120.26	1636.32	53.34	-21.19	1626.22	-56.50	-25.11	1717.61	-44.97	122.02	1727.45	2038.38	1511.06	70.90	0.00	0.00	0.00	1440.51
6.55000	-5.53	122.48	55.84	-52.94	101.17	59.94	-271.05	57.50	58.69	-210.65	126.30	90.83	35.15	-90.52	65.36	-8.57	-80.87	84.64	160.86	-187.65	-77.76	-153.37	-124.36	169.18	129.86	101.39	1283.95	0.00	0.00	0.00	69.87	119.23	1636.49	60.77	-21.86	1626.16	-48.59	-25.98	1717.30	-36.97	121.35	1727.48	2034.69	1513.77	52.23	0.00	0.00	0.00	1440.26
6.56000	-5.17	122.23	56.28	-50.87	101.29	60.75	-271.04	57.75	58.60	-210.61	126.10	90.77	68.21	-91.26	66.46	24.85	-81.28	83.78	164.36	-185.37	-76.70	-124.56	-124.96	160.15	141.36	102.93	1284.95	0.00	0.00	0.00	77.65	118.26	1636.56	68.46	-22.68	1625.93	-40.61	-27.01	1716.78	-29.01	120.52	1727.35	2032.37	1513.20	46.87	0.00	0.00	0.00	1439.77
6.57000	-22.00	118.55	55.80	-50.82	101.50	60.82	-271.02	57.12	58.87	-210.62	125.85	90.68	101.73	-91.72	68.76	58.26	-83.17	83.77	167.83	-183.11	-75.63	-95.71	-125.75	151.64	152.75	104.44	1285.91	0.00	0.00	0.00	85.56	117.58	1636.39	76.13	-23.50	1625.45	-32.44	-27.75	1716.20	-21.01	119.47	1727.10	2033.05	1514.92	46.51	0.00	0.00	0.00	1439.92
6.58000	-17.66	118.77	57.84	-51.94	102.04	60.57	-271.04	57.94	58.61	-210.50	125.80	90.68	134.90	-92.59	71.57	90.47	-83.47	83.64	171.27	-180.86	-74.55	-66.55	-126.68	143.63	164.00	105.92	1286.84	0.00	0.00	0.00	93.69	116.93	1636.10	84.91	-24.47	1624.71	-24.15	-28.64	1715.42	-12.87	118.16	1726.80	2037.56	1512.54	64.93	0.00	0.00	0.00	1440.17
6.59000	-21.29	118.85	56.55	-52.89	102.30	60.18	-270.95	57.83	58.65	-210.42	125.71	90.75	168.99	-93.50	75.52	123.58	-84.89	84.86	174.68	-178.63	-73.46	-36.63	-127.67	136.26	175.14	107.37	1287.74	0.00	0.00	0.00	101.40	115.93	1635.66	93.96	-25.27	1623.82	-15.84	-30.29	1714.42	-4.62	116.57	1726.32	2034.47	1514.16	52.26	0.00	0.00	0.00	1439.84
6.60000	-22.51	119.52	56.33	-53.67	103.02	59.73	-270.85	57.67	58.80	-210.32	125.49	90.76	201.93	-95.03	80.04	155.47	-86.06	86.68	178.07	-176.41	-72.36	-6.68	-129.02	129.68	186.15	108.79	1288.59	0.00	0.00	0.00	109.77	115.28	1634.98	102.17	-26.36	1622.73	-7.32	-31.53	1713.37	3.77	115.19	1725.74	2037.04	1512.03	64.98	0.00	0.00	0.00	1439.91
6.61000	-3.92	122.91	56.47	-47.88	103.61	59.97	-270.73	57.46	58.99	-210.08	125.65	90.99	233.56	-96.75	85.40	188.27	-88.14	90.45	181.43	-174.21	-71.25	23.09	-129.89	123.74	197.04	110.18	1289.41	0.00	0.00	0.00	117.56	114.45	1634.25	111.84	-27.09	1621.48	1.29	-32.70	1712.27	12.27	113.90	1725.02	2037.66	1510.75	70.89	0.00	0.00	0.00	1440.59
6.62000	-3.31	123.21	56.61	-46.93	103.82	60.04	-270.70	57.30	59.13	-209.86	125.45	91.14	266.18	-97.54	92.65	218.96	-89.55	94.55	184.76	-172.02	-70.13	53.01	-130.64	118.69	207.82	111.54	1290.20	0.00	0.00	0.00	126.55	113.17	1633.30	117.91	-28.01	1620.48	10.08	-34.11	1711.09	20.79	112.48	1724.20	2032.77	1511.58	53.03	0.00	0.00	0.00	1440.51
6.63000	-4.79	123.25	55.75	-46.67	104.05	59.88	-270.59	57.70	59.05	-209.67	125.18	91.21	296.97	-98.70	100.56	249.76	-90.01	99.22	188.06	-169.85	-69.00	82.97	-131.96	114.92	218.48	112.87	1290.95	0.00	0.00	0.00	134.80	112.37	1632.43	127.98	-29.01	1619.09	18.83	-35.58	1709.79	29.33	110.74	1723.36	2036.71	1511.08	65.29	0.00	0.00	0.00	1439.43
6.64000	-4.05	123.74	55.59	-48.00	104.22	59.30	-270.67	57.37	59.34	-209.29	125.50	91.63	328.58	-98.79	110.43	280.00	-90.71	105.80	191.34	-167.70	-67.85	112.86	-132.73	111.98	229.02	114.18	1291.67	0.00	0.00	0.00	143.95	111.44	1631.38	136.07	-30.01	1617.67	27.56	-37.17	1708.42	37.79	109.10	1722.42	2033.92	1513.21	52.40	0.00	0.00	0.00	1439.33
6.65000	-3.65	123.73	55.43	-47.54	104.14	59.32	-270.35	56.07	60.30	-209.10	124.68	91.61	358.70	-98.44	121.21	308.91	-91.51	113.98	194.58	-165.56	-66.70	141.87	-134.33	110.52	239.46	115.45	1292.36	0.00	0.00	0.00	151.80	110.14	1630.39	144.94	-31.41	1616.30	36.28	-38.86	1706.97	46.28	107.33	1721.37	2037.19	1511.49	65.11	0.00	0.00	0.00	1438.94
6.66000	-3.47	123.64	55.10	-47.69	104.10	59.15	-270.17	57.27	59.80	-208.57	124.77	91.95	383.49	-98.77	130.81	337.14	-91.46	122.61	197.80	-163.44	-65.53	170.43	-135.93	110.23	249.78	116.70	1293.01	0.00	0.00	0.00	161.12	108.95	1629.33	154.13	-32.76	1614.78	45.04	-40.54	1705.47	54.80	105.63	1720.31	2034.12	1512.92	52.51	0.00	0.00	0.00	1439.06
6.67000	-2.93	123.83	54.88	-46.73	104.21	58.98	-270.07	56.99	60.16	-208.18	124.64	92.36	408.96	-98.92	141.84	364.22	-92.13	132.36	200.99	-161.33	-64.36	198.27	-137.18	110.92	259.99	117.91	1293.63	0.00	0.00	0.00	169.06	107.77	1628.28	163.09	-33.99	1613.29	53.85	-42.44	1703.88	63.28	103.70	1719.16	2033.90	1516.15	45.73	0.00	0.00	0.00	1438.51
6.68000	-2.02	123.89	54.58	-47.69	104.09	58.42	-269.77	56.90	60.50	-207.69	124.37	92.73	432.99	-98.09	153.61	389.99	-90.18	141.59	204.15	-159.24	-63.17	224.88	-138.16	112.53	270.09	119.10	1294.21	0.00	0.00	0.00	177.41	106.35	1627.18	171.88	-35.22	1611.82	62.63	-44.31	1702.27	71.78	101.73	1717.95	2037.63	1512.30	64.81	0.00	0.00	0.00	1439.58
6.69000	-2.21	123.89	54.02	-47.85	104.28	58.04	-269.58	56.41	61.06	-207.11	124.37	93.31	455.45	-97.00	164.99	413.82	-91.04	151.95	207.29	-157.17	-61.97	249.41	-138.98	114.92	280.08	120.26	1294.77	0.00	0.00	0.00	186.38	105.21	1626.07	181.11	-36.68	1610.32	71.56	-46.14	1700.60	80.35	99.53	1716.77	2033.68	1513.17	52.47	0.00	0.00	0.00	1439.23
6.70000	-0.36	124.00	54.15	-46.56	104.25	58.04	-269.33	56.53	61.37	-206.46	124.18	93.85	475.89	-95.32	175.96	431.90	-90.63	158.79	210.39	-155.11	-60.76	272.22	-138.67	117.21	289.97	121.39	1295.29	0.00	0.00	0.00	195.71	103.63	1624.93	188.94	-38.45	1608.81	80.55	-48.21	1698.87	88.87	97.07	1715.49	2032.15	1513.36	46.75	0.00	0.00	0.00	1439.44
6.71000	-1.61	124.07	53.11	-45.82	104.06	57.85	-269.04	56.60	61.75	-205.75	123.85	94.50	494.22	-95.47	185.09	450.73	-89.66	166.30	213.47	-153.07	-59.54	292.82	-137.50	118.82	299.76	122.50	1295.78	0.00	0.00	0.00	203.54	101.99	1623.76	198.47	-40.05	1607.24	89.64	-50.12	1697.16	97.48	94.77	1714.13	2036.51	1511.90	64.90	0.00	0.00	0.00	1439.86
6.72000	-1.08	124.11	52.77	-45.48	104.20	57.53	-268.65	56.68	62.33	-205.14	123.17	95.02	510.07	-96.45	191.92	467.23	-89.78	171.69	216.51	-151.05	-58.31	310.48	-136.18	119.65	309.44	123.57	1296.24	0.00	0.00	0.00	213.34	100.57	1622.51	208.86	-41.57	1605.60	98.79	-52.35	1695.36	106.19	92.33	1712.76	2034.21	1514.06	52.15	0.00	0.00	0.00	1439.80
6.73000	-1.05	123.97	52.38	-45.62	104.11	57.24	-268.35	55.90	63.30	-204.31	123.15	95.91	523.30	-97.09	195.75	481.82	-89.43	173.98	219.53	-149.04	-57.06	325.38	-134.08	119.05	319.02	124.62	1296.67	0.00	0.00	0.00	221.90	98.98	1621.25	216.99	-43.41	1604.12	108.10	-54.57	1693.52	115.03	89.73	1711.33	2036.98	1512.05	64.95	0.00	0.00	0.00	1440.14
6.74000	-2.24	124.47	51.68	-45.50	103.92	56.98	-267.93	55.31	64.24	-203.57	123.08	96.88	534.72	-98.14	195.65	493.35	-89.93	174.18	222.52	-147.05	-55.81	337.21	-132.20	117.71	328.51	125.64	1297.07	0.00	0.00	0.00	230.55	97.30	1620.01	226.57	-45.23	1602.37	117.49	-57.04	1691.68	123.87	87.37	1709.85	2037.20	1510.64	70.86	0.00	0.00	0.00	1441.02
6.75000	-2.11	124.36	51.30	-47.03	104.18	56.16	-267.53	56.11	64.72	-202.57	123.46	98.11	544.69	-97.77	192.77	503.38	-89.76	171.44	225.48	-145.08	-54.55	346.53	-130.07	115.64	337.89	126.63	1297.44	0.00	0.00	0.00	239.40	95.42	1618.75	236.14	-47.01	1600.79	127.13	-59.51	1689.84	133.00	84.40	1708.46	2037.92	1512.54	70.14	0.00	0.00	0.00	1439.68
6.76000	-2.13	124.73	51.07	-46.40	104.33	55.84	-267.04	56.23	66.22	-201.67	122.91	99.09	553.24	-97.40	187.60	511.51	-89.10	167.38	228.41	-143.12	-53.27	353.84	-127.50	112.91	347.18	127.60	1297.78	0.00	0.00	0.00	249.18	93.54	1617.41	246.23	-49.12	1599.01	136.82	-61.88	1687.98	142.29	81.64	1707.02	2037.63	1512.04	70.39	0.00	0.00	0.00	1439.75
6.77000	-2.54	124.88	50.52	-46.45	104.37	55.36	-266.23	55.83	68.16	-200.56	122.62	100.39	559.98	-95.88	182.02	518.28	-87.47	162.55	231.31	-141.19	-51.98	359.50	-124.44	109.48	356.38	128.53	1298.10	0.00	0.00	0.00	257.77	91.31	1616.17	255.55	-51.64	1597.23	146.46	-64.61	1686.03	151.56	78.96	1705.54	2037.75	1511.51	70.66	0.00	0.00	0.00	1439.66
6.78000	-1.17	125.19	50.54	-45.16	104.49	55.07	-265.31	56.01	70.29	-199.29	122.39	101.86	565.41	-94.98	175.88	523.30	-86.19	157.03	234.19	-139.27	-50.68	363.86	-121.15	105.52	365.48	129.44	1298.38	0.00	0.00	0.00	267.35	89.24	1614.83	265.79	-53.66	1595.48	156.08	-67.58	1684.05	160.93	76.44	1703.98	2038.62	1511.47	70.84	0.00	0.00	0.00	1439.31
6.79000	-0.77	125.58	50.28	-44.63	104.71	54.54	-264.31	55.92	72.94	-197.86	122.29	103.68	569.57	-93.83	169.39	526.96	-83.70	151.60	237.03	-137.36	-49.37	366.95	-118.09	101.44	374.50	130.33	1298.63	0.00	0.00	0.00	277.41	86.85	1613.44	275.26	-56.00	1593.63	165.76	-70.34	1682.06	170.38	73.67	1702.41	2038.89	1510.67	71.18	0.00	0.00	0.00	1440.16
6.80000	1.04	126.14	50.26	-44.86	104.74	53.83	-263.21	55.88	75.89	-196.24	122.15	105.63	574.08	-89.45	161.86	531.58	-80.08	145.15	239.84	-135.48	-48.05	370.44	-115.58	99.58	383.42	131.18	1298.86	0.00	0.00	0.00	286.55	84.75	1612.01	285.78	-58.28	1591.84	175.58	-73.12	1680.07	179.84	70.60	1700.87	2037.95	1510.89	70.78	0.00	0.00	0.00	1439.13
6.81000	0.78	126.22	49.94	-43.26	105.07	53.50	-261.89	56.45	79.07	-194.55	121.77	107.68	580.76	-86.32	154.23	537.99	-76.51	140.26	242.63	-133.61	-46.72	375.14	-114.39	98.44	392.25	132.01	1299.06	0.00	0.00	0.00	296.38	82.52	1610.56	295.43	-60.70	1590.05	185.56	-76.06	1678.11	189.18	68.10	1699.31	2035.55	1515.91	51.71	0.00	0.00	0.00	1439.22
6.82000	1.30	126.44	49.71	-40.60	105.48	53.41	-260.23	56.27	83.27	-192.60	121.86	110.15	588.11	-82.41	145.86	539.99	-72.70	132.03	245.38	-131.77	-45.37	381.24	-114.11	97.21	401.00	132.81	1299.23	0.00	0.00	0.00	306.09	79.83	1609.34	305.75	-62.95	1588.30	195.72	-79.10	1676.39	198.83	64.95	1698.05	2037.93	1513.01	64.70	0.00	0.00	0.00	1438.90
6.83000	0.70	126.82	49.12	-42.04	106.07	52.21	-258.36	56.88	87.84	-190.22	122.77	113.33	592.16	-77.90	137.18	545.16	-68.10	123.95	248.11	-129.93	-44.02	387.35	-114.70	95.46	409.67	133.59	1299.38	0.00	0.00	0.00	315.41	77.51	1608.29	315.22	-65.53	1586.84	206.04	-82.16	1674.94	208.60	61.72	1697.03	2038.38	1511.40	70.80	0.00	0.00	0.00	1439.65
6.84000	0.44	127.08	48.83	-39.75	106.61	52.00	-256.17	57.48	92.99	-187.57	123.47	116.75	597.77	-74.37	127.52	550.88	-64.55	116.31	250.80	-128.12	-42.65	392.50	-115.69	93.75	418.25	134.34	1299.50	0.00	0.00	0.00	324.97	75.00	1607.32	326.26	-67.80	1585.52	216.51	-85.41	1673.58	218.35	58.55	1696.12	2036.03	1516.22	51.43	0.00	0.00	0.00	1439.50
6.85000	0.35	127.41	48.47	-41.83	107.13	50.53	-253.42	57.75	98.93	-184.57	124.21	120.63	603.92	-70.91	119.29	556.51	-62.79	110.21	253.47	-126.33	-41.27	396.79	-115.84	92.27	426.75	135.06	1299.59	0.00	0.00	0.00	335.29	72.37	1606.40	336.07	-70.36	1584.38	226.97	-88.57	1672.39	228.09	55.54	1695.23	2037.81	1513.01	64.73	0.00	0.00	0.00	1440.34
6.86000	0.05	127.62	48.15	-42.71	107.94	49.35	-250.18	57.47	106.19	-181.05	125.11	125.08	610.52	-69.48	111.83	560.62	-60.86	103.41	256.10	-124.55	-39.88	400.09	-115.60	91.32	435.17	135.76	1299.66	0.00	0.00	0.00	344.68	69.96	1605.77	346.12	-72.90	1583.38	237.58	-91.51	1671.42	237.83	52.76	1694.54	2039.11	1512.30	70.48	0.00	0.00	0.00	1440.50
6.87000	-0.92	128.03	47.65	-44.14	108.68	47.75	-246.26	58.57	113.79	-176.88	126.75	130.32	614.64	-69.74	104.78	563.63	-61.19	97.67	258.71	-122.80	-38.48	402.83	-115.40	90.58	443.51	136.43	1299.71	0.00	0.00	0.00	354.26	67.36	1605.34	356.86	-75.44	1582.72	248.31	-94.75	1670.70	247.78	49.33	1694.19	2038.36	1510.38	71.18	0.00	0.00	0.00	1439.84
6.88000	-0.78	128.41	47.45	-40.23	109.55	47.49	-241.39	59.27	122.58	-171.80	128.93	136.35	617.41	-69.79	98.08	566.76	-61.23	92.63	261.29	-121.06	-37.07	405.35	-115.08	89.63	451.77	137.08	1299.73	0.00	0.00	0.00	364.40	64.67	1605.20	368.42	-77.86	1582.22	258.98	-97.95	1670.29	257.77	46.06	1694.06	2034.26	1513.35	52.58	0.00	0.00	0.00	1439.56
6.89000	-0.40	128.89	47.29	-35.78	110.32	47.08	-235.51	61.19	132.49	-165.90	131.24	143.09	620.60	-69.49	92.23	569.62	-60.76	88.51	263.83	-119.34	-35.64	407.40	-115.33	89.03	459.96	137.70	1299.72	0.00	0.00	0.00	374.15	61.72	1605.22	378.15	-80.79	1582.10	269.55	-100.97	1670.16	267.83	43.11	1694.17	2037.39	1511.77	65.13	0.00	0.00	0.00	1438.66
6.90000	-0.15	129.69	47.05	-33.50	111.35	46.27	-228.33	62.73	143.82	-158.94	133.46	150.40	622.37	-68.70	87.44	571.52	-60.25	85.01	266.34	-117.64	-34.20	409.04	-115.46	88.50	468.08	138.29	1299.69	0.00	0.00	0.00	384.04	59.31	1605.59	387.37	-83.12	1582.29	280.11	-103.85	1670.37	278.03	40.31	1694.61	2033.28	1511.50	52.83	0.00	0.00	0.00	1439.04
6.91000	0.11	130.25	47.05	-34.36	112.26	44.71	-219.60	63.43	155.15	-150.86	134.79	157.80	624.49	-68.86	83.68	572.55	-60.64	82.37	268.83	-115.96	-32.76	410.22	-115.54	88.13	476.12	138.86	1299.64	0.00	0.00	0.00	394.11	56.81	1606.18	398.72	-85.56	1582.59	290.79	-106.71	1670.82	288.32	36.96	1695.35	2034.18	1516.17	45.91	0.00	0.00	0.00	1440.11
6.92000	0.98	131.31	46.69	-33.74	113.64	43.73	-209.07	64.00	168.23	-141.44	136.17	165.56	624.93	-68.89	81.42	573.92	-61.06	80.66	271.28	-114.30	-31.30	411.04	-115.52	87.88	484.10	139.40	1299.56	0.00	0.00	0.00	403.96	54.12	1607.03	409.94	-87.96	1583.16	301.41	-110.02	1671.44	298.47	34.53	1696.27	2037.71	1512.64	64.88	0.00	0.00	0.00	1439.32
6.93000	1.00	132.61	45.72	-31.71	118.63	41.55	-197.01	63.38	181.69	-130.79	137.26	173.82	625.47	-68.17	79.94	574.63	-61.05	79.29	273.70	-112.65	-29.82	411.67	-115.42	87.78	492.00	139.92	1299.46	0.00	0.00	0.00	413.85	51.61	1608.13	418.72	-90.58	1584.00	311.92	-113.11	1672.27	308.76	31.21	1697.52	2037.22	1510.46	71.01	0.00	0.00	0.00	1440.24
6.94000	1.31	133.55	44.41	-29.17	114.93	47.35	-183.14	63.12	196.26	-119.19	137.58	182.46	625.17	-68.31	78.29	573.98	-60.61	77.91	276.10	-111.03	-28.34	412.37	-114.99	87.61	499.84	140.41	1299.34	0.00	0.00	0.00	423.22	49.26	1609.46	428.73	-92.85	1585.13	322.37	-115.78	1673.34	318.86	28.48	1698.86	2037.75	1510.54	71.05	0.00	0.00	0.00	1439.85
6.95000	6.72	134.90	43.52	-25.90	115.82	51.01	-167.73	63.03	211.50	-106.29	137.45	192.25	624.86	-68.12	76.97	575.13	-60.59	77.06	278.46	-109.43	-26.84	412.78	-115.12	87.67	507.61	140.88	1299.20	0.00	0.00	0.00	433.14	46.82	1610.98	439.05	-94.99	1586.29	332.69	-118.58	1674.49	328.84	26.09	1700.30	2038.40	1510.83	71.08	0.00	0.00	0.00	1439.29
6.96000	11.76	136.08	42.05	-28.12	116.35	53.92	-150.56	62.88	226.51	-91.55	137.60	202.41	624.11	-68.55	75.33	575.25	-60.43	76.04	280.79	-107.84	-25.34	413.10	-114.96	87.64	515.31	141.32	1299.03	0.00	0.00	0.00	442.82	44.32	1612.58	449.12	-97.21	1587.56	342.85	-121.33	1675.74	338.60	23.38	1701.96	2034.91	1514.40	52.19	0.00	0.00	0.00	1439.78
6.97000	17.69	136.99	39.96	-16.01	117.23	59.57	-131.29	62.68	241.30	-75.71	137.17	212.06	624.66	-67.95	74.86	575.39	-60.44	75.24	283.09	-106.28	-23.82	413.33	-115.01	87.71	522.96	141.74	1298.85	0.00	0.00	0.00	452.61	42.29	1614.24	459.08	-99.53	1588.95	352.88	-123.90	1677.10	348.32	20.74	1703.67	2036.83	1512.34	64.79	0.00	0.00	0.00	1439.26
6.98000	17.21	138.52	35.41	-10.75	117.62	63.11	-110.47	62.54	254.51	-59.06	136.62	220.81	624.96	-67.52	74.32	575.12	-60.32	74.48	285.35	-104.73	-22.28	413.47	-114.99	87.77	530.54	142.13	1298.64	0.00	0.00	0.00	462.61	40.16	1615.92	468.97	-101.72	1590.43	362.86	-126.34	1678.51	357.97	18.47	1705.37	2038.33	1511.20	70.92	0.00	0.00	0.00	1440.19
6.99000	19.29	139.45	33.98	-0.39	118.16	67.55	-89.80	62.69	265.30	-42.10	135.78	228.65	624.85	-68.05	73.34	575.16	-60.15	73.93	287.59	-103.21	-20.74	413.68	-114.92	87.75	538.07	142.50	1298.41	0.00	0.00	0.00	471.91	38.01	1617.70	478.97	-103.50	1591.93	372.72	-128.53	1679.99	367.52	16.40	1707.15	2038.57	1511.38	70.84	0.00	0.00	0.00	1440.11
7.00000	25.68	141.74	37.09	2.58	120.06	70.99	-71.54	61.04	272.46	-25.32	134.68	235.65	625.12	-67.99	72.69	575.63	-60.18	73.43	289.80	-101.71	-19.19	413.83	-114.88	87.80	545.53	142.84	1298.17	0.00	0.00	0.00	481.61	36.17	1619.49	488.86	-105.47	1593.46	382.48	-130.38	1681.54	376.85	14.47	1708.88	2038.47	1511.12	70.88	0.00	0.00	0.00	1439.24
7.01000	32.38	145.27	43.45	32.86	122.86	80.46	-54.17	59.23	277.28	-8.65	133.70	241.99	624.97	-67.32	72.28	575.48	-59.84	73.01	291.97	-100.22	-17.62	414.02	-114.66	87.71	552.94	143.16	1297.90	0.00	0.00	0.00	490.62	34.53	1621.19	498.76	-107.03	1595.01	392.05	-132.27	1683.06	386.20	12.64	1710.64	2038.33	1511.11	70.79	0.00	0.00	0.00	1439.39
7.02000	56.74	149.12	53.52	42.86	125.04	85.64	-37.03	56.67	280.38	9.06	132.53	247.29	625.22	-67.58	71.77	575.70	-59.97	72.59	294.11	-98.76	-16.04	414.01	-115.18	87.91	560.30	143.45	1297.61	0.00	0.00	0.00	500.02	33.12	1622.77	507.66	-108.23	1596.57	401.58	-134.00	1684.55	395.55	10.97	1712.34	2033.11	1511.86	52.90	0.00	0.00	0.00	1440.22
7.03000	99.07	151.41	65.01	88.77	127.01	96.62	-19.26	55.66	282.21	27.71	131.54	251.36	626.19	-67.27	71.70	575.26	-60.00	72.03	296.23	-97.32	-14.45	414.23	-115.04	87.79	567.60	143.73	1297.31	0.00	0.00	0.00	509.01	31.98	1624.43	516.81	-109.61	1598.09	411.12	-135.75	1686.13	404.78	9.60	1714.06	2036.50	1511.75	65.02	0.00	0.00	0.00	1438.89
7.04000	143.02	152.31	73.59	122.10	128.24	103.31	-0.78	54.76	282.59	47.13	131.08	254.26	626.19	-67.65	70.98	575.72	-59.99	71.95	298.31	-95.89	-12.84	414.42	-114.88	87.70	574.85	143.97	1296.99	0.00	0.00	0.00	518.35	30.82	1625.96	526.46	-110.87	1599.53	420.74	-137.14	1687.75	414.05	8.17	1715.76	2038.12	1510.75	70.93	0.00	0.00	0.00	1440.00
7.05000	170.44	152.70	78.13	129.66	128.48	103.59	18.22	54.51	282.48	67.18	130.86	255.87	626.21	-67.60	70.67	575.42	-60.10	71.53	300.35	-94.49	-11.23	414.57	-115.05	87.76	582.06	144.20	1296.64	0.00	0.00	0.00	526.76	29.68	1627.46	535.99	-111.67	1601.12	430.19	-138.56	1689.42	423.29	6.96	1717.49	2034.48	1513.94	52.26	0.00	0.00	0.00	1439.70
7.06000	194.21	152.42	80.42	146.28	128.09	104.25	37.52	54.17	280.95	87.60	130.84	256.20	625.74	-67.65	70.07	575.90	-60.38	71.33	302.37	-93.11	-9.60	414.71	-115.22	87.82	589.21	144.40	1296.29	0.00	0.00	0.00	535.42	28.70	1628.98	544.82	-112.75	1602.58	439.56	-139.78	1691.09	432.44	5.84	1719.17	2033.27	1514.51	46.23	0.00	0.00	0.00	1440.29
7.07000	218.48	152.83	81.51	189.00	128.41	108.89	57.49	54.59	278.36	108.22	130.58	255.11	626.04	-67.84	69.75	575.88	-60.40	71.15	304.35	-91.75	-7.96	414.80	-115.46	87.86	596.31	144.57	1295.91	0.00	0.00	0.00	544.37	27.75	1630.36	554.19	-113.34	1604.11	448.85	-140.88	1692.75	441.52	5.05	1720.71	2037.54	1512.25	64.87	0.00	0.00	0.00	1440.22
7.08000	243.55	152.32	82.64	223.17	128.54	111.17	77.77	54.54	274.82	129.25	130.38	252.76	626.34	-67.97	69.42	576.29	-60.44	70.98	306.31	-90.41	-6.31	414.88	-115.79	88.06	603.38	144.73	1295.52	0.00	0.00	0.00	553.54	27.38	1631.52	562.87	-114.28	1605.60	458.12	-141.65	1694.45	450.60	4.34	1722.18	2038.53	1511.68	70.68	0.00	0.00	0.00	1439.22
7.09000	269.86	152.35	82.64	247.26	128.54	110.62	98.80	54.86	270.00	151.03	130.06	249.23	626.64	-68.41	69.02	576.17	-60.57	70.69	308.23	-89.09	-4.64	415.13	-115.24	87.87	610.39	144.86	1295.11	0.00	0.00	0.00	562.30	26.77	1632.80	570.53	-114.77	1607.15	467.35	-142.33	1696.04	459.54	3.18	1723.64	2038.81	1511.45	70.82	0.00	0.00	0.00	1440.36
7.10000	296.36	152.06	81.98	273.57	128.52	109.55	120.16	54.92	264.55	173.28	130.93	245.20	626.79	-68.55	68.58	576.58	-60.46	70.66	310.12	-87.80	-2.96	415.11	-115.73	88.13	617.37	144.96	1294.68	0.00	0.00	0.00	571.24	25.83	1634.06	580.48	-115.28	1608.50	476.54	-142.89	1697.62	468.22	2.98	1724.93	2033.74	1512.66	52.67	0.00	0.00	0.00	1439.51
7.11000	322.85	152.01	80.74	300.43	128.54	108.12	141.86	55.27	257.95	195.75	131.05	240.05	626.90	-67.91	68.57	575.88	-60.66	70.23	311.97	-86.52	-1.27	415.38	-115.14	87.97	624.31	145.05	1294.24	0.00	0.00	0.00	579.68	25.69	1635.14	588.89	-115.69	1609.98	485.51	-143.52	1699.05	476.89	2.33	1726.10	2032.94	1514.93	46.22	0.00	0.00	0.00	1438.75
7.12000	351.35	151.66	79.96	328.65	128.27	106.56	163.79	55.39	249.88	218.53	131.80	234.56	626.65	-68.18	68.19	576.56	-60.84	70.22	313.80	-85.27	0.43	415.35	-115.59	88.24	631.20	145.11	1293.78	0.00	0.00	0.00	587.77	25.61	1636.16	597.75	-115.98	1611.28	494.27	-144.21	1700.32	485.36	1.90	1727.19	2036.58	1511.23	65.16	0.00	0.00	0.00	1439.14
7.13000	381.23	152.09	78.79	356.05	128.49	104.35	186.28	55.99	241.38	241.70	132.24	228.44	626.94	-68.40	67.85	576.49	-60.78	70.11	315.59	-84.04	2.14	415.49	-115.37	88.21	638.06	145.15	1293.31	0.00	0.00	0.00	596.28	24.79	1637.24	606.05	-116.26	1612.55	502.95	-144.64	1701.52	493.68	1.81	1728.10	2037.32	1510.67	70.85	0.00	0.00	0.00	1439.65
7.14000	409.70	152.57	77.43	384.57	128.83	102.42	209.35	55.75	231.71	265.62	132.97	222.03	627.43	-68.33	67.67	576.62	-61.02	69.90	317.34	-82.83	3.87	415.53	-115.45	88.33	644.89	145.16	1292.82	0.00	0.00	0.00	604.43	24.98	1638.02	614.12	-116.91	1613.67	511.59	-144.96	1702.58	502.05	1.23	1728.98	2037.76	1510.92	70.82	0.00	0.00	0.00	1439.74
7.15000	439.85	153.07	76.75	411.33	129.58	99.79	233.27	56.54	221.53	290.22	133.70	215.17	627.22	-68.49	67.43	577.01	-60.68	70.15	319.07	-81.64	5.61	415.55	-115.59	88.44	651.68	145.16	1292.32	0.00	0.00	0.00	613.05	24.48	1638.76	623.43	-117.23	1614.49	520.27	-145.24	1703.48	510.32	0.50	1729.71	2037.70	1510.51	70.87	0.00	0.00	0.00	1438.86
7.16000	470.53	154.39	77.18	440.06	130.44	97.61	258.01	56.93	210.86	315.37	134.36	207.96	627.47	-68.32	67.42	576.63	-60.56	70.04	320.76	-80.47	7.36	415.75	-115.24	88.32	658.43	145.13	1291.81	0.00	0.00	0.00	621.97	24.34	1639.34	631.06	-117.36	1615.38	528.85	-145.64	1704.23	518.49	0.09	1730.36	2037.40	1510.56	70.88	0.00	0.00	0.00	1439.72
7.17000	499.67	155.63	76.47	469.80	131.83	95.75	283.81	58.10	200.02	340.50	135.47	200.73	627.96	-68.21	67.32	576.77	-60.51	69.94	322.42	-79.33	9.13	415.72	-115.60	88.51	665.16	145.07	1291.28	0.00	0.00	0.00	629.23	24.00	1639.92	640.25	-117.63	1615.95	537.37	-146.02	1704.80	526.51	-0.05	1730.83	2037.74	1510.49	70.93	0.00	0.00	0.00	1439.66
7.18000	531.27	157.11	76.72	500.16	133.28	94.15	309.84	59.60	189.50	365.83	135.80	193.00	627.32	-68.65	66.65	577.27	-60.64	69.86	324.05	-78.21	10.90	415.81	-115.66	88.50	671.86	145.00	1290.74	0.00	0.00	0.00	637.38	23.94	1640.33	648.32	-117.84	1616.46	545.81	-146.59	1705.16	534.78	-0.46	1731.21	2034.00	1513.04	52.29	0.00	0.00	0.00	1439.73
7.19000	563.60	158.51	77.17	527.50	134.46	91.64	336.48	59.71	178.45	391.69	136.52	185.31	627.50	-68.08	66.86	577.48	-60.61	69.93	325.65	-77.11	12.69	415.91	-115.45	88.47	678.53	144.91	1290.18	0.00	0.00	0.00	645.52	24.05	1640.61	657.98	-117.88	1616.79	554.41	-146.77	1705.44	543.03	-0.79	1731.41	2031.72	1512.36	47.06	0.00	0.00	0.00	1439.43
7.20000	594.94	159.52	76.10	552.74	135.56	88.69	363.30	61.07	167.34	418.10	137.42	177.67	627.32	-68.14	66.66	577.11	-60.54	69.89	327.21	-76.03	14.50	415.98	-115.56	88.56	685.17	144.79	1289.62	0.00	0.00	0.00	654.06	24.01	1640.76	666.15	-118.02	1616.95	562.96	-146.89	1705.60	551.18	-0.98	1731.50	2032.60	1513.81	46.74	0.00	0.00	0.00	1439.98
7.21000	628.45	160.26	78.02	582.68	136.55	87.47	389.24	61.41	156.56	445.11	138.55	170.20	629.51	-68.30	67.13	575.67	-58.93	72.51	328.74	-74.98	16.31	416.15	-115.33	88.53	691.79	144.65	1289.04	0.00	0.00	0.00	662.40	23.53	1640.81	674.31	-118.09	1617.15	571.41	-147.09	1705.62	559.37	-1.04	1731.44	2032.20	1512.99	47.01	0.00	0.00	0.00	1439.40
7.22000	660.75	160.72	79.71	617.61	137.24	88.86	415.07	60.55	145.22	472.32	139.52	162.82	630.05	-68.34	67.28	575.85	-58.86	72.74	330.23	-73.95	18.14	416.12	-115.32	88.60	698.39	144.49	1288.45	0.00	0.00	0.00	669.97	23.32	1640.72	683.04	-118.20	1617.11	579.92	-147.30	1705.48	567.62	-1.19	1731.27	2036.80	1511.43	65.07	0.00	0.00	0.00	1439.38
7.23000	693.01	160.59	81.70	654.20	137.04	89.67	435.34	57.64	135.37	499.52	140.53	155.67	628.27	-66.54	69.64	575.52	-59.16	72.82	331.69	-72.94	19.98	416.21	-115.27	88.64	704.96	144.31	1287.85	0.00	0.00	0.00	678.66	23.36	1640.49	690.81	-118.27	1617.04	588.49	-147.30	1705.28	576.02	-1.27	1731.03	2038.02	1510.84	70.69	0.00	0.00	0.00	1440.00
7.24000	724.48	160.32	83.58	687.05	137.03	90.27	457.74	58.22	125.62	527.04	142.09	149.01	629.97	-65.93	70.64	576.94	-59.42	73.03	333.12	-71.95	21.83	416.26	-115.40	88.77	711.51	144.10	1287.24	0.00	0.00	0.00	686.82	23.61	1640.13	699.42	-118.17	1616.70	597.02	-147.37	1704.97	584.50	-1.19	1730.62	2037.65	1511.00	70.59	0.00	0.00	0.00	1439.82
7.25000	754.92	159.18	85.92	717.98	136.45	91.17	483.68	56.47	113.64	555.12	142.79	142.44	629.46	-66.35	70.01	576.01	-60.01	72.44	334.52	-70.99	23.70	416.46	-114.85	88.64	718.05	143.88	1286.62	0.00	0.00	0.00	695.55	23.95	1639.63	708.24	-118.08	1616.31	605.55	-147.35	1704.57	593.01	-1.26	1730.22	2038.43	1511.74	70.57	0.00	0.00	0.00	1439.33
7.26000	786.96	157.46	89.39	748.50	135.39	92.62	514.30	60.00	104.23	583.70	143.57	136.29	629.60	-66.79	69.64	577.18	-60.17	72.23	335.88	-70.05	25.58	416.61	-114.68	88.73	724.57	143.63	1285.98	0.00	0.00	0.00	704.09	23.81	1639.06	716.38	-118.03	1615.78	614.12	-147.23	1704.06	601.54	-1.04	1729.68	2038.59	1511.22	70.80	0.00	0.00	0.00	1440.03
7.27000	818.12	155.47	93.21	779.28	133.69	94.70	554.97	64.82	95.38	612.24	144.40	130.69	628.96	-67.25	69.08	577.64	-61.65	69.05	337.21	-69.14	27.47	416.77	-114.52	88.88	731.08	143.37	1285.34	0.00	0.00	0.00	712.49	24.09	1638.49	725.65	-117.80	1615.33	622.61	-147.07	1703.49	610.10	-0.66	1729.05	2034.34	1513.67	52.23	0.00	0.00	0.00	1441.07
7.28000	848.11	153.48	97.01	809.38	132.05	97.21	586.87	69.49	88.41	640.44	145.52	125.86	630.57	-67.70	68.90	577.79	-62.04	68.44	338.50	-68.24	29.38	416.94	-114.34	89.06	737.57	143.08	1284.69	0.00	0.00	0.00	720.68	24.28	1637.78	733.55	-117.66	1614.69	631.14	-146.79	1702.80	618.91	-0.50	1728.35	2031.11	1511.26	47.41	0.00	0.00	0.00	1440.53
7.29000	879.07	150.49	102.69	839.47	130.00	100.94	616.41	67.62	80.00	669.19	145.47	121.38	629.46	-68.55	65.51	577.70	-62.09	68.29	339.76	-67.37	31.29	417.14	-114.29	89.23	744.05	142.77	1284.03	0.00	0.00	0.00	729.56	24.33	1636.94	741.64	-117.45	1613.92	639.80	-146.31	1702.09	627.55	0.31	1727.49	2035.77	1510.70	65.10	0.00	0.00	0.00	1441.29
7.30000	907.55	148.45	106.05	868.32	127.90	105.12	645.80	69.67	74.19	697.58	146.11	118.01	630.65	-68.95	65.24	578.69	-62.07	68.26	340.99	-66.53	33.22	417.36	-114.15	89.50	750.52	142.44	1283.37	0.00	0.00	0.00	738.19	24.80	1635.98	750.64	-117.13	1612.98	648.48	-145.95	1701.27	636.27	0.75	1726.59	2033.29	1511.92	52.84	0.00	0.00	0.00	1442.39
7.31000	936.28	145.49	113.26	897.05	125.10	110.65	675.50	71.51	68.72	725.92	146.36	115.49	629.66	-69.07	64.40	577.92	-61.96	67.87	342.18	-65.71	35.17	417.64	-114.08	89.79	756.98	142.09	1282.69	0.00	0.00	0.00	747.18	25.51	1634.92	759.98	-116.49	1612.00	657.25	-145.30	1700.41	644.85	1.41	1725.59	2033.43	1514.59	46.32	0.00	0.00	0.00	1443.51
7.32000	964.32	142.70	121.31	924.59	122.50	116.71	703.79	73.82	65.02	754.02	145.96	113.73	630.95	-68.74	64.69	578.17	-62.34	67.52	343.34	-64.91	37.12	417.97	-113.64	89.97	763.43	141.72	1282.01	0.00	0.00	0.00	755.51	26.07	1633.86	768.27	-116.08	1611.14	665.89	-144.68	1699.46	653.61	1.72	1724.56	2031.07	1511.60	47.33	0.00	0.00	0.00	1443.54
7.33000	991.06	139.67	130.26	951.63	120.11	123.79	732.15	74.99	61.84	781.00	145.51	112.90	630.75	-69.37	63.77	577.66	-62.57	67.01	344.46	-64.14	39.09	418.33	-113.44	90.27	769.88	141.34	1281.32	0.00	0.00	0.00	764.68	26.65	1632.68	777.33	-115.41	1610.18	674.73	-143.79	1698.52	662.33	2.63	1723.47	2036.04	1511.23	65.09	0.00	0.00	0.00	1443.51
7.34000	1016.16	136.60	139.74	977.97	117.35	131.81	760.09	75.82	59.02	807.22	145.34	113.27	630.54	-69.20	63.23	578.61	-62.34	67.00	345.55	-63.39	41.08	418.68	-113.41	90.68	776.33	140.93	1280.62	0.00	0.00	0.00	774.22	27.11	1631.42	785.53	-114.95	1609.12	683.41	-143.06	1697.44	671.15	3.84	1722.17	2038.29	1510.77	70.92	0.00	0.00	0.00	1443.24
7.35000	1039.90	133.12	149.80	1002.45	115.22	139.71	786.79	75.85	57.90	832.81	144.61	114.35	630.92	-69.59	62.63	578.25	-62.69	66.41	346.60	-62.66	43.07	419.21	-113.03	90.95	782.77	140.50	1279.92	0.00	0.00	0.00	782.96	27.93	1630.12	794.48	-114.07	1607.97	692.29	-141.87	1696.36	680.15	4.78	1720.87	2033.13	1511.90	52.67	0.00	0.00	0.00	1442.62
7.36000	1062.60	130.95	159.60	1026.65	113.53	147.88	812.96	76.36	57.55	857.17	143.86	116.12	630.66	-69.17	62.13	579.16	-62.31	66.39	347.62	-61.96	45.08	419.60	-113.08	91.44	789.21	140.05	1279.21	0.00	0.00	0.00	791.79	28.50	1628.76	803.52	-113.34	1606.71	701.05	-141.10	1695.16	689.21	6.01	1719.49	2036.17	1510.85	65.13	0.00	0.00	0.00	1442.84
7.37000	1083.21	128.82	169.39	1047.66	113.06	152.36	838.51	73.48	57.51	880.47	142.06	117.94	631.52	-69.14	61.76	578.62	-62.31	65.85	348.61	-61.29	47.11	420.06	-112.99	91.95	795.65	139.58	1278.49	0.00	0.00	0.00	800.70	29.35	1627.33	811.45	-112.90	1605.50	710.03	-140.03	1693.92	698.34	7.43	1718.05	2037.96	1510.19	71.08	0.00	0.00	0.00	1441.84
7.38000	1103.23	128.73	177.88	1067.36	111.29	160.33	861.77	72.06	59.22	902.07	140.01	120.03	630.83	-68.86	61.11	578.91	-62.53	65.43	349.56	-60.63	49.14	420.70	-112.52	92.26	802.10	139.09	1277.77	0.00	0.00	0.00	810.26	30.22	1625.73	820.69	-111.72	1604.15	719.06	-138.66	1692.69	707.50	8.75	1716.51	2033.37	1512.08	52.73	0.00	0.00	0.00	1441.61
7.39000	1121.53	130.42	184.98	1086.41	111.69	166.88	884.37	67.89	60.42	921.69	136.73	121.47	631.78	-69.13	60.60	579.39	-62.45	65.32	350.48	-60.01	51.19	421.32	-112.34	92.79	808.55	138.58	1277.05	0.00	0.00	0.00	819.23	31.42	1624.09	829.84	-111.09	1602.88	728.09	-137.43	1691.32	716.93	9.78	1715.02	2036.47	1512.12	64.79	0.00	0.00	0.00	1442.25
7.40000	1137.18	132.79	190.73	1102.75	112.00	172.53	904.87	61.05	61.57	939.22	132.66	121.99	631.32	-68.71	59.94	579.65	-62.12	65.20	351.36	-59.41	53.25	421.92	-112.20	93.41	815.00	138.06	1276.32	0.00	0.00	0.00	828.53	32.72	1622.41	839.63	-110.06	1601.48	737.07	-135.96	1689.98	726.23	11.23	1713.43	2038.43	1511.29	70.73	0.00	0.00	0.00	1442.60
7.41000	1149.89	135.07	194.70	1116.51	112.91	176.37	923.11	51.36	62.62	954.24	128.55	121.50	632.12	-68.45	59.62	580.00	-62.28	64.87	352.21	-58.83	55.33	422.64	-111.82	93.95	821.46	137.51	1275.58	0.00	0.00	0.00	838.74	33.90	1620.71	849.73	-108.81	1600.00	746.07	-134.40	1688.60	735.61	12.86	1711.73	2035.06	1515.04	51.52	0.00	0.00	0.00	1443.76
7.42000	1160.87	137.05	195.76	1128.13	113.69	177.51	938.02	45.96	62.06	966.86	124.77	120.22	632.31	-68.57	59.00	579.96	-62.28	64.36	352.05	-56.90	56.77	423.46	-111.49	94.51	827.93	136.94	1274.85	0.00	0.00	0.00	847.42	35.03	1619.02	857.61	-107.80	1598.56	755.08	-132.56	1687.25	745.09	14.71	1710.00	2033.75	1515.89	45.56	0.00	0.00	0.00	1443.38
7.43000	1170.15	140.54	195.86	1138.08	113.08	176.16	949.08	40.83	61.40	978.35	117.82	117.26	633.32	-68.50	58.56	580.25	-62.30	64.02	353.45	-54.41	59.29	424.15	-111.54	95.34	834.41	136.36	1274.10	0.00	0.00	0.00	857.59	36.55	1617.28	866.32	-106.49	1597.16	764.16	-130.69	1685.93	754.80	16.46	1708.28	2034.00	1516.65	45.38	0.00	0.00	0.00	1443.24
7.44000	1178.53	140.51	192.32	1147.57	111.94	171.98	957.71	36.73	59.94	988.70	108.82	113.53	634.04	-68.51	57.93	580.94	-62.52	63.68	353.69	-55.25	60.59	424.84	-111.59	96.24	840.90	135.76	1273.36	0.00	0.00	0.00	866.66	38.08	1615.55	875.46	-105.14	1595.82	773.36	-128.71	1684.56	764.57	18.68	1706.53	2031.86	1512.88	46.58	0.00	0.00	0.00	1443.49
7.45000	1187.81	133.92	183.43	1155.56	109.50	166.53	963.22	31.33	58.31	996.97	100.37	109.68	633.86	-68.01	57.14	581.68	-62.31	63.46	355.19	-58.86	59.81	425.70	-111.62	97.34	847.41	135.14	1272.61	0.00	0.00	0.00	876.84	39.46	1613.82	885.25	-103.65	1594.50	782.56	-126.83	1683.13	774.42	20.96	1704.75	2031.62	1512.34	47.11	0.00	0.00	0.00	1443.01
7.46000	1194.05	130.83	176.74	1161.90	106.64	160.15	966.12	23.78	57.12	1000.70	99.82	108.16	634.58	-67.82	56.56	582.39	-61.93	63.37	355.84	-56.63	62.98	426.82	-111.32	98.45	853.93	134.50	1271.87	0.00	0.00	0.00	887.03	40.67	1612.14	894.70	-102.09	1593.20	791.93	-124.52	1681.77	784.25	22.84	1703.00	2031.83	1512.66	47.08	0.00	0.00	0.00	1442.57
7.47000	1198.68	128.02	169.59	1166.77	103.97	153.41	967.39	15.37	55.30	1005.67	92.27	103.96	633.63	-67.63	55.37	582.69	-62.03	62.81	356.35	-55.99	65.73	427.97	-111.19	99.87	860.47	133.84	1271.12	0.00	0.00	0.00	896.75	42.37	1610.49	903.83	-100.67	1591.88	801.15	-122.22	1680.44	793.96	25.16	1701.22	2032.63	1514.06	46.40	0.00	0.00	0.00	1441.12
7.48000	1201.93	125.18	162.31	1170.52	101.60	146.41	967.77	7.04	53.08	1007.37	89.92	100.88	634.96	-67.41	54.98	583.38	-62.00	62.45	357.58	-55.24	68.18	429.18	-111.21	101.51	867.02	133.16	1270.36	0.00	0.00	0.00	906.71	44.24	1608.71	914.21	-98.86	1590.46	810.45	-119.91	1679.12	803.62	27.74	1699.44	2036.46	1511.15	65.23	0.00	0.00	0.00	1443.10
7.49000	1204.44	121.69	155.01	1173.09	96.12	143.73	969.77	5.07	50.26	1006.66	92.47	99.59	635.42	-67.19	54.18	583.99	-61.99	62.12	358.62	-56.56	71.14	430.69	-110.74	103.04	873.60	132.47	1269.61	0.00	0.00	0.00	916.37	45.86	1607.11	922.68	-97.35	1589.24	819.90	-117.24	1677.87	813.34	30.49	1697.65	2037.73	1510.74	70.93	0.00	0.00	0.00	1444.46
7.50000	1211.93	115.32	148.31	1176.98	91.34	137.61	971.63	3.43	49.26	1008.49	93.96	99.85	636.56	-67.04	53.71	585.62	-62.26	61.85	359.67	-54.89	74.91	432.24	-110.73	105.00	880.20	131.75	1268.86	0.00	0.00	0.00	927.04	47.89	1605.28	931.89	-95.42	1588.14	829.22	-114.86	1676.60	823.32	32.99	1695.92	2037.17	1510.54	70.94	0.00	0.00	0.00	1443.22
7.51000	1219.15	111.67	140.36	1184.66	86.23	132.57	976.84	4.43	48.31	1011.48	99.00	102.31	636.32	-67.16	52.61	586.39	-62.01	61.68	361.08	-55.35	78.04	433.91	-110.89	107.11	886.82	131.02	1268.10	0.00	0.00	0.00	937.15	50.05	1603.78	941.44	-93.67	1586.93	838.81	-112.03	1675.53	833.32	36.14	1694.39	2032.80	1511.84	52.91	0.00	0.00	0.00	1443.81
7.52000	1227.79	106.86	130.82	1192.46	81.49	125.69	980.11	2.31	49.61	1014.94	106.49	106.42	637.07	-66.63	52.15	587.76	-62.48	61.30	362.74	-55.43	82.62	435.88	-111.25	109.60	893.46	130.28	1267.35	0.00	0.00	0.00	947.14	52.35	1602.53	951.67	-91.78	1585.96	848.66	-109.27	1674.75	843.81	38.91	1693.20	2031.79	1512.91	46.95	0.00	0.00	0.00	1443.44
7.53000	1236.44	102.81	120.33	1199.45	78.03	117.54	984.26	4.92	49.46	1017.25	115.76	110.93	637.96	-66.84	51.28	589.14	-62.33	61.15	364.66	-55.69	87.10	438.31	-111.22	112.23	900.13	129.51	1266.60	0.00	0.00	0.00	957.32	54.35	1601.35	960.98	-89.67	1585.44	858.38	-106.60	1674.12	854.24	41.90	1692.20	2035.99	1511.54	65.05	0.00	0.00	0.00	1444.97
7.54000	1242.04	98.02	111.61	1205.39	74.68	110.29	986.38	5.34	50.28	1024.06	109.82	106.00	638.76	-66.72	50.60	589.73	-62.82	60.52	366.83	-55.92	92.48	440.74	-111.90	115.51	906.83	128.73	1265.85	0.00	0.00	0.00	967.78	56.65	1600.38	970.11	-87.74	1585.02	868.10	-103.61	1673.60	864.79	44.51	1691.33	2033.13	1511.95	52.99	0.00	0.00	0.00	1443.48
7.55000	1247.18	95.86	107.22	1210.23	72.40	104.32	990.91	5.78	47.24	1029.73	104.74	102.37	639.43	-66.34	50.15	592.02	-63.33	60.17	369.34	-57.13	97.79	443.58	-112.43	119.00	913.56	127.93	1265.10	0.00	0.00	0.00	978.48	59.03	1599.64	980.98	-85.49	1584.62	877.90	-100.23	1673.32	875.39	47.49	1690.45	2036.28	1510.82	65.40	0.00	0.00	0.00	1443.19
7.56000	1250.57	95.30	100.57	1213.84	72.35	98.44	992.49	9.64	50.14	1034.34	100.95	99.60	639.92	-66.74	49.08	593.14	-63.91	59.52	372.43	-57.58	104.12	447.01	-113.06	122.85	920.32	127.11	1264.35	0.00	0.00	0.00	989.29	61.09	1599.03	991.75	-83.25	1584.59	887.36	-97.39	1673.20	885.84	50.93	1689.77	2037.29	1510.83	70.86	0.00	0.00	0.00	1442.90
7.57000	1253.60	96.08	94.31	1216.25	72.44	93.27	993.91	9.92	51.00	1037.60	99.15	97.94	640.57	-66.64	48.79	595.22	-64.26	58.93	376.20	-58.28	111.45	450.88	-114.43	127.34	927.11	126.27	1263.60	0.00	0.00	0.00	1000.26	63.18	1598.71	1001.76	-81.04	1584.83	897.19	-94.22	1673.39	896.63	54.43	1689.36	2037.47	1510.78	70.93	0.00	0.00	0.00	1443.36
7.58000	1255.94	95.96	88.89	1218.90	72.01	89.21	994.47	9.16	52.24	1040.02	98.66	97.18	640.99	-66.84	48.18	597.31	-65.07	58.12	380.69	-60.24	119.45	455.83	-115.43	132.15	933.94	125.42	1262.86	0.00	0.00	0.00	1011.18	65.49	1598.58	1010.78	-78.76	1585.35	907.14	-90.72	1673.84	907.50	57.86	1689.17	2034.93	1514.97	51.99	0.00	0.00	0.00	1443.27
7.59000	1257.96	95.82	84.30	1220.96	71.35	85.55	995.19	9.39	52.95	1041.92	98.77	96.77	641.34	-67.34	47.51	599.09	-65.64	57.34	385.98	-61.21	128.77	461.24	-117.38	137.86	940.80	124.55	1262.11	0.00	0.00	0.00	1022.08	67.91	1598.65	1020.80	-76.65	1586.06	917.04	-87.56	1674.50	918.33	61.30	1689.21	2033.80	1515.74	46.28	0.00	0.00	0.00	1440.46
7.60000	1259.48	95.74	80.50	1222.16	71.11	82.35	995.81	9.40	53.69	1043.07	100.32	97.31	642.22	-66.96	47.39	602.17	-66.49	56.54	392.44	-63.35	138.78	467.68	-119.60	143.98	947.70	123.67	1261.38	0.00	0.00	0.00	1032.83	70.08	1598.98	1030.70	-74.56	1586.91	926.87	-84.40	1675.33	929.04	64.63	1689.42	2037.52	1512.04	65.19	0.00	0.00	0.00	1442.63
7.61000	1261.06	96.21	77.36	1222.86	71.70	79.22	996.35	9.38	54.18	1044.72	99.46	96.52	643.12	-67.96	46.54	605.19	-66.53	56.28	400.28	-65.16	149.73	475.23	-122.18	150.69	954.63	122.77	1260.64	0.00	0.00	0.00	1043.79	72.30	1599.38	1041.14	-72.25	1587.82	936.88	-80.89	1676.34	939.71	67.84	1689.79	2033.66	1512.48	53.04	0.00	0.00	0.00	1444.22
7.62000	1261.24	95.61	75.98	1223.24	71.78	77.07	997.12	9.95	54.26	1046.15	98.44	95.98	643.50	-68.39	45.67	607.92	-67.56	55.90	409.57	-67.11	161.61	484.13	-124.62	157.78	961.61	121.85	1259.91	0.00	0.00	0.00	1054.34	74.69	1599.93	1050.35	-69.86	1589.17	946.76	-77.73	1677.47	950.36	70.95	1690.32	2036.68	1511.18	65.49	0.00	0.00	0.00	1443.48
7.63000	1263.16	95.12	74.13	1224.22	71.27	75.25	997.30	9.65	54.62	1047.59	96.97	95.35	645.12	-68.96	45.06	610.70	-68.67	55.90	420.72	-69.30	174.29	494.27	-127.19	165.29	968.63	120.91	1259.18	0.00	0.00	0.00	1064.46	77.11	1600.53	1060.41	-67.62	1590.31	956.55	-74.69	1678.66	960.81	74.45	1690.92	2037.99	1511.10	71.01	0.00	0.00	0.00	1443.51
7.64000	1264.19	94.52	72.32	1224.31	70.94	73.35	997.75	9.56	54.76	1049.00	95.42	94.69	647.69	-69.77	44.61	614.55	-69.62	56.79	433.45	-71.96	187.91	505.96	-129.65	173.13	975.69	119.96	1258.46	0.00	0.00	0.00	1075.11	79.13	1601.27	1070.32	-65.52	1591.61	966.30	-71.69	1680.06	971.37	77.26	1691.73	2037.79	1510.27	71.33	0.00	0.00	0.00	1443.28
7.65000	1265.29	94.04	71.19	1224.25	70.75	72.04	997.90	9.57	54.87	1049.90	94.50	94.29	650.33	-70.79	43.91	618.68	-71.64	57.68	447.96	-74.93	202.02	518.91	-132.30	181.22	982.80	118.99	1257.75	0.00	0.00	0.00	1085.25	81.34	1602.23	1080.19	-63.13	1593.04	976.08	-68.70	1681.53	981.63	80.51	1692.63	2038.19	1510.83	71.20	0.00	0.00	0.00	1441.55
7.66000	1265.68	93.96	69.98	1224.87	70.74	71.19	997.93	9.30	55.12	1050.58	94.16	94.15	653.22	-71.54	43.14	623.22	-72.46	59.93	464.17	-78.29	216.27	533.07	-135.11	189.63	989.96	118.01	1257.04	0.00	0.00	0.00	1095.28	83.44	1603.26	1089.81	-60.93	1594.58	985.79	-65.85	1683.04	991.85	83.59	1693.58	2038.98	1511.86	70.95	0.00	0.00	0.00	1442.04
7.67000	1265.50	93.85	68.80	1225.09	70.44	70.56	998.37	9.34	55.10	1051.13	93.70	94.00	657.71	-73.29	41.75	625.53	-74.84	61.40	482.27	-81.86	229.98	548.31	-137.48	197.88	997.16	117.01	1256.33	0.00	0.00	0.00	1105.15	85.55	1604.43	1099.84	-58.92	1596.20	995.45	-63.34	1684.57	1002.06	86.06	1694.76	2040.34	1510.43	79.52	0.00	0.00	0.00	1435.93
7.68000	1266.01	93.73	67.97	1225.29	70.23	70.09	998.19	8.99	55.35	1051.69	93.14	93.80	663.49	-75.50	40.36	622.95	-77.41	60.69	501.45	-85.77	243.95	563.96	-140.51	206.08	1004.42	116.00	1255.64	0.00	0.00	0.00	1115.76	87.18	1605.67	1108.81	-57.24	1597.91	1004.91	-61.04	1686.18	1012.24	88.52	1695.97	2040.74	1509.85	82.20	0.00	0.00	0.00	1433.89
7.69000	1266.55	93.31	67.82	1225.29	70.15	69.62	998.29	9.11	55.36	1052.12	92.61	93.67	669.81	-78.15	38.90	611.52	-80.27	56.22	521.79	-89.02	256.80	580.51	-143.07	213.61	1011.72	114.97	1254.94	0.00	0.00	0.00	1125.73	88.90	1607.00	1118.13	-55.47	1599.64	1014.54	-58.44	1687.85	1022.24	91.14	1697.15	2041.13	1509.26	86.04	0.00	0.00	0.00	1434.80
7.70000	1266.38	93.38	67.09	1225.00	70.16	69.10	998.57	9.16	55.39	1052.57	91.85	93.38	676.44	-78.96	39.38	618.13	-81.70	58.00	542.75	-91.35	268.61	597.62	-145.49	220.68	1019.08	113.92	1254.26	0.00	0.00	0.00	1135.68	90.39	1608.39	1127.50	-53.52	1601.49	1024.06	-56.00	1689.50	1032.22	93.30	1698.49	2040.68	1509.59	85.45	0.00	0.00	0.00	1435.81
7.71000	1266.62	93.22	66.74	1225.72	70.10	69.17	998.60	9.36	55.35	1052.76	91.74	93.39	682.73	-81.13	37.26	636.44	-82.56	65.43	563.39	-93.53	278.52	614.36	-148.18	227.50	1026.49	112.86	1253.58	0.00	0.00	0.00	1144.96	92.27	1609.82	1136.51	-52.00	1603.25	1033.51	-53.77	1691.19	1042.04	95.66	1699.79	2040.15	1510.12	83.21	0.00	0.00	0.00	1437.34
7.72000	1266.39	92.95	66.45	1225.42	70.12	68.83	998.68	9.27	55.45	1052.99	91.56	93.36	692.85	-83.87	38.51	675.36	-83.14	80.30	582.63	-95.28	286.33	630.93	-150.19	233.35	1033.96	111.79	1252.92	0.00	0.00	0.00	1154.91	93.94	1611.18	1147.49	-50.28	1604.99	1042.84	-51.71	1692.92	1051.97	97.29	1701.20	2040.33	1510.10	82.07	0.00	0.00	0.00	1440.00
7.73000	1266.36	92.89	66.15	1225.84	70.23	68.77	999.03	9.70	55.46	1053.18	91.41	93.34	709.43	-86.24	44.60	707.01	-83.18	91.66	600.31	-96.35	292.18	647.76	-151.55	239.01	1041.49	110.70	1252.25	0.00	0.00	0.00	1164.58	95.12	1612.64	1155.85	-48.95	1606.80	1051.90	-50.12	1694.67	1061.56	98.95	1702.66	2040.69	1509.80	82.20	0.00	0.00	0.00	1440.47
7.74000	1266.65	93.00	65.80	1226.14	70.51	68.49	998.91	9.38	55.75	1053.24	91.55	93.42	681.44	-91.74	31.53	722.06	-81.31	96.12	616.48	-97.53	296.81	665.18	-152.86	244.36	1049.07	109.59	1251.60	0.00	0.00	0.00	1174.14	96.33	1614.10	1164.82	-48.01	1608.62	1060.88	-48.85	1696.39	1070.90	100.69	1704.13	2041.54	1509.36	82.58	0.00	0.00	0.00	1439.98
7.75000	1267.12	93.21	65.49	1226.10	70.60	68.25	999.14	9.75	55.75	1053.53	91.14	93.26	744.90	-90.82	54.75	766.34	-85.43	108.83	632.30	-99.05	299.20	683.84	-153.57	248.64	1056.72	108.47	1250.96	0.00	0.00	0.00	1183.28	97.45	1615.65	1174.74	-46.71	1610.26	1070.16	-47.16	1698.21	1080.46	101.74	1705.78	2041.93	1509.17	82.32	0.00	0.00	0.00	1439.75
7.76000	1267.41	93.09	65.34	1226.46	70.72	68.18	998.99	9.44	56.10	1053.72	90.98	93.26	812.43	-89.06	73.20	759.42	-90.26	107.12	648.41	-101.21	300.10	703.22	-154.31	252.12	1064.43	107.33	1250.33	0.00	0.00	0.00	1192.57	98.51	1617.14	1183.17	-45.77	1612.01	1079.57	-45.42	1700.09	1089.88	102.85	1707.38	2042.08	1509.10	82.19	0.00	0.00	0.00	1440.24
7.77000	1267.63	93.39	64.93	1225.86	70.67	67.87	998.92	9.24	56.37	1053.82	91.18	93.45	821.43	-92.21	74.63	782.80	-91.08	111.72	665.23	-102.22	300.00	722.94	-155.00	254.67	1072.21	106.19	1249.71	0.00	0.00	0.00	1201.57	99.35	1618.68	1191.25	-45.00	1613.84	1088.42	-44.51	1701.85	1098.97	104.38	1708.96	2042.02	1509.12	82.14	0.00	0.00	0.00	1439.55
7.78000	1267.65	93.22	64.99	1225.97	70.95	67.73	998.78	9.28	56.54	1054.13	90.65	93.29	835.76	-95.28	75.78	808.24	-93.74	114.96	682.99	-103.18	298.20	742.72	-156.08	256.18	1080.05	105.02	1249.09	0.00	0.00	0.00	1210.05	100.16	1620.25	1200.24	-44.22	1615.49	1097.35	-43.58	1703.64	1108.11	105.24	1710.65	2041.84	1509.22	82.15	0.00	0.00	0.00	1439.91
7.79000	1267.17	93.24	64.54	1226.09	70.84	67.80	998.97	9.31	56.77	1054.02	91.09	93.54	860.13	-97.82	78.08	832.20	-94.91	116.84	701.39	-103.64	295.54	763.11	-156.59	256.33	1087.95	103.84	1248.49	0.00	0.00	0.00	1219.13	100.55	1621.88	1208.58	-43.75	1617.12	1106.09	-42.69	1705.36	1117.23	105.73	1712.42	2041.57	1509.37	82.21	0.00	0.00	0.00	1440.38
7.80000	1267.47	93.39	64.37	1226.01	70.84	67.66	999.25	9.36	57.01	1054.16	90.95	93.59	886.15	-100.59	79.48	856.76	-96.30	117.81	721.09	-103.19	291.90	783.89	-156.97	255.26	1095.93	102.65	1247.90	0.00	0.00	0.00	1227.83	101.25	1623.45	1218.17	-43.02	1618.63	1114.54	-42.15	1707.02	1126.24	106.28	1714.14	2041.27	1509.53	82.27	0.00	0.00	0.00	1440.19
7.81000	1267.61	93.36	64.23	1226.08	71.14	67.28	1000.23	10.57	56.66	1054.20	90.98	93.67	912.23	-103.50	79.61	882.75	-99.55	117.06	741.33	-103.07	287.29	805.24	-157.26	253.04	1103.98	101.44	1247.32	0.00	0.00	0.00	1235.99	101.88	1625.10	1226.23	-42.77	1620.26	1123.20	-41.26	1708.73	1134.94	106.89	1715.79	2041.01	1509.69	82.31	0.00	0.00	0.00	1439.70
7.82000	1267.05	93.56	63.75	1226.07	70.84	67.46	1001.63	12.87	56.13	1054.09	91.52	94.00	938.86	-106.42	78.77	909.35	-100.81	116.06	762.24	-102.41	281.84	826.98	-157.39	249.71	1112.10	100.22	1246.75	0.00	0.00	0.00	1244.61	102.35	1626.75	1234.57	-42.40	1621.93	1131.51	-41.01	1710.24	1143.47	107.48	1717.36	2040.84	1509.82	82.31	0.00	0.00	0.00	1439.49
7.83000	1267.16	93.43	63.84	1226.02	70.91	67.41	1002.49	14.02	55.90	1054.39	90.89	93.84	965.85	-109.20	77.29	936.88	-103.67	113.80	783.70	-101.63	275.48	849.24	-157.09	245.29	1120.29	98.99	1246.20	0.00	0.00	0.00	1253.16	102.67	1628.32	1243.70	-42.30	1623.32	1140.18	-40.09	1711.83	1152.00	107.76	1718.98	2040.40	1509.99	82.15	0.00	0.00	0.00	1440.25
7.84000	1266.96	93.33	63.61	1225.52	71.05	67.18	1002.80	14.34	55.81	1054.43	90.89	93.85	994.57	-111.45	75.74	962.92	-104.91	111.15	805.82	-100.86	268.02	871.75	-157.24	240.20	1128.56	97.74	1245.65	0.00	0.00	0.00	1261.27	103.02	1629.95	1251.20	-41.91	1624.87	1148.47	-39.55	1713.29	1160.67	107.78	1720.46	2041.06	1509.84	82.42	0.00	0.00	0.00	1438.97
7.85000	1267.01	93.92	63.17	1225.20	70.88	67.04	1002.70	14.04	55.84	1054.36	91.25	94.08	1023.73	-113.48	73.00	991.30	-107.57	108.07	828.19	-100.34	259.54	894.47	-157.68	234.52	1136.90	96.48	1245.12	0.00	0.00	0.00	1269.55	103.17	1631.47	1259.44	-41.76	1626.39	1156.41	-39.53	1714.48	1169.05	107.66	1721.88	2041.28	1509.86	82.53	0.00	0.00	0.00	1438.85
7.86000	1266.27	93.53	63.06	1225.25	71.16	66.95	1002.30	13.30	55.96	1054.50	91.08	94.00	1052.63	-114.72	71.12	1017.09	-104.10	107.23	850.78	-99.76	250.20	917.79	-157.81	228.13	1145.33	95.21	1244.61	0.00	0.00	0.00	1278.19	103.56	1632.84	1266.53	-41.86	1627.84	1164.48	-39.20	1715.66	1177.21	107.96	1723.10	2041.17	1509.99	82.52	0.00	0.00	0.00	1438.44
7.87000	1266.93	93.62	63.07	1224.96	71.09	66.84	1001.71	12.30	56.15	1054.41	91.44	94.20	1084.03	-116.04	71.15	1047.30	-107.39	103.00	873.91	-99.35	239.81	941.86	-157.75	221.10	1153.83	93.92	1244.10	0.00	0.00	0.00	1286.37	103.21	1634.29	1275.02	-41.61	1629.09	1172.31	-39.02	1716.60	1185.27	108.28	1724.18	2040.86	1510.13	82.41	0.00	0.00	0.00	1439.31
7.88000	1267.80	93.97	63.19	1225.47	71.32	66.85	1001.05	11.24	56.38	1054.58	91.11	94.17	1114.52	-116.81	69.82	1077.07	-108.25	100.14	897.76	-99.99	228.30	965.68	-158.21	213.91	1162.41	92.62	1243.61	0.00	0.00	0.00	1294.50	103.39	1635.51	1283.08	-41.63	1630.18	1180.22	-38.77	1717.44	1193.36	108.20	1725.17	2040.51	1510.21	82.23	0.00	0.00	0.00	1438.94
7.89000	1267.43	94.16	62.78	1225.96	71.42	66.91	1000.44	10.31	56.62	1054.49	91.08	94.13	1145.80	-117.23	69.11	1107.23	-109.80	97.69	921.89	-99.70	216.41	990.21	-158.26	205.95	1171.08	91.30	1243.14	0.00	0.00	0.00	1302.62	103.25	1636.66	1290.85	-41.84	1631.31	1187.88	-38.72	1718.06	1201.16	108.39	1725.93	2039.99	1510.32	82.00	0.00	0.00	0.00	1438.37
7.90000	1267.63	93.86	62.97	1226.06	71.99	69.73	1000.00	9.68	56.85	1054.53	91.23	94.19	1179.23	-117.38	69.06	1137.85	-110.11	95.34	946.43	-99.42	204.34	1015.39	-157.99	197.77	1179.84	89.98	1242.68	0.00	0.00	0.00	1310.58	103.29	1637.63	1298.78	-41.82	1632.21	1195.54	-39.03	1718.51	1209.02	108.20	1726.61	2040.39	1510.12	82.07	0.00	0.00	0.00	1438.57
7.91000	1268.69	94.33	68.01	1226.97	72.15	70.09	999.84	9.56	57.05	1054.68	90.74	93.97	1210.90	-117.43	68.53	1170.61	-110.06	93.72	971.69	-99.39	192.05	1040.61	-158.07	189.39	1188.67	88.64	1242.24	0.00	0.00	0.00	1318.35	103.46	1638.46	1306.50	-41.99	1632.72	1203.63	-38.87	1718.86	1216.93	107.90	1727.14	2040.59	1509.97	82.20	0.00	0.00	0.00	1437.82
7.92000	1269.30	94.31	68.20	1226.75	72.15	70.18	999.85	10.02	57.31	1054.70	90.69	94.02	1243.47	-116.31	67.17	1201.71	-108.48	90.88	997.57	-99.19	179.52	1067.08	-157.62	180.64	1197.60	87.29	1241.81	0.00	0.00	0.00	1326.46	103.10	1639.12	1314.96	-41.98	1633.21	1211.52	-39.19	1718.90	1224.71	108.11	1727.38	2040.69	1509.89	82.22	0.00	0.00	0.00	1439.18
7.93000	1270.26	94.37	68.54	1226.69	71.96	70.09	999.73	9.65	57.55	1054.79	90.39	93.88	1276.31	-116.35	67.18	1233.38	-108.13	88.77	1023.97	-98.41	167.17	1093.58	-156.93	171.92	1206.62	85.92	1241.40	0.00	0.00	0.00	1334.31	103.14	1639.53	1323.51	-41.88	1633.51	1219.53	-39.46	1718.85	1232.71	107.65	1727.56	2041.02	1509.75	82.36	0.00	0.00	0.00	1438.64
7.94000	1270.10	94.25	68.47	1227.78	71.98	70.57	1000.04	10.17	57.26	1054.78	90.68	94.04	1308.54	-115.99	67.66	1264.47	-107.38	87.31	1051.17	-97.69	154.93	1120.22	-156.81	163.53	1215.73	84.54	1241.00	0.00	0.00	0.00	1343.24	102.99	1639.72	1331.62	-42.20	1633.52	1227.66	-39.86	1718.61	1240.65	107.53	1727.48	2041.16	1509.66	82.44	0.00	0.00	0.00	1439.06
7.95000	1270.19	94.21	68.54	1227.15	71.95	70.45	999.91	9.92	57.49	1054.72	90.81	94.14	1340.80	-115.61	68.73	1296.03	-107.01	86.02	1078.45	-97.12	143.52	1147.34	-156.50	155.40	1224.93	83.16	1240.62	0.00	0.00	0.00	1350.92	102.76	1639.86	1339.55	-42.70	1633.65	1235.94	-40.30	1718.22	1248.87	106.91	1727.40	2040.87	1509.63	82.36	0.00	0.00	0.00	1439.60
7.96000	1269.29	94.06	68.09	1226.93	72.05	70.37	999.64	9.33	57.77	1055.00	90.29	93.97	1373.96	-114.97	70.61	1327.51	-106.48	85.41	1106.63	-97.68	131.99	1175.18	-155.57	147.32	1234.22	81.75	1240.26	0.00	0.00	0.00	1359.14	102.65	1639.83	1348.41	-42.82	1633.34	1244.18	-40.74	1717.74	1257.03	106.42	1727.16	2041.12	1509.62	82.45	0.00	0.00	0.00	1439.53
7.97000	1268.48	93.88	63.13	1226.62	71.71	67.15	999.77	9.55	57.72	1055.23	90.17	93.97	1404.89	-114.33	72.73	1358.79	-106.04	85.32	1136.92	-96.47	121.02	1203.37	-154.58	139.57	1243.61	80.34	1239.92	0.00	0.00	0.00	1368.12	101.94	1639.78	1357.09	-43.22	1632.94	1252.60	-41.20	1717.19	1265.31	105.93	1726.79	2040.48	1509.95	82.13	0.00	0.00	0.00	1438.58
7.98000	1268.16	94.13	62.85	1226.13	71.60	66.98	999.57	9.12	57.92	1055.14	90.54	94.17	1436.96	-113.64	76.03	1390.70	-105.34	86.26	1168.76	-95.05	110.12	1230.97	-153.87	132.65	1253.10	78.92	1239.59	0.00	0.00	0.00	1376.10	101.51	1639.60	1365.29	-43.45	1632.60	1261.10	-41.75	1716.52	1273.53	105.53	1726.29	2040.16	1510.14	81.97	0.00	0.00	0.00	1439.20
7.99000	1267.94	93.94	62.68	1226.07	71.88	66.70	999.80	9.48	57.92	1055.24	90.64	94.32	1468.23	-112.45	80.11	1421.94	-104.56	87.82	1198.24	-91.88	100.13	1259.56	-152.52	126.06	1262.69	77.48	1239.28	0.00	0.00	0.00	1384.61	101.45	1639.24	1374.34	-43.73	1632.18	1269.64	-42.45	1715.75	1281.66	105.45	1725.66	2040.12	1510.13	81.99	0.00	0.00	0.00	1439.50
8.00000	1268.16	93.95	62.64	1226.05	71.77	66.70	999.91	9.58	57.98	1055.64	89.83	94.11	1498.60	-111.45	84.82	1452.40	-103.21	90.33	1228.06	-90.36	90.83	1288.20	-150.69	119.98	1272.38	76.03	1238.99	0.00	0.00	0.00	1393.58	100.72	1638.89	1382.91	-44.43	1631.59	1278.16	-43.32	1714.86	1290.28	104.46	1725.08	2040.26	1510.04	82.09	0.00	0.00	0.00	1438.54
8.01000	1267.06	93.91	62.04	1225.74	71.96	66.43	1000.10	9.72	57.92	1055.71	90.24	94.36	1529.58	-108.83	91.38	1482.60	-101.56	93.92	1257.65	-89.12	82.44	1317.29	-149.07	114.78	1282.17	74.57	1238.73	0.00	0.00	0.00	1402.09	100.01	1638.43	1391.92	-45.35	1630.91	1287.14	-43.90	1713.98	1298.90	103.51	1724.35	2040.44	1509.97	82.18	0.00	0.00	0.00	1438.83
8.02000	1267.64	94.15	61.91	1226.07	72.14	66.32	1000.37	10.02	57.97	1056.01	89.90	94.38	1559.23	-106.53	98.19	1512.44	-99.62	98.39	1286.87	-87.27	75.37	1346.38	-146.92	110.22	1292.06	73.10	1238.48	0.00	0.00	0.00	1411.34	99.03	1637.87	1400.95	-45.90	1630.26	1295.77	-44.77	1712.93	1307.59	102.72	1723.57	2040.53	1509.96	82.22	0.00	0.00	0.00	1439.58
8.03000	1267.73	94.30	61.53	1225.39	72.30	65.78	1000.43	9.99	58.13	1056.39	89.57	94.46	1587.73	-103.78	105.59	1541.28	-96.78	104.02	1315.90	-86.90	69.13	1374.35	-146.35	107.30	1302.06	71.62	1238.25	0.00	0.00	0.00	1419.62	98.86	1637.36	1409.72	-46.75	1629.47	1304.55	-45.62	1711.85	1316.24	101.82	1722.77	2041.01	1509.70	82.42	0.00	0.00	0.00	1440.07
8.04000	1267.97	94.51	61.25	1225.80	72.45	65.42	1000.42	9.62	58.42	1056.84	89.23	94.62	1615.60	-100.81	113.86	1569.18	-94.11	110.19	1344.82	-86.42	64.02	1402.69	-145.22	105.10	1312.17	70.13	1238.04	0.00	0.00	0.00	1428.56	97.89	1636.79	1419.58	-47.32	1628.74	1313.37	-46.83	1710.71	1324.88	101.08	1721.85	2040.99	1509.72	82.38	0.00	0.00	0.00	1438.56
8.05000	1267.46	94.41	60.66	1226.30	72.34	65.31	1000.71	9.67	58.67	1057.04	89.70	95.12	1642.41	-96.84	123.31	1595.99	-91.46	116.96	1372.83	-86.73	60.43	1430.30	-144.36	104.07	1322.38	68.62	1237.85	0.00	0.00	0.00	1437.78	96.56	1636.27	1428.03	-48.20	1628.02	1322.51	-47.70	1709.59	1333.61	100.35	1720.86	2040.56	1510.00	82.14	0.00	0.00	0.00	1438.37
8.06000	1268.37	94.74	60.22	1226.55	72.38	65.10	1000.64	9.22	59.19	1057.64	89.23	95.42	1668.56	-93.35	132.89	1621.53	-88.69	124.42	1400.73	-86.39	57.73	1457.34	-143.61	103.83	1332.71	67.11	1237.68	0.00	0.00	0.00	1446.93	95.55	1635.76	1437.04	-49.25	1627.32	1331.26	-49.37	1708.20	1342.37	99.25	1719.86	2039.75	1510.48	81.85	0.00	0.00	0.00	1440.23
8.07000	1268.67	94.86	59.72	1227.67	72.52	65.07	1001.07	9.47	59.28	1058.16	89.32	95.88	1693.99	-90.16	142.78	1645.97	-85.89	132.17	1428.62	-86.68	55.34	1482.88	-142.80	104.71	1343.14	65.58	1237.53	0.00	0.00	0.00	1456.46	94.71	1635.25	1446.86	-50.14	1626.52	1340.27	-50.92	1706.83	1351.22	98.10	1718.87	2040.63	1510.04	82.23	0.00	0.00	0.00	1438.80
8.08000	1268.97	94.99	59.30	1227.09	72.60	64.49	1001.25	9.28	59.78	1058.75	89.10	96.22	1716.04	-86.11	147.86	1671.03	-83.01	140.73	1455.41	-86.35	54.08	1507.47	-141.82	106.32	1353.69	64.05	1237.41	0.00	0.00	0.00	1465.39	93.60	1634.83	1456.48	-50.97	1625.93	1349.78	-51.91	1705.53	1360.34	96.48	1717.92	2040.68	1509.95	82.20	0.00	0.00	0.00	1439.79
8.09000	1269.28	95.17	58.77	1227.48	72.63	64.15	1001.43	9.09	60.22	1059.37	88.90	96.78	1738.60	-84.45	156.79	1693.95	-80.79	148.59	1480.29	-84.83	53.82	1530.95	-140.58	108.38	1364.36	62.50	1237.31	0.00	0.00	0.00	1475.60	92.36	1634.42	1466.44	-51.95	1625.17	1359.11	-53.26	1704.11	1369.16	95.28	1716.82	2040.34	1509.97	81.98	0.00	0.00	0.00	1439.28
8.10000	1269.68	95.12	58.58	1227.62	72.52	63.94	1001.70	9.03	60.69	1060.11	88.56	97.24	1758.68	-82.36	166.14	1715.41	-78.60	156.33	1503.68	-81.80	53.82	1552.62	-138.52	110.15	1375.14	60.94	1237.23	0.00	0.00	0.00	1484.35	91.55	1633.90	1476.56	-53.21	1624.52	1368.44	-54.82	1702.65	1378.18	93.99	1715.67	2040.31	1510.00	82.05	0.00	0.00	0.00	1439.42
8.11000	1269.94	95.18	58.18	1228.20	72.56	63.86	1002.30	9.57	60.91	1061.01	88.05	97.72	1777.37	-81.95	174.43	1736.08	-77.26	163.45	1526.03	-78.46	53.58	1572.08	-136.39	111.60	1386.04	59.38	1237.17	0.00	0.00	0.00	1494.04	90.40	1633.48	1486.11	-54.50	1623.89	1377.80	-56.51	1701.09	1387.11	92.82	1714.38	2040.49	1510.00	82.23	0.00	0.00	0.00	1438.57
8.12000	1270.06	95.39	57.51	1228.21	72.38	63.68	1002.76	9.72	61.48	1061.82	87.92	98.34	1793.19	-82.12	181.30	1754.89	-76.62	169.85	1545.26	-72.81	53.43	1589.86	-132.81	111.63	1397.06	57.80	1237.14	0.00	0.00	0.00	1503.68	89.27	1632.94	1496.29	-55.69	1623.22	1387.57	-57.95	1699.57	1396.28	91.52	1712.99	2040.53	1510.10	82.38	0.00	0.00	0.00	1438.78
8.13000	1271.58	95.64	57.54	1228.32	72.68	63.19	1003.09	9.59	62.18	1062.58	87.95	99.20	1807.34	-83.90	185.12	1771.30	-76.26	174.16	1562.28	-68.04	52.20	1605.22	-129.06	110.76	1408.20	56.21	1237.13	0.00	0.00	0.00	1513.80	87.46	1632.40	1506.36	-57.08	1622.43	1397.50	-59.59	1697.98	1405.70	89.75	1711.70	2040.41	1510.26	82.39	0.00	0.00	0.00	1439.13
8.14000	1271.68	95.89	56.84	1229.04	72.47	63.20	1003.63	9.47	62.97	1063.63	87.23	99.82	1819.68	-84.95	185.53	1782.67	-75.18	174.47	1576.15	-64.13	50.68	1617.46	-125.40	109.07	1419.46	54.62	1237.15	0.00	0.00	0.00	1523.48	85.87	1631.92	1516.66	-58.66	1621.59	1407.18	-61.81	1696.28	1415.13	87.79	1710.34	2040.30	1510.37	82.34	0.00	0.00	0.00	1439.47
8.15000	1271.94	95.98	56.53	1229.43	72.69	62.86	1003.74	8.81	64.06	1064.70	86.88	100.78	1829.96	-83.86	183.31	1789.94	-74.52	170.48	1586.21	-60.77	49.03	1627.51	-121.68	106.65	1430.85	53.01	1237.19	0.00	0.00	0.00	1533.83	84.66	1631.21	1527.52	-60.38	1620.77	1417.15	-63.91	1694.53	1424.59	85.96	1708.89	2040.34	1510.28	82.24	0.00	0.00	0.00	1439.17
8.16000	1271.63	96.01	55.82	1229.68	72.66	62.54	1004.98	11.39	64.35	1065.83	86.43	101.75	1839.24	-82.52	178.50	1798.63	-73.07	166.03	1594.84	-56.21	46.69	1636.01	-117.64	103.72	1442.36	51.39	1237.25	0.00	0.00	0.00	1544.04	82.96	1630.58	1537.50	-61.84	1619.91	1427.43	-65.94	1692.79	1434.67	83.07	1707.53	2040.41	1510.08	82.12	0.00	0.00	0.00	1439.16
8.17000	1272.38	96.24	55.67	1230.15	73.04	62.00	1006.58	13.30	65.67	1067.17	85.88	102.86	1847.11	-80.97	172.79	1806.67	-71.58	161.10	1600.97	-52.20	44.26	1642.02	-114.24	100.60	1454.00	49.77	1237.34	0.00	0.00	0.00	1554.19	81.39	1629.83	1547.96	-63.79	1618.92	1437.69	-68.19	1690.95	1444.45	80.56	1706.04	2040.59	1510.01	82.18	0.00	0.00	0.00	1439.72
8.18000	1272.61	96.73	54.93	1230.54	73.49	61.47	1006.68	14.16	68.78	1068.54	85.75	104.36	1852.85	-78.73	167.22	1812.47	-68.95	155.98	1606.46	-47.83	41.30	1646.57	-111.05	97.10	1465.77	48.13	1237.46	0.00	0.00	0.00	1564.55	79.39	1629.11	1558.87	-65.65	1617.91	1448.10	-70.62	1688.97	1454.13	78.46	1704.53	2040.48	1510.08	82.22	0.00	0.00	0.00	1438.73
8.19000	1273.88	96.90	54.99	1231.43	73.61	61.19	1008.14	15.61	71.06	1069.95	85.79	106.16	1858.66	-74.31	158.61	1816.86	-64.70	148.41	1609.18	-45.38	40.87	1651.51	-107.05	95.46	1477.68	46.49	1237.60	0.00	0.00	0.00	1575.20	77.49	1628.48	1569.74	-67.61	1616.90	1458.54	-73.13	1687.06	1463.98	76.08	1702.99	2040.63	1510.10	82.33	0.00	0.00	0.00	1438.59
8.20000	1274.69	97.06	54.73	1231.71	73.74	60.85	1009.61	16.58	73.94	1071.57	85.65	108.09	1865.44	-70.09	155.19	1822.62	-61.00	140.57	1612.56	-43.95	40.78	1655.82	-105.17	94.56	1489.71	44.84	1237.77	0.00	0.00	0.00	1585.76	75.53	1627.78	1580.36	-69.73	1615.82	1468.75	-76.05	1685.12	1473.96	73.81	1701.49	2040.85	1510.06	82.40	0.00	0.00	0.00	1438.93
8.21000	1274.31	97.48	54.03	1233.91	74.72	62.86	1011.60	17.42	77.26	1073.41	85.81	110.34	1872.78	-66.31	146.00	1828.62	-57.31	132.56	1615.64	-44.12	41.58	1662.05	-103.70	93.16	1501.88	43.18	1237.97	0.00	0.00	0.00	1596.15	73.58	1627.17	1591.43	-71.67	1614.97	1479.25	-78.81	1683.38	1484.41	71.26	1700.26	2040.71	1509.96	82.27	0.00	0.00	0.00	1439.18
8.22000	1275.15	97.81	53.72	1234.98	75.31	62.37	1012.86	19.08	82.17	1075.62	86.02	112.95	1879.69	-62.50	136.50	1834.16	-53.69	124.65	1618.59	-43.87	42.70	1667.73	-104.06	91.95	1514.18	41.51	1238.19	0.00	0.00	0.00	1606.93	71.21	1626.97	1603.09	-74.04	1614.26	1490.13	-81.48	1682.00	1495.15	68.29	1699.38	2040.47	1509.88	82.12	0.00	0.00	0.00	1438.55
8.23000	1275.51	98.08	53.51	1234.78	75.66	61.40	1014.78	20.08	87.14	1078.14	86.05	115.84	1885.67	-58.56	127.62	1839.50	-50.09	117.45	1621.80	-44.65	43.28	1672.19	-103.92	90.45	1526.62	39.83	1238.44	0.00	0.00	0.00	1618.05	68.76	1626.79	1614.37	-76.26	1613.80	1501.40	-84.03	1680.89	1505.94	65.71	1698.53	2027.82	1498.09	71.08	0.00	0.00	0.00	1438.92
8.24000	1275.78	98.45	53.11	1235.98	76.27	60.83	1017.37	21.63	92.75	1080.98	86.55	119.35	1889.84	-55.80	118.91	1843.79	-48.15	110.30	1623.99	-45.18	44.17	1676.71	-103.87	89.25	1539.20	38.14	1238.72	0.00	0.00	0.00	1629.79	66.31	1626.73	1625.61	-78.74	1613.62	1512.76	-86.84	1679.85	1516.67	62.85	1697.84	2020.64	1491.40	64.31	0.00	0.00	0.00	1439.60
8.25000	1276.75	99.03	53.07	1237.30	77.00	60.04	1020.22	20.87	99.25	1084.55	86.53	123.02	1894.54	-56.03	110.99	1847.25	-47.65	104.10	1625.78	-45.08	45.06	1679.70	-103.49	88.18	1550.72	36.72	1238.04	0.00	0.00	0.00	1640.80	64.31	1626.84	1637.01	-81.34	1613.59	1523.96	-89.83	1678.96	1527.42	59.98	1697.30	2028.39	1498.34	71.09	0.00	0.00	0.00	1439.04
8.26000	1277.53	99.51	53.00	1238.09	77.82	59.02	1024.64	20.59	105.72	1088.61	87.07	127.48	1897.86	-56.13	104.47	1849.77	-47.17	99.09	1627.13	-44.75	46.04	1682.19	-103.62	87.73	1562.52	35.14	1237.70	0.00	0.00	0.00	1652.14	61.60	1627.24	1649.64	-83.34	1613.68	1535.44	-92.65	1678.34	1538.14	57.09	1696.99	2034.10	1504.55	74.16	0.00	0.00	0.00	1440.51
8.27000	1277.78	99.95	52.65	1239.95	78.76	58.27	1029.05	18.65	113.84	1093.10	88.37	132.85	1900.92	-55.92	98.15	1852.37	-47.35	94.21	1628.07	-44.35	47.13	1685.11	-103.26	86.95	1574.56	33.58	1237.70	0.00	0.00	0.00	1662.96	59.40	1627.78	1661.19	-85.77	1614.06	1546.86	-95.73	1677.99	1548.86	54.39	1696.91	2028.21	1504.89	56.41	0.00	0.00	0.00	1439.24
8.28000	1277.64	100.58	52.03	1241.89	79.62	57.41	1033.58	18.21	123.62	1098.88	89.37	138.71	1903.43	-55.37	92.27	1854.18	-46.62	89.94	1629.33	-44.94	47.49	1687.90	-102.68	85.95	1585.79	31.99	1237.99	0.00	0.00	0.00	1674.49	56.57	1628.56	1672.68	-88.37	1614.66	1558.64	-98.70	1677.87	1560.07	51.14	1697.10	2034.51	1508.63	66.54	0.00	0.00	0.00	1439.48
8.29000	1278.47	101.03	52.07	1243.99	80.51	56.62	1039.40	18.12	134.95	1105.52	90.85	145.31	1905.75	-54.67	87.40	1856.05	-46.53	86.42	1629.97	-45.13	48.04	1690.12	-102.09	85.30	1597.36	30.47	1238.65	0.00	0.00	0.00	1686.02	53.95	1629.58	1684.73	-90.91	1615.38	1570.19	-101.84	1677.98	1570.96	48.31	1697.57	2037.60	1510.56	71.06	0.00	0.00	0.00	1439.88
8.30000	1279.23	101.91	51.67	1246.87	81.48	56.27	1047.92	19.41	146.60	1113.25	92.57	152.70	1906.24	-54.25	84.86	1856.33	-46.74	84.02	1630.56	-45.80	48.12	1691.06	-102.04	85.12	1608.23	28.96	1239.58	0.00	0.00	0.00	1697.11	51.36	1630.74	1695.70	-93.58	1616.19	1581.94	-104.61	1678.39	1582.45	44.81	1698.43	2032.13	1510.65	53.56	0.00	0.00	0.00	1439.24
8.31000	1280.31	103.35	51.04	1249.58	82.49	56.40	1057.68	20.02	159.48	1122.18	94.70	160.78	1905.80	-54.57	82.98	1857.03	-46.43	82.48	1630.85	-45.39	48.42	1691.56	-102.16	85.34	1619.63	27.42	1240.85	0.00	0.00	0.00	1708.01	48.89	1632.25	1707.78	-95.88	1617.39	1593.28	-107.67	1679.08	1593.40	42.08	1699.52	2036.57	1510.47	65.81	0.00	0.00	0.00	1439.92
8.32000	1281.73	104.42	52.63	1252.26	83.60	56.90	1070.15	22.23	172.83	1132.67	96.71	169.56	1906.61	-54.26	81.14	1857.66	-46.20	80.89	1630.90	-45.31	48.63	1692.74	-101.52	85.12	1631.07	25.81	1242.28	0.00	0.00	0.00	1718.84	46.46	1634.01	1718.75	-98.66	1618.80	1604.11	-110.98	1679.92	1604.51	38.84	1700.80	2038.22	1511.14	70.90	0.00	0.00	0.00	1439.28
8.33000	1282.63	105.91	51.47	1256.43	84.75	58.29	1083.76	24.05	187.73	1144.81	98.67	178.66	1906.65	-54.21	79.68	1858.27	-46.36	79.56	1631.07	-45.30	48.82	1693.16	-101.53	85.24	1641.87	24.22	1243.75	0.00	0.00	0.00	1729.88	43.95	1635.93	1729.71	-101.18	1620.41	1615.25	-113.74	1680.97	1615.27	36.18	1702.20	2038.35	1512.30	70.51	0.00	0.00	0.00	1440.17
8.34000	1285.35	107.43	50.38	1261.30	86.13	60.54	1099.36	24.80	203.04	1158.20	100.77	187.97	1906.66	-54.42	78.52	1858.07	-46.02	78.79	1631.17	-45.36	48.91	1693.84	-101.13	85.13	1652.61	22.54	1245.32	0.00	0.00	0.00	1740.92	41.65	1638.08	1736.93	-105.44	1625.52	1626.64	-116.04	1682.22	1625.93	33.37	1703.88	2038.06	1511.20	70.74	0.00	0.00	0.00	1440.13
8.35000	1289.72	108.89	49.03	1267.39	87.48	64.06	1116.65	26.43	218.61	1173.23	102.35	197.55	1907.34	-54.63	77.53	1858.22	-45.94	78.04	1631.17	-45.16	49.07	1694.15	-100.97	85.16	1663.21	20.71	1246.84	0.00	0.00	0.00	1752.57	39.00	1640.37	1746.51	-108.13	1628.31	1637.35	-118.49	1683.60	1636.50	30.69	1705.58	2037.97	1511.13	70.87	0.00	0.00	0.00	1440.13
8.36000	1295.96	110.39	47.48	1274.79	88.72	68.46	1136.24	27.33	233.14	1189.22	104.31	207.53	1907.43	-54.38	76.95	1858.43	-45.92	77.43	1631.23	-45.32	49.17	1694.32	-100.98	85.31	1673.91	18.81	1248.28	0.00	0.00	0.00	1762.84	36.96	1642.85	1757.20	-110.27	1630.66	1647.66	-120.94	1685.03	1646.93	28.18	1707.35	2037.73	1510.46	71.01	0.00	0.00	0.00	1439.55
8.37000	1303.19	111.28	45.61	1283.17	89.64	72.71	1157.34	27.89	247.14	1206.69	105.32	216.82	1907.19	-53.98	76.39	1858.51	-45.59	77.14	1631.49	-45.28	49.15	1694.47	-101.05	85.37	1684.57	16.89	1249.66	0.00	0.00	0.00	1773.05	34.53	1645.51	1768.82	-112.41	1632.92	1658.07	-123.21	1686.59	1656.93	26.06	1709.11	2032.97	1512.24	52.64	0.00	0.00	0.00	1439.69
8.38000	1310.81	112.47	44.04	1292.78	90.77	76.75	1179.36	28.75	258.74	1224.38	106.80	225.57	1907.54	-54.01	75.93	1858.61	-45.49	76.71	1631.49	-45.24	49.14	1694.67	-100.83	85.35	1695.36	15.03	1251.02	0.00	0.00	0.00	1783.52	32.43	1648.23	1778.83	-114.39	1635.40	1668.30	-125.22	1688.12	1666.97	23.78	1711.03	2037.13	1512.29	64.81	0.00	0.00	0.00	1440.33
8.39000	1321.77	114.67	46.31	1305.17	92.36	81.39	1198.79	28.10	269.52	1242.23	107.51	233.15	1907.71	-54.05	75.34	1858.48	-45.54	76.31	1631.34	-45.39	49.41	1694.43	-101.23	85.63	1705.41	13.34	1252.33	0.00	0.00	0.00	1793.24	30.78	1651.26	1789.59	-116.14	1637.89	1678.24	-127.19	1689.70	1676.76	21.68	1712.90	2038.44	1510.45	71.25	0.00	0.00	0.00	1439.57
8.40000	1337.77	118.35	53.65	1321.32	95.26	87.88	1216.20	27.67	275.95	1259.95	107.89	240.09	1908.28	-54.38	74.66	1858.73	-45.61	75.90	1631.41	-45.11	49.46	1694.50	-101.39	85.71	1715.73	11.95	1253.66	0.00	0.00	0.00	1803.47	28.76	1654.11	1799.71	-117.88	1640.56	1688.20	-128.85	1691.29	1686.61	19.43	1714.90	2034.86	1514.57	52.23	0.00	0.00	0.00	1440.32
8.41000	1357.78	122.22	62.10	1341.76	98.78	95.50	1235.65	27.19	280.66	1278.09	108.35	246.35	1907.99	-53.81	74.30	1858.72	-45.72	75.50	1631.38	-45.38	49.66	1695.41	-100.55	85.27	1725.63	10.70	1255.05	0.00	0.00	0.00	1813.75	27.20	1657.04	1809.12	-119.48	1643.45	1699.49	-131.21	1692.79	1696.02	17.48	1716.93	2036.69	1512.08	64.83	0.00	0.00	0.00	1440.50
8.42000	1381.15	125.95	69.86	1363.53	101.81	102.06	1252.96	27.28	281.12	1296.91	108.65	251.08	1908.42	-53.86	73.90	1858.96	-45.57	75.31	1631.60	-45.34	49.80	1695.50	-100.63	85.34	1735.48	9.72	1256.50	0.00	0.00	0.00	1823.11	25.90	1660.06	1818.97	-120.86	1646.04	1710.51	-133.49	1694.13	1705.24	15.79	1718.92	2037.34	1510.09	71.10	0.00	0.00	0.00	1441.04
8.43000	1405.38	128.95	75.92	1385.98	104.48	107.08	1271.39	27.16	282.62	1316.56	109.57	254.68	1908.75	-54.27	73.21	1858.90	-45.58	75.03	1631.38	-45.30	50.12	1695.45	-101.13	85.62	1745.48	8.87	1258.08	0.00	0.00	0.00	1832.95	24.50	1663.14	1829.02	-122.21	1648.78	1721.29	-135.68	1695.30	1714.50	13.99	1720.96	2032.84	1511.88	52.94	0.00	0.00	0.00	1439.64
8.44000	1429.68	131.33	80.35	1409.53	106.61	110.87	1291.03	27.73	282.91	1337.30	110.49	256.89	1908.89	-53.87	73.02	1859.16	-46.07	74.49	1631.49	-45.26	50.28	1695.68	-101.16	85.58	1755.54	8.15	1259.84	0.00	0.00	0.00	1842.02	23.68	1666.08	1838.46	-123.29	1651.59	1731.82	-137.79	1696.32	1723.30	12.68	1722.98	2036.89	1511.68	65.04	0.00	0.00	0.00	1439.13
8.45000	1453.61	133.45	83.11	1433.02	108.45	113.04	1311.59	28.85	282.31	1358.79	111.00	257.65	1908.93	-54.23	72.34	1858.87	-45.65	74.61	1631.52	-45.31	50.49	1695.69	-101.45	85.78	1765.19	7.44	1261.68	0.00	0.00	0.00	1851.47	22.37	1669.11	1848.73	-124.18	1654.29	1742.12	-139.81	1697.19	1732.19	11.29	1725.02	2033.39	1512.00	52.93	0.00	0.00	0.00	1438.45
8.46000	1478.95	135.57	85.00	1457.08	110.40	114.13	1332.56	29.78	280.36	1380.44	111.91	257.26	1909.20	-53.96	72.30	1858.79	-45.68	74.44	1631.81	-45.68	50.69	1695.70	-101.83	85.96	1775.24	6.72	1263.62	0.00	0.00	0.00	1860.23	21.70	1672.00	1858.04	-125.19	1657.05	1752.21	-141.74	1697.92	1740.91	10.31	1726.99	2036.68	1510.30	65.69	0.00	0.00	0.00	1438.53
8.47000	1504.30	137.65	85.61	1482.69	112.35	114.61	1353.99	30.32	277.13	1402.63	112.99	255.72	1909.36	-54.17	71.81	1859.06	-46.23	73.96	1631.78	-45.35	51.09	1695.90	-101.92	86.01	1784.77	5.90	1265.45	0.00	0.00	0.00	1869.07	21.27	1674.83	1867.58	-126.08	1659.71	1762.09	-143.58	1698.52	1750.00	8.50	1729.09	2037.85	1510.45	71.15	0.00	0.00	0.00	1440.14
8.48000	1530.90	139.66	85.70	1508.75	114.16	114.20	1376.00	31.32	272.92	1425.43	113.64	252.75	1909.33	-54.21	71.30	1859.08	-46.20	73.80	1632.14	-46.31	51.20	1696.47	-101.33	85.79	1794.68	5.06	1267.25	0.00	0.00	0.00	1878.49	20.14	1677.62	1877.29	-126.67	1662.42	1771.76	-145.34	1698.98	1758.49	7.59	1730.93	2037.68	1510.42	71.00	0.00	0.00	0.00	1440.63
8.49000	1559.63	141.42	85.44	1535.89	115.72	113.01	1398.28	32.44	267.77	1448.14	115.01	249.03	1909.69	-54.58	70.84	1858.85	-46.04	73.75	1631.65	-47.43	50.35	1696.66	-101.38	85.96	1804.18	4.14	1268.89	0.00	0.00	0.00	1887.09	19.89	1680.32	1886.41	-127.10	1665.10	1781.25	-147.01	1699.32	1766.59	7.00	1732.59	2034.05	1513.02	52.48	0.00	0.00	0.00	1439.76
8.50000	1587.98	142.73	84.07	1563.97	117.05	111.26	1421.19	34.58	261.31	1471.90	116.24	244.11	1910.02	-54.55	70.72	1859.18	-46.34	73.46	1631.67	-47.76	50.55	1696.74	-101.39	86.17	1813.95	3.07	1270.38	0.00	0.00	0.00	1895.63	19.15	1683.10	1895.67	-127.48	1667.65	1790.56	-148.59	1699.54	1775.16	5.59	1734.33	2036.54	1511.10	65.33	0.00	0.00	0.00	1440.68
8.51000	1618.10	143.48	82.58	1593.00	117.98	108.93	1444.63	35.79	253.88	1496.09	117.72	238.43	1909.94	-54.81	70.16	1858.89	-46.06	73.34	1631.59	-48.08	51.10	1696.60	-101.76	86.47	1823.96	1.90	1271.68	0.00	0.00	0.00	1903.93	19.38	1685.59	1904.35	-127.83	1670.26	1799.71	-150.08	1699.65	1783.55	4.25	1735.92	2038.80	1511.41	70.89	0.00	0.00	0.00	1439.87
8.52000	1649.84	143.93	81.08	1623.15	118.70	106.40	1468.25	38.39	245.55	1520.94	119.36	232.05	1909.81	-54.86	69.89	1858.73	-46.52	72.90	1631.30	-48.22	51.47	1696.77	-101.81	86.63	1833.66	0.62	1272.82	0.00	0.00	0.00	1912.30	19.32	1688.09	1913.93	-127.90	1672.55	1808.70	-151.48	1699.66	1791.37	3.55	1737.35	2034.33	1513.61	52.45	0.00	0.00	0.00	1439.74
8.53000	1681.25	144.04	78.87	1653.84	119.07	103.54	1492.15	41.46	236.40	1546.90	120.54	224.52	1909.56	-54.37	69.76	1859.14	-46.62	72.80	1631.24	-47.60	51.36	1697.22	-101.51	86.59	1843.67	-0.69	1273.83	0.00	0.00	0.00	1920.89	18.80	1690.53	1922.83	-128.09	1674.79	1817.54	-152.79	1699.56	1798.88	3.49	1738.46	2032.71	1514.26	46.38	0.00	0.00	0.00	1440.10
8.54000	1714.64	143.99	77.24	1685.85	119.45	100.76	1517.32	44.17	226.05	1573.23	122.07	216.68	1909.94	-54.87	69.29	1859.26	-46.21	72.93	1630.77	-47.99	51.78	1697.10	-101.95	86.87	1853.70	-2.07	1274.60	0.00	0.00	0.00	1928.39	19.08	1692.71	1931.49	-128.01	1677.07	1826.25	-154.01	1699.38	1806.87	2.37	1739.57	2037.00	1511.90	64.94	0.00	0.00	0.00	1439.99
8.55000	1747.67	143.88	75.41	1718.19	119.76	97.97	1542.29	47.26	215.47	1599.61	124.31	208.59	1910.30	-55.16	69.05	1859.60	-46.55	72.79	1631.21	-47.38	51.60	1697.84	-101.26	86.69	1863.54	-3.39	1275.14	0.00	0.00	0.00	1936.21	19.30	1694.90	1940.72	-127.88	1679.08	1834.84	-155.15	1699.10	1814.42	1.99	1740.43	2037.81	1511.34	70.64	0.00	0.00	0.00	1438.68
8.56000	1780.44	143.79	73.42	1751.16	120.20	95.24	1567.91	49.24	204.50	1627.19	125.77	199.78	1910.62	-55.13	68.88	1859.88	-46.49	72.83	1632.01	-44.90	53.14	1697.94	-101.42	86.79	1873.38	-4.70	1275.59	0.00	0.00	0.00	1943.92	19.06	1696.98	1949.84	-127.70	1680.90	1843.31	-156.19	1698.74	1822.00	1.69	1741.14	2033.32	1512.36	52.83	0.00	0.00	0.00	1440.21
8.57000	1815.24	143.67	72.48	1784.10	120.57	92.37	1595.20	51.11	192.15	1654.52	128.35	191.16	1910.60	-55.28	68.44	1859.91	-47.17	76.36	1632.53	-44.63	53.25	1697.36	-102.29	87.39	1883.18	-5.80	1275.75	0.00	0.00	0.00	1952.31	19.40	1698.57	1958.74	-127.33	1682.57	1851.68	-157.14	1698.31	1830.34	0.22	1741.83	2036.46	1511.63	65.01	0.00	0.00	0.00	1440.48
8.58000	1849.38	143.68	71.37	1817.04	120.94	89.73	1621.50	53.17	180.57	1683.09	130.07	182.11	1910.89	-55.24	68.27	1859.93	-47.11	76.69	1632.93	-44.99	53.37	1697.97	-101.75	87.34	1892.44	-6.88	1275.71	0.00	0.00	0.00	1960.18	19.73	1700.14	1967.62	-126.99	1684.05	1859.96	-158.00	1697.81	1838.08	-0.34	1742.34	2038.04	1511.65	70.54	0.00	0.00	0.00	1439.24
8.59000	1884.42	143.68	71.01	1850.73	121.32	87.49	1650.20	55.52	167.36	1712.23	132.06	173.16	1910.38	-55.54	71.30	1860.57	-46.98	76.89	1633.03	-44.56	53.62	1698.33	-101.65	87.58	1901.70	-7.82	1275.47	0.00	0.00	0.00	1968.28	20.37	1701.49	1976.85	-126.53	1685.45	1868.15	-158.77	1697.24	1845.79	-1.05	1742.63	2038.07	1511.36	70.65	0.00	0.00	0.00	1439.92
8.60000	1918.34	143.46	70.36	1884.55	121.51	85.52	1678.73	56.70	154.40	1741.96	133.48	164.15	1910.34	-55.51	71.23	1860.33	-46.85	76.63	1632.97	-44.70	53.95	1698.39	-101.71	87.75	1910.50	-8.66	1274.99	0.00	0.00	0.00	1976.16	21.05	1702.73	1986.06	-125.87	1686.67	1876.27	-159.44	1696.62	1853.36	-1.49	1742.64	2037.66	1510.71	70.82	0.00	0.00	0.00	1440.16
8.61000	1954.10	143.00	70.91	1919.35	121.49	84.25	1708.03	59.80	141.77	1772.16	135.51	155.48	1910.90	-55.28	71.22	1860.63	-46.64	76.67	1632.87	-44.18	54.30	1698.91	-101.22	87.70	1919.44	-9.49	1274.37	0.00	0.00	0.00	1984.53	21.26	1704.02	1995.54	-125.15	1687.71	1884.33	-160.03	1695.95	1860.80	-1.80	1742.49	2034.92	1514.42	52.21	0.00	0.00	0.00	1439.83
8.62000	1990.06	142.20	71.95	1953.67	121.15	83.16	1738.03	61.48	129.47	1803.29	136.70	146.92	1910.70	-55.13	71.09	1860.44	-46.66	76.46	1633.02	-44.53	54.63	1698.62	-101.59	88.10	1928.45	-10.17	1273.59	0.00	0.00	0.00	1992.52	22.03	1705.16	2004.57	-124.43	1688.66	1892.35	-160.52	1695.23	1868.75	-2.75	1742.29	2036.70	1512.39	64.75	0.00	0.00	0.00	1440.59
8.63000	2025.58	141.04	73.66	1988.73	120.60	82.95	1769.62	63.36	117.87	1834.19	139.06	139.16	1910.93	-54.94	70.99	1860.45	-46.74	76.25	1633.41	-44.69	54.58	1699.19	-101.12	88.05	1937.59	-10.87	1272.70	0.00	0.00	0.00	2000.86	23.09	1706.00	2013.85	-123.69	1689.49	1900.32	-160.92	1694.47	1876.86	-3.86	1742.03	2038.34	1511.52	70.55	0.00	0.00	0.00	1440.94
8.64000	2062.43	139.54	76.62	2023.27	119.67	83.20	1804.18	63.91	107.00	1866.59	140.20	131.25	1910.64	-54.90	70.57	1860.56	-46.80	72.30	1633.50	-44.35	54.90	1699.51	-100.99	88.21	1946.73	-11.47	1271.68	0.00	0.00	0.00	2009.54	23.13	1706.94	2023.64	-122.67	1690.11	1908.26	-161.23	1693.68	1884.53	-4.28	1741.44	2031.68	1509.20	53.45	0.00	0.00	0.00	1441.11
8.65000	2098.16	137.83	80.16	2058.13	118.65	84.54	1838.34	65.23	95.31	1898.41	141.97	124.62	1911.39	-54.81	66.93	1860.56	-46.60	72.01	1633.28	-44.48	55.20	1699.29	-101.29	88.58	1956.42	-12.07	1270.56	0.00	0.00	0.00	2017.30	24.24	1707.47	2033.28	-121.46	1690.64	1916.18	-161.44	1692.86	1892.54	-5.36	1740.76	2035.75	1510.61	65.10	0.00	0.00	0.00	1440.16
8.66000	2133.67	135.88	84.60	2092.75	117.31	86.70	1873.19	68.40	85.80	1930.80	143.48	118.68	1911.25	-54.63	66.42	1860.75	-47.19	71.57	1633.78	-44.24	55.29	1699.00	-101.73	89.12	1965.87	-12.64	1269.32	0.00	0.00	0.00	2024.60	25.18	1707.96	2042.65	-120.28	1691.17	1924.10	-161.56	1692.02	1900.30	-5.71	1739.87	2038.44	1511.58	70.64	0.00	0.00	0.00	1440.30
8.67000	2168.81	133.58	90.04	2128.09	115.73	90.45	1908.16	72.10	77.00	1963.34	144.22	113.28	1912.26	-55.56	65.64	1861.02	-47.51	71.35	1633.82	-44.28	55.73	1699.61	-101.30	89.26	1975.69	-13.13	1267.99	0.00	0.00	0.00	2032.66	26.72	1708.24	2052.66	-118.85	1691.43	1932.02	-161.59	1691.17	1907.99	-5.68	1738.78	2037.71	1510.68	71.02	0.00	0.00	0.00	1439.68
8.68000	2203.57	131.08	96.72	2162.17	113.94	94.89	1941.70	75.13	69.93	1995.84	145.68	109.36	1911.91	-55.06	65.59	1861.01	-47.50	71.18	1633.89	-44.21	56.07	1700.68	-100.32	89.23	1985.54	-13.51	1266.53	0.00	0.00	0.00	2041.54	27.89	1708.46	2062.77	-117.16	1691.59	1939.95	-161.52	1690.31	1916.02	-6.37	1737.66	2037.69	1510.35	71.11	0.00	0.00	0.00	1439.85
8.69000	2236.86	128.43	104.35	2195.80	111.89	100.53	1974.30	77.18	63.91	2028.91	145.38	105.91	1911.91	-54.86	65.31	1861.17	-47.42	71.10	1633.93	-43.66	56.44	1700.86	-100.21	89.70	1995.22	-13.85	1264.99	0.00	0.00	0.00	2049.82	28.99	1708.58	2072.77	-115.43	1691.64	1947.91	-161.36	1689.44	1924.65	-7.54	1736.44	2032.67	1510.94	53.11	0.00	0.00	0.00	1439.99
8.70000	2269.46	125.85	112.95	2228.48	109.87	107.26	2006.99	77.92	58.49	2061.65	144.78	103.56	1912.28	-54.96	65.02	1861.58	-47.54	70.89	1634.58	-44.41	56.46	1700.78	-100.61	90.37	2004.79	-14.04	1263.35	0.00	0.00	0.00	2057.51	30.85	1708.57	2082.98	-113.65	1691.51	1955.90	-161.10	1688.58	1933.28	-8.61	1735.14	2031.19	1511.45	47.36	0.00	0.00	0.00	1439.47
8.71000	2300.61	123.58	122.10	2260.48	108.03	115.03	2039.33	78.59	55.03	2093.04	144.84	102.66	1912.60	-55.21	64.52	1861.80	-47.70	70.54	1634.70	-44.03	56.79	1702.05	-99.47	90.27	2014.98	-14.13	1261.61	0.00	0.00	0.00	2066.57	32.09	1708.24	2093.16	-111.84	1691.33	1963.93	-160.75	1687.73	1941.33	-8.65	1733.45	2032.42	1513.49	46.82	0.00	0.00	0.00	1439.25
8.72000	2336.28	120.75	128.96	2290.97	106.44	123.50	2071.47	78.40	52.98	2124.12	143.96	102.81	1913.01	-55.50	64.00	1861.96	-47.68	70.29	1634.70	-43.16	57.32	1702.12	-99.66	90.96	2024.85	-14.18	1259.82	0.00	0.00	0.00	2079.41	35.13	1705.05	2102.97	-109.88	1691.00	1972.02	-160.30	1686.89	1949.48	-8.72	1731.77	2035.97	1511.17	65.16	0.00	0.00	0.00	1439.83
8.73000	2368.85	117.19	135.18	2320.96	105.02	133.14	2102.93	76.93	51.91	2154.76	141.86	103.65	1912.97	-55.14	63.74	1862.52	-47.76	70.23	1634.88	-43.00	57.80	1702.98	-99.06	91.19	2035.31	-14.09	1257.94	0.00	0.00	0.00	2088.07	37.72	1704.06	2113.71	-107.80	1690.52	1980.18	-159.76	1686.08	1958.33	-9.25	1730.15	2037.63	1510.80	70.81	0.00	0.00	0.00	1440.43
8.74000	2398.48	113.02	140.74	2348.92	103.87	143.23	2134.29	74.82	52.84	2184.44	138.26	104.97	1913.56	-55.13	63.38	1862.41	-47.44	70.07	1635.02	-43.56	58.28	1703.11	-99.36	91.85	2045.57	-13.98	1255.99	0.00	0.00	0.00	2096.84	38.86	1703.77	2124.08	-105.54	1690.07	1988.41	-159.12	1685.29	1966.69	-8.97	1728.34	2037.68	1510.83	70.78	0.00	0.00	0.00	1440.28
8.75000	2425.33	108.31	145.64	2375.33	102.79	153.77	2165.21	69.38	53.18	2211.50	135.05	107.41	1913.41	-54.99	62.82	1862.34	-47.36	69.96	1634.95	-43.48	59.02	1703.34	-99.53	92.59	2056.35	-13.79	1253.97	0.00	0.00	0.00	2105.70	40.03	1703.32	2134.16	-103.45	1689.48	1996.73	-158.39	1684.54	1975.80	-9.29	1726.57	2034.00	1513.31	52.55	0.00	0.00	0.00	1439.94
8.76000	2449.54	103.16	149.87	2399.85	102.01	164.46	2191.00	66.86	55.85	2236.49	131.05	109.90	1913.73	-55.13	62.25	1862.89	-47.91	69.65	1635.56	-43.06	59.84	1703.85	-99.49	93.35	2066.77	-13.62	1251.93	0.00	0.00	0.00	2114.33	41.94	1702.84	2144.58	-101.19	1688.79	2005.15	-157.55	1683.82	1984.54	-8.76	1724.61	2036.10	1511.21	65.17	0.00	0.00	0.00	1439.87
8.77000	2471.26	97.65	153.43	2421.58	101.63	174.49	2220.86	56.72	56.64	2260.25	125.23	111.60	1914.02	-54.94	61.80	1863.58	-47.97	69.51	1636.18	-42.91	60.86	1704.58	-99.21	94.12	2077.56	-13.37	1249.85	0.00	0.00	0.00	2122.76	44.01	1702.06	2155.12	-98.89	1688.10	2013.68	-156.62	1683.15	1993.62	-8.40	1722.61	2037.80	1511.12	70.76	0.00	0.00	0.00	1439.76
8.78000	2490.66	91.88	156.31	2439.51	101.53	182.71	2245.96	48.51	58.00	2281.69	118.31	112.06	1914.54	-54.70	61.69	1863.96	-48.06	69.34	1636.33	-43.19	62.39	1705.48	-99.07	95.07	2088.32	-13.07	1247.76	0.00	0.00	0.00	2132.58	44.80	1701.46	2165.87	-96.44	1687.30	2022.32	-155.60	1682.54	2002.67	-7.69	1720.58	2038.09	1511.44	70.76	0.00	0.00	0.00	1439.54
8.79000	2507.87	85.94	158.51	2462.19	101.41	192.38	2268.32	38.21	58.32	2300.30	110.99	111.48	1914.70	-54.92	60.83	1864.26	-47.83	69.39	1637.70	-43.50	63.48	1705.52	-100.03	96.50	2099.05	-12.70	1245.61	0.00	0.00	0.00	2140.98	47.43	1700.49	2176.37	-94.00	1686.61	2031.10	-154.47	1681.98	2012.48	-7.46	1718.52	2034.89	1514.53	52.10	0.00	0.00	0.00	1440.86
8.80000	2523.06	79.91	160.01	2475.38	100.88	195.75	2283.70	32.13	59.15	2314.22	105.47	110.72	1915.63	-54.95	60.42	1864.35	-47.82	69.18	1637.63	-43.25	65.70	1706.38	-100.41	97.94	2109.80	-12.20	1243.43	0.00	0.00	0.00	2150.18	49.28	1699.61	2186.87	-91.42	1685.93	2040.01	-153.25	1681.48	2021.66	-6.39	1716.35	2034.21	1516.21	45.80	0.00	0.00	0.00	1441.30
8.81000	2536.37	73.89	160.81	2483.12	98.80	193.98	2297.34	23.54	58.32	2327.54	97.60	108.66	1915.82	-54.56	60.02	1865.31	-48.11	69.08	1638.28	-43.83	67.99	1707.33	-101.05	99.48	2120.82	-11.59	1241.27	0.00	0.00	0.00	2158.78	51.75	1698.66	2197.33	-88.85	1685.26	2049.08	-151.93	1681.06	2030.89	-5.11	1714.23	2034.61	1517.22	45.41	0.00	0.00	0.00	1441.21
8.82000	2547.97	67.97	160.90	2489.46	94.02	188.28	2303.64	20.48	58.93	2335.83	92.58	107.29	1916.56	-54.85	59.38	1866.70	-48.75	68.84	1638.92	-44.84	70.60	1708.86	-101.18	100.95	2131.59	-10.90	1239.12	0.00	0.00	0.00	2168.79	53.19	1698.03	2207.84	-86.13	1684.71	2058.31	-150.51	1680.71	2040.26	-3.92	1712.09	2033.10	1514.73	46.24	0.00	0.00	0.00	1440.65
8.83000	2557.99	62.22	160.28	2498.46	85.42	179.81	2312.48	11.40	57.05	2344.16	85.03	104.66	1917.01	-54.56	59.08	1867.05	-48.43	69.18	1639.86	-45.57	73.44	1709.81	-102.19	102.93	2142.51	-10.08	1237.01	0.00	0.00	0.00	2178.32	55.40	1697.25	2218.84	-83.22	1684.17	2067.71	-148.99	1680.44	2049.98	-2.83	1710.00	2036.14	1512.12	64.53	0.00	0.00	0.00	1441.30
8.84000	2566.59	56.76	158.94	2506.93	78.35	173.43	2319.18	2.00	53.43	2350.32	77.51	101.00	1917.35	-54.41	58.57	1867.71	-48.79	69.00	1641.23	-45.90	76.57	1712.09	-101.78	104.52	2153.54	-9.05	1235.02	0.00	0.00	0.00	2187.86	57.60	1696.59	2229.58	-80.31	1683.73	2077.29	-147.37	1680.27	2059.89	-1.55	1707.97	2033.62	1512.77	52.36	0.00	0.00	0.00	1441.35
8.85000	2573.93	51.66	156.87	2513.31	70.68	167.27	2325.93	-8.74	48.80	2354.83	70.70	96.88	1917.98	-54.67	57.79	1870.13	-48.23	60.29	1642.12	-45.85	80.37	1713.22	-102.90	106.93	2164.62	-7.91	1233.17	0.00	0.00	0.00	2196.86	60.58	1695.91	2240.14	-77.29	1683.35	2087.06	-145.66	1680.18	2069.80	-0.17	1705.88	2037.41	1511.13	65.38	0.00	0.00	0.00	1440.27
8.86000	2580.16	47.01	154.07	2519.27	60.39	160.44	2325.56	-11.11	47.96	2359.56	63.15	92.90	1918.44	-54.12	57.58	1869.02	-45.17	60.85	1643.90	-46.06	84.32	1715.79	-102.81	109.09	2175.72	-6.64	1231.54	0.00	0.00	0.00	2206.52	63.13	1695.23	2250.68	-74.12	1683.06	2097.04	-143.84	1680.20	2079.49	1.50	1703.90	2034.26	1512.91	52.68	0.00	0.00	0.00	1440.27
8.87000	2585.42	42.91	150.53	2527.12	48.20	154.51	2329.47	-15.10	46.17	2363.70	58.98	92.35	1921.55	-53.25	48.68	1868.76	-43.61	61.64	1645.54	-47.30	88.90	1717.91	-103.60	111.84	2187.25	-5.26	1230.15	0.00	0.00	0.00	2216.00	65.75	1694.58	2261.41	-70.68	1682.82	2107.23	-141.92	1680.32	2089.66	2.80	1702.07	2036.46	1510.95	65.28	0.00	0.00	0.00	1439.86
8.88000	2589.88	39.44	146.24	2536.55	35.43	148.73	2330.52	-14.35	47.65	2371.61	54.04	91.68	1921.65	-52.87	47.75	1872.56	-47.61	60.01	1647.46	-47.73	94.23	1720.55	-104.42	114.86	2199.02	-3.87	1229.01	0.00	0.00	0.00	2224.91	69.33	1694.13	2272.11	-67.41	1682.76	2117.65	-139.90	1680.55	2099.20	5.16	1700.48	2038.04	1509.99	71.27	0.00	0.00	0.00	1440.18
8.89000	2593.68	36.70	141.19	2546.08	25.15	140.41	2336.68	-18.66	47.13	2379.89	50.63	91.39	1921.92	-52.48	47.27	1873.34	-47.26	60.10	1650.41	-48.43	99.77	1723.33	-104.99	117.26	2210.95	-2.50	1228.26	0.00	0.00	0.00	2234.06	72.53	1694.01	2283.08	-63.99	1683.13	2128.30	-137.78	1680.91	2109.22	7.10	1699.38	2038.06	1510.35	71.14	0.00	0.00	0.00	1440.94
8.90000	2596.98	34.77	135.39	2553.25	17.46	130.95	2339.43	-19.44	48.24	2386.74	48.97	90.42	1922.12	-52.02	46.98	1873.69	-46.29	60.87	1654.08	-49.58	106.09	1727.52	-105.52	119.53	2223.12	-1.16	1227.92	0.00	0.00	0.00	2243.67	75.52	1694.21	2293.63	-60.37	1683.78	2139.20	-135.56	1681.39	2119.53	8.92	1698.44	2039.32	1511.06	71.00	0.00	0.00	0.00	1440.81
8.91000	2599.93	33.75	128.82	2558.76	12.76	122.59	2340.48	-18.46	49.66	2391.95	47.49	89.67	1922.59	-52.20	46.51	1874.72	-46.22	60.74	1658.16	-50.54	113.27	1733.08	-106.03	121.68	2235.90	0.15	1227.81	0.00	0.00	0.00	2253.48	78.78	1694.45	2304.04	-56.52	1684.56	2150.35	-133.24	1681.99	2129.17	11.77	1697.39	2035.54	1514.76	52.18	0.00	0.00	0.00	1440.83
8.92000	2603.96	32.81	119.59	2563.11	11.97	115.38	2343.17	-18.94	50.41	2395.71	46.47	89.51	1923.17	-52.39	46.05	1875.23	-44.88	61.37	1663.05	-51.97	121.40	1739.95	-106.51	123.69	2248.73	1.39	1227.91	0.00	0.00	0.00	2263.35	81.68	1694.86	2314.81	-52.62	1685.52	2161.77	-130.82	1682.74	2139.25	14.08	1696.70	2033.26	1515.12	46.51	0.00	0.00	0.00	1440.45
8.93000	2606.24	33.99	110.90	2566.53	12.79	108.58	2343.92	-18.23	51.85	2399.17	45.70	88.98	1924.47	-54.17	44.86	1882.32	-53.56	56.85	1668.90	-53.92	130.74	1748.11	-106.96	125.59	2261.69	2.55	1228.26	0.00	0.00	0.00	2272.31	85.68	1695.62	2325.65	-48.66	1686.80	2173.47	-128.30	1683.63	2149.35	16.53	1696.49	2030.44	1509.87	47.98	0.00	0.00	0.00	1440.32
8.94000	2609.15	33.88	103.00	2569.57	12.46	102.17	2345.91	-19.13	51.84	2402.13	45.17	88.39	1925.05	-54.29	44.55	1887.72	-59.05	53.64	1676.69	-56.02	140.95	1757.51	-107.39	127.36	2274.53	3.66	1228.99	0.00	0.00	0.00	2281.72	89.40	1696.59	2336.16	-44.66	1688.39	2185.45	-125.67	1684.66	2159.14	19.56	1696.47	2035.75	1509.86	65.54	0.00	0.00	0.00	1439.00
8.95000	2612.57	32.38	96.26	2572.08	10.97	96.56	2349.75	-21.17	52.51	2404.61	45.07	88.34	1925.86	-54.98	43.76	1890.71	-60.75	52.32	1685.60	-59.13	152.65	1768.10	-107.78	129.02	2287.09	4.76	1229.99	0.00	0.00	0.00	2292.11	92.10	1697.78	2346.86	-40.68	1690.16	2197.74	-122.94	1685.85	2168.95	22.57	1696.85	2032.18	1510.21	53.26	0.00	0.00	0.00	1438.98
8.96000	2614.43	30.89	91.46	2573.75	10.16	92.44	2350.87	-22.24	52.68	2406.25	44.47	88.23	1926.56	-54.59	43.85	1893.46	-60.54	52.77	1696.40	-61.71	165.29	1779.85	-108.15	130.56	2299.65	5.89	1231.23	0.00	0.00	0.00	2301.68	95.71	1699.07	2357.44	-36.63	1692.07	2210.34	-120.10	1687.21	2178.99	25.31	1697.40	2031.95	1512.38	47.28	0.00	0.00	0.00	1440.23
8.97000	2616.04	30.02	88.99	2574.46	10.49	89.39	2348.63	-18.94	54.48	2407.48	44.25	88.25	1928.32	-54.91	43.29	1898.17	-60.26	54.88	1709.30	-65.67	178.94	1792.72	-108.49	131.99	2311.96	7.06	1232.64	0.00	0.00	0.00	2310.87	100.03	1700.26	2368.07	-32.58	1694.05	2223.25	-117.17	1688.73	2189.50	27.75	1698.06	2036.06	1510.36	65.58	0.00	0.00	0.00	1440.60
8.98000	2618.09	29.86	85.73	2575.41	10.86	86.81	2348.27	-18.63	55.01	2408.33	44.10	88.29	1931.90	-57.58	41.86	1902.48	-60.41	56.42	1724.26	-70.07	193.78	1806.65	-108.80	133.31	2323.92	8.27	1234.21	0.00	0.00	0.00	2320.07	103.96	1701.51	2378.73	-28.55	1696.07	2236.49	-114.13	1690.42	2199.57	30.52	1698.85	2037.65	1510.74	70.84	0.00	0.00	0.00	1440.57
8.99000	2619.17	29.20	83.19	2575.80	10.63	84.63	2349.67	-19.17	54.95	2410.32	42.71	87.95	1932.97	-59.02	40.75	1906.69	-60.75	59.13	1740.30	-76.61	209.67	1821.62	-109.08	134.52	2335.58	9.45	1235.91	0.00	0.00	0.00	2330.08	107.08	1702.92	2388.92	-24.56	1698.19	2250.08	-110.98	1692.29	2209.70	33.21	1699.71	2034.67	1514.96	51.83	0.00	0.00	0.00	1439.07
9.00000	2620.04	28.77	81.31	2576.27	10.39	83.13	2349.78	-19.88	54.55	2410.92	42.68	88.29	1931.99	-60.52	39.68	1916.93	-66.84	60.41	1759.81	-77.96	226.11	1837.58	-109.33	135.63	2346.59	10.61	1237.66	0.00	0.00	0.00	2339.11	110.79	1704.12	2399.18	-20.60	1700.29	2264.03	-107.73	1694.34	2219.98	35.59	1700.72	2036.71	1512.16	64.71	0.00	0.00	0.00	1440.19
9.01000	2620.63	28.58	79.96	2576.38	10.25	81.93	2349.02	-18.65	55.56	2410.74	43.17	88.67	1930.82	-62.15	38.99	1922.76	-66.15	65.13	1780.75	-83.48	241.28	1854.48	-109.56	136.64	2357.53	11.80	1239.48	0.00	0.00	0.00	2347.74	114.80	1705.43	2409.41	-16.73	1702.38	2286.07	-102.61	1696.12	2230.06	37.92	1701.72	2033.53	1512.49	52.09	0.00	0.00	0.00	1440.59
9.02000	2620.95	28.27	79.01	2576.74	10.14	81.22	2349.68	-19.33	55.44	2411.90	42.11	88.23	1931.37	-64.01	39.03	1931.57	-68.25	70.16	1803.25	-89.01	255.80	1872.29	-109.76	137.54	2367.82	12.84	1241.26	0.00	0.00	0.00	2357.27	117.84	1706.68	2419.55	-12.99	1704.49	2295.91	-100.19	1698.19	2239.65	40.39	1702.86	2033.11	1514.50	46.26	0.00	0.00	0.00	1440.20
9.03000	2621.36	28.00	78.37	2576.87	9.97	80.62	2352.35	-22.01	53.98	2412.35	41.73	88.29	1935.51	-66.19	40.17	1939.95	-68.06	74.96	1827.30	-94.33	268.84	1890.96	-109.94	138.35	2377.92	13.80	1243.00	0.00	0.00	0.00	2366.76	120.28	1708.25	2429.45	-9.47	1706.63	2308.49	-97.12	1699.63	2248.79	43.18	1704.01	2037.20	1512.00	64.94	0.00	0.00	0.00	1440.20
9.04000	2621.53	27.78	77.85	2576.93	9.78	80.13	2352.30	-22.42	54.04	2412.18	42.13	88.68	1945.11	-68.76	42.76	1953.85	-74.08	77.01	1850.23	-96.23	280.84	1910.45	-110.09	139.07	2387.87	14.62	1244.74	0.00	0.00	0.00	2375.51	123.42	1709.68	2439.71	-6.09	1708.73	2319.09	-94.03	1701.80	2258.48	45.12	1705.41	2037.78	1511.12	70.72	0.00	0.00	0.00	1440.11
9.05000	2621.82	27.67	77.58	2576.85	9.62	79.71	2351.01	-21.30	54.83	2412.98	41.50	88.58	1962.08	-71.82	47.15	1953.78	-80.58	82.58	1874.99	-102.18	288.32	1930.72	-110.21	139.69	2397.54	15.38	1246.54	0.00	0.00	0.00	2385.09	125.68	1711.33	2449.31	-2.86	1710.98	2330.25	-91.42	1703.74	2267.54	47.47	1706.79	2034.67	1514.17	52.12	0.00	0.00	0.00	1439.74
9.06000	2621.60	27.53	77.15	2576.79	9.54	79.39	2352.02	-22.28	54.55	2412.88	41.57	88.80	1988.26	-75.46	53.69	1960.22	-86.38	90.98	1895.64	-102.88	296.68	1951.73	-110.31	140.23	2406.78	16.06	1248.43	0.00	0.00	0.00	2393.57	128.65	1712.92	2458.83	0.10	1713.19	2341.22	-89.40	1706.05	2277.68	48.34	1708.74	2031.65	1512.87	47.10	0.00	0.00	0.00	1439.45
9.07000	2621.69	27.48	76.95	2576.84	9.56	79.18	2349.49	-18.98	55.54	2412.94	41.70	88.93	2011.79	-79.60	60.12	1978.81	-89.76	97.68	1914.08	-102.95	303.16	1973.43	-110.38	140.68	2415.77	16.67	1250.44	0.00	0.00	0.00	2402.26	131.01	1714.65	2468.36	2.86	1715.45	2351.53	-86.96	1708.07	2287.08	49.80	1710.63	2032.50	1513.67	46.74	0.00	0.00	0.00	1439.82
9.08000	2621.61	27.44	76.71	2576.84	9.62	79.02	2350.48	-20.76	55.27	2413.04	41.80	89.05	2036.87	-82.20	66.65	2003.92	-92.06	104.53	1934.71	-106.73	306.42	1995.79	-110.43	141.04	2424.68	17.27	1252.59	0.00	0.00	0.00	2402.26	131.01	1714.65	2477.74	5.35	1717.68	2361.87	-85.01	1709.98	2295.88	51.79	1712.64	2037.34	1512.69	64.65	0.00	0.00	0.00	1440.61
9.09000	2621.58	27.46	76.47	2576.98	9.68	78.94	2353.61	-23.97	54.26	2414.26	40.73	88.62	2063.87	-84.60	72.46	2029.19	-94.18	109.89	1955.43	-110.80	307.64	2018.76	-110.45	141.33	2433.49	17.78	1254.92	0.00	0.00	0.00	2402.26	131.01	1714.65	2486.97	7.62	1720.01	2370.80	-83.63	1712.53	2304.88	52.97	1714.75	2037.69	1511.45	70.57	0.00	0.00	0.00	1440.65
9.10000	2621.81	27.58	76.43	2576.89	9.75	78.76	2349.59	-19.38	56.27	2414.05	41.18	88.85	2091.99	-87.02	77.45	2055.25	-95.64	113.90	1974.23	-111.57	308.89	2042.30	-110.44	141.53	2442.23	18.23	1257.39	0.00	0.00	0.00	2402.26	131.01	1714.65	2496.05	9.61	1722.39	2380.74	-81.93	1714.85	2313.65	54.43	1716.87	2032.34	1511.02	52.89	0.00	0.00	0.00	1440.94
9.11000	2621.87	27.60	76.22	2576.84	9.83	78.56	2347.88	-16.78	57.70	2413.70	41.79	89.18	2121.81	-89.37	81.92	2089.04	-95.78	116.41	1994.51	-113.56	308.20	2066.37	-110.41	141.66	2450.84	18.68	1259.93	0.00	0.00	0.00	2402.26	131.01	1714.65	2505.21	11.53	1724.73	2389.66	-80.34	1717.40	2322.23	55.73	1719.05	2036.72	1511.55	64.99	0.00	0.00	0.00	1439.16
9.12000	2621.90	27.60	76.02	2576.97	9.91	78.46	2350.14	-18.95	57.37	2413.46	42.20	89.42	2151.03	-91.86	84.85	2116.83	-96.33	118.89	2015.87	-115.41	306.00	2090.93	-110.36	141.72	2459.19	19.26	1262.50	0.00	0.00	0.00	2402.26	131.01	1714.65	2514.04	13.16	1727.10	2397.98	-79.37	1719.83	2331.69	55.75	1721.32	2038.00	1510.29	71.14	0.00	0.00	0.00	1438.67
9.13000	2621.94	27.63	75.76	2576.98	9.88	78.32	2351.59	-20.63	56.41	2414.44	41.41	89.19	2181.17	-94.47	86.85	2146.77	-98.45	120.29	2037.88	-116.94	302.55	2115.93	-110.28	141.70	2467.67	20.08	1265.12	0.00	0.00	0.00	2402.26	131.01	1714.65	2522.67	14.60	1729.43	2407.17	-78.44	1721.96	2340.56	56.08	1723.74	2032.01	1509.61	53.75	0.00	0.00	0.00	1440.00
9.14000	2622.07	27.65	75.57	2577.10	9.93	78.21	2353.69	-22.83	55.78	2413.69	42.24	89.76	2211.12	-97.29	87.52	2177.09	-99.39	121.54	2060.66	-118.38	297.89	2141.33	-110.18	141.62	2476.24	21.17	1267.71	0.00	0.00	0.00	2402.26	131.01	1714.65	2531.31	15.93	1731.71	2417.08	-77.17	1723.99	2349.25	56.37	1725.83	2036.31	1509.89	65.60	0.00	0.00	0.00	1440.14
9.15000	2622.33	27.70	75.48	2577.25	9.93	78.10	2355.66	-24.29	55.81	2414.66	41.41	89.59	2241.43	-100.20	87.16	2206.52	-101.61	120.90	2083.87	-119.58	292.20	2167.10	-110.06	141.48	2484.84	22.52	1270.23	0.00	0.00	0.00	2402.26	131.01	1714.65	2539.75	17.10	1733.94	2424.40	-76.58	1726.22	2357.60	56.64	1727.80	2034.21	1513.22	52.27	0.00	0.00	0.00	1440.25
9.16000	2622.72	27.73	75.39	2577.37	9.94	78.00	2351.68	-19.85	57.91	2414.60	41.51	89.72	2272.42	-103.19	86.21	2239.40	-104.17	120.01	2107.55	-119.67	285.80	2193.18	-109.91	141.27	2493.63	24.08	1272.68	0.00	0.00	0.00	2402.26	131.01	1714.65	2547.98	18.08	1736.06	2432.84	-75.86	1728.37	2365.75	57.06	1729.76	2037.19	1511.34	65.14	0.00	0.00	0.00	1439.09
9.17000	2622.69	27.80	75.04	2577.77	9.94	78.02	2353.25	-22.72	57.63	2414.78	41.44	89.92	2304.18	-106.14	84.86	2272.20	-105.11	119.49	2131.48	-120.07	278.36	2219.55	-109.74	141.00	2502.58	25.89	1275.00	0.00	0.00	0.00	2402.26	131.01	1714.65	2556.43	18.99	1738.00	2440.80	-75.08	1730.20	2373.48	57.65	1731.46	2038.64	1511.28	70.81	0.00	0.00	0.00	1440.08
9.18000	2623.04	27.81	74.94	2577.89	9.91	77.92	2351.11	-23.33	58.11	2414.60	41.65	90.21	2335.84	-109.10	82.91	2309.10	-106.92	120.62	2155.16	-119.51	270.16	2246.14	-109.54	140.67	2511.52	27.79	1277.11	0.00	0.00	0.00	2402.26	131.01	1714.65	2564.45	19.78	1739.88	2448.39	-74.71	1731.95	2381.87	57.39	1733.24	2038.09	1510.62	70.93	0.00	0.00	0.00	1439.89
9.19000	2623.35	27.93	74.78	2578.13	10.00	77.91	2351.83	-26.88	57.87	2415.48	41.09	89.91	2368.68	-111.72	81.36	2342.80	-108.56	117.93	2179.85	-119.29	260.79	2272.93	-109.33	140.28	2520.37	29.75	1278.95	0.00	0.00	0.00	2402.26	131.01	1714.65	2572.35	20.48	1741.64	2456.08	-74.55	1733.49	2389.61	57.76	1734.60	2037.94	1510.56	70.94	0.00	0.00	0.00	1439.21
9.20000	2623.66	28.04	74.64	2578.29	10.05	77.85	2353.73	-29.89	57.81	2415.17	41.39	90.15	2403.15	-113.90	80.63	2370.85	-110.88	113.93	2204.56	-118.86	250.61	2299.88	-109.09	139.85	2529.15	31.67	1280.47	0.00	0.00	0.00	2402.26	131.01	1714.65	2580.33	21.16	1743.24	2464.50	-74.01	1734.81	2396.63	58.64	1735.74	2039.03	1511.30	70.90	0.00	0.00	0.00	1439.58
9.21000	2623.74	28.18	74.35	2578.20	10.13	77.67	2350.63	-25.73	59.77	2414.92	41.89	90.54	2434.64	-116.47	77.53	2398.24	-113.38	108.67	2229.91	-118.78	239.36	2326.93	-108.83	139.36	2537.76	33.47	1281.72	0.00	0.00	0.00	2402.26	131.01	1714.65	2588.34	21.79	1744.65	2473.49	-73.43	1735.81	2404.40	58.71	1736.90	2038.34	1510.18	71.27	0.00	0.00	0.00	1439.12
9.22000	2624.00	28.29	74.22	2578.52	10.22	77.75	2348.39	-21.35	61.34	2415.35	41.51	90.52	2468.83	-118.59	76.02	2430.49	-115.11	105.49	2256.03	-119.25	227.12	2354.05	-108.54	138.83	2546.15	35.07	1282.69	0.00	0.00	0.00	2402.26	131.01	1714.65	2596.24	22.36	1745.91	2480.95	-73.07	1736.80	2412.54	58.50	1737.85	2039.28	1510.59	71.33	0.00	0.00	0.00	1438.97
9.23000	2623.94	28.50	73.94	2578.19	10.24	77.44	2352.86	-23.94	58.88	2415.46	41.43	90.53	2504.27	-120.44	75.51	2467.16	-116.18	104.15	2282.76	-119.55	214.53	2381.20	-108.24	138.26	2554.44	36.52	1283.40	0.00	0.00	0.00	2402.26	131.01	1714.65	2604.15	22.94	1746.99	2488.61	-72.76	1737.71	2420.45	58.42	1738.43	2039.08	1511.27	71.11	0.00	0.00	0.00	1439.57
9.24000	2623.90	28.61	73.65	2578.11	10.31	77.31	2351.73	-22.00	58.77	2415.83	41.18	90.49	2539.50	-121.82	75.14	2501.90	-117.47	102.05	2309.30	-119.08	201.78	2408.34	-107.91	137.64	2563.02	37.80	1283.93	0.00	0.00	0.00	2402.26	131.01	1714.65	2612.12	23.48	1747.83	2496.91	-72.43	1738.17	2428.34	58.30	1738.97	2038.82	1510.90	71.11	0.00	0.00	0.00	1439.79
9.25000	2623.93	28.81	73.50	2578.09	10.37	77.22	2349.40	-18.89	59.86	2415.66	41.54	90.86	2574.56	-122.76	75.12	2535.28	-118.47	99.67	2338.26	-120.36	188.18	2435.41	-107.56	136.98	2571.60	39.06	1284.28	0.00	0.00	0.00	2402.26	131.01	1714.65	2620.00	23.98	1748.50	2505.08	-72.30	1738.37	2436.03	58.47	1739.25	2038.33	1510.56	71.06	0.00	0.00	0.00	1440.77
9.26000	2623.73	29.00	73.20	2578.08	10.37	77.19	2352.13	-21.45	57.99	2416.08	41.04	90.73	2609.99	-123.32	75.76	2569.02	-119.02	97.79	2367.64	-120.84	174.76	2462.39	-107.19	136.29	2580.15	40.22	1284.46	0.00	0.00	0.00	2402.26	131.01	1714.65	2627.94	24.49	1749.00	2513.96	-71.93	1738.51	2444.34	58.01	1739.38	2037.78	1510.49	70.98	0.00	0.00	0.00	1440.44
9.27000	2623.98	29.23	73.19	2578.28	10.40	77.21	2352.13	-21.47	58.19	2416.28	41.03	90.85	2645.65	-123.46	77.02	2602.73	-119.31	96.37	2396.99	-120.59	161.93	2489.22	-106.80	135.56	2588.70	41.32	1284.49	0.00	0.00	0.00	2402.26	131.01	1714.65	2635.76	24.95	1749.26	2522.71	-71.76	1738.52	2452.09	58.01	1739.41	2038.36	1510.63	70.98	0.00	0.00	0.00	1440.28
9.28000	2624.14	29.38	73.08	2578.77	10.46	77.20	2351.91	-20.77	58.62	2416.86	40.53	90.86	2680.84	-123.40	78.62	2637.03	-119.20	95.68	2427.01	-119.92	149.04	2515.88	-106.39	134.80	2597.24	42.37	1284.36	0.00	0.00	0.00	2402.26	131.01	1714.65	2643.56	25.38	1749.37	2531.09	-71.39	1738.39	2459.51	58.44	1739.02	2034.72	1514.47	52.15	0.00	0.00	0.00	1440.00
9.29000	2624.53	29.51	73.01	2578.88	10.50	76.98	2351.10	-20.12	58.80	2416.78	40.75	90.98	2715.67	-122.99	80.74	2671.42	-118.51	95.70	2458.80	-120.78	135.74	2542.31	-105.96	134.01	2605.63	43.41	1284.06	0.00	0.00	0.00	2402.26	131.01	1714.65	2651.84	25.78	1749.27	2540.07	-71.08	1737.95	2467.61	58.35	1738.66	2036.08	1511.63	64.86	0.00	0.00	0.00	1440.53
9.30000	2624.68	29.52	72.74	2578.91	10.52	76.89	2352.73	-21.56	58.08	2417.05	40.64	91.12	2749.89	-121.96	83.38	2704.72	-117.54	95.91	2486.86	-117.26	124.96	2568.47	-105.51	133.19	2613.93	44.48	1283.63	0.00	0.00	0.00	2402.26	131.01	1714.65	2659.98	26.14	1749.02	2548.73	-71.00	1737.47	2476.19	57.66	1738.21	2038.10	1511.31	70.70	0.00	0.00	0.00	1439.56
9.31000	2624.82	29.51	72.50	2578.64	10.43	76.59	2355.30	-24.74	56.82	2417.56	40.32	91.14	2783.20	-120.40	86.31	2737.70	-115.95	96.71	2486.86	-117.26	124.96	2594.32	-105.04	132.35	2622.06	45.63	1283.08	0.00	0.00	0.00	2402.26	131.01	1714.65	2668.19	26.44	1748.64	2557.85	-70.88	1736.80	2476.19	57.66	1738.21	2038.66	1511.08	70.99	0.00	0.00	0.00	1439.24
9.32000	2624.64	29.38	72.06	2578.71	10.42	76.37	2351.87	-20.91	58.84	2417.79	40.32	91.36	2816.18	-118.16	90.19	2770.11	-113.86	98.20	2486.86	-117.26	124.96	2619.83	-104.54	131.49	2630.07	46.83	1282.45	0.00	0.00	0.00	2402.26	131.01	1714.65	2676.32	26.63	1748.23	2566.32	-70.72	1736.17	2476.19	57.66	1738.21	2038.71	1510.30	71.21	0.00	0.00	0.00	1439.86
9.33000	2624.65	29.23	71.65	2579.00	10.50	76.24	2353.97	-22.65	58.78	2417.64	40.86	91.90	2849.24	-115.08	95.38	2802.18	-111.09	100.48	2486.86	-117.26	124.96	2644.94	-104.03	130.61	2638.25	48.03	1281.73	0.00	0.00	0.00	2402.26	131.01	1714.65	2684.55	26.77	1747.69	2575.21	-71.00	1735.26	2476.19	57.66	1738.21	2039.68	1511.35	71.08	0.00	0.00	0.00	1439.45
9.34000	2624.90	29.22	71.38	2579.15	10.57	76.07	2352.78	-21.81	59.03	2417.81	40.93	92.23	2881.36	-111.35	101.22	2833.40	-107.80	103.59	2486.86	-117.26	124.96	2669.62	-103.50	129.72	2646.63	49.22	1280.95	0.00	0.00	0.00	2402.26	131.01	1714.65	2692.72	26.85	1747.12	2584.09	-71.15	1734.35	2476.19	57.66	1738.21	2038.83	1510.90	71.12	0.00	0.00	0.00	1438.57
9.35000	2624.93	29.18	71.00	2579.13	10.58	75.85	2352.22	-20.98	59.73	2418.72	40.29	92.27	2912.79	-106.89	108.08	2864.95	-103.72	108.39	2486.86	-117.26	124.96	2693.83	-102.96	128.81	2655.08	50.29	1280.12	0.00	0.00	0.00	2402.26	131.01	1714.65	2701.29	26.90	1746.39	2592.69	-71.37	1733.35	2476.19	57.66	1738.21	2032.10	1510.05	53.52	0.00	0.00	0.00	1438.70
9.36000	2625.19	29.22	70.80	2579.31	10.60	75.75	2353.46	-21.99	59.66	2419.54	39.62	92.20	2942.93	-101.77	115.92	2895.13	-99.13	114.02	2486.86	-117.26	124.96	2717.52	-102.39	127.89	2663.63	51.24	1279.19	0.00	0.00	0.00	2402.26	131.01	1714.65	2709.77	26.80	1745.61	2601.50	-71.67	1732.25	2476.19	57.66	1738.21	2036.55	1510.47	65.58	0.00	0.00	0.00	1437.73
9.37000	2625.45	29.27	70.62	2579.40	10.64	75.55	2356.77	-26.33	58.07	2419.98	39.60	92.52	2971.97	-96.02	125.05	2924.66	-93.96	121.16	2486.86	-117.26	124.96	2740.64	-101.80	126.97	2672.53	52.11	1278.23	0.00	0.00	0.00	2402.26	131.01	1714.65	2718.37	26.65	1744.70	2610.48	-72.08	1731.00	2476.19	57.66	1738.21	2038.03	1510.65	71.05	0.00	0.00	0.00	1438.23
9.38000	2625.30	29.32	70.22	2579.41	10.67	75.37	2352.68	-21.24	60.33	2419.95	39.83	93.04	2999.00	-89.94	134.91	2952.50	-88.48	128.94	2486.86	-117.26	124.96	2763.17	-101.20	126.04	2681.63	52.91	1277.22	0.00	0.00	0.00	2402.26	131.01	1714.65	2726.80	26.40	1743.75	2619.34	-72.67	1729.73	2476.19	57.66	1738.21	2038.18	1511.25	70.80	0.00	0.00	0.00	1438.98
9.39000	2625.62	29.39	70.06	2579.64	10.72	75.24	2352.03	-20.24	61.28	2420.10	40.15	93.39	3024.97	-83.50	145.58	2978.91	-82.74	137.41	2486.86	-117.26	124.96	2785.06	-100.58	125.10	2690.61	53.60	1276.17	0.00	0.00	0.00	2402.26	131.01	1714.65	2735.32	26.00	1742.73	2628.31	-73.35	1728.38	2476.19	57.66	1738.21	2037.94	1510.58	71.06	0.00	0.00	0.00	1439.06
9.40000	2625.72	29.47	69.74	2579.56	10.71	74.94	2356.03	-23.86	60.25	2420.94	39.56	93.73	3048.79	-77.10	156.17	3003.09	-77.04	145.81	2486.86	-117.26	124.96	2806.26	-99.94	124.17	2699.81	54.29	1275.05	0.00	0.00	0.00	2402.26	131.01	1714.65	2743.93	25.60	1741.62	2636.97	-74.04	1727.06	2476.19	57.66	1738.21	2033.66	1513.03	52.39	0.00	0.00	0.00	1439.12
9.41000	2625.63	29.48	69.31	2579.77	10.77	74.80	2353.16	-21.68	61.61	2420.88	39.96	94.27	3071.00	-70.49	166.75	3025.95	-71.15	154.43	2486.86	-117.26	124.96	2826.73	-99.28	123.23	2708.92	54.93	1273.88	0.00	0.00	0.00	2402.26	131.01	1714.65	2752.52	25.12	1740.53	2646.14	-74.74	1725.71	2476.19	57.66	1738.21	2037.22	1512.39	64.83	0.00	0.00	0.00	1438.12
9.42000	2625.90	29.53	69.10	2579.97	10.80	74.60	2354.22	-22.57	61.78	2421.75	39.62	94.73	3092.11	-64.17	177.22	3047.10	-65.31	162.78	2486.86	-117.26	124.96	2846.44	-98.60	122.31	2718.12	55.55	1272.67	0.00	0.00	0.00	2402.26	131.01	1714.65	2761.32	24.55	1739.37	2655.60	-75.57	1724.13	2476.19	57.66	1738.21	2038.08	1511.19	70.94	0.00	0.00	0.00	1438.79
9.43000	2625.88	29.62	68.64	2580.26	10.81	74.44	2355.68	-23.24	62.05	2422.33	39.52	95.30	3110.96	-58.65	186.60	3066.14	-59.98	170.31	2486.86	-117.26	124.96	2865.33	-97.91	121.39	2727.22	56.14	1271.45	0.00	0.00	0.00	2402.26	131.01	1714.65	2770.03	23.97	1738.24	2665.14	-76.52	1722.64	2476.19	57.66	1738.21	2038.50	1511.28	70.94	0.00	0.00	0.00	1439.72
9.44000	2626.14	29.70	68.31	2580.51	10.90	74.19	2354.28	-22.19	63.57	2422.84	39.50	96.00	3127.37	-54.32	194.78	3082.95	-55.40	176.80	2486.86	-117.26	124.96	2883.37	-97.20	120.48	2736.29	56.71	1270.22	0.00	0.00	0.00	2402.26	131.01	1714.65	2778.99	23.31	1737.02	2674.29	-77.48	1721.20	2476.19	57.66	1738.21	2038.72	1510.77	71.20	0.00	0.00	0.00	1439.27
9.45000	2626.41	29.79	67.93	2580.70	10.90	73.90	2355.60	-22.99	64.31	2423.52	39.50	96.73	3127.37	-54.32	194.78	3097.55	-51.75	181.76	2486.86	-117.26	124.96	2900.53	-96.48	119.58	2745.57	57.24	1268.97	0.00	0.00	0.00	2402.26	131.01	1714.65	2787.91	22.63	1735.83	2683.14	-78.58	1719.80	2476.19	57.66	1738.21	2038.32	1510.91	71.11	0.00	0.00	0.00	1438.96
9.46000	2626.48	29.85	67.46	2581.22	11.05	73.75	2355.81	-22.97	65.62	2424.52	39.39	97.63	3127.37	-54.32	194.78	3109.95	-48.49	184.26	2486.86	-117.26	124.96	2916.74	-95.73	118.70	2754.95	57.72	1267.69	0.00	0.00	0.00	2402.26	131.01	1714.65	2796.97	21.88	1734.62	2692.74	-79.68	1718.19	2476.19	57.66	1738.21	2038.98	1511.54	70.87	0.00	0.00	0.00	1439.17
9.47000	2626.83	29.96	67.11	2581.63	11.20	73.51	2357.11	-23.01	66.80	2425.59	39.40	98.59	3127.37	-54.32	194.78	3119.59	-45.14	183.27	2486.86	-117.26	124.96	2931.98	-94.98	117.84	2764.41	58.13	1266.36	0.00	0.00	0.00	2402.26	131.01	1714.65	2805.90	21.08	1733.51	2702.00	-80.85	1716.72	2476.19	57.66	1738.21	2038.50	1511.06	70.96	0.00	0.00	0.00	1439.17
9.48000	2627.19	30.04	66.83	2582.07	11.36	73.27	2355.08	-20.33	69.83	2425.93	40.18	99.94	3127.37	-54.32	194.78	3127.42	-41.40	179.15	2486.86	-117.26	124.96	2946.20	-94.20	117.00	2774.00	58.45	1265.06	0.00	0.00	0.00	2402.26	131.01	1714.65	2815.09	20.23	1732.38	2711.82	-81.98	1715.32	2476.19	57.66	1738.21	2038.48	1511.32	70.84	0.00	0.00	0.00	1439.94
9.49000	2627.50	30.14	66.43	2582.58	11.61	73.03	2356.77	-21.27	70.97	2427.17	40.26	101.21	3127.37	-54.32	194.78	3127.42	-41.40	179.15	2486.86	-117.26	124.96	2959.35	-93.41	116.18	2783.67	58.64	1263.76	0.00	0.00	0.00	2402.26	131.01	1714.65	2824.39	19.32	1731.27	2721.82	-83.30	1713.77	2476.19	57.66	1738.21	2032.64	1511.18	52.92	0.00	0.00	0.00	1439.49
9.50000	2627.88	30.23	66.13	2583.25	11.84	72.76	2357.06	-20.53	73.63	2427.86	41.03	103.09	3127.37	-54.32	194.78	3127.42	-41.40	179.15	2486.86	-117.26	124.96	2971.41	-92.61	115.38	2793.40	58.75	1262.47	0.00	0.00	0.00	2402.26	131.01	1714.65	2833.82	18.32	1730.08	2731.60	-84.60	1712.36	2476.19	57.66	1738.21	2035.71	1511.59	64.77	0.00	0.00	0.00	1438.21
9.51000	2628.26	30.31	65.85	2583.95	12.10	72.44	2358.90	-21.21	76.05	2429.22	41.37	104.95	3127.37	-54.32	194.78	3127.42	-41.40	179.15	2486.86	-117.26	124.96	2982.32	-91.79	114.62	2803.12	58.77	1261.24	0.00	0.00	0.00	2402.26	131.01	1714.65	2843.22	17.29	1728.84	2741.42	-85.90	1710.84	2476.19	57.66	1738.21	2037.41	1511.89	70.37	0.00	0.00	0.00	1437.45
9.52000	2628.67	30.44	65.59	2584.95	12.43	72.17	2362.78	-23.51	78.21	2430.48	41.95	106.99	3127.37	-54.32	194.78	3127.42	-41.40	179.15	2486.86	-117.26	124.96	2992.04	-90.95	113.88	2812.77	58.73	1260.10	0.00	0.00	0.00	2402.26	131.01	1714.65	2852.77	16.23	1727.55	2751.01	-87.36	1709.37	2476.19	57.66	1738.21	2034.12	1513.75	52.26	0.00	0.00	0.00	1436.87
9.53000	2629.20	30.58	65.38	2585.71	12.80	71.70	2359.04	-17.52	84.29	2432.98	41.51	108.89	3127.37	-54.32	194.78	3127.42	-41.40	179.15	2486.86	-117.26	124.96	3000.54	-90.10	113.18	2822.29	58.65	1259.06	0.00	0.00	0.00	2402.26	131.01	1714.65	2862.44	15.20	1726.37	2760.95	-88.70	1707.92	2476.19	57.66	1738.21	2035.95	1512.02	64.72	0.00	0.00	0.00	1438.11
9.54000	2629.62	30.73	65.13	2586.75	13.16	71.29	2363.31	-20.44	87.46	2435.23	41.79	111.51	3127.37	-54.32	194.78	3127.42	-41.40	179.15	2486.86	-117.26	124.96	3007.76	-89.24	112.52	2831.89	58.48	1258.12	0.00	0.00	0.00	2402.26	131.01	1714.65	2872.16	14.23	1725.50	2771.33	-90.12	1706.74	2476.19	57.66	1738.21	2033.34	1512.77	52.60	0.00	0.00	0.00	1438.80
9.55000	2630.23	30.88	65.00	2587.75	13.69	70.75	2364.75	-19.29	91.99	2437.40	42.59	114.65	3127.37	-54.32	194.78	3127.42	-41.40	179.15	2486.86	-117.26	124.96	3013.68	-88.36	111.90	2841.71	58.34	1257.38	0.00	0.00	0.00	2402.26	131.01	1714.65	2881.79	13.31	1724.87	2782.03	-91.51	1705.87	2476.19	57.66	1738.21	2036.80	1511.83	64.92	0.00	0.00	0.00	1439.56
9.56000	2630.80	31.05	64.81	2589.15	14.30	70.33	2369.83	-21.60	96.37	2440.70	42.59	117.75	3127.37	-54.32	194.78	3127.42	-41.40	179.15	2486.86	-117.26	124.96	3018.23	-87.47	111.31	2851.74	58.29	1256.88	0.00	0.00	0.00	2402.26	131.01	1714.65	2891.54	12.39	1724.29	2792.29	-93.04	1705.08	2476.19	57.66	1738.21	2038.06	1511.40	70.65	0.00	0.00	0.00	1439.09
9.57000	2631.38	31.22	64.61	2590.91	14.97	70.00	2370.48	-19.24	103.51	2444.33	42.99	121.53	3127.37	-54.32	194.78	3127.42	-41.40	179.15	2486.86	-117.26	124.96	3021.40	-86.56	110.77	2861.68	58.35	1256.60	0.00	0.00	0.00	2402.26	131.01	1714.65	2901.37	11.49	1723.75	2802.66	-94.47	1704.33	2476.19	57.66	1738.21	2033.18	1512.20	52.76	0.00	0.00	0.00	1439.16
9.58000	2632.01	31.53	64.34	2592.70	15.78	69.47	2375.42	-19.65	110.38	2447.77	44.39	125.94	3127.37	-54.32	194.78	3127.42	-41.40	179.15	2486.86	-117.26	124.96	3024.97	-85.57	109.72	2871.52	58.46	1256.54	0.00	0.00	0.00	2402.26	131.01	1714.65	2911.45	10.59	1723.36	2813.20	-95.78	1703.72	2476.19	57.66	1738.21	2030.92	1511.02	47.53	0.00	0.00	0.00	1439.71
9.59000	2632.82	31.86	64.16	2594.68	16.66	68.95	2382.82	-21.78	117.74	2452.20	45.71	130.84	3127.37	-54.32	194.78	3127.42	-41.40	179.15	2486.86	-117.26	124.96	3027.74	-84.96	109.46	2881.29	58.63	1256.73	0.00	0.00	0.00	2402.26	131.01	1714.65	2921.48	9.72	1723.25	2823.90	-96.99	1703.44	2476.19	57.66	1738.21	2030.68	1510.60	47.66	0.00	0.00	0.00	1438.60
9.60000	2633.80	32.26	64.03	2596.92	17.72	68.49	2385.95	-18.26	127.65	2457.82	47.17	136.08	3127.37	-54.32	194.78	3127.42	-41.40	179.15	2486.86	-117.26	124.96	3029.14	-84.43	108.59	2891.10	58.95	1257.21	0.00	0.00	0.00	2402.26	131.01	1714.65	2931.51	8.95	1723.31	2834.83	-98.28	1703.33	2476.19	57.66	1738.21	2036.22	1511.35	65.07	0.00	0.00	0.00	1437.59
9.61000	2634.53	32.85	63.61	2599.51	18.83	68.19	2395.51	-19.53	136.88	2464.00	49.09	141.95	3127.37	-54.32	194.78	3127.42	-41.40	179.15	2486.86	-117.26	124.96	3030.89	-83.38	108.33	2900.89	59.39	1257.95	0.00	0.00	0.00	2402.26	131.01	1714.65	2941.58	8.20	1723.52	2845.15	-99.49	1703.53	2476.19	57.66	1738.21	2037.92	1511.56	70.51	0.00	0.00	0.00	1438.57
9.62000	2635.82	33.60	63.38	2602.41	20.20	68.30	2400.03	-14.73	149.31	2471.96	50.86	148.14	3127.37	-54.32	194.78	3127.42	-41.40	179.15	2486.86	-117.26	124.96	3032.40	-82.44	108.24	2910.72	59.93	1258.89	0.00	0.00	0.00	2402.26	131.01	1714.65	2951.26	7.47	1723.97	2855.80	-100.65	1703.84	2476.19	57.66	1738.21	2032.76	1511.70	53.06	0.00	0.00	0.00	1438.95
9.63000	2637.14	34.60	62.90	2605.39	21.68	68.79	2411.83	-15.52	160.83	2479.81	53.92	155.32	3127.37	-54.32	194.78	3127.42	-41.40	179.15	2486.86	-117.26	124.96	3034.08	-81.50	108.52	2920.36	60.53	1259.97	0.00	0.00	0.00	2402.26	131.01	1714.65	2960.55	6.77	1724.68	2865.99	-101.77	1704.55	2476.19	57.66	1738.21	2036.59	1512.05	64.82	0.00	0.00	0.00	1438.87
9.64000	2639.10	35.85	62.53	2608.81	23.30	69.68	2419.19	-9.42	175.82	2489.40	56.99	162.96	3127.37	-54.32	194.78	3127.42	-41.40	179.15	2486.86	-117.26	124.96	3035.09	-80.82	108.45	2929.86	61.13	1261.15	0.00	0.00	0.00	2402.26	131.01	1714.65	2970.13	6.15	1725.52	2876.35	-102.84	1705.30	2476.19	57.66	1738.21	2037.93	1511.28	70.64	0.00	0.00	0.00	1437.74
9.65000	2641.23	37.07	61.89	2612.84	25.21	71.11	2434.74	-9.46	188.36	2499.96	60.51	171.06	3127.37	-54.32	194.78	3127.42	-41.40	179.15	2486.86	-117.26	124.96	3035.41	-80.19	108.36	2939.07	61.74	1262.38	0.00	0.00	0.00	2402.26	131.01	1714.65	2979.37	5.57	1726.49	2886.48	-103.86	1706.07	2476.19	57.66	1738.21	2037.14	1510.63	70.76	0.00	0.00	0.00	1438.61
9.66000	2644.20	38.67	61.03	2617.69	27.25	73.36	2449.03	-5.35	203.69	2499.96	60.51	171.06	3127.37	-54.32	194.78	3127.42	-41.40	179.15	2486.86	-117.26	124.96	3036.34	-79.57	108.63	2947.93	62.30	1263.64	0.00	0.00	0.00	2402.26	131.01	1714.65	2988.33	5.05	1727.56	2896.43	-104.74	1706.97	2476.19	57.66	1738.21	2037.07	1510.56	70.75	0.00	0.00	0.00	1439.49
9.67000	2648.69	40.91	60.46	2623.15	29.72	76.47	2463.37	0.56	218.96	2499.96	60.51	171.06	3127.37	-54.32	194.78	3127.42	-41.40	179.15	2486.86	-117.26	124.96	3036.71	-79.07	108.64	2956.69	62.86	1264.92	0.00	0.00	0.00	2402.26	131.01	1714.65	2997.62	4.67	1728.65	2906.16	-105.47	1707.81	2476.19	57.66	1738.21	2037.53	1511.25	70.63	0.00	0.00	0.00	1438.80
9.68000	2653.81	43.65	59.60	2629.54	32.57	80.18	2483.29	2.16	232.37	2499.96	60.51	171.06	3127.37	-54.32	194.78	3127.42	-41.40	179.15	2486.86	-117.26	124.96	3036.55	-78.70	108.32	2965.11	63.41	1266.12	0.00	0.00	0.00	2402.26	131.01	1714.65	3006.79	4.42	1729.83	2916.05	-105.98	1708.61	2476.19	57.66	1738.21	2034.01	1513.58	52.36	0.00	0.00	0.00	1440.25
9.69000	2659.49	47.15	58.48	2637.09	35.53	84.35	2500.48	8.52	247.02	2499.96	60.51	171.06	3127.37	-54.32	194.78	3127.42	-41.40	179.15	2486.86	-117.26	124.96	3036.76	-78.18	108.20	2973.12	63.95	1267.24	0.00	0.00	0.00	2402.26	131.01	1714.65	3015.94	4.28	1731.07	2925.66	-106.46	1709.50	2476.19	57.66	1738.21	2032.95	1514.51	46.53	0.00	0.00	0.00	1439.43
9.70000	2665.19	51.08	56.83	2645.98	38.69	88.94	2514.87	12.67	272.18	2499.96	60.51	171.06	3127.37	-54.32	194.78	3127.42	-41.40	179.15	2486.86	-117.26	124.96	3036.77	-77.81	108.06	2980.82	64.50	1268.31	0.00	0.00	0.00	2402.26	131.01	1714.65	3024.93	4.25	1732.29	2934.68	-106.82	1710.61	2476.19	57.66	1738.21	2036.23	1512.12	64.78	0.00	0.00	0.00	1439.59
9.71000	2672.88	55.65	55.78	2656.20	42.24	93.33	2532.00	14.46	281.86	2499.96	60.51	171.06	3127.37	-54.32	194.78	3127.42	-41.40	179.15	2486.86	-117.26	124.96	3036.68	-77.57	107.93	2988.38	65.18	1269.44	0.00	0.00	0.00	2402.26	131.01	1714.65	3033.60	4.36	1733.60	2943.86	-107.03	1711.65	2476.19	57.66	1738.21	2036.92	1510.89	70.66	0.00	0.00	0.00	1440.08
9.72000	2685.28	62.82	59.81	2669.56	47.86	98.24	2547.30	15.41	292.24	2499.96	60.51	171.06	3127.37	-54.32	194.78	3127.42	-41.40	179.15	2486.86	-117.26	124.96	3036.58	-77.44	107.86	2996.00	66.01	1270.69	0.00	0.00	0.00	2402.26	131.01	1714.65	3042.20	4.61	1734.93	2953.08	-107.03	1712.83	2476.19	57.66	1738.21	2037.32	1510.87	70.64	0.00	0.00	0.00	1438.85
9.73000	2702.37	71.63	68.02	2686.12	55.26	104.77	2563.36	15.64	297.23	2499.96	60.51	171.06	3127.37	-54.32	194.78	3127.42	-41.40	179.15	2486.86	-117.26	124.96	3036.58	-77.40	107.87	3003.39	66.99	1272.04	0.00	0.00	0.00	2402.26	131.01	1714.65	3050.59	5.01	1736.22	2962.07	-106.96	1714.04	2476.19	57.66	1738.21	2037.99	1510.82	70.87	0.00	0.00	0.00	1438.71
9.74000	2722.19	81.03	76.19	2704.80	63.23	111.34	2578.95	15.69	299.89	2499.96	60.51	171.06	3127.37	-54.32	194.78	3127.42	-41.40	179.15	2486.86	-117.26	124.96	3036.75	-77.43	108.00	3010.31	68.12	1273.41	0.00	0.00	0.00	2402.26	131.01	1714.65	3058.97	5.55	1737.59	2971.03	-106.70	1715.31	2476.19	57.66	1738.21	2037.33	1510.84	70.86	0.00	0.00	0.00	1438.74
9.75000	2742.74	90.34	82.79	2724.75	71.10	116.85	2596.09	16.03	301.31	2499.96	60.51	171.06	3127.37	-54.32	194.78	3127.42	-41.40	179.15	2486.86	-117.26	124.96	3037.20	-77.51	108.30	3017.09	69.34	1274.85	0.00	0.00	0.00	2402.26	131.01	1714.65	3066.91	6.20	1739.08	2979.73	-106.33	1716.67	2476.19	57.66	1738.21	2037.14	1511.21	70.54	0.00	0.00	0.00	1438.10
9.76000	2762.90	99.17	87.36	2744.83	78.66	120.78	2612.96	16.68	300.89	2499.96	60.51	171.06	3127.37	-54.32	194.78	3127.42	-41.40	179.15	2486.86	-117.26	124.96	3038.02	-77.62	108.79	3023.98	70.66	1276.44	0.00	0.00	0.00	2402.26	131.01	1714.65	3074.94	7.00	1740.61	2987.66	-105.93	1718.21	2476.19	57.66	1738.21	2033.40	1512.53	52.35	0.00	0.00	0.00	1439.08
9.77000	2783.31	107.53	90.55	2764.71	85.97	123.03	2631.33	18.05	299.92	2499.96	60.51	171.06	3127.37	-54.32	194.78	3127.42	-41.40	179.15	2486.86	-117.26	124.96	3038.54	-77.68	109.09	3031.40	72.06	1278.27	0.00	0.00	0.00	2402.26	131.01	1714.65	3082.85	7.92	1742.22	2996.04	-105.28	1719.70	2476.19	57.66	1738.21	2032.26	1513.36	46.84	0.00	0.00	0.00	1439.16
9.78000	2803.28	115.48	92.08	2785.20	93.08	124.23	2649.27	19.78	297.11	2499.96	60.51	171.06	3127.37	-54.32	194.78	3127.42	-41.40	179.15	2486.86	-117.26	124.96	3038.54	-77.68	109.09	3038.62	73.42	1280.12	0.00	0.00	0.00	2402.26	131.01	1714.65	3090.37	8.90	1743.84	3003.76	-104.55	1721.25	2476.19	57.66	1738.21	2036.08	1511.28	65.17	0.00	0.00	0.00	1438.69
9.79000	2824.14	123.24	92.59	2805.86	100.07	124.07	2649.27	19.78	297.11	2499.96	60.51	171.06	3127.37	-54.32	194.78	3127.42	-41.40	179.15	2486.86	-117.26	124.96	3038.54	-77.68	109.09	3045.67	74.67	1281.94	0.00	0.00	0.00	2402.26	131.01	1714.65	3090.37	8.90	1743.84	3011.36	-103.67	1722.82	2476.19	57.66	1738.21	2037.45	1510.79	70.82	0.00	0.00	0.00	1439.62
9.80000	2845.69	130.84	92.32	2826.71	106.84	122.63	2649.27	19.78	297.11	2499.96	60.51	171.06	3127.37	-54.32	194.78	3127.42	-41.40	179.15	2486.86	-117.26	124.96	3038.54	-77.68	109.09	3052.79	75.86	1283.71	0.00	0.00	0.00	2402.26	131.01	1714.65	3090.37	8.90	1743.84	3018.80	-102.81	1724.35	2476.19	57.66	1738.21	2038.41	1511.38	70.74	0.00	0.00	0.00	1439.71
9.81000	2867.76	137.96	90.88	2848.02	113.58	120.39	2649.27	19.78	297.11	2499.96	60.51	171.06	3127.37	-54.32	194.78	3127.42	-41.40	179.15	2486.86	-117.26	124.96	3038.54	-77.68	109.09	3060.26	76.98	1285.49	0.00	0.00	0.00	2402.26	131.01	1714.65	3090.37	8.90	1743.84	3026.37	-101.71	1725.84	2476.19	57.66	1738.21	2037.92	1510.63	71.06	0.00	0.00	0.00	1438.76
9.82000	2891.19	144.95	88.99	2871.41	119.96	118.28	2649.27	19.78	297.11	2499.96	60.51	171.06	3127.37	-54.32	194.78	3127.42	-41.40	179.15	2486.86	-117.26	124.96	3038.54	-77.68	109.09	3067.56	78.03	1287.08	0.00	0.00	0.00	2402.26	131.01	1714.65	3090.37	8.90	1743.84	3033.96	-100.53	1727.21	2476.19	57.66	1738.21	2034.09	1513.08	52.52	0.00	0.00	0.00	1439.52
9.83000	2916.14	151.53	87.05	2895.28	126.20	115.40	2649.27	19.78	297.11	2499.96	60.51	171.06	3127.37	-54.32	194.78	3127.42	-41.40	179.15	2486.86	-117.26	124.96	3038.54	-77.68	109.09	3067.56	78.03	1287.08	0.00	0.00	0.00	2402.26	131.01	1714.65	3090.37	8.90	1743.84	3041.14	-99.30	1728.50	2476.19	57.66	1738.21	2036.01	1511.54	64.86	0.00	0.00	0.00	1439.76
9.84000	2941.57	157.84	84.40	2919.85	132.42	111.97	2649.27	19.78	297.11	2499.96	60.51	171.06	3127.37	-54.32	194.78	3127.42	-41.40	179.15	2486.86	-117.26	124.96	3038.54	-77.68	109.09	3067.56	78.03	1287.08	0.00	0.00	0.00	2402.26	131.01	1714.65	3090.37	8.90	1743.84	3048.14	-97.98	1729.77	2476.19	57.66	1738.21	2037.16	1511.35	70.37	0.00	0.00	0.00	1440.31
9.85000	2969.57	164.05	83.23	2944.10	138.30	108.31	2649.27	19.78	297.11	2499.96	60.51	171.06	3127.37	-54.32	194.78	3127.42	-41.40	179.15	2486.86	-117.26	124.96	3038.54	-77.68	109.09	3067.56	78.03	1287.08	0.00	0.00	0.00	2402.26	131.01	1714.65	3090.37	8.90	1743.84	3055.57	-96.55	1730.81	2476.19	57.66	1738.21	2037.24	1511.70	70.16	0.00	0.00	0.00	1439.44
9.86000	2997.64	170.47	81.86	2971.17	144.87	105.47	2649.27	19.78	297.11	2499.96	60.51	171.06	3127.37	-54.32	194.78	3127.42	-41.40	179.15	2486.86	-117.26	124.96	3038.54	-77.68	109.09	3067.56	78.03	1287.08	0.00	0.00	0.00	2402.26	131.01	1714.65	3090.37	8.90	1743.84	3064.06	-94.93	1732.17	2476.19	57.66	1738.21	2038.18	1512.09	70.33	0.00	0.00	0.00	1439.37
9.87000	3026.22	177.43	80.76	2999.42	151.91	103.26	2649.27	19.78	297.11	2499.96	60.51	171.06	3127.37	-54.32	194.78	3127.42	-41.40	179.15	2486.86	-117.26	124.96	3038.54	-77.68	109.09	3067.56	78.03	1287.08	0.00	0.00	0.00	2402.26	131.01	1714.65	3090.37	8.90	1743.84	3069.24	-93.88	1733.03	2476.19	57.66	1738.21	2037.63	1512.10	70.08	0.00	0.00	0.00	1439.48
9.88000	3026.22	177.43	80.76	3027.13	159.25	101.21	2649.27	19.78	297.11	2499.96	60.51	171.06	3127.37	-54.32	194.78	3127.42	-41.40	179.15	2486.86	-117.26	124.96	3038.54	-77.68	109.09	3067.56	78.03	1287.08	0.00	0.00	0.00	2402.26	131.01	1714.65	3090.37	8.90	1743.84	3073.44	-92.91	1733.57	2476.19	57.66	1738.21	2035.01	1515.61	51.51	0.00	0.00	0.00	1438.19
9.89000	3026.22	177.43	80.76	3027.13	159.25	101.21	2649.27	19.78	297.11	2499.96	60.51	171.06	3127.37	-54.32	194.78	3127.42	-41.40	179.15	2486.86	-117.26	124.96	3038.54	-77.68	109.09	3067.56	78.03	1287.08	0.00	0.00	0.00	2402.26	131.01	1714.65	3090.37	8.90	1743.84	3078.99	-91.51	1733.99	2476.19	57.66	1738.21	2033.93	1516.27	45.93	0.00	0.00	0.00	1439.23
9.90000	3026.22	177.43	80.76	3027.13	159.25	101.21	2649.27	19.78	297.11	2499.96	60.51	171.06	3127.37	-54.32	194.78	3127.42	-41.40	179.15	2486.86	-117.26	124.96	3038.54	-77.68	109.09	3067.56	78.03	1287.08	0.00	0.00	0.00	2402.26	131.01	1714.65	3090.37	8.90	1743.84	3088.19	-89.19	1734.46	2476.19	57.66	1738.21	2030.51	1510.58	47.47	0.00	0.00	0.00	1438.61
9.91000	3026.22	177.43	80.76	3027.13	159.25	101.21	2649.27	19.78	297.11	2499.96	60.51	171.06	3127.37	-54.32	194.78	3127.42	-41.40	179.15	2486.86	-117.26	124.96	3038.54	-77.68	109.09	3067.56	78.03	1287.08	0.00	0.00	0.00	2402.26	131.01	1714.65	3090.37	8.90	1743.84	3096.27	-87.19	1734.94	2476.19	57.66	1738.21	2035.63	1510.81	65.02	0.00	0.00	0.00	1438.63
9.92000	3026.22	177.43	80.76	3027.13	159.25	101.21	2649.27	19.78	297.11	2499.96	60.51	171.06	3127.37	-54.32	194.78	3127.42	-41.40	179.15	2486.86	-117.26	124.96	3038.54	-77.68	109.09	3067.56	78.03	1287.08	0.00	0.00	0.00	2402.26	131.01	1714.65	3090.37	8.90	1743.84	3103.75	-85.26	1735.12	2476.19	57.66	1738.21	2032.39	1511.23	53.16	0.00	0.00	0.00	1440.56
9.93000	3026.22	177.43	80.76	3027.13	159.25	101.21	2649.27	19.78	297.11	2499.96	60.51	171.06	3127.37	-54.32	194.78	3127.42	-41.40	179.15	2486.86	-117.26	124.96	3038.54	-77.68	109.09	3067.56	78.03	1287.08	0.00	0.00	0.00	2402.26	131.01	1714.65	3090.37	8.90	1743.84	3110.52	-83.42	1735.19	2476.19	57.66	1738.21	2035.42	1510.57	65.38	0.00	0.00	0.00	1440.25
9.94000	3026.22	177.43	80.76	3027.13	159.25	101.21	2649.27	19.78	297.11	2499.96	60.51	171.06	3127.37	-54.32	194.78	3127.42	-41.40	179.15	2486.86	-117.26	124.96	3038.54	-77.68	109.09	3067.56	78.03	1287.08	0.00	0.00	0.00	2402.26	131.01	1714.65	3090.37	8.90	1743.84	3110.52	-83.42	1735.19	2476.19	57.66	1738.21	2038.02	1511.24	70.48	0.00	0.00	0.00	1440.37
9.95000	3026.22	177.43	80.76	3027.13	159.25	101.21	2649.27	19.78	297.11	2499.96	60.51	171.06	3127.37	-54.32	194.78	3127.42	-41.40	179.15	2486.86	-117.26	124.96	3038.54	-77.68	109.09	3067.56	78.03	1287.08	0.00	0.00	0.00	2402.26	131.01	1714.65	3090.37	8.90	1743.84	3110.52	-83.42	1735.19	2476.19	57.66	1738.21	2037.48	1511.05	70.65	0.00	0.00	0.00	1439.79
9.96000	3026.22	177.43	80.76	3027.13	159.25	101.21	2649.27	19.78	297.11	2499.96	60.51	171.06	3127.37	-54.32	194.78	3127.42	-41.40	179.15	2486.86	-117.26	124.96	3038.54	-77.68	109.09	3067.56	78.03	1287.08	0.00	0.00	0.00	2402.26	131.01	1714.65	3090.37	8.90	1743.84	3110.52	-83.42	1735.19	2476.19	57.66	1738.21	2036.75	1510.83	70.41	0.00	0.00	0.00	1440.32
9.97000	3026.22	177.43	80.76	3027.13	159.25	101.21	2649.27	19.78	297.11	2499.96	60.51	171.06	3127.37	-54.32	194.78	3127.42	-41.40	179.15	2486.86	-117.26	124.96	3038.54	-77.68	109.09	3067.56	78.03	1287.08	0.00	0.00	0.00	2402.26	131.01	1714.65	3090.37	8.90	1743.84	3110.52	-83.42	1735.19	2476.19	57.66	1738.21	2034.67	1514.85	51.80	0.00	0.00	0.00	1440.73
9.98000	3026.22	177.43	80.76	3027.13	159.25	101.21	2649.27	19.78	297.11	2499.96	60.51	171.06	3127.37	-54.32	194.78	3127.42	-41.40	179.15	2486.86	-117.26	124.96	3038.54	-77.68	109.09	3067.56	78.03	1287.08	0.00	0.00	0.00	2402.26	131.01	1714.65	3090.37	8.90	1743.84	3110.52	-83.42	1735.19	2476.19	57.66	1738.21	2037.08	1511.94	65.12	0.00	0.00	0.00	1440.21
9.99000	3026.22	177.43	80.76	3027.13	159.25	101.21	2649.27	19.78	297.11	2499.96	60.51	171.06	3127.37	-54.32	194.78	3127.42	-41.40	179.15	2486.86	-117.26	124.96	3038.54	-77.68	109.09	3067.56	78.03	1287.08	0.00	0.00	0.00	2402.26	131.01	1714.65	3090.37	8.90	1743.84	3110.52	-83.42	1735.19	2476.19	57.66	1738.21	2035.24	1515.44	51.83	0.00	0.00	0.00	1439.57
10.00000	3026.22	177.43	80.76	3027.13	159.25	101.21	2649.27	19.78	297.11	2499.96	60.51	171.06	3127.37	-54.32	194.78	3127.42	-41.40	179.15	2486.86	-117.26	124.96	3038.54	-77.68	109.09	3067.56	78.03	1287.08	0.00	0.00	0.00	2402.26	131.01	1714.65	3090.37	8.90	1743.84	3110.52	-83.42	1735.19	2476.19	57.66	1738.21	2037.61	1512.14	65.01	0.00	0.00	0.00	1439.58
10.01000	3026.22	177.43	80.76	3027.13	159.25	101.21	2649.27	19.78	297.11	2499.96	60.51	171.06	3127.37	-54.32	194.78	3127.42	-41.40	179.15	2486.86	-117.26	124.96	3038.54	-77.68	109.09	3067.56	78.03	1287.08	0.00	0.00	0.00	2402.26	131.01	1714.65	3090.37	8.90	1743.84	3110.52	-83.42	1735.19	2476.19	57.66	1738.21	2039.18	1511.53	70.84	0.00	0.00	0.00	1439.77
10.02000	3026.22	177.43	80.76	3027.13	159.25	101.21	2649.27	19.78	297.11	2499.96	60.51	171.06	3127.37	-54.32	194.78	3127.42	-41.40	179.15	2486.86	-117.26	124.96	3038.54	-77.68	109.09	3067.56	78.03	1287.08	0.00	0.00	0.00	2402.26	131.01	1714.65	3090.37	8.90	1743.84	3110.52	-83.42	1735.19	2476.19	57.66	1738.21	2034.88	1514.90	52.19	0.00	0.00	0.00	1439.75
10.03000	3026.22	177.43	80.76	3027.13	159.25	101.21	2649.27	19.78	297.11	2499.96	60.51	171.06	3127.37	-54.32	194.78	3127.42	-41.40	179.15	2486.86	-117.26	124.96	3038.54	-77.68	109.09	3067.56	78.03	1287.08	0.00	0.00	0.00	2402.26	131.01	1714.65	3090.37	8.90	1743.84	3110.52	-83.42	1735.19	2476.19	57.66	1738.21	2032.84	1514.31	46.74	0.00	0.00	0.00	1440.21
10.04000	3026.22	177.43	80.76	3027.13	159.25	101.21	2649.27	19.78	297.11	2499.96	60.51	171.06	3127.37	-54.32	194.78	3127.42	-41.40	179.15	2486.86	-117.26	124.96	3038.54	-77.68	109.09	3067.56	78.03	1287.08	0.00	0.00	0.00	2402.26	131.01	1714.65	3090.37	8.90	1743.84	3110.52	-83.42	1735.19	2476.19	57.66	1738.21	2037.45	1511.71	65.12	0.00	0.00	0.00	1440.98
10.05000	3026.22	177.43	80.76	3027.13	159.25	101.21	2649.27	19.78	297.11	2499.96	60.51	171.06	3127.37	-54.32	194.78	3127.42	-41.40	179.15	2486.86	-117.26	124.96	3038.54	-77.68	109.09	3067.56	78.03	1287.08	0.00	0.00	0.00	2402.26	131.01	1714.65	3090.37	8.90	1743.84	3110.52	-83.42	1735.19	2476.19	57.66	1738.21	2034.92	1514.74	51.89	0.00	0.00	0.00	1441.00
10.06000	3026.22	177.43	80.76	3027.13	159.25	101.21	2649.27	19.78	297.11	2499.96	60.51	171.06	3127.37	-54.32	194.78	3127.42	-41.40	179.15	2486.86	-117.26	124.96	3038.54	-77.68	109.09	3067.56	78.03	1287.08	0.00	0.00	0.00	2402.26	131.01	1714.65	3090.37	8.90	1743.84	3110.52	-83.42	1735.19	2476.19	57.66	1738.21	2033.09	1514.95	46.07	0.00	0.00	0.00	1441.32
10.07000	3026.22	177.43	80.76	3027.13	159.25	101.21	2649.27	19.78	297.11	2499.96	60.51	171.06	3127.37	-54.32	194.78	3127.42	-41.40	179.15	2486.86	-117.26	124.96	3038.54	-77.68	109.09	3067.56	78.03	1287.08	0.00	0.00	0.00	2402.26	131.01	1714.65	3090.37	8.90	1743.84	3110.52	-83.42	1735.19	2476.19	57.66	1738.21	2031.44	1512.03	47.29	0.00	0.00	0.00	1441.90
10.08000	3026.22	177.43	80.76	3027.13	159.25	101.21	2649.27	19.78	297.11	2499.96	60.51	171.06	3127.37	-54.32	194.78	3127.42	-41.40	179.15	2486.86	-117.26	124.96	3038.54	-77.68	109.09	3067.56	78.03	1287.08	0.00	0.00	0.00	2402.26	131.01	1714.65	3090.37	8.90	1743.84	3110.52	-83.42	1735.19	2476.19	57.66	1738.21	2037.17	1510.27	65.71	0.00	0.00	0.00	1441.14
10.09000	3026.22	177.43	80.76	3027.13	159.25	101.21	2649.27	19.78	297.11	2499.96	60.51	171.06	3127.37	-54.32	194.78	3127.42	-41.40	179.15	2486.86	-117.26	124.96	3038.54	-77.68	109.09	3067.56	78.03	1287.08	0.00	0.00	0.00	2402.26	131.01	1714.65	3090.37	8.90	1743.84	3110.52	-83.42	1735.19	2476.19	57.66	1738.21	2039.08	1511.02	70.91	0.00	0.00	0.00	1440.62
10.10000	3026.22	177.43	80.76	3027.13	159.25	101.21	2649.27	19.78	297.11	2499.96	60.51	171.06	3127.37	-54.32	194.78	3127.42	-41.40	179.15	2486.86	-117.26	124.96	3038.54	-77.68	109.09	3067.56	78.03	1287.08	0.00	0.00	0.00	2402.26	131.01	1714.65	3090.37	8.90	1743.84	3110.52	-83.42	1735.19	2476.19	57.66	1738.21	2038.77	1510.78	70.80	0.00	0.00	0.00	1441.00
10.11000	3026.22	177.43	80.76	3027.13	159.25	101.21	2649.27	19.78	297.11	2499.96	60.51	171.06	3127.37	-54.32	194.78	3127.42	-41.40	179.15	2486.86	-117.26	124.96	3038.54	-77.68	109.09	3067.56	78.03	1287.08	0.00	0.00	0.00	2402.26	131.01	1714.65	3090.37	8.90	1743.84	3110.52	-83.42	1735.19	2476.19	57.66	1738.21	2033.70	1512.48	52.60	0.00	0.00	0.00	1441.85
10.12000	3026.22	177.43	80.76	3027.13	159.25	101.21	2649.27	19.78	297.11	2499.96	60.51	171.06	3127.37	-54.32	194.78	3127.42	-41.40	179.15	2486.86	-117.26	124.96	3038.54	-77.68	109.09	3067.56	78.03	1287.08	0.00	0.00	0.00	2402.26	131.01	1714.65	3090.37	8.90	1743.84	3110.52	-83.42	1735.19	2476.19	57.66	1738.21	2037.48	1511.63	65.06	0.00	0.00	0.00	1441.45
10.13000	3026.22	177.43	80.76	3027.13	159.25	101.21	2649.27	19.78	297.11	2499.96	60.51	171.06	3127.37	-54.32	194.78	3127.42	-41.40	179.15	2486.86	-117.26	124.96	3038.54	-77.68	109.09	3067.56	78.03	1287.08	0.00	0.00	0.00	2402.26	131.01	1714.65	3090.37	8.90	1743.84	3110.52	-83.42	1735.19	2476.19	57.66	1738.21	2039.04	1511.19	70.78	0.00	0.00	0.00	1441.81
10.14000	3026.22	177.43	80.76	3027.13	159.25	101.21	2649.27	19.78	297.11	2499.96	60.51	171.06	3127.37	-54.32	194.78	3127.42	-41.40	179.15	2486.86	-117.26	124.96	3038.54	-77.68	109.09	3067.56	78.03	1287.08	0.00	0.00	0.00	2402.26	131.01	1714.65	3090.37	8.90	1743.84	3110.52	-83.42	1735.19	2476.19	57.66	1738.21	2034.52	1514.11	52.16	0.00	0.00	0.00	1440.86
10.15000	3026.22	177.43	80.76	3027.13	159.25	101.21	2649.27	19.78	297.11	2499.96	60.51	171.06	3127.37	-54.32	194.78	3127.42	-41.40	179.15	2486.86	-117.26	124.96	3038.54	-77.68	109.09	3067.56	78.03	1287.08	0.00	0.00	0.00	2402.26	131.01	1714.65	3090.37	8.90	1743.84	3110.52	-83.42	1735.19	2476.19	57.66	1738.21	2038.19	1512.00	65.23	0.00	0.00	0.00	1440.43
10.16000	3026.22	177.43	80.76	3027.13	159.25	101.21	2649.27	19.78	297.11	2499.96	60.51	171.06	3127.37	-54.32	194.78	3127.42	-41.40	179.15	2486.86	-117.26	124.96	3038.54	-77.68	109.09	3067.56	78.03	1287.08	0.00	0.00	0.00	2402.26	131.01	1714.65	3090.37	8.90	1743.84	3110.52	-83.42	1735.19	2476.19	57.66	1738.21	2039.40	1510.46	71.29	0.00	0.00	0.00	1441.02
10.17000	3026.22	177.43	80.76	3027.13	159.25	101.21	2649.27	19.78	297.11	2499.96	60.51	171.06	3127.37	-54.32	194.78	3127.42	-41.40	179.15	2486.86	-117.26	124.96	3038.54	-77.68	109.09	3067.56	78.03	1287.08	0.00	0.00	0.00	2402.26	131.01	1714.65	3090.37	8.90	1743.84	3110.52	-83.42	1735.19	2476.19	57.66	1738.21	2038.85	1510.12	71.43	0.00	0.00	0.00	1441.40
10.18000	3026.22	177.43	80.76	3027.13	159.25	101.21	2649.27	19.78	297.11	2499.96	60.51	171.06	3127.37	-54.32	194.78	3127.42	-41.40	179.15	2486.86	-117.26	124.96	3038.54	-77.68	109.09	3067.56	78.03	1287.08	0.00	0.00	0.00	2402.26	131.01	1714.65	3090.37	8.90	1743.84	3110.52	-83.42	1735.19	2476.19	57.66	1738.21	2039.42	1510.79	71.09	0.00	0.00	0.00	1440.39
10.19000	3026.22	177.43	80.76	3027.13	159.25	101.21	2649.27	19.78	297.11	2499.96	60.51	171.06	3127.37	-54.32	194.78	3127.42	-41.40	179.15	2486.86	-117.26	124.96	3038.54	-77.68	109.09	3067.56	78.03	1287.08	0.00	0.00	0.00	2402.26	131.01	1714.65	3090.37	8.90	1743.84	3110.52	-83.42	1735.19	2476.19	57.66	1738.21	2039.04	1510.37	71.26	0.00	0.00	0.00	1441.14
10.20000	3026.22	177.43	80.76	3027.13	159.25	101.21	2649.27	19.78	297.11	2499.96	60.51	171.06	3127.37	-54.32	194.78	3127.42	-41.40	179.15	2486.86	-117.26	124.96	3038.54	-77.68	109.09	3067.56	78.03	1287.08	0.00	0.00	0.00	2402.26	131.01	1714.65	3090.37	8.90	1743.84	3110.52	-83.42	1735.19	2476.19	57.66	1738.21	2039.15	1510.36	71.35	0.00	0.00	0.00	1441.49
10.21000	3026.22	177.43	80.76	3027.13	159.25	101.21	2649.27	19.78	297.11	2499.96	60.51	171.06	3127.37	-54.32	194.78	3127.42	-41.40	179.15	2486.86	-117.26	124.96	3038.54	-77.68	109.09	3067.56	78.03	1287.08	0.00	0.00	0.00	2402.26	131.01	1714.65	3090.37	8.90	1743.84	3110.52	-83.42	1735.19	2476.19	57.66	1738.21	2039.26	1510.89	70.89	0.00	0.00	0.00	1440.98
10.22000	3026.22	177.43	80.76	3027.13	159.25	101.21	2649.27	19.78	297.11	2499.96	60.51	171.06	3127.37	-54.32	194.78	3127.42	-41.40	179.15	2486.86	-117.26	124.96	3038.54	-77.68	109.09	3067.56	78.03	1287.08	0.00	0.00	0.00	2402.26	131.01	1714.65	3090.37	8.90	1743.84	3110.52	-83.42	1735.19	2476.19	57.66	1738.21	2038.49	1511.19	70.66	0.00	0.00	0.00	1441.91
10.23000	3026.22	177.43	80.76	3027.13	159.25	101.21	2649.27	19.78	297.11	2499.96	60.51	171.06	3127.37	-54.32	194.78	3127.42	-41.40	179.15	2486.86	-117.26	124.96	3038.54	-77.68	109.09	3067.56	78.03	1287.08	0.00	0.00	0.00	2402.26	131.01	1714.65	3090.37	8.90	1743.84	3110.52	-83.42	1735.19	2476.19	57.66	1738.21	2038.38	1510.49	70.84	0.00	0.00	0.00	1441.47
10.24000	3026.22	177.43	80.76	3027.13	159.25	101.21	2649.27	19.78	297.11	2499.96	60.51	171.06	3127.37	-54.32	194.78	3127.42	-41.40	179.15	2486.86	-117.26	124.96	3038.54	-77.68	109.09	3067.56	78.03	1287.08	0.00	0.00	0.00	2402.26	131.01	1714.65	3090.37	8.90	1743.84	3110.52	-83.42	1735.19	2476.19	57.66	1738.21	2032.60	1510.73	53.26	0.00	0.00	0.00	1441.47
10.25000	3026.22	177.43	80.76	3027.13	159.25	101.21	2649.27	19.78	297.11	2499.96	60.51	171.06	3127.37	-54.32	194.78	3127.42	-41.40	179.15	2486.86	-117.26	124.96	3038.54	-77.68	109.09	3067.56	78.03	1287.08	0.00	0.00	0.00	2402.26	131.01	1714.65	3090.37	8.90	1743.84	3110.52	-83.42	1735.19	2476.19	57.66	1738.21	2032.48	1513.62	46.82	0.00	0.00	0.00	1440.28
10.26000	3026.22	177.43	80.76	3027.13	159.25	101.21	2649.27	19.78	297.11	2499.96	60.51	171.06	3127.37	-54.32	194.78	3127.42	-41.40	179.15	2486.86	-117.26	124.96	3038.54	-77.68	109.09	3067.56	78.03	1287.08	0.00	0.00	0.00	2402.26	131.01	1714.65	3090.37	8.90	1743.84	3110.52	-83.42	1735.19	2476.19	57.66	1738.21	2036.45	1511.19	64.95	0.00	0.00	0.00	1440.57
10.27000	3026.22	177.43	80.76	3027.13	159.25	101.21	2649.27	19.78	297.11	2499.96	60.51	171.06	3127.37	-54.32	194.78	3127.42	-41.40	179.15	2486.86	-117.26	124.96	3038.54	-77.68	109.09	3067.56	78.03	1287.08	0.00	0.00	0.00	2402.26	131.01	1714.65	3090.37	8.90	1743.84	3110.52	-83.42	1735.19	2476.19	57.66	1738.21	2038.16	1511.20	70.56	0.00	0.00	0.00	1439.29
10.28000	3026.22	177.43	80.76	3027.13	159.25	101.21	2649.27	19.78	297.11	2499.96	60.51	171.06	3127.37	-54.32	194.78	3127.42	-41.40	179.15	2486.86	-117.26	124.96	3038.54	-77.68	109.09	3067.56	78.03	1287.08	0.00	0.00	0.00	2402.26	131.01	1714.65	3090.37	8.90	1743.84	3110.52	-83.42	1735.19	2476.19	57.66	1738.21	2032.96	1511.45	53.03	0.00	0.00	0.00	1438.85
10.29000	3026.22	177.43	80.76	3027.13	159.25	101.21	2649.27	19.78	297.11	2499.96	60.51	171.06	3127.37	-54.32	194.78	3127.42	-41.40	179.15	2486.86	-117.26	124.96	3038.54	-77.68	109.09	3067.56	78.03	1287.08	0.00	0.00	0.00	2402.26	131.01	1714.65	3090.37	8.90	1743.84	3110.52	-83.42	1735.19	2476.19	57.66	1738.21	2036.29	1511.51	64.83	0.00	0.00	0.00	1439.07
10.30000	3026.22	177.43	80.76	3027.13	159.25	101.21	2649.27	19.78	297.11	2499.96	60.51	171.06	3127.37	-54.32	194.78	3127.42	-41.40	179.15	2486.86	-117.26	124.96	3038.54	-77.68	109.09	3067.56	78.03	1287.08	0.00	0.00	0.00	2402.26	131.01	1714.65	3090.37	8.90	1743.84	3110.52	-83.42	1735.19	2476.19	57.66	1738.21	2038.52	1511.27	70.79	0.00	0.00	0.00	1439.50
10.31000	3026.22	177.43	80.76	3027.13	159.25	101.21	2649.27	19.78	297.11	2499.96	60.51	171.06	3127.37	-54.32	194.78	3127.42	-41.40	179.15	2486.86	-117.26	124.96	3038.54	-77.68	109.09	3067.56	78.03	1287.08	0.00	0.00	0.00	2402.26	131.01	1714.65	3090.37	8.90	1743.84	3110.52	-83.42	1735.19	2476.19	57.66	1738.21	2039.07	1511.66	70.61	0.00	0.00	0.00	1440.34
10.32000	3026.22	177.43	80.76	3027.13	159.25	101.21	2649.27	19.78	297.11	2499.96	60.51	171.06	3127.37	-54.32	194.78	3127.42	-41.40	179.15	2486.86	-117.26	124.96	3038.54	-77.68	109.09	3067.56	78.03	1287.08	0.00	0.00	0.00	2402.26	131.01	1714.65	3090.37	8.90	1743.84	3110.52	-83.42	1735.19	2476.19	57.66	1738.21	2038.73	1511.80	70.38	0.00	0.00	0.00	1439.85
10.33000	3026.22	177.43	80.76	3027.13	159.25	101.21	2649.27	19.78	297.11	2499.96	60.51	171.06	3127.37	-54.32	194.78	3127.42	-41.40	179.15	2486.86	-117.26	124.96	3038.54	-77.68	109.09	3067.56	78.03	1287.08	0.00	0.00	0.00	2402.26	131.01	1714.65	3090.37	8.90	1743.84	3110.52	-83.42	1735.19	2476.19	57.66	1738.21	2032.56	1511.47	53.16	0.00	0.00	0.00	1439.08
10.34000	3026.22	177.43	80.76	3027.13	159.25	101.21	2649.27	19.78	297.11	2499.96	60.51	171.06	3127.37	-54.32	194.78	3127.42	-41.40	179.15	2486.86	-117.26	124.96	3038.54	-77.68	109.09	3067.56	78.03	1287.08	0.00	0.00	0.00	2402.26	131.01	1714.65	3090.37	8.90	1743.84	3110.52	-83.42	1735.19	2476.19	57.66	1738.21	2036.39	1510.56	65.31	0.00	0.00	0.00	1440.56
10.35000	3026.22	177.43	80.76	3027.13	159.25	101.21	2649.27	19.78	297.11	2499.96	60.51	171.06	3127.37	-54.32	194.78	3127.42	-41.40	179.15	2486.86	-117.26	124.96	3038.54	-77.68	109.09	3067.56	78.03	1287.08	0.00	0.00	0.00	2402.26	131.01	1714.65	3090.37	8.90	1743.84	3110.52	-83.42	1735.19	2476.19	57.66	1738.21	2037.44	1511.32	70.27	0.00	0.00	0.00	1438.95
10.36000	3026.22	177.43	80.76	3027.13	159.25	101.21	2649.27	19.78	297.11	2499.96	60.51	171.06	3127.37	-54.32	194.78	3127.42	-41.40	179.15	2486.86	-117.26	124.96	3038.54	-77.68	109.09	3067.56	78.03	1287.08	0.00	0.00	0.00	2402.26	131.01	1714.65	3090.37	8.90	1743.84	3110.52	-83.42	1735.19	2476.19	57.66	1738.21	2038.52	1511.83	70.32	0.00	0.00	0.00	1438.23
10.37000	3026.22	177.43	80.76	3027.13	159.25	101.21	2649.27	19.78	297.11	2499.96	60.51	171.06	3127.37	-54.32	194.78	3127.42	-41.40	179.15	2486.86	-117.26	124.96	3038.54	-77.68	109.09	3067.56	78.03	1287.08	0.00	0.00	0.00	2402.26	131.01	1714.65	3090.37	8.90	1743.84	3110.52	-83.42	1735.19	2476.19	57.66	1738.21	2038.08	1512.07	70.06	0.00	0.00	0.00	1439.19
10.38000	3026.22	177.43	80.76	3027.13	159.25	101.21	2649.27	19.78	297.11	2499.96	60.51	171.06	3127.37	-54.32	194.78	3127.42	-41.40	179.15	2486.86	-117.26	124.96	3038.54	-77.68	109.09	3067.56	78.03	1287.08	0.00	0.00	0.00	2402.26	131.01	1714.65	3090.37	8.90	1743.84	3110.52	-83.42	1735.19	2476.19	57.66	1738.21	2037.62	1511.52	70.09	0.00	0.00	0.00	1438.97
10.39000	3026.22	177.43	80.76	3027.13	159.25	101.21	2649.27	19.78	297.11	2499.96	60.51	171.06	3127.37	-54.32	194.78	3127.42	-41.40	179.15	2486.86	-117.26	124.96	3038.54	-77.68	109.09	3067.56	78.03	1287.08	0.00	0.00	0.00	2402.26	131.01	1714.65	3090.37	8.90	1743.84	3110.52	-83.42	1735.19	2476.19	57.66	1738.21	2037.93	1511.18	70.49	0.00	0.00	0.00	1438.23
10.40000	3026.22	177.43	80.76	3027.13	159.25	101.21	2649.27	19.78	297.11	2499.96	60.51	171.06	3127.37	-54.32	194.78	3127.42	-41.40	179.15	2486.86	-117.26	124.96	3038.54	-77.68	109.09	3067.56	78.03	1287.08	0.00	0.00	0.00	2402.26	131.01	1714.65	3090.37	8.90	1743.84	3110.52	-83.42	1735.19	2476.19	57.66	1738.21	2033.09	1511.90	52.91	0.00	0.00	0.00	1437.70
10.41000	3026.22	177.43	80.76	3027.13	159.25	101.21	2649.27	19.78	297.11	2499.96	60.51	171.06	3127.37	-54.32	194.78	3127.42	-41.40	179.15	2486.86	-117.26	124.96	3038.54	-77.68	109.09	3067.56	78.03	1287.08	0.00	0.00	0.00	2402.26	131.01	1714.65	3090.37	8.90	1743.84	3110.52	-83.42	1735.19	2476.19	57.66	1738.21	2033.87	1515.99	45.93	0.00	0.00	0.00	1438.03
10.42000	3026.22	177.43	80.76	3027.13	159.25	101.21	2649.27	19.78	297.11	2499.96	60.51	171.06	3127.37	-54.32	194.78	3127.42	-41.40	179.15	2486.86	-117.26	124.96	3038.54	-77.68	109.09	3067.56	78.03	1287.08	0.00	0.00	0.00	2402.26	131.01	1714.65	3090.37	8.90	1743.84	3110.52	-83.42	1735.19	2476.19	57.66	1738.21	2036.92	1511.37	64.98	0.00	0.00	0.00	1438.90
10.43000	3026.22	177.43	80.76	3027.13	159.25	101.21	2649.27	19.78	297.11	2499.96	60.51	171.06	3127.37	-54.32	194.78	3127.42	-41.40	179.15	2486.86	-117.26	124.96	3038.54	-77.68	109.09	3067.56	78.03	1287.08	0.00	0.00	0.00	2402.26	131.01	1714.65	3090.37	8.90	1743.84	3110.52	-83.42	1735.19	2476.19	57.66	1738.21	2031.35	1509.04	53.78	0.00	0.00	0.00	1439.32
10.44000	3026.22	177.43	80.76	3027.13	159.25	101.21	2649.27	19.78	297.11	2499.96	60.51	171.06	3127.37	-54.32	194.78	3127.42	-41.40	179.15	2486.86	-117.26	124.96	3038.54	-77.68	109.09	3067.56	78.03	1287.08	0.00	0.00	0.00	2402.26	131.01	1714.65	3090.37	8.90	1743.84	3110.52	-83.42	1735.19	2476.19	57.66	1738.21	2035.19	1510.09	65.30	0.00	0.00	0.00	1439.15
10.45000	3026.22	177.43	80.76	3027.13	159.25	101.21	2649.27	19.78	297.11	2499.96	60.51	171.06	3127.37	-54.32	194.78	3127.42	-41.40	179.15	2486.86	-117.26	124.96	3038.54	-77.68	109.09	3067.56	78.03	1287.08	0.00	0.00	0.00	2402.26	131.01	1714.65	3090.37	8.90	1743.84	3110.52	-83.42	1735.19	2476.19	57.66	1738.21	2033.39	1512.37	52.50	0.00	0.00	0.00	1438.29
10.46000	3026.22	177.43	80.76	3027.13	159.25	101.21	2649.27	19.78	297.11	2499.96	60.51	171.06	3127.37	-54.32	194.78	3127.42	-41.40	179.15	2486.86	-117.26	124.96	3038.54	-77.68	109.09	3067.56	78.03	1287.08	0.00	0.00	0.00	2402.26	131.01	1714.65	3090.37	8.90	1743.84	3110.52	-83.42	1735.19	2476.19	57.66	1738.21	2035.78	1510.38	65.14	0.00	0.00	0.00	1438.69
10.47000	3026.22	177.43	80.76	3027.13	159.25	101.21	2649.27	19.78	297.11	2499.96	60.51	171.06	3127.37	-54.32	194.78	3127.42	-41.40	179.15	2486.86	-117.26	124.96	3038.54	-77.68	109.09	3067.56	78.03	1287.08	0.00	0.00	0.00	2402.26	131.01	1714.65	3090.37	8.90	1743.84	3110.52	-83.42	1735.19	2476.19	57.66	1738.21	2037.37	1511.03	70.58	0.00	0.00	0.00	1438.64
10.48000	3026.22	177.43	80.76	3027.13	159.25	101.21	2649.27	19.78	297.11	2499.96	60.51	171.06	3127.37	-54.32	194.78	3127.42	-41.40	179.15	2486.86	-117.26	124.96	3038.54	-77.68	109.09	3067.56	78.03	1287.08	0.00	0.00	0.00	2402.26	131.01	1714.65	3090.37	8.90	1743.84	3110.52	-83.42	1735.19	2476.19	57.66	1738.21	2032.41	1511.16	53.09	0.00	0.00	0.00	1437.75
10.49000	3026.22	177.43	80.76	3027.13	159.25	101.21	2649.27	19.78	297.11	2499.96	60.51	171.06	3127.37	-54.32	194.78	3127.42	-41.40	179.15	2486.86	-117.26	124.96	3038.54	-77.68	109.09	3067.56	78.03	1287.08	0.00	0.00	0.00	2402.26	131.01	1714.65	3090.37	8.90	1743.84	3110.52	-83.42	1735.19	2476.19	57.66	1738.21	2031.49	1512.20	46.96	0.00	0.00	0.00	1438.30
10.50000	3026.22	177.43	80.76	3027.13	159.25	101.21	2649.27	19.78	297.11	2499.96	60.51	171.06	3127.37	-54.32	194.78	3127.42	-41.40	179.15	2486.86	-117.26	124.96	3038.54	-77.68	109.09	3067.56	78.03	1287.08	0.00	0.00	0.00	2402.26	131.01	1714.65	3090.37	8.90	1743.84	3110.52	-83.42	1735.19	2476.19	57.66	1738.21	2036.00	1511.22	64.87	0.00	0.00	0.00	1438.31
10.51000	3026.22	177.43	80.76	3027.13	159.25	101.21	2649.27	19.78	297.11	2499.96	60.51	171.06	3127.37	-54.32	194.78	3127.42	-41.40	179.15	2486.86	-117.26	124.96	3038.54	-77.68	109.09	3067.56	78.03	1287.08	0.00	0.00	0.00	2402.26	131.01	1714.65	3090.37	8.90	1743.84	3110.52	-83.42	1735.19	2476.19	57.66	1738.21	2032.57	1510.94	53.10	0.00	0.00	0.00	1438.14
10.52000	3026.22	177.43	80.76	3027.13	159.25	101.21	2649.27	19.78	297.11	2499.96	60.51	171.06	3127.37	-54.32	194.78	3127.42	-41.40	179.15	2486.86	-117.26	124.96	3038.54	-77.68	109.09	3067.56	78.03	1287.08	0.00	0.00	0.00	2402.26	131.01	1714.65	3090.37	8.90	1743.84	3110.52	-83.42	1735.19	2476.19	57.66	1738.21	2036.65	1510.63	65.31	0.00	0.00	0.00	1438.60
10.53000	3026.22	177.43	80.76	3027.13	159.25	101.21	2649.27	19.78	297.11	2499.96	60.51	171.06	3127.37	-54.32	194.78	3127.42	-41.40	179.15	2486.86	-117.26	124.96	3038.54	-77.68	109.09	3067.56	78.03	1287.08	0.00	0.00	0.00	2402.26	131.01	1714.65	3090.37	8.90	1743.84	3110.52	-83.42	1735.19	2476.19	57.66	1738.21	2038.36	1510.97	70.69	0.00	0.00	0.00	1437.71
10.54000	3026.22	177.43	80.76	3027.13	159.25	101.21	2649.27	19.78	297.11	2499.96	60.51	171.06	3127.37	-54.32	194.78	3127.42	-41.40	179.15	2486.86	-117.26	124.96	3038.54	-77.68	109.09	3067.56	78.03	1287.08	0.00	0.00	0.00	2402.26	131.01	1714.65	3090.37	8.90	1743.84	3110.52	-83.42	1735.19	2476.19	57.66	1738.21	2038.18	1512.10	70.19	0.00	0.00	0.00	1437.10
10.55000	3026.22	177.43	80.76	3027.13	159.25	101.21	2649.27	19.78	297.11	2499.96	60.51	171.06	3127.37	-54.32	194.78	3127.42	-41.40	179.15	2486.86	-117.26	124.96	3038.54	-77.68	109.09	3067.56	78.03	1287.08	0.00	0.00	0.00	2402.26	131.01	1714.65	3090.37	8.90	1743.84	3110.52	-83.42	1735.19	2476.19	57.66	1738.21	2033.52	1512.89	52.57	0.00	0.00	0.00	1437.61
10.56000	3026.22	177.43	80.76	3027.13	159.25	101.21	2649.27	19.78	297.11	2499.96	60.51	171.06	3127.37	-54.32	194.78	3127.42	-41.40	179.15	2486.86	-117.26	124.96	3038.54	-77.68	109.09	3067.56	78.03	1287.08	0.00	0.00	0.00	2402.26	131.01	1714.65	3090.37	8.90	1743.84	3110.52	-83.42	1735.19	2476.19	57.66	1738.21	2031.48	1511.78	47.18	0.00	0.00	0.00	1438.48
10.57000	3026.22	177.43	80.76	3027.13	159.25	101.21	2649.27	19.78	297.11	2499.96	60.51	171.06	3127.37	-54.32	194.78	3127.42	-41.40	179.15	2486.86	-117.26	124.96	3038.54	-77.68	109.09	3067.56	78.03	1287.08	0.00	0.00	0.00	2402.26	131.01	1714.65	3090.37	8.90	1743.84	3110.52	-83.42	1735.19	2476.19	57.66	1738.21	2035.95	1511.30	64.71	0.00	0.00	0.00	1438.86
10.58000	3026.22	177.43	80.76	3027.13	159.25	101.21	2649.27	19.78	297.11	2499.96	60.51	171.06	3127.37	-54.32	194.78	3127.42	-41.40	179.15	2486.86	-117.26	124.96	3038.54	-77.68	109.09	3067.56	78.03	1287.08	0.00	0.00	0.00	2402.26	131.01	1714.65	3090.37	8.90	1743.84	3110.52	-83.42	1735.19	2476.19	57.66	1738.21	2036.60	1510.49	70.45	0.00	0.00	0.00	1438.60
10.59000	3026.22	177.43	80.76	3027.13	159.25	101.21	2649.27	19.78	297.11	2499.96	60.51	171.06	3127.37	-54.32	194.78	3127.42	-41.40	179.15	2486.86	-117.26	124.96	3038.54	-77.68	109.09	3067.56	78.03	1287.08	0.00	0.00	0.00	2402.26	131.01	1714.65	3090.37	8.90	1743.84	3110.52	-83.42	1735.19	2476.19	57.66	1738.21	2034.32	1514.34	52.04	0.00	0.00	0.00	1438.31
10.60000	3026.22	177.43	80.76	3027.13	159.25	101.21	2649.27	19.78	297.11	2499.96	60.51	171.06	3127.37	-54.32	194.78	3127.42	-41.40	179.15	2486.86	-117.26	124.96	3038.54	-77.68	109.09	3067.56	78.03	1287.08	0.00	0.00	0.00	2402.26	131.01	1714.65	3090.37	8.90	1743.84	3110.52	-83.42	1735.19	2476.19	57.66	1738.21	2033.01	1514.58	46.63	0.00	0.00	0.00	1438.96
10.61000	3026.22	177.43	80.76	3027.13	159.25	101.21	2649.27	19.78	297.11	2499.96	60.51	171.06	3127.37	-54.32	194.78	3127.42	-41.40	179.15	2486.86	-117.26	124.96	3038.54	-77.68	109.09	3067.56	78.03	1287.08	0.00	0.00	0.00	2402.26	131.01	1714.65	3090.37	8.90	1743.84	3110.52	-83.42	1735.19	2476.19	57.66	1738.21	2036.31	1512.31	64.68	0.00	0.00	0.00	1438.61
10.62000	3026.22	177.43	80.76	3027.13	159.25	101.21	2649.27	19.78	297.11	2499.96	60.51	171.06	3127.37	-54.32	194.78	3127.42	-41.40	179.15	2486.86	-117.26	124.96	3038.54	-77.68	109.09	3067.56	78.03	1287.08	0.00	0.00	0.00	2402.26	131.01	1714.65	3090.37	8.90	1743.84	3110.52	-83.42	1735.19	2476.19	57.66	1738.21	2037.86	1512.30	70.20	0.00	0.00	0.00	1437.71
10.63000	3026.22	177.43	80.76	3027.13	159.25	101.21	2649.27	19.78	297.11	2499.96	60.51	171.06	3127.37	-54.32	194.78	3127.42	-41.40	179.15	2486.86	-117.26	124.96	3038.54	-77.68	109.09	3067.56	78.03	1287.08	0.00	0.00	0.00	2402.26	131.01	1714.65	3090.37	8.90	1743.84	3110.52	-83.42	1735.19	2476.19	57.66	1738.21	2036.66	1510.86	70.38	0.00	0.00	0.00	1438.48
10.64000	3026.22	177.43	80.76	3027.13	159.25	101.21	2649.27	19.78	297.11	2499.96	60.51	171.06	3127.37	-54.32	194.78	3127.42	-41.40	179.15	2486.86	-117.26	124.96	3038.54	-77.68	109.09	3067.56	78.03	1287.08	0.00	0.00	0.00	2402.26	131.01	1714.65	3090.37	8.90	1743.84	3110.52	-83.42	1735.19	2476.19	57.66	1738.21	2035.60	1516.75	51.37	0.00	0.00	0.00	1438.12
10.65000	3026.22	177.43	80.76	3027.13	159.25	101.21	2649.27	19.78	297.11	2499.96	60.51	171.06	3127.37	-54.32	194.78	3127.42	-41.40	179.15	2486.86	-117.26	124.96	3038.54	-77.68	109.09	3067.56	78.03	1287.08	0.00	0.00	0.00	2402.26	131.01	1714.65	3090.37	8.90	1743.84	3110.52	-83.42	1735.19	2476.19	57.66	1738.21	2032.05	1513.09	46.84	0.00	0.00	0.00	1437.78
10.66000	3026.22	177.43	80.76	3027.13	159.25	101.21	2649.27	19.78	297.11	2499.96	60.51	171.06	3127.37	-54.32	194.78	3127.42	-41.40	179.15	2486.86	-117.26	124.96	3038.54	-77.68	109.09	3067.56	78.03	1287.08	0.00	0.00	0.00	2402.26	131.01	1714.65	3090.37	8.90	1743.84	3110.52	-83.42	1735.19	2476.19	57.66	1738.21	2031.73	1512.41	47.06	0.00	0.00	0.00	1437.53
10.67000	3026.22	177.43	80.76	3027.13	159.25	101.21	2649.27	19.78	297.11	2499.96	60.51	171.06	3127.37	-54.32	194.78	3127.42	-41.40	179.15	2486.86	-117.26	124.96	3038.54	-77.68	109.09	3067.56	78.03	1287.08	0.00	0.00	0.00	2402.26	131.01	1714.65	3090.37	8.90	1743.84	3110.52	-83.42	1735.19	2476.19	57.66	1738.21	2035.88	1512.17	64.39	0.00	0.00	0.00	1437.55
10.68000	3026.22	177.43	80.76	3027.13	159.25	101.21	2649.27	19.78	297.11	2499.96	60.51	171.06	3127.37	-54.32	194.78	3127.42	-41.40	179.15	2486.86	-117.26	124.96	3038.54	-77.68	109.09	3067.56	78.03	1287.08	0.00	0.00	0.00	2402.26	131.01	1714.65	3090.37	8.90	1743.84	3110.52	-83.42	1735.19	2476.19	57.66	1738.21	2037.32	1511.87	70.16	0.00	0.00	0.00	1437.66
10.69000	3026.22	177.43	80.76	3027.13	159.25	101.21	2649.27	19.78	297.11	2499.96	60.51	171.06	3127.37	-54.32	194.78	3127.42	-41.40	179.15	2486.86	-117.26	124.96	3038.54	-77.68	109.09	3067.56	78.03	1287.08	0.00	0.00	0.00	2402.26	131.01	1714.65	3090.37	8.90	1743.84	3110.52	-83.42	1735.19	2476.19	57.66	1738.21	2036.44	1511.28	70.22	0.00	0.00	0.00	1437.82
10.70000	3026.22	177.43	80.76	3027.13	159.25	101.21	2649.27	19.78	297.11	2499.96	60.51	171.06	3127.37	-54.32	194.78	3127.42	-41.40	179.15	2486.86	-117.26	124.96	3038.54	-77.68	109.09	3067.56	78.03	1287.08	0.00	0.00	0.00	2402.26	131.01	1714.65	3090.37	8.90	1743.84	3110.52	-83.42	1735.19	2476.19	57.66	1738.21	2034.46	1514.84	51.99	0.00	0.00	0.00	1437.33
10.71000	3026.22	177.43	80.76	3027.13	159.25	101.21	2649.27	19.78	297.11	2499.96	60.51	171.06	3127.37	-54.32	194.78	3127.42	-41.40	179.15	2486.86	-117.26	124.96	3038.54	-77.68	109.09	3067.56	78.03	1287.08	0.00	0.00	0.00	2402.26	131.01	1714.65	3090.37	8.90	1743.84	3110.52	-83.42	1735.19	2476.19	57.66	1738.21	2035.09	1511.42	64.65	0.00	0.00	0.00	1437.65
10.72000	3026.22	177.43	80.76	3027.13	159.25	101.21	2649.27	19.78	297.11	2499.96	60.51	171.06	3127.37	-54.32	194.78	3127.42	-41.40	179.15	2486.86	-117.26	124.96	3038.54	-77.68	109.09	3067.56	78.03	1287.08	0.00	0.00	0.00	2402.26	131.01	1714.65	3090.37	8.90	1743.84	3110.52	-83.42	1735.19	2476.19	57.66	1738.21	2033.27	1512.94	52.49	0.00	0.00	0.00	1437.73
10.73000	3026.22	177.43	80.76	3027.13	159.25	101.21	2649.27	19.78	297.11	2499.96	60.51	171.06	3127.37	-54.32	194.78	3127.42	-41.40	179.15	2486.86	-117.26	124.96	3038.54	-77.68	109.09	3067.56	78.03	1287.08	0.00	0.00	0.00	2402.26	131.01	1714.65	3090.37	8.90	1743.84	3110.52	-83.42	1735.19	2476.19	57.66	1738.21	2036.13	1512.20	64.48	0.00	0.00	0.00	1437.44
10.74000	3026.22	177.43	80.76	3027.13	159.25	101.21	2649.27	19.78	297.11	2499.96	60.51	171.06	3127.37	-54.32	194.78	3127.42	-41.40	179.15	2486.86	-117.26	124.96	3038.54	-77.68	109.09	3067.56	78.03	1287.08	0.00	0.00	0.00	2402.26	131.01	1714.65	3090.37	8.90	1743.84	3110.52	-83.42	1735.19	2476.19	57.66	1738.21	2037.50	1511.69	70.19	0.00	0.00	0.00	1438.65
10.75000	3026.22	177.43	80.76	3027.13	159.25	101.21	2649.27	19.78	297.11	2499.96	60.51	171.06	3127.37	-54.32	194.78	3127.42	-41.40	179.15	2486.86	-117.26	124.96	3038.54	-77.68	109.09	3067.56	78.03	1287.08	0.00	0.00	0.00	2402.26	131.01	1714.65	3090.37	8.90	1743.84	3110.52	-83.42	1735.19	2476.19	57.66	1738.21	2033.30	1512.68	52.47	0.00	0.00	0.00	1437.04
10.76000	3026.22	177.43	80.76	3027.13	159.25	101.21	2649.27	19.78	297.11	2499.96	60.51	171.06	3127.37	-54.32	194.78	3127.42	-41.40	179.15	2486.86	-117.26	124.96	3038.54	-77.68	109.09	3067.56	78.03	1287.08	0.00	0.00	0.00	2402.26	131.01	1714.65	3090.37	8.90	1743.84	3110.52	-83.42	1735.19	2476.19	57.66	1738.21	2031.04	1511.18	47.42	0.00	0.00	0.00	1436.39
10.77000	3026.22	177.43	80.76	3027.13	159.25	101.21	2649.27	19.78	297.11	2499.96	60.51	171.06	3127.37	-54.32	194.78	3127.42	-41.40	179.15	2486.86	-117.26	124.96	3038.54	-77.68	109.09	3067.56	78.03	1287.08	0.00	0.00	0.00	2402.26	131.01	1714.65	3090.37	8.90	1743.84	3110.52	-83.42	1735.19	2476.19	57.66	1738.21	2035.38	1511.91	64.27	0.00	0.00	0.00	1436.93
10.78000	3026.22	177.43	80.76	3027.13	159.25	101.21	2649.27	19.78	297.11	2499.96	60.51	171.06	3127.37	-54.32	194.78	3127.42	-41.40	179.15	2486.86	-117.26	124.96	3038.54	-77.68	109.09	3067.56	78.03	1287.08	0.00	0.00	0.00	2402.26	131.01	1714.65	3090.37	8.90	1743.84	3110.52	-83.42	1735.19	2476.19	57.66	1738.21	2031.79	1510.57	53.35	0.00	0.00	0.00	1437.31
10.79000	3026.22	177.43	80.76	3027.13	159.25	101.21	2649.27	19.78	297.11	2499.96	60.51	171.06	3127.37	-54.32	194.78	3127.42	-41.40	179.15	2486.86	-117.26	124.96	3038.54	-77.68	109.09	3067.56	78.03	1287.08	0.00	0.00	0.00	2402.26	131.01	1714.65	3090.37	8.90	1743.84	3110.52	-83.42	1735.19	2476.19	57.66	1738.21	2033.48	1515.22	46.45	0.00	0.00	0.00	1437.23
10.80000	3026.22	177.43	80.76	3027.13	159.25	101.21	2649.27	19.78	297.11	2499.96	60.51	171.06	3127.37	-54.32	194.78	3127.42	-41.40	179.15	2486.86	-117.26	124.96	3038.54	-77.68	109.09	3067.56	78.03	1287.08	0.00	0.00	0.00	2402.26	131.01	1714.65	3090.37	8.90	1743.84	3110.52	-83.42	1735.19	2476.19	57.66	1738.21	2032.76	1513.97	46.70	0.00	0.00	0.00	1438.01
10.81000	3026.22	177.43	80.76	3027.13	159.25	101.21	2649.27	19.78	297.11	2499.96	60.51	171.06	3127.37	-54.32	194.78	3127.42	-41.40	179.15	2486.86	-117.26	124.96	3038.54	-77.68	109.09	3067.56	78.03	1287.08	0.00	0.00	0.00	2402.26	131.01	1714.65	3090.37	8.90	1743.84	3110.52	-83.42	1735.19	2476.19	57.66	1738.21	2031.73	1512.77	47.03	0.00	0.00	0.00	1438.31
10.82000	3026.22	177.43	80.76	3027.13	159.25	101.21	2649.27	19.78	297.11	2499.96	60.51	171.06	3127.37	-54.32	194.78	3127.42	-41.40	179.15	2486.86	-117.26	124.96	3038.54	-77.68	109.09	3067.56	78.03	1287.08	0.00	0.00	0.00	2402.26	131.01	1714.65	3090.37	8.90	1743.84	3110.52	-83.42	1735.19	2476.19	57.66	1738.21	2032.40	1514.05	46.51	0.00	0.00	0.00	1438.95
10.83000	3026.22	177.43	80.76	3027.13	159.25	101.21	2649.27	19.78	297.11	2499.96	60.51	171.06	3127.37	-54.32	194.78	3127.42	-41.40	179.15	2486.86	-117.26	124.96	3038.54	-77.68	109.09	3067.56	78.03	1287.08	0.00	0.00	0.00	2402.26	131.01	1714.65	3090.37	8.90	1743.84	3110.52	-83.42	1735.19	2476.19	57.66	1738.21	2035.60	1512.86	64.11	0.00	0.00	0.00	1438.56
10.84000	3026.22	177.43	80.76	3027.13	159.25	101.21	2649.27	19.78	297.11	2499.96	60.51	171.06	3127.37	-54.32	194.78	3127.42	-41.40	179.15	2486.86	-117.26	124.96	3038.54	-77.68	109.09	3067.56	78.03	1287.08	0.00	0.00	0.00	2402.26	131.01	1714.65	3090.37	8.90	1743.84	3110.52	-83.42	1735.19	2476.19	57.66	1738.21	2030.85	1509.29	53.46	0.00	0.00	0.00	1437.82
10.85000	3026.22	177.43	80.76	3027.13	159.25	101.21	2649.27	19.78	297.11	2499.96	60.51	171.06	3127.37	-54.32	194.78	3127.42	-41.40	179.15	2486.86	-117.26	124.96	3038.54	-77.68	109.09	3067.56	78.03	1287.08	0.00	0.00	0.00	2402.26	131.01	1714.65	3090.37	8.90	1743.84	3110.52	-83.42	1735.19	2476.19	57.66	1738.21	2034.23	1510.22	64.98	0.00	0.00	0.00	1438.45
10.86000	3026.22	177.43	80.76	3027.13	159.25	101.21	2649.27	19.78	297.11	2499.96	60.51	171.06	3127.37	-54.32	194.78	3127.42	-41.40	179.15	2486.86	-117.26	124.96	3038.54	-77.68	109.09	3067.56	78.03	1287.08	0.00	0.00	0.00	2402.26	131.01	1714.65	3090.37	8.90	1743.84	3110.52	-83.42	1735.19	2476.19	57.66	1738.21	2036.13	1511.70	69.97	0.00	0.00	0.00	1438.40
10.87000	3026.22	177.43	80.76	3027.13	159.25	101.21	2649.27	19.78	297.11	2499.96	60.51	171.06	3127.37	-54.32	194.78	3127.42	-41.40	179.15	2486.86	-117.26	124.96	3038.54	-77.68	109.09	3067.56	78.03	1287.08	0.00	0.00	0.00	2402.26	131.01	1714.65	3090.37	8.90	1743.84	3110.52	-83.42	1735.19	2476.19	57.66	1738.21	2032.51	1511.34	52.90	0.00	0.00	0.00	1437.99
10.88000	3026.22	177.43	80.76	3027.13	159.25	101.21	2649.27	19.78	297.11	2499.96	60.51	171.06	3127.37	-54.32	194.78	3127.42	-41.40	179.15	2486.86	-117.26	124.96	3038.54	-77.68	109.09	3067.56	78.03	1287.08	0.00	0.00	0.00	2402.26	131.01	1714.65	3090.37	8.90	1743.84	3110.52	-83.42	1735.19	2476.19	57.66	1738.21	2035.29	1511.50	64.60	0.00	0.00	0.00	1437.72
10.89000	3026.22	177.43	80.76	3027.13	159.25	101.21	2649.27	19.78	297.11	2499.96	60.51	171.06	3127.37	-54.32	194.78	3127.42	-41.40	179.15	2486.86	-117.26	124.96	3038.54	-77.68	109.09	3067.56	78.03	1287.08	0.00	0.00	0.00	2402.26	131.01	1714.65	3090.37	8.90	1743.84	3110.52	-83.42	1735.19	2476.19	57.66	1738.21	2033.29	1513.02	52.30	0.00	0.00	0.00	1437.06
10.90000	3026.22	177.43	80.76	3027.13	159.25	101.21	2649.27	19.78	297.11	2499.96	60.51	171.06	3127.37	-54.32	194.78	3127.42	-41.40	179.15	2486.86	-117.26	124.96	3038.54	-77.68	109.09	3067.56	78.03	1287.08	0.00	0.00	0.00	2402.26	131.01	1714.65	3090.37	8.90	1743.84	3110.52	-83.42	1735.19	2476.19	57.66	1738.21	2035.70	1511.52	64.76	0.00	0.00	0.00	1437.32
10.91000	3026.22	177.43	80.76	3027.13	159.25	101.21	2649.27	19.78	297.11	2499.96	60.51	171.06	3127.37	-54.32	194.78	3127.42	-41.40	179.15	2486.86	-117.26	124.96	3038.54	-77.68	109.09	3067.56	78.03	1287.08	0.00	0.00	0.00	2402.26	131.01	1714.65	3090.37	8.90	1743.84	3110.52	-83.42	1735.19	2476.19	57.66	1738.21	2031.87	1510.37	53.17	0.00	0.00	0.00	1437.96
10.92000	3026.22	177.43	80.76	3027.13	159.25	101.21	2649.27	19.78	297.11	2499.96	60.51	171.06	3127.37	-54.32	194.78	3127.42	-41.40	179.15	2486.86	-117.26	124.96	3038.54	-77.68	109.09	3067.56	78.03	1287.08	0.00	0.00	0.00	2402.26	131.01	1714.65	3090.37	8.90	1743.84	3110.52	-83.42	1735.19	2476.19	57.66	1738.21	2035.37	1510.87	65.07	0.00	0.00	0.00	1438.29
10.93000	3026.22	177.43	80.76	3027.13	159.25	101.21	2649.27	19.78	297.11	2499.96	60.51	171.06	3127.37	-54.32	194.78	3127.42	-41.40	179.15	2486.86	-117.26	124.96	3038.54	-77.68	109.09	3067.56	78.03	1287.08	0.00	0.00	0.00	2402.26	131.01	1714.65	3090.37	8.90	1743.84	3110.52	-83.42	1735.19	2476.19	57.66	1738.21	2037.36	1511.40	70.37	0.00	0.00	0.00	1438.34
10.94000	3026.22	177.43	80.76	3027.13	159.25	101.21	2649.27	19.78	297.11	2499.96	60.51	171.06	3127.37	-54.32	194.78	3127.42	-41.40	179.15	2486.86	-117.26	124.96	3038.54	-77.68	109.09	3067.56	78.03	1287.08	0.00	0.00	0.00	2402.26	131.01	1714.65	3090.37	8.90	1743.84	3110.52	-83.42	1735.19	2476.19	57.66	1738.21	2037.39	1511.39	70.35	0.00	0.00	0.00	1438.72
10.95000	3026.22	177.43	80.76	3027.13	159.25	101.21	2649.27	19.78	297.11	2499.96	60.51	171.06	3127.37	-54.32	194.78	3127.42	-41.40	179.15	2486.86	-117.26	124.96	3038.54	-77.68	109.09	3067.56	78.03	1287.08	0.00	0.00	0.00	2402.26	131.01	1714.65	3090.37	8.90	1743.84	3110.52	-83.42	1735.19	2476.19	57.66	1738.21	2034.12	1513.71	52.36	0.00	0.00	0.00	1438.65
10.96000	3026.22	177.43	80.76	3027.13	159.25	101.21	2649.27	19.78	297.11	2499.96	60.51	171.06	3127.37	-54.32	194.78	3127.42	-41.40	179.15	2486.86	-117.26	124.96	3038.54	-77.68	109.09	3067.56	78.03	1287.08	0.00	0.00	0.00	2402.26	131.01	1714.65	3090.37	8.90	1743.84	3110.52	-83.42	1735.19	2476.19	57.66	1738.21	2036.78	1511.58	64.99	0.00	0.00	0.00	1439.11
10.97000	3026.22	177.43	80.76	3027.13	159.25	101.21	2649.27	19.78	297.11	2499.96	60.51	171.06	3127.37	-54.32	194.78	3127.42	-41.40	179.15	2486.86	-117.26	124.96	3038.54	-77.68	109.09	3067.56	78.03	1287.08	0.00	0.00	0.00	2402.26	131.01	1714.65	3090.37	8.90	1743.84	3110.52	-83.42	1735.19	2476.19	57.66	1738.21	2037.11	1510.00	71.02	0.00	0.00	0.00	1438.26
10.98000	3026.22	177.43	80.76	3027.13	159.25	101.21	2649.27	19.78	297.11	2499.96	60.51	171.06	3127.37	-54.32	194.78	3127.42	-41.40	179.15	2486.86	-117.26	124.96	3038.54	-77.68	109.09	3067.56	78.03	1287.08	0.00	0.00	0.00	2402.26	131.01	1714.65	3090.37	8.90	1743.84	3110.52	-83.42	1735.19	2476.19	57.66	1738.21	2038.08	1510.83	70.70	0.00	0.00	0.00	1438.39
10.99000	3026.22	177.43	80.76	3027.13	159.25	101.21	2649.27	19.78	297.11	2499.96	60.51	171.06	3127.37	-54.32	194.78	3127.42	-41.40	179.15	2486.86	-117.26	124.96	3038.54	-77.68	109.09	3067.56	78.03	1287.08	0.00	0.00	0.00	2402.26	131.01	1714.65	3090.37	8.90	1743.84	3110.52	-83.42	1735.19	2476.19	57.66	1738.21	2037.25	1510.43	70.83	0.00	0.00	0.00	1438.16
11.00000	3026.22	177.43	80.76	3027.13	159.25	101.21	2649.27	19.78	297.11	2499.96	60.51	171.06	3127.37	-54.32	194.78	3127.42	-41.40	179.15	2486.86	-117.26	124.96	3038.54	-77.68	109.09	3067.56	78.03	1287.08	0.00	0.00	0.00	2402.26	131.01	1714.65	3090.37	8.90	1743.84	3110.52	-83.42	1735.19	2476.19	57.66	1738.21	2036.90	1510.53	70.59	0.00	0.00	0.00	1437.48
11.01000	3026.22	177.43	80.76	3027.13	159.25	101.21	2649.27	19.78	297.11	2499.96	60.51	171.06	3127.37	-54.32	194.78	3127.42	-41.40	179.15	2486.86	-117.26	124.96	3038.54	-77.68	109.09	3067.56	78.03	1287.08	0.00	0.00	0.00	2402.26	131.01	1714.65	3090.37	8.90	1743.84	3110.52	-83.42	1735.19	2476.19	57.66	1738.21	2032.90	1512.60	52.53	0.00	0.00	0.00	1436.95
11.02000	3026.22	177.43	80.76	3027.13	159.25	101.21	2649.27	19.78	297.11	2499.96	60.51	171.06	3127.37	-54.32	194.78	3127.42	-41.40	179.15	2486.86	-117.26	124.96	3038.54	-77.68	109.09	3067.56	78.03	1287.08	0.00	0.00	0.00	2402.26	131.01	1714.65	3090.37	8.90	1743.84	3110.52	-83.42	1735.19	2476.19	57.66	1738.21	2031.26	1511.83	47.24	0.00	0.00	0.00	1437.08
11.03000	3026.22	177.43	80.76	3027.13	159.25	101.21	2649.27	19.78	297.11	2499.96	60.51	171.06	3127.37	-54.32	194.78	3127.42	-41.40	179.15	2486.86	-117.26	124.96	3038.54	-77.68	109.09	3067.56	78.03	1287.08	0.00	0.00	0.00	2402.26	131.01	1714.65	3090.37	8.90	1743.84	3110.52	-83.42	1735.19	2476.19	57.66	1738.21	2032.43	1513.46	46.76	0.00	0.00	0.00	1437.70
11.04000	3026.22	177.43	80.76	3027.13	159.25	101.21	2649.27	19.78	297.11	2499.96	60.51	171.06	3127.37	-54.32	194.78	3127.42	-41.40	179.15	2486.86	-117.26	124.96	3038.54	-77.68	109.09	3067.56	78.03	1287.08	0.00	0.00	0.00	2402.26	131.01	1714.65	3090.37	8.90	1743.84	3110.52	-83.42	1735.19	2476.19	57.66	1738.21	2036.88	1512.01	64.77	0.00	0.00	0.00	1438.27
11.05000	3026.22	177.43	80.76	3027.13	159.25	101.21	2649.27	19.78	297.11	2499.96	60.51	171.06	3127.37	-54.32	194.78	3127.42	-41.40	179.15	2486.86	-117.26	124.96	3038.54	-77.68	109.09	3067.56	78.03	1287.08	0.00	0.00	0.00	2402.26	131.01	1714.65	3090.37	8.90	1743.84	3110.52	-83.42	1735.19	2476.19	57.66	1738.21	2034.02	1513.63	52.22	0.00	0.00	0.00	1437.44
[truncated: 240 more rows]
[truncated: 35 more columns]
