# Supplementary material for: The impact of mobile phone use on where we look and how we walk when negotiating floor based obstacles
Source: PLoS One. 2017 Jun 30;12(6):e0179802. doi: 10.1371/journal.pone.0179802 (PMC5493336; doi:10.1371/journal.pone.0179802)
Supplement: S1 File — (ZIP) [file pone.0179802.s001.zip › Gait/PP14/no obs talk 1.txt]

CODAmotion Analysis Text
Codamotion Analysis Text Save of: no obs talk 1.mdf
Time	Markers
Time	1:LTOE.X	1:LTOE.Y	1:LTOE.Z	2:L2nd.X	2:L2nd.Y	2:L2nd.Z	3:LHEE.X	3:LHEE.Y	3:LHEE.Z	4:LANK.X	4:LANK.Y	4:LANK.Z	5:RTOE.X	5:RTOE.Y	5:RTOE.Z	6:R2nd.X	6:R2nd.Y	6:R2nd.Z	7:RHEE.X	7:RHEE.Y	7:RHEE.Z	8:RANK.X	8:RANK.Y	8:RANK.Z	9:STRN.X	9:STRN.Y	9:STRN.Z	10:Marker 10.X	10:Marker 10.Y	10:Marker 10.Z	11:FLHD.X	11:FLHD.Y	11:FLHD.Z	12:FRHD.X	12:FRHD.Y	12:FRHD.Z	13:BRHD.X	13:BRHD.Y	13:BRHD.Z	14:BLHD.X	14:BLHD.Y	14:BLHD.Z	15:BLSTEP.X	15:BLSTEP.Y	15:BLSTEP.Z	16:FLSTEP.X	16:FLSTEP.Y	16:FLSTEP.Z	17:BRSTEP.X
(s)	(mm)	(mm)	(mm)	(mm)	(mm)	(mm)	(mm)	(mm)	(mm)	(mm)	(mm)	(mm)	(mm)	(mm)	(mm)	(mm)	(mm)	(mm)	(mm)	(mm)	(mm)	(mm)	(mm)	(mm)	(mm)	(mm)	(mm)	(mm)	(mm)	(mm)	(mm)	(mm)	(mm)	(mm)	(mm)	(mm)	(mm)	(mm)	(mm)	(mm)	(mm)	(mm)	(mm)	(mm)	(mm)	(mm)	(mm)	(mm)	(mm)
0.00000	-3285.96	136.07	35.91	-3454.81	111.07	19.42	-1457.48	112.50	141.21	-1569.11	175.94	209.21	-3243.85	-52.49	28.02	-3300.88	-42.74	31.21	-149.68	-5.46	238.29	-1667.67	-90.09	105.67	-3286.95	79.46	1234.47	0.00	0.00	0.00	-3257.21	115.86	1698.79	-2550.19	-21.04	1363.66	-1685.65	-62.31	1699.22	-1779.47	98.86	1698.69	1995.83	1616.56	68.68	0.00	0.00	0.00	1394.47
0.01000	-3285.96	136.07	35.91	-3384.39	116.71	29.47	-1457.48	112.50	141.21	-1569.11	175.94	209.21	-3156.51	-49.14	42.69	-3218.82	-39.88	42.25	-149.68	-5.46	238.29	-1667.67	-90.09	105.67	-3236.25	83.72	1231.79	0.00	0.00	0.00	-3260.00	123.61	1700.45	-2550.19	-21.04	1363.66	-1685.65	-62.31	1699.22	-1779.47	98.86	1698.69	1993.86	1614.38	69.65	0.00	0.00	0.00	1394.41
0.02000	-3285.96	136.07	35.91	-3381.30	117.25	29.10	-1457.48	112.50	141.21	-1569.11	175.94	209.21	-3131.99	-49.31	46.49	-3198.27	-42.07	42.58	-149.68	-5.46	238.29	-1667.67	-90.09	105.67	-3214.02	85.60	1230.96	0.00	0.00	0.00	-3210.24	124.43	1699.15	-2550.19	-21.04	1363.66	-1685.65	-62.31	1699.22	-1779.47	98.86	1698.69	1993.90	1613.84	70.10	0.00	0.00	0.00	1395.13
0.03000	-3285.96	136.07	35.91	-3401.51	119.24	24.48	-1457.48	112.50	141.21	-1569.11	175.94	209.21	-3084.13	-50.56	55.31	-3170.72	-41.76	44.34	-149.68	-5.46	238.29	-1667.67	-90.09	105.67	-3210.73	85.20	1229.78	0.00	0.00	0.00	-3227.93	120.94	1699.33	-2550.19	-21.04	1363.66	-1685.65	-62.31	1699.22	-1779.47	98.86	1698.69	1993.44	1612.65	70.64	0.00	0.00	0.00	1395.85
0.04000	-3285.96	136.07	35.91	-3406.15	119.51	24.17	-1457.48	112.50	141.21	-1569.11	175.94	209.21	-3024.90	-50.71	65.54	-3125.59	-41.80	52.47	-149.68	-5.46	238.29	-1667.67	-90.09	105.67	-3204.72	83.78	1228.46	0.00	0.00	0.00	-3217.16	120.90	1696.63	-2550.19	-21.04	1363.66	-1685.65	-62.31	1699.22	-1779.47	98.86	1698.69	1993.90	1613.05	70.53	0.00	0.00	0.00	1395.85
0.05000	-3285.96	136.07	35.91	-3392.51	120.24	27.39	-1457.48	112.50	141.21	-1569.11	175.94	209.21	-2971.42	-50.83	74.62	-3088.02	-43.08	58.41	-149.68	-5.46	238.29	-1667.67	-90.09	105.67	-3187.52	84.63	1227.71	0.00	0.00	0.00	-3208.72	120.33	1696.48	-2550.72	-21.04	1363.98	-1685.65	-62.31	1699.22	-1779.47	98.86	1698.69	1994.84	1614.64	69.81	0.00	0.00	0.00	1396.01
0.06000	-3285.96	136.07	35.91	-3382.44	120.39	28.78	-1457.48	112.50	141.21	-1569.11	175.94	209.21	-2923.41	-50.92	82.60	-3067.33	-44.40	62.80	-149.68	-5.46	238.29	-1667.67	-90.09	105.67	-3187.52	85.00	1225.80	0.00	0.00	0.00	-3210.30	118.82	1696.62	-3086.21	-20.85	1679.81	-1685.65	-62.31	1699.22	-1779.47	98.86	1698.69	1994.66	1614.96	69.61	0.00	0.00	0.00	1395.65
0.07000	-3285.96	136.07	35.91	-3378.60	120.16	28.72	-1457.48	112.50	141.21	-1569.11	175.94	209.21	-2880.61	-50.98	89.52	-3004.34	-42.62	74.86	-149.68	-5.46	238.29	-1667.67	-90.09	105.67	-3177.64	83.85	1224.35	0.00	0.00	0.00	-3192.09	120.34	1694.06	-3086.35	-21.36	1678.04	-1685.65	-62.31	1699.22	-1779.47	98.86	1698.69	1994.73	1615.66	69.35	0.00	0.00	0.00	1395.20
0.08000	-3285.96	136.07	35.91	-3368.10	120.41	30.38	-1457.48	112.50	141.21	-1569.11	175.94	209.21	-2842.73	-51.02	95.43	-2966.54	-43.56	83.68	-149.68	-5.46	238.29	-1667.67	-90.09	105.67	-3169.02	84.67	1222.85	0.00	0.00	0.00	-3184.97	120.39	1694.74	-3125.90	-24.30	1677.64	-1685.65	-62.31	1699.22	-1779.47	98.86	1698.69	1994.22	1613.82	70.00	0.00	0.00	0.00	1394.23
0.09000	-3285.96	136.07	35.91	-3377.70	119.93	27.82	-1457.48	112.50	141.21	-1569.11	175.94	209.21	-2809.50	-51.04	100.39	-2924.26	-43.80	91.18	-149.68	-5.46	238.29	-1667.67	-90.09	105.67	-3170.51	83.76	1221.78	0.00	0.00	0.00	-3157.43	117.90	1691.65	-3136.52	-25.26	1675.96	-1685.65	-62.31	1699.22	-1779.47	98.86	1698.69	1993.64	1613.04	70.22	0.00	0.00	0.00	1394.66
0.10000	-3285.96	136.07	35.91	-3363.30	120.68	31.62	-1457.48	112.50	141.21	-1569.11	175.94	209.21	-2780.65	-51.03	104.44	-2887.26	-43.88	97.44	-149.68	-5.46	238.29	-1667.67	-90.09	105.67	-3161.84	83.19	1220.14	0.00	0.00	0.00	-3191.89	112.56	1690.79	-3105.31	-27.28	1673.23	-1685.65	-62.31	1699.22	-1779.47	98.86	1698.69	1993.67	1613.74	69.95	0.00	0.00	0.00	1395.55
0.11000	-3285.96	136.07	35.91	-3398.64	120.29	24.98	-1457.48	112.50	141.21	-1569.11	175.94	209.21	-2755.90	-50.99	107.64	-2855.23	-43.84	102.54	-149.68	-5.46	238.29	-1667.67	-90.09	105.67	-3137.66	82.91	1218.57	0.00	0.00	0.00	-3170.12	114.82	1689.80	-3129.18	-28.19	1673.24	-1685.65	-62.31	1699.22	-1779.47	98.86	1698.69	1994.40	1614.32	69.78	0.00	0.00	0.00	1395.52
0.12000	-3285.96	136.07	35.91	-3367.96	121.79	29.35	-1457.48	112.50	141.21	-1569.11	175.94	209.21	-2734.97	-50.94	110.02	-2827.81	-43.68	106.55	-149.68	-5.46	238.29	-1667.67	-90.09	105.67	-3138.19	81.98	1216.80	0.00	0.00	0.00	-3143.82	113.79	1687.14	-3103.89	-27.45	1670.48	-1685.65	-62.31	1699.22	-1779.47	98.86	1698.69	1993.86	1613.87	69.94	0.00	0.00	0.00	1395.00
0.13000	-3285.96	136.07	35.91	-3375.47	120.33	27.92	-1457.48	112.50	141.21	-1569.11	175.94	209.21	-2717.60	-50.87	111.66	-2804.67	-43.42	109.52	-149.68	-5.46	238.29	-1667.67	-90.09	105.67	-3135.05	81.02	1214.39	0.00	0.00	0.00	-3159.24	113.04	1686.89	-3083.56	-28.91	1667.93	-1685.65	-62.31	1699.22	-1779.47	98.86	1698.69	1994.31	1614.13	69.97	0.00	0.00	0.00	1395.05
0.14000	-3285.96	136.07	35.91	-3375.48	120.11	27.77	-1457.48	112.50	141.21	-1569.11	175.94	209.21	-2703.49	-50.78	112.58	-2785.47	-43.07	111.54	-149.68	-5.46	238.29	-1667.67	-90.09	105.67	-3119.33	80.84	1213.00	0.00	0.00	0.00	-3129.98	113.67	1683.82	-3125.83	-31.58	1669.90	-1685.65	-62.31	1699.22	-1779.47	98.86	1698.69	1994.33	1614.73	69.65	0.00	0.00	0.00	1394.96
0.15000	-3285.96	136.07	35.91	-3399.45	121.53	24.47	-1457.48	112.50	141.21	-1569.11	175.94	209.21	-2692.38	-50.67	112.85	-2769.88	-42.66	112.68	-149.68	-5.46	238.29	-1667.67	-90.09	105.67	-3117.44	79.75	1210.77	0.00	0.00	0.00	-3119.82	112.22	1682.96	-3103.41	-34.26	1666.76	-1685.65	-62.31	1699.22	-1779.47	98.86	1698.69	1994.53	1614.63	69.79	0.00	0.00	0.00	1395.34
0.16000	-3285.96	136.07	35.91	-3391.49	119.70	24.41	-1457.48	112.50	141.21	-1569.11	175.94	209.21	-2684.00	-50.55	112.50	-2757.55	-42.20	112.99	-149.68	-5.46	238.29	-1667.67	-90.09	105.67	-3115.99	78.89	1208.57	0.00	0.00	0.00	-3137.96	109.42	1683.06	-3085.83	-36.91	1664.91	-1685.65	-62.31	1699.22	-1779.47	98.86	1698.69	1994.69	1614.69	69.74	0.00	0.00	0.00	1395.77
0.17000	-3285.96	136.07	35.91	-3376.91	121.05	25.75	-1457.48	112.50	141.21	-1569.11	175.94	209.21	-2678.06	-50.41	111.60	-2748.15	-41.70	112.56	-149.68	-5.46	238.29	-1667.67	-90.09	105.67	-3092.52	76.86	1207.02	0.00	0.00	0.00	-3080.01	108.32	1679.22	-3050.12	-37.27	1662.35	-1685.65	-62.31	1699.22	-1779.47	98.86	1698.69	1993.92	1614.02	69.87	0.00	0.00	0.00	1394.68
0.18000	-3285.96	136.07	35.91	-3419.37	120.27	19.10	-1457.48	112.50	141.21	-1569.11	175.94	209.21	-2674.30	-50.26	110.19	-2741.34	-41.19	111.44	-149.68	-5.46	238.29	-1667.67	-90.09	105.67	-3086.84	77.08	1205.04	0.00	0.00	0.00	-3056.94	105.95	1677.53	-3027.02	-37.36	1659.38	-1685.65	-62.31	1699.22	-1779.47	98.86	1698.69	1994.11	1613.71	70.08	0.00	0.00	0.00	1394.62
0.19000	-3285.96	136.07	35.91	-3400.22	120.34	21.99	-1457.48	112.50	141.21	-1569.11	175.94	209.21	-2672.43	-50.10	108.33	-2736.78	-40.67	109.72	-149.68	-5.46	238.29	-1667.67	-90.09	105.67	-3081.94	76.07	1202.83	0.00	0.00	0.00	-3076.64	102.67	1675.95	-3059.01	-40.96	1659.47	-1685.65	-62.31	1699.22	-1779.47	98.86	1698.69	1994.16	1613.63	70.18	0.00	0.00	0.00	1394.07
0.20000	-3285.96	136.07	35.91	-3382.61	121.01	23.30	-1457.48	112.50	141.21	-1569.11	175.94	209.21	-2672.18	-49.93	106.05	-2734.13	-40.17	107.45	-149.68	-5.46	238.29	-1667.67	-90.09	105.67	-3069.49	75.13	1200.46	0.00	0.00	0.00	-3065.65	102.64	1675.32	-3050.22	-43.34	1659.06	-1685.65	-62.31	1699.22	-1779.47	98.86	1698.69	1993.54	1613.91	69.91	0.00	0.00	0.00	1395.05
0.21000	-3285.96	136.07	35.91	-3368.11	122.56	24.05	-1457.48	112.50	141.21	-1569.11	175.94	209.21	-2673.28	-49.75	103.41	-2733.06	-39.71	104.71	-149.68	-5.46	238.29	-1667.67	-90.09	105.67	-3073.33	73.17	1199.52	0.00	0.00	0.00	-3054.99	99.87	1674.49	-3052.84	-45.28	1657.62	-1685.65	-62.31	1699.22	-1779.47	98.86	1698.69	1993.26	1614.30	69.63	0.00	0.00	0.00	1394.73
0.22000	-3285.96	136.07	35.91	-3382.22	120.82	20.75	-1457.48	112.50	141.21	-1569.11	175.94	209.21	-2675.45	-49.56	100.47	-2733.23	-39.29	101.56	-149.68	-5.46	238.29	-1667.67	-90.09	105.67	-3054.36	72.70	1198.09	0.00	0.00	0.00	-3042.79	97.48	1672.50	-3018.67	-45.98	1653.94	-1685.65	-62.31	1699.22	-1779.47	98.86	1698.69	1994.18	1614.81	69.57	0.00	0.00	0.00	1394.84
0.23000	-3285.96	136.07	35.91	-3400.68	121.17	15.75	-1457.48	112.50	141.21	-1569.11	175.94	209.21	-2678.42	-49.36	97.26	-2734.30	-38.94	98.08	-149.68	-5.46	238.29	-1667.67	-90.09	105.67	-3045.54	71.51	1196.16	0.00	0.00	0.00	-3023.44	98.09	1671.40	-3029.94	-50.83	1653.71	-1685.65	-62.31	1699.22	-1779.47	98.86	1698.69	1994.63	1615.78	69.31	0.00	0.00	0.00	1394.84
0.24000	-3285.96	136.07	35.91	-3372.34	121.24	19.90	-1457.48	112.50	141.21	-1569.11	175.94	209.21	-2681.90	-49.16	93.84	-2735.93	-38.67	94.34	-149.68	-5.46	238.29	-1667.67	-90.09	105.67	-3039.30	69.32	1194.71	0.00	0.00	0.00	-3016.23	95.57	1670.28	-2983.53	-48.93	1652.45	-1685.65	-62.31	1699.22	-1779.47	98.86	1698.69	1994.71	1615.00	69.74	0.00	0.00	0.00	1395.02
0.25000	-3285.96	136.07	35.91	-3363.32	121.95	18.27	-1457.48	112.50	141.21	-1569.11	175.94	209.21	-2685.63	-48.95	90.26	-2737.78	-38.50	90.40	-149.68	-5.46	238.29	-1667.67	-90.09	105.67	-3023.68	67.34	1194.20	0.00	0.00	0.00	-2989.36	93.98	1667.20	-3010.44	-50.82	1652.18	-1685.65	-62.31	1699.22	-1779.47	98.86	1698.69	1993.91	1615.25	69.39	0.00	0.00	0.00	1394.68
0.26000	-3285.99	136.07	35.90	-3365.57	123.74	16.72	-1457.48	112.50	141.21	-1569.11	175.94	209.21	-2689.33	-48.74	86.57	-2739.52	-38.44	86.33	-149.68	-5.46	238.29	-1667.67	-90.09	105.67	-3015.38	65.41	1193.14	0.00	0.00	0.00	-2992.51	90.53	1668.69	-2958.82	-54.21	1649.42	-1685.65	-62.31	1699.22	-1779.47	98.86	1698.69	1993.80	1614.00	69.84	0.00	0.00	0.00	1394.97
0.27000	-3311.34	135.99	31.54	-3371.59	122.97	13.63	-1457.48	112.50	141.21	-1569.11	175.94	209.21	-2692.72	-48.53	82.82	-2740.80	-38.51	82.20	-149.68	-5.46	238.29	-1667.67	-90.09	105.67	-3001.91	63.30	1193.25	0.00	0.00	0.00	-2987.58	86.10	1667.66	-2983.87	-58.76	1650.19	-1685.65	-62.31	1699.22	-1779.47	98.86	1698.69	1994.23	1614.24	69.84	0.00	0.00	0.00	1395.61
0.28000	-3320.99	137.61	25.94	-3357.51	123.90	14.04	-1457.48	112.50	141.21	-1569.11	175.94	209.21	-2695.53	-48.32	79.06	-2741.29	-38.74	78.09	-149.68	-5.46	238.29	-1667.67	-90.09	105.67	-2991.47	60.98	1192.99	0.00	0.00	0.00	-2980.82	83.30	1667.30	-2948.28	-59.57	1648.14	-1685.65	-62.31	1699.22	-1779.47	98.86	1698.69	1993.80	1614.55	69.53	0.00	0.00	0.00	1394.76
0.29000	-3294.44	136.86	28.79	-3367.28	122.62	10.28	-1457.48	112.50	141.21	-1569.11	175.94	209.21	-2697.48	-48.11	75.34	-2729.38	-39.63	73.49	-149.68	-5.46	238.29	-1667.67	-90.09	105.67	-2979.98	59.23	1193.36	0.00	0.00	0.00	-2965.95	81.26	1668.83	-2947.46	-61.82	1648.09	-1685.65	-62.31	1699.22	-1779.47	98.86	1698.69	1994.13	1614.53	69.70	0.00	0.00	0.00	1393.97
0.30000	-3334.22	136.39	22.20	-3347.02	124.05	11.98	-1457.48	112.50	141.21	-1569.11	175.94	209.21	-2698.29	-47.90	71.70	-2709.84	-39.77	72.98	-149.68	-5.46	238.29	-1667.67	-90.09	105.67	-2971.22	57.33	1193.91	0.00	0.00	0.00	-2924.27	81.10	1667.00	-2924.84	-63.40	1649.14	-1685.65	-62.31	1699.22	-1779.47	98.86	1698.69	1994.00	1614.44	69.61	0.00	0.00	0.00	1394.15
0.31000	-3315.62	140.81	22.64	-3340.73	124.72	10.79	-1457.48	112.50	141.21	-1569.11	175.94	209.21	-2688.54	-48.78	66.94	-2721.35	-39.00	66.21	-149.68	-5.46	238.29	-1667.67	-90.09	105.67	-2957.62	54.67	1194.72	0.00	0.00	0.00	-2913.19	77.73	1667.03	-2915.05	-67.54	1650.58	-1685.65	-62.31	1699.22	-1779.47	98.86	1698.69	1994.92	1614.95	69.52	0.00	0.00	0.00	1394.22
0.32000	-3305.84	138.20	24.30	-3345.59	125.75	8.69	-1457.48	112.50	141.21	-1569.11	175.94	209.21	-2690.68	-47.02	62.31	-2752.69	-39.55	56.47	-149.68	-5.46	238.29	-1667.67	-90.09	105.67	-2957.42	52.86	1196.53	0.00	0.00	0.00	-2929.60	75.21	1670.28	-2927.29	-69.81	1652.19	-1685.65	-62.31	1699.22	-1779.47	98.86	1698.69	1994.66	1614.50	69.82	0.00	0.00	0.00	1394.59
0.33000	-3337.95	139.58	17.30	-3341.98	125.92	7.04	-1457.48	112.50	141.21	-1569.11	175.94	209.21	-2696.06	-46.98	56.01	-2748.97	-41.38	54.95	-149.68	-5.46	238.29	-1667.67	-90.09	105.67	-2934.93	51.93	1198.19	0.00	0.00	0.00	-2911.76	73.65	1671.12	-2897.20	-73.30	1652.80	-1685.65	-62.31	1699.22	-1779.47	98.86	1698.69	1994.23	1613.59	70.18	0.00	0.00	0.00	1394.91
0.34000	-3335.83	140.19	16.29	-3338.64	125.64	6.60	-1457.48	112.50	141.21	-1569.11	175.94	209.21	-2700.74	-46.76	53.01	-2738.25	-40.72	54.64	-149.68	-5.46	238.29	-1667.67	-90.09	105.67	-2929.11	50.41	1200.12	0.00	0.00	0.00	-2892.58	72.16	1671.62	-2892.95	-74.39	1653.72	-1685.65	-62.31	1699.22	-1779.47	98.86	1698.69	1994.88	1614.48	69.96	0.00	0.00	0.00	1394.56
0.35000	-3315.65	141.13	18.07	-3325.69	126.23	7.01	-1457.48	112.50	141.21	-1569.11	175.94	209.21	-2695.28	-46.51	53.16	-2724.85	-40.18	55.47	-149.68	-5.46	238.29	-1667.67	-90.09	105.67	-2920.03	48.12	1202.43	0.00	0.00	0.00	-2878.41	68.49	1672.89	-2881.61	-73.62	1655.72	-1685.65	-62.31	1699.22	-1779.47	98.86	1698.69	1994.95	1614.30	69.85	0.00	0.00	0.00	1394.29
0.36000	-3342.38	142.26	9.06	-3316.20	126.25	8.16	-1457.48	112.50	141.21	-1569.11	175.94	209.21	-2716.75	-47.11	47.52	-2772.67	-41.26	46.22	-149.68	-5.46	238.29	-1667.67	-90.09	105.67	-2906.68	47.15	1205.44	0.00	0.00	0.00	-2913.05	66.64	1676.76	-2874.24	-78.13	1657.81	-1685.65	-62.31	1699.22	-1779.47	98.86	1698.69	1994.55	1614.68	69.66	0.00	0.00	0.00	1395.94
0.37000	-3338.62	143.10	7.14	-3326.35	126.92	6.02	-1457.48	112.50	141.21	-1569.11	175.94	209.21	-2711.69	-47.25	48.09	-2759.05	-40.85	47.64	-149.68	-5.46	238.29	-1667.67	-90.09	105.67	-2895.98	45.49	1208.18	0.00	0.00	0.00	-2886.35	65.30	1678.08	-2896.15	-81.27	1661.42	-1685.65	-62.31	1699.22	-1779.47	98.86	1698.69	1994.23	1614.73	69.53	0.00	0.00	0.00	1396.75
0.38000	-3325.06	144.68	4.16	-3292.75	128.02	12.85	-1457.48	112.50	141.21	-1569.11	175.94	209.21	-2711.63	-46.61	47.93	-2755.37	-40.06	48.59	-149.68	-5.46	238.29	-1667.67	-90.09	105.67	-2890.52	42.49	1210.81	0.00	0.00	0.00	-2858.12	63.58	1678.57	-2886.51	-80.69	1664.21	-1685.65	-62.31	1699.22	-1779.47	98.86	1698.69	1994.26	1614.69	69.33	0.00	0.00	0.00	1395.07
0.39000	-3290.61	144.39	5.20	-3328.21	126.98	9.97	-1457.48	112.50	141.21	-1569.11	175.94	209.21	-2713.04	-46.08	47.64	-2736.60	-41.25	50.37	-149.68	-5.46	238.29	-1667.67	-90.09	105.67	-2874.73	40.70	1213.13	0.00	0.00	0.00	-2856.58	60.07	1681.53	-2854.54	-82.78	1664.23	-1685.65	-62.31	1699.22	-1779.47	98.86	1698.69	1993.40	1614.27	69.63	0.00	0.00	0.00	1395.09
0.40000	-3290.42	143.81	-1.54	-3307.55	127.58	16.57	-1457.48	112.50	141.21	-1569.11	175.94	209.21	-2666.62	-45.57	55.60	-2733.50	-40.06	51.24	-149.68	-5.46	238.29	-1667.67	-90.09	105.67	-2856.12	39.06	1215.53	0.00	0.00	0.00	-2830.58	60.49	1683.76	-2822.01	-83.88	1666.79	-1685.65	-62.31	1699.22	-1779.47	98.86	1698.69	1993.85	1614.19	69.71	0.00	0.00	0.00	1394.83
0.41000	-3292.47	143.67	-5.52	-3311.51	127.33	19.18	-1457.48	112.50	141.21	-1569.11	175.94	209.21	-2643.03	-47.55	60.63	-2760.84	-42.82	46.37	-149.68	-5.46	238.29	-1667.67	-90.09	105.67	-2846.36	36.61	1217.57	0.00	0.00	0.00	-2836.66	56.69	1685.69	-2818.73	-84.94	1669.15	-1685.65	-62.31	1699.22	-1779.47	98.86	1698.69	1994.00	1613.81	69.79	0.00	0.00	0.00	1395.72
0.42000	-3256.78	145.55	-2.75	-3291.95	127.26	24.38	-1457.48	112.50	141.21	-1569.11	175.94	209.21	-2695.66	-46.74	49.83	-2742.97	-39.12	49.56	-149.68	-5.46	238.29	-1667.67	-90.09	105.67	-2852.67	35.18	1218.96	0.00	0.00	0.00	-2825.63	57.02	1687.74	-2842.99	-87.40	1672.46	-1685.65	-62.31	1699.22	-1779.47	98.86	1698.69	1993.02	1613.02	69.97	0.00	0.00	0.00	1395.35
0.43000	-3261.35	145.96	-0.72	-3286.16	126.52	29.14	-1457.48	112.50	141.21	-1569.11	175.94	209.21	-2666.98	-43.79	54.72	-2737.58	-40.38	50.16	-149.68	-5.46	238.29	-1667.67	-90.09	105.67	-2834.91	33.78	1221.46	0.00	0.00	0.00	-2814.17	57.51	1689.07	-2817.17	-88.14	1674.99	-1685.65	-62.31	1699.22	-1779.47	98.86	1698.69	1993.24	1613.76	69.65	0.00	0.00	0.00	1395.17
0.44000	-3236.33	144.91	7.61	-3275.18	128.29	35.44	-1457.48	112.50	141.21	-1569.11	175.94	209.21	-2663.00	-46.10	54.56	-2750.03	-40.57	46.53	-149.68	-5.46	238.29	-1667.67	-90.09	105.67	-2825.86	32.46	1222.62	0.00	0.00	0.00	-2805.66	55.34	1690.51	-2817.17	-89.01	1677.49	-1685.65	-62.31	1699.22	-1779.47	98.86	1698.69	1993.39	1613.82	69.73	0.00	0.00	0.00	1395.06
0.45000	-3224.11	145.37	14.10	-3247.43	127.40	45.23	-1457.48	112.50	141.21	-1569.11	175.94	209.21	-2677.92	-45.83	54.15	-2729.35	-41.28	49.67	-149.68	-5.46	238.29	-1667.67	-90.09	105.67	-2819.90	32.14	1224.46	0.00	0.00	0.00	-2784.00	55.38	1691.70	-2774.42	-88.74	1676.43	-1685.65	-62.31	1699.22	-1779.47	98.86	1698.69	1993.67	1613.76	69.78	0.00	0.00	0.00	1395.50
0.46000	-3194.84	144.63	21.82	-3239.27	127.80	50.37	-1457.48	112.50	141.21	-1569.11	175.94	209.21	-2659.82	-42.36	55.82	-2733.59	-40.84	48.42	-149.68	-5.46	238.29	-1667.67	-90.09	105.67	-2809.13	31.45	1225.72	0.00	0.00	0.00	-2767.20	54.73	1691.51	-2788.28	-92.67	1679.24	-1685.65	-62.31	1699.22	-1779.47	98.86	1698.69	1993.95	1613.63	69.93	0.00	0.00	0.00	1395.47
0.47000	-3165.65	144.51	28.13	-3218.12	126.80	54.86	-1457.48	112.50	141.21	-1569.11	175.94	209.21	-2671.56	-45.05	54.41	-2748.18	-39.34	46.28	-149.68	-5.46	238.29	-1667.67	-90.09	105.67	-2793.28	30.63	1227.71	0.00	0.00	0.00	-2766.22	53.01	1692.91	-2770.09	-94.11	1682.34	-1685.65	-62.31	1699.22	-1779.47	98.86	1698.69	1993.49	1614.35	69.59	0.00	0.00	0.00	1395.35
0.48000	-3151.64	144.53	30.93	-3196.34	125.55	58.68	-1457.48	112.50	141.21	-1569.11	175.94	209.21	-2652.77	-45.78	56.43	-2729.62	-39.43	48.23	-149.68	-5.46	238.29	-1667.67	-90.09	105.67	-2787.77	30.01	1229.30	0.00	0.00	0.00	-2788.31	50.18	1697.05	-2761.90	-94.54	1682.05	-1685.65	-62.31	1699.22	-1779.47	98.86	1698.69	1993.64	1614.66	69.54	0.00	0.00	0.00	1395.25
0.49000	-3142.46	143.38	31.46	-3157.76	126.17	63.52	-1457.48	112.50	141.21	-1569.11	175.94	209.21	-2654.16	-45.10	55.45	-2734.34	-40.90	47.95	-149.68	-5.46	238.29	-1667.67	-90.09	105.67	-2781.88	29.52	1230.06	0.00	0.00	0.00	-2749.78	51.17	1696.54	-2751.46	-93.76	1683.36	-1685.65	-62.31	1699.22	-1779.47	98.86	1698.69	1993.82	1613.72	69.85	0.00	0.00	0.00	1395.15
0.50000	-3132.75	142.46	31.26	-3155.99	125.42	62.10	-1457.48	112.50	141.21	-1569.11	175.94	209.21	-2651.86	-44.27	56.60	-2756.18	-41.08	41.93	-149.68	-5.46	238.29	-1667.67	-90.09	105.67	-2778.35	28.86	1231.36	0.00	0.00	0.00	-2760.64	50.78	1699.59	-2751.94	-96.35	1686.53	-1685.65	-62.31	1699.22	-1779.47	98.86	1698.69	1993.48	1614.01	69.64	0.00	0.00	0.00	1394.54
0.51000	-3095.75	143.53	34.37	-3126.34	124.51	62.67	-1457.48	112.50	141.21	-1569.11	175.94	209.21	-2649.16	-42.57	56.88	-2727.17	-41.10	46.48	-149.68	-5.46	238.29	-1667.67	-90.09	105.67	-2764.01	27.85	1232.31	0.00	0.00	0.00	-2765.19	50.61	1701.03	-2746.86	-95.69	1686.97	-1685.65	-62.31	1699.22	-1779.47	98.86	1698.69	1994.06	1614.01	69.68	0.00	0.00	0.00	1394.93
0.52000	-3072.94	141.85	33.63	-3107.98	123.61	61.63	-1457.48	112.50	141.21	-1569.11	175.94	209.21	-2633.09	-42.63	60.18	-2742.11	-39.78	43.60	-149.68	-5.46	238.29	-1667.67	-90.09	105.67	-2755.71	27.46	1233.74	0.00	0.00	0.00	-2721.86	51.03	1700.05	-2751.69	-95.47	1689.42	-1685.65	-62.31	1699.22	-1779.47	98.86	1698.69	1994.82	1614.82	69.50	0.00	0.00	0.00	1395.54
0.53000	-3058.63	138.89	30.80	-3073.85	122.33	61.76	-1457.48	112.50	141.21	-1569.11	175.94	209.21	-2652.72	-41.04	56.61	-2747.86	-40.84	41.53	-149.68	-5.46	238.29	-1667.67	-90.09	105.67	-2753.02	26.95	1234.60	0.00	0.00	0.00	-2721.68	50.54	1701.57	-2713.81	-95.82	1689.78	-1685.65	-62.31	1699.22	-1779.47	98.86	1698.69	1994.71	1614.53	69.87	0.00	0.00	0.00	1395.04
0.54000	-3022.52	138.24	31.04	-3024.63	120.46	62.74	-1457.48	112.50	141.21	-1569.11	175.94	209.21	-2676.81	-44.53	52.57	-2745.24	-39.91	41.83	-149.68	-5.46	238.29	-1667.67	-90.09	105.67	-2730.88	26.01	1235.44	0.00	0.00	0.00	-2712.40	48.80	1702.37	-2693.05	-94.97	1690.15	-1685.65	-62.31	1699.22	-1779.47	98.86	1698.69	1993.82	1613.55	69.93	0.00	0.00	0.00	1395.61
0.55000	-2991.20	136.71	30.61	-3007.15	118.98	58.11	-1457.48	112.50	141.21	-1569.11	175.94	209.21	-2654.85	-42.30	56.37	-2757.37	-39.25	39.68	-149.68	-5.46	238.29	-1667.67	-90.09	105.67	-2733.40	25.33	1236.34	0.00	0.00	0.00	-2694.57	48.42	1701.53	-2694.76	-95.26	1691.58	-1685.65	-62.31	1699.22	-1779.47	98.86	1698.69	1993.42	1613.40	69.86	0.00	0.00	0.00	1395.05
0.56000	-2963.09	134.02	29.98	-2961.08	116.89	58.68	-1457.48	112.50	141.21	-1569.11	175.94	209.21	-2643.03	-42.01	58.95	-2738.17	-37.32	42.38	-149.68	-5.46	238.29	-1667.67	-90.09	105.67	-2719.63	24.45	1236.50	0.00	0.00	0.00	-2693.76	46.69	1704.07	-2700.42	-94.76	1693.53	-1685.65	-62.31	1699.22	-1779.47	98.86	1698.69	1993.86	1614.24	69.61	0.00	0.00	0.00	1394.27
0.57000	-2924.29	132.46	30.52	-2941.85	115.06	54.30	-1457.48	112.50	141.21	-1569.11	175.94	209.21	-2614.26	-39.29	63.43	-2761.79	-37.51	37.65	-149.68	-5.46	238.29	-1667.67	-90.09	105.67	-2707.01	23.85	1237.05	0.00	0.00	0.00	-2681.26	49.35	1704.20	-2677.47	-93.18	1692.27	-1685.65	-62.31	1699.22	-1779.47	98.86	1698.69	1994.13	1614.16	69.94	0.00	0.00	0.00	1394.67
0.58000	-2882.55	129.25	31.85	-2905.14	113.78	52.78	-1457.48	112.50	141.21	-1569.11	175.94	209.21	-2619.12	-37.45	63.22	-2766.04	-38.31	36.61	-149.68	-5.46	238.29	-1667.67	-90.09	105.67	-2692.55	24.08	1237.45	0.00	0.00	0.00	-2668.25	50.42	1702.35	-2668.83	-95.41	1692.84	-1685.65	-62.31	1699.22	-1779.47	98.86	1698.69	1994.52	1614.09	70.24	0.00	0.00	0.00	1395.73
0.59000	-2853.68	127.83	30.58	-2883.85	112.17	47.75	-1457.48	112.50	141.21	-1569.11	175.94	209.21	-2601.27	-35.31	66.44	-2758.19	-37.91	38.13	-149.68	-5.46	238.29	-1667.67	-90.09	105.67	-2696.22	23.03	1237.19	0.00	0.00	0.00	-2663.05	50.50	1702.12	-2671.51	-95.75	1692.73	-1685.65	-62.31	1699.22	-1779.47	98.86	1698.69	1993.95	1613.99	70.13	0.00	0.00	0.00	1395.04
0.60000	-2815.23	126.46	31.88	-2844.93	112.23	46.64	-1457.48	112.50	141.21	-1569.11	175.94	209.21	-2596.24	-36.57	68.09	-2734.56	-35.26	42.62	-149.68	-5.46	238.29	-1667.67	-90.09	105.67	-2686.80	23.25	1237.20	0.00	0.00	0.00	-2644.44	50.52	1702.64	-2657.93	-93.03	1694.28	-1685.65	-62.31	1699.22	-1779.47	98.86	1698.69	1994.16	1614.09	70.11	0.00	0.00	0.00	1394.85
0.61000	-2792.24	127.30	29.21	-2804.75	111.41	45.06	-1457.48	112.50	141.21	-1569.11	175.94	209.21	-2593.83	-33.33	68.19	-2766.61	-36.22	37.19	-149.68	-5.46	238.29	-1667.67	-90.09	105.67	-2671.63	23.59	1236.94	0.00	0.00	0.00	-2649.65	52.06	1702.71	-2643.73	-93.32	1692.81	-1685.65	-62.31	1699.22	-1779.47	98.86	1698.69	1993.97	1614.05	70.06	0.00	0.00	0.00	1394.35
0.62000	-2750.09	126.83	31.69	-2779.68	111.41	39.56	-1457.48	112.50	141.21	-1569.11	175.94	209.21	-2590.06	-32.76	71.16	-2752.67	-33.37	39.15	-149.68	-5.46	238.29	-1667.67	-90.09	105.67	-2659.32	23.47	1237.09	0.00	0.00	0.00	-2647.50	52.14	1702.97	-2653.46	-94.06	1693.99	-1685.65	-62.31	1699.22	-1779.47	98.86	1698.69	1994.27	1614.94	69.70	0.00	0.00	0.00	1394.42
0.63000	-2703.43	125.62	34.73	-2758.64	111.50	36.87	-1457.48	112.50	141.21	-1569.11	175.94	209.21	-2630.35	-32.92	62.02	-2755.67	-33.04	36.71	-149.68	-5.46	238.29	-1667.67	-90.09	105.67	-2646.34	23.96	1236.65	0.00	0.00	0.00	-2651.00	53.28	1702.32	-2666.76	-95.40	1693.96	-1685.65	-62.31	1699.22	-1779.47	98.86	1698.69	1994.18	1615.18	69.62	0.00	0.00	0.00	1395.04
0.64000	-2660.37	126.17	37.38	-2719.74	112.24	35.97	-1457.48	112.50	141.21	-1569.11	175.94	209.21	-2623.30	-32.39	63.64	-2764.01	-34.09	35.42	-149.68	-5.46	238.29	-1667.67	-90.09	105.67	-2645.42	23.36	1235.24	0.00	0.00	0.00	-2603.70	53.06	1700.56	-2645.85	-94.80	1693.21	-1685.65	-62.31	1699.22	-1779.47	98.86	1698.69	1993.92	1614.51	69.90	0.00	0.00	0.00	1395.02
0.65000	-2603.02	125.22	44.82	-2691.71	112.72	33.82	-1457.48	112.50	141.21	-1569.11	175.94	209.21	-2620.31	-30.71	59.21	-2762.75	-33.46	33.78	-149.68	-5.46	238.29	-1667.67	-90.09	105.67	-2630.55	23.34	1234.69	0.00	0.00	0.00	-2609.80	53.04	1699.48	-2618.10	-92.44	1691.91	-1685.65	-62.31	1699.22	-1779.47	98.86	1698.69	1994.81	1614.74	69.92	0.00	0.00	0.00	1393.91
0.66000	-2551.40	126.26	50.26	-2643.49	113.29	36.26	-1457.48	112.50	141.21	-1569.11	175.94	209.21	-2644.77	-34.76	54.77	-2756.43	-36.50	33.48	-149.68	-5.46	238.29	-1667.67	-90.09	105.67	-2632.05	23.64	1233.72	0.00	0.00	0.00	-2608.44	51.91	1701.32	-2626.35	-91.62	1693.52	-1685.65	-62.31	1699.22	-1779.47	98.86	1698.69	1993.80	1613.49	70.27	0.00	0.00	0.00	1395.06
0.67000	-2503.72	125.88	53.58	-2605.81	114.37	36.77	-1457.48	112.50	141.21	-1569.11	175.94	209.21	-2625.41	-34.53	56.00	-2744.21	-37.13	34.18	-149.68	-5.46	238.29	-1667.67	-90.09	105.67	-2614.39	23.60	1233.04	0.00	0.00	0.00	-2597.33	53.51	1699.26	-2591.25	-89.96	1690.41	-1685.65	-62.31	1699.22	-1779.47	98.86	1698.69	1993.56	1613.34	70.24	0.00	0.00	0.00	1392.97
0.68000	-2457.99	125.47	56.76	-2561.14	115.11	40.63	-1457.48	112.50	141.21	-1569.11	175.94	209.21	-2655.86	-37.16	46.20	-2762.78	-36.58	30.01	-149.68	-5.46	238.29	-1667.67	-90.09	105.67	-2616.48	23.89	1231.76	0.00	0.00	0.00	-2571.28	55.01	1698.05	-2564.72	-89.62	1688.40	-1685.65	-62.31	1699.22	-1779.47	98.86	1698.69	1993.80	1613.75	70.20	0.00	0.00	0.00	1393.96
0.69000	-2414.20	125.04	59.80	-2519.31	116.31	45.67	-1457.48	112.50	141.21	-1569.11	175.94	209.21	-2619.00	-39.19	52.18	-2764.09	-39.12	29.43	-149.68	-5.46	238.29	-1667.67	-90.09	105.67	-2604.24	24.10	1230.72	0.00	0.00	0.00	-2564.39	57.02	1697.57	-2570.74	-88.49	1688.44	-1685.65	-62.31	1699.22	-1779.47	98.86	1698.69	1993.87	1614.49	69.92	0.00	0.00	0.00	1395.69
0.70000	-2372.29	124.59	62.70	-2462.04	116.53	53.66	-1457.48	112.50	141.21	-1569.11	175.94	209.21	-2658.30	-41.71	45.45	-2750.26	-40.51	31.04	-149.68	-5.46	238.29	-1667.67	-90.09	105.67	-2590.75	24.77	1229.79	0.00	0.00	0.00	-2576.59	57.96	1697.46	-2581.21	-88.15	1689.06	-1685.65	-62.31	1699.22	-1779.47	98.86	1698.69	1993.99	1614.20	70.09	0.00	0.00	0.00	1394.81
0.71000	-2332.24	124.13	65.45	-2437.45	117.29	57.89	-1457.48	112.50	141.21	-1569.11	175.94	209.21	-2636.58	-41.51	46.33	-2774.29	-40.48	25.16	-149.68	-5.46	238.29	-1667.67	-90.09	105.67	-2578.25	24.45	1228.68	0.00	0.00	0.00	-2560.53	57.91	1696.29	-2570.46	-86.58	1688.22	-1685.65	-62.31	1699.22	-1779.47	98.86	1698.69	1993.83	1613.41	70.30	0.00	0.00	0.00	1394.54
0.72000	-2294.00	123.65	68.07	-2382.30	119.21	66.30	-1457.48	112.50	141.21	-1569.11	175.94	209.21	-2655.93	-44.67	41.86	-2761.62	-40.49	26.56	-149.68	-5.46	238.29	-1667.67	-90.09	105.67	-2573.88	24.98	1227.70	0.00	0.00	0.00	-2545.36	58.52	1694.63	-2560.86	-86.13	1687.25	-1685.65	-62.31	1699.22	-1779.47	98.86	1698.69	1994.30	1613.84	70.19	0.00	0.00	0.00	1394.58
0.73000	-2257.54	123.15	70.56	-2340.50	118.47	75.13	-1457.48	112.50	141.21	-1569.11	175.94	209.21	-2656.16	-44.82	41.40	-2766.35	-41.65	25.75	-149.68	-5.46	238.29	-1667.67	-90.09	105.67	-2555.69	25.53	1225.90	0.00	0.00	0.00	-2533.04	59.28	1692.47	-2530.05	-83.11	1684.11	-1685.65	-62.31	1699.22	-1779.47	98.86	1698.69	1994.26	1613.73	70.18	0.00	0.00	0.00	1394.88
0.74000	-2222.83	122.63	72.91	-2295.13	119.03	80.89	-1457.48	112.50	141.21	-1569.11	175.94	209.21	-2658.43	-45.57	38.89	-2736.45	-39.58	29.09	-149.68	-5.46	238.29	-1667.67	-90.09	105.67	-2550.36	25.86	1224.31	0.00	0.00	0.00	-2536.01	60.23	1691.60	-2551.54	-82.04	1685.05	-1685.65	-62.31	1699.22	-1779.47	98.86	1698.69	1993.71	1614.30	70.00	0.00	0.00	0.00	1394.53
0.75000	-2189.83	122.11	75.13	-2253.97	119.29	85.91	-1457.48	112.50	141.21	-1569.11	175.94	209.21	-2639.38	-46.77	41.79	-2762.65	-39.50	25.53	-149.68	-5.46	238.29	-1667.67	-90.09	105.67	-2544.04	26.20	1223.02	0.00	0.00	0.00	-2519.40	63.51	1690.32	-2529.25	-80.84	1682.43	-1685.65	-62.31	1699.22	-1779.47	98.86	1698.69	1993.78	1614.79	69.70	0.00	0.00	0.00	1394.90
0.76000	-2158.49	121.57	77.22	-2216.84	119.27	90.19	-1457.48	112.50	141.21	-1569.11	175.94	209.21	-2666.06	-45.87	36.68	-2759.13	-40.51	25.68	-149.68	-5.46	238.29	-1667.67	-90.09	105.67	-2530.54	26.45	1221.58	0.00	0.00	0.00	-2498.49	64.29	1689.18	-2507.53	-78.79	1679.83	-1685.65	-62.31	1699.22	-1779.47	98.86	1698.69	1993.63	1614.60	69.75	0.00	0.00	0.00	1394.74
0.77000	-2128.80	121.02	79.18	-2183.54	119.00	93.77	-1457.48	112.50	141.21	-1569.11	175.94	209.21	-2649.22	-43.32	38.88	-2782.53	-40.80	20.60	-149.68	-5.46	238.29	-1667.67	-90.09	105.67	-2522.26	27.76	1220.03	0.00	0.00	0.00	-2500.70	66.24	1686.99	-2506.86	-77.89	1680.64	-1685.65	-62.31	1699.22	-1779.47	98.86	1698.69	1993.18	1614.18	69.93	0.00	0.00	0.00	1394.75
0.78000	-2100.70	120.47	81.02	-2153.90	118.51	96.66	-1457.48	112.50	141.21	-1569.11	175.94	209.21	-2680.28	-46.80	31.22	-2741.02	-39.46	27.43	-149.68	-5.46	238.29	-1667.67	-90.09	105.67	-2509.77	28.36	1218.32	0.00	0.00	0.00	-2482.34	67.43	1685.03	-2477.14	-76.08	1677.16	-1685.65	-62.31	1699.22	-1779.47	98.86	1698.69	1993.67	1612.41	70.65	0.00	0.00	0.00	1395.61
0.79000	-2074.16	119.90	82.74	-2127.74	117.84	98.89	-1457.48	112.50	141.21	-1569.11	175.94	209.21	-2664.03	-45.79	34.22	-2771.79	-38.88	20.95	-149.68	-5.46	238.29	-1667.67	-90.09	105.67	-2496.04	28.22	1216.67	0.00	0.00	0.00	-2488.76	68.79	1683.47	-2484.23	-73.69	1676.06	-1685.65	-62.31	1699.22	-1779.47	98.86	1698.69	1993.93	1613.46	70.20	0.00	0.00	0.00	1395.29
0.80000	-2049.15	119.33	84.33	-2104.86	117.01	100.49	-1457.48	112.50	141.21	-1569.11	175.94	209.21	-2665.18	-45.00	32.57	-2765.25	-39.22	22.19	-149.68	-5.46	238.29	-1667.67	-90.09	105.67	-2488.78	28.63	1214.74	0.00	0.00	0.00	-2471.19	71.54	1682.18	-2506.91	-73.33	1677.45	-1685.65	-62.31	1699.22	-1779.47	98.86	1698.69	1993.19	1613.95	69.94	0.00	0.00	0.00	1395.38
0.81000	-2025.64	118.76	85.81	-2085.09	116.05	101.46	-1457.48	112.50	141.21	-1569.11	175.94	209.21	-2682.75	-47.39	27.71	-2750.15	-40.28	24.14	-149.68	-5.46	238.29	-1667.67	-90.09	105.67	-2485.00	28.71	1212.26	0.00	0.00	0.00	-2464.01	72.97	1680.72	-2470.11	-70.98	1673.98	-1685.65	-62.31	1699.22	-1779.47	98.86	1698.69	1993.43	1613.49	70.27	0.00	0.00	0.00	1395.05
0.82000	-2003.57	118.18	87.17	-2068.24	114.99	101.85	-1457.48	112.50	141.21	-1569.11	175.94	209.21	-2665.02	-45.54	31.20	-2746.77	-38.89	23.70	-149.68	-5.46	238.29	-1667.67	-90.09	105.67	-2463.90	30.22	1210.99	0.00	0.00	0.00	-2435.82	75.31	1676.81	-2451.29	-69.79	1671.20	-1685.65	-62.31	1699.22	-1779.47	98.86	1698.69	1993.79	1614.15	69.92	0.00	0.00	0.00	1395.29
0.83000	-1982.92	117.61	88.42	-2054.13	113.86	101.66	-1457.48	112.50	141.21	-1569.11	175.94	209.21	-2670.26	-46.09	28.24	-2780.83	-40.59	16.25	-149.68	-5.46	238.29	-1667.67	-90.09	105.67	-2461.82	30.38	1208.50	0.00	0.00	0.00	-2430.54	79.66	1675.70	-2448.46	-66.46	1670.60	-1685.65	-62.31	1699.22	-1779.47	98.86	1698.69	1993.64	1613.93	70.08	0.00	0.00	0.00	1396.08
0.84000	-1963.66	117.03	89.55	-2042.58	112.69	100.93	-1457.48	112.50	141.21	-1569.11	175.94	209.21	-2714.38	-46.42	19.92	-2741.79	-39.95	22.77	-149.68	-5.46	238.29	-1667.67	-90.09	105.67	-2445.26	32.57	1206.83	0.00	0.00	0.00	-2435.27	78.88	1674.57	-2445.45	-65.21	1668.91	-1685.65	-62.31	1699.22	-1779.47	98.86	1698.69	1993.57	1613.57	70.15	0.00	0.00	0.00	1395.94
0.85000	-1945.74	116.45	90.57	-2033.41	111.51	99.67	-1457.48	112.50	141.21	-1569.11	175.94	209.21	-2690.51	-45.71	23.33	-2758.21	-42.07	19.40	-149.68	-5.46	238.29	-1667.67	-90.09	105.67	-2418.40	33.80	1205.31	0.00	0.00	0.00	-2394.30	81.03	1671.48	-2429.89	-63.66	1667.37	-1685.65	-62.31	1699.22	-1779.47	98.86	1698.69	1993.68	1613.40	70.28	0.00	0.00	0.00	1395.53
0.86000	-1929.12	115.88	91.48	-2026.42	110.35	97.91	-1457.48	112.50	141.21	-1569.11	175.94	209.21	-2691.33	-45.17	21.72	-2765.79	-40.31	16.23	-149.68	-5.46	238.29	-1667.67	-90.09	105.67	-2425.68	35.46	1203.56	0.00	0.00	0.00	-2404.49	81.18	1671.50	-2402.67	-61.01	1665.42	-1685.65	-62.31	1699.22	-1779.47	98.86	1698.69	1994.06	1613.73	70.20	0.00	0.00	0.00	1395.52
0.87000	-1913.78	115.31	92.29	-2021.44	109.24	95.67	-1457.48	112.50	141.21	-1569.11	175.94	209.21	-2696.65	-46.03	19.31	-2760.88	-41.56	17.30	-149.68	-5.46	238.29	-1667.67	-90.09	105.67	-2411.58	36.77	1202.09	0.00	0.00	0.00	-2405.70	86.02	1669.80	-2392.92	-58.87	1663.59	-1685.65	-62.31	1699.22	-1779.47	98.86	1698.69	1994.48	1613.61	70.39	0.00	0.00	0.00	1394.34
0.88000	-1899.68	114.74	92.99	-2018.29	108.20	92.97	-1457.48	112.50	141.21	-1569.11	175.94	209.21	-2688.27	-48.08	19.39	-2772.98	-42.20	14.05	-149.68	-5.46	238.29	-1667.67	-90.09	105.67	-2409.42	38.23	1200.38	0.00	0.00	0.00	-2388.46	88.41	1667.94	-2384.13	-54.69	1661.71	-1685.65	-62.31	1699.22	-1779.47	98.86	1698.69	1993.71	1613.64	70.19	0.00	0.00	0.00	1395.43
0.89000	-1886.77	114.19	93.59	-2016.77	107.28	89.84	-1457.48	112.50	141.21	-1569.11	175.94	209.21	-2679.96	-46.49	20.36	-2759.05	-42.48	15.95	-149.68	-5.46	238.29	-1667.67	-90.09	105.67	-2395.09	40.29	1199.82	0.00	0.00	0.00	-2370.60	90.75	1666.86	-2360.35	-53.25	1661.17	-1685.65	-62.31	1699.22	-1779.47	98.86	1698.69	1993.70	1613.00	70.45	0.00	0.00	0.00	1394.74
0.90000	-1875.03	113.64	94.09	-2016.71	106.49	86.29	-1457.48	112.50	141.21	-1569.11	175.94	209.21	-2708.68	-47.36	14.12	-2744.18	-41.91	17.26	-149.68	-5.46	238.29	-1667.67	-90.09	105.67	-2374.91	42.17	1199.27	0.00	0.00	0.00	-2335.72	92.73	1664.94	-2374.35	-50.74	1662.82	-1685.65	-62.31	1699.22	-1779.47	98.86	1698.69	1992.72	1612.73	70.46	0.00	0.00	0.00	1394.87
0.91000	-1864.42	113.10	94.49	-2017.93	105.86	82.36	-1457.48	112.50	141.21	-1569.11	175.94	209.21	-2719.95	-46.39	11.12	-2739.83	-42.72	17.45	-149.68	-5.46	238.29	-1667.67	-90.09	105.67	-2374.95	43.51	1198.39	0.00	0.00	0.00	-2341.56	95.59	1665.61	-2348.91	-47.84	1661.13	-1685.65	-62.31	1699.22	-1779.47	98.86	1698.69	1994.49	1614.06	70.19	0.00	0.00	0.00	1396.54
0.92000	-1854.89	112.57	94.80	-2020.23	105.43	78.06	-1457.48	112.50	141.21	-1569.11	175.94	209.21	-2685.32	-47.40	16.78	-2745.83	-43.95	16.02	-149.68	-5.46	238.29	-1667.67	-90.09	105.67	-2358.62	45.12	1198.77	0.00	0.00	0.00	-2332.66	97.09	1666.15	-2339.20	-45.13	1660.41	-1685.65	-62.31	1699.22	-1779.47	98.86	1698.69	1994.67	1614.22	70.09	0.00	0.00	0.00	1394.95
0.93000	-1846.43	112.06	95.01	-2023.45	105.23	73.42	-1457.48	112.50	141.21	-1569.11	175.94	209.21	-2712.07	-47.62	11.48	-2749.82	-44.24	14.28	-149.68	-5.46	238.29	-1667.67	-90.09	105.67	-2333.83	47.23	1199.65	0.00	0.00	0.00	-2317.64	100.37	1665.05	-2334.07	-42.41	1661.74	-1685.65	-62.31	1699.22	-1779.47	98.86	1698.69	1993.83	1613.71	70.18	0.00	0.00	0.00	1394.86
0.94000	-1838.97	111.56	95.12	-2029.83	106.37	66.59	-1457.48	112.50	141.21	-1569.11	175.94	209.21	-2711.24	-49.40	10.72	-2736.82	-45.78	14.93	-149.68	-5.46	238.29	-1667.67	-90.09	105.67	-2331.25	49.77	1200.09	0.00	0.00	0.00	-2323.03	103.80	1665.11	-2324.03	-42.49	1661.19	-1685.65	-62.31	1699.22	-1779.47	98.86	1698.69	1994.58	1614.78	69.78	0.00	0.00	0.00	1394.77
0.95000	-1832.51	111.08	95.15	-2032.89	104.97	60.75	-1457.48	112.50	141.21	-1569.11	175.94	209.21	-2676.13	-46.77	17.09	-2736.17	-46.14	13.79	-149.68	-5.46	238.29	-1667.67	-90.09	105.67	-2319.17	51.46	1201.09	0.00	0.00	0.00	-2318.46	104.83	1666.71	-2306.63	-40.29	1661.52	-1685.65	-62.31	1699.22	-1779.47	98.86	1698.69	1994.22	1614.73	69.82	0.00	0.00	0.00	1394.78
0.96000	-1826.98	110.61	95.09	-2038.25	105.06	54.51	-1457.48	112.50	141.21	-1569.11	175.94	209.21	-2668.48	-47.34	15.81	-2748.10	-47.08	9.85	-149.68	-5.46	238.29	-1667.67	-90.09	105.67	-2307.16	52.85	1202.23	0.00	0.00	0.00	-2296.10	108.78	1667.75	-2328.31	-37.92	1664.23	-1685.65	-62.31	1699.22	-1779.47	98.86	1698.69	1994.37	1613.78	70.35	0.00	0.00	0.00	1396.39
0.97000	-1822.37	110.16	94.94	-2047.85	105.12	49.70	-1457.48	112.50	141.21	-1569.11	175.94	209.21	-2687.15	-48.13	11.66	-2738.25	-47.44	9.66	-149.68	-5.46	238.29	-1667.67	-90.09	105.67	-2290.19	56.00	1204.32	0.00	0.00	0.00	-2277.74	109.96	1667.68	-2290.22	-33.83	1664.00	-1685.65	-62.31	1699.22	-1779.47	98.86	1698.69	1993.80	1613.03	70.42	0.00	0.00	0.00	1395.35
0.98000	-1818.63	109.73	94.71	-2037.22	104.30	49.78	-1457.48	112.50	141.21	-1569.11	175.94	209.21	-2678.14	-47.81	11.12	-2726.73	-48.30	10.13	-149.68	-5.46	238.29	-1667.67	-90.09	105.67	-2274.92	57.89	1205.99	0.00	0.00	0.00	-2256.92	113.11	1669.39	-2278.35	-30.94	1664.29	-1685.65	-62.31	1699.22	-1779.47	98.86	1698.69	1993.44	1613.76	70.07	0.00	0.00	0.00	1394.31
0.99000	-1815.73	109.32	94.39	-2024.03	105.83	48.53	-1457.48	112.50	141.21	-1569.11	175.94	209.21	-2687.78	-49.92	7.23	-2711.76	-47.86	11.06	-149.68	-5.46	238.29	-1667.67	-90.09	105.67	-2267.82	58.92	1207.73	0.00	0.00	0.00	-2257.71	114.96	1671.96	-2255.79	-28.71	1666.65	-1685.65	-62.31	1699.22	-1779.47	98.86	1698.69	1993.54	1613.70	70.12	0.00	0.00	0.00	1394.79
1.00000	-1813.62	108.94	94.00	-2057.64	103.49	40.95	-1457.48	112.50	141.21	-1569.11	175.94	209.21	-2668.45	-49.81	8.17	-2697.34	-48.46	13.40	-149.68	-5.46	238.29	-1667.67	-90.09	105.67	-2251.30	60.72	1209.73	0.00	0.00	0.00	-2235.23	117.28	1672.59	-2269.57	-27.39	1669.43	-1685.65	-62.31	1699.22	-1779.47	98.86	1698.69	1994.48	1614.45	69.92	0.00	0.00	0.00	1394.87
1.01000	-1812.28	108.58	93.52	-2048.52	104.83	42.08	-1457.48	112.50	141.21	-1569.11	175.94	209.21	-2666.32	-51.01	4.25	-2683.90	-48.60	16.19	-149.68	-5.46	238.29	-1667.67	-90.09	105.67	-2246.59	62.14	1212.15	0.00	0.00	0.00	-2249.82	122.02	1676.02	-2232.01	-23.06	1670.79	-1685.65	-62.31	1699.22	-1779.47	98.86	1698.69	1994.09	1614.17	70.06	0.00	0.00	0.00	1395.53
1.02000	-1811.67	108.24	92.98	-2054.09	104.86	39.67	-1457.48	112.50	141.21	-1569.11	175.94	209.21	-2660.36	-51.18	1.24	-2666.35	-49.32	20.48	-149.68	-5.46	238.29	-1667.67	-90.09	105.67	-2230.66	63.48	1214.62	0.00	0.00	0.00	-2218.24	123.06	1676.27	-2221.15	-20.76	1672.40	-1685.65	-62.31	1699.22	-1779.47	98.86	1698.69	1994.06	1613.93	70.17	0.00	0.00	0.00	1394.98
1.03000	-1811.75	107.93	92.35	-2044.37	103.47	41.38	-1457.48	112.50	141.21	-1569.11	175.94	209.21	-2641.40	-51.82	0.53	-2632.97	-49.72	26.59	-149.68	-5.46	238.29	-1667.67	-90.09	105.67	-2222.28	65.60	1216.93	0.00	0.00	0.00	-2211.76	122.19	1679.06	-2212.25	-21.21	1674.59	-1685.65	-62.31	1699.22	-1779.47	98.86	1698.69	1994.09	1613.86	70.23	0.00	0.00	0.00	1394.06
1.04000	-1812.49	107.65	91.66	-2043.41	104.59	41.71	-1457.48	112.50	141.21	-1569.11	175.94	209.21	-2636.02	-53.49	-2.90	-2553.79	-48.59	33.77	-149.68	-5.46	238.29	-1667.67	-90.09	105.67	-2212.72	66.81	1219.25	0.00	0.00	0.00	-2205.54	125.21	1682.44	-2202.59	-18.31	1677.12	-1685.65	-62.31	1699.22	-1779.47	98.86	1698.69	1993.87	1614.27	69.97	0.00	0.00	0.00	1395.63
1.05000	-1813.84	107.40	90.89	-2035.39	104.35	42.11	-1457.48	112.50	141.21	-1569.11	175.94	209.21	-2628.84	-55.02	-5.63	-2482.82	-46.50	39.62	-149.68	-5.46	238.29	-1667.67	-90.09	105.67	-2198.36	67.94	1222.17	0.00	0.00	0.00	-2184.57	126.94	1684.06	-2195.61	-18.17	1679.43	-1685.65	-62.31	1699.22	-1779.47	98.86	1698.69	1994.09	1613.88	70.26	0.00	0.00	0.00	1395.56
1.06000	-1815.78	107.18	90.06	-2056.19	105.02	38.30	-1457.48	112.50	141.21	-1569.11	175.94	209.21	-2622.71	-58.32	-7.19	-2473.41	-47.86	43.49	-149.68	-5.46	238.29	-1667.67	-90.09	105.67	-2182.42	69.38	1224.37	0.00	0.00	0.00	-2184.50	129.69	1687.28	-2182.51	-16.48	1682.07	-1685.65	-62.31	1699.22	-1779.47	98.86	1698.69	1994.15	1613.99	70.20	0.00	0.00	0.00	1394.90
1.07000	-1818.26	107.00	89.16	-2051.43	104.21	38.24	-1457.48	112.50	141.21	-1569.11	175.94	209.21	-2599.74	-60.04	-0.88	-2500.81	-52.17	47.23	-149.68	-5.46	238.29	-1667.67	-90.09	105.67	-2175.58	69.91	1226.30	0.00	0.00	0.00	-2155.00	129.39	1687.29	-2181.71	-15.19	1684.51	-1685.65	-62.31	1699.22	-1779.47	98.86	1698.69	1993.94	1613.02	70.54	0.00	0.00	0.00	1394.67
1.08000	-1821.26	106.85	88.20	-2038.67	104.60	41.25	-1457.48	112.50	141.21	-1569.11	175.94	209.21	-2583.44	-62.67	4.11	-2500.58	-55.50	52.31	-149.68	-5.46	238.29	-1667.67	-90.09	105.67	-2167.71	70.57	1228.90	0.00	0.00	0.00	-2151.79	129.96	1690.35	-2195.73	-14.60	1689.04	-1685.65	-62.31	1699.22	-1779.47	98.86	1698.69	1994.35	1613.34	70.45	0.00	0.00	0.00	1394.20
1.09000	-1824.73	106.73	87.17	-2049.99	104.77	39.03	-1457.48	112.50	141.21	-1569.11	175.94	209.21	-2564.73	-63.65	9.45	-2512.34	-57.24	55.46	-149.68	-5.46	238.29	-1667.67	-90.09	105.67	-2154.45	71.49	1230.89	0.00	0.00	0.00	-2129.67	131.44	1692.33	-2158.69	-13.77	1689.58	-1685.65	-62.31	1699.22	-1779.47	98.86	1698.69	1994.42	1613.36	70.40	0.00	0.00	0.00	1394.56
1.10000	-1828.63	106.65	86.09	-2038.37	104.38	40.56	-1457.48	112.50	141.21	-1569.11	175.94	209.21	-2541.32	-64.37	14.65	-2498.90	-58.37	62.06	-149.68	-5.46	238.29	-1667.67	-90.09	105.67	-2158.25	72.08	1232.81	0.00	0.00	0.00	-2124.40	133.27	1694.34	-2150.41	-11.47	1691.92	-1685.65	-62.31	1699.22	-1779.47	98.86	1698.69	1993.60	1613.55	70.16	0.00	0.00	0.00	1395.47
1.11000	-1832.94	106.61	84.94	-2036.11	104.77	41.07	-1457.48	112.50	141.21	-1569.11	175.94	209.21	-2512.90	-64.67	21.01	-2458.17	-58.20	70.63	-149.68	-5.46	238.29	-1667.67	-90.09	105.67	-2142.24	72.73	1235.92	0.00	0.00	0.00	-2134.92	135.38	1697.95	-2127.91	-11.35	1694.10	-1685.65	-62.31	1699.22	-1779.47	98.86	1698.69	1993.57	1613.93	69.98	0.00	0.00	0.00	1396.39
1.12000	-1837.61	106.61	83.74	-2043.36	105.11	39.67	-1457.48	112.50	141.21	-1569.11	175.94	209.21	-2478.96	-65.28	26.22	-2457.20	-59.43	73.20	-149.68	-5.46	238.29	-1667.67	-90.09	105.67	-2133.43	72.90	1238.00	0.00	0.00	0.00	-2115.02	135.71	1699.27	-2107.68	-10.66	1695.45	-1685.65	-62.31	1699.22	-1779.47	98.86	1698.69	1993.83	1613.93	70.03	0.00	0.00	0.00	1395.52
1.13000	-1842.61	106.65	82.49	-2050.74	104.85	37.26	-1457.48	112.50	141.21	-1569.11	175.94	209.21	-2471.29	-67.08	26.66	-2447.67	-61.81	75.36	-149.68	-5.46	238.29	-1667.67	-90.09	105.67	-2116.18	73.99	1240.20	0.00	0.00	0.00	-2111.27	133.53	1701.45	-2120.53	-9.68	1698.32	-1685.65	-62.31	1699.22	-1779.47	98.86	1698.69	1993.53	1614.02	70.01	0.00	0.00	0.00	1394.56
1.14000	-1847.90	106.73	81.19	-2047.60	105.58	37.53	-1457.48	112.50	141.21	-1569.11	175.94	209.21	-2423.58	-68.00	32.40	-2420.02	-62.24	78.24	-149.68	-5.46	238.29	-1667.67	-90.09	105.67	-2111.25	73.80	1242.68	0.00	0.00	0.00	-2099.66	136.25	1703.41	-2085.72	-9.69	1698.17	-1685.65	-62.31	1699.22	-1779.47	98.86	1698.69	1993.35	1613.46	70.28	0.00	0.00	0.00	1395.41
1.15000	-1853.45	106.86	79.83	-2046.19	105.06	37.68	-1457.48	112.50	141.21	-1569.11	175.94	209.21	-2400.18	-69.55	32.52	-2401.23	-63.86	77.34	-149.68	-5.46	238.29	-1667.67	-90.09	105.67	-2100.38	74.70	1244.93	0.00	0.00	0.00	-2084.61	134.76	1705.14	-2080.94	-9.53	1700.85	-1685.65	-62.31	1699.22	-1779.47	98.86	1698.69	1993.33	1613.23	70.38	0.00	0.00	0.00	1395.10
1.16000	-1859.22	107.03	78.43	-2045.09	105.68	38.07	-1457.48	112.50	141.21	-1569.11	175.94	209.21	-2360.48	-70.27	34.65	-2383.98	-65.24	74.86	-149.68	-5.46	238.29	-1667.67	-90.09	105.67	-2089.97	76.20	1246.93	0.00	0.00	0.00	-2065.04	135.78	1707.11	-2051.50	-9.94	1701.29	-1685.65	-62.31	1699.22	-1779.47	98.86	1698.69	1993.82	1614.14	70.05	0.00	0.00	0.00	1394.72
1.17000	-1865.17	107.25	76.98	-2056.73	105.10	35.70	-1457.48	112.50	141.21	-1569.11	175.94	209.21	-2329.59	-72.25	33.36	-2347.00	-65.90	74.52	-149.68	-5.46	238.29	-1667.67	-90.09	105.67	-2089.99	76.99	1248.47	0.00	0.00	0.00	-2062.66	134.76	1708.29	-2063.73	-10.43	1704.25	-1685.65	-62.31	1699.22	-1779.47	98.86	1698.69	1993.65	1613.61	70.28	0.00	0.00	0.00	1395.49
1.18000	-1871.27	107.51	75.49	-2055.87	104.28	35.19	-1457.48	112.50	141.21	-1569.11	175.94	209.21	-2296.56	-73.39	31.69	-2320.11	-66.82	71.09	-149.68	-5.46	238.29	-1667.67	-90.09	105.67	-2075.77	77.87	1250.19	0.00	0.00	0.00	-2045.05	135.44	1709.48	-2049.46	-10.14	1705.20	-1685.65	-62.31	1699.22	-1779.47	98.86	1698.69	1994.57	1614.29	70.07	0.00	0.00	0.00	1395.00
1.19000	-1877.48	107.83	73.96	-2041.13	104.06	38.91	-1457.48	112.50	141.21	-1569.11	175.94	209.21	-2273.29	-74.23	28.57	-2294.59	-67.59	67.50	-149.68	-5.46	238.29	-1667.67	-90.09	105.67	-2073.49	79.42	1251.72	0.00	0.00	0.00	-2040.94	135.37	1711.38	-2042.05	-10.23	1705.84	-1685.65	-62.31	1699.22	-1779.47	98.86	1698.69	1994.72	1615.02	69.88	0.00	0.00	0.00	1394.36
1.20000	-1883.76	108.20	72.39	-2051.12	103.34	36.66	-1457.48	112.50	141.21	-1569.11	175.94	209.21	-2229.11	-73.87	29.39	-2261.38	-66.95	64.53	-149.68	-5.46	238.29	-1667.67	-90.09	105.67	-2060.25	81.06	1252.85	0.00	0.00	0.00	-2032.86	135.07	1712.84	-2031.39	-11.06	1707.68	-1685.65	-62.31	1699.22	-1779.47	98.86	1698.69	1994.28	1613.27	70.45	0.00	0.00	0.00	1394.55
1.21000	-1890.08	108.62	70.78	-2041.71	104.26	38.35	-1457.48	112.50	141.21	-1569.11	175.94	209.21	-2195.40	-73.55	27.74	-2231.85	-66.80	60.14	-149.68	-5.46	238.29	-1667.67	-90.09	105.67	-2045.59	82.20	1253.71	0.00	0.00	0.00	-2031.29	135.06	1714.71	-2022.02	-10.04	1708.18	-1685.65	-62.31	1699.22	-1779.47	98.86	1698.69	1993.75	1613.43	70.24	0.00	0.00	0.00	1395.12
1.22000	-1896.41	109.09	69.13	-2059.53	104.05	35.63	-1457.48	112.50	141.21	-1569.11	175.94	209.21	-2164.10	-72.45	24.96	-2201.47	-65.79	55.89	-149.68	-5.46	238.29	-1667.67	-90.09	105.67	-2039.05	83.21	1254.58	0.00	0.00	0.00	-1995.14	135.18	1713.09	-2011.36	-9.87	1709.06	-1685.65	-62.31	1699.22	-1779.47	98.86	1698.69	1993.47	1613.49	70.12	0.00	0.00	0.00	1394.30
1.23000	-1902.69	109.62	67.45	-2049.83	102.88	38.36	-1457.48	112.50	141.21	-1569.11	175.94	209.21	-2131.59	-71.40	22.72	-2160.36	-64.35	54.40	-149.68	-5.46	238.29	-1667.67	-90.09	105.67	-2029.04	84.37	1255.14	0.00	0.00	0.00	-1991.70	135.23	1713.63	-1995.35	-11.06	1708.70	-1685.65	-62.31	1699.22	-1779.47	98.86	1698.69	1993.41	1614.34	69.82	0.00	0.00	0.00	1394.70
1.24000	-1908.91	110.21	65.74	-2053.12	102.59	37.23	-1457.48	112.50	141.21	-1569.11	175.94	209.21	-2089.68	-70.70	23.40	-2125.27	-64.09	51.81	-149.68	-5.46	238.29	-1667.67	-90.09	105.67	-2023.84	85.12	1255.59	0.00	0.00	0.00	-1985.07	134.00	1715.18	-2001.59	-12.06	1708.28	-1685.65	-62.31	1699.22	-1779.47	98.86	1698.69	1994.05	1615.60	69.33	0.00	0.00	0.00	1394.39
1.25000	-1915.03	110.86	64.00	-2054.74	101.78	37.91	-1457.48	112.50	141.21	-1569.11	175.94	209.21	-2061.96	-70.10	21.86	-2077.76	-62.72	51.91	-149.68	-5.46	238.29	-1667.67	-90.09	105.67	-2010.11	85.97	1255.48	0.00	0.00	0.00	-1977.39	133.65	1714.02	-1985.16	-13.23	1708.57	-1685.65	-62.31	1699.22	-1779.47	98.86	1698.69	1993.91	1613.69	70.13	0.00	0.00	0.00	1394.45
1.26000	-1920.99	111.56	62.23	-2060.59	101.00	36.70	-1457.48	112.50	141.21	-1569.11	175.94	209.21	-2020.47	-69.26	23.33	-2042.34	-62.86	49.78	-149.68	-5.46	238.29	-1667.67	-90.09	105.67	-2005.50	87.35	1255.07	0.00	0.00	0.00	-1959.47	131.80	1713.74	-1989.66	-12.43	1708.84	-1685.65	-62.31	1699.22	-1779.47	98.86	1698.69	1994.23	1614.72	69.92	0.00	0.00	0.00	1395.57
1.27000	-1926.78	112.33	60.44	-2048.60	102.22	39.42	-1457.48	112.50	141.21	-1569.11	175.94	209.21	-1988.93	-68.51	23.06	-2016.78	-62.08	45.68	-149.68	-5.46	238.29	-1667.67	-90.09	105.67	-1991.71	87.15	1254.61	0.00	0.00	0.00	-1956.64	132.44	1714.08	-1971.56	-14.26	1708.44	-1685.65	-62.31	1699.22	-1779.47	98.86	1698.69	1993.82	1614.48	69.88	0.00	0.00	0.00	1394.06
1.28000	-1932.36	113.16	58.62	-2047.90	101.66	39.14	-1457.48	112.50	141.21	-1569.11	175.94	209.21	-1935.24	-68.53	40.64	-1978.71	-62.01	44.71	-149.68	-5.46	238.29	-1667.67	-90.09	105.67	-1975.84	87.32	1253.91	0.00	0.00	0.00	-1938.70	132.26	1713.17	-1949.70	-13.51	1707.50	-1685.65	-62.31	1699.22	-1779.47	98.86	1698.69	1993.18	1613.51	70.21	0.00	0.00	0.00	1395.26
1.29000	-1937.68	114.05	56.79	-2056.15	102.81	37.80	-1457.48	112.50	141.21	-1569.11	175.94	209.21	-1893.23	-68.48	44.05	-1930.37	-60.98	60.34	-149.68	-5.46	238.29	-1667.67	-90.09	105.67	-1966.54	88.03	1253.28	0.00	0.00	0.00	-1929.70	132.32	1712.22	-1943.50	-15.29	1706.87	-1685.65	-62.31	1699.22	-1779.47	98.86	1698.69	1993.87	1613.23	70.41	0.00	0.00	0.00	1394.93
1.30000	-1942.71	115.01	54.93	-2046.93	103.71	38.84	-1457.48	112.50	141.21	-1569.11	175.94	209.21	-1851.18	-68.64	47.44	-1896.38	-60.82	60.78	-149.68	-5.46	238.29	-1667.67	-90.09	105.67	-1956.89	88.00	1252.19	0.00	0.00	0.00	-1934.40	130.11	1713.06	-1927.09	-15.57	1704.34	-1685.65	-62.31	1699.22	-1779.47	98.86	1698.69	1993.94	1613.20	70.38	0.00	0.00	0.00	1394.56
1.31000	-1947.42	116.03	53.06	-2063.08	104.18	34.73	-1457.48	112.50	141.21	-1569.11	175.94	209.21	-1819.60	-67.91	50.23	-1856.69	-60.31	62.07	-149.68	-5.46	238.29	-1667.67	-90.09	105.67	-1950.22	88.30	1251.10	0.00	0.00	0.00	-1914.95	128.93	1711.54	-1925.34	-16.31	1703.81	-1685.65	-62.31	1699.22	-1779.47	98.86	1698.69	1993.89	1614.03	70.05	0.00	0.00	0.00	1395.18
1.32000	-1951.77	117.13	51.17	-2039.84	105.26	38.71	-1457.48	112.50	141.21	-1569.11	175.94	209.21	-1777.62	-67.17	55.62	-1825.37	-60.10	62.79	-149.68	-5.46	238.29	-1667.67	-90.09	105.67	-1941.49	87.74	1250.03	0.00	0.00	0.00	-1917.70	129.23	1711.22	-1901.46	-16.47	1702.76	-1685.65	-62.31	1699.22	-1779.47	98.86	1698.69	1994.00	1613.35	70.45	0.00	0.00	0.00	1395.78
1.33000	-1960.22	119.05	48.30	-2042.86	106.40	37.77	-1457.48	112.50	141.21	-1569.11	175.94	209.21	-1734.17	-66.75	65.57	-1786.17	-59.30	66.44	-149.68	-5.46	238.29	-1667.67	-90.09	105.67	-1921.85	87.86	1248.48	0.00	0.00	0.00	-1907.56	128.30	1709.36	-1906.44	-16.64	1702.36	-1685.65	-62.31	1699.22	-1779.47	98.86	1698.69	1994.02	1614.07	70.08	0.00	0.00	0.00	1394.45
1.34000	-1995.65	122.48	39.52	-2044.07	107.33	36.64	-1457.48	112.50	141.21	-1569.11	175.94	209.21	-1697.34	-65.59	71.97	-1746.74	-58.28	71.99	-149.68	-5.46	238.29	-1667.67	-90.09	105.67	-1922.92	87.64	1246.71	0.00	0.00	0.00	-1885.59	127.16	1707.53	-1898.75	-19.70	1699.75	-1685.65	-62.31	1699.22	-1779.47	98.86	1698.69	1993.90	1613.60	70.17	0.00	0.00	0.00	1395.76
1.35000	-1952.30	122.88	47.11	-2052.45	106.77	34.29	-1457.48	112.50	141.21	-1569.11	175.94	209.21	-1660.90	-63.64	78.87	-1713.59	-57.26	79.50	-149.68	-5.46	238.29	-1667.67	-90.09	105.67	-1906.54	88.04	1245.35	0.00	0.00	0.00	-1871.68	125.05	1707.00	-1885.47	-20.70	1699.03	-1685.65	-62.31	1699.22	-1779.47	98.86	1698.69	1994.39	1614.98	69.72	0.00	0.00	0.00	1395.26
1.36000	-1988.01	122.88	39.30	-2033.13	107.53	37.34	-1457.48	112.50	141.21	-1569.11	175.94	209.21	-1626.53	-61.92	89.09	-1676.38	-55.17	87.47	-149.68	-5.46	238.29	-1667.67	-90.09	105.67	-1893.18	87.52	1243.54	0.00	0.00	0.00	-1847.48	125.66	1704.34	-1878.97	-20.47	1697.92	-1685.65	-62.31	1699.22	-1779.47	98.86	1698.69	1993.51	1614.34	69.86	0.00	0.00	0.00	1395.16
1.37000	-1979.07	120.83	38.92	-2037.73	107.27	36.71	-1457.48	112.50	141.21	-1569.11	175.94	209.21	-1593.69	-59.09	103.11	-1640.56	-52.78	95.49	-149.68	-5.46	238.29	-1667.67	-90.09	105.67	-1888.08	86.85	1241.77	0.00	0.00	0.00	-1848.84	123.96	1703.74	-1858.84	-20.67	1695.09	-1685.65	-62.31	1699.22	-1779.47	98.86	1698.69	1993.85	1614.67	69.86	0.00	0.00	0.00	1394.78
1.38000	-1955.91	122.64	46.05	-2042.39	107.85	35.51	-1457.48	112.50	141.21	-1569.11	175.94	209.21	-1562.55	-56.56	115.97	-1610.79	-50.59	105.20	-149.68	-5.46	238.29	-1667.67	-90.09	105.67	-1873.37	87.29	1240.38	0.00	0.00	0.00	-1847.99	122.43	1702.14	-1848.44	-21.09	1692.81	-1685.65	-62.31	1699.22	-1779.47	98.86	1698.69	1993.99	1614.94	69.80	0.00	0.00	0.00	1394.61
1.39000	-1968.13	124.10	41.25	-2049.46	107.62	33.71	-1457.48	112.50	141.21	-1569.11	175.94	209.21	-1534.43	-55.05	129.12	-1580.44	-47.52	116.84	-149.68	-5.46	238.29	-1667.67	-90.09	105.67	-1857.99	86.55	1238.31	0.00	0.00	0.00	-1827.99	121.16	1700.48	-1842.15	-24.34	1691.00	-1685.65	-62.31	1699.22	-1779.47	98.86	1698.69	1994.49	1614.60	70.00	0.00	0.00	0.00	1394.92
1.40000	-1988.90	123.40	36.50	-2040.84	107.96	34.99	-1457.48	112.50	141.21	-1569.11	175.94	209.21	-1508.75	-54.39	142.09	-1553.84	-47.78	128.83	-149.68	-5.46	238.29	-1667.67	-90.09	105.67	-1850.13	85.90	1236.30	0.00	0.00	0.00	-1804.64	118.89	1697.73	-1828.25	-26.12	1688.98	-1685.65	-62.31	1699.22	-1779.47	98.86	1698.69	1994.07	1613.77	70.24	0.00	0.00	0.00	1394.81
1.41000	-1954.80	124.62	42.92	-2049.56	107.43	32.87	-1457.48	112.50	141.21	-1569.11	175.94	209.21	-1484.40	-51.83	154.77	-1529.11	-46.01	139.26	-149.68	-5.46	238.29	-1667.67	-90.09	105.67	-1834.96	85.55	1234.47	0.00	0.00	0.00	-1793.82	120.53	1695.44	-1802.82	-27.57	1686.14	-1685.65	-62.31	1699.22	-1779.47	98.86	1698.69	1993.27	1613.16	70.30	0.00	0.00	0.00	1395.56
1.42000	-1982.35	124.78	37.01	-2041.75	108.67	33.65	-1457.48	112.50	141.21	-1569.11	175.94	209.21	-1462.48	-48.69	166.63	-1507.04	-44.27	148.37	-149.68	-5.46	238.29	-1667.65	-90.09	105.67	-1824.93	82.94	1238.43	0.00	0.00	0.00	-1786.21	115.77	1701.87	-1803.06	-28.00	1685.25	-1685.65	-62.31	1699.22	-1779.47	98.86	1698.69	1993.51	1613.18	70.42	0.00	0.00	0.00	1395.08
1.43000	-1974.55	125.84	37.56	-2052.15	107.92	31.04	-1457.48	112.50	141.21	-1569.11	175.94	209.21	-1444.73	-47.72	175.41	-1487.93	-42.25	155.82	-149.68	-5.46	238.29	-1647.39	-86.27	106.31	-1815.18	81.39	1237.31	0.00	0.00	0.00	-1780.35	113.64	1702.09	-1781.80	-28.95	1683.06	-1685.65	-62.31	1699.22	-1779.47	98.86	1698.69	1994.08	1613.35	70.49	0.00	0.00	0.00	1394.80
1.44000	-1977.24	125.35	36.76	-2048.88	108.23	31.05	-1457.48	112.50	141.21	-1569.11	175.94	209.21	-1429.13	-45.54	181.50	-1472.31	-40.54	159.92	-149.68	-5.46	238.29	-1630.47	-82.80	105.70	-1802.15	80.19	1235.42	0.00	0.00	0.00	-1766.61	111.92	1700.06	-1768.20	-32.55	1681.07	-1685.65	-62.31	1699.22	-1779.47	98.86	1698.69	1993.60	1613.62	70.25	0.00	0.00	0.00	1394.80
1.45000	-1973.25	125.97	36.50	-2060.61	108.43	27.58	-1457.48	112.50	141.21	-1569.11	175.94	209.21	-1416.94	-45.91	181.47	-1460.19	-39.76	159.63	-149.68	-5.46	238.29	-1617.85	-78.73	103.72	-1790.03	78.25	1233.35	0.00	0.00	0.00	-1753.97	110.54	1698.28	-1767.13	-34.64	1678.81	-1685.65	-62.31	1699.22	-1779.47	98.86	1698.69	1994.30	1613.92	70.18	0.00	0.00	0.00	1394.53
1.46000	-1990.23	126.11	33.48	-2052.71	108.73	28.43	-1457.48	112.50	141.21	-1569.11	175.94	209.21	-1405.70	-44.22	177.96	-1450.03	-38.60	156.05	-149.68	-5.46	238.29	-1608.08	-74.70	101.05	-1778.61	76.43	1231.32	0.00	0.00	0.00	-1742.62	108.55	1696.44	-1745.14	-35.29	1677.02	-1685.65	-62.31	1699.22	-1779.47	98.86	1698.69	1994.08	1614.59	69.81	0.00	0.00	0.00	1395.16
1.47000	-1965.82	124.48	36.83	-2048.06	109.27	28.64	-1457.48	112.50	141.21	-1569.11	175.94	209.21	-1397.35	-43.79	171.06	-1441.17	-35.70	150.69	-149.68	-5.46	238.29	-1600.84	-70.45	97.63	-1766.83	74.61	1229.36	0.00	0.00	0.00	-1729.61	106.58	1694.66	-1732.42	-36.33	1674.67	-1685.65	-62.31	1699.22	-1779.47	98.86	1698.69	1994.56	1614.89	69.85	0.00	0.00	0.00	1395.95
1.48000	-1981.54	127.07	34.53	-2061.13	109.51	24.70	-1457.48	112.50	141.21	-1569.11	175.94	209.21	-1391.12	-42.24	163.30	-1434.44	-32.21	144.44	-149.68	-5.46	238.29	-1595.88	-65.77	93.82	-1754.07	72.75	1227.41	0.00	0.00	0.00	-1720.74	105.07	1693.23	-1724.99	-35.20	1684.98	-1685.65	-62.31	1699.22	-1779.47	98.86	1698.69	1994.49	1615.46	69.56	0.00	0.00	0.00	1394.63
1.49000	-1957.47	127.95	39.17	-2054.36	109.50	25.54	-1457.48	112.50	141.21	-1569.11	175.94	209.21	-1385.21	-36.45	153.70	-1428.44	-26.71	136.71	-149.68	-5.46	238.29	-1591.71	-62.64	92.70	-1743.82	70.57	1225.64	0.00	0.00	0.00	-1709.02	102.90	1691.69	-1717.35	-36.42	1686.13	-1685.65	-62.31	1699.22	-1779.47	98.86	1698.69	1994.41	1614.25	70.02	0.00	0.00	0.00	1394.67
1.50000	-1987.53	126.60	32.17	-2056.23	110.48	23.32	-1457.48	112.50	141.21	-1569.11	175.94	209.21	-1378.03	-30.61	144.47	-1421.56	-20.68	129.11	-149.68	-5.46	238.29	-1586.42	-60.28	91.42	-1731.79	68.65	1223.99	0.00	0.00	0.00	-1696.63	100.97	1690.16	-1705.89	-38.58	1684.77	-1685.65	-62.31	1699.22	-1779.47	98.86	1698.69	1993.92	1614.36	69.84	0.00	0.00	0.00	1396.17
1.51000	-1976.54	126.94	33.75	-2047.44	110.91	23.61	-1457.48	112.50	141.21	-1569.11	175.94	209.21	-1369.71	-25.21	133.95	-1414.73	-15.67	120.84	-149.68	-5.46	238.29	-1579.87	-59.15	90.15	-1719.59	66.00	1222.78	0.00	0.00	0.00	-1685.18	98.94	1688.99	-1696.00	-40.86	1683.33	-1685.65	-62.31	1699.22	-1779.47	98.86	1698.69	1994.04	1614.09	70.15	0.00	0.00	0.00	1396.22
1.52000	-1984.34	127.00	30.75	-2042.19	111.94	22.25	-1457.48	112.50	141.21	-1569.11	175.94	209.21	-1360.94	-19.02	123.17	-1407.82	-10.65	110.78	-149.68	-5.46	238.29	-1573.46	-59.46	88.94	-1708.74	63.76	1221.67	0.00	0.00	0.00	-1677.67	96.83	1688.31	-1683.20	-42.98	1682.45	-1685.65	-62.31	1699.22	-1779.47	98.86	1698.69	1994.64	1615.06	69.99	0.00	0.00	0.00	1394.21
1.53000	-1978.76	127.89	32.13	-2045.58	112.51	19.34	-1457.48	112.50	141.21	-1569.11	175.94	209.21	-1356.49	-15.00	110.22	-1404.63	-7.50	101.17	-149.68	-5.46	238.29	-1568.40	-59.39	87.28	-1696.01	61.25	1221.08	0.00	0.00	0.00	-1663.89	94.82	1687.79	-1669.38	-44.64	1681.57	-1685.65	-62.31	1699.22	-1779.47	98.86	1698.69	1994.01	1613.79	70.24	0.00	0.00	0.00	1394.80
1.54000	-1993.90	127.16	27.45	-2041.64	113.50	18.14	-1457.48	112.50	141.21	-1569.11	175.94	209.21	-1355.10	-14.69	98.90	-1400.80	-7.44	92.96	-149.68	-5.46	238.29	-1564.21	-59.85	86.47	-1683.24	59.40	1220.71	0.00	0.00	0.00	-1651.50	92.98	1687.21	-1659.56	-47.19	1681.22	-1685.65	-62.31	1699.22	-1779.47	98.86	1698.69	1993.84	1614.11	70.00	0.00	0.00	0.00	1394.42
1.55000	-1994.05	128.26	26.19	-2047.94	113.77	14.22	-1457.48	112.50	141.21	-1569.11	175.94	209.21	-1346.49	-15.06	91.40	-1395.64	-7.66	86.65	-149.68	-5.46	238.29	-1561.22	-59.89	85.81	-1672.04	61.60	1223.41	0.00	0.00	0.00	-1642.58	90.91	1687.07	-1649.22	-49.48	1680.94	-1685.65	-62.31	1699.22	-1779.46	98.86	1698.69	1993.19	1613.17	70.27	0.00	0.00	0.00	1395.13
1.56000	-1992.75	128.24	25.45	-2032.93	114.97	15.28	-1457.48	112.50	141.21	-1569.11	175.94	209.21	-1343.00	-15.47	83.68	-1391.65	-7.44	81.12	-149.68	-5.46	238.29	-1558.32	-60.41	85.71	-1660.05	60.21	1224.09	0.00	0.00	0.00	-1626.79	88.97	1686.89	-1635.06	-51.54	1680.72	-1685.65	-62.31	1699.22	-1768.52	95.92	1698.97	1994.53	1614.66	69.93	0.00	0.00	0.00	1395.81
1.57000	-1983.07	129.29	26.44	-2029.52	116.46	14.34	-1457.48	112.50	141.21	-1569.11	175.94	209.21	-1338.38	-12.99	77.24	-1388.80	-6.18	76.10	-149.68	-5.46	238.29	-1556.38	-59.92	84.94	-1648.55	58.28	1224.60	0.00	0.00	0.00	-1618.96	86.36	1687.54	-1622.66	-53.06	1680.95	-1685.65	-62.31	1699.22	-1756.30	94.87	1699.12	1994.84	1613.72	70.45	0.00	0.00	0.00	1395.86
1.58000	-1996.95	129.62	21.18	-2015.85	117.13	15.52	-1457.48	112.50	141.21	-1569.11	175.94	209.21	-1337.18	-11.18	72.17	-1390.31	-5.06	71.70	-149.68	-5.46	238.29	-1554.89	-59.21	84.63	-1634.22	56.83	1225.64	0.00	0.00	0.00	-1606.94	84.20	1688.00	-1612.95	-55.15	1681.56	-1685.65	-62.31	1699.22	-1745.76	91.09	1699.85	1994.93	1614.71	70.09	0.00	0.00	0.00	1394.28
1.59000	-1990.31	132.18	20.20	-2018.48	118.28	14.06	-1457.48	112.50	141.21	-1569.11	175.94	209.21	-1340.52	-11.42	69.08	-1388.89	-4.44	69.73	-149.68	-5.46	238.29	-1554.01	-58.50	84.53	-1622.32	55.58	1226.75	0.00	0.00	0.00	-1593.20	82.97	1688.53	-1601.62	-57.05	1682.30	-1685.65	-62.31	1699.22	-1733.86	89.37	1700.69	1994.48	1614.95	69.86	0.00	0.00	0.00	1394.33
1.60000	-1992.84	133.34	16.94	-2004.45	119.75	16.80	-1457.48	112.50	141.21	-1569.11	175.94	209.21	-1339.14	-11.46	66.56	-1388.28	-3.59	67.66	-149.68	-5.46	238.29	-1552.79	-58.53	84.59	-1610.65	53.96	1228.11	0.00	0.00	0.00	-1581.77	80.75	1689.63	-1590.15	-59.21	1683.03	-1685.65	-62.31	1699.22	-1721.52	88.73	1701.60	1994.32	1614.35	70.07	0.00	0.00	0.00	1395.37
1.61000	-1999.12	133.11	11.89	-2007.22	120.73	17.20	-1457.48	112.50	141.21	-1569.11	175.94	209.21	-1335.97	-11.01	64.68	-1386.70	-3.86	65.90	-149.68	-5.46	238.29	-1551.98	-57.95	84.40	-1600.07	52.32	1229.76	0.00	0.00	0.00	-1571.47	78.82	1690.99	-1580.76	-61.66	1684.40	-1685.65	-62.31	1699.22	-1710.91	85.91	1702.77	1994.08	1614.06	70.01	0.00	0.00	0.00	1394.03
1.62000	-1977.75	135.76	10.16	-1993.24	121.62	21.71	-1457.48	112.50	141.21	-1569.11	175.94	209.21	-1335.34	-11.10	63.20	-1387.02	-3.82	64.42	-149.68	-5.46	238.29	-1551.32	-57.68	84.43	-1588.69	51.79	1231.40	0.00	0.00	0.00	-1560.97	77.12	1692.49	-1568.51	-63.14	1685.67	-1685.65	-62.31	1699.22	-1699.81	83.81	1704.14	1994.32	1614.33	70.02	0.00	0.00	0.00	1394.19
1.63000	-1962.11	137.00	6.89	-1975.48	123.26	28.65	-1457.48	112.50	141.21	-1569.11	175.94	209.21	-1337.84	-10.71	61.25	-1386.95	-3.92	64.58	-149.68	-5.46	238.29	-1550.75	-57.54	84.59	-1578.12	50.73	1233.00	0.00	0.00	0.00	-1548.72	74.81	1693.71	-1556.62	-65.01	1687.12	-1685.65	-62.31	1699.22	-1687.69	83.41	1705.27	1994.09	1613.52	70.33	0.00	0.00	0.00	1394.45
1.64000	-1960.29	138.22	2.25	-1967.57	123.94	32.79	-1457.48	112.50	141.21	-1569.11	175.94	209.21	-1336.41	-10.58	60.35	-1387.17	-3.90	63.96	-149.68	-5.46	238.29	-1550.47	-57.11	84.57	-1567.19	49.53	1234.54	0.00	0.00	0.00	-1537.27	73.05	1695.25	-1544.18	-66.75	1688.61	-1685.63	-62.32	1699.22	-1677.63	79.93	1706.99	1994.02	1614.10	70.08	0.00	0.00	0.00	1395.71
1.65000	-1946.48	140.54	2.36	-1949.93	125.54	39.69	-1457.48	112.50	141.21	-1569.11	175.94	209.21	-1336.05	-9.77	59.76	-1386.58	-4.15	63.21	-149.68	-5.46	238.29	-1550.31	-56.59	84.54	-1556.09	49.06	1236.00	0.00	0.00	0.00	-1529.14	71.76	1697.20	-1533.86	-68.09	1690.13	-1674.22	-64.69	1700.54	-1666.77	78.27	1708.66	1994.55	1614.94	69.81	0.00	0.00	0.00	1395.36
1.66000	-1924.18	143.70	10.04	-1933.02	128.57	47.46	-1457.48	112.50	141.21	-1569.11	175.94	209.21	-1334.30	-9.48	59.29	-1386.81	-3.86	62.62	-149.68	-5.46	238.29	-1549.83	-56.42	84.65	-1546.97	47.90	1237.43	0.00	0.00	0.00	-1518.12	70.16	1699.16	-1522.50	-69.61	1691.75	-1663.20	-66.51	1702.01	-1655.82	76.38	1710.27	1994.27	1614.51	69.97	0.00	0.00	0.00	1394.97
1.67000	-1905.20	148.12	19.60	-1904.99	132.14	58.38	-1457.48	112.50	141.21	-1569.11	175.94	209.21	-1334.48	-9.75	58.39	-1387.75	-4.15	61.75	-149.68	-5.46	238.29	-1549.79	-55.96	84.55	-1535.72	46.89	1239.08	0.00	0.00	0.00	-1506.37	68.27	1700.95	-1510.69	-71.41	1693.25	-1651.74	-68.76	1703.57	-1645.22	74.30	1712.29	1994.67	1615.20	69.74	0.00	0.00	0.00	1395.35
1.68000	-1873.82	147.79	51.32	-1873.13	136.11	69.05	-1457.48	112.50	141.21	-1569.11	175.94	209.21	-1335.27	-8.86	57.93	-1387.04	-2.78	59.81	-149.68	-5.46	238.29	-1549.59	-55.66	84.52	-1524.99	46.21	1240.67	0.00	0.00	0.00	-1495.77	66.66	1703.06	-1499.43	-72.71	1694.95	-1640.65	-70.43	1705.06	-1635.19	72.16	1714.30	1994.02	1614.40	69.90	0.00	0.00	0.00	1395.74
1.69000	-1845.59	152.03	59.01	-1861.25	136.59	93.94	-1457.48	112.50	141.21	-1569.11	175.94	209.21	-1334.36	-8.73	57.58	-1386.00	-2.96	61.00	-149.68	-5.46	238.29	-1549.27	-55.65	84.75	-1514.49	45.87	1242.31	0.00	0.00	0.00	-1484.31	65.22	1705.17	-1487.67	-74.52	1696.83	-1630.18	-71.28	1707.02	-1624.68	70.09	1716.54	1994.52	1614.27	69.98	0.00	0.00	0.00	1395.56
1.70000	-1821.29	154.24	64.53	-1835.52	140.30	99.13	-1457.48	112.50	141.21	-1569.11	175.94	209.21	-1334.95	-8.16	56.77	-1386.81	-2.76	58.86	-149.68	-5.46	238.29	-1549.32	-55.07	84.71	-1504.34	45.55	1244.16	0.00	0.00	0.00	-1473.28	63.89	1707.46	-1476.04	-75.69	1698.55	-1619.26	-72.55	1708.96	-1612.91	69.92	1718.87	1993.83	1614.12	70.02	0.00	0.00	0.00	1394.23
1.71000	-1793.69	157.46	68.67	-1810.94	142.38	102.58	-1457.48	112.50	141.21	-1569.11	175.94	209.21	-1335.86	-8.90	55.82	-1386.35	-2.70	60.06	-149.68	-5.46	238.29	-1548.70	-55.48	85.01	-1493.90	41.72	1243.66	0.00	0.00	0.00	-1462.68	62.80	1709.55	-1468.08	-77.07	1700.53	-1608.16	-74.24	1710.87	-1601.79	68.98	1721.17	1994.42	1614.12	70.19	0.00	0.00	0.00	1394.35
1.72000	-1767.49	158.95	73.12	-1782.53	143.48	106.47	-1457.48	112.50	141.21	-1569.11	175.94	209.21	-1333.63	-8.88	56.14	-1385.69	-2.27	60.12	-149.68	-5.46	238.29	-1548.50	-55.40	85.06	-1485.67	41.21	1245.31	0.00	0.00	0.00	-1450.39	61.86	1711.75	-1455.19	-77.82	1702.15	-1597.15	-75.76	1712.71	-1591.19	67.80	1723.35	1994.62	1614.81	69.94	0.00	0.00	0.00	1394.54
1.73000	-1739.62	160.95	75.04	-1756.96	144.12	108.04	-1457.48	112.50	141.21	-1569.11	175.94	209.21	-1334.20	-8.31	55.73	-1385.74	-2.57	59.93	-149.68	-5.46	238.29	-1548.32	-55.36	85.13	-1473.55	41.15	1247.83	0.00	0.00	0.00	-1441.34	61.04	1713.91	-1446.95	-78.69	1704.13	-1586.08	-77.27	1714.58	-1580.48	67.04	1725.57	1994.36	1615.15	69.68	0.00	0.00	0.00	1394.51
1.74000	-1710.73	162.56	69.56	-1728.72	144.80	109.16	-1457.48	112.50	141.21	-1569.11	175.94	209.21	-1335.49	-7.56	55.34	-1388.68	-2.18	59.07	-149.68	-5.46	238.29	-1548.12	-55.33	85.28	-1464.55	41.14	1250.27	0.00	0.00	0.00	-1428.66	60.07	1715.72	-1437.48	-79.55	1706.24	-1575.71	-77.98	1716.57	-1569.75	66.75	1727.79	1994.11	1613.70	70.14	0.00	0.00	0.00	1395.08
1.75000	-1678.59	163.08	72.01	-1693.40	143.93	103.47	-1457.48	112.50	141.21	-1569.11	175.94	209.21	-1333.51	-7.73	55.51	-1388.92	-2.52	58.88	-149.68	-5.46	238.29	-1547.92	-55.42	85.38	-1452.43	40.86	1252.58	0.00	0.00	0.00	-1417.42	59.70	1717.64	-1422.48	-80.52	1707.57	-1565.17	-78.68	1718.46	-1559.00	66.62	1729.49	1994.92	1614.78	69.99	0.00	0.00	0.00	1394.52
1.76000	-1648.13	162.42	72.77	-1666.65	143.95	103.03	-1457.48	112.50	141.21	-1569.11	175.94	209.21	-1335.00	-8.15	54.96	-1386.51	-2.97	59.32	-149.68	-5.46	238.29	-1547.97	-55.34	85.55	-1442.03	40.51	1254.72	0.00	0.00	0.00	-1410.55	59.05	1719.66	-1411.67	-81.30	1709.23	-1554.81	-78.95	1720.35	-1548.33	66.41	1731.16	1994.58	1614.24	70.11	0.00	0.00	0.00	1395.09
1.77000	-1616.85	162.08	73.38	-1636.54	143.02	102.81	-1457.48	112.50	141.21	-1569.11	175.94	209.21	-1332.27	-7.54	55.62	-1386.77	-2.67	59.24	-149.68	-5.46	238.29	-1547.98	-54.88	85.46	-1432.24	39.87	1256.77	0.00	0.00	0.00	-1398.71	58.44	1721.23	-1404.03	-81.64	1711.07	-1544.99	-78.61	1722.15	-1538.44	65.12	1732.89	1994.52	1614.41	69.98	0.00	0.00	0.00	1395.41
1.78000	-1583.83	161.73	73.96	-1603.21	142.89	102.52	-1457.48	112.50	141.21	-1569.11	175.94	209.21	-1332.06	-7.92	55.21	-1386.36	-2.61	59.30	-149.68	-5.46	238.29	-1547.59	-55.09	85.70	-1421.84	39.38	1258.65	0.00	0.00	0.00	-1388.87	58.43	1722.58	-1394.42	-82.04	1712.54	-1534.65	-79.04	1723.71	-1528.13	64.64	1734.29	1994.77	1614.58	69.98	0.00	0.00	0.00	1395.67
1.79000	-1549.89	160.23	79.00	-1572.90	141.80	100.76	-1457.48	112.50	141.21	-1569.11	175.94	209.21	-1333.36	-7.64	54.73	-1387.64	-2.93	59.12	-149.68	-5.46	238.29	-1547.41	-55.03	85.86	-1411.74	38.64	1260.18	0.00	0.00	0.00	-1377.63	58.13	1723.63	-1382.43	-82.16	1714.00	-1524.52	-79.03	1725.16	-1518.02	64.04	1735.50	1993.96	1614.24	69.92	0.00	0.00	0.00	1395.43
1.80000	-1514.57	159.16	78.75	-1540.73	142.58	104.87	-1457.48	112.50	141.21	-1569.11	175.94	209.21	-1330.36	-7.23	55.45	-1384.05	-2.08	59.92	-149.68	-5.46	238.29	-1547.39	-54.75	85.92	-1402.54	37.64	1261.51	0.00	0.00	0.00	-1369.68	57.66	1724.85	-1373.43	-82.53	1715.04	-1514.31	-79.43	1726.25	-1508.16	63.61	1736.66	1994.42	1614.30	70.02	0.00	0.00	0.00	1395.09
1.81000	-1479.40	158.42	78.34	-1507.67	142.05	102.78	-1457.48	112.50	141.21	-1569.11	175.94	209.21	-1332.79	-7.43	54.67	-1386.22	-2.39	59.72	-149.68	-5.46	238.29	-1547.14	-54.79	86.14	-1391.51	37.01	1262.41	0.00	0.00	0.00	-1359.28	57.67	1725.48	-1362.60	-82.55	1715.94	-1504.23	-79.60	1727.11	-1497.60	64.38	1737.27	1993.90	1613.85	70.16	0.00	0.00	0.00	1394.83
1.82000	-1444.22	158.32	77.96	-1475.78	141.77	100.28	-1457.48	112.50	141.21	-1569.11	175.94	209.21	-1331.40	-7.63	54.67	-1385.87	-1.41	57.60	-149.68	-5.46	238.29	-1547.08	-54.46	86.18	-1381.52	36.27	1263.05	0.00	0.00	0.00	-1346.37	57.69	1725.84	-1350.62	-82.49	1716.71	-1494.07	-79.77	1727.90	-1487.51	64.62	1737.79	1993.59	1613.25	70.26	0.00	0.00	0.00	1395.13
1.83000	-1409.49	158.20	77.57	-1440.80	142.07	98.73	-1457.48	112.50	141.21	-1569.08	175.94	209.20	-1331.92	-7.98	54.33	-1386.51	-0.91	57.42	-149.68	-5.46	238.29	-1546.96	-54.35	86.38	-1370.26	35.47	1263.52	0.00	0.00	0.00	-1337.64	57.32	1726.40	-1341.88	-82.73	1717.37	-1484.04	-80.20	1728.31	-1477.57	64.29	1738.26	1993.27	1612.81	70.41	0.00	0.00	0.00	1394.77
1.84000	-1374.48	158.65	77.63	-1407.17	142.21	96.75	-1457.48	112.50	141.21	-1539.77	175.99	200.54	-1331.12	-7.46	54.55	-1381.30	-0.56	58.31	-149.68	-5.46	238.29	-1547.21	-53.45	86.05	-1360.27	34.73	1263.52	0.00	0.00	0.00	-1326.50	57.28	1726.37	-1331.69	-82.62	1717.58	-1474.06	-80.20	1728.60	-1467.84	63.39	1738.51	1993.40	1613.24	70.33	0.00	0.00	0.00	1394.90
1.85000	-1340.61	157.97	76.81	-1373.07	143.17	94.75	-1457.48	112.50	141.21	-1509.83	176.35	191.81	-1332.29	-7.27	54.17	-1383.43	-0.79	57.67	-149.68	-5.46	238.29	-1546.94	-53.52	86.33	-1351.59	34.15	1263.22	0.00	0.00	0.00	-1318.13	57.57	1726.50	-1323.09	-82.50	1717.88	-1464.20	-79.97	1728.72	-1457.60	63.76	1738.44	1994.39	1614.64	69.87	0.00	0.00	0.00	1395.19
1.86000	-1303.51	158.75	78.38	-1338.95	143.26	93.13	-1457.48	112.50	141.21	-1478.66	177.61	183.25	-1332.16	-7.06	54.00	-1386.12	-0.64	56.93	-149.68	-5.46	238.29	-1546.32	-54.09	86.79	-1342.17	33.79	1262.66	0.00	0.00	0.00	-1305.51	57.62	1726.18	-1312.12	-82.43	1717.90	-1454.20	-80.06	1728.56	-1447.75	63.72	1738.09	1994.63	1613.89	70.25	0.00	0.00	0.00	1394.80
1.87000	-1267.62	158.16	78.96	-1306.44	142.53	91.13	-1457.48	112.50	141.21	-1449.31	175.68	173.35	-1328.31	-6.99	54.59	-1382.23	-0.87	57.26	-149.68	-5.46	238.29	-1546.67	-52.99	86.46	-1331.80	33.29	1261.94	0.00	0.00	0.00	-1293.18	57.88	1725.75	-1304.75	-82.63	1717.86	-1444.24	-79.78	1728.25	-1437.40	64.64	1737.45	1994.89	1614.69	70.03	0.00	0.00	0.00	1394.37
1.88000	-1232.27	157.43	79.82	-1271.19	142.75	90.41	-1457.48	112.50	141.21	-1417.57	176.34	164.44	-1328.99	-7.20	53.81	-1393.41	0.74	50.14	-149.68	-5.46	238.29	-1546.05	-53.49	86.91	-1322.63	33.22	1260.98	0.00	0.00	0.00	-1285.27	57.98	1725.39	-1292.20	-82.29	1717.40	-1434.07	-79.81	1727.67	-1427.68	64.40	1736.86	1994.82	1614.86	69.89	0.00	0.00	0.00	1394.98
1.89000	-1194.60	156.59	81.74	-1235.92	142.08	89.83	-1457.44	112.50	141.19	-1386.75	175.30	155.15	-1332.28	-8.09	52.32	-1391.36	-0.12	49.99	-149.68	-5.46	238.29	-1545.80	-53.35	87.13	-1312.39	33.32	1260.04	0.00	0.00	0.00	-1277.08	58.27	1724.90	-1281.33	-82.18	1716.84	-1424.11	-79.43	1727.01	-1417.73	64.16	1736.13	1994.35	1614.23	69.91	0.00	0.00	0.00	1394.51
1.90000	-1157.55	155.00	84.41	-1200.82	141.32	89.68	-1424.64	114.97	127.71	-1355.35	174.32	146.05	-1329.48	-5.59	49.85	-1398.19	-0.25	47.30	-149.68	-5.46	238.29	-1545.58	-53.05	87.21	-1304.43	33.01	1258.90	0.00	0.00	0.00	-1266.95	58.63	1724.09	-1269.40	-82.06	1716.04	-1414.10	-79.16	1726.17	-1407.87	63.80	1735.26	1993.31	1613.85	69.93	0.00	0.00	0.00	1395.21
1.91000	-1119.12	154.02	87.68	-1164.58	140.42	90.70	-1390.84	116.43	115.51	-1323.60	174.08	137.91	-1334.54	-6.29	47.69	-1387.65	-0.06	48.18	-149.68	-5.46	238.29	-1545.74	-52.24	87.10	-1295.54	33.01	1257.70	0.00	0.00	0.00	-1256.71	58.13	1723.22	-1259.20	-81.88	1715.01	-1403.90	-78.65	1725.26	-1396.83	65.25	1734.11	1994.65	1614.11	70.15	0.00	0.00	0.00	1395.01
1.92000	-1084.86	153.20	92.28	-1129.63	139.06	92.06	-1356.47	116.17	105.11	-1291.19	173.54	130.35	-1324.37	-7.31	47.75	-1385.76	-0.88	48.49	-149.68	-5.46	238.29	-1545.01	-52.72	87.65	-1285.22	32.86	1256.43	0.00	0.00	0.00	-1246.17	58.33	1722.16	-1250.32	-81.56	1714.00	-1393.49	-78.53	1724.15	-1386.84	65.45	1733.13	1994.45	1613.93	70.18	0.00	0.00	0.00	1395.76
1.93000	-1050.15	151.89	96.53	-1095.13	137.79	94.44	-1323.90	117.27	95.09	-1257.97	174.59	124.52	-1329.03	-8.73	45.43	-1387.50	-2.07	47.55	-149.68	-5.46	238.29	-1544.74	-52.39	87.84	-1274.52	32.89	1255.10	0.00	0.00	0.00	-1235.92	59.06	1720.99	-1240.87	-81.00	1712.99	-1383.28	-78.18	1722.96	-1376.46	65.89	1731.95	1993.63	1613.31	70.29	0.00	0.00	0.00	1395.47
1.94000	-1015.64	150.43	101.84	-1058.98	136.59	98.25	-1289.44	115.86	86.81	-1224.41	176.36	120.21	-1323.23	-9.91	46.33	-1383.28	-2.11	54.06	-149.68	-5.46	238.29	-1544.60	-51.69	87.94	-1264.28	32.80	1253.72	0.00	0.00	0.00	-1225.96	59.73	1719.67	-1228.51	-80.36	1711.59	-1373.03	-77.82	1721.73	-1366.71	65.46	1730.70	1994.87	1613.91	70.34	0.00	0.00	0.00	1395.98
1.95000	-982.20	148.86	108.43	-1025.51	134.99	102.73	-1254.62	114.09	79.76	-1191.65	176.61	116.12	-1335.53	-9.89	42.82	-1380.64	-2.33	54.74	-149.68	-5.46	238.29	-1544.20	-51.25	88.11	-1255.07	32.85	1252.30	0.00	0.00	0.00	-1214.25	60.32	1718.21	-1220.33	-80.09	1710.44	-1362.65	-77.47	1720.39	-1356.18	66.12	1729.27	1994.87	1614.45	70.04	0.00	0.00	0.00	1395.66
1.96000	-949.90	146.84	116.58	-992.91	133.70	108.48	-1219.53	113.70	72.72	-1158.79	177.16	113.06	-1333.54	-8.96	47.49	-1378.83	-3.68	56.98	-149.68	-5.46	238.29	-1543.68	-51.23	88.53	-1245.04	32.35	1250.82	0.00	0.00	0.00	-1203.91	60.78	1716.81	-1209.14	-79.20	1709.07	-1352.16	-76.75	1719.02	-1345.57	66.74	1727.87	1994.10	1613.71	70.31	0.00	0.00	0.00	1394.57
1.97000	-918.56	144.17	126.15	-961.02	132.19	115.70	-1183.94	111.67	67.72	-1127.13	176.85	110.49	-1328.07	-8.10	48.72	-1381.81	-2.01	54.25	-149.68	-5.46	238.29	-1543.03	-51.28	89.03	-1233.07	32.51	1249.34	0.00	0.00	0.00	-1193.65	61.46	1715.21	-1199.16	-78.83	1707.73	-1341.54	-75.99	1717.57	-1334.69	67.65	1726.18	1994.44	1614.96	69.86	0.00	0.00	0.00	1394.39
1.98000	-888.46	142.30	136.28	-929.75	130.84	125.19	-1151.57	112.96	62.44	-1095.52	177.41	109.71	-1324.91	-8.74	48.60	-1380.46	-2.12	53.96	-149.68	-5.46	238.29	-1542.63	-50.85	89.43	-1222.35	32.64	1247.74	0.00	0.00	0.00	-1182.69	62.66	1713.60	-1189.11	-77.68	1706.40	-1331.17	-75.05	1715.96	-1324.25	68.02	1724.64	1994.92	1614.43	70.13	0.00	0.00	0.00	1394.24
1.99000	-860.32	140.27	147.24	-900.91	128.95	134.39	-1119.81	112.90	58.83	-1065.58	177.19	110.04	-1329.00	-8.20	47.22	-1382.87	-2.83	54.54	-149.68	-5.46	238.29	-1541.53	-51.47	90.38	-1211.25	32.75	1245.97	0.00	0.00	0.00	-1172.62	63.46	1712.12	-1178.70	-77.13	1705.09	-1320.64	-74.14	1714.42	-1313.77	68.66	1722.92	1995.08	1613.63	70.55	0.00	0.00	0.00	1394.49
2.00000	-834.50	139.52	158.14	-873.91	127.51	143.78	-1089.60	111.48	57.45	-1037.30	175.56	111.04	-1327.35	-8.61	46.94	-1381.43	-2.75	54.82	-149.68	-5.46	238.29	-1541.21	-50.63	90.72	-1202.08	32.63	1244.18	0.00	0.00	0.00	-1162.11	64.37	1710.40	-1166.58	-75.76	1703.53	-1310.16	-72.79	1712.86	-1302.63	70.67	1721.00	1994.82	1614.51	70.06	0.00	0.00	0.00	1394.39
2.01000	-810.72	138.09	169.19	-849.09	125.72	153.24	-1055.41	110.55	52.00	-1004.89	175.16	108.92	-1327.27	-8.40	46.31	-1381.53	-1.98	52.74	-149.68	-5.46	238.29	-1540.45	-50.58	91.52	-1191.42	32.73	1242.34	0.00	0.00	0.00	-1151.36	65.37	1708.57	-1157.51	-74.74	1701.98	-1299.22	-71.95	1711.14	-1291.84	71.95	1719.19	1994.87	1615.07	69.80	0.00	0.00	0.00	1395.47
2.02000	-788.91	137.85	178.99	-826.61	124.48	161.81	-1025.41	109.07	47.49	-976.23	174.10	106.87	-1325.22	-8.65	45.86	-1381.05	-2.66	53.95	-149.68	-5.46	238.29	-1539.39	-50.70	92.58	-1180.72	33.31	1240.61	0.00	0.00	0.00	-1139.29	66.61	1706.92	-1148.15	-73.47	1700.57	-1288.52	-70.79	1709.55	-1281.23	72.79	1717.37	1994.21	1614.29	70.03	0.00	0.00	0.00	1395.71
2.03000	-769.14	138.00	187.69	-806.51	124.16	169.38	-999.35	107.07	43.84	-951.11	172.45	104.89	-1324.56	-8.34	45.30	-1381.77	-2.98	53.43	-149.68	-5.46	238.29	-1538.57	-50.39	93.46	-1169.31	33.49	1238.74	0.00	0.00	0.00	-1127.89	67.91	1705.08	-1137.22	-72.30	1698.99	-1277.94	-69.45	1707.91	-1270.26	73.99	1715.53	1994.08	1614.78	69.83	0.00	0.00	0.00	1395.63
2.04000	-752.27	139.44	194.31	-788.97	124.72	175.35	-976.97	104.64	41.00	-929.30	170.26	103.00	-1326.51	-8.73	44.38	-1381.30	-3.35	53.31	-149.68	-5.46	238.29	-1537.12	-51.14	94.99	-1158.21	33.74	1236.83	0.00	0.00	0.00	-1117.91	69.23	1703.52	-1123.92	-70.97	1697.32	-1267.49	-67.49	1706.27	-1258.50	76.75	1713.53	1994.64	1614.77	70.00	0.00	0.00	0.00	1395.90
2.05000	-738.75	141.98	197.71	-774.65	126.34	178.37	-958.01	101.81	38.91	-910.57	167.61	101.19	-1327.01	-8.88	43.30	-1378.44	-3.55	53.23	-149.68	-5.46	238.29	-1535.54	-51.96	96.67	-1147.30	33.76	1234.94	0.00	0.00	0.00	-1104.96	70.61	1701.79	-1114.03	-69.77	1695.81	-1256.81	-65.80	1704.61	-1247.47	78.17	1711.74	1993.96	1614.13	70.11	0.00	0.00	0.00	1395.15
2.06000	-727.91	143.75	197.12	-762.88	126.27	178.33	-942.23	98.66	37.48	-894.71	164.57	99.46	-1326.90	-8.35	42.76	-1378.42	-3.89	52.81	-149.68	-5.46	238.29	-1534.34	-52.26	98.07	-1135.52	34.19	1233.01	0.00	0.00	0.00	-1095.85	72.36	1700.22	-1101.31	-68.09	1694.26	-1245.74	-64.51	1702.91	-1237.05	78.83	1710.15	1993.61	1613.88	70.20	0.00	0.00	0.00	1394.93
2.07000	-718.31	143.77	192.63	-753.11	125.22	174.50	-929.36	95.24	36.66	-881.49	161.18	97.82	-1323.71	-8.58	42.55	-1377.61	-4.37	52.68	-149.68	-5.46	238.29	-1532.92	-52.94	99.73	-1124.61	34.49	1231.27	0.00	0.00	0.00	-1085.69	73.64	1698.84	-1092.14	-66.95	1693.01	-1234.84	-62.58	1701.36	-1225.36	81.34	1708.41	1994.32	1614.14	70.04	0.00	0.00	0.00	1395.25
2.08000	-709.66	141.82	185.29	-744.56	122.36	168.08	-919.15	91.61	36.39	-870.69	157.53	96.26	-1323.12	-8.85	42.11	-1377.19	-4.26	52.15	-149.68	-5.46	238.29	-1531.72	-53.06	101.23	-1114.05	34.85	1229.51	0.00	0.00	0.00	-1074.07	75.07	1697.42	-1080.50	-65.38	1691.59	-1223.90	-60.77	1699.90	-1214.56	82.21	1706.91	1994.88	1614.18	70.20	0.00	0.00	0.00	1395.47
2.09000	-702.48	138.53	176.18	-737.64	118.48	160.02	-911.35	87.83	36.59	-862.09	153.67	94.80	-1324.57	-8.88	40.87	-1376.75	-5.15	51.53	-149.68	-5.46	238.29	-1529.71	-54.23	103.45	-1102.72	36.03	1227.90	0.00	0.00	0.00	-1061.17	76.99	1696.06	-1069.88	-63.61	1690.41	-1212.81	-58.93	1698.43	-1202.97	84.13	1705.44	1994.81	1614.24	70.27	0.00	0.00	0.00	1395.33
2.10000	-696.78	133.45	166.93	-732.39	113.57	151.64	-905.70	83.95	37.21	-855.46	149.67	93.43	-1326.17	-8.93	40.01	-1374.15	-4.99	51.78	-149.68	-5.46	238.29	-1528.09	-54.34	105.49	-1091.42	36.99	1226.50	0.00	0.00	0.00	-1049.78	78.83	1694.66	-1059.86	-61.93	1689.25	-1201.72	-56.76	1697.01	-1191.45	86.15	1703.92	1994.48	1614.80	70.01	0.00	0.00	0.00	1395.42
2.11000	-692.87	127.94	157.69	-728.58	108.12	143.23	-901.94	80.04	38.17	-850.59	145.60	92.16	-1324.35	-8.59	39.74	-1373.07	-5.18	51.18	-149.68	-5.46	238.29	-1525.62	-55.24	108.23	-1079.73	38.14	1225.21	0.00	0.00	0.00	-1039.10	80.81	1693.53	-1049.23	-60.19	1688.29	-1190.50	-54.90	1695.56	-1179.72	88.75	1702.44	1993.95	1614.62	69.96	0.00	0.00	0.00	1394.71
2.12000	-685.63	118.73	149.46	-722.90	101.11	135.54	-899.82	76.16	39.40	-847.25	141.51	90.99	-1322.91	-8.35	39.48	-1373.51	-5.89	50.60	-149.68	-5.46	238.29	-1523.28	-55.97	111.04	-1067.21	39.70	1224.03	0.00	0.00	0.00	-1029.51	82.90	1692.40	-1036.56	-58.62	1687.07	-1179.46	-52.70	1694.32	-1168.25	90.94	1700.98	1994.72	1614.47	70.15	0.00	0.00	0.00	1394.35
2.13000	-678.95	110.53	140.75	-716.04	93.13	128.81	-899.09	72.35	40.86	-845.22	137.48	89.92	-1322.53	-9.02	38.90	-1371.36	-6.34	50.35	-149.68	-5.46	238.29	-1520.10	-57.69	114.50	-1054.65	41.17	1223.10	0.00	0.00	0.00	-1016.03	84.84	1691.23	-1026.45	-56.62	1686.03	-1168.55	-50.12	1693.27	-1156.98	92.80	1699.80	1993.91	1613.42	70.47	0.00	0.00	0.00	1395.44
2.14000	-669.56	102.99	130.94	-708.10	84.78	120.68	-899.48	68.69	42.46	-844.28	133.57	88.95	-1323.89	-9.15	38.13	-1370.14	-6.89	49.72	-149.68	-5.46	238.29	-1517.12	-58.91	117.72	-1042.72	42.49	1222.43	0.00	0.00	0.00	-1004.98	86.48	1690.68	-1012.43	-54.47	1685.14	-1157.01	-48.15	1692.57	-1145.33	95.14	1699.07	1994.83	1614.57	70.11	0.00	0.00	0.00	1395.75
2.15000	-660.95	95.78	118.37	-700.89	77.91	110.73	-900.76	65.23	44.14	-844.20	129.84	88.09	-1322.43	-8.67	38.19	-1368.70	-8.09	49.26	-149.68	-5.46	238.29	-1513.61	-60.18	121.30	-1030.84	43.93	1221.96	0.00	0.00	0.00	-992.11	88.94	1689.99	-1004.14	-52.70	1684.97	-1145.27	-46.10	1692.15	-1133.58	97.56	1698.56	1995.54	1615.67	69.66	0.00	0.00	0.00	1396.08
2.16000	-654.34	90.34	107.29	-694.77	73.12	101.49	-902.65	62.03	45.84	-844.76	126.36	87.34	-1322.10	-8.96	37.67	-1367.57	-8.13	48.54	-149.68	-5.46	238.29	-1509.51	-61.91	125.58	-1017.63	45.45	1221.86	0.00	0.00	0.00	-980.67	90.84	1689.58	-990.16	-50.36	1684.51	-1133.81	-43.66	1691.81	-1122.02	99.53	1698.09	1994.57	1614.11	70.24	0.00	0.00	0.00	1395.36
2.17000	-649.28	86.85	98.60	-691.51	70.80	93.76	-904.90	59.15	47.49	-845.74	123.19	86.70	-1323.81	-9.59	36.70	-1365.34	-8.85	47.87	-149.68	-5.46	238.29	-1504.44	-64.14	130.52	-1004.81	46.90	1221.93	0.00	0.00	0.00	-969.67	93.08	1689.30	-977.51	-48.48	1684.23	-1122.48	-41.20	1691.49	-1110.18	102.32	1697.64	1994.77	1614.54	69.98	0.00	0.00	0.00	1395.03
2.18000	-646.12	87.09	90.07	-689.35	70.61	86.76	-907.27	56.64	49.03	-846.92	120.40	86.17	-1320.37	-9.76	36.92	-1363.27	-9.54	47.02	-149.68	-5.46	238.29	-1499.21	-65.86	135.06	-991.61	48.61	1222.10	0.00	0.00	0.00	-957.83	95.26	1689.28	-965.38	-46.00	1684.28	-1110.95	-38.94	1691.39	-1098.80	104.54	1697.57	1993.78	1614.38	69.71	0.00	0.00	0.00	1395.08
2.19000	-643.89	87.67	82.76	-685.81	70.78	81.40	-909.48	54.57	50.38	-848.07	118.06	85.76	-1320.82	-9.98	36.20	-1361.90	-10.64	46.12	-149.68	-5.46	238.29	-1492.61	-68.85	140.67	-978.29	50.20	1222.65	0.00	0.00	0.00	-946.32	97.41	1689.68	-955.28	-44.01	1684.82	-1099.42	-36.34	1691.77	-1087.25	106.78	1697.84	1994.58	1614.30	69.78	0.00	0.00	0.00	1395.54
2.20000	-641.75	86.43	76.83	-684.38	69.65	76.18	-911.30	52.99	51.49	-848.98	116.22	85.46	-1322.12	-9.87	35.58	-1358.57	-12.08	45.25	-149.68	-5.46	238.29	-1484.86	-71.88	146.78	-966.07	51.22	1223.44	0.00	0.00	0.00	-935.21	99.23	1690.31	-946.07	-42.09	1685.78	-1087.80	-34.23	1692.26	-1075.55	109.10	1698.36	1994.99	1614.16	70.00	0.00	0.00	0.00	1394.69
2.21000	-639.63	84.27	72.42	-680.57	68.71	72.64	-912.46	51.97	52.29	-849.41	114.96	85.29	-1320.70	-10.33	35.02	-1355.18	-12.82	44.72	-149.68	-5.46	238.29	-1476.68	-74.41	153.21	-952.37	52.37	1224.43	0.00	0.00	0.00	-922.56	101.83	1690.93	-935.60	-39.76	1686.67	-1076.63	-31.31	1693.14	-1063.57	111.87	1698.91	1995.13	1615.27	69.47	0.00	0.00	0.00	1395.90
2.22000	-638.34	83.15	69.57	-681.18	68.04	69.49	-912.71	51.55	52.71	-849.16	114.33	85.24	-1318.18	-10.74	35.57	-1351.02	-13.61	44.92	-149.68	-5.46	238.29	-1466.95	-77.38	160.36	-938.30	53.75	1225.68	0.00	0.00	0.00	-911.17	104.03	1691.86	-923.36	-37.69	1687.62	-1065.18	-29.28	1694.03	-1051.84	114.34	1699.73	1994.48	1615.40	69.31	0.00	0.00	0.00	1395.43
2.23000	-636.56	82.85	66.40	-681.30	68.54	66.57	-912.22	51.04	53.20	-848.17	113.71	85.09	-1316.21	-12.00	35.26	-1344.49	-14.10	45.79	-149.68	-5.46	238.29	-1455.38	-81.76	168.37	-926.76	54.95	1226.91	0.00	0.00	0.00	-899.44	105.88	1693.06	-911.57	-35.41	1688.84	-1053.87	-26.61	1695.23	-1040.37	116.55	1700.82	1994.47	1615.44	69.33	0.00	0.00	0.00	1394.84
2.24000	-635.43	82.00	64.15	-681.08	67.98	64.67	-911.76	50.95	53.41	-847.12	113.71	85.19	-1314.20	-12.87	34.42	-1336.38	-15.57	47.12	-149.68	-5.46	238.29	-1443.42	-83.51	175.59	-914.39	56.30	1228.35	0.00	0.00	0.00	-889.52	107.53	1694.54	-898.49	-33.01	1689.96	-1042.41	-24.19	1696.53	-1028.92	118.77	1702.13	1994.89	1615.79	69.24	0.00	0.00	0.00	1396.33
2.25000	-634.68	81.47	62.36	-680.63	67.91	63.31	-911.70	51.41	53.35	-846.61	113.06	85.13	-1310.79	-14.11	33.43	-1329.40	-16.79	49.22	-149.68	-5.46	238.29	-1428.67	-88.03	184.44	-901.60	57.89	1229.93	0.00	0.00	0.00	-878.00	109.51	1695.96	-888.53	-31.09	1691.56	-1030.88	-22.63	1697.75	-1017.57	120.86	1703.46	1994.36	1614.99	69.64	0.00	0.00	0.00	1396.78
2.26000	-627.45	81.29	62.40	-679.54	67.95	62.49	-911.42	50.84	53.86	-846.08	112.59	85.06	-1305.76	-15.98	31.86	-1323.10	-18.24	52.05	-149.68	-5.46	238.29	-1413.74	-90.55	192.45	-890.52	58.96	1231.55	0.00	0.00	0.00	-865.28	111.41	1697.35	-877.52	-29.08	1693.18	-1019.72	-20.42	1699.22	-1006.27	123.08	1704.82	1994.70	1614.82	69.71	0.00	0.00	0.00	1395.31
2.27000	-633.88	80.92	60.27	-679.46	67.77	61.79	-911.37	51.23	53.73	-845.71	112.70	85.21	-1299.07	-18.51	30.27	-1309.71	-20.06	57.44	-149.68	-5.46	238.29	-1397.19	-94.00	201.11	-880.20	60.02	1233.17	0.00	0.00	0.00	-856.07	113.38	1699.15	-866.07	-27.43	1694.81	-1008.74	-17.99	1700.89	-995.17	124.86	1706.30	1993.68	1614.53	69.62	0.00	0.00	0.00	1394.51
2.28000	-633.69	80.72	59.61	-679.59	67.64	61.34	-911.28	51.80	53.48	-845.49	112.31	85.12	-1290.74	-20.91	28.86	-1297.89	-22.08	63.22	-149.68	-5.46	238.29	-1379.42	-97.41	209.39	-867.91	61.75	1234.88	0.00	0.00	0.00	-843.65	114.88	1700.75	-855.80	-25.75	1696.59	-997.65	-15.84	1702.58	-984.12	126.24	1707.96	1994.15	1614.38	69.76	0.00	0.00	0.00	1395.09
2.29000	-633.59	80.79	59.01	-679.39	67.57	60.95	-910.89	50.94	54.03	-844.96	112.96	85.51	-1284.71	-23.89	25.81	-1281.10	-23.19	70.05	-149.68	-5.46	238.29	-1360.64	-100.61	217.55	-857.34	62.64	1236.57	0.00	0.00	0.00	-833.01	116.55	1702.34	-844.92	-23.82	1698.58	-986.59	-14.61	1704.19	-973.07	128.08	1709.55	1994.55	1615.11	69.57	0.00	0.00	0.00	1395.37
2.30000	-633.44	80.56	58.67	-679.96	67.41	60.49	-910.93	51.34	53.83	-844.98	112.34	85.34	-1275.33	-27.03	23.52	-1266.57	-22.69	75.40	-149.68	-5.46	238.29	-1341.51	-103.52	224.90	-846.38	63.31	1238.28	0.00	0.00	0.00	-821.47	117.97	1704.07	-832.75	-22.63	1700.24	-975.73	-13.10	1705.98	-962.04	129.94	1711.18	1993.92	1614.87	69.49	0.00	0.00	0.00	1394.32
2.31000	-633.43	80.59	58.18	-679.97	67.26	60.21	-910.65	50.99	54.18	-844.46	112.80	85.65	-1260.48	-28.33	28.28	-1268.31	-25.94	77.24	-149.68	-5.46	238.29	-1322.00	-106.76	231.98	-835.75	63.82	1240.02	0.00	0.00	0.00	-810.24	119.33	1705.79	-822.04	-21.03	1702.15	-964.86	-11.77	1707.85	-951.19	131.46	1712.88	1993.58	1613.96	69.89	0.00	0.00	0.00	1394.33
2.32000	-633.25	80.48	57.86	-678.94	67.29	60.17	-910.33	50.56	54.52	-844.27	112.69	85.71	-1243.01	-31.71	35.42	-1251.84	-27.88	83.73	-149.68	-5.46	238.29	-1303.09	-107.59	238.12	-825.20	64.29	1241.81	0.00	0.00	0.00	-799.60	120.30	1707.49	-811.04	-19.85	1704.01	-954.17	-10.18	1709.84	-940.45	132.46	1714.75	1993.50	1613.62	69.98	0.00	0.00	0.00	1393.99
2.33000	-633.06	80.29	57.54	-680.03	67.30	59.60	-910.25	51.47	54.29	-844.11	112.69	85.79	-1220.29	-34.85	42.57	-1232.68	-31.98	89.07	-149.68	-5.46	238.29	-1282.73	-109.62	244.21	-814.80	64.62	1243.68	0.00	0.00	0.00	-789.70	121.67	1709.37	-799.52	-18.50	1705.86	-943.39	-8.92	1711.90	-929.46	133.90	1716.59	1993.78	1613.97	69.94	0.00	0.00	0.00	1393.82
2.34000	-632.97	80.61	57.05	-679.16	67.19	59.66	-909.87	50.82	54.87	-843.75	112.88	86.00	-1196.92	-37.41	49.11	-1211.91	-37.32	93.26	-149.68	-5.46	238.29	-1261.05	-111.23	249.38	-803.32	64.72	1245.57	0.00	0.00	0.00	-779.20	122.63	1711.16	-789.01	-17.72	1707.81	-932.67	-7.97	1713.99	-918.68	134.94	1718.54	1994.35	1614.85	69.60	0.00	0.00	0.00	1395.35
2.35000	-632.72	80.40	56.83	-679.03	67.36	59.34	-910.03	50.46	55.18	-843.58	112.89	86.03	-1173.46	-41.30	53.44	-1191.00	-42.83	96.62	-149.68	-5.46	238.29	-1239.07	-112.09	253.32	-793.91	65.01	1247.55	0.00	0.00	0.00	-767.39	123.63	1712.90	-779.27	-16.88	1709.80	-922.09	-7.10	1716.12	-907.97	136.06	1720.48	1994.17	1614.72	69.59	0.00	0.00	0.00	1395.10
2.36000	-632.57	80.54	56.49	-678.64	67.56	59.26	-910.24	49.89	55.60	-843.37	112.75	86.02	-1145.50	-44.60	57.76	-1162.54	-45.39	100.17	-149.68	-5.46	238.29	-1216.55	-112.71	256.21	-784.66	65.08	1249.65	0.00	0.00	0.00	-758.32	124.27	1714.85	-770.90	-16.06	1712.08	-911.62	-6.05	1718.37	-897.31	137.34	1722.46	1994.27	1614.16	69.78	0.00	0.00	0.00	1394.86
2.37000	-632.49	80.88	56.07	-678.89	67.58	59.04	-910.49	50.27	55.70	-843.37	112.40	86.08	-1116.88	-48.25	60.88	-1134.53	-47.03	102.69	-149.68	-5.46	238.29	-1193.28	-113.76	258.19	-774.82	65.38	1251.72	0.00	0.00	0.00	-746.10	124.95	1716.63	-759.45	-15.21	1713.97	-901.32	-5.14	1720.52	-887.11	137.47	1724.61	1994.68	1613.93	69.95	0.00	0.00	0.00	1394.09
2.38000	-632.35	80.66	55.94	-678.76	67.69	58.89	-910.42	50.00	56.09	-843.15	112.62	86.31	-1088.82	-51.74	62.98	-1108.75	-49.23	103.88	-149.68	-5.46	238.29	-1170.10	-114.52	259.02	-764.65	66.03	1253.80	0.00	0.00	0.00	-736.34	125.45	1718.48	-748.64	-14.67	1715.66	-891.04	-4.72	1722.51	-876.74	138.30	1726.57	1993.46	1613.88	69.77	0.00	0.00	0.00	1393.88
2.39000	-632.22	80.57	55.77	-679.39	67.52	58.69	-909.83	49.76	56.29	-842.82	113.12	86.60	-1059.03	-55.11	64.55	-1079.61	-52.51	104.34	-149.68	-5.46	238.29	-1146.17	-114.76	258.33	-756.82	66.47	1255.90	0.00	0.00	0.00	-727.26	125.98	1720.30	-740.23	-14.67	1717.61	-880.99	-3.70	1724.52	-866.15	139.55	1728.35	1993.44	1613.10	70.14	0.00	0.00	0.00	1394.11
2.40000	-632.11	80.83	55.42	-678.79	67.60	58.71	-909.20	49.68	56.57	-842.87	112.40	86.52	-1029.32	-59.36	65.14	-1050.28	-55.40	103.90	-149.68	-5.46	238.29	-1121.61	-115.44	256.75	-747.67	67.27	1257.92	0.00	0.00	0.00	-716.96	126.16	1722.03	-727.93	-14.00	1719.21	-871.06	-3.16	1726.43	-856.09	139.61	1730.30	1994.36	1615.20	69.44	0.00	0.00	0.00	1394.21
2.41000	-631.92	80.60	55.32	-677.79	67.64	58.77	-909.19	50.20	56.33	-842.62	112.39	86.70	-999.29	-62.90	65.17	-1022.51	-58.38	102.19	-149.68	-5.46	238.29	-1096.96	-115.58	253.87	-737.85	67.78	1260.01	0.00	0.00	0.00	-706.06	126.59	1723.52	-716.75	-13.83	1720.85	-861.22	-2.85	1728.20	-846.09	139.77	1732.06	1994.77	1614.94	69.46	0.00	0.00	0.00	1394.78
2.42000	-631.78	80.82	55.06	-677.88	67.50	58.73	-909.32	50.05	56.63	-842.49	112.36	86.96	-968.24	-65.22	61.74	-992.70	-60.66	100.56	-149.68	-5.46	238.29	-1072.08	-115.81	250.03	-728.89	69.03	1261.94	0.00	0.00	0.00	-695.80	126.73	1725.00	-709.58	-13.84	1722.32	-851.38	-2.66	1729.77	-836.21	139.99	1733.68	1993.95	1614.50	69.54	0.00	0.00	0.00	1394.92
2.43000	-626.16	80.99	55.27	-678.19	67.55	58.43	-909.68	49.96	57.10	-842.11	112.69	87.28	-943.34	-67.07	56.21	-961.57	-62.56	98.72	-149.68	-5.46	238.29	-1046.73	-115.67	245.18	-719.55	70.21	1263.64	0.00	0.00	0.00	-686.66	126.64	1726.31	-698.57	-13.87	1723.64	-841.61	-2.56	1731.19	-826.37	140.13	1735.14	1993.48	1613.14	70.20	0.00	0.00	0.00	1395.33
2.44000	-626.67	80.76	54.89	-677.80	67.36	58.36	-909.56	50.42	57.13	-842.11	112.01	87.22	-904.55	-68.77	56.68	-936.20	-63.73	92.60	-149.68	-5.46	238.29	-1020.62	-115.81	239.60	-710.00	71.36	1265.18	0.00	0.00	0.00	-676.70	126.73	1727.56	-689.35	-13.83	1724.84	-831.84	-2.32	1732.52	-816.44	140.81	1736.39	1993.30	1613.40	70.02	0.00	0.00	0.00	1394.75
2.45000	-626.40	80.96	54.76	-677.43	67.53	58.34	-909.12	50.72	57.34	-841.73	112.43	87.59	-875.59	-70.94	54.67	-906.58	-64.86	89.61	-149.68	-5.46	238.29	-994.30	-115.51	232.95	-700.12	72.89	1266.45	0.00	0.00	0.00	-666.16	126.75	1728.50	-679.74	-13.87	1725.91	-822.24	-2.21	1733.63	-806.81	140.74	1737.61	1994.00	1614.04	69.86	0.00	0.00	0.00	1395.35
2.46000	-625.80	81.18	54.51	-677.91	67.48	58.03	-909.02	50.97	57.54	-841.53	112.57	87.85	-835.03	-71.79	55.70	-872.62	-65.92	87.70	-149.68	-5.46	238.29	-967.73	-115.48	225.71	-690.94	74.26	1267.58	0.00	0.00	0.00	-656.93	126.55	1729.37	-670.09	-14.21	1726.57	-812.81	-1.92	1734.58	-797.09	140.71	1738.59	1993.85	1613.82	69.98	0.00	0.00	0.00	1394.68
2.47000	-631.16	81.87	53.49	-676.60	67.65	58.20	-909.02	51.15	57.62	-841.41	112.27	87.96	-803.70	-72.74	54.20	-838.43	-66.34	85.63	-149.68	-5.46	238.29	-940.19	-115.30	217.84	-681.24	75.02	1268.26	0.00	0.00	0.00	-647.80	126.35	1730.22	-661.57	-14.31	1727.30	-803.32	-2.14	1735.23	-787.33	140.77	1739.38	1993.99	1613.67	70.10	0.00	0.00	0.00	1394.99
2.48000	-624.76	81.17	54.21	-676.95	67.84	57.93	-909.09	51.27	57.62	-841.23	112.05	88.06	-760.47	-75.21	57.67	-798.55	-68.30	86.56	-149.68	-5.46	238.29	-912.05	-115.39	209.31	-671.78	76.11	1268.76	0.00	0.00	0.00	-638.40	126.45	1730.88	-651.01	-14.63	1727.57	-793.91	-2.09	1735.71	-777.73	140.73	1740.03	1993.93	1613.51	70.12	0.00	0.00	0.00	1394.08
2.49000	-624.65	81.61	54.10	-676.58	67.85	58.09	-909.18	51.31	57.58	-841.09	111.92	88.25	-724.57	-76.96	56.89	-762.92	-67.32	84.82	-149.68	-5.46	238.29	-883.52	-115.37	200.46	-661.75	76.73	1269.02	0.00	0.00	0.00	-628.36	125.95	1731.34	-641.14	-14.63	1727.87	-784.47	-2.43	1735.90	-768.32	140.46	1740.54	1994.61	1613.79	70.18	0.00	0.00	0.00	1394.89
2.50000	-625.03	81.32	54.11	-677.66	67.49	58.05	-909.27	51.28	57.56	-840.85	111.74	88.37	-687.65	-78.03	56.49	-728.64	-69.05	82.07	-149.68	-5.46	238.29	-854.63	-115.43	191.24	-652.84	77.46	1269.04	0.00	0.00	0.00	-620.55	125.67	1731.73	-631.77	-14.72	1727.86	-775.07	-2.48	1735.97	-758.88	140.02	1740.79	1993.79	1613.51	70.08	0.00	0.00	0.00	1394.45
2.51000	-623.70	81.10	54.42	-678.15	67.28	58.04	-909.32	51.18	57.60	-840.79	111.44	88.50	-649.76	-78.61	56.46	-693.77	-71.11	79.81	-149.68	-5.46	238.29	-824.76	-116.09	182.15	-643.00	78.38	1268.88	0.00	0.00	0.00	-610.18	125.17	1731.81	-622.11	-15.08	1727.75	-765.75	-2.59	1735.79	-749.25	140.15	1740.79	1993.58	1613.23	70.16	0.00	0.00	0.00	1395.47
2.52000	-624.95	80.98	54.31	-677.05	67.14	58.26	-909.28	51.01	57.73	-840.60	111.31	88.62	-613.55	-79.50	56.50	-658.57	-72.35	77.66	-149.68	-5.46	238.29	-794.79	-115.84	172.68	-633.26	78.86	1268.56	0.00	0.00	0.00	-600.85	125.29	1731.67	-615.10	-15.42	1727.64	-756.36	-2.94	1735.36	-739.67	140.18	1740.65	1994.12	1613.20	70.20	0.00	0.00	0.00	1395.63
2.53000	-624.12	80.92	54.16	-676.32	67.09	58.47	-909.14	50.76	58.01	-840.34	111.65	89.00	-577.44	-79.94	57.50	-622.01	-72.07	75.97	-149.68	-5.46	238.29	-764.54	-115.88	163.70	-624.77	79.41	1268.03	0.00	0.00	0.00	-590.98	124.61	1731.43	-605.12	-15.83	1727.10	-746.95	-3.29	1734.81	-730.15	139.63	1740.42	1994.31	1614.22	69.82	0.00	0.00	0.00	1395.41
2.54000	-624.08	81.28	53.95	-674.83	65.42	56.29	-908.77	49.89	58.57	-840.18	111.14	88.98	-541.64	-80.20	58.99	-585.52	-72.67	76.16	-149.68	-5.46	238.29	-733.98	-115.21	154.55	-614.84	80.28	1267.47	0.00	0.00	0.00	-581.40	123.91	1731.09	-594.73	-16.23	1726.37	-737.41	-3.72	1734.11	-720.61	139.22	1740.01	1994.72	1613.75	70.25	0.00	0.00	0.00	1394.60
2.55000	-598.00	77.50	61.52	-672.05	66.47	56.55	-908.75	50.11	58.69	-839.95	111.12	89.21	-505.50	-81.24	61.44	-549.33	-73.15	76.18	-149.68	-5.46	238.29	-702.83	-114.85	146.09	-606.40	80.43	1266.62	0.00	0.00	0.00	-571.88	123.70	1730.55	-584.50	-16.53	1725.51	-727.83	-3.97	1733.36	-711.01	138.79	1739.50	1994.16	1613.54	70.07	0.00	0.00	0.00	1394.18
2.56000	-598.26	79.35	60.85	-676.23	67.10	54.84	-908.80	50.57	58.68	-839.70	111.12	89.39	-468.79	-81.11	64.92	-515.26	-73.32	76.60	-149.68	-5.46	238.29	-671.70	-114.25	137.94	-596.84	81.03	1265.80	0.00	0.00	0.00	-562.59	123.38	1729.86	-575.09	-16.87	1724.62	-718.03	-4.71	1732.38	-701.54	137.91	1738.87	1994.12	1613.84	69.92	0.00	0.00	0.00	1394.66
2.57000	-598.64	80.09	59.27	-673.29	68.15	55.10	-908.56	50.19	59.00	-839.41	110.86	89.60	-434.73	-81.20	68.55	-480.72	-73.09	78.26	-149.68	-5.46	238.29	-640.54	-113.80	130.62	-588.37	81.35	1264.78	0.00	0.00	0.00	-553.06	122.80	1729.03	-566.23	-17.41	1723.70	-708.33	-5.03	1731.38	-691.73	137.81	1738.07	1993.44	1612.91	70.24	0.00	0.00	0.00	1394.55
2.58000	-603.19	81.16	57.57	-672.54	68.91	54.93	-908.32	49.97	59.34	-839.22	110.54	89.80	-398.31	-79.83	74.29	-447.17	-72.29	80.62	-149.68	-5.46	238.29	-608.95	-112.92	123.83	-579.68	81.57	1263.70	0.00	0.00	0.00	-543.22	122.15	1728.13	-557.29	-17.84	1722.73	-698.45	-5.89	1730.17	-682.03	137.03	1737.20	1993.73	1613.38	70.12	0.00	0.00	0.00	1394.55
2.59000	-602.38	83.42	56.70	-675.94	68.25	57.36	-908.20	49.87	59.61	-838.79	110.69	90.23	-365.59	-79.02	79.73	-413.54	-71.72	84.26	-149.68	-5.46	238.29	-577.34	-112.24	117.99	-569.11	82.08	1262.59	0.00	0.00	0.00	-532.84	121.57	1727.18	-545.10	-18.40	1721.26	-688.62	-6.41	1728.94	-672.06	136.82	1736.16	1994.76	1615.04	69.56	0.00	0.00	0.00	1394.68
2.60000	-624.40	82.99	52.05	-675.38	68.52	57.30	-908.32	50.71	59.44	-838.41	110.36	90.48	-329.51	-77.04	87.70	-379.95	-69.23	87.75	-149.68	-5.46	238.29	-545.93	-111.36	113.08	-560.26	82.16	1261.37	0.00	0.00	0.00	-522.91	120.90	1726.10	-536.08	-18.97	1720.06	-678.80	-6.71	1727.71	-662.20	135.73	1735.18	1994.96	1615.12	69.60	0.00	0.00	0.00	1395.41
2.61000	-624.78	83.01	51.62	-676.36	68.56	56.89	-908.03	50.02	60.10	-837.88	110.45	90.99	-299.69	-74.84	95.30	-348.01	-68.15	94.34	-149.68	-5.46	238.29	-514.86	-110.21	109.08	-549.52	82.35	1260.14	0.00	0.00	0.00	-512.31	120.15	1724.84	-527.44	-19.76	1718.67	-668.89	-7.46	1726.36	-652.18	134.92	1734.08	1993.97	1613.55	70.04	0.00	0.00	0.00	1394.39
2.62000	-624.98	83.25	51.33	-675.95	68.59	56.79	-907.62	49.52	60.66	-837.61	109.88	91.20	-266.61	-72.10	105.17	-316.96	-65.70	101.06	-149.68	-5.46	238.29	-483.59	-109.05	106.17	-539.73	82.15	1258.79	0.00	0.00	0.00	-502.74	119.51	1723.63	-515.54	-20.54	1717.03	-658.99	-8.27	1724.88	-641.97	134.67	1732.79	1994.06	1614.29	69.75	0.00	0.00	0.00	1393.81
2.63000	-625.58	83.67	50.61	-675.38	68.67	56.74	-907.41	49.27	61.16	-837.05	109.77	91.73	-238.78	-69.60	115.57	-286.46	-63.72	109.47	-149.68	-5.46	238.29	-453.43	-107.98	104.46	-530.06	81.82	1257.43	0.00	0.00	0.00	-492.49	118.52	1722.29	-507.46	-21.40	1715.68	-649.05	-9.19	1723.35	-631.91	133.92	1731.48	1994.35	1614.83	69.57	0.00	0.00	0.00	1394.90
2.64000	-627.13	83.75	49.97	-676.75	68.77	56.20	-907.17	49.74	61.43	-836.56	109.75	92.33	-211.33	-67.23	126.77	-257.01	-60.85	119.00	-149.68	-5.46	238.29	-424.26	-107.08	104.07	-519.75	81.85	1255.96	0.00	0.00	0.00	-482.67	117.72	1720.83	-497.09	-22.57	1713.92	-639.22	-9.95	1721.72	-621.87	132.92	1730.13	1994.12	1614.18	69.88	0.00	0.00	0.00	1395.21
2.65000	-624.80	83.61	50.35	-675.03	68.84	56.37	-907.03	49.78	62.08	-835.93	109.58	92.97	-186.06	-64.27	138.66	-229.40	-58.37	129.06	-149.68	-5.46	238.29	-396.60	-105.89	104.75	-509.24	81.70	1254.47	0.00	0.00	0.00	-472.85	116.65	1719.39	-487.88	-23.65	1712.40	-629.22	-11.12	1720.00	-611.84	131.86	1728.70	1993.78	1612.98	70.35	0.00	0.00	0.00	1395.50
2.66000	-624.93	83.80	49.86	-676.13	68.75	55.82	-906.31	48.80	63.65	-835.19	109.61	93.79	-162.70	-61.68	150.11	-205.68	-55.24	138.69	-149.68	-5.46	238.29	-370.42	-104.39	106.33	-499.83	81.42	1252.88	0.00	0.00	0.00	-463.89	115.45	1718.01	-476.32	-24.62	1710.42	-619.27	-11.93	1718.34	-601.86	130.36	1727.32	1993.13	1613.64	69.76	0.00	0.00	0.00	1393.97
2.67000	-624.45	83.84	49.73	-674.61	68.81	55.85	-905.99	49.03	64.78	-834.40	109.77	94.65	-141.09	-59.31	160.53	-186.15	-53.62	147.17	-149.68	-5.46	238.29	-346.73	-101.85	108.16	-488.68	80.94	1251.21	0.00	0.00	0.00	-453.00	114.28	1716.48	-466.40	-26.04	1708.75	-609.12	-13.33	1716.55	-591.73	129.14	1725.85	1994.57	1614.15	69.97	0.00	0.00	0.00	1394.26
2.68000	-625.27	83.70	49.05	-674.17	69.10	55.62	-905.41	49.22	66.16	-833.76	109.26	95.48	-122.15	-56.83	169.85	-167.12	-51.30	154.50	-149.68	-5.46	238.29	-325.63	-98.89	109.68	-478.72	80.37	1249.60	0.00	0.00	0.00	-442.92	113.03	1715.02	-456.72	-27.05	1707.13	-598.92	-14.62	1714.80	-581.61	128.13	1724.34	1995.27	1614.53	69.82	0.00	0.00	0.00	1394.59
2.69000	-625.24	83.98	48.66	-674.51	69.20	55.22	-904.61	48.66	68.17	-832.77	109.53	96.64	-106.19	-56.41	176.55	-150.43	-49.49	159.96	-149.68	-5.46	238.29	-307.73	-95.87	110.38	-467.81	79.64	1248.02	0.00	0.00	0.00	-432.65	111.93	1713.51	-447.57	-28.58	1705.54	-588.66	-15.85	1713.04	-571.50	126.69	1722.82	1994.51	1614.84	69.54	0.00	0.00	0.00	1395.18
2.70000	-627.04	84.20	47.81	-673.51	69.46	55.07	-904.23	49.35	69.75	-831.78	109.85	97.88	-93.73	-55.86	180.35	-136.94	-47.68	162.87	-149.68	-5.46	238.29	-293.39	-91.94	109.51	-456.32	78.83	1246.45	0.00	0.00	0.00	-422.85	110.44	1712.14	-436.58	-29.64	1703.92	-578.41	-17.75	1711.19	-561.32	125.11	1721.30	1994.30	1614.65	69.69	0.00	0.00	0.00	1394.72
2.71000	-626.74	84.06	47.61	-672.95	69.72	54.84	-903.47	49.22	72.23	-830.68	110.43	99.28	-83.40	-54.68	180.16	-126.35	-45.98	162.16	-149.68	-5.46	238.29	-282.53	-87.68	107.39	-445.77	78.10	1244.85	0.00	0.00	0.00	-412.72	109.12	1710.76	-427.20	-31.31	1702.39	-568.18	-19.00	1709.49	-551.04	123.78	1719.81	1994.53	1615.30	69.41	0.00	0.00	0.00	1395.28
2.72000	-625.28	84.01	47.78	-672.81	70.10	54.40	-902.53	49.72	74.49	-829.44	110.79	100.70	-74.65	-51.99	176.20	-117.85	-43.04	158.44	-149.68	-5.46	238.29	-274.63	-83.93	104.80	-435.00	77.55	1243.20	0.00	0.00	0.00	-401.55	107.88	1709.36	-414.91	-32.68	1700.74	-557.89	-20.47	1707.85	-540.72	122.17	1718.36	1993.82	1614.74	69.55	0.00	0.00	0.00	1395.34
2.73000	-625.53	84.24	47.41	-671.04	70.38	54.41	-901.90	50.69	76.95	-827.89	111.71	102.62	-67.52	-48.86	169.08	-111.06	-39.35	152.71	-149.68	-5.46	238.29	-269.30	-79.78	101.56	-424.05	76.48	1241.64	0.00	0.00	0.00	-390.18	106.17	1708.09	-404.22	-34.63	1699.38	-547.45	-22.30	1706.31	-530.24	120.57	1717.02	1994.38	1615.06	69.48	0.00	0.00	0.00	1394.46
2.74000	-623.76	84.52	47.50	-672.21	70.75	53.62	-900.80	50.88	80.14	-826.59	111.66	104.26	-62.15	-43.95	160.89	-105.72	-34.78	145.74	-149.68	-5.46	238.29	-265.73	-75.85	98.70	-413.38	75.17	1240.15	0.00	0.00	0.00	-380.20	104.42	1707.02	-394.09	-35.91	1698.07	-537.01	-24.07	1704.80	-519.73	119.18	1715.63	1994.77	1615.36	69.47	0.00	0.00	0.00	1395.66
2.75000	-625.37	84.51	46.85	-671.73	71.20	53.13	-899.44	51.33	83.60	-824.77	112.24	106.54	-55.31	-36.63	151.37	-100.15	-29.20	138.09	-149.68	-5.46	238.29	-262.17	-72.55	97.57	-403.71	73.67	1238.79	0.00	0.00	0.00	-370.47	102.90	1705.83	-384.80	-37.81	1696.81	-526.57	-25.78	1703.29	-509.26	116.93	1714.37	1995.09	1615.29	69.53	0.00	0.00	0.00	1394.90
2.76000	-623.60	84.17	46.96	-669.97	71.64	52.92	-897.78	51.60	87.78	-822.65	112.81	109.11	-49.65	-28.49	143.81	-92.45	-21.84	132.36	-149.68	-5.46	238.29	-257.16	-70.03	96.73	-392.84	72.16	1237.60	0.00	0.00	0.00	-359.40	101.09	1704.68	-374.23	-39.93	1695.42	-516.11	-27.69	1701.79	-498.81	114.79	1713.21	1994.61	1615.12	69.50	0.00	0.00	0.00	1394.84
2.77000	-623.77	84.50	46.49	-668.11	72.17	52.56	-895.85	52.04	92.45	-820.34	113.23	111.88	-42.81	-21.41	135.08	-85.19	-14.74	125.43	-149.68	-5.46	238.29	-251.33	-68.29	95.71	-381.00	70.87	1236.63	0.00	0.00	0.00	-349.68	99.12	1703.98	-364.81	-41.79	1694.41	-505.57	-29.47	1700.59	-487.99	113.34	1712.21	1994.61	1614.81	69.59	0.00	0.00	0.00	1395.17
2.78000	-624.14	84.58	46.20	-668.15	72.53	51.76	-893.60	52.93	97.82	-817.66	113.99	115.16	-33.24	-13.73	126.30	-80.47	-7.88	117.17	-149.68	-5.46	238.29	-245.39	-67.48	94.32	-369.92	69.13	1235.80	0.00	0.00	0.00	-338.31	97.18	1703.31	-353.17	-43.61	1693.51	-494.81	-31.55	1699.54	-477.17	111.54	1711.49	1994.14	1614.84	69.56	0.00	0.00	0.00	1394.67
2.79000	-624.10	84.87	45.76	-667.08	73.12	51.06	-890.92	54.29	103.63	-814.37	114.89	118.85	-27.47	-7.25	116.36	-77.52	-2.37	107.57	-149.68	-5.46	238.29	-240.37	-67.16	92.95	-358.34	67.99	1235.27	0.00	0.00	0.00	-327.18	95.31	1702.68	-341.24	-45.79	1692.56	-483.88	-33.70	1698.61	-466.27	109.72	1710.87	1993.96	1614.76	69.57	0.00	0.00	0.00	1395.07
2.80000	-623.48	84.85	45.54	-664.54	73.95	50.59	-887.49	55.37	110.36	-810.64	115.96	122.99	-24.16	-3.42	107.35	-72.61	-0.56	101.26	-149.68	-5.46	238.29	-236.59	-66.96	91.83	-353.16	67.73	1234.69	0.00	0.00	0.00	-317.36	93.16	1702.26	-331.19	-47.98	1691.83	-472.94	-35.53	1697.80	-455.49	107.84	1710.30	1993.97	1614.71	69.51	0.00	0.00	0.00	1394.37
2.81000	-622.82	84.84	45.35	-663.00	74.64	49.76	-883.32	56.49	118.23	-806.10	117.50	127.85	-19.54	-4.26	99.17	-69.68	-0.41	94.28	-149.68	-5.46	238.29	-233.64	-66.26	90.89	-342.88	66.40	1234.45	0.00	0.00	0.00	-306.03	91.04	1701.89	-320.16	-49.78	1691.24	-462.07	-37.33	1697.15	-444.77	105.70	1709.95	1995.10	1615.50	69.38	0.00	0.00	0.00	1395.12
2.82000	-620.72	85.12	45.52	-661.12	75.58	48.91	-878.00	57.54	127.21	-800.80	119.38	133.26	-15.29	-6.39	91.40	-66.74	-2.32	87.65	-149.68	-5.46	238.29	-231.34	-66.18	90.37	-331.10	65.31	1234.76	0.00	0.00	0.00	-293.84	89.05	1701.75	-310.09	-51.75	1690.87	-451.12	-39.34	1696.71	-433.79	103.93	1709.84	1994.61	1615.62	69.24	0.00	0.00	0.00	1395.41
2.83000	-621.44	85.34	44.90	-658.89	76.35	48.27	-871.67	59.42	137.54	-794.43	121.56	139.34	-13.33	-7.39	84.01	-64.77	-3.57	82.39	-149.68	-5.46	238.29	-229.29	-66.25	89.88	-318.87	64.04	1234.97	0.00	0.00	0.00	-283.50	87.01	1701.91	-299.22	-53.81	1690.78	-440.24	-40.99	1696.66	-422.87	101.88	1710.02	1994.20	1614.30	69.74	0.00	0.00	0.00	1394.82
2.84000	-620.22	85.71	44.65	-655.85	76.14	47.12	-863.78	61.24	149.47	-787.12	123.60	146.08	-11.61	-7.27	79.25	-64.51	-4.53	78.12	-149.68	-5.46	238.29	-227.39	-65.26	89.15	-306.13	62.92	1235.65	0.00	0.00	0.00	-272.57	85.00	1702.30	-289.27	-55.56	1690.90	-429.24	-43.10	1696.72	-411.74	100.18	1710.43	1995.03	1615.16	69.60	0.00	0.00	0.00	1394.33
2.85000	-621.18	86.14	43.77	-654.04	78.28	47.38	-854.59	63.16	161.17	-778.39	125.81	153.47	-13.06	-8.04	76.18	-63.15	-4.11	76.54	-149.68	-5.46	238.29	-225.84	-64.40	88.98	-294.29	62.05	1236.42	0.00	0.00	0.00	-261.25	83.16	1702.75	-277.84	-57.50	1691.12	-418.22	-44.92	1697.03	-400.55	98.68	1710.98	1994.08	1614.02	70.00	0.00	0.00	0.00	1394.47
2.86000	-618.79	86.72	43.36	-650.04	79.24	47.76	-842.74	67.30	175.54	-767.75	129.64	161.99	-10.64	-8.09	73.24	-61.98	-4.39	73.32	-149.68	-5.46	238.29	-224.64	-63.34	88.87	-284.92	61.23	1237.39	0.00	0.00	0.00	-250.71	81.38	1703.52	-266.41	-58.97	1691.55	-407.31	-46.67	1697.61	-389.41	96.85	1711.89	1994.73	1613.93	70.09	0.00	0.00	0.00	1394.69
2.87000	-616.95	87.65	42.63	-645.65	80.90	49.17	-829.02	69.90	190.45	-755.87	132.34	170.51	-9.58	-7.67	70.35	-62.87	-3.88	70.73	-149.68	-5.46	238.29	-223.44	-62.70	88.86	-274.69	60.38	1238.77	0.00	0.00	0.00	-239.68	79.64	1704.37	-254.78	-60.51	1692.03	-396.49	-48.05	1698.41	-378.49	95.00	1712.94	1994.79	1614.76	69.77	0.00	0.00	0.00	1394.73
2.88000	-613.91	88.88	41.61	-641.01	81.42	50.63	-813.48	72.69	205.36	-741.94	135.71	179.88	-9.52	-7.04	67.88	-60.73	-3.38	69.60	-149.68	-5.46	238.29	-222.67	-61.93	88.82	-260.56	59.77	1240.17	0.00	0.00	0.00	-228.87	78.26	1705.28	-242.26	-62.00	1692.75	-385.81	-49.55	1699.25	-367.66	93.36	1714.05	1994.65	1615.20	69.47	0.00	0.00	0.00	1394.77
2.89000	-609.94	90.29	39.88	-634.44	83.09	53.60	-795.41	76.65	221.33	-726.33	139.12	189.51	-9.14	-6.20	66.30	-60.81	-3.26	68.04	-149.68	-5.46	238.29	-222.02	-61.45	88.96	-249.39	58.78	1241.51	0.00	0.00	0.00	-218.43	76.72	1706.31	-233.40	-63.57	1693.70	-375.05	-51.03	1700.13	-356.79	92.15	1715.18	1995.65	1615.70	69.42	0.00	0.00	0.00	1394.52
2.90000	-603.77	91.29	38.35	-627.32	85.85	58.08	-774.64	80.32	237.76	-709.73	141.88	199.15	-9.53	-5.77	64.57	-59.83	-2.98	67.16	-149.68	-5.46	238.29	-221.35	-60.90	89.00	-241.21	57.71	1242.77	0.00	0.00	0.00	-207.25	75.52	1707.50	-221.66	-64.72	1694.67	-364.18	-52.31	1701.13	-346.00	91.05	1716.30	1995.23	1614.59	69.83	0.00	0.00	0.00	1395.05
2.91000	-596.11	93.75	36.82	-618.31	87.89	62.87	-752.46	82.58	253.38	-691.85	144.24	208.78	-8.72	-5.09	63.60	-60.37	-2.28	66.31	-149.68	-5.46	238.29	-220.84	-60.56	89.16	-229.29	56.89	1244.04	0.00	0.00	0.00	-196.65	74.23	1708.77	-211.00	-65.73	1695.73	-353.36	-53.23	1702.20	-335.29	90.15	1717.43	1994.20	1614.49	69.68	0.00	0.00	0.00	1394.94
2.92000	-588.60	96.85	34.51	-608.51	89.06	67.84	-728.63	86.59	267.65	-672.77	146.74	218.07	-8.94	-4.68	62.54	-61.00	-2.69	66.35	-149.68	-5.46	238.29	-220.34	-60.23	89.24	-218.08	56.35	1245.18	0.00	0.00	0.00	-186.55	73.08	1710.05	-200.50	-66.83	1696.87	-342.71	-54.33	1703.28	-324.78	89.15	1718.61	1993.58	1613.44	70.01	0.00	0.00	0.00	1394.47
2.93000	-579.05	100.22	33.04	-596.23	91.25	72.85	-706.44	89.68	278.56	-653.30	147.74	225.93	-9.06	-4.52	61.61	-60.88	-1.67	65.93	-149.68	-5.46	238.29	-219.91	-59.73	89.18	-208.50	55.57	1246.20	0.00	0.00	0.00	-175.90	72.24	1711.33	-191.10	-67.54	1698.09	-332.09	-55.29	1704.41	-314.33	88.35	1719.82	1994.27	1612.89	70.50	0.00	0.00	0.00	1394.69
2.94000	-562.31	105.17	38.75	-581.90	94.64	77.77	-686.33	89.43	286.06	-634.58	148.41	233.12	-8.63	-4.53	60.88	-61.08	-1.92	65.46	-149.68	-5.46	238.29	-219.55	-59.08	89.07	-198.20	55.01	1247.32	0.00	0.00	0.00	-165.45	71.64	1712.57	-179.77	-68.19	1699.24	-321.58	-55.92	1705.61	-303.96	87.33	1721.17	1994.54	1614.93	69.54	0.00	0.00	0.00	1394.97
2.95000	-541.61	111.83	46.81	-559.71	99.63	85.34	-666.65	90.05	292.07	-615.13	150.19	240.87	-7.84	-3.81	60.61	-60.88	-1.73	65.07	-149.68	-5.46	238.29	-219.24	-59.03	89.29	-188.19	54.79	1248.56	0.00	0.00	0.00	-154.95	71.04	1713.94	-169.73	-69.05	1700.38	-311.11	-56.55	1706.85	-293.55	86.59	1722.52	1993.52	1613.71	69.86	0.00	0.00	0.00	1394.16
2.96000	-517.93	118.07	54.49	-536.40	105.48	92.02	-647.08	89.57	296.07	-594.57	151.90	247.61	-7.94	-4.00	60.07	-60.51	-1.29	64.93	-149.68	-5.46	238.29	-218.96	-58.76	89.36	-178.25	54.65	1249.65	0.00	0.00	0.00	-144.02	70.38	1715.20	-159.27	-69.50	1701.66	-300.67	-57.08	1708.17	-283.14	86.08	1723.91	1993.83	1613.45	70.16	0.00	0.00	0.00	1396.17
2.97000	-491.60	124.19	61.47	-510.28	111.02	97.96	-626.84	88.44	298.16	-573.74	152.68	252.55	-7.44	-3.58	59.81	-60.57	-1.25	64.74	-149.68	-5.46	238.29	-218.68	-58.89	89.64	-169.16	54.76	1251.09	0.00	0.00	0.00	-133.72	70.14	1716.56	-149.18	-70.09	1702.94	-290.16	-57.69	1709.51	-272.57	85.52	1725.45	1994.67	1614.36	69.84	0.00	0.00	0.00	1394.69
2.98000	-465.37	130.68	66.92	-484.27	116.00	102.41	-605.78	88.07	298.82	-551.56	154.03	256.24	-7.73	-3.17	59.46	-60.16	-1.42	64.63	-149.68	-5.46	238.29	-218.38	-58.54	89.72	-158.25	54.95	1252.57	0.00	0.00	0.00	-123.44	69.95	1718.02	-137.82	-69.98	1704.02	-279.61	-58.25	1711.00	-261.95	85.42	1727.04	1995.69	1616.23	69.22	0.00	0.00	0.00	1394.13
2.99000	-438.95	135.03	70.06	-457.36	120.49	105.74	-583.64	89.40	298.49	-528.42	155.66	258.47	-8.32	-3.23	58.77	-59.60	-1.21	64.53	-149.68	-5.46	238.29	-218.13	-58.62	89.99	-149.22	55.33	1254.23	0.00	0.00	0.00	-113.21	69.87	1719.45	-126.92	-70.04	1705.42	-269.06	-58.33	1712.57	-251.52	85.10	1728.70	1994.77	1615.22	69.47	0.00	0.00	0.00	1394.58
3.00000	-410.87	140.37	72.25	-431.09	124.20	107.40	-561.13	89.48	296.42	-505.01	156.85	259.09	-7.74	-3.11	58.59	-59.70	-1.31	64.46	-149.68	-5.46	238.29	-217.98	-58.34	90.11	-140.76	55.74	1255.75	0.00	0.00	0.00	-102.60	70.16	1720.82	-115.47	-69.86	1706.58	-258.55	-58.57	1714.12	-241.20	84.87	1730.38	1994.76	1614.45	69.86	0.00	0.00	0.00	1393.98
3.01000	-382.44	144.76	73.43	-405.71	128.01	107.23	-538.37	90.83	293.30	-481.22	158.16	258.20	-7.99	-3.13	58.16	-59.42	-0.76	62.90	-149.68	-5.46	238.29	-217.75	-58.14	90.29	-129.60	56.27	1257.50	0.00	0.00	0.00	-92.10	70.43	1722.19	-106.12	-69.93	1708.09	-247.86	-58.63	1715.68	-230.88	84.76	1732.01	1994.04	1613.86	69.93	0.00	0.00	0.00	1394.89
3.02000	-352.39	148.61	73.92	-377.47	131.25	106.61	-514.84	91.36	288.46	-457.10	159.64	255.88	-8.10	-3.03	57.76	-58.50	-0.49	62.87	-149.68	-5.46	238.29	-217.51	-57.96	90.53	-114.14	55.05	1258.34	0.00	0.00	0.00	-82.39	71.07	1723.45	-95.53	-69.68	1709.24	-237.15	-58.75	1717.21	-220.66	85.30	1733.52	1993.46	1613.42	70.05	0.00	0.00	0.00	1394.94
3.03000	-322.10	151.51	73.54	-347.79	134.14	105.43	-491.17	92.94	282.57	-432.82	161.23	252.21	-8.40	-2.94	57.48	-58.82	-0.58	62.54	-149.68	-5.46	238.29	-217.39	-57.92	90.77	-103.59	54.61	1259.84	0.00	0.00	0.00	-72.44	71.52	1724.65	-85.95	-69.12	1710.56	-226.59	-58.52	1718.74	-210.45	85.64	1734.94	1994.31	1614.06	69.82	0.00	0.00	0.00	1395.26
3.04000	-290.57	153.94	72.72	-319.43	136.50	103.06	-467.45	94.69	275.55	-407.73	162.92	247.24	-8.41	-3.22	57.00	-59.19	-0.22	62.36	-149.68	-5.46	238.29	-217.19	-57.60	90.92	-93.97	55.17	1261.41	0.00	0.00	0.00	-62.22	72.13	1725.73	-74.89	-68.48	1711.60	-216.25	-58.39	1720.20	-200.42	85.60	1736.35	1994.22	1614.54	69.73	0.00	0.00	0.00	1395.05
3.05000	-258.77	155.64	71.43	-286.86	138.30	101.31	-443.31	98.45	267.33	-381.86	165.23	241.25	-6.44	-3.05	57.22	-58.84	0.17	62.43	-149.68	-5.46	238.29	-217.01	-57.53	91.21	-84.05	55.42	1262.95	0.00	0.00	0.00	-51.72	72.90	1726.59	-65.64	-67.74	1712.76	-206.04	-57.95	1721.56	-190.37	86.21	1737.57	1994.24	1614.47	69.76	0.00	0.00	0.00	1394.49
3.06000	-227.26	156.05	68.51	-254.26	139.55	98.98	-418.92	100.97	257.87	-355.60	167.64	234.37	-6.64	-3.24	56.88	-58.32	-0.04	62.31	-149.68	-5.46	238.29	-216.86	-57.19	91.39	-73.76	55.65	1264.27	0.00	0.00	0.00	-41.89	73.82	1727.44	-55.83	-67.04	1713.74	-195.86	-57.61	1722.78	-180.53	86.62	1738.55	1993.56	1613.76	69.96	0.00	0.00	0.00	1394.15
3.07000	-187.43	156.57	68.56	-221.40	140.08	95.25	-393.63	104.29	247.17	-328.45	170.88	226.96	-7.10	-3.08	56.41	-58.11	0.10	62.28	-149.68	-5.46	238.29	-216.73	-56.99	91.58	-64.94	55.80	1265.46	0.00	0.00	0.00	-32.42	74.95	1728.11	-45.10	-66.06	1714.58	-185.70	-56.94	1723.92	-170.88	87.41	1739.45	1993.83	1613.82	69.93	0.00	0.00	0.00	1394.90
3.08000	-152.61	157.04	67.22	-186.59	140.97	92.85	-367.60	107.17	235.16	-301.01	173.95	218.82	-6.10	-2.61	56.51	-57.20	0.49	62.49	-149.68	-5.46	238.29	-216.50	-56.87	91.75	-55.44	55.84	1266.48	0.00	0.00	0.00	-23.04	76.17	1728.71	-34.52	-65.19	1715.32	-175.69	-56.30	1724.85	-161.15	88.32	1740.18	1993.49	1612.75	70.29	0.00	0.00	0.00	1395.00
3.09000	-119.78	158.68	65.63	-151.57	142.42	90.28	-340.62	110.38	222.39	-272.63	177.28	210.24	-6.87	-2.67	56.27	-58.31	0.13	62.68	-149.68	-5.46	238.29	-216.35	-56.88	92.02	-45.54	55.99	1267.20	0.00	0.00	0.00	-13.12	76.89	1729.15	-24.83	-64.48	1715.83	-165.67	-55.66	1725.64	-151.44	88.81	1740.81	1994.23	1613.54	70.05	0.00	0.00	0.00	1395.17
3.10000	-84.02	159.48	64.51	-117.97	144.28	87.36	-312.94	114.56	208.86	-243.47	180.47	201.18	-6.51	-2.05	56.45	-57.23	0.41	63.59	-149.68	-5.46	238.29	-216.17	-56.81	92.21	-36.18	56.14	1267.75	0.00	0.00	0.00	-3.17	77.97	1729.45	-15.83	-63.56	1716.38	-155.67	-54.84	1726.23	-141.55	89.77	1741.20	1993.70	1613.76	69.93	0.00	0.00	0.00	1395.12
3.11000	-49.89	160.89	63.20	-82.53	145.84	84.73	-284.21	116.82	194.81	-213.95	183.73	191.92	-5.89	-2.15	56.38	-58.33	0.82	61.90	-149.68	-5.46	238.29	-215.92	-56.67	92.42	-26.23	56.18	1268.01	0.00	0.00	0.00	6.71	78.93	1729.62	-5.08	-62.70	1716.57	-145.67	-54.08	1726.61	-131.66	90.58	1741.45	1993.85	1613.82	69.84	0.00	0.00	0.00	1395.47
3.12000	-11.53	162.77	62.92	-46.05	147.93	82.33	-253.73	119.94	181.26	-184.01	185.72	182.02	-5.62	-1.80	56.44	-57.53	1.32	62.09	-149.68	-5.46	238.29	-215.75	-56.63	92.68	-16.70	56.71	1268.07	0.00	0.00	0.00	16.90	80.16	1729.53	6.43	-61.74	1716.54	-135.61	-53.37	1726.79	-121.77	91.95	1741.40	1994.19	1615.13	69.37	0.00	0.00	0.00	1394.75
3.13000	19.12	164.34	61.54	-13.22	150.12	79.32	-221.16	125.92	168.85	-153.73	188.85	172.62	-5.69	-1.73	56.25	-55.23	5.73	65.20	-149.68	-5.46	238.29	-215.61	-56.42	92.88	-7.74	56.85	1267.77	0.00	0.00	0.00	26.83	81.33	1729.42	16.25	-60.47	1716.68	-125.46	-52.50	1726.77	-111.96	92.47	1741.35	1993.82	1614.89	69.47	0.00	0.00	0.00	1394.24
3.14000	61.59	166.60	62.88	22.17	152.17	77.40	-192.75	128.43	155.67	-122.46	190.36	162.68	-5.11	-2.03	56.38	-54.40	6.02	65.80	-149.68	-5.46	238.29	-215.45	-56.28	93.06	1.91	57.10	1267.23	0.00	0.00	0.00	36.61	82.34	1729.10	25.05	-59.56	1716.49	-115.33	-51.53	1726.57	-102.17	93.36	1741.05	1994.04	1614.27	69.87	0.00	0.00	0.00	1394.42
3.15000	100.29	168.47	64.11	58.10	154.29	76.07	-166.20	127.20	140.83	-90.55	191.32	152.39	-0.73	3.18	60.54	-55.15	5.25	65.19	-149.68	-5.46	238.29	-215.27	-56.24	93.24	10.92	57.57	1266.52	0.00	0.00	0.00	45.80	83.70	1728.65	36.41	-58.36	1715.94	-105.21	-50.69	1726.15	-92.35	94.58	1740.52	1994.31	1614.85	69.69	0.00	0.00	0.00	1394.53
3.16000	136.97	170.23	65.70	95.44	155.59	75.50	-132.06	127.89	125.39	-58.55	191.97	142.47	3.51	3.14	61.58	-51.96	4.44	65.55	-149.68	-5.46	238.29	-215.02	-55.72	93.23	19.99	58.28	1265.59	0.00	0.00	0.00	56.18	84.96	1727.94	45.72	-57.31	1715.53	-95.10	-49.70	1725.63	-82.47	95.91	1739.80	1993.72	1614.57	69.74	0.00	0.00	0.00	1395.62
3.17000	173.92	171.39	68.31	132.97	157.39	76.16	-99.24	128.94	111.86	-26.07	193.88	133.77	2.35	2.07	60.60	-51.36	3.99	65.30	-149.68	-5.46	238.29	-214.81	-55.65	93.48	29.21	58.49	1264.56	0.00	0.00	0.00	66.07	86.15	1727.10	55.58	-55.66	1714.90	-85.07	-48.54	1724.96	-72.60	96.90	1739.00	1994.20	1614.12	69.94	0.00	0.00	0.00	1394.88
3.18000	209.49	172.85	71.43	168.55	158.65	77.16	-65.20	131.55	98.67	7.12	196.61	126.20	5.76	0.81	60.74	-50.79	3.61	64.82	-149.68	-5.46	238.29	-214.57	-55.42	93.64	38.26	59.24	1263.38	0.00	0.00	0.00	75.61	87.38	1726.11	65.12	-54.61	1714.06	-74.99	-47.30	1724.12	-62.67	98.17	1738.04	1994.46	1614.12	69.83	0.00	0.00	0.00	1394.92
3.19000	245.60	173.78	75.83	205.14	160.13	79.49	-29.20	133.47	87.60	40.81	199.00	119.31	4.99	-0.14	60.17	-56.11	0.52	61.26	-149.68	-5.46	238.29	-214.24	-55.20	93.80	47.65	59.50	1262.13	0.00	0.00	0.00	85.91	88.86	1724.91	75.46	-53.34	1713.04	-64.92	-46.10	1723.17	-52.72	99.48	1736.95	1994.10	1614.47	69.70	0.00	0.00	0.00	1394.59
3.20000	282.17	174.17	81.81	240.02	161.09	82.60	8.93	140.72	78.17	74.32	201.53	113.41	-0.52	-1.04	57.57	-55.85	0.20	60.94	-149.68	-5.46	238.29	-214.02	-55.15	94.12	57.15	60.27	1260.80	0.00	0.00	0.00	95.84	90.15	1723.62	85.97	-51.92	1711.88	-54.81	-45.10	1722.08	-42.76	100.86	1735.71	1994.67	1614.85	69.65	0.00	0.00	0.00	1394.04
3.21000	316.92	175.19	87.94	275.02	161.87	87.40	44.37	140.82	68.94	107.72	204.29	108.90	-3.96	-3.28	54.29	-56.36	-0.01	60.64	-149.68	-5.46	238.29	-213.76	-54.99	94.42	62.27	61.21	1260.21	0.00	0.00	0.00	106.58	91.55	1722.16	97.17	-50.70	1710.49	-44.58	-43.87	1720.93	-32.75	102.17	1734.40	1994.24	1614.44	69.73	0.00	0.00	0.00	1394.14
3.22000	350.88	175.19	96.66	309.68	162.44	93.82	79.45	144.06	61.93	141.18	206.68	105.67	-3.83	-3.26	54.10	-56.37	-0.42	60.30	-149.68	-5.46	238.29	-213.39	-54.75	94.66	69.68	61.79	1258.70	0.00	0.00	0.00	116.25	92.94	1720.57	106.87	-49.36	1709.08	-34.28	-42.25	1719.71	-22.60	103.61	1732.92	1994.77	1615.03	69.54	0.00	0.00	0.00	1394.83
3.23000	383.73	175.31	106.98	342.87	163.03	101.70	114.19	147.69	56.16	174.52	208.21	103.60	-4.75	-3.78	53.31	-55.49	-0.17	60.37	-149.68	-5.46	238.29	-213.06	-54.47	95.01	80.77	62.47	1257.21	0.00	0.00	0.00	125.97	94.39	1718.94	116.64	-47.76	1707.72	-23.97	-40.82	1718.36	-12.43	104.84	1731.38	1993.90	1614.09	69.82	0.00	0.00	0.00	1395.25
3.24000	415.09	175.98	118.77	374.07	163.68	111.25	148.56	150.10	52.00	206.41	210.06	103.26	-3.81	-3.95	53.15	-56.57	-0.26	59.88	-149.68	-5.46	238.29	-212.66	-54.22	95.41	91.13	63.45	1255.64	0.00	0.00	0.00	137.34	95.95	1717.03	127.38	-46.04	1706.12	-13.57	-39.19	1716.89	-2.06	106.64	1729.63	1993.66	1612.85	70.46	0.00	0.00	0.00	1394.71
3.25000	444.69	177.50	131.40	405.47	164.50	122.41	181.22	152.46	50.27	236.58	211.23	104.13	-4.48	-3.57	52.66	-56.43	0.08	59.79	-149.68	-5.46	238.29	-212.23	-53.82	95.80	100.90	64.44	1253.97	0.00	0.00	0.00	147.35	97.67	1715.14	138.10	-44.24	1704.52	-3.10	-37.55	1715.33	8.40	108.18	1727.87	1994.38	1613.47	70.29	0.00	0.00	0.00	1395.46
3.26000	471.30	179.03	144.78	431.29	166.17	131.80	212.48	152.54	49.89	265.18	211.83	106.16	-4.50	-3.63	52.22	-56.12	-0.03	59.55	-149.68	-5.46	238.29	-211.77	-53.43	96.31	111.66	65.32	1252.28	0.00	0.00	0.00	157.44	99.44	1713.32	148.39	-42.66	1702.77	7.33	-35.82	1713.67	18.93	109.85	1726.03	1994.66	1613.70	70.10	0.00	0.00	0.00	1395.10
3.27000	494.80	179.08	158.49	456.11	167.00	143.03	241.98	151.96	49.83	291.71	211.29	108.59	-3.96	-3.63	51.90	-55.61	0.49	59.50	-149.68	-5.46	238.29	-211.19	-53.05	96.88	122.76	66.23	1250.42	0.00	0.00	0.00	168.75	101.46	1711.20	158.05	-40.90	1701.10	17.82	-33.98	1711.99	29.35	111.84	1724.04	1994.34	1614.70	69.67	0.00	0.00	0.00	1395.35
3.28000	515.30	179.58	171.08	477.66	167.81	153.37	269.74	147.24	50.16	315.26	209.83	110.58	-3.70	-3.58	51.32	-55.35	0.18	59.09	-149.68	-5.46	238.29	-210.64	-53.15	97.79	133.08	67.39	1248.56	0.00	0.00	0.00	179.04	103.41	1709.19	168.67	-38.78	1699.38	28.16	-32.08	1710.29	39.71	113.84	1722.08	1994.02	1614.79	69.47	0.00	0.00	0.00	1395.46
3.29000	532.40	181.72	180.90	496.03	169.06	161.80	293.27	144.53	50.04	335.23	208.48	111.51	-2.37	-3.74	51.18	-55.28	0.32	58.86	-149.68	-5.46	238.29	-209.98	-52.64	98.50	142.42	68.33	1246.58	0.00	0.00	0.00	188.16	105.21	1707.33	178.99	-36.81	1697.71	38.44	-29.83	1708.63	50.03	115.96	1720.07	1994.92	1614.51	69.77	0.00	0.00	0.00	1394.46
3.30000	546.65	185.35	186.44	510.83	170.69	167.06	311.76	140.31	50.09	351.40	207.18	110.99	-2.76	-3.62	50.37	-54.38	0.66	58.78	-149.68	-5.46	238.29	-209.16	-52.61	99.50	152.08	69.37	1244.63	0.00	0.00	0.00	198.89	107.30	1705.34	188.87	-34.74	1695.97	48.63	-27.83	1706.87	60.28	117.88	1718.14	1994.39	1614.22	69.80	0.00	0.00	0.00	1394.63
3.31000	558.31	188.41	187.15	522.96	172.54	167.86	325.79	137.30	49.11	363.93	205.62	109.23	-2.83	-3.92	49.62	-53.29	0.17	58.62	-149.68	-5.46	238.29	-208.21	-52.37	100.51	164.76	70.55	1242.67	0.00	0.00	0.00	209.47	109.45	1703.42	199.06	-32.21	1694.27	58.92	-25.71	1705.14	70.54	120.05	1716.24	1994.32	1613.38	70.22	0.00	0.00	0.00	1394.72
3.32000	568.78	190.22	183.22	533.25	174.09	164.31	335.91	134.59	47.61	373.33	203.57	106.92	-1.89	-3.61	49.50	-52.58	0.39	58.50	-149.68	-5.46	238.29	-207.25	-52.17	101.61	176.04	71.88	1240.86	0.00	0.00	0.00	220.34	112.20	1701.51	210.10	-29.90	1692.58	69.31	-23.18	1703.53	80.85	122.48	1714.40	1994.09	1613.43	70.20	0.00	0.00	0.00	1395.20
3.33000	578.11	191.99	175.66	542.17	174.81	157.80	342.52	130.63	46.80	380.06	201.13	104.27	-0.72	-3.99	49.04	-52.78	0.30	58.13	-149.68	-5.46	238.29	-206.03	-52.13	102.95	186.29	73.25	1238.88	0.00	0.00	0.00	229.51	114.66	1699.96	219.97	-27.57	1691.15	79.71	-20.69	1701.98	91.19	124.53	1712.71	1994.20	1614.51	69.61	0.00	0.00	0.00	1394.66
3.34000	586.22	190.89	164.61	550.37	174.70	148.17	345.81	129.22	47.02	384.24	198.62	103.19	-0.59	-3.85	48.50	-51.85	0.49	58.05	-149.68	-5.46	238.29	-204.80	-52.29	104.62	197.23	74.76	1236.96	0.00	0.00	0.00	240.17	117.27	1698.32	230.38	-24.82	1689.84	90.22	-18.01	1700.46	101.63	127.20	1711.05	1994.52	1614.45	69.70	0.00	0.00	0.00	1394.69
3.35000	594.85	191.89	152.77	557.77	174.03	138.69	349.14	126.39	47.62	388.19	196.00	101.81	0.22	-3.36	48.29	-52.00	0.16	57.49	-149.68	-5.46	238.29	-203.30	-52.35	106.56	207.38	76.62	1235.10	0.00	0.00	0.00	250.28	119.98	1696.90	241.25	-22.25	1688.48	100.68	-15.47	1699.03	112.11	129.99	1709.44	1994.62	1614.09	69.97	0.00	0.00	0.00	1395.23
3.36000	602.06	191.89	141.72	566.30	171.97	132.60	352.45	124.08	48.26	392.72	194.16	100.75	1.00	-3.59	47.69	-49.91	0.00	57.51	-149.68	-5.46	238.29	-201.61	-52.18	108.70	217.57	78.59	1233.68	0.00	0.00	0.00	260.69	122.82	1695.58	251.97	-19.66	1687.37	111.33	-12.87	1697.70	122.73	132.77	1708.01	1994.64	1614.57	69.82	0.00	0.00	0.00	1394.06
3.37000	609.10	190.73	131.16	570.40	170.12	123.52	355.26	125.15	49.41	398.39	192.53	99.65	1.84	-3.12	47.47	-48.96	0.08	57.25	-149.68	-5.46	238.29	-199.66	-52.13	111.23	227.50	80.52	1232.60	0.00	0.00	0.00	271.82	125.73	1694.37	263.13	-16.88	1686.31	122.07	-9.90	1696.65	133.49	135.52	1706.84	1995.19	1615.08	69.71	0.00	0.00	0.00	1393.80
3.38000	615.19	187.26	121.41	576.47	166.88	115.96	358.23	124.60	49.83	404.13	192.08	98.32	2.27	-3.53	46.86	-48.45	0.10	56.89	-149.68	-5.46	238.29	-197.50	-52.00	113.97	239.24	82.41	1231.61	0.00	0.00	0.00	283.11	128.64	1693.43	273.55	-14.10	1685.54	132.90	-7.01	1695.81	144.47	138.61	1705.81	1993.99	1614.34	69.80	0.00	0.00	0.00	1394.78
3.39000	621.11	182.93	111.58	581.27	163.16	108.15	360.07	124.75	51.32	409.18	192.25	96.89	2.69	-3.48	46.39	-46.97	-0.30	56.49	-149.68	-5.46	238.29	-195.09	-51.40	116.86	251.25	84.61	1231.11	0.00	0.00	0.00	294.26	131.83	1692.53	283.98	-10.95	1684.84	143.91	-3.76	1695.14	155.54	141.79	1704.93	1993.75	1613.33	70.35	0.00	0.00	0.00	1394.34
3.40000	626.48	178.96	102.68	585.63	159.64	101.00	362.07	124.96	52.30	413.43	192.40	95.81	2.98	-3.26	46.11	-45.39	-0.44	56.23	-149.68	-5.46	238.29	-192.29	-51.82	120.47	261.70	86.54	1230.76	0.00	0.00	0.00	305.57	135.08	1691.78	294.84	-7.85	1684.43	154.80	-0.47	1694.63	166.65	144.94	1704.20	1994.39	1614.20	70.00	0.00	0.00	0.00	1393.73
3.41000	630.12	176.78	95.42	588.89	157.79	95.02	363.90	125.77	53.38	416.98	192.18	95.05	2.41	-3.24	45.51	-43.94	-0.72	55.82	-149.68	-5.46	238.29	-189.01	-52.02	124.25	272.67	88.78	1230.62	0.00	0.00	0.00	315.87	138.28	1691.29	305.19	-4.68	1684.15	165.53	2.48	1694.31	177.83	148.15	1703.69	1994.54	1613.67	70.12	0.00	0.00	0.00	1395.65
3.42000	632.52	177.34	89.30	591.26	158.18	89.93	365.66	124.66	54.18	419.49	192.42	94.60	3.40	-3.07	45.38	-41.42	-1.14	55.59	-149.68	-5.46	238.29	-185.41	-52.66	128.54	286.06	90.63	1230.89	0.00	0.00	0.00	326.87	141.46	1690.85	316.30	-1.65	1683.90	176.36	5.94	1694.26	188.86	151.54	1703.39	1994.32	1614.34	69.82	0.00	0.00	0.00	1395.27
3.43000	634.67	178.52	85.30	594.36	159.18	85.69	366.68	124.36	55.01	421.73	192.47	94.07	3.56	-3.22	45.02	-39.79	-1.64	55.03	-149.68	-5.46	238.29	-181.18	-53.10	133.16	297.90	92.67	1231.34	0.00	0.00	0.00	337.59	144.71	1690.68	326.80	1.59	1684.01	187.14	9.43	1694.48	199.87	155.37	1703.31	1993.85	1614.04	69.78	0.00	0.00	0.00	1394.87
3.44000	637.46	178.75	80.43	595.56	159.25	81.40	367.52	124.65	56.03	423.95	192.60	93.60	3.73	-3.71	44.56	-37.95	-1.86	54.58	-149.68	-5.46	238.29	-176.27	-53.34	138.22	310.02	94.55	1231.95	0.00	0.00	0.00	348.63	147.98	1690.60	337.42	4.68	1684.29	197.98	12.62	1694.90	210.94	158.74	1703.50	1994.22	1614.07	69.85	0.00	0.00	0.00	1395.04
3.45000	637.79	177.71	76.22	596.91	158.78	78.07	368.33	124.37	56.30	425.80	192.42	93.32	5.37	-3.97	44.49	-35.62	-2.47	53.95	-149.68	-5.46	238.29	-170.54	-54.17	144.14	322.08	96.51	1232.88	0.00	0.00	0.00	359.93	151.38	1690.76	348.87	7.79	1684.76	208.88	16.12	1695.64	222.05	162.01	1703.91	1992.74	1613.86	69.69	0.00	0.00	0.00	1395.09
3.46000	638.95	176.83	74.52	597.00	158.29	75.65	368.95	124.43	56.36	427.18	192.08	93.34	5.67	-4.18	44.13	-32.84	-2.71	53.42	-149.68	-5.46	238.29	-163.79	-54.83	150.49	333.61	98.29	1234.02	0.00	0.00	0.00	370.59	154.61	1691.14	359.74	10.92	1685.48	219.78	19.54	1696.58	233.00	165.64	1704.47	1993.40	1613.97	69.88	0.00	0.00	0.00	1394.71
3.47000	640.73	176.92	71.58	597.30	158.46	73.21	369.26	123.99	56.71	428.26	191.86	93.28	5.56	-4.56	43.54	-30.71	-3.10	52.81	-149.68	-5.46	238.29	-155.88	-55.06	157.35	344.05	100.02	1235.43	0.00	0.00	0.00	381.98	157.75	1691.76	371.32	14.03	1686.35	230.63	22.89	1697.77	244.03	169.11	1705.28	1994.13	1614.22	69.86	0.00	0.00	0.00	1395.19
3.48000	642.63	176.56	69.58	597.54	158.16	71.18	369.76	123.89	57.04	429.47	191.46	93.27	7.20	-5.36	43.32	-27.00	-3.16	52.78	-149.68	-5.46	238.29	-146.69	-55.18	164.65	356.72	101.97	1237.00	0.00	0.00	0.00	392.58	161.09	1692.60	382.56	17.25	1687.57	241.50	26.19	1699.14	255.10	172.72	1706.27	1994.20	1614.12	69.90	0.00	0.00	0.00	1395.10
3.49000	642.81	176.05	67.60	597.74	157.90	69.76	370.03	124.10	56.94	430.22	191.37	93.43	9.13	-5.67	43.13	-23.50	-3.45	52.91	-149.68	-5.46	238.29	-136.22	-55.45	172.37	366.93	103.84	1238.74	0.00	0.00	0.00	403.25	164.12	1693.66	393.12	20.17	1689.03	252.31	29.45	1700.72	266.20	175.89	1707.48	1994.65	1614.26	69.92	0.00	0.00	0.00	1395.28
3.50000	643.53	175.71	66.61	597.77	157.37	68.77	370.23	124.39	57.17	430.81	190.83	93.32	10.30	-6.79	42.41	-19.15	-3.77	53.55	-149.68	-5.46	238.29	-124.38	-55.89	180.51	377.47	105.72	1240.44	0.00	0.00	0.00	414.63	167.01	1694.81	403.36	22.88	1690.64	263.10	32.61	1702.46	277.24	179.11	1708.85	1994.39	1614.80	69.66	0.00	0.00	0.00	1394.59
3.51000	643.14	175.43	65.56	597.96	157.42	68.05	370.32	124.28	57.19	431.17	190.65	93.31	12.52	-7.76	41.50	-15.48	-4.32	54.72	-149.68	-5.46	238.29	-111.26	-56.29	188.90	387.45	107.66	1242.55	0.00	0.00	0.00	425.99	170.02	1696.12	412.96	25.64	1692.40	273.87	35.63	1704.27	288.27	182.08	1710.38	1994.51	1614.86	69.65	0.00	0.00	0.00	1394.53
3.52000	642.77	175.21	64.73	598.58	157.07	67.91	370.19	124.15	57.23	431.45	190.58	93.34	17.16	-8.74	40.58	-9.35	-5.09	57.99	-149.68	-5.46	238.29	-97.20	-57.37	197.89	398.25	109.56	1244.51	0.00	0.00	0.00	436.53	172.68	1697.68	423.57	28.37	1694.15	284.55	38.75	1706.18	299.21	185.18	1711.90	1994.87	1614.42	69.88	0.00	0.00	0.00	1394.17
3.53000	644.08	174.99	64.79	598.32	157.08	67.43	370.22	123.60	57.14	431.61	190.49	93.35	22.66	-9.86	39.29	-3.10	-6.11	62.00	-149.66	-5.46	238.30	-82.18	-58.39	207.27	409.05	111.39	1246.64	0.00	0.00	0.00	447.43	175.42	1699.22	435.43	31.07	1696.03	294.96	41.49	1708.11	310.04	188.20	1713.49	1994.09	1613.57	70.11	0.00	0.00	0.00	1394.45
3.54000	643.06	174.86	64.22	598.96	157.03	67.36	370.17	124.36	57.11	431.75	190.39	93.29	28.47	-11.33	37.02	6.18	-7.35	66.46	-128.85	-2.78	252.85	-66.14	-58.97	216.28	419.47	112.97	1248.71	0.00	0.00	0.00	457.55	177.70	1700.99	444.91	33.42	1698.18	305.24	44.18	1710.13	320.67	190.79	1715.18	1993.50	1613.86	69.84	0.00	0.00	0.00	1394.73
3.55000	643.78	175.22	63.90	598.38	156.87	67.03	369.86	124.38	57.75	431.84	190.56	93.32	34.58	-11.01	34.82	16.80	-8.01	70.58	-107.22	-1.98	265.95	-49.14	-59.66	224.67	429.90	114.55	1250.85	0.00	0.00	0.00	468.64	179.92	1702.72	455.10	35.43	1700.27	315.42	46.79	1712.21	331.16	193.33	1716.88	1993.53	1615.16	69.38	0.00	0.00	0.00	1395.82
3.56000	644.51	175.34	63.85	598.21	157.02	66.79	369.94	124.63	57.58	431.92	190.61	93.33	41.42	-11.69	32.91	22.90	-7.22	73.80	-85.92	-2.14	276.29	-31.08	-59.83	232.07	440.77	115.84	1252.92	0.00	0.00	0.00	478.78	181.76	1704.51	464.35	37.38	1702.52	325.57	49.41	1714.37	341.58	195.71	1718.59	1994.05	1614.88	69.56	0.00	0.00	0.00	1396.85
3.57000	643.53	175.05	63.37	599.07	157.02	66.85	370.03	124.86	57.76	432.09	190.49	93.27	51.91	-14.55	34.79	41.18	-8.63	80.06	-65.20	-0.89	284.69	-12.83	-59.81	238.78	451.17	116.94	1255.02	0.00	0.00	0.00	489.01	183.67	1706.31	474.72	39.29	1704.60	335.86	51.86	1716.58	351.93	197.91	1720.36	1994.17	1614.36	69.84	0.00	0.00	0.00	1394.85
3.58000	644.46	175.13	63.34	598.64	157.25	66.53	370.27	124.86	57.85	432.21	190.92	93.41	67.01	-16.27	40.30	53.30	-10.49	85.12	-44.96	1.13	291.79	5.25	-59.58	245.27	461.11	118.06	1257.05	0.00	0.00	0.00	499.40	185.40	1708.02	485.30	41.08	1706.64	346.09	54.02	1718.78	362.25	199.78	1722.20	1994.18	1614.55	69.74	0.00	0.00	0.00	1395.09
3.59000	643.91	175.15	63.02	597.69	157.12	66.26	370.19	124.23	58.17	432.27	190.85	93.34	87.54	-17.82	46.57	77.68	-9.85	92.92	-25.91	2.66	297.64	23.94	-59.35	251.23	470.03	119.02	1258.96	0.00	0.00	0.00	509.71	186.91	1709.78	495.11	42.79	1708.81	356.16	55.73	1720.93	372.53	201.50	1724.05	1994.84	1614.27	70.00	0.00	0.00	0.00	1395.76
3.60000	642.62	175.07	62.49	598.40	157.11	66.33	370.39	124.37	58.03	432.36	191.34	93.53	110.22	-18.87	52.59	99.56	-9.47	99.23	-7.12	1.89	300.98	43.57	-58.86	256.32	479.38	119.63	1260.89	0.00	0.00	0.00	520.53	188.17	1711.45	505.15	44.33	1710.89	366.24	57.58	1723.11	382.67	203.43	1725.90	1994.57	1613.61	70.18	0.00	0.00	0.00	1395.62
3.61000	643.41	175.00	62.66	598.05	157.15	66.14	370.59	124.81	58.48	432.45	191.40	93.55	135.17	-18.90	58.35	119.11	-8.84	103.85	12.03	3.65	304.11	64.18	-58.62	260.57	486.65	120.23	1262.76	0.00	0.00	0.00	530.24	189.30	1713.29	515.31	45.80	1712.78	376.35	59.33	1725.34	392.89	204.54	1727.88	1994.11	1613.39	70.22	0.00	0.00	0.00	1395.37
3.62000	643.33	175.03	62.52	597.87	157.18	65.97	371.03	124.85	58.55	432.58	191.35	93.56	159.32	-17.70	63.53	143.81	-8.95	108.26	31.31	2.63	304.71	85.38	-58.12	263.69	496.25	120.73	1264.54	0.00	0.00	0.00	539.89	190.38	1715.11	525.42	46.79	1714.69	386.27	60.56	1727.46	403.09	205.94	1729.83	1993.43	1612.69	70.34	0.00	0.00	0.00	1395.36
3.63000	643.23	175.13	62.28	597.79	157.29	65.97	371.38	124.44	58.64	432.68	191.33	93.58	186.20	-17.61	67.66	169.32	-8.88	111.57	50.88	3.29	304.63	107.14	-57.24	265.43	505.17	121.27	1266.47	0.00	0.00	0.00	550.46	190.75	1716.95	534.47	47.87	1716.64	396.17	61.75	1729.50	413.19	206.89	1731.82	1993.25	1613.37	69.95	0.00	0.00	0.00	1395.04
3.64000	643.28	175.55	61.99	598.11	157.47	66.02	371.40	125.18	59.08	432.72	191.47	93.69	207.99	-17.33	69.84	193.26	-8.86	113.42	70.79	3.77	302.97	129.06	-56.38	265.88	513.28	121.86	1268.55	0.00	0.00	0.00	560.53	191.36	1718.68	544.05	48.33	1718.36	406.05	62.70	1731.45	423.31	207.49	1733.82	1994.06	1614.28	69.77	0.00	0.00	0.00	1395.43
3.65000	644.58	175.43	62.36	598.01	157.67	65.65	371.54	125.26	59.29	432.82	191.31	93.68	219.92	-17.57	68.73	218.65	-9.15	114.27	91.47	4.35	300.33	151.02	-55.63	265.07	522.56	122.72	1270.56	0.00	0.00	0.00	570.07	192.00	1720.40	554.17	49.17	1720.00	415.88	63.54	1733.31	433.26	208.19	1735.74	1993.98	1614.45	69.65	0.00	0.00	0.00	1394.68
3.66000	643.70	175.57	61.99	598.56	157.67	65.88	371.27	125.09	59.59	432.92	191.17	93.75	254.46	-17.14	70.83	245.23	-8.99	114.42	113.17	6.80	295.87	173.55	-54.95	263.02	530.93	123.75	1272.56	0.00	0.00	0.00	579.55	192.58	1722.04	563.38	49.30	1721.37	425.59	64.19	1735.01	443.09	208.60	1737.61	1993.88	1613.91	69.84	0.00	0.00	0.00	1394.59
3.67000	642.84	175.83	61.36	598.61	157.79	65.60	370.67	125.52	60.36	432.95	191.33	93.96	281.96	-16.82	70.34	271.99	-8.09	113.49	135.34	7.54	291.09	196.60	-53.82	259.66	539.33	125.09	1274.47	0.00	0.00	0.00	589.38	192.89	1723.62	572.95	49.64	1722.68	435.08	64.61	1736.60	452.84	208.76	1739.37	1993.80	1613.80	69.81	0.00	0.00	0.00	1394.26
3.68000	643.90	175.74	61.64	598.17	157.94	65.31	370.04	126.11	60.65	433.05	191.24	94.02	310.81	-16.31	69.12	300.57	-7.11	111.98	158.29	8.40	285.11	220.30	-53.14	255.37	549.22	126.39	1276.42	0.00	0.00	0.00	599.09	192.91	1725.11	582.16	49.81	1724.03	444.43	64.93	1738.00	462.30	208.97	1741.02	1994.10	1613.82	69.94	0.00	0.00	0.00	1394.28
3.69000	644.00	175.90	61.42	598.41	158.36	65.12	368.89	124.77	61.08	433.18	191.11	94.05	341.15	-15.13	67.54	327.85	-6.17	109.04	181.61	9.97	278.26	244.54	-52.36	250.06	557.36	127.95	1278.21	0.00	0.00	0.00	608.00	192.93	1726.54	591.47	50.01	1725.13	453.68	65.21	1739.23	471.52	209.34	1742.45	1993.47	1613.90	69.88	0.00	0.00	0.00	1395.19
3.70000	644.02	175.87	61.30	598.46	158.24	65.18	363.56	126.14	63.19	433.16	191.25	94.19	371.41	-14.04	65.24	355.33	-4.68	105.88	205.17	10.05	270.84	269.20	-50.97	243.67	565.58	129.93	1279.79	0.00	0.00	0.00	617.40	192.77	1727.80	600.37	49.95	1726.08	462.92	65.44	1740.28	480.84	209.12	1743.82	1994.05	1614.48	69.65	0.00	0.00	0.00	1396.47
3.71000	644.25	175.92	61.28	598.41	158.44	65.04	363.98	131.40	66.03	433.26	191.48	94.33	382.50	-13.15	59.35	383.77	-3.61	102.13	229.13	9.91	261.78	294.47	-49.44	236.36	574.80	131.51	1281.15	0.00	0.00	0.00	626.46	192.81	1728.84	608.30	49.62	1727.01	472.11	65.40	1741.12	490.04	209.21	1744.99	1994.17	1613.72	69.99	0.00	0.00	0.00	1395.59
3.72000	643.72	175.74	61.08	597.90	158.18	64.90	366.21	131.39	65.67	433.33	191.03	94.21	398.17	-12.39	53.48	411.86	-2.36	97.99	253.45	10.60	252.13	320.06	-48.19	228.56	583.36	133.10	1282.14	0.00	0.00	0.00	635.76	192.26	1729.83	617.48	49.30	1727.62	481.15	65.12	1741.72	499.16	209.06	1745.96	1994.35	1614.37	69.75	0.00	0.00	0.00	1395.28
3.73000	644.13	175.68	61.10	598.44	158.09	65.08	368.41	131.47	64.26	433.36	191.35	94.43	453.61	-9.35	56.56	435.21	-1.42	93.59	278.35	10.07	240.96	346.07	-47.57	220.53	593.75	134.52	1282.99	0.00	0.00	0.00	644.24	191.99	1730.66	626.39	49.15	1728.00	490.14	65.21	1742.22	508.28	208.94	1746.73	1994.44	1614.49	69.82	0.00	0.00	0.00	1399.65
3.74000	643.63	175.62	60.94	599.12	158.01	65.31	369.35	130.64	63.37	433.39	191.44	94.55	492.98	-7.27	56.29	465.72	0.20	90.19	303.83	10.43	229.11	372.82	-46.22	211.76	602.43	135.63	1283.56	0.00	0.00	0.00	653.68	191.73	1731.26	636.61	49.01	1728.16	499.08	64.87	1742.47	517.31	208.59	1747.36	1993.79	1613.74	69.89	0.00	0.00	0.00	1399.57
3.75000	643.86	175.44	60.95	598.94	157.85	65.24	369.83	130.72	62.83	433.48	191.33	94.65	544.25	-5.04	58.84	497.50	1.50	86.78	330.13	11.15	216.13	399.41	-45.64	202.97	611.26	136.57	1283.69	0.00	0.00	0.00	662.07	191.61	1731.72	644.40	48.56	1728.46	507.92	64.28	1742.42	526.31	208.34	1747.77	1993.78	1613.63	69.96	0.00	0.00	0.00	1398.31
3.76000	644.70	175.64	60.88	599.47	157.89	65.33	370.57	128.15	61.43	433.60	191.19	94.74	583.99	-3.43	58.42	538.82	4.22	84.87	356.73	12.53	203.05	426.68	-44.58	193.70	620.14	137.31	1283.83	0.00	0.00	0.00	671.57	191.05	1731.93	653.90	47.97	1728.18	516.84	64.17	1742.31	535.28	208.16	1747.95	1993.52	1614.22	69.72	0.00	0.00	0.00	1399.22
3.77000	644.94	175.85	60.77	598.70	157.40	67.81	371.14	124.23	60.52	433.67	191.06	94.81	620.27	-2.71	58.13	573.20	5.19	81.89	384.03	14.34	189.73	454.36	-43.48	184.38	628.87	138.23	1283.54	0.00	0.00	0.00	680.17	190.24	1732.13	663.43	47.46	1727.79	525.62	63.57	1741.88	544.32	207.76	1748.00	1994.82	1614.76	69.74	0.00	0.00	0.00	1398.99
3.78000	649.84	173.58	66.48	599.03	157.10	68.13	371.18	124.25	60.35	433.83	190.94	94.85	651.78	-1.56	57.18	606.06	5.75	78.83	411.78	15.98	176.17	482.74	-42.28	174.87	638.70	138.77	1283.08	0.00	0.00	0.00	689.32	189.54	1732.04	671.49	47.06	1727.48	534.55	63.05	1741.27	553.48	206.72	1747.95	1994.26	1614.22	69.79	0.00	0.00	0.00	1399.07
3.79000	646.82	173.00	65.51	599.17	156.88	68.42	371.30	124.52	60.57	433.93	190.87	94.95	680.66	-1.24	55.19	643.56	7.14	78.68	438.39	14.85	163.85	511.63	-40.96	165.50	646.61	139.25	1282.50	0.00	0.00	0.00	698.66	189.15	1731.75	680.38	46.24	1726.80	543.61	62.43	1740.52	562.52	206.20	1747.65	1994.41	1615.37	69.41	0.00	0.00	0.00	1400.28
3.80000	648.29	173.22	66.16	600.16	157.32	68.63	371.60	123.74	60.36	434.09	190.89	95.10	724.83	-0.02	60.15	681.96	8.10	79.25	465.21	16.56	152.25	540.70	-39.33	156.30	655.94	139.72	1281.56	0.00	0.00	0.00	707.77	188.34	1731.48	690.00	45.69	1725.96	552.65	61.57	1739.60	571.69	205.61	1747.16	1994.47	1615.13	69.59	0.00	0.00	0.00	1399.87
3.81000	650.33	173.20	66.93	599.70	157.54	68.32	371.58	123.78	60.39	434.35	190.70	95.14	763.09	0.93	63.48	718.66	8.63	79.41	491.81	20.40	140.23	570.22	-37.84	147.46	663.83	140.09	1280.61	0.00	0.00	0.00	717.03	187.62	1730.98	698.85	44.82	1725.10	561.85	61.13	1738.58	581.02	204.53	1746.61	1993.87	1614.71	69.56	0.00	0.00	0.00	1397.37
3.82000	648.89	173.41	65.91	600.26	158.02	68.23	371.53	124.35	60.89	434.58	190.54	95.27	797.92	1.22	66.05	754.63	9.67	80.10	531.18	24.51	125.07	600.02	-36.85	139.37	673.12	140.44	1279.61	0.00	0.00	0.00	725.76	186.72	1730.44	707.75	44.03	1724.11	571.00	60.35	1737.41	590.28	203.70	1745.88	1993.54	1613.72	69.97	0.00	0.00	0.00	1396.65
3.83000	646.41	174.48	64.71	599.96	158.61	64.96	371.55	123.95	61.05	434.80	190.43	95.41	832.64	2.22	69.76	786.40	10.54	80.58	563.48	26.77	112.99	630.57	-35.14	131.66	683.24	140.84	1278.46	0.00	0.00	0.00	735.02	185.92	1729.65	717.46	43.14	1722.94	580.02	59.16	1736.08	599.46	202.94	1745.04	1994.65	1614.27	69.84	0.00	0.00	0.00	1397.57
3.84000	646.16	176.13	59.97	600.73	158.84	64.94	371.77	124.41	61.24	435.14	190.46	95.66	866.26	3.40	74.20	819.11	11.69	82.33	597.57	29.96	101.41	660.74	-33.87	124.69	692.43	141.17	1277.33	0.00	0.00	0.00	744.18	185.00	1728.75	725.91	42.05	1721.71	589.30	58.32	1734.76	608.71	202.00	1744.06	1995.60	1615.49	69.50	0.00	0.00	0.00	1400.26
3.85000	645.29	176.51	58.98	600.13	158.95	64.40	372.18	123.96	60.99	435.40	190.31	95.87	899.77	4.25	79.36	852.43	12.61	85.00	627.19	30.67	92.01	691.12	-32.46	118.48	701.70	141.30	1276.03	0.00	0.00	0.00	753.56	183.83	1727.80	735.01	41.28	1720.35	598.72	57.27	1733.27	618.04	200.86	1743.05	1994.85	1613.99	70.05	0.00	0.00	0.00	1399.16
3.86000	646.82	176.66	59.07	600.34	158.92	64.40	372.26	124.07	61.47	435.74	190.31	96.25	932.18	5.62	85.47	885.32	14.49	89.21	662.42	35.18	81.53	721.65	-30.97	113.16	711.47	141.40	1274.76	0.00	0.00	0.00	763.21	182.83	1726.64	744.65	39.91	1718.89	608.18	56.02	1731.70	627.47	199.77	1741.92	1994.58	1614.51	69.88	0.00	0.00	0.00	1397.54
3.87000	646.65	176.33	58.76	599.01	159.22	63.72	372.23	123.14	61.79	436.24	190.11	96.55	965.00	7.23	93.44	917.02	15.66	94.09	694.15	36.96	73.63	752.31	-29.81	109.01	721.41	141.45	1273.38	0.00	0.00	0.00	772.74	181.98	1725.41	754.79	39.03	1717.26	617.77	54.95	1730.11	637.15	198.61	1740.72	1994.14	1614.18	69.97	0.00	0.00	0.00	1397.94
3.88000	645.54	176.66	57.67	599.48	159.18	63.63	372.55	124.22	62.12	436.82	189.64	96.85	995.09	9.27	102.24	948.16	17.07	100.41	725.21	39.59	67.45	782.60	-28.53	105.92	730.52	141.38	1271.95	0.00	0.00	0.00	782.35	180.80	1723.99	764.76	37.86	1715.53	627.46	53.74	1728.45	646.92	197.34	1739.50	1994.02	1613.64	70.13	0.00	0.00	0.00	1398.41
3.89000	646.76	176.95	57.25	600.48	159.37	63.51	372.82	123.42	62.36	437.35	189.88	97.47	1025.17	10.89	112.34	977.91	17.99	107.83	755.29	40.10	62.48	812.22	-27.29	103.97	740.40	141.13	1270.44	0.00	0.00	0.00	792.06	179.86	1722.54	773.75	36.70	1713.92	637.25	52.49	1726.73	656.68	196.07	1738.12	1993.69	1613.59	70.02	0.00	0.00	0.00	1398.83
3.90000	646.36	176.66	56.62	600.67	159.46	63.04	373.08	122.89	62.91	438.09	189.15	97.78	1052.33	13.06	123.53	1005.95	19.15	116.53	783.95	38.94	61.20	840.96	-26.27	103.23	749.22	140.64	1268.86	0.00	0.00	0.00	801.83	178.53	1721.04	783.46	35.17	1712.00	646.96	50.98	1724.87	666.41	194.91	1736.62	1993.97	1614.29	69.83	0.00	0.00	0.00	1398.67
3.91000	646.86	176.76	55.87	601.44	159.68	62.68	373.59	123.23	63.35	438.76	189.40	98.57	1078.14	15.18	133.47	1031.97	21.30	126.20	811.34	42.73	59.72	868.20	-25.31	103.76	759.64	140.25	1267.22	0.00	0.00	0.00	811.34	176.94	1719.53	793.38	33.88	1710.11	656.80	49.51	1722.98	676.27	193.24	1735.13	1994.26	1613.82	70.16	0.00	0.00	0.00	1399.04
3.92000	647.18	176.75	55.26	601.78	159.65	62.42	373.82	123.16	64.02	439.58	189.14	99.33	1101.69	17.56	145.25	1056.97	23.27	135.89	841.57	47.26	56.98	893.72	-24.23	105.33	770.31	139.63	1265.47	0.00	0.00	0.00	821.49	175.49	1717.95	802.77	32.41	1708.27	666.64	47.80	1721.04	686.12	191.68	1733.52	1993.89	1613.92	70.03	0.00	0.00	0.00	1399.83
3.93000	647.71	177.05	54.60	602.25	159.74	62.09	374.28	122.82	64.93	440.35	189.08	100.17	1122.96	18.33	155.88	1078.02	25.43	144.31	863.57	56.24	56.09	917.05	-22.18	107.06	780.39	139.04	1263.81	0.00	0.00	0.00	831.20	174.15	1716.35	812.90	30.51	1706.39	676.52	45.89	1719.01	695.89	190.21	1731.83	1994.66	1614.56	69.91	0.00	0.00	0.00	1396.81
3.94000	648.17	177.38	53.91	602.07	159.67	61.73	374.72	122.45	66.08	441.30	188.75	101.09	1141.96	19.35	165.16	1098.31	27.26	152.19	878.83	68.21	56.59	937.44	-20.36	108.79	789.50	138.33	1262.03	0.00	0.00	0.00	840.93	172.66	1714.68	822.93	28.96	1704.47	686.62	44.27	1717.07	705.88	188.28	1730.20	1994.26	1614.29	69.91	0.00	0.00	0.00	1399.76
3.95000	649.02	177.40	53.42	602.48	159.89	61.31	375.46	121.57	67.56	442.43	188.57	102.25	1157.49	20.10	172.60	1115.64	28.51	158.37	888.87	81.75	58.04	955.51	-16.66	108.87	800.87	137.63	1260.27	0.00	0.00	0.00	851.08	171.05	1713.00	833.63	27.02	1702.49	696.60	42.38	1715.09	715.90	186.37	1728.47	1993.75	1614.40	69.75	0.00	0.00	0.00	1400.16
3.96000	649.35	177.44	52.97	602.73	159.88	60.96	375.95	122.52	69.95	443.58	188.70	103.56	1170.15	20.30	176.94	1129.78	28.98	161.51	895.19	95.40	59.97	969.71	-13.57	107.91	810.98	136.64	1258.55	0.00	0.00	0.00	860.75	168.94	1711.44	842.64	25.37	1700.73	706.50	40.30	1713.12	725.90	184.30	1726.79	1994.09	1612.76	70.41	0.00	0.00	0.00	1398.52
3.97000	649.68	177.30	52.48	603.60	160.14	60.76	376.65	121.83	71.88	444.78	189.37	105.21	1180.07	18.34	177.32	1138.52	29.93	158.59	899.28	107.72	61.93	980.46	-10.40	105.76	821.83	135.58	1256.81	0.00	0.00	0.00	870.67	167.28	1709.74	852.72	23.49	1698.89	716.47	38.14	1711.18	735.78	182.42	1725.02	1994.81	1614.54	69.80	0.00	0.00	0.00	1396.90
3.98000	649.28	177.66	51.51	604.50	160.55	60.39	377.40	122.13	74.77	446.12	189.89	106.97	1188.45	19.27	174.02	1146.47	31.56	157.36	902.65	117.28	63.46	989.08	-5.76	102.22	831.99	134.46	1255.12	0.00	0.00	0.00	880.70	165.38	1708.14	864.23	21.67	1697.08	726.48	35.62	1709.21	745.61	180.47	1723.31	1994.15	1613.88	70.01	0.00	0.00	0.00	1395.89
3.99000	650.30	177.81	51.22	604.67	160.65	60.05	378.35	122.72	77.45	447.76	190.45	108.92	1195.23	20.85	167.70	1153.64	33.69	152.39	906.80	122.64	64.11	995.20	-0.94	98.20	842.71	133.08	1253.51	0.00	0.00	0.00	890.97	163.36	1706.52	874.11	19.30	1695.42	736.65	33.31	1707.38	755.47	178.16	1721.73	1994.18	1613.23	70.38	0.00	0.00	0.00	1398.40
4.00000	650.82	177.84	50.82	605.57	161.22	59.53	379.87	122.49	80.85	449.70	190.25	110.85	1200.77	25.89	159.27	1160.59	37.06	146.33	913.24	122.34	63.43	1000.34	4.91	94.84	853.22	131.46	1251.99	0.00	0.00	0.00	901.70	161.22	1704.96	883.86	16.99	1693.72	746.80	30.80	1705.56	765.36	175.61	1720.12	1993.63	1613.91	69.98	0.00	0.00	0.00	1398.65
4.01000	652.22	177.83	50.81	606.31	161.51	58.96	381.66	123.47	84.58	451.73	190.77	113.46	1207.61	31.07	150.25	1165.87	40.47	138.71	923.48	114.96	60.94	1004.24	8.35	93.18	863.59	129.90	1250.61	0.00	0.00	0.00	911.19	159.00	1703.39	893.75	14.77	1692.15	757.06	28.33	1703.78	775.23	173.39	1718.44	1993.52	1613.44	70.21	0.00	0.00	0.00	1397.66
4.02000	652.89	178.27	50.44	607.55	162.00	58.42	383.59	124.28	89.22	454.28	191.02	116.34	1214.26	34.36	143.95	1171.46	44.32	131.44	946.54	102.06	53.81	1009.97	11.79	91.33	874.56	128.36	1249.32	0.00	0.00	0.00	920.21	156.91	1702.10	904.19	12.38	1690.46	767.07	25.41	1701.98	785.16	170.91	1716.95	1994.19	1614.40	69.88	0.00	0.00	0.00	1397.69
4.03000	652.77	178.69	49.78	608.74	162.43	57.69	385.80	124.35	94.77	457.13	191.44	119.76	1221.42	37.86	135.35	1177.52	48.13	124.33	949.93	101.16	54.50	1015.81	13.03	89.98	885.08	126.56	1248.24	0.00	0.00	0.00	930.12	154.45	1701.04	914.65	9.91	1689.10	777.39	22.53	1700.52	795.32	168.22	1715.86	1994.25	1614.06	70.33	0.00	0.00	0.00	1398.20
4.04000	653.99	178.71	49.86	609.96	163.01	57.01	388.64	125.18	101.28	460.49	192.17	123.76	1228.01	40.57	125.68	1181.88	51.09	116.17	957.93	86.66	50.03	1021.44	13.97	88.23	895.92	124.83	1247.35	0.00	0.00	0.00	940.37	152.05	1700.02	925.71	7.38	1687.83	787.99	19.77	1699.38	805.35	165.70	1714.94	1993.91	1613.54	70.67	0.00	0.00	0.00	1398.97
4.05000	654.48	178.82	49.63	611.64	163.35	56.42	392.51	126.46	108.53	464.50	193.10	128.36	1234.43	42.38	116.34	1186.40	53.54	108.69	959.09	70.67	50.53	1024.95	12.51	87.44	906.24	122.89	1246.74	0.00	0.00	0.00	950.65	149.43	1699.17	935.40	5.20	1686.90	798.53	16.91	1698.30	815.40	162.87	1714.06	1993.40	1613.06	70.69	0.00	0.00	0.00	1398.65
4.06000	654.77	179.42	48.95	613.42	164.69	55.27	396.93	127.06	116.74	469.22	194.51	133.62	1239.00	43.31	108.06	1190.69	54.49	102.25	961.52	71.78	51.83	1029.34	14.17	85.84	916.78	121.16	1246.25	0.00	0.00	0.00	961.28	147.19	1698.29	946.70	2.51	1685.69	808.97	14.06	1697.28	825.41	160.05	1713.31	1993.34	1612.61	70.97	0.00	0.00	0.00	1398.07
4.07000	655.05	179.47	48.75	615.47	165.89	54.18	402.35	128.96	126.94	474.69	196.25	139.55	1243.06	43.72	100.96	1194.42	54.86	96.72	963.88	71.67	52.08	1031.84	13.91	85.43	928.13	119.36	1246.11	0.00	0.00	0.00	970.93	144.47	1697.90	956.41	-0.23	1685.05	819.31	10.93	1696.45	835.39	157.05	1712.81	1992.20	1609.31	72.41	0.00	0.00	0.00	1397.26
4.08000	654.79	179.88	48.28	615.46	166.80	54.35	408.92	130.76	137.85	481.35	197.86	145.94	1245.95	44.00	94.18	1196.91	55.37	91.59	966.73	69.95	51.67	1033.09	12.28	85.88	938.60	117.56	1246.10	0.00	0.00	0.00	980.95	141.94	1697.66	967.56	-2.61	1684.50	829.68	7.86	1695.93	845.40	154.11	1712.63	1995.31	1611.81	79.40	0.00	0.00	0.00	1398.14
4.09000	656.31	180.70	48.14	618.95	167.66	53.46	417.57	132.90	149.59	489.35	200.19	153.30	1248.66	45.06	88.29	1199.35	55.99	87.21	969.45	68.03	50.74	1033.65	10.13	86.76	950.34	115.93	1246.38	0.00	0.00	0.00	990.75	139.39	1697.62	977.37	-5.34	1684.19	840.23	4.86	1695.60	855.45	151.15	1712.64	1996.99	1612.50	81.83	0.00	0.00	0.00	1400.53
4.10000	657.00	181.54	47.91	620.87	168.51	52.64	427.63	135.18	163.00	498.64	202.66	161.23	1250.08	46.21	84.85	1200.34	56.48	84.32	970.12	68.08	51.11	1033.87	9.09	87.56	961.29	114.46	1246.95	0.00	0.00	0.00	1000.70	136.66	1697.81	987.64	-8.05	1683.96	850.85	1.83	1695.42	865.61	148.00	1712.90	1996.29	1612.84	81.55	0.00	0.00	0.00	1399.72
4.11000	656.87	182.69	46.84	621.74	169.57	52.04	439.81	137.02	177.12	509.56	205.00	169.56	1250.59	46.43	82.61	1201.03	56.76	82.44	970.97	67.83	50.87	1034.06	8.63	87.97	972.17	113.26	1247.75	0.00	0.00	0.00	1011.09	134.42	1698.20	998.76	-10.40	1683.88	861.30	-1.34	1695.49	875.73	145.09	1713.38	1996.26	1612.78	81.44	0.00	0.00	0.00	1398.04
4.12000	658.03	184.14	45.59	623.22	171.08	52.57	453.71	137.81	192.65	521.91	207.62	178.75	1250.67	46.36	80.00	1201.88	56.75	80.62	971.01	68.03	51.43	1034.33	8.05	88.43	982.87	112.06	1248.72	0.00	0.00	0.00	1020.82	131.79	1698.86	1008.12	-12.90	1684.24	871.76	-4.47	1695.74	885.83	142.07	1714.11	1996.69	1612.51	81.67	0.00	0.00	0.00	1397.97
4.13000	659.98	185.21	44.49	623.08	172.07	52.62	469.69	140.29	208.76	536.24	210.36	188.73	1251.49	46.30	78.54	1202.03	56.44	79.05	971.57	67.53	51.08	1034.54	7.62	88.65	992.98	110.91	1249.83	0.00	0.00	0.00	1030.50	129.62	1699.63	1018.22	-15.47	1684.75	882.05	-7.48	1696.14	895.76	139.14	1714.92	1996.74	1612.60	81.64	0.00	0.00	0.00	1397.82
4.14000	665.12	187.05	43.33	621.44	173.07	53.18	487.78	142.92	224.70	552.16	212.79	198.74	1251.35	46.17	77.27	1202.38	56.17	78.08	971.65	67.52	51.26	1034.95	7.53	88.74	1004.01	109.81	1251.01	0.00	0.00	0.00	1040.47	127.15	1700.62	1029.24	-17.74	1685.27	892.55	-10.23	1696.67	905.80	136.02	1715.92	1997.27	1612.34	81.79	0.00	0.00	0.00	1398.86
4.15000	668.13	188.22	42.11	628.60	174.55	57.51	507.84	145.16	240.35	568.81	214.38	208.50	1251.84	46.07	76.21	1201.77	56.67	77.13	971.79	67.07	51.42	1035.12	7.37	88.86	1013.06	108.79	1252.22	0.00	0.00	0.00	1050.91	124.89	1701.58	1040.05	-19.95	1685.91	903.13	-12.65	1697.39	915.60	133.38	1717.02	1997.50	1612.25	82.09	0.00	0.00	0.00	1398.86
4.16000	675.96	189.70	40.52	640.05	175.81	63.17	529.58	147.14	255.49	586.47	215.51	217.88	1251.58	46.11	75.28	1202.85	56.30	76.48	972.22	66.85	51.04	1035.65	7.76	88.66	1023.37	107.62	1253.48	0.00	0.00	0.00	1060.77	122.69	1702.84	1050.17	-21.99	1686.68	913.53	-15.13	1698.17	925.37	131.10	1718.17	1996.43	1612.73	81.60	0.00	0.00	0.00	1397.09
4.17000	685.09	191.38	39.13	646.94	177.06	66.60	551.27	147.96	267.56	604.77	215.77	226.10	1251.58	46.54	74.77	1202.04	56.45	75.56	972.08	67.32	51.26	1035.70	7.45	88.89	1032.15	106.49	1254.69	0.00	0.00	0.00	1070.55	120.49	1704.24	1059.64	-24.38	1687.71	923.64	-17.69	1699.00	935.43	128.34	1719.55	1996.49	1612.69	81.56	0.00	0.00	0.00	1397.18
4.18000	687.41	194.92	37.39	675.86	179.39	77.55	570.74	147.66	275.54	622.53	216.32	233.61	1252.41	46.26	74.22	1201.86	56.58	75.01	972.19	66.95	51.38	1035.82	7.36	89.03	1042.30	105.50	1256.06	0.00	0.00	0.00	1080.26	118.50	1705.63	1069.97	-26.22	1688.70	933.91	-19.70	1700.05	945.47	125.97	1721.00	1996.59	1612.65	81.57	0.00	0.00	0.00	1398.91
4.19000	694.22	199.53	40.95	708.66	182.95	89.52	589.07	147.70	282.07	640.44	216.72	240.85	1251.94	46.69	73.75	1202.22	56.74	74.71	972.13	67.59	51.61	1035.84	7.07	89.18	1051.22	104.60	1257.42	0.00	0.00	0.00	1090.00	116.22	1707.17	1080.20	-28.12	1689.76	943.91	-21.95	1701.12	955.45	123.82	1722.59	1996.52	1612.68	81.58	0.00	0.00	0.00	1397.94
4.20000	735.65	203.75	57.64	743.36	186.81	100.58	607.64	146.70	286.10	659.18	216.91	247.39	1251.86	47.02	73.49	1202.57	56.48	74.17	972.11	67.71	51.87	1036.10	7.27	89.15	1060.65	103.86	1258.88	0.00	0.00	0.00	1100.08	114.50	1708.70	1091.01	-29.91	1690.70	954.06	-23.87	1702.33	965.44	121.64	1724.27	1996.35	1612.74	81.70	0.00	0.00	0.00	1397.11
4.21000	789.28	207.56	73.43	748.41	189.98	103.05	625.93	146.52	288.68	678.59	217.73	252.70	1252.11	46.89	72.96	1202.01	56.97	73.93	972.59	67.19	51.70	1036.21	7.23	89.23	1069.03	102.97	1260.44	0.00	0.00	0.00	1109.66	112.97	1710.37	1100.63	-31.77	1691.98	964.37	-25.44	1703.73	975.48	119.59	1726.05	1996.58	1612.51	81.80	0.00	0.00	0.00	1396.62
4.22000	799.39	210.54	76.01	770.81	192.57	107.73	645.03	146.91	290.03	699.08	218.19	256.41	1252.77	46.44	72.50	1202.91	57.17	74.01	972.44	67.45	52.31	1036.54	7.41	89.19	1077.73	102.32	1262.10	0.00	0.00	0.00	1119.82	111.15	1712.15	1110.36	-33.31	1693.46	974.45	-27.13	1705.20	985.37	118.02	1727.88	1996.32	1612.73	81.59	0.00	0.00	0.00	1398.38
4.23000	817.81	213.10	78.75	794.41	194.52	111.22	665.03	147.99	290.42	720.57	218.77	258.74	1252.33	46.61	72.06	1202.36	56.80	73.36	973.00	67.10	52.31	1036.84	7.52	89.18	1087.66	101.74	1264.03	0.00	0.00	0.00	1130.42	109.34	1713.92	1120.13	-34.65	1694.93	984.37	-28.66	1706.83	995.19	116.49	1729.79	1996.69	1612.50	81.77	0.00	0.00	0.00	1392.13
4.24000	842.23	215.21	81.64	818.34	196.41	113.36	685.64	148.08	289.26	742.15	219.63	259.72	1252.27	46.47	71.58	1202.13	56.89	73.16	972.98	67.46	52.78	1036.96	7.31	89.26	1096.48	101.33	1266.21	0.00	0.00	0.00	1140.47	108.38	1715.67	1129.92	-36.00	1696.31	994.27	-29.90	1708.55	1005.22	114.61	1731.83	1996.32	1612.75	81.66	0.00	0.00	0.00	1388.50
4.25000	866.93	217.06	83.13	843.73	198.08	114.67	706.77	148.36	286.99	763.84	220.15	259.12	1252.30	46.52	71.34	1202.45	56.97	73.10	973.39	67.15	53.02	1037.19	7.36	89.22	1105.97	100.92	1268.36	0.00	0.00	0.00	1149.99	107.22	1717.35	1139.69	-37.04	1697.84	1004.11	-31.18	1710.22	1015.05	113.34	1733.75	1996.90	1612.40	81.86	0.00	0.00	0.00	1389.31
4.26000	892.98	218.70	83.71	869.19	199.56	114.74	727.99	149.17	283.45	786.00	220.73	257.15	1252.33	46.67	71.25	1202.20	56.92	72.76	974.40	66.19	53.04	1037.15	7.25	89.36	1115.44	100.34	1270.53	0.00	0.00	0.00	1159.06	106.55	1719.07	1149.54	-37.93	1699.50	1013.92	-32.27	1711.95	1024.58	112.68	1735.52	1996.66	1612.53	81.79	0.00	0.00	0.00	1391.86
4.27000	919.39	219.75	83.41	894.71	200.58	113.76	749.60	150.11	278.57	808.48	221.62	253.95	1252.38	46.54	70.74	1202.83	56.93	72.73	976.03	60.70	51.92	1037.30	7.18	89.49	1124.13	99.61	1272.70	0.00	0.00	0.00	1168.45	105.73	1720.71	1159.16	-38.52	1701.18	1023.65	-33.06	1713.67	1034.18	111.56	1737.21	1997.33	1612.08	82.05	0.00	0.00	0.00	1391.88
4.28000	948.80	220.51	83.09	922.85	201.25	112.54	771.23	151.38	272.46	831.47	222.37	249.43	1253.06	46.61	70.67	1202.92	56.81	72.48	972.79	60.51	54.65	1037.37	7.14	89.62	1134.34	98.89	1274.71	0.00	0.00	0.00	1177.63	104.80	1722.25	1168.33	-39.22	1702.81	1033.27	-33.66	1715.35	1043.72	110.56	1738.77	1997.41	1612.02	81.95	0.00	0.00	0.00	1395.12
4.29000	978.00	220.47	81.97	951.13	201.36	110.56	793.70	152.31	264.78	855.26	223.17	243.86	1252.68	46.42	69.92	1202.55	56.97	72.26	970.37	59.67	55.93	1037.83	7.60	89.55	1143.21	98.09	1276.38	0.00	0.00	0.00	1187.26	104.08	1723.77	1177.88	-39.71	1704.38	1042.84	-34.08	1716.88	1052.92	109.92	1740.19	1997.00	1612.27	81.74	0.00	0.00	0.00	1395.82
4.30000	1007.87	219.87	80.35	979.46	200.95	107.84	816.08	154.08	256.49	879.24	224.35	237.52	1253.26	46.69	69.82	1202.45	56.74	71.85	968.77	59.04	56.31	1037.86	7.59	89.70	1152.42	97.12	1277.97	0.00	0.00	0.00	1196.41	103.79	1725.07	1186.53	-39.93	1706.00	1052.02	-34.67	1718.21	1061.86	109.79	1741.32	1996.85	1612.40	81.78	0.00	0.00	0.00	1394.90
4.31000	1039.13	218.67	78.70	1008.92	200.36	104.96	839.48	155.30	246.60	903.71	225.66	230.41	1253.35	46.88	69.47	1203.66	57.16	72.25	968.86	59.45	56.07	1038.14	7.96	89.69	1161.40	95.99	1279.20	0.00	0.00	0.00	1206.28	103.64	1726.22	1195.91	-40.15	1707.17	1061.14	-35.05	1719.44	1070.80	109.51	1742.34	1996.34	1612.71	81.55	0.00	0.00	0.00	1395.39
4.32000	1071.18	217.59	77.31	1040.06	199.45	102.40	863.30	157.70	235.84	928.81	227.02	222.65	1253.35	47.38	69.28	1204.02	56.95	72.02	969.61	59.83	55.55	1037.98	7.43	90.16	1170.30	95.03	1280.26	0.00	0.00	0.00	1214.60	103.63	1727.24	1205.35	-40.43	1708.42	1070.40	-35.15	1720.50	1079.63	109.44	1743.16	1996.43	1612.57	81.66	0.00	0.00	0.00	1394.64
4.33000	1105.71	216.52	76.33	1071.64	198.80	99.52	888.08	159.87	224.00	954.29	229.06	214.55	1253.80	47.24	68.91	1204.10	57.25	71.98	970.73	60.77	55.05	1037.94	7.30	90.41	1180.20	94.05	1280.98	0.00	0.00	0.00	1223.04	103.67	1728.13	1214.16	-40.58	1709.49	1079.53	-35.40	1721.34	1088.71	108.96	1743.86	1996.46	1612.63	81.58	0.00	0.00	0.00	1393.83
4.34000	1137.93	216.02	74.76	1102.95	198.43	96.40	913.65	161.47	211.53	980.35	230.34	205.70	1254.04	47.14	68.46	1204.21	57.21	71.80	972.04	62.23	54.51	1038.34	7.74	90.32	1188.83	92.99	1281.42	0.00	0.00	0.00	1232.43	103.46	1728.71	1223.09	-40.62	1710.39	1088.41	-35.81	1722.02	1097.48	109.07	1744.31	1996.91	1612.54	81.81	0.00	0.00	0.00	1393.75
4.35000	1172.62	215.60	74.00	1137.93	198.53	94.45	939.64	163.45	198.90	1006.91	231.62	196.53	1254.28	47.37	68.11	1204.08	57.40	71.75	972.00	61.65	54.89	1038.31	7.59	90.56	1197.72	92.06	1281.59	0.00	0.00	0.00	1241.10	103.83	1729.13	1231.87	-40.56	1711.17	1097.44	-35.92	1722.56	1106.28	109.15	1744.63	1996.65	1612.59	81.68	0.00	0.00	0.00	1394.64
4.36000	1206.16	215.53	73.17	1170.17	198.88	91.79	966.47	163.55	185.58	1033.79	232.55	187.14	1255.03	47.37	67.97	1205.91	57.50	76.64	972.86	62.73	54.51	1038.63	7.77	90.54	1206.26	91.24	1281.49	0.00	0.00	0.00	1249.87	103.89	1729.50	1241.63	-40.41	1711.59	1106.51	-35.79	1722.93	1115.15	109.02	1744.88	1996.40	1612.65	81.60	0.00	0.00	0.00	1394.16
4.37000	1240.28	215.20	70.45	1203.40	199.14	89.55	993.75	163.35	171.70	1061.33	233.24	177.60	1255.07	47.19	67.63	1205.89	57.81	76.93	974.79	65.54	53.01	1038.61	7.64	90.75	1214.39	90.43	1281.16	0.00	0.00	0.00	1258.57	103.76	1729.68	1249.81	-40.58	1711.91	1115.37	-35.89	1723.07	1124.12	108.94	1744.92	1996.80	1612.58	81.71	0.00	0.00	0.00	1394.78
4.38000	1272.84	215.07	69.52	1235.66	199.14	87.23	1020.86	162.99	157.75	1089.80	233.35	168.04	1257.05	47.84	71.98	1205.95	57.92	76.84	973.14	62.99	54.75	1038.66	7.68	90.89	1222.55	89.79	1280.68	0.00	0.00	0.00	1267.46	104.08	1729.63	1259.21	-40.51	1711.85	1124.34	-35.72	1723.05	1132.95	109.05	1744.75	1997.20	1612.17	81.87	0.00	0.00	0.00	1395.44
4.39000	1307.53	214.73	69.75	1269.06	198.83	85.64	1048.19	163.79	144.41	1118.70	233.40	158.70	1257.01	48.18	72.27	1205.58	58.07	76.61	974.91	66.31	53.37	1039.02	8.15	90.81	1230.58	89.16	1280.00	0.00	0.00	0.00	1276.96	103.85	1729.50	1267.51	-40.38	1711.94	1133.48	-35.32	1722.90	1141.76	109.21	1744.51	1996.47	1612.61	81.63	0.00	0.00	0.00	1394.58
4.40000	1341.81	213.96	70.34	1301.47	198.25	84.24	1073.43	160.88	132.03	1148.38	232.93	149.33	1257.02	48.35	72.19	1206.10	57.93	76.60	973.52	63.59	54.75	1038.81	7.59	91.22	1239.49	88.56	1279.21	0.00	0.00	0.00	1285.73	103.92	1729.18	1276.94	-40.28	1711.70	1142.37	-35.39	1722.53	1150.82	109.14	1744.17	1995.99	1612.72	81.46	0.00	0.00	0.00	1394.14
4.41000	1374.63	212.77	70.97	1335.20	197.19	83.82	1102.69	161.42	119.49	1177.77	232.97	140.64	1257.14	48.08	71.99	1206.10	57.44	76.21	973.37	63.02	55.16	1039.15	7.98	91.23	1247.95	88.09	1278.33	0.00	0.00	0.00	1293.98	104.66	1728.78	1285.91	-40.09	1711.32	1151.34	-35.24	1722.03	1159.94	109.23	1743.66	1996.49	1612.49	81.64	0.00	0.00	0.00	1394.30
4.42000	1408.41	211.05	72.97	1368.25	195.84	81.63	1136.50	160.26	105.62	1208.25	232.46	132.09	1256.72	47.80	71.44	1204.36	56.80	75.13	973.38	62.95	55.35	1039.29	8.07	91.37	1256.95	87.60	1277.40	0.00	0.00	0.00	1302.90	104.77	1728.23	1295.40	-39.73	1710.80	1160.38	-34.90	1721.39	1168.96	109.67	1743.01	1996.82	1612.47	81.80	0.00	0.00	0.00	1395.65
4.43000	1441.87	209.27	75.40	1400.65	194.26	81.94	1169.54	161.86	92.71	1238.74	232.13	124.26	1255.83	47.26	70.50	1204.48	56.56	70.59	973.80	63.75	55.28	1039.41	7.97	91.65	1265.67	87.10	1276.31	0.00	0.00	0.00	1311.90	105.10	1727.66	1304.42	-39.30	1710.26	1169.27	-34.74	1720.61	1177.95	110.43	1742.21	1997.06	1612.27	81.90	0.00	0.00	0.00	1395.13
4.44000	1474.28	206.61	78.94	1433.05	192.74	83.14	1203.01	164.12	83.27	1269.50	231.98	117.34	1255.77	46.83	65.62	1204.68	56.40	69.89	975.04	68.36	54.81	1039.42	7.85	91.89	1274.51	86.83	1275.26	0.00	0.00	0.00	1321.25	105.37	1726.91	1312.86	-39.14	1709.61	1178.42	-34.10	1719.81	1187.15	110.61	1741.43	1996.50	1612.55	81.68	0.00	0.00	0.00	1394.85
4.45000	1507.05	204.51	83.31	1465.11	190.85	85.43	1235.68	164.31	74.17	1300.28	231.59	111.38	1255.62	46.72	64.72	1204.80	56.12	69.61	975.30	69.14	55.02	1039.57	7.72	92.18	1283.50	86.47	1274.15	0.00	0.00	0.00	1330.44	105.85	1726.06	1322.28	-38.95	1708.74	1187.36	-33.58	1718.91	1196.26	111.22	1740.46	1996.28	1612.69	81.55	0.00	0.00	0.00	1394.36
4.46000	1538.83	202.30	88.23	1497.48	188.83	89.30	1268.86	164.76	65.99	1330.99	231.21	106.69	1256.09	46.52	64.32	1204.71	56.32	69.58	974.34	64.41	56.00	1039.80	7.81	92.37	1292.12	86.22	1273.02	0.00	0.00	0.00	1339.47	106.28	1725.16	1330.97	-38.45	1707.94	1196.46	-32.88	1717.97	1205.31	111.93	1739.44	1997.03	1612.38	81.84	0.00	0.00	0.00	1394.99
4.47000	1571.08	200.23	95.24	1528.05	186.90	93.86	1300.27	166.40	60.49	1361.33	230.92	103.45	1256.25	46.79	64.09	1204.99	55.78	69.15	975.32	69.30	55.85	1040.20	8.03	92.52	1301.40	86.07	1271.85	0.00	0.00	0.00	1348.36	107.36	1724.12	1340.89	-37.64	1706.99	1205.39	-32.47	1716.88	1214.39	112.81	1738.32	1997.24	1612.10	81.96	0.00	0.00	0.00	1394.85
4.48000	1600.13	198.60	95.71	1558.04	185.94	99.34	1330.55	165.58	56.16	1391.34	229.80	101.26	1256.50	46.41	63.50	1204.97	55.52	68.74	975.26	66.05	56.01	1040.40	7.87	92.90	1310.65	85.81	1270.60	0.00	0.00	0.00	1357.42	107.56	1723.07	1349.42	-37.28	1706.04	1214.51	-31.67	1715.79	1223.72	113.11	1737.17	1997.71	1611.90	82.13	0.00	0.00	0.00	1394.46
4.49000	1628.97	197.99	104.28	1587.60	185.09	106.30	1360.84	164.36	53.73	1420.14	229.04	100.58	1256.22	46.04	62.66	1204.96	55.44	68.38	975.29	65.22	56.60	1040.61	7.53	93.46	1319.46	85.74	1269.33	0.00	0.00	0.00	1366.96	108.44	1721.85	1358.22	-36.57	1704.96	1223.72	-30.84	1714.68	1232.85	114.35	1735.86	1997.05	1612.36	81.77	0.00	0.00	0.00	1394.96
4.50000	1655.66	196.95	113.91	1614.93	184.29	114.16	1390.05	163.00	52.39	1447.57	227.87	101.00	1256.57	46.20	62.23	1205.01	55.64	68.16	975.62	70.21	57.37	1041.34	8.19	93.59	1329.58	85.73	1268.07	0.00	0.00	0.00	1375.98	109.54	1720.60	1367.14	-35.84	1704.10	1232.92	-29.90	1713.57	1241.99	115.70	1734.52	1997.40	1612.10	81.99	0.00	0.00	0.00	1394.86
4.51000	1679.81	195.26	124.85	1640.25	183.37	122.95	1418.07	160.78	51.48	1473.26	226.23	102.40	1257.11	45.99	61.58	1205.84	55.85	68.22	975.51	65.62	57.73	1041.76	8.16	94.07	1338.88	85.60	1266.72	0.00	0.00	0.00	1385.23	110.61	1719.32	1376.95	-34.94	1702.96	1242.06	-28.94	1712.40	1251.23	116.85	1733.13	1997.56	1612.00	82.11	0.00	0.00	0.00	1394.89
4.52000	1701.90	194.08	135.58	1663.61	182.04	132.07	1443.77	157.43	51.77	1496.95	223.77	104.24	1257.18	45.99	60.84	1205.97	55.81	67.73	975.77	65.10	58.21	1042.34	8.24	94.55	1347.94	85.53	1265.25	0.00	0.00	0.00	1394.59	111.75	1718.06	1385.41	-33.74	1702.15	1251.01	-28.12	1711.20	1260.57	117.97	1731.74	1997.07	1612.36	82.00	0.00	0.00	0.00	1394.51
4.53000	1721.50	193.59	146.14	1683.28	180.41	141.26	1467.48	153.54	51.60	1518.28	220.02	105.55	1258.00	45.81	60.28	1206.40	55.57	67.33	976.10	65.26	58.79	1043.05	8.58	94.97	1357.84	85.50	1263.77	0.00	0.00	0.00	1403.72	113.03	1716.81	1395.07	-32.42	1701.19	1260.23	-26.80	1710.02	1269.86	119.08	1730.28	1996.37	1612.62	81.66	0.00	0.00	0.00	1394.17
4.54000	1738.02	197.08	157.00	1701.48	179.92	149.91	1489.22	146.19	50.87	1536.24	215.99	105.75	1258.23	46.04	59.78	1206.44	55.75	67.10	976.37	65.17	59.52	1044.27	9.54	95.16	1367.75	85.59	1262.25	0.00	0.00	0.00	1412.82	114.19	1715.46	1403.90	-31.38	1700.29	1269.37	-25.61	1708.72	1279.11	120.41	1728.76	1997.49	1612.06	82.07	0.00	0.00	0.00	1395.07
4.55000	1751.04	197.56	163.96	1712.77	178.79	148.28	1506.37	140.94	50.28	1551.23	211.89	104.76	1258.30	46.45	59.25	1207.00	55.83	67.06	976.79	65.34	60.27	1045.11	9.72	95.74	1377.74	85.79	1260.79	0.00	0.00	0.00	1421.78	115.65	1714.39	1413.43	-30.22	1699.27	1278.68	-24.33	1707.47	1288.44	121.78	1727.33	1997.08	1612.28	81.87	0.00	0.00	0.00	1394.63
4.56000	1761.29	200.37	167.49	1723.84	179.39	151.00	1521.00	135.04	48.90	1563.00	207.43	102.79	1258.62	46.25	58.59	1207.23	55.74	66.69	977.21	65.47	61.20	1046.16	10.07	96.14	1387.39	86.04	1259.22	0.00	0.00	0.00	1431.22	117.11	1713.26	1423.29	-28.46	1698.38	1287.95	-23.02	1706.18	1297.68	123.60	1725.82	1991.18	1608.50	75.41	0.00	0.00	0.00	1394.48
4.57000	1769.95	201.04	166.30	1732.41	178.42	150.43	1531.93	128.07	47.91	1572.34	202.90	100.50	1258.76	46.33	58.08	1208.03	55.37	66.54	977.48	65.06	62.68	1047.54	10.98	96.44	1397.25	86.37	1257.68	0.00	0.00	0.00	1440.81	118.55	1712.21	1433.54	-26.90	1697.46	1297.52	-21.29	1704.96	1307.10	125.31	1724.36	1989.01	1605.57	73.87	0.00	0.00	0.00	1394.16
4.58000	1777.63	200.74	161.60	1741.33	177.44	145.71	1539.85	122.71	47.02	1579.89	197.80	98.35	1259.16	46.10	57.33	1208.66	55.36	66.34	978.42	65.33	64.20	1048.73	11.38	97.17	1407.19	86.79	1256.14	0.00	0.00	0.00	1449.57	120.45	1711.26	1442.05	-25.50	1696.69	1306.79	-19.97	1703.68	1316.63	127.04	1722.97	1989.70	1606.98	73.29	0.00	0.00	0.00	1395.03
4.59000	1785.40	198.11	153.62	1749.77	175.87	147.39	1544.99	115.34	46.71	1585.19	193.36	96.46	1259.36	46.27	56.71	1209.02	55.44	66.26	978.87	64.88	66.27	1050.55	12.39	97.72	1417.20	87.28	1254.52	0.00	0.00	0.00	1460.14	122.14	1710.19	1451.38	-23.75	1696.03	1316.37	-18.13	1702.46	1326.17	128.92	1721.56	1990.94	1609.25	72.30	0.00	0.00	0.00	1395.50
4.60000	1792.33	193.95	143.84	1756.66	171.41	139.83	1548.19	111.33	46.65	1589.75	188.25	95.09	1260.06	46.42	56.42	1209.50	55.17	65.87	980.20	65.43	68.07	1051.53	11.80	99.11	1427.21	87.83	1253.04	0.00	0.00	0.00	1469.79	123.61	1709.21	1460.75	-22.05	1695.18	1325.98	-16.23	1701.26	1335.69	131.07	1720.15	1992.54	1611.41	71.46	0.00	0.00	0.00	1395.69
4.61000	1799.56	188.61	135.01	1763.39	165.69	131.90	1550.29	109.31	46.60	1593.42	183.99	94.54	1260.76	46.46	55.90	1210.44	55.04	65.78	981.53	70.17	71.35	1053.40	12.51	100.15	1437.21	88.60	1251.69	0.00	0.00	0.00	1479.49	125.48	1708.20	1470.84	-20.15	1694.35	1335.41	-14.50	1700.09	1345.21	133.29	1718.71	1993.76	1613.54	70.66	0.00	0.00	0.00	1396.08
4.62000	1805.19	177.52	125.66	1769.42	159.09	125.75	1553.06	106.67	45.94	1597.78	180.05	93.62	1261.74	46.16	55.44	1211.51	54.76	65.71	982.83	69.66	74.07	1054.76	12.17	101.97	1447.10	89.36	1250.42	0.00	0.00	0.00	1488.27	127.51	1707.22	1479.79	-18.42	1693.59	1345.45	-11.94	1699.09	1354.92	135.40	1717.36	1994.26	1613.67	70.65	0.00	0.00	0.00	1395.30
4.63000	1811.27	170.17	118.11	1774.66	151.61	120.09	1555.35	104.88	46.06	1602.73	176.62	92.69	1261.82	46.22	54.71	1212.16	54.54	65.54	984.39	68.60	76.83	1056.23	11.61	103.97	1457.81	90.05	1249.40	0.00	0.00	0.00	1498.26	129.52	1706.29	1490.53	-16.22	1692.95	1355.44	-9.78	1698.13	1364.69	137.86	1716.10	1994.01	1614.68	70.16	0.00	0.00	0.00	1394.99
4.64000	1818.54	163.83	109.56	1779.50	144.33	113.81	1558.37	103.56	45.93	1607.65	175.17	92.12	1262.49	46.44	54.45	1213.53	54.02	65.46	985.99	68.04	80.15	1058.02	11.13	106.14	1468.05	90.75	1248.50	0.00	0.00	0.00	1508.54	131.86	1705.43	1500.60	-14.17	1692.41	1365.29	-7.81	1697.37	1374.90	139.74	1715.21	1994.02	1613.54	70.62	0.00	0.00	0.00	1394.49
4.65000	1824.70	157.17	108.95	1783.78	137.70	107.23	1559.41	104.05	47.33	1612.92	173.66	91.05	1262.99	46.56	53.94	1214.73	53.71	65.43	987.69	66.60	84.12	1060.17	10.84	108.40	1478.83	91.54	1247.81	0.00	0.00	0.00	1518.28	134.52	1704.61	1510.46	-12.10	1691.95	1375.48	-5.51	1696.88	1384.74	142.43	1714.37	1993.72	1613.79	70.34	0.00	0.00	0.00	1394.36
4.66000	1829.00	151.78	102.15	1788.24	133.40	100.87	1561.70	103.52	48.02	1616.83	173.22	90.33	1263.74	46.46	53.42	1215.13	53.53	65.26	989.48	66.10	88.71	1062.45	10.33	111.13	1489.62	92.31	1247.30	0.00	0.00	0.00	1528.60	136.35	1704.01	1520.05	-10.11	1691.67	1385.50	-3.39	1696.43	1394.74	144.86	1713.71	1994.43	1614.53	70.19	0.00	0.00	0.00	1395.65
4.67000	1831.65	150.32	95.15	1790.92	131.77	95.22	1563.23	104.59	48.97	1620.10	172.61	89.74	1264.51	46.60	53.12	1216.77	52.97	65.21	991.51	66.41	93.92	1064.79	9.48	114.21	1500.28	93.10	1247.04	0.00	0.00	0.00	1538.67	138.79	1703.51	1529.79	-7.57	1691.54	1395.50	-1.12	1696.15	1405.08	146.89	1713.25	1993.92	1613.94	70.35	0.00	0.00	0.00	1395.09
4.68000	1833.50	151.61	88.96	1793.33	132.47	90.34	1565.04	103.24	49.39	1622.45	172.47	89.35	1264.92	46.53	52.51	1218.14	52.92	65.30	994.25	65.54	99.48	1067.44	8.29	117.64	1511.48	93.85	1246.97	0.00	0.00	0.00	1548.81	141.12	1703.26	1540.48	-5.12	1691.39	1405.56	1.20	1695.99	1415.12	149.46	1712.87	1993.15	1612.41	70.85	0.00	0.00	0.00	1395.41
4.69000	1835.85	152.57	83.98	1795.33	133.45	86.17	1565.83	103.66	50.43	1624.62	172.21	88.92	1265.20	46.18	51.72	1219.92	52.31	65.18	997.38	65.29	105.89	1070.45	6.52	121.79	1522.46	94.64	1247.19	0.00	0.00	0.00	1558.98	143.36	1703.14	1550.27	-2.81	1691.61	1415.62	3.72	1696.13	1425.19	152.09	1712.67	1993.67	1613.05	70.61	0.00	0.00	0.00	1394.59
4.70000	1837.39	151.97	79.52	1796.80	133.04	82.21	1567.50	103.60	50.70	1626.86	171.79	88.47	1265.51	46.27	51.30	1222.05	51.51	64.85	1001.16	63.47	113.02	1074.46	5.35	126.13	1533.45	95.33	1247.66	0.00	0.00	0.00	1569.63	145.88	1703.21	1560.67	-0.70	1691.84	1425.60	6.06	1696.47	1435.94	154.01	1712.84	1994.19	1613.97	70.44	0.00	0.00	0.00	1394.23
4.71000	1838.82	150.42	76.40	1797.53	132.26	79.04	1567.85	102.86	51.15	1628.43	171.69	88.57	1266.83	46.25	51.31	1223.89	50.82	64.32	1005.93	62.18	121.09	1078.76	3.09	131.38	1544.59	95.96	1248.28	0.00	0.00	0.00	1579.50	148.11	1703.46	1570.77	1.46	1692.33	1435.72	8.39	1697.01	1446.25	156.58	1713.15	1994.02	1613.59	70.27	0.00	0.00	0.00	1394.27
4.72000	1839.80	149.51	73.76	1797.92	131.96	76.67	1568.69	103.06	51.22	1630.08	170.36	88.31	1267.13	45.76	50.64	1226.13	49.65	63.63	1011.33	60.50	130.31	1084.32	1.04	136.82	1555.76	96.61	1249.10	0.00	0.00	0.00	1589.54	150.47	1703.76	1580.55	3.66	1693.12	1446.09	11.08	1697.83	1456.61	159.05	1713.53	1993.89	1613.97	70.18	0.00	0.00	0.00	1394.88
4.73000	1841.18	149.03	71.17	1798.63	132.22	74.56	1569.33	102.13	51.48	1631.16	170.10	88.39	1267.35	45.67	50.27	1228.66	48.37	62.86	1018.28	58.64	140.06	1091.34	-0.46	142.29	1567.17	97.25	1250.15	0.00	0.00	0.00	1600.29	152.96	1704.20	1590.94	6.14	1693.93	1456.32	13.56	1698.80	1466.75	161.77	1714.08	1994.06	1614.71	70.10	0.00	0.00	0.00	1394.19
4.74000	1841.95	148.60	68.69	1799.03	131.82	72.83	1569.20	102.49	51.96	1632.20	169.95	88.40	1268.73	45.30	50.05	1231.62	47.28	62.52	1026.35	56.23	150.96	1099.05	-2.87	148.61	1578.04	97.86	1251.33	0.00	0.00	0.00	1610.39	155.23	1704.85	1600.92	8.40	1694.95	1466.42	15.85	1699.91	1476.83	164.43	1714.84	1993.66	1614.49	70.04	0.00	0.00	0.00	1394.26
4.75000	1843.62	148.06	67.30	1799.43	131.41	71.38	1569.96	102.99	51.90	1633.25	168.96	88.29	1270.19	44.11	49.30	1235.14	45.76	62.51	1035.67	54.01	163.07	1108.18	-5.73	155.58	1589.45	98.52	1252.67	0.00	0.00	0.00	1620.42	157.30	1705.64	1610.84	10.55	1696.12	1476.67	18.37	1701.09	1487.04	166.90	1715.70	1993.34	1613.45	70.30	0.00	0.00	0.00	1394.43
4.76000	1843.86	147.81	65.98	1799.69	131.15	70.49	1570.13	102.27	52.08	1633.96	168.35	88.27	1272.29	42.92	48.75	1238.10	44.05	63.92	1046.81	50.28	175.83	1118.12	-9.06	163.09	1600.22	99.18	1254.06	0.00	0.00	0.00	1630.28	159.38	1706.63	1620.63	12.77	1697.44	1487.02	21.01	1702.42	1497.42	169.17	1716.61	1993.32	1613.94	69.93	0.00	0.00	0.00	1394.82
4.77000	1844.56	147.54	65.14	1799.90	130.74	70.03	1569.95	102.18	52.39	1634.09	168.67	88.58	1274.48	42.09	48.45	1243.10	42.46	64.08	1059.24	46.88	189.91	1130.03	-11.84	170.76	1610.66	99.85	1255.46	0.00	0.00	0.00	1641.00	161.27	1707.62	1630.86	14.67	1698.84	1497.02	23.09	1703.78	1507.87	171.24	1717.58	1993.61	1613.51	70.40	0.00	0.00	0.00	1395.12
4.78000	1844.01	147.17	64.41	1800.34	130.79	69.49	1569.83	102.47	52.48	1634.51	168.18	88.42	1277.96	40.57	48.02	1247.37	40.36	65.37	1073.48	42.47	203.95	1143.02	-15.02	178.84	1620.30	100.57	1256.85	0.00	0.00	0.00	1650.84	163.46	1708.67	1641.32	16.60	1700.28	1506.93	24.89	1705.14	1518.05	173.39	1718.59	1993.32	1613.73	70.30	0.00	0.00	0.00	1394.13
4.79000	1844.12	146.88	63.99	1800.63	130.78	69.26	1570.44	102.96	52.10	1634.91	167.96	88.43	1282.49	37.78	47.09	1253.71	38.36	68.01	1089.15	38.22	218.06	1156.88	-18.73	187.25	1630.00	101.25	1258.25	0.00	0.00	0.00	1661.19	164.83	1709.82	1651.28	18.33	1701.79	1517.11	26.92	1706.67	1528.28	175.46	1719.62	1994.60	1614.43	70.14	0.00	0.00	0.00	1394.15
4.80000	1844.86	147.08	63.66	1800.39	130.74	68.97	1570.33	103.23	52.39	1635.20	167.90	88.35	1286.72	36.34	48.75	1261.19	35.95	71.35	1106.74	34.11	232.01	1171.32	-22.65	195.95	1639.55	101.81	1259.65	0.00	0.00	0.00	1671.80	166.52	1710.83	1661.21	20.10	1703.43	1527.33	28.85	1708.18	1538.53	177.01	1720.72	1994.77	1614.30	70.19	0.00	0.00	0.00	1395.06
4.81000	1844.49	147.04	63.08	1800.71	130.49	68.99	1570.48	102.23	52.34	1635.30	167.91	88.46	1292.11	34.06	47.60	1268.86	34.07	74.85	1126.03	29.54	245.50	1186.65	-25.79	204.32	1648.85	102.29	1261.00	0.00	0.00	0.00	1681.68	168.33	1711.85	1671.58	21.49	1704.70	1537.40	30.45	1709.62	1548.79	178.41	1721.86	1995.42	1614.74	69.96	0.00	0.00	0.00	1394.34
4.82000	1845.49	146.94	63.22	1800.69	130.71	68.54	1570.43	103.23	52.59	1635.59	167.79	88.39	1298.53	32.16	45.96	1279.04	32.36	78.74	1146.26	25.51	258.07	1202.50	-29.55	212.73	1658.03	102.76	1262.30	0.00	0.00	0.00	1691.41	169.32	1712.88	1682.00	23.05	1706.35	1547.84	32.27	1711.30	1558.88	179.95	1722.92	1994.42	1613.36	70.57	0.00	0.00	0.00	1394.89
4.83000	1845.30	146.94	62.73	1800.88	130.70	68.33	1571.09	102.72	52.56	1635.75	167.93	88.48	1305.12	30.28	44.17	1287.15	30.37	81.25	1166.46	21.61	268.94	1219.47	-32.62	220.18	1667.17	102.93	1263.53	0.00	0.00	0.00	1701.04	170.43	1713.97	1691.19	23.88	1707.86	1557.77	33.38	1712.91	1569.16	181.08	1724.09	1994.35	1613.54	70.52	0.00	0.00	0.00	1395.19
4.84000	1845.33	146.69	62.52	1801.21	130.79	68.12	1570.59	102.20	52.81	1636.17	167.50	88.32	1314.05	28.08	44.77	1297.31	28.95	85.29	1185.45	19.50	278.00	1236.31	-35.52	226.61	1676.24	103.05	1264.75	0.00	0.00	0.00	1711.52	171.29	1714.89	1701.32	24.91	1709.22	1567.64	34.28	1714.48	1579.26	182.14	1725.25	1994.67	1613.42	70.67	0.00	0.00	0.00	1394.38
4.85000	1845.57	146.89	61.98	1801.26	130.68	68.12	1570.41	102.80	53.06	1636.24	167.77	88.44	1328.45	25.41	49.61	1310.62	25.99	90.47	1203.51	17.37	285.03	1253.08	-38.23	232.80	1684.95	103.02	1265.97	0.00	0.00	0.00	1721.04	172.17	1715.90	1711.51	25.82	1710.48	1577.50	34.97	1716.05	1589.36	182.84	1726.52	1994.07	1614.68	69.64	0.00	0.00	0.00	1394.99
4.86000	1845.85	146.94	61.99	1801.29	130.89	67.81	1570.85	102.88	53.14	1636.31	167.91	88.63	1346.58	22.10	55.58	1327.01	23.50	96.72	1220.55	15.41	290.45	1270.78	-40.38	238.43	1693.99	102.95	1267.22	0.00	0.00	0.00	1731.07	172.36	1716.98	1721.24	26.02	1711.66	1587.44	35.82	1717.59	1599.40	183.52	1727.81	1994.08	1613.29	70.11	0.00	0.00	0.00	1394.10
4.87000	1845.69	146.80	61.58	1801.28	130.80	67.80	1571.50	102.43	52.94	1636.15	168.33	88.79	1368.04	18.80	61.90	1346.98	19.96	102.20	1237.54	13.43	293.59	1289.23	-42.02	242.85	1702.62	102.75	1268.51	0.00	0.00	0.00	1740.62	172.79	1717.97	1730.92	26.37	1712.75	1597.63	36.54	1719.11	1609.33	183.80	1729.14	1993.64	1613.03	70.51	0.00	0.00	0.00	1394.85
4.88000	1845.74	146.75	61.43	1801.48	130.89	67.82	1571.02	103.31	53.60	1636.47	167.99	88.76	1392.79	15.69	68.20	1369.29	17.00	107.58	1254.67	11.65	295.10	1307.78	-44.28	246.60	1711.52	102.60	1269.85	0.00	0.00	0.00	1750.21	172.92	1719.15	1740.44	26.58	1713.92	1607.27	36.57	1720.54	1619.24	184.05	1730.53	1994.14	1614.00	70.36	0.00	0.00	0.00	1395.31
4.89000	1845.73	146.65	61.43	1801.99	131.02	67.74	1571.96	102.64	53.33	1636.77	167.69	88.78	1417.60	12.45	73.17	1393.20	14.83	112.55	1272.02	9.70	295.22	1327.57	-45.87	249.06	1720.00	102.50	1271.25	0.00	0.00	0.00	1760.30	172.35	1720.33	1750.25	26.63	1715.11	1617.04	36.49	1721.90	1629.24	183.96	1732.00	1994.78	1613.62	70.42	0.00	0.00	0.00	1394.89
4.90000	1845.93	146.81	61.17	1801.95	131.09	67.58	1572.02	102.21	53.65	1636.89	167.71	88.84	1443.86	9.26	77.34	1416.63	12.22	115.65	1290.05	7.78	293.98	1347.50	-48.20	250.63	1728.40	102.45	1272.66	0.00	0.00	0.00	1769.93	172.28	1721.48	1759.45	26.20	1716.16	1627.01	36.79	1723.36	1639.24	183.49	1733.59	1994.62	1613.95	70.42	0.00	0.00	0.00	1395.26
4.91000	1846.31	146.91	61.07	1801.79	130.86	67.63	1571.97	102.40	54.00	1637.16	167.41	88.90	1469.53	5.71	79.88	1441.82	8.99	117.46	1309.28	6.53	291.25	1367.99	-50.01	250.74	1736.81	102.62	1274.13	0.00	0.00	0.00	1779.22	172.10	1722.67	1768.94	25.80	1717.12	1636.53	36.25	1724.57	1649.12	183.04	1735.09	1994.35	1613.97	70.39	0.00	0.00	0.00	1395.57
4.92000	1846.44	146.81	61.19	1801.69	130.77	67.66	1574.25	104.79	55.31	1637.21	167.38	88.99	1496.33	1.78	81.21	1466.86	6.18	118.21	1329.06	6.28	287.64	1389.25	-51.58	249.55	1745.31	103.00	1275.55	0.00	0.00	0.00	1788.59	171.50	1723.84	1778.26	25.25	1718.11	1646.32	36.23	1725.85	1658.58	182.80	1736.46	1994.02	1613.60	70.48	0.00	0.00	0.00	1395.24
4.93000	1845.96	146.69	60.89	1801.13	130.79	67.28	1572.69	105.67	56.33	1637.32	167.47	89.16	1521.52	-2.37	80.79	1492.91	2.32	117.34	1349.55	5.27	282.87	1411.04	-52.92	247.07	1753.28	103.49	1276.93	0.00	0.00	0.00	1797.77	171.05	1724.91	1788.09	24.60	1718.86	1655.93	35.67	1727.00	1668.16	181.92	1737.85	1993.76	1613.53	70.41	0.00	0.00	0.00	1394.46
4.94000	1846.28	146.86	60.84	1801.63	130.95	67.34	1571.86	104.90	56.66	1637.24	167.57	89.29	1549.57	-6.47	80.23	1519.87	-0.80	116.03	1370.98	4.26	276.90	1432.63	-54.68	243.60	1761.75	104.24	1278.25	0.00	0.00	0.00	1807.07	170.58	1725.83	1796.84	23.91	1719.59	1665.20	34.84	1728.05	1677.43	181.24	1739.14	1993.81	1613.43	70.48	0.00	0.00	0.00	1395.22
4.95000	1845.99	146.79	60.68	1801.32	131.01	67.15	1571.95	101.95	56.13	1637.15	167.81	89.56	1576.26	-10.54	78.29	1546.87	-4.42	113.63	1393.16	3.29	269.74	1455.10	-56.11	238.89	1770.35	105.19	1279.51	0.00	0.00	0.00	1816.71	169.22	1726.81	1806.59	23.32	1720.18	1674.83	34.21	1728.98	1686.76	180.10	1740.37	1994.11	1613.96	70.37	0.00	0.00	0.00	1394.84
4.96000	1845.96	147.03	60.48	1801.11	131.04	66.98	1569.35	103.93	57.47	1637.41	167.69	89.49	1605.88	-14.47	76.71	1574.40	-8.11	110.66	1415.60	2.15	261.47	1477.30	-58.68	233.68	1778.72	106.11	1280.59	0.00	0.00	0.00	1825.67	168.04	1727.79	1815.47	22.26	1720.75	1684.29	33.42	1729.74	1695.86	179.13	1741.48	1995.40	1614.87	70.24	0.00	0.00	0.00	1394.99
4.97000	1846.29	147.03	60.68	1800.81	130.71	67.09	1568.50	105.23	58.32	1637.41	167.82	89.61	1635.78	-18.12	74.89	1602.02	-11.14	107.39	1438.46	1.15	252.06	1500.71	-60.45	227.26	1787.41	106.92	1281.54	0.00	0.00	0.00	1834.91	167.28	1728.41	1825.06	21.62	1721.16	1693.75	32.52	1730.31	1705.17	177.84	1742.48	1994.40	1613.47	70.52	0.00	0.00	0.00	1394.96
4.98000	1846.09	147.05	60.59	1800.99	131.04	66.92	1567.38	107.97	59.07	1637.46	167.72	89.63	1666.25	-21.57	72.96	1631.42	-14.21	104.32	1461.47	-1.14	241.55	1525.42	-61.49	219.72	1796.23	107.49	1282.29	0.00	0.00	0.00	1843.53	165.94	1729.18	1833.54	20.42	1721.25	1702.64	31.12	1730.63	1714.13	176.80	1743.23	1993.89	1613.81	70.00	0.00	0.00	0.00	1394.52
4.99000	1845.90	147.38	60.09	1800.98	131.29	66.66	1569.66	103.02	56.02	1637.73	167.39	89.51	1698.10	-24.81	71.50	1660.83	-16.80	101.72	1484.58	-2.87	230.31	1548.55	-64.70	212.28	1805.12	107.88	1282.77	0.00	0.00	0.00	1852.30	164.83	1729.65	1842.70	19.39	1721.23	1711.61	29.83	1730.85	1723.08	175.52	1743.92	1994.72	1615.22	69.51	0.00	0.00	0.00	1395.09
5.00000	1845.15	147.00	60.08	1801.53	132.20	69.03	1570.77	101.96	55.39	1637.91	167.21	89.57	1730.01	-28.10	69.87	1692.15	-19.69	98.93	1508.42	-5.41	218.15	1574.58	-65.93	203.08	1814.03	108.06	1283.07	0.00	0.00	0.00	1861.25	163.56	1730.03	1847.98	16.49	1724.52	1720.42	28.46	1730.85	1732.03	174.11	1744.41	1994.60	1615.24	69.84	0.00	0.00	0.00	1394.56
5.01000	1846.21	148.69	64.62	1802.43	132.31	69.35	1571.18	102.58	55.00	1637.71	167.73	89.85	1762.62	-31.10	68.77	1723.79	-22.77	95.93	1533.03	-8.05	205.19	1599.98	-68.77	194.11	1822.93	108.12	1283.20	0.00	0.00	0.00	1869.51	162.44	1730.37	1856.09	14.80	1725.01	1729.17	26.84	1730.65	1740.78	172.82	1744.71	1993.84	1614.83	69.55	0.00	0.00	0.00	1395.27
5.02000	1846.63	148.80	64.60	1802.24	132.33	69.12	1571.01	103.69	55.41	1638.09	167.12	89.68	1795.04	-33.90	67.75	1756.56	-25.72	93.42	1559.25	-10.30	191.16	1627.03	-70.15	184.07	1832.17	108.17	1283.12	0.00	0.00	0.00	1878.00	161.25	1730.48	1865.11	13.60	1724.67	1738.04	25.33	1730.36	1749.43	171.52	1744.91	1994.28	1615.26	69.66	0.00	0.00	0.00	1395.72
5.03000	1846.21	149.07	64.28	1802.54	132.38	69.20	1571.38	102.85	55.24	1638.27	167.01	89.70	1828.16	-36.74	67.25	1788.08	-28.80	90.46	1586.18	-13.18	176.83	1653.29	-73.63	174.85	1841.03	108.15	1282.87	0.00	0.00	0.00	1886.94	160.35	1730.35	1873.54	12.39	1724.32	1747.30	24.11	1730.02	1758.19	170.07	1744.95	1993.57	1613.71	70.29	0.00	0.00	0.00	1394.73
5.04000	1846.71	149.24	64.33	1802.24	132.37	68.92	1571.53	102.71	55.24	1638.26	167.21	89.93	1861.57	-39.68	67.05	1820.25	-31.71	87.94	1613.30	-16.44	162.92	1680.16	-76.79	165.41	1850.12	107.99	1282.42	0.00	0.00	0.00	1895.59	159.14	1730.25	1882.41	11.10	1723.75	1756.31	22.73	1729.49	1767.09	168.38	1744.89	1993.56	1613.98	70.28	0.00	0.00	0.00	1394.53
5.05000	1846.44	149.45	63.97	1802.09	132.44	68.66	1571.06	103.10	55.68	1638.44	167.05	90.03	1895.47	-42.22	65.87	1853.15	-34.58	85.89	1641.53	-19.38	149.29	1680.16	-76.79	165.41	1858.83	107.90	1281.75	0.00	0.00	0.00	1904.95	157.17	1730.21	1891.78	9.74	1723.09	1765.10	20.97	1728.76	1775.72	167.09	1744.66	1992.93	1613.91	70.20	0.00	0.00	0.00	1395.09
5.06000	1846.73	149.64	63.91	1802.32	132.57	68.68	1571.71	103.15	55.30	1638.30	167.40	90.31	1928.93	-44.99	66.08	1886.09	-36.69	83.83	1670.15	-22.89	136.22	1680.16	-76.79	165.41	1867.43	107.79	1280.95	0.00	0.00	0.00	1913.72	156.17	1729.70	1900.21	8.29	1722.46	1774.15	19.41	1727.96	1784.44	165.71	1744.25	1993.83	1613.77	70.04	0.00	0.00	0.00	1395.33
5.07000	1847.20	149.70	63.96	1801.80	131.95	65.90	1571.86	102.05	55.58	1638.59	167.21	90.39	1963.07	-47.79	67.11	1919.26	-39.90	82.25	1700.79	-27.43	122.52	1680.16	-76.79	165.41	1876.06	107.64	1280.02	0.00	0.00	0.00	1922.76	154.83	1729.20	1909.32	6.89	1721.67	1783.31	17.80	1726.97	1793.62	163.75	1743.80	1993.65	1613.63	70.18	0.00	0.00	0.00	1396.08
5.08000	1846.61	148.39	59.03	1801.40	131.89	65.60	1571.80	101.99	55.80	1639.28	166.35	90.22	1997.48	-50.70	69.07	1952.16	-42.53	81.65	1732.91	-30.87	109.75	1680.16	-76.79	165.41	1884.45	107.49	1279.02	0.00	0.00	0.00	1931.35	153.34	1728.77	1918.16	5.41	1720.76	1792.16	15.85	1725.86	1802.75	162.01	1743.18	1994.04	1614.45	70.06	0.00	0.00	0.00	1396.22
5.09000	1846.17	148.03	58.90	1801.36	131.89	65.45	1572.41	101.82	55.61	1639.20	166.80	90.79	2031.49	-53.42	71.97	1985.55	-44.87	82.15	1762.62	-35.64	98.66	1680.16	-76.79	165.41	1892.94	107.34	1277.94	0.00	0.00	0.00	1940.48	151.60	1728.11	1927.32	3.90	1719.74	1801.56	14.11	1724.73	1811.55	160.67	1742.37	1994.14	1614.78	69.73	0.00	0.00	0.00	1396.60
5.10000	1846.10	148.16	58.38	1800.93	132.08	64.89	1572.05	101.75	56.03	1639.53	166.64	90.91	2064.96	-55.66	75.88	2019.16	-47.62	83.38	1794.73	-39.09	86.49	1680.16	-76.79	165.41	1901.77	107.05	1276.85	0.00	0.00	0.00	1949.47	149.94	1727.38	1936.47	2.35	1718.65	1810.94	12.45	1723.46	1820.68	158.95	1741.56	1994.25	1614.90	69.59	0.00	0.00	0.00	1396.06
5.11000	1846.43	148.30	58.28	1801.43	131.92	65.06	1572.64	102.87	56.01	1640.02	166.08	91.05	2098.02	-57.51	81.22	2051.81	-49.56	86.00	1816.58	-39.25	79.99	1680.16	-76.79	165.41	1910.62	106.62	1275.75	0.00	0.00	0.00	1958.32	148.42	1726.60	1946.43	0.78	1717.33	1820.16	10.52	1722.10	1829.98	156.99	1740.71	1993.69	1613.98	70.19	0.00	0.00	0.00	1395.94
5.12000	1846.68	148.45	57.90	1801.27	131.95	64.74	1572.64	101.46	56.49	1640.59	165.57	91.21	2131.03	-58.92	88.04	2084.21	-51.21	90.03	1853.65	-40.23	71.81	1680.16	-76.79	165.41	1919.69	106.16	1274.59	0.00	0.00	0.00	1967.26	147.11	1725.61	1955.59	-0.99	1716.16	1829.03	8.11	1720.58	1839.37	154.83	1739.75	1994.02	1613.55	70.32	0.00	0.00	0.00	1395.42
5.13000	1846.34	148.19	57.63	1801.94	132.19	64.42	1573.35	100.95	56.44	1640.88	165.58	91.68	2162.77	-60.01	96.19	2116.11	-52.77	95.52	1891.34	-41.72	63.26	1680.16	-76.79	165.41	1929.16	105.58	1273.41	0.00	0.00	0.00	1976.84	144.99	1724.81	1965.18	-2.83	1714.76	1837.97	5.77	1719.02	1848.37	153.11	1738.61	1993.91	1614.61	69.68	0.00	0.00	0.00	1395.64
5.14000	1846.69	148.53	57.15	1802.23	132.12	64.26	1572.58	102.56	57.44	1641.29	165.24	91.99	2192.91	-59.91	106.47	2146.38	-53.52	102.78	1922.33	-44.30	57.44	1680.16	-76.79	165.41	1938.80	104.90	1272.17	0.00	0.00	0.00	1986.16	143.08	1723.73	1974.60	-4.62	1713.32	1837.97	5.77	1719.02	1857.64	151.22	1737.42	1993.78	1613.26	70.34	0.00	0.00	0.00	1395.46
5.15000	1847.06	148.50	56.92	1802.27	132.11	64.03	1573.45	101.61	57.34	1641.46	165.43	92.59	2221.39	-59.75	117.51	2175.19	-54.16	111.28	1952.69	-46.41	53.23	1680.16	-76.79	165.41	1948.75	104.12	1270.82	0.00	0.00	0.00	1995.17	141.26	1722.51	1983.81	-6.43	1711.79	1837.97	5.77	1719.02	1866.70	149.55	1736.17	1994.01	1613.91	70.22	0.00	0.00	0.00	1395.06
5.16000	1847.04	148.49	56.82	1802.31	131.97	63.98	1573.47	101.00	57.96	1642.02	165.11	93.04	2247.82	-59.14	129.11	2201.89	-53.91	120.70	1983.25	-49.77	49.72	1680.16	-76.79	165.41	1958.62	103.29	1269.38	0.00	0.00	0.00	2004.85	138.99	1721.26	1993.50	-8.42	1710.16	1837.97	5.77	1719.02	1876.37	147.13	1734.79	1993.57	1614.06	70.12	0.00	0.00	0.00	1395.21
5.17000	1847.49	148.63	56.43	1802.70	132.02	63.70	1574.10	101.00	58.07	1642.49	164.99	93.71	2272.61	-58.79	140.39	2226.57	-53.85	129.71	2011.30	-51.63	47.66	1680.16	-76.79	165.41	1968.43	102.35	1267.91	0.00	0.00	0.00	2014.01	137.08	1719.94	2002.93	-10.56	1708.56	1837.97	5.77	1719.02	1885.59	145.08	1733.30	1994.27	1614.11	70.26	0.00	0.00	0.00	1394.82
5.18000	1847.87	148.86	56.16	1803.53	131.99	63.62	1573.96	100.72	59.03	1643.21	164.59	94.36	2294.47	-57.59	150.74	2249.37	-53.32	138.19	2035.86	-50.63	47.17	1680.16	-76.79	165.41	1978.29	101.33	1266.38	0.00	0.00	0.00	2023.77	134.66	1718.56	2012.64	-12.71	1706.80	1837.97	5.77	1719.02	1895.16	142.70	1731.87	1993.70	1615.01	69.75	0.00	0.00	0.00	1394.62
5.19000	1848.03	148.51	56.22	1803.41	132.04	63.19	1574.90	100.23	59.18	1643.70	164.47	95.26	2313.90	-56.94	159.17	2269.74	-52.57	145.66	2059.74	-51.11	46.02	1680.16	-76.79	165.41	1988.01	100.17	1264.77	0.00	0.00	0.00	2032.92	132.65	1717.14	2021.76	-15.02	1705.06	1837.97	5.77	1719.02	1904.81	140.04	1730.40	1993.58	1614.46	70.03	0.00	0.00	0.00	1394.71
5.20000	1848.00	148.62	55.90	1803.54	131.66	63.09	1574.95	100.31	60.13	1644.32	164.45	96.32	2332.74	-56.30	158.99	2287.20	-52.52	151.22	2079.74	-49.56	44.91	1680.16	-76.79	165.41	1997.48	98.84	1263.10	0.00	0.00	0.00	2042.46	130.25	1715.74	2031.82	-17.38	1703.22	1837.97	5.77	1719.02	1914.31	137.55	1728.79	1994.32	1613.70	70.46	0.00	0.00	0.00	1395.08
5.21000	1848.77	148.99	55.52	1804.02	131.55	62.88	1574.98	100.18	61.34	1645.36	163.92	97.28	2347.69	-58.50	161.95	2301.24	-52.44	154.37	2096.05	-47.47	43.34	1680.16	-76.79	165.41	2007.47	97.46	1261.39	0.00	0.00	0.00	2052.42	127.27	1714.21	2041.85	-19.78	1701.30	1837.97	5.77	1719.02	1923.38	135.49	1727.06	1994.24	1613.71	70.28	0.00	0.00	0.00	1395.77
5.22000	1849.52	149.05	55.58	1804.53	131.89	62.38	1575.95	99.02	62.42	1646.17	164.08	98.60	2358.40	-59.54	161.24	2313.21	-52.57	154.02	2106.87	-43.96	43.39	1680.16	-76.79	165.41	2017.26	95.97	1259.69	0.00	0.00	0.00	2062.23	124.83	1712.69	2051.48	-22.25	1699.45	1837.97	5.77	1719.02	1933.36	132.23	1725.43	1993.87	1614.54	69.86	0.00	0.00	0.00	1396.74
5.23000	1849.87	149.35	55.10	1804.86	131.93	62.18	1576.45	99.13	64.26	1647.20	164.16	100.04	2365.16	-57.45	163.78	2322.58	-51.62	149.12	2114.35	-42.44	43.74	1680.16	-76.79	165.41	2027.24	94.35	1257.92	0.00	0.00	0.00	2071.72	122.17	1711.32	2061.69	-24.85	1697.53	1837.97	5.77	1719.02	1942.76	129.65	1723.77	1994.15	1614.50	70.08	0.00	0.00	0.00	1395.50
5.24000	1850.26	149.33	55.03	1805.19	131.66	62.22	1577.69	99.73	66.37	1648.28	164.52	101.72	2372.66	-55.13	154.32	2329.28	-49.19	140.46	2117.83	-41.40	44.76	1680.16	-76.79	165.41	2037.44	92.64	1256.15	0.00	0.00	0.00	2081.69	119.40	1709.79	2071.52	-27.53	1695.69	1837.97	5.77	1719.02	1952.35	127.05	1722.13	1994.31	1614.83	70.01	0.00	0.00	0.00	1395.34
5.25000	1850.66	149.43	54.94	1806.51	132.87	63.64	1578.44	99.44	69.01	1649.95	164.08	103.40	2379.31	-52.28	142.53	2335.39	-46.45	130.81	2121.04	-41.82	45.15	1680.16	-76.79	165.41	2047.47	90.76	1254.49	0.00	0.00	0.00	2090.89	116.93	1708.42	2081.44	-30.44	1693.96	1837.97	5.77	1719.02	1962.03	124.26	1720.63	1994.11	1614.41	70.07	0.00	0.00	0.00	1395.67
5.26000	1851.58	149.79	54.87	1807.29	133.11	63.14	1579.66	99.91	72.29	1651.40	164.79	105.88	2385.60	-49.11	132.42	2340.41	-43.28	122.28	2123.68	-42.67	45.86	1680.16	-76.79	165.41	2057.39	88.81	1252.92	0.00	0.00	0.00	2100.83	113.75	1707.27	2091.38	-33.15	1692.28	1837.97	5.77	1719.02	1972.22	120.84	1719.32	1994.12	1614.55	70.01	0.00	0.00	0.00	1395.20
5.27000	1851.68	149.94	54.61	1808.17	133.39	62.59	1580.43	100.78	76.94	1653.40	164.90	108.56	2391.79	-45.41	123.78	2345.21	-39.66	115.05	2126.50	-43.32	47.26	1680.16	-76.79	165.41	2067.27	86.72	1251.55	0.00	0.00	0.00	2110.97	110.77	1706.22	2101.35	-36.15	1690.72	1837.97	5.77	1719.02	1982.26	117.77	1718.04	1993.84	1614.67	69.96	0.00	0.00	0.00	1395.03
5.28000	1852.79	150.54	54.45	1808.80	133.67	61.82	1582.65	100.83	81.35	1655.62	165.42	111.78	2397.09	-42.69	115.25	2349.39	-37.18	107.88	2128.71	-42.92	48.70	1680.16	-76.79	165.41	2077.34	84.51	1250.42	0.00	0.00	0.00	2120.71	107.70	1705.29	2111.81	-38.94	1689.31	1837.97	5.77	1719.02	1992.06	115.00	1716.91	1994.07	1614.63	70.09	0.00	0.00	0.00	1395.14
5.29000	1853.59	150.59	54.62	1810.03	134.04	61.16	1584.92	101.40	86.64	1658.64	165.40	115.08	2401.17	-42.01	107.01	2352.70	-36.47	101.67	2130.76	-43.33	49.28	1680.16	-76.79	165.41	2087.29	82.21	1249.49	0.00	0.00	0.00	2130.98	104.69	1704.49	2121.26	-42.05	1688.23	1837.97	5.77	1719.02	2002.01	111.99	1715.96	1994.26	1614.05	70.27	0.00	0.00	0.00	1394.39
5.30000	1853.52	150.84	54.26	1811.09	134.43	60.25	1588.46	101.37	92.51	1661.67	166.13	119.35	2404.34	-42.98	100.52	2355.48	-37.71	96.90	2132.42	-43.78	50.05	1680.16	-76.79	165.41	2097.54	79.89	1248.85	0.00	0.00	0.00	2141.29	101.55	1703.81	2131.74	-45.02	1687.15	1837.97	5.77	1719.02	2012.45	108.46	1715.31	1994.91	1614.87	69.99	0.00	0.00	0.00	1394.86
5.31000	1854.21	151.15	54.16	1813.67	134.97	59.95	1592.49	102.84	99.91	1665.49	166.68	124.12	2407.49	-44.38	95.31	2357.30	-39.28	92.81	2132.95	-43.32	51.09	1680.16	-76.79	165.41	2107.74	77.61	1248.48	0.00	0.00	0.00	2151.10	98.54	1703.46	2142.09	-47.90	1686.38	1837.97	5.77	1719.02	2023.05	104.81	1714.87	1994.80	1614.72	70.15	0.00	0.00	0.00	1395.61
5.32000	1854.78	151.50	53.95	1814.84	135.57	58.94	1596.48	102.10	108.56	1669.71	167.88	129.84	2408.45	-44.25	91.01	2358.37	-39.92	89.77	2134.25	-44.24	51.08	1680.16	-76.79	165.41	2118.21	75.33	1248.45	0.00	0.00	0.00	2161.08	95.53	1703.23	2152.78	-50.80	1685.81	1837.97	5.77	1719.02	2033.03	101.84	1714.61	1995.00	1615.09	70.03	0.00	0.00	0.00	1394.91
5.33000	1855.09	152.14	53.55	1817.18	136.26	58.38	1601.99	102.65	118.36	1676.37	166.82	135.22	2408.27	-44.42	88.72	2358.95	-39.70	87.91	2133.18	-42.40	52.11	1680.16	-76.79	165.41	2128.82	73.10	1248.81	0.00	0.00	0.00	2171.67	92.47	1703.17	2163.03	-53.51	1685.41	1837.97	5.77	1719.02	2043.37	98.67	1714.70	1994.68	1614.38	69.85	0.00	0.00	0.00	1394.62
5.34000	1856.46	152.85	53.44	1819.58	136.93	57.89	1608.94	102.10	129.17	1683.27	167.24	142.04	2409.19	-44.21	86.02	2359.51	-39.38	85.90	2133.81	-42.80	52.07	1680.16	-76.79	165.41	2139.07	70.92	1249.52	0.00	0.00	0.00	2181.31	89.97	1703.17	2173.72	-56.18	1685.12	1837.97	5.77	1719.02	2053.70	95.21	1715.13	1994.35	1614.53	70.05	0.00	0.00	0.00	1395.51
5.35000	1857.17	153.40	53.21	1822.47	137.61	57.88	1616.97	103.24	141.57	1690.90	168.38	149.96	2409.96	-43.94	83.72	2360.01	-39.10	84.05	2135.18	-43.93	51.76	1680.16	-76.79	165.41	2149.40	68.77	1250.60	0.00	0.00	0.00	2191.16	87.43	1703.51	2183.69	-58.80	1685.20	1837.97	5.77	1719.02	2063.49	92.47	1715.74	1994.76	1614.31	70.31	0.00	0.00	0.00	1394.62
5.36000	1858.55	154.41	52.65	1825.66	138.31	58.38	1625.84	101.32	155.56	1700.51	168.84	158.11	2410.54	-43.42	82.00	2360.46	-38.80	82.68	2135.17	-43.43	52.04	1680.16	-76.79	165.41	2159.76	66.82	1251.95	0.00	0.00	0.00	2201.10	85.14	1703.90	2193.28	-61.29	1685.44	1837.97	5.77	1719.02	2073.86	89.15	1716.76	1994.67	1614.38	70.19	0.00	0.00	0.00	1396.09
5.37000	1860.90	155.71	54.00	1829.32	138.98	59.17	1637.69	101.60	169.84	1711.90	168.63	166.57	2411.16	-42.80	80.28	2360.43	-38.20	81.44	2135.47	-43.44	52.17	1680.16	-76.79	165.41	2169.99	65.06	1253.54	0.00	0.00	0.00	2211.32	82.46	1704.63	2203.87	-63.63	1685.84	1837.97	5.77	1719.02	2083.88	86.20	1717.86	1994.72	1614.34	70.21	0.00	0.00	0.00	1396.25
5.38000	1862.84	156.86	53.19	1833.30	139.72	60.43	1651.97	101.34	184.75	1724.02	169.77	175.85	2411.83	-42.51	78.96	2360.83	-37.96	80.62	2136.09	-43.92	51.94	1680.16	-76.79	165.41	2179.87	63.40	1255.20	0.00	0.00	0.00	2220.49	80.44	1705.58	2214.00	-65.80	1686.54	1837.97	5.77	1719.02	2093.33	83.94	1718.96	1994.90	1614.31	70.29	0.00	0.00	0.00	1396.39
5.39000	1865.64	157.82	52.15	1837.96	140.56	62.50	1668.40	101.63	199.79	1738.26	170.15	185.15	2411.99	-42.01	77.87	2361.08	-37.69	79.84	2136.40	-43.67	52.14	1680.16	-76.79	165.41	2189.46	61.79	1256.92	0.00	0.00	0.00	2230.33	78.29	1706.73	2223.62	-67.89	1687.64	1837.97	5.77	1719.02	2103.31	80.96	1720.45	1993.93	1613.62	70.45	0.00	0.00	0.00	1396.51
5.40000	1870.17	158.64	50.96	1843.91	141.32	65.87	1684.77	101.37	216.05	1753.64	170.70	194.64	2412.44	-42.09	76.73	2361.07	-37.34	79.18	2135.70	-42.47	52.77	1680.16	-76.79	165.41	2199.19	60.22	1258.62	0.00	0.00	0.00	2239.98	76.09	1708.38	2233.27	-69.79	1688.93	1837.97	5.77	1719.02	2112.47	79.02	1721.82	1993.43	1613.22	70.49	0.00	0.00	0.00	1396.58
5.41000	1876.51	159.14	49.62	1851.07	141.95	70.12	1705.22	100.94	230.79	1769.71	171.53	204.60	2412.37	-41.34	76.01	2361.39	-37.17	78.62	2136.44	-43.51	52.56	1680.16	-76.79	165.41	2208.66	58.71	1260.27	0.00	0.00	0.00	2248.94	74.28	1709.97	2242.41	-71.60	1690.45	1837.97	5.77	1719.02	2121.80	76.84	1723.21	1994.30	1614.51	70.11	0.00	0.00	0.00	1397.06
5.42000	1883.79	159.62	47.90	1859.41	142.08	74.48	1727.44	100.86	245.05	1787.42	171.18	213.99	2412.59	-41.07	75.29	2361.70	-37.09	78.21	2135.72	-42.21	53.07	1680.16	-76.79	165.41	2218.17	57.19	1261.86	0.00	0.00	0.00	2257.78	72.76	1711.48	2251.88	-73.13	1691.98	1837.97	5.77	1719.02	2130.84	74.80	1724.62	1994.06	1614.05	70.17	0.00	0.00	0.00	1396.51
5.43000	1891.05	160.16	46.02	1869.27	142.14	78.82	1748.18	101.37	257.83	1806.10	170.44	222.52	2412.58	-40.84	74.61	2361.50	-36.70	77.74	2136.19	-42.44	53.30	1680.16	-76.79	165.41	2227.62	55.82	1263.38	0.00	0.00	0.00	2266.82	71.34	1713.16	2261.66	-74.40	1693.62	1837.97	5.77	1719.02	2139.68	73.27	1725.98	1994.71	1613.72	70.45	0.00	0.00	0.00	1396.49
5.44000	1902.35	160.84	48.21	1882.32	142.28	83.76	1768.29	100.33	265.68	1824.45	169.61	229.94	2412.73	-40.61	73.97	2362.14	-36.73	77.37	2136.93	-42.87	53.19	1680.16	-76.79	165.41	2236.85	54.49	1264.84	0.00	0.00	0.00	2275.44	70.46	1714.91	2270.91	-75.94	1695.42	1837.97	5.77	1719.02	2148.30	72.14	1727.47	1995.27	1613.77	70.63	0.00	0.00	0.00	1395.91
5.45000	1920.21	162.23	56.12	1899.54	143.21	90.47	1785.19	97.92	272.54	1841.80	169.63	237.16	2413.15	-40.92	73.18	2361.98	-36.33	77.07	2136.24	-41.71	53.81	1680.16	-76.79	165.41	2245.98	53.45	1266.25	0.00	0.00	0.00	2284.73	69.24	1716.74	2280.03	-77.14	1697.22	1837.97	5.77	1719.02	2157.58	70.38	1729.13	1995.44	1614.58	70.27	0.00	0.00	0.00	1396.00
5.46000	1942.30	163.31	64.91	1921.05	144.18	98.24	1803.49	96.75	276.82	1859.97	168.83	243.19	2413.35	-40.72	72.79	2362.23	-36.32	76.77	2136.84	-42.17	54.02	1680.16	-76.79	165.41	2254.84	52.65	1267.67	0.00	0.00	0.00	2293.66	68.24	1718.51	2289.12	-78.18	1698.99	1837.97	5.77	1719.02	2166.43	69.28	1730.64	1994.96	1614.60	69.97	0.00	0.00	0.00	1396.23
5.47000	1966.33	163.97	72.37	1944.36	144.73	104.81	1820.49	96.48	279.90	1879.20	167.92	247.57	2413.57	-40.68	72.35	2362.06	-35.77	76.74	2137.40	-42.61	53.98	1680.16	-76.79	165.41	2263.48	52.06	1269.09	0.00	0.00	0.00	2302.63	67.40	1720.29	2297.96	-79.07	1700.83	1837.97	5.77	1719.02	2175.45	68.05	1732.27	1994.92	1613.64	70.56	0.00	0.00	0.00	1395.16
5.48000	1990.89	164.15	77.97	1968.30	144.88	109.97	1839.20	94.78	280.97	1899.48	166.95	250.50	2413.71	-40.34	72.17	2362.33	-35.83	76.47	2137.72	-42.70	54.16	1680.16	-76.79	165.41	2272.04	51.69	1270.55	0.00	0.00	0.00	2311.36	66.35	1722.24	2307.20	-79.74	1702.59	1837.97	5.77	1719.02	2184.43	67.10	1733.91	1995.28	1612.65	71.07	0.00	0.00	0.00	1396.27
5.49000	2015.87	164.16	82.27	1992.54	144.78	113.64	1858.96	94.55	281.23	1919.98	166.82	252.38	2413.80	-40.50	71.66	2362.44	-35.84	76.21	2137.87	-42.65	54.29	1680.16	-76.79	165.41	2280.85	51.51	1272.07	0.00	0.00	0.00	2320.76	65.76	1723.96	2316.00	-80.31	1704.34	1837.97	5.77	1719.02	2193.36	66.33	1735.50	1995.35	1613.19	70.79	0.00	0.00	0.00	1394.90
5.50000	2041.99	164.13	85.61	2017.91	144.66	116.28	1880.11	93.40	279.53	1941.26	166.34	252.72	2413.75	-40.32	71.54	2362.52	-35.73	76.09	2137.88	-42.50	54.40	1680.16	-76.79	165.41	2289.53	51.35	1273.65	0.00	0.00	0.00	2329.79	65.11	1725.68	2325.28	-80.62	1706.01	1837.97	5.77	1719.02	2202.11	66.04	1737.05	1994.80	1614.23	70.23	0.00	0.00	0.00	1395.31
5.51000	2068.38	164.27	87.63	2043.32	144.73	117.59	1900.80	93.81	277.10	1963.31	165.81	251.76	2413.84	-40.34	71.33	2362.74	-35.81	76.13	2137.78	-42.28	54.48	1680.16	-76.79	165.41	2297.99	51.18	1275.22	0.00	0.00	0.00	2339.22	64.55	1727.25	2334.56	-80.91	1707.61	1837.97	5.77	1719.02	2211.01	65.69	1738.57	1994.01	1613.39	70.17	0.00	0.00	0.00	1396.20
5.52000	2095.36	164.52	88.82	2069.78	144.92	118.19	1923.42	96.29	275.24	1985.32	165.71	249.67	2413.96	-40.41	71.11	2362.25	-35.65	75.94	2137.62	-42.00	54.57	1680.16	-76.79	165.41	2306.75	50.97	1276.81	0.00	0.00	0.00	2347.46	65.21	1728.58	2343.83	-80.92	1709.18	1837.97	5.77	1719.02	2219.92	65.38	1740.00	1994.72	1613.55	70.48	0.00	0.00	0.00	1395.48
5.53000	2123.82	164.86	89.64	2096.50	145.18	117.85	1945.96	96.21	269.83	2008.27	165.09	246.17	2413.74	-40.29	71.06	2362.36	-35.53	76.05	2137.42	-41.70	54.66	1680.16	-76.79	165.41	2315.40	50.68	1278.31	0.00	0.00	0.00	2356.30	65.32	1729.91	2352.79	-80.81	1710.64	1837.97	5.77	1719.02	2228.95	65.18	1741.36	1995.26	1613.32	70.80	0.00	0.00	0.00	1395.53
5.54000	2152.58	165.09	89.48	2124.65	145.41	116.99	1969.48	95.23	263.32	2031.74	164.70	241.63	2413.63	-40.12	71.09	2362.17	-35.63	75.80	2137.22	-41.41	54.78	1680.16	-76.79	165.41	2324.11	50.37	1279.73	0.00	0.00	0.00	2365.17	65.35	1731.11	2362.01	-80.55	1711.96	1837.97	5.77	1719.02	2237.65	65.29	1742.42	1994.52	1613.03	70.86	0.00	0.00	0.00	1395.61
5.55000	2182.62	165.10	89.03	2153.51	145.56	115.59	1992.91	95.23	255.97	2055.38	165.34	236.41	2413.74	-40.24	70.95	2362.14	-35.62	75.74	2137.06	-41.14	54.93	1680.16	-76.79	165.41	2333.02	50.06	1281.01	0.00	0.00	0.00	2373.84	65.73	1732.07	2371.46	-80.15	1713.12	1837.97	5.77	1719.02	2246.45	65.41	1743.42	1995.03	1614.06	70.47	0.00	0.00	0.00	1395.38
5.56000	2212.84	165.05	87.94	2183.77	145.68	114.12	2015.75	97.62	247.83	2080.11	165.29	229.94	2413.72	-40.59	70.60	2362.05	-35.71	75.58	2136.97	-40.94	55.13	1680.16	-76.79	165.41	2342.06	49.73	1282.11	0.00	0.00	0.00	2383.08	66.05	1732.87	2380.46	-79.60	1714.20	1837.97	5.77	1719.02	2255.20	65.70	1744.29	1995.35	1614.43	70.34	0.00	0.00	0.00	1394.67
5.57000	2244.85	164.81	87.19	2214.30	145.81	112.02	2041.60	97.13	237.83	2105.37	165.69	222.89	2413.68	-40.71	70.48	2361.40	-36.30	78.08	2136.99	-40.76	55.35	1680.16	-76.79	165.41	2351.14	49.39	1283.03	0.00	0.00	0.00	2391.33	67.08	1733.52	2389.46	-78.98	1715.17	1837.97	5.77	1719.02	2264.26	65.69	1744.98	1994.65	1614.27	70.36	0.00	0.00	0.00	1394.47
5.58000	2276.91	164.74	86.23	2245.92	145.99	110.11	2066.55	97.71	226.83	2131.11	166.82	215.34	2413.18	-40.52	70.43	2361.66	-36.41	78.40	2136.40	-39.94	55.88	1680.16	-76.79	165.41	2360.04	49.11	1283.71	0.00	0.00	0.00	2400.48	67.82	1733.97	2398.24	-78.33	1716.02	1837.97	5.77	1719.02	2272.84	66.40	1745.42	1994.66	1613.71	70.64	0.00	0.00	0.00	1394.14
5.59000	2309.49	164.87	85.40	2278.09	146.36	108.00	2088.80	102.10	216.77	2157.00	168.28	207.26	2412.40	-41.05	73.09	2361.79	-36.50	78.40	2136.77	-40.21	55.79	1680.16	-76.79	165.41	2368.97	48.88	1284.19	0.00	0.00	0.00	2409.11	68.60	1734.30	2407.36	-77.64	1716.66	1837.97	5.77	1719.02	2281.76	66.75	1745.90	1995.24	1614.13	70.62	0.00	0.00	0.00	1395.24
5.60000	2342.03	165.39	84.46	2310.68	147.01	106.12	2115.58	101.73	203.91	2184.10	169.30	198.49	2412.26	-41.22	73.12	2361.85	-36.68	78.37	2137.38	-41.47	55.35	1680.16	-76.79	165.41	2377.77	48.72	1284.45	0.00	0.00	0.00	2418.04	69.15	1734.57	2416.53	-76.87	1717.08	1837.97	5.77	1719.02	2290.45	67.45	1746.00	1995.44	1613.66	70.68	0.00	0.00	0.00	1394.76
5.61000	2374.81	166.46	83.48	2343.95	148.11	104.70	2141.62	102.33	191.09	2210.42	172.02	190.10	2412.43	-41.35	73.08	2362.00	-36.79	78.34	2137.52	-40.80	55.55	1680.16	-76.79	165.41	2386.43	48.60	1284.47	0.00	0.00	0.00	2427.00	69.96	1734.57	2425.51	-76.03	1717.35	1837.97	5.77	1719.02	2299.57	67.60	1746.14	1995.54	1613.46	70.88	0.00	0.00	0.00	1395.94
5.62000	2408.60	167.93	83.13	2375.82	149.66	102.10	2167.65	104.02	177.89	2238.66	173.47	180.86	2412.91	-41.50	73.18	2362.35	-36.86	78.35	2137.74	-41.03	55.55	1680.16	-76.79	165.41	2394.83	48.61	1284.28	0.00	0.00	0.00	2435.83	71.18	1734.40	2435.09	-75.04	1717.33	1837.97	5.77	1719.02	2308.05	68.55	1745.99	1994.72	1612.92	71.12	0.00	0.00	0.00	1395.52
5.63000	2443.08	169.83	83.38	2406.70	151.53	98.60	2195.66	105.34	164.64	2267.31	175.38	171.81	2413.08	-41.59	73.07	2362.44	-36.81	78.27	2137.03	-40.14	55.95	1680.16	-76.79	165.41	2403.16	48.74	1283.88	0.00	0.00	0.00	2444.50	72.36	1734.02	2444.12	-74.05	1717.20	1837.97	5.77	1719.02	2316.95	69.44	1745.68	1995.59	1613.43	70.98	0.00	0.00	0.00	1395.63
5.64000	2478.02	171.97	84.13	2440.65	153.76	97.14	2226.27	107.34	151.57	2296.27	177.76	162.77	2413.19	-41.66	72.89	2362.55	-36.69	78.21	2137.27	-40.22	55.85	1680.16	-76.79	165.41	2411.41	48.95	1283.29	0.00	0.00	0.00	2450.17	71.93	1736.36	2453.25	-73.07	1716.93	1837.97	5.77	1719.02	2326.26	69.96	1745.50	1995.67	1613.38	70.95	0.00	0.00	0.00	1396.13
5.65000	2512.10	174.38	84.77	2474.44	156.14	96.04	2259.74	109.26	138.47	2326.64	179.42	153.54	2413.56	-41.62	72.88	2363.19	-36.40	75.38	2137.29	-40.13	56.09	1680.16	-76.79	165.41	2419.52	49.26	1282.58	0.00	0.00	0.00	2458.71	72.71	1736.31	2462.40	-72.05	1716.51	1837.97	5.77	1719.02	2334.72	71.51	1744.84	1995.03	1613.16	70.85	0.00	0.00	0.00	1396.16
5.66000	2546.76	176.75	86.38	2508.21	158.63	95.43	2294.41	110.93	124.97	2355.93	182.89	145.28	2414.40	-41.25	69.86	2363.05	-36.15	74.86	2137.62	-40.23	56.26	1680.16	-76.79	165.41	2427.64	49.67	1281.72	0.00	0.00	0.00	2467.65	73.90	1735.59	2471.66	-71.01	1715.93	1837.97	5.77	1719.02	2344.23	72.01	1744.27	1995.31	1613.70	70.68	0.00	0.00	0.00	1396.14
5.67000	2581.28	179.15	88.79	2541.90	161.11	95.35	2329.34	112.19	111.79	2386.26	185.79	137.04	2414.25	-40.96	69.42	2363.16	-35.98	74.74	2137.53	-39.92	56.26	1680.16	-76.79	165.41	2435.80	50.12	1280.75	0.00	0.00	0.00	2476.79	75.02	1734.72	2481.06	-69.85	1715.22	1837.97	5.77	1719.02	2353.49	72.77	1743.51	1994.76	1613.84	70.14	0.00	0.00	0.00	1395.85
5.68000	2615.92	181.38	92.15	2575.45	163.56	96.16	2358.33	119.74	101.86	2386.26	185.79	137.04	2414.27	-40.68	69.15	2362.87	-35.76	74.50	2137.71	-39.91	56.57	1680.16	-76.79	165.41	2444.14	50.61	1279.69	0.00	0.00	0.00	2485.57	76.16	1733.81	2490.44	-68.66	1714.40	1837.97	5.77	1719.02	2362.45	74.25	1742.61	1994.89	1613.66	70.39	0.00	0.00	0.00	1395.66
5.69000	2650.46	183.53	96.60	2609.60	165.85	98.22	2391.62	122.58	88.35	2386.26	185.79	137.04	2414.58	-40.90	68.66	2363.17	-35.85	74.20	2137.80	-39.83	56.67	1680.16	-76.79	165.41	2452.60	51.13	1278.55	0.00	0.00	0.00	2494.73	77.43	1732.77	2499.60	-67.50	1713.53	1837.97	5.77	1719.02	2371.78	75.42	1741.62	1994.93	1614.18	69.92	0.00	0.00	0.00	1395.83
5.70000	2684.12	185.46	101.81	2643.62	168.03	101.39	2423.62	125.32	75.39	2386.26	185.79	137.04	2414.27	-40.40	68.54	2363.38	-35.77	74.14	2138.25	-40.27	56.66	1680.16	-76.79	165.41	2461.25	51.71	1277.36	0.00	0.00	0.00	2504.25	78.71	1731.68	2508.93	-66.24	1712.54	1837.97	5.77	1719.02	2381.23	76.40	1740.62	1995.19	1613.80	70.34	0.00	0.00	0.00	1395.47
5.71000	2717.48	187.14	108.14	2676.75	170.04	105.48	2454.33	127.96	62.96	2386.26	185.79	137.04	2414.42	-40.48	68.15	2363.46	-35.73	73.91	2138.37	-39.83	57.15	1680.16	-76.79	165.41	2469.96	52.29	1276.12	0.00	0.00	0.00	2513.65	80.10	1730.47	2518.28	-64.89	1711.50	1837.97	5.77	1719.02	2390.40	77.88	1739.49	1995.61	1614.19	70.38	0.00	0.00	0.00	1394.66
5.72000	2749.96	188.64	115.53	2709.51	171.88	110.75	2483.78	130.50	51.07	2386.26	185.79	137.04	2414.51	-40.46	67.74	2363.75	-35.61	73.78	2138.51	-39.93	57.25	1680.16	-76.79	165.41	2478.83	52.90	1274.80	0.00	0.00	0.00	2523.34	81.44	1729.16	2528.04	-63.45	1710.27	1837.97	5.77	1719.02	2400.20	78.79	1738.33	1995.01	1614.08	70.48	0.00	0.00	0.00	1395.43
5.73000	2781.93	190.06	124.06	2741.09	173.62	116.92	2512.01	132.95	39.71	2386.26	185.79	137.04	2414.88	-40.55	67.45	2363.90	-35.61	73.56	2137.70	-38.53	58.07	1680.16	-76.79	165.41	2488.01	53.64	1273.43	0.00	0.00	0.00	2532.50	82.93	1727.80	2537.22	-61.95	1709.04	1837.97	5.77	1719.02	2409.48	80.50	1736.97	1994.86	1613.08	70.90	0.00	0.00	0.00	1395.06
5.74000	2817.31	192.09	131.38	2772.05	175.34	124.44	2539.02	135.30	28.86	2386.26	185.79	137.04	2415.06	-40.61	67.02	2364.14	-35.69	73.36	2138.61	-39.34	58.02	1680.16	-76.79	165.41	2497.40	54.44	1271.98	0.00	0.00	0.00	2541.77	84.49	1726.41	2546.23	-60.43	1707.78	1837.97	5.77	1719.02	2418.67	82.42	1735.53	1995.27	1613.14	70.99	0.00	0.00	0.00	1394.94
5.75000	2848.03	194.18	138.60	2801.55	177.22	133.11	2564.84	137.56	18.52	2386.26	185.79	137.04	2415.23	-40.56	66.77	2364.02	-35.43	73.27	2139.03	-39.52	58.27	1680.16	-76.79	165.41	2506.80	55.29	1270.45	0.00	0.00	0.00	2551.37	86.21	1724.83	2556.06	-58.71	1706.33	1837.97	5.77	1719.02	2428.18	84.09	1733.94	1994.54	1613.71	70.56	0.00	0.00	0.00	1394.88
5.76000	2874.49	196.28	145.56	2828.96	179.13	142.96	2589.49	139.72	8.69	2386.26	185.79	137.04	2415.16	-40.56	66.34	2364.32	-35.29	73.19	2138.97	-38.65	58.98	1680.16	-76.79	165.41	2516.43	56.22	1268.87	0.00	0.00	0.00	2560.99	88.08	1723.22	2565.10	-56.97	1705.04	1837.97	5.77	1719.02	2437.68	85.79	1732.28	1994.48	1612.85	70.82	0.00	0.00	0.00	1394.40
5.77000	2897.07	198.34	152.07	2853.81	180.76	153.72	2613.00	141.80	-0.65	2386.26	185.79	137.04	2415.60	-40.69	65.84	2364.09	-35.15	72.94	2139.71	-39.56	59.09	1680.16	-76.79	165.41	2526.26	57.21	1267.22	0.00	0.00	0.00	2570.12	89.99	1721.59	2574.47	-55.05	1703.66	1837.97	5.77	1719.02	2446.76	88.06	1730.51	1995.34	1614.34	70.42	0.00	0.00	0.00	1394.34
5.78000	2916.19	200.30	157.97	2875.04	181.91	164.42	2635.38	143.79	-9.50	2386.26	185.79	137.04	2415.81	-40.54	65.49	2364.57	-35.20	72.66	2139.63	-38.82	60.06	1680.16	-76.79	165.41	2536.01	58.23	1265.53	0.00	0.00	0.00	2579.40	92.01	1720.00	2584.04	-53.06	1702.23	1837.97	5.77	1719.02	2446.76	88.06	1730.51	1995.39	1614.76	70.23	0.00	0.00	0.00	1394.96
5.79000	2932.24	202.11	163.08	2892.58	183.02	174.30	2656.67	145.69	-17.87	2386.26	185.79	137.04	2416.19	-40.46	65.15	2364.85	-35.03	72.53	2139.87	-38.24	60.87	1680.16	-76.79	165.41	2545.91	59.34	1263.78	0.00	0.00	0.00	2588.66	94.10	1718.33	2593.33	-50.96	1700.80	1837.97	5.77	1719.02	2446.76	88.06	1730.51	1995.25	1613.52	70.70	0.00	0.00	0.00	1395.94
5.80000	2945.62	203.71	167.23	2906.08	184.55	181.59	2676.88	147.51	-25.77	2386.26	185.79	137.04	2416.42	-40.27	64.89	2365.42	-35.01	72.26	2140.97	-38.72	61.40	1680.16	-76.79	165.41	2555.74	60.51	1261.98	0.00	0.00	0.00	2598.02	96.35	1716.62	2602.77	-48.72	1699.38	1837.97	5.77	1719.02	2446.76	88.06	1730.51	1995.40	1613.89	70.63	0.00	0.00	0.00	1394.78
5.81000	2956.74	205.04	170.25	2916.85	186.18	184.83	2696.03	149.24	-33.20	2386.26	185.79	137.04	2416.49	-39.90	64.54	2365.73	-34.62	72.21	2141.41	-38.58	62.40	1680.16	-76.79	165.41	2565.55	61.75	1260.13	0.00	0.00	0.00	2607.31	98.72	1714.92	2611.86	-46.37	1698.01	1837.97	5.77	1719.02	2446.76	88.06	1730.51	1995.05	1614.41	70.30	0.00	0.00	0.00	1394.47
5.82000	2965.98	206.06	171.96	2926.23	187.34	183.16	2714.15	150.89	-40.17	2386.26	185.79	137.04	2417.21	-40.14	64.07	2366.46	-34.67	72.04	2141.25	-37.54	64.13	1680.16	-76.79	165.41	2575.42	63.11	1258.20	0.00	0.00	0.00	2616.64	101.06	1713.32	2621.15	-43.96	1696.61	1837.97	5.77	1719.02	2446.76	88.06	1730.51	1994.99	1614.63	70.26	0.00	0.00	0.00	1394.89
5.83000	2973.76	206.70	172.19	2933.74	187.77	176.33	2731.26	152.46	-46.70	2386.26	185.79	137.04	2417.70	-40.13	63.72	2366.77	-34.76	71.73	2141.35	-37.08	66.04	1680.16	-76.79	165.41	2585.17	64.57	1256.23	0.00	0.00	0.00	2626.48	103.57	1711.69	2630.51	-41.45	1695.24	1837.97	5.77	1719.02	2446.76	88.06	1730.51	1994.82	1614.10	70.38	0.00	0.00	0.00	1395.07
5.84000	2980.46	206.91	170.77	2940.56	187.56	167.43	2747.38	153.95	-52.77	2386.26	185.79	137.04	2418.30	-40.41	63.06	2367.05	-34.50	71.58	2142.34	-37.48	67.74	1680.16	-76.79	165.41	2595.01	66.18	1254.26	0.00	0.00	0.00	2635.83	106.21	1710.19	2640.02	-38.85	1693.91	1837.97	5.77	1719.02	2446.76	88.06	1730.51	1995.46	1614.11	70.48	0.00	0.00	0.00	1394.94
5.85000	2986.50	206.65	167.52	2948.89	186.05	158.60	2762.54	155.36	-58.42	2386.26	185.79	137.04	2418.71	-39.97	63.02	2367.91	-34.52	71.39	2143.01	-36.75	70.39	1680.16	-76.79	165.41	2604.92	67.96	1252.40	0.00	0.00	0.00	2645.18	108.95	1708.76	2649.56	-36.11	1692.56	1837.97	5.77	1719.02	2446.76	88.06	1730.51	1994.83	1614.57	70.16	0.00	0.00	0.00	1394.71
5.86000	2992.27	205.85	162.27	2955.74	184.44	151.06	2776.75	156.70	-63.63	2386.26	185.79	137.04	2419.68	-40.35	62.37	2368.81	-34.59	71.20	2144.00	-36.36	73.12	1680.16	-76.79	165.41	2614.60	69.96	1250.70	0.00	0.00	0.00	2654.53	111.75	1707.32	2658.81	-33.30	1691.34	1837.97	5.77	1719.02	2446.76	88.06	1730.51	1994.84	1613.81	70.56	0.00	0.00	0.00	1394.94
5.87000	2998.16	204.45	154.85	2962.65	182.34	143.98	2790.04	157.96	-68.42	2386.26	185.79	137.04	2420.29	-40.32	61.80	2369.61	-34.63	70.84	2145.01	-36.10	76.42	1680.16	-76.79	165.41	2624.39	72.11	1249.20	0.00	0.00	0.00	2664.28	114.68	1705.96	2668.19	-30.40	1690.22	1837.97	5.77	1719.02	2446.76	88.06	1730.51	1994.78	1613.69	70.65	0.00	0.00	0.00	1393.68
5.88000	3004.59	202.41	145.08	2968.66	180.00	135.72	2802.44	159.14	-72.80	2386.26	185.79	137.04	2420.48	-40.03	61.48	2370.27	-34.12	70.95	2147.53	-37.31	79.36	1680.16	-76.79	165.41	2634.20	74.34	1247.92	0.00	0.00	0.00	2674.03	117.70	1704.88	2677.57	-27.37	1689.34	1837.97	5.77	1719.02	2446.76	88.06	1730.51	1994.59	1614.26	70.05	0.00	0.00	0.00	1393.66
5.89000	3011.60	199.89	134.60	2974.99	177.33	127.70	2813.95	160.26	-76.77	2386.26	185.79	137.04	2421.11	-40.10	61.06	2371.32	-34.40	70.57	2149.15	-37.16	83.58	1680.16	-76.79	165.41	2644.27	76.62	1246.92	0.00	0.00	0.00	2683.69	120.77	1703.96	2686.99	-24.19	1688.62	1837.97	5.77	1719.02	2446.76	88.06	1730.51	1995.14	1614.38	70.07	0.00	0.00	0.00	1394.75
5.90000	3017.77	196.79	124.52	2980.24	174.37	119.87	2824.62	161.30	-80.35	2386.26	185.79	137.04	2421.69	-40.06	60.76	2372.29	-34.29	70.48	2152.04	-38.33	87.60	1680.16	-76.79	165.41	2654.65	78.99	1246.19	0.00	0.00	0.00	2693.43	124.00	1703.14	2696.59	-20.92	1688.04	1837.97	5.77	1719.02	2446.76	88.06	1730.51	1994.75	1614.33	70.26	0.00	0.00	0.00	1394.56
5.91000	3023.01	194.83	116.32	2983.74	172.48	112.21	2834.45	162.27	-83.53	2386.26	185.79	137.04	2422.37	-40.24	60.49	2373.70	-34.50	70.34	2153.40	-37.15	93.21	1680.16	-76.79	165.41	2665.37	81.39	1245.72	0.00	0.00	0.00	2703.15	127.40	1702.51	2705.91	-17.55	1687.67	1837.97	5.77	1719.02	2446.76	88.06	1730.51	1994.68	1613.51	70.68	0.00	0.00	0.00	1394.62
5.92000	3026.44	194.94	109.16	2987.18	172.35	106.37	2843.47	163.18	-86.33	2386.26	185.79	137.04	2423.20	-40.51	60.22	2374.74	-34.56	70.24	2156.01	-37.44	98.91	1680.16	-76.79	165.41	2676.36	83.77	1245.48	0.00	0.00	0.00	2712.90	130.86	1702.10	2715.04	-14.18	1687.61	1837.97	5.77	1719.02	2446.76	88.06	1730.51	1994.20	1613.46	70.56	0.00	0.00	0.00	1394.38
5.93000	3029.37	195.83	103.35	2989.89	172.87	101.47	2851.71	164.02	-88.75	2386.26	185.79	137.04	2423.59	-40.52	59.92	2376.98	-35.40	69.92	2159.18	-37.83	105.30	1680.16	-76.79	165.41	2687.36	86.10	1245.47	0.00	0.00	0.00	2722.28	134.54	1702.00	2724.36	-10.61	1687.80	1837.97	5.77	1719.02	2446.76	88.06	1730.51	1995.00	1615.17	69.75	0.00	0.00	0.00	1395.01
5.94000	3032.11	195.77	96.98	2992.28	172.66	97.36	2859.18	164.79	-90.80	2386.26	185.79	137.04	2424.26	-40.63	59.67	2378.86	-36.06	69.53	2163.05	-38.19	112.19	1680.16	-76.79	165.41	2698.62	88.42	1245.70	0.00	0.00	0.00	2732.35	138.23	1702.05	2733.90	-6.90	1688.27	1837.97	5.77	1719.02	2446.76	88.06	1730.51	1995.25	1615.24	69.95	0.00	0.00	0.00	1395.24
5.95000	3032.73	194.71	94.26	2994.14	171.92	94.00	2865.91	165.50	-92.49	2386.26	185.79	137.04	2425.26	-41.01	59.22	2380.76	-36.51	70.10	2166.87	-37.52	120.37	1680.16	-76.79	165.41	2709.99	90.77	1246.24	0.00	0.00	0.00	2742.04	142.01	1702.32	2743.52	-3.13	1689.04	1837.97	5.77	1719.02	2446.76	88.06	1730.51	1994.13	1613.34	70.68	0.00	0.00	0.00	1394.05
5.96000	3033.74	194.10	91.64	2994.77	171.58	91.51	2871.92	166.15	-93.82	2386.26	185.79	137.04	2425.52	-40.91	58.97	2383.26	-36.87	69.77	2172.81	-38.02	128.94	1680.16	-76.79	165.41	2721.29	93.07	1247.07	0.00	0.00	0.00	2751.48	145.88	1702.84	2753.06	0.59	1690.11	1837.97	5.77	1719.02	2446.76	88.06	1730.51	1994.55	1614.53	69.96	0.00	0.00	0.00	1393.51
5.97000	3035.04	194.31	88.96	2995.24	171.89	89.23	2877.23	166.74	-94.81	2386.26	185.79	137.04	2426.64	-41.20	58.67	2385.53	-37.24	69.09	2178.80	-37.48	138.57	1680.16	-76.79	165.41	2732.56	95.37	1248.22	0.00	0.00	0.00	2761.07	149.70	1703.54	2762.77	4.35	1691.39	1837.97	5.77	1719.02	2446.76	88.06	1730.51	1994.98	1614.24	70.33	0.00	0.00	0.00	1393.39
5.98000	3036.52	194.10	86.79	2995.79	171.93	87.40	2881.87	167.27	-95.46	2386.26	185.79	137.04	2427.51	-41.39	58.40	2388.44	-37.47	68.68	2187.31	-37.81	148.90	1680.16	-76.79	165.41	2743.58	97.68	1249.64	0.00	0.00	0.00	2770.70	153.54	1704.46	2772.52	8.13	1692.92	1837.97	5.77	1719.02	2446.76	88.06	1730.51	1994.07	1613.50	70.55	0.00	0.00	0.00	1393.95
5.99000	3037.31	193.69	85.06	2996.17	171.59	86.09	2885.86	167.74	-95.78	2386.26	185.79	137.04	2428.89	-41.84	57.97	2391.34	-37.63	68.40	2195.72	-36.59	160.64	1680.16	-76.79	165.41	2754.50	99.99	1251.35	0.00	0.00	0.00	2779.91	157.37	1705.49	2782.07	11.89	1694.58	1837.97	5.77	1719.02	2446.76	88.06	1730.51	1994.10	1614.05	70.35	0.00	0.00	0.00	1394.21
6.00000	3037.96	193.48	83.91	2996.27	171.44	85.06	2889.21	168.16	-95.77	2386.26	185.79	137.04	2429.87	-41.92	59.06	2394.83	-37.78	68.59	2205.87	-35.11	173.43	1680.16	-76.79	165.41	2765.00	102.20	1253.30	0.00	0.00	0.00	2789.44	161.16	1706.61	2791.53	15.65	1696.37	1837.97	5.77	1719.02	2446.76	88.06	1730.51	1993.65	1613.45	70.26	0.00	0.00	0.00	1393.29
6.01000	3038.31	193.34	83.06	2996.42	171.35	84.41	2891.96	168.52	-95.44	2386.26	185.79	137.04	2431.75	-42.42	58.51	2397.98	-38.12	68.87	2219.24	-35.01	186.30	1680.16	-76.79	165.41	2775.15	104.31	1255.41	0.00	0.00	0.00	2799.13	164.74	1707.85	2801.16	19.25	1698.25	1837.97	5.77	1719.02	2446.76	88.06	1730.51	1993.54	1613.64	70.33	0.00	0.00	0.00	1393.20
6.02000	3038.53	193.18	82.43	2996.47	171.26	83.91	2894.13	168.83	-94.81	2386.26	185.79	137.04	2434.12	-43.03	57.54	2401.81	-38.40	69.98	2233.50	-34.20	199.98	1680.16	-76.79	165.41	2784.94	106.32	1257.61	0.00	0.00	0.00	2808.38	168.30	1709.25	2810.21	22.66	1700.26	1837.97	5.77	1719.02	2446.76	88.06	1730.51	1994.65	1614.81	70.05	0.00	0.00	0.00	1394.80
6.03000	3038.64	193.09	81.89	2996.44	171.20	83.48	2895.73	169.09	-93.87	2386.26	185.79	137.04	2437.06	-43.71	56.15	2403.90	-39.01	71.35	2250.01	-34.16	213.77	1680.16	-76.79	165.41	2794.60	108.24	1259.87	0.00	0.00	0.00	2817.97	171.78	1710.74	2819.28	25.93	1702.39	1837.97	5.77	1719.02	2446.76	88.06	1730.51	1994.20	1613.39	70.54	0.00	0.00	0.00	1395.14
6.04000	3038.78	192.98	81.46	2996.66	171.15	83.30	2896.79	169.29	-92.63	2386.26	185.79	137.04	2440.45	-44.46	54.05	2407.18	-39.94	74.32	2266.34	-32.27	228.42	1680.16	-76.79	165.41	2803.96	110.03	1262.09	0.00	0.00	0.00	2827.41	175.05	1712.30	2828.25	29.13	1704.58	1837.97	5.77	1719.02	2446.76	88.06	1730.51	1994.16	1613.76	70.35	0.00	0.00	0.00	1394.47
6.05000	3038.87	192.93	81.06	2996.64	171.13	82.97	2897.33	169.45	-91.11	2386.26	185.79	137.04	2445.21	-45.15	51.87	2408.22	-41.12	75.76	2284.27	-30.13	242.67	1680.16	-76.79	165.41	2813.11	111.74	1264.24	0.00	0.00	0.00	2836.77	178.16	1714.01	2837.33	32.23	1706.75	1837.97	5.77	1719.02	2446.76	88.06	1730.51	1995.17	1614.81	70.13	0.00	0.00	0.00	1394.06
6.06000	3039.04	192.87	80.74	2996.64	171.11	82.72	2897.37	169.56	-89.31	2386.26	185.79	137.04	2448.32	-45.98	48.25	2410.19	-42.31	78.42	2304.37	-28.47	255.98	1680.16	-76.79	165.41	2822.04	113.31	1266.28	0.00	0.00	0.00	2845.90	181.09	1715.83	2846.68	35.19	1708.91	1837.97	5.77	1719.02	2446.76	88.06	1730.51	1993.86	1614.21	70.08	0.00	0.00	0.00	1394.28
6.07000	3039.09	192.85	80.35	2996.77	171.11	82.53	2896.95	169.63	-87.24	2386.26	185.79	137.04	2451.92	-46.50	44.40	2412.61	-43.10	81.46	2326.22	-28.64	266.69	1680.16	-76.79	165.41	2830.88	114.79	1268.25	0.00	0.00	0.00	2854.56	183.85	1717.66	2855.88	38.03	1711.14	1837.97	5.77	1719.02	2446.76	88.06	1730.51	1993.98	1613.73	70.41	0.00	0.00	0.00	1393.32
6.08000	3039.27	192.84	80.04	2996.86	171.14	82.34	2896.07	169.65	-84.90	2386.26	185.79	137.04	2459.12	-47.59	42.65	2418.13	-43.41	85.16	2345.61	-26.67	275.97	1680.16	-76.79	165.41	2839.53	116.18	1270.12	0.00	0.00	0.00	2863.39	186.51	1719.47	2864.74	40.64	1713.41	1837.97	5.77	1719.02	2446.76	88.06	1730.51	1994.25	1613.72	70.48	0.00	0.00	0.00	1393.52
6.09000	3039.28	192.87	79.72	2996.98	171.16	82.21	2894.76	169.63	-82.30	2386.26	185.79	137.04	2479.05	-47.27	51.82	2429.37	-43.12	89.85	2364.17	-24.37	283.62	1680.16	-76.79	165.41	2847.98	117.48	1271.90	0.00	0.00	0.00	2872.11	189.00	1721.21	2873.22	43.06	1715.69	1837.97	5.77	1719.02	2446.76	88.06	1730.51	1992.95	1612.97	70.60	0.00	0.00	0.00	1394.68
6.10000	3039.39	192.90	79.47	2997.00	171.22	82.06	2893.05	169.57	-79.45	2386.26	185.79	137.04	2502.15	-46.47	61.97	2448.98	-42.12	95.83	2383.06	-23.84	289.16	1680.16	-76.79	165.41	2856.07	118.76	1273.59	0.00	0.00	0.00	2880.73	191.32	1722.90	2881.76	45.36	1717.90	1837.97	5.77	1719.02	2446.76	88.06	1730.51	1993.31	1614.63	69.88	0.00	0.00	0.00	1394.97
6.11000	3039.45	192.96	79.23	2997.14	171.28	82.00	2890.95	169.46	-76.36	2386.26	185.79	137.04	2519.67	-45.98	67.43	2479.57	-40.30	103.40	2399.38	-21.43	293.91	1680.16	-76.79	165.41	2863.99	120.02	1275.23	0.00	0.00	0.00	2889.60	193.41	1724.55	2890.28	47.52	1719.94	1837.97	5.77	1719.02	2446.76	88.06	1730.51	1993.84	1614.43	70.05	0.00	0.00	0.00	1395.38
6.12000	3039.51	193.03	79.01	2997.17	171.38	81.88	2888.50	169.32	-73.03	2386.26	185.79	137.04	2542.28	-44.57	73.61	2510.27	-38.52	111.64	2417.80	-21.72	296.17	1680.16	-76.79	165.41	2871.88	121.28	1276.85	0.00	0.00	0.00	2898.19	195.29	1726.24	2898.71	49.52	1721.86	1837.97	5.77	1719.02	2446.76	88.06	1730.51	1994.18	1613.97	70.37	0.00	0.00	0.00	1394.42
6.13000	3039.56	193.08	78.81	2997.20	171.45	81.76	2885.70	169.15	-69.47	2386.26	185.79	137.04	2566.66	-42.72	79.25	2535.74	-36.94	116.81	2435.73	-20.90	297.32	1680.16	-76.79	165.41	2879.46	122.49	1278.42	0.00	0.00	0.00	2906.51	197.04	1727.93	2907.48	51.40	1723.64	1837.97	5.77	1719.02	2446.76	88.06	1730.51	1994.17	1614.03	70.39	0.00	0.00	0.00	1394.77
6.14000	3039.63	193.10	78.61	2997.21	171.50	81.62	2882.59	168.93	-65.70	2386.26	185.79	137.04	2591.54	-40.91	83.77	2559.02	-35.24	119.88	2453.50	-19.31	297.49	1680.16	-76.79	165.41	2886.74	123.70	1279.91	0.00	0.00	0.00	2915.05	198.75	1729.53	2916.06	53.13	1725.37	1837.97	5.77	1719.02	2446.76	88.06	1730.51	1993.62	1614.01	70.27	0.00	0.00	0.00	1395.17
6.15000	3039.73	193.13	78.43	2997.30	171.54	81.56	2879.18	168.69	-61.71	2386.26	185.79	137.04	2617.30	-39.17	87.40	2584.14	-33.46	122.71	2471.57	-17.88	296.22	1680.16	-76.79	165.41	2893.78	124.99	1281.40	0.00	0.00	0.00	2923.04	200.26	1731.09	2924.40	54.73	1727.02	1837.97	5.77	1719.02	2446.76	88.06	1730.51	1993.86	1613.92	70.19	0.00	0.00	0.00	1394.03
6.16000	3039.86	193.13	78.30	2997.26	171.56	81.40	2875.50	168.41	-57.51	2386.26	185.79	137.04	2643.00	-37.68	89.66	2609.94	-31.81	124.53	2489.67	-15.22	294.03	1680.16	-76.79	165.41	2900.58	126.36	1282.84	0.00	0.00	0.00	2931.01	201.81	1732.53	2932.77	56.23	1728.55	1837.97	5.77	1719.02	2446.76	88.06	1730.51	1993.40	1614.16	70.10	0.00	0.00	0.00	1393.93
6.17000	3039.88	193.15	78.13	2997.20	171.58	81.24	2871.57	168.10	-53.11	2386.26	185.79	137.04	2669.19	-36.34	90.92	2635.86	-30.43	125.21	2509.45	-13.53	290.32	1680.16	-76.79	165.41	2907.77	127.89	1284.32	0.00	0.00	0.00	2939.14	203.22	1733.93	2940.59	57.55	1729.99	1837.97	5.77	1719.02	2446.76	88.06	1730.51	1992.90	1613.73	70.21	0.00	0.00	0.00	1394.40
6.18000	3039.95	193.19	78.00	2997.23	171.64	81.17	2867.41	167.76	-48.53	2386.26	185.79	137.04	2695.43	-35.13	90.94	2661.45	-28.96	124.59	2530.71	-12.17	285.36	1680.16	-76.79	165.41	2915.17	129.61	1285.78	0.00	0.00	0.00	2946.82	204.48	1735.26	2948.50	58.81	1731.32	1837.97	5.77	1719.02	2446.76	88.06	1730.51	1993.13	1614.52	69.94	0.00	0.00	0.00	1394.66
6.19000	3039.97	193.24	77.87	2997.17	171.67	81.08	2863.05	167.39	-43.76	2386.26	185.79	137.04	2722.12	-33.91	89.97	2687.41	-27.55	123.04	2550.70	-9.04	279.82	1680.16	-76.79	165.41	2922.56	131.52	1287.17	0.00	0.00	0.00	2954.66	205.62	1736.45	2956.74	60.05	1732.50	1837.97	5.77	1719.02	2446.76	88.06	1730.51	1993.74	1614.98	69.82	0.00	0.00	0.00	1394.93
6.20000	3040.02	193.27	77.77	2997.19	171.78	81.03	2858.51	166.99	-38.81	2386.26	185.79	137.04	2749.43	-32.64	88.42	2713.99	-25.95	120.84	2550.70	-9.04	279.82	1680.16	-76.79	165.41	2930.08	133.63	1288.47	0.00	0.00	0.00	2962.65	206.72	1737.54	2964.37	61.14	1733.59	1837.97	5.77	1719.02	2446.76	88.06	1730.51	1994.21	1614.56	69.99	0.00	0.00	0.00	1394.62
6.21000	3040.03	193.35	77.67	2997.11	171.89	80.94	2853.81	166.57	-33.69	2386.26	185.79	137.04	2776.90	-31.29	85.94	2742.24	-24.10	118.53	2550.70	-9.04	279.82	1680.16	-76.79	165.41	2937.79	135.87	1289.68	0.00	0.00	0.00	2970.55	207.74	1738.50	2972.22	62.15	1734.49	1837.97	5.77	1719.02	2446.76	88.06	1730.51	1992.80	1614.06	69.97	0.00	0.00	0.00	1395.16
6.22000	3040.07	193.42	77.59	2997.07	172.00	80.86	2848.97	166.13	-28.42	2386.26	185.79	137.04	2805.65	-29.68	83.77	2772.15	-22.06	116.50	2550.70	-9.04	279.82	1680.16	-76.79	165.41	2945.71	138.19	1290.82	0.00	0.00	0.00	2978.57	208.65	1739.32	2980.32	63.12	1735.24	1837.97	5.77	1719.02	2446.76	88.06	1730.51	1993.75	1614.28	70.15	0.00	0.00	0.00	1394.26
6.23000	3039.97	193.46	77.42	2997.00	172.12	80.76	2844.01	165.67	-22.98	2386.26	185.79	137.04	2836.09	-27.92	82.23	2802.27	-20.07	114.15	2550.70	-9.04	279.82	1680.16	-76.79	165.41	2953.92	140.40	1291.87	0.00	0.00	0.00	2986.57	209.46	1739.97	2988.28	63.99	1735.85	1837.97	5.77	1719.02	2446.76	88.06	1730.51	1993.21	1613.50	70.39	0.00	0.00	0.00	1394.28
6.24000	3039.95	193.54	77.28	2997.09	172.22	80.76	2838.96	165.18	-17.40	2386.26	185.79	137.04	2866.88	-26.02	80.74	2831.20	-18.19	110.86	2550.70	-9.04	279.82	1680.16	-76.79	165.41	2962.05	142.50	1292.75	0.00	0.00	0.00	2994.01	210.24	1740.53	2996.17	64.78	1736.29	1837.97	5.77	1719.02	2446.76	88.06	1730.51	1993.46	1614.02	70.14	0.00	0.00	0.00	1394.74
6.25000	3040.04	193.58	77.21	2997.21	172.34	80.74	2833.84	164.67	-11.69	2386.26	185.79	137.04	2898.75	-23.92	79.96	2863.02	-15.96	109.15	2550.70	-9.04	279.82	1680.16	-76.79	165.41	2969.99	144.49	1293.45	0.00	0.00	0.00	3001.84	210.91	1740.97	3004.10	65.48	1736.57	1837.97	5.77	1719.02	2446.76	88.06	1730.51	1993.78	1614.59	70.10	0.00	0.00	0.00	1394.38
6.26000	3040.07	193.62	77.10	2997.39	172.47	80.79	2828.68	164.15	-5.84	2386.26	185.79	137.04	2930.82	-21.81	79.29	2894.25	-13.76	106.98	2550.70	-9.04	279.82	1680.16	-76.79	165.41	2977.92	146.36	1293.98	0.00	0.00	0.00	3009.39	211.50	1741.33	3011.76	66.10	1736.69	1837.97	5.77	1719.02	2446.76	88.06	1730.51	1993.94	1614.51	70.05	0.00	0.00	0.00	1394.48
6.27000	3040.16	193.69	77.01	2997.49	172.58	80.76	2823.48	163.61	0.14	2386.26	185.79	137.04	2963.29	-19.68	78.82	2925.35	-11.53	104.50	2550.70	-9.04	279.82	1680.16	-76.79	165.41	2985.85	148.08	1294.33	0.00	0.00	0.00	3016.79	212.02	1741.57	3019.46	66.61	1736.68	1837.97	5.77	1719.02	2446.76	88.06	1730.51	1993.61	1613.44	70.43	0.00	0.00	0.00	1394.80
6.28000	3040.35	193.76	76.98	2997.44	172.75	80.65	2818.29	163.06	6.23	2386.26	185.79	137.04	2996.76	-17.69	79.15	2956.28	-9.51	101.94	2550.70	-9.04	279.82	1680.16	-76.79	165.41	2993.84	149.63	1294.54	0.00	0.00	0.00	3024.42	212.45	1741.72	3027.19	67.05	1736.52	1837.97	5.77	1719.02	2446.76	88.06	1730.51	1993.17	1614.57	69.98	0.00	0.00	0.00	1394.15
6.29000	3040.34	193.81	76.85	2997.28	172.90	80.51	2813.11	162.49	12.43	2386.26	185.79	137.04	2996.76	-17.69	79.15	2987.03	-7.61	99.02	2550.70	-9.04	279.82	1680.16	-76.79	165.41	3001.87	151.10	1294.58	0.00	0.00	0.00	3032.20	212.81	1741.80	3034.78	67.39	1736.32	1837.97	5.77	1719.02	2446.76	88.06	1730.51	1992.74	1614.78	69.64	0.00	0.00	0.00	1394.24
6.30000	3040.40	193.88	76.76	2997.17	173.10	80.38	2807.98	161.91	18.74	2386.26	185.79	137.04	2996.76	-17.69	79.15	3019.39	-5.52	97.62	2550.70	-9.04	279.82	1680.16	-76.79	165.41	3009.75	152.53	1294.41	0.00	0.00	0.00	3039.51	213.14	1741.85	3042.35	67.69	1736.08	1837.97	5.77	1719.02	2446.76	88.06	1730.51	1992.86	1614.37	69.74	0.00	0.00	0.00	1394.72
6.31000	3040.28	193.99	76.53	2997.15	173.28	80.26	2802.90	161.33	25.13	2386.26	185.79	137.04	2996.76	-17.69	79.15	3019.39	-5.52	97.62	2550.70	-9.04	279.82	1680.16	-76.79	165.41	3017.27	153.88	1294.09	0.00	0.00	0.00	3046.91	213.35	1741.88	3050.07	67.96	1735.79	1837.97	5.77	1719.02	2446.76	88.06	1730.51	1993.75	1614.76	69.84	0.00	0.00	0.00	1393.88
6.32000	3040.30	194.08	76.36	2997.23	173.43	80.20	2797.92	160.73	31.62	2386.26	185.79	137.04	2996.76	-17.69	79.15	3019.39	-5.52	97.62	2550.70	-9.04	279.82	1680.16	-76.79	165.41	3024.46	155.15	1293.66	0.00	0.00	0.00	3054.60	213.52	1741.80	3057.81	68.15	1735.44	1837.97	5.77	1719.02	2446.76	88.06	1730.51	1994.29	1614.66	70.03	0.00	0.00	0.00	1394.78
6.33000	3040.33	194.19	76.19	2997.15	173.52	80.08	2793.04	160.12	38.19	2386.26	185.79	137.04	2996.76	-17.69	79.15	3019.39	-5.52	97.62	2550.70	-9.04	279.82	1680.16	-76.79	165.41	3031.54	156.33	1293.09	0.00	0.00	0.00	3062.45	213.60	1741.68	3065.51	68.27	1734.99	1837.97	5.77	1719.02	2446.76	88.06	1730.51	1993.96	1615.02	69.89	0.00	0.00	0.00	1394.61
6.34000	3040.39	194.31	76.07	2997.20	173.55	80.07	2788.30	159.51	44.82	2386.26	185.79	137.04	2996.76	-17.69	79.15	3019.39	-5.52	97.62	2550.70	-9.04	279.82	1680.16	-76.79	165.41	3038.58	157.44	1292.43	0.00	0.00	0.00	3070.09	213.66	1741.48	3073.17	68.31	1734.52	1837.97	5.77	1719.02	2446.76	88.06	1730.51	1993.98	1614.64	70.17	0.00	0.00	0.00	1394.24
6.35000	3040.16	194.42	75.77	2997.31	173.53	80.01	2783.71	158.90	51.53	2386.26	185.79	137.04	2996.76	-17.69	79.15	3019.39	-5.52	97.62	2550.70	-9.04	279.82	1680.16	-76.79	165.41	3045.88	158.51	1291.67	0.00	0.00	0.00	3070.09	213.66	1741.48	3080.95	68.27	1733.96	1837.97	5.77	1719.02	2446.76	88.06	1730.51	1993.83	1614.17	70.30	0.00	0.00	0.00	1394.10
6.36000	3040.37	194.51	75.66	2997.50	173.47	79.91	2779.29	158.28	58.29	2386.26	185.79	137.04	2996.76	-17.69	79.15	3019.39	-5.52	97.62	2550.70	-9.04	279.82	1680.16	-76.79	165.41	3053.55	159.54	1290.88	0.00	0.00	0.00	3070.09	213.66	1741.48	3088.82	68.22	1733.31	1837.97	5.77	1719.02	2446.76	88.06	1730.51	1993.83	1614.62	69.95	0.00	0.00	0.00	1394.54
6.37000	3040.53	194.58	75.44	2997.70	173.39	79.81	2775.07	157.66	65.10	2386.26	185.79	137.04	2996.76	-17.69	79.15	3019.39	-5.52	97.62	2550.70	-9.04	279.82	1680.16	-76.79	165.41	3061.31	160.48	1290.11	0.00	0.00	0.00	3070.09	213.66	1741.48	3096.54	68.02	1732.60	1837.97	5.77	1719.02	2446.76	88.06	1730.51	1992.38	1613.66	70.09	0.00	0.00	0.00	1395.14
6.38000	3040.64	194.61	75.17	2997.69	173.32	79.58	2771.07	157.04	71.96	2386.26	185.79	137.04	2996.76	-17.69	79.15	3019.39	-5.52	97.62	2550.70	-9.04	279.82	1680.16	-76.79	165.41	3061.31	160.48	1290.11	0.00	0.00	0.00	3070.09	213.66	1741.48	3104.25	67.76	1731.80	1837.97	5.77	1719.02	2446.76	88.06	1730.51	1992.47	1614.35	69.85	0.00	0.00	0.00	1394.47
6.39000	3040.74	194.64	74.89	2997.79	173.29	79.42	2767.32	156.42	78.85	2386.26	185.79	137.04	2996.76	-17.69	79.15	3019.39	-5.52	97.62	2550.70	-9.04	279.82	1680.16	-76.79	165.41	3061.31	160.48	1290.11	0.00	0.00	0.00	3070.09	213.66	1741.48	3111.96	67.41	1730.91	1837.97	5.77	1719.02	2446.76	88.06	1730.51	1992.82	1614.38	69.75	0.00	0.00	0.00	1394.15
6.40000	3040.88	194.67	74.60	2997.85	173.26	79.21	2763.83	155.80	85.77	2386.26	185.79	137.04	2996.76	-17.69	79.15	3019.39	-5.52	97.62	2550.70	-9.04	279.82	1680.16	-76.79	165.41	3061.31	160.48	1290.11	0.00	0.00	0.00	3070.09	213.66	1741.48	3111.96	67.41	1730.91	1837.97	5.77	1719.02	2446.76	88.06	1730.51	1993.15	1614.34	69.87	0.00	0.00	0.00	1394.81
6.41000	3040.99	194.72	74.28	2997.94	173.22	78.99	2760.63	155.19	92.71	2386.26	185.79	137.04	2996.76	-17.69	79.15	3019.39	-5.52	97.62	2550.70	-9.04	279.82	1680.16	-76.79	165.41	3061.31	160.48	1290.11	0.00	0.00	0.00	3070.09	213.66	1741.48	3111.96	67.41	1730.91	1837.97	5.77	1719.02	2446.76	88.06	1730.51	1993.70	1613.91	70.07	0.00	0.00	0.00	1394.75
6.42000	3041.14	194.75	73.97	2998.14	173.24	78.82	2757.74	154.59	99.66	2386.26	185.79	137.04	2996.76	-17.69	79.15	3019.39	-5.52	97.62	2550.70	-9.04	279.82	1680.16	-76.79	165.41	3061.31	160.48	1290.11	0.00	0.00	0.00	3070.09	213.66	1741.48	3111.96	67.41	1730.91	1837.97	5.77	1719.02	2446.76	88.06	1730.51	1994.22	1614.86	69.83	0.00	0.00	0.00	1394.85
6.43000	3041.21	194.80	73.60	2998.34	173.25	78.68	2755.18	153.99	106.62	2386.26	185.79	137.04	2996.76	-17.69	79.15	3019.39	-5.52	97.62	2550.70	-9.04	279.82	1680.16	-76.79	165.41	3061.31	160.48	1290.11	0.00	0.00	0.00	3070.09	213.66	1741.48	3111.96	67.41	1730.91	1837.97	5.77	1719.02	2446.76	88.06	1730.51	1993.81	1615.11	69.82	0.00	0.00	0.00	1394.63
6.44000	3041.43	194.89	73.34	2998.49	173.23	78.46	2752.97	153.40	113.57	2386.26	185.79	137.04	2996.76	-17.69	79.15	3019.39	-5.52	97.62	2550.70	-9.04	279.82	1680.16	-76.79	165.41	3061.31	160.48	1290.11	0.00	0.00	0.00	3070.09	213.66	1741.48	3111.96	67.41	1730.91	1837.97	5.77	1719.02	2446.76	88.06	1730.51	1994.16	1615.10	69.92	0.00	0.00	0.00	1395.84
6.45000	3041.67	194.98	73.07	2998.74	173.24	78.31	2751.15	152.82	120.52	2386.26	185.79	137.04	2996.76	-17.69	79.15	3019.39	-5.52	97.62	2550.70	-9.04	279.82	1680.16	-76.79	165.41	3061.31	160.48	1290.11	0.00	0.00	0.00	3070.09	213.66	1741.48	3111.96	67.41	1730.91	1837.97	5.77	1719.02	2446.76	88.06	1730.51	1994.13	1615.32	69.84	0.00	0.00	0.00	1395.77
6.46000	3041.80	195.03	72.69	2998.89	173.28	78.08	2749.72	152.26	127.45	2386.26	185.79	137.04	2996.76	-17.69	79.15	3019.39	-5.52	97.62	2550.70	-9.04	279.82	1680.16	-76.79	165.41	3061.31	160.48	1290.11	0.00	0.00	0.00	3070.09	213.66	1741.48	3111.96	67.41	1730.91	1837.97	5.77	1719.02	2446.76	88.06	1730.51	1994.82	1615.17	70.00	0.00	0.00	0.00	1396.58
6.47000	3042.11	195.13	72.43	2999.15	173.32	77.90	2748.72	151.70	134.36	2386.26	185.79	137.04	2996.76	-17.69	79.15	3019.39	-5.52	97.62	2550.70	-9.04	279.82	1680.16	-76.79	165.41	3061.31	160.48	1290.11	0.00	0.00	0.00	3070.09	213.66	1741.48	3111.96	67.41	1730.91	1837.97	5.77	1719.02	2446.76	88.06	1730.51	1994.38	1614.09	70.50	0.00	0.00	0.00	1396.88
6.48000	3042.34	195.19	72.06	2999.38	173.37	77.63	2748.16	151.17	141.24	2386.26	185.79	137.04	2996.76	-17.69	79.15	3019.39	-5.52	97.62	2550.70	-9.04	279.82	1680.16	-76.79	165.41	3061.31	160.48	1290.11	0.00	0.00	0.00	3070.09	213.66	1741.48	3111.96	67.41	1730.91	1837.97	5.77	1719.02	2446.76	88.06	1730.51	1993.70	1614.08	70.21	0.00	0.00	0.00	1398.09
6.49000	3042.63	195.28	71.71	2999.75	173.42	77.45	2748.06	150.64	148.07	2386.26	185.79	137.04	2996.76	-17.69	79.15	3019.39	-5.52	97.62	2550.70	-9.04	279.82	1680.16	-76.79	165.41	3061.31	160.48	1290.11	0.00	0.00	0.00	3070.09	213.66	1741.48	3111.96	67.41	1730.91	1837.97	5.77	1719.02	2446.76	88.06	1730.51	1993.90	1614.39	70.14	0.00	0.00	0.00	1397.70
6.50000	3042.97	195.40	71.33	3000.16	173.53	77.17	2748.46	150.14	154.87	2386.26	185.79	137.04	2996.76	-17.69	79.15	3019.39	-5.52	97.62	2550.70	-9.04	279.82	1680.16	-76.79	165.41	3061.31	160.48	1290.11	0.00	0.00	0.00	3070.09	213.66	1741.48	3111.96	67.41	1730.91	1837.97	5.77	1719.02	2446.76	88.06	1730.51	1993.72	1613.22	70.57	0.00	0.00	0.00	1396.87
6.51000	3042.97	195.40	71.33	3000.65	173.66	76.87	2749.36	149.65	161.60	2386.26	185.79	137.04	2996.76	-17.69	79.15	3019.39	-5.52	97.62	2550.70	-9.04	279.82	1680.16	-76.79	165.41	3061.31	160.48	1290.11	0.00	0.00	0.00	3070.09	213.66	1741.48	3111.96	67.41	1730.91	1837.97	5.77	1719.02	2446.76	88.06	1730.51	1994.44	1613.75	70.47	0.00	0.00	0.00	1397.67
6.52000	3042.97	195.40	71.33	3001.24	173.78	76.52	2750.80	149.19	168.28	2386.26	185.79	137.04	2996.76	-17.69	79.15	3019.39	-5.52	97.62	2550.70	-9.04	279.82	1680.16	-76.79	165.41	3061.31	160.48	1290.11	0.00	0.00	0.00	3070.09	213.66	1741.48	3111.96	67.41	1730.91	1837.97	5.77	1719.02	2446.76	88.06	1730.51	1994.39	1614.31	70.06	0.00	0.00	0.00	1396.92
6.53000	3042.97	195.40	71.33	3001.85	173.97	76.11	2752.80	148.74	174.89	2386.26	185.79	137.04	2996.76	-17.69	79.15	3019.39	-5.52	97.62	2550.70	-9.04	279.82	1680.16	-76.79	165.41	3061.31	160.48	1290.11	0.00	0.00	0.00	3070.09	213.66	1741.48	3111.96	67.41	1730.91	1837.97	5.77	1719.02	2446.76	88.06	1730.51	1993.78	1614.12	70.11	0.00	0.00	0.00	1397.06
6.54000	3042.97	195.40	71.33	3001.85	173.97	76.11	2755.38	148.33	181.42	2386.26	185.79	137.04	2996.76	-17.69	79.15	3019.39	-5.52	97.62	2550.70	-9.04	279.82	1680.16	-76.79	165.41	3061.31	160.48	1290.11	0.00	0.00	0.00	3070.09	213.66	1741.48	3111.96	67.41	1730.91	1837.97	5.77	1719.02	2446.76	88.06	1730.51	1994.72	1613.88	70.42	0.00	0.00	0.00	1396.57
6.55000	3042.97	195.40	71.33	3001.85	173.97	76.11	2758.55	147.93	187.87	2386.26	185.79	137.04	2996.76	-17.69	79.15	3019.39	-5.52	97.62	2550.70	-9.04	279.82	1680.16	-76.79	165.41	3061.31	160.48	1290.11	0.00	0.00	0.00	3070.09	213.66	1741.48	3111.96	67.41	1730.91	1837.97	5.77	1719.02	2446.76	88.06	1730.51	1994.67	1614.08	70.38	0.00	0.00	0.00	1397.46
6.56000	3042.97	195.40	71.33	3001.85	173.97	76.11	2762.35	147.56	194.23	2386.26	185.79	137.04	2996.76	-17.69	79.15	3019.39	-5.52	97.62	2550.70	-9.04	279.82	1680.16	-76.79	165.41	3061.31	160.48	1290.11	0.00	0.00	0.00	3070.09	213.66	1741.48	3111.96	67.41	1730.91	1837.97	5.77	1719.02	2446.76	88.06	1730.51	1994.50	1614.15	70.37	0.00	0.00	0.00	1395.66
6.57000	3042.97	195.40	71.33	3001.85	173.97	76.11	2766.80	147.22	200.49	2386.26	185.79	137.04	2996.76	-17.69	79.15	3019.39	-5.52	97.62	2550.70	-9.04	279.82	1680.16	-76.79	165.41	3061.31	160.48	1290.11	0.00	0.00	0.00	3070.09	213.66	1741.48	3111.96	67.41	1730.91	1837.97	5.77	1719.02	2446.76	88.06	1730.51	1995.15	1613.14	70.88	0.00	0.00	0.00	1396.03
6.58000	3042.97	195.40	71.33	3001.85	173.97	76.11	2771.92	146.91	206.65	2386.26	185.79	137.04	2996.76	-17.69	79.15	3019.39	-5.52	97.62	2550.70	-9.04	279.82	1680.16	-76.79	165.41	3061.31	160.48	1290.11	0.00	0.00	0.00	3070.09	213.66	1741.48	3111.96	67.41	1730.91	1837.97	5.77	1719.02	2446.76	88.06	1730.51	1995.57	1613.78	70.72	0.00	0.00	0.00	1395.92
6.59000	3042.97	195.40	71.33	3001.85	173.97	76.11	2777.72	146.64	212.69	2386.26	185.79	137.04	2996.76	-17.69	79.15	3019.39	-5.52	97.62	2550.70	-9.04	279.82	1680.16	-76.79	165.41	3061.31	160.48	1290.11	0.00	0.00	0.00	3070.09	213.66	1741.48	3111.96	67.41	1730.91	1837.97	5.77	1719.02	2446.76	88.06	1730.51	1995.81	1614.22	70.57	0.00	0.00	0.00	1396.76
6.60000	3042.97	195.40	71.33	3001.85	173.97	76.11	2784.24	146.39	218.62	2386.26	185.79	137.04	2996.76	-17.69	79.15	3019.39	-5.52	97.62	2550.70	-9.04	279.82	1680.16	-76.79	165.41	3061.31	160.48	1290.11	0.00	0.00	0.00	3070.09	213.66	1741.48	3111.96	67.41	1730.91	1837.97	5.77	1719.02	2446.76	88.06	1730.51	1995.14	1613.53	70.75	0.00	0.00	0.00	1397.31
6.61000	3042.97	195.40	71.33	3001.85	173.97	76.11	2791.49	146.18	224.41	2386.26	185.79	137.04	2996.76	-17.69	79.15	3019.39	-5.52	97.62	2550.70	-9.04	279.82	1680.16	-76.79	165.41	3061.31	160.48	1290.11	0.00	0.00	0.00	3070.09	213.66	1741.48	3111.96	67.41	1730.91	1837.97	5.77	1719.02	2446.76	88.06	1730.51	1995.72	1613.79	70.80	0.00	0.00	0.00	1397.07
6.62000	3042.97	195.40	71.33	3001.85	173.97	76.11	2799.50	146.00	230.07	2386.26	185.79	137.04	2996.76	-17.69	79.15	3019.39	-5.52	97.62	2550.70	-9.04	279.82	1680.16	-76.79	165.41	3061.31	160.48	1290.11	0.00	0.00	0.00	3070.09	213.66	1741.48	3111.96	67.41	1730.91	1837.97	5.77	1719.02	2446.76	88.06	1730.51	1995.32	1613.89	70.64	0.00	0.00	0.00	1396.94
6.63000	3042.97	195.40	71.33	3001.85	173.97	76.11	2808.29	145.86	235.59	2386.26	185.79	137.04	2996.76	-17.69	79.15	3019.39	-5.52	97.62	2550.70	-9.04	279.82	1680.16	-76.79	165.41	3061.31	160.48	1290.11	0.00	0.00	0.00	3070.09	213.66	1741.48	3111.96	67.41	1730.91	1837.97	5.77	1719.02	2446.76	88.06	1730.51	1996.20	1614.74	70.34	0.00	0.00	0.00	1396.56
6.64000	3042.97	195.40	71.33	3001.85	173.97	76.11	2817.89	145.76	240.96	2386.26	185.79	137.04	2996.76	-17.69	79.15	3019.39	-5.52	97.62	2550.70	-9.04	279.82	1680.16	-76.79	165.41	3061.31	160.48	1290.11	0.00	0.00	0.00	3070.09	213.66	1741.48	3111.96	67.41	1730.91	1837.97	5.77	1719.02	2446.76	88.06	1730.51	1995.57	1613.91	70.64	0.00	0.00	0.00	1395.26
6.65000	3042.97	195.40	71.33	3001.85	173.97	76.11	2828.31	145.69	246.17	2386.26	185.79	137.04	2996.76	-17.69	79.15	3019.39	-5.52	97.62	2550.70	-9.04	279.82	1680.16	-76.79	165.41	3061.31	160.48	1290.11	0.00	0.00	0.00	3070.09	213.66	1741.48	3111.96	67.41	1730.91	1837.97	5.77	1719.02	2446.76	88.06	1730.51	1996.07	1613.05	71.24	0.00	0.00	0.00	1394.83
6.66000	3042.97	195.40	71.33	3001.85	173.97	76.11	2839.57	145.67	251.21	2386.26	185.79	137.04	2996.76	-17.69	79.15	3019.39	-5.52	97.62	2550.70	-9.04	279.82	1680.16	-76.79	165.41	3061.31	160.48	1290.11	0.00	0.00	0.00	3070.09	213.66	1741.48	3111.96	67.41	1730.91	1837.97	5.77	1719.02	2446.76	88.06	1730.51	1995.47	1612.95	71.05	0.00	0.00	0.00	1394.71
6.67000	3042.97	195.40	71.33	3001.85	173.97	76.11	2851.71	145.70	256.09	2386.26	185.79	137.04	2996.76	-17.69	79.15	3019.39	-5.52	97.62	2550.70	-9.04	279.82	1680.16	-76.79	165.41	3061.31	160.48	1290.11	0.00	0.00	0.00	3070.09	213.66	1741.48	3111.96	67.41	1730.91	1837.97	5.77	1719.02	2446.76	88.06	1730.51	1995.59	1613.19	70.93	0.00	0.00	0.00	1395.92
6.68000	3042.97	195.40	71.33	3001.85	173.97	76.11	2864.74	145.76	260.78	2386.26	185.79	137.04	2996.76	-17.69	79.15	3019.39	-5.52	97.62	2550.70	-9.04	279.82	1680.16	-76.79	165.41	3061.31	160.48	1290.11	0.00	0.00	0.00	3070.09	213.66	1741.48	3111.96	67.41	1730.91	1837.97	5.77	1719.02	2446.76	88.06	1730.51	1995.43	1613.32	70.90	0.00	0.00	0.00	1396.29
6.69000	3042.97	195.40	71.33	3001.85	173.97	76.11	2878.68	145.87	265.29	2386.26	185.79	137.04	2996.76	-17.69	79.15	3019.39	-5.52	97.62	2550.70	-9.04	279.82	1680.16	-76.79	165.41	3061.31	160.48	1290.11	0.00	0.00	0.00	3070.09	213.66	1741.48	3111.96	67.41	1730.91	1837.97	5.77	1719.02	2446.76	88.06	1730.51	1995.56	1613.42	70.90	0.00	0.00	0.00	1395.88
6.70000	3042.97	195.40	71.33	3001.85	173.97	76.11	2893.56	146.03	269.60	2386.26	185.79	137.04	2996.76	-17.69	79.15	3019.39	-5.52	97.62	2550.70	-9.04	279.82	1680.16	-76.79	165.41	3061.31	160.48	1290.11	0.00	0.00	0.00	3070.09	213.66	1741.48	3111.96	67.41	1730.91	1837.97	5.77	1719.02	2446.76	88.06	1730.51	1995.92	1614.37	70.54	0.00	0.00	0.00	1395.32
6.71000	3042.97	195.40	71.33	3001.85	173.97	76.11	2909.40	146.24	273.71	2386.26	185.79	137.04	2996.76	-17.69	79.15	3019.39	-5.52	97.62	2550.70	-9.04	279.82	1680.16	-76.79	165.41	3061.31	160.48	1290.11	0.00	0.00	0.00	3070.09	213.66	1741.48	3111.96	67.41	1730.91	1837.97	5.77	1719.02	2446.76	88.06	1730.51	1996.07	1614.19	70.70	0.00	0.00	0.00	1394.44
6.72000	3042.97	195.40	71.33	3001.85	173.97	76.11	2926.21	146.50	277.61	2386.26	185.79	137.04	2996.76	-17.69	79.15	3019.39	-5.52	97.62	2550.70	-9.04	279.82	1680.16	-76.79	165.41	3061.31	160.48	1290.11	0.00	0.00	0.00	3070.09	213.66	1741.48	3111.96	67.41	1730.91	1837.97	5.77	1719.02	2446.76	88.06	1730.51	1996.78	1613.57	71.20	0.00	0.00	0.00	1395.37
6.73000	3042.97	195.40	71.33	3001.85	173.97	76.11	2944.03	146.81	281.30	2386.26	185.79	137.04	2996.76	-17.69	79.15	3019.39	-5.52	97.62	2550.70	-9.04	279.82	1680.16	-76.79	165.41	3061.31	160.48	1290.11	0.00	0.00	0.00	3070.09	213.66	1741.48	3111.96	67.41	1730.91	1837.97	5.77	1719.02	2446.76	88.06	1730.51	1995.20	1613.46	70.67	0.00	0.00	0.00	1396.03
6.74000	3042.97	195.40	71.33	3001.85	173.97	76.11	2958.97	146.86	286.46	2386.26	185.79	137.04	2996.76	-17.69	79.15	3019.39	-5.52	97.62	2550.70	-9.04	279.82	1680.16	-76.79	165.41	3061.31	160.48	1290.11	0.00	0.00	0.00	3070.09	213.66	1741.48	3111.96	67.41	1730.91	1837.97	5.77	1719.02	2446.76	88.06	1730.51	1995.59	1614.12	70.51	0.00	0.00	0.00	1395.53
6.75000	3042.97	195.40	71.33	3001.85	173.97	76.11	2973.99	146.90	289.91	2386.26	185.79	137.04	2996.76	-17.69	79.15	3019.39	-5.52	97.62	2550.70	-9.04	279.82	1680.16	-76.79	165.41	3061.31	160.48	1290.11	0.00	0.00	0.00	3070.09	213.66	1741.48	3111.96	67.41	1730.91	1837.97	5.77	1719.02	2446.76	88.06	1730.51	1995.85	1614.47	70.57	0.00	0.00	0.00	1395.53
6.76000	3042.97	195.40	71.33	3001.85	173.97	76.11	2989.32	147.23	291.47	2386.26	185.79	137.04	2996.76	-17.69	79.15	3019.39	-5.52	97.62	2550.70	-9.04	279.82	1680.16	-76.79	165.41	3061.31	160.48	1290.11	0.00	0.00	0.00	3070.09	213.66	1741.48	3111.96	67.41	1730.91	1837.97	5.77	1719.02	2446.76	88.06	1730.51	1996.63	1613.60	71.07	0.00	0.00	0.00	1395.34
6.77000	3042.97	195.40	71.33	3001.85	173.97	76.11	3005.36	148.03	291.99	2386.26	185.79	137.04	2996.76	-17.69	79.15	3019.39	-5.52	97.62	2550.70	-9.04	279.82	1680.16	-76.79	165.41	3061.31	160.48	1290.11	0.00	0.00	0.00	3070.09	213.66	1741.48	3111.96	67.41	1730.91	1837.97	5.77	1719.02	2446.76	88.06	1730.51	1995.66	1613.08	71.00	0.00	0.00	0.00	1394.60
6.78000	3042.97	195.40	71.33	3001.85	173.97	76.11	3021.67	149.21	291.30	2386.26	185.79	137.04	2996.76	-17.69	79.15	3019.39	-5.52	97.62	2550.70	-9.04	279.82	1680.16	-76.79	165.41	3061.31	160.48	1290.11	0.00	0.00	0.00	3070.09	213.66	1741.48	3111.96	67.41	1730.91	1837.97	5.77	1719.02	2446.76	88.06	1730.51	1994.89	1612.85	70.96	0.00	0.00	0.00	1394.85
6.79000	3042.97	195.40	71.33	3001.85	173.97	76.11	3021.67	149.21	291.30	2386.26	185.79	137.04	2996.76	-17.69	79.15	3019.39	-5.52	97.62	2550.70	-9.04	279.82	1680.16	-76.79	165.41	3061.31	160.48	1290.11	0.00	0.00	0.00	3070.09	213.66	1741.48	3111.96	67.41	1730.91	1837.97	5.77	1719.02	2446.76	88.06	1730.51	1995.30	1613.21	70.92	0.00	0.00	0.00	1395.17
6.80000	3042.97	195.40	71.33	3001.85	173.97	76.11	3021.67	149.21	291.30	2386.26	185.79	137.04	2996.76	-17.69	79.15	3019.39	-5.52	97.62	2550.70	-9.04	279.82	1680.16	-76.79	165.41	3061.31	160.48	1290.11	0.00	0.00	0.00	3070.09	213.66	1741.48	3111.96	67.41	1730.91	1837.97	5.77	1719.02	2446.76	88.06	1730.51	1995.49	1613.70	70.58	0.00	0.00	0.00	1395.03
6.81000	3042.97	195.40	71.33	3001.85	173.97	76.11	3021.67	149.21	291.30	2386.26	185.79	137.04	2996.76	-17.69	79.15	3019.39	-5.52	97.62	2550.70	-9.04	279.82	1680.16	-76.79	165.41	3061.31	160.48	1290.11	0.00	0.00	0.00	3070.09	213.66	1741.48	3111.96	67.41	1730.91	1837.97	5.77	1719.02	2446.76	88.06	1730.51	1995.87	1614.10	70.44	0.00	0.00	0.00	1394.42
6.82000	3042.97	195.40	71.33	3001.85	173.97	76.11	3021.67	149.21	291.30	2386.26	185.79	137.04	2996.76	-17.69	79.15	3019.39	-5.52	97.62	2550.70	-9.04	279.82	1680.16	-76.79	165.41	3061.31	160.48	1290.11	0.00	0.00	0.00	3070.09	213.66	1741.48	3111.96	67.41	1730.91	1837.97	5.77	1719.02	2446.76	88.06	1730.51	1995.78	1615.36	69.97	0.00	0.00	0.00	1394.35
6.83000	3042.97	195.40	71.33	3001.85	173.97	76.11	3021.67	149.21	291.30	2386.26	185.79	137.04	2996.76	-17.69	79.15	3019.39	-5.52	97.62	2550.70	-9.04	279.82	1680.16	-76.79	165.41	3061.31	160.48	1290.11	0.00	0.00	0.00	3070.09	213.66	1741.48	3111.96	67.41	1730.91	1837.97	5.77	1719.02	2446.76	88.06	1730.51	1994.72	1614.48	70.09	0.00	0.00	0.00	1393.70
6.84000	3042.97	195.40	71.33	3001.85	173.97	76.11	3021.67	149.21	291.30	2386.26	185.79	137.04	2996.76	-17.69	79.15	3019.39	-5.52	97.62	2550.70	-9.04	279.82	1680.16	-76.79	165.41	3061.31	160.48	1290.11	0.00	0.00	0.00	3070.09	213.66	1741.48	3111.96	67.41	1730.91	1837.97	5.77	1719.02	2446.76	88.06	1730.51	1995.26	1614.69	70.02	0.00	0.00	0.00	1394.21
6.85000	3042.97	195.40	71.33	3001.85	173.97	76.11	3021.67	149.21	291.30	2386.26	185.79	137.04	2996.76	-17.69	79.15	3019.39	-5.52	97.62	2550.70	-9.04	279.82	1680.16	-76.79	165.41	3061.31	160.48	1290.11	0.00	0.00	0.00	3070.09	213.66	1741.48	3111.96	67.41	1730.91	1837.97	5.77	1719.02	2446.76	88.06	1730.51	1995.32	1614.36	70.42	0.00	0.00	0.00	1394.70
6.86000	3042.97	195.40	71.33	3001.85	173.97	76.11	3021.67	149.21	291.30	2386.26	185.79	137.04	2996.76	-17.69	79.15	3019.39	-5.52	97.62	2550.70	-9.04	279.82	1680.16	-76.79	165.41	3061.31	160.48	1290.11	0.00	0.00	0.00	3070.09	213.66	1741.48	3111.96	67.41	1730.91	1837.97	5.77	1719.02	2446.76	88.06	1730.51	1994.91	1613.58	70.76	0.00	0.00	0.00	1393.69
6.87000	3042.97	195.40	71.33	3001.85	173.97	76.11	3021.67	149.21	291.30	2386.26	185.79	137.04	2996.76	-17.69	79.15	3019.39	-5.52	97.62	2550.70	-9.04	279.82	1680.16	-76.79	165.41	3061.31	160.48	1290.11	0.00	0.00	0.00	3070.09	213.66	1741.48	3111.96	67.41	1730.91	1837.97	5.77	1719.02	2446.76	88.06	1730.51	1994.52	1614.18	70.41	0.00	0.00	0.00	1394.18
6.88000	3042.97	195.40	71.33	3001.85	173.97	76.11	3021.67	149.21	291.30	2386.26	185.79	137.04	2996.76	-17.69	79.15	3019.39	-5.52	97.62	2550.70	-9.04	279.82	1680.16	-76.79	165.41	3061.31	160.48	1290.11	0.00	0.00	0.00	3070.09	213.66	1741.48	3111.96	67.41	1730.91	1837.97	5.77	1719.02	2446.76	88.06	1730.51	1994.64	1613.71	70.53	0.00	0.00	0.00	1394.97
6.89000	3042.97	195.40	71.33	3001.85	173.97	76.11	3021.67	149.21	291.30	2386.26	185.79	137.04	2996.76	-17.69	79.15	3019.39	-5.52	97.62	2550.70	-9.04	279.82	1680.16	-76.79	165.41	3061.31	160.48	1290.11	0.00	0.00	0.00	3070.09	213.66	1741.48	3111.96	67.41	1730.91	1837.97	5.77	1719.02	2446.76	88.06	1730.51	1994.29	1613.83	70.33	0.00	0.00	0.00	1393.95
6.90000	3042.97	195.40	71.33	3001.85	173.97	76.11	3021.67	149.21	291.30	2386.26	185.79	137.04	2996.76	-17.69	79.15	3019.39	-5.52	97.62	2550.70	-9.04	279.82	1680.16	-76.79	165.41	3061.31	160.48	1290.11	0.00	0.00	0.00	3070.09	213.66	1741.48	3111.96	67.41	1730.91	1837.97	5.77	1719.02	2446.76	88.06	1730.51	1993.34	1613.22	70.30	0.00	0.00	0.00	1394.15
6.91000	3042.97	195.40	71.33	3001.85	173.97	76.11	3021.67	149.21	291.30	2386.26	185.79	137.04	2996.76	-17.69	79.15	3019.39	-5.52	97.62	2550.70	-9.04	279.82	1680.16	-76.79	165.41	3061.31	160.48	1290.11	0.00	0.00	0.00	3070.09	213.66	1741.48	3111.96	67.41	1730.91	1837.97	5.77	1719.02	2446.76	88.06	1730.51	1993.79	1613.85	70.02	0.00	0.00	0.00	1394.01
6.92000	3042.97	195.40	71.33	3001.85	173.97	76.11	3021.67	149.21	291.30	2386.26	185.79	137.04	2996.76	-17.69	79.15	3019.39	-5.52	97.62	2550.70	-9.04	279.82	1680.16	-76.79	165.41	3061.31	160.48	1290.11	0.00	0.00	0.00	3070.09	213.66	1741.48	3111.96	67.41	1730.91	1837.97	5.77	1719.02	2446.76	88.06	1730.51	1994.33	1614.33	70.31	0.00	0.00	0.00	1393.41
6.93000	3042.97	195.40	71.33	3001.85	173.97	76.11	3021.67	149.21	291.30	2386.26	185.79	137.04	2996.76	-17.69	79.15	3019.39	-5.52	97.62	2550.70	-9.04	279.82	1680.16	-76.79	165.41	3061.31	160.48	1290.11	0.00	0.00	0.00	3070.09	213.66	1741.48	3111.96	67.41	1730.91	1837.97	5.77	1719.02	2446.76	88.06	1730.51	1993.98	1614.22	70.41	0.00	0.00	0.00	1394.95
6.94000	3042.97	195.40	71.33	3001.85	173.97	76.11	3021.67	149.21	291.30	2386.26	185.79	137.04	2996.76	-17.69	79.15	3019.39	-5.52	97.62	2550.70	-9.04	279.82	1680.16	-76.79	165.41	3061.31	160.48	1290.11	0.00	0.00	0.00	3070.09	213.66	1741.48	3111.96	67.41	1730.91	1837.97	5.77	1719.02	2446.76	88.06	1730.51	1993.37	1613.80	70.36	0.00	0.00	0.00	1395.60
6.95000	3042.97	195.40	71.33	3001.85	173.97	76.11	3021.67	149.21	291.30	2386.26	185.79	137.04	2996.76	-17.69	79.15	3019.39	-5.52	97.62	2550.70	-9.04	279.82	1680.16	-76.79	165.41	3061.31	160.48	1290.11	0.00	0.00	0.00	3070.09	213.66	1741.48	3111.96	67.41	1730.91	1837.97	5.77	1719.02	2446.76	88.06	1730.51	1993.44	1614.90	69.79	0.00	0.00	0.00	1394.00
6.96000	3042.97	195.40	71.33	3001.85	173.97	76.11	3021.67	149.21	291.30	2386.26	185.79	137.04	2996.76	-17.69	79.15	3019.39	-5.52	97.62	2550.70	-9.04	279.82	1680.16	-76.79	165.41	3061.31	160.48	1290.11	0.00	0.00	0.00	3070.09	213.66	1741.48	3111.96	67.41	1730.91	1837.97	5.77	1719.02	2446.76	88.06	1730.51	1992.92	1614.08	70.23	0.00	0.00	0.00	1394.14
6.97000	3042.97	195.40	71.33	3001.85	173.97	76.11	3021.67	149.21	291.30	2386.26	185.79	137.04	2996.76	-17.69	79.15	3019.39	-5.52	97.62	2550.70	-9.04	279.82	1680.16	-76.79	165.41	3061.31	160.48	1290.11	0.00	0.00	0.00	3070.09	213.66	1741.48	3111.96	67.41	1730.91	1837.97	5.77	1719.02	2446.76	88.06	1730.51	1993.18	1614.51	70.13	0.00	0.00	0.00	1393.89
6.98000	3042.97	195.40	71.33	3001.85	173.97	76.11	3021.67	149.21	291.30	2386.26	185.79	137.04	2996.76	-17.69	79.15	3019.39	-5.52	97.62	2550.70	-9.04	279.82	1680.16	-76.79	165.41	3061.31	160.48	1290.11	0.00	0.00	0.00	3070.09	213.66	1741.48	3111.96	67.41	1730.91	1837.97	5.77	1719.02	2446.76	88.06	1730.51	1993.52	1615.49	69.67	0.00	0.00	0.00	1393.97
6.99000	3042.97	195.40	71.33	3001.85	173.97	76.11	3021.67	149.21	291.30	2386.26	185.79	137.04	2996.76	-17.69	79.15	3019.39	-5.52	97.62	2550.70	-9.04	279.82	1680.16	-76.79	165.41	3061.31	160.48	1290.11	0.00	0.00	0.00	3070.09	213.66	1741.48	3111.96	67.41	1730.91	1837.97	5.77	1719.02	2446.76	88.06	1730.51	1993.36	1616.17	69.38	0.00	0.00	0.00	1394.91
7.00000	3042.97	195.40	71.33	3001.85	173.97	76.11	3021.67	149.21	291.30	2386.26	185.79	137.04	2996.76	-17.69	79.15	3019.39	-5.52	97.62	2550.70	-9.04	279.82	1680.16	-76.79	165.41	3061.31	160.48	1290.11	0.00	0.00	0.00	3070.09	213.66	1741.48	3111.96	67.41	1730.91	1837.97	5.77	1719.02	2446.76	88.06	1730.51	1992.79	1614.33	69.87	0.00	0.00	0.00	1393.50
7.01000	3042.97	195.40	71.33	3001.85	173.97	76.11	3021.67	149.21	291.30	2386.26	185.79	137.04	2996.76	-17.69	79.15	3019.39	-5.52	97.62	2550.70	-9.04	279.82	1680.16	-76.79	165.41	3061.31	160.48	1290.11	0.00	0.00	0.00	3070.09	213.66	1741.48	3111.96	67.41	1730.91	1837.97	5.77	1719.02	2446.76	88.06	1730.51	1992.54	1614.35	69.85	0.00	0.00	0.00	1393.81
7.02000	3042.97	195.40	71.33	3001.85	173.97	76.11	3021.67	149.21	291.30	2386.26	185.79	137.04	2996.76	-17.69	79.15	3019.39	-5.52	97.62	2550.70	-9.04	279.82	1680.16	-76.79	165.41	3061.31	160.48	1290.11	0.00	0.00	0.00	3070.09	213.66	1741.48	3111.96	67.41	1730.91	1837.97	5.77	1719.02	2446.76	88.06	1730.51	1992.68	1614.62	69.85	0.00	0.00	0.00	1394.57
7.03000	3042.97	195.40	71.33	3001.85	173.97	76.11	3021.67	149.21	291.30	2386.26	185.79	137.04	2996.76	-17.69	79.15	3019.39	-5.52	97.62	2550.70	-9.04	279.82	1680.16	-76.79	165.41	3061.31	160.48	1290.11	0.00	0.00	0.00	3070.09	213.66	1741.48	3111.96	67.41	1730.91	1837.97	5.77	1719.02	2446.76	88.06	1730.51	1993.01	1615.03	69.62	0.00	0.00	0.00	1394.64
7.04000	3042.97	195.40	71.33	3001.85	173.97	76.11	3021.67	149.21	291.30	2386.26	185.79	137.04	2996.76	-17.69	79.15	3019.39	-5.52	97.62	2550.70	-9.04	279.82	1680.16	-76.79	165.41	3061.31	160.48	1290.11	0.00	0.00	0.00	3070.09	213.66	1741.48	3111.96	67.41	1730.91	1837.97	5.77	1719.02	2446.76	88.06	1730.51	1992.45	1614.57	69.74	0.00	0.00	0.00	1394.30
7.05000	3042.97	195.40	71.33	3001.85	173.97	76.11	3021.67	149.21	291.30	2386.26	185.79	137.04	2996.76	-17.69	79.15	3019.39	-5.52	97.62	2550.70	-9.04	279.82	1680.16	-76.79	165.41	3061.31	160.48	1290.11	0.00	0.00	0.00	3070.09	213.66	1741.48	3111.96	67.41	1730.91	1837.97	5.77	1719.02	2446.76	88.06	1730.51	1992.70	1615.03	69.54	0.00	0.00	0.00	1394.66
7.06000	3042.97	195.40	71.33	3001.85	173.97	76.11	3021.67	149.21	291.30	2386.26	185.79	137.04	2996.76	-17.69	79.15	3019.39	-5.52	97.62	2550.70	-9.04	279.82	1680.16	-76.79	165.41	3061.31	160.48	1290.11	0.00	0.00	0.00	3070.09	213.66	1741.48	3111.96	67.41	1730.91	1837.97	5.77	1719.02	2446.76	88.06	1730.51	1993.63	1616.12	69.27	0.00	0.00	0.00	1395.27
7.07000	3042.97	195.40	71.33	3001.85	173.97	76.11	3021.67	149.21	291.30	2386.26	185.79	137.04	2996.76	-17.69	79.15	3019.39	-5.52	97.62	2550.70	-9.04	279.82	1680.16	-76.79	165.41	3061.31	160.48	1290.11	0.00	0.00	0.00	3070.09	213.66	1741.48	3111.96	67.41	1730.91	1837.97	5.77	1719.02	2446.76	88.06	1730.51	1993.70	1615.17	69.86	0.00	0.00	0.00	1394.90
7.08000	3042.97	195.40	71.33	3001.85	173.97	76.11	3021.67	149.21	291.30	2386.26	185.79	137.04	2996.76	-17.69	79.15	3019.39	-5.52	97.62	2550.70	-9.04	279.82	1680.16	-76.79	165.41	3061.31	160.48	1290.11	0.00	0.00	0.00	3070.09	213.66	1741.48	3111.96	67.41	1730.91	1837.97	5.77	1719.02	2446.76	88.06	1730.51	1993.78	1614.62	70.07	0.00	0.00	0.00	1394.81
7.09000	3042.97	195.40	71.33	3001.85	173.97	76.11	3021.67	149.21	291.30	2386.26	185.79	137.04	2996.76	-17.69	79.15	3019.39	-5.52	97.62	2550.70	-9.04	279.82	1680.16	-76.79	165.41	3061.31	160.48	1290.11	0.00	0.00	0.00	3070.09	213.66	1741.48	3111.96	67.41	1730.91	1837.97	5.77	1719.02	2446.76	88.06	1730.51	1993.29	1614.15	69.98	0.00	0.00	0.00	1394.73
7.10000	3042.97	195.40	71.33	3001.85	173.97	76.11	3021.67	149.21	291.30	2386.26	185.79	137.04	2996.76	-17.69	79.15	3019.39	-5.52	97.62	2550.70	-9.04	279.82	1680.16	-76.79	165.41	3061.31	160.48	1290.11	0.00	0.00	0.00	3070.09	213.66	1741.48	3111.96	67.41	1730.91	1837.97	5.77	1719.02	2446.76	88.06	1730.51	1993.56	1614.35	69.89	0.00	0.00	0.00	1395.71
7.11000	3042.97	195.40	71.33	3001.85	173.97	76.11	3021.67	149.21	291.30	2386.26	185.79	137.04	2996.76	-17.69	79.15	3019.39	-5.52	97.62	2550.70	-9.04	279.82	1680.16	-76.79	165.41	3061.31	160.48	1290.11	0.00	0.00	0.00	3070.09	213.66	1741.48	3111.96	67.41	1730.91	1837.97	5.77	1719.02	2446.76	88.06	1730.51	1994.62	1614.36	70.08	0.00	0.00	0.00	1396.16
7.12000	3042.97	195.40	71.33	3001.85	173.97	76.11	3021.67	149.21	291.30	2386.26	185.79	137.04	2996.76	-17.69	79.15	3019.39	-5.52	97.62	2550.70	-9.04	279.82	1680.16	-76.79	165.41	3061.31	160.48	1290.11	0.00	0.00	0.00	3070.09	213.66	1741.48	3111.96	67.41	1730.91	1837.97	5.77	1719.02	2446.76	88.06	1730.51	1993.75	1613.54	70.21	0.00	0.00	0.00	1396.61
7.13000	3042.97	195.40	71.33	3001.85	173.97	76.11	3021.67	149.21	291.30	2386.26	185.79	137.04	2996.76	-17.69	79.15	3019.39	-5.52	97.62	2550.70	-9.04	279.82	1680.16	-76.79	165.41	3061.31	160.48	1290.11	0.00	0.00	0.00	3070.09	213.66	1741.48	3111.96	67.41	1730.91	1837.97	5.77	1719.02	2446.76	88.06	1730.51	1993.51	1613.33	70.30	0.00	0.00	0.00	1396.66
7.14000	3042.97	195.40	71.33	3001.85	173.97	76.11	3021.67	149.21	291.30	2386.26	185.79	137.04	2996.76	-17.69	79.15	3019.39	-5.52	97.62	2550.70	-9.04	279.82	1680.16	-76.79	165.41	3061.31	160.48	1290.11	0.00	0.00	0.00	3070.09	213.66	1741.48	3111.96	67.41	1730.91	1837.97	5.77	1719.02	2446.76	88.06	1730.51	1993.18	1613.54	70.08	0.00	0.00	0.00	1396.79
7.15000	3042.97	195.40	71.33	3001.85	173.97	76.11	3021.67	149.21	291.30	2386.26	185.79	137.04	2996.76	-17.69	79.15	3019.39	-5.52	97.62	2550.70	-9.04	279.82	1680.16	-76.79	165.41	3061.31	160.48	1290.11	0.00	0.00	0.00	3070.09	213.66	1741.48	3111.96	67.41	1730.91	1837.97	5.77	1719.02	2446.76	88.06	1730.51	1993.93	1613.66	70.15	0.00	0.00	0.00	1396.88
7.16000	3042.97	195.40	71.33	3001.85	173.97	76.11	3021.67	149.21	291.30	2386.26	185.79	137.04	2996.76	-17.69	79.15	3019.39	-5.52	97.62	2550.70	-9.04	279.82	1680.16	-76.79	165.41	3061.31	160.48	1290.11	0.00	0.00	0.00	3070.09	213.66	1741.48	3111.96	67.41	1730.91	1837.97	5.77	1719.02	2446.76	88.06	1730.51	1994.60	1612.97	70.58	0.00	0.00	0.00	1396.63
7.17000	3042.97	195.40	71.33	3001.85	173.97	76.11	3021.67	149.21	291.30	2386.26	185.79	137.04	2996.76	-17.69	79.15	3019.39	-5.52	97.62	2550.70	-9.04	279.82	1680.16	-76.79	165.41	3061.31	160.48	1290.11	0.00	0.00	0.00	3070.09	213.66	1741.48	3111.96	67.41	1730.91	1837.97	5.77	1719.02	2446.76	88.06	1730.51	1994.98	1614.01	70.57	0.00	0.00	0.00	1396.28
7.18000	3042.97	195.40	71.33	3001.85	173.97	76.11	3021.67	149.21	291.30	2386.26	185.79	137.04	2996.76	-17.69	79.15	3019.39	-5.52	97.62	2550.70	-9.04	279.82	1680.16	-76.79	165.41	3061.31	160.48	1290.11	0.00	0.00	0.00	3070.09	213.66	1741.48	3111.96	67.41	1730.91	1837.97	5.77	1719.02	2446.76	88.06	1730.51	1994.93	1613.74	70.42	0.00	0.00	0.00	1395.92
7.19000	3042.97	195.40	71.33	3001.85	173.97	76.11	3021.67	149.21	291.30	2386.26	185.79	137.04	2996.76	-17.69	79.15	3019.39	-5.52	97.62	2550.70	-9.04	279.82	1680.16	-76.79	165.41	3061.31	160.48	1290.11	0.00	0.00	0.00	3070.09	213.66	1741.48	3111.96	67.41	1730.91	1837.97	5.77	1719.02	2446.76	88.06	1730.51	1995.43	1614.22	70.41	0.00	0.00	0.00	1395.52
7.20000	3042.97	195.40	71.33	3001.85	173.97	76.11	3021.67	149.21	291.30	2386.26	185.79	137.04	2996.76	-17.69	79.15	3019.39	-5.52	97.62	2550.70	-9.04	279.82	1680.16	-76.79	165.41	3061.31	160.48	1290.11	0.00	0.00	0.00	3070.09	213.66	1741.48	3111.96	67.41	1730.91	1837.97	5.77	1719.02	2446.76	88.06	1730.51	1995.24	1614.30	70.24	0.00	0.00	0.00	1395.96
7.21000	3042.97	195.40	71.33	3001.85	173.97	76.11	3021.67	149.21	291.30	2386.26	185.79	137.04	2996.76	-17.69	79.15	3019.39	-5.52	97.62	2550.70	-9.04	279.82	1680.16	-76.79	165.41	3061.31	160.48	1290.11	0.00	0.00	0.00	3070.09	213.66	1741.48	3111.96	67.41	1730.91	1837.97	5.77	1719.02	2446.76	88.06	1730.51	1995.18	1614.69	70.07	0.00	0.00	0.00	1396.08
7.22000	3042.97	195.40	71.33	3001.85	173.97	76.11	3021.67	149.21	291.30	2386.26	185.79	137.04	2996.76	-17.69	79.15	3019.39	-5.52	97.62	2550.70	-9.04	279.82	1680.16	-76.79	165.41	3061.31	160.48	1290.11	0.00	0.00	0.00	3070.09	213.66	1741.48	3111.96	67.41	1730.91	1837.97	5.77	1719.02	2446.76	88.06	1730.51	1995.13	1614.61	70.07	0.00	0.00	0.00	1396.40
7.23000	3042.97	195.40	71.33	3001.85	173.97	76.11	3021.67	149.21	291.30	2386.26	185.79	137.04	2996.76	-17.69	79.15	3019.39	-5.52	97.62	2550.70	-9.04	279.82	1680.16	-76.79	165.41	3061.31	160.48	1290.11	0.00	0.00	0.00	3070.09	213.66	1741.48	3111.96	67.41	1730.91	1837.97	5.77	1719.02	2446.76	88.06	1730.51	1994.63	1613.38	70.57	0.00	0.00	0.00	1395.68
7.24000	3042.97	195.40	71.33	3001.85	173.97	76.11	3021.67	149.21	291.30	2386.26	185.79	137.04	2996.76	-17.69	79.15	3019.39	-5.52	97.62	2550.70	-9.04	279.82	1680.16	-76.79	165.41	3061.31	160.48	1290.11	0.00	0.00	0.00	3070.09	213.66	1741.48	3111.96	67.41	1730.91	1837.97	5.77	1719.02	2446.76	88.06	1730.51	1994.69	1613.67	70.42	0.00	0.00	0.00	1395.48
7.25000	3042.97	195.40	71.33	3001.85	173.97	76.11	3021.67	149.21	291.30	2386.26	185.79	137.04	2996.76	-17.69	79.15	3019.39	-5.52	97.62	2550.70	-9.04	279.82	1680.16	-76.79	165.41	3061.31	160.48	1290.11	0.00	0.00	0.00	3070.09	213.66	1741.48	3111.96	67.41	1730.91	1837.97	5.77	1719.02	2446.76	88.06	1730.51	1994.68	1613.59	70.40	0.00	0.00	0.00	1395.07
7.26000	3042.97	195.40	71.33	3001.85	173.97	76.11	3021.67	149.21	291.30	2386.26	185.79	137.04	2996.76	-17.69	79.15	3019.39	-5.52	97.62	2550.70	-9.04	279.82	1680.16	-76.79	165.41	3061.31	160.48	1290.11	0.00	0.00	0.00	3070.09	213.66	1741.48	3111.96	67.41	1730.91	1837.97	5.77	1719.02	2446.76	88.06	1730.51	1994.99	1614.48	70.15	0.00	0.00	0.00	1395.35
7.27000	3042.97	195.40	71.33	3001.85	173.97	76.11	3021.67	149.21	291.30	2386.26	185.79	137.04	2996.76	-17.69	79.15	3019.39	-5.52	97.62	2550.70	-9.04	279.82	1680.16	-76.79	165.41	3061.31	160.48	1290.11	0.00	0.00	0.00	3070.09	213.66	1741.48	3111.96	67.41	1730.91	1837.97	5.77	1719.02	2446.76	88.06	1730.51	1994.51	1614.09	70.19	0.00	0.00	0.00	1393.90
7.28000	3042.97	195.40	71.33	3001.85	173.97	76.11	3021.67	149.21	291.30	2386.26	185.79	137.04	2996.76	-17.69	79.15	3019.39	-5.52	97.62	2550.70	-9.04	279.82	1680.16	-76.79	165.41	3061.31	160.48	1290.11	0.00	0.00	0.00	3070.09	213.66	1741.48	3111.96	67.41	1730.91	1837.97	5.77	1719.02	2446.76	88.06	1730.51	1994.98	1614.41	70.02	0.00	0.00	0.00	1394.49
7.29000	3042.97	195.40	71.33	3001.85	173.97	76.11	3021.67	149.21	291.30	2386.26	185.79	137.04	2996.76	-17.69	79.15	3019.39	-5.52	97.62	2550.70	-9.04	279.82	1680.16	-76.79	165.41	3061.31	160.48	1290.11	0.00	0.00	0.00	3070.09	213.66	1741.48	3111.96	67.41	1730.91	1837.97	5.77	1719.02	2446.76	88.06	1730.51	1994.61	1614.06	70.24	0.00	0.00	0.00	1394.87
7.30000	3042.97	195.40	71.33	3001.85	173.97	76.11	3021.67	149.21	291.30	2386.26	185.79	137.04	2996.76	-17.69	79.15	3019.39	-5.52	97.62	2550.70	-9.04	279.82	1680.16	-76.79	165.41	3061.31	160.48	1290.11	0.00	0.00	0.00	3070.09	213.66	1741.48	3111.96	67.41	1730.91	1837.97	5.77	1719.02	2446.76	88.06	1730.51	1993.94	1613.79	70.09	0.00	0.00	0.00	1394.75
7.31000	3042.97	195.40	71.33	3001.85	173.97	76.11	3021.67	149.21	291.30	2386.26	185.79	137.04	2996.76	-17.69	79.15	3019.39	-5.52	97.62	2550.70	-9.04	279.82	1680.16	-76.79	165.41	3061.31	160.48	1290.11	0.00	0.00	0.00	3070.09	213.66	1741.48	3111.96	67.41	1730.91	1837.97	5.77	1719.02	2446.76	88.06	1730.51	1994.42	1614.90	69.80	0.00	0.00	0.00	1393.56
7.32000	3042.97	195.40	71.33	3001.85	173.97	76.11	3021.67	149.21	291.30	2386.26	185.79	137.04	2996.76	-17.69	79.15	3019.39	-5.52	97.62	2550.70	-9.04	279.82	1680.16	-76.79	165.41	3061.31	160.48	1290.11	0.00	0.00	0.00	3070.09	213.66	1741.48	3111.96	67.41	1730.91	1837.97	5.77	1719.02	2446.76	88.06	1730.51	1994.26	1614.67	69.97	0.00	0.00	0.00	1395.48
7.33000	3042.97	195.40	71.33	3001.85	173.97	76.11	3021.67	149.21	291.30	2386.26	185.79	137.04	2996.76	-17.69	79.15	3019.39	-5.52	97.62	2550.70	-9.04	279.82	1680.16	-76.79	165.41	3061.31	160.48	1290.11	0.00	0.00	0.00	3070.09	213.66	1741.48	3111.96	67.41	1730.91	1837.97	5.77	1719.02	2446.76	88.06	1730.51	1994.43	1614.59	69.88	0.00	0.00	0.00	1393.49
7.34000	3042.97	195.40	71.33	3001.85	173.97	76.11	3021.67	149.21	291.30	2386.26	185.79	137.04	2996.76	-17.69	79.15	3019.39	-5.52	97.62	2550.70	-9.04	279.82	1680.16	-76.79	165.41	3061.31	160.48	1290.11	0.00	0.00	0.00	3070.09	213.66	1741.48	3111.96	67.41	1730.91	1837.97	5.77	1719.02	2446.76	88.06	1730.51	1994.72	1614.13	70.19	0.00	0.00	0.00	1394.05
7.35000	3042.97	195.40	71.33	3001.85	173.97	76.11	3021.67	149.21	291.30	2386.26	185.79	137.04	2996.76	-17.69	79.15	3019.39	-5.52	97.62	2550.70	-9.04	279.82	1680.16	-76.79	165.41	3061.31	160.48	1290.11	0.00	0.00	0.00	3070.09	213.66	1741.48	3111.96	67.41	1730.91	1837.97	5.77	1719.02	2446.76	88.06	1730.51	1995.02	1614.63	70.02	0.00	0.00	0.00	1393.22
7.36000	3042.97	195.40	71.33	3001.85	173.97	76.11	3021.67	149.21	291.30	2386.26	185.79	137.04	2996.76	-17.69	79.15	3019.39	-5.52	97.62	2550.70	-9.04	279.82	1680.16	-76.79	165.41	3061.31	160.48	1290.11	0.00	0.00	0.00	3070.09	213.66	1741.48	3111.96	67.41	1730.91	1837.97	5.77	1719.02	2446.76	88.06	1730.51	1995.03	1614.00	70.30	0.00	0.00	0.00	1392.35
7.37000	3042.97	195.40	71.33	3001.85	173.97	76.11	3021.67	149.21	291.30	2386.26	185.79	137.04	2996.76	-17.69	79.15	3019.39	-5.52	97.62	2550.70	-9.04	279.82	1680.16	-76.79	165.41	3061.31	160.48	1290.11	0.00	0.00	0.00	3070.09	213.66	1741.48	3111.96	67.41	1730.91	1837.97	5.77	1719.02	2446.76	88.06	1730.51	1994.40	1613.94	70.18	0.00	0.00	0.00	1393.67
7.38000	3042.97	195.40	71.33	3001.85	173.97	76.11	3021.67	149.21	291.30	2386.26	185.79	137.04	2996.76	-17.69	79.15	3019.39	-5.52	97.62	2550.70	-9.04	279.82	1680.16	-76.79	165.41	3061.31	160.48	1290.11	0.00	0.00	0.00	3070.09	213.66	1741.48	3111.96	67.41	1730.91	1837.97	5.77	1719.02	2446.76	88.06	1730.51	1994.27	1613.01	70.70	0.00	0.00	0.00	1393.31
7.39000	3042.97	195.40	71.33	3001.85	173.97	76.11	3021.67	149.21	291.30	2386.26	185.79	137.04	2996.76	-17.69	79.15	3019.39	-5.52	97.62	2550.70	-9.04	279.82	1680.16	-76.79	165.41	3061.31	160.48	1290.11	0.00	0.00	0.00	3070.09	213.66	1741.48	3111.96	67.41	1730.91	1837.97	5.77	1719.02	2446.76	88.06	1730.51	1993.50	1612.76	70.54	0.00	0.00	0.00	1394.60
7.40000	3042.97	195.40	71.33	3001.85	173.97	76.11	3021.67	149.21	291.30	2386.26	185.79	137.04	2996.76	-17.69	79.15	3019.39	-5.52	97.62	2550.70	-9.04	279.82	1680.16	-76.79	165.41	3061.31	160.48	1290.11	0.00	0.00	0.00	3070.09	213.66	1741.48	3111.96	67.41	1730.91	1837.97	5.77	1719.02	2446.76	88.06	1730.51	1994.57	1613.31	70.57	0.00	0.00	0.00	1392.93
7.41000	3042.97	195.40	71.33	3001.85	173.97	76.11	3021.67	149.21	291.30	2386.26	185.79	137.04	2996.76	-17.69	79.15	3019.39	-5.52	97.62	2550.70	-9.04	279.82	1680.16	-76.79	165.41	3061.31	160.48	1290.11	0.00	0.00	0.00	3070.09	213.66	1741.48	3111.96	67.41	1730.91	1837.97	5.77	1719.02	2446.76	88.06	1730.51	1994.82	1614.42	70.27	0.00	0.00	0.00	1393.98
7.42000	3042.97	195.40	71.33	3001.85	173.97	76.11	3021.67	149.21	291.30	2386.26	185.79	137.04	2996.76	-17.69	79.15	3019.39	-5.52	97.62	2550.70	-9.04	279.82	1680.16	-76.79	165.41	3061.31	160.48	1290.11	0.00	0.00	0.00	3070.09	213.66	1741.48	3111.96	67.41	1730.91	1837.97	5.77	1719.02	2446.76	88.06	1730.51	1994.01	1613.70	70.24	0.00	0.00	0.00	1394.08
7.43000	3042.97	195.40	71.33	3001.85	173.97	76.11	3021.67	149.21	291.30	2386.26	185.79	137.04	2996.76	-17.69	79.15	3019.39	-5.52	97.62	2550.70	-9.04	279.82	1680.16	-76.79	165.41	3061.31	160.48	1290.11	0.00	0.00	0.00	3070.09	213.66	1741.48	3111.96	67.41	1730.91	1837.97	5.77	1719.02	2446.76	88.06	1730.51	1994.27	1613.66	70.61	0.00	0.00	0.00	1394.04
7.44000	3042.97	195.40	71.33	3001.85	173.97	76.11	3021.67	149.21	291.30	2386.26	185.79	137.04	2996.76	-17.69	79.15	3019.39	-5.52	97.62	2550.70	-9.04	279.82	1680.16	-76.79	165.41	3061.31	160.48	1290.11	0.00	0.00	0.00	3070.09	213.66	1741.48	3111.96	67.41	1730.91	1837.97	5.77	1719.02	2446.76	88.06	1730.51	1994.28	1614.43	70.12	0.00	0.00	0.00	1393.41
7.45000	3042.97	195.40	71.33	3001.85	173.97	76.11	3021.67	149.21	291.30	2386.26	185.79	137.04	2996.76	-17.69	79.15	3019.39	-5.52	97.62	2550.70	-9.04	279.82	1680.16	-76.79	165.41	3061.31	160.48	1290.11	0.00	0.00	0.00	3070.09	213.66	1741.48	3111.96	67.41	1730.91	1837.97	5.77	1719.02	2446.76	88.06	1730.51	1993.41	1614.63	69.77	0.00	0.00	0.00	1393.67
7.46000	3042.97	195.40	71.33	3001.85	173.97	76.11	3021.67	149.21	291.30	2386.26	185.79	137.04	2996.76	-17.69	79.15	3019.39	-5.52	97.62	2550.70	-9.04	279.82	1680.16	-76.79	165.41	3061.31	160.48	1290.11	0.00	0.00	0.00	3070.09	213.66	1741.48	3111.96	67.41	1730.91	1837.97	5.77	1719.02	2446.76	88.06	1730.51	1994.32	1615.27	69.58	0.00	0.00	0.00	1393.36
7.47000	3042.97	195.40	71.33	3001.85	173.97	76.11	3021.67	149.21	291.30	2386.26	185.79	137.04	2996.76	-17.69	79.15	3019.39	-5.52	97.62	2550.70	-9.04	279.82	1680.16	-76.79	165.41	3061.31	160.48	1290.11	0.00	0.00	0.00	3070.09	213.66	1741.48	3111.96	67.41	1730.91	1837.97	5.77	1719.02	2446.76	88.06	1730.51	1994.02	1614.80	69.79	0.00	0.00	0.00	1394.04
7.48000	3042.97	195.40	71.33	3001.85	173.97	76.11	3021.67	149.21	291.30	2386.26	185.79	137.04	2996.76	-17.69	79.15	3019.39	-5.52	97.62	2550.70	-9.04	279.82	1680.16	-76.79	165.41	3061.31	160.48	1290.11	0.00	0.00	0.00	3070.09	213.66	1741.48	3111.96	67.41	1730.91	1837.97	5.77	1719.02	2446.76	88.06	1730.51	1994.09	1615.29	69.66	0.00	0.00	0.00	1394.17
7.49000	3042.97	195.40	71.33	3001.85	173.97	76.11	3021.67	149.21	291.30	2386.26	185.79	137.04	2996.76	-17.69	79.15	3019.39	-5.52	97.62	2550.70	-9.04	279.82	1680.16	-76.79	165.41	3061.31	160.48	1290.11	0.00	0.00	0.00	3070.09	213.66	1741.48	3111.96	67.41	1730.91	1837.97	5.77	1719.02	2446.76	88.06	1730.51	1993.04	1615.30	69.38	0.00	0.00	0.00	1393.43
7.50000	3042.97	195.40	71.33	3001.85	173.97	76.11	3021.67	149.21	291.30	2386.26	185.79	137.04	2996.76	-17.69	79.15	3019.39	-5.52	97.62	2550.70	-9.04	279.82	1680.16	-76.79	165.41	3061.31	160.48	1290.11	0.00	0.00	0.00	3070.09	213.66	1741.48	3111.96	67.41	1730.91	1837.97	5.77	1719.02	2446.76	88.06	1730.51	1993.79	1615.76	69.30	0.00	0.00	0.00	1393.67
7.51000	3042.97	195.40	71.33	3001.85	173.97	76.11	3021.67	149.21	291.30	2386.26	185.79	137.04	2996.76	-17.69	79.15	3019.39	-5.52	97.62	2550.70	-9.04	279.82	1680.16	-76.79	165.41	3061.31	160.48	1290.11	0.00	0.00	0.00	3070.09	213.66	1741.48	3111.96	67.41	1730.91	1837.97	5.77	1719.02	2446.76	88.06	1730.51	1993.20	1614.79	69.61	0.00	0.00	0.00	1394.16
7.52000	3042.97	195.40	71.33	3001.85	173.97	76.11	3021.67	149.21	291.30	2386.26	185.79	137.04	2996.76	-17.69	79.15	3019.39	-5.52	97.62	2550.70	-9.04	279.82	1680.16	-76.79	165.41	3061.31	160.48	1290.11	0.00	0.00	0.00	3070.09	213.66	1741.48	3111.96	67.41	1730.91	1837.97	5.77	1719.02	2446.76	88.06	1730.51	1992.88	1614.89	69.61	0.00	0.00	0.00	1394.61
7.53000	3042.97	195.40	71.33	3001.85	173.97	76.11	3021.67	149.21	291.30	2386.26	185.79	137.04	2996.76	-17.69	79.15	3019.39	-5.52	97.62	2550.70	-9.04	279.82	1680.16	-76.79	165.41	3061.31	160.48	1290.11	0.00	0.00	0.00	3070.09	213.66	1741.48	3111.96	67.41	1730.91	1837.97	5.77	1719.02	2446.76	88.06	1730.51	1992.89	1614.47	69.86	0.00	0.00	0.00	1394.77
7.54000	3042.97	195.40	71.33	3001.85	173.97	76.11	3021.67	149.21	291.30	2386.26	185.79	137.04	2996.76	-17.69	79.15	3019.39	-5.52	97.62	2550.70	-9.04	279.82	1680.16	-76.79	165.41	3061.31	160.48	1290.11	0.00	0.00	0.00	3070.09	213.66	1741.48	3111.96	67.41	1730.91	1837.97	5.77	1719.02	2446.76	88.06	1730.51	1992.71	1614.25	69.97	0.00	0.00	0.00	1395.07
7.55000	3042.97	195.40	71.33	3001.85	173.97	76.11	3021.67	149.21	291.30	2386.26	185.79	137.04	2996.76	-17.69	79.15	3019.39	-5.52	97.62	2550.70	-9.04	279.82	1680.16	-76.79	165.41	3061.31	160.48	1290.11	0.00	0.00	0.00	3070.09	213.66	1741.48	3111.96	67.41	1730.91	1837.97	5.77	1719.02	2446.76	88.06	1730.51	1993.24	1614.25	70.09	0.00	0.00	0.00	1393.72
7.56000	3042.97	195.40	71.33	3001.85	173.97	76.11	3021.67	149.21	291.30	2386.26	185.79	137.04	2996.76	-17.69	79.15	3019.39	-5.52	97.62	2550.70	-9.04	279.82	1680.16	-76.79	165.41	3061.31	160.48	1290.11	0.00	0.00	0.00	3070.09	213.66	1741.48	3111.96	67.41	1730.91	1837.97	5.77	1719.02	2446.76	88.06	1730.51	1993.52	1614.11	70.14	0.00	0.00	0.00	1393.72
7.57000	3042.97	195.40	71.33	3001.85	173.97	76.11	3021.67	149.21	291.30	2386.26	185.79	137.04	2996.76	-17.69	79.15	3019.39	-5.52	97.62	2550.70	-9.04	279.82	1680.16	-76.79	165.41	3061.31	160.48	1290.11	0.00	0.00	0.00	3070.09	213.66	1741.48	3111.96	67.41	1730.91	1837.97	5.77	1719.02	2446.76	88.06	1730.51	1993.53	1614.84	69.93	0.00	0.00	0.00	1394.97
7.58000	3042.97	195.40	71.33	3001.85	173.97	76.11	3021.67	149.21	291.30	2386.26	185.79	137.04	2996.76	-17.69	79.15	3019.39	-5.52	97.62	2550.70	-9.04	279.82	1680.16	-76.79	165.41	3061.31	160.48	1290.11	0.00	0.00	0.00	3070.09	213.66	1741.48	3111.96	67.41	1730.91	1837.97	5.77	1719.02	2446.76	88.06	1730.51	1993.57	1615.39	69.60	0.00	0.00	0.00	1393.98
7.59000	3042.97	195.40	71.33	3001.85	173.97	76.11	3021.67	149.21	291.30	2386.26	185.79	137.04	2996.76	-17.69	79.15	3019.39	-5.52	97.62	2550.70	-9.04	279.82	1680.16	-76.79	165.41	3061.31	160.48	1290.11	0.00	0.00	0.00	3070.09	213.66	1741.48	3111.96	67.41	1730.91	1837.97	5.77	1719.02	2446.76	88.06	1730.51	1993.64	1614.32	69.97	0.00	0.00	0.00	1394.57
7.60000	3042.97	195.40	71.33	3001.85	173.97	76.11	3021.67	149.21	291.30	2386.26	185.79	137.04	2996.76	-17.69	79.15	3019.39	-5.52	97.62	2550.70	-9.04	279.82	1680.16	-76.79	165.41	3061.31	160.48	1290.11	0.00	0.00	0.00	3070.09	213.66	1741.48	3111.96	67.41	1730.91	1837.97	5.77	1719.02	2446.76	88.06	1730.51	1993.98	1614.56	70.02	0.00	0.00	0.00	1395.23
7.61000	3042.97	195.40	71.33	3001.85	173.97	76.11	3021.67	149.21	291.30	2386.26	185.79	137.04	2996.76	-17.69	79.15	3019.39	-5.52	97.62	2550.70	-9.04	279.82	1680.16	-76.79	165.41	3061.31	160.48	1290.11	0.00	0.00	0.00	3070.09	213.66	1741.48	3111.96	67.41	1730.91	1837.97	5.77	1719.02	2446.76	88.06	1730.51	1993.37	1614.26	69.91	0.00	0.00	0.00	1395.34
7.62000	3042.97	195.40	71.33	3001.85	173.97	76.11	3021.67	149.21	291.30	2386.26	185.79	137.04	2996.76	-17.69	79.15	3019.39	-5.52	97.62	2550.70	-9.04	279.82	1680.16	-76.79	165.41	3061.31	160.48	1290.11	0.00	0.00	0.00	3070.09	213.66	1741.48	3111.96	67.41	1730.91	1837.97	5.77	1719.02	2446.76	88.06	1730.51	1993.74	1614.02	70.17	0.00	0.00	0.00	1396.33
7.63000	3042.97	195.40	71.33	3001.85	173.97	76.11	3021.67	149.21	291.30	2386.26	185.79	137.04	2996.76	-17.69	79.15	3019.39	-5.52	97.62	2550.70	-9.04	279.82	1680.16	-76.79	165.41	3061.31	160.48	1290.11	0.00	0.00	0.00	3070.09	213.66	1741.48	3111.96	67.41	1730.91	1837.97	5.77	1719.02	2446.76	88.06	1730.51	1994.07	1614.12	70.12	0.00	0.00	0.00	1396.00
7.64000	3042.97	195.40	71.33	3001.85	173.97	76.11	3021.67	149.21	291.30	2386.26	185.79	137.04	2996.76	-17.69	79.15	3019.39	-5.52	97.62	2550.70	-9.04	279.82	1680.16	-76.79	165.41	3061.31	160.48	1290.11	0.00	0.00	0.00	3070.09	213.66	1741.48	3111.96	67.41	1730.91	1837.97	5.77	1719.02	2446.76	88.06	1730.51	1993.71	1614.89	69.73	0.00	0.00	0.00	1395.71
7.65000	3042.97	195.40	71.33	3001.85	173.97	76.11	3021.67	149.21	291.30	2386.26	185.79	137.04	2996.76	-17.69	79.15	3019.39	-5.52	97.62	2550.70	-9.04	279.82	1680.16	-76.79	165.41	3061.31	160.48	1290.11	0.00	0.00	0.00	3070.09	213.66	1741.48	3111.96	67.41	1730.91	1837.97	5.77	1719.02	2446.76	88.06	1730.51	1994.91	1614.63	69.99	0.00	0.00	0.00	1396.90
7.66000	3042.97	195.40	71.33	3001.85	173.97	76.11	3021.67	149.21	291.30	2386.26	185.79	137.04	2996.76	-17.69	79.15	3019.39	-5.52	97.62	2550.70	-9.04	279.82	1680.16	-76.79	165.41	3061.31	160.48	1290.11	0.00	0.00	0.00	3070.09	213.66	1741.48	3111.96	67.41	1730.91	1837.97	5.77	1719.02	2446.76	88.06	1730.51	1995.45	1615.24	69.87	0.00	0.00	0.00	1396.52
7.67000	3042.97	195.40	71.33	3001.85	173.97	76.11	3021.67	149.21	291.30	2386.26	185.79	137.04	2996.76	-17.69	79.15	3019.39	-5.52	97.62	2550.70	-9.04	279.82	1680.16	-76.79	165.41	3061.31	160.48	1290.11	0.00	0.00	0.00	3070.09	213.66	1741.48	3111.96	67.41	1730.91	1837.97	5.77	1719.02	2446.76	88.06	1730.51	1995.26	1614.37	70.14	0.00	0.00	0.00	1396.41
7.68000	3042.97	195.40	71.33	3001.85	173.97	76.11	3021.67	149.21	291.30	2386.26	185.79	137.04	2996.76	-17.69	79.15	3019.39	-5.52	97.62	2550.70	-9.04	279.82	1680.16	-76.79	165.41	3061.31	160.48	1290.11	0.00	0.00	0.00	3070.09	213.66	1741.48	3111.96	67.41	1730.91	1837.97	5.77	1719.02	2446.76	88.06	1730.51	1995.61	1614.61	70.10	0.00	0.00	0.00	1397.59
7.69000	3042.97	195.40	71.33	3001.85	173.97	76.11	3021.67	149.21	291.30	2386.26	185.79	137.04	2996.76	-17.69	79.15	3019.39	-5.52	97.62	2550.70	-9.04	279.82	1680.16	-76.79	165.41	3061.31	160.48	1290.11	0.00	0.00	0.00	3070.09	213.66	1741.48	3111.96	67.41	1730.91	1837.97	5.77	1719.02	2446.76	88.06	1730.51	1995.46	1614.72	70.08	0.00	0.00	0.00	1397.52
7.70000	3042.97	195.40	71.33	3001.85	173.97	76.11	3021.67	149.21	291.30	2386.26	185.79	137.04	2996.76	-17.69	79.15	3019.39	-5.52	97.62	2550.70	-9.04	279.82	1680.16	-76.79	165.41	3061.31	160.48	1290.11	0.00	0.00	0.00	3070.09	213.66	1741.48	3111.96	67.41	1730.91	1837.97	5.77	1719.02	2446.76	88.06	1730.51	1995.24	1614.01	70.35	0.00	0.00	0.00	1397.27
7.71000	3042.97	195.40	71.33	3001.85	173.97	76.11	3021.67	149.21	291.30	2386.26	185.79	137.04	2996.76	-17.69	79.15	3019.39	-5.52	97.62	2550.70	-9.04	279.82	1680.16	-76.79	165.41	3061.31	160.48	1290.11	0.00	0.00	0.00	3070.09	213.66	1741.48	3111.96	67.41	1730.91	1837.97	5.77	1719.02	2446.76	88.06	1730.51	1996.30	1614.99	70.07	0.00	0.00	0.00	1398.06
7.72000	3042.97	195.40	71.33	3001.85	173.97	76.11	3021.67	149.21	291.30	2386.26	185.79	137.04	2996.76	-17.69	79.15	3019.39	-5.52	97.62	2550.70	-9.04	279.82	1680.16	-76.79	165.41	3061.31	160.48	1290.11	0.00	0.00	0.00	3070.09	213.66	1741.48	3111.96	67.41	1730.91	1837.97	5.77	1719.02	2446.76	88.06	1730.51	1995.78	1614.22	70.26	0.00	0.00	0.00	1396.86
7.73000	3042.97	195.40	71.33	3001.85	173.97	76.11	3021.67	149.21	291.30	2386.26	185.79	137.04	2996.76	-17.69	79.15	3019.39	-5.52	97.62	2550.70	-9.04	279.82	1680.16	-76.79	165.41	3061.31	160.48	1290.11	0.00	0.00	0.00	3070.09	213.66	1741.48	3111.96	67.41	1730.91	1837.97	5.77	1719.02	2446.76	88.06	1730.51	1995.37	1612.89	70.78	0.00	0.00	0.00	1396.69
7.74000	3042.97	195.40	71.33	3001.85	173.97	76.11	3021.67	149.21	291.30	2386.26	185.79	137.04	2996.76	-17.69	79.15	3019.39	-5.52	97.62	2550.70	-9.04	279.82	1680.16	-76.79	165.41	3061.31	160.48	1290.11	0.00	0.00	0.00	3070.09	213.66	1741.48	3111.96	67.41	1730.91	1837.97	5.77	1719.02	2446.76	88.06	1730.51	1996.00	1613.28	70.69	0.00	0.00	0.00	1396.53
7.75000	3042.97	195.40	71.33	3001.85	173.97	76.11	3021.67	149.21	291.30	2386.26	185.79	137.04	2996.76	-17.69	79.15	3019.39	-5.52	97.62	2550.70	-9.04	279.82	1680.16	-76.79	165.41	3061.31	160.48	1290.11	0.00	0.00	0.00	3070.09	213.66	1741.48	3111.96	67.41	1730.91	1837.97	5.77	1719.02	2446.76	88.06	1730.51	1996.78	1614.71	70.20	0.00	0.00	0.00	1397.04
7.76000	3042.97	195.40	71.33	3001.85	173.97	76.11	3021.67	149.21	291.30	2386.26	185.79	137.04	2996.76	-17.69	79.15	3019.39	-5.52	97.62	2550.70	-9.04	279.82	1680.16	-76.79	165.41	3061.31	160.48	1290.11	0.00	0.00	0.00	3070.09	213.66	1741.48	3111.96	67.41	1730.91	1837.97	5.77	1719.02	2446.76	88.06	1730.51	1995.11	1613.63	70.28	0.00	0.00	0.00	1396.55
7.77000	3042.97	195.40	71.33	3001.85	173.97	76.11	3021.67	149.21	291.30	2386.26	185.79	137.04	2996.76	-17.69	79.15	3019.39	-5.52	97.62	2550.70	-9.04	279.82	1680.16	-76.79	165.41	3061.31	160.48	1290.11	0.00	0.00	0.00	3070.09	213.66	1741.48	3111.96	67.41	1730.91	1837.97	5.77	1719.02	2446.76	88.06	1730.51	1994.70	1613.90	70.18	0.00	0.00	0.00	1395.77
7.78000	3042.97	195.40	71.33	3001.85	173.97	76.11	3021.67	149.21	291.30	2386.26	185.79	137.04	2996.76	-17.69	79.15	3019.39	-5.52	97.62	2550.70	-9.04	279.82	1680.16	-76.79	165.41	3061.31	160.48	1290.11	0.00	0.00	0.00	3070.09	213.66	1741.48	3111.96	67.41	1730.91	1837.97	5.77	1719.02	2446.76	88.06	1730.51	1995.38	1613.62	70.43	0.00	0.00	0.00	1396.11
7.79000	3042.97	195.40	71.33	3001.85	173.97	76.11	3021.67	149.21	291.30	2386.26	185.79	137.04	2996.76	-17.69	79.15	3019.39	-5.52	97.62	2550.70	-9.04	279.82	1680.16	-76.79	165.41	3061.31	160.48	1290.11	0.00	0.00	0.00	3070.09	213.66	1741.48	3111.96	67.41	1730.91	1837.97	5.77	1719.02	2446.76	88.06	1730.51	1994.72	1614.30	69.99	0.00	0.00	0.00	1396.20
7.80000	3042.97	195.40	71.33	3001.85	173.97	76.11	3021.67	149.21	291.30	2386.26	185.79	137.04	2996.76	-17.69	79.15	3019.39	-5.52	97.62	2550.70	-9.04	279.82	1680.16	-76.79	165.41	3061.31	160.48	1290.11	0.00	0.00	0.00	3070.09	213.66	1741.48	3111.96	67.41	1730.91	1837.97	5.77	1719.02	2446.76	88.06	1730.51	1994.45	1613.34	70.36	0.00	0.00	0.00	1395.85
7.81000	3042.97	195.40	71.33	3001.85	173.97	76.11	3021.67	149.21	291.30	2386.26	185.79	137.04	2996.76	-17.69	79.15	3019.39	-5.52	97.62	2550.70	-9.04	279.82	1680.16	-76.79	165.41	3061.31	160.48	1290.11	0.00	0.00	0.00	3070.09	213.66	1741.48	3111.96	67.41	1730.91	1837.97	5.77	1719.02	2446.76	88.06	1730.51	1994.28	1613.29	70.38	0.00	0.00	0.00	1396.18
7.82000	3042.97	195.40	71.33	3001.85	173.97	76.11	3021.67	149.21	291.30	2386.26	185.79	137.04	2996.76	-17.69	79.15	3019.39	-5.52	97.62	2550.70	-9.04	279.82	1680.16	-76.79	165.41	3061.31	160.48	1290.11	0.00	0.00	0.00	3070.09	213.66	1741.48	3111.96	67.41	1730.91	1837.97	5.77	1719.02	2446.76	88.06	1730.51	1994.82	1614.52	69.90	0.00	0.00	0.00	1396.28
7.83000	3042.97	195.40	71.33	3001.85	173.97	76.11	3021.67	149.21	291.30	2386.26	185.79	137.04	2996.76	-17.69	79.15	3019.39	-5.52	97.62	2550.70	-9.04	279.82	1680.16	-76.79	165.41	3061.31	160.48	1290.11	0.00	0.00	0.00	3070.09	213.66	1741.48	3111.96	67.41	1730.91	1837.97	5.77	1719.02	2446.76	88.06	1730.51	1994.07	1613.68	70.12	0.00	0.00	0.00	1395.82
7.84000	3042.97	195.40	71.33	3001.85	173.97	76.11	3021.67	149.21	291.30	2386.26	185.79	137.04	2996.76	-17.69	79.15	3019.39	-5.52	97.62	2550.70	-9.04	279.82	1680.16	-76.79	165.41	3061.31	160.48	1290.11	0.00	0.00	0.00	3070.09	213.66	1741.48	3111.96	67.41	1730.91	1837.97	5.77	1719.02	2446.76	88.06	1730.51	1994.30	1613.79	70.08	0.00	0.00	0.00	1395.26
7.85000	3042.97	195.40	71.33	3001.85	173.97	76.11	3021.67	149.21	291.30	2386.26	185.79	137.04	2996.76	-17.69	79.15	3019.39	-5.52	97.62	2550.70	-9.04	279.82	1680.16	-76.79	165.41	3061.31	160.48	1290.11	0.00	0.00	0.00	3070.09	213.66	1741.48	3111.96	67.41	1730.91	1837.97	5.77	1719.02	2446.76	88.06	1730.51	1995.29	1614.48	70.12	0.00	0.00	0.00	1394.09
7.86000	3042.97	195.40	71.33	3001.85	173.97	76.11	3021.67	149.21	291.30	2386.26	185.79	137.04	2996.76	-17.69	79.15	3019.39	-5.52	97.62	2550.70	-9.04	279.82	1680.16	-76.79	165.41	3061.31	160.48	1290.11	0.00	0.00	0.00	3070.09	213.66	1741.48	3111.96	67.41	1730.91	1837.97	5.77	1719.02	2446.76	88.06	1730.51	1995.18	1614.82	69.94	0.00	0.00	0.00	1393.39
7.87000	3042.97	195.40	71.33	3001.85	173.97	76.11	3021.67	149.21	291.30	2386.26	185.79	137.04	2996.76	-17.69	79.15	3019.39	-5.52	97.62	2550.70	-9.04	279.82	1680.16	-76.79	165.41	3061.31	160.48	1290.11	0.00	0.00	0.00	3070.09	213.66	1741.48	3111.96	67.41	1730.91	1837.97	5.77	1719.02	2446.76	88.06	1730.51	1994.61	1614.17	70.17	0.00	0.00	0.00	1394.96
7.88000	3042.97	195.40	71.33	3001.85	173.97	76.11	3021.67	149.21	291.30	2386.26	185.79	137.04	2996.76	-17.69	79.15	3019.39	-5.52	97.62	2550.70	-9.04	279.82	1680.16	-76.79	165.41	3061.31	160.48	1290.11	0.00	0.00	0.00	3070.09	213.66	1741.48	3111.96	67.41	1730.91	1837.97	5.77	1719.02	2446.76	88.06	1730.51	1994.05	1614.58	69.97	0.00	0.00	0.00	1394.64
7.89000	3042.97	195.40	71.33	3001.85	173.97	76.11	3021.67	149.21	291.30	2386.26	185.79	137.04	2996.76	-17.69	79.15	3019.39	-5.52	97.62	2550.70	-9.04	279.82	1680.16	-76.79	165.41	3061.31	160.48	1290.11	0.00	0.00	0.00	3070.09	213.66	1741.48	3111.96	67.41	1730.91	1837.97	5.77	1719.02	2446.76	88.06	1730.51	1994.29	1614.44	69.92	0.00	0.00	0.00	1394.10
7.90000	3042.97	195.40	71.33	3001.85	173.97	76.11	3021.67	149.21	291.30	2386.26	185.79	137.04	2996.76	-17.69	79.15	3019.39	-5.52	97.62	2550.70	-9.04	279.82	1680.16	-76.79	165.41	3061.31	160.48	1290.11	0.00	0.00	0.00	3070.09	213.66	1741.48	3111.96	67.41	1730.91	1837.97	5.77	1719.02	2446.76	88.06	1730.51	1993.74	1614.80	69.67	0.00	0.00	0.00	1394.20
7.91000	3042.97	195.40	71.33	3001.85	173.97	76.11	3021.67	149.21	291.30	2386.26	185.79	137.04	2996.76	-17.69	79.15	3019.39	-5.52	97.62	2550.70	-9.04	279.82	1680.16	-76.79	165.41	3061.31	160.48	1290.11	0.00	0.00	0.00	3070.09	213.66	1741.48	3111.96	67.41	1730.91	1837.97	5.77	1719.02	2446.76	88.06	1730.51	1993.33	1614.17	69.90	0.00	0.00	0.00	1394.25
7.92000	3042.97	195.40	71.33	3001.85	173.97	76.11	3021.67	149.21	291.30	2386.26	185.79	137.04	2996.76	-17.69	79.15	3019.39	-5.52	97.62	2550.70	-9.04	279.82	1680.16	-76.79	165.41	3061.31	160.48	1290.11	0.00	0.00	0.00	3070.09	213.66	1741.48	3111.96	67.41	1730.91	1837.97	5.77	1719.02	2446.76	88.06	1730.51	1994.02	1614.26	69.81	0.00	0.00	0.00	1395.62
7.93000	3042.97	195.40	71.33	3001.85	173.97	76.11	3021.67	149.21	291.30	2386.26	185.79	137.04	2996.76	-17.69	79.15	3019.39	-5.52	97.62	2550.70	-9.04	279.82	1680.16	-76.79	165.41	3061.31	160.48	1290.11	0.00	0.00	0.00	3070.09	213.66	1741.48	3111.96	67.41	1730.91	1837.97	5.77	1719.02	2446.76	88.06	1730.51	1994.67	1614.71	69.70	0.00	0.00	0.00	1395.49
7.94000	3042.97	195.40	71.33	3001.85	173.97	76.11	3021.67	149.21	291.30	2386.26	185.79	137.04	2996.76	-17.69	79.15	3019.39	-5.52	97.62	2550.70	-9.04	279.82	1680.16	-76.79	165.41	3061.31	160.48	1290.11	0.00	0.00	0.00	3070.09	213.66	1741.48	3111.96	67.41	1730.91	1837.97	5.77	1719.02	2446.76	88.06	1730.51	1994.60	1614.42	69.84	0.00	0.00	0.00	1396.64
7.95000	3042.97	195.40	71.33	3001.85	173.97	76.11	3021.67	149.21	291.30	2386.26	185.79	137.04	2996.76	-17.69	79.15	3019.39	-5.52	97.62	2550.70	-9.04	279.82	1680.16	-76.79	165.41	3061.31	160.48	1290.11	0.00	0.00	0.00	3070.09	213.66	1741.48	3111.96	67.41	1730.91	1837.97	5.77	1719.02	2446.76	88.06	1730.51	1994.34	1613.11	70.29	0.00	0.00	0.00	1397.45
7.96000	3042.97	195.40	71.33	3001.85	173.97	76.11	3021.67	149.21	291.30	2386.26	185.79	137.04	2996.76	-17.69	79.15	3019.39	-5.52	97.62	2550.70	-9.04	279.82	1680.16	-76.79	165.41	3061.31	160.48	1290.11	0.00	0.00	0.00	3070.09	213.66	1741.48	3111.96	67.41	1730.91	1837.97	5.77	1719.02	2446.76	88.06	1730.51	1995.11	1613.47	70.27	0.00	0.00	0.00	1396.82
7.97000	3042.97	195.40	71.33	3001.85	173.97	76.11	3021.67	149.21	291.30	2386.26	185.79	137.04	2996.76	-17.69	79.15	3019.39	-5.52	97.62	2550.70	-9.04	279.82	1680.16	-76.79	165.41	3061.31	160.48	1290.11	0.00	0.00	0.00	3070.09	213.66	1741.48	3111.96	67.41	1730.91	1837.97	5.77	1719.02	2446.76	88.06	1730.51	1995.25	1613.60	70.32	0.00	0.00	0.00	1396.83
7.98000	3042.97	195.40	71.33	3001.85	173.97	76.11	3021.67	149.21	291.30	2386.26	185.79	137.04	2996.76	-17.69	79.15	3019.39	-5.52	97.62	2550.70	-9.04	279.82	1680.16	-76.79	165.41	3061.31	160.48	1290.11	0.00	0.00	0.00	3070.09	213.66	1741.48	3111.96	67.41	1730.91	1837.97	5.77	1719.02	2446.76	88.06	1730.51	1994.71	1613.44	70.35	0.00	0.00	0.00	1397.01
7.99000	3042.97	195.40	71.33	3001.85	173.97	76.11	3021.67	149.21	291.30	2386.26	185.79	137.04	2996.76	-17.69	79.15	3019.39	-5.52	97.62	2550.70	-9.04	279.82	1680.16	-76.79	165.41	3061.31	160.48	1290.11	0.00	0.00	0.00	3070.09	213.66	1741.48	3111.96	67.41	1730.91	1837.97	5.77	1719.02	2446.76	88.06	1730.51	1994.78	1613.87	70.17	0.00	0.00	0.00	1396.05
8.00000	3042.97	195.40	71.33	3001.85	173.97	76.11	3021.67	149.21	291.30	2386.26	185.79	137.04	2996.76	-17.69	79.15	3019.39	-5.52	97.62	2550.70	-9.04	279.82	1680.16	-76.79	165.41	3061.31	160.48	1290.11	0.00	0.00	0.00	3070.09	213.66	1741.48	3111.96	67.41	1730.91	1837.97	5.77	1719.02	2446.76	88.06	1730.51	1995.06	1613.64	70.40	0.00	0.00	0.00	1395.35
8.01000	3042.97	195.40	71.33	3001.85	173.97	76.11	3021.67	149.21	291.30	2386.26	185.79	137.04	2996.76	-17.69	79.15	3019.39	-5.52	97.62	2550.70	-9.04	279.82	1680.16	-76.79	165.41	3061.31	160.48	1290.11	0.00	0.00	0.00	3070.09	213.66	1741.48	3111.96	67.41	1730.91	1837.97	5.77	1719.02	2446.76	88.06	1730.51	1995.39	1614.54	70.18	0.00	0.00	0.00	1394.96
8.02000	3042.97	195.40	71.33	3001.85	173.97	76.11	3021.67	149.21	291.30	2386.26	185.79	137.04	2996.76	-17.69	79.15	3019.39	-5.52	97.62	2550.70	-9.04	279.82	1680.16	-76.79	165.41	3061.31	160.48	1290.11	0.00	0.00	0.00	3070.09	213.66	1741.48	3111.96	67.41	1730.91	1837.97	5.77	1719.02	2446.76	88.06	1730.51	1994.81	1614.81	69.95	0.00	0.00	0.00	1394.49
8.03000	3042.97	195.40	71.33	3001.85	173.97	76.11	3021.67	149.21	291.30	2386.26	185.79	137.04	2996.76	-17.69	79.15	3019.39	-5.52	97.62	2550.70	-9.04	279.82	1680.16	-76.79	165.41	3061.31	160.48	1290.11	0.00	0.00	0.00	3070.09	213.66	1741.48	3111.96	67.41	1730.91	1837.97	5.77	1719.02	2446.76	88.06	1730.51	1994.61	1614.46	70.12	0.00	0.00	0.00	1393.94
8.04000	3042.97	195.40	71.33	3001.85	173.97	76.11	3021.67	149.21	291.30	2386.26	185.79	137.04	2996.76	-17.69	79.15	3019.39	-5.52	97.62	2550.70	-9.04	279.82	1680.16	-76.79	165.41	3061.31	160.48	1290.11	0.00	0.00	0.00	3070.09	213.66	1741.48	3111.96	67.41	1730.91	1837.97	5.77	1719.02	2446.76	88.06	1730.51	1994.94	1614.15	70.33	0.00	0.00	0.00	1394.19
8.05000	3042.97	195.40	71.33	3001.85	173.97	76.11	3021.67	149.21	291.30	2386.26	185.79	137.04	2996.76	-17.69	79.15	3019.39	-5.52	97.62	2550.70	-9.04	279.82	1680.16	-76.79	165.41	3061.31	160.48	1290.11	0.00	0.00	0.00	3070.09	213.66	1741.48	3111.96	67.41	1730.91	1837.97	5.77	1719.02	2446.76	88.06	1730.51	1993.84	1613.24	70.48	0.00	0.00	0.00	1395.28
8.06000	3042.97	195.40	71.33	3001.85	173.97	76.11	3021.67	149.21	291.30	2386.26	185.79	137.04	2996.76	-17.69	79.15	3019.39	-5.52	97.62	2550.70	-9.04	279.82	1680.16	-76.79	165.41	3061.31	160.48	1290.11	0.00	0.00	0.00	3070.09	213.66	1741.48	3111.96	67.41	1730.91	1837.97	5.77	1719.02	2446.76	88.06	1730.51	1993.86	1613.48	70.29	0.00	0.00	0.00	1396.30
8.07000	3042.97	195.40	71.33	3001.85	173.97	76.11	3021.67	149.21	291.30	2386.26	185.79	137.04	2996.76	-17.69	79.15	3019.39	-5.52	97.62	2550.70	-9.04	279.82	1680.16	-76.79	165.41	3061.31	160.48	1290.11	0.00	0.00	0.00	3070.09	213.66	1741.48	3111.96	67.41	1730.91	1837.97	5.77	1719.02	2446.76	88.06	1730.51	1993.94	1614.20	70.03	0.00	0.00	0.00	1394.67
8.08000	3042.97	195.40	71.33	3001.85	173.97	76.11	3021.67	149.21	291.30	2386.26	185.79	137.04	2996.76	-17.69	79.15	3019.39	-5.52	97.62	2550.70	-9.04	279.82	1680.16	-76.79	165.41	3061.31	160.48	1290.11	0.00	0.00	0.00	3070.09	213.66	1741.48	3111.96	67.41	1730.91	1837.97	5.77	1719.02	2446.76	88.06	1730.51	1995.26	1615.62	69.45	0.00	0.00	0.00	1395.13
8.09000	3042.97	195.40	71.33	3001.85	173.97	76.11	3021.67	149.21	291.30	2386.26	185.79	137.04	2996.76	-17.69	79.15	3019.39	-5.52	97.62	2550.70	-9.04	279.82	1680.16	-76.79	165.41	3061.31	160.48	1290.11	0.00	0.00	0.00	3070.09	213.66	1741.48	3111.96	67.41	1730.91	1837.97	5.77	1719.02	2446.76	88.06	1730.51	1995.42	1614.93	70.00	0.00	0.00	0.00	1395.09
8.10000	3042.97	195.40	71.33	3001.85	173.97	76.11	3021.67	149.21	291.30	2386.26	185.79	137.04	2996.76	-17.69	79.15	3019.39	-5.52	97.62	2550.70	-9.04	279.82	1680.16	-76.79	165.41	3061.31	160.48	1290.11	0.00	0.00	0.00	3070.09	213.66	1741.48	3111.96	67.41	1730.91	1837.97	5.77	1719.02	2446.76	88.06	1730.51	1994.93	1614.01	70.32	0.00	0.00	0.00	1395.73
8.11000	3042.97	195.40	71.33	3001.85	173.97	76.11	3021.67	149.21	291.30	2386.26	185.79	137.04	2996.76	-17.69	79.15	3019.39	-5.52	97.62	2550.70	-9.04	279.82	1680.16	-76.79	165.41	3061.31	160.48	1290.11	0.00	0.00	0.00	3070.09	213.66	1741.48	3111.96	67.41	1730.91	1837.97	5.77	1719.02	2446.76	88.06	1730.51	1995.68	1613.94	70.42	0.00	0.00	0.00	1395.79
8.12000	3042.97	195.40	71.33	3001.85	173.97	76.11	3021.67	149.21	291.30	2386.26	185.79	137.04	2996.76	-17.69	79.15	3019.39	-5.52	97.62	2550.70	-9.04	279.82	1680.16	-76.79	165.41	3061.31	160.48	1290.11	0.00	0.00	0.00	3070.09	213.66	1741.48	3111.96	67.41	1730.91	1837.97	5.77	1719.02	2446.76	88.06	1730.51	1994.52	1613.66	70.35	0.00	0.00	0.00	1395.16
8.13000	3042.97	195.40	71.33	3001.85	173.97	76.11	3021.67	149.21	291.30	2386.26	185.79	137.04	2996.76	-17.69	79.15	3019.39	-5.52	97.62	2550.70	-9.04	279.82	1680.16	-76.79	165.41	3061.31	160.48	1290.11	0.00	0.00	0.00	3070.09	213.66	1741.48	3111.96	67.41	1730.91	1837.97	5.77	1719.02	2446.76	88.06	1730.51	1994.48	1613.44	70.51	0.00	0.00	0.00	1394.35
8.14000	3042.97	195.40	71.33	3001.85	173.97	76.11	3021.67	149.21	291.30	2386.26	185.79	137.04	2996.76	-17.69	79.15	3019.39	-5.52	97.62	2550.70	-9.04	279.82	1680.16	-76.79	165.41	3061.31	160.48	1290.11	0.00	0.00	0.00	3070.09	213.66	1741.48	3111.96	67.41	1730.91	1837.97	5.77	1719.02	2446.76	88.06	1730.51	1994.09	1613.98	70.47	0.00	0.00	0.00	1394.11
8.15000	3042.97	195.40	71.33	3001.85	173.97	76.11	3021.67	149.21	291.30	2386.26	185.79	137.04	2996.76	-17.69	79.15	3019.39	-5.52	97.62	2550.70	-9.04	279.82	1680.16	-76.79	165.41	3061.31	160.48	1290.11	0.00	0.00	0.00	3070.09	213.66	1741.48	3111.96	67.41	1730.91	1837.97	5.77	1719.02	2446.76	88.06	1730.51	1990.12	1617.56	51.61	0.00	0.00	0.00	1393.56
8.16000	3042.97	195.40	71.33	3001.85	173.97	76.11	3021.67	149.21	291.30	2386.26	185.79	137.04	2996.76	-17.69	79.15	3019.39	-5.52	97.62	2550.70	-9.04	279.82	1680.16	-76.79	165.41	3061.31	160.48	1290.11	0.00	0.00	0.00	3070.09	213.66	1741.48	3111.96	67.41	1730.91	1837.97	5.77	1719.02	2446.76	88.06	1730.51	1991.94	1615.81	64.06	0.00	0.00	0.00	1394.14
8.17000	3042.97	195.40	71.33	3001.85	173.97	76.11	3021.67	149.21	291.30	2386.26	185.79	137.04	2996.76	-17.69	79.15	3019.39	-5.52	97.62	2550.70	-9.04	279.82	1680.16	-76.79	165.41	3061.31	160.48	1290.11	0.00	0.00	0.00	3070.09	213.66	1741.48	3111.96	67.41	1730.91	1837.97	5.77	1719.02	2446.76	88.06	1730.51	1993.42	1615.14	69.84	0.00	0.00	0.00	1394.20
8.18000	3042.97	195.40	71.33	3001.85	173.97	76.11	3021.67	149.21	291.30	2386.26	185.79	137.04	2996.76	-17.69	79.15	3019.39	-5.52	97.62	2550.70	-9.04	279.82	1680.16	-76.79	165.41	3061.31	160.48	1290.11	0.00	0.00	0.00	3070.09	213.66	1741.48	3111.96	67.41	1730.91	1837.97	5.77	1719.02	2446.76	88.06	1730.51	1993.56	1614.58	70.09	0.00	0.00	0.00	1394.67
8.19000	3042.97	195.40	71.33	3001.85	173.97	76.11	3021.67	149.21	291.30	2386.26	185.79	137.04	2996.76	-17.69	79.15	3019.39	-5.52	97.62	2550.70	-9.04	279.82	1680.16	-76.79	165.41	3061.31	160.48	1290.11	0.00	0.00	0.00	3070.09	213.66	1741.48	3111.96	67.41	1730.91	1837.97	5.77	1719.02	2446.76	88.06	1730.51	1994.18	1614.95	70.07	0.00	0.00	0.00	1394.25
8.20000	3042.97	195.40	71.33	3001.85	173.97	76.11	3021.67	149.21	291.30	2386.26	185.79	137.04	2996.76	-17.69	79.15	3019.39	-5.52	97.62	2550.70	-9.04	279.82	1680.16	-76.79	165.41	3061.31	160.48	1290.11	0.00	0.00	0.00	3070.09	213.66	1741.48	3111.96	67.41	1730.91	1837.97	5.77	1719.02	2446.76	88.06	1730.51	1994.15	1614.08	70.23	0.00	0.00	0.00	1395.06
8.21000	3042.97	195.40	71.33	3001.85	173.97	76.11	3021.67	149.21	291.30	2386.26	185.79	137.04	2996.76	-17.69	79.15	3019.39	-5.52	97.62	2550.70	-9.04	279.82	1680.16	-76.79	165.41	3061.31	160.48	1290.11	0.00	0.00	0.00	3070.09	213.66	1741.48	3111.96	67.41	1730.91	1837.97	5.77	1719.02	2446.76	88.06	1730.51	1995.72	1613.84	70.67	0.00	0.00	0.00	1396.06
8.22000	3042.97	195.40	71.33	3001.85	173.97	76.11	3021.67	149.21	291.30	2386.26	185.79	137.04	2996.76	-17.69	79.15	3019.39	-5.52	97.62	2550.70	-9.04	279.82	1680.16	-76.79	165.41	3061.31	160.48	1290.11	0.00	0.00	0.00	3070.09	213.66	1741.48	3111.96	67.41	1730.91	1837.97	5.77	1719.02	2446.76	88.06	1730.51	1996.36	1614.28	70.57	0.00	0.00	0.00	1397.22
8.23000	3042.97	195.40	71.33	3001.85	173.97	76.11	3021.67	149.21	291.30	2386.26	185.79	137.04	2996.76	-17.69	79.15	3019.39	-5.52	97.62	2550.70	-9.04	279.82	1680.16	-76.79	165.41	3061.31	160.48	1290.11	0.00	0.00	0.00	3070.09	213.66	1741.48	3111.96	67.41	1730.91	1837.97	5.77	1719.02	2446.76	88.06	1730.51	1995.73	1613.73	70.55	0.00	0.00	0.00	1397.44
8.24000	3042.97	195.40	71.33	3001.85	173.97	76.11	3021.67	149.21	291.30	2386.26	185.79	137.04	2996.76	-17.69	79.15	3019.39	-5.52	97.62	2550.70	-9.04	279.82	1680.16	-76.79	165.41	3061.31	160.48	1290.11	0.00	0.00	0.00	3070.09	213.66	1741.48	3111.96	67.41	1730.91	1837.97	5.77	1719.02	2446.76	88.06	1730.51	1996.20	1613.35	70.77	0.00	0.00	0.00	1397.15
8.25000	3042.97	195.40	71.33	3001.85	173.97	76.11	3021.67	149.21	291.30	2386.26	185.79	137.04	2996.76	-17.69	79.15	3019.39	-5.52	97.62	2550.70	-9.04	279.82	1680.16	-76.79	165.41	3061.31	160.48	1290.11	0.00	0.00	0.00	3070.09	213.66	1741.48	3111.96	67.41	1730.91	1837.97	5.77	1719.02	2446.76	88.06	1730.51	1995.51	1612.95	70.89	0.00	0.00	0.00	1396.83
8.26000	3042.97	195.40	71.33	3001.85	173.97	76.11	3021.67	149.21	291.30	2386.26	185.79	137.04	2996.76	-17.69	79.15	3019.39	-5.52	97.62	2550.70	-9.04	279.82	1680.16	-76.79	165.41	3061.31	160.48	1290.11	0.00	0.00	0.00	3070.09	213.66	1741.48	3111.96	67.41	1730.91	1837.97	5.77	1719.02	2446.76	88.06	1730.51	1994.76	1613.22	70.59	0.00	0.00	0.00	1396.32
8.27000	3042.97	195.40	71.33	3001.85	173.97	76.11	3021.67	149.21	291.30	2386.26	185.79	137.04	2996.76	-17.69	79.15	3019.39	-5.52	97.62	2550.70	-9.04	279.82	1680.16	-76.79	165.41	3061.31	160.48	1290.11	0.00	0.00	0.00	3070.09	213.66	1741.48	3111.96	67.41	1730.91	1837.97	5.77	1719.02	2446.76	88.06	1730.51	1993.72	1614.63	69.82	0.00	0.00	0.00	1395.12
8.28000	3042.97	195.40	71.33	3001.85	173.97	76.11	3021.67	149.21	291.30	2386.26	185.79	137.04	2996.76	-17.69	79.15	3019.39	-5.52	97.62	2550.70	-9.04	279.82	1680.16	-76.79	165.41	3061.31	160.48	1290.11	0.00	0.00	0.00	3070.09	213.66	1741.48	3111.96	67.41	1730.91	1837.97	5.77	1719.02	2446.76	88.06	1730.51	1992.96	1614.01	69.91	0.00	0.00	0.00	1394.51
8.29000	3042.97	195.40	71.33	3001.85	173.97	76.11	3021.67	149.21	291.30	2386.26	185.79	137.04	2996.76	-17.69	79.15	3019.39	-5.52	97.62	2550.70	-9.04	279.82	1680.16	-76.79	165.41	3061.31	160.48	1290.11	0.00	0.00	0.00	3070.09	213.66	1741.48	3111.96	67.41	1730.91	1837.97	5.77	1719.02	2446.76	88.06	1730.51	1994.20	1614.60	70.04	0.00	0.00	0.00	1394.32
8.30000	3042.97	195.40	71.33	3001.85	173.97	76.11	3021.67	149.21	291.30	2386.26	185.79	137.04	2996.76	-17.69	79.15	3019.39	-5.52	97.62	2550.70	-9.04	279.82	1680.16	-76.79	165.41	3061.31	160.48	1290.11	0.00	0.00	0.00	3070.09	213.66	1741.48	3111.96	67.41	1730.91	1837.97	5.77	1719.02	2446.76	88.06	1730.51	1993.83	1614.22	70.16	0.00	0.00	0.00	1393.43
8.31000	3042.97	195.40	71.33	3001.85	173.97	76.11	3021.67	149.21	291.30	2386.26	185.79	137.04	2996.76	-17.69	79.15	3019.39	-5.52	97.62	2550.70	-9.04	279.82	1680.16	-76.79	165.41	3061.31	160.48	1290.11	0.00	0.00	0.00	3070.09	213.66	1741.48	3111.96	67.41	1730.91	1837.97	5.77	1719.02	2446.76	88.06	1730.51	1993.75	1614.32	70.25	0.00	0.00	0.00	1391.91
8.32000	3042.97	195.40	71.33	3001.85	173.97	76.11	3021.67	149.21	291.30	2386.26	185.79	137.04	2996.76	-17.69	79.15	3019.39	-5.52	97.62	2550.70	-9.04	279.82	1680.16	-76.79	165.41	3061.31	160.48	1290.11	0.00	0.00	0.00	3070.09	213.66	1741.48	3111.96	67.41	1730.91	1837.97	5.77	1719.02	2446.76	88.06	1730.51	1993.75	1615.19	69.90	0.00	0.00	0.00	1391.96
8.33000	3042.97	195.40	71.33	3001.85	173.97	76.11	3021.67	149.21	291.30	2386.26	185.79	137.04	2996.76	-17.69	79.15	3019.39	-5.52	97.62	2550.70	-9.04	279.82	1680.16	-76.79	165.41	3061.31	160.48	1290.11	0.00	0.00	0.00	3070.09	213.66	1741.48	3111.96	67.41	1730.91	1837.97	5.77	1719.02	2446.76	88.06	1730.51	1994.22	1615.33	70.03	0.00	0.00	0.00	1393.08
8.34000	3042.97	195.40	71.33	3001.85	173.97	76.11	3021.67	149.21	291.30	2386.26	185.79	137.04	2996.76	-17.69	79.15	3019.39	-5.52	97.62	2550.70	-9.04	279.82	1680.16	-76.79	165.41	3061.31	160.48	1290.11	0.00	0.00	0.00	3070.09	213.66	1741.48	3111.96	67.41	1730.91	1837.97	5.77	1719.02	2446.76	88.06	1730.51	1993.53	1614.73	70.13	0.00	0.00	0.00	1394.35
8.35000	3042.97	195.40	71.33	3001.85	173.97	76.11	3021.67	149.21	291.30	2386.26	185.79	137.04	2996.76	-17.69	79.15	3019.39	-5.52	97.62	2550.70	-9.04	279.82	1680.16	-76.79	165.41	3061.31	160.48	1290.11	0.00	0.00	0.00	3070.09	213.66	1741.48	3111.96	67.41	1730.91	1837.97	5.77	1719.02	2446.76	88.06	1730.51	1993.44	1615.10	69.91	0.00	0.00	0.00	1395.33
8.36000	3042.97	195.40	71.33	3001.85	173.97	76.11	3021.67	149.21	291.30	2386.26	185.79	137.04	2996.76	-17.69	79.15	3019.39	-5.52	97.62	2550.70	-9.04	279.82	1680.16	-76.79	165.41	3061.31	160.48	1290.11	0.00	0.00	0.00	3070.09	213.66	1741.48	3111.96	67.41	1730.91	1837.97	5.77	1719.02	2446.76	88.06	1730.51	1993.03	1613.49	70.44	0.00	0.00	0.00	1394.64
8.37000	3042.97	195.40	71.33	3001.85	173.97	76.11	3021.67	149.21	291.30	2386.26	185.79	137.04	2996.76	-17.69	79.15	3019.39	-5.52	97.62	2550.70	-9.04	279.82	1680.16	-76.79	165.41	3061.31	160.48	1290.11	0.00	0.00	0.00	3070.09	213.66	1741.48	3111.96	67.41	1730.91	1837.97	5.77	1719.02	2446.76	88.06	1730.51	1994.02	1613.07	70.81	0.00	0.00	0.00	1396.24
8.38000	3042.97	195.40	71.33	3001.85	173.97	76.11	3021.67	149.21	291.30	2386.26	185.79	137.04	2996.76	-17.69	79.15	3019.39	-5.52	97.62	2550.70	-9.04	279.82	1680.16	-76.79	165.41	3061.31	160.48	1290.11	0.00	0.00	0.00	3070.09	213.66	1741.48	3111.96	67.41	1730.91	1837.97	5.77	1719.02	2446.76	88.06	1730.51	1995.07	1614.98	70.11	0.00	0.00	0.00	1397.07
8.39000	3042.97	195.40	71.33	3001.85	173.97	76.11	3021.67	149.21	291.30	2386.26	185.79	137.04	2996.76	-17.69	79.15	3019.39	-5.52	97.62	2550.70	-9.04	279.82	1680.16	-76.79	165.41	3061.31	160.48	1290.11	0.00	0.00	0.00	3070.09	213.66	1741.48	3111.96	67.41	1730.91	1837.97	5.77	1719.02	2446.76	88.06	1730.51	1994.47	1614.67	70.09	0.00	0.00	0.00	1396.25
8.40000	3042.97	195.40	71.33	3001.85	173.97	76.11	3021.67	149.21	291.30	2386.26	185.79	137.04	2996.76	-17.69	79.15	3019.39	-5.52	97.62	2550.70	-9.04	279.82	1680.16	-76.79	165.41	3061.31	160.48	1290.11	0.00	0.00	0.00	3070.09	213.66	1741.48	3111.96	67.41	1730.91	1837.97	5.77	1719.02	2446.76	88.06	1730.51	1995.21	1613.52	70.67	0.00	0.00	0.00	1396.38
8.41000	3042.97	195.40	71.33	3001.85	173.97	76.11	3021.67	149.21	291.30	2386.26	185.79	137.04	2996.76	-17.69	79.15	3019.39	-5.52	97.62	2550.70	-9.04	279.82	1680.16	-76.79	165.41	3061.31	160.48	1290.11	0.00	0.00	0.00	3070.09	213.66	1741.48	3111.96	67.41	1730.91	1837.97	5.77	1719.02	2446.76	88.06	1730.51	1995.28	1613.54	70.82	0.00	0.00	0.00	1396.58
8.42000	3042.97	195.40	71.33	3001.85	173.97	76.11	3021.67	149.21	291.30	2386.26	185.79	137.04	2996.76	-17.69	79.15	3019.39	-5.52	97.62	2550.70	-9.04	279.82	1680.16	-76.79	165.41	3061.31	160.48	1290.11	0.00	0.00	0.00	3070.09	213.66	1741.48	3111.96	67.41	1730.91	1837.97	5.77	1719.02	2446.76	88.06	1730.51	1995.56	1614.34	70.45	0.00	0.00	0.00	1396.49
8.43000	3042.97	195.40	71.33	3001.85	173.97	76.11	3021.67	149.21	291.30	2386.26	185.79	137.04	2996.76	-17.69	79.15	3019.39	-5.52	97.62	2550.70	-9.04	279.82	1680.16	-76.79	165.41	3061.31	160.48	1290.11	0.00	0.00	0.00	3070.09	213.66	1741.48	3111.96	67.41	1730.91	1837.97	5.77	1719.02	2446.76	88.06	1730.51	1996.04	1613.85	70.71	0.00	0.00	0.00	1397.13
8.44000	3042.97	195.40	71.33	3001.85	173.97	76.11	3021.67	149.21	291.30	2386.26	185.79	137.04	2996.76	-17.69	79.15	3019.39	-5.52	97.62	2550.70	-9.04	279.82	1680.16	-76.79	165.41	3061.31	160.48	1290.11	0.00	0.00	0.00	3070.09	213.66	1741.48	3111.96	67.41	1730.91	1837.97	5.77	1719.02	2446.76	88.06	1730.51	1995.77	1612.76	71.06	0.00	0.00	0.00	1397.04
8.45000	3042.97	195.40	71.33	3001.85	173.97	76.11	3021.67	149.21	291.30	2386.26	185.79	137.04	2996.76	-17.69	79.15	3019.39	-5.52	97.62	2550.70	-9.04	279.82	1680.16	-76.79	165.41	3061.31	160.48	1290.11	0.00	0.00	0.00	3070.09	213.66	1741.48	3111.96	67.41	1730.91	1837.97	5.77	1719.02	2446.76	88.06	1730.51	1995.61	1612.97	70.94	0.00	0.00	0.00	1396.37
8.46000	3042.97	195.40	71.33	3001.85	173.97	76.11	3021.67	149.21	291.30	2386.26	185.79	137.04	2996.76	-17.69	79.15	3019.39	-5.52	97.62	2550.70	-9.04	279.82	1680.16	-76.79	165.41	3061.31	160.48	1290.11	0.00	0.00	0.00	3070.09	213.66	1741.48	3111.96	67.41	1730.91	1837.97	5.77	1719.02	2446.76	88.06	1730.51	1995.49	1612.91	70.92	0.00	0.00	0.00	1395.47
8.47000	3042.97	195.40	71.33	3001.85	173.97	76.11	3021.67	149.21	291.30	2386.26	185.79	137.04	2996.76	-17.69	79.15	3019.39	-5.52	97.62	2550.70	-9.04	279.82	1680.16	-76.79	165.41	3061.31	160.48	1290.11	0.00	0.00	0.00	3070.09	213.66	1741.48	3111.96	67.41	1730.91	1837.97	5.77	1719.02	2446.76	88.06	1730.51	1995.02	1612.20	71.21	0.00	0.00	0.00	1394.86
8.48000	3042.97	195.40	71.33	3001.85	173.97	76.11	3021.67	149.21	291.30	2386.26	185.79	137.04	2996.76	-17.69	79.15	3019.39	-5.52	97.62	2550.70	-9.04	279.82	1680.16	-76.79	165.41	3061.31	160.48	1290.11	0.00	0.00	0.00	3070.09	213.66	1741.48	3111.96	67.41	1730.91	1837.97	5.77	1719.02	2446.76	88.06	1730.51	1994.48	1614.01	70.25	0.00	0.00	0.00	1394.29
8.49000	3042.97	195.40	71.33	3001.85	173.97	76.11	3021.67	149.21	291.30	2386.26	185.79	137.04	2996.76	-17.69	79.15	3019.39	-5.52	97.62	2550.70	-9.04	279.82	1680.16	-76.79	165.41	3061.31	160.48	1290.11	0.00	0.00	0.00	3070.09	213.66	1741.48	3111.96	67.41	1730.91	1837.97	5.77	1719.02	2446.76	88.06	1730.51	1994.51	1614.15	70.39	0.00	0.00	0.00	1395.07
8.50000	3042.97	195.40	71.33	3001.85	173.97	76.11	3021.67	149.21	291.30	2386.26	185.79	137.04	2996.76	-17.69	79.15	3019.39	-5.52	97.62	2550.70	-9.04	279.82	1680.16	-76.79	165.41	3061.31	160.48	1290.11	0.00	0.00	0.00	3070.09	213.66	1741.48	3111.96	67.41	1730.91	1837.97	5.77	1719.02	2446.76	88.06	1730.51	1994.15	1614.06	70.23	0.00	0.00	0.00	1393.93
8.51000	3042.97	195.40	71.33	3001.85	173.97	76.11	3021.67	149.21	291.30	2386.26	185.79	137.04	2996.76	-17.69	79.15	3019.39	-5.52	97.62	2550.70	-9.04	279.82	1680.16	-76.79	165.41	3061.31	160.48	1290.11	0.00	0.00	0.00	3070.09	213.66	1741.48	3111.96	67.41	1730.91	1837.97	5.77	1719.02	2446.76	88.06	1730.51	1993.68	1614.44	69.98	0.00	0.00	0.00	1393.35
8.52000	3042.97	195.40	71.33	3001.85	173.97	76.11	3021.67	149.21	291.30	2386.26	185.79	137.04	2996.76	-17.69	79.15	3019.39	-5.52	97.62	2550.70	-9.04	279.82	1680.16	-76.79	165.41	3061.31	160.48	1290.11	0.00	0.00	0.00	3070.09	213.66	1741.48	3111.96	67.41	1730.91	1837.97	5.77	1719.02	2446.76	88.06	1730.51	1993.46	1614.89	69.71	0.00	0.00	0.00	1392.98
8.53000	3042.97	195.40	71.33	3001.85	173.97	76.11	3021.67	149.21	291.30	2386.26	185.79	137.04	2996.76	-17.69	79.15	3019.39	-5.52	97.62	2550.70	-9.04	279.82	1680.16	-76.79	165.41	3061.31	160.48	1290.11	0.00	0.00	0.00	3070.09	213.66	1741.48	3111.96	67.41	1730.91	1837.97	5.77	1719.02	2446.76	88.06	1730.51	1993.70	1614.45	69.86	0.00	0.00	0.00	1393.15
8.54000	3042.97	195.40	71.33	3001.85	173.97	76.11	3021.67	149.21	291.30	2386.26	185.79	137.04	2996.76	-17.69	79.15	3019.39	-5.52	97.62	2550.70	-9.04	279.82	1680.16	-76.79	165.41	3061.31	160.48	1290.11	0.00	0.00	0.00	3070.09	213.66	1741.48	3111.96	67.41	1730.91	1837.97	5.77	1719.02	2446.76	88.06	1730.51	1994.05	1614.58	69.96	0.00	0.00	0.00	1393.96
8.55000	3042.97	195.40	71.33	3001.85	173.97	76.11	3021.67	149.21	291.30	2386.26	185.79	137.04	2996.76	-17.69	79.15	3019.39	-5.52	97.62	2550.70	-9.04	279.82	1680.16	-76.79	165.41	3061.31	160.48	1290.11	0.00	0.00	0.00	3070.09	213.66	1741.48	3111.96	67.41	1730.91	1837.97	5.77	1719.02	2446.76	88.06	1730.51	1994.48	1615.16	69.82	0.00	0.00	0.00	1394.31
8.56000	3042.97	195.40	71.33	3001.85	173.97	76.11	3021.67	149.21	291.30	2386.26	185.79	137.04	2996.76	-17.69	79.15	3019.39	-5.52	97.62	2550.70	-9.04	279.82	1680.16	-76.79	165.41	3061.31	160.48	1290.11	0.00	0.00	0.00	3070.09	213.66	1741.48	3111.96	67.41	1730.91	1837.97	5.77	1719.02	2446.76	88.06	1730.51	1994.26	1615.11	69.74	0.00	0.00	0.00	1394.89
8.57000	3042.97	195.40	71.33	3001.85	173.97	76.11	3021.67	149.21	291.30	2386.26	185.79	137.04	2996.76	-17.69	79.15	3019.39	-5.52	97.62	2550.70	-9.04	279.82	1680.16	-76.79	165.41	3061.31	160.48	1290.11	0.00	0.00	0.00	3070.09	213.66	1741.48	3111.96	67.41	1730.91	1837.97	5.77	1719.02	2446.76	88.06	1730.51	1994.29	1614.70	69.99	0.00	0.00	0.00	1394.21
8.58000	3042.97	195.40	71.33	3001.85	173.97	76.11	3021.67	149.21	291.30	2386.26	185.79	137.04	2996.76	-17.69	79.15	3019.39	-5.52	97.62	2550.70	-9.04	279.82	1680.16	-76.79	165.41	3061.31	160.48	1290.11	0.00	0.00	0.00	3070.09	213.66	1741.48	3111.96	67.41	1730.91	1837.97	5.77	1719.02	2446.76	88.06	1730.51	1993.90	1614.38	70.08	0.00	0.00	0.00	1394.22
8.59000	3042.97	195.40	71.33	3001.85	173.97	76.11	3021.67	149.21	291.30	2386.26	185.79	137.04	2996.76	-17.69	79.15	3019.39	-5.52	97.62	2550.70	-9.04	279.82	1680.16	-76.79	165.41	3061.31	160.48	1290.11	0.00	0.00	0.00	3070.09	213.66	1741.48	3111.96	67.41	1730.91	1837.97	5.77	1719.02	2446.76	88.06	1730.51	1994.34	1613.69	70.48	0.00	0.00	0.00	1394.60
8.60000	3042.97	195.40	71.33	3001.85	173.97	76.11	3021.67	149.21	291.30	2386.26	185.79	137.04	2996.76	-17.69	79.15	3019.39	-5.52	97.62	2550.70	-9.04	279.82	1680.16	-76.79	165.41	3061.31	160.48	1290.11	0.00	0.00	0.00	3070.09	213.66	1741.48	3111.96	67.41	1730.91	1837.97	5.77	1719.02	2446.76	88.06	1730.51	1994.61	1615.11	69.86	0.00	0.00	0.00	1394.57
8.61000	3042.97	195.40	71.33	3001.85	173.97	76.11	3021.67	149.21	291.30	2386.26	185.79	137.04	2996.76	-17.69	79.15	3019.39	-5.52	97.62	2550.70	-9.04	279.82	1680.16	-76.79	165.41	3061.31	160.48	1290.11	0.00	0.00	0.00	3070.09	213.66	1741.48	3111.96	67.41	1730.91	1837.97	5.77	1719.02	2446.76	88.06	1730.51	1993.80	1615.13	69.57	0.00	0.00	0.00	1396.17
8.62000	3042.97	195.40	71.33	3001.85	173.97	76.11	3021.67	149.21	291.30	2386.26	185.79	137.04	2996.76	-17.69	79.15	3019.39	-5.52	97.62	2550.70	-9.04	279.82	1680.16	-76.79	165.41	3061.31	160.48	1290.11	0.00	0.00	0.00	3070.09	213.66	1741.48	3111.96	67.41	1730.91	1837.97	5.77	1719.02	2446.76	88.06	1730.51	1994.57	1614.77	69.94	0.00	0.00	0.00	1396.32
8.63000	3042.97	195.40	71.33	3001.85	173.97	76.11	3021.67	149.21	291.30	2386.26	185.79	137.04	2996.76	-17.69	79.15	3019.39	-5.52	97.62	2550.70	-9.04	279.82	1680.16	-76.79	165.41	3061.31	160.48	1290.11	0.00	0.00	0.00	3070.09	213.66	1741.48	3111.96	67.41	1730.91	1837.97	5.77	1719.02	2446.76	88.06	1730.51	1995.05	1615.16	69.86	0.00	0.00	0.00	1395.46
8.64000	3042.97	195.40	71.33	3001.85	173.97	76.11	3021.67	149.21	291.30	2386.26	185.79	137.04	2996.76	-17.69	79.15	3019.39	-5.52	97.62	2550.70	-9.04	279.82	1680.16	-76.79	165.41	3061.31	160.48	1290.11	0.00	0.00	0.00	3070.09	213.66	1741.48	3111.96	67.41	1730.91	1837.97	5.77	1719.02	2446.76	88.06	1730.51	1994.94	1614.77	70.08	0.00	0.00	0.00	1394.78
8.65000	3042.97	195.40	71.33	3001.85	173.97	76.11	3021.67	149.21	291.30	2386.26	185.79	137.04	2996.76	-17.69	79.15	3019.39	-5.52	97.62	2550.70	-9.04	279.82	1680.16	-76.79	165.41	3061.31	160.48	1290.11	0.00	0.00	0.00	3070.09	213.66	1741.48	3111.96	67.41	1730.91	1837.97	5.77	1719.02	2446.76	88.06	1730.51	1995.33	1614.77	70.15	0.00	0.00	0.00	1395.53
8.66000	3042.97	195.40	71.33	3001.85	173.97	76.11	3021.67	149.21	291.30	2386.26	185.79	137.04	2996.76	-17.69	79.15	3019.39	-5.52	97.62	2550.70	-9.04	279.82	1680.16	-76.79	165.41	3061.31	160.48	1290.11	0.00	0.00	0.00	3070.09	213.66	1741.48	3111.96	67.41	1730.91	1837.97	5.77	1719.02	2446.76	88.06	1730.51	1994.98	1614.15	70.32	0.00	0.00	0.00	1395.77
8.67000	3042.97	195.40	71.33	3001.85	173.97	76.11	3021.67	149.21	291.30	2386.26	185.79	137.04	2996.76	-17.69	79.15	3019.39	-5.52	97.62	2550.70	-9.04	279.82	1680.16	-76.79	165.41	3061.31	160.48	1290.11	0.00	0.00	0.00	3070.09	213.66	1741.48	3111.96	67.41	1730.91	1837.97	5.77	1719.02	2446.76	88.06	1730.51	1994.54	1613.89	70.43	0.00	0.00	0.00	1396.41
8.68000	3042.97	195.40	71.33	3001.85	173.97	76.11	3021.67	149.21	291.30	2386.26	185.79	137.04	2996.76	-17.69	79.15	3019.39	-5.52	97.62	2550.70	-9.04	279.82	1680.16	-76.79	165.41	3061.31	160.48	1290.11	0.00	0.00	0.00	3070.09	213.66	1741.48	3111.96	67.41	1730.91	1837.97	5.77	1719.02	2446.76	88.06	1730.51	1994.56	1614.27	70.21	0.00	0.00	0.00	1395.85
8.69000	3042.97	195.40	71.33	3001.85	173.97	76.11	3021.67	149.21	291.30	2386.26	185.79	137.04	2996.76	-17.69	79.15	3019.39	-5.52	97.62	2550.70	-9.04	279.82	1680.16	-76.79	165.41	3061.31	160.48	1290.11	0.00	0.00	0.00	3070.09	213.66	1741.48	3111.96	67.41	1730.91	1837.97	5.77	1719.02	2446.76	88.06	1730.51	1994.88	1613.64	70.48	0.00	0.00	0.00	1395.27
8.70000	3042.97	195.40	71.33	3001.85	173.97	76.11	3021.67	149.21	291.30	2386.26	185.79	137.04	2996.76	-17.69	79.15	3019.39	-5.52	97.62	2550.70	-9.04	279.82	1680.16	-76.79	165.41	3061.31	160.48	1290.11	0.00	0.00	0.00	3070.09	213.66	1741.48	3111.96	67.41	1730.91	1837.97	5.77	1719.02	2446.76	88.06	1730.51	1994.77	1613.52	70.60	0.00	0.00	0.00	1395.74
8.71000	3042.97	195.40	71.33	3001.85	173.97	76.11	3021.67	149.21	291.30	2386.26	185.79	137.04	2996.76	-17.69	79.15	3019.39	-5.52	97.62	2550.70	-9.04	279.82	1680.16	-76.79	165.41	3061.31	160.48	1290.11	0.00	0.00	0.00	3070.09	213.66	1741.48	3111.96	67.41	1730.91	1837.97	5.77	1719.02	2446.76	88.06	1730.51	1994.56	1615.22	69.77	0.00	0.00	0.00	1396.70
8.72000	3042.97	195.40	71.33	3001.85	173.97	76.11	3021.67	149.21	291.30	2386.26	185.79	137.04	2996.76	-17.69	79.15	3019.39	-5.52	97.62	2550.70	-9.04	279.82	1680.16	-76.79	165.41	3061.31	160.48	1290.11	0.00	0.00	0.00	3070.09	213.66	1741.48	3111.96	67.41	1730.91	1837.97	5.77	1719.02	2446.76	88.06	1730.51	1995.17	1615.62	69.81	0.00	0.00	0.00	1395.47
8.73000	3042.97	195.40	71.33	3001.85	173.97	76.11	3021.67	149.21	291.30	2386.26	185.79	137.04	2996.76	-17.69	79.15	3019.39	-5.52	97.62	2550.70	-9.04	279.82	1680.16	-76.79	165.41	3061.31	160.48	1290.11	0.00	0.00	0.00	3070.09	213.66	1741.48	3111.96	67.41	1730.91	1837.97	5.77	1719.02	2446.76	88.06	1730.51	1995.66	1616.33	69.60	0.00	0.00	0.00	1396.22
8.74000	3042.97	195.40	71.33	3001.85	173.97	76.11	3021.67	149.21	291.30	2386.26	185.79	137.04	2996.76	-17.69	79.15	3019.39	-5.52	97.62	2550.70	-9.04	279.82	1680.16	-76.79	165.41	3061.31	160.48	1290.11	0.00	0.00	0.00	3070.09	213.66	1741.48	3111.96	67.41	1730.91	1837.97	5.77	1719.02	2446.76	88.06	1730.51	1995.66	1616.33	69.60	0.00	0.00	0.00	1396.22
[truncated: 35 more columns]
